# Supplementary material for: A modified shuffled frog leaping algorithm with inertia weight
Source: Sci Rep. 2024 Feb 20;14:4146. doi: 10.1038/s41598-024-51306-1 (PMC11224354; doi:10.1038/s41598-024-51306-1)
Supplement: Supplementary file 1 — Supplementary Information. [file 41598_2024_51306_MOESM1_ESM.zip › data/F1/MSFLA_R_23.xls]

## Sheet: Sheet1
-0.726694	8.46265	3.23819	-0.142874	-0.230377	3.06915	3.83528	0.774119	-0.689375	-2.77431	1.98186	-0.600026	-2.93828	2.80696	-0.0379066	0.295552	-3.6851	-1.39434	-0.43044	-0.726949	0.660412	-2.16254	-2.70497	0.157363	0.283085	0.11566	5.35036	1.17911	-1.01228	7.84824	257.915
-0.118829	0.50237	-0.102931	-0.39073	-0.195335	-0.377532	-0.278429	-0.411312	-0.00142443	-0.0761369	0.341816	1.63518	0.0593118	1.1089	-0.23991	0.169062	0.349472	-0.627295	-0.165882	0.0853115	-0.515372	-0.228212	-0.496166	-0.589635	-1.29038	0.117108	0.275287	-0.282398	-0.0515815	0.284393	8.35274
-0.0162988	-0.0360843	0.000896389	0.0159634	-0.0456359	0.000716256	-0.0381377	-0.0478679	-0.00900923	-0.0704941	0.0572086	0.0295618	-0.0127509	0.0253544	-0.0177548	-0.0564086	0.00672111	-0.0136419	-0.0331463	-0.000472911	0.0594521	-0.0508581	0.0196524	-0.00599177	-0.0773791	-0.183766	-0.0820003	0.0485997	0.0309573	-0.0094293	0.0789165
-0.000598488	0.0131149	-0.00774341	0.000472209	0.00287188	0.000386045	0.00736854	-0.00916916	-0.00165236	-0.00096822	-0.00953144	-6.5224e-05	-0.00178436	0.00269415	0.00843337	0.00391785	0.00571423	0.0029783	-0.00794928	0.000439834	-0.00187473	0.00105046	-0.0194581	0.00174039	-0.0083185	-0.0030124	-0.000573426	0.00789491	-0.00155304	-0.0027713	0.00121294
0.000336493	-0.000222953	0.000983105	9.58148e-05	9.01701e-06	0.000836917	-0.000447723	-0.000673605	-0.000461657	-0.000112224	-0.000879179	-0.00207557	-0.000161154	0.000863706	-0.00052392	0.000477788	-0.000478143	0.000656541	0.000736202	-0.000380743	-0.000168559	-0.000633195	-0.000155962	0.000296244	-0.000405613	-0.00128387	-0.00065357	-5.97044e-05	-0.000297387	0.00119846	1.47311e-05
-0.000104217	-0.00028911	5.30007e-06	9.73903e-05	8.13224e-05	6.02165e-05	-2.82982e-05	-5.94675e-05	8.05329e-05	-0.000239282	-5.44298e-05	4.96686e-05	-3.77478e-06	6.23573e-06	-8.13643e-05	-2.87572e-05	-5.67328e-05	-8.40988e-06	4.9456e-05	2.75641e-05	-7.05579e-07	3.30625e-05	1.21526e-05	2.09233e-05	-6.95014e-05	-2.41004e-05	3.58196e-05	-6.69174e-05	0.000110493	7.51958e-05	2.32416e-07
9.40027e-06	-2.74601e-06	3.83496e-05	7.40606e-06	2.77675e-05	8.08564e-06	2.13688e-06	-5.81188e-06	-1.18432e-05	3.49815e-07	-1.33319e-06	-6.69605e-06	-1.049e-05	1.94556e-05	3.8666e-05	7.98362e-06	8.85836e-06	-2.24977e-06	-1.14975e-05	2.24071e-05	-2.17185e-06	8.64865e-07	1.3932e-05	-5.03822e-06	7.70165e-06	3.21401e-06	2.27966e-06	5.70546e-06	1.01364e-05	-2.23729e-06	5.88846e-09
-6.62565e-07	-2.05335e-07	1.3013e-06	-2.7772e-09	1.05871e-06	2.07596e-06	2.70635e-06	1.59663e-06	-7.14532e-07	-1.77726e-06	1.38172e-09	-7.31378e-09	2.64502e-06	3.72952e-07	-2.81106e-06	9.28616e-07	-2.79361e-06	8.3217e-08	1.3561e-06	1.69862e-06	-2.72756e-07	-1.377e-08	7.11467e-07	4.12519e-08	-2.6505e-07	1.26863e-07	-3.81142e-07	4.06359e-07	4.55464e-08	-2.31714e-07	5.06179e-11
4.92891e-07	-3.22657e-08	-7.55066e-08	3.11527e-07	-2.24987e-07	-2.91129e-07	-2.33421e-09	-3.19162e-07	1.74466e-07	1.15468e-07	-6.29654e-07	3.43741e-07	-1.62703e-08	1.65852e-07	1.25261e-07	4.35646e-07	-5.26576e-08	5.96814e-08	4.29997e-08	3.83082e-08	-2.82675e-07	7.61957e-09	1.14675e-08	-1.20532e-07	-6.60797e-07	-2.98024e-07	-1.54254e-07	-8.06268e-08	2.14332e-07	6.39117e-08	2.08568e-12
1.73444e-08	2.74644e-09	-1.16312e-08	-2.76451e-08	2.69655e-08	2.76586e-08	-3.90467e-09	-8.50992e-09	-1.51804e-08	8.20496e-09	2.41188e-08	8.08168e-09	3.61878e-08	1.54609e-08	2.63911e-08	-1.70952e-08	-5.55763e-08	9.40631e-09	3.70471e-08	3.4906e-08	-3.75643e-09	2.75816e-08	4.63528e-09	-1.02792e-08	-3.63395e-08	-1.43495e-08	6.44399e-10	-5.22229e-08	-5.90808e-08	-8.02942e-08	2.71318e-14
-7.93608e-11	4.19268e-09	-2.90944e-09	2.79399e-10	-1.69243e-09	-3.90594e-09	-4.82277e-11	2.58238e-09	5.19071e-10	-6.87852e-10	-1.91424e-09	2.19645e-09	1.16875e-09	5.31785e-09	-2.04581e-09	6.48487e-09	2.55881e-09	3.68132e-09	-1.22938e-09	-6.87224e-10	-2.53065e-10	7.21656e-10	-8.48919e-09	1.06675e-10	-6.38165e-11	-1.55762e-09	-5.52634e-10	-9.32386e-10	-3.31923e-09	3.20431e-09	2.55671e-16
-1.72424e-10	6.57469e-10	-6.60359e-10	5.36068e-10	2.34841e-10	1.75941e-11	2.09336e-11	2.97365e-10	1.77086e-11	-1.12049e-10	-3.28101e-10	3.30069e-10	4.82886e-11	-1.97142e-10	-2.70318e-10	2.23423e-10	3.30343e-12	4.44099e-10	1.46167e-10	-3.56889e-10	2.2485e-11	-6.11785e-10	-1.34883e-10	3.01393e-10	5.72876e-11	1.97182e-10	-2.72409e-10	-4.99782e-10	4.28692e-10	-4.41821e-10	3.29834e-18
3.37733e-14	-1.15633e-11	1.95576e-11	4.60799e-12	-4.96523e-11	-3.60376e-11	5.42567e-11	-1.60708e-11	-2.95352e-11	-4.07661e-12	-6.79591e-12	-6.14953e-11	5.65379e-11	-6.51421e-11	-5.41395e-11	7.19747e-13	-2.24839e-11	-1.16946e-10	-4.62509e-12	1.64452e-11	2.34991e-11	-1.48448e-11	3.28144e-11	-9.13713e-12	1.40772e-11	8.41731e-12	1.36237e-11	2.78343e-11	8.71344e-11	1.5786e-11	4.80696e-20
2.81013e-12	-3.54775e-12	2.67112e-12	8.88106e-12	3.8923e-13	3.35904e-12	-3.377e-12	7.51204e-12	-1.3015e-12	6.65577e-12	2.73084e-12	-3.57499e-12	-1.67144e-12	-5.20897e-13	7.66927e-13	-2.86228e-12	2.8767e-12	3.24518e-12	1.68222e-12	2.43123e-12	1.30551e-12	1.46292e-12	2.93432e-12	7.94589e-12	4.33148e-12	-7.33556e-14	1.89345e-12	2.02301e-12	-9.23859e-12	2.70863e-12	4.86111e-22
-4.75314e-13	-5.99579e-13	-6.6515e-13	1.76241e-14	-3.58678e-13	-1.49907e-13	5.6385e-13	7.70069e-13	1.21618e-13	8.09573e-14	-8.6626e-13	-1.54911e-12	2.10832e-13	-5.17029e-13	-2.88559e-13	-8.64303e-13	7.16443e-13	1.30078e-13	-4.62106e-13	1.16713e-13	-2.90588e-13	-1.07829e-13	-5.59272e-13	-1.1913e-12	-1.97285e-13	-1.15197e-13	-2.49087e-13	9.1234e-13	-1.02589e-12	1.04891e-13	1.09992e-23
3.83085e-14	1.06502e-13	1.5722e-13	-9.83887e-14	6.60596e-14	-2.01705e-14	7.07108e-14	2.00507e-13	-6.27878e-14	1.56105e-14	7.99279e-14	1.41831e-14	-3.97347e-15	4.52921e-14	2.90692e-15	1.19975e-13	1.3573e-13	-6.93759e-14	8.04153e-14	1.33733e-15	-4.88274e-14	-1.75715e-14	-2.56093e-14	-6.76395e-14	-1.66572e-13	3.89172e-14	-2.62312e-14	-1.08589e-13	-8.67566e-14	8.02042e-14	2.17755e-25
-9.7073e-15	-3.45507e-15	1.55472e-14	2.0511e-14	7.79551e-15	-7.95851e-17	-4.47301e-15	8.45128e-15	4.58036e-15	5.1632e-15	-8.20351e-15	-4.81696e-15	-3.42063e-15	6.74031e-15	2.3324e-15	-1.13748e-14	4.6141e-15	1.51244e-14	4.27169e-15	-2.6482e-15	7.05265e-15	-1.14616e-14	2.39221e-15	1.20391e-14	-4.0817e-15	4.87331e-15	2.25732e-15	-1.3147e-14	-8.15599e-15	-7.59127e-16	2.14341e-27
8.97847e-16	-1.17706e-15	-8.58433e-16	9.12367e-16	1.48101e-15	-9.81225e-16	-1.96931e-15	-3.41689e-16	8.71773e-16	-1.83845e-15	-3.60654e-16	-8.10864e-16	-3.57153e-15	3.01983e-16	5.34053e-16	-4.59352e-16	3.42096e-16	1.96609e-15	2.53638e-15	-1.54653e-17	6.59046e-16	-1.18112e-15	1.40444e-16	-5.00477e-16	6.74067e-16	6.44348e-16	1.08501e-16	3.54532e-15	3.02348e-16	-3.98389e-16	5.53991e-29
1.12627e-16	-4.4001e-17	4.46334e-17	1.41858e-16	-3.7809e-17	-2.21438e-17	-5.64831e-17	6.74417e-17	-2.12879e-16	1.5082e-16	2.23336e-16	-1.11943e-16	3.36228e-17	1.15565e-16	-3.47928e-17	3.70053e-17	-6.53208e-16	9.42927e-17	1.71387e-16	2.38734e-16	3.60803e-17	1.0551e-16	6.17205e-17	-2.63802e-16	-7.91728e-17	-4.08788e-17	6.01101e-18	5.24948e-17	-1.23407e-16	9.48899e-17	8.36674e-31
-1.6071e-17	-3.00436e-17	1.0824e-17	1.49626e-17	1.96478e-17	-1.75912e-17	-2.81886e-17	-3.57747e-18	1.61525e-19	2.44566e-17	-8.90714e-18	-4.15403e-18	1.62975e-18	-2.76942e-17	1.0719e-17	-1.10861e-17	-1.22016e-17	2.08429e-18	-9.69986e-19	-3.21767e-17	-1.589e-17	2.18574e-18	7.39726e-19	7.59392e-19	-3.60637e-17	-1.50585e-17	-1.91071e-17	-2.56092e-17	-3.46059e-18	-2.3024e-17	9.24522e-33
-3.64988e-18	4.94906e-19	-2.87822e-18	1.14377e-18	1.6129e-19	-4.68749e-18	2.33183e-18	-9.10759e-20	-3.9776e-19	3.36682e-18	-1.45562e-18	-1.23153e-18	3.56201e-19	-1.83961e-18	3.05271e-18	-1.92096e-18	8.2019e-20	-2.23791e-19	-1.60458e-18	5.09527e-18	4.48665e-18	-4.72019e-19	-1.06475e-18	1.26883e-18	-1.45893e-18	-8.06584e-19	-1.60318e-18	-1.88524e-18	1.42912e-18	5.28145e-19	1.45167e-34
2.76173e-19	2.11332e-19	3.9488e-19	5.37568e-19	-1.10111e-19	4.65791e-21	9.41643e-20	5.55721e-20	3.8275e-19	-4.62329e-19	-2.36782e-19	-3.58963e-20	-1.43466e-19	-2.48534e-20	-2.26411e-19	-4.84143e-19	5.32805e-20	-3.07691e-20	5.03241e-19	2.37526e-19	-7.1045e-20	4.42306e-19	2.63361e-19	7.18935e-20	4.66e-20	1.87534e-19	-1.35933e-19	-2.6894e-19	-1.8581e-19	1.35461e-19	2.08409e-36
2.68386e-21	7.33087e-21	-2.33883e-20	-1.65393e-20	-8.37199e-20	1.36183e-20	4.4646e-20	1.98842e-21	-8.35211e-21	1.48535e-20	-2.87599e-21	-2.82001e-21	-9.24916e-20	-9.83775e-20	4.19773e-20	2.37403e-21	8.5576e-20	-3.58322e-20	1.77707e-20	2.47061e-20	2.89249e-20	1.14415e-20	8.47018e-21	-2.92471e-21	-2.87487e-21	-5.11274e-20	-4.103e-20	-1.32668e-20	8.56029e-21	-2.55903e-20	4.61715e-38
-2.19369e-22	-9.14989e-21	-1.18672e-21	-2.47873e-21	4.12227e-22	-2.84244e-21	-4.15206e-22	1.14453e-22	3.34476e-21	-3.9103e-21	-9.76883e-22	4.32926e-21	-3.16291e-21	-5.44786e-21	5.03775e-21	-2.75834e-22	-1.33326e-21	8.71802e-22	-3.99013e-22	3.10394e-21	-2.35815e-22	5.0026e-21	-6.39359e-21	-2.83262e-21	-2.65728e-22	1.9241e-22	-8.94234e-21	3.51037e-22	8.92415e-22	1.01227e-21	3.79401e-40
-1.96934e-22	3.54507e-22	9.22437e-22	-1.28439e-21	-1.39837e-22	8.69806e-22	-4.73502e-22	8.0452e-22	2.49288e-22	2.42467e-22	5.73353e-23	2.7888e-22	-2.46434e-22	-2.71817e-22	-3.08137e-22	-5.19375e-22	2.3391e-22	9.6033e-23	1.41027e-22	-4.58075e-23	-6.58743e-22	-2.27044e-22	-5.31879e-22	1.87181e-22	-1.37524e-22	-5.68973e-22	-2.79539e-22	-7.9833e-22	6.14245e-22	1.24352e-22	7.35411e-42
1.00826e-22	-7.31525e-23	-4.02119e-23	-3.97523e-23	-1.11943e-22	1.31028e-23	1.62245e-23	1.78491e-23	7.56485e-23	8.53649e-24	1.17116e-22	-5.53359e-23	-4.42071e-24	1.66577e-23	6.01716e-23	8.25159e-24	3.43509e-23	8.90097e-24	-6.48996e-23	2.35259e-24	-6.99604e-23	-2.25072e-22	-4.04752e-23	6.73557e-23	-7.16636e-23	8.59456e-23	-3.05521e-23	5.77401e-23	-4.07615e-23	-2.10114e-23	1.44655e-43
1.07362e-23	1.36255e-23	-1.33904e-23	8.17968e-25	-6.23285e-24	-1.27305e-24	-1.75199e-24	-9.47949e-24	-8.4375e-24	1.11757e-23	-1.67685e-24	-5.09874e-24	8.71429e-25	1.55863e-23	-8.59726e-24	3.67677e-24	-1.50447e-25	3.54088e-24	1.95833e-23	-5.99885e-24	-1.12845e-23	6.16708e-24	-9.56051e-24	-6.62457e-25	1.2315e-23	-1.48705e-24	-7.2903e-24	-4.60638e-25	7.48589e-24	4.44968e-25	2.12305e-45
-7.12868e-25	-7.06876e-25	-3.8649e-25	-1.18265e-24	9.30925e-25	3.1165e-25	-1.26498e-24	-1.34406e-24	-1.84579e-25	9.44139e-25	7.23453e-25	8.37415e-25	3.97358e-25	1.56525e-25	1.24976e-26	2.94124e-25	-9.08401e-25	1.02903e-24	-2.11762e-24	3.44392e-25	1.25549e-25	-9.89307e-25	-1.67303e-25	2.27138e-25	5.84822e-25	1.06793e-24	1.08825e-25	2.38834e-26	1.56626e-25	-1.31383e-24	2.01522e-47
-6.5613e-26	-1.33889e-26	1.77952e-28	-2.11729e-25	-4.81863e-26	-2.65883e-26	1.60211e-25	6.18678e-26	-1.8471e-26	-6.47381e-26	1.6288e-25	-2.88593e-26	5.36373e-27	-4.35657e-26	4.3991e-26	-2.17123e-25	-1.92797e-25	-5.49052e-26	-3.48148e-26	1.26012e-25	-5.53367e-26	-1.97012e-25	1.30499e-25	8.18161e-26	-1.08441e-25	-1.74063e-25	1.55518e-25	2.17523e-25	8.98672e-26	6.2569e-26	4.13164e-49
-2.23973e-26	1.63557e-26	1.59333e-27	-9.22581e-27	8.59384e-27	1.16348e-26	-1.19761e-26	-7.90388e-28	1.86215e-27	-6.69576e-28	2.35732e-27	1.31914e-27	6.54808e-27	9.96375e-27	-1.05045e-26	-8.99452e-27	-5.46626e-27	-7.23703e-27	-1.16104e-26	8.4175e-27	-1.42873e-26	1.17089e-26	-1.11866e-26	-6.97131e-27	7.0391e-27	-4.78054e-27	3.60312e-27	6.37328e-27	-2.6243e-26	-4.31385e-27	3.19087e-51
-1.06459e-27	3.90396e-27	2.27482e-27	5.79533e-27	1.20984e-27	1.35626e-27	1.37516e-27	-6.57669e-28	-2.90241e-27	1.53192e-28	1.39528e-27	-9.6505e-28	1.05995e-27	1.19765e-27	-5.59554e-28	3.38863e-27	2.05728e-27	-1.34661e-27	1.31319e-27	-9.70981e-28	1.82792e-27	5.92961e-28	7.04071e-28	3.90428e-27	8.25256e-28	1.71529e-27	5.95507e-28	7.83484e-28	-2.80093e-27	-2.38264e-27	1.327e-52
-8.15389e-28	-2.34659e-28	8.71189e-28	3.78317e-28	-9.71572e-29	-4.16222e-29	-3.00757e-28	-1.06074e-28	-2.87196e-28	-1.03164e-28	6.4683e-29	8.85141e-28	2.87335e-28	3.41292e-28	-1.65297e-28	1.69742e-28	-2.66214e-28	8.46321e-29	-1.8486e-28	2.70983e-28	2.81312e-28	-1.27682e-28	2.50657e-28	2.63337e-28	5.97598e-29	3.32494e-28	-1.52128e-28	-1.38386e-28	-3.96662e-28	6.5936e-28	4.03262e-54
-5.09385e-30	-8.20828e-30	2.30954e-29	-3.28384e-29	-3.12236e-29	4.62129e-30	1.89087e-31	-4.04498e-29	1.18168e-29	2.23597e-29	1.19529e-29	4.18192e-29	-1.65343e-29	2.65676e-29	-1.32307e-29	6.97602e-29	-8.15208e-30	4.71009e-30	5.68102e-30	3.29551e-29	-2.19189e-29	2.56557e-29	-1.3364e-29	-1.34657e-29	3.57058e-29	7.42966e-29	-1.4344e-29	-3.28659e-29	3.36422e-29	2.77687e-29	2.55789e-56
-2.35094e-30	8.02909e-30	1.19932e-30	3.68924e-30	-4.51249e-31	-2.57587e-30	1.95053e-30	3.1864e-30	-2.35543e-30	5.50103e-30	-2.59405e-30	-1.24199e-31	-1.62282e-31	3.58408e-30	2.63373e-30	4.82307e-31	-8.31987e-30	6.96323e-30	6.04134e-31	1.22183e-30	4.69621e-31	-3.8929e-30	-4.29126e-31	9.38905e-31	4.27057e-30	-1.36413e-30	2.37803e-30	-2.56815e-30	-1.08133e-29	-5.91098e-31	4.54064e-58
-2.91173e-31	-6.48315e-32	1.26281e-31	-6.73059e-31	5.83302e-31	-1.99173e-31	1.12938e-31	-3.25707e-31	-1.3347e-31	-1.7752e-31	-2.07437e-31	2.03197e-31	-5.36596e-33	-3.33856e-31	-1.07746e-31	-4.51055e-32	-4.1627e-31	2.82741e-31	-7.71294e-32	-3.29578e-33	-5.91437e-31	2.57674e-31	3.0181e-31	-3.3134e-31	-1.63715e-31	3.68561e-31	-4.3551e-31	-1.97942e-31	-2.45362e-31	-9.13548e-32	2.65176e-60
-5.73424e-33	2.61391e-32	6.67483e-32	-3.34838e-32	1.06148e-31	3.20354e-32	9.80916e-32	-1.45055e-31	-1.27728e-31	9.85879e-34	9.73351e-32	8.91096e-34	6.5869e-32	3.56036e-32	1.58272e-32	-3.80245e-32	3.92979e-32	-1.20843e-32	-1.15072e-31	2.5406e-34	-1.51237e-32	-3.91667e-33	1.38282e-32	-7.14983e-32	1.43618e-32	2.44754e-32	3.4088e-32	-3.41556e-32	4.31473e-34	-9.96292e-32	1.15882e-61
-7.94846e-33	-3.51499e-34	-2.91593e-33	1.0645e-32	-5.95655e-33	-2.51332e-33	-1.14428e-32	-7.14156e-33	-1.01086e-32	3.39164e-33	1.99133e-33	-2.09645e-32	-4.86956e-33	4.76618e-33	9.50505e-34	-1.51517e-33	1.12696e-33	-1.19537e-33	-7.35525e-33	9.54515e-33	-1.87805e-33	1.55457e-32	-8.3088e-35	-1.55659e-32	-1.41351e-32	-2.15395e-32	8.55126e-33	-1.1308e-32	1.52123e-34	3.67452e-33	2.52932e-63
4.98251e-34	-1.51963e-34	-2.82963e-34	-3.7541e-34	-5.43407e-34	-4.22564e-35	9.22862e-35	-2.0513e-33	-1.55716e-33	1.68068e-33	5.69344e-34	4.68598e-34	-7.28088e-34	-1.79995e-34	7.10996e-34	-1.8991e-34	3.69622e-34	2.80615e-34	6.12965e-34	5.02994e-34	-5.52376e-34	-1.88988e-35	-5.39367e-35	-5.41761e-34	4.11441e-34	2.81781e-34	4.25136e-34	1.00799e-34	5.36716e-34	5.11777e-34	1.43386e-65
3.23976e-35	6.05946e-35	-2.09441e-34	2.49402e-35	-4.29868e-35	-5.79366e-35	-2.01075e-35	-3.21445e-36	1.18392e-34	1.80434e-34	-4.9416e-36	-6.65047e-35	5.14513e-35	-1.77467e-34	9.56652e-35	-2.0412e-34	-1.0602e-34	1.76766e-34	2.1148e-34	-1.10356e-34	-6.17225e-35	-9.74589e-35	1.83027e-34	5.46507e-36	8.25558e-35	7.76012e-35	3.85561e-35	5.26816e-36	-5.48665e-35	-2.51313e-36	3.54401e-67
1.16097e-35	1.58505e-35	-1.04667e-35	2.10473e-35	-2.57498e-35	2.01688e-35	6.24711e-36	-1.25486e-35	-1.3935e-35	-3.73023e-35	-4.03745e-36	1.36383e-35	-2.24894e-36	2.28971e-35	-4.56912e-36	-2.9516e-36	-1.68541e-35	6.59365e-36	2.13077e-36	3.78808e-36	6.06741e-36	-3.62755e-36	9.52741e-36	-6.26882e-36	-1.79267e-36	-9.35319e-36	2.10381e-36	-3.59787e-35	-1.25403e-35	-1.43542e-35	6.83112e-69
8.32924e-37	1.59484e-37	2.54717e-37	7.51809e-37	-1.20901e-36	-1.79056e-37	7.17456e-37	1.43941e-38	-2.86749e-37	-1.32419e-38	-6.38764e-37	-3.85642e-37	-3.50935e-38	-1.79332e-36	-5.27531e-38	-4.62093e-36	1.07476e-36	-7.46082e-38	-8.04965e-37	9.23351e-37	7.139e-37	-2.51775e-37	2.6946e-37	-2.31151e-37	-1.8983e-36	7.24284e-37	2.65136e-37	9.01104e-37	6.06944e-38	9.45405e-37	3.78383e-71
-1.08056e-39	-1.50477e-37	-2.88214e-37	5.34777e-38	2.61882e-37	-6.14136e-37	-1.28567e-37	-1.4435e-37	-3.34979e-37	2.55844e-38	-1.90453e-37	-4.11538e-38	1.05374e-37	1.2704e-37	-3.22831e-37	1.79865e-37	-2.18158e-37	-7.0787e-38	-1.04329e-37	1.91382e-38	-5.86207e-38	3.5366e-38	1.46913e-37	-5.24805e-38	4.16686e-37	-1.05877e-38	6.14872e-38	2.29022e-37	-1.05845e-37	-4.13043e-38	1.24209e-72
-1.33613e-38	-2.14935e-38	-1.13381e-38	2.22509e-38	-1.20341e-38	-4.01544e-39	4.81575e-39	-2.05482e-38	-2.45038e-38	8.72869e-38	5.45852e-39	5.57668e-38	-1.54743e-39	-2.81064e-38	-1.77029e-39	-6.95722e-39	-6.33476e-39	-5.51571e-39	-8.24215e-39	-2.21526e-38	-4.0232e-39	7.28366e-38	-5.23876e-38	-6.82964e-38	6.28658e-39	-1.71596e-38	-6.20473e-39	4.01158e-38	-9.105e-39	-3.44089e-38	3.06816e-74
-6.04111e-40	-2.22998e-39	-8.01872e-40	-1.87121e-39	5.38361e-39	2.70434e-39	-1.73256e-39	-2.05251e-39	-9.17163e-40	2.40351e-39	2.10017e-39	1.22362e-38	-3.52107e-40	-8.24367e-40	5.0903e-40	-1.19484e-39	-8.43639e-41	5.61329e-40	5.14535e-39	-9.49467e-40	-4.15188e-39	-5.19856e-41	-2.02126e-39	2.44876e-39	-3.19119e-40	-7.35268e-40	2.55284e-39	-5.86814e-39	1.81099e-39	-2.43973e-39	3.22085e-76
-4.82212e-40	-4.66358e-40	2.59553e-40	1.36352e-39	-3.37576e-40	2.04658e-40	8.21784e-40	-3.43013e-40	-3.18999e-41	-4.48199e-40	3.59887e-40	2.01107e-40	1.80083e-40	-3.14503e-40	-2.51504e-40	-4.00025e-40	-7.51656e-40	-1.82131e-41	2.79771e-40	-6.51058e-40	-2.30459e-40	1.72412e-43	-1.3145e-40	7.37524e-40	7.57117e-40	7.96711e-40	8.60631e-40	7.05578e-41	2.69783e-40	-1.76871e-40	7.79138e-78
7.21465e-42	-6.09812e-43	-6.94879e-41	-4.00595e-41	4.15556e-41	-6.44765e-41	9.20992e-42	-2.78631e-42	5.68631e-42	6.34782e-41	-1.91702e-41	4.3733e-41	-1.35736e-41	2.94234e-41	-8.3952e-41	2.42327e-41	-1.37369e-40	-5.15339e-41	-2.02334e-41	-3.79626e-41	2.59067e-41	1.53305e-41	-7.00294e-41	9.72444e-41	7.81123e-41	4.12463e-41	-7.69338e-41	-3.37092e-41	-3.7219e-41	6.55989e-41	8.6679e-80
2.64592e-42	9.72309e-43	-3.09692e-43	3.8355e-42	2.98942e-42	2.20983e-42	-3.96748e-42	2.00817e-42	4.19716e-43	-8.16227e-42	-1.10914e-42	4.87958e-42	-6.18281e-43	-8.82325e-42	-8.05991e-42	3.07967e-42	8.91544e-42	3.28482e-42	-3.37249e-42	-5.24486e-42	2.44259e-42	3.74584e-42	1.90175e-41	-1.10163e-42	1.76063e-41	1.2428e-42	-5.50917e-42	-7.38954e-42	-4.25672e-42	2.56318e-43	1.22757e-81
6.80969e-43	6.45187e-43	-3.89053e-43	-9.1163e-44	-3.71259e-43	-8.78371e-43	5.57415e-43	1.66589e-43	-6.82738e-43	1.14094e-43	7.30269e-43	5.25131e-43	7.10316e-44	9.69018e-43	-2.8435e-43	1.64834e-42	-1.023e-42	-6.83481e-43	-1.94128e-43	4.06545e-43	1.63215e-43	-6.73619e-43	-4.29082e-43	4.33417e-43	4.28228e-43	3.36274e-44	2.14434e-42	-1.22586e-42	1.45472e-44	4.95372e-43	1.64177e-83
3.78597e-44	1.50085e-44	-3.15124e-45	-3.70504e-44	1.81132e-44	1.01961e-44	-5.4145e-44	-1.49745e-43	-6.05844e-44	-3.00426e-44	-9.9361e-44	-5.09749e-44	2.43276e-43	-1.9698e-44	-2.614e-44	3.19365e-44	5.38337e-44	6.47425e-44	1.64263e-43	2.88919e-44	5.37474e-44	4.25761e-44	-4.61669e-44	-5.40344e-44	-4.75453e-45	-3.64369e-44	-1.58776e-43	-5.59793e-45	-1.25326e-43	-8.24806e-44	2.00908e-85
-1.25888e-46	1.34923e-44	5.54823e-45	-1.75043e-44	-2.68017e-44	1.23679e-44	-2.12647e-44	-7.57931e-45	-7.41278e-45	1.32992e-44	8.52381e-46	1.8874e-44	1.31064e-45	-8.14079e-45	6.78833e-46	-1.31005e-44	6.15276e-45	1.74019e-44	-4.46912e-45	-4.37908e-45	3.75261e-44	-1.07078e-44	2.48011e-44	-4.97136e-45	-5.53572e-45	1.07668e-44	1.1155e-44	-1.83707e-44	1.7245e-44	1.08515e-44	6.29515e-87
2.611e-46	-1.89625e-45	-3.28244e-45	-2.18922e-46	-1.84274e-45	-8.03469e-46	2.85215e-45	-1.22991e-45	-1.61554e-45	2.75914e-46	1.52043e-45	-1.60967e-45	1.66471e-46	7.17245e-46	2.97541e-46	3.34532e-46	-3.93574e-45	1.82937e-45	-1.03282e-45	1.2724e-46	7.99444e-46	9.76328e-46	1.36629e-45	-5.69998e-45	-2.24229e-46	1.05192e-45	5.28607e-46	-4.98028e-46	3.10361e-45	3.3245e-46	1.03802e-88
-2.70672e-47	-7.19753e-47	4.40898e-47	-1.83245e-46	9.42113e-47	3.75256e-47	-1.31499e-46	-1.9447e-46	3.83975e-47	8.25758e-48	-2.43629e-46	-1.18e-46	8.28476e-47	6.61672e-47	-4.18518e-46	-6.38956e-47	1.80846e-46	2.99818e-47	3.94828e-47	-1.82657e-47	-6.06061e-46	1.22367e-46	1.94736e-46	1.163e-46	1.21283e-47	2.48073e-46	-5.98268e-47	-9.45721e-48	6.05501e-48	6.72566e-47	9.11278e-91
-4.98203e-48	-4.14685e-49	4.36398e-47	1.33157e-47	3.23715e-48	-2.65475e-47	2.4255e-47	3.11044e-48	1.59287e-47	4.87838e-48	3.93107e-47	1.90869e-47	4.66095e-47	1.32849e-47	-8.10153e-48	1.031e-47	-2.01598e-48	4.30891e-48	1.08841e-47	-4.51788e-48	2.99398e-48	6.10521e-48	5.67623e-48	-5.42148e-47	2.51509e-48	-3.3426e-48	-2.13502e-47	-4.05027e-47	-4.08574e-48	5.91216e-47	1.6933e-92
-1.60739e-48	-3.97612e-49	7.68436e-48	-1.64934e-48	-5.5889e-49	-1.34175e-48	-3.79868e-48	9.62769e-50	-7.18513e-48	1.2841e-48	4.76335e-48	-3.32049e-48	-3.92561e-48	3.10312e-48	1.63487e-48	2.56415e-48	1.18966e-48	-4.04988e-49	-1.58832e-48	1.84276e-48	2.23195e-48	-2.09209e-48	1.23639e-48	3.41225e-48	5.11105e-48	-2.54126e-49	-1.67063e-48	4.5135e-49	-8.18437e-48	6.11322e-48	3.65907e-94
3.26625e-49	-9.01305e-50	3.54927e-50	-5.16973e-50	-2.61097e-49	2.09548e-49	-5.70871e-50	-1.88529e-48	5.23054e-50	-3.28991e-50	2.75728e-49	5.22129e-50	1.32104e-49	1.57256e-49	1.6642e-49	4.12199e-50	-2.49842e-49	3.24506e-49	-9.37598e-50	-1.55145e-49	-3.14828e-49	3.19087e-49	-1.6293e-49	-5.7048e-50	1.64343e-49	1.30819e-51	-3.46181e-49	1.77043e-49	5.94468e-50	2.3636e-49	4.61147e-96
-2.76487e-50	-8.52047e-50	5.42871e-50	-4.30265e-50	3.79455e-50	5.16355e-50	-3.85891e-50	4.84054e-50	-1.41708e-50	-1.62109e-50	2.5101e-50	-7.24937e-51	-4.84953e-51	-5.39986e-50	1.19148e-51	-1.93008e-50	-6.26411e-50	-4.35955e-51	-2.65787e-50	1.68343e-50	6.01708e-50	-2.69815e-50	-3.56978e-50	1.69889e-50	-6.72744e-50	6.93024e-51	3.12926e-50	-1.54287e-50	-2.93089e-50	3.37361e-50	4.3853e-98
1.46142e-50	4.14236e-52	-2.0438e-52	7.02876e-51	8.24026e-51	1.2894e-51	-8.57176e-52	-4.62541e-51	5.67405e-51	-2.09446e-51	2.70508e-52	-1.12534e-50	-3.41637e-51	-2.51364e-51	1.84854e-52	-4.6351e-51	2.10461e-51	-5.3751e-51	5.14478e-51	3.428e-51	-2.3628e-52	1.08038e-50	-6.24049e-51	-4.04991e-51	-1.5216e-50	-9.47092e-51	-2.89263e-51	-6.63813e-51	-2.78613e-51	-1.57103e-51	1.18524e-99
7.71171e-52	-1.01214e-51	-1.61663e-52	1.10149e-52	1.4886e-52	-4.7963e-52	-1.86148e-52	-2.30794e-52	4.62757e-52	-7.08614e-52	3.34994e-52	2.6245e-52	2.74787e-52	8.54285e-52	8.9911e-53	-5.06203e-52	2.34488e-52	6.11596e-52	-4.78652e-52	2.1831e-52	3.55322e-52	1.67351e-53	7.04921e-52	-4.24834e-52	-8.18653e-52	1.44548e-52	7.4094e-52	-1.31347e-52	9.26741e-53	-6.99466e-52	7.22944e-102
6.51799e-53	-1.75704e-54	-2.26132e-53	1.25866e-52	7.63651e-53	-1.03017e-52	-1.53292e-54	-1.80876e-52	7.36228e-54	2.84882e-55	6.56489e-53	1.16546e-53	-4.38466e-53	-1.92089e-53	-1.53572e-52	-8.72862e-53	3.79661e-53	1.13261e-53	4.11833e-54	1.78479e-53	-9.59249e-54	1.46831e-53	1.21881e-53	-6.72341e-54	-4.38766e-53	-5.67404e-53	4.81962e-53	-1.44066e-53	7.62068e-53	-1.27931e-53	1.23815e-103
-1.40531e-53	1.71794e-54	2.02967e-54	2.4896e-54	4.81882e-54	4.75794e-54	8.7519e-54	-4.06913e-54	1.86512e-54	3.10212e-55	3.64881e-54	1.07799e-53	-6.05866e-54	-7.68862e-55	-4.95513e-54	1.17599e-53	-1.25026e-53	8.90353e-54	7.19464e-54	-1.97187e-54	1.31239e-53	-7.81394e-54	-2.13785e-54	1.00719e-53	-1.2735e-54	6.70025e-54	1.73907e-54	-5.59954e-54	-2.94551e-54	6.21841e-54	1.4418e-105
7.62732e-55	-6.14243e-55	-1.19972e-54	1.03833e-55	8.91764e-55	3.15337e-55	-3.99549e-55	6.6837e-55	-2.35913e-55	1.38138e-56	9.00392e-55	6.81523e-55	-3.96207e-55	3.52755e-55	5.7345e-55	-1.31452e-55	-6.12856e-55	-1.43242e-54	2.00236e-56	-2.4804e-54	-3.42371e-55	-2.43598e-55	-9.30692e-55	1.46713e-55	-7.29872e-55	-5.90036e-55	4.87273e-57	1.42288e-54	-1.18367e-55	5.89279e-55	1.878e-107
-1.05275e-55	2.16674e-55	2.69646e-56	7.89371e-56	3.44914e-56	1.77148e-55	6.04522e-56	-6.48636e-56	-1.07856e-55	-4.24922e-57	-5.9608e-56	1.97468e-55	-5.10436e-56	-4.92888e-56	5.3286e-56	4.31836e-56	-5.71706e-56	-2.58947e-56	-6.82379e-56	-8.19877e-56	2.38382e-56	-6.28879e-56	5.31374e-56	-1.50499e-55	1.16596e-55	-9.47654e-56	8.72355e-56	-1.90254e-55	-1.32008e-55	-2.04563e-55	3.40326e-109
2.79414e-57	4.08164e-57	2.79618e-57	-1.64416e-56	-3.56407e-57	4.00516e-57	-2.00559e-56	-2.80351e-56	-1.31292e-57	1.55501e-56	-1.21633e-56	-1.79129e-57	1.36852e-56	-1.18654e-56	-6.56556e-57	7.52267e-58	-4.5441e-57	-3.78785e-56	-6.09863e-57	-1.42333e-57	2.40957e-57	1.4151e-56	1.97448e-56	8.29143e-57	8.36544e-57	2.2009e-57	-1.06541e-56	6.95363e-57	-1.55628e-56	6.00716e-57	4.96028e-111
-2.02473e-57	2.08475e-57	-2.42484e-58	-5.73625e-59	-2.21888e-57	-1.4318e-57	-4.15779e-57	7.98392e-58	6.02907e-58	4.35975e-58	1.50955e-57	7.89487e-59	6.66294e-58	-3.16727e-57	3.04506e-57	-1.72867e-57	1.37159e-57	-1.0412e-57	2.82272e-57	-1.34699e-58	-3.05446e-57	-1.68509e-57	8.93158e-59	3.95943e-57	8.69537e-58	-3.84877e-57	1.58501e-57	8.44057e-58	-2.62073e-57	5.83884e-58	1.23789e-112
9.43075e-59	8.66131e-59	-5.30737e-59	1.57062e-58	-4.64397e-59	-1.409e-58	2.47061e-58	-1.34948e-58	-2.30962e-59	-3.09782e-58	6.02207e-59	-2.94104e-58	1.94686e-58	-1.47985e-58	-1.39218e-58	7.57542e-58	4.34709e-59	5.06035e-59	-4.04932e-58	2.13831e-59	2.46496e-58	-1.17453e-58	8.36936e-59	-5.11716e-59	8.69118e-59	5.04176e-59	1.37876e-58	-2.6968e-58	1.53674e-58	1.5864e-58	1.38849e-114
-1.45413e-59	-1.25709e-59	1.26826e-60	-4.95486e-60	-2.14182e-59	-6.29525e-60	-1.01842e-59	-5.78756e-59	1.73578e-59	-1.02851e-59	6.89467e-60	6.77222e-61	-2.30477e-62	-3.42346e-59	-2.61427e-59	5.70241e-61	-1.79161e-59	-1.43183e-59	-1.02468e-60	8.38721e-60	1.26456e-61	1.97818e-59	3.12564e-59	-3.75215e-59	3.68222e-60	-5.75501e-59	4.07105e-60	-5.85759e-60	-1.42634e-59	-6.99559e-60	1.36606e-116
-9.24283e-61	3.23385e-61	-1.91322e-60	7.01094e-61	4.49492e-62	-2.94873e-60	-1.82981e-60	2.0565e-60	-2.19592e-60	-1.44037e-60	3.32579e-60	-5.02627e-60	1.03848e-60	8.22442e-62	-3.99509e-61	2.9345e-61	-7.24198e-61	9.725e-61	2.98462e-61	3.48145e-61	-3.66117e-60	5.79257e-61	-1.86966e-60	2.72373e-60	1.29962e-60	5.88402e-60	-4.26433e-60	-4.00145e-61	7.11191e-61	1.73126e-60	1.5043e-118
9.3567e-62	3.46207e-61	-7.88432e-61	7.6165e-62	-7.86158e-63	-3.50719e-61	-6.44734e-61	3.81591e-61	-1.61792e-61	1.00927e-60	-1.48368e-61	-2.25586e-61	3.7437e-61	-5.42649e-62	-3.5796e-61	1.50715e-62	4.50806e-62	8.32367e-62	-2.32677e-61	1.05386e-61	-9.62037e-61	1.10608e-62	-7.86367e-62	-8.25188e-63	1.18933e-61	6.08786e-61	1.26699e-61	-3.75859e-61	1.15096e-61	1.10584e-61	4.40322e-120
4.07532e-62	-2.864e-62	5.48435e-62	6.41745e-62	1.6553e-63	-5.62294e-62	2.25679e-62	-7.09482e-63	3.30445e-62	3.43358e-62	9.63942e-62	-2.52215e-63	-6.22142e-62	-5.27804e-62	-4.26663e-62	-3.45764e-62	8.06346e-64	-4.00782e-62	-1.63353e-62	-5.59996e-62	8.57391e-63	-2.13703e-62	-1.46609e-61	-3.31412e-62	3.32445e-62	2.04806e-62	9.89531e-62	-1.03708e-62	3.79203e-63	5.37484e-62	7.70326e-122
9.16918e-64	1.49612e-63	1.6513e-63	-4.68196e-63	-3.29384e-64	4.33922e-65	-9.25797e-64	-3.04459e-63	-5.27278e-64	1.93884e-63	3.14947e-63	1.57009e-62	-3.77433e-63	8.5114e-63	5.32845e-63	8.70844e-63	6.6991e-63	2.10544e-63	-5.21981e-64	7.99279e-63	2.08729e-63	5.13721e-63	5.28987e-64	1.46061e-63	-7.20355e-64	-1.51911e-63	-2.95398e-63	-7.87638e-63	1.86525e-63	3.97069e-63	7.28822e-124
8.12423e-66	-6.34905e-65	-1.75582e-63	-3.28824e-64	3.55455e-64	-3.43233e-64	-1.33893e-64	3.55814e-64	3.82052e-64	-1.7305e-64	-1.44178e-63	1.0381e-63	2.32899e-63	-5.97039e-64	1.17424e-63	2.24627e-63	-8.11133e-65	1.81111e-63	-1.38912e-65	4.1589e-64	1.40577e-63	5.68869e-64	-9.27839e-65	-8.82373e-64	2.62578e-64	-3.30021e-64	-1.23814e-64	4.3409e-64	-1.17358e-63	-4.85995e-64	2.76633e-125
-1.58736e-64	-3.48803e-65	4.55456e-65	2.17984e-64	-8.63205e-65	-1.24794e-64	1.14061e-64	2.62335e-64	5.10057e-65	-6.98663e-65	-3.45604e-65	-7.10161e-65	-1.36453e-64	-2.97131e-65	6.07224e-65	-8.06538e-65	-1.54758e-65	1.18785e-64	1.25935e-64	1.51507e-64	-5.15893e-65	-1.94678e-64	-3.68854e-65	3.5854e-65	5.61109e-67	3.55901e-65	-2.34419e-65	5.10471e-65	-7.96306e-65	-1.80961e-65	3.31736e-127
-1.68769e-65	4.11872e-66	-1.40057e-65	-1.83463e-65	-6.08424e-66	1.33149e-66	-1.21964e-65	3.51594e-66	2.59449e-66	1.21522e-66	-4.35214e-66	-4.00218e-66	5.12501e-67	2.97207e-65	-9.1617e-66	7.84027e-66	-7.55495e-66	7.04312e-66	-8.31072e-67	5.8892e-67	-8.65106e-66	1.48177e-65	-1.88284e-65	5.95474e-66	-6.7591e-66	1.85745e-65	-7.5836e-67	-6.54764e-66	-7.64918e-66	-8.38466e-66	3.46165e-129
1.09157e-66	1.13751e-66	-2.32675e-66	-1.38956e-67	2.08098e-66	-4.09333e-68	1.46988e-68	-4.76971e-67	2.7415e-66	7.64078e-67	4.0969e-67	-8.55318e-68	-6.55272e-67	9.67388e-67	-6.1572e-67	-1.06308e-67	1.80685e-66	-1.1633e-66	-1.46914e-66	-5.90158e-68	5.14671e-67	-1.93519e-66	-4.06826e-67	-4.4174e-66	2.98602e-66	1.48575e-67	4.44372e-67	2.3985e-66	-3.15578e-67	-5.16284e-67	6.82322e-131
1.19815e-67	-1.90666e-67	-2.28773e-69	-6.21007e-68	-1.18821e-67	-7.59994e-68	-9.78074e-68	3.46089e-67	-5.48628e-68	5.7226e-68	4.55173e-68	4.80801e-67	8.9066e-68	-3.32969e-67	-1.36301e-68	5.52239e-69	1.17528e-67	-2.99073e-67	3.90557e-68	1.98628e-67	-7.42225e-68	-4.19255e-68	1.95945e-67	2.0776e-67	1.09618e-68	-4.85939e-68	7.8513e-68	-1.15412e-67	1.76128e-67	-5.92287e-69	8.48435e-133
2.26641e-68	-4.44791e-68	-1.5016e-68	8.53739e-69	-3.95116e-69	1.2906e-68	-1.12186e-68	1.10684e-68	7.36534e-69	-3.83174e-68	6.70528e-69	-2.6173e-68	1.17638e-68	2.86229e-68	-1.65666e-68	3.14345e-69	-1.47359e-68	-3.02126e-68	-3.27716e-68	3.95611e-68	-3.51979e-68	1.61629e-68	6.41031e-68	3.05377e-68	-1.18757e-68	4.02388e-68	2.46903e-69	-7.64795e-68	1.54128e-68	-6.42429e-70	2.48797e-134
3.91004e-69	-2.41551e-69	-1.5403e-69	-2.18166e-71	-3.98154e-70	-7.27006e-69	-4.01459e-70	-7.69356e-70	5.13844e-69	-9.41298e-70	5.61581e-69	2.55034e-69	-1.76616e-69	-3.44645e-69	-4.5431e-69	5.43333e-69	5.2813e-70	4.39897e-70	-4.83072e-70	1.67457e-70	3.56841e-70	-2.05156e-69	1.52097e-69	2.78829e-70	4.14953e-69	8.92552e-70	1.4127e-69	-3.19111e-69	3.61996e-69	-1.23551e-69	2.60037e-136
5.65499e-70	-7.97711e-71	2.23568e-70	-2.28423e-70	-1.44371e-70	3.81193e-70	8.59445e-71	4.4218e-70	6.42837e-70	1.18934e-69	-2.1743e-70	-7.81788e-71	-8.1413e-70	-1.0358e-70	5.63921e-70	-4.31502e-70	2.01316e-70	-1.47351e-70	8.07046e-71	8.84691e-71	1.89254e-71	9.75734e-72	5.9785e-71	-4.93514e-71	2.44756e-70	3.06836e-70	4.33441e-70	-3.89855e-70	4.99707e-70	-5.09965e-70	4.94301e-138
-3.75719e-71	1.89604e-71	3.66476e-72	3.69839e-71	-2.43601e-71	2.08368e-72	-1.49592e-71	5.0379e-71	7.71749e-71	1.44609e-72	-7.05062e-71	-4.48056e-72	-2.46749e-71	-5.44115e-71	-1.86215e-71	3.64416e-71	-1.54738e-71	2.60651e-71	5.10621e-71	3.39918e-71	5.81332e-71	-1.54123e-71	-7.52149e-72	-6.43208e-71	-3.4399e-71	9.71762e-74	2.17781e-71	-5.53081e-71	-1.72419e-71	-1.76217e-71	4.05222e-140
4.93478e-73	-1.06772e-71	-5.23156e-73	-4.92942e-72	-4.56291e-72	-9.76611e-73	-5.07926e-72	1.62622e-72	-7.48056e-73	-3.28726e-72	-4.65898e-72	-1.15978e-71	1.07727e-71	5.79255e-72	-4.42626e-72	3.32299e-72	6.95912e-73	-1.55403e-71	4.76968e-72	-2.19821e-74	-4.5109e-72	3.35688e-72	-4.71331e-72	3.65004e-72	-3.87572e-72	-3.0665e-72	1.07889e-72	-5.47779e-72	-2.71808e-72	1.93486e-72	9.35473e-142
-3.98422e-73	-9.21111e-74	-1.19382e-72	-1.33453e-73	1.41093e-72	1.81275e-73	-2.39763e-73	-5.98797e-73	-2.57705e-73	-1.52623e-72	8.53291e-73	-1.22747e-72	1.2759e-73	-5.61123e-73	-6.89578e-73	-1.1232e-72	1.37178e-72	-5.19821e-73	7.40935e-73	1.59915e-73	-1.43946e-73	8.02688e-73	3.22329e-73	-1.9533e-73	3.22392e-72	-7.10249e-73	1.70966e-73	4.45707e-73	7.22567e-73	-1.3254e-73	2.5948e-143
-8.18017e-76	1.00989e-74	6.23727e-75	-3.74105e-74	5.38393e-74	-6.25012e-74	-3.97988e-74	-3.88696e-74	-7.50236e-74	3.12121e-74	-7.58363e-74	-4.9375e-74	1.14201e-74	8.24198e-75	5.38462e-74	-5.64119e-74	6.35324e-74	-1.7812e-74	-1.4716e-73	3.89909e-74	3.87341e-74	-1.96033e-73	-5.73606e-74	2.08922e-74	8.49912e-74	9.9899e-75	1.0008e-74	-3.56623e-74	-1.41684e-73	1.65929e-74	1.32744e-145
9.66644e-75	-3.88046e-75	1.29616e-74	3.83296e-75	-8.15238e-75	-7.94279e-76	7.59703e-75	1.07114e-74	1.11993e-74	-1.13232e-74	2.61969e-75	-4.32251e-75	4.27416e-75	-1.80113e-74	-1.04713e-74	-5.75183e-75	-1.37773e-75	-4.64312e-75	-2.02851e-75	-9.27826e-76	-1.59662e-76	9.61463e-75	-6.51386e-76	-1.95363e-74	-2.58346e-75	2.74672e-75	-4.49098e-75	1.56834e-74	2.06665e-74	-5.89117e-75	2.54048e-147
-2.33847e-76	-1.18433e-76	-5.32038e-77	-9.00113e-76	-3.7015e-76	2.7877e-76	2.18993e-76	-3.12576e-75	-3.29591e-76	4.33135e-77	-1.27575e-76	2.13693e-76	-4.08804e-77	6.8955e-77	-1.8905e-75	-7.46662e-76	5.86566e-76	9.12166e-77	2.70448e-78	2.60149e-76	-1.21044e-76	-6.22435e-76	8.27533e-76	5.85768e-76	-2.11011e-75	-1.71154e-75	3.93679e-76	-1.02983e-75	4.86756e-76	-1.03688e-75	2.69848e-149
-1.75466e-76	1.27082e-76	8.77501e-77	-2.12191e-76	1.8013e-77	2.86923e-76	6.56952e-78	-1.70835e-78	-1.48987e-76	-6.92972e-77	3.08401e-76	-4.10259e-77	6.09344e-77	-3.91782e-77	7.74687e-77	-7.31278e-77	9.94729e-77	-4.6865e-76	8.63036e-77	-2.26857e-76	1.39029e-76	-5.6131e-76	9.80432e-77	3.33745e-78	-2.4324e-77	-2.75096e-76	7.3607e-77	-2.38423e-76	1.08923e-76	-3.81732e-77	1.10706e-150
1.76456e-77	6.55381e-79	-2.18297e-78	1.95919e-77	-1.04859e-77	4.50913e-77	-1.40958e-77	-1.4985e-77	-7.02335e-78	-1.54554e-77	3.48172e-77	-1.03902e-77	1.60301e-77	-9.31261e-78	-2.08469e-77	2.618e-79	-2.30849e-77	8.00496e-78	3.13511e-77	-2.47387e-77	2.19058e-77	-5.00772e-78	4.89717e-78	-3.51465e-77	-1.54665e-80	1.32036e-78	1.02665e-77	1.16922e-77	-1.00513e-77	1.45987e-78	9.95666e-153
-2.64968e-78	2.41052e-78	-4.85288e-78	-2.60772e-78	-1.19683e-78	-6.46376e-79	2.2938e-78	4.41158e-79	-8.3915e-79	-3.18921e-79	-1.18143e-78	-1.46652e-78	3.26163e-78	1.38246e-78	-6.84099e-79	2.60183e-78	1.11517e-78	3.0593e-78	-4.7186e-78	3.90186e-79	1.1616e-78	-8.93486e-79	-1.12868e-78	-3.74544e-79	-1.26434e-79	-2.49185e-79	-3.05057e-79	-1.1684e-78	-1.0249e-78	1.93713e-79	1.13834e-154
3.41686e-79	2.68282e-82	9.63063e-80	-6.49289e-80	-6.07244e-80	-5.10215e-80	-2.0259e-79	5.78785e-82	-8.50156e-80	3.70094e-79	5.92798e-80	-1.25095e-79	-9.92303e-80	-6.55617e-80	-1.78362e-79	1.75526e-79	8.54102e-79	-2.07773e-79	1.09583e-79	-9.23393e-80	2.81872e-79	3.38998e-80	2.21428e-79	5.49637e-79	3.58709e-79	2.24139e-79	-3.8196e-79	1.4625e-80	-3.45512e-80	2.27811e-79	2.02074e-156
-4.30977e-81	-8.83317e-82	-6.09798e-81	1.1091e-81	7.45568e-80	-1.56289e-80	-4.81177e-80	4.55931e-83	-1.15757e-80	1.81562e-80	1.20693e-81	1.54615e-80	4.74974e-80	-3.62332e-80	1.71241e-80	-2.01581e-80	5.45446e-81	-1.16608e-80	-3.8967e-80	3.05608e-80	9.76839e-81	-1.92602e-80	-2.32359e-81	-1.85522e-80	-1.07851e-80	9.06902e-80	-5.05226e-80	-3.30871e-80	2.20418e-80	-1.62319e-80	2.93204e-158
-1.07876e-81	-1.51071e-81	-7.18665e-82	-2.98602e-81	-3.07695e-82	-3.89355e-81	1.38464e-81	4.85229e-82	9.00623e-82	-8.60316e-82	-6.539e-81	-3.31326e-81	7.26635e-82	1.41651e-82	-2.45392e-82	3.44035e-81	7.49555e-82	-1.87858e-81	1.10381e-81	3.57019e-81	7.07209e-82	7.23525e-82	5.72351e-81	6.86098e-82	-2.14085e-81	1.22156e-81	-2.53817e-81	-2.32441e-81	9.76833e-82	-2.0432e-81	1.73376e-160
-6.10786e-86	8.6995e-84	-1.49816e-82	1.53941e-82	7.94692e-83	-7.68879e-82	6.59364e-83	-3.35228e-82	1.57988e-82	7.43822e-83	-1.37781e-81	9.23829e-82	6.62483e-83	-1.22373e-82	-4.57881e-83	5.65826e-83	-1.18721e-83	7.91308e-83	-5.20451e-83	1.40725e-81	-1.15203e-83	-7.45651e-82	-1.28408e-82	3.50031e-82	8.20449e-82	1.60369e-82	4.80544e-82	-1.43195e-82	-1.42601e-82	-9.4597e-82	8.11748e-162
3.39759e-83	5.95982e-83	-2.81666e-83	5.88191e-83	7.79857e-85	4.17775e-83	-1.76827e-83	-1.03133e-83	-3.66466e-83	1.71467e-83	-1.31193e-83	6.36412e-83	7.46924e-84	-4.79035e-83	-1.68242e-83	3.77269e-83	7.35268e-83	3.06841e-83	-1.66185e-83	-4.75493e-83	8.23795e-83	-7.76952e-84	5.00525e-83	-7.09899e-85	-1.03368e-82	-7.5412e-84	-4.4398e-83	-4.58326e-83	-9.07229e-83	-6.69806e-84	6.23669e-164
1.97262e-84	8.47432e-84	8.44244e-84	-9.70544e-84	2.29142e-84	-5.23844e-84	-1.64426e-84	-1.44278e-84	1.09352e-83	4.70523e-84	3.7228e-84	-7.20413e-84	7.24235e-84	3.12705e-84	-2.95884e-83	-1.72524e-83	-4.55313e-84	1.69676e-83	-1.30005e-83	-1.63807e-83	6.09486e-84	-9.3053e-84	1.0554e-84	-9.50994e-84	7.01132e-85	-9.76222e-86	-3.58789e-85	3.42135e-85	-9.49698e-84	1.77969e-83	3.09041e-165
1.43085e-84	-7.61156e-85	4.13002e-85	4.28992e-85	-8.04591e-85	2.20579e-85	8.24815e-87	6.82802e-85	1.2759e-85	-2.74489e-85	-1.70864e-85	-2.24215e-85	-6.72924e-85	-7.18285e-85	3.26567e-85	-6.28627e-85	-6.78163e-85	-1.15806e-84	-9.70249e-87	7.99376e-85	5.37492e-85	-1.91479e-85	2.41288e-85	2.19759e-85	-1.25633e-85	-1.64964e-84	1.49965e-85	-7.64949e-85	-3.48144e-86	-1.1235e-84	1.32657e-167
-4.59271e-86	1.03844e-86	7.93862e-86	-1.08771e-86	-3.27494e-85	8.74788e-86	-7.38592e-86	4.01876e-86	8.25178e-87	-3.42318e-86	-5.61121e-88	-6.87047e-86	6.8784e-86	-7.66919e-86	-1.25136e-86	-9.54431e-88	-1.40173e-85	6.39594e-86	-3.09982e-86	9.39803e-86	1.3367e-85	-1.30769e-85	-1.50415e-86	-7.21711e-86	4.74128e-86	-2.10118e-86	6.51606e-86	-1.29941e-85	6.14867e-86	-5.45907e-86	2.5186e-169
1.38385e-87	2.39956e-86	-2.01334e-87	-5.52428e-88	1.38869e-86	-5.72953e-87	-3.18733e-87	-3.97657e-87	2.19359e-87	-7.46426e-87	2.9004e-86	7.39613e-87	-4.94898e-87	7.96712e-87	-1.27493e-86	1.04697e-86	5.16698e-87	-3.39486e-88	-1.39016e-87	-3.31979e-86	1.46777e-88	-2.47286e-86	5.17279e-87	1.40176e-86	-6.28259e-87	-6.98383e-87	1.97455e-87	-2.87464e-88	4.71758e-88	-1.3914e-86	4.40197e-171
1.15686e-87	-1.75806e-88	-4.21084e-88	6.6343e-88	-1.96509e-87	-5.17035e-88	-6.08686e-88	1.04927e-87	-1.88271e-87	9.45473e-88	-1.99827e-87	-3.61815e-88	-3.55498e-88	-7.8185e-88	-1.1108e-87	-2.76215e-87	2.94366e-87	3.51961e-87	5.8618e-88	2.58685e-88	-8.67138e-88	-2.08676e-87	-6.99871e-88	9.62601e-88	4.76103e-88	4.4446e-87	-4.62432e-88	-9.70223e-90	-2.73155e-87	1.07701e-87	8.25532e-173
8.9386e-89	-2.17165e-88	1.31944e-88	-2.07881e-88	-1.9968e-88	-3.94195e-89	-1.67989e-88	3.78851e-89	7.03987e-90	-1.54818e-88	-1.2255e-88	2.99156e-88	-2.37432e-89	-1.59174e-88	1.87765e-88	-2.37412e-88	-1.13707e-88	-1.94874e-89	-8.56709e-89	2.07838e-88	3.08825e-89	-9.90296e-89	4.1203e-88	2.0672e-88	-5.73441e-89	1.55758e-88	5.24007e-88	-2.54049e-88	1.55268e-88	5.79789e-89	1.11416e-174
-3.51138e-89	-8.4244e-91	-4.14145e-90	-5.70072e-89	3.49058e-89	4.85033e-90	1.49339e-89	-6.09882e-90	1.09466e-88	-3.34154e-90	2.98697e-89	-8.15168e-90	3.63228e-89	-1.59512e-89	-7.30164e-90	4.88111e-90	-5.14758e-90	2.45653e-89	-3.12553e-89	-4.51009e-89	-1.64029e-89	-3.92861e-89	1.44013e-89	1.56589e-89	-2.11544e-89	4.01184e-89	2.28982e-89	1.00231e-89	-4.83034e-90	-8.5584e-90	2.92907e-176
4.65675e-91	-9.09615e-91	-7.09885e-91	-9.75562e-91	-1.37195e-90	1.19416e-90	5.56963e-90	-8.74498e-91	2.99618e-90	-1.83829e-90	-2.80657e-90	-9.33661e-91	-2.47517e-91	-3.61993e-90	2.88408e-90	2.45424e-92	3.43714e-90	8.93428e-91	2.02082e-92	7.611e-91	-3.2596e-91	-1.80453e-90	-8.90991e-91	6.62722e-91	2.60625e-91	-2.42561e-90	6.72823e-92	2.69286e-90	-5.3767e-91	-4.02295e-92	1.11468e-178
4.19272e-92	-4.68295e-91	9.24627e-92	-1.8095e-91	-3.7735e-91	-3.50238e-91	6.84412e-91	3.61257e-91	-1.84207e-91	-3.37451e-91	-5.41514e-91	-5.10716e-91	2.75615e-91	1.14251e-91	4.36454e-91	-2.75168e-91	1.72263e-91	-1.41634e-91	-1.91696e-92	-4.97291e-91	-4.76197e-92	-1.14493e-91	-5.32784e-91	8.125e-93	1.02227e-91	8.98616e-91	-2.54101e-91	7.2601e-91	-3.6456e-91	5.79276e-92	4.32601e-180
1.0349e-91	-1.5675e-92	-1.89452e-92	1.77728e-93	1.77306e-92	-1.52586e-92	-1.10542e-91	-3.27251e-92	3.16301e-93	2.77782e-92	4.5986e-92	-5.14467e-92	-6.17195e-92	-1.35745e-92	-9.59336e-92	-2.26649e-92	4.3842e-92	2.43607e-92	9.23292e-92	-1.32658e-92	9.2391e-93	1.05677e-93	4.44997e-92	2.77479e-92	5.45096e-92	-1.16065e-92	4.3781e-93	-1.22274e-92	-4.0156e-92	-5.85451e-92	6.67769e-182
9.35302e-94	3.38604e-93	3.04686e-93	-1.75722e-92	6.65705e-93	-7.38218e-94	8.07736e-94	-2.10237e-93	6.14359e-93	8.09531e-93	1.10982e-93	3.67029e-93	3.50566e-93	-4.00137e-93	1.4881e-93	-4.79699e-93	7.79651e-93	-2.22806e-94	-2.82375e-93	-7.92141e-94	4.55055e-93	-1.08116e-93	-5.38184e-93	-8.16311e-93	-2.83337e-93	5.19861e-93	-1.90984e-93	2.44803e-95	-1.12109e-93	-1.25371e-93	7.8029e-184
-3.72309e-94	-2.62256e-94	2.98668e-94	-1.33675e-93	2.99602e-93	3.91691e-94	2.04012e-93	-8.43653e-95	-7.92053e-94	-1.76926e-93	-1.6431e-94	1.01995e-93	6.92643e-95	4.69336e-94	-5.70519e-94	9.52244e-94	4.907e-94	6.26915e-94	2.86564e-94	5.1477e-94	-1.30444e-93	-9.89546e-95	6.74361e-94	2.09895e-95	-1.13057e-94	-1.02144e-93	6.01927e-94	8.47886e-94	-1.0139e-93	-1.85569e-94	2.80118e-185
6.66165e-95	-3.51842e-94	-4.63121e-95	-1.95068e-96	-1.56822e-95	-1.81657e-95	-3.95796e-95	1.33948e-95	2.03844e-96	-8.18344e-95	2.05176e-95	-3.6356e-96	-1.00945e-94	6.00634e-95	1.12404e-96	-2.16768e-96	1.40398e-94	6.51228e-95	5.12957e-95	-1.58261e-94	-5.21688e-95	-1.22089e-95	-3.9228e-95	-7.96337e-96	-1.59174e-95	-5.55629e-95	3.47009e-95	-1.27098e-95	3.77477e-96	7.67135e-95	2.20348e-187
-3.33089e-96	-3.51596e-96	-6.70508e-96	2.36954e-96	5.23512e-96	-6.69189e-96	-1.06624e-96	5.53904e-96	2.94498e-96	2.59687e-96	2.53823e-96	4.72834e-96	-1.9833e-96	1.16409e-96	-5.95805e-97	2.26782e-96	-5.73586e-96	-1.44621e-95	4.35195e-96	-2.54755e-96	3.89204e-96	1.00887e-95	3.60974e-96	7.19491e-96	2.93454e-96	-9.82136e-97	-7.83859e-96	-2.03747e-96	1.92369e-95	-1.41782e-96	1.12949e-189
-3.17425e-96	3.50914e-97	-2.80935e-96	2.77284e-97	6.32329e-97	-2.13918e-97	2.12787e-97	1.32673e-97	-2.88808e-96	1.54816e-97	-6.46428e-97	-1.60451e-96	-1.42004e-96	1.56482e-96	-4.59409e-97	1.30426e-97	1.46094e-96	1.46674e-97	1.7952e-96	-6.85797e-97	-5.36393e-97	-4.40399e-98	-1.11483e-97	8.73541e-97	1.73021e-97	-5.20778e-97	-6.72001e-97	1.04438e-96	-6.82601e-97	-2.68562e-97	4.4023e-191
8.84499e-98	-1.62667e-97	7.71165e-98	-2.40592e-98	-2.36016e-97	-2.01793e-97	-1.37816e-97	-6.33011e-98	-1.81706e-97	-9.72237e-98	-3.83778e-98	1.94488e-97	-3.68031e-97	1.94202e-98	1.52983e-97	-1.21284e-97	-1.06357e-97	1.26365e-98	9.02171e-98	2.40781e-98	-1.24923e-98	2.37564e-98	-1.08991e-97	-1.15656e-98	-3.22739e-98	-1.01303e-98	-1.94492e-98	-6.35748e-98	4.40828e-98	-4.2729e-97	6.38947e-193
7.05876e-99	-1.17458e-99	-9.2886e-100	-1.13055e-99	7.23935e-99	3.14664e-100	1.94343e-98	-1.26993e-98	8.49428e-99	3.85866e-98	2.11434e-98	5.18337e-99	2.45316e-99	1.922e-98	-1.34357e-98	9.23062e-99	4.82829e-98	1.20526e-99	1.4487e-98	-7.33847e-99	-2.91271e-99	-1.26632e-98	-1.29508e-98	-8.72492e-99	4.87292e-99	-1.34265e-98	1.82393e-99	2.74927e-100	-7.7176e-99	-1.44623e-98	6.80619e-195
-3.59095e-100	1.22329e-102	-1.17915e-99	-2.25561e-99	-1.81203e-99	7.81169e-100	4.37807e-100	2.38015e-99	-6.04398e-99	-1.64316e-99	-5.06138e-100	2.63754e-99	2.05241e-99	-1.47705e-99	1.76308e-99	-1.12266e-99	-6.00528e-101	-2.37685e-100	1.67484e-99	5.50813e-100	-1.79393e-99	-2.72041e-99	1.13983e-99	4.37473e-99	1.43001e-99	-1.57979e-99	3.81667e-100	9.02526e-100	-5.04989e-100	-3.92253e-99	1.2893e-196
-1.28466e-100	-1.65188e-101	2.11608e-100	5.09761e-101	-1.06868e-100	-1.16955e-100	-2.96734e-101	1.73108e-100	-4.07473e-101	-5.65688e-101	1.07288e-100	-4.75996e-100	-2.128e-100	4.47464e-100	-5.70037e-100	1.84264e-100	-2.24528e-101	2.34609e-100	1.48195e-101	-7.02465e-101	-5.48334e-101	-1.3691e-100	6.15436e-103	1.56236e-100	-2.0458e-100	-6.6978e-102	1.29925e-100	-1.15724e-100	-1.67509e-100	2.94391e-101	1.1754e-198
2.11233e-101	-1.95621e-101	-3.35967e-101	3.75699e-101	2.43121e-101	-7.32142e-102	1.44724e-101	-1.47201e-101	-5.35856e-102	4.80977e-101	4.41313e-101	5.82514e-101	1.4402e-101	-3.51923e-102	-3.39296e-101	4.601e-102	-1.77014e-101	8.07127e-102	3.09827e-101	-1.38731e-101	-2.14578e-101	-3.61117e-101	2.29849e-101	-1.68907e-102	-2.68735e-102	-3.87353e-101	-3.01687e-101	-3.81596e-101	8.20302e-103	2.91825e-101	2.20678e-200
7.54768e-102	2.52668e-102	-2.72453e-103	3.08926e-102	-5.28788e-102	-1.29315e-102	-7.80111e-102	-1.64418e-102	-1.0917e-102	-2.56953e-102	-3.41359e-102	-2.47668e-102	5.82577e-102	-1.16851e-102	-7.37104e-102	5.32672e-102	-1.45955e-102	2.81245e-102	-1.58622e-101	-4.16993e-102	-3.87648e-102	7.67006e-103	3.59454e-102	2.43384e-102	-3.81859e-102	-3.26841e-102	-2.53398e-102	2.82708e-102	2.58178e-102	-4.4977e-103	6.69798e-202
-1.05188e-105	1.99419e-103	6.53487e-103	9.02142e-103	7.51744e-103	-6.88129e-105	-3.47839e-103	2.63112e-103	1.83246e-103	-1.67005e-103	3.80811e-103	-3.61695e-103	-3.11734e-103	-4.6004e-104	-2.75345e-103	-8.32613e-104	3.8029e-103	6.12901e-103	4.85271e-103	7.51899e-103	-2.0621e-103	6.95201e-103	-2.12199e-103	3.75949e-103	-5.86947e-104	-3.72992e-103	4.04659e-103	-4.3057e-104	3.96842e-103	2.40099e-103	5.11201e-204
-8.54889e-104	-6.37031e-104	4.76018e-104	-1.63595e-103	-6.05446e-104	-1.87976e-104	-1.05572e-104	-1.2669e-103	3.11601e-104	1.253e-104	1.29003e-104	3.29679e-104	2.47105e-105	5.9624e-104	1.20949e-103	-1.59363e-104	-6.3318e-104	3.84939e-105	6.41311e-105	3.1958e-105	-3.66345e-104	-7.14403e-104	3.80568e-104	3.12696e-104	3.16234e-104	5.24185e-104	2.35464e-104	7.31924e-104	7.21286e-104	-8.73124e-104	1.16834e-205
7.12402e-105	-1.0267e-104	-2.05683e-105	3.16299e-105	9.08525e-105	-1.19119e-104	-3.28879e-105	-9.8814e-105	3.73037e-106	2.56712e-105	-3.81599e-105	4.54716e-105	4.41857e-105	-7.6892e-105	8.67857e-105	-3.33651e-105	4.266e-105	8.63652e-105	-6.39043e-105	1.52798e-105	-3.77684e-105	-7.05885e-105	5.2121e-105	-1.79553e-104	1.68939e-104	-1.20249e-104	-3.22952e-106	-7.44367e-105	4.06642e-105	-2.25084e-105	1.76708e-207
-1.60868e-106	-5.66731e-106	-1.85095e-105	1.60331e-105	-1.15089e-105	9.71339e-106	5.87351e-106	7.78303e-106	1.93465e-105	-3.88902e-106	4.33961e-106	-3.64739e-106	2.68618e-105	-4.1982e-106	-3.37159e-106	-2.02759e-105	-2.10471e-106	1.64748e-106	-5.28498e-106	-3.36778e-106	4.71647e-106	1.15132e-106	-5.1658e-106	3.67267e-105	-5.05619e-107	1.84558e-106	3.50177e-106	-5.39073e-106	4.98962e-106	9.32875e-106	4.14189e-209
1.04778e-106	6.61291e-107	-4.80625e-107	-1.57009e-106	6.72326e-107	-9.54572e-107	-1.11124e-106	3.59638e-107	4.24166e-108	-1.61175e-107	-9.27919e-107	-1.58072e-107	2.50694e-106	2.76703e-107	2.04732e-107	-9.58651e-109	5.78806e-107	-1.13457e-106	-3.95908e-107	4.4568e-108	-4.70868e-107	-1.83635e-108	1.1364e-107	4.16936e-107	-6.42379e-108	-5.3096e-107	-5.67313e-107	1.31971e-106	4.85864e-107	5.67221e-107	1.9373e-211
-1.54992e-107	2.49656e-108	8.0165e-108	1.12875e-107	-1.40639e-107	-2.74188e-108	-2.08654e-107	-1.16883e-107	2.61198e-107	7.67164e-109	2.56983e-108	-1.74622e-107	1.46218e-107	-1.63798e-107	-2.12244e-107	-1.73267e-107	-3.67569e-107	-1.9708e-107	-8.39927e-108	-1.11998e-107	3.8481e-109	3.36967e-107	5.9796e-108	-4.12891e-108	-5.52611e-108	-4.82215e-108	-4.45776e-108	-3.16638e-108	1.33784e-107	2.75399e-107	7.58756e-213
-2.12146e-108	-1.27916e-108	-1.11782e-108	-7.8316e-110	1.34447e-108	5.42831e-109	-1.06634e-109	7.54105e-109	3.58808e-108	-3.71329e-109	-2.69904e-109	-1.15378e-108	1.113e-108	-3.97557e-108	5.55652e-108	-1.49606e-108	-4.79991e-109	8.22514e-109	2.18132e-109	-1.89861e-108	-5.24058e-109	-9.81837e-109	-1.93386e-108	1.46253e-108	2.53184e-109	-1.1919e-108	-1.70741e-108	-1.80797e-108	-2.27694e-108	9.36282e-109	1.00055e-214
3.22833e-109	-2.5726e-109	4.55934e-110	-4.53748e-112	-1.83788e-109	1.51594e-109	-7.74148e-110	-3.09518e-109	-3.9441e-109	6.18651e-109	1.78511e-109	-4.99644e-110	2.77619e-109	-5.77879e-109	-7.88034e-109	3.20952e-109	1.71943e-109	3.01477e-109	8.46477e-110	-2.31496e-110	9.15877e-111	-3.75705e-110	1.95361e-110	-1.22454e-110	-8.63199e-110	-1.70371e-109	-5.34459e-109	2.60753e-109	2.34224e-110	-2.31732e-109	2.61326e-216
-3.93003e-111	-1.61386e-110	-1.63338e-110	-1.03547e-110	-1.35132e-110	2.07155e-110	-2.12766e-110	-5.40239e-111	-1.84978e-111	-3.17218e-110	1.73864e-110	-4.20194e-111	4.81011e-110	-2.58072e-111	-6.95765e-111	1.00676e-109	-1.02535e-110	5.41098e-110	5.83273e-111	-2.75017e-110	2.1428e-110	3.3429e-110	4.93069e-111	-1.66898e-110	1.61599e-110	-1.49376e-111	7.56607e-111	-1.59258e-110	-2.16162e-110	-6.05802e-111	2.23587e-218
-5.01786e-112	-7.91934e-111	2.24146e-111	6.02626e-111	3.69358e-111	-6.48779e-111	-6.84683e-112	5.81118e-112	1.25795e-111	-2.43215e-111	3.38911e-111	-2.96715e-111	-7.03736e-111	2.77963e-111	-5.18309e-111	2.9641e-111	-2.73916e-111	-5.07861e-111	-5.55674e-112	-3.07903e-111	-7.70046e-111	3.95374e-111	5.1858e-112	2.03028e-112	2.85822e-111	-2.52868e-112	-2.17004e-111	-1.43583e-110	1.13747e-111	-2.3957e-111	6.25997e-220
-5.96033e-112	-1.53961e-113	-4.1785e-113	9.16936e-113	1.9689e-112	2.95474e-112	1.35883e-112	-1.85829e-112	-4.55168e-112	-4.54792e-113	-2.01811e-112	2.61738e-112	3.76304e-113	4.40911e-113	8.56833e-112	1.1737e-112	1.55408e-112	1.43485e-112	-5.47199e-112	4.96862e-112	2.47528e-112	3.52903e-112	-5.7246e-112	-3.80489e-112	1.90071e-112	1.9171e-112	-2.1049e-112	-3.3558e-112	3.13522e-112	1.7069e-112	3.22105e-222
-1.85056e-113	-2.5927e-114	2.44531e-113	3.1118e-113	-6.19085e-114	9.93905e-114	-2.75756e-113	1.0823e-113	-5.65204e-113	-9.42908e-114	-6.78785e-113	3.84044e-113	-1.36011e-113	3.38109e-113	-5.11981e-113	5.52688e-114	-7.99165e-113	3.25259e-113	9.46906e-114	1.83087e-113	-2.98202e-113	-5.82448e-114	2.62055e-114	-1.11152e-112	8.30486e-114	4.53527e-113	3.70072e-114	7.04143e-113	3.26655e-113	2.42564e-113	4.61834e-224
1.30596e-113	4.62294e-115	5.36487e-114	1.15726e-113	9.10192e-115	4.20735e-115	-5.13226e-114	4.28349e-114	-1.06826e-114	1.08614e-113	1.968e-114	-4.88443e-114	1.4909e-114	2.78089e-114	-5.6252e-114	2.68108e-114	-8.53767e-114	1.05645e-113	-9.96016e-114	-5.67156e-114	-5.05776e-114	-2.53362e-114	1.52511e-113	4.47759e-114	4.08708e-115	3.08013e-114	-3.46973e-114	3.17977e-114	3.21842e-115	-5.91109e-114	1.24216e-225
-3.21361e-115	-3.73702e-115	-5.79255e-116	3.07538e-116	1.98216e-115	5.78185e-116	-7.3802e-115	-2.30425e-116	3.57255e-115	-8.0252e-115	3.1682e-115	6.34831e-115	1.50926e-115	-8.74118e-115	-3.02594e-115	-1.28226e-115	-1.1457e-115	5.79191e-115	-9.42017e-115	1.22893e-114	-5.37703e-115	-4.11117e-115	7.1199e-115	-7.13707e-115	-3.14064e-115	6.1832e-115	1.34439e-115	2.5199e-115	1.15748e-114	-6.04735e-115	9.49366e-228
-8.68376e-116	7.76955e-116	-2.65073e-116	1.79093e-116	-1.6862e-116	-5.12327e-116	4.03067e-116	1.37601e-117	-6.28191e-118	1.66179e-116	4.40393e-116	4.94674e-116	1.22059e-115	1.28692e-117	-4.86355e-116	1.17313e-117	-2.31051e-116	6.11404e-116	-9.5197e-117	1.71221e-115	8.07598e-116	-2.49321e-116	-4.93906e-117	2.39374e-115	-1.10054e-115	1.14382e-115	5.51794e-116	-1.17038e-116	2.64581e-118	3.31207e-116	1.68687e-229
-3.39417e-116	2.03817e-118	-5.84592e-117	5.85147e-117	5.62572e-117	4.45284e-117	3.52107e-117	2.96873e-117	-1.35606e-116	-4.90635e-116	1.80269e-117	5.17474e-117	2.59944e-116	-6.82167e-117	-7.87421e-117	5.23196e-118	-3.03762e-116	-1.66334e-116	2.40757e-116	-3.71858e-116	4.35305e-118	-1.37664e-116	2.80798e-117	5.30263e-117	-1.18793e-116	7.66967e-117	1.71938e-117	1.12617e-116	4.91971e-117	1.00127e-116	8.54054e-231
-2.30276e-117	-1.01459e-117	8.63207e-118	-2.23377e-117	5.50031e-118	7.0424e-118	-5.4542e-119	-8.56918e-118	-8.6093e-118	-4.11975e-118	-1.30543e-117	1.38889e-117	-1.15022e-117	8.70751e-118	1.03081e-117	-1.20715e-117	3.09849e-118	-6.02671e-118	2.97837e-118	-1.2205e-117	8.3999e-118	-3.61044e-119	1.43252e-117	-1.87059e-117	6.95759e-118	3.5634e-117	6.97192e-118	-8.04848e-119	-2.12621e-118	9.70821e-118	4.57056e-233
-3.03189e-119	-4.08701e-119	8.93377e-119	7.0155e-118	9.07652e-120	8.09896e-119	-4.66486e-119	9.10689e-119	2.46268e-118	-6.05214e-119	2.24744e-118	1.16282e-120	-2.24023e-118	1.26558e-118	4.41235e-119	-1.08551e-118	1.57901e-118	-5.00282e-119	6.8834e-118	8.62068e-119	-3.68358e-119	9.01375e-119	-9.31724e-121	-7.34331e-119	3.13419e-118	-2.19415e-118	1.28692e-118	-2.37772e-118	-8.88003e-119	7.11657e-119	1.47059e-234
2.39521e-122	3.44196e-120	3.79508e-119	5.21049e-119	2.38864e-119	-4.17331e-119	-4.84519e-120	4.86747e-120	-2.67433e-119	2.0394e-119	-5.36481e-121	-1.36728e-119	1.66051e-119	-6.33197e-119	1.2151e-119	-2.13262e-120	-4.79678e-120	5.85693e-120	-6.2505e-120	-5.33332e-120	3.03513e-119	-1.48136e-119	-1.40313e-119	-2.3722e-119	-2.02995e-119	-1.30344e-119	5.95169e-120	4.21079e-119	7.4956e-120	6.51507e-120	1.67963e-236
3.4727e-120	1.79782e-120	7.14048e-120	2.93425e-120	-1.04622e-120	-5.88437e-121	-4.55604e-121	-7.28272e-121	-4.9428e-121	2.48098e-122	-6.03158e-121	-1.92282e-120	4.49251e-121	-1.6358e-120	-3.82159e-120	-9.40975e-120	-1.54479e-120	6.05501e-122	-2.51208e-120	2.31273e-120	-5.06838e-121	7.71047e-121	1.56181e-121	6.01051e-120	1.43561e-120	7.54404e-121	2.32345e-121	1.36108e-120	-4.30898e-121	1.26695e-120	2.44777e-238
-2.94177e-121	4.88699e-121	-5.4384e-122	1.04891e-122	-6.00833e-121	5.1199e-121	-5.3075e-121	-2.39348e-122	8.10446e-122	1.04929e-122	2.56871e-121	-6.25724e-121	3.72502e-121	-6.71516e-121	-1.18207e-120	5.27052e-121	4.61247e-122	4.16528e-122	-3.06435e-121	5.93096e-121	3.44123e-121	2.39209e-121	-2.43258e-121	7.70839e-121	-5.87108e-121	1.60625e-121	-5.16401e-121	4.99732e-121	-4.41069e-121	1.70759e-121	6.35192e-240
1.09397e-122	-4.67963e-122	-2.05732e-123	-2.39405e-122	1.44318e-124	-6.67273e-122	4.37702e-122	-3.25626e-122	-5.57225e-122	4.42592e-122	5.27873e-122	2.33497e-122	4.85438e-123	-1.1265e-122	1.86431e-122	1.91247e-122	-1.20546e-123	-1.2882e-122	-2.6559e-122	-1.42124e-122	-7.83178e-122	-5.22039e-122	-7.41606e-123	-6.06544e-122	3.70561e-122	-1.58296e-122	1.85813e-122	-1.08493e-122	-3.12844e-122	-1.31277e-121	5.35418e-242
1.58274e-123	-6.62887e-123	1.64223e-123	-3.87555e-123	-8.53198e-123	2.97231e-123	-5.31966e-123	-7.17065e-123	2.55247e-123	-2.3192e-123	7.01418e-123	2.32476e-123	1.16132e-122	1.04931e-122	-1.27137e-122	-1.57096e-122	-4.83718e-123	2.95299e-123	-2.07893e-123	-2.91269e-123	-5.12794e-124	-9.28574e-123	7.50749e-123	-8.77611e-124	-2.65659e-123	-1.94046e-123	-8.66928e-123	7.65041e-123	8.2018e-123	4.4551e-123	1.36558e-243
8.92836e-125	4.13421e-124	-9.98447e-124	-3.77874e-124	6.82823e-124	3.60819e-124	2.49009e-125	-6.97769e-124	8.96578e-125	8.99221e-124	-4.22697e-124	-4.80114e-124	6.09074e-124	-1.16234e-123	3.61448e-124	6.90125e-124	-3.23832e-124	-2.94565e-124	3.93823e-124	-4.38535e-125	-7.01913e-124	-8.73469e-125	-1.0448e-123	4.04741e-124	7.43455e-124	-4.54165e-124	8.90248e-124	-1.47925e-123	3.32175e-124	-1.16161e-123	1.3261e-245
-4.02111e-125	2.68954e-125	-1.46988e-124	1.02404e-124	5.02766e-125	-6.75711e-125	3.61733e-124	-9.81169e-125	-1.66852e-124	8.56109e-126	-2.55117e-126	-5.49829e-125	1.21391e-124	9.47731e-125	-1.05576e-124	5.52085e-125	-4.01528e-125	1.87649e-125	5.14939e-125	1.42577e-125	-7.96785e-125	4.82467e-125	1.07596e-124	2.33817e-125	1.41026e-124	8.02324e-125	9.0005e-125	-7.34958e-125	-3.4189e-128	2.56063e-125	3.16961e-247
8.04349e-126	-6.2289e-126	-6.83632e-126	-1.68391e-125	6.24123e-126	2.77292e-126	-1.73602e-126	1.03601e-125	1.33727e-125	6.96939e-127	-3.99062e-127	-4.77451e-126	-1.81056e-125	-2.6676e-126	4.74347e-126	-7.20229e-126	-1.66992e-126	-9.69429e-126	4.62175e-126	1.81508e-125	2.0717e-125	-4.20103e-126	-2.93828e-126	-4.21734e-126	1.29377e-125	4.86992e-126	-6.90584e-126	-2.02911e-125	-3.12832e-125	-5.02713e-127	3.7526e-249
5.54495e-127	1.64494e-126	-9.43664e-127	-2.7565e-126	-1.48174e-126	-3.1461e-127	1.94479e-126	-6.76398e-129	-5.86817e-127	-5.00614e-127	-1.24821e-126	-1.2901e-126	1.93897e-126	2.91203e-126	-5.17202e-126	-2.6357e-127	-9.22192e-127	-7.80075e-127	9.40253e-128	-5.13946e-127	8.7499e-128	-1.47453e-126	1.26529e-127	4.38776e-127	1.17645e-126	8.89879e-127	-1.10728e-126	6.25267e-127	-3.30817e-127	-1.57957e-126	7.09748e-251
-8.81903e-129	4.5882e-128	-2.09267e-127	4.86973e-128	-6.32549e-129	2.71727e-128	2.18464e-128	-1.52586e-127	-1.32244e-127	5.54794e-128	-2.71078e-127	-2.34297e-129	-4.24566e-128	-5.56395e-129	7.22552e-129	2.53449e-127	-1.33873e-127	1.7534e-128	-4.04976e-128	-5.61447e-129	3.24685e-127	-1.04806e-127	5.09504e-127	-3.43462e-128	4.30295e-129	-2.42123e-127	-9.082e-128	-2.75694e-127	-1.03958e-127	-1.46819e-127	8.05403e-253
-7.71096e-129	-1.68166e-129	1.11757e-128	4.83441e-128	5.03061e-129	5.86778e-129	1.85799e-128	-3.76513e-128	-1.16717e-128	4.77999e-129	-5.06529e-129	-2.88785e-128	1.59315e-128	3.83095e-128	2.84787e-128	4.10825e-128	7.94018e-129	-7.55119e-129	5.04625e-129	-2.26402e-128	-1.11514e-128	-4.19191e-129	-5.62493e-129	2.32536e-128	-1.70898e-129	-8.44491e-129	3.34617e-128	4.19682e-128	5.84262e-129	3.75951e-129	1.39618e-254
1.07551e-129	4.7481e-129	-4.35179e-129	-4.54484e-129	-6.03367e-130	2.2434e-129	3.4417e-129	-3.11248e-129	2.62991e-131	-2.8474e-129	-1.10711e-129	-1.25857e-130	1.28839e-129	-9.48654e-130	-3.62215e-129	1.21677e-129	1.20803e-129	6.92006e-131	5.05911e-130	8.47132e-130	8.27667e-130	-4.7266e-130	6.82572e-129	-3.28615e-129	1.40893e-129	3.57555e-129	-6.44565e-129	5.49196e-129	-6.44631e-130	-1.85956e-129	2.67821e-256
-2.2575e-130	-4.42668e-130	-7.79546e-130	-3.98117e-130	-3.9637e-130	-8.40989e-130	-3.00236e-130	1.62624e-130	6.73123e-131	-3.95179e-130	2.63511e-130	3.23473e-132	-3.33302e-130	4.90994e-130	-3.64757e-130	-8.20527e-131	1.9962e-130	-8.23518e-131	-1.20173e-130	2.51642e-130	-1.19968e-130	-1.00975e-131	7.7353e-130	-9.54081e-130	7.40545e-131	3.93798e-130	-1.02799e-130	-1.48532e-130	-1.43996e-130	-8.72203e-131	4.5852e-258
-3.35079e-132	2.5545e-131	-4.59637e-131	-2.34959e-132	-1.95508e-131	4.08589e-132	-9.59497e-132	1.54965e-130	3.29183e-131	-1.65497e-131	-1.71235e-130	-3.14213e-131	-1.93801e-131	4.585e-131	-9.79125e-132	-2.24507e-132	-2.65127e-131	-4.19517e-132	8.86115e-131	2.23363e-131	3.76023e-131	-3.76101e-131	-6.37156e-132	-2.28873e-131	3.18356e-131	-1.30919e-131	-4.24543e-131	-9.44689e-132	-7.78476e-131	9.48711e-132	8.32232e-260
7.03725e-132	4.39672e-133	6.23496e-132	-1.4267e-134	5.09064e-132	-1.25788e-132	-7.56155e-132	3.08136e-132	3.23078e-132	-1.02277e-131	4.90964e-132	3.37333e-132	1.6395e-131	-3.88675e-132	1.89535e-132	1.13698e-131	-1.55923e-132	6.03298e-134	1.11026e-131	-4.06299e-132	-3.5324e-132	3.36596e-132	-4.18496e-132	4.99291e-132	2.13424e-132	-7.12223e-132	-1.03063e-131	-3.60149e-133	-2.4038e-132	-4.37432e-132	1.14506e-261
-1.08861e-133	-1.99978e-134	-7.10635e-133	-6.39605e-134	-1.67636e-135	-4.51913e-133	-5.08951e-135	-1.02779e-132	3.03013e-134	1.21752e-133	-3.8912e-133	-3.35203e-134	-4.44663e-134	-1.13163e-133	-9.63899e-134	-1.78288e-133	-1.80077e-133	-9.04007e-134	-1.78451e-134	-2.84128e-133	-3.24524e-133	-2.45897e-133	-3.16814e-136	-4.30994e-134	-5.41569e-133	1.2613e-133	6.71086e-133	-2.69675e-133	7.69399e-134	5.05089e-134	3.13614e-264
5.06254e-134	-9.52922e-135	6.17697e-134	7.6945e-135	1.1248e-134	-7.98209e-135	-1.24183e-134	4.06883e-134	-6.12814e-134	4.44325e-134	-8.25397e-135	-2.45177e-134	-1.01819e-133	-1.86547e-134	-3.93573e-134	-2.14021e-134	1.05297e-133	6.89818e-134	9.89918e-135	-7.30509e-135	-3.29688e-135	-1.82285e-134	1.16121e-134	-5.30379e-134	-6.48528e-134	4.36902e-134	5.7326e-134	-5.62915e-134	7.87975e-135	3.80948e-134	6.10207e-266
-5.63691e-135	2.93899e-135	2.75782e-134	2.49898e-135	1.18491e-135	6.46615e-135	2.3883e-135	-1.26914e-134	1.0513e-134	-4.08296e-135	1.84382e-135	-5.64792e-135	-9.70674e-136	1.42107e-135	4.66559e-135	1.01916e-135	1.27847e-134	1.96106e-135	1.86769e-134	4.1213e-136	-1.38096e-135	1.00889e-134	3.02777e-136	3.2094e-135	2.6095e-135	5.37683e-136	-7.30667e-135	-4.67019e-135	1.71765e-135	1.68175e-135	1.92392e-267
-1.57454e-137	-5.15583e-136	8.50939e-136	8.10592e-137	-9.04897e-136	-2.73322e-136	1.3147e-135	1.03899e-136	9.18559e-136	-5.17705e-136	-1.17359e-136	-5.52413e-137	-1.31514e-135	7.52284e-136	6.3982e-136	1.1397e-136	2.65959e-136	-1.25875e-135	4.01499e-136	8.6142e-136	-7.3229e-136	2.17981e-136	-8.40648e-137	1.8426e-135	1.70902e-135	2.37165e-135	-1.67468e-135	1.11178e-135	1.01972e-135	-1.14195e-135	2.89504e-269
2.20766e-136	3.16908e-137	3.70822e-137	1.04453e-136	1.64871e-136	3.52287e-137	-2.61195e-137	1.43266e-136	4.07291e-138	-6.68283e-137	3.65357e-137	-3.37602e-136	2.3022e-138	-6.68112e-137	-5.32921e-137	5.62405e-137	5.05296e-136	1.27915e-136	-1.95548e-137	1.0661e-136	-7.98467e-137	-2.57325e-137	-1.47492e-137	3.92443e-137	1.16697e-136	-3.45831e-137	-1.38668e-136	2.21166e-137	-1.71088e-137	7.09028e-137	5.74005e-271
-1.83836e-138	4.03437e-138	-9.86853e-138	-2.06703e-137	-6.00688e-138	-1.231e-137	-2.86931e-137	2.51836e-137	4.42316e-137	-1.40625e-138	-1.14111e-137	-2.64935e-138	-3.4498e-137	-2.79341e-138	1.94906e-137	-1.84937e-137	-4.48669e-138	1.13158e-137	2.98967e-137	-1.01558e-140	-2.93607e-138	-1.3074e-137	8.70935e-138	4.56023e-138	9.60489e-138	-5.15788e-138	-2.14541e-137	-1.51709e-137	1.10071e-138	-4.62434e-138	8.35497e-273
-1.48058e-138	-7.69896e-139	-1.65498e-138	-6.45317e-139	-1.41276e-138	2.52343e-138	2.90655e-138	3.38159e-138	5.94044e-138	5.54174e-138	-3.70478e-139	-1.11133e-138	-9.58735e-139	-9.22971e-139	-9.89e-139	3.17658e-139	1.2787e-139	6.49969e-139	8.92035e-139	1.28385e-138	3.06503e-139	-2.51703e-140	-5.48499e-139	6.01311e-139	-4.96471e-138	-4.40443e-138	-5.08195e-139	-5.15664e-138	2.22827e-138	-5.21488e-139	1.84183e-274
-1.75063e-139	7.54397e-139	-1.87806e-139	-6.89616e-140	-1.50926e-139	-1.36872e-139	9.65717e-140	8.70784e-140	1.32657e-139	5.26547e-141	-1.38523e-139	2.20654e-139	-2.0205e-139	1.87537e-139	-1.7844e-139	-3.65303e-139	-1.83009e-139	-1.65243e-139	1.60139e-139	-2.62305e-139	-6.96754e-139	1.72876e-140	-9.87065e-139	-6.43006e-140	-1.4551e-139	-6.7453e-140	-2.50192e-139	-9.74305e-140	-1.58921e-139	1.35536e-139	2.78588e-276
-5.02517e-141	6.85759e-140	4.2037e-140	-3.08639e-141	-1.10844e-140	3.508e-140	2.55502e-140	2.71725e-140	-1.28439e-140	-9.53742e-141	1.97545e-141	-5.81221e-142	4.01287e-140	-1.1631e-142	1.07186e-140	-3.24553e-140	-3.4951e-140	3.07087e-143	-4.69861e-140	4.17947e-140	9.34772e-141	1.01219e-139	-1.25628e-140	-3.66614e-140	6.06653e-141	-3.0004e-140	5.91814e-140	-1.88965e-140	4.141e-140	-2.26217e-140	3.63216e-278
-2.00649e-141	5.17011e-141	-5.25766e-141	1.34656e-141	2.26232e-141	1.24317e-140	1.50826e-141	-2.07036e-141	2.88383e-141	-7.14093e-142	-1.30821e-141	4.59605e-141	-5.10028e-141	-2.71013e-141	1.60132e-141	3.02503e-141	1.04526e-140	-2.11098e-141	1.22951e-141	8.71411e-141	5.68871e-141	4.8456e-141	-4.27359e-141	-7.15215e-141	1.10832e-142	-1.43367e-141	7.04473e-141	-1.44618e-141	-3.7637e-141	-6.45622e-141	7.29228e-280
1.29877e-142	1.61766e-142	-2.11282e-141	-8.80183e-142	-5.49476e-143	-1.06874e-142	-9.46377e-143	1.0169e-141	-5.47196e-142	5.54385e-142	6.53367e-142	-3.02799e-142	2.23026e-142	6.05549e-142	5.39392e-142	-1.47034e-141	1.33175e-143	1.81598e-141	-8.55824e-142	4.15613e-142	-2.66302e-142	3.19933e-142	-7.60225e-143	1.10565e-142	2.66375e-142	4.63363e-142	-7.63374e-142	6.82217e-142	9.58839e-143	1.20731e-142	1.60859e-281
1.29265e-144	1.33152e-142	-1.67463e-142	-7.88562e-143	-1.40642e-142	-2.63956e-143	5.75427e-143	-4.2511e-143	-4.48608e-143	-6.03261e-143	-5.04087e-143	4.37319e-143	-2.76185e-143	-9.92366e-143	6.81687e-143	-6.25791e-143	7.10446e-143	5.18795e-143	-1.1166e-142	2.52216e-142	1.17255e-142	-2.63134e-143	-5.42145e-143	7.65116e-143	9.77004e-144	-6.59586e-144	4.64032e-143	1.857e-143	-6.75224e-143	-2.54649e-143	2.21767e-283
1.97782e-143	-9.02847e-144	-4.26692e-144	-9.69766e-144	-5.20889e-144	1.3411e-144	2.02696e-144	2.02343e-144	1.58559e-144	-2.67081e-144	-2.67117e-144	-1.84331e-143	-2.1016e-145	5.14932e-146	-4.47218e-144	3.10036e-144	-1.8252e-143	4.19047e-144	3.86254e-144	-1.89031e-144	4.52188e-144	3.54645e-144	-2.75147e-144	1.91556e-143	-6.98686e-144	2.10813e-143	4.43352e-144	-2.6945e-145	5.02654e-144	1.43113e-144	2.3253e-285
6.51257e-145	-3.46487e-145	9.13369e-145	-1.14173e-144	-1.72792e-145	-1.03632e-144	-1.02156e-144	1.30614e-145	-1.27259e-144	4.5754e-145	-1.54235e-145	3.80653e-145	-1.6391e-144	4.4169e-145	-1.09298e-144	-7.2215e-146	5.5861e-145	9.15733e-146	-8.83382e-145	-1.38948e-144	-9.16351e-145	-2.99984e-146	2.37316e-145	3.83054e-145	-2.24291e-145	2.02089e-146	-3.1041e-145	5.02233e-145	-3.97032e-145	5.57458e-146	1.55607e-287
-2.2384e-145	-5.78185e-146	-4.78966e-146	9.74403e-146	1.53269e-145	8.08632e-146	-3.5072e-146	4.44618e-146	1.17398e-145	-3.67129e-146	-3.84765e-146	4.08565e-147	4.1187e-146	1.23058e-145	1.05667e-145	4.12547e-146	2.68288e-146	1.28731e-145	4.19558e-145	-2.84588e-145	1.15137e-145	1.18312e-145	-3.00352e-146	-5.69143e-146	1.57119e-146	2.94679e-145	3.09433e-146	-1.73235e-145	9.89872e-147	1.67875e-146	5.68944e-289
2.11373e-147	1.77231e-146	-2.44883e-146	-3.62052e-151	-3.90957e-146	-1.56455e-146	-2.53638e-147	7.97588e-148	-1.94894e-147	4.71882e-147	4.24526e-147	3.24034e-147	1.48553e-147	-1.0761e-147	-4.7006e-147	-4.17813e-146	8.8481e-147	-1.89376e-147	2.36207e-146	-7.70399e-147	9.80776e-147	-9.73339e-147	-1.70148e-146	-5.23789e-147	1.00076e-146	8.13804e-147	-6.36296e-147	-8.99348e-147	3.45132e-147	-1.14205e-146	6.16142e-291
-3.27326e-147	1.56323e-148	1.13168e-148	3.52933e-147	-4.35847e-147	-4.16095e-149	2.70437e-147	-1.43192e-148	4.62653e-148	-7.84468e-148	4.72945e-147	4.75675e-148	1.98782e-148	2.84957e-148	-1.25958e-147	-9.30864e-148	-4.55211e-148	-1.24344e-147	5.62216e-148	-1.94046e-147	-2.92503e-148	1.53343e-148	6.98308e-148	-1.88023e-148	1.33353e-147	2.66732e-147	-3.09984e-148	5.65057e-147	7.37294e-148	-9.89266e-148	1.24444e-292
4.07398e-149	5.90868e-149	-1.17997e-148	1.35182e-148	2.60186e-148	5.32256e-149	3.86476e-148	2.62181e-148	-2.5823e-148	6.70593e-149	-6.1029e-149	1.05258e-148	1.30114e-148	-6.71737e-149	-9.34231e-151	2.61167e-149	1.06917e-148	-8.13771e-151	2.69457e-148	-2.85393e-148	9.4249e-149	4.56888e-149	5.73735e-149	5.01411e-149	-6.1748e-149	-2.54982e-148	1.00763e-148	7.45242e-149	-8.01461e-149	1.1794e-148	7.21222e-295
-1.65669e-149	3.11579e-150	2.85784e-149	2.01506e-150	-2.09552e-149	1.19899e-149	-1.69929e-149	-6.77008e-151	2.47776e-149	6.52977e-150	-2.41166e-149	2.67887e-149	-1.74473e-149	-9.48432e-150	-5.27411e-150	-1.008e-149	-4.61821e-149	4.09606e-150	-1.30272e-149	-1.07609e-149	1.40945e-149	1.24689e-149	-7.94974e-150	-4.92566e-149	4.32003e-149	-5.25579e-150	2.45267e-149	2.63419e-149	-2.49992e-149	-2.62846e-149	1.42404e-296
1.88363e-151	-6.35327e-151	-1.78406e-150	-5.51962e-151	5.7533e-150	8.51309e-151	-6.99056e-150	-3.66389e-150	-1.58756e-150	3.81198e-150	2.73054e-150	-6.88523e-151	-1.13717e-150	7.09817e-151	-3.3917e-150	3.24642e-151	-1.48944e-150	-1.47406e-150	2.45901e-150	2.02203e-150	4.78894e-151	2.34387e-150	-2.32422e-151	-1.44572e-150	3.6743e-150	-2.59191e-150	1.11489e-149	1.8048e-152	-5.18062e-150	-2.02485e-150	3.36282e-298
-4.59397e-151	-1.44618e-151	3.59868e-151	-3.52565e-152	1.19055e-151	2.82026e-151	7.68215e-152	8.01362e-151	-4.78681e-152	3.15492e-151	3.03127e-151	-2.68573e-151	-1.58153e-151	-4.24964e-152	9.83217e-152	7.84719e-152	2.90278e-151	-6.10448e-151	2.79809e-151	1.09753e-151	-6.0064e-152	3.35744e-151	4.59066e-152	-1.66276e-151	1.61108e-151	1.13719e-151	-4.45356e-151	9.1384e-152	3.18157e-151	-2.21224e-151	2.50207e-300
-6.41618e-153	5.3782e-152	1.82777e-152	4.23836e-152	-2.02582e-152	-2.32268e-152	-4.3895e-152	-6.2605e-152	-2.88475e-152	-2.79796e-153	5.35553e-152	-1.21059e-152	2.25456e-152	5.63617e-153	-2.12203e-153	-3.93543e-152	1.47215e-152	-1.00756e-152	4.78136e-152	-2.55846e-152	5.37454e-152	-7.34746e-152	-1.38037e-152	1.95554e-152	1.46637e-152	1.65835e-152	3.96191e-152	-8.67444e-152	-1.17748e-152	-2.46537e-152	4.0258e-302
8.82351e-153	8.03934e-153	5.26501e-154	-3.67852e-153	-5.47049e-153	-5.82014e-153	1.98957e-154	-1.0184e-153	9.9249e-154	-5.30777e-153	3.96601e-153	2.79396e-153	1.12152e-153	1.40079e-153	4.17077e-153	2.34256e-153	1.58973e-153	2.46106e-153	-4.91789e-153	-5.56972e-153	1.68631e-153	-1.44722e-152	2.4658e-153	-5.98535e-153	8.37504e-154	1.39178e-153	7.31026e-154	1.54759e-153	5.34076e-153	-1.21676e-154	6.52058e-304
1.39342e-154	1.11455e-154	6.27058e-154	-3.00871e-154	-3.32595e-154	-1.35108e-154	-9.9768e-154	1.01296e-154	-2.32971e-154	-1.54851e-154	1.83239e-154	-3.78528e-154	-2.47863e-154	2.57406e-154	-6.60363e-155	-9.96665e-155	-2.60016e-154	3.8467e-154	-2.02807e-154	-8.52947e-154	-6.48583e-154	-3.47222e-154	-1.46283e-154	-8.59282e-155	-3.04007e-154	-2.10321e-154	4.01753e-154	-2.41934e-155	5.72001e-154	4.50656e-154	4.43032e-306
-1.41934e-154	6.082e-155	-2.71406e-155	1.62593e-154	-3.31314e-155	5.70411e-156	5.6881e-155	-7.81387e-155	-7.3466e-156	-4.30316e-155	-1.74695e-154	3.48382e-155	5.22455e-155	-3.0362e-155	3.69274e-156	6.38445e-155	-2.11026e-155	9.20349e-155	-4.72098e-155	4.71216e-155	2.60405e-155	-9.79065e-156	-3.93497e-155	1.12866e-154	-3.1399e-155	-1.40974e-155	-8.31349e-156	-2.09526e-155	-1.54769e-154	5.7964e-155	1.603e-307
2.92992e-156	7.16001e-156	1.13709e-155	5.35597e-157	-4.9753e-157	-1.07883e-156	-9.13148e-156	4.61403e-157	1.08271e-155	-3.42356e-157	-7.41003e-156	3.83564e-156	-1.30453e-155	9.94244e-157	6.33725e-158	-3.61041e-156	2.55427e-156	1.39577e-155	8.35771e-156	1.59636e-155	-7.74826e-156	-6.6539e-156	-5.56984e-157	1.77164e-155	2.62575e-156	-3.43578e-155	-4.24075e-156	2.78735e-155	-3.94686e-156	8.79703e-157	0
8.29312e-157	4.33845e-157	1.71643e-157	7.22282e-157	-9.43027e-157	-7.8114e-157	1.45637e-156	4.44014e-157	1.56428e-156	2.45097e-157	9.82872e-158	-1.16545e-157	-2.39578e-156	7.51068e-157	2.54508e-157	3.15105e-157	-5.18347e-156	4.86876e-157	-5.82683e-157	1.41909e-156	2.80523e-156	1.49883e-156	8.83821e-157	-1.02173e-156	8.64769e-157	-1.91434e-157	3.2019e-157	-1.83241e-156	-2.12e-157	-8.46868e-157	0
3.88955e-158	2.37772e-157	2.99953e-158	-6.72082e-158	-1.91938e-157	1.75968e-157	7.61824e-158	8.71898e-158	8.06694e-158	9.92983e-158	-9.25042e-158	-1.00038e-157	6.13824e-158	-1.19722e-157	5.46948e-158	-8.65584e-158	-1.90724e-157	7.35076e-159	-1.2219e-157	2.06632e-158	-8.25855e-158	-1.05863e-157	-9.78239e-158	-1.48725e-157	1.67713e-157	7.00205e-158	1.18892e-157	1.14069e-157	-6.59772e-158	4.2237e-158	0
2.69354e-158	1.41255e-158	2.28494e-158	-2.89238e-158	-1.29205e-158	5.21655e-158	-3.28357e-158	-8.16351e-160	2.18498e-158	1.12816e-158	-2.32669e-158	-1.96408e-158	1.4316e-158	-3.40436e-159	-1.6439e-158	-2.01175e-158	2.21919e-158	-6.06093e-159	-2.00345e-159	2.29631e-158	3.31769e-158	9.96324e-159	-8.84078e-159	5.40604e-158	1.52564e-158	1.13086e-158	-2.22502e-158	1.31307e-159	-3.18528e-158	-1.86303e-159	0
-8.04008e-159	5.58524e-160	-1.78386e-159	1.90121e-159	1.34275e-159	4.92098e-159	-2.25038e-159	2.84746e-159	-4.1347e-160	-3.10053e-159	-2.37073e-159	-1.24395e-159	-6.09265e-160	-1.95653e-159	-1.93701e-159	-2.06938e-159	-1.51961e-159	-1.70539e-159	1.83559e-160	1.37653e-159	-8.4308e-160	-1.38051e-159	-1.02103e-159	-2.93156e-159	3.47921e-159	1.6803e-159	8.70892e-160	2.04951e-160	5.35547e-160	3.96667e-159	0
1.28546e-160	1.23412e-160	-5.16993e-160	2.75416e-160	4.52093e-160	2.8005e-160	-7.36952e-160	1.60522e-160	7.1695e-161	-6.3523e-161	-4.21176e-160	-1.75577e-160	-3.50719e-161	4.8166e-160	-1.17914e-161	5.23475e-160	-6.3355e-161	5.77e-160	7.826e-160	-1.66884e-160	1.01659e-160	2.07132e-160	3.01946e-161	-2.17285e-160	-1.81699e-160	2.41021e-161	-8.55782e-161	2.4346e-161	2.21327e-160	-1.97319e-160	0
-3.57243e-162	-7.15062e-163	6.77271e-163	1.29081e-161	-3.76719e-161	-1.14261e-161	1.65603e-161	-1.2393e-161	3.94841e-162	7.75893e-161	-9.98482e-162	-9.22939e-162	8.44872e-162	-1.05838e-161	2.15669e-161	-1.35267e-161	-2.21009e-161	-5.58851e-162	-3.55302e-161	-1.9518e-161	1.55294e-161	1.09831e-161	-1.77449e-161	1.53148e-162	2.00568e-161	4.19613e-162	-3.6875e-161	-6.70955e-161	1.49874e-161	-4.28361e-161	0
-2.02546e-162	-5.31792e-162	5.11807e-162	3.50487e-162	-3.57601e-162	-4.09134e-162	-2.92998e-162	2.16412e-162	-5.48382e-162	-3.43492e-162	2.20611e-162	1.22129e-161	-5.02133e-162	-2.89997e-162	-5.0386e-163	6.88031e-163	-4.68299e-162	-3.58023e-163	3.13181e-162	1.77446e-162	9.96408e-162	5.02261e-163	-2.42434e-163	3.31299e-162	-4.329e-162	2.56599e-162	-8.15824e-162	2.50336e-163	-8.19965e-162	1.6346e-162	0
1.23901e-164	-2.97527e-163	4.36775e-163	-3.01081e-164	1.23643e-163	9.55898e-164	-1.49202e-163	2.06172e-163	4.43782e-163	4.191e-163	-4.91961e-163	-1.32133e-163	6.62684e-164	1.19845e-163	-2.88341e-163	-7.93773e-163	4.74263e-163	-4.00926e-163	8.04005e-163	-3.09507e-164	7.37933e-164	-6.42194e-163	2.47738e-163	-5.41194e-163	1.13755e-163	-1.95946e-164	-4.39513e-163	-1.34762e-163	-6.90841e-164	-7.8159e-164	0
1.23901e-164	-2.97527e-163	4.36775e-163	-3.01081e-164	1.23643e-163	9.55898e-164	-1.49202e-163	2.06172e-163	4.43782e-163	4.191e-163	-4.91961e-163	-1.32133e-163	6.62684e-164	1.19845e-163	-2.88341e-163	-7.93773e-163	4.74263e-163	-4.00926e-163	8.04005e-163	-3.09507e-164	7.37933e-164	-6.42194e-163	2.47738e-163	-5.41194e-163	1.13755e-163	-1.95946e-164	-4.39513e-163	-1.34762e-163	-6.90841e-164	-7.8159e-164	0
1.23901e-164	-2.97527e-163	4.36775e-163	-3.01081e-164	1.23643e-163	9.55898e-164	-1.49202e-163	2.06172e-163	4.43782e-163	4.191e-163	-4.91961e-163	-1.32133e-163	6.62684e-164	1.19845e-163	-2.88341e-163	-7.93773e-163	4.74263e-163	-4.00926e-163	8.04005e-163	-3.09507e-164	7.37933e-164	-6.42194e-163	2.47738e-163	-5.41194e-163	1.13755e-163	-1.95946e-164	-4.39513e-163	-1.34762e-163	-6.90841e-164	-7.8159e-164	0
1.23901e-164	-2.97527e-163	4.36775e-163	-3.01081e-164	1.23643e-163	9.55898e-164	-1.49202e-163	2.06172e-163	4.43782e-163	4.191e-163	-4.91961e-163	-1.32133e-163	6.62684e-164	1.19845e-163	-2.88341e-163	-7.93773e-163	4.74263e-163	-4.00926e-163	8.04005e-163	-3.09507e-164	7.37933e-164	-6.42194e-163	2.47738e-163	-5.41194e-163	1.13755e-163	-1.95946e-164	-4.39513e-163	-1.34762e-163	-6.90841e-164	-7.8159e-164	0
1.23901e-164	-2.97527e-163	4.36775e-163	-3.01081e-164	1.23643e-163	9.55898e-164	-1.49202e-163	2.06172e-163	4.43782e-163	4.191e-163	-4.91961e-163	-1.32133e-163	6.62684e-164	1.19845e-163	-2.88341e-163	-7.93773e-163	4.74263e-163	-4.00926e-163	8.04005e-163	-3.09507e-164	7.37933e-164	-6.42194e-163	2.47738e-163	-5.41194e-163	1.13755e-163	-1.95946e-164	-4.39513e-163	-1.34762e-163	-6.90841e-164	-7.8159e-164	0
1.23901e-164	-2.97527e-163	4.36775e-163	-3.01081e-164	1.23643e-163	9.55898e-164	-1.49202e-163	2.06172e-163	4.43782e-163	4.191e-163	-4.91961e-163	-1.32133e-163	6.62684e-164	1.19845e-163	-2.88341e-163	-7.93773e-163	4.74263e-163	-4.00926e-163	8.04005e-163	-3.09507e-164	7.37933e-164	-6.42194e-163	2.47738e-163	-5.41194e-163	1.13755e-163	-1.95946e-164	-4.39513e-163	-1.34762e-163	-6.90841e-164	-7.8159e-164	0
1.23901e-164	-2.97527e-163	4.36775e-163	-3.01081e-164	1.23643e-163	9.55898e-164	-1.49202e-163	2.06172e-163	4.43782e-163	4.191e-163	-4.91961e-163	-1.32133e-163	6.62684e-164	1.19845e-163	-2.88341e-163	-7.93773e-163	4.74263e-163	-4.00926e-163	8.04005e-163	-3.09507e-164	7.37933e-164	-6.42194e-163	2.47738e-163	-5.41194e-163	1.13755e-163	-1.95946e-164	-4.39513e-163	-1.34762e-163	-6.90841e-164	-7.8159e-164	0
1.23901e-164	-2.97527e-163	4.36775e-163	-3.01081e-164	1.23643e-163	9.55898e-164	-1.49202e-163	2.06172e-163	4.43782e-163	4.191e-163	-4.91961e-163	-1.32133e-163	6.62684e-164	1.19845e-163	-2.88341e-163	-7.93773e-163	4.74263e-163	-4.00926e-163	8.04005e-163	-3.09507e-164	7.37933e-164	-6.42194e-163	2.47738e-163	-5.41194e-163	1.13755e-163	-1.95946e-164	-4.39513e-163	-1.34762e-163	-6.90841e-164	-7.8159e-164	0
1.23901e-164	-2.97527e-163	4.36775e-163	-3.01081e-164	1.23643e-163	9.55898e-164	-1.49202e-163	2.06172e-163	4.43782e-163	4.191e-163	-4.91961e-163	-1.32133e-163	6.62684e-164	1.19845e-163	-2.88341e-163	-7.93773e-163	4.74263e-163	-4.00926e-163	8.04005e-163	-3.09507e-164	7.37933e-164	-6.42194e-163	2.47738e-163	-5.41194e-163	1.13755e-163	-1.95946e-164	-4.39513e-163	-1.34762e-163	-6.90841e-164	-7.8159e-164	0
1.23901e-164	-2.97527e-163	4.36775e-163	-3.01081e-164	1.23643e-163	9.55898e-164	-1.49202e-163	2.06172e-163	4.43782e-163	4.191e-163	-4.91961e-163	-1.32133e-163	6.62684e-164	1.19845e-163	-2.88341e-163	-7.93773e-163	4.74263e-163	-4.00926e-163	8.04005e-163	-3.09507e-164	7.37933e-164	-6.42194e-163	2.47738e-163	-5.41194e-163	1.13755e-163	-1.95946e-164	-4.39513e-163	-1.34762e-163	-6.90841e-164	-7.8159e-164	0
1.23901e-164	-2.97527e-163	4.36775e-163	-3.01081e-164	1.23643e-163	9.55898e-164	-1.49202e-163	2.06172e-163	4.43782e-163	4.191e-163	-4.91961e-163	-1.32133e-163	6.62684e-164	1.19845e-163	-2.88341e-163	-7.93773e-163	4.74263e-163	-4.00926e-163	8.04005e-163	-3.09507e-164	7.37933e-164	-6.42194e-163	2.47738e-163	-5.41194e-163	1.13755e-163	-1.95946e-164	-4.39513e-163	-1.34762e-163	-6.90841e-164	-7.8159e-164	0
1.23901e-164	-2.97527e-163	4.36775e-163	-3.01081e-164	1.23643e-163	9.55898e-164	-1.49202e-163	2.06172e-163	4.43782e-163	4.191e-163	-4.91961e-163	-1.32133e-163	6.62684e-164	1.19845e-163	-2.88341e-163	-7.93773e-163	4.74263e-163	-4.00926e-163	8.04005e-163	-3.09507e-164	7.37933e-164	-6.42194e-163	2.47738e-163	-5.41194e-163	1.13755e-163	-1.95946e-164	-4.39513e-163	-1.34762e-163	-6.90841e-164	-7.8159e-164	0
1.23901e-164	-2.97527e-163	4.36775e-163	-3.01081e-164	1.23643e-163	9.55898e-164	-1.49202e-163	2.06172e-163	4.43782e-163	4.191e-163	-4.91961e-163	-1.32133e-163	6.62684e-164	1.19845e-163	-2.88341e-163	-7.93773e-163	4.74263e-163	-4.00926e-163	8.04005e-163	-3.09507e-164	7.37933e-164	-6.42194e-163	2.47738e-163	-5.41194e-163	1.13755e-163	-1.95946e-164	-4.39513e-163	-1.34762e-163	-6.90841e-164	-7.8159e-164	0
1.23901e-164	-2.97527e-163	4.36775e-163	-3.01081e-164	1.23643e-163	9.55898e-164	-1.49202e-163	2.06172e-163	4.43782e-163	4.191e-163	-4.91961e-163	-1.32133e-163	6.62684e-164	1.19845e-163	-2.88341e-163	-7.93773e-163	4.74263e-163	-4.00926e-163	8.04005e-163	-3.09507e-164	7.37933e-164	-6.42194e-163	2.47738e-163	-5.41194e-163	1.13755e-163	-1.95946e-164	-4.39513e-163	-1.34762e-163	-6.90841e-164	-7.8159e-164	0
1.23901e-164	-2.97527e-163	4.36775e-163	-3.01081e-164	1.23643e-163	9.55898e-164	-1.49202e-163	2.06172e-163	4.43782e-163	4.191e-163	-4.91961e-163	-1.32133e-163	6.62684e-164	1.19845e-163	-2.88341e-163	-7.93773e-163	4.74263e-163	-4.00926e-163	8.04005e-163	-3.09507e-164	7.37933e-164	-6.42194e-163	2.47738e-163	-5.41194e-163	1.13755e-163	-1.95946e-164	-4.39513e-163	-1.34762e-163	-6.90841e-164	-7.8159e-164	0
1.23901e-164	-2.97527e-163	4.36775e-163	-3.01081e-164	1.23643e-163	9.55898e-164	-1.49202e-163	2.06172e-163	4.43782e-163	4.191e-163	-4.91961e-163	-1.32133e-163	6.62684e-164	1.19845e-163	-2.88341e-163	-7.93773e-163	4.74263e-163	-4.00926e-163	8.04005e-163	-3.09507e-164	7.37933e-164	-6.42194e-163	2.47738e-163	-5.41194e-163	1.13755e-163	-1.95946e-164	-4.39513e-163	-1.34762e-163	-6.90841e-164	-7.8159e-164	0
1.23901e-164	-2.97527e-163	4.36775e-163	-3.01081e-164	1.23643e-163	9.55898e-164	-1.49202e-163	2.06172e-163	4.43782e-163	4.191e-163	-4.91961e-163	-1.32133e-163	6.62684e-164	1.19845e-163	-2.88341e-163	-7.93773e-163	4.74263e-163	-4.00926e-163	8.04005e-163	-3.09507e-164	7.37933e-164	-6.42194e-163	2.47738e-163	-5.41194e-163	1.13755e-163	-1.95946e-164	-4.39513e-163	-1.34762e-163	-6.90841e-164	-7.8159e-164	0
1.23901e-164	-2.97527e-163	4.36775e-163	-3.01081e-164	1.23643e-163	9.55898e-164	-1.49202e-163	2.06172e-163	4.43782e-163	4.191e-163	-4.91961e-163	-1.32133e-163	6.62684e-164	1.19845e-163	-2.88341e-163	-7.93773e-163	4.74263e-163	-4.00926e-163	8.04005e-163	-3.09507e-164	7.37933e-164	-6.42194e-163	2.47738e-163	-5.41194e-163	1.13755e-163	-1.95946e-164	-4.39513e-163	-1.34762e-163	-6.90841e-164	-7.8159e-164	0
1.23901e-164	-2.97527e-163	4.36775e-163	-3.01081e-164	1.23643e-163	9.55898e-164	-1.49202e-163	2.06172e-163	4.43782e-163	4.191e-163	-4.91961e-163	-1.32133e-163	6.62684e-164	1.19845e-163	-2.88341e-163	-7.93773e-163	4.74263e-163	-4.00926e-163	8.04005e-163	-3.09507e-164	7.37933e-164	-6.42194e-163	2.47738e-163	-5.41194e-163	1.13755e-163	-1.95946e-164	-4.39513e-163	-1.34762e-163	-6.90841e-164	-7.8159e-164	0
1.23901e-164	-2.97527e-163	4.36775e-163	-3.01081e-164	1.23643e-163	9.55898e-164	-1.49202e-163	2.06172e-163	4.43782e-163	4.191e-163	-4.91961e-163	-1.32133e-163	6.62684e-164	1.19845e-163	-2.88341e-163	-7.93773e-163	4.74263e-163	-4.00926e-163	8.04005e-163	-3.09507e-164	7.37933e-164	-6.42194e-163	2.47738e-163	-5.41194e-163	1.13755e-163	-1.95946e-164	-4.39513e-163	-1.34762e-163	-6.90841e-164	-7.8159e-164	0
1.23901e-164	-2.97527e-163	4.36775e-163	-3.01081e-164	1.23643e-163	9.55898e-164	-1.49202e-163	2.06172e-163	4.43782e-163	4.191e-163	-4.91961e-163	-1.32133e-163	6.62684e-164	1.19845e-163	-2.88341e-163	-7.93773e-163	4.74263e-163	-4.00926e-163	8.04005e-163	-3.09507e-164	7.37933e-164	-6.42194e-163	2.47738e-163	-5.41194e-163	1.13755e-163	-1.95946e-164	-4.39513e-163	-1.34762e-163	-6.90841e-164	-7.8159e-164	0
1.23901e-164	-2.97527e-163	4.36775e-163	-3.01081e-164	1.23643e-163	9.55898e-164	-1.49202e-163	2.06172e-163	4.43782e-163	4.191e-163	-4.91961e-163	-1.32133e-163	6.62684e-164	1.19845e-163	-2.88341e-163	-7.93773e-163	4.74263e-163	-4.00926e-163	8.04005e-163	-3.09507e-164	7.37933e-164	-6.42194e-163	2.47738e-163	-5.41194e-163	1.13755e-163	-1.95946e-164	-4.39513e-163	-1.34762e-163	-6.90841e-164	-7.8159e-164	0
1.23901e-164	-2.97527e-163	4.36775e-163	-3.01081e-164	1.23643e-163	9.55898e-164	-1.49202e-163	2.06172e-163	4.43782e-163	4.191e-163	-4.91961e-163	-1.32133e-163	6.62684e-164	1.19845e-163	-2.88341e-163	-7.93773e-163	4.74263e-163	-4.00926e-163	8.04005e-163	-3.09507e-164	7.37933e-164	-6.42194e-163	2.47738e-163	-5.41194e-163	1.13755e-163	-1.95946e-164	-4.39513e-163	-1.34762e-163	-6.90841e-164	-7.8159e-164	0
1.23901e-164	-2.97527e-163	4.36775e-163	-3.01081e-164	1.23643e-163	9.55898e-164	-1.49202e-163	2.06172e-163	4.43782e-163	4.191e-163	-4.91961e-163	-1.32133e-163	6.62684e-164	1.19845e-163	-2.88341e-163	-7.93773e-163	4.74263e-163	-4.00926e-163	8.04005e-163	-3.09507e-164	7.37933e-164	-6.42194e-163	2.47738e-163	-5.41194e-163	1.13755e-163	-1.95946e-164	-4.39513e-163	-1.34762e-163	-6.90841e-164	-7.8159e-164	0
1.23901e-164	-2.97527e-163	4.36775e-163	-3.01081e-164	1.23643e-163	9.55898e-164	-1.49202e-163	2.06172e-163	4.43782e-163	4.191e-163	-4.91961e-163	-1.32133e-163	6.62684e-164	1.19845e-163	-2.88341e-163	-7.93773e-163	4.74263e-163	-4.00926e-163	8.04005e-163	-3.09507e-164	7.37933e-164	-6.42194e-163	2.47738e-163	-5.41194e-163	1.13755e-163	-1.95946e-164	-4.39513e-163	-1.34762e-163	-6.90841e-164	-7.8159e-164	0
1.23901e-164	-2.97527e-163	4.36775e-163	-3.01081e-164	1.23643e-163	9.55898e-164	-1.49202e-163	2.06172e-163	4.43782e-163	4.191e-163	-4.91961e-163	-1.32133e-163	6.62684e-164	1.19845e-163	-2.88341e-163	-7.93773e-163	4.74263e-163	-4.00926e-163	8.04005e-163	-3.09507e-164	7.37933e-164	-6.42194e-163	2.47738e-163	-5.41194e-163	1.13755e-163	-1.95946e-164	-4.39513e-163	-1.34762e-163	-6.90841e-164	-7.8159e-164	0
1.23901e-164	-2.97527e-163	4.36775e-163	-3.01081e-164	1.23643e-163	9.55898e-164	-1.49202e-163	2.06172e-163	4.43782e-163	4.191e-163	-4.91961e-163	-1.32133e-163	6.62684e-164	1.19845e-163	-2.88341e-163	-7.93773e-163	4.74263e-163	-4.00926e-163	8.04005e-163	-3.09507e-164	7.37933e-164	-6.42194e-163	2.47738e-163	-5.41194e-163	1.13755e-163	-1.95946e-164	-4.39513e-163	-1.34762e-163	-6.90841e-164	-7.8159e-164	0
1.23901e-164	-2.97527e-163	4.36775e-163	-3.01081e-164	1.23643e-163	9.55898e-164	-1.49202e-163	2.06172e-163	4.43782e-163	4.191e-163	-4.91961e-163	-1.32133e-163	6.62684e-164	1.19845e-163	-2.88341e-163	-7.93773e-163	4.74263e-163	-4.00926e-163	8.04005e-163	-3.09507e-164	7.37933e-164	-6.42194e-163	2.47738e-163	-5.41194e-163	1.13755e-163	-1.95946e-164	-4.39513e-163	-1.34762e-163	-6.90841e-164	-7.8159e-164	0
1.23901e-164	-2.97527e-163	4.36775e-163	-3.01081e-164	1.23643e-163	9.55898e-164	-1.49202e-163	2.06172e-163	4.43782e-163	4.191e-163	-4.91961e-163	-1.32133e-163	6.62684e-164	1.19845e-163	-2.88341e-163	-7.93773e-163	4.74263e-163	-4.00926e-163	8.04005e-163	-3.09507e-164	7.37933e-164	-6.42194e-163	2.47738e-163	-5.41194e-163	1.13755e-163	-1.95946e-164	-4.39513e-163	-1.34762e-163	-6.90841e-164	-7.8159e-164	0
1.23901e-164	-2.97527e-163	4.36775e-163	-3.01081e-164	1.23643e-163	9.55898e-164	-1.49202e-163	2.06172e-163	4.43782e-163	4.191e-163	-4.91961e-163	-1.32133e-163	6.62684e-164	1.19845e-163	-2.88341e-163	-7.93773e-163	4.74263e-163	-4.00926e-163	8.04005e-163	-3.09507e-164	7.37933e-164	-6.42194e-163	2.47738e-163	-5.41194e-163	1.13755e-163	-1.95946e-164	-4.39513e-163	-1.34762e-163	-6.90841e-164	-7.8159e-164	0
1.23901e-164	-2.97527e-163	4.36775e-163	-3.01081e-164	1.23643e-163	9.55898e-164	-1.49202e-163	2.06172e-163	4.43782e-163	4.191e-163	-4.91961e-163	-1.32133e-163	6.62684e-164	1.19845e-163	-2.88341e-163	-7.93773e-163	4.74263e-163	-4.00926e-163	8.04005e-163	-3.09507e-164	7.37933e-164	-6.42194e-163	2.47738e-163	-5.41194e-163	1.13755e-163	-1.95946e-164	-4.39513e-163	-1.34762e-163	-6.90841e-164	-7.8159e-164	0
1.23901e-164	-2.97527e-163	4.36775e-163	-3.01081e-164	1.23643e-163	9.55898e-164	-1.49202e-163	2.06172e-163	4.43782e-163	4.191e-163	-4.91961e-163	-1.32133e-163	6.62684e-164	1.19845e-163	-2.88341e-163	-7.93773e-163	4.74263e-163	-4.00926e-163	8.04005e-163	-3.09507e-164	7.37933e-164	-6.42194e-163	2.47738e-163	-5.41194e-163	1.13755e-163	-1.95946e-164	-4.39513e-163	-1.34762e-163	-6.90841e-164	-7.8159e-164	0
1.23901e-164	-2.97527e-163	4.36775e-163	-3.01081e-164	1.23643e-163	9.55898e-164	-1.49202e-163	2.06172e-163	4.43782e-163	4.191e-163	-4.91961e-163	-1.32133e-163	6.62684e-164	1.19845e-163	-2.88341e-163	-7.93773e-163	4.74263e-163	-4.00926e-163	8.04005e-163	-3.09507e-164	7.37933e-164	-6.42194e-163	2.47738e-163	-5.41194e-163	1.13755e-163	-1.95946e-164	-4.39513e-163	-1.34762e-163	-6.90841e-164	-7.8159e-164	0
1.23901e-164	-2.97527e-163	4.36775e-163	-3.01081e-164	1.23643e-163	9.55898e-164	-1.49202e-163	2.06172e-163	4.43782e-163	4.191e-163	-4.91961e-163	-1.32133e-163	6.62684e-164	1.19845e-163	-2.88341e-163	-7.93773e-163	4.74263e-163	-4.00926e-163	8.04005e-163	-3.09507e-164	7.37933e-164	-6.42194e-163	2.47738e-163	-5.41194e-163	1.13755e-163	-1.95946e-164	-4.39513e-163	-1.34762e-163	-6.90841e-164	-7.8159e-164	0
1.23901e-164	-2.97527e-163	4.36775e-163	-3.01081e-164	1.23643e-163	9.55898e-164	-1.49202e-163	2.06172e-163	4.43782e-163	4.191e-163	-4.91961e-163	-1.32133e-163	6.62684e-164	1.19845e-163	-2.88341e-163	-7.93773e-163	4.74263e-163	-4.00926e-163	8.04005e-163	-3.09507e-164	7.37933e-164	-6.42194e-163	2.47738e-163	-5.41194e-163	1.13755e-163	-1.95946e-164	-4.39513e-163	-1.34762e-163	-6.90841e-164	-7.8159e-164	0
1.23901e-164	-2.97527e-163	4.36775e-163	-3.01081e-164	1.23643e-163	9.55898e-164	-1.49202e-163	2.06172e-163	4.43782e-163	4.191e-163	-4.91961e-163	-1.32133e-163	6.62684e-164	1.19845e-163	-2.88341e-163	-7.93773e-163	4.74263e-163	-4.00926e-163	8.04005e-163	-3.09507e-164	7.37933e-164	-6.42194e-163	2.47738e-163	-5.41194e-163	1.13755e-163	-1.95946e-164	-4.39513e-163	-1.34762e-163	-6.90841e-164	-7.8159e-164	0
1.23901e-164	-2.97527e-163	4.36775e-163	-3.01081e-164	1.23643e-163	9.55898e-164	-1.49202e-163	2.06172e-163	4.43782e-163	4.191e-163	-4.91961e-163	-1.32133e-163	6.62684e-164	1.19845e-163	-2.88341e-163	-7.93773e-163	4.74263e-163	-4.00926e-163	8.04005e-163	-3.09507e-164	7.37933e-164	-6.42194e-163	2.47738e-163	-5.41194e-163	1.13755e-163	-1.95946e-164	-4.39513e-163	-1.34762e-163	-6.90841e-164	-7.8159e-164	0
1.23901e-164	-2.97527e-163	4.36775e-163	-3.01081e-164	1.23643e-163	9.55898e-164	-1.49202e-163	2.06172e-163	4.43782e-163	4.191e-163	-4.91961e-163	-1.32133e-163	6.62684e-164	1.19845e-163	-2.88341e-163	-7.93773e-163	4.74263e-163	-4.00926e-163	8.04005e-163	-3.09507e-164	7.37933e-164	-6.42194e-163	2.47738e-163	-5.41194e-163	1.13755e-163	-1.95946e-164	-4.39513e-163	-1.34762e-163	-6.90841e-164	-7.8159e-164	0
1.23901e-164	-2.97527e-163	4.36775e-163	-3.01081e-164	1.23643e-163	9.55898e-164	-1.49202e-163	2.06172e-163	4.43782e-163	4.191e-163	-4.91961e-163	-1.32133e-163	6.62684e-164	1.19845e-163	-2.88341e-163	-7.93773e-163	4.74263e-163	-4.00926e-163	8.04005e-163	-3.09507e-164	7.37933e-164	-6.42194e-163	2.47738e-163	-5.41194e-163	1.13755e-163	-1.95946e-164	-4.39513e-163	-1.34762e-163	-6.90841e-164	-7.8159e-164	0
1.23901e-164	-2.97527e-163	4.36775e-163	-3.01081e-164	1.23643e-163	9.55898e-164	-1.49202e-163	2.06172e-163	4.43782e-163	4.191e-163	-4.91961e-163	-1.32133e-163	6.62684e-164	1.19845e-163	-2.88341e-163	-7.93773e-163	4.74263e-163	-4.00926e-163	8.04005e-163	-3.09507e-164	7.37933e-164	-6.42194e-163	2.47738e-163	-5.41194e-163	1.13755e-163	-1.95946e-164	-4.39513e-163	-1.34762e-163	-6.90841e-164	-7.8159e-164	0
1.23901e-164	-2.97527e-163	4.36775e-163	-3.01081e-164	1.23643e-163	9.55898e-164	-1.49202e-163	2.06172e-163	4.43782e-163	4.191e-163	-4.91961e-163	-1.32133e-163	6.62684e-164	1.19845e-163	-2.88341e-163	-7.93773e-163	4.74263e-163	-4.00926e-163	8.04005e-163	-3.09507e-164	7.37933e-164	-6.42194e-163	2.47738e-163	-5.41194e-163	1.13755e-163	-1.95946e-164	-4.39513e-163	-1.34762e-163	-6.90841e-164	-7.8159e-164	0
1.23901e-164	-2.97527e-163	4.36775e-163	-3.01081e-164	1.23643e-163	9.55898e-164	-1.49202e-163	2.06172e-163	4.43782e-163	4.191e-163	-4.91961e-163	-1.32133e-163	6.62684e-164	1.19845e-163	-2.88341e-163	-7.93773e-163	4.74263e-163	-4.00926e-163	8.04005e-163	-3.09507e-164	7.37933e-164	-6.42194e-163	2.47738e-163	-5.41194e-163	1.13755e-163	-1.95946e-164	-4.39513e-163	-1.34762e-163	-6.90841e-164	-7.8159e-164	0
1.23901e-164	-2.97527e-163	4.36775e-163	-3.01081e-164	1.23643e-163	9.55898e-164	-1.49202e-163	2.06172e-163	4.43782e-163	4.191e-163	-4.91961e-163	-1.32133e-163	6.62684e-164	1.19845e-163	-2.88341e-163	-7.93773e-163	4.74263e-163	-4.00926e-163	8.04005e-163	-3.09507e-164	7.37933e-164	-6.42194e-163	2.47738e-163	-5.41194e-163	1.13755e-163	-1.95946e-164	-4.39513e-163	-1.34762e-163	-6.90841e-164	-7.8159e-164	0
1.23901e-164	-2.97527e-163	4.36775e-163	-3.01081e-164	1.23643e-163	9.55898e-164	-1.49202e-163	2.06172e-163	4.43782e-163	4.191e-163	-4.91961e-163	-1.32133e-163	6.62684e-164	1.19845e-163	-2.88341e-163	-7.93773e-163	4.74263e-163	-4.00926e-163	8.04005e-163	-3.09507e-164	7.37933e-164	-6.42194e-163	2.47738e-163	-5.41194e-163	1.13755e-163	-1.95946e-164	-4.39513e-163	-1.34762e-163	-6.90841e-164	-7.8159e-164	0
1.23901e-164	-2.97527e-163	4.36775e-163	-3.01081e-164	1.23643e-163	9.55898e-164	-1.49202e-163	2.06172e-163	4.43782e-163	4.191e-163	-4.91961e-163	-1.32133e-163	6.62684e-164	1.19845e-163	-2.88341e-163	-7.93773e-163	4.74263e-163	-4.00926e-163	8.04005e-163	-3.09507e-164	7.37933e-164	-6.42194e-163	2.47738e-163	-5.41194e-163	1.13755e-163	-1.95946e-164	-4.39513e-163	-1.34762e-163	-6.90841e-164	-7.8159e-164	0
1.23901e-164	-2.97527e-163	4.36775e-163	-3.01081e-164	1.23643e-163	9.55898e-164	-1.49202e-163	2.06172e-163	4.43782e-163	4.191e-163	-4.91961e-163	-1.32133e-163	6.62684e-164	1.19845e-163	-2.88341e-163	-7.93773e-163	4.74263e-163	-4.00926e-163	8.04005e-163	-3.09507e-164	7.37933e-164	-6.42194e-163	2.47738e-163	-5.41194e-163	1.13755e-163	-1.95946e-164	-4.39513e-163	-1.34762e-163	-6.90841e-164	-7.8159e-164	0
1.23901e-164	-2.97527e-163	4.36775e-163	-3.01081e-164	1.23643e-163	9.55898e-164	-1.49202e-163	2.06172e-163	4.43782e-163	4.191e-163	-4.91961e-163	-1.32133e-163	6.62684e-164	1.19845e-163	-2.88341e-163	-7.93773e-163	4.74263e-163	-4.00926e-163	8.04005e-163	-3.09507e-164	7.37933e-164	-6.42194e-163	2.47738e-163	-5.41194e-163	1.13755e-163	-1.95946e-164	-4.39513e-163	-1.34762e-163	-6.90841e-164	-7.8159e-164	0
1.23901e-164	-2.97527e-163	4.36775e-163	-3.01081e-164	1.23643e-163	9.55898e-164	-1.49202e-163	2.06172e-163	4.43782e-163	4.191e-163	-4.91961e-163	-1.32133e-163	6.62684e-164	1.19845e-163	-2.88341e-163	-7.93773e-163	4.74263e-163	-4.00926e-163	8.04005e-163	-3.09507e-164	7.37933e-164	-6.42194e-163	2.47738e-163	-5.41194e-163	1.13755e-163	-1.95946e-164	-4.39513e-163	-1.34762e-163	-6.90841e-164	-7.8159e-164	0
1.23901e-164	-2.97527e-163	4.36775e-163	-3.01081e-164	1.23643e-163	9.55898e-164	-1.49202e-163	2.06172e-163	4.43782e-163	4.191e-163	-4.91961e-163	-1.32133e-163	6.62684e-164	1.19845e-163	-2.88341e-163	-7.93773e-163	4.74263e-163	-4.00926e-163	8.04005e-163	-3.09507e-164	7.37933e-164	-6.42194e-163	2.47738e-163	-5.41194e-163	1.13755e-163	-1.95946e-164	-4.39513e-163	-1.34762e-163	-6.90841e-164	-7.8159e-164	0
1.23901e-164	-2.97527e-163	4.36775e-163	-3.01081e-164	1.23643e-163	9.55898e-164	-1.49202e-163	2.06172e-163	4.43782e-163	4.191e-163	-4.91961e-163	-1.32133e-163	6.62684e-164	1.19845e-163	-2.88341e-163	-7.93773e-163	4.74263e-163	-4.00926e-163	8.04005e-163	-3.09507e-164	7.37933e-164	-6.42194e-163	2.47738e-163	-5.41194e-163	1.13755e-163	-1.95946e-164	-4.39513e-163	-1.34762e-163	-6.90841e-164	-7.8159e-164	0
1.23901e-164	-2.97527e-163	4.36775e-163	-3.01081e-164	1.23643e-163	9.55898e-164	-1.49202e-163	2.06172e-163	4.43782e-163	4.191e-163	-4.91961e-163	-1.32133e-163	6.62684e-164	1.19845e-163	-2.88341e-163	-7.93773e-163	4.74263e-163	-4.00926e-163	8.04005e-163	-3.09507e-164	7.37933e-164	-6.42194e-163	2.47738e-163	-5.41194e-163	1.13755e-163	-1.95946e-164	-4.39513e-163	-1.34762e-163	-6.90841e-164	-7.8159e-164	0
1.23901e-164	-2.97527e-163	4.36775e-163	-3.01081e-164	1.23643e-163	9.55898e-164	-1.49202e-163	2.06172e-163	4.43782e-163	4.191e-163	-4.91961e-163	-1.32133e-163	6.62684e-164	1.19845e-163	-2.88341e-163	-7.93773e-163	4.74263e-163	-4.00926e-163	8.04005e-163	-3.09507e-164	7.37933e-164	-6.42194e-163	2.47738e-163	-5.41194e-163	1.13755e-163	-1.95946e-164	-4.39513e-163	-1.34762e-163	-6.90841e-164	-7.8159e-164	0
1.23901e-164	-2.97527e-163	4.36775e-163	-3.01081e-164	1.23643e-163	9.55898e-164	-1.49202e-163	2.06172e-163	4.43782e-163	4.191e-163	-4.91961e-163	-1.32133e-163	6.62684e-164	1.19845e-163	-2.88341e-163	-7.93773e-163	4.74263e-163	-4.00926e-163	8.04005e-163	-3.09507e-164	7.37933e-164	-6.42194e-163	2.47738e-163	-5.41194e-163	1.13755e-163	-1.95946e-164	-4.39513e-163	-1.34762e-163	-6.90841e-164	-7.8159e-164	0
1.23901e-164	-2.97527e-163	4.36775e-163	-3.01081e-164	1.23643e-163	9.55898e-164	-1.49202e-163	2.06172e-163	4.43782e-163	4.191e-163	-4.91961e-163	-1.32133e-163	6.62684e-164	1.19845e-163	-2.88341e-163	-7.93773e-163	4.74263e-163	-4.00926e-163	8.04005e-163	-3.09507e-164	7.37933e-164	-6.42194e-163	2.47738e-163	-5.41194e-163	1.13755e-163	-1.95946e-164	-4.39513e-163	-1.34762e-163	-6.90841e-164	-7.8159e-164	0
1.23901e-164	-2.97527e-163	4.36775e-163	-3.01081e-164	1.23643e-163	9.55898e-164	-1.49202e-163	2.06172e-163	4.43782e-163	4.191e-163	-4.91961e-163	-1.32133e-163	6.62684e-164	1.19845e-163	-2.88341e-163	-7.93773e-163	4.74263e-163	-4.00926e-163	8.04005e-163	-3.09507e-164	7.37933e-164	-6.42194e-163	2.47738e-163	-5.41194e-163	1.13755e-163	-1.95946e-164	-4.39513e-163	-1.34762e-163	-6.90841e-164	-7.8159e-164	0
1.23901e-164	-2.97527e-163	4.36775e-163	-3.01081e-164	1.23643e-163	9.55898e-164	-1.49202e-163	2.06172e-163	4.43782e-163	4.191e-163	-4.91961e-163	-1.32133e-163	6.62684e-164	1.19845e-163	-2.88341e-163	-7.93773e-163	4.74263e-163	-4.00926e-163	8.04005e-163	-3.09507e-164	7.37933e-164	-6.42194e-163	2.47738e-163	-5.41194e-163	1.13755e-163	-1.95946e-164	-4.39513e-163	-1.34762e-163	-6.90841e-164	-7.8159e-164	0
1.23901e-164	-2.97527e-163	4.36775e-163	-3.01081e-164	1.23643e-163	9.55898e-164	-1.49202e-163	2.06172e-163	4.43782e-163	4.191e-163	-4.91961e-163	-1.32133e-163	6.62684e-164	1.19845e-163	-2.88341e-163	-7.93773e-163	4.74263e-163	-4.00926e-163	8.04005e-163	-3.09507e-164	7.37933e-164	-6.42194e-163	2.47738e-163	-5.41194e-163	1.13755e-163	-1.95946e-164	-4.39513e-163	-1.34762e-163	-6.90841e-164	-7.8159e-164	0
1.23901e-164	-2.97527e-163	4.36775e-163	-3.01081e-164	1.23643e-163	9.55898e-164	-1.49202e-163	2.06172e-163	4.43782e-163	4.191e-163	-4.91961e-163	-1.32133e-163	6.62684e-164	1.19845e-163	-2.88341e-163	-7.93773e-163	4.74263e-163	-4.00926e-163	8.04005e-163	-3.09507e-164	7.37933e-164	-6.42194e-163	2.47738e-163	-5.41194e-163	1.13755e-163	-1.95946e-164	-4.39513e-163	-1.34762e-163	-6.90841e-164	-7.8159e-164	0
1.23901e-164	-2.97527e-163	4.36775e-163	-3.01081e-164	1.23643e-163	9.55898e-164	-1.49202e-163	2.06172e-163	4.43782e-163	4.191e-163	-4.91961e-163	-1.32133e-163	6.62684e-164	1.19845e-163	-2.88341e-163	-7.93773e-163	4.74263e-163	-4.00926e-163	8.04005e-163	-3.09507e-164	7.37933e-164	-6.42194e-163	2.47738e-163	-5.41194e-163	1.13755e-163	-1.95946e-164	-4.39513e-163	-1.34762e-163	-6.90841e-164	-7.8159e-164	0
1.23901e-164	-2.97527e-163	4.36775e-163	-3.01081e-164	1.23643e-163	9.55898e-164	-1.49202e-163	2.06172e-163	4.43782e-163	4.191e-163	-4.91961e-163	-1.32133e-163	6.62684e-164	1.19845e-163	-2.88341e-163	-7.93773e-163	4.74263e-163	-4.00926e-163	8.04005e-163	-3.09507e-164	7.37933e-164	-6.42194e-163	2.47738e-163	-5.41194e-163	1.13755e-163	-1.95946e-164	-4.39513e-163	-1.34762e-163	-6.90841e-164	-7.8159e-164	0
1.23901e-164	-2.97527e-163	4.36775e-163	-3.01081e-164	1.23643e-163	9.55898e-164	-1.49202e-163	2.06172e-163	4.43782e-163	4.191e-163	-4.91961e-163	-1.32133e-163	6.62684e-164	1.19845e-163	-2.88341e-163	-7.93773e-163	4.74263e-163	-4.00926e-163	8.04005e-163	-3.09507e-164	7.37933e-164	-6.42194e-163	2.47738e-163	-5.41194e-163	1.13755e-163	-1.95946e-164	-4.39513e-163	-1.34762e-163	-6.90841e-164	-7.8159e-164	0
1.23901e-164	-2.97527e-163	4.36775e-163	-3.01081e-164	1.23643e-163	9.55898e-164	-1.49202e-163	2.06172e-163	4.43782e-163	4.191e-163	-4.91961e-163	-1.32133e-163	6.62684e-164	1.19845e-163	-2.88341e-163	-7.93773e-163	4.74263e-163	-4.00926e-163	8.04005e-163	-3.09507e-164	7.37933e-164	-6.42194e-163	2.47738e-163	-5.41194e-163	1.13755e-163	-1.95946e-164	-4.39513e-163	-1.34762e-163	-6.90841e-164	-7.8159e-164	0
1.23901e-164	-2.97527e-163	4.36775e-163	-3.01081e-164	1.23643e-163	9.55898e-164	-1.49202e-163	2.06172e-163	4.43782e-163	4.191e-163	-4.91961e-163	-1.32133e-163	6.62684e-164	1.19845e-163	-2.88341e-163	-7.93773e-163	4.74263e-163	-4.00926e-163	8.04005e-163	-3.09507e-164	7.37933e-164	-6.42194e-163	2.47738e-163	-5.41194e-163	1.13755e-163	-1.95946e-164	-4.39513e-163	-1.34762e-163	-6.90841e-164	-7.8159e-164	0
1.23901e-164	-2.97527e-163	4.36775e-163	-3.01081e-164	1.23643e-163	9.55898e-164	-1.49202e-163	2.06172e-163	4.43782e-163	4.191e-163	-4.91961e-163	-1.32133e-163	6.62684e-164	1.19845e-163	-2.88341e-163	-7.93773e-163	4.74263e-163	-4.00926e-163	8.04005e-163	-3.09507e-164	7.37933e-164	-6.42194e-163	2.47738e-163	-5.41194e-163	1.13755e-163	-1.95946e-164	-4.39513e-163	-1.34762e-163	-6.90841e-164	-7.8159e-164	0
1.23901e-164	-2.97527e-163	4.36775e-163	-3.01081e-164	1.23643e-163	9.55898e-164	-1.49202e-163	2.06172e-163	4.43782e-163	4.191e-163	-4.91961e-163	-1.32133e-163	6.62684e-164	1.19845e-163	-2.88341e-163	-7.93773e-163	4.74263e-163	-4.00926e-163	8.04005e-163	-3.09507e-164	7.37933e-164	-6.42194e-163	2.47738e-163	-5.41194e-163	1.13755e-163	-1.95946e-164	-4.39513e-163	-1.34762e-163	-6.90841e-164	-7.8159e-164	0
1.23901e-164	-2.97527e-163	4.36775e-163	-3.01081e-164	1.23643e-163	9.55898e-164	-1.49202e-163	2.06172e-163	4.43782e-163	4.191e-163	-4.91961e-163	-1.32133e-163	6.62684e-164	1.19845e-163	-2.88341e-163	-7.93773e-163	4.74263e-163	-4.00926e-163	8.04005e-163	-3.09507e-164	7.37933e-164	-6.42194e-163	2.47738e-163	-5.41194e-163	1.13755e-163	-1.95946e-164	-4.39513e-163	-1.34762e-163	-6.90841e-164	-7.8159e-164	0
1.23901e-164	-2.97527e-163	4.36775e-163	-3.01081e-164	1.23643e-163	9.55898e-164	-1.49202e-163	2.06172e-163	4.43782e-163	4.191e-163	-4.91961e-163	-1.32133e-163	6.62684e-164	1.19845e-163	-2.88341e-163	-7.93773e-163	4.74263e-163	-4.00926e-163	8.04005e-163	-3.09507e-164	7.37933e-164	-6.42194e-163	2.47738e-163	-5.41194e-163	1.13755e-163	-1.95946e-164	-4.39513e-163	-1.34762e-163	-6.90841e-164	-7.8159e-164	0
1.23901e-164	-2.97527e-163	4.36775e-163	-3.01081e-164	1.23643e-163	9.55898e-164	-1.49202e-163	2.06172e-163	4.43782e-163	4.191e-163	-4.91961e-163	-1.32133e-163	6.62684e-164	1.19845e-163	-2.88341e-163	-7.93773e-163	4.74263e-163	-4.00926e-163	8.04005e-163	-3.09507e-164	7.37933e-164	-6.42194e-163	2.47738e-163	-5.41194e-163	1.13755e-163	-1.95946e-164	-4.39513e-163	-1.34762e-163	-6.90841e-164	-7.8159e-164	0
1.23901e-164	-2.97527e-163	4.36775e-163	-3.01081e-164	1.23643e-163	9.55898e-164	-1.49202e-163	2.06172e-163	4.43782e-163	4.191e-163	-4.91961e-163	-1.32133e-163	6.62684e-164	1.19845e-163	-2.88341e-163	-7.93773e-163	4.74263e-163	-4.00926e-163	8.04005e-163	-3.09507e-164	7.37933e-164	-6.42194e-163	2.47738e-163	-5.41194e-163	1.13755e-163	-1.95946e-164	-4.39513e-163	-1.34762e-163	-6.90841e-164	-7.8159e-164	0
1.23901e-164	-2.97527e-163	4.36775e-163	-3.01081e-164	1.23643e-163	9.55898e-164	-1.49202e-163	2.06172e-163	4.43782e-163	4.191e-163	-4.91961e-163	-1.32133e-163	6.62684e-164	1.19845e-163	-2.88341e-163	-7.93773e-163	4.74263e-163	-4.00926e-163	8.04005e-163	-3.09507e-164	7.37933e-164	-6.42194e-163	2.47738e-163	-5.41194e-163	1.13755e-163	-1.95946e-164	-4.39513e-163	-1.34762e-163	-6.90841e-164	-7.8159e-164	0
1.23901e-164	-2.97527e-163	4.36775e-163	-3.01081e-164	1.23643e-163	9.55898e-164	-1.49202e-163	2.06172e-163	4.43782e-163	4.191e-163	-4.91961e-163	-1.32133e-163	6.62684e-164	1.19845e-163	-2.88341e-163	-7.93773e-163	4.74263e-163	-4.00926e-163	8.04005e-163	-3.09507e-164	7.37933e-164	-6.42194e-163	2.47738e-163	-5.41194e-163	1.13755e-163	-1.95946e-164	-4.39513e-163	-1.34762e-163	-6.90841e-164	-7.8159e-164	0
1.23901e-164	-2.97527e-163	4.36775e-163	-3.01081e-164	1.23643e-163	9.55898e-164	-1.49202e-163	2.06172e-163	4.43782e-163	4.191e-163	-4.91961e-163	-1.32133e-163	6.62684e-164	1.19845e-163	-2.88341e-163	-7.93773e-163	4.74263e-163	-4.00926e-163	8.04005e-163	-3.09507e-164	7.37933e-164	-6.42194e-163	2.47738e-163	-5.41194e-163	1.13755e-163	-1.95946e-164	-4.39513e-163	-1.34762e-163	-6.90841e-164	-7.8159e-164	0
1.23901e-164	-2.97527e-163	4.36775e-163	-3.01081e-164	1.23643e-163	9.55898e-164	-1.49202e-163	2.06172e-163	4.43782e-163	4.191e-163	-4.91961e-163	-1.32133e-163	6.62684e-164	1.19845e-163	-2.88341e-163	-7.93773e-163	4.74263e-163	-4.00926e-163	8.04005e-163	-3.09507e-164	7.37933e-164	-6.42194e-163	2.47738e-163	-5.41194e-163	1.13755e-163	-1.95946e-164	-4.39513e-163	-1.34762e-163	-6.90841e-164	-7.8159e-164	0
1.23901e-164	-2.97527e-163	4.36775e-163	-3.01081e-164	1.23643e-163	9.55898e-164	-1.49202e-163	2.06172e-163	4.43782e-163	4.191e-163	-4.91961e-163	-1.32133e-163	6.62684e-164	1.19845e-163	-2.88341e-163	-7.93773e-163	4.74263e-163	-4.00926e-163	8.04005e-163	-3.09507e-164	7.37933e-164	-6.42194e-163	2.47738e-163	-5.41194e-163	1.13755e-163	-1.95946e-164	-4.39513e-163	-1.34762e-163	-6.90841e-164	-7.8159e-164	0
1.23901e-164	-2.97527e-163	4.36775e-163	-3.01081e-164	1.23643e-163	9.55898e-164	-1.49202e-163	2.06172e-163	4.43782e-163	4.191e-163	-4.91961e-163	-1.32133e-163	6.62684e-164	1.19845e-163	-2.88341e-163	-7.93773e-163	4.74263e-163	-4.00926e-163	8.04005e-163	-3.09507e-164	7.37933e-164	-6.42194e-163	2.47738e-163	-5.41194e-163	1.13755e-163	-1.95946e-164	-4.39513e-163	-1.34762e-163	-6.90841e-164	-7.8159e-164	0
1.23901e-164	-2.97527e-163	4.36775e-163	-3.01081e-164	1.23643e-163	9.55898e-164	-1.49202e-163	2.06172e-163	4.43782e-163	4.191e-163	-4.91961e-163	-1.32133e-163	6.62684e-164	1.19845e-163	-2.88341e-163	-7.93773e-163	4.74263e-163	-4.00926e-163	8.04005e-163	-3.09507e-164	7.37933e-164	-6.42194e-163	2.47738e-163	-5.41194e-163	1.13755e-163	-1.95946e-164	-4.39513e-163	-1.34762e-163	-6.90841e-164	-7.8159e-164	0
1.23901e-164	-2.97527e-163	4.36775e-163	-3.01081e-164	1.23643e-163	9.55898e-164	-1.49202e-163	2.06172e-163	4.43782e-163	4.191e-163	-4.91961e-163	-1.32133e-163	6.62684e-164	1.19845e-163	-2.88341e-163	-7.93773e-163	4.74263e-163	-4.00926e-163	8.04005e-163	-3.09507e-164	7.37933e-164	-6.42194e-163	2.47738e-163	-5.41194e-163	1.13755e-163	-1.95946e-164	-4.39513e-163	-1.34762e-163	-6.90841e-164	-7.8159e-164	0
1.23901e-164	-2.97527e-163	4.36775e-163	-3.01081e-164	1.23643e-163	9.55898e-164	-1.49202e-163	2.06172e-163	4.43782e-163	4.191e-163	-4.91961e-163	-1.32133e-163	6.62684e-164	1.19845e-163	-2.88341e-163	-7.93773e-163	4.74263e-163	-4.00926e-163	8.04005e-163	-3.09507e-164	7.37933e-164	-6.42194e-163	2.47738e-163	-5.41194e-163	1.13755e-163	-1.95946e-164	-4.39513e-163	-1.34762e-163	-6.90841e-164	-7.8159e-164	0
1.23901e-164	-2.97527e-163	4.36775e-163	-3.01081e-164	1.23643e-163	9.55898e-164	-1.49202e-163	2.06172e-163	4.43782e-163	4.191e-163	-4.91961e-163	-1.32133e-163	6.62684e-164	1.19845e-163	-2.88341e-163	-7.93773e-163	4.74263e-163	-4.00926e-163	8.04005e-163	-3.09507e-164	7.37933e-164	-6.42194e-163	2.47738e-163	-5.41194e-163	1.13755e-163	-1.95946e-164	-4.39513e-163	-1.34762e-163	-6.90841e-164	-7.8159e-164	0
1.23901e-164	-2.97527e-163	4.36775e-163	-3.01081e-164	1.23643e-163	9.55898e-164	-1.49202e-163	2.06172e-163	4.43782e-163	4.191e-163	-4.91961e-163	-1.32133e-163	6.62684e-164	1.19845e-163	-2.88341e-163	-7.93773e-163	4.74263e-163	-4.00926e-163	8.04005e-163	-3.09507e-164	7.37933e-164	-6.42194e-163	2.47738e-163	-5.41194e-163	1.13755e-163	-1.95946e-164	-4.39513e-163	-1.34762e-163	-6.90841e-164	-7.8159e-164	0
1.23901e-164	-2.97527e-163	4.36775e-163	-3.01081e-164	1.23643e-163	9.55898e-164	-1.49202e-163	2.06172e-163	4.43782e-163	4.191e-163	-4.91961e-163	-1.32133e-163	6.62684e-164	1.19845e-163	-2.88341e-163	-7.93773e-163	4.74263e-163	-4.00926e-163	8.04005e-163	-3.09507e-164	7.37933e-164	-6.42194e-163	2.47738e-163	-5.41194e-163	1.13755e-163	-1.95946e-164	-4.39513e-163	-1.34762e-163	-6.90841e-164	-7.8159e-164	0
1.23901e-164	-2.97527e-163	4.36775e-163	-3.01081e-164	1.23643e-163	9.55898e-164	-1.49202e-163	2.06172e-163	4.43782e-163	4.191e-163	-4.91961e-163	-1.32133e-163	6.62684e-164	1.19845e-163	-2.88341e-163	-7.93773e-163	4.74263e-163	-4.00926e-163	8.04005e-163	-3.09507e-164	7.37933e-164	-6.42194e-163	2.47738e-163	-5.41194e-163	1.13755e-163	-1.95946e-164	-4.39513e-163	-1.34762e-163	-6.90841e-164	-7.8159e-164	0
1.23901e-164	-2.97527e-163	4.36775e-163	-3.01081e-164	1.23643e-163	9.55898e-164	-1.49202e-163	2.06172e-163	4.43782e-163	4.191e-163	-4.91961e-163	-1.32133e-163	6.62684e-164	1.19845e-163	-2.88341e-163	-7.93773e-163	4.74263e-163	-4.00926e-163	8.04005e-163	-3.09507e-164	7.37933e-164	-6.42194e-163	2.47738e-163	-5.41194e-163	1.13755e-163	-1.95946e-164	-4.39513e-163	-1.34762e-163	-6.90841e-164	-7.8159e-164	0
1.23901e-164	-2.97527e-163	4.36775e-163	-3.01081e-164	1.23643e-163	9.55898e-164	-1.49202e-163	2.06172e-163	4.43782e-163	4.191e-163	-4.91961e-163	-1.32133e-163	6.62684e-164	1.19845e-163	-2.88341e-163	-7.93773e-163	4.74263e-163	-4.00926e-163	8.04005e-163	-3.09507e-164	7.37933e-164	-6.42194e-163	2.47738e-163	-5.41194e-163	1.13755e-163	-1.95946e-164	-4.39513e-163	-1.34762e-163	-6.90841e-164	-7.8159e-164	0
1.23901e-164	-2.97527e-163	4.36775e-163	-3.01081e-164	1.23643e-163	9.55898e-164	-1.49202e-163	2.06172e-163	4.43782e-163	4.191e-163	-4.91961e-163	-1.32133e-163	6.62684e-164	1.19845e-163	-2.88341e-163	-7.93773e-163	4.74263e-163	-4.00926e-163	8.04005e-163	-3.09507e-164	7.37933e-164	-6.42194e-163	2.47738e-163	-5.41194e-163	1.13755e-163	-1.95946e-164	-4.39513e-163	-1.34762e-163	-6.90841e-164	-7.8159e-164	0
1.23901e-164	-2.97527e-163	4.36775e-163	-3.01081e-164	1.23643e-163	9.55898e-164	-1.49202e-163	2.06172e-163	4.43782e-163	4.191e-163	-4.91961e-163	-1.32133e-163	6.62684e-164	1.19845e-163	-2.88341e-163	-7.93773e-163	4.74263e-163	-4.00926e-163	8.04005e-163	-3.09507e-164	7.37933e-164	-6.42194e-163	2.47738e-163	-5.41194e-163	1.13755e-163	-1.95946e-164	-4.39513e-163	-1.34762e-163	-6.90841e-164	-7.8159e-164	0
1.23901e-164	-2.97527e-163	4.36775e-163	-3.01081e-164	1.23643e-163	9.55898e-164	-1.49202e-163	2.06172e-163	4.43782e-163	4.191e-163	-4.91961e-163	-1.32133e-163	6.62684e-164	1.19845e-163	-2.88341e-163	-7.93773e-163	4.74263e-163	-4.00926e-163	8.04005e-163	-3.09507e-164	7.37933e-164	-6.42194e-163	2.47738e-163	-5.41194e-163	1.13755e-163	-1.95946e-164	-4.39513e-163	-1.34762e-163	-6.90841e-164	-7.8159e-164	0
1.23901e-164	-2.97527e-163	4.36775e-163	-3.01081e-164	1.23643e-163	9.55898e-164	-1.49202e-163	2.06172e-163	4.43782e-163	4.191e-163	-4.91961e-163	-1.32133e-163	6.62684e-164	1.19845e-163	-2.88341e-163	-7.93773e-163	4.74263e-163	-4.00926e-163	8.04005e-163	-3.09507e-164	7.37933e-164	-6.42194e-163	2.47738e-163	-5.41194e-163	1.13755e-163	-1.95946e-164	-4.39513e-163	-1.34762e-163	-6.90841e-164	-7.8159e-164	0
1.23901e-164	-2.97527e-163	4.36775e-163	-3.01081e-164	1.23643e-163	9.55898e-164	-1.49202e-163	2.06172e-163	4.43782e-163	4.191e-163	-4.91961e-163	-1.32133e-163	6.62684e-164	1.19845e-163	-2.88341e-163	-7.93773e-163	4.74263e-163	-4.00926e-163	8.04005e-163	-3.09507e-164	7.37933e-164	-6.42194e-163	2.47738e-163	-5.41194e-163	1.13755e-163	-1.95946e-164	-4.39513e-163	-1.34762e-163	-6.90841e-164	-7.8159e-164	0
1.23901e-164	-2.97527e-163	4.36775e-163	-3.01081e-164	1.23643e-163	9.55898e-164	-1.49202e-163	2.06172e-163	4.43782e-163	4.191e-163	-4.91961e-163	-1.32133e-163	6.62684e-164	1.19845e-163	-2.88341e-163	-7.93773e-163	4.74263e-163	-4.00926e-163	8.04005e-163	-3.09507e-164	7.37933e-164	-6.42194e-163	2.47738e-163	-5.41194e-163	1.13755e-163	-1.95946e-164	-4.39513e-163	-1.34762e-163	-6.90841e-164	-7.8159e-164	0
1.23901e-164	-2.97527e-163	4.36775e-163	-3.01081e-164	1.23643e-163	9.55898e-164	-1.49202e-163	2.06172e-163	4.43782e-163	4.191e-163	-4.91961e-163	-1.32133e-163	6.62684e-164	1.19845e-163	-2.88341e-163	-7.93773e-163	4.74263e-163	-4.00926e-163	8.04005e-163	-3.09507e-164	7.37933e-164	-6.42194e-163	2.47738e-163	-5.41194e-163	1.13755e-163	-1.95946e-164	-4.39513e-163	-1.34762e-163	-6.90841e-164	-7.8159e-164	0
1.23901e-164	-2.97527e-163	4.36775e-163	-3.01081e-164	1.23643e-163	9.55898e-164	-1.49202e-163	2.06172e-163	4.43782e-163	4.191e-163	-4.91961e-163	-1.32133e-163	6.62684e-164	1.19845e-163	-2.88341e-163	-7.93773e-163	4.74263e-163	-4.00926e-163	8.04005e-163	-3.09507e-164	7.37933e-164	-6.42194e-163	2.47738e-163	-5.41194e-163	1.13755e-163	-1.95946e-164	-4.39513e-163	-1.34762e-163	-6.90841e-164	-7.8159e-164	0
1.23901e-164	-2.97527e-163	4.36775e-163	-3.01081e-164	1.23643e-163	9.55898e-164	-1.49202e-163	2.06172e-163	4.43782e-163	4.191e-163	-4.91961e-163	-1.32133e-163	6.62684e-164	1.19845e-163	-2.88341e-163	-7.93773e-163	4.74263e-163	-4.00926e-163	8.04005e-163	-3.09507e-164	7.37933e-164	-6.42194e-163	2.47738e-163	-5.41194e-163	1.13755e-163	-1.95946e-164	-4.39513e-163	-1.34762e-163	-6.90841e-164	-7.8159e-164	0
1.23901e-164	-2.97527e-163	4.36775e-163	-3.01081e-164	1.23643e-163	9.55898e-164	-1.49202e-163	2.06172e-163	4.43782e-163	4.191e-163	-4.91961e-163	-1.32133e-163	6.62684e-164	1.19845e-163	-2.88341e-163	-7.93773e-163	4.74263e-163	-4.00926e-163	8.04005e-163	-3.09507e-164	7.37933e-164	-6.42194e-163	2.47738e-163	-5.41194e-163	1.13755e-163	-1.95946e-164	-4.39513e-163	-1.34762e-163	-6.90841e-164	-7.8159e-164	0
1.23901e-164	-2.97527e-163	4.36775e-163	-3.01081e-164	1.23643e-163	9.55898e-164	-1.49202e-163	2.06172e-163	4.43782e-163	4.191e-163	-4.91961e-163	-1.32133e-163	6.62684e-164	1.19845e-163	-2.88341e-163	-7.93773e-163	4.74263e-163	-4.00926e-163	8.04005e-163	-3.09507e-164	7.37933e-164	-6.42194e-163	2.47738e-163	-5.41194e-163	1.13755e-163	-1.95946e-164	-4.39513e-163	-1.34762e-163	-6.90841e-164	-7.8159e-164	0
1.23901e-164	-2.97527e-163	4.36775e-163	-3.01081e-164	1.23643e-163	9.55898e-164	-1.49202e-163	2.06172e-163	4.43782e-163	4.191e-163	-4.91961e-163	-1.32133e-163	6.62684e-164	1.19845e-163	-2.88341e-163	-7.93773e-163	4.74263e-163	-4.00926e-163	8.04005e-163	-3.09507e-164	7.37933e-164	-6.42194e-163	2.47738e-163	-5.41194e-163	1.13755e-163	-1.95946e-164	-4.39513e-163	-1.34762e-163	-6.90841e-164	-7.8159e-164	0
1.23901e-164	-2.97527e-163	4.36775e-163	-3.01081e-164	1.23643e-163	9.55898e-164	-1.49202e-163	2.06172e-163	4.43782e-163	4.191e-163	-4.91961e-163	-1.32133e-163	6.62684e-164	1.19845e-163	-2.88341e-163	-7.93773e-163	4.74263e-163	-4.00926e-163	8.04005e-163	-3.09507e-164	7.37933e-164	-6.42194e-163	2.47738e-163	-5.41194e-163	1.13755e-163	-1.95946e-164	-4.39513e-163	-1.34762e-163	-6.90841e-164	-7.8159e-164	0
1.23901e-164	-2.97527e-163	4.36775e-163	-3.01081e-164	1.23643e-163	9.55898e-164	-1.49202e-163	2.06172e-163	4.43782e-163	4.191e-163	-4.91961e-163	-1.32133e-163	6.62684e-164	1.19845e-163	-2.88341e-163	-7.93773e-163	4.74263e-163	-4.00926e-163	8.04005e-163	-3.09507e-164	7.37933e-164	-6.42194e-163	2.47738e-163	-5.41194e-163	1.13755e-163	-1.95946e-164	-4.39513e-163	-1.34762e-163	-6.90841e-164	-7.8159e-164	0
1.23901e-164	-2.97527e-163	4.36775e-163	-3.01081e-164	1.23643e-163	9.55898e-164	-1.49202e-163	2.06172e-163	4.43782e-163	4.191e-163	-4.91961e-163	-1.32133e-163	6.62684e-164	1.19845e-163	-2.88341e-163	-7.93773e-163	4.74263e-163	-4.00926e-163	8.04005e-163	-3.09507e-164	7.37933e-164	-6.42194e-163	2.47738e-163	-5.41194e-163	1.13755e-163	-1.95946e-164	-4.39513e-163	-1.34762e-163	-6.90841e-164	-7.8159e-164	0
1.23901e-164	-2.97527e-163	4.36775e-163	-3.01081e-164	1.23643e-163	9.55898e-164	-1.49202e-163	2.06172e-163	4.43782e-163	4.191e-163	-4.91961e-163	-1.32133e-163	6.62684e-164	1.19845e-163	-2.88341e-163	-7.93773e-163	4.74263e-163	-4.00926e-163	8.04005e-163	-3.09507e-164	7.37933e-164	-6.42194e-163	2.47738e-163	-5.41194e-163	1.13755e-163	-1.95946e-164	-4.39513e-163	-1.34762e-163	-6.90841e-164	-7.8159e-164	0
1.23901e-164	-2.97527e-163	4.36775e-163	-3.01081e-164	1.23643e-163	9.55898e-164	-1.49202e-163	2.06172e-163	4.43782e-163	4.191e-163	-4.91961e-163	-1.32133e-163	6.62684e-164	1.19845e-163	-2.88341e-163	-7.93773e-163	4.74263e-163	-4.00926e-163	8.04005e-163	-3.09507e-164	7.37933e-164	-6.42194e-163	2.47738e-163	-5.41194e-163	1.13755e-163	-1.95946e-164	-4.39513e-163	-1.34762e-163	-6.90841e-164	-7.8159e-164	0
1.23901e-164	-2.97527e-163	4.36775e-163	-3.01081e-164	1.23643e-163	9.55898e-164	-1.49202e-163	2.06172e-163	4.43782e-163	4.191e-163	-4.91961e-163	-1.32133e-163	6.62684e-164	1.19845e-163	-2.88341e-163	-7.93773e-163	4.74263e-163	-4.00926e-163	8.04005e-163	-3.09507e-164	7.37933e-164	-6.42194e-163	2.47738e-163	-5.41194e-163	1.13755e-163	-1.95946e-164	-4.39513e-163	-1.34762e-163	-6.90841e-164	-7.8159e-164	0
1.23901e-164	-2.97527e-163	4.36775e-163	-3.01081e-164	1.23643e-163	9.55898e-164	-1.49202e-163	2.06172e-163	4.43782e-163	4.191e-163	-4.91961e-163	-1.32133e-163	6.62684e-164	1.19845e-163	-2.88341e-163	-7.93773e-163	4.74263e-163	-4.00926e-163	8.04005e-163	-3.09507e-164	7.37933e-164	-6.42194e-163	2.47738e-163	-5.41194e-163	1.13755e-163	-1.95946e-164	-4.39513e-163	-1.34762e-163	-6.90841e-164	-7.8159e-164	0
1.23901e-164	-2.97527e-163	4.36775e-163	-3.01081e-164	1.23643e-163	9.55898e-164	-1.49202e-163	2.06172e-163	4.43782e-163	4.191e-163	-4.91961e-163	-1.32133e-163	6.62684e-164	1.19845e-163	-2.88341e-163	-7.93773e-163	4.74263e-163	-4.00926e-163	8.04005e-163	-3.09507e-164	7.37933e-164	-6.42194e-163	2.47738e-163	-5.41194e-163	1.13755e-163	-1.95946e-164	-4.39513e-163	-1.34762e-163	-6.90841e-164	-7.8159e-164	0
1.23901e-164	-2.97527e-163	4.36775e-163	-3.01081e-164	1.23643e-163	9.55898e-164	-1.49202e-163	2.06172e-163	4.43782e-163	4.191e-163	-4.91961e-163	-1.32133e-163	6.62684e-164	1.19845e-163	-2.88341e-163	-7.93773e-163	4.74263e-163	-4.00926e-163	8.04005e-163	-3.09507e-164	7.37933e-164	-6.42194e-163	2.47738e-163	-5.41194e-163	1.13755e-163	-1.95946e-164	-4.39513e-163	-1.34762e-163	-6.90841e-164	-7.8159e-164	0
1.23901e-164	-2.97527e-163	4.36775e-163	-3.01081e-164	1.23643e-163	9.55898e-164	-1.49202e-163	2.06172e-163	4.43782e-163	4.191e-163	-4.91961e-163	-1.32133e-163	6.62684e-164	1.19845e-163	-2.88341e-163	-7.93773e-163	4.74263e-163	-4.00926e-163	8.04005e-163	-3.09507e-164	7.37933e-164	-6.42194e-163	2.47738e-163	-5.41194e-163	1.13755e-163	-1.95946e-164	-4.39513e-163	-1.34762e-163	-6.90841e-164	-7.8159e-164	0
1.23901e-164	-2.97527e-163	4.36775e-163	-3.01081e-164	1.23643e-163	9.55898e-164	-1.49202e-163	2.06172e-163	4.43782e-163	4.191e-163	-4.91961e-163	-1.32133e-163	6.62684e-164	1.19845e-163	-2.88341e-163	-7.93773e-163	4.74263e-163	-4.00926e-163	8.04005e-163	-3.09507e-164	7.37933e-164	-6.42194e-163	2.47738e-163	-5.41194e-163	1.13755e-163	-1.95946e-164	-4.39513e-163	-1.34762e-163	-6.90841e-164	-7.8159e-164	0
1.23901e-164	-2.97527e-163	4.36775e-163	-3.01081e-164	1.23643e-163	9.55898e-164	-1.49202e-163	2.06172e-163	4.43782e-163	4.191e-163	-4.91961e-163	-1.32133e-163	6.62684e-164	1.19845e-163	-2.88341e-163	-7.93773e-163	4.74263e-163	-4.00926e-163	8.04005e-163	-3.09507e-164	7.37933e-164	-6.42194e-163	2.47738e-163	-5.41194e-163	1.13755e-163	-1.95946e-164	-4.39513e-163	-1.34762e-163	-6.90841e-164	-7.8159e-164	0
1.23901e-164	-2.97527e-163	4.36775e-163	-3.01081e-164	1.23643e-163	9.55898e-164	-1.49202e-163	2.06172e-163	4.43782e-163	4.191e-163	-4.91961e-163	-1.32133e-163	6.62684e-164	1.19845e-163	-2.88341e-163	-7.93773e-163	4.74263e-163	-4.00926e-163	8.04005e-163	-3.09507e-164	7.37933e-164	-6.42194e-163	2.47738e-163	-5.41194e-163	1.13755e-163	-1.95946e-164	-4.39513e-163	-1.34762e-163	-6.90841e-164	-7.8159e-164	0
1.23901e-164	-2.97527e-163	4.36775e-163	-3.01081e-164	1.23643e-163	9.55898e-164	-1.49202e-163	2.06172e-163	4.43782e-163	4.191e-163	-4.91961e-163	-1.32133e-163	6.62684e-164	1.19845e-163	-2.88341e-163	-7.93773e-163	4.74263e-163	-4.00926e-163	8.04005e-163	-3.09507e-164	7.37933e-164	-6.42194e-163	2.47738e-163	-5.41194e-163	1.13755e-163	-1.95946e-164	-4.39513e-163	-1.34762e-163	-6.90841e-164	-7.8159e-164	0
1.23901e-164	-2.97527e-163	4.36775e-163	-3.01081e-164	1.23643e-163	9.55898e-164	-1.49202e-163	2.06172e-163	4.43782e-163	4.191e-163	-4.91961e-163	-1.32133e-163	6.62684e-164	1.19845e-163	-2.88341e-163	-7.93773e-163	4.74263e-163	-4.00926e-163	8.04005e-163	-3.09507e-164	7.37933e-164	-6.42194e-163	2.47738e-163	-5.41194e-163	1.13755e-163	-1.95946e-164	-4.39513e-163	-1.34762e-163	-6.90841e-164	-7.8159e-164	0
1.23901e-164	-2.97527e-163	4.36775e-163	-3.01081e-164	1.23643e-163	9.55898e-164	-1.49202e-163	2.06172e-163	4.43782e-163	4.191e-163	-4.91961e-163	-1.32133e-163	6.62684e-164	1.19845e-163	-2.88341e-163	-7.93773e-163	4.74263e-163	-4.00926e-163	8.04005e-163	-3.09507e-164	7.37933e-164	-6.42194e-163	2.47738e-163	-5.41194e-163	1.13755e-163	-1.95946e-164	-4.39513e-163	-1.34762e-163	-6.90841e-164	-7.8159e-164	0
1.23901e-164	-2.97527e-163	4.36775e-163	-3.01081e-164	1.23643e-163	9.55898e-164	-1.49202e-163	2.06172e-163	4.43782e-163	4.191e-163	-4.91961e-163	-1.32133e-163	6.62684e-164	1.19845e-163	-2.88341e-163	-7.93773e-163	4.74263e-163	-4.00926e-163	8.04005e-163	-3.09507e-164	7.37933e-164	-6.42194e-163	2.47738e-163	-5.41194e-163	1.13755e-163	-1.95946e-164	-4.39513e-163	-1.34762e-163	-6.90841e-164	-7.8159e-164	0
1.23901e-164	-2.97527e-163	4.36775e-163	-3.01081e-164	1.23643e-163	9.55898e-164	-1.49202e-163	2.06172e-163	4.43782e-163	4.191e-163	-4.91961e-163	-1.32133e-163	6.62684e-164	1.19845e-163	-2.88341e-163	-7.93773e-163	4.74263e-163	-4.00926e-163	8.04005e-163	-3.09507e-164	7.37933e-164	-6.42194e-163	2.47738e-163	-5.41194e-163	1.13755e-163	-1.95946e-164	-4.39513e-163	-1.34762e-163	-6.90841e-164	-7.8159e-164	0
1.23901e-164	-2.97527e-163	4.36775e-163	-3.01081e-164	1.23643e-163	9.55898e-164	-1.49202e-163	2.06172e-163	4.43782e-163	4.191e-163	-4.91961e-163	-1.32133e-163	6.62684e-164	1.19845e-163	-2.88341e-163	-7.93773e-163	4.74263e-163	-4.00926e-163	8.04005e-163	-3.09507e-164	7.37933e-164	-6.42194e-163	2.47738e-163	-5.41194e-163	1.13755e-163	-1.95946e-164	-4.39513e-163	-1.34762e-163	-6.90841e-164	-7.8159e-164	0
1.23901e-164	-2.97527e-163	4.36775e-163	-3.01081e-164	1.23643e-163	9.55898e-164	-1.49202e-163	2.06172e-163	4.43782e-163	4.191e-163	-4.91961e-163	-1.32133e-163	6.62684e-164	1.19845e-163	-2.88341e-163	-7.93773e-163	4.74263e-163	-4.00926e-163	8.04005e-163	-3.09507e-164	7.37933e-164	-6.42194e-163	2.47738e-163	-5.41194e-163	1.13755e-163	-1.95946e-164	-4.39513e-163	-1.34762e-163	-6.90841e-164	-7.8159e-164	0
1.23901e-164	-2.97527e-163	4.36775e-163	-3.01081e-164	1.23643e-163	9.55898e-164	-1.49202e-163	2.06172e-163	4.43782e-163	4.191e-163	-4.91961e-163	-1.32133e-163	6.62684e-164	1.19845e-163	-2.88341e-163	-7.93773e-163	4.74263e-163	-4.00926e-163	8.04005e-163	-3.09507e-164	7.37933e-164	-6.42194e-163	2.47738e-163	-5.41194e-163	1.13755e-163	-1.95946e-164	-4.39513e-163	-1.34762e-163	-6.90841e-164	-7.8159e-164	0
1.23901e-164	-2.97527e-163	4.36775e-163	-3.01081e-164	1.23643e-163	9.55898e-164	-1.49202e-163	2.06172e-163	4.43782e-163	4.191e-163	-4.91961e-163	-1.32133e-163	6.62684e-164	1.19845e-163	-2.88341e-163	-7.93773e-163	4.74263e-163	-4.00926e-163	8.04005e-163	-3.09507e-164	7.37933e-164	-6.42194e-163	2.47738e-163	-5.41194e-163	1.13755e-163	-1.95946e-164	-4.39513e-163	-1.34762e-163	-6.90841e-164	-7.8159e-164	0
1.23901e-164	-2.97527e-163	4.36775e-163	-3.01081e-164	1.23643e-163	9.55898e-164	-1.49202e-163	2.06172e-163	4.43782e-163	4.191e-163	-4.91961e-163	-1.32133e-163	6.62684e-164	1.19845e-163	-2.88341e-163	-7.93773e-163	4.74263e-163	-4.00926e-163	8.04005e-163	-3.09507e-164	7.37933e-164	-6.42194e-163	2.47738e-163	-5.41194e-163	1.13755e-163	-1.95946e-164	-4.39513e-163	-1.34762e-163	-6.90841e-164	-7.8159e-164	0
1.23901e-164	-2.97527e-163	4.36775e-163	-3.01081e-164	1.23643e-163	9.55898e-164	-1.49202e-163	2.06172e-163	4.43782e-163	4.191e-163	-4.91961e-163	-1.32133e-163	6.62684e-164	1.19845e-163	-2.88341e-163	-7.93773e-163	4.74263e-163	-4.00926e-163	8.04005e-163	-3.09507e-164	7.37933e-164	-6.42194e-163	2.47738e-163	-5.41194e-163	1.13755e-163	-1.95946e-164	-4.39513e-163	-1.34762e-163	-6.90841e-164	-7.8159e-164	0
1.23901e-164	-2.97527e-163	4.36775e-163	-3.01081e-164	1.23643e-163	9.55898e-164	-1.49202e-163	2.06172e-163	4.43782e-163	4.191e-163	-4.91961e-163	-1.32133e-163	6.62684e-164	1.19845e-163	-2.88341e-163	-7.93773e-163	4.74263e-163	-4.00926e-163	8.04005e-163	-3.09507e-164	7.37933e-164	-6.42194e-163	2.47738e-163	-5.41194e-163	1.13755e-163	-1.95946e-164	-4.39513e-163	-1.34762e-163	-6.90841e-164	-7.8159e-164	0
1.23901e-164	-2.97527e-163	4.36775e-163	-3.01081e-164	1.23643e-163	9.55898e-164	-1.49202e-163	2.06172e-163	4.43782e-163	4.191e-163	-4.91961e-163	-1.32133e-163	6.62684e-164	1.19845e-163	-2.88341e-163	-7.93773e-163	4.74263e-163	-4.00926e-163	8.04005e-163	-3.09507e-164	7.37933e-164	-6.42194e-163	2.47738e-163	-5.41194e-163	1.13755e-163	-1.95946e-164	-4.39513e-163	-1.34762e-163	-6.90841e-164	-7.8159e-164	0
1.23901e-164	-2.97527e-163	4.36775e-163	-3.01081e-164	1.23643e-163	9.55898e-164	-1.49202e-163	2.06172e-163	4.43782e-163	4.191e-163	-4.91961e-163	-1.32133e-163	6.62684e-164	1.19845e-163	-2.88341e-163	-7.93773e-163	4.74263e-163	-4.00926e-163	8.04005e-163	-3.09507e-164	7.37933e-164	-6.42194e-163	2.47738e-163	-5.41194e-163	1.13755e-163	-1.95946e-164	-4.39513e-163	-1.34762e-163	-6.90841e-164	-7.8159e-164	0
1.23901e-164	-2.97527e-163	4.36775e-163	-3.01081e-164	1.23643e-163	9.55898e-164	-1.49202e-163	2.06172e-163	4.43782e-163	4.191e-163	-4.91961e-163	-1.32133e-163	6.62684e-164	1.19845e-163	-2.88341e-163	-7.93773e-163	4.74263e-163	-4.00926e-163	8.04005e-163	-3.09507e-164	7.37933e-164	-6.42194e-163	2.47738e-163	-5.41194e-163	1.13755e-163	-1.95946e-164	-4.39513e-163	-1.34762e-163	-6.90841e-164	-7.8159e-164	0
1.23901e-164	-2.97527e-163	4.36775e-163	-3.01081e-164	1.23643e-163	9.55898e-164	-1.49202e-163	2.06172e-163	4.43782e-163	4.191e-163	-4.91961e-163	-1.32133e-163	6.62684e-164	1.19845e-163	-2.88341e-163	-7.93773e-163	4.74263e-163	-4.00926e-163	8.04005e-163	-3.09507e-164	7.37933e-164	-6.42194e-163	2.47738e-163	-5.41194e-163	1.13755e-163	-1.95946e-164	-4.39513e-163	-1.34762e-163	-6.90841e-164	-7.8159e-164	0
1.23901e-164	-2.97527e-163	4.36775e-163	-3.01081e-164	1.23643e-163	9.55898e-164	-1.49202e-163	2.06172e-163	4.43782e-163	4.191e-163	-4.91961e-163	-1.32133e-163	6.62684e-164	1.19845e-163	-2.88341e-163	-7.93773e-163	4.74263e-163	-4.00926e-163	8.04005e-163	-3.09507e-164	7.37933e-164	-6.42194e-163	2.47738e-163	-5.41194e-163	1.13755e-163	-1.95946e-164	-4.39513e-163	-1.34762e-163	-6.90841e-164	-7.8159e-164	0
1.23901e-164	-2.97527e-163	4.36775e-163	-3.01081e-164	1.23643e-163	9.55898e-164	-1.49202e-163	2.06172e-163	4.43782e-163	4.191e-163	-4.91961e-163	-1.32133e-163	6.62684e-164	1.19845e-163	-2.88341e-163	-7.93773e-163	4.74263e-163	-4.00926e-163	8.04005e-163	-3.09507e-164	7.37933e-164	-6.42194e-163	2.47738e-163	-5.41194e-163	1.13755e-163	-1.95946e-164	-4.39513e-163	-1.34762e-163	-6.90841e-164	-7.8159e-164	0
1.23901e-164	-2.97527e-163	4.36775e-163	-3.01081e-164	1.23643e-163	9.55898e-164	-1.49202e-163	2.06172e-163	4.43782e-163	4.191e-163	-4.91961e-163	-1.32133e-163	6.62684e-164	1.19845e-163	-2.88341e-163	-7.93773e-163	4.74263e-163	-4.00926e-163	8.04005e-163	-3.09507e-164	7.37933e-164	-6.42194e-163	2.47738e-163	-5.41194e-163	1.13755e-163	-1.95946e-164	-4.39513e-163	-1.34762e-163	-6.90841e-164	-7.8159e-164	0
1.23901e-164	-2.97527e-163	4.36775e-163	-3.01081e-164	1.23643e-163	9.55898e-164	-1.49202e-163	2.06172e-163	4.43782e-163	4.191e-163	-4.91961e-163	-1.32133e-163	6.62684e-164	1.19845e-163	-2.88341e-163	-7.93773e-163	4.74263e-163	-4.00926e-163	8.04005e-163	-3.09507e-164	7.37933e-164	-6.42194e-163	2.47738e-163	-5.41194e-163	1.13755e-163	-1.95946e-164	-4.39513e-163	-1.34762e-163	-6.90841e-164	-7.8159e-164	0
1.23901e-164	-2.97527e-163	4.36775e-163	-3.01081e-164	1.23643e-163	9.55898e-164	-1.49202e-163	2.06172e-163	4.43782e-163	4.191e-163	-4.91961e-163	-1.32133e-163	6.62684e-164	1.19845e-163	-2.88341e-163	-7.93773e-163	4.74263e-163	-4.00926e-163	8.04005e-163	-3.09507e-164	7.37933e-164	-6.42194e-163	2.47738e-163	-5.41194e-163	1.13755e-163	-1.95946e-164	-4.39513e-163	-1.34762e-163	-6.90841e-164	-7.8159e-164	0
1.23901e-164	-2.97527e-163	4.36775e-163	-3.01081e-164	1.23643e-163	9.55898e-164	-1.49202e-163	2.06172e-163	4.43782e-163	4.191e-163	-4.91961e-163	-1.32133e-163	6.62684e-164	1.19845e-163	-2.88341e-163	-7.93773e-163	4.74263e-163	-4.00926e-163	8.04005e-163	-3.09507e-164	7.37933e-164	-6.42194e-163	2.47738e-163	-5.41194e-163	1.13755e-163	-1.95946e-164	-4.39513e-163	-1.34762e-163	-6.90841e-164	-7.8159e-164	0
1.23901e-164	-2.97527e-163	4.36775e-163	-3.01081e-164	1.23643e-163	9.55898e-164	-1.49202e-163	2.06172e-163	4.43782e-163	4.191e-163	-4.91961e-163	-1.32133e-163	6.62684e-164	1.19845e-163	-2.88341e-163	-7.93773e-163	4.74263e-163	-4.00926e-163	8.04005e-163	-3.09507e-164	7.37933e-164	-6.42194e-163	2.47738e-163	-5.41194e-163	1.13755e-163	-1.95946e-164	-4.39513e-163	-1.34762e-163	-6.90841e-164	-7.8159e-164	0
1.23901e-164	-2.97527e-163	4.36775e-163	-3.01081e-164	1.23643e-163	9.55898e-164	-1.49202e-163	2.06172e-163	4.43782e-163	4.191e-163	-4.91961e-163	-1.32133e-163	6.62684e-164	1.19845e-163	-2.88341e-163	-7.93773e-163	4.74263e-163	-4.00926e-163	8.04005e-163	-3.09507e-164	7.37933e-164	-6.42194e-163	2.47738e-163	-5.41194e-163	1.13755e-163	-1.95946e-164	-4.39513e-163	-1.34762e-163	-6.90841e-164	-7.8159e-164	0
1.23901e-164	-2.97527e-163	4.36775e-163	-3.01081e-164	1.23643e-163	9.55898e-164	-1.49202e-163	2.06172e-163	4.43782e-163	4.191e-163	-4.91961e-163	-1.32133e-163	6.62684e-164	1.19845e-163	-2.88341e-163	-7.93773e-163	4.74263e-163	-4.00926e-163	8.04005e-163	-3.09507e-164	7.37933e-164	-6.42194e-163	2.47738e-163	-5.41194e-163	1.13755e-163	-1.95946e-164	-4.39513e-163	-1.34762e-163	-6.90841e-164	-7.8159e-164	0
1.23901e-164	-2.97527e-163	4.36775e-163	-3.01081e-164	1.23643e-163	9.55898e-164	-1.49202e-163	2.06172e-163	4.43782e-163	4.191e-163	-4.91961e-163	-1.32133e-163	6.62684e-164	1.19845e-163	-2.88341e-163	-7.93773e-163	4.74263e-163	-4.00926e-163	8.04005e-163	-3.09507e-164	7.37933e-164	-6.42194e-163	2.47738e-163	-5.41194e-163	1.13755e-163	-1.95946e-164	-4.39513e-163	-1.34762e-163	-6.90841e-164	-7.8159e-164	0
1.23901e-164	-2.97527e-163	4.36775e-163	-3.01081e-164	1.23643e-163	9.55898e-164	-1.49202e-163	2.06172e-163	4.43782e-163	4.191e-163	-4.91961e-163	-1.32133e-163	6.62684e-164	1.19845e-163	-2.88341e-163	-7.93773e-163	4.74263e-163	-4.00926e-163	8.04005e-163	-3.09507e-164	7.37933e-164	-6.42194e-163	2.47738e-163	-5.41194e-163	1.13755e-163	-1.95946e-164	-4.39513e-163	-1.34762e-163	-6.90841e-164	-7.8159e-164	0
1.23901e-164	-2.97527e-163	4.36775e-163	-3.01081e-164	1.23643e-163	9.55898e-164	-1.49202e-163	2.06172e-163	4.43782e-163	4.191e-163	-4.91961e-163	-1.32133e-163	6.62684e-164	1.19845e-163	-2.88341e-163	-7.93773e-163	4.74263e-163	-4.00926e-163	8.04005e-163	-3.09507e-164	7.37933e-164	-6.42194e-163	2.47738e-163	-5.41194e-163	1.13755e-163	-1.95946e-164	-4.39513e-163	-1.34762e-163	-6.90841e-164	-7.8159e-164	0
1.23901e-164	-2.97527e-163	4.36775e-163	-3.01081e-164	1.23643e-163	9.55898e-164	-1.49202e-163	2.06172e-163	4.43782e-163	4.191e-163	-4.91961e-163	-1.32133e-163	6.62684e-164	1.19845e-163	-2.88341e-163	-7.93773e-163	4.74263e-163	-4.00926e-163	8.04005e-163	-3.09507e-164	7.37933e-164	-6.42194e-163	2.47738e-163	-5.41194e-163	1.13755e-163	-1.95946e-164	-4.39513e-163	-1.34762e-163	-6.90841e-164	-7.8159e-164	0
1.23901e-164	-2.97527e-163	4.36775e-163	-3.01081e-164	1.23643e-163	9.55898e-164	-1.49202e-163	2.06172e-163	4.43782e-163	4.191e-163	-4.91961e-163	-1.32133e-163	6.62684e-164	1.19845e-163	-2.88341e-163	-7.93773e-163	4.74263e-163	-4.00926e-163	8.04005e-163	-3.09507e-164	7.37933e-164	-6.42194e-163	2.47738e-163	-5.41194e-163	1.13755e-163	-1.95946e-164	-4.39513e-163	-1.34762e-163	-6.90841e-164	-7.8159e-164	0
1.23901e-164	-2.97527e-163	4.36775e-163	-3.01081e-164	1.23643e-163	9.55898e-164	-1.49202e-163	2.06172e-163	4.43782e-163	4.191e-163	-4.91961e-163	-1.32133e-163	6.62684e-164	1.19845e-163	-2.88341e-163	-7.93773e-163	4.74263e-163	-4.00926e-163	8.04005e-163	-3.09507e-164	7.37933e-164	-6.42194e-163	2.47738e-163	-5.41194e-163	1.13755e-163	-1.95946e-164	-4.39513e-163	-1.34762e-163	-6.90841e-164	-7.8159e-164	0
1.23901e-164	-2.97527e-163	4.36775e-163	-3.01081e-164	1.23643e-163	9.55898e-164	-1.49202e-163	2.06172e-163	4.43782e-163	4.191e-163	-4.91961e-163	-1.32133e-163	6.62684e-164	1.19845e-163	-2.88341e-163	-7.93773e-163	4.74263e-163	-4.00926e-163	8.04005e-163	-3.09507e-164	7.37933e-164	-6.42194e-163	2.47738e-163	-5.41194e-163	1.13755e-163	-1.95946e-164	-4.39513e-163	-1.34762e-163	-6.90841e-164	-7.8159e-164	0
1.23901e-164	-2.97527e-163	4.36775e-163	-3.01081e-164	1.23643e-163	9.55898e-164	-1.49202e-163	2.06172e-163	4.43782e-163	4.191e-163	-4.91961e-163	-1.32133e-163	6.62684e-164	1.19845e-163	-2.88341e-163	-7.93773e-163	4.74263e-163	-4.00926e-163	8.04005e-163	-3.09507e-164	7.37933e-164	-6.42194e-163	2.47738e-163	-5.41194e-163	1.13755e-163	-1.95946e-164	-4.39513e-163	-1.34762e-163	-6.90841e-164	-7.8159e-164	0
1.23901e-164	-2.97527e-163	4.36775e-163	-3.01081e-164	1.23643e-163	9.55898e-164	-1.49202e-163	2.06172e-163	4.43782e-163	4.191e-163	-4.91961e-163	-1.32133e-163	6.62684e-164	1.19845e-163	-2.88341e-163	-7.93773e-163	4.74263e-163	-4.00926e-163	8.04005e-163	-3.09507e-164	7.37933e-164	-6.42194e-163	2.47738e-163	-5.41194e-163	1.13755e-163	-1.95946e-164	-4.39513e-163	-1.34762e-163	-6.90841e-164	-7.8159e-164	0
1.23901e-164	-2.97527e-163	4.36775e-163	-3.01081e-164	1.23643e-163	9.55898e-164	-1.49202e-163	2.06172e-163	4.43782e-163	4.191e-163	-4.91961e-163	-1.32133e-163	6.62684e-164	1.19845e-163	-2.88341e-163	-7.93773e-163	4.74263e-163	-4.00926e-163	8.04005e-163	-3.09507e-164	7.37933e-164	-6.42194e-163	2.47738e-163	-5.41194e-163	1.13755e-163	-1.95946e-164	-4.39513e-163	-1.34762e-163	-6.90841e-164	-7.8159e-164	0
1.23901e-164	-2.97527e-163	4.36775e-163	-3.01081e-164	1.23643e-163	9.55898e-164	-1.49202e-163	2.06172e-163	4.43782e-163	4.191e-163	-4.91961e-163	-1.32133e-163	6.62684e-164	1.19845e-163	-2.88341e-163	-7.93773e-163	4.74263e-163	-4.00926e-163	8.04005e-163	-3.09507e-164	7.37933e-164	-6.42194e-163	2.47738e-163	-5.41194e-163	1.13755e-163	-1.95946e-164	-4.39513e-163	-1.34762e-163	-6.90841e-164	-7.8159e-164	0
1.23901e-164	-2.97527e-163	4.36775e-163	-3.01081e-164	1.23643e-163	9.55898e-164	-1.49202e-163	2.06172e-163	4.43782e-163	4.191e-163	-4.91961e-163	-1.32133e-163	6.62684e-164	1.19845e-163	-2.88341e-163	-7.93773e-163	4.74263e-163	-4.00926e-163	8.04005e-163	-3.09507e-164	7.37933e-164	-6.42194e-163	2.47738e-163	-5.41194e-163	1.13755e-163	-1.95946e-164	-4.39513e-163	-1.34762e-163	-6.90841e-164	-7.8159e-164	0
1.23901e-164	-2.97527e-163	4.36775e-163	-3.01081e-164	1.23643e-163	9.55898e-164	-1.49202e-163	2.06172e-163	4.43782e-163	4.191e-163	-4.91961e-163	-1.32133e-163	6.62684e-164	1.19845e-163	-2.88341e-163	-7.93773e-163	4.74263e-163	-4.00926e-163	8.04005e-163	-3.09507e-164	7.37933e-164	-6.42194e-163	2.47738e-163	-5.41194e-163	1.13755e-163	-1.95946e-164	-4.39513e-163	-1.34762e-163	-6.90841e-164	-7.8159e-164	0
1.23901e-164	-2.97527e-163	4.36775e-163	-3.01081e-164	1.23643e-163	9.55898e-164	-1.49202e-163	2.06172e-163	4.43782e-163	4.191e-163	-4.91961e-163	-1.32133e-163	6.62684e-164	1.19845e-163	-2.88341e-163	-7.93773e-163	4.74263e-163	-4.00926e-163	8.04005e-163	-3.09507e-164	7.37933e-164	-6.42194e-163	2.47738e-163	-5.41194e-163	1.13755e-163	-1.95946e-164	-4.39513e-163	-1.34762e-163	-6.90841e-164	-7.8159e-164	0
1.23901e-164	-2.97527e-163	4.36775e-163	-3.01081e-164	1.23643e-163	9.55898e-164	-1.49202e-163	2.06172e-163	4.43782e-163	4.191e-163	-4.91961e-163	-1.32133e-163	6.62684e-164	1.19845e-163	-2.88341e-163	-7.93773e-163	4.74263e-163	-4.00926e-163	8.04005e-163	-3.09507e-164	7.37933e-164	-6.42194e-163	2.47738e-163	-5.41194e-163	1.13755e-163	-1.95946e-164	-4.39513e-163	-1.34762e-163	-6.90841e-164	-7.8159e-164	0
1.23901e-164	-2.97527e-163	4.36775e-163	-3.01081e-164	1.23643e-163	9.55898e-164	-1.49202e-163	2.06172e-163	4.43782e-163	4.191e-163	-4.91961e-163	-1.32133e-163	6.62684e-164	1.19845e-163	-2.88341e-163	-7.93773e-163	4.74263e-163	-4.00926e-163	8.04005e-163	-3.09507e-164	7.37933e-164	-6.42194e-163	2.47738e-163	-5.41194e-163	1.13755e-163	-1.95946e-164	-4.39513e-163	-1.34762e-163	-6.90841e-164	-7.8159e-164	0
1.23901e-164	-2.97527e-163	4.36775e-163	-3.01081e-164	1.23643e-163	9.55898e-164	-1.49202e-163	2.06172e-163	4.43782e-163	4.191e-163	-4.91961e-163	-1.32133e-163	6.62684e-164	1.19845e-163	-2.88341e-163	-7.93773e-163	4.74263e-163	-4.00926e-163	8.04005e-163	-3.09507e-164	7.37933e-164	-6.42194e-163	2.47738e-163	-5.41194e-163	1.13755e-163	-1.95946e-164	-4.39513e-163	-1.34762e-163	-6.90841e-164	-7.8159e-164	0
1.23901e-164	-2.97527e-163	4.36775e-163	-3.01081e-164	1.23643e-163	9.55898e-164	-1.49202e-163	2.06172e-163	4.43782e-163	4.191e-163	-4.91961e-163	-1.32133e-163	6.62684e-164	1.19845e-163	-2.88341e-163	-7.93773e-163	4.74263e-163	-4.00926e-163	8.04005e-163	-3.09507e-164	7.37933e-164	-6.42194e-163	2.47738e-163	-5.41194e-163	1.13755e-163	-1.95946e-164	-4.39513e-163	-1.34762e-163	-6.90841e-164	-7.8159e-164	0
1.23901e-164	-2.97527e-163	4.36775e-163	-3.01081e-164	1.23643e-163	9.55898e-164	-1.49202e-163	2.06172e-163	4.43782e-163	4.191e-163	-4.91961e-163	-1.32133e-163	6.62684e-164	1.19845e-163	-2.88341e-163	-7.93773e-163	4.74263e-163	-4.00926e-163	8.04005e-163	-3.09507e-164	7.37933e-164	-6.42194e-163	2.47738e-163	-5.41194e-163	1.13755e-163	-1.95946e-164	-4.39513e-163	-1.34762e-163	-6.90841e-164	-7.8159e-164	0
1.23901e-164	-2.97527e-163	4.36775e-163	-3.01081e-164	1.23643e-163	9.55898e-164	-1.49202e-163	2.06172e-163	4.43782e-163	4.191e-163	-4.91961e-163	-1.32133e-163	6.62684e-164	1.19845e-163	-2.88341e-163	-7.93773e-163	4.74263e-163	-4.00926e-163	8.04005e-163	-3.09507e-164	7.37933e-164	-6.42194e-163	2.47738e-163	-5.41194e-163	1.13755e-163	-1.95946e-164	-4.39513e-163	-1.34762e-163	-6.90841e-164	-7.8159e-164	0
1.23901e-164	-2.97527e-163	4.36775e-163	-3.01081e-164	1.23643e-163	9.55898e-164	-1.49202e-163	2.06172e-163	4.43782e-163	4.191e-163	-4.91961e-163	-1.32133e-163	6.62684e-164	1.19845e-163	-2.88341e-163	-7.93773e-163	4.74263e-163	-4.00926e-163	8.04005e-163	-3.09507e-164	7.37933e-164	-6.42194e-163	2.47738e-163	-5.41194e-163	1.13755e-163	-1.95946e-164	-4.39513e-163	-1.34762e-163	-6.90841e-164	-7.8159e-164	0
1.23901e-164	-2.97527e-163	4.36775e-163	-3.01081e-164	1.23643e-163	9.55898e-164	-1.49202e-163	2.06172e-163	4.43782e-163	4.191e-163	-4.91961e-163	-1.32133e-163	6.62684e-164	1.19845e-163	-2.88341e-163	-7.93773e-163	4.74263e-163	-4.00926e-163	8.04005e-163	-3.09507e-164	7.37933e-164	-6.42194e-163	2.47738e-163	-5.41194e-163	1.13755e-163	-1.95946e-164	-4.39513e-163	-1.34762e-163	-6.90841e-164	-7.8159e-164	0
1.23901e-164	-2.97527e-163	4.36775e-163	-3.01081e-164	1.23643e-163	9.55898e-164	-1.49202e-163	2.06172e-163	4.43782e-163	4.191e-163	-4.91961e-163	-1.32133e-163	6.62684e-164	1.19845e-163	-2.88341e-163	-7.93773e-163	4.74263e-163	-4.00926e-163	8.04005e-163	-3.09507e-164	7.37933e-164	-6.42194e-163	2.47738e-163	-5.41194e-163	1.13755e-163	-1.95946e-164	-4.39513e-163	-1.34762e-163	-6.90841e-164	-7.8159e-164	0
1.23901e-164	-2.97527e-163	4.36775e-163	-3.01081e-164	1.23643e-163	9.55898e-164	-1.49202e-163	2.06172e-163	4.43782e-163	4.191e-163	-4.91961e-163	-1.32133e-163	6.62684e-164	1.19845e-163	-2.88341e-163	-7.93773e-163	4.74263e-163	-4.00926e-163	8.04005e-163	-3.09507e-164	7.37933e-164	-6.42194e-163	2.47738e-163	-5.41194e-163	1.13755e-163	-1.95946e-164	-4.39513e-163	-1.34762e-163	-6.90841e-164	-7.8159e-164	0
1.23901e-164	-2.97527e-163	4.36775e-163	-3.01081e-164	1.23643e-163	9.55898e-164	-1.49202e-163	2.06172e-163	4.43782e-163	4.191e-163	-4.91961e-163	-1.32133e-163	6.62684e-164	1.19845e-163	-2.88341e-163	-7.93773e-163	4.74263e-163	-4.00926e-163	8.04005e-163	-3.09507e-164	7.37933e-164	-6.42194e-163	2.47738e-163	-5.41194e-163	1.13755e-163	-1.95946e-164	-4.39513e-163	-1.34762e-163	-6.90841e-164	-7.8159e-164	0
1.23901e-164	-2.97527e-163	4.36775e-163	-3.01081e-164	1.23643e-163	9.55898e-164	-1.49202e-163	2.06172e-163	4.43782e-163	4.191e-163	-4.91961e-163	-1.32133e-163	6.62684e-164	1.19845e-163	-2.88341e-163	-7.93773e-163	4.74263e-163	-4.00926e-163	8.04005e-163	-3.09507e-164	7.37933e-164	-6.42194e-163	2.47738e-163	-5.41194e-163	1.13755e-163	-1.95946e-164	-4.39513e-163	-1.34762e-163	-6.90841e-164	-7.8159e-164	0
1.23901e-164	-2.97527e-163	4.36775e-163	-3.01081e-164	1.23643e-163	9.55898e-164	-1.49202e-163	2.06172e-163	4.43782e-163	4.191e-163	-4.91961e-163	-1.32133e-163	6.62684e-164	1.19845e-163	-2.88341e-163	-7.93773e-163	4.74263e-163	-4.00926e-163	8.04005e-163	-3.09507e-164	7.37933e-164	-6.42194e-163	2.47738e-163	-5.41194e-163	1.13755e-163	-1.95946e-164	-4.39513e-163	-1.34762e-163	-6.90841e-164	-7.8159e-164	0
1.23901e-164	-2.97527e-163	4.36775e-163	-3.01081e-164	1.23643e-163	9.55898e-164	-1.49202e-163	2.06172e-163	4.43782e-163	4.191e-163	-4.91961e-163	-1.32133e-163	6.62684e-164	1.19845e-163	-2.88341e-163	-7.93773e-163	4.74263e-163	-4.00926e-163	8.04005e-163	-3.09507e-164	7.37933e-164	-6.42194e-163	2.47738e-163	-5.41194e-163	1.13755e-163	-1.95946e-164	-4.39513e-163	-1.34762e-163	-6.90841e-164	-7.8159e-164	0
1.23901e-164	-2.97527e-163	4.36775e-163	-3.01081e-164	1.23643e-163	9.55898e-164	-1.49202e-163	2.06172e-163	4.43782e-163	4.191e-163	-4.91961e-163	-1.32133e-163	6.62684e-164	1.19845e-163	-2.88341e-163	-7.93773e-163	4.74263e-163	-4.00926e-163	8.04005e-163	-3.09507e-164	7.37933e-164	-6.42194e-163	2.47738e-163	-5.41194e-163	1.13755e-163	-1.95946e-164	-4.39513e-163	-1.34762e-163	-6.90841e-164	-7.8159e-164	0
1.23901e-164	-2.97527e-163	4.36775e-163	-3.01081e-164	1.23643e-163	9.55898e-164	-1.49202e-163	2.06172e-163	4.43782e-163	4.191e-163	-4.91961e-163	-1.32133e-163	6.62684e-164	1.19845e-163	-2.88341e-163	-7.93773e-163	4.74263e-163	-4.00926e-163	8.04005e-163	-3.09507e-164	7.37933e-164	-6.42194e-163	2.47738e-163	-5.41194e-163	1.13755e-163	-1.95946e-164	-4.39513e-163	-1.34762e-163	-6.90841e-164	-7.8159e-164	0
1.23901e-164	-2.97527e-163	4.36775e-163	-3.01081e-164	1.23643e-163	9.55898e-164	-1.49202e-163	2.06172e-163	4.43782e-163	4.191e-163	-4.91961e-163	-1.32133e-163	6.62684e-164	1.19845e-163	-2.88341e-163	-7.93773e-163	4.74263e-163	-4.00926e-163	8.04005e-163	-3.09507e-164	7.37933e-164	-6.42194e-163	2.47738e-163	-5.41194e-163	1.13755e-163	-1.95946e-164	-4.39513e-163	-1.34762e-163	-6.90841e-164	-7.8159e-164	0
1.23901e-164	-2.97527e-163	4.36775e-163	-3.01081e-164	1.23643e-163	9.55898e-164	-1.49202e-163	2.06172e-163	4.43782e-163	4.191e-163	-4.91961e-163	-1.32133e-163	6.62684e-164	1.19845e-163	-2.88341e-163	-7.93773e-163	4.74263e-163	-4.00926e-163	8.04005e-163	-3.09507e-164	7.37933e-164	-6.42194e-163	2.47738e-163	-5.41194e-163	1.13755e-163	-1.95946e-164	-4.39513e-163	-1.34762e-163	-6.90841e-164	-7.8159e-164	0
1.23901e-164	-2.97527e-163	4.36775e-163	-3.01081e-164	1.23643e-163	9.55898e-164	-1.49202e-163	2.06172e-163	4.43782e-163	4.191e-163	-4.91961e-163	-1.32133e-163	6.62684e-164	1.19845e-163	-2.88341e-163	-7.93773e-163	4.74263e-163	-4.00926e-163	8.04005e-163	-3.09507e-164	7.37933e-164	-6.42194e-163	2.47738e-163	-5.41194e-163	1.13755e-163	-1.95946e-164	-4.39513e-163	-1.34762e-163	-6.90841e-164	-7.8159e-164	0
1.23901e-164	-2.97527e-163	4.36775e-163	-3.01081e-164	1.23643e-163	9.55898e-164	-1.49202e-163	2.06172e-163	4.43782e-163	4.191e-163	-4.91961e-163	-1.32133e-163	6.62684e-164	1.19845e-163	-2.88341e-163	-7.93773e-163	4.74263e-163	-4.00926e-163	8.04005e-163	-3.09507e-164	7.37933e-164	-6.42194e-163	2.47738e-163	-5.41194e-163	1.13755e-163	-1.95946e-164	-4.39513e-163	-1.34762e-163	-6.90841e-164	-7.8159e-164	0
1.23901e-164	-2.97527e-163	4.36775e-163	-3.01081e-164	1.23643e-163	9.55898e-164	-1.49202e-163	2.06172e-163	4.43782e-163	4.191e-163	-4.91961e-163	-1.32133e-163	6.62684e-164	1.19845e-163	-2.88341e-163	-7.93773e-163	4.74263e-163	-4.00926e-163	8.04005e-163	-3.09507e-164	7.37933e-164	-6.42194e-163	2.47738e-163	-5.41194e-163	1.13755e-163	-1.95946e-164	-4.39513e-163	-1.34762e-163	-6.90841e-164	-7.8159e-164	0
1.23901e-164	-2.97527e-163	4.36775e-163	-3.01081e-164	1.23643e-163	9.55898e-164	-1.49202e-163	2.06172e-163	4.43782e-163	4.191e-163	-4.91961e-163	-1.32133e-163	6.62684e-164	1.19845e-163	-2.88341e-163	-7.93773e-163	4.74263e-163	-4.00926e-163	8.04005e-163	-3.09507e-164	7.37933e-164	-6.42194e-163	2.47738e-163	-5.41194e-163	1.13755e-163	-1.95946e-164	-4.39513e-163	-1.34762e-163	-6.90841e-164	-7.8159e-164	0
1.23901e-164	-2.97527e-163	4.36775e-163	-3.01081e-164	1.23643e-163	9.55898e-164	-1.49202e-163	2.06172e-163	4.43782e-163	4.191e-163	-4.91961e-163	-1.32133e-163	6.62684e-164	1.19845e-163	-2.88341e-163	-7.93773e-163	4.74263e-163	-4.00926e-163	8.04005e-163	-3.09507e-164	7.37933e-164	-6.42194e-163	2.47738e-163	-5.41194e-163	1.13755e-163	-1.95946e-164	-4.39513e-163	-1.34762e-163	-6.90841e-164	-7.8159e-164	0
1.23901e-164	-2.97527e-163	4.36775e-163	-3.01081e-164	1.23643e-163	9.55898e-164	-1.49202e-163	2.06172e-163	4.43782e-163	4.191e-163	-4.91961e-163	-1.32133e-163	6.62684e-164	1.19845e-163	-2.88341e-163	-7.93773e-163	4.74263e-163	-4.00926e-163	8.04005e-163	-3.09507e-164	7.37933e-164	-6.42194e-163	2.47738e-163	-5.41194e-163	1.13755e-163	-1.95946e-164	-4.39513e-163	-1.34762e-163	-6.90841e-164	-7.8159e-164	0
1.23901e-164	-2.97527e-163	4.36775e-163	-3.01081e-164	1.23643e-163	9.55898e-164	-1.49202e-163	2.06172e-163	4.43782e-163	4.191e-163	-4.91961e-163	-1.32133e-163	6.62684e-164	1.19845e-163	-2.88341e-163	-7.93773e-163	4.74263e-163	-4.00926e-163	8.04005e-163	-3.09507e-164	7.37933e-164	-6.42194e-163	2.47738e-163	-5.41194e-163	1.13755e-163	-1.95946e-164	-4.39513e-163	-1.34762e-163	-6.90841e-164	-7.8159e-164	0
1.23901e-164	-2.97527e-163	4.36775e-163	-3.01081e-164	1.23643e-163	9.55898e-164	-1.49202e-163	2.06172e-163	4.43782e-163	4.191e-163	-4.91961e-163	-1.32133e-163	6.62684e-164	1.19845e-163	-2.88341e-163	-7.93773e-163	4.74263e-163	-4.00926e-163	8.04005e-163	-3.09507e-164	7.37933e-164	-6.42194e-163	2.47738e-163	-5.41194e-163	1.13755e-163	-1.95946e-164	-4.39513e-163	-1.34762e-163	-6.90841e-164	-7.8159e-164	0
1.23901e-164	-2.97527e-163	4.36775e-163	-3.01081e-164	1.23643e-163	9.55898e-164	-1.49202e-163	2.06172e-163	4.43782e-163	4.191e-163	-4.91961e-163	-1.32133e-163	6.62684e-164	1.19845e-163	-2.88341e-163	-7.93773e-163	4.74263e-163	-4.00926e-163	8.04005e-163	-3.09507e-164	7.37933e-164	-6.42194e-163	2.47738e-163	-5.41194e-163	1.13755e-163	-1.95946e-164	-4.39513e-163	-1.34762e-163	-6.90841e-164	-7.8159e-164	0
1.23901e-164	-2.97527e-163	4.36775e-163	-3.01081e-164	1.23643e-163	9.55898e-164	-1.49202e-163	2.06172e-163	4.43782e-163	4.191e-163	-4.91961e-163	-1.32133e-163	6.62684e-164	1.19845e-163	-2.88341e-163	-7.93773e-163	4.74263e-163	-4.00926e-163	8.04005e-163	-3.09507e-164	7.37933e-164	-6.42194e-163	2.47738e-163	-5.41194e-163	1.13755e-163	-1.95946e-164	-4.39513e-163	-1.34762e-163	-6.90841e-164	-7.8159e-164	0
1.23901e-164	-2.97527e-163	4.36775e-163	-3.01081e-164	1.23643e-163	9.55898e-164	-1.49202e-163	2.06172e-163	4.43782e-163	4.191e-163	-4.91961e-163	-1.32133e-163	6.62684e-164	1.19845e-163	-2.88341e-163	-7.93773e-163	4.74263e-163	-4.00926e-163	8.04005e-163	-3.09507e-164	7.37933e-164	-6.42194e-163	2.47738e-163	-5.41194e-163	1.13755e-163	-1.95946e-164	-4.39513e-163	-1.34762e-163	-6.90841e-164	-7.8159e-164	0
1.23901e-164	-2.97527e-163	4.36775e-163	-3.01081e-164	1.23643e-163	9.55898e-164	-1.49202e-163	2.06172e-163	4.43782e-163	4.191e-163	-4.91961e-163	-1.32133e-163	6.62684e-164	1.19845e-163	-2.88341e-163	-7.93773e-163	4.74263e-163	-4.00926e-163	8.04005e-163	-3.09507e-164	7.37933e-164	-6.42194e-163	2.47738e-163	-5.41194e-163	1.13755e-163	-1.95946e-164	-4.39513e-163	-1.34762e-163	-6.90841e-164	-7.8159e-164	0
1.23901e-164	-2.97527e-163	4.36775e-163	-3.01081e-164	1.23643e-163	9.55898e-164	-1.49202e-163	2.06172e-163	4.43782e-163	4.191e-163	-4.91961e-163	-1.32133e-163	6.62684e-164	1.19845e-163	-2.88341e-163	-7.93773e-163	4.74263e-163	-4.00926e-163	8.04005e-163	-3.09507e-164	7.37933e-164	-6.42194e-163	2.47738e-163	-5.41194e-163	1.13755e-163	-1.95946e-164	-4.39513e-163	-1.34762e-163	-6.90841e-164	-7.8159e-164	0
1.23901e-164	-2.97527e-163	4.36775e-163	-3.01081e-164	1.23643e-163	9.55898e-164	-1.49202e-163	2.06172e-163	4.43782e-163	4.191e-163	-4.91961e-163	-1.32133e-163	6.62684e-164	1.19845e-163	-2.88341e-163	-7.93773e-163	4.74263e-163	-4.00926e-163	8.04005e-163	-3.09507e-164	7.37933e-164	-6.42194e-163	2.47738e-163	-5.41194e-163	1.13755e-163	-1.95946e-164	-4.39513e-163	-1.34762e-163	-6.90841e-164	-7.8159e-164	0
1.23901e-164	-2.97527e-163	4.36775e-163	-3.01081e-164	1.23643e-163	9.55898e-164	-1.49202e-163	2.06172e-163	4.43782e-163	4.191e-163	-4.91961e-163	-1.32133e-163	6.62684e-164	1.19845e-163	-2.88341e-163	-7.93773e-163	4.74263e-163	-4.00926e-163	8.04005e-163	-3.09507e-164	7.37933e-164	-6.42194e-163	2.47738e-163	-5.41194e-163	1.13755e-163	-1.95946e-164	-4.39513e-163	-1.34762e-163	-6.90841e-164	-7.8159e-164	0
1.23901e-164	-2.97527e-163	4.36775e-163	-3.01081e-164	1.23643e-163	9.55898e-164	-1.49202e-163	2.06172e-163	4.43782e-163	4.191e-163	-4.91961e-163	-1.32133e-163	6.62684e-164	1.19845e-163	-2.88341e-163	-7.93773e-163	4.74263e-163	-4.00926e-163	8.04005e-163	-3.09507e-164	7.37933e-164	-6.42194e-163	2.47738e-163	-5.41194e-163	1.13755e-163	-1.95946e-164	-4.39513e-163	-1.34762e-163	-6.90841e-164	-7.8159e-164	0
1.23901e-164	-2.97527e-163	4.36775e-163	-3.01081e-164	1.23643e-163	9.55898e-164	-1.49202e-163	2.06172e-163	4.43782e-163	4.191e-163	-4.91961e-163	-1.32133e-163	6.62684e-164	1.19845e-163	-2.88341e-163	-7.93773e-163	4.74263e-163	-4.00926e-163	8.04005e-163	-3.09507e-164	7.37933e-164	-6.42194e-163	2.47738e-163	-5.41194e-163	1.13755e-163	-1.95946e-164	-4.39513e-163	-1.34762e-163	-6.90841e-164	-7.8159e-164	0
1.23901e-164	-2.97527e-163	4.36775e-163	-3.01081e-164	1.23643e-163	9.55898e-164	-1.49202e-163	2.06172e-163	4.43782e-163	4.191e-163	-4.91961e-163	-1.32133e-163	6.62684e-164	1.19845e-163	-2.88341e-163	-7.93773e-163	4.74263e-163	-4.00926e-163	8.04005e-163	-3.09507e-164	7.37933e-164	-6.42194e-163	2.47738e-163	-5.41194e-163	1.13755e-163	-1.95946e-164	-4.39513e-163	-1.34762e-163	-6.90841e-164	-7.8159e-164	0
1.23901e-164	-2.97527e-163	4.36775e-163	-3.01081e-164	1.23643e-163	9.55898e-164	-1.49202e-163	2.06172e-163	4.43782e-163	4.191e-163	-4.91961e-163	-1.32133e-163	6.62684e-164	1.19845e-163	-2.88341e-163	-7.93773e-163	4.74263e-163	-4.00926e-163	8.04005e-163	-3.09507e-164	7.37933e-164	-6.42194e-163	2.47738e-163	-5.41194e-163	1.13755e-163	-1.95946e-164	-4.39513e-163	-1.34762e-163	-6.90841e-164	-7.8159e-164	0
1.23901e-164	-2.97527e-163	4.36775e-163	-3.01081e-164	1.23643e-163	9.55898e-164	-1.49202e-163	2.06172e-163	4.43782e-163	4.191e-163	-4.91961e-163	-1.32133e-163	6.62684e-164	1.19845e-163	-2.88341e-163	-7.93773e-163	4.74263e-163	-4.00926e-163	8.04005e-163	-3.09507e-164	7.37933e-164	-6.42194e-163	2.47738e-163	-5.41194e-163	1.13755e-163	-1.95946e-164	-4.39513e-163	-1.34762e-163	-6.90841e-164	-7.8159e-164	0
1.23901e-164	-2.97527e-163	4.36775e-163	-3.01081e-164	1.23643e-163	9.55898e-164	-1.49202e-163	2.06172e-163	4.43782e-163	4.191e-163	-4.91961e-163	-1.32133e-163	6.62684e-164	1.19845e-163	-2.88341e-163	-7.93773e-163	4.74263e-163	-4.00926e-163	8.04005e-163	-3.09507e-164	7.37933e-164	-6.42194e-163	2.47738e-163	-5.41194e-163	1.13755e-163	-1.95946e-164	-4.39513e-163	-1.34762e-163	-6.90841e-164	-7.8159e-164	0
1.23901e-164	-2.97527e-163	4.36775e-163	-3.01081e-164	1.23643e-163	9.55898e-164	-1.49202e-163	2.06172e-163	4.43782e-163	4.191e-163	-4.91961e-163	-1.32133e-163	6.62684e-164	1.19845e-163	-2.88341e-163	-7.93773e-163	4.74263e-163	-4.00926e-163	8.04005e-163	-3.09507e-164	7.37933e-164	-6.42194e-163	2.47738e-163	-5.41194e-163	1.13755e-163	-1.95946e-164	-4.39513e-163	-1.34762e-163	-6.90841e-164	-7.8159e-164	0
1.23901e-164	-2.97527e-163	4.36775e-163	-3.01081e-164	1.23643e-163	9.55898e-164	-1.49202e-163	2.06172e-163	4.43782e-163	4.191e-163	-4.91961e-163	-1.32133e-163	6.62684e-164	1.19845e-163	-2.88341e-163	-7.93773e-163	4.74263e-163	-4.00926e-163	8.04005e-163	-3.09507e-164	7.37933e-164	-6.42194e-163	2.47738e-163	-5.41194e-163	1.13755e-163	-1.95946e-164	-4.39513e-163	-1.34762e-163	-6.90841e-164	-7.8159e-164	0
1.23901e-164	-2.97527e-163	4.36775e-163	-3.01081e-164	1.23643e-163	9.55898e-164	-1.49202e-163	2.06172e-163	4.43782e-163	4.191e-163	-4.91961e-163	-1.32133e-163	6.62684e-164	1.19845e-163	-2.88341e-163	-7.93773e-163	4.74263e-163	-4.00926e-163	8.04005e-163	-3.09507e-164	7.37933e-164	-6.42194e-163	2.47738e-163	-5.41194e-163	1.13755e-163	-1.95946e-164	-4.39513e-163	-1.34762e-163	-6.90841e-164	-7.8159e-164	0
1.23901e-164	-2.97527e-163	4.36775e-163	-3.01081e-164	1.23643e-163	9.55898e-164	-1.49202e-163	2.06172e-163	4.43782e-163	4.191e-163	-4.91961e-163	-1.32133e-163	6.62684e-164	1.19845e-163	-2.88341e-163	-7.93773e-163	4.74263e-163	-4.00926e-163	8.04005e-163	-3.09507e-164	7.37933e-164	-6.42194e-163	2.47738e-163	-5.41194e-163	1.13755e-163	-1.95946e-164	-4.39513e-163	-1.34762e-163	-6.90841e-164	-7.8159e-164	0
1.23901e-164	-2.97527e-163	4.36775e-163	-3.01081e-164	1.23643e-163	9.55898e-164	-1.49202e-163	2.06172e-163	4.43782e-163	4.191e-163	-4.91961e-163	-1.32133e-163	6.62684e-164	1.19845e-163	-2.88341e-163	-7.93773e-163	4.74263e-163	-4.00926e-163	8.04005e-163	-3.09507e-164	7.37933e-164	-6.42194e-163	2.47738e-163	-5.41194e-163	1.13755e-163	-1.95946e-164	-4.39513e-163	-1.34762e-163	-6.90841e-164	-7.8159e-164	0
1.23901e-164	-2.97527e-163	4.36775e-163	-3.01081e-164	1.23643e-163	9.55898e-164	-1.49202e-163	2.06172e-163	4.43782e-163	4.191e-163	-4.91961e-163	-1.32133e-163	6.62684e-164	1.19845e-163	-2.88341e-163	-7.93773e-163	4.74263e-163	-4.00926e-163	8.04005e-163	-3.09507e-164	7.37933e-164	-6.42194e-163	2.47738e-163	-5.41194e-163	1.13755e-163	-1.95946e-164	-4.39513e-163	-1.34762e-163	-6.90841e-164	-7.8159e-164	0
1.23901e-164	-2.97527e-163	4.36775e-163	-3.01081e-164	1.23643e-163	9.55898e-164	-1.49202e-163	2.06172e-163	4.43782e-163	4.191e-163	-4.91961e-163	-1.32133e-163	6.62684e-164	1.19845e-163	-2.88341e-163	-7.93773e-163	4.74263e-163	-4.00926e-163	8.04005e-163	-3.09507e-164	7.37933e-164	-6.42194e-163	2.47738e-163	-5.41194e-163	1.13755e-163	-1.95946e-164	-4.39513e-163	-1.34762e-163	-6.90841e-164	-7.8159e-164	0
1.23901e-164	-2.97527e-163	4.36775e-163	-3.01081e-164	1.23643e-163	9.55898e-164	-1.49202e-163	2.06172e-163	4.43782e-163	4.191e-163	-4.91961e-163	-1.32133e-163	6.62684e-164	1.19845e-163	-2.88341e-163	-7.93773e-163	4.74263e-163	-4.00926e-163	8.04005e-163	-3.09507e-164	7.37933e-164	-6.42194e-163	2.47738e-163	-5.41194e-163	1.13755e-163	-1.95946e-164	-4.39513e-163	-1.34762e-163	-6.90841e-164	-7.8159e-164	0
1.23901e-164	-2.97527e-163	4.36775e-163	-3.01081e-164	1.23643e-163	9.55898e-164	-1.49202e-163	2.06172e-163	4.43782e-163	4.191e-163	-4.91961e-163	-1.32133e-163	6.62684e-164	1.19845e-163	-2.88341e-163	-7.93773e-163	4.74263e-163	-4.00926e-163	8.04005e-163	-3.09507e-164	7.37933e-164	-6.42194e-163	2.47738e-163	-5.41194e-163	1.13755e-163	-1.95946e-164	-4.39513e-163	-1.34762e-163	-6.90841e-164	-7.8159e-164	0
1.23901e-164	-2.97527e-163	4.36775e-163	-3.01081e-164	1.23643e-163	9.55898e-164	-1.49202e-163	2.06172e-163	4.43782e-163	4.191e-163	-4.91961e-163	-1.32133e-163	6.62684e-164	1.19845e-163	-2.88341e-163	-7.93773e-163	4.74263e-163	-4.00926e-163	8.04005e-163	-3.09507e-164	7.37933e-164	-6.42194e-163	2.47738e-163	-5.41194e-163	1.13755e-163	-1.95946e-164	-4.39513e-163	-1.34762e-163	-6.90841e-164	-7.8159e-164	0
1.23901e-164	-2.97527e-163	4.36775e-163	-3.01081e-164	1.23643e-163	9.55898e-164	-1.49202e-163	2.06172e-163	4.43782e-163	4.191e-163	-4.91961e-163	-1.32133e-163	6.62684e-164	1.19845e-163	-2.88341e-163	-7.93773e-163	4.74263e-163	-4.00926e-163	8.04005e-163	-3.09507e-164	7.37933e-164	-6.42194e-163	2.47738e-163	-5.41194e-163	1.13755e-163	-1.95946e-164	-4.39513e-163	-1.34762e-163	-6.90841e-164	-7.8159e-164	0
1.23901e-164	-2.97527e-163	4.36775e-163	-3.01081e-164	1.23643e-163	9.55898e-164	-1.49202e-163	2.06172e-163	4.43782e-163	4.191e-163	-4.91961e-163	-1.32133e-163	6.62684e-164	1.19845e-163	-2.88341e-163	-7.93773e-163	4.74263e-163	-4.00926e-163	8.04005e-163	-3.09507e-164	7.37933e-164	-6.42194e-163	2.47738e-163	-5.41194e-163	1.13755e-163	-1.95946e-164	-4.39513e-163	-1.34762e-163	-6.90841e-164	-7.8159e-164	0
1.23901e-164	-2.97527e-163	4.36775e-163	-3.01081e-164	1.23643e-163	9.55898e-164	-1.49202e-163	2.06172e-163	4.43782e-163	4.191e-163	-4.91961e-163	-1.32133e-163	6.62684e-164	1.19845e-163	-2.88341e-163	-7.93773e-163	4.74263e-163	-4.00926e-163	8.04005e-163	-3.09507e-164	7.37933e-164	-6.42194e-163	2.47738e-163	-5.41194e-163	1.13755e-163	-1.95946e-164	-4.39513e-163	-1.34762e-163	-6.90841e-164	-7.8159e-164	0
1.23901e-164	-2.97527e-163	4.36775e-163	-3.01081e-164	1.23643e-163	9.55898e-164	-1.49202e-163	2.06172e-163	4.43782e-163	4.191e-163	-4.91961e-163	-1.32133e-163	6.62684e-164	1.19845e-163	-2.88341e-163	-7.93773e-163	4.74263e-163	-4.00926e-163	8.04005e-163	-3.09507e-164	7.37933e-164	-6.42194e-163	2.47738e-163	-5.41194e-163	1.13755e-163	-1.95946e-164	-4.39513e-163	-1.34762e-163	-6.90841e-164	-7.8159e-164	0
1.23901e-164	-2.97527e-163	4.36775e-163	-3.01081e-164	1.23643e-163	9.55898e-164	-1.49202e-163	2.06172e-163	4.43782e-163	4.191e-163	-4.91961e-163	-1.32133e-163	6.62684e-164	1.19845e-163	-2.88341e-163	-7.93773e-163	4.74263e-163	-4.00926e-163	8.04005e-163	-3.09507e-164	7.37933e-164	-6.42194e-163	2.47738e-163	-5.41194e-163	1.13755e-163	-1.95946e-164	-4.39513e-163	-1.34762e-163	-6.90841e-164	-7.8159e-164	0
1.23901e-164	-2.97527e-163	4.36775e-163	-3.01081e-164	1.23643e-163	9.55898e-164	-1.49202e-163	2.06172e-163	4.43782e-163	4.191e-163	-4.91961e-163	-1.32133e-163	6.62684e-164	1.19845e-163	-2.88341e-163	-7.93773e-163	4.74263e-163	-4.00926e-163	8.04005e-163	-3.09507e-164	7.37933e-164	-6.42194e-163	2.47738e-163	-5.41194e-163	1.13755e-163	-1.95946e-164	-4.39513e-163	-1.34762e-163	-6.90841e-164	-7.8159e-164	0
1.23901e-164	-2.97527e-163	4.36775e-163	-3.01081e-164	1.23643e-163	9.55898e-164	-1.49202e-163	2.06172e-163	4.43782e-163	4.191e-163	-4.91961e-163	-1.32133e-163	6.62684e-164	1.19845e-163	-2.88341e-163	-7.93773e-163	4.74263e-163	-4.00926e-163	8.04005e-163	-3.09507e-164	7.37933e-164	-6.42194e-163	2.47738e-163	-5.41194e-163	1.13755e-163	-1.95946e-164	-4.39513e-163	-1.34762e-163	-6.90841e-164	-7.8159e-164	0
1.23901e-164	-2.97527e-163	4.36775e-163	-3.01081e-164	1.23643e-163	9.55898e-164	-1.49202e-163	2.06172e-163	4.43782e-163	4.191e-163	-4.91961e-163	-1.32133e-163	6.62684e-164	1.19845e-163	-2.88341e-163	-7.93773e-163	4.74263e-163	-4.00926e-163	8.04005e-163	-3.09507e-164	7.37933e-164	-6.42194e-163	2.47738e-163	-5.41194e-163	1.13755e-163	-1.95946e-164	-4.39513e-163	-1.34762e-163	-6.90841e-164	-7.8159e-164	0
1.23901e-164	-2.97527e-163	4.36775e-163	-3.01081e-164	1.23643e-163	9.55898e-164	-1.49202e-163	2.06172e-163	4.43782e-163	4.191e-163	-4.91961e-163	-1.32133e-163	6.62684e-164	1.19845e-163	-2.88341e-163	-7.93773e-163	4.74263e-163	-4.00926e-163	8.04005e-163	-3.09507e-164	7.37933e-164	-6.42194e-163	2.47738e-163	-5.41194e-163	1.13755e-163	-1.95946e-164	-4.39513e-163	-1.34762e-163	-6.90841e-164	-7.8159e-164	0
1.23901e-164	-2.97527e-163	4.36775e-163	-3.01081e-164	1.23643e-163	9.55898e-164	-1.49202e-163	2.06172e-163	4.43782e-163	4.191e-163	-4.91961e-163	-1.32133e-163	6.62684e-164	1.19845e-163	-2.88341e-163	-7.93773e-163	4.74263e-163	-4.00926e-163	8.04005e-163	-3.09507e-164	7.37933e-164	-6.42194e-163	2.47738e-163	-5.41194e-163	1.13755e-163	-1.95946e-164	-4.39513e-163	-1.34762e-163	-6.90841e-164	-7.8159e-164	0
1.23901e-164	-2.97527e-163	4.36775e-163	-3.01081e-164	1.23643e-163	9.55898e-164	-1.49202e-163	2.06172e-163	4.43782e-163	4.191e-163	-4.91961e-163	-1.32133e-163	6.62684e-164	1.19845e-163	-2.88341e-163	-7.93773e-163	4.74263e-163	-4.00926e-163	8.04005e-163	-3.09507e-164	7.37933e-164	-6.42194e-163	2.47738e-163	-5.41194e-163	1.13755e-163	-1.95946e-164	-4.39513e-163	-1.34762e-163	-6.90841e-164	-7.8159e-164	0
1.23901e-164	-2.97527e-163	4.36775e-163	-3.01081e-164	1.23643e-163	9.55898e-164	-1.49202e-163	2.06172e-163	4.43782e-163	4.191e-163	-4.91961e-163	-1.32133e-163	6.62684e-164	1.19845e-163	-2.88341e-163	-7.93773e-163	4.74263e-163	-4.00926e-163	8.04005e-163	-3.09507e-164	7.37933e-164	-6.42194e-163	2.47738e-163	-5.41194e-163	1.13755e-163	-1.95946e-164	-4.39513e-163	-1.34762e-163	-6.90841e-164	-7.8159e-164	0
1.23901e-164	-2.97527e-163	4.36775e-163	-3.01081e-164	1.23643e-163	9.55898e-164	-1.49202e-163	2.06172e-163	4.43782e-163	4.191e-163	-4.91961e-163	-1.32133e-163	6.62684e-164	1.19845e-163	-2.88341e-163	-7.93773e-163	4.74263e-163	-4.00926e-163	8.04005e-163	-3.09507e-164	7.37933e-164	-6.42194e-163	2.47738e-163	-5.41194e-163	1.13755e-163	-1.95946e-164	-4.39513e-163	-1.34762e-163	-6.90841e-164	-7.8159e-164	0
1.23901e-164	-2.97527e-163	4.36775e-163	-3.01081e-164	1.23643e-163	9.55898e-164	-1.49202e-163	2.06172e-163	4.43782e-163	4.191e-163	-4.91961e-163	-1.32133e-163	6.62684e-164	1.19845e-163	-2.88341e-163	-7.93773e-163	4.74263e-163	-4.00926e-163	8.04005e-163	-3.09507e-164	7.37933e-164	-6.42194e-163	2.47738e-163	-5.41194e-163	1.13755e-163	-1.95946e-164	-4.39513e-163	-1.34762e-163	-6.90841e-164	-7.8159e-164	0
1.23901e-164	-2.97527e-163	4.36775e-163	-3.01081e-164	1.23643e-163	9.55898e-164	-1.49202e-163	2.06172e-163	4.43782e-163	4.191e-163	-4.91961e-163	-1.32133e-163	6.62684e-164	1.19845e-163	-2.88341e-163	-7.93773e-163	4.74263e-163	-4.00926e-163	8.04005e-163	-3.09507e-164	7.37933e-164	-6.42194e-163	2.47738e-163	-5.41194e-163	1.13755e-163	-1.95946e-164	-4.39513e-163	-1.34762e-163	-6.90841e-164	-7.8159e-164	0
1.23901e-164	-2.97527e-163	4.36775e-163	-3.01081e-164	1.23643e-163	9.55898e-164	-1.49202e-163	2.06172e-163	4.43782e-163	4.191e-163	-4.91961e-163	-1.32133e-163	6.62684e-164	1.19845e-163	-2.88341e-163	-7.93773e-163	4.74263e-163	-4.00926e-163	8.04005e-163	-3.09507e-164	7.37933e-164	-6.42194e-163	2.47738e-163	-5.41194e-163	1.13755e-163	-1.95946e-164	-4.39513e-163	-1.34762e-163	-6.90841e-164	-7.8159e-164	0
1.23901e-164	-2.97527e-163	4.36775e-163	-3.01081e-164	1.23643e-163	9.55898e-164	-1.49202e-163	2.06172e-163	4.43782e-163	4.191e-163	-4.91961e-163	-1.32133e-163	6.62684e-164	1.19845e-163	-2.88341e-163	-7.93773e-163	4.74263e-163	-4.00926e-163	8.04005e-163	-3.09507e-164	7.37933e-164	-6.42194e-163	2.47738e-163	-5.41194e-163	1.13755e-163	-1.95946e-164	-4.39513e-163	-1.34762e-163	-6.90841e-164	-7.8159e-164	0
1.23901e-164	-2.97527e-163	4.36775e-163	-3.01081e-164	1.23643e-163	9.55898e-164	-1.49202e-163	2.06172e-163	4.43782e-163	4.191e-163	-4.91961e-163	-1.32133e-163	6.62684e-164	1.19845e-163	-2.88341e-163	-7.93773e-163	4.74263e-163	-4.00926e-163	8.04005e-163	-3.09507e-164	7.37933e-164	-6.42194e-163	2.47738e-163	-5.41194e-163	1.13755e-163	-1.95946e-164	-4.39513e-163	-1.34762e-163	-6.90841e-164	-7.8159e-164	0
1.23901e-164	-2.97527e-163	4.36775e-163	-3.01081e-164	1.23643e-163	9.55898e-164	-1.49202e-163	2.06172e-163	4.43782e-163	4.191e-163	-4.91961e-163	-1.32133e-163	6.62684e-164	1.19845e-163	-2.88341e-163	-7.93773e-163	4.74263e-163	-4.00926e-163	8.04005e-163	-3.09507e-164	7.37933e-164	-6.42194e-163	2.47738e-163	-5.41194e-163	1.13755e-163	-1.95946e-164	-4.39513e-163	-1.34762e-163	-6.90841e-164	-7.8159e-164	0
1.23901e-164	-2.97527e-163	4.36775e-163	-3.01081e-164	1.23643e-163	9.55898e-164	-1.49202e-163	2.06172e-163	4.43782e-163	4.191e-163	-4.91961e-163	-1.32133e-163	6.62684e-164	1.19845e-163	-2.88341e-163	-7.93773e-163	4.74263e-163	-4.00926e-163	8.04005e-163	-3.09507e-164	7.37933e-164	-6.42194e-163	2.47738e-163	-5.41194e-163	1.13755e-163	-1.95946e-164	-4.39513e-163	-1.34762e-163	-6.90841e-164	-7.8159e-164	0
1.23901e-164	-2.97527e-163	4.36775e-163	-3.01081e-164	1.23643e-163	9.55898e-164	-1.49202e-163	2.06172e-163	4.43782e-163	4.191e-163	-4.91961e-163	-1.32133e-163	6.62684e-164	1.19845e-163	-2.88341e-163	-7.93773e-163	4.74263e-163	-4.00926e-163	8.04005e-163	-3.09507e-164	7.37933e-164	-6.42194e-163	2.47738e-163	-5.41194e-163	1.13755e-163	-1.95946e-164	-4.39513e-163	-1.34762e-163	-6.90841e-164	-7.8159e-164	0
1.23901e-164	-2.97527e-163	4.36775e-163	-3.01081e-164	1.23643e-163	9.55898e-164	-1.49202e-163	2.06172e-163	4.43782e-163	4.191e-163	-4.91961e-163	-1.32133e-163	6.62684e-164	1.19845e-163	-2.88341e-163	-7.93773e-163	4.74263e-163	-4.00926e-163	8.04005e-163	-3.09507e-164	7.37933e-164	-6.42194e-163	2.47738e-163	-5.41194e-163	1.13755e-163	-1.95946e-164	-4.39513e-163	-1.34762e-163	-6.90841e-164	-7.8159e-164	0
1.23901e-164	-2.97527e-163	4.36775e-163	-3.01081e-164	1.23643e-163	9.55898e-164	-1.49202e-163	2.06172e-163	4.43782e-163	4.191e-163	-4.91961e-163	-1.32133e-163	6.62684e-164	1.19845e-163	-2.88341e-163	-7.93773e-163	4.74263e-163	-4.00926e-163	8.04005e-163	-3.09507e-164	7.37933e-164	-6.42194e-163	2.47738e-163	-5.41194e-163	1.13755e-163	-1.95946e-164	-4.39513e-163	-1.34762e-163	-6.90841e-164	-7.8159e-164	0
1.23901e-164	-2.97527e-163	4.36775e-163	-3.01081e-164	1.23643e-163	9.55898e-164	-1.49202e-163	2.06172e-163	4.43782e-163	4.191e-163	-4.91961e-163	-1.32133e-163	6.62684e-164	1.19845e-163	-2.88341e-163	-7.93773e-163	4.74263e-163	-4.00926e-163	8.04005e-163	-3.09507e-164	7.37933e-164	-6.42194e-163	2.47738e-163	-5.41194e-163	1.13755e-163	-1.95946e-164	-4.39513e-163	-1.34762e-163	-6.90841e-164	-7.8159e-164	0
1.23901e-164	-2.97527e-163	4.36775e-163	-3.01081e-164	1.23643e-163	9.55898e-164	-1.49202e-163	2.06172e-163	4.43782e-163	4.191e-163	-4.91961e-163	-1.32133e-163	6.62684e-164	1.19845e-163	-2.88341e-163	-7.93773e-163	4.74263e-163	-4.00926e-163	8.04005e-163	-3.09507e-164	7.37933e-164	-6.42194e-163	2.47738e-163	-5.41194e-163	1.13755e-163	-1.95946e-164	-4.39513e-163	-1.34762e-163	-6.90841e-164	-7.8159e-164	0
1.23901e-164	-2.97527e-163	4.36775e-163	-3.01081e-164	1.23643e-163	9.55898e-164	-1.49202e-163	2.06172e-163	4.43782e-163	4.191e-163	-4.91961e-163	-1.32133e-163	6.62684e-164	1.19845e-163	-2.88341e-163	-7.93773e-163	4.74263e-163	-4.00926e-163	8.04005e-163	-3.09507e-164	7.37933e-164	-6.42194e-163	2.47738e-163	-5.41194e-163	1.13755e-163	-1.95946e-164	-4.39513e-163	-1.34762e-163	-6.90841e-164	-7.8159e-164	0
1.23901e-164	-2.97527e-163	4.36775e-163	-3.01081e-164	1.23643e-163	9.55898e-164	-1.49202e-163	2.06172e-163	4.43782e-163	4.191e-163	-4.91961e-163	-1.32133e-163	6.62684e-164	1.19845e-163	-2.88341e-163	-7.93773e-163	4.74263e-163	-4.00926e-163	8.04005e-163	-3.09507e-164	7.37933e-164	-6.42194e-163	2.47738e-163	-5.41194e-163	1.13755e-163	-1.95946e-164	-4.39513e-163	-1.34762e-163	-6.90841e-164	-7.8159e-164	0
1.23901e-164	-2.97527e-163	4.36775e-163	-3.01081e-164	1.23643e-163	9.55898e-164	-1.49202e-163	2.06172e-163	4.43782e-163	4.191e-163	-4.91961e-163	-1.32133e-163	6.62684e-164	1.19845e-163	-2.88341e-163	-7.93773e-163	4.74263e-163	-4.00926e-163	8.04005e-163	-3.09507e-164	7.37933e-164	-6.42194e-163	2.47738e-163	-5.41194e-163	1.13755e-163	-1.95946e-164	-4.39513e-163	-1.34762e-163	-6.90841e-164	-7.8159e-164	0
1.23901e-164	-2.97527e-163	4.36775e-163	-3.01081e-164	1.23643e-163	9.55898e-164	-1.49202e-163	2.06172e-163	4.43782e-163	4.191e-163	-4.91961e-163	-1.32133e-163	6.62684e-164	1.19845e-163	-2.88341e-163	-7.93773e-163	4.74263e-163	-4.00926e-163	8.04005e-163	-3.09507e-164	7.37933e-164	-6.42194e-163	2.47738e-163	-5.41194e-163	1.13755e-163	-1.95946e-164	-4.39513e-163	-1.34762e-163	-6.90841e-164	-7.8159e-164	0
1.23901e-164	-2.97527e-163	4.36775e-163	-3.01081e-164	1.23643e-163	9.55898e-164	-1.49202e-163	2.06172e-163	4.43782e-163	4.191e-163	-4.91961e-163	-1.32133e-163	6.62684e-164	1.19845e-163	-2.88341e-163	-7.93773e-163	4.74263e-163	-4.00926e-163	8.04005e-163	-3.09507e-164	7.37933e-164	-6.42194e-163	2.47738e-163	-5.41194e-163	1.13755e-163	-1.95946e-164	-4.39513e-163	-1.34762e-163	-6.90841e-164	-7.8159e-164	0
1.23901e-164	-2.97527e-163	4.36775e-163	-3.01081e-164	1.23643e-163	9.55898e-164	-1.49202e-163	2.06172e-163	4.43782e-163	4.191e-163	-4.91961e-163	-1.32133e-163	6.62684e-164	1.19845e-163	-2.88341e-163	-7.93773e-163	4.74263e-163	-4.00926e-163	8.04005e-163	-3.09507e-164	7.37933e-164	-6.42194e-163	2.47738e-163	-5.41194e-163	1.13755e-163	-1.95946e-164	-4.39513e-163	-1.34762e-163	-6.90841e-164	-7.8159e-164	0
1.23901e-164	-2.97527e-163	4.36775e-163	-3.01081e-164	1.23643e-163	9.55898e-164	-1.49202e-163	2.06172e-163	4.43782e-163	4.191e-163	-4.91961e-163	-1.32133e-163	6.62684e-164	1.19845e-163	-2.88341e-163	-7.93773e-163	4.74263e-163	-4.00926e-163	8.04005e-163	-3.09507e-164	7.37933e-164	-6.42194e-163	2.47738e-163	-5.41194e-163	1.13755e-163	-1.95946e-164	-4.39513e-163	-1.34762e-163	-6.90841e-164	-7.8159e-164	0
1.23901e-164	-2.97527e-163	4.36775e-163	-3.01081e-164	1.23643e-163	9.55898e-164	-1.49202e-163	2.06172e-163	4.43782e-163	4.191e-163	-4.91961e-163	-1.32133e-163	6.62684e-164	1.19845e-163	-2.88341e-163	-7.93773e-163	4.74263e-163	-4.00926e-163	8.04005e-163	-3.09507e-164	7.37933e-164	-6.42194e-163	2.47738e-163	-5.41194e-163	1.13755e-163	-1.95946e-164	-4.39513e-163	-1.34762e-163	-6.90841e-164	-7.8159e-164	0
1.23901e-164	-2.97527e-163	4.36775e-163	-3.01081e-164	1.23643e-163	9.55898e-164	-1.49202e-163	2.06172e-163	4.43782e-163	4.191e-163	-4.91961e-163	-1.32133e-163	6.62684e-164	1.19845e-163	-2.88341e-163	-7.93773e-163	4.74263e-163	-4.00926e-163	8.04005e-163	-3.09507e-164	7.37933e-164	-6.42194e-163	2.47738e-163	-5.41194e-163	1.13755e-163	-1.95946e-164	-4.39513e-163	-1.34762e-163	-6.90841e-164	-7.8159e-164	0
1.23901e-164	-2.97527e-163	4.36775e-163	-3.01081e-164	1.23643e-163	9.55898e-164	-1.49202e-163	2.06172e-163	4.43782e-163	4.191e-163	-4.91961e-163	-1.32133e-163	6.62684e-164	1.19845e-163	-2.88341e-163	-7.93773e-163	4.74263e-163	-4.00926e-163	8.04005e-163	-3.09507e-164	7.37933e-164	-6.42194e-163	2.47738e-163	-5.41194e-163	1.13755e-163	-1.95946e-164	-4.39513e-163	-1.34762e-163	-6.90841e-164	-7.8159e-164	0
1.23901e-164	-2.97527e-163	4.36775e-163	-3.01081e-164	1.23643e-163	9.55898e-164	-1.49202e-163	2.06172e-163	4.43782e-163	4.191e-163	-4.91961e-163	-1.32133e-163	6.62684e-164	1.19845e-163	-2.88341e-163	-7.93773e-163	4.74263e-163	-4.00926e-163	8.04005e-163	-3.09507e-164	7.37933e-164	-6.42194e-163	2.47738e-163	-5.41194e-163	1.13755e-163	-1.95946e-164	-4.39513e-163	-1.34762e-163	-6.90841e-164	-7.8159e-164	0
1.23901e-164	-2.97527e-163	4.36775e-163	-3.01081e-164	1.23643e-163	9.55898e-164	-1.49202e-163	2.06172e-163	4.43782e-163	4.191e-163	-4.91961e-163	-1.32133e-163	6.62684e-164	1.19845e-163	-2.88341e-163	-7.93773e-163	4.74263e-163	-4.00926e-163	8.04005e-163	-3.09507e-164	7.37933e-164	-6.42194e-163	2.47738e-163	-5.41194e-163	1.13755e-163	-1.95946e-164	-4.39513e-163	-1.34762e-163	-6.90841e-164	-7.8159e-164	0
1.23901e-164	-2.97527e-163	4.36775e-163	-3.01081e-164	1.23643e-163	9.55898e-164	-1.49202e-163	2.06172e-163	4.43782e-163	4.191e-163	-4.91961e-163	-1.32133e-163	6.62684e-164	1.19845e-163	-2.88341e-163	-7.93773e-163	4.74263e-163	-4.00926e-163	8.04005e-163	-3.09507e-164	7.37933e-164	-6.42194e-163	2.47738e-163	-5.41194e-163	1.13755e-163	-1.95946e-164	-4.39513e-163	-1.34762e-163	-6.90841e-164	-7.8159e-164	0
1.23901e-164	-2.97527e-163	4.36775e-163	-3.01081e-164	1.23643e-163	9.55898e-164	-1.49202e-163	2.06172e-163	4.43782e-163	4.191e-163	-4.91961e-163	-1.32133e-163	6.62684e-164	1.19845e-163	-2.88341e-163	-7.93773e-163	4.74263e-163	-4.00926e-163	8.04005e-163	-3.09507e-164	7.37933e-164	-6.42194e-163	2.47738e-163	-5.41194e-163	1.13755e-163	-1.95946e-164	-4.39513e-163	-1.34762e-163	-6.90841e-164	-7.8159e-164	0
1.23901e-164	-2.97527e-163	4.36775e-163	-3.01081e-164	1.23643e-163	9.55898e-164	-1.49202e-163	2.06172e-163	4.43782e-163	4.191e-163	-4.91961e-163	-1.32133e-163	6.62684e-164	1.19845e-163	-2.88341e-163	-7.93773e-163	4.74263e-163	-4.00926e-163	8.04005e-163	-3.09507e-164	7.37933e-164	-6.42194e-163	2.47738e-163	-5.41194e-163	1.13755e-163	-1.95946e-164	-4.39513e-163	-1.34762e-163	-6.90841e-164	-7.8159e-164	0
1.23901e-164	-2.97527e-163	4.36775e-163	-3.01081e-164	1.23643e-163	9.55898e-164	-1.49202e-163	2.06172e-163	4.43782e-163	4.191e-163	-4.91961e-163	-1.32133e-163	6.62684e-164	1.19845e-163	-2.88341e-163	-7.93773e-163	4.74263e-163	-4.00926e-163	8.04005e-163	-3.09507e-164	7.37933e-164	-6.42194e-163	2.47738e-163	-5.41194e-163	1.13755e-163	-1.95946e-164	-4.39513e-163	-1.34762e-163	-6.90841e-164	-7.8159e-164	0
1.23901e-164	-2.97527e-163	4.36775e-163	-3.01081e-164	1.23643e-163	9.55898e-164	-1.49202e-163	2.06172e-163	4.43782e-163	4.191e-163	-4.91961e-163	-1.32133e-163	6.62684e-164	1.19845e-163	-2.88341e-163	-7.93773e-163	4.74263e-163	-4.00926e-163	8.04005e-163	-3.09507e-164	7.37933e-164	-6.42194e-163	2.47738e-163	-5.41194e-163	1.13755e-163	-1.95946e-164	-4.39513e-163	-1.34762e-163	-6.90841e-164	-7.8159e-164	0
1.23901e-164	-2.97527e-163	4.36775e-163	-3.01081e-164	1.23643e-163	9.55898e-164	-1.49202e-163	2.06172e-163	4.43782e-163	4.191e-163	-4.91961e-163	-1.32133e-163	6.62684e-164	1.19845e-163	-2.88341e-163	-7.93773e-163	4.74263e-163	-4.00926e-163	8.04005e-163	-3.09507e-164	7.37933e-164	-6.42194e-163	2.47738e-163	-5.41194e-163	1.13755e-163	-1.95946e-164	-4.39513e-163	-1.34762e-163	-6.90841e-164	-7.8159e-164	0
1.23901e-164	-2.97527e-163	4.36775e-163	-3.01081e-164	1.23643e-163	9.55898e-164	-1.49202e-163	2.06172e-163	4.43782e-163	4.191e-163	-4.91961e-163	-1.32133e-163	6.62684e-164	1.19845e-163	-2.88341e-163	-7.93773e-163	4.74263e-163	-4.00926e-163	8.04005e-163	-3.09507e-164	7.37933e-164	-6.42194e-163	2.47738e-163	-5.41194e-163	1.13755e-163	-1.95946e-164	-4.39513e-163	-1.34762e-163	-6.90841e-164	-7.8159e-164	0
1.23901e-164	-2.97527e-163	4.36775e-163	-3.01081e-164	1.23643e-163	9.55898e-164	-1.49202e-163	2.06172e-163	4.43782e-163	4.191e-163	-4.91961e-163	-1.32133e-163	6.62684e-164	1.19845e-163	-2.88341e-163	-7.93773e-163	4.74263e-163	-4.00926e-163	8.04005e-163	-3.09507e-164	7.37933e-164	-6.42194e-163	2.47738e-163	-5.41194e-163	1.13755e-163	-1.95946e-164	-4.39513e-163	-1.34762e-163	-6.90841e-164	-7.8159e-164	0
1.23901e-164	-2.97527e-163	4.36775e-163	-3.01081e-164	1.23643e-163	9.55898e-164	-1.49202e-163	2.06172e-163	4.43782e-163	4.191e-163	-4.91961e-163	-1.32133e-163	6.62684e-164	1.19845e-163	-2.88341e-163	-7.93773e-163	4.74263e-163	-4.00926e-163	8.04005e-163	-3.09507e-164	7.37933e-164	-6.42194e-163	2.47738e-163	-5.41194e-163	1.13755e-163	-1.95946e-164	-4.39513e-163	-1.34762e-163	-6.90841e-164	-7.8159e-164	0
1.23901e-164	-2.97527e-163	4.36775e-163	-3.01081e-164	1.23643e-163	9.55898e-164	-1.49202e-163	2.06172e-163	4.43782e-163	4.191e-163	-4.91961e-163	-1.32133e-163	6.62684e-164	1.19845e-163	-2.88341e-163	-7.93773e-163	4.74263e-163	-4.00926e-163	8.04005e-163	-3.09507e-164	7.37933e-164	-6.42194e-163	2.47738e-163	-5.41194e-163	1.13755e-163	-1.95946e-164	-4.39513e-163	-1.34762e-163	-6.90841e-164	-7.8159e-164	0
1.23901e-164	-2.97527e-163	4.36775e-163	-3.01081e-164	1.23643e-163	9.55898e-164	-1.49202e-163	2.06172e-163	4.43782e-163	4.191e-163	-4.91961e-163	-1.32133e-163	6.62684e-164	1.19845e-163	-2.88341e-163	-7.93773e-163	4.74263e-163	-4.00926e-163	8.04005e-163	-3.09507e-164	7.37933e-164	-6.42194e-163	2.47738e-163	-5.41194e-163	1.13755e-163	-1.95946e-164	-4.39513e-163	-1.34762e-163	-6.90841e-164	-7.8159e-164	0
1.23901e-164	-2.97527e-163	4.36775e-163	-3.01081e-164	1.23643e-163	9.55898e-164	-1.49202e-163	2.06172e-163	4.43782e-163	4.191e-163	-4.91961e-163	-1.32133e-163	6.62684e-164	1.19845e-163	-2.88341e-163	-7.93773e-163	4.74263e-163	-4.00926e-163	8.04005e-163	-3.09507e-164	7.37933e-164	-6.42194e-163	2.47738e-163	-5.41194e-163	1.13755e-163	-1.95946e-164	-4.39513e-163	-1.34762e-163	-6.90841e-164	-7.8159e-164	0
1.23901e-164	-2.97527e-163	4.36775e-163	-3.01081e-164	1.23643e-163	9.55898e-164	-1.49202e-163	2.06172e-163	4.43782e-163	4.191e-163	-4.91961e-163	-1.32133e-163	6.62684e-164	1.19845e-163	-2.88341e-163	-7.93773e-163	4.74263e-163	-4.00926e-163	8.04005e-163	-3.09507e-164	7.37933e-164	-6.42194e-163	2.47738e-163	-5.41194e-163	1.13755e-163	-1.95946e-164	-4.39513e-163	-1.34762e-163	-6.90841e-164	-7.8159e-164	0
1.23901e-164	-2.97527e-163	4.36775e-163	-3.01081e-164	1.23643e-163	9.55898e-164	-1.49202e-163	2.06172e-163	4.43782e-163	4.191e-163	-4.91961e-163	-1.32133e-163	6.62684e-164	1.19845e-163	-2.88341e-163	-7.93773e-163	4.74263e-163	-4.00926e-163	8.04005e-163	-3.09507e-164	7.37933e-164	-6.42194e-163	2.47738e-163	-5.41194e-163	1.13755e-163	-1.95946e-164	-4.39513e-163	-1.34762e-163	-6.90841e-164	-7.8159e-164	0
1.23901e-164	-2.97527e-163	4.36775e-163	-3.01081e-164	1.23643e-163	9.55898e-164	-1.49202e-163	2.06172e-163	4.43782e-163	4.191e-163	-4.91961e-163	-1.32133e-163	6.62684e-164	1.19845e-163	-2.88341e-163	-7.93773e-163	4.74263e-163	-4.00926e-163	8.04005e-163	-3.09507e-164	7.37933e-164	-6.42194e-163	2.47738e-163	-5.41194e-163	1.13755e-163	-1.95946e-164	-4.39513e-163	-1.34762e-163	-6.90841e-164	-7.8159e-164	0
1.23901e-164	-2.97527e-163	4.36775e-163	-3.01081e-164	1.23643e-163	9.55898e-164	-1.49202e-163	2.06172e-163	4.43782e-163	4.191e-163	-4.91961e-163	-1.32133e-163	6.62684e-164	1.19845e-163	-2.88341e-163	-7.93773e-163	4.74263e-163	-4.00926e-163	8.04005e-163	-3.09507e-164	7.37933e-164	-6.42194e-163	2.47738e-163	-5.41194e-163	1.13755e-163	-1.95946e-164	-4.39513e-163	-1.34762e-163	-6.90841e-164	-7.8159e-164	0
1.23901e-164	-2.97527e-163	4.36775e-163	-3.01081e-164	1.23643e-163	9.55898e-164	-1.49202e-163	2.06172e-163	4.43782e-163	4.191e-163	-4.91961e-163	-1.32133e-163	6.62684e-164	1.19845e-163	-2.88341e-163	-7.93773e-163	4.74263e-163	-4.00926e-163	8.04005e-163	-3.09507e-164	7.37933e-164	-6.42194e-163	2.47738e-163	-5.41194e-163	1.13755e-163	-1.95946e-164	-4.39513e-163	-1.34762e-163	-6.90841e-164	-7.8159e-164	0
1.23901e-164	-2.97527e-163	4.36775e-163	-3.01081e-164	1.23643e-163	9.55898e-164	-1.49202e-163	2.06172e-163	4.43782e-163	4.191e-163	-4.91961e-163	-1.32133e-163	6.62684e-164	1.19845e-163	-2.88341e-163	-7.93773e-163	4.74263e-163	-4.00926e-163	8.04005e-163	-3.09507e-164	7.37933e-164	-6.42194e-163	2.47738e-163	-5.41194e-163	1.13755e-163	-1.95946e-164	-4.39513e-163	-1.34762e-163	-6.90841e-164	-7.8159e-164	0
1.23901e-164	-2.97527e-163	4.36775e-163	-3.01081e-164	1.23643e-163	9.55898e-164	-1.49202e-163	2.06172e-163	4.43782e-163	4.191e-163	-4.91961e-163	-1.32133e-163	6.62684e-164	1.19845e-163	-2.88341e-163	-7.93773e-163	4.74263e-163	-4.00926e-163	8.04005e-163	-3.09507e-164	7.37933e-164	-6.42194e-163	2.47738e-163	-5.41194e-163	1.13755e-163	-1.95946e-164	-4.39513e-163	-1.34762e-163	-6.90841e-164	-7.8159e-164	0
1.23901e-164	-2.97527e-163	4.36775e-163	-3.01081e-164	1.23643e-163	9.55898e-164	-1.49202e-163	2.06172e-163	4.43782e-163	4.191e-163	-4.91961e-163	-1.32133e-163	6.62684e-164	1.19845e-163	-2.88341e-163	-7.93773e-163	4.74263e-163	-4.00926e-163	8.04005e-163	-3.09507e-164	7.37933e-164	-6.42194e-163	2.47738e-163	-5.41194e-163	1.13755e-163	-1.95946e-164	-4.39513e-163	-1.34762e-163	-6.90841e-164	-7.8159e-164	0
1.23901e-164	-2.97527e-163	4.36775e-163	-3.01081e-164	1.23643e-163	9.55898e-164	-1.49202e-163	2.06172e-163	4.43782e-163	4.191e-163	-4.91961e-163	-1.32133e-163	6.62684e-164	1.19845e-163	-2.88341e-163	-7.93773e-163	4.74263e-163	-4.00926e-163	8.04005e-163	-3.09507e-164	7.37933e-164	-6.42194e-163	2.47738e-163	-5.41194e-163	1.13755e-163	-1.95946e-164	-4.39513e-163	-1.34762e-163	-6.90841e-164	-7.8159e-164	0
1.23901e-164	-2.97527e-163	4.36775e-163	-3.01081e-164	1.23643e-163	9.55898e-164	-1.49202e-163	2.06172e-163	4.43782e-163	4.191e-163	-4.91961e-163	-1.32133e-163	6.62684e-164	1.19845e-163	-2.88341e-163	-7.93773e-163	4.74263e-163	-4.00926e-163	8.04005e-163	-3.09507e-164	7.37933e-164	-6.42194e-163	2.47738e-163	-5.41194e-163	1.13755e-163	-1.95946e-164	-4.39513e-163	-1.34762e-163	-6.90841e-164	-7.8159e-164	0
1.23901e-164	-2.97527e-163	4.36775e-163	-3.01081e-164	1.23643e-163	9.55898e-164	-1.49202e-163	2.06172e-163	4.43782e-163	4.191e-163	-4.91961e-163	-1.32133e-163	6.62684e-164	1.19845e-163	-2.88341e-163	-7.93773e-163	4.74263e-163	-4.00926e-163	8.04005e-163	-3.09507e-164	7.37933e-164	-6.42194e-163	2.47738e-163	-5.41194e-163	1.13755e-163	-1.95946e-164	-4.39513e-163	-1.34762e-163	-6.90841e-164	-7.8159e-164	0
1.23901e-164	-2.97527e-163	4.36775e-163	-3.01081e-164	1.23643e-163	9.55898e-164	-1.49202e-163	2.06172e-163	4.43782e-163	4.191e-163	-4.91961e-163	-1.32133e-163	6.62684e-164	1.19845e-163	-2.88341e-163	-7.93773e-163	4.74263e-163	-4.00926e-163	8.04005e-163	-3.09507e-164	7.37933e-164	-6.42194e-163	2.47738e-163	-5.41194e-163	1.13755e-163	-1.95946e-164	-4.39513e-163	-1.34762e-163	-6.90841e-164	-7.8159e-164	0
1.23901e-164	-2.97527e-163	4.36775e-163	-3.01081e-164	1.23643e-163	9.55898e-164	-1.49202e-163	2.06172e-163	4.43782e-163	4.191e-163	-4.91961e-163	-1.32133e-163	6.62684e-164	1.19845e-163	-2.88341e-163	-7.93773e-163	4.74263e-163	-4.00926e-163	8.04005e-163	-3.09507e-164	7.37933e-164	-6.42194e-163	2.47738e-163	-5.41194e-163	1.13755e-163	-1.95946e-164	-4.39513e-163	-1.34762e-163	-6.90841e-164	-7.8159e-164	0
1.23901e-164	-2.97527e-163	4.36775e-163	-3.01081e-164	1.23643e-163	9.55898e-164	-1.49202e-163	2.06172e-163	4.43782e-163	4.191e-163	-4.91961e-163	-1.32133e-163	6.62684e-164	1.19845e-163	-2.88341e-163	-7.93773e-163	4.74263e-163	-4.00926e-163	8.04005e-163	-3.09507e-164	7.37933e-164	-6.42194e-163	2.47738e-163	-5.41194e-163	1.13755e-163	-1.95946e-164	-4.39513e-163	-1.34762e-163	-6.90841e-164	-7.8159e-164	0
1.23901e-164	-2.97527e-163	4.36775e-163	-3.01081e-164	1.23643e-163	9.55898e-164	-1.49202e-163	2.06172e-163	4.43782e-163	4.191e-163	-4.91961e-163	-1.32133e-163	6.62684e-164	1.19845e-163	-2.88341e-163	-7.93773e-163	4.74263e-163	-4.00926e-163	8.04005e-163	-3.09507e-164	7.37933e-164	-6.42194e-163	2.47738e-163	-5.41194e-163	1.13755e-163	-1.95946e-164	-4.39513e-163	-1.34762e-163	-6.90841e-164	-7.8159e-164	0
1.23901e-164	-2.97527e-163	4.36775e-163	-3.01081e-164	1.23643e-163	9.55898e-164	-1.49202e-163	2.06172e-163	4.43782e-163	4.191e-163	-4.91961e-163	-1.32133e-163	6.62684e-164	1.19845e-163	-2.88341e-163	-7.93773e-163	4.74263e-163	-4.00926e-163	8.04005e-163	-3.09507e-164	7.37933e-164	-6.42194e-163	2.47738e-163	-5.41194e-163	1.13755e-163	-1.95946e-164	-4.39513e-163	-1.34762e-163	-6.90841e-164	-7.8159e-164	0
1.23901e-164	-2.97527e-163	4.36775e-163	-3.01081e-164	1.23643e-163	9.55898e-164	-1.49202e-163	2.06172e-163	4.43782e-163	4.191e-163	-4.91961e-163	-1.32133e-163	6.62684e-164	1.19845e-163	-2.88341e-163	-7.93773e-163	4.74263e-163	-4.00926e-163	8.04005e-163	-3.09507e-164	7.37933e-164	-6.42194e-163	2.47738e-163	-5.41194e-163	1.13755e-163	-1.95946e-164	-4.39513e-163	-1.34762e-163	-6.90841e-164	-7.8159e-164	0
1.23901e-164	-2.97527e-163	4.36775e-163	-3.01081e-164	1.23643e-163	9.55898e-164	-1.49202e-163	2.06172e-163	4.43782e-163	4.191e-163	-4.91961e-163	-1.32133e-163	6.62684e-164	1.19845e-163	-2.88341e-163	-7.93773e-163	4.74263e-163	-4.00926e-163	8.04005e-163	-3.09507e-164	7.37933e-164	-6.42194e-163	2.47738e-163	-5.41194e-163	1.13755e-163	-1.95946e-164	-4.39513e-163	-1.34762e-163	-6.90841e-164	-7.8159e-164	0
1.23901e-164	-2.97527e-163	4.36775e-163	-3.01081e-164	1.23643e-163	9.55898e-164	-1.49202e-163	2.06172e-163	4.43782e-163	4.191e-163	-4.91961e-163	-1.32133e-163	6.62684e-164	1.19845e-163	-2.88341e-163	-7.93773e-163	4.74263e-163	-4.00926e-163	8.04005e-163	-3.09507e-164	7.37933e-164	-6.42194e-163	2.47738e-163	-5.41194e-163	1.13755e-163	-1.95946e-164	-4.39513e-163	-1.34762e-163	-6.90841e-164	-7.8159e-164	0
1.23901e-164	-2.97527e-163	4.36775e-163	-3.01081e-164	1.23643e-163	9.55898e-164	-1.49202e-163	2.06172e-163	4.43782e-163	4.191e-163	-4.91961e-163	-1.32133e-163	6.62684e-164	1.19845e-163	-2.88341e-163	-7.93773e-163	4.74263e-163	-4.00926e-163	8.04005e-163	-3.09507e-164	7.37933e-164	-6.42194e-163	2.47738e-163	-5.41194e-163	1.13755e-163	-1.95946e-164	-4.39513e-163	-1.34762e-163	-6.90841e-164	-7.8159e-164	0
1.23901e-164	-2.97527e-163	4.36775e-163	-3.01081e-164	1.23643e-163	9.55898e-164	-1.49202e-163	2.06172e-163	4.43782e-163	4.191e-163	-4.91961e-163	-1.32133e-163	6.62684e-164	1.19845e-163	-2.88341e-163	-7.93773e-163	4.74263e-163	-4.00926e-163	8.04005e-163	-3.09507e-164	7.37933e-164	-6.42194e-163	2.47738e-163	-5.41194e-163	1.13755e-163	-1.95946e-164	-4.39513e-163	-1.34762e-163	-6.90841e-164	-7.8159e-164	0
1.23901e-164	-2.97527e-163	4.36775e-163	-3.01081e-164	1.23643e-163	9.55898e-164	-1.49202e-163	2.06172e-163	4.43782e-163	4.191e-163	-4.91961e-163	-1.32133e-163	6.62684e-164	1.19845e-163	-2.88341e-163	-7.93773e-163	4.74263e-163	-4.00926e-163	8.04005e-163	-3.09507e-164	7.37933e-164	-6.42194e-163	2.47738e-163	-5.41194e-163	1.13755e-163	-1.95946e-164	-4.39513e-163	-1.34762e-163	-6.90841e-164	-7.8159e-164	0
1.23901e-164	-2.97527e-163	4.36775e-163	-3.01081e-164	1.23643e-163	9.55898e-164	-1.49202e-163	2.06172e-163	4.43782e-163	4.191e-163	-4.91961e-163	-1.32133e-163	6.62684e-164	1.19845e-163	-2.88341e-163	-7.93773e-163	4.74263e-163	-4.00926e-163	8.04005e-163	-3.09507e-164	7.37933e-164	-6.42194e-163	2.47738e-163	-5.41194e-163	1.13755e-163	-1.95946e-164	-4.39513e-163	-1.34762e-163	-6.90841e-164	-7.8159e-164	0
1.23901e-164	-2.97527e-163	4.36775e-163	-3.01081e-164	1.23643e-163	9.55898e-164	-1.49202e-163	2.06172e-163	4.43782e-163	4.191e-163	-4.91961e-163	-1.32133e-163	6.62684e-164	1.19845e-163	-2.88341e-163	-7.93773e-163	4.74263e-163	-4.00926e-163	8.04005e-163	-3.09507e-164	7.37933e-164	-6.42194e-163	2.47738e-163	-5.41194e-163	1.13755e-163	-1.95946e-164	-4.39513e-163	-1.34762e-163	-6.90841e-164	-7.8159e-164	0
1.23901e-164	-2.97527e-163	4.36775e-163	-3.01081e-164	1.23643e-163	9.55898e-164	-1.49202e-163	2.06172e-163	4.43782e-163	4.191e-163	-4.91961e-163	-1.32133e-163	6.62684e-164	1.19845e-163	-2.88341e-163	-7.93773e-163	4.74263e-163	-4.00926e-163	8.04005e-163	-3.09507e-164	7.37933e-164	-6.42194e-163	2.47738e-163	-5.41194e-163	1.13755e-163	-1.95946e-164	-4.39513e-163	-1.34762e-163	-6.90841e-164	-7.8159e-164	0
1.23901e-164	-2.97527e-163	4.36775e-163	-3.01081e-164	1.23643e-163	9.55898e-164	-1.49202e-163	2.06172e-163	4.43782e-163	4.191e-163	-4.91961e-163	-1.32133e-163	6.62684e-164	1.19845e-163	-2.88341e-163	-7.93773e-163	4.74263e-163	-4.00926e-163	8.04005e-163	-3.09507e-164	7.37933e-164	-6.42194e-163	2.47738e-163	-5.41194e-163	1.13755e-163	-1.95946e-164	-4.39513e-163	-1.34762e-163	-6.90841e-164	-7.8159e-164	0
1.23901e-164	-2.97527e-163	4.36775e-163	-3.01081e-164	1.23643e-163	9.55898e-164	-1.49202e-163	2.06172e-163	4.43782e-163	4.191e-163	-4.91961e-163	-1.32133e-163	6.62684e-164	1.19845e-163	-2.88341e-163	-7.93773e-163	4.74263e-163	-4.00926e-163	8.04005e-163	-3.09507e-164	7.37933e-164	-6.42194e-163	2.47738e-163	-5.41194e-163	1.13755e-163	-1.95946e-164	-4.39513e-163	-1.34762e-163	-6.90841e-164	-7.8159e-164	0
1.23901e-164	-2.97527e-163	4.36775e-163	-3.01081e-164	1.23643e-163	9.55898e-164	-1.49202e-163	2.06172e-163	4.43782e-163	4.191e-163	-4.91961e-163	-1.32133e-163	6.62684e-164	1.19845e-163	-2.88341e-163	-7.93773e-163	4.74263e-163	-4.00926e-163	8.04005e-163	-3.09507e-164	7.37933e-164	-6.42194e-163	2.47738e-163	-5.41194e-163	1.13755e-163	-1.95946e-164	-4.39513e-163	-1.34762e-163	-6.90841e-164	-7.8159e-164	0
1.23901e-164	-2.97527e-163	4.36775e-163	-3.01081e-164	1.23643e-163	9.55898e-164	-1.49202e-163	2.06172e-163	4.43782e-163	4.191e-163	-4.91961e-163	-1.32133e-163	6.62684e-164	1.19845e-163	-2.88341e-163	-7.93773e-163	4.74263e-163	-4.00926e-163	8.04005e-163	-3.09507e-164	7.37933e-164	-6.42194e-163	2.47738e-163	-5.41194e-163	1.13755e-163	-1.95946e-164	-4.39513e-163	-1.34762e-163	-6.90841e-164	-7.8159e-164	0
1.23901e-164	-2.97527e-163	4.36775e-163	-3.01081e-164	1.23643e-163	9.55898e-164	-1.49202e-163	2.06172e-163	4.43782e-163	4.191e-163	-4.91961e-163	-1.32133e-163	6.62684e-164	1.19845e-163	-2.88341e-163	-7.93773e-163	4.74263e-163	-4.00926e-163	8.04005e-163	-3.09507e-164	7.37933e-164	-6.42194e-163	2.47738e-163	-5.41194e-163	1.13755e-163	-1.95946e-164	-4.39513e-163	-1.34762e-163	-6.90841e-164	-7.8159e-164	0
1.23901e-164	-2.97527e-163	4.36775e-163	-3.01081e-164	1.23643e-163	9.55898e-164	-1.49202e-163	2.06172e-163	4.43782e-163	4.191e-163	-4.91961e-163	-1.32133e-163	6.62684e-164	1.19845e-163	-2.88341e-163	-7.93773e-163	4.74263e-163	-4.00926e-163	8.04005e-163	-3.09507e-164	7.37933e-164	-6.42194e-163	2.47738e-163	-5.41194e-163	1.13755e-163	-1.95946e-164	-4.39513e-163	-1.34762e-163	-6.90841e-164	-7.8159e-164	0
1.23901e-164	-2.97527e-163	4.36775e-163	-3.01081e-164	1.23643e-163	9.55898e-164	-1.49202e-163	2.06172e-163	4.43782e-163	4.191e-163	-4.91961e-163	-1.32133e-163	6.62684e-164	1.19845e-163	-2.88341e-163	-7.93773e-163	4.74263e-163	-4.00926e-163	8.04005e-163	-3.09507e-164	7.37933e-164	-6.42194e-163	2.47738e-163	-5.41194e-163	1.13755e-163	-1.95946e-164	-4.39513e-163	-1.34762e-163	-6.90841e-164	-7.8159e-164	0
1.23901e-164	-2.97527e-163	4.36775e-163	-3.01081e-164	1.23643e-163	9.55898e-164	-1.49202e-163	2.06172e-163	4.43782e-163	4.191e-163	-4.91961e-163	-1.32133e-163	6.62684e-164	1.19845e-163	-2.88341e-163	-7.93773e-163	4.74263e-163	-4.00926e-163	8.04005e-163	-3.09507e-164	7.37933e-164	-6.42194e-163	2.47738e-163	-5.41194e-163	1.13755e-163	-1.95946e-164	-4.39513e-163	-1.34762e-163	-6.90841e-164	-7.8159e-164	0
1.23901e-164	-2.97527e-163	4.36775e-163	-3.01081e-164	1.23643e-163	9.55898e-164	-1.49202e-163	2.06172e-163	4.43782e-163	4.191e-163	-4.91961e-163	-1.32133e-163	6.62684e-164	1.19845e-163	-2.88341e-163	-7.93773e-163	4.74263e-163	-4.00926e-163	8.04005e-163	-3.09507e-164	7.37933e-164	-6.42194e-163	2.47738e-163	-5.41194e-163	1.13755e-163	-1.95946e-164	-4.39513e-163	-1.34762e-163	-6.90841e-164	-7.8159e-164	0
1.23901e-164	-2.97527e-163	4.36775e-163	-3.01081e-164	1.23643e-163	9.55898e-164	-1.49202e-163	2.06172e-163	4.43782e-163	4.191e-163	-4.91961e-163	-1.32133e-163	6.62684e-164	1.19845e-163	-2.88341e-163	-7.93773e-163	4.74263e-163	-4.00926e-163	8.04005e-163	-3.09507e-164	7.37933e-164	-6.42194e-163	2.47738e-163	-5.41194e-163	1.13755e-163	-1.95946e-164	-4.39513e-163	-1.34762e-163	-6.90841e-164	-7.8159e-164	0
1.23901e-164	-2.97527e-163	4.36775e-163	-3.01081e-164	1.23643e-163	9.55898e-164	-1.49202e-163	2.06172e-163	4.43782e-163	4.191e-163	-4.91961e-163	-1.32133e-163	6.62684e-164	1.19845e-163	-2.88341e-163	-7.93773e-163	4.74263e-163	-4.00926e-163	8.04005e-163	-3.09507e-164	7.37933e-164	-6.42194e-163	2.47738e-163	-5.41194e-163	1.13755e-163	-1.95946e-164	-4.39513e-163	-1.34762e-163	-6.90841e-164	-7.8159e-164	0
1.23901e-164	-2.97527e-163	4.36775e-163	-3.01081e-164	1.23643e-163	9.55898e-164	-1.49202e-163	2.06172e-163	4.43782e-163	4.191e-163	-4.91961e-163	-1.32133e-163	6.62684e-164	1.19845e-163	-2.88341e-163	-7.93773e-163	4.74263e-163	-4.00926e-163	8.04005e-163	-3.09507e-164	7.37933e-164	-6.42194e-163	2.47738e-163	-5.41194e-163	1.13755e-163	-1.95946e-164	-4.39513e-163	-1.34762e-163	-6.90841e-164	-7.8159e-164	0
1.23901e-164	-2.97527e-163	4.36775e-163	-3.01081e-164	1.23643e-163	9.55898e-164	-1.49202e-163	2.06172e-163	4.43782e-163	4.191e-163	-4.91961e-163	-1.32133e-163	6.62684e-164	1.19845e-163	-2.88341e-163	-7.93773e-163	4.74263e-163	-4.00926e-163	8.04005e-163	-3.09507e-164	7.37933e-164	-6.42194e-163	2.47738e-163	-5.41194e-163	1.13755e-163	-1.95946e-164	-4.39513e-163	-1.34762e-163	-6.90841e-164	-7.8159e-164	0
1.23901e-164	-2.97527e-163	4.36775e-163	-3.01081e-164	1.23643e-163	9.55898e-164	-1.49202e-163	2.06172e-163	4.43782e-163	4.191e-163	-4.91961e-163	-1.32133e-163	6.62684e-164	1.19845e-163	-2.88341e-163	-7.93773e-163	4.74263e-163	-4.00926e-163	8.04005e-163	-3.09507e-164	7.37933e-164	-6.42194e-163	2.47738e-163	-5.41194e-163	1.13755e-163	-1.95946e-164	-4.39513e-163	-1.34762e-163	-6.90841e-164	-7.8159e-164	0
1.23901e-164	-2.97527e-163	4.36775e-163	-3.01081e-164	1.23643e-163	9.55898e-164	-1.49202e-163	2.06172e-163	4.43782e-163	4.191e-163	-4.91961e-163	-1.32133e-163	6.62684e-164	1.19845e-163	-2.88341e-163	-7.93773e-163	4.74263e-163	-4.00926e-163	8.04005e-163	-3.09507e-164	7.37933e-164	-6.42194e-163	2.47738e-163	-5.41194e-163	1.13755e-163	-1.95946e-164	-4.39513e-163	-1.34762e-163	-6.90841e-164	-7.8159e-164	0
1.23901e-164	-2.97527e-163	4.36775e-163	-3.01081e-164	1.23643e-163	9.55898e-164	-1.49202e-163	2.06172e-163	4.43782e-163	4.191e-163	-4.91961e-163	-1.32133e-163	6.62684e-164	1.19845e-163	-2.88341e-163	-7.93773e-163	4.74263e-163	-4.00926e-163	8.04005e-163	-3.09507e-164	7.37933e-164	-6.42194e-163	2.47738e-163	-5.41194e-163	1.13755e-163	-1.95946e-164	-4.39513e-163	-1.34762e-163	-6.90841e-164	-7.8159e-164	0
1.23901e-164	-2.97527e-163	4.36775e-163	-3.01081e-164	1.23643e-163	9.55898e-164	-1.49202e-163	2.06172e-163	4.43782e-163	4.191e-163	-4.91961e-163	-1.32133e-163	6.62684e-164	1.19845e-163	-2.88341e-163	-7.93773e-163	4.74263e-163	-4.00926e-163	8.04005e-163	-3.09507e-164	7.37933e-164	-6.42194e-163	2.47738e-163	-5.41194e-163	1.13755e-163	-1.95946e-164	-4.39513e-163	-1.34762e-163	-6.90841e-164	-7.8159e-164	0
1.23901e-164	-2.97527e-163	4.36775e-163	-3.01081e-164	1.23643e-163	9.55898e-164	-1.49202e-163	2.06172e-163	4.43782e-163	4.191e-163	-4.91961e-163	-1.32133e-163	6.62684e-164	1.19845e-163	-2.88341e-163	-7.93773e-163	4.74263e-163	-4.00926e-163	8.04005e-163	-3.09507e-164	7.37933e-164	-6.42194e-163	2.47738e-163	-5.41194e-163	1.13755e-163	-1.95946e-164	-4.39513e-163	-1.34762e-163	-6.90841e-164	-7.8159e-164	0
1.23901e-164	-2.97527e-163	4.36775e-163	-3.01081e-164	1.23643e-163	9.55898e-164	-1.49202e-163	2.06172e-163	4.43782e-163	4.191e-163	-4.91961e-163	-1.32133e-163	6.62684e-164	1.19845e-163	-2.88341e-163	-7.93773e-163	4.74263e-163	-4.00926e-163	8.04005e-163	-3.09507e-164	7.37933e-164	-6.42194e-163	2.47738e-163	-5.41194e-163	1.13755e-163	-1.95946e-164	-4.39513e-163	-1.34762e-163	-6.90841e-164	-7.8159e-164	0
1.23901e-164	-2.97527e-163	4.36775e-163	-3.01081e-164	1.23643e-163	9.55898e-164	-1.49202e-163	2.06172e-163	4.43782e-163	4.191e-163	-4.91961e-163	-1.32133e-163	6.62684e-164	1.19845e-163	-2.88341e-163	-7.93773e-163	4.74263e-163	-4.00926e-163	8.04005e-163	-3.09507e-164	7.37933e-164	-6.42194e-163	2.47738e-163	-5.41194e-163	1.13755e-163	-1.95946e-164	-4.39513e-163	-1.34762e-163	-6.90841e-164	-7.8159e-164	0
1.23901e-164	-2.97527e-163	4.36775e-163	-3.01081e-164	1.23643e-163	9.55898e-164	-1.49202e-163	2.06172e-163	4.43782e-163	4.191e-163	-4.91961e-163	-1.32133e-163	6.62684e-164	1.19845e-163	-2.88341e-163	-7.93773e-163	4.74263e-163	-4.00926e-163	8.04005e-163	-3.09507e-164	7.37933e-164	-6.42194e-163	2.47738e-163	-5.41194e-163	1.13755e-163	-1.95946e-164	-4.39513e-163	-1.34762e-163	-6.90841e-164	-7.8159e-164	0
1.23901e-164	-2.97527e-163	4.36775e-163	-3.01081e-164	1.23643e-163	9.55898e-164	-1.49202e-163	2.06172e-163	4.43782e-163	4.191e-163	-4.91961e-163	-1.32133e-163	6.62684e-164	1.19845e-163	-2.88341e-163	-7.93773e-163	4.74263e-163	-4.00926e-163	8.04005e-163	-3.09507e-164	7.37933e-164	-6.42194e-163	2.47738e-163	-5.41194e-163	1.13755e-163	-1.95946e-164	-4.39513e-163	-1.34762e-163	-6.90841e-164	-7.8159e-164	0
1.23901e-164	-2.97527e-163	4.36775e-163	-3.01081e-164	1.23643e-163	9.55898e-164	-1.49202e-163	2.06172e-163	4.43782e-163	4.191e-163	-4.91961e-163	-1.32133e-163	6.62684e-164	1.19845e-163	-2.88341e-163	-7.93773e-163	4.74263e-163	-4.00926e-163	8.04005e-163	-3.09507e-164	7.37933e-164	-6.42194e-163	2.47738e-163	-5.41194e-163	1.13755e-163	-1.95946e-164	-4.39513e-163	-1.34762e-163	-6.90841e-164	-7.8159e-164	0
1.23901e-164	-2.97527e-163	4.36775e-163	-3.01081e-164	1.23643e-163	9.55898e-164	-1.49202e-163	2.06172e-163	4.43782e-163	4.191e-163	-4.91961e-163	-1.32133e-163	6.62684e-164	1.19845e-163	-2.88341e-163	-7.93773e-163	4.74263e-163	-4.00926e-163	8.04005e-163	-3.09507e-164	7.37933e-164	-6.42194e-163	2.47738e-163	-5.41194e-163	1.13755e-163	-1.95946e-164	-4.39513e-163	-1.34762e-163	-6.90841e-164	-7.8159e-164	0
1.23901e-164	-2.97527e-163	4.36775e-163	-3.01081e-164	1.23643e-163	9.55898e-164	-1.49202e-163	2.06172e-163	4.43782e-163	4.191e-163	-4.91961e-163	-1.32133e-163	6.62684e-164	1.19845e-163	-2.88341e-163	-7.93773e-163	4.74263e-163	-4.00926e-163	8.04005e-163	-3.09507e-164	7.37933e-164	-6.42194e-163	2.47738e-163	-5.41194e-163	1.13755e-163	-1.95946e-164	-4.39513e-163	-1.34762e-163	-6.90841e-164	-7.8159e-164	0
1.23901e-164	-2.97527e-163	4.36775e-163	-3.01081e-164	1.23643e-163	9.55898e-164	-1.49202e-163	2.06172e-163	4.43782e-163	4.191e-163	-4.91961e-163	-1.32133e-163	6.62684e-164	1.19845e-163	-2.88341e-163	-7.93773e-163	4.74263e-163	-4.00926e-163	8.04005e-163	-3.09507e-164	7.37933e-164	-6.42194e-163	2.47738e-163	-5.41194e-163	1.13755e-163	-1.95946e-164	-4.39513e-163	-1.34762e-163	-6.90841e-164	-7.8159e-164	0
1.23901e-164	-2.97527e-163	4.36775e-163	-3.01081e-164	1.23643e-163	9.55898e-164	-1.49202e-163	2.06172e-163	4.43782e-163	4.191e-163	-4.91961e-163	-1.32133e-163	6.62684e-164	1.19845e-163	-2.88341e-163	-7.93773e-163	4.74263e-163	-4.00926e-163	8.04005e-163	-3.09507e-164	7.37933e-164	-6.42194e-163	2.47738e-163	-5.41194e-163	1.13755e-163	-1.95946e-164	-4.39513e-163	-1.34762e-163	-6.90841e-164	-7.8159e-164	0
1.23901e-164	-2.97527e-163	4.36775e-163	-3.01081e-164	1.23643e-163	9.55898e-164	-1.49202e-163	2.06172e-163	4.43782e-163	4.191e-163	-4.91961e-163	-1.32133e-163	6.62684e-164	1.19845e-163	-2.88341e-163	-7.93773e-163	4.74263e-163	-4.00926e-163	8.04005e-163	-3.09507e-164	7.37933e-164	-6.42194e-163	2.47738e-163	-5.41194e-163	1.13755e-163	-1.95946e-164	-4.39513e-163	-1.34762e-163	-6.90841e-164	-7.8159e-164	0
1.23901e-164	-2.97527e-163	4.36775e-163	-3.01081e-164	1.23643e-163	9.55898e-164	-1.49202e-163	2.06172e-163	4.43782e-163	4.191e-163	-4.91961e-163	-1.32133e-163	6.62684e-164	1.19845e-163	-2.88341e-163	-7.93773e-163	4.74263e-163	-4.00926e-163	8.04005e-163	-3.09507e-164	7.37933e-164	-6.42194e-163	2.47738e-163	-5.41194e-163	1.13755e-163	-1.95946e-164	-4.39513e-163	-1.34762e-163	-6.90841e-164	-7.8159e-164	0
1.23901e-164	-2.97527e-163	4.36775e-163	-3.01081e-164	1.23643e-163	9.55898e-164	-1.49202e-163	2.06172e-163	4.43782e-163	4.191e-163	-4.91961e-163	-1.32133e-163	6.62684e-164	1.19845e-163	-2.88341e-163	-7.93773e-163	4.74263e-163	-4.00926e-163	8.04005e-163	-3.09507e-164	7.37933e-164	-6.42194e-163	2.47738e-163	-5.41194e-163	1.13755e-163	-1.95946e-164	-4.39513e-163	-1.34762e-163	-6.90841e-164	-7.8159e-164	0
1.23901e-164	-2.97527e-163	4.36775e-163	-3.01081e-164	1.23643e-163	9.55898e-164	-1.49202e-163	2.06172e-163	4.43782e-163	4.191e-163	-4.91961e-163	-1.32133e-163	6.62684e-164	1.19845e-163	-2.88341e-163	-7.93773e-163	4.74263e-163	-4.00926e-163	8.04005e-163	-3.09507e-164	7.37933e-164	-6.42194e-163	2.47738e-163	-5.41194e-163	1.13755e-163	-1.95946e-164	-4.39513e-163	-1.34762e-163	-6.90841e-164	-7.8159e-164	0
1.23901e-164	-2.97527e-163	4.36775e-163	-3.01081e-164	1.23643e-163	9.55898e-164	-1.49202e-163	2.06172e-163	4.43782e-163	4.191e-163	-4.91961e-163	-1.32133e-163	6.62684e-164	1.19845e-163	-2.88341e-163	-7.93773e-163	4.74263e-163	-4.00926e-163	8.04005e-163	-3.09507e-164	7.37933e-164	-6.42194e-163	2.47738e-163	-5.41194e-163	1.13755e-163	-1.95946e-164	-4.39513e-163	-1.34762e-163	-6.90841e-164	-7.8159e-164	0
1.23901e-164	-2.97527e-163	4.36775e-163	-3.01081e-164	1.23643e-163	9.55898e-164	-1.49202e-163	2.06172e-163	4.43782e-163	4.191e-163	-4.91961e-163	-1.32133e-163	6.62684e-164	1.19845e-163	-2.88341e-163	-7.93773e-163	4.74263e-163	-4.00926e-163	8.04005e-163	-3.09507e-164	7.37933e-164	-6.42194e-163	2.47738e-163	-5.41194e-163	1.13755e-163	-1.95946e-164	-4.39513e-163	-1.34762e-163	-6.90841e-164	-7.8159e-164	0
1.23901e-164	-2.97527e-163	4.36775e-163	-3.01081e-164	1.23643e-163	9.55898e-164	-1.49202e-163	2.06172e-163	4.43782e-163	4.191e-163	-4.91961e-163	-1.32133e-163	6.62684e-164	1.19845e-163	-2.88341e-163	-7.93773e-163	4.74263e-163	-4.00926e-163	8.04005e-163	-3.09507e-164	7.37933e-164	-6.42194e-163	2.47738e-163	-5.41194e-163	1.13755e-163	-1.95946e-164	-4.39513e-163	-1.34762e-163	-6.90841e-164	-7.8159e-164	0
1.23901e-164	-2.97527e-163	4.36775e-163	-3.01081e-164	1.23643e-163	9.55898e-164	-1.49202e-163	2.06172e-163	4.43782e-163	4.191e-163	-4.91961e-163	-1.32133e-163	6.62684e-164	1.19845e-163	-2.88341e-163	-7.93773e-163	4.74263e-163	-4.00926e-163	8.04005e-163	-3.09507e-164	7.37933e-164	-6.42194e-163	2.47738e-163	-5.41194e-163	1.13755e-163	-1.95946e-164	-4.39513e-163	-1.34762e-163	-6.90841e-164	-7.8159e-164	0
1.23901e-164	-2.97527e-163	4.36775e-163	-3.01081e-164	1.23643e-163	9.55898e-164	-1.49202e-163	2.06172e-163	4.43782e-163	4.191e-163	-4.91961e-163	-1.32133e-163	6.62684e-164	1.19845e-163	-2.88341e-163	-7.93773e-163	4.74263e-163	-4.00926e-163	8.04005e-163	-3.09507e-164	7.37933e-164	-6.42194e-163	2.47738e-163	-5.41194e-163	1.13755e-163	-1.95946e-164	-4.39513e-163	-1.34762e-163	-6.90841e-164	-7.8159e-164	0
1.23901e-164	-2.97527e-163	4.36775e-163	-3.01081e-164	1.23643e-163	9.55898e-164	-1.49202e-163	2.06172e-163	4.43782e-163	4.191e-163	-4.91961e-163	-1.32133e-163	6.62684e-164	1.19845e-163	-2.88341e-163	-7.93773e-163	4.74263e-163	-4.00926e-163	8.04005e-163	-3.09507e-164	7.37933e-164	-6.42194e-163	2.47738e-163	-5.41194e-163	1.13755e-163	-1.95946e-164	-4.39513e-163	-1.34762e-163	-6.90841e-164	-7.8159e-164	0
1.23901e-164	-2.97527e-163	4.36775e-163	-3.01081e-164	1.23643e-163	9.55898e-164	-1.49202e-163	2.06172e-163	4.43782e-163	4.191e-163	-4.91961e-163	-1.32133e-163	6.62684e-164	1.19845e-163	-2.88341e-163	-7.93773e-163	4.74263e-163	-4.00926e-163	8.04005e-163	-3.09507e-164	7.37933e-164	-6.42194e-163	2.47738e-163	-5.41194e-163	1.13755e-163	-1.95946e-164	-4.39513e-163	-1.34762e-163	-6.90841e-164	-7.8159e-164	0
1.23901e-164	-2.97527e-163	4.36775e-163	-3.01081e-164	1.23643e-163	9.55898e-164	-1.49202e-163	2.06172e-163	4.43782e-163	4.191e-163	-4.91961e-163	-1.32133e-163	6.62684e-164	1.19845e-163	-2.88341e-163	-7.93773e-163	4.74263e-163	-4.00926e-163	8.04005e-163	-3.09507e-164	7.37933e-164	-6.42194e-163	2.47738e-163	-5.41194e-163	1.13755e-163	-1.95946e-164	-4.39513e-163	-1.34762e-163	-6.90841e-164	-7.8159e-164	0
1.23901e-164	-2.97527e-163	4.36775e-163	-3.01081e-164	1.23643e-163	9.55898e-164	-1.49202e-163	2.06172e-163	4.43782e-163	4.191e-163	-4.91961e-163	-1.32133e-163	6.62684e-164	1.19845e-163	-2.88341e-163	-7.93773e-163	4.74263e-163	-4.00926e-163	8.04005e-163	-3.09507e-164	7.37933e-164	-6.42194e-163	2.47738e-163	-5.41194e-163	1.13755e-163	-1.95946e-164	-4.39513e-163	-1.34762e-163	-6.90841e-164	-7.8159e-164	0
1.23901e-164	-2.97527e-163	4.36775e-163	-3.01081e-164	1.23643e-163	9.55898e-164	-1.49202e-163	2.06172e-163	4.43782e-163	4.191e-163	-4.91961e-163	-1.32133e-163	6.62684e-164	1.19845e-163	-2.88341e-163	-7.93773e-163	4.74263e-163	-4.00926e-163	8.04005e-163	-3.09507e-164	7.37933e-164	-6.42194e-163	2.47738e-163	-5.41194e-163	1.13755e-163	-1.95946e-164	-4.39513e-163	-1.34762e-163	-6.90841e-164	-7.8159e-164	0
1.23901e-164	-2.97527e-163	4.36775e-163	-3.01081e-164	1.23643e-163	9.55898e-164	-1.49202e-163	2.06172e-163	4.43782e-163	4.191e-163	-4.91961e-163	-1.32133e-163	6.62684e-164	1.19845e-163	-2.88341e-163	-7.93773e-163	4.74263e-163	-4.00926e-163	8.04005e-163	-3.09507e-164	7.37933e-164	-6.42194e-163	2.47738e-163	-5.41194e-163	1.13755e-163	-1.95946e-164	-4.39513e-163	-1.34762e-163	-6.90841e-164	-7.8159e-164	0
1.23901e-164	-2.97527e-163	4.36775e-163	-3.01081e-164	1.23643e-163	9.55898e-164	-1.49202e-163	2.06172e-163	4.43782e-163	4.191e-163	-4.91961e-163	-1.32133e-163	6.62684e-164	1.19845e-163	-2.88341e-163	-7.93773e-163	4.74263e-163	-4.00926e-163	8.04005e-163	-3.09507e-164	7.37933e-164	-6.42194e-163	2.47738e-163	-5.41194e-163	1.13755e-163	-1.95946e-164	-4.39513e-163	-1.34762e-163	-6.90841e-164	-7.8159e-164	0
1.23901e-164	-2.97527e-163	4.36775e-163	-3.01081e-164	1.23643e-163	9.55898e-164	-1.49202e-163	2.06172e-163	4.43782e-163	4.191e-163	-4.91961e-163	-1.32133e-163	6.62684e-164	1.19845e-163	-2.88341e-163	-7.93773e-163	4.74263e-163	-4.00926e-163	8.04005e-163	-3.09507e-164	7.37933e-164	-6.42194e-163	2.47738e-163	-5.41194e-163	1.13755e-163	-1.95946e-164	-4.39513e-163	-1.34762e-163	-6.90841e-164	-7.8159e-164	0
1.23901e-164	-2.97527e-163	4.36775e-163	-3.01081e-164	1.23643e-163	9.55898e-164	-1.49202e-163	2.06172e-163	4.43782e-163	4.191e-163	-4.91961e-163	-1.32133e-163	6.62684e-164	1.19845e-163	-2.88341e-163	-7.93773e-163	4.74263e-163	-4.00926e-163	8.04005e-163	-3.09507e-164	7.37933e-164	-6.42194e-163	2.47738e-163	-5.41194e-163	1.13755e-163	-1.95946e-164	-4.39513e-163	-1.34762e-163	-6.90841e-164	-7.8159e-164	0
1.23901e-164	-2.97527e-163	4.36775e-163	-3.01081e-164	1.23643e-163	9.55898e-164	-1.49202e-163	2.06172e-163	4.43782e-163	4.191e-163	-4.91961e-163	-1.32133e-163	6.62684e-164	1.19845e-163	-2.88341e-163	-7.93773e-163	4.74263e-163	-4.00926e-163	8.04005e-163	-3.09507e-164	7.37933e-164	-6.42194e-163	2.47738e-163	-5.41194e-163	1.13755e-163	-1.95946e-164	-4.39513e-163	-1.34762e-163	-6.90841e-164	-7.8159e-164	0
1.23901e-164	-2.97527e-163	4.36775e-163	-3.01081e-164	1.23643e-163	9.55898e-164	-1.49202e-163	2.06172e-163	4.43782e-163	4.191e-163	-4.91961e-163	-1.32133e-163	6.62684e-164	1.19845e-163	-2.88341e-163	-7.93773e-163	4.74263e-163	-4.00926e-163	8.04005e-163	-3.09507e-164	7.37933e-164	-6.42194e-163	2.47738e-163	-5.41194e-163	1.13755e-163	-1.95946e-164	-4.39513e-163	-1.34762e-163	-6.90841e-164	-7.8159e-164	0
1.23901e-164	-2.97527e-163	4.36775e-163	-3.01081e-164	1.23643e-163	9.55898e-164	-1.49202e-163	2.06172e-163	4.43782e-163	4.191e-163	-4.91961e-163	-1.32133e-163	6.62684e-164	1.19845e-163	-2.88341e-163	-7.93773e-163	4.74263e-163	-4.00926e-163	8.04005e-163	-3.09507e-164	7.37933e-164	-6.42194e-163	2.47738e-163	-5.41194e-163	1.13755e-163	-1.95946e-164	-4.39513e-163	-1.34762e-163	-6.90841e-164	-7.8159e-164	0
1.23901e-164	-2.97527e-163	4.36775e-163	-3.01081e-164	1.23643e-163	9.55898e-164	-1.49202e-163	2.06172e-163	4.43782e-163	4.191e-163	-4.91961e-163	-1.32133e-163	6.62684e-164	1.19845e-163	-2.88341e-163	-7.93773e-163	4.74263e-163	-4.00926e-163	8.04005e-163	-3.09507e-164	7.37933e-164	-6.42194e-163	2.47738e-163	-5.41194e-163	1.13755e-163	-1.95946e-164	-4.39513e-163	-1.34762e-163	-6.90841e-164	-7.8159e-164	0
1.23901e-164	-2.97527e-163	4.36775e-163	-3.01081e-164	1.23643e-163	9.55898e-164	-1.49202e-163	2.06172e-163	4.43782e-163	4.191e-163	-4.91961e-163	-1.32133e-163	6.62684e-164	1.19845e-163	-2.88341e-163	-7.93773e-163	4.74263e-163	-4.00926e-163	8.04005e-163	-3.09507e-164	7.37933e-164	-6.42194e-163	2.47738e-163	-5.41194e-163	1.13755e-163	-1.95946e-164	-4.39513e-163	-1.34762e-163	-6.90841e-164	-7.8159e-164	0
1.23901e-164	-2.97527e-163	4.36775e-163	-3.01081e-164	1.23643e-163	9.55898e-164	-1.49202e-163	2.06172e-163	4.43782e-163	4.191e-163	-4.91961e-163	-1.32133e-163	6.62684e-164	1.19845e-163	-2.88341e-163	-7.93773e-163	4.74263e-163	-4.00926e-163	8.04005e-163	-3.09507e-164	7.37933e-164	-6.42194e-163	2.47738e-163	-5.41194e-163	1.13755e-163	-1.95946e-164	-4.39513e-163	-1.34762e-163	-6.90841e-164	-7.8159e-164	0
1.23901e-164	-2.97527e-163	4.36775e-163	-3.01081e-164	1.23643e-163	9.55898e-164	-1.49202e-163	2.06172e-163	4.43782e-163	4.191e-163	-4.91961e-163	-1.32133e-163	6.62684e-164	1.19845e-163	-2.88341e-163	-7.93773e-163	4.74263e-163	-4.00926e-163	8.04005e-163	-3.09507e-164	7.37933e-164	-6.42194e-163	2.47738e-163	-5.41194e-163	1.13755e-163	-1.95946e-164	-4.39513e-163	-1.34762e-163	-6.90841e-164	-7.8159e-164	0
1.23901e-164	-2.97527e-163	4.36775e-163	-3.01081e-164	1.23643e-163	9.55898e-164	-1.49202e-163	2.06172e-163	4.43782e-163	4.191e-163	-4.91961e-163	-1.32133e-163	6.62684e-164	1.19845e-163	-2.88341e-163	-7.93773e-163	4.74263e-163	-4.00926e-163	8.04005e-163	-3.09507e-164	7.37933e-164	-6.42194e-163	2.47738e-163	-5.41194e-163	1.13755e-163	-1.95946e-164	-4.39513e-163	-1.34762e-163	-6.90841e-164	-7.8159e-164	0
1.23901e-164	-2.97527e-163	4.36775e-163	-3.01081e-164	1.23643e-163	9.55898e-164	-1.49202e-163	2.06172e-163	4.43782e-163	4.191e-163	-4.91961e-163	-1.32133e-163	6.62684e-164	1.19845e-163	-2.88341e-163	-7.93773e-163	4.74263e-163	-4.00926e-163	8.04005e-163	-3.09507e-164	7.37933e-164	-6.42194e-163	2.47738e-163	-5.41194e-163	1.13755e-163	-1.95946e-164	-4.39513e-163	-1.34762e-163	-6.90841e-164	-7.8159e-164	0
1.23901e-164	-2.97527e-163	4.36775e-163	-3.01081e-164	1.23643e-163	9.55898e-164	-1.49202e-163	2.06172e-163	4.43782e-163	4.191e-163	-4.91961e-163	-1.32133e-163	6.62684e-164	1.19845e-163	-2.88341e-163	-7.93773e-163	4.74263e-163	-4.00926e-163	8.04005e-163	-3.09507e-164	7.37933e-164	-6.42194e-163	2.47738e-163	-5.41194e-163	1.13755e-163	-1.95946e-164	-4.39513e-163	-1.34762e-163	-6.90841e-164	-7.8159e-164	0
1.23901e-164	-2.97527e-163	4.36775e-163	-3.01081e-164	1.23643e-163	9.55898e-164	-1.49202e-163	2.06172e-163	4.43782e-163	4.191e-163	-4.91961e-163	-1.32133e-163	6.62684e-164	1.19845e-163	-2.88341e-163	-7.93773e-163	4.74263e-163	-4.00926e-163	8.04005e-163	-3.09507e-164	7.37933e-164	-6.42194e-163	2.47738e-163	-5.41194e-163	1.13755e-163	-1.95946e-164	-4.39513e-163	-1.34762e-163	-6.90841e-164	-7.8159e-164	0
1.23901e-164	-2.97527e-163	4.36775e-163	-3.01081e-164	1.23643e-163	9.55898e-164	-1.49202e-163	2.06172e-163	4.43782e-163	4.191e-163	-4.91961e-163	-1.32133e-163	6.62684e-164	1.19845e-163	-2.88341e-163	-7.93773e-163	4.74263e-163	-4.00926e-163	8.04005e-163	-3.09507e-164	7.37933e-164	-6.42194e-163	2.47738e-163	-5.41194e-163	1.13755e-163	-1.95946e-164	-4.39513e-163	-1.34762e-163	-6.90841e-164	-7.8159e-164	0
1.23901e-164	-2.97527e-163	4.36775e-163	-3.01081e-164	1.23643e-163	9.55898e-164	-1.49202e-163	2.06172e-163	4.43782e-163	4.191e-163	-4.91961e-163	-1.32133e-163	6.62684e-164	1.19845e-163	-2.88341e-163	-7.93773e-163	4.74263e-163	-4.00926e-163	8.04005e-163	-3.09507e-164	7.37933e-164	-6.42194e-163	2.47738e-163	-5.41194e-163	1.13755e-163	-1.95946e-164	-4.39513e-163	-1.34762e-163	-6.90841e-164	-7.8159e-164	0
1.23901e-164	-2.97527e-163	4.36775e-163	-3.01081e-164	1.23643e-163	9.55898e-164	-1.49202e-163	2.06172e-163	4.43782e-163	4.191e-163	-4.91961e-163	-1.32133e-163	6.62684e-164	1.19845e-163	-2.88341e-163	-7.93773e-163	4.74263e-163	-4.00926e-163	8.04005e-163	-3.09507e-164	7.37933e-164	-6.42194e-163	2.47738e-163	-5.41194e-163	1.13755e-163	-1.95946e-164	-4.39513e-163	-1.34762e-163	-6.90841e-164	-7.8159e-164	0
1.23901e-164	-2.97527e-163	4.36775e-163	-3.01081e-164	1.23643e-163	9.55898e-164	-1.49202e-163	2.06172e-163	4.43782e-163	4.191e-163	-4.91961e-163	-1.32133e-163	6.62684e-164	1.19845e-163	-2.88341e-163	-7.93773e-163	4.74263e-163	-4.00926e-163	8.04005e-163	-3.09507e-164	7.37933e-164	-6.42194e-163	2.47738e-163	-5.41194e-163	1.13755e-163	-1.95946e-164	-4.39513e-163	-1.34762e-163	-6.90841e-164	-7.8159e-164	0
1.23901e-164	-2.97527e-163	4.36775e-163	-3.01081e-164	1.23643e-163	9.55898e-164	-1.49202e-163	2.06172e-163	4.43782e-163	4.191e-163	-4.91961e-163	-1.32133e-163	6.62684e-164	1.19845e-163	-2.88341e-163	-7.93773e-163	4.74263e-163	-4.00926e-163	8.04005e-163	-3.09507e-164	7.37933e-164	-6.42194e-163	2.47738e-163	-5.41194e-163	1.13755e-163	-1.95946e-164	-4.39513e-163	-1.34762e-163	-6.90841e-164	-7.8159e-164	0
1.23901e-164	-2.97527e-163	4.36775e-163	-3.01081e-164	1.23643e-163	9.55898e-164	-1.49202e-163	2.06172e-163	4.43782e-163	4.191e-163	-4.91961e-163	-1.32133e-163	6.62684e-164	1.19845e-163	-2.88341e-163	-7.93773e-163	4.74263e-163	-4.00926e-163	8.04005e-163	-3.09507e-164	7.37933e-164	-6.42194e-163	2.47738e-163	-5.41194e-163	1.13755e-163	-1.95946e-164	-4.39513e-163	-1.34762e-163	-6.90841e-164	-7.8159e-164	0
1.23901e-164	-2.97527e-163	4.36775e-163	-3.01081e-164	1.23643e-163	9.55898e-164	-1.49202e-163	2.06172e-163	4.43782e-163	4.191e-163	-4.91961e-163	-1.32133e-163	6.62684e-164	1.19845e-163	-2.88341e-163	-7.93773e-163	4.74263e-163	-4.00926e-163	8.04005e-163	-3.09507e-164	7.37933e-164	-6.42194e-163	2.47738e-163	-5.41194e-163	1.13755e-163	-1.95946e-164	-4.39513e-163	-1.34762e-163	-6.90841e-164	-7.8159e-164	0
1.23901e-164	-2.97527e-163	4.36775e-163	-3.01081e-164	1.23643e-163	9.55898e-164	-1.49202e-163	2.06172e-163	4.43782e-163	4.191e-163	-4.91961e-163	-1.32133e-163	6.62684e-164	1.19845e-163	-2.88341e-163	-7.93773e-163	4.74263e-163	-4.00926e-163	8.04005e-163	-3.09507e-164	7.37933e-164	-6.42194e-163	2.47738e-163	-5.41194e-163	1.13755e-163	-1.95946e-164	-4.39513e-163	-1.34762e-163	-6.90841e-164	-7.8159e-164	0
1.23901e-164	-2.97527e-163	4.36775e-163	-3.01081e-164	1.23643e-163	9.55898e-164	-1.49202e-163	2.06172e-163	4.43782e-163	4.191e-163	-4.91961e-163	-1.32133e-163	6.62684e-164	1.19845e-163	-2.88341e-163	-7.93773e-163	4.74263e-163	-4.00926e-163	8.04005e-163	-3.09507e-164	7.37933e-164	-6.42194e-163	2.47738e-163	-5.41194e-163	1.13755e-163	-1.95946e-164	-4.39513e-163	-1.34762e-163	-6.90841e-164	-7.8159e-164	0
1.23901e-164	-2.97527e-163	4.36775e-163	-3.01081e-164	1.23643e-163	9.55898e-164	-1.49202e-163	2.06172e-163	4.43782e-163	4.191e-163	-4.91961e-163	-1.32133e-163	6.62684e-164	1.19845e-163	-2.88341e-163	-7.93773e-163	4.74263e-163	-4.00926e-163	8.04005e-163	-3.09507e-164	7.37933e-164	-6.42194e-163	2.47738e-163	-5.41194e-163	1.13755e-163	-1.95946e-164	-4.39513e-163	-1.34762e-163	-6.90841e-164	-7.8159e-164	0
1.23901e-164	-2.97527e-163	4.36775e-163	-3.01081e-164	1.23643e-163	9.55898e-164	-1.49202e-163	2.06172e-163	4.43782e-163	4.191e-163	-4.91961e-163	-1.32133e-163	6.62684e-164	1.19845e-163	-2.88341e-163	-7.93773e-163	4.74263e-163	-4.00926e-163	8.04005e-163	-3.09507e-164	7.37933e-164	-6.42194e-163	2.47738e-163	-5.41194e-163	1.13755e-163	-1.95946e-164	-4.39513e-163	-1.34762e-163	-6.90841e-164	-7.8159e-164	0
1.23901e-164	-2.97527e-163	4.36775e-163	-3.01081e-164	1.23643e-163	9.55898e-164	-1.49202e-163	2.06172e-163	4.43782e-163	4.191e-163	-4.91961e-163	-1.32133e-163	6.62684e-164	1.19845e-163	-2.88341e-163	-7.93773e-163	4.74263e-163	-4.00926e-163	8.04005e-163	-3.09507e-164	7.37933e-164	-6.42194e-163	2.47738e-163	-5.41194e-163	1.13755e-163	-1.95946e-164	-4.39513e-163	-1.34762e-163	-6.90841e-164	-7.8159e-164	0
1.23901e-164	-2.97527e-163	4.36775e-163	-3.01081e-164	1.23643e-163	9.55898e-164	-1.49202e-163	2.06172e-163	4.43782e-163	4.191e-163	-4.91961e-163	-1.32133e-163	6.62684e-164	1.19845e-163	-2.88341e-163	-7.93773e-163	4.74263e-163	-4.00926e-163	8.04005e-163	-3.09507e-164	7.37933e-164	-6.42194e-163	2.47738e-163	-5.41194e-163	1.13755e-163	-1.95946e-164	-4.39513e-163	-1.34762e-163	-6.90841e-164	-7.8159e-164	0
1.23901e-164	-2.97527e-163	4.36775e-163	-3.01081e-164	1.23643e-163	9.55898e-164	-1.49202e-163	2.06172e-163	4.43782e-163	4.191e-163	-4.91961e-163	-1.32133e-163	6.62684e-164	1.19845e-163	-2.88341e-163	-7.93773e-163	4.74263e-163	-4.00926e-163	8.04005e-163	-3.09507e-164	7.37933e-164	-6.42194e-163	2.47738e-163	-5.41194e-163	1.13755e-163	-1.95946e-164	-4.39513e-163	-1.34762e-163	-6.90841e-164	-7.8159e-164	0
1.23901e-164	-2.97527e-163	4.36775e-163	-3.01081e-164	1.23643e-163	9.55898e-164	-1.49202e-163	2.06172e-163	4.43782e-163	4.191e-163	-4.91961e-163	-1.32133e-163	6.62684e-164	1.19845e-163	-2.88341e-163	-7.93773e-163	4.74263e-163	-4.00926e-163	8.04005e-163	-3.09507e-164	7.37933e-164	-6.42194e-163	2.47738e-163	-5.41194e-163	1.13755e-163	-1.95946e-164	-4.39513e-163	-1.34762e-163	-6.90841e-164	-7.8159e-164	0
1.23901e-164	-2.97527e-163	4.36775e-163	-3.01081e-164	1.23643e-163	9.55898e-164	-1.49202e-163	2.06172e-163	4.43782e-163	4.191e-163	-4.91961e-163	-1.32133e-163	6.62684e-164	1.19845e-163	-2.88341e-163	-7.93773e-163	4.74263e-163	-4.00926e-163	8.04005e-163	-3.09507e-164	7.37933e-164	-6.42194e-163	2.47738e-163	-5.41194e-163	1.13755e-163	-1.95946e-164	-4.39513e-163	-1.34762e-163	-6.90841e-164	-7.8159e-164	0
1.23901e-164	-2.97527e-163	4.36775e-163	-3.01081e-164	1.23643e-163	9.55898e-164	-1.49202e-163	2.06172e-163	4.43782e-163	4.191e-163	-4.91961e-163	-1.32133e-163	6.62684e-164	1.19845e-163	-2.88341e-163	-7.93773e-163	4.74263e-163	-4.00926e-163	8.04005e-163	-3.09507e-164	7.37933e-164	-6.42194e-163	2.47738e-163	-5.41194e-163	1.13755e-163	-1.95946e-164	-4.39513e-163	-1.34762e-163	-6.90841e-164	-7.8159e-164	0
1.23901e-164	-2.97527e-163	4.36775e-163	-3.01081e-164	1.23643e-163	9.55898e-164	-1.49202e-163	2.06172e-163	4.43782e-163	4.191e-163	-4.91961e-163	-1.32133e-163	6.62684e-164	1.19845e-163	-2.88341e-163	-7.93773e-163	4.74263e-163	-4.00926e-163	8.04005e-163	-3.09507e-164	7.37933e-164	-6.42194e-163	2.47738e-163	-5.41194e-163	1.13755e-163	-1.95946e-164	-4.39513e-163	-1.34762e-163	-6.90841e-164	-7.8159e-164	0
1.23901e-164	-2.97527e-163	4.36775e-163	-3.01081e-164	1.23643e-163	9.55898e-164	-1.49202e-163	2.06172e-163	4.43782e-163	4.191e-163	-4.91961e-163	-1.32133e-163	6.62684e-164	1.19845e-163	-2.88341e-163	-7.93773e-163	4.74263e-163	-4.00926e-163	8.04005e-163	-3.09507e-164	7.37933e-164	-6.42194e-163	2.47738e-163	-5.41194e-163	1.13755e-163	-1.95946e-164	-4.39513e-163	-1.34762e-163	-6.90841e-164	-7.8159e-164	0
1.23901e-164	-2.97527e-163	4.36775e-163	-3.01081e-164	1.23643e-163	9.55898e-164	-1.49202e-163	2.06172e-163	4.43782e-163	4.191e-163	-4.91961e-163	-1.32133e-163	6.62684e-164	1.19845e-163	-2.88341e-163	-7.93773e-163	4.74263e-163	-4.00926e-163	8.04005e-163	-3.09507e-164	7.37933e-164	-6.42194e-163	2.47738e-163	-5.41194e-163	1.13755e-163	-1.95946e-164	-4.39513e-163	-1.34762e-163	-6.90841e-164	-7.8159e-164	0
1.23901e-164	-2.97527e-163	4.36775e-163	-3.01081e-164	1.23643e-163	9.55898e-164	-1.49202e-163	2.06172e-163	4.43782e-163	4.191e-163	-4.91961e-163	-1.32133e-163	6.62684e-164	1.19845e-163	-2.88341e-163	-7.93773e-163	4.74263e-163	-4.00926e-163	8.04005e-163	-3.09507e-164	7.37933e-164	-6.42194e-163	2.47738e-163	-5.41194e-163	1.13755e-163	-1.95946e-164	-4.39513e-163	-1.34762e-163	-6.90841e-164	-7.8159e-164	0
1.23901e-164	-2.97527e-163	4.36775e-163	-3.01081e-164	1.23643e-163	9.55898e-164	-1.49202e-163	2.06172e-163	4.43782e-163	4.191e-163	-4.91961e-163	-1.32133e-163	6.62684e-164	1.19845e-163	-2.88341e-163	-7.93773e-163	4.74263e-163	-4.00926e-163	8.04005e-163	-3.09507e-164	7.37933e-164	-6.42194e-163	2.47738e-163	-5.41194e-163	1.13755e-163	-1.95946e-164	-4.39513e-163	-1.34762e-163	-6.90841e-164	-7.8159e-164	0
1.23901e-164	-2.97527e-163	4.36775e-163	-3.01081e-164	1.23643e-163	9.55898e-164	-1.49202e-163	2.06172e-163	4.43782e-163	4.191e-163	-4.91961e-163	-1.32133e-163	6.62684e-164	1.19845e-163	-2.88341e-163	-7.93773e-163	4.74263e-163	-4.00926e-163	8.04005e-163	-3.09507e-164	7.37933e-164	-6.42194e-163	2.47738e-163	-5.41194e-163	1.13755e-163	-1.95946e-164	-4.39513e-163	-1.34762e-163	-6.90841e-164	-7.8159e-164	0
1.23901e-164	-2.97527e-163	4.36775e-163	-3.01081e-164	1.23643e-163	9.55898e-164	-1.49202e-163	2.06172e-163	4.43782e-163	4.191e-163	-4.91961e-163	-1.32133e-163	6.62684e-164	1.19845e-163	-2.88341e-163	-7.93773e-163	4.74263e-163	-4.00926e-163	8.04005e-163	-3.09507e-164	7.37933e-164	-6.42194e-163	2.47738e-163	-5.41194e-163	1.13755e-163	-1.95946e-164	-4.39513e-163	-1.34762e-163	-6.90841e-164	-7.8159e-164	0
1.23901e-164	-2.97527e-163	4.36775e-163	-3.01081e-164	1.23643e-163	9.55898e-164	-1.49202e-163	2.06172e-163	4.43782e-163	4.191e-163	-4.91961e-163	-1.32133e-163	6.62684e-164	1.19845e-163	-2.88341e-163	-7.93773e-163	4.74263e-163	-4.00926e-163	8.04005e-163	-3.09507e-164	7.37933e-164	-6.42194e-163	2.47738e-163	-5.41194e-163	1.13755e-163	-1.95946e-164	-4.39513e-163	-1.34762e-163	-6.90841e-164	-7.8159e-164	0
1.23901e-164	-2.97527e-163	4.36775e-163	-3.01081e-164	1.23643e-163	9.55898e-164	-1.49202e-163	2.06172e-163	4.43782e-163	4.191e-163	-4.91961e-163	-1.32133e-163	6.62684e-164	1.19845e-163	-2.88341e-163	-7.93773e-163	4.74263e-163	-4.00926e-163	8.04005e-163	-3.09507e-164	7.37933e-164	-6.42194e-163	2.47738e-163	-5.41194e-163	1.13755e-163	-1.95946e-164	-4.39513e-163	-1.34762e-163	-6.90841e-164	-7.8159e-164	0
1.23901e-164	-2.97527e-163	4.36775e-163	-3.01081e-164	1.23643e-163	9.55898e-164	-1.49202e-163	2.06172e-163	4.43782e-163	4.191e-163	-4.91961e-163	-1.32133e-163	6.62684e-164	1.19845e-163	-2.88341e-163	-7.93773e-163	4.74263e-163	-4.00926e-163	8.04005e-163	-3.09507e-164	7.37933e-164	-6.42194e-163	2.47738e-163	-5.41194e-163	1.13755e-163	-1.95946e-164	-4.39513e-163	-1.34762e-163	-6.90841e-164	-7.8159e-164	0
1.23901e-164	-2.97527e-163	4.36775e-163	-3.01081e-164	1.23643e-163	9.55898e-164	-1.49202e-163	2.06172e-163	4.43782e-163	4.191e-163	-4.91961e-163	-1.32133e-163	6.62684e-164	1.19845e-163	-2.88341e-163	-7.93773e-163	4.74263e-163	-4.00926e-163	8.04005e-163	-3.09507e-164	7.37933e-164	-6.42194e-163	2.47738e-163	-5.41194e-163	1.13755e-163	-1.95946e-164	-4.39513e-163	-1.34762e-163	-6.90841e-164	-7.8159e-164	0
1.23901e-164	-2.97527e-163	4.36775e-163	-3.01081e-164	1.23643e-163	9.55898e-164	-1.49202e-163	2.06172e-163	4.43782e-163	4.191e-163	-4.91961e-163	-1.32133e-163	6.62684e-164	1.19845e-163	-2.88341e-163	-7.93773e-163	4.74263e-163	-4.00926e-163	8.04005e-163	-3.09507e-164	7.37933e-164	-6.42194e-163	2.47738e-163	-5.41194e-163	1.13755e-163	-1.95946e-164	-4.39513e-163	-1.34762e-163	-6.90841e-164	-7.8159e-164	0
1.23901e-164	-2.97527e-163	4.36775e-163	-3.01081e-164	1.23643e-163	9.55898e-164	-1.49202e-163	2.06172e-163	4.43782e-163	4.191e-163	-4.91961e-163	-1.32133e-163	6.62684e-164	1.19845e-163	-2.88341e-163	-7.93773e-163	4.74263e-163	-4.00926e-163	8.04005e-163	-3.09507e-164	7.37933e-164	-6.42194e-163	2.47738e-163	-5.41194e-163	1.13755e-163	-1.95946e-164	-4.39513e-163	-1.34762e-163	-6.90841e-164	-7.8159e-164	0
1.23901e-164	-2.97527e-163	4.36775e-163	-3.01081e-164	1.23643e-163	9.55898e-164	-1.49202e-163	2.06172e-163	4.43782e-163	4.191e-163	-4.91961e-163	-1.32133e-163	6.62684e-164	1.19845e-163	-2.88341e-163	-7.93773e-163	4.74263e-163	-4.00926e-163	8.04005e-163	-3.09507e-164	7.37933e-164	-6.42194e-163	2.47738e-163	-5.41194e-163	1.13755e-163	-1.95946e-164	-4.39513e-163	-1.34762e-163	-6.90841e-164	-7.8159e-164	0
1.23901e-164	-2.97527e-163	4.36775e-163	-3.01081e-164	1.23643e-163	9.55898e-164	-1.49202e-163	2.06172e-163	4.43782e-163	4.191e-163	-4.91961e-163	-1.32133e-163	6.62684e-164	1.19845e-163	-2.88341e-163	-7.93773e-163	4.74263e-163	-4.00926e-163	8.04005e-163	-3.09507e-164	7.37933e-164	-6.42194e-163	2.47738e-163	-5.41194e-163	1.13755e-163	-1.95946e-164	-4.39513e-163	-1.34762e-163	-6.90841e-164	-7.8159e-164	0
1.23901e-164	-2.97527e-163	4.36775e-163	-3.01081e-164	1.23643e-163	9.55898e-164	-1.49202e-163	2.06172e-163	4.43782e-163	4.191e-163	-4.91961e-163	-1.32133e-163	6.62684e-164	1.19845e-163	-2.88341e-163	-7.93773e-163	4.74263e-163	-4.00926e-163	8.04005e-163	-3.09507e-164	7.37933e-164	-6.42194e-163	2.47738e-163	-5.41194e-163	1.13755e-163	-1.95946e-164	-4.39513e-163	-1.34762e-163	-6.90841e-164	-7.8159e-164	0
1.23901e-164	-2.97527e-163	4.36775e-163	-3.01081e-164	1.23643e-163	9.55898e-164	-1.49202e-163	2.06172e-163	4.43782e-163	4.191e-163	-4.91961e-163	-1.32133e-163	6.62684e-164	1.19845e-163	-2.88341e-163	-7.93773e-163	4.74263e-163	-4.00926e-163	8.04005e-163	-3.09507e-164	7.37933e-164	-6.42194e-163	2.47738e-163	-5.41194e-163	1.13755e-163	-1.95946e-164	-4.39513e-163	-1.34762e-163	-6.90841e-164	-7.8159e-164	0
1.23901e-164	-2.97527e-163	4.36775e-163	-3.01081e-164	1.23643e-163	9.55898e-164	-1.49202e-163	2.06172e-163	4.43782e-163	4.191e-163	-4.91961e-163	-1.32133e-163	6.62684e-164	1.19845e-163	-2.88341e-163	-7.93773e-163	4.74263e-163	-4.00926e-163	8.04005e-163	-3.09507e-164	7.37933e-164	-6.42194e-163	2.47738e-163	-5.41194e-163	1.13755e-163	-1.95946e-164	-4.39513e-163	-1.34762e-163	-6.90841e-164	-7.8159e-164	0
1.23901e-164	-2.97527e-163	4.36775e-163	-3.01081e-164	1.23643e-163	9.55898e-164	-1.49202e-163	2.06172e-163	4.43782e-163	4.191e-163	-4.91961e-163	-1.32133e-163	6.62684e-164	1.19845e-163	-2.88341e-163	-7.93773e-163	4.74263e-163	-4.00926e-163	8.04005e-163	-3.09507e-164	7.37933e-164	-6.42194e-163	2.47738e-163	-5.41194e-163	1.13755e-163	-1.95946e-164	-4.39513e-163	-1.34762e-163	-6.90841e-164	-7.8159e-164	0
1.23901e-164	-2.97527e-163	4.36775e-163	-3.01081e-164	1.23643e-163	9.55898e-164	-1.49202e-163	2.06172e-163	4.43782e-163	4.191e-163	-4.91961e-163	-1.32133e-163	6.62684e-164	1.19845e-163	-2.88341e-163	-7.93773e-163	4.74263e-163	-4.00926e-163	8.04005e-163	-3.09507e-164	7.37933e-164	-6.42194e-163	2.47738e-163	-5.41194e-163	1.13755e-163	-1.95946e-164	-4.39513e-163	-1.34762e-163	-6.90841e-164	-7.8159e-164	0
1.23901e-164	-2.97527e-163	4.36775e-163	-3.01081e-164	1.23643e-163	9.55898e-164	-1.49202e-163	2.06172e-163	4.43782e-163	4.191e-163	-4.91961e-163	-1.32133e-163	6.62684e-164	1.19845e-163	-2.88341e-163	-7.93773e-163	4.74263e-163	-4.00926e-163	8.04005e-163	-3.09507e-164	7.37933e-164	-6.42194e-163	2.47738e-163	-5.41194e-163	1.13755e-163	-1.95946e-164	-4.39513e-163	-1.34762e-163	-6.90841e-164	-7.8159e-164	0
1.23901e-164	-2.97527e-163	4.36775e-163	-3.01081e-164	1.23643e-163	9.55898e-164	-1.49202e-163	2.06172e-163	4.43782e-163	4.191e-163	-4.91961e-163	-1.32133e-163	6.62684e-164	1.19845e-163	-2.88341e-163	-7.93773e-163	4.74263e-163	-4.00926e-163	8.04005e-163	-3.09507e-164	7.37933e-164	-6.42194e-163	2.47738e-163	-5.41194e-163	1.13755e-163	-1.95946e-164	-4.39513e-163	-1.34762e-163	-6.90841e-164	-7.8159e-164	0
1.23901e-164	-2.97527e-163	4.36775e-163	-3.01081e-164	1.23643e-163	9.55898e-164	-1.49202e-163	2.06172e-163	4.43782e-163	4.191e-163	-4.91961e-163	-1.32133e-163	6.62684e-164	1.19845e-163	-2.88341e-163	-7.93773e-163	4.74263e-163	-4.00926e-163	8.04005e-163	-3.09507e-164	7.37933e-164	-6.42194e-163	2.47738e-163	-5.41194e-163	1.13755e-163	-1.95946e-164	-4.39513e-163	-1.34762e-163	-6.90841e-164	-7.8159e-164	0
1.23901e-164	-2.97527e-163	4.36775e-163	-3.01081e-164	1.23643e-163	9.55898e-164	-1.49202e-163	2.06172e-163	4.43782e-163	4.191e-163	-4.91961e-163	-1.32133e-163	6.62684e-164	1.19845e-163	-2.88341e-163	-7.93773e-163	4.74263e-163	-4.00926e-163	8.04005e-163	-3.09507e-164	7.37933e-164	-6.42194e-163	2.47738e-163	-5.41194e-163	1.13755e-163	-1.95946e-164	-4.39513e-163	-1.34762e-163	-6.90841e-164	-7.8159e-164	0
1.23901e-164	-2.97527e-163	4.36775e-163	-3.01081e-164	1.23643e-163	9.55898e-164	-1.49202e-163	2.06172e-163	4.43782e-163	4.191e-163	-4.91961e-163	-1.32133e-163	6.62684e-164	1.19845e-163	-2.88341e-163	-7.93773e-163	4.74263e-163	-4.00926e-163	8.04005e-163	-3.09507e-164	7.37933e-164	-6.42194e-163	2.47738e-163	-5.41194e-163	1.13755e-163	-1.95946e-164	-4.39513e-163	-1.34762e-163	-6.90841e-164	-7.8159e-164	0
1.23901e-164	-2.97527e-163	4.36775e-163	-3.01081e-164	1.23643e-163	9.55898e-164	-1.49202e-163	2.06172e-163	4.43782e-163	4.191e-163	-4.91961e-163	-1.32133e-163	6.62684e-164	1.19845e-163	-2.88341e-163	-7.93773e-163	4.74263e-163	-4.00926e-163	8.04005e-163	-3.09507e-164	7.37933e-164	-6.42194e-163	2.47738e-163	-5.41194e-163	1.13755e-163	-1.95946e-164	-4.39513e-163	-1.34762e-163	-6.90841e-164	-7.8159e-164	0
1.23901e-164	-2.97527e-163	4.36775e-163	-3.01081e-164	1.23643e-163	9.55898e-164	-1.49202e-163	2.06172e-163	4.43782e-163	4.191e-163	-4.91961e-163	-1.32133e-163	6.62684e-164	1.19845e-163	-2.88341e-163	-7.93773e-163	4.74263e-163	-4.00926e-163	8.04005e-163	-3.09507e-164	7.37933e-164	-6.42194e-163	2.47738e-163	-5.41194e-163	1.13755e-163	-1.95946e-164	-4.39513e-163	-1.34762e-163	-6.90841e-164	-7.8159e-164	0
1.23901e-164	-2.97527e-163	4.36775e-163	-3.01081e-164	1.23643e-163	9.55898e-164	-1.49202e-163	2.06172e-163	4.43782e-163	4.191e-163	-4.91961e-163	-1.32133e-163	6.62684e-164	1.19845e-163	-2.88341e-163	-7.93773e-163	4.74263e-163	-4.00926e-163	8.04005e-163	-3.09507e-164	7.37933e-164	-6.42194e-163	2.47738e-163	-5.41194e-163	1.13755e-163	-1.95946e-164	-4.39513e-163	-1.34762e-163	-6.90841e-164	-7.8159e-164	0
1.23901e-164	-2.97527e-163	4.36775e-163	-3.01081e-164	1.23643e-163	9.55898e-164	-1.49202e-163	2.06172e-163	4.43782e-163	4.191e-163	-4.91961e-163	-1.32133e-163	6.62684e-164	1.19845e-163	-2.88341e-163	-7.93773e-163	4.74263e-163	-4.00926e-163	8.04005e-163	-3.09507e-164	7.37933e-164	-6.42194e-163	2.47738e-163	-5.41194e-163	1.13755e-163	-1.95946e-164	-4.39513e-163	-1.34762e-163	-6.90841e-164	-7.8159e-164	0
1.23901e-164	-2.97527e-163	4.36775e-163	-3.01081e-164	1.23643e-163	9.55898e-164	-1.49202e-163	2.06172e-163	4.43782e-163	4.191e-163	-4.91961e-163	-1.32133e-163	6.62684e-164	1.19845e-163	-2.88341e-163	-7.93773e-163	4.74263e-163	-4.00926e-163	8.04005e-163	-3.09507e-164	7.37933e-164	-6.42194e-163	2.47738e-163	-5.41194e-163	1.13755e-163	-1.95946e-164	-4.39513e-163	-1.34762e-163	-6.90841e-164	-7.8159e-164	0
1.23901e-164	-2.97527e-163	4.36775e-163	-3.01081e-164	1.23643e-163	9.55898e-164	-1.49202e-163	2.06172e-163	4.43782e-163	4.191e-163	-4.91961e-163	-1.32133e-163	6.62684e-164	1.19845e-163	-2.88341e-163	-7.93773e-163	4.74263e-163	-4.00926e-163	8.04005e-163	-3.09507e-164	7.37933e-164	-6.42194e-163	2.47738e-163	-5.41194e-163	1.13755e-163	-1.95946e-164	-4.39513e-163	-1.34762e-163	-6.90841e-164	-7.8159e-164	0
1.23901e-164	-2.97527e-163	4.36775e-163	-3.01081e-164	1.23643e-163	9.55898e-164	-1.49202e-163	2.06172e-163	4.43782e-163	4.191e-163	-4.91961e-163	-1.32133e-163	6.62684e-164	1.19845e-163	-2.88341e-163	-7.93773e-163	4.74263e-163	-4.00926e-163	8.04005e-163	-3.09507e-164	7.37933e-164	-6.42194e-163	2.47738e-163	-5.41194e-163	1.13755e-163	-1.95946e-164	-4.39513e-163	-1.34762e-163	-6.90841e-164	-7.8159e-164	0
1.23901e-164	-2.97527e-163	4.36775e-163	-3.01081e-164	1.23643e-163	9.55898e-164	-1.49202e-163	2.06172e-163	4.43782e-163	4.191e-163	-4.91961e-163	-1.32133e-163	6.62684e-164	1.19845e-163	-2.88341e-163	-7.93773e-163	4.74263e-163	-4.00926e-163	8.04005e-163	-3.09507e-164	7.37933e-164	-6.42194e-163	2.47738e-163	-5.41194e-163	1.13755e-163	-1.95946e-164	-4.39513e-163	-1.34762e-163	-6.90841e-164	-7.8159e-164	0
1.23901e-164	-2.97527e-163	4.36775e-163	-3.01081e-164	1.23643e-163	9.55898e-164	-1.49202e-163	2.06172e-163	4.43782e-163	4.191e-163	-4.91961e-163	-1.32133e-163	6.62684e-164	1.19845e-163	-2.88341e-163	-7.93773e-163	4.74263e-163	-4.00926e-163	8.04005e-163	-3.09507e-164	7.37933e-164	-6.42194e-163	2.47738e-163	-5.41194e-163	1.13755e-163	-1.95946e-164	-4.39513e-163	-1.34762e-163	-6.90841e-164	-7.8159e-164	0
1.23901e-164	-2.97527e-163	4.36775e-163	-3.01081e-164	1.23643e-163	9.55898e-164	-1.49202e-163	2.06172e-163	4.43782e-163	4.191e-163	-4.91961e-163	-1.32133e-163	6.62684e-164	1.19845e-163	-2.88341e-163	-7.93773e-163	4.74263e-163	-4.00926e-163	8.04005e-163	-3.09507e-164	7.37933e-164	-6.42194e-163	2.47738e-163	-5.41194e-163	1.13755e-163	-1.95946e-164	-4.39513e-163	-1.34762e-163	-6.90841e-164	-7.8159e-164	0
1.23901e-164	-2.97527e-163	4.36775e-163	-3.01081e-164	1.23643e-163	9.55898e-164	-1.49202e-163	2.06172e-163	4.43782e-163	4.191e-163	-4.91961e-163	-1.32133e-163	6.62684e-164	1.19845e-163	-2.88341e-163	-7.93773e-163	4.74263e-163	-4.00926e-163	8.04005e-163	-3.09507e-164	7.37933e-164	-6.42194e-163	2.47738e-163	-5.41194e-163	1.13755e-163	-1.95946e-164	-4.39513e-163	-1.34762e-163	-6.90841e-164	-7.8159e-164	0
1.23901e-164	-2.97527e-163	4.36775e-163	-3.01081e-164	1.23643e-163	9.55898e-164	-1.49202e-163	2.06172e-163	4.43782e-163	4.191e-163	-4.91961e-163	-1.32133e-163	6.62684e-164	1.19845e-163	-2.88341e-163	-7.93773e-163	4.74263e-163	-4.00926e-163	8.04005e-163	-3.09507e-164	7.37933e-164	-6.42194e-163	2.47738e-163	-5.41194e-163	1.13755e-163	-1.95946e-164	-4.39513e-163	-1.34762e-163	-6.90841e-164	-7.8159e-164	0
1.23901e-164	-2.97527e-163	4.36775e-163	-3.01081e-164	1.23643e-163	9.55898e-164	-1.49202e-163	2.06172e-163	4.43782e-163	4.191e-163	-4.91961e-163	-1.32133e-163	6.62684e-164	1.19845e-163	-2.88341e-163	-7.93773e-163	4.74263e-163	-4.00926e-163	8.04005e-163	-3.09507e-164	7.37933e-164	-6.42194e-163	2.47738e-163	-5.41194e-163	1.13755e-163	-1.95946e-164	-4.39513e-163	-1.34762e-163	-6.90841e-164	-7.8159e-164	0
1.23901e-164	-2.97527e-163	4.36775e-163	-3.01081e-164	1.23643e-163	9.55898e-164	-1.49202e-163	2.06172e-163	4.43782e-163	4.191e-163	-4.91961e-163	-1.32133e-163	6.62684e-164	1.19845e-163	-2.88341e-163	-7.93773e-163	4.74263e-163	-4.00926e-163	8.04005e-163	-3.09507e-164	7.37933e-164	-6.42194e-163	2.47738e-163	-5.41194e-163	1.13755e-163	-1.95946e-164	-4.39513e-163	-1.34762e-163	-6.90841e-164	-7.8159e-164	0
1.23901e-164	-2.97527e-163	4.36775e-163	-3.01081e-164	1.23643e-163	9.55898e-164	-1.49202e-163	2.06172e-163	4.43782e-163	4.191e-163	-4.91961e-163	-1.32133e-163	6.62684e-164	1.19845e-163	-2.88341e-163	-7.93773e-163	4.74263e-163	-4.00926e-163	8.04005e-163	-3.09507e-164	7.37933e-164	-6.42194e-163	2.47738e-163	-5.41194e-163	1.13755e-163	-1.95946e-164	-4.39513e-163	-1.34762e-163	-6.90841e-164	-7.8159e-164	0
1.23901e-164	-2.97527e-163	4.36775e-163	-3.01081e-164	1.23643e-163	9.55898e-164	-1.49202e-163	2.06172e-163	4.43782e-163	4.191e-163	-4.91961e-163	-1.32133e-163	6.62684e-164	1.19845e-163	-2.88341e-163	-7.93773e-163	4.74263e-163	-4.00926e-163	8.04005e-163	-3.09507e-164	7.37933e-164	-6.42194e-163	2.47738e-163	-5.41194e-163	1.13755e-163	-1.95946e-164	-4.39513e-163	-1.34762e-163	-6.90841e-164	-7.8159e-164	0
1.23901e-164	-2.97527e-163	4.36775e-163	-3.01081e-164	1.23643e-163	9.55898e-164	-1.49202e-163	2.06172e-163	4.43782e-163	4.191e-163	-4.91961e-163	-1.32133e-163	6.62684e-164	1.19845e-163	-2.88341e-163	-7.93773e-163	4.74263e-163	-4.00926e-163	8.04005e-163	-3.09507e-164	7.37933e-164	-6.42194e-163	2.47738e-163	-5.41194e-163	1.13755e-163	-1.95946e-164	-4.39513e-163	-1.34762e-163	-6.90841e-164	-7.8159e-164	0
1.23901e-164	-2.97527e-163	4.36775e-163	-3.01081e-164	1.23643e-163	9.55898e-164	-1.49202e-163	2.06172e-163	4.43782e-163	4.191e-163	-4.91961e-163	-1.32133e-163	6.62684e-164	1.19845e-163	-2.88341e-163	-7.93773e-163	4.74263e-163	-4.00926e-163	8.04005e-163	-3.09507e-164	7.37933e-164	-6.42194e-163	2.47738e-163	-5.41194e-163	1.13755e-163	-1.95946e-164	-4.39513e-163	-1.34762e-163	-6.90841e-164	-7.8159e-164	0
1.23901e-164	-2.97527e-163	4.36775e-163	-3.01081e-164	1.23643e-163	9.55898e-164	-1.49202e-163	2.06172e-163	4.43782e-163	4.191e-163	-4.91961e-163	-1.32133e-163	6.62684e-164	1.19845e-163	-2.88341e-163	-7.93773e-163	4.74263e-163	-4.00926e-163	8.04005e-163	-3.09507e-164	7.37933e-164	-6.42194e-163	2.47738e-163	-5.41194e-163	1.13755e-163	-1.95946e-164	-4.39513e-163	-1.34762e-163	-6.90841e-164	-7.8159e-164	0
1.23901e-164	-2.97527e-163	4.36775e-163	-3.01081e-164	1.23643e-163	9.55898e-164	-1.49202e-163	2.06172e-163	4.43782e-163	4.191e-163	-4.91961e-163	-1.32133e-163	6.62684e-164	1.19845e-163	-2.88341e-163	-7.93773e-163	4.74263e-163	-4.00926e-163	8.04005e-163	-3.09507e-164	7.37933e-164	-6.42194e-163	2.47738e-163	-5.41194e-163	1.13755e-163	-1.95946e-164	-4.39513e-163	-1.34762e-163	-6.90841e-164	-7.8159e-164	0
1.23901e-164	-2.97527e-163	4.36775e-163	-3.01081e-164	1.23643e-163	9.55898e-164	-1.49202e-163	2.06172e-163	4.43782e-163	4.191e-163	-4.91961e-163	-1.32133e-163	6.62684e-164	1.19845e-163	-2.88341e-163	-7.93773e-163	4.74263e-163	-4.00926e-163	8.04005e-163	-3.09507e-164	7.37933e-164	-6.42194e-163	2.47738e-163	-5.41194e-163	1.13755e-163	-1.95946e-164	-4.39513e-163	-1.34762e-163	-6.90841e-164	-7.8159e-164	0
1.23901e-164	-2.97527e-163	4.36775e-163	-3.01081e-164	1.23643e-163	9.55898e-164	-1.49202e-163	2.06172e-163	4.43782e-163	4.191e-163	-4.91961e-163	-1.32133e-163	6.62684e-164	1.19845e-163	-2.88341e-163	-7.93773e-163	4.74263e-163	-4.00926e-163	8.04005e-163	-3.09507e-164	7.37933e-164	-6.42194e-163	2.47738e-163	-5.41194e-163	1.13755e-163	-1.95946e-164	-4.39513e-163	-1.34762e-163	-6.90841e-164	-7.8159e-164	0
1.23901e-164	-2.97527e-163	4.36775e-163	-3.01081e-164	1.23643e-163	9.55898e-164	-1.49202e-163	2.06172e-163	4.43782e-163	4.191e-163	-4.91961e-163	-1.32133e-163	6.62684e-164	1.19845e-163	-2.88341e-163	-7.93773e-163	4.74263e-163	-4.00926e-163	8.04005e-163	-3.09507e-164	7.37933e-164	-6.42194e-163	2.47738e-163	-5.41194e-163	1.13755e-163	-1.95946e-164	-4.39513e-163	-1.34762e-163	-6.90841e-164	-7.8159e-164	0
1.23901e-164	-2.97527e-163	4.36775e-163	-3.01081e-164	1.23643e-163	9.55898e-164	-1.49202e-163	2.06172e-163	4.43782e-163	4.191e-163	-4.91961e-163	-1.32133e-163	6.62684e-164	1.19845e-163	-2.88341e-163	-7.93773e-163	4.74263e-163	-4.00926e-163	8.04005e-163	-3.09507e-164	7.37933e-164	-6.42194e-163	2.47738e-163	-5.41194e-163	1.13755e-163	-1.95946e-164	-4.39513e-163	-1.34762e-163	-6.90841e-164	-7.8159e-164	0
1.23901e-164	-2.97527e-163	4.36775e-163	-3.01081e-164	1.23643e-163	9.55898e-164	-1.49202e-163	2.06172e-163	4.43782e-163	4.191e-163	-4.91961e-163	-1.32133e-163	6.62684e-164	1.19845e-163	-2.88341e-163	-7.93773e-163	4.74263e-163	-4.00926e-163	8.04005e-163	-3.09507e-164	7.37933e-164	-6.42194e-163	2.47738e-163	-5.41194e-163	1.13755e-163	-1.95946e-164	-4.39513e-163	-1.34762e-163	-6.90841e-164	-7.8159e-164	0
1.23901e-164	-2.97527e-163	4.36775e-163	-3.01081e-164	1.23643e-163	9.55898e-164	-1.49202e-163	2.06172e-163	4.43782e-163	4.191e-163	-4.91961e-163	-1.32133e-163	6.62684e-164	1.19845e-163	-2.88341e-163	-7.93773e-163	4.74263e-163	-4.00926e-163	8.04005e-163	-3.09507e-164	7.37933e-164	-6.42194e-163	2.47738e-163	-5.41194e-163	1.13755e-163	-1.95946e-164	-4.39513e-163	-1.34762e-163	-6.90841e-164	-7.8159e-164	0
1.23901e-164	-2.97527e-163	4.36775e-163	-3.01081e-164	1.23643e-163	9.55898e-164	-1.49202e-163	2.06172e-163	4.43782e-163	4.191e-163	-4.91961e-163	-1.32133e-163	6.62684e-164	1.19845e-163	-2.88341e-163	-7.93773e-163	4.74263e-163	-4.00926e-163	8.04005e-163	-3.09507e-164	7.37933e-164	-6.42194e-163	2.47738e-163	-5.41194e-163	1.13755e-163	-1.95946e-164	-4.39513e-163	-1.34762e-163	-6.90841e-164	-7.8159e-164	0
1.23901e-164	-2.97527e-163	4.36775e-163	-3.01081e-164	1.23643e-163	9.55898e-164	-1.49202e-163	2.06172e-163	4.43782e-163	4.191e-163	-4.91961e-163	-1.32133e-163	6.62684e-164	1.19845e-163	-2.88341e-163	-7.93773e-163	4.74263e-163	-4.00926e-163	8.04005e-163	-3.09507e-164	7.37933e-164	-6.42194e-163	2.47738e-163	-5.41194e-163	1.13755e-163	-1.95946e-164	-4.39513e-163	-1.34762e-163	-6.90841e-164	-7.8159e-164	0
1.23901e-164	-2.97527e-163	4.36775e-163	-3.01081e-164	1.23643e-163	9.55898e-164	-1.49202e-163	2.06172e-163	4.43782e-163	4.191e-163	-4.91961e-163	-1.32133e-163	6.62684e-164	1.19845e-163	-2.88341e-163	-7.93773e-163	4.74263e-163	-4.00926e-163	8.04005e-163	-3.09507e-164	7.37933e-164	-6.42194e-163	2.47738e-163	-5.41194e-163	1.13755e-163	-1.95946e-164	-4.39513e-163	-1.34762e-163	-6.90841e-164	-7.8159e-164	0
1.23901e-164	-2.97527e-163	4.36775e-163	-3.01081e-164	1.23643e-163	9.55898e-164	-1.49202e-163	2.06172e-163	4.43782e-163	4.191e-163	-4.91961e-163	-1.32133e-163	6.62684e-164	1.19845e-163	-2.88341e-163	-7.93773e-163	4.74263e-163	-4.00926e-163	8.04005e-163	-3.09507e-164	7.37933e-164	-6.42194e-163	2.47738e-163	-5.41194e-163	1.13755e-163	-1.95946e-164	-4.39513e-163	-1.34762e-163	-6.90841e-164	-7.8159e-164	0
1.23901e-164	-2.97527e-163	4.36775e-163	-3.01081e-164	1.23643e-163	9.55898e-164	-1.49202e-163	2.06172e-163	4.43782e-163	4.191e-163	-4.91961e-163	-1.32133e-163	6.62684e-164	1.19845e-163	-2.88341e-163	-7.93773e-163	4.74263e-163	-4.00926e-163	8.04005e-163	-3.09507e-164	7.37933e-164	-6.42194e-163	2.47738e-163	-5.41194e-163	1.13755e-163	-1.95946e-164	-4.39513e-163	-1.34762e-163	-6.90841e-164	-7.8159e-164	0
1.23901e-164	-2.97527e-163	4.36775e-163	-3.01081e-164	1.23643e-163	9.55898e-164	-1.49202e-163	2.06172e-163	4.43782e-163	4.191e-163	-4.91961e-163	-1.32133e-163	6.62684e-164	1.19845e-163	-2.88341e-163	-7.93773e-163	4.74263e-163	-4.00926e-163	8.04005e-163	-3.09507e-164	7.37933e-164	-6.42194e-163	2.47738e-163	-5.41194e-163	1.13755e-163	-1.95946e-164	-4.39513e-163	-1.34762e-163	-6.90841e-164	-7.8159e-164	0
1.23901e-164	-2.97527e-163	4.36775e-163	-3.01081e-164	1.23643e-163	9.55898e-164	-1.49202e-163	2.06172e-163	4.43782e-163	4.191e-163	-4.91961e-163	-1.32133e-163	6.62684e-164	1.19845e-163	-2.88341e-163	-7.93773e-163	4.74263e-163	-4.00926e-163	8.04005e-163	-3.09507e-164	7.37933e-164	-6.42194e-163	2.47738e-163	-5.41194e-163	1.13755e-163	-1.95946e-164	-4.39513e-163	-1.34762e-163	-6.90841e-164	-7.8159e-164	0
1.23901e-164	-2.97527e-163	4.36775e-163	-3.01081e-164	1.23643e-163	9.55898e-164	-1.49202e-163	2.06172e-163	4.43782e-163	4.191e-163	-4.91961e-163	-1.32133e-163	6.62684e-164	1.19845e-163	-2.88341e-163	-7.93773e-163	4.74263e-163	-4.00926e-163	8.04005e-163	-3.09507e-164	7.37933e-164	-6.42194e-163	2.47738e-163	-5.41194e-163	1.13755e-163	-1.95946e-164	-4.39513e-163	-1.34762e-163	-6.90841e-164	-7.8159e-164	0
1.23901e-164	-2.97527e-163	4.36775e-163	-3.01081e-164	1.23643e-163	9.55898e-164	-1.49202e-163	2.06172e-163	4.43782e-163	4.191e-163	-4.91961e-163	-1.32133e-163	6.62684e-164	1.19845e-163	-2.88341e-163	-7.93773e-163	4.74263e-163	-4.00926e-163	8.04005e-163	-3.09507e-164	7.37933e-164	-6.42194e-163	2.47738e-163	-5.41194e-163	1.13755e-163	-1.95946e-164	-4.39513e-163	-1.34762e-163	-6.90841e-164	-7.8159e-164	0
1.23901e-164	-2.97527e-163	4.36775e-163	-3.01081e-164	1.23643e-163	9.55898e-164	-1.49202e-163	2.06172e-163	4.43782e-163	4.191e-163	-4.91961e-163	-1.32133e-163	6.62684e-164	1.19845e-163	-2.88341e-163	-7.93773e-163	4.74263e-163	-4.00926e-163	8.04005e-163	-3.09507e-164	7.37933e-164	-6.42194e-163	2.47738e-163	-5.41194e-163	1.13755e-163	-1.95946e-164	-4.39513e-163	-1.34762e-163	-6.90841e-164	-7.8159e-164	0
1.23901e-164	-2.97527e-163	4.36775e-163	-3.01081e-164	1.23643e-163	9.55898e-164	-1.49202e-163	2.06172e-163	4.43782e-163	4.191e-163	-4.91961e-163	-1.32133e-163	6.62684e-164	1.19845e-163	-2.88341e-163	-7.93773e-163	4.74263e-163	-4.00926e-163	8.04005e-163	-3.09507e-164	7.37933e-164	-6.42194e-163	2.47738e-163	-5.41194e-163	1.13755e-163	-1.95946e-164	-4.39513e-163	-1.34762e-163	-6.90841e-164	-7.8159e-164	0
1.23901e-164	-2.97527e-163	4.36775e-163	-3.01081e-164	1.23643e-163	9.55898e-164	-1.49202e-163	2.06172e-163	4.43782e-163	4.191e-163	-4.91961e-163	-1.32133e-163	6.62684e-164	1.19845e-163	-2.88341e-163	-7.93773e-163	4.74263e-163	-4.00926e-163	8.04005e-163	-3.09507e-164	7.37933e-164	-6.42194e-163	2.47738e-163	-5.41194e-163	1.13755e-163	-1.95946e-164	-4.39513e-163	-1.34762e-163	-6.90841e-164	-7.8159e-164	0
1.23901e-164	-2.97527e-163	4.36775e-163	-3.01081e-164	1.23643e-163	9.55898e-164	-1.49202e-163	2.06172e-163	4.43782e-163	4.191e-163	-4.91961e-163	-1.32133e-163	6.62684e-164	1.19845e-163	-2.88341e-163	-7.93773e-163	4.74263e-163	-4.00926e-163	8.04005e-163	-3.09507e-164	7.37933e-164	-6.42194e-163	2.47738e-163	-5.41194e-163	1.13755e-163	-1.95946e-164	-4.39513e-163	-1.34762e-163	-6.90841e-164	-7.8159e-164	0
1.23901e-164	-2.97527e-163	4.36775e-163	-3.01081e-164	1.23643e-163	9.55898e-164	-1.49202e-163	2.06172e-163	4.43782e-163	4.191e-163	-4.91961e-163	-1.32133e-163	6.62684e-164	1.19845e-163	-2.88341e-163	-7.93773e-163	4.74263e-163	-4.00926e-163	8.04005e-163	-3.09507e-164	7.37933e-164	-6.42194e-163	2.47738e-163	-5.41194e-163	1.13755e-163	-1.95946e-164	-4.39513e-163	-1.34762e-163	-6.90841e-164	-7.8159e-164	0
1.23901e-164	-2.97527e-163	4.36775e-163	-3.01081e-164	1.23643e-163	9.55898e-164	-1.49202e-163	2.06172e-163	4.43782e-163	4.191e-163	-4.91961e-163	-1.32133e-163	6.62684e-164	1.19845e-163	-2.88341e-163	-7.93773e-163	4.74263e-163	-4.00926e-163	8.04005e-163	-3.09507e-164	7.37933e-164	-6.42194e-163	2.47738e-163	-5.41194e-163	1.13755e-163	-1.95946e-164	-4.39513e-163	-1.34762e-163	-6.90841e-164	-7.8159e-164	0
1.23901e-164	-2.97527e-163	4.36775e-163	-3.01081e-164	1.23643e-163	9.55898e-164	-1.49202e-163	2.06172e-163	4.43782e-163	4.191e-163	-4.91961e-163	-1.32133e-163	6.62684e-164	1.19845e-163	-2.88341e-163	-7.93773e-163	4.74263e-163	-4.00926e-163	8.04005e-163	-3.09507e-164	7.37933e-164	-6.42194e-163	2.47738e-163	-5.41194e-163	1.13755e-163	-1.95946e-164	-4.39513e-163	-1.34762e-163	-6.90841e-164	-7.8159e-164	0
1.23901e-164	-2.97527e-163	4.36775e-163	-3.01081e-164	1.23643e-163	9.55898e-164	-1.49202e-163	2.06172e-163	4.43782e-163	4.191e-163	-4.91961e-163	-1.32133e-163	6.62684e-164	1.19845e-163	-2.88341e-163	-7.93773e-163	4.74263e-163	-4.00926e-163	8.04005e-163	-3.09507e-164	7.37933e-164	-6.42194e-163	2.47738e-163	-5.41194e-163	1.13755e-163	-1.95946e-164	-4.39513e-163	-1.34762e-163	-6.90841e-164	-7.8159e-164	0
1.23901e-164	-2.97527e-163	4.36775e-163	-3.01081e-164	1.23643e-163	9.55898e-164	-1.49202e-163	2.06172e-163	4.43782e-163	4.191e-163	-4.91961e-163	-1.32133e-163	6.62684e-164	1.19845e-163	-2.88341e-163	-7.93773e-163	4.74263e-163	-4.00926e-163	8.04005e-163	-3.09507e-164	7.37933e-164	-6.42194e-163	2.47738e-163	-5.41194e-163	1.13755e-163	-1.95946e-164	-4.39513e-163	-1.34762e-163	-6.90841e-164	-7.8159e-164	0
1.23901e-164	-2.97527e-163	4.36775e-163	-3.01081e-164	1.23643e-163	9.55898e-164	-1.49202e-163	2.06172e-163	4.43782e-163	4.191e-163	-4.91961e-163	-1.32133e-163	6.62684e-164	1.19845e-163	-2.88341e-163	-7.93773e-163	4.74263e-163	-4.00926e-163	8.04005e-163	-3.09507e-164	7.37933e-164	-6.42194e-163	2.47738e-163	-5.41194e-163	1.13755e-163	-1.95946e-164	-4.39513e-163	-1.34762e-163	-6.90841e-164	-7.8159e-164	0
1.23901e-164	-2.97527e-163	4.36775e-163	-3.01081e-164	1.23643e-163	9.55898e-164	-1.49202e-163	2.06172e-163	4.43782e-163	4.191e-163	-4.91961e-163	-1.32133e-163	6.62684e-164	1.19845e-163	-2.88341e-163	-7.93773e-163	4.74263e-163	-4.00926e-163	8.04005e-163	-3.09507e-164	7.37933e-164	-6.42194e-163	2.47738e-163	-5.41194e-163	1.13755e-163	-1.95946e-164	-4.39513e-163	-1.34762e-163	-6.90841e-164	-7.8159e-164	0
1.23901e-164	-2.97527e-163	4.36775e-163	-3.01081e-164	1.23643e-163	9.55898e-164	-1.49202e-163	2.06172e-163	4.43782e-163	4.191e-163	-4.91961e-163	-1.32133e-163	6.62684e-164	1.19845e-163	-2.88341e-163	-7.93773e-163	4.74263e-163	-4.00926e-163	8.04005e-163	-3.09507e-164	7.37933e-164	-6.42194e-163	2.47738e-163	-5.41194e-163	1.13755e-163	-1.95946e-164	-4.39513e-163	-1.34762e-163	-6.90841e-164	-7.8159e-164	0
1.23901e-164	-2.97527e-163	4.36775e-163	-3.01081e-164	1.23643e-163	9.55898e-164	-1.49202e-163	2.06172e-163	4.43782e-163	4.191e-163	-4.91961e-163	-1.32133e-163	6.62684e-164	1.19845e-163	-2.88341e-163	-7.93773e-163	4.74263e-163	-4.00926e-163	8.04005e-163	-3.09507e-164	7.37933e-164	-6.42194e-163	2.47738e-163	-5.41194e-163	1.13755e-163	-1.95946e-164	-4.39513e-163	-1.34762e-163	-6.90841e-164	-7.8159e-164	0
1.23901e-164	-2.97527e-163	4.36775e-163	-3.01081e-164	1.23643e-163	9.55898e-164	-1.49202e-163	2.06172e-163	4.43782e-163	4.191e-163	-4.91961e-163	-1.32133e-163	6.62684e-164	1.19845e-163	-2.88341e-163	-7.93773e-163	4.74263e-163	-4.00926e-163	8.04005e-163	-3.09507e-164	7.37933e-164	-6.42194e-163	2.47738e-163	-5.41194e-163	1.13755e-163	-1.95946e-164	-4.39513e-163	-1.34762e-163	-6.90841e-164	-7.8159e-164	0
1.23901e-164	-2.97527e-163	4.36775e-163	-3.01081e-164	1.23643e-163	9.55898e-164	-1.49202e-163	2.06172e-163	4.43782e-163	4.191e-163	-4.91961e-163	-1.32133e-163	6.62684e-164	1.19845e-163	-2.88341e-163	-7.93773e-163	4.74263e-163	-4.00926e-163	8.04005e-163	-3.09507e-164	7.37933e-164	-6.42194e-163	2.47738e-163	-5.41194e-163	1.13755e-163	-1.95946e-164	-4.39513e-163	-1.34762e-163	-6.90841e-164	-7.8159e-164	0
1.23901e-164	-2.97527e-163	4.36775e-163	-3.01081e-164	1.23643e-163	9.55898e-164	-1.49202e-163	2.06172e-163	4.43782e-163	4.191e-163	-4.91961e-163	-1.32133e-163	6.62684e-164	1.19845e-163	-2.88341e-163	-7.93773e-163	4.74263e-163	-4.00926e-163	8.04005e-163	-3.09507e-164	7.37933e-164	-6.42194e-163	2.47738e-163	-5.41194e-163	1.13755e-163	-1.95946e-164	-4.39513e-163	-1.34762e-163	-6.90841e-164	-7.8159e-164	0
1.23901e-164	-2.97527e-163	4.36775e-163	-3.01081e-164	1.23643e-163	9.55898e-164	-1.49202e-163	2.06172e-163	4.43782e-163	4.191e-163	-4.91961e-163	-1.32133e-163	6.62684e-164	1.19845e-163	-2.88341e-163	-7.93773e-163	4.74263e-163	-4.00926e-163	8.04005e-163	-3.09507e-164	7.37933e-164	-6.42194e-163	2.47738e-163	-5.41194e-163	1.13755e-163	-1.95946e-164	-4.39513e-163	-1.34762e-163	-6.90841e-164	-7.8159e-164	0
1.23901e-164	-2.97527e-163	4.36775e-163	-3.01081e-164	1.23643e-163	9.55898e-164	-1.49202e-163	2.06172e-163	4.43782e-163	4.191e-163	-4.91961e-163	-1.32133e-163	6.62684e-164	1.19845e-163	-2.88341e-163	-7.93773e-163	4.74263e-163	-4.00926e-163	8.04005e-163	-3.09507e-164	7.37933e-164	-6.42194e-163	2.47738e-163	-5.41194e-163	1.13755e-163	-1.95946e-164	-4.39513e-163	-1.34762e-163	-6.90841e-164	-7.8159e-164	0
1.23901e-164	-2.97527e-163	4.36775e-163	-3.01081e-164	1.23643e-163	9.55898e-164	-1.49202e-163	2.06172e-163	4.43782e-163	4.191e-163	-4.91961e-163	-1.32133e-163	6.62684e-164	1.19845e-163	-2.88341e-163	-7.93773e-163	4.74263e-163	-4.00926e-163	8.04005e-163	-3.09507e-164	7.37933e-164	-6.42194e-163	2.47738e-163	-5.41194e-163	1.13755e-163	-1.95946e-164	-4.39513e-163	-1.34762e-163	-6.90841e-164	-7.8159e-164	0
1.23901e-164	-2.97527e-163	4.36775e-163	-3.01081e-164	1.23643e-163	9.55898e-164	-1.49202e-163	2.06172e-163	4.43782e-163	4.191e-163	-4.91961e-163	-1.32133e-163	6.62684e-164	1.19845e-163	-2.88341e-163	-7.93773e-163	4.74263e-163	-4.00926e-163	8.04005e-163	-3.09507e-164	7.37933e-164	-6.42194e-163	2.47738e-163	-5.41194e-163	1.13755e-163	-1.95946e-164	-4.39513e-163	-1.34762e-163	-6.90841e-164	-7.8159e-164	0
1.23901e-164	-2.97527e-163	4.36775e-163	-3.01081e-164	1.23643e-163	9.55898e-164	-1.49202e-163	2.06172e-163	4.43782e-163	4.191e-163	-4.91961e-163	-1.32133e-163	6.62684e-164	1.19845e-163	-2.88341e-163	-7.93773e-163	4.74263e-163	-4.00926e-163	8.04005e-163	-3.09507e-164	7.37933e-164	-6.42194e-163	2.47738e-163	-5.41194e-163	1.13755e-163	-1.95946e-164	-4.39513e-163	-1.34762e-163	-6.90841e-164	-7.8159e-164	0
1.23901e-164	-2.97527e-163	4.36775e-163	-3.01081e-164	1.23643e-163	9.55898e-164	-1.49202e-163	2.06172e-163	4.43782e-163	4.191e-163	-4.91961e-163	-1.32133e-163	6.62684e-164	1.19845e-163	-2.88341e-163	-7.93773e-163	4.74263e-163	-4.00926e-163	8.04005e-163	-3.09507e-164	7.37933e-164	-6.42194e-163	2.47738e-163	-5.41194e-163	1.13755e-163	-1.95946e-164	-4.39513e-163	-1.34762e-163	-6.90841e-164	-7.8159e-164	0
1.23901e-164	-2.97527e-163	4.36775e-163	-3.01081e-164	1.23643e-163	9.55898e-164	-1.49202e-163	2.06172e-163	4.43782e-163	4.191e-163	-4.91961e-163	-1.32133e-163	6.62684e-164	1.19845e-163	-2.88341e-163	-7.93773e-163	4.74263e-163	-4.00926e-163	8.04005e-163	-3.09507e-164	7.37933e-164	-6.42194e-163	2.47738e-163	-5.41194e-163	1.13755e-163	-1.95946e-164	-4.39513e-163	-1.34762e-163	-6.90841e-164	-7.8159e-164	0
1.23901e-164	-2.97527e-163	4.36775e-163	-3.01081e-164	1.23643e-163	9.55898e-164	-1.49202e-163	2.06172e-163	4.43782e-163	4.191e-163	-4.91961e-163	-1.32133e-163	6.62684e-164	1.19845e-163	-2.88341e-163	-7.93773e-163	4.74263e-163	-4.00926e-163	8.04005e-163	-3.09507e-164	7.37933e-164	-6.42194e-163	2.47738e-163	-5.41194e-163	1.13755e-163	-1.95946e-164	-4.39513e-163	-1.34762e-163	-6.90841e-164	-7.8159e-164	0
1.23901e-164	-2.97527e-163	4.36775e-163	-3.01081e-164	1.23643e-163	9.55898e-164	-1.49202e-163	2.06172e-163	4.43782e-163	4.191e-163	-4.91961e-163	-1.32133e-163	6.62684e-164	1.19845e-163	-2.88341e-163	-7.93773e-163	4.74263e-163	-4.00926e-163	8.04005e-163	-3.09507e-164	7.37933e-164	-6.42194e-163	2.47738e-163	-5.41194e-163	1.13755e-163	-1.95946e-164	-4.39513e-163	-1.34762e-163	-6.90841e-164	-7.8159e-164	0
1.23901e-164	-2.97527e-163	4.36775e-163	-3.01081e-164	1.23643e-163	9.55898e-164	-1.49202e-163	2.06172e-163	4.43782e-163	4.191e-163	-4.91961e-163	-1.32133e-163	6.62684e-164	1.19845e-163	-2.88341e-163	-7.93773e-163	4.74263e-163	-4.00926e-163	8.04005e-163	-3.09507e-164	7.37933e-164	-6.42194e-163	2.47738e-163	-5.41194e-163	1.13755e-163	-1.95946e-164	-4.39513e-163	-1.34762e-163	-6.90841e-164	-7.8159e-164	0
1.23901e-164	-2.97527e-163	4.36775e-163	-3.01081e-164	1.23643e-163	9.55898e-164	-1.49202e-163	2.06172e-163	4.43782e-163	4.191e-163	-4.91961e-163	-1.32133e-163	6.62684e-164	1.19845e-163	-2.88341e-163	-7.93773e-163	4.74263e-163	-4.00926e-163	8.04005e-163	-3.09507e-164	7.37933e-164	-6.42194e-163	2.47738e-163	-5.41194e-163	1.13755e-163	-1.95946e-164	-4.39513e-163	-1.34762e-163	-6.90841e-164	-7.8159e-164	0
1.23901e-164	-2.97527e-163	4.36775e-163	-3.01081e-164	1.23643e-163	9.55898e-164	-1.49202e-163	2.06172e-163	4.43782e-163	4.191e-163	-4.91961e-163	-1.32133e-163	6.62684e-164	1.19845e-163	-2.88341e-163	-7.93773e-163	4.74263e-163	-4.00926e-163	8.04005e-163	-3.09507e-164	7.37933e-164	-6.42194e-163	2.47738e-163	-5.41194e-163	1.13755e-163	-1.95946e-164	-4.39513e-163	-1.34762e-163	-6.90841e-164	-7.8159e-164	0
1.23901e-164	-2.97527e-163	4.36775e-163	-3.01081e-164	1.23643e-163	9.55898e-164	-1.49202e-163	2.06172e-163	4.43782e-163	4.191e-163	-4.91961e-163	-1.32133e-163	6.62684e-164	1.19845e-163	-2.88341e-163	-7.93773e-163	4.74263e-163	-4.00926e-163	8.04005e-163	-3.09507e-164	7.37933e-164	-6.42194e-163	2.47738e-163	-5.41194e-163	1.13755e-163	-1.95946e-164	-4.39513e-163	-1.34762e-163	-6.90841e-164	-7.8159e-164	0
1.23901e-164	-2.97527e-163	4.36775e-163	-3.01081e-164	1.23643e-163	9.55898e-164	-1.49202e-163	2.06172e-163	4.43782e-163	4.191e-163	-4.91961e-163	-1.32133e-163	6.62684e-164	1.19845e-163	-2.88341e-163	-7.93773e-163	4.74263e-163	-4.00926e-163	8.04005e-163	-3.09507e-164	7.37933e-164	-6.42194e-163	2.47738e-163	-5.41194e-163	1.13755e-163	-1.95946e-164	-4.39513e-163	-1.34762e-163	-6.90841e-164	-7.8159e-164	0
1.23901e-164	-2.97527e-163	4.36775e-163	-3.01081e-164	1.23643e-163	9.55898e-164	-1.49202e-163	2.06172e-163	4.43782e-163	4.191e-163	-4.91961e-163	-1.32133e-163	6.62684e-164	1.19845e-163	-2.88341e-163	-7.93773e-163	4.74263e-163	-4.00926e-163	8.04005e-163	-3.09507e-164	7.37933e-164	-6.42194e-163	2.47738e-163	-5.41194e-163	1.13755e-163	-1.95946e-164	-4.39513e-163	-1.34762e-163	-6.90841e-164	-7.8159e-164	0
1.23901e-164	-2.97527e-163	4.36775e-163	-3.01081e-164	1.23643e-163	9.55898e-164	-1.49202e-163	2.06172e-163	4.43782e-163	4.191e-163	-4.91961e-163	-1.32133e-163	6.62684e-164	1.19845e-163	-2.88341e-163	-7.93773e-163	4.74263e-163	-4.00926e-163	8.04005e-163	-3.09507e-164	7.37933e-164	-6.42194e-163	2.47738e-163	-5.41194e-163	1.13755e-163	-1.95946e-164	-4.39513e-163	-1.34762e-163	-6.90841e-164	-7.8159e-164	0
1.23901e-164	-2.97527e-163	4.36775e-163	-3.01081e-164	1.23643e-163	9.55898e-164	-1.49202e-163	2.06172e-163	4.43782e-163	4.191e-163	-4.91961e-163	-1.32133e-163	6.62684e-164	1.19845e-163	-2.88341e-163	-7.93773e-163	4.74263e-163	-4.00926e-163	8.04005e-163	-3.09507e-164	7.37933e-164	-6.42194e-163	2.47738e-163	-5.41194e-163	1.13755e-163	-1.95946e-164	-4.39513e-163	-1.34762e-163	-6.90841e-164	-7.8159e-164	0
1.23901e-164	-2.97527e-163	4.36775e-163	-3.01081e-164	1.23643e-163	9.55898e-164	-1.49202e-163	2.06172e-163	4.43782e-163	4.191e-163	-4.91961e-163	-1.32133e-163	6.62684e-164	1.19845e-163	-2.88341e-163	-7.93773e-163	4.74263e-163	-4.00926e-163	8.04005e-163	-3.09507e-164	7.37933e-164	-6.42194e-163	2.47738e-163	-5.41194e-163	1.13755e-163	-1.95946e-164	-4.39513e-163	-1.34762e-163	-6.90841e-164	-7.8159e-164	0
1.23901e-164	-2.97527e-163	4.36775e-163	-3.01081e-164	1.23643e-163	9.55898e-164	-1.49202e-163	2.06172e-163	4.43782e-163	4.191e-163	-4.91961e-163	-1.32133e-163	6.62684e-164	1.19845e-163	-2.88341e-163	-7.93773e-163	4.74263e-163	-4.00926e-163	8.04005e-163	-3.09507e-164	7.37933e-164	-6.42194e-163	2.47738e-163	-5.41194e-163	1.13755e-163	-1.95946e-164	-4.39513e-163	-1.34762e-163	-6.90841e-164	-7.8159e-164	0
1.23901e-164	-2.97527e-163	4.36775e-163	-3.01081e-164	1.23643e-163	9.55898e-164	-1.49202e-163	2.06172e-163	4.43782e-163	4.191e-163	-4.91961e-163	-1.32133e-163	6.62684e-164	1.19845e-163	-2.88341e-163	-7.93773e-163	4.74263e-163	-4.00926e-163	8.04005e-163	-3.09507e-164	7.37933e-164	-6.42194e-163	2.47738e-163	-5.41194e-163	1.13755e-163	-1.95946e-164	-4.39513e-163	-1.34762e-163	-6.90841e-164	-7.8159e-164	0
1.23901e-164	-2.97527e-163	4.36775e-163	-3.01081e-164	1.23643e-163	9.55898e-164	-1.49202e-163	2.06172e-163	4.43782e-163	4.191e-163	-4.91961e-163	-1.32133e-163	6.62684e-164	1.19845e-163	-2.88341e-163	-7.93773e-163	4.74263e-163	-4.00926e-163	8.04005e-163	-3.09507e-164	7.37933e-164	-6.42194e-163	2.47738e-163	-5.41194e-163	1.13755e-163	-1.95946e-164	-4.39513e-163	-1.34762e-163	-6.90841e-164	-7.8159e-164	0
1.23901e-164	-2.97527e-163	4.36775e-163	-3.01081e-164	1.23643e-163	9.55898e-164	-1.49202e-163	2.06172e-163	4.43782e-163	4.191e-163	-4.91961e-163	-1.32133e-163	6.62684e-164	1.19845e-163	-2.88341e-163	-7.93773e-163	4.74263e-163	-4.00926e-163	8.04005e-163	-3.09507e-164	7.37933e-164	-6.42194e-163	2.47738e-163	-5.41194e-163	1.13755e-163	-1.95946e-164	-4.39513e-163	-1.34762e-163	-6.90841e-164	-7.8159e-164	0
1.23901e-164	-2.97527e-163	4.36775e-163	-3.01081e-164	1.23643e-163	9.55898e-164	-1.49202e-163	2.06172e-163	4.43782e-163	4.191e-163	-4.91961e-163	-1.32133e-163	6.62684e-164	1.19845e-163	-2.88341e-163	-7.93773e-163	4.74263e-163	-4.00926e-163	8.04005e-163	-3.09507e-164	7.37933e-164	-6.42194e-163	2.47738e-163	-5.41194e-163	1.13755e-163	-1.95946e-164	-4.39513e-163	-1.34762e-163	-6.90841e-164	-7.8159e-164	0
1.23901e-164	-2.97527e-163	4.36775e-163	-3.01081e-164	1.23643e-163	9.55898e-164	-1.49202e-163	2.06172e-163	4.43782e-163	4.191e-163	-4.91961e-163	-1.32133e-163	6.62684e-164	1.19845e-163	-2.88341e-163	-7.93773e-163	4.74263e-163	-4.00926e-163	8.04005e-163	-3.09507e-164	7.37933e-164	-6.42194e-163	2.47738e-163	-5.41194e-163	1.13755e-163	-1.95946e-164	-4.39513e-163	-1.34762e-163	-6.90841e-164	-7.8159e-164	0
1.23901e-164	-2.97527e-163	4.36775e-163	-3.01081e-164	1.23643e-163	9.55898e-164	-1.49202e-163	2.06172e-163	4.43782e-163	4.191e-163	-4.91961e-163	-1.32133e-163	6.62684e-164	1.19845e-163	-2.88341e-163	-7.93773e-163	4.74263e-163	-4.00926e-163	8.04005e-163	-3.09507e-164	7.37933e-164	-6.42194e-163	2.47738e-163	-5.41194e-163	1.13755e-163	-1.95946e-164	-4.39513e-163	-1.34762e-163	-6.90841e-164	-7.8159e-164	0
1.23901e-164	-2.97527e-163	4.36775e-163	-3.01081e-164	1.23643e-163	9.55898e-164	-1.49202e-163	2.06172e-163	4.43782e-163	4.191e-163	-4.91961e-163	-1.32133e-163	6.62684e-164	1.19845e-163	-2.88341e-163	-7.93773e-163	4.74263e-163	-4.00926e-163	8.04005e-163	-3.09507e-164	7.37933e-164	-6.42194e-163	2.47738e-163	-5.41194e-163	1.13755e-163	-1.95946e-164	-4.39513e-163	-1.34762e-163	-6.90841e-164	-7.8159e-164	0
1.23901e-164	-2.97527e-163	4.36775e-163	-3.01081e-164	1.23643e-163	9.55898e-164	-1.49202e-163	2.06172e-163	4.43782e-163	4.191e-163	-4.91961e-163	-1.32133e-163	6.62684e-164	1.19845e-163	-2.88341e-163	-7.93773e-163	4.74263e-163	-4.00926e-163	8.04005e-163	-3.09507e-164	7.37933e-164	-6.42194e-163	2.47738e-163	-5.41194e-163	1.13755e-163	-1.95946e-164	-4.39513e-163	-1.34762e-163	-6.90841e-164	-7.8159e-164	0
1.23901e-164	-2.97527e-163	4.36775e-163	-3.01081e-164	1.23643e-163	9.55898e-164	-1.49202e-163	2.06172e-163	4.43782e-163	4.191e-163	-4.91961e-163	-1.32133e-163	6.62684e-164	1.19845e-163	-2.88341e-163	-7.93773e-163	4.74263e-163	-4.00926e-163	8.04005e-163	-3.09507e-164	7.37933e-164	-6.42194e-163	2.47738e-163	-5.41194e-163	1.13755e-163	-1.95946e-164	-4.39513e-163	-1.34762e-163	-6.90841e-164	-7.8159e-164	0
1.23901e-164	-2.97527e-163	4.36775e-163	-3.01081e-164	1.23643e-163	9.55898e-164	-1.49202e-163	2.06172e-163	4.43782e-163	4.191e-163	-4.91961e-163	-1.32133e-163	6.62684e-164	1.19845e-163	-2.88341e-163	-7.93773e-163	4.74263e-163	-4.00926e-163	8.04005e-163	-3.09507e-164	7.37933e-164	-6.42194e-163	2.47738e-163	-5.41194e-163	1.13755e-163	-1.95946e-164	-4.39513e-163	-1.34762e-163	-6.90841e-164	-7.8159e-164	0
1.23901e-164	-2.97527e-163	4.36775e-163	-3.01081e-164	1.23643e-163	9.55898e-164	-1.49202e-163	2.06172e-163	4.43782e-163	4.191e-163	-4.91961e-163	-1.32133e-163	6.62684e-164	1.19845e-163	-2.88341e-163	-7.93773e-163	4.74263e-163	-4.00926e-163	8.04005e-163	-3.09507e-164	7.37933e-164	-6.42194e-163	2.47738e-163	-5.41194e-163	1.13755e-163	-1.95946e-164	-4.39513e-163	-1.34762e-163	-6.90841e-164	-7.8159e-164	0
1.23901e-164	-2.97527e-163	4.36775e-163	-3.01081e-164	1.23643e-163	9.55898e-164	-1.49202e-163	2.06172e-163	4.43782e-163	4.191e-163	-4.91961e-163	-1.32133e-163	6.62684e-164	1.19845e-163	-2.88341e-163	-7.93773e-163	4.74263e-163	-4.00926e-163	8.04005e-163	-3.09507e-164	7.37933e-164	-6.42194e-163	2.47738e-163	-5.41194e-163	1.13755e-163	-1.95946e-164	-4.39513e-163	-1.34762e-163	-6.90841e-164	-7.8159e-164	0
1.23901e-164	-2.97527e-163	4.36775e-163	-3.01081e-164	1.23643e-163	9.55898e-164	-1.49202e-163	2.06172e-163	4.43782e-163	4.191e-163	-4.91961e-163	-1.32133e-163	6.62684e-164	1.19845e-163	-2.88341e-163	-7.93773e-163	4.74263e-163	-4.00926e-163	8.04005e-163	-3.09507e-164	7.37933e-164	-6.42194e-163	2.47738e-163	-5.41194e-163	1.13755e-163	-1.95946e-164	-4.39513e-163	-1.34762e-163	-6.90841e-164	-7.8159e-164	0
1.23901e-164	-2.97527e-163	4.36775e-163	-3.01081e-164	1.23643e-163	9.55898e-164	-1.49202e-163	2.06172e-163	4.43782e-163	4.191e-163	-4.91961e-163	-1.32133e-163	6.62684e-164	1.19845e-163	-2.88341e-163	-7.93773e-163	4.74263e-163	-4.00926e-163	8.04005e-163	-3.09507e-164	7.37933e-164	-6.42194e-163	2.47738e-163	-5.41194e-163	1.13755e-163	-1.95946e-164	-4.39513e-163	-1.34762e-163	-6.90841e-164	-7.8159e-164	0
1.23901e-164	-2.97527e-163	4.36775e-163	-3.01081e-164	1.23643e-163	9.55898e-164	-1.49202e-163	2.06172e-163	4.43782e-163	4.191e-163	-4.91961e-163	-1.32133e-163	6.62684e-164	1.19845e-163	-2.88341e-163	-7.93773e-163	4.74263e-163	-4.00926e-163	8.04005e-163	-3.09507e-164	7.37933e-164	-6.42194e-163	2.47738e-163	-5.41194e-163	1.13755e-163	-1.95946e-164	-4.39513e-163	-1.34762e-163	-6.90841e-164	-7.8159e-164	0
1.23901e-164	-2.97527e-163	4.36775e-163	-3.01081e-164	1.23643e-163	9.55898e-164	-1.49202e-163	2.06172e-163	4.43782e-163	4.191e-163	-4.91961e-163	-1.32133e-163	6.62684e-164	1.19845e-163	-2.88341e-163	-7.93773e-163	4.74263e-163	-4.00926e-163	8.04005e-163	-3.09507e-164	7.37933e-164	-6.42194e-163	2.47738e-163	-5.41194e-163	1.13755e-163	-1.95946e-164	-4.39513e-163	-1.34762e-163	-6.90841e-164	-7.8159e-164	0
1.23901e-164	-2.97527e-163	4.36775e-163	-3.01081e-164	1.23643e-163	9.55898e-164	-1.49202e-163	2.06172e-163	4.43782e-163	4.191e-163	-4.91961e-163	-1.32133e-163	6.62684e-164	1.19845e-163	-2.88341e-163	-7.93773e-163	4.74263e-163	-4.00926e-163	8.04005e-163	-3.09507e-164	7.37933e-164	-6.42194e-163	2.47738e-163	-5.41194e-163	1.13755e-163	-1.95946e-164	-4.39513e-163	-1.34762e-163	-6.90841e-164	-7.8159e-164	0
1.23901e-164	-2.97527e-163	4.36775e-163	-3.01081e-164	1.23643e-163	9.55898e-164	-1.49202e-163	2.06172e-163	4.43782e-163	4.191e-163	-4.91961e-163	-1.32133e-163	6.62684e-164	1.19845e-163	-2.88341e-163	-7.93773e-163	4.74263e-163	-4.00926e-163	8.04005e-163	-3.09507e-164	7.37933e-164	-6.42194e-163	2.47738e-163	-5.41194e-163	1.13755e-163	-1.95946e-164	-4.39513e-163	-1.34762e-163	-6.90841e-164	-7.8159e-164	0
1.23901e-164	-2.97527e-163	4.36775e-163	-3.01081e-164	1.23643e-163	9.55898e-164	-1.49202e-163	2.06172e-163	4.43782e-163	4.191e-163	-4.91961e-163	-1.32133e-163	6.62684e-164	1.19845e-163	-2.88341e-163	-7.93773e-163	4.74263e-163	-4.00926e-163	8.04005e-163	-3.09507e-164	7.37933e-164	-6.42194e-163	2.47738e-163	-5.41194e-163	1.13755e-163	-1.95946e-164	-4.39513e-163	-1.34762e-163	-6.90841e-164	-7.8159e-164	0
1.23901e-164	-2.97527e-163	4.36775e-163	-3.01081e-164	1.23643e-163	9.55898e-164	-1.49202e-163	2.06172e-163	4.43782e-163	4.191e-163	-4.91961e-163	-1.32133e-163	6.62684e-164	1.19845e-163	-2.88341e-163	-7.93773e-163	4.74263e-163	-4.00926e-163	8.04005e-163	-3.09507e-164	7.37933e-164	-6.42194e-163	2.47738e-163	-5.41194e-163	1.13755e-163	-1.95946e-164	-4.39513e-163	-1.34762e-163	-6.90841e-164	-7.8159e-164	0
1.23901e-164	-2.97527e-163	4.36775e-163	-3.01081e-164	1.23643e-163	9.55898e-164	-1.49202e-163	2.06172e-163	4.43782e-163	4.191e-163	-4.91961e-163	-1.32133e-163	6.62684e-164	1.19845e-163	-2.88341e-163	-7.93773e-163	4.74263e-163	-4.00926e-163	8.04005e-163	-3.09507e-164	7.37933e-164	-6.42194e-163	2.47738e-163	-5.41194e-163	1.13755e-163	-1.95946e-164	-4.39513e-163	-1.34762e-163	-6.90841e-164	-7.8159e-164	0
1.23901e-164	-2.97527e-163	4.36775e-163	-3.01081e-164	1.23643e-163	9.55898e-164	-1.49202e-163	2.06172e-163	4.43782e-163	4.191e-163	-4.91961e-163	-1.32133e-163	6.62684e-164	1.19845e-163	-2.88341e-163	-7.93773e-163	4.74263e-163	-4.00926e-163	8.04005e-163	-3.09507e-164	7.37933e-164	-6.42194e-163	2.47738e-163	-5.41194e-163	1.13755e-163	-1.95946e-164	-4.39513e-163	-1.34762e-163	-6.90841e-164	-7.8159e-164	0
1.23901e-164	-2.97527e-163	4.36775e-163	-3.01081e-164	1.23643e-163	9.55898e-164	-1.49202e-163	2.06172e-163	4.43782e-163	4.191e-163	-4.91961e-163	-1.32133e-163	6.62684e-164	1.19845e-163	-2.88341e-163	-7.93773e-163	4.74263e-163	-4.00926e-163	8.04005e-163	-3.09507e-164	7.37933e-164	-6.42194e-163	2.47738e-163	-5.41194e-163	1.13755e-163	-1.95946e-164	-4.39513e-163	-1.34762e-163	-6.90841e-164	-7.8159e-164	0
1.23901e-164	-2.97527e-163	4.36775e-163	-3.01081e-164	1.23643e-163	9.55898e-164	-1.49202e-163	2.06172e-163	4.43782e-163	4.191e-163	-4.91961e-163	-1.32133e-163	6.62684e-164	1.19845e-163	-2.88341e-163	-7.93773e-163	4.74263e-163	-4.00926e-163	8.04005e-163	-3.09507e-164	7.37933e-164	-6.42194e-163	2.47738e-163	-5.41194e-163	1.13755e-163	-1.95946e-164	-4.39513e-163	-1.34762e-163	-6.90841e-164	-7.8159e-164	0
1.23901e-164	-2.97527e-163	4.36775e-163	-3.01081e-164	1.23643e-163	9.55898e-164	-1.49202e-163	2.06172e-163	4.43782e-163	4.191e-163	-4.91961e-163	-1.32133e-163	6.62684e-164	1.19845e-163	-2.88341e-163	-7.93773e-163	4.74263e-163	-4.00926e-163	8.04005e-163	-3.09507e-164	7.37933e-164	-6.42194e-163	2.47738e-163	-5.41194e-163	1.13755e-163	-1.95946e-164	-4.39513e-163	-1.34762e-163	-6.90841e-164	-7.8159e-164	0
1.23901e-164	-2.97527e-163	4.36775e-163	-3.01081e-164	1.23643e-163	9.55898e-164	-1.49202e-163	2.06172e-163	4.43782e-163	4.191e-163	-4.91961e-163	-1.32133e-163	6.62684e-164	1.19845e-163	-2.88341e-163	-7.93773e-163	4.74263e-163	-4.00926e-163	8.04005e-163	-3.09507e-164	7.37933e-164	-6.42194e-163	2.47738e-163	-5.41194e-163	1.13755e-163	-1.95946e-164	-4.39513e-163	-1.34762e-163	-6.90841e-164	-7.8159e-164	0
1.23901e-164	-2.97527e-163	4.36775e-163	-3.01081e-164	1.23643e-163	9.55898e-164	-1.49202e-163	2.06172e-163	4.43782e-163	4.191e-163	-4.91961e-163	-1.32133e-163	6.62684e-164	1.19845e-163	-2.88341e-163	-7.93773e-163	4.74263e-163	-4.00926e-163	8.04005e-163	-3.09507e-164	7.37933e-164	-6.42194e-163	2.47738e-163	-5.41194e-163	1.13755e-163	-1.95946e-164	-4.39513e-163	-1.34762e-163	-6.90841e-164	-7.8159e-164	0
1.23901e-164	-2.97527e-163	4.36775e-163	-3.01081e-164	1.23643e-163	9.55898e-164	-1.49202e-163	2.06172e-163	4.43782e-163	4.191e-163	-4.91961e-163	-1.32133e-163	6.62684e-164	1.19845e-163	-2.88341e-163	-7.93773e-163	4.74263e-163	-4.00926e-163	8.04005e-163	-3.09507e-164	7.37933e-164	-6.42194e-163	2.47738e-163	-5.41194e-163	1.13755e-163	-1.95946e-164	-4.39513e-163	-1.34762e-163	-6.90841e-164	-7.8159e-164	0
1.23901e-164	-2.97527e-163	4.36775e-163	-3.01081e-164	1.23643e-163	9.55898e-164	-1.49202e-163	2.06172e-163	4.43782e-163	4.191e-163	-4.91961e-163	-1.32133e-163	6.62684e-164	1.19845e-163	-2.88341e-163	-7.93773e-163	4.74263e-163	-4.00926e-163	8.04005e-163	-3.09507e-164	7.37933e-164	-6.42194e-163	2.47738e-163	-5.41194e-163	1.13755e-163	-1.95946e-164	-4.39513e-163	-1.34762e-163	-6.90841e-164	-7.8159e-164	0
1.23901e-164	-2.97527e-163	4.36775e-163	-3.01081e-164	1.23643e-163	9.55898e-164	-1.49202e-163	2.06172e-163	4.43782e-163	4.191e-163	-4.91961e-163	-1.32133e-163	6.62684e-164	1.19845e-163	-2.88341e-163	-7.93773e-163	4.74263e-163	-4.00926e-163	8.04005e-163	-3.09507e-164	7.37933e-164	-6.42194e-163	2.47738e-163	-5.41194e-163	1.13755e-163	-1.95946e-164	-4.39513e-163	-1.34762e-163	-6.90841e-164	-7.8159e-164	0
1.23901e-164	-2.97527e-163	4.36775e-163	-3.01081e-164	1.23643e-163	9.55898e-164	-1.49202e-163	2.06172e-163	4.43782e-163	4.191e-163	-4.91961e-163	-1.32133e-163	6.62684e-164	1.19845e-163	-2.88341e-163	-7.93773e-163	4.74263e-163	-4.00926e-163	8.04005e-163	-3.09507e-164	7.37933e-164	-6.42194e-163	2.47738e-163	-5.41194e-163	1.13755e-163	-1.95946e-164	-4.39513e-163	-1.34762e-163	-6.90841e-164	-7.8159e-164	0
1.23901e-164	-2.97527e-163	4.36775e-163	-3.01081e-164	1.23643e-163	9.55898e-164	-1.49202e-163	2.06172e-163	4.43782e-163	4.191e-163	-4.91961e-163	-1.32133e-163	6.62684e-164	1.19845e-163	-2.88341e-163	-7.93773e-163	4.74263e-163	-4.00926e-163	8.04005e-163	-3.09507e-164	7.37933e-164	-6.42194e-163	2.47738e-163	-5.41194e-163	1.13755e-163	-1.95946e-164	-4.39513e-163	-1.34762e-163	-6.90841e-164	-7.8159e-164	0
1.23901e-164	-2.97527e-163	4.36775e-163	-3.01081e-164	1.23643e-163	9.55898e-164	-1.49202e-163	2.06172e-163	4.43782e-163	4.191e-163	-4.91961e-163	-1.32133e-163	6.62684e-164	1.19845e-163	-2.88341e-163	-7.93773e-163	4.74263e-163	-4.00926e-163	8.04005e-163	-3.09507e-164	7.37933e-164	-6.42194e-163	2.47738e-163	-5.41194e-163	1.13755e-163	-1.95946e-164	-4.39513e-163	-1.34762e-163	-6.90841e-164	-7.8159e-164	0
1.23901e-164	-2.97527e-163	4.36775e-163	-3.01081e-164	1.23643e-163	9.55898e-164	-1.49202e-163	2.06172e-163	4.43782e-163	4.191e-163	-4.91961e-163	-1.32133e-163	6.62684e-164	1.19845e-163	-2.88341e-163	-7.93773e-163	4.74263e-163	-4.00926e-163	8.04005e-163	-3.09507e-164	7.37933e-164	-6.42194e-163	2.47738e-163	-5.41194e-163	1.13755e-163	-1.95946e-164	-4.39513e-163	-1.34762e-163	-6.90841e-164	-7.8159e-164	0
1.23901e-164	-2.97527e-163	4.36775e-163	-3.01081e-164	1.23643e-163	9.55898e-164	-1.49202e-163	2.06172e-163	4.43782e-163	4.191e-163	-4.91961e-163	-1.32133e-163	6.62684e-164	1.19845e-163	-2.88341e-163	-7.93773e-163	4.74263e-163	-4.00926e-163	8.04005e-163	-3.09507e-164	7.37933e-164	-6.42194e-163	2.47738e-163	-5.41194e-163	1.13755e-163	-1.95946e-164	-4.39513e-163	-1.34762e-163	-6.90841e-164	-7.8159e-164	0
1.23901e-164	-2.97527e-163	4.36775e-163	-3.01081e-164	1.23643e-163	9.55898e-164	-1.49202e-163	2.06172e-163	4.43782e-163	4.191e-163	-4.91961e-163	-1.32133e-163	6.62684e-164	1.19845e-163	-2.88341e-163	-7.93773e-163	4.74263e-163	-4.00926e-163	8.04005e-163	-3.09507e-164	7.37933e-164	-6.42194e-163	2.47738e-163	-5.41194e-163	1.13755e-163	-1.95946e-164	-4.39513e-163	-1.34762e-163	-6.90841e-164	-7.8159e-164	0
1.23901e-164	-2.97527e-163	4.36775e-163	-3.01081e-164	1.23643e-163	9.55898e-164	-1.49202e-163	2.06172e-163	4.43782e-163	4.191e-163	-4.91961e-163	-1.32133e-163	6.62684e-164	1.19845e-163	-2.88341e-163	-7.93773e-163	4.74263e-163	-4.00926e-163	8.04005e-163	-3.09507e-164	7.37933e-164	-6.42194e-163	2.47738e-163	-5.41194e-163	1.13755e-163	-1.95946e-164	-4.39513e-163	-1.34762e-163	-6.90841e-164	-7.8159e-164	0
1.23901e-164	-2.97527e-163	4.36775e-163	-3.01081e-164	1.23643e-163	9.55898e-164	-1.49202e-163	2.06172e-163	4.43782e-163	4.191e-163	-4.91961e-163	-1.32133e-163	6.62684e-164	1.19845e-163	-2.88341e-163	-7.93773e-163	4.74263e-163	-4.00926e-163	8.04005e-163	-3.09507e-164	7.37933e-164	-6.42194e-163	2.47738e-163	-5.41194e-163	1.13755e-163	-1.95946e-164	-4.39513e-163	-1.34762e-163	-6.90841e-164	-7.8159e-164	0
1.23901e-164	-2.97527e-163	4.36775e-163	-3.01081e-164	1.23643e-163	9.55898e-164	-1.49202e-163	2.06172e-163	4.43782e-163	4.191e-163	-4.91961e-163	-1.32133e-163	6.62684e-164	1.19845e-163	-2.88341e-163	-7.93773e-163	4.74263e-163	-4.00926e-163	8.04005e-163	-3.09507e-164	7.37933e-164	-6.42194e-163	2.47738e-163	-5.41194e-163	1.13755e-163	-1.95946e-164	-4.39513e-163	-1.34762e-163	-6.90841e-164	-7.8159e-164	0
1.23901e-164	-2.97527e-163	4.36775e-163	-3.01081e-164	1.23643e-163	9.55898e-164	-1.49202e-163	2.06172e-163	4.43782e-163	4.191e-163	-4.91961e-163	-1.32133e-163	6.62684e-164	1.19845e-163	-2.88341e-163	-7.93773e-163	4.74263e-163	-4.00926e-163	8.04005e-163	-3.09507e-164	7.37933e-164	-6.42194e-163	2.47738e-163	-5.41194e-163	1.13755e-163	-1.95946e-164	-4.39513e-163	-1.34762e-163	-6.90841e-164	-7.8159e-164	0
1.23901e-164	-2.97527e-163	4.36775e-163	-3.01081e-164	1.23643e-163	9.55898e-164	-1.49202e-163	2.06172e-163	4.43782e-163	4.191e-163	-4.91961e-163	-1.32133e-163	6.62684e-164	1.19845e-163	-2.88341e-163	-7.93773e-163	4.74263e-163	-4.00926e-163	8.04005e-163	-3.09507e-164	7.37933e-164	-6.42194e-163	2.47738e-163	-5.41194e-163	1.13755e-163	-1.95946e-164	-4.39513e-163	-1.34762e-163	-6.90841e-164	-7.8159e-164	0
1.23901e-164	-2.97527e-163	4.36775e-163	-3.01081e-164	1.23643e-163	9.55898e-164	-1.49202e-163	2.06172e-163	4.43782e-163	4.191e-163	-4.91961e-163	-1.32133e-163	6.62684e-164	1.19845e-163	-2.88341e-163	-7.93773e-163	4.74263e-163	-4.00926e-163	8.04005e-163	-3.09507e-164	7.37933e-164	-6.42194e-163	2.47738e-163	-5.41194e-163	1.13755e-163	-1.95946e-164	-4.39513e-163	-1.34762e-163	-6.90841e-164	-7.8159e-164	0
1.23901e-164	-2.97527e-163	4.36775e-163	-3.01081e-164	1.23643e-163	9.55898e-164	-1.49202e-163	2.06172e-163	4.43782e-163	4.191e-163	-4.91961e-163	-1.32133e-163	6.62684e-164	1.19845e-163	-2.88341e-163	-7.93773e-163	4.74263e-163	-4.00926e-163	8.04005e-163	-3.09507e-164	7.37933e-164	-6.42194e-163	2.47738e-163	-5.41194e-163	1.13755e-163	-1.95946e-164	-4.39513e-163	-1.34762e-163	-6.90841e-164	-7.8159e-164	0
1.23901e-164	-2.97527e-163	4.36775e-163	-3.01081e-164	1.23643e-163	9.55898e-164	-1.49202e-163	2.06172e-163	4.43782e-163	4.191e-163	-4.91961e-163	-1.32133e-163	6.62684e-164	1.19845e-163	-2.88341e-163	-7.93773e-163	4.74263e-163	-4.00926e-163	8.04005e-163	-3.09507e-164	7.37933e-164	-6.42194e-163	2.47738e-163	-5.41194e-163	1.13755e-163	-1.95946e-164	-4.39513e-163	-1.34762e-163	-6.90841e-164	-7.8159e-164	0
1.23901e-164	-2.97527e-163	4.36775e-163	-3.01081e-164	1.23643e-163	9.55898e-164	-1.49202e-163	2.06172e-163	4.43782e-163	4.191e-163	-4.91961e-163	-1.32133e-163	6.62684e-164	1.19845e-163	-2.88341e-163	-7.93773e-163	4.74263e-163	-4.00926e-163	8.04005e-163	-3.09507e-164	7.37933e-164	-6.42194e-163	2.47738e-163	-5.41194e-163	1.13755e-163	-1.95946e-164	-4.39513e-163	-1.34762e-163	-6.90841e-164	-7.8159e-164	0
1.23901e-164	-2.97527e-163	4.36775e-163	-3.01081e-164	1.23643e-163	9.55898e-164	-1.49202e-163	2.06172e-163	4.43782e-163	4.191e-163	-4.91961e-163	-1.32133e-163	6.62684e-164	1.19845e-163	-2.88341e-163	-7.93773e-163	4.74263e-163	-4.00926e-163	8.04005e-163	-3.09507e-164	7.37933e-164	-6.42194e-163	2.47738e-163	-5.41194e-163	1.13755e-163	-1.95946e-164	-4.39513e-163	-1.34762e-163	-6.90841e-164	-7.8159e-164	0
1.23901e-164	-2.97527e-163	4.36775e-163	-3.01081e-164	1.23643e-163	9.55898e-164	-1.49202e-163	2.06172e-163	4.43782e-163	4.191e-163	-4.91961e-163	-1.32133e-163	6.62684e-164	1.19845e-163	-2.88341e-163	-7.93773e-163	4.74263e-163	-4.00926e-163	8.04005e-163	-3.09507e-164	7.37933e-164	-6.42194e-163	2.47738e-163	-5.41194e-163	1.13755e-163	-1.95946e-164	-4.39513e-163	-1.34762e-163	-6.90841e-164	-7.8159e-164	0
1.23901e-164	-2.97527e-163	4.36775e-163	-3.01081e-164	1.23643e-163	9.55898e-164	-1.49202e-163	2.06172e-163	4.43782e-163	4.191e-163	-4.91961e-163	-1.32133e-163	6.62684e-164	1.19845e-163	-2.88341e-163	-7.93773e-163	4.74263e-163	-4.00926e-163	8.04005e-163	-3.09507e-164	7.37933e-164	-6.42194e-163	2.47738e-163	-5.41194e-163	1.13755e-163	-1.95946e-164	-4.39513e-163	-1.34762e-163	-6.90841e-164	-7.8159e-164	0
1.23901e-164	-2.97527e-163	4.36775e-163	-3.01081e-164	1.23643e-163	9.55898e-164	-1.49202e-163	2.06172e-163	4.43782e-163	4.191e-163	-4.91961e-163	-1.32133e-163	6.62684e-164	1.19845e-163	-2.88341e-163	-7.93773e-163	4.74263e-163	-4.00926e-163	8.04005e-163	-3.09507e-164	7.37933e-164	-6.42194e-163	2.47738e-163	-5.41194e-163	1.13755e-163	-1.95946e-164	-4.39513e-163	-1.34762e-163	-6.90841e-164	-7.8159e-164	0
1.23901e-164	-2.97527e-163	4.36775e-163	-3.01081e-164	1.23643e-163	9.55898e-164	-1.49202e-163	2.06172e-163	4.43782e-163	4.191e-163	-4.91961e-163	-1.32133e-163	6.62684e-164	1.19845e-163	-2.88341e-163	-7.93773e-163	4.74263e-163	-4.00926e-163	8.04005e-163	-3.09507e-164	7.37933e-164	-6.42194e-163	2.47738e-163	-5.41194e-163	1.13755e-163	-1.95946e-164	-4.39513e-163	-1.34762e-163	-6.90841e-164	-7.8159e-164	0
1.23901e-164	-2.97527e-163	4.36775e-163	-3.01081e-164	1.23643e-163	9.55898e-164	-1.49202e-163	2.06172e-163	4.43782e-163	4.191e-163	-4.91961e-163	-1.32133e-163	6.62684e-164	1.19845e-163	-2.88341e-163	-7.93773e-163	4.74263e-163	-4.00926e-163	8.04005e-163	-3.09507e-164	7.37933e-164	-6.42194e-163	2.47738e-163	-5.41194e-163	1.13755e-163	-1.95946e-164	-4.39513e-163	-1.34762e-163	-6.90841e-164	-7.8159e-164	0
1.23901e-164	-2.97527e-163	4.36775e-163	-3.01081e-164	1.23643e-163	9.55898e-164	-1.49202e-163	2.06172e-163	4.43782e-163	4.191e-163	-4.91961e-163	-1.32133e-163	6.62684e-164	1.19845e-163	-2.88341e-163	-7.93773e-163	4.74263e-163	-4.00926e-163	8.04005e-163	-3.09507e-164	7.37933e-164	-6.42194e-163	2.47738e-163	-5.41194e-163	1.13755e-163	-1.95946e-164	-4.39513e-163	-1.34762e-163	-6.90841e-164	-7.8159e-164	0
1.23901e-164	-2.97527e-163	4.36775e-163	-3.01081e-164	1.23643e-163	9.55898e-164	-1.49202e-163	2.06172e-163	4.43782e-163	4.191e-163	-4.91961e-163	-1.32133e-163	6.62684e-164	1.19845e-163	-2.88341e-163	-7.93773e-163	4.74263e-163	-4.00926e-163	8.04005e-163	-3.09507e-164	7.37933e-164	-6.42194e-163	2.47738e-163	-5.41194e-163	1.13755e-163	-1.95946e-164	-4.39513e-163	-1.34762e-163	-6.90841e-164	-7.8159e-164	0
1.23901e-164	-2.97527e-163	4.36775e-163	-3.01081e-164	1.23643e-163	9.55898e-164	-1.49202e-163	2.06172e-163	4.43782e-163	4.191e-163	-4.91961e-163	-1.32133e-163	6.62684e-164	1.19845e-163	-2.88341e-163	-7.93773e-163	4.74263e-163	-4.00926e-163	8.04005e-163	-3.09507e-164	7.37933e-164	-6.42194e-163	2.47738e-163	-5.41194e-163	1.13755e-163	-1.95946e-164	-4.39513e-163	-1.34762e-163	-6.90841e-164	-7.8159e-164	0
1.23901e-164	-2.97527e-163	4.36775e-163	-3.01081e-164	1.23643e-163	9.55898e-164	-1.49202e-163	2.06172e-163	4.43782e-163	4.191e-163	-4.91961e-163	-1.32133e-163	6.62684e-164	1.19845e-163	-2.88341e-163	-7.93773e-163	4.74263e-163	-4.00926e-163	8.04005e-163	-3.09507e-164	7.37933e-164	-6.42194e-163	2.47738e-163	-5.41194e-163	1.13755e-163	-1.95946e-164	-4.39513e-163	-1.34762e-163	-6.90841e-164	-7.8159e-164	0
1.23901e-164	-2.97527e-163	4.36775e-163	-3.01081e-164	1.23643e-163	9.55898e-164	-1.49202e-163	2.06172e-163	4.43782e-163	4.191e-163	-4.91961e-163	-1.32133e-163	6.62684e-164	1.19845e-163	-2.88341e-163	-7.93773e-163	4.74263e-163	-4.00926e-163	8.04005e-163	-3.09507e-164	7.37933e-164	-6.42194e-163	2.47738e-163	-5.41194e-163	1.13755e-163	-1.95946e-164	-4.39513e-163	-1.34762e-163	-6.90841e-164	-7.8159e-164	0
1.23901e-164	-2.97527e-163	4.36775e-163	-3.01081e-164	1.23643e-163	9.55898e-164	-1.49202e-163	2.06172e-163	4.43782e-163	4.191e-163	-4.91961e-163	-1.32133e-163	6.62684e-164	1.19845e-163	-2.88341e-163	-7.93773e-163	4.74263e-163	-4.00926e-163	8.04005e-163	-3.09507e-164	7.37933e-164	-6.42194e-163	2.47738e-163	-5.41194e-163	1.13755e-163	-1.95946e-164	-4.39513e-163	-1.34762e-163	-6.90841e-164	-7.8159e-164	0
1.23901e-164	-2.97527e-163	4.36775e-163	-3.01081e-164	1.23643e-163	9.55898e-164	-1.49202e-163	2.06172e-163	4.43782e-163	4.191e-163	-4.91961e-163	-1.32133e-163	6.62684e-164	1.19845e-163	-2.88341e-163	-7.93773e-163	4.74263e-163	-4.00926e-163	8.04005e-163	-3.09507e-164	7.37933e-164	-6.42194e-163	2.47738e-163	-5.41194e-163	1.13755e-163	-1.95946e-164	-4.39513e-163	-1.34762e-163	-6.90841e-164	-7.8159e-164	0
1.23901e-164	-2.97527e-163	4.36775e-163	-3.01081e-164	1.23643e-163	9.55898e-164	-1.49202e-163	2.06172e-163	4.43782e-163	4.191e-163	-4.91961e-163	-1.32133e-163	6.62684e-164	1.19845e-163	-2.88341e-163	-7.93773e-163	4.74263e-163	-4.00926e-163	8.04005e-163	-3.09507e-164	7.37933e-164	-6.42194e-163	2.47738e-163	-5.41194e-163	1.13755e-163	-1.95946e-164	-4.39513e-163	-1.34762e-163	-6.90841e-164	-7.8159e-164	0
1.23901e-164	-2.97527e-163	4.36775e-163	-3.01081e-164	1.23643e-163	9.55898e-164	-1.49202e-163	2.06172e-163	4.43782e-163	4.191e-163	-4.91961e-163	-1.32133e-163	6.62684e-164	1.19845e-163	-2.88341e-163	-7.93773e-163	4.74263e-163	-4.00926e-163	8.04005e-163	-3.09507e-164	7.37933e-164	-6.42194e-163	2.47738e-163	-5.41194e-163	1.13755e-163	-1.95946e-164	-4.39513e-163	-1.34762e-163	-6.90841e-164	-7.8159e-164	0
1.23901e-164	-2.97527e-163	4.36775e-163	-3.01081e-164	1.23643e-163	9.55898e-164	-1.49202e-163	2.06172e-163	4.43782e-163	4.191e-163	-4.91961e-163	-1.32133e-163	6.62684e-164	1.19845e-163	-2.88341e-163	-7.93773e-163	4.74263e-163	-4.00926e-163	8.04005e-163	-3.09507e-164	7.37933e-164	-6.42194e-163	2.47738e-163	-5.41194e-163	1.13755e-163	-1.95946e-164	-4.39513e-163	-1.34762e-163	-6.90841e-164	-7.8159e-164	0
1.23901e-164	-2.97527e-163	4.36775e-163	-3.01081e-164	1.23643e-163	9.55898e-164	-1.49202e-163	2.06172e-163	4.43782e-163	4.191e-163	-4.91961e-163	-1.32133e-163	6.62684e-164	1.19845e-163	-2.88341e-163	-7.93773e-163	4.74263e-163	-4.00926e-163	8.04005e-163	-3.09507e-164	7.37933e-164	-6.42194e-163	2.47738e-163	-5.41194e-163	1.13755e-163	-1.95946e-164	-4.39513e-163	-1.34762e-163	-6.90841e-164	-7.8159e-164	0
1.23901e-164	-2.97527e-163	4.36775e-163	-3.01081e-164	1.23643e-163	9.55898e-164	-1.49202e-163	2.06172e-163	4.43782e-163	4.191e-163	-4.91961e-163	-1.32133e-163	6.62684e-164	1.19845e-163	-2.88341e-163	-7.93773e-163	4.74263e-163	-4.00926e-163	8.04005e-163	-3.09507e-164	7.37933e-164	-6.42194e-163	2.47738e-163	-5.41194e-163	1.13755e-163	-1.95946e-164	-4.39513e-163	-1.34762e-163	-6.90841e-164	-7.8159e-164	0
1.23901e-164	-2.97527e-163	4.36775e-163	-3.01081e-164	1.23643e-163	9.55898e-164	-1.49202e-163	2.06172e-163	4.43782e-163	4.191e-163	-4.91961e-163	-1.32133e-163	6.62684e-164	1.19845e-163	-2.88341e-163	-7.93773e-163	4.74263e-163	-4.00926e-163	8.04005e-163	-3.09507e-164	7.37933e-164	-6.42194e-163	2.47738e-163	-5.41194e-163	1.13755e-163	-1.95946e-164	-4.39513e-163	-1.34762e-163	-6.90841e-164	-7.8159e-164	0
1.23901e-164	-2.97527e-163	4.36775e-163	-3.01081e-164	1.23643e-163	9.55898e-164	-1.49202e-163	2.06172e-163	4.43782e-163	4.191e-163	-4.91961e-163	-1.32133e-163	6.62684e-164	1.19845e-163	-2.88341e-163	-7.93773e-163	4.74263e-163	-4.00926e-163	8.04005e-163	-3.09507e-164	7.37933e-164	-6.42194e-163	2.47738e-163	-5.41194e-163	1.13755e-163	-1.95946e-164	-4.39513e-163	-1.34762e-163	-6.90841e-164	-7.8159e-164	0
1.23901e-164	-2.97527e-163	4.36775e-163	-3.01081e-164	1.23643e-163	9.55898e-164	-1.49202e-163	2.06172e-163	4.43782e-163	4.191e-163	-4.91961e-163	-1.32133e-163	6.62684e-164	1.19845e-163	-2.88341e-163	-7.93773e-163	4.74263e-163	-4.00926e-163	8.04005e-163	-3.09507e-164	7.37933e-164	-6.42194e-163	2.47738e-163	-5.41194e-163	1.13755e-163	-1.95946e-164	-4.39513e-163	-1.34762e-163	-6.90841e-164	-7.8159e-164	0
1.23901e-164	-2.97527e-163	4.36775e-163	-3.01081e-164	1.23643e-163	9.55898e-164	-1.49202e-163	2.06172e-163	4.43782e-163	4.191e-163	-4.91961e-163	-1.32133e-163	6.62684e-164	1.19845e-163	-2.88341e-163	-7.93773e-163	4.74263e-163	-4.00926e-163	8.04005e-163	-3.09507e-164	7.37933e-164	-6.42194e-163	2.47738e-163	-5.41194e-163	1.13755e-163	-1.95946e-164	-4.39513e-163	-1.34762e-163	-6.90841e-164	-7.8159e-164	0
1.23901e-164	-2.97527e-163	4.36775e-163	-3.01081e-164	1.23643e-163	9.55898e-164	-1.49202e-163	2.06172e-163	4.43782e-163	4.191e-163	-4.91961e-163	-1.32133e-163	6.62684e-164	1.19845e-163	-2.88341e-163	-7.93773e-163	4.74263e-163	-4.00926e-163	8.04005e-163	-3.09507e-164	7.37933e-164	-6.42194e-163	2.47738e-163	-5.41194e-163	1.13755e-163	-1.95946e-164	-4.39513e-163	-1.34762e-163	-6.90841e-164	-7.8159e-164	0
1.23901e-164	-2.97527e-163	4.36775e-163	-3.01081e-164	1.23643e-163	9.55898e-164	-1.49202e-163	2.06172e-163	4.43782e-163	4.191e-163	-4.91961e-163	-1.32133e-163	6.62684e-164	1.19845e-163	-2.88341e-163	-7.93773e-163	4.74263e-163	-4.00926e-163	8.04005e-163	-3.09507e-164	7.37933e-164	-6.42194e-163	2.47738e-163	-5.41194e-163	1.13755e-163	-1.95946e-164	-4.39513e-163	-1.34762e-163	-6.90841e-164	-7.8159e-164	0
1.23901e-164	-2.97527e-163	4.36775e-163	-3.01081e-164	1.23643e-163	9.55898e-164	-1.49202e-163	2.06172e-163	4.43782e-163	4.191e-163	-4.91961e-163	-1.32133e-163	6.62684e-164	1.19845e-163	-2.88341e-163	-7.93773e-163	4.74263e-163	-4.00926e-163	8.04005e-163	-3.09507e-164	7.37933e-164	-6.42194e-163	2.47738e-163	-5.41194e-163	1.13755e-163	-1.95946e-164	-4.39513e-163	-1.34762e-163	-6.90841e-164	-7.8159e-164	0
1.23901e-164	-2.97527e-163	4.36775e-163	-3.01081e-164	1.23643e-163	9.55898e-164	-1.49202e-163	2.06172e-163	4.43782e-163	4.191e-163	-4.91961e-163	-1.32133e-163	6.62684e-164	1.19845e-163	-2.88341e-163	-7.93773e-163	4.74263e-163	-4.00926e-163	8.04005e-163	-3.09507e-164	7.37933e-164	-6.42194e-163	2.47738e-163	-5.41194e-163	1.13755e-163	-1.95946e-164	-4.39513e-163	-1.34762e-163	-6.90841e-164	-7.8159e-164	0
1.23901e-164	-2.97527e-163	4.36775e-163	-3.01081e-164	1.23643e-163	9.55898e-164	-1.49202e-163	2.06172e-163	4.43782e-163	4.191e-163	-4.91961e-163	-1.32133e-163	6.62684e-164	1.19845e-163	-2.88341e-163	-7.93773e-163	4.74263e-163	-4.00926e-163	8.04005e-163	-3.09507e-164	7.37933e-164	-6.42194e-163	2.47738e-163	-5.41194e-163	1.13755e-163	-1.95946e-164	-4.39513e-163	-1.34762e-163	-6.90841e-164	-7.8159e-164	0
1.23901e-164	-2.97527e-163	4.36775e-163	-3.01081e-164	1.23643e-163	9.55898e-164	-1.49202e-163	2.06172e-163	4.43782e-163	4.191e-163	-4.91961e-163	-1.32133e-163	6.62684e-164	1.19845e-163	-2.88341e-163	-7.93773e-163	4.74263e-163	-4.00926e-163	8.04005e-163	-3.09507e-164	7.37933e-164	-6.42194e-163	2.47738e-163	-5.41194e-163	1.13755e-163	-1.95946e-164	-4.39513e-163	-1.34762e-163	-6.90841e-164	-7.8159e-164	0
1.23901e-164	-2.97527e-163	4.36775e-163	-3.01081e-164	1.23643e-163	9.55898e-164	-1.49202e-163	2.06172e-163	4.43782e-163	4.191e-163	-4.91961e-163	-1.32133e-163	6.62684e-164	1.19845e-163	-2.88341e-163	-7.93773e-163	4.74263e-163	-4.00926e-163	8.04005e-163	-3.09507e-164	7.37933e-164	-6.42194e-163	2.47738e-163	-5.41194e-163	1.13755e-163	-1.95946e-164	-4.39513e-163	-1.34762e-163	-6.90841e-164	-7.8159e-164	0
1.23901e-164	-2.97527e-163	4.36775e-163	-3.01081e-164	1.23643e-163	9.55898e-164	-1.49202e-163	2.06172e-163	4.43782e-163	4.191e-163	-4.91961e-163	-1.32133e-163	6.62684e-164	1.19845e-163	-2.88341e-163	-7.93773e-163	4.74263e-163	-4.00926e-163	8.04005e-163	-3.09507e-164	7.37933e-164	-6.42194e-163	2.47738e-163	-5.41194e-163	1.13755e-163	-1.95946e-164	-4.39513e-163	-1.34762e-163	-6.90841e-164	-7.8159e-164	0
1.23901e-164	-2.97527e-163	4.36775e-163	-3.01081e-164	1.23643e-163	9.55898e-164	-1.49202e-163	2.06172e-163	4.43782e-163	4.191e-163	-4.91961e-163	-1.32133e-163	6.62684e-164	1.19845e-163	-2.88341e-163	-7.93773e-163	4.74263e-163	-4.00926e-163	8.04005e-163	-3.09507e-164	7.37933e-164	-6.42194e-163	2.47738e-163	-5.41194e-163	1.13755e-163	-1.95946e-164	-4.39513e-163	-1.34762e-163	-6.90841e-164	-7.8159e-164	0
1.23901e-164	-2.97527e-163	4.36775e-163	-3.01081e-164	1.23643e-163	9.55898e-164	-1.49202e-163	2.06172e-163	4.43782e-163	4.191e-163	-4.91961e-163	-1.32133e-163	6.62684e-164	1.19845e-163	-2.88341e-163	-7.93773e-163	4.74263e-163	-4.00926e-163	8.04005e-163	-3.09507e-164	7.37933e-164	-6.42194e-163	2.47738e-163	-5.41194e-163	1.13755e-163	-1.95946e-164	-4.39513e-163	-1.34762e-163	-6.90841e-164	-7.8159e-164	0
1.23901e-164	-2.97527e-163	4.36775e-163	-3.01081e-164	1.23643e-163	9.55898e-164	-1.49202e-163	2.06172e-163	4.43782e-163	4.191e-163	-4.91961e-163	-1.32133e-163	6.62684e-164	1.19845e-163	-2.88341e-163	-7.93773e-163	4.74263e-163	-4.00926e-163	8.04005e-163	-3.09507e-164	7.37933e-164	-6.42194e-163	2.47738e-163	-5.41194e-163	1.13755e-163	-1.95946e-164	-4.39513e-163	-1.34762e-163	-6.90841e-164	-7.8159e-164	0
1.23901e-164	-2.97527e-163	4.36775e-163	-3.01081e-164	1.23643e-163	9.55898e-164	-1.49202e-163	2.06172e-163	4.43782e-163	4.191e-163	-4.91961e-163	-1.32133e-163	6.62684e-164	1.19845e-163	-2.88341e-163	-7.93773e-163	4.74263e-163	-4.00926e-163	8.04005e-163	-3.09507e-164	7.37933e-164	-6.42194e-163	2.47738e-163	-5.41194e-163	1.13755e-163	-1.95946e-164	-4.39513e-163	-1.34762e-163	-6.90841e-164	-7.8159e-164	0
1.23901e-164	-2.97527e-163	4.36775e-163	-3.01081e-164	1.23643e-163	9.55898e-164	-1.49202e-163	2.06172e-163	4.43782e-163	4.191e-163	-4.91961e-163	-1.32133e-163	6.62684e-164	1.19845e-163	-2.88341e-163	-7.93773e-163	4.74263e-163	-4.00926e-163	8.04005e-163	-3.09507e-164	7.37933e-164	-6.42194e-163	2.47738e-163	-5.41194e-163	1.13755e-163	-1.95946e-164	-4.39513e-163	-1.34762e-163	-6.90841e-164	-7.8159e-164	0
1.23901e-164	-2.97527e-163	4.36775e-163	-3.01081e-164	1.23643e-163	9.55898e-164	-1.49202e-163	2.06172e-163	4.43782e-163	4.191e-163	-4.91961e-163	-1.32133e-163	6.62684e-164	1.19845e-163	-2.88341e-163	-7.93773e-163	4.74263e-163	-4.00926e-163	8.04005e-163	-3.09507e-164	7.37933e-164	-6.42194e-163	2.47738e-163	-5.41194e-163	1.13755e-163	-1.95946e-164	-4.39513e-163	-1.34762e-163	-6.90841e-164	-7.8159e-164	0
1.23901e-164	-2.97527e-163	4.36775e-163	-3.01081e-164	1.23643e-163	9.55898e-164	-1.49202e-163	2.06172e-163	4.43782e-163	4.191e-163	-4.91961e-163	-1.32133e-163	6.62684e-164	1.19845e-163	-2.88341e-163	-7.93773e-163	4.74263e-163	-4.00926e-163	8.04005e-163	-3.09507e-164	7.37933e-164	-6.42194e-163	2.47738e-163	-5.41194e-163	1.13755e-163	-1.95946e-164	-4.39513e-163	-1.34762e-163	-6.90841e-164	-7.8159e-164	0
1.23901e-164	-2.97527e-163	4.36775e-163	-3.01081e-164	1.23643e-163	9.55898e-164	-1.49202e-163	2.06172e-163	4.43782e-163	4.191e-163	-4.91961e-163	-1.32133e-163	6.62684e-164	1.19845e-163	-2.88341e-163	-7.93773e-163	4.74263e-163	-4.00926e-163	8.04005e-163	-3.09507e-164	7.37933e-164	-6.42194e-163	2.47738e-163	-5.41194e-163	1.13755e-163	-1.95946e-164	-4.39513e-163	-1.34762e-163	-6.90841e-164	-7.8159e-164	0
1.23901e-164	-2.97527e-163	4.36775e-163	-3.01081e-164	1.23643e-163	9.55898e-164	-1.49202e-163	2.06172e-163	4.43782e-163	4.191e-163	-4.91961e-163	-1.32133e-163	6.62684e-164	1.19845e-163	-2.88341e-163	-7.93773e-163	4.74263e-163	-4.00926e-163	8.04005e-163	-3.09507e-164	7.37933e-164	-6.42194e-163	2.47738e-163	-5.41194e-163	1.13755e-163	-1.95946e-164	-4.39513e-163	-1.34762e-163	-6.90841e-164	-7.8159e-164	0
1.23901e-164	-2.97527e-163	4.36775e-163	-3.01081e-164	1.23643e-163	9.55898e-164	-1.49202e-163	2.06172e-163	4.43782e-163	4.191e-163	-4.91961e-163	-1.32133e-163	6.62684e-164	1.19845e-163	-2.88341e-163	-7.93773e-163	4.74263e-163	-4.00926e-163	8.04005e-163	-3.09507e-164	7.37933e-164	-6.42194e-163	2.47738e-163	-5.41194e-163	1.13755e-163	-1.95946e-164	-4.39513e-163	-1.34762e-163	-6.90841e-164	-7.8159e-164	0
1.23901e-164	-2.97527e-163	4.36775e-163	-3.01081e-164	1.23643e-163	9.55898e-164	-1.49202e-163	2.06172e-163	4.43782e-163	4.191e-163	-4.91961e-163	-1.32133e-163	6.62684e-164	1.19845e-163	-2.88341e-163	-7.93773e-163	4.74263e-163	-4.00926e-163	8.04005e-163	-3.09507e-164	7.37933e-164	-6.42194e-163	2.47738e-163	-5.41194e-163	1.13755e-163	-1.95946e-164	-4.39513e-163	-1.34762e-163	-6.90841e-164	-7.8159e-164	0
1.23901e-164	-2.97527e-163	4.36775e-163	-3.01081e-164	1.23643e-163	9.55898e-164	-1.49202e-163	2.06172e-163	4.43782e-163	4.191e-163	-4.91961e-163	-1.32133e-163	6.62684e-164	1.19845e-163	-2.88341e-163	-7.93773e-163	4.74263e-163	-4.00926e-163	8.04005e-163	-3.09507e-164	7.37933e-164	-6.42194e-163	2.47738e-163	-5.41194e-163	1.13755e-163	-1.95946e-164	-4.39513e-163	-1.34762e-163	-6.90841e-164	-7.8159e-164	0
1.23901e-164	-2.97527e-163	4.36775e-163	-3.01081e-164	1.23643e-163	9.55898e-164	-1.49202e-163	2.06172e-163	4.43782e-163	4.191e-163	-4.91961e-163	-1.32133e-163	6.62684e-164	1.19845e-163	-2.88341e-163	-7.93773e-163	4.74263e-163	-4.00926e-163	8.04005e-163	-3.09507e-164	7.37933e-164	-6.42194e-163	2.47738e-163	-5.41194e-163	1.13755e-163	-1.95946e-164	-4.39513e-163	-1.34762e-163	-6.90841e-164	-7.8159e-164	0
1.23901e-164	-2.97527e-163	4.36775e-163	-3.01081e-164	1.23643e-163	9.55898e-164	-1.49202e-163	2.06172e-163	4.43782e-163	4.191e-163	-4.91961e-163	-1.32133e-163	6.62684e-164	1.19845e-163	-2.88341e-163	-7.93773e-163	4.74263e-163	-4.00926e-163	8.04005e-163	-3.09507e-164	7.37933e-164	-6.42194e-163	2.47738e-163	-5.41194e-163	1.13755e-163	-1.95946e-164	-4.39513e-163	-1.34762e-163	-6.90841e-164	-7.8159e-164	0
1.23901e-164	-2.97527e-163	4.36775e-163	-3.01081e-164	1.23643e-163	9.55898e-164	-1.49202e-163	2.06172e-163	4.43782e-163	4.191e-163	-4.91961e-163	-1.32133e-163	6.62684e-164	1.19845e-163	-2.88341e-163	-7.93773e-163	4.74263e-163	-4.00926e-163	8.04005e-163	-3.09507e-164	7.37933e-164	-6.42194e-163	2.47738e-163	-5.41194e-163	1.13755e-163	-1.95946e-164	-4.39513e-163	-1.34762e-163	-6.90841e-164	-7.8159e-164	0
1.23901e-164	-2.97527e-163	4.36775e-163	-3.01081e-164	1.23643e-163	9.55898e-164	-1.49202e-163	2.06172e-163	4.43782e-163	4.191e-163	-4.91961e-163	-1.32133e-163	6.62684e-164	1.19845e-163	-2.88341e-163	-7.93773e-163	4.74263e-163	-4.00926e-163	8.04005e-163	-3.09507e-164	7.37933e-164	-6.42194e-163	2.47738e-163	-5.41194e-163	1.13755e-163	-1.95946e-164	-4.39513e-163	-1.34762e-163	-6.90841e-164	-7.8159e-164	0
1.23901e-164	-2.97527e-163	4.36775e-163	-3.01081e-164	1.23643e-163	9.55898e-164	-1.49202e-163	2.06172e-163	4.43782e-163	4.191e-163	-4.91961e-163	-1.32133e-163	6.62684e-164	1.19845e-163	-2.88341e-163	-7.93773e-163	4.74263e-163	-4.00926e-163	8.04005e-163	-3.09507e-164	7.37933e-164	-6.42194e-163	2.47738e-163	-5.41194e-163	1.13755e-163	-1.95946e-164	-4.39513e-163	-1.34762e-163	-6.90841e-164	-7.8159e-164	0
1.23901e-164	-2.97527e-163	4.36775e-163	-3.01081e-164	1.23643e-163	9.55898e-164	-1.49202e-163	2.06172e-163	4.43782e-163	4.191e-163	-4.91961e-163	-1.32133e-163	6.62684e-164	1.19845e-163	-2.88341e-163	-7.93773e-163	4.74263e-163	-4.00926e-163	8.04005e-163	-3.09507e-164	7.37933e-164	-6.42194e-163	2.47738e-163	-5.41194e-163	1.13755e-163	-1.95946e-164	-4.39513e-163	-1.34762e-163	-6.90841e-164	-7.8159e-164	0
1.23901e-164	-2.97527e-163	4.36775e-163	-3.01081e-164	1.23643e-163	9.55898e-164	-1.49202e-163	2.06172e-163	4.43782e-163	4.191e-163	-4.91961e-163	-1.32133e-163	6.62684e-164	1.19845e-163	-2.88341e-163	-7.93773e-163	4.74263e-163	-4.00926e-163	8.04005e-163	-3.09507e-164	7.37933e-164	-6.42194e-163	2.47738e-163	-5.41194e-163	1.13755e-163	-1.95946e-164	-4.39513e-163	-1.34762e-163	-6.90841e-164	-7.8159e-164	0
1.23901e-164	-2.97527e-163	4.36775e-163	-3.01081e-164	1.23643e-163	9.55898e-164	-1.49202e-163	2.06172e-163	4.43782e-163	4.191e-163	-4.91961e-163	-1.32133e-163	6.62684e-164	1.19845e-163	-2.88341e-163	-7.93773e-163	4.74263e-163	-4.00926e-163	8.04005e-163	-3.09507e-164	7.37933e-164	-6.42194e-163	2.47738e-163	-5.41194e-163	1.13755e-163	-1.95946e-164	-4.39513e-163	-1.34762e-163	-6.90841e-164	-7.8159e-164	0
1.23901e-164	-2.97527e-163	4.36775e-163	-3.01081e-164	1.23643e-163	9.55898e-164	-1.49202e-163	2.06172e-163	4.43782e-163	4.191e-163	-4.91961e-163	-1.32133e-163	6.62684e-164	1.19845e-163	-2.88341e-163	-7.93773e-163	4.74263e-163	-4.00926e-163	8.04005e-163	-3.09507e-164	7.37933e-164	-6.42194e-163	2.47738e-163	-5.41194e-163	1.13755e-163	-1.95946e-164	-4.39513e-163	-1.34762e-163	-6.90841e-164	-7.8159e-164	0
1.23901e-164	-2.97527e-163	4.36775e-163	-3.01081e-164	1.23643e-163	9.55898e-164	-1.49202e-163	2.06172e-163	4.43782e-163	4.191e-163	-4.91961e-163	-1.32133e-163	6.62684e-164	1.19845e-163	-2.88341e-163	-7.93773e-163	4.74263e-163	-4.00926e-163	8.04005e-163	-3.09507e-164	7.37933e-164	-6.42194e-163	2.47738e-163	-5.41194e-163	1.13755e-163	-1.95946e-164	-4.39513e-163	-1.34762e-163	-6.90841e-164	-7.8159e-164	0
1.23901e-164	-2.97527e-163	4.36775e-163	-3.01081e-164	1.23643e-163	9.55898e-164	-1.49202e-163	2.06172e-163	4.43782e-163	4.191e-163	-4.91961e-163	-1.32133e-163	6.62684e-164	1.19845e-163	-2.88341e-163	-7.93773e-163	4.74263e-163	-4.00926e-163	8.04005e-163	-3.09507e-164	7.37933e-164	-6.42194e-163	2.47738e-163	-5.41194e-163	1.13755e-163	-1.95946e-164	-4.39513e-163	-1.34762e-163	-6.90841e-164	-7.8159e-164	0
1.23901e-164	-2.97527e-163	4.36775e-163	-3.01081e-164	1.23643e-163	9.55898e-164	-1.49202e-163	2.06172e-163	4.43782e-163	4.191e-163	-4.91961e-163	-1.32133e-163	6.62684e-164	1.19845e-163	-2.88341e-163	-7.93773e-163	4.74263e-163	-4.00926e-163	8.04005e-163	-3.09507e-164	7.37933e-164	-6.42194e-163	2.47738e-163	-5.41194e-163	1.13755e-163	-1.95946e-164	-4.39513e-163	-1.34762e-163	-6.90841e-164	-7.8159e-164	0
1.23901e-164	-2.97527e-163	4.36775e-163	-3.01081e-164	1.23643e-163	9.55898e-164	-1.49202e-163	2.06172e-163	4.43782e-163	4.191e-163	-4.91961e-163	-1.32133e-163	6.62684e-164	1.19845e-163	-2.88341e-163	-7.93773e-163	4.74263e-163	-4.00926e-163	8.04005e-163	-3.09507e-164	7.37933e-164	-6.42194e-163	2.47738e-163	-5.41194e-163	1.13755e-163	-1.95946e-164	-4.39513e-163	-1.34762e-163	-6.90841e-164	-7.8159e-164	0
1.23901e-164	-2.97527e-163	4.36775e-163	-3.01081e-164	1.23643e-163	9.55898e-164	-1.49202e-163	2.06172e-163	4.43782e-163	4.191e-163	-4.91961e-163	-1.32133e-163	6.62684e-164	1.19845e-163	-2.88341e-163	-7.93773e-163	4.74263e-163	-4.00926e-163	8.04005e-163	-3.09507e-164	7.37933e-164	-6.42194e-163	2.47738e-163	-5.41194e-163	1.13755e-163	-1.95946e-164	-4.39513e-163	-1.34762e-163	-6.90841e-164	-7.8159e-164	0
1.23901e-164	-2.97527e-163	4.36775e-163	-3.01081e-164	1.23643e-163	9.55898e-164	-1.49202e-163	2.06172e-163	4.43782e-163	4.191e-163	-4.91961e-163	-1.32133e-163	6.62684e-164	1.19845e-163	-2.88341e-163	-7.93773e-163	4.74263e-163	-4.00926e-163	8.04005e-163	-3.09507e-164	7.37933e-164	-6.42194e-163	2.47738e-163	-5.41194e-163	1.13755e-163	-1.95946e-164	-4.39513e-163	-1.34762e-163	-6.90841e-164	-7.8159e-164	0
1.23901e-164	-2.97527e-163	4.36775e-163	-3.01081e-164	1.23643e-163	9.55898e-164	-1.49202e-163	2.06172e-163	4.43782e-163	4.191e-163	-4.91961e-163	-1.32133e-163	6.62684e-164	1.19845e-163	-2.88341e-163	-7.93773e-163	4.74263e-163	-4.00926e-163	8.04005e-163	-3.09507e-164	7.37933e-164	-6.42194e-163	2.47738e-163	-5.41194e-163	1.13755e-163	-1.95946e-164	-4.39513e-163	-1.34762e-163	-6.90841e-164	-7.8159e-164	0
1.23901e-164	-2.97527e-163	4.36775e-163	-3.01081e-164	1.23643e-163	9.55898e-164	-1.49202e-163	2.06172e-163	4.43782e-163	4.191e-163	-4.91961e-163	-1.32133e-163	6.62684e-164	1.19845e-163	-2.88341e-163	-7.93773e-163	4.74263e-163	-4.00926e-163	8.04005e-163	-3.09507e-164	7.37933e-164	-6.42194e-163	2.47738e-163	-5.41194e-163	1.13755e-163	-1.95946e-164	-4.39513e-163	-1.34762e-163	-6.90841e-164	-7.8159e-164	0
1.23901e-164	-2.97527e-163	4.36775e-163	-3.01081e-164	1.23643e-163	9.55898e-164	-1.49202e-163	2.06172e-163	4.43782e-163	4.191e-163	-4.91961e-163	-1.32133e-163	6.62684e-164	1.19845e-163	-2.88341e-163	-7.93773e-163	4.74263e-163	-4.00926e-163	8.04005e-163	-3.09507e-164	7.37933e-164	-6.42194e-163	2.47738e-163	-5.41194e-163	1.13755e-163	-1.95946e-164	-4.39513e-163	-1.34762e-163	-6.90841e-164	-7.8159e-164	0
1.23901e-164	-2.97527e-163	4.36775e-163	-3.01081e-164	1.23643e-163	9.55898e-164	-1.49202e-163	2.06172e-163	4.43782e-163	4.191e-163	-4.91961e-163	-1.32133e-163	6.62684e-164	1.19845e-163	-2.88341e-163	-7.93773e-163	4.74263e-163	-4.00926e-163	8.04005e-163	-3.09507e-164	7.37933e-164	-6.42194e-163	2.47738e-163	-5.41194e-163	1.13755e-163	-1.95946e-164	-4.39513e-163	-1.34762e-163	-6.90841e-164	-7.8159e-164	0
1.23901e-164	-2.97527e-163	4.36775e-163	-3.01081e-164	1.23643e-163	9.55898e-164	-1.49202e-163	2.06172e-163	4.43782e-163	4.191e-163	-4.91961e-163	-1.32133e-163	6.62684e-164	1.19845e-163	-2.88341e-163	-7.93773e-163	4.74263e-163	-4.00926e-163	8.04005e-163	-3.09507e-164	7.37933e-164	-6.42194e-163	2.47738e-163	-5.41194e-163	1.13755e-163	-1.95946e-164	-4.39513e-163	-1.34762e-163	-6.90841e-164	-7.8159e-164	0
1.23901e-164	-2.97527e-163	4.36775e-163	-3.01081e-164	1.23643e-163	9.55898e-164	-1.49202e-163	2.06172e-163	4.43782e-163	4.191e-163	-4.91961e-163	-1.32133e-163	6.62684e-164	1.19845e-163	-2.88341e-163	-7.93773e-163	4.74263e-163	-4.00926e-163	8.04005e-163	-3.09507e-164	7.37933e-164	-6.42194e-163	2.47738e-163	-5.41194e-163	1.13755e-163	-1.95946e-164	-4.39513e-163	-1.34762e-163	-6.90841e-164	-7.8159e-164	0
1.23901e-164	-2.97527e-163	4.36775e-163	-3.01081e-164	1.23643e-163	9.55898e-164	-1.49202e-163	2.06172e-163	4.43782e-163	4.191e-163	-4.91961e-163	-1.32133e-163	6.62684e-164	1.19845e-163	-2.88341e-163	-7.93773e-163	4.74263e-163	-4.00926e-163	8.04005e-163	-3.09507e-164	7.37933e-164	-6.42194e-163	2.47738e-163	-5.41194e-163	1.13755e-163	-1.95946e-164	-4.39513e-163	-1.34762e-163	-6.90841e-164	-7.8159e-164	0
1.23901e-164	-2.97527e-163	4.36775e-163	-3.01081e-164	1.23643e-163	9.55898e-164	-1.49202e-163	2.06172e-163	4.43782e-163	4.191e-163	-4.91961e-163	-1.32133e-163	6.62684e-164	1.19845e-163	-2.88341e-163	-7.93773e-163	4.74263e-163	-4.00926e-163	8.04005e-163	-3.09507e-164	7.37933e-164	-6.42194e-163	2.47738e-163	-5.41194e-163	1.13755e-163	-1.95946e-164	-4.39513e-163	-1.34762e-163	-6.90841e-164	-7.8159e-164	0
1.23901e-164	-2.97527e-163	4.36775e-163	-3.01081e-164	1.23643e-163	9.55898e-164	-1.49202e-163	2.06172e-163	4.43782e-163	4.191e-163	-4.91961e-163	-1.32133e-163	6.62684e-164	1.19845e-163	-2.88341e-163	-7.93773e-163	4.74263e-163	-4.00926e-163	8.04005e-163	-3.09507e-164	7.37933e-164	-6.42194e-163	2.47738e-163	-5.41194e-163	1.13755e-163	-1.95946e-164	-4.39513e-163	-1.34762e-163	-6.90841e-164	-7.8159e-164	0
1.23901e-164	-2.97527e-163	4.36775e-163	-3.01081e-164	1.23643e-163	9.55898e-164	-1.49202e-163	2.06172e-163	4.43782e-163	4.191e-163	-4.91961e-163	-1.32133e-163	6.62684e-164	1.19845e-163	-2.88341e-163	-7.93773e-163	4.74263e-163	-4.00926e-163	8.04005e-163	-3.09507e-164	7.37933e-164	-6.42194e-163	2.47738e-163	-5.41194e-163	1.13755e-163	-1.95946e-164	-4.39513e-163	-1.34762e-163	-6.90841e-164	-7.8159e-164	0
1.23901e-164	-2.97527e-163	4.36775e-163	-3.01081e-164	1.23643e-163	9.55898e-164	-1.49202e-163	2.06172e-163	4.43782e-163	4.191e-163	-4.91961e-163	-1.32133e-163	6.62684e-164	1.19845e-163	-2.88341e-163	-7.93773e-163	4.74263e-163	-4.00926e-163	8.04005e-163	-3.09507e-164	7.37933e-164	-6.42194e-163	2.47738e-163	-5.41194e-163	1.13755e-163	-1.95946e-164	-4.39513e-163	-1.34762e-163	-6.90841e-164	-7.8159e-164	0
1.23901e-164	-2.97527e-163	4.36775e-163	-3.01081e-164	1.23643e-163	9.55898e-164	-1.49202e-163	2.06172e-163	4.43782e-163	4.191e-163	-4.91961e-163	-1.32133e-163	6.62684e-164	1.19845e-163	-2.88341e-163	-7.93773e-163	4.74263e-163	-4.00926e-163	8.04005e-163	-3.09507e-164	7.37933e-164	-6.42194e-163	2.47738e-163	-5.41194e-163	1.13755e-163	-1.95946e-164	-4.39513e-163	-1.34762e-163	-6.90841e-164	-7.8159e-164	0
1.23901e-164	-2.97527e-163	4.36775e-163	-3.01081e-164	1.23643e-163	9.55898e-164	-1.49202e-163	2.06172e-163	4.43782e-163	4.191e-163	-4.91961e-163	-1.32133e-163	6.62684e-164	1.19845e-163	-2.88341e-163	-7.93773e-163	4.74263e-163	-4.00926e-163	8.04005e-163	-3.09507e-164	7.37933e-164	-6.42194e-163	2.47738e-163	-5.41194e-163	1.13755e-163	-1.95946e-164	-4.39513e-163	-1.34762e-163	-6.90841e-164	-7.8159e-164	0
1.23901e-164	-2.97527e-163	4.36775e-163	-3.01081e-164	1.23643e-163	9.55898e-164	-1.49202e-163	2.06172e-163	4.43782e-163	4.191e-163	-4.91961e-163	-1.32133e-163	6.62684e-164	1.19845e-163	-2.88341e-163	-7.93773e-163	4.74263e-163	-4.00926e-163	8.04005e-163	-3.09507e-164	7.37933e-164	-6.42194e-163	2.47738e-163	-5.41194e-163	1.13755e-163	-1.95946e-164	-4.39513e-163	-1.34762e-163	-6.90841e-164	-7.8159e-164	0
1.23901e-164	-2.97527e-163	4.36775e-163	-3.01081e-164	1.23643e-163	9.55898e-164	-1.49202e-163	2.06172e-163	4.43782e-163	4.191e-163	-4.91961e-163	-1.32133e-163	6.62684e-164	1.19845e-163	-2.88341e-163	-7.93773e-163	4.74263e-163	-4.00926e-163	8.04005e-163	-3.09507e-164	7.37933e-164	-6.42194e-163	2.47738e-163	-5.41194e-163	1.13755e-163	-1.95946e-164	-4.39513e-163	-1.34762e-163	-6.90841e-164	-7.8159e-164	0
1.23901e-164	-2.97527e-163	4.36775e-163	-3.01081e-164	1.23643e-163	9.55898e-164	-1.49202e-163	2.06172e-163	4.43782e-163	4.191e-163	-4.91961e-163	-1.32133e-163	6.62684e-164	1.19845e-163	-2.88341e-163	-7.93773e-163	4.74263e-163	-4.00926e-163	8.04005e-163	-3.09507e-164	7.37933e-164	-6.42194e-163	2.47738e-163	-5.41194e-163	1.13755e-163	-1.95946e-164	-4.39513e-163	-1.34762e-163	-6.90841e-164	-7.8159e-164	0
1.23901e-164	-2.97527e-163	4.36775e-163	-3.01081e-164	1.23643e-163	9.55898e-164	-1.49202e-163	2.06172e-163	4.43782e-163	4.191e-163	-4.91961e-163	-1.32133e-163	6.62684e-164	1.19845e-163	-2.88341e-163	-7.93773e-163	4.74263e-163	-4.00926e-163	8.04005e-163	-3.09507e-164	7.37933e-164	-6.42194e-163	2.47738e-163	-5.41194e-163	1.13755e-163	-1.95946e-164	-4.39513e-163	-1.34762e-163	-6.90841e-164	-7.8159e-164	0
1.23901e-164	-2.97527e-163	4.36775e-163	-3.01081e-164	1.23643e-163	9.55898e-164	-1.49202e-163	2.06172e-163	4.43782e-163	4.191e-163	-4.91961e-163	-1.32133e-163	6.62684e-164	1.19845e-163	-2.88341e-163	-7.93773e-163	4.74263e-163	-4.00926e-163	8.04005e-163	-3.09507e-164	7.37933e-164	-6.42194e-163	2.47738e-163	-5.41194e-163	1.13755e-163	-1.95946e-164	-4.39513e-163	-1.34762e-163	-6.90841e-164	-7.8159e-164	0
1.23901e-164	-2.97527e-163	4.36775e-163	-3.01081e-164	1.23643e-163	9.55898e-164	-1.49202e-163	2.06172e-163	4.43782e-163	4.191e-163	-4.91961e-163	-1.32133e-163	6.62684e-164	1.19845e-163	-2.88341e-163	-7.93773e-163	4.74263e-163	-4.00926e-163	8.04005e-163	-3.09507e-164	7.37933e-164	-6.42194e-163	2.47738e-163	-5.41194e-163	1.13755e-163	-1.95946e-164	-4.39513e-163	-1.34762e-163	-6.90841e-164	-7.8159e-164	0
1.23901e-164	-2.97527e-163	4.36775e-163	-3.01081e-164	1.23643e-163	9.55898e-164	-1.49202e-163	2.06172e-163	4.43782e-163	4.191e-163	-4.91961e-163	-1.32133e-163	6.62684e-164	1.19845e-163	-2.88341e-163	-7.93773e-163	4.74263e-163	-4.00926e-163	8.04005e-163	-3.09507e-164	7.37933e-164	-6.42194e-163	2.47738e-163	-5.41194e-163	1.13755e-163	-1.95946e-164	-4.39513e-163	-1.34762e-163	-6.90841e-164	-7.8159e-164	0
1.23901e-164	-2.97527e-163	4.36775e-163	-3.01081e-164	1.23643e-163	9.55898e-164	-1.49202e-163	2.06172e-163	4.43782e-163	4.191e-163	-4.91961e-163	-1.32133e-163	6.62684e-164	1.19845e-163	-2.88341e-163	-7.93773e-163	4.74263e-163	-4.00926e-163	8.04005e-163	-3.09507e-164	7.37933e-164	-6.42194e-163	2.47738e-163	-5.41194e-163	1.13755e-163	-1.95946e-164	-4.39513e-163	-1.34762e-163	-6.90841e-164	-7.8159e-164	0
1.23901e-164	-2.97527e-163	4.36775e-163	-3.01081e-164	1.23643e-163	9.55898e-164	-1.49202e-163	2.06172e-163	4.43782e-163	4.191e-163	-4.91961e-163	-1.32133e-163	6.62684e-164	1.19845e-163	-2.88341e-163	-7.93773e-163	4.74263e-163	-4.00926e-163	8.04005e-163	-3.09507e-164	7.37933e-164	-6.42194e-163	2.47738e-163	-5.41194e-163	1.13755e-163	-1.95946e-164	-4.39513e-163	-1.34762e-163	-6.90841e-164	-7.8159e-164	0
1.23901e-164	-2.97527e-163	4.36775e-163	-3.01081e-164	1.23643e-163	9.55898e-164	-1.49202e-163	2.06172e-163	4.43782e-163	4.191e-163	-4.91961e-163	-1.32133e-163	6.62684e-164	1.19845e-163	-2.88341e-163	-7.93773e-163	4.74263e-163	-4.00926e-163	8.04005e-163	-3.09507e-164	7.37933e-164	-6.42194e-163	2.47738e-163	-5.41194e-163	1.13755e-163	-1.95946e-164	-4.39513e-163	-1.34762e-163	-6.90841e-164	-7.8159e-164	0
1.23901e-164	-2.97527e-163	4.36775e-163	-3.01081e-164	1.23643e-163	9.55898e-164	-1.49202e-163	2.06172e-163	4.43782e-163	4.191e-163	-4.91961e-163	-1.32133e-163	6.62684e-164	1.19845e-163	-2.88341e-163	-7.93773e-163	4.74263e-163	-4.00926e-163	8.04005e-163	-3.09507e-164	7.37933e-164	-6.42194e-163	2.47738e-163	-5.41194e-163	1.13755e-163	-1.95946e-164	-4.39513e-163	-1.34762e-163	-6.90841e-164	-7.8159e-164	0
1.23901e-164	-2.97527e-163	4.36775e-163	-3.01081e-164	1.23643e-163	9.55898e-164	-1.49202e-163	2.06172e-163	4.43782e-163	4.191e-163	-4.91961e-163	-1.32133e-163	6.62684e-164	1.19845e-163	-2.88341e-163	-7.93773e-163	4.74263e-163	-4.00926e-163	8.04005e-163	-3.09507e-164	7.37933e-164	-6.42194e-163	2.47738e-163	-5.41194e-163	1.13755e-163	-1.95946e-164	-4.39513e-163	-1.34762e-163	-6.90841e-164	-7.8159e-164	0
1.23901e-164	-2.97527e-163	4.36775e-163	-3.01081e-164	1.23643e-163	9.55898e-164	-1.49202e-163	2.06172e-163	4.43782e-163	4.191e-163	-4.91961e-163	-1.32133e-163	6.62684e-164	1.19845e-163	-2.88341e-163	-7.93773e-163	4.74263e-163	-4.00926e-163	8.04005e-163	-3.09507e-164	7.37933e-164	-6.42194e-163	2.47738e-163	-5.41194e-163	1.13755e-163	-1.95946e-164	-4.39513e-163	-1.34762e-163	-6.90841e-164	-7.8159e-164	0
1.23901e-164	-2.97527e-163	4.36775e-163	-3.01081e-164	1.23643e-163	9.55898e-164	-1.49202e-163	2.06172e-163	4.43782e-163	4.191e-163	-4.91961e-163	-1.32133e-163	6.62684e-164	1.19845e-163	-2.88341e-163	-7.93773e-163	4.74263e-163	-4.00926e-163	8.04005e-163	-3.09507e-164	7.37933e-164	-6.42194e-163	2.47738e-163	-5.41194e-163	1.13755e-163	-1.95946e-164	-4.39513e-163	-1.34762e-163	-6.90841e-164	-7.8159e-164	0
1.23901e-164	-2.97527e-163	4.36775e-163	-3.01081e-164	1.23643e-163	9.55898e-164	-1.49202e-163	2.06172e-163	4.43782e-163	4.191e-163	-4.91961e-163	-1.32133e-163	6.62684e-164	1.19845e-163	-2.88341e-163	-7.93773e-163	4.74263e-163	-4.00926e-163	8.04005e-163	-3.09507e-164	7.37933e-164	-6.42194e-163	2.47738e-163	-5.41194e-163	1.13755e-163	-1.95946e-164	-4.39513e-163	-1.34762e-163	-6.90841e-164	-7.8159e-164	0
1.23901e-164	-2.97527e-163	4.36775e-163	-3.01081e-164	1.23643e-163	9.55898e-164	-1.49202e-163	2.06172e-163	4.43782e-163	4.191e-163	-4.91961e-163	-1.32133e-163	6.62684e-164	1.19845e-163	-2.88341e-163	-7.93773e-163	4.74263e-163	-4.00926e-163	8.04005e-163	-3.09507e-164	7.37933e-164	-6.42194e-163	2.47738e-163	-5.41194e-163	1.13755e-163	-1.95946e-164	-4.39513e-163	-1.34762e-163	-6.90841e-164	-7.8159e-164	0
1.23901e-164	-2.97527e-163	4.36775e-163	-3.01081e-164	1.23643e-163	9.55898e-164	-1.49202e-163	2.06172e-163	4.43782e-163	4.191e-163	-4.91961e-163	-1.32133e-163	6.62684e-164	1.19845e-163	-2.88341e-163	-7.93773e-163	4.74263e-163	-4.00926e-163	8.04005e-163	-3.09507e-164	7.37933e-164	-6.42194e-163	2.47738e-163	-5.41194e-163	1.13755e-163	-1.95946e-164	-4.39513e-163	-1.34762e-163	-6.90841e-164	-7.8159e-164	0
1.23901e-164	-2.97527e-163	4.36775e-163	-3.01081e-164	1.23643e-163	9.55898e-164	-1.49202e-163	2.06172e-163	4.43782e-163	4.191e-163	-4.91961e-163	-1.32133e-163	6.62684e-164	1.19845e-163	-2.88341e-163	-7.93773e-163	4.74263e-163	-4.00926e-163	8.04005e-163	-3.09507e-164	7.37933e-164	-6.42194e-163	2.47738e-163	-5.41194e-163	1.13755e-163	-1.95946e-164	-4.39513e-163	-1.34762e-163	-6.90841e-164	-7.8159e-164	0
1.23901e-164	-2.97527e-163	4.36775e-163	-3.01081e-164	1.23643e-163	9.55898e-164	-1.49202e-163	2.06172e-163	4.43782e-163	4.191e-163	-4.91961e-163	-1.32133e-163	6.62684e-164	1.19845e-163	-2.88341e-163	-7.93773e-163	4.74263e-163	-4.00926e-163	8.04005e-163	-3.09507e-164	7.37933e-164	-6.42194e-163	2.47738e-163	-5.41194e-163	1.13755e-163	-1.95946e-164	-4.39513e-163	-1.34762e-163	-6.90841e-164	-7.8159e-164	0
1.23901e-164	-2.97527e-163	4.36775e-163	-3.01081e-164	1.23643e-163	9.55898e-164	-1.49202e-163	2.06172e-163	4.43782e-163	4.191e-163	-4.91961e-163	-1.32133e-163	6.62684e-164	1.19845e-163	-2.88341e-163	-7.93773e-163	4.74263e-163	-4.00926e-163	8.04005e-163	-3.09507e-164	7.37933e-164	-6.42194e-163	2.47738e-163	-5.41194e-163	1.13755e-163	-1.95946e-164	-4.39513e-163	-1.34762e-163	-6.90841e-164	-7.8159e-164	0
1.23901e-164	-2.97527e-163	4.36775e-163	-3.01081e-164	1.23643e-163	9.55898e-164	-1.49202e-163	2.06172e-163	4.43782e-163	4.191e-163	-4.91961e-163	-1.32133e-163	6.62684e-164	1.19845e-163	-2.88341e-163	-7.93773e-163	4.74263e-163	-4.00926e-163	8.04005e-163	-3.09507e-164	7.37933e-164	-6.42194e-163	2.47738e-163	-5.41194e-163	1.13755e-163	-1.95946e-164	-4.39513e-163	-1.34762e-163	-6.90841e-164	-7.8159e-164	0
1.23901e-164	-2.97527e-163	4.36775e-163	-3.01081e-164	1.23643e-163	9.55898e-164	-1.49202e-163	2.06172e-163	4.43782e-163	4.191e-163	-4.91961e-163	-1.32133e-163	6.62684e-164	1.19845e-163	-2.88341e-163	-7.93773e-163	4.74263e-163	-4.00926e-163	8.04005e-163	-3.09507e-164	7.37933e-164	-6.42194e-163	2.47738e-163	-5.41194e-163	1.13755e-163	-1.95946e-164	-4.39513e-163	-1.34762e-163	-6.90841e-164	-7.8159e-164	0
1.23901e-164	-2.97527e-163	4.36775e-163	-3.01081e-164	1.23643e-163	9.55898e-164	-1.49202e-163	2.06172e-163	4.43782e-163	4.191e-163	-4.91961e-163	-1.32133e-163	6.62684e-164	1.19845e-163	-2.88341e-163	-7.93773e-163	4.74263e-163	-4.00926e-163	8.04005e-163	-3.09507e-164	7.37933e-164	-6.42194e-163	2.47738e-163	-5.41194e-163	1.13755e-163	-1.95946e-164	-4.39513e-163	-1.34762e-163	-6.90841e-164	-7.8159e-164	0
1.23901e-164	-2.97527e-163	4.36775e-163	-3.01081e-164	1.23643e-163	9.55898e-164	-1.49202e-163	2.06172e-163	4.43782e-163	4.191e-163	-4.91961e-163	-1.32133e-163	6.62684e-164	1.19845e-163	-2.88341e-163	-7.93773e-163	4.74263e-163	-4.00926e-163	8.04005e-163	-3.09507e-164	7.37933e-164	-6.42194e-163	2.47738e-163	-5.41194e-163	1.13755e-163	-1.95946e-164	-4.39513e-163	-1.34762e-163	-6.90841e-164	-7.8159e-164	0
1.23901e-164	-2.97527e-163	4.36775e-163	-3.01081e-164	1.23643e-163	9.55898e-164	-1.49202e-163	2.06172e-163	4.43782e-163	4.191e-163	-4.91961e-163	-1.32133e-163	6.62684e-164	1.19845e-163	-2.88341e-163	-7.93773e-163	4.74263e-163	-4.00926e-163	8.04005e-163	-3.09507e-164	7.37933e-164	-6.42194e-163	2.47738e-163	-5.41194e-163	1.13755e-163	-1.95946e-164	-4.39513e-163	-1.34762e-163	-6.90841e-164	-7.8159e-164	0
1.23901e-164	-2.97527e-163	4.36775e-163	-3.01081e-164	1.23643e-163	9.55898e-164	-1.49202e-163	2.06172e-163	4.43782e-163	4.191e-163	-4.91961e-163	-1.32133e-163	6.62684e-164	1.19845e-163	-2.88341e-163	-7.93773e-163	4.74263e-163	-4.00926e-163	8.04005e-163	-3.09507e-164	7.37933e-164	-6.42194e-163	2.47738e-163	-5.41194e-163	1.13755e-163	-1.95946e-164	-4.39513e-163	-1.34762e-163	-6.90841e-164	-7.8159e-164	0
1.23901e-164	-2.97527e-163	4.36775e-163	-3.01081e-164	1.23643e-163	9.55898e-164	-1.49202e-163	2.06172e-163	4.43782e-163	4.191e-163	-4.91961e-163	-1.32133e-163	6.62684e-164	1.19845e-163	-2.88341e-163	-7.93773e-163	4.74263e-163	-4.00926e-163	8.04005e-163	-3.09507e-164	7.37933e-164	-6.42194e-163	2.47738e-163	-5.41194e-163	1.13755e-163	-1.95946e-164	-4.39513e-163	-1.34762e-163	-6.90841e-164	-7.8159e-164	0
1.23901e-164	-2.97527e-163	4.36775e-163	-3.01081e-164	1.23643e-163	9.55898e-164	-1.49202e-163	2.06172e-163	4.43782e-163	4.191e-163	-4.91961e-163	-1.32133e-163	6.62684e-164	1.19845e-163	-2.88341e-163	-7.93773e-163	4.74263e-163	-4.00926e-163	8.04005e-163	-3.09507e-164	7.37933e-164	-6.42194e-163	2.47738e-163	-5.41194e-163	1.13755e-163	-1.95946e-164	-4.39513e-163	-1.34762e-163	-6.90841e-164	-7.8159e-164	0
1.23901e-164	-2.97527e-163	4.36775e-163	-3.01081e-164	1.23643e-163	9.55898e-164	-1.49202e-163	2.06172e-163	4.43782e-163	4.191e-163	-4.91961e-163	-1.32133e-163	6.62684e-164	1.19845e-163	-2.88341e-163	-7.93773e-163	4.74263e-163	-4.00926e-163	8.04005e-163	-3.09507e-164	7.37933e-164	-6.42194e-163	2.47738e-163	-5.41194e-163	1.13755e-163	-1.95946e-164	-4.39513e-163	-1.34762e-163	-6.90841e-164	-7.8159e-164	0
1.23901e-164	-2.97527e-163	4.36775e-163	-3.01081e-164	1.23643e-163	9.55898e-164	-1.49202e-163	2.06172e-163	4.43782e-163	4.191e-163	-4.91961e-163	-1.32133e-163	6.62684e-164	1.19845e-163	-2.88341e-163	-7.93773e-163	4.74263e-163	-4.00926e-163	8.04005e-163	-3.09507e-164	7.37933e-164	-6.42194e-163	2.47738e-163	-5.41194e-163	1.13755e-163	-1.95946e-164	-4.39513e-163	-1.34762e-163	-6.90841e-164	-7.8159e-164	0
1.23901e-164	-2.97527e-163	4.36775e-163	-3.01081e-164	1.23643e-163	9.55898e-164	-1.49202e-163	2.06172e-163	4.43782e-163	4.191e-163	-4.91961e-163	-1.32133e-163	6.62684e-164	1.19845e-163	-2.88341e-163	-7.93773e-163	4.74263e-163	-4.00926e-163	8.04005e-163	-3.09507e-164	7.37933e-164	-6.42194e-163	2.47738e-163	-5.41194e-163	1.13755e-163	-1.95946e-164	-4.39513e-163	-1.34762e-163	-6.90841e-164	-7.8159e-164	0
1.23901e-164	-2.97527e-163	4.36775e-163	-3.01081e-164	1.23643e-163	9.55898e-164	-1.49202e-163	2.06172e-163	4.43782e-163	4.191e-163	-4.91961e-163	-1.32133e-163	6.62684e-164	1.19845e-163	-2.88341e-163	-7.93773e-163	4.74263e-163	-4.00926e-163	8.04005e-163	-3.09507e-164	7.37933e-164	-6.42194e-163	2.47738e-163	-5.41194e-163	1.13755e-163	-1.95946e-164	-4.39513e-163	-1.34762e-163	-6.90841e-164	-7.8159e-164	0
1.23901e-164	-2.97527e-163	4.36775e-163	-3.01081e-164	1.23643e-163	9.55898e-164	-1.49202e-163	2.06172e-163	4.43782e-163	4.191e-163	-4.91961e-163	-1.32133e-163	6.62684e-164	1.19845e-163	-2.88341e-163	-7.93773e-163	4.74263e-163	-4.00926e-163	8.04005e-163	-3.09507e-164	7.37933e-164	-6.42194e-163	2.47738e-163	-5.41194e-163	1.13755e-163	-1.95946e-164	-4.39513e-163	-1.34762e-163	-6.90841e-164	-7.8159e-164	0
1.23901e-164	-2.97527e-163	4.36775e-163	-3.01081e-164	1.23643e-163	9.55898e-164	-1.49202e-163	2.06172e-163	4.43782e-163	4.191e-163	-4.91961e-163	-1.32133e-163	6.62684e-164	1.19845e-163	-2.88341e-163	-7.93773e-163	4.74263e-163	-4.00926e-163	8.04005e-163	-3.09507e-164	7.37933e-164	-6.42194e-163	2.47738e-163	-5.41194e-163	1.13755e-163	-1.95946e-164	-4.39513e-163	-1.34762e-163	-6.90841e-164	-7.8159e-164	0
1.23901e-164	-2.97527e-163	4.36775e-163	-3.01081e-164	1.23643e-163	9.55898e-164	-1.49202e-163	2.06172e-163	4.43782e-163	4.191e-163	-4.91961e-163	-1.32133e-163	6.62684e-164	1.19845e-163	-2.88341e-163	-7.93773e-163	4.74263e-163	-4.00926e-163	8.04005e-163	-3.09507e-164	7.37933e-164	-6.42194e-163	2.47738e-163	-5.41194e-163	1.13755e-163	-1.95946e-164	-4.39513e-163	-1.34762e-163	-6.90841e-164	-7.8159e-164	0
1.23901e-164	-2.97527e-163	4.36775e-163	-3.01081e-164	1.23643e-163	9.55898e-164	-1.49202e-163	2.06172e-163	4.43782e-163	4.191e-163	-4.91961e-163	-1.32133e-163	6.62684e-164	1.19845e-163	-2.88341e-163	-7.93773e-163	4.74263e-163	-4.00926e-163	8.04005e-163	-3.09507e-164	7.37933e-164	-6.42194e-163	2.47738e-163	-5.41194e-163	1.13755e-163	-1.95946e-164	-4.39513e-163	-1.34762e-163	-6.90841e-164	-7.8159e-164	0
1.23901e-164	-2.97527e-163	4.36775e-163	-3.01081e-164	1.23643e-163	9.55898e-164	-1.49202e-163	2.06172e-163	4.43782e-163	4.191e-163	-4.91961e-163	-1.32133e-163	6.62684e-164	1.19845e-163	-2.88341e-163	-7.93773e-163	4.74263e-163	-4.00926e-163	8.04005e-163	-3.09507e-164	7.37933e-164	-6.42194e-163	2.47738e-163	-5.41194e-163	1.13755e-163	-1.95946e-164	-4.39513e-163	-1.34762e-163	-6.90841e-164	-7.8159e-164	0
1.23901e-164	-2.97527e-163	4.36775e-163	-3.01081e-164	1.23643e-163	9.55898e-164	-1.49202e-163	2.06172e-163	4.43782e-163	4.191e-163	-4.91961e-163	-1.32133e-163	6.62684e-164	1.19845e-163	-2.88341e-163	-7.93773e-163	4.74263e-163	-4.00926e-163	8.04005e-163	-3.09507e-164	7.37933e-164	-6.42194e-163	2.47738e-163	-5.41194e-163	1.13755e-163	-1.95946e-164	-4.39513e-163	-1.34762e-163	-6.90841e-164	-7.8159e-164	0
1.23901e-164	-2.97527e-163	4.36775e-163	-3.01081e-164	1.23643e-163	9.55898e-164	-1.49202e-163	2.06172e-163	4.43782e-163	4.191e-163	-4.91961e-163	-1.32133e-163	6.62684e-164	1.19845e-163	-2.88341e-163	-7.93773e-163	4.74263e-163	-4.00926e-163	8.04005e-163	-3.09507e-164	7.37933e-164	-6.42194e-163	2.47738e-163	-5.41194e-163	1.13755e-163	-1.95946e-164	-4.39513e-163	-1.34762e-163	-6.90841e-164	-7.8159e-164	0
1.23901e-164	-2.97527e-163	4.36775e-163	-3.01081e-164	1.23643e-163	9.55898e-164	-1.49202e-163	2.06172e-163	4.43782e-163	4.191e-163	-4.91961e-163	-1.32133e-163	6.62684e-164	1.19845e-163	-2.88341e-163	-7.93773e-163	4.74263e-163	-4.00926e-163	8.04005e-163	-3.09507e-164	7.37933e-164	-6.42194e-163	2.47738e-163	-5.41194e-163	1.13755e-163	-1.95946e-164	-4.39513e-163	-1.34762e-163	-6.90841e-164	-7.8159e-164	0
1.23901e-164	-2.97527e-163	4.36775e-163	-3.01081e-164	1.23643e-163	9.55898e-164	-1.49202e-163	2.06172e-163	4.43782e-163	4.191e-163	-4.91961e-163	-1.32133e-163	6.62684e-164	1.19845e-163	-2.88341e-163	-7.93773e-163	4.74263e-163	-4.00926e-163	8.04005e-163	-3.09507e-164	7.37933e-164	-6.42194e-163	2.47738e-163	-5.41194e-163	1.13755e-163	-1.95946e-164	-4.39513e-163	-1.34762e-163	-6.90841e-164	-7.8159e-164	0
1.23901e-164	-2.97527e-163	4.36775e-163	-3.01081e-164	1.23643e-163	9.55898e-164	-1.49202e-163	2.06172e-163	4.43782e-163	4.191e-163	-4.91961e-163	-1.32133e-163	6.62684e-164	1.19845e-163	-2.88341e-163	-7.93773e-163	4.74263e-163	-4.00926e-163	8.04005e-163	-3.09507e-164	7.37933e-164	-6.42194e-163	2.47738e-163	-5.41194e-163	1.13755e-163	-1.95946e-164	-4.39513e-163	-1.34762e-163	-6.90841e-164	-7.8159e-164	0
1.23901e-164	-2.97527e-163	4.36775e-163	-3.01081e-164	1.23643e-163	9.55898e-164	-1.49202e-163	2.06172e-163	4.43782e-163	4.191e-163	-4.91961e-163	-1.32133e-163	6.62684e-164	1.19845e-163	-2.88341e-163	-7.93773e-163	4.74263e-163	-4.00926e-163	8.04005e-163	-3.09507e-164	7.37933e-164	-6.42194e-163	2.47738e-163	-5.41194e-163	1.13755e-163	-1.95946e-164	-4.39513e-163	-1.34762e-163	-6.90841e-164	-7.8159e-164	0
1.23901e-164	-2.97527e-163	4.36775e-163	-3.01081e-164	1.23643e-163	9.55898e-164	-1.49202e-163	2.06172e-163	4.43782e-163	4.191e-163	-4.91961e-163	-1.32133e-163	6.62684e-164	1.19845e-163	-2.88341e-163	-7.93773e-163	4.74263e-163	-4.00926e-163	8.04005e-163	-3.09507e-164	7.37933e-164	-6.42194e-163	2.47738e-163	-5.41194e-163	1.13755e-163	-1.95946e-164	-4.39513e-163	-1.34762e-163	-6.90841e-164	-7.8159e-164	0
1.23901e-164	-2.97527e-163	4.36775e-163	-3.01081e-164	1.23643e-163	9.55898e-164	-1.49202e-163	2.06172e-163	4.43782e-163	4.191e-163	-4.91961e-163	-1.32133e-163	6.62684e-164	1.19845e-163	-2.88341e-163	-7.93773e-163	4.74263e-163	-4.00926e-163	8.04005e-163	-3.09507e-164	7.37933e-164	-6.42194e-163	2.47738e-163	-5.41194e-163	1.13755e-163	-1.95946e-164	-4.39513e-163	-1.34762e-163	-6.90841e-164	-7.8159e-164	0
1.23901e-164	-2.97527e-163	4.36775e-163	-3.01081e-164	1.23643e-163	9.55898e-164	-1.49202e-163	2.06172e-163	4.43782e-163	4.191e-163	-4.91961e-163	-1.32133e-163	6.62684e-164	1.19845e-163	-2.88341e-163	-7.93773e-163	4.74263e-163	-4.00926e-163	8.04005e-163	-3.09507e-164	7.37933e-164	-6.42194e-163	2.47738e-163	-5.41194e-163	1.13755e-163	-1.95946e-164	-4.39513e-163	-1.34762e-163	-6.90841e-164	-7.8159e-164	0
1.23901e-164	-2.97527e-163	4.36775e-163	-3.01081e-164	1.23643e-163	9.55898e-164	-1.49202e-163	2.06172e-163	4.43782e-163	4.191e-163	-4.91961e-163	-1.32133e-163	6.62684e-164	1.19845e-163	-2.88341e-163	-7.93773e-163	4.74263e-163	-4.00926e-163	8.04005e-163	-3.09507e-164	7.37933e-164	-6.42194e-163	2.47738e-163	-5.41194e-163	1.13755e-163	-1.95946e-164	-4.39513e-163	-1.34762e-163	-6.90841e-164	-7.8159e-164	0
1.23901e-164	-2.97527e-163	4.36775e-163	-3.01081e-164	1.23643e-163	9.55898e-164	-1.49202e-163	2.06172e-163	4.43782e-163	4.191e-163	-4.91961e-163	-1.32133e-163	6.62684e-164	1.19845e-163	-2.88341e-163	-7.93773e-163	4.74263e-163	-4.00926e-163	8.04005e-163	-3.09507e-164	7.37933e-164	-6.42194e-163	2.47738e-163	-5.41194e-163	1.13755e-163	-1.95946e-164	-4.39513e-163	-1.34762e-163	-6.90841e-164	-7.8159e-164	0
1.23901e-164	-2.97527e-163	4.36775e-163	-3.01081e-164	1.23643e-163	9.55898e-164	-1.49202e-163	2.06172e-163	4.43782e-163	4.191e-163	-4.91961e-163	-1.32133e-163	6.62684e-164	1.19845e-163	-2.88341e-163	-7.93773e-163	4.74263e-163	-4.00926e-163	8.04005e-163	-3.09507e-164	7.37933e-164	-6.42194e-163	2.47738e-163	-5.41194e-163	1.13755e-163	-1.95946e-164	-4.39513e-163	-1.34762e-163	-6.90841e-164	-7.8159e-164	0
1.23901e-164	-2.97527e-163	4.36775e-163	-3.01081e-164	1.23643e-163	9.55898e-164	-1.49202e-163	2.06172e-163	4.43782e-163	4.191e-163	-4.91961e-163	-1.32133e-163	6.62684e-164	1.19845e-163	-2.88341e-163	-7.93773e-163	4.74263e-163	-4.00926e-163	8.04005e-163	-3.09507e-164	7.37933e-164	-6.42194e-163	2.47738e-163	-5.41194e-163	1.13755e-163	-1.95946e-164	-4.39513e-163	-1.34762e-163	-6.90841e-164	-7.8159e-164	0
1.23901e-164	-2.97527e-163	4.36775e-163	-3.01081e-164	1.23643e-163	9.55898e-164	-1.49202e-163	2.06172e-163	4.43782e-163	4.191e-163	-4.91961e-163	-1.32133e-163	6.62684e-164	1.19845e-163	-2.88341e-163	-7.93773e-163	4.74263e-163	-4.00926e-163	8.04005e-163	-3.09507e-164	7.37933e-164	-6.42194e-163	2.47738e-163	-5.41194e-163	1.13755e-163	-1.95946e-164	-4.39513e-163	-1.34762e-163	-6.90841e-164	-7.8159e-164	0
1.23901e-164	-2.97527e-163	4.36775e-163	-3.01081e-164	1.23643e-163	9.55898e-164	-1.49202e-163	2.06172e-163	4.43782e-163	4.191e-163	-4.91961e-163	-1.32133e-163	6.62684e-164	1.19845e-163	-2.88341e-163	-7.93773e-163	4.74263e-163	-4.00926e-163	8.04005e-163	-3.09507e-164	7.37933e-164	-6.42194e-163	2.47738e-163	-5.41194e-163	1.13755e-163	-1.95946e-164	-4.39513e-163	-1.34762e-163	-6.90841e-164	-7.8159e-164	0
1.23901e-164	-2.97527e-163	4.36775e-163	-3.01081e-164	1.23643e-163	9.55898e-164	-1.49202e-163	2.06172e-163	4.43782e-163	4.191e-163	-4.91961e-163	-1.32133e-163	6.62684e-164	1.19845e-163	-2.88341e-163	-7.93773e-163	4.74263e-163	-4.00926e-163	8.04005e-163	-3.09507e-164	7.37933e-164	-6.42194e-163	2.47738e-163	-5.41194e-163	1.13755e-163	-1.95946e-164	-4.39513e-163	-1.34762e-163	-6.90841e-164	-7.8159e-164	0
1.23901e-164	-2.97527e-163	4.36775e-163	-3.01081e-164	1.23643e-163	9.55898e-164	-1.49202e-163	2.06172e-163	4.43782e-163	4.191e-163	-4.91961e-163	-1.32133e-163	6.62684e-164	1.19845e-163	-2.88341e-163	-7.93773e-163	4.74263e-163	-4.00926e-163	8.04005e-163	-3.09507e-164	7.37933e-164	-6.42194e-163	2.47738e-163	-5.41194e-163	1.13755e-163	-1.95946e-164	-4.39513e-163	-1.34762e-163	-6.90841e-164	-7.8159e-164	0
1.23901e-164	-2.97527e-163	4.36775e-163	-3.01081e-164	1.23643e-163	9.55898e-164	-1.49202e-163	2.06172e-163	4.43782e-163	4.191e-163	-4.91961e-163	-1.32133e-163	6.62684e-164	1.19845e-163	-2.88341e-163	-7.93773e-163	4.74263e-163	-4.00926e-163	8.04005e-163	-3.09507e-164	7.37933e-164	-6.42194e-163	2.47738e-163	-5.41194e-163	1.13755e-163	-1.95946e-164	-4.39513e-163	-1.34762e-163	-6.90841e-164	-7.8159e-164	0
1.23901e-164	-2.97527e-163	4.36775e-163	-3.01081e-164	1.23643e-163	9.55898e-164	-1.49202e-163	2.06172e-163	4.43782e-163	4.191e-163	-4.91961e-163	-1.32133e-163	6.62684e-164	1.19845e-163	-2.88341e-163	-7.93773e-163	4.74263e-163	-4.00926e-163	8.04005e-163	-3.09507e-164	7.37933e-164	-6.42194e-163	2.47738e-163	-5.41194e-163	1.13755e-163	-1.95946e-164	-4.39513e-163	-1.34762e-163	-6.90841e-164	-7.8159e-164	0
1.23901e-164	-2.97527e-163	4.36775e-163	-3.01081e-164	1.23643e-163	9.55898e-164	-1.49202e-163	2.06172e-163	4.43782e-163	4.191e-163	-4.91961e-163	-1.32133e-163	6.62684e-164	1.19845e-163	-2.88341e-163	-7.93773e-163	4.74263e-163	-4.00926e-163	8.04005e-163	-3.09507e-164	7.37933e-164	-6.42194e-163	2.47738e-163	-5.41194e-163	1.13755e-163	-1.95946e-164	-4.39513e-163	-1.34762e-163	-6.90841e-164	-7.8159e-164	0
1.23901e-164	-2.97527e-163	4.36775e-163	-3.01081e-164	1.23643e-163	9.55898e-164	-1.49202e-163	2.06172e-163	4.43782e-163	4.191e-163	-4.91961e-163	-1.32133e-163	6.62684e-164	1.19845e-163	-2.88341e-163	-7.93773e-163	4.74263e-163	-4.00926e-163	8.04005e-163	-3.09507e-164	7.37933e-164	-6.42194e-163	2.47738e-163	-5.41194e-163	1.13755e-163	-1.95946e-164	-4.39513e-163	-1.34762e-163	-6.90841e-164	-7.8159e-164	0
1.23901e-164	-2.97527e-163	4.36775e-163	-3.01081e-164	1.23643e-163	9.55898e-164	-1.49202e-163	2.06172e-163	4.43782e-163	4.191e-163	-4.91961e-163	-1.32133e-163	6.62684e-164	1.19845e-163	-2.88341e-163	-7.93773e-163	4.74263e-163	-4.00926e-163	8.04005e-163	-3.09507e-164	7.37933e-164	-6.42194e-163	2.47738e-163	-5.41194e-163	1.13755e-163	-1.95946e-164	-4.39513e-163	-1.34762e-163	-6.90841e-164	-7.8159e-164	0
1.23901e-164	-2.97527e-163	4.36775e-163	-3.01081e-164	1.23643e-163	9.55898e-164	-1.49202e-163	2.06172e-163	4.43782e-163	4.191e-163	-4.91961e-163	-1.32133e-163	6.62684e-164	1.19845e-163	-2.88341e-163	-7.93773e-163	4.74263e-163	-4.00926e-163	8.04005e-163	-3.09507e-164	7.37933e-164	-6.42194e-163	2.47738e-163	-5.41194e-163	1.13755e-163	-1.95946e-164	-4.39513e-163	-1.34762e-163	-6.90841e-164	-7.8159e-164	0
1.23901e-164	-2.97527e-163	4.36775e-163	-3.01081e-164	1.23643e-163	9.55898e-164	-1.49202e-163	2.06172e-163	4.43782e-163	4.191e-163	-4.91961e-163	-1.32133e-163	6.62684e-164	1.19845e-163	-2.88341e-163	-7.93773e-163	4.74263e-163	-4.00926e-163	8.04005e-163	-3.09507e-164	7.37933e-164	-6.42194e-163	2.47738e-163	-5.41194e-163	1.13755e-163	-1.95946e-164	-4.39513e-163	-1.34762e-163	-6.90841e-164	-7.8159e-164	0
1.23901e-164	-2.97527e-163	4.36775e-163	-3.01081e-164	1.23643e-163	9.55898e-164	-1.49202e-163	2.06172e-163	4.43782e-163	4.191e-163	-4.91961e-163	-1.32133e-163	6.62684e-164	1.19845e-163	-2.88341e-163	-7.93773e-163	4.74263e-163	-4.00926e-163	8.04005e-163	-3.09507e-164	7.37933e-164	-6.42194e-163	2.47738e-163	-5.41194e-163	1.13755e-163	-1.95946e-164	-4.39513e-163	-1.34762e-163	-6.90841e-164	-7.8159e-164	0
1.23901e-164	-2.97527e-163	4.36775e-163	-3.01081e-164	1.23643e-163	9.55898e-164	-1.49202e-163	2.06172e-163	4.43782e-163	4.191e-163	-4.91961e-163	-1.32133e-163	6.62684e-164	1.19845e-163	-2.88341e-163	-7.93773e-163	4.74263e-163	-4.00926e-163	8.04005e-163	-3.09507e-164	7.37933e-164	-6.42194e-163	2.47738e-163	-5.41194e-163	1.13755e-163	-1.95946e-164	-4.39513e-163	-1.34762e-163	-6.90841e-164	-7.8159e-164	0
1.23901e-164	-2.97527e-163	4.36775e-163	-3.01081e-164	1.23643e-163	9.55898e-164	-1.49202e-163	2.06172e-163	4.43782e-163	4.191e-163	-4.91961e-163	-1.32133e-163	6.62684e-164	1.19845e-163	-2.88341e-163	-7.93773e-163	4.74263e-163	-4.00926e-163	8.04005e-163	-3.09507e-164	7.37933e-164	-6.42194e-163	2.47738e-163	-5.41194e-163	1.13755e-163	-1.95946e-164	-4.39513e-163	-1.34762e-163	-6.90841e-164	-7.8159e-164	0
1.23901e-164	-2.97527e-163	4.36775e-163	-3.01081e-164	1.23643e-163	9.55898e-164	-1.49202e-163	2.06172e-163	4.43782e-163	4.191e-163	-4.91961e-163	-1.32133e-163	6.62684e-164	1.19845e-163	-2.88341e-163	-7.93773e-163	4.74263e-163	-4.00926e-163	8.04005e-163	-3.09507e-164	7.37933e-164	-6.42194e-163	2.47738e-163	-5.41194e-163	1.13755e-163	-1.95946e-164	-4.39513e-163	-1.34762e-163	-6.90841e-164	-7.8159e-164	0
1.23901e-164	-2.97527e-163	4.36775e-163	-3.01081e-164	1.23643e-163	9.55898e-164	-1.49202e-163	2.06172e-163	4.43782e-163	4.191e-163	-4.91961e-163	-1.32133e-163	6.62684e-164	1.19845e-163	-2.88341e-163	-7.93773e-163	4.74263e-163	-4.00926e-163	8.04005e-163	-3.09507e-164	7.37933e-164	-6.42194e-163	2.47738e-163	-5.41194e-163	1.13755e-163	-1.95946e-164	-4.39513e-163	-1.34762e-163	-6.90841e-164	-7.8159e-164	0
1.23901e-164	-2.97527e-163	4.36775e-163	-3.01081e-164	1.23643e-163	9.55898e-164	-1.49202e-163	2.06172e-163	4.43782e-163	4.191e-163	-4.91961e-163	-1.32133e-163	6.62684e-164	1.19845e-163	-2.88341e-163	-7.93773e-163	4.74263e-163	-4.00926e-163	8.04005e-163	-3.09507e-164	7.37933e-164	-6.42194e-163	2.47738e-163	-5.41194e-163	1.13755e-163	-1.95946e-164	-4.39513e-163	-1.34762e-163	-6.90841e-164	-7.8159e-164	0
1.23901e-164	-2.97527e-163	4.36775e-163	-3.01081e-164	1.23643e-163	9.55898e-164	-1.49202e-163	2.06172e-163	4.43782e-163	4.191e-163	-4.91961e-163	-1.32133e-163	6.62684e-164	1.19845e-163	-2.88341e-163	-7.93773e-163	4.74263e-163	-4.00926e-163	8.04005e-163	-3.09507e-164	7.37933e-164	-6.42194e-163	2.47738e-163	-5.41194e-163	1.13755e-163	-1.95946e-164	-4.39513e-163	-1.34762e-163	-6.90841e-164	-7.8159e-164	0
1.23901e-164	-2.97527e-163	4.36775e-163	-3.01081e-164	1.23643e-163	9.55898e-164	-1.49202e-163	2.06172e-163	4.43782e-163	4.191e-163	-4.91961e-163	-1.32133e-163	6.62684e-164	1.19845e-163	-2.88341e-163	-7.93773e-163	4.74263e-163	-4.00926e-163	8.04005e-163	-3.09507e-164	7.37933e-164	-6.42194e-163	2.47738e-163	-5.41194e-163	1.13755e-163	-1.95946e-164	-4.39513e-163	-1.34762e-163	-6.90841e-164	-7.8159e-164	0
1.23901e-164	-2.97527e-163	4.36775e-163	-3.01081e-164	1.23643e-163	9.55898e-164	-1.49202e-163	2.06172e-163	4.43782e-163	4.191e-163	-4.91961e-163	-1.32133e-163	6.62684e-164	1.19845e-163	-2.88341e-163	-7.93773e-163	4.74263e-163	-4.00926e-163	8.04005e-163	-3.09507e-164	7.37933e-164	-6.42194e-163	2.47738e-163	-5.41194e-163	1.13755e-163	-1.95946e-164	-4.39513e-163	-1.34762e-163	-6.90841e-164	-7.8159e-164	0
1.23901e-164	-2.97527e-163	4.36775e-163	-3.01081e-164	1.23643e-163	9.55898e-164	-1.49202e-163	2.06172e-163	4.43782e-163	4.191e-163	-4.91961e-163	-1.32133e-163	6.62684e-164	1.19845e-163	-2.88341e-163	-7.93773e-163	4.74263e-163	-4.00926e-163	8.04005e-163	-3.09507e-164	7.37933e-164	-6.42194e-163	2.47738e-163	-5.41194e-163	1.13755e-163	-1.95946e-164	-4.39513e-163	-1.34762e-163	-6.90841e-164	-7.8159e-164	0
1.23901e-164	-2.97527e-163	4.36775e-163	-3.01081e-164	1.23643e-163	9.55898e-164	-1.49202e-163	2.06172e-163	4.43782e-163	4.191e-163	-4.91961e-163	-1.32133e-163	6.62684e-164	1.19845e-163	-2.88341e-163	-7.93773e-163	4.74263e-163	-4.00926e-163	8.04005e-163	-3.09507e-164	7.37933e-164	-6.42194e-163	2.47738e-163	-5.41194e-163	1.13755e-163	-1.95946e-164	-4.39513e-163	-1.34762e-163	-6.90841e-164	-7.8159e-164	0
1.23901e-164	-2.97527e-163	4.36775e-163	-3.01081e-164	1.23643e-163	9.55898e-164	-1.49202e-163	2.06172e-163	4.43782e-163	4.191e-163	-4.91961e-163	-1.32133e-163	6.62684e-164	1.19845e-163	-2.88341e-163	-7.93773e-163	4.74263e-163	-4.00926e-163	8.04005e-163	-3.09507e-164	7.37933e-164	-6.42194e-163	2.47738e-163	-5.41194e-163	1.13755e-163	-1.95946e-164	-4.39513e-163	-1.34762e-163	-6.90841e-164	-7.8159e-164	0
1.23901e-164	-2.97527e-163	4.36775e-163	-3.01081e-164	1.23643e-163	9.55898e-164	-1.49202e-163	2.06172e-163	4.43782e-163	4.191e-163	-4.91961e-163	-1.32133e-163	6.62684e-164	1.19845e-163	-2.88341e-163	-7.93773e-163	4.74263e-163	-4.00926e-163	8.04005e-163	-3.09507e-164	7.37933e-164	-6.42194e-163	2.47738e-163	-5.41194e-163	1.13755e-163	-1.95946e-164	-4.39513e-163	-1.34762e-163	-6.90841e-164	-7.8159e-164	0
1.23901e-164	-2.97527e-163	4.36775e-163	-3.01081e-164	1.23643e-163	9.55898e-164	-1.49202e-163	2.06172e-163	4.43782e-163	4.191e-163	-4.91961e-163	-1.32133e-163	6.62684e-164	1.19845e-163	-2.88341e-163	-7.93773e-163	4.74263e-163	-4.00926e-163	8.04005e-163	-3.09507e-164	7.37933e-164	-6.42194e-163	2.47738e-163	-5.41194e-163	1.13755e-163	-1.95946e-164	-4.39513e-163	-1.34762e-163	-6.90841e-164	-7.8159e-164	0
1.23901e-164	-2.97527e-163	4.36775e-163	-3.01081e-164	1.23643e-163	9.55898e-164	-1.49202e-163	2.06172e-163	4.43782e-163	4.191e-163	-4.91961e-163	-1.32133e-163	6.62684e-164	1.19845e-163	-2.88341e-163	-7.93773e-163	4.74263e-163	-4.00926e-163	8.04005e-163	-3.09507e-164	7.37933e-164	-6.42194e-163	2.47738e-163	-5.41194e-163	1.13755e-163	-1.95946e-164	-4.39513e-163	-1.34762e-163	-6.90841e-164	-7.8159e-164	0
1.23901e-164	-2.97527e-163	4.36775e-163	-3.01081e-164	1.23643e-163	9.55898e-164	-1.49202e-163	2.06172e-163	4.43782e-163	4.191e-163	-4.91961e-163	-1.32133e-163	6.62684e-164	1.19845e-163	-2.88341e-163	-7.93773e-163	4.74263e-163	-4.00926e-163	8.04005e-163	-3.09507e-164	7.37933e-164	-6.42194e-163	2.47738e-163	-5.41194e-163	1.13755e-163	-1.95946e-164	-4.39513e-163	-1.34762e-163	-6.90841e-164	-7.8159e-164	0
1.23901e-164	-2.97527e-163	4.36775e-163	-3.01081e-164	1.23643e-163	9.55898e-164	-1.49202e-163	2.06172e-163	4.43782e-163	4.191e-163	-4.91961e-163	-1.32133e-163	6.62684e-164	1.19845e-163	-2.88341e-163	-7.93773e-163	4.74263e-163	-4.00926e-163	8.04005e-163	-3.09507e-164	7.37933e-164	-6.42194e-163	2.47738e-163	-5.41194e-163	1.13755e-163	-1.95946e-164	-4.39513e-163	-1.34762e-163	-6.90841e-164	-7.8159e-164	0
1.23901e-164	-2.97527e-163	4.36775e-163	-3.01081e-164	1.23643e-163	9.55898e-164	-1.49202e-163	2.06172e-163	4.43782e-163	4.191e-163	-4.91961e-163	-1.32133e-163	6.62684e-164	1.19845e-163	-2.88341e-163	-7.93773e-163	4.74263e-163	-4.00926e-163	8.04005e-163	-3.09507e-164	7.37933e-164	-6.42194e-163	2.47738e-163	-5.41194e-163	1.13755e-163	-1.95946e-164	-4.39513e-163	-1.34762e-163	-6.90841e-164	-7.8159e-164	0
1.23901e-164	-2.97527e-163	4.36775e-163	-3.01081e-164	1.23643e-163	9.55898e-164	-1.49202e-163	2.06172e-163	4.43782e-163	4.191e-163	-4.91961e-163	-1.32133e-163	6.62684e-164	1.19845e-163	-2.88341e-163	-7.93773e-163	4.74263e-163	-4.00926e-163	8.04005e-163	-3.09507e-164	7.37933e-164	-6.42194e-163	2.47738e-163	-5.41194e-163	1.13755e-163	-1.95946e-164	-4.39513e-163	-1.34762e-163	-6.90841e-164	-7.8159e-164	0
1.23901e-164	-2.97527e-163	4.36775e-163	-3.01081e-164	1.23643e-163	9.55898e-164	-1.49202e-163	2.06172e-163	4.43782e-163	4.191e-163	-4.91961e-163	-1.32133e-163	6.62684e-164	1.19845e-163	-2.88341e-163	-7.93773e-163	4.74263e-163	-4.00926e-163	8.04005e-163	-3.09507e-164	7.37933e-164	-6.42194e-163	2.47738e-163	-5.41194e-163	1.13755e-163	-1.95946e-164	-4.39513e-163	-1.34762e-163	-6.90841e-164	-7.8159e-164	0
1.23901e-164	-2.97527e-163	4.36775e-163	-3.01081e-164	1.23643e-163	9.55898e-164	-1.49202e-163	2.06172e-163	4.43782e-163	4.191e-163	-4.91961e-163	-1.32133e-163	6.62684e-164	1.19845e-163	-2.88341e-163	-7.93773e-163	4.74263e-163	-4.00926e-163	8.04005e-163	-3.09507e-164	7.37933e-164	-6.42194e-163	2.47738e-163	-5.41194e-163	1.13755e-163	-1.95946e-164	-4.39513e-163	-1.34762e-163	-6.90841e-164	-7.8159e-164	0
1.23901e-164	-2.97527e-163	4.36775e-163	-3.01081e-164	1.23643e-163	9.55898e-164	-1.49202e-163	2.06172e-163	4.43782e-163	4.191e-163	-4.91961e-163	-1.32133e-163	6.62684e-164	1.19845e-163	-2.88341e-163	-7.93773e-163	4.74263e-163	-4.00926e-163	8.04005e-163	-3.09507e-164	7.37933e-164	-6.42194e-163	2.47738e-163	-5.41194e-163	1.13755e-163	-1.95946e-164	-4.39513e-163	-1.34762e-163	-6.90841e-164	-7.8159e-164	0
1.23901e-164	-2.97527e-163	4.36775e-163	-3.01081e-164	1.23643e-163	9.55898e-164	-1.49202e-163	2.06172e-163	4.43782e-163	4.191e-163	-4.91961e-163	-1.32133e-163	6.62684e-164	1.19845e-163	-2.88341e-163	-7.93773e-163	4.74263e-163	-4.00926e-163	8.04005e-163	-3.09507e-164	7.37933e-164	-6.42194e-163	2.47738e-163	-5.41194e-163	1.13755e-163	-1.95946e-164	-4.39513e-163	-1.34762e-163	-6.90841e-164	-7.8159e-164	0
1.23901e-164	-2.97527e-163	4.36775e-163	-3.01081e-164	1.23643e-163	9.55898e-164	-1.49202e-163	2.06172e-163	4.43782e-163	4.191e-163	-4.91961e-163	-1.32133e-163	6.62684e-164	1.19845e-163	-2.88341e-163	-7.93773e-163	4.74263e-163	-4.00926e-163	8.04005e-163	-3.09507e-164	7.37933e-164	-6.42194e-163	2.47738e-163	-5.41194e-163	1.13755e-163	-1.95946e-164	-4.39513e-163	-1.34762e-163	-6.90841e-164	-7.8159e-164	0
1.23901e-164	-2.97527e-163	4.36775e-163	-3.01081e-164	1.23643e-163	9.55898e-164	-1.49202e-163	2.06172e-163	4.43782e-163	4.191e-163	-4.91961e-163	-1.32133e-163	6.62684e-164	1.19845e-163	-2.88341e-163	-7.93773e-163	4.74263e-163	-4.00926e-163	8.04005e-163	-3.09507e-164	7.37933e-164	-6.42194e-163	2.47738e-163	-5.41194e-163	1.13755e-163	-1.95946e-164	-4.39513e-163	-1.34762e-163	-6.90841e-164	-7.8159e-164	0
1.23901e-164	-2.97527e-163	4.36775e-163	-3.01081e-164	1.23643e-163	9.55898e-164	-1.49202e-163	2.06172e-163	4.43782e-163	4.191e-163	-4.91961e-163	-1.32133e-163	6.62684e-164	1.19845e-163	-2.88341e-163	-7.93773e-163	4.74263e-163	-4.00926e-163	8.04005e-163	-3.09507e-164	7.37933e-164	-6.42194e-163	2.47738e-163	-5.41194e-163	1.13755e-163	-1.95946e-164	-4.39513e-163	-1.34762e-163	-6.90841e-164	-7.8159e-164	0
1.23901e-164	-2.97527e-163	4.36775e-163	-3.01081e-164	1.23643e-163	9.55898e-164	-1.49202e-163	2.06172e-163	4.43782e-163	4.191e-163	-4.91961e-163	-1.32133e-163	6.62684e-164	1.19845e-163	-2.88341e-163	-7.93773e-163	4.74263e-163	-4.00926e-163	8.04005e-163	-3.09507e-164	7.37933e-164	-6.42194e-163	2.47738e-163	-5.41194e-163	1.13755e-163	-1.95946e-164	-4.39513e-163	-1.34762e-163	-6.90841e-164	-7.8159e-164	0
1.23901e-164	-2.97527e-163	4.36775e-163	-3.01081e-164	1.23643e-163	9.55898e-164	-1.49202e-163	2.06172e-163	4.43782e-163	4.191e-163	-4.91961e-163	-1.32133e-163	6.62684e-164	1.19845e-163	-2.88341e-163	-7.93773e-163	4.74263e-163	-4.00926e-163	8.04005e-163	-3.09507e-164	7.37933e-164	-6.42194e-163	2.47738e-163	-5.41194e-163	1.13755e-163	-1.95946e-164	-4.39513e-163	-1.34762e-163	-6.90841e-164	-7.8159e-164	0
1.23901e-164	-2.97527e-163	4.36775e-163	-3.01081e-164	1.23643e-163	9.55898e-164	-1.49202e-163	2.06172e-163	4.43782e-163	4.191e-163	-4.91961e-163	-1.32133e-163	6.62684e-164	1.19845e-163	-2.88341e-163	-7.93773e-163	4.74263e-163	-4.00926e-163	8.04005e-163	-3.09507e-164	7.37933e-164	-6.42194e-163	2.47738e-163	-5.41194e-163	1.13755e-163	-1.95946e-164	-4.39513e-163	-1.34762e-163	-6.90841e-164	-7.8159e-164	0
1.23901e-164	-2.97527e-163	4.36775e-163	-3.01081e-164	1.23643e-163	9.55898e-164	-1.49202e-163	2.06172e-163	4.43782e-163	4.191e-163	-4.91961e-163	-1.32133e-163	6.62684e-164	1.19845e-163	-2.88341e-163	-7.93773e-163	4.74263e-163	-4.00926e-163	8.04005e-163	-3.09507e-164	7.37933e-164	-6.42194e-163	2.47738e-163	-5.41194e-163	1.13755e-163	-1.95946e-164	-4.39513e-163	-1.34762e-163	-6.90841e-164	-7.8159e-164	0
1.23901e-164	-2.97527e-163	4.36775e-163	-3.01081e-164	1.23643e-163	9.55898e-164	-1.49202e-163	2.06172e-163	4.43782e-163	4.191e-163	-4.91961e-163	-1.32133e-163	6.62684e-164	1.19845e-163	-2.88341e-163	-7.93773e-163	4.74263e-163	-4.00926e-163	8.04005e-163	-3.09507e-164	7.37933e-164	-6.42194e-163	2.47738e-163	-5.41194e-163	1.13755e-163	-1.95946e-164	-4.39513e-163	-1.34762e-163	-6.90841e-164	-7.8159e-164	0
1.23901e-164	-2.97527e-163	4.36775e-163	-3.01081e-164	1.23643e-163	9.55898e-164	-1.49202e-163	2.06172e-163	4.43782e-163	4.191e-163	-4.91961e-163	-1.32133e-163	6.62684e-164	1.19845e-163	-2.88341e-163	-7.93773e-163	4.74263e-163	-4.00926e-163	8.04005e-163	-3.09507e-164	7.37933e-164	-6.42194e-163	2.47738e-163	-5.41194e-163	1.13755e-163	-1.95946e-164	-4.39513e-163	-1.34762e-163	-6.90841e-164	-7.8159e-164	0
1.23901e-164	-2.97527e-163	4.36775e-163	-3.01081e-164	1.23643e-163	9.55898e-164	-1.49202e-163	2.06172e-163	4.43782e-163	4.191e-163	-4.91961e-163	-1.32133e-163	6.62684e-164	1.19845e-163	-2.88341e-163	-7.93773e-163	4.74263e-163	-4.00926e-163	8.04005e-163	-3.09507e-164	7.37933e-164	-6.42194e-163	2.47738e-163	-5.41194e-163	1.13755e-163	-1.95946e-164	-4.39513e-163	-1.34762e-163	-6.90841e-164	-7.8159e-164	0
1.23901e-164	-2.97527e-163	4.36775e-163	-3.01081e-164	1.23643e-163	9.55898e-164	-1.49202e-163	2.06172e-163	4.43782e-163	4.191e-163	-4.91961e-163	-1.32133e-163	6.62684e-164	1.19845e-163	-2.88341e-163	-7.93773e-163	4.74263e-163	-4.00926e-163	8.04005e-163	-3.09507e-164	7.37933e-164	-6.42194e-163	2.47738e-163	-5.41194e-163	1.13755e-163	-1.95946e-164	-4.39513e-163	-1.34762e-163	-6.90841e-164	-7.8159e-164	0
1.23901e-164	-2.97527e-163	4.36775e-163	-3.01081e-164	1.23643e-163	9.55898e-164	-1.49202e-163	2.06172e-163	4.43782e-163	4.191e-163	-4.91961e-163	-1.32133e-163	6.62684e-164	1.19845e-163	-2.88341e-163	-7.93773e-163	4.74263e-163	-4.00926e-163	8.04005e-163	-3.09507e-164	7.37933e-164	-6.42194e-163	2.47738e-163	-5.41194e-163	1.13755e-163	-1.95946e-164	-4.39513e-163	-1.34762e-163	-6.90841e-164	-7.8159e-164	0
1.23901e-164	-2.97527e-163	4.36775e-163	-3.01081e-164	1.23643e-163	9.55898e-164	-1.49202e-163	2.06172e-163	4.43782e-163	4.191e-163	-4.91961e-163	-1.32133e-163	6.62684e-164	1.19845e-163	-2.88341e-163	-7.93773e-163	4.74263e-163	-4.00926e-163	8.04005e-163	-3.09507e-164	7.37933e-164	-6.42194e-163	2.47738e-163	-5.41194e-163	1.13755e-163	-1.95946e-164	-4.39513e-163	-1.34762e-163	-6.90841e-164	-7.8159e-164	0
1.23901e-164	-2.97527e-163	4.36775e-163	-3.01081e-164	1.23643e-163	9.55898e-164	-1.49202e-163	2.06172e-163	4.43782e-163	4.191e-163	-4.91961e-163	-1.32133e-163	6.62684e-164	1.19845e-163	-2.88341e-163	-7.93773e-163	4.74263e-163	-4.00926e-163	8.04005e-163	-3.09507e-164	7.37933e-164	-6.42194e-163	2.47738e-163	-5.41194e-163	1.13755e-163	-1.95946e-164	-4.39513e-163	-1.34762e-163	-6.90841e-164	-7.8159e-164	0
1.23901e-164	-2.97527e-163	4.36775e-163	-3.01081e-164	1.23643e-163	9.55898e-164	-1.49202e-163	2.06172e-163	4.43782e-163	4.191e-163	-4.91961e-163	-1.32133e-163	6.62684e-164	1.19845e-163	-2.88341e-163	-7.93773e-163	4.74263e-163	-4.00926e-163	8.04005e-163	-3.09507e-164	7.37933e-164	-6.42194e-163	2.47738e-163	-5.41194e-163	1.13755e-163	-1.95946e-164	-4.39513e-163	-1.34762e-163	-6.90841e-164	-7.8159e-164	0
1.23901e-164	-2.97527e-163	4.36775e-163	-3.01081e-164	1.23643e-163	9.55898e-164	-1.49202e-163	2.06172e-163	4.43782e-163	4.191e-163	-4.91961e-163	-1.32133e-163	6.62684e-164	1.19845e-163	-2.88341e-163	-7.93773e-163	4.74263e-163	-4.00926e-163	8.04005e-163	-3.09507e-164	7.37933e-164	-6.42194e-163	2.47738e-163	-5.41194e-163	1.13755e-163	-1.95946e-164	-4.39513e-163	-1.34762e-163	-6.90841e-164	-7.8159e-164	0
1.23901e-164	-2.97527e-163	4.36775e-163	-3.01081e-164	1.23643e-163	9.55898e-164	-1.49202e-163	2.06172e-163	4.43782e-163	4.191e-163	-4.91961e-163	-1.32133e-163	6.62684e-164	1.19845e-163	-2.88341e-163	-7.93773e-163	4.74263e-163	-4.00926e-163	8.04005e-163	-3.09507e-164	7.37933e-164	-6.42194e-163	2.47738e-163	-5.41194e-163	1.13755e-163	-1.95946e-164	-4.39513e-163	-1.34762e-163	-6.90841e-164	-7.8159e-164	0
1.23901e-164	-2.97527e-163	4.36775e-163	-3.01081e-164	1.23643e-163	9.55898e-164	-1.49202e-163	2.06172e-163	4.43782e-163	4.191e-163	-4.91961e-163	-1.32133e-163	6.62684e-164	1.19845e-163	-2.88341e-163	-7.93773e-163	4.74263e-163	-4.00926e-163	8.04005e-163	-3.09507e-164	7.37933e-164	-6.42194e-163	2.47738e-163	-5.41194e-163	1.13755e-163	-1.95946e-164	-4.39513e-163	-1.34762e-163	-6.90841e-164	-7.8159e-164	0
1.23901e-164	-2.97527e-163	4.36775e-163	-3.01081e-164	1.23643e-163	9.55898e-164	-1.49202e-163	2.06172e-163	4.43782e-163	4.191e-163	-4.91961e-163	-1.32133e-163	6.62684e-164	1.19845e-163	-2.88341e-163	-7.93773e-163	4.74263e-163	-4.00926e-163	8.04005e-163	-3.09507e-164	7.37933e-164	-6.42194e-163	2.47738e-163	-5.41194e-163	1.13755e-163	-1.95946e-164	-4.39513e-163	-1.34762e-163	-6.90841e-164	-7.8159e-164	0
1.23901e-164	-2.97527e-163	4.36775e-163	-3.01081e-164	1.23643e-163	9.55898e-164	-1.49202e-163	2.06172e-163	4.43782e-163	4.191e-163	-4.91961e-163	-1.32133e-163	6.62684e-164	1.19845e-163	-2.88341e-163	-7.93773e-163	4.74263e-163	-4.00926e-163	8.04005e-163	-3.09507e-164	7.37933e-164	-6.42194e-163	2.47738e-163	-5.41194e-163	1.13755e-163	-1.95946e-164	-4.39513e-163	-1.34762e-163	-6.90841e-164	-7.8159e-164	0
1.23901e-164	-2.97527e-163	4.36775e-163	-3.01081e-164	1.23643e-163	9.55898e-164	-1.49202e-163	2.06172e-163	4.43782e-163	4.191e-163	-4.91961e-163	-1.32133e-163	6.62684e-164	1.19845e-163	-2.88341e-163	-7.93773e-163	4.74263e-163	-4.00926e-163	8.04005e-163	-3.09507e-164	7.37933e-164	-6.42194e-163	2.47738e-163	-5.41194e-163	1.13755e-163	-1.95946e-164	-4.39513e-163	-1.34762e-163	-6.90841e-164	-7.8159e-164	0
1.23901e-164	-2.97527e-163	4.36775e-163	-3.01081e-164	1.23643e-163	9.55898e-164	-1.49202e-163	2.06172e-163	4.43782e-163	4.191e-163	-4.91961e-163	-1.32133e-163	6.62684e-164	1.19845e-163	-2.88341e-163	-7.93773e-163	4.74263e-163	-4.00926e-163	8.04005e-163	-3.09507e-164	7.37933e-164	-6.42194e-163	2.47738e-163	-5.41194e-163	1.13755e-163	-1.95946e-164	-4.39513e-163	-1.34762e-163	-6.90841e-164	-7.8159e-164	0
1.23901e-164	-2.97527e-163	4.36775e-163	-3.01081e-164	1.23643e-163	9.55898e-164	-1.49202e-163	2.06172e-163	4.43782e-163	4.191e-163	-4.91961e-163	-1.32133e-163	6.62684e-164	1.19845e-163	-2.88341e-163	-7.93773e-163	4.74263e-163	-4.00926e-163	8.04005e-163	-3.09507e-164	7.37933e-164	-6.42194e-163	2.47738e-163	-5.41194e-163	1.13755e-163	-1.95946e-164	-4.39513e-163	-1.34762e-163	-6.90841e-164	-7.8159e-164	0
1.23901e-164	-2.97527e-163	4.36775e-163	-3.01081e-164	1.23643e-163	9.55898e-164	-1.49202e-163	2.06172e-163	4.43782e-163	4.191e-163	-4.91961e-163	-1.32133e-163	6.62684e-164	1.19845e-163	-2.88341e-163	-7.93773e-163	4.74263e-163	-4.00926e-163	8.04005e-163	-3.09507e-164	7.37933e-164	-6.42194e-163	2.47738e-163	-5.41194e-163	1.13755e-163	-1.95946e-164	-4.39513e-163	-1.34762e-163	-6.90841e-164	-7.8159e-164	0
1.23901e-164	-2.97527e-163	4.36775e-163	-3.01081e-164	1.23643e-163	9.55898e-164	-1.49202e-163	2.06172e-163	4.43782e-163	4.191e-163	-4.91961e-163	-1.32133e-163	6.62684e-164	1.19845e-163	-2.88341e-163	-7.93773e-163	4.74263e-163	-4.00926e-163	8.04005e-163	-3.09507e-164	7.37933e-164	-6.42194e-163	2.47738e-163	-5.41194e-163	1.13755e-163	-1.95946e-164	-4.39513e-163	-1.34762e-163	-6.90841e-164	-7.8159e-164	0
1.23901e-164	-2.97527e-163	4.36775e-163	-3.01081e-164	1.23643e-163	9.55898e-164	-1.49202e-163	2.06172e-163	4.43782e-163	4.191e-163	-4.91961e-163	-1.32133e-163	6.62684e-164	1.19845e-163	-2.88341e-163	-7.93773e-163	4.74263e-163	-4.00926e-163	8.04005e-163	-3.09507e-164	7.37933e-164	-6.42194e-163	2.47738e-163	-5.41194e-163	1.13755e-163	-1.95946e-164	-4.39513e-163	-1.34762e-163	-6.90841e-164	-7.8159e-164	0
1.23901e-164	-2.97527e-163	4.36775e-163	-3.01081e-164	1.23643e-163	9.55898e-164	-1.49202e-163	2.06172e-163	4.43782e-163	4.191e-163	-4.91961e-163	-1.32133e-163	6.62684e-164	1.19845e-163	-2.88341e-163	-7.93773e-163	4.74263e-163	-4.00926e-163	8.04005e-163	-3.09507e-164	7.37933e-164	-6.42194e-163	2.47738e-163	-5.41194e-163	1.13755e-163	-1.95946e-164	-4.39513e-163	-1.34762e-163	-6.90841e-164	-7.8159e-164	0
1.23901e-164	-2.97527e-163	4.36775e-163	-3.01081e-164	1.23643e-163	9.55898e-164	-1.49202e-163	2.06172e-163	4.43782e-163	4.191e-163	-4.91961e-163	-1.32133e-163	6.62684e-164	1.19845e-163	-2.88341e-163	-7.93773e-163	4.74263e-163	-4.00926e-163	8.04005e-163	-3.09507e-164	7.37933e-164	-6.42194e-163	2.47738e-163	-5.41194e-163	1.13755e-163	-1.95946e-164	-4.39513e-163	-1.34762e-163	-6.90841e-164	-7.8159e-164	0
1.23901e-164	-2.97527e-163	4.36775e-163	-3.01081e-164	1.23643e-163	9.55898e-164	-1.49202e-163	2.06172e-163	4.43782e-163	4.191e-163	-4.91961e-163	-1.32133e-163	6.62684e-164	1.19845e-163	-2.88341e-163	-7.93773e-163	4.74263e-163	-4.00926e-163	8.04005e-163	-3.09507e-164	7.37933e-164	-6.42194e-163	2.47738e-163	-5.41194e-163	1.13755e-163	-1.95946e-164	-4.39513e-163	-1.34762e-163	-6.90841e-164	-7.8159e-164	0
1.23901e-164	-2.97527e-163	4.36775e-163	-3.01081e-164	1.23643e-163	9.55898e-164	-1.49202e-163	2.06172e-163	4.43782e-163	4.191e-163	-4.91961e-163	-1.32133e-163	6.62684e-164	1.19845e-163	-2.88341e-163	-7.93773e-163	4.74263e-163	-4.00926e-163	8.04005e-163	-3.09507e-164	7.37933e-164	-6.42194e-163	2.47738e-163	-5.41194e-163	1.13755e-163	-1.95946e-164	-4.39513e-163	-1.34762e-163	-6.90841e-164	-7.8159e-164	0
1.23901e-164	-2.97527e-163	4.36775e-163	-3.01081e-164	1.23643e-163	9.55898e-164	-1.49202e-163	2.06172e-163	4.43782e-163	4.191e-163	-4.91961e-163	-1.32133e-163	6.62684e-164	1.19845e-163	-2.88341e-163	-7.93773e-163	4.74263e-163	-4.00926e-163	8.04005e-163	-3.09507e-164	7.37933e-164	-6.42194e-163	2.47738e-163	-5.41194e-163	1.13755e-163	-1.95946e-164	-4.39513e-163	-1.34762e-163	-6.90841e-164	-7.8159e-164	0
1.23901e-164	-2.97527e-163	4.36775e-163	-3.01081e-164	1.23643e-163	9.55898e-164	-1.49202e-163	2.06172e-163	4.43782e-163	4.191e-163	-4.91961e-163	-1.32133e-163	6.62684e-164	1.19845e-163	-2.88341e-163	-7.93773e-163	4.74263e-163	-4.00926e-163	8.04005e-163	-3.09507e-164	7.37933e-164	-6.42194e-163	2.47738e-163	-5.41194e-163	1.13755e-163	-1.95946e-164	-4.39513e-163	-1.34762e-163	-6.90841e-164	-7.8159e-164	0
1.23901e-164	-2.97527e-163	4.36775e-163	-3.01081e-164	1.23643e-163	9.55898e-164	-1.49202e-163	2.06172e-163	4.43782e-163	4.191e-163	-4.91961e-163	-1.32133e-163	6.62684e-164	1.19845e-163	-2.88341e-163	-7.93773e-163	4.74263e-163	-4.00926e-163	8.04005e-163	-3.09507e-164	7.37933e-164	-6.42194e-163	2.47738e-163	-5.41194e-163	1.13755e-163	-1.95946e-164	-4.39513e-163	-1.34762e-163	-6.90841e-164	-7.8159e-164	0
1.23901e-164	-2.97527e-163	4.36775e-163	-3.01081e-164	1.23643e-163	9.55898e-164	-1.49202e-163	2.06172e-163	4.43782e-163	4.191e-163	-4.91961e-163	-1.32133e-163	6.62684e-164	1.19845e-163	-2.88341e-163	-7.93773e-163	4.74263e-163	-4.00926e-163	8.04005e-163	-3.09507e-164	7.37933e-164	-6.42194e-163	2.47738e-163	-5.41194e-163	1.13755e-163	-1.95946e-164	-4.39513e-163	-1.34762e-163	-6.90841e-164	-7.8159e-164	0
1.23901e-164	-2.97527e-163	4.36775e-163	-3.01081e-164	1.23643e-163	9.55898e-164	-1.49202e-163	2.06172e-163	4.43782e-163	4.191e-163	-4.91961e-163	-1.32133e-163	6.62684e-164	1.19845e-163	-2.88341e-163	-7.93773e-163	4.74263e-163	-4.00926e-163	8.04005e-163	-3.09507e-164	7.37933e-164	-6.42194e-163	2.47738e-163	-5.41194e-163	1.13755e-163	-1.95946e-164	-4.39513e-163	-1.34762e-163	-6.90841e-164	-7.8159e-164	0
1.23901e-164	-2.97527e-163	4.36775e-163	-3.01081e-164	1.23643e-163	9.55898e-164	-1.49202e-163	2.06172e-163	4.43782e-163	4.191e-163	-4.91961e-163	-1.32133e-163	6.62684e-164	1.19845e-163	-2.88341e-163	-7.93773e-163	4.74263e-163	-4.00926e-163	8.04005e-163	-3.09507e-164	7.37933e-164	-6.42194e-163	2.47738e-163	-5.41194e-163	1.13755e-163	-1.95946e-164	-4.39513e-163	-1.34762e-163	-6.90841e-164	-7.8159e-164	0
1.23901e-164	-2.97527e-163	4.36775e-163	-3.01081e-164	1.23643e-163	9.55898e-164	-1.49202e-163	2.06172e-163	4.43782e-163	4.191e-163	-4.91961e-163	-1.32133e-163	6.62684e-164	1.19845e-163	-2.88341e-163	-7.93773e-163	4.74263e-163	-4.00926e-163	8.04005e-163	-3.09507e-164	7.37933e-164	-6.42194e-163	2.47738e-163	-5.41194e-163	1.13755e-163	-1.95946e-164	-4.39513e-163	-1.34762e-163	-6.90841e-164	-7.8159e-164	0
1.23901e-164	-2.97527e-163	4.36775e-163	-3.01081e-164	1.23643e-163	9.55898e-164	-1.49202e-163	2.06172e-163	4.43782e-163	4.191e-163	-4.91961e-163	-1.32133e-163	6.62684e-164	1.19845e-163	-2.88341e-163	-7.93773e-163	4.74263e-163	-4.00926e-163	8.04005e-163	-3.09507e-164	7.37933e-164	-6.42194e-163	2.47738e-163	-5.41194e-163	1.13755e-163	-1.95946e-164	-4.39513e-163	-1.34762e-163	-6.90841e-164	-7.8159e-164	0
1.23901e-164	-2.97527e-163	4.36775e-163	-3.01081e-164	1.23643e-163	9.55898e-164	-1.49202e-163	2.06172e-163	4.43782e-163	4.191e-163	-4.91961e-163	-1.32133e-163	6.62684e-164	1.19845e-163	-2.88341e-163	-7.93773e-163	4.74263e-163	-4.00926e-163	8.04005e-163	-3.09507e-164	7.37933e-164	-6.42194e-163	2.47738e-163	-5.41194e-163	1.13755e-163	-1.95946e-164	-4.39513e-163	-1.34762e-163	-6.90841e-164	-7.8159e-164	0
1.23901e-164	-2.97527e-163	4.36775e-163	-3.01081e-164	1.23643e-163	9.55898e-164	-1.49202e-163	2.06172e-163	4.43782e-163	4.191e-163	-4.91961e-163	-1.32133e-163	6.62684e-164	1.19845e-163	-2.88341e-163	-7.93773e-163	4.74263e-163	-4.00926e-163	8.04005e-163	-3.09507e-164	7.37933e-164	-6.42194e-163	2.47738e-163	-5.41194e-163	1.13755e-163	-1.95946e-164	-4.39513e-163	-1.34762e-163	-6.90841e-164	-7.8159e-164	0
1.23901e-164	-2.97527e-163	4.36775e-163	-3.01081e-164	1.23643e-163	9.55898e-164	-1.49202e-163	2.06172e-163	4.43782e-163	4.191e-163	-4.91961e-163	-1.32133e-163	6.62684e-164	1.19845e-163	-2.88341e-163	-7.93773e-163	4.74263e-163	-4.00926e-163	8.04005e-163	-3.09507e-164	7.37933e-164	-6.42194e-163	2.47738e-163	-5.41194e-163	1.13755e-163	-1.95946e-164	-4.39513e-163	-1.34762e-163	-6.90841e-164	-7.8159e-164	0
1.23901e-164	-2.97527e-163	4.36775e-163	-3.01081e-164	1.23643e-163	9.55898e-164	-1.49202e-163	2.06172e-163	4.43782e-163	4.191e-163	-4.91961e-163	-1.32133e-163	6.62684e-164	1.19845e-163	-2.88341e-163	-7.93773e-163	4.74263e-163	-4.00926e-163	8.04005e-163	-3.09507e-164	7.37933e-164	-6.42194e-163	2.47738e-163	-5.41194e-163	1.13755e-163	-1.95946e-164	-4.39513e-163	-1.34762e-163	-6.90841e-164	-7.8159e-164	0
1.23901e-164	-2.97527e-163	4.36775e-163	-3.01081e-164	1.23643e-163	9.55898e-164	-1.49202e-163	2.06172e-163	4.43782e-163	4.191e-163	-4.91961e-163	-1.32133e-163	6.62684e-164	1.19845e-163	-2.88341e-163	-7.93773e-163	4.74263e-163	-4.00926e-163	8.04005e-163	-3.09507e-164	7.37933e-164	-6.42194e-163	2.47738e-163	-5.41194e-163	1.13755e-163	-1.95946e-164	-4.39513e-163	-1.34762e-163	-6.90841e-164	-7.8159e-164	0
1.23901e-164	-2.97527e-163	4.36775e-163	-3.01081e-164	1.23643e-163	9.55898e-164	-1.49202e-163	2.06172e-163	4.43782e-163	4.191e-163	-4.91961e-163	-1.32133e-163	6.62684e-164	1.19845e-163	-2.88341e-163	-7.93773e-163	4.74263e-163	-4.00926e-163	8.04005e-163	-3.09507e-164	7.37933e-164	-6.42194e-163	2.47738e-163	-5.41194e-163	1.13755e-163	-1.95946e-164	-4.39513e-163	-1.34762e-163	-6.90841e-164	-7.8159e-164	0
1.23901e-164	-2.97527e-163	4.36775e-163	-3.01081e-164	1.23643e-163	9.55898e-164	-1.49202e-163	2.06172e-163	4.43782e-163	4.191e-163	-4.91961e-163	-1.32133e-163	6.62684e-164	1.19845e-163	-2.88341e-163	-7.93773e-163	4.74263e-163	-4.00926e-163	8.04005e-163	-3.09507e-164	7.37933e-164	-6.42194e-163	2.47738e-163	-5.41194e-163	1.13755e-163	-1.95946e-164	-4.39513e-163	-1.34762e-163	-6.90841e-164	-7.8159e-164	0
1.23901e-164	-2.97527e-163	4.36775e-163	-3.01081e-164	1.23643e-163	9.55898e-164	-1.49202e-163	2.06172e-163	4.43782e-163	4.191e-163	-4.91961e-163	-1.32133e-163	6.62684e-164	1.19845e-163	-2.88341e-163	-7.93773e-163	4.74263e-163	-4.00926e-163	8.04005e-163	-3.09507e-164	7.37933e-164	-6.42194e-163	2.47738e-163	-5.41194e-163	1.13755e-163	-1.95946e-164	-4.39513e-163	-1.34762e-163	-6.90841e-164	-7.8159e-164	0
1.23901e-164	-2.97527e-163	4.36775e-163	-3.01081e-164	1.23643e-163	9.55898e-164	-1.49202e-163	2.06172e-163	4.43782e-163	4.191e-163	-4.91961e-163	-1.32133e-163	6.62684e-164	1.19845e-163	-2.88341e-163	-7.93773e-163	4.74263e-163	-4.00926e-163	8.04005e-163	-3.09507e-164	7.37933e-164	-6.42194e-163	2.47738e-163	-5.41194e-163	1.13755e-163	-1.95946e-164	-4.39513e-163	-1.34762e-163	-6.90841e-164	-7.8159e-164	0
1.23901e-164	-2.97527e-163	4.36775e-163	-3.01081e-164	1.23643e-163	9.55898e-164	-1.49202e-163	2.06172e-163	4.43782e-163	4.191e-163	-4.91961e-163	-1.32133e-163	6.62684e-164	1.19845e-163	-2.88341e-163	-7.93773e-163	4.74263e-163	-4.00926e-163	8.04005e-163	-3.09507e-164	7.37933e-164	-6.42194e-163	2.47738e-163	-5.41194e-163	1.13755e-163	-1.95946e-164	-4.39513e-163	-1.34762e-163	-6.90841e-164	-7.8159e-164	0
1.23901e-164	-2.97527e-163	4.36775e-163	-3.01081e-164	1.23643e-163	9.55898e-164	-1.49202e-163	2.06172e-163	4.43782e-163	4.191e-163	-4.91961e-163	-1.32133e-163	6.62684e-164	1.19845e-163	-2.88341e-163	-7.93773e-163	4.74263e-163	-4.00926e-163	8.04005e-163	-3.09507e-164	7.37933e-164	-6.42194e-163	2.47738e-163	-5.41194e-163	1.13755e-163	-1.95946e-164	-4.39513e-163	-1.34762e-163	-6.90841e-164	-7.8159e-164	0
1.23901e-164	-2.97527e-163	4.36775e-163	-3.01081e-164	1.23643e-163	9.55898e-164	-1.49202e-163	2.06172e-163	4.43782e-163	4.191e-163	-4.91961e-163	-1.32133e-163	6.62684e-164	1.19845e-163	-2.88341e-163	-7.93773e-163	4.74263e-163	-4.00926e-163	8.04005e-163	-3.09507e-164	7.37933e-164	-6.42194e-163	2.47738e-163	-5.41194e-163	1.13755e-163	-1.95946e-164	-4.39513e-163	-1.34762e-163	-6.90841e-164	-7.8159e-164	0
1.23901e-164	-2.97527e-163	4.36775e-163	-3.01081e-164	1.23643e-163	9.55898e-164	-1.49202e-163	2.06172e-163	4.43782e-163	4.191e-163	-4.91961e-163	-1.32133e-163	6.62684e-164	1.19845e-163	-2.88341e-163	-7.93773e-163	4.74263e-163	-4.00926e-163	8.04005e-163	-3.09507e-164	7.37933e-164	-6.42194e-163	2.47738e-163	-5.41194e-163	1.13755e-163	-1.95946e-164	-4.39513e-163	-1.34762e-163	-6.90841e-164	-7.8159e-164	0
1.23901e-164	-2.97527e-163	4.36775e-163	-3.01081e-164	1.23643e-163	9.55898e-164	-1.49202e-163	2.06172e-163	4.43782e-163	4.191e-163	-4.91961e-163	-1.32133e-163	6.62684e-164	1.19845e-163	-2.88341e-163	-7.93773e-163	4.74263e-163	-4.00926e-163	8.04005e-163	-3.09507e-164	7.37933e-164	-6.42194e-163	2.47738e-163	-5.41194e-163	1.13755e-163	-1.95946e-164	-4.39513e-163	-1.34762e-163	-6.90841e-164	-7.8159e-164	0
1.23901e-164	-2.97527e-163	4.36775e-163	-3.01081e-164	1.23643e-163	9.55898e-164	-1.49202e-163	2.06172e-163	4.43782e-163	4.191e-163	-4.91961e-163	-1.32133e-163	6.62684e-164	1.19845e-163	-2.88341e-163	-7.93773e-163	4.74263e-163	-4.00926e-163	8.04005e-163	-3.09507e-164	7.37933e-164	-6.42194e-163	2.47738e-163	-5.41194e-163	1.13755e-163	-1.95946e-164	-4.39513e-163	-1.34762e-163	-6.90841e-164	-7.8159e-164	0
1.23901e-164	-2.97527e-163	4.36775e-163	-3.01081e-164	1.23643e-163	9.55898e-164	-1.49202e-163	2.06172e-163	4.43782e-163	4.191e-163	-4.91961e-163	-1.32133e-163	6.62684e-164	1.19845e-163	-2.88341e-163	-7.93773e-163	4.74263e-163	-4.00926e-163	8.04005e-163	-3.09507e-164	7.37933e-164	-6.42194e-163	2.47738e-163	-5.41194e-163	1.13755e-163	-1.95946e-164	-4.39513e-163	-1.34762e-163	-6.90841e-164	-7.8159e-164	0
1.23901e-164	-2.97527e-163	4.36775e-163	-3.01081e-164	1.23643e-163	9.55898e-164	-1.49202e-163	2.06172e-163	4.43782e-163	4.191e-163	-4.91961e-163	-1.32133e-163	6.62684e-164	1.19845e-163	-2.88341e-163	-7.93773e-163	4.74263e-163	-4.00926e-163	8.04005e-163	-3.09507e-164	7.37933e-164	-6.42194e-163	2.47738e-163	-5.41194e-163	1.13755e-163	-1.95946e-164	-4.39513e-163	-1.34762e-163	-6.90841e-164	-7.8159e-164	0
1.23901e-164	-2.97527e-163	4.36775e-163	-3.01081e-164	1.23643e-163	9.55898e-164	-1.49202e-163	2.06172e-163	4.43782e-163	4.191e-163	-4.91961e-163	-1.32133e-163	6.62684e-164	1.19845e-163	-2.88341e-163	-7.93773e-163	4.74263e-163	-4.00926e-163	8.04005e-163	-3.09507e-164	7.37933e-164	-6.42194e-163	2.47738e-163	-5.41194e-163	1.13755e-163	-1.95946e-164	-4.39513e-163	-1.34762e-163	-6.90841e-164	-7.8159e-164	0
1.23901e-164	-2.97527e-163	4.36775e-163	-3.01081e-164	1.23643e-163	9.55898e-164	-1.49202e-163	2.06172e-163	4.43782e-163	4.191e-163	-4.91961e-163	-1.32133e-163	6.62684e-164	1.19845e-163	-2.88341e-163	-7.93773e-163	4.74263e-163	-4.00926e-163	8.04005e-163	-3.09507e-164	7.37933e-164	-6.42194e-163	2.47738e-163	-5.41194e-163	1.13755e-163	-1.95946e-164	-4.39513e-163	-1.34762e-163	-6.90841e-164	-7.8159e-164	0
1.23901e-164	-2.97527e-163	4.36775e-163	-3.01081e-164	1.23643e-163	9.55898e-164	-1.49202e-163	2.06172e-163	4.43782e-163	4.191e-163	-4.91961e-163	-1.32133e-163	6.62684e-164	1.19845e-163	-2.88341e-163	-7.93773e-163	4.74263e-163	-4.00926e-163	8.04005e-163	-3.09507e-164	7.37933e-164	-6.42194e-163	2.47738e-163	-5.41194e-163	1.13755e-163	-1.95946e-164	-4.39513e-163	-1.34762e-163	-6.90841e-164	-7.8159e-164	0
1.23901e-164	-2.97527e-163	4.36775e-163	-3.01081e-164	1.23643e-163	9.55898e-164	-1.49202e-163	2.06172e-163	4.43782e-163	4.191e-163	-4.91961e-163	-1.32133e-163	6.62684e-164	1.19845e-163	-2.88341e-163	-7.93773e-163	4.74263e-163	-4.00926e-163	8.04005e-163	-3.09507e-164	7.37933e-164	-6.42194e-163	2.47738e-163	-5.41194e-163	1.13755e-163	-1.95946e-164	-4.39513e-163	-1.34762e-163	-6.90841e-164	-7.8159e-164	0
1.23901e-164	-2.97527e-163	4.36775e-163	-3.01081e-164	1.23643e-163	9.55898e-164	-1.49202e-163	2.06172e-163	4.43782e-163	4.191e-163	-4.91961e-163	-1.32133e-163	6.62684e-164	1.19845e-163	-2.88341e-163	-7.93773e-163	4.74263e-163	-4.00926e-163	8.04005e-163	-3.09507e-164	7.37933e-164	-6.42194e-163	2.47738e-163	-5.41194e-163	1.13755e-163	-1.95946e-164	-4.39513e-163	-1.34762e-163	-6.90841e-164	-7.8159e-164	0
1.23901e-164	-2.97527e-163	4.36775e-163	-3.01081e-164	1.23643e-163	9.55898e-164	-1.49202e-163	2.06172e-163	4.43782e-163	4.191e-163	-4.91961e-163	-1.32133e-163	6.62684e-164	1.19845e-163	-2.88341e-163	-7.93773e-163	4.74263e-163	-4.00926e-163	8.04005e-163	-3.09507e-164	7.37933e-164	-6.42194e-163	2.47738e-163	-5.41194e-163	1.13755e-163	-1.95946e-164	-4.39513e-163	-1.34762e-163	-6.90841e-164	-7.8159e-164	0
1.23901e-164	-2.97527e-163	4.36775e-163	-3.01081e-164	1.23643e-163	9.55898e-164	-1.49202e-163	2.06172e-163	4.43782e-163	4.191e-163	-4.91961e-163	-1.32133e-163	6.62684e-164	1.19845e-163	-2.88341e-163	-7.93773e-163	4.74263e-163	-4.00926e-163	8.04005e-163	-3.09507e-164	7.37933e-164	-6.42194e-163	2.47738e-163	-5.41194e-163	1.13755e-163	-1.95946e-164	-4.39513e-163	-1.34762e-163	-6.90841e-164	-7.8159e-164	0
1.23901e-164	-2.97527e-163	4.36775e-163	-3.01081e-164	1.23643e-163	9.55898e-164	-1.49202e-163	2.06172e-163	4.43782e-163	4.191e-163	-4.91961e-163	-1.32133e-163	6.62684e-164	1.19845e-163	-2.88341e-163	-7.93773e-163	4.74263e-163	-4.00926e-163	8.04005e-163	-3.09507e-164	7.37933e-164	-6.42194e-163	2.47738e-163	-5.41194e-163	1.13755e-163	-1.95946e-164	-4.39513e-163	-1.34762e-163	-6.90841e-164	-7.8159e-164	0
1.23901e-164	-2.97527e-163	4.36775e-163	-3.01081e-164	1.23643e-163	9.55898e-164	-1.49202e-163	2.06172e-163	4.43782e-163	4.191e-163	-4.91961e-163	-1.32133e-163	6.62684e-164	1.19845e-163	-2.88341e-163	-7.93773e-163	4.74263e-163	-4.00926e-163	8.04005e-163	-3.09507e-164	7.37933e-164	-6.42194e-163	2.47738e-163	-5.41194e-163	1.13755e-163	-1.95946e-164	-4.39513e-163	-1.34762e-163	-6.90841e-164	-7.8159e-164	0
1.23901e-164	-2.97527e-163	4.36775e-163	-3.01081e-164	1.23643e-163	9.55898e-164	-1.49202e-163	2.06172e-163	4.43782e-163	4.191e-163	-4.91961e-163	-1.32133e-163	6.62684e-164	1.19845e-163	-2.88341e-163	-7.93773e-163	4.74263e-163	-4.00926e-163	8.04005e-163	-3.09507e-164	7.37933e-164	-6.42194e-163	2.47738e-163	-5.41194e-163	1.13755e-163	-1.95946e-164	-4.39513e-163	-1.34762e-163	-6.90841e-164	-7.8159e-164	0
1.23901e-164	-2.97527e-163	4.36775e-163	-3.01081e-164	1.23643e-163	9.55898e-164	-1.49202e-163	2.06172e-163	4.43782e-163	4.191e-163	-4.91961e-163	-1.32133e-163	6.62684e-164	1.19845e-163	-2.88341e-163	-7.93773e-163	4.74263e-163	-4.00926e-163	8.04005e-163	-3.09507e-164	7.37933e-164	-6.42194e-163	2.47738e-163	-5.41194e-163	1.13755e-163	-1.95946e-164	-4.39513e-163	-1.34762e-163	-6.90841e-164	-7.8159e-164	0
1.23901e-164	-2.97527e-163	4.36775e-163	-3.01081e-164	1.23643e-163	9.55898e-164	-1.49202e-163	2.06172e-163	4.43782e-163	4.191e-163	-4.91961e-163	-1.32133e-163	6.62684e-164	1.19845e-163	-2.88341e-163	-7.93773e-163	4.74263e-163	-4.00926e-163	8.04005e-163	-3.09507e-164	7.37933e-164	-6.42194e-163	2.47738e-163	-5.41194e-163	1.13755e-163	-1.95946e-164	-4.39513e-163	-1.34762e-163	-6.90841e-164	-7.8159e-164	0
1.23901e-164	-2.97527e-163	4.36775e-163	-3.01081e-164	1.23643e-163	9.55898e-164	-1.49202e-163	2.06172e-163	4.43782e-163	4.191e-163	-4.91961e-163	-1.32133e-163	6.62684e-164	1.19845e-163	-2.88341e-163	-7.93773e-163	4.74263e-163	-4.00926e-163	8.04005e-163	-3.09507e-164	7.37933e-164	-6.42194e-163	2.47738e-163	-5.41194e-163	1.13755e-163	-1.95946e-164	-4.39513e-163	-1.34762e-163	-6.90841e-164	-7.8159e-164	0
1.23901e-164	-2.97527e-163	4.36775e-163	-3.01081e-164	1.23643e-163	9.55898e-164	-1.49202e-163	2.06172e-163	4.43782e-163	4.191e-163	-4.91961e-163	-1.32133e-163	6.62684e-164	1.19845e-163	-2.88341e-163	-7.93773e-163	4.74263e-163	-4.00926e-163	8.04005e-163	-3.09507e-164	7.37933e-164	-6.42194e-163	2.47738e-163	-5.41194e-163	1.13755e-163	-1.95946e-164	-4.39513e-163	-1.34762e-163	-6.90841e-164	-7.8159e-164	0
1.23901e-164	-2.97527e-163	4.36775e-163	-3.01081e-164	1.23643e-163	9.55898e-164	-1.49202e-163	2.06172e-163	4.43782e-163	4.191e-163	-4.91961e-163	-1.32133e-163	6.62684e-164	1.19845e-163	-2.88341e-163	-7.93773e-163	4.74263e-163	-4.00926e-163	8.04005e-163	-3.09507e-164	7.37933e-164	-6.42194e-163	2.47738e-163	-5.41194e-163	1.13755e-163	-1.95946e-164	-4.39513e-163	-1.34762e-163	-6.90841e-164	-7.8159e-164	0
1.23901e-164	-2.97527e-163	4.36775e-163	-3.01081e-164	1.23643e-163	9.55898e-164	-1.49202e-163	2.06172e-163	4.43782e-163	4.191e-163	-4.91961e-163	-1.32133e-163	6.62684e-164	1.19845e-163	-2.88341e-163	-7.93773e-163	4.74263e-163	-4.00926e-163	8.04005e-163	-3.09507e-164	7.37933e-164	-6.42194e-163	2.47738e-163	-5.41194e-163	1.13755e-163	-1.95946e-164	-4.39513e-163	-1.34762e-163	-6.90841e-164	-7.8159e-164	0
1.23901e-164	-2.97527e-163	4.36775e-163	-3.01081e-164	1.23643e-163	9.55898e-164	-1.49202e-163	2.06172e-163	4.43782e-163	4.191e-163	-4.91961e-163	-1.32133e-163	6.62684e-164	1.19845e-163	-2.88341e-163	-7.93773e-163	4.74263e-163	-4.00926e-163	8.04005e-163	-3.09507e-164	7.37933e-164	-6.42194e-163	2.47738e-163	-5.41194e-163	1.13755e-163	-1.95946e-164	-4.39513e-163	-1.34762e-163	-6.90841e-164	-7.8159e-164	0
1.23901e-164	-2.97527e-163	4.36775e-163	-3.01081e-164	1.23643e-163	9.55898e-164	-1.49202e-163	2.06172e-163	4.43782e-163	4.191e-163	-4.91961e-163	-1.32133e-163	6.62684e-164	1.19845e-163	-2.88341e-163	-7.93773e-163	4.74263e-163	-4.00926e-163	8.04005e-163	-3.09507e-164	7.37933e-164	-6.42194e-163	2.47738e-163	-5.41194e-163	1.13755e-163	-1.95946e-164	-4.39513e-163	-1.34762e-163	-6.90841e-164	-7.8159e-164	0
1.23901e-164	-2.97527e-163	4.36775e-163	-3.01081e-164	1.23643e-163	9.55898e-164	-1.49202e-163	2.06172e-163	4.43782e-163	4.191e-163	-4.91961e-163	-1.32133e-163	6.62684e-164	1.19845e-163	-2.88341e-163	-7.93773e-163	4.74263e-163	-4.00926e-163	8.04005e-163	-3.09507e-164	7.37933e-164	-6.42194e-163	2.47738e-163	-5.41194e-163	1.13755e-163	-1.95946e-164	-4.39513e-163	-1.34762e-163	-6.90841e-164	-7.8159e-164	0
1.23901e-164	-2.97527e-163	4.36775e-163	-3.01081e-164	1.23643e-163	9.55898e-164	-1.49202e-163	2.06172e-163	4.43782e-163	4.191e-163	-4.91961e-163	-1.32133e-163	6.62684e-164	1.19845e-163	-2.88341e-163	-7.93773e-163	4.74263e-163	-4.00926e-163	8.04005e-163	-3.09507e-164	7.37933e-164	-6.42194e-163	2.47738e-163	-5.41194e-163	1.13755e-163	-1.95946e-164	-4.39513e-163	-1.34762e-163	-6.90841e-164	-7.8159e-164	0
1.23901e-164	-2.97527e-163	4.36775e-163	-3.01081e-164	1.23643e-163	9.55898e-164	-1.49202e-163	2.06172e-163	4.43782e-163	4.191e-163	-4.91961e-163	-1.32133e-163	6.62684e-164	1.19845e-163	-2.88341e-163	-7.93773e-163	4.74263e-163	-4.00926e-163	8.04005e-163	-3.09507e-164	7.37933e-164	-6.42194e-163	2.47738e-163	-5.41194e-163	1.13755e-163	-1.95946e-164	-4.39513e-163	-1.34762e-163	-6.90841e-164	-7.8159e-164	0
1.23901e-164	-2.97527e-163	4.36775e-163	-3.01081e-164	1.23643e-163	9.55898e-164	-1.49202e-163	2.06172e-163	4.43782e-163	4.191e-163	-4.91961e-163	-1.32133e-163	6.62684e-164	1.19845e-163	-2.88341e-163	-7.93773e-163	4.74263e-163	-4.00926e-163	8.04005e-163	-3.09507e-164	7.37933e-164	-6.42194e-163	2.47738e-163	-5.41194e-163	1.13755e-163	-1.95946e-164	-4.39513e-163	-1.34762e-163	-6.90841e-164	-7.8159e-164	0
1.23901e-164	-2.97527e-163	4.36775e-163	-3.01081e-164	1.23643e-163	9.55898e-164	-1.49202e-163	2.06172e-163	4.43782e-163	4.191e-163	-4.91961e-163	-1.32133e-163	6.62684e-164	1.19845e-163	-2.88341e-163	-7.93773e-163	4.74263e-163	-4.00926e-163	8.04005e-163	-3.09507e-164	7.37933e-164	-6.42194e-163	2.47738e-163	-5.41194e-163	1.13755e-163	-1.95946e-164	-4.39513e-163	-1.34762e-163	-6.90841e-164	-7.8159e-164	0
1.23901e-164	-2.97527e-163	4.36775e-163	-3.01081e-164	1.23643e-163	9.55898e-164	-1.49202e-163	2.06172e-163	4.43782e-163	4.191e-163	-4.91961e-163	-1.32133e-163	6.62684e-164	1.19845e-163	-2.88341e-163	-7.93773e-163	4.74263e-163	-4.00926e-163	8.04005e-163	-3.09507e-164	7.37933e-164	-6.42194e-163	2.47738e-163	-5.41194e-163	1.13755e-163	-1.95946e-164	-4.39513e-163	-1.34762e-163	-6.90841e-164	-7.8159e-164	0
1.23901e-164	-2.97527e-163	4.36775e-163	-3.01081e-164	1.23643e-163	9.55898e-164	-1.49202e-163	2.06172e-163	4.43782e-163	4.191e-163	-4.91961e-163	-1.32133e-163	6.62684e-164	1.19845e-163	-2.88341e-163	-7.93773e-163	4.74263e-163	-4.00926e-163	8.04005e-163	-3.09507e-164	7.37933e-164	-6.42194e-163	2.47738e-163	-5.41194e-163	1.13755e-163	-1.95946e-164	-4.39513e-163	-1.34762e-163	-6.90841e-164	-7.8159e-164	0
1.23901e-164	-2.97527e-163	4.36775e-163	-3.01081e-164	1.23643e-163	9.55898e-164	-1.49202e-163	2.06172e-163	4.43782e-163	4.191e-163	-4.91961e-163	-1.32133e-163	6.62684e-164	1.19845e-163	-2.88341e-163	-7.93773e-163	4.74263e-163	-4.00926e-163	8.04005e-163	-3.09507e-164	7.37933e-164	-6.42194e-163	2.47738e-163	-5.41194e-163	1.13755e-163	-1.95946e-164	-4.39513e-163	-1.34762e-163	-6.90841e-164	-7.8159e-164	0
1.23901e-164	-2.97527e-163	4.36775e-163	-3.01081e-164	1.23643e-163	9.55898e-164	-1.49202e-163	2.06172e-163	4.43782e-163	4.191e-163	-4.91961e-163	-1.32133e-163	6.62684e-164	1.19845e-163	-2.88341e-163	-7.93773e-163	4.74263e-163	-4.00926e-163	8.04005e-163	-3.09507e-164	7.37933e-164	-6.42194e-163	2.47738e-163	-5.41194e-163	1.13755e-163	-1.95946e-164	-4.39513e-163	-1.34762e-163	-6.90841e-164	-7.8159e-164	0
1.23901e-164	-2.97527e-163	4.36775e-163	-3.01081e-164	1.23643e-163	9.55898e-164	-1.49202e-163	2.06172e-163	4.43782e-163	4.191e-163	-4.91961e-163	-1.32133e-163	6.62684e-164	1.19845e-163	-2.88341e-163	-7.93773e-163	4.74263e-163	-4.00926e-163	8.04005e-163	-3.09507e-164	7.37933e-164	-6.42194e-163	2.47738e-163	-5.41194e-163	1.13755e-163	-1.95946e-164	-4.39513e-163	-1.34762e-163	-6.90841e-164	-7.8159e-164	0
1.23901e-164	-2.97527e-163	4.36775e-163	-3.01081e-164	1.23643e-163	9.55898e-164	-1.49202e-163	2.06172e-163	4.43782e-163	4.191e-163	-4.91961e-163	-1.32133e-163	6.62684e-164	1.19845e-163	-2.88341e-163	-7.93773e-163	4.74263e-163	-4.00926e-163	8.04005e-163	-3.09507e-164	7.37933e-164	-6.42194e-163	2.47738e-163	-5.41194e-163	1.13755e-163	-1.95946e-164	-4.39513e-163	-1.34762e-163	-6.90841e-164	-7.8159e-164	0
1.23901e-164	-2.97527e-163	4.36775e-163	-3.01081e-164	1.23643e-163	9.55898e-164	-1.49202e-163	2.06172e-163	4.43782e-163	4.191e-163	-4.91961e-163	-1.32133e-163	6.62684e-164	1.19845e-163	-2.88341e-163	-7.93773e-163	4.74263e-163	-4.00926e-163	8.04005e-163	-3.09507e-164	7.37933e-164	-6.42194e-163	2.47738e-163	-5.41194e-163	1.13755e-163	-1.95946e-164	-4.39513e-163	-1.34762e-163	-6.90841e-164	-7.8159e-164	0
1.23901e-164	-2.97527e-163	4.36775e-163	-3.01081e-164	1.23643e-163	9.55898e-164	-1.49202e-163	2.06172e-163	4.43782e-163	4.191e-163	-4.91961e-163	-1.32133e-163	6.62684e-164	1.19845e-163	-2.88341e-163	-7.93773e-163	4.74263e-163	-4.00926e-163	8.04005e-163	-3.09507e-164	7.37933e-164	-6.42194e-163	2.47738e-163	-5.41194e-163	1.13755e-163	-1.95946e-164	-4.39513e-163	-1.34762e-163	-6.90841e-164	-7.8159e-164	0
1.23901e-164	-2.97527e-163	4.36775e-163	-3.01081e-164	1.23643e-163	9.55898e-164	-1.49202e-163	2.06172e-163	4.43782e-163	4.191e-163	-4.91961e-163	-1.32133e-163	6.62684e-164	1.19845e-163	-2.88341e-163	-7.93773e-163	4.74263e-163	-4.00926e-163	8.04005e-163	-3.09507e-164	7.37933e-164	-6.42194e-163	2.47738e-163	-5.41194e-163	1.13755e-163	-1.95946e-164	-4.39513e-163	-1.34762e-163	-6.90841e-164	-7.8159e-164	0
1.23901e-164	-2.97527e-163	4.36775e-163	-3.01081e-164	1.23643e-163	9.55898e-164	-1.49202e-163	2.06172e-163	4.43782e-163	4.191e-163	-4.91961e-163	-1.32133e-163	6.62684e-164	1.19845e-163	-2.88341e-163	-7.93773e-163	4.74263e-163	-4.00926e-163	8.04005e-163	-3.09507e-164	7.37933e-164	-6.42194e-163	2.47738e-163	-5.41194e-163	1.13755e-163	-1.95946e-164	-4.39513e-163	-1.34762e-163	-6.90841e-164	-7.8159e-164	0
1.23901e-164	-2.97527e-163	4.36775e-163	-3.01081e-164	1.23643e-163	9.55898e-164	-1.49202e-163	2.06172e-163	4.43782e-163	4.191e-163	-4.91961e-163	-1.32133e-163	6.62684e-164	1.19845e-163	-2.88341e-163	-7.93773e-163	4.74263e-163	-4.00926e-163	8.04005e-163	-3.09507e-164	7.37933e-164	-6.42194e-163	2.47738e-163	-5.41194e-163	1.13755e-163	-1.95946e-164	-4.39513e-163	-1.34762e-163	-6.90841e-164	-7.8159e-164	0
1.23901e-164	-2.97527e-163	4.36775e-163	-3.01081e-164	1.23643e-163	9.55898e-164	-1.49202e-163	2.06172e-163	4.43782e-163	4.191e-163	-4.91961e-163	-1.32133e-163	6.62684e-164	1.19845e-163	-2.88341e-163	-7.93773e-163	4.74263e-163	-4.00926e-163	8.04005e-163	-3.09507e-164	7.37933e-164	-6.42194e-163	2.47738e-163	-5.41194e-163	1.13755e-163	-1.95946e-164	-4.39513e-163	-1.34762e-163	-6.90841e-164	-7.8159e-164	0
1.23901e-164	-2.97527e-163	4.36775e-163	-3.01081e-164	1.23643e-163	9.55898e-164	-1.49202e-163	2.06172e-163	4.43782e-163	4.191e-163	-4.91961e-163	-1.32133e-163	6.62684e-164	1.19845e-163	-2.88341e-163	-7.93773e-163	4.74263e-163	-4.00926e-163	8.04005e-163	-3.09507e-164	7.37933e-164	-6.42194e-163	2.47738e-163	-5.41194e-163	1.13755e-163	-1.95946e-164	-4.39513e-163	-1.34762e-163	-6.90841e-164	-7.8159e-164	0
1.23901e-164	-2.97527e-163	4.36775e-163	-3.01081e-164	1.23643e-163	9.55898e-164	-1.49202e-163	2.06172e-163	4.43782e-163	4.191e-163	-4.91961e-163	-1.32133e-163	6.62684e-164	1.19845e-163	-2.88341e-163	-7.93773e-163	4.74263e-163	-4.00926e-163	8.04005e-163	-3.09507e-164	7.37933e-164	-6.42194e-163	2.47738e-163	-5.41194e-163	1.13755e-163	-1.95946e-164	-4.39513e-163	-1.34762e-163	-6.90841e-164	-7.8159e-164	0
1.23901e-164	-2.97527e-163	4.36775e-163	-3.01081e-164	1.23643e-163	9.55898e-164	-1.49202e-163	2.06172e-163	4.43782e-163	4.191e-163	-4.91961e-163	-1.32133e-163	6.62684e-164	1.19845e-163	-2.88341e-163	-7.93773e-163	4.74263e-163	-4.00926e-163	8.04005e-163	-3.09507e-164	7.37933e-164	-6.42194e-163	2.47738e-163	-5.41194e-163	1.13755e-163	-1.95946e-164	-4.39513e-163	-1.34762e-163	-6.90841e-164	-7.8159e-164	0
1.23901e-164	-2.97527e-163	4.36775e-163	-3.01081e-164	1.23643e-163	9.55898e-164	-1.49202e-163	2.06172e-163	4.43782e-163	4.191e-163	-4.91961e-163	-1.32133e-163	6.62684e-164	1.19845e-163	-2.88341e-163	-7.93773e-163	4.74263e-163	-4.00926e-163	8.04005e-163	-3.09507e-164	7.37933e-164	-6.42194e-163	2.47738e-163	-5.41194e-163	1.13755e-163	-1.95946e-164	-4.39513e-163	-1.34762e-163	-6.90841e-164	-7.8159e-164	0
1.23901e-164	-2.97527e-163	4.36775e-163	-3.01081e-164	1.23643e-163	9.55898e-164	-1.49202e-163	2.06172e-163	4.43782e-163	4.191e-163	-4.91961e-163	-1.32133e-163	6.62684e-164	1.19845e-163	-2.88341e-163	-7.93773e-163	4.74263e-163	-4.00926e-163	8.04005e-163	-3.09507e-164	7.37933e-164	-6.42194e-163	2.47738e-163	-5.41194e-163	1.13755e-163	-1.95946e-164	-4.39513e-163	-1.34762e-163	-6.90841e-164	-7.8159e-164	0
1.23901e-164	-2.97527e-163	4.36775e-163	-3.01081e-164	1.23643e-163	9.55898e-164	-1.49202e-163	2.06172e-163	4.43782e-163	4.191e-163	-4.91961e-163	-1.32133e-163	6.62684e-164	1.19845e-163	-2.88341e-163	-7.93773e-163	4.74263e-163	-4.00926e-163	8.04005e-163	-3.09507e-164	7.37933e-164	-6.42194e-163	2.47738e-163	-5.41194e-163	1.13755e-163	-1.95946e-164	-4.39513e-163	-1.34762e-163	-6.90841e-164	-7.8159e-164	0
1.23901e-164	-2.97527e-163	4.36775e-163	-3.01081e-164	1.23643e-163	9.55898e-164	-1.49202e-163	2.06172e-163	4.43782e-163	4.191e-163	-4.91961e-163	-1.32133e-163	6.62684e-164	1.19845e-163	-2.88341e-163	-7.93773e-163	4.74263e-163	-4.00926e-163	8.04005e-163	-3.09507e-164	7.37933e-164	-6.42194e-163	2.47738e-163	-5.41194e-163	1.13755e-163	-1.95946e-164	-4.39513e-163	-1.34762e-163	-6.90841e-164	-7.8159e-164	0
1.23901e-164	-2.97527e-163	4.36775e-163	-3.01081e-164	1.23643e-163	9.55898e-164	-1.49202e-163	2.06172e-163	4.43782e-163	4.191e-163	-4.91961e-163	-1.32133e-163	6.62684e-164	1.19845e-163	-2.88341e-163	-7.93773e-163	4.74263e-163	-4.00926e-163	8.04005e-163	-3.09507e-164	7.37933e-164	-6.42194e-163	2.47738e-163	-5.41194e-163	1.13755e-163	-1.95946e-164	-4.39513e-163	-1.34762e-163	-6.90841e-164	-7.8159e-164	0
1.23901e-164	-2.97527e-163	4.36775e-163	-3.01081e-164	1.23643e-163	9.55898e-164	-1.49202e-163	2.06172e-163	4.43782e-163	4.191e-163	-4.91961e-163	-1.32133e-163	6.62684e-164	1.19845e-163	-2.88341e-163	-7.93773e-163	4.74263e-163	-4.00926e-163	8.04005e-163	-3.09507e-164	7.37933e-164	-6.42194e-163	2.47738e-163	-5.41194e-163	1.13755e-163	-1.95946e-164	-4.39513e-163	-1.34762e-163	-6.90841e-164	-7.8159e-164	0
1.23901e-164	-2.97527e-163	4.36775e-163	-3.01081e-164	1.23643e-163	9.55898e-164	-1.49202e-163	2.06172e-163	4.43782e-163	4.191e-163	-4.91961e-163	-1.32133e-163	6.62684e-164	1.19845e-163	-2.88341e-163	-7.93773e-163	4.74263e-163	-4.00926e-163	8.04005e-163	-3.09507e-164	7.37933e-164	-6.42194e-163	2.47738e-163	-5.41194e-163	1.13755e-163	-1.95946e-164	-4.39513e-163	-1.34762e-163	-6.90841e-164	-7.8159e-164	0
1.23901e-164	-2.97527e-163	4.36775e-163	-3.01081e-164	1.23643e-163	9.55898e-164	-1.49202e-163	2.06172e-163	4.43782e-163	4.191e-163	-4.91961e-163	-1.32133e-163	6.62684e-164	1.19845e-163	-2.88341e-163	-7.93773e-163	4.74263e-163	-4.00926e-163	8.04005e-163	-3.09507e-164	7.37933e-164	-6.42194e-163	2.47738e-163	-5.41194e-163	1.13755e-163	-1.95946e-164	-4.39513e-163	-1.34762e-163	-6.90841e-164	-7.8159e-164	0
1.23901e-164	-2.97527e-163	4.36775e-163	-3.01081e-164	1.23643e-163	9.55898e-164	-1.49202e-163	2.06172e-163	4.43782e-163	4.191e-163	-4.91961e-163	-1.32133e-163	6.62684e-164	1.19845e-163	-2.88341e-163	-7.93773e-163	4.74263e-163	-4.00926e-163	8.04005e-163	-3.09507e-164	7.37933e-164	-6.42194e-163	2.47738e-163	-5.41194e-163	1.13755e-163	-1.95946e-164	-4.39513e-163	-1.34762e-163	-6.90841e-164	-7.8159e-164	0
1.23901e-164	-2.97527e-163	4.36775e-163	-3.01081e-164	1.23643e-163	9.55898e-164	-1.49202e-163	2.06172e-163	4.43782e-163	4.191e-163	-4.91961e-163	-1.32133e-163	6.62684e-164	1.19845e-163	-2.88341e-163	-7.93773e-163	4.74263e-163	-4.00926e-163	8.04005e-163	-3.09507e-164	7.37933e-164	-6.42194e-163	2.47738e-163	-5.41194e-163	1.13755e-163	-1.95946e-164	-4.39513e-163	-1.34762e-163	-6.90841e-164	-7.8159e-164	0
1.23901e-164	-2.97527e-163	4.36775e-163	-3.01081e-164	1.23643e-163	9.55898e-164	-1.49202e-163	2.06172e-163	4.43782e-163	4.191e-163	-4.91961e-163	-1.32133e-163	6.62684e-164	1.19845e-163	-2.88341e-163	-7.93773e-163	4.74263e-163	-4.00926e-163	8.04005e-163	-3.09507e-164	7.37933e-164	-6.42194e-163	2.47738e-163	-5.41194e-163	1.13755e-163	-1.95946e-164	-4.39513e-163	-1.34762e-163	-6.90841e-164	-7.8159e-164	0
1.23901e-164	-2.97527e-163	4.36775e-163	-3.01081e-164	1.23643e-163	9.55898e-164	-1.49202e-163	2.06172e-163	4.43782e-163	4.191e-163	-4.91961e-163	-1.32133e-163	6.62684e-164	1.19845e-163	-2.88341e-163	-7.93773e-163	4.74263e-163	-4.00926e-163	8.04005e-163	-3.09507e-164	7.37933e-164	-6.42194e-163	2.47738e-163	-5.41194e-163	1.13755e-163	-1.95946e-164	-4.39513e-163	-1.34762e-163	-6.90841e-164	-7.8159e-164	0
1.23901e-164	-2.97527e-163	4.36775e-163	-3.01081e-164	1.23643e-163	9.55898e-164	-1.49202e-163	2.06172e-163	4.43782e-163	4.191e-163	-4.91961e-163	-1.32133e-163	6.62684e-164	1.19845e-163	-2.88341e-163	-7.93773e-163	4.74263e-163	-4.00926e-163	8.04005e-163	-3.09507e-164	7.37933e-164	-6.42194e-163	2.47738e-163	-5.41194e-163	1.13755e-163	-1.95946e-164	-4.39513e-163	-1.34762e-163	-6.90841e-164	-7.8159e-164	0
1.23901e-164	-2.97527e-163	4.36775e-163	-3.01081e-164	1.23643e-163	9.55898e-164	-1.49202e-163	2.06172e-163	4.43782e-163	4.191e-163	-4.91961e-163	-1.32133e-163	6.62684e-164	1.19845e-163	-2.88341e-163	-7.93773e-163	4.74263e-163	-4.00926e-163	8.04005e-163	-3.09507e-164	7.37933e-164	-6.42194e-163	2.47738e-163	-5.41194e-163	1.13755e-163	-1.95946e-164	-4.39513e-163	-1.34762e-163	-6.90841e-164	-7.8159e-164	0
1.23901e-164	-2.97527e-163	4.36775e-163	-3.01081e-164	1.23643e-163	9.55898e-164	-1.49202e-163	2.06172e-163	4.43782e-163	4.191e-163	-4.91961e-163	-1.32133e-163	6.62684e-164	1.19845e-163	-2.88341e-163	-7.93773e-163	4.74263e-163	-4.00926e-163	8.04005e-163	-3.09507e-164	7.37933e-164	-6.42194e-163	2.47738e-163	-5.41194e-163	1.13755e-163	-1.95946e-164	-4.39513e-163	-1.34762e-163	-6.90841e-164	-7.8159e-164	0
1.23901e-164	-2.97527e-163	4.36775e-163	-3.01081e-164	1.23643e-163	9.55898e-164	-1.49202e-163	2.06172e-163	4.43782e-163	4.191e-163	-4.91961e-163	-1.32133e-163	6.62684e-164	1.19845e-163	-2.88341e-163	-7.93773e-163	4.74263e-163	-4.00926e-163	8.04005e-163	-3.09507e-164	7.37933e-164	-6.42194e-163	2.47738e-163	-5.41194e-163	1.13755e-163	-1.95946e-164	-4.39513e-163	-1.34762e-163	-6.90841e-164	-7.8159e-164	0
1.23901e-164	-2.97527e-163	4.36775e-163	-3.01081e-164	1.23643e-163	9.55898e-164	-1.49202e-163	2.06172e-163	4.43782e-163	4.191e-163	-4.91961e-163	-1.32133e-163	6.62684e-164	1.19845e-163	-2.88341e-163	-7.93773e-163	4.74263e-163	-4.00926e-163	8.04005e-163	-3.09507e-164	7.37933e-164	-6.42194e-163	2.47738e-163	-5.41194e-163	1.13755e-163	-1.95946e-164	-4.39513e-163	-1.34762e-163	-6.90841e-164	-7.8159e-164	0
1.23901e-164	-2.97527e-163	4.36775e-163	-3.01081e-164	1.23643e-163	9.55898e-164	-1.49202e-163	2.06172e-163	4.43782e-163	4.191e-163	-4.91961e-163	-1.32133e-163	6.62684e-164	1.19845e-163	-2.88341e-163	-7.93773e-163	4.74263e-163	-4.00926e-163	8.04005e-163	-3.09507e-164	7.37933e-164	-6.42194e-163	2.47738e-163	-5.41194e-163	1.13755e-163	-1.95946e-164	-4.39513e-163	-1.34762e-163	-6.90841e-164	-7.8159e-164	0
1.23901e-164	-2.97527e-163	4.36775e-163	-3.01081e-164	1.23643e-163	9.55898e-164	-1.49202e-163	2.06172e-163	4.43782e-163	4.191e-163	-4.91961e-163	-1.32133e-163	6.62684e-164	1.19845e-163	-2.88341e-163	-7.93773e-163	4.74263e-163	-4.00926e-163	8.04005e-163	-3.09507e-164	7.37933e-164	-6.42194e-163	2.47738e-163	-5.41194e-163	1.13755e-163	-1.95946e-164	-4.39513e-163	-1.34762e-163	-6.90841e-164	-7.8159e-164	0
1.23901e-164	-2.97527e-163	4.36775e-163	-3.01081e-164	1.23643e-163	9.55898e-164	-1.49202e-163	2.06172e-163	4.43782e-163	4.191e-163	-4.91961e-163	-1.32133e-163	6.62684e-164	1.19845e-163	-2.88341e-163	-7.93773e-163	4.74263e-163	-4.00926e-163	8.04005e-163	-3.09507e-164	7.37933e-164	-6.42194e-163	2.47738e-163	-5.41194e-163	1.13755e-163	-1.95946e-164	-4.39513e-163	-1.34762e-163	-6.90841e-164	-7.8159e-164	0
1.23901e-164	-2.97527e-163	4.36775e-163	-3.01081e-164	1.23643e-163	9.55898e-164	-1.49202e-163	2.06172e-163	4.43782e-163	4.191e-163	-4.91961e-163	-1.32133e-163	6.62684e-164	1.19845e-163	-2.88341e-163	-7.93773e-163	4.74263e-163	-4.00926e-163	8.04005e-163	-3.09507e-164	7.37933e-164	-6.42194e-163	2.47738e-163	-5.41194e-163	1.13755e-163	-1.95946e-164	-4.39513e-163	-1.34762e-163	-6.90841e-164	-7.8159e-164	0
1.23901e-164	-2.97527e-163	4.36775e-163	-3.01081e-164	1.23643e-163	9.55898e-164	-1.49202e-163	2.06172e-163	4.43782e-163	4.191e-163	-4.91961e-163	-1.32133e-163	6.62684e-164	1.19845e-163	-2.88341e-163	-7.93773e-163	4.74263e-163	-4.00926e-163	8.04005e-163	-3.09507e-164	7.37933e-164	-6.42194e-163	2.47738e-163	-5.41194e-163	1.13755e-163	-1.95946e-164	-4.39513e-163	-1.34762e-163	-6.90841e-164	-7.8159e-164	0
1.23901e-164	-2.97527e-163	4.36775e-163	-3.01081e-164	1.23643e-163	9.55898e-164	-1.49202e-163	2.06172e-163	4.43782e-163	4.191e-163	-4.91961e-163	-1.32133e-163	6.62684e-164	1.19845e-163	-2.88341e-163	-7.93773e-163	4.74263e-163	-4.00926e-163	8.04005e-163	-3.09507e-164	7.37933e-164	-6.42194e-163	2.47738e-163	-5.41194e-163	1.13755e-163	-1.95946e-164	-4.39513e-163	-1.34762e-163	-6.90841e-164	-7.8159e-164	0
1.23901e-164	-2.97527e-163	4.36775e-163	-3.01081e-164	1.23643e-163	9.55898e-164	-1.49202e-163	2.06172e-163	4.43782e-163	4.191e-163	-4.91961e-163	-1.32133e-163	6.62684e-164	1.19845e-163	-2.88341e-163	-7.93773e-163	4.74263e-163	-4.00926e-163	8.04005e-163	-3.09507e-164	7.37933e-164	-6.42194e-163	2.47738e-163	-5.41194e-163	1.13755e-163	-1.95946e-164	-4.39513e-163	-1.34762e-163	-6.90841e-164	-7.8159e-164	0
1.23901e-164	-2.97527e-163	4.36775e-163	-3.01081e-164	1.23643e-163	9.55898e-164	-1.49202e-163	2.06172e-163	4.43782e-163	4.191e-163	-4.91961e-163	-1.32133e-163	6.62684e-164	1.19845e-163	-2.88341e-163	-7.93773e-163	4.74263e-163	-4.00926e-163	8.04005e-163	-3.09507e-164	7.37933e-164	-6.42194e-163	2.47738e-163	-5.41194e-163	1.13755e-163	-1.95946e-164	-4.39513e-163	-1.34762e-163	-6.90841e-164	-7.8159e-164	0
1.23901e-164	-2.97527e-163	4.36775e-163	-3.01081e-164	1.23643e-163	9.55898e-164	-1.49202e-163	2.06172e-163	4.43782e-163	4.191e-163	-4.91961e-163	-1.32133e-163	6.62684e-164	1.19845e-163	-2.88341e-163	-7.93773e-163	4.74263e-163	-4.00926e-163	8.04005e-163	-3.09507e-164	7.37933e-164	-6.42194e-163	2.47738e-163	-5.41194e-163	1.13755e-163	-1.95946e-164	-4.39513e-163	-1.34762e-163	-6.90841e-164	-7.8159e-164	0
1.23901e-164	-2.97527e-163	4.36775e-163	-3.01081e-164	1.23643e-163	9.55898e-164	-1.49202e-163	2.06172e-163	4.43782e-163	4.191e-163	-4.91961e-163	-1.32133e-163	6.62684e-164	1.19845e-163	-2.88341e-163	-7.93773e-163	4.74263e-163	-4.00926e-163	8.04005e-163	-3.09507e-164	7.37933e-164	-6.42194e-163	2.47738e-163	-5.41194e-163	1.13755e-163	-1.95946e-164	-4.39513e-163	-1.34762e-163	-6.90841e-164	-7.8159e-164	0
1.23901e-164	-2.97527e-163	4.36775e-163	-3.01081e-164	1.23643e-163	9.55898e-164	-1.49202e-163	2.06172e-163	4.43782e-163	4.191e-163	-4.91961e-163	-1.32133e-163	6.62684e-164	1.19845e-163	-2.88341e-163	-7.93773e-163	4.74263e-163	-4.00926e-163	8.04005e-163	-3.09507e-164	7.37933e-164	-6.42194e-163	2.47738e-163	-5.41194e-163	1.13755e-163	-1.95946e-164	-4.39513e-163	-1.34762e-163	-6.90841e-164	-7.8159e-164	0
1.23901e-164	-2.97527e-163	4.36775e-163	-3.01081e-164	1.23643e-163	9.55898e-164	-1.49202e-163	2.06172e-163	4.43782e-163	4.191e-163	-4.91961e-163	-1.32133e-163	6.62684e-164	1.19845e-163	-2.88341e-163	-7.93773e-163	4.74263e-163	-4.00926e-163	8.04005e-163	-3.09507e-164	7.37933e-164	-6.42194e-163	2.47738e-163	-5.41194e-163	1.13755e-163	-1.95946e-164	-4.39513e-163	-1.34762e-163	-6.90841e-164	-7.8159e-164	0
1.23901e-164	-2.97527e-163	4.36775e-163	-3.01081e-164	1.23643e-163	9.55898e-164	-1.49202e-163	2.06172e-163	4.43782e-163	4.191e-163	-4.91961e-163	-1.32133e-163	6.62684e-164	1.19845e-163	-2.88341e-163	-7.93773e-163	4.74263e-163	-4.00926e-163	8.04005e-163	-3.09507e-164	7.37933e-164	-6.42194e-163	2.47738e-163	-5.41194e-163	1.13755e-163	-1.95946e-164	-4.39513e-163	-1.34762e-163	-6.90841e-164	-7.8159e-164	0
1.23901e-164	-2.97527e-163	4.36775e-163	-3.01081e-164	1.23643e-163	9.55898e-164	-1.49202e-163	2.06172e-163	4.43782e-163	4.191e-163	-4.91961e-163	-1.32133e-163	6.62684e-164	1.19845e-163	-2.88341e-163	-7.93773e-163	4.74263e-163	-4.00926e-163	8.04005e-163	-3.09507e-164	7.37933e-164	-6.42194e-163	2.47738e-163	-5.41194e-163	1.13755e-163	-1.95946e-164	-4.39513e-163	-1.34762e-163	-6.90841e-164	-7.8159e-164	0
1.23901e-164	-2.97527e-163	4.36775e-163	-3.01081e-164	1.23643e-163	9.55898e-164	-1.49202e-163	2.06172e-163	4.43782e-163	4.191e-163	-4.91961e-163	-1.32133e-163	6.62684e-164	1.19845e-163	-2.88341e-163	-7.93773e-163	4.74263e-163	-4.00926e-163	8.04005e-163	-3.09507e-164	7.37933e-164	-6.42194e-163	2.47738e-163	-5.41194e-163	1.13755e-163	-1.95946e-164	-4.39513e-163	-1.34762e-163	-6.90841e-164	-7.8159e-164	0
1.23901e-164	-2.97527e-163	4.36775e-163	-3.01081e-164	1.23643e-163	9.55898e-164	-1.49202e-163	2.06172e-163	4.43782e-163	4.191e-163	-4.91961e-163	-1.32133e-163	6.62684e-164	1.19845e-163	-2.88341e-163	-7.93773e-163	4.74263e-163	-4.00926e-163	8.04005e-163	-3.09507e-164	7.37933e-164	-6.42194e-163	2.47738e-163	-5.41194e-163	1.13755e-163	-1.95946e-164	-4.39513e-163	-1.34762e-163	-6.90841e-164	-7.8159e-164	0
1.23901e-164	-2.97527e-163	4.36775e-163	-3.01081e-164	1.23643e-163	9.55898e-164	-1.49202e-163	2.06172e-163	4.43782e-163	4.191e-163	-4.91961e-163	-1.32133e-163	6.62684e-164	1.19845e-163	-2.88341e-163	-7.93773e-163	4.74263e-163	-4.00926e-163	8.04005e-163	-3.09507e-164	7.37933e-164	-6.42194e-163	2.47738e-163	-5.41194e-163	1.13755e-163	-1.95946e-164	-4.39513e-163	-1.34762e-163	-6.90841e-164	-7.8159e-164	0
1.23901e-164	-2.97527e-163	4.36775e-163	-3.01081e-164	1.23643e-163	9.55898e-164	-1.49202e-163	2.06172e-163	4.43782e-163	4.191e-163	-4.91961e-163	-1.32133e-163	6.62684e-164	1.19845e-163	-2.88341e-163	-7.93773e-163	4.74263e-163	-4.00926e-163	8.04005e-163	-3.09507e-164	7.37933e-164	-6.42194e-163	2.47738e-163	-5.41194e-163	1.13755e-163	-1.95946e-164	-4.39513e-163	-1.34762e-163	-6.90841e-164	-7.8159e-164	0
1.23901e-164	-2.97527e-163	4.36775e-163	-3.01081e-164	1.23643e-163	9.55898e-164	-1.49202e-163	2.06172e-163	4.43782e-163	4.191e-163	-4.91961e-163	-1.32133e-163	6.62684e-164	1.19845e-163	-2.88341e-163	-7.93773e-163	4.74263e-163	-4.00926e-163	8.04005e-163	-3.09507e-164	7.37933e-164	-6.42194e-163	2.47738e-163	-5.41194e-163	1.13755e-163	-1.95946e-164	-4.39513e-163	-1.34762e-163	-6.90841e-164	-7.8159e-164	0
1.23901e-164	-2.97527e-163	4.36775e-163	-3.01081e-164	1.23643e-163	9.55898e-164	-1.49202e-163	2.06172e-163	4.43782e-163	4.191e-163	-4.91961e-163	-1.32133e-163	6.62684e-164	1.19845e-163	-2.88341e-163	-7.93773e-163	4.74263e-163	-4.00926e-163	8.04005e-163	-3.09507e-164	7.37933e-164	-6.42194e-163	2.47738e-163	-5.41194e-163	1.13755e-163	-1.95946e-164	-4.39513e-163	-1.34762e-163	-6.90841e-164	-7.8159e-164	0
1.23901e-164	-2.97527e-163	4.36775e-163	-3.01081e-164	1.23643e-163	9.55898e-164	-1.49202e-163	2.06172e-163	4.43782e-163	4.191e-163	-4.91961e-163	-1.32133e-163	6.62684e-164	1.19845e-163	-2.88341e-163	-7.93773e-163	4.74263e-163	-4.00926e-163	8.04005e-163	-3.09507e-164	7.37933e-164	-6.42194e-163	2.47738e-163	-5.41194e-163	1.13755e-163	-1.95946e-164	-4.39513e-163	-1.34762e-163	-6.90841e-164	-7.8159e-164	0
1.23901e-164	-2.97527e-163	4.36775e-163	-3.01081e-164	1.23643e-163	9.55898e-164	-1.49202e-163	2.06172e-163	4.43782e-163	4.191e-163	-4.91961e-163	-1.32133e-163	6.62684e-164	1.19845e-163	-2.88341e-163	-7.93773e-163	4.74263e-163	-4.00926e-163	8.04005e-163	-3.09507e-164	7.37933e-164	-6.42194e-163	2.47738e-163	-5.41194e-163	1.13755e-163	-1.95946e-164	-4.39513e-163	-1.34762e-163	-6.90841e-164	-7.8159e-164	0
1.23901e-164	-2.97527e-163	4.36775e-163	-3.01081e-164	1.23643e-163	9.55898e-164	-1.49202e-163	2.06172e-163	4.43782e-163	4.191e-163	-4.91961e-163	-1.32133e-163	6.62684e-164	1.19845e-163	-2.88341e-163	-7.93773e-163	4.74263e-163	-4.00926e-163	8.04005e-163	-3.09507e-164	7.37933e-164	-6.42194e-163	2.47738e-163	-5.41194e-163	1.13755e-163	-1.95946e-164	-4.39513e-163	-1.34762e-163	-6.90841e-164	-7.8159e-164	0
1.23901e-164	-2.97527e-163	4.36775e-163	-3.01081e-164	1.23643e-163	9.55898e-164	-1.49202e-163	2.06172e-163	4.43782e-163	4.191e-163	-4.91961e-163	-1.32133e-163	6.62684e-164	1.19845e-163	-2.88341e-163	-7.93773e-163	4.74263e-163	-4.00926e-163	8.04005e-163	-3.09507e-164	7.37933e-164	-6.42194e-163	2.47738e-163	-5.41194e-163	1.13755e-163	-1.95946e-164	-4.39513e-163	-1.34762e-163	-6.90841e-164	-7.8159e-164	0
1.23901e-164	-2.97527e-163	4.36775e-163	-3.01081e-164	1.23643e-163	9.55898e-164	-1.49202e-163	2.06172e-163	4.43782e-163	4.191e-163	-4.91961e-163	-1.32133e-163	6.62684e-164	1.19845e-163	-2.88341e-163	-7.93773e-163	4.74263e-163	-4.00926e-163	8.04005e-163	-3.09507e-164	7.37933e-164	-6.42194e-163	2.47738e-163	-5.41194e-163	1.13755e-163	-1.95946e-164	-4.39513e-163	-1.34762e-163	-6.90841e-164	-7.8159e-164	0
1.23901e-164	-2.97527e-163	4.36775e-163	-3.01081e-164	1.23643e-163	9.55898e-164	-1.49202e-163	2.06172e-163	4.43782e-163	4.191e-163	-4.91961e-163	-1.32133e-163	6.62684e-164	1.19845e-163	-2.88341e-163	-7.93773e-163	4.74263e-163	-4.00926e-163	8.04005e-163	-3.09507e-164	7.37933e-164	-6.42194e-163	2.47738e-163	-5.41194e-163	1.13755e-163	-1.95946e-164	-4.39513e-163	-1.34762e-163	-6.90841e-164	-7.8159e-164	0
1.23901e-164	-2.97527e-163	4.36775e-163	-3.01081e-164	1.23643e-163	9.55898e-164	-1.49202e-163	2.06172e-163	4.43782e-163	4.191e-163	-4.91961e-163	-1.32133e-163	6.62684e-164	1.19845e-163	-2.88341e-163	-7.93773e-163	4.74263e-163	-4.00926e-163	8.04005e-163	-3.09507e-164	7.37933e-164	-6.42194e-163	2.47738e-163	-5.41194e-163	1.13755e-163	-1.95946e-164	-4.39513e-163	-1.34762e-163	-6.90841e-164	-7.8159e-164	0
1.23901e-164	-2.97527e-163	4.36775e-163	-3.01081e-164	1.23643e-163	9.55898e-164	-1.49202e-163	2.06172e-163	4.43782e-163	4.191e-163	-4.91961e-163	-1.32133e-163	6.62684e-164	1.19845e-163	-2.88341e-163	-7.93773e-163	4.74263e-163	-4.00926e-163	8.04005e-163	-3.09507e-164	7.37933e-164	-6.42194e-163	2.47738e-163	-5.41194e-163	1.13755e-163	-1.95946e-164	-4.39513e-163	-1.34762e-163	-6.90841e-164	-7.8159e-164	0
1.23901e-164	-2.97527e-163	4.36775e-163	-3.01081e-164	1.23643e-163	9.55898e-164	-1.49202e-163	2.06172e-163	4.43782e-163	4.191e-163	-4.91961e-163	-1.32133e-163	6.62684e-164	1.19845e-163	-2.88341e-163	-7.93773e-163	4.74263e-163	-4.00926e-163	8.04005e-163	-3.09507e-164	7.37933e-164	-6.42194e-163	2.47738e-163	-5.41194e-163	1.13755e-163	-1.95946e-164	-4.39513e-163	-1.34762e-163	-6.90841e-164	-7.8159e-164	0
1.23901e-164	-2.97527e-163	4.36775e-163	-3.01081e-164	1.23643e-163	9.55898e-164	-1.49202e-163	2.06172e-163	4.43782e-163	4.191e-163	-4.91961e-163	-1.32133e-163	6.62684e-164	1.19845e-163	-2.88341e-163	-7.93773e-163	4.74263e-163	-4.00926e-163	8.04005e-163	-3.09507e-164	7.37933e-164	-6.42194e-163	2.47738e-163	-5.41194e-163	1.13755e-163	-1.95946e-164	-4.39513e-163	-1.34762e-163	-6.90841e-164	-7.8159e-164	0
1.23901e-164	-2.97527e-163	4.36775e-163	-3.01081e-164	1.23643e-163	9.55898e-164	-1.49202e-163	2.06172e-163	4.43782e-163	4.191e-163	-4.91961e-163	-1.32133e-163	6.62684e-164	1.19845e-163	-2.88341e-163	-7.93773e-163	4.74263e-163	-4.00926e-163	8.04005e-163	-3.09507e-164	7.37933e-164	-6.42194e-163	2.47738e-163	-5.41194e-163	1.13755e-163	-1.95946e-164	-4.39513e-163	-1.34762e-163	-6.90841e-164	-7.8159e-164	0
1.23901e-164	-2.97527e-163	4.36775e-163	-3.01081e-164	1.23643e-163	9.55898e-164	-1.49202e-163	2.06172e-163	4.43782e-163	4.191e-163	-4.91961e-163	-1.32133e-163	6.62684e-164	1.19845e-163	-2.88341e-163	-7.93773e-163	4.74263e-163	-4.00926e-163	8.04005e-163	-3.09507e-164	7.37933e-164	-6.42194e-163	2.47738e-163	-5.41194e-163	1.13755e-163	-1.95946e-164	-4.39513e-163	-1.34762e-163	-6.90841e-164	-7.8159e-164	0
1.23901e-164	-2.97527e-163	4.36775e-163	-3.01081e-164	1.23643e-163	9.55898e-164	-1.49202e-163	2.06172e-163	4.43782e-163	4.191e-163	-4.91961e-163	-1.32133e-163	6.62684e-164	1.19845e-163	-2.88341e-163	-7.93773e-163	4.74263e-163	-4.00926e-163	8.04005e-163	-3.09507e-164	7.37933e-164	-6.42194e-163	2.47738e-163	-5.41194e-163	1.13755e-163	-1.95946e-164	-4.39513e-163	-1.34762e-163	-6.90841e-164	-7.8159e-164	0
1.23901e-164	-2.97527e-163	4.36775e-163	-3.01081e-164	1.23643e-163	9.55898e-164	-1.49202e-163	2.06172e-163	4.43782e-163	4.191e-163	-4.91961e-163	-1.32133e-163	6.62684e-164	1.19845e-163	-2.88341e-163	-7.93773e-163	4.74263e-163	-4.00926e-163	8.04005e-163	-3.09507e-164	7.37933e-164	-6.42194e-163	2.47738e-163	-5.41194e-163	1.13755e-163	-1.95946e-164	-4.39513e-163	-1.34762e-163	-6.90841e-164	-7.8159e-164	0
1.23901e-164	-2.97527e-163	4.36775e-163	-3.01081e-164	1.23643e-163	9.55898e-164	-1.49202e-163	2.06172e-163	4.43782e-163	4.191e-163	-4.91961e-163	-1.32133e-163	6.62684e-164	1.19845e-163	-2.88341e-163	-7.93773e-163	4.74263e-163	-4.00926e-163	8.04005e-163	-3.09507e-164	7.37933e-164	-6.42194e-163	2.47738e-163	-5.41194e-163	1.13755e-163	-1.95946e-164	-4.39513e-163	-1.34762e-163	-6.90841e-164	-7.8159e-164	0
1.23901e-164	-2.97527e-163	4.36775e-163	-3.01081e-164	1.23643e-163	9.55898e-164	-1.49202e-163	2.06172e-163	4.43782e-163	4.191e-163	-4.91961e-163	-1.32133e-163	6.62684e-164	1.19845e-163	-2.88341e-163	-7.93773e-163	4.74263e-163	-4.00926e-163	8.04005e-163	-3.09507e-164	7.37933e-164	-6.42194e-163	2.47738e-163	-5.41194e-163	1.13755e-163	-1.95946e-164	-4.39513e-163	-1.34762e-163	-6.90841e-164	-7.8159e-164	0
1.23901e-164	-2.97527e-163	4.36775e-163	-3.01081e-164	1.23643e-163	9.55898e-164	-1.49202e-163	2.06172e-163	4.43782e-163	4.191e-163	-4.91961e-163	-1.32133e-163	6.62684e-164	1.19845e-163	-2.88341e-163	-7.93773e-163	4.74263e-163	-4.00926e-163	8.04005e-163	-3.09507e-164	7.37933e-164	-6.42194e-163	2.47738e-163	-5.41194e-163	1.13755e-163	-1.95946e-164	-4.39513e-163	-1.34762e-163	-6.90841e-164	-7.8159e-164	0
1.23901e-164	-2.97527e-163	4.36775e-163	-3.01081e-164	1.23643e-163	9.55898e-164	-1.49202e-163	2.06172e-163	4.43782e-163	4.191e-163	-4.91961e-163	-1.32133e-163	6.62684e-164	1.19845e-163	-2.88341e-163	-7.93773e-163	4.74263e-163	-4.00926e-163	8.04005e-163	-3.09507e-164	7.37933e-164	-6.42194e-163	2.47738e-163	-5.41194e-163	1.13755e-163	-1.95946e-164	-4.39513e-163	-1.34762e-163	-6.90841e-164	-7.8159e-164	0
1.23901e-164	-2.97527e-163	4.36775e-163	-3.01081e-164	1.23643e-163	9.55898e-164	-1.49202e-163	2.06172e-163	4.43782e-163	4.191e-163	-4.91961e-163	-1.32133e-163	6.62684e-164	1.19845e-163	-2.88341e-163	-7.93773e-163	4.74263e-163	-4.00926e-163	8.04005e-163	-3.09507e-164	7.37933e-164	-6.42194e-163	2.47738e-163	-5.41194e-163	1.13755e-163	-1.95946e-164	-4.39513e-163	-1.34762e-163	-6.90841e-164	-7.8159e-164	0
1.23901e-164	-2.97527e-163	4.36775e-163	-3.01081e-164	1.23643e-163	9.55898e-164	-1.49202e-163	2.06172e-163	4.43782e-163	4.191e-163	-4.91961e-163	-1.32133e-163	6.62684e-164	1.19845e-163	-2.88341e-163	-7.93773e-163	4.74263e-163	-4.00926e-163	8.04005e-163	-3.09507e-164	7.37933e-164	-6.42194e-163	2.47738e-163	-5.41194e-163	1.13755e-163	-1.95946e-164	-4.39513e-163	-1.34762e-163	-6.90841e-164	-7.8159e-164	0
1.23901e-164	-2.97527e-163	4.36775e-163	-3.01081e-164	1.23643e-163	9.55898e-164	-1.49202e-163	2.06172e-163	4.43782e-163	4.191e-163	-4.91961e-163	-1.32133e-163	6.62684e-164	1.19845e-163	-2.88341e-163	-7.93773e-163	4.74263e-163	-4.00926e-163	8.04005e-163	-3.09507e-164	7.37933e-164	-6.42194e-163	2.47738e-163	-5.41194e-163	1.13755e-163	-1.95946e-164	-4.39513e-163	-1.34762e-163	-6.90841e-164	-7.8159e-164	0
1.23901e-164	-2.97527e-163	4.36775e-163	-3.01081e-164	1.23643e-163	9.55898e-164	-1.49202e-163	2.06172e-163	4.43782e-163	4.191e-163	-4.91961e-163	-1.32133e-163	6.62684e-164	1.19845e-163	-2.88341e-163	-7.93773e-163	4.74263e-163	-4.00926e-163	8.04005e-163	-3.09507e-164	7.37933e-164	-6.42194e-163	2.47738e-163	-5.41194e-163	1.13755e-163	-1.95946e-164	-4.39513e-163	-1.34762e-163	-6.90841e-164	-7.8159e-164	0
1.23901e-164	-2.97527e-163	4.36775e-163	-3.01081e-164	1.23643e-163	9.55898e-164	-1.49202e-163	2.06172e-163	4.43782e-163	4.191e-163	-4.91961e-163	-1.32133e-163	6.62684e-164	1.19845e-163	-2.88341e-163	-7.93773e-163	4.74263e-163	-4.00926e-163	8.04005e-163	-3.09507e-164	7.37933e-164	-6.42194e-163	2.47738e-163	-5.41194e-163	1.13755e-163	-1.95946e-164	-4.39513e-163	-1.34762e-163	-6.90841e-164	-7.8159e-164	0
1.23901e-164	-2.97527e-163	4.36775e-163	-3.01081e-164	1.23643e-163	9.55898e-164	-1.49202e-163	2.06172e-163	4.43782e-163	4.191e-163	-4.91961e-163	-1.32133e-163	6.62684e-164	1.19845e-163	-2.88341e-163	-7.93773e-163	4.74263e-163	-4.00926e-163	8.04005e-163	-3.09507e-164	7.37933e-164	-6.42194e-163	2.47738e-163	-5.41194e-163	1.13755e-163	-1.95946e-164	-4.39513e-163	-1.34762e-163	-6.90841e-164	-7.8159e-164	0
1.23901e-164	-2.97527e-163	4.36775e-163	-3.01081e-164	1.23643e-163	9.55898e-164	-1.49202e-163	2.06172e-163	4.43782e-163	4.191e-163	-4.91961e-163	-1.32133e-163	6.62684e-164	1.19845e-163	-2.88341e-163	-7.93773e-163	4.74263e-163	-4.00926e-163	8.04005e-163	-3.09507e-164	7.37933e-164	-6.42194e-163	2.47738e-163	-5.41194e-163	1.13755e-163	-1.95946e-164	-4.39513e-163	-1.34762e-163	-6.90841e-164	-7.8159e-164	0
1.23901e-164	-2.97527e-163	4.36775e-163	-3.01081e-164	1.23643e-163	9.55898e-164	-1.49202e-163	2.06172e-163	4.43782e-163	4.191e-163	-4.91961e-163	-1.32133e-163	6.62684e-164	1.19845e-163	-2.88341e-163	-7.93773e-163	4.74263e-163	-4.00926e-163	8.04005e-163	-3.09507e-164	7.37933e-164	-6.42194e-163	2.47738e-163	-5.41194e-163	1.13755e-163	-1.95946e-164	-4.39513e-163	-1.34762e-163	-6.90841e-164	-7.8159e-164	0
1.23901e-164	-2.97527e-163	4.36775e-163	-3.01081e-164	1.23643e-163	9.55898e-164	-1.49202e-163	2.06172e-163	4.43782e-163	4.191e-163	-4.91961e-163	-1.32133e-163	6.62684e-164	1.19845e-163	-2.88341e-163	-7.93773e-163	4.74263e-163	-4.00926e-163	8.04005e-163	-3.09507e-164	7.37933e-164	-6.42194e-163	2.47738e-163	-5.41194e-163	1.13755e-163	-1.95946e-164	-4.39513e-163	-1.34762e-163	-6.90841e-164	-7.8159e-164	0
1.23901e-164	-2.97527e-163	4.36775e-163	-3.01081e-164	1.23643e-163	9.55898e-164	-1.49202e-163	2.06172e-163	4.43782e-163	4.191e-163	-4.91961e-163	-1.32133e-163	6.62684e-164	1.19845e-163	-2.88341e-163	-7.93773e-163	4.74263e-163	-4.00926e-163	8.04005e-163	-3.09507e-164	7.37933e-164	-6.42194e-163	2.47738e-163	-5.41194e-163	1.13755e-163	-1.95946e-164	-4.39513e-163	-1.34762e-163	-6.90841e-164	-7.8159e-164	0
1.23901e-164	-2.97527e-163	4.36775e-163	-3.01081e-164	1.23643e-163	9.55898e-164	-1.49202e-163	2.06172e-163	4.43782e-163	4.191e-163	-4.91961e-163	-1.32133e-163	6.62684e-164	1.19845e-163	-2.88341e-163	-7.93773e-163	4.74263e-163	-4.00926e-163	8.04005e-163	-3.09507e-164	7.37933e-164	-6.42194e-163	2.47738e-163	-5.41194e-163	1.13755e-163	-1.95946e-164	-4.39513e-163	-1.34762e-163	-6.90841e-164	-7.8159e-164	0
1.23901e-164	-2.97527e-163	4.36775e-163	-3.01081e-164	1.23643e-163	9.55898e-164	-1.49202e-163	2.06172e-163	4.43782e-163	4.191e-163	-4.91961e-163	-1.32133e-163	6.62684e-164	1.19845e-163	-2.88341e-163	-7.93773e-163	4.74263e-163	-4.00926e-163	8.04005e-163	-3.09507e-164	7.37933e-164	-6.42194e-163	2.47738e-163	-5.41194e-163	1.13755e-163	-1.95946e-164	-4.39513e-163	-1.34762e-163	-6.90841e-164	-7.8159e-164	0
1.23901e-164	-2.97527e-163	4.36775e-163	-3.01081e-164	1.23643e-163	9.55898e-164	-1.49202e-163	2.06172e-163	4.43782e-163	4.191e-163	-4.91961e-163	-1.32133e-163	6.62684e-164	1.19845e-163	-2.88341e-163	-7.93773e-163	4.74263e-163	-4.00926e-163	8.04005e-163	-3.09507e-164	7.37933e-164	-6.42194e-163	2.47738e-163	-5.41194e-163	1.13755e-163	-1.95946e-164	-4.39513e-163	-1.34762e-163	-6.90841e-164	-7.8159e-164	0
1.23901e-164	-2.97527e-163	4.36775e-163	-3.01081e-164	1.23643e-163	9.55898e-164	-1.49202e-163	2.06172e-163	4.43782e-163	4.191e-163	-4.91961e-163	-1.32133e-163	6.62684e-164	1.19845e-163	-2.88341e-163	-7.93773e-163	4.74263e-163	-4.00926e-163	8.04005e-163	-3.09507e-164	7.37933e-164	-6.42194e-163	2.47738e-163	-5.41194e-163	1.13755e-163	-1.95946e-164	-4.39513e-163	-1.34762e-163	-6.90841e-164	-7.8159e-164	0
1.23901e-164	-2.97527e-163	4.36775e-163	-3.01081e-164	1.23643e-163	9.55898e-164	-1.49202e-163	2.06172e-163	4.43782e-163	4.191e-163	-4.91961e-163	-1.32133e-163	6.62684e-164	1.19845e-163	-2.88341e-163	-7.93773e-163	4.74263e-163	-4.00926e-163	8.04005e-163	-3.09507e-164	7.37933e-164	-6.42194e-163	2.47738e-163	-5.41194e-163	1.13755e-163	-1.95946e-164	-4.39513e-163	-1.34762e-163	-6.90841e-164	-7.8159e-164	0
1.23901e-164	-2.97527e-163	4.36775e-163	-3.01081e-164	1.23643e-163	9.55898e-164	-1.49202e-163	2.06172e-163	4.43782e-163	4.191e-163	-4.91961e-163	-1.32133e-163	6.62684e-164	1.19845e-163	-2.88341e-163	-7.93773e-163	4.74263e-163	-4.00926e-163	8.04005e-163	-3.09507e-164	7.37933e-164	-6.42194e-163	2.47738e-163	-5.41194e-163	1.13755e-163	-1.95946e-164	-4.39513e-163	-1.34762e-163	-6.90841e-164	-7.8159e-164	0
1.23901e-164	-2.97527e-163	4.36775e-163	-3.01081e-164	1.23643e-163	9.55898e-164	-1.49202e-163	2.06172e-163	4.43782e-163	4.191e-163	-4.91961e-163	-1.32133e-163	6.62684e-164	1.19845e-163	-2.88341e-163	-7.93773e-163	4.74263e-163	-4.00926e-163	8.04005e-163	-3.09507e-164	7.37933e-164	-6.42194e-163	2.47738e-163	-5.41194e-163	1.13755e-163	-1.95946e-164	-4.39513e-163	-1.34762e-163	-6.90841e-164	-7.8159e-164	0
[truncated: 2,018 more rows]
