# Supplementary material for: A modified shuffled frog leaping algorithm with inertia weight
Source: Sci Rep. 2024 Feb 20;14:4146. doi: 10.1038/s41598-024-51306-1 (PMC11224354; doi:10.1038/s41598-024-51306-1)
Supplement: Supplementary file 1 — Supplementary Information. [file 41598_2024_51306_MOESM1_ESM.zip › data/F1/MSFLA_R_24.xls]

## Sheet: Sheet1
11.4072	-8.91058	-3.77735	1.92753	2.17017	-0.727703	-3.02452	10.7424	-4.23023	1.12954	3.49599	-1.12981	-0.398973	1.4263	-2.37486	2.45108	-3.07645	1.04153	15.8593	1.58747	1.23325	0.323253	0.0183646	2.16425	2.10646	-6.08299	0.591027	-3.48516	-10.7628	1.36043	846.325
-0.577101	-0.412873	-0.0673702	0.730956	0.314065	-0.383016	-0.123941	-0.0826182	0.154997	-0.116823	-0.75771	0.168259	0.235116	0.227409	-0.403245	0.0368901	-0.252145	-0.217345	0.163414	-0.24215	-0.597619	-0.141669	-0.703493	0.0347441	0.312428	0.174401	-0.275968	0.172017	0.0140792	0.0502524	3.52692
-0.0481155	-0.113754	-0.145296	0.219742	-0.0188673	-0.0289699	-0.0296182	-0.0896318	-0.0359935	0.0383882	-0.177008	0.0175359	0.0863547	0.0141912	-0.0361359	0.081963	-0.186932	-0.0375399	-0.000409502	-0.0844074	-0.0065695	-0.0112143	-0.0460518	0.00797106	0.0337183	0.0220644	-0.00104992	0.178651	-0.024521	-0.066052	0.229185
0.00616537	0.00206012	-0.001394	-0.0123595	0.00746674	-0.000169751	-0.0121978	-0.000888856	-0.00107599	0.00468877	-0.00532165	0.00094659	0.000400762	-0.000963484	-0.000795326	-0.00243597	0.0036127	-0.00127844	-0.00207239	-0.00242833	0.00773245	0.00586332	-0.0046868	0.0144656	0.00393786	0.0018722	0.00605777	-0.00795448	0.00261221	0.00703921	0.000987952
-0.000525461	-5.81134e-05	-0.000439279	-0.000129903	-0.000183164	0.000485969	-0.000313336	0.00222121	-4.5217e-05	0.000245504	0.00127228	0.000363585	0.000661744	0.000110228	-0.000229496	0.000284213	-0.000109313	0.00105153	-0.000229306	-0.000266522	-0.00047825	0.000628684	0.00121036	0.000240637	-0.00177157	-0.00050814	-0.000999982	0.000133637	0.000644566	-9.05993e-05	1.6414e-05
2.29361e-05	-1.71282e-05	-2.40743e-05	0.000132322	0.000313498	0.000303848	-2.83809e-06	0.00014621	-0.000277418	-8.33134e-05	-8.05409e-05	0.000303641	-4.68256e-05	0.000125078	-0.000134439	-8.14293e-06	-5.70625e-05	7.87265e-05	8.41437e-05	-6.48394e-05	-1.88882e-05	-6.85739e-05	-0.000139969	-3.32311e-06	-1.68756e-05	0.000144474	-1.13425e-06	-4.86985e-06	8.03398e-05	6.57689e-05	5.26824e-07
4.54076e-06	-2.63525e-06	3.5612e-06	-3.5739e-06	7.42041e-06	4.04618e-06	1.59506e-05	-9.02357e-06	5.45903e-08	1.78849e-05	-1.44934e-05	2.46606e-06	-1.73332e-06	-1.72605e-05	2.39451e-05	-8.2543e-06	2.45211e-06	-1.42496e-06	-1.11758e-06	1.01996e-05	1.72742e-06	3.18827e-05	-6.15273e-06	1.23702e-05	-1.02595e-05	3.29271e-05	-8.59645e-06	6.05631e-06	-1.38274e-05	3.40181e-05	5.91088e-09
-1.15087e-06	2.18447e-08	3.95989e-07	-2.20403e-06	3.386e-06	9.52168e-07	-3.514e-07	8.88834e-06	8.80392e-07	-5.3719e-07	1.77328e-06	-1.29159e-06	3.36332e-07	2.86087e-06	-1.05671e-06	1.05365e-06	3.13253e-07	4.78576e-07	-1.80823e-06	-3.67678e-07	-2.29415e-06	1.74702e-07	-2.54172e-06	-9.30956e-07	1.26171e-06	7.7332e-07	4.25636e-06	5.30605e-06	-2.72963e-07	-8.09313e-07	1.79781e-10
-1.20637e-07	-2.14347e-07	-4.5259e-07	1.07593e-07	7.59341e-08	2.38734e-08	1.87722e-09	-5.36099e-07	-4.03375e-08	-1.9915e-07	-1.12827e-07	2.25887e-07	-1.57777e-07	1.50566e-07	-2.2284e-07	-2.21322e-07	-1.88641e-07	3.90688e-07	-2.62874e-07	-2.19396e-07	-1.18886e-07	8.94569e-08	-1.51697e-07	-1.41786e-07	1.42889e-07	-2.52263e-07	2.62219e-07	2.25536e-08	-1.17114e-07	-2.36632e-08	1.36021e-12
-3.80245e-08	-1.50192e-08	-6.18529e-08	1.18683e-08	-6.57758e-09	1.90823e-08	-2.47685e-08	2.59092e-08	2.77574e-08	4.04543e-08	8.86983e-10	-5.16671e-08	-7.31514e-09	4.35094e-09	2.65048e-08	-5.36795e-08	-2.38502e-08	1.27794e-08	-1.34093e-09	1.37537e-08	-5.43046e-09	3.24533e-09	1.00388e-08	-4.13096e-08	2.2095e-08	4.96551e-08	3.88618e-08	-1.52128e-08	-1.2061e-08	-1.31036e-08	2.3847e-14
-6.06535e-10	-3.70974e-09	-1.42726e-09	2.86114e-09	-4.73651e-09	-1.33213e-09	-7.18419e-10	4.36085e-10	8.59821e-10	-3.04837e-10	-1.89767e-10	3.78732e-09	-3.4369e-09	-6.67993e-10	1.76767e-09	2.70408e-09	-2.63351e-09	3.67573e-11	-4.2027e-09	-8.38155e-09	5.50588e-09	-1.21278e-09	2.20727e-10	-5.00562e-09	3.94307e-09	2.86014e-09	-7.7915e-09	1.82775e-10	2.69283e-10	-1.0056e-09	3.24469e-16
-1.50644e-10	-3.89173e-10	1.55449e-09	1.0623e-11	4.90244e-11	-1.79023e-10	4.3493e-10	-3.53196e-11	-1.95554e-10	1.59576e-10	9.90223e-11	-2.59445e-10	-5.66289e-11	1.99197e-12	-4.19724e-11	-9.81554e-11	2.73797e-10	-9.18224e-11	1.0905e-10	3.72548e-10	2.73552e-11	8.31216e-11	3.13126e-10	-1.25346e-10	2.2281e-10	5.70533e-10	3.69788e-10	1.26331e-10	-1.60538e-10	-1.33503e-10	3.89796e-18
-3.40749e-12	4.68337e-11	9.16921e-12	-2.46304e-11	2.63112e-11	3.79095e-11	-2.89828e-11	2.5727e-11	-3.89558e-11	-1.73217e-11	-2.25451e-11	1.55528e-11	5.47913e-11	-4.53496e-11	2.91787e-11	-2.50164e-11	2.79496e-11	3.17318e-11	-1.54372e-11	1.31961e-11	-9.51324e-12	-3.41316e-11	2.75588e-11	-1.8691e-11	-4.92685e-12	1.01413e-11	6.58427e-12	-2.44882e-11	5.3899e-12	-5.99992e-12	2.10307e-20
8.24116e-13	2.11733e-12	4.76695e-12	-1.49642e-12	-2.88597e-12	3.37209e-12	-2.74102e-12	-1.98831e-11	3.99767e-13	-7.58155e-12	-1.62576e-12	-8.09716e-12	-5.33895e-12	1.57824e-12	4.85769e-12	-6.30716e-13	6.49281e-12	-2.33645e-12	4.22841e-13	4.36678e-12	-1.54401e-12	-3.20414e-12	-3.27289e-12	3.00704e-12	5.18568e-12	-8.84585e-12	5.95166e-13	1.93757e-12	-4.41505e-12	-3.93385e-12	8.76998e-22
-8.47954e-13	-8.63277e-13	1.18102e-12	-1.34843e-13	-3.61496e-13	2.35798e-13	5.16714e-13	-8.30333e-14	-1.35058e-13	8.34873e-14	-1.98366e-13	1.17e-12	-3.00541e-13	-1.05897e-12	-6.39985e-13	-4.74227e-13	-1.4472e-13	-3.58038e-13	1.85001e-13	5.12914e-13	2.31992e-13	1.06458e-12	5.55362e-13	-4.713e-13	-3.29556e-13	-3.19457e-13	5.64026e-14	-1.5919e-14	1.43936e-13	-1.46117e-12	1.11511e-23
-5.88934e-14	-2.93034e-15	3.08267e-13	5.27201e-15	-2.22077e-15	4.68505e-15	-4.66018e-14	1.43234e-14	1.50315e-14	-7.39926e-14	2.86168e-14	-4.57252e-14	3.26965e-14	-3.46042e-14	-2.16557e-14	1.22383e-14	2.65865e-14	1.87131e-13	-4.33053e-14	-7.24678e-14	1.9825e-13	5.55391e-14	-2.76764e-14	2.16801e-13	-1.46052e-14	1.94655e-14	2.25684e-13	1.67509e-13	4.82299e-14	-1.63012e-13	3.53925e-25
-1.23764e-14	8.42e-15	4.2034e-15	4.7658e-15	1.54058e-14	-6.32336e-16	6.94502e-15	5.42018e-16	-1.87375e-14	3.69545e-16	-2.53495e-15	-5.08052e-15	-1.36228e-14	-1.84917e-17	7.36759e-15	1.01936e-14	-7.63778e-15	4.85038e-15	4.74065e-15	-1.79971e-15	3.28681e-15	1.16268e-14	-2.74195e-16	3.18761e-14	1.22712e-14	2.09597e-15	3.36973e-14	-1.23777e-14	-4.65598e-15	9.64956e-15	4.10617e-27
-4.5473e-15	6.12117e-16	2.34782e-15	-1.32641e-15	-9.65471e-16	3.92748e-16	-5.4471e-16	-1.0239e-16	-1.51555e-15	4.23292e-15	-8.32976e-16	-1.45745e-15	-1.39033e-15	-8.41689e-16	-2.02904e-16	7.00588e-16	1.34523e-15	-6.18306e-16	-2.28478e-16	2.23733e-15	7.64487e-16	7.57189e-17	3.65307e-17	7.52881e-16	6.5524e-16	2.65021e-16	-2.54818e-15	-1.36129e-15	4.64372e-16	-5.05592e-17	7.33961e-29
-2.65894e-17	-1.21801e-16	2.63006e-17	4.59761e-17	-4.12099e-16	9.2628e-17	-1.82306e-16	-4.75696e-16	2.61973e-17	-8.13892e-17	-2.37045e-16	-6.43447e-17	3.08364e-18	1.58754e-16	1.24177e-16	-2.2096e-16	1.51165e-16	1.08041e-16	-9.86962e-17	9.16431e-17	4.29195e-17	2.19829e-16	6.2793e-17	-2.73198e-17	-1.25739e-16	-2.45031e-17	-4.42969e-17	1.83933e-16	-7.60021e-17	-2.2312e-16	8.28654e-31
1.69801e-19	-1.15482e-17	-3.86782e-17	8.71212e-18	-1.56337e-18	-1.73776e-17	-1.0587e-17	-1.71635e-17	5.40073e-18	1.34435e-17	-7.32633e-18	1.04359e-17	-3.31979e-17	-2.95691e-17	-1.10057e-17	-2.79031e-17	3.20224e-17	-2.79006e-17	-2.59363e-17	-1.98654e-18	-1.83456e-18	-3.4663e-18	7.01891e-18	3.04608e-18	1.40964e-17	4.00965e-17	-7.54026e-18	2.13475e-17	-1.0985e-17	3.58934e-17	1.19475e-32
-1.27429e-18	7.4108e-18	-9.68614e-19	3.82689e-19	8.12489e-19	-3.03967e-19	-1.66876e-18	9.24273e-19	-3.2056e-19	2.38263e-18	-2.9478e-18	-3.95044e-19	-8.03507e-19	1.64896e-19	8.37499e-19	2.54091e-18	-1.29501e-18	-1.20389e-20	-1.19542e-21	3.07762e-20	1.98635e-19	2.8523e-18	-1.63741e-19	-1.54597e-18	-1.40181e-18	-1.77238e-18	1.37069e-18	1.87612e-18	-9.92669e-19	-2.73991e-19	1.08311e-34
3.91468e-19	2.31157e-20	-1.57254e-19	1.17901e-19	3.7236e-20	1.238e-19	8.3492e-20	4.58933e-19	9.41501e-20	8.10964e-21	3.87824e-19	-6.11098e-20	1.92785e-19	1.20192e-19	1.4612e-19	-5.17286e-19	-1.87795e-19	-1.03545e-19	4.61309e-19	-4.19078e-20	-1.14546e-20	8.12067e-20	1.11254e-19	-2.67802e-19	-1.93029e-19	-7.91567e-21	-2.4077e-19	-6.05079e-21	-3.62249e-19	9.41615e-19	2.3949e-36
5.34963e-20	2.41458e-20	-1.88316e-20	1.31557e-20	-9.29181e-21	-1.05494e-19	4.74302e-20	-1.39045e-20	-4.10558e-21	-2.73226e-20	7.27643e-20	1.4893e-20	3.18842e-20	-2.27602e-20	-1.2245e-20	4.51582e-21	1.54625e-20	2.48429e-20	-4.9135e-20	-3.71046e-21	-1.11953e-20	4.17828e-20	-1.84428e-20	1.66208e-20	-2.5551e-20	6.3071e-21	1.41972e-20	3.84386e-20	3.89545e-20	-1.91772e-20	3.56445e-38
-4.65082e-21	6.33567e-22	6.64018e-22	-7.16985e-23	2.72091e-21	-2.10359e-21	1.69387e-21	-1.04082e-21	-4.02268e-22	-8.14662e-22	1.38847e-20	-6.00815e-21	-2.85635e-21	2.3422e-21	5.66435e-22	-1.02964e-21	-6.26496e-21	-5.68577e-21	-1.81324e-21	-4.24075e-21	8.81534e-22	-3.07901e-21	-2.14964e-22	1.93054e-21	-1.74878e-22	-1.4552e-21	3.99434e-21	5.66191e-21	1.12341e-21	5.44152e-22	4.41592e-40
3.28391e-22	1.3398e-21	-3.31909e-23	4.11002e-22	7.96191e-23	3.88391e-22	1.85172e-22	-2.00372e-22	3.02485e-22	-2.40251e-22	1.13105e-21	-3.97543e-22	4.36327e-23	7.92512e-22	-1.38889e-22	-5.43834e-22	3.66909e-22	1.59678e-22	-4.09931e-23	-7.47911e-23	2.95049e-22	5.23523e-22	-6.08032e-22	-5.34082e-22	4.7684e-22	6.73314e-22	-1.0702e-21	2.67799e-22	3.83985e-24	1.38707e-22	7.93663e-42
6.04188e-23	1.00489e-23	-2.39763e-23	-1.26334e-22	-8.30424e-23	1.31704e-22	-5.31889e-23	1.90413e-23	1.10151e-22	2.88159e-24	1.57407e-22	8.83118e-23	-3.31483e-24	-6.03407e-23	6.4096e-24	1.83045e-23	-9.90539e-23	4.81672e-23	1.94904e-22	2.63521e-23	2.06852e-23	-1.53993e-23	1.0461e-22	6.65807e-23	4.43846e-23	-2.63539e-23	-7.77387e-24	2.57193e-23	-6.38672e-23	4.93956e-23	1.73226e-43
3.40079e-24	-7.23072e-24	-1.05115e-24	3.20823e-24	-1.11895e-23	2.48765e-25	-1.92865e-24	1.26566e-24	1.80802e-24	1.10599e-24	1.00321e-24	8.03513e-25	1.04783e-24	2.20866e-24	-2.33333e-24	4.90792e-24	6.2821e-24	6.54395e-25	1.0617e-23	1.47398e-24	-6.64085e-26	2.80798e-25	5.13021e-24	-1.56912e-24	-2.91647e-24	5.8788e-24	-1.65292e-25	1.08411e-24	3.99441e-24	-8.93854e-24	5.71259e-46
-1.28427e-24	6.33042e-25	5.58004e-25	2.45289e-25	-1.10835e-24	-9.10796e-26	2.75712e-25	-9.64586e-25	-2.8563e-26	9.65445e-25	8.46178e-25	-6.80826e-25	4.11204e-25	1.53583e-25	-2.43656e-25	7.96153e-25	-2.58075e-25	3.70109e-25	1.59541e-24	-5.97169e-26	1.78096e-24	-3.81532e-25	-4.43094e-25	-6.79211e-25	-1.17625e-25	7.67731e-25	2.82027e-26	6.69969e-25	-7.14235e-25	6.99961e-25	1.64436e-47
-6.33745e-27	7.20545e-26	-7.79292e-26	2.8866e-26	-8.54152e-27	-9.29562e-26	4.39576e-26	-3.35386e-25	-1.63563e-26	2.76721e-26	1.97746e-25	-2.09646e-25	1.22324e-25	-1.59503e-25	6.28929e-26	-1.26288e-25	7.92234e-26	-1.6932e-25	-1.32518e-25	7.77426e-27	-4.2237e-26	-1.35736e-26	-3.56824e-27	-9.0902e-26	-1.08759e-25	-9.066e-26	1.23902e-26	-1.50501e-27	-6.2575e-26	9.21554e-26	3.75088e-49
3.89014e-27	-4.77748e-27	-2.38294e-26	4.68047e-27	-4.3621e-27	1.9915e-27	2.47435e-26	-7.62337e-27	4.08706e-27	-1.68852e-26	-1.23557e-26	1.014e-27	4.84081e-27	3.75026e-27	6.8516e-27	4.95037e-27	1.03449e-28	3.55043e-28	3.11825e-27	7.85295e-27	-2.50348e-28	-1.61275e-26	-1.47934e-26	-3.6867e-27	-3.07035e-27	-8.35034e-27	5.71562e-27	8.92249e-27	2.51573e-26	2.14893e-27	3.27857e-51
8.90813e-28	-1.15645e-27	-4.67522e-28	-1.91397e-28	1.23692e-27	-1.38696e-27	-5.20889e-28	-4.39217e-27	-1.38851e-27	-6.06549e-28	2.78443e-27	6.70927e-28	1.20747e-27	-8.97925e-28	-1.12777e-28	-2.02005e-27	1.824e-27	2.4269e-28	1.0349e-27	4.59164e-28	6.7352e-28	4.68229e-28	-9.71146e-28	7.8436e-28	5.78511e-28	4.69553e-28	-1.52763e-27	4.49312e-28	-1.68176e-29	3.69532e-28	5.23853e-53
-3.1644e-29	-1.27083e-29	-1.73451e-28	-5.09292e-28	-1.33357e-28	-2.13431e-28	1.22065e-28	5.67668e-29	2.38793e-28	9.17437e-29	3.13308e-29	2.01002e-29	2.92806e-29	-1.15894e-28	-1.93334e-28	-7.79286e-29	-8.54117e-29	-6.66017e-29	1.08024e-29	3.6815e-28	9.72639e-30	-1.14522e-28	3.78224e-29	1.97248e-28	-1.17363e-28	-3.3625e-29	8.77921e-29	-8.47233e-29	-1.36049e-28	1.92284e-28	7.82852e-55
8.3793e-30	-2.93034e-29	1.78491e-29	4.03706e-30	1.93062e-29	3.55238e-30	1.99063e-29	4.6502e-29	3.62332e-30	-4.51633e-30	-1.99827e-29	4.65502e-29	-3.54876e-29	8.04479e-30	-1.62682e-29	-9.29094e-30	-3.07536e-29	-5.31353e-29	-1.65578e-29	2.79692e-29	1.8102e-29	-3.0333e-29	-6.34204e-30	-2.69703e-30	-1.2122e-29	1.12797e-29	1.43739e-29	2.07432e-29	-1.7543e-29	2.96484e-29	1.67014e-56
1.66954e-30	4.23133e-31	-2.30478e-32	-1.09499e-31	1.11134e-30	-2.76487e-31	-4.62477e-31	-3.12452e-30	5.92636e-31	1.52985e-30	1.01358e-30	1.93587e-31	1.1037e-30	3.49927e-30	-4.54541e-30	-6.92899e-32	5.24891e-30	-5.26415e-30	-1.39065e-30	-1.59649e-30	2.92756e-30	3.98319e-31	-9.24155e-30	-5.26981e-30	-3.13878e-30	-2.6173e-30	2.65875e-30	7.67986e-31	-6.67402e-32	6.5211e-31	2.58594e-58
7.10506e-31	1.68957e-31	-1.04745e-31	-5.92827e-31	6.13285e-32	-3.27665e-31	3.69294e-31	-1.35368e-31	-1.06004e-31	-1.08623e-31	5.37041e-32	3.02867e-31	5.0024e-33	-4.76946e-31	4.78599e-31	-2.87379e-31	-9.0129e-32	-2.72006e-32	-8.00425e-31	1.12551e-31	-6.29464e-32	-4.35659e-34	-6.8836e-31	4.47721e-31	-1.50579e-31	4.08906e-32	1.24329e-32	2.67538e-31	-1.8501e-31	-9.86362e-31	4.26209e-60
-4.66756e-33	1.85385e-32	7.894e-33	-7.0631e-33	-3.92599e-32	1.38106e-31	-2.27108e-32	-1.16529e-33	2.15924e-32	2.86606e-32	3.01903e-32	-5.61476e-33	5.14703e-32	-2.92221e-32	-2.03451e-32	3.63327e-32	-1.89153e-32	-8.1135e-33	5.3389e-32	-4.07343e-32	-6.91879e-33	1.80435e-32	-2.82648e-32	-4.95462e-32	1.37029e-32	-7.69215e-32	-4.74296e-34	-5.05858e-32	1.37953e-32	6.20819e-32	5.03458e-62
7.68638e-33	-9.14069e-34	-3.25614e-33	-8.08693e-33	4.7744e-33	-1.56368e-33	6.02704e-34	4.93876e-33	-1.41478e-33	3.86713e-33	-2.86778e-33	-7.76277e-34	1.20717e-32	1.43209e-33	-7.51765e-33	-5.15619e-33	-2.04919e-33	4.57013e-34	-2.84067e-33	-7.74268e-33	-1.68701e-33	4.0032e-33	3.05054e-33	1.66122e-33	-1.97916e-33	2.13684e-33	1.74434e-32	-4.20668e-33	-2.15835e-33	1.90767e-33	8.84686e-64
1.40598e-33	-4.54948e-34	3.15818e-34	1.08143e-33	-9.72635e-35	3.50797e-34	3.15073e-35	1.48484e-34	-1.11621e-33	-1.83583e-33	1.49292e-33	1.86443e-35	-1.59075e-34	5.1387e-36	4.30083e-34	-9.9403e-35	6.2181e-34	5.73579e-34	-6.14137e-34	-9.67661e-34	-1.57742e-34	1.52905e-33	-5.09941e-34	1.11122e-33	-5.14336e-35	6.56302e-35	5.27002e-34	-1.47952e-33	5.4958e-34	-2.31503e-34	1.93903e-65
7.24653e-37	-2.66024e-35	-5.82409e-35	-1.81779e-34	5.91366e-35	4.81216e-35	-4.16228e-35	-3.55738e-35	4.68976e-35	8.87271e-36	-1.29186e-34	1.75368e-34	-5.60242e-35	-2.15142e-34	-4.62521e-35	7.61884e-35	-8.79805e-36	9.42205e-35	8.4579e-36	-4.88713e-35	-1.12478e-34	1.67889e-34	2.0219e-35	-4.78132e-35	-1.03325e-34	2.01752e-35	3.68348e-36	-1.18645e-36	-1.53527e-34	-1.38422e-35	2.42852e-67
9.16198e-36	1.20368e-36	1.71446e-35	-2.87533e-36	-1.02087e-35	7.80332e-36	4.82261e-36	-2.98797e-36	-8.38854e-36	2.54023e-36	1.62109e-37	-1.44732e-35	-2.42054e-37	1.83109e-35	2.05655e-36	4.30134e-38	-1.03445e-35	-1.03444e-35	-8.78458e-36	-8.74226e-37	5.97766e-37	-1.77604e-35	-2.26995e-35	-3.78291e-36	-4.46428e-36	5.09462e-36	1.57415e-35	-1.23535e-35	5.54834e-36	-1.43189e-36	2.82723e-69
6.93461e-37	1.15227e-36	-4.09625e-37	-1.9967e-36	-2.64697e-36	-8.89445e-37	6.0058e-41	-1.14834e-36	8.39859e-37	-1.26057e-38	-1.06096e-36	-1.46222e-36	-3.56475e-36	1.3903e-36	1.82849e-36	-1.60213e-36	1.90672e-36	1.28191e-36	3.54155e-36	-4.44745e-37	-8.36357e-37	1.04324e-36	-7.84023e-37	1.27913e-36	-8.17164e-38	-1.83257e-36	1.80494e-36	9.27779e-37	-2.16881e-36	-1.05348e-36	7.49543e-71
-4.70338e-38	7.38196e-38	2.8269e-38	2.72401e-38	3.41773e-38	3.62866e-37	3.89456e-37	-3.95002e-38	-2.22222e-37	-4.79899e-37	-2.90964e-37	-4.24485e-37	2.98815e-38	4.13436e-38	-3.46792e-37	-2.5431e-37	1.09795e-37	-1.01983e-37	2.80508e-37	-1.33611e-37	1.03368e-37	1.14032e-38	-8.78512e-38	1.47209e-37	-5.56719e-39	-6.35684e-37	2.41287e-37	3.07001e-37	3.36721e-37	4.19633e-37	2.03261e-72
-8.53932e-39	5.07553e-39	2.12041e-38	-3.0708e-38	-3.44771e-40	-3.28391e-38	-3.97822e-40	-2.83024e-38	-2.64376e-38	-1.95225e-38	3.35073e-38	-8.0622e-39	2.13516e-38	3.46682e-39	-1.81406e-38	3.63184e-38	-2.69814e-38	5.61005e-41	8.79841e-39	-1.44102e-38	-1.02407e-38	-1.24777e-38	-1.26135e-38	1.51938e-38	-3.61797e-39	-7.72162e-39	4.27103e-39	-3.86271e-39	2.38192e-39	8.32962e-39	9.59933e-75
1.80838e-39	4.535e-39	-4.41371e-40	1.0453e-39	-3.74082e-40	9.13257e-40	-1.63966e-39	2.61286e-39	5.96091e-40	2.45556e-39	-2.11258e-40	3.12095e-39	-1.81165e-41	9.47278e-40	-2.45811e-40	6.41054e-39	-1.59405e-39	-7.75557e-40	-8.25211e-41	2.14038e-39	-1.67211e-39	-1.58263e-40	-2.96671e-39	-1.64081e-39	2.49793e-39	1.0234e-39	-7.36753e-40	2.46423e-39	3.64562e-39	-1.76515e-39	1.4619e-76
4.78533e-41	-1.37163e-40	-2.93525e-40	-1.172e-40	-4.26739e-41	-1.28688e-40	-2.01731e-40	-1.10652e-40	4.11511e-40	-7.75228e-41	-4.75218e-41	-1.62731e-41	-2.27426e-40	1.08226e-40	9.57943e-41	-9.07644e-41	-5.25005e-40	1.03424e-39	1.16245e-40	2.4295e-41	2.08796e-40	2.03037e-40	-1.58497e-41	-2.77863e-40	2.90362e-42	6.57105e-41	-1.30681e-40	1.36129e-40	-1.87982e-40	2.13939e-41	2.04843e-78
-1.38118e-41	-1.75777e-41	5.22357e-42	2.42611e-42	1.84702e-41	-1.0326e-41	-3.41106e-42	7.99574e-41	2.50593e-42	-5.74843e-42	2.20837e-41	7.51135e-42	7.02406e-42	6.15933e-41	-6.03008e-42	-4.63482e-42	-1.47169e-41	-8.45883e-42	-1.61652e-42	-1.00323e-41	-3.86509e-41	3.12879e-41	1.94974e-41	8.33041e-43	7.59165e-42	-6.10566e-42	-2.06293e-41	7.74902e-42	4.95197e-41	-1.49262e-41	1.83705e-80
-1.22129e-43	-5.33966e-42	-7.23881e-42	-2.53931e-42	-3.79521e-42	1.42342e-43	1.09847e-41	-1.35898e-42	-1.3588e-43	-6.01811e-43	8.38836e-43	1.40138e-42	1.23374e-42	-4.25531e-42	2.84133e-42	-2.69294e-43	4.86976e-42	-1.90579e-42	2.29317e-43	-7.32885e-43	-5.10576e-42	-8.84381e-43	-5.82819e-42	-1.6258e-42	1.51888e-42	1.94626e-42	-2.23719e-42	-3.08535e-42	-8.6233e-42	-2.68798e-42	4.48737e-82
-4.92509e-43	-3.45328e-43	-1.20463e-42	-3.04441e-43	3.59691e-44	-1.22256e-42	-3.34224e-43	4.98988e-46	4.50576e-43	-3.98709e-43	6.25411e-43	-2.72672e-43	-2.73345e-44	-4.96976e-43	3.24617e-43	6.99191e-43	-1.87481e-43	-4.41994e-43	1.59069e-43	6.5031e-43	-1.48916e-42	1.98876e-44	-1.10701e-43	1.69496e-43	4.37484e-43	1.88993e-43	-2.04094e-43	-3.23827e-43	-6.50731e-43	-3.34821e-43	9.02961e-84
6.67125e-44	4.15576e-44	8.68752e-44	1.23113e-43	2.28523e-44	-3.05696e-44	5.14972e-44	8.32901e-44	-4.40822e-44	9.39034e-45	5.17907e-44	-6.30944e-45	6.84802e-45	5.99385e-47	-6.24306e-44	1.11209e-43	-8.99897e-44	1.26445e-43	-1.82268e-44	-1.34944e-44	-7.62278e-44	-1.82445e-43	2.00928e-43	9.4462e-44	1.47951e-44	1.28201e-44	1.3321e-44	-9.1563e-44	2.44363e-44	-7.1019e-45	1.83578e-85
9.41721e-45	1.0984e-45	-1.97595e-45	3.21836e-45	6.32182e-45	-9.55161e-45	1.59307e-44	1.07086e-46	-2.00625e-44	3.13253e-47	-4.7831e-45	7.89678e-46	-4.29252e-45	1.67406e-44	6.12997e-45	1.84344e-45	4.73006e-45	-2.295e-46	-4.99586e-45	4.82558e-45	-8.20869e-45	-8.99133e-46	-4.5413e-46	5.27204e-45	-1.50188e-45	-4.16519e-45	-5.79537e-45	-1.07209e-45	3.11364e-45	-5.82547e-45	1.51964e-87
6.97371e-46	1.40298e-45	2.57664e-47	-4.15074e-47	-5.12075e-46	-1.06325e-45	-2.57651e-46	1.01975e-46	3.12604e-46	-1.50585e-46	6.31062e-46	-1.88749e-46	-4.93784e-46	-2.15432e-45	1.28787e-46	-1.36856e-46	-4.80188e-46	-2.13998e-47	3.14128e-47	5.43561e-46	3.86199e-47	-6.56286e-46	1.6219e-45	-2.7119e-46	3.07863e-45	-5.99094e-46	8.40751e-46	-1.33836e-45	1.34796e-45	4.14714e-47	2.72185e-89
-1.16862e-46	-1.5025e-47	2.45406e-47	8.29738e-47	-1.79439e-47	-1.2858e-47	-2.66787e-46	-1.35446e-46	2.08472e-47	-6.26832e-48	-3.84022e-47	-1.37508e-48	-6.44904e-47	1.24089e-46	8.42844e-47	-4.18514e-46	-1.14451e-46	-1.31856e-46	2.16552e-46	1.90575e-47	6.0765e-47	4.90549e-47	-1.33342e-46	-4.42927e-46	-1.31606e-47	-3.92022e-46	-1.01308e-46	-2.7782e-46	6.45007e-47	-1.18577e-46	8.72472e-91
-1.87322e-47	-8.6398e-48	-1.24834e-47	-1.1201e-47	-2.23623e-47	-7.11796e-49	-1.59134e-48	5.97418e-48	-2.11538e-48	8.65725e-49	-5.99616e-48	-1.06095e-47	-3.5492e-48	-3.05178e-48	-1.24577e-47	6.65289e-48	-1.88126e-47	-2.05699e-48	1.15386e-47	-4.37576e-48	6.28169e-48	-1.88933e-47	9.94437e-48	-1.20541e-47	3.51866e-49	-4.52653e-48	1.08486e-47	-4.25506e-49	-3.17777e-47	2.09963e-48	3.92451e-93
2.67205e-49	1.45314e-48	1.61278e-48	9.32835e-49	2.9993e-49	3.10525e-48	6.82235e-51	-2.78733e-49	-1.24975e-48	-1.59772e-49	2.7338e-48	-2.59255e-48	1.882e-50	3.56351e-48	3.14322e-49	-4.90042e-49	1.44111e-48	-1.75909e-48	7.10064e-49	5.16646e-48	1.59453e-48	7.08414e-49	-4.34051e-50	-1.51359e-48	2.1867e-48	-1.73457e-48	-5.14776e-49	9.33817e-49	-9.97401e-49	-2.52085e-49	9.19755e-95
-1.59985e-49	-1.34424e-49	-3.15857e-49	-9.0932e-50	2.55595e-49	9.87372e-50	6.11913e-49	2.69586e-49	-2.32186e-49	3.84158e-49	-2.01324e-49	-5.26759e-50	-1.68288e-49	-2.76654e-50	2.85088e-50	2.37874e-49	-3.54386e-50	2.09337e-49	1.05767e-49	-1.15527e-49	1.76441e-49	-3.66306e-49	3.29654e-49	1.67278e-49	-4.28828e-50	-2.17842e-49	-3.88712e-49	-1.09294e-49	5.94214e-49	-3.24197e-49	2.04727e-96
-8.4381e-51	2.96135e-50	-1.30363e-51	8.33787e-51	4.99992e-51	-1.29211e-51	-4.7432e-50	4.23623e-51	1.73935e-50	1.28018e-50	5.27566e-50	-2.86775e-50	-4.17471e-50	2.26272e-51	-4.6849e-51	2.91972e-50	8.94205e-51	-1.06678e-50	1.17291e-51	1.01863e-49	1.53929e-50	4.16651e-51	-1.75208e-50	-3.10963e-50	1.50686e-50	2.99636e-50	-9.58713e-51	1.57481e-50	-4.90033e-50	3.87464e-51	2.59888e-98
1.17768e-51	1.03385e-54	-1.69418e-51	-8.98405e-51	-1.36402e-51	-2.30432e-51	-4.5154e-52	1.99752e-51	-3.50411e-51	-2.7209e-51	4.59072e-51	-8.83515e-52	1.66963e-51	-3.53187e-51	-1.79045e-51	1.51245e-52	-3.52539e-52	1.17494e-51	1.22842e-51	2.80299e-52	1.15477e-51	-3.00727e-51	3.06729e-51	-3.6258e-51	1.19294e-51	-5.88318e-51	-5.33614e-51	1.16458e-51	-1.01792e-51	9.25451e-52	2.60145e-100
-6.32265e-53	-3.05236e-53	6.77913e-53	-1.25951e-51	1.48531e-52	1.08752e-52	6.55851e-52	-1.86132e-53	2.96151e-52	8.52119e-53	-4.07873e-52	-1.943e-52	6.08924e-52	9.74724e-52	1.52709e-53	5.38203e-52	-6.58745e-52	5.05162e-52	-5.11421e-54	-2.64649e-52	-2.56919e-52	-3.41205e-52	-2.77033e-52	9.22955e-53	4.03936e-52	1.71361e-52	6.92157e-53	1.87381e-53	1.18592e-52	2.83021e-52	5.28884e-102
-1.33797e-52	-4.50987e-53	-2.20262e-53	-3.83887e-53	-3.44965e-53	5.47669e-53	8.39759e-54	6.83105e-53	2.9878e-53	4.86268e-53	-9.40058e-53	3.46398e-53	-3.27101e-53	-1.63138e-54	3.77836e-53	-2.16307e-53	4.388e-53	3.01224e-53	9.08243e-54	8.16033e-53	5.95361e-53	5.98525e-53	5.25555e-53	-4.77224e-54	3.87845e-54	1.96644e-52	6.62459e-53	3.16861e-54	-3.37576e-54	3.2191e-53	1.10699e-103
-4.38206e-54	6.3875e-54	-7.20264e-55	-1.51839e-53	1.3362e-53	7.09618e-54	9.65099e-54	-1.13115e-54	8.69709e-54	1.88961e-54	-1.0593e-54	6.7365e-54	-3.47917e-54	-1.86814e-55	8.20072e-54	2.85156e-55	-1.10168e-54	-5.76152e-54	-1.27904e-53	5.71039e-56	3.68487e-54	-5.69898e-54	-1.07882e-53	6.78197e-54	5.26096e-55	-8.26229e-54	-3.2121e-54	4.99122e-54	7.11204e-54	1.65707e-54	1.38312e-105
-7.1163e-55	1.26072e-54	2.96242e-55	-7.75548e-55	-5.57627e-55	-8.32679e-55	-9.09834e-56	-1.57615e-54	-4.93308e-55	-5.60063e-55	-4.87197e-55	-9.15249e-56	-4.21918e-56	5.92925e-55	5.59575e-55	2.0667e-54	2.16421e-55	3.83338e-55	5.88986e-55	-3.87569e-55	1.42443e-54	3.34826e-55	-5.11106e-55	4.60057e-56	3.59767e-55	2.10552e-55	-4.87982e-55	1.65022e-55	5.30793e-55	1.33321e-54	1.76161e-107
-6.11326e-57	5.58762e-56	8.05193e-56	-6.06392e-57	-7.56712e-56	-3.4069e-55	-4.34082e-57	-1.20479e-55	-1.359e-55	9.80344e-56	-4.40931e-56	7.19995e-56	6.54316e-56	6.83137e-56	-4.37169e-56	6.80475e-57	3.69211e-57	2.14774e-55	6.96317e-57	-1.66496e-56	4.86927e-56	-4.85915e-56	6.99141e-56	2.31234e-57	-9.71061e-56	5.27052e-56	-1.72688e-55	6.44789e-56	-1.68772e-56	-9.16659e-56	3.03089e-109
6.11944e-57	1.15046e-56	-1.3178e-57	-1.0928e-56	6.35717e-57	-1.33895e-56	-6.45609e-57	2.42904e-56	-9.78382e-57	-4.29502e-57	1.88426e-57	-1.33021e-56	-6.25792e-57	-3.13908e-56	2.49997e-57	-3.82977e-56	-5.92303e-57	-5.86861e-57	1.6398e-56	-4.28433e-56	-9.74478e-57	2.87382e-56	5.87837e-57	-8.82548e-57	4.99012e-57	-3.39769e-57	-3.13722e-58	-7.96109e-57	9.09533e-57	3.87097e-57	7.33941e-111
9.12821e-58	7.10208e-58	4.29554e-59	1.85031e-58	3.32408e-57	1.84486e-58	9.05234e-59	5.62942e-58	2.37396e-57	1.71939e-57	-9.01676e-58	-1.21274e-57	-5.52262e-58	-1.28662e-57	-9.29452e-58	-1.6662e-58	4.54754e-57	-9.54172e-59	5.19866e-58	9.45272e-58	4.94059e-58	4.28283e-58	2.92595e-58	-2.19041e-57	8.37327e-58	-1.53843e-58	7.87066e-58	-1.02896e-57	1.79314e-58	4.23588e-58	5.62888e-113
1.18869e-59	2.89417e-58	8.81811e-59	-1.62867e-58	-4.616e-59	1.69292e-59	-6.45757e-59	2.05707e-58	-7.99207e-59	-7.36717e-60	-7.51028e-59	-9.29681e-59	2.35011e-60	2.058e-58	-2.08768e-59	6.98212e-60	-2.84534e-59	-1.18442e-58	-3.50666e-58	1.04552e-58	-1.78792e-59	5.7894e-59	-5.82745e-59	-1.18501e-58	1.25464e-58	-2.15337e-58	-1.70625e-58	1.44413e-59	1.09811e-59	-1.00591e-58	5.02195e-115
8.68682e-60	1.82225e-59	2.13927e-59	-1.42812e-59	9.68403e-61	-1.80886e-59	-1.21959e-59	1.75346e-60	-5.43138e-60	-1.72758e-59	-1.79483e-59	-6.78467e-60	-4.13304e-60	6.10206e-59	-8.5085e-60	-3.65879e-61	-2.27539e-59	2.87551e-59	-4.03345e-60	-3.10557e-59	-8.10068e-60	-4.12504e-60	6.66379e-59	-1.7717e-59	7.35788e-60	2.49777e-59	1.56774e-59	-9.19132e-60	-1.38202e-61	9.10051e-60	1.43119e-116
9.96192e-61	4.38626e-60	-1.08592e-59	5.06606e-60	7.02995e-61	-5.12456e-61	2.74858e-60	-1.40406e-60	-1.02229e-60	2.04734e-60	4.53096e-60	1.42591e-61	4.81322e-60	4.07532e-60	-1.18683e-60	-7.1318e-61	-1.08955e-60	-1.99978e-61	-7.32145e-60	6.03948e-61	1.23073e-60	-1.84704e-60	-2.02776e-60	4.00204e-61	1.43804e-60	-9.74999e-61	4.416e-61	1.11811e-60	3.254e-60	7.567e-60	3.78286e-118
5.27196e-62	-1.21206e-62	1.53056e-62	1.97495e-61	7.87078e-62	-3.06584e-61	1.67291e-61	6.31739e-61	-3.62031e-61	-5.08018e-61	2.06032e-61	3.09871e-61	1.39413e-61	4.86463e-62	7.58153e-61	2.44547e-62	4.79047e-61	-9.32227e-63	-2.93905e-61	-5.74065e-62	-5.80848e-62	2.28834e-61	2.21498e-62	-5.69527e-63	1.07561e-62	6.38878e-61	-2.76921e-61	4.21945e-62	1.85899e-62	-3.69676e-61	2.69351e-120
-3.3714e-62	3.01539e-63	3.61526e-62	-3.54814e-62	-4.7202e-62	-9.1501e-63	-1.86405e-62	-3.9594e-62	2.71118e-62	1.2763e-62	3.63873e-62	-1.1089e-61	5.05878e-62	-8.90949e-62	-4.90558e-62	3.65184e-62	4.1063e-62	-4.02326e-62	-1.42767e-61	-1.80039e-63	1.03325e-62	-5.30761e-62	2.15987e-62	-8.34289e-63	-7.20689e-62	1.65632e-62	3.35703e-62	-6.22086e-62	6.36062e-62	7.4938e-62	8.39714e-122
-6.15351e-63	4.46138e-63	-8.20355e-63	6.43626e-63	2.98799e-63	-7.09066e-64	-4.60077e-63	7.29239e-64	3.02387e-63	-5.43939e-63	2.30193e-63	1.47156e-63	-5.33092e-63	8.72179e-63	4.17181e-63	-1.42754e-63	-1.14076e-62	8.21946e-64	-6.53177e-64	-1.64533e-63	-4.72757e-63	-6.06942e-64	-6.75659e-64	2.80283e-63	-1.82519e-63	-2.78352e-63	-7.90736e-63	-3.45496e-63	-1.01142e-62	4.4493e-65	7.20564e-124
-8.32019e-65	2.35103e-64	-5.03265e-64	1.16812e-64	-4.8893e-65	9.52696e-64	-1.59521e-64	-5.69092e-64	-5.97065e-65	-1.55332e-64	1.24614e-64	1.21767e-64	2.08972e-65	-5.52444e-66	3.17829e-64	-6.91016e-64	-2.32624e-64	-3.34558e-65	1.56199e-64	2.23975e-64	-4.0007e-64	2.6102e-65	6.78256e-65	-1.74497e-65	1.25377e-64	3.8523e-64	3.45287e-65	2.38375e-65	-4.07043e-64	-2.73234e-64	2.92714e-126
5.84275e-66	1.11008e-65	-6.11425e-65	1.34226e-65	6.95962e-65	-4.63888e-66	1.68307e-65	-9.26961e-65	-4.31072e-65	1.02607e-64	6.21626e-65	-1.26134e-64	-6.80639e-66	-7.08833e-66	-1.00826e-66	1.93635e-64	-7.55862e-65	5.51739e-65	2.90041e-65	5.90677e-65	5.80273e-66	1.70405e-64	-6.76401e-66	-4.62316e-65	5.3234e-65	-1.97412e-65	-7.63404e-65	5.92297e-65	-7.66803e-65	-3.58479e-65	1.51636e-127
2.29518e-66	-6.43891e-66	-3.97187e-67	7.34464e-67	-1.51231e-66	-2.90205e-68	5.36252e-66	3.77258e-67	1.80207e-66	1.4332e-65	-4.75363e-66	-5.43059e-66	1.34711e-66	2.13994e-67	2.48028e-67	2.9685e-66	6.28971e-66	-1.27986e-65	4.37247e-66	3.61475e-65	-1.11686e-65	-1.83039e-66	3.71274e-66	7.11266e-66	-1.46075e-65	3.27402e-66	-7.56696e-66	-4.10549e-66	3.55755e-66	-2.72904e-66	2.38999e-129
-6.90925e-67	1.4106e-67	-6.96835e-67	-1.17029e-66	-1.53087e-66	-8.51211e-67	-1.08958e-66	4.85415e-67	-2.90133e-66	1.84417e-66	-1.00337e-67	2.90987e-66	1.07929e-66	7.63709e-67	-3.60536e-67	3.68471e-67	-6.92998e-67	-4.51608e-67	-1.97742e-67	4.58171e-67	-4.52954e-67	4.75493e-67	-2.16783e-67	1.83885e-66	-1.75163e-66	-1.1605e-66	-1.29118e-66	3.24287e-68	6.50684e-67	2.04209e-66	4.46228e-131
3.84552e-68	1.52371e-67	5.16668e-68	-2.70836e-68	1.35806e-68	-2.85799e-69	-2.65112e-67	-6.49798e-68	6.91677e-68	3.39404e-69	-3.03762e-68	-1.2089e-67	-9.95493e-69	-4.43316e-69	-1.44765e-67	-1.3634e-67	-1.17153e-67	1.66116e-69	-1.73756e-67	6.16259e-68	2.7149e-67	-1.14646e-67	-5.10362e-68	-7.02573e-68	-1.36655e-68	-2.01743e-67	-1.42724e-69	-8.46296e-68	3.92656e-68	1.21507e-67	3.6926e-133
-1.99287e-68	-3.04931e-68	2.7664e-68	-2.95013e-69	-1.73564e-68	-1.05184e-68	2.05085e-69	4.83414e-69	-1.50691e-68	1.81791e-68	2.85317e-70	-1.97199e-68	5.79088e-69	1.0982e-68	3.55779e-71	-9.89461e-69	-4.84946e-69	-1.80939e-68	-5.42361e-69	3.04977e-68	-2.0946e-69	-7.31198e-69	1.24615e-69	1.40917e-68	8.55848e-69	-8.18201e-69	2.30472e-69	9.78274e-70	6.59974e-69	-2.44018e-68	6.09287e-135
-1.15371e-69	-2.15428e-70	3.76732e-70	-3.87356e-69	1.53063e-69	1.59865e-69	1.18338e-69	1.4377e-69	-8.3252e-69	-3.39083e-69	-6.51029e-70	9.57664e-70	3.09603e-69	2.38068e-69	-4.47425e-70	2.27317e-69	8.73391e-70	2.43527e-69	-3.27178e-70	-2.19825e-69	1.47377e-69	1.32395e-69	-1.01749e-69	2.70585e-69	-5.24122e-70	-1.01987e-69	-2.82173e-70	5.32938e-70	-2.21622e-69	-2.77211e-69	1.65847e-136
1.52103e-70	1.98935e-70	4.62034e-73	4.94755e-71	-5.41661e-72	9.47065e-71	-2.23108e-70	-1.26765e-70	2.02794e-70	-5.7153e-71	2.57968e-70	-2.10253e-70	-1.0673e-70	-5.37991e-70	-1.38385e-70	2.62835e-70	-2.55369e-70	7.67625e-71	-1.61598e-71	2.54471e-71	-7.4784e-71	4.26735e-70	-1.85286e-70	-1.2614e-70	1.61947e-70	1.9989e-70	5.563e-71	-1.51891e-70	1.52548e-70	9.88605e-72	1.10988e-138
1.88354e-71	-7.18707e-72	-6.36092e-72	-3.24903e-71	-4.97092e-71	3.58163e-71	2.12197e-71	1.27633e-71	-6.67924e-72	-1.61838e-71	1.04594e-71	-4.74034e-72	-2.34788e-71	3.07734e-71	-1.0067e-71	1.92231e-71	4.19655e-71	-9.609e-72	-1.46943e-71	-5.02142e-71	4.44137e-72	1.7932e-71	1.08006e-71	-4.17262e-71	2.04298e-71	-1.33324e-71	-6.03616e-72	6.42179e-72	1.52498e-71	-1.69187e-73	1.59723e-140
-4.90009e-72	-4.90975e-74	4.64048e-72	-5.23518e-72	-2.39987e-72	3.49454e-72	2.39541e-72	-5.2006e-72	-1.80005e-72	1.40636e-72	-3.31128e-72	-2.37124e-72	4.09662e-72	-3.59317e-72	1.14027e-72	-5.22797e-73	1.14668e-72	2.14192e-72	-4.32551e-73	1.73846e-72	-8.02082e-72	2.37658e-72	-4.01054e-72	1.04568e-71	-4.77546e-72	-2.17059e-72	-1.23359e-72	7.05451e-72	-5.14141e-73	-1.60683e-72	4.62956e-142
2.78148e-73	-1.07398e-72	5.31902e-73	1.71269e-73	-7.70907e-73	-6.08195e-73	-2.22638e-73	3.37994e-73	4.90287e-73	-2.4478e-73	1.57322e-73	-4.52885e-73	-6.65628e-73	3.13663e-74	4.93493e-74	-4.8176e-73	-4.79352e-73	-6.50552e-73	-3.08087e-73	-2.6279e-73	-6.97302e-73	-1.15097e-72	-3.72319e-73	-1.47307e-73	-1.19282e-73	2.25754e-73	-5.0319e-73	-6.76194e-73	4.27774e-74	2.59878e-73	7.51304e-144
7.89375e-75	3.48714e-74	-1.05749e-74	-4.29993e-74	2.12129e-74	9.0421e-74	5.75764e-74	7.48273e-74	-7.69603e-75	-5.36262e-74	1.08605e-73	-1.39189e-74	-1.15921e-73	4.49013e-74	-4.00837e-74	-2.65583e-74	3.52782e-74	-6.47463e-74	-7.20643e-75	-1.07356e-73	6.29894e-75	3.06316e-75	-9.81124e-75	4.88064e-74	-1.1402e-74	-3.15638e-74	6.14725e-75	1.3049e-73	-2.10714e-74	-3.94686e-74	9.32037e-146
6.38711e-76	-6.46562e-75	-1.71359e-75	-2.45456e-75	2.17678e-75	1.65905e-74	5.30756e-75	-9.96121e-79	6.59901e-75	3.75205e-75	4.13454e-75	1.23836e-74	7.18314e-76	3.06191e-75	-4.37249e-75	-9.90507e-76	1.58778e-75	1.34346e-75	-1.15219e-75	1.21177e-75	1.86765e-75	2.16445e-74	9.25169e-76	5.47907e-75	1.11883e-76	7.99153e-75	3.08116e-75	-1.12139e-74	6.5323e-76	-1.50058e-75	1.32916e-147
1.26015e-76	8.08525e-77	8.66157e-76	-1.31614e-75	2.74767e-76	2.23521e-75	1.26351e-75	-2.05901e-76	6.76497e-76	1.04861e-75	-4.36087e-76	4.94252e-76	-1.64113e-76	3.43643e-75	1.28291e-78	-2.39518e-76	-2.39733e-75	-9.54708e-76	8.56418e-76	-1.76326e-76	4.8987e-77	-3.05019e-76	1.99423e-76	5.64023e-76	-1.24062e-75	-1.10523e-75	-1.88302e-75	-6.80397e-76	1.33201e-75	-9.39735e-76	4.04037e-149
2.0728e-77	6.15717e-77	1.09846e-77	-1.7898e-76	3.84677e-77	1.07833e-76	-2.08409e-76	1.31087e-77	-2.73733e-77	-4.21985e-77	-8.10702e-77	-1.49651e-76	8.90588e-77	7.61373e-77	2.20755e-78	-1.13019e-76	-2.82809e-77	-4.90207e-76	-1.75804e-77	7.11818e-77	4.21733e-78	-1.66892e-77	-8.85911e-78	-6.17326e-77	-2.8985e-77	-7.57482e-77	2.04939e-77	-9.91604e-77	-3.83967e-77	9.8695e-77	4.29804e-151
1.47457e-77	3.89895e-78	-6.56605e-79	-2.60298e-77	1.14735e-78	-1.20273e-77	-1.11123e-77	-6.0767e-78	5.07466e-78	-3.10906e-78	1.26524e-77	4.34167e-78	3.01709e-77	-3.79434e-79	-8.6307e-78	-5.72971e-78	7.79068e-78	9.11772e-78	-5.60241e-78	6.89838e-78	4.75818e-78	-1.08901e-77	7.75254e-78	9.87938e-78	3.06839e-78	1.52378e-78	1.26661e-77	1.41583e-77	-5.83024e-79	-2.48422e-77	3.96094e-153
-2.94142e-78	-6.39323e-79	-5.75587e-79	3.37493e-79	-4.635e-79	-6.38801e-79	9.39513e-80	2.19046e-80	7.03988e-79	-1.64731e-78	1.09367e-79	8.22743e-79	7.94768e-79	3.37958e-79	4.64264e-79	-1.43193e-78	6.75043e-79	-7.60564e-81	1.01008e-78	2.67505e-79	-1.75442e-78	-6.94195e-79	-1.5174e-78	7.51743e-79	3.56199e-79	-1.3264e-78	-1.28922e-78	-7.674e-79	1.78745e-78	-1.39422e-78	3.42991e-155
1.09232e-79	-5.71485e-81	2.39776e-79	8.08861e-80	1.27923e-80	1.15313e-80	-1.12294e-79	-1.3872e-79	8.99713e-80	1.89917e-79	-4.33378e-80	2.9806e-79	-9.55563e-80	1.00844e-79	-1.1195e-79	2.14018e-79	3.0401e-80	-1.12189e-79	-1.81961e-79	-1.66556e-79	-1.01371e-79	9.91672e-80	5.22315e-80	-3.66213e-81	1.26825e-79	-2.63736e-79	-5.55904e-80	3.20509e-80	1.12092e-79	2.10778e-79	5.64631e-157
2.70243e-80	6.84526e-81	1.86109e-81	1.67641e-81	7.82679e-81	-3.89679e-80	-1.93034e-80	2.1446e-80	-6.30538e-81	1.03821e-80	-2.15395e-80	-1.05557e-80	1.03473e-81	-3.75785e-82	9.12044e-80	4.90644e-80	-3.71636e-80	1.73457e-80	-7.08329e-81	-8.41277e-82	-9.38978e-81	1.66419e-81	-4.03379e-81	1.58286e-80	2.14099e-80	-1.80982e-80	-1.61915e-80	-2.80835e-80	8.14161e-81	-3.32199e-81	1.86502e-158
-3.78626e-81	-8.75308e-82	7.85008e-82	1.20908e-81	2.8717e-81	-2.3736e-81	-4.73664e-81	6.78818e-82	5.03913e-82	-7.99076e-82	1.66255e-81	1.15195e-81	2.67113e-81	1.54315e-81	-2.71017e-82	-1.82519e-82	-8.11394e-82	4.70681e-83	-3.66581e-81	8.16758e-82	5.53189e-82	-3.03247e-81	6.20701e-82	-4.45972e-81	-5.19515e-82	-2.95227e-82	2.17452e-81	-9.04297e-81	2.10725e-81	1.67856e-81	2.07225e-160
-4.33278e-82	1.68922e-82	3.36691e-82	5.85975e-82	-5.66142e-83	-9.02575e-83	-4.61314e-82	2.8599e-82	-5.07675e-83	4.58867e-82	3.58179e-82	-9.91456e-85	6.26837e-82	2.38723e-81	5.83609e-83	-2.45972e-82	1.14731e-82	1.18903e-82	-6.42862e-83	-1.85856e-82	-2.14216e-82	9.50535e-84	1.51314e-82	-3.23415e-83	-1.20435e-83	-7.01601e-82	1.00957e-82	1.11017e-82	-6.76305e-82	2.09347e-82	8.62809e-162
-2.5412e-83	1.16097e-83	2.65993e-84	1.57129e-83	-2.16322e-84	7.73112e-85	-7.00156e-84	-1.31139e-83	1.59722e-83	3.98659e-83	1.0684e-83	2.15676e-83	-1.99506e-83	-1.85136e-84	-3.64936e-83	1.21355e-84	3.51127e-84	1.13993e-83	-2.6729e-83	6.30639e-83	-6.89261e-84	2.77526e-83	-1.23811e-82	1.52484e-83	3.13151e-83	-7.33127e-83	3.39396e-84	3.27064e-83	1.77388e-83	-6.22323e-84	3.44224e-164
6.56207e-85	-2.72809e-84	-2.10158e-84	-5.70594e-84	1.71215e-83	3.1663e-84	-1.50616e-86	-1.0088e-84	-9.2721e-84	-4.93606e-84	-4.59592e-84	-5.05353e-84	8.487e-84	3.0691e-84	-4.6938e-85	-2.65984e-84	2.154e-85	4.55692e-84	-4.03826e-84	-2.35032e-84	-8.68554e-84	1.81899e-84	5.05485e-85	-7.44241e-85	-3.66778e-84	4.68721e-85	-3.92293e-84	5.91169e-84	-8.39547e-84	-4.82629e-85	8.51703e-166
2.28096e-85	3.71824e-85	2.15986e-85	-4.7502e-85	-2.99607e-85	2.69601e-85	-6.23291e-85	-3.5571e-85	-2.74063e-85	9.85937e-86	5.3495e-85	1.0293e-85	-2.95254e-85	-4.64196e-85	-2.05087e-86	8.48149e-85	7.39539e-85	-1.15513e-85	6.13134e-85	-4.24925e-87	-1.26532e-85	-8.49018e-85	-6.30741e-85	1.0472e-84	1.07898e-85	7.01299e-85	-2.24057e-85	-5.05801e-85	2.59491e-85	-9.56251e-85	7.50284e-168
-2.57438e-85	2.86668e-86	-6.99662e-86	-2.7082e-86	-1.81836e-86	3.09276e-87	-5.59602e-86	1.00443e-86	-5.61194e-86	-6.55624e-86	8.01388e-86	2.1575e-85	-1.66587e-86	-5.32901e-86	2.30474e-86	9.85736e-86	1.01917e-86	2.10317e-86	8.58085e-87	1.53792e-86	-4.22739e-86	-1.04193e-87	-3.05657e-86	4.22002e-86	-4.56112e-87	-1.66293e-86	1.29044e-86	-3.82915e-87	1.33374e-86	7.37765e-86	1.6154e-169
-2.61741e-87	3.73246e-86	-1.67531e-86	3.05792e-87	8.24702e-87	-2.61186e-87	-2.56977e-87	5.35945e-87	-9.82044e-88	-5.0123e-87	4.84219e-88	-7.81434e-88	3.2457e-87	4.16884e-87	-9.04452e-87	-2.36769e-86	2.95503e-87	1.36e-86	6.63696e-87	5.13216e-87	1.66268e-87	-2.92363e-86	-5.55402e-87	-2.01859e-87	3.23244e-87	1.30362e-86	-2.06892e-87	-5.41495e-88	-2.6882e-87	4.39771e-87	3.86546e-171
6.69789e-88	2.88964e-87	-1.02576e-87	-1.7148e-87	-1.1457e-87	1.60704e-87	-1.28945e-87	-2.63763e-88	-2.07339e-87	-9.42868e-88	-4.62601e-88	-7.86926e-88	-2.18867e-87	-5.41652e-88	7.66966e-88	2.48219e-87	2.32945e-89	-2.40522e-87	2.16899e-88	2.1325e-87	1.01812e-87	3.91194e-88	-1.81189e-87	-8.11356e-88	2.4708e-87	4.9305e-89	-2.32887e-87	-1.73702e-88	-6.31515e-88	8.37007e-88	6.44448e-173
8.31996e-89	1.84046e-89	-8.72054e-89	-9.38167e-89	5.57142e-89	1.96736e-89	1.63054e-89	-1.22396e-88	-3.40031e-88	6.22846e-89	-1.10231e-88	-2.99803e-88	-1.07313e-88	1.84363e-88	3.02362e-89	-1.59918e-89	4.40766e-89	8.31173e-89	-7.13468e-88	-5.5863e-89	-1.70292e-88	3.56616e-89	-5.83107e-89	9.48337e-89	1.39507e-89	-1.58548e-88	3.16203e-90	3.39852e-89	2.2726e-88	3.28947e-89	9.53513e-175
-1.9413e-89	-8.24519e-90	-1.59154e-89	-3.08238e-89	5.32995e-91	8.92968e-91	2.26914e-90	1.81348e-89	1.05983e-89	-2.89404e-89	-1.00236e-89	-2.62001e-89	1.07383e-89	-3.58808e-90	-1.35464e-89	-4.63287e-90	-1.46285e-89	4.72227e-90	-8.60982e-90	1.03361e-89	-4.31877e-89	5.73732e-90	3.28037e-89	3.03564e-89	-3.83229e-90	-4.74983e-90	8.48343e-90	-4.52108e-89	3.04701e-89	5.99276e-90	1.14838e-176
-1.99055e-90	8.27187e-91	5.14323e-91	-1.68156e-90	2.14281e-90	7.60974e-91	-1.7764e-91	-3.76257e-90	-5.85814e-92	-8.70623e-92	-7.95519e-91	2.58816e-90	6.36029e-91	-2.19824e-90	-5.45508e-91	1.1396e-90	-6.92029e-90	-3.82362e-90	-4.65699e-91	-1.68265e-90	-1.13388e-90	-3.81795e-91	1.07408e-91	-4.09523e-90	6.92135e-91	2.37178e-91	2.29778e-90	-5.75378e-91	-2.41487e-91	2.33823e-90	1.36718e-178
-1.11122e-91	1.4377e-91	3.76433e-91	-2.0133e-91	4.57718e-92	-5.80364e-92	1.41088e-91	8.05949e-92	-2.82848e-91	7.93239e-91	1.79898e-91	-9.44197e-92	-3.73032e-91	-8.61825e-92	1.03068e-92	-1.15202e-91	-1.32867e-91	6.85855e-93	1.14857e-91	1.67e-91	7.49434e-92	1.10465e-91	-1.94817e-91	1.52402e-91	-1.10689e-91	-1.17562e-90	2.34209e-91	-1.25297e-91	-3.22982e-92	1.4193e-91	2.78143e-180
6.50329e-93	-4.51809e-93	-3.60985e-92	2.33309e-92	-4.8144e-94	2.3847e-92	-1.34005e-93	9.67399e-93	2.63038e-92	-6.07026e-93	-1.21465e-91	4.22943e-92	6.61457e-92	-7.97442e-92	-5.2868e-92	-1.41532e-92	4.34365e-93	4.2489e-92	-3.10979e-93	-2.93946e-92	3.42633e-92	-4.81635e-93	-1.20161e-93	3.79315e-92	-2.83727e-92	-8.14615e-93	3.36334e-93	-2.55175e-92	1.69967e-92	-3.12154e-92	4.17078e-182
-1.76697e-93	-4.39198e-93	-1.63652e-93	3.89616e-93	4.77249e-93	8.03582e-93	-3.21643e-93	3.03055e-94	2.18427e-93	4.83703e-93	-1.3585e-93	-2.04112e-93	1.22655e-93	-3.53789e-93	-4.0952e-93	2.5466e-93	6.8451e-93	-5.50529e-93	-1.13689e-93	-9.95898e-93	-3.33832e-93	3.90059e-93	1.3807e-93	1.40862e-93	-7.34359e-93	-2.60813e-93	5.57128e-93	3.37879e-93	3.99834e-93	-5.34378e-93	5.6513e-184
2.91556e-94	1.04185e-94	-1.20568e-93	-1.07333e-93	6.83681e-95	5.21276e-94	2.15707e-94	-6.39858e-94	1.02142e-94	2.26104e-94	3.5646e-95	7.66801e-94	-1.02269e-94	-6.54016e-94	-1.66873e-94	-1.36293e-95	-2.08007e-94	1.33411e-93	-2.02692e-94	-9.56826e-94	-3.63996e-94	3.1264e-94	2.77155e-94	-1.3559e-93	7.61939e-94	-3.80047e-94	3.64592e-94	-5.71857e-94	-9.22055e-94	-1.61795e-93	1.41291e-185
-9.91899e-95	1.35089e-94	-3.04877e-95	5.80596e-95	-5.7512e-96	-3.69125e-95	-3.04673e-96	6.37923e-95	-1.8141e-94	-8.86508e-96	2.2814e-95	-7.87164e-95	1.18275e-94	-1.20702e-94	-8.67677e-95	7.62723e-95	-1.90714e-95	1.44457e-94	7.3282e-95	2.94211e-95	1.30815e-94	-8.78944e-95	3.65323e-95	-1.96396e-95	1.1516e-94	-1.96958e-95	-1.40249e-94	-1.3967e-94	6.80775e-95	7.17203e-96	2.3101e-187
-3.82624e-96	-9.18294e-97	4.87231e-96	3.23245e-96	1.10101e-95	6.788e-96	1.58775e-95	-3.42579e-96	8.98683e-97	1.18638e-95	-3.86653e-96	4.84333e-97	-1.29617e-95	-1.88355e-96	-1.44967e-95	8.36575e-96	1.75944e-96	1.25702e-95	-3.57344e-96	1.08516e-95	1.06371e-95	-2.80423e-96	4.03773e-96	9.852e-96	-9.56622e-96	-3.74823e-95	-6.38321e-96	2.27981e-96	-3.17154e-96	-4.98331e-96	3.19252e-189
-1.35302e-96	7.49287e-97	1.13771e-96	5.10394e-97	-8.57769e-97	2.20501e-97	-4.90534e-97	8.87229e-97	-1.11325e-97	-4.79262e-97	-2.46776e-97	-1.04495e-96	-4.86117e-97	-1.26414e-96	1.10834e-96	1.12654e-96	2.63028e-96	3.74052e-97	2.88557e-97	8.35937e-98	-3.81067e-96	1.61571e-96	-1.05976e-96	2.83443e-97	-5.10607e-97	2.1317e-96	7.59164e-97	6.82249e-97	-1.63166e-97	1.26178e-96	4.4435e-191
-2.83787e-97	3.32863e-98	-7.66249e-98	-9.73696e-98	1.94821e-97	-1.10231e-97	1.49857e-97	2.75019e-99	2.95047e-97	-1.92425e-97	1.86011e-97	-4.60044e-98	2.77238e-98	-1.66027e-97	6.56094e-98	-9.57903e-98	-2.78889e-98	-2.67494e-97	2.5679e-98	-1.35388e-97	1.75785e-97	-1.03929e-97	-2.72326e-97	-1.05515e-97	6.60032e-98	-9.48842e-98	-1.47464e-97	-7.55767e-98	-3.28813e-97	1.54439e-97	7.6328e-193
-1.97018e-98	4.74273e-100	3.74098e-99	-2.94884e-99	-2.57409e-98	6.02167e-100	2.6968e-98	-2.21585e-98	2.17013e-98	2.18372e-98	-2.90639e-98	1.42647e-98	4.99435e-99	-1.13166e-98	-3.20491e-99	1.70822e-98	1.57342e-98	3.16162e-99	-1.33291e-98	-5.30031e-99	-2.56629e-98	9.55153e-99	-2.17219e-99	3.37931e-98	-2.12477e-98	-5.42898e-99	2.52264e-98	3.73416e-99	-2.06568e-98	-1.82578e-98	8.99452e-195
4.17261e-99	-4.67144e-99	6.32085e-100	2.33429e-99	-1.90948e-99	-3.61645e-99	-1.78959e-99	-5.35474e-99	-7.7847e-100	5.70341e-100	-4.56483e-100	1.2984e-99	4.98862e-99	-1.163e-99	-1.58634e-99	6.81979e-100	9.09029e-100	-2.32863e-99	1.18336e-99	2.18556e-100	2.72441e-99	-3.62843e-99	-1.75648e-99	1.61421e-99	1.33833e-99	2.89303e-99	2.30167e-99	-6.61368e-100	-2.1383e-99	1.69119e-99	1.83032e-196
2.64558e-101	2.92976e-100	-9.8835e-101	6.45729e-101	5.5245e-101	1.67334e-100	2.32297e-101	-8.97396e-101	4.72698e-100	3.82692e-101	1.75694e-100	-4.49305e-100	3.4321e-101	-9.46962e-101	1.00667e-99	1.49965e-100	1.78968e-100	-3.98382e-100	-1.44746e-100	-1.44806e-100	-1.74581e-100	-3.33581e-100	-1.01627e-100	4.13827e-101	4.81297e-100	-2.39845e-100	6.1624e-101	1.46717e-100	-1.78531e-100	-2.72179e-100	2.4507e-198
1.53877e-101	3.02821e-101	3.58751e-101	7.35202e-102	-2.17438e-102	3.25486e-102	-2.08758e-102	1.81213e-101	3.85767e-101	6.27769e-101	-5.95564e-102	-4.88684e-101	1.04611e-101	-2.03129e-102	3.23312e-102	2.02664e-102	1.87504e-102	-1.27389e-101	1.22378e-101	3.05463e-101	3.19412e-101	-8.35866e-102	-1.23612e-102	-7.9153e-102	2.31954e-102	2.83333e-101	-5.11048e-102	3.29907e-101	1.41466e-102	5.42772e-102	1.51808e-200
1.46008e-101	9.91753e-103	-2.6003e-102	2.99805e-102	-2.64625e-102	8.38099e-103	2.0069e-102	-1.6371e-102	1.3973e-102	-3.963e-102	-1.96299e-102	-3.23792e-102	4.70344e-103	-6.49854e-102	5.88714e-102	2.87232e-102	-7.4854e-102	3.97421e-102	-7.25745e-103	-6.7204e-102	7.31807e-102	-5.08468e-103	-1.32597e-101	4.02263e-102	-3.86465e-103	-9.46835e-104	1.34301e-102	-3.70111e-102	-2.8461e-102	-5.10085e-103	7.49037e-202
-1.38941e-103	1.44373e-103	-3.42482e-104	1.04329e-102	-1.55634e-103	2.40498e-103	-6.67024e-104	-2.06791e-103	-2.87073e-103	-2.06522e-103	-1.3375e-103	1.14542e-102	-3.85322e-103	2.46348e-104	2.023e-103	5.22443e-103	9.00997e-104	2.23686e-103	-3.55154e-103	3.30189e-103	2.49209e-103	-1.14621e-103	9.08552e-103	4.86959e-103	-4.28201e-103	6.35813e-103	-1.80436e-103	6.92089e-104	2.49965e-103	-9.43113e-104	5.30444e-204
6.18344e-105	4.03768e-104	-8.93718e-105	3.90756e-104	-1.50161e-104	-2.82036e-104	3.47593e-104	1.08685e-103	1.64983e-104	-1.53707e-104	-4.55074e-104	5.38127e-104	-5.19218e-104	2.56082e-104	2.58974e-104	-2.63168e-104	-2.4541e-105	3.20253e-104	-4.02494e-105	2.13402e-104	6.13864e-104	2.91344e-104	-7.70463e-104	-1.50746e-104	-7.63955e-104	-8.02107e-105	-1.1613e-104	-1.19149e-104	4.93372e-105	-3.3979e-104	4.7147e-206
4.76256e-105	3.37289e-104	-1.17801e-105	5.45583e-105	8.92594e-105	-2.99639e-105	7.55531e-105	3.04208e-105	1.16394e-106	4.99241e-105	-6.53349e-105	-6.97613e-106	3.51614e-105	-3.27145e-105	-1.66423e-105	-4.74952e-105	4.47239e-105	-3.41045e-105	6.21925e-107	3.26993e-105	7.91282e-106	2.82908e-105	-3.19272e-105	-1.7002e-105	4.25586e-105	6.93913e-105	-3.42329e-107	4.04729e-105	-6.1131e-105	-3.30742e-105	1.65796e-207
5.95272e-106	-6.43824e-106	-8.31204e-106	-1.29192e-105	2.06495e-106	-1.54946e-106	-1.45374e-106	-4.22793e-107	-5.49466e-106	9.91414e-107	-4.31443e-106	-1.69459e-106	1.04269e-105	-2.72681e-106	5.26842e-106	1.00527e-106	1.58941e-105	5.03323e-106	-5.52419e-107	1.23675e-107	-4.439e-106	2.59754e-106	4.99414e-106	2.65446e-107	1.50275e-105	6.13377e-106	2.03465e-106	2.39467e-106	3.53037e-106	-1.53872e-106	1.13731e-209
-9.11556e-107	-2.46804e-107	3.64856e-107	-2.19544e-106	3.6745e-108	-1.06065e-106	-1.58633e-106	-9.37161e-107	-5.65515e-108	-8.02102e-107	-2.51416e-106	-2.15774e-107	-9.41247e-107	-5.63886e-107	9.1052e-107	-1.47846e-106	-1.35651e-106	-5.87289e-107	6.32301e-107	-1.29919e-107	6.34077e-107	2.06861e-106	-6.72728e-107	-1.08636e-106	-4.54062e-108	1.0561e-106	-1.30253e-107	-2.82825e-106	1.32591e-106	-9.16469e-107	4.22459e-211
-1.61909e-107	-3.03762e-108	-6.50011e-108	1.43671e-107	-2.15451e-107	1.05282e-107	-7.01515e-108	-2.78004e-108	2.48301e-108	2.79315e-107	9.54367e-108	9.32619e-108	1.41993e-107	9.10758e-108	-7.60491e-108	9.31794e-109	4.80325e-108	1.16273e-107	-1.44207e-107	-2.47478e-108	3.35359e-107	1.01678e-107	-1.1595e-107	1.47756e-107	6.49534e-108	-5.16135e-108	-1.26712e-107	-1.78506e-109	5.93832e-109	-1.56541e-107	4.88765e-213
5.21213e-109	5.11139e-109	2.28659e-109	-9.17984e-109	-1.24678e-108	-6.51313e-109	2.99068e-108	9.97397e-110	-2.40779e-108	-5.57453e-109	-2.50506e-108	-2.38492e-108	-2.80972e-108	5.9942e-109	-9.10119e-109	3.73914e-109	-1.06217e-109	-1.22917e-108	4.47632e-109	-5.1472e-109	2.68611e-109	-2.27476e-108	-2.37723e-109	1.67918e-108	-1.16969e-108	1.35976e-109	-1.63384e-108	1.18116e-108	1.64421e-108	4.21135e-109	5.80963e-215
5.25183e-110	8.68393e-110	6.61712e-110	3.43441e-109	2.83516e-109	1.98369e-110	-8.34543e-110	1.559e-109	-2.49814e-109	1.16775e-109	2.22541e-109	-2.73741e-109	-3.28682e-109	2.43461e-110	-6.10931e-110	-2.79908e-109	-1.7963e-110	-2.04534e-109	9.62141e-110	-4.02211e-110	4.00145e-110	-2.5043e-109	-3.45368e-109	-2.58832e-110	-1.09174e-109	2.45604e-111	5.66783e-109	3.26031e-109	1.50677e-109	1.40788e-111	1.33535e-216
6.42186e-110	1.48697e-110	1.48387e-111	-9.85627e-111	-1.23283e-110	-1.14749e-110	4.61284e-110	-2.03774e-110	-3.926e-110	-3.21831e-111	-2.1055e-110	-3.95212e-110	2.31279e-110	-2.58811e-111	-1.13934e-110	1.80075e-110	-2.87497e-110	-2.56358e-110	1.04514e-111	3.4578e-110	-7.39245e-111	2.23572e-110	4.30358e-111	-1.6131e-110	2.52861e-110	-3.07318e-111	3.60886e-110	4.73997e-110	-1.28657e-111	-2.03162e-110	1.99499e-218
2.75765e-113	-1.07468e-111	3.47433e-112	-1.56796e-111	-1.96908e-111	8.85713e-111	1.8162e-112	-2.15525e-111	1.78752e-111	9.10811e-111	4.51157e-111	9.06357e-112	-5.56156e-111	5.70802e-112	-1.02111e-111	-1.40292e-112	-1.60984e-111	6.88336e-111	-6.13461e-111	-6.66594e-112	1.58844e-111	-1.00663e-110	-2.39281e-111	-1.82762e-111	3.55939e-111	-7.06162e-113	8.64604e-112	-1.25457e-111	-2.07536e-111	-2.77113e-111	4.58338e-220
1.62596e-112	1.27157e-111	-3.28124e-112	-6.65768e-113	5.57534e-112	-4.43094e-112	2.41524e-112	4.91664e-112	-1.49766e-112	-1.05284e-112	3.84397e-112	-4.37652e-112	-1.19674e-112	-6.13386e-112	4.18555e-112	1.50487e-112	-2.15706e-112	-7.53667e-113	-7.83818e-113	-1.42288e-112	6.17651e-113	3.20943e-113	-9.72075e-113	-4.24095e-113	-2.13452e-113	-3.5178e-112	-1.02176e-111	3.01605e-113	6.1976e-112	1.33327e-112	5.18955e-222
-7.23591e-114	-5.88361e-113	2.10063e-112	1.22002e-113	1.00962e-112	-4.82923e-113	5.76013e-113	-5.47376e-113	-8.60823e-113	-1.9497e-113	6.8105e-113	-1.41699e-113	4.32252e-113	3.68074e-113	3.38124e-114	-9.63611e-113	-5.79615e-114	1.54193e-113	3.65785e-113	2.96029e-113	1.25702e-112	6.08545e-113	1.29092e-113	1.70298e-113	-6.33507e-113	-2.72381e-113	-2.08134e-113	3.24097e-113	-2.20214e-113	-8.72342e-114	1.21025e-223
-1.64797e-113	1.50103e-113	4.80956e-114	2.08018e-114	1.86762e-114	-4.84375e-114	-6.09335e-114	1.22944e-114	9.98601e-114	1.8474e-114	-3.81259e-114	-7.3432e-115	2.59957e-114	-1.36957e-114	1.78461e-114	2.20098e-114	-1.29591e-114	-1.47661e-113	3.75724e-114	3.34295e-114	-4.84615e-115	6.90545e-115	-1.01176e-113	7.70448e-115	4.75577e-114	9.59641e-114	-2.39688e-114	5.77914e-115	3.16765e-114	-5.03145e-114	1.22963e-225
-4.66338e-115	1.09271e-114	-3.99955e-115	-1.78983e-115	-1.04622e-114	-4.1377e-115	-4.07909e-115	-9.05197e-115	-2.6334e-115	1.59576e-115	-4.25109e-115	-1.26035e-116	5.96192e-116	2.87174e-115	2.04646e-114	1.03994e-114	-5.11797e-115	-2.03452e-115	-1.06889e-115	9.50216e-115	7.99979e-116	-4.64643e-115	-1.45301e-114	9.004e-115	-3.45431e-115	-1.49586e-115	-7.38269e-115	-1.72594e-115	-8.22637e-115	2.05348e-115	1.52836e-227
-4.58741e-118	4.66473e-116	-3.29945e-116	4.54803e-116	-1.65447e-117	-6.6019e-116	4.32179e-116	-1.34053e-116	-1.1324e-116	-7.2753e-116	3.60546e-117	1.39193e-115	2.38908e-116	-1.92397e-116	8.32944e-118	-1.30472e-115	6.95653e-116	6.94936e-117	-7.4321e-117	-3.34089e-116	-3.62696e-116	-8.76812e-117	-5.03084e-116	2.13114e-116	5.90646e-116	-4.45189e-116	3.37733e-116	1.18794e-115	-7.49509e-116	-6.59291e-117	9.13362e-230
1.04874e-116	-2.59588e-116	-2.344e-116	-1.78255e-116	-3.57741e-118	1.19707e-117	2.13986e-116	-6.17396e-117	-4.39559e-117	-4.82824e-117	3.9457e-117	-1.14445e-117	-4.52552e-117	-4.71599e-117	4.43921e-117	1.01044e-117	8.73945e-117	6.97967e-117	9.18814e-117	1.81578e-117	1.09523e-117	5.90077e-117	3.78964e-116	5.58972e-117	-1.0859e-118	-3.4898e-117	2.18166e-116	-7.19327e-118	-1.33305e-116	-1.13132e-116	4.78214e-231
1.85852e-117	-2.46452e-117	1.39524e-117	7.14852e-118	7.0609e-118	-2.81606e-118	7.90923e-118	-1.49694e-117	4.94489e-117	7.06688e-118	7.81454e-119	8.20865e-118	-4.06559e-117	-2.02651e-118	-1.02687e-117	-7.3147e-118	2.11981e-117	8.27052e-118	-1.22252e-117	8.12561e-118	5.13617e-118	9.06922e-118	7.73174e-118	-7.94449e-118	-2.16411e-117	1.66606e-117	3.53318e-118	2.11045e-118	1.3845e-117	-9.91255e-119	7.84237e-233
-2.05344e-118	-2.7557e-118	-7.34176e-119	-5.21249e-119	7.31736e-119	1.44053e-119	1.15933e-118	3.3761e-118	-2.88416e-118	-6.9131e-119	4.46448e-118	3.29412e-118	1.76637e-118	-1.59621e-118	-1.49967e-118	6.20715e-119	-6.87708e-119	9.4557e-119	-8.67528e-120	3.60312e-118	-1.03158e-118	-3.01024e-119	1.52468e-118	-7.93541e-119	1.9519e-118	-5.25033e-119	7.08364e-118	-3.08342e-118	2.04964e-118	-7.81473e-119	1.6085e-234
-9.84282e-120	9.38242e-120	-4.9199e-120	2.33619e-120	5.50648e-119	-2.04255e-119	2.57774e-119	-3.48834e-119	3.2831e-119	-2.39839e-119	-1.72325e-119	-9.44136e-120	-3.92072e-120	-2.97937e-119	3.34489e-120	-1.44031e-119	5.30689e-119	-4.69855e-119	-3.24448e-119	6.8963e-120	2.52048e-121	2.68186e-119	-7.72115e-120	-2.05024e-119	-1.77633e-119	-1.67144e-119	1.28451e-119	7.9638e-120	7.31167e-121	1.51866e-119	1.7084e-236
-3.66492e-120	1.82223e-121	-2.63487e-120	3.46228e-120	3.94394e-120	1.66835e-120	-3.72831e-120	1.71235e-121	-3.79414e-120	2.88485e-120	-1.83998e-120	3.81107e-120	3.52701e-120	-7.18571e-121	7.69576e-121	-4.56602e-122	2.03008e-120	1.24426e-120	9.36074e-121	8.82327e-121	-1.94655e-120	1.11632e-121	-8.90511e-121	-7.77973e-121	4.14243e-120	-1.07505e-120	-1.58328e-120	1.3933e-120	-2.16795e-120	-1.18918e-120	1.60242e-238
-2.16604e-121	8.38969e-122	-5.40422e-121	-1.44516e-121	-9.75865e-122	1.2136e-120	7.31358e-121	1.25695e-122	-5.54686e-121	-5.648e-122	1.29388e-122	9.26878e-122	-5.70146e-121	-1.09e-121	-3.27814e-121	-1.26356e-121	2.58251e-121	-2.42718e-121	1.40825e-121	-1.74756e-121	4.72631e-121	2.01181e-121	1.63775e-121	-4.50264e-122	-4.87363e-121	2.13177e-121	1.53847e-121	-2.30703e-121	-4.75067e-122	2.27479e-121	4.04684e-240
-4.49099e-122	-5.16401e-122	6.55074e-122	-1.11961e-122	-2.10815e-122	6.04131e-123	1.3216e-122	1.02675e-123	1.79699e-122	2.85712e-122	5.50322e-123	-1.15822e-122	2.24943e-122	4.55717e-122	1.14471e-122	1.55498e-122	4.7739e-122	3.55902e-122	3.95147e-122	6.37867e-122	-4.96269e-123	-1.14725e-122	-5.30675e-122	-3.7755e-122	-9.16615e-122	1.11538e-122	-4.16025e-123	-2.98076e-122	-2.52411e-122	5.78653e-122	4.10073e-242
-1.63186e-123	-5.68626e-123	-7.46061e-124	-3.64787e-123	-9.87806e-123	4.01694e-123	6.28612e-123	2.5399e-123	2.06796e-123	6.99467e-123	-3.24413e-123	1.92701e-123	5.81683e-123	-2.34993e-123	1.11268e-123	-6.94687e-123	-1.08709e-123	-2.03015e-123	-2.30267e-123	3.25203e-123	-4.9904e-123	-7.28209e-124	-7.48293e-123	-9.25171e-123	4.74065e-123	-1.36711e-123	2.92223e-123	-7.19043e-124	2.07686e-123	-1.35727e-124	5.90768e-244
-1.24631e-125	-1.11355e-123	-7.33824e-124	-1.85306e-125	2.05095e-123	-2.26792e-124	2.03769e-124	-4.6787e-124	1.09952e-124	3.16085e-124	-4.75886e-124	3.13088e-124	6.54271e-126	-3.13425e-125	4.25496e-124	-8.59452e-124	4.4067e-124	-9.87973e-125	-3.40049e-124	-9.90033e-124	-9.00056e-124	-2.60805e-125	1.98141e-124	4.07853e-124	-1.44989e-125	5.17726e-124	6.93737e-124	-4.738e-124	-2.99298e-123	3.4123e-124	2.0019e-245
-8.57336e-125	-3.16841e-125	5.90036e-125	3.49994e-127	6.39119e-125	2.58316e-125	-2.43707e-125	-1.07895e-124	4.61174e-125	8.33023e-125	-1.31664e-125	7.98677e-125	-2.46461e-125	3.36475e-125	-9.67584e-127	2.37647e-125	5.76051e-125	1.27745e-124	1.03031e-124	-6.43528e-126	-1.06465e-124	3.07944e-125	-1.31861e-125	7.63522e-125	-4.58451e-126	1.23637e-124	1.85238e-124	-9.64922e-125	1.40146e-124	-1.14007e-124	1.86896e-247
1.37597e-125	6.2687e-126	-1.36748e-126	1.61868e-125	-1.08536e-125	-4.55451e-127	-5.72466e-126	-6.92323e-126	-5.53577e-126	1.42437e-125	-1.38078e-125	-7.07429e-126	7.05673e-126	-1.29455e-125	-2.62133e-127	2.07215e-125	6.98323e-126	-2.35356e-126	-4.5202e-126	1.63784e-126	7.21631e-126	-1.88747e-126	-1.76298e-126	-4.54075e-126	-3.82993e-126	5.09345e-126	3.38293e-126	-4.19657e-126	-4.02691e-126	8.2109e-126	2.12236e-249
-7.28111e-127	-3.34467e-126	1.48541e-126	-9.51623e-128	3.7861e-126	-3.63198e-127	-1.91086e-127	6.67282e-127	5.94853e-127	-1.49365e-126	-1.1416e-126	-1.43002e-126	-1.45994e-126	7.72508e-127	-1.48619e-127	-1.73694e-126	-2.72452e-126	1.61961e-126	-3.1257e-127	2.9726e-127	3.42117e-127	-3.97552e-128	5.78394e-128	-9.83961e-127	7.00927e-127	1.24182e-126	3.95056e-127	2.02791e-126	2.30338e-127	-6.21014e-128	5.82621e-251
2.5749e-128	-1.82767e-128	1.776e-127	2.59719e-128	2.74674e-127	-1.1745e-127	3.14454e-127	4.41382e-128	1.28965e-127	-1.80884e-127	4.36962e-128	3.00382e-128	-9.18603e-129	-5.27427e-129	1.65492e-128	-3.00854e-128	-1.9375e-127	-2.46639e-127	-1.66845e-131	4.94683e-128	-5.93022e-128	-4.01091e-128	3.88162e-128	-5.85871e-128	8.8292e-128	7.17516e-128	-6.32121e-128	3.21642e-128	1.69723e-127	-7.56978e-128	4.40128e-253
-1.67244e-129	6.77412e-128	7.15498e-129	2.09575e-129	-3.47195e-129	3.08007e-128	2.61957e-129	1.72547e-129	-2.812e-128	-4.91274e-129	1.11667e-129	-1.25068e-128	-3.88143e-128	6.22292e-129	-5.25235e-130	6.07179e-129	-3.19947e-129	1.42538e-129	2.9427e-128	-6.12008e-128	5.93154e-129	1.80052e-128	1.65606e-128	6.18398e-129	-8.6261e-129	-9.78945e-129	7.92311e-129	1.25387e-128	2.69671e-128	-2.59573e-129	1.45926e-254
-1.88476e-129	1.45796e-129	-5.62525e-129	1.79111e-129	1.82583e-129	-3.08826e-129	-1.9929e-129	-9.30841e-130	4.08628e-129	-2.12477e-129	-2.4418e-130	3.11126e-129	3.14236e-130	-3.40888e-129	-1.46115e-129	3.69448e-129	1.87138e-130	4.18734e-130	1.90956e-129	-5.10754e-130	1.48918e-129	3.66989e-129	3.30084e-129	1.25733e-129	2.97752e-129	2.50758e-129	-1.42745e-129	6.4314e-130	-8.65367e-130	-4.79907e-129	1.90358e-256
-5.9169e-132	4.62029e-130	-2.82257e-130	-4.27403e-130	-1.98801e-130	-2.66436e-130	-4.97807e-130	1.34345e-130	1.08682e-130	-7.73562e-131	-2.5897e-130	-1.90427e-131	5.24464e-131	-1.69269e-132	4.50535e-131	9.43291e-131	-2.17108e-130	-1.82864e-130	-6.13198e-131	9.77498e-131	-5.55792e-131	2.61444e-130	8.09841e-132	6.38211e-131	-1.78193e-131	-1.35781e-132	-8.00351e-131	-3.49894e-132	1.65951e-130	-2.51573e-130	1.21816e-258
-3.5738e-132	-1.74668e-131	-1.91496e-131	-1.6593e-131	1.24514e-131	-9.92051e-132	1.86022e-132	1.43847e-131	4.23589e-131	8.95664e-132	-7.57763e-134	-7.667e-132	-2.15371e-131	-3.7129e-133	-4.92215e-132	2.10681e-132	-1.05734e-132	1.10045e-131	-9.54678e-132	-1.6421e-131	-4.364e-131	5.77876e-134	-1.77611e-131	-6.86481e-132	-6.38832e-132	-1.10387e-131	4.18231e-131	-4.11568e-131	4.72546e-131	-1.11606e-131	1.2563e-260
3.48265e-132	-1.72964e-132	-7.4011e-132	-4.7468e-132	-1.83689e-133	-2.43439e-133	-1.62446e-132	-3.48784e-132	-9.72003e-133	3.21122e-132	-4.37736e-132	2.51103e-132	-6.46521e-132	-3.979e-134	-2.22129e-132	4.81254e-133	-3.47333e-133	-1.28851e-132	7.53954e-133	1.23952e-132	-4.82943e-133	-1.09075e-132	-7.47331e-132	-3.03892e-133	5.24113e-133	4.8325e-132	7.69867e-132	-4.71028e-132	-4.09173e-132	1.69361e-132	3.76961e-262
-1.78167e-133	-4.58854e-133	1.51795e-133	-1.0499e-132	7.13377e-133	5.49931e-133	-2.17133e-133	6.21734e-133	-1.4759e-133	-1.19163e-133	5.66537e-133	1.94522e-133	-2.02916e-134	6.14699e-133	3.60429e-133	-8.22557e-133	-1.57869e-132	4.45419e-133	2.3526e-133	3.50882e-133	5.88649e-133	-6.67558e-133	-9.55005e-134	1.71503e-133	-4.7106e-133	6.20655e-133	6.35223e-133	9.24547e-133	1.82991e-133	5.52797e-133	1.00965e-263
-1.13402e-135	7.9778e-135	-5.6798e-134	1.29158e-134	6.41344e-134	8.21071e-135	-9.2115e-134	1.69176e-134	4.35095e-134	-8.58309e-135	-5.00535e-135	-1.31678e-133	4.03868e-135	-4.8387e-134	-5.48755e-135	-8.45659e-134	1.29161e-134	-4.07612e-134	1.32231e-135	7.70967e-134	2.77182e-134	-7.68452e-135	-6.61413e-134	5.39776e-134	-5.33932e-134	9.11574e-135	2.5107e-134	-1.75941e-134	7.17881e-134	1.48256e-134	7.04166e-266
5.6861e-136	7.08064e-136	-1.37698e-135	7.70741e-135	-4.06817e-135	2.53081e-136	-6.66576e-135	1.85359e-135	-7.47394e-136	-6.4693e-135	1.87184e-135	-2.9137e-136	2.46257e-135	-1.20891e-134	-2.28889e-136	9.6963e-135	3.82592e-135	4.21382e-137	4.34855e-135	9.05634e-135	-3.78586e-135	-4.36863e-135	-5.8392e-135	1.50679e-134	-5.15629e-136	7.54179e-135	-1.86093e-134	-1.39052e-135	3.97612e-135	5.25206e-135	1.27778e-267
1.42169e-135	6.00644e-136	1.87844e-136	5.42991e-136	6.15131e-137	-1.6116e-135	1.16458e-135	-2.01478e-135	-2.43737e-136	2.40687e-136	8.48232e-136	-1.72726e-135	9.09011e-137	-9.16931e-136	1.19464e-136	-1.30279e-135	-2.34141e-137	5.93893e-136	-1.3465e-135	-1.55783e-136	6.28364e-136	6.70952e-136	-1.22526e-135	2.52263e-135	7.83485e-136	1.56428e-135	-6.39995e-136	-2.94909e-136	1.25379e-136	-1.04016e-136	3.15939e-269
1.1819e-136	1.44871e-136	-1.69218e-136	-1.62741e-136	-2.34784e-136	7.73456e-137	2.8201e-137	2.93766e-137	-7.45734e-137	-9.39525e-137	3.71038e-137	3.8828e-137	-1.28558e-136	-5.46417e-137	7.44358e-137	-1.05364e-136	7.63403e-137	-4.72375e-137	1.08021e-136	-7.73637e-137	-4.97495e-137	2.1266e-136	5.94323e-136	1.33754e-136	-1.22771e-136	-3.09998e-136	3.37969e-136	-8.70351e-137	1.64441e-136	-1.73476e-136	9.40894e-271
-1.05072e-137	-4.33064e-137	2.2255e-137	2.70927e-138	4.47051e-138	4.00025e-138	-2.03625e-137	8.13627e-138	1.75802e-138	1.23281e-138	5.67791e-138	-2.63618e-138	1.26572e-137	5.13223e-137	1.13653e-137	7.66436e-138	3.40006e-138	-6.16192e-138	-4.48748e-138	-1.09329e-138	-1.25128e-137	2.15858e-137	1.12744e-137	1.80169e-137	-1.74446e-138	-7.03028e-138	-1.93656e-137	7.33753e-139	7.67608e-138	1.10381e-137	7.78507e-273
5.96703e-139	7.12827e-139	1.01377e-138	4.39974e-138	3.72504e-139	1.56119e-138	-1.15862e-138	-2.23717e-139	1.6482e-138	-3.52227e-139	-5.18239e-139	-1.21923e-138	-1.32808e-138	2.77703e-138	5.90894e-139	-1.40726e-138	9.89862e-139	-2.3846e-138	-1.06061e-138	-2.25376e-139	1.33468e-138	8.95931e-139	-1.47266e-139	-1.8024e-138	9.9985e-139	1.8145e-138	4.59505e-139	-8.55618e-139	1.62431e-138	5.08598e-139	6.34477e-275
-1.96084e-139	1.65007e-139	1.80734e-139	-7.44895e-140	4.51861e-140	6.4595e-140	-3.95365e-139	6.89665e-139	1.56288e-139	1.65925e-139	-1.29161e-139	-1.06588e-139	1.08706e-139	-6.9986e-139	-2.11016e-139	-2.33677e-140	-2.61601e-139	-1.10511e-139	-4.82458e-140	-1.67244e-139	-1.58803e-139	2.51259e-139	2.2986e-139	1.84063e-139	-2.25139e-140	-7.16039e-139	-5.26602e-140	-6.32517e-139	-7.75398e-140	-3.32642e-139	2.68749e-276
-3.18856e-140	5.18253e-140	1.95417e-140	1.82483e-140	-1.50431e-140	1.65942e-142	-1.38898e-140	2.48477e-140	-1.46609e-140	-1.06749e-140	4.37495e-140	-1.89626e-140	3.32872e-140	-2.3439e-140	4.83579e-141	-1.11063e-140	-2.34426e-140	7.52435e-141	2.51456e-140	-1.25587e-140	2.09717e-140	-4.21242e-141	2.37711e-140	1.89945e-140	-3.42815e-141	-2.63238e-140	3.36863e-140	-2.23764e-140	6.42487e-140	-3.42677e-140	2.02827e-278
-5.04499e-142	2.79195e-142	4.36502e-141	4.36053e-141	9.96876e-141	-3.57402e-142	5.46388e-142	1.00444e-142	4.29725e-142	-7.57818e-141	9.6036e-142	-1.65243e-141	3.13696e-141	3.85871e-141	-1.69932e-141	1.72586e-141	-5.17736e-141	-4.14639e-141	2.72841e-142	-7.39288e-142	-1.90374e-141	3.82452e-142	-2.50038e-141	-5.02222e-141	-3.19867e-142	-4.55328e-141	-5.18859e-141	1.83697e-141	5.03698e-141	2.31482e-141	3.91799e-280
-1.26088e-142	-7.42844e-142	5.28612e-142	5.7284e-142	5.09768e-144	-4.57013e-142	9.30249e-142	6.42422e-142	3.14803e-142	2.85001e-142	-4.87456e-142	-8.73064e-142	8.06461e-142	1.37635e-141	-7.54834e-142	-3.59324e-142	-9.95556e-142	-6.51596e-142	-7.15098e-142	-1.731e-142	-2.01118e-142	-1.01906e-142	-1.70658e-143	-2.30988e-142	3.80311e-142	-7.65291e-142	7.20023e-142	3.38815e-142	-1.29769e-142	5.85352e-142	1.08706e-281
-2.37538e-143	-1.36167e-143	-3.85728e-143	2.68692e-143	-1.29886e-143	6.57212e-143	1.86564e-143	1.17375e-142	7.9761e-143	-9.73115e-143	1.69805e-144	-8.89663e-143	2.29856e-143	1.06241e-143	2.45191e-143	1.57503e-143	7.03143e-143	7.53992e-144	6.20764e-143	-1.02147e-142	4.07455e-143	-3.73549e-143	2.02989e-143	7.37763e-144	3.54401e-143	-4.58864e-143	-3.92143e-143	-6.96344e-144	1.55875e-143	-3.5676e-143	7.60861e-284
-1.397e-144	-3.97087e-144	4.03219e-144	2.56225e-144	-2.07716e-144	-2.46265e-144	-3.73202e-144	-4.43325e-144	-1.11896e-143	-4.24199e-144	1.82384e-144	3.28747e-144	-7.5902e-144	-7.6631e-144	-4.0036e-145	-1.46141e-143	1.29496e-144	1.04807e-143	-4.3249e-145	-1.33503e-144	5.61044e-144	-6.16471e-145	-1.19935e-143	3.70646e-145	4.13783e-144	-3.68579e-144	-5.76997e-144	4.92292e-144	6.8354e-146	-3.55684e-144	9.62126e-286
6.34947e-145	2.74342e-145	4.17757e-145	4.04297e-145	1.39359e-144	1.35919e-145	-2.20261e-145	1.14094e-144	7.23162e-145	3.86897e-146	-9.18727e-146	-5.26892e-145	-4.18944e-146	-8.87381e-145	-1.57382e-144	-7.49361e-145	-1.63519e-145	-1.19818e-144	-3.55206e-145	4.10391e-145	-1.49099e-145	1.77031e-145	1.57775e-145	-9.11824e-146	-5.71697e-146	-6.99848e-145	2.83376e-144	6.5127e-145	2.94982e-145	3.8245e-145	1.97898e-287
-1.51936e-145	-1.83548e-146	-5.70144e-146	5.78844e-146	3.45522e-146	-9.13973e-146	-1.30904e-145	1.64025e-145	1.13855e-145	-7.78103e-146	-7.65871e-146	-1.07384e-145	-4.67336e-146	-1.72954e-146	5.70275e-146	-6.02524e-146	-9.66249e-146	-2.89561e-146	-6.43808e-146	-7.1192e-146	-1.50017e-146	-2.99753e-146	-4.82288e-146	5.13735e-146	8.14248e-146	-1.66722e-146	8.43776e-147	5.43273e-147	1.89391e-146	-4.06059e-146	1.63883e-289
1.24233e-146	7.75139e-147	-4.49957e-147	2.68976e-147	1.10584e-146	2.01306e-148	1.18074e-146	-1.31764e-146	1.02497e-146	-5.42327e-147	-1.22431e-146	-7.98555e-147	9.02696e-147	2.88176e-147	-1.29728e-147	1.55967e-146	2.01343e-146	-1.50633e-147	8.54393e-147	3.16046e-147	-4.0662e-147	2.16348e-148	-3.31931e-146	5.14011e-147	-1.89538e-146	-2.50578e-146	4.86298e-147	-2.55541e-146	4.88267e-147	-1.04641e-146	4.79269e-291
-2.15072e-149	1.7264e-147	-1.45874e-147	-9.8941e-148	2.30762e-148	-9.97175e-148	6.99206e-148	-6.6283e-149	6.02798e-148	-2.32154e-147	6.54539e-149	7.60559e-148	-5.84193e-148	-3.15955e-148	-1.00155e-147	2.60148e-148	1.37666e-147	3.02524e-148	1.96463e-148	3.3468e-147	-1.40571e-147	-4.6616e-148	-2.03951e-147	-1.48253e-147	-2.32702e-147	1.40215e-147	-1.21201e-147	8.7093e-149	1.60388e-148	2.85852e-148	4.62184e-293
7.80417e-149	-1.33728e-149	7.73394e-150	3.32152e-149	1.22181e-148	-4.04081e-149	-9.03126e-149	-4.99762e-149	3.76179e-148	1.40878e-149	6.40603e-149	1.70848e-148	-1.21535e-148	6.28281e-149	8.63269e-149	-5.2757e-148	-4.06964e-149	-3.09261e-148	1.63509e-149	3.33733e-149	-1.60303e-148	5.42618e-149	-2.13807e-148	6.32954e-150	2.53278e-149	8.94881e-150	-9.06055e-149	-1.49269e-148	-1.81972e-149	-6.44568e-149	7.22923e-295
9.38462e-150	5.71833e-149	6.32887e-151	1.80059e-149	4.87676e-150	-2.13104e-149	3.90825e-150	1.06399e-149	-2.79087e-149	-6.21885e-150	1.20734e-149	-2.562e-149	-1.89042e-150	-6.58007e-150	7.19997e-150	-1.41672e-149	2.16452e-149	-1.46026e-149	-4.55717e-149	7.79651e-151	-5.20161e-149	2.21299e-149	-5.55868e-150	-4.99307e-150	-6.22066e-150	4.97494e-150	4.57576e-150	2.03399e-151	7.69122e-150	1.59085e-149	1.26152e-296
5.17843e-150	-6.52137e-150	-1.57661e-150	2.77131e-151	2.64708e-151	-6.02414e-152	-5.5272e-150	-3.18031e-151	8.27478e-151	-4.10126e-152	1.18887e-150	-3.88414e-150	-6.3836e-150	-4.56553e-150	1.19523e-150	-1.18814e-150	4.30917e-151	2.54305e-150	-4.29782e-150	9.18611e-151	-4.60674e-151	7.12871e-151	7.29291e-151	5.04905e-151	3.46722e-150	-6.84922e-151	1.2534e-150	-1.33119e-150	-1.00032e-150	-4.72154e-151	2.28785e-298
-2.55242e-151	-2.61301e-151	-3.70155e-151	4.44745e-151	-3.76862e-151	-2.29494e-151	-3.11616e-151	1.82378e-150	-1.32886e-151	-5.16563e-151	-6.45277e-151	6.06136e-152	2.72444e-151	-3.98895e-151	-1.92335e-151	-2.61391e-151	1.77614e-151	-7.18186e-152	4.16411e-152	-7.13179e-152	-2.74858e-151	4.34483e-151	-2.67524e-151	4.02347e-151	-1.91435e-151	-7.07124e-152	2.85683e-151	-2.79018e-151	1.88724e-151	2.07653e-151	5.95057e-300
-2.38186e-153	1.97389e-152	1.18108e-152	-7.17322e-153	-5.44254e-152	4.7066e-152	3.07803e-152	9.73947e-152	1.06491e-152	-6.43594e-152	1.73902e-152	4.85803e-154	-8.80596e-153	-4.41401e-152	2.23029e-152	-4.62796e-152	-5.67688e-152	-1.0817e-152	-3.71652e-152	9.5475e-153	1.48635e-151	-1.57674e-152	3.86332e-152	-6.29135e-152	-6.67788e-153	5.08717e-152	1.69403e-153	9.41402e-153	-7.74799e-153	-6.02115e-152	6.44331e-302
-2.37492e-153	-6.90064e-153	-1.90686e-153	5.8722e-153	3.31578e-153	6.41904e-153	3.8471e-153	-9.81006e-154	-8.13307e-154	-8.13439e-153	5.29273e-153	-4.15009e-153	3.06489e-153	-6.96107e-154	1.69236e-153	9.08629e-153	8.52224e-153	1.51184e-153	2.42373e-153	7.51337e-153	6.9389e-154	-7.77821e-154	6.00163e-153	2.87067e-154	-2.69452e-153	-1.44511e-153	1.52393e-153	9.82178e-154	-4.65631e-153	4.15752e-153	5.92738e-304
3.60426e-154	3.55142e-154	2.4064e-155	-1.82501e-155	1.72315e-154	3.94661e-154	1.21794e-153	-1.15532e-155	2.69825e-155	1.19905e-153	3.75207e-154	1.58953e-153	-9.60035e-154	3.56457e-154	-1.40463e-153	-7.23044e-154	-3.72703e-154	-3.42027e-154	-4.25637e-154	2.00787e-154	-1.17559e-154	4.15737e-154	-8.47081e-154	4.10636e-154	8.86781e-154	-7.31448e-154	8.04629e-154	-4.80236e-154	1.59682e-154	-5.19375e-154	1.36212e-305
2.82167e-155	-8.44402e-155	-1.07752e-155	-9.29299e-155	-1.21928e-154	-7.27828e-155	-7.96105e-155	1.38531e-154	-1.41858e-155	-1.36385e-155	7.86903e-155	-8.47326e-155	-2.1412e-156	2.35864e-154	-9.29464e-155	2.02768e-155	2.51229e-155	8.53057e-155	-9.10654e-155	1.75128e-154	1.19451e-155	-9.05536e-155	5.2138e-155	4.51825e-155	9.08523e-155	3.50413e-156	4.52241e-156	-5.55095e-156	-3.07086e-155	2.39275e-155	2.10623e-307
-4.0507e-156	-4.35622e-156	1.00589e-155	4.41225e-156	3.1578e-156	-1.66422e-156	1.52304e-155	2.15934e-156	-8.27764e-158	-5.64273e-156	4.37911e-156	-4.01422e-156	1.51686e-155	1.06021e-156	7.72229e-156	7.82017e-156	-9.4507e-156	-7.62201e-156	-3.03262e-156	2.14339e-156	5.65798e-156	1.39599e-155	1.69168e-155	-1.0948e-155	-7.98097e-157	7.21832e-156	1.67496e-156	2.19538e-156	6.01593e-157	1.64609e-157	0
1.3771e-156	2.77481e-157	7.01575e-157	9.00184e-157	-5.7418e-157	1.59368e-157	-2.06596e-156	-4.45727e-157	1.18972e-156	-6.57486e-157	-2.75568e-156	-2.98762e-157	-1.50418e-156	6.54216e-157	3.04799e-156	5.74714e-157	1.58593e-156	-2.0846e-156	1.13715e-156	-7.93634e-157	2.19081e-156	1.51642e-156	2.24323e-156	8.10471e-157	1.45335e-156	-1.06594e-157	-4.56132e-157	-1.36339e-156	-7.85691e-157	2.03972e-156	0
5.91052e-158	2.93515e-157	-1.61421e-157	1.42614e-157	5.65515e-158	-9.54555e-158	5.49536e-158	-5.97935e-158	-8.33015e-158	3.23264e-158	4.85738e-157	1.5994e-157	1.25293e-157	1.93745e-157	-3.42137e-159	-2.16935e-157	-1.22081e-157	2.79304e-158	4.79133e-158	-5.29059e-158	2.0006e-157	-1.34835e-160	-7.01554e-158	-9.74145e-158	-1.24086e-157	7.47411e-158	-1.35681e-157	7.44179e-160	1.98625e-157	5.37864e-158	0
1.98458e-158	5.83135e-159	-2.97484e-158	2.78142e-160	3.91248e-159	1.0851e-158	-1.35702e-158	3.98971e-159	-1.76833e-158	7.43023e-159	-5.98e-158	2.9333e-159	-6.29642e-159	3.03326e-158	2.58939e-158	-3.70603e-159	9.68807e-159	9.84068e-159	8.15906e-159	1.20397e-158	5.24402e-159	3.5875e-158	1.46883e-158	-4.08116e-159	2.78206e-159	8.1592e-159	-3.78245e-159	1.95677e-159	-1.44541e-158	2.22749e-160	0
4.37308e-159	-2.47349e-159	-2.06946e-159	2.98775e-160	2.72145e-160	-5.75115e-159	9.1603e-160	-1.04294e-160	-1.69116e-159	-1.97158e-159	1.72583e-159	-4.22412e-159	9.91262e-160	-8.39563e-160	-6.56238e-160	1.64503e-159	3.4828e-159	-4.94155e-160	-1.41295e-159	4.2611e-159	1.25618e-159	2.18956e-160	3.43457e-159	1.72996e-159	9.46411e-160	1.52079e-159	2.46164e-159	5.96192e-160	-8.04567e-159	-1.74201e-160	0
1.18305e-160	7.10158e-161	4.66675e-160	-7.79e-161	3.16644e-161	-7.23372e-160	3.67463e-160	-2.94708e-160	-4.02018e-160	4.98436e-160	-1.8479e-160	7.50044e-161	2.98566e-160	-2.00807e-160	-9.77275e-162	-1.61265e-160	3.26068e-160	6.61852e-161	1.41944e-160	9.59089e-161	-1.39797e-160	1.89091e-160	-5.18635e-160	-1.74332e-160	9.7039e-160	-1.63155e-160	1.64203e-160	-1.2778e-160	3.08167e-160	-2.80894e-160	0
-1.40516e-161	4.56639e-161	2.06418e-161	-3.14865e-162	2.86037e-161	-2.0211e-161	-7.22085e-161	-3.31334e-161	8.16976e-162	2.29369e-161	-9.39756e-162	1.7876e-161	-5.64794e-163	3.45011e-161	1.58727e-161	3.21009e-161	1.57116e-161	-2.29586e-162	-2.15526e-161	9.99898e-163	-2.19674e-161	7.87094e-162	6.32396e-162	-3.02885e-161	6.04829e-162	-2.72189e-161	3.75168e-161	-1.49935e-161	6.80227e-162	-1.65339e-161	0
6.96997e-163	-1.43283e-162	6.02999e-162	-1.42562e-162	-1.28737e-162	-2.50584e-162	-2.13328e-162	-3.94506e-162	-3.814e-162	2.83021e-162	1.32555e-162	3.87236e-162	-1.01985e-162	1.47674e-162	-2.43691e-162	3.99046e-162	-6.40683e-163	-5.52551e-164	8.69437e-162	4.21705e-162	5.33859e-163	-4.66999e-162	3.50123e-162	8.93922e-162	1.48686e-162	1.68141e-162	1.00116e-162	8.19726e-163	1.22522e-163	-9.32896e-163	0
4.20905e-164	6.58556e-163	-7.08538e-163	-7.11148e-163	-3.82903e-163	1.25608e-163	6.67744e-163	-7.5849e-163	2.07971e-163	1.78476e-163	-6.97093e-164	7.43745e-163	-7.0694e-163	3.5456e-163	4.20653e-163	-2.17605e-163	-5.35262e-163	1.22556e-164	-8.82735e-164	-4.73047e-163	-1.89235e-163	-1.30089e-164	-4.02416e-163	-1.01447e-162	-3.56394e-163	-3.8512e-163	-3.48538e-164	1.06641e-162	1.15202e-162	-1.17339e-162	0
4.20905e-164	6.58556e-163	-7.08538e-163	-7.11148e-163	-3.82903e-163	1.25608e-163	6.67744e-163	-7.5849e-163	2.07971e-163	1.78476e-163	-6.97093e-164	7.43745e-163	-7.0694e-163	3.5456e-163	4.20653e-163	-2.17605e-163	-5.35262e-163	1.22556e-164	-8.82735e-164	-4.73047e-163	-1.89235e-163	-1.30089e-164	-4.02416e-163	-1.01447e-162	-3.56394e-163	-3.8512e-163	-3.48538e-164	1.06641e-162	1.15202e-162	-1.17339e-162	0
4.20905e-164	6.58556e-163	-7.08538e-163	-7.11148e-163	-3.82903e-163	1.25608e-163	6.67744e-163	-7.5849e-163	2.07971e-163	1.78476e-163	-6.97093e-164	7.43745e-163	-7.0694e-163	3.5456e-163	4.20653e-163	-2.17605e-163	-5.35262e-163	1.22556e-164	-8.82735e-164	-4.73047e-163	-1.89235e-163	-1.30089e-164	-4.02416e-163	-1.01447e-162	-3.56394e-163	-3.8512e-163	-3.48538e-164	1.06641e-162	1.15202e-162	-1.17339e-162	0
4.20905e-164	6.58556e-163	-7.08538e-163	-7.11148e-163	-3.82903e-163	1.25608e-163	6.67744e-163	-7.5849e-163	2.07971e-163	1.78476e-163	-6.97093e-164	7.43745e-163	-7.0694e-163	3.5456e-163	4.20653e-163	-2.17605e-163	-5.35262e-163	1.22556e-164	-8.82735e-164	-4.73047e-163	-1.89235e-163	-1.30089e-164	-4.02416e-163	-1.01447e-162	-3.56394e-163	-3.8512e-163	-3.48538e-164	1.06641e-162	1.15202e-162	-1.17339e-162	0
4.20905e-164	6.58556e-163	-7.08538e-163	-7.11148e-163	-3.82903e-163	1.25608e-163	6.67744e-163	-7.5849e-163	2.07971e-163	1.78476e-163	-6.97093e-164	7.43745e-163	-7.0694e-163	3.5456e-163	4.20653e-163	-2.17605e-163	-5.35262e-163	1.22556e-164	-8.82735e-164	-4.73047e-163	-1.89235e-163	-1.30089e-164	-4.02416e-163	-1.01447e-162	-3.56394e-163	-3.8512e-163	-3.48538e-164	1.06641e-162	1.15202e-162	-1.17339e-162	0
4.20905e-164	6.58556e-163	-7.08538e-163	-7.11148e-163	-3.82903e-163	1.25608e-163	6.67744e-163	-7.5849e-163	2.07971e-163	1.78476e-163	-6.97093e-164	7.43745e-163	-7.0694e-163	3.5456e-163	4.20653e-163	-2.17605e-163	-5.35262e-163	1.22556e-164	-8.82735e-164	-4.73047e-163	-1.89235e-163	-1.30089e-164	-4.02416e-163	-1.01447e-162	-3.56394e-163	-3.8512e-163	-3.48538e-164	1.06641e-162	1.15202e-162	-1.17339e-162	0
4.20905e-164	6.58556e-163	-7.08538e-163	-7.11148e-163	-3.82903e-163	1.25608e-163	6.67744e-163	-7.5849e-163	2.07971e-163	1.78476e-163	-6.97093e-164	7.43745e-163	-7.0694e-163	3.5456e-163	4.20653e-163	-2.17605e-163	-5.35262e-163	1.22556e-164	-8.82735e-164	-4.73047e-163	-1.89235e-163	-1.30089e-164	-4.02416e-163	-1.01447e-162	-3.56394e-163	-3.8512e-163	-3.48538e-164	1.06641e-162	1.15202e-162	-1.17339e-162	0
4.20905e-164	6.58556e-163	-7.08538e-163	-7.11148e-163	-3.82903e-163	1.25608e-163	6.67744e-163	-7.5849e-163	2.07971e-163	1.78476e-163	-6.97093e-164	7.43745e-163	-7.0694e-163	3.5456e-163	4.20653e-163	-2.17605e-163	-5.35262e-163	1.22556e-164	-8.82735e-164	-4.73047e-163	-1.89235e-163	-1.30089e-164	-4.02416e-163	-1.01447e-162	-3.56394e-163	-3.8512e-163	-3.48538e-164	1.06641e-162	1.15202e-162	-1.17339e-162	0
4.20905e-164	6.58556e-163	-7.08538e-163	-7.11148e-163	-3.82903e-163	1.25608e-163	6.67744e-163	-7.5849e-163	2.07971e-163	1.78476e-163	-6.97093e-164	7.43745e-163	-7.0694e-163	3.5456e-163	4.20653e-163	-2.17605e-163	-5.35262e-163	1.22556e-164	-8.82735e-164	-4.73047e-163	-1.89235e-163	-1.30089e-164	-4.02416e-163	-1.01447e-162	-3.56394e-163	-3.8512e-163	-3.48538e-164	1.06641e-162	1.15202e-162	-1.17339e-162	0
4.20905e-164	6.58556e-163	-7.08538e-163	-7.11148e-163	-3.82903e-163	1.25608e-163	6.67744e-163	-7.5849e-163	2.07971e-163	1.78476e-163	-6.97093e-164	7.43745e-163	-7.0694e-163	3.5456e-163	4.20653e-163	-2.17605e-163	-5.35262e-163	1.22556e-164	-8.82735e-164	-4.73047e-163	-1.89235e-163	-1.30089e-164	-4.02416e-163	-1.01447e-162	-3.56394e-163	-3.8512e-163	-3.48538e-164	1.06641e-162	1.15202e-162	-1.17339e-162	0
4.20905e-164	6.58556e-163	-7.08538e-163	-7.11148e-163	-3.82903e-163	1.25608e-163	6.67744e-163	-7.5849e-163	2.07971e-163	1.78476e-163	-6.97093e-164	7.43745e-163	-7.0694e-163	3.5456e-163	4.20653e-163	-2.17605e-163	-5.35262e-163	1.22556e-164	-8.82735e-164	-4.73047e-163	-1.89235e-163	-1.30089e-164	-4.02416e-163	-1.01447e-162	-3.56394e-163	-3.8512e-163	-3.48538e-164	1.06641e-162	1.15202e-162	-1.17339e-162	0
4.20905e-164	6.58556e-163	-7.08538e-163	-7.11148e-163	-3.82903e-163	1.25608e-163	6.67744e-163	-7.5849e-163	2.07971e-163	1.78476e-163	-6.97093e-164	7.43745e-163	-7.0694e-163	3.5456e-163	4.20653e-163	-2.17605e-163	-5.35262e-163	1.22556e-164	-8.82735e-164	-4.73047e-163	-1.89235e-163	-1.30089e-164	-4.02416e-163	-1.01447e-162	-3.56394e-163	-3.8512e-163	-3.48538e-164	1.06641e-162	1.15202e-162	-1.17339e-162	0
4.20905e-164	6.58556e-163	-7.08538e-163	-7.11148e-163	-3.82903e-163	1.25608e-163	6.67744e-163	-7.5849e-163	2.07971e-163	1.78476e-163	-6.97093e-164	7.43745e-163	-7.0694e-163	3.5456e-163	4.20653e-163	-2.17605e-163	-5.35262e-163	1.22556e-164	-8.82735e-164	-4.73047e-163	-1.89235e-163	-1.30089e-164	-4.02416e-163	-1.01447e-162	-3.56394e-163	-3.8512e-163	-3.48538e-164	1.06641e-162	1.15202e-162	-1.17339e-162	0
4.20905e-164	6.58556e-163	-7.08538e-163	-7.11148e-163	-3.82903e-163	1.25608e-163	6.67744e-163	-7.5849e-163	2.07971e-163	1.78476e-163	-6.97093e-164	7.43745e-163	-7.0694e-163	3.5456e-163	4.20653e-163	-2.17605e-163	-5.35262e-163	1.22556e-164	-8.82735e-164	-4.73047e-163	-1.89235e-163	-1.30089e-164	-4.02416e-163	-1.01447e-162	-3.56394e-163	-3.8512e-163	-3.48538e-164	1.06641e-162	1.15202e-162	-1.17339e-162	0
4.20905e-164	6.58556e-163	-7.08538e-163	-7.11148e-163	-3.82903e-163	1.25608e-163	6.67744e-163	-7.5849e-163	2.07971e-163	1.78476e-163	-6.97093e-164	7.43745e-163	-7.0694e-163	3.5456e-163	4.20653e-163	-2.17605e-163	-5.35262e-163	1.22556e-164	-8.82735e-164	-4.73047e-163	-1.89235e-163	-1.30089e-164	-4.02416e-163	-1.01447e-162	-3.56394e-163	-3.8512e-163	-3.48538e-164	1.06641e-162	1.15202e-162	-1.17339e-162	0
4.20905e-164	6.58556e-163	-7.08538e-163	-7.11148e-163	-3.82903e-163	1.25608e-163	6.67744e-163	-7.5849e-163	2.07971e-163	1.78476e-163	-6.97093e-164	7.43745e-163	-7.0694e-163	3.5456e-163	4.20653e-163	-2.17605e-163	-5.35262e-163	1.22556e-164	-8.82735e-164	-4.73047e-163	-1.89235e-163	-1.30089e-164	-4.02416e-163	-1.01447e-162	-3.56394e-163	-3.8512e-163	-3.48538e-164	1.06641e-162	1.15202e-162	-1.17339e-162	0
4.20905e-164	6.58556e-163	-7.08538e-163	-7.11148e-163	-3.82903e-163	1.25608e-163	6.67744e-163	-7.5849e-163	2.07971e-163	1.78476e-163	-6.97093e-164	7.43745e-163	-7.0694e-163	3.5456e-163	4.20653e-163	-2.17605e-163	-5.35262e-163	1.22556e-164	-8.82735e-164	-4.73047e-163	-1.89235e-163	-1.30089e-164	-4.02416e-163	-1.01447e-162	-3.56394e-163	-3.8512e-163	-3.48538e-164	1.06641e-162	1.15202e-162	-1.17339e-162	0
4.20905e-164	6.58556e-163	-7.08538e-163	-7.11148e-163	-3.82903e-163	1.25608e-163	6.67744e-163	-7.5849e-163	2.07971e-163	1.78476e-163	-6.97093e-164	7.43745e-163	-7.0694e-163	3.5456e-163	4.20653e-163	-2.17605e-163	-5.35262e-163	1.22556e-164	-8.82735e-164	-4.73047e-163	-1.89235e-163	-1.30089e-164	-4.02416e-163	-1.01447e-162	-3.56394e-163	-3.8512e-163	-3.48538e-164	1.06641e-162	1.15202e-162	-1.17339e-162	0
4.20905e-164	6.58556e-163	-7.08538e-163	-7.11148e-163	-3.82903e-163	1.25608e-163	6.67744e-163	-7.5849e-163	2.07971e-163	1.78476e-163	-6.97093e-164	7.43745e-163	-7.0694e-163	3.5456e-163	4.20653e-163	-2.17605e-163	-5.35262e-163	1.22556e-164	-8.82735e-164	-4.73047e-163	-1.89235e-163	-1.30089e-164	-4.02416e-163	-1.01447e-162	-3.56394e-163	-3.8512e-163	-3.48538e-164	1.06641e-162	1.15202e-162	-1.17339e-162	0
4.20905e-164	6.58556e-163	-7.08538e-163	-7.11148e-163	-3.82903e-163	1.25608e-163	6.67744e-163	-7.5849e-163	2.07971e-163	1.78476e-163	-6.97093e-164	7.43745e-163	-7.0694e-163	3.5456e-163	4.20653e-163	-2.17605e-163	-5.35262e-163	1.22556e-164	-8.82735e-164	-4.73047e-163	-1.89235e-163	-1.30089e-164	-4.02416e-163	-1.01447e-162	-3.56394e-163	-3.8512e-163	-3.48538e-164	1.06641e-162	1.15202e-162	-1.17339e-162	0
4.20905e-164	6.58556e-163	-7.08538e-163	-7.11148e-163	-3.82903e-163	1.25608e-163	6.67744e-163	-7.5849e-163	2.07971e-163	1.78476e-163	-6.97093e-164	7.43745e-163	-7.0694e-163	3.5456e-163	4.20653e-163	-2.17605e-163	-5.35262e-163	1.22556e-164	-8.82735e-164	-4.73047e-163	-1.89235e-163	-1.30089e-164	-4.02416e-163	-1.01447e-162	-3.56394e-163	-3.8512e-163	-3.48538e-164	1.06641e-162	1.15202e-162	-1.17339e-162	0
4.20905e-164	6.58556e-163	-7.08538e-163	-7.11148e-163	-3.82903e-163	1.25608e-163	6.67744e-163	-7.5849e-163	2.07971e-163	1.78476e-163	-6.97093e-164	7.43745e-163	-7.0694e-163	3.5456e-163	4.20653e-163	-2.17605e-163	-5.35262e-163	1.22556e-164	-8.82735e-164	-4.73047e-163	-1.89235e-163	-1.30089e-164	-4.02416e-163	-1.01447e-162	-3.56394e-163	-3.8512e-163	-3.48538e-164	1.06641e-162	1.15202e-162	-1.17339e-162	0
4.20905e-164	6.58556e-163	-7.08538e-163	-7.11148e-163	-3.82903e-163	1.25608e-163	6.67744e-163	-7.5849e-163	2.07971e-163	1.78476e-163	-6.97093e-164	7.43745e-163	-7.0694e-163	3.5456e-163	4.20653e-163	-2.17605e-163	-5.35262e-163	1.22556e-164	-8.82735e-164	-4.73047e-163	-1.89235e-163	-1.30089e-164	-4.02416e-163	-1.01447e-162	-3.56394e-163	-3.8512e-163	-3.48538e-164	1.06641e-162	1.15202e-162	-1.17339e-162	0
4.20905e-164	6.58556e-163	-7.08538e-163	-7.11148e-163	-3.82903e-163	1.25608e-163	6.67744e-163	-7.5849e-163	2.07971e-163	1.78476e-163	-6.97093e-164	7.43745e-163	-7.0694e-163	3.5456e-163	4.20653e-163	-2.17605e-163	-5.35262e-163	1.22556e-164	-8.82735e-164	-4.73047e-163	-1.89235e-163	-1.30089e-164	-4.02416e-163	-1.01447e-162	-3.56394e-163	-3.8512e-163	-3.48538e-164	1.06641e-162	1.15202e-162	-1.17339e-162	0
4.20905e-164	6.58556e-163	-7.08538e-163	-7.11148e-163	-3.82903e-163	1.25608e-163	6.67744e-163	-7.5849e-163	2.07971e-163	1.78476e-163	-6.97093e-164	7.43745e-163	-7.0694e-163	3.5456e-163	4.20653e-163	-2.17605e-163	-5.35262e-163	1.22556e-164	-8.82735e-164	-4.73047e-163	-1.89235e-163	-1.30089e-164	-4.02416e-163	-1.01447e-162	-3.56394e-163	-3.8512e-163	-3.48538e-164	1.06641e-162	1.15202e-162	-1.17339e-162	0
4.20905e-164	6.58556e-163	-7.08538e-163	-7.11148e-163	-3.82903e-163	1.25608e-163	6.67744e-163	-7.5849e-163	2.07971e-163	1.78476e-163	-6.97093e-164	7.43745e-163	-7.0694e-163	3.5456e-163	4.20653e-163	-2.17605e-163	-5.35262e-163	1.22556e-164	-8.82735e-164	-4.73047e-163	-1.89235e-163	-1.30089e-164	-4.02416e-163	-1.01447e-162	-3.56394e-163	-3.8512e-163	-3.48538e-164	1.06641e-162	1.15202e-162	-1.17339e-162	0
4.20905e-164	6.58556e-163	-7.08538e-163	-7.11148e-163	-3.82903e-163	1.25608e-163	6.67744e-163	-7.5849e-163	2.07971e-163	1.78476e-163	-6.97093e-164	7.43745e-163	-7.0694e-163	3.5456e-163	4.20653e-163	-2.17605e-163	-5.35262e-163	1.22556e-164	-8.82735e-164	-4.73047e-163	-1.89235e-163	-1.30089e-164	-4.02416e-163	-1.01447e-162	-3.56394e-163	-3.8512e-163	-3.48538e-164	1.06641e-162	1.15202e-162	-1.17339e-162	0
4.20905e-164	6.58556e-163	-7.08538e-163	-7.11148e-163	-3.82903e-163	1.25608e-163	6.67744e-163	-7.5849e-163	2.07971e-163	1.78476e-163	-6.97093e-164	7.43745e-163	-7.0694e-163	3.5456e-163	4.20653e-163	-2.17605e-163	-5.35262e-163	1.22556e-164	-8.82735e-164	-4.73047e-163	-1.89235e-163	-1.30089e-164	-4.02416e-163	-1.01447e-162	-3.56394e-163	-3.8512e-163	-3.48538e-164	1.06641e-162	1.15202e-162	-1.17339e-162	0
4.20905e-164	6.58556e-163	-7.08538e-163	-7.11148e-163	-3.82903e-163	1.25608e-163	6.67744e-163	-7.5849e-163	2.07971e-163	1.78476e-163	-6.97093e-164	7.43745e-163	-7.0694e-163	3.5456e-163	4.20653e-163	-2.17605e-163	-5.35262e-163	1.22556e-164	-8.82735e-164	-4.73047e-163	-1.89235e-163	-1.30089e-164	-4.02416e-163	-1.01447e-162	-3.56394e-163	-3.8512e-163	-3.48538e-164	1.06641e-162	1.15202e-162	-1.17339e-162	0
4.20905e-164	6.58556e-163	-7.08538e-163	-7.11148e-163	-3.82903e-163	1.25608e-163	6.67744e-163	-7.5849e-163	2.07971e-163	1.78476e-163	-6.97093e-164	7.43745e-163	-7.0694e-163	3.5456e-163	4.20653e-163	-2.17605e-163	-5.35262e-163	1.22556e-164	-8.82735e-164	-4.73047e-163	-1.89235e-163	-1.30089e-164	-4.02416e-163	-1.01447e-162	-3.56394e-163	-3.8512e-163	-3.48538e-164	1.06641e-162	1.15202e-162	-1.17339e-162	0
4.20905e-164	6.58556e-163	-7.08538e-163	-7.11148e-163	-3.82903e-163	1.25608e-163	6.67744e-163	-7.5849e-163	2.07971e-163	1.78476e-163	-6.97093e-164	7.43745e-163	-7.0694e-163	3.5456e-163	4.20653e-163	-2.17605e-163	-5.35262e-163	1.22556e-164	-8.82735e-164	-4.73047e-163	-1.89235e-163	-1.30089e-164	-4.02416e-163	-1.01447e-162	-3.56394e-163	-3.8512e-163	-3.48538e-164	1.06641e-162	1.15202e-162	-1.17339e-162	0
4.20905e-164	6.58556e-163	-7.08538e-163	-7.11148e-163	-3.82903e-163	1.25608e-163	6.67744e-163	-7.5849e-163	2.07971e-163	1.78476e-163	-6.97093e-164	7.43745e-163	-7.0694e-163	3.5456e-163	4.20653e-163	-2.17605e-163	-5.35262e-163	1.22556e-164	-8.82735e-164	-4.73047e-163	-1.89235e-163	-1.30089e-164	-4.02416e-163	-1.01447e-162	-3.56394e-163	-3.8512e-163	-3.48538e-164	1.06641e-162	1.15202e-162	-1.17339e-162	0
4.20905e-164	6.58556e-163	-7.08538e-163	-7.11148e-163	-3.82903e-163	1.25608e-163	6.67744e-163	-7.5849e-163	2.07971e-163	1.78476e-163	-6.97093e-164	7.43745e-163	-7.0694e-163	3.5456e-163	4.20653e-163	-2.17605e-163	-5.35262e-163	1.22556e-164	-8.82735e-164	-4.73047e-163	-1.89235e-163	-1.30089e-164	-4.02416e-163	-1.01447e-162	-3.56394e-163	-3.8512e-163	-3.48538e-164	1.06641e-162	1.15202e-162	-1.17339e-162	0
4.20905e-164	6.58556e-163	-7.08538e-163	-7.11148e-163	-3.82903e-163	1.25608e-163	6.67744e-163	-7.5849e-163	2.07971e-163	1.78476e-163	-6.97093e-164	7.43745e-163	-7.0694e-163	3.5456e-163	4.20653e-163	-2.17605e-163	-5.35262e-163	1.22556e-164	-8.82735e-164	-4.73047e-163	-1.89235e-163	-1.30089e-164	-4.02416e-163	-1.01447e-162	-3.56394e-163	-3.8512e-163	-3.48538e-164	1.06641e-162	1.15202e-162	-1.17339e-162	0
4.20905e-164	6.58556e-163	-7.08538e-163	-7.11148e-163	-3.82903e-163	1.25608e-163	6.67744e-163	-7.5849e-163	2.07971e-163	1.78476e-163	-6.97093e-164	7.43745e-163	-7.0694e-163	3.5456e-163	4.20653e-163	-2.17605e-163	-5.35262e-163	1.22556e-164	-8.82735e-164	-4.73047e-163	-1.89235e-163	-1.30089e-164	-4.02416e-163	-1.01447e-162	-3.56394e-163	-3.8512e-163	-3.48538e-164	1.06641e-162	1.15202e-162	-1.17339e-162	0
4.20905e-164	6.58556e-163	-7.08538e-163	-7.11148e-163	-3.82903e-163	1.25608e-163	6.67744e-163	-7.5849e-163	2.07971e-163	1.78476e-163	-6.97093e-164	7.43745e-163	-7.0694e-163	3.5456e-163	4.20653e-163	-2.17605e-163	-5.35262e-163	1.22556e-164	-8.82735e-164	-4.73047e-163	-1.89235e-163	-1.30089e-164	-4.02416e-163	-1.01447e-162	-3.56394e-163	-3.8512e-163	-3.48538e-164	1.06641e-162	1.15202e-162	-1.17339e-162	0
4.20905e-164	6.58556e-163	-7.08538e-163	-7.11148e-163	-3.82903e-163	1.25608e-163	6.67744e-163	-7.5849e-163	2.07971e-163	1.78476e-163	-6.97093e-164	7.43745e-163	-7.0694e-163	3.5456e-163	4.20653e-163	-2.17605e-163	-5.35262e-163	1.22556e-164	-8.82735e-164	-4.73047e-163	-1.89235e-163	-1.30089e-164	-4.02416e-163	-1.01447e-162	-3.56394e-163	-3.8512e-163	-3.48538e-164	1.06641e-162	1.15202e-162	-1.17339e-162	0
4.20905e-164	6.58556e-163	-7.08538e-163	-7.11148e-163	-3.82903e-163	1.25608e-163	6.67744e-163	-7.5849e-163	2.07971e-163	1.78476e-163	-6.97093e-164	7.43745e-163	-7.0694e-163	3.5456e-163	4.20653e-163	-2.17605e-163	-5.35262e-163	1.22556e-164	-8.82735e-164	-4.73047e-163	-1.89235e-163	-1.30089e-164	-4.02416e-163	-1.01447e-162	-3.56394e-163	-3.8512e-163	-3.48538e-164	1.06641e-162	1.15202e-162	-1.17339e-162	0
4.20905e-164	6.58556e-163	-7.08538e-163	-7.11148e-163	-3.82903e-163	1.25608e-163	6.67744e-163	-7.5849e-163	2.07971e-163	1.78476e-163	-6.97093e-164	7.43745e-163	-7.0694e-163	3.5456e-163	4.20653e-163	-2.17605e-163	-5.35262e-163	1.22556e-164	-8.82735e-164	-4.73047e-163	-1.89235e-163	-1.30089e-164	-4.02416e-163	-1.01447e-162	-3.56394e-163	-3.8512e-163	-3.48538e-164	1.06641e-162	1.15202e-162	-1.17339e-162	0
4.20905e-164	6.58556e-163	-7.08538e-163	-7.11148e-163	-3.82903e-163	1.25608e-163	6.67744e-163	-7.5849e-163	2.07971e-163	1.78476e-163	-6.97093e-164	7.43745e-163	-7.0694e-163	3.5456e-163	4.20653e-163	-2.17605e-163	-5.35262e-163	1.22556e-164	-8.82735e-164	-4.73047e-163	-1.89235e-163	-1.30089e-164	-4.02416e-163	-1.01447e-162	-3.56394e-163	-3.8512e-163	-3.48538e-164	1.06641e-162	1.15202e-162	-1.17339e-162	0
4.20905e-164	6.58556e-163	-7.08538e-163	-7.11148e-163	-3.82903e-163	1.25608e-163	6.67744e-163	-7.5849e-163	2.07971e-163	1.78476e-163	-6.97093e-164	7.43745e-163	-7.0694e-163	3.5456e-163	4.20653e-163	-2.17605e-163	-5.35262e-163	1.22556e-164	-8.82735e-164	-4.73047e-163	-1.89235e-163	-1.30089e-164	-4.02416e-163	-1.01447e-162	-3.56394e-163	-3.8512e-163	-3.48538e-164	1.06641e-162	1.15202e-162	-1.17339e-162	0
4.20905e-164	6.58556e-163	-7.08538e-163	-7.11148e-163	-3.82903e-163	1.25608e-163	6.67744e-163	-7.5849e-163	2.07971e-163	1.78476e-163	-6.97093e-164	7.43745e-163	-7.0694e-163	3.5456e-163	4.20653e-163	-2.17605e-163	-5.35262e-163	1.22556e-164	-8.82735e-164	-4.73047e-163	-1.89235e-163	-1.30089e-164	-4.02416e-163	-1.01447e-162	-3.56394e-163	-3.8512e-163	-3.48538e-164	1.06641e-162	1.15202e-162	-1.17339e-162	0
4.20905e-164	6.58556e-163	-7.08538e-163	-7.11148e-163	-3.82903e-163	1.25608e-163	6.67744e-163	-7.5849e-163	2.07971e-163	1.78476e-163	-6.97093e-164	7.43745e-163	-7.0694e-163	3.5456e-163	4.20653e-163	-2.17605e-163	-5.35262e-163	1.22556e-164	-8.82735e-164	-4.73047e-163	-1.89235e-163	-1.30089e-164	-4.02416e-163	-1.01447e-162	-3.56394e-163	-3.8512e-163	-3.48538e-164	1.06641e-162	1.15202e-162	-1.17339e-162	0
4.20905e-164	6.58556e-163	-7.08538e-163	-7.11148e-163	-3.82903e-163	1.25608e-163	6.67744e-163	-7.5849e-163	2.07971e-163	1.78476e-163	-6.97093e-164	7.43745e-163	-7.0694e-163	3.5456e-163	4.20653e-163	-2.17605e-163	-5.35262e-163	1.22556e-164	-8.82735e-164	-4.73047e-163	-1.89235e-163	-1.30089e-164	-4.02416e-163	-1.01447e-162	-3.56394e-163	-3.8512e-163	-3.48538e-164	1.06641e-162	1.15202e-162	-1.17339e-162	0
4.20905e-164	6.58556e-163	-7.08538e-163	-7.11148e-163	-3.82903e-163	1.25608e-163	6.67744e-163	-7.5849e-163	2.07971e-163	1.78476e-163	-6.97093e-164	7.43745e-163	-7.0694e-163	3.5456e-163	4.20653e-163	-2.17605e-163	-5.35262e-163	1.22556e-164	-8.82735e-164	-4.73047e-163	-1.89235e-163	-1.30089e-164	-4.02416e-163	-1.01447e-162	-3.56394e-163	-3.8512e-163	-3.48538e-164	1.06641e-162	1.15202e-162	-1.17339e-162	0
4.20905e-164	6.58556e-163	-7.08538e-163	-7.11148e-163	-3.82903e-163	1.25608e-163	6.67744e-163	-7.5849e-163	2.07971e-163	1.78476e-163	-6.97093e-164	7.43745e-163	-7.0694e-163	3.5456e-163	4.20653e-163	-2.17605e-163	-5.35262e-163	1.22556e-164	-8.82735e-164	-4.73047e-163	-1.89235e-163	-1.30089e-164	-4.02416e-163	-1.01447e-162	-3.56394e-163	-3.8512e-163	-3.48538e-164	1.06641e-162	1.15202e-162	-1.17339e-162	0
4.20905e-164	6.58556e-163	-7.08538e-163	-7.11148e-163	-3.82903e-163	1.25608e-163	6.67744e-163	-7.5849e-163	2.07971e-163	1.78476e-163	-6.97093e-164	7.43745e-163	-7.0694e-163	3.5456e-163	4.20653e-163	-2.17605e-163	-5.35262e-163	1.22556e-164	-8.82735e-164	-4.73047e-163	-1.89235e-163	-1.30089e-164	-4.02416e-163	-1.01447e-162	-3.56394e-163	-3.8512e-163	-3.48538e-164	1.06641e-162	1.15202e-162	-1.17339e-162	0
4.20905e-164	6.58556e-163	-7.08538e-163	-7.11148e-163	-3.82903e-163	1.25608e-163	6.67744e-163	-7.5849e-163	2.07971e-163	1.78476e-163	-6.97093e-164	7.43745e-163	-7.0694e-163	3.5456e-163	4.20653e-163	-2.17605e-163	-5.35262e-163	1.22556e-164	-8.82735e-164	-4.73047e-163	-1.89235e-163	-1.30089e-164	-4.02416e-163	-1.01447e-162	-3.56394e-163	-3.8512e-163	-3.48538e-164	1.06641e-162	1.15202e-162	-1.17339e-162	0
4.20905e-164	6.58556e-163	-7.08538e-163	-7.11148e-163	-3.82903e-163	1.25608e-163	6.67744e-163	-7.5849e-163	2.07971e-163	1.78476e-163	-6.97093e-164	7.43745e-163	-7.0694e-163	3.5456e-163	4.20653e-163	-2.17605e-163	-5.35262e-163	1.22556e-164	-8.82735e-164	-4.73047e-163	-1.89235e-163	-1.30089e-164	-4.02416e-163	-1.01447e-162	-3.56394e-163	-3.8512e-163	-3.48538e-164	1.06641e-162	1.15202e-162	-1.17339e-162	0
4.20905e-164	6.58556e-163	-7.08538e-163	-7.11148e-163	-3.82903e-163	1.25608e-163	6.67744e-163	-7.5849e-163	2.07971e-163	1.78476e-163	-6.97093e-164	7.43745e-163	-7.0694e-163	3.5456e-163	4.20653e-163	-2.17605e-163	-5.35262e-163	1.22556e-164	-8.82735e-164	-4.73047e-163	-1.89235e-163	-1.30089e-164	-4.02416e-163	-1.01447e-162	-3.56394e-163	-3.8512e-163	-3.48538e-164	1.06641e-162	1.15202e-162	-1.17339e-162	0
4.20905e-164	6.58556e-163	-7.08538e-163	-7.11148e-163	-3.82903e-163	1.25608e-163	6.67744e-163	-7.5849e-163	2.07971e-163	1.78476e-163	-6.97093e-164	7.43745e-163	-7.0694e-163	3.5456e-163	4.20653e-163	-2.17605e-163	-5.35262e-163	1.22556e-164	-8.82735e-164	-4.73047e-163	-1.89235e-163	-1.30089e-164	-4.02416e-163	-1.01447e-162	-3.56394e-163	-3.8512e-163	-3.48538e-164	1.06641e-162	1.15202e-162	-1.17339e-162	0
4.20905e-164	6.58556e-163	-7.08538e-163	-7.11148e-163	-3.82903e-163	1.25608e-163	6.67744e-163	-7.5849e-163	2.07971e-163	1.78476e-163	-6.97093e-164	7.43745e-163	-7.0694e-163	3.5456e-163	4.20653e-163	-2.17605e-163	-5.35262e-163	1.22556e-164	-8.82735e-164	-4.73047e-163	-1.89235e-163	-1.30089e-164	-4.02416e-163	-1.01447e-162	-3.56394e-163	-3.8512e-163	-3.48538e-164	1.06641e-162	1.15202e-162	-1.17339e-162	0
4.20905e-164	6.58556e-163	-7.08538e-163	-7.11148e-163	-3.82903e-163	1.25608e-163	6.67744e-163	-7.5849e-163	2.07971e-163	1.78476e-163	-6.97093e-164	7.43745e-163	-7.0694e-163	3.5456e-163	4.20653e-163	-2.17605e-163	-5.35262e-163	1.22556e-164	-8.82735e-164	-4.73047e-163	-1.89235e-163	-1.30089e-164	-4.02416e-163	-1.01447e-162	-3.56394e-163	-3.8512e-163	-3.48538e-164	1.06641e-162	1.15202e-162	-1.17339e-162	0
4.20905e-164	6.58556e-163	-7.08538e-163	-7.11148e-163	-3.82903e-163	1.25608e-163	6.67744e-163	-7.5849e-163	2.07971e-163	1.78476e-163	-6.97093e-164	7.43745e-163	-7.0694e-163	3.5456e-163	4.20653e-163	-2.17605e-163	-5.35262e-163	1.22556e-164	-8.82735e-164	-4.73047e-163	-1.89235e-163	-1.30089e-164	-4.02416e-163	-1.01447e-162	-3.56394e-163	-3.8512e-163	-3.48538e-164	1.06641e-162	1.15202e-162	-1.17339e-162	0
4.20905e-164	6.58556e-163	-7.08538e-163	-7.11148e-163	-3.82903e-163	1.25608e-163	6.67744e-163	-7.5849e-163	2.07971e-163	1.78476e-163	-6.97093e-164	7.43745e-163	-7.0694e-163	3.5456e-163	4.20653e-163	-2.17605e-163	-5.35262e-163	1.22556e-164	-8.82735e-164	-4.73047e-163	-1.89235e-163	-1.30089e-164	-4.02416e-163	-1.01447e-162	-3.56394e-163	-3.8512e-163	-3.48538e-164	1.06641e-162	1.15202e-162	-1.17339e-162	0
4.20905e-164	6.58556e-163	-7.08538e-163	-7.11148e-163	-3.82903e-163	1.25608e-163	6.67744e-163	-7.5849e-163	2.07971e-163	1.78476e-163	-6.97093e-164	7.43745e-163	-7.0694e-163	3.5456e-163	4.20653e-163	-2.17605e-163	-5.35262e-163	1.22556e-164	-8.82735e-164	-4.73047e-163	-1.89235e-163	-1.30089e-164	-4.02416e-163	-1.01447e-162	-3.56394e-163	-3.8512e-163	-3.48538e-164	1.06641e-162	1.15202e-162	-1.17339e-162	0
4.20905e-164	6.58556e-163	-7.08538e-163	-7.11148e-163	-3.82903e-163	1.25608e-163	6.67744e-163	-7.5849e-163	2.07971e-163	1.78476e-163	-6.97093e-164	7.43745e-163	-7.0694e-163	3.5456e-163	4.20653e-163	-2.17605e-163	-5.35262e-163	1.22556e-164	-8.82735e-164	-4.73047e-163	-1.89235e-163	-1.30089e-164	-4.02416e-163	-1.01447e-162	-3.56394e-163	-3.8512e-163	-3.48538e-164	1.06641e-162	1.15202e-162	-1.17339e-162	0
4.20905e-164	6.58556e-163	-7.08538e-163	-7.11148e-163	-3.82903e-163	1.25608e-163	6.67744e-163	-7.5849e-163	2.07971e-163	1.78476e-163	-6.97093e-164	7.43745e-163	-7.0694e-163	3.5456e-163	4.20653e-163	-2.17605e-163	-5.35262e-163	1.22556e-164	-8.82735e-164	-4.73047e-163	-1.89235e-163	-1.30089e-164	-4.02416e-163	-1.01447e-162	-3.56394e-163	-3.8512e-163	-3.48538e-164	1.06641e-162	1.15202e-162	-1.17339e-162	0
4.20905e-164	6.58556e-163	-7.08538e-163	-7.11148e-163	-3.82903e-163	1.25608e-163	6.67744e-163	-7.5849e-163	2.07971e-163	1.78476e-163	-6.97093e-164	7.43745e-163	-7.0694e-163	3.5456e-163	4.20653e-163	-2.17605e-163	-5.35262e-163	1.22556e-164	-8.82735e-164	-4.73047e-163	-1.89235e-163	-1.30089e-164	-4.02416e-163	-1.01447e-162	-3.56394e-163	-3.8512e-163	-3.48538e-164	1.06641e-162	1.15202e-162	-1.17339e-162	0
4.20905e-164	6.58556e-163	-7.08538e-163	-7.11148e-163	-3.82903e-163	1.25608e-163	6.67744e-163	-7.5849e-163	2.07971e-163	1.78476e-163	-6.97093e-164	7.43745e-163	-7.0694e-163	3.5456e-163	4.20653e-163	-2.17605e-163	-5.35262e-163	1.22556e-164	-8.82735e-164	-4.73047e-163	-1.89235e-163	-1.30089e-164	-4.02416e-163	-1.01447e-162	-3.56394e-163	-3.8512e-163	-3.48538e-164	1.06641e-162	1.15202e-162	-1.17339e-162	0
4.20905e-164	6.58556e-163	-7.08538e-163	-7.11148e-163	-3.82903e-163	1.25608e-163	6.67744e-163	-7.5849e-163	2.07971e-163	1.78476e-163	-6.97093e-164	7.43745e-163	-7.0694e-163	3.5456e-163	4.20653e-163	-2.17605e-163	-5.35262e-163	1.22556e-164	-8.82735e-164	-4.73047e-163	-1.89235e-163	-1.30089e-164	-4.02416e-163	-1.01447e-162	-3.56394e-163	-3.8512e-163	-3.48538e-164	1.06641e-162	1.15202e-162	-1.17339e-162	0
4.20905e-164	6.58556e-163	-7.08538e-163	-7.11148e-163	-3.82903e-163	1.25608e-163	6.67744e-163	-7.5849e-163	2.07971e-163	1.78476e-163	-6.97093e-164	7.43745e-163	-7.0694e-163	3.5456e-163	4.20653e-163	-2.17605e-163	-5.35262e-163	1.22556e-164	-8.82735e-164	-4.73047e-163	-1.89235e-163	-1.30089e-164	-4.02416e-163	-1.01447e-162	-3.56394e-163	-3.8512e-163	-3.48538e-164	1.06641e-162	1.15202e-162	-1.17339e-162	0
4.20905e-164	6.58556e-163	-7.08538e-163	-7.11148e-163	-3.82903e-163	1.25608e-163	6.67744e-163	-7.5849e-163	2.07971e-163	1.78476e-163	-6.97093e-164	7.43745e-163	-7.0694e-163	3.5456e-163	4.20653e-163	-2.17605e-163	-5.35262e-163	1.22556e-164	-8.82735e-164	-4.73047e-163	-1.89235e-163	-1.30089e-164	-4.02416e-163	-1.01447e-162	-3.56394e-163	-3.8512e-163	-3.48538e-164	1.06641e-162	1.15202e-162	-1.17339e-162	0
4.20905e-164	6.58556e-163	-7.08538e-163	-7.11148e-163	-3.82903e-163	1.25608e-163	6.67744e-163	-7.5849e-163	2.07971e-163	1.78476e-163	-6.97093e-164	7.43745e-163	-7.0694e-163	3.5456e-163	4.20653e-163	-2.17605e-163	-5.35262e-163	1.22556e-164	-8.82735e-164	-4.73047e-163	-1.89235e-163	-1.30089e-164	-4.02416e-163	-1.01447e-162	-3.56394e-163	-3.8512e-163	-3.48538e-164	1.06641e-162	1.15202e-162	-1.17339e-162	0
4.20905e-164	6.58556e-163	-7.08538e-163	-7.11148e-163	-3.82903e-163	1.25608e-163	6.67744e-163	-7.5849e-163	2.07971e-163	1.78476e-163	-6.97093e-164	7.43745e-163	-7.0694e-163	3.5456e-163	4.20653e-163	-2.17605e-163	-5.35262e-163	1.22556e-164	-8.82735e-164	-4.73047e-163	-1.89235e-163	-1.30089e-164	-4.02416e-163	-1.01447e-162	-3.56394e-163	-3.8512e-163	-3.48538e-164	1.06641e-162	1.15202e-162	-1.17339e-162	0
4.20905e-164	6.58556e-163	-7.08538e-163	-7.11148e-163	-3.82903e-163	1.25608e-163	6.67744e-163	-7.5849e-163	2.07971e-163	1.78476e-163	-6.97093e-164	7.43745e-163	-7.0694e-163	3.5456e-163	4.20653e-163	-2.17605e-163	-5.35262e-163	1.22556e-164	-8.82735e-164	-4.73047e-163	-1.89235e-163	-1.30089e-164	-4.02416e-163	-1.01447e-162	-3.56394e-163	-3.8512e-163	-3.48538e-164	1.06641e-162	1.15202e-162	-1.17339e-162	0
4.20905e-164	6.58556e-163	-7.08538e-163	-7.11148e-163	-3.82903e-163	1.25608e-163	6.67744e-163	-7.5849e-163	2.07971e-163	1.78476e-163	-6.97093e-164	7.43745e-163	-7.0694e-163	3.5456e-163	4.20653e-163	-2.17605e-163	-5.35262e-163	1.22556e-164	-8.82735e-164	-4.73047e-163	-1.89235e-163	-1.30089e-164	-4.02416e-163	-1.01447e-162	-3.56394e-163	-3.8512e-163	-3.48538e-164	1.06641e-162	1.15202e-162	-1.17339e-162	0
4.20905e-164	6.58556e-163	-7.08538e-163	-7.11148e-163	-3.82903e-163	1.25608e-163	6.67744e-163	-7.5849e-163	2.07971e-163	1.78476e-163	-6.97093e-164	7.43745e-163	-7.0694e-163	3.5456e-163	4.20653e-163	-2.17605e-163	-5.35262e-163	1.22556e-164	-8.82735e-164	-4.73047e-163	-1.89235e-163	-1.30089e-164	-4.02416e-163	-1.01447e-162	-3.56394e-163	-3.8512e-163	-3.48538e-164	1.06641e-162	1.15202e-162	-1.17339e-162	0
4.20905e-164	6.58556e-163	-7.08538e-163	-7.11148e-163	-3.82903e-163	1.25608e-163	6.67744e-163	-7.5849e-163	2.07971e-163	1.78476e-163	-6.97093e-164	7.43745e-163	-7.0694e-163	3.5456e-163	4.20653e-163	-2.17605e-163	-5.35262e-163	1.22556e-164	-8.82735e-164	-4.73047e-163	-1.89235e-163	-1.30089e-164	-4.02416e-163	-1.01447e-162	-3.56394e-163	-3.8512e-163	-3.48538e-164	1.06641e-162	1.15202e-162	-1.17339e-162	0
4.20905e-164	6.58556e-163	-7.08538e-163	-7.11148e-163	-3.82903e-163	1.25608e-163	6.67744e-163	-7.5849e-163	2.07971e-163	1.78476e-163	-6.97093e-164	7.43745e-163	-7.0694e-163	3.5456e-163	4.20653e-163	-2.17605e-163	-5.35262e-163	1.22556e-164	-8.82735e-164	-4.73047e-163	-1.89235e-163	-1.30089e-164	-4.02416e-163	-1.01447e-162	-3.56394e-163	-3.8512e-163	-3.48538e-164	1.06641e-162	1.15202e-162	-1.17339e-162	0
4.20905e-164	6.58556e-163	-7.08538e-163	-7.11148e-163	-3.82903e-163	1.25608e-163	6.67744e-163	-7.5849e-163	2.07971e-163	1.78476e-163	-6.97093e-164	7.43745e-163	-7.0694e-163	3.5456e-163	4.20653e-163	-2.17605e-163	-5.35262e-163	1.22556e-164	-8.82735e-164	-4.73047e-163	-1.89235e-163	-1.30089e-164	-4.02416e-163	-1.01447e-162	-3.56394e-163	-3.8512e-163	-3.48538e-164	1.06641e-162	1.15202e-162	-1.17339e-162	0
4.20905e-164	6.58556e-163	-7.08538e-163	-7.11148e-163	-3.82903e-163	1.25608e-163	6.67744e-163	-7.5849e-163	2.07971e-163	1.78476e-163	-6.97093e-164	7.43745e-163	-7.0694e-163	3.5456e-163	4.20653e-163	-2.17605e-163	-5.35262e-163	1.22556e-164	-8.82735e-164	-4.73047e-163	-1.89235e-163	-1.30089e-164	-4.02416e-163	-1.01447e-162	-3.56394e-163	-3.8512e-163	-3.48538e-164	1.06641e-162	1.15202e-162	-1.17339e-162	0
4.20905e-164	6.58556e-163	-7.08538e-163	-7.11148e-163	-3.82903e-163	1.25608e-163	6.67744e-163	-7.5849e-163	2.07971e-163	1.78476e-163	-6.97093e-164	7.43745e-163	-7.0694e-163	3.5456e-163	4.20653e-163	-2.17605e-163	-5.35262e-163	1.22556e-164	-8.82735e-164	-4.73047e-163	-1.89235e-163	-1.30089e-164	-4.02416e-163	-1.01447e-162	-3.56394e-163	-3.8512e-163	-3.48538e-164	1.06641e-162	1.15202e-162	-1.17339e-162	0
4.20905e-164	6.58556e-163	-7.08538e-163	-7.11148e-163	-3.82903e-163	1.25608e-163	6.67744e-163	-7.5849e-163	2.07971e-163	1.78476e-163	-6.97093e-164	7.43745e-163	-7.0694e-163	3.5456e-163	4.20653e-163	-2.17605e-163	-5.35262e-163	1.22556e-164	-8.82735e-164	-4.73047e-163	-1.89235e-163	-1.30089e-164	-4.02416e-163	-1.01447e-162	-3.56394e-163	-3.8512e-163	-3.48538e-164	1.06641e-162	1.15202e-162	-1.17339e-162	0
4.20905e-164	6.58556e-163	-7.08538e-163	-7.11148e-163	-3.82903e-163	1.25608e-163	6.67744e-163	-7.5849e-163	2.07971e-163	1.78476e-163	-6.97093e-164	7.43745e-163	-7.0694e-163	3.5456e-163	4.20653e-163	-2.17605e-163	-5.35262e-163	1.22556e-164	-8.82735e-164	-4.73047e-163	-1.89235e-163	-1.30089e-164	-4.02416e-163	-1.01447e-162	-3.56394e-163	-3.8512e-163	-3.48538e-164	1.06641e-162	1.15202e-162	-1.17339e-162	0
4.20905e-164	6.58556e-163	-7.08538e-163	-7.11148e-163	-3.82903e-163	1.25608e-163	6.67744e-163	-7.5849e-163	2.07971e-163	1.78476e-163	-6.97093e-164	7.43745e-163	-7.0694e-163	3.5456e-163	4.20653e-163	-2.17605e-163	-5.35262e-163	1.22556e-164	-8.82735e-164	-4.73047e-163	-1.89235e-163	-1.30089e-164	-4.02416e-163	-1.01447e-162	-3.56394e-163	-3.8512e-163	-3.48538e-164	1.06641e-162	1.15202e-162	-1.17339e-162	0
4.20905e-164	6.58556e-163	-7.08538e-163	-7.11148e-163	-3.82903e-163	1.25608e-163	6.67744e-163	-7.5849e-163	2.07971e-163	1.78476e-163	-6.97093e-164	7.43745e-163	-7.0694e-163	3.5456e-163	4.20653e-163	-2.17605e-163	-5.35262e-163	1.22556e-164	-8.82735e-164	-4.73047e-163	-1.89235e-163	-1.30089e-164	-4.02416e-163	-1.01447e-162	-3.56394e-163	-3.8512e-163	-3.48538e-164	1.06641e-162	1.15202e-162	-1.17339e-162	0
4.20905e-164	6.58556e-163	-7.08538e-163	-7.11148e-163	-3.82903e-163	1.25608e-163	6.67744e-163	-7.5849e-163	2.07971e-163	1.78476e-163	-6.97093e-164	7.43745e-163	-7.0694e-163	3.5456e-163	4.20653e-163	-2.17605e-163	-5.35262e-163	1.22556e-164	-8.82735e-164	-4.73047e-163	-1.89235e-163	-1.30089e-164	-4.02416e-163	-1.01447e-162	-3.56394e-163	-3.8512e-163	-3.48538e-164	1.06641e-162	1.15202e-162	-1.17339e-162	0
4.20905e-164	6.58556e-163	-7.08538e-163	-7.11148e-163	-3.82903e-163	1.25608e-163	6.67744e-163	-7.5849e-163	2.07971e-163	1.78476e-163	-6.97093e-164	7.43745e-163	-7.0694e-163	3.5456e-163	4.20653e-163	-2.17605e-163	-5.35262e-163	1.22556e-164	-8.82735e-164	-4.73047e-163	-1.89235e-163	-1.30089e-164	-4.02416e-163	-1.01447e-162	-3.56394e-163	-3.8512e-163	-3.48538e-164	1.06641e-162	1.15202e-162	-1.17339e-162	0
4.20905e-164	6.58556e-163	-7.08538e-163	-7.11148e-163	-3.82903e-163	1.25608e-163	6.67744e-163	-7.5849e-163	2.07971e-163	1.78476e-163	-6.97093e-164	7.43745e-163	-7.0694e-163	3.5456e-163	4.20653e-163	-2.17605e-163	-5.35262e-163	1.22556e-164	-8.82735e-164	-4.73047e-163	-1.89235e-163	-1.30089e-164	-4.02416e-163	-1.01447e-162	-3.56394e-163	-3.8512e-163	-3.48538e-164	1.06641e-162	1.15202e-162	-1.17339e-162	0
4.20905e-164	6.58556e-163	-7.08538e-163	-7.11148e-163	-3.82903e-163	1.25608e-163	6.67744e-163	-7.5849e-163	2.07971e-163	1.78476e-163	-6.97093e-164	7.43745e-163	-7.0694e-163	3.5456e-163	4.20653e-163	-2.17605e-163	-5.35262e-163	1.22556e-164	-8.82735e-164	-4.73047e-163	-1.89235e-163	-1.30089e-164	-4.02416e-163	-1.01447e-162	-3.56394e-163	-3.8512e-163	-3.48538e-164	1.06641e-162	1.15202e-162	-1.17339e-162	0
4.20905e-164	6.58556e-163	-7.08538e-163	-7.11148e-163	-3.82903e-163	1.25608e-163	6.67744e-163	-7.5849e-163	2.07971e-163	1.78476e-163	-6.97093e-164	7.43745e-163	-7.0694e-163	3.5456e-163	4.20653e-163	-2.17605e-163	-5.35262e-163	1.22556e-164	-8.82735e-164	-4.73047e-163	-1.89235e-163	-1.30089e-164	-4.02416e-163	-1.01447e-162	-3.56394e-163	-3.8512e-163	-3.48538e-164	1.06641e-162	1.15202e-162	-1.17339e-162	0
4.20905e-164	6.58556e-163	-7.08538e-163	-7.11148e-163	-3.82903e-163	1.25608e-163	6.67744e-163	-7.5849e-163	2.07971e-163	1.78476e-163	-6.97093e-164	7.43745e-163	-7.0694e-163	3.5456e-163	4.20653e-163	-2.17605e-163	-5.35262e-163	1.22556e-164	-8.82735e-164	-4.73047e-163	-1.89235e-163	-1.30089e-164	-4.02416e-163	-1.01447e-162	-3.56394e-163	-3.8512e-163	-3.48538e-164	1.06641e-162	1.15202e-162	-1.17339e-162	0
4.20905e-164	6.58556e-163	-7.08538e-163	-7.11148e-163	-3.82903e-163	1.25608e-163	6.67744e-163	-7.5849e-163	2.07971e-163	1.78476e-163	-6.97093e-164	7.43745e-163	-7.0694e-163	3.5456e-163	4.20653e-163	-2.17605e-163	-5.35262e-163	1.22556e-164	-8.82735e-164	-4.73047e-163	-1.89235e-163	-1.30089e-164	-4.02416e-163	-1.01447e-162	-3.56394e-163	-3.8512e-163	-3.48538e-164	1.06641e-162	1.15202e-162	-1.17339e-162	0
4.20905e-164	6.58556e-163	-7.08538e-163	-7.11148e-163	-3.82903e-163	1.25608e-163	6.67744e-163	-7.5849e-163	2.07971e-163	1.78476e-163	-6.97093e-164	7.43745e-163	-7.0694e-163	3.5456e-163	4.20653e-163	-2.17605e-163	-5.35262e-163	1.22556e-164	-8.82735e-164	-4.73047e-163	-1.89235e-163	-1.30089e-164	-4.02416e-163	-1.01447e-162	-3.56394e-163	-3.8512e-163	-3.48538e-164	1.06641e-162	1.15202e-162	-1.17339e-162	0
4.20905e-164	6.58556e-163	-7.08538e-163	-7.11148e-163	-3.82903e-163	1.25608e-163	6.67744e-163	-7.5849e-163	2.07971e-163	1.78476e-163	-6.97093e-164	7.43745e-163	-7.0694e-163	3.5456e-163	4.20653e-163	-2.17605e-163	-5.35262e-163	1.22556e-164	-8.82735e-164	-4.73047e-163	-1.89235e-163	-1.30089e-164	-4.02416e-163	-1.01447e-162	-3.56394e-163	-3.8512e-163	-3.48538e-164	1.06641e-162	1.15202e-162	-1.17339e-162	0
4.20905e-164	6.58556e-163	-7.08538e-163	-7.11148e-163	-3.82903e-163	1.25608e-163	6.67744e-163	-7.5849e-163	2.07971e-163	1.78476e-163	-6.97093e-164	7.43745e-163	-7.0694e-163	3.5456e-163	4.20653e-163	-2.17605e-163	-5.35262e-163	1.22556e-164	-8.82735e-164	-4.73047e-163	-1.89235e-163	-1.30089e-164	-4.02416e-163	-1.01447e-162	-3.56394e-163	-3.8512e-163	-3.48538e-164	1.06641e-162	1.15202e-162	-1.17339e-162	0
4.20905e-164	6.58556e-163	-7.08538e-163	-7.11148e-163	-3.82903e-163	1.25608e-163	6.67744e-163	-7.5849e-163	2.07971e-163	1.78476e-163	-6.97093e-164	7.43745e-163	-7.0694e-163	3.5456e-163	4.20653e-163	-2.17605e-163	-5.35262e-163	1.22556e-164	-8.82735e-164	-4.73047e-163	-1.89235e-163	-1.30089e-164	-4.02416e-163	-1.01447e-162	-3.56394e-163	-3.8512e-163	-3.48538e-164	1.06641e-162	1.15202e-162	-1.17339e-162	0
4.20905e-164	6.58556e-163	-7.08538e-163	-7.11148e-163	-3.82903e-163	1.25608e-163	6.67744e-163	-7.5849e-163	2.07971e-163	1.78476e-163	-6.97093e-164	7.43745e-163	-7.0694e-163	3.5456e-163	4.20653e-163	-2.17605e-163	-5.35262e-163	1.22556e-164	-8.82735e-164	-4.73047e-163	-1.89235e-163	-1.30089e-164	-4.02416e-163	-1.01447e-162	-3.56394e-163	-3.8512e-163	-3.48538e-164	1.06641e-162	1.15202e-162	-1.17339e-162	0
4.20905e-164	6.58556e-163	-7.08538e-163	-7.11148e-163	-3.82903e-163	1.25608e-163	6.67744e-163	-7.5849e-163	2.07971e-163	1.78476e-163	-6.97093e-164	7.43745e-163	-7.0694e-163	3.5456e-163	4.20653e-163	-2.17605e-163	-5.35262e-163	1.22556e-164	-8.82735e-164	-4.73047e-163	-1.89235e-163	-1.30089e-164	-4.02416e-163	-1.01447e-162	-3.56394e-163	-3.8512e-163	-3.48538e-164	1.06641e-162	1.15202e-162	-1.17339e-162	0
4.20905e-164	6.58556e-163	-7.08538e-163	-7.11148e-163	-3.82903e-163	1.25608e-163	6.67744e-163	-7.5849e-163	2.07971e-163	1.78476e-163	-6.97093e-164	7.43745e-163	-7.0694e-163	3.5456e-163	4.20653e-163	-2.17605e-163	-5.35262e-163	1.22556e-164	-8.82735e-164	-4.73047e-163	-1.89235e-163	-1.30089e-164	-4.02416e-163	-1.01447e-162	-3.56394e-163	-3.8512e-163	-3.48538e-164	1.06641e-162	1.15202e-162	-1.17339e-162	0
4.20905e-164	6.58556e-163	-7.08538e-163	-7.11148e-163	-3.82903e-163	1.25608e-163	6.67744e-163	-7.5849e-163	2.07971e-163	1.78476e-163	-6.97093e-164	7.43745e-163	-7.0694e-163	3.5456e-163	4.20653e-163	-2.17605e-163	-5.35262e-163	1.22556e-164	-8.82735e-164	-4.73047e-163	-1.89235e-163	-1.30089e-164	-4.02416e-163	-1.01447e-162	-3.56394e-163	-3.8512e-163	-3.48538e-164	1.06641e-162	1.15202e-162	-1.17339e-162	0
4.20905e-164	6.58556e-163	-7.08538e-163	-7.11148e-163	-3.82903e-163	1.25608e-163	6.67744e-163	-7.5849e-163	2.07971e-163	1.78476e-163	-6.97093e-164	7.43745e-163	-7.0694e-163	3.5456e-163	4.20653e-163	-2.17605e-163	-5.35262e-163	1.22556e-164	-8.82735e-164	-4.73047e-163	-1.89235e-163	-1.30089e-164	-4.02416e-163	-1.01447e-162	-3.56394e-163	-3.8512e-163	-3.48538e-164	1.06641e-162	1.15202e-162	-1.17339e-162	0
4.20905e-164	6.58556e-163	-7.08538e-163	-7.11148e-163	-3.82903e-163	1.25608e-163	6.67744e-163	-7.5849e-163	2.07971e-163	1.78476e-163	-6.97093e-164	7.43745e-163	-7.0694e-163	3.5456e-163	4.20653e-163	-2.17605e-163	-5.35262e-163	1.22556e-164	-8.82735e-164	-4.73047e-163	-1.89235e-163	-1.30089e-164	-4.02416e-163	-1.01447e-162	-3.56394e-163	-3.8512e-163	-3.48538e-164	1.06641e-162	1.15202e-162	-1.17339e-162	0
4.20905e-164	6.58556e-163	-7.08538e-163	-7.11148e-163	-3.82903e-163	1.25608e-163	6.67744e-163	-7.5849e-163	2.07971e-163	1.78476e-163	-6.97093e-164	7.43745e-163	-7.0694e-163	3.5456e-163	4.20653e-163	-2.17605e-163	-5.35262e-163	1.22556e-164	-8.82735e-164	-4.73047e-163	-1.89235e-163	-1.30089e-164	-4.02416e-163	-1.01447e-162	-3.56394e-163	-3.8512e-163	-3.48538e-164	1.06641e-162	1.15202e-162	-1.17339e-162	0
4.20905e-164	6.58556e-163	-7.08538e-163	-7.11148e-163	-3.82903e-163	1.25608e-163	6.67744e-163	-7.5849e-163	2.07971e-163	1.78476e-163	-6.97093e-164	7.43745e-163	-7.0694e-163	3.5456e-163	4.20653e-163	-2.17605e-163	-5.35262e-163	1.22556e-164	-8.82735e-164	-4.73047e-163	-1.89235e-163	-1.30089e-164	-4.02416e-163	-1.01447e-162	-3.56394e-163	-3.8512e-163	-3.48538e-164	1.06641e-162	1.15202e-162	-1.17339e-162	0
4.20905e-164	6.58556e-163	-7.08538e-163	-7.11148e-163	-3.82903e-163	1.25608e-163	6.67744e-163	-7.5849e-163	2.07971e-163	1.78476e-163	-6.97093e-164	7.43745e-163	-7.0694e-163	3.5456e-163	4.20653e-163	-2.17605e-163	-5.35262e-163	1.22556e-164	-8.82735e-164	-4.73047e-163	-1.89235e-163	-1.30089e-164	-4.02416e-163	-1.01447e-162	-3.56394e-163	-3.8512e-163	-3.48538e-164	1.06641e-162	1.15202e-162	-1.17339e-162	0
4.20905e-164	6.58556e-163	-7.08538e-163	-7.11148e-163	-3.82903e-163	1.25608e-163	6.67744e-163	-7.5849e-163	2.07971e-163	1.78476e-163	-6.97093e-164	7.43745e-163	-7.0694e-163	3.5456e-163	4.20653e-163	-2.17605e-163	-5.35262e-163	1.22556e-164	-8.82735e-164	-4.73047e-163	-1.89235e-163	-1.30089e-164	-4.02416e-163	-1.01447e-162	-3.56394e-163	-3.8512e-163	-3.48538e-164	1.06641e-162	1.15202e-162	-1.17339e-162	0
4.20905e-164	6.58556e-163	-7.08538e-163	-7.11148e-163	-3.82903e-163	1.25608e-163	6.67744e-163	-7.5849e-163	2.07971e-163	1.78476e-163	-6.97093e-164	7.43745e-163	-7.0694e-163	3.5456e-163	4.20653e-163	-2.17605e-163	-5.35262e-163	1.22556e-164	-8.82735e-164	-4.73047e-163	-1.89235e-163	-1.30089e-164	-4.02416e-163	-1.01447e-162	-3.56394e-163	-3.8512e-163	-3.48538e-164	1.06641e-162	1.15202e-162	-1.17339e-162	0
4.20905e-164	6.58556e-163	-7.08538e-163	-7.11148e-163	-3.82903e-163	1.25608e-163	6.67744e-163	-7.5849e-163	2.07971e-163	1.78476e-163	-6.97093e-164	7.43745e-163	-7.0694e-163	3.5456e-163	4.20653e-163	-2.17605e-163	-5.35262e-163	1.22556e-164	-8.82735e-164	-4.73047e-163	-1.89235e-163	-1.30089e-164	-4.02416e-163	-1.01447e-162	-3.56394e-163	-3.8512e-163	-3.48538e-164	1.06641e-162	1.15202e-162	-1.17339e-162	0
4.20905e-164	6.58556e-163	-7.08538e-163	-7.11148e-163	-3.82903e-163	1.25608e-163	6.67744e-163	-7.5849e-163	2.07971e-163	1.78476e-163	-6.97093e-164	7.43745e-163	-7.0694e-163	3.5456e-163	4.20653e-163	-2.17605e-163	-5.35262e-163	1.22556e-164	-8.82735e-164	-4.73047e-163	-1.89235e-163	-1.30089e-164	-4.02416e-163	-1.01447e-162	-3.56394e-163	-3.8512e-163	-3.48538e-164	1.06641e-162	1.15202e-162	-1.17339e-162	0
4.20905e-164	6.58556e-163	-7.08538e-163	-7.11148e-163	-3.82903e-163	1.25608e-163	6.67744e-163	-7.5849e-163	2.07971e-163	1.78476e-163	-6.97093e-164	7.43745e-163	-7.0694e-163	3.5456e-163	4.20653e-163	-2.17605e-163	-5.35262e-163	1.22556e-164	-8.82735e-164	-4.73047e-163	-1.89235e-163	-1.30089e-164	-4.02416e-163	-1.01447e-162	-3.56394e-163	-3.8512e-163	-3.48538e-164	1.06641e-162	1.15202e-162	-1.17339e-162	0
4.20905e-164	6.58556e-163	-7.08538e-163	-7.11148e-163	-3.82903e-163	1.25608e-163	6.67744e-163	-7.5849e-163	2.07971e-163	1.78476e-163	-6.97093e-164	7.43745e-163	-7.0694e-163	3.5456e-163	4.20653e-163	-2.17605e-163	-5.35262e-163	1.22556e-164	-8.82735e-164	-4.73047e-163	-1.89235e-163	-1.30089e-164	-4.02416e-163	-1.01447e-162	-3.56394e-163	-3.8512e-163	-3.48538e-164	1.06641e-162	1.15202e-162	-1.17339e-162	0
4.20905e-164	6.58556e-163	-7.08538e-163	-7.11148e-163	-3.82903e-163	1.25608e-163	6.67744e-163	-7.5849e-163	2.07971e-163	1.78476e-163	-6.97093e-164	7.43745e-163	-7.0694e-163	3.5456e-163	4.20653e-163	-2.17605e-163	-5.35262e-163	1.22556e-164	-8.82735e-164	-4.73047e-163	-1.89235e-163	-1.30089e-164	-4.02416e-163	-1.01447e-162	-3.56394e-163	-3.8512e-163	-3.48538e-164	1.06641e-162	1.15202e-162	-1.17339e-162	0
4.20905e-164	6.58556e-163	-7.08538e-163	-7.11148e-163	-3.82903e-163	1.25608e-163	6.67744e-163	-7.5849e-163	2.07971e-163	1.78476e-163	-6.97093e-164	7.43745e-163	-7.0694e-163	3.5456e-163	4.20653e-163	-2.17605e-163	-5.35262e-163	1.22556e-164	-8.82735e-164	-4.73047e-163	-1.89235e-163	-1.30089e-164	-4.02416e-163	-1.01447e-162	-3.56394e-163	-3.8512e-163	-3.48538e-164	1.06641e-162	1.15202e-162	-1.17339e-162	0
4.20905e-164	6.58556e-163	-7.08538e-163	-7.11148e-163	-3.82903e-163	1.25608e-163	6.67744e-163	-7.5849e-163	2.07971e-163	1.78476e-163	-6.97093e-164	7.43745e-163	-7.0694e-163	3.5456e-163	4.20653e-163	-2.17605e-163	-5.35262e-163	1.22556e-164	-8.82735e-164	-4.73047e-163	-1.89235e-163	-1.30089e-164	-4.02416e-163	-1.01447e-162	-3.56394e-163	-3.8512e-163	-3.48538e-164	1.06641e-162	1.15202e-162	-1.17339e-162	0
4.20905e-164	6.58556e-163	-7.08538e-163	-7.11148e-163	-3.82903e-163	1.25608e-163	6.67744e-163	-7.5849e-163	2.07971e-163	1.78476e-163	-6.97093e-164	7.43745e-163	-7.0694e-163	3.5456e-163	4.20653e-163	-2.17605e-163	-5.35262e-163	1.22556e-164	-8.82735e-164	-4.73047e-163	-1.89235e-163	-1.30089e-164	-4.02416e-163	-1.01447e-162	-3.56394e-163	-3.8512e-163	-3.48538e-164	1.06641e-162	1.15202e-162	-1.17339e-162	0
4.20905e-164	6.58556e-163	-7.08538e-163	-7.11148e-163	-3.82903e-163	1.25608e-163	6.67744e-163	-7.5849e-163	2.07971e-163	1.78476e-163	-6.97093e-164	7.43745e-163	-7.0694e-163	3.5456e-163	4.20653e-163	-2.17605e-163	-5.35262e-163	1.22556e-164	-8.82735e-164	-4.73047e-163	-1.89235e-163	-1.30089e-164	-4.02416e-163	-1.01447e-162	-3.56394e-163	-3.8512e-163	-3.48538e-164	1.06641e-162	1.15202e-162	-1.17339e-162	0
4.20905e-164	6.58556e-163	-7.08538e-163	-7.11148e-163	-3.82903e-163	1.25608e-163	6.67744e-163	-7.5849e-163	2.07971e-163	1.78476e-163	-6.97093e-164	7.43745e-163	-7.0694e-163	3.5456e-163	4.20653e-163	-2.17605e-163	-5.35262e-163	1.22556e-164	-8.82735e-164	-4.73047e-163	-1.89235e-163	-1.30089e-164	-4.02416e-163	-1.01447e-162	-3.56394e-163	-3.8512e-163	-3.48538e-164	1.06641e-162	1.15202e-162	-1.17339e-162	0
4.20905e-164	6.58556e-163	-7.08538e-163	-7.11148e-163	-3.82903e-163	1.25608e-163	6.67744e-163	-7.5849e-163	2.07971e-163	1.78476e-163	-6.97093e-164	7.43745e-163	-7.0694e-163	3.5456e-163	4.20653e-163	-2.17605e-163	-5.35262e-163	1.22556e-164	-8.82735e-164	-4.73047e-163	-1.89235e-163	-1.30089e-164	-4.02416e-163	-1.01447e-162	-3.56394e-163	-3.8512e-163	-3.48538e-164	1.06641e-162	1.15202e-162	-1.17339e-162	0
4.20905e-164	6.58556e-163	-7.08538e-163	-7.11148e-163	-3.82903e-163	1.25608e-163	6.67744e-163	-7.5849e-163	2.07971e-163	1.78476e-163	-6.97093e-164	7.43745e-163	-7.0694e-163	3.5456e-163	4.20653e-163	-2.17605e-163	-5.35262e-163	1.22556e-164	-8.82735e-164	-4.73047e-163	-1.89235e-163	-1.30089e-164	-4.02416e-163	-1.01447e-162	-3.56394e-163	-3.8512e-163	-3.48538e-164	1.06641e-162	1.15202e-162	-1.17339e-162	0
4.20905e-164	6.58556e-163	-7.08538e-163	-7.11148e-163	-3.82903e-163	1.25608e-163	6.67744e-163	-7.5849e-163	2.07971e-163	1.78476e-163	-6.97093e-164	7.43745e-163	-7.0694e-163	3.5456e-163	4.20653e-163	-2.17605e-163	-5.35262e-163	1.22556e-164	-8.82735e-164	-4.73047e-163	-1.89235e-163	-1.30089e-164	-4.02416e-163	-1.01447e-162	-3.56394e-163	-3.8512e-163	-3.48538e-164	1.06641e-162	1.15202e-162	-1.17339e-162	0
4.20905e-164	6.58556e-163	-7.08538e-163	-7.11148e-163	-3.82903e-163	1.25608e-163	6.67744e-163	-7.5849e-163	2.07971e-163	1.78476e-163	-6.97093e-164	7.43745e-163	-7.0694e-163	3.5456e-163	4.20653e-163	-2.17605e-163	-5.35262e-163	1.22556e-164	-8.82735e-164	-4.73047e-163	-1.89235e-163	-1.30089e-164	-4.02416e-163	-1.01447e-162	-3.56394e-163	-3.8512e-163	-3.48538e-164	1.06641e-162	1.15202e-162	-1.17339e-162	0
4.20905e-164	6.58556e-163	-7.08538e-163	-7.11148e-163	-3.82903e-163	1.25608e-163	6.67744e-163	-7.5849e-163	2.07971e-163	1.78476e-163	-6.97093e-164	7.43745e-163	-7.0694e-163	3.5456e-163	4.20653e-163	-2.17605e-163	-5.35262e-163	1.22556e-164	-8.82735e-164	-4.73047e-163	-1.89235e-163	-1.30089e-164	-4.02416e-163	-1.01447e-162	-3.56394e-163	-3.8512e-163	-3.48538e-164	1.06641e-162	1.15202e-162	-1.17339e-162	0
4.20905e-164	6.58556e-163	-7.08538e-163	-7.11148e-163	-3.82903e-163	1.25608e-163	6.67744e-163	-7.5849e-163	2.07971e-163	1.78476e-163	-6.97093e-164	7.43745e-163	-7.0694e-163	3.5456e-163	4.20653e-163	-2.17605e-163	-5.35262e-163	1.22556e-164	-8.82735e-164	-4.73047e-163	-1.89235e-163	-1.30089e-164	-4.02416e-163	-1.01447e-162	-3.56394e-163	-3.8512e-163	-3.48538e-164	1.06641e-162	1.15202e-162	-1.17339e-162	0
4.20905e-164	6.58556e-163	-7.08538e-163	-7.11148e-163	-3.82903e-163	1.25608e-163	6.67744e-163	-7.5849e-163	2.07971e-163	1.78476e-163	-6.97093e-164	7.43745e-163	-7.0694e-163	3.5456e-163	4.20653e-163	-2.17605e-163	-5.35262e-163	1.22556e-164	-8.82735e-164	-4.73047e-163	-1.89235e-163	-1.30089e-164	-4.02416e-163	-1.01447e-162	-3.56394e-163	-3.8512e-163	-3.48538e-164	1.06641e-162	1.15202e-162	-1.17339e-162	0
4.20905e-164	6.58556e-163	-7.08538e-163	-7.11148e-163	-3.82903e-163	1.25608e-163	6.67744e-163	-7.5849e-163	2.07971e-163	1.78476e-163	-6.97093e-164	7.43745e-163	-7.0694e-163	3.5456e-163	4.20653e-163	-2.17605e-163	-5.35262e-163	1.22556e-164	-8.82735e-164	-4.73047e-163	-1.89235e-163	-1.30089e-164	-4.02416e-163	-1.01447e-162	-3.56394e-163	-3.8512e-163	-3.48538e-164	1.06641e-162	1.15202e-162	-1.17339e-162	0
4.20905e-164	6.58556e-163	-7.08538e-163	-7.11148e-163	-3.82903e-163	1.25608e-163	6.67744e-163	-7.5849e-163	2.07971e-163	1.78476e-163	-6.97093e-164	7.43745e-163	-7.0694e-163	3.5456e-163	4.20653e-163	-2.17605e-163	-5.35262e-163	1.22556e-164	-8.82735e-164	-4.73047e-163	-1.89235e-163	-1.30089e-164	-4.02416e-163	-1.01447e-162	-3.56394e-163	-3.8512e-163	-3.48538e-164	1.06641e-162	1.15202e-162	-1.17339e-162	0
4.20905e-164	6.58556e-163	-7.08538e-163	-7.11148e-163	-3.82903e-163	1.25608e-163	6.67744e-163	-7.5849e-163	2.07971e-163	1.78476e-163	-6.97093e-164	7.43745e-163	-7.0694e-163	3.5456e-163	4.20653e-163	-2.17605e-163	-5.35262e-163	1.22556e-164	-8.82735e-164	-4.73047e-163	-1.89235e-163	-1.30089e-164	-4.02416e-163	-1.01447e-162	-3.56394e-163	-3.8512e-163	-3.48538e-164	1.06641e-162	1.15202e-162	-1.17339e-162	0
4.20905e-164	6.58556e-163	-7.08538e-163	-7.11148e-163	-3.82903e-163	1.25608e-163	6.67744e-163	-7.5849e-163	2.07971e-163	1.78476e-163	-6.97093e-164	7.43745e-163	-7.0694e-163	3.5456e-163	4.20653e-163	-2.17605e-163	-5.35262e-163	1.22556e-164	-8.82735e-164	-4.73047e-163	-1.89235e-163	-1.30089e-164	-4.02416e-163	-1.01447e-162	-3.56394e-163	-3.8512e-163	-3.48538e-164	1.06641e-162	1.15202e-162	-1.17339e-162	0
4.20905e-164	6.58556e-163	-7.08538e-163	-7.11148e-163	-3.82903e-163	1.25608e-163	6.67744e-163	-7.5849e-163	2.07971e-163	1.78476e-163	-6.97093e-164	7.43745e-163	-7.0694e-163	3.5456e-163	4.20653e-163	-2.17605e-163	-5.35262e-163	1.22556e-164	-8.82735e-164	-4.73047e-163	-1.89235e-163	-1.30089e-164	-4.02416e-163	-1.01447e-162	-3.56394e-163	-3.8512e-163	-3.48538e-164	1.06641e-162	1.15202e-162	-1.17339e-162	0
4.20905e-164	6.58556e-163	-7.08538e-163	-7.11148e-163	-3.82903e-163	1.25608e-163	6.67744e-163	-7.5849e-163	2.07971e-163	1.78476e-163	-6.97093e-164	7.43745e-163	-7.0694e-163	3.5456e-163	4.20653e-163	-2.17605e-163	-5.35262e-163	1.22556e-164	-8.82735e-164	-4.73047e-163	-1.89235e-163	-1.30089e-164	-4.02416e-163	-1.01447e-162	-3.56394e-163	-3.8512e-163	-3.48538e-164	1.06641e-162	1.15202e-162	-1.17339e-162	0
4.20905e-164	6.58556e-163	-7.08538e-163	-7.11148e-163	-3.82903e-163	1.25608e-163	6.67744e-163	-7.5849e-163	2.07971e-163	1.78476e-163	-6.97093e-164	7.43745e-163	-7.0694e-163	3.5456e-163	4.20653e-163	-2.17605e-163	-5.35262e-163	1.22556e-164	-8.82735e-164	-4.73047e-163	-1.89235e-163	-1.30089e-164	-4.02416e-163	-1.01447e-162	-3.56394e-163	-3.8512e-163	-3.48538e-164	1.06641e-162	1.15202e-162	-1.17339e-162	0
4.20905e-164	6.58556e-163	-7.08538e-163	-7.11148e-163	-3.82903e-163	1.25608e-163	6.67744e-163	-7.5849e-163	2.07971e-163	1.78476e-163	-6.97093e-164	7.43745e-163	-7.0694e-163	3.5456e-163	4.20653e-163	-2.17605e-163	-5.35262e-163	1.22556e-164	-8.82735e-164	-4.73047e-163	-1.89235e-163	-1.30089e-164	-4.02416e-163	-1.01447e-162	-3.56394e-163	-3.8512e-163	-3.48538e-164	1.06641e-162	1.15202e-162	-1.17339e-162	0
4.20905e-164	6.58556e-163	-7.08538e-163	-7.11148e-163	-3.82903e-163	1.25608e-163	6.67744e-163	-7.5849e-163	2.07971e-163	1.78476e-163	-6.97093e-164	7.43745e-163	-7.0694e-163	3.5456e-163	4.20653e-163	-2.17605e-163	-5.35262e-163	1.22556e-164	-8.82735e-164	-4.73047e-163	-1.89235e-163	-1.30089e-164	-4.02416e-163	-1.01447e-162	-3.56394e-163	-3.8512e-163	-3.48538e-164	1.06641e-162	1.15202e-162	-1.17339e-162	0
4.20905e-164	6.58556e-163	-7.08538e-163	-7.11148e-163	-3.82903e-163	1.25608e-163	6.67744e-163	-7.5849e-163	2.07971e-163	1.78476e-163	-6.97093e-164	7.43745e-163	-7.0694e-163	3.5456e-163	4.20653e-163	-2.17605e-163	-5.35262e-163	1.22556e-164	-8.82735e-164	-4.73047e-163	-1.89235e-163	-1.30089e-164	-4.02416e-163	-1.01447e-162	-3.56394e-163	-3.8512e-163	-3.48538e-164	1.06641e-162	1.15202e-162	-1.17339e-162	0
4.20905e-164	6.58556e-163	-7.08538e-163	-7.11148e-163	-3.82903e-163	1.25608e-163	6.67744e-163	-7.5849e-163	2.07971e-163	1.78476e-163	-6.97093e-164	7.43745e-163	-7.0694e-163	3.5456e-163	4.20653e-163	-2.17605e-163	-5.35262e-163	1.22556e-164	-8.82735e-164	-4.73047e-163	-1.89235e-163	-1.30089e-164	-4.02416e-163	-1.01447e-162	-3.56394e-163	-3.8512e-163	-3.48538e-164	1.06641e-162	1.15202e-162	-1.17339e-162	0
4.20905e-164	6.58556e-163	-7.08538e-163	-7.11148e-163	-3.82903e-163	1.25608e-163	6.67744e-163	-7.5849e-163	2.07971e-163	1.78476e-163	-6.97093e-164	7.43745e-163	-7.0694e-163	3.5456e-163	4.20653e-163	-2.17605e-163	-5.35262e-163	1.22556e-164	-8.82735e-164	-4.73047e-163	-1.89235e-163	-1.30089e-164	-4.02416e-163	-1.01447e-162	-3.56394e-163	-3.8512e-163	-3.48538e-164	1.06641e-162	1.15202e-162	-1.17339e-162	0
4.20905e-164	6.58556e-163	-7.08538e-163	-7.11148e-163	-3.82903e-163	1.25608e-163	6.67744e-163	-7.5849e-163	2.07971e-163	1.78476e-163	-6.97093e-164	7.43745e-163	-7.0694e-163	3.5456e-163	4.20653e-163	-2.17605e-163	-5.35262e-163	1.22556e-164	-8.82735e-164	-4.73047e-163	-1.89235e-163	-1.30089e-164	-4.02416e-163	-1.01447e-162	-3.56394e-163	-3.8512e-163	-3.48538e-164	1.06641e-162	1.15202e-162	-1.17339e-162	0
4.20905e-164	6.58556e-163	-7.08538e-163	-7.11148e-163	-3.82903e-163	1.25608e-163	6.67744e-163	-7.5849e-163	2.07971e-163	1.78476e-163	-6.97093e-164	7.43745e-163	-7.0694e-163	3.5456e-163	4.20653e-163	-2.17605e-163	-5.35262e-163	1.22556e-164	-8.82735e-164	-4.73047e-163	-1.89235e-163	-1.30089e-164	-4.02416e-163	-1.01447e-162	-3.56394e-163	-3.8512e-163	-3.48538e-164	1.06641e-162	1.15202e-162	-1.17339e-162	0
4.20905e-164	6.58556e-163	-7.08538e-163	-7.11148e-163	-3.82903e-163	1.25608e-163	6.67744e-163	-7.5849e-163	2.07971e-163	1.78476e-163	-6.97093e-164	7.43745e-163	-7.0694e-163	3.5456e-163	4.20653e-163	-2.17605e-163	-5.35262e-163	1.22556e-164	-8.82735e-164	-4.73047e-163	-1.89235e-163	-1.30089e-164	-4.02416e-163	-1.01447e-162	-3.56394e-163	-3.8512e-163	-3.48538e-164	1.06641e-162	1.15202e-162	-1.17339e-162	0
4.20905e-164	6.58556e-163	-7.08538e-163	-7.11148e-163	-3.82903e-163	1.25608e-163	6.67744e-163	-7.5849e-163	2.07971e-163	1.78476e-163	-6.97093e-164	7.43745e-163	-7.0694e-163	3.5456e-163	4.20653e-163	-2.17605e-163	-5.35262e-163	1.22556e-164	-8.82735e-164	-4.73047e-163	-1.89235e-163	-1.30089e-164	-4.02416e-163	-1.01447e-162	-3.56394e-163	-3.8512e-163	-3.48538e-164	1.06641e-162	1.15202e-162	-1.17339e-162	0
4.20905e-164	6.58556e-163	-7.08538e-163	-7.11148e-163	-3.82903e-163	1.25608e-163	6.67744e-163	-7.5849e-163	2.07971e-163	1.78476e-163	-6.97093e-164	7.43745e-163	-7.0694e-163	3.5456e-163	4.20653e-163	-2.17605e-163	-5.35262e-163	1.22556e-164	-8.82735e-164	-4.73047e-163	-1.89235e-163	-1.30089e-164	-4.02416e-163	-1.01447e-162	-3.56394e-163	-3.8512e-163	-3.48538e-164	1.06641e-162	1.15202e-162	-1.17339e-162	0
4.20905e-164	6.58556e-163	-7.08538e-163	-7.11148e-163	-3.82903e-163	1.25608e-163	6.67744e-163	-7.5849e-163	2.07971e-163	1.78476e-163	-6.97093e-164	7.43745e-163	-7.0694e-163	3.5456e-163	4.20653e-163	-2.17605e-163	-5.35262e-163	1.22556e-164	-8.82735e-164	-4.73047e-163	-1.89235e-163	-1.30089e-164	-4.02416e-163	-1.01447e-162	-3.56394e-163	-3.8512e-163	-3.48538e-164	1.06641e-162	1.15202e-162	-1.17339e-162	0
4.20905e-164	6.58556e-163	-7.08538e-163	-7.11148e-163	-3.82903e-163	1.25608e-163	6.67744e-163	-7.5849e-163	2.07971e-163	1.78476e-163	-6.97093e-164	7.43745e-163	-7.0694e-163	3.5456e-163	4.20653e-163	-2.17605e-163	-5.35262e-163	1.22556e-164	-8.82735e-164	-4.73047e-163	-1.89235e-163	-1.30089e-164	-4.02416e-163	-1.01447e-162	-3.56394e-163	-3.8512e-163	-3.48538e-164	1.06641e-162	1.15202e-162	-1.17339e-162	0
4.20905e-164	6.58556e-163	-7.08538e-163	-7.11148e-163	-3.82903e-163	1.25608e-163	6.67744e-163	-7.5849e-163	2.07971e-163	1.78476e-163	-6.97093e-164	7.43745e-163	-7.0694e-163	3.5456e-163	4.20653e-163	-2.17605e-163	-5.35262e-163	1.22556e-164	-8.82735e-164	-4.73047e-163	-1.89235e-163	-1.30089e-164	-4.02416e-163	-1.01447e-162	-3.56394e-163	-3.8512e-163	-3.48538e-164	1.06641e-162	1.15202e-162	-1.17339e-162	0
4.20905e-164	6.58556e-163	-7.08538e-163	-7.11148e-163	-3.82903e-163	1.25608e-163	6.67744e-163	-7.5849e-163	2.07971e-163	1.78476e-163	-6.97093e-164	7.43745e-163	-7.0694e-163	3.5456e-163	4.20653e-163	-2.17605e-163	-5.35262e-163	1.22556e-164	-8.82735e-164	-4.73047e-163	-1.89235e-163	-1.30089e-164	-4.02416e-163	-1.01447e-162	-3.56394e-163	-3.8512e-163	-3.48538e-164	1.06641e-162	1.15202e-162	-1.17339e-162	0
4.20905e-164	6.58556e-163	-7.08538e-163	-7.11148e-163	-3.82903e-163	1.25608e-163	6.67744e-163	-7.5849e-163	2.07971e-163	1.78476e-163	-6.97093e-164	7.43745e-163	-7.0694e-163	3.5456e-163	4.20653e-163	-2.17605e-163	-5.35262e-163	1.22556e-164	-8.82735e-164	-4.73047e-163	-1.89235e-163	-1.30089e-164	-4.02416e-163	-1.01447e-162	-3.56394e-163	-3.8512e-163	-3.48538e-164	1.06641e-162	1.15202e-162	-1.17339e-162	0
4.20905e-164	6.58556e-163	-7.08538e-163	-7.11148e-163	-3.82903e-163	1.25608e-163	6.67744e-163	-7.5849e-163	2.07971e-163	1.78476e-163	-6.97093e-164	7.43745e-163	-7.0694e-163	3.5456e-163	4.20653e-163	-2.17605e-163	-5.35262e-163	1.22556e-164	-8.82735e-164	-4.73047e-163	-1.89235e-163	-1.30089e-164	-4.02416e-163	-1.01447e-162	-3.56394e-163	-3.8512e-163	-3.48538e-164	1.06641e-162	1.15202e-162	-1.17339e-162	0
4.20905e-164	6.58556e-163	-7.08538e-163	-7.11148e-163	-3.82903e-163	1.25608e-163	6.67744e-163	-7.5849e-163	2.07971e-163	1.78476e-163	-6.97093e-164	7.43745e-163	-7.0694e-163	3.5456e-163	4.20653e-163	-2.17605e-163	-5.35262e-163	1.22556e-164	-8.82735e-164	-4.73047e-163	-1.89235e-163	-1.30089e-164	-4.02416e-163	-1.01447e-162	-3.56394e-163	-3.8512e-163	-3.48538e-164	1.06641e-162	1.15202e-162	-1.17339e-162	0
4.20905e-164	6.58556e-163	-7.08538e-163	-7.11148e-163	-3.82903e-163	1.25608e-163	6.67744e-163	-7.5849e-163	2.07971e-163	1.78476e-163	-6.97093e-164	7.43745e-163	-7.0694e-163	3.5456e-163	4.20653e-163	-2.17605e-163	-5.35262e-163	1.22556e-164	-8.82735e-164	-4.73047e-163	-1.89235e-163	-1.30089e-164	-4.02416e-163	-1.01447e-162	-3.56394e-163	-3.8512e-163	-3.48538e-164	1.06641e-162	1.15202e-162	-1.17339e-162	0
4.20905e-164	6.58556e-163	-7.08538e-163	-7.11148e-163	-3.82903e-163	1.25608e-163	6.67744e-163	-7.5849e-163	2.07971e-163	1.78476e-163	-6.97093e-164	7.43745e-163	-7.0694e-163	3.5456e-163	4.20653e-163	-2.17605e-163	-5.35262e-163	1.22556e-164	-8.82735e-164	-4.73047e-163	-1.89235e-163	-1.30089e-164	-4.02416e-163	-1.01447e-162	-3.56394e-163	-3.8512e-163	-3.48538e-164	1.06641e-162	1.15202e-162	-1.17339e-162	0
4.20905e-164	6.58556e-163	-7.08538e-163	-7.11148e-163	-3.82903e-163	1.25608e-163	6.67744e-163	-7.5849e-163	2.07971e-163	1.78476e-163	-6.97093e-164	7.43745e-163	-7.0694e-163	3.5456e-163	4.20653e-163	-2.17605e-163	-5.35262e-163	1.22556e-164	-8.82735e-164	-4.73047e-163	-1.89235e-163	-1.30089e-164	-4.02416e-163	-1.01447e-162	-3.56394e-163	-3.8512e-163	-3.48538e-164	1.06641e-162	1.15202e-162	-1.17339e-162	0
4.20905e-164	6.58556e-163	-7.08538e-163	-7.11148e-163	-3.82903e-163	1.25608e-163	6.67744e-163	-7.5849e-163	2.07971e-163	1.78476e-163	-6.97093e-164	7.43745e-163	-7.0694e-163	3.5456e-163	4.20653e-163	-2.17605e-163	-5.35262e-163	1.22556e-164	-8.82735e-164	-4.73047e-163	-1.89235e-163	-1.30089e-164	-4.02416e-163	-1.01447e-162	-3.56394e-163	-3.8512e-163	-3.48538e-164	1.06641e-162	1.15202e-162	-1.17339e-162	0
4.20905e-164	6.58556e-163	-7.08538e-163	-7.11148e-163	-3.82903e-163	1.25608e-163	6.67744e-163	-7.5849e-163	2.07971e-163	1.78476e-163	-6.97093e-164	7.43745e-163	-7.0694e-163	3.5456e-163	4.20653e-163	-2.17605e-163	-5.35262e-163	1.22556e-164	-8.82735e-164	-4.73047e-163	-1.89235e-163	-1.30089e-164	-4.02416e-163	-1.01447e-162	-3.56394e-163	-3.8512e-163	-3.48538e-164	1.06641e-162	1.15202e-162	-1.17339e-162	0
4.20905e-164	6.58556e-163	-7.08538e-163	-7.11148e-163	-3.82903e-163	1.25608e-163	6.67744e-163	-7.5849e-163	2.07971e-163	1.78476e-163	-6.97093e-164	7.43745e-163	-7.0694e-163	3.5456e-163	4.20653e-163	-2.17605e-163	-5.35262e-163	1.22556e-164	-8.82735e-164	-4.73047e-163	-1.89235e-163	-1.30089e-164	-4.02416e-163	-1.01447e-162	-3.56394e-163	-3.8512e-163	-3.48538e-164	1.06641e-162	1.15202e-162	-1.17339e-162	0
4.20905e-164	6.58556e-163	-7.08538e-163	-7.11148e-163	-3.82903e-163	1.25608e-163	6.67744e-163	-7.5849e-163	2.07971e-163	1.78476e-163	-6.97093e-164	7.43745e-163	-7.0694e-163	3.5456e-163	4.20653e-163	-2.17605e-163	-5.35262e-163	1.22556e-164	-8.82735e-164	-4.73047e-163	-1.89235e-163	-1.30089e-164	-4.02416e-163	-1.01447e-162	-3.56394e-163	-3.8512e-163	-3.48538e-164	1.06641e-162	1.15202e-162	-1.17339e-162	0
4.20905e-164	6.58556e-163	-7.08538e-163	-7.11148e-163	-3.82903e-163	1.25608e-163	6.67744e-163	-7.5849e-163	2.07971e-163	1.78476e-163	-6.97093e-164	7.43745e-163	-7.0694e-163	3.5456e-163	4.20653e-163	-2.17605e-163	-5.35262e-163	1.22556e-164	-8.82735e-164	-4.73047e-163	-1.89235e-163	-1.30089e-164	-4.02416e-163	-1.01447e-162	-3.56394e-163	-3.8512e-163	-3.48538e-164	1.06641e-162	1.15202e-162	-1.17339e-162	0
4.20905e-164	6.58556e-163	-7.08538e-163	-7.11148e-163	-3.82903e-163	1.25608e-163	6.67744e-163	-7.5849e-163	2.07971e-163	1.78476e-163	-6.97093e-164	7.43745e-163	-7.0694e-163	3.5456e-163	4.20653e-163	-2.17605e-163	-5.35262e-163	1.22556e-164	-8.82735e-164	-4.73047e-163	-1.89235e-163	-1.30089e-164	-4.02416e-163	-1.01447e-162	-3.56394e-163	-3.8512e-163	-3.48538e-164	1.06641e-162	1.15202e-162	-1.17339e-162	0
4.20905e-164	6.58556e-163	-7.08538e-163	-7.11148e-163	-3.82903e-163	1.25608e-163	6.67744e-163	-7.5849e-163	2.07971e-163	1.78476e-163	-6.97093e-164	7.43745e-163	-7.0694e-163	3.5456e-163	4.20653e-163	-2.17605e-163	-5.35262e-163	1.22556e-164	-8.82735e-164	-4.73047e-163	-1.89235e-163	-1.30089e-164	-4.02416e-163	-1.01447e-162	-3.56394e-163	-3.8512e-163	-3.48538e-164	1.06641e-162	1.15202e-162	-1.17339e-162	0
4.20905e-164	6.58556e-163	-7.08538e-163	-7.11148e-163	-3.82903e-163	1.25608e-163	6.67744e-163	-7.5849e-163	2.07971e-163	1.78476e-163	-6.97093e-164	7.43745e-163	-7.0694e-163	3.5456e-163	4.20653e-163	-2.17605e-163	-5.35262e-163	1.22556e-164	-8.82735e-164	-4.73047e-163	-1.89235e-163	-1.30089e-164	-4.02416e-163	-1.01447e-162	-3.56394e-163	-3.8512e-163	-3.48538e-164	1.06641e-162	1.15202e-162	-1.17339e-162	0
4.20905e-164	6.58556e-163	-7.08538e-163	-7.11148e-163	-3.82903e-163	1.25608e-163	6.67744e-163	-7.5849e-163	2.07971e-163	1.78476e-163	-6.97093e-164	7.43745e-163	-7.0694e-163	3.5456e-163	4.20653e-163	-2.17605e-163	-5.35262e-163	1.22556e-164	-8.82735e-164	-4.73047e-163	-1.89235e-163	-1.30089e-164	-4.02416e-163	-1.01447e-162	-3.56394e-163	-3.8512e-163	-3.48538e-164	1.06641e-162	1.15202e-162	-1.17339e-162	0
4.20905e-164	6.58556e-163	-7.08538e-163	-7.11148e-163	-3.82903e-163	1.25608e-163	6.67744e-163	-7.5849e-163	2.07971e-163	1.78476e-163	-6.97093e-164	7.43745e-163	-7.0694e-163	3.5456e-163	4.20653e-163	-2.17605e-163	-5.35262e-163	1.22556e-164	-8.82735e-164	-4.73047e-163	-1.89235e-163	-1.30089e-164	-4.02416e-163	-1.01447e-162	-3.56394e-163	-3.8512e-163	-3.48538e-164	1.06641e-162	1.15202e-162	-1.17339e-162	0
4.20905e-164	6.58556e-163	-7.08538e-163	-7.11148e-163	-3.82903e-163	1.25608e-163	6.67744e-163	-7.5849e-163	2.07971e-163	1.78476e-163	-6.97093e-164	7.43745e-163	-7.0694e-163	3.5456e-163	4.20653e-163	-2.17605e-163	-5.35262e-163	1.22556e-164	-8.82735e-164	-4.73047e-163	-1.89235e-163	-1.30089e-164	-4.02416e-163	-1.01447e-162	-3.56394e-163	-3.8512e-163	-3.48538e-164	1.06641e-162	1.15202e-162	-1.17339e-162	0
4.20905e-164	6.58556e-163	-7.08538e-163	-7.11148e-163	-3.82903e-163	1.25608e-163	6.67744e-163	-7.5849e-163	2.07971e-163	1.78476e-163	-6.97093e-164	7.43745e-163	-7.0694e-163	3.5456e-163	4.20653e-163	-2.17605e-163	-5.35262e-163	1.22556e-164	-8.82735e-164	-4.73047e-163	-1.89235e-163	-1.30089e-164	-4.02416e-163	-1.01447e-162	-3.56394e-163	-3.8512e-163	-3.48538e-164	1.06641e-162	1.15202e-162	-1.17339e-162	0
4.20905e-164	6.58556e-163	-7.08538e-163	-7.11148e-163	-3.82903e-163	1.25608e-163	6.67744e-163	-7.5849e-163	2.07971e-163	1.78476e-163	-6.97093e-164	7.43745e-163	-7.0694e-163	3.5456e-163	4.20653e-163	-2.17605e-163	-5.35262e-163	1.22556e-164	-8.82735e-164	-4.73047e-163	-1.89235e-163	-1.30089e-164	-4.02416e-163	-1.01447e-162	-3.56394e-163	-3.8512e-163	-3.48538e-164	1.06641e-162	1.15202e-162	-1.17339e-162	0
4.20905e-164	6.58556e-163	-7.08538e-163	-7.11148e-163	-3.82903e-163	1.25608e-163	6.67744e-163	-7.5849e-163	2.07971e-163	1.78476e-163	-6.97093e-164	7.43745e-163	-7.0694e-163	3.5456e-163	4.20653e-163	-2.17605e-163	-5.35262e-163	1.22556e-164	-8.82735e-164	-4.73047e-163	-1.89235e-163	-1.30089e-164	-4.02416e-163	-1.01447e-162	-3.56394e-163	-3.8512e-163	-3.48538e-164	1.06641e-162	1.15202e-162	-1.17339e-162	0
4.20905e-164	6.58556e-163	-7.08538e-163	-7.11148e-163	-3.82903e-163	1.25608e-163	6.67744e-163	-7.5849e-163	2.07971e-163	1.78476e-163	-6.97093e-164	7.43745e-163	-7.0694e-163	3.5456e-163	4.20653e-163	-2.17605e-163	-5.35262e-163	1.22556e-164	-8.82735e-164	-4.73047e-163	-1.89235e-163	-1.30089e-164	-4.02416e-163	-1.01447e-162	-3.56394e-163	-3.8512e-163	-3.48538e-164	1.06641e-162	1.15202e-162	-1.17339e-162	0
4.20905e-164	6.58556e-163	-7.08538e-163	-7.11148e-163	-3.82903e-163	1.25608e-163	6.67744e-163	-7.5849e-163	2.07971e-163	1.78476e-163	-6.97093e-164	7.43745e-163	-7.0694e-163	3.5456e-163	4.20653e-163	-2.17605e-163	-5.35262e-163	1.22556e-164	-8.82735e-164	-4.73047e-163	-1.89235e-163	-1.30089e-164	-4.02416e-163	-1.01447e-162	-3.56394e-163	-3.8512e-163	-3.48538e-164	1.06641e-162	1.15202e-162	-1.17339e-162	0
4.20905e-164	6.58556e-163	-7.08538e-163	-7.11148e-163	-3.82903e-163	1.25608e-163	6.67744e-163	-7.5849e-163	2.07971e-163	1.78476e-163	-6.97093e-164	7.43745e-163	-7.0694e-163	3.5456e-163	4.20653e-163	-2.17605e-163	-5.35262e-163	1.22556e-164	-8.82735e-164	-4.73047e-163	-1.89235e-163	-1.30089e-164	-4.02416e-163	-1.01447e-162	-3.56394e-163	-3.8512e-163	-3.48538e-164	1.06641e-162	1.15202e-162	-1.17339e-162	0
4.20905e-164	6.58556e-163	-7.08538e-163	-7.11148e-163	-3.82903e-163	1.25608e-163	6.67744e-163	-7.5849e-163	2.07971e-163	1.78476e-163	-6.97093e-164	7.43745e-163	-7.0694e-163	3.5456e-163	4.20653e-163	-2.17605e-163	-5.35262e-163	1.22556e-164	-8.82735e-164	-4.73047e-163	-1.89235e-163	-1.30089e-164	-4.02416e-163	-1.01447e-162	-3.56394e-163	-3.8512e-163	-3.48538e-164	1.06641e-162	1.15202e-162	-1.17339e-162	0
4.20905e-164	6.58556e-163	-7.08538e-163	-7.11148e-163	-3.82903e-163	1.25608e-163	6.67744e-163	-7.5849e-163	2.07971e-163	1.78476e-163	-6.97093e-164	7.43745e-163	-7.0694e-163	3.5456e-163	4.20653e-163	-2.17605e-163	-5.35262e-163	1.22556e-164	-8.82735e-164	-4.73047e-163	-1.89235e-163	-1.30089e-164	-4.02416e-163	-1.01447e-162	-3.56394e-163	-3.8512e-163	-3.48538e-164	1.06641e-162	1.15202e-162	-1.17339e-162	0
4.20905e-164	6.58556e-163	-7.08538e-163	-7.11148e-163	-3.82903e-163	1.25608e-163	6.67744e-163	-7.5849e-163	2.07971e-163	1.78476e-163	-6.97093e-164	7.43745e-163	-7.0694e-163	3.5456e-163	4.20653e-163	-2.17605e-163	-5.35262e-163	1.22556e-164	-8.82735e-164	-4.73047e-163	-1.89235e-163	-1.30089e-164	-4.02416e-163	-1.01447e-162	-3.56394e-163	-3.8512e-163	-3.48538e-164	1.06641e-162	1.15202e-162	-1.17339e-162	0
4.20905e-164	6.58556e-163	-7.08538e-163	-7.11148e-163	-3.82903e-163	1.25608e-163	6.67744e-163	-7.5849e-163	2.07971e-163	1.78476e-163	-6.97093e-164	7.43745e-163	-7.0694e-163	3.5456e-163	4.20653e-163	-2.17605e-163	-5.35262e-163	1.22556e-164	-8.82735e-164	-4.73047e-163	-1.89235e-163	-1.30089e-164	-4.02416e-163	-1.01447e-162	-3.56394e-163	-3.8512e-163	-3.48538e-164	1.06641e-162	1.15202e-162	-1.17339e-162	0
4.20905e-164	6.58556e-163	-7.08538e-163	-7.11148e-163	-3.82903e-163	1.25608e-163	6.67744e-163	-7.5849e-163	2.07971e-163	1.78476e-163	-6.97093e-164	7.43745e-163	-7.0694e-163	3.5456e-163	4.20653e-163	-2.17605e-163	-5.35262e-163	1.22556e-164	-8.82735e-164	-4.73047e-163	-1.89235e-163	-1.30089e-164	-4.02416e-163	-1.01447e-162	-3.56394e-163	-3.8512e-163	-3.48538e-164	1.06641e-162	1.15202e-162	-1.17339e-162	0
4.20905e-164	6.58556e-163	-7.08538e-163	-7.11148e-163	-3.82903e-163	1.25608e-163	6.67744e-163	-7.5849e-163	2.07971e-163	1.78476e-163	-6.97093e-164	7.43745e-163	-7.0694e-163	3.5456e-163	4.20653e-163	-2.17605e-163	-5.35262e-163	1.22556e-164	-8.82735e-164	-4.73047e-163	-1.89235e-163	-1.30089e-164	-4.02416e-163	-1.01447e-162	-3.56394e-163	-3.8512e-163	-3.48538e-164	1.06641e-162	1.15202e-162	-1.17339e-162	0
4.20905e-164	6.58556e-163	-7.08538e-163	-7.11148e-163	-3.82903e-163	1.25608e-163	6.67744e-163	-7.5849e-163	2.07971e-163	1.78476e-163	-6.97093e-164	7.43745e-163	-7.0694e-163	3.5456e-163	4.20653e-163	-2.17605e-163	-5.35262e-163	1.22556e-164	-8.82735e-164	-4.73047e-163	-1.89235e-163	-1.30089e-164	-4.02416e-163	-1.01447e-162	-3.56394e-163	-3.8512e-163	-3.48538e-164	1.06641e-162	1.15202e-162	-1.17339e-162	0
4.20905e-164	6.58556e-163	-7.08538e-163	-7.11148e-163	-3.82903e-163	1.25608e-163	6.67744e-163	-7.5849e-163	2.07971e-163	1.78476e-163	-6.97093e-164	7.43745e-163	-7.0694e-163	3.5456e-163	4.20653e-163	-2.17605e-163	-5.35262e-163	1.22556e-164	-8.82735e-164	-4.73047e-163	-1.89235e-163	-1.30089e-164	-4.02416e-163	-1.01447e-162	-3.56394e-163	-3.8512e-163	-3.48538e-164	1.06641e-162	1.15202e-162	-1.17339e-162	0
4.20905e-164	6.58556e-163	-7.08538e-163	-7.11148e-163	-3.82903e-163	1.25608e-163	6.67744e-163	-7.5849e-163	2.07971e-163	1.78476e-163	-6.97093e-164	7.43745e-163	-7.0694e-163	3.5456e-163	4.20653e-163	-2.17605e-163	-5.35262e-163	1.22556e-164	-8.82735e-164	-4.73047e-163	-1.89235e-163	-1.30089e-164	-4.02416e-163	-1.01447e-162	-3.56394e-163	-3.8512e-163	-3.48538e-164	1.06641e-162	1.15202e-162	-1.17339e-162	0
4.20905e-164	6.58556e-163	-7.08538e-163	-7.11148e-163	-3.82903e-163	1.25608e-163	6.67744e-163	-7.5849e-163	2.07971e-163	1.78476e-163	-6.97093e-164	7.43745e-163	-7.0694e-163	3.5456e-163	4.20653e-163	-2.17605e-163	-5.35262e-163	1.22556e-164	-8.82735e-164	-4.73047e-163	-1.89235e-163	-1.30089e-164	-4.02416e-163	-1.01447e-162	-3.56394e-163	-3.8512e-163	-3.48538e-164	1.06641e-162	1.15202e-162	-1.17339e-162	0
4.20905e-164	6.58556e-163	-7.08538e-163	-7.11148e-163	-3.82903e-163	1.25608e-163	6.67744e-163	-7.5849e-163	2.07971e-163	1.78476e-163	-6.97093e-164	7.43745e-163	-7.0694e-163	3.5456e-163	4.20653e-163	-2.17605e-163	-5.35262e-163	1.22556e-164	-8.82735e-164	-4.73047e-163	-1.89235e-163	-1.30089e-164	-4.02416e-163	-1.01447e-162	-3.56394e-163	-3.8512e-163	-3.48538e-164	1.06641e-162	1.15202e-162	-1.17339e-162	0
4.20905e-164	6.58556e-163	-7.08538e-163	-7.11148e-163	-3.82903e-163	1.25608e-163	6.67744e-163	-7.5849e-163	2.07971e-163	1.78476e-163	-6.97093e-164	7.43745e-163	-7.0694e-163	3.5456e-163	4.20653e-163	-2.17605e-163	-5.35262e-163	1.22556e-164	-8.82735e-164	-4.73047e-163	-1.89235e-163	-1.30089e-164	-4.02416e-163	-1.01447e-162	-3.56394e-163	-3.8512e-163	-3.48538e-164	1.06641e-162	1.15202e-162	-1.17339e-162	0
4.20905e-164	6.58556e-163	-7.08538e-163	-7.11148e-163	-3.82903e-163	1.25608e-163	6.67744e-163	-7.5849e-163	2.07971e-163	1.78476e-163	-6.97093e-164	7.43745e-163	-7.0694e-163	3.5456e-163	4.20653e-163	-2.17605e-163	-5.35262e-163	1.22556e-164	-8.82735e-164	-4.73047e-163	-1.89235e-163	-1.30089e-164	-4.02416e-163	-1.01447e-162	-3.56394e-163	-3.8512e-163	-3.48538e-164	1.06641e-162	1.15202e-162	-1.17339e-162	0
4.20905e-164	6.58556e-163	-7.08538e-163	-7.11148e-163	-3.82903e-163	1.25608e-163	6.67744e-163	-7.5849e-163	2.07971e-163	1.78476e-163	-6.97093e-164	7.43745e-163	-7.0694e-163	3.5456e-163	4.20653e-163	-2.17605e-163	-5.35262e-163	1.22556e-164	-8.82735e-164	-4.73047e-163	-1.89235e-163	-1.30089e-164	-4.02416e-163	-1.01447e-162	-3.56394e-163	-3.8512e-163	-3.48538e-164	1.06641e-162	1.15202e-162	-1.17339e-162	0
4.20905e-164	6.58556e-163	-7.08538e-163	-7.11148e-163	-3.82903e-163	1.25608e-163	6.67744e-163	-7.5849e-163	2.07971e-163	1.78476e-163	-6.97093e-164	7.43745e-163	-7.0694e-163	3.5456e-163	4.20653e-163	-2.17605e-163	-5.35262e-163	1.22556e-164	-8.82735e-164	-4.73047e-163	-1.89235e-163	-1.30089e-164	-4.02416e-163	-1.01447e-162	-3.56394e-163	-3.8512e-163	-3.48538e-164	1.06641e-162	1.15202e-162	-1.17339e-162	0
4.20905e-164	6.58556e-163	-7.08538e-163	-7.11148e-163	-3.82903e-163	1.25608e-163	6.67744e-163	-7.5849e-163	2.07971e-163	1.78476e-163	-6.97093e-164	7.43745e-163	-7.0694e-163	3.5456e-163	4.20653e-163	-2.17605e-163	-5.35262e-163	1.22556e-164	-8.82735e-164	-4.73047e-163	-1.89235e-163	-1.30089e-164	-4.02416e-163	-1.01447e-162	-3.56394e-163	-3.8512e-163	-3.48538e-164	1.06641e-162	1.15202e-162	-1.17339e-162	0
4.20905e-164	6.58556e-163	-7.08538e-163	-7.11148e-163	-3.82903e-163	1.25608e-163	6.67744e-163	-7.5849e-163	2.07971e-163	1.78476e-163	-6.97093e-164	7.43745e-163	-7.0694e-163	3.5456e-163	4.20653e-163	-2.17605e-163	-5.35262e-163	1.22556e-164	-8.82735e-164	-4.73047e-163	-1.89235e-163	-1.30089e-164	-4.02416e-163	-1.01447e-162	-3.56394e-163	-3.8512e-163	-3.48538e-164	1.06641e-162	1.15202e-162	-1.17339e-162	0
4.20905e-164	6.58556e-163	-7.08538e-163	-7.11148e-163	-3.82903e-163	1.25608e-163	6.67744e-163	-7.5849e-163	2.07971e-163	1.78476e-163	-6.97093e-164	7.43745e-163	-7.0694e-163	3.5456e-163	4.20653e-163	-2.17605e-163	-5.35262e-163	1.22556e-164	-8.82735e-164	-4.73047e-163	-1.89235e-163	-1.30089e-164	-4.02416e-163	-1.01447e-162	-3.56394e-163	-3.8512e-163	-3.48538e-164	1.06641e-162	1.15202e-162	-1.17339e-162	0
4.20905e-164	6.58556e-163	-7.08538e-163	-7.11148e-163	-3.82903e-163	1.25608e-163	6.67744e-163	-7.5849e-163	2.07971e-163	1.78476e-163	-6.97093e-164	7.43745e-163	-7.0694e-163	3.5456e-163	4.20653e-163	-2.17605e-163	-5.35262e-163	1.22556e-164	-8.82735e-164	-4.73047e-163	-1.89235e-163	-1.30089e-164	-4.02416e-163	-1.01447e-162	-3.56394e-163	-3.8512e-163	-3.48538e-164	1.06641e-162	1.15202e-162	-1.17339e-162	0
4.20905e-164	6.58556e-163	-7.08538e-163	-7.11148e-163	-3.82903e-163	1.25608e-163	6.67744e-163	-7.5849e-163	2.07971e-163	1.78476e-163	-6.97093e-164	7.43745e-163	-7.0694e-163	3.5456e-163	4.20653e-163	-2.17605e-163	-5.35262e-163	1.22556e-164	-8.82735e-164	-4.73047e-163	-1.89235e-163	-1.30089e-164	-4.02416e-163	-1.01447e-162	-3.56394e-163	-3.8512e-163	-3.48538e-164	1.06641e-162	1.15202e-162	-1.17339e-162	0
4.20905e-164	6.58556e-163	-7.08538e-163	-7.11148e-163	-3.82903e-163	1.25608e-163	6.67744e-163	-7.5849e-163	2.07971e-163	1.78476e-163	-6.97093e-164	7.43745e-163	-7.0694e-163	3.5456e-163	4.20653e-163	-2.17605e-163	-5.35262e-163	1.22556e-164	-8.82735e-164	-4.73047e-163	-1.89235e-163	-1.30089e-164	-4.02416e-163	-1.01447e-162	-3.56394e-163	-3.8512e-163	-3.48538e-164	1.06641e-162	1.15202e-162	-1.17339e-162	0
4.20905e-164	6.58556e-163	-7.08538e-163	-7.11148e-163	-3.82903e-163	1.25608e-163	6.67744e-163	-7.5849e-163	2.07971e-163	1.78476e-163	-6.97093e-164	7.43745e-163	-7.0694e-163	3.5456e-163	4.20653e-163	-2.17605e-163	-5.35262e-163	1.22556e-164	-8.82735e-164	-4.73047e-163	-1.89235e-163	-1.30089e-164	-4.02416e-163	-1.01447e-162	-3.56394e-163	-3.8512e-163	-3.48538e-164	1.06641e-162	1.15202e-162	-1.17339e-162	0
4.20905e-164	6.58556e-163	-7.08538e-163	-7.11148e-163	-3.82903e-163	1.25608e-163	6.67744e-163	-7.5849e-163	2.07971e-163	1.78476e-163	-6.97093e-164	7.43745e-163	-7.0694e-163	3.5456e-163	4.20653e-163	-2.17605e-163	-5.35262e-163	1.22556e-164	-8.82735e-164	-4.73047e-163	-1.89235e-163	-1.30089e-164	-4.02416e-163	-1.01447e-162	-3.56394e-163	-3.8512e-163	-3.48538e-164	1.06641e-162	1.15202e-162	-1.17339e-162	0
4.20905e-164	6.58556e-163	-7.08538e-163	-7.11148e-163	-3.82903e-163	1.25608e-163	6.67744e-163	-7.5849e-163	2.07971e-163	1.78476e-163	-6.97093e-164	7.43745e-163	-7.0694e-163	3.5456e-163	4.20653e-163	-2.17605e-163	-5.35262e-163	1.22556e-164	-8.82735e-164	-4.73047e-163	-1.89235e-163	-1.30089e-164	-4.02416e-163	-1.01447e-162	-3.56394e-163	-3.8512e-163	-3.48538e-164	1.06641e-162	1.15202e-162	-1.17339e-162	0
4.20905e-164	6.58556e-163	-7.08538e-163	-7.11148e-163	-3.82903e-163	1.25608e-163	6.67744e-163	-7.5849e-163	2.07971e-163	1.78476e-163	-6.97093e-164	7.43745e-163	-7.0694e-163	3.5456e-163	4.20653e-163	-2.17605e-163	-5.35262e-163	1.22556e-164	-8.82735e-164	-4.73047e-163	-1.89235e-163	-1.30089e-164	-4.02416e-163	-1.01447e-162	-3.56394e-163	-3.8512e-163	-3.48538e-164	1.06641e-162	1.15202e-162	-1.17339e-162	0
4.20905e-164	6.58556e-163	-7.08538e-163	-7.11148e-163	-3.82903e-163	1.25608e-163	6.67744e-163	-7.5849e-163	2.07971e-163	1.78476e-163	-6.97093e-164	7.43745e-163	-7.0694e-163	3.5456e-163	4.20653e-163	-2.17605e-163	-5.35262e-163	1.22556e-164	-8.82735e-164	-4.73047e-163	-1.89235e-163	-1.30089e-164	-4.02416e-163	-1.01447e-162	-3.56394e-163	-3.8512e-163	-3.48538e-164	1.06641e-162	1.15202e-162	-1.17339e-162	0
4.20905e-164	6.58556e-163	-7.08538e-163	-7.11148e-163	-3.82903e-163	1.25608e-163	6.67744e-163	-7.5849e-163	2.07971e-163	1.78476e-163	-6.97093e-164	7.43745e-163	-7.0694e-163	3.5456e-163	4.20653e-163	-2.17605e-163	-5.35262e-163	1.22556e-164	-8.82735e-164	-4.73047e-163	-1.89235e-163	-1.30089e-164	-4.02416e-163	-1.01447e-162	-3.56394e-163	-3.8512e-163	-3.48538e-164	1.06641e-162	1.15202e-162	-1.17339e-162	0
4.20905e-164	6.58556e-163	-7.08538e-163	-7.11148e-163	-3.82903e-163	1.25608e-163	6.67744e-163	-7.5849e-163	2.07971e-163	1.78476e-163	-6.97093e-164	7.43745e-163	-7.0694e-163	3.5456e-163	4.20653e-163	-2.17605e-163	-5.35262e-163	1.22556e-164	-8.82735e-164	-4.73047e-163	-1.89235e-163	-1.30089e-164	-4.02416e-163	-1.01447e-162	-3.56394e-163	-3.8512e-163	-3.48538e-164	1.06641e-162	1.15202e-162	-1.17339e-162	0
4.20905e-164	6.58556e-163	-7.08538e-163	-7.11148e-163	-3.82903e-163	1.25608e-163	6.67744e-163	-7.5849e-163	2.07971e-163	1.78476e-163	-6.97093e-164	7.43745e-163	-7.0694e-163	3.5456e-163	4.20653e-163	-2.17605e-163	-5.35262e-163	1.22556e-164	-8.82735e-164	-4.73047e-163	-1.89235e-163	-1.30089e-164	-4.02416e-163	-1.01447e-162	-3.56394e-163	-3.8512e-163	-3.48538e-164	1.06641e-162	1.15202e-162	-1.17339e-162	0
4.20905e-164	6.58556e-163	-7.08538e-163	-7.11148e-163	-3.82903e-163	1.25608e-163	6.67744e-163	-7.5849e-163	2.07971e-163	1.78476e-163	-6.97093e-164	7.43745e-163	-7.0694e-163	3.5456e-163	4.20653e-163	-2.17605e-163	-5.35262e-163	1.22556e-164	-8.82735e-164	-4.73047e-163	-1.89235e-163	-1.30089e-164	-4.02416e-163	-1.01447e-162	-3.56394e-163	-3.8512e-163	-3.48538e-164	1.06641e-162	1.15202e-162	-1.17339e-162	0
4.20905e-164	6.58556e-163	-7.08538e-163	-7.11148e-163	-3.82903e-163	1.25608e-163	6.67744e-163	-7.5849e-163	2.07971e-163	1.78476e-163	-6.97093e-164	7.43745e-163	-7.0694e-163	3.5456e-163	4.20653e-163	-2.17605e-163	-5.35262e-163	1.22556e-164	-8.82735e-164	-4.73047e-163	-1.89235e-163	-1.30089e-164	-4.02416e-163	-1.01447e-162	-3.56394e-163	-3.8512e-163	-3.48538e-164	1.06641e-162	1.15202e-162	-1.17339e-162	0
4.20905e-164	6.58556e-163	-7.08538e-163	-7.11148e-163	-3.82903e-163	1.25608e-163	6.67744e-163	-7.5849e-163	2.07971e-163	1.78476e-163	-6.97093e-164	7.43745e-163	-7.0694e-163	3.5456e-163	4.20653e-163	-2.17605e-163	-5.35262e-163	1.22556e-164	-8.82735e-164	-4.73047e-163	-1.89235e-163	-1.30089e-164	-4.02416e-163	-1.01447e-162	-3.56394e-163	-3.8512e-163	-3.48538e-164	1.06641e-162	1.15202e-162	-1.17339e-162	0
4.20905e-164	6.58556e-163	-7.08538e-163	-7.11148e-163	-3.82903e-163	1.25608e-163	6.67744e-163	-7.5849e-163	2.07971e-163	1.78476e-163	-6.97093e-164	7.43745e-163	-7.0694e-163	3.5456e-163	4.20653e-163	-2.17605e-163	-5.35262e-163	1.22556e-164	-8.82735e-164	-4.73047e-163	-1.89235e-163	-1.30089e-164	-4.02416e-163	-1.01447e-162	-3.56394e-163	-3.8512e-163	-3.48538e-164	1.06641e-162	1.15202e-162	-1.17339e-162	0
4.20905e-164	6.58556e-163	-7.08538e-163	-7.11148e-163	-3.82903e-163	1.25608e-163	6.67744e-163	-7.5849e-163	2.07971e-163	1.78476e-163	-6.97093e-164	7.43745e-163	-7.0694e-163	3.5456e-163	4.20653e-163	-2.17605e-163	-5.35262e-163	1.22556e-164	-8.82735e-164	-4.73047e-163	-1.89235e-163	-1.30089e-164	-4.02416e-163	-1.01447e-162	-3.56394e-163	-3.8512e-163	-3.48538e-164	1.06641e-162	1.15202e-162	-1.17339e-162	0
4.20905e-164	6.58556e-163	-7.08538e-163	-7.11148e-163	-3.82903e-163	1.25608e-163	6.67744e-163	-7.5849e-163	2.07971e-163	1.78476e-163	-6.97093e-164	7.43745e-163	-7.0694e-163	3.5456e-163	4.20653e-163	-2.17605e-163	-5.35262e-163	1.22556e-164	-8.82735e-164	-4.73047e-163	-1.89235e-163	-1.30089e-164	-4.02416e-163	-1.01447e-162	-3.56394e-163	-3.8512e-163	-3.48538e-164	1.06641e-162	1.15202e-162	-1.17339e-162	0
4.20905e-164	6.58556e-163	-7.08538e-163	-7.11148e-163	-3.82903e-163	1.25608e-163	6.67744e-163	-7.5849e-163	2.07971e-163	1.78476e-163	-6.97093e-164	7.43745e-163	-7.0694e-163	3.5456e-163	4.20653e-163	-2.17605e-163	-5.35262e-163	1.22556e-164	-8.82735e-164	-4.73047e-163	-1.89235e-163	-1.30089e-164	-4.02416e-163	-1.01447e-162	-3.56394e-163	-3.8512e-163	-3.48538e-164	1.06641e-162	1.15202e-162	-1.17339e-162	0
4.20905e-164	6.58556e-163	-7.08538e-163	-7.11148e-163	-3.82903e-163	1.25608e-163	6.67744e-163	-7.5849e-163	2.07971e-163	1.78476e-163	-6.97093e-164	7.43745e-163	-7.0694e-163	3.5456e-163	4.20653e-163	-2.17605e-163	-5.35262e-163	1.22556e-164	-8.82735e-164	-4.73047e-163	-1.89235e-163	-1.30089e-164	-4.02416e-163	-1.01447e-162	-3.56394e-163	-3.8512e-163	-3.48538e-164	1.06641e-162	1.15202e-162	-1.17339e-162	0
4.20905e-164	6.58556e-163	-7.08538e-163	-7.11148e-163	-3.82903e-163	1.25608e-163	6.67744e-163	-7.5849e-163	2.07971e-163	1.78476e-163	-6.97093e-164	7.43745e-163	-7.0694e-163	3.5456e-163	4.20653e-163	-2.17605e-163	-5.35262e-163	1.22556e-164	-8.82735e-164	-4.73047e-163	-1.89235e-163	-1.30089e-164	-4.02416e-163	-1.01447e-162	-3.56394e-163	-3.8512e-163	-3.48538e-164	1.06641e-162	1.15202e-162	-1.17339e-162	0
4.20905e-164	6.58556e-163	-7.08538e-163	-7.11148e-163	-3.82903e-163	1.25608e-163	6.67744e-163	-7.5849e-163	2.07971e-163	1.78476e-163	-6.97093e-164	7.43745e-163	-7.0694e-163	3.5456e-163	4.20653e-163	-2.17605e-163	-5.35262e-163	1.22556e-164	-8.82735e-164	-4.73047e-163	-1.89235e-163	-1.30089e-164	-4.02416e-163	-1.01447e-162	-3.56394e-163	-3.8512e-163	-3.48538e-164	1.06641e-162	1.15202e-162	-1.17339e-162	0
4.20905e-164	6.58556e-163	-7.08538e-163	-7.11148e-163	-3.82903e-163	1.25608e-163	6.67744e-163	-7.5849e-163	2.07971e-163	1.78476e-163	-6.97093e-164	7.43745e-163	-7.0694e-163	3.5456e-163	4.20653e-163	-2.17605e-163	-5.35262e-163	1.22556e-164	-8.82735e-164	-4.73047e-163	-1.89235e-163	-1.30089e-164	-4.02416e-163	-1.01447e-162	-3.56394e-163	-3.8512e-163	-3.48538e-164	1.06641e-162	1.15202e-162	-1.17339e-162	0
4.20905e-164	6.58556e-163	-7.08538e-163	-7.11148e-163	-3.82903e-163	1.25608e-163	6.67744e-163	-7.5849e-163	2.07971e-163	1.78476e-163	-6.97093e-164	7.43745e-163	-7.0694e-163	3.5456e-163	4.20653e-163	-2.17605e-163	-5.35262e-163	1.22556e-164	-8.82735e-164	-4.73047e-163	-1.89235e-163	-1.30089e-164	-4.02416e-163	-1.01447e-162	-3.56394e-163	-3.8512e-163	-3.48538e-164	1.06641e-162	1.15202e-162	-1.17339e-162	0
4.20905e-164	6.58556e-163	-7.08538e-163	-7.11148e-163	-3.82903e-163	1.25608e-163	6.67744e-163	-7.5849e-163	2.07971e-163	1.78476e-163	-6.97093e-164	7.43745e-163	-7.0694e-163	3.5456e-163	4.20653e-163	-2.17605e-163	-5.35262e-163	1.22556e-164	-8.82735e-164	-4.73047e-163	-1.89235e-163	-1.30089e-164	-4.02416e-163	-1.01447e-162	-3.56394e-163	-3.8512e-163	-3.48538e-164	1.06641e-162	1.15202e-162	-1.17339e-162	0
4.20905e-164	6.58556e-163	-7.08538e-163	-7.11148e-163	-3.82903e-163	1.25608e-163	6.67744e-163	-7.5849e-163	2.07971e-163	1.78476e-163	-6.97093e-164	7.43745e-163	-7.0694e-163	3.5456e-163	4.20653e-163	-2.17605e-163	-5.35262e-163	1.22556e-164	-8.82735e-164	-4.73047e-163	-1.89235e-163	-1.30089e-164	-4.02416e-163	-1.01447e-162	-3.56394e-163	-3.8512e-163	-3.48538e-164	1.06641e-162	1.15202e-162	-1.17339e-162	0
4.20905e-164	6.58556e-163	-7.08538e-163	-7.11148e-163	-3.82903e-163	1.25608e-163	6.67744e-163	-7.5849e-163	2.07971e-163	1.78476e-163	-6.97093e-164	7.43745e-163	-7.0694e-163	3.5456e-163	4.20653e-163	-2.17605e-163	-5.35262e-163	1.22556e-164	-8.82735e-164	-4.73047e-163	-1.89235e-163	-1.30089e-164	-4.02416e-163	-1.01447e-162	-3.56394e-163	-3.8512e-163	-3.48538e-164	1.06641e-162	1.15202e-162	-1.17339e-162	0
4.20905e-164	6.58556e-163	-7.08538e-163	-7.11148e-163	-3.82903e-163	1.25608e-163	6.67744e-163	-7.5849e-163	2.07971e-163	1.78476e-163	-6.97093e-164	7.43745e-163	-7.0694e-163	3.5456e-163	4.20653e-163	-2.17605e-163	-5.35262e-163	1.22556e-164	-8.82735e-164	-4.73047e-163	-1.89235e-163	-1.30089e-164	-4.02416e-163	-1.01447e-162	-3.56394e-163	-3.8512e-163	-3.48538e-164	1.06641e-162	1.15202e-162	-1.17339e-162	0
4.20905e-164	6.58556e-163	-7.08538e-163	-7.11148e-163	-3.82903e-163	1.25608e-163	6.67744e-163	-7.5849e-163	2.07971e-163	1.78476e-163	-6.97093e-164	7.43745e-163	-7.0694e-163	3.5456e-163	4.20653e-163	-2.17605e-163	-5.35262e-163	1.22556e-164	-8.82735e-164	-4.73047e-163	-1.89235e-163	-1.30089e-164	-4.02416e-163	-1.01447e-162	-3.56394e-163	-3.8512e-163	-3.48538e-164	1.06641e-162	1.15202e-162	-1.17339e-162	0
4.20905e-164	6.58556e-163	-7.08538e-163	-7.11148e-163	-3.82903e-163	1.25608e-163	6.67744e-163	-7.5849e-163	2.07971e-163	1.78476e-163	-6.97093e-164	7.43745e-163	-7.0694e-163	3.5456e-163	4.20653e-163	-2.17605e-163	-5.35262e-163	1.22556e-164	-8.82735e-164	-4.73047e-163	-1.89235e-163	-1.30089e-164	-4.02416e-163	-1.01447e-162	-3.56394e-163	-3.8512e-163	-3.48538e-164	1.06641e-162	1.15202e-162	-1.17339e-162	0
4.20905e-164	6.58556e-163	-7.08538e-163	-7.11148e-163	-3.82903e-163	1.25608e-163	6.67744e-163	-7.5849e-163	2.07971e-163	1.78476e-163	-6.97093e-164	7.43745e-163	-7.0694e-163	3.5456e-163	4.20653e-163	-2.17605e-163	-5.35262e-163	1.22556e-164	-8.82735e-164	-4.73047e-163	-1.89235e-163	-1.30089e-164	-4.02416e-163	-1.01447e-162	-3.56394e-163	-3.8512e-163	-3.48538e-164	1.06641e-162	1.15202e-162	-1.17339e-162	0
4.20905e-164	6.58556e-163	-7.08538e-163	-7.11148e-163	-3.82903e-163	1.25608e-163	6.67744e-163	-7.5849e-163	2.07971e-163	1.78476e-163	-6.97093e-164	7.43745e-163	-7.0694e-163	3.5456e-163	4.20653e-163	-2.17605e-163	-5.35262e-163	1.22556e-164	-8.82735e-164	-4.73047e-163	-1.89235e-163	-1.30089e-164	-4.02416e-163	-1.01447e-162	-3.56394e-163	-3.8512e-163	-3.48538e-164	1.06641e-162	1.15202e-162	-1.17339e-162	0
4.20905e-164	6.58556e-163	-7.08538e-163	-7.11148e-163	-3.82903e-163	1.25608e-163	6.67744e-163	-7.5849e-163	2.07971e-163	1.78476e-163	-6.97093e-164	7.43745e-163	-7.0694e-163	3.5456e-163	4.20653e-163	-2.17605e-163	-5.35262e-163	1.22556e-164	-8.82735e-164	-4.73047e-163	-1.89235e-163	-1.30089e-164	-4.02416e-163	-1.01447e-162	-3.56394e-163	-3.8512e-163	-3.48538e-164	1.06641e-162	1.15202e-162	-1.17339e-162	0
4.20905e-164	6.58556e-163	-7.08538e-163	-7.11148e-163	-3.82903e-163	1.25608e-163	6.67744e-163	-7.5849e-163	2.07971e-163	1.78476e-163	-6.97093e-164	7.43745e-163	-7.0694e-163	3.5456e-163	4.20653e-163	-2.17605e-163	-5.35262e-163	1.22556e-164	-8.82735e-164	-4.73047e-163	-1.89235e-163	-1.30089e-164	-4.02416e-163	-1.01447e-162	-3.56394e-163	-3.8512e-163	-3.48538e-164	1.06641e-162	1.15202e-162	-1.17339e-162	0
4.20905e-164	6.58556e-163	-7.08538e-163	-7.11148e-163	-3.82903e-163	1.25608e-163	6.67744e-163	-7.5849e-163	2.07971e-163	1.78476e-163	-6.97093e-164	7.43745e-163	-7.0694e-163	3.5456e-163	4.20653e-163	-2.17605e-163	-5.35262e-163	1.22556e-164	-8.82735e-164	-4.73047e-163	-1.89235e-163	-1.30089e-164	-4.02416e-163	-1.01447e-162	-3.56394e-163	-3.8512e-163	-3.48538e-164	1.06641e-162	1.15202e-162	-1.17339e-162	0
4.20905e-164	6.58556e-163	-7.08538e-163	-7.11148e-163	-3.82903e-163	1.25608e-163	6.67744e-163	-7.5849e-163	2.07971e-163	1.78476e-163	-6.97093e-164	7.43745e-163	-7.0694e-163	3.5456e-163	4.20653e-163	-2.17605e-163	-5.35262e-163	1.22556e-164	-8.82735e-164	-4.73047e-163	-1.89235e-163	-1.30089e-164	-4.02416e-163	-1.01447e-162	-3.56394e-163	-3.8512e-163	-3.48538e-164	1.06641e-162	1.15202e-162	-1.17339e-162	0
4.20905e-164	6.58556e-163	-7.08538e-163	-7.11148e-163	-3.82903e-163	1.25608e-163	6.67744e-163	-7.5849e-163	2.07971e-163	1.78476e-163	-6.97093e-164	7.43745e-163	-7.0694e-163	3.5456e-163	4.20653e-163	-2.17605e-163	-5.35262e-163	1.22556e-164	-8.82735e-164	-4.73047e-163	-1.89235e-163	-1.30089e-164	-4.02416e-163	-1.01447e-162	-3.56394e-163	-3.8512e-163	-3.48538e-164	1.06641e-162	1.15202e-162	-1.17339e-162	0
4.20905e-164	6.58556e-163	-7.08538e-163	-7.11148e-163	-3.82903e-163	1.25608e-163	6.67744e-163	-7.5849e-163	2.07971e-163	1.78476e-163	-6.97093e-164	7.43745e-163	-7.0694e-163	3.5456e-163	4.20653e-163	-2.17605e-163	-5.35262e-163	1.22556e-164	-8.82735e-164	-4.73047e-163	-1.89235e-163	-1.30089e-164	-4.02416e-163	-1.01447e-162	-3.56394e-163	-3.8512e-163	-3.48538e-164	1.06641e-162	1.15202e-162	-1.17339e-162	0
4.20905e-164	6.58556e-163	-7.08538e-163	-7.11148e-163	-3.82903e-163	1.25608e-163	6.67744e-163	-7.5849e-163	2.07971e-163	1.78476e-163	-6.97093e-164	7.43745e-163	-7.0694e-163	3.5456e-163	4.20653e-163	-2.17605e-163	-5.35262e-163	1.22556e-164	-8.82735e-164	-4.73047e-163	-1.89235e-163	-1.30089e-164	-4.02416e-163	-1.01447e-162	-3.56394e-163	-3.8512e-163	-3.48538e-164	1.06641e-162	1.15202e-162	-1.17339e-162	0
4.20905e-164	6.58556e-163	-7.08538e-163	-7.11148e-163	-3.82903e-163	1.25608e-163	6.67744e-163	-7.5849e-163	2.07971e-163	1.78476e-163	-6.97093e-164	7.43745e-163	-7.0694e-163	3.5456e-163	4.20653e-163	-2.17605e-163	-5.35262e-163	1.22556e-164	-8.82735e-164	-4.73047e-163	-1.89235e-163	-1.30089e-164	-4.02416e-163	-1.01447e-162	-3.56394e-163	-3.8512e-163	-3.48538e-164	1.06641e-162	1.15202e-162	-1.17339e-162	0
4.20905e-164	6.58556e-163	-7.08538e-163	-7.11148e-163	-3.82903e-163	1.25608e-163	6.67744e-163	-7.5849e-163	2.07971e-163	1.78476e-163	-6.97093e-164	7.43745e-163	-7.0694e-163	3.5456e-163	4.20653e-163	-2.17605e-163	-5.35262e-163	1.22556e-164	-8.82735e-164	-4.73047e-163	-1.89235e-163	-1.30089e-164	-4.02416e-163	-1.01447e-162	-3.56394e-163	-3.8512e-163	-3.48538e-164	1.06641e-162	1.15202e-162	-1.17339e-162	0
4.20905e-164	6.58556e-163	-7.08538e-163	-7.11148e-163	-3.82903e-163	1.25608e-163	6.67744e-163	-7.5849e-163	2.07971e-163	1.78476e-163	-6.97093e-164	7.43745e-163	-7.0694e-163	3.5456e-163	4.20653e-163	-2.17605e-163	-5.35262e-163	1.22556e-164	-8.82735e-164	-4.73047e-163	-1.89235e-163	-1.30089e-164	-4.02416e-163	-1.01447e-162	-3.56394e-163	-3.8512e-163	-3.48538e-164	1.06641e-162	1.15202e-162	-1.17339e-162	0
4.20905e-164	6.58556e-163	-7.08538e-163	-7.11148e-163	-3.82903e-163	1.25608e-163	6.67744e-163	-7.5849e-163	2.07971e-163	1.78476e-163	-6.97093e-164	7.43745e-163	-7.0694e-163	3.5456e-163	4.20653e-163	-2.17605e-163	-5.35262e-163	1.22556e-164	-8.82735e-164	-4.73047e-163	-1.89235e-163	-1.30089e-164	-4.02416e-163	-1.01447e-162	-3.56394e-163	-3.8512e-163	-3.48538e-164	1.06641e-162	1.15202e-162	-1.17339e-162	0
4.20905e-164	6.58556e-163	-7.08538e-163	-7.11148e-163	-3.82903e-163	1.25608e-163	6.67744e-163	-7.5849e-163	2.07971e-163	1.78476e-163	-6.97093e-164	7.43745e-163	-7.0694e-163	3.5456e-163	4.20653e-163	-2.17605e-163	-5.35262e-163	1.22556e-164	-8.82735e-164	-4.73047e-163	-1.89235e-163	-1.30089e-164	-4.02416e-163	-1.01447e-162	-3.56394e-163	-3.8512e-163	-3.48538e-164	1.06641e-162	1.15202e-162	-1.17339e-162	0
4.20905e-164	6.58556e-163	-7.08538e-163	-7.11148e-163	-3.82903e-163	1.25608e-163	6.67744e-163	-7.5849e-163	2.07971e-163	1.78476e-163	-6.97093e-164	7.43745e-163	-7.0694e-163	3.5456e-163	4.20653e-163	-2.17605e-163	-5.35262e-163	1.22556e-164	-8.82735e-164	-4.73047e-163	-1.89235e-163	-1.30089e-164	-4.02416e-163	-1.01447e-162	-3.56394e-163	-3.8512e-163	-3.48538e-164	1.06641e-162	1.15202e-162	-1.17339e-162	0
4.20905e-164	6.58556e-163	-7.08538e-163	-7.11148e-163	-3.82903e-163	1.25608e-163	6.67744e-163	-7.5849e-163	2.07971e-163	1.78476e-163	-6.97093e-164	7.43745e-163	-7.0694e-163	3.5456e-163	4.20653e-163	-2.17605e-163	-5.35262e-163	1.22556e-164	-8.82735e-164	-4.73047e-163	-1.89235e-163	-1.30089e-164	-4.02416e-163	-1.01447e-162	-3.56394e-163	-3.8512e-163	-3.48538e-164	1.06641e-162	1.15202e-162	-1.17339e-162	0
4.20905e-164	6.58556e-163	-7.08538e-163	-7.11148e-163	-3.82903e-163	1.25608e-163	6.67744e-163	-7.5849e-163	2.07971e-163	1.78476e-163	-6.97093e-164	7.43745e-163	-7.0694e-163	3.5456e-163	4.20653e-163	-2.17605e-163	-5.35262e-163	1.22556e-164	-8.82735e-164	-4.73047e-163	-1.89235e-163	-1.30089e-164	-4.02416e-163	-1.01447e-162	-3.56394e-163	-3.8512e-163	-3.48538e-164	1.06641e-162	1.15202e-162	-1.17339e-162	0
4.20905e-164	6.58556e-163	-7.08538e-163	-7.11148e-163	-3.82903e-163	1.25608e-163	6.67744e-163	-7.5849e-163	2.07971e-163	1.78476e-163	-6.97093e-164	7.43745e-163	-7.0694e-163	3.5456e-163	4.20653e-163	-2.17605e-163	-5.35262e-163	1.22556e-164	-8.82735e-164	-4.73047e-163	-1.89235e-163	-1.30089e-164	-4.02416e-163	-1.01447e-162	-3.56394e-163	-3.8512e-163	-3.48538e-164	1.06641e-162	1.15202e-162	-1.17339e-162	0
4.20905e-164	6.58556e-163	-7.08538e-163	-7.11148e-163	-3.82903e-163	1.25608e-163	6.67744e-163	-7.5849e-163	2.07971e-163	1.78476e-163	-6.97093e-164	7.43745e-163	-7.0694e-163	3.5456e-163	4.20653e-163	-2.17605e-163	-5.35262e-163	1.22556e-164	-8.82735e-164	-4.73047e-163	-1.89235e-163	-1.30089e-164	-4.02416e-163	-1.01447e-162	-3.56394e-163	-3.8512e-163	-3.48538e-164	1.06641e-162	1.15202e-162	-1.17339e-162	0
4.20905e-164	6.58556e-163	-7.08538e-163	-7.11148e-163	-3.82903e-163	1.25608e-163	6.67744e-163	-7.5849e-163	2.07971e-163	1.78476e-163	-6.97093e-164	7.43745e-163	-7.0694e-163	3.5456e-163	4.20653e-163	-2.17605e-163	-5.35262e-163	1.22556e-164	-8.82735e-164	-4.73047e-163	-1.89235e-163	-1.30089e-164	-4.02416e-163	-1.01447e-162	-3.56394e-163	-3.8512e-163	-3.48538e-164	1.06641e-162	1.15202e-162	-1.17339e-162	0
4.20905e-164	6.58556e-163	-7.08538e-163	-7.11148e-163	-3.82903e-163	1.25608e-163	6.67744e-163	-7.5849e-163	2.07971e-163	1.78476e-163	-6.97093e-164	7.43745e-163	-7.0694e-163	3.5456e-163	4.20653e-163	-2.17605e-163	-5.35262e-163	1.22556e-164	-8.82735e-164	-4.73047e-163	-1.89235e-163	-1.30089e-164	-4.02416e-163	-1.01447e-162	-3.56394e-163	-3.8512e-163	-3.48538e-164	1.06641e-162	1.15202e-162	-1.17339e-162	0
4.20905e-164	6.58556e-163	-7.08538e-163	-7.11148e-163	-3.82903e-163	1.25608e-163	6.67744e-163	-7.5849e-163	2.07971e-163	1.78476e-163	-6.97093e-164	7.43745e-163	-7.0694e-163	3.5456e-163	4.20653e-163	-2.17605e-163	-5.35262e-163	1.22556e-164	-8.82735e-164	-4.73047e-163	-1.89235e-163	-1.30089e-164	-4.02416e-163	-1.01447e-162	-3.56394e-163	-3.8512e-163	-3.48538e-164	1.06641e-162	1.15202e-162	-1.17339e-162	0
4.20905e-164	6.58556e-163	-7.08538e-163	-7.11148e-163	-3.82903e-163	1.25608e-163	6.67744e-163	-7.5849e-163	2.07971e-163	1.78476e-163	-6.97093e-164	7.43745e-163	-7.0694e-163	3.5456e-163	4.20653e-163	-2.17605e-163	-5.35262e-163	1.22556e-164	-8.82735e-164	-4.73047e-163	-1.89235e-163	-1.30089e-164	-4.02416e-163	-1.01447e-162	-3.56394e-163	-3.8512e-163	-3.48538e-164	1.06641e-162	1.15202e-162	-1.17339e-162	0
4.20905e-164	6.58556e-163	-7.08538e-163	-7.11148e-163	-3.82903e-163	1.25608e-163	6.67744e-163	-7.5849e-163	2.07971e-163	1.78476e-163	-6.97093e-164	7.43745e-163	-7.0694e-163	3.5456e-163	4.20653e-163	-2.17605e-163	-5.35262e-163	1.22556e-164	-8.82735e-164	-4.73047e-163	-1.89235e-163	-1.30089e-164	-4.02416e-163	-1.01447e-162	-3.56394e-163	-3.8512e-163	-3.48538e-164	1.06641e-162	1.15202e-162	-1.17339e-162	0
4.20905e-164	6.58556e-163	-7.08538e-163	-7.11148e-163	-3.82903e-163	1.25608e-163	6.67744e-163	-7.5849e-163	2.07971e-163	1.78476e-163	-6.97093e-164	7.43745e-163	-7.0694e-163	3.5456e-163	4.20653e-163	-2.17605e-163	-5.35262e-163	1.22556e-164	-8.82735e-164	-4.73047e-163	-1.89235e-163	-1.30089e-164	-4.02416e-163	-1.01447e-162	-3.56394e-163	-3.8512e-163	-3.48538e-164	1.06641e-162	1.15202e-162	-1.17339e-162	0
4.20905e-164	6.58556e-163	-7.08538e-163	-7.11148e-163	-3.82903e-163	1.25608e-163	6.67744e-163	-7.5849e-163	2.07971e-163	1.78476e-163	-6.97093e-164	7.43745e-163	-7.0694e-163	3.5456e-163	4.20653e-163	-2.17605e-163	-5.35262e-163	1.22556e-164	-8.82735e-164	-4.73047e-163	-1.89235e-163	-1.30089e-164	-4.02416e-163	-1.01447e-162	-3.56394e-163	-3.8512e-163	-3.48538e-164	1.06641e-162	1.15202e-162	-1.17339e-162	0
4.20905e-164	6.58556e-163	-7.08538e-163	-7.11148e-163	-3.82903e-163	1.25608e-163	6.67744e-163	-7.5849e-163	2.07971e-163	1.78476e-163	-6.97093e-164	7.43745e-163	-7.0694e-163	3.5456e-163	4.20653e-163	-2.17605e-163	-5.35262e-163	1.22556e-164	-8.82735e-164	-4.73047e-163	-1.89235e-163	-1.30089e-164	-4.02416e-163	-1.01447e-162	-3.56394e-163	-3.8512e-163	-3.48538e-164	1.06641e-162	1.15202e-162	-1.17339e-162	0
4.20905e-164	6.58556e-163	-7.08538e-163	-7.11148e-163	-3.82903e-163	1.25608e-163	6.67744e-163	-7.5849e-163	2.07971e-163	1.78476e-163	-6.97093e-164	7.43745e-163	-7.0694e-163	3.5456e-163	4.20653e-163	-2.17605e-163	-5.35262e-163	1.22556e-164	-8.82735e-164	-4.73047e-163	-1.89235e-163	-1.30089e-164	-4.02416e-163	-1.01447e-162	-3.56394e-163	-3.8512e-163	-3.48538e-164	1.06641e-162	1.15202e-162	-1.17339e-162	0
4.20905e-164	6.58556e-163	-7.08538e-163	-7.11148e-163	-3.82903e-163	1.25608e-163	6.67744e-163	-7.5849e-163	2.07971e-163	1.78476e-163	-6.97093e-164	7.43745e-163	-7.0694e-163	3.5456e-163	4.20653e-163	-2.17605e-163	-5.35262e-163	1.22556e-164	-8.82735e-164	-4.73047e-163	-1.89235e-163	-1.30089e-164	-4.02416e-163	-1.01447e-162	-3.56394e-163	-3.8512e-163	-3.48538e-164	1.06641e-162	1.15202e-162	-1.17339e-162	0
4.20905e-164	6.58556e-163	-7.08538e-163	-7.11148e-163	-3.82903e-163	1.25608e-163	6.67744e-163	-7.5849e-163	2.07971e-163	1.78476e-163	-6.97093e-164	7.43745e-163	-7.0694e-163	3.5456e-163	4.20653e-163	-2.17605e-163	-5.35262e-163	1.22556e-164	-8.82735e-164	-4.73047e-163	-1.89235e-163	-1.30089e-164	-4.02416e-163	-1.01447e-162	-3.56394e-163	-3.8512e-163	-3.48538e-164	1.06641e-162	1.15202e-162	-1.17339e-162	0
4.20905e-164	6.58556e-163	-7.08538e-163	-7.11148e-163	-3.82903e-163	1.25608e-163	6.67744e-163	-7.5849e-163	2.07971e-163	1.78476e-163	-6.97093e-164	7.43745e-163	-7.0694e-163	3.5456e-163	4.20653e-163	-2.17605e-163	-5.35262e-163	1.22556e-164	-8.82735e-164	-4.73047e-163	-1.89235e-163	-1.30089e-164	-4.02416e-163	-1.01447e-162	-3.56394e-163	-3.8512e-163	-3.48538e-164	1.06641e-162	1.15202e-162	-1.17339e-162	0
4.20905e-164	6.58556e-163	-7.08538e-163	-7.11148e-163	-3.82903e-163	1.25608e-163	6.67744e-163	-7.5849e-163	2.07971e-163	1.78476e-163	-6.97093e-164	7.43745e-163	-7.0694e-163	3.5456e-163	4.20653e-163	-2.17605e-163	-5.35262e-163	1.22556e-164	-8.82735e-164	-4.73047e-163	-1.89235e-163	-1.30089e-164	-4.02416e-163	-1.01447e-162	-3.56394e-163	-3.8512e-163	-3.48538e-164	1.06641e-162	1.15202e-162	-1.17339e-162	0
4.20905e-164	6.58556e-163	-7.08538e-163	-7.11148e-163	-3.82903e-163	1.25608e-163	6.67744e-163	-7.5849e-163	2.07971e-163	1.78476e-163	-6.97093e-164	7.43745e-163	-7.0694e-163	3.5456e-163	4.20653e-163	-2.17605e-163	-5.35262e-163	1.22556e-164	-8.82735e-164	-4.73047e-163	-1.89235e-163	-1.30089e-164	-4.02416e-163	-1.01447e-162	-3.56394e-163	-3.8512e-163	-3.48538e-164	1.06641e-162	1.15202e-162	-1.17339e-162	0
4.20905e-164	6.58556e-163	-7.08538e-163	-7.11148e-163	-3.82903e-163	1.25608e-163	6.67744e-163	-7.5849e-163	2.07971e-163	1.78476e-163	-6.97093e-164	7.43745e-163	-7.0694e-163	3.5456e-163	4.20653e-163	-2.17605e-163	-5.35262e-163	1.22556e-164	-8.82735e-164	-4.73047e-163	-1.89235e-163	-1.30089e-164	-4.02416e-163	-1.01447e-162	-3.56394e-163	-3.8512e-163	-3.48538e-164	1.06641e-162	1.15202e-162	-1.17339e-162	0
4.20905e-164	6.58556e-163	-7.08538e-163	-7.11148e-163	-3.82903e-163	1.25608e-163	6.67744e-163	-7.5849e-163	2.07971e-163	1.78476e-163	-6.97093e-164	7.43745e-163	-7.0694e-163	3.5456e-163	4.20653e-163	-2.17605e-163	-5.35262e-163	1.22556e-164	-8.82735e-164	-4.73047e-163	-1.89235e-163	-1.30089e-164	-4.02416e-163	-1.01447e-162	-3.56394e-163	-3.8512e-163	-3.48538e-164	1.06641e-162	1.15202e-162	-1.17339e-162	0
4.20905e-164	6.58556e-163	-7.08538e-163	-7.11148e-163	-3.82903e-163	1.25608e-163	6.67744e-163	-7.5849e-163	2.07971e-163	1.78476e-163	-6.97093e-164	7.43745e-163	-7.0694e-163	3.5456e-163	4.20653e-163	-2.17605e-163	-5.35262e-163	1.22556e-164	-8.82735e-164	-4.73047e-163	-1.89235e-163	-1.30089e-164	-4.02416e-163	-1.01447e-162	-3.56394e-163	-3.8512e-163	-3.48538e-164	1.06641e-162	1.15202e-162	-1.17339e-162	0
4.20905e-164	6.58556e-163	-7.08538e-163	-7.11148e-163	-3.82903e-163	1.25608e-163	6.67744e-163	-7.5849e-163	2.07971e-163	1.78476e-163	-6.97093e-164	7.43745e-163	-7.0694e-163	3.5456e-163	4.20653e-163	-2.17605e-163	-5.35262e-163	1.22556e-164	-8.82735e-164	-4.73047e-163	-1.89235e-163	-1.30089e-164	-4.02416e-163	-1.01447e-162	-3.56394e-163	-3.8512e-163	-3.48538e-164	1.06641e-162	1.15202e-162	-1.17339e-162	0
4.20905e-164	6.58556e-163	-7.08538e-163	-7.11148e-163	-3.82903e-163	1.25608e-163	6.67744e-163	-7.5849e-163	2.07971e-163	1.78476e-163	-6.97093e-164	7.43745e-163	-7.0694e-163	3.5456e-163	4.20653e-163	-2.17605e-163	-5.35262e-163	1.22556e-164	-8.82735e-164	-4.73047e-163	-1.89235e-163	-1.30089e-164	-4.02416e-163	-1.01447e-162	-3.56394e-163	-3.8512e-163	-3.48538e-164	1.06641e-162	1.15202e-162	-1.17339e-162	0
4.20905e-164	6.58556e-163	-7.08538e-163	-7.11148e-163	-3.82903e-163	1.25608e-163	6.67744e-163	-7.5849e-163	2.07971e-163	1.78476e-163	-6.97093e-164	7.43745e-163	-7.0694e-163	3.5456e-163	4.20653e-163	-2.17605e-163	-5.35262e-163	1.22556e-164	-8.82735e-164	-4.73047e-163	-1.89235e-163	-1.30089e-164	-4.02416e-163	-1.01447e-162	-3.56394e-163	-3.8512e-163	-3.48538e-164	1.06641e-162	1.15202e-162	-1.17339e-162	0
4.20905e-164	6.58556e-163	-7.08538e-163	-7.11148e-163	-3.82903e-163	1.25608e-163	6.67744e-163	-7.5849e-163	2.07971e-163	1.78476e-163	-6.97093e-164	7.43745e-163	-7.0694e-163	3.5456e-163	4.20653e-163	-2.17605e-163	-5.35262e-163	1.22556e-164	-8.82735e-164	-4.73047e-163	-1.89235e-163	-1.30089e-164	-4.02416e-163	-1.01447e-162	-3.56394e-163	-3.8512e-163	-3.48538e-164	1.06641e-162	1.15202e-162	-1.17339e-162	0
4.20905e-164	6.58556e-163	-7.08538e-163	-7.11148e-163	-3.82903e-163	1.25608e-163	6.67744e-163	-7.5849e-163	2.07971e-163	1.78476e-163	-6.97093e-164	7.43745e-163	-7.0694e-163	3.5456e-163	4.20653e-163	-2.17605e-163	-5.35262e-163	1.22556e-164	-8.82735e-164	-4.73047e-163	-1.89235e-163	-1.30089e-164	-4.02416e-163	-1.01447e-162	-3.56394e-163	-3.8512e-163	-3.48538e-164	1.06641e-162	1.15202e-162	-1.17339e-162	0
4.20905e-164	6.58556e-163	-7.08538e-163	-7.11148e-163	-3.82903e-163	1.25608e-163	6.67744e-163	-7.5849e-163	2.07971e-163	1.78476e-163	-6.97093e-164	7.43745e-163	-7.0694e-163	3.5456e-163	4.20653e-163	-2.17605e-163	-5.35262e-163	1.22556e-164	-8.82735e-164	-4.73047e-163	-1.89235e-163	-1.30089e-164	-4.02416e-163	-1.01447e-162	-3.56394e-163	-3.8512e-163	-3.48538e-164	1.06641e-162	1.15202e-162	-1.17339e-162	0
4.20905e-164	6.58556e-163	-7.08538e-163	-7.11148e-163	-3.82903e-163	1.25608e-163	6.67744e-163	-7.5849e-163	2.07971e-163	1.78476e-163	-6.97093e-164	7.43745e-163	-7.0694e-163	3.5456e-163	4.20653e-163	-2.17605e-163	-5.35262e-163	1.22556e-164	-8.82735e-164	-4.73047e-163	-1.89235e-163	-1.30089e-164	-4.02416e-163	-1.01447e-162	-3.56394e-163	-3.8512e-163	-3.48538e-164	1.06641e-162	1.15202e-162	-1.17339e-162	0
4.20905e-164	6.58556e-163	-7.08538e-163	-7.11148e-163	-3.82903e-163	1.25608e-163	6.67744e-163	-7.5849e-163	2.07971e-163	1.78476e-163	-6.97093e-164	7.43745e-163	-7.0694e-163	3.5456e-163	4.20653e-163	-2.17605e-163	-5.35262e-163	1.22556e-164	-8.82735e-164	-4.73047e-163	-1.89235e-163	-1.30089e-164	-4.02416e-163	-1.01447e-162	-3.56394e-163	-3.8512e-163	-3.48538e-164	1.06641e-162	1.15202e-162	-1.17339e-162	0
4.20905e-164	6.58556e-163	-7.08538e-163	-7.11148e-163	-3.82903e-163	1.25608e-163	6.67744e-163	-7.5849e-163	2.07971e-163	1.78476e-163	-6.97093e-164	7.43745e-163	-7.0694e-163	3.5456e-163	4.20653e-163	-2.17605e-163	-5.35262e-163	1.22556e-164	-8.82735e-164	-4.73047e-163	-1.89235e-163	-1.30089e-164	-4.02416e-163	-1.01447e-162	-3.56394e-163	-3.8512e-163	-3.48538e-164	1.06641e-162	1.15202e-162	-1.17339e-162	0
4.20905e-164	6.58556e-163	-7.08538e-163	-7.11148e-163	-3.82903e-163	1.25608e-163	6.67744e-163	-7.5849e-163	2.07971e-163	1.78476e-163	-6.97093e-164	7.43745e-163	-7.0694e-163	3.5456e-163	4.20653e-163	-2.17605e-163	-5.35262e-163	1.22556e-164	-8.82735e-164	-4.73047e-163	-1.89235e-163	-1.30089e-164	-4.02416e-163	-1.01447e-162	-3.56394e-163	-3.8512e-163	-3.48538e-164	1.06641e-162	1.15202e-162	-1.17339e-162	0
4.20905e-164	6.58556e-163	-7.08538e-163	-7.11148e-163	-3.82903e-163	1.25608e-163	6.67744e-163	-7.5849e-163	2.07971e-163	1.78476e-163	-6.97093e-164	7.43745e-163	-7.0694e-163	3.5456e-163	4.20653e-163	-2.17605e-163	-5.35262e-163	1.22556e-164	-8.82735e-164	-4.73047e-163	-1.89235e-163	-1.30089e-164	-4.02416e-163	-1.01447e-162	-3.56394e-163	-3.8512e-163	-3.48538e-164	1.06641e-162	1.15202e-162	-1.17339e-162	0
4.20905e-164	6.58556e-163	-7.08538e-163	-7.11148e-163	-3.82903e-163	1.25608e-163	6.67744e-163	-7.5849e-163	2.07971e-163	1.78476e-163	-6.97093e-164	7.43745e-163	-7.0694e-163	3.5456e-163	4.20653e-163	-2.17605e-163	-5.35262e-163	1.22556e-164	-8.82735e-164	-4.73047e-163	-1.89235e-163	-1.30089e-164	-4.02416e-163	-1.01447e-162	-3.56394e-163	-3.8512e-163	-3.48538e-164	1.06641e-162	1.15202e-162	-1.17339e-162	0
4.20905e-164	6.58556e-163	-7.08538e-163	-7.11148e-163	-3.82903e-163	1.25608e-163	6.67744e-163	-7.5849e-163	2.07971e-163	1.78476e-163	-6.97093e-164	7.43745e-163	-7.0694e-163	3.5456e-163	4.20653e-163	-2.17605e-163	-5.35262e-163	1.22556e-164	-8.82735e-164	-4.73047e-163	-1.89235e-163	-1.30089e-164	-4.02416e-163	-1.01447e-162	-3.56394e-163	-3.8512e-163	-3.48538e-164	1.06641e-162	1.15202e-162	-1.17339e-162	0
4.20905e-164	6.58556e-163	-7.08538e-163	-7.11148e-163	-3.82903e-163	1.25608e-163	6.67744e-163	-7.5849e-163	2.07971e-163	1.78476e-163	-6.97093e-164	7.43745e-163	-7.0694e-163	3.5456e-163	4.20653e-163	-2.17605e-163	-5.35262e-163	1.22556e-164	-8.82735e-164	-4.73047e-163	-1.89235e-163	-1.30089e-164	-4.02416e-163	-1.01447e-162	-3.56394e-163	-3.8512e-163	-3.48538e-164	1.06641e-162	1.15202e-162	-1.17339e-162	0
4.20905e-164	6.58556e-163	-7.08538e-163	-7.11148e-163	-3.82903e-163	1.25608e-163	6.67744e-163	-7.5849e-163	2.07971e-163	1.78476e-163	-6.97093e-164	7.43745e-163	-7.0694e-163	3.5456e-163	4.20653e-163	-2.17605e-163	-5.35262e-163	1.22556e-164	-8.82735e-164	-4.73047e-163	-1.89235e-163	-1.30089e-164	-4.02416e-163	-1.01447e-162	-3.56394e-163	-3.8512e-163	-3.48538e-164	1.06641e-162	1.15202e-162	-1.17339e-162	0
4.20905e-164	6.58556e-163	-7.08538e-163	-7.11148e-163	-3.82903e-163	1.25608e-163	6.67744e-163	-7.5849e-163	2.07971e-163	1.78476e-163	-6.97093e-164	7.43745e-163	-7.0694e-163	3.5456e-163	4.20653e-163	-2.17605e-163	-5.35262e-163	1.22556e-164	-8.82735e-164	-4.73047e-163	-1.89235e-163	-1.30089e-164	-4.02416e-163	-1.01447e-162	-3.56394e-163	-3.8512e-163	-3.48538e-164	1.06641e-162	1.15202e-162	-1.17339e-162	0
4.20905e-164	6.58556e-163	-7.08538e-163	-7.11148e-163	-3.82903e-163	1.25608e-163	6.67744e-163	-7.5849e-163	2.07971e-163	1.78476e-163	-6.97093e-164	7.43745e-163	-7.0694e-163	3.5456e-163	4.20653e-163	-2.17605e-163	-5.35262e-163	1.22556e-164	-8.82735e-164	-4.73047e-163	-1.89235e-163	-1.30089e-164	-4.02416e-163	-1.01447e-162	-3.56394e-163	-3.8512e-163	-3.48538e-164	1.06641e-162	1.15202e-162	-1.17339e-162	0
4.20905e-164	6.58556e-163	-7.08538e-163	-7.11148e-163	-3.82903e-163	1.25608e-163	6.67744e-163	-7.5849e-163	2.07971e-163	1.78476e-163	-6.97093e-164	7.43745e-163	-7.0694e-163	3.5456e-163	4.20653e-163	-2.17605e-163	-5.35262e-163	1.22556e-164	-8.82735e-164	-4.73047e-163	-1.89235e-163	-1.30089e-164	-4.02416e-163	-1.01447e-162	-3.56394e-163	-3.8512e-163	-3.48538e-164	1.06641e-162	1.15202e-162	-1.17339e-162	0
4.20905e-164	6.58556e-163	-7.08538e-163	-7.11148e-163	-3.82903e-163	1.25608e-163	6.67744e-163	-7.5849e-163	2.07971e-163	1.78476e-163	-6.97093e-164	7.43745e-163	-7.0694e-163	3.5456e-163	4.20653e-163	-2.17605e-163	-5.35262e-163	1.22556e-164	-8.82735e-164	-4.73047e-163	-1.89235e-163	-1.30089e-164	-4.02416e-163	-1.01447e-162	-3.56394e-163	-3.8512e-163	-3.48538e-164	1.06641e-162	1.15202e-162	-1.17339e-162	0
4.20905e-164	6.58556e-163	-7.08538e-163	-7.11148e-163	-3.82903e-163	1.25608e-163	6.67744e-163	-7.5849e-163	2.07971e-163	1.78476e-163	-6.97093e-164	7.43745e-163	-7.0694e-163	3.5456e-163	4.20653e-163	-2.17605e-163	-5.35262e-163	1.22556e-164	-8.82735e-164	-4.73047e-163	-1.89235e-163	-1.30089e-164	-4.02416e-163	-1.01447e-162	-3.56394e-163	-3.8512e-163	-3.48538e-164	1.06641e-162	1.15202e-162	-1.17339e-162	0
4.20905e-164	6.58556e-163	-7.08538e-163	-7.11148e-163	-3.82903e-163	1.25608e-163	6.67744e-163	-7.5849e-163	2.07971e-163	1.78476e-163	-6.97093e-164	7.43745e-163	-7.0694e-163	3.5456e-163	4.20653e-163	-2.17605e-163	-5.35262e-163	1.22556e-164	-8.82735e-164	-4.73047e-163	-1.89235e-163	-1.30089e-164	-4.02416e-163	-1.01447e-162	-3.56394e-163	-3.8512e-163	-3.48538e-164	1.06641e-162	1.15202e-162	-1.17339e-162	0
4.20905e-164	6.58556e-163	-7.08538e-163	-7.11148e-163	-3.82903e-163	1.25608e-163	6.67744e-163	-7.5849e-163	2.07971e-163	1.78476e-163	-6.97093e-164	7.43745e-163	-7.0694e-163	3.5456e-163	4.20653e-163	-2.17605e-163	-5.35262e-163	1.22556e-164	-8.82735e-164	-4.73047e-163	-1.89235e-163	-1.30089e-164	-4.02416e-163	-1.01447e-162	-3.56394e-163	-3.8512e-163	-3.48538e-164	1.06641e-162	1.15202e-162	-1.17339e-162	0
4.20905e-164	6.58556e-163	-7.08538e-163	-7.11148e-163	-3.82903e-163	1.25608e-163	6.67744e-163	-7.5849e-163	2.07971e-163	1.78476e-163	-6.97093e-164	7.43745e-163	-7.0694e-163	3.5456e-163	4.20653e-163	-2.17605e-163	-5.35262e-163	1.22556e-164	-8.82735e-164	-4.73047e-163	-1.89235e-163	-1.30089e-164	-4.02416e-163	-1.01447e-162	-3.56394e-163	-3.8512e-163	-3.48538e-164	1.06641e-162	1.15202e-162	-1.17339e-162	0
4.20905e-164	6.58556e-163	-7.08538e-163	-7.11148e-163	-3.82903e-163	1.25608e-163	6.67744e-163	-7.5849e-163	2.07971e-163	1.78476e-163	-6.97093e-164	7.43745e-163	-7.0694e-163	3.5456e-163	4.20653e-163	-2.17605e-163	-5.35262e-163	1.22556e-164	-8.82735e-164	-4.73047e-163	-1.89235e-163	-1.30089e-164	-4.02416e-163	-1.01447e-162	-3.56394e-163	-3.8512e-163	-3.48538e-164	1.06641e-162	1.15202e-162	-1.17339e-162	0
4.20905e-164	6.58556e-163	-7.08538e-163	-7.11148e-163	-3.82903e-163	1.25608e-163	6.67744e-163	-7.5849e-163	2.07971e-163	1.78476e-163	-6.97093e-164	7.43745e-163	-7.0694e-163	3.5456e-163	4.20653e-163	-2.17605e-163	-5.35262e-163	1.22556e-164	-8.82735e-164	-4.73047e-163	-1.89235e-163	-1.30089e-164	-4.02416e-163	-1.01447e-162	-3.56394e-163	-3.8512e-163	-3.48538e-164	1.06641e-162	1.15202e-162	-1.17339e-162	0
4.20905e-164	6.58556e-163	-7.08538e-163	-7.11148e-163	-3.82903e-163	1.25608e-163	6.67744e-163	-7.5849e-163	2.07971e-163	1.78476e-163	-6.97093e-164	7.43745e-163	-7.0694e-163	3.5456e-163	4.20653e-163	-2.17605e-163	-5.35262e-163	1.22556e-164	-8.82735e-164	-4.73047e-163	-1.89235e-163	-1.30089e-164	-4.02416e-163	-1.01447e-162	-3.56394e-163	-3.8512e-163	-3.48538e-164	1.06641e-162	1.15202e-162	-1.17339e-162	0
4.20905e-164	6.58556e-163	-7.08538e-163	-7.11148e-163	-3.82903e-163	1.25608e-163	6.67744e-163	-7.5849e-163	2.07971e-163	1.78476e-163	-6.97093e-164	7.43745e-163	-7.0694e-163	3.5456e-163	4.20653e-163	-2.17605e-163	-5.35262e-163	1.22556e-164	-8.82735e-164	-4.73047e-163	-1.89235e-163	-1.30089e-164	-4.02416e-163	-1.01447e-162	-3.56394e-163	-3.8512e-163	-3.48538e-164	1.06641e-162	1.15202e-162	-1.17339e-162	0
4.20905e-164	6.58556e-163	-7.08538e-163	-7.11148e-163	-3.82903e-163	1.25608e-163	6.67744e-163	-7.5849e-163	2.07971e-163	1.78476e-163	-6.97093e-164	7.43745e-163	-7.0694e-163	3.5456e-163	4.20653e-163	-2.17605e-163	-5.35262e-163	1.22556e-164	-8.82735e-164	-4.73047e-163	-1.89235e-163	-1.30089e-164	-4.02416e-163	-1.01447e-162	-3.56394e-163	-3.8512e-163	-3.48538e-164	1.06641e-162	1.15202e-162	-1.17339e-162	0
4.20905e-164	6.58556e-163	-7.08538e-163	-7.11148e-163	-3.82903e-163	1.25608e-163	6.67744e-163	-7.5849e-163	2.07971e-163	1.78476e-163	-6.97093e-164	7.43745e-163	-7.0694e-163	3.5456e-163	4.20653e-163	-2.17605e-163	-5.35262e-163	1.22556e-164	-8.82735e-164	-4.73047e-163	-1.89235e-163	-1.30089e-164	-4.02416e-163	-1.01447e-162	-3.56394e-163	-3.8512e-163	-3.48538e-164	1.06641e-162	1.15202e-162	-1.17339e-162	0
4.20905e-164	6.58556e-163	-7.08538e-163	-7.11148e-163	-3.82903e-163	1.25608e-163	6.67744e-163	-7.5849e-163	2.07971e-163	1.78476e-163	-6.97093e-164	7.43745e-163	-7.0694e-163	3.5456e-163	4.20653e-163	-2.17605e-163	-5.35262e-163	1.22556e-164	-8.82735e-164	-4.73047e-163	-1.89235e-163	-1.30089e-164	-4.02416e-163	-1.01447e-162	-3.56394e-163	-3.8512e-163	-3.48538e-164	1.06641e-162	1.15202e-162	-1.17339e-162	0
4.20905e-164	6.58556e-163	-7.08538e-163	-7.11148e-163	-3.82903e-163	1.25608e-163	6.67744e-163	-7.5849e-163	2.07971e-163	1.78476e-163	-6.97093e-164	7.43745e-163	-7.0694e-163	3.5456e-163	4.20653e-163	-2.17605e-163	-5.35262e-163	1.22556e-164	-8.82735e-164	-4.73047e-163	-1.89235e-163	-1.30089e-164	-4.02416e-163	-1.01447e-162	-3.56394e-163	-3.8512e-163	-3.48538e-164	1.06641e-162	1.15202e-162	-1.17339e-162	0
4.20905e-164	6.58556e-163	-7.08538e-163	-7.11148e-163	-3.82903e-163	1.25608e-163	6.67744e-163	-7.5849e-163	2.07971e-163	1.78476e-163	-6.97093e-164	7.43745e-163	-7.0694e-163	3.5456e-163	4.20653e-163	-2.17605e-163	-5.35262e-163	1.22556e-164	-8.82735e-164	-4.73047e-163	-1.89235e-163	-1.30089e-164	-4.02416e-163	-1.01447e-162	-3.56394e-163	-3.8512e-163	-3.48538e-164	1.06641e-162	1.15202e-162	-1.17339e-162	0
4.20905e-164	6.58556e-163	-7.08538e-163	-7.11148e-163	-3.82903e-163	1.25608e-163	6.67744e-163	-7.5849e-163	2.07971e-163	1.78476e-163	-6.97093e-164	7.43745e-163	-7.0694e-163	3.5456e-163	4.20653e-163	-2.17605e-163	-5.35262e-163	1.22556e-164	-8.82735e-164	-4.73047e-163	-1.89235e-163	-1.30089e-164	-4.02416e-163	-1.01447e-162	-3.56394e-163	-3.8512e-163	-3.48538e-164	1.06641e-162	1.15202e-162	-1.17339e-162	0
4.20905e-164	6.58556e-163	-7.08538e-163	-7.11148e-163	-3.82903e-163	1.25608e-163	6.67744e-163	-7.5849e-163	2.07971e-163	1.78476e-163	-6.97093e-164	7.43745e-163	-7.0694e-163	3.5456e-163	4.20653e-163	-2.17605e-163	-5.35262e-163	1.22556e-164	-8.82735e-164	-4.73047e-163	-1.89235e-163	-1.30089e-164	-4.02416e-163	-1.01447e-162	-3.56394e-163	-3.8512e-163	-3.48538e-164	1.06641e-162	1.15202e-162	-1.17339e-162	0
4.20905e-164	6.58556e-163	-7.08538e-163	-7.11148e-163	-3.82903e-163	1.25608e-163	6.67744e-163	-7.5849e-163	2.07971e-163	1.78476e-163	-6.97093e-164	7.43745e-163	-7.0694e-163	3.5456e-163	4.20653e-163	-2.17605e-163	-5.35262e-163	1.22556e-164	-8.82735e-164	-4.73047e-163	-1.89235e-163	-1.30089e-164	-4.02416e-163	-1.01447e-162	-3.56394e-163	-3.8512e-163	-3.48538e-164	1.06641e-162	1.15202e-162	-1.17339e-162	0
4.20905e-164	6.58556e-163	-7.08538e-163	-7.11148e-163	-3.82903e-163	1.25608e-163	6.67744e-163	-7.5849e-163	2.07971e-163	1.78476e-163	-6.97093e-164	7.43745e-163	-7.0694e-163	3.5456e-163	4.20653e-163	-2.17605e-163	-5.35262e-163	1.22556e-164	-8.82735e-164	-4.73047e-163	-1.89235e-163	-1.30089e-164	-4.02416e-163	-1.01447e-162	-3.56394e-163	-3.8512e-163	-3.48538e-164	1.06641e-162	1.15202e-162	-1.17339e-162	0
4.20905e-164	6.58556e-163	-7.08538e-163	-7.11148e-163	-3.82903e-163	1.25608e-163	6.67744e-163	-7.5849e-163	2.07971e-163	1.78476e-163	-6.97093e-164	7.43745e-163	-7.0694e-163	3.5456e-163	4.20653e-163	-2.17605e-163	-5.35262e-163	1.22556e-164	-8.82735e-164	-4.73047e-163	-1.89235e-163	-1.30089e-164	-4.02416e-163	-1.01447e-162	-3.56394e-163	-3.8512e-163	-3.48538e-164	1.06641e-162	1.15202e-162	-1.17339e-162	0
4.20905e-164	6.58556e-163	-7.08538e-163	-7.11148e-163	-3.82903e-163	1.25608e-163	6.67744e-163	-7.5849e-163	2.07971e-163	1.78476e-163	-6.97093e-164	7.43745e-163	-7.0694e-163	3.5456e-163	4.20653e-163	-2.17605e-163	-5.35262e-163	1.22556e-164	-8.82735e-164	-4.73047e-163	-1.89235e-163	-1.30089e-164	-4.02416e-163	-1.01447e-162	-3.56394e-163	-3.8512e-163	-3.48538e-164	1.06641e-162	1.15202e-162	-1.17339e-162	0
4.20905e-164	6.58556e-163	-7.08538e-163	-7.11148e-163	-3.82903e-163	1.25608e-163	6.67744e-163	-7.5849e-163	2.07971e-163	1.78476e-163	-6.97093e-164	7.43745e-163	-7.0694e-163	3.5456e-163	4.20653e-163	-2.17605e-163	-5.35262e-163	1.22556e-164	-8.82735e-164	-4.73047e-163	-1.89235e-163	-1.30089e-164	-4.02416e-163	-1.01447e-162	-3.56394e-163	-3.8512e-163	-3.48538e-164	1.06641e-162	1.15202e-162	-1.17339e-162	0
4.20905e-164	6.58556e-163	-7.08538e-163	-7.11148e-163	-3.82903e-163	1.25608e-163	6.67744e-163	-7.5849e-163	2.07971e-163	1.78476e-163	-6.97093e-164	7.43745e-163	-7.0694e-163	3.5456e-163	4.20653e-163	-2.17605e-163	-5.35262e-163	1.22556e-164	-8.82735e-164	-4.73047e-163	-1.89235e-163	-1.30089e-164	-4.02416e-163	-1.01447e-162	-3.56394e-163	-3.8512e-163	-3.48538e-164	1.06641e-162	1.15202e-162	-1.17339e-162	0
4.20905e-164	6.58556e-163	-7.08538e-163	-7.11148e-163	-3.82903e-163	1.25608e-163	6.67744e-163	-7.5849e-163	2.07971e-163	1.78476e-163	-6.97093e-164	7.43745e-163	-7.0694e-163	3.5456e-163	4.20653e-163	-2.17605e-163	-5.35262e-163	1.22556e-164	-8.82735e-164	-4.73047e-163	-1.89235e-163	-1.30089e-164	-4.02416e-163	-1.01447e-162	-3.56394e-163	-3.8512e-163	-3.48538e-164	1.06641e-162	1.15202e-162	-1.17339e-162	0
4.20905e-164	6.58556e-163	-7.08538e-163	-7.11148e-163	-3.82903e-163	1.25608e-163	6.67744e-163	-7.5849e-163	2.07971e-163	1.78476e-163	-6.97093e-164	7.43745e-163	-7.0694e-163	3.5456e-163	4.20653e-163	-2.17605e-163	-5.35262e-163	1.22556e-164	-8.82735e-164	-4.73047e-163	-1.89235e-163	-1.30089e-164	-4.02416e-163	-1.01447e-162	-3.56394e-163	-3.8512e-163	-3.48538e-164	1.06641e-162	1.15202e-162	-1.17339e-162	0
4.20905e-164	6.58556e-163	-7.08538e-163	-7.11148e-163	-3.82903e-163	1.25608e-163	6.67744e-163	-7.5849e-163	2.07971e-163	1.78476e-163	-6.97093e-164	7.43745e-163	-7.0694e-163	3.5456e-163	4.20653e-163	-2.17605e-163	-5.35262e-163	1.22556e-164	-8.82735e-164	-4.73047e-163	-1.89235e-163	-1.30089e-164	-4.02416e-163	-1.01447e-162	-3.56394e-163	-3.8512e-163	-3.48538e-164	1.06641e-162	1.15202e-162	-1.17339e-162	0
4.20905e-164	6.58556e-163	-7.08538e-163	-7.11148e-163	-3.82903e-163	1.25608e-163	6.67744e-163	-7.5849e-163	2.07971e-163	1.78476e-163	-6.97093e-164	7.43745e-163	-7.0694e-163	3.5456e-163	4.20653e-163	-2.17605e-163	-5.35262e-163	1.22556e-164	-8.82735e-164	-4.73047e-163	-1.89235e-163	-1.30089e-164	-4.02416e-163	-1.01447e-162	-3.56394e-163	-3.8512e-163	-3.48538e-164	1.06641e-162	1.15202e-162	-1.17339e-162	0
4.20905e-164	6.58556e-163	-7.08538e-163	-7.11148e-163	-3.82903e-163	1.25608e-163	6.67744e-163	-7.5849e-163	2.07971e-163	1.78476e-163	-6.97093e-164	7.43745e-163	-7.0694e-163	3.5456e-163	4.20653e-163	-2.17605e-163	-5.35262e-163	1.22556e-164	-8.82735e-164	-4.73047e-163	-1.89235e-163	-1.30089e-164	-4.02416e-163	-1.01447e-162	-3.56394e-163	-3.8512e-163	-3.48538e-164	1.06641e-162	1.15202e-162	-1.17339e-162	0
4.20905e-164	6.58556e-163	-7.08538e-163	-7.11148e-163	-3.82903e-163	1.25608e-163	6.67744e-163	-7.5849e-163	2.07971e-163	1.78476e-163	-6.97093e-164	7.43745e-163	-7.0694e-163	3.5456e-163	4.20653e-163	-2.17605e-163	-5.35262e-163	1.22556e-164	-8.82735e-164	-4.73047e-163	-1.89235e-163	-1.30089e-164	-4.02416e-163	-1.01447e-162	-3.56394e-163	-3.8512e-163	-3.48538e-164	1.06641e-162	1.15202e-162	-1.17339e-162	0
4.20905e-164	6.58556e-163	-7.08538e-163	-7.11148e-163	-3.82903e-163	1.25608e-163	6.67744e-163	-7.5849e-163	2.07971e-163	1.78476e-163	-6.97093e-164	7.43745e-163	-7.0694e-163	3.5456e-163	4.20653e-163	-2.17605e-163	-5.35262e-163	1.22556e-164	-8.82735e-164	-4.73047e-163	-1.89235e-163	-1.30089e-164	-4.02416e-163	-1.01447e-162	-3.56394e-163	-3.8512e-163	-3.48538e-164	1.06641e-162	1.15202e-162	-1.17339e-162	0
4.20905e-164	6.58556e-163	-7.08538e-163	-7.11148e-163	-3.82903e-163	1.25608e-163	6.67744e-163	-7.5849e-163	2.07971e-163	1.78476e-163	-6.97093e-164	7.43745e-163	-7.0694e-163	3.5456e-163	4.20653e-163	-2.17605e-163	-5.35262e-163	1.22556e-164	-8.82735e-164	-4.73047e-163	-1.89235e-163	-1.30089e-164	-4.02416e-163	-1.01447e-162	-3.56394e-163	-3.8512e-163	-3.48538e-164	1.06641e-162	1.15202e-162	-1.17339e-162	0
4.20905e-164	6.58556e-163	-7.08538e-163	-7.11148e-163	-3.82903e-163	1.25608e-163	6.67744e-163	-7.5849e-163	2.07971e-163	1.78476e-163	-6.97093e-164	7.43745e-163	-7.0694e-163	3.5456e-163	4.20653e-163	-2.17605e-163	-5.35262e-163	1.22556e-164	-8.82735e-164	-4.73047e-163	-1.89235e-163	-1.30089e-164	-4.02416e-163	-1.01447e-162	-3.56394e-163	-3.8512e-163	-3.48538e-164	1.06641e-162	1.15202e-162	-1.17339e-162	0
4.20905e-164	6.58556e-163	-7.08538e-163	-7.11148e-163	-3.82903e-163	1.25608e-163	6.67744e-163	-7.5849e-163	2.07971e-163	1.78476e-163	-6.97093e-164	7.43745e-163	-7.0694e-163	3.5456e-163	4.20653e-163	-2.17605e-163	-5.35262e-163	1.22556e-164	-8.82735e-164	-4.73047e-163	-1.89235e-163	-1.30089e-164	-4.02416e-163	-1.01447e-162	-3.56394e-163	-3.8512e-163	-3.48538e-164	1.06641e-162	1.15202e-162	-1.17339e-162	0
4.20905e-164	6.58556e-163	-7.08538e-163	-7.11148e-163	-3.82903e-163	1.25608e-163	6.67744e-163	-7.5849e-163	2.07971e-163	1.78476e-163	-6.97093e-164	7.43745e-163	-7.0694e-163	3.5456e-163	4.20653e-163	-2.17605e-163	-5.35262e-163	1.22556e-164	-8.82735e-164	-4.73047e-163	-1.89235e-163	-1.30089e-164	-4.02416e-163	-1.01447e-162	-3.56394e-163	-3.8512e-163	-3.48538e-164	1.06641e-162	1.15202e-162	-1.17339e-162	0
4.20905e-164	6.58556e-163	-7.08538e-163	-7.11148e-163	-3.82903e-163	1.25608e-163	6.67744e-163	-7.5849e-163	2.07971e-163	1.78476e-163	-6.97093e-164	7.43745e-163	-7.0694e-163	3.5456e-163	4.20653e-163	-2.17605e-163	-5.35262e-163	1.22556e-164	-8.82735e-164	-4.73047e-163	-1.89235e-163	-1.30089e-164	-4.02416e-163	-1.01447e-162	-3.56394e-163	-3.8512e-163	-3.48538e-164	1.06641e-162	1.15202e-162	-1.17339e-162	0
4.20905e-164	6.58556e-163	-7.08538e-163	-7.11148e-163	-3.82903e-163	1.25608e-163	6.67744e-163	-7.5849e-163	2.07971e-163	1.78476e-163	-6.97093e-164	7.43745e-163	-7.0694e-163	3.5456e-163	4.20653e-163	-2.17605e-163	-5.35262e-163	1.22556e-164	-8.82735e-164	-4.73047e-163	-1.89235e-163	-1.30089e-164	-4.02416e-163	-1.01447e-162	-3.56394e-163	-3.8512e-163	-3.48538e-164	1.06641e-162	1.15202e-162	-1.17339e-162	0
4.20905e-164	6.58556e-163	-7.08538e-163	-7.11148e-163	-3.82903e-163	1.25608e-163	6.67744e-163	-7.5849e-163	2.07971e-163	1.78476e-163	-6.97093e-164	7.43745e-163	-7.0694e-163	3.5456e-163	4.20653e-163	-2.17605e-163	-5.35262e-163	1.22556e-164	-8.82735e-164	-4.73047e-163	-1.89235e-163	-1.30089e-164	-4.02416e-163	-1.01447e-162	-3.56394e-163	-3.8512e-163	-3.48538e-164	1.06641e-162	1.15202e-162	-1.17339e-162	0
4.20905e-164	6.58556e-163	-7.08538e-163	-7.11148e-163	-3.82903e-163	1.25608e-163	6.67744e-163	-7.5849e-163	2.07971e-163	1.78476e-163	-6.97093e-164	7.43745e-163	-7.0694e-163	3.5456e-163	4.20653e-163	-2.17605e-163	-5.35262e-163	1.22556e-164	-8.82735e-164	-4.73047e-163	-1.89235e-163	-1.30089e-164	-4.02416e-163	-1.01447e-162	-3.56394e-163	-3.8512e-163	-3.48538e-164	1.06641e-162	1.15202e-162	-1.17339e-162	0
4.20905e-164	6.58556e-163	-7.08538e-163	-7.11148e-163	-3.82903e-163	1.25608e-163	6.67744e-163	-7.5849e-163	2.07971e-163	1.78476e-163	-6.97093e-164	7.43745e-163	-7.0694e-163	3.5456e-163	4.20653e-163	-2.17605e-163	-5.35262e-163	1.22556e-164	-8.82735e-164	-4.73047e-163	-1.89235e-163	-1.30089e-164	-4.02416e-163	-1.01447e-162	-3.56394e-163	-3.8512e-163	-3.48538e-164	1.06641e-162	1.15202e-162	-1.17339e-162	0
4.20905e-164	6.58556e-163	-7.08538e-163	-7.11148e-163	-3.82903e-163	1.25608e-163	6.67744e-163	-7.5849e-163	2.07971e-163	1.78476e-163	-6.97093e-164	7.43745e-163	-7.0694e-163	3.5456e-163	4.20653e-163	-2.17605e-163	-5.35262e-163	1.22556e-164	-8.82735e-164	-4.73047e-163	-1.89235e-163	-1.30089e-164	-4.02416e-163	-1.01447e-162	-3.56394e-163	-3.8512e-163	-3.48538e-164	1.06641e-162	1.15202e-162	-1.17339e-162	0
4.20905e-164	6.58556e-163	-7.08538e-163	-7.11148e-163	-3.82903e-163	1.25608e-163	6.67744e-163	-7.5849e-163	2.07971e-163	1.78476e-163	-6.97093e-164	7.43745e-163	-7.0694e-163	3.5456e-163	4.20653e-163	-2.17605e-163	-5.35262e-163	1.22556e-164	-8.82735e-164	-4.73047e-163	-1.89235e-163	-1.30089e-164	-4.02416e-163	-1.01447e-162	-3.56394e-163	-3.8512e-163	-3.48538e-164	1.06641e-162	1.15202e-162	-1.17339e-162	0
4.20905e-164	6.58556e-163	-7.08538e-163	-7.11148e-163	-3.82903e-163	1.25608e-163	6.67744e-163	-7.5849e-163	2.07971e-163	1.78476e-163	-6.97093e-164	7.43745e-163	-7.0694e-163	3.5456e-163	4.20653e-163	-2.17605e-163	-5.35262e-163	1.22556e-164	-8.82735e-164	-4.73047e-163	-1.89235e-163	-1.30089e-164	-4.02416e-163	-1.01447e-162	-3.56394e-163	-3.8512e-163	-3.48538e-164	1.06641e-162	1.15202e-162	-1.17339e-162	0
4.20905e-164	6.58556e-163	-7.08538e-163	-7.11148e-163	-3.82903e-163	1.25608e-163	6.67744e-163	-7.5849e-163	2.07971e-163	1.78476e-163	-6.97093e-164	7.43745e-163	-7.0694e-163	3.5456e-163	4.20653e-163	-2.17605e-163	-5.35262e-163	1.22556e-164	-8.82735e-164	-4.73047e-163	-1.89235e-163	-1.30089e-164	-4.02416e-163	-1.01447e-162	-3.56394e-163	-3.8512e-163	-3.48538e-164	1.06641e-162	1.15202e-162	-1.17339e-162	0
4.20905e-164	6.58556e-163	-7.08538e-163	-7.11148e-163	-3.82903e-163	1.25608e-163	6.67744e-163	-7.5849e-163	2.07971e-163	1.78476e-163	-6.97093e-164	7.43745e-163	-7.0694e-163	3.5456e-163	4.20653e-163	-2.17605e-163	-5.35262e-163	1.22556e-164	-8.82735e-164	-4.73047e-163	-1.89235e-163	-1.30089e-164	-4.02416e-163	-1.01447e-162	-3.56394e-163	-3.8512e-163	-3.48538e-164	1.06641e-162	1.15202e-162	-1.17339e-162	0
4.20905e-164	6.58556e-163	-7.08538e-163	-7.11148e-163	-3.82903e-163	1.25608e-163	6.67744e-163	-7.5849e-163	2.07971e-163	1.78476e-163	-6.97093e-164	7.43745e-163	-7.0694e-163	3.5456e-163	4.20653e-163	-2.17605e-163	-5.35262e-163	1.22556e-164	-8.82735e-164	-4.73047e-163	-1.89235e-163	-1.30089e-164	-4.02416e-163	-1.01447e-162	-3.56394e-163	-3.8512e-163	-3.48538e-164	1.06641e-162	1.15202e-162	-1.17339e-162	0
4.20905e-164	6.58556e-163	-7.08538e-163	-7.11148e-163	-3.82903e-163	1.25608e-163	6.67744e-163	-7.5849e-163	2.07971e-163	1.78476e-163	-6.97093e-164	7.43745e-163	-7.0694e-163	3.5456e-163	4.20653e-163	-2.17605e-163	-5.35262e-163	1.22556e-164	-8.82735e-164	-4.73047e-163	-1.89235e-163	-1.30089e-164	-4.02416e-163	-1.01447e-162	-3.56394e-163	-3.8512e-163	-3.48538e-164	1.06641e-162	1.15202e-162	-1.17339e-162	0
4.20905e-164	6.58556e-163	-7.08538e-163	-7.11148e-163	-3.82903e-163	1.25608e-163	6.67744e-163	-7.5849e-163	2.07971e-163	1.78476e-163	-6.97093e-164	7.43745e-163	-7.0694e-163	3.5456e-163	4.20653e-163	-2.17605e-163	-5.35262e-163	1.22556e-164	-8.82735e-164	-4.73047e-163	-1.89235e-163	-1.30089e-164	-4.02416e-163	-1.01447e-162	-3.56394e-163	-3.8512e-163	-3.48538e-164	1.06641e-162	1.15202e-162	-1.17339e-162	0
4.20905e-164	6.58556e-163	-7.08538e-163	-7.11148e-163	-3.82903e-163	1.25608e-163	6.67744e-163	-7.5849e-163	2.07971e-163	1.78476e-163	-6.97093e-164	7.43745e-163	-7.0694e-163	3.5456e-163	4.20653e-163	-2.17605e-163	-5.35262e-163	1.22556e-164	-8.82735e-164	-4.73047e-163	-1.89235e-163	-1.30089e-164	-4.02416e-163	-1.01447e-162	-3.56394e-163	-3.8512e-163	-3.48538e-164	1.06641e-162	1.15202e-162	-1.17339e-162	0
4.20905e-164	6.58556e-163	-7.08538e-163	-7.11148e-163	-3.82903e-163	1.25608e-163	6.67744e-163	-7.5849e-163	2.07971e-163	1.78476e-163	-6.97093e-164	7.43745e-163	-7.0694e-163	3.5456e-163	4.20653e-163	-2.17605e-163	-5.35262e-163	1.22556e-164	-8.82735e-164	-4.73047e-163	-1.89235e-163	-1.30089e-164	-4.02416e-163	-1.01447e-162	-3.56394e-163	-3.8512e-163	-3.48538e-164	1.06641e-162	1.15202e-162	-1.17339e-162	0
4.20905e-164	6.58556e-163	-7.08538e-163	-7.11148e-163	-3.82903e-163	1.25608e-163	6.67744e-163	-7.5849e-163	2.07971e-163	1.78476e-163	-6.97093e-164	7.43745e-163	-7.0694e-163	3.5456e-163	4.20653e-163	-2.17605e-163	-5.35262e-163	1.22556e-164	-8.82735e-164	-4.73047e-163	-1.89235e-163	-1.30089e-164	-4.02416e-163	-1.01447e-162	-3.56394e-163	-3.8512e-163	-3.48538e-164	1.06641e-162	1.15202e-162	-1.17339e-162	0
4.20905e-164	6.58556e-163	-7.08538e-163	-7.11148e-163	-3.82903e-163	1.25608e-163	6.67744e-163	-7.5849e-163	2.07971e-163	1.78476e-163	-6.97093e-164	7.43745e-163	-7.0694e-163	3.5456e-163	4.20653e-163	-2.17605e-163	-5.35262e-163	1.22556e-164	-8.82735e-164	-4.73047e-163	-1.89235e-163	-1.30089e-164	-4.02416e-163	-1.01447e-162	-3.56394e-163	-3.8512e-163	-3.48538e-164	1.06641e-162	1.15202e-162	-1.17339e-162	0
4.20905e-164	6.58556e-163	-7.08538e-163	-7.11148e-163	-3.82903e-163	1.25608e-163	6.67744e-163	-7.5849e-163	2.07971e-163	1.78476e-163	-6.97093e-164	7.43745e-163	-7.0694e-163	3.5456e-163	4.20653e-163	-2.17605e-163	-5.35262e-163	1.22556e-164	-8.82735e-164	-4.73047e-163	-1.89235e-163	-1.30089e-164	-4.02416e-163	-1.01447e-162	-3.56394e-163	-3.8512e-163	-3.48538e-164	1.06641e-162	1.15202e-162	-1.17339e-162	0
4.20905e-164	6.58556e-163	-7.08538e-163	-7.11148e-163	-3.82903e-163	1.25608e-163	6.67744e-163	-7.5849e-163	2.07971e-163	1.78476e-163	-6.97093e-164	7.43745e-163	-7.0694e-163	3.5456e-163	4.20653e-163	-2.17605e-163	-5.35262e-163	1.22556e-164	-8.82735e-164	-4.73047e-163	-1.89235e-163	-1.30089e-164	-4.02416e-163	-1.01447e-162	-3.56394e-163	-3.8512e-163	-3.48538e-164	1.06641e-162	1.15202e-162	-1.17339e-162	0
4.20905e-164	6.58556e-163	-7.08538e-163	-7.11148e-163	-3.82903e-163	1.25608e-163	6.67744e-163	-7.5849e-163	2.07971e-163	1.78476e-163	-6.97093e-164	7.43745e-163	-7.0694e-163	3.5456e-163	4.20653e-163	-2.17605e-163	-5.35262e-163	1.22556e-164	-8.82735e-164	-4.73047e-163	-1.89235e-163	-1.30089e-164	-4.02416e-163	-1.01447e-162	-3.56394e-163	-3.8512e-163	-3.48538e-164	1.06641e-162	1.15202e-162	-1.17339e-162	0
4.20905e-164	6.58556e-163	-7.08538e-163	-7.11148e-163	-3.82903e-163	1.25608e-163	6.67744e-163	-7.5849e-163	2.07971e-163	1.78476e-163	-6.97093e-164	7.43745e-163	-7.0694e-163	3.5456e-163	4.20653e-163	-2.17605e-163	-5.35262e-163	1.22556e-164	-8.82735e-164	-4.73047e-163	-1.89235e-163	-1.30089e-164	-4.02416e-163	-1.01447e-162	-3.56394e-163	-3.8512e-163	-3.48538e-164	1.06641e-162	1.15202e-162	-1.17339e-162	0
4.20905e-164	6.58556e-163	-7.08538e-163	-7.11148e-163	-3.82903e-163	1.25608e-163	6.67744e-163	-7.5849e-163	2.07971e-163	1.78476e-163	-6.97093e-164	7.43745e-163	-7.0694e-163	3.5456e-163	4.20653e-163	-2.17605e-163	-5.35262e-163	1.22556e-164	-8.82735e-164	-4.73047e-163	-1.89235e-163	-1.30089e-164	-4.02416e-163	-1.01447e-162	-3.56394e-163	-3.8512e-163	-3.48538e-164	1.06641e-162	1.15202e-162	-1.17339e-162	0
4.20905e-164	6.58556e-163	-7.08538e-163	-7.11148e-163	-3.82903e-163	1.25608e-163	6.67744e-163	-7.5849e-163	2.07971e-163	1.78476e-163	-6.97093e-164	7.43745e-163	-7.0694e-163	3.5456e-163	4.20653e-163	-2.17605e-163	-5.35262e-163	1.22556e-164	-8.82735e-164	-4.73047e-163	-1.89235e-163	-1.30089e-164	-4.02416e-163	-1.01447e-162	-3.56394e-163	-3.8512e-163	-3.48538e-164	1.06641e-162	1.15202e-162	-1.17339e-162	0
4.20905e-164	6.58556e-163	-7.08538e-163	-7.11148e-163	-3.82903e-163	1.25608e-163	6.67744e-163	-7.5849e-163	2.07971e-163	1.78476e-163	-6.97093e-164	7.43745e-163	-7.0694e-163	3.5456e-163	4.20653e-163	-2.17605e-163	-5.35262e-163	1.22556e-164	-8.82735e-164	-4.73047e-163	-1.89235e-163	-1.30089e-164	-4.02416e-163	-1.01447e-162	-3.56394e-163	-3.8512e-163	-3.48538e-164	1.06641e-162	1.15202e-162	-1.17339e-162	0
4.20905e-164	6.58556e-163	-7.08538e-163	-7.11148e-163	-3.82903e-163	1.25608e-163	6.67744e-163	-7.5849e-163	2.07971e-163	1.78476e-163	-6.97093e-164	7.43745e-163	-7.0694e-163	3.5456e-163	4.20653e-163	-2.17605e-163	-5.35262e-163	1.22556e-164	-8.82735e-164	-4.73047e-163	-1.89235e-163	-1.30089e-164	-4.02416e-163	-1.01447e-162	-3.56394e-163	-3.8512e-163	-3.48538e-164	1.06641e-162	1.15202e-162	-1.17339e-162	0
4.20905e-164	6.58556e-163	-7.08538e-163	-7.11148e-163	-3.82903e-163	1.25608e-163	6.67744e-163	-7.5849e-163	2.07971e-163	1.78476e-163	-6.97093e-164	7.43745e-163	-7.0694e-163	3.5456e-163	4.20653e-163	-2.17605e-163	-5.35262e-163	1.22556e-164	-8.82735e-164	-4.73047e-163	-1.89235e-163	-1.30089e-164	-4.02416e-163	-1.01447e-162	-3.56394e-163	-3.8512e-163	-3.48538e-164	1.06641e-162	1.15202e-162	-1.17339e-162	0
4.20905e-164	6.58556e-163	-7.08538e-163	-7.11148e-163	-3.82903e-163	1.25608e-163	6.67744e-163	-7.5849e-163	2.07971e-163	1.78476e-163	-6.97093e-164	7.43745e-163	-7.0694e-163	3.5456e-163	4.20653e-163	-2.17605e-163	-5.35262e-163	1.22556e-164	-8.82735e-164	-4.73047e-163	-1.89235e-163	-1.30089e-164	-4.02416e-163	-1.01447e-162	-3.56394e-163	-3.8512e-163	-3.48538e-164	1.06641e-162	1.15202e-162	-1.17339e-162	0
4.20905e-164	6.58556e-163	-7.08538e-163	-7.11148e-163	-3.82903e-163	1.25608e-163	6.67744e-163	-7.5849e-163	2.07971e-163	1.78476e-163	-6.97093e-164	7.43745e-163	-7.0694e-163	3.5456e-163	4.20653e-163	-2.17605e-163	-5.35262e-163	1.22556e-164	-8.82735e-164	-4.73047e-163	-1.89235e-163	-1.30089e-164	-4.02416e-163	-1.01447e-162	-3.56394e-163	-3.8512e-163	-3.48538e-164	1.06641e-162	1.15202e-162	-1.17339e-162	0
4.20905e-164	6.58556e-163	-7.08538e-163	-7.11148e-163	-3.82903e-163	1.25608e-163	6.67744e-163	-7.5849e-163	2.07971e-163	1.78476e-163	-6.97093e-164	7.43745e-163	-7.0694e-163	3.5456e-163	4.20653e-163	-2.17605e-163	-5.35262e-163	1.22556e-164	-8.82735e-164	-4.73047e-163	-1.89235e-163	-1.30089e-164	-4.02416e-163	-1.01447e-162	-3.56394e-163	-3.8512e-163	-3.48538e-164	1.06641e-162	1.15202e-162	-1.17339e-162	0
4.20905e-164	6.58556e-163	-7.08538e-163	-7.11148e-163	-3.82903e-163	1.25608e-163	6.67744e-163	-7.5849e-163	2.07971e-163	1.78476e-163	-6.97093e-164	7.43745e-163	-7.0694e-163	3.5456e-163	4.20653e-163	-2.17605e-163	-5.35262e-163	1.22556e-164	-8.82735e-164	-4.73047e-163	-1.89235e-163	-1.30089e-164	-4.02416e-163	-1.01447e-162	-3.56394e-163	-3.8512e-163	-3.48538e-164	1.06641e-162	1.15202e-162	-1.17339e-162	0
4.20905e-164	6.58556e-163	-7.08538e-163	-7.11148e-163	-3.82903e-163	1.25608e-163	6.67744e-163	-7.5849e-163	2.07971e-163	1.78476e-163	-6.97093e-164	7.43745e-163	-7.0694e-163	3.5456e-163	4.20653e-163	-2.17605e-163	-5.35262e-163	1.22556e-164	-8.82735e-164	-4.73047e-163	-1.89235e-163	-1.30089e-164	-4.02416e-163	-1.01447e-162	-3.56394e-163	-3.8512e-163	-3.48538e-164	1.06641e-162	1.15202e-162	-1.17339e-162	0
4.20905e-164	6.58556e-163	-7.08538e-163	-7.11148e-163	-3.82903e-163	1.25608e-163	6.67744e-163	-7.5849e-163	2.07971e-163	1.78476e-163	-6.97093e-164	7.43745e-163	-7.0694e-163	3.5456e-163	4.20653e-163	-2.17605e-163	-5.35262e-163	1.22556e-164	-8.82735e-164	-4.73047e-163	-1.89235e-163	-1.30089e-164	-4.02416e-163	-1.01447e-162	-3.56394e-163	-3.8512e-163	-3.48538e-164	1.06641e-162	1.15202e-162	-1.17339e-162	0
4.20905e-164	6.58556e-163	-7.08538e-163	-7.11148e-163	-3.82903e-163	1.25608e-163	6.67744e-163	-7.5849e-163	2.07971e-163	1.78476e-163	-6.97093e-164	7.43745e-163	-7.0694e-163	3.5456e-163	4.20653e-163	-2.17605e-163	-5.35262e-163	1.22556e-164	-8.82735e-164	-4.73047e-163	-1.89235e-163	-1.30089e-164	-4.02416e-163	-1.01447e-162	-3.56394e-163	-3.8512e-163	-3.48538e-164	1.06641e-162	1.15202e-162	-1.17339e-162	0
4.20905e-164	6.58556e-163	-7.08538e-163	-7.11148e-163	-3.82903e-163	1.25608e-163	6.67744e-163	-7.5849e-163	2.07971e-163	1.78476e-163	-6.97093e-164	7.43745e-163	-7.0694e-163	3.5456e-163	4.20653e-163	-2.17605e-163	-5.35262e-163	1.22556e-164	-8.82735e-164	-4.73047e-163	-1.89235e-163	-1.30089e-164	-4.02416e-163	-1.01447e-162	-3.56394e-163	-3.8512e-163	-3.48538e-164	1.06641e-162	1.15202e-162	-1.17339e-162	0
4.20905e-164	6.58556e-163	-7.08538e-163	-7.11148e-163	-3.82903e-163	1.25608e-163	6.67744e-163	-7.5849e-163	2.07971e-163	1.78476e-163	-6.97093e-164	7.43745e-163	-7.0694e-163	3.5456e-163	4.20653e-163	-2.17605e-163	-5.35262e-163	1.22556e-164	-8.82735e-164	-4.73047e-163	-1.89235e-163	-1.30089e-164	-4.02416e-163	-1.01447e-162	-3.56394e-163	-3.8512e-163	-3.48538e-164	1.06641e-162	1.15202e-162	-1.17339e-162	0
4.20905e-164	6.58556e-163	-7.08538e-163	-7.11148e-163	-3.82903e-163	1.25608e-163	6.67744e-163	-7.5849e-163	2.07971e-163	1.78476e-163	-6.97093e-164	7.43745e-163	-7.0694e-163	3.5456e-163	4.20653e-163	-2.17605e-163	-5.35262e-163	1.22556e-164	-8.82735e-164	-4.73047e-163	-1.89235e-163	-1.30089e-164	-4.02416e-163	-1.01447e-162	-3.56394e-163	-3.8512e-163	-3.48538e-164	1.06641e-162	1.15202e-162	-1.17339e-162	0
4.20905e-164	6.58556e-163	-7.08538e-163	-7.11148e-163	-3.82903e-163	1.25608e-163	6.67744e-163	-7.5849e-163	2.07971e-163	1.78476e-163	-6.97093e-164	7.43745e-163	-7.0694e-163	3.5456e-163	4.20653e-163	-2.17605e-163	-5.35262e-163	1.22556e-164	-8.82735e-164	-4.73047e-163	-1.89235e-163	-1.30089e-164	-4.02416e-163	-1.01447e-162	-3.56394e-163	-3.8512e-163	-3.48538e-164	1.06641e-162	1.15202e-162	-1.17339e-162	0
4.20905e-164	6.58556e-163	-7.08538e-163	-7.11148e-163	-3.82903e-163	1.25608e-163	6.67744e-163	-7.5849e-163	2.07971e-163	1.78476e-163	-6.97093e-164	7.43745e-163	-7.0694e-163	3.5456e-163	4.20653e-163	-2.17605e-163	-5.35262e-163	1.22556e-164	-8.82735e-164	-4.73047e-163	-1.89235e-163	-1.30089e-164	-4.02416e-163	-1.01447e-162	-3.56394e-163	-3.8512e-163	-3.48538e-164	1.06641e-162	1.15202e-162	-1.17339e-162	0
4.20905e-164	6.58556e-163	-7.08538e-163	-7.11148e-163	-3.82903e-163	1.25608e-163	6.67744e-163	-7.5849e-163	2.07971e-163	1.78476e-163	-6.97093e-164	7.43745e-163	-7.0694e-163	3.5456e-163	4.20653e-163	-2.17605e-163	-5.35262e-163	1.22556e-164	-8.82735e-164	-4.73047e-163	-1.89235e-163	-1.30089e-164	-4.02416e-163	-1.01447e-162	-3.56394e-163	-3.8512e-163	-3.48538e-164	1.06641e-162	1.15202e-162	-1.17339e-162	0
4.20905e-164	6.58556e-163	-7.08538e-163	-7.11148e-163	-3.82903e-163	1.25608e-163	6.67744e-163	-7.5849e-163	2.07971e-163	1.78476e-163	-6.97093e-164	7.43745e-163	-7.0694e-163	3.5456e-163	4.20653e-163	-2.17605e-163	-5.35262e-163	1.22556e-164	-8.82735e-164	-4.73047e-163	-1.89235e-163	-1.30089e-164	-4.02416e-163	-1.01447e-162	-3.56394e-163	-3.8512e-163	-3.48538e-164	1.06641e-162	1.15202e-162	-1.17339e-162	0
4.20905e-164	6.58556e-163	-7.08538e-163	-7.11148e-163	-3.82903e-163	1.25608e-163	6.67744e-163	-7.5849e-163	2.07971e-163	1.78476e-163	-6.97093e-164	7.43745e-163	-7.0694e-163	3.5456e-163	4.20653e-163	-2.17605e-163	-5.35262e-163	1.22556e-164	-8.82735e-164	-4.73047e-163	-1.89235e-163	-1.30089e-164	-4.02416e-163	-1.01447e-162	-3.56394e-163	-3.8512e-163	-3.48538e-164	1.06641e-162	1.15202e-162	-1.17339e-162	0
4.20905e-164	6.58556e-163	-7.08538e-163	-7.11148e-163	-3.82903e-163	1.25608e-163	6.67744e-163	-7.5849e-163	2.07971e-163	1.78476e-163	-6.97093e-164	7.43745e-163	-7.0694e-163	3.5456e-163	4.20653e-163	-2.17605e-163	-5.35262e-163	1.22556e-164	-8.82735e-164	-4.73047e-163	-1.89235e-163	-1.30089e-164	-4.02416e-163	-1.01447e-162	-3.56394e-163	-3.8512e-163	-3.48538e-164	1.06641e-162	1.15202e-162	-1.17339e-162	0
4.20905e-164	6.58556e-163	-7.08538e-163	-7.11148e-163	-3.82903e-163	1.25608e-163	6.67744e-163	-7.5849e-163	2.07971e-163	1.78476e-163	-6.97093e-164	7.43745e-163	-7.0694e-163	3.5456e-163	4.20653e-163	-2.17605e-163	-5.35262e-163	1.22556e-164	-8.82735e-164	-4.73047e-163	-1.89235e-163	-1.30089e-164	-4.02416e-163	-1.01447e-162	-3.56394e-163	-3.8512e-163	-3.48538e-164	1.06641e-162	1.15202e-162	-1.17339e-162	0
4.20905e-164	6.58556e-163	-7.08538e-163	-7.11148e-163	-3.82903e-163	1.25608e-163	6.67744e-163	-7.5849e-163	2.07971e-163	1.78476e-163	-6.97093e-164	7.43745e-163	-7.0694e-163	3.5456e-163	4.20653e-163	-2.17605e-163	-5.35262e-163	1.22556e-164	-8.82735e-164	-4.73047e-163	-1.89235e-163	-1.30089e-164	-4.02416e-163	-1.01447e-162	-3.56394e-163	-3.8512e-163	-3.48538e-164	1.06641e-162	1.15202e-162	-1.17339e-162	0
4.20905e-164	6.58556e-163	-7.08538e-163	-7.11148e-163	-3.82903e-163	1.25608e-163	6.67744e-163	-7.5849e-163	2.07971e-163	1.78476e-163	-6.97093e-164	7.43745e-163	-7.0694e-163	3.5456e-163	4.20653e-163	-2.17605e-163	-5.35262e-163	1.22556e-164	-8.82735e-164	-4.73047e-163	-1.89235e-163	-1.30089e-164	-4.02416e-163	-1.01447e-162	-3.56394e-163	-3.8512e-163	-3.48538e-164	1.06641e-162	1.15202e-162	-1.17339e-162	0
4.20905e-164	6.58556e-163	-7.08538e-163	-7.11148e-163	-3.82903e-163	1.25608e-163	6.67744e-163	-7.5849e-163	2.07971e-163	1.78476e-163	-6.97093e-164	7.43745e-163	-7.0694e-163	3.5456e-163	4.20653e-163	-2.17605e-163	-5.35262e-163	1.22556e-164	-8.82735e-164	-4.73047e-163	-1.89235e-163	-1.30089e-164	-4.02416e-163	-1.01447e-162	-3.56394e-163	-3.8512e-163	-3.48538e-164	1.06641e-162	1.15202e-162	-1.17339e-162	0
4.20905e-164	6.58556e-163	-7.08538e-163	-7.11148e-163	-3.82903e-163	1.25608e-163	6.67744e-163	-7.5849e-163	2.07971e-163	1.78476e-163	-6.97093e-164	7.43745e-163	-7.0694e-163	3.5456e-163	4.20653e-163	-2.17605e-163	-5.35262e-163	1.22556e-164	-8.82735e-164	-4.73047e-163	-1.89235e-163	-1.30089e-164	-4.02416e-163	-1.01447e-162	-3.56394e-163	-3.8512e-163	-3.48538e-164	1.06641e-162	1.15202e-162	-1.17339e-162	0
4.20905e-164	6.58556e-163	-7.08538e-163	-7.11148e-163	-3.82903e-163	1.25608e-163	6.67744e-163	-7.5849e-163	2.07971e-163	1.78476e-163	-6.97093e-164	7.43745e-163	-7.0694e-163	3.5456e-163	4.20653e-163	-2.17605e-163	-5.35262e-163	1.22556e-164	-8.82735e-164	-4.73047e-163	-1.89235e-163	-1.30089e-164	-4.02416e-163	-1.01447e-162	-3.56394e-163	-3.8512e-163	-3.48538e-164	1.06641e-162	1.15202e-162	-1.17339e-162	0
4.20905e-164	6.58556e-163	-7.08538e-163	-7.11148e-163	-3.82903e-163	1.25608e-163	6.67744e-163	-7.5849e-163	2.07971e-163	1.78476e-163	-6.97093e-164	7.43745e-163	-7.0694e-163	3.5456e-163	4.20653e-163	-2.17605e-163	-5.35262e-163	1.22556e-164	-8.82735e-164	-4.73047e-163	-1.89235e-163	-1.30089e-164	-4.02416e-163	-1.01447e-162	-3.56394e-163	-3.8512e-163	-3.48538e-164	1.06641e-162	1.15202e-162	-1.17339e-162	0
4.20905e-164	6.58556e-163	-7.08538e-163	-7.11148e-163	-3.82903e-163	1.25608e-163	6.67744e-163	-7.5849e-163	2.07971e-163	1.78476e-163	-6.97093e-164	7.43745e-163	-7.0694e-163	3.5456e-163	4.20653e-163	-2.17605e-163	-5.35262e-163	1.22556e-164	-8.82735e-164	-4.73047e-163	-1.89235e-163	-1.30089e-164	-4.02416e-163	-1.01447e-162	-3.56394e-163	-3.8512e-163	-3.48538e-164	1.06641e-162	1.15202e-162	-1.17339e-162	0
4.20905e-164	6.58556e-163	-7.08538e-163	-7.11148e-163	-3.82903e-163	1.25608e-163	6.67744e-163	-7.5849e-163	2.07971e-163	1.78476e-163	-6.97093e-164	7.43745e-163	-7.0694e-163	3.5456e-163	4.20653e-163	-2.17605e-163	-5.35262e-163	1.22556e-164	-8.82735e-164	-4.73047e-163	-1.89235e-163	-1.30089e-164	-4.02416e-163	-1.01447e-162	-3.56394e-163	-3.8512e-163	-3.48538e-164	1.06641e-162	1.15202e-162	-1.17339e-162	0
4.20905e-164	6.58556e-163	-7.08538e-163	-7.11148e-163	-3.82903e-163	1.25608e-163	6.67744e-163	-7.5849e-163	2.07971e-163	1.78476e-163	-6.97093e-164	7.43745e-163	-7.0694e-163	3.5456e-163	4.20653e-163	-2.17605e-163	-5.35262e-163	1.22556e-164	-8.82735e-164	-4.73047e-163	-1.89235e-163	-1.30089e-164	-4.02416e-163	-1.01447e-162	-3.56394e-163	-3.8512e-163	-3.48538e-164	1.06641e-162	1.15202e-162	-1.17339e-162	0
4.20905e-164	6.58556e-163	-7.08538e-163	-7.11148e-163	-3.82903e-163	1.25608e-163	6.67744e-163	-7.5849e-163	2.07971e-163	1.78476e-163	-6.97093e-164	7.43745e-163	-7.0694e-163	3.5456e-163	4.20653e-163	-2.17605e-163	-5.35262e-163	1.22556e-164	-8.82735e-164	-4.73047e-163	-1.89235e-163	-1.30089e-164	-4.02416e-163	-1.01447e-162	-3.56394e-163	-3.8512e-163	-3.48538e-164	1.06641e-162	1.15202e-162	-1.17339e-162	0
4.20905e-164	6.58556e-163	-7.08538e-163	-7.11148e-163	-3.82903e-163	1.25608e-163	6.67744e-163	-7.5849e-163	2.07971e-163	1.78476e-163	-6.97093e-164	7.43745e-163	-7.0694e-163	3.5456e-163	4.20653e-163	-2.17605e-163	-5.35262e-163	1.22556e-164	-8.82735e-164	-4.73047e-163	-1.89235e-163	-1.30089e-164	-4.02416e-163	-1.01447e-162	-3.56394e-163	-3.8512e-163	-3.48538e-164	1.06641e-162	1.15202e-162	-1.17339e-162	0
4.20905e-164	6.58556e-163	-7.08538e-163	-7.11148e-163	-3.82903e-163	1.25608e-163	6.67744e-163	-7.5849e-163	2.07971e-163	1.78476e-163	-6.97093e-164	7.43745e-163	-7.0694e-163	3.5456e-163	4.20653e-163	-2.17605e-163	-5.35262e-163	1.22556e-164	-8.82735e-164	-4.73047e-163	-1.89235e-163	-1.30089e-164	-4.02416e-163	-1.01447e-162	-3.56394e-163	-3.8512e-163	-3.48538e-164	1.06641e-162	1.15202e-162	-1.17339e-162	0
4.20905e-164	6.58556e-163	-7.08538e-163	-7.11148e-163	-3.82903e-163	1.25608e-163	6.67744e-163	-7.5849e-163	2.07971e-163	1.78476e-163	-6.97093e-164	7.43745e-163	-7.0694e-163	3.5456e-163	4.20653e-163	-2.17605e-163	-5.35262e-163	1.22556e-164	-8.82735e-164	-4.73047e-163	-1.89235e-163	-1.30089e-164	-4.02416e-163	-1.01447e-162	-3.56394e-163	-3.8512e-163	-3.48538e-164	1.06641e-162	1.15202e-162	-1.17339e-162	0
4.20905e-164	6.58556e-163	-7.08538e-163	-7.11148e-163	-3.82903e-163	1.25608e-163	6.67744e-163	-7.5849e-163	2.07971e-163	1.78476e-163	-6.97093e-164	7.43745e-163	-7.0694e-163	3.5456e-163	4.20653e-163	-2.17605e-163	-5.35262e-163	1.22556e-164	-8.82735e-164	-4.73047e-163	-1.89235e-163	-1.30089e-164	-4.02416e-163	-1.01447e-162	-3.56394e-163	-3.8512e-163	-3.48538e-164	1.06641e-162	1.15202e-162	-1.17339e-162	0
4.20905e-164	6.58556e-163	-7.08538e-163	-7.11148e-163	-3.82903e-163	1.25608e-163	6.67744e-163	-7.5849e-163	2.07971e-163	1.78476e-163	-6.97093e-164	7.43745e-163	-7.0694e-163	3.5456e-163	4.20653e-163	-2.17605e-163	-5.35262e-163	1.22556e-164	-8.82735e-164	-4.73047e-163	-1.89235e-163	-1.30089e-164	-4.02416e-163	-1.01447e-162	-3.56394e-163	-3.8512e-163	-3.48538e-164	1.06641e-162	1.15202e-162	-1.17339e-162	0
4.20905e-164	6.58556e-163	-7.08538e-163	-7.11148e-163	-3.82903e-163	1.25608e-163	6.67744e-163	-7.5849e-163	2.07971e-163	1.78476e-163	-6.97093e-164	7.43745e-163	-7.0694e-163	3.5456e-163	4.20653e-163	-2.17605e-163	-5.35262e-163	1.22556e-164	-8.82735e-164	-4.73047e-163	-1.89235e-163	-1.30089e-164	-4.02416e-163	-1.01447e-162	-3.56394e-163	-3.8512e-163	-3.48538e-164	1.06641e-162	1.15202e-162	-1.17339e-162	0
4.20905e-164	6.58556e-163	-7.08538e-163	-7.11148e-163	-3.82903e-163	1.25608e-163	6.67744e-163	-7.5849e-163	2.07971e-163	1.78476e-163	-6.97093e-164	7.43745e-163	-7.0694e-163	3.5456e-163	4.20653e-163	-2.17605e-163	-5.35262e-163	1.22556e-164	-8.82735e-164	-4.73047e-163	-1.89235e-163	-1.30089e-164	-4.02416e-163	-1.01447e-162	-3.56394e-163	-3.8512e-163	-3.48538e-164	1.06641e-162	1.15202e-162	-1.17339e-162	0
4.20905e-164	6.58556e-163	-7.08538e-163	-7.11148e-163	-3.82903e-163	1.25608e-163	6.67744e-163	-7.5849e-163	2.07971e-163	1.78476e-163	-6.97093e-164	7.43745e-163	-7.0694e-163	3.5456e-163	4.20653e-163	-2.17605e-163	-5.35262e-163	1.22556e-164	-8.82735e-164	-4.73047e-163	-1.89235e-163	-1.30089e-164	-4.02416e-163	-1.01447e-162	-3.56394e-163	-3.8512e-163	-3.48538e-164	1.06641e-162	1.15202e-162	-1.17339e-162	0
4.20905e-164	6.58556e-163	-7.08538e-163	-7.11148e-163	-3.82903e-163	1.25608e-163	6.67744e-163	-7.5849e-163	2.07971e-163	1.78476e-163	-6.97093e-164	7.43745e-163	-7.0694e-163	3.5456e-163	4.20653e-163	-2.17605e-163	-5.35262e-163	1.22556e-164	-8.82735e-164	-4.73047e-163	-1.89235e-163	-1.30089e-164	-4.02416e-163	-1.01447e-162	-3.56394e-163	-3.8512e-163	-3.48538e-164	1.06641e-162	1.15202e-162	-1.17339e-162	0
4.20905e-164	6.58556e-163	-7.08538e-163	-7.11148e-163	-3.82903e-163	1.25608e-163	6.67744e-163	-7.5849e-163	2.07971e-163	1.78476e-163	-6.97093e-164	7.43745e-163	-7.0694e-163	3.5456e-163	4.20653e-163	-2.17605e-163	-5.35262e-163	1.22556e-164	-8.82735e-164	-4.73047e-163	-1.89235e-163	-1.30089e-164	-4.02416e-163	-1.01447e-162	-3.56394e-163	-3.8512e-163	-3.48538e-164	1.06641e-162	1.15202e-162	-1.17339e-162	0
4.20905e-164	6.58556e-163	-7.08538e-163	-7.11148e-163	-3.82903e-163	1.25608e-163	6.67744e-163	-7.5849e-163	2.07971e-163	1.78476e-163	-6.97093e-164	7.43745e-163	-7.0694e-163	3.5456e-163	4.20653e-163	-2.17605e-163	-5.35262e-163	1.22556e-164	-8.82735e-164	-4.73047e-163	-1.89235e-163	-1.30089e-164	-4.02416e-163	-1.01447e-162	-3.56394e-163	-3.8512e-163	-3.48538e-164	1.06641e-162	1.15202e-162	-1.17339e-162	0
4.20905e-164	6.58556e-163	-7.08538e-163	-7.11148e-163	-3.82903e-163	1.25608e-163	6.67744e-163	-7.5849e-163	2.07971e-163	1.78476e-163	-6.97093e-164	7.43745e-163	-7.0694e-163	3.5456e-163	4.20653e-163	-2.17605e-163	-5.35262e-163	1.22556e-164	-8.82735e-164	-4.73047e-163	-1.89235e-163	-1.30089e-164	-4.02416e-163	-1.01447e-162	-3.56394e-163	-3.8512e-163	-3.48538e-164	1.06641e-162	1.15202e-162	-1.17339e-162	0
4.20905e-164	6.58556e-163	-7.08538e-163	-7.11148e-163	-3.82903e-163	1.25608e-163	6.67744e-163	-7.5849e-163	2.07971e-163	1.78476e-163	-6.97093e-164	7.43745e-163	-7.0694e-163	3.5456e-163	4.20653e-163	-2.17605e-163	-5.35262e-163	1.22556e-164	-8.82735e-164	-4.73047e-163	-1.89235e-163	-1.30089e-164	-4.02416e-163	-1.01447e-162	-3.56394e-163	-3.8512e-163	-3.48538e-164	1.06641e-162	1.15202e-162	-1.17339e-162	0
4.20905e-164	6.58556e-163	-7.08538e-163	-7.11148e-163	-3.82903e-163	1.25608e-163	6.67744e-163	-7.5849e-163	2.07971e-163	1.78476e-163	-6.97093e-164	7.43745e-163	-7.0694e-163	3.5456e-163	4.20653e-163	-2.17605e-163	-5.35262e-163	1.22556e-164	-8.82735e-164	-4.73047e-163	-1.89235e-163	-1.30089e-164	-4.02416e-163	-1.01447e-162	-3.56394e-163	-3.8512e-163	-3.48538e-164	1.06641e-162	1.15202e-162	-1.17339e-162	0
4.20905e-164	6.58556e-163	-7.08538e-163	-7.11148e-163	-3.82903e-163	1.25608e-163	6.67744e-163	-7.5849e-163	2.07971e-163	1.78476e-163	-6.97093e-164	7.43745e-163	-7.0694e-163	3.5456e-163	4.20653e-163	-2.17605e-163	-5.35262e-163	1.22556e-164	-8.82735e-164	-4.73047e-163	-1.89235e-163	-1.30089e-164	-4.02416e-163	-1.01447e-162	-3.56394e-163	-3.8512e-163	-3.48538e-164	1.06641e-162	1.15202e-162	-1.17339e-162	0
4.20905e-164	6.58556e-163	-7.08538e-163	-7.11148e-163	-3.82903e-163	1.25608e-163	6.67744e-163	-7.5849e-163	2.07971e-163	1.78476e-163	-6.97093e-164	7.43745e-163	-7.0694e-163	3.5456e-163	4.20653e-163	-2.17605e-163	-5.35262e-163	1.22556e-164	-8.82735e-164	-4.73047e-163	-1.89235e-163	-1.30089e-164	-4.02416e-163	-1.01447e-162	-3.56394e-163	-3.8512e-163	-3.48538e-164	1.06641e-162	1.15202e-162	-1.17339e-162	0
4.20905e-164	6.58556e-163	-7.08538e-163	-7.11148e-163	-3.82903e-163	1.25608e-163	6.67744e-163	-7.5849e-163	2.07971e-163	1.78476e-163	-6.97093e-164	7.43745e-163	-7.0694e-163	3.5456e-163	4.20653e-163	-2.17605e-163	-5.35262e-163	1.22556e-164	-8.82735e-164	-4.73047e-163	-1.89235e-163	-1.30089e-164	-4.02416e-163	-1.01447e-162	-3.56394e-163	-3.8512e-163	-3.48538e-164	1.06641e-162	1.15202e-162	-1.17339e-162	0
4.20905e-164	6.58556e-163	-7.08538e-163	-7.11148e-163	-3.82903e-163	1.25608e-163	6.67744e-163	-7.5849e-163	2.07971e-163	1.78476e-163	-6.97093e-164	7.43745e-163	-7.0694e-163	3.5456e-163	4.20653e-163	-2.17605e-163	-5.35262e-163	1.22556e-164	-8.82735e-164	-4.73047e-163	-1.89235e-163	-1.30089e-164	-4.02416e-163	-1.01447e-162	-3.56394e-163	-3.8512e-163	-3.48538e-164	1.06641e-162	1.15202e-162	-1.17339e-162	0
4.20905e-164	6.58556e-163	-7.08538e-163	-7.11148e-163	-3.82903e-163	1.25608e-163	6.67744e-163	-7.5849e-163	2.07971e-163	1.78476e-163	-6.97093e-164	7.43745e-163	-7.0694e-163	3.5456e-163	4.20653e-163	-2.17605e-163	-5.35262e-163	1.22556e-164	-8.82735e-164	-4.73047e-163	-1.89235e-163	-1.30089e-164	-4.02416e-163	-1.01447e-162	-3.56394e-163	-3.8512e-163	-3.48538e-164	1.06641e-162	1.15202e-162	-1.17339e-162	0
4.20905e-164	6.58556e-163	-7.08538e-163	-7.11148e-163	-3.82903e-163	1.25608e-163	6.67744e-163	-7.5849e-163	2.07971e-163	1.78476e-163	-6.97093e-164	7.43745e-163	-7.0694e-163	3.5456e-163	4.20653e-163	-2.17605e-163	-5.35262e-163	1.22556e-164	-8.82735e-164	-4.73047e-163	-1.89235e-163	-1.30089e-164	-4.02416e-163	-1.01447e-162	-3.56394e-163	-3.8512e-163	-3.48538e-164	1.06641e-162	1.15202e-162	-1.17339e-162	0
4.20905e-164	6.58556e-163	-7.08538e-163	-7.11148e-163	-3.82903e-163	1.25608e-163	6.67744e-163	-7.5849e-163	2.07971e-163	1.78476e-163	-6.97093e-164	7.43745e-163	-7.0694e-163	3.5456e-163	4.20653e-163	-2.17605e-163	-5.35262e-163	1.22556e-164	-8.82735e-164	-4.73047e-163	-1.89235e-163	-1.30089e-164	-4.02416e-163	-1.01447e-162	-3.56394e-163	-3.8512e-163	-3.48538e-164	1.06641e-162	1.15202e-162	-1.17339e-162	0
4.20905e-164	6.58556e-163	-7.08538e-163	-7.11148e-163	-3.82903e-163	1.25608e-163	6.67744e-163	-7.5849e-163	2.07971e-163	1.78476e-163	-6.97093e-164	7.43745e-163	-7.0694e-163	3.5456e-163	4.20653e-163	-2.17605e-163	-5.35262e-163	1.22556e-164	-8.82735e-164	-4.73047e-163	-1.89235e-163	-1.30089e-164	-4.02416e-163	-1.01447e-162	-3.56394e-163	-3.8512e-163	-3.48538e-164	1.06641e-162	1.15202e-162	-1.17339e-162	0
4.20905e-164	6.58556e-163	-7.08538e-163	-7.11148e-163	-3.82903e-163	1.25608e-163	6.67744e-163	-7.5849e-163	2.07971e-163	1.78476e-163	-6.97093e-164	7.43745e-163	-7.0694e-163	3.5456e-163	4.20653e-163	-2.17605e-163	-5.35262e-163	1.22556e-164	-8.82735e-164	-4.73047e-163	-1.89235e-163	-1.30089e-164	-4.02416e-163	-1.01447e-162	-3.56394e-163	-3.8512e-163	-3.48538e-164	1.06641e-162	1.15202e-162	-1.17339e-162	0
4.20905e-164	6.58556e-163	-7.08538e-163	-7.11148e-163	-3.82903e-163	1.25608e-163	6.67744e-163	-7.5849e-163	2.07971e-163	1.78476e-163	-6.97093e-164	7.43745e-163	-7.0694e-163	3.5456e-163	4.20653e-163	-2.17605e-163	-5.35262e-163	1.22556e-164	-8.82735e-164	-4.73047e-163	-1.89235e-163	-1.30089e-164	-4.02416e-163	-1.01447e-162	-3.56394e-163	-3.8512e-163	-3.48538e-164	1.06641e-162	1.15202e-162	-1.17339e-162	0
4.20905e-164	6.58556e-163	-7.08538e-163	-7.11148e-163	-3.82903e-163	1.25608e-163	6.67744e-163	-7.5849e-163	2.07971e-163	1.78476e-163	-6.97093e-164	7.43745e-163	-7.0694e-163	3.5456e-163	4.20653e-163	-2.17605e-163	-5.35262e-163	1.22556e-164	-8.82735e-164	-4.73047e-163	-1.89235e-163	-1.30089e-164	-4.02416e-163	-1.01447e-162	-3.56394e-163	-3.8512e-163	-3.48538e-164	1.06641e-162	1.15202e-162	-1.17339e-162	0
4.20905e-164	6.58556e-163	-7.08538e-163	-7.11148e-163	-3.82903e-163	1.25608e-163	6.67744e-163	-7.5849e-163	2.07971e-163	1.78476e-163	-6.97093e-164	7.43745e-163	-7.0694e-163	3.5456e-163	4.20653e-163	-2.17605e-163	-5.35262e-163	1.22556e-164	-8.82735e-164	-4.73047e-163	-1.89235e-163	-1.30089e-164	-4.02416e-163	-1.01447e-162	-3.56394e-163	-3.8512e-163	-3.48538e-164	1.06641e-162	1.15202e-162	-1.17339e-162	0
4.20905e-164	6.58556e-163	-7.08538e-163	-7.11148e-163	-3.82903e-163	1.25608e-163	6.67744e-163	-7.5849e-163	2.07971e-163	1.78476e-163	-6.97093e-164	7.43745e-163	-7.0694e-163	3.5456e-163	4.20653e-163	-2.17605e-163	-5.35262e-163	1.22556e-164	-8.82735e-164	-4.73047e-163	-1.89235e-163	-1.30089e-164	-4.02416e-163	-1.01447e-162	-3.56394e-163	-3.8512e-163	-3.48538e-164	1.06641e-162	1.15202e-162	-1.17339e-162	0
4.20905e-164	6.58556e-163	-7.08538e-163	-7.11148e-163	-3.82903e-163	1.25608e-163	6.67744e-163	-7.5849e-163	2.07971e-163	1.78476e-163	-6.97093e-164	7.43745e-163	-7.0694e-163	3.5456e-163	4.20653e-163	-2.17605e-163	-5.35262e-163	1.22556e-164	-8.82735e-164	-4.73047e-163	-1.89235e-163	-1.30089e-164	-4.02416e-163	-1.01447e-162	-3.56394e-163	-3.8512e-163	-3.48538e-164	1.06641e-162	1.15202e-162	-1.17339e-162	0
4.20905e-164	6.58556e-163	-7.08538e-163	-7.11148e-163	-3.82903e-163	1.25608e-163	6.67744e-163	-7.5849e-163	2.07971e-163	1.78476e-163	-6.97093e-164	7.43745e-163	-7.0694e-163	3.5456e-163	4.20653e-163	-2.17605e-163	-5.35262e-163	1.22556e-164	-8.82735e-164	-4.73047e-163	-1.89235e-163	-1.30089e-164	-4.02416e-163	-1.01447e-162	-3.56394e-163	-3.8512e-163	-3.48538e-164	1.06641e-162	1.15202e-162	-1.17339e-162	0
4.20905e-164	6.58556e-163	-7.08538e-163	-7.11148e-163	-3.82903e-163	1.25608e-163	6.67744e-163	-7.5849e-163	2.07971e-163	1.78476e-163	-6.97093e-164	7.43745e-163	-7.0694e-163	3.5456e-163	4.20653e-163	-2.17605e-163	-5.35262e-163	1.22556e-164	-8.82735e-164	-4.73047e-163	-1.89235e-163	-1.30089e-164	-4.02416e-163	-1.01447e-162	-3.56394e-163	-3.8512e-163	-3.48538e-164	1.06641e-162	1.15202e-162	-1.17339e-162	0
4.20905e-164	6.58556e-163	-7.08538e-163	-7.11148e-163	-3.82903e-163	1.25608e-163	6.67744e-163	-7.5849e-163	2.07971e-163	1.78476e-163	-6.97093e-164	7.43745e-163	-7.0694e-163	3.5456e-163	4.20653e-163	-2.17605e-163	-5.35262e-163	1.22556e-164	-8.82735e-164	-4.73047e-163	-1.89235e-163	-1.30089e-164	-4.02416e-163	-1.01447e-162	-3.56394e-163	-3.8512e-163	-3.48538e-164	1.06641e-162	1.15202e-162	-1.17339e-162	0
4.20905e-164	6.58556e-163	-7.08538e-163	-7.11148e-163	-3.82903e-163	1.25608e-163	6.67744e-163	-7.5849e-163	2.07971e-163	1.78476e-163	-6.97093e-164	7.43745e-163	-7.0694e-163	3.5456e-163	4.20653e-163	-2.17605e-163	-5.35262e-163	1.22556e-164	-8.82735e-164	-4.73047e-163	-1.89235e-163	-1.30089e-164	-4.02416e-163	-1.01447e-162	-3.56394e-163	-3.8512e-163	-3.48538e-164	1.06641e-162	1.15202e-162	-1.17339e-162	0
4.20905e-164	6.58556e-163	-7.08538e-163	-7.11148e-163	-3.82903e-163	1.25608e-163	6.67744e-163	-7.5849e-163	2.07971e-163	1.78476e-163	-6.97093e-164	7.43745e-163	-7.0694e-163	3.5456e-163	4.20653e-163	-2.17605e-163	-5.35262e-163	1.22556e-164	-8.82735e-164	-4.73047e-163	-1.89235e-163	-1.30089e-164	-4.02416e-163	-1.01447e-162	-3.56394e-163	-3.8512e-163	-3.48538e-164	1.06641e-162	1.15202e-162	-1.17339e-162	0
4.20905e-164	6.58556e-163	-7.08538e-163	-7.11148e-163	-3.82903e-163	1.25608e-163	6.67744e-163	-7.5849e-163	2.07971e-163	1.78476e-163	-6.97093e-164	7.43745e-163	-7.0694e-163	3.5456e-163	4.20653e-163	-2.17605e-163	-5.35262e-163	1.22556e-164	-8.82735e-164	-4.73047e-163	-1.89235e-163	-1.30089e-164	-4.02416e-163	-1.01447e-162	-3.56394e-163	-3.8512e-163	-3.48538e-164	1.06641e-162	1.15202e-162	-1.17339e-162	0
4.20905e-164	6.58556e-163	-7.08538e-163	-7.11148e-163	-3.82903e-163	1.25608e-163	6.67744e-163	-7.5849e-163	2.07971e-163	1.78476e-163	-6.97093e-164	7.43745e-163	-7.0694e-163	3.5456e-163	4.20653e-163	-2.17605e-163	-5.35262e-163	1.22556e-164	-8.82735e-164	-4.73047e-163	-1.89235e-163	-1.30089e-164	-4.02416e-163	-1.01447e-162	-3.56394e-163	-3.8512e-163	-3.48538e-164	1.06641e-162	1.15202e-162	-1.17339e-162	0
4.20905e-164	6.58556e-163	-7.08538e-163	-7.11148e-163	-3.82903e-163	1.25608e-163	6.67744e-163	-7.5849e-163	2.07971e-163	1.78476e-163	-6.97093e-164	7.43745e-163	-7.0694e-163	3.5456e-163	4.20653e-163	-2.17605e-163	-5.35262e-163	1.22556e-164	-8.82735e-164	-4.73047e-163	-1.89235e-163	-1.30089e-164	-4.02416e-163	-1.01447e-162	-3.56394e-163	-3.8512e-163	-3.48538e-164	1.06641e-162	1.15202e-162	-1.17339e-162	0
4.20905e-164	6.58556e-163	-7.08538e-163	-7.11148e-163	-3.82903e-163	1.25608e-163	6.67744e-163	-7.5849e-163	2.07971e-163	1.78476e-163	-6.97093e-164	7.43745e-163	-7.0694e-163	3.5456e-163	4.20653e-163	-2.17605e-163	-5.35262e-163	1.22556e-164	-8.82735e-164	-4.73047e-163	-1.89235e-163	-1.30089e-164	-4.02416e-163	-1.01447e-162	-3.56394e-163	-3.8512e-163	-3.48538e-164	1.06641e-162	1.15202e-162	-1.17339e-162	0
4.20905e-164	6.58556e-163	-7.08538e-163	-7.11148e-163	-3.82903e-163	1.25608e-163	6.67744e-163	-7.5849e-163	2.07971e-163	1.78476e-163	-6.97093e-164	7.43745e-163	-7.0694e-163	3.5456e-163	4.20653e-163	-2.17605e-163	-5.35262e-163	1.22556e-164	-8.82735e-164	-4.73047e-163	-1.89235e-163	-1.30089e-164	-4.02416e-163	-1.01447e-162	-3.56394e-163	-3.8512e-163	-3.48538e-164	1.06641e-162	1.15202e-162	-1.17339e-162	0
4.20905e-164	6.58556e-163	-7.08538e-163	-7.11148e-163	-3.82903e-163	1.25608e-163	6.67744e-163	-7.5849e-163	2.07971e-163	1.78476e-163	-6.97093e-164	7.43745e-163	-7.0694e-163	3.5456e-163	4.20653e-163	-2.17605e-163	-5.35262e-163	1.22556e-164	-8.82735e-164	-4.73047e-163	-1.89235e-163	-1.30089e-164	-4.02416e-163	-1.01447e-162	-3.56394e-163	-3.8512e-163	-3.48538e-164	1.06641e-162	1.15202e-162	-1.17339e-162	0
4.20905e-164	6.58556e-163	-7.08538e-163	-7.11148e-163	-3.82903e-163	1.25608e-163	6.67744e-163	-7.5849e-163	2.07971e-163	1.78476e-163	-6.97093e-164	7.43745e-163	-7.0694e-163	3.5456e-163	4.20653e-163	-2.17605e-163	-5.35262e-163	1.22556e-164	-8.82735e-164	-4.73047e-163	-1.89235e-163	-1.30089e-164	-4.02416e-163	-1.01447e-162	-3.56394e-163	-3.8512e-163	-3.48538e-164	1.06641e-162	1.15202e-162	-1.17339e-162	0
4.20905e-164	6.58556e-163	-7.08538e-163	-7.11148e-163	-3.82903e-163	1.25608e-163	6.67744e-163	-7.5849e-163	2.07971e-163	1.78476e-163	-6.97093e-164	7.43745e-163	-7.0694e-163	3.5456e-163	4.20653e-163	-2.17605e-163	-5.35262e-163	1.22556e-164	-8.82735e-164	-4.73047e-163	-1.89235e-163	-1.30089e-164	-4.02416e-163	-1.01447e-162	-3.56394e-163	-3.8512e-163	-3.48538e-164	1.06641e-162	1.15202e-162	-1.17339e-162	0
4.20905e-164	6.58556e-163	-7.08538e-163	-7.11148e-163	-3.82903e-163	1.25608e-163	6.67744e-163	-7.5849e-163	2.07971e-163	1.78476e-163	-6.97093e-164	7.43745e-163	-7.0694e-163	3.5456e-163	4.20653e-163	-2.17605e-163	-5.35262e-163	1.22556e-164	-8.82735e-164	-4.73047e-163	-1.89235e-163	-1.30089e-164	-4.02416e-163	-1.01447e-162	-3.56394e-163	-3.8512e-163	-3.48538e-164	1.06641e-162	1.15202e-162	-1.17339e-162	0
4.20905e-164	6.58556e-163	-7.08538e-163	-7.11148e-163	-3.82903e-163	1.25608e-163	6.67744e-163	-7.5849e-163	2.07971e-163	1.78476e-163	-6.97093e-164	7.43745e-163	-7.0694e-163	3.5456e-163	4.20653e-163	-2.17605e-163	-5.35262e-163	1.22556e-164	-8.82735e-164	-4.73047e-163	-1.89235e-163	-1.30089e-164	-4.02416e-163	-1.01447e-162	-3.56394e-163	-3.8512e-163	-3.48538e-164	1.06641e-162	1.15202e-162	-1.17339e-162	0
4.20905e-164	6.58556e-163	-7.08538e-163	-7.11148e-163	-3.82903e-163	1.25608e-163	6.67744e-163	-7.5849e-163	2.07971e-163	1.78476e-163	-6.97093e-164	7.43745e-163	-7.0694e-163	3.5456e-163	4.20653e-163	-2.17605e-163	-5.35262e-163	1.22556e-164	-8.82735e-164	-4.73047e-163	-1.89235e-163	-1.30089e-164	-4.02416e-163	-1.01447e-162	-3.56394e-163	-3.8512e-163	-3.48538e-164	1.06641e-162	1.15202e-162	-1.17339e-162	0
4.20905e-164	6.58556e-163	-7.08538e-163	-7.11148e-163	-3.82903e-163	1.25608e-163	6.67744e-163	-7.5849e-163	2.07971e-163	1.78476e-163	-6.97093e-164	7.43745e-163	-7.0694e-163	3.5456e-163	4.20653e-163	-2.17605e-163	-5.35262e-163	1.22556e-164	-8.82735e-164	-4.73047e-163	-1.89235e-163	-1.30089e-164	-4.02416e-163	-1.01447e-162	-3.56394e-163	-3.8512e-163	-3.48538e-164	1.06641e-162	1.15202e-162	-1.17339e-162	0
4.20905e-164	6.58556e-163	-7.08538e-163	-7.11148e-163	-3.82903e-163	1.25608e-163	6.67744e-163	-7.5849e-163	2.07971e-163	1.78476e-163	-6.97093e-164	7.43745e-163	-7.0694e-163	3.5456e-163	4.20653e-163	-2.17605e-163	-5.35262e-163	1.22556e-164	-8.82735e-164	-4.73047e-163	-1.89235e-163	-1.30089e-164	-4.02416e-163	-1.01447e-162	-3.56394e-163	-3.8512e-163	-3.48538e-164	1.06641e-162	1.15202e-162	-1.17339e-162	0
4.20905e-164	6.58556e-163	-7.08538e-163	-7.11148e-163	-3.82903e-163	1.25608e-163	6.67744e-163	-7.5849e-163	2.07971e-163	1.78476e-163	-6.97093e-164	7.43745e-163	-7.0694e-163	3.5456e-163	4.20653e-163	-2.17605e-163	-5.35262e-163	1.22556e-164	-8.82735e-164	-4.73047e-163	-1.89235e-163	-1.30089e-164	-4.02416e-163	-1.01447e-162	-3.56394e-163	-3.8512e-163	-3.48538e-164	1.06641e-162	1.15202e-162	-1.17339e-162	0
4.20905e-164	6.58556e-163	-7.08538e-163	-7.11148e-163	-3.82903e-163	1.25608e-163	6.67744e-163	-7.5849e-163	2.07971e-163	1.78476e-163	-6.97093e-164	7.43745e-163	-7.0694e-163	3.5456e-163	4.20653e-163	-2.17605e-163	-5.35262e-163	1.22556e-164	-8.82735e-164	-4.73047e-163	-1.89235e-163	-1.30089e-164	-4.02416e-163	-1.01447e-162	-3.56394e-163	-3.8512e-163	-3.48538e-164	1.06641e-162	1.15202e-162	-1.17339e-162	0
4.20905e-164	6.58556e-163	-7.08538e-163	-7.11148e-163	-3.82903e-163	1.25608e-163	6.67744e-163	-7.5849e-163	2.07971e-163	1.78476e-163	-6.97093e-164	7.43745e-163	-7.0694e-163	3.5456e-163	4.20653e-163	-2.17605e-163	-5.35262e-163	1.22556e-164	-8.82735e-164	-4.73047e-163	-1.89235e-163	-1.30089e-164	-4.02416e-163	-1.01447e-162	-3.56394e-163	-3.8512e-163	-3.48538e-164	1.06641e-162	1.15202e-162	-1.17339e-162	0
4.20905e-164	6.58556e-163	-7.08538e-163	-7.11148e-163	-3.82903e-163	1.25608e-163	6.67744e-163	-7.5849e-163	2.07971e-163	1.78476e-163	-6.97093e-164	7.43745e-163	-7.0694e-163	3.5456e-163	4.20653e-163	-2.17605e-163	-5.35262e-163	1.22556e-164	-8.82735e-164	-4.73047e-163	-1.89235e-163	-1.30089e-164	-4.02416e-163	-1.01447e-162	-3.56394e-163	-3.8512e-163	-3.48538e-164	1.06641e-162	1.15202e-162	-1.17339e-162	0
4.20905e-164	6.58556e-163	-7.08538e-163	-7.11148e-163	-3.82903e-163	1.25608e-163	6.67744e-163	-7.5849e-163	2.07971e-163	1.78476e-163	-6.97093e-164	7.43745e-163	-7.0694e-163	3.5456e-163	4.20653e-163	-2.17605e-163	-5.35262e-163	1.22556e-164	-8.82735e-164	-4.73047e-163	-1.89235e-163	-1.30089e-164	-4.02416e-163	-1.01447e-162	-3.56394e-163	-3.8512e-163	-3.48538e-164	1.06641e-162	1.15202e-162	-1.17339e-162	0
4.20905e-164	6.58556e-163	-7.08538e-163	-7.11148e-163	-3.82903e-163	1.25608e-163	6.67744e-163	-7.5849e-163	2.07971e-163	1.78476e-163	-6.97093e-164	7.43745e-163	-7.0694e-163	3.5456e-163	4.20653e-163	-2.17605e-163	-5.35262e-163	1.22556e-164	-8.82735e-164	-4.73047e-163	-1.89235e-163	-1.30089e-164	-4.02416e-163	-1.01447e-162	-3.56394e-163	-3.8512e-163	-3.48538e-164	1.06641e-162	1.15202e-162	-1.17339e-162	0
4.20905e-164	6.58556e-163	-7.08538e-163	-7.11148e-163	-3.82903e-163	1.25608e-163	6.67744e-163	-7.5849e-163	2.07971e-163	1.78476e-163	-6.97093e-164	7.43745e-163	-7.0694e-163	3.5456e-163	4.20653e-163	-2.17605e-163	-5.35262e-163	1.22556e-164	-8.82735e-164	-4.73047e-163	-1.89235e-163	-1.30089e-164	-4.02416e-163	-1.01447e-162	-3.56394e-163	-3.8512e-163	-3.48538e-164	1.06641e-162	1.15202e-162	-1.17339e-162	0
4.20905e-164	6.58556e-163	-7.08538e-163	-7.11148e-163	-3.82903e-163	1.25608e-163	6.67744e-163	-7.5849e-163	2.07971e-163	1.78476e-163	-6.97093e-164	7.43745e-163	-7.0694e-163	3.5456e-163	4.20653e-163	-2.17605e-163	-5.35262e-163	1.22556e-164	-8.82735e-164	-4.73047e-163	-1.89235e-163	-1.30089e-164	-4.02416e-163	-1.01447e-162	-3.56394e-163	-3.8512e-163	-3.48538e-164	1.06641e-162	1.15202e-162	-1.17339e-162	0
4.20905e-164	6.58556e-163	-7.08538e-163	-7.11148e-163	-3.82903e-163	1.25608e-163	6.67744e-163	-7.5849e-163	2.07971e-163	1.78476e-163	-6.97093e-164	7.43745e-163	-7.0694e-163	3.5456e-163	4.20653e-163	-2.17605e-163	-5.35262e-163	1.22556e-164	-8.82735e-164	-4.73047e-163	-1.89235e-163	-1.30089e-164	-4.02416e-163	-1.01447e-162	-3.56394e-163	-3.8512e-163	-3.48538e-164	1.06641e-162	1.15202e-162	-1.17339e-162	0
4.20905e-164	6.58556e-163	-7.08538e-163	-7.11148e-163	-3.82903e-163	1.25608e-163	6.67744e-163	-7.5849e-163	2.07971e-163	1.78476e-163	-6.97093e-164	7.43745e-163	-7.0694e-163	3.5456e-163	4.20653e-163	-2.17605e-163	-5.35262e-163	1.22556e-164	-8.82735e-164	-4.73047e-163	-1.89235e-163	-1.30089e-164	-4.02416e-163	-1.01447e-162	-3.56394e-163	-3.8512e-163	-3.48538e-164	1.06641e-162	1.15202e-162	-1.17339e-162	0
4.20905e-164	6.58556e-163	-7.08538e-163	-7.11148e-163	-3.82903e-163	1.25608e-163	6.67744e-163	-7.5849e-163	2.07971e-163	1.78476e-163	-6.97093e-164	7.43745e-163	-7.0694e-163	3.5456e-163	4.20653e-163	-2.17605e-163	-5.35262e-163	1.22556e-164	-8.82735e-164	-4.73047e-163	-1.89235e-163	-1.30089e-164	-4.02416e-163	-1.01447e-162	-3.56394e-163	-3.8512e-163	-3.48538e-164	1.06641e-162	1.15202e-162	-1.17339e-162	0
4.20905e-164	6.58556e-163	-7.08538e-163	-7.11148e-163	-3.82903e-163	1.25608e-163	6.67744e-163	-7.5849e-163	2.07971e-163	1.78476e-163	-6.97093e-164	7.43745e-163	-7.0694e-163	3.5456e-163	4.20653e-163	-2.17605e-163	-5.35262e-163	1.22556e-164	-8.82735e-164	-4.73047e-163	-1.89235e-163	-1.30089e-164	-4.02416e-163	-1.01447e-162	-3.56394e-163	-3.8512e-163	-3.48538e-164	1.06641e-162	1.15202e-162	-1.17339e-162	0
4.20905e-164	6.58556e-163	-7.08538e-163	-7.11148e-163	-3.82903e-163	1.25608e-163	6.67744e-163	-7.5849e-163	2.07971e-163	1.78476e-163	-6.97093e-164	7.43745e-163	-7.0694e-163	3.5456e-163	4.20653e-163	-2.17605e-163	-5.35262e-163	1.22556e-164	-8.82735e-164	-4.73047e-163	-1.89235e-163	-1.30089e-164	-4.02416e-163	-1.01447e-162	-3.56394e-163	-3.8512e-163	-3.48538e-164	1.06641e-162	1.15202e-162	-1.17339e-162	0
4.20905e-164	6.58556e-163	-7.08538e-163	-7.11148e-163	-3.82903e-163	1.25608e-163	6.67744e-163	-7.5849e-163	2.07971e-163	1.78476e-163	-6.97093e-164	7.43745e-163	-7.0694e-163	3.5456e-163	4.20653e-163	-2.17605e-163	-5.35262e-163	1.22556e-164	-8.82735e-164	-4.73047e-163	-1.89235e-163	-1.30089e-164	-4.02416e-163	-1.01447e-162	-3.56394e-163	-3.8512e-163	-3.48538e-164	1.06641e-162	1.15202e-162	-1.17339e-162	0
4.20905e-164	6.58556e-163	-7.08538e-163	-7.11148e-163	-3.82903e-163	1.25608e-163	6.67744e-163	-7.5849e-163	2.07971e-163	1.78476e-163	-6.97093e-164	7.43745e-163	-7.0694e-163	3.5456e-163	4.20653e-163	-2.17605e-163	-5.35262e-163	1.22556e-164	-8.82735e-164	-4.73047e-163	-1.89235e-163	-1.30089e-164	-4.02416e-163	-1.01447e-162	-3.56394e-163	-3.8512e-163	-3.48538e-164	1.06641e-162	1.15202e-162	-1.17339e-162	0
4.20905e-164	6.58556e-163	-7.08538e-163	-7.11148e-163	-3.82903e-163	1.25608e-163	6.67744e-163	-7.5849e-163	2.07971e-163	1.78476e-163	-6.97093e-164	7.43745e-163	-7.0694e-163	3.5456e-163	4.20653e-163	-2.17605e-163	-5.35262e-163	1.22556e-164	-8.82735e-164	-4.73047e-163	-1.89235e-163	-1.30089e-164	-4.02416e-163	-1.01447e-162	-3.56394e-163	-3.8512e-163	-3.48538e-164	1.06641e-162	1.15202e-162	-1.17339e-162	0
4.20905e-164	6.58556e-163	-7.08538e-163	-7.11148e-163	-3.82903e-163	1.25608e-163	6.67744e-163	-7.5849e-163	2.07971e-163	1.78476e-163	-6.97093e-164	7.43745e-163	-7.0694e-163	3.5456e-163	4.20653e-163	-2.17605e-163	-5.35262e-163	1.22556e-164	-8.82735e-164	-4.73047e-163	-1.89235e-163	-1.30089e-164	-4.02416e-163	-1.01447e-162	-3.56394e-163	-3.8512e-163	-3.48538e-164	1.06641e-162	1.15202e-162	-1.17339e-162	0
4.20905e-164	6.58556e-163	-7.08538e-163	-7.11148e-163	-3.82903e-163	1.25608e-163	6.67744e-163	-7.5849e-163	2.07971e-163	1.78476e-163	-6.97093e-164	7.43745e-163	-7.0694e-163	3.5456e-163	4.20653e-163	-2.17605e-163	-5.35262e-163	1.22556e-164	-8.82735e-164	-4.73047e-163	-1.89235e-163	-1.30089e-164	-4.02416e-163	-1.01447e-162	-3.56394e-163	-3.8512e-163	-3.48538e-164	1.06641e-162	1.15202e-162	-1.17339e-162	0
4.20905e-164	6.58556e-163	-7.08538e-163	-7.11148e-163	-3.82903e-163	1.25608e-163	6.67744e-163	-7.5849e-163	2.07971e-163	1.78476e-163	-6.97093e-164	7.43745e-163	-7.0694e-163	3.5456e-163	4.20653e-163	-2.17605e-163	-5.35262e-163	1.22556e-164	-8.82735e-164	-4.73047e-163	-1.89235e-163	-1.30089e-164	-4.02416e-163	-1.01447e-162	-3.56394e-163	-3.8512e-163	-3.48538e-164	1.06641e-162	1.15202e-162	-1.17339e-162	0
4.20905e-164	6.58556e-163	-7.08538e-163	-7.11148e-163	-3.82903e-163	1.25608e-163	6.67744e-163	-7.5849e-163	2.07971e-163	1.78476e-163	-6.97093e-164	7.43745e-163	-7.0694e-163	3.5456e-163	4.20653e-163	-2.17605e-163	-5.35262e-163	1.22556e-164	-8.82735e-164	-4.73047e-163	-1.89235e-163	-1.30089e-164	-4.02416e-163	-1.01447e-162	-3.56394e-163	-3.8512e-163	-3.48538e-164	1.06641e-162	1.15202e-162	-1.17339e-162	0
4.20905e-164	6.58556e-163	-7.08538e-163	-7.11148e-163	-3.82903e-163	1.25608e-163	6.67744e-163	-7.5849e-163	2.07971e-163	1.78476e-163	-6.97093e-164	7.43745e-163	-7.0694e-163	3.5456e-163	4.20653e-163	-2.17605e-163	-5.35262e-163	1.22556e-164	-8.82735e-164	-4.73047e-163	-1.89235e-163	-1.30089e-164	-4.02416e-163	-1.01447e-162	-3.56394e-163	-3.8512e-163	-3.48538e-164	1.06641e-162	1.15202e-162	-1.17339e-162	0
4.20905e-164	6.58556e-163	-7.08538e-163	-7.11148e-163	-3.82903e-163	1.25608e-163	6.67744e-163	-7.5849e-163	2.07971e-163	1.78476e-163	-6.97093e-164	7.43745e-163	-7.0694e-163	3.5456e-163	4.20653e-163	-2.17605e-163	-5.35262e-163	1.22556e-164	-8.82735e-164	-4.73047e-163	-1.89235e-163	-1.30089e-164	-4.02416e-163	-1.01447e-162	-3.56394e-163	-3.8512e-163	-3.48538e-164	1.06641e-162	1.15202e-162	-1.17339e-162	0
4.20905e-164	6.58556e-163	-7.08538e-163	-7.11148e-163	-3.82903e-163	1.25608e-163	6.67744e-163	-7.5849e-163	2.07971e-163	1.78476e-163	-6.97093e-164	7.43745e-163	-7.0694e-163	3.5456e-163	4.20653e-163	-2.17605e-163	-5.35262e-163	1.22556e-164	-8.82735e-164	-4.73047e-163	-1.89235e-163	-1.30089e-164	-4.02416e-163	-1.01447e-162	-3.56394e-163	-3.8512e-163	-3.48538e-164	1.06641e-162	1.15202e-162	-1.17339e-162	0
4.20905e-164	6.58556e-163	-7.08538e-163	-7.11148e-163	-3.82903e-163	1.25608e-163	6.67744e-163	-7.5849e-163	2.07971e-163	1.78476e-163	-6.97093e-164	7.43745e-163	-7.0694e-163	3.5456e-163	4.20653e-163	-2.17605e-163	-5.35262e-163	1.22556e-164	-8.82735e-164	-4.73047e-163	-1.89235e-163	-1.30089e-164	-4.02416e-163	-1.01447e-162	-3.56394e-163	-3.8512e-163	-3.48538e-164	1.06641e-162	1.15202e-162	-1.17339e-162	0
4.20905e-164	6.58556e-163	-7.08538e-163	-7.11148e-163	-3.82903e-163	1.25608e-163	6.67744e-163	-7.5849e-163	2.07971e-163	1.78476e-163	-6.97093e-164	7.43745e-163	-7.0694e-163	3.5456e-163	4.20653e-163	-2.17605e-163	-5.35262e-163	1.22556e-164	-8.82735e-164	-4.73047e-163	-1.89235e-163	-1.30089e-164	-4.02416e-163	-1.01447e-162	-3.56394e-163	-3.8512e-163	-3.48538e-164	1.06641e-162	1.15202e-162	-1.17339e-162	0
4.20905e-164	6.58556e-163	-7.08538e-163	-7.11148e-163	-3.82903e-163	1.25608e-163	6.67744e-163	-7.5849e-163	2.07971e-163	1.78476e-163	-6.97093e-164	7.43745e-163	-7.0694e-163	3.5456e-163	4.20653e-163	-2.17605e-163	-5.35262e-163	1.22556e-164	-8.82735e-164	-4.73047e-163	-1.89235e-163	-1.30089e-164	-4.02416e-163	-1.01447e-162	-3.56394e-163	-3.8512e-163	-3.48538e-164	1.06641e-162	1.15202e-162	-1.17339e-162	0
4.20905e-164	6.58556e-163	-7.08538e-163	-7.11148e-163	-3.82903e-163	1.25608e-163	6.67744e-163	-7.5849e-163	2.07971e-163	1.78476e-163	-6.97093e-164	7.43745e-163	-7.0694e-163	3.5456e-163	4.20653e-163	-2.17605e-163	-5.35262e-163	1.22556e-164	-8.82735e-164	-4.73047e-163	-1.89235e-163	-1.30089e-164	-4.02416e-163	-1.01447e-162	-3.56394e-163	-3.8512e-163	-3.48538e-164	1.06641e-162	1.15202e-162	-1.17339e-162	0
4.20905e-164	6.58556e-163	-7.08538e-163	-7.11148e-163	-3.82903e-163	1.25608e-163	6.67744e-163	-7.5849e-163	2.07971e-163	1.78476e-163	-6.97093e-164	7.43745e-163	-7.0694e-163	3.5456e-163	4.20653e-163	-2.17605e-163	-5.35262e-163	1.22556e-164	-8.82735e-164	-4.73047e-163	-1.89235e-163	-1.30089e-164	-4.02416e-163	-1.01447e-162	-3.56394e-163	-3.8512e-163	-3.48538e-164	1.06641e-162	1.15202e-162	-1.17339e-162	0
4.20905e-164	6.58556e-163	-7.08538e-163	-7.11148e-163	-3.82903e-163	1.25608e-163	6.67744e-163	-7.5849e-163	2.07971e-163	1.78476e-163	-6.97093e-164	7.43745e-163	-7.0694e-163	3.5456e-163	4.20653e-163	-2.17605e-163	-5.35262e-163	1.22556e-164	-8.82735e-164	-4.73047e-163	-1.89235e-163	-1.30089e-164	-4.02416e-163	-1.01447e-162	-3.56394e-163	-3.8512e-163	-3.48538e-164	1.06641e-162	1.15202e-162	-1.17339e-162	0
4.20905e-164	6.58556e-163	-7.08538e-163	-7.11148e-163	-3.82903e-163	1.25608e-163	6.67744e-163	-7.5849e-163	2.07971e-163	1.78476e-163	-6.97093e-164	7.43745e-163	-7.0694e-163	3.5456e-163	4.20653e-163	-2.17605e-163	-5.35262e-163	1.22556e-164	-8.82735e-164	-4.73047e-163	-1.89235e-163	-1.30089e-164	-4.02416e-163	-1.01447e-162	-3.56394e-163	-3.8512e-163	-3.48538e-164	1.06641e-162	1.15202e-162	-1.17339e-162	0
4.20905e-164	6.58556e-163	-7.08538e-163	-7.11148e-163	-3.82903e-163	1.25608e-163	6.67744e-163	-7.5849e-163	2.07971e-163	1.78476e-163	-6.97093e-164	7.43745e-163	-7.0694e-163	3.5456e-163	4.20653e-163	-2.17605e-163	-5.35262e-163	1.22556e-164	-8.82735e-164	-4.73047e-163	-1.89235e-163	-1.30089e-164	-4.02416e-163	-1.01447e-162	-3.56394e-163	-3.8512e-163	-3.48538e-164	1.06641e-162	1.15202e-162	-1.17339e-162	0
4.20905e-164	6.58556e-163	-7.08538e-163	-7.11148e-163	-3.82903e-163	1.25608e-163	6.67744e-163	-7.5849e-163	2.07971e-163	1.78476e-163	-6.97093e-164	7.43745e-163	-7.0694e-163	3.5456e-163	4.20653e-163	-2.17605e-163	-5.35262e-163	1.22556e-164	-8.82735e-164	-4.73047e-163	-1.89235e-163	-1.30089e-164	-4.02416e-163	-1.01447e-162	-3.56394e-163	-3.8512e-163	-3.48538e-164	1.06641e-162	1.15202e-162	-1.17339e-162	0
4.20905e-164	6.58556e-163	-7.08538e-163	-7.11148e-163	-3.82903e-163	1.25608e-163	6.67744e-163	-7.5849e-163	2.07971e-163	1.78476e-163	-6.97093e-164	7.43745e-163	-7.0694e-163	3.5456e-163	4.20653e-163	-2.17605e-163	-5.35262e-163	1.22556e-164	-8.82735e-164	-4.73047e-163	-1.89235e-163	-1.30089e-164	-4.02416e-163	-1.01447e-162	-3.56394e-163	-3.8512e-163	-3.48538e-164	1.06641e-162	1.15202e-162	-1.17339e-162	0
4.20905e-164	6.58556e-163	-7.08538e-163	-7.11148e-163	-3.82903e-163	1.25608e-163	6.67744e-163	-7.5849e-163	2.07971e-163	1.78476e-163	-6.97093e-164	7.43745e-163	-7.0694e-163	3.5456e-163	4.20653e-163	-2.17605e-163	-5.35262e-163	1.22556e-164	-8.82735e-164	-4.73047e-163	-1.89235e-163	-1.30089e-164	-4.02416e-163	-1.01447e-162	-3.56394e-163	-3.8512e-163	-3.48538e-164	1.06641e-162	1.15202e-162	-1.17339e-162	0
4.20905e-164	6.58556e-163	-7.08538e-163	-7.11148e-163	-3.82903e-163	1.25608e-163	6.67744e-163	-7.5849e-163	2.07971e-163	1.78476e-163	-6.97093e-164	7.43745e-163	-7.0694e-163	3.5456e-163	4.20653e-163	-2.17605e-163	-5.35262e-163	1.22556e-164	-8.82735e-164	-4.73047e-163	-1.89235e-163	-1.30089e-164	-4.02416e-163	-1.01447e-162	-3.56394e-163	-3.8512e-163	-3.48538e-164	1.06641e-162	1.15202e-162	-1.17339e-162	0
4.20905e-164	6.58556e-163	-7.08538e-163	-7.11148e-163	-3.82903e-163	1.25608e-163	6.67744e-163	-7.5849e-163	2.07971e-163	1.78476e-163	-6.97093e-164	7.43745e-163	-7.0694e-163	3.5456e-163	4.20653e-163	-2.17605e-163	-5.35262e-163	1.22556e-164	-8.82735e-164	-4.73047e-163	-1.89235e-163	-1.30089e-164	-4.02416e-163	-1.01447e-162	-3.56394e-163	-3.8512e-163	-3.48538e-164	1.06641e-162	1.15202e-162	-1.17339e-162	0
4.20905e-164	6.58556e-163	-7.08538e-163	-7.11148e-163	-3.82903e-163	1.25608e-163	6.67744e-163	-7.5849e-163	2.07971e-163	1.78476e-163	-6.97093e-164	7.43745e-163	-7.0694e-163	3.5456e-163	4.20653e-163	-2.17605e-163	-5.35262e-163	1.22556e-164	-8.82735e-164	-4.73047e-163	-1.89235e-163	-1.30089e-164	-4.02416e-163	-1.01447e-162	-3.56394e-163	-3.8512e-163	-3.48538e-164	1.06641e-162	1.15202e-162	-1.17339e-162	0
4.20905e-164	6.58556e-163	-7.08538e-163	-7.11148e-163	-3.82903e-163	1.25608e-163	6.67744e-163	-7.5849e-163	2.07971e-163	1.78476e-163	-6.97093e-164	7.43745e-163	-7.0694e-163	3.5456e-163	4.20653e-163	-2.17605e-163	-5.35262e-163	1.22556e-164	-8.82735e-164	-4.73047e-163	-1.89235e-163	-1.30089e-164	-4.02416e-163	-1.01447e-162	-3.56394e-163	-3.8512e-163	-3.48538e-164	1.06641e-162	1.15202e-162	-1.17339e-162	0
4.20905e-164	6.58556e-163	-7.08538e-163	-7.11148e-163	-3.82903e-163	1.25608e-163	6.67744e-163	-7.5849e-163	2.07971e-163	1.78476e-163	-6.97093e-164	7.43745e-163	-7.0694e-163	3.5456e-163	4.20653e-163	-2.17605e-163	-5.35262e-163	1.22556e-164	-8.82735e-164	-4.73047e-163	-1.89235e-163	-1.30089e-164	-4.02416e-163	-1.01447e-162	-3.56394e-163	-3.8512e-163	-3.48538e-164	1.06641e-162	1.15202e-162	-1.17339e-162	0
4.20905e-164	6.58556e-163	-7.08538e-163	-7.11148e-163	-3.82903e-163	1.25608e-163	6.67744e-163	-7.5849e-163	2.07971e-163	1.78476e-163	-6.97093e-164	7.43745e-163	-7.0694e-163	3.5456e-163	4.20653e-163	-2.17605e-163	-5.35262e-163	1.22556e-164	-8.82735e-164	-4.73047e-163	-1.89235e-163	-1.30089e-164	-4.02416e-163	-1.01447e-162	-3.56394e-163	-3.8512e-163	-3.48538e-164	1.06641e-162	1.15202e-162	-1.17339e-162	0
4.20905e-164	6.58556e-163	-7.08538e-163	-7.11148e-163	-3.82903e-163	1.25608e-163	6.67744e-163	-7.5849e-163	2.07971e-163	1.78476e-163	-6.97093e-164	7.43745e-163	-7.0694e-163	3.5456e-163	4.20653e-163	-2.17605e-163	-5.35262e-163	1.22556e-164	-8.82735e-164	-4.73047e-163	-1.89235e-163	-1.30089e-164	-4.02416e-163	-1.01447e-162	-3.56394e-163	-3.8512e-163	-3.48538e-164	1.06641e-162	1.15202e-162	-1.17339e-162	0
4.20905e-164	6.58556e-163	-7.08538e-163	-7.11148e-163	-3.82903e-163	1.25608e-163	6.67744e-163	-7.5849e-163	2.07971e-163	1.78476e-163	-6.97093e-164	7.43745e-163	-7.0694e-163	3.5456e-163	4.20653e-163	-2.17605e-163	-5.35262e-163	1.22556e-164	-8.82735e-164	-4.73047e-163	-1.89235e-163	-1.30089e-164	-4.02416e-163	-1.01447e-162	-3.56394e-163	-3.8512e-163	-3.48538e-164	1.06641e-162	1.15202e-162	-1.17339e-162	0
4.20905e-164	6.58556e-163	-7.08538e-163	-7.11148e-163	-3.82903e-163	1.25608e-163	6.67744e-163	-7.5849e-163	2.07971e-163	1.78476e-163	-6.97093e-164	7.43745e-163	-7.0694e-163	3.5456e-163	4.20653e-163	-2.17605e-163	-5.35262e-163	1.22556e-164	-8.82735e-164	-4.73047e-163	-1.89235e-163	-1.30089e-164	-4.02416e-163	-1.01447e-162	-3.56394e-163	-3.8512e-163	-3.48538e-164	1.06641e-162	1.15202e-162	-1.17339e-162	0
4.20905e-164	6.58556e-163	-7.08538e-163	-7.11148e-163	-3.82903e-163	1.25608e-163	6.67744e-163	-7.5849e-163	2.07971e-163	1.78476e-163	-6.97093e-164	7.43745e-163	-7.0694e-163	3.5456e-163	4.20653e-163	-2.17605e-163	-5.35262e-163	1.22556e-164	-8.82735e-164	-4.73047e-163	-1.89235e-163	-1.30089e-164	-4.02416e-163	-1.01447e-162	-3.56394e-163	-3.8512e-163	-3.48538e-164	1.06641e-162	1.15202e-162	-1.17339e-162	0
4.20905e-164	6.58556e-163	-7.08538e-163	-7.11148e-163	-3.82903e-163	1.25608e-163	6.67744e-163	-7.5849e-163	2.07971e-163	1.78476e-163	-6.97093e-164	7.43745e-163	-7.0694e-163	3.5456e-163	4.20653e-163	-2.17605e-163	-5.35262e-163	1.22556e-164	-8.82735e-164	-4.73047e-163	-1.89235e-163	-1.30089e-164	-4.02416e-163	-1.01447e-162	-3.56394e-163	-3.8512e-163	-3.48538e-164	1.06641e-162	1.15202e-162	-1.17339e-162	0
4.20905e-164	6.58556e-163	-7.08538e-163	-7.11148e-163	-3.82903e-163	1.25608e-163	6.67744e-163	-7.5849e-163	2.07971e-163	1.78476e-163	-6.97093e-164	7.43745e-163	-7.0694e-163	3.5456e-163	4.20653e-163	-2.17605e-163	-5.35262e-163	1.22556e-164	-8.82735e-164	-4.73047e-163	-1.89235e-163	-1.30089e-164	-4.02416e-163	-1.01447e-162	-3.56394e-163	-3.8512e-163	-3.48538e-164	1.06641e-162	1.15202e-162	-1.17339e-162	0
4.20905e-164	6.58556e-163	-7.08538e-163	-7.11148e-163	-3.82903e-163	1.25608e-163	6.67744e-163	-7.5849e-163	2.07971e-163	1.78476e-163	-6.97093e-164	7.43745e-163	-7.0694e-163	3.5456e-163	4.20653e-163	-2.17605e-163	-5.35262e-163	1.22556e-164	-8.82735e-164	-4.73047e-163	-1.89235e-163	-1.30089e-164	-4.02416e-163	-1.01447e-162	-3.56394e-163	-3.8512e-163	-3.48538e-164	1.06641e-162	1.15202e-162	-1.17339e-162	0
4.20905e-164	6.58556e-163	-7.08538e-163	-7.11148e-163	-3.82903e-163	1.25608e-163	6.67744e-163	-7.5849e-163	2.07971e-163	1.78476e-163	-6.97093e-164	7.43745e-163	-7.0694e-163	3.5456e-163	4.20653e-163	-2.17605e-163	-5.35262e-163	1.22556e-164	-8.82735e-164	-4.73047e-163	-1.89235e-163	-1.30089e-164	-4.02416e-163	-1.01447e-162	-3.56394e-163	-3.8512e-163	-3.48538e-164	1.06641e-162	1.15202e-162	-1.17339e-162	0
4.20905e-164	6.58556e-163	-7.08538e-163	-7.11148e-163	-3.82903e-163	1.25608e-163	6.67744e-163	-7.5849e-163	2.07971e-163	1.78476e-163	-6.97093e-164	7.43745e-163	-7.0694e-163	3.5456e-163	4.20653e-163	-2.17605e-163	-5.35262e-163	1.22556e-164	-8.82735e-164	-4.73047e-163	-1.89235e-163	-1.30089e-164	-4.02416e-163	-1.01447e-162	-3.56394e-163	-3.8512e-163	-3.48538e-164	1.06641e-162	1.15202e-162	-1.17339e-162	0
4.20905e-164	6.58556e-163	-7.08538e-163	-7.11148e-163	-3.82903e-163	1.25608e-163	6.67744e-163	-7.5849e-163	2.07971e-163	1.78476e-163	-6.97093e-164	7.43745e-163	-7.0694e-163	3.5456e-163	4.20653e-163	-2.17605e-163	-5.35262e-163	1.22556e-164	-8.82735e-164	-4.73047e-163	-1.89235e-163	-1.30089e-164	-4.02416e-163	-1.01447e-162	-3.56394e-163	-3.8512e-163	-3.48538e-164	1.06641e-162	1.15202e-162	-1.17339e-162	0
4.20905e-164	6.58556e-163	-7.08538e-163	-7.11148e-163	-3.82903e-163	1.25608e-163	6.67744e-163	-7.5849e-163	2.07971e-163	1.78476e-163	-6.97093e-164	7.43745e-163	-7.0694e-163	3.5456e-163	4.20653e-163	-2.17605e-163	-5.35262e-163	1.22556e-164	-8.82735e-164	-4.73047e-163	-1.89235e-163	-1.30089e-164	-4.02416e-163	-1.01447e-162	-3.56394e-163	-3.8512e-163	-3.48538e-164	1.06641e-162	1.15202e-162	-1.17339e-162	0
4.20905e-164	6.58556e-163	-7.08538e-163	-7.11148e-163	-3.82903e-163	1.25608e-163	6.67744e-163	-7.5849e-163	2.07971e-163	1.78476e-163	-6.97093e-164	7.43745e-163	-7.0694e-163	3.5456e-163	4.20653e-163	-2.17605e-163	-5.35262e-163	1.22556e-164	-8.82735e-164	-4.73047e-163	-1.89235e-163	-1.30089e-164	-4.02416e-163	-1.01447e-162	-3.56394e-163	-3.8512e-163	-3.48538e-164	1.06641e-162	1.15202e-162	-1.17339e-162	0
4.20905e-164	6.58556e-163	-7.08538e-163	-7.11148e-163	-3.82903e-163	1.25608e-163	6.67744e-163	-7.5849e-163	2.07971e-163	1.78476e-163	-6.97093e-164	7.43745e-163	-7.0694e-163	3.5456e-163	4.20653e-163	-2.17605e-163	-5.35262e-163	1.22556e-164	-8.82735e-164	-4.73047e-163	-1.89235e-163	-1.30089e-164	-4.02416e-163	-1.01447e-162	-3.56394e-163	-3.8512e-163	-3.48538e-164	1.06641e-162	1.15202e-162	-1.17339e-162	0
4.20905e-164	6.58556e-163	-7.08538e-163	-7.11148e-163	-3.82903e-163	1.25608e-163	6.67744e-163	-7.5849e-163	2.07971e-163	1.78476e-163	-6.97093e-164	7.43745e-163	-7.0694e-163	3.5456e-163	4.20653e-163	-2.17605e-163	-5.35262e-163	1.22556e-164	-8.82735e-164	-4.73047e-163	-1.89235e-163	-1.30089e-164	-4.02416e-163	-1.01447e-162	-3.56394e-163	-3.8512e-163	-3.48538e-164	1.06641e-162	1.15202e-162	-1.17339e-162	0
4.20905e-164	6.58556e-163	-7.08538e-163	-7.11148e-163	-3.82903e-163	1.25608e-163	6.67744e-163	-7.5849e-163	2.07971e-163	1.78476e-163	-6.97093e-164	7.43745e-163	-7.0694e-163	3.5456e-163	4.20653e-163	-2.17605e-163	-5.35262e-163	1.22556e-164	-8.82735e-164	-4.73047e-163	-1.89235e-163	-1.30089e-164	-4.02416e-163	-1.01447e-162	-3.56394e-163	-3.8512e-163	-3.48538e-164	1.06641e-162	1.15202e-162	-1.17339e-162	0
4.20905e-164	6.58556e-163	-7.08538e-163	-7.11148e-163	-3.82903e-163	1.25608e-163	6.67744e-163	-7.5849e-163	2.07971e-163	1.78476e-163	-6.97093e-164	7.43745e-163	-7.0694e-163	3.5456e-163	4.20653e-163	-2.17605e-163	-5.35262e-163	1.22556e-164	-8.82735e-164	-4.73047e-163	-1.89235e-163	-1.30089e-164	-4.02416e-163	-1.01447e-162	-3.56394e-163	-3.8512e-163	-3.48538e-164	1.06641e-162	1.15202e-162	-1.17339e-162	0
4.20905e-164	6.58556e-163	-7.08538e-163	-7.11148e-163	-3.82903e-163	1.25608e-163	6.67744e-163	-7.5849e-163	2.07971e-163	1.78476e-163	-6.97093e-164	7.43745e-163	-7.0694e-163	3.5456e-163	4.20653e-163	-2.17605e-163	-5.35262e-163	1.22556e-164	-8.82735e-164	-4.73047e-163	-1.89235e-163	-1.30089e-164	-4.02416e-163	-1.01447e-162	-3.56394e-163	-3.8512e-163	-3.48538e-164	1.06641e-162	1.15202e-162	-1.17339e-162	0
4.20905e-164	6.58556e-163	-7.08538e-163	-7.11148e-163	-3.82903e-163	1.25608e-163	6.67744e-163	-7.5849e-163	2.07971e-163	1.78476e-163	-6.97093e-164	7.43745e-163	-7.0694e-163	3.5456e-163	4.20653e-163	-2.17605e-163	-5.35262e-163	1.22556e-164	-8.82735e-164	-4.73047e-163	-1.89235e-163	-1.30089e-164	-4.02416e-163	-1.01447e-162	-3.56394e-163	-3.8512e-163	-3.48538e-164	1.06641e-162	1.15202e-162	-1.17339e-162	0
4.20905e-164	6.58556e-163	-7.08538e-163	-7.11148e-163	-3.82903e-163	1.25608e-163	6.67744e-163	-7.5849e-163	2.07971e-163	1.78476e-163	-6.97093e-164	7.43745e-163	-7.0694e-163	3.5456e-163	4.20653e-163	-2.17605e-163	-5.35262e-163	1.22556e-164	-8.82735e-164	-4.73047e-163	-1.89235e-163	-1.30089e-164	-4.02416e-163	-1.01447e-162	-3.56394e-163	-3.8512e-163	-3.48538e-164	1.06641e-162	1.15202e-162	-1.17339e-162	0
4.20905e-164	6.58556e-163	-7.08538e-163	-7.11148e-163	-3.82903e-163	1.25608e-163	6.67744e-163	-7.5849e-163	2.07971e-163	1.78476e-163	-6.97093e-164	7.43745e-163	-7.0694e-163	3.5456e-163	4.20653e-163	-2.17605e-163	-5.35262e-163	1.22556e-164	-8.82735e-164	-4.73047e-163	-1.89235e-163	-1.30089e-164	-4.02416e-163	-1.01447e-162	-3.56394e-163	-3.8512e-163	-3.48538e-164	1.06641e-162	1.15202e-162	-1.17339e-162	0
4.20905e-164	6.58556e-163	-7.08538e-163	-7.11148e-163	-3.82903e-163	1.25608e-163	6.67744e-163	-7.5849e-163	2.07971e-163	1.78476e-163	-6.97093e-164	7.43745e-163	-7.0694e-163	3.5456e-163	4.20653e-163	-2.17605e-163	-5.35262e-163	1.22556e-164	-8.82735e-164	-4.73047e-163	-1.89235e-163	-1.30089e-164	-4.02416e-163	-1.01447e-162	-3.56394e-163	-3.8512e-163	-3.48538e-164	1.06641e-162	1.15202e-162	-1.17339e-162	0
4.20905e-164	6.58556e-163	-7.08538e-163	-7.11148e-163	-3.82903e-163	1.25608e-163	6.67744e-163	-7.5849e-163	2.07971e-163	1.78476e-163	-6.97093e-164	7.43745e-163	-7.0694e-163	3.5456e-163	4.20653e-163	-2.17605e-163	-5.35262e-163	1.22556e-164	-8.82735e-164	-4.73047e-163	-1.89235e-163	-1.30089e-164	-4.02416e-163	-1.01447e-162	-3.56394e-163	-3.8512e-163	-3.48538e-164	1.06641e-162	1.15202e-162	-1.17339e-162	0
4.20905e-164	6.58556e-163	-7.08538e-163	-7.11148e-163	-3.82903e-163	1.25608e-163	6.67744e-163	-7.5849e-163	2.07971e-163	1.78476e-163	-6.97093e-164	7.43745e-163	-7.0694e-163	3.5456e-163	4.20653e-163	-2.17605e-163	-5.35262e-163	1.22556e-164	-8.82735e-164	-4.73047e-163	-1.89235e-163	-1.30089e-164	-4.02416e-163	-1.01447e-162	-3.56394e-163	-3.8512e-163	-3.48538e-164	1.06641e-162	1.15202e-162	-1.17339e-162	0
4.20905e-164	6.58556e-163	-7.08538e-163	-7.11148e-163	-3.82903e-163	1.25608e-163	6.67744e-163	-7.5849e-163	2.07971e-163	1.78476e-163	-6.97093e-164	7.43745e-163	-7.0694e-163	3.5456e-163	4.20653e-163	-2.17605e-163	-5.35262e-163	1.22556e-164	-8.82735e-164	-4.73047e-163	-1.89235e-163	-1.30089e-164	-4.02416e-163	-1.01447e-162	-3.56394e-163	-3.8512e-163	-3.48538e-164	1.06641e-162	1.15202e-162	-1.17339e-162	0
4.20905e-164	6.58556e-163	-7.08538e-163	-7.11148e-163	-3.82903e-163	1.25608e-163	6.67744e-163	-7.5849e-163	2.07971e-163	1.78476e-163	-6.97093e-164	7.43745e-163	-7.0694e-163	3.5456e-163	4.20653e-163	-2.17605e-163	-5.35262e-163	1.22556e-164	-8.82735e-164	-4.73047e-163	-1.89235e-163	-1.30089e-164	-4.02416e-163	-1.01447e-162	-3.56394e-163	-3.8512e-163	-3.48538e-164	1.06641e-162	1.15202e-162	-1.17339e-162	0
4.20905e-164	6.58556e-163	-7.08538e-163	-7.11148e-163	-3.82903e-163	1.25608e-163	6.67744e-163	-7.5849e-163	2.07971e-163	1.78476e-163	-6.97093e-164	7.43745e-163	-7.0694e-163	3.5456e-163	4.20653e-163	-2.17605e-163	-5.35262e-163	1.22556e-164	-8.82735e-164	-4.73047e-163	-1.89235e-163	-1.30089e-164	-4.02416e-163	-1.01447e-162	-3.56394e-163	-3.8512e-163	-3.48538e-164	1.06641e-162	1.15202e-162	-1.17339e-162	0
4.20905e-164	6.58556e-163	-7.08538e-163	-7.11148e-163	-3.82903e-163	1.25608e-163	6.67744e-163	-7.5849e-163	2.07971e-163	1.78476e-163	-6.97093e-164	7.43745e-163	-7.0694e-163	3.5456e-163	4.20653e-163	-2.17605e-163	-5.35262e-163	1.22556e-164	-8.82735e-164	-4.73047e-163	-1.89235e-163	-1.30089e-164	-4.02416e-163	-1.01447e-162	-3.56394e-163	-3.8512e-163	-3.48538e-164	1.06641e-162	1.15202e-162	-1.17339e-162	0
4.20905e-164	6.58556e-163	-7.08538e-163	-7.11148e-163	-3.82903e-163	1.25608e-163	6.67744e-163	-7.5849e-163	2.07971e-163	1.78476e-163	-6.97093e-164	7.43745e-163	-7.0694e-163	3.5456e-163	4.20653e-163	-2.17605e-163	-5.35262e-163	1.22556e-164	-8.82735e-164	-4.73047e-163	-1.89235e-163	-1.30089e-164	-4.02416e-163	-1.01447e-162	-3.56394e-163	-3.8512e-163	-3.48538e-164	1.06641e-162	1.15202e-162	-1.17339e-162	0
4.20905e-164	6.58556e-163	-7.08538e-163	-7.11148e-163	-3.82903e-163	1.25608e-163	6.67744e-163	-7.5849e-163	2.07971e-163	1.78476e-163	-6.97093e-164	7.43745e-163	-7.0694e-163	3.5456e-163	4.20653e-163	-2.17605e-163	-5.35262e-163	1.22556e-164	-8.82735e-164	-4.73047e-163	-1.89235e-163	-1.30089e-164	-4.02416e-163	-1.01447e-162	-3.56394e-163	-3.8512e-163	-3.48538e-164	1.06641e-162	1.15202e-162	-1.17339e-162	0
4.20905e-164	6.58556e-163	-7.08538e-163	-7.11148e-163	-3.82903e-163	1.25608e-163	6.67744e-163	-7.5849e-163	2.07971e-163	1.78476e-163	-6.97093e-164	7.43745e-163	-7.0694e-163	3.5456e-163	4.20653e-163	-2.17605e-163	-5.35262e-163	1.22556e-164	-8.82735e-164	-4.73047e-163	-1.89235e-163	-1.30089e-164	-4.02416e-163	-1.01447e-162	-3.56394e-163	-3.8512e-163	-3.48538e-164	1.06641e-162	1.15202e-162	-1.17339e-162	0
4.20905e-164	6.58556e-163	-7.08538e-163	-7.11148e-163	-3.82903e-163	1.25608e-163	6.67744e-163	-7.5849e-163	2.07971e-163	1.78476e-163	-6.97093e-164	7.43745e-163	-7.0694e-163	3.5456e-163	4.20653e-163	-2.17605e-163	-5.35262e-163	1.22556e-164	-8.82735e-164	-4.73047e-163	-1.89235e-163	-1.30089e-164	-4.02416e-163	-1.01447e-162	-3.56394e-163	-3.8512e-163	-3.48538e-164	1.06641e-162	1.15202e-162	-1.17339e-162	0
4.20905e-164	6.58556e-163	-7.08538e-163	-7.11148e-163	-3.82903e-163	1.25608e-163	6.67744e-163	-7.5849e-163	2.07971e-163	1.78476e-163	-6.97093e-164	7.43745e-163	-7.0694e-163	3.5456e-163	4.20653e-163	-2.17605e-163	-5.35262e-163	1.22556e-164	-8.82735e-164	-4.73047e-163	-1.89235e-163	-1.30089e-164	-4.02416e-163	-1.01447e-162	-3.56394e-163	-3.8512e-163	-3.48538e-164	1.06641e-162	1.15202e-162	-1.17339e-162	0
4.20905e-164	6.58556e-163	-7.08538e-163	-7.11148e-163	-3.82903e-163	1.25608e-163	6.67744e-163	-7.5849e-163	2.07971e-163	1.78476e-163	-6.97093e-164	7.43745e-163	-7.0694e-163	3.5456e-163	4.20653e-163	-2.17605e-163	-5.35262e-163	1.22556e-164	-8.82735e-164	-4.73047e-163	-1.89235e-163	-1.30089e-164	-4.02416e-163	-1.01447e-162	-3.56394e-163	-3.8512e-163	-3.48538e-164	1.06641e-162	1.15202e-162	-1.17339e-162	0
4.20905e-164	6.58556e-163	-7.08538e-163	-7.11148e-163	-3.82903e-163	1.25608e-163	6.67744e-163	-7.5849e-163	2.07971e-163	1.78476e-163	-6.97093e-164	7.43745e-163	-7.0694e-163	3.5456e-163	4.20653e-163	-2.17605e-163	-5.35262e-163	1.22556e-164	-8.82735e-164	-4.73047e-163	-1.89235e-163	-1.30089e-164	-4.02416e-163	-1.01447e-162	-3.56394e-163	-3.8512e-163	-3.48538e-164	1.06641e-162	1.15202e-162	-1.17339e-162	0
4.20905e-164	6.58556e-163	-7.08538e-163	-7.11148e-163	-3.82903e-163	1.25608e-163	6.67744e-163	-7.5849e-163	2.07971e-163	1.78476e-163	-6.97093e-164	7.43745e-163	-7.0694e-163	3.5456e-163	4.20653e-163	-2.17605e-163	-5.35262e-163	1.22556e-164	-8.82735e-164	-4.73047e-163	-1.89235e-163	-1.30089e-164	-4.02416e-163	-1.01447e-162	-3.56394e-163	-3.8512e-163	-3.48538e-164	1.06641e-162	1.15202e-162	-1.17339e-162	0
4.20905e-164	6.58556e-163	-7.08538e-163	-7.11148e-163	-3.82903e-163	1.25608e-163	6.67744e-163	-7.5849e-163	2.07971e-163	1.78476e-163	-6.97093e-164	7.43745e-163	-7.0694e-163	3.5456e-163	4.20653e-163	-2.17605e-163	-5.35262e-163	1.22556e-164	-8.82735e-164	-4.73047e-163	-1.89235e-163	-1.30089e-164	-4.02416e-163	-1.01447e-162	-3.56394e-163	-3.8512e-163	-3.48538e-164	1.06641e-162	1.15202e-162	-1.17339e-162	0
4.20905e-164	6.58556e-163	-7.08538e-163	-7.11148e-163	-3.82903e-163	1.25608e-163	6.67744e-163	-7.5849e-163	2.07971e-163	1.78476e-163	-6.97093e-164	7.43745e-163	-7.0694e-163	3.5456e-163	4.20653e-163	-2.17605e-163	-5.35262e-163	1.22556e-164	-8.82735e-164	-4.73047e-163	-1.89235e-163	-1.30089e-164	-4.02416e-163	-1.01447e-162	-3.56394e-163	-3.8512e-163	-3.48538e-164	1.06641e-162	1.15202e-162	-1.17339e-162	0
4.20905e-164	6.58556e-163	-7.08538e-163	-7.11148e-163	-3.82903e-163	1.25608e-163	6.67744e-163	-7.5849e-163	2.07971e-163	1.78476e-163	-6.97093e-164	7.43745e-163	-7.0694e-163	3.5456e-163	4.20653e-163	-2.17605e-163	-5.35262e-163	1.22556e-164	-8.82735e-164	-4.73047e-163	-1.89235e-163	-1.30089e-164	-4.02416e-163	-1.01447e-162	-3.56394e-163	-3.8512e-163	-3.48538e-164	1.06641e-162	1.15202e-162	-1.17339e-162	0
4.20905e-164	6.58556e-163	-7.08538e-163	-7.11148e-163	-3.82903e-163	1.25608e-163	6.67744e-163	-7.5849e-163	2.07971e-163	1.78476e-163	-6.97093e-164	7.43745e-163	-7.0694e-163	3.5456e-163	4.20653e-163	-2.17605e-163	-5.35262e-163	1.22556e-164	-8.82735e-164	-4.73047e-163	-1.89235e-163	-1.30089e-164	-4.02416e-163	-1.01447e-162	-3.56394e-163	-3.8512e-163	-3.48538e-164	1.06641e-162	1.15202e-162	-1.17339e-162	0
4.20905e-164	6.58556e-163	-7.08538e-163	-7.11148e-163	-3.82903e-163	1.25608e-163	6.67744e-163	-7.5849e-163	2.07971e-163	1.78476e-163	-6.97093e-164	7.43745e-163	-7.0694e-163	3.5456e-163	4.20653e-163	-2.17605e-163	-5.35262e-163	1.22556e-164	-8.82735e-164	-4.73047e-163	-1.89235e-163	-1.30089e-164	-4.02416e-163	-1.01447e-162	-3.56394e-163	-3.8512e-163	-3.48538e-164	1.06641e-162	1.15202e-162	-1.17339e-162	0
4.20905e-164	6.58556e-163	-7.08538e-163	-7.11148e-163	-3.82903e-163	1.25608e-163	6.67744e-163	-7.5849e-163	2.07971e-163	1.78476e-163	-6.97093e-164	7.43745e-163	-7.0694e-163	3.5456e-163	4.20653e-163	-2.17605e-163	-5.35262e-163	1.22556e-164	-8.82735e-164	-4.73047e-163	-1.89235e-163	-1.30089e-164	-4.02416e-163	-1.01447e-162	-3.56394e-163	-3.8512e-163	-3.48538e-164	1.06641e-162	1.15202e-162	-1.17339e-162	0
4.20905e-164	6.58556e-163	-7.08538e-163	-7.11148e-163	-3.82903e-163	1.25608e-163	6.67744e-163	-7.5849e-163	2.07971e-163	1.78476e-163	-6.97093e-164	7.43745e-163	-7.0694e-163	3.5456e-163	4.20653e-163	-2.17605e-163	-5.35262e-163	1.22556e-164	-8.82735e-164	-4.73047e-163	-1.89235e-163	-1.30089e-164	-4.02416e-163	-1.01447e-162	-3.56394e-163	-3.8512e-163	-3.48538e-164	1.06641e-162	1.15202e-162	-1.17339e-162	0
4.20905e-164	6.58556e-163	-7.08538e-163	-7.11148e-163	-3.82903e-163	1.25608e-163	6.67744e-163	-7.5849e-163	2.07971e-163	1.78476e-163	-6.97093e-164	7.43745e-163	-7.0694e-163	3.5456e-163	4.20653e-163	-2.17605e-163	-5.35262e-163	1.22556e-164	-8.82735e-164	-4.73047e-163	-1.89235e-163	-1.30089e-164	-4.02416e-163	-1.01447e-162	-3.56394e-163	-3.8512e-163	-3.48538e-164	1.06641e-162	1.15202e-162	-1.17339e-162	0
4.20905e-164	6.58556e-163	-7.08538e-163	-7.11148e-163	-3.82903e-163	1.25608e-163	6.67744e-163	-7.5849e-163	2.07971e-163	1.78476e-163	-6.97093e-164	7.43745e-163	-7.0694e-163	3.5456e-163	4.20653e-163	-2.17605e-163	-5.35262e-163	1.22556e-164	-8.82735e-164	-4.73047e-163	-1.89235e-163	-1.30089e-164	-4.02416e-163	-1.01447e-162	-3.56394e-163	-3.8512e-163	-3.48538e-164	1.06641e-162	1.15202e-162	-1.17339e-162	0
4.20905e-164	6.58556e-163	-7.08538e-163	-7.11148e-163	-3.82903e-163	1.25608e-163	6.67744e-163	-7.5849e-163	2.07971e-163	1.78476e-163	-6.97093e-164	7.43745e-163	-7.0694e-163	3.5456e-163	4.20653e-163	-2.17605e-163	-5.35262e-163	1.22556e-164	-8.82735e-164	-4.73047e-163	-1.89235e-163	-1.30089e-164	-4.02416e-163	-1.01447e-162	-3.56394e-163	-3.8512e-163	-3.48538e-164	1.06641e-162	1.15202e-162	-1.17339e-162	0
4.20905e-164	6.58556e-163	-7.08538e-163	-7.11148e-163	-3.82903e-163	1.25608e-163	6.67744e-163	-7.5849e-163	2.07971e-163	1.78476e-163	-6.97093e-164	7.43745e-163	-7.0694e-163	3.5456e-163	4.20653e-163	-2.17605e-163	-5.35262e-163	1.22556e-164	-8.82735e-164	-4.73047e-163	-1.89235e-163	-1.30089e-164	-4.02416e-163	-1.01447e-162	-3.56394e-163	-3.8512e-163	-3.48538e-164	1.06641e-162	1.15202e-162	-1.17339e-162	0
4.20905e-164	6.58556e-163	-7.08538e-163	-7.11148e-163	-3.82903e-163	1.25608e-163	6.67744e-163	-7.5849e-163	2.07971e-163	1.78476e-163	-6.97093e-164	7.43745e-163	-7.0694e-163	3.5456e-163	4.20653e-163	-2.17605e-163	-5.35262e-163	1.22556e-164	-8.82735e-164	-4.73047e-163	-1.89235e-163	-1.30089e-164	-4.02416e-163	-1.01447e-162	-3.56394e-163	-3.8512e-163	-3.48538e-164	1.06641e-162	1.15202e-162	-1.17339e-162	0
4.20905e-164	6.58556e-163	-7.08538e-163	-7.11148e-163	-3.82903e-163	1.25608e-163	6.67744e-163	-7.5849e-163	2.07971e-163	1.78476e-163	-6.97093e-164	7.43745e-163	-7.0694e-163	3.5456e-163	4.20653e-163	-2.17605e-163	-5.35262e-163	1.22556e-164	-8.82735e-164	-4.73047e-163	-1.89235e-163	-1.30089e-164	-4.02416e-163	-1.01447e-162	-3.56394e-163	-3.8512e-163	-3.48538e-164	1.06641e-162	1.15202e-162	-1.17339e-162	0
4.20905e-164	6.58556e-163	-7.08538e-163	-7.11148e-163	-3.82903e-163	1.25608e-163	6.67744e-163	-7.5849e-163	2.07971e-163	1.78476e-163	-6.97093e-164	7.43745e-163	-7.0694e-163	3.5456e-163	4.20653e-163	-2.17605e-163	-5.35262e-163	1.22556e-164	-8.82735e-164	-4.73047e-163	-1.89235e-163	-1.30089e-164	-4.02416e-163	-1.01447e-162	-3.56394e-163	-3.8512e-163	-3.48538e-164	1.06641e-162	1.15202e-162	-1.17339e-162	0
4.20905e-164	6.58556e-163	-7.08538e-163	-7.11148e-163	-3.82903e-163	1.25608e-163	6.67744e-163	-7.5849e-163	2.07971e-163	1.78476e-163	-6.97093e-164	7.43745e-163	-7.0694e-163	3.5456e-163	4.20653e-163	-2.17605e-163	-5.35262e-163	1.22556e-164	-8.82735e-164	-4.73047e-163	-1.89235e-163	-1.30089e-164	-4.02416e-163	-1.01447e-162	-3.56394e-163	-3.8512e-163	-3.48538e-164	1.06641e-162	1.15202e-162	-1.17339e-162	0
4.20905e-164	6.58556e-163	-7.08538e-163	-7.11148e-163	-3.82903e-163	1.25608e-163	6.67744e-163	-7.5849e-163	2.07971e-163	1.78476e-163	-6.97093e-164	7.43745e-163	-7.0694e-163	3.5456e-163	4.20653e-163	-2.17605e-163	-5.35262e-163	1.22556e-164	-8.82735e-164	-4.73047e-163	-1.89235e-163	-1.30089e-164	-4.02416e-163	-1.01447e-162	-3.56394e-163	-3.8512e-163	-3.48538e-164	1.06641e-162	1.15202e-162	-1.17339e-162	0
4.20905e-164	6.58556e-163	-7.08538e-163	-7.11148e-163	-3.82903e-163	1.25608e-163	6.67744e-163	-7.5849e-163	2.07971e-163	1.78476e-163	-6.97093e-164	7.43745e-163	-7.0694e-163	3.5456e-163	4.20653e-163	-2.17605e-163	-5.35262e-163	1.22556e-164	-8.82735e-164	-4.73047e-163	-1.89235e-163	-1.30089e-164	-4.02416e-163	-1.01447e-162	-3.56394e-163	-3.8512e-163	-3.48538e-164	1.06641e-162	1.15202e-162	-1.17339e-162	0
4.20905e-164	6.58556e-163	-7.08538e-163	-7.11148e-163	-3.82903e-163	1.25608e-163	6.67744e-163	-7.5849e-163	2.07971e-163	1.78476e-163	-6.97093e-164	7.43745e-163	-7.0694e-163	3.5456e-163	4.20653e-163	-2.17605e-163	-5.35262e-163	1.22556e-164	-8.82735e-164	-4.73047e-163	-1.89235e-163	-1.30089e-164	-4.02416e-163	-1.01447e-162	-3.56394e-163	-3.8512e-163	-3.48538e-164	1.06641e-162	1.15202e-162	-1.17339e-162	0
4.20905e-164	6.58556e-163	-7.08538e-163	-7.11148e-163	-3.82903e-163	1.25608e-163	6.67744e-163	-7.5849e-163	2.07971e-163	1.78476e-163	-6.97093e-164	7.43745e-163	-7.0694e-163	3.5456e-163	4.20653e-163	-2.17605e-163	-5.35262e-163	1.22556e-164	-8.82735e-164	-4.73047e-163	-1.89235e-163	-1.30089e-164	-4.02416e-163	-1.01447e-162	-3.56394e-163	-3.8512e-163	-3.48538e-164	1.06641e-162	1.15202e-162	-1.17339e-162	0
4.20905e-164	6.58556e-163	-7.08538e-163	-7.11148e-163	-3.82903e-163	1.25608e-163	6.67744e-163	-7.5849e-163	2.07971e-163	1.78476e-163	-6.97093e-164	7.43745e-163	-7.0694e-163	3.5456e-163	4.20653e-163	-2.17605e-163	-5.35262e-163	1.22556e-164	-8.82735e-164	-4.73047e-163	-1.89235e-163	-1.30089e-164	-4.02416e-163	-1.01447e-162	-3.56394e-163	-3.8512e-163	-3.48538e-164	1.06641e-162	1.15202e-162	-1.17339e-162	0
4.20905e-164	6.58556e-163	-7.08538e-163	-7.11148e-163	-3.82903e-163	1.25608e-163	6.67744e-163	-7.5849e-163	2.07971e-163	1.78476e-163	-6.97093e-164	7.43745e-163	-7.0694e-163	3.5456e-163	4.20653e-163	-2.17605e-163	-5.35262e-163	1.22556e-164	-8.82735e-164	-4.73047e-163	-1.89235e-163	-1.30089e-164	-4.02416e-163	-1.01447e-162	-3.56394e-163	-3.8512e-163	-3.48538e-164	1.06641e-162	1.15202e-162	-1.17339e-162	0
4.20905e-164	6.58556e-163	-7.08538e-163	-7.11148e-163	-3.82903e-163	1.25608e-163	6.67744e-163	-7.5849e-163	2.07971e-163	1.78476e-163	-6.97093e-164	7.43745e-163	-7.0694e-163	3.5456e-163	4.20653e-163	-2.17605e-163	-5.35262e-163	1.22556e-164	-8.82735e-164	-4.73047e-163	-1.89235e-163	-1.30089e-164	-4.02416e-163	-1.01447e-162	-3.56394e-163	-3.8512e-163	-3.48538e-164	1.06641e-162	1.15202e-162	-1.17339e-162	0
4.20905e-164	6.58556e-163	-7.08538e-163	-7.11148e-163	-3.82903e-163	1.25608e-163	6.67744e-163	-7.5849e-163	2.07971e-163	1.78476e-163	-6.97093e-164	7.43745e-163	-7.0694e-163	3.5456e-163	4.20653e-163	-2.17605e-163	-5.35262e-163	1.22556e-164	-8.82735e-164	-4.73047e-163	-1.89235e-163	-1.30089e-164	-4.02416e-163	-1.01447e-162	-3.56394e-163	-3.8512e-163	-3.48538e-164	1.06641e-162	1.15202e-162	-1.17339e-162	0
4.20905e-164	6.58556e-163	-7.08538e-163	-7.11148e-163	-3.82903e-163	1.25608e-163	6.67744e-163	-7.5849e-163	2.07971e-163	1.78476e-163	-6.97093e-164	7.43745e-163	-7.0694e-163	3.5456e-163	4.20653e-163	-2.17605e-163	-5.35262e-163	1.22556e-164	-8.82735e-164	-4.73047e-163	-1.89235e-163	-1.30089e-164	-4.02416e-163	-1.01447e-162	-3.56394e-163	-3.8512e-163	-3.48538e-164	1.06641e-162	1.15202e-162	-1.17339e-162	0
4.20905e-164	6.58556e-163	-7.08538e-163	-7.11148e-163	-3.82903e-163	1.25608e-163	6.67744e-163	-7.5849e-163	2.07971e-163	1.78476e-163	-6.97093e-164	7.43745e-163	-7.0694e-163	3.5456e-163	4.20653e-163	-2.17605e-163	-5.35262e-163	1.22556e-164	-8.82735e-164	-4.73047e-163	-1.89235e-163	-1.30089e-164	-4.02416e-163	-1.01447e-162	-3.56394e-163	-3.8512e-163	-3.48538e-164	1.06641e-162	1.15202e-162	-1.17339e-162	0
4.20905e-164	6.58556e-163	-7.08538e-163	-7.11148e-163	-3.82903e-163	1.25608e-163	6.67744e-163	-7.5849e-163	2.07971e-163	1.78476e-163	-6.97093e-164	7.43745e-163	-7.0694e-163	3.5456e-163	4.20653e-163	-2.17605e-163	-5.35262e-163	1.22556e-164	-8.82735e-164	-4.73047e-163	-1.89235e-163	-1.30089e-164	-4.02416e-163	-1.01447e-162	-3.56394e-163	-3.8512e-163	-3.48538e-164	1.06641e-162	1.15202e-162	-1.17339e-162	0
4.20905e-164	6.58556e-163	-7.08538e-163	-7.11148e-163	-3.82903e-163	1.25608e-163	6.67744e-163	-7.5849e-163	2.07971e-163	1.78476e-163	-6.97093e-164	7.43745e-163	-7.0694e-163	3.5456e-163	4.20653e-163	-2.17605e-163	-5.35262e-163	1.22556e-164	-8.82735e-164	-4.73047e-163	-1.89235e-163	-1.30089e-164	-4.02416e-163	-1.01447e-162	-3.56394e-163	-3.8512e-163	-3.48538e-164	1.06641e-162	1.15202e-162	-1.17339e-162	0
4.20905e-164	6.58556e-163	-7.08538e-163	-7.11148e-163	-3.82903e-163	1.25608e-163	6.67744e-163	-7.5849e-163	2.07971e-163	1.78476e-163	-6.97093e-164	7.43745e-163	-7.0694e-163	3.5456e-163	4.20653e-163	-2.17605e-163	-5.35262e-163	1.22556e-164	-8.82735e-164	-4.73047e-163	-1.89235e-163	-1.30089e-164	-4.02416e-163	-1.01447e-162	-3.56394e-163	-3.8512e-163	-3.48538e-164	1.06641e-162	1.15202e-162	-1.17339e-162	0
4.20905e-164	6.58556e-163	-7.08538e-163	-7.11148e-163	-3.82903e-163	1.25608e-163	6.67744e-163	-7.5849e-163	2.07971e-163	1.78476e-163	-6.97093e-164	7.43745e-163	-7.0694e-163	3.5456e-163	4.20653e-163	-2.17605e-163	-5.35262e-163	1.22556e-164	-8.82735e-164	-4.73047e-163	-1.89235e-163	-1.30089e-164	-4.02416e-163	-1.01447e-162	-3.56394e-163	-3.8512e-163	-3.48538e-164	1.06641e-162	1.15202e-162	-1.17339e-162	0
4.20905e-164	6.58556e-163	-7.08538e-163	-7.11148e-163	-3.82903e-163	1.25608e-163	6.67744e-163	-7.5849e-163	2.07971e-163	1.78476e-163	-6.97093e-164	7.43745e-163	-7.0694e-163	3.5456e-163	4.20653e-163	-2.17605e-163	-5.35262e-163	1.22556e-164	-8.82735e-164	-4.73047e-163	-1.89235e-163	-1.30089e-164	-4.02416e-163	-1.01447e-162	-3.56394e-163	-3.8512e-163	-3.48538e-164	1.06641e-162	1.15202e-162	-1.17339e-162	0
4.20905e-164	6.58556e-163	-7.08538e-163	-7.11148e-163	-3.82903e-163	1.25608e-163	6.67744e-163	-7.5849e-163	2.07971e-163	1.78476e-163	-6.97093e-164	7.43745e-163	-7.0694e-163	3.5456e-163	4.20653e-163	-2.17605e-163	-5.35262e-163	1.22556e-164	-8.82735e-164	-4.73047e-163	-1.89235e-163	-1.30089e-164	-4.02416e-163	-1.01447e-162	-3.56394e-163	-3.8512e-163	-3.48538e-164	1.06641e-162	1.15202e-162	-1.17339e-162	0
4.20905e-164	6.58556e-163	-7.08538e-163	-7.11148e-163	-3.82903e-163	1.25608e-163	6.67744e-163	-7.5849e-163	2.07971e-163	1.78476e-163	-6.97093e-164	7.43745e-163	-7.0694e-163	3.5456e-163	4.20653e-163	-2.17605e-163	-5.35262e-163	1.22556e-164	-8.82735e-164	-4.73047e-163	-1.89235e-163	-1.30089e-164	-4.02416e-163	-1.01447e-162	-3.56394e-163	-3.8512e-163	-3.48538e-164	1.06641e-162	1.15202e-162	-1.17339e-162	0
4.20905e-164	6.58556e-163	-7.08538e-163	-7.11148e-163	-3.82903e-163	1.25608e-163	6.67744e-163	-7.5849e-163	2.07971e-163	1.78476e-163	-6.97093e-164	7.43745e-163	-7.0694e-163	3.5456e-163	4.20653e-163	-2.17605e-163	-5.35262e-163	1.22556e-164	-8.82735e-164	-4.73047e-163	-1.89235e-163	-1.30089e-164	-4.02416e-163	-1.01447e-162	-3.56394e-163	-3.8512e-163	-3.48538e-164	1.06641e-162	1.15202e-162	-1.17339e-162	0
4.20905e-164	6.58556e-163	-7.08538e-163	-7.11148e-163	-3.82903e-163	1.25608e-163	6.67744e-163	-7.5849e-163	2.07971e-163	1.78476e-163	-6.97093e-164	7.43745e-163	-7.0694e-163	3.5456e-163	4.20653e-163	-2.17605e-163	-5.35262e-163	1.22556e-164	-8.82735e-164	-4.73047e-163	-1.89235e-163	-1.30089e-164	-4.02416e-163	-1.01447e-162	-3.56394e-163	-3.8512e-163	-3.48538e-164	1.06641e-162	1.15202e-162	-1.17339e-162	0
4.20905e-164	6.58556e-163	-7.08538e-163	-7.11148e-163	-3.82903e-163	1.25608e-163	6.67744e-163	-7.5849e-163	2.07971e-163	1.78476e-163	-6.97093e-164	7.43745e-163	-7.0694e-163	3.5456e-163	4.20653e-163	-2.17605e-163	-5.35262e-163	1.22556e-164	-8.82735e-164	-4.73047e-163	-1.89235e-163	-1.30089e-164	-4.02416e-163	-1.01447e-162	-3.56394e-163	-3.8512e-163	-3.48538e-164	1.06641e-162	1.15202e-162	-1.17339e-162	0
4.20905e-164	6.58556e-163	-7.08538e-163	-7.11148e-163	-3.82903e-163	1.25608e-163	6.67744e-163	-7.5849e-163	2.07971e-163	1.78476e-163	-6.97093e-164	7.43745e-163	-7.0694e-163	3.5456e-163	4.20653e-163	-2.17605e-163	-5.35262e-163	1.22556e-164	-8.82735e-164	-4.73047e-163	-1.89235e-163	-1.30089e-164	-4.02416e-163	-1.01447e-162	-3.56394e-163	-3.8512e-163	-3.48538e-164	1.06641e-162	1.15202e-162	-1.17339e-162	0
4.20905e-164	6.58556e-163	-7.08538e-163	-7.11148e-163	-3.82903e-163	1.25608e-163	6.67744e-163	-7.5849e-163	2.07971e-163	1.78476e-163	-6.97093e-164	7.43745e-163	-7.0694e-163	3.5456e-163	4.20653e-163	-2.17605e-163	-5.35262e-163	1.22556e-164	-8.82735e-164	-4.73047e-163	-1.89235e-163	-1.30089e-164	-4.02416e-163	-1.01447e-162	-3.56394e-163	-3.8512e-163	-3.48538e-164	1.06641e-162	1.15202e-162	-1.17339e-162	0
4.20905e-164	6.58556e-163	-7.08538e-163	-7.11148e-163	-3.82903e-163	1.25608e-163	6.67744e-163	-7.5849e-163	2.07971e-163	1.78476e-163	-6.97093e-164	7.43745e-163	-7.0694e-163	3.5456e-163	4.20653e-163	-2.17605e-163	-5.35262e-163	1.22556e-164	-8.82735e-164	-4.73047e-163	-1.89235e-163	-1.30089e-164	-4.02416e-163	-1.01447e-162	-3.56394e-163	-3.8512e-163	-3.48538e-164	1.06641e-162	1.15202e-162	-1.17339e-162	0
4.20905e-164	6.58556e-163	-7.08538e-163	-7.11148e-163	-3.82903e-163	1.25608e-163	6.67744e-163	-7.5849e-163	2.07971e-163	1.78476e-163	-6.97093e-164	7.43745e-163	-7.0694e-163	3.5456e-163	4.20653e-163	-2.17605e-163	-5.35262e-163	1.22556e-164	-8.82735e-164	-4.73047e-163	-1.89235e-163	-1.30089e-164	-4.02416e-163	-1.01447e-162	-3.56394e-163	-3.8512e-163	-3.48538e-164	1.06641e-162	1.15202e-162	-1.17339e-162	0
4.20905e-164	6.58556e-163	-7.08538e-163	-7.11148e-163	-3.82903e-163	1.25608e-163	6.67744e-163	-7.5849e-163	2.07971e-163	1.78476e-163	-6.97093e-164	7.43745e-163	-7.0694e-163	3.5456e-163	4.20653e-163	-2.17605e-163	-5.35262e-163	1.22556e-164	-8.82735e-164	-4.73047e-163	-1.89235e-163	-1.30089e-164	-4.02416e-163	-1.01447e-162	-3.56394e-163	-3.8512e-163	-3.48538e-164	1.06641e-162	1.15202e-162	-1.17339e-162	0
4.20905e-164	6.58556e-163	-7.08538e-163	-7.11148e-163	-3.82903e-163	1.25608e-163	6.67744e-163	-7.5849e-163	2.07971e-163	1.78476e-163	-6.97093e-164	7.43745e-163	-7.0694e-163	3.5456e-163	4.20653e-163	-2.17605e-163	-5.35262e-163	1.22556e-164	-8.82735e-164	-4.73047e-163	-1.89235e-163	-1.30089e-164	-4.02416e-163	-1.01447e-162	-3.56394e-163	-3.8512e-163	-3.48538e-164	1.06641e-162	1.15202e-162	-1.17339e-162	0
4.20905e-164	6.58556e-163	-7.08538e-163	-7.11148e-163	-3.82903e-163	1.25608e-163	6.67744e-163	-7.5849e-163	2.07971e-163	1.78476e-163	-6.97093e-164	7.43745e-163	-7.0694e-163	3.5456e-163	4.20653e-163	-2.17605e-163	-5.35262e-163	1.22556e-164	-8.82735e-164	-4.73047e-163	-1.89235e-163	-1.30089e-164	-4.02416e-163	-1.01447e-162	-3.56394e-163	-3.8512e-163	-3.48538e-164	1.06641e-162	1.15202e-162	-1.17339e-162	0
4.20905e-164	6.58556e-163	-7.08538e-163	-7.11148e-163	-3.82903e-163	1.25608e-163	6.67744e-163	-7.5849e-163	2.07971e-163	1.78476e-163	-6.97093e-164	7.43745e-163	-7.0694e-163	3.5456e-163	4.20653e-163	-2.17605e-163	-5.35262e-163	1.22556e-164	-8.82735e-164	-4.73047e-163	-1.89235e-163	-1.30089e-164	-4.02416e-163	-1.01447e-162	-3.56394e-163	-3.8512e-163	-3.48538e-164	1.06641e-162	1.15202e-162	-1.17339e-162	0
4.20905e-164	6.58556e-163	-7.08538e-163	-7.11148e-163	-3.82903e-163	1.25608e-163	6.67744e-163	-7.5849e-163	2.07971e-163	1.78476e-163	-6.97093e-164	7.43745e-163	-7.0694e-163	3.5456e-163	4.20653e-163	-2.17605e-163	-5.35262e-163	1.22556e-164	-8.82735e-164	-4.73047e-163	-1.89235e-163	-1.30089e-164	-4.02416e-163	-1.01447e-162	-3.56394e-163	-3.8512e-163	-3.48538e-164	1.06641e-162	1.15202e-162	-1.17339e-162	0
4.20905e-164	6.58556e-163	-7.08538e-163	-7.11148e-163	-3.82903e-163	1.25608e-163	6.67744e-163	-7.5849e-163	2.07971e-163	1.78476e-163	-6.97093e-164	7.43745e-163	-7.0694e-163	3.5456e-163	4.20653e-163	-2.17605e-163	-5.35262e-163	1.22556e-164	-8.82735e-164	-4.73047e-163	-1.89235e-163	-1.30089e-164	-4.02416e-163	-1.01447e-162	-3.56394e-163	-3.8512e-163	-3.48538e-164	1.06641e-162	1.15202e-162	-1.17339e-162	0
4.20905e-164	6.58556e-163	-7.08538e-163	-7.11148e-163	-3.82903e-163	1.25608e-163	6.67744e-163	-7.5849e-163	2.07971e-163	1.78476e-163	-6.97093e-164	7.43745e-163	-7.0694e-163	3.5456e-163	4.20653e-163	-2.17605e-163	-5.35262e-163	1.22556e-164	-8.82735e-164	-4.73047e-163	-1.89235e-163	-1.30089e-164	-4.02416e-163	-1.01447e-162	-3.56394e-163	-3.8512e-163	-3.48538e-164	1.06641e-162	1.15202e-162	-1.17339e-162	0
4.20905e-164	6.58556e-163	-7.08538e-163	-7.11148e-163	-3.82903e-163	1.25608e-163	6.67744e-163	-7.5849e-163	2.07971e-163	1.78476e-163	-6.97093e-164	7.43745e-163	-7.0694e-163	3.5456e-163	4.20653e-163	-2.17605e-163	-5.35262e-163	1.22556e-164	-8.82735e-164	-4.73047e-163	-1.89235e-163	-1.30089e-164	-4.02416e-163	-1.01447e-162	-3.56394e-163	-3.8512e-163	-3.48538e-164	1.06641e-162	1.15202e-162	-1.17339e-162	0
4.20905e-164	6.58556e-163	-7.08538e-163	-7.11148e-163	-3.82903e-163	1.25608e-163	6.67744e-163	-7.5849e-163	2.07971e-163	1.78476e-163	-6.97093e-164	7.43745e-163	-7.0694e-163	3.5456e-163	4.20653e-163	-2.17605e-163	-5.35262e-163	1.22556e-164	-8.82735e-164	-4.73047e-163	-1.89235e-163	-1.30089e-164	-4.02416e-163	-1.01447e-162	-3.56394e-163	-3.8512e-163	-3.48538e-164	1.06641e-162	1.15202e-162	-1.17339e-162	0
4.20905e-164	6.58556e-163	-7.08538e-163	-7.11148e-163	-3.82903e-163	1.25608e-163	6.67744e-163	-7.5849e-163	2.07971e-163	1.78476e-163	-6.97093e-164	7.43745e-163	-7.0694e-163	3.5456e-163	4.20653e-163	-2.17605e-163	-5.35262e-163	1.22556e-164	-8.82735e-164	-4.73047e-163	-1.89235e-163	-1.30089e-164	-4.02416e-163	-1.01447e-162	-3.56394e-163	-3.8512e-163	-3.48538e-164	1.06641e-162	1.15202e-162	-1.17339e-162	0
4.20905e-164	6.58556e-163	-7.08538e-163	-7.11148e-163	-3.82903e-163	1.25608e-163	6.67744e-163	-7.5849e-163	2.07971e-163	1.78476e-163	-6.97093e-164	7.43745e-163	-7.0694e-163	3.5456e-163	4.20653e-163	-2.17605e-163	-5.35262e-163	1.22556e-164	-8.82735e-164	-4.73047e-163	-1.89235e-163	-1.30089e-164	-4.02416e-163	-1.01447e-162	-3.56394e-163	-3.8512e-163	-3.48538e-164	1.06641e-162	1.15202e-162	-1.17339e-162	0
4.20905e-164	6.58556e-163	-7.08538e-163	-7.11148e-163	-3.82903e-163	1.25608e-163	6.67744e-163	-7.5849e-163	2.07971e-163	1.78476e-163	-6.97093e-164	7.43745e-163	-7.0694e-163	3.5456e-163	4.20653e-163	-2.17605e-163	-5.35262e-163	1.22556e-164	-8.82735e-164	-4.73047e-163	-1.89235e-163	-1.30089e-164	-4.02416e-163	-1.01447e-162	-3.56394e-163	-3.8512e-163	-3.48538e-164	1.06641e-162	1.15202e-162	-1.17339e-162	0
4.20905e-164	6.58556e-163	-7.08538e-163	-7.11148e-163	-3.82903e-163	1.25608e-163	6.67744e-163	-7.5849e-163	2.07971e-163	1.78476e-163	-6.97093e-164	7.43745e-163	-7.0694e-163	3.5456e-163	4.20653e-163	-2.17605e-163	-5.35262e-163	1.22556e-164	-8.82735e-164	-4.73047e-163	-1.89235e-163	-1.30089e-164	-4.02416e-163	-1.01447e-162	-3.56394e-163	-3.8512e-163	-3.48538e-164	1.06641e-162	1.15202e-162	-1.17339e-162	0
4.20905e-164	6.58556e-163	-7.08538e-163	-7.11148e-163	-3.82903e-163	1.25608e-163	6.67744e-163	-7.5849e-163	2.07971e-163	1.78476e-163	-6.97093e-164	7.43745e-163	-7.0694e-163	3.5456e-163	4.20653e-163	-2.17605e-163	-5.35262e-163	1.22556e-164	-8.82735e-164	-4.73047e-163	-1.89235e-163	-1.30089e-164	-4.02416e-163	-1.01447e-162	-3.56394e-163	-3.8512e-163	-3.48538e-164	1.06641e-162	1.15202e-162	-1.17339e-162	0
4.20905e-164	6.58556e-163	-7.08538e-163	-7.11148e-163	-3.82903e-163	1.25608e-163	6.67744e-163	-7.5849e-163	2.07971e-163	1.78476e-163	-6.97093e-164	7.43745e-163	-7.0694e-163	3.5456e-163	4.20653e-163	-2.17605e-163	-5.35262e-163	1.22556e-164	-8.82735e-164	-4.73047e-163	-1.89235e-163	-1.30089e-164	-4.02416e-163	-1.01447e-162	-3.56394e-163	-3.8512e-163	-3.48538e-164	1.06641e-162	1.15202e-162	-1.17339e-162	0
4.20905e-164	6.58556e-163	-7.08538e-163	-7.11148e-163	-3.82903e-163	1.25608e-163	6.67744e-163	-7.5849e-163	2.07971e-163	1.78476e-163	-6.97093e-164	7.43745e-163	-7.0694e-163	3.5456e-163	4.20653e-163	-2.17605e-163	-5.35262e-163	1.22556e-164	-8.82735e-164	-4.73047e-163	-1.89235e-163	-1.30089e-164	-4.02416e-163	-1.01447e-162	-3.56394e-163	-3.8512e-163	-3.48538e-164	1.06641e-162	1.15202e-162	-1.17339e-162	0
4.20905e-164	6.58556e-163	-7.08538e-163	-7.11148e-163	-3.82903e-163	1.25608e-163	6.67744e-163	-7.5849e-163	2.07971e-163	1.78476e-163	-6.97093e-164	7.43745e-163	-7.0694e-163	3.5456e-163	4.20653e-163	-2.17605e-163	-5.35262e-163	1.22556e-164	-8.82735e-164	-4.73047e-163	-1.89235e-163	-1.30089e-164	-4.02416e-163	-1.01447e-162	-3.56394e-163	-3.8512e-163	-3.48538e-164	1.06641e-162	1.15202e-162	-1.17339e-162	0
4.20905e-164	6.58556e-163	-7.08538e-163	-7.11148e-163	-3.82903e-163	1.25608e-163	6.67744e-163	-7.5849e-163	2.07971e-163	1.78476e-163	-6.97093e-164	7.43745e-163	-7.0694e-163	3.5456e-163	4.20653e-163	-2.17605e-163	-5.35262e-163	1.22556e-164	-8.82735e-164	-4.73047e-163	-1.89235e-163	-1.30089e-164	-4.02416e-163	-1.01447e-162	-3.56394e-163	-3.8512e-163	-3.48538e-164	1.06641e-162	1.15202e-162	-1.17339e-162	0
4.20905e-164	6.58556e-163	-7.08538e-163	-7.11148e-163	-3.82903e-163	1.25608e-163	6.67744e-163	-7.5849e-163	2.07971e-163	1.78476e-163	-6.97093e-164	7.43745e-163	-7.0694e-163	3.5456e-163	4.20653e-163	-2.17605e-163	-5.35262e-163	1.22556e-164	-8.82735e-164	-4.73047e-163	-1.89235e-163	-1.30089e-164	-4.02416e-163	-1.01447e-162	-3.56394e-163	-3.8512e-163	-3.48538e-164	1.06641e-162	1.15202e-162	-1.17339e-162	0
4.20905e-164	6.58556e-163	-7.08538e-163	-7.11148e-163	-3.82903e-163	1.25608e-163	6.67744e-163	-7.5849e-163	2.07971e-163	1.78476e-163	-6.97093e-164	7.43745e-163	-7.0694e-163	3.5456e-163	4.20653e-163	-2.17605e-163	-5.35262e-163	1.22556e-164	-8.82735e-164	-4.73047e-163	-1.89235e-163	-1.30089e-164	-4.02416e-163	-1.01447e-162	-3.56394e-163	-3.8512e-163	-3.48538e-164	1.06641e-162	1.15202e-162	-1.17339e-162	0
4.20905e-164	6.58556e-163	-7.08538e-163	-7.11148e-163	-3.82903e-163	1.25608e-163	6.67744e-163	-7.5849e-163	2.07971e-163	1.78476e-163	-6.97093e-164	7.43745e-163	-7.0694e-163	3.5456e-163	4.20653e-163	-2.17605e-163	-5.35262e-163	1.22556e-164	-8.82735e-164	-4.73047e-163	-1.89235e-163	-1.30089e-164	-4.02416e-163	-1.01447e-162	-3.56394e-163	-3.8512e-163	-3.48538e-164	1.06641e-162	1.15202e-162	-1.17339e-162	0
4.20905e-164	6.58556e-163	-7.08538e-163	-7.11148e-163	-3.82903e-163	1.25608e-163	6.67744e-163	-7.5849e-163	2.07971e-163	1.78476e-163	-6.97093e-164	7.43745e-163	-7.0694e-163	3.5456e-163	4.20653e-163	-2.17605e-163	-5.35262e-163	1.22556e-164	-8.82735e-164	-4.73047e-163	-1.89235e-163	-1.30089e-164	-4.02416e-163	-1.01447e-162	-3.56394e-163	-3.8512e-163	-3.48538e-164	1.06641e-162	1.15202e-162	-1.17339e-162	0
4.20905e-164	6.58556e-163	-7.08538e-163	-7.11148e-163	-3.82903e-163	1.25608e-163	6.67744e-163	-7.5849e-163	2.07971e-163	1.78476e-163	-6.97093e-164	7.43745e-163	-7.0694e-163	3.5456e-163	4.20653e-163	-2.17605e-163	-5.35262e-163	1.22556e-164	-8.82735e-164	-4.73047e-163	-1.89235e-163	-1.30089e-164	-4.02416e-163	-1.01447e-162	-3.56394e-163	-3.8512e-163	-3.48538e-164	1.06641e-162	1.15202e-162	-1.17339e-162	0
4.20905e-164	6.58556e-163	-7.08538e-163	-7.11148e-163	-3.82903e-163	1.25608e-163	6.67744e-163	-7.5849e-163	2.07971e-163	1.78476e-163	-6.97093e-164	7.43745e-163	-7.0694e-163	3.5456e-163	4.20653e-163	-2.17605e-163	-5.35262e-163	1.22556e-164	-8.82735e-164	-4.73047e-163	-1.89235e-163	-1.30089e-164	-4.02416e-163	-1.01447e-162	-3.56394e-163	-3.8512e-163	-3.48538e-164	1.06641e-162	1.15202e-162	-1.17339e-162	0
4.20905e-164	6.58556e-163	-7.08538e-163	-7.11148e-163	-3.82903e-163	1.25608e-163	6.67744e-163	-7.5849e-163	2.07971e-163	1.78476e-163	-6.97093e-164	7.43745e-163	-7.0694e-163	3.5456e-163	4.20653e-163	-2.17605e-163	-5.35262e-163	1.22556e-164	-8.82735e-164	-4.73047e-163	-1.89235e-163	-1.30089e-164	-4.02416e-163	-1.01447e-162	-3.56394e-163	-3.8512e-163	-3.48538e-164	1.06641e-162	1.15202e-162	-1.17339e-162	0
4.20905e-164	6.58556e-163	-7.08538e-163	-7.11148e-163	-3.82903e-163	1.25608e-163	6.67744e-163	-7.5849e-163	2.07971e-163	1.78476e-163	-6.97093e-164	7.43745e-163	-7.0694e-163	3.5456e-163	4.20653e-163	-2.17605e-163	-5.35262e-163	1.22556e-164	-8.82735e-164	-4.73047e-163	-1.89235e-163	-1.30089e-164	-4.02416e-163	-1.01447e-162	-3.56394e-163	-3.8512e-163	-3.48538e-164	1.06641e-162	1.15202e-162	-1.17339e-162	0
4.20905e-164	6.58556e-163	-7.08538e-163	-7.11148e-163	-3.82903e-163	1.25608e-163	6.67744e-163	-7.5849e-163	2.07971e-163	1.78476e-163	-6.97093e-164	7.43745e-163	-7.0694e-163	3.5456e-163	4.20653e-163	-2.17605e-163	-5.35262e-163	1.22556e-164	-8.82735e-164	-4.73047e-163	-1.89235e-163	-1.30089e-164	-4.02416e-163	-1.01447e-162	-3.56394e-163	-3.8512e-163	-3.48538e-164	1.06641e-162	1.15202e-162	-1.17339e-162	0
4.20905e-164	6.58556e-163	-7.08538e-163	-7.11148e-163	-3.82903e-163	1.25608e-163	6.67744e-163	-7.5849e-163	2.07971e-163	1.78476e-163	-6.97093e-164	7.43745e-163	-7.0694e-163	3.5456e-163	4.20653e-163	-2.17605e-163	-5.35262e-163	1.22556e-164	-8.82735e-164	-4.73047e-163	-1.89235e-163	-1.30089e-164	-4.02416e-163	-1.01447e-162	-3.56394e-163	-3.8512e-163	-3.48538e-164	1.06641e-162	1.15202e-162	-1.17339e-162	0
4.20905e-164	6.58556e-163	-7.08538e-163	-7.11148e-163	-3.82903e-163	1.25608e-163	6.67744e-163	-7.5849e-163	2.07971e-163	1.78476e-163	-6.97093e-164	7.43745e-163	-7.0694e-163	3.5456e-163	4.20653e-163	-2.17605e-163	-5.35262e-163	1.22556e-164	-8.82735e-164	-4.73047e-163	-1.89235e-163	-1.30089e-164	-4.02416e-163	-1.01447e-162	-3.56394e-163	-3.8512e-163	-3.48538e-164	1.06641e-162	1.15202e-162	-1.17339e-162	0
4.20905e-164	6.58556e-163	-7.08538e-163	-7.11148e-163	-3.82903e-163	1.25608e-163	6.67744e-163	-7.5849e-163	2.07971e-163	1.78476e-163	-6.97093e-164	7.43745e-163	-7.0694e-163	3.5456e-163	4.20653e-163	-2.17605e-163	-5.35262e-163	1.22556e-164	-8.82735e-164	-4.73047e-163	-1.89235e-163	-1.30089e-164	-4.02416e-163	-1.01447e-162	-3.56394e-163	-3.8512e-163	-3.48538e-164	1.06641e-162	1.15202e-162	-1.17339e-162	0
4.20905e-164	6.58556e-163	-7.08538e-163	-7.11148e-163	-3.82903e-163	1.25608e-163	6.67744e-163	-7.5849e-163	2.07971e-163	1.78476e-163	-6.97093e-164	7.43745e-163	-7.0694e-163	3.5456e-163	4.20653e-163	-2.17605e-163	-5.35262e-163	1.22556e-164	-8.82735e-164	-4.73047e-163	-1.89235e-163	-1.30089e-164	-4.02416e-163	-1.01447e-162	-3.56394e-163	-3.8512e-163	-3.48538e-164	1.06641e-162	1.15202e-162	-1.17339e-162	0
4.20905e-164	6.58556e-163	-7.08538e-163	-7.11148e-163	-3.82903e-163	1.25608e-163	6.67744e-163	-7.5849e-163	2.07971e-163	1.78476e-163	-6.97093e-164	7.43745e-163	-7.0694e-163	3.5456e-163	4.20653e-163	-2.17605e-163	-5.35262e-163	1.22556e-164	-8.82735e-164	-4.73047e-163	-1.89235e-163	-1.30089e-164	-4.02416e-163	-1.01447e-162	-3.56394e-163	-3.8512e-163	-3.48538e-164	1.06641e-162	1.15202e-162	-1.17339e-162	0
4.20905e-164	6.58556e-163	-7.08538e-163	-7.11148e-163	-3.82903e-163	1.25608e-163	6.67744e-163	-7.5849e-163	2.07971e-163	1.78476e-163	-6.97093e-164	7.43745e-163	-7.0694e-163	3.5456e-163	4.20653e-163	-2.17605e-163	-5.35262e-163	1.22556e-164	-8.82735e-164	-4.73047e-163	-1.89235e-163	-1.30089e-164	-4.02416e-163	-1.01447e-162	-3.56394e-163	-3.8512e-163	-3.48538e-164	1.06641e-162	1.15202e-162	-1.17339e-162	0
4.20905e-164	6.58556e-163	-7.08538e-163	-7.11148e-163	-3.82903e-163	1.25608e-163	6.67744e-163	-7.5849e-163	2.07971e-163	1.78476e-163	-6.97093e-164	7.43745e-163	-7.0694e-163	3.5456e-163	4.20653e-163	-2.17605e-163	-5.35262e-163	1.22556e-164	-8.82735e-164	-4.73047e-163	-1.89235e-163	-1.30089e-164	-4.02416e-163	-1.01447e-162	-3.56394e-163	-3.8512e-163	-3.48538e-164	1.06641e-162	1.15202e-162	-1.17339e-162	0
4.20905e-164	6.58556e-163	-7.08538e-163	-7.11148e-163	-3.82903e-163	1.25608e-163	6.67744e-163	-7.5849e-163	2.07971e-163	1.78476e-163	-6.97093e-164	7.43745e-163	-7.0694e-163	3.5456e-163	4.20653e-163	-2.17605e-163	-5.35262e-163	1.22556e-164	-8.82735e-164	-4.73047e-163	-1.89235e-163	-1.30089e-164	-4.02416e-163	-1.01447e-162	-3.56394e-163	-3.8512e-163	-3.48538e-164	1.06641e-162	1.15202e-162	-1.17339e-162	0
4.20905e-164	6.58556e-163	-7.08538e-163	-7.11148e-163	-3.82903e-163	1.25608e-163	6.67744e-163	-7.5849e-163	2.07971e-163	1.78476e-163	-6.97093e-164	7.43745e-163	-7.0694e-163	3.5456e-163	4.20653e-163	-2.17605e-163	-5.35262e-163	1.22556e-164	-8.82735e-164	-4.73047e-163	-1.89235e-163	-1.30089e-164	-4.02416e-163	-1.01447e-162	-3.56394e-163	-3.8512e-163	-3.48538e-164	1.06641e-162	1.15202e-162	-1.17339e-162	0
4.20905e-164	6.58556e-163	-7.08538e-163	-7.11148e-163	-3.82903e-163	1.25608e-163	6.67744e-163	-7.5849e-163	2.07971e-163	1.78476e-163	-6.97093e-164	7.43745e-163	-7.0694e-163	3.5456e-163	4.20653e-163	-2.17605e-163	-5.35262e-163	1.22556e-164	-8.82735e-164	-4.73047e-163	-1.89235e-163	-1.30089e-164	-4.02416e-163	-1.01447e-162	-3.56394e-163	-3.8512e-163	-3.48538e-164	1.06641e-162	1.15202e-162	-1.17339e-162	0
4.20905e-164	6.58556e-163	-7.08538e-163	-7.11148e-163	-3.82903e-163	1.25608e-163	6.67744e-163	-7.5849e-163	2.07971e-163	1.78476e-163	-6.97093e-164	7.43745e-163	-7.0694e-163	3.5456e-163	4.20653e-163	-2.17605e-163	-5.35262e-163	1.22556e-164	-8.82735e-164	-4.73047e-163	-1.89235e-163	-1.30089e-164	-4.02416e-163	-1.01447e-162	-3.56394e-163	-3.8512e-163	-3.48538e-164	1.06641e-162	1.15202e-162	-1.17339e-162	0
4.20905e-164	6.58556e-163	-7.08538e-163	-7.11148e-163	-3.82903e-163	1.25608e-163	6.67744e-163	-7.5849e-163	2.07971e-163	1.78476e-163	-6.97093e-164	7.43745e-163	-7.0694e-163	3.5456e-163	4.20653e-163	-2.17605e-163	-5.35262e-163	1.22556e-164	-8.82735e-164	-4.73047e-163	-1.89235e-163	-1.30089e-164	-4.02416e-163	-1.01447e-162	-3.56394e-163	-3.8512e-163	-3.48538e-164	1.06641e-162	1.15202e-162	-1.17339e-162	0
4.20905e-164	6.58556e-163	-7.08538e-163	-7.11148e-163	-3.82903e-163	1.25608e-163	6.67744e-163	-7.5849e-163	2.07971e-163	1.78476e-163	-6.97093e-164	7.43745e-163	-7.0694e-163	3.5456e-163	4.20653e-163	-2.17605e-163	-5.35262e-163	1.22556e-164	-8.82735e-164	-4.73047e-163	-1.89235e-163	-1.30089e-164	-4.02416e-163	-1.01447e-162	-3.56394e-163	-3.8512e-163	-3.48538e-164	1.06641e-162	1.15202e-162	-1.17339e-162	0
4.20905e-164	6.58556e-163	-7.08538e-163	-7.11148e-163	-3.82903e-163	1.25608e-163	6.67744e-163	-7.5849e-163	2.07971e-163	1.78476e-163	-6.97093e-164	7.43745e-163	-7.0694e-163	3.5456e-163	4.20653e-163	-2.17605e-163	-5.35262e-163	1.22556e-164	-8.82735e-164	-4.73047e-163	-1.89235e-163	-1.30089e-164	-4.02416e-163	-1.01447e-162	-3.56394e-163	-3.8512e-163	-3.48538e-164	1.06641e-162	1.15202e-162	-1.17339e-162	0
4.20905e-164	6.58556e-163	-7.08538e-163	-7.11148e-163	-3.82903e-163	1.25608e-163	6.67744e-163	-7.5849e-163	2.07971e-163	1.78476e-163	-6.97093e-164	7.43745e-163	-7.0694e-163	3.5456e-163	4.20653e-163	-2.17605e-163	-5.35262e-163	1.22556e-164	-8.82735e-164	-4.73047e-163	-1.89235e-163	-1.30089e-164	-4.02416e-163	-1.01447e-162	-3.56394e-163	-3.8512e-163	-3.48538e-164	1.06641e-162	1.15202e-162	-1.17339e-162	0
4.20905e-164	6.58556e-163	-7.08538e-163	-7.11148e-163	-3.82903e-163	1.25608e-163	6.67744e-163	-7.5849e-163	2.07971e-163	1.78476e-163	-6.97093e-164	7.43745e-163	-7.0694e-163	3.5456e-163	4.20653e-163	-2.17605e-163	-5.35262e-163	1.22556e-164	-8.82735e-164	-4.73047e-163	-1.89235e-163	-1.30089e-164	-4.02416e-163	-1.01447e-162	-3.56394e-163	-3.8512e-163	-3.48538e-164	1.06641e-162	1.15202e-162	-1.17339e-162	0
4.20905e-164	6.58556e-163	-7.08538e-163	-7.11148e-163	-3.82903e-163	1.25608e-163	6.67744e-163	-7.5849e-163	2.07971e-163	1.78476e-163	-6.97093e-164	7.43745e-163	-7.0694e-163	3.5456e-163	4.20653e-163	-2.17605e-163	-5.35262e-163	1.22556e-164	-8.82735e-164	-4.73047e-163	-1.89235e-163	-1.30089e-164	-4.02416e-163	-1.01447e-162	-3.56394e-163	-3.8512e-163	-3.48538e-164	1.06641e-162	1.15202e-162	-1.17339e-162	0
4.20905e-164	6.58556e-163	-7.08538e-163	-7.11148e-163	-3.82903e-163	1.25608e-163	6.67744e-163	-7.5849e-163	2.07971e-163	1.78476e-163	-6.97093e-164	7.43745e-163	-7.0694e-163	3.5456e-163	4.20653e-163	-2.17605e-163	-5.35262e-163	1.22556e-164	-8.82735e-164	-4.73047e-163	-1.89235e-163	-1.30089e-164	-4.02416e-163	-1.01447e-162	-3.56394e-163	-3.8512e-163	-3.48538e-164	1.06641e-162	1.15202e-162	-1.17339e-162	0
4.20905e-164	6.58556e-163	-7.08538e-163	-7.11148e-163	-3.82903e-163	1.25608e-163	6.67744e-163	-7.5849e-163	2.07971e-163	1.78476e-163	-6.97093e-164	7.43745e-163	-7.0694e-163	3.5456e-163	4.20653e-163	-2.17605e-163	-5.35262e-163	1.22556e-164	-8.82735e-164	-4.73047e-163	-1.89235e-163	-1.30089e-164	-4.02416e-163	-1.01447e-162	-3.56394e-163	-3.8512e-163	-3.48538e-164	1.06641e-162	1.15202e-162	-1.17339e-162	0
4.20905e-164	6.58556e-163	-7.08538e-163	-7.11148e-163	-3.82903e-163	1.25608e-163	6.67744e-163	-7.5849e-163	2.07971e-163	1.78476e-163	-6.97093e-164	7.43745e-163	-7.0694e-163	3.5456e-163	4.20653e-163	-2.17605e-163	-5.35262e-163	1.22556e-164	-8.82735e-164	-4.73047e-163	-1.89235e-163	-1.30089e-164	-4.02416e-163	-1.01447e-162	-3.56394e-163	-3.8512e-163	-3.48538e-164	1.06641e-162	1.15202e-162	-1.17339e-162	0
4.20905e-164	6.58556e-163	-7.08538e-163	-7.11148e-163	-3.82903e-163	1.25608e-163	6.67744e-163	-7.5849e-163	2.07971e-163	1.78476e-163	-6.97093e-164	7.43745e-163	-7.0694e-163	3.5456e-163	4.20653e-163	-2.17605e-163	-5.35262e-163	1.22556e-164	-8.82735e-164	-4.73047e-163	-1.89235e-163	-1.30089e-164	-4.02416e-163	-1.01447e-162	-3.56394e-163	-3.8512e-163	-3.48538e-164	1.06641e-162	1.15202e-162	-1.17339e-162	0
4.20905e-164	6.58556e-163	-7.08538e-163	-7.11148e-163	-3.82903e-163	1.25608e-163	6.67744e-163	-7.5849e-163	2.07971e-163	1.78476e-163	-6.97093e-164	7.43745e-163	-7.0694e-163	3.5456e-163	4.20653e-163	-2.17605e-163	-5.35262e-163	1.22556e-164	-8.82735e-164	-4.73047e-163	-1.89235e-163	-1.30089e-164	-4.02416e-163	-1.01447e-162	-3.56394e-163	-3.8512e-163	-3.48538e-164	1.06641e-162	1.15202e-162	-1.17339e-162	0
4.20905e-164	6.58556e-163	-7.08538e-163	-7.11148e-163	-3.82903e-163	1.25608e-163	6.67744e-163	-7.5849e-163	2.07971e-163	1.78476e-163	-6.97093e-164	7.43745e-163	-7.0694e-163	3.5456e-163	4.20653e-163	-2.17605e-163	-5.35262e-163	1.22556e-164	-8.82735e-164	-4.73047e-163	-1.89235e-163	-1.30089e-164	-4.02416e-163	-1.01447e-162	-3.56394e-163	-3.8512e-163	-3.48538e-164	1.06641e-162	1.15202e-162	-1.17339e-162	0
4.20905e-164	6.58556e-163	-7.08538e-163	-7.11148e-163	-3.82903e-163	1.25608e-163	6.67744e-163	-7.5849e-163	2.07971e-163	1.78476e-163	-6.97093e-164	7.43745e-163	-7.0694e-163	3.5456e-163	4.20653e-163	-2.17605e-163	-5.35262e-163	1.22556e-164	-8.82735e-164	-4.73047e-163	-1.89235e-163	-1.30089e-164	-4.02416e-163	-1.01447e-162	-3.56394e-163	-3.8512e-163	-3.48538e-164	1.06641e-162	1.15202e-162	-1.17339e-162	0
4.20905e-164	6.58556e-163	-7.08538e-163	-7.11148e-163	-3.82903e-163	1.25608e-163	6.67744e-163	-7.5849e-163	2.07971e-163	1.78476e-163	-6.97093e-164	7.43745e-163	-7.0694e-163	3.5456e-163	4.20653e-163	-2.17605e-163	-5.35262e-163	1.22556e-164	-8.82735e-164	-4.73047e-163	-1.89235e-163	-1.30089e-164	-4.02416e-163	-1.01447e-162	-3.56394e-163	-3.8512e-163	-3.48538e-164	1.06641e-162	1.15202e-162	-1.17339e-162	0
4.20905e-164	6.58556e-163	-7.08538e-163	-7.11148e-163	-3.82903e-163	1.25608e-163	6.67744e-163	-7.5849e-163	2.07971e-163	1.78476e-163	-6.97093e-164	7.43745e-163	-7.0694e-163	3.5456e-163	4.20653e-163	-2.17605e-163	-5.35262e-163	1.22556e-164	-8.82735e-164	-4.73047e-163	-1.89235e-163	-1.30089e-164	-4.02416e-163	-1.01447e-162	-3.56394e-163	-3.8512e-163	-3.48538e-164	1.06641e-162	1.15202e-162	-1.17339e-162	0
4.20905e-164	6.58556e-163	-7.08538e-163	-7.11148e-163	-3.82903e-163	1.25608e-163	6.67744e-163	-7.5849e-163	2.07971e-163	1.78476e-163	-6.97093e-164	7.43745e-163	-7.0694e-163	3.5456e-163	4.20653e-163	-2.17605e-163	-5.35262e-163	1.22556e-164	-8.82735e-164	-4.73047e-163	-1.89235e-163	-1.30089e-164	-4.02416e-163	-1.01447e-162	-3.56394e-163	-3.8512e-163	-3.48538e-164	1.06641e-162	1.15202e-162	-1.17339e-162	0
4.20905e-164	6.58556e-163	-7.08538e-163	-7.11148e-163	-3.82903e-163	1.25608e-163	6.67744e-163	-7.5849e-163	2.07971e-163	1.78476e-163	-6.97093e-164	7.43745e-163	-7.0694e-163	3.5456e-163	4.20653e-163	-2.17605e-163	-5.35262e-163	1.22556e-164	-8.82735e-164	-4.73047e-163	-1.89235e-163	-1.30089e-164	-4.02416e-163	-1.01447e-162	-3.56394e-163	-3.8512e-163	-3.48538e-164	1.06641e-162	1.15202e-162	-1.17339e-162	0
4.20905e-164	6.58556e-163	-7.08538e-163	-7.11148e-163	-3.82903e-163	1.25608e-163	6.67744e-163	-7.5849e-163	2.07971e-163	1.78476e-163	-6.97093e-164	7.43745e-163	-7.0694e-163	3.5456e-163	4.20653e-163	-2.17605e-163	-5.35262e-163	1.22556e-164	-8.82735e-164	-4.73047e-163	-1.89235e-163	-1.30089e-164	-4.02416e-163	-1.01447e-162	-3.56394e-163	-3.8512e-163	-3.48538e-164	1.06641e-162	1.15202e-162	-1.17339e-162	0
4.20905e-164	6.58556e-163	-7.08538e-163	-7.11148e-163	-3.82903e-163	1.25608e-163	6.67744e-163	-7.5849e-163	2.07971e-163	1.78476e-163	-6.97093e-164	7.43745e-163	-7.0694e-163	3.5456e-163	4.20653e-163	-2.17605e-163	-5.35262e-163	1.22556e-164	-8.82735e-164	-4.73047e-163	-1.89235e-163	-1.30089e-164	-4.02416e-163	-1.01447e-162	-3.56394e-163	-3.8512e-163	-3.48538e-164	1.06641e-162	1.15202e-162	-1.17339e-162	0
4.20905e-164	6.58556e-163	-7.08538e-163	-7.11148e-163	-3.82903e-163	1.25608e-163	6.67744e-163	-7.5849e-163	2.07971e-163	1.78476e-163	-6.97093e-164	7.43745e-163	-7.0694e-163	3.5456e-163	4.20653e-163	-2.17605e-163	-5.35262e-163	1.22556e-164	-8.82735e-164	-4.73047e-163	-1.89235e-163	-1.30089e-164	-4.02416e-163	-1.01447e-162	-3.56394e-163	-3.8512e-163	-3.48538e-164	1.06641e-162	1.15202e-162	-1.17339e-162	0
4.20905e-164	6.58556e-163	-7.08538e-163	-7.11148e-163	-3.82903e-163	1.25608e-163	6.67744e-163	-7.5849e-163	2.07971e-163	1.78476e-163	-6.97093e-164	7.43745e-163	-7.0694e-163	3.5456e-163	4.20653e-163	-2.17605e-163	-5.35262e-163	1.22556e-164	-8.82735e-164	-4.73047e-163	-1.89235e-163	-1.30089e-164	-4.02416e-163	-1.01447e-162	-3.56394e-163	-3.8512e-163	-3.48538e-164	1.06641e-162	1.15202e-162	-1.17339e-162	0
4.20905e-164	6.58556e-163	-7.08538e-163	-7.11148e-163	-3.82903e-163	1.25608e-163	6.67744e-163	-7.5849e-163	2.07971e-163	1.78476e-163	-6.97093e-164	7.43745e-163	-7.0694e-163	3.5456e-163	4.20653e-163	-2.17605e-163	-5.35262e-163	1.22556e-164	-8.82735e-164	-4.73047e-163	-1.89235e-163	-1.30089e-164	-4.02416e-163	-1.01447e-162	-3.56394e-163	-3.8512e-163	-3.48538e-164	1.06641e-162	1.15202e-162	-1.17339e-162	0
4.20905e-164	6.58556e-163	-7.08538e-163	-7.11148e-163	-3.82903e-163	1.25608e-163	6.67744e-163	-7.5849e-163	2.07971e-163	1.78476e-163	-6.97093e-164	7.43745e-163	-7.0694e-163	3.5456e-163	4.20653e-163	-2.17605e-163	-5.35262e-163	1.22556e-164	-8.82735e-164	-4.73047e-163	-1.89235e-163	-1.30089e-164	-4.02416e-163	-1.01447e-162	-3.56394e-163	-3.8512e-163	-3.48538e-164	1.06641e-162	1.15202e-162	-1.17339e-162	0
4.20905e-164	6.58556e-163	-7.08538e-163	-7.11148e-163	-3.82903e-163	1.25608e-163	6.67744e-163	-7.5849e-163	2.07971e-163	1.78476e-163	-6.97093e-164	7.43745e-163	-7.0694e-163	3.5456e-163	4.20653e-163	-2.17605e-163	-5.35262e-163	1.22556e-164	-8.82735e-164	-4.73047e-163	-1.89235e-163	-1.30089e-164	-4.02416e-163	-1.01447e-162	-3.56394e-163	-3.8512e-163	-3.48538e-164	1.06641e-162	1.15202e-162	-1.17339e-162	0
4.20905e-164	6.58556e-163	-7.08538e-163	-7.11148e-163	-3.82903e-163	1.25608e-163	6.67744e-163	-7.5849e-163	2.07971e-163	1.78476e-163	-6.97093e-164	7.43745e-163	-7.0694e-163	3.5456e-163	4.20653e-163	-2.17605e-163	-5.35262e-163	1.22556e-164	-8.82735e-164	-4.73047e-163	-1.89235e-163	-1.30089e-164	-4.02416e-163	-1.01447e-162	-3.56394e-163	-3.8512e-163	-3.48538e-164	1.06641e-162	1.15202e-162	-1.17339e-162	0
4.20905e-164	6.58556e-163	-7.08538e-163	-7.11148e-163	-3.82903e-163	1.25608e-163	6.67744e-163	-7.5849e-163	2.07971e-163	1.78476e-163	-6.97093e-164	7.43745e-163	-7.0694e-163	3.5456e-163	4.20653e-163	-2.17605e-163	-5.35262e-163	1.22556e-164	-8.82735e-164	-4.73047e-163	-1.89235e-163	-1.30089e-164	-4.02416e-163	-1.01447e-162	-3.56394e-163	-3.8512e-163	-3.48538e-164	1.06641e-162	1.15202e-162	-1.17339e-162	0
4.20905e-164	6.58556e-163	-7.08538e-163	-7.11148e-163	-3.82903e-163	1.25608e-163	6.67744e-163	-7.5849e-163	2.07971e-163	1.78476e-163	-6.97093e-164	7.43745e-163	-7.0694e-163	3.5456e-163	4.20653e-163	-2.17605e-163	-5.35262e-163	1.22556e-164	-8.82735e-164	-4.73047e-163	-1.89235e-163	-1.30089e-164	-4.02416e-163	-1.01447e-162	-3.56394e-163	-3.8512e-163	-3.48538e-164	1.06641e-162	1.15202e-162	-1.17339e-162	0
4.20905e-164	6.58556e-163	-7.08538e-163	-7.11148e-163	-3.82903e-163	1.25608e-163	6.67744e-163	-7.5849e-163	2.07971e-163	1.78476e-163	-6.97093e-164	7.43745e-163	-7.0694e-163	3.5456e-163	4.20653e-163	-2.17605e-163	-5.35262e-163	1.22556e-164	-8.82735e-164	-4.73047e-163	-1.89235e-163	-1.30089e-164	-4.02416e-163	-1.01447e-162	-3.56394e-163	-3.8512e-163	-3.48538e-164	1.06641e-162	1.15202e-162	-1.17339e-162	0
4.20905e-164	6.58556e-163	-7.08538e-163	-7.11148e-163	-3.82903e-163	1.25608e-163	6.67744e-163	-7.5849e-163	2.07971e-163	1.78476e-163	-6.97093e-164	7.43745e-163	-7.0694e-163	3.5456e-163	4.20653e-163	-2.17605e-163	-5.35262e-163	1.22556e-164	-8.82735e-164	-4.73047e-163	-1.89235e-163	-1.30089e-164	-4.02416e-163	-1.01447e-162	-3.56394e-163	-3.8512e-163	-3.48538e-164	1.06641e-162	1.15202e-162	-1.17339e-162	0
4.20905e-164	6.58556e-163	-7.08538e-163	-7.11148e-163	-3.82903e-163	1.25608e-163	6.67744e-163	-7.5849e-163	2.07971e-163	1.78476e-163	-6.97093e-164	7.43745e-163	-7.0694e-163	3.5456e-163	4.20653e-163	-2.17605e-163	-5.35262e-163	1.22556e-164	-8.82735e-164	-4.73047e-163	-1.89235e-163	-1.30089e-164	-4.02416e-163	-1.01447e-162	-3.56394e-163	-3.8512e-163	-3.48538e-164	1.06641e-162	1.15202e-162	-1.17339e-162	0
4.20905e-164	6.58556e-163	-7.08538e-163	-7.11148e-163	-3.82903e-163	1.25608e-163	6.67744e-163	-7.5849e-163	2.07971e-163	1.78476e-163	-6.97093e-164	7.43745e-163	-7.0694e-163	3.5456e-163	4.20653e-163	-2.17605e-163	-5.35262e-163	1.22556e-164	-8.82735e-164	-4.73047e-163	-1.89235e-163	-1.30089e-164	-4.02416e-163	-1.01447e-162	-3.56394e-163	-3.8512e-163	-3.48538e-164	1.06641e-162	1.15202e-162	-1.17339e-162	0
4.20905e-164	6.58556e-163	-7.08538e-163	-7.11148e-163	-3.82903e-163	1.25608e-163	6.67744e-163	-7.5849e-163	2.07971e-163	1.78476e-163	-6.97093e-164	7.43745e-163	-7.0694e-163	3.5456e-163	4.20653e-163	-2.17605e-163	-5.35262e-163	1.22556e-164	-8.82735e-164	-4.73047e-163	-1.89235e-163	-1.30089e-164	-4.02416e-163	-1.01447e-162	-3.56394e-163	-3.8512e-163	-3.48538e-164	1.06641e-162	1.15202e-162	-1.17339e-162	0
4.20905e-164	6.58556e-163	-7.08538e-163	-7.11148e-163	-3.82903e-163	1.25608e-163	6.67744e-163	-7.5849e-163	2.07971e-163	1.78476e-163	-6.97093e-164	7.43745e-163	-7.0694e-163	3.5456e-163	4.20653e-163	-2.17605e-163	-5.35262e-163	1.22556e-164	-8.82735e-164	-4.73047e-163	-1.89235e-163	-1.30089e-164	-4.02416e-163	-1.01447e-162	-3.56394e-163	-3.8512e-163	-3.48538e-164	1.06641e-162	1.15202e-162	-1.17339e-162	0
4.20905e-164	6.58556e-163	-7.08538e-163	-7.11148e-163	-3.82903e-163	1.25608e-163	6.67744e-163	-7.5849e-163	2.07971e-163	1.78476e-163	-6.97093e-164	7.43745e-163	-7.0694e-163	3.5456e-163	4.20653e-163	-2.17605e-163	-5.35262e-163	1.22556e-164	-8.82735e-164	-4.73047e-163	-1.89235e-163	-1.30089e-164	-4.02416e-163	-1.01447e-162	-3.56394e-163	-3.8512e-163	-3.48538e-164	1.06641e-162	1.15202e-162	-1.17339e-162	0
4.20905e-164	6.58556e-163	-7.08538e-163	-7.11148e-163	-3.82903e-163	1.25608e-163	6.67744e-163	-7.5849e-163	2.07971e-163	1.78476e-163	-6.97093e-164	7.43745e-163	-7.0694e-163	3.5456e-163	4.20653e-163	-2.17605e-163	-5.35262e-163	1.22556e-164	-8.82735e-164	-4.73047e-163	-1.89235e-163	-1.30089e-164	-4.02416e-163	-1.01447e-162	-3.56394e-163	-3.8512e-163	-3.48538e-164	1.06641e-162	1.15202e-162	-1.17339e-162	0
4.20905e-164	6.58556e-163	-7.08538e-163	-7.11148e-163	-3.82903e-163	1.25608e-163	6.67744e-163	-7.5849e-163	2.07971e-163	1.78476e-163	-6.97093e-164	7.43745e-163	-7.0694e-163	3.5456e-163	4.20653e-163	-2.17605e-163	-5.35262e-163	1.22556e-164	-8.82735e-164	-4.73047e-163	-1.89235e-163	-1.30089e-164	-4.02416e-163	-1.01447e-162	-3.56394e-163	-3.8512e-163	-3.48538e-164	1.06641e-162	1.15202e-162	-1.17339e-162	0
4.20905e-164	6.58556e-163	-7.08538e-163	-7.11148e-163	-3.82903e-163	1.25608e-163	6.67744e-163	-7.5849e-163	2.07971e-163	1.78476e-163	-6.97093e-164	7.43745e-163	-7.0694e-163	3.5456e-163	4.20653e-163	-2.17605e-163	-5.35262e-163	1.22556e-164	-8.82735e-164	-4.73047e-163	-1.89235e-163	-1.30089e-164	-4.02416e-163	-1.01447e-162	-3.56394e-163	-3.8512e-163	-3.48538e-164	1.06641e-162	1.15202e-162	-1.17339e-162	0
4.20905e-164	6.58556e-163	-7.08538e-163	-7.11148e-163	-3.82903e-163	1.25608e-163	6.67744e-163	-7.5849e-163	2.07971e-163	1.78476e-163	-6.97093e-164	7.43745e-163	-7.0694e-163	3.5456e-163	4.20653e-163	-2.17605e-163	-5.35262e-163	1.22556e-164	-8.82735e-164	-4.73047e-163	-1.89235e-163	-1.30089e-164	-4.02416e-163	-1.01447e-162	-3.56394e-163	-3.8512e-163	-3.48538e-164	1.06641e-162	1.15202e-162	-1.17339e-162	0
4.20905e-164	6.58556e-163	-7.08538e-163	-7.11148e-163	-3.82903e-163	1.25608e-163	6.67744e-163	-7.5849e-163	2.07971e-163	1.78476e-163	-6.97093e-164	7.43745e-163	-7.0694e-163	3.5456e-163	4.20653e-163	-2.17605e-163	-5.35262e-163	1.22556e-164	-8.82735e-164	-4.73047e-163	-1.89235e-163	-1.30089e-164	-4.02416e-163	-1.01447e-162	-3.56394e-163	-3.8512e-163	-3.48538e-164	1.06641e-162	1.15202e-162	-1.17339e-162	0
4.20905e-164	6.58556e-163	-7.08538e-163	-7.11148e-163	-3.82903e-163	1.25608e-163	6.67744e-163	-7.5849e-163	2.07971e-163	1.78476e-163	-6.97093e-164	7.43745e-163	-7.0694e-163	3.5456e-163	4.20653e-163	-2.17605e-163	-5.35262e-163	1.22556e-164	-8.82735e-164	-4.73047e-163	-1.89235e-163	-1.30089e-164	-4.02416e-163	-1.01447e-162	-3.56394e-163	-3.8512e-163	-3.48538e-164	1.06641e-162	1.15202e-162	-1.17339e-162	0
4.20905e-164	6.58556e-163	-7.08538e-163	-7.11148e-163	-3.82903e-163	1.25608e-163	6.67744e-163	-7.5849e-163	2.07971e-163	1.78476e-163	-6.97093e-164	7.43745e-163	-7.0694e-163	3.5456e-163	4.20653e-163	-2.17605e-163	-5.35262e-163	1.22556e-164	-8.82735e-164	-4.73047e-163	-1.89235e-163	-1.30089e-164	-4.02416e-163	-1.01447e-162	-3.56394e-163	-3.8512e-163	-3.48538e-164	1.06641e-162	1.15202e-162	-1.17339e-162	0
4.20905e-164	6.58556e-163	-7.08538e-163	-7.11148e-163	-3.82903e-163	1.25608e-163	6.67744e-163	-7.5849e-163	2.07971e-163	1.78476e-163	-6.97093e-164	7.43745e-163	-7.0694e-163	3.5456e-163	4.20653e-163	-2.17605e-163	-5.35262e-163	1.22556e-164	-8.82735e-164	-4.73047e-163	-1.89235e-163	-1.30089e-164	-4.02416e-163	-1.01447e-162	-3.56394e-163	-3.8512e-163	-3.48538e-164	1.06641e-162	1.15202e-162	-1.17339e-162	0
4.20905e-164	6.58556e-163	-7.08538e-163	-7.11148e-163	-3.82903e-163	1.25608e-163	6.67744e-163	-7.5849e-163	2.07971e-163	1.78476e-163	-6.97093e-164	7.43745e-163	-7.0694e-163	3.5456e-163	4.20653e-163	-2.17605e-163	-5.35262e-163	1.22556e-164	-8.82735e-164	-4.73047e-163	-1.89235e-163	-1.30089e-164	-4.02416e-163	-1.01447e-162	-3.56394e-163	-3.8512e-163	-3.48538e-164	1.06641e-162	1.15202e-162	-1.17339e-162	0
4.20905e-164	6.58556e-163	-7.08538e-163	-7.11148e-163	-3.82903e-163	1.25608e-163	6.67744e-163	-7.5849e-163	2.07971e-163	1.78476e-163	-6.97093e-164	7.43745e-163	-7.0694e-163	3.5456e-163	4.20653e-163	-2.17605e-163	-5.35262e-163	1.22556e-164	-8.82735e-164	-4.73047e-163	-1.89235e-163	-1.30089e-164	-4.02416e-163	-1.01447e-162	-3.56394e-163	-3.8512e-163	-3.48538e-164	1.06641e-162	1.15202e-162	-1.17339e-162	0
4.20905e-164	6.58556e-163	-7.08538e-163	-7.11148e-163	-3.82903e-163	1.25608e-163	6.67744e-163	-7.5849e-163	2.07971e-163	1.78476e-163	-6.97093e-164	7.43745e-163	-7.0694e-163	3.5456e-163	4.20653e-163	-2.17605e-163	-5.35262e-163	1.22556e-164	-8.82735e-164	-4.73047e-163	-1.89235e-163	-1.30089e-164	-4.02416e-163	-1.01447e-162	-3.56394e-163	-3.8512e-163	-3.48538e-164	1.06641e-162	1.15202e-162	-1.17339e-162	0
4.20905e-164	6.58556e-163	-7.08538e-163	-7.11148e-163	-3.82903e-163	1.25608e-163	6.67744e-163	-7.5849e-163	2.07971e-163	1.78476e-163	-6.97093e-164	7.43745e-163	-7.0694e-163	3.5456e-163	4.20653e-163	-2.17605e-163	-5.35262e-163	1.22556e-164	-8.82735e-164	-4.73047e-163	-1.89235e-163	-1.30089e-164	-4.02416e-163	-1.01447e-162	-3.56394e-163	-3.8512e-163	-3.48538e-164	1.06641e-162	1.15202e-162	-1.17339e-162	0
4.20905e-164	6.58556e-163	-7.08538e-163	-7.11148e-163	-3.82903e-163	1.25608e-163	6.67744e-163	-7.5849e-163	2.07971e-163	1.78476e-163	-6.97093e-164	7.43745e-163	-7.0694e-163	3.5456e-163	4.20653e-163	-2.17605e-163	-5.35262e-163	1.22556e-164	-8.82735e-164	-4.73047e-163	-1.89235e-163	-1.30089e-164	-4.02416e-163	-1.01447e-162	-3.56394e-163	-3.8512e-163	-3.48538e-164	1.06641e-162	1.15202e-162	-1.17339e-162	0
4.20905e-164	6.58556e-163	-7.08538e-163	-7.11148e-163	-3.82903e-163	1.25608e-163	6.67744e-163	-7.5849e-163	2.07971e-163	1.78476e-163	-6.97093e-164	7.43745e-163	-7.0694e-163	3.5456e-163	4.20653e-163	-2.17605e-163	-5.35262e-163	1.22556e-164	-8.82735e-164	-4.73047e-163	-1.89235e-163	-1.30089e-164	-4.02416e-163	-1.01447e-162	-3.56394e-163	-3.8512e-163	-3.48538e-164	1.06641e-162	1.15202e-162	-1.17339e-162	0
4.20905e-164	6.58556e-163	-7.08538e-163	-7.11148e-163	-3.82903e-163	1.25608e-163	6.67744e-163	-7.5849e-163	2.07971e-163	1.78476e-163	-6.97093e-164	7.43745e-163	-7.0694e-163	3.5456e-163	4.20653e-163	-2.17605e-163	-5.35262e-163	1.22556e-164	-8.82735e-164	-4.73047e-163	-1.89235e-163	-1.30089e-164	-4.02416e-163	-1.01447e-162	-3.56394e-163	-3.8512e-163	-3.48538e-164	1.06641e-162	1.15202e-162	-1.17339e-162	0
4.20905e-164	6.58556e-163	-7.08538e-163	-7.11148e-163	-3.82903e-163	1.25608e-163	6.67744e-163	-7.5849e-163	2.07971e-163	1.78476e-163	-6.97093e-164	7.43745e-163	-7.0694e-163	3.5456e-163	4.20653e-163	-2.17605e-163	-5.35262e-163	1.22556e-164	-8.82735e-164	-4.73047e-163	-1.89235e-163	-1.30089e-164	-4.02416e-163	-1.01447e-162	-3.56394e-163	-3.8512e-163	-3.48538e-164	1.06641e-162	1.15202e-162	-1.17339e-162	0
4.20905e-164	6.58556e-163	-7.08538e-163	-7.11148e-163	-3.82903e-163	1.25608e-163	6.67744e-163	-7.5849e-163	2.07971e-163	1.78476e-163	-6.97093e-164	7.43745e-163	-7.0694e-163	3.5456e-163	4.20653e-163	-2.17605e-163	-5.35262e-163	1.22556e-164	-8.82735e-164	-4.73047e-163	-1.89235e-163	-1.30089e-164	-4.02416e-163	-1.01447e-162	-3.56394e-163	-3.8512e-163	-3.48538e-164	1.06641e-162	1.15202e-162	-1.17339e-162	0
4.20905e-164	6.58556e-163	-7.08538e-163	-7.11148e-163	-3.82903e-163	1.25608e-163	6.67744e-163	-7.5849e-163	2.07971e-163	1.78476e-163	-6.97093e-164	7.43745e-163	-7.0694e-163	3.5456e-163	4.20653e-163	-2.17605e-163	-5.35262e-163	1.22556e-164	-8.82735e-164	-4.73047e-163	-1.89235e-163	-1.30089e-164	-4.02416e-163	-1.01447e-162	-3.56394e-163	-3.8512e-163	-3.48538e-164	1.06641e-162	1.15202e-162	-1.17339e-162	0
4.20905e-164	6.58556e-163	-7.08538e-163	-7.11148e-163	-3.82903e-163	1.25608e-163	6.67744e-163	-7.5849e-163	2.07971e-163	1.78476e-163	-6.97093e-164	7.43745e-163	-7.0694e-163	3.5456e-163	4.20653e-163	-2.17605e-163	-5.35262e-163	1.22556e-164	-8.82735e-164	-4.73047e-163	-1.89235e-163	-1.30089e-164	-4.02416e-163	-1.01447e-162	-3.56394e-163	-3.8512e-163	-3.48538e-164	1.06641e-162	1.15202e-162	-1.17339e-162	0
4.20905e-164	6.58556e-163	-7.08538e-163	-7.11148e-163	-3.82903e-163	1.25608e-163	6.67744e-163	-7.5849e-163	2.07971e-163	1.78476e-163	-6.97093e-164	7.43745e-163	-7.0694e-163	3.5456e-163	4.20653e-163	-2.17605e-163	-5.35262e-163	1.22556e-164	-8.82735e-164	-4.73047e-163	-1.89235e-163	-1.30089e-164	-4.02416e-163	-1.01447e-162	-3.56394e-163	-3.8512e-163	-3.48538e-164	1.06641e-162	1.15202e-162	-1.17339e-162	0
4.20905e-164	6.58556e-163	-7.08538e-163	-7.11148e-163	-3.82903e-163	1.25608e-163	6.67744e-163	-7.5849e-163	2.07971e-163	1.78476e-163	-6.97093e-164	7.43745e-163	-7.0694e-163	3.5456e-163	4.20653e-163	-2.17605e-163	-5.35262e-163	1.22556e-164	-8.82735e-164	-4.73047e-163	-1.89235e-163	-1.30089e-164	-4.02416e-163	-1.01447e-162	-3.56394e-163	-3.8512e-163	-3.48538e-164	1.06641e-162	1.15202e-162	-1.17339e-162	0
4.20905e-164	6.58556e-163	-7.08538e-163	-7.11148e-163	-3.82903e-163	1.25608e-163	6.67744e-163	-7.5849e-163	2.07971e-163	1.78476e-163	-6.97093e-164	7.43745e-163	-7.0694e-163	3.5456e-163	4.20653e-163	-2.17605e-163	-5.35262e-163	1.22556e-164	-8.82735e-164	-4.73047e-163	-1.89235e-163	-1.30089e-164	-4.02416e-163	-1.01447e-162	-3.56394e-163	-3.8512e-163	-3.48538e-164	1.06641e-162	1.15202e-162	-1.17339e-162	0
4.20905e-164	6.58556e-163	-7.08538e-163	-7.11148e-163	-3.82903e-163	1.25608e-163	6.67744e-163	-7.5849e-163	2.07971e-163	1.78476e-163	-6.97093e-164	7.43745e-163	-7.0694e-163	3.5456e-163	4.20653e-163	-2.17605e-163	-5.35262e-163	1.22556e-164	-8.82735e-164	-4.73047e-163	-1.89235e-163	-1.30089e-164	-4.02416e-163	-1.01447e-162	-3.56394e-163	-3.8512e-163	-3.48538e-164	1.06641e-162	1.15202e-162	-1.17339e-162	0
4.20905e-164	6.58556e-163	-7.08538e-163	-7.11148e-163	-3.82903e-163	1.25608e-163	6.67744e-163	-7.5849e-163	2.07971e-163	1.78476e-163	-6.97093e-164	7.43745e-163	-7.0694e-163	3.5456e-163	4.20653e-163	-2.17605e-163	-5.35262e-163	1.22556e-164	-8.82735e-164	-4.73047e-163	-1.89235e-163	-1.30089e-164	-4.02416e-163	-1.01447e-162	-3.56394e-163	-3.8512e-163	-3.48538e-164	1.06641e-162	1.15202e-162	-1.17339e-162	0
4.20905e-164	6.58556e-163	-7.08538e-163	-7.11148e-163	-3.82903e-163	1.25608e-163	6.67744e-163	-7.5849e-163	2.07971e-163	1.78476e-163	-6.97093e-164	7.43745e-163	-7.0694e-163	3.5456e-163	4.20653e-163	-2.17605e-163	-5.35262e-163	1.22556e-164	-8.82735e-164	-4.73047e-163	-1.89235e-163	-1.30089e-164	-4.02416e-163	-1.01447e-162	-3.56394e-163	-3.8512e-163	-3.48538e-164	1.06641e-162	1.15202e-162	-1.17339e-162	0
4.20905e-164	6.58556e-163	-7.08538e-163	-7.11148e-163	-3.82903e-163	1.25608e-163	6.67744e-163	-7.5849e-163	2.07971e-163	1.78476e-163	-6.97093e-164	7.43745e-163	-7.0694e-163	3.5456e-163	4.20653e-163	-2.17605e-163	-5.35262e-163	1.22556e-164	-8.82735e-164	-4.73047e-163	-1.89235e-163	-1.30089e-164	-4.02416e-163	-1.01447e-162	-3.56394e-163	-3.8512e-163	-3.48538e-164	1.06641e-162	1.15202e-162	-1.17339e-162	0
4.20905e-164	6.58556e-163	-7.08538e-163	-7.11148e-163	-3.82903e-163	1.25608e-163	6.67744e-163	-7.5849e-163	2.07971e-163	1.78476e-163	-6.97093e-164	7.43745e-163	-7.0694e-163	3.5456e-163	4.20653e-163	-2.17605e-163	-5.35262e-163	1.22556e-164	-8.82735e-164	-4.73047e-163	-1.89235e-163	-1.30089e-164	-4.02416e-163	-1.01447e-162	-3.56394e-163	-3.8512e-163	-3.48538e-164	1.06641e-162	1.15202e-162	-1.17339e-162	0
4.20905e-164	6.58556e-163	-7.08538e-163	-7.11148e-163	-3.82903e-163	1.25608e-163	6.67744e-163	-7.5849e-163	2.07971e-163	1.78476e-163	-6.97093e-164	7.43745e-163	-7.0694e-163	3.5456e-163	4.20653e-163	-2.17605e-163	-5.35262e-163	1.22556e-164	-8.82735e-164	-4.73047e-163	-1.89235e-163	-1.30089e-164	-4.02416e-163	-1.01447e-162	-3.56394e-163	-3.8512e-163	-3.48538e-164	1.06641e-162	1.15202e-162	-1.17339e-162	0
4.20905e-164	6.58556e-163	-7.08538e-163	-7.11148e-163	-3.82903e-163	1.25608e-163	6.67744e-163	-7.5849e-163	2.07971e-163	1.78476e-163	-6.97093e-164	7.43745e-163	-7.0694e-163	3.5456e-163	4.20653e-163	-2.17605e-163	-5.35262e-163	1.22556e-164	-8.82735e-164	-4.73047e-163	-1.89235e-163	-1.30089e-164	-4.02416e-163	-1.01447e-162	-3.56394e-163	-3.8512e-163	-3.48538e-164	1.06641e-162	1.15202e-162	-1.17339e-162	0
4.20905e-164	6.58556e-163	-7.08538e-163	-7.11148e-163	-3.82903e-163	1.25608e-163	6.67744e-163	-7.5849e-163	2.07971e-163	1.78476e-163	-6.97093e-164	7.43745e-163	-7.0694e-163	3.5456e-163	4.20653e-163	-2.17605e-163	-5.35262e-163	1.22556e-164	-8.82735e-164	-4.73047e-163	-1.89235e-163	-1.30089e-164	-4.02416e-163	-1.01447e-162	-3.56394e-163	-3.8512e-163	-3.48538e-164	1.06641e-162	1.15202e-162	-1.17339e-162	0
4.20905e-164	6.58556e-163	-7.08538e-163	-7.11148e-163	-3.82903e-163	1.25608e-163	6.67744e-163	-7.5849e-163	2.07971e-163	1.78476e-163	-6.97093e-164	7.43745e-163	-7.0694e-163	3.5456e-163	4.20653e-163	-2.17605e-163	-5.35262e-163	1.22556e-164	-8.82735e-164	-4.73047e-163	-1.89235e-163	-1.30089e-164	-4.02416e-163	-1.01447e-162	-3.56394e-163	-3.8512e-163	-3.48538e-164	1.06641e-162	1.15202e-162	-1.17339e-162	0
4.20905e-164	6.58556e-163	-7.08538e-163	-7.11148e-163	-3.82903e-163	1.25608e-163	6.67744e-163	-7.5849e-163	2.07971e-163	1.78476e-163	-6.97093e-164	7.43745e-163	-7.0694e-163	3.5456e-163	4.20653e-163	-2.17605e-163	-5.35262e-163	1.22556e-164	-8.82735e-164	-4.73047e-163	-1.89235e-163	-1.30089e-164	-4.02416e-163	-1.01447e-162	-3.56394e-163	-3.8512e-163	-3.48538e-164	1.06641e-162	1.15202e-162	-1.17339e-162	0
4.20905e-164	6.58556e-163	-7.08538e-163	-7.11148e-163	-3.82903e-163	1.25608e-163	6.67744e-163	-7.5849e-163	2.07971e-163	1.78476e-163	-6.97093e-164	7.43745e-163	-7.0694e-163	3.5456e-163	4.20653e-163	-2.17605e-163	-5.35262e-163	1.22556e-164	-8.82735e-164	-4.73047e-163	-1.89235e-163	-1.30089e-164	-4.02416e-163	-1.01447e-162	-3.56394e-163	-3.8512e-163	-3.48538e-164	1.06641e-162	1.15202e-162	-1.17339e-162	0
4.20905e-164	6.58556e-163	-7.08538e-163	-7.11148e-163	-3.82903e-163	1.25608e-163	6.67744e-163	-7.5849e-163	2.07971e-163	1.78476e-163	-6.97093e-164	7.43745e-163	-7.0694e-163	3.5456e-163	4.20653e-163	-2.17605e-163	-5.35262e-163	1.22556e-164	-8.82735e-164	-4.73047e-163	-1.89235e-163	-1.30089e-164	-4.02416e-163	-1.01447e-162	-3.56394e-163	-3.8512e-163	-3.48538e-164	1.06641e-162	1.15202e-162	-1.17339e-162	0
4.20905e-164	6.58556e-163	-7.08538e-163	-7.11148e-163	-3.82903e-163	1.25608e-163	6.67744e-163	-7.5849e-163	2.07971e-163	1.78476e-163	-6.97093e-164	7.43745e-163	-7.0694e-163	3.5456e-163	4.20653e-163	-2.17605e-163	-5.35262e-163	1.22556e-164	-8.82735e-164	-4.73047e-163	-1.89235e-163	-1.30089e-164	-4.02416e-163	-1.01447e-162	-3.56394e-163	-3.8512e-163	-3.48538e-164	1.06641e-162	1.15202e-162	-1.17339e-162	0
4.20905e-164	6.58556e-163	-7.08538e-163	-7.11148e-163	-3.82903e-163	1.25608e-163	6.67744e-163	-7.5849e-163	2.07971e-163	1.78476e-163	-6.97093e-164	7.43745e-163	-7.0694e-163	3.5456e-163	4.20653e-163	-2.17605e-163	-5.35262e-163	1.22556e-164	-8.82735e-164	-4.73047e-163	-1.89235e-163	-1.30089e-164	-4.02416e-163	-1.01447e-162	-3.56394e-163	-3.8512e-163	-3.48538e-164	1.06641e-162	1.15202e-162	-1.17339e-162	0
4.20905e-164	6.58556e-163	-7.08538e-163	-7.11148e-163	-3.82903e-163	1.25608e-163	6.67744e-163	-7.5849e-163	2.07971e-163	1.78476e-163	-6.97093e-164	7.43745e-163	-7.0694e-163	3.5456e-163	4.20653e-163	-2.17605e-163	-5.35262e-163	1.22556e-164	-8.82735e-164	-4.73047e-163	-1.89235e-163	-1.30089e-164	-4.02416e-163	-1.01447e-162	-3.56394e-163	-3.8512e-163	-3.48538e-164	1.06641e-162	1.15202e-162	-1.17339e-162	0
4.20905e-164	6.58556e-163	-7.08538e-163	-7.11148e-163	-3.82903e-163	1.25608e-163	6.67744e-163	-7.5849e-163	2.07971e-163	1.78476e-163	-6.97093e-164	7.43745e-163	-7.0694e-163	3.5456e-163	4.20653e-163	-2.17605e-163	-5.35262e-163	1.22556e-164	-8.82735e-164	-4.73047e-163	-1.89235e-163	-1.30089e-164	-4.02416e-163	-1.01447e-162	-3.56394e-163	-3.8512e-163	-3.48538e-164	1.06641e-162	1.15202e-162	-1.17339e-162	0
4.20905e-164	6.58556e-163	-7.08538e-163	-7.11148e-163	-3.82903e-163	1.25608e-163	6.67744e-163	-7.5849e-163	2.07971e-163	1.78476e-163	-6.97093e-164	7.43745e-163	-7.0694e-163	3.5456e-163	4.20653e-163	-2.17605e-163	-5.35262e-163	1.22556e-164	-8.82735e-164	-4.73047e-163	-1.89235e-163	-1.30089e-164	-4.02416e-163	-1.01447e-162	-3.56394e-163	-3.8512e-163	-3.48538e-164	1.06641e-162	1.15202e-162	-1.17339e-162	0
4.20905e-164	6.58556e-163	-7.08538e-163	-7.11148e-163	-3.82903e-163	1.25608e-163	6.67744e-163	-7.5849e-163	2.07971e-163	1.78476e-163	-6.97093e-164	7.43745e-163	-7.0694e-163	3.5456e-163	4.20653e-163	-2.17605e-163	-5.35262e-163	1.22556e-164	-8.82735e-164	-4.73047e-163	-1.89235e-163	-1.30089e-164	-4.02416e-163	-1.01447e-162	-3.56394e-163	-3.8512e-163	-3.48538e-164	1.06641e-162	1.15202e-162	-1.17339e-162	0
4.20905e-164	6.58556e-163	-7.08538e-163	-7.11148e-163	-3.82903e-163	1.25608e-163	6.67744e-163	-7.5849e-163	2.07971e-163	1.78476e-163	-6.97093e-164	7.43745e-163	-7.0694e-163	3.5456e-163	4.20653e-163	-2.17605e-163	-5.35262e-163	1.22556e-164	-8.82735e-164	-4.73047e-163	-1.89235e-163	-1.30089e-164	-4.02416e-163	-1.01447e-162	-3.56394e-163	-3.8512e-163	-3.48538e-164	1.06641e-162	1.15202e-162	-1.17339e-162	0
4.20905e-164	6.58556e-163	-7.08538e-163	-7.11148e-163	-3.82903e-163	1.25608e-163	6.67744e-163	-7.5849e-163	2.07971e-163	1.78476e-163	-6.97093e-164	7.43745e-163	-7.0694e-163	3.5456e-163	4.20653e-163	-2.17605e-163	-5.35262e-163	1.22556e-164	-8.82735e-164	-4.73047e-163	-1.89235e-163	-1.30089e-164	-4.02416e-163	-1.01447e-162	-3.56394e-163	-3.8512e-163	-3.48538e-164	1.06641e-162	1.15202e-162	-1.17339e-162	0
4.20905e-164	6.58556e-163	-7.08538e-163	-7.11148e-163	-3.82903e-163	1.25608e-163	6.67744e-163	-7.5849e-163	2.07971e-163	1.78476e-163	-6.97093e-164	7.43745e-163	-7.0694e-163	3.5456e-163	4.20653e-163	-2.17605e-163	-5.35262e-163	1.22556e-164	-8.82735e-164	-4.73047e-163	-1.89235e-163	-1.30089e-164	-4.02416e-163	-1.01447e-162	-3.56394e-163	-3.8512e-163	-3.48538e-164	1.06641e-162	1.15202e-162	-1.17339e-162	0
4.20905e-164	6.58556e-163	-7.08538e-163	-7.11148e-163	-3.82903e-163	1.25608e-163	6.67744e-163	-7.5849e-163	2.07971e-163	1.78476e-163	-6.97093e-164	7.43745e-163	-7.0694e-163	3.5456e-163	4.20653e-163	-2.17605e-163	-5.35262e-163	1.22556e-164	-8.82735e-164	-4.73047e-163	-1.89235e-163	-1.30089e-164	-4.02416e-163	-1.01447e-162	-3.56394e-163	-3.8512e-163	-3.48538e-164	1.06641e-162	1.15202e-162	-1.17339e-162	0
4.20905e-164	6.58556e-163	-7.08538e-163	-7.11148e-163	-3.82903e-163	1.25608e-163	6.67744e-163	-7.5849e-163	2.07971e-163	1.78476e-163	-6.97093e-164	7.43745e-163	-7.0694e-163	3.5456e-163	4.20653e-163	-2.17605e-163	-5.35262e-163	1.22556e-164	-8.82735e-164	-4.73047e-163	-1.89235e-163	-1.30089e-164	-4.02416e-163	-1.01447e-162	-3.56394e-163	-3.8512e-163	-3.48538e-164	1.06641e-162	1.15202e-162	-1.17339e-162	0
4.20905e-164	6.58556e-163	-7.08538e-163	-7.11148e-163	-3.82903e-163	1.25608e-163	6.67744e-163	-7.5849e-163	2.07971e-163	1.78476e-163	-6.97093e-164	7.43745e-163	-7.0694e-163	3.5456e-163	4.20653e-163	-2.17605e-163	-5.35262e-163	1.22556e-164	-8.82735e-164	-4.73047e-163	-1.89235e-163	-1.30089e-164	-4.02416e-163	-1.01447e-162	-3.56394e-163	-3.8512e-163	-3.48538e-164	1.06641e-162	1.15202e-162	-1.17339e-162	0
4.20905e-164	6.58556e-163	-7.08538e-163	-7.11148e-163	-3.82903e-163	1.25608e-163	6.67744e-163	-7.5849e-163	2.07971e-163	1.78476e-163	-6.97093e-164	7.43745e-163	-7.0694e-163	3.5456e-163	4.20653e-163	-2.17605e-163	-5.35262e-163	1.22556e-164	-8.82735e-164	-4.73047e-163	-1.89235e-163	-1.30089e-164	-4.02416e-163	-1.01447e-162	-3.56394e-163	-3.8512e-163	-3.48538e-164	1.06641e-162	1.15202e-162	-1.17339e-162	0
4.20905e-164	6.58556e-163	-7.08538e-163	-7.11148e-163	-3.82903e-163	1.25608e-163	6.67744e-163	-7.5849e-163	2.07971e-163	1.78476e-163	-6.97093e-164	7.43745e-163	-7.0694e-163	3.5456e-163	4.20653e-163	-2.17605e-163	-5.35262e-163	1.22556e-164	-8.82735e-164	-4.73047e-163	-1.89235e-163	-1.30089e-164	-4.02416e-163	-1.01447e-162	-3.56394e-163	-3.8512e-163	-3.48538e-164	1.06641e-162	1.15202e-162	-1.17339e-162	0
4.20905e-164	6.58556e-163	-7.08538e-163	-7.11148e-163	-3.82903e-163	1.25608e-163	6.67744e-163	-7.5849e-163	2.07971e-163	1.78476e-163	-6.97093e-164	7.43745e-163	-7.0694e-163	3.5456e-163	4.20653e-163	-2.17605e-163	-5.35262e-163	1.22556e-164	-8.82735e-164	-4.73047e-163	-1.89235e-163	-1.30089e-164	-4.02416e-163	-1.01447e-162	-3.56394e-163	-3.8512e-163	-3.48538e-164	1.06641e-162	1.15202e-162	-1.17339e-162	0
4.20905e-164	6.58556e-163	-7.08538e-163	-7.11148e-163	-3.82903e-163	1.25608e-163	6.67744e-163	-7.5849e-163	2.07971e-163	1.78476e-163	-6.97093e-164	7.43745e-163	-7.0694e-163	3.5456e-163	4.20653e-163	-2.17605e-163	-5.35262e-163	1.22556e-164	-8.82735e-164	-4.73047e-163	-1.89235e-163	-1.30089e-164	-4.02416e-163	-1.01447e-162	-3.56394e-163	-3.8512e-163	-3.48538e-164	1.06641e-162	1.15202e-162	-1.17339e-162	0
4.20905e-164	6.58556e-163	-7.08538e-163	-7.11148e-163	-3.82903e-163	1.25608e-163	6.67744e-163	-7.5849e-163	2.07971e-163	1.78476e-163	-6.97093e-164	7.43745e-163	-7.0694e-163	3.5456e-163	4.20653e-163	-2.17605e-163	-5.35262e-163	1.22556e-164	-8.82735e-164	-4.73047e-163	-1.89235e-163	-1.30089e-164	-4.02416e-163	-1.01447e-162	-3.56394e-163	-3.8512e-163	-3.48538e-164	1.06641e-162	1.15202e-162	-1.17339e-162	0
4.20905e-164	6.58556e-163	-7.08538e-163	-7.11148e-163	-3.82903e-163	1.25608e-163	6.67744e-163	-7.5849e-163	2.07971e-163	1.78476e-163	-6.97093e-164	7.43745e-163	-7.0694e-163	3.5456e-163	4.20653e-163	-2.17605e-163	-5.35262e-163	1.22556e-164	-8.82735e-164	-4.73047e-163	-1.89235e-163	-1.30089e-164	-4.02416e-163	-1.01447e-162	-3.56394e-163	-3.8512e-163	-3.48538e-164	1.06641e-162	1.15202e-162	-1.17339e-162	0
4.20905e-164	6.58556e-163	-7.08538e-163	-7.11148e-163	-3.82903e-163	1.25608e-163	6.67744e-163	-7.5849e-163	2.07971e-163	1.78476e-163	-6.97093e-164	7.43745e-163	-7.0694e-163	3.5456e-163	4.20653e-163	-2.17605e-163	-5.35262e-163	1.22556e-164	-8.82735e-164	-4.73047e-163	-1.89235e-163	-1.30089e-164	-4.02416e-163	-1.01447e-162	-3.56394e-163	-3.8512e-163	-3.48538e-164	1.06641e-162	1.15202e-162	-1.17339e-162	0
4.20905e-164	6.58556e-163	-7.08538e-163	-7.11148e-163	-3.82903e-163	1.25608e-163	6.67744e-163	-7.5849e-163	2.07971e-163	1.78476e-163	-6.97093e-164	7.43745e-163	-7.0694e-163	3.5456e-163	4.20653e-163	-2.17605e-163	-5.35262e-163	1.22556e-164	-8.82735e-164	-4.73047e-163	-1.89235e-163	-1.30089e-164	-4.02416e-163	-1.01447e-162	-3.56394e-163	-3.8512e-163	-3.48538e-164	1.06641e-162	1.15202e-162	-1.17339e-162	0
4.20905e-164	6.58556e-163	-7.08538e-163	-7.11148e-163	-3.82903e-163	1.25608e-163	6.67744e-163	-7.5849e-163	2.07971e-163	1.78476e-163	-6.97093e-164	7.43745e-163	-7.0694e-163	3.5456e-163	4.20653e-163	-2.17605e-163	-5.35262e-163	1.22556e-164	-8.82735e-164	-4.73047e-163	-1.89235e-163	-1.30089e-164	-4.02416e-163	-1.01447e-162	-3.56394e-163	-3.8512e-163	-3.48538e-164	1.06641e-162	1.15202e-162	-1.17339e-162	0
4.20905e-164	6.58556e-163	-7.08538e-163	-7.11148e-163	-3.82903e-163	1.25608e-163	6.67744e-163	-7.5849e-163	2.07971e-163	1.78476e-163	-6.97093e-164	7.43745e-163	-7.0694e-163	3.5456e-163	4.20653e-163	-2.17605e-163	-5.35262e-163	1.22556e-164	-8.82735e-164	-4.73047e-163	-1.89235e-163	-1.30089e-164	-4.02416e-163	-1.01447e-162	-3.56394e-163	-3.8512e-163	-3.48538e-164	1.06641e-162	1.15202e-162	-1.17339e-162	0
4.20905e-164	6.58556e-163	-7.08538e-163	-7.11148e-163	-3.82903e-163	1.25608e-163	6.67744e-163	-7.5849e-163	2.07971e-163	1.78476e-163	-6.97093e-164	7.43745e-163	-7.0694e-163	3.5456e-163	4.20653e-163	-2.17605e-163	-5.35262e-163	1.22556e-164	-8.82735e-164	-4.73047e-163	-1.89235e-163	-1.30089e-164	-4.02416e-163	-1.01447e-162	-3.56394e-163	-3.8512e-163	-3.48538e-164	1.06641e-162	1.15202e-162	-1.17339e-162	0
4.20905e-164	6.58556e-163	-7.08538e-163	-7.11148e-163	-3.82903e-163	1.25608e-163	6.67744e-163	-7.5849e-163	2.07971e-163	1.78476e-163	-6.97093e-164	7.43745e-163	-7.0694e-163	3.5456e-163	4.20653e-163	-2.17605e-163	-5.35262e-163	1.22556e-164	-8.82735e-164	-4.73047e-163	-1.89235e-163	-1.30089e-164	-4.02416e-163	-1.01447e-162	-3.56394e-163	-3.8512e-163	-3.48538e-164	1.06641e-162	1.15202e-162	-1.17339e-162	0
4.20905e-164	6.58556e-163	-7.08538e-163	-7.11148e-163	-3.82903e-163	1.25608e-163	6.67744e-163	-7.5849e-163	2.07971e-163	1.78476e-163	-6.97093e-164	7.43745e-163	-7.0694e-163	3.5456e-163	4.20653e-163	-2.17605e-163	-5.35262e-163	1.22556e-164	-8.82735e-164	-4.73047e-163	-1.89235e-163	-1.30089e-164	-4.02416e-163	-1.01447e-162	-3.56394e-163	-3.8512e-163	-3.48538e-164	1.06641e-162	1.15202e-162	-1.17339e-162	0
4.20905e-164	6.58556e-163	-7.08538e-163	-7.11148e-163	-3.82903e-163	1.25608e-163	6.67744e-163	-7.5849e-163	2.07971e-163	1.78476e-163	-6.97093e-164	7.43745e-163	-7.0694e-163	3.5456e-163	4.20653e-163	-2.17605e-163	-5.35262e-163	1.22556e-164	-8.82735e-164	-4.73047e-163	-1.89235e-163	-1.30089e-164	-4.02416e-163	-1.01447e-162	-3.56394e-163	-3.8512e-163	-3.48538e-164	1.06641e-162	1.15202e-162	-1.17339e-162	0
4.20905e-164	6.58556e-163	-7.08538e-163	-7.11148e-163	-3.82903e-163	1.25608e-163	6.67744e-163	-7.5849e-163	2.07971e-163	1.78476e-163	-6.97093e-164	7.43745e-163	-7.0694e-163	3.5456e-163	4.20653e-163	-2.17605e-163	-5.35262e-163	1.22556e-164	-8.82735e-164	-4.73047e-163	-1.89235e-163	-1.30089e-164	-4.02416e-163	-1.01447e-162	-3.56394e-163	-3.8512e-163	-3.48538e-164	1.06641e-162	1.15202e-162	-1.17339e-162	0
4.20905e-164	6.58556e-163	-7.08538e-163	-7.11148e-163	-3.82903e-163	1.25608e-163	6.67744e-163	-7.5849e-163	2.07971e-163	1.78476e-163	-6.97093e-164	7.43745e-163	-7.0694e-163	3.5456e-163	4.20653e-163	-2.17605e-163	-5.35262e-163	1.22556e-164	-8.82735e-164	-4.73047e-163	-1.89235e-163	-1.30089e-164	-4.02416e-163	-1.01447e-162	-3.56394e-163	-3.8512e-163	-3.48538e-164	1.06641e-162	1.15202e-162	-1.17339e-162	0
4.20905e-164	6.58556e-163	-7.08538e-163	-7.11148e-163	-3.82903e-163	1.25608e-163	6.67744e-163	-7.5849e-163	2.07971e-163	1.78476e-163	-6.97093e-164	7.43745e-163	-7.0694e-163	3.5456e-163	4.20653e-163	-2.17605e-163	-5.35262e-163	1.22556e-164	-8.82735e-164	-4.73047e-163	-1.89235e-163	-1.30089e-164	-4.02416e-163	-1.01447e-162	-3.56394e-163	-3.8512e-163	-3.48538e-164	1.06641e-162	1.15202e-162	-1.17339e-162	0
4.20905e-164	6.58556e-163	-7.08538e-163	-7.11148e-163	-3.82903e-163	1.25608e-163	6.67744e-163	-7.5849e-163	2.07971e-163	1.78476e-163	-6.97093e-164	7.43745e-163	-7.0694e-163	3.5456e-163	4.20653e-163	-2.17605e-163	-5.35262e-163	1.22556e-164	-8.82735e-164	-4.73047e-163	-1.89235e-163	-1.30089e-164	-4.02416e-163	-1.01447e-162	-3.56394e-163	-3.8512e-163	-3.48538e-164	1.06641e-162	1.15202e-162	-1.17339e-162	0
4.20905e-164	6.58556e-163	-7.08538e-163	-7.11148e-163	-3.82903e-163	1.25608e-163	6.67744e-163	-7.5849e-163	2.07971e-163	1.78476e-163	-6.97093e-164	7.43745e-163	-7.0694e-163	3.5456e-163	4.20653e-163	-2.17605e-163	-5.35262e-163	1.22556e-164	-8.82735e-164	-4.73047e-163	-1.89235e-163	-1.30089e-164	-4.02416e-163	-1.01447e-162	-3.56394e-163	-3.8512e-163	-3.48538e-164	1.06641e-162	1.15202e-162	-1.17339e-162	0
4.20905e-164	6.58556e-163	-7.08538e-163	-7.11148e-163	-3.82903e-163	1.25608e-163	6.67744e-163	-7.5849e-163	2.07971e-163	1.78476e-163	-6.97093e-164	7.43745e-163	-7.0694e-163	3.5456e-163	4.20653e-163	-2.17605e-163	-5.35262e-163	1.22556e-164	-8.82735e-164	-4.73047e-163	-1.89235e-163	-1.30089e-164	-4.02416e-163	-1.01447e-162	-3.56394e-163	-3.8512e-163	-3.48538e-164	1.06641e-162	1.15202e-162	-1.17339e-162	0
4.20905e-164	6.58556e-163	-7.08538e-163	-7.11148e-163	-3.82903e-163	1.25608e-163	6.67744e-163	-7.5849e-163	2.07971e-163	1.78476e-163	-6.97093e-164	7.43745e-163	-7.0694e-163	3.5456e-163	4.20653e-163	-2.17605e-163	-5.35262e-163	1.22556e-164	-8.82735e-164	-4.73047e-163	-1.89235e-163	-1.30089e-164	-4.02416e-163	-1.01447e-162	-3.56394e-163	-3.8512e-163	-3.48538e-164	1.06641e-162	1.15202e-162	-1.17339e-162	0
4.20905e-164	6.58556e-163	-7.08538e-163	-7.11148e-163	-3.82903e-163	1.25608e-163	6.67744e-163	-7.5849e-163	2.07971e-163	1.78476e-163	-6.97093e-164	7.43745e-163	-7.0694e-163	3.5456e-163	4.20653e-163	-2.17605e-163	-5.35262e-163	1.22556e-164	-8.82735e-164	-4.73047e-163	-1.89235e-163	-1.30089e-164	-4.02416e-163	-1.01447e-162	-3.56394e-163	-3.8512e-163	-3.48538e-164	1.06641e-162	1.15202e-162	-1.17339e-162	0
4.20905e-164	6.58556e-163	-7.08538e-163	-7.11148e-163	-3.82903e-163	1.25608e-163	6.67744e-163	-7.5849e-163	2.07971e-163	1.78476e-163	-6.97093e-164	7.43745e-163	-7.0694e-163	3.5456e-163	4.20653e-163	-2.17605e-163	-5.35262e-163	1.22556e-164	-8.82735e-164	-4.73047e-163	-1.89235e-163	-1.30089e-164	-4.02416e-163	-1.01447e-162	-3.56394e-163	-3.8512e-163	-3.48538e-164	1.06641e-162	1.15202e-162	-1.17339e-162	0
4.20905e-164	6.58556e-163	-7.08538e-163	-7.11148e-163	-3.82903e-163	1.25608e-163	6.67744e-163	-7.5849e-163	2.07971e-163	1.78476e-163	-6.97093e-164	7.43745e-163	-7.0694e-163	3.5456e-163	4.20653e-163	-2.17605e-163	-5.35262e-163	1.22556e-164	-8.82735e-164	-4.73047e-163	-1.89235e-163	-1.30089e-164	-4.02416e-163	-1.01447e-162	-3.56394e-163	-3.8512e-163	-3.48538e-164	1.06641e-162	1.15202e-162	-1.17339e-162	0
4.20905e-164	6.58556e-163	-7.08538e-163	-7.11148e-163	-3.82903e-163	1.25608e-163	6.67744e-163	-7.5849e-163	2.07971e-163	1.78476e-163	-6.97093e-164	7.43745e-163	-7.0694e-163	3.5456e-163	4.20653e-163	-2.17605e-163	-5.35262e-163	1.22556e-164	-8.82735e-164	-4.73047e-163	-1.89235e-163	-1.30089e-164	-4.02416e-163	-1.01447e-162	-3.56394e-163	-3.8512e-163	-3.48538e-164	1.06641e-162	1.15202e-162	-1.17339e-162	0
4.20905e-164	6.58556e-163	-7.08538e-163	-7.11148e-163	-3.82903e-163	1.25608e-163	6.67744e-163	-7.5849e-163	2.07971e-163	1.78476e-163	-6.97093e-164	7.43745e-163	-7.0694e-163	3.5456e-163	4.20653e-163	-2.17605e-163	-5.35262e-163	1.22556e-164	-8.82735e-164	-4.73047e-163	-1.89235e-163	-1.30089e-164	-4.02416e-163	-1.01447e-162	-3.56394e-163	-3.8512e-163	-3.48538e-164	1.06641e-162	1.15202e-162	-1.17339e-162	0
4.20905e-164	6.58556e-163	-7.08538e-163	-7.11148e-163	-3.82903e-163	1.25608e-163	6.67744e-163	-7.5849e-163	2.07971e-163	1.78476e-163	-6.97093e-164	7.43745e-163	-7.0694e-163	3.5456e-163	4.20653e-163	-2.17605e-163	-5.35262e-163	1.22556e-164	-8.82735e-164	-4.73047e-163	-1.89235e-163	-1.30089e-164	-4.02416e-163	-1.01447e-162	-3.56394e-163	-3.8512e-163	-3.48538e-164	1.06641e-162	1.15202e-162	-1.17339e-162	0
4.20905e-164	6.58556e-163	-7.08538e-163	-7.11148e-163	-3.82903e-163	1.25608e-163	6.67744e-163	-7.5849e-163	2.07971e-163	1.78476e-163	-6.97093e-164	7.43745e-163	-7.0694e-163	3.5456e-163	4.20653e-163	-2.17605e-163	-5.35262e-163	1.22556e-164	-8.82735e-164	-4.73047e-163	-1.89235e-163	-1.30089e-164	-4.02416e-163	-1.01447e-162	-3.56394e-163	-3.8512e-163	-3.48538e-164	1.06641e-162	1.15202e-162	-1.17339e-162	0
4.20905e-164	6.58556e-163	-7.08538e-163	-7.11148e-163	-3.82903e-163	1.25608e-163	6.67744e-163	-7.5849e-163	2.07971e-163	1.78476e-163	-6.97093e-164	7.43745e-163	-7.0694e-163	3.5456e-163	4.20653e-163	-2.17605e-163	-5.35262e-163	1.22556e-164	-8.82735e-164	-4.73047e-163	-1.89235e-163	-1.30089e-164	-4.02416e-163	-1.01447e-162	-3.56394e-163	-3.8512e-163	-3.48538e-164	1.06641e-162	1.15202e-162	-1.17339e-162	0
4.20905e-164	6.58556e-163	-7.08538e-163	-7.11148e-163	-3.82903e-163	1.25608e-163	6.67744e-163	-7.5849e-163	2.07971e-163	1.78476e-163	-6.97093e-164	7.43745e-163	-7.0694e-163	3.5456e-163	4.20653e-163	-2.17605e-163	-5.35262e-163	1.22556e-164	-8.82735e-164	-4.73047e-163	-1.89235e-163	-1.30089e-164	-4.02416e-163	-1.01447e-162	-3.56394e-163	-3.8512e-163	-3.48538e-164	1.06641e-162	1.15202e-162	-1.17339e-162	0
4.20905e-164	6.58556e-163	-7.08538e-163	-7.11148e-163	-3.82903e-163	1.25608e-163	6.67744e-163	-7.5849e-163	2.07971e-163	1.78476e-163	-6.97093e-164	7.43745e-163	-7.0694e-163	3.5456e-163	4.20653e-163	-2.17605e-163	-5.35262e-163	1.22556e-164	-8.82735e-164	-4.73047e-163	-1.89235e-163	-1.30089e-164	-4.02416e-163	-1.01447e-162	-3.56394e-163	-3.8512e-163	-3.48538e-164	1.06641e-162	1.15202e-162	-1.17339e-162	0
4.20905e-164	6.58556e-163	-7.08538e-163	-7.11148e-163	-3.82903e-163	1.25608e-163	6.67744e-163	-7.5849e-163	2.07971e-163	1.78476e-163	-6.97093e-164	7.43745e-163	-7.0694e-163	3.5456e-163	4.20653e-163	-2.17605e-163	-5.35262e-163	1.22556e-164	-8.82735e-164	-4.73047e-163	-1.89235e-163	-1.30089e-164	-4.02416e-163	-1.01447e-162	-3.56394e-163	-3.8512e-163	-3.48538e-164	1.06641e-162	1.15202e-162	-1.17339e-162	0
4.20905e-164	6.58556e-163	-7.08538e-163	-7.11148e-163	-3.82903e-163	1.25608e-163	6.67744e-163	-7.5849e-163	2.07971e-163	1.78476e-163	-6.97093e-164	7.43745e-163	-7.0694e-163	3.5456e-163	4.20653e-163	-2.17605e-163	-5.35262e-163	1.22556e-164	-8.82735e-164	-4.73047e-163	-1.89235e-163	-1.30089e-164	-4.02416e-163	-1.01447e-162	-3.56394e-163	-3.8512e-163	-3.48538e-164	1.06641e-162	1.15202e-162	-1.17339e-162	0
4.20905e-164	6.58556e-163	-7.08538e-163	-7.11148e-163	-3.82903e-163	1.25608e-163	6.67744e-163	-7.5849e-163	2.07971e-163	1.78476e-163	-6.97093e-164	7.43745e-163	-7.0694e-163	3.5456e-163	4.20653e-163	-2.17605e-163	-5.35262e-163	1.22556e-164	-8.82735e-164	-4.73047e-163	-1.89235e-163	-1.30089e-164	-4.02416e-163	-1.01447e-162	-3.56394e-163	-3.8512e-163	-3.48538e-164	1.06641e-162	1.15202e-162	-1.17339e-162	0
4.20905e-164	6.58556e-163	-7.08538e-163	-7.11148e-163	-3.82903e-163	1.25608e-163	6.67744e-163	-7.5849e-163	2.07971e-163	1.78476e-163	-6.97093e-164	7.43745e-163	-7.0694e-163	3.5456e-163	4.20653e-163	-2.17605e-163	-5.35262e-163	1.22556e-164	-8.82735e-164	-4.73047e-163	-1.89235e-163	-1.30089e-164	-4.02416e-163	-1.01447e-162	-3.56394e-163	-3.8512e-163	-3.48538e-164	1.06641e-162	1.15202e-162	-1.17339e-162	0
4.20905e-164	6.58556e-163	-7.08538e-163	-7.11148e-163	-3.82903e-163	1.25608e-163	6.67744e-163	-7.5849e-163	2.07971e-163	1.78476e-163	-6.97093e-164	7.43745e-163	-7.0694e-163	3.5456e-163	4.20653e-163	-2.17605e-163	-5.35262e-163	1.22556e-164	-8.82735e-164	-4.73047e-163	-1.89235e-163	-1.30089e-164	-4.02416e-163	-1.01447e-162	-3.56394e-163	-3.8512e-163	-3.48538e-164	1.06641e-162	1.15202e-162	-1.17339e-162	0
4.20905e-164	6.58556e-163	-7.08538e-163	-7.11148e-163	-3.82903e-163	1.25608e-163	6.67744e-163	-7.5849e-163	2.07971e-163	1.78476e-163	-6.97093e-164	7.43745e-163	-7.0694e-163	3.5456e-163	4.20653e-163	-2.17605e-163	-5.35262e-163	1.22556e-164	-8.82735e-164	-4.73047e-163	-1.89235e-163	-1.30089e-164	-4.02416e-163	-1.01447e-162	-3.56394e-163	-3.8512e-163	-3.48538e-164	1.06641e-162	1.15202e-162	-1.17339e-162	0
4.20905e-164	6.58556e-163	-7.08538e-163	-7.11148e-163	-3.82903e-163	1.25608e-163	6.67744e-163	-7.5849e-163	2.07971e-163	1.78476e-163	-6.97093e-164	7.43745e-163	-7.0694e-163	3.5456e-163	4.20653e-163	-2.17605e-163	-5.35262e-163	1.22556e-164	-8.82735e-164	-4.73047e-163	-1.89235e-163	-1.30089e-164	-4.02416e-163	-1.01447e-162	-3.56394e-163	-3.8512e-163	-3.48538e-164	1.06641e-162	1.15202e-162	-1.17339e-162	0
4.20905e-164	6.58556e-163	-7.08538e-163	-7.11148e-163	-3.82903e-163	1.25608e-163	6.67744e-163	-7.5849e-163	2.07971e-163	1.78476e-163	-6.97093e-164	7.43745e-163	-7.0694e-163	3.5456e-163	4.20653e-163	-2.17605e-163	-5.35262e-163	1.22556e-164	-8.82735e-164	-4.73047e-163	-1.89235e-163	-1.30089e-164	-4.02416e-163	-1.01447e-162	-3.56394e-163	-3.8512e-163	-3.48538e-164	1.06641e-162	1.15202e-162	-1.17339e-162	0
4.20905e-164	6.58556e-163	-7.08538e-163	-7.11148e-163	-3.82903e-163	1.25608e-163	6.67744e-163	-7.5849e-163	2.07971e-163	1.78476e-163	-6.97093e-164	7.43745e-163	-7.0694e-163	3.5456e-163	4.20653e-163	-2.17605e-163	-5.35262e-163	1.22556e-164	-8.82735e-164	-4.73047e-163	-1.89235e-163	-1.30089e-164	-4.02416e-163	-1.01447e-162	-3.56394e-163	-3.8512e-163	-3.48538e-164	1.06641e-162	1.15202e-162	-1.17339e-162	0
4.20905e-164	6.58556e-163	-7.08538e-163	-7.11148e-163	-3.82903e-163	1.25608e-163	6.67744e-163	-7.5849e-163	2.07971e-163	1.78476e-163	-6.97093e-164	7.43745e-163	-7.0694e-163	3.5456e-163	4.20653e-163	-2.17605e-163	-5.35262e-163	1.22556e-164	-8.82735e-164	-4.73047e-163	-1.89235e-163	-1.30089e-164	-4.02416e-163	-1.01447e-162	-3.56394e-163	-3.8512e-163	-3.48538e-164	1.06641e-162	1.15202e-162	-1.17339e-162	0
4.20905e-164	6.58556e-163	-7.08538e-163	-7.11148e-163	-3.82903e-163	1.25608e-163	6.67744e-163	-7.5849e-163	2.07971e-163	1.78476e-163	-6.97093e-164	7.43745e-163	-7.0694e-163	3.5456e-163	4.20653e-163	-2.17605e-163	-5.35262e-163	1.22556e-164	-8.82735e-164	-4.73047e-163	-1.89235e-163	-1.30089e-164	-4.02416e-163	-1.01447e-162	-3.56394e-163	-3.8512e-163	-3.48538e-164	1.06641e-162	1.15202e-162	-1.17339e-162	0
4.20905e-164	6.58556e-163	-7.08538e-163	-7.11148e-163	-3.82903e-163	1.25608e-163	6.67744e-163	-7.5849e-163	2.07971e-163	1.78476e-163	-6.97093e-164	7.43745e-163	-7.0694e-163	3.5456e-163	4.20653e-163	-2.17605e-163	-5.35262e-163	1.22556e-164	-8.82735e-164	-4.73047e-163	-1.89235e-163	-1.30089e-164	-4.02416e-163	-1.01447e-162	-3.56394e-163	-3.8512e-163	-3.48538e-164	1.06641e-162	1.15202e-162	-1.17339e-162	0
4.20905e-164	6.58556e-163	-7.08538e-163	-7.11148e-163	-3.82903e-163	1.25608e-163	6.67744e-163	-7.5849e-163	2.07971e-163	1.78476e-163	-6.97093e-164	7.43745e-163	-7.0694e-163	3.5456e-163	4.20653e-163	-2.17605e-163	-5.35262e-163	1.22556e-164	-8.82735e-164	-4.73047e-163	-1.89235e-163	-1.30089e-164	-4.02416e-163	-1.01447e-162	-3.56394e-163	-3.8512e-163	-3.48538e-164	1.06641e-162	1.15202e-162	-1.17339e-162	0
4.20905e-164	6.58556e-163	-7.08538e-163	-7.11148e-163	-3.82903e-163	1.25608e-163	6.67744e-163	-7.5849e-163	2.07971e-163	1.78476e-163	-6.97093e-164	7.43745e-163	-7.0694e-163	3.5456e-163	4.20653e-163	-2.17605e-163	-5.35262e-163	1.22556e-164	-8.82735e-164	-4.73047e-163	-1.89235e-163	-1.30089e-164	-4.02416e-163	-1.01447e-162	-3.56394e-163	-3.8512e-163	-3.48538e-164	1.06641e-162	1.15202e-162	-1.17339e-162	0
4.20905e-164	6.58556e-163	-7.08538e-163	-7.11148e-163	-3.82903e-163	1.25608e-163	6.67744e-163	-7.5849e-163	2.07971e-163	1.78476e-163	-6.97093e-164	7.43745e-163	-7.0694e-163	3.5456e-163	4.20653e-163	-2.17605e-163	-5.35262e-163	1.22556e-164	-8.82735e-164	-4.73047e-163	-1.89235e-163	-1.30089e-164	-4.02416e-163	-1.01447e-162	-3.56394e-163	-3.8512e-163	-3.48538e-164	1.06641e-162	1.15202e-162	-1.17339e-162	0
4.20905e-164	6.58556e-163	-7.08538e-163	-7.11148e-163	-3.82903e-163	1.25608e-163	6.67744e-163	-7.5849e-163	2.07971e-163	1.78476e-163	-6.97093e-164	7.43745e-163	-7.0694e-163	3.5456e-163	4.20653e-163	-2.17605e-163	-5.35262e-163	1.22556e-164	-8.82735e-164	-4.73047e-163	-1.89235e-163	-1.30089e-164	-4.02416e-163	-1.01447e-162	-3.56394e-163	-3.8512e-163	-3.48538e-164	1.06641e-162	1.15202e-162	-1.17339e-162	0
4.20905e-164	6.58556e-163	-7.08538e-163	-7.11148e-163	-3.82903e-163	1.25608e-163	6.67744e-163	-7.5849e-163	2.07971e-163	1.78476e-163	-6.97093e-164	7.43745e-163	-7.0694e-163	3.5456e-163	4.20653e-163	-2.17605e-163	-5.35262e-163	1.22556e-164	-8.82735e-164	-4.73047e-163	-1.89235e-163	-1.30089e-164	-4.02416e-163	-1.01447e-162	-3.56394e-163	-3.8512e-163	-3.48538e-164	1.06641e-162	1.15202e-162	-1.17339e-162	0
4.20905e-164	6.58556e-163	-7.08538e-163	-7.11148e-163	-3.82903e-163	1.25608e-163	6.67744e-163	-7.5849e-163	2.07971e-163	1.78476e-163	-6.97093e-164	7.43745e-163	-7.0694e-163	3.5456e-163	4.20653e-163	-2.17605e-163	-5.35262e-163	1.22556e-164	-8.82735e-164	-4.73047e-163	-1.89235e-163	-1.30089e-164	-4.02416e-163	-1.01447e-162	-3.56394e-163	-3.8512e-163	-3.48538e-164	1.06641e-162	1.15202e-162	-1.17339e-162	0
4.20905e-164	6.58556e-163	-7.08538e-163	-7.11148e-163	-3.82903e-163	1.25608e-163	6.67744e-163	-7.5849e-163	2.07971e-163	1.78476e-163	-6.97093e-164	7.43745e-163	-7.0694e-163	3.5456e-163	4.20653e-163	-2.17605e-163	-5.35262e-163	1.22556e-164	-8.82735e-164	-4.73047e-163	-1.89235e-163	-1.30089e-164	-4.02416e-163	-1.01447e-162	-3.56394e-163	-3.8512e-163	-3.48538e-164	1.06641e-162	1.15202e-162	-1.17339e-162	0
4.20905e-164	6.58556e-163	-7.08538e-163	-7.11148e-163	-3.82903e-163	1.25608e-163	6.67744e-163	-7.5849e-163	2.07971e-163	1.78476e-163	-6.97093e-164	7.43745e-163	-7.0694e-163	3.5456e-163	4.20653e-163	-2.17605e-163	-5.35262e-163	1.22556e-164	-8.82735e-164	-4.73047e-163	-1.89235e-163	-1.30089e-164	-4.02416e-163	-1.01447e-162	-3.56394e-163	-3.8512e-163	-3.48538e-164	1.06641e-162	1.15202e-162	-1.17339e-162	0
4.20905e-164	6.58556e-163	-7.08538e-163	-7.11148e-163	-3.82903e-163	1.25608e-163	6.67744e-163	-7.5849e-163	2.07971e-163	1.78476e-163	-6.97093e-164	7.43745e-163	-7.0694e-163	3.5456e-163	4.20653e-163	-2.17605e-163	-5.35262e-163	1.22556e-164	-8.82735e-164	-4.73047e-163	-1.89235e-163	-1.30089e-164	-4.02416e-163	-1.01447e-162	-3.56394e-163	-3.8512e-163	-3.48538e-164	1.06641e-162	1.15202e-162	-1.17339e-162	0
4.20905e-164	6.58556e-163	-7.08538e-163	-7.11148e-163	-3.82903e-163	1.25608e-163	6.67744e-163	-7.5849e-163	2.07971e-163	1.78476e-163	-6.97093e-164	7.43745e-163	-7.0694e-163	3.5456e-163	4.20653e-163	-2.17605e-163	-5.35262e-163	1.22556e-164	-8.82735e-164	-4.73047e-163	-1.89235e-163	-1.30089e-164	-4.02416e-163	-1.01447e-162	-3.56394e-163	-3.8512e-163	-3.48538e-164	1.06641e-162	1.15202e-162	-1.17339e-162	0
4.20905e-164	6.58556e-163	-7.08538e-163	-7.11148e-163	-3.82903e-163	1.25608e-163	6.67744e-163	-7.5849e-163	2.07971e-163	1.78476e-163	-6.97093e-164	7.43745e-163	-7.0694e-163	3.5456e-163	4.20653e-163	-2.17605e-163	-5.35262e-163	1.22556e-164	-8.82735e-164	-4.73047e-163	-1.89235e-163	-1.30089e-164	-4.02416e-163	-1.01447e-162	-3.56394e-163	-3.8512e-163	-3.48538e-164	1.06641e-162	1.15202e-162	-1.17339e-162	0
4.20905e-164	6.58556e-163	-7.08538e-163	-7.11148e-163	-3.82903e-163	1.25608e-163	6.67744e-163	-7.5849e-163	2.07971e-163	1.78476e-163	-6.97093e-164	7.43745e-163	-7.0694e-163	3.5456e-163	4.20653e-163	-2.17605e-163	-5.35262e-163	1.22556e-164	-8.82735e-164	-4.73047e-163	-1.89235e-163	-1.30089e-164	-4.02416e-163	-1.01447e-162	-3.56394e-163	-3.8512e-163	-3.48538e-164	1.06641e-162	1.15202e-162	-1.17339e-162	0
4.20905e-164	6.58556e-163	-7.08538e-163	-7.11148e-163	-3.82903e-163	1.25608e-163	6.67744e-163	-7.5849e-163	2.07971e-163	1.78476e-163	-6.97093e-164	7.43745e-163	-7.0694e-163	3.5456e-163	4.20653e-163	-2.17605e-163	-5.35262e-163	1.22556e-164	-8.82735e-164	-4.73047e-163	-1.89235e-163	-1.30089e-164	-4.02416e-163	-1.01447e-162	-3.56394e-163	-3.8512e-163	-3.48538e-164	1.06641e-162	1.15202e-162	-1.17339e-162	0
4.20905e-164	6.58556e-163	-7.08538e-163	-7.11148e-163	-3.82903e-163	1.25608e-163	6.67744e-163	-7.5849e-163	2.07971e-163	1.78476e-163	-6.97093e-164	7.43745e-163	-7.0694e-163	3.5456e-163	4.20653e-163	-2.17605e-163	-5.35262e-163	1.22556e-164	-8.82735e-164	-4.73047e-163	-1.89235e-163	-1.30089e-164	-4.02416e-163	-1.01447e-162	-3.56394e-163	-3.8512e-163	-3.48538e-164	1.06641e-162	1.15202e-162	-1.17339e-162	0
4.20905e-164	6.58556e-163	-7.08538e-163	-7.11148e-163	-3.82903e-163	1.25608e-163	6.67744e-163	-7.5849e-163	2.07971e-163	1.78476e-163	-6.97093e-164	7.43745e-163	-7.0694e-163	3.5456e-163	4.20653e-163	-2.17605e-163	-5.35262e-163	1.22556e-164	-8.82735e-164	-4.73047e-163	-1.89235e-163	-1.30089e-164	-4.02416e-163	-1.01447e-162	-3.56394e-163	-3.8512e-163	-3.48538e-164	1.06641e-162	1.15202e-162	-1.17339e-162	0
4.20905e-164	6.58556e-163	-7.08538e-163	-7.11148e-163	-3.82903e-163	1.25608e-163	6.67744e-163	-7.5849e-163	2.07971e-163	1.78476e-163	-6.97093e-164	7.43745e-163	-7.0694e-163	3.5456e-163	4.20653e-163	-2.17605e-163	-5.35262e-163	1.22556e-164	-8.82735e-164	-4.73047e-163	-1.89235e-163	-1.30089e-164	-4.02416e-163	-1.01447e-162	-3.56394e-163	-3.8512e-163	-3.48538e-164	1.06641e-162	1.15202e-162	-1.17339e-162	0
4.20905e-164	6.58556e-163	-7.08538e-163	-7.11148e-163	-3.82903e-163	1.25608e-163	6.67744e-163	-7.5849e-163	2.07971e-163	1.78476e-163	-6.97093e-164	7.43745e-163	-7.0694e-163	3.5456e-163	4.20653e-163	-2.17605e-163	-5.35262e-163	1.22556e-164	-8.82735e-164	-4.73047e-163	-1.89235e-163	-1.30089e-164	-4.02416e-163	-1.01447e-162	-3.56394e-163	-3.8512e-163	-3.48538e-164	1.06641e-162	1.15202e-162	-1.17339e-162	0
4.20905e-164	6.58556e-163	-7.08538e-163	-7.11148e-163	-3.82903e-163	1.25608e-163	6.67744e-163	-7.5849e-163	2.07971e-163	1.78476e-163	-6.97093e-164	7.43745e-163	-7.0694e-163	3.5456e-163	4.20653e-163	-2.17605e-163	-5.35262e-163	1.22556e-164	-8.82735e-164	-4.73047e-163	-1.89235e-163	-1.30089e-164	-4.02416e-163	-1.01447e-162	-3.56394e-163	-3.8512e-163	-3.48538e-164	1.06641e-162	1.15202e-162	-1.17339e-162	0
4.20905e-164	6.58556e-163	-7.08538e-163	-7.11148e-163	-3.82903e-163	1.25608e-163	6.67744e-163	-7.5849e-163	2.07971e-163	1.78476e-163	-6.97093e-164	7.43745e-163	-7.0694e-163	3.5456e-163	4.20653e-163	-2.17605e-163	-5.35262e-163	1.22556e-164	-8.82735e-164	-4.73047e-163	-1.89235e-163	-1.30089e-164	-4.02416e-163	-1.01447e-162	-3.56394e-163	-3.8512e-163	-3.48538e-164	1.06641e-162	1.15202e-162	-1.17339e-162	0
4.20905e-164	6.58556e-163	-7.08538e-163	-7.11148e-163	-3.82903e-163	1.25608e-163	6.67744e-163	-7.5849e-163	2.07971e-163	1.78476e-163	-6.97093e-164	7.43745e-163	-7.0694e-163	3.5456e-163	4.20653e-163	-2.17605e-163	-5.35262e-163	1.22556e-164	-8.82735e-164	-4.73047e-163	-1.89235e-163	-1.30089e-164	-4.02416e-163	-1.01447e-162	-3.56394e-163	-3.8512e-163	-3.48538e-164	1.06641e-162	1.15202e-162	-1.17339e-162	0
4.20905e-164	6.58556e-163	-7.08538e-163	-7.11148e-163	-3.82903e-163	1.25608e-163	6.67744e-163	-7.5849e-163	2.07971e-163	1.78476e-163	-6.97093e-164	7.43745e-163	-7.0694e-163	3.5456e-163	4.20653e-163	-2.17605e-163	-5.35262e-163	1.22556e-164	-8.82735e-164	-4.73047e-163	-1.89235e-163	-1.30089e-164	-4.02416e-163	-1.01447e-162	-3.56394e-163	-3.8512e-163	-3.48538e-164	1.06641e-162	1.15202e-162	-1.17339e-162	0
4.20905e-164	6.58556e-163	-7.08538e-163	-7.11148e-163	-3.82903e-163	1.25608e-163	6.67744e-163	-7.5849e-163	2.07971e-163	1.78476e-163	-6.97093e-164	7.43745e-163	-7.0694e-163	3.5456e-163	4.20653e-163	-2.17605e-163	-5.35262e-163	1.22556e-164	-8.82735e-164	-4.73047e-163	-1.89235e-163	-1.30089e-164	-4.02416e-163	-1.01447e-162	-3.56394e-163	-3.8512e-163	-3.48538e-164	1.06641e-162	1.15202e-162	-1.17339e-162	0
4.20905e-164	6.58556e-163	-7.08538e-163	-7.11148e-163	-3.82903e-163	1.25608e-163	6.67744e-163	-7.5849e-163	2.07971e-163	1.78476e-163	-6.97093e-164	7.43745e-163	-7.0694e-163	3.5456e-163	4.20653e-163	-2.17605e-163	-5.35262e-163	1.22556e-164	-8.82735e-164	-4.73047e-163	-1.89235e-163	-1.30089e-164	-4.02416e-163	-1.01447e-162	-3.56394e-163	-3.8512e-163	-3.48538e-164	1.06641e-162	1.15202e-162	-1.17339e-162	0
4.20905e-164	6.58556e-163	-7.08538e-163	-7.11148e-163	-3.82903e-163	1.25608e-163	6.67744e-163	-7.5849e-163	2.07971e-163	1.78476e-163	-6.97093e-164	7.43745e-163	-7.0694e-163	3.5456e-163	4.20653e-163	-2.17605e-163	-5.35262e-163	1.22556e-164	-8.82735e-164	-4.73047e-163	-1.89235e-163	-1.30089e-164	-4.02416e-163	-1.01447e-162	-3.56394e-163	-3.8512e-163	-3.48538e-164	1.06641e-162	1.15202e-162	-1.17339e-162	0
4.20905e-164	6.58556e-163	-7.08538e-163	-7.11148e-163	-3.82903e-163	1.25608e-163	6.67744e-163	-7.5849e-163	2.07971e-163	1.78476e-163	-6.97093e-164	7.43745e-163	-7.0694e-163	3.5456e-163	4.20653e-163	-2.17605e-163	-5.35262e-163	1.22556e-164	-8.82735e-164	-4.73047e-163	-1.89235e-163	-1.30089e-164	-4.02416e-163	-1.01447e-162	-3.56394e-163	-3.8512e-163	-3.48538e-164	1.06641e-162	1.15202e-162	-1.17339e-162	0
4.20905e-164	6.58556e-163	-7.08538e-163	-7.11148e-163	-3.82903e-163	1.25608e-163	6.67744e-163	-7.5849e-163	2.07971e-163	1.78476e-163	-6.97093e-164	7.43745e-163	-7.0694e-163	3.5456e-163	4.20653e-163	-2.17605e-163	-5.35262e-163	1.22556e-164	-8.82735e-164	-4.73047e-163	-1.89235e-163	-1.30089e-164	-4.02416e-163	-1.01447e-162	-3.56394e-163	-3.8512e-163	-3.48538e-164	1.06641e-162	1.15202e-162	-1.17339e-162	0
4.20905e-164	6.58556e-163	-7.08538e-163	-7.11148e-163	-3.82903e-163	1.25608e-163	6.67744e-163	-7.5849e-163	2.07971e-163	1.78476e-163	-6.97093e-164	7.43745e-163	-7.0694e-163	3.5456e-163	4.20653e-163	-2.17605e-163	-5.35262e-163	1.22556e-164	-8.82735e-164	-4.73047e-163	-1.89235e-163	-1.30089e-164	-4.02416e-163	-1.01447e-162	-3.56394e-163	-3.8512e-163	-3.48538e-164	1.06641e-162	1.15202e-162	-1.17339e-162	0
4.20905e-164	6.58556e-163	-7.08538e-163	-7.11148e-163	-3.82903e-163	1.25608e-163	6.67744e-163	-7.5849e-163	2.07971e-163	1.78476e-163	-6.97093e-164	7.43745e-163	-7.0694e-163	3.5456e-163	4.20653e-163	-2.17605e-163	-5.35262e-163	1.22556e-164	-8.82735e-164	-4.73047e-163	-1.89235e-163	-1.30089e-164	-4.02416e-163	-1.01447e-162	-3.56394e-163	-3.8512e-163	-3.48538e-164	1.06641e-162	1.15202e-162	-1.17339e-162	0
4.20905e-164	6.58556e-163	-7.08538e-163	-7.11148e-163	-3.82903e-163	1.25608e-163	6.67744e-163	-7.5849e-163	2.07971e-163	1.78476e-163	-6.97093e-164	7.43745e-163	-7.0694e-163	3.5456e-163	4.20653e-163	-2.17605e-163	-5.35262e-163	1.22556e-164	-8.82735e-164	-4.73047e-163	-1.89235e-163	-1.30089e-164	-4.02416e-163	-1.01447e-162	-3.56394e-163	-3.8512e-163	-3.48538e-164	1.06641e-162	1.15202e-162	-1.17339e-162	0
4.20905e-164	6.58556e-163	-7.08538e-163	-7.11148e-163	-3.82903e-163	1.25608e-163	6.67744e-163	-7.5849e-163	2.07971e-163	1.78476e-163	-6.97093e-164	7.43745e-163	-7.0694e-163	3.5456e-163	4.20653e-163	-2.17605e-163	-5.35262e-163	1.22556e-164	-8.82735e-164	-4.73047e-163	-1.89235e-163	-1.30089e-164	-4.02416e-163	-1.01447e-162	-3.56394e-163	-3.8512e-163	-3.48538e-164	1.06641e-162	1.15202e-162	-1.17339e-162	0
4.20905e-164	6.58556e-163	-7.08538e-163	-7.11148e-163	-3.82903e-163	1.25608e-163	6.67744e-163	-7.5849e-163	2.07971e-163	1.78476e-163	-6.97093e-164	7.43745e-163	-7.0694e-163	3.5456e-163	4.20653e-163	-2.17605e-163	-5.35262e-163	1.22556e-164	-8.82735e-164	-4.73047e-163	-1.89235e-163	-1.30089e-164	-4.02416e-163	-1.01447e-162	-3.56394e-163	-3.8512e-163	-3.48538e-164	1.06641e-162	1.15202e-162	-1.17339e-162	0
4.20905e-164	6.58556e-163	-7.08538e-163	-7.11148e-163	-3.82903e-163	1.25608e-163	6.67744e-163	-7.5849e-163	2.07971e-163	1.78476e-163	-6.97093e-164	7.43745e-163	-7.0694e-163	3.5456e-163	4.20653e-163	-2.17605e-163	-5.35262e-163	1.22556e-164	-8.82735e-164	-4.73047e-163	-1.89235e-163	-1.30089e-164	-4.02416e-163	-1.01447e-162	-3.56394e-163	-3.8512e-163	-3.48538e-164	1.06641e-162	1.15202e-162	-1.17339e-162	0
4.20905e-164	6.58556e-163	-7.08538e-163	-7.11148e-163	-3.82903e-163	1.25608e-163	6.67744e-163	-7.5849e-163	2.07971e-163	1.78476e-163	-6.97093e-164	7.43745e-163	-7.0694e-163	3.5456e-163	4.20653e-163	-2.17605e-163	-5.35262e-163	1.22556e-164	-8.82735e-164	-4.73047e-163	-1.89235e-163	-1.30089e-164	-4.02416e-163	-1.01447e-162	-3.56394e-163	-3.8512e-163	-3.48538e-164	1.06641e-162	1.15202e-162	-1.17339e-162	0
4.20905e-164	6.58556e-163	-7.08538e-163	-7.11148e-163	-3.82903e-163	1.25608e-163	6.67744e-163	-7.5849e-163	2.07971e-163	1.78476e-163	-6.97093e-164	7.43745e-163	-7.0694e-163	3.5456e-163	4.20653e-163	-2.17605e-163	-5.35262e-163	1.22556e-164	-8.82735e-164	-4.73047e-163	-1.89235e-163	-1.30089e-164	-4.02416e-163	-1.01447e-162	-3.56394e-163	-3.8512e-163	-3.48538e-164	1.06641e-162	1.15202e-162	-1.17339e-162	0
4.20905e-164	6.58556e-163	-7.08538e-163	-7.11148e-163	-3.82903e-163	1.25608e-163	6.67744e-163	-7.5849e-163	2.07971e-163	1.78476e-163	-6.97093e-164	7.43745e-163	-7.0694e-163	3.5456e-163	4.20653e-163	-2.17605e-163	-5.35262e-163	1.22556e-164	-8.82735e-164	-4.73047e-163	-1.89235e-163	-1.30089e-164	-4.02416e-163	-1.01447e-162	-3.56394e-163	-3.8512e-163	-3.48538e-164	1.06641e-162	1.15202e-162	-1.17339e-162	0
4.20905e-164	6.58556e-163	-7.08538e-163	-7.11148e-163	-3.82903e-163	1.25608e-163	6.67744e-163	-7.5849e-163	2.07971e-163	1.78476e-163	-6.97093e-164	7.43745e-163	-7.0694e-163	3.5456e-163	4.20653e-163	-2.17605e-163	-5.35262e-163	1.22556e-164	-8.82735e-164	-4.73047e-163	-1.89235e-163	-1.30089e-164	-4.02416e-163	-1.01447e-162	-3.56394e-163	-3.8512e-163	-3.48538e-164	1.06641e-162	1.15202e-162	-1.17339e-162	0
4.20905e-164	6.58556e-163	-7.08538e-163	-7.11148e-163	-3.82903e-163	1.25608e-163	6.67744e-163	-7.5849e-163	2.07971e-163	1.78476e-163	-6.97093e-164	7.43745e-163	-7.0694e-163	3.5456e-163	4.20653e-163	-2.17605e-163	-5.35262e-163	1.22556e-164	-8.82735e-164	-4.73047e-163	-1.89235e-163	-1.30089e-164	-4.02416e-163	-1.01447e-162	-3.56394e-163	-3.8512e-163	-3.48538e-164	1.06641e-162	1.15202e-162	-1.17339e-162	0
4.20905e-164	6.58556e-163	-7.08538e-163	-7.11148e-163	-3.82903e-163	1.25608e-163	6.67744e-163	-7.5849e-163	2.07971e-163	1.78476e-163	-6.97093e-164	7.43745e-163	-7.0694e-163	3.5456e-163	4.20653e-163	-2.17605e-163	-5.35262e-163	1.22556e-164	-8.82735e-164	-4.73047e-163	-1.89235e-163	-1.30089e-164	-4.02416e-163	-1.01447e-162	-3.56394e-163	-3.8512e-163	-3.48538e-164	1.06641e-162	1.15202e-162	-1.17339e-162	0
4.20905e-164	6.58556e-163	-7.08538e-163	-7.11148e-163	-3.82903e-163	1.25608e-163	6.67744e-163	-7.5849e-163	2.07971e-163	1.78476e-163	-6.97093e-164	7.43745e-163	-7.0694e-163	3.5456e-163	4.20653e-163	-2.17605e-163	-5.35262e-163	1.22556e-164	-8.82735e-164	-4.73047e-163	-1.89235e-163	-1.30089e-164	-4.02416e-163	-1.01447e-162	-3.56394e-163	-3.8512e-163	-3.48538e-164	1.06641e-162	1.15202e-162	-1.17339e-162	0
4.20905e-164	6.58556e-163	-7.08538e-163	-7.11148e-163	-3.82903e-163	1.25608e-163	6.67744e-163	-7.5849e-163	2.07971e-163	1.78476e-163	-6.97093e-164	7.43745e-163	-7.0694e-163	3.5456e-163	4.20653e-163	-2.17605e-163	-5.35262e-163	1.22556e-164	-8.82735e-164	-4.73047e-163	-1.89235e-163	-1.30089e-164	-4.02416e-163	-1.01447e-162	-3.56394e-163	-3.8512e-163	-3.48538e-164	1.06641e-162	1.15202e-162	-1.17339e-162	0
4.20905e-164	6.58556e-163	-7.08538e-163	-7.11148e-163	-3.82903e-163	1.25608e-163	6.67744e-163	-7.5849e-163	2.07971e-163	1.78476e-163	-6.97093e-164	7.43745e-163	-7.0694e-163	3.5456e-163	4.20653e-163	-2.17605e-163	-5.35262e-163	1.22556e-164	-8.82735e-164	-4.73047e-163	-1.89235e-163	-1.30089e-164	-4.02416e-163	-1.01447e-162	-3.56394e-163	-3.8512e-163	-3.48538e-164	1.06641e-162	1.15202e-162	-1.17339e-162	0
4.20905e-164	6.58556e-163	-7.08538e-163	-7.11148e-163	-3.82903e-163	1.25608e-163	6.67744e-163	-7.5849e-163	2.07971e-163	1.78476e-163	-6.97093e-164	7.43745e-163	-7.0694e-163	3.5456e-163	4.20653e-163	-2.17605e-163	-5.35262e-163	1.22556e-164	-8.82735e-164	-4.73047e-163	-1.89235e-163	-1.30089e-164	-4.02416e-163	-1.01447e-162	-3.56394e-163	-3.8512e-163	-3.48538e-164	1.06641e-162	1.15202e-162	-1.17339e-162	0
4.20905e-164	6.58556e-163	-7.08538e-163	-7.11148e-163	-3.82903e-163	1.25608e-163	6.67744e-163	-7.5849e-163	2.07971e-163	1.78476e-163	-6.97093e-164	7.43745e-163	-7.0694e-163	3.5456e-163	4.20653e-163	-2.17605e-163	-5.35262e-163	1.22556e-164	-8.82735e-164	-4.73047e-163	-1.89235e-163	-1.30089e-164	-4.02416e-163	-1.01447e-162	-3.56394e-163	-3.8512e-163	-3.48538e-164	1.06641e-162	1.15202e-162	-1.17339e-162	0
4.20905e-164	6.58556e-163	-7.08538e-163	-7.11148e-163	-3.82903e-163	1.25608e-163	6.67744e-163	-7.5849e-163	2.07971e-163	1.78476e-163	-6.97093e-164	7.43745e-163	-7.0694e-163	3.5456e-163	4.20653e-163	-2.17605e-163	-5.35262e-163	1.22556e-164	-8.82735e-164	-4.73047e-163	-1.89235e-163	-1.30089e-164	-4.02416e-163	-1.01447e-162	-3.56394e-163	-3.8512e-163	-3.48538e-164	1.06641e-162	1.15202e-162	-1.17339e-162	0
4.20905e-164	6.58556e-163	-7.08538e-163	-7.11148e-163	-3.82903e-163	1.25608e-163	6.67744e-163	-7.5849e-163	2.07971e-163	1.78476e-163	-6.97093e-164	7.43745e-163	-7.0694e-163	3.5456e-163	4.20653e-163	-2.17605e-163	-5.35262e-163	1.22556e-164	-8.82735e-164	-4.73047e-163	-1.89235e-163	-1.30089e-164	-4.02416e-163	-1.01447e-162	-3.56394e-163	-3.8512e-163	-3.48538e-164	1.06641e-162	1.15202e-162	-1.17339e-162	0
4.20905e-164	6.58556e-163	-7.08538e-163	-7.11148e-163	-3.82903e-163	1.25608e-163	6.67744e-163	-7.5849e-163	2.07971e-163	1.78476e-163	-6.97093e-164	7.43745e-163	-7.0694e-163	3.5456e-163	4.20653e-163	-2.17605e-163	-5.35262e-163	1.22556e-164	-8.82735e-164	-4.73047e-163	-1.89235e-163	-1.30089e-164	-4.02416e-163	-1.01447e-162	-3.56394e-163	-3.8512e-163	-3.48538e-164	1.06641e-162	1.15202e-162	-1.17339e-162	0
4.20905e-164	6.58556e-163	-7.08538e-163	-7.11148e-163	-3.82903e-163	1.25608e-163	6.67744e-163	-7.5849e-163	2.07971e-163	1.78476e-163	-6.97093e-164	7.43745e-163	-7.0694e-163	3.5456e-163	4.20653e-163	-2.17605e-163	-5.35262e-163	1.22556e-164	-8.82735e-164	-4.73047e-163	-1.89235e-163	-1.30089e-164	-4.02416e-163	-1.01447e-162	-3.56394e-163	-3.8512e-163	-3.48538e-164	1.06641e-162	1.15202e-162	-1.17339e-162	0
4.20905e-164	6.58556e-163	-7.08538e-163	-7.11148e-163	-3.82903e-163	1.25608e-163	6.67744e-163	-7.5849e-163	2.07971e-163	1.78476e-163	-6.97093e-164	7.43745e-163	-7.0694e-163	3.5456e-163	4.20653e-163	-2.17605e-163	-5.35262e-163	1.22556e-164	-8.82735e-164	-4.73047e-163	-1.89235e-163	-1.30089e-164	-4.02416e-163	-1.01447e-162	-3.56394e-163	-3.8512e-163	-3.48538e-164	1.06641e-162	1.15202e-162	-1.17339e-162	0
4.20905e-164	6.58556e-163	-7.08538e-163	-7.11148e-163	-3.82903e-163	1.25608e-163	6.67744e-163	-7.5849e-163	2.07971e-163	1.78476e-163	-6.97093e-164	7.43745e-163	-7.0694e-163	3.5456e-163	4.20653e-163	-2.17605e-163	-5.35262e-163	1.22556e-164	-8.82735e-164	-4.73047e-163	-1.89235e-163	-1.30089e-164	-4.02416e-163	-1.01447e-162	-3.56394e-163	-3.8512e-163	-3.48538e-164	1.06641e-162	1.15202e-162	-1.17339e-162	0
4.20905e-164	6.58556e-163	-7.08538e-163	-7.11148e-163	-3.82903e-163	1.25608e-163	6.67744e-163	-7.5849e-163	2.07971e-163	1.78476e-163	-6.97093e-164	7.43745e-163	-7.0694e-163	3.5456e-163	4.20653e-163	-2.17605e-163	-5.35262e-163	1.22556e-164	-8.82735e-164	-4.73047e-163	-1.89235e-163	-1.30089e-164	-4.02416e-163	-1.01447e-162	-3.56394e-163	-3.8512e-163	-3.48538e-164	1.06641e-162	1.15202e-162	-1.17339e-162	0
4.20905e-164	6.58556e-163	-7.08538e-163	-7.11148e-163	-3.82903e-163	1.25608e-163	6.67744e-163	-7.5849e-163	2.07971e-163	1.78476e-163	-6.97093e-164	7.43745e-163	-7.0694e-163	3.5456e-163	4.20653e-163	-2.17605e-163	-5.35262e-163	1.22556e-164	-8.82735e-164	-4.73047e-163	-1.89235e-163	-1.30089e-164	-4.02416e-163	-1.01447e-162	-3.56394e-163	-3.8512e-163	-3.48538e-164	1.06641e-162	1.15202e-162	-1.17339e-162	0
4.20905e-164	6.58556e-163	-7.08538e-163	-7.11148e-163	-3.82903e-163	1.25608e-163	6.67744e-163	-7.5849e-163	2.07971e-163	1.78476e-163	-6.97093e-164	7.43745e-163	-7.0694e-163	3.5456e-163	4.20653e-163	-2.17605e-163	-5.35262e-163	1.22556e-164	-8.82735e-164	-4.73047e-163	-1.89235e-163	-1.30089e-164	-4.02416e-163	-1.01447e-162	-3.56394e-163	-3.8512e-163	-3.48538e-164	1.06641e-162	1.15202e-162	-1.17339e-162	0
4.20905e-164	6.58556e-163	-7.08538e-163	-7.11148e-163	-3.82903e-163	1.25608e-163	6.67744e-163	-7.5849e-163	2.07971e-163	1.78476e-163	-6.97093e-164	7.43745e-163	-7.0694e-163	3.5456e-163	4.20653e-163	-2.17605e-163	-5.35262e-163	1.22556e-164	-8.82735e-164	-4.73047e-163	-1.89235e-163	-1.30089e-164	-4.02416e-163	-1.01447e-162	-3.56394e-163	-3.8512e-163	-3.48538e-164	1.06641e-162	1.15202e-162	-1.17339e-162	0
4.20905e-164	6.58556e-163	-7.08538e-163	-7.11148e-163	-3.82903e-163	1.25608e-163	6.67744e-163	-7.5849e-163	2.07971e-163	1.78476e-163	-6.97093e-164	7.43745e-163	-7.0694e-163	3.5456e-163	4.20653e-163	-2.17605e-163	-5.35262e-163	1.22556e-164	-8.82735e-164	-4.73047e-163	-1.89235e-163	-1.30089e-164	-4.02416e-163	-1.01447e-162	-3.56394e-163	-3.8512e-163	-3.48538e-164	1.06641e-162	1.15202e-162	-1.17339e-162	0
4.20905e-164	6.58556e-163	-7.08538e-163	-7.11148e-163	-3.82903e-163	1.25608e-163	6.67744e-163	-7.5849e-163	2.07971e-163	1.78476e-163	-6.97093e-164	7.43745e-163	-7.0694e-163	3.5456e-163	4.20653e-163	-2.17605e-163	-5.35262e-163	1.22556e-164	-8.82735e-164	-4.73047e-163	-1.89235e-163	-1.30089e-164	-4.02416e-163	-1.01447e-162	-3.56394e-163	-3.8512e-163	-3.48538e-164	1.06641e-162	1.15202e-162	-1.17339e-162	0
4.20905e-164	6.58556e-163	-7.08538e-163	-7.11148e-163	-3.82903e-163	1.25608e-163	6.67744e-163	-7.5849e-163	2.07971e-163	1.78476e-163	-6.97093e-164	7.43745e-163	-7.0694e-163	3.5456e-163	4.20653e-163	-2.17605e-163	-5.35262e-163	1.22556e-164	-8.82735e-164	-4.73047e-163	-1.89235e-163	-1.30089e-164	-4.02416e-163	-1.01447e-162	-3.56394e-163	-3.8512e-163	-3.48538e-164	1.06641e-162	1.15202e-162	-1.17339e-162	0
4.20905e-164	6.58556e-163	-7.08538e-163	-7.11148e-163	-3.82903e-163	1.25608e-163	6.67744e-163	-7.5849e-163	2.07971e-163	1.78476e-163	-6.97093e-164	7.43745e-163	-7.0694e-163	3.5456e-163	4.20653e-163	-2.17605e-163	-5.35262e-163	1.22556e-164	-8.82735e-164	-4.73047e-163	-1.89235e-163	-1.30089e-164	-4.02416e-163	-1.01447e-162	-3.56394e-163	-3.8512e-163	-3.48538e-164	1.06641e-162	1.15202e-162	-1.17339e-162	0
4.20905e-164	6.58556e-163	-7.08538e-163	-7.11148e-163	-3.82903e-163	1.25608e-163	6.67744e-163	-7.5849e-163	2.07971e-163	1.78476e-163	-6.97093e-164	7.43745e-163	-7.0694e-163	3.5456e-163	4.20653e-163	-2.17605e-163	-5.35262e-163	1.22556e-164	-8.82735e-164	-4.73047e-163	-1.89235e-163	-1.30089e-164	-4.02416e-163	-1.01447e-162	-3.56394e-163	-3.8512e-163	-3.48538e-164	1.06641e-162	1.15202e-162	-1.17339e-162	0
4.20905e-164	6.58556e-163	-7.08538e-163	-7.11148e-163	-3.82903e-163	1.25608e-163	6.67744e-163	-7.5849e-163	2.07971e-163	1.78476e-163	-6.97093e-164	7.43745e-163	-7.0694e-163	3.5456e-163	4.20653e-163	-2.17605e-163	-5.35262e-163	1.22556e-164	-8.82735e-164	-4.73047e-163	-1.89235e-163	-1.30089e-164	-4.02416e-163	-1.01447e-162	-3.56394e-163	-3.8512e-163	-3.48538e-164	1.06641e-162	1.15202e-162	-1.17339e-162	0
4.20905e-164	6.58556e-163	-7.08538e-163	-7.11148e-163	-3.82903e-163	1.25608e-163	6.67744e-163	-7.5849e-163	2.07971e-163	1.78476e-163	-6.97093e-164	7.43745e-163	-7.0694e-163	3.5456e-163	4.20653e-163	-2.17605e-163	-5.35262e-163	1.22556e-164	-8.82735e-164	-4.73047e-163	-1.89235e-163	-1.30089e-164	-4.02416e-163	-1.01447e-162	-3.56394e-163	-3.8512e-163	-3.48538e-164	1.06641e-162	1.15202e-162	-1.17339e-162	0
4.20905e-164	6.58556e-163	-7.08538e-163	-7.11148e-163	-3.82903e-163	1.25608e-163	6.67744e-163	-7.5849e-163	2.07971e-163	1.78476e-163	-6.97093e-164	7.43745e-163	-7.0694e-163	3.5456e-163	4.20653e-163	-2.17605e-163	-5.35262e-163	1.22556e-164	-8.82735e-164	-4.73047e-163	-1.89235e-163	-1.30089e-164	-4.02416e-163	-1.01447e-162	-3.56394e-163	-3.8512e-163	-3.48538e-164	1.06641e-162	1.15202e-162	-1.17339e-162	0
4.20905e-164	6.58556e-163	-7.08538e-163	-7.11148e-163	-3.82903e-163	1.25608e-163	6.67744e-163	-7.5849e-163	2.07971e-163	1.78476e-163	-6.97093e-164	7.43745e-163	-7.0694e-163	3.5456e-163	4.20653e-163	-2.17605e-163	-5.35262e-163	1.22556e-164	-8.82735e-164	-4.73047e-163	-1.89235e-163	-1.30089e-164	-4.02416e-163	-1.01447e-162	-3.56394e-163	-3.8512e-163	-3.48538e-164	1.06641e-162	1.15202e-162	-1.17339e-162	0
4.20905e-164	6.58556e-163	-7.08538e-163	-7.11148e-163	-3.82903e-163	1.25608e-163	6.67744e-163	-7.5849e-163	2.07971e-163	1.78476e-163	-6.97093e-164	7.43745e-163	-7.0694e-163	3.5456e-163	4.20653e-163	-2.17605e-163	-5.35262e-163	1.22556e-164	-8.82735e-164	-4.73047e-163	-1.89235e-163	-1.30089e-164	-4.02416e-163	-1.01447e-162	-3.56394e-163	-3.8512e-163	-3.48538e-164	1.06641e-162	1.15202e-162	-1.17339e-162	0
4.20905e-164	6.58556e-163	-7.08538e-163	-7.11148e-163	-3.82903e-163	1.25608e-163	6.67744e-163	-7.5849e-163	2.07971e-163	1.78476e-163	-6.97093e-164	7.43745e-163	-7.0694e-163	3.5456e-163	4.20653e-163	-2.17605e-163	-5.35262e-163	1.22556e-164	-8.82735e-164	-4.73047e-163	-1.89235e-163	-1.30089e-164	-4.02416e-163	-1.01447e-162	-3.56394e-163	-3.8512e-163	-3.48538e-164	1.06641e-162	1.15202e-162	-1.17339e-162	0
4.20905e-164	6.58556e-163	-7.08538e-163	-7.11148e-163	-3.82903e-163	1.25608e-163	6.67744e-163	-7.5849e-163	2.07971e-163	1.78476e-163	-6.97093e-164	7.43745e-163	-7.0694e-163	3.5456e-163	4.20653e-163	-2.17605e-163	-5.35262e-163	1.22556e-164	-8.82735e-164	-4.73047e-163	-1.89235e-163	-1.30089e-164	-4.02416e-163	-1.01447e-162	-3.56394e-163	-3.8512e-163	-3.48538e-164	1.06641e-162	1.15202e-162	-1.17339e-162	0
4.20905e-164	6.58556e-163	-7.08538e-163	-7.11148e-163	-3.82903e-163	1.25608e-163	6.67744e-163	-7.5849e-163	2.07971e-163	1.78476e-163	-6.97093e-164	7.43745e-163	-7.0694e-163	3.5456e-163	4.20653e-163	-2.17605e-163	-5.35262e-163	1.22556e-164	-8.82735e-164	-4.73047e-163	-1.89235e-163	-1.30089e-164	-4.02416e-163	-1.01447e-162	-3.56394e-163	-3.8512e-163	-3.48538e-164	1.06641e-162	1.15202e-162	-1.17339e-162	0
4.20905e-164	6.58556e-163	-7.08538e-163	-7.11148e-163	-3.82903e-163	1.25608e-163	6.67744e-163	-7.5849e-163	2.07971e-163	1.78476e-163	-6.97093e-164	7.43745e-163	-7.0694e-163	3.5456e-163	4.20653e-163	-2.17605e-163	-5.35262e-163	1.22556e-164	-8.82735e-164	-4.73047e-163	-1.89235e-163	-1.30089e-164	-4.02416e-163	-1.01447e-162	-3.56394e-163	-3.8512e-163	-3.48538e-164	1.06641e-162	1.15202e-162	-1.17339e-162	0
4.20905e-164	6.58556e-163	-7.08538e-163	-7.11148e-163	-3.82903e-163	1.25608e-163	6.67744e-163	-7.5849e-163	2.07971e-163	1.78476e-163	-6.97093e-164	7.43745e-163	-7.0694e-163	3.5456e-163	4.20653e-163	-2.17605e-163	-5.35262e-163	1.22556e-164	-8.82735e-164	-4.73047e-163	-1.89235e-163	-1.30089e-164	-4.02416e-163	-1.01447e-162	-3.56394e-163	-3.8512e-163	-3.48538e-164	1.06641e-162	1.15202e-162	-1.17339e-162	0
4.20905e-164	6.58556e-163	-7.08538e-163	-7.11148e-163	-3.82903e-163	1.25608e-163	6.67744e-163	-7.5849e-163	2.07971e-163	1.78476e-163	-6.97093e-164	7.43745e-163	-7.0694e-163	3.5456e-163	4.20653e-163	-2.17605e-163	-5.35262e-163	1.22556e-164	-8.82735e-164	-4.73047e-163	-1.89235e-163	-1.30089e-164	-4.02416e-163	-1.01447e-162	-3.56394e-163	-3.8512e-163	-3.48538e-164	1.06641e-162	1.15202e-162	-1.17339e-162	0
4.20905e-164	6.58556e-163	-7.08538e-163	-7.11148e-163	-3.82903e-163	1.25608e-163	6.67744e-163	-7.5849e-163	2.07971e-163	1.78476e-163	-6.97093e-164	7.43745e-163	-7.0694e-163	3.5456e-163	4.20653e-163	-2.17605e-163	-5.35262e-163	1.22556e-164	-8.82735e-164	-4.73047e-163	-1.89235e-163	-1.30089e-164	-4.02416e-163	-1.01447e-162	-3.56394e-163	-3.8512e-163	-3.48538e-164	1.06641e-162	1.15202e-162	-1.17339e-162	0
4.20905e-164	6.58556e-163	-7.08538e-163	-7.11148e-163	-3.82903e-163	1.25608e-163	6.67744e-163	-7.5849e-163	2.07971e-163	1.78476e-163	-6.97093e-164	7.43745e-163	-7.0694e-163	3.5456e-163	4.20653e-163	-2.17605e-163	-5.35262e-163	1.22556e-164	-8.82735e-164	-4.73047e-163	-1.89235e-163	-1.30089e-164	-4.02416e-163	-1.01447e-162	-3.56394e-163	-3.8512e-163	-3.48538e-164	1.06641e-162	1.15202e-162	-1.17339e-162	0
4.20905e-164	6.58556e-163	-7.08538e-163	-7.11148e-163	-3.82903e-163	1.25608e-163	6.67744e-163	-7.5849e-163	2.07971e-163	1.78476e-163	-6.97093e-164	7.43745e-163	-7.0694e-163	3.5456e-163	4.20653e-163	-2.17605e-163	-5.35262e-163	1.22556e-164	-8.82735e-164	-4.73047e-163	-1.89235e-163	-1.30089e-164	-4.02416e-163	-1.01447e-162	-3.56394e-163	-3.8512e-163	-3.48538e-164	1.06641e-162	1.15202e-162	-1.17339e-162	0
4.20905e-164	6.58556e-163	-7.08538e-163	-7.11148e-163	-3.82903e-163	1.25608e-163	6.67744e-163	-7.5849e-163	2.07971e-163	1.78476e-163	-6.97093e-164	7.43745e-163	-7.0694e-163	3.5456e-163	4.20653e-163	-2.17605e-163	-5.35262e-163	1.22556e-164	-8.82735e-164	-4.73047e-163	-1.89235e-163	-1.30089e-164	-4.02416e-163	-1.01447e-162	-3.56394e-163	-3.8512e-163	-3.48538e-164	1.06641e-162	1.15202e-162	-1.17339e-162	0
4.20905e-164	6.58556e-163	-7.08538e-163	-7.11148e-163	-3.82903e-163	1.25608e-163	6.67744e-163	-7.5849e-163	2.07971e-163	1.78476e-163	-6.97093e-164	7.43745e-163	-7.0694e-163	3.5456e-163	4.20653e-163	-2.17605e-163	-5.35262e-163	1.22556e-164	-8.82735e-164	-4.73047e-163	-1.89235e-163	-1.30089e-164	-4.02416e-163	-1.01447e-162	-3.56394e-163	-3.8512e-163	-3.48538e-164	1.06641e-162	1.15202e-162	-1.17339e-162	0
4.20905e-164	6.58556e-163	-7.08538e-163	-7.11148e-163	-3.82903e-163	1.25608e-163	6.67744e-163	-7.5849e-163	2.07971e-163	1.78476e-163	-6.97093e-164	7.43745e-163	-7.0694e-163	3.5456e-163	4.20653e-163	-2.17605e-163	-5.35262e-163	1.22556e-164	-8.82735e-164	-4.73047e-163	-1.89235e-163	-1.30089e-164	-4.02416e-163	-1.01447e-162	-3.56394e-163	-3.8512e-163	-3.48538e-164	1.06641e-162	1.15202e-162	-1.17339e-162	0
4.20905e-164	6.58556e-163	-7.08538e-163	-7.11148e-163	-3.82903e-163	1.25608e-163	6.67744e-163	-7.5849e-163	2.07971e-163	1.78476e-163	-6.97093e-164	7.43745e-163	-7.0694e-163	3.5456e-163	4.20653e-163	-2.17605e-163	-5.35262e-163	1.22556e-164	-8.82735e-164	-4.73047e-163	-1.89235e-163	-1.30089e-164	-4.02416e-163	-1.01447e-162	-3.56394e-163	-3.8512e-163	-3.48538e-164	1.06641e-162	1.15202e-162	-1.17339e-162	0
4.20905e-164	6.58556e-163	-7.08538e-163	-7.11148e-163	-3.82903e-163	1.25608e-163	6.67744e-163	-7.5849e-163	2.07971e-163	1.78476e-163	-6.97093e-164	7.43745e-163	-7.0694e-163	3.5456e-163	4.20653e-163	-2.17605e-163	-5.35262e-163	1.22556e-164	-8.82735e-164	-4.73047e-163	-1.89235e-163	-1.30089e-164	-4.02416e-163	-1.01447e-162	-3.56394e-163	-3.8512e-163	-3.48538e-164	1.06641e-162	1.15202e-162	-1.17339e-162	0
4.20905e-164	6.58556e-163	-7.08538e-163	-7.11148e-163	-3.82903e-163	1.25608e-163	6.67744e-163	-7.5849e-163	2.07971e-163	1.78476e-163	-6.97093e-164	7.43745e-163	-7.0694e-163	3.5456e-163	4.20653e-163	-2.17605e-163	-5.35262e-163	1.22556e-164	-8.82735e-164	-4.73047e-163	-1.89235e-163	-1.30089e-164	-4.02416e-163	-1.01447e-162	-3.56394e-163	-3.8512e-163	-3.48538e-164	1.06641e-162	1.15202e-162	-1.17339e-162	0
4.20905e-164	6.58556e-163	-7.08538e-163	-7.11148e-163	-3.82903e-163	1.25608e-163	6.67744e-163	-7.5849e-163	2.07971e-163	1.78476e-163	-6.97093e-164	7.43745e-163	-7.0694e-163	3.5456e-163	4.20653e-163	-2.17605e-163	-5.35262e-163	1.22556e-164	-8.82735e-164	-4.73047e-163	-1.89235e-163	-1.30089e-164	-4.02416e-163	-1.01447e-162	-3.56394e-163	-3.8512e-163	-3.48538e-164	1.06641e-162	1.15202e-162	-1.17339e-162	0
4.20905e-164	6.58556e-163	-7.08538e-163	-7.11148e-163	-3.82903e-163	1.25608e-163	6.67744e-163	-7.5849e-163	2.07971e-163	1.78476e-163	-6.97093e-164	7.43745e-163	-7.0694e-163	3.5456e-163	4.20653e-163	-2.17605e-163	-5.35262e-163	1.22556e-164	-8.82735e-164	-4.73047e-163	-1.89235e-163	-1.30089e-164	-4.02416e-163	-1.01447e-162	-3.56394e-163	-3.8512e-163	-3.48538e-164	1.06641e-162	1.15202e-162	-1.17339e-162	0
4.20905e-164	6.58556e-163	-7.08538e-163	-7.11148e-163	-3.82903e-163	1.25608e-163	6.67744e-163	-7.5849e-163	2.07971e-163	1.78476e-163	-6.97093e-164	7.43745e-163	-7.0694e-163	3.5456e-163	4.20653e-163	-2.17605e-163	-5.35262e-163	1.22556e-164	-8.82735e-164	-4.73047e-163	-1.89235e-163	-1.30089e-164	-4.02416e-163	-1.01447e-162	-3.56394e-163	-3.8512e-163	-3.48538e-164	1.06641e-162	1.15202e-162	-1.17339e-162	0
4.20905e-164	6.58556e-163	-7.08538e-163	-7.11148e-163	-3.82903e-163	1.25608e-163	6.67744e-163	-7.5849e-163	2.07971e-163	1.78476e-163	-6.97093e-164	7.43745e-163	-7.0694e-163	3.5456e-163	4.20653e-163	-2.17605e-163	-5.35262e-163	1.22556e-164	-8.82735e-164	-4.73047e-163	-1.89235e-163	-1.30089e-164	-4.02416e-163	-1.01447e-162	-3.56394e-163	-3.8512e-163	-3.48538e-164	1.06641e-162	1.15202e-162	-1.17339e-162	0
4.20905e-164	6.58556e-163	-7.08538e-163	-7.11148e-163	-3.82903e-163	1.25608e-163	6.67744e-163	-7.5849e-163	2.07971e-163	1.78476e-163	-6.97093e-164	7.43745e-163	-7.0694e-163	3.5456e-163	4.20653e-163	-2.17605e-163	-5.35262e-163	1.22556e-164	-8.82735e-164	-4.73047e-163	-1.89235e-163	-1.30089e-164	-4.02416e-163	-1.01447e-162	-3.56394e-163	-3.8512e-163	-3.48538e-164	1.06641e-162	1.15202e-162	-1.17339e-162	0
4.20905e-164	6.58556e-163	-7.08538e-163	-7.11148e-163	-3.82903e-163	1.25608e-163	6.67744e-163	-7.5849e-163	2.07971e-163	1.78476e-163	-6.97093e-164	7.43745e-163	-7.0694e-163	3.5456e-163	4.20653e-163	-2.17605e-163	-5.35262e-163	1.22556e-164	-8.82735e-164	-4.73047e-163	-1.89235e-163	-1.30089e-164	-4.02416e-163	-1.01447e-162	-3.56394e-163	-3.8512e-163	-3.48538e-164	1.06641e-162	1.15202e-162	-1.17339e-162	0
4.20905e-164	6.58556e-163	-7.08538e-163	-7.11148e-163	-3.82903e-163	1.25608e-163	6.67744e-163	-7.5849e-163	2.07971e-163	1.78476e-163	-6.97093e-164	7.43745e-163	-7.0694e-163	3.5456e-163	4.20653e-163	-2.17605e-163	-5.35262e-163	1.22556e-164	-8.82735e-164	-4.73047e-163	-1.89235e-163	-1.30089e-164	-4.02416e-163	-1.01447e-162	-3.56394e-163	-3.8512e-163	-3.48538e-164	1.06641e-162	1.15202e-162	-1.17339e-162	0
4.20905e-164	6.58556e-163	-7.08538e-163	-7.11148e-163	-3.82903e-163	1.25608e-163	6.67744e-163	-7.5849e-163	2.07971e-163	1.78476e-163	-6.97093e-164	7.43745e-163	-7.0694e-163	3.5456e-163	4.20653e-163	-2.17605e-163	-5.35262e-163	1.22556e-164	-8.82735e-164	-4.73047e-163	-1.89235e-163	-1.30089e-164	-4.02416e-163	-1.01447e-162	-3.56394e-163	-3.8512e-163	-3.48538e-164	1.06641e-162	1.15202e-162	-1.17339e-162	0
4.20905e-164	6.58556e-163	-7.08538e-163	-7.11148e-163	-3.82903e-163	1.25608e-163	6.67744e-163	-7.5849e-163	2.07971e-163	1.78476e-163	-6.97093e-164	7.43745e-163	-7.0694e-163	3.5456e-163	4.20653e-163	-2.17605e-163	-5.35262e-163	1.22556e-164	-8.82735e-164	-4.73047e-163	-1.89235e-163	-1.30089e-164	-4.02416e-163	-1.01447e-162	-3.56394e-163	-3.8512e-163	-3.48538e-164	1.06641e-162	1.15202e-162	-1.17339e-162	0
4.20905e-164	6.58556e-163	-7.08538e-163	-7.11148e-163	-3.82903e-163	1.25608e-163	6.67744e-163	-7.5849e-163	2.07971e-163	1.78476e-163	-6.97093e-164	7.43745e-163	-7.0694e-163	3.5456e-163	4.20653e-163	-2.17605e-163	-5.35262e-163	1.22556e-164	-8.82735e-164	-4.73047e-163	-1.89235e-163	-1.30089e-164	-4.02416e-163	-1.01447e-162	-3.56394e-163	-3.8512e-163	-3.48538e-164	1.06641e-162	1.15202e-162	-1.17339e-162	0
4.20905e-164	6.58556e-163	-7.08538e-163	-7.11148e-163	-3.82903e-163	1.25608e-163	6.67744e-163	-7.5849e-163	2.07971e-163	1.78476e-163	-6.97093e-164	7.43745e-163	-7.0694e-163	3.5456e-163	4.20653e-163	-2.17605e-163	-5.35262e-163	1.22556e-164	-8.82735e-164	-4.73047e-163	-1.89235e-163	-1.30089e-164	-4.02416e-163	-1.01447e-162	-3.56394e-163	-3.8512e-163	-3.48538e-164	1.06641e-162	1.15202e-162	-1.17339e-162	0
4.20905e-164	6.58556e-163	-7.08538e-163	-7.11148e-163	-3.82903e-163	1.25608e-163	6.67744e-163	-7.5849e-163	2.07971e-163	1.78476e-163	-6.97093e-164	7.43745e-163	-7.0694e-163	3.5456e-163	4.20653e-163	-2.17605e-163	-5.35262e-163	1.22556e-164	-8.82735e-164	-4.73047e-163	-1.89235e-163	-1.30089e-164	-4.02416e-163	-1.01447e-162	-3.56394e-163	-3.8512e-163	-3.48538e-164	1.06641e-162	1.15202e-162	-1.17339e-162	0
4.20905e-164	6.58556e-163	-7.08538e-163	-7.11148e-163	-3.82903e-163	1.25608e-163	6.67744e-163	-7.5849e-163	2.07971e-163	1.78476e-163	-6.97093e-164	7.43745e-163	-7.0694e-163	3.5456e-163	4.20653e-163	-2.17605e-163	-5.35262e-163	1.22556e-164	-8.82735e-164	-4.73047e-163	-1.89235e-163	-1.30089e-164	-4.02416e-163	-1.01447e-162	-3.56394e-163	-3.8512e-163	-3.48538e-164	1.06641e-162	1.15202e-162	-1.17339e-162	0
4.20905e-164	6.58556e-163	-7.08538e-163	-7.11148e-163	-3.82903e-163	1.25608e-163	6.67744e-163	-7.5849e-163	2.07971e-163	1.78476e-163	-6.97093e-164	7.43745e-163	-7.0694e-163	3.5456e-163	4.20653e-163	-2.17605e-163	-5.35262e-163	1.22556e-164	-8.82735e-164	-4.73047e-163	-1.89235e-163	-1.30089e-164	-4.02416e-163	-1.01447e-162	-3.56394e-163	-3.8512e-163	-3.48538e-164	1.06641e-162	1.15202e-162	-1.17339e-162	0
4.20905e-164	6.58556e-163	-7.08538e-163	-7.11148e-163	-3.82903e-163	1.25608e-163	6.67744e-163	-7.5849e-163	2.07971e-163	1.78476e-163	-6.97093e-164	7.43745e-163	-7.0694e-163	3.5456e-163	4.20653e-163	-2.17605e-163	-5.35262e-163	1.22556e-164	-8.82735e-164	-4.73047e-163	-1.89235e-163	-1.30089e-164	-4.02416e-163	-1.01447e-162	-3.56394e-163	-3.8512e-163	-3.48538e-164	1.06641e-162	1.15202e-162	-1.17339e-162	0
4.20905e-164	6.58556e-163	-7.08538e-163	-7.11148e-163	-3.82903e-163	1.25608e-163	6.67744e-163	-7.5849e-163	2.07971e-163	1.78476e-163	-6.97093e-164	7.43745e-163	-7.0694e-163	3.5456e-163	4.20653e-163	-2.17605e-163	-5.35262e-163	1.22556e-164	-8.82735e-164	-4.73047e-163	-1.89235e-163	-1.30089e-164	-4.02416e-163	-1.01447e-162	-3.56394e-163	-3.8512e-163	-3.48538e-164	1.06641e-162	1.15202e-162	-1.17339e-162	0
4.20905e-164	6.58556e-163	-7.08538e-163	-7.11148e-163	-3.82903e-163	1.25608e-163	6.67744e-163	-7.5849e-163	2.07971e-163	1.78476e-163	-6.97093e-164	7.43745e-163	-7.0694e-163	3.5456e-163	4.20653e-163	-2.17605e-163	-5.35262e-163	1.22556e-164	-8.82735e-164	-4.73047e-163	-1.89235e-163	-1.30089e-164	-4.02416e-163	-1.01447e-162	-3.56394e-163	-3.8512e-163	-3.48538e-164	1.06641e-162	1.15202e-162	-1.17339e-162	0
4.20905e-164	6.58556e-163	-7.08538e-163	-7.11148e-163	-3.82903e-163	1.25608e-163	6.67744e-163	-7.5849e-163	2.07971e-163	1.78476e-163	-6.97093e-164	7.43745e-163	-7.0694e-163	3.5456e-163	4.20653e-163	-2.17605e-163	-5.35262e-163	1.22556e-164	-8.82735e-164	-4.73047e-163	-1.89235e-163	-1.30089e-164	-4.02416e-163	-1.01447e-162	-3.56394e-163	-3.8512e-163	-3.48538e-164	1.06641e-162	1.15202e-162	-1.17339e-162	0
4.20905e-164	6.58556e-163	-7.08538e-163	-7.11148e-163	-3.82903e-163	1.25608e-163	6.67744e-163	-7.5849e-163	2.07971e-163	1.78476e-163	-6.97093e-164	7.43745e-163	-7.0694e-163	3.5456e-163	4.20653e-163	-2.17605e-163	-5.35262e-163	1.22556e-164	-8.82735e-164	-4.73047e-163	-1.89235e-163	-1.30089e-164	-4.02416e-163	-1.01447e-162	-3.56394e-163	-3.8512e-163	-3.48538e-164	1.06641e-162	1.15202e-162	-1.17339e-162	0
4.20905e-164	6.58556e-163	-7.08538e-163	-7.11148e-163	-3.82903e-163	1.25608e-163	6.67744e-163	-7.5849e-163	2.07971e-163	1.78476e-163	-6.97093e-164	7.43745e-163	-7.0694e-163	3.5456e-163	4.20653e-163	-2.17605e-163	-5.35262e-163	1.22556e-164	-8.82735e-164	-4.73047e-163	-1.89235e-163	-1.30089e-164	-4.02416e-163	-1.01447e-162	-3.56394e-163	-3.8512e-163	-3.48538e-164	1.06641e-162	1.15202e-162	-1.17339e-162	0
4.20905e-164	6.58556e-163	-7.08538e-163	-7.11148e-163	-3.82903e-163	1.25608e-163	6.67744e-163	-7.5849e-163	2.07971e-163	1.78476e-163	-6.97093e-164	7.43745e-163	-7.0694e-163	3.5456e-163	4.20653e-163	-2.17605e-163	-5.35262e-163	1.22556e-164	-8.82735e-164	-4.73047e-163	-1.89235e-163	-1.30089e-164	-4.02416e-163	-1.01447e-162	-3.56394e-163	-3.8512e-163	-3.48538e-164	1.06641e-162	1.15202e-162	-1.17339e-162	0
4.20905e-164	6.58556e-163	-7.08538e-163	-7.11148e-163	-3.82903e-163	1.25608e-163	6.67744e-163	-7.5849e-163	2.07971e-163	1.78476e-163	-6.97093e-164	7.43745e-163	-7.0694e-163	3.5456e-163	4.20653e-163	-2.17605e-163	-5.35262e-163	1.22556e-164	-8.82735e-164	-4.73047e-163	-1.89235e-163	-1.30089e-164	-4.02416e-163	-1.01447e-162	-3.56394e-163	-3.8512e-163	-3.48538e-164	1.06641e-162	1.15202e-162	-1.17339e-162	0
4.20905e-164	6.58556e-163	-7.08538e-163	-7.11148e-163	-3.82903e-163	1.25608e-163	6.67744e-163	-7.5849e-163	2.07971e-163	1.78476e-163	-6.97093e-164	7.43745e-163	-7.0694e-163	3.5456e-163	4.20653e-163	-2.17605e-163	-5.35262e-163	1.22556e-164	-8.82735e-164	-4.73047e-163	-1.89235e-163	-1.30089e-164	-4.02416e-163	-1.01447e-162	-3.56394e-163	-3.8512e-163	-3.48538e-164	1.06641e-162	1.15202e-162	-1.17339e-162	0
4.20905e-164	6.58556e-163	-7.08538e-163	-7.11148e-163	-3.82903e-163	1.25608e-163	6.67744e-163	-7.5849e-163	2.07971e-163	1.78476e-163	-6.97093e-164	7.43745e-163	-7.0694e-163	3.5456e-163	4.20653e-163	-2.17605e-163	-5.35262e-163	1.22556e-164	-8.82735e-164	-4.73047e-163	-1.89235e-163	-1.30089e-164	-4.02416e-163	-1.01447e-162	-3.56394e-163	-3.8512e-163	-3.48538e-164	1.06641e-162	1.15202e-162	-1.17339e-162	0
4.20905e-164	6.58556e-163	-7.08538e-163	-7.11148e-163	-3.82903e-163	1.25608e-163	6.67744e-163	-7.5849e-163	2.07971e-163	1.78476e-163	-6.97093e-164	7.43745e-163	-7.0694e-163	3.5456e-163	4.20653e-163	-2.17605e-163	-5.35262e-163	1.22556e-164	-8.82735e-164	-4.73047e-163	-1.89235e-163	-1.30089e-164	-4.02416e-163	-1.01447e-162	-3.56394e-163	-3.8512e-163	-3.48538e-164	1.06641e-162	1.15202e-162	-1.17339e-162	0
4.20905e-164	6.58556e-163	-7.08538e-163	-7.11148e-163	-3.82903e-163	1.25608e-163	6.67744e-163	-7.5849e-163	2.07971e-163	1.78476e-163	-6.97093e-164	7.43745e-163	-7.0694e-163	3.5456e-163	4.20653e-163	-2.17605e-163	-5.35262e-163	1.22556e-164	-8.82735e-164	-4.73047e-163	-1.89235e-163	-1.30089e-164	-4.02416e-163	-1.01447e-162	-3.56394e-163	-3.8512e-163	-3.48538e-164	1.06641e-162	1.15202e-162	-1.17339e-162	0
4.20905e-164	6.58556e-163	-7.08538e-163	-7.11148e-163	-3.82903e-163	1.25608e-163	6.67744e-163	-7.5849e-163	2.07971e-163	1.78476e-163	-6.97093e-164	7.43745e-163	-7.0694e-163	3.5456e-163	4.20653e-163	-2.17605e-163	-5.35262e-163	1.22556e-164	-8.82735e-164	-4.73047e-163	-1.89235e-163	-1.30089e-164	-4.02416e-163	-1.01447e-162	-3.56394e-163	-3.8512e-163	-3.48538e-164	1.06641e-162	1.15202e-162	-1.17339e-162	0
4.20905e-164	6.58556e-163	-7.08538e-163	-7.11148e-163	-3.82903e-163	1.25608e-163	6.67744e-163	-7.5849e-163	2.07971e-163	1.78476e-163	-6.97093e-164	7.43745e-163	-7.0694e-163	3.5456e-163	4.20653e-163	-2.17605e-163	-5.35262e-163	1.22556e-164	-8.82735e-164	-4.73047e-163	-1.89235e-163	-1.30089e-164	-4.02416e-163	-1.01447e-162	-3.56394e-163	-3.8512e-163	-3.48538e-164	1.06641e-162	1.15202e-162	-1.17339e-162	0
4.20905e-164	6.58556e-163	-7.08538e-163	-7.11148e-163	-3.82903e-163	1.25608e-163	6.67744e-163	-7.5849e-163	2.07971e-163	1.78476e-163	-6.97093e-164	7.43745e-163	-7.0694e-163	3.5456e-163	4.20653e-163	-2.17605e-163	-5.35262e-163	1.22556e-164	-8.82735e-164	-4.73047e-163	-1.89235e-163	-1.30089e-164	-4.02416e-163	-1.01447e-162	-3.56394e-163	-3.8512e-163	-3.48538e-164	1.06641e-162	1.15202e-162	-1.17339e-162	0
4.20905e-164	6.58556e-163	-7.08538e-163	-7.11148e-163	-3.82903e-163	1.25608e-163	6.67744e-163	-7.5849e-163	2.07971e-163	1.78476e-163	-6.97093e-164	7.43745e-163	-7.0694e-163	3.5456e-163	4.20653e-163	-2.17605e-163	-5.35262e-163	1.22556e-164	-8.82735e-164	-4.73047e-163	-1.89235e-163	-1.30089e-164	-4.02416e-163	-1.01447e-162	-3.56394e-163	-3.8512e-163	-3.48538e-164	1.06641e-162	1.15202e-162	-1.17339e-162	0
4.20905e-164	6.58556e-163	-7.08538e-163	-7.11148e-163	-3.82903e-163	1.25608e-163	6.67744e-163	-7.5849e-163	2.07971e-163	1.78476e-163	-6.97093e-164	7.43745e-163	-7.0694e-163	3.5456e-163	4.20653e-163	-2.17605e-163	-5.35262e-163	1.22556e-164	-8.82735e-164	-4.73047e-163	-1.89235e-163	-1.30089e-164	-4.02416e-163	-1.01447e-162	-3.56394e-163	-3.8512e-163	-3.48538e-164	1.06641e-162	1.15202e-162	-1.17339e-162	0
4.20905e-164	6.58556e-163	-7.08538e-163	-7.11148e-163	-3.82903e-163	1.25608e-163	6.67744e-163	-7.5849e-163	2.07971e-163	1.78476e-163	-6.97093e-164	7.43745e-163	-7.0694e-163	3.5456e-163	4.20653e-163	-2.17605e-163	-5.35262e-163	1.22556e-164	-8.82735e-164	-4.73047e-163	-1.89235e-163	-1.30089e-164	-4.02416e-163	-1.01447e-162	-3.56394e-163	-3.8512e-163	-3.48538e-164	1.06641e-162	1.15202e-162	-1.17339e-162	0
4.20905e-164	6.58556e-163	-7.08538e-163	-7.11148e-163	-3.82903e-163	1.25608e-163	6.67744e-163	-7.5849e-163	2.07971e-163	1.78476e-163	-6.97093e-164	7.43745e-163	-7.0694e-163	3.5456e-163	4.20653e-163	-2.17605e-163	-5.35262e-163	1.22556e-164	-8.82735e-164	-4.73047e-163	-1.89235e-163	-1.30089e-164	-4.02416e-163	-1.01447e-162	-3.56394e-163	-3.8512e-163	-3.48538e-164	1.06641e-162	1.15202e-162	-1.17339e-162	0
4.20905e-164	6.58556e-163	-7.08538e-163	-7.11148e-163	-3.82903e-163	1.25608e-163	6.67744e-163	-7.5849e-163	2.07971e-163	1.78476e-163	-6.97093e-164	7.43745e-163	-7.0694e-163	3.5456e-163	4.20653e-163	-2.17605e-163	-5.35262e-163	1.22556e-164	-8.82735e-164	-4.73047e-163	-1.89235e-163	-1.30089e-164	-4.02416e-163	-1.01447e-162	-3.56394e-163	-3.8512e-163	-3.48538e-164	1.06641e-162	1.15202e-162	-1.17339e-162	0
4.20905e-164	6.58556e-163	-7.08538e-163	-7.11148e-163	-3.82903e-163	1.25608e-163	6.67744e-163	-7.5849e-163	2.07971e-163	1.78476e-163	-6.97093e-164	7.43745e-163	-7.0694e-163	3.5456e-163	4.20653e-163	-2.17605e-163	-5.35262e-163	1.22556e-164	-8.82735e-164	-4.73047e-163	-1.89235e-163	-1.30089e-164	-4.02416e-163	-1.01447e-162	-3.56394e-163	-3.8512e-163	-3.48538e-164	1.06641e-162	1.15202e-162	-1.17339e-162	0
4.20905e-164	6.58556e-163	-7.08538e-163	-7.11148e-163	-3.82903e-163	1.25608e-163	6.67744e-163	-7.5849e-163	2.07971e-163	1.78476e-163	-6.97093e-164	7.43745e-163	-7.0694e-163	3.5456e-163	4.20653e-163	-2.17605e-163	-5.35262e-163	1.22556e-164	-8.82735e-164	-4.73047e-163	-1.89235e-163	-1.30089e-164	-4.02416e-163	-1.01447e-162	-3.56394e-163	-3.8512e-163	-3.48538e-164	1.06641e-162	1.15202e-162	-1.17339e-162	0
4.20905e-164	6.58556e-163	-7.08538e-163	-7.11148e-163	-3.82903e-163	1.25608e-163	6.67744e-163	-7.5849e-163	2.07971e-163	1.78476e-163	-6.97093e-164	7.43745e-163	-7.0694e-163	3.5456e-163	4.20653e-163	-2.17605e-163	-5.35262e-163	1.22556e-164	-8.82735e-164	-4.73047e-163	-1.89235e-163	-1.30089e-164	-4.02416e-163	-1.01447e-162	-3.56394e-163	-3.8512e-163	-3.48538e-164	1.06641e-162	1.15202e-162	-1.17339e-162	0
4.20905e-164	6.58556e-163	-7.08538e-163	-7.11148e-163	-3.82903e-163	1.25608e-163	6.67744e-163	-7.5849e-163	2.07971e-163	1.78476e-163	-6.97093e-164	7.43745e-163	-7.0694e-163	3.5456e-163	4.20653e-163	-2.17605e-163	-5.35262e-163	1.22556e-164	-8.82735e-164	-4.73047e-163	-1.89235e-163	-1.30089e-164	-4.02416e-163	-1.01447e-162	-3.56394e-163	-3.8512e-163	-3.48538e-164	1.06641e-162	1.15202e-162	-1.17339e-162	0
4.20905e-164	6.58556e-163	-7.08538e-163	-7.11148e-163	-3.82903e-163	1.25608e-163	6.67744e-163	-7.5849e-163	2.07971e-163	1.78476e-163	-6.97093e-164	7.43745e-163	-7.0694e-163	3.5456e-163	4.20653e-163	-2.17605e-163	-5.35262e-163	1.22556e-164	-8.82735e-164	-4.73047e-163	-1.89235e-163	-1.30089e-164	-4.02416e-163	-1.01447e-162	-3.56394e-163	-3.8512e-163	-3.48538e-164	1.06641e-162	1.15202e-162	-1.17339e-162	0
4.20905e-164	6.58556e-163	-7.08538e-163	-7.11148e-163	-3.82903e-163	1.25608e-163	6.67744e-163	-7.5849e-163	2.07971e-163	1.78476e-163	-6.97093e-164	7.43745e-163	-7.0694e-163	3.5456e-163	4.20653e-163	-2.17605e-163	-5.35262e-163	1.22556e-164	-8.82735e-164	-4.73047e-163	-1.89235e-163	-1.30089e-164	-4.02416e-163	-1.01447e-162	-3.56394e-163	-3.8512e-163	-3.48538e-164	1.06641e-162	1.15202e-162	-1.17339e-162	0
4.20905e-164	6.58556e-163	-7.08538e-163	-7.11148e-163	-3.82903e-163	1.25608e-163	6.67744e-163	-7.5849e-163	2.07971e-163	1.78476e-163	-6.97093e-164	7.43745e-163	-7.0694e-163	3.5456e-163	4.20653e-163	-2.17605e-163	-5.35262e-163	1.22556e-164	-8.82735e-164	-4.73047e-163	-1.89235e-163	-1.30089e-164	-4.02416e-163	-1.01447e-162	-3.56394e-163	-3.8512e-163	-3.48538e-164	1.06641e-162	1.15202e-162	-1.17339e-162	0
4.20905e-164	6.58556e-163	-7.08538e-163	-7.11148e-163	-3.82903e-163	1.25608e-163	6.67744e-163	-7.5849e-163	2.07971e-163	1.78476e-163	-6.97093e-164	7.43745e-163	-7.0694e-163	3.5456e-163	4.20653e-163	-2.17605e-163	-5.35262e-163	1.22556e-164	-8.82735e-164	-4.73047e-163	-1.89235e-163	-1.30089e-164	-4.02416e-163	-1.01447e-162	-3.56394e-163	-3.8512e-163	-3.48538e-164	1.06641e-162	1.15202e-162	-1.17339e-162	0
4.20905e-164	6.58556e-163	-7.08538e-163	-7.11148e-163	-3.82903e-163	1.25608e-163	6.67744e-163	-7.5849e-163	2.07971e-163	1.78476e-163	-6.97093e-164	7.43745e-163	-7.0694e-163	3.5456e-163	4.20653e-163	-2.17605e-163	-5.35262e-163	1.22556e-164	-8.82735e-164	-4.73047e-163	-1.89235e-163	-1.30089e-164	-4.02416e-163	-1.01447e-162	-3.56394e-163	-3.8512e-163	-3.48538e-164	1.06641e-162	1.15202e-162	-1.17339e-162	0
4.20905e-164	6.58556e-163	-7.08538e-163	-7.11148e-163	-3.82903e-163	1.25608e-163	6.67744e-163	-7.5849e-163	2.07971e-163	1.78476e-163	-6.97093e-164	7.43745e-163	-7.0694e-163	3.5456e-163	4.20653e-163	-2.17605e-163	-5.35262e-163	1.22556e-164	-8.82735e-164	-4.73047e-163	-1.89235e-163	-1.30089e-164	-4.02416e-163	-1.01447e-162	-3.56394e-163	-3.8512e-163	-3.48538e-164	1.06641e-162	1.15202e-162	-1.17339e-162	0
4.20905e-164	6.58556e-163	-7.08538e-163	-7.11148e-163	-3.82903e-163	1.25608e-163	6.67744e-163	-7.5849e-163	2.07971e-163	1.78476e-163	-6.97093e-164	7.43745e-163	-7.0694e-163	3.5456e-163	4.20653e-163	-2.17605e-163	-5.35262e-163	1.22556e-164	-8.82735e-164	-4.73047e-163	-1.89235e-163	-1.30089e-164	-4.02416e-163	-1.01447e-162	-3.56394e-163	-3.8512e-163	-3.48538e-164	1.06641e-162	1.15202e-162	-1.17339e-162	0
4.20905e-164	6.58556e-163	-7.08538e-163	-7.11148e-163	-3.82903e-163	1.25608e-163	6.67744e-163	-7.5849e-163	2.07971e-163	1.78476e-163	-6.97093e-164	7.43745e-163	-7.0694e-163	3.5456e-163	4.20653e-163	-2.17605e-163	-5.35262e-163	1.22556e-164	-8.82735e-164	-4.73047e-163	-1.89235e-163	-1.30089e-164	-4.02416e-163	-1.01447e-162	-3.56394e-163	-3.8512e-163	-3.48538e-164	1.06641e-162	1.15202e-162	-1.17339e-162	0
4.20905e-164	6.58556e-163	-7.08538e-163	-7.11148e-163	-3.82903e-163	1.25608e-163	6.67744e-163	-7.5849e-163	2.07971e-163	1.78476e-163	-6.97093e-164	7.43745e-163	-7.0694e-163	3.5456e-163	4.20653e-163	-2.17605e-163	-5.35262e-163	1.22556e-164	-8.82735e-164	-4.73047e-163	-1.89235e-163	-1.30089e-164	-4.02416e-163	-1.01447e-162	-3.56394e-163	-3.8512e-163	-3.48538e-164	1.06641e-162	1.15202e-162	-1.17339e-162	0
4.20905e-164	6.58556e-163	-7.08538e-163	-7.11148e-163	-3.82903e-163	1.25608e-163	6.67744e-163	-7.5849e-163	2.07971e-163	1.78476e-163	-6.97093e-164	7.43745e-163	-7.0694e-163	3.5456e-163	4.20653e-163	-2.17605e-163	-5.35262e-163	1.22556e-164	-8.82735e-164	-4.73047e-163	-1.89235e-163	-1.30089e-164	-4.02416e-163	-1.01447e-162	-3.56394e-163	-3.8512e-163	-3.48538e-164	1.06641e-162	1.15202e-162	-1.17339e-162	0
4.20905e-164	6.58556e-163	-7.08538e-163	-7.11148e-163	-3.82903e-163	1.25608e-163	6.67744e-163	-7.5849e-163	2.07971e-163	1.78476e-163	-6.97093e-164	7.43745e-163	-7.0694e-163	3.5456e-163	4.20653e-163	-2.17605e-163	-5.35262e-163	1.22556e-164	-8.82735e-164	-4.73047e-163	-1.89235e-163	-1.30089e-164	-4.02416e-163	-1.01447e-162	-3.56394e-163	-3.8512e-163	-3.48538e-164	1.06641e-162	1.15202e-162	-1.17339e-162	0
4.20905e-164	6.58556e-163	-7.08538e-163	-7.11148e-163	-3.82903e-163	1.25608e-163	6.67744e-163	-7.5849e-163	2.07971e-163	1.78476e-163	-6.97093e-164	7.43745e-163	-7.0694e-163	3.5456e-163	4.20653e-163	-2.17605e-163	-5.35262e-163	1.22556e-164	-8.82735e-164	-4.73047e-163	-1.89235e-163	-1.30089e-164	-4.02416e-163	-1.01447e-162	-3.56394e-163	-3.8512e-163	-3.48538e-164	1.06641e-162	1.15202e-162	-1.17339e-162	0
4.20905e-164	6.58556e-163	-7.08538e-163	-7.11148e-163	-3.82903e-163	1.25608e-163	6.67744e-163	-7.5849e-163	2.07971e-163	1.78476e-163	-6.97093e-164	7.43745e-163	-7.0694e-163	3.5456e-163	4.20653e-163	-2.17605e-163	-5.35262e-163	1.22556e-164	-8.82735e-164	-4.73047e-163	-1.89235e-163	-1.30089e-164	-4.02416e-163	-1.01447e-162	-3.56394e-163	-3.8512e-163	-3.48538e-164	1.06641e-162	1.15202e-162	-1.17339e-162	0
4.20905e-164	6.58556e-163	-7.08538e-163	-7.11148e-163	-3.82903e-163	1.25608e-163	6.67744e-163	-7.5849e-163	2.07971e-163	1.78476e-163	-6.97093e-164	7.43745e-163	-7.0694e-163	3.5456e-163	4.20653e-163	-2.17605e-163	-5.35262e-163	1.22556e-164	-8.82735e-164	-4.73047e-163	-1.89235e-163	-1.30089e-164	-4.02416e-163	-1.01447e-162	-3.56394e-163	-3.8512e-163	-3.48538e-164	1.06641e-162	1.15202e-162	-1.17339e-162	0
4.20905e-164	6.58556e-163	-7.08538e-163	-7.11148e-163	-3.82903e-163	1.25608e-163	6.67744e-163	-7.5849e-163	2.07971e-163	1.78476e-163	-6.97093e-164	7.43745e-163	-7.0694e-163	3.5456e-163	4.20653e-163	-2.17605e-163	-5.35262e-163	1.22556e-164	-8.82735e-164	-4.73047e-163	-1.89235e-163	-1.30089e-164	-4.02416e-163	-1.01447e-162	-3.56394e-163	-3.8512e-163	-3.48538e-164	1.06641e-162	1.15202e-162	-1.17339e-162	0
4.20905e-164	6.58556e-163	-7.08538e-163	-7.11148e-163	-3.82903e-163	1.25608e-163	6.67744e-163	-7.5849e-163	2.07971e-163	1.78476e-163	-6.97093e-164	7.43745e-163	-7.0694e-163	3.5456e-163	4.20653e-163	-2.17605e-163	-5.35262e-163	1.22556e-164	-8.82735e-164	-4.73047e-163	-1.89235e-163	-1.30089e-164	-4.02416e-163	-1.01447e-162	-3.56394e-163	-3.8512e-163	-3.48538e-164	1.06641e-162	1.15202e-162	-1.17339e-162	0
4.20905e-164	6.58556e-163	-7.08538e-163	-7.11148e-163	-3.82903e-163	1.25608e-163	6.67744e-163	-7.5849e-163	2.07971e-163	1.78476e-163	-6.97093e-164	7.43745e-163	-7.0694e-163	3.5456e-163	4.20653e-163	-2.17605e-163	-5.35262e-163	1.22556e-164	-8.82735e-164	-4.73047e-163	-1.89235e-163	-1.30089e-164	-4.02416e-163	-1.01447e-162	-3.56394e-163	-3.8512e-163	-3.48538e-164	1.06641e-162	1.15202e-162	-1.17339e-162	0
[truncated: 2,020 more rows]
