# Supplementary material for: A modified shuffled frog leaping algorithm with inertia weight
Source: Sci Rep. 2024 Feb 20;14:4146. doi: 10.1038/s41598-024-51306-1 (PMC11224354; doi:10.1038/s41598-024-51306-1)
Supplement: Supplementary file 1 — Supplementary Information. [file 41598_2024_51306_MOESM1_ESM.zip › data/F1/MSFLA_R_25.xls]

## Sheet: Sheet1
-0.965697	5.58965	2.52461	-1.81946	-1.04801	-2.4301	-9.02301	0.135268	8.84414	4.64537	1.24865	0.242895	-12.0024	1.17494	6.80043	-10.2185	-0.235704	-4.26748	-0.481421	-3.94173	-5.78616	-5.00427	-2.03107	-0.93226	3.44624	-0.807438	2.16903	-1.19785	7.30184	3.88091	712.416
0.644801	-0.0556865	-0.00110449	-0.330769	-0.0671784	-0.130968	-0.0434183	0.611555	-0.252314	-0.0298957	-0.701696	0.179996	0.0145817	-1.41279	0.698384	0.214389	0.118916	-0.0517152	0.517851	-0.0930915	0.180988	0.0147529	0.188101	-0.274805	0.151885	0.286496	-0.0323707	0.241639	0.11509	0.324141	4.76547
-0.00223411	0.0419088	-0.0495207	-0.0339952	0.0128449	-0.0155315	-0.0411285	-0.00667027	-0.101137	0.0593509	-0.0459511	0.0205164	0.00076563	0.0105637	-0.0329756	-0.0781817	-0.109003	-0.0231124	0.0158333	-0.0220879	-0.0828754	-0.0240978	0.0137742	0.00251715	0.0139492	-0.100947	0.046254	-0.00948498	0.0119436	-0.0511469	0.0672795
-0.000668199	-0.00337836	-0.00441644	-0.00268885	0.010926	0.00351265	-0.00289966	0.00355444	-0.00668321	0.00473647	0.00979321	-0.000542289	-0.0013469	-0.00192691	0.00948621	-0.013662	-0.00372953	0.0100283	-0.00443547	-0.00523541	-0.0043017	0.00196822	0.00499594	-0.00156446	-0.000576273	0.00435189	0.00688165	-0.00198728	0.00821929	-0.00366386	0.000999724
0.00120847	-0.000964965	-0.000176826	-2.6947e-05	-0.00125481	-0.000699185	-4.44302e-06	0.00111957	-0.00103916	0.00131555	-0.000329724	0.000901406	0.000380329	-0.00177601	0.000909721	-0.000355222	-0.000318717	0.000306659	-0.00011956	0.000355666	-0.000100725	-0.000355165	0.000306119	0.00105382	-0.000677209	0.00119285	0.00070819	-0.000142931	0.000408991	-0.000471063	1.81944e-05
-0.000115654	6.3204e-05	-1.84548e-05	-9.719e-06	-4.2541e-05	6.22118e-05	7.92318e-05	4.2425e-05	9.54346e-07	-5.85951e-05	-2.18031e-05	4.12543e-05	-7.12287e-06	5.30888e-05	4.58119e-05	3.30024e-06	-8.70702e-05	-0.000173776	-6.06323e-05	-7.41326e-05	8.39514e-05	9.20214e-05	0.000186569	1.34098e-05	6.67247e-05	-8.56912e-06	4.10957e-05	-4.8461e-05	-2.57779e-05	2.25601e-05	1.49345e-07
-1.91626e-07	6.22324e-06	-6.48495e-06	1.03387e-05	-1.13559e-06	3.29837e-06	-5.65784e-07	-1.83893e-07	2.38089e-06	-1.93133e-05	6.80384e-06	2.77609e-06	-1.10678e-06	-1.79944e-05	3.67407e-07	1.90664e-06	2.46321e-06	1.12824e-06	5.83708e-06	3.18784e-07	1.61163e-06	-1.30093e-05	5.89582e-06	4.53262e-06	1.77751e-06	9.1102e-07	-2.72355e-05	-6.11414e-06	6.27171e-06	-5.0687e-06	2.07853e-09
-4.36579e-07	-1.01473e-06	1.35804e-06	1.80129e-07	-3.58422e-07	-1.84721e-06	7.34147e-07	-9.64061e-07	3.59842e-07	-3.19304e-07	-1.86063e-06	-4.06174e-07	-2.94435e-06	-3.41489e-07	-3.06292e-07	-2.31933e-10	3.59834e-06	-2.52439e-06	6.05059e-07	-2.27612e-06	-9.22712e-07	-1.27723e-06	-1.36722e-06	5.7684e-07	-6.47165e-07	-1.43614e-06	-1.62547e-06	-1.34945e-06	-3.71718e-07	-4.98694e-07	5.77275e-11
-2.80713e-07	-1.82675e-07	1.0974e-08	-2.19512e-07	-1.94744e-07	-2.55879e-07	-3.79907e-07	5.77178e-07	6.65089e-09	-8.56215e-08	1.06955e-07	-1.36915e-09	-1.10148e-07	-1.86258e-07	-1.36131e-08	3.79357e-07	9.20624e-09	-1.48915e-07	-6.07555e-07	-5.99529e-08	3.00077e-07	-1.71294e-07	5.75354e-08	-3.76965e-08	3.04341e-08	2.13672e-07	6.81435e-08	1.03524e-07	1.51623e-07	6.96102e-08	1.55995e-12
3.78201e-09	-1.09842e-08	4.06405e-09	7.06421e-09	-1.15933e-08	-9.60768e-09	-2.7079e-08	7.37854e-09	5.44816e-08	-3.29958e-09	5.68944e-09	-8.55843e-09	1.06209e-08	2.57704e-10	3.87042e-09	-5.85887e-11	-4.53106e-08	-7.56103e-10	1.24472e-08	-6.45616e-09	4.61657e-09	-1.80327e-08	-1.84933e-08	-1.47924e-08	2.47455e-08	2.03701e-09	-1.22051e-08	2.02735e-08	1.13364e-08	-6.46061e-09	8.93268e-15
-1.09017e-08	1.81161e-09	1.28708e-09	1.11836e-09	5.19014e-09	-1.0034e-09	-4.68951e-09	-1.76964e-10	-4.90204e-09	-2.81011e-09	-3.44826e-10	2.78229e-09	2.78419e-09	5.58886e-09	-8.46481e-09	-5.68751e-09	3.62543e-09	3.83308e-09	-1.49488e-09	-1.66703e-09	-1.05645e-09	-1.75435e-09	2.1593e-09	-1.6022e-09	1.2792e-09	-5.24602e-09	4.57164e-10	-1.44455e-09	-3.99808e-10	2.26423e-09	4.38792e-16
1.81892e-10	-2.74202e-10	-2.14674e-10	1.18946e-10	1.68195e-11	-6.92905e-11	-3.28752e-10	4.33394e-10	1.47849e-10	8.42991e-11	2.37713e-10	9.56228e-11	-1.19755e-10	-4.65293e-11	9.39928e-11	-5.63688e-10	4.29007e-10	1.76165e-13	8.61662e-10	-1.85546e-10	-4.99676e-10	-1.50241e-10	-6.10672e-10	1.02082e-10	3.94485e-10	1.75627e-10	3.0109e-10	-1.25435e-10	-2.99351e-11	4.48823e-11	2.81949e-18
-5.06983e-11	2.02295e-11	4.30589e-11	5.68156e-11	-4.0503e-11	4.7352e-11	4.19881e-13	-2.0943e-11	3.67602e-12	3.63491e-11	-7.4833e-11	-9.77903e-12	3.39468e-11	6.04352e-11	2.30258e-11	-4.93039e-11	6.77526e-11	6.82995e-11	3.37527e-11	3.2032e-11	2.08193e-11	6.91878e-11	4.03182e-11	2.92579e-12	6.86643e-11	2.0747e-11	2.8242e-11	1.04533e-11	-4.02019e-11	-1.25745e-10	6.89346e-20
-1.39532e-12	2.6906e-12	-1.47774e-12	-6.65807e-12	2.25256e-12	9.86739e-13	4.36577e-12	3.40582e-13	-4.39431e-12	1.12781e-12	-5.26387e-13	-3.0794e-12	-3.66741e-12	-5.50625e-12	3.73085e-12	-1.9945e-12	-4.20169e-12	3.83441e-12	-7.22042e-13	-6.14653e-13	2.79957e-12	1.60066e-12	8.71954e-12	3.14204e-12	7.25342e-12	1.60497e-12	-7.83908e-12	1.35942e-12	-3.81516e-12	1.35183e-12	4.3736e-22
-4.63787e-13	-5.17631e-13	-9.41775e-13	-3.83326e-13	7.70058e-14	2.19874e-13	-2.55739e-13	1.51209e-13	-1.97044e-13	5.04485e-14	-1.03739e-15	4.69423e-13	3.6351e-13	1.22197e-13	-6.34044e-13	6.76138e-13	-4.79795e-13	2.09311e-13	1.85869e-13	8.63444e-14	-2.15723e-12	3.6622e-14	1.1776e-15	4.23257e-13	1.02551e-13	6.16375e-13	3.23663e-13	1.40901e-13	8.00277e-13	7.35787e-15	9.23311e-24
1.11849e-13	-6.02917e-14	1.79136e-14	-9.94524e-15	1.75431e-13	1.74846e-13	4.67547e-14	-1.5095e-14	2.38198e-14	-3.27283e-14	-1.36326e-14	3.87277e-14	1.13476e-13	-7.5043e-14	-2.88234e-14	2.318e-14	-1.0599e-13	-4.91474e-14	-2.50257e-14	4.07246e-14	-3.75542e-14	1.19805e-13	-8.64697e-15	1.13518e-13	-1.84645e-14	-4.9701e-14	6.76617e-14	-9.57584e-15	4.28555e-14	5.37133e-14	1.60389e-25
6.13473e-16	1.76145e-15	6.57841e-15	2.91634e-14	-2.69771e-15	-7.06071e-15	-9.46723e-15	9.81424e-15	-7.59388e-15	3.60343e-15	6.79198e-15	2.10885e-14	-7.87357e-16	-1.39689e-15	-1.06238e-14	1.12224e-14	-1.13566e-15	1.73512e-14	-1.37985e-14	-4.21388e-15	-3.38603e-15	2.09266e-14	-4.88907e-15	8.71885e-15	7.43691e-15	7.51963e-15	1.54154e-14	2.27506e-15	2.37132e-14	-1.60029e-15	3.92258e-27
1.02289e-15	-6.81756e-16	7.63374e-16	3.59007e-15	2.41857e-16	1.04046e-15	6.53067e-16	-2.06876e-16	1.86748e-16	6.19104e-16	-1.75828e-16	9.26408e-16	-2.66847e-16	1.56906e-15	2.9232e-15	-7.03719e-17	1.0347e-15	2.74341e-16	-1.03545e-16	2.38423e-16	-4.53239e-16	-2.55488e-15	-4.97078e-18	4.94019e-16	5.77877e-16	-8.32781e-16	4.18938e-15	-7.93235e-16	-4.34988e-17	-3.31313e-16	5.64929e-29
-5.75435e-17	-1.8269e-16	-8.72455e-17	-1.44757e-16	1.91026e-16	-2.27767e-16	-2.35473e-17	1.28185e-17	-3.99426e-17	-1.453e-16	1.34185e-16	-4.00892e-16	3.05075e-17	2.56601e-17	2.06241e-17	6.16755e-17	3.88532e-17	4.21693e-17	-2.90643e-17	-1.61612e-17	2.7397e-17	1.94256e-16	-6.92002e-17	2.75196e-16	6.67626e-17	2.203e-16	-2.41176e-16	-3.11125e-17	-8.07074e-17	2.85848e-16	6.85334e-31
-6.00796e-18	5.86711e-18	1.811e-17	1.75359e-18	-2.4182e-17	1.14672e-17	-7.97542e-18	-3.80705e-17	-2.99248e-18	-9.04437e-18	-3.79198e-17	-1.80603e-17	-3.13596e-17	-1.8245e-18	-5.49518e-19	1.97309e-18	-9.73183e-18	8.02191e-17	-5.68122e-18	1.97571e-17	9.07121e-19	-2.90526e-17	-3.83161e-18	1.18745e-17	8.73889e-18	8.96855e-18	4.99282e-19	-1.21953e-17	-4.30861e-17	6.37693e-18	1.56324e-32
-1.51322e-18	-3.14422e-19	4.35232e-19	-7.00535e-19	-1.87327e-19	3.65031e-19	9.10358e-19	3.13851e-19	1.55656e-18	-9.35948e-19	2.24649e-18	-1.39006e-19	2.11013e-18	-2.74325e-18	-2.95573e-20	8.54485e-19	9.19705e-19	3.39658e-18	-3.77204e-18	-7.82244e-20	9.67412e-19	2.44261e-18	-6.26026e-19	-1.54477e-18	1.60374e-18	-6.30089e-20	1.37323e-18	2.71741e-19	1.30768e-19	-6.20328e-19	6.64735e-35
1.68611e-19	-4.28427e-19	-4.67359e-20	1.90686e-19	6.87327e-20	-2.15483e-19	4.07923e-20	4.46684e-20	-2.66523e-20	-1.12725e-19	1.47356e-19	1.44771e-19	-3.00292e-20	-2.44485e-19	-1.8901e-19	-1.85254e-19	-1.67669e-19	6.72785e-20	-7.8545e-20	-8.65251e-20	8.93933e-20	6.11649e-20	7.58786e-19	-1.35499e-19	1.1713e-19	-1.19773e-19	-1.48165e-19	6.03843e-19	1.64346e-19	4.22479e-19	1.76443e-36
-2.15019e-20	-5.63334e-20	-1.45198e-20	4.25486e-21	-8.56556e-20	4.10523e-22	1.32772e-21	-3.04001e-21	-7.20941e-20	5.29858e-20	-2.47153e-20	-3.92332e-20	4.72245e-21	7.41381e-21	4.59811e-20	3.93351e-22	-2.68379e-21	-4.70151e-22	-1.47675e-21	1.11473e-20	-3.04044e-20	-8.90977e-21	5.02938e-20	-3.47159e-20	-2.99837e-20	1.16483e-20	-3.53888e-20	3.43119e-20	1.59171e-20	6.28108e-21	3.21891e-38
8.04056e-22	1.07333e-20	-4.83748e-22	-4.89814e-21	6.50857e-22	7.2573e-21	-1.48449e-21	3.21309e-21	-5.35939e-22	-2.23751e-21	5.25717e-22	-6.8397e-21	3.56646e-21	-2.36363e-22	-2.43671e-21	-9.45507e-21	-1.15231e-21	-2.8205e-22	2.85136e-21	4.48278e-21	-9.5333e-21	1.51268e-21	1.76251e-21	3.29706e-21	-3.40062e-21	-2.26651e-21	2.23479e-21	7.57506e-22	4.45425e-21	-3.51814e-21	5.57428e-40
-1.79196e-22	-6.11567e-22	1.98785e-22	7.68766e-23	-5.85591e-22	5.76852e-23	5.50973e-22	-3.78349e-22	-1.25553e-22	8.15931e-22	2.12793e-22	3.12807e-22	1.26725e-22	-9.58469e-22	-5.39508e-22	2.61149e-22	6.06863e-22	-9.70779e-24	1.81807e-23	2.15585e-22	-3.63143e-22	2.79669e-22	9.52542e-23	3.8051e-23	1.09155e-21	-2.52536e-23	-5.40992e-22	-2.63943e-22	-9.23743e-22	-5.47786e-22	6.70676e-42
-2.4633e-23	-2.65857e-23	1.31969e-22	-1.22702e-22	-1.18641e-23	-5.53186e-23	3.52154e-23	2.26683e-23	3.75036e-23	5.76904e-23	-5.07547e-23	9.95524e-24	-3.62046e-23	-7.0822e-23	-1.79666e-23	1.64244e-23	-2.4946e-23	4.97377e-25	2.30293e-23	4.01859e-23	4.03276e-23	-7.54044e-24	-1.33529e-22	-2.32739e-23	6.93519e-23	2.79458e-23	9.9321e-23	-1.07558e-23	3.34078e-24	-6.20127e-23	9.53194e-44
-1.69934e-24	-1.9826e-24	5.17872e-24	-1.61347e-24	-7.7954e-24	4.51126e-24	-3.42537e-24	5.22542e-24	-1.83987e-24	7.62717e-24	3.60698e-24	6.09637e-24	-7.83759e-24	2.31987e-24	-8.25741e-24	3.15158e-24	2.7634e-24	-7.13512e-24	-3.71421e-24	-9.63847e-24	7.2221e-24	3.29741e-24	1.51976e-24	1.5397e-23	-3.12236e-24	-4.19858e-24	3.04357e-24	-7.12015e-24	-1.37644e-23	5.15602e-24	1.18409e-45
-2.32685e-25	4.54914e-26	-7.74779e-25	4.75026e-25	-6.97267e-25	-2.54915e-26	4.73045e-25	1.18217e-24	3.89248e-25	-1.01712e-24	1.85293e-25	-6.56654e-25	1.69055e-25	4.54729e-25	-1.12423e-24	7.8078e-26	-4.34439e-25	-2.21371e-24	2.33345e-25	5.6194e-26	-1.02211e-25	-1.11226e-24	-1.54869e-24	1.60766e-24	-1.23578e-24	6.13447e-26	3.37943e-25	-1.41131e-25	-7.97453e-25	-3.01313e-24	2.89045e-47
-2.02763e-26	-2.57854e-25	1.63003e-25	-1.20779e-26	-4.2647e-26	-5.46543e-26	-5.7616e-28	-8.48688e-27	4.12238e-26	9.53272e-26	-9.66415e-26	1.31787e-25	-1.04101e-25	1.44409e-25	-7.50239e-27	1.18683e-26	-1.11611e-25	2.04636e-26	1.98545e-26	8.8178e-26	-5.87859e-26	3.034e-26	3.21159e-26	9.02078e-26	5.1875e-26	1.43962e-25	-3.70534e-25	2.05368e-26	1.51083e-25	-4.02569e-26	3.88047e-49
5.26483e-27	-3.47364e-27	1.80649e-26	1.45648e-26	1.64215e-26	-5.4932e-27	2.63479e-26	-1.84568e-26	-2.85464e-26	-3.6329e-27	1.62222e-27	1.34687e-26	-5.9845e-27	-1.3462e-27	5.22506e-27	2.50595e-27	5.61649e-27	5.74655e-27	4.45561e-27	7.43047e-27	6.05684e-27	1.2473e-26	-5.06415e-27	-1.66888e-26	1.78219e-26	-6.30189e-27	1.63791e-26	8.46797e-27	-9.54638e-27	3.44477e-27	4.43267e-51
2.88193e-27	2.0164e-28	7.48473e-29	-2.49802e-27	1.54633e-27	-1.68207e-27	-3.57085e-27	1.88643e-28	-3.04989e-27	-1.07874e-27	-1.52464e-27	-1.03003e-27	-2.17804e-29	2.1746e-27	8.22198e-30	9.17233e-28	-1.71255e-27	-4.50316e-28	-1.16739e-27	3.49621e-28	8.08987e-28	1.98953e-27	-5.77166e-28	1.53695e-27	4.32041e-27	8.32007e-28	-1.9339e-28	-7.77748e-28	9.04258e-29	-3.11353e-28	8.40549e-53
2.68832e-28	1.06456e-28	1.46675e-28	-1.35038e-28	3.33397e-29	-1.67343e-28	1.46949e-28	-5.20062e-28	1.41561e-28	2.89499e-28	-1.4532e-28	-1.51991e-28	-1.90125e-28	-1.97644e-28	-1.9083e-28	-6.87525e-29	-8.72676e-29	-2.56287e-28	-2.61989e-28	4.91707e-29	-5.0959e-29	-3.47225e-28	-2.92408e-28	-2.88285e-29	-2.45824e-28	6.46442e-29	-1.99427e-28	5.03315e-28	-2.40286e-28	1.53689e-28	1.50186e-54
-3.03704e-30	-4.03105e-29	7.16632e-30	1.62307e-29	9.0447e-31	1.44455e-29	2.13262e-29	1.90103e-29	7.37214e-30	2.43471e-29	-1.5389e-29	-4.52459e-30	-7.78465e-29	1.21471e-29	1.74991e-29	6.63995e-30	1.88464e-30	1.76445e-29	-3.736e-31	-1.60185e-29	-1.52002e-29	1.3522e-29	4.16017e-29	-8.40544e-31	-3.37715e-29	-8.17652e-30	2.58204e-30	-1.25737e-29	-1.96396e-29	-1.07876e-29	1.50281e-56
2.82401e-30	2.44761e-30	-1.12119e-30	2.5686e-30	2.58403e-30	3.15631e-31	4.45222e-30	5.13068e-31	3.70274e-30	8.02509e-31	-8.63411e-31	6.45393e-31	1.45808e-30	4.6853e-31	4.32361e-30	-1.27052e-30	9.24329e-30	1.45757e-30	-1.67737e-30	-3.1489e-30	3.16366e-31	2.99239e-31	4.81914e-30	1.88719e-30	8.20381e-31	-7.383e-31	3.15238e-31	1.97276e-30	-1.88741e-30	-1.97798e-31	2.22931e-58
-4.33197e-31	-6.40717e-32	9.42534e-33	2.28353e-31	-8.05606e-31	6.82749e-32	2.75113e-32	4.12232e-31	-4.24727e-31	-1.48113e-31	-8.71904e-31	-7.80496e-31	4.55878e-32	1.05455e-32	1.24861e-31	1.86838e-31	-3.04081e-31	-5.31281e-31	1.58841e-31	2.03826e-31	-7.87576e-32	-1.19369e-31	-3.07075e-31	8.10804e-31	-5.43825e-32	1.13761e-31	-1.639e-31	1.92239e-31	-1.0496e-31	8.92136e-33	3.99723e-60
2.74789e-32	-5.04508e-33	-1.31952e-32	1.14381e-32	-5.19063e-32	2.15738e-32	1.30541e-31	4.48255e-32	-5.01735e-32	-9.53013e-33	-4.62841e-32	5.42192e-32	5.05122e-32	9.06281e-33	-6.52344e-32	-8.01548e-32	-6.42773e-33	-5.87123e-33	-4.60697e-33	-1.40522e-32	-5.85173e-32	-9.0235e-32	4.62002e-32	1.67128e-32	2.06564e-32	2.43677e-32	2.77889e-32	-6.24393e-32	-2.32885e-32	-5.72203e-32	6.80823e-62
7.55631e-33	7.2997e-33	-1.36755e-33	2.58801e-33	-2.30427e-33	3.31675e-33	4.64831e-34	5.52685e-33	1.63006e-33	-2.60721e-33	-4.7596e-33	-5.93508e-33	1.68368e-33	1.19288e-32	-1.4219e-33	9.96973e-33	1.069e-32	-1.81479e-33	4.62558e-34	1.33484e-33	1.04296e-33	1.00465e-32	-2.56074e-33	5.0929e-33	-7.92662e-33	-3.30643e-33	9.34654e-33	-5.58368e-34	9.09007e-35	-1.03297e-33	8.96494e-64
-4.96388e-34	-2.14975e-34	-1.03849e-33	-3.81002e-34	-1.04156e-33	-3.99916e-34	8.57543e-34	2.07581e-34	-3.47964e-34	-3.29824e-34	2.7289e-34	-1.27004e-33	-6.25853e-34	1.57953e-33	2.45083e-34	-1.75615e-34	2.65656e-34	5.34833e-34	8.91571e-35	5.10311e-35	1.44391e-34	2.31379e-33	2.85508e-35	-3.61256e-34	2.60193e-34	-4.96049e-35	6.47482e-34	2.23281e-34	5.44259e-34	9.86933e-35	1.51525e-65
-7.47827e-35	-1.86408e-35	3.56892e-35	-9.33304e-36	2.14394e-34	1.06987e-34	-3.17989e-35	1.58055e-34	5.10578e-35	2.35896e-35	-9.921e-35	3.50151e-35	1.31745e-34	7.63927e-35	1.68114e-34	-1.54094e-36	6.30802e-35	-5.06284e-35	1.0396e-34	1.20388e-34	-5.88224e-35	6.77505e-35	-1.07736e-34	8.77895e-35	-1.00883e-34	-1.44856e-34	-6.44512e-35	4.68183e-35	4.25978e-35	-1.51513e-34	2.77878e-67
1.30666e-35	2.23914e-37	6.50115e-37	-1.7565e-35	6.71117e-36	-2.94573e-36	3.69394e-37	-7.3982e-36	3.13946e-36	-8.74134e-36	1.17581e-35	1.17624e-35	-2.60919e-36	9.63269e-36	5.69877e-36	-7.40934e-37	6.65201e-37	-1.78372e-36	-1.00012e-37	-7.86365e-36	-7.10541e-36	-1.06429e-35	-3.94542e-36	4.02551e-36	1.16037e-35	-3.89515e-37	4.97553e-36	-1.12539e-35	1.4751e-36	-9.63434e-36	1.72602e-69
5.389e-37	-2.17255e-36	1.22083e-37	-2.57831e-36	3.11127e-36	-6.42508e-38	-3.54994e-36	-1.80146e-36	-5.87709e-37	2.53493e-36	7.46802e-37	2.05642e-37	-4.90056e-37	4.90549e-37	2.88862e-37	2.11514e-37	-2.32948e-36	-2.20458e-36	2.11442e-36	1.94087e-38	1.10785e-37	2.19083e-36	-2.68261e-36	9.64524e-37	3.58231e-37	-1.48157e-36	7.82155e-37	-1.0755e-36	1.5762e-38	-4.61138e-37	7.7186e-71
1.81189e-37	1.19237e-37	1.97468e-37	1.17436e-37	-8.88633e-38	-2.26233e-38	-1.90074e-38	1.83317e-37	1.67991e-37	7.68057e-38	1.39841e-37	1.67746e-37	-1.56218e-37	-1.09923e-37	2.04455e-38	-2.36099e-38	-6.75591e-38	9.98265e-38	-1.58293e-37	1.10366e-37	5.95111e-38	7.82775e-39	2.66801e-38	2.29973e-37	2.53977e-37	-1.72496e-37	5.38084e-39	-8.24601e-38	9.94516e-38	-1.09062e-37	4.93326e-73
3.1481e-40	-2.47417e-39	-7.44228e-38	-1.19169e-38	1.67072e-38	-9.22429e-39	-2.76685e-39	2.26113e-39	-5.7366e-39	-1.31084e-39	6.73616e-39	3.17739e-39	-2.53894e-38	-8.41339e-39	-1.99952e-39	-1.26091e-39	-3.53487e-39	3.09807e-38	-4.52108e-40	4.46769e-39	-8.33947e-39	1.01773e-39	2.55277e-38	-4.75694e-39	-4.23271e-39	1.02672e-38	3.18835e-38	-3.86512e-38	-3.15091e-39	-7.3158e-39	1.13096e-74
-3.89227e-39	-2.33887e-39	-2.28548e-39	2.51244e-41	-5.0854e-39	-6.00751e-39	1.65342e-42	1.93118e-39	-6.18694e-39	9.22856e-40	1.9272e-40	-1.5888e-39	3.23224e-39	3.09569e-39	-4.81074e-39	7.41259e-39	1.15253e-39	-7.26712e-40	-2.50153e-39	5.13205e-39	3.89174e-39	-3.39105e-39	1.78236e-39	7.10991e-39	1.4473e-39	-3.66036e-40	-8.9204e-40	-6.16434e-42	-3.90748e-39	-3.23706e-41	3.64455e-76
-4.60234e-40	-1.14859e-40	-6.97394e-41	1.02222e-40	-6.72451e-40	3.8209e-40	1.30972e-40	6.46781e-41	3.43111e-40	1.10903e-40	-2.37679e-40	2.51477e-41	4.25544e-41	-9.65168e-41	2.47194e-40	5.85761e-40	-2.3996e-40	3.21967e-40	2.49323e-40	5.05699e-41	1.27734e-40	-3.89179e-41	-9.08344e-41	4.2361e-41	-1.5655e-41	3.31369e-41	-3.05873e-40	-3.94013e-42	3.16374e-40	5.85909e-41	1.91462e-78
5.41556e-41	3.15394e-41	2.34987e-41	1.26119e-41	-1.79202e-40	-2.15881e-41	5.96657e-42	2.98782e-42	-3.28629e-41	-3.62789e-41	-1.34745e-42	-2.51569e-42	-6.0104e-41	2.96825e-42	-2.32632e-41	-1.51799e-41	4.67916e-41	-4.2617e-41	1.09485e-41	-3.47009e-41	-9.98956e-42	1.28408e-41	-2.94384e-41	-1.68865e-41	5.16903e-42	-8.0387e-41	2.10995e-41	3.49193e-41	-1.16693e-41	3.15915e-41	6.00938e-80
3.91346e-42	-8.11538e-43	-3.22945e-42	1.63083e-43	-6.52188e-42	5.87679e-43	1.05968e-43	1.4243e-42	-1.31549e-42	-8.52587e-43	2.9192e-43	-1.79246e-42	-4.08453e-43	-3.94166e-43	1.45566e-42	-5.22519e-42	-4.10659e-43	3.0921e-43	1.13733e-41	-2.56936e-42	-6.0535e-42	1.26037e-41	5.10064e-42	4.53819e-43	1.53932e-42	-3.77288e-42	1.66047e-42	-5.72416e-43	-1.93669e-42	-1.09345e-42	4.89423e-82
2.04114e-43	1.32384e-42	4.11506e-44	-1.40104e-43	1.70169e-42	1.1281e-43	3.1016e-43	-5.49291e-44	-6.30223e-43	1.87432e-43	-1.50535e-42	-2.22015e-43	6.77383e-44	1.0536e-43	6.72971e-43	9.44564e-44	5.75556e-43	7.10784e-44	-2.22726e-43	-5.42898e-44	-1.02647e-43	-1.90038e-43	3.56649e-43	4.99122e-43	9.06906e-44	-1.07633e-43	-4.97287e-46	-1.93828e-42	-4.26599e-43	-1.40981e-43	1.28388e-83
5.14586e-44	7.43204e-44	-5.95642e-44	1.40327e-45	7.62693e-44	-3.28405e-44	-5.57072e-44	-7.85534e-44	3.47775e-44	-1.10992e-44	1.46723e-44	2.53308e-44	-1.90336e-44	5.4917e-44	-2.52468e-43	-1.52781e-44	-8.70914e-44	-1.63656e-44	1.1697e-43	3.38706e-44	5.22614e-44	-2.09369e-45	1.03422e-44	-3.42401e-44	4.76373e-44	-6.78039e-44	1.87425e-44	-6.54476e-45	-3.16409e-44	-4.38395e-44	1.34313e-85
-4.222e-45	2.27962e-45	-5.89511e-45	-4.56564e-45	2.88153e-44	-5.91295e-45	8.41603e-45	5.83455e-45	3.33915e-45	-1.39546e-44	-5.82588e-45	-9.65843e-46	-1.03348e-44	-7.0466e-45	-7.05509e-45	-1.12875e-44	-3.13332e-45	5.08505e-45	1.09852e-45	-1.15525e-44	-9.99686e-45	1.12183e-44	2.64393e-45	3.14273e-45	-2.75613e-46	5.11961e-45	2.24372e-44	-1.38625e-44	-6.93702e-45	-5.34573e-45	2.83475e-87
2.01042e-45	-2.13817e-46	5.93311e-46	1.81686e-45	5.68982e-46	4.63071e-46	1.12369e-46	-1.43829e-45	5.56263e-46	-3.20302e-46	2.05237e-46	1.28685e-45	-8.72306e-46	2.59028e-46	-6.7781e-46	7.60555e-46	-1.51495e-45	1.611e-46	-5.2959e-46	4.18262e-46	1.58068e-46	1.84589e-47	-7.27775e-46	-1.23888e-45	-8.96231e-46	-1.6794e-46	-3.43055e-46	-5.15546e-46	3.81828e-46	2.95511e-45	2.92956e-89
1.78878e-46	5.4271e-47	-3.82618e-46	3.24549e-47	-1.5374e-46	-3.24934e-47	1.20443e-46	1.21371e-47	1.18163e-47	1.83537e-46	2.03075e-46	-5.84711e-47	-1.44044e-46	2.97122e-47	-1.05567e-46	1.14606e-46	-2.75035e-47	-4.46229e-47	-8.29074e-47	-2.51967e-46	4.10853e-46	3.48282e-46	1.99074e-46	-2.24659e-46	1.88223e-46	1.52893e-46	-9.16808e-47	-4.71463e-47	8.76505e-47	5.30823e-47	8.79376e-91
-1.83884e-48	3.84372e-47	-1.26099e-48	2.07824e-47	-6.54441e-48	-8.03565e-48	-3.97483e-48	-9.0261e-49	-2.30787e-47	8.58166e-49	6.61893e-48	-1.44264e-47	-1.82587e-48	7.27054e-49	7.48381e-48	-1.22777e-47	3.60373e-48	-1.03778e-47	1.38314e-47	1.78713e-48	-2.67377e-47	2.48718e-47	-2.71155e-48	-1.65982e-47	1.04459e-47	-6.78437e-48	3.40078e-48	-1.82193e-47	2.26266e-47	-4.44733e-48	5.99616e-93
-1.33592e-48	2.93186e-49	-7.38515e-49	-1.3092e-48	-1.94638e-49	-1.68038e-49	-1.18828e-49	1.2247e-48	-4.64651e-49	1.86367e-48	-5.63357e-49	3.15174e-48	-2.19085e-48	-1.82317e-49	-5.97193e-49	1.70935e-48	-1.18816e-48	4.66034e-48	-1.5435e-48	1.92836e-48	3.23623e-48	-1.60612e-48	3.15811e-49	-1.53483e-48	2.90575e-48	-1.14893e-48	-1.40971e-48	7.82182e-50	-2.10856e-49	-2.36231e-49	8.43586e-95
-2.38329e-50	7.8309e-50	-1.2767e-49	3.00041e-49	-1.05728e-49	7.60676e-50	-7.61595e-49	-2.94438e-50	3.15826e-49	-1.01006e-50	1.25151e-49	2.68443e-49	1.91331e-49	1.28995e-50	1.64701e-49	3.41528e-49	-5.10803e-49	-2.53189e-49	8.17616e-50	9.94477e-50	-8.89365e-50	-1.64728e-49	1.76104e-49	-1.92737e-49	2.98909e-49	-2.21491e-50	1.31938e-49	-1.37758e-49	5.57957e-50	-8.42571e-51	1.65321e-96
3.93776e-50	-2.41115e-50	1.82617e-50	-2.69323e-50	7.70545e-51	6.92021e-50	5.02714e-50	-1.85431e-50	-4.18947e-50	2.06704e-50	2.30311e-50	-3.27859e-50	-1.37049e-50	-2.07366e-50	-1.76255e-50	-2.85726e-50	-4.74746e-50	-7.92478e-51	1.85477e-50	4.336e-50	1.36886e-50	4.79449e-50	2.63717e-50	4.0296e-50	-8.94115e-51	1.51123e-50	-4.62896e-50	6.56052e-51	-5.08703e-50	1.53193e-50	3.11055e-98
-1.09332e-51	5.70189e-52	1.98224e-52	8.80332e-52	-2.67208e-52	8.63912e-51	-5.27955e-51	4.89261e-51	3.06291e-52	-6.25992e-53	-1.73269e-51	-1.22894e-51	-5.65068e-52	-5.3879e-51	-2.78738e-51	2.87591e-52	6.49631e-52	5.69678e-53	3.29217e-52	-3.82108e-51	-4.68377e-52	-2.03925e-51	-6.55239e-52	-8.94029e-52	-4.3589e-51	-3.72666e-51	1.03589e-50	-4.96791e-51	-4.21826e-51	-4.37532e-51	3.93217e-100
3.48999e-53	-5.16494e-52	2.58945e-52	-2.9487e-52	6.06802e-55	-1.13204e-52	-1.07631e-51	-2.10505e-52	-1.53989e-52	5.47293e-52	-2.19092e-53	-7.69602e-53	-1.38869e-53	9.0556e-54	-8.70089e-53	5.88307e-54	-5.5869e-53	7.63267e-53	9.00457e-53	4.98825e-53	6.95208e-54	-7.48801e-52	4.04565e-53	8.76736e-53	-1.91214e-52	4.73463e-52	1.98263e-53	-5.25941e-53	-1.34997e-52	-4.68944e-52	3.06672e-102
1.68301e-53	7.12267e-54	1.55284e-53	-1.28621e-53	-3.92703e-53	6.72425e-53	-5.19902e-53	2.98226e-53	8.88527e-53	-1.18592e-53	-8.39635e-53	-4.9602e-54	2.99546e-54	5.89298e-53	2.95889e-53	-2.4675e-53	-8.13914e-54	-2.65707e-53	-3.1949e-53	1.76699e-53	6.49064e-53	3.07513e-54	6.027e-53	-2.80544e-55	-2.03807e-53	1.75093e-53	-1.44644e-53	-9.83186e-53	-2.73201e-54	5.04132e-54	5.10632e-104
-6.18202e-55	-4.17611e-54	3.47234e-54	-1.43883e-53	3.04115e-54	2.97947e-54	-6.10844e-55	1.80137e-55	-4.07828e-54	-3.63992e-54	-2.90598e-54	6.18322e-56	-2.59814e-54	-1.38738e-53	2.06064e-55	5.65199e-54	1.80309e-55	-2.78364e-54	5.50359e-54	2.11694e-53	1.15854e-54	3.80716e-54	-4.14486e-54	-3.26215e-54	-6.86182e-56	1.3252e-54	3.20038e-54	-2.9081e-54	-1.50849e-53	7.09101e-55	1.30337e-105
-1.02362e-54	-7.12886e-55	1.57508e-54	-8.36036e-55	6.7934e-55	-6.15982e-55	-1.45389e-54	3.28751e-55	1.0433e-54	9.93143e-55	6.63217e-55	1.1463e-54	-1.26058e-54	5.34566e-55	1.03521e-54	-5.674e-56	-2.96488e-55	-9.91273e-56	1.81656e-54	4.30855e-55	-1.14003e-54	-1.24795e-54	-8.72423e-55	-7.28638e-55	1.08223e-54	-1.24519e-54	1.20919e-54	2.98131e-56	-1.47608e-55	1.67312e-54	2.93152e-107
-2.55359e-56	1.60702e-55	9.42403e-57	-4.70491e-56	1.64478e-55	-4.41991e-56	-1.08309e-56	2.96338e-56	1.6977e-55	-1.75112e-56	2.46552e-56	-2.70376e-56	-4.20434e-56	-7.15522e-56	1.05117e-56	-3.24905e-56	-6.74911e-56	1.93082e-55	1.60056e-56	7.56112e-57	-2.7779e-55	-5.31534e-57	-2.24057e-56	1.23735e-56	2.98095e-56	2.54895e-55	-1.36546e-56	-1.57187e-55	5.01657e-56	-1.91225e-56	3.1094e-109
2.07453e-56	-2.77325e-57	-2.03853e-56	-5.68627e-58	-5.32384e-57	-2.67349e-58	-2.46254e-57	-1.69081e-56	-9.9495e-58	5.0322e-57	2.79765e-57	-1.51805e-56	9.99967e-58	1.02518e-56	1.41188e-57	3.42097e-56	-2.14191e-56	4.8381e-57	-3.42137e-57	-4.23431e-57	2.6303e-56	-5.26276e-57	1.14407e-56	9.39467e-57	-5.31467e-57	-5.31701e-57	7.78728e-57	1.43253e-56	-8.9982e-57	-7.08482e-57	4.62133e-111
-4.16343e-58	-2.13109e-57	7.23193e-59	2.35157e-57	6.81769e-58	1.411e-57	2.15821e-58	3.27128e-58	6.2186e-58	-1.11782e-57	-1.42936e-58	-1.38148e-57	9.48141e-58	1.18424e-57	1.57021e-57	-7.13134e-58	1.02883e-57	-1.15615e-58	-6.90528e-58	2.3587e-58	1.07534e-57	1.11343e-57	-1.04333e-57	-2.30592e-57	1.43829e-57	-3.42261e-57	2.0807e-57	2.84561e-57	9.44317e-58	9.81687e-58	6.01714e-113
-4.15014e-59	1.97677e-60	-5.7638e-59	-3.25544e-59	8.48637e-59	2.7867e-58	-1.43774e-58	1.2813e-58	-2.05747e-58	-3.15133e-58	-8.54392e-59	2.36579e-58	-1.66738e-58	-3.11929e-59	5.48113e-60	3.43603e-58	1.24541e-59	-1.55006e-58	4.80605e-60	-1.40911e-58	7.66739e-59	9.52755e-59	1.30195e-58	3.06486e-59	8.85992e-59	6.32671e-58	-1.70806e-58	-4.12344e-59	3.26732e-59	8.68846e-59	1.00436e-114
2.66222e-59	-9.46256e-60	8.63484e-60	1.63632e-59	-4.78111e-61	-2.73131e-59	-1.50345e-59	7.2622e-59	-2.52396e-59	1.76599e-59	9.01693e-60	1.14233e-59	3.2856e-60	-1.08039e-59	7.87691e-60	-4.02441e-60	1.46492e-59	6.23572e-59	2.63248e-59	4.7441e-60	1.14238e-59	-6.03616e-60	-6.15503e-61	-1.79008e-59	-2.63432e-59	-8.17348e-60	4.18513e-60	1.73028e-59	2.60004e-59	-1.4112e-60	1.58152e-116
1.98138e-61	1.97942e-60	1.46217e-60	4.8872e-61	7.21218e-61	-2.21127e-61	2.61289e-60	2.35266e-60	-1.01673e-60	-1.46904e-60	3.08721e-60	3.73719e-60	-9.64956e-61	2.34837e-60	9.54428e-60	1.72541e-60	5.2528e-60	1.60337e-61	-1.16966e-60	1.33744e-60	1.85584e-61	1.35655e-60	-1.27673e-60	7.87451e-61	7.70116e-60	1.66702e-60	1.2397e-60	2.7029e-60	1.1024e-60	-3.83506e-61	2.53662e-118
-4.91258e-61	-5.26506e-61	-2.59826e-61	-8.52757e-61	-6.59491e-62	1.73632e-61	-3.09359e-61	-4.90619e-61	-9.1062e-61	1.06767e-61	5.1276e-61	-1.5134e-61	-5.54541e-61	-1.10166e-61	-4.33743e-61	-3.46462e-61	-2.09427e-61	6.9802e-61	5.62087e-61	1.51e-61	-4.33429e-61	-2.42203e-61	-7.08811e-61	-1.75282e-62	2.53172e-61	-2.41386e-61	1.07422e-61	3.82366e-61	3.63691e-61	-3.16209e-61	5.56987e-120
-4.78494e-62	-9.61661e-63	1.98535e-62	3.8819e-62	-6.59434e-62	2.85475e-62	-6.92281e-63	-6.91466e-62	-1.82384e-62	-6.21309e-62	3.4953e-62	-2.15639e-62	-4.28185e-62	-2.51711e-63	-1.69575e-62	4.24198e-63	2.90153e-62	-2.75291e-64	8.27347e-62	5.91101e-62	2.45343e-62	4.19512e-62	-5.60655e-62	3.82479e-62	-5.39742e-62	-1.68463e-62	-2.3072e-63	-2.77289e-62	-5.74659e-62	3.46623e-63	4.77354e-122
-1.72531e-63	6.3003e-63	-5.43135e-63	3.21891e-63	-4.88865e-63	1.07652e-62	2.00783e-63	-5.63454e-65	-1.69218e-63	-6.88425e-63	1.03299e-62	6.97818e-63	-2.53963e-63	3.15627e-63	-1.01017e-62	-4.7156e-63	-2.73442e-62	-7.86835e-63	4.9595e-63	-2.0455e-63	7.6995e-64	1.09651e-62	-2.59327e-63	1.69874e-63	-2.92717e-63	-4.65981e-63	1.14529e-63	-1.79821e-62	2.27498e-63	-1.11301e-63	1.9029e-123
5.87615e-65	-3.5986e-65	2.73372e-64	-5.14968e-64	-5.36388e-65	-6.3647e-64	-2.1603e-64	1.21757e-63	-3.27422e-64	-1.04334e-63	-8.05273e-65	1.03353e-63	-3.04004e-64	-6.15997e-64	-4.85495e-64	-5.03723e-65	4.82835e-64	-4.41599e-64	9.28687e-64	-1.00369e-64	-4.54319e-64	-8.51934e-64	2.08534e-64	-1.08351e-63	2.95238e-64	-2.46568e-64	6.88678e-66	1.49195e-63	1.15015e-63	-9.71853e-64	1.3354e-125
4.24329e-65	2.83515e-65	1.2874e-64	-1.27091e-65	-6.52554e-65	1.01104e-64	-1.44786e-65	8.91018e-65	-3.06317e-67	-2.85174e-65	2.23944e-66	-4.30959e-65	-3.39395e-65	-8.00393e-65	-1.51513e-66	6.74818e-65	6.1215e-66	-1.76434e-64	2.20695e-65	-5.54361e-65	-1.58668e-64	-1.51331e-65	2.38275e-64	6.58987e-65	3.37272e-66	-5.30491e-65	-3.34316e-65	8.38365e-66	-8.27515e-65	-1.01806e-64	1.99233e-127
-2.30459e-65	-6.51653e-66	7.33733e-66	-1.60751e-65	6.39496e-66	-1.75755e-65	-1.7738e-65	-4.66443e-65	1.03206e-65	-1.37529e-65	-2.40568e-65	7.45091e-66	4.17802e-66	-8.70957e-66	-4.45247e-65	1.40409e-65	-4.43401e-66	-5.02854e-66	-4.98175e-66	-1.37622e-65	1.50629e-65	5.46773e-66	1.75527e-67	7.98075e-67	-6.28035e-66	1.39302e-65	1.34609e-66	9.8745e-66	-2.33019e-65	8.8631e-66	8.39972e-129
9.55913e-67	9.36748e-67	4.56563e-66	-6.95459e-67	1.12806e-66	-1.25648e-66	1.91479e-66	1.58577e-66	6.75088e-67	-1.69733e-66	-1.58462e-66	3.44663e-67	-3.40173e-67	9.52444e-67	2.16554e-67	2.14032e-66	-5.09346e-67	-2.1511e-66	-1.50756e-66	-1.96865e-66	-8.52074e-67	-1.56682e-67	5.56026e-67	2.18441e-66	-1.66339e-66	5.90039e-67	2.88959e-66	2.21098e-67	3.46937e-66	-1.74364e-67	8.42165e-131
-7.10499e-69	1.23267e-69	-5.71725e-68	3.64292e-68	1.55591e-67	-5.76764e-68	-6.85799e-68	-2.07768e-67	1.71131e-68	-6.34301e-68	-2.42062e-67	5.2222e-68	-5.85785e-69	-2.46715e-67	-2.39369e-67	8.40267e-68	-8.31202e-68	1.46443e-67	-1.73521e-67	1.29137e-67	-3.24204e-68	2.6842e-68	-2.48367e-67	-7.88253e-68	-3.99156e-68	-2.99077e-67	8.24032e-68	2.53711e-68	2.32984e-68	-2.20885e-67	5.63571e-133
2.92154e-68	5.00921e-69	-4.77337e-68	8.09827e-69	9.88883e-69	-2.01988e-68	2.61114e-69	-8.35822e-69	5.34438e-69	5.51673e-69	3.92946e-69	-1.32758e-69	1.057e-69	-2.53198e-68	-3.79972e-68	1.51514e-68	-9.09669e-69	-6.20362e-69	8.35554e-69	4.90957e-69	-8.72248e-69	8.66118e-69	-1.32974e-68	2.7743e-69	1.71277e-68	2.57794e-69	-2.72467e-68	2.19388e-69	4.58611e-69	4.29659e-69	7.83441e-135
-3.59601e-70	-5.28106e-70	-3.67766e-69	1.04945e-69	-1.51799e-69	-1.92894e-69	2.12939e-69	7.01006e-70	-6.9973e-70	1.37452e-69	1.3108e-69	2.54854e-69	-1.56577e-69	-3.80912e-69	8.31891e-70	2.41184e-69	-1.74076e-69	-4.10914e-70	2.66558e-69	-5.04859e-70	-3.68267e-69	-4.90797e-70	1.49596e-69	1.05131e-69	-3.04756e-69	-1.15219e-69	2.37517e-70	-9.09218e-70	3.74833e-70	-6.2337e-70	9.98804e-137
6.17418e-71	5.42763e-71	1.66899e-70	3.30047e-71	-6.50716e-71	-3.94404e-70	-3.02834e-70	7.65706e-71	-1.94557e-72	4.18115e-70	-3.33905e-70	-2.93041e-70	1.72755e-70	-7.05534e-71	6.53255e-71	1.93709e-70	-2.7016e-71	-1.20139e-71	7.06551e-72	-2.49578e-70	-3.24929e-70	-2.073e-70	3.20283e-70	-1.44376e-70	-3.18315e-70	-3.09508e-71	1.01559e-70	2.28557e-70	5.51766e-70	3.4395e-70	1.66464e-138
6.98994e-71	-5.69581e-72	-8.31254e-72	1.8769e-71	2.95877e-71	-3.94584e-71	-4.62079e-71	1.73702e-73	1.53484e-71	2.8446e-72	-1.24787e-71	-4.98165e-71	4.64489e-72	-9.00324e-72	-1.93476e-71	-2.57275e-71	2.35484e-71	-6.30758e-72	-3.10389e-72	3.3026e-71	-9.60314e-72	7.89832e-72	7.94479e-72	-1.61703e-71	2.67472e-71	-4.49459e-72	5.96936e-71	-7.25516e-72	5.68641e-74	-1.1715e-71	2.059e-140
8.09821e-72	2.68045e-72	3.07108e-72	-6.95006e-72	1.33009e-71	-7.23984e-72	-1.88632e-72	7.00424e-73	5.19927e-72	3.15958e-72	9.54893e-73	-1.05478e-71	-4.2904e-72	2.71981e-72	-2.77273e-72	3.26086e-72	9.93079e-74	6.78707e-73	5.09013e-72	5.05612e-72	-1.05276e-72	-4.87485e-72	-1.84315e-72	9.09797e-72	2.41433e-72	-1.41898e-72	1.31649e-72	-1.09596e-71	3.04275e-72	9.13302e-72	9.42534e-142
1.02489e-72	-4.17758e-73	-6.35255e-73	6.31911e-73	-4.82169e-73	-9.55418e-73	-5.70559e-73	-4.14338e-73	-1.71827e-72	-1.44528e-72	8.67234e-74	-1.53143e-73	5.35891e-73	1.47702e-73	1.94927e-73	2.60912e-73	1.13439e-73	-1.00412e-72	-2.25376e-73	2.96723e-73	5.06651e-76	-6.52267e-73	3.03611e-74	1.36712e-72	7.98943e-73	-1.91048e-72	4.77358e-73	-2.92143e-73	-6.1921e-73	2.3895e-73	1.7655e-143
8.73908e-75	-5.71444e-74	-1.71912e-74	-8.72759e-75	-5.1944e-74	1.63149e-74	-5.18209e-75	2.28302e-75	3.10139e-75	-1.95134e-74	-5.8933e-75	1.9416e-74	6.45108e-76	6.51765e-74	9.43398e-74	-5.71719e-74	-4.31637e-74	2.59015e-74	-1.73607e-77	-5.25131e-74	-7.27021e-74	1.00324e-73	-1.43616e-73	3.54528e-74	-1.75238e-74	-9.48919e-75	-3.12665e-74	-2.02847e-76	4.54912e-74	-7.87922e-74	7.6106e-146
-1.16779e-74	5.25427e-75	1.11914e-74	1.11595e-75	-3.47644e-75	5.91774e-75	-2.67749e-75	-2.11336e-75	-1.53265e-75	-2.38126e-75	3.85559e-75	1.98843e-74	5.57029e-75	1.9048e-74	-8.87838e-75	-1.84078e-74	2.78908e-75	2.54486e-75	1.79863e-75	1.84425e-74	5.3833e-75	-4.67912e-75	-5.31363e-75	-1.07373e-74	4.62818e-75	-1.92992e-74	-3.51098e-75	-1.21375e-74	-1.06393e-75	-8.41273e-75	2.75645e-147
-6.86602e-76	-1.19284e-75	1.72095e-75	1.39651e-75	1.98013e-76	1.20787e-75	9.42318e-77	-1.46005e-75	-2.50671e-76	1.00345e-75	-1.33055e-75	-8.14107e-76	-4.97686e-76	2.30966e-76	-1.35789e-75	-4.18175e-76	-1.25787e-76	2.91008e-76	-3.85375e-76	1.49026e-75	9.65013e-77	-5.61372e-76	-8.34192e-76	-2.50653e-76	1.80567e-75	-9.48191e-76	-1.34984e-75	1.80597e-76	5.40731e-76	-6.02673e-77	2.61309e-149
2.19331e-77	6.24666e-77	-2.34803e-76	-4.96361e-78	-2.77422e-77	-1.09379e-76	2.16979e-77	1.5199e-76	6.27776e-77	1.49933e-77	4.99942e-77	8.69196e-77	-2.23418e-76	-2.87485e-77	-4.76019e-77	-2.03382e-76	2.47886e-77	-2.51155e-77	7.39245e-77	2.71659e-76	-1.30283e-77	-3.30794e-76	9.25417e-77	-4.43959e-77	-1.98649e-77	1.05592e-77	5.77064e-78	-5.93193e-77	1.73983e-76	-3.55238e-76	5.65598e-151
-3.23291e-78	9.2658e-78	-1.03747e-77	3.95458e-78	-2.17165e-78	-7.06162e-78	1.43034e-77	-1.50539e-77	-1.17778e-77	-3.65264e-78	-8.8915e-78	-1.04427e-77	-4.05637e-78	-1.58718e-78	1.46899e-77	1.15382e-77	8.78482e-78	-2.56922e-77	-1.71565e-77	2.21148e-77	-5.44644e-80	8.20539e-78	6.5022e-78	-3.12023e-77	8.5063e-78	-2.76688e-77	-1.35366e-77	-9.92473e-78	-8.29915e-79	6.55799e-78	5.18066e-153
2.35029e-78	1.0855e-78	-1.0534e-78	2.73525e-78	1.61034e-78	2.78022e-79	-2.22987e-79	-7.51283e-78	4.55596e-79	1.23658e-79	1.78518e-78	-1.32433e-78	5.87369e-79	-3.2489e-79	7.40007e-79	-9.73393e-79	-5.72437e-79	-1.96368e-78	9.72603e-79	-3.21398e-79	1.82744e-78	1.36744e-78	4.32583e-79	1.61367e-78	2.94017e-78	-4.39974e-79	5.78793e-79	-1.34344e-80	7.69342e-81	-5.29281e-78	1.31986e-154
1.28275e-79	2.2545e-79	5.3582e-79	-5.84258e-80	1.01848e-80	-7.50975e-80	5.10192e-80	-1.91603e-79	4.87978e-80	1.96205e-79	-5.30306e-79	-1.92547e-79	-2.38157e-79	-1.3976e-79	-1.2978e-79	2.73149e-80	4.60348e-79	-2.01868e-79	-2.40259e-79	-3.27089e-79	-1.84006e-79	1.13481e-79	4.0886e-80	1.06083e-79	9.35593e-80	-4.36636e-80	-5.57149e-79	9.04218e-80	8.20392e-80	1.29504e-79	1.68567e-156
4.97843e-80	-4.1493e-80	-4.06558e-80	-1.1502e-81	-9.69154e-81	6.43939e-80	-2.10363e-80	6.48977e-80	6.25244e-80	-7.78706e-82	-4.94522e-80	-1.24555e-80	-3.44542e-80	-1.4182e-81	1.25788e-80	4.45701e-81	6.80222e-81	-1.9019e-80	-1.79689e-80	-9.26038e-81	8.22963e-81	1.07312e-81	-1.02673e-80	1.59287e-80	4.56834e-80	-1.83807e-81	-2.7534e-80	3.81858e-80	-6.31355e-80	-1.01872e-79	4.25422e-158
-2.11354e-81	2.33958e-83	2.5467e-81	-4.45641e-81	1.25268e-81	7.36161e-81	5.11847e-82	-2.74862e-81	5.62119e-81	1.74635e-81	3.38733e-82	-1.33838e-82	-1.03885e-80	6.58367e-82	-2.82636e-81	1.88505e-81	-9.15462e-82	-4.64555e-81	1.61707e-81	-1.74532e-82	-3.79474e-81	8.05781e-81	-3.06744e-81	-1.16198e-82	1.86574e-81	-3.20343e-82	-8.0269e-82	-2.37666e-81	8.69107e-81	-1.86457e-81	4.51772e-160
1.96689e-82	3.70921e-82	3.20411e-82	3.15927e-82	-3.25675e-82	7.91487e-82	-3.59628e-82	2.8861e-82	7.60887e-82	1.6867e-83	3.45673e-82	1.4808e-82	7.72439e-83	-7.66108e-82	-5.20356e-82	1.75445e-82	-5.17978e-82	7.38174e-82	-6.38031e-82	3.45718e-82	-3.46788e-82	-1.0133e-82	4.4996e-82	-5.2956e-82	-3.84952e-82	-5.67274e-82	2.29341e-82	-1.36393e-82	-2.06218e-82	4.23263e-83	5.47772e-162
-2.9218e-83	5.1518e-84	1.26962e-82	2.28382e-83	-1.44585e-82	-1.647e-83	5.18712e-83	-1.48559e-83	-1.26163e-82	8.07331e-83	-8.61105e-83	-8.80731e-84	1.46444e-82	6.20007e-83	-3.15915e-83	2.97156e-83	7.08306e-83	-3.44953e-83	2.7254e-83	1.43405e-82	-6.51426e-84	-8.81152e-83	1.77337e-83	-1.19577e-82	-1.22194e-82	1.80321e-83	-1.0686e-82	4.02052e-83	-2.6286e-83	-3.82685e-83	1.79089e-163
-3.40398e-84	-2.96293e-83	2.12479e-85	7.47407e-84	-7.93142e-84	-2.99982e-85	1.43303e-84	-6.56408e-84	-6.6457e-84	5.52568e-84	1.75534e-83	5.18181e-84	1.61596e-84	5.12707e-84	1.3637e-85	-2.03948e-85	-9.82558e-85	-1.03604e-83	1.31198e-84	8.10574e-84	-3.26641e-84	-1.55231e-84	-9.64028e-84	2.80012e-84	3.96304e-85	-5.51757e-85	-5.20236e-84	-4.30849e-85	-2.73902e-84	2.27769e-84	1.82214e-165
-6.19071e-86	-3.16136e-85	7.61661e-85	1.88409e-85	1.15939e-84	3.56993e-85	-6.42572e-85	-1.02515e-84	-1.7605e-85	1.43601e-84	-5.18186e-85	2.13562e-85	3.16281e-85	5.06362e-85	2.15493e-85	-4.56227e-85	1.91243e-85	1.52635e-84	-6.98564e-85	7.51382e-85	2.93366e-85	-7.16955e-85	-4.2932e-87	-8.53504e-85	-9.36347e-85	4.53072e-85	1.73573e-85	1.69066e-85	1.56706e-84	-2.41026e-85	1.5075e-167
-1.93985e-85	-3.19675e-86	5.12803e-86	3.22607e-86	2.04695e-86	-4.28044e-86	-5.63932e-86	-4.401e-86	-2.20915e-86	1.69775e-85	6.41776e-86	-1.67693e-85	1.6651e-85	-4.30202e-85	1.18743e-85	2.99813e-86	-3.8896e-86	9.64834e-86	3.07334e-86	3.23425e-86	-1.8964e-85	8.76299e-86	6.93976e-86	6.80892e-86	-7.0183e-86	4.20607e-86	-5.81011e-87	-4.60098e-86	6.905e-86	2.05302e-86	4.18982e-169
-4.47741e-86	-1.1917e-86	1.57104e-86	-7.25249e-87	-1.32398e-86	9.9476e-87	-1.05108e-86	3.81523e-87	8.24603e-87	6.88094e-87	1.52663e-86	7.3792e-87	1.41307e-86	6.66967e-87	7.75585e-87	9.83153e-87	-1.59188e-86	8.56278e-87	-1.10176e-87	-1.24813e-86	5.32451e-87	4.64993e-87	-2.63582e-86	-1.74461e-86	1.74507e-87	7.84651e-87	2.73577e-86	1.77446e-86	-7.27721e-87	2.37072e-88	6.36302e-171
1.62479e-87	4.03245e-87	1.98874e-87	-2.60899e-87	-2.20396e-87	5.62064e-88	9.17845e-88	-2.63408e-87	2.48241e-89	-9.43881e-89	2.14002e-87	6.37539e-88	-2.87576e-87	1.21098e-87	-5.77952e-88	-1.0282e-87	1.96771e-87	-2.40643e-88	8.91067e-88	-1.15502e-87	-2.95912e-87	-2.48003e-87	-1.87561e-87	1.00992e-87	-9.34704e-88	2.59807e-87	8.13e-88	2.18191e-87	-1.05747e-87	2.71764e-88	9.84801e-173
6.65384e-89	-2.58149e-88	1.31969e-88	-1.47084e-88	7.34758e-89	-9.49522e-89	-3.04444e-88	-3.73024e-88	-1.31455e-88	-4.25587e-89	1.44502e-88	-4.29865e-88	-8.72603e-88	-1.80609e-88	-5.84639e-89	-1.12975e-88	1.25478e-88	1.14601e-88	3.81813e-88	-3.99214e-89	-1.07903e-88	-6.41697e-89	-1.12291e-88	2.16859e-88	-3.23881e-88	-1.1901e-88	2.34457e-88	-1.55555e-88	-2.14214e-88	9.84251e-89	1.89681e-174
-4.37055e-91	7.70392e-90	-3.17012e-89	2.15356e-89	4.90865e-89	-3.55868e-90	2.06019e-89	1.0829e-88	1.89179e-89	6.64477e-90	-7.48012e-90	-1.1511e-89	-4.56939e-89	-3.44865e-89	2.60185e-89	5.3292e-90	-5.31469e-90	8.77834e-90	-3.18391e-89	-2.45944e-89	-5.07697e-89	-1.04157e-90	1.06078e-89	3.69431e-90	2.3425e-89	1.67041e-89	3.83203e-89	-2.27777e-89	-1.48617e-90	-1.21334e-89	2.80679e-176
-1.22746e-90	2.09335e-90	5.60657e-91	-2.11586e-90	3.92784e-90	1.04433e-90	4.52313e-90	-8.02549e-90	6.46276e-90	-1.63672e-90	5.54086e-90	-2.52511e-90	-6.80249e-91	2.56149e-90	6.01136e-92	-1.49577e-90	-7.53973e-90	1.0991e-89	3.51076e-90	3.63017e-91	8.94221e-91	3.56786e-90	8.15415e-91	-2.12716e-90	-8.31983e-90	-2.10113e-91	1.9284e-90	1.01584e-90	-5.4126e-90	-1.06362e-90	5.16122e-178
-3.45271e-91	1.13272e-91	5.07691e-91	-3.36714e-91	1.47423e-91	-1.52255e-91	-1.90261e-91	1.41011e-91	-6.67908e-91	8.21131e-91	9.74204e-92	3.88714e-91	4.17156e-91	-2.81562e-91	-1.25743e-90	-4.88208e-91	-2.83072e-91	5.62758e-92	-1.76426e-91	8.09441e-92	-4.74815e-91	-1.47271e-92	-2.34269e-91	-5.77959e-91	1.84804e-91	5.69853e-91	-1.88445e-91	9.61457e-92	-6.62436e-91	-5.15855e-91	5.802e-180
-6.77671e-93	-3.4832e-92	3.03488e-92	2.34756e-92	1.08386e-92	-8.32432e-93	-1.51688e-91	1.87809e-92	-1.75773e-92	-4.27635e-92	-7.23581e-92	-4.12513e-92	6.08916e-92	-4.16608e-92	-3.54992e-92	2.21832e-92	-1.42932e-92	-3.16131e-92	3.5401e-92	3.27141e-92	-1.77626e-92	-1.29468e-92	-2.93225e-92	-8.50552e-92	3.3141e-92	2.88531e-92	-9.44263e-92	1.94682e-92	1.93117e-93	5.63547e-92	6.9061e-182
1.17515e-93	1.95234e-94	1.0294e-93	3.92454e-95	-1.96633e-93	7.00532e-94	-1.82564e-93	-5.99434e-95	-4.55377e-93	1.36363e-95	-1.22373e-93	3.41665e-93	-1.15479e-93	-5.40788e-93	8.60678e-93	-1.44589e-93	4.37602e-93	-6.22906e-94	3.35455e-94	-2.7913e-93	-5.52222e-94	2.60363e-94	7.3738e-93	3.07249e-93	-1.45904e-93	-6.92296e-93	-3.78526e-93	-9.86919e-95	-1.31015e-93	-1.08139e-93	3.09735e-184
-1.07027e-93	-1.18833e-93	3.5992e-94	5.07834e-94	-6.28768e-94	-8.06538e-94	2.85909e-93	5.39862e-96	2.19169e-94	-7.34749e-94	-2.25071e-94	3.13243e-94	-2.87629e-94	-2.58199e-95	2.71268e-95	2.65502e-94	-9.5081e-95	-2.87022e-94	4.41491e-94	-3.22936e-94	-5.64544e-94	3.3767e-94	-3.62234e-94	6.77482e-94	2.43949e-94	-4.76889e-94	-3.16171e-94	2.26094e-93	1.16362e-94	1.04326e-93	2.10709e-185
8.77384e-95	-1.73894e-95	4.73029e-95	-1.38028e-95	1.52288e-96	1.00703e-95	-3.21436e-95	-3.76391e-95	-2.11637e-94	-9.86989e-95	6.05304e-95	-1.46406e-94	5.54119e-95	1.20664e-95	-6.88924e-95	-3.39663e-95	2.70278e-95	-4.71456e-95	7.68051e-95	3.64378e-95	-3.96509e-95	9.12882e-96	4.31607e-95	1.34541e-94	1.13655e-95	4.1699e-95	-7.62564e-95	1.36465e-94	-1.05199e-95	-3.50139e-95	1.61171e-187
-4.30537e-96	2.03019e-95	-7.2331e-96	4.51955e-97	-7.69948e-96	-7.9475e-96	-2.3418e-96	-9.39699e-96	5.41947e-96	-2.5076e-97	5.66967e-96	-2.17666e-95	1.76236e-96	-1.16935e-95	-2.1024e-96	4.82523e-96	-8.51421e-96	7.23222e-96	-7.84586e-97	4.12658e-96	9.3537e-96	-3.46934e-95	-2.54376e-95	-1.77877e-95	9.67176e-96	5.87144e-96	5.44729e-96	7.57133e-96	-9.80014e-96	3.04441e-96	4.11973e-189
2.73479e-96	-1.85365e-96	1.44563e-96	-1.5174e-96	7.46852e-97	-2.45592e-97	4.10318e-97	3.958e-96	5.59388e-97	1.15973e-96	4.78822e-97	-1.03186e-96	1.92315e-96	1.23587e-96	-3.26825e-97	-1.50313e-96	2.67122e-97	-7.56126e-97	-6.08735e-97	2.38232e-97	2.52562e-97	-2.78366e-96	6.33419e-98	-2.16149e-96	1.73414e-97	2.5842e-96	-1.18142e-96	-2.80887e-96	-5.12681e-97	-1.93835e-97	7.21567e-191
2.2411e-97	1.64367e-97	5.22298e-97	-1.12667e-97	1.4987e-97	-2.1774e-97	-2.61132e-98	5.51569e-98	-3.32154e-98	-1.21998e-97	9.23181e-98	-2.16104e-97	4.79471e-98	-2.55289e-97	1.3542e-98	1.04414e-97	5.14583e-98	5.55878e-98	7.82258e-99	-3.60696e-98	8.62494e-98	-4.86898e-98	-5.35952e-98	5.41413e-98	-5.04548e-98	-8.05886e-98	2.06676e-97	-7.09502e-98	9.16335e-98	2.72628e-97	7.4832e-193
-1.57024e-98	-7.70469e-99	2.19932e-100	1.00756e-98	-7.99958e-100	-1.12101e-98	4.78625e-98	-1.74776e-98	4.57525e-98	-1.51606e-99	-2.22864e-98	-1.05816e-98	8.70844e-99	1.16465e-98	-7.02816e-100	-9.79592e-99	3.69341e-99	-5.58112e-99	3.77079e-99	6.52152e-99	1.19808e-98	3.40526e-99	2.58679e-98	3.91404e-99	3.95961e-98	-2.08504e-99	-2.88977e-98	3.98849e-99	2.82556e-98	1.04586e-98	1.04143e-194
1.8798e-100	2.78536e-99	2.23993e-101	2.2742e-99	4.31894e-100	3.58667e-99	-1.06097e-100	2.57704e-99	1.6567e-99	2.92672e-99	-3.02444e-99	-3.32209e-99	-8.92841e-100	4.74314e-99	-5.21459e-99	6.76779e-99	-3.80242e-100	-1.11381e-99	-5.25106e-100	5.34193e-99	-2.39623e-99	2.76168e-99	-2.61943e-99	1.81294e-100	-5.08574e-99	-7.34261e-99	-2.10509e-99	-3.47864e-100	-3.46309e-99	-9.86561e-100	3.0821e-196
-1.54333e-100	1.85149e-100	2.7309e-101	1.80908e-100	-9.15026e-101	2.04517e-100	1.99449e-100	4.42788e-101	4.66071e-100	-5.09977e-101	-2.29808e-100	-2.2346e-100	-1.18897e-100	-1.04499e-100	2.02954e-100	-1.8295e-100	-3.40971e-101	9.14911e-102	-1.31461e-100	3.77571e-100	4.00102e-101	4.26989e-100	4.23824e-100	-1.82884e-100	-3.31586e-101	-7.95375e-100	-3.31581e-100	-7.55876e-101	-3.69558e-100	-2.43634e-100	2.10919e-198
7.79539e-102	1.59457e-101	-1.42168e-101	-1.70705e-101	1.25621e-101	-3.12313e-102	1.93352e-101	2.80802e-101	9.75572e-102	-1.81113e-101	-3.56849e-102	-6.44005e-101	-4.06792e-101	-1.00337e-100	3.97414e-101	-9.19513e-102	1.40888e-101	3.50313e-102	2.97046e-102	1.39728e-101	7.4782e-101	-6.73697e-102	-2.28285e-101	9.05278e-101	3.8732e-102	-2.20417e-101	-3.28962e-101	-8.28387e-101	-6.83851e-102	7.24731e-102	4.34215e-200
1.58138e-102	2.20691e-102	-4.47991e-103	3.93666e-102	-8.8553e-103	-2.69569e-102	4.24531e-102	4.39599e-102	-5.35399e-102	1.35439e-102	-4.08614e-102	5.04131e-102	1.15194e-102	-8.98143e-102	-3.09177e-102	-1.51743e-102	7.61306e-103	4.04412e-102	1.3542e-102	1.13231e-102	-7.1159e-102	-6.82315e-103	2.63902e-102	2.56551e-102	1.00933e-101	1.33136e-102	6.02329e-102	1.9986e-102	-1.32634e-104	3.46622e-102	4.75568e-202
-2.17121e-103	-1.31642e-103	8.90375e-104	4.44403e-103	8.55345e-103	-3.10713e-103	2.10012e-103	-2.56921e-104	-5.77034e-103	4.45854e-104	-6.11044e-103	3.36199e-103	9.40106e-103	-2.30543e-103	3.40264e-103	4.64993e-103	-6.38782e-103	2.28461e-103	2.13349e-103	-4.56861e-103	1.4177e-102	-1.96637e-102	-3.09378e-103	-2.0918e-103	1.7345e-104	-1.96317e-102	-4.89933e-104	9.34603e-104	-6.53304e-103	1.21356e-102	1.57286e-203
-3.40944e-104	2.27916e-104	-2.84242e-104	-1.30539e-103	9.94292e-104	-5.29775e-105	4.04447e-104	7.56128e-104	4.74169e-104	-8.48903e-105	-2.34562e-104	5.38171e-104	-1.16596e-103	-2.84092e-104	-4.96945e-104	-3.01647e-104	6.03436e-105	1.73137e-104	-1.66811e-104	1.26428e-103	-2.6373e-103	-8.53943e-104	-2.42388e-104	1.17526e-103	1.96938e-104	5.94327e-104	-3.16362e-104	-9.44449e-104	2.38543e-105	6.31083e-104	1.86019e-205
8.21932e-106	-2.77661e-108	6.20721e-107	-2.2488e-105	1.63756e-104	-2.56973e-105	6.15373e-106	-1.10627e-104	-1.34968e-104	-1.02075e-105	-7.42602e-105	3.59772e-105	-3.82919e-105	1.88719e-104	-1.25951e-104	1.00664e-104	-1.47004e-105	1.29523e-105	-6.12047e-105	-3.3272e-105	1.07416e-104	-9.91396e-106	-2.52673e-105	1.03508e-104	-1.41813e-104	2.69664e-105	2.0577e-105	-6.15977e-106	-4.6205e-105	-3.84193e-105	1.8167e-207
-9.59821e-106	-3.94292e-106	5.14434e-106	6.26967e-106	2.38551e-105	-1.37483e-106	-5.05114e-106	-7.08267e-106	-4.15302e-106	3.84241e-106	-4.10474e-106	-1.26387e-105	-4.14086e-106	-7.03393e-108	1.33011e-105	1.06961e-105	2.39846e-108	1.57442e-105	5.41579e-106	5.62538e-106	-1.28148e-105	1.28395e-105	-8.62401e-106	1.13543e-105	-1.80409e-105	-1.6849e-105	-1.42903e-106	-5.64423e-106	7.10881e-106	8.56723e-107	2.87291e-209
-5.42772e-106	2.70809e-108	-1.46344e-106	7.83759e-107	1.32602e-107	-1.37886e-106	9.63033e-107	8.69874e-107	9.21717e-107	4.17386e-107	6.99788e-107	2.05349e-106	6.36634e-107	-1.60987e-106	-1.66396e-106	4.56868e-107	-3.14871e-107	-9.54363e-108	-2.21939e-107	-2.39305e-107	-9.15189e-107	-2.0004e-108	-2.40553e-106	1.53019e-106	-4.48774e-107	1.28902e-106	1.22954e-106	1.05063e-106	-1.17895e-107	-1.3121e-106	6.29194e-211
1.14569e-107	-2.98601e-107	-9.20335e-108	-8.4692e-108	-1.10505e-107	-1.53818e-107	-1.3692e-107	9.40759e-108	1.97611e-107	-8.95377e-108	-1.29903e-108	7.54691e-108	-4.47891e-108	-6.46852e-108	-1.36358e-107	-2.28512e-107	-2.83509e-107	-1.16853e-107	2.91708e-108	1.274e-107	-7.12772e-108	-7.43061e-108	4.33142e-108	-3.94763e-108	-6.13617e-108	-6.42083e-107	-1.01617e-107	-3.65665e-108	-2.46024e-107	2.28475e-108	9.25232e-213
-9.4059e-109	4.14369e-108	-1.11204e-108	-8.51774e-109	-1.48976e-108	4.58371e-108	2.21465e-109	1.70969e-109	4.08029e-108	1.20753e-108	1.84582e-108	2.34181e-109	3.40508e-109	1.61479e-108	-8.31227e-109	1.32763e-108	-2.54969e-108	-8.31295e-109	1.02558e-108	3.80968e-109	-4.3175e-109	4.09078e-108	-1.26284e-109	-1.77338e-108	1.00206e-109	-6.16068e-109	-3.87743e-109	5.2362e-108	-3.21521e-109	-3.56773e-109	1.2673e-214
-5.21541e-110	-2.19469e-109	-1.02103e-109	-2.99208e-111	-2.88753e-110	-1.38997e-109	3.81198e-109	5.93068e-109	-7.05631e-110	-3.56571e-111	5.46913e-110	-1.68699e-109	2.75035e-109	-9.95698e-110	4.9605e-110	-4.12866e-109	9.59473e-110	-4.33505e-109	1.09422e-109	5.87422e-109	3.30058e-109	-4.2753e-109	-1.10691e-109	-1.89197e-109	3.92064e-110	1.78365e-109	1.65544e-109	-2.10029e-109	1.05252e-110	8.05923e-110	1.87885e-216
-2.39325e-110	2.40273e-110	3.34587e-110	-2.23954e-110	-1.8119e-110	-1.87424e-110	5.33197e-110	7.23581e-111	1.37679e-109	-8.76391e-110	-2.10618e-110	4.10418e-110	-6.73636e-110	-4.97631e-110	-1.07141e-110	1.7989e-110	-7.39767e-111	-2.6944e-110	2.51527e-110	-6.49263e-110	-2.71496e-110	1.46707e-110	-9.27347e-110	-2.48661e-110	-1.23808e-111	2.5796e-110	-2.25694e-110	8.85461e-111	-4.84087e-110	1.68519e-110	6.22441e-218
-2.44038e-111	7.39572e-112	-4.41085e-111	1.25876e-111	-8.30412e-111	7.55467e-111	2.51829e-112	-8.10309e-112	-1.17015e-111	2.68431e-111	-6.1474e-112	9.58368e-112	5.50284e-111	-1.44574e-111	-2.77143e-111	-5.34187e-111	-6.27307e-113	-3.1585e-111	-1.64123e-111	-2.98128e-111	-8.2434e-111	-9.20835e-112	3.86358e-111	1.87186e-112	-7.07553e-112	-4.47024e-111	2.83138e-111	8.22299e-111	-5.92868e-111	1.91795e-111	4.73024e-220
2.21058e-112	3.26936e-112	5.62635e-112	-3.89614e-112	5.48611e-113	-3.48852e-113	-5.49536e-113	-1.88875e-112	-3.88775e-112	-5.08302e-113	3.16679e-112	3.82999e-112	5.89402e-112	6.26907e-112	-2.37325e-112	-3.82498e-112	1.08653e-112	2.09997e-112	6.60345e-113	-1.3943e-112	-9.65538e-112	-1.81097e-114	-2.14845e-112	-7.19461e-112	4.23275e-113	-9.7667e-112	-1.50581e-111	-1.55139e-112	-2.83741e-112	-2.58012e-112	6.98082e-222
4.49895e-113	-7.86324e-114	-9.18506e-114	2.24481e-113	-1.4163e-113	9.9906e-114	2.02086e-114	2.88964e-113	-1.15373e-113	-1.74327e-113	5.08335e-114	1.65086e-112	-1.5467e-114	2.81242e-113	-7.39494e-114	-3.71068e-113	-9.42638e-113	3.01836e-113	-1.83045e-113	-4.84136e-113	5.72417e-113	-2.51599e-113	-3.99918e-115	-2.22826e-113	-1.19924e-112	-8.5111e-114	-4.79431e-114	-2.75942e-113	5.19685e-113	8.66298e-113	7.60811e-224
3.74784e-114	1.30718e-114	-4.39874e-114	-1.08631e-114	-1.20363e-113	-7.0618e-115	-2.63403e-114	-4.71716e-114	-2.70756e-114	-1.41067e-113	5.352e-114	3.41047e-115	-7.03558e-115	-2.1459e-114	-9.25721e-114	3.11983e-114	-2.49363e-114	4.63931e-114	4.11318e-114	9.36981e-116	2.96081e-114	-8.02552e-114	9.11584e-115	3.95822e-114	1.59053e-113	-6.73984e-115	5.53135e-114	-1.0412e-114	-1.70028e-114	-3.67563e-114	9.8232e-226
-1.43644e-114	-8.86988e-115	-3.47224e-115	9.02019e-115	2.25307e-114	-9.83472e-115	1.83827e-114	5.80634e-115	-8.79699e-116	8.63371e-115	-3.68355e-115	2.71612e-115	6.0891e-115	3.42671e-114	-5.53668e-115	1.36988e-114	-6.1171e-116	4.2844e-115	-7.7848e-117	7.51325e-115	-1.13031e-114	4.65708e-115	4.221e-115	-8.45917e-115	4.27785e-115	-1.10929e-114	3.33489e-114	1.59163e-114	1.60438e-115	-9.63451e-115	4.79655e-227
3.85957e-116	6.97153e-116	-1.48988e-115	9.29906e-116	1.07595e-116	-1.90449e-116	2.50124e-118	9.47559e-116	-1.35057e-115	1.00846e-115	-2.22096e-115	-3.77535e-116	4.86905e-116	-4.18351e-116	1.74031e-115	2.87959e-115	-7.60195e-116	-1.5418e-115	1.11693e-115	-1.65464e-115	3.20793e-117	2.18868e-115	1.19824e-115	4.25488e-116	-4.55183e-116	-9.48341e-117	-9.11086e-116	4.52578e-116	2.71976e-116	2.92537e-116	3.90734e-229
1.75311e-117	-8.39273e-118	9.87435e-117	-3.57866e-117	-5.81954e-117	1.06365e-116	-2.13352e-116	-7.09149e-117	-2.4144e-116	-4.65432e-117	-1.11048e-116	2.26692e-116	-1.5387e-116	-3.92541e-117	5.13619e-117	-9.4515e-117	-5.04783e-117	-4.57657e-117	-1.09641e-116	9.67161e-118	-1.52003e-116	-1.21723e-116	-1.10144e-116	-1.02551e-116	-1.01088e-117	1.50704e-116	2.73087e-117	-1.4743e-116	7.65118e-117	3.24749e-117	3.67156e-231
6.53152e-118	2.44505e-117	-1.25654e-117	7.49811e-118	-1.42542e-117	-7.25639e-118	-9.90194e-118	1.79196e-117	-3.64287e-118	-5.12839e-118	-2.44908e-117	-9.85382e-118	-7.78965e-118	3.4649e-117	6.81672e-118	1.12678e-117	-7.40471e-119	-7.62392e-118	1.97927e-117	-1.15476e-117	6.11043e-117	-2.49365e-117	5.09252e-118	7.19991e-118	-1.07952e-117	1.53779e-117	-1.46627e-117	-8.40695e-118	-1.85613e-118	3.54247e-117	1.06149e-232
-3.35148e-119	3.28264e-118	-1.5296e-119	-2.08362e-119	1.6334e-118	5.64095e-119	-2.28463e-119	7.04541e-119	1.63754e-119	1.8047e-118	-2.73683e-118	3.96091e-118	-4.84949e-119	-1.58381e-118	1.66044e-118	-3.77294e-118	3.30096e-119	-2.50025e-118	-9.41539e-119	-6.04642e-119	1.72062e-118	4.64029e-118	-3.51002e-118	7.90747e-119	9.56904e-119	-4.89457e-118	-1.19405e-118	-5.38621e-119	-8.5188e-119	-1.47437e-118	1.35227e-234
7.95304e-120	-1.56277e-119	3.00285e-119	1.03928e-119	-2.24715e-120	2.0767e-119	-1.64778e-119	-2.38176e-119	-1.59091e-119	1.89353e-119	-1.07883e-119	-5.0728e-120	1.85003e-120	-6.37883e-119	-1.47121e-119	6.25312e-120	3.96299e-120	7.91196e-119	-2.62011e-119	3.08973e-122	-8.49592e-121	-2.23656e-119	4.17273e-120	1.23072e-119	-7.81688e-120	2.35188e-120	7.32376e-123	5.50088e-120	1.54437e-119	-2.54925e-120	1.56478e-236
7.99065e-121	-2.5429e-121	3.43489e-120	7.70761e-121	-3.3309e-122	-3.87377e-121	-3.73965e-121	-1.82562e-120	-2.59308e-120	1.27928e-120	-3.83921e-121	3.78356e-121	-1.47065e-120	-4.65177e-121	-1.25782e-120	4.60011e-121	1.70938e-120	2.08358e-120	4.93745e-121	-2.37604e-120	-2.91118e-120	2.33248e-120	1.15422e-120	1.65482e-120	2.81808e-120	-1.59944e-120	-1.51301e-120	-2.34915e-120	9.27887e-121	-1.2298e-120	8.13633e-239
4.01648e-121	-1.18429e-121	6.69713e-121	5.69497e-121	5.88485e-123	-1.21845e-121	1.75959e-121	2.26762e-121	5.85014e-122	2.82577e-121	-4.73591e-121	2.13437e-121	-6.59121e-121	-3.02609e-121	-5.2279e-122	1.65782e-121	3.29291e-121	3.47229e-121	-3.19401e-121	-7.40128e-121	3.28082e-121	1.90879e-121	3.65979e-123	5.33275e-121	-7.41888e-122	-2.03696e-121	-3.58137e-122	-3.27024e-121	-4.1709e-121	5.00913e-121	3.84218e-240
8.91255e-122	-6.42306e-122	2.16836e-123	2.54585e-122	8.82761e-123	3.59948e-124	2.97042e-122	2.33614e-122	2.71254e-122	-9.06963e-123	-1.83527e-123	-5.79903e-122	-5.27705e-122	-1.11815e-122	8.70997e-122	-4.65077e-122	8.49283e-123	-8.26118e-123	-1.46942e-123	2.63039e-122	4.49204e-124	-9.65856e-123	2.18353e-122	3.21934e-122	5.32255e-122	-2.49667e-122	-5.42247e-124	1.04978e-121	-9.90237e-123	3.78125e-122	4.95172e-242
-4.96638e-124	-6.36799e-123	-2.39176e-123	5.60305e-123	5.04102e-123	8.82381e-125	-7.50487e-123	-9.03927e-123	-1.06764e-123	-3.35634e-123	7.44324e-123	1.58508e-123	3.35573e-123	3.4037e-124	-5.48188e-123	-8.28128e-123	1.16361e-123	5.79553e-123	-8.6675e-124	1.53632e-123	8.73503e-125	-1.45375e-122	7.27094e-123	1.24354e-123	4.35881e-123	-2.93933e-123	-4.34747e-123	5.27578e-123	1.52315e-124	-8.22362e-124	8.00577e-244
-8.03385e-125	-2.75522e-124	1.05191e-123	1.85242e-123	-2.17533e-125	-5.21325e-125	1.07612e-124	1.22505e-123	-4.12585e-124	-1.54635e-123	7.28554e-124	-2.77147e-124	-4.47747e-124	3.34698e-124	3.00554e-124	2.29119e-124	1.59403e-123	-1.1314e-124	-1.23076e-123	6.81322e-124	9.23446e-125	1.27808e-123	-6.78385e-125	-1.42616e-124	5.27303e-124	-8.46989e-124	-1.08197e-124	2.53126e-125	-6.68836e-124	-6.1579e-124	1.77942e-245
3.77926e-127	-4.04392e-125	-1.41586e-124	2.04618e-125	-1.88401e-125	-2.49938e-125	-2.70357e-125	2.38989e-125	-8.17041e-125	-9.05842e-125	1.90556e-125	3.87458e-125	-1.84206e-126	-7.27262e-125	2.93927e-125	1.13205e-124	1.7171e-124	9.22686e-125	2.56124e-124	-2.41187e-126	1.05295e-124	6.63083e-125	-6.52067e-126	-1.08708e-124	2.03206e-124	-1.95508e-124	-2.62792e-125	2.47299e-125	-6.4709e-126	-3.05e-125	2.72837e-247
-2.84179e-126	-1.18602e-125	3.12079e-126	-2.55044e-126	8.40163e-126	1.01788e-125	4.21209e-126	8.37573e-127	-9.23458e-127	-1.76195e-125	2.31384e-126	-3.31159e-125	3.91997e-126	-1.46138e-125	1.79914e-126	2.66249e-125	-2.76739e-125	2.17241e-126	-2.28765e-126	5.65329e-126	-1.83584e-125	-1.12254e-125	6.53498e-126	-1.48454e-125	8.74009e-126	-1.6654e-125	1.41525e-125	-1.2493e-125	-1.89039e-125	5.86139e-126	5.34771e-249
-1.37813e-126	1.27671e-126	2.95727e-126	-9.84753e-128	1.21408e-126	-6.2243e-127	8.24696e-127	1.00734e-126	-9.28105e-127	-5.91856e-127	4.90498e-127	1.01217e-126	3.69125e-127	-1.03606e-126	1.02156e-127	-6.56403e-127	-2.14402e-127	-1.74075e-127	2.75403e-126	-1.49524e-126	-1.16892e-126	-9.65755e-127	8.8901e-127	1.10827e-127	-1.69738e-127	8.78058e-128	1.46881e-127	1.11148e-126	-1.25189e-127	-1.85126e-126	3.7703e-251
-2.44229e-127	-1.47754e-127	2.25676e-128	6.7939e-128	-9.60608e-129	-4.47597e-128	-4.65713e-129	-1.96728e-127	6.90872e-128	2.20527e-127	-2.78168e-127	-1.28274e-127	-5.59883e-128	-1.01489e-127	1.12797e-127	6.4215e-128	-6.43268e-128	-9.99245e-128	-3.25495e-127	-3.90674e-128	4.38487e-128	1.28602e-127	2.37083e-127	4.01909e-128	1.04132e-127	-1.91683e-127	-7.81755e-130	2.10122e-128	1.24066e-127	6.66161e-128	5.70681e-253
2.03147e-128	-4.27459e-130	-1.10886e-128	-1.78395e-129	1.55245e-128	8.85424e-129	-1.91954e-128	-6.88286e-129	2.00863e-128	3.65969e-129	5.09519e-128	3.66117e-129	9.49225e-129	3.67286e-128	-3.93939e-128	3.67661e-129	1.96735e-128	-6.99859e-129	-3.91349e-128	-6.81357e-128	-2.72771e-128	2.82667e-128	-5.67169e-129	7.3685e-129	2.09478e-128	3.18211e-129	1.86734e-129	7.1524e-129	3.19196e-129	-5.46608e-129	1.60883e-254
2.45152e-129	-2.29719e-129	1.45982e-129	-2.93886e-129	-9.27995e-130	5.26485e-130	-3.91795e-129	-9.88526e-130	1.23735e-129	-7.03381e-130	-1.03602e-130	-8.31974e-131	4.53681e-130	6.56914e-130	4.68054e-130	6.9786e-130	-5.33666e-129	-5.07605e-129	-1.22859e-128	-6.56747e-130	-2.93209e-129	6.01259e-129	3.79352e-131	-6.12606e-130	-2.06844e-131	-2.46948e-129	3.89625e-130	-1.051e-129	-2.30255e-130	9.0871e-130	3.01886e-256
-6.70151e-131	-2.91798e-132	-6.14994e-131	1.2101e-130	3.95391e-130	2.67538e-130	-9.00801e-131	9.67734e-131	1.11743e-131	-2.55027e-131	2.319e-131	-1.79635e-130	1.78949e-130	2.26254e-130	-2.38454e-130	7.40645e-130	-2.18583e-131	-6.72955e-131	1.10188e-130	1.51801e-130	4.14678e-130	6.33488e-130	-5.33199e-130	-6.41437e-130	-6.11849e-131	8.12593e-131	5.57194e-131	-4.10194e-130	-6.07559e-130	6.12674e-131	2.85432e-258
4.20298e-131	-7.18975e-132	-2.1953e-133	5.94139e-132	5.31651e-131	2.5907e-131	7.75821e-132	1.07718e-131	1.14299e-131	1.61755e-131	-1.96125e-132	1.18415e-131	-1.14915e-132	2.97672e-131	6.50698e-132	-9.10789e-132	-4.73656e-131	4.81214e-131	-4.04322e-131	1.26788e-131	4.63765e-131	-1.88052e-131	-4.06606e-132	-7.81604e-131	-6.61496e-131	-2.18719e-132	-6.59524e-132	4.45046e-132	1.39287e-131	2.29596e-133	2.66991e-260
-8.67763e-132	1.00718e-132	2.68042e-132	6.7076e-133	-1.1065e-132	-4.71965e-132	-5.91654e-132	-4.39666e-132	1.06143e-132	-2.48924e-132	2.43913e-132	5.95544e-132	1.26324e-132	-9.03215e-133	6.63389e-133	1.88113e-132	-5.52577e-132	6.4183e-132	7.99933e-133	-3.09949e-132	-4.65531e-132	-8.9013e-132	-9.93945e-134	3.95691e-132	4.03381e-132	-7.04219e-133	-1.59851e-132	3.08257e-132	1.05354e-132	-5.19162e-132	4.72351e-262
-1.54141e-133	-4.35592e-134	-1.19614e-133	3.10478e-133	8.39531e-133	8.14803e-133	5.95109e-133	-6.5036e-133	1.59135e-133	1.04445e-133	1.84562e-134	-5.26705e-133	1.56049e-132	-2.22456e-133	-4.42287e-133	-7.19316e-133	7.03602e-133	-3.8523e-133	4.72501e-133	6.23096e-134	8.0115e-134	9.22448e-134	5.69772e-134	-4.38203e-133	1.48617e-133	6.48572e-133	-9.29604e-134	-2.32803e-134	9.73946e-133	-9.41685e-134	8.284e-264
-6.38757e-135	1.09491e-134	2.24959e-134	4.56439e-134	4.59154e-134	9.07638e-134	-6.17943e-134	-7.89353e-134	-3.92846e-135	-2.88531e-134	1.03894e-134	-6.81543e-134	-1.31572e-134	-3.84903e-134	7.054e-134	-8.28344e-134	-5.10825e-134	2.59633e-134	1.3708e-134	-5.7335e-136	2.62998e-134	-9.08285e-134	2.18292e-133	1.02202e-133	2.02231e-134	6.13463e-134	4.24763e-135	-2.62922e-134	2.40869e-134	5.62579e-134	1.21375e-265
1.15159e-134	-2.93119e-136	-2.04933e-135	-4.36456e-135	1.12372e-134	-8.48329e-135	-1.67567e-135	6.76572e-136	7.18668e-135	3.07426e-136	7.32059e-135	-8.69603e-135	-2.45992e-134	1.14165e-135	-8.56604e-136	-8.64615e-136	2.2022e-135	-2.41355e-134	8.89127e-135	-8.16997e-135	-3.99726e-135	-1.50477e-135	-7.82236e-135	-2.11653e-135	-2.70083e-135	3.92561e-137	2.04113e-135	-7.92162e-135	1.61081e-136	5.62487e-135	2.06928e-267
6.39584e-136	-1.39056e-135	-6.09105e-136	6.32012e-136	2.75286e-136	5.18183e-136	-1.00205e-135	-2.2201e-135	-2.10947e-135	-3.17827e-135	7.79423e-136	6.84564e-136	-1.85101e-135	2.14517e-135	1.01867e-135	4.59511e-136	9.63193e-136	2.81089e-135	1.04858e-135	-1.4195e-135	1.61678e-135	6.251e-136	8.1525e-136	-2.43875e-135	-8.27073e-136	-2.0542e-137	-8.88559e-136	3.7688e-137	1.96843e-136	2.34262e-137	5.73696e-269
-5.8574e-137	-9.74851e-138	-6.72543e-137	-6.57511e-137	7.83939e-137	4.53745e-137	-3.03915e-137	3.09762e-137	-1.71339e-136	-3.15516e-137	-9.92926e-137	-3.45865e-136	8.26395e-137	8.13738e-137	-5.42412e-137	-5.23253e-137	5.50117e-137	7.33411e-137	-9.88761e-137	-7.83755e-137	-1.6106e-137	-9.84769e-138	-9.81256e-137	-3.47118e-136	-8.54474e-137	6.19706e-139	-5.23099e-137	-5.74036e-137	7.39505e-137	-1.28033e-136	3.9142e-271
5.91763e-138	6.58705e-138	-8.18448e-138	-8.02657e-138	4.80031e-138	-1.29978e-137	-1.61181e-137	-8.83915e-139	8.7971e-138	4.38542e-137	-6.50917e-138	2.99589e-137	1.17925e-137	1.12039e-137	-5.38097e-138	-2.48276e-137	5.90759e-137	-6.26089e-138	-3.7538e-138	1.87454e-137	2.00597e-137	2.75041e-137	8.25391e-138	3.45318e-137	1.68102e-137	1.09318e-137	1.60454e-137	4.82502e-138	5.81041e-138	-7.5183e-138	1.16e-272
4.60929e-138	-3.88651e-139	-2.31104e-138	2.98444e-138	4.35722e-138	-1.60909e-138	8.73335e-139	-4.35194e-138	5.40175e-139	5.13211e-138	-1.63062e-138	5.77356e-138	6.7996e-138	3.10664e-138	8.23749e-138	-9.63272e-139	-1.99267e-138	4.41793e-138	2.93238e-138	9.68118e-139	3.60147e-138	-1.47388e-138	-1.02269e-138	-1.37196e-138	1.9091e-138	-1.07827e-139	1.07175e-138	7.59617e-140	-1.43673e-138	2.51655e-138	3.28518e-274
7.56454e-140	2.41668e-139	-9.83117e-140	9.23629e-140	1.48247e-139	8.48148e-140	-2.56842e-139	9.8247e-140	3.74036e-139	2.89097e-139	8.41306e-141	1.16151e-139	-1.83735e-139	-5.37788e-140	9.0285e-139	-2.6446e-139	-5.12523e-139	2.82886e-139	-1.49655e-139	2.10876e-140	-1.43067e-139	5.7618e-139	3.75834e-139	3.95872e-139	-1.15426e-139	4.5971e-140	4.35001e-139	-4.80025e-139	-6.75503e-140	2.83928e-139	2.88211e-276
1.11375e-140	-5.1986e-141	1.2139e-140	4.79421e-141	-1.3161e-140	1.17278e-139	2.23389e-141	-4.13972e-141	2.75439e-140	-1.24183e-140	2.19988e-140	2.90527e-140	-2.5576e-140	-5.08152e-140	-3.42029e-141	2.63812e-140	5.46636e-140	-7.69751e-140	1.89473e-140	-1.35504e-140	-2.1681e-140	-8.71799e-141	-3.85734e-140	1.78068e-141	-2.13502e-140	-1.54199e-140	-1.15506e-140	1.54625e-140	8.00348e-141	5.76096e-140	3.63977e-278
9.58426e-143	5.72383e-141	-8.19065e-143	5.04306e-141	3.53285e-141	3.59486e-141	-5.91221e-141	1.54581e-141	-5.37255e-141	6.14613e-141	-1.30646e-140	1.2048e-141	-4.59417e-142	7.43354e-141	4.19386e-142	2.2591e-141	4.57602e-142	-2.46636e-141	4.77724e-141	7.01656e-141	-3.07939e-142	1.48341e-141	9.71218e-142	1.17985e-140	-2.83418e-141	-2.22699e-141	3.78386e-142	9.08624e-141	-1.39754e-141	-1.09268e-140	8.58314e-280
-1.08786e-142	2.93855e-142	3.41873e-142	-8.53275e-142	-4.76268e-143	1.04463e-142	9.31877e-142	1.22685e-142	-1.39478e-143	-4.92294e-142	-1.70756e-142	-2.73163e-142	7.77084e-142	4.62257e-142	-4.57685e-142	8.01762e-142	2.32098e-142	-2.88006e-142	3.22297e-142	-7.0799e-143	-7.78378e-142	-1.1172e-141	-3.32169e-142	-4.45116e-142	-1.72063e-142	-3.36414e-142	2.70717e-142	-2.49442e-142	-6.06511e-142	-5.58568e-142	7.22225e-282
2.97801e-143	2.02548e-142	-6.91052e-144	-3.19754e-143	-8.92317e-144	-5.55612e-143	-1.79964e-143	3.29039e-143	4.01596e-143	-9.43316e-143	-1.81954e-142	5.16898e-143	-7.15035e-143	3.25795e-143	4.60338e-143	4.10423e-143	-4.96647e-144	-6.17875e-143	5.90314e-143	3.92185e-145	3.46101e-143	2.20096e-142	5.99487e-143	2.78229e-143	-3.79457e-143	-6.65228e-143	-2.21316e-144	1.23946e-143	-6.11627e-144	-1.45151e-143	1.71431e-283
-3.86562e-144	-1.57334e-144	2.14992e-144	2.6119e-144	-1.44551e-144	7.55288e-144	-5.28637e-144	3.47564e-145	8.9313e-144	7.41388e-144	-1.25064e-143	5.39812e-144	-9.6769e-145	2.77044e-145	2.86498e-145	-3.09266e-144	1.69857e-144	-5.2673e-144	3.7204e-144	2.39811e-144	6.87796e-144	1.33954e-143	1.47375e-143	4.97958e-144	-6.61507e-144	2.18837e-143	-1.98368e-145	-2.39164e-144	8.28324e-144	-1.18285e-144	1.56439e-285
3.65689e-145	6.01334e-145	-4.03175e-145	-5.47463e-145	-7.0249e-145	-6.01181e-145	1.47277e-144	3.80672e-145	1.60985e-145	-2.79339e-145	7.24606e-145	4.65995e-145	-2.37857e-145	-2.62159e-146	8.05774e-146	2.74027e-145	1.76843e-144	-3.46804e-145	-2.87281e-145	1.14598e-144	2.05649e-144	-1.46114e-144	4.58515e-145	-1.23985e-144	1.41956e-144	-5.34287e-145	3.46489e-145	-2.00604e-145	9.05838e-145	-1.04042e-144	2.22304e-287
-9.4229e-146	-5.09929e-147	4.09865e-146	4.40944e-146	8.17539e-146	5.43496e-146	-9.15445e-146	9.824e-146	-2.91392e-146	1.16332e-145	-8.73193e-146	2.29892e-146	-6.36868e-146	7.09867e-146	-2.9577e-146	-1.18604e-145	5.07053e-146	1.52283e-146	7.13348e-146	4.06148e-146	-8.34714e-146	4.68747e-146	5.17321e-147	-6.78117e-146	-9.61751e-146	8.38915e-146	-1.82042e-146	4.10067e-146	2.30608e-146	5.44759e-146	1.31902e-289
-1.00089e-146	-3.90278e-147	-2.81691e-147	1.68692e-147	1.02802e-147	2.0302e-146	7.911e-147	1.67847e-146	1.5736e-146	-6.17427e-147	3.97748e-148	-3.63996e-146	-1.61317e-146	-4.99885e-147	-2.71101e-147	-2.20996e-147	-4.13022e-147	-2.20951e-147	1.29517e-146	7.21819e-147	8.32636e-147	-3.98177e-147	5.68889e-147	-5.32373e-147	1.48427e-146	-1.67101e-146	-4.14892e-147	-1.23416e-146	8.28562e-147	-1.2186e-148	3.91742e-291
-6.30641e-148	-1.39612e-147	1.44611e-147	5.9998e-148	-2.47119e-147	6.98218e-148	1.04903e-147	-2.99564e-147	1.38331e-147	3.79416e-147	2.16129e-147	-2.19506e-147	-1.09164e-147	-3.80709e-147	-1.10272e-147	4.11331e-148	-1.92416e-147	-3.93589e-147	3.30362e-147	-3.25079e-147	3.40349e-148	-1.77399e-147	-1.86897e-147	-2.08831e-147	-1.24944e-147	8.64843e-148	-1.6642e-147	-1.43235e-148	-8.90595e-148	3.27475e-148	1.22128e-292
-2.18637e-148	7.71341e-149	2.62452e-148	-2.82616e-149	-3.47235e-148	-9.42897e-149	-4.15907e-148	4.74376e-149	4.50516e-149	-1.71636e-149	-5.96338e-149	-9.23985e-148	-1.86668e-148	-1.54761e-149	5.70322e-148	-1.27291e-148	-8.72678e-149	-1.01434e-148	-2.95974e-148	3.44929e-148	-2.64753e-148	-1.23312e-149	-2.54394e-148	7.20109e-149	9.80658e-149	4.46062e-148	-1.67811e-148	-3.00716e-148	2.80429e-148	-2.8816e-148	2.51779e-294
-7.45969e-149	1.01702e-149	-1.76956e-149	-1.60946e-149	1.76252e-149	5.92937e-151	1.08515e-149	1.02648e-149	7.42366e-150	-2.46796e-150	-3.73974e-150	8.56603e-150	-3.42445e-150	-9.72363e-149	2.4989e-150	1.2628e-149	8.0891e-150	-1.14288e-149	1.74945e-149	-1.47099e-149	-2.2639e-149	1.40056e-149	-2.87629e-149	2.5679e-150	-7.63667e-150	4.18123e-150	1.88959e-149	7.51552e-150	-3.11117e-150	-7.44057e-150	1.93708e-296
4.44483e-150	-4.236e-150	-9.85593e-150	-6.2244e-151	-3.05718e-150	3.82806e-150	-1.96369e-152	7.96942e-151	3.15328e-151	1.61418e-150	5.1369e-151	-2.61616e-151	-1.86384e-150	1.96107e-150	-4.42887e-151	2.2295e-150	-2.77379e-150	-7.78781e-151	-2.18476e-151	-1.32664e-150	1.37382e-150	-5.90653e-151	3.96982e-151	2.63628e-151	-1.60877e-150	1.99755e-150	5.67582e-150	5.37257e-150	-6.70761e-151	2.96457e-150	2.64855e-298
1.39419e-151	2.6151e-151	-3.59219e-151	2.83564e-151	-1.04964e-150	-5.18871e-151	2.79078e-151	3.46813e-151	-9.01721e-152	-1.02613e-150	-1.74403e-151	1.34563e-151	-5.52969e-152	1.8788e-151	2.25143e-152	-2.91574e-151	-7.4181e-151	1.3754e-151	-6.32697e-151	-8.2607e-152	1.15607e-151	1.41634e-151	-6.35326e-151	3.06985e-151	-8.06329e-153	4.50491e-151	-4.20496e-151	7.82413e-151	1.71733e-151	-3.35624e-151	5.74165e-300
5.74139e-152	-3.54587e-153	-1.06652e-152	-2.13435e-152	-4.07648e-152	-5.24872e-153	-3.9975e-153	2.34783e-152	-1.09007e-151	-8.53707e-152	2.25398e-152	2.3317e-152	3.30054e-152	1.66847e-153	2.64266e-152	1.0916e-151	5.54762e-153	1.11642e-151	-4.29021e-153	-2.84204e-152	1.71239e-152	-2.05867e-152	1.65086e-153	1.21655e-152	-8.88617e-152	3.86534e-152	3.87652e-152	1.9611e-152	-2.15609e-152	-5.62285e-152	6.91566e-302
-6.69198e-153	1.12041e-153	-3.79196e-153	9.78848e-153	-2.09782e-153	-4.21394e-153	-4.8148e-153	-7.41279e-153	-2.14102e-153	-2.06879e-153	-2.35532e-153	-7.53976e-153	-1.82078e-153	-4.22052e-153	3.15094e-153	-4.46057e-153	-8.42762e-153	7.94619e-153	-7.14992e-153	1.31303e-152	-4.46139e-153	-4.8827e-153	5.64372e-154	5.6443e-153	7.00531e-153	-1.07713e-152	-4.17068e-153	-4.77493e-153	3.82992e-153	-4.35734e-155	1.03231e-303
-3.80091e-154	1.80593e-154	-4.7654e-154	3.00761e-154	-8.902e-154	9.90954e-155	-2.00207e-154	-2.14819e-154	-1.59476e-153	7.73777e-154	2.37546e-154	2.03623e-154	3.15955e-154	1.37964e-153	-2.64229e-154	-8.48295e-155	5.86492e-155	-1.10717e-153	-1.03804e-154	5.51355e-154	8.13132e-154	-2.38603e-154	1.60522e-153	-2.57844e-154	-1.64808e-154	-5.07385e-155	-3.18784e-157	1.47713e-154	2.43535e-154	2.97663e-154	1.18081e-305
8.8918e-155	1.55701e-155	-2.5257e-155	8.17813e-155	-4.50123e-154	-1.83427e-155	-4.15301e-155	4.65344e-155	-6.38583e-155	-7.25254e-156	-4.36425e-155	1.37369e-154	8.41752e-155	-8.00041e-155	-7.66442e-155	2.0538e-154	3.03261e-155	3.97015e-155	1.94929e-155	7.79006e-156	-8.00184e-155	3.78663e-155	9.10266e-155	-2.15667e-156	1.87071e-155	5.51635e-155	2.89203e-155	2.12485e-155	-6.62708e-155	-1.1711e-154	3.5061e-307
-8.60069e-156	-9.93758e-157	-9.33175e-156	-4.96319e-156	1.02829e-155	3.66808e-156	2.27808e-156	1.70889e-156	1.25066e-156	-1.07889e-155	2.03127e-155	-9.96079e-156	-4.20233e-156	4.61377e-156	-5.96474e-157	1.24786e-155	2.03477e-156	5.01895e-156	-2.47475e-156	2.4017e-155	-5.89267e-156	-7.67382e-156	-1.48006e-155	-2.90519e-156	1.41866e-156	4.00223e-156	2.05608e-155	1.14868e-155	-2.29767e-156	7.24253e-156	0
2.9509e-158	-4.49347e-157	-1.04644e-156	2.91822e-157	2.2052e-157	1.051e-156	-1.39642e-156	5.65504e-157	-1.14238e-156	-7.9135e-157	7.62436e-157	3.81164e-157	1.10751e-157	4.74228e-157	-5.28244e-158	-9.49158e-157	2.23938e-158	3.16571e-156	1.13018e-156	-6.25442e-157	-2.22304e-157	-3.848e-157	8.75008e-157	3.25373e-157	3.05539e-157	1.63101e-156	-1.97576e-157	1.06772e-156	1.01012e-156	-5.75646e-157	0
1.15847e-161	1.85721e-158	-3.90406e-158	-1.46022e-157	-3.84499e-158	-7.36364e-158	-2.21968e-157	-5.8527e-157	1.46569e-159	-9.28403e-158	-1.41547e-157	-3.41087e-159	-2.14953e-157	-1.11614e-157	-2.32083e-157	-1.46265e-157	-1.24352e-157	5.67914e-159	-4.21836e-158	-3.1774e-158	-1.8427e-157	1.62504e-158	2.0896e-157	-1.21799e-158	2.04192e-158	3.05823e-158	-3.51469e-157	3.2545e-157	-1.58839e-157	-1.54718e-157	0
-6.76986e-159	2.53702e-158	-1.21892e-158	1.58909e-158	-4.29094e-158	-1.26034e-158	2.98463e-159	3.99593e-159	-1.55825e-158	-1.31087e-158	4.70534e-159	2.29031e-159	-1.7255e-158	1.47189e-158	6.48188e-159	4.68615e-159	8.15398e-160	7.18146e-159	-5.19754e-158	-1.92802e-158	3.32778e-158	-1.80891e-158	-1.47225e-158	-9.4464e-159	3.43406e-158	6.47264e-158	-2.99797e-158	-1.15479e-158	2.48152e-158	1.17001e-158	0
2.78904e-159	6.6594e-160	-4.21923e-160	-4.99183e-159	4.95414e-159	4.94554e-159	-1.63134e-159	6.17997e-160	3.52642e-159	1.57917e-159	6.05857e-159	7.96243e-161	-3.66091e-159	-6.29025e-159	1.37902e-159	-1.21279e-159	-2.99745e-159	-6.7823e-160	1.01401e-160	4.68902e-159	2.48831e-159	1.82281e-159	6.44286e-160	-4.78596e-159	-3.41955e-159	-4.73415e-161	2.39738e-159	1.91047e-159	3.48715e-159	3.41107e-159	0
4.09048e-161	-1.48482e-161	-7.31088e-161	5.44793e-160	3.86857e-161	-3.32066e-160	-1.45993e-159	-6.4522e-160	-4.40001e-160	4.38021e-160	5.16198e-161	-2.82315e-160	5.59449e-161	-3.64505e-161	-1.63032e-161	-1.29924e-162	1.96928e-161	-4.88184e-160	-3.19892e-161	-1.84653e-160	-4.58678e-160	6.72783e-161	-6.52877e-160	-1.4305e-160	-1.13726e-160	-4.60045e-160	4.07164e-160	1.01749e-160	3.9788e-160	2.83062e-160	0
7.23464e-161	7.53176e-162	4.74139e-161	-1.68152e-160	-6.00019e-161	-1.55104e-161	1.2809e-161	2.38989e-161	-1.0657e-160	-1.44287e-161	-5.33856e-161	6.16349e-161	-2.71e-161	9.40818e-161	-5.61397e-161	6.07384e-162	1.66013e-161	2.20104e-162	8.48449e-161	3.70036e-161	-1.96687e-160	-5.7348e-161	9.18751e-161	1.23928e-161	-7.2796e-161	1.23e-161	9.97862e-162	8.88332e-162	7.05104e-162	4.54915e-161	0
-6.84499e-163	9.4558e-162	-2.09726e-163	-5.6564e-163	-3.81844e-162	-8.53959e-163	-4.86328e-162	8.71746e-162	5.08066e-162	-1.32941e-162	-3.42481e-162	2.93611e-162	1.27064e-161	-8.12084e-162	1.49202e-162	9.65134e-163	-4.02666e-162	-6.83801e-162	-1.75786e-162	5.28364e-162	1.07433e-161	3.10701e-162	-4.61648e-162	1.53536e-162	-3.98671e-162	2.97e-162	-2.28159e-162	-6.73414e-162	-3.65941e-162	1.02633e-162	0
-4.50765e-163	-7.7338e-164	9.48306e-163	-1.4881e-163	8.84435e-164	4.95482e-163	-1.19891e-163	-1.16861e-162	-3.44346e-163	-5.92061e-163	-9.98541e-163	-6.85828e-163	-1.05133e-163	7.1811e-163	-1.49658e-163	-7.31306e-163	1.79127e-163	9.15833e-164	8.75799e-163	4.74345e-163	3.56926e-163	3.22418e-163	-4.324e-163	5.93334e-163	1.00978e-162	1.31964e-162	-3.81879e-163	2.1356e-163	-4.12923e-163	-1.03238e-162	0
-4.50765e-163	-7.7338e-164	9.48306e-163	-1.4881e-163	8.84435e-164	4.95482e-163	-1.19891e-163	-1.16861e-162	-3.44346e-163	-5.92061e-163	-9.98541e-163	-6.85828e-163	-1.05133e-163	7.1811e-163	-1.49658e-163	-7.31306e-163	1.79127e-163	9.15833e-164	8.75799e-163	4.74345e-163	3.56926e-163	3.22418e-163	-4.324e-163	5.93334e-163	1.00978e-162	1.31964e-162	-3.81879e-163	2.1356e-163	-4.12923e-163	-1.03238e-162	0
-4.50765e-163	-7.7338e-164	9.48306e-163	-1.4881e-163	8.84435e-164	4.95482e-163	-1.19891e-163	-1.16861e-162	-3.44346e-163	-5.92061e-163	-9.98541e-163	-6.85828e-163	-1.05133e-163	7.1811e-163	-1.49658e-163	-7.31306e-163	1.79127e-163	9.15833e-164	8.75799e-163	4.74345e-163	3.56926e-163	3.22418e-163	-4.324e-163	5.93334e-163	1.00978e-162	1.31964e-162	-3.81879e-163	2.1356e-163	-4.12923e-163	-1.03238e-162	0
-4.50765e-163	-7.7338e-164	9.48306e-163	-1.4881e-163	8.84435e-164	4.95482e-163	-1.19891e-163	-1.16861e-162	-3.44346e-163	-5.92061e-163	-9.98541e-163	-6.85828e-163	-1.05133e-163	7.1811e-163	-1.49658e-163	-7.31306e-163	1.79127e-163	9.15833e-164	8.75799e-163	4.74345e-163	3.56926e-163	3.22418e-163	-4.324e-163	5.93334e-163	1.00978e-162	1.31964e-162	-3.81879e-163	2.1356e-163	-4.12923e-163	-1.03238e-162	0
-4.50765e-163	-7.7338e-164	9.48306e-163	-1.4881e-163	8.84435e-164	4.95482e-163	-1.19891e-163	-1.16861e-162	-3.44346e-163	-5.92061e-163	-9.98541e-163	-6.85828e-163	-1.05133e-163	7.1811e-163	-1.49658e-163	-7.31306e-163	1.79127e-163	9.15833e-164	8.75799e-163	4.74345e-163	3.56926e-163	3.22418e-163	-4.324e-163	5.93334e-163	1.00978e-162	1.31964e-162	-3.81879e-163	2.1356e-163	-4.12923e-163	-1.03238e-162	0
-4.50765e-163	-7.7338e-164	9.48306e-163	-1.4881e-163	8.84435e-164	4.95482e-163	-1.19891e-163	-1.16861e-162	-3.44346e-163	-5.92061e-163	-9.98541e-163	-6.85828e-163	-1.05133e-163	7.1811e-163	-1.49658e-163	-7.31306e-163	1.79127e-163	9.15833e-164	8.75799e-163	4.74345e-163	3.56926e-163	3.22418e-163	-4.324e-163	5.93334e-163	1.00978e-162	1.31964e-162	-3.81879e-163	2.1356e-163	-4.12923e-163	-1.03238e-162	0
-4.50765e-163	-7.7338e-164	9.48306e-163	-1.4881e-163	8.84435e-164	4.95482e-163	-1.19891e-163	-1.16861e-162	-3.44346e-163	-5.92061e-163	-9.98541e-163	-6.85828e-163	-1.05133e-163	7.1811e-163	-1.49658e-163	-7.31306e-163	1.79127e-163	9.15833e-164	8.75799e-163	4.74345e-163	3.56926e-163	3.22418e-163	-4.324e-163	5.93334e-163	1.00978e-162	1.31964e-162	-3.81879e-163	2.1356e-163	-4.12923e-163	-1.03238e-162	0
-4.50765e-163	-7.7338e-164	9.48306e-163	-1.4881e-163	8.84435e-164	4.95482e-163	-1.19891e-163	-1.16861e-162	-3.44346e-163	-5.92061e-163	-9.98541e-163	-6.85828e-163	-1.05133e-163	7.1811e-163	-1.49658e-163	-7.31306e-163	1.79127e-163	9.15833e-164	8.75799e-163	4.74345e-163	3.56926e-163	3.22418e-163	-4.324e-163	5.93334e-163	1.00978e-162	1.31964e-162	-3.81879e-163	2.1356e-163	-4.12923e-163	-1.03238e-162	0
-4.50765e-163	-7.7338e-164	9.48306e-163	-1.4881e-163	8.84435e-164	4.95482e-163	-1.19891e-163	-1.16861e-162	-3.44346e-163	-5.92061e-163	-9.98541e-163	-6.85828e-163	-1.05133e-163	7.1811e-163	-1.49658e-163	-7.31306e-163	1.79127e-163	9.15833e-164	8.75799e-163	4.74345e-163	3.56926e-163	3.22418e-163	-4.324e-163	5.93334e-163	1.00978e-162	1.31964e-162	-3.81879e-163	2.1356e-163	-4.12923e-163	-1.03238e-162	0
-4.50765e-163	-7.7338e-164	9.48306e-163	-1.4881e-163	8.84435e-164	4.95482e-163	-1.19891e-163	-1.16861e-162	-3.44346e-163	-5.92061e-163	-9.98541e-163	-6.85828e-163	-1.05133e-163	7.1811e-163	-1.49658e-163	-7.31306e-163	1.79127e-163	9.15833e-164	8.75799e-163	4.74345e-163	3.56926e-163	3.22418e-163	-4.324e-163	5.93334e-163	1.00978e-162	1.31964e-162	-3.81879e-163	2.1356e-163	-4.12923e-163	-1.03238e-162	0
-4.50765e-163	-7.7338e-164	9.48306e-163	-1.4881e-163	8.84435e-164	4.95482e-163	-1.19891e-163	-1.16861e-162	-3.44346e-163	-5.92061e-163	-9.98541e-163	-6.85828e-163	-1.05133e-163	7.1811e-163	-1.49658e-163	-7.31306e-163	1.79127e-163	9.15833e-164	8.75799e-163	4.74345e-163	3.56926e-163	3.22418e-163	-4.324e-163	5.93334e-163	1.00978e-162	1.31964e-162	-3.81879e-163	2.1356e-163	-4.12923e-163	-1.03238e-162	0
-4.50765e-163	-7.7338e-164	9.48306e-163	-1.4881e-163	8.84435e-164	4.95482e-163	-1.19891e-163	-1.16861e-162	-3.44346e-163	-5.92061e-163	-9.98541e-163	-6.85828e-163	-1.05133e-163	7.1811e-163	-1.49658e-163	-7.31306e-163	1.79127e-163	9.15833e-164	8.75799e-163	4.74345e-163	3.56926e-163	3.22418e-163	-4.324e-163	5.93334e-163	1.00978e-162	1.31964e-162	-3.81879e-163	2.1356e-163	-4.12923e-163	-1.03238e-162	0
-4.50765e-163	-7.7338e-164	9.48306e-163	-1.4881e-163	8.84435e-164	4.95482e-163	-1.19891e-163	-1.16861e-162	-3.44346e-163	-5.92061e-163	-9.98541e-163	-6.85828e-163	-1.05133e-163	7.1811e-163	-1.49658e-163	-7.31306e-163	1.79127e-163	9.15833e-164	8.75799e-163	4.74345e-163	3.56926e-163	3.22418e-163	-4.324e-163	5.93334e-163	1.00978e-162	1.31964e-162	-3.81879e-163	2.1356e-163	-4.12923e-163	-1.03238e-162	0
-4.50765e-163	-7.7338e-164	9.48306e-163	-1.4881e-163	8.84435e-164	4.95482e-163	-1.19891e-163	-1.16861e-162	-3.44346e-163	-5.92061e-163	-9.98541e-163	-6.85828e-163	-1.05133e-163	7.1811e-163	-1.49658e-163	-7.31306e-163	1.79127e-163	9.15833e-164	8.75799e-163	4.74345e-163	3.56926e-163	3.22418e-163	-4.324e-163	5.93334e-163	1.00978e-162	1.31964e-162	-3.81879e-163	2.1356e-163	-4.12923e-163	-1.03238e-162	0
-4.50765e-163	-7.7338e-164	9.48306e-163	-1.4881e-163	8.84435e-164	4.95482e-163	-1.19891e-163	-1.16861e-162	-3.44346e-163	-5.92061e-163	-9.98541e-163	-6.85828e-163	-1.05133e-163	7.1811e-163	-1.49658e-163	-7.31306e-163	1.79127e-163	9.15833e-164	8.75799e-163	4.74345e-163	3.56926e-163	3.22418e-163	-4.324e-163	5.93334e-163	1.00978e-162	1.31964e-162	-3.81879e-163	2.1356e-163	-4.12923e-163	-1.03238e-162	0
-4.50765e-163	-7.7338e-164	9.48306e-163	-1.4881e-163	8.84435e-164	4.95482e-163	-1.19891e-163	-1.16861e-162	-3.44346e-163	-5.92061e-163	-9.98541e-163	-6.85828e-163	-1.05133e-163	7.1811e-163	-1.49658e-163	-7.31306e-163	1.79127e-163	9.15833e-164	8.75799e-163	4.74345e-163	3.56926e-163	3.22418e-163	-4.324e-163	5.93334e-163	1.00978e-162	1.31964e-162	-3.81879e-163	2.1356e-163	-4.12923e-163	-1.03238e-162	0
-4.50765e-163	-7.7338e-164	9.48306e-163	-1.4881e-163	8.84435e-164	4.95482e-163	-1.19891e-163	-1.16861e-162	-3.44346e-163	-5.92061e-163	-9.98541e-163	-6.85828e-163	-1.05133e-163	7.1811e-163	-1.49658e-163	-7.31306e-163	1.79127e-163	9.15833e-164	8.75799e-163	4.74345e-163	3.56926e-163	3.22418e-163	-4.324e-163	5.93334e-163	1.00978e-162	1.31964e-162	-3.81879e-163	2.1356e-163	-4.12923e-163	-1.03238e-162	0
-4.50765e-163	-7.7338e-164	9.48306e-163	-1.4881e-163	8.84435e-164	4.95482e-163	-1.19891e-163	-1.16861e-162	-3.44346e-163	-5.92061e-163	-9.98541e-163	-6.85828e-163	-1.05133e-163	7.1811e-163	-1.49658e-163	-7.31306e-163	1.79127e-163	9.15833e-164	8.75799e-163	4.74345e-163	3.56926e-163	3.22418e-163	-4.324e-163	5.93334e-163	1.00978e-162	1.31964e-162	-3.81879e-163	2.1356e-163	-4.12923e-163	-1.03238e-162	0
-4.50765e-163	-7.7338e-164	9.48306e-163	-1.4881e-163	8.84435e-164	4.95482e-163	-1.19891e-163	-1.16861e-162	-3.44346e-163	-5.92061e-163	-9.98541e-163	-6.85828e-163	-1.05133e-163	7.1811e-163	-1.49658e-163	-7.31306e-163	1.79127e-163	9.15833e-164	8.75799e-163	4.74345e-163	3.56926e-163	3.22418e-163	-4.324e-163	5.93334e-163	1.00978e-162	1.31964e-162	-3.81879e-163	2.1356e-163	-4.12923e-163	-1.03238e-162	0
-4.50765e-163	-7.7338e-164	9.48306e-163	-1.4881e-163	8.84435e-164	4.95482e-163	-1.19891e-163	-1.16861e-162	-3.44346e-163	-5.92061e-163	-9.98541e-163	-6.85828e-163	-1.05133e-163	7.1811e-163	-1.49658e-163	-7.31306e-163	1.79127e-163	9.15833e-164	8.75799e-163	4.74345e-163	3.56926e-163	3.22418e-163	-4.324e-163	5.93334e-163	1.00978e-162	1.31964e-162	-3.81879e-163	2.1356e-163	-4.12923e-163	-1.03238e-162	0
-4.50765e-163	-7.7338e-164	9.48306e-163	-1.4881e-163	8.84435e-164	4.95482e-163	-1.19891e-163	-1.16861e-162	-3.44346e-163	-5.92061e-163	-9.98541e-163	-6.85828e-163	-1.05133e-163	7.1811e-163	-1.49658e-163	-7.31306e-163	1.79127e-163	9.15833e-164	8.75799e-163	4.74345e-163	3.56926e-163	3.22418e-163	-4.324e-163	5.93334e-163	1.00978e-162	1.31964e-162	-3.81879e-163	2.1356e-163	-4.12923e-163	-1.03238e-162	0
-4.50765e-163	-7.7338e-164	9.48306e-163	-1.4881e-163	8.84435e-164	4.95482e-163	-1.19891e-163	-1.16861e-162	-3.44346e-163	-5.92061e-163	-9.98541e-163	-6.85828e-163	-1.05133e-163	7.1811e-163	-1.49658e-163	-7.31306e-163	1.79127e-163	9.15833e-164	8.75799e-163	4.74345e-163	3.56926e-163	3.22418e-163	-4.324e-163	5.93334e-163	1.00978e-162	1.31964e-162	-3.81879e-163	2.1356e-163	-4.12923e-163	-1.03238e-162	0
-4.50765e-163	-7.7338e-164	9.48306e-163	-1.4881e-163	8.84435e-164	4.95482e-163	-1.19891e-163	-1.16861e-162	-3.44346e-163	-5.92061e-163	-9.98541e-163	-6.85828e-163	-1.05133e-163	7.1811e-163	-1.49658e-163	-7.31306e-163	1.79127e-163	9.15833e-164	8.75799e-163	4.74345e-163	3.56926e-163	3.22418e-163	-4.324e-163	5.93334e-163	1.00978e-162	1.31964e-162	-3.81879e-163	2.1356e-163	-4.12923e-163	-1.03238e-162	0
-4.50765e-163	-7.7338e-164	9.48306e-163	-1.4881e-163	8.84435e-164	4.95482e-163	-1.19891e-163	-1.16861e-162	-3.44346e-163	-5.92061e-163	-9.98541e-163	-6.85828e-163	-1.05133e-163	7.1811e-163	-1.49658e-163	-7.31306e-163	1.79127e-163	9.15833e-164	8.75799e-163	4.74345e-163	3.56926e-163	3.22418e-163	-4.324e-163	5.93334e-163	1.00978e-162	1.31964e-162	-3.81879e-163	2.1356e-163	-4.12923e-163	-1.03238e-162	0
-4.50765e-163	-7.7338e-164	9.48306e-163	-1.4881e-163	8.84435e-164	4.95482e-163	-1.19891e-163	-1.16861e-162	-3.44346e-163	-5.92061e-163	-9.98541e-163	-6.85828e-163	-1.05133e-163	7.1811e-163	-1.49658e-163	-7.31306e-163	1.79127e-163	9.15833e-164	8.75799e-163	4.74345e-163	3.56926e-163	3.22418e-163	-4.324e-163	5.93334e-163	1.00978e-162	1.31964e-162	-3.81879e-163	2.1356e-163	-4.12923e-163	-1.03238e-162	0
-4.50765e-163	-7.7338e-164	9.48306e-163	-1.4881e-163	8.84435e-164	4.95482e-163	-1.19891e-163	-1.16861e-162	-3.44346e-163	-5.92061e-163	-9.98541e-163	-6.85828e-163	-1.05133e-163	7.1811e-163	-1.49658e-163	-7.31306e-163	1.79127e-163	9.15833e-164	8.75799e-163	4.74345e-163	3.56926e-163	3.22418e-163	-4.324e-163	5.93334e-163	1.00978e-162	1.31964e-162	-3.81879e-163	2.1356e-163	-4.12923e-163	-1.03238e-162	0
-4.50765e-163	-7.7338e-164	9.48306e-163	-1.4881e-163	8.84435e-164	4.95482e-163	-1.19891e-163	-1.16861e-162	-3.44346e-163	-5.92061e-163	-9.98541e-163	-6.85828e-163	-1.05133e-163	7.1811e-163	-1.49658e-163	-7.31306e-163	1.79127e-163	9.15833e-164	8.75799e-163	4.74345e-163	3.56926e-163	3.22418e-163	-4.324e-163	5.93334e-163	1.00978e-162	1.31964e-162	-3.81879e-163	2.1356e-163	-4.12923e-163	-1.03238e-162	0
-4.50765e-163	-7.7338e-164	9.48306e-163	-1.4881e-163	8.84435e-164	4.95482e-163	-1.19891e-163	-1.16861e-162	-3.44346e-163	-5.92061e-163	-9.98541e-163	-6.85828e-163	-1.05133e-163	7.1811e-163	-1.49658e-163	-7.31306e-163	1.79127e-163	9.15833e-164	8.75799e-163	4.74345e-163	3.56926e-163	3.22418e-163	-4.324e-163	5.93334e-163	1.00978e-162	1.31964e-162	-3.81879e-163	2.1356e-163	-4.12923e-163	-1.03238e-162	0
-4.50765e-163	-7.7338e-164	9.48306e-163	-1.4881e-163	8.84435e-164	4.95482e-163	-1.19891e-163	-1.16861e-162	-3.44346e-163	-5.92061e-163	-9.98541e-163	-6.85828e-163	-1.05133e-163	7.1811e-163	-1.49658e-163	-7.31306e-163	1.79127e-163	9.15833e-164	8.75799e-163	4.74345e-163	3.56926e-163	3.22418e-163	-4.324e-163	5.93334e-163	1.00978e-162	1.31964e-162	-3.81879e-163	2.1356e-163	-4.12923e-163	-1.03238e-162	0
-4.50765e-163	-7.7338e-164	9.48306e-163	-1.4881e-163	8.84435e-164	4.95482e-163	-1.19891e-163	-1.16861e-162	-3.44346e-163	-5.92061e-163	-9.98541e-163	-6.85828e-163	-1.05133e-163	7.1811e-163	-1.49658e-163	-7.31306e-163	1.79127e-163	9.15833e-164	8.75799e-163	4.74345e-163	3.56926e-163	3.22418e-163	-4.324e-163	5.93334e-163	1.00978e-162	1.31964e-162	-3.81879e-163	2.1356e-163	-4.12923e-163	-1.03238e-162	0
-4.50765e-163	-7.7338e-164	9.48306e-163	-1.4881e-163	8.84435e-164	4.95482e-163	-1.19891e-163	-1.16861e-162	-3.44346e-163	-5.92061e-163	-9.98541e-163	-6.85828e-163	-1.05133e-163	7.1811e-163	-1.49658e-163	-7.31306e-163	1.79127e-163	9.15833e-164	8.75799e-163	4.74345e-163	3.56926e-163	3.22418e-163	-4.324e-163	5.93334e-163	1.00978e-162	1.31964e-162	-3.81879e-163	2.1356e-163	-4.12923e-163	-1.03238e-162	0
-4.50765e-163	-7.7338e-164	9.48306e-163	-1.4881e-163	8.84435e-164	4.95482e-163	-1.19891e-163	-1.16861e-162	-3.44346e-163	-5.92061e-163	-9.98541e-163	-6.85828e-163	-1.05133e-163	7.1811e-163	-1.49658e-163	-7.31306e-163	1.79127e-163	9.15833e-164	8.75799e-163	4.74345e-163	3.56926e-163	3.22418e-163	-4.324e-163	5.93334e-163	1.00978e-162	1.31964e-162	-3.81879e-163	2.1356e-163	-4.12923e-163	-1.03238e-162	0
-4.50765e-163	-7.7338e-164	9.48306e-163	-1.4881e-163	8.84435e-164	4.95482e-163	-1.19891e-163	-1.16861e-162	-3.44346e-163	-5.92061e-163	-9.98541e-163	-6.85828e-163	-1.05133e-163	7.1811e-163	-1.49658e-163	-7.31306e-163	1.79127e-163	9.15833e-164	8.75799e-163	4.74345e-163	3.56926e-163	3.22418e-163	-4.324e-163	5.93334e-163	1.00978e-162	1.31964e-162	-3.81879e-163	2.1356e-163	-4.12923e-163	-1.03238e-162	0
-4.50765e-163	-7.7338e-164	9.48306e-163	-1.4881e-163	8.84435e-164	4.95482e-163	-1.19891e-163	-1.16861e-162	-3.44346e-163	-5.92061e-163	-9.98541e-163	-6.85828e-163	-1.05133e-163	7.1811e-163	-1.49658e-163	-7.31306e-163	1.79127e-163	9.15833e-164	8.75799e-163	4.74345e-163	3.56926e-163	3.22418e-163	-4.324e-163	5.93334e-163	1.00978e-162	1.31964e-162	-3.81879e-163	2.1356e-163	-4.12923e-163	-1.03238e-162	0
-4.50765e-163	-7.7338e-164	9.48306e-163	-1.4881e-163	8.84435e-164	4.95482e-163	-1.19891e-163	-1.16861e-162	-3.44346e-163	-5.92061e-163	-9.98541e-163	-6.85828e-163	-1.05133e-163	7.1811e-163	-1.49658e-163	-7.31306e-163	1.79127e-163	9.15833e-164	8.75799e-163	4.74345e-163	3.56926e-163	3.22418e-163	-4.324e-163	5.93334e-163	1.00978e-162	1.31964e-162	-3.81879e-163	2.1356e-163	-4.12923e-163	-1.03238e-162	0
-4.50765e-163	-7.7338e-164	9.48306e-163	-1.4881e-163	8.84435e-164	4.95482e-163	-1.19891e-163	-1.16861e-162	-3.44346e-163	-5.92061e-163	-9.98541e-163	-6.85828e-163	-1.05133e-163	7.1811e-163	-1.49658e-163	-7.31306e-163	1.79127e-163	9.15833e-164	8.75799e-163	4.74345e-163	3.56926e-163	3.22418e-163	-4.324e-163	5.93334e-163	1.00978e-162	1.31964e-162	-3.81879e-163	2.1356e-163	-4.12923e-163	-1.03238e-162	0
-4.50765e-163	-7.7338e-164	9.48306e-163	-1.4881e-163	8.84435e-164	4.95482e-163	-1.19891e-163	-1.16861e-162	-3.44346e-163	-5.92061e-163	-9.98541e-163	-6.85828e-163	-1.05133e-163	7.1811e-163	-1.49658e-163	-7.31306e-163	1.79127e-163	9.15833e-164	8.75799e-163	4.74345e-163	3.56926e-163	3.22418e-163	-4.324e-163	5.93334e-163	1.00978e-162	1.31964e-162	-3.81879e-163	2.1356e-163	-4.12923e-163	-1.03238e-162	0
-4.50765e-163	-7.7338e-164	9.48306e-163	-1.4881e-163	8.84435e-164	4.95482e-163	-1.19891e-163	-1.16861e-162	-3.44346e-163	-5.92061e-163	-9.98541e-163	-6.85828e-163	-1.05133e-163	7.1811e-163	-1.49658e-163	-7.31306e-163	1.79127e-163	9.15833e-164	8.75799e-163	4.74345e-163	3.56926e-163	3.22418e-163	-4.324e-163	5.93334e-163	1.00978e-162	1.31964e-162	-3.81879e-163	2.1356e-163	-4.12923e-163	-1.03238e-162	0
-4.50765e-163	-7.7338e-164	9.48306e-163	-1.4881e-163	8.84435e-164	4.95482e-163	-1.19891e-163	-1.16861e-162	-3.44346e-163	-5.92061e-163	-9.98541e-163	-6.85828e-163	-1.05133e-163	7.1811e-163	-1.49658e-163	-7.31306e-163	1.79127e-163	9.15833e-164	8.75799e-163	4.74345e-163	3.56926e-163	3.22418e-163	-4.324e-163	5.93334e-163	1.00978e-162	1.31964e-162	-3.81879e-163	2.1356e-163	-4.12923e-163	-1.03238e-162	0
-4.50765e-163	-7.7338e-164	9.48306e-163	-1.4881e-163	8.84435e-164	4.95482e-163	-1.19891e-163	-1.16861e-162	-3.44346e-163	-5.92061e-163	-9.98541e-163	-6.85828e-163	-1.05133e-163	7.1811e-163	-1.49658e-163	-7.31306e-163	1.79127e-163	9.15833e-164	8.75799e-163	4.74345e-163	3.56926e-163	3.22418e-163	-4.324e-163	5.93334e-163	1.00978e-162	1.31964e-162	-3.81879e-163	2.1356e-163	-4.12923e-163	-1.03238e-162	0
-4.50765e-163	-7.7338e-164	9.48306e-163	-1.4881e-163	8.84435e-164	4.95482e-163	-1.19891e-163	-1.16861e-162	-3.44346e-163	-5.92061e-163	-9.98541e-163	-6.85828e-163	-1.05133e-163	7.1811e-163	-1.49658e-163	-7.31306e-163	1.79127e-163	9.15833e-164	8.75799e-163	4.74345e-163	3.56926e-163	3.22418e-163	-4.324e-163	5.93334e-163	1.00978e-162	1.31964e-162	-3.81879e-163	2.1356e-163	-4.12923e-163	-1.03238e-162	0
-4.50765e-163	-7.7338e-164	9.48306e-163	-1.4881e-163	8.84435e-164	4.95482e-163	-1.19891e-163	-1.16861e-162	-3.44346e-163	-5.92061e-163	-9.98541e-163	-6.85828e-163	-1.05133e-163	7.1811e-163	-1.49658e-163	-7.31306e-163	1.79127e-163	9.15833e-164	8.75799e-163	4.74345e-163	3.56926e-163	3.22418e-163	-4.324e-163	5.93334e-163	1.00978e-162	1.31964e-162	-3.81879e-163	2.1356e-163	-4.12923e-163	-1.03238e-162	0
-4.50765e-163	-7.7338e-164	9.48306e-163	-1.4881e-163	8.84435e-164	4.95482e-163	-1.19891e-163	-1.16861e-162	-3.44346e-163	-5.92061e-163	-9.98541e-163	-6.85828e-163	-1.05133e-163	7.1811e-163	-1.49658e-163	-7.31306e-163	1.79127e-163	9.15833e-164	8.75799e-163	4.74345e-163	3.56926e-163	3.22418e-163	-4.324e-163	5.93334e-163	1.00978e-162	1.31964e-162	-3.81879e-163	2.1356e-163	-4.12923e-163	-1.03238e-162	0
-4.50765e-163	-7.7338e-164	9.48306e-163	-1.4881e-163	8.84435e-164	4.95482e-163	-1.19891e-163	-1.16861e-162	-3.44346e-163	-5.92061e-163	-9.98541e-163	-6.85828e-163	-1.05133e-163	7.1811e-163	-1.49658e-163	-7.31306e-163	1.79127e-163	9.15833e-164	8.75799e-163	4.74345e-163	3.56926e-163	3.22418e-163	-4.324e-163	5.93334e-163	1.00978e-162	1.31964e-162	-3.81879e-163	2.1356e-163	-4.12923e-163	-1.03238e-162	0
-4.50765e-163	-7.7338e-164	9.48306e-163	-1.4881e-163	8.84435e-164	4.95482e-163	-1.19891e-163	-1.16861e-162	-3.44346e-163	-5.92061e-163	-9.98541e-163	-6.85828e-163	-1.05133e-163	7.1811e-163	-1.49658e-163	-7.31306e-163	1.79127e-163	9.15833e-164	8.75799e-163	4.74345e-163	3.56926e-163	3.22418e-163	-4.324e-163	5.93334e-163	1.00978e-162	1.31964e-162	-3.81879e-163	2.1356e-163	-4.12923e-163	-1.03238e-162	0
-4.50765e-163	-7.7338e-164	9.48306e-163	-1.4881e-163	8.84435e-164	4.95482e-163	-1.19891e-163	-1.16861e-162	-3.44346e-163	-5.92061e-163	-9.98541e-163	-6.85828e-163	-1.05133e-163	7.1811e-163	-1.49658e-163	-7.31306e-163	1.79127e-163	9.15833e-164	8.75799e-163	4.74345e-163	3.56926e-163	3.22418e-163	-4.324e-163	5.93334e-163	1.00978e-162	1.31964e-162	-3.81879e-163	2.1356e-163	-4.12923e-163	-1.03238e-162	0
-4.50765e-163	-7.7338e-164	9.48306e-163	-1.4881e-163	8.84435e-164	4.95482e-163	-1.19891e-163	-1.16861e-162	-3.44346e-163	-5.92061e-163	-9.98541e-163	-6.85828e-163	-1.05133e-163	7.1811e-163	-1.49658e-163	-7.31306e-163	1.79127e-163	9.15833e-164	8.75799e-163	4.74345e-163	3.56926e-163	3.22418e-163	-4.324e-163	5.93334e-163	1.00978e-162	1.31964e-162	-3.81879e-163	2.1356e-163	-4.12923e-163	-1.03238e-162	0
-4.50765e-163	-7.7338e-164	9.48306e-163	-1.4881e-163	8.84435e-164	4.95482e-163	-1.19891e-163	-1.16861e-162	-3.44346e-163	-5.92061e-163	-9.98541e-163	-6.85828e-163	-1.05133e-163	7.1811e-163	-1.49658e-163	-7.31306e-163	1.79127e-163	9.15833e-164	8.75799e-163	4.74345e-163	3.56926e-163	3.22418e-163	-4.324e-163	5.93334e-163	1.00978e-162	1.31964e-162	-3.81879e-163	2.1356e-163	-4.12923e-163	-1.03238e-162	0
-4.50765e-163	-7.7338e-164	9.48306e-163	-1.4881e-163	8.84435e-164	4.95482e-163	-1.19891e-163	-1.16861e-162	-3.44346e-163	-5.92061e-163	-9.98541e-163	-6.85828e-163	-1.05133e-163	7.1811e-163	-1.49658e-163	-7.31306e-163	1.79127e-163	9.15833e-164	8.75799e-163	4.74345e-163	3.56926e-163	3.22418e-163	-4.324e-163	5.93334e-163	1.00978e-162	1.31964e-162	-3.81879e-163	2.1356e-163	-4.12923e-163	-1.03238e-162	0
-4.50765e-163	-7.7338e-164	9.48306e-163	-1.4881e-163	8.84435e-164	4.95482e-163	-1.19891e-163	-1.16861e-162	-3.44346e-163	-5.92061e-163	-9.98541e-163	-6.85828e-163	-1.05133e-163	7.1811e-163	-1.49658e-163	-7.31306e-163	1.79127e-163	9.15833e-164	8.75799e-163	4.74345e-163	3.56926e-163	3.22418e-163	-4.324e-163	5.93334e-163	1.00978e-162	1.31964e-162	-3.81879e-163	2.1356e-163	-4.12923e-163	-1.03238e-162	0
-4.50765e-163	-7.7338e-164	9.48306e-163	-1.4881e-163	8.84435e-164	4.95482e-163	-1.19891e-163	-1.16861e-162	-3.44346e-163	-5.92061e-163	-9.98541e-163	-6.85828e-163	-1.05133e-163	7.1811e-163	-1.49658e-163	-7.31306e-163	1.79127e-163	9.15833e-164	8.75799e-163	4.74345e-163	3.56926e-163	3.22418e-163	-4.324e-163	5.93334e-163	1.00978e-162	1.31964e-162	-3.81879e-163	2.1356e-163	-4.12923e-163	-1.03238e-162	0
-4.50765e-163	-7.7338e-164	9.48306e-163	-1.4881e-163	8.84435e-164	4.95482e-163	-1.19891e-163	-1.16861e-162	-3.44346e-163	-5.92061e-163	-9.98541e-163	-6.85828e-163	-1.05133e-163	7.1811e-163	-1.49658e-163	-7.31306e-163	1.79127e-163	9.15833e-164	8.75799e-163	4.74345e-163	3.56926e-163	3.22418e-163	-4.324e-163	5.93334e-163	1.00978e-162	1.31964e-162	-3.81879e-163	2.1356e-163	-4.12923e-163	-1.03238e-162	0
-4.50765e-163	-7.7338e-164	9.48306e-163	-1.4881e-163	8.84435e-164	4.95482e-163	-1.19891e-163	-1.16861e-162	-3.44346e-163	-5.92061e-163	-9.98541e-163	-6.85828e-163	-1.05133e-163	7.1811e-163	-1.49658e-163	-7.31306e-163	1.79127e-163	9.15833e-164	8.75799e-163	4.74345e-163	3.56926e-163	3.22418e-163	-4.324e-163	5.93334e-163	1.00978e-162	1.31964e-162	-3.81879e-163	2.1356e-163	-4.12923e-163	-1.03238e-162	0
-4.50765e-163	-7.7338e-164	9.48306e-163	-1.4881e-163	8.84435e-164	4.95482e-163	-1.19891e-163	-1.16861e-162	-3.44346e-163	-5.92061e-163	-9.98541e-163	-6.85828e-163	-1.05133e-163	7.1811e-163	-1.49658e-163	-7.31306e-163	1.79127e-163	9.15833e-164	8.75799e-163	4.74345e-163	3.56926e-163	3.22418e-163	-4.324e-163	5.93334e-163	1.00978e-162	1.31964e-162	-3.81879e-163	2.1356e-163	-4.12923e-163	-1.03238e-162	0
-4.50765e-163	-7.7338e-164	9.48306e-163	-1.4881e-163	8.84435e-164	4.95482e-163	-1.19891e-163	-1.16861e-162	-3.44346e-163	-5.92061e-163	-9.98541e-163	-6.85828e-163	-1.05133e-163	7.1811e-163	-1.49658e-163	-7.31306e-163	1.79127e-163	9.15833e-164	8.75799e-163	4.74345e-163	3.56926e-163	3.22418e-163	-4.324e-163	5.93334e-163	1.00978e-162	1.31964e-162	-3.81879e-163	2.1356e-163	-4.12923e-163	-1.03238e-162	0
-4.50765e-163	-7.7338e-164	9.48306e-163	-1.4881e-163	8.84435e-164	4.95482e-163	-1.19891e-163	-1.16861e-162	-3.44346e-163	-5.92061e-163	-9.98541e-163	-6.85828e-163	-1.05133e-163	7.1811e-163	-1.49658e-163	-7.31306e-163	1.79127e-163	9.15833e-164	8.75799e-163	4.74345e-163	3.56926e-163	3.22418e-163	-4.324e-163	5.93334e-163	1.00978e-162	1.31964e-162	-3.81879e-163	2.1356e-163	-4.12923e-163	-1.03238e-162	0
-4.50765e-163	-7.7338e-164	9.48306e-163	-1.4881e-163	8.84435e-164	4.95482e-163	-1.19891e-163	-1.16861e-162	-3.44346e-163	-5.92061e-163	-9.98541e-163	-6.85828e-163	-1.05133e-163	7.1811e-163	-1.49658e-163	-7.31306e-163	1.79127e-163	9.15833e-164	8.75799e-163	4.74345e-163	3.56926e-163	3.22418e-163	-4.324e-163	5.93334e-163	1.00978e-162	1.31964e-162	-3.81879e-163	2.1356e-163	-4.12923e-163	-1.03238e-162	0
-4.50765e-163	-7.7338e-164	9.48306e-163	-1.4881e-163	8.84435e-164	4.95482e-163	-1.19891e-163	-1.16861e-162	-3.44346e-163	-5.92061e-163	-9.98541e-163	-6.85828e-163	-1.05133e-163	7.1811e-163	-1.49658e-163	-7.31306e-163	1.79127e-163	9.15833e-164	8.75799e-163	4.74345e-163	3.56926e-163	3.22418e-163	-4.324e-163	5.93334e-163	1.00978e-162	1.31964e-162	-3.81879e-163	2.1356e-163	-4.12923e-163	-1.03238e-162	0
-4.50765e-163	-7.7338e-164	9.48306e-163	-1.4881e-163	8.84435e-164	4.95482e-163	-1.19891e-163	-1.16861e-162	-3.44346e-163	-5.92061e-163	-9.98541e-163	-6.85828e-163	-1.05133e-163	7.1811e-163	-1.49658e-163	-7.31306e-163	1.79127e-163	9.15833e-164	8.75799e-163	4.74345e-163	3.56926e-163	3.22418e-163	-4.324e-163	5.93334e-163	1.00978e-162	1.31964e-162	-3.81879e-163	2.1356e-163	-4.12923e-163	-1.03238e-162	0
-4.50765e-163	-7.7338e-164	9.48306e-163	-1.4881e-163	8.84435e-164	4.95482e-163	-1.19891e-163	-1.16861e-162	-3.44346e-163	-5.92061e-163	-9.98541e-163	-6.85828e-163	-1.05133e-163	7.1811e-163	-1.49658e-163	-7.31306e-163	1.79127e-163	9.15833e-164	8.75799e-163	4.74345e-163	3.56926e-163	3.22418e-163	-4.324e-163	5.93334e-163	1.00978e-162	1.31964e-162	-3.81879e-163	2.1356e-163	-4.12923e-163	-1.03238e-162	0
-4.50765e-163	-7.7338e-164	9.48306e-163	-1.4881e-163	8.84435e-164	4.95482e-163	-1.19891e-163	-1.16861e-162	-3.44346e-163	-5.92061e-163	-9.98541e-163	-6.85828e-163	-1.05133e-163	7.1811e-163	-1.49658e-163	-7.31306e-163	1.79127e-163	9.15833e-164	8.75799e-163	4.74345e-163	3.56926e-163	3.22418e-163	-4.324e-163	5.93334e-163	1.00978e-162	1.31964e-162	-3.81879e-163	2.1356e-163	-4.12923e-163	-1.03238e-162	0
-4.50765e-163	-7.7338e-164	9.48306e-163	-1.4881e-163	8.84435e-164	4.95482e-163	-1.19891e-163	-1.16861e-162	-3.44346e-163	-5.92061e-163	-9.98541e-163	-6.85828e-163	-1.05133e-163	7.1811e-163	-1.49658e-163	-7.31306e-163	1.79127e-163	9.15833e-164	8.75799e-163	4.74345e-163	3.56926e-163	3.22418e-163	-4.324e-163	5.93334e-163	1.00978e-162	1.31964e-162	-3.81879e-163	2.1356e-163	-4.12923e-163	-1.03238e-162	0
-4.50765e-163	-7.7338e-164	9.48306e-163	-1.4881e-163	8.84435e-164	4.95482e-163	-1.19891e-163	-1.16861e-162	-3.44346e-163	-5.92061e-163	-9.98541e-163	-6.85828e-163	-1.05133e-163	7.1811e-163	-1.49658e-163	-7.31306e-163	1.79127e-163	9.15833e-164	8.75799e-163	4.74345e-163	3.56926e-163	3.22418e-163	-4.324e-163	5.93334e-163	1.00978e-162	1.31964e-162	-3.81879e-163	2.1356e-163	-4.12923e-163	-1.03238e-162	0
-4.50765e-163	-7.7338e-164	9.48306e-163	-1.4881e-163	8.84435e-164	4.95482e-163	-1.19891e-163	-1.16861e-162	-3.44346e-163	-5.92061e-163	-9.98541e-163	-6.85828e-163	-1.05133e-163	7.1811e-163	-1.49658e-163	-7.31306e-163	1.79127e-163	9.15833e-164	8.75799e-163	4.74345e-163	3.56926e-163	3.22418e-163	-4.324e-163	5.93334e-163	1.00978e-162	1.31964e-162	-3.81879e-163	2.1356e-163	-4.12923e-163	-1.03238e-162	0
-4.50765e-163	-7.7338e-164	9.48306e-163	-1.4881e-163	8.84435e-164	4.95482e-163	-1.19891e-163	-1.16861e-162	-3.44346e-163	-5.92061e-163	-9.98541e-163	-6.85828e-163	-1.05133e-163	7.1811e-163	-1.49658e-163	-7.31306e-163	1.79127e-163	9.15833e-164	8.75799e-163	4.74345e-163	3.56926e-163	3.22418e-163	-4.324e-163	5.93334e-163	1.00978e-162	1.31964e-162	-3.81879e-163	2.1356e-163	-4.12923e-163	-1.03238e-162	0
-4.50765e-163	-7.7338e-164	9.48306e-163	-1.4881e-163	8.84435e-164	4.95482e-163	-1.19891e-163	-1.16861e-162	-3.44346e-163	-5.92061e-163	-9.98541e-163	-6.85828e-163	-1.05133e-163	7.1811e-163	-1.49658e-163	-7.31306e-163	1.79127e-163	9.15833e-164	8.75799e-163	4.74345e-163	3.56926e-163	3.22418e-163	-4.324e-163	5.93334e-163	1.00978e-162	1.31964e-162	-3.81879e-163	2.1356e-163	-4.12923e-163	-1.03238e-162	0
-4.50765e-163	-7.7338e-164	9.48306e-163	-1.4881e-163	8.84435e-164	4.95482e-163	-1.19891e-163	-1.16861e-162	-3.44346e-163	-5.92061e-163	-9.98541e-163	-6.85828e-163	-1.05133e-163	7.1811e-163	-1.49658e-163	-7.31306e-163	1.79127e-163	9.15833e-164	8.75799e-163	4.74345e-163	3.56926e-163	3.22418e-163	-4.324e-163	5.93334e-163	1.00978e-162	1.31964e-162	-3.81879e-163	2.1356e-163	-4.12923e-163	-1.03238e-162	0
-4.50765e-163	-7.7338e-164	9.48306e-163	-1.4881e-163	8.84435e-164	4.95482e-163	-1.19891e-163	-1.16861e-162	-3.44346e-163	-5.92061e-163	-9.98541e-163	-6.85828e-163	-1.05133e-163	7.1811e-163	-1.49658e-163	-7.31306e-163	1.79127e-163	9.15833e-164	8.75799e-163	4.74345e-163	3.56926e-163	3.22418e-163	-4.324e-163	5.93334e-163	1.00978e-162	1.31964e-162	-3.81879e-163	2.1356e-163	-4.12923e-163	-1.03238e-162	0
-4.50765e-163	-7.7338e-164	9.48306e-163	-1.4881e-163	8.84435e-164	4.95482e-163	-1.19891e-163	-1.16861e-162	-3.44346e-163	-5.92061e-163	-9.98541e-163	-6.85828e-163	-1.05133e-163	7.1811e-163	-1.49658e-163	-7.31306e-163	1.79127e-163	9.15833e-164	8.75799e-163	4.74345e-163	3.56926e-163	3.22418e-163	-4.324e-163	5.93334e-163	1.00978e-162	1.31964e-162	-3.81879e-163	2.1356e-163	-4.12923e-163	-1.03238e-162	0
-4.50765e-163	-7.7338e-164	9.48306e-163	-1.4881e-163	8.84435e-164	4.95482e-163	-1.19891e-163	-1.16861e-162	-3.44346e-163	-5.92061e-163	-9.98541e-163	-6.85828e-163	-1.05133e-163	7.1811e-163	-1.49658e-163	-7.31306e-163	1.79127e-163	9.15833e-164	8.75799e-163	4.74345e-163	3.56926e-163	3.22418e-163	-4.324e-163	5.93334e-163	1.00978e-162	1.31964e-162	-3.81879e-163	2.1356e-163	-4.12923e-163	-1.03238e-162	0
-4.50765e-163	-7.7338e-164	9.48306e-163	-1.4881e-163	8.84435e-164	4.95482e-163	-1.19891e-163	-1.16861e-162	-3.44346e-163	-5.92061e-163	-9.98541e-163	-6.85828e-163	-1.05133e-163	7.1811e-163	-1.49658e-163	-7.31306e-163	1.79127e-163	9.15833e-164	8.75799e-163	4.74345e-163	3.56926e-163	3.22418e-163	-4.324e-163	5.93334e-163	1.00978e-162	1.31964e-162	-3.81879e-163	2.1356e-163	-4.12923e-163	-1.03238e-162	0
-4.50765e-163	-7.7338e-164	9.48306e-163	-1.4881e-163	8.84435e-164	4.95482e-163	-1.19891e-163	-1.16861e-162	-3.44346e-163	-5.92061e-163	-9.98541e-163	-6.85828e-163	-1.05133e-163	7.1811e-163	-1.49658e-163	-7.31306e-163	1.79127e-163	9.15833e-164	8.75799e-163	4.74345e-163	3.56926e-163	3.22418e-163	-4.324e-163	5.93334e-163	1.00978e-162	1.31964e-162	-3.81879e-163	2.1356e-163	-4.12923e-163	-1.03238e-162	0
-4.50765e-163	-7.7338e-164	9.48306e-163	-1.4881e-163	8.84435e-164	4.95482e-163	-1.19891e-163	-1.16861e-162	-3.44346e-163	-5.92061e-163	-9.98541e-163	-6.85828e-163	-1.05133e-163	7.1811e-163	-1.49658e-163	-7.31306e-163	1.79127e-163	9.15833e-164	8.75799e-163	4.74345e-163	3.56926e-163	3.22418e-163	-4.324e-163	5.93334e-163	1.00978e-162	1.31964e-162	-3.81879e-163	2.1356e-163	-4.12923e-163	-1.03238e-162	0
-4.50765e-163	-7.7338e-164	9.48306e-163	-1.4881e-163	8.84435e-164	4.95482e-163	-1.19891e-163	-1.16861e-162	-3.44346e-163	-5.92061e-163	-9.98541e-163	-6.85828e-163	-1.05133e-163	7.1811e-163	-1.49658e-163	-7.31306e-163	1.79127e-163	9.15833e-164	8.75799e-163	4.74345e-163	3.56926e-163	3.22418e-163	-4.324e-163	5.93334e-163	1.00978e-162	1.31964e-162	-3.81879e-163	2.1356e-163	-4.12923e-163	-1.03238e-162	0
-4.50765e-163	-7.7338e-164	9.48306e-163	-1.4881e-163	8.84435e-164	4.95482e-163	-1.19891e-163	-1.16861e-162	-3.44346e-163	-5.92061e-163	-9.98541e-163	-6.85828e-163	-1.05133e-163	7.1811e-163	-1.49658e-163	-7.31306e-163	1.79127e-163	9.15833e-164	8.75799e-163	4.74345e-163	3.56926e-163	3.22418e-163	-4.324e-163	5.93334e-163	1.00978e-162	1.31964e-162	-3.81879e-163	2.1356e-163	-4.12923e-163	-1.03238e-162	0
-4.50765e-163	-7.7338e-164	9.48306e-163	-1.4881e-163	8.84435e-164	4.95482e-163	-1.19891e-163	-1.16861e-162	-3.44346e-163	-5.92061e-163	-9.98541e-163	-6.85828e-163	-1.05133e-163	7.1811e-163	-1.49658e-163	-7.31306e-163	1.79127e-163	9.15833e-164	8.75799e-163	4.74345e-163	3.56926e-163	3.22418e-163	-4.324e-163	5.93334e-163	1.00978e-162	1.31964e-162	-3.81879e-163	2.1356e-163	-4.12923e-163	-1.03238e-162	0
-4.50765e-163	-7.7338e-164	9.48306e-163	-1.4881e-163	8.84435e-164	4.95482e-163	-1.19891e-163	-1.16861e-162	-3.44346e-163	-5.92061e-163	-9.98541e-163	-6.85828e-163	-1.05133e-163	7.1811e-163	-1.49658e-163	-7.31306e-163	1.79127e-163	9.15833e-164	8.75799e-163	4.74345e-163	3.56926e-163	3.22418e-163	-4.324e-163	5.93334e-163	1.00978e-162	1.31964e-162	-3.81879e-163	2.1356e-163	-4.12923e-163	-1.03238e-162	0
-4.50765e-163	-7.7338e-164	9.48306e-163	-1.4881e-163	8.84435e-164	4.95482e-163	-1.19891e-163	-1.16861e-162	-3.44346e-163	-5.92061e-163	-9.98541e-163	-6.85828e-163	-1.05133e-163	7.1811e-163	-1.49658e-163	-7.31306e-163	1.79127e-163	9.15833e-164	8.75799e-163	4.74345e-163	3.56926e-163	3.22418e-163	-4.324e-163	5.93334e-163	1.00978e-162	1.31964e-162	-3.81879e-163	2.1356e-163	-4.12923e-163	-1.03238e-162	0
-4.50765e-163	-7.7338e-164	9.48306e-163	-1.4881e-163	8.84435e-164	4.95482e-163	-1.19891e-163	-1.16861e-162	-3.44346e-163	-5.92061e-163	-9.98541e-163	-6.85828e-163	-1.05133e-163	7.1811e-163	-1.49658e-163	-7.31306e-163	1.79127e-163	9.15833e-164	8.75799e-163	4.74345e-163	3.56926e-163	3.22418e-163	-4.324e-163	5.93334e-163	1.00978e-162	1.31964e-162	-3.81879e-163	2.1356e-163	-4.12923e-163	-1.03238e-162	0
-4.50765e-163	-7.7338e-164	9.48306e-163	-1.4881e-163	8.84435e-164	4.95482e-163	-1.19891e-163	-1.16861e-162	-3.44346e-163	-5.92061e-163	-9.98541e-163	-6.85828e-163	-1.05133e-163	7.1811e-163	-1.49658e-163	-7.31306e-163	1.79127e-163	9.15833e-164	8.75799e-163	4.74345e-163	3.56926e-163	3.22418e-163	-4.324e-163	5.93334e-163	1.00978e-162	1.31964e-162	-3.81879e-163	2.1356e-163	-4.12923e-163	-1.03238e-162	0
-4.50765e-163	-7.7338e-164	9.48306e-163	-1.4881e-163	8.84435e-164	4.95482e-163	-1.19891e-163	-1.16861e-162	-3.44346e-163	-5.92061e-163	-9.98541e-163	-6.85828e-163	-1.05133e-163	7.1811e-163	-1.49658e-163	-7.31306e-163	1.79127e-163	9.15833e-164	8.75799e-163	4.74345e-163	3.56926e-163	3.22418e-163	-4.324e-163	5.93334e-163	1.00978e-162	1.31964e-162	-3.81879e-163	2.1356e-163	-4.12923e-163	-1.03238e-162	0
-4.50765e-163	-7.7338e-164	9.48306e-163	-1.4881e-163	8.84435e-164	4.95482e-163	-1.19891e-163	-1.16861e-162	-3.44346e-163	-5.92061e-163	-9.98541e-163	-6.85828e-163	-1.05133e-163	7.1811e-163	-1.49658e-163	-7.31306e-163	1.79127e-163	9.15833e-164	8.75799e-163	4.74345e-163	3.56926e-163	3.22418e-163	-4.324e-163	5.93334e-163	1.00978e-162	1.31964e-162	-3.81879e-163	2.1356e-163	-4.12923e-163	-1.03238e-162	0
-4.50765e-163	-7.7338e-164	9.48306e-163	-1.4881e-163	8.84435e-164	4.95482e-163	-1.19891e-163	-1.16861e-162	-3.44346e-163	-5.92061e-163	-9.98541e-163	-6.85828e-163	-1.05133e-163	7.1811e-163	-1.49658e-163	-7.31306e-163	1.79127e-163	9.15833e-164	8.75799e-163	4.74345e-163	3.56926e-163	3.22418e-163	-4.324e-163	5.93334e-163	1.00978e-162	1.31964e-162	-3.81879e-163	2.1356e-163	-4.12923e-163	-1.03238e-162	0
-4.50765e-163	-7.7338e-164	9.48306e-163	-1.4881e-163	8.84435e-164	4.95482e-163	-1.19891e-163	-1.16861e-162	-3.44346e-163	-5.92061e-163	-9.98541e-163	-6.85828e-163	-1.05133e-163	7.1811e-163	-1.49658e-163	-7.31306e-163	1.79127e-163	9.15833e-164	8.75799e-163	4.74345e-163	3.56926e-163	3.22418e-163	-4.324e-163	5.93334e-163	1.00978e-162	1.31964e-162	-3.81879e-163	2.1356e-163	-4.12923e-163	-1.03238e-162	0
-4.50765e-163	-7.7338e-164	9.48306e-163	-1.4881e-163	8.84435e-164	4.95482e-163	-1.19891e-163	-1.16861e-162	-3.44346e-163	-5.92061e-163	-9.98541e-163	-6.85828e-163	-1.05133e-163	7.1811e-163	-1.49658e-163	-7.31306e-163	1.79127e-163	9.15833e-164	8.75799e-163	4.74345e-163	3.56926e-163	3.22418e-163	-4.324e-163	5.93334e-163	1.00978e-162	1.31964e-162	-3.81879e-163	2.1356e-163	-4.12923e-163	-1.03238e-162	0
-4.50765e-163	-7.7338e-164	9.48306e-163	-1.4881e-163	8.84435e-164	4.95482e-163	-1.19891e-163	-1.16861e-162	-3.44346e-163	-5.92061e-163	-9.98541e-163	-6.85828e-163	-1.05133e-163	7.1811e-163	-1.49658e-163	-7.31306e-163	1.79127e-163	9.15833e-164	8.75799e-163	4.74345e-163	3.56926e-163	3.22418e-163	-4.324e-163	5.93334e-163	1.00978e-162	1.31964e-162	-3.81879e-163	2.1356e-163	-4.12923e-163	-1.03238e-162	0
-4.50765e-163	-7.7338e-164	9.48306e-163	-1.4881e-163	8.84435e-164	4.95482e-163	-1.19891e-163	-1.16861e-162	-3.44346e-163	-5.92061e-163	-9.98541e-163	-6.85828e-163	-1.05133e-163	7.1811e-163	-1.49658e-163	-7.31306e-163	1.79127e-163	9.15833e-164	8.75799e-163	4.74345e-163	3.56926e-163	3.22418e-163	-4.324e-163	5.93334e-163	1.00978e-162	1.31964e-162	-3.81879e-163	2.1356e-163	-4.12923e-163	-1.03238e-162	0
-4.50765e-163	-7.7338e-164	9.48306e-163	-1.4881e-163	8.84435e-164	4.95482e-163	-1.19891e-163	-1.16861e-162	-3.44346e-163	-5.92061e-163	-9.98541e-163	-6.85828e-163	-1.05133e-163	7.1811e-163	-1.49658e-163	-7.31306e-163	1.79127e-163	9.15833e-164	8.75799e-163	4.74345e-163	3.56926e-163	3.22418e-163	-4.324e-163	5.93334e-163	1.00978e-162	1.31964e-162	-3.81879e-163	2.1356e-163	-4.12923e-163	-1.03238e-162	0
-4.50765e-163	-7.7338e-164	9.48306e-163	-1.4881e-163	8.84435e-164	4.95482e-163	-1.19891e-163	-1.16861e-162	-3.44346e-163	-5.92061e-163	-9.98541e-163	-6.85828e-163	-1.05133e-163	7.1811e-163	-1.49658e-163	-7.31306e-163	1.79127e-163	9.15833e-164	8.75799e-163	4.74345e-163	3.56926e-163	3.22418e-163	-4.324e-163	5.93334e-163	1.00978e-162	1.31964e-162	-3.81879e-163	2.1356e-163	-4.12923e-163	-1.03238e-162	0
-4.50765e-163	-7.7338e-164	9.48306e-163	-1.4881e-163	8.84435e-164	4.95482e-163	-1.19891e-163	-1.16861e-162	-3.44346e-163	-5.92061e-163	-9.98541e-163	-6.85828e-163	-1.05133e-163	7.1811e-163	-1.49658e-163	-7.31306e-163	1.79127e-163	9.15833e-164	8.75799e-163	4.74345e-163	3.56926e-163	3.22418e-163	-4.324e-163	5.93334e-163	1.00978e-162	1.31964e-162	-3.81879e-163	2.1356e-163	-4.12923e-163	-1.03238e-162	0
-4.50765e-163	-7.7338e-164	9.48306e-163	-1.4881e-163	8.84435e-164	4.95482e-163	-1.19891e-163	-1.16861e-162	-3.44346e-163	-5.92061e-163	-9.98541e-163	-6.85828e-163	-1.05133e-163	7.1811e-163	-1.49658e-163	-7.31306e-163	1.79127e-163	9.15833e-164	8.75799e-163	4.74345e-163	3.56926e-163	3.22418e-163	-4.324e-163	5.93334e-163	1.00978e-162	1.31964e-162	-3.81879e-163	2.1356e-163	-4.12923e-163	-1.03238e-162	0
-4.50765e-163	-7.7338e-164	9.48306e-163	-1.4881e-163	8.84435e-164	4.95482e-163	-1.19891e-163	-1.16861e-162	-3.44346e-163	-5.92061e-163	-9.98541e-163	-6.85828e-163	-1.05133e-163	7.1811e-163	-1.49658e-163	-7.31306e-163	1.79127e-163	9.15833e-164	8.75799e-163	4.74345e-163	3.56926e-163	3.22418e-163	-4.324e-163	5.93334e-163	1.00978e-162	1.31964e-162	-3.81879e-163	2.1356e-163	-4.12923e-163	-1.03238e-162	0
-4.50765e-163	-7.7338e-164	9.48306e-163	-1.4881e-163	8.84435e-164	4.95482e-163	-1.19891e-163	-1.16861e-162	-3.44346e-163	-5.92061e-163	-9.98541e-163	-6.85828e-163	-1.05133e-163	7.1811e-163	-1.49658e-163	-7.31306e-163	1.79127e-163	9.15833e-164	8.75799e-163	4.74345e-163	3.56926e-163	3.22418e-163	-4.324e-163	5.93334e-163	1.00978e-162	1.31964e-162	-3.81879e-163	2.1356e-163	-4.12923e-163	-1.03238e-162	0
-4.50765e-163	-7.7338e-164	9.48306e-163	-1.4881e-163	8.84435e-164	4.95482e-163	-1.19891e-163	-1.16861e-162	-3.44346e-163	-5.92061e-163	-9.98541e-163	-6.85828e-163	-1.05133e-163	7.1811e-163	-1.49658e-163	-7.31306e-163	1.79127e-163	9.15833e-164	8.75799e-163	4.74345e-163	3.56926e-163	3.22418e-163	-4.324e-163	5.93334e-163	1.00978e-162	1.31964e-162	-3.81879e-163	2.1356e-163	-4.12923e-163	-1.03238e-162	0
-4.50765e-163	-7.7338e-164	9.48306e-163	-1.4881e-163	8.84435e-164	4.95482e-163	-1.19891e-163	-1.16861e-162	-3.44346e-163	-5.92061e-163	-9.98541e-163	-6.85828e-163	-1.05133e-163	7.1811e-163	-1.49658e-163	-7.31306e-163	1.79127e-163	9.15833e-164	8.75799e-163	4.74345e-163	3.56926e-163	3.22418e-163	-4.324e-163	5.93334e-163	1.00978e-162	1.31964e-162	-3.81879e-163	2.1356e-163	-4.12923e-163	-1.03238e-162	0
-4.50765e-163	-7.7338e-164	9.48306e-163	-1.4881e-163	8.84435e-164	4.95482e-163	-1.19891e-163	-1.16861e-162	-3.44346e-163	-5.92061e-163	-9.98541e-163	-6.85828e-163	-1.05133e-163	7.1811e-163	-1.49658e-163	-7.31306e-163	1.79127e-163	9.15833e-164	8.75799e-163	4.74345e-163	3.56926e-163	3.22418e-163	-4.324e-163	5.93334e-163	1.00978e-162	1.31964e-162	-3.81879e-163	2.1356e-163	-4.12923e-163	-1.03238e-162	0
-4.50765e-163	-7.7338e-164	9.48306e-163	-1.4881e-163	8.84435e-164	4.95482e-163	-1.19891e-163	-1.16861e-162	-3.44346e-163	-5.92061e-163	-9.98541e-163	-6.85828e-163	-1.05133e-163	7.1811e-163	-1.49658e-163	-7.31306e-163	1.79127e-163	9.15833e-164	8.75799e-163	4.74345e-163	3.56926e-163	3.22418e-163	-4.324e-163	5.93334e-163	1.00978e-162	1.31964e-162	-3.81879e-163	2.1356e-163	-4.12923e-163	-1.03238e-162	0
-4.50765e-163	-7.7338e-164	9.48306e-163	-1.4881e-163	8.84435e-164	4.95482e-163	-1.19891e-163	-1.16861e-162	-3.44346e-163	-5.92061e-163	-9.98541e-163	-6.85828e-163	-1.05133e-163	7.1811e-163	-1.49658e-163	-7.31306e-163	1.79127e-163	9.15833e-164	8.75799e-163	4.74345e-163	3.56926e-163	3.22418e-163	-4.324e-163	5.93334e-163	1.00978e-162	1.31964e-162	-3.81879e-163	2.1356e-163	-4.12923e-163	-1.03238e-162	0
-4.50765e-163	-7.7338e-164	9.48306e-163	-1.4881e-163	8.84435e-164	4.95482e-163	-1.19891e-163	-1.16861e-162	-3.44346e-163	-5.92061e-163	-9.98541e-163	-6.85828e-163	-1.05133e-163	7.1811e-163	-1.49658e-163	-7.31306e-163	1.79127e-163	9.15833e-164	8.75799e-163	4.74345e-163	3.56926e-163	3.22418e-163	-4.324e-163	5.93334e-163	1.00978e-162	1.31964e-162	-3.81879e-163	2.1356e-163	-4.12923e-163	-1.03238e-162	0
-4.50765e-163	-7.7338e-164	9.48306e-163	-1.4881e-163	8.84435e-164	4.95482e-163	-1.19891e-163	-1.16861e-162	-3.44346e-163	-5.92061e-163	-9.98541e-163	-6.85828e-163	-1.05133e-163	7.1811e-163	-1.49658e-163	-7.31306e-163	1.79127e-163	9.15833e-164	8.75799e-163	4.74345e-163	3.56926e-163	3.22418e-163	-4.324e-163	5.93334e-163	1.00978e-162	1.31964e-162	-3.81879e-163	2.1356e-163	-4.12923e-163	-1.03238e-162	0
-4.50765e-163	-7.7338e-164	9.48306e-163	-1.4881e-163	8.84435e-164	4.95482e-163	-1.19891e-163	-1.16861e-162	-3.44346e-163	-5.92061e-163	-9.98541e-163	-6.85828e-163	-1.05133e-163	7.1811e-163	-1.49658e-163	-7.31306e-163	1.79127e-163	9.15833e-164	8.75799e-163	4.74345e-163	3.56926e-163	3.22418e-163	-4.324e-163	5.93334e-163	1.00978e-162	1.31964e-162	-3.81879e-163	2.1356e-163	-4.12923e-163	-1.03238e-162	0
-4.50765e-163	-7.7338e-164	9.48306e-163	-1.4881e-163	8.84435e-164	4.95482e-163	-1.19891e-163	-1.16861e-162	-3.44346e-163	-5.92061e-163	-9.98541e-163	-6.85828e-163	-1.05133e-163	7.1811e-163	-1.49658e-163	-7.31306e-163	1.79127e-163	9.15833e-164	8.75799e-163	4.74345e-163	3.56926e-163	3.22418e-163	-4.324e-163	5.93334e-163	1.00978e-162	1.31964e-162	-3.81879e-163	2.1356e-163	-4.12923e-163	-1.03238e-162	0
-4.50765e-163	-7.7338e-164	9.48306e-163	-1.4881e-163	8.84435e-164	4.95482e-163	-1.19891e-163	-1.16861e-162	-3.44346e-163	-5.92061e-163	-9.98541e-163	-6.85828e-163	-1.05133e-163	7.1811e-163	-1.49658e-163	-7.31306e-163	1.79127e-163	9.15833e-164	8.75799e-163	4.74345e-163	3.56926e-163	3.22418e-163	-4.324e-163	5.93334e-163	1.00978e-162	1.31964e-162	-3.81879e-163	2.1356e-163	-4.12923e-163	-1.03238e-162	0
-4.50765e-163	-7.7338e-164	9.48306e-163	-1.4881e-163	8.84435e-164	4.95482e-163	-1.19891e-163	-1.16861e-162	-3.44346e-163	-5.92061e-163	-9.98541e-163	-6.85828e-163	-1.05133e-163	7.1811e-163	-1.49658e-163	-7.31306e-163	1.79127e-163	9.15833e-164	8.75799e-163	4.74345e-163	3.56926e-163	3.22418e-163	-4.324e-163	5.93334e-163	1.00978e-162	1.31964e-162	-3.81879e-163	2.1356e-163	-4.12923e-163	-1.03238e-162	0
-4.50765e-163	-7.7338e-164	9.48306e-163	-1.4881e-163	8.84435e-164	4.95482e-163	-1.19891e-163	-1.16861e-162	-3.44346e-163	-5.92061e-163	-9.98541e-163	-6.85828e-163	-1.05133e-163	7.1811e-163	-1.49658e-163	-7.31306e-163	1.79127e-163	9.15833e-164	8.75799e-163	4.74345e-163	3.56926e-163	3.22418e-163	-4.324e-163	5.93334e-163	1.00978e-162	1.31964e-162	-3.81879e-163	2.1356e-163	-4.12923e-163	-1.03238e-162	0
-4.50765e-163	-7.7338e-164	9.48306e-163	-1.4881e-163	8.84435e-164	4.95482e-163	-1.19891e-163	-1.16861e-162	-3.44346e-163	-5.92061e-163	-9.98541e-163	-6.85828e-163	-1.05133e-163	7.1811e-163	-1.49658e-163	-7.31306e-163	1.79127e-163	9.15833e-164	8.75799e-163	4.74345e-163	3.56926e-163	3.22418e-163	-4.324e-163	5.93334e-163	1.00978e-162	1.31964e-162	-3.81879e-163	2.1356e-163	-4.12923e-163	-1.03238e-162	0
-4.50765e-163	-7.7338e-164	9.48306e-163	-1.4881e-163	8.84435e-164	4.95482e-163	-1.19891e-163	-1.16861e-162	-3.44346e-163	-5.92061e-163	-9.98541e-163	-6.85828e-163	-1.05133e-163	7.1811e-163	-1.49658e-163	-7.31306e-163	1.79127e-163	9.15833e-164	8.75799e-163	4.74345e-163	3.56926e-163	3.22418e-163	-4.324e-163	5.93334e-163	1.00978e-162	1.31964e-162	-3.81879e-163	2.1356e-163	-4.12923e-163	-1.03238e-162	0
-4.50765e-163	-7.7338e-164	9.48306e-163	-1.4881e-163	8.84435e-164	4.95482e-163	-1.19891e-163	-1.16861e-162	-3.44346e-163	-5.92061e-163	-9.98541e-163	-6.85828e-163	-1.05133e-163	7.1811e-163	-1.49658e-163	-7.31306e-163	1.79127e-163	9.15833e-164	8.75799e-163	4.74345e-163	3.56926e-163	3.22418e-163	-4.324e-163	5.93334e-163	1.00978e-162	1.31964e-162	-3.81879e-163	2.1356e-163	-4.12923e-163	-1.03238e-162	0
-4.50765e-163	-7.7338e-164	9.48306e-163	-1.4881e-163	8.84435e-164	4.95482e-163	-1.19891e-163	-1.16861e-162	-3.44346e-163	-5.92061e-163	-9.98541e-163	-6.85828e-163	-1.05133e-163	7.1811e-163	-1.49658e-163	-7.31306e-163	1.79127e-163	9.15833e-164	8.75799e-163	4.74345e-163	3.56926e-163	3.22418e-163	-4.324e-163	5.93334e-163	1.00978e-162	1.31964e-162	-3.81879e-163	2.1356e-163	-4.12923e-163	-1.03238e-162	0
-4.50765e-163	-7.7338e-164	9.48306e-163	-1.4881e-163	8.84435e-164	4.95482e-163	-1.19891e-163	-1.16861e-162	-3.44346e-163	-5.92061e-163	-9.98541e-163	-6.85828e-163	-1.05133e-163	7.1811e-163	-1.49658e-163	-7.31306e-163	1.79127e-163	9.15833e-164	8.75799e-163	4.74345e-163	3.56926e-163	3.22418e-163	-4.324e-163	5.93334e-163	1.00978e-162	1.31964e-162	-3.81879e-163	2.1356e-163	-4.12923e-163	-1.03238e-162	0
-4.50765e-163	-7.7338e-164	9.48306e-163	-1.4881e-163	8.84435e-164	4.95482e-163	-1.19891e-163	-1.16861e-162	-3.44346e-163	-5.92061e-163	-9.98541e-163	-6.85828e-163	-1.05133e-163	7.1811e-163	-1.49658e-163	-7.31306e-163	1.79127e-163	9.15833e-164	8.75799e-163	4.74345e-163	3.56926e-163	3.22418e-163	-4.324e-163	5.93334e-163	1.00978e-162	1.31964e-162	-3.81879e-163	2.1356e-163	-4.12923e-163	-1.03238e-162	0
-4.50765e-163	-7.7338e-164	9.48306e-163	-1.4881e-163	8.84435e-164	4.95482e-163	-1.19891e-163	-1.16861e-162	-3.44346e-163	-5.92061e-163	-9.98541e-163	-6.85828e-163	-1.05133e-163	7.1811e-163	-1.49658e-163	-7.31306e-163	1.79127e-163	9.15833e-164	8.75799e-163	4.74345e-163	3.56926e-163	3.22418e-163	-4.324e-163	5.93334e-163	1.00978e-162	1.31964e-162	-3.81879e-163	2.1356e-163	-4.12923e-163	-1.03238e-162	0
-4.50765e-163	-7.7338e-164	9.48306e-163	-1.4881e-163	8.84435e-164	4.95482e-163	-1.19891e-163	-1.16861e-162	-3.44346e-163	-5.92061e-163	-9.98541e-163	-6.85828e-163	-1.05133e-163	7.1811e-163	-1.49658e-163	-7.31306e-163	1.79127e-163	9.15833e-164	8.75799e-163	4.74345e-163	3.56926e-163	3.22418e-163	-4.324e-163	5.93334e-163	1.00978e-162	1.31964e-162	-3.81879e-163	2.1356e-163	-4.12923e-163	-1.03238e-162	0
-4.50765e-163	-7.7338e-164	9.48306e-163	-1.4881e-163	8.84435e-164	4.95482e-163	-1.19891e-163	-1.16861e-162	-3.44346e-163	-5.92061e-163	-9.98541e-163	-6.85828e-163	-1.05133e-163	7.1811e-163	-1.49658e-163	-7.31306e-163	1.79127e-163	9.15833e-164	8.75799e-163	4.74345e-163	3.56926e-163	3.22418e-163	-4.324e-163	5.93334e-163	1.00978e-162	1.31964e-162	-3.81879e-163	2.1356e-163	-4.12923e-163	-1.03238e-162	0
-4.50765e-163	-7.7338e-164	9.48306e-163	-1.4881e-163	8.84435e-164	4.95482e-163	-1.19891e-163	-1.16861e-162	-3.44346e-163	-5.92061e-163	-9.98541e-163	-6.85828e-163	-1.05133e-163	7.1811e-163	-1.49658e-163	-7.31306e-163	1.79127e-163	9.15833e-164	8.75799e-163	4.74345e-163	3.56926e-163	3.22418e-163	-4.324e-163	5.93334e-163	1.00978e-162	1.31964e-162	-3.81879e-163	2.1356e-163	-4.12923e-163	-1.03238e-162	0
-4.50765e-163	-7.7338e-164	9.48306e-163	-1.4881e-163	8.84435e-164	4.95482e-163	-1.19891e-163	-1.16861e-162	-3.44346e-163	-5.92061e-163	-9.98541e-163	-6.85828e-163	-1.05133e-163	7.1811e-163	-1.49658e-163	-7.31306e-163	1.79127e-163	9.15833e-164	8.75799e-163	4.74345e-163	3.56926e-163	3.22418e-163	-4.324e-163	5.93334e-163	1.00978e-162	1.31964e-162	-3.81879e-163	2.1356e-163	-4.12923e-163	-1.03238e-162	0
-4.50765e-163	-7.7338e-164	9.48306e-163	-1.4881e-163	8.84435e-164	4.95482e-163	-1.19891e-163	-1.16861e-162	-3.44346e-163	-5.92061e-163	-9.98541e-163	-6.85828e-163	-1.05133e-163	7.1811e-163	-1.49658e-163	-7.31306e-163	1.79127e-163	9.15833e-164	8.75799e-163	4.74345e-163	3.56926e-163	3.22418e-163	-4.324e-163	5.93334e-163	1.00978e-162	1.31964e-162	-3.81879e-163	2.1356e-163	-4.12923e-163	-1.03238e-162	0
-4.50765e-163	-7.7338e-164	9.48306e-163	-1.4881e-163	8.84435e-164	4.95482e-163	-1.19891e-163	-1.16861e-162	-3.44346e-163	-5.92061e-163	-9.98541e-163	-6.85828e-163	-1.05133e-163	7.1811e-163	-1.49658e-163	-7.31306e-163	1.79127e-163	9.15833e-164	8.75799e-163	4.74345e-163	3.56926e-163	3.22418e-163	-4.324e-163	5.93334e-163	1.00978e-162	1.31964e-162	-3.81879e-163	2.1356e-163	-4.12923e-163	-1.03238e-162	0
-4.50765e-163	-7.7338e-164	9.48306e-163	-1.4881e-163	8.84435e-164	4.95482e-163	-1.19891e-163	-1.16861e-162	-3.44346e-163	-5.92061e-163	-9.98541e-163	-6.85828e-163	-1.05133e-163	7.1811e-163	-1.49658e-163	-7.31306e-163	1.79127e-163	9.15833e-164	8.75799e-163	4.74345e-163	3.56926e-163	3.22418e-163	-4.324e-163	5.93334e-163	1.00978e-162	1.31964e-162	-3.81879e-163	2.1356e-163	-4.12923e-163	-1.03238e-162	0
-4.50765e-163	-7.7338e-164	9.48306e-163	-1.4881e-163	8.84435e-164	4.95482e-163	-1.19891e-163	-1.16861e-162	-3.44346e-163	-5.92061e-163	-9.98541e-163	-6.85828e-163	-1.05133e-163	7.1811e-163	-1.49658e-163	-7.31306e-163	1.79127e-163	9.15833e-164	8.75799e-163	4.74345e-163	3.56926e-163	3.22418e-163	-4.324e-163	5.93334e-163	1.00978e-162	1.31964e-162	-3.81879e-163	2.1356e-163	-4.12923e-163	-1.03238e-162	0
-4.50765e-163	-7.7338e-164	9.48306e-163	-1.4881e-163	8.84435e-164	4.95482e-163	-1.19891e-163	-1.16861e-162	-3.44346e-163	-5.92061e-163	-9.98541e-163	-6.85828e-163	-1.05133e-163	7.1811e-163	-1.49658e-163	-7.31306e-163	1.79127e-163	9.15833e-164	8.75799e-163	4.74345e-163	3.56926e-163	3.22418e-163	-4.324e-163	5.93334e-163	1.00978e-162	1.31964e-162	-3.81879e-163	2.1356e-163	-4.12923e-163	-1.03238e-162	0
-4.50765e-163	-7.7338e-164	9.48306e-163	-1.4881e-163	8.84435e-164	4.95482e-163	-1.19891e-163	-1.16861e-162	-3.44346e-163	-5.92061e-163	-9.98541e-163	-6.85828e-163	-1.05133e-163	7.1811e-163	-1.49658e-163	-7.31306e-163	1.79127e-163	9.15833e-164	8.75799e-163	4.74345e-163	3.56926e-163	3.22418e-163	-4.324e-163	5.93334e-163	1.00978e-162	1.31964e-162	-3.81879e-163	2.1356e-163	-4.12923e-163	-1.03238e-162	0
-4.50765e-163	-7.7338e-164	9.48306e-163	-1.4881e-163	8.84435e-164	4.95482e-163	-1.19891e-163	-1.16861e-162	-3.44346e-163	-5.92061e-163	-9.98541e-163	-6.85828e-163	-1.05133e-163	7.1811e-163	-1.49658e-163	-7.31306e-163	1.79127e-163	9.15833e-164	8.75799e-163	4.74345e-163	3.56926e-163	3.22418e-163	-4.324e-163	5.93334e-163	1.00978e-162	1.31964e-162	-3.81879e-163	2.1356e-163	-4.12923e-163	-1.03238e-162	0
-4.50765e-163	-7.7338e-164	9.48306e-163	-1.4881e-163	8.84435e-164	4.95482e-163	-1.19891e-163	-1.16861e-162	-3.44346e-163	-5.92061e-163	-9.98541e-163	-6.85828e-163	-1.05133e-163	7.1811e-163	-1.49658e-163	-7.31306e-163	1.79127e-163	9.15833e-164	8.75799e-163	4.74345e-163	3.56926e-163	3.22418e-163	-4.324e-163	5.93334e-163	1.00978e-162	1.31964e-162	-3.81879e-163	2.1356e-163	-4.12923e-163	-1.03238e-162	0
-4.50765e-163	-7.7338e-164	9.48306e-163	-1.4881e-163	8.84435e-164	4.95482e-163	-1.19891e-163	-1.16861e-162	-3.44346e-163	-5.92061e-163	-9.98541e-163	-6.85828e-163	-1.05133e-163	7.1811e-163	-1.49658e-163	-7.31306e-163	1.79127e-163	9.15833e-164	8.75799e-163	4.74345e-163	3.56926e-163	3.22418e-163	-4.324e-163	5.93334e-163	1.00978e-162	1.31964e-162	-3.81879e-163	2.1356e-163	-4.12923e-163	-1.03238e-162	0
-4.50765e-163	-7.7338e-164	9.48306e-163	-1.4881e-163	8.84435e-164	4.95482e-163	-1.19891e-163	-1.16861e-162	-3.44346e-163	-5.92061e-163	-9.98541e-163	-6.85828e-163	-1.05133e-163	7.1811e-163	-1.49658e-163	-7.31306e-163	1.79127e-163	9.15833e-164	8.75799e-163	4.74345e-163	3.56926e-163	3.22418e-163	-4.324e-163	5.93334e-163	1.00978e-162	1.31964e-162	-3.81879e-163	2.1356e-163	-4.12923e-163	-1.03238e-162	0
-4.50765e-163	-7.7338e-164	9.48306e-163	-1.4881e-163	8.84435e-164	4.95482e-163	-1.19891e-163	-1.16861e-162	-3.44346e-163	-5.92061e-163	-9.98541e-163	-6.85828e-163	-1.05133e-163	7.1811e-163	-1.49658e-163	-7.31306e-163	1.79127e-163	9.15833e-164	8.75799e-163	4.74345e-163	3.56926e-163	3.22418e-163	-4.324e-163	5.93334e-163	1.00978e-162	1.31964e-162	-3.81879e-163	2.1356e-163	-4.12923e-163	-1.03238e-162	0
-4.50765e-163	-7.7338e-164	9.48306e-163	-1.4881e-163	8.84435e-164	4.95482e-163	-1.19891e-163	-1.16861e-162	-3.44346e-163	-5.92061e-163	-9.98541e-163	-6.85828e-163	-1.05133e-163	7.1811e-163	-1.49658e-163	-7.31306e-163	1.79127e-163	9.15833e-164	8.75799e-163	4.74345e-163	3.56926e-163	3.22418e-163	-4.324e-163	5.93334e-163	1.00978e-162	1.31964e-162	-3.81879e-163	2.1356e-163	-4.12923e-163	-1.03238e-162	0
-4.50765e-163	-7.7338e-164	9.48306e-163	-1.4881e-163	8.84435e-164	4.95482e-163	-1.19891e-163	-1.16861e-162	-3.44346e-163	-5.92061e-163	-9.98541e-163	-6.85828e-163	-1.05133e-163	7.1811e-163	-1.49658e-163	-7.31306e-163	1.79127e-163	9.15833e-164	8.75799e-163	4.74345e-163	3.56926e-163	3.22418e-163	-4.324e-163	5.93334e-163	1.00978e-162	1.31964e-162	-3.81879e-163	2.1356e-163	-4.12923e-163	-1.03238e-162	0
-4.50765e-163	-7.7338e-164	9.48306e-163	-1.4881e-163	8.84435e-164	4.95482e-163	-1.19891e-163	-1.16861e-162	-3.44346e-163	-5.92061e-163	-9.98541e-163	-6.85828e-163	-1.05133e-163	7.1811e-163	-1.49658e-163	-7.31306e-163	1.79127e-163	9.15833e-164	8.75799e-163	4.74345e-163	3.56926e-163	3.22418e-163	-4.324e-163	5.93334e-163	1.00978e-162	1.31964e-162	-3.81879e-163	2.1356e-163	-4.12923e-163	-1.03238e-162	0
-4.50765e-163	-7.7338e-164	9.48306e-163	-1.4881e-163	8.84435e-164	4.95482e-163	-1.19891e-163	-1.16861e-162	-3.44346e-163	-5.92061e-163	-9.98541e-163	-6.85828e-163	-1.05133e-163	7.1811e-163	-1.49658e-163	-7.31306e-163	1.79127e-163	9.15833e-164	8.75799e-163	4.74345e-163	3.56926e-163	3.22418e-163	-4.324e-163	5.93334e-163	1.00978e-162	1.31964e-162	-3.81879e-163	2.1356e-163	-4.12923e-163	-1.03238e-162	0
-4.50765e-163	-7.7338e-164	9.48306e-163	-1.4881e-163	8.84435e-164	4.95482e-163	-1.19891e-163	-1.16861e-162	-3.44346e-163	-5.92061e-163	-9.98541e-163	-6.85828e-163	-1.05133e-163	7.1811e-163	-1.49658e-163	-7.31306e-163	1.79127e-163	9.15833e-164	8.75799e-163	4.74345e-163	3.56926e-163	3.22418e-163	-4.324e-163	5.93334e-163	1.00978e-162	1.31964e-162	-3.81879e-163	2.1356e-163	-4.12923e-163	-1.03238e-162	0
-4.50765e-163	-7.7338e-164	9.48306e-163	-1.4881e-163	8.84435e-164	4.95482e-163	-1.19891e-163	-1.16861e-162	-3.44346e-163	-5.92061e-163	-9.98541e-163	-6.85828e-163	-1.05133e-163	7.1811e-163	-1.49658e-163	-7.31306e-163	1.79127e-163	9.15833e-164	8.75799e-163	4.74345e-163	3.56926e-163	3.22418e-163	-4.324e-163	5.93334e-163	1.00978e-162	1.31964e-162	-3.81879e-163	2.1356e-163	-4.12923e-163	-1.03238e-162	0
-4.50765e-163	-7.7338e-164	9.48306e-163	-1.4881e-163	8.84435e-164	4.95482e-163	-1.19891e-163	-1.16861e-162	-3.44346e-163	-5.92061e-163	-9.98541e-163	-6.85828e-163	-1.05133e-163	7.1811e-163	-1.49658e-163	-7.31306e-163	1.79127e-163	9.15833e-164	8.75799e-163	4.74345e-163	3.56926e-163	3.22418e-163	-4.324e-163	5.93334e-163	1.00978e-162	1.31964e-162	-3.81879e-163	2.1356e-163	-4.12923e-163	-1.03238e-162	0
-4.50765e-163	-7.7338e-164	9.48306e-163	-1.4881e-163	8.84435e-164	4.95482e-163	-1.19891e-163	-1.16861e-162	-3.44346e-163	-5.92061e-163	-9.98541e-163	-6.85828e-163	-1.05133e-163	7.1811e-163	-1.49658e-163	-7.31306e-163	1.79127e-163	9.15833e-164	8.75799e-163	4.74345e-163	3.56926e-163	3.22418e-163	-4.324e-163	5.93334e-163	1.00978e-162	1.31964e-162	-3.81879e-163	2.1356e-163	-4.12923e-163	-1.03238e-162	0
-4.50765e-163	-7.7338e-164	9.48306e-163	-1.4881e-163	8.84435e-164	4.95482e-163	-1.19891e-163	-1.16861e-162	-3.44346e-163	-5.92061e-163	-9.98541e-163	-6.85828e-163	-1.05133e-163	7.1811e-163	-1.49658e-163	-7.31306e-163	1.79127e-163	9.15833e-164	8.75799e-163	4.74345e-163	3.56926e-163	3.22418e-163	-4.324e-163	5.93334e-163	1.00978e-162	1.31964e-162	-3.81879e-163	2.1356e-163	-4.12923e-163	-1.03238e-162	0
-4.50765e-163	-7.7338e-164	9.48306e-163	-1.4881e-163	8.84435e-164	4.95482e-163	-1.19891e-163	-1.16861e-162	-3.44346e-163	-5.92061e-163	-9.98541e-163	-6.85828e-163	-1.05133e-163	7.1811e-163	-1.49658e-163	-7.31306e-163	1.79127e-163	9.15833e-164	8.75799e-163	4.74345e-163	3.56926e-163	3.22418e-163	-4.324e-163	5.93334e-163	1.00978e-162	1.31964e-162	-3.81879e-163	2.1356e-163	-4.12923e-163	-1.03238e-162	0
-4.50765e-163	-7.7338e-164	9.48306e-163	-1.4881e-163	8.84435e-164	4.95482e-163	-1.19891e-163	-1.16861e-162	-3.44346e-163	-5.92061e-163	-9.98541e-163	-6.85828e-163	-1.05133e-163	7.1811e-163	-1.49658e-163	-7.31306e-163	1.79127e-163	9.15833e-164	8.75799e-163	4.74345e-163	3.56926e-163	3.22418e-163	-4.324e-163	5.93334e-163	1.00978e-162	1.31964e-162	-3.81879e-163	2.1356e-163	-4.12923e-163	-1.03238e-162	0
-4.50765e-163	-7.7338e-164	9.48306e-163	-1.4881e-163	8.84435e-164	4.95482e-163	-1.19891e-163	-1.16861e-162	-3.44346e-163	-5.92061e-163	-9.98541e-163	-6.85828e-163	-1.05133e-163	7.1811e-163	-1.49658e-163	-7.31306e-163	1.79127e-163	9.15833e-164	8.75799e-163	4.74345e-163	3.56926e-163	3.22418e-163	-4.324e-163	5.93334e-163	1.00978e-162	1.31964e-162	-3.81879e-163	2.1356e-163	-4.12923e-163	-1.03238e-162	0
-4.50765e-163	-7.7338e-164	9.48306e-163	-1.4881e-163	8.84435e-164	4.95482e-163	-1.19891e-163	-1.16861e-162	-3.44346e-163	-5.92061e-163	-9.98541e-163	-6.85828e-163	-1.05133e-163	7.1811e-163	-1.49658e-163	-7.31306e-163	1.79127e-163	9.15833e-164	8.75799e-163	4.74345e-163	3.56926e-163	3.22418e-163	-4.324e-163	5.93334e-163	1.00978e-162	1.31964e-162	-3.81879e-163	2.1356e-163	-4.12923e-163	-1.03238e-162	0
-4.50765e-163	-7.7338e-164	9.48306e-163	-1.4881e-163	8.84435e-164	4.95482e-163	-1.19891e-163	-1.16861e-162	-3.44346e-163	-5.92061e-163	-9.98541e-163	-6.85828e-163	-1.05133e-163	7.1811e-163	-1.49658e-163	-7.31306e-163	1.79127e-163	9.15833e-164	8.75799e-163	4.74345e-163	3.56926e-163	3.22418e-163	-4.324e-163	5.93334e-163	1.00978e-162	1.31964e-162	-3.81879e-163	2.1356e-163	-4.12923e-163	-1.03238e-162	0
-4.50765e-163	-7.7338e-164	9.48306e-163	-1.4881e-163	8.84435e-164	4.95482e-163	-1.19891e-163	-1.16861e-162	-3.44346e-163	-5.92061e-163	-9.98541e-163	-6.85828e-163	-1.05133e-163	7.1811e-163	-1.49658e-163	-7.31306e-163	1.79127e-163	9.15833e-164	8.75799e-163	4.74345e-163	3.56926e-163	3.22418e-163	-4.324e-163	5.93334e-163	1.00978e-162	1.31964e-162	-3.81879e-163	2.1356e-163	-4.12923e-163	-1.03238e-162	0
-4.50765e-163	-7.7338e-164	9.48306e-163	-1.4881e-163	8.84435e-164	4.95482e-163	-1.19891e-163	-1.16861e-162	-3.44346e-163	-5.92061e-163	-9.98541e-163	-6.85828e-163	-1.05133e-163	7.1811e-163	-1.49658e-163	-7.31306e-163	1.79127e-163	9.15833e-164	8.75799e-163	4.74345e-163	3.56926e-163	3.22418e-163	-4.324e-163	5.93334e-163	1.00978e-162	1.31964e-162	-3.81879e-163	2.1356e-163	-4.12923e-163	-1.03238e-162	0
-4.50765e-163	-7.7338e-164	9.48306e-163	-1.4881e-163	8.84435e-164	4.95482e-163	-1.19891e-163	-1.16861e-162	-3.44346e-163	-5.92061e-163	-9.98541e-163	-6.85828e-163	-1.05133e-163	7.1811e-163	-1.49658e-163	-7.31306e-163	1.79127e-163	9.15833e-164	8.75799e-163	4.74345e-163	3.56926e-163	3.22418e-163	-4.324e-163	5.93334e-163	1.00978e-162	1.31964e-162	-3.81879e-163	2.1356e-163	-4.12923e-163	-1.03238e-162	0
-4.50765e-163	-7.7338e-164	9.48306e-163	-1.4881e-163	8.84435e-164	4.95482e-163	-1.19891e-163	-1.16861e-162	-3.44346e-163	-5.92061e-163	-9.98541e-163	-6.85828e-163	-1.05133e-163	7.1811e-163	-1.49658e-163	-7.31306e-163	1.79127e-163	9.15833e-164	8.75799e-163	4.74345e-163	3.56926e-163	3.22418e-163	-4.324e-163	5.93334e-163	1.00978e-162	1.31964e-162	-3.81879e-163	2.1356e-163	-4.12923e-163	-1.03238e-162	0
-4.50765e-163	-7.7338e-164	9.48306e-163	-1.4881e-163	8.84435e-164	4.95482e-163	-1.19891e-163	-1.16861e-162	-3.44346e-163	-5.92061e-163	-9.98541e-163	-6.85828e-163	-1.05133e-163	7.1811e-163	-1.49658e-163	-7.31306e-163	1.79127e-163	9.15833e-164	8.75799e-163	4.74345e-163	3.56926e-163	3.22418e-163	-4.324e-163	5.93334e-163	1.00978e-162	1.31964e-162	-3.81879e-163	2.1356e-163	-4.12923e-163	-1.03238e-162	0
-4.50765e-163	-7.7338e-164	9.48306e-163	-1.4881e-163	8.84435e-164	4.95482e-163	-1.19891e-163	-1.16861e-162	-3.44346e-163	-5.92061e-163	-9.98541e-163	-6.85828e-163	-1.05133e-163	7.1811e-163	-1.49658e-163	-7.31306e-163	1.79127e-163	9.15833e-164	8.75799e-163	4.74345e-163	3.56926e-163	3.22418e-163	-4.324e-163	5.93334e-163	1.00978e-162	1.31964e-162	-3.81879e-163	2.1356e-163	-4.12923e-163	-1.03238e-162	0
-4.50765e-163	-7.7338e-164	9.48306e-163	-1.4881e-163	8.84435e-164	4.95482e-163	-1.19891e-163	-1.16861e-162	-3.44346e-163	-5.92061e-163	-9.98541e-163	-6.85828e-163	-1.05133e-163	7.1811e-163	-1.49658e-163	-7.31306e-163	1.79127e-163	9.15833e-164	8.75799e-163	4.74345e-163	3.56926e-163	3.22418e-163	-4.324e-163	5.93334e-163	1.00978e-162	1.31964e-162	-3.81879e-163	2.1356e-163	-4.12923e-163	-1.03238e-162	0
-4.50765e-163	-7.7338e-164	9.48306e-163	-1.4881e-163	8.84435e-164	4.95482e-163	-1.19891e-163	-1.16861e-162	-3.44346e-163	-5.92061e-163	-9.98541e-163	-6.85828e-163	-1.05133e-163	7.1811e-163	-1.49658e-163	-7.31306e-163	1.79127e-163	9.15833e-164	8.75799e-163	4.74345e-163	3.56926e-163	3.22418e-163	-4.324e-163	5.93334e-163	1.00978e-162	1.31964e-162	-3.81879e-163	2.1356e-163	-4.12923e-163	-1.03238e-162	0
-4.50765e-163	-7.7338e-164	9.48306e-163	-1.4881e-163	8.84435e-164	4.95482e-163	-1.19891e-163	-1.16861e-162	-3.44346e-163	-5.92061e-163	-9.98541e-163	-6.85828e-163	-1.05133e-163	7.1811e-163	-1.49658e-163	-7.31306e-163	1.79127e-163	9.15833e-164	8.75799e-163	4.74345e-163	3.56926e-163	3.22418e-163	-4.324e-163	5.93334e-163	1.00978e-162	1.31964e-162	-3.81879e-163	2.1356e-163	-4.12923e-163	-1.03238e-162	0
-4.50765e-163	-7.7338e-164	9.48306e-163	-1.4881e-163	8.84435e-164	4.95482e-163	-1.19891e-163	-1.16861e-162	-3.44346e-163	-5.92061e-163	-9.98541e-163	-6.85828e-163	-1.05133e-163	7.1811e-163	-1.49658e-163	-7.31306e-163	1.79127e-163	9.15833e-164	8.75799e-163	4.74345e-163	3.56926e-163	3.22418e-163	-4.324e-163	5.93334e-163	1.00978e-162	1.31964e-162	-3.81879e-163	2.1356e-163	-4.12923e-163	-1.03238e-162	0
-4.50765e-163	-7.7338e-164	9.48306e-163	-1.4881e-163	8.84435e-164	4.95482e-163	-1.19891e-163	-1.16861e-162	-3.44346e-163	-5.92061e-163	-9.98541e-163	-6.85828e-163	-1.05133e-163	7.1811e-163	-1.49658e-163	-7.31306e-163	1.79127e-163	9.15833e-164	8.75799e-163	4.74345e-163	3.56926e-163	3.22418e-163	-4.324e-163	5.93334e-163	1.00978e-162	1.31964e-162	-3.81879e-163	2.1356e-163	-4.12923e-163	-1.03238e-162	0
-4.50765e-163	-7.7338e-164	9.48306e-163	-1.4881e-163	8.84435e-164	4.95482e-163	-1.19891e-163	-1.16861e-162	-3.44346e-163	-5.92061e-163	-9.98541e-163	-6.85828e-163	-1.05133e-163	7.1811e-163	-1.49658e-163	-7.31306e-163	1.79127e-163	9.15833e-164	8.75799e-163	4.74345e-163	3.56926e-163	3.22418e-163	-4.324e-163	5.93334e-163	1.00978e-162	1.31964e-162	-3.81879e-163	2.1356e-163	-4.12923e-163	-1.03238e-162	0
-4.50765e-163	-7.7338e-164	9.48306e-163	-1.4881e-163	8.84435e-164	4.95482e-163	-1.19891e-163	-1.16861e-162	-3.44346e-163	-5.92061e-163	-9.98541e-163	-6.85828e-163	-1.05133e-163	7.1811e-163	-1.49658e-163	-7.31306e-163	1.79127e-163	9.15833e-164	8.75799e-163	4.74345e-163	3.56926e-163	3.22418e-163	-4.324e-163	5.93334e-163	1.00978e-162	1.31964e-162	-3.81879e-163	2.1356e-163	-4.12923e-163	-1.03238e-162	0
-4.50765e-163	-7.7338e-164	9.48306e-163	-1.4881e-163	8.84435e-164	4.95482e-163	-1.19891e-163	-1.16861e-162	-3.44346e-163	-5.92061e-163	-9.98541e-163	-6.85828e-163	-1.05133e-163	7.1811e-163	-1.49658e-163	-7.31306e-163	1.79127e-163	9.15833e-164	8.75799e-163	4.74345e-163	3.56926e-163	3.22418e-163	-4.324e-163	5.93334e-163	1.00978e-162	1.31964e-162	-3.81879e-163	2.1356e-163	-4.12923e-163	-1.03238e-162	0
-4.50765e-163	-7.7338e-164	9.48306e-163	-1.4881e-163	8.84435e-164	4.95482e-163	-1.19891e-163	-1.16861e-162	-3.44346e-163	-5.92061e-163	-9.98541e-163	-6.85828e-163	-1.05133e-163	7.1811e-163	-1.49658e-163	-7.31306e-163	1.79127e-163	9.15833e-164	8.75799e-163	4.74345e-163	3.56926e-163	3.22418e-163	-4.324e-163	5.93334e-163	1.00978e-162	1.31964e-162	-3.81879e-163	2.1356e-163	-4.12923e-163	-1.03238e-162	0
-4.50765e-163	-7.7338e-164	9.48306e-163	-1.4881e-163	8.84435e-164	4.95482e-163	-1.19891e-163	-1.16861e-162	-3.44346e-163	-5.92061e-163	-9.98541e-163	-6.85828e-163	-1.05133e-163	7.1811e-163	-1.49658e-163	-7.31306e-163	1.79127e-163	9.15833e-164	8.75799e-163	4.74345e-163	3.56926e-163	3.22418e-163	-4.324e-163	5.93334e-163	1.00978e-162	1.31964e-162	-3.81879e-163	2.1356e-163	-4.12923e-163	-1.03238e-162	0
-4.50765e-163	-7.7338e-164	9.48306e-163	-1.4881e-163	8.84435e-164	4.95482e-163	-1.19891e-163	-1.16861e-162	-3.44346e-163	-5.92061e-163	-9.98541e-163	-6.85828e-163	-1.05133e-163	7.1811e-163	-1.49658e-163	-7.31306e-163	1.79127e-163	9.15833e-164	8.75799e-163	4.74345e-163	3.56926e-163	3.22418e-163	-4.324e-163	5.93334e-163	1.00978e-162	1.31964e-162	-3.81879e-163	2.1356e-163	-4.12923e-163	-1.03238e-162	0
-4.50765e-163	-7.7338e-164	9.48306e-163	-1.4881e-163	8.84435e-164	4.95482e-163	-1.19891e-163	-1.16861e-162	-3.44346e-163	-5.92061e-163	-9.98541e-163	-6.85828e-163	-1.05133e-163	7.1811e-163	-1.49658e-163	-7.31306e-163	1.79127e-163	9.15833e-164	8.75799e-163	4.74345e-163	3.56926e-163	3.22418e-163	-4.324e-163	5.93334e-163	1.00978e-162	1.31964e-162	-3.81879e-163	2.1356e-163	-4.12923e-163	-1.03238e-162	0
-4.50765e-163	-7.7338e-164	9.48306e-163	-1.4881e-163	8.84435e-164	4.95482e-163	-1.19891e-163	-1.16861e-162	-3.44346e-163	-5.92061e-163	-9.98541e-163	-6.85828e-163	-1.05133e-163	7.1811e-163	-1.49658e-163	-7.31306e-163	1.79127e-163	9.15833e-164	8.75799e-163	4.74345e-163	3.56926e-163	3.22418e-163	-4.324e-163	5.93334e-163	1.00978e-162	1.31964e-162	-3.81879e-163	2.1356e-163	-4.12923e-163	-1.03238e-162	0
-4.50765e-163	-7.7338e-164	9.48306e-163	-1.4881e-163	8.84435e-164	4.95482e-163	-1.19891e-163	-1.16861e-162	-3.44346e-163	-5.92061e-163	-9.98541e-163	-6.85828e-163	-1.05133e-163	7.1811e-163	-1.49658e-163	-7.31306e-163	1.79127e-163	9.15833e-164	8.75799e-163	4.74345e-163	3.56926e-163	3.22418e-163	-4.324e-163	5.93334e-163	1.00978e-162	1.31964e-162	-3.81879e-163	2.1356e-163	-4.12923e-163	-1.03238e-162	0
-4.50765e-163	-7.7338e-164	9.48306e-163	-1.4881e-163	8.84435e-164	4.95482e-163	-1.19891e-163	-1.16861e-162	-3.44346e-163	-5.92061e-163	-9.98541e-163	-6.85828e-163	-1.05133e-163	7.1811e-163	-1.49658e-163	-7.31306e-163	1.79127e-163	9.15833e-164	8.75799e-163	4.74345e-163	3.56926e-163	3.22418e-163	-4.324e-163	5.93334e-163	1.00978e-162	1.31964e-162	-3.81879e-163	2.1356e-163	-4.12923e-163	-1.03238e-162	0
-4.50765e-163	-7.7338e-164	9.48306e-163	-1.4881e-163	8.84435e-164	4.95482e-163	-1.19891e-163	-1.16861e-162	-3.44346e-163	-5.92061e-163	-9.98541e-163	-6.85828e-163	-1.05133e-163	7.1811e-163	-1.49658e-163	-7.31306e-163	1.79127e-163	9.15833e-164	8.75799e-163	4.74345e-163	3.56926e-163	3.22418e-163	-4.324e-163	5.93334e-163	1.00978e-162	1.31964e-162	-3.81879e-163	2.1356e-163	-4.12923e-163	-1.03238e-162	0
-4.50765e-163	-7.7338e-164	9.48306e-163	-1.4881e-163	8.84435e-164	4.95482e-163	-1.19891e-163	-1.16861e-162	-3.44346e-163	-5.92061e-163	-9.98541e-163	-6.85828e-163	-1.05133e-163	7.1811e-163	-1.49658e-163	-7.31306e-163	1.79127e-163	9.15833e-164	8.75799e-163	4.74345e-163	3.56926e-163	3.22418e-163	-4.324e-163	5.93334e-163	1.00978e-162	1.31964e-162	-3.81879e-163	2.1356e-163	-4.12923e-163	-1.03238e-162	0
-4.50765e-163	-7.7338e-164	9.48306e-163	-1.4881e-163	8.84435e-164	4.95482e-163	-1.19891e-163	-1.16861e-162	-3.44346e-163	-5.92061e-163	-9.98541e-163	-6.85828e-163	-1.05133e-163	7.1811e-163	-1.49658e-163	-7.31306e-163	1.79127e-163	9.15833e-164	8.75799e-163	4.74345e-163	3.56926e-163	3.22418e-163	-4.324e-163	5.93334e-163	1.00978e-162	1.31964e-162	-3.81879e-163	2.1356e-163	-4.12923e-163	-1.03238e-162	0
-4.50765e-163	-7.7338e-164	9.48306e-163	-1.4881e-163	8.84435e-164	4.95482e-163	-1.19891e-163	-1.16861e-162	-3.44346e-163	-5.92061e-163	-9.98541e-163	-6.85828e-163	-1.05133e-163	7.1811e-163	-1.49658e-163	-7.31306e-163	1.79127e-163	9.15833e-164	8.75799e-163	4.74345e-163	3.56926e-163	3.22418e-163	-4.324e-163	5.93334e-163	1.00978e-162	1.31964e-162	-3.81879e-163	2.1356e-163	-4.12923e-163	-1.03238e-162	0
-4.50765e-163	-7.7338e-164	9.48306e-163	-1.4881e-163	8.84435e-164	4.95482e-163	-1.19891e-163	-1.16861e-162	-3.44346e-163	-5.92061e-163	-9.98541e-163	-6.85828e-163	-1.05133e-163	7.1811e-163	-1.49658e-163	-7.31306e-163	1.79127e-163	9.15833e-164	8.75799e-163	4.74345e-163	3.56926e-163	3.22418e-163	-4.324e-163	5.93334e-163	1.00978e-162	1.31964e-162	-3.81879e-163	2.1356e-163	-4.12923e-163	-1.03238e-162	0
-4.50765e-163	-7.7338e-164	9.48306e-163	-1.4881e-163	8.84435e-164	4.95482e-163	-1.19891e-163	-1.16861e-162	-3.44346e-163	-5.92061e-163	-9.98541e-163	-6.85828e-163	-1.05133e-163	7.1811e-163	-1.49658e-163	-7.31306e-163	1.79127e-163	9.15833e-164	8.75799e-163	4.74345e-163	3.56926e-163	3.22418e-163	-4.324e-163	5.93334e-163	1.00978e-162	1.31964e-162	-3.81879e-163	2.1356e-163	-4.12923e-163	-1.03238e-162	0
-4.50765e-163	-7.7338e-164	9.48306e-163	-1.4881e-163	8.84435e-164	4.95482e-163	-1.19891e-163	-1.16861e-162	-3.44346e-163	-5.92061e-163	-9.98541e-163	-6.85828e-163	-1.05133e-163	7.1811e-163	-1.49658e-163	-7.31306e-163	1.79127e-163	9.15833e-164	8.75799e-163	4.74345e-163	3.56926e-163	3.22418e-163	-4.324e-163	5.93334e-163	1.00978e-162	1.31964e-162	-3.81879e-163	2.1356e-163	-4.12923e-163	-1.03238e-162	0
-4.50765e-163	-7.7338e-164	9.48306e-163	-1.4881e-163	8.84435e-164	4.95482e-163	-1.19891e-163	-1.16861e-162	-3.44346e-163	-5.92061e-163	-9.98541e-163	-6.85828e-163	-1.05133e-163	7.1811e-163	-1.49658e-163	-7.31306e-163	1.79127e-163	9.15833e-164	8.75799e-163	4.74345e-163	3.56926e-163	3.22418e-163	-4.324e-163	5.93334e-163	1.00978e-162	1.31964e-162	-3.81879e-163	2.1356e-163	-4.12923e-163	-1.03238e-162	0
-4.50765e-163	-7.7338e-164	9.48306e-163	-1.4881e-163	8.84435e-164	4.95482e-163	-1.19891e-163	-1.16861e-162	-3.44346e-163	-5.92061e-163	-9.98541e-163	-6.85828e-163	-1.05133e-163	7.1811e-163	-1.49658e-163	-7.31306e-163	1.79127e-163	9.15833e-164	8.75799e-163	4.74345e-163	3.56926e-163	3.22418e-163	-4.324e-163	5.93334e-163	1.00978e-162	1.31964e-162	-3.81879e-163	2.1356e-163	-4.12923e-163	-1.03238e-162	0
-4.50765e-163	-7.7338e-164	9.48306e-163	-1.4881e-163	8.84435e-164	4.95482e-163	-1.19891e-163	-1.16861e-162	-3.44346e-163	-5.92061e-163	-9.98541e-163	-6.85828e-163	-1.05133e-163	7.1811e-163	-1.49658e-163	-7.31306e-163	1.79127e-163	9.15833e-164	8.75799e-163	4.74345e-163	3.56926e-163	3.22418e-163	-4.324e-163	5.93334e-163	1.00978e-162	1.31964e-162	-3.81879e-163	2.1356e-163	-4.12923e-163	-1.03238e-162	0
-4.50765e-163	-7.7338e-164	9.48306e-163	-1.4881e-163	8.84435e-164	4.95482e-163	-1.19891e-163	-1.16861e-162	-3.44346e-163	-5.92061e-163	-9.98541e-163	-6.85828e-163	-1.05133e-163	7.1811e-163	-1.49658e-163	-7.31306e-163	1.79127e-163	9.15833e-164	8.75799e-163	4.74345e-163	3.56926e-163	3.22418e-163	-4.324e-163	5.93334e-163	1.00978e-162	1.31964e-162	-3.81879e-163	2.1356e-163	-4.12923e-163	-1.03238e-162	0
-4.50765e-163	-7.7338e-164	9.48306e-163	-1.4881e-163	8.84435e-164	4.95482e-163	-1.19891e-163	-1.16861e-162	-3.44346e-163	-5.92061e-163	-9.98541e-163	-6.85828e-163	-1.05133e-163	7.1811e-163	-1.49658e-163	-7.31306e-163	1.79127e-163	9.15833e-164	8.75799e-163	4.74345e-163	3.56926e-163	3.22418e-163	-4.324e-163	5.93334e-163	1.00978e-162	1.31964e-162	-3.81879e-163	2.1356e-163	-4.12923e-163	-1.03238e-162	0
-4.50765e-163	-7.7338e-164	9.48306e-163	-1.4881e-163	8.84435e-164	4.95482e-163	-1.19891e-163	-1.16861e-162	-3.44346e-163	-5.92061e-163	-9.98541e-163	-6.85828e-163	-1.05133e-163	7.1811e-163	-1.49658e-163	-7.31306e-163	1.79127e-163	9.15833e-164	8.75799e-163	4.74345e-163	3.56926e-163	3.22418e-163	-4.324e-163	5.93334e-163	1.00978e-162	1.31964e-162	-3.81879e-163	2.1356e-163	-4.12923e-163	-1.03238e-162	0
-4.50765e-163	-7.7338e-164	9.48306e-163	-1.4881e-163	8.84435e-164	4.95482e-163	-1.19891e-163	-1.16861e-162	-3.44346e-163	-5.92061e-163	-9.98541e-163	-6.85828e-163	-1.05133e-163	7.1811e-163	-1.49658e-163	-7.31306e-163	1.79127e-163	9.15833e-164	8.75799e-163	4.74345e-163	3.56926e-163	3.22418e-163	-4.324e-163	5.93334e-163	1.00978e-162	1.31964e-162	-3.81879e-163	2.1356e-163	-4.12923e-163	-1.03238e-162	0
-4.50765e-163	-7.7338e-164	9.48306e-163	-1.4881e-163	8.84435e-164	4.95482e-163	-1.19891e-163	-1.16861e-162	-3.44346e-163	-5.92061e-163	-9.98541e-163	-6.85828e-163	-1.05133e-163	7.1811e-163	-1.49658e-163	-7.31306e-163	1.79127e-163	9.15833e-164	8.75799e-163	4.74345e-163	3.56926e-163	3.22418e-163	-4.324e-163	5.93334e-163	1.00978e-162	1.31964e-162	-3.81879e-163	2.1356e-163	-4.12923e-163	-1.03238e-162	0
-4.50765e-163	-7.7338e-164	9.48306e-163	-1.4881e-163	8.84435e-164	4.95482e-163	-1.19891e-163	-1.16861e-162	-3.44346e-163	-5.92061e-163	-9.98541e-163	-6.85828e-163	-1.05133e-163	7.1811e-163	-1.49658e-163	-7.31306e-163	1.79127e-163	9.15833e-164	8.75799e-163	4.74345e-163	3.56926e-163	3.22418e-163	-4.324e-163	5.93334e-163	1.00978e-162	1.31964e-162	-3.81879e-163	2.1356e-163	-4.12923e-163	-1.03238e-162	0
-4.50765e-163	-7.7338e-164	9.48306e-163	-1.4881e-163	8.84435e-164	4.95482e-163	-1.19891e-163	-1.16861e-162	-3.44346e-163	-5.92061e-163	-9.98541e-163	-6.85828e-163	-1.05133e-163	7.1811e-163	-1.49658e-163	-7.31306e-163	1.79127e-163	9.15833e-164	8.75799e-163	4.74345e-163	3.56926e-163	3.22418e-163	-4.324e-163	5.93334e-163	1.00978e-162	1.31964e-162	-3.81879e-163	2.1356e-163	-4.12923e-163	-1.03238e-162	0
-4.50765e-163	-7.7338e-164	9.48306e-163	-1.4881e-163	8.84435e-164	4.95482e-163	-1.19891e-163	-1.16861e-162	-3.44346e-163	-5.92061e-163	-9.98541e-163	-6.85828e-163	-1.05133e-163	7.1811e-163	-1.49658e-163	-7.31306e-163	1.79127e-163	9.15833e-164	8.75799e-163	4.74345e-163	3.56926e-163	3.22418e-163	-4.324e-163	5.93334e-163	1.00978e-162	1.31964e-162	-3.81879e-163	2.1356e-163	-4.12923e-163	-1.03238e-162	0
-4.50765e-163	-7.7338e-164	9.48306e-163	-1.4881e-163	8.84435e-164	4.95482e-163	-1.19891e-163	-1.16861e-162	-3.44346e-163	-5.92061e-163	-9.98541e-163	-6.85828e-163	-1.05133e-163	7.1811e-163	-1.49658e-163	-7.31306e-163	1.79127e-163	9.15833e-164	8.75799e-163	4.74345e-163	3.56926e-163	3.22418e-163	-4.324e-163	5.93334e-163	1.00978e-162	1.31964e-162	-3.81879e-163	2.1356e-163	-4.12923e-163	-1.03238e-162	0
-4.50765e-163	-7.7338e-164	9.48306e-163	-1.4881e-163	8.84435e-164	4.95482e-163	-1.19891e-163	-1.16861e-162	-3.44346e-163	-5.92061e-163	-9.98541e-163	-6.85828e-163	-1.05133e-163	7.1811e-163	-1.49658e-163	-7.31306e-163	1.79127e-163	9.15833e-164	8.75799e-163	4.74345e-163	3.56926e-163	3.22418e-163	-4.324e-163	5.93334e-163	1.00978e-162	1.31964e-162	-3.81879e-163	2.1356e-163	-4.12923e-163	-1.03238e-162	0
-4.50765e-163	-7.7338e-164	9.48306e-163	-1.4881e-163	8.84435e-164	4.95482e-163	-1.19891e-163	-1.16861e-162	-3.44346e-163	-5.92061e-163	-9.98541e-163	-6.85828e-163	-1.05133e-163	7.1811e-163	-1.49658e-163	-7.31306e-163	1.79127e-163	9.15833e-164	8.75799e-163	4.74345e-163	3.56926e-163	3.22418e-163	-4.324e-163	5.93334e-163	1.00978e-162	1.31964e-162	-3.81879e-163	2.1356e-163	-4.12923e-163	-1.03238e-162	0
-4.50765e-163	-7.7338e-164	9.48306e-163	-1.4881e-163	8.84435e-164	4.95482e-163	-1.19891e-163	-1.16861e-162	-3.44346e-163	-5.92061e-163	-9.98541e-163	-6.85828e-163	-1.05133e-163	7.1811e-163	-1.49658e-163	-7.31306e-163	1.79127e-163	9.15833e-164	8.75799e-163	4.74345e-163	3.56926e-163	3.22418e-163	-4.324e-163	5.93334e-163	1.00978e-162	1.31964e-162	-3.81879e-163	2.1356e-163	-4.12923e-163	-1.03238e-162	0
-4.50765e-163	-7.7338e-164	9.48306e-163	-1.4881e-163	8.84435e-164	4.95482e-163	-1.19891e-163	-1.16861e-162	-3.44346e-163	-5.92061e-163	-9.98541e-163	-6.85828e-163	-1.05133e-163	7.1811e-163	-1.49658e-163	-7.31306e-163	1.79127e-163	9.15833e-164	8.75799e-163	4.74345e-163	3.56926e-163	3.22418e-163	-4.324e-163	5.93334e-163	1.00978e-162	1.31964e-162	-3.81879e-163	2.1356e-163	-4.12923e-163	-1.03238e-162	0
-4.50765e-163	-7.7338e-164	9.48306e-163	-1.4881e-163	8.84435e-164	4.95482e-163	-1.19891e-163	-1.16861e-162	-3.44346e-163	-5.92061e-163	-9.98541e-163	-6.85828e-163	-1.05133e-163	7.1811e-163	-1.49658e-163	-7.31306e-163	1.79127e-163	9.15833e-164	8.75799e-163	4.74345e-163	3.56926e-163	3.22418e-163	-4.324e-163	5.93334e-163	1.00978e-162	1.31964e-162	-3.81879e-163	2.1356e-163	-4.12923e-163	-1.03238e-162	0
-4.50765e-163	-7.7338e-164	9.48306e-163	-1.4881e-163	8.84435e-164	4.95482e-163	-1.19891e-163	-1.16861e-162	-3.44346e-163	-5.92061e-163	-9.98541e-163	-6.85828e-163	-1.05133e-163	7.1811e-163	-1.49658e-163	-7.31306e-163	1.79127e-163	9.15833e-164	8.75799e-163	4.74345e-163	3.56926e-163	3.22418e-163	-4.324e-163	5.93334e-163	1.00978e-162	1.31964e-162	-3.81879e-163	2.1356e-163	-4.12923e-163	-1.03238e-162	0
-4.50765e-163	-7.7338e-164	9.48306e-163	-1.4881e-163	8.84435e-164	4.95482e-163	-1.19891e-163	-1.16861e-162	-3.44346e-163	-5.92061e-163	-9.98541e-163	-6.85828e-163	-1.05133e-163	7.1811e-163	-1.49658e-163	-7.31306e-163	1.79127e-163	9.15833e-164	8.75799e-163	4.74345e-163	3.56926e-163	3.22418e-163	-4.324e-163	5.93334e-163	1.00978e-162	1.31964e-162	-3.81879e-163	2.1356e-163	-4.12923e-163	-1.03238e-162	0
-4.50765e-163	-7.7338e-164	9.48306e-163	-1.4881e-163	8.84435e-164	4.95482e-163	-1.19891e-163	-1.16861e-162	-3.44346e-163	-5.92061e-163	-9.98541e-163	-6.85828e-163	-1.05133e-163	7.1811e-163	-1.49658e-163	-7.31306e-163	1.79127e-163	9.15833e-164	8.75799e-163	4.74345e-163	3.56926e-163	3.22418e-163	-4.324e-163	5.93334e-163	1.00978e-162	1.31964e-162	-3.81879e-163	2.1356e-163	-4.12923e-163	-1.03238e-162	0
-4.50765e-163	-7.7338e-164	9.48306e-163	-1.4881e-163	8.84435e-164	4.95482e-163	-1.19891e-163	-1.16861e-162	-3.44346e-163	-5.92061e-163	-9.98541e-163	-6.85828e-163	-1.05133e-163	7.1811e-163	-1.49658e-163	-7.31306e-163	1.79127e-163	9.15833e-164	8.75799e-163	4.74345e-163	3.56926e-163	3.22418e-163	-4.324e-163	5.93334e-163	1.00978e-162	1.31964e-162	-3.81879e-163	2.1356e-163	-4.12923e-163	-1.03238e-162	0
-4.50765e-163	-7.7338e-164	9.48306e-163	-1.4881e-163	8.84435e-164	4.95482e-163	-1.19891e-163	-1.16861e-162	-3.44346e-163	-5.92061e-163	-9.98541e-163	-6.85828e-163	-1.05133e-163	7.1811e-163	-1.49658e-163	-7.31306e-163	1.79127e-163	9.15833e-164	8.75799e-163	4.74345e-163	3.56926e-163	3.22418e-163	-4.324e-163	5.93334e-163	1.00978e-162	1.31964e-162	-3.81879e-163	2.1356e-163	-4.12923e-163	-1.03238e-162	0
-4.50765e-163	-7.7338e-164	9.48306e-163	-1.4881e-163	8.84435e-164	4.95482e-163	-1.19891e-163	-1.16861e-162	-3.44346e-163	-5.92061e-163	-9.98541e-163	-6.85828e-163	-1.05133e-163	7.1811e-163	-1.49658e-163	-7.31306e-163	1.79127e-163	9.15833e-164	8.75799e-163	4.74345e-163	3.56926e-163	3.22418e-163	-4.324e-163	5.93334e-163	1.00978e-162	1.31964e-162	-3.81879e-163	2.1356e-163	-4.12923e-163	-1.03238e-162	0
-4.50765e-163	-7.7338e-164	9.48306e-163	-1.4881e-163	8.84435e-164	4.95482e-163	-1.19891e-163	-1.16861e-162	-3.44346e-163	-5.92061e-163	-9.98541e-163	-6.85828e-163	-1.05133e-163	7.1811e-163	-1.49658e-163	-7.31306e-163	1.79127e-163	9.15833e-164	8.75799e-163	4.74345e-163	3.56926e-163	3.22418e-163	-4.324e-163	5.93334e-163	1.00978e-162	1.31964e-162	-3.81879e-163	2.1356e-163	-4.12923e-163	-1.03238e-162	0
-4.50765e-163	-7.7338e-164	9.48306e-163	-1.4881e-163	8.84435e-164	4.95482e-163	-1.19891e-163	-1.16861e-162	-3.44346e-163	-5.92061e-163	-9.98541e-163	-6.85828e-163	-1.05133e-163	7.1811e-163	-1.49658e-163	-7.31306e-163	1.79127e-163	9.15833e-164	8.75799e-163	4.74345e-163	3.56926e-163	3.22418e-163	-4.324e-163	5.93334e-163	1.00978e-162	1.31964e-162	-3.81879e-163	2.1356e-163	-4.12923e-163	-1.03238e-162	0
-4.50765e-163	-7.7338e-164	9.48306e-163	-1.4881e-163	8.84435e-164	4.95482e-163	-1.19891e-163	-1.16861e-162	-3.44346e-163	-5.92061e-163	-9.98541e-163	-6.85828e-163	-1.05133e-163	7.1811e-163	-1.49658e-163	-7.31306e-163	1.79127e-163	9.15833e-164	8.75799e-163	4.74345e-163	3.56926e-163	3.22418e-163	-4.324e-163	5.93334e-163	1.00978e-162	1.31964e-162	-3.81879e-163	2.1356e-163	-4.12923e-163	-1.03238e-162	0
-4.50765e-163	-7.7338e-164	9.48306e-163	-1.4881e-163	8.84435e-164	4.95482e-163	-1.19891e-163	-1.16861e-162	-3.44346e-163	-5.92061e-163	-9.98541e-163	-6.85828e-163	-1.05133e-163	7.1811e-163	-1.49658e-163	-7.31306e-163	1.79127e-163	9.15833e-164	8.75799e-163	4.74345e-163	3.56926e-163	3.22418e-163	-4.324e-163	5.93334e-163	1.00978e-162	1.31964e-162	-3.81879e-163	2.1356e-163	-4.12923e-163	-1.03238e-162	0
-4.50765e-163	-7.7338e-164	9.48306e-163	-1.4881e-163	8.84435e-164	4.95482e-163	-1.19891e-163	-1.16861e-162	-3.44346e-163	-5.92061e-163	-9.98541e-163	-6.85828e-163	-1.05133e-163	7.1811e-163	-1.49658e-163	-7.31306e-163	1.79127e-163	9.15833e-164	8.75799e-163	4.74345e-163	3.56926e-163	3.22418e-163	-4.324e-163	5.93334e-163	1.00978e-162	1.31964e-162	-3.81879e-163	2.1356e-163	-4.12923e-163	-1.03238e-162	0
-4.50765e-163	-7.7338e-164	9.48306e-163	-1.4881e-163	8.84435e-164	4.95482e-163	-1.19891e-163	-1.16861e-162	-3.44346e-163	-5.92061e-163	-9.98541e-163	-6.85828e-163	-1.05133e-163	7.1811e-163	-1.49658e-163	-7.31306e-163	1.79127e-163	9.15833e-164	8.75799e-163	4.74345e-163	3.56926e-163	3.22418e-163	-4.324e-163	5.93334e-163	1.00978e-162	1.31964e-162	-3.81879e-163	2.1356e-163	-4.12923e-163	-1.03238e-162	0
-4.50765e-163	-7.7338e-164	9.48306e-163	-1.4881e-163	8.84435e-164	4.95482e-163	-1.19891e-163	-1.16861e-162	-3.44346e-163	-5.92061e-163	-9.98541e-163	-6.85828e-163	-1.05133e-163	7.1811e-163	-1.49658e-163	-7.31306e-163	1.79127e-163	9.15833e-164	8.75799e-163	4.74345e-163	3.56926e-163	3.22418e-163	-4.324e-163	5.93334e-163	1.00978e-162	1.31964e-162	-3.81879e-163	2.1356e-163	-4.12923e-163	-1.03238e-162	0
-4.50765e-163	-7.7338e-164	9.48306e-163	-1.4881e-163	8.84435e-164	4.95482e-163	-1.19891e-163	-1.16861e-162	-3.44346e-163	-5.92061e-163	-9.98541e-163	-6.85828e-163	-1.05133e-163	7.1811e-163	-1.49658e-163	-7.31306e-163	1.79127e-163	9.15833e-164	8.75799e-163	4.74345e-163	3.56926e-163	3.22418e-163	-4.324e-163	5.93334e-163	1.00978e-162	1.31964e-162	-3.81879e-163	2.1356e-163	-4.12923e-163	-1.03238e-162	0
-4.50765e-163	-7.7338e-164	9.48306e-163	-1.4881e-163	8.84435e-164	4.95482e-163	-1.19891e-163	-1.16861e-162	-3.44346e-163	-5.92061e-163	-9.98541e-163	-6.85828e-163	-1.05133e-163	7.1811e-163	-1.49658e-163	-7.31306e-163	1.79127e-163	9.15833e-164	8.75799e-163	4.74345e-163	3.56926e-163	3.22418e-163	-4.324e-163	5.93334e-163	1.00978e-162	1.31964e-162	-3.81879e-163	2.1356e-163	-4.12923e-163	-1.03238e-162	0
-4.50765e-163	-7.7338e-164	9.48306e-163	-1.4881e-163	8.84435e-164	4.95482e-163	-1.19891e-163	-1.16861e-162	-3.44346e-163	-5.92061e-163	-9.98541e-163	-6.85828e-163	-1.05133e-163	7.1811e-163	-1.49658e-163	-7.31306e-163	1.79127e-163	9.15833e-164	8.75799e-163	4.74345e-163	3.56926e-163	3.22418e-163	-4.324e-163	5.93334e-163	1.00978e-162	1.31964e-162	-3.81879e-163	2.1356e-163	-4.12923e-163	-1.03238e-162	0
-4.50765e-163	-7.7338e-164	9.48306e-163	-1.4881e-163	8.84435e-164	4.95482e-163	-1.19891e-163	-1.16861e-162	-3.44346e-163	-5.92061e-163	-9.98541e-163	-6.85828e-163	-1.05133e-163	7.1811e-163	-1.49658e-163	-7.31306e-163	1.79127e-163	9.15833e-164	8.75799e-163	4.74345e-163	3.56926e-163	3.22418e-163	-4.324e-163	5.93334e-163	1.00978e-162	1.31964e-162	-3.81879e-163	2.1356e-163	-4.12923e-163	-1.03238e-162	0
-4.50765e-163	-7.7338e-164	9.48306e-163	-1.4881e-163	8.84435e-164	4.95482e-163	-1.19891e-163	-1.16861e-162	-3.44346e-163	-5.92061e-163	-9.98541e-163	-6.85828e-163	-1.05133e-163	7.1811e-163	-1.49658e-163	-7.31306e-163	1.79127e-163	9.15833e-164	8.75799e-163	4.74345e-163	3.56926e-163	3.22418e-163	-4.324e-163	5.93334e-163	1.00978e-162	1.31964e-162	-3.81879e-163	2.1356e-163	-4.12923e-163	-1.03238e-162	0
-4.50765e-163	-7.7338e-164	9.48306e-163	-1.4881e-163	8.84435e-164	4.95482e-163	-1.19891e-163	-1.16861e-162	-3.44346e-163	-5.92061e-163	-9.98541e-163	-6.85828e-163	-1.05133e-163	7.1811e-163	-1.49658e-163	-7.31306e-163	1.79127e-163	9.15833e-164	8.75799e-163	4.74345e-163	3.56926e-163	3.22418e-163	-4.324e-163	5.93334e-163	1.00978e-162	1.31964e-162	-3.81879e-163	2.1356e-163	-4.12923e-163	-1.03238e-162	0
-4.50765e-163	-7.7338e-164	9.48306e-163	-1.4881e-163	8.84435e-164	4.95482e-163	-1.19891e-163	-1.16861e-162	-3.44346e-163	-5.92061e-163	-9.98541e-163	-6.85828e-163	-1.05133e-163	7.1811e-163	-1.49658e-163	-7.31306e-163	1.79127e-163	9.15833e-164	8.75799e-163	4.74345e-163	3.56926e-163	3.22418e-163	-4.324e-163	5.93334e-163	1.00978e-162	1.31964e-162	-3.81879e-163	2.1356e-163	-4.12923e-163	-1.03238e-162	0
-4.50765e-163	-7.7338e-164	9.48306e-163	-1.4881e-163	8.84435e-164	4.95482e-163	-1.19891e-163	-1.16861e-162	-3.44346e-163	-5.92061e-163	-9.98541e-163	-6.85828e-163	-1.05133e-163	7.1811e-163	-1.49658e-163	-7.31306e-163	1.79127e-163	9.15833e-164	8.75799e-163	4.74345e-163	3.56926e-163	3.22418e-163	-4.324e-163	5.93334e-163	1.00978e-162	1.31964e-162	-3.81879e-163	2.1356e-163	-4.12923e-163	-1.03238e-162	0
-4.50765e-163	-7.7338e-164	9.48306e-163	-1.4881e-163	8.84435e-164	4.95482e-163	-1.19891e-163	-1.16861e-162	-3.44346e-163	-5.92061e-163	-9.98541e-163	-6.85828e-163	-1.05133e-163	7.1811e-163	-1.49658e-163	-7.31306e-163	1.79127e-163	9.15833e-164	8.75799e-163	4.74345e-163	3.56926e-163	3.22418e-163	-4.324e-163	5.93334e-163	1.00978e-162	1.31964e-162	-3.81879e-163	2.1356e-163	-4.12923e-163	-1.03238e-162	0
-4.50765e-163	-7.7338e-164	9.48306e-163	-1.4881e-163	8.84435e-164	4.95482e-163	-1.19891e-163	-1.16861e-162	-3.44346e-163	-5.92061e-163	-9.98541e-163	-6.85828e-163	-1.05133e-163	7.1811e-163	-1.49658e-163	-7.31306e-163	1.79127e-163	9.15833e-164	8.75799e-163	4.74345e-163	3.56926e-163	3.22418e-163	-4.324e-163	5.93334e-163	1.00978e-162	1.31964e-162	-3.81879e-163	2.1356e-163	-4.12923e-163	-1.03238e-162	0
-4.50765e-163	-7.7338e-164	9.48306e-163	-1.4881e-163	8.84435e-164	4.95482e-163	-1.19891e-163	-1.16861e-162	-3.44346e-163	-5.92061e-163	-9.98541e-163	-6.85828e-163	-1.05133e-163	7.1811e-163	-1.49658e-163	-7.31306e-163	1.79127e-163	9.15833e-164	8.75799e-163	4.74345e-163	3.56926e-163	3.22418e-163	-4.324e-163	5.93334e-163	1.00978e-162	1.31964e-162	-3.81879e-163	2.1356e-163	-4.12923e-163	-1.03238e-162	0
-4.50765e-163	-7.7338e-164	9.48306e-163	-1.4881e-163	8.84435e-164	4.95482e-163	-1.19891e-163	-1.16861e-162	-3.44346e-163	-5.92061e-163	-9.98541e-163	-6.85828e-163	-1.05133e-163	7.1811e-163	-1.49658e-163	-7.31306e-163	1.79127e-163	9.15833e-164	8.75799e-163	4.74345e-163	3.56926e-163	3.22418e-163	-4.324e-163	5.93334e-163	1.00978e-162	1.31964e-162	-3.81879e-163	2.1356e-163	-4.12923e-163	-1.03238e-162	0
-4.50765e-163	-7.7338e-164	9.48306e-163	-1.4881e-163	8.84435e-164	4.95482e-163	-1.19891e-163	-1.16861e-162	-3.44346e-163	-5.92061e-163	-9.98541e-163	-6.85828e-163	-1.05133e-163	7.1811e-163	-1.49658e-163	-7.31306e-163	1.79127e-163	9.15833e-164	8.75799e-163	4.74345e-163	3.56926e-163	3.22418e-163	-4.324e-163	5.93334e-163	1.00978e-162	1.31964e-162	-3.81879e-163	2.1356e-163	-4.12923e-163	-1.03238e-162	0
-4.50765e-163	-7.7338e-164	9.48306e-163	-1.4881e-163	8.84435e-164	4.95482e-163	-1.19891e-163	-1.16861e-162	-3.44346e-163	-5.92061e-163	-9.98541e-163	-6.85828e-163	-1.05133e-163	7.1811e-163	-1.49658e-163	-7.31306e-163	1.79127e-163	9.15833e-164	8.75799e-163	4.74345e-163	3.56926e-163	3.22418e-163	-4.324e-163	5.93334e-163	1.00978e-162	1.31964e-162	-3.81879e-163	2.1356e-163	-4.12923e-163	-1.03238e-162	0
-4.50765e-163	-7.7338e-164	9.48306e-163	-1.4881e-163	8.84435e-164	4.95482e-163	-1.19891e-163	-1.16861e-162	-3.44346e-163	-5.92061e-163	-9.98541e-163	-6.85828e-163	-1.05133e-163	7.1811e-163	-1.49658e-163	-7.31306e-163	1.79127e-163	9.15833e-164	8.75799e-163	4.74345e-163	3.56926e-163	3.22418e-163	-4.324e-163	5.93334e-163	1.00978e-162	1.31964e-162	-3.81879e-163	2.1356e-163	-4.12923e-163	-1.03238e-162	0
-4.50765e-163	-7.7338e-164	9.48306e-163	-1.4881e-163	8.84435e-164	4.95482e-163	-1.19891e-163	-1.16861e-162	-3.44346e-163	-5.92061e-163	-9.98541e-163	-6.85828e-163	-1.05133e-163	7.1811e-163	-1.49658e-163	-7.31306e-163	1.79127e-163	9.15833e-164	8.75799e-163	4.74345e-163	3.56926e-163	3.22418e-163	-4.324e-163	5.93334e-163	1.00978e-162	1.31964e-162	-3.81879e-163	2.1356e-163	-4.12923e-163	-1.03238e-162	0
-4.50765e-163	-7.7338e-164	9.48306e-163	-1.4881e-163	8.84435e-164	4.95482e-163	-1.19891e-163	-1.16861e-162	-3.44346e-163	-5.92061e-163	-9.98541e-163	-6.85828e-163	-1.05133e-163	7.1811e-163	-1.49658e-163	-7.31306e-163	1.79127e-163	9.15833e-164	8.75799e-163	4.74345e-163	3.56926e-163	3.22418e-163	-4.324e-163	5.93334e-163	1.00978e-162	1.31964e-162	-3.81879e-163	2.1356e-163	-4.12923e-163	-1.03238e-162	0
-4.50765e-163	-7.7338e-164	9.48306e-163	-1.4881e-163	8.84435e-164	4.95482e-163	-1.19891e-163	-1.16861e-162	-3.44346e-163	-5.92061e-163	-9.98541e-163	-6.85828e-163	-1.05133e-163	7.1811e-163	-1.49658e-163	-7.31306e-163	1.79127e-163	9.15833e-164	8.75799e-163	4.74345e-163	3.56926e-163	3.22418e-163	-4.324e-163	5.93334e-163	1.00978e-162	1.31964e-162	-3.81879e-163	2.1356e-163	-4.12923e-163	-1.03238e-162	0
-4.50765e-163	-7.7338e-164	9.48306e-163	-1.4881e-163	8.84435e-164	4.95482e-163	-1.19891e-163	-1.16861e-162	-3.44346e-163	-5.92061e-163	-9.98541e-163	-6.85828e-163	-1.05133e-163	7.1811e-163	-1.49658e-163	-7.31306e-163	1.79127e-163	9.15833e-164	8.75799e-163	4.74345e-163	3.56926e-163	3.22418e-163	-4.324e-163	5.93334e-163	1.00978e-162	1.31964e-162	-3.81879e-163	2.1356e-163	-4.12923e-163	-1.03238e-162	0
-4.50765e-163	-7.7338e-164	9.48306e-163	-1.4881e-163	8.84435e-164	4.95482e-163	-1.19891e-163	-1.16861e-162	-3.44346e-163	-5.92061e-163	-9.98541e-163	-6.85828e-163	-1.05133e-163	7.1811e-163	-1.49658e-163	-7.31306e-163	1.79127e-163	9.15833e-164	8.75799e-163	4.74345e-163	3.56926e-163	3.22418e-163	-4.324e-163	5.93334e-163	1.00978e-162	1.31964e-162	-3.81879e-163	2.1356e-163	-4.12923e-163	-1.03238e-162	0
-4.50765e-163	-7.7338e-164	9.48306e-163	-1.4881e-163	8.84435e-164	4.95482e-163	-1.19891e-163	-1.16861e-162	-3.44346e-163	-5.92061e-163	-9.98541e-163	-6.85828e-163	-1.05133e-163	7.1811e-163	-1.49658e-163	-7.31306e-163	1.79127e-163	9.15833e-164	8.75799e-163	4.74345e-163	3.56926e-163	3.22418e-163	-4.324e-163	5.93334e-163	1.00978e-162	1.31964e-162	-3.81879e-163	2.1356e-163	-4.12923e-163	-1.03238e-162	0
-4.50765e-163	-7.7338e-164	9.48306e-163	-1.4881e-163	8.84435e-164	4.95482e-163	-1.19891e-163	-1.16861e-162	-3.44346e-163	-5.92061e-163	-9.98541e-163	-6.85828e-163	-1.05133e-163	7.1811e-163	-1.49658e-163	-7.31306e-163	1.79127e-163	9.15833e-164	8.75799e-163	4.74345e-163	3.56926e-163	3.22418e-163	-4.324e-163	5.93334e-163	1.00978e-162	1.31964e-162	-3.81879e-163	2.1356e-163	-4.12923e-163	-1.03238e-162	0
-4.50765e-163	-7.7338e-164	9.48306e-163	-1.4881e-163	8.84435e-164	4.95482e-163	-1.19891e-163	-1.16861e-162	-3.44346e-163	-5.92061e-163	-9.98541e-163	-6.85828e-163	-1.05133e-163	7.1811e-163	-1.49658e-163	-7.31306e-163	1.79127e-163	9.15833e-164	8.75799e-163	4.74345e-163	3.56926e-163	3.22418e-163	-4.324e-163	5.93334e-163	1.00978e-162	1.31964e-162	-3.81879e-163	2.1356e-163	-4.12923e-163	-1.03238e-162	0
-4.50765e-163	-7.7338e-164	9.48306e-163	-1.4881e-163	8.84435e-164	4.95482e-163	-1.19891e-163	-1.16861e-162	-3.44346e-163	-5.92061e-163	-9.98541e-163	-6.85828e-163	-1.05133e-163	7.1811e-163	-1.49658e-163	-7.31306e-163	1.79127e-163	9.15833e-164	8.75799e-163	4.74345e-163	3.56926e-163	3.22418e-163	-4.324e-163	5.93334e-163	1.00978e-162	1.31964e-162	-3.81879e-163	2.1356e-163	-4.12923e-163	-1.03238e-162	0
-4.50765e-163	-7.7338e-164	9.48306e-163	-1.4881e-163	8.84435e-164	4.95482e-163	-1.19891e-163	-1.16861e-162	-3.44346e-163	-5.92061e-163	-9.98541e-163	-6.85828e-163	-1.05133e-163	7.1811e-163	-1.49658e-163	-7.31306e-163	1.79127e-163	9.15833e-164	8.75799e-163	4.74345e-163	3.56926e-163	3.22418e-163	-4.324e-163	5.93334e-163	1.00978e-162	1.31964e-162	-3.81879e-163	2.1356e-163	-4.12923e-163	-1.03238e-162	0
-4.50765e-163	-7.7338e-164	9.48306e-163	-1.4881e-163	8.84435e-164	4.95482e-163	-1.19891e-163	-1.16861e-162	-3.44346e-163	-5.92061e-163	-9.98541e-163	-6.85828e-163	-1.05133e-163	7.1811e-163	-1.49658e-163	-7.31306e-163	1.79127e-163	9.15833e-164	8.75799e-163	4.74345e-163	3.56926e-163	3.22418e-163	-4.324e-163	5.93334e-163	1.00978e-162	1.31964e-162	-3.81879e-163	2.1356e-163	-4.12923e-163	-1.03238e-162	0
-4.50765e-163	-7.7338e-164	9.48306e-163	-1.4881e-163	8.84435e-164	4.95482e-163	-1.19891e-163	-1.16861e-162	-3.44346e-163	-5.92061e-163	-9.98541e-163	-6.85828e-163	-1.05133e-163	7.1811e-163	-1.49658e-163	-7.31306e-163	1.79127e-163	9.15833e-164	8.75799e-163	4.74345e-163	3.56926e-163	3.22418e-163	-4.324e-163	5.93334e-163	1.00978e-162	1.31964e-162	-3.81879e-163	2.1356e-163	-4.12923e-163	-1.03238e-162	0
-4.50765e-163	-7.7338e-164	9.48306e-163	-1.4881e-163	8.84435e-164	4.95482e-163	-1.19891e-163	-1.16861e-162	-3.44346e-163	-5.92061e-163	-9.98541e-163	-6.85828e-163	-1.05133e-163	7.1811e-163	-1.49658e-163	-7.31306e-163	1.79127e-163	9.15833e-164	8.75799e-163	4.74345e-163	3.56926e-163	3.22418e-163	-4.324e-163	5.93334e-163	1.00978e-162	1.31964e-162	-3.81879e-163	2.1356e-163	-4.12923e-163	-1.03238e-162	0
-4.50765e-163	-7.7338e-164	9.48306e-163	-1.4881e-163	8.84435e-164	4.95482e-163	-1.19891e-163	-1.16861e-162	-3.44346e-163	-5.92061e-163	-9.98541e-163	-6.85828e-163	-1.05133e-163	7.1811e-163	-1.49658e-163	-7.31306e-163	1.79127e-163	9.15833e-164	8.75799e-163	4.74345e-163	3.56926e-163	3.22418e-163	-4.324e-163	5.93334e-163	1.00978e-162	1.31964e-162	-3.81879e-163	2.1356e-163	-4.12923e-163	-1.03238e-162	0
-4.50765e-163	-7.7338e-164	9.48306e-163	-1.4881e-163	8.84435e-164	4.95482e-163	-1.19891e-163	-1.16861e-162	-3.44346e-163	-5.92061e-163	-9.98541e-163	-6.85828e-163	-1.05133e-163	7.1811e-163	-1.49658e-163	-7.31306e-163	1.79127e-163	9.15833e-164	8.75799e-163	4.74345e-163	3.56926e-163	3.22418e-163	-4.324e-163	5.93334e-163	1.00978e-162	1.31964e-162	-3.81879e-163	2.1356e-163	-4.12923e-163	-1.03238e-162	0
-4.50765e-163	-7.7338e-164	9.48306e-163	-1.4881e-163	8.84435e-164	4.95482e-163	-1.19891e-163	-1.16861e-162	-3.44346e-163	-5.92061e-163	-9.98541e-163	-6.85828e-163	-1.05133e-163	7.1811e-163	-1.49658e-163	-7.31306e-163	1.79127e-163	9.15833e-164	8.75799e-163	4.74345e-163	3.56926e-163	3.22418e-163	-4.324e-163	5.93334e-163	1.00978e-162	1.31964e-162	-3.81879e-163	2.1356e-163	-4.12923e-163	-1.03238e-162	0
-4.50765e-163	-7.7338e-164	9.48306e-163	-1.4881e-163	8.84435e-164	4.95482e-163	-1.19891e-163	-1.16861e-162	-3.44346e-163	-5.92061e-163	-9.98541e-163	-6.85828e-163	-1.05133e-163	7.1811e-163	-1.49658e-163	-7.31306e-163	1.79127e-163	9.15833e-164	8.75799e-163	4.74345e-163	3.56926e-163	3.22418e-163	-4.324e-163	5.93334e-163	1.00978e-162	1.31964e-162	-3.81879e-163	2.1356e-163	-4.12923e-163	-1.03238e-162	0
-4.50765e-163	-7.7338e-164	9.48306e-163	-1.4881e-163	8.84435e-164	4.95482e-163	-1.19891e-163	-1.16861e-162	-3.44346e-163	-5.92061e-163	-9.98541e-163	-6.85828e-163	-1.05133e-163	7.1811e-163	-1.49658e-163	-7.31306e-163	1.79127e-163	9.15833e-164	8.75799e-163	4.74345e-163	3.56926e-163	3.22418e-163	-4.324e-163	5.93334e-163	1.00978e-162	1.31964e-162	-3.81879e-163	2.1356e-163	-4.12923e-163	-1.03238e-162	0
-4.50765e-163	-7.7338e-164	9.48306e-163	-1.4881e-163	8.84435e-164	4.95482e-163	-1.19891e-163	-1.16861e-162	-3.44346e-163	-5.92061e-163	-9.98541e-163	-6.85828e-163	-1.05133e-163	7.1811e-163	-1.49658e-163	-7.31306e-163	1.79127e-163	9.15833e-164	8.75799e-163	4.74345e-163	3.56926e-163	3.22418e-163	-4.324e-163	5.93334e-163	1.00978e-162	1.31964e-162	-3.81879e-163	2.1356e-163	-4.12923e-163	-1.03238e-162	0
-4.50765e-163	-7.7338e-164	9.48306e-163	-1.4881e-163	8.84435e-164	4.95482e-163	-1.19891e-163	-1.16861e-162	-3.44346e-163	-5.92061e-163	-9.98541e-163	-6.85828e-163	-1.05133e-163	7.1811e-163	-1.49658e-163	-7.31306e-163	1.79127e-163	9.15833e-164	8.75799e-163	4.74345e-163	3.56926e-163	3.22418e-163	-4.324e-163	5.93334e-163	1.00978e-162	1.31964e-162	-3.81879e-163	2.1356e-163	-4.12923e-163	-1.03238e-162	0
-4.50765e-163	-7.7338e-164	9.48306e-163	-1.4881e-163	8.84435e-164	4.95482e-163	-1.19891e-163	-1.16861e-162	-3.44346e-163	-5.92061e-163	-9.98541e-163	-6.85828e-163	-1.05133e-163	7.1811e-163	-1.49658e-163	-7.31306e-163	1.79127e-163	9.15833e-164	8.75799e-163	4.74345e-163	3.56926e-163	3.22418e-163	-4.324e-163	5.93334e-163	1.00978e-162	1.31964e-162	-3.81879e-163	2.1356e-163	-4.12923e-163	-1.03238e-162	0
-4.50765e-163	-7.7338e-164	9.48306e-163	-1.4881e-163	8.84435e-164	4.95482e-163	-1.19891e-163	-1.16861e-162	-3.44346e-163	-5.92061e-163	-9.98541e-163	-6.85828e-163	-1.05133e-163	7.1811e-163	-1.49658e-163	-7.31306e-163	1.79127e-163	9.15833e-164	8.75799e-163	4.74345e-163	3.56926e-163	3.22418e-163	-4.324e-163	5.93334e-163	1.00978e-162	1.31964e-162	-3.81879e-163	2.1356e-163	-4.12923e-163	-1.03238e-162	0
-4.50765e-163	-7.7338e-164	9.48306e-163	-1.4881e-163	8.84435e-164	4.95482e-163	-1.19891e-163	-1.16861e-162	-3.44346e-163	-5.92061e-163	-9.98541e-163	-6.85828e-163	-1.05133e-163	7.1811e-163	-1.49658e-163	-7.31306e-163	1.79127e-163	9.15833e-164	8.75799e-163	4.74345e-163	3.56926e-163	3.22418e-163	-4.324e-163	5.93334e-163	1.00978e-162	1.31964e-162	-3.81879e-163	2.1356e-163	-4.12923e-163	-1.03238e-162	0
-4.50765e-163	-7.7338e-164	9.48306e-163	-1.4881e-163	8.84435e-164	4.95482e-163	-1.19891e-163	-1.16861e-162	-3.44346e-163	-5.92061e-163	-9.98541e-163	-6.85828e-163	-1.05133e-163	7.1811e-163	-1.49658e-163	-7.31306e-163	1.79127e-163	9.15833e-164	8.75799e-163	4.74345e-163	3.56926e-163	3.22418e-163	-4.324e-163	5.93334e-163	1.00978e-162	1.31964e-162	-3.81879e-163	2.1356e-163	-4.12923e-163	-1.03238e-162	0
-4.50765e-163	-7.7338e-164	9.48306e-163	-1.4881e-163	8.84435e-164	4.95482e-163	-1.19891e-163	-1.16861e-162	-3.44346e-163	-5.92061e-163	-9.98541e-163	-6.85828e-163	-1.05133e-163	7.1811e-163	-1.49658e-163	-7.31306e-163	1.79127e-163	9.15833e-164	8.75799e-163	4.74345e-163	3.56926e-163	3.22418e-163	-4.324e-163	5.93334e-163	1.00978e-162	1.31964e-162	-3.81879e-163	2.1356e-163	-4.12923e-163	-1.03238e-162	0
-4.50765e-163	-7.7338e-164	9.48306e-163	-1.4881e-163	8.84435e-164	4.95482e-163	-1.19891e-163	-1.16861e-162	-3.44346e-163	-5.92061e-163	-9.98541e-163	-6.85828e-163	-1.05133e-163	7.1811e-163	-1.49658e-163	-7.31306e-163	1.79127e-163	9.15833e-164	8.75799e-163	4.74345e-163	3.56926e-163	3.22418e-163	-4.324e-163	5.93334e-163	1.00978e-162	1.31964e-162	-3.81879e-163	2.1356e-163	-4.12923e-163	-1.03238e-162	0
-4.50765e-163	-7.7338e-164	9.48306e-163	-1.4881e-163	8.84435e-164	4.95482e-163	-1.19891e-163	-1.16861e-162	-3.44346e-163	-5.92061e-163	-9.98541e-163	-6.85828e-163	-1.05133e-163	7.1811e-163	-1.49658e-163	-7.31306e-163	1.79127e-163	9.15833e-164	8.75799e-163	4.74345e-163	3.56926e-163	3.22418e-163	-4.324e-163	5.93334e-163	1.00978e-162	1.31964e-162	-3.81879e-163	2.1356e-163	-4.12923e-163	-1.03238e-162	0
-4.50765e-163	-7.7338e-164	9.48306e-163	-1.4881e-163	8.84435e-164	4.95482e-163	-1.19891e-163	-1.16861e-162	-3.44346e-163	-5.92061e-163	-9.98541e-163	-6.85828e-163	-1.05133e-163	7.1811e-163	-1.49658e-163	-7.31306e-163	1.79127e-163	9.15833e-164	8.75799e-163	4.74345e-163	3.56926e-163	3.22418e-163	-4.324e-163	5.93334e-163	1.00978e-162	1.31964e-162	-3.81879e-163	2.1356e-163	-4.12923e-163	-1.03238e-162	0
-4.50765e-163	-7.7338e-164	9.48306e-163	-1.4881e-163	8.84435e-164	4.95482e-163	-1.19891e-163	-1.16861e-162	-3.44346e-163	-5.92061e-163	-9.98541e-163	-6.85828e-163	-1.05133e-163	7.1811e-163	-1.49658e-163	-7.31306e-163	1.79127e-163	9.15833e-164	8.75799e-163	4.74345e-163	3.56926e-163	3.22418e-163	-4.324e-163	5.93334e-163	1.00978e-162	1.31964e-162	-3.81879e-163	2.1356e-163	-4.12923e-163	-1.03238e-162	0
-4.50765e-163	-7.7338e-164	9.48306e-163	-1.4881e-163	8.84435e-164	4.95482e-163	-1.19891e-163	-1.16861e-162	-3.44346e-163	-5.92061e-163	-9.98541e-163	-6.85828e-163	-1.05133e-163	7.1811e-163	-1.49658e-163	-7.31306e-163	1.79127e-163	9.15833e-164	8.75799e-163	4.74345e-163	3.56926e-163	3.22418e-163	-4.324e-163	5.93334e-163	1.00978e-162	1.31964e-162	-3.81879e-163	2.1356e-163	-4.12923e-163	-1.03238e-162	0
-4.50765e-163	-7.7338e-164	9.48306e-163	-1.4881e-163	8.84435e-164	4.95482e-163	-1.19891e-163	-1.16861e-162	-3.44346e-163	-5.92061e-163	-9.98541e-163	-6.85828e-163	-1.05133e-163	7.1811e-163	-1.49658e-163	-7.31306e-163	1.79127e-163	9.15833e-164	8.75799e-163	4.74345e-163	3.56926e-163	3.22418e-163	-4.324e-163	5.93334e-163	1.00978e-162	1.31964e-162	-3.81879e-163	2.1356e-163	-4.12923e-163	-1.03238e-162	0
-4.50765e-163	-7.7338e-164	9.48306e-163	-1.4881e-163	8.84435e-164	4.95482e-163	-1.19891e-163	-1.16861e-162	-3.44346e-163	-5.92061e-163	-9.98541e-163	-6.85828e-163	-1.05133e-163	7.1811e-163	-1.49658e-163	-7.31306e-163	1.79127e-163	9.15833e-164	8.75799e-163	4.74345e-163	3.56926e-163	3.22418e-163	-4.324e-163	5.93334e-163	1.00978e-162	1.31964e-162	-3.81879e-163	2.1356e-163	-4.12923e-163	-1.03238e-162	0
-4.50765e-163	-7.7338e-164	9.48306e-163	-1.4881e-163	8.84435e-164	4.95482e-163	-1.19891e-163	-1.16861e-162	-3.44346e-163	-5.92061e-163	-9.98541e-163	-6.85828e-163	-1.05133e-163	7.1811e-163	-1.49658e-163	-7.31306e-163	1.79127e-163	9.15833e-164	8.75799e-163	4.74345e-163	3.56926e-163	3.22418e-163	-4.324e-163	5.93334e-163	1.00978e-162	1.31964e-162	-3.81879e-163	2.1356e-163	-4.12923e-163	-1.03238e-162	0
-4.50765e-163	-7.7338e-164	9.48306e-163	-1.4881e-163	8.84435e-164	4.95482e-163	-1.19891e-163	-1.16861e-162	-3.44346e-163	-5.92061e-163	-9.98541e-163	-6.85828e-163	-1.05133e-163	7.1811e-163	-1.49658e-163	-7.31306e-163	1.79127e-163	9.15833e-164	8.75799e-163	4.74345e-163	3.56926e-163	3.22418e-163	-4.324e-163	5.93334e-163	1.00978e-162	1.31964e-162	-3.81879e-163	2.1356e-163	-4.12923e-163	-1.03238e-162	0
-4.50765e-163	-7.7338e-164	9.48306e-163	-1.4881e-163	8.84435e-164	4.95482e-163	-1.19891e-163	-1.16861e-162	-3.44346e-163	-5.92061e-163	-9.98541e-163	-6.85828e-163	-1.05133e-163	7.1811e-163	-1.49658e-163	-7.31306e-163	1.79127e-163	9.15833e-164	8.75799e-163	4.74345e-163	3.56926e-163	3.22418e-163	-4.324e-163	5.93334e-163	1.00978e-162	1.31964e-162	-3.81879e-163	2.1356e-163	-4.12923e-163	-1.03238e-162	0
-4.50765e-163	-7.7338e-164	9.48306e-163	-1.4881e-163	8.84435e-164	4.95482e-163	-1.19891e-163	-1.16861e-162	-3.44346e-163	-5.92061e-163	-9.98541e-163	-6.85828e-163	-1.05133e-163	7.1811e-163	-1.49658e-163	-7.31306e-163	1.79127e-163	9.15833e-164	8.75799e-163	4.74345e-163	3.56926e-163	3.22418e-163	-4.324e-163	5.93334e-163	1.00978e-162	1.31964e-162	-3.81879e-163	2.1356e-163	-4.12923e-163	-1.03238e-162	0
-4.50765e-163	-7.7338e-164	9.48306e-163	-1.4881e-163	8.84435e-164	4.95482e-163	-1.19891e-163	-1.16861e-162	-3.44346e-163	-5.92061e-163	-9.98541e-163	-6.85828e-163	-1.05133e-163	7.1811e-163	-1.49658e-163	-7.31306e-163	1.79127e-163	9.15833e-164	8.75799e-163	4.74345e-163	3.56926e-163	3.22418e-163	-4.324e-163	5.93334e-163	1.00978e-162	1.31964e-162	-3.81879e-163	2.1356e-163	-4.12923e-163	-1.03238e-162	0
-4.50765e-163	-7.7338e-164	9.48306e-163	-1.4881e-163	8.84435e-164	4.95482e-163	-1.19891e-163	-1.16861e-162	-3.44346e-163	-5.92061e-163	-9.98541e-163	-6.85828e-163	-1.05133e-163	7.1811e-163	-1.49658e-163	-7.31306e-163	1.79127e-163	9.15833e-164	8.75799e-163	4.74345e-163	3.56926e-163	3.22418e-163	-4.324e-163	5.93334e-163	1.00978e-162	1.31964e-162	-3.81879e-163	2.1356e-163	-4.12923e-163	-1.03238e-162	0
-4.50765e-163	-7.7338e-164	9.48306e-163	-1.4881e-163	8.84435e-164	4.95482e-163	-1.19891e-163	-1.16861e-162	-3.44346e-163	-5.92061e-163	-9.98541e-163	-6.85828e-163	-1.05133e-163	7.1811e-163	-1.49658e-163	-7.31306e-163	1.79127e-163	9.15833e-164	8.75799e-163	4.74345e-163	3.56926e-163	3.22418e-163	-4.324e-163	5.93334e-163	1.00978e-162	1.31964e-162	-3.81879e-163	2.1356e-163	-4.12923e-163	-1.03238e-162	0
-4.50765e-163	-7.7338e-164	9.48306e-163	-1.4881e-163	8.84435e-164	4.95482e-163	-1.19891e-163	-1.16861e-162	-3.44346e-163	-5.92061e-163	-9.98541e-163	-6.85828e-163	-1.05133e-163	7.1811e-163	-1.49658e-163	-7.31306e-163	1.79127e-163	9.15833e-164	8.75799e-163	4.74345e-163	3.56926e-163	3.22418e-163	-4.324e-163	5.93334e-163	1.00978e-162	1.31964e-162	-3.81879e-163	2.1356e-163	-4.12923e-163	-1.03238e-162	0
-4.50765e-163	-7.7338e-164	9.48306e-163	-1.4881e-163	8.84435e-164	4.95482e-163	-1.19891e-163	-1.16861e-162	-3.44346e-163	-5.92061e-163	-9.98541e-163	-6.85828e-163	-1.05133e-163	7.1811e-163	-1.49658e-163	-7.31306e-163	1.79127e-163	9.15833e-164	8.75799e-163	4.74345e-163	3.56926e-163	3.22418e-163	-4.324e-163	5.93334e-163	1.00978e-162	1.31964e-162	-3.81879e-163	2.1356e-163	-4.12923e-163	-1.03238e-162	0
-4.50765e-163	-7.7338e-164	9.48306e-163	-1.4881e-163	8.84435e-164	4.95482e-163	-1.19891e-163	-1.16861e-162	-3.44346e-163	-5.92061e-163	-9.98541e-163	-6.85828e-163	-1.05133e-163	7.1811e-163	-1.49658e-163	-7.31306e-163	1.79127e-163	9.15833e-164	8.75799e-163	4.74345e-163	3.56926e-163	3.22418e-163	-4.324e-163	5.93334e-163	1.00978e-162	1.31964e-162	-3.81879e-163	2.1356e-163	-4.12923e-163	-1.03238e-162	0
-4.50765e-163	-7.7338e-164	9.48306e-163	-1.4881e-163	8.84435e-164	4.95482e-163	-1.19891e-163	-1.16861e-162	-3.44346e-163	-5.92061e-163	-9.98541e-163	-6.85828e-163	-1.05133e-163	7.1811e-163	-1.49658e-163	-7.31306e-163	1.79127e-163	9.15833e-164	8.75799e-163	4.74345e-163	3.56926e-163	3.22418e-163	-4.324e-163	5.93334e-163	1.00978e-162	1.31964e-162	-3.81879e-163	2.1356e-163	-4.12923e-163	-1.03238e-162	0
-4.50765e-163	-7.7338e-164	9.48306e-163	-1.4881e-163	8.84435e-164	4.95482e-163	-1.19891e-163	-1.16861e-162	-3.44346e-163	-5.92061e-163	-9.98541e-163	-6.85828e-163	-1.05133e-163	7.1811e-163	-1.49658e-163	-7.31306e-163	1.79127e-163	9.15833e-164	8.75799e-163	4.74345e-163	3.56926e-163	3.22418e-163	-4.324e-163	5.93334e-163	1.00978e-162	1.31964e-162	-3.81879e-163	2.1356e-163	-4.12923e-163	-1.03238e-162	0
-4.50765e-163	-7.7338e-164	9.48306e-163	-1.4881e-163	8.84435e-164	4.95482e-163	-1.19891e-163	-1.16861e-162	-3.44346e-163	-5.92061e-163	-9.98541e-163	-6.85828e-163	-1.05133e-163	7.1811e-163	-1.49658e-163	-7.31306e-163	1.79127e-163	9.15833e-164	8.75799e-163	4.74345e-163	3.56926e-163	3.22418e-163	-4.324e-163	5.93334e-163	1.00978e-162	1.31964e-162	-3.81879e-163	2.1356e-163	-4.12923e-163	-1.03238e-162	0
-4.50765e-163	-7.7338e-164	9.48306e-163	-1.4881e-163	8.84435e-164	4.95482e-163	-1.19891e-163	-1.16861e-162	-3.44346e-163	-5.92061e-163	-9.98541e-163	-6.85828e-163	-1.05133e-163	7.1811e-163	-1.49658e-163	-7.31306e-163	1.79127e-163	9.15833e-164	8.75799e-163	4.74345e-163	3.56926e-163	3.22418e-163	-4.324e-163	5.93334e-163	1.00978e-162	1.31964e-162	-3.81879e-163	2.1356e-163	-4.12923e-163	-1.03238e-162	0
-4.50765e-163	-7.7338e-164	9.48306e-163	-1.4881e-163	8.84435e-164	4.95482e-163	-1.19891e-163	-1.16861e-162	-3.44346e-163	-5.92061e-163	-9.98541e-163	-6.85828e-163	-1.05133e-163	7.1811e-163	-1.49658e-163	-7.31306e-163	1.79127e-163	9.15833e-164	8.75799e-163	4.74345e-163	3.56926e-163	3.22418e-163	-4.324e-163	5.93334e-163	1.00978e-162	1.31964e-162	-3.81879e-163	2.1356e-163	-4.12923e-163	-1.03238e-162	0
-4.50765e-163	-7.7338e-164	9.48306e-163	-1.4881e-163	8.84435e-164	4.95482e-163	-1.19891e-163	-1.16861e-162	-3.44346e-163	-5.92061e-163	-9.98541e-163	-6.85828e-163	-1.05133e-163	7.1811e-163	-1.49658e-163	-7.31306e-163	1.79127e-163	9.15833e-164	8.75799e-163	4.74345e-163	3.56926e-163	3.22418e-163	-4.324e-163	5.93334e-163	1.00978e-162	1.31964e-162	-3.81879e-163	2.1356e-163	-4.12923e-163	-1.03238e-162	0
-4.50765e-163	-7.7338e-164	9.48306e-163	-1.4881e-163	8.84435e-164	4.95482e-163	-1.19891e-163	-1.16861e-162	-3.44346e-163	-5.92061e-163	-9.98541e-163	-6.85828e-163	-1.05133e-163	7.1811e-163	-1.49658e-163	-7.31306e-163	1.79127e-163	9.15833e-164	8.75799e-163	4.74345e-163	3.56926e-163	3.22418e-163	-4.324e-163	5.93334e-163	1.00978e-162	1.31964e-162	-3.81879e-163	2.1356e-163	-4.12923e-163	-1.03238e-162	0
-4.50765e-163	-7.7338e-164	9.48306e-163	-1.4881e-163	8.84435e-164	4.95482e-163	-1.19891e-163	-1.16861e-162	-3.44346e-163	-5.92061e-163	-9.98541e-163	-6.85828e-163	-1.05133e-163	7.1811e-163	-1.49658e-163	-7.31306e-163	1.79127e-163	9.15833e-164	8.75799e-163	4.74345e-163	3.56926e-163	3.22418e-163	-4.324e-163	5.93334e-163	1.00978e-162	1.31964e-162	-3.81879e-163	2.1356e-163	-4.12923e-163	-1.03238e-162	0
-4.50765e-163	-7.7338e-164	9.48306e-163	-1.4881e-163	8.84435e-164	4.95482e-163	-1.19891e-163	-1.16861e-162	-3.44346e-163	-5.92061e-163	-9.98541e-163	-6.85828e-163	-1.05133e-163	7.1811e-163	-1.49658e-163	-7.31306e-163	1.79127e-163	9.15833e-164	8.75799e-163	4.74345e-163	3.56926e-163	3.22418e-163	-4.324e-163	5.93334e-163	1.00978e-162	1.31964e-162	-3.81879e-163	2.1356e-163	-4.12923e-163	-1.03238e-162	0
-4.50765e-163	-7.7338e-164	9.48306e-163	-1.4881e-163	8.84435e-164	4.95482e-163	-1.19891e-163	-1.16861e-162	-3.44346e-163	-5.92061e-163	-9.98541e-163	-6.85828e-163	-1.05133e-163	7.1811e-163	-1.49658e-163	-7.31306e-163	1.79127e-163	9.15833e-164	8.75799e-163	4.74345e-163	3.56926e-163	3.22418e-163	-4.324e-163	5.93334e-163	1.00978e-162	1.31964e-162	-3.81879e-163	2.1356e-163	-4.12923e-163	-1.03238e-162	0
-4.50765e-163	-7.7338e-164	9.48306e-163	-1.4881e-163	8.84435e-164	4.95482e-163	-1.19891e-163	-1.16861e-162	-3.44346e-163	-5.92061e-163	-9.98541e-163	-6.85828e-163	-1.05133e-163	7.1811e-163	-1.49658e-163	-7.31306e-163	1.79127e-163	9.15833e-164	8.75799e-163	4.74345e-163	3.56926e-163	3.22418e-163	-4.324e-163	5.93334e-163	1.00978e-162	1.31964e-162	-3.81879e-163	2.1356e-163	-4.12923e-163	-1.03238e-162	0
-4.50765e-163	-7.7338e-164	9.48306e-163	-1.4881e-163	8.84435e-164	4.95482e-163	-1.19891e-163	-1.16861e-162	-3.44346e-163	-5.92061e-163	-9.98541e-163	-6.85828e-163	-1.05133e-163	7.1811e-163	-1.49658e-163	-7.31306e-163	1.79127e-163	9.15833e-164	8.75799e-163	4.74345e-163	3.56926e-163	3.22418e-163	-4.324e-163	5.93334e-163	1.00978e-162	1.31964e-162	-3.81879e-163	2.1356e-163	-4.12923e-163	-1.03238e-162	0
-4.50765e-163	-7.7338e-164	9.48306e-163	-1.4881e-163	8.84435e-164	4.95482e-163	-1.19891e-163	-1.16861e-162	-3.44346e-163	-5.92061e-163	-9.98541e-163	-6.85828e-163	-1.05133e-163	7.1811e-163	-1.49658e-163	-7.31306e-163	1.79127e-163	9.15833e-164	8.75799e-163	4.74345e-163	3.56926e-163	3.22418e-163	-4.324e-163	5.93334e-163	1.00978e-162	1.31964e-162	-3.81879e-163	2.1356e-163	-4.12923e-163	-1.03238e-162	0
-4.50765e-163	-7.7338e-164	9.48306e-163	-1.4881e-163	8.84435e-164	4.95482e-163	-1.19891e-163	-1.16861e-162	-3.44346e-163	-5.92061e-163	-9.98541e-163	-6.85828e-163	-1.05133e-163	7.1811e-163	-1.49658e-163	-7.31306e-163	1.79127e-163	9.15833e-164	8.75799e-163	4.74345e-163	3.56926e-163	3.22418e-163	-4.324e-163	5.93334e-163	1.00978e-162	1.31964e-162	-3.81879e-163	2.1356e-163	-4.12923e-163	-1.03238e-162	0
-4.50765e-163	-7.7338e-164	9.48306e-163	-1.4881e-163	8.84435e-164	4.95482e-163	-1.19891e-163	-1.16861e-162	-3.44346e-163	-5.92061e-163	-9.98541e-163	-6.85828e-163	-1.05133e-163	7.1811e-163	-1.49658e-163	-7.31306e-163	1.79127e-163	9.15833e-164	8.75799e-163	4.74345e-163	3.56926e-163	3.22418e-163	-4.324e-163	5.93334e-163	1.00978e-162	1.31964e-162	-3.81879e-163	2.1356e-163	-4.12923e-163	-1.03238e-162	0
-4.50765e-163	-7.7338e-164	9.48306e-163	-1.4881e-163	8.84435e-164	4.95482e-163	-1.19891e-163	-1.16861e-162	-3.44346e-163	-5.92061e-163	-9.98541e-163	-6.85828e-163	-1.05133e-163	7.1811e-163	-1.49658e-163	-7.31306e-163	1.79127e-163	9.15833e-164	8.75799e-163	4.74345e-163	3.56926e-163	3.22418e-163	-4.324e-163	5.93334e-163	1.00978e-162	1.31964e-162	-3.81879e-163	2.1356e-163	-4.12923e-163	-1.03238e-162	0
-4.50765e-163	-7.7338e-164	9.48306e-163	-1.4881e-163	8.84435e-164	4.95482e-163	-1.19891e-163	-1.16861e-162	-3.44346e-163	-5.92061e-163	-9.98541e-163	-6.85828e-163	-1.05133e-163	7.1811e-163	-1.49658e-163	-7.31306e-163	1.79127e-163	9.15833e-164	8.75799e-163	4.74345e-163	3.56926e-163	3.22418e-163	-4.324e-163	5.93334e-163	1.00978e-162	1.31964e-162	-3.81879e-163	2.1356e-163	-4.12923e-163	-1.03238e-162	0
-4.50765e-163	-7.7338e-164	9.48306e-163	-1.4881e-163	8.84435e-164	4.95482e-163	-1.19891e-163	-1.16861e-162	-3.44346e-163	-5.92061e-163	-9.98541e-163	-6.85828e-163	-1.05133e-163	7.1811e-163	-1.49658e-163	-7.31306e-163	1.79127e-163	9.15833e-164	8.75799e-163	4.74345e-163	3.56926e-163	3.22418e-163	-4.324e-163	5.93334e-163	1.00978e-162	1.31964e-162	-3.81879e-163	2.1356e-163	-4.12923e-163	-1.03238e-162	0
-4.50765e-163	-7.7338e-164	9.48306e-163	-1.4881e-163	8.84435e-164	4.95482e-163	-1.19891e-163	-1.16861e-162	-3.44346e-163	-5.92061e-163	-9.98541e-163	-6.85828e-163	-1.05133e-163	7.1811e-163	-1.49658e-163	-7.31306e-163	1.79127e-163	9.15833e-164	8.75799e-163	4.74345e-163	3.56926e-163	3.22418e-163	-4.324e-163	5.93334e-163	1.00978e-162	1.31964e-162	-3.81879e-163	2.1356e-163	-4.12923e-163	-1.03238e-162	0
-4.50765e-163	-7.7338e-164	9.48306e-163	-1.4881e-163	8.84435e-164	4.95482e-163	-1.19891e-163	-1.16861e-162	-3.44346e-163	-5.92061e-163	-9.98541e-163	-6.85828e-163	-1.05133e-163	7.1811e-163	-1.49658e-163	-7.31306e-163	1.79127e-163	9.15833e-164	8.75799e-163	4.74345e-163	3.56926e-163	3.22418e-163	-4.324e-163	5.93334e-163	1.00978e-162	1.31964e-162	-3.81879e-163	2.1356e-163	-4.12923e-163	-1.03238e-162	0
-4.50765e-163	-7.7338e-164	9.48306e-163	-1.4881e-163	8.84435e-164	4.95482e-163	-1.19891e-163	-1.16861e-162	-3.44346e-163	-5.92061e-163	-9.98541e-163	-6.85828e-163	-1.05133e-163	7.1811e-163	-1.49658e-163	-7.31306e-163	1.79127e-163	9.15833e-164	8.75799e-163	4.74345e-163	3.56926e-163	3.22418e-163	-4.324e-163	5.93334e-163	1.00978e-162	1.31964e-162	-3.81879e-163	2.1356e-163	-4.12923e-163	-1.03238e-162	0
-4.50765e-163	-7.7338e-164	9.48306e-163	-1.4881e-163	8.84435e-164	4.95482e-163	-1.19891e-163	-1.16861e-162	-3.44346e-163	-5.92061e-163	-9.98541e-163	-6.85828e-163	-1.05133e-163	7.1811e-163	-1.49658e-163	-7.31306e-163	1.79127e-163	9.15833e-164	8.75799e-163	4.74345e-163	3.56926e-163	3.22418e-163	-4.324e-163	5.93334e-163	1.00978e-162	1.31964e-162	-3.81879e-163	2.1356e-163	-4.12923e-163	-1.03238e-162	0
-4.50765e-163	-7.7338e-164	9.48306e-163	-1.4881e-163	8.84435e-164	4.95482e-163	-1.19891e-163	-1.16861e-162	-3.44346e-163	-5.92061e-163	-9.98541e-163	-6.85828e-163	-1.05133e-163	7.1811e-163	-1.49658e-163	-7.31306e-163	1.79127e-163	9.15833e-164	8.75799e-163	4.74345e-163	3.56926e-163	3.22418e-163	-4.324e-163	5.93334e-163	1.00978e-162	1.31964e-162	-3.81879e-163	2.1356e-163	-4.12923e-163	-1.03238e-162	0
-4.50765e-163	-7.7338e-164	9.48306e-163	-1.4881e-163	8.84435e-164	4.95482e-163	-1.19891e-163	-1.16861e-162	-3.44346e-163	-5.92061e-163	-9.98541e-163	-6.85828e-163	-1.05133e-163	7.1811e-163	-1.49658e-163	-7.31306e-163	1.79127e-163	9.15833e-164	8.75799e-163	4.74345e-163	3.56926e-163	3.22418e-163	-4.324e-163	5.93334e-163	1.00978e-162	1.31964e-162	-3.81879e-163	2.1356e-163	-4.12923e-163	-1.03238e-162	0
-4.50765e-163	-7.7338e-164	9.48306e-163	-1.4881e-163	8.84435e-164	4.95482e-163	-1.19891e-163	-1.16861e-162	-3.44346e-163	-5.92061e-163	-9.98541e-163	-6.85828e-163	-1.05133e-163	7.1811e-163	-1.49658e-163	-7.31306e-163	1.79127e-163	9.15833e-164	8.75799e-163	4.74345e-163	3.56926e-163	3.22418e-163	-4.324e-163	5.93334e-163	1.00978e-162	1.31964e-162	-3.81879e-163	2.1356e-163	-4.12923e-163	-1.03238e-162	0
-4.50765e-163	-7.7338e-164	9.48306e-163	-1.4881e-163	8.84435e-164	4.95482e-163	-1.19891e-163	-1.16861e-162	-3.44346e-163	-5.92061e-163	-9.98541e-163	-6.85828e-163	-1.05133e-163	7.1811e-163	-1.49658e-163	-7.31306e-163	1.79127e-163	9.15833e-164	8.75799e-163	4.74345e-163	3.56926e-163	3.22418e-163	-4.324e-163	5.93334e-163	1.00978e-162	1.31964e-162	-3.81879e-163	2.1356e-163	-4.12923e-163	-1.03238e-162	0
-4.50765e-163	-7.7338e-164	9.48306e-163	-1.4881e-163	8.84435e-164	4.95482e-163	-1.19891e-163	-1.16861e-162	-3.44346e-163	-5.92061e-163	-9.98541e-163	-6.85828e-163	-1.05133e-163	7.1811e-163	-1.49658e-163	-7.31306e-163	1.79127e-163	9.15833e-164	8.75799e-163	4.74345e-163	3.56926e-163	3.22418e-163	-4.324e-163	5.93334e-163	1.00978e-162	1.31964e-162	-3.81879e-163	2.1356e-163	-4.12923e-163	-1.03238e-162	0
-4.50765e-163	-7.7338e-164	9.48306e-163	-1.4881e-163	8.84435e-164	4.95482e-163	-1.19891e-163	-1.16861e-162	-3.44346e-163	-5.92061e-163	-9.98541e-163	-6.85828e-163	-1.05133e-163	7.1811e-163	-1.49658e-163	-7.31306e-163	1.79127e-163	9.15833e-164	8.75799e-163	4.74345e-163	3.56926e-163	3.22418e-163	-4.324e-163	5.93334e-163	1.00978e-162	1.31964e-162	-3.81879e-163	2.1356e-163	-4.12923e-163	-1.03238e-162	0
-4.50765e-163	-7.7338e-164	9.48306e-163	-1.4881e-163	8.84435e-164	4.95482e-163	-1.19891e-163	-1.16861e-162	-3.44346e-163	-5.92061e-163	-9.98541e-163	-6.85828e-163	-1.05133e-163	7.1811e-163	-1.49658e-163	-7.31306e-163	1.79127e-163	9.15833e-164	8.75799e-163	4.74345e-163	3.56926e-163	3.22418e-163	-4.324e-163	5.93334e-163	1.00978e-162	1.31964e-162	-3.81879e-163	2.1356e-163	-4.12923e-163	-1.03238e-162	0
-4.50765e-163	-7.7338e-164	9.48306e-163	-1.4881e-163	8.84435e-164	4.95482e-163	-1.19891e-163	-1.16861e-162	-3.44346e-163	-5.92061e-163	-9.98541e-163	-6.85828e-163	-1.05133e-163	7.1811e-163	-1.49658e-163	-7.31306e-163	1.79127e-163	9.15833e-164	8.75799e-163	4.74345e-163	3.56926e-163	3.22418e-163	-4.324e-163	5.93334e-163	1.00978e-162	1.31964e-162	-3.81879e-163	2.1356e-163	-4.12923e-163	-1.03238e-162	0
-4.50765e-163	-7.7338e-164	9.48306e-163	-1.4881e-163	8.84435e-164	4.95482e-163	-1.19891e-163	-1.16861e-162	-3.44346e-163	-5.92061e-163	-9.98541e-163	-6.85828e-163	-1.05133e-163	7.1811e-163	-1.49658e-163	-7.31306e-163	1.79127e-163	9.15833e-164	8.75799e-163	4.74345e-163	3.56926e-163	3.22418e-163	-4.324e-163	5.93334e-163	1.00978e-162	1.31964e-162	-3.81879e-163	2.1356e-163	-4.12923e-163	-1.03238e-162	0
-4.50765e-163	-7.7338e-164	9.48306e-163	-1.4881e-163	8.84435e-164	4.95482e-163	-1.19891e-163	-1.16861e-162	-3.44346e-163	-5.92061e-163	-9.98541e-163	-6.85828e-163	-1.05133e-163	7.1811e-163	-1.49658e-163	-7.31306e-163	1.79127e-163	9.15833e-164	8.75799e-163	4.74345e-163	3.56926e-163	3.22418e-163	-4.324e-163	5.93334e-163	1.00978e-162	1.31964e-162	-3.81879e-163	2.1356e-163	-4.12923e-163	-1.03238e-162	0
-4.50765e-163	-7.7338e-164	9.48306e-163	-1.4881e-163	8.84435e-164	4.95482e-163	-1.19891e-163	-1.16861e-162	-3.44346e-163	-5.92061e-163	-9.98541e-163	-6.85828e-163	-1.05133e-163	7.1811e-163	-1.49658e-163	-7.31306e-163	1.79127e-163	9.15833e-164	8.75799e-163	4.74345e-163	3.56926e-163	3.22418e-163	-4.324e-163	5.93334e-163	1.00978e-162	1.31964e-162	-3.81879e-163	2.1356e-163	-4.12923e-163	-1.03238e-162	0
-4.50765e-163	-7.7338e-164	9.48306e-163	-1.4881e-163	8.84435e-164	4.95482e-163	-1.19891e-163	-1.16861e-162	-3.44346e-163	-5.92061e-163	-9.98541e-163	-6.85828e-163	-1.05133e-163	7.1811e-163	-1.49658e-163	-7.31306e-163	1.79127e-163	9.15833e-164	8.75799e-163	4.74345e-163	3.56926e-163	3.22418e-163	-4.324e-163	5.93334e-163	1.00978e-162	1.31964e-162	-3.81879e-163	2.1356e-163	-4.12923e-163	-1.03238e-162	0
-4.50765e-163	-7.7338e-164	9.48306e-163	-1.4881e-163	8.84435e-164	4.95482e-163	-1.19891e-163	-1.16861e-162	-3.44346e-163	-5.92061e-163	-9.98541e-163	-6.85828e-163	-1.05133e-163	7.1811e-163	-1.49658e-163	-7.31306e-163	1.79127e-163	9.15833e-164	8.75799e-163	4.74345e-163	3.56926e-163	3.22418e-163	-4.324e-163	5.93334e-163	1.00978e-162	1.31964e-162	-3.81879e-163	2.1356e-163	-4.12923e-163	-1.03238e-162	0
-4.50765e-163	-7.7338e-164	9.48306e-163	-1.4881e-163	8.84435e-164	4.95482e-163	-1.19891e-163	-1.16861e-162	-3.44346e-163	-5.92061e-163	-9.98541e-163	-6.85828e-163	-1.05133e-163	7.1811e-163	-1.49658e-163	-7.31306e-163	1.79127e-163	9.15833e-164	8.75799e-163	4.74345e-163	3.56926e-163	3.22418e-163	-4.324e-163	5.93334e-163	1.00978e-162	1.31964e-162	-3.81879e-163	2.1356e-163	-4.12923e-163	-1.03238e-162	0
-4.50765e-163	-7.7338e-164	9.48306e-163	-1.4881e-163	8.84435e-164	4.95482e-163	-1.19891e-163	-1.16861e-162	-3.44346e-163	-5.92061e-163	-9.98541e-163	-6.85828e-163	-1.05133e-163	7.1811e-163	-1.49658e-163	-7.31306e-163	1.79127e-163	9.15833e-164	8.75799e-163	4.74345e-163	3.56926e-163	3.22418e-163	-4.324e-163	5.93334e-163	1.00978e-162	1.31964e-162	-3.81879e-163	2.1356e-163	-4.12923e-163	-1.03238e-162	0
-4.50765e-163	-7.7338e-164	9.48306e-163	-1.4881e-163	8.84435e-164	4.95482e-163	-1.19891e-163	-1.16861e-162	-3.44346e-163	-5.92061e-163	-9.98541e-163	-6.85828e-163	-1.05133e-163	7.1811e-163	-1.49658e-163	-7.31306e-163	1.79127e-163	9.15833e-164	8.75799e-163	4.74345e-163	3.56926e-163	3.22418e-163	-4.324e-163	5.93334e-163	1.00978e-162	1.31964e-162	-3.81879e-163	2.1356e-163	-4.12923e-163	-1.03238e-162	0
-4.50765e-163	-7.7338e-164	9.48306e-163	-1.4881e-163	8.84435e-164	4.95482e-163	-1.19891e-163	-1.16861e-162	-3.44346e-163	-5.92061e-163	-9.98541e-163	-6.85828e-163	-1.05133e-163	7.1811e-163	-1.49658e-163	-7.31306e-163	1.79127e-163	9.15833e-164	8.75799e-163	4.74345e-163	3.56926e-163	3.22418e-163	-4.324e-163	5.93334e-163	1.00978e-162	1.31964e-162	-3.81879e-163	2.1356e-163	-4.12923e-163	-1.03238e-162	0
-4.50765e-163	-7.7338e-164	9.48306e-163	-1.4881e-163	8.84435e-164	4.95482e-163	-1.19891e-163	-1.16861e-162	-3.44346e-163	-5.92061e-163	-9.98541e-163	-6.85828e-163	-1.05133e-163	7.1811e-163	-1.49658e-163	-7.31306e-163	1.79127e-163	9.15833e-164	8.75799e-163	4.74345e-163	3.56926e-163	3.22418e-163	-4.324e-163	5.93334e-163	1.00978e-162	1.31964e-162	-3.81879e-163	2.1356e-163	-4.12923e-163	-1.03238e-162	0
-4.50765e-163	-7.7338e-164	9.48306e-163	-1.4881e-163	8.84435e-164	4.95482e-163	-1.19891e-163	-1.16861e-162	-3.44346e-163	-5.92061e-163	-9.98541e-163	-6.85828e-163	-1.05133e-163	7.1811e-163	-1.49658e-163	-7.31306e-163	1.79127e-163	9.15833e-164	8.75799e-163	4.74345e-163	3.56926e-163	3.22418e-163	-4.324e-163	5.93334e-163	1.00978e-162	1.31964e-162	-3.81879e-163	2.1356e-163	-4.12923e-163	-1.03238e-162	0
-4.50765e-163	-7.7338e-164	9.48306e-163	-1.4881e-163	8.84435e-164	4.95482e-163	-1.19891e-163	-1.16861e-162	-3.44346e-163	-5.92061e-163	-9.98541e-163	-6.85828e-163	-1.05133e-163	7.1811e-163	-1.49658e-163	-7.31306e-163	1.79127e-163	9.15833e-164	8.75799e-163	4.74345e-163	3.56926e-163	3.22418e-163	-4.324e-163	5.93334e-163	1.00978e-162	1.31964e-162	-3.81879e-163	2.1356e-163	-4.12923e-163	-1.03238e-162	0
-4.50765e-163	-7.7338e-164	9.48306e-163	-1.4881e-163	8.84435e-164	4.95482e-163	-1.19891e-163	-1.16861e-162	-3.44346e-163	-5.92061e-163	-9.98541e-163	-6.85828e-163	-1.05133e-163	7.1811e-163	-1.49658e-163	-7.31306e-163	1.79127e-163	9.15833e-164	8.75799e-163	4.74345e-163	3.56926e-163	3.22418e-163	-4.324e-163	5.93334e-163	1.00978e-162	1.31964e-162	-3.81879e-163	2.1356e-163	-4.12923e-163	-1.03238e-162	0
-4.50765e-163	-7.7338e-164	9.48306e-163	-1.4881e-163	8.84435e-164	4.95482e-163	-1.19891e-163	-1.16861e-162	-3.44346e-163	-5.92061e-163	-9.98541e-163	-6.85828e-163	-1.05133e-163	7.1811e-163	-1.49658e-163	-7.31306e-163	1.79127e-163	9.15833e-164	8.75799e-163	4.74345e-163	3.56926e-163	3.22418e-163	-4.324e-163	5.93334e-163	1.00978e-162	1.31964e-162	-3.81879e-163	2.1356e-163	-4.12923e-163	-1.03238e-162	0
-4.50765e-163	-7.7338e-164	9.48306e-163	-1.4881e-163	8.84435e-164	4.95482e-163	-1.19891e-163	-1.16861e-162	-3.44346e-163	-5.92061e-163	-9.98541e-163	-6.85828e-163	-1.05133e-163	7.1811e-163	-1.49658e-163	-7.31306e-163	1.79127e-163	9.15833e-164	8.75799e-163	4.74345e-163	3.56926e-163	3.22418e-163	-4.324e-163	5.93334e-163	1.00978e-162	1.31964e-162	-3.81879e-163	2.1356e-163	-4.12923e-163	-1.03238e-162	0
-4.50765e-163	-7.7338e-164	9.48306e-163	-1.4881e-163	8.84435e-164	4.95482e-163	-1.19891e-163	-1.16861e-162	-3.44346e-163	-5.92061e-163	-9.98541e-163	-6.85828e-163	-1.05133e-163	7.1811e-163	-1.49658e-163	-7.31306e-163	1.79127e-163	9.15833e-164	8.75799e-163	4.74345e-163	3.56926e-163	3.22418e-163	-4.324e-163	5.93334e-163	1.00978e-162	1.31964e-162	-3.81879e-163	2.1356e-163	-4.12923e-163	-1.03238e-162	0
-4.50765e-163	-7.7338e-164	9.48306e-163	-1.4881e-163	8.84435e-164	4.95482e-163	-1.19891e-163	-1.16861e-162	-3.44346e-163	-5.92061e-163	-9.98541e-163	-6.85828e-163	-1.05133e-163	7.1811e-163	-1.49658e-163	-7.31306e-163	1.79127e-163	9.15833e-164	8.75799e-163	4.74345e-163	3.56926e-163	3.22418e-163	-4.324e-163	5.93334e-163	1.00978e-162	1.31964e-162	-3.81879e-163	2.1356e-163	-4.12923e-163	-1.03238e-162	0
-4.50765e-163	-7.7338e-164	9.48306e-163	-1.4881e-163	8.84435e-164	4.95482e-163	-1.19891e-163	-1.16861e-162	-3.44346e-163	-5.92061e-163	-9.98541e-163	-6.85828e-163	-1.05133e-163	7.1811e-163	-1.49658e-163	-7.31306e-163	1.79127e-163	9.15833e-164	8.75799e-163	4.74345e-163	3.56926e-163	3.22418e-163	-4.324e-163	5.93334e-163	1.00978e-162	1.31964e-162	-3.81879e-163	2.1356e-163	-4.12923e-163	-1.03238e-162	0
-4.50765e-163	-7.7338e-164	9.48306e-163	-1.4881e-163	8.84435e-164	4.95482e-163	-1.19891e-163	-1.16861e-162	-3.44346e-163	-5.92061e-163	-9.98541e-163	-6.85828e-163	-1.05133e-163	7.1811e-163	-1.49658e-163	-7.31306e-163	1.79127e-163	9.15833e-164	8.75799e-163	4.74345e-163	3.56926e-163	3.22418e-163	-4.324e-163	5.93334e-163	1.00978e-162	1.31964e-162	-3.81879e-163	2.1356e-163	-4.12923e-163	-1.03238e-162	0
-4.50765e-163	-7.7338e-164	9.48306e-163	-1.4881e-163	8.84435e-164	4.95482e-163	-1.19891e-163	-1.16861e-162	-3.44346e-163	-5.92061e-163	-9.98541e-163	-6.85828e-163	-1.05133e-163	7.1811e-163	-1.49658e-163	-7.31306e-163	1.79127e-163	9.15833e-164	8.75799e-163	4.74345e-163	3.56926e-163	3.22418e-163	-4.324e-163	5.93334e-163	1.00978e-162	1.31964e-162	-3.81879e-163	2.1356e-163	-4.12923e-163	-1.03238e-162	0
-4.50765e-163	-7.7338e-164	9.48306e-163	-1.4881e-163	8.84435e-164	4.95482e-163	-1.19891e-163	-1.16861e-162	-3.44346e-163	-5.92061e-163	-9.98541e-163	-6.85828e-163	-1.05133e-163	7.1811e-163	-1.49658e-163	-7.31306e-163	1.79127e-163	9.15833e-164	8.75799e-163	4.74345e-163	3.56926e-163	3.22418e-163	-4.324e-163	5.93334e-163	1.00978e-162	1.31964e-162	-3.81879e-163	2.1356e-163	-4.12923e-163	-1.03238e-162	0
-4.50765e-163	-7.7338e-164	9.48306e-163	-1.4881e-163	8.84435e-164	4.95482e-163	-1.19891e-163	-1.16861e-162	-3.44346e-163	-5.92061e-163	-9.98541e-163	-6.85828e-163	-1.05133e-163	7.1811e-163	-1.49658e-163	-7.31306e-163	1.79127e-163	9.15833e-164	8.75799e-163	4.74345e-163	3.56926e-163	3.22418e-163	-4.324e-163	5.93334e-163	1.00978e-162	1.31964e-162	-3.81879e-163	2.1356e-163	-4.12923e-163	-1.03238e-162	0
-4.50765e-163	-7.7338e-164	9.48306e-163	-1.4881e-163	8.84435e-164	4.95482e-163	-1.19891e-163	-1.16861e-162	-3.44346e-163	-5.92061e-163	-9.98541e-163	-6.85828e-163	-1.05133e-163	7.1811e-163	-1.49658e-163	-7.31306e-163	1.79127e-163	9.15833e-164	8.75799e-163	4.74345e-163	3.56926e-163	3.22418e-163	-4.324e-163	5.93334e-163	1.00978e-162	1.31964e-162	-3.81879e-163	2.1356e-163	-4.12923e-163	-1.03238e-162	0
-4.50765e-163	-7.7338e-164	9.48306e-163	-1.4881e-163	8.84435e-164	4.95482e-163	-1.19891e-163	-1.16861e-162	-3.44346e-163	-5.92061e-163	-9.98541e-163	-6.85828e-163	-1.05133e-163	7.1811e-163	-1.49658e-163	-7.31306e-163	1.79127e-163	9.15833e-164	8.75799e-163	4.74345e-163	3.56926e-163	3.22418e-163	-4.324e-163	5.93334e-163	1.00978e-162	1.31964e-162	-3.81879e-163	2.1356e-163	-4.12923e-163	-1.03238e-162	0
-4.50765e-163	-7.7338e-164	9.48306e-163	-1.4881e-163	8.84435e-164	4.95482e-163	-1.19891e-163	-1.16861e-162	-3.44346e-163	-5.92061e-163	-9.98541e-163	-6.85828e-163	-1.05133e-163	7.1811e-163	-1.49658e-163	-7.31306e-163	1.79127e-163	9.15833e-164	8.75799e-163	4.74345e-163	3.56926e-163	3.22418e-163	-4.324e-163	5.93334e-163	1.00978e-162	1.31964e-162	-3.81879e-163	2.1356e-163	-4.12923e-163	-1.03238e-162	0
-4.50765e-163	-7.7338e-164	9.48306e-163	-1.4881e-163	8.84435e-164	4.95482e-163	-1.19891e-163	-1.16861e-162	-3.44346e-163	-5.92061e-163	-9.98541e-163	-6.85828e-163	-1.05133e-163	7.1811e-163	-1.49658e-163	-7.31306e-163	1.79127e-163	9.15833e-164	8.75799e-163	4.74345e-163	3.56926e-163	3.22418e-163	-4.324e-163	5.93334e-163	1.00978e-162	1.31964e-162	-3.81879e-163	2.1356e-163	-4.12923e-163	-1.03238e-162	0
-4.50765e-163	-7.7338e-164	9.48306e-163	-1.4881e-163	8.84435e-164	4.95482e-163	-1.19891e-163	-1.16861e-162	-3.44346e-163	-5.92061e-163	-9.98541e-163	-6.85828e-163	-1.05133e-163	7.1811e-163	-1.49658e-163	-7.31306e-163	1.79127e-163	9.15833e-164	8.75799e-163	4.74345e-163	3.56926e-163	3.22418e-163	-4.324e-163	5.93334e-163	1.00978e-162	1.31964e-162	-3.81879e-163	2.1356e-163	-4.12923e-163	-1.03238e-162	0
-4.50765e-163	-7.7338e-164	9.48306e-163	-1.4881e-163	8.84435e-164	4.95482e-163	-1.19891e-163	-1.16861e-162	-3.44346e-163	-5.92061e-163	-9.98541e-163	-6.85828e-163	-1.05133e-163	7.1811e-163	-1.49658e-163	-7.31306e-163	1.79127e-163	9.15833e-164	8.75799e-163	4.74345e-163	3.56926e-163	3.22418e-163	-4.324e-163	5.93334e-163	1.00978e-162	1.31964e-162	-3.81879e-163	2.1356e-163	-4.12923e-163	-1.03238e-162	0
-4.50765e-163	-7.7338e-164	9.48306e-163	-1.4881e-163	8.84435e-164	4.95482e-163	-1.19891e-163	-1.16861e-162	-3.44346e-163	-5.92061e-163	-9.98541e-163	-6.85828e-163	-1.05133e-163	7.1811e-163	-1.49658e-163	-7.31306e-163	1.79127e-163	9.15833e-164	8.75799e-163	4.74345e-163	3.56926e-163	3.22418e-163	-4.324e-163	5.93334e-163	1.00978e-162	1.31964e-162	-3.81879e-163	2.1356e-163	-4.12923e-163	-1.03238e-162	0
-4.50765e-163	-7.7338e-164	9.48306e-163	-1.4881e-163	8.84435e-164	4.95482e-163	-1.19891e-163	-1.16861e-162	-3.44346e-163	-5.92061e-163	-9.98541e-163	-6.85828e-163	-1.05133e-163	7.1811e-163	-1.49658e-163	-7.31306e-163	1.79127e-163	9.15833e-164	8.75799e-163	4.74345e-163	3.56926e-163	3.22418e-163	-4.324e-163	5.93334e-163	1.00978e-162	1.31964e-162	-3.81879e-163	2.1356e-163	-4.12923e-163	-1.03238e-162	0
-4.50765e-163	-7.7338e-164	9.48306e-163	-1.4881e-163	8.84435e-164	4.95482e-163	-1.19891e-163	-1.16861e-162	-3.44346e-163	-5.92061e-163	-9.98541e-163	-6.85828e-163	-1.05133e-163	7.1811e-163	-1.49658e-163	-7.31306e-163	1.79127e-163	9.15833e-164	8.75799e-163	4.74345e-163	3.56926e-163	3.22418e-163	-4.324e-163	5.93334e-163	1.00978e-162	1.31964e-162	-3.81879e-163	2.1356e-163	-4.12923e-163	-1.03238e-162	0
-4.50765e-163	-7.7338e-164	9.48306e-163	-1.4881e-163	8.84435e-164	4.95482e-163	-1.19891e-163	-1.16861e-162	-3.44346e-163	-5.92061e-163	-9.98541e-163	-6.85828e-163	-1.05133e-163	7.1811e-163	-1.49658e-163	-7.31306e-163	1.79127e-163	9.15833e-164	8.75799e-163	4.74345e-163	3.56926e-163	3.22418e-163	-4.324e-163	5.93334e-163	1.00978e-162	1.31964e-162	-3.81879e-163	2.1356e-163	-4.12923e-163	-1.03238e-162	0
-4.50765e-163	-7.7338e-164	9.48306e-163	-1.4881e-163	8.84435e-164	4.95482e-163	-1.19891e-163	-1.16861e-162	-3.44346e-163	-5.92061e-163	-9.98541e-163	-6.85828e-163	-1.05133e-163	7.1811e-163	-1.49658e-163	-7.31306e-163	1.79127e-163	9.15833e-164	8.75799e-163	4.74345e-163	3.56926e-163	3.22418e-163	-4.324e-163	5.93334e-163	1.00978e-162	1.31964e-162	-3.81879e-163	2.1356e-163	-4.12923e-163	-1.03238e-162	0
-4.50765e-163	-7.7338e-164	9.48306e-163	-1.4881e-163	8.84435e-164	4.95482e-163	-1.19891e-163	-1.16861e-162	-3.44346e-163	-5.92061e-163	-9.98541e-163	-6.85828e-163	-1.05133e-163	7.1811e-163	-1.49658e-163	-7.31306e-163	1.79127e-163	9.15833e-164	8.75799e-163	4.74345e-163	3.56926e-163	3.22418e-163	-4.324e-163	5.93334e-163	1.00978e-162	1.31964e-162	-3.81879e-163	2.1356e-163	-4.12923e-163	-1.03238e-162	0
-4.50765e-163	-7.7338e-164	9.48306e-163	-1.4881e-163	8.84435e-164	4.95482e-163	-1.19891e-163	-1.16861e-162	-3.44346e-163	-5.92061e-163	-9.98541e-163	-6.85828e-163	-1.05133e-163	7.1811e-163	-1.49658e-163	-7.31306e-163	1.79127e-163	9.15833e-164	8.75799e-163	4.74345e-163	3.56926e-163	3.22418e-163	-4.324e-163	5.93334e-163	1.00978e-162	1.31964e-162	-3.81879e-163	2.1356e-163	-4.12923e-163	-1.03238e-162	0
-4.50765e-163	-7.7338e-164	9.48306e-163	-1.4881e-163	8.84435e-164	4.95482e-163	-1.19891e-163	-1.16861e-162	-3.44346e-163	-5.92061e-163	-9.98541e-163	-6.85828e-163	-1.05133e-163	7.1811e-163	-1.49658e-163	-7.31306e-163	1.79127e-163	9.15833e-164	8.75799e-163	4.74345e-163	3.56926e-163	3.22418e-163	-4.324e-163	5.93334e-163	1.00978e-162	1.31964e-162	-3.81879e-163	2.1356e-163	-4.12923e-163	-1.03238e-162	0
-4.50765e-163	-7.7338e-164	9.48306e-163	-1.4881e-163	8.84435e-164	4.95482e-163	-1.19891e-163	-1.16861e-162	-3.44346e-163	-5.92061e-163	-9.98541e-163	-6.85828e-163	-1.05133e-163	7.1811e-163	-1.49658e-163	-7.31306e-163	1.79127e-163	9.15833e-164	8.75799e-163	4.74345e-163	3.56926e-163	3.22418e-163	-4.324e-163	5.93334e-163	1.00978e-162	1.31964e-162	-3.81879e-163	2.1356e-163	-4.12923e-163	-1.03238e-162	0
-4.50765e-163	-7.7338e-164	9.48306e-163	-1.4881e-163	8.84435e-164	4.95482e-163	-1.19891e-163	-1.16861e-162	-3.44346e-163	-5.92061e-163	-9.98541e-163	-6.85828e-163	-1.05133e-163	7.1811e-163	-1.49658e-163	-7.31306e-163	1.79127e-163	9.15833e-164	8.75799e-163	4.74345e-163	3.56926e-163	3.22418e-163	-4.324e-163	5.93334e-163	1.00978e-162	1.31964e-162	-3.81879e-163	2.1356e-163	-4.12923e-163	-1.03238e-162	0
-4.50765e-163	-7.7338e-164	9.48306e-163	-1.4881e-163	8.84435e-164	4.95482e-163	-1.19891e-163	-1.16861e-162	-3.44346e-163	-5.92061e-163	-9.98541e-163	-6.85828e-163	-1.05133e-163	7.1811e-163	-1.49658e-163	-7.31306e-163	1.79127e-163	9.15833e-164	8.75799e-163	4.74345e-163	3.56926e-163	3.22418e-163	-4.324e-163	5.93334e-163	1.00978e-162	1.31964e-162	-3.81879e-163	2.1356e-163	-4.12923e-163	-1.03238e-162	0
-4.50765e-163	-7.7338e-164	9.48306e-163	-1.4881e-163	8.84435e-164	4.95482e-163	-1.19891e-163	-1.16861e-162	-3.44346e-163	-5.92061e-163	-9.98541e-163	-6.85828e-163	-1.05133e-163	7.1811e-163	-1.49658e-163	-7.31306e-163	1.79127e-163	9.15833e-164	8.75799e-163	4.74345e-163	3.56926e-163	3.22418e-163	-4.324e-163	5.93334e-163	1.00978e-162	1.31964e-162	-3.81879e-163	2.1356e-163	-4.12923e-163	-1.03238e-162	0
-4.50765e-163	-7.7338e-164	9.48306e-163	-1.4881e-163	8.84435e-164	4.95482e-163	-1.19891e-163	-1.16861e-162	-3.44346e-163	-5.92061e-163	-9.98541e-163	-6.85828e-163	-1.05133e-163	7.1811e-163	-1.49658e-163	-7.31306e-163	1.79127e-163	9.15833e-164	8.75799e-163	4.74345e-163	3.56926e-163	3.22418e-163	-4.324e-163	5.93334e-163	1.00978e-162	1.31964e-162	-3.81879e-163	2.1356e-163	-4.12923e-163	-1.03238e-162	0
-4.50765e-163	-7.7338e-164	9.48306e-163	-1.4881e-163	8.84435e-164	4.95482e-163	-1.19891e-163	-1.16861e-162	-3.44346e-163	-5.92061e-163	-9.98541e-163	-6.85828e-163	-1.05133e-163	7.1811e-163	-1.49658e-163	-7.31306e-163	1.79127e-163	9.15833e-164	8.75799e-163	4.74345e-163	3.56926e-163	3.22418e-163	-4.324e-163	5.93334e-163	1.00978e-162	1.31964e-162	-3.81879e-163	2.1356e-163	-4.12923e-163	-1.03238e-162	0
-4.50765e-163	-7.7338e-164	9.48306e-163	-1.4881e-163	8.84435e-164	4.95482e-163	-1.19891e-163	-1.16861e-162	-3.44346e-163	-5.92061e-163	-9.98541e-163	-6.85828e-163	-1.05133e-163	7.1811e-163	-1.49658e-163	-7.31306e-163	1.79127e-163	9.15833e-164	8.75799e-163	4.74345e-163	3.56926e-163	3.22418e-163	-4.324e-163	5.93334e-163	1.00978e-162	1.31964e-162	-3.81879e-163	2.1356e-163	-4.12923e-163	-1.03238e-162	0
-4.50765e-163	-7.7338e-164	9.48306e-163	-1.4881e-163	8.84435e-164	4.95482e-163	-1.19891e-163	-1.16861e-162	-3.44346e-163	-5.92061e-163	-9.98541e-163	-6.85828e-163	-1.05133e-163	7.1811e-163	-1.49658e-163	-7.31306e-163	1.79127e-163	9.15833e-164	8.75799e-163	4.74345e-163	3.56926e-163	3.22418e-163	-4.324e-163	5.93334e-163	1.00978e-162	1.31964e-162	-3.81879e-163	2.1356e-163	-4.12923e-163	-1.03238e-162	0
-4.50765e-163	-7.7338e-164	9.48306e-163	-1.4881e-163	8.84435e-164	4.95482e-163	-1.19891e-163	-1.16861e-162	-3.44346e-163	-5.92061e-163	-9.98541e-163	-6.85828e-163	-1.05133e-163	7.1811e-163	-1.49658e-163	-7.31306e-163	1.79127e-163	9.15833e-164	8.75799e-163	4.74345e-163	3.56926e-163	3.22418e-163	-4.324e-163	5.93334e-163	1.00978e-162	1.31964e-162	-3.81879e-163	2.1356e-163	-4.12923e-163	-1.03238e-162	0
-4.50765e-163	-7.7338e-164	9.48306e-163	-1.4881e-163	8.84435e-164	4.95482e-163	-1.19891e-163	-1.16861e-162	-3.44346e-163	-5.92061e-163	-9.98541e-163	-6.85828e-163	-1.05133e-163	7.1811e-163	-1.49658e-163	-7.31306e-163	1.79127e-163	9.15833e-164	8.75799e-163	4.74345e-163	3.56926e-163	3.22418e-163	-4.324e-163	5.93334e-163	1.00978e-162	1.31964e-162	-3.81879e-163	2.1356e-163	-4.12923e-163	-1.03238e-162	0
-4.50765e-163	-7.7338e-164	9.48306e-163	-1.4881e-163	8.84435e-164	4.95482e-163	-1.19891e-163	-1.16861e-162	-3.44346e-163	-5.92061e-163	-9.98541e-163	-6.85828e-163	-1.05133e-163	7.1811e-163	-1.49658e-163	-7.31306e-163	1.79127e-163	9.15833e-164	8.75799e-163	4.74345e-163	3.56926e-163	3.22418e-163	-4.324e-163	5.93334e-163	1.00978e-162	1.31964e-162	-3.81879e-163	2.1356e-163	-4.12923e-163	-1.03238e-162	0
-4.50765e-163	-7.7338e-164	9.48306e-163	-1.4881e-163	8.84435e-164	4.95482e-163	-1.19891e-163	-1.16861e-162	-3.44346e-163	-5.92061e-163	-9.98541e-163	-6.85828e-163	-1.05133e-163	7.1811e-163	-1.49658e-163	-7.31306e-163	1.79127e-163	9.15833e-164	8.75799e-163	4.74345e-163	3.56926e-163	3.22418e-163	-4.324e-163	5.93334e-163	1.00978e-162	1.31964e-162	-3.81879e-163	2.1356e-163	-4.12923e-163	-1.03238e-162	0
-4.50765e-163	-7.7338e-164	9.48306e-163	-1.4881e-163	8.84435e-164	4.95482e-163	-1.19891e-163	-1.16861e-162	-3.44346e-163	-5.92061e-163	-9.98541e-163	-6.85828e-163	-1.05133e-163	7.1811e-163	-1.49658e-163	-7.31306e-163	1.79127e-163	9.15833e-164	8.75799e-163	4.74345e-163	3.56926e-163	3.22418e-163	-4.324e-163	5.93334e-163	1.00978e-162	1.31964e-162	-3.81879e-163	2.1356e-163	-4.12923e-163	-1.03238e-162	0
-4.50765e-163	-7.7338e-164	9.48306e-163	-1.4881e-163	8.84435e-164	4.95482e-163	-1.19891e-163	-1.16861e-162	-3.44346e-163	-5.92061e-163	-9.98541e-163	-6.85828e-163	-1.05133e-163	7.1811e-163	-1.49658e-163	-7.31306e-163	1.79127e-163	9.15833e-164	8.75799e-163	4.74345e-163	3.56926e-163	3.22418e-163	-4.324e-163	5.93334e-163	1.00978e-162	1.31964e-162	-3.81879e-163	2.1356e-163	-4.12923e-163	-1.03238e-162	0
-4.50765e-163	-7.7338e-164	9.48306e-163	-1.4881e-163	8.84435e-164	4.95482e-163	-1.19891e-163	-1.16861e-162	-3.44346e-163	-5.92061e-163	-9.98541e-163	-6.85828e-163	-1.05133e-163	7.1811e-163	-1.49658e-163	-7.31306e-163	1.79127e-163	9.15833e-164	8.75799e-163	4.74345e-163	3.56926e-163	3.22418e-163	-4.324e-163	5.93334e-163	1.00978e-162	1.31964e-162	-3.81879e-163	2.1356e-163	-4.12923e-163	-1.03238e-162	0
-4.50765e-163	-7.7338e-164	9.48306e-163	-1.4881e-163	8.84435e-164	4.95482e-163	-1.19891e-163	-1.16861e-162	-3.44346e-163	-5.92061e-163	-9.98541e-163	-6.85828e-163	-1.05133e-163	7.1811e-163	-1.49658e-163	-7.31306e-163	1.79127e-163	9.15833e-164	8.75799e-163	4.74345e-163	3.56926e-163	3.22418e-163	-4.324e-163	5.93334e-163	1.00978e-162	1.31964e-162	-3.81879e-163	2.1356e-163	-4.12923e-163	-1.03238e-162	0
-4.50765e-163	-7.7338e-164	9.48306e-163	-1.4881e-163	8.84435e-164	4.95482e-163	-1.19891e-163	-1.16861e-162	-3.44346e-163	-5.92061e-163	-9.98541e-163	-6.85828e-163	-1.05133e-163	7.1811e-163	-1.49658e-163	-7.31306e-163	1.79127e-163	9.15833e-164	8.75799e-163	4.74345e-163	3.56926e-163	3.22418e-163	-4.324e-163	5.93334e-163	1.00978e-162	1.31964e-162	-3.81879e-163	2.1356e-163	-4.12923e-163	-1.03238e-162	0
-4.50765e-163	-7.7338e-164	9.48306e-163	-1.4881e-163	8.84435e-164	4.95482e-163	-1.19891e-163	-1.16861e-162	-3.44346e-163	-5.92061e-163	-9.98541e-163	-6.85828e-163	-1.05133e-163	7.1811e-163	-1.49658e-163	-7.31306e-163	1.79127e-163	9.15833e-164	8.75799e-163	4.74345e-163	3.56926e-163	3.22418e-163	-4.324e-163	5.93334e-163	1.00978e-162	1.31964e-162	-3.81879e-163	2.1356e-163	-4.12923e-163	-1.03238e-162	0
-4.50765e-163	-7.7338e-164	9.48306e-163	-1.4881e-163	8.84435e-164	4.95482e-163	-1.19891e-163	-1.16861e-162	-3.44346e-163	-5.92061e-163	-9.98541e-163	-6.85828e-163	-1.05133e-163	7.1811e-163	-1.49658e-163	-7.31306e-163	1.79127e-163	9.15833e-164	8.75799e-163	4.74345e-163	3.56926e-163	3.22418e-163	-4.324e-163	5.93334e-163	1.00978e-162	1.31964e-162	-3.81879e-163	2.1356e-163	-4.12923e-163	-1.03238e-162	0
-4.50765e-163	-7.7338e-164	9.48306e-163	-1.4881e-163	8.84435e-164	4.95482e-163	-1.19891e-163	-1.16861e-162	-3.44346e-163	-5.92061e-163	-9.98541e-163	-6.85828e-163	-1.05133e-163	7.1811e-163	-1.49658e-163	-7.31306e-163	1.79127e-163	9.15833e-164	8.75799e-163	4.74345e-163	3.56926e-163	3.22418e-163	-4.324e-163	5.93334e-163	1.00978e-162	1.31964e-162	-3.81879e-163	2.1356e-163	-4.12923e-163	-1.03238e-162	0
-4.50765e-163	-7.7338e-164	9.48306e-163	-1.4881e-163	8.84435e-164	4.95482e-163	-1.19891e-163	-1.16861e-162	-3.44346e-163	-5.92061e-163	-9.98541e-163	-6.85828e-163	-1.05133e-163	7.1811e-163	-1.49658e-163	-7.31306e-163	1.79127e-163	9.15833e-164	8.75799e-163	4.74345e-163	3.56926e-163	3.22418e-163	-4.324e-163	5.93334e-163	1.00978e-162	1.31964e-162	-3.81879e-163	2.1356e-163	-4.12923e-163	-1.03238e-162	0
-4.50765e-163	-7.7338e-164	9.48306e-163	-1.4881e-163	8.84435e-164	4.95482e-163	-1.19891e-163	-1.16861e-162	-3.44346e-163	-5.92061e-163	-9.98541e-163	-6.85828e-163	-1.05133e-163	7.1811e-163	-1.49658e-163	-7.31306e-163	1.79127e-163	9.15833e-164	8.75799e-163	4.74345e-163	3.56926e-163	3.22418e-163	-4.324e-163	5.93334e-163	1.00978e-162	1.31964e-162	-3.81879e-163	2.1356e-163	-4.12923e-163	-1.03238e-162	0
-4.50765e-163	-7.7338e-164	9.48306e-163	-1.4881e-163	8.84435e-164	4.95482e-163	-1.19891e-163	-1.16861e-162	-3.44346e-163	-5.92061e-163	-9.98541e-163	-6.85828e-163	-1.05133e-163	7.1811e-163	-1.49658e-163	-7.31306e-163	1.79127e-163	9.15833e-164	8.75799e-163	4.74345e-163	3.56926e-163	3.22418e-163	-4.324e-163	5.93334e-163	1.00978e-162	1.31964e-162	-3.81879e-163	2.1356e-163	-4.12923e-163	-1.03238e-162	0
-4.50765e-163	-7.7338e-164	9.48306e-163	-1.4881e-163	8.84435e-164	4.95482e-163	-1.19891e-163	-1.16861e-162	-3.44346e-163	-5.92061e-163	-9.98541e-163	-6.85828e-163	-1.05133e-163	7.1811e-163	-1.49658e-163	-7.31306e-163	1.79127e-163	9.15833e-164	8.75799e-163	4.74345e-163	3.56926e-163	3.22418e-163	-4.324e-163	5.93334e-163	1.00978e-162	1.31964e-162	-3.81879e-163	2.1356e-163	-4.12923e-163	-1.03238e-162	0
-4.50765e-163	-7.7338e-164	9.48306e-163	-1.4881e-163	8.84435e-164	4.95482e-163	-1.19891e-163	-1.16861e-162	-3.44346e-163	-5.92061e-163	-9.98541e-163	-6.85828e-163	-1.05133e-163	7.1811e-163	-1.49658e-163	-7.31306e-163	1.79127e-163	9.15833e-164	8.75799e-163	4.74345e-163	3.56926e-163	3.22418e-163	-4.324e-163	5.93334e-163	1.00978e-162	1.31964e-162	-3.81879e-163	2.1356e-163	-4.12923e-163	-1.03238e-162	0
-4.50765e-163	-7.7338e-164	9.48306e-163	-1.4881e-163	8.84435e-164	4.95482e-163	-1.19891e-163	-1.16861e-162	-3.44346e-163	-5.92061e-163	-9.98541e-163	-6.85828e-163	-1.05133e-163	7.1811e-163	-1.49658e-163	-7.31306e-163	1.79127e-163	9.15833e-164	8.75799e-163	4.74345e-163	3.56926e-163	3.22418e-163	-4.324e-163	5.93334e-163	1.00978e-162	1.31964e-162	-3.81879e-163	2.1356e-163	-4.12923e-163	-1.03238e-162	0
-4.50765e-163	-7.7338e-164	9.48306e-163	-1.4881e-163	8.84435e-164	4.95482e-163	-1.19891e-163	-1.16861e-162	-3.44346e-163	-5.92061e-163	-9.98541e-163	-6.85828e-163	-1.05133e-163	7.1811e-163	-1.49658e-163	-7.31306e-163	1.79127e-163	9.15833e-164	8.75799e-163	4.74345e-163	3.56926e-163	3.22418e-163	-4.324e-163	5.93334e-163	1.00978e-162	1.31964e-162	-3.81879e-163	2.1356e-163	-4.12923e-163	-1.03238e-162	0
-4.50765e-163	-7.7338e-164	9.48306e-163	-1.4881e-163	8.84435e-164	4.95482e-163	-1.19891e-163	-1.16861e-162	-3.44346e-163	-5.92061e-163	-9.98541e-163	-6.85828e-163	-1.05133e-163	7.1811e-163	-1.49658e-163	-7.31306e-163	1.79127e-163	9.15833e-164	8.75799e-163	4.74345e-163	3.56926e-163	3.22418e-163	-4.324e-163	5.93334e-163	1.00978e-162	1.31964e-162	-3.81879e-163	2.1356e-163	-4.12923e-163	-1.03238e-162	0
-4.50765e-163	-7.7338e-164	9.48306e-163	-1.4881e-163	8.84435e-164	4.95482e-163	-1.19891e-163	-1.16861e-162	-3.44346e-163	-5.92061e-163	-9.98541e-163	-6.85828e-163	-1.05133e-163	7.1811e-163	-1.49658e-163	-7.31306e-163	1.79127e-163	9.15833e-164	8.75799e-163	4.74345e-163	3.56926e-163	3.22418e-163	-4.324e-163	5.93334e-163	1.00978e-162	1.31964e-162	-3.81879e-163	2.1356e-163	-4.12923e-163	-1.03238e-162	0
-4.50765e-163	-7.7338e-164	9.48306e-163	-1.4881e-163	8.84435e-164	4.95482e-163	-1.19891e-163	-1.16861e-162	-3.44346e-163	-5.92061e-163	-9.98541e-163	-6.85828e-163	-1.05133e-163	7.1811e-163	-1.49658e-163	-7.31306e-163	1.79127e-163	9.15833e-164	8.75799e-163	4.74345e-163	3.56926e-163	3.22418e-163	-4.324e-163	5.93334e-163	1.00978e-162	1.31964e-162	-3.81879e-163	2.1356e-163	-4.12923e-163	-1.03238e-162	0
-4.50765e-163	-7.7338e-164	9.48306e-163	-1.4881e-163	8.84435e-164	4.95482e-163	-1.19891e-163	-1.16861e-162	-3.44346e-163	-5.92061e-163	-9.98541e-163	-6.85828e-163	-1.05133e-163	7.1811e-163	-1.49658e-163	-7.31306e-163	1.79127e-163	9.15833e-164	8.75799e-163	4.74345e-163	3.56926e-163	3.22418e-163	-4.324e-163	5.93334e-163	1.00978e-162	1.31964e-162	-3.81879e-163	2.1356e-163	-4.12923e-163	-1.03238e-162	0
-4.50765e-163	-7.7338e-164	9.48306e-163	-1.4881e-163	8.84435e-164	4.95482e-163	-1.19891e-163	-1.16861e-162	-3.44346e-163	-5.92061e-163	-9.98541e-163	-6.85828e-163	-1.05133e-163	7.1811e-163	-1.49658e-163	-7.31306e-163	1.79127e-163	9.15833e-164	8.75799e-163	4.74345e-163	3.56926e-163	3.22418e-163	-4.324e-163	5.93334e-163	1.00978e-162	1.31964e-162	-3.81879e-163	2.1356e-163	-4.12923e-163	-1.03238e-162	0
-4.50765e-163	-7.7338e-164	9.48306e-163	-1.4881e-163	8.84435e-164	4.95482e-163	-1.19891e-163	-1.16861e-162	-3.44346e-163	-5.92061e-163	-9.98541e-163	-6.85828e-163	-1.05133e-163	7.1811e-163	-1.49658e-163	-7.31306e-163	1.79127e-163	9.15833e-164	8.75799e-163	4.74345e-163	3.56926e-163	3.22418e-163	-4.324e-163	5.93334e-163	1.00978e-162	1.31964e-162	-3.81879e-163	2.1356e-163	-4.12923e-163	-1.03238e-162	0
-4.50765e-163	-7.7338e-164	9.48306e-163	-1.4881e-163	8.84435e-164	4.95482e-163	-1.19891e-163	-1.16861e-162	-3.44346e-163	-5.92061e-163	-9.98541e-163	-6.85828e-163	-1.05133e-163	7.1811e-163	-1.49658e-163	-7.31306e-163	1.79127e-163	9.15833e-164	8.75799e-163	4.74345e-163	3.56926e-163	3.22418e-163	-4.324e-163	5.93334e-163	1.00978e-162	1.31964e-162	-3.81879e-163	2.1356e-163	-4.12923e-163	-1.03238e-162	0
-4.50765e-163	-7.7338e-164	9.48306e-163	-1.4881e-163	8.84435e-164	4.95482e-163	-1.19891e-163	-1.16861e-162	-3.44346e-163	-5.92061e-163	-9.98541e-163	-6.85828e-163	-1.05133e-163	7.1811e-163	-1.49658e-163	-7.31306e-163	1.79127e-163	9.15833e-164	8.75799e-163	4.74345e-163	3.56926e-163	3.22418e-163	-4.324e-163	5.93334e-163	1.00978e-162	1.31964e-162	-3.81879e-163	2.1356e-163	-4.12923e-163	-1.03238e-162	0
-4.50765e-163	-7.7338e-164	9.48306e-163	-1.4881e-163	8.84435e-164	4.95482e-163	-1.19891e-163	-1.16861e-162	-3.44346e-163	-5.92061e-163	-9.98541e-163	-6.85828e-163	-1.05133e-163	7.1811e-163	-1.49658e-163	-7.31306e-163	1.79127e-163	9.15833e-164	8.75799e-163	4.74345e-163	3.56926e-163	3.22418e-163	-4.324e-163	5.93334e-163	1.00978e-162	1.31964e-162	-3.81879e-163	2.1356e-163	-4.12923e-163	-1.03238e-162	0
-4.50765e-163	-7.7338e-164	9.48306e-163	-1.4881e-163	8.84435e-164	4.95482e-163	-1.19891e-163	-1.16861e-162	-3.44346e-163	-5.92061e-163	-9.98541e-163	-6.85828e-163	-1.05133e-163	7.1811e-163	-1.49658e-163	-7.31306e-163	1.79127e-163	9.15833e-164	8.75799e-163	4.74345e-163	3.56926e-163	3.22418e-163	-4.324e-163	5.93334e-163	1.00978e-162	1.31964e-162	-3.81879e-163	2.1356e-163	-4.12923e-163	-1.03238e-162	0
-4.50765e-163	-7.7338e-164	9.48306e-163	-1.4881e-163	8.84435e-164	4.95482e-163	-1.19891e-163	-1.16861e-162	-3.44346e-163	-5.92061e-163	-9.98541e-163	-6.85828e-163	-1.05133e-163	7.1811e-163	-1.49658e-163	-7.31306e-163	1.79127e-163	9.15833e-164	8.75799e-163	4.74345e-163	3.56926e-163	3.22418e-163	-4.324e-163	5.93334e-163	1.00978e-162	1.31964e-162	-3.81879e-163	2.1356e-163	-4.12923e-163	-1.03238e-162	0
-4.50765e-163	-7.7338e-164	9.48306e-163	-1.4881e-163	8.84435e-164	4.95482e-163	-1.19891e-163	-1.16861e-162	-3.44346e-163	-5.92061e-163	-9.98541e-163	-6.85828e-163	-1.05133e-163	7.1811e-163	-1.49658e-163	-7.31306e-163	1.79127e-163	9.15833e-164	8.75799e-163	4.74345e-163	3.56926e-163	3.22418e-163	-4.324e-163	5.93334e-163	1.00978e-162	1.31964e-162	-3.81879e-163	2.1356e-163	-4.12923e-163	-1.03238e-162	0
-4.50765e-163	-7.7338e-164	9.48306e-163	-1.4881e-163	8.84435e-164	4.95482e-163	-1.19891e-163	-1.16861e-162	-3.44346e-163	-5.92061e-163	-9.98541e-163	-6.85828e-163	-1.05133e-163	7.1811e-163	-1.49658e-163	-7.31306e-163	1.79127e-163	9.15833e-164	8.75799e-163	4.74345e-163	3.56926e-163	3.22418e-163	-4.324e-163	5.93334e-163	1.00978e-162	1.31964e-162	-3.81879e-163	2.1356e-163	-4.12923e-163	-1.03238e-162	0
-4.50765e-163	-7.7338e-164	9.48306e-163	-1.4881e-163	8.84435e-164	4.95482e-163	-1.19891e-163	-1.16861e-162	-3.44346e-163	-5.92061e-163	-9.98541e-163	-6.85828e-163	-1.05133e-163	7.1811e-163	-1.49658e-163	-7.31306e-163	1.79127e-163	9.15833e-164	8.75799e-163	4.74345e-163	3.56926e-163	3.22418e-163	-4.324e-163	5.93334e-163	1.00978e-162	1.31964e-162	-3.81879e-163	2.1356e-163	-4.12923e-163	-1.03238e-162	0
-4.50765e-163	-7.7338e-164	9.48306e-163	-1.4881e-163	8.84435e-164	4.95482e-163	-1.19891e-163	-1.16861e-162	-3.44346e-163	-5.92061e-163	-9.98541e-163	-6.85828e-163	-1.05133e-163	7.1811e-163	-1.49658e-163	-7.31306e-163	1.79127e-163	9.15833e-164	8.75799e-163	4.74345e-163	3.56926e-163	3.22418e-163	-4.324e-163	5.93334e-163	1.00978e-162	1.31964e-162	-3.81879e-163	2.1356e-163	-4.12923e-163	-1.03238e-162	0
-4.50765e-163	-7.7338e-164	9.48306e-163	-1.4881e-163	8.84435e-164	4.95482e-163	-1.19891e-163	-1.16861e-162	-3.44346e-163	-5.92061e-163	-9.98541e-163	-6.85828e-163	-1.05133e-163	7.1811e-163	-1.49658e-163	-7.31306e-163	1.79127e-163	9.15833e-164	8.75799e-163	4.74345e-163	3.56926e-163	3.22418e-163	-4.324e-163	5.93334e-163	1.00978e-162	1.31964e-162	-3.81879e-163	2.1356e-163	-4.12923e-163	-1.03238e-162	0
-4.50765e-163	-7.7338e-164	9.48306e-163	-1.4881e-163	8.84435e-164	4.95482e-163	-1.19891e-163	-1.16861e-162	-3.44346e-163	-5.92061e-163	-9.98541e-163	-6.85828e-163	-1.05133e-163	7.1811e-163	-1.49658e-163	-7.31306e-163	1.79127e-163	9.15833e-164	8.75799e-163	4.74345e-163	3.56926e-163	3.22418e-163	-4.324e-163	5.93334e-163	1.00978e-162	1.31964e-162	-3.81879e-163	2.1356e-163	-4.12923e-163	-1.03238e-162	0
-4.50765e-163	-7.7338e-164	9.48306e-163	-1.4881e-163	8.84435e-164	4.95482e-163	-1.19891e-163	-1.16861e-162	-3.44346e-163	-5.92061e-163	-9.98541e-163	-6.85828e-163	-1.05133e-163	7.1811e-163	-1.49658e-163	-7.31306e-163	1.79127e-163	9.15833e-164	8.75799e-163	4.74345e-163	3.56926e-163	3.22418e-163	-4.324e-163	5.93334e-163	1.00978e-162	1.31964e-162	-3.81879e-163	2.1356e-163	-4.12923e-163	-1.03238e-162	0
-4.50765e-163	-7.7338e-164	9.48306e-163	-1.4881e-163	8.84435e-164	4.95482e-163	-1.19891e-163	-1.16861e-162	-3.44346e-163	-5.92061e-163	-9.98541e-163	-6.85828e-163	-1.05133e-163	7.1811e-163	-1.49658e-163	-7.31306e-163	1.79127e-163	9.15833e-164	8.75799e-163	4.74345e-163	3.56926e-163	3.22418e-163	-4.324e-163	5.93334e-163	1.00978e-162	1.31964e-162	-3.81879e-163	2.1356e-163	-4.12923e-163	-1.03238e-162	0
-4.50765e-163	-7.7338e-164	9.48306e-163	-1.4881e-163	8.84435e-164	4.95482e-163	-1.19891e-163	-1.16861e-162	-3.44346e-163	-5.92061e-163	-9.98541e-163	-6.85828e-163	-1.05133e-163	7.1811e-163	-1.49658e-163	-7.31306e-163	1.79127e-163	9.15833e-164	8.75799e-163	4.74345e-163	3.56926e-163	3.22418e-163	-4.324e-163	5.93334e-163	1.00978e-162	1.31964e-162	-3.81879e-163	2.1356e-163	-4.12923e-163	-1.03238e-162	0
-4.50765e-163	-7.7338e-164	9.48306e-163	-1.4881e-163	8.84435e-164	4.95482e-163	-1.19891e-163	-1.16861e-162	-3.44346e-163	-5.92061e-163	-9.98541e-163	-6.85828e-163	-1.05133e-163	7.1811e-163	-1.49658e-163	-7.31306e-163	1.79127e-163	9.15833e-164	8.75799e-163	4.74345e-163	3.56926e-163	3.22418e-163	-4.324e-163	5.93334e-163	1.00978e-162	1.31964e-162	-3.81879e-163	2.1356e-163	-4.12923e-163	-1.03238e-162	0
-4.50765e-163	-7.7338e-164	9.48306e-163	-1.4881e-163	8.84435e-164	4.95482e-163	-1.19891e-163	-1.16861e-162	-3.44346e-163	-5.92061e-163	-9.98541e-163	-6.85828e-163	-1.05133e-163	7.1811e-163	-1.49658e-163	-7.31306e-163	1.79127e-163	9.15833e-164	8.75799e-163	4.74345e-163	3.56926e-163	3.22418e-163	-4.324e-163	5.93334e-163	1.00978e-162	1.31964e-162	-3.81879e-163	2.1356e-163	-4.12923e-163	-1.03238e-162	0
-4.50765e-163	-7.7338e-164	9.48306e-163	-1.4881e-163	8.84435e-164	4.95482e-163	-1.19891e-163	-1.16861e-162	-3.44346e-163	-5.92061e-163	-9.98541e-163	-6.85828e-163	-1.05133e-163	7.1811e-163	-1.49658e-163	-7.31306e-163	1.79127e-163	9.15833e-164	8.75799e-163	4.74345e-163	3.56926e-163	3.22418e-163	-4.324e-163	5.93334e-163	1.00978e-162	1.31964e-162	-3.81879e-163	2.1356e-163	-4.12923e-163	-1.03238e-162	0
-4.50765e-163	-7.7338e-164	9.48306e-163	-1.4881e-163	8.84435e-164	4.95482e-163	-1.19891e-163	-1.16861e-162	-3.44346e-163	-5.92061e-163	-9.98541e-163	-6.85828e-163	-1.05133e-163	7.1811e-163	-1.49658e-163	-7.31306e-163	1.79127e-163	9.15833e-164	8.75799e-163	4.74345e-163	3.56926e-163	3.22418e-163	-4.324e-163	5.93334e-163	1.00978e-162	1.31964e-162	-3.81879e-163	2.1356e-163	-4.12923e-163	-1.03238e-162	0
-4.50765e-163	-7.7338e-164	9.48306e-163	-1.4881e-163	8.84435e-164	4.95482e-163	-1.19891e-163	-1.16861e-162	-3.44346e-163	-5.92061e-163	-9.98541e-163	-6.85828e-163	-1.05133e-163	7.1811e-163	-1.49658e-163	-7.31306e-163	1.79127e-163	9.15833e-164	8.75799e-163	4.74345e-163	3.56926e-163	3.22418e-163	-4.324e-163	5.93334e-163	1.00978e-162	1.31964e-162	-3.81879e-163	2.1356e-163	-4.12923e-163	-1.03238e-162	0
-4.50765e-163	-7.7338e-164	9.48306e-163	-1.4881e-163	8.84435e-164	4.95482e-163	-1.19891e-163	-1.16861e-162	-3.44346e-163	-5.92061e-163	-9.98541e-163	-6.85828e-163	-1.05133e-163	7.1811e-163	-1.49658e-163	-7.31306e-163	1.79127e-163	9.15833e-164	8.75799e-163	4.74345e-163	3.56926e-163	3.22418e-163	-4.324e-163	5.93334e-163	1.00978e-162	1.31964e-162	-3.81879e-163	2.1356e-163	-4.12923e-163	-1.03238e-162	0
-4.50765e-163	-7.7338e-164	9.48306e-163	-1.4881e-163	8.84435e-164	4.95482e-163	-1.19891e-163	-1.16861e-162	-3.44346e-163	-5.92061e-163	-9.98541e-163	-6.85828e-163	-1.05133e-163	7.1811e-163	-1.49658e-163	-7.31306e-163	1.79127e-163	9.15833e-164	8.75799e-163	4.74345e-163	3.56926e-163	3.22418e-163	-4.324e-163	5.93334e-163	1.00978e-162	1.31964e-162	-3.81879e-163	2.1356e-163	-4.12923e-163	-1.03238e-162	0
-4.50765e-163	-7.7338e-164	9.48306e-163	-1.4881e-163	8.84435e-164	4.95482e-163	-1.19891e-163	-1.16861e-162	-3.44346e-163	-5.92061e-163	-9.98541e-163	-6.85828e-163	-1.05133e-163	7.1811e-163	-1.49658e-163	-7.31306e-163	1.79127e-163	9.15833e-164	8.75799e-163	4.74345e-163	3.56926e-163	3.22418e-163	-4.324e-163	5.93334e-163	1.00978e-162	1.31964e-162	-3.81879e-163	2.1356e-163	-4.12923e-163	-1.03238e-162	0
-4.50765e-163	-7.7338e-164	9.48306e-163	-1.4881e-163	8.84435e-164	4.95482e-163	-1.19891e-163	-1.16861e-162	-3.44346e-163	-5.92061e-163	-9.98541e-163	-6.85828e-163	-1.05133e-163	7.1811e-163	-1.49658e-163	-7.31306e-163	1.79127e-163	9.15833e-164	8.75799e-163	4.74345e-163	3.56926e-163	3.22418e-163	-4.324e-163	5.93334e-163	1.00978e-162	1.31964e-162	-3.81879e-163	2.1356e-163	-4.12923e-163	-1.03238e-162	0
-4.50765e-163	-7.7338e-164	9.48306e-163	-1.4881e-163	8.84435e-164	4.95482e-163	-1.19891e-163	-1.16861e-162	-3.44346e-163	-5.92061e-163	-9.98541e-163	-6.85828e-163	-1.05133e-163	7.1811e-163	-1.49658e-163	-7.31306e-163	1.79127e-163	9.15833e-164	8.75799e-163	4.74345e-163	3.56926e-163	3.22418e-163	-4.324e-163	5.93334e-163	1.00978e-162	1.31964e-162	-3.81879e-163	2.1356e-163	-4.12923e-163	-1.03238e-162	0
-4.50765e-163	-7.7338e-164	9.48306e-163	-1.4881e-163	8.84435e-164	4.95482e-163	-1.19891e-163	-1.16861e-162	-3.44346e-163	-5.92061e-163	-9.98541e-163	-6.85828e-163	-1.05133e-163	7.1811e-163	-1.49658e-163	-7.31306e-163	1.79127e-163	9.15833e-164	8.75799e-163	4.74345e-163	3.56926e-163	3.22418e-163	-4.324e-163	5.93334e-163	1.00978e-162	1.31964e-162	-3.81879e-163	2.1356e-163	-4.12923e-163	-1.03238e-162	0
-4.50765e-163	-7.7338e-164	9.48306e-163	-1.4881e-163	8.84435e-164	4.95482e-163	-1.19891e-163	-1.16861e-162	-3.44346e-163	-5.92061e-163	-9.98541e-163	-6.85828e-163	-1.05133e-163	7.1811e-163	-1.49658e-163	-7.31306e-163	1.79127e-163	9.15833e-164	8.75799e-163	4.74345e-163	3.56926e-163	3.22418e-163	-4.324e-163	5.93334e-163	1.00978e-162	1.31964e-162	-3.81879e-163	2.1356e-163	-4.12923e-163	-1.03238e-162	0
-4.50765e-163	-7.7338e-164	9.48306e-163	-1.4881e-163	8.84435e-164	4.95482e-163	-1.19891e-163	-1.16861e-162	-3.44346e-163	-5.92061e-163	-9.98541e-163	-6.85828e-163	-1.05133e-163	7.1811e-163	-1.49658e-163	-7.31306e-163	1.79127e-163	9.15833e-164	8.75799e-163	4.74345e-163	3.56926e-163	3.22418e-163	-4.324e-163	5.93334e-163	1.00978e-162	1.31964e-162	-3.81879e-163	2.1356e-163	-4.12923e-163	-1.03238e-162	0
-4.50765e-163	-7.7338e-164	9.48306e-163	-1.4881e-163	8.84435e-164	4.95482e-163	-1.19891e-163	-1.16861e-162	-3.44346e-163	-5.92061e-163	-9.98541e-163	-6.85828e-163	-1.05133e-163	7.1811e-163	-1.49658e-163	-7.31306e-163	1.79127e-163	9.15833e-164	8.75799e-163	4.74345e-163	3.56926e-163	3.22418e-163	-4.324e-163	5.93334e-163	1.00978e-162	1.31964e-162	-3.81879e-163	2.1356e-163	-4.12923e-163	-1.03238e-162	0
-4.50765e-163	-7.7338e-164	9.48306e-163	-1.4881e-163	8.84435e-164	4.95482e-163	-1.19891e-163	-1.16861e-162	-3.44346e-163	-5.92061e-163	-9.98541e-163	-6.85828e-163	-1.05133e-163	7.1811e-163	-1.49658e-163	-7.31306e-163	1.79127e-163	9.15833e-164	8.75799e-163	4.74345e-163	3.56926e-163	3.22418e-163	-4.324e-163	5.93334e-163	1.00978e-162	1.31964e-162	-3.81879e-163	2.1356e-163	-4.12923e-163	-1.03238e-162	0
-4.50765e-163	-7.7338e-164	9.48306e-163	-1.4881e-163	8.84435e-164	4.95482e-163	-1.19891e-163	-1.16861e-162	-3.44346e-163	-5.92061e-163	-9.98541e-163	-6.85828e-163	-1.05133e-163	7.1811e-163	-1.49658e-163	-7.31306e-163	1.79127e-163	9.15833e-164	8.75799e-163	4.74345e-163	3.56926e-163	3.22418e-163	-4.324e-163	5.93334e-163	1.00978e-162	1.31964e-162	-3.81879e-163	2.1356e-163	-4.12923e-163	-1.03238e-162	0
-4.50765e-163	-7.7338e-164	9.48306e-163	-1.4881e-163	8.84435e-164	4.95482e-163	-1.19891e-163	-1.16861e-162	-3.44346e-163	-5.92061e-163	-9.98541e-163	-6.85828e-163	-1.05133e-163	7.1811e-163	-1.49658e-163	-7.31306e-163	1.79127e-163	9.15833e-164	8.75799e-163	4.74345e-163	3.56926e-163	3.22418e-163	-4.324e-163	5.93334e-163	1.00978e-162	1.31964e-162	-3.81879e-163	2.1356e-163	-4.12923e-163	-1.03238e-162	0
-4.50765e-163	-7.7338e-164	9.48306e-163	-1.4881e-163	8.84435e-164	4.95482e-163	-1.19891e-163	-1.16861e-162	-3.44346e-163	-5.92061e-163	-9.98541e-163	-6.85828e-163	-1.05133e-163	7.1811e-163	-1.49658e-163	-7.31306e-163	1.79127e-163	9.15833e-164	8.75799e-163	4.74345e-163	3.56926e-163	3.22418e-163	-4.324e-163	5.93334e-163	1.00978e-162	1.31964e-162	-3.81879e-163	2.1356e-163	-4.12923e-163	-1.03238e-162	0
-4.50765e-163	-7.7338e-164	9.48306e-163	-1.4881e-163	8.84435e-164	4.95482e-163	-1.19891e-163	-1.16861e-162	-3.44346e-163	-5.92061e-163	-9.98541e-163	-6.85828e-163	-1.05133e-163	7.1811e-163	-1.49658e-163	-7.31306e-163	1.79127e-163	9.15833e-164	8.75799e-163	4.74345e-163	3.56926e-163	3.22418e-163	-4.324e-163	5.93334e-163	1.00978e-162	1.31964e-162	-3.81879e-163	2.1356e-163	-4.12923e-163	-1.03238e-162	0
-4.50765e-163	-7.7338e-164	9.48306e-163	-1.4881e-163	8.84435e-164	4.95482e-163	-1.19891e-163	-1.16861e-162	-3.44346e-163	-5.92061e-163	-9.98541e-163	-6.85828e-163	-1.05133e-163	7.1811e-163	-1.49658e-163	-7.31306e-163	1.79127e-163	9.15833e-164	8.75799e-163	4.74345e-163	3.56926e-163	3.22418e-163	-4.324e-163	5.93334e-163	1.00978e-162	1.31964e-162	-3.81879e-163	2.1356e-163	-4.12923e-163	-1.03238e-162	0
-4.50765e-163	-7.7338e-164	9.48306e-163	-1.4881e-163	8.84435e-164	4.95482e-163	-1.19891e-163	-1.16861e-162	-3.44346e-163	-5.92061e-163	-9.98541e-163	-6.85828e-163	-1.05133e-163	7.1811e-163	-1.49658e-163	-7.31306e-163	1.79127e-163	9.15833e-164	8.75799e-163	4.74345e-163	3.56926e-163	3.22418e-163	-4.324e-163	5.93334e-163	1.00978e-162	1.31964e-162	-3.81879e-163	2.1356e-163	-4.12923e-163	-1.03238e-162	0
-4.50765e-163	-7.7338e-164	9.48306e-163	-1.4881e-163	8.84435e-164	4.95482e-163	-1.19891e-163	-1.16861e-162	-3.44346e-163	-5.92061e-163	-9.98541e-163	-6.85828e-163	-1.05133e-163	7.1811e-163	-1.49658e-163	-7.31306e-163	1.79127e-163	9.15833e-164	8.75799e-163	4.74345e-163	3.56926e-163	3.22418e-163	-4.324e-163	5.93334e-163	1.00978e-162	1.31964e-162	-3.81879e-163	2.1356e-163	-4.12923e-163	-1.03238e-162	0
-4.50765e-163	-7.7338e-164	9.48306e-163	-1.4881e-163	8.84435e-164	4.95482e-163	-1.19891e-163	-1.16861e-162	-3.44346e-163	-5.92061e-163	-9.98541e-163	-6.85828e-163	-1.05133e-163	7.1811e-163	-1.49658e-163	-7.31306e-163	1.79127e-163	9.15833e-164	8.75799e-163	4.74345e-163	3.56926e-163	3.22418e-163	-4.324e-163	5.93334e-163	1.00978e-162	1.31964e-162	-3.81879e-163	2.1356e-163	-4.12923e-163	-1.03238e-162	0
-4.50765e-163	-7.7338e-164	9.48306e-163	-1.4881e-163	8.84435e-164	4.95482e-163	-1.19891e-163	-1.16861e-162	-3.44346e-163	-5.92061e-163	-9.98541e-163	-6.85828e-163	-1.05133e-163	7.1811e-163	-1.49658e-163	-7.31306e-163	1.79127e-163	9.15833e-164	8.75799e-163	4.74345e-163	3.56926e-163	3.22418e-163	-4.324e-163	5.93334e-163	1.00978e-162	1.31964e-162	-3.81879e-163	2.1356e-163	-4.12923e-163	-1.03238e-162	0
-4.50765e-163	-7.7338e-164	9.48306e-163	-1.4881e-163	8.84435e-164	4.95482e-163	-1.19891e-163	-1.16861e-162	-3.44346e-163	-5.92061e-163	-9.98541e-163	-6.85828e-163	-1.05133e-163	7.1811e-163	-1.49658e-163	-7.31306e-163	1.79127e-163	9.15833e-164	8.75799e-163	4.74345e-163	3.56926e-163	3.22418e-163	-4.324e-163	5.93334e-163	1.00978e-162	1.31964e-162	-3.81879e-163	2.1356e-163	-4.12923e-163	-1.03238e-162	0
-4.50765e-163	-7.7338e-164	9.48306e-163	-1.4881e-163	8.84435e-164	4.95482e-163	-1.19891e-163	-1.16861e-162	-3.44346e-163	-5.92061e-163	-9.98541e-163	-6.85828e-163	-1.05133e-163	7.1811e-163	-1.49658e-163	-7.31306e-163	1.79127e-163	9.15833e-164	8.75799e-163	4.74345e-163	3.56926e-163	3.22418e-163	-4.324e-163	5.93334e-163	1.00978e-162	1.31964e-162	-3.81879e-163	2.1356e-163	-4.12923e-163	-1.03238e-162	0
-4.50765e-163	-7.7338e-164	9.48306e-163	-1.4881e-163	8.84435e-164	4.95482e-163	-1.19891e-163	-1.16861e-162	-3.44346e-163	-5.92061e-163	-9.98541e-163	-6.85828e-163	-1.05133e-163	7.1811e-163	-1.49658e-163	-7.31306e-163	1.79127e-163	9.15833e-164	8.75799e-163	4.74345e-163	3.56926e-163	3.22418e-163	-4.324e-163	5.93334e-163	1.00978e-162	1.31964e-162	-3.81879e-163	2.1356e-163	-4.12923e-163	-1.03238e-162	0
-4.50765e-163	-7.7338e-164	9.48306e-163	-1.4881e-163	8.84435e-164	4.95482e-163	-1.19891e-163	-1.16861e-162	-3.44346e-163	-5.92061e-163	-9.98541e-163	-6.85828e-163	-1.05133e-163	7.1811e-163	-1.49658e-163	-7.31306e-163	1.79127e-163	9.15833e-164	8.75799e-163	4.74345e-163	3.56926e-163	3.22418e-163	-4.324e-163	5.93334e-163	1.00978e-162	1.31964e-162	-3.81879e-163	2.1356e-163	-4.12923e-163	-1.03238e-162	0
-4.50765e-163	-7.7338e-164	9.48306e-163	-1.4881e-163	8.84435e-164	4.95482e-163	-1.19891e-163	-1.16861e-162	-3.44346e-163	-5.92061e-163	-9.98541e-163	-6.85828e-163	-1.05133e-163	7.1811e-163	-1.49658e-163	-7.31306e-163	1.79127e-163	9.15833e-164	8.75799e-163	4.74345e-163	3.56926e-163	3.22418e-163	-4.324e-163	5.93334e-163	1.00978e-162	1.31964e-162	-3.81879e-163	2.1356e-163	-4.12923e-163	-1.03238e-162	0
-4.50765e-163	-7.7338e-164	9.48306e-163	-1.4881e-163	8.84435e-164	4.95482e-163	-1.19891e-163	-1.16861e-162	-3.44346e-163	-5.92061e-163	-9.98541e-163	-6.85828e-163	-1.05133e-163	7.1811e-163	-1.49658e-163	-7.31306e-163	1.79127e-163	9.15833e-164	8.75799e-163	4.74345e-163	3.56926e-163	3.22418e-163	-4.324e-163	5.93334e-163	1.00978e-162	1.31964e-162	-3.81879e-163	2.1356e-163	-4.12923e-163	-1.03238e-162	0
-4.50765e-163	-7.7338e-164	9.48306e-163	-1.4881e-163	8.84435e-164	4.95482e-163	-1.19891e-163	-1.16861e-162	-3.44346e-163	-5.92061e-163	-9.98541e-163	-6.85828e-163	-1.05133e-163	7.1811e-163	-1.49658e-163	-7.31306e-163	1.79127e-163	9.15833e-164	8.75799e-163	4.74345e-163	3.56926e-163	3.22418e-163	-4.324e-163	5.93334e-163	1.00978e-162	1.31964e-162	-3.81879e-163	2.1356e-163	-4.12923e-163	-1.03238e-162	0
-4.50765e-163	-7.7338e-164	9.48306e-163	-1.4881e-163	8.84435e-164	4.95482e-163	-1.19891e-163	-1.16861e-162	-3.44346e-163	-5.92061e-163	-9.98541e-163	-6.85828e-163	-1.05133e-163	7.1811e-163	-1.49658e-163	-7.31306e-163	1.79127e-163	9.15833e-164	8.75799e-163	4.74345e-163	3.56926e-163	3.22418e-163	-4.324e-163	5.93334e-163	1.00978e-162	1.31964e-162	-3.81879e-163	2.1356e-163	-4.12923e-163	-1.03238e-162	0
-4.50765e-163	-7.7338e-164	9.48306e-163	-1.4881e-163	8.84435e-164	4.95482e-163	-1.19891e-163	-1.16861e-162	-3.44346e-163	-5.92061e-163	-9.98541e-163	-6.85828e-163	-1.05133e-163	7.1811e-163	-1.49658e-163	-7.31306e-163	1.79127e-163	9.15833e-164	8.75799e-163	4.74345e-163	3.56926e-163	3.22418e-163	-4.324e-163	5.93334e-163	1.00978e-162	1.31964e-162	-3.81879e-163	2.1356e-163	-4.12923e-163	-1.03238e-162	0
-4.50765e-163	-7.7338e-164	9.48306e-163	-1.4881e-163	8.84435e-164	4.95482e-163	-1.19891e-163	-1.16861e-162	-3.44346e-163	-5.92061e-163	-9.98541e-163	-6.85828e-163	-1.05133e-163	7.1811e-163	-1.49658e-163	-7.31306e-163	1.79127e-163	9.15833e-164	8.75799e-163	4.74345e-163	3.56926e-163	3.22418e-163	-4.324e-163	5.93334e-163	1.00978e-162	1.31964e-162	-3.81879e-163	2.1356e-163	-4.12923e-163	-1.03238e-162	0
-4.50765e-163	-7.7338e-164	9.48306e-163	-1.4881e-163	8.84435e-164	4.95482e-163	-1.19891e-163	-1.16861e-162	-3.44346e-163	-5.92061e-163	-9.98541e-163	-6.85828e-163	-1.05133e-163	7.1811e-163	-1.49658e-163	-7.31306e-163	1.79127e-163	9.15833e-164	8.75799e-163	4.74345e-163	3.56926e-163	3.22418e-163	-4.324e-163	5.93334e-163	1.00978e-162	1.31964e-162	-3.81879e-163	2.1356e-163	-4.12923e-163	-1.03238e-162	0
-4.50765e-163	-7.7338e-164	9.48306e-163	-1.4881e-163	8.84435e-164	4.95482e-163	-1.19891e-163	-1.16861e-162	-3.44346e-163	-5.92061e-163	-9.98541e-163	-6.85828e-163	-1.05133e-163	7.1811e-163	-1.49658e-163	-7.31306e-163	1.79127e-163	9.15833e-164	8.75799e-163	4.74345e-163	3.56926e-163	3.22418e-163	-4.324e-163	5.93334e-163	1.00978e-162	1.31964e-162	-3.81879e-163	2.1356e-163	-4.12923e-163	-1.03238e-162	0
-4.50765e-163	-7.7338e-164	9.48306e-163	-1.4881e-163	8.84435e-164	4.95482e-163	-1.19891e-163	-1.16861e-162	-3.44346e-163	-5.92061e-163	-9.98541e-163	-6.85828e-163	-1.05133e-163	7.1811e-163	-1.49658e-163	-7.31306e-163	1.79127e-163	9.15833e-164	8.75799e-163	4.74345e-163	3.56926e-163	3.22418e-163	-4.324e-163	5.93334e-163	1.00978e-162	1.31964e-162	-3.81879e-163	2.1356e-163	-4.12923e-163	-1.03238e-162	0
-4.50765e-163	-7.7338e-164	9.48306e-163	-1.4881e-163	8.84435e-164	4.95482e-163	-1.19891e-163	-1.16861e-162	-3.44346e-163	-5.92061e-163	-9.98541e-163	-6.85828e-163	-1.05133e-163	7.1811e-163	-1.49658e-163	-7.31306e-163	1.79127e-163	9.15833e-164	8.75799e-163	4.74345e-163	3.56926e-163	3.22418e-163	-4.324e-163	5.93334e-163	1.00978e-162	1.31964e-162	-3.81879e-163	2.1356e-163	-4.12923e-163	-1.03238e-162	0
-4.50765e-163	-7.7338e-164	9.48306e-163	-1.4881e-163	8.84435e-164	4.95482e-163	-1.19891e-163	-1.16861e-162	-3.44346e-163	-5.92061e-163	-9.98541e-163	-6.85828e-163	-1.05133e-163	7.1811e-163	-1.49658e-163	-7.31306e-163	1.79127e-163	9.15833e-164	8.75799e-163	4.74345e-163	3.56926e-163	3.22418e-163	-4.324e-163	5.93334e-163	1.00978e-162	1.31964e-162	-3.81879e-163	2.1356e-163	-4.12923e-163	-1.03238e-162	0
-4.50765e-163	-7.7338e-164	9.48306e-163	-1.4881e-163	8.84435e-164	4.95482e-163	-1.19891e-163	-1.16861e-162	-3.44346e-163	-5.92061e-163	-9.98541e-163	-6.85828e-163	-1.05133e-163	7.1811e-163	-1.49658e-163	-7.31306e-163	1.79127e-163	9.15833e-164	8.75799e-163	4.74345e-163	3.56926e-163	3.22418e-163	-4.324e-163	5.93334e-163	1.00978e-162	1.31964e-162	-3.81879e-163	2.1356e-163	-4.12923e-163	-1.03238e-162	0
-4.50765e-163	-7.7338e-164	9.48306e-163	-1.4881e-163	8.84435e-164	4.95482e-163	-1.19891e-163	-1.16861e-162	-3.44346e-163	-5.92061e-163	-9.98541e-163	-6.85828e-163	-1.05133e-163	7.1811e-163	-1.49658e-163	-7.31306e-163	1.79127e-163	9.15833e-164	8.75799e-163	4.74345e-163	3.56926e-163	3.22418e-163	-4.324e-163	5.93334e-163	1.00978e-162	1.31964e-162	-3.81879e-163	2.1356e-163	-4.12923e-163	-1.03238e-162	0
-4.50765e-163	-7.7338e-164	9.48306e-163	-1.4881e-163	8.84435e-164	4.95482e-163	-1.19891e-163	-1.16861e-162	-3.44346e-163	-5.92061e-163	-9.98541e-163	-6.85828e-163	-1.05133e-163	7.1811e-163	-1.49658e-163	-7.31306e-163	1.79127e-163	9.15833e-164	8.75799e-163	4.74345e-163	3.56926e-163	3.22418e-163	-4.324e-163	5.93334e-163	1.00978e-162	1.31964e-162	-3.81879e-163	2.1356e-163	-4.12923e-163	-1.03238e-162	0
-4.50765e-163	-7.7338e-164	9.48306e-163	-1.4881e-163	8.84435e-164	4.95482e-163	-1.19891e-163	-1.16861e-162	-3.44346e-163	-5.92061e-163	-9.98541e-163	-6.85828e-163	-1.05133e-163	7.1811e-163	-1.49658e-163	-7.31306e-163	1.79127e-163	9.15833e-164	8.75799e-163	4.74345e-163	3.56926e-163	3.22418e-163	-4.324e-163	5.93334e-163	1.00978e-162	1.31964e-162	-3.81879e-163	2.1356e-163	-4.12923e-163	-1.03238e-162	0
-4.50765e-163	-7.7338e-164	9.48306e-163	-1.4881e-163	8.84435e-164	4.95482e-163	-1.19891e-163	-1.16861e-162	-3.44346e-163	-5.92061e-163	-9.98541e-163	-6.85828e-163	-1.05133e-163	7.1811e-163	-1.49658e-163	-7.31306e-163	1.79127e-163	9.15833e-164	8.75799e-163	4.74345e-163	3.56926e-163	3.22418e-163	-4.324e-163	5.93334e-163	1.00978e-162	1.31964e-162	-3.81879e-163	2.1356e-163	-4.12923e-163	-1.03238e-162	0
-4.50765e-163	-7.7338e-164	9.48306e-163	-1.4881e-163	8.84435e-164	4.95482e-163	-1.19891e-163	-1.16861e-162	-3.44346e-163	-5.92061e-163	-9.98541e-163	-6.85828e-163	-1.05133e-163	7.1811e-163	-1.49658e-163	-7.31306e-163	1.79127e-163	9.15833e-164	8.75799e-163	4.74345e-163	3.56926e-163	3.22418e-163	-4.324e-163	5.93334e-163	1.00978e-162	1.31964e-162	-3.81879e-163	2.1356e-163	-4.12923e-163	-1.03238e-162	0
-4.50765e-163	-7.7338e-164	9.48306e-163	-1.4881e-163	8.84435e-164	4.95482e-163	-1.19891e-163	-1.16861e-162	-3.44346e-163	-5.92061e-163	-9.98541e-163	-6.85828e-163	-1.05133e-163	7.1811e-163	-1.49658e-163	-7.31306e-163	1.79127e-163	9.15833e-164	8.75799e-163	4.74345e-163	3.56926e-163	3.22418e-163	-4.324e-163	5.93334e-163	1.00978e-162	1.31964e-162	-3.81879e-163	2.1356e-163	-4.12923e-163	-1.03238e-162	0
-4.50765e-163	-7.7338e-164	9.48306e-163	-1.4881e-163	8.84435e-164	4.95482e-163	-1.19891e-163	-1.16861e-162	-3.44346e-163	-5.92061e-163	-9.98541e-163	-6.85828e-163	-1.05133e-163	7.1811e-163	-1.49658e-163	-7.31306e-163	1.79127e-163	9.15833e-164	8.75799e-163	4.74345e-163	3.56926e-163	3.22418e-163	-4.324e-163	5.93334e-163	1.00978e-162	1.31964e-162	-3.81879e-163	2.1356e-163	-4.12923e-163	-1.03238e-162	0
-4.50765e-163	-7.7338e-164	9.48306e-163	-1.4881e-163	8.84435e-164	4.95482e-163	-1.19891e-163	-1.16861e-162	-3.44346e-163	-5.92061e-163	-9.98541e-163	-6.85828e-163	-1.05133e-163	7.1811e-163	-1.49658e-163	-7.31306e-163	1.79127e-163	9.15833e-164	8.75799e-163	4.74345e-163	3.56926e-163	3.22418e-163	-4.324e-163	5.93334e-163	1.00978e-162	1.31964e-162	-3.81879e-163	2.1356e-163	-4.12923e-163	-1.03238e-162	0
-4.50765e-163	-7.7338e-164	9.48306e-163	-1.4881e-163	8.84435e-164	4.95482e-163	-1.19891e-163	-1.16861e-162	-3.44346e-163	-5.92061e-163	-9.98541e-163	-6.85828e-163	-1.05133e-163	7.1811e-163	-1.49658e-163	-7.31306e-163	1.79127e-163	9.15833e-164	8.75799e-163	4.74345e-163	3.56926e-163	3.22418e-163	-4.324e-163	5.93334e-163	1.00978e-162	1.31964e-162	-3.81879e-163	2.1356e-163	-4.12923e-163	-1.03238e-162	0
-4.50765e-163	-7.7338e-164	9.48306e-163	-1.4881e-163	8.84435e-164	4.95482e-163	-1.19891e-163	-1.16861e-162	-3.44346e-163	-5.92061e-163	-9.98541e-163	-6.85828e-163	-1.05133e-163	7.1811e-163	-1.49658e-163	-7.31306e-163	1.79127e-163	9.15833e-164	8.75799e-163	4.74345e-163	3.56926e-163	3.22418e-163	-4.324e-163	5.93334e-163	1.00978e-162	1.31964e-162	-3.81879e-163	2.1356e-163	-4.12923e-163	-1.03238e-162	0
-4.50765e-163	-7.7338e-164	9.48306e-163	-1.4881e-163	8.84435e-164	4.95482e-163	-1.19891e-163	-1.16861e-162	-3.44346e-163	-5.92061e-163	-9.98541e-163	-6.85828e-163	-1.05133e-163	7.1811e-163	-1.49658e-163	-7.31306e-163	1.79127e-163	9.15833e-164	8.75799e-163	4.74345e-163	3.56926e-163	3.22418e-163	-4.324e-163	5.93334e-163	1.00978e-162	1.31964e-162	-3.81879e-163	2.1356e-163	-4.12923e-163	-1.03238e-162	0
-4.50765e-163	-7.7338e-164	9.48306e-163	-1.4881e-163	8.84435e-164	4.95482e-163	-1.19891e-163	-1.16861e-162	-3.44346e-163	-5.92061e-163	-9.98541e-163	-6.85828e-163	-1.05133e-163	7.1811e-163	-1.49658e-163	-7.31306e-163	1.79127e-163	9.15833e-164	8.75799e-163	4.74345e-163	3.56926e-163	3.22418e-163	-4.324e-163	5.93334e-163	1.00978e-162	1.31964e-162	-3.81879e-163	2.1356e-163	-4.12923e-163	-1.03238e-162	0
-4.50765e-163	-7.7338e-164	9.48306e-163	-1.4881e-163	8.84435e-164	4.95482e-163	-1.19891e-163	-1.16861e-162	-3.44346e-163	-5.92061e-163	-9.98541e-163	-6.85828e-163	-1.05133e-163	7.1811e-163	-1.49658e-163	-7.31306e-163	1.79127e-163	9.15833e-164	8.75799e-163	4.74345e-163	3.56926e-163	3.22418e-163	-4.324e-163	5.93334e-163	1.00978e-162	1.31964e-162	-3.81879e-163	2.1356e-163	-4.12923e-163	-1.03238e-162	0
-4.50765e-163	-7.7338e-164	9.48306e-163	-1.4881e-163	8.84435e-164	4.95482e-163	-1.19891e-163	-1.16861e-162	-3.44346e-163	-5.92061e-163	-9.98541e-163	-6.85828e-163	-1.05133e-163	7.1811e-163	-1.49658e-163	-7.31306e-163	1.79127e-163	9.15833e-164	8.75799e-163	4.74345e-163	3.56926e-163	3.22418e-163	-4.324e-163	5.93334e-163	1.00978e-162	1.31964e-162	-3.81879e-163	2.1356e-163	-4.12923e-163	-1.03238e-162	0
-4.50765e-163	-7.7338e-164	9.48306e-163	-1.4881e-163	8.84435e-164	4.95482e-163	-1.19891e-163	-1.16861e-162	-3.44346e-163	-5.92061e-163	-9.98541e-163	-6.85828e-163	-1.05133e-163	7.1811e-163	-1.49658e-163	-7.31306e-163	1.79127e-163	9.15833e-164	8.75799e-163	4.74345e-163	3.56926e-163	3.22418e-163	-4.324e-163	5.93334e-163	1.00978e-162	1.31964e-162	-3.81879e-163	2.1356e-163	-4.12923e-163	-1.03238e-162	0
-4.50765e-163	-7.7338e-164	9.48306e-163	-1.4881e-163	8.84435e-164	4.95482e-163	-1.19891e-163	-1.16861e-162	-3.44346e-163	-5.92061e-163	-9.98541e-163	-6.85828e-163	-1.05133e-163	7.1811e-163	-1.49658e-163	-7.31306e-163	1.79127e-163	9.15833e-164	8.75799e-163	4.74345e-163	3.56926e-163	3.22418e-163	-4.324e-163	5.93334e-163	1.00978e-162	1.31964e-162	-3.81879e-163	2.1356e-163	-4.12923e-163	-1.03238e-162	0
-4.50765e-163	-7.7338e-164	9.48306e-163	-1.4881e-163	8.84435e-164	4.95482e-163	-1.19891e-163	-1.16861e-162	-3.44346e-163	-5.92061e-163	-9.98541e-163	-6.85828e-163	-1.05133e-163	7.1811e-163	-1.49658e-163	-7.31306e-163	1.79127e-163	9.15833e-164	8.75799e-163	4.74345e-163	3.56926e-163	3.22418e-163	-4.324e-163	5.93334e-163	1.00978e-162	1.31964e-162	-3.81879e-163	2.1356e-163	-4.12923e-163	-1.03238e-162	0
-4.50765e-163	-7.7338e-164	9.48306e-163	-1.4881e-163	8.84435e-164	4.95482e-163	-1.19891e-163	-1.16861e-162	-3.44346e-163	-5.92061e-163	-9.98541e-163	-6.85828e-163	-1.05133e-163	7.1811e-163	-1.49658e-163	-7.31306e-163	1.79127e-163	9.15833e-164	8.75799e-163	4.74345e-163	3.56926e-163	3.22418e-163	-4.324e-163	5.93334e-163	1.00978e-162	1.31964e-162	-3.81879e-163	2.1356e-163	-4.12923e-163	-1.03238e-162	0
-4.50765e-163	-7.7338e-164	9.48306e-163	-1.4881e-163	8.84435e-164	4.95482e-163	-1.19891e-163	-1.16861e-162	-3.44346e-163	-5.92061e-163	-9.98541e-163	-6.85828e-163	-1.05133e-163	7.1811e-163	-1.49658e-163	-7.31306e-163	1.79127e-163	9.15833e-164	8.75799e-163	4.74345e-163	3.56926e-163	3.22418e-163	-4.324e-163	5.93334e-163	1.00978e-162	1.31964e-162	-3.81879e-163	2.1356e-163	-4.12923e-163	-1.03238e-162	0
-4.50765e-163	-7.7338e-164	9.48306e-163	-1.4881e-163	8.84435e-164	4.95482e-163	-1.19891e-163	-1.16861e-162	-3.44346e-163	-5.92061e-163	-9.98541e-163	-6.85828e-163	-1.05133e-163	7.1811e-163	-1.49658e-163	-7.31306e-163	1.79127e-163	9.15833e-164	8.75799e-163	4.74345e-163	3.56926e-163	3.22418e-163	-4.324e-163	5.93334e-163	1.00978e-162	1.31964e-162	-3.81879e-163	2.1356e-163	-4.12923e-163	-1.03238e-162	0
-4.50765e-163	-7.7338e-164	9.48306e-163	-1.4881e-163	8.84435e-164	4.95482e-163	-1.19891e-163	-1.16861e-162	-3.44346e-163	-5.92061e-163	-9.98541e-163	-6.85828e-163	-1.05133e-163	7.1811e-163	-1.49658e-163	-7.31306e-163	1.79127e-163	9.15833e-164	8.75799e-163	4.74345e-163	3.56926e-163	3.22418e-163	-4.324e-163	5.93334e-163	1.00978e-162	1.31964e-162	-3.81879e-163	2.1356e-163	-4.12923e-163	-1.03238e-162	0
-4.50765e-163	-7.7338e-164	9.48306e-163	-1.4881e-163	8.84435e-164	4.95482e-163	-1.19891e-163	-1.16861e-162	-3.44346e-163	-5.92061e-163	-9.98541e-163	-6.85828e-163	-1.05133e-163	7.1811e-163	-1.49658e-163	-7.31306e-163	1.79127e-163	9.15833e-164	8.75799e-163	4.74345e-163	3.56926e-163	3.22418e-163	-4.324e-163	5.93334e-163	1.00978e-162	1.31964e-162	-3.81879e-163	2.1356e-163	-4.12923e-163	-1.03238e-162	0
-4.50765e-163	-7.7338e-164	9.48306e-163	-1.4881e-163	8.84435e-164	4.95482e-163	-1.19891e-163	-1.16861e-162	-3.44346e-163	-5.92061e-163	-9.98541e-163	-6.85828e-163	-1.05133e-163	7.1811e-163	-1.49658e-163	-7.31306e-163	1.79127e-163	9.15833e-164	8.75799e-163	4.74345e-163	3.56926e-163	3.22418e-163	-4.324e-163	5.93334e-163	1.00978e-162	1.31964e-162	-3.81879e-163	2.1356e-163	-4.12923e-163	-1.03238e-162	0
-4.50765e-163	-7.7338e-164	9.48306e-163	-1.4881e-163	8.84435e-164	4.95482e-163	-1.19891e-163	-1.16861e-162	-3.44346e-163	-5.92061e-163	-9.98541e-163	-6.85828e-163	-1.05133e-163	7.1811e-163	-1.49658e-163	-7.31306e-163	1.79127e-163	9.15833e-164	8.75799e-163	4.74345e-163	3.56926e-163	3.22418e-163	-4.324e-163	5.93334e-163	1.00978e-162	1.31964e-162	-3.81879e-163	2.1356e-163	-4.12923e-163	-1.03238e-162	0
-4.50765e-163	-7.7338e-164	9.48306e-163	-1.4881e-163	8.84435e-164	4.95482e-163	-1.19891e-163	-1.16861e-162	-3.44346e-163	-5.92061e-163	-9.98541e-163	-6.85828e-163	-1.05133e-163	7.1811e-163	-1.49658e-163	-7.31306e-163	1.79127e-163	9.15833e-164	8.75799e-163	4.74345e-163	3.56926e-163	3.22418e-163	-4.324e-163	5.93334e-163	1.00978e-162	1.31964e-162	-3.81879e-163	2.1356e-163	-4.12923e-163	-1.03238e-162	0
-4.50765e-163	-7.7338e-164	9.48306e-163	-1.4881e-163	8.84435e-164	4.95482e-163	-1.19891e-163	-1.16861e-162	-3.44346e-163	-5.92061e-163	-9.98541e-163	-6.85828e-163	-1.05133e-163	7.1811e-163	-1.49658e-163	-7.31306e-163	1.79127e-163	9.15833e-164	8.75799e-163	4.74345e-163	3.56926e-163	3.22418e-163	-4.324e-163	5.93334e-163	1.00978e-162	1.31964e-162	-3.81879e-163	2.1356e-163	-4.12923e-163	-1.03238e-162	0
-4.50765e-163	-7.7338e-164	9.48306e-163	-1.4881e-163	8.84435e-164	4.95482e-163	-1.19891e-163	-1.16861e-162	-3.44346e-163	-5.92061e-163	-9.98541e-163	-6.85828e-163	-1.05133e-163	7.1811e-163	-1.49658e-163	-7.31306e-163	1.79127e-163	9.15833e-164	8.75799e-163	4.74345e-163	3.56926e-163	3.22418e-163	-4.324e-163	5.93334e-163	1.00978e-162	1.31964e-162	-3.81879e-163	2.1356e-163	-4.12923e-163	-1.03238e-162	0
-4.50765e-163	-7.7338e-164	9.48306e-163	-1.4881e-163	8.84435e-164	4.95482e-163	-1.19891e-163	-1.16861e-162	-3.44346e-163	-5.92061e-163	-9.98541e-163	-6.85828e-163	-1.05133e-163	7.1811e-163	-1.49658e-163	-7.31306e-163	1.79127e-163	9.15833e-164	8.75799e-163	4.74345e-163	3.56926e-163	3.22418e-163	-4.324e-163	5.93334e-163	1.00978e-162	1.31964e-162	-3.81879e-163	2.1356e-163	-4.12923e-163	-1.03238e-162	0
-4.50765e-163	-7.7338e-164	9.48306e-163	-1.4881e-163	8.84435e-164	4.95482e-163	-1.19891e-163	-1.16861e-162	-3.44346e-163	-5.92061e-163	-9.98541e-163	-6.85828e-163	-1.05133e-163	7.1811e-163	-1.49658e-163	-7.31306e-163	1.79127e-163	9.15833e-164	8.75799e-163	4.74345e-163	3.56926e-163	3.22418e-163	-4.324e-163	5.93334e-163	1.00978e-162	1.31964e-162	-3.81879e-163	2.1356e-163	-4.12923e-163	-1.03238e-162	0
-4.50765e-163	-7.7338e-164	9.48306e-163	-1.4881e-163	8.84435e-164	4.95482e-163	-1.19891e-163	-1.16861e-162	-3.44346e-163	-5.92061e-163	-9.98541e-163	-6.85828e-163	-1.05133e-163	7.1811e-163	-1.49658e-163	-7.31306e-163	1.79127e-163	9.15833e-164	8.75799e-163	4.74345e-163	3.56926e-163	3.22418e-163	-4.324e-163	5.93334e-163	1.00978e-162	1.31964e-162	-3.81879e-163	2.1356e-163	-4.12923e-163	-1.03238e-162	0
-4.50765e-163	-7.7338e-164	9.48306e-163	-1.4881e-163	8.84435e-164	4.95482e-163	-1.19891e-163	-1.16861e-162	-3.44346e-163	-5.92061e-163	-9.98541e-163	-6.85828e-163	-1.05133e-163	7.1811e-163	-1.49658e-163	-7.31306e-163	1.79127e-163	9.15833e-164	8.75799e-163	4.74345e-163	3.56926e-163	3.22418e-163	-4.324e-163	5.93334e-163	1.00978e-162	1.31964e-162	-3.81879e-163	2.1356e-163	-4.12923e-163	-1.03238e-162	0
-4.50765e-163	-7.7338e-164	9.48306e-163	-1.4881e-163	8.84435e-164	4.95482e-163	-1.19891e-163	-1.16861e-162	-3.44346e-163	-5.92061e-163	-9.98541e-163	-6.85828e-163	-1.05133e-163	7.1811e-163	-1.49658e-163	-7.31306e-163	1.79127e-163	9.15833e-164	8.75799e-163	4.74345e-163	3.56926e-163	3.22418e-163	-4.324e-163	5.93334e-163	1.00978e-162	1.31964e-162	-3.81879e-163	2.1356e-163	-4.12923e-163	-1.03238e-162	0
-4.50765e-163	-7.7338e-164	9.48306e-163	-1.4881e-163	8.84435e-164	4.95482e-163	-1.19891e-163	-1.16861e-162	-3.44346e-163	-5.92061e-163	-9.98541e-163	-6.85828e-163	-1.05133e-163	7.1811e-163	-1.49658e-163	-7.31306e-163	1.79127e-163	9.15833e-164	8.75799e-163	4.74345e-163	3.56926e-163	3.22418e-163	-4.324e-163	5.93334e-163	1.00978e-162	1.31964e-162	-3.81879e-163	2.1356e-163	-4.12923e-163	-1.03238e-162	0
-4.50765e-163	-7.7338e-164	9.48306e-163	-1.4881e-163	8.84435e-164	4.95482e-163	-1.19891e-163	-1.16861e-162	-3.44346e-163	-5.92061e-163	-9.98541e-163	-6.85828e-163	-1.05133e-163	7.1811e-163	-1.49658e-163	-7.31306e-163	1.79127e-163	9.15833e-164	8.75799e-163	4.74345e-163	3.56926e-163	3.22418e-163	-4.324e-163	5.93334e-163	1.00978e-162	1.31964e-162	-3.81879e-163	2.1356e-163	-4.12923e-163	-1.03238e-162	0
-4.50765e-163	-7.7338e-164	9.48306e-163	-1.4881e-163	8.84435e-164	4.95482e-163	-1.19891e-163	-1.16861e-162	-3.44346e-163	-5.92061e-163	-9.98541e-163	-6.85828e-163	-1.05133e-163	7.1811e-163	-1.49658e-163	-7.31306e-163	1.79127e-163	9.15833e-164	8.75799e-163	4.74345e-163	3.56926e-163	3.22418e-163	-4.324e-163	5.93334e-163	1.00978e-162	1.31964e-162	-3.81879e-163	2.1356e-163	-4.12923e-163	-1.03238e-162	0
-4.50765e-163	-7.7338e-164	9.48306e-163	-1.4881e-163	8.84435e-164	4.95482e-163	-1.19891e-163	-1.16861e-162	-3.44346e-163	-5.92061e-163	-9.98541e-163	-6.85828e-163	-1.05133e-163	7.1811e-163	-1.49658e-163	-7.31306e-163	1.79127e-163	9.15833e-164	8.75799e-163	4.74345e-163	3.56926e-163	3.22418e-163	-4.324e-163	5.93334e-163	1.00978e-162	1.31964e-162	-3.81879e-163	2.1356e-163	-4.12923e-163	-1.03238e-162	0
-4.50765e-163	-7.7338e-164	9.48306e-163	-1.4881e-163	8.84435e-164	4.95482e-163	-1.19891e-163	-1.16861e-162	-3.44346e-163	-5.92061e-163	-9.98541e-163	-6.85828e-163	-1.05133e-163	7.1811e-163	-1.49658e-163	-7.31306e-163	1.79127e-163	9.15833e-164	8.75799e-163	4.74345e-163	3.56926e-163	3.22418e-163	-4.324e-163	5.93334e-163	1.00978e-162	1.31964e-162	-3.81879e-163	2.1356e-163	-4.12923e-163	-1.03238e-162	0
-4.50765e-163	-7.7338e-164	9.48306e-163	-1.4881e-163	8.84435e-164	4.95482e-163	-1.19891e-163	-1.16861e-162	-3.44346e-163	-5.92061e-163	-9.98541e-163	-6.85828e-163	-1.05133e-163	7.1811e-163	-1.49658e-163	-7.31306e-163	1.79127e-163	9.15833e-164	8.75799e-163	4.74345e-163	3.56926e-163	3.22418e-163	-4.324e-163	5.93334e-163	1.00978e-162	1.31964e-162	-3.81879e-163	2.1356e-163	-4.12923e-163	-1.03238e-162	0
-4.50765e-163	-7.7338e-164	9.48306e-163	-1.4881e-163	8.84435e-164	4.95482e-163	-1.19891e-163	-1.16861e-162	-3.44346e-163	-5.92061e-163	-9.98541e-163	-6.85828e-163	-1.05133e-163	7.1811e-163	-1.49658e-163	-7.31306e-163	1.79127e-163	9.15833e-164	8.75799e-163	4.74345e-163	3.56926e-163	3.22418e-163	-4.324e-163	5.93334e-163	1.00978e-162	1.31964e-162	-3.81879e-163	2.1356e-163	-4.12923e-163	-1.03238e-162	0
-4.50765e-163	-7.7338e-164	9.48306e-163	-1.4881e-163	8.84435e-164	4.95482e-163	-1.19891e-163	-1.16861e-162	-3.44346e-163	-5.92061e-163	-9.98541e-163	-6.85828e-163	-1.05133e-163	7.1811e-163	-1.49658e-163	-7.31306e-163	1.79127e-163	9.15833e-164	8.75799e-163	4.74345e-163	3.56926e-163	3.22418e-163	-4.324e-163	5.93334e-163	1.00978e-162	1.31964e-162	-3.81879e-163	2.1356e-163	-4.12923e-163	-1.03238e-162	0
-4.50765e-163	-7.7338e-164	9.48306e-163	-1.4881e-163	8.84435e-164	4.95482e-163	-1.19891e-163	-1.16861e-162	-3.44346e-163	-5.92061e-163	-9.98541e-163	-6.85828e-163	-1.05133e-163	7.1811e-163	-1.49658e-163	-7.31306e-163	1.79127e-163	9.15833e-164	8.75799e-163	4.74345e-163	3.56926e-163	3.22418e-163	-4.324e-163	5.93334e-163	1.00978e-162	1.31964e-162	-3.81879e-163	2.1356e-163	-4.12923e-163	-1.03238e-162	0
-4.50765e-163	-7.7338e-164	9.48306e-163	-1.4881e-163	8.84435e-164	4.95482e-163	-1.19891e-163	-1.16861e-162	-3.44346e-163	-5.92061e-163	-9.98541e-163	-6.85828e-163	-1.05133e-163	7.1811e-163	-1.49658e-163	-7.31306e-163	1.79127e-163	9.15833e-164	8.75799e-163	4.74345e-163	3.56926e-163	3.22418e-163	-4.324e-163	5.93334e-163	1.00978e-162	1.31964e-162	-3.81879e-163	2.1356e-163	-4.12923e-163	-1.03238e-162	0
-4.50765e-163	-7.7338e-164	9.48306e-163	-1.4881e-163	8.84435e-164	4.95482e-163	-1.19891e-163	-1.16861e-162	-3.44346e-163	-5.92061e-163	-9.98541e-163	-6.85828e-163	-1.05133e-163	7.1811e-163	-1.49658e-163	-7.31306e-163	1.79127e-163	9.15833e-164	8.75799e-163	4.74345e-163	3.56926e-163	3.22418e-163	-4.324e-163	5.93334e-163	1.00978e-162	1.31964e-162	-3.81879e-163	2.1356e-163	-4.12923e-163	-1.03238e-162	0
-4.50765e-163	-7.7338e-164	9.48306e-163	-1.4881e-163	8.84435e-164	4.95482e-163	-1.19891e-163	-1.16861e-162	-3.44346e-163	-5.92061e-163	-9.98541e-163	-6.85828e-163	-1.05133e-163	7.1811e-163	-1.49658e-163	-7.31306e-163	1.79127e-163	9.15833e-164	8.75799e-163	4.74345e-163	3.56926e-163	3.22418e-163	-4.324e-163	5.93334e-163	1.00978e-162	1.31964e-162	-3.81879e-163	2.1356e-163	-4.12923e-163	-1.03238e-162	0
-4.50765e-163	-7.7338e-164	9.48306e-163	-1.4881e-163	8.84435e-164	4.95482e-163	-1.19891e-163	-1.16861e-162	-3.44346e-163	-5.92061e-163	-9.98541e-163	-6.85828e-163	-1.05133e-163	7.1811e-163	-1.49658e-163	-7.31306e-163	1.79127e-163	9.15833e-164	8.75799e-163	4.74345e-163	3.56926e-163	3.22418e-163	-4.324e-163	5.93334e-163	1.00978e-162	1.31964e-162	-3.81879e-163	2.1356e-163	-4.12923e-163	-1.03238e-162	0
-4.50765e-163	-7.7338e-164	9.48306e-163	-1.4881e-163	8.84435e-164	4.95482e-163	-1.19891e-163	-1.16861e-162	-3.44346e-163	-5.92061e-163	-9.98541e-163	-6.85828e-163	-1.05133e-163	7.1811e-163	-1.49658e-163	-7.31306e-163	1.79127e-163	9.15833e-164	8.75799e-163	4.74345e-163	3.56926e-163	3.22418e-163	-4.324e-163	5.93334e-163	1.00978e-162	1.31964e-162	-3.81879e-163	2.1356e-163	-4.12923e-163	-1.03238e-162	0
-4.50765e-163	-7.7338e-164	9.48306e-163	-1.4881e-163	8.84435e-164	4.95482e-163	-1.19891e-163	-1.16861e-162	-3.44346e-163	-5.92061e-163	-9.98541e-163	-6.85828e-163	-1.05133e-163	7.1811e-163	-1.49658e-163	-7.31306e-163	1.79127e-163	9.15833e-164	8.75799e-163	4.74345e-163	3.56926e-163	3.22418e-163	-4.324e-163	5.93334e-163	1.00978e-162	1.31964e-162	-3.81879e-163	2.1356e-163	-4.12923e-163	-1.03238e-162	0
-4.50765e-163	-7.7338e-164	9.48306e-163	-1.4881e-163	8.84435e-164	4.95482e-163	-1.19891e-163	-1.16861e-162	-3.44346e-163	-5.92061e-163	-9.98541e-163	-6.85828e-163	-1.05133e-163	7.1811e-163	-1.49658e-163	-7.31306e-163	1.79127e-163	9.15833e-164	8.75799e-163	4.74345e-163	3.56926e-163	3.22418e-163	-4.324e-163	5.93334e-163	1.00978e-162	1.31964e-162	-3.81879e-163	2.1356e-163	-4.12923e-163	-1.03238e-162	0
-4.50765e-163	-7.7338e-164	9.48306e-163	-1.4881e-163	8.84435e-164	4.95482e-163	-1.19891e-163	-1.16861e-162	-3.44346e-163	-5.92061e-163	-9.98541e-163	-6.85828e-163	-1.05133e-163	7.1811e-163	-1.49658e-163	-7.31306e-163	1.79127e-163	9.15833e-164	8.75799e-163	4.74345e-163	3.56926e-163	3.22418e-163	-4.324e-163	5.93334e-163	1.00978e-162	1.31964e-162	-3.81879e-163	2.1356e-163	-4.12923e-163	-1.03238e-162	0
-4.50765e-163	-7.7338e-164	9.48306e-163	-1.4881e-163	8.84435e-164	4.95482e-163	-1.19891e-163	-1.16861e-162	-3.44346e-163	-5.92061e-163	-9.98541e-163	-6.85828e-163	-1.05133e-163	7.1811e-163	-1.49658e-163	-7.31306e-163	1.79127e-163	9.15833e-164	8.75799e-163	4.74345e-163	3.56926e-163	3.22418e-163	-4.324e-163	5.93334e-163	1.00978e-162	1.31964e-162	-3.81879e-163	2.1356e-163	-4.12923e-163	-1.03238e-162	0
-4.50765e-163	-7.7338e-164	9.48306e-163	-1.4881e-163	8.84435e-164	4.95482e-163	-1.19891e-163	-1.16861e-162	-3.44346e-163	-5.92061e-163	-9.98541e-163	-6.85828e-163	-1.05133e-163	7.1811e-163	-1.49658e-163	-7.31306e-163	1.79127e-163	9.15833e-164	8.75799e-163	4.74345e-163	3.56926e-163	3.22418e-163	-4.324e-163	5.93334e-163	1.00978e-162	1.31964e-162	-3.81879e-163	2.1356e-163	-4.12923e-163	-1.03238e-162	0
-4.50765e-163	-7.7338e-164	9.48306e-163	-1.4881e-163	8.84435e-164	4.95482e-163	-1.19891e-163	-1.16861e-162	-3.44346e-163	-5.92061e-163	-9.98541e-163	-6.85828e-163	-1.05133e-163	7.1811e-163	-1.49658e-163	-7.31306e-163	1.79127e-163	9.15833e-164	8.75799e-163	4.74345e-163	3.56926e-163	3.22418e-163	-4.324e-163	5.93334e-163	1.00978e-162	1.31964e-162	-3.81879e-163	2.1356e-163	-4.12923e-163	-1.03238e-162	0
-4.50765e-163	-7.7338e-164	9.48306e-163	-1.4881e-163	8.84435e-164	4.95482e-163	-1.19891e-163	-1.16861e-162	-3.44346e-163	-5.92061e-163	-9.98541e-163	-6.85828e-163	-1.05133e-163	7.1811e-163	-1.49658e-163	-7.31306e-163	1.79127e-163	9.15833e-164	8.75799e-163	4.74345e-163	3.56926e-163	3.22418e-163	-4.324e-163	5.93334e-163	1.00978e-162	1.31964e-162	-3.81879e-163	2.1356e-163	-4.12923e-163	-1.03238e-162	0
-4.50765e-163	-7.7338e-164	9.48306e-163	-1.4881e-163	8.84435e-164	4.95482e-163	-1.19891e-163	-1.16861e-162	-3.44346e-163	-5.92061e-163	-9.98541e-163	-6.85828e-163	-1.05133e-163	7.1811e-163	-1.49658e-163	-7.31306e-163	1.79127e-163	9.15833e-164	8.75799e-163	4.74345e-163	3.56926e-163	3.22418e-163	-4.324e-163	5.93334e-163	1.00978e-162	1.31964e-162	-3.81879e-163	2.1356e-163	-4.12923e-163	-1.03238e-162	0
-4.50765e-163	-7.7338e-164	9.48306e-163	-1.4881e-163	8.84435e-164	4.95482e-163	-1.19891e-163	-1.16861e-162	-3.44346e-163	-5.92061e-163	-9.98541e-163	-6.85828e-163	-1.05133e-163	7.1811e-163	-1.49658e-163	-7.31306e-163	1.79127e-163	9.15833e-164	8.75799e-163	4.74345e-163	3.56926e-163	3.22418e-163	-4.324e-163	5.93334e-163	1.00978e-162	1.31964e-162	-3.81879e-163	2.1356e-163	-4.12923e-163	-1.03238e-162	0
-4.50765e-163	-7.7338e-164	9.48306e-163	-1.4881e-163	8.84435e-164	4.95482e-163	-1.19891e-163	-1.16861e-162	-3.44346e-163	-5.92061e-163	-9.98541e-163	-6.85828e-163	-1.05133e-163	7.1811e-163	-1.49658e-163	-7.31306e-163	1.79127e-163	9.15833e-164	8.75799e-163	4.74345e-163	3.56926e-163	3.22418e-163	-4.324e-163	5.93334e-163	1.00978e-162	1.31964e-162	-3.81879e-163	2.1356e-163	-4.12923e-163	-1.03238e-162	0
-4.50765e-163	-7.7338e-164	9.48306e-163	-1.4881e-163	8.84435e-164	4.95482e-163	-1.19891e-163	-1.16861e-162	-3.44346e-163	-5.92061e-163	-9.98541e-163	-6.85828e-163	-1.05133e-163	7.1811e-163	-1.49658e-163	-7.31306e-163	1.79127e-163	9.15833e-164	8.75799e-163	4.74345e-163	3.56926e-163	3.22418e-163	-4.324e-163	5.93334e-163	1.00978e-162	1.31964e-162	-3.81879e-163	2.1356e-163	-4.12923e-163	-1.03238e-162	0
-4.50765e-163	-7.7338e-164	9.48306e-163	-1.4881e-163	8.84435e-164	4.95482e-163	-1.19891e-163	-1.16861e-162	-3.44346e-163	-5.92061e-163	-9.98541e-163	-6.85828e-163	-1.05133e-163	7.1811e-163	-1.49658e-163	-7.31306e-163	1.79127e-163	9.15833e-164	8.75799e-163	4.74345e-163	3.56926e-163	3.22418e-163	-4.324e-163	5.93334e-163	1.00978e-162	1.31964e-162	-3.81879e-163	2.1356e-163	-4.12923e-163	-1.03238e-162	0
-4.50765e-163	-7.7338e-164	9.48306e-163	-1.4881e-163	8.84435e-164	4.95482e-163	-1.19891e-163	-1.16861e-162	-3.44346e-163	-5.92061e-163	-9.98541e-163	-6.85828e-163	-1.05133e-163	7.1811e-163	-1.49658e-163	-7.31306e-163	1.79127e-163	9.15833e-164	8.75799e-163	4.74345e-163	3.56926e-163	3.22418e-163	-4.324e-163	5.93334e-163	1.00978e-162	1.31964e-162	-3.81879e-163	2.1356e-163	-4.12923e-163	-1.03238e-162	0
-4.50765e-163	-7.7338e-164	9.48306e-163	-1.4881e-163	8.84435e-164	4.95482e-163	-1.19891e-163	-1.16861e-162	-3.44346e-163	-5.92061e-163	-9.98541e-163	-6.85828e-163	-1.05133e-163	7.1811e-163	-1.49658e-163	-7.31306e-163	1.79127e-163	9.15833e-164	8.75799e-163	4.74345e-163	3.56926e-163	3.22418e-163	-4.324e-163	5.93334e-163	1.00978e-162	1.31964e-162	-3.81879e-163	2.1356e-163	-4.12923e-163	-1.03238e-162	0
-4.50765e-163	-7.7338e-164	9.48306e-163	-1.4881e-163	8.84435e-164	4.95482e-163	-1.19891e-163	-1.16861e-162	-3.44346e-163	-5.92061e-163	-9.98541e-163	-6.85828e-163	-1.05133e-163	7.1811e-163	-1.49658e-163	-7.31306e-163	1.79127e-163	9.15833e-164	8.75799e-163	4.74345e-163	3.56926e-163	3.22418e-163	-4.324e-163	5.93334e-163	1.00978e-162	1.31964e-162	-3.81879e-163	2.1356e-163	-4.12923e-163	-1.03238e-162	0
-4.50765e-163	-7.7338e-164	9.48306e-163	-1.4881e-163	8.84435e-164	4.95482e-163	-1.19891e-163	-1.16861e-162	-3.44346e-163	-5.92061e-163	-9.98541e-163	-6.85828e-163	-1.05133e-163	7.1811e-163	-1.49658e-163	-7.31306e-163	1.79127e-163	9.15833e-164	8.75799e-163	4.74345e-163	3.56926e-163	3.22418e-163	-4.324e-163	5.93334e-163	1.00978e-162	1.31964e-162	-3.81879e-163	2.1356e-163	-4.12923e-163	-1.03238e-162	0
-4.50765e-163	-7.7338e-164	9.48306e-163	-1.4881e-163	8.84435e-164	4.95482e-163	-1.19891e-163	-1.16861e-162	-3.44346e-163	-5.92061e-163	-9.98541e-163	-6.85828e-163	-1.05133e-163	7.1811e-163	-1.49658e-163	-7.31306e-163	1.79127e-163	9.15833e-164	8.75799e-163	4.74345e-163	3.56926e-163	3.22418e-163	-4.324e-163	5.93334e-163	1.00978e-162	1.31964e-162	-3.81879e-163	2.1356e-163	-4.12923e-163	-1.03238e-162	0
-4.50765e-163	-7.7338e-164	9.48306e-163	-1.4881e-163	8.84435e-164	4.95482e-163	-1.19891e-163	-1.16861e-162	-3.44346e-163	-5.92061e-163	-9.98541e-163	-6.85828e-163	-1.05133e-163	7.1811e-163	-1.49658e-163	-7.31306e-163	1.79127e-163	9.15833e-164	8.75799e-163	4.74345e-163	3.56926e-163	3.22418e-163	-4.324e-163	5.93334e-163	1.00978e-162	1.31964e-162	-3.81879e-163	2.1356e-163	-4.12923e-163	-1.03238e-162	0
-4.50765e-163	-7.7338e-164	9.48306e-163	-1.4881e-163	8.84435e-164	4.95482e-163	-1.19891e-163	-1.16861e-162	-3.44346e-163	-5.92061e-163	-9.98541e-163	-6.85828e-163	-1.05133e-163	7.1811e-163	-1.49658e-163	-7.31306e-163	1.79127e-163	9.15833e-164	8.75799e-163	4.74345e-163	3.56926e-163	3.22418e-163	-4.324e-163	5.93334e-163	1.00978e-162	1.31964e-162	-3.81879e-163	2.1356e-163	-4.12923e-163	-1.03238e-162	0
-4.50765e-163	-7.7338e-164	9.48306e-163	-1.4881e-163	8.84435e-164	4.95482e-163	-1.19891e-163	-1.16861e-162	-3.44346e-163	-5.92061e-163	-9.98541e-163	-6.85828e-163	-1.05133e-163	7.1811e-163	-1.49658e-163	-7.31306e-163	1.79127e-163	9.15833e-164	8.75799e-163	4.74345e-163	3.56926e-163	3.22418e-163	-4.324e-163	5.93334e-163	1.00978e-162	1.31964e-162	-3.81879e-163	2.1356e-163	-4.12923e-163	-1.03238e-162	0
-4.50765e-163	-7.7338e-164	9.48306e-163	-1.4881e-163	8.84435e-164	4.95482e-163	-1.19891e-163	-1.16861e-162	-3.44346e-163	-5.92061e-163	-9.98541e-163	-6.85828e-163	-1.05133e-163	7.1811e-163	-1.49658e-163	-7.31306e-163	1.79127e-163	9.15833e-164	8.75799e-163	4.74345e-163	3.56926e-163	3.22418e-163	-4.324e-163	5.93334e-163	1.00978e-162	1.31964e-162	-3.81879e-163	2.1356e-163	-4.12923e-163	-1.03238e-162	0
-4.50765e-163	-7.7338e-164	9.48306e-163	-1.4881e-163	8.84435e-164	4.95482e-163	-1.19891e-163	-1.16861e-162	-3.44346e-163	-5.92061e-163	-9.98541e-163	-6.85828e-163	-1.05133e-163	7.1811e-163	-1.49658e-163	-7.31306e-163	1.79127e-163	9.15833e-164	8.75799e-163	4.74345e-163	3.56926e-163	3.22418e-163	-4.324e-163	5.93334e-163	1.00978e-162	1.31964e-162	-3.81879e-163	2.1356e-163	-4.12923e-163	-1.03238e-162	0
-4.50765e-163	-7.7338e-164	9.48306e-163	-1.4881e-163	8.84435e-164	4.95482e-163	-1.19891e-163	-1.16861e-162	-3.44346e-163	-5.92061e-163	-9.98541e-163	-6.85828e-163	-1.05133e-163	7.1811e-163	-1.49658e-163	-7.31306e-163	1.79127e-163	9.15833e-164	8.75799e-163	4.74345e-163	3.56926e-163	3.22418e-163	-4.324e-163	5.93334e-163	1.00978e-162	1.31964e-162	-3.81879e-163	2.1356e-163	-4.12923e-163	-1.03238e-162	0
-4.50765e-163	-7.7338e-164	9.48306e-163	-1.4881e-163	8.84435e-164	4.95482e-163	-1.19891e-163	-1.16861e-162	-3.44346e-163	-5.92061e-163	-9.98541e-163	-6.85828e-163	-1.05133e-163	7.1811e-163	-1.49658e-163	-7.31306e-163	1.79127e-163	9.15833e-164	8.75799e-163	4.74345e-163	3.56926e-163	3.22418e-163	-4.324e-163	5.93334e-163	1.00978e-162	1.31964e-162	-3.81879e-163	2.1356e-163	-4.12923e-163	-1.03238e-162	0
-4.50765e-163	-7.7338e-164	9.48306e-163	-1.4881e-163	8.84435e-164	4.95482e-163	-1.19891e-163	-1.16861e-162	-3.44346e-163	-5.92061e-163	-9.98541e-163	-6.85828e-163	-1.05133e-163	7.1811e-163	-1.49658e-163	-7.31306e-163	1.79127e-163	9.15833e-164	8.75799e-163	4.74345e-163	3.56926e-163	3.22418e-163	-4.324e-163	5.93334e-163	1.00978e-162	1.31964e-162	-3.81879e-163	2.1356e-163	-4.12923e-163	-1.03238e-162	0
-4.50765e-163	-7.7338e-164	9.48306e-163	-1.4881e-163	8.84435e-164	4.95482e-163	-1.19891e-163	-1.16861e-162	-3.44346e-163	-5.92061e-163	-9.98541e-163	-6.85828e-163	-1.05133e-163	7.1811e-163	-1.49658e-163	-7.31306e-163	1.79127e-163	9.15833e-164	8.75799e-163	4.74345e-163	3.56926e-163	3.22418e-163	-4.324e-163	5.93334e-163	1.00978e-162	1.31964e-162	-3.81879e-163	2.1356e-163	-4.12923e-163	-1.03238e-162	0
-4.50765e-163	-7.7338e-164	9.48306e-163	-1.4881e-163	8.84435e-164	4.95482e-163	-1.19891e-163	-1.16861e-162	-3.44346e-163	-5.92061e-163	-9.98541e-163	-6.85828e-163	-1.05133e-163	7.1811e-163	-1.49658e-163	-7.31306e-163	1.79127e-163	9.15833e-164	8.75799e-163	4.74345e-163	3.56926e-163	3.22418e-163	-4.324e-163	5.93334e-163	1.00978e-162	1.31964e-162	-3.81879e-163	2.1356e-163	-4.12923e-163	-1.03238e-162	0
-4.50765e-163	-7.7338e-164	9.48306e-163	-1.4881e-163	8.84435e-164	4.95482e-163	-1.19891e-163	-1.16861e-162	-3.44346e-163	-5.92061e-163	-9.98541e-163	-6.85828e-163	-1.05133e-163	7.1811e-163	-1.49658e-163	-7.31306e-163	1.79127e-163	9.15833e-164	8.75799e-163	4.74345e-163	3.56926e-163	3.22418e-163	-4.324e-163	5.93334e-163	1.00978e-162	1.31964e-162	-3.81879e-163	2.1356e-163	-4.12923e-163	-1.03238e-162	0
-4.50765e-163	-7.7338e-164	9.48306e-163	-1.4881e-163	8.84435e-164	4.95482e-163	-1.19891e-163	-1.16861e-162	-3.44346e-163	-5.92061e-163	-9.98541e-163	-6.85828e-163	-1.05133e-163	7.1811e-163	-1.49658e-163	-7.31306e-163	1.79127e-163	9.15833e-164	8.75799e-163	4.74345e-163	3.56926e-163	3.22418e-163	-4.324e-163	5.93334e-163	1.00978e-162	1.31964e-162	-3.81879e-163	2.1356e-163	-4.12923e-163	-1.03238e-162	0
-4.50765e-163	-7.7338e-164	9.48306e-163	-1.4881e-163	8.84435e-164	4.95482e-163	-1.19891e-163	-1.16861e-162	-3.44346e-163	-5.92061e-163	-9.98541e-163	-6.85828e-163	-1.05133e-163	7.1811e-163	-1.49658e-163	-7.31306e-163	1.79127e-163	9.15833e-164	8.75799e-163	4.74345e-163	3.56926e-163	3.22418e-163	-4.324e-163	5.93334e-163	1.00978e-162	1.31964e-162	-3.81879e-163	2.1356e-163	-4.12923e-163	-1.03238e-162	0
-4.50765e-163	-7.7338e-164	9.48306e-163	-1.4881e-163	8.84435e-164	4.95482e-163	-1.19891e-163	-1.16861e-162	-3.44346e-163	-5.92061e-163	-9.98541e-163	-6.85828e-163	-1.05133e-163	7.1811e-163	-1.49658e-163	-7.31306e-163	1.79127e-163	9.15833e-164	8.75799e-163	4.74345e-163	3.56926e-163	3.22418e-163	-4.324e-163	5.93334e-163	1.00978e-162	1.31964e-162	-3.81879e-163	2.1356e-163	-4.12923e-163	-1.03238e-162	0
-4.50765e-163	-7.7338e-164	9.48306e-163	-1.4881e-163	8.84435e-164	4.95482e-163	-1.19891e-163	-1.16861e-162	-3.44346e-163	-5.92061e-163	-9.98541e-163	-6.85828e-163	-1.05133e-163	7.1811e-163	-1.49658e-163	-7.31306e-163	1.79127e-163	9.15833e-164	8.75799e-163	4.74345e-163	3.56926e-163	3.22418e-163	-4.324e-163	5.93334e-163	1.00978e-162	1.31964e-162	-3.81879e-163	2.1356e-163	-4.12923e-163	-1.03238e-162	0
-4.50765e-163	-7.7338e-164	9.48306e-163	-1.4881e-163	8.84435e-164	4.95482e-163	-1.19891e-163	-1.16861e-162	-3.44346e-163	-5.92061e-163	-9.98541e-163	-6.85828e-163	-1.05133e-163	7.1811e-163	-1.49658e-163	-7.31306e-163	1.79127e-163	9.15833e-164	8.75799e-163	4.74345e-163	3.56926e-163	3.22418e-163	-4.324e-163	5.93334e-163	1.00978e-162	1.31964e-162	-3.81879e-163	2.1356e-163	-4.12923e-163	-1.03238e-162	0
-4.50765e-163	-7.7338e-164	9.48306e-163	-1.4881e-163	8.84435e-164	4.95482e-163	-1.19891e-163	-1.16861e-162	-3.44346e-163	-5.92061e-163	-9.98541e-163	-6.85828e-163	-1.05133e-163	7.1811e-163	-1.49658e-163	-7.31306e-163	1.79127e-163	9.15833e-164	8.75799e-163	4.74345e-163	3.56926e-163	3.22418e-163	-4.324e-163	5.93334e-163	1.00978e-162	1.31964e-162	-3.81879e-163	2.1356e-163	-4.12923e-163	-1.03238e-162	0
-4.50765e-163	-7.7338e-164	9.48306e-163	-1.4881e-163	8.84435e-164	4.95482e-163	-1.19891e-163	-1.16861e-162	-3.44346e-163	-5.92061e-163	-9.98541e-163	-6.85828e-163	-1.05133e-163	7.1811e-163	-1.49658e-163	-7.31306e-163	1.79127e-163	9.15833e-164	8.75799e-163	4.74345e-163	3.56926e-163	3.22418e-163	-4.324e-163	5.93334e-163	1.00978e-162	1.31964e-162	-3.81879e-163	2.1356e-163	-4.12923e-163	-1.03238e-162	0
-4.50765e-163	-7.7338e-164	9.48306e-163	-1.4881e-163	8.84435e-164	4.95482e-163	-1.19891e-163	-1.16861e-162	-3.44346e-163	-5.92061e-163	-9.98541e-163	-6.85828e-163	-1.05133e-163	7.1811e-163	-1.49658e-163	-7.31306e-163	1.79127e-163	9.15833e-164	8.75799e-163	4.74345e-163	3.56926e-163	3.22418e-163	-4.324e-163	5.93334e-163	1.00978e-162	1.31964e-162	-3.81879e-163	2.1356e-163	-4.12923e-163	-1.03238e-162	0
-4.50765e-163	-7.7338e-164	9.48306e-163	-1.4881e-163	8.84435e-164	4.95482e-163	-1.19891e-163	-1.16861e-162	-3.44346e-163	-5.92061e-163	-9.98541e-163	-6.85828e-163	-1.05133e-163	7.1811e-163	-1.49658e-163	-7.31306e-163	1.79127e-163	9.15833e-164	8.75799e-163	4.74345e-163	3.56926e-163	3.22418e-163	-4.324e-163	5.93334e-163	1.00978e-162	1.31964e-162	-3.81879e-163	2.1356e-163	-4.12923e-163	-1.03238e-162	0
-4.50765e-163	-7.7338e-164	9.48306e-163	-1.4881e-163	8.84435e-164	4.95482e-163	-1.19891e-163	-1.16861e-162	-3.44346e-163	-5.92061e-163	-9.98541e-163	-6.85828e-163	-1.05133e-163	7.1811e-163	-1.49658e-163	-7.31306e-163	1.79127e-163	9.15833e-164	8.75799e-163	4.74345e-163	3.56926e-163	3.22418e-163	-4.324e-163	5.93334e-163	1.00978e-162	1.31964e-162	-3.81879e-163	2.1356e-163	-4.12923e-163	-1.03238e-162	0
-4.50765e-163	-7.7338e-164	9.48306e-163	-1.4881e-163	8.84435e-164	4.95482e-163	-1.19891e-163	-1.16861e-162	-3.44346e-163	-5.92061e-163	-9.98541e-163	-6.85828e-163	-1.05133e-163	7.1811e-163	-1.49658e-163	-7.31306e-163	1.79127e-163	9.15833e-164	8.75799e-163	4.74345e-163	3.56926e-163	3.22418e-163	-4.324e-163	5.93334e-163	1.00978e-162	1.31964e-162	-3.81879e-163	2.1356e-163	-4.12923e-163	-1.03238e-162	0
-4.50765e-163	-7.7338e-164	9.48306e-163	-1.4881e-163	8.84435e-164	4.95482e-163	-1.19891e-163	-1.16861e-162	-3.44346e-163	-5.92061e-163	-9.98541e-163	-6.85828e-163	-1.05133e-163	7.1811e-163	-1.49658e-163	-7.31306e-163	1.79127e-163	9.15833e-164	8.75799e-163	4.74345e-163	3.56926e-163	3.22418e-163	-4.324e-163	5.93334e-163	1.00978e-162	1.31964e-162	-3.81879e-163	2.1356e-163	-4.12923e-163	-1.03238e-162	0
-4.50765e-163	-7.7338e-164	9.48306e-163	-1.4881e-163	8.84435e-164	4.95482e-163	-1.19891e-163	-1.16861e-162	-3.44346e-163	-5.92061e-163	-9.98541e-163	-6.85828e-163	-1.05133e-163	7.1811e-163	-1.49658e-163	-7.31306e-163	1.79127e-163	9.15833e-164	8.75799e-163	4.74345e-163	3.56926e-163	3.22418e-163	-4.324e-163	5.93334e-163	1.00978e-162	1.31964e-162	-3.81879e-163	2.1356e-163	-4.12923e-163	-1.03238e-162	0
-4.50765e-163	-7.7338e-164	9.48306e-163	-1.4881e-163	8.84435e-164	4.95482e-163	-1.19891e-163	-1.16861e-162	-3.44346e-163	-5.92061e-163	-9.98541e-163	-6.85828e-163	-1.05133e-163	7.1811e-163	-1.49658e-163	-7.31306e-163	1.79127e-163	9.15833e-164	8.75799e-163	4.74345e-163	3.56926e-163	3.22418e-163	-4.324e-163	5.93334e-163	1.00978e-162	1.31964e-162	-3.81879e-163	2.1356e-163	-4.12923e-163	-1.03238e-162	0
-4.50765e-163	-7.7338e-164	9.48306e-163	-1.4881e-163	8.84435e-164	4.95482e-163	-1.19891e-163	-1.16861e-162	-3.44346e-163	-5.92061e-163	-9.98541e-163	-6.85828e-163	-1.05133e-163	7.1811e-163	-1.49658e-163	-7.31306e-163	1.79127e-163	9.15833e-164	8.75799e-163	4.74345e-163	3.56926e-163	3.22418e-163	-4.324e-163	5.93334e-163	1.00978e-162	1.31964e-162	-3.81879e-163	2.1356e-163	-4.12923e-163	-1.03238e-162	0
-4.50765e-163	-7.7338e-164	9.48306e-163	-1.4881e-163	8.84435e-164	4.95482e-163	-1.19891e-163	-1.16861e-162	-3.44346e-163	-5.92061e-163	-9.98541e-163	-6.85828e-163	-1.05133e-163	7.1811e-163	-1.49658e-163	-7.31306e-163	1.79127e-163	9.15833e-164	8.75799e-163	4.74345e-163	3.56926e-163	3.22418e-163	-4.324e-163	5.93334e-163	1.00978e-162	1.31964e-162	-3.81879e-163	2.1356e-163	-4.12923e-163	-1.03238e-162	0
-4.50765e-163	-7.7338e-164	9.48306e-163	-1.4881e-163	8.84435e-164	4.95482e-163	-1.19891e-163	-1.16861e-162	-3.44346e-163	-5.92061e-163	-9.98541e-163	-6.85828e-163	-1.05133e-163	7.1811e-163	-1.49658e-163	-7.31306e-163	1.79127e-163	9.15833e-164	8.75799e-163	4.74345e-163	3.56926e-163	3.22418e-163	-4.324e-163	5.93334e-163	1.00978e-162	1.31964e-162	-3.81879e-163	2.1356e-163	-4.12923e-163	-1.03238e-162	0
-4.50765e-163	-7.7338e-164	9.48306e-163	-1.4881e-163	8.84435e-164	4.95482e-163	-1.19891e-163	-1.16861e-162	-3.44346e-163	-5.92061e-163	-9.98541e-163	-6.85828e-163	-1.05133e-163	7.1811e-163	-1.49658e-163	-7.31306e-163	1.79127e-163	9.15833e-164	8.75799e-163	4.74345e-163	3.56926e-163	3.22418e-163	-4.324e-163	5.93334e-163	1.00978e-162	1.31964e-162	-3.81879e-163	2.1356e-163	-4.12923e-163	-1.03238e-162	0
-4.50765e-163	-7.7338e-164	9.48306e-163	-1.4881e-163	8.84435e-164	4.95482e-163	-1.19891e-163	-1.16861e-162	-3.44346e-163	-5.92061e-163	-9.98541e-163	-6.85828e-163	-1.05133e-163	7.1811e-163	-1.49658e-163	-7.31306e-163	1.79127e-163	9.15833e-164	8.75799e-163	4.74345e-163	3.56926e-163	3.22418e-163	-4.324e-163	5.93334e-163	1.00978e-162	1.31964e-162	-3.81879e-163	2.1356e-163	-4.12923e-163	-1.03238e-162	0
-4.50765e-163	-7.7338e-164	9.48306e-163	-1.4881e-163	8.84435e-164	4.95482e-163	-1.19891e-163	-1.16861e-162	-3.44346e-163	-5.92061e-163	-9.98541e-163	-6.85828e-163	-1.05133e-163	7.1811e-163	-1.49658e-163	-7.31306e-163	1.79127e-163	9.15833e-164	8.75799e-163	4.74345e-163	3.56926e-163	3.22418e-163	-4.324e-163	5.93334e-163	1.00978e-162	1.31964e-162	-3.81879e-163	2.1356e-163	-4.12923e-163	-1.03238e-162	0
-4.50765e-163	-7.7338e-164	9.48306e-163	-1.4881e-163	8.84435e-164	4.95482e-163	-1.19891e-163	-1.16861e-162	-3.44346e-163	-5.92061e-163	-9.98541e-163	-6.85828e-163	-1.05133e-163	7.1811e-163	-1.49658e-163	-7.31306e-163	1.79127e-163	9.15833e-164	8.75799e-163	4.74345e-163	3.56926e-163	3.22418e-163	-4.324e-163	5.93334e-163	1.00978e-162	1.31964e-162	-3.81879e-163	2.1356e-163	-4.12923e-163	-1.03238e-162	0
-4.50765e-163	-7.7338e-164	9.48306e-163	-1.4881e-163	8.84435e-164	4.95482e-163	-1.19891e-163	-1.16861e-162	-3.44346e-163	-5.92061e-163	-9.98541e-163	-6.85828e-163	-1.05133e-163	7.1811e-163	-1.49658e-163	-7.31306e-163	1.79127e-163	9.15833e-164	8.75799e-163	4.74345e-163	3.56926e-163	3.22418e-163	-4.324e-163	5.93334e-163	1.00978e-162	1.31964e-162	-3.81879e-163	2.1356e-163	-4.12923e-163	-1.03238e-162	0
-4.50765e-163	-7.7338e-164	9.48306e-163	-1.4881e-163	8.84435e-164	4.95482e-163	-1.19891e-163	-1.16861e-162	-3.44346e-163	-5.92061e-163	-9.98541e-163	-6.85828e-163	-1.05133e-163	7.1811e-163	-1.49658e-163	-7.31306e-163	1.79127e-163	9.15833e-164	8.75799e-163	4.74345e-163	3.56926e-163	3.22418e-163	-4.324e-163	5.93334e-163	1.00978e-162	1.31964e-162	-3.81879e-163	2.1356e-163	-4.12923e-163	-1.03238e-162	0
-4.50765e-163	-7.7338e-164	9.48306e-163	-1.4881e-163	8.84435e-164	4.95482e-163	-1.19891e-163	-1.16861e-162	-3.44346e-163	-5.92061e-163	-9.98541e-163	-6.85828e-163	-1.05133e-163	7.1811e-163	-1.49658e-163	-7.31306e-163	1.79127e-163	9.15833e-164	8.75799e-163	4.74345e-163	3.56926e-163	3.22418e-163	-4.324e-163	5.93334e-163	1.00978e-162	1.31964e-162	-3.81879e-163	2.1356e-163	-4.12923e-163	-1.03238e-162	0
-4.50765e-163	-7.7338e-164	9.48306e-163	-1.4881e-163	8.84435e-164	4.95482e-163	-1.19891e-163	-1.16861e-162	-3.44346e-163	-5.92061e-163	-9.98541e-163	-6.85828e-163	-1.05133e-163	7.1811e-163	-1.49658e-163	-7.31306e-163	1.79127e-163	9.15833e-164	8.75799e-163	4.74345e-163	3.56926e-163	3.22418e-163	-4.324e-163	5.93334e-163	1.00978e-162	1.31964e-162	-3.81879e-163	2.1356e-163	-4.12923e-163	-1.03238e-162	0
-4.50765e-163	-7.7338e-164	9.48306e-163	-1.4881e-163	8.84435e-164	4.95482e-163	-1.19891e-163	-1.16861e-162	-3.44346e-163	-5.92061e-163	-9.98541e-163	-6.85828e-163	-1.05133e-163	7.1811e-163	-1.49658e-163	-7.31306e-163	1.79127e-163	9.15833e-164	8.75799e-163	4.74345e-163	3.56926e-163	3.22418e-163	-4.324e-163	5.93334e-163	1.00978e-162	1.31964e-162	-3.81879e-163	2.1356e-163	-4.12923e-163	-1.03238e-162	0
-4.50765e-163	-7.7338e-164	9.48306e-163	-1.4881e-163	8.84435e-164	4.95482e-163	-1.19891e-163	-1.16861e-162	-3.44346e-163	-5.92061e-163	-9.98541e-163	-6.85828e-163	-1.05133e-163	7.1811e-163	-1.49658e-163	-7.31306e-163	1.79127e-163	9.15833e-164	8.75799e-163	4.74345e-163	3.56926e-163	3.22418e-163	-4.324e-163	5.93334e-163	1.00978e-162	1.31964e-162	-3.81879e-163	2.1356e-163	-4.12923e-163	-1.03238e-162	0
-4.50765e-163	-7.7338e-164	9.48306e-163	-1.4881e-163	8.84435e-164	4.95482e-163	-1.19891e-163	-1.16861e-162	-3.44346e-163	-5.92061e-163	-9.98541e-163	-6.85828e-163	-1.05133e-163	7.1811e-163	-1.49658e-163	-7.31306e-163	1.79127e-163	9.15833e-164	8.75799e-163	4.74345e-163	3.56926e-163	3.22418e-163	-4.324e-163	5.93334e-163	1.00978e-162	1.31964e-162	-3.81879e-163	2.1356e-163	-4.12923e-163	-1.03238e-162	0
-4.50765e-163	-7.7338e-164	9.48306e-163	-1.4881e-163	8.84435e-164	4.95482e-163	-1.19891e-163	-1.16861e-162	-3.44346e-163	-5.92061e-163	-9.98541e-163	-6.85828e-163	-1.05133e-163	7.1811e-163	-1.49658e-163	-7.31306e-163	1.79127e-163	9.15833e-164	8.75799e-163	4.74345e-163	3.56926e-163	3.22418e-163	-4.324e-163	5.93334e-163	1.00978e-162	1.31964e-162	-3.81879e-163	2.1356e-163	-4.12923e-163	-1.03238e-162	0
-4.50765e-163	-7.7338e-164	9.48306e-163	-1.4881e-163	8.84435e-164	4.95482e-163	-1.19891e-163	-1.16861e-162	-3.44346e-163	-5.92061e-163	-9.98541e-163	-6.85828e-163	-1.05133e-163	7.1811e-163	-1.49658e-163	-7.31306e-163	1.79127e-163	9.15833e-164	8.75799e-163	4.74345e-163	3.56926e-163	3.22418e-163	-4.324e-163	5.93334e-163	1.00978e-162	1.31964e-162	-3.81879e-163	2.1356e-163	-4.12923e-163	-1.03238e-162	0
-4.50765e-163	-7.7338e-164	9.48306e-163	-1.4881e-163	8.84435e-164	4.95482e-163	-1.19891e-163	-1.16861e-162	-3.44346e-163	-5.92061e-163	-9.98541e-163	-6.85828e-163	-1.05133e-163	7.1811e-163	-1.49658e-163	-7.31306e-163	1.79127e-163	9.15833e-164	8.75799e-163	4.74345e-163	3.56926e-163	3.22418e-163	-4.324e-163	5.93334e-163	1.00978e-162	1.31964e-162	-3.81879e-163	2.1356e-163	-4.12923e-163	-1.03238e-162	0
-4.50765e-163	-7.7338e-164	9.48306e-163	-1.4881e-163	8.84435e-164	4.95482e-163	-1.19891e-163	-1.16861e-162	-3.44346e-163	-5.92061e-163	-9.98541e-163	-6.85828e-163	-1.05133e-163	7.1811e-163	-1.49658e-163	-7.31306e-163	1.79127e-163	9.15833e-164	8.75799e-163	4.74345e-163	3.56926e-163	3.22418e-163	-4.324e-163	5.93334e-163	1.00978e-162	1.31964e-162	-3.81879e-163	2.1356e-163	-4.12923e-163	-1.03238e-162	0
-4.50765e-163	-7.7338e-164	9.48306e-163	-1.4881e-163	8.84435e-164	4.95482e-163	-1.19891e-163	-1.16861e-162	-3.44346e-163	-5.92061e-163	-9.98541e-163	-6.85828e-163	-1.05133e-163	7.1811e-163	-1.49658e-163	-7.31306e-163	1.79127e-163	9.15833e-164	8.75799e-163	4.74345e-163	3.56926e-163	3.22418e-163	-4.324e-163	5.93334e-163	1.00978e-162	1.31964e-162	-3.81879e-163	2.1356e-163	-4.12923e-163	-1.03238e-162	0
-4.50765e-163	-7.7338e-164	9.48306e-163	-1.4881e-163	8.84435e-164	4.95482e-163	-1.19891e-163	-1.16861e-162	-3.44346e-163	-5.92061e-163	-9.98541e-163	-6.85828e-163	-1.05133e-163	7.1811e-163	-1.49658e-163	-7.31306e-163	1.79127e-163	9.15833e-164	8.75799e-163	4.74345e-163	3.56926e-163	3.22418e-163	-4.324e-163	5.93334e-163	1.00978e-162	1.31964e-162	-3.81879e-163	2.1356e-163	-4.12923e-163	-1.03238e-162	0
-4.50765e-163	-7.7338e-164	9.48306e-163	-1.4881e-163	8.84435e-164	4.95482e-163	-1.19891e-163	-1.16861e-162	-3.44346e-163	-5.92061e-163	-9.98541e-163	-6.85828e-163	-1.05133e-163	7.1811e-163	-1.49658e-163	-7.31306e-163	1.79127e-163	9.15833e-164	8.75799e-163	4.74345e-163	3.56926e-163	3.22418e-163	-4.324e-163	5.93334e-163	1.00978e-162	1.31964e-162	-3.81879e-163	2.1356e-163	-4.12923e-163	-1.03238e-162	0
-4.50765e-163	-7.7338e-164	9.48306e-163	-1.4881e-163	8.84435e-164	4.95482e-163	-1.19891e-163	-1.16861e-162	-3.44346e-163	-5.92061e-163	-9.98541e-163	-6.85828e-163	-1.05133e-163	7.1811e-163	-1.49658e-163	-7.31306e-163	1.79127e-163	9.15833e-164	8.75799e-163	4.74345e-163	3.56926e-163	3.22418e-163	-4.324e-163	5.93334e-163	1.00978e-162	1.31964e-162	-3.81879e-163	2.1356e-163	-4.12923e-163	-1.03238e-162	0
-4.50765e-163	-7.7338e-164	9.48306e-163	-1.4881e-163	8.84435e-164	4.95482e-163	-1.19891e-163	-1.16861e-162	-3.44346e-163	-5.92061e-163	-9.98541e-163	-6.85828e-163	-1.05133e-163	7.1811e-163	-1.49658e-163	-7.31306e-163	1.79127e-163	9.15833e-164	8.75799e-163	4.74345e-163	3.56926e-163	3.22418e-163	-4.324e-163	5.93334e-163	1.00978e-162	1.31964e-162	-3.81879e-163	2.1356e-163	-4.12923e-163	-1.03238e-162	0
-4.50765e-163	-7.7338e-164	9.48306e-163	-1.4881e-163	8.84435e-164	4.95482e-163	-1.19891e-163	-1.16861e-162	-3.44346e-163	-5.92061e-163	-9.98541e-163	-6.85828e-163	-1.05133e-163	7.1811e-163	-1.49658e-163	-7.31306e-163	1.79127e-163	9.15833e-164	8.75799e-163	4.74345e-163	3.56926e-163	3.22418e-163	-4.324e-163	5.93334e-163	1.00978e-162	1.31964e-162	-3.81879e-163	2.1356e-163	-4.12923e-163	-1.03238e-162	0
-4.50765e-163	-7.7338e-164	9.48306e-163	-1.4881e-163	8.84435e-164	4.95482e-163	-1.19891e-163	-1.16861e-162	-3.44346e-163	-5.92061e-163	-9.98541e-163	-6.85828e-163	-1.05133e-163	7.1811e-163	-1.49658e-163	-7.31306e-163	1.79127e-163	9.15833e-164	8.75799e-163	4.74345e-163	3.56926e-163	3.22418e-163	-4.324e-163	5.93334e-163	1.00978e-162	1.31964e-162	-3.81879e-163	2.1356e-163	-4.12923e-163	-1.03238e-162	0
-4.50765e-163	-7.7338e-164	9.48306e-163	-1.4881e-163	8.84435e-164	4.95482e-163	-1.19891e-163	-1.16861e-162	-3.44346e-163	-5.92061e-163	-9.98541e-163	-6.85828e-163	-1.05133e-163	7.1811e-163	-1.49658e-163	-7.31306e-163	1.79127e-163	9.15833e-164	8.75799e-163	4.74345e-163	3.56926e-163	3.22418e-163	-4.324e-163	5.93334e-163	1.00978e-162	1.31964e-162	-3.81879e-163	2.1356e-163	-4.12923e-163	-1.03238e-162	0
-4.50765e-163	-7.7338e-164	9.48306e-163	-1.4881e-163	8.84435e-164	4.95482e-163	-1.19891e-163	-1.16861e-162	-3.44346e-163	-5.92061e-163	-9.98541e-163	-6.85828e-163	-1.05133e-163	7.1811e-163	-1.49658e-163	-7.31306e-163	1.79127e-163	9.15833e-164	8.75799e-163	4.74345e-163	3.56926e-163	3.22418e-163	-4.324e-163	5.93334e-163	1.00978e-162	1.31964e-162	-3.81879e-163	2.1356e-163	-4.12923e-163	-1.03238e-162	0
-4.50765e-163	-7.7338e-164	9.48306e-163	-1.4881e-163	8.84435e-164	4.95482e-163	-1.19891e-163	-1.16861e-162	-3.44346e-163	-5.92061e-163	-9.98541e-163	-6.85828e-163	-1.05133e-163	7.1811e-163	-1.49658e-163	-7.31306e-163	1.79127e-163	9.15833e-164	8.75799e-163	4.74345e-163	3.56926e-163	3.22418e-163	-4.324e-163	5.93334e-163	1.00978e-162	1.31964e-162	-3.81879e-163	2.1356e-163	-4.12923e-163	-1.03238e-162	0
-4.50765e-163	-7.7338e-164	9.48306e-163	-1.4881e-163	8.84435e-164	4.95482e-163	-1.19891e-163	-1.16861e-162	-3.44346e-163	-5.92061e-163	-9.98541e-163	-6.85828e-163	-1.05133e-163	7.1811e-163	-1.49658e-163	-7.31306e-163	1.79127e-163	9.15833e-164	8.75799e-163	4.74345e-163	3.56926e-163	3.22418e-163	-4.324e-163	5.93334e-163	1.00978e-162	1.31964e-162	-3.81879e-163	2.1356e-163	-4.12923e-163	-1.03238e-162	0
-4.50765e-163	-7.7338e-164	9.48306e-163	-1.4881e-163	8.84435e-164	4.95482e-163	-1.19891e-163	-1.16861e-162	-3.44346e-163	-5.92061e-163	-9.98541e-163	-6.85828e-163	-1.05133e-163	7.1811e-163	-1.49658e-163	-7.31306e-163	1.79127e-163	9.15833e-164	8.75799e-163	4.74345e-163	3.56926e-163	3.22418e-163	-4.324e-163	5.93334e-163	1.00978e-162	1.31964e-162	-3.81879e-163	2.1356e-163	-4.12923e-163	-1.03238e-162	0
-4.50765e-163	-7.7338e-164	9.48306e-163	-1.4881e-163	8.84435e-164	4.95482e-163	-1.19891e-163	-1.16861e-162	-3.44346e-163	-5.92061e-163	-9.98541e-163	-6.85828e-163	-1.05133e-163	7.1811e-163	-1.49658e-163	-7.31306e-163	1.79127e-163	9.15833e-164	8.75799e-163	4.74345e-163	3.56926e-163	3.22418e-163	-4.324e-163	5.93334e-163	1.00978e-162	1.31964e-162	-3.81879e-163	2.1356e-163	-4.12923e-163	-1.03238e-162	0
-4.50765e-163	-7.7338e-164	9.48306e-163	-1.4881e-163	8.84435e-164	4.95482e-163	-1.19891e-163	-1.16861e-162	-3.44346e-163	-5.92061e-163	-9.98541e-163	-6.85828e-163	-1.05133e-163	7.1811e-163	-1.49658e-163	-7.31306e-163	1.79127e-163	9.15833e-164	8.75799e-163	4.74345e-163	3.56926e-163	3.22418e-163	-4.324e-163	5.93334e-163	1.00978e-162	1.31964e-162	-3.81879e-163	2.1356e-163	-4.12923e-163	-1.03238e-162	0
-4.50765e-163	-7.7338e-164	9.48306e-163	-1.4881e-163	8.84435e-164	4.95482e-163	-1.19891e-163	-1.16861e-162	-3.44346e-163	-5.92061e-163	-9.98541e-163	-6.85828e-163	-1.05133e-163	7.1811e-163	-1.49658e-163	-7.31306e-163	1.79127e-163	9.15833e-164	8.75799e-163	4.74345e-163	3.56926e-163	3.22418e-163	-4.324e-163	5.93334e-163	1.00978e-162	1.31964e-162	-3.81879e-163	2.1356e-163	-4.12923e-163	-1.03238e-162	0
-4.50765e-163	-7.7338e-164	9.48306e-163	-1.4881e-163	8.84435e-164	4.95482e-163	-1.19891e-163	-1.16861e-162	-3.44346e-163	-5.92061e-163	-9.98541e-163	-6.85828e-163	-1.05133e-163	7.1811e-163	-1.49658e-163	-7.31306e-163	1.79127e-163	9.15833e-164	8.75799e-163	4.74345e-163	3.56926e-163	3.22418e-163	-4.324e-163	5.93334e-163	1.00978e-162	1.31964e-162	-3.81879e-163	2.1356e-163	-4.12923e-163	-1.03238e-162	0
-4.50765e-163	-7.7338e-164	9.48306e-163	-1.4881e-163	8.84435e-164	4.95482e-163	-1.19891e-163	-1.16861e-162	-3.44346e-163	-5.92061e-163	-9.98541e-163	-6.85828e-163	-1.05133e-163	7.1811e-163	-1.49658e-163	-7.31306e-163	1.79127e-163	9.15833e-164	8.75799e-163	4.74345e-163	3.56926e-163	3.22418e-163	-4.324e-163	5.93334e-163	1.00978e-162	1.31964e-162	-3.81879e-163	2.1356e-163	-4.12923e-163	-1.03238e-162	0
-4.50765e-163	-7.7338e-164	9.48306e-163	-1.4881e-163	8.84435e-164	4.95482e-163	-1.19891e-163	-1.16861e-162	-3.44346e-163	-5.92061e-163	-9.98541e-163	-6.85828e-163	-1.05133e-163	7.1811e-163	-1.49658e-163	-7.31306e-163	1.79127e-163	9.15833e-164	8.75799e-163	4.74345e-163	3.56926e-163	3.22418e-163	-4.324e-163	5.93334e-163	1.00978e-162	1.31964e-162	-3.81879e-163	2.1356e-163	-4.12923e-163	-1.03238e-162	0
-4.50765e-163	-7.7338e-164	9.48306e-163	-1.4881e-163	8.84435e-164	4.95482e-163	-1.19891e-163	-1.16861e-162	-3.44346e-163	-5.92061e-163	-9.98541e-163	-6.85828e-163	-1.05133e-163	7.1811e-163	-1.49658e-163	-7.31306e-163	1.79127e-163	9.15833e-164	8.75799e-163	4.74345e-163	3.56926e-163	3.22418e-163	-4.324e-163	5.93334e-163	1.00978e-162	1.31964e-162	-3.81879e-163	2.1356e-163	-4.12923e-163	-1.03238e-162	0
-4.50765e-163	-7.7338e-164	9.48306e-163	-1.4881e-163	8.84435e-164	4.95482e-163	-1.19891e-163	-1.16861e-162	-3.44346e-163	-5.92061e-163	-9.98541e-163	-6.85828e-163	-1.05133e-163	7.1811e-163	-1.49658e-163	-7.31306e-163	1.79127e-163	9.15833e-164	8.75799e-163	4.74345e-163	3.56926e-163	3.22418e-163	-4.324e-163	5.93334e-163	1.00978e-162	1.31964e-162	-3.81879e-163	2.1356e-163	-4.12923e-163	-1.03238e-162	0
-4.50765e-163	-7.7338e-164	9.48306e-163	-1.4881e-163	8.84435e-164	4.95482e-163	-1.19891e-163	-1.16861e-162	-3.44346e-163	-5.92061e-163	-9.98541e-163	-6.85828e-163	-1.05133e-163	7.1811e-163	-1.49658e-163	-7.31306e-163	1.79127e-163	9.15833e-164	8.75799e-163	4.74345e-163	3.56926e-163	3.22418e-163	-4.324e-163	5.93334e-163	1.00978e-162	1.31964e-162	-3.81879e-163	2.1356e-163	-4.12923e-163	-1.03238e-162	0
-4.50765e-163	-7.7338e-164	9.48306e-163	-1.4881e-163	8.84435e-164	4.95482e-163	-1.19891e-163	-1.16861e-162	-3.44346e-163	-5.92061e-163	-9.98541e-163	-6.85828e-163	-1.05133e-163	7.1811e-163	-1.49658e-163	-7.31306e-163	1.79127e-163	9.15833e-164	8.75799e-163	4.74345e-163	3.56926e-163	3.22418e-163	-4.324e-163	5.93334e-163	1.00978e-162	1.31964e-162	-3.81879e-163	2.1356e-163	-4.12923e-163	-1.03238e-162	0
-4.50765e-163	-7.7338e-164	9.48306e-163	-1.4881e-163	8.84435e-164	4.95482e-163	-1.19891e-163	-1.16861e-162	-3.44346e-163	-5.92061e-163	-9.98541e-163	-6.85828e-163	-1.05133e-163	7.1811e-163	-1.49658e-163	-7.31306e-163	1.79127e-163	9.15833e-164	8.75799e-163	4.74345e-163	3.56926e-163	3.22418e-163	-4.324e-163	5.93334e-163	1.00978e-162	1.31964e-162	-3.81879e-163	2.1356e-163	-4.12923e-163	-1.03238e-162	0
-4.50765e-163	-7.7338e-164	9.48306e-163	-1.4881e-163	8.84435e-164	4.95482e-163	-1.19891e-163	-1.16861e-162	-3.44346e-163	-5.92061e-163	-9.98541e-163	-6.85828e-163	-1.05133e-163	7.1811e-163	-1.49658e-163	-7.31306e-163	1.79127e-163	9.15833e-164	8.75799e-163	4.74345e-163	3.56926e-163	3.22418e-163	-4.324e-163	5.93334e-163	1.00978e-162	1.31964e-162	-3.81879e-163	2.1356e-163	-4.12923e-163	-1.03238e-162	0
-4.50765e-163	-7.7338e-164	9.48306e-163	-1.4881e-163	8.84435e-164	4.95482e-163	-1.19891e-163	-1.16861e-162	-3.44346e-163	-5.92061e-163	-9.98541e-163	-6.85828e-163	-1.05133e-163	7.1811e-163	-1.49658e-163	-7.31306e-163	1.79127e-163	9.15833e-164	8.75799e-163	4.74345e-163	3.56926e-163	3.22418e-163	-4.324e-163	5.93334e-163	1.00978e-162	1.31964e-162	-3.81879e-163	2.1356e-163	-4.12923e-163	-1.03238e-162	0
-4.50765e-163	-7.7338e-164	9.48306e-163	-1.4881e-163	8.84435e-164	4.95482e-163	-1.19891e-163	-1.16861e-162	-3.44346e-163	-5.92061e-163	-9.98541e-163	-6.85828e-163	-1.05133e-163	7.1811e-163	-1.49658e-163	-7.31306e-163	1.79127e-163	9.15833e-164	8.75799e-163	4.74345e-163	3.56926e-163	3.22418e-163	-4.324e-163	5.93334e-163	1.00978e-162	1.31964e-162	-3.81879e-163	2.1356e-163	-4.12923e-163	-1.03238e-162	0
-4.50765e-163	-7.7338e-164	9.48306e-163	-1.4881e-163	8.84435e-164	4.95482e-163	-1.19891e-163	-1.16861e-162	-3.44346e-163	-5.92061e-163	-9.98541e-163	-6.85828e-163	-1.05133e-163	7.1811e-163	-1.49658e-163	-7.31306e-163	1.79127e-163	9.15833e-164	8.75799e-163	4.74345e-163	3.56926e-163	3.22418e-163	-4.324e-163	5.93334e-163	1.00978e-162	1.31964e-162	-3.81879e-163	2.1356e-163	-4.12923e-163	-1.03238e-162	0
-4.50765e-163	-7.7338e-164	9.48306e-163	-1.4881e-163	8.84435e-164	4.95482e-163	-1.19891e-163	-1.16861e-162	-3.44346e-163	-5.92061e-163	-9.98541e-163	-6.85828e-163	-1.05133e-163	7.1811e-163	-1.49658e-163	-7.31306e-163	1.79127e-163	9.15833e-164	8.75799e-163	4.74345e-163	3.56926e-163	3.22418e-163	-4.324e-163	5.93334e-163	1.00978e-162	1.31964e-162	-3.81879e-163	2.1356e-163	-4.12923e-163	-1.03238e-162	0
-4.50765e-163	-7.7338e-164	9.48306e-163	-1.4881e-163	8.84435e-164	4.95482e-163	-1.19891e-163	-1.16861e-162	-3.44346e-163	-5.92061e-163	-9.98541e-163	-6.85828e-163	-1.05133e-163	7.1811e-163	-1.49658e-163	-7.31306e-163	1.79127e-163	9.15833e-164	8.75799e-163	4.74345e-163	3.56926e-163	3.22418e-163	-4.324e-163	5.93334e-163	1.00978e-162	1.31964e-162	-3.81879e-163	2.1356e-163	-4.12923e-163	-1.03238e-162	0
-4.50765e-163	-7.7338e-164	9.48306e-163	-1.4881e-163	8.84435e-164	4.95482e-163	-1.19891e-163	-1.16861e-162	-3.44346e-163	-5.92061e-163	-9.98541e-163	-6.85828e-163	-1.05133e-163	7.1811e-163	-1.49658e-163	-7.31306e-163	1.79127e-163	9.15833e-164	8.75799e-163	4.74345e-163	3.56926e-163	3.22418e-163	-4.324e-163	5.93334e-163	1.00978e-162	1.31964e-162	-3.81879e-163	2.1356e-163	-4.12923e-163	-1.03238e-162	0
-4.50765e-163	-7.7338e-164	9.48306e-163	-1.4881e-163	8.84435e-164	4.95482e-163	-1.19891e-163	-1.16861e-162	-3.44346e-163	-5.92061e-163	-9.98541e-163	-6.85828e-163	-1.05133e-163	7.1811e-163	-1.49658e-163	-7.31306e-163	1.79127e-163	9.15833e-164	8.75799e-163	4.74345e-163	3.56926e-163	3.22418e-163	-4.324e-163	5.93334e-163	1.00978e-162	1.31964e-162	-3.81879e-163	2.1356e-163	-4.12923e-163	-1.03238e-162	0
-4.50765e-163	-7.7338e-164	9.48306e-163	-1.4881e-163	8.84435e-164	4.95482e-163	-1.19891e-163	-1.16861e-162	-3.44346e-163	-5.92061e-163	-9.98541e-163	-6.85828e-163	-1.05133e-163	7.1811e-163	-1.49658e-163	-7.31306e-163	1.79127e-163	9.15833e-164	8.75799e-163	4.74345e-163	3.56926e-163	3.22418e-163	-4.324e-163	5.93334e-163	1.00978e-162	1.31964e-162	-3.81879e-163	2.1356e-163	-4.12923e-163	-1.03238e-162	0
-4.50765e-163	-7.7338e-164	9.48306e-163	-1.4881e-163	8.84435e-164	4.95482e-163	-1.19891e-163	-1.16861e-162	-3.44346e-163	-5.92061e-163	-9.98541e-163	-6.85828e-163	-1.05133e-163	7.1811e-163	-1.49658e-163	-7.31306e-163	1.79127e-163	9.15833e-164	8.75799e-163	4.74345e-163	3.56926e-163	3.22418e-163	-4.324e-163	5.93334e-163	1.00978e-162	1.31964e-162	-3.81879e-163	2.1356e-163	-4.12923e-163	-1.03238e-162	0
-4.50765e-163	-7.7338e-164	9.48306e-163	-1.4881e-163	8.84435e-164	4.95482e-163	-1.19891e-163	-1.16861e-162	-3.44346e-163	-5.92061e-163	-9.98541e-163	-6.85828e-163	-1.05133e-163	7.1811e-163	-1.49658e-163	-7.31306e-163	1.79127e-163	9.15833e-164	8.75799e-163	4.74345e-163	3.56926e-163	3.22418e-163	-4.324e-163	5.93334e-163	1.00978e-162	1.31964e-162	-3.81879e-163	2.1356e-163	-4.12923e-163	-1.03238e-162	0
-4.50765e-163	-7.7338e-164	9.48306e-163	-1.4881e-163	8.84435e-164	4.95482e-163	-1.19891e-163	-1.16861e-162	-3.44346e-163	-5.92061e-163	-9.98541e-163	-6.85828e-163	-1.05133e-163	7.1811e-163	-1.49658e-163	-7.31306e-163	1.79127e-163	9.15833e-164	8.75799e-163	4.74345e-163	3.56926e-163	3.22418e-163	-4.324e-163	5.93334e-163	1.00978e-162	1.31964e-162	-3.81879e-163	2.1356e-163	-4.12923e-163	-1.03238e-162	0
-4.50765e-163	-7.7338e-164	9.48306e-163	-1.4881e-163	8.84435e-164	4.95482e-163	-1.19891e-163	-1.16861e-162	-3.44346e-163	-5.92061e-163	-9.98541e-163	-6.85828e-163	-1.05133e-163	7.1811e-163	-1.49658e-163	-7.31306e-163	1.79127e-163	9.15833e-164	8.75799e-163	4.74345e-163	3.56926e-163	3.22418e-163	-4.324e-163	5.93334e-163	1.00978e-162	1.31964e-162	-3.81879e-163	2.1356e-163	-4.12923e-163	-1.03238e-162	0
-4.50765e-163	-7.7338e-164	9.48306e-163	-1.4881e-163	8.84435e-164	4.95482e-163	-1.19891e-163	-1.16861e-162	-3.44346e-163	-5.92061e-163	-9.98541e-163	-6.85828e-163	-1.05133e-163	7.1811e-163	-1.49658e-163	-7.31306e-163	1.79127e-163	9.15833e-164	8.75799e-163	4.74345e-163	3.56926e-163	3.22418e-163	-4.324e-163	5.93334e-163	1.00978e-162	1.31964e-162	-3.81879e-163	2.1356e-163	-4.12923e-163	-1.03238e-162	0
-4.50765e-163	-7.7338e-164	9.48306e-163	-1.4881e-163	8.84435e-164	4.95482e-163	-1.19891e-163	-1.16861e-162	-3.44346e-163	-5.92061e-163	-9.98541e-163	-6.85828e-163	-1.05133e-163	7.1811e-163	-1.49658e-163	-7.31306e-163	1.79127e-163	9.15833e-164	8.75799e-163	4.74345e-163	3.56926e-163	3.22418e-163	-4.324e-163	5.93334e-163	1.00978e-162	1.31964e-162	-3.81879e-163	2.1356e-163	-4.12923e-163	-1.03238e-162	0
-4.50765e-163	-7.7338e-164	9.48306e-163	-1.4881e-163	8.84435e-164	4.95482e-163	-1.19891e-163	-1.16861e-162	-3.44346e-163	-5.92061e-163	-9.98541e-163	-6.85828e-163	-1.05133e-163	7.1811e-163	-1.49658e-163	-7.31306e-163	1.79127e-163	9.15833e-164	8.75799e-163	4.74345e-163	3.56926e-163	3.22418e-163	-4.324e-163	5.93334e-163	1.00978e-162	1.31964e-162	-3.81879e-163	2.1356e-163	-4.12923e-163	-1.03238e-162	0
-4.50765e-163	-7.7338e-164	9.48306e-163	-1.4881e-163	8.84435e-164	4.95482e-163	-1.19891e-163	-1.16861e-162	-3.44346e-163	-5.92061e-163	-9.98541e-163	-6.85828e-163	-1.05133e-163	7.1811e-163	-1.49658e-163	-7.31306e-163	1.79127e-163	9.15833e-164	8.75799e-163	4.74345e-163	3.56926e-163	3.22418e-163	-4.324e-163	5.93334e-163	1.00978e-162	1.31964e-162	-3.81879e-163	2.1356e-163	-4.12923e-163	-1.03238e-162	0
-4.50765e-163	-7.7338e-164	9.48306e-163	-1.4881e-163	8.84435e-164	4.95482e-163	-1.19891e-163	-1.16861e-162	-3.44346e-163	-5.92061e-163	-9.98541e-163	-6.85828e-163	-1.05133e-163	7.1811e-163	-1.49658e-163	-7.31306e-163	1.79127e-163	9.15833e-164	8.75799e-163	4.74345e-163	3.56926e-163	3.22418e-163	-4.324e-163	5.93334e-163	1.00978e-162	1.31964e-162	-3.81879e-163	2.1356e-163	-4.12923e-163	-1.03238e-162	0
-4.50765e-163	-7.7338e-164	9.48306e-163	-1.4881e-163	8.84435e-164	4.95482e-163	-1.19891e-163	-1.16861e-162	-3.44346e-163	-5.92061e-163	-9.98541e-163	-6.85828e-163	-1.05133e-163	7.1811e-163	-1.49658e-163	-7.31306e-163	1.79127e-163	9.15833e-164	8.75799e-163	4.74345e-163	3.56926e-163	3.22418e-163	-4.324e-163	5.93334e-163	1.00978e-162	1.31964e-162	-3.81879e-163	2.1356e-163	-4.12923e-163	-1.03238e-162	0
-4.50765e-163	-7.7338e-164	9.48306e-163	-1.4881e-163	8.84435e-164	4.95482e-163	-1.19891e-163	-1.16861e-162	-3.44346e-163	-5.92061e-163	-9.98541e-163	-6.85828e-163	-1.05133e-163	7.1811e-163	-1.49658e-163	-7.31306e-163	1.79127e-163	9.15833e-164	8.75799e-163	4.74345e-163	3.56926e-163	3.22418e-163	-4.324e-163	5.93334e-163	1.00978e-162	1.31964e-162	-3.81879e-163	2.1356e-163	-4.12923e-163	-1.03238e-162	0
-4.50765e-163	-7.7338e-164	9.48306e-163	-1.4881e-163	8.84435e-164	4.95482e-163	-1.19891e-163	-1.16861e-162	-3.44346e-163	-5.92061e-163	-9.98541e-163	-6.85828e-163	-1.05133e-163	7.1811e-163	-1.49658e-163	-7.31306e-163	1.79127e-163	9.15833e-164	8.75799e-163	4.74345e-163	3.56926e-163	3.22418e-163	-4.324e-163	5.93334e-163	1.00978e-162	1.31964e-162	-3.81879e-163	2.1356e-163	-4.12923e-163	-1.03238e-162	0
-4.50765e-163	-7.7338e-164	9.48306e-163	-1.4881e-163	8.84435e-164	4.95482e-163	-1.19891e-163	-1.16861e-162	-3.44346e-163	-5.92061e-163	-9.98541e-163	-6.85828e-163	-1.05133e-163	7.1811e-163	-1.49658e-163	-7.31306e-163	1.79127e-163	9.15833e-164	8.75799e-163	4.74345e-163	3.56926e-163	3.22418e-163	-4.324e-163	5.93334e-163	1.00978e-162	1.31964e-162	-3.81879e-163	2.1356e-163	-4.12923e-163	-1.03238e-162	0
-4.50765e-163	-7.7338e-164	9.48306e-163	-1.4881e-163	8.84435e-164	4.95482e-163	-1.19891e-163	-1.16861e-162	-3.44346e-163	-5.92061e-163	-9.98541e-163	-6.85828e-163	-1.05133e-163	7.1811e-163	-1.49658e-163	-7.31306e-163	1.79127e-163	9.15833e-164	8.75799e-163	4.74345e-163	3.56926e-163	3.22418e-163	-4.324e-163	5.93334e-163	1.00978e-162	1.31964e-162	-3.81879e-163	2.1356e-163	-4.12923e-163	-1.03238e-162	0
-4.50765e-163	-7.7338e-164	9.48306e-163	-1.4881e-163	8.84435e-164	4.95482e-163	-1.19891e-163	-1.16861e-162	-3.44346e-163	-5.92061e-163	-9.98541e-163	-6.85828e-163	-1.05133e-163	7.1811e-163	-1.49658e-163	-7.31306e-163	1.79127e-163	9.15833e-164	8.75799e-163	4.74345e-163	3.56926e-163	3.22418e-163	-4.324e-163	5.93334e-163	1.00978e-162	1.31964e-162	-3.81879e-163	2.1356e-163	-4.12923e-163	-1.03238e-162	0
-4.50765e-163	-7.7338e-164	9.48306e-163	-1.4881e-163	8.84435e-164	4.95482e-163	-1.19891e-163	-1.16861e-162	-3.44346e-163	-5.92061e-163	-9.98541e-163	-6.85828e-163	-1.05133e-163	7.1811e-163	-1.49658e-163	-7.31306e-163	1.79127e-163	9.15833e-164	8.75799e-163	4.74345e-163	3.56926e-163	3.22418e-163	-4.324e-163	5.93334e-163	1.00978e-162	1.31964e-162	-3.81879e-163	2.1356e-163	-4.12923e-163	-1.03238e-162	0
-4.50765e-163	-7.7338e-164	9.48306e-163	-1.4881e-163	8.84435e-164	4.95482e-163	-1.19891e-163	-1.16861e-162	-3.44346e-163	-5.92061e-163	-9.98541e-163	-6.85828e-163	-1.05133e-163	7.1811e-163	-1.49658e-163	-7.31306e-163	1.79127e-163	9.15833e-164	8.75799e-163	4.74345e-163	3.56926e-163	3.22418e-163	-4.324e-163	5.93334e-163	1.00978e-162	1.31964e-162	-3.81879e-163	2.1356e-163	-4.12923e-163	-1.03238e-162	0
-4.50765e-163	-7.7338e-164	9.48306e-163	-1.4881e-163	8.84435e-164	4.95482e-163	-1.19891e-163	-1.16861e-162	-3.44346e-163	-5.92061e-163	-9.98541e-163	-6.85828e-163	-1.05133e-163	7.1811e-163	-1.49658e-163	-7.31306e-163	1.79127e-163	9.15833e-164	8.75799e-163	4.74345e-163	3.56926e-163	3.22418e-163	-4.324e-163	5.93334e-163	1.00978e-162	1.31964e-162	-3.81879e-163	2.1356e-163	-4.12923e-163	-1.03238e-162	0
-4.50765e-163	-7.7338e-164	9.48306e-163	-1.4881e-163	8.84435e-164	4.95482e-163	-1.19891e-163	-1.16861e-162	-3.44346e-163	-5.92061e-163	-9.98541e-163	-6.85828e-163	-1.05133e-163	7.1811e-163	-1.49658e-163	-7.31306e-163	1.79127e-163	9.15833e-164	8.75799e-163	4.74345e-163	3.56926e-163	3.22418e-163	-4.324e-163	5.93334e-163	1.00978e-162	1.31964e-162	-3.81879e-163	2.1356e-163	-4.12923e-163	-1.03238e-162	0
-4.50765e-163	-7.7338e-164	9.48306e-163	-1.4881e-163	8.84435e-164	4.95482e-163	-1.19891e-163	-1.16861e-162	-3.44346e-163	-5.92061e-163	-9.98541e-163	-6.85828e-163	-1.05133e-163	7.1811e-163	-1.49658e-163	-7.31306e-163	1.79127e-163	9.15833e-164	8.75799e-163	4.74345e-163	3.56926e-163	3.22418e-163	-4.324e-163	5.93334e-163	1.00978e-162	1.31964e-162	-3.81879e-163	2.1356e-163	-4.12923e-163	-1.03238e-162	0
-4.50765e-163	-7.7338e-164	9.48306e-163	-1.4881e-163	8.84435e-164	4.95482e-163	-1.19891e-163	-1.16861e-162	-3.44346e-163	-5.92061e-163	-9.98541e-163	-6.85828e-163	-1.05133e-163	7.1811e-163	-1.49658e-163	-7.31306e-163	1.79127e-163	9.15833e-164	8.75799e-163	4.74345e-163	3.56926e-163	3.22418e-163	-4.324e-163	5.93334e-163	1.00978e-162	1.31964e-162	-3.81879e-163	2.1356e-163	-4.12923e-163	-1.03238e-162	0
-4.50765e-163	-7.7338e-164	9.48306e-163	-1.4881e-163	8.84435e-164	4.95482e-163	-1.19891e-163	-1.16861e-162	-3.44346e-163	-5.92061e-163	-9.98541e-163	-6.85828e-163	-1.05133e-163	7.1811e-163	-1.49658e-163	-7.31306e-163	1.79127e-163	9.15833e-164	8.75799e-163	4.74345e-163	3.56926e-163	3.22418e-163	-4.324e-163	5.93334e-163	1.00978e-162	1.31964e-162	-3.81879e-163	2.1356e-163	-4.12923e-163	-1.03238e-162	0
-4.50765e-163	-7.7338e-164	9.48306e-163	-1.4881e-163	8.84435e-164	4.95482e-163	-1.19891e-163	-1.16861e-162	-3.44346e-163	-5.92061e-163	-9.98541e-163	-6.85828e-163	-1.05133e-163	7.1811e-163	-1.49658e-163	-7.31306e-163	1.79127e-163	9.15833e-164	8.75799e-163	4.74345e-163	3.56926e-163	3.22418e-163	-4.324e-163	5.93334e-163	1.00978e-162	1.31964e-162	-3.81879e-163	2.1356e-163	-4.12923e-163	-1.03238e-162	0
-4.50765e-163	-7.7338e-164	9.48306e-163	-1.4881e-163	8.84435e-164	4.95482e-163	-1.19891e-163	-1.16861e-162	-3.44346e-163	-5.92061e-163	-9.98541e-163	-6.85828e-163	-1.05133e-163	7.1811e-163	-1.49658e-163	-7.31306e-163	1.79127e-163	9.15833e-164	8.75799e-163	4.74345e-163	3.56926e-163	3.22418e-163	-4.324e-163	5.93334e-163	1.00978e-162	1.31964e-162	-3.81879e-163	2.1356e-163	-4.12923e-163	-1.03238e-162	0
-4.50765e-163	-7.7338e-164	9.48306e-163	-1.4881e-163	8.84435e-164	4.95482e-163	-1.19891e-163	-1.16861e-162	-3.44346e-163	-5.92061e-163	-9.98541e-163	-6.85828e-163	-1.05133e-163	7.1811e-163	-1.49658e-163	-7.31306e-163	1.79127e-163	9.15833e-164	8.75799e-163	4.74345e-163	3.56926e-163	3.22418e-163	-4.324e-163	5.93334e-163	1.00978e-162	1.31964e-162	-3.81879e-163	2.1356e-163	-4.12923e-163	-1.03238e-162	0
-4.50765e-163	-7.7338e-164	9.48306e-163	-1.4881e-163	8.84435e-164	4.95482e-163	-1.19891e-163	-1.16861e-162	-3.44346e-163	-5.92061e-163	-9.98541e-163	-6.85828e-163	-1.05133e-163	7.1811e-163	-1.49658e-163	-7.31306e-163	1.79127e-163	9.15833e-164	8.75799e-163	4.74345e-163	3.56926e-163	3.22418e-163	-4.324e-163	5.93334e-163	1.00978e-162	1.31964e-162	-3.81879e-163	2.1356e-163	-4.12923e-163	-1.03238e-162	0
-4.50765e-163	-7.7338e-164	9.48306e-163	-1.4881e-163	8.84435e-164	4.95482e-163	-1.19891e-163	-1.16861e-162	-3.44346e-163	-5.92061e-163	-9.98541e-163	-6.85828e-163	-1.05133e-163	7.1811e-163	-1.49658e-163	-7.31306e-163	1.79127e-163	9.15833e-164	8.75799e-163	4.74345e-163	3.56926e-163	3.22418e-163	-4.324e-163	5.93334e-163	1.00978e-162	1.31964e-162	-3.81879e-163	2.1356e-163	-4.12923e-163	-1.03238e-162	0
-4.50765e-163	-7.7338e-164	9.48306e-163	-1.4881e-163	8.84435e-164	4.95482e-163	-1.19891e-163	-1.16861e-162	-3.44346e-163	-5.92061e-163	-9.98541e-163	-6.85828e-163	-1.05133e-163	7.1811e-163	-1.49658e-163	-7.31306e-163	1.79127e-163	9.15833e-164	8.75799e-163	4.74345e-163	3.56926e-163	3.22418e-163	-4.324e-163	5.93334e-163	1.00978e-162	1.31964e-162	-3.81879e-163	2.1356e-163	-4.12923e-163	-1.03238e-162	0
-4.50765e-163	-7.7338e-164	9.48306e-163	-1.4881e-163	8.84435e-164	4.95482e-163	-1.19891e-163	-1.16861e-162	-3.44346e-163	-5.92061e-163	-9.98541e-163	-6.85828e-163	-1.05133e-163	7.1811e-163	-1.49658e-163	-7.31306e-163	1.79127e-163	9.15833e-164	8.75799e-163	4.74345e-163	3.56926e-163	3.22418e-163	-4.324e-163	5.93334e-163	1.00978e-162	1.31964e-162	-3.81879e-163	2.1356e-163	-4.12923e-163	-1.03238e-162	0
-4.50765e-163	-7.7338e-164	9.48306e-163	-1.4881e-163	8.84435e-164	4.95482e-163	-1.19891e-163	-1.16861e-162	-3.44346e-163	-5.92061e-163	-9.98541e-163	-6.85828e-163	-1.05133e-163	7.1811e-163	-1.49658e-163	-7.31306e-163	1.79127e-163	9.15833e-164	8.75799e-163	4.74345e-163	3.56926e-163	3.22418e-163	-4.324e-163	5.93334e-163	1.00978e-162	1.31964e-162	-3.81879e-163	2.1356e-163	-4.12923e-163	-1.03238e-162	0
-4.50765e-163	-7.7338e-164	9.48306e-163	-1.4881e-163	8.84435e-164	4.95482e-163	-1.19891e-163	-1.16861e-162	-3.44346e-163	-5.92061e-163	-9.98541e-163	-6.85828e-163	-1.05133e-163	7.1811e-163	-1.49658e-163	-7.31306e-163	1.79127e-163	9.15833e-164	8.75799e-163	4.74345e-163	3.56926e-163	3.22418e-163	-4.324e-163	5.93334e-163	1.00978e-162	1.31964e-162	-3.81879e-163	2.1356e-163	-4.12923e-163	-1.03238e-162	0
-4.50765e-163	-7.7338e-164	9.48306e-163	-1.4881e-163	8.84435e-164	4.95482e-163	-1.19891e-163	-1.16861e-162	-3.44346e-163	-5.92061e-163	-9.98541e-163	-6.85828e-163	-1.05133e-163	7.1811e-163	-1.49658e-163	-7.31306e-163	1.79127e-163	9.15833e-164	8.75799e-163	4.74345e-163	3.56926e-163	3.22418e-163	-4.324e-163	5.93334e-163	1.00978e-162	1.31964e-162	-3.81879e-163	2.1356e-163	-4.12923e-163	-1.03238e-162	0
-4.50765e-163	-7.7338e-164	9.48306e-163	-1.4881e-163	8.84435e-164	4.95482e-163	-1.19891e-163	-1.16861e-162	-3.44346e-163	-5.92061e-163	-9.98541e-163	-6.85828e-163	-1.05133e-163	7.1811e-163	-1.49658e-163	-7.31306e-163	1.79127e-163	9.15833e-164	8.75799e-163	4.74345e-163	3.56926e-163	3.22418e-163	-4.324e-163	5.93334e-163	1.00978e-162	1.31964e-162	-3.81879e-163	2.1356e-163	-4.12923e-163	-1.03238e-162	0
-4.50765e-163	-7.7338e-164	9.48306e-163	-1.4881e-163	8.84435e-164	4.95482e-163	-1.19891e-163	-1.16861e-162	-3.44346e-163	-5.92061e-163	-9.98541e-163	-6.85828e-163	-1.05133e-163	7.1811e-163	-1.49658e-163	-7.31306e-163	1.79127e-163	9.15833e-164	8.75799e-163	4.74345e-163	3.56926e-163	3.22418e-163	-4.324e-163	5.93334e-163	1.00978e-162	1.31964e-162	-3.81879e-163	2.1356e-163	-4.12923e-163	-1.03238e-162	0
-4.50765e-163	-7.7338e-164	9.48306e-163	-1.4881e-163	8.84435e-164	4.95482e-163	-1.19891e-163	-1.16861e-162	-3.44346e-163	-5.92061e-163	-9.98541e-163	-6.85828e-163	-1.05133e-163	7.1811e-163	-1.49658e-163	-7.31306e-163	1.79127e-163	9.15833e-164	8.75799e-163	4.74345e-163	3.56926e-163	3.22418e-163	-4.324e-163	5.93334e-163	1.00978e-162	1.31964e-162	-3.81879e-163	2.1356e-163	-4.12923e-163	-1.03238e-162	0
-4.50765e-163	-7.7338e-164	9.48306e-163	-1.4881e-163	8.84435e-164	4.95482e-163	-1.19891e-163	-1.16861e-162	-3.44346e-163	-5.92061e-163	-9.98541e-163	-6.85828e-163	-1.05133e-163	7.1811e-163	-1.49658e-163	-7.31306e-163	1.79127e-163	9.15833e-164	8.75799e-163	4.74345e-163	3.56926e-163	3.22418e-163	-4.324e-163	5.93334e-163	1.00978e-162	1.31964e-162	-3.81879e-163	2.1356e-163	-4.12923e-163	-1.03238e-162	0
-4.50765e-163	-7.7338e-164	9.48306e-163	-1.4881e-163	8.84435e-164	4.95482e-163	-1.19891e-163	-1.16861e-162	-3.44346e-163	-5.92061e-163	-9.98541e-163	-6.85828e-163	-1.05133e-163	7.1811e-163	-1.49658e-163	-7.31306e-163	1.79127e-163	9.15833e-164	8.75799e-163	4.74345e-163	3.56926e-163	3.22418e-163	-4.324e-163	5.93334e-163	1.00978e-162	1.31964e-162	-3.81879e-163	2.1356e-163	-4.12923e-163	-1.03238e-162	0
-4.50765e-163	-7.7338e-164	9.48306e-163	-1.4881e-163	8.84435e-164	4.95482e-163	-1.19891e-163	-1.16861e-162	-3.44346e-163	-5.92061e-163	-9.98541e-163	-6.85828e-163	-1.05133e-163	7.1811e-163	-1.49658e-163	-7.31306e-163	1.79127e-163	9.15833e-164	8.75799e-163	4.74345e-163	3.56926e-163	3.22418e-163	-4.324e-163	5.93334e-163	1.00978e-162	1.31964e-162	-3.81879e-163	2.1356e-163	-4.12923e-163	-1.03238e-162	0
-4.50765e-163	-7.7338e-164	9.48306e-163	-1.4881e-163	8.84435e-164	4.95482e-163	-1.19891e-163	-1.16861e-162	-3.44346e-163	-5.92061e-163	-9.98541e-163	-6.85828e-163	-1.05133e-163	7.1811e-163	-1.49658e-163	-7.31306e-163	1.79127e-163	9.15833e-164	8.75799e-163	4.74345e-163	3.56926e-163	3.22418e-163	-4.324e-163	5.93334e-163	1.00978e-162	1.31964e-162	-3.81879e-163	2.1356e-163	-4.12923e-163	-1.03238e-162	0
-4.50765e-163	-7.7338e-164	9.48306e-163	-1.4881e-163	8.84435e-164	4.95482e-163	-1.19891e-163	-1.16861e-162	-3.44346e-163	-5.92061e-163	-9.98541e-163	-6.85828e-163	-1.05133e-163	7.1811e-163	-1.49658e-163	-7.31306e-163	1.79127e-163	9.15833e-164	8.75799e-163	4.74345e-163	3.56926e-163	3.22418e-163	-4.324e-163	5.93334e-163	1.00978e-162	1.31964e-162	-3.81879e-163	2.1356e-163	-4.12923e-163	-1.03238e-162	0
-4.50765e-163	-7.7338e-164	9.48306e-163	-1.4881e-163	8.84435e-164	4.95482e-163	-1.19891e-163	-1.16861e-162	-3.44346e-163	-5.92061e-163	-9.98541e-163	-6.85828e-163	-1.05133e-163	7.1811e-163	-1.49658e-163	-7.31306e-163	1.79127e-163	9.15833e-164	8.75799e-163	4.74345e-163	3.56926e-163	3.22418e-163	-4.324e-163	5.93334e-163	1.00978e-162	1.31964e-162	-3.81879e-163	2.1356e-163	-4.12923e-163	-1.03238e-162	0
-4.50765e-163	-7.7338e-164	9.48306e-163	-1.4881e-163	8.84435e-164	4.95482e-163	-1.19891e-163	-1.16861e-162	-3.44346e-163	-5.92061e-163	-9.98541e-163	-6.85828e-163	-1.05133e-163	7.1811e-163	-1.49658e-163	-7.31306e-163	1.79127e-163	9.15833e-164	8.75799e-163	4.74345e-163	3.56926e-163	3.22418e-163	-4.324e-163	5.93334e-163	1.00978e-162	1.31964e-162	-3.81879e-163	2.1356e-163	-4.12923e-163	-1.03238e-162	0
-4.50765e-163	-7.7338e-164	9.48306e-163	-1.4881e-163	8.84435e-164	4.95482e-163	-1.19891e-163	-1.16861e-162	-3.44346e-163	-5.92061e-163	-9.98541e-163	-6.85828e-163	-1.05133e-163	7.1811e-163	-1.49658e-163	-7.31306e-163	1.79127e-163	9.15833e-164	8.75799e-163	4.74345e-163	3.56926e-163	3.22418e-163	-4.324e-163	5.93334e-163	1.00978e-162	1.31964e-162	-3.81879e-163	2.1356e-163	-4.12923e-163	-1.03238e-162	0
-4.50765e-163	-7.7338e-164	9.48306e-163	-1.4881e-163	8.84435e-164	4.95482e-163	-1.19891e-163	-1.16861e-162	-3.44346e-163	-5.92061e-163	-9.98541e-163	-6.85828e-163	-1.05133e-163	7.1811e-163	-1.49658e-163	-7.31306e-163	1.79127e-163	9.15833e-164	8.75799e-163	4.74345e-163	3.56926e-163	3.22418e-163	-4.324e-163	5.93334e-163	1.00978e-162	1.31964e-162	-3.81879e-163	2.1356e-163	-4.12923e-163	-1.03238e-162	0
-4.50765e-163	-7.7338e-164	9.48306e-163	-1.4881e-163	8.84435e-164	4.95482e-163	-1.19891e-163	-1.16861e-162	-3.44346e-163	-5.92061e-163	-9.98541e-163	-6.85828e-163	-1.05133e-163	7.1811e-163	-1.49658e-163	-7.31306e-163	1.79127e-163	9.15833e-164	8.75799e-163	4.74345e-163	3.56926e-163	3.22418e-163	-4.324e-163	5.93334e-163	1.00978e-162	1.31964e-162	-3.81879e-163	2.1356e-163	-4.12923e-163	-1.03238e-162	0
-4.50765e-163	-7.7338e-164	9.48306e-163	-1.4881e-163	8.84435e-164	4.95482e-163	-1.19891e-163	-1.16861e-162	-3.44346e-163	-5.92061e-163	-9.98541e-163	-6.85828e-163	-1.05133e-163	7.1811e-163	-1.49658e-163	-7.31306e-163	1.79127e-163	9.15833e-164	8.75799e-163	4.74345e-163	3.56926e-163	3.22418e-163	-4.324e-163	5.93334e-163	1.00978e-162	1.31964e-162	-3.81879e-163	2.1356e-163	-4.12923e-163	-1.03238e-162	0
-4.50765e-163	-7.7338e-164	9.48306e-163	-1.4881e-163	8.84435e-164	4.95482e-163	-1.19891e-163	-1.16861e-162	-3.44346e-163	-5.92061e-163	-9.98541e-163	-6.85828e-163	-1.05133e-163	7.1811e-163	-1.49658e-163	-7.31306e-163	1.79127e-163	9.15833e-164	8.75799e-163	4.74345e-163	3.56926e-163	3.22418e-163	-4.324e-163	5.93334e-163	1.00978e-162	1.31964e-162	-3.81879e-163	2.1356e-163	-4.12923e-163	-1.03238e-162	0
-4.50765e-163	-7.7338e-164	9.48306e-163	-1.4881e-163	8.84435e-164	4.95482e-163	-1.19891e-163	-1.16861e-162	-3.44346e-163	-5.92061e-163	-9.98541e-163	-6.85828e-163	-1.05133e-163	7.1811e-163	-1.49658e-163	-7.31306e-163	1.79127e-163	9.15833e-164	8.75799e-163	4.74345e-163	3.56926e-163	3.22418e-163	-4.324e-163	5.93334e-163	1.00978e-162	1.31964e-162	-3.81879e-163	2.1356e-163	-4.12923e-163	-1.03238e-162	0
-4.50765e-163	-7.7338e-164	9.48306e-163	-1.4881e-163	8.84435e-164	4.95482e-163	-1.19891e-163	-1.16861e-162	-3.44346e-163	-5.92061e-163	-9.98541e-163	-6.85828e-163	-1.05133e-163	7.1811e-163	-1.49658e-163	-7.31306e-163	1.79127e-163	9.15833e-164	8.75799e-163	4.74345e-163	3.56926e-163	3.22418e-163	-4.324e-163	5.93334e-163	1.00978e-162	1.31964e-162	-3.81879e-163	2.1356e-163	-4.12923e-163	-1.03238e-162	0
-4.50765e-163	-7.7338e-164	9.48306e-163	-1.4881e-163	8.84435e-164	4.95482e-163	-1.19891e-163	-1.16861e-162	-3.44346e-163	-5.92061e-163	-9.98541e-163	-6.85828e-163	-1.05133e-163	7.1811e-163	-1.49658e-163	-7.31306e-163	1.79127e-163	9.15833e-164	8.75799e-163	4.74345e-163	3.56926e-163	3.22418e-163	-4.324e-163	5.93334e-163	1.00978e-162	1.31964e-162	-3.81879e-163	2.1356e-163	-4.12923e-163	-1.03238e-162	0
-4.50765e-163	-7.7338e-164	9.48306e-163	-1.4881e-163	8.84435e-164	4.95482e-163	-1.19891e-163	-1.16861e-162	-3.44346e-163	-5.92061e-163	-9.98541e-163	-6.85828e-163	-1.05133e-163	7.1811e-163	-1.49658e-163	-7.31306e-163	1.79127e-163	9.15833e-164	8.75799e-163	4.74345e-163	3.56926e-163	3.22418e-163	-4.324e-163	5.93334e-163	1.00978e-162	1.31964e-162	-3.81879e-163	2.1356e-163	-4.12923e-163	-1.03238e-162	0
-4.50765e-163	-7.7338e-164	9.48306e-163	-1.4881e-163	8.84435e-164	4.95482e-163	-1.19891e-163	-1.16861e-162	-3.44346e-163	-5.92061e-163	-9.98541e-163	-6.85828e-163	-1.05133e-163	7.1811e-163	-1.49658e-163	-7.31306e-163	1.79127e-163	9.15833e-164	8.75799e-163	4.74345e-163	3.56926e-163	3.22418e-163	-4.324e-163	5.93334e-163	1.00978e-162	1.31964e-162	-3.81879e-163	2.1356e-163	-4.12923e-163	-1.03238e-162	0
-4.50765e-163	-7.7338e-164	9.48306e-163	-1.4881e-163	8.84435e-164	4.95482e-163	-1.19891e-163	-1.16861e-162	-3.44346e-163	-5.92061e-163	-9.98541e-163	-6.85828e-163	-1.05133e-163	7.1811e-163	-1.49658e-163	-7.31306e-163	1.79127e-163	9.15833e-164	8.75799e-163	4.74345e-163	3.56926e-163	3.22418e-163	-4.324e-163	5.93334e-163	1.00978e-162	1.31964e-162	-3.81879e-163	2.1356e-163	-4.12923e-163	-1.03238e-162	0
-4.50765e-163	-7.7338e-164	9.48306e-163	-1.4881e-163	8.84435e-164	4.95482e-163	-1.19891e-163	-1.16861e-162	-3.44346e-163	-5.92061e-163	-9.98541e-163	-6.85828e-163	-1.05133e-163	7.1811e-163	-1.49658e-163	-7.31306e-163	1.79127e-163	9.15833e-164	8.75799e-163	4.74345e-163	3.56926e-163	3.22418e-163	-4.324e-163	5.93334e-163	1.00978e-162	1.31964e-162	-3.81879e-163	2.1356e-163	-4.12923e-163	-1.03238e-162	0
-4.50765e-163	-7.7338e-164	9.48306e-163	-1.4881e-163	8.84435e-164	4.95482e-163	-1.19891e-163	-1.16861e-162	-3.44346e-163	-5.92061e-163	-9.98541e-163	-6.85828e-163	-1.05133e-163	7.1811e-163	-1.49658e-163	-7.31306e-163	1.79127e-163	9.15833e-164	8.75799e-163	4.74345e-163	3.56926e-163	3.22418e-163	-4.324e-163	5.93334e-163	1.00978e-162	1.31964e-162	-3.81879e-163	2.1356e-163	-4.12923e-163	-1.03238e-162	0
-4.50765e-163	-7.7338e-164	9.48306e-163	-1.4881e-163	8.84435e-164	4.95482e-163	-1.19891e-163	-1.16861e-162	-3.44346e-163	-5.92061e-163	-9.98541e-163	-6.85828e-163	-1.05133e-163	7.1811e-163	-1.49658e-163	-7.31306e-163	1.79127e-163	9.15833e-164	8.75799e-163	4.74345e-163	3.56926e-163	3.22418e-163	-4.324e-163	5.93334e-163	1.00978e-162	1.31964e-162	-3.81879e-163	2.1356e-163	-4.12923e-163	-1.03238e-162	0
-4.50765e-163	-7.7338e-164	9.48306e-163	-1.4881e-163	8.84435e-164	4.95482e-163	-1.19891e-163	-1.16861e-162	-3.44346e-163	-5.92061e-163	-9.98541e-163	-6.85828e-163	-1.05133e-163	7.1811e-163	-1.49658e-163	-7.31306e-163	1.79127e-163	9.15833e-164	8.75799e-163	4.74345e-163	3.56926e-163	3.22418e-163	-4.324e-163	5.93334e-163	1.00978e-162	1.31964e-162	-3.81879e-163	2.1356e-163	-4.12923e-163	-1.03238e-162	0
-4.50765e-163	-7.7338e-164	9.48306e-163	-1.4881e-163	8.84435e-164	4.95482e-163	-1.19891e-163	-1.16861e-162	-3.44346e-163	-5.92061e-163	-9.98541e-163	-6.85828e-163	-1.05133e-163	7.1811e-163	-1.49658e-163	-7.31306e-163	1.79127e-163	9.15833e-164	8.75799e-163	4.74345e-163	3.56926e-163	3.22418e-163	-4.324e-163	5.93334e-163	1.00978e-162	1.31964e-162	-3.81879e-163	2.1356e-163	-4.12923e-163	-1.03238e-162	0
-4.50765e-163	-7.7338e-164	9.48306e-163	-1.4881e-163	8.84435e-164	4.95482e-163	-1.19891e-163	-1.16861e-162	-3.44346e-163	-5.92061e-163	-9.98541e-163	-6.85828e-163	-1.05133e-163	7.1811e-163	-1.49658e-163	-7.31306e-163	1.79127e-163	9.15833e-164	8.75799e-163	4.74345e-163	3.56926e-163	3.22418e-163	-4.324e-163	5.93334e-163	1.00978e-162	1.31964e-162	-3.81879e-163	2.1356e-163	-4.12923e-163	-1.03238e-162	0
-4.50765e-163	-7.7338e-164	9.48306e-163	-1.4881e-163	8.84435e-164	4.95482e-163	-1.19891e-163	-1.16861e-162	-3.44346e-163	-5.92061e-163	-9.98541e-163	-6.85828e-163	-1.05133e-163	7.1811e-163	-1.49658e-163	-7.31306e-163	1.79127e-163	9.15833e-164	8.75799e-163	4.74345e-163	3.56926e-163	3.22418e-163	-4.324e-163	5.93334e-163	1.00978e-162	1.31964e-162	-3.81879e-163	2.1356e-163	-4.12923e-163	-1.03238e-162	0
-4.50765e-163	-7.7338e-164	9.48306e-163	-1.4881e-163	8.84435e-164	4.95482e-163	-1.19891e-163	-1.16861e-162	-3.44346e-163	-5.92061e-163	-9.98541e-163	-6.85828e-163	-1.05133e-163	7.1811e-163	-1.49658e-163	-7.31306e-163	1.79127e-163	9.15833e-164	8.75799e-163	4.74345e-163	3.56926e-163	3.22418e-163	-4.324e-163	5.93334e-163	1.00978e-162	1.31964e-162	-3.81879e-163	2.1356e-163	-4.12923e-163	-1.03238e-162	0
-4.50765e-163	-7.7338e-164	9.48306e-163	-1.4881e-163	8.84435e-164	4.95482e-163	-1.19891e-163	-1.16861e-162	-3.44346e-163	-5.92061e-163	-9.98541e-163	-6.85828e-163	-1.05133e-163	7.1811e-163	-1.49658e-163	-7.31306e-163	1.79127e-163	9.15833e-164	8.75799e-163	4.74345e-163	3.56926e-163	3.22418e-163	-4.324e-163	5.93334e-163	1.00978e-162	1.31964e-162	-3.81879e-163	2.1356e-163	-4.12923e-163	-1.03238e-162	0
-4.50765e-163	-7.7338e-164	9.48306e-163	-1.4881e-163	8.84435e-164	4.95482e-163	-1.19891e-163	-1.16861e-162	-3.44346e-163	-5.92061e-163	-9.98541e-163	-6.85828e-163	-1.05133e-163	7.1811e-163	-1.49658e-163	-7.31306e-163	1.79127e-163	9.15833e-164	8.75799e-163	4.74345e-163	3.56926e-163	3.22418e-163	-4.324e-163	5.93334e-163	1.00978e-162	1.31964e-162	-3.81879e-163	2.1356e-163	-4.12923e-163	-1.03238e-162	0
-4.50765e-163	-7.7338e-164	9.48306e-163	-1.4881e-163	8.84435e-164	4.95482e-163	-1.19891e-163	-1.16861e-162	-3.44346e-163	-5.92061e-163	-9.98541e-163	-6.85828e-163	-1.05133e-163	7.1811e-163	-1.49658e-163	-7.31306e-163	1.79127e-163	9.15833e-164	8.75799e-163	4.74345e-163	3.56926e-163	3.22418e-163	-4.324e-163	5.93334e-163	1.00978e-162	1.31964e-162	-3.81879e-163	2.1356e-163	-4.12923e-163	-1.03238e-162	0
-4.50765e-163	-7.7338e-164	9.48306e-163	-1.4881e-163	8.84435e-164	4.95482e-163	-1.19891e-163	-1.16861e-162	-3.44346e-163	-5.92061e-163	-9.98541e-163	-6.85828e-163	-1.05133e-163	7.1811e-163	-1.49658e-163	-7.31306e-163	1.79127e-163	9.15833e-164	8.75799e-163	4.74345e-163	3.56926e-163	3.22418e-163	-4.324e-163	5.93334e-163	1.00978e-162	1.31964e-162	-3.81879e-163	2.1356e-163	-4.12923e-163	-1.03238e-162	0
-4.50765e-163	-7.7338e-164	9.48306e-163	-1.4881e-163	8.84435e-164	4.95482e-163	-1.19891e-163	-1.16861e-162	-3.44346e-163	-5.92061e-163	-9.98541e-163	-6.85828e-163	-1.05133e-163	7.1811e-163	-1.49658e-163	-7.31306e-163	1.79127e-163	9.15833e-164	8.75799e-163	4.74345e-163	3.56926e-163	3.22418e-163	-4.324e-163	5.93334e-163	1.00978e-162	1.31964e-162	-3.81879e-163	2.1356e-163	-4.12923e-163	-1.03238e-162	0
-4.50765e-163	-7.7338e-164	9.48306e-163	-1.4881e-163	8.84435e-164	4.95482e-163	-1.19891e-163	-1.16861e-162	-3.44346e-163	-5.92061e-163	-9.98541e-163	-6.85828e-163	-1.05133e-163	7.1811e-163	-1.49658e-163	-7.31306e-163	1.79127e-163	9.15833e-164	8.75799e-163	4.74345e-163	3.56926e-163	3.22418e-163	-4.324e-163	5.93334e-163	1.00978e-162	1.31964e-162	-3.81879e-163	2.1356e-163	-4.12923e-163	-1.03238e-162	0
-4.50765e-163	-7.7338e-164	9.48306e-163	-1.4881e-163	8.84435e-164	4.95482e-163	-1.19891e-163	-1.16861e-162	-3.44346e-163	-5.92061e-163	-9.98541e-163	-6.85828e-163	-1.05133e-163	7.1811e-163	-1.49658e-163	-7.31306e-163	1.79127e-163	9.15833e-164	8.75799e-163	4.74345e-163	3.56926e-163	3.22418e-163	-4.324e-163	5.93334e-163	1.00978e-162	1.31964e-162	-3.81879e-163	2.1356e-163	-4.12923e-163	-1.03238e-162	0
-4.50765e-163	-7.7338e-164	9.48306e-163	-1.4881e-163	8.84435e-164	4.95482e-163	-1.19891e-163	-1.16861e-162	-3.44346e-163	-5.92061e-163	-9.98541e-163	-6.85828e-163	-1.05133e-163	7.1811e-163	-1.49658e-163	-7.31306e-163	1.79127e-163	9.15833e-164	8.75799e-163	4.74345e-163	3.56926e-163	3.22418e-163	-4.324e-163	5.93334e-163	1.00978e-162	1.31964e-162	-3.81879e-163	2.1356e-163	-4.12923e-163	-1.03238e-162	0
-4.50765e-163	-7.7338e-164	9.48306e-163	-1.4881e-163	8.84435e-164	4.95482e-163	-1.19891e-163	-1.16861e-162	-3.44346e-163	-5.92061e-163	-9.98541e-163	-6.85828e-163	-1.05133e-163	7.1811e-163	-1.49658e-163	-7.31306e-163	1.79127e-163	9.15833e-164	8.75799e-163	4.74345e-163	3.56926e-163	3.22418e-163	-4.324e-163	5.93334e-163	1.00978e-162	1.31964e-162	-3.81879e-163	2.1356e-163	-4.12923e-163	-1.03238e-162	0
-4.50765e-163	-7.7338e-164	9.48306e-163	-1.4881e-163	8.84435e-164	4.95482e-163	-1.19891e-163	-1.16861e-162	-3.44346e-163	-5.92061e-163	-9.98541e-163	-6.85828e-163	-1.05133e-163	7.1811e-163	-1.49658e-163	-7.31306e-163	1.79127e-163	9.15833e-164	8.75799e-163	4.74345e-163	3.56926e-163	3.22418e-163	-4.324e-163	5.93334e-163	1.00978e-162	1.31964e-162	-3.81879e-163	2.1356e-163	-4.12923e-163	-1.03238e-162	0
-4.50765e-163	-7.7338e-164	9.48306e-163	-1.4881e-163	8.84435e-164	4.95482e-163	-1.19891e-163	-1.16861e-162	-3.44346e-163	-5.92061e-163	-9.98541e-163	-6.85828e-163	-1.05133e-163	7.1811e-163	-1.49658e-163	-7.31306e-163	1.79127e-163	9.15833e-164	8.75799e-163	4.74345e-163	3.56926e-163	3.22418e-163	-4.324e-163	5.93334e-163	1.00978e-162	1.31964e-162	-3.81879e-163	2.1356e-163	-4.12923e-163	-1.03238e-162	0
-4.50765e-163	-7.7338e-164	9.48306e-163	-1.4881e-163	8.84435e-164	4.95482e-163	-1.19891e-163	-1.16861e-162	-3.44346e-163	-5.92061e-163	-9.98541e-163	-6.85828e-163	-1.05133e-163	7.1811e-163	-1.49658e-163	-7.31306e-163	1.79127e-163	9.15833e-164	8.75799e-163	4.74345e-163	3.56926e-163	3.22418e-163	-4.324e-163	5.93334e-163	1.00978e-162	1.31964e-162	-3.81879e-163	2.1356e-163	-4.12923e-163	-1.03238e-162	0
-4.50765e-163	-7.7338e-164	9.48306e-163	-1.4881e-163	8.84435e-164	4.95482e-163	-1.19891e-163	-1.16861e-162	-3.44346e-163	-5.92061e-163	-9.98541e-163	-6.85828e-163	-1.05133e-163	7.1811e-163	-1.49658e-163	-7.31306e-163	1.79127e-163	9.15833e-164	8.75799e-163	4.74345e-163	3.56926e-163	3.22418e-163	-4.324e-163	5.93334e-163	1.00978e-162	1.31964e-162	-3.81879e-163	2.1356e-163	-4.12923e-163	-1.03238e-162	0
-4.50765e-163	-7.7338e-164	9.48306e-163	-1.4881e-163	8.84435e-164	4.95482e-163	-1.19891e-163	-1.16861e-162	-3.44346e-163	-5.92061e-163	-9.98541e-163	-6.85828e-163	-1.05133e-163	7.1811e-163	-1.49658e-163	-7.31306e-163	1.79127e-163	9.15833e-164	8.75799e-163	4.74345e-163	3.56926e-163	3.22418e-163	-4.324e-163	5.93334e-163	1.00978e-162	1.31964e-162	-3.81879e-163	2.1356e-163	-4.12923e-163	-1.03238e-162	0
-4.50765e-163	-7.7338e-164	9.48306e-163	-1.4881e-163	8.84435e-164	4.95482e-163	-1.19891e-163	-1.16861e-162	-3.44346e-163	-5.92061e-163	-9.98541e-163	-6.85828e-163	-1.05133e-163	7.1811e-163	-1.49658e-163	-7.31306e-163	1.79127e-163	9.15833e-164	8.75799e-163	4.74345e-163	3.56926e-163	3.22418e-163	-4.324e-163	5.93334e-163	1.00978e-162	1.31964e-162	-3.81879e-163	2.1356e-163	-4.12923e-163	-1.03238e-162	0
-4.50765e-163	-7.7338e-164	9.48306e-163	-1.4881e-163	8.84435e-164	4.95482e-163	-1.19891e-163	-1.16861e-162	-3.44346e-163	-5.92061e-163	-9.98541e-163	-6.85828e-163	-1.05133e-163	7.1811e-163	-1.49658e-163	-7.31306e-163	1.79127e-163	9.15833e-164	8.75799e-163	4.74345e-163	3.56926e-163	3.22418e-163	-4.324e-163	5.93334e-163	1.00978e-162	1.31964e-162	-3.81879e-163	2.1356e-163	-4.12923e-163	-1.03238e-162	0
-4.50765e-163	-7.7338e-164	9.48306e-163	-1.4881e-163	8.84435e-164	4.95482e-163	-1.19891e-163	-1.16861e-162	-3.44346e-163	-5.92061e-163	-9.98541e-163	-6.85828e-163	-1.05133e-163	7.1811e-163	-1.49658e-163	-7.31306e-163	1.79127e-163	9.15833e-164	8.75799e-163	4.74345e-163	3.56926e-163	3.22418e-163	-4.324e-163	5.93334e-163	1.00978e-162	1.31964e-162	-3.81879e-163	2.1356e-163	-4.12923e-163	-1.03238e-162	0
-4.50765e-163	-7.7338e-164	9.48306e-163	-1.4881e-163	8.84435e-164	4.95482e-163	-1.19891e-163	-1.16861e-162	-3.44346e-163	-5.92061e-163	-9.98541e-163	-6.85828e-163	-1.05133e-163	7.1811e-163	-1.49658e-163	-7.31306e-163	1.79127e-163	9.15833e-164	8.75799e-163	4.74345e-163	3.56926e-163	3.22418e-163	-4.324e-163	5.93334e-163	1.00978e-162	1.31964e-162	-3.81879e-163	2.1356e-163	-4.12923e-163	-1.03238e-162	0
-4.50765e-163	-7.7338e-164	9.48306e-163	-1.4881e-163	8.84435e-164	4.95482e-163	-1.19891e-163	-1.16861e-162	-3.44346e-163	-5.92061e-163	-9.98541e-163	-6.85828e-163	-1.05133e-163	7.1811e-163	-1.49658e-163	-7.31306e-163	1.79127e-163	9.15833e-164	8.75799e-163	4.74345e-163	3.56926e-163	3.22418e-163	-4.324e-163	5.93334e-163	1.00978e-162	1.31964e-162	-3.81879e-163	2.1356e-163	-4.12923e-163	-1.03238e-162	0
-4.50765e-163	-7.7338e-164	9.48306e-163	-1.4881e-163	8.84435e-164	4.95482e-163	-1.19891e-163	-1.16861e-162	-3.44346e-163	-5.92061e-163	-9.98541e-163	-6.85828e-163	-1.05133e-163	7.1811e-163	-1.49658e-163	-7.31306e-163	1.79127e-163	9.15833e-164	8.75799e-163	4.74345e-163	3.56926e-163	3.22418e-163	-4.324e-163	5.93334e-163	1.00978e-162	1.31964e-162	-3.81879e-163	2.1356e-163	-4.12923e-163	-1.03238e-162	0
-4.50765e-163	-7.7338e-164	9.48306e-163	-1.4881e-163	8.84435e-164	4.95482e-163	-1.19891e-163	-1.16861e-162	-3.44346e-163	-5.92061e-163	-9.98541e-163	-6.85828e-163	-1.05133e-163	7.1811e-163	-1.49658e-163	-7.31306e-163	1.79127e-163	9.15833e-164	8.75799e-163	4.74345e-163	3.56926e-163	3.22418e-163	-4.324e-163	5.93334e-163	1.00978e-162	1.31964e-162	-3.81879e-163	2.1356e-163	-4.12923e-163	-1.03238e-162	0
-4.50765e-163	-7.7338e-164	9.48306e-163	-1.4881e-163	8.84435e-164	4.95482e-163	-1.19891e-163	-1.16861e-162	-3.44346e-163	-5.92061e-163	-9.98541e-163	-6.85828e-163	-1.05133e-163	7.1811e-163	-1.49658e-163	-7.31306e-163	1.79127e-163	9.15833e-164	8.75799e-163	4.74345e-163	3.56926e-163	3.22418e-163	-4.324e-163	5.93334e-163	1.00978e-162	1.31964e-162	-3.81879e-163	2.1356e-163	-4.12923e-163	-1.03238e-162	0
-4.50765e-163	-7.7338e-164	9.48306e-163	-1.4881e-163	8.84435e-164	4.95482e-163	-1.19891e-163	-1.16861e-162	-3.44346e-163	-5.92061e-163	-9.98541e-163	-6.85828e-163	-1.05133e-163	7.1811e-163	-1.49658e-163	-7.31306e-163	1.79127e-163	9.15833e-164	8.75799e-163	4.74345e-163	3.56926e-163	3.22418e-163	-4.324e-163	5.93334e-163	1.00978e-162	1.31964e-162	-3.81879e-163	2.1356e-163	-4.12923e-163	-1.03238e-162	0
-4.50765e-163	-7.7338e-164	9.48306e-163	-1.4881e-163	8.84435e-164	4.95482e-163	-1.19891e-163	-1.16861e-162	-3.44346e-163	-5.92061e-163	-9.98541e-163	-6.85828e-163	-1.05133e-163	7.1811e-163	-1.49658e-163	-7.31306e-163	1.79127e-163	9.15833e-164	8.75799e-163	4.74345e-163	3.56926e-163	3.22418e-163	-4.324e-163	5.93334e-163	1.00978e-162	1.31964e-162	-3.81879e-163	2.1356e-163	-4.12923e-163	-1.03238e-162	0
-4.50765e-163	-7.7338e-164	9.48306e-163	-1.4881e-163	8.84435e-164	4.95482e-163	-1.19891e-163	-1.16861e-162	-3.44346e-163	-5.92061e-163	-9.98541e-163	-6.85828e-163	-1.05133e-163	7.1811e-163	-1.49658e-163	-7.31306e-163	1.79127e-163	9.15833e-164	8.75799e-163	4.74345e-163	3.56926e-163	3.22418e-163	-4.324e-163	5.93334e-163	1.00978e-162	1.31964e-162	-3.81879e-163	2.1356e-163	-4.12923e-163	-1.03238e-162	0
-4.50765e-163	-7.7338e-164	9.48306e-163	-1.4881e-163	8.84435e-164	4.95482e-163	-1.19891e-163	-1.16861e-162	-3.44346e-163	-5.92061e-163	-9.98541e-163	-6.85828e-163	-1.05133e-163	7.1811e-163	-1.49658e-163	-7.31306e-163	1.79127e-163	9.15833e-164	8.75799e-163	4.74345e-163	3.56926e-163	3.22418e-163	-4.324e-163	5.93334e-163	1.00978e-162	1.31964e-162	-3.81879e-163	2.1356e-163	-4.12923e-163	-1.03238e-162	0
-4.50765e-163	-7.7338e-164	9.48306e-163	-1.4881e-163	8.84435e-164	4.95482e-163	-1.19891e-163	-1.16861e-162	-3.44346e-163	-5.92061e-163	-9.98541e-163	-6.85828e-163	-1.05133e-163	7.1811e-163	-1.49658e-163	-7.31306e-163	1.79127e-163	9.15833e-164	8.75799e-163	4.74345e-163	3.56926e-163	3.22418e-163	-4.324e-163	5.93334e-163	1.00978e-162	1.31964e-162	-3.81879e-163	2.1356e-163	-4.12923e-163	-1.03238e-162	0
-4.50765e-163	-7.7338e-164	9.48306e-163	-1.4881e-163	8.84435e-164	4.95482e-163	-1.19891e-163	-1.16861e-162	-3.44346e-163	-5.92061e-163	-9.98541e-163	-6.85828e-163	-1.05133e-163	7.1811e-163	-1.49658e-163	-7.31306e-163	1.79127e-163	9.15833e-164	8.75799e-163	4.74345e-163	3.56926e-163	3.22418e-163	-4.324e-163	5.93334e-163	1.00978e-162	1.31964e-162	-3.81879e-163	2.1356e-163	-4.12923e-163	-1.03238e-162	0
-4.50765e-163	-7.7338e-164	9.48306e-163	-1.4881e-163	8.84435e-164	4.95482e-163	-1.19891e-163	-1.16861e-162	-3.44346e-163	-5.92061e-163	-9.98541e-163	-6.85828e-163	-1.05133e-163	7.1811e-163	-1.49658e-163	-7.31306e-163	1.79127e-163	9.15833e-164	8.75799e-163	4.74345e-163	3.56926e-163	3.22418e-163	-4.324e-163	5.93334e-163	1.00978e-162	1.31964e-162	-3.81879e-163	2.1356e-163	-4.12923e-163	-1.03238e-162	0
-4.50765e-163	-7.7338e-164	9.48306e-163	-1.4881e-163	8.84435e-164	4.95482e-163	-1.19891e-163	-1.16861e-162	-3.44346e-163	-5.92061e-163	-9.98541e-163	-6.85828e-163	-1.05133e-163	7.1811e-163	-1.49658e-163	-7.31306e-163	1.79127e-163	9.15833e-164	8.75799e-163	4.74345e-163	3.56926e-163	3.22418e-163	-4.324e-163	5.93334e-163	1.00978e-162	1.31964e-162	-3.81879e-163	2.1356e-163	-4.12923e-163	-1.03238e-162	0
-4.50765e-163	-7.7338e-164	9.48306e-163	-1.4881e-163	8.84435e-164	4.95482e-163	-1.19891e-163	-1.16861e-162	-3.44346e-163	-5.92061e-163	-9.98541e-163	-6.85828e-163	-1.05133e-163	7.1811e-163	-1.49658e-163	-7.31306e-163	1.79127e-163	9.15833e-164	8.75799e-163	4.74345e-163	3.56926e-163	3.22418e-163	-4.324e-163	5.93334e-163	1.00978e-162	1.31964e-162	-3.81879e-163	2.1356e-163	-4.12923e-163	-1.03238e-162	0
-4.50765e-163	-7.7338e-164	9.48306e-163	-1.4881e-163	8.84435e-164	4.95482e-163	-1.19891e-163	-1.16861e-162	-3.44346e-163	-5.92061e-163	-9.98541e-163	-6.85828e-163	-1.05133e-163	7.1811e-163	-1.49658e-163	-7.31306e-163	1.79127e-163	9.15833e-164	8.75799e-163	4.74345e-163	3.56926e-163	3.22418e-163	-4.324e-163	5.93334e-163	1.00978e-162	1.31964e-162	-3.81879e-163	2.1356e-163	-4.12923e-163	-1.03238e-162	0
-4.50765e-163	-7.7338e-164	9.48306e-163	-1.4881e-163	8.84435e-164	4.95482e-163	-1.19891e-163	-1.16861e-162	-3.44346e-163	-5.92061e-163	-9.98541e-163	-6.85828e-163	-1.05133e-163	7.1811e-163	-1.49658e-163	-7.31306e-163	1.79127e-163	9.15833e-164	8.75799e-163	4.74345e-163	3.56926e-163	3.22418e-163	-4.324e-163	5.93334e-163	1.00978e-162	1.31964e-162	-3.81879e-163	2.1356e-163	-4.12923e-163	-1.03238e-162	0
-4.50765e-163	-7.7338e-164	9.48306e-163	-1.4881e-163	8.84435e-164	4.95482e-163	-1.19891e-163	-1.16861e-162	-3.44346e-163	-5.92061e-163	-9.98541e-163	-6.85828e-163	-1.05133e-163	7.1811e-163	-1.49658e-163	-7.31306e-163	1.79127e-163	9.15833e-164	8.75799e-163	4.74345e-163	3.56926e-163	3.22418e-163	-4.324e-163	5.93334e-163	1.00978e-162	1.31964e-162	-3.81879e-163	2.1356e-163	-4.12923e-163	-1.03238e-162	0
-4.50765e-163	-7.7338e-164	9.48306e-163	-1.4881e-163	8.84435e-164	4.95482e-163	-1.19891e-163	-1.16861e-162	-3.44346e-163	-5.92061e-163	-9.98541e-163	-6.85828e-163	-1.05133e-163	7.1811e-163	-1.49658e-163	-7.31306e-163	1.79127e-163	9.15833e-164	8.75799e-163	4.74345e-163	3.56926e-163	3.22418e-163	-4.324e-163	5.93334e-163	1.00978e-162	1.31964e-162	-3.81879e-163	2.1356e-163	-4.12923e-163	-1.03238e-162	0
-4.50765e-163	-7.7338e-164	9.48306e-163	-1.4881e-163	8.84435e-164	4.95482e-163	-1.19891e-163	-1.16861e-162	-3.44346e-163	-5.92061e-163	-9.98541e-163	-6.85828e-163	-1.05133e-163	7.1811e-163	-1.49658e-163	-7.31306e-163	1.79127e-163	9.15833e-164	8.75799e-163	4.74345e-163	3.56926e-163	3.22418e-163	-4.324e-163	5.93334e-163	1.00978e-162	1.31964e-162	-3.81879e-163	2.1356e-163	-4.12923e-163	-1.03238e-162	0
-4.50765e-163	-7.7338e-164	9.48306e-163	-1.4881e-163	8.84435e-164	4.95482e-163	-1.19891e-163	-1.16861e-162	-3.44346e-163	-5.92061e-163	-9.98541e-163	-6.85828e-163	-1.05133e-163	7.1811e-163	-1.49658e-163	-7.31306e-163	1.79127e-163	9.15833e-164	8.75799e-163	4.74345e-163	3.56926e-163	3.22418e-163	-4.324e-163	5.93334e-163	1.00978e-162	1.31964e-162	-3.81879e-163	2.1356e-163	-4.12923e-163	-1.03238e-162	0
-4.50765e-163	-7.7338e-164	9.48306e-163	-1.4881e-163	8.84435e-164	4.95482e-163	-1.19891e-163	-1.16861e-162	-3.44346e-163	-5.92061e-163	-9.98541e-163	-6.85828e-163	-1.05133e-163	7.1811e-163	-1.49658e-163	-7.31306e-163	1.79127e-163	9.15833e-164	8.75799e-163	4.74345e-163	3.56926e-163	3.22418e-163	-4.324e-163	5.93334e-163	1.00978e-162	1.31964e-162	-3.81879e-163	2.1356e-163	-4.12923e-163	-1.03238e-162	0
-4.50765e-163	-7.7338e-164	9.48306e-163	-1.4881e-163	8.84435e-164	4.95482e-163	-1.19891e-163	-1.16861e-162	-3.44346e-163	-5.92061e-163	-9.98541e-163	-6.85828e-163	-1.05133e-163	7.1811e-163	-1.49658e-163	-7.31306e-163	1.79127e-163	9.15833e-164	8.75799e-163	4.74345e-163	3.56926e-163	3.22418e-163	-4.324e-163	5.93334e-163	1.00978e-162	1.31964e-162	-3.81879e-163	2.1356e-163	-4.12923e-163	-1.03238e-162	0
-4.50765e-163	-7.7338e-164	9.48306e-163	-1.4881e-163	8.84435e-164	4.95482e-163	-1.19891e-163	-1.16861e-162	-3.44346e-163	-5.92061e-163	-9.98541e-163	-6.85828e-163	-1.05133e-163	7.1811e-163	-1.49658e-163	-7.31306e-163	1.79127e-163	9.15833e-164	8.75799e-163	4.74345e-163	3.56926e-163	3.22418e-163	-4.324e-163	5.93334e-163	1.00978e-162	1.31964e-162	-3.81879e-163	2.1356e-163	-4.12923e-163	-1.03238e-162	0
-4.50765e-163	-7.7338e-164	9.48306e-163	-1.4881e-163	8.84435e-164	4.95482e-163	-1.19891e-163	-1.16861e-162	-3.44346e-163	-5.92061e-163	-9.98541e-163	-6.85828e-163	-1.05133e-163	7.1811e-163	-1.49658e-163	-7.31306e-163	1.79127e-163	9.15833e-164	8.75799e-163	4.74345e-163	3.56926e-163	3.22418e-163	-4.324e-163	5.93334e-163	1.00978e-162	1.31964e-162	-3.81879e-163	2.1356e-163	-4.12923e-163	-1.03238e-162	0
-4.50765e-163	-7.7338e-164	9.48306e-163	-1.4881e-163	8.84435e-164	4.95482e-163	-1.19891e-163	-1.16861e-162	-3.44346e-163	-5.92061e-163	-9.98541e-163	-6.85828e-163	-1.05133e-163	7.1811e-163	-1.49658e-163	-7.31306e-163	1.79127e-163	9.15833e-164	8.75799e-163	4.74345e-163	3.56926e-163	3.22418e-163	-4.324e-163	5.93334e-163	1.00978e-162	1.31964e-162	-3.81879e-163	2.1356e-163	-4.12923e-163	-1.03238e-162	0
-4.50765e-163	-7.7338e-164	9.48306e-163	-1.4881e-163	8.84435e-164	4.95482e-163	-1.19891e-163	-1.16861e-162	-3.44346e-163	-5.92061e-163	-9.98541e-163	-6.85828e-163	-1.05133e-163	7.1811e-163	-1.49658e-163	-7.31306e-163	1.79127e-163	9.15833e-164	8.75799e-163	4.74345e-163	3.56926e-163	3.22418e-163	-4.324e-163	5.93334e-163	1.00978e-162	1.31964e-162	-3.81879e-163	2.1356e-163	-4.12923e-163	-1.03238e-162	0
-4.50765e-163	-7.7338e-164	9.48306e-163	-1.4881e-163	8.84435e-164	4.95482e-163	-1.19891e-163	-1.16861e-162	-3.44346e-163	-5.92061e-163	-9.98541e-163	-6.85828e-163	-1.05133e-163	7.1811e-163	-1.49658e-163	-7.31306e-163	1.79127e-163	9.15833e-164	8.75799e-163	4.74345e-163	3.56926e-163	3.22418e-163	-4.324e-163	5.93334e-163	1.00978e-162	1.31964e-162	-3.81879e-163	2.1356e-163	-4.12923e-163	-1.03238e-162	0
-4.50765e-163	-7.7338e-164	9.48306e-163	-1.4881e-163	8.84435e-164	4.95482e-163	-1.19891e-163	-1.16861e-162	-3.44346e-163	-5.92061e-163	-9.98541e-163	-6.85828e-163	-1.05133e-163	7.1811e-163	-1.49658e-163	-7.31306e-163	1.79127e-163	9.15833e-164	8.75799e-163	4.74345e-163	3.56926e-163	3.22418e-163	-4.324e-163	5.93334e-163	1.00978e-162	1.31964e-162	-3.81879e-163	2.1356e-163	-4.12923e-163	-1.03238e-162	0
-4.50765e-163	-7.7338e-164	9.48306e-163	-1.4881e-163	8.84435e-164	4.95482e-163	-1.19891e-163	-1.16861e-162	-3.44346e-163	-5.92061e-163	-9.98541e-163	-6.85828e-163	-1.05133e-163	7.1811e-163	-1.49658e-163	-7.31306e-163	1.79127e-163	9.15833e-164	8.75799e-163	4.74345e-163	3.56926e-163	3.22418e-163	-4.324e-163	5.93334e-163	1.00978e-162	1.31964e-162	-3.81879e-163	2.1356e-163	-4.12923e-163	-1.03238e-162	0
-4.50765e-163	-7.7338e-164	9.48306e-163	-1.4881e-163	8.84435e-164	4.95482e-163	-1.19891e-163	-1.16861e-162	-3.44346e-163	-5.92061e-163	-9.98541e-163	-6.85828e-163	-1.05133e-163	7.1811e-163	-1.49658e-163	-7.31306e-163	1.79127e-163	9.15833e-164	8.75799e-163	4.74345e-163	3.56926e-163	3.22418e-163	-4.324e-163	5.93334e-163	1.00978e-162	1.31964e-162	-3.81879e-163	2.1356e-163	-4.12923e-163	-1.03238e-162	0
-4.50765e-163	-7.7338e-164	9.48306e-163	-1.4881e-163	8.84435e-164	4.95482e-163	-1.19891e-163	-1.16861e-162	-3.44346e-163	-5.92061e-163	-9.98541e-163	-6.85828e-163	-1.05133e-163	7.1811e-163	-1.49658e-163	-7.31306e-163	1.79127e-163	9.15833e-164	8.75799e-163	4.74345e-163	3.56926e-163	3.22418e-163	-4.324e-163	5.93334e-163	1.00978e-162	1.31964e-162	-3.81879e-163	2.1356e-163	-4.12923e-163	-1.03238e-162	0
-4.50765e-163	-7.7338e-164	9.48306e-163	-1.4881e-163	8.84435e-164	4.95482e-163	-1.19891e-163	-1.16861e-162	-3.44346e-163	-5.92061e-163	-9.98541e-163	-6.85828e-163	-1.05133e-163	7.1811e-163	-1.49658e-163	-7.31306e-163	1.79127e-163	9.15833e-164	8.75799e-163	4.74345e-163	3.56926e-163	3.22418e-163	-4.324e-163	5.93334e-163	1.00978e-162	1.31964e-162	-3.81879e-163	2.1356e-163	-4.12923e-163	-1.03238e-162	0
-4.50765e-163	-7.7338e-164	9.48306e-163	-1.4881e-163	8.84435e-164	4.95482e-163	-1.19891e-163	-1.16861e-162	-3.44346e-163	-5.92061e-163	-9.98541e-163	-6.85828e-163	-1.05133e-163	7.1811e-163	-1.49658e-163	-7.31306e-163	1.79127e-163	9.15833e-164	8.75799e-163	4.74345e-163	3.56926e-163	3.22418e-163	-4.324e-163	5.93334e-163	1.00978e-162	1.31964e-162	-3.81879e-163	2.1356e-163	-4.12923e-163	-1.03238e-162	0
-4.50765e-163	-7.7338e-164	9.48306e-163	-1.4881e-163	8.84435e-164	4.95482e-163	-1.19891e-163	-1.16861e-162	-3.44346e-163	-5.92061e-163	-9.98541e-163	-6.85828e-163	-1.05133e-163	7.1811e-163	-1.49658e-163	-7.31306e-163	1.79127e-163	9.15833e-164	8.75799e-163	4.74345e-163	3.56926e-163	3.22418e-163	-4.324e-163	5.93334e-163	1.00978e-162	1.31964e-162	-3.81879e-163	2.1356e-163	-4.12923e-163	-1.03238e-162	0
-4.50765e-163	-7.7338e-164	9.48306e-163	-1.4881e-163	8.84435e-164	4.95482e-163	-1.19891e-163	-1.16861e-162	-3.44346e-163	-5.92061e-163	-9.98541e-163	-6.85828e-163	-1.05133e-163	7.1811e-163	-1.49658e-163	-7.31306e-163	1.79127e-163	9.15833e-164	8.75799e-163	4.74345e-163	3.56926e-163	3.22418e-163	-4.324e-163	5.93334e-163	1.00978e-162	1.31964e-162	-3.81879e-163	2.1356e-163	-4.12923e-163	-1.03238e-162	0
-4.50765e-163	-7.7338e-164	9.48306e-163	-1.4881e-163	8.84435e-164	4.95482e-163	-1.19891e-163	-1.16861e-162	-3.44346e-163	-5.92061e-163	-9.98541e-163	-6.85828e-163	-1.05133e-163	7.1811e-163	-1.49658e-163	-7.31306e-163	1.79127e-163	9.15833e-164	8.75799e-163	4.74345e-163	3.56926e-163	3.22418e-163	-4.324e-163	5.93334e-163	1.00978e-162	1.31964e-162	-3.81879e-163	2.1356e-163	-4.12923e-163	-1.03238e-162	0
-4.50765e-163	-7.7338e-164	9.48306e-163	-1.4881e-163	8.84435e-164	4.95482e-163	-1.19891e-163	-1.16861e-162	-3.44346e-163	-5.92061e-163	-9.98541e-163	-6.85828e-163	-1.05133e-163	7.1811e-163	-1.49658e-163	-7.31306e-163	1.79127e-163	9.15833e-164	8.75799e-163	4.74345e-163	3.56926e-163	3.22418e-163	-4.324e-163	5.93334e-163	1.00978e-162	1.31964e-162	-3.81879e-163	2.1356e-163	-4.12923e-163	-1.03238e-162	0
-4.50765e-163	-7.7338e-164	9.48306e-163	-1.4881e-163	8.84435e-164	4.95482e-163	-1.19891e-163	-1.16861e-162	-3.44346e-163	-5.92061e-163	-9.98541e-163	-6.85828e-163	-1.05133e-163	7.1811e-163	-1.49658e-163	-7.31306e-163	1.79127e-163	9.15833e-164	8.75799e-163	4.74345e-163	3.56926e-163	3.22418e-163	-4.324e-163	5.93334e-163	1.00978e-162	1.31964e-162	-3.81879e-163	2.1356e-163	-4.12923e-163	-1.03238e-162	0
-4.50765e-163	-7.7338e-164	9.48306e-163	-1.4881e-163	8.84435e-164	4.95482e-163	-1.19891e-163	-1.16861e-162	-3.44346e-163	-5.92061e-163	-9.98541e-163	-6.85828e-163	-1.05133e-163	7.1811e-163	-1.49658e-163	-7.31306e-163	1.79127e-163	9.15833e-164	8.75799e-163	4.74345e-163	3.56926e-163	3.22418e-163	-4.324e-163	5.93334e-163	1.00978e-162	1.31964e-162	-3.81879e-163	2.1356e-163	-4.12923e-163	-1.03238e-162	0
-4.50765e-163	-7.7338e-164	9.48306e-163	-1.4881e-163	8.84435e-164	4.95482e-163	-1.19891e-163	-1.16861e-162	-3.44346e-163	-5.92061e-163	-9.98541e-163	-6.85828e-163	-1.05133e-163	7.1811e-163	-1.49658e-163	-7.31306e-163	1.79127e-163	9.15833e-164	8.75799e-163	4.74345e-163	3.56926e-163	3.22418e-163	-4.324e-163	5.93334e-163	1.00978e-162	1.31964e-162	-3.81879e-163	2.1356e-163	-4.12923e-163	-1.03238e-162	0
-4.50765e-163	-7.7338e-164	9.48306e-163	-1.4881e-163	8.84435e-164	4.95482e-163	-1.19891e-163	-1.16861e-162	-3.44346e-163	-5.92061e-163	-9.98541e-163	-6.85828e-163	-1.05133e-163	7.1811e-163	-1.49658e-163	-7.31306e-163	1.79127e-163	9.15833e-164	8.75799e-163	4.74345e-163	3.56926e-163	3.22418e-163	-4.324e-163	5.93334e-163	1.00978e-162	1.31964e-162	-3.81879e-163	2.1356e-163	-4.12923e-163	-1.03238e-162	0
-4.50765e-163	-7.7338e-164	9.48306e-163	-1.4881e-163	8.84435e-164	4.95482e-163	-1.19891e-163	-1.16861e-162	-3.44346e-163	-5.92061e-163	-9.98541e-163	-6.85828e-163	-1.05133e-163	7.1811e-163	-1.49658e-163	-7.31306e-163	1.79127e-163	9.15833e-164	8.75799e-163	4.74345e-163	3.56926e-163	3.22418e-163	-4.324e-163	5.93334e-163	1.00978e-162	1.31964e-162	-3.81879e-163	2.1356e-163	-4.12923e-163	-1.03238e-162	0
-4.50765e-163	-7.7338e-164	9.48306e-163	-1.4881e-163	8.84435e-164	4.95482e-163	-1.19891e-163	-1.16861e-162	-3.44346e-163	-5.92061e-163	-9.98541e-163	-6.85828e-163	-1.05133e-163	7.1811e-163	-1.49658e-163	-7.31306e-163	1.79127e-163	9.15833e-164	8.75799e-163	4.74345e-163	3.56926e-163	3.22418e-163	-4.324e-163	5.93334e-163	1.00978e-162	1.31964e-162	-3.81879e-163	2.1356e-163	-4.12923e-163	-1.03238e-162	0
-4.50765e-163	-7.7338e-164	9.48306e-163	-1.4881e-163	8.84435e-164	4.95482e-163	-1.19891e-163	-1.16861e-162	-3.44346e-163	-5.92061e-163	-9.98541e-163	-6.85828e-163	-1.05133e-163	7.1811e-163	-1.49658e-163	-7.31306e-163	1.79127e-163	9.15833e-164	8.75799e-163	4.74345e-163	3.56926e-163	3.22418e-163	-4.324e-163	5.93334e-163	1.00978e-162	1.31964e-162	-3.81879e-163	2.1356e-163	-4.12923e-163	-1.03238e-162	0
-4.50765e-163	-7.7338e-164	9.48306e-163	-1.4881e-163	8.84435e-164	4.95482e-163	-1.19891e-163	-1.16861e-162	-3.44346e-163	-5.92061e-163	-9.98541e-163	-6.85828e-163	-1.05133e-163	7.1811e-163	-1.49658e-163	-7.31306e-163	1.79127e-163	9.15833e-164	8.75799e-163	4.74345e-163	3.56926e-163	3.22418e-163	-4.324e-163	5.93334e-163	1.00978e-162	1.31964e-162	-3.81879e-163	2.1356e-163	-4.12923e-163	-1.03238e-162	0
-4.50765e-163	-7.7338e-164	9.48306e-163	-1.4881e-163	8.84435e-164	4.95482e-163	-1.19891e-163	-1.16861e-162	-3.44346e-163	-5.92061e-163	-9.98541e-163	-6.85828e-163	-1.05133e-163	7.1811e-163	-1.49658e-163	-7.31306e-163	1.79127e-163	9.15833e-164	8.75799e-163	4.74345e-163	3.56926e-163	3.22418e-163	-4.324e-163	5.93334e-163	1.00978e-162	1.31964e-162	-3.81879e-163	2.1356e-163	-4.12923e-163	-1.03238e-162	0
-4.50765e-163	-7.7338e-164	9.48306e-163	-1.4881e-163	8.84435e-164	4.95482e-163	-1.19891e-163	-1.16861e-162	-3.44346e-163	-5.92061e-163	-9.98541e-163	-6.85828e-163	-1.05133e-163	7.1811e-163	-1.49658e-163	-7.31306e-163	1.79127e-163	9.15833e-164	8.75799e-163	4.74345e-163	3.56926e-163	3.22418e-163	-4.324e-163	5.93334e-163	1.00978e-162	1.31964e-162	-3.81879e-163	2.1356e-163	-4.12923e-163	-1.03238e-162	0
-4.50765e-163	-7.7338e-164	9.48306e-163	-1.4881e-163	8.84435e-164	4.95482e-163	-1.19891e-163	-1.16861e-162	-3.44346e-163	-5.92061e-163	-9.98541e-163	-6.85828e-163	-1.05133e-163	7.1811e-163	-1.49658e-163	-7.31306e-163	1.79127e-163	9.15833e-164	8.75799e-163	4.74345e-163	3.56926e-163	3.22418e-163	-4.324e-163	5.93334e-163	1.00978e-162	1.31964e-162	-3.81879e-163	2.1356e-163	-4.12923e-163	-1.03238e-162	0
-4.50765e-163	-7.7338e-164	9.48306e-163	-1.4881e-163	8.84435e-164	4.95482e-163	-1.19891e-163	-1.16861e-162	-3.44346e-163	-5.92061e-163	-9.98541e-163	-6.85828e-163	-1.05133e-163	7.1811e-163	-1.49658e-163	-7.31306e-163	1.79127e-163	9.15833e-164	8.75799e-163	4.74345e-163	3.56926e-163	3.22418e-163	-4.324e-163	5.93334e-163	1.00978e-162	1.31964e-162	-3.81879e-163	2.1356e-163	-4.12923e-163	-1.03238e-162	0
-4.50765e-163	-7.7338e-164	9.48306e-163	-1.4881e-163	8.84435e-164	4.95482e-163	-1.19891e-163	-1.16861e-162	-3.44346e-163	-5.92061e-163	-9.98541e-163	-6.85828e-163	-1.05133e-163	7.1811e-163	-1.49658e-163	-7.31306e-163	1.79127e-163	9.15833e-164	8.75799e-163	4.74345e-163	3.56926e-163	3.22418e-163	-4.324e-163	5.93334e-163	1.00978e-162	1.31964e-162	-3.81879e-163	2.1356e-163	-4.12923e-163	-1.03238e-162	0
-4.50765e-163	-7.7338e-164	9.48306e-163	-1.4881e-163	8.84435e-164	4.95482e-163	-1.19891e-163	-1.16861e-162	-3.44346e-163	-5.92061e-163	-9.98541e-163	-6.85828e-163	-1.05133e-163	7.1811e-163	-1.49658e-163	-7.31306e-163	1.79127e-163	9.15833e-164	8.75799e-163	4.74345e-163	3.56926e-163	3.22418e-163	-4.324e-163	5.93334e-163	1.00978e-162	1.31964e-162	-3.81879e-163	2.1356e-163	-4.12923e-163	-1.03238e-162	0
-4.50765e-163	-7.7338e-164	9.48306e-163	-1.4881e-163	8.84435e-164	4.95482e-163	-1.19891e-163	-1.16861e-162	-3.44346e-163	-5.92061e-163	-9.98541e-163	-6.85828e-163	-1.05133e-163	7.1811e-163	-1.49658e-163	-7.31306e-163	1.79127e-163	9.15833e-164	8.75799e-163	4.74345e-163	3.56926e-163	3.22418e-163	-4.324e-163	5.93334e-163	1.00978e-162	1.31964e-162	-3.81879e-163	2.1356e-163	-4.12923e-163	-1.03238e-162	0
-4.50765e-163	-7.7338e-164	9.48306e-163	-1.4881e-163	8.84435e-164	4.95482e-163	-1.19891e-163	-1.16861e-162	-3.44346e-163	-5.92061e-163	-9.98541e-163	-6.85828e-163	-1.05133e-163	7.1811e-163	-1.49658e-163	-7.31306e-163	1.79127e-163	9.15833e-164	8.75799e-163	4.74345e-163	3.56926e-163	3.22418e-163	-4.324e-163	5.93334e-163	1.00978e-162	1.31964e-162	-3.81879e-163	2.1356e-163	-4.12923e-163	-1.03238e-162	0
-4.50765e-163	-7.7338e-164	9.48306e-163	-1.4881e-163	8.84435e-164	4.95482e-163	-1.19891e-163	-1.16861e-162	-3.44346e-163	-5.92061e-163	-9.98541e-163	-6.85828e-163	-1.05133e-163	7.1811e-163	-1.49658e-163	-7.31306e-163	1.79127e-163	9.15833e-164	8.75799e-163	4.74345e-163	3.56926e-163	3.22418e-163	-4.324e-163	5.93334e-163	1.00978e-162	1.31964e-162	-3.81879e-163	2.1356e-163	-4.12923e-163	-1.03238e-162	0
-4.50765e-163	-7.7338e-164	9.48306e-163	-1.4881e-163	8.84435e-164	4.95482e-163	-1.19891e-163	-1.16861e-162	-3.44346e-163	-5.92061e-163	-9.98541e-163	-6.85828e-163	-1.05133e-163	7.1811e-163	-1.49658e-163	-7.31306e-163	1.79127e-163	9.15833e-164	8.75799e-163	4.74345e-163	3.56926e-163	3.22418e-163	-4.324e-163	5.93334e-163	1.00978e-162	1.31964e-162	-3.81879e-163	2.1356e-163	-4.12923e-163	-1.03238e-162	0
-4.50765e-163	-7.7338e-164	9.48306e-163	-1.4881e-163	8.84435e-164	4.95482e-163	-1.19891e-163	-1.16861e-162	-3.44346e-163	-5.92061e-163	-9.98541e-163	-6.85828e-163	-1.05133e-163	7.1811e-163	-1.49658e-163	-7.31306e-163	1.79127e-163	9.15833e-164	8.75799e-163	4.74345e-163	3.56926e-163	3.22418e-163	-4.324e-163	5.93334e-163	1.00978e-162	1.31964e-162	-3.81879e-163	2.1356e-163	-4.12923e-163	-1.03238e-162	0
-4.50765e-163	-7.7338e-164	9.48306e-163	-1.4881e-163	8.84435e-164	4.95482e-163	-1.19891e-163	-1.16861e-162	-3.44346e-163	-5.92061e-163	-9.98541e-163	-6.85828e-163	-1.05133e-163	7.1811e-163	-1.49658e-163	-7.31306e-163	1.79127e-163	9.15833e-164	8.75799e-163	4.74345e-163	3.56926e-163	3.22418e-163	-4.324e-163	5.93334e-163	1.00978e-162	1.31964e-162	-3.81879e-163	2.1356e-163	-4.12923e-163	-1.03238e-162	0
-4.50765e-163	-7.7338e-164	9.48306e-163	-1.4881e-163	8.84435e-164	4.95482e-163	-1.19891e-163	-1.16861e-162	-3.44346e-163	-5.92061e-163	-9.98541e-163	-6.85828e-163	-1.05133e-163	7.1811e-163	-1.49658e-163	-7.31306e-163	1.79127e-163	9.15833e-164	8.75799e-163	4.74345e-163	3.56926e-163	3.22418e-163	-4.324e-163	5.93334e-163	1.00978e-162	1.31964e-162	-3.81879e-163	2.1356e-163	-4.12923e-163	-1.03238e-162	0
-4.50765e-163	-7.7338e-164	9.48306e-163	-1.4881e-163	8.84435e-164	4.95482e-163	-1.19891e-163	-1.16861e-162	-3.44346e-163	-5.92061e-163	-9.98541e-163	-6.85828e-163	-1.05133e-163	7.1811e-163	-1.49658e-163	-7.31306e-163	1.79127e-163	9.15833e-164	8.75799e-163	4.74345e-163	3.56926e-163	3.22418e-163	-4.324e-163	5.93334e-163	1.00978e-162	1.31964e-162	-3.81879e-163	2.1356e-163	-4.12923e-163	-1.03238e-162	0
-4.50765e-163	-7.7338e-164	9.48306e-163	-1.4881e-163	8.84435e-164	4.95482e-163	-1.19891e-163	-1.16861e-162	-3.44346e-163	-5.92061e-163	-9.98541e-163	-6.85828e-163	-1.05133e-163	7.1811e-163	-1.49658e-163	-7.31306e-163	1.79127e-163	9.15833e-164	8.75799e-163	4.74345e-163	3.56926e-163	3.22418e-163	-4.324e-163	5.93334e-163	1.00978e-162	1.31964e-162	-3.81879e-163	2.1356e-163	-4.12923e-163	-1.03238e-162	0
-4.50765e-163	-7.7338e-164	9.48306e-163	-1.4881e-163	8.84435e-164	4.95482e-163	-1.19891e-163	-1.16861e-162	-3.44346e-163	-5.92061e-163	-9.98541e-163	-6.85828e-163	-1.05133e-163	7.1811e-163	-1.49658e-163	-7.31306e-163	1.79127e-163	9.15833e-164	8.75799e-163	4.74345e-163	3.56926e-163	3.22418e-163	-4.324e-163	5.93334e-163	1.00978e-162	1.31964e-162	-3.81879e-163	2.1356e-163	-4.12923e-163	-1.03238e-162	0
-4.50765e-163	-7.7338e-164	9.48306e-163	-1.4881e-163	8.84435e-164	4.95482e-163	-1.19891e-163	-1.16861e-162	-3.44346e-163	-5.92061e-163	-9.98541e-163	-6.85828e-163	-1.05133e-163	7.1811e-163	-1.49658e-163	-7.31306e-163	1.79127e-163	9.15833e-164	8.75799e-163	4.74345e-163	3.56926e-163	3.22418e-163	-4.324e-163	5.93334e-163	1.00978e-162	1.31964e-162	-3.81879e-163	2.1356e-163	-4.12923e-163	-1.03238e-162	0
-4.50765e-163	-7.7338e-164	9.48306e-163	-1.4881e-163	8.84435e-164	4.95482e-163	-1.19891e-163	-1.16861e-162	-3.44346e-163	-5.92061e-163	-9.98541e-163	-6.85828e-163	-1.05133e-163	7.1811e-163	-1.49658e-163	-7.31306e-163	1.79127e-163	9.15833e-164	8.75799e-163	4.74345e-163	3.56926e-163	3.22418e-163	-4.324e-163	5.93334e-163	1.00978e-162	1.31964e-162	-3.81879e-163	2.1356e-163	-4.12923e-163	-1.03238e-162	0
-4.50765e-163	-7.7338e-164	9.48306e-163	-1.4881e-163	8.84435e-164	4.95482e-163	-1.19891e-163	-1.16861e-162	-3.44346e-163	-5.92061e-163	-9.98541e-163	-6.85828e-163	-1.05133e-163	7.1811e-163	-1.49658e-163	-7.31306e-163	1.79127e-163	9.15833e-164	8.75799e-163	4.74345e-163	3.56926e-163	3.22418e-163	-4.324e-163	5.93334e-163	1.00978e-162	1.31964e-162	-3.81879e-163	2.1356e-163	-4.12923e-163	-1.03238e-162	0
-4.50765e-163	-7.7338e-164	9.48306e-163	-1.4881e-163	8.84435e-164	4.95482e-163	-1.19891e-163	-1.16861e-162	-3.44346e-163	-5.92061e-163	-9.98541e-163	-6.85828e-163	-1.05133e-163	7.1811e-163	-1.49658e-163	-7.31306e-163	1.79127e-163	9.15833e-164	8.75799e-163	4.74345e-163	3.56926e-163	3.22418e-163	-4.324e-163	5.93334e-163	1.00978e-162	1.31964e-162	-3.81879e-163	2.1356e-163	-4.12923e-163	-1.03238e-162	0
-4.50765e-163	-7.7338e-164	9.48306e-163	-1.4881e-163	8.84435e-164	4.95482e-163	-1.19891e-163	-1.16861e-162	-3.44346e-163	-5.92061e-163	-9.98541e-163	-6.85828e-163	-1.05133e-163	7.1811e-163	-1.49658e-163	-7.31306e-163	1.79127e-163	9.15833e-164	8.75799e-163	4.74345e-163	3.56926e-163	3.22418e-163	-4.324e-163	5.93334e-163	1.00978e-162	1.31964e-162	-3.81879e-163	2.1356e-163	-4.12923e-163	-1.03238e-162	0
-4.50765e-163	-7.7338e-164	9.48306e-163	-1.4881e-163	8.84435e-164	4.95482e-163	-1.19891e-163	-1.16861e-162	-3.44346e-163	-5.92061e-163	-9.98541e-163	-6.85828e-163	-1.05133e-163	7.1811e-163	-1.49658e-163	-7.31306e-163	1.79127e-163	9.15833e-164	8.75799e-163	4.74345e-163	3.56926e-163	3.22418e-163	-4.324e-163	5.93334e-163	1.00978e-162	1.31964e-162	-3.81879e-163	2.1356e-163	-4.12923e-163	-1.03238e-162	0
-4.50765e-163	-7.7338e-164	9.48306e-163	-1.4881e-163	8.84435e-164	4.95482e-163	-1.19891e-163	-1.16861e-162	-3.44346e-163	-5.92061e-163	-9.98541e-163	-6.85828e-163	-1.05133e-163	7.1811e-163	-1.49658e-163	-7.31306e-163	1.79127e-163	9.15833e-164	8.75799e-163	4.74345e-163	3.56926e-163	3.22418e-163	-4.324e-163	5.93334e-163	1.00978e-162	1.31964e-162	-3.81879e-163	2.1356e-163	-4.12923e-163	-1.03238e-162	0
-4.50765e-163	-7.7338e-164	9.48306e-163	-1.4881e-163	8.84435e-164	4.95482e-163	-1.19891e-163	-1.16861e-162	-3.44346e-163	-5.92061e-163	-9.98541e-163	-6.85828e-163	-1.05133e-163	7.1811e-163	-1.49658e-163	-7.31306e-163	1.79127e-163	9.15833e-164	8.75799e-163	4.74345e-163	3.56926e-163	3.22418e-163	-4.324e-163	5.93334e-163	1.00978e-162	1.31964e-162	-3.81879e-163	2.1356e-163	-4.12923e-163	-1.03238e-162	0
-4.50765e-163	-7.7338e-164	9.48306e-163	-1.4881e-163	8.84435e-164	4.95482e-163	-1.19891e-163	-1.16861e-162	-3.44346e-163	-5.92061e-163	-9.98541e-163	-6.85828e-163	-1.05133e-163	7.1811e-163	-1.49658e-163	-7.31306e-163	1.79127e-163	9.15833e-164	8.75799e-163	4.74345e-163	3.56926e-163	3.22418e-163	-4.324e-163	5.93334e-163	1.00978e-162	1.31964e-162	-3.81879e-163	2.1356e-163	-4.12923e-163	-1.03238e-162	0
-4.50765e-163	-7.7338e-164	9.48306e-163	-1.4881e-163	8.84435e-164	4.95482e-163	-1.19891e-163	-1.16861e-162	-3.44346e-163	-5.92061e-163	-9.98541e-163	-6.85828e-163	-1.05133e-163	7.1811e-163	-1.49658e-163	-7.31306e-163	1.79127e-163	9.15833e-164	8.75799e-163	4.74345e-163	3.56926e-163	3.22418e-163	-4.324e-163	5.93334e-163	1.00978e-162	1.31964e-162	-3.81879e-163	2.1356e-163	-4.12923e-163	-1.03238e-162	0
-4.50765e-163	-7.7338e-164	9.48306e-163	-1.4881e-163	8.84435e-164	4.95482e-163	-1.19891e-163	-1.16861e-162	-3.44346e-163	-5.92061e-163	-9.98541e-163	-6.85828e-163	-1.05133e-163	7.1811e-163	-1.49658e-163	-7.31306e-163	1.79127e-163	9.15833e-164	8.75799e-163	4.74345e-163	3.56926e-163	3.22418e-163	-4.324e-163	5.93334e-163	1.00978e-162	1.31964e-162	-3.81879e-163	2.1356e-163	-4.12923e-163	-1.03238e-162	0
-4.50765e-163	-7.7338e-164	9.48306e-163	-1.4881e-163	8.84435e-164	4.95482e-163	-1.19891e-163	-1.16861e-162	-3.44346e-163	-5.92061e-163	-9.98541e-163	-6.85828e-163	-1.05133e-163	7.1811e-163	-1.49658e-163	-7.31306e-163	1.79127e-163	9.15833e-164	8.75799e-163	4.74345e-163	3.56926e-163	3.22418e-163	-4.324e-163	5.93334e-163	1.00978e-162	1.31964e-162	-3.81879e-163	2.1356e-163	-4.12923e-163	-1.03238e-162	0
-4.50765e-163	-7.7338e-164	9.48306e-163	-1.4881e-163	8.84435e-164	4.95482e-163	-1.19891e-163	-1.16861e-162	-3.44346e-163	-5.92061e-163	-9.98541e-163	-6.85828e-163	-1.05133e-163	7.1811e-163	-1.49658e-163	-7.31306e-163	1.79127e-163	9.15833e-164	8.75799e-163	4.74345e-163	3.56926e-163	3.22418e-163	-4.324e-163	5.93334e-163	1.00978e-162	1.31964e-162	-3.81879e-163	2.1356e-163	-4.12923e-163	-1.03238e-162	0
-4.50765e-163	-7.7338e-164	9.48306e-163	-1.4881e-163	8.84435e-164	4.95482e-163	-1.19891e-163	-1.16861e-162	-3.44346e-163	-5.92061e-163	-9.98541e-163	-6.85828e-163	-1.05133e-163	7.1811e-163	-1.49658e-163	-7.31306e-163	1.79127e-163	9.15833e-164	8.75799e-163	4.74345e-163	3.56926e-163	3.22418e-163	-4.324e-163	5.93334e-163	1.00978e-162	1.31964e-162	-3.81879e-163	2.1356e-163	-4.12923e-163	-1.03238e-162	0
-4.50765e-163	-7.7338e-164	9.48306e-163	-1.4881e-163	8.84435e-164	4.95482e-163	-1.19891e-163	-1.16861e-162	-3.44346e-163	-5.92061e-163	-9.98541e-163	-6.85828e-163	-1.05133e-163	7.1811e-163	-1.49658e-163	-7.31306e-163	1.79127e-163	9.15833e-164	8.75799e-163	4.74345e-163	3.56926e-163	3.22418e-163	-4.324e-163	5.93334e-163	1.00978e-162	1.31964e-162	-3.81879e-163	2.1356e-163	-4.12923e-163	-1.03238e-162	0
-4.50765e-163	-7.7338e-164	9.48306e-163	-1.4881e-163	8.84435e-164	4.95482e-163	-1.19891e-163	-1.16861e-162	-3.44346e-163	-5.92061e-163	-9.98541e-163	-6.85828e-163	-1.05133e-163	7.1811e-163	-1.49658e-163	-7.31306e-163	1.79127e-163	9.15833e-164	8.75799e-163	4.74345e-163	3.56926e-163	3.22418e-163	-4.324e-163	5.93334e-163	1.00978e-162	1.31964e-162	-3.81879e-163	2.1356e-163	-4.12923e-163	-1.03238e-162	0
-4.50765e-163	-7.7338e-164	9.48306e-163	-1.4881e-163	8.84435e-164	4.95482e-163	-1.19891e-163	-1.16861e-162	-3.44346e-163	-5.92061e-163	-9.98541e-163	-6.85828e-163	-1.05133e-163	7.1811e-163	-1.49658e-163	-7.31306e-163	1.79127e-163	9.15833e-164	8.75799e-163	4.74345e-163	3.56926e-163	3.22418e-163	-4.324e-163	5.93334e-163	1.00978e-162	1.31964e-162	-3.81879e-163	2.1356e-163	-4.12923e-163	-1.03238e-162	0
-4.50765e-163	-7.7338e-164	9.48306e-163	-1.4881e-163	8.84435e-164	4.95482e-163	-1.19891e-163	-1.16861e-162	-3.44346e-163	-5.92061e-163	-9.98541e-163	-6.85828e-163	-1.05133e-163	7.1811e-163	-1.49658e-163	-7.31306e-163	1.79127e-163	9.15833e-164	8.75799e-163	4.74345e-163	3.56926e-163	3.22418e-163	-4.324e-163	5.93334e-163	1.00978e-162	1.31964e-162	-3.81879e-163	2.1356e-163	-4.12923e-163	-1.03238e-162	0
-4.50765e-163	-7.7338e-164	9.48306e-163	-1.4881e-163	8.84435e-164	4.95482e-163	-1.19891e-163	-1.16861e-162	-3.44346e-163	-5.92061e-163	-9.98541e-163	-6.85828e-163	-1.05133e-163	7.1811e-163	-1.49658e-163	-7.31306e-163	1.79127e-163	9.15833e-164	8.75799e-163	4.74345e-163	3.56926e-163	3.22418e-163	-4.324e-163	5.93334e-163	1.00978e-162	1.31964e-162	-3.81879e-163	2.1356e-163	-4.12923e-163	-1.03238e-162	0
-4.50765e-163	-7.7338e-164	9.48306e-163	-1.4881e-163	8.84435e-164	4.95482e-163	-1.19891e-163	-1.16861e-162	-3.44346e-163	-5.92061e-163	-9.98541e-163	-6.85828e-163	-1.05133e-163	7.1811e-163	-1.49658e-163	-7.31306e-163	1.79127e-163	9.15833e-164	8.75799e-163	4.74345e-163	3.56926e-163	3.22418e-163	-4.324e-163	5.93334e-163	1.00978e-162	1.31964e-162	-3.81879e-163	2.1356e-163	-4.12923e-163	-1.03238e-162	0
-4.50765e-163	-7.7338e-164	9.48306e-163	-1.4881e-163	8.84435e-164	4.95482e-163	-1.19891e-163	-1.16861e-162	-3.44346e-163	-5.92061e-163	-9.98541e-163	-6.85828e-163	-1.05133e-163	7.1811e-163	-1.49658e-163	-7.31306e-163	1.79127e-163	9.15833e-164	8.75799e-163	4.74345e-163	3.56926e-163	3.22418e-163	-4.324e-163	5.93334e-163	1.00978e-162	1.31964e-162	-3.81879e-163	2.1356e-163	-4.12923e-163	-1.03238e-162	0
-4.50765e-163	-7.7338e-164	9.48306e-163	-1.4881e-163	8.84435e-164	4.95482e-163	-1.19891e-163	-1.16861e-162	-3.44346e-163	-5.92061e-163	-9.98541e-163	-6.85828e-163	-1.05133e-163	7.1811e-163	-1.49658e-163	-7.31306e-163	1.79127e-163	9.15833e-164	8.75799e-163	4.74345e-163	3.56926e-163	3.22418e-163	-4.324e-163	5.93334e-163	1.00978e-162	1.31964e-162	-3.81879e-163	2.1356e-163	-4.12923e-163	-1.03238e-162	0
-4.50765e-163	-7.7338e-164	9.48306e-163	-1.4881e-163	8.84435e-164	4.95482e-163	-1.19891e-163	-1.16861e-162	-3.44346e-163	-5.92061e-163	-9.98541e-163	-6.85828e-163	-1.05133e-163	7.1811e-163	-1.49658e-163	-7.31306e-163	1.79127e-163	9.15833e-164	8.75799e-163	4.74345e-163	3.56926e-163	3.22418e-163	-4.324e-163	5.93334e-163	1.00978e-162	1.31964e-162	-3.81879e-163	2.1356e-163	-4.12923e-163	-1.03238e-162	0
-4.50765e-163	-7.7338e-164	9.48306e-163	-1.4881e-163	8.84435e-164	4.95482e-163	-1.19891e-163	-1.16861e-162	-3.44346e-163	-5.92061e-163	-9.98541e-163	-6.85828e-163	-1.05133e-163	7.1811e-163	-1.49658e-163	-7.31306e-163	1.79127e-163	9.15833e-164	8.75799e-163	4.74345e-163	3.56926e-163	3.22418e-163	-4.324e-163	5.93334e-163	1.00978e-162	1.31964e-162	-3.81879e-163	2.1356e-163	-4.12923e-163	-1.03238e-162	0
-4.50765e-163	-7.7338e-164	9.48306e-163	-1.4881e-163	8.84435e-164	4.95482e-163	-1.19891e-163	-1.16861e-162	-3.44346e-163	-5.92061e-163	-9.98541e-163	-6.85828e-163	-1.05133e-163	7.1811e-163	-1.49658e-163	-7.31306e-163	1.79127e-163	9.15833e-164	8.75799e-163	4.74345e-163	3.56926e-163	3.22418e-163	-4.324e-163	5.93334e-163	1.00978e-162	1.31964e-162	-3.81879e-163	2.1356e-163	-4.12923e-163	-1.03238e-162	0
-4.50765e-163	-7.7338e-164	9.48306e-163	-1.4881e-163	8.84435e-164	4.95482e-163	-1.19891e-163	-1.16861e-162	-3.44346e-163	-5.92061e-163	-9.98541e-163	-6.85828e-163	-1.05133e-163	7.1811e-163	-1.49658e-163	-7.31306e-163	1.79127e-163	9.15833e-164	8.75799e-163	4.74345e-163	3.56926e-163	3.22418e-163	-4.324e-163	5.93334e-163	1.00978e-162	1.31964e-162	-3.81879e-163	2.1356e-163	-4.12923e-163	-1.03238e-162	0
-4.50765e-163	-7.7338e-164	9.48306e-163	-1.4881e-163	8.84435e-164	4.95482e-163	-1.19891e-163	-1.16861e-162	-3.44346e-163	-5.92061e-163	-9.98541e-163	-6.85828e-163	-1.05133e-163	7.1811e-163	-1.49658e-163	-7.31306e-163	1.79127e-163	9.15833e-164	8.75799e-163	4.74345e-163	3.56926e-163	3.22418e-163	-4.324e-163	5.93334e-163	1.00978e-162	1.31964e-162	-3.81879e-163	2.1356e-163	-4.12923e-163	-1.03238e-162	0
-4.50765e-163	-7.7338e-164	9.48306e-163	-1.4881e-163	8.84435e-164	4.95482e-163	-1.19891e-163	-1.16861e-162	-3.44346e-163	-5.92061e-163	-9.98541e-163	-6.85828e-163	-1.05133e-163	7.1811e-163	-1.49658e-163	-7.31306e-163	1.79127e-163	9.15833e-164	8.75799e-163	4.74345e-163	3.56926e-163	3.22418e-163	-4.324e-163	5.93334e-163	1.00978e-162	1.31964e-162	-3.81879e-163	2.1356e-163	-4.12923e-163	-1.03238e-162	0
-4.50765e-163	-7.7338e-164	9.48306e-163	-1.4881e-163	8.84435e-164	4.95482e-163	-1.19891e-163	-1.16861e-162	-3.44346e-163	-5.92061e-163	-9.98541e-163	-6.85828e-163	-1.05133e-163	7.1811e-163	-1.49658e-163	-7.31306e-163	1.79127e-163	9.15833e-164	8.75799e-163	4.74345e-163	3.56926e-163	3.22418e-163	-4.324e-163	5.93334e-163	1.00978e-162	1.31964e-162	-3.81879e-163	2.1356e-163	-4.12923e-163	-1.03238e-162	0
-4.50765e-163	-7.7338e-164	9.48306e-163	-1.4881e-163	8.84435e-164	4.95482e-163	-1.19891e-163	-1.16861e-162	-3.44346e-163	-5.92061e-163	-9.98541e-163	-6.85828e-163	-1.05133e-163	7.1811e-163	-1.49658e-163	-7.31306e-163	1.79127e-163	9.15833e-164	8.75799e-163	4.74345e-163	3.56926e-163	3.22418e-163	-4.324e-163	5.93334e-163	1.00978e-162	1.31964e-162	-3.81879e-163	2.1356e-163	-4.12923e-163	-1.03238e-162	0
-4.50765e-163	-7.7338e-164	9.48306e-163	-1.4881e-163	8.84435e-164	4.95482e-163	-1.19891e-163	-1.16861e-162	-3.44346e-163	-5.92061e-163	-9.98541e-163	-6.85828e-163	-1.05133e-163	7.1811e-163	-1.49658e-163	-7.31306e-163	1.79127e-163	9.15833e-164	8.75799e-163	4.74345e-163	3.56926e-163	3.22418e-163	-4.324e-163	5.93334e-163	1.00978e-162	1.31964e-162	-3.81879e-163	2.1356e-163	-4.12923e-163	-1.03238e-162	0
-4.50765e-163	-7.7338e-164	9.48306e-163	-1.4881e-163	8.84435e-164	4.95482e-163	-1.19891e-163	-1.16861e-162	-3.44346e-163	-5.92061e-163	-9.98541e-163	-6.85828e-163	-1.05133e-163	7.1811e-163	-1.49658e-163	-7.31306e-163	1.79127e-163	9.15833e-164	8.75799e-163	4.74345e-163	3.56926e-163	3.22418e-163	-4.324e-163	5.93334e-163	1.00978e-162	1.31964e-162	-3.81879e-163	2.1356e-163	-4.12923e-163	-1.03238e-162	0
-4.50765e-163	-7.7338e-164	9.48306e-163	-1.4881e-163	8.84435e-164	4.95482e-163	-1.19891e-163	-1.16861e-162	-3.44346e-163	-5.92061e-163	-9.98541e-163	-6.85828e-163	-1.05133e-163	7.1811e-163	-1.49658e-163	-7.31306e-163	1.79127e-163	9.15833e-164	8.75799e-163	4.74345e-163	3.56926e-163	3.22418e-163	-4.324e-163	5.93334e-163	1.00978e-162	1.31964e-162	-3.81879e-163	2.1356e-163	-4.12923e-163	-1.03238e-162	0
-4.50765e-163	-7.7338e-164	9.48306e-163	-1.4881e-163	8.84435e-164	4.95482e-163	-1.19891e-163	-1.16861e-162	-3.44346e-163	-5.92061e-163	-9.98541e-163	-6.85828e-163	-1.05133e-163	7.1811e-163	-1.49658e-163	-7.31306e-163	1.79127e-163	9.15833e-164	8.75799e-163	4.74345e-163	3.56926e-163	3.22418e-163	-4.324e-163	5.93334e-163	1.00978e-162	1.31964e-162	-3.81879e-163	2.1356e-163	-4.12923e-163	-1.03238e-162	0
-4.50765e-163	-7.7338e-164	9.48306e-163	-1.4881e-163	8.84435e-164	4.95482e-163	-1.19891e-163	-1.16861e-162	-3.44346e-163	-5.92061e-163	-9.98541e-163	-6.85828e-163	-1.05133e-163	7.1811e-163	-1.49658e-163	-7.31306e-163	1.79127e-163	9.15833e-164	8.75799e-163	4.74345e-163	3.56926e-163	3.22418e-163	-4.324e-163	5.93334e-163	1.00978e-162	1.31964e-162	-3.81879e-163	2.1356e-163	-4.12923e-163	-1.03238e-162	0
-4.50765e-163	-7.7338e-164	9.48306e-163	-1.4881e-163	8.84435e-164	4.95482e-163	-1.19891e-163	-1.16861e-162	-3.44346e-163	-5.92061e-163	-9.98541e-163	-6.85828e-163	-1.05133e-163	7.1811e-163	-1.49658e-163	-7.31306e-163	1.79127e-163	9.15833e-164	8.75799e-163	4.74345e-163	3.56926e-163	3.22418e-163	-4.324e-163	5.93334e-163	1.00978e-162	1.31964e-162	-3.81879e-163	2.1356e-163	-4.12923e-163	-1.03238e-162	0
-4.50765e-163	-7.7338e-164	9.48306e-163	-1.4881e-163	8.84435e-164	4.95482e-163	-1.19891e-163	-1.16861e-162	-3.44346e-163	-5.92061e-163	-9.98541e-163	-6.85828e-163	-1.05133e-163	7.1811e-163	-1.49658e-163	-7.31306e-163	1.79127e-163	9.15833e-164	8.75799e-163	4.74345e-163	3.56926e-163	3.22418e-163	-4.324e-163	5.93334e-163	1.00978e-162	1.31964e-162	-3.81879e-163	2.1356e-163	-4.12923e-163	-1.03238e-162	0
-4.50765e-163	-7.7338e-164	9.48306e-163	-1.4881e-163	8.84435e-164	4.95482e-163	-1.19891e-163	-1.16861e-162	-3.44346e-163	-5.92061e-163	-9.98541e-163	-6.85828e-163	-1.05133e-163	7.1811e-163	-1.49658e-163	-7.31306e-163	1.79127e-163	9.15833e-164	8.75799e-163	4.74345e-163	3.56926e-163	3.22418e-163	-4.324e-163	5.93334e-163	1.00978e-162	1.31964e-162	-3.81879e-163	2.1356e-163	-4.12923e-163	-1.03238e-162	0
-4.50765e-163	-7.7338e-164	9.48306e-163	-1.4881e-163	8.84435e-164	4.95482e-163	-1.19891e-163	-1.16861e-162	-3.44346e-163	-5.92061e-163	-9.98541e-163	-6.85828e-163	-1.05133e-163	7.1811e-163	-1.49658e-163	-7.31306e-163	1.79127e-163	9.15833e-164	8.75799e-163	4.74345e-163	3.56926e-163	3.22418e-163	-4.324e-163	5.93334e-163	1.00978e-162	1.31964e-162	-3.81879e-163	2.1356e-163	-4.12923e-163	-1.03238e-162	0
-4.50765e-163	-7.7338e-164	9.48306e-163	-1.4881e-163	8.84435e-164	4.95482e-163	-1.19891e-163	-1.16861e-162	-3.44346e-163	-5.92061e-163	-9.98541e-163	-6.85828e-163	-1.05133e-163	7.1811e-163	-1.49658e-163	-7.31306e-163	1.79127e-163	9.15833e-164	8.75799e-163	4.74345e-163	3.56926e-163	3.22418e-163	-4.324e-163	5.93334e-163	1.00978e-162	1.31964e-162	-3.81879e-163	2.1356e-163	-4.12923e-163	-1.03238e-162	0
-4.50765e-163	-7.7338e-164	9.48306e-163	-1.4881e-163	8.84435e-164	4.95482e-163	-1.19891e-163	-1.16861e-162	-3.44346e-163	-5.92061e-163	-9.98541e-163	-6.85828e-163	-1.05133e-163	7.1811e-163	-1.49658e-163	-7.31306e-163	1.79127e-163	9.15833e-164	8.75799e-163	4.74345e-163	3.56926e-163	3.22418e-163	-4.324e-163	5.93334e-163	1.00978e-162	1.31964e-162	-3.81879e-163	2.1356e-163	-4.12923e-163	-1.03238e-162	0
-4.50765e-163	-7.7338e-164	9.48306e-163	-1.4881e-163	8.84435e-164	4.95482e-163	-1.19891e-163	-1.16861e-162	-3.44346e-163	-5.92061e-163	-9.98541e-163	-6.85828e-163	-1.05133e-163	7.1811e-163	-1.49658e-163	-7.31306e-163	1.79127e-163	9.15833e-164	8.75799e-163	4.74345e-163	3.56926e-163	3.22418e-163	-4.324e-163	5.93334e-163	1.00978e-162	1.31964e-162	-3.81879e-163	2.1356e-163	-4.12923e-163	-1.03238e-162	0
-4.50765e-163	-7.7338e-164	9.48306e-163	-1.4881e-163	8.84435e-164	4.95482e-163	-1.19891e-163	-1.16861e-162	-3.44346e-163	-5.92061e-163	-9.98541e-163	-6.85828e-163	-1.05133e-163	7.1811e-163	-1.49658e-163	-7.31306e-163	1.79127e-163	9.15833e-164	8.75799e-163	4.74345e-163	3.56926e-163	3.22418e-163	-4.324e-163	5.93334e-163	1.00978e-162	1.31964e-162	-3.81879e-163	2.1356e-163	-4.12923e-163	-1.03238e-162	0
-4.50765e-163	-7.7338e-164	9.48306e-163	-1.4881e-163	8.84435e-164	4.95482e-163	-1.19891e-163	-1.16861e-162	-3.44346e-163	-5.92061e-163	-9.98541e-163	-6.85828e-163	-1.05133e-163	7.1811e-163	-1.49658e-163	-7.31306e-163	1.79127e-163	9.15833e-164	8.75799e-163	4.74345e-163	3.56926e-163	3.22418e-163	-4.324e-163	5.93334e-163	1.00978e-162	1.31964e-162	-3.81879e-163	2.1356e-163	-4.12923e-163	-1.03238e-162	0
-4.50765e-163	-7.7338e-164	9.48306e-163	-1.4881e-163	8.84435e-164	4.95482e-163	-1.19891e-163	-1.16861e-162	-3.44346e-163	-5.92061e-163	-9.98541e-163	-6.85828e-163	-1.05133e-163	7.1811e-163	-1.49658e-163	-7.31306e-163	1.79127e-163	9.15833e-164	8.75799e-163	4.74345e-163	3.56926e-163	3.22418e-163	-4.324e-163	5.93334e-163	1.00978e-162	1.31964e-162	-3.81879e-163	2.1356e-163	-4.12923e-163	-1.03238e-162	0
-4.50765e-163	-7.7338e-164	9.48306e-163	-1.4881e-163	8.84435e-164	4.95482e-163	-1.19891e-163	-1.16861e-162	-3.44346e-163	-5.92061e-163	-9.98541e-163	-6.85828e-163	-1.05133e-163	7.1811e-163	-1.49658e-163	-7.31306e-163	1.79127e-163	9.15833e-164	8.75799e-163	4.74345e-163	3.56926e-163	3.22418e-163	-4.324e-163	5.93334e-163	1.00978e-162	1.31964e-162	-3.81879e-163	2.1356e-163	-4.12923e-163	-1.03238e-162	0
-4.50765e-163	-7.7338e-164	9.48306e-163	-1.4881e-163	8.84435e-164	4.95482e-163	-1.19891e-163	-1.16861e-162	-3.44346e-163	-5.92061e-163	-9.98541e-163	-6.85828e-163	-1.05133e-163	7.1811e-163	-1.49658e-163	-7.31306e-163	1.79127e-163	9.15833e-164	8.75799e-163	4.74345e-163	3.56926e-163	3.22418e-163	-4.324e-163	5.93334e-163	1.00978e-162	1.31964e-162	-3.81879e-163	2.1356e-163	-4.12923e-163	-1.03238e-162	0
-4.50765e-163	-7.7338e-164	9.48306e-163	-1.4881e-163	8.84435e-164	4.95482e-163	-1.19891e-163	-1.16861e-162	-3.44346e-163	-5.92061e-163	-9.98541e-163	-6.85828e-163	-1.05133e-163	7.1811e-163	-1.49658e-163	-7.31306e-163	1.79127e-163	9.15833e-164	8.75799e-163	4.74345e-163	3.56926e-163	3.22418e-163	-4.324e-163	5.93334e-163	1.00978e-162	1.31964e-162	-3.81879e-163	2.1356e-163	-4.12923e-163	-1.03238e-162	0
-4.50765e-163	-7.7338e-164	9.48306e-163	-1.4881e-163	8.84435e-164	4.95482e-163	-1.19891e-163	-1.16861e-162	-3.44346e-163	-5.92061e-163	-9.98541e-163	-6.85828e-163	-1.05133e-163	7.1811e-163	-1.49658e-163	-7.31306e-163	1.79127e-163	9.15833e-164	8.75799e-163	4.74345e-163	3.56926e-163	3.22418e-163	-4.324e-163	5.93334e-163	1.00978e-162	1.31964e-162	-3.81879e-163	2.1356e-163	-4.12923e-163	-1.03238e-162	0
-4.50765e-163	-7.7338e-164	9.48306e-163	-1.4881e-163	8.84435e-164	4.95482e-163	-1.19891e-163	-1.16861e-162	-3.44346e-163	-5.92061e-163	-9.98541e-163	-6.85828e-163	-1.05133e-163	7.1811e-163	-1.49658e-163	-7.31306e-163	1.79127e-163	9.15833e-164	8.75799e-163	4.74345e-163	3.56926e-163	3.22418e-163	-4.324e-163	5.93334e-163	1.00978e-162	1.31964e-162	-3.81879e-163	2.1356e-163	-4.12923e-163	-1.03238e-162	0
-4.50765e-163	-7.7338e-164	9.48306e-163	-1.4881e-163	8.84435e-164	4.95482e-163	-1.19891e-163	-1.16861e-162	-3.44346e-163	-5.92061e-163	-9.98541e-163	-6.85828e-163	-1.05133e-163	7.1811e-163	-1.49658e-163	-7.31306e-163	1.79127e-163	9.15833e-164	8.75799e-163	4.74345e-163	3.56926e-163	3.22418e-163	-4.324e-163	5.93334e-163	1.00978e-162	1.31964e-162	-3.81879e-163	2.1356e-163	-4.12923e-163	-1.03238e-162	0
-4.50765e-163	-7.7338e-164	9.48306e-163	-1.4881e-163	8.84435e-164	4.95482e-163	-1.19891e-163	-1.16861e-162	-3.44346e-163	-5.92061e-163	-9.98541e-163	-6.85828e-163	-1.05133e-163	7.1811e-163	-1.49658e-163	-7.31306e-163	1.79127e-163	9.15833e-164	8.75799e-163	4.74345e-163	3.56926e-163	3.22418e-163	-4.324e-163	5.93334e-163	1.00978e-162	1.31964e-162	-3.81879e-163	2.1356e-163	-4.12923e-163	-1.03238e-162	0
-4.50765e-163	-7.7338e-164	9.48306e-163	-1.4881e-163	8.84435e-164	4.95482e-163	-1.19891e-163	-1.16861e-162	-3.44346e-163	-5.92061e-163	-9.98541e-163	-6.85828e-163	-1.05133e-163	7.1811e-163	-1.49658e-163	-7.31306e-163	1.79127e-163	9.15833e-164	8.75799e-163	4.74345e-163	3.56926e-163	3.22418e-163	-4.324e-163	5.93334e-163	1.00978e-162	1.31964e-162	-3.81879e-163	2.1356e-163	-4.12923e-163	-1.03238e-162	0
-4.50765e-163	-7.7338e-164	9.48306e-163	-1.4881e-163	8.84435e-164	4.95482e-163	-1.19891e-163	-1.16861e-162	-3.44346e-163	-5.92061e-163	-9.98541e-163	-6.85828e-163	-1.05133e-163	7.1811e-163	-1.49658e-163	-7.31306e-163	1.79127e-163	9.15833e-164	8.75799e-163	4.74345e-163	3.56926e-163	3.22418e-163	-4.324e-163	5.93334e-163	1.00978e-162	1.31964e-162	-3.81879e-163	2.1356e-163	-4.12923e-163	-1.03238e-162	0
-4.50765e-163	-7.7338e-164	9.48306e-163	-1.4881e-163	8.84435e-164	4.95482e-163	-1.19891e-163	-1.16861e-162	-3.44346e-163	-5.92061e-163	-9.98541e-163	-6.85828e-163	-1.05133e-163	7.1811e-163	-1.49658e-163	-7.31306e-163	1.79127e-163	9.15833e-164	8.75799e-163	4.74345e-163	3.56926e-163	3.22418e-163	-4.324e-163	5.93334e-163	1.00978e-162	1.31964e-162	-3.81879e-163	2.1356e-163	-4.12923e-163	-1.03238e-162	0
-4.50765e-163	-7.7338e-164	9.48306e-163	-1.4881e-163	8.84435e-164	4.95482e-163	-1.19891e-163	-1.16861e-162	-3.44346e-163	-5.92061e-163	-9.98541e-163	-6.85828e-163	-1.05133e-163	7.1811e-163	-1.49658e-163	-7.31306e-163	1.79127e-163	9.15833e-164	8.75799e-163	4.74345e-163	3.56926e-163	3.22418e-163	-4.324e-163	5.93334e-163	1.00978e-162	1.31964e-162	-3.81879e-163	2.1356e-163	-4.12923e-163	-1.03238e-162	0
-4.50765e-163	-7.7338e-164	9.48306e-163	-1.4881e-163	8.84435e-164	4.95482e-163	-1.19891e-163	-1.16861e-162	-3.44346e-163	-5.92061e-163	-9.98541e-163	-6.85828e-163	-1.05133e-163	7.1811e-163	-1.49658e-163	-7.31306e-163	1.79127e-163	9.15833e-164	8.75799e-163	4.74345e-163	3.56926e-163	3.22418e-163	-4.324e-163	5.93334e-163	1.00978e-162	1.31964e-162	-3.81879e-163	2.1356e-163	-4.12923e-163	-1.03238e-162	0
-4.50765e-163	-7.7338e-164	9.48306e-163	-1.4881e-163	8.84435e-164	4.95482e-163	-1.19891e-163	-1.16861e-162	-3.44346e-163	-5.92061e-163	-9.98541e-163	-6.85828e-163	-1.05133e-163	7.1811e-163	-1.49658e-163	-7.31306e-163	1.79127e-163	9.15833e-164	8.75799e-163	4.74345e-163	3.56926e-163	3.22418e-163	-4.324e-163	5.93334e-163	1.00978e-162	1.31964e-162	-3.81879e-163	2.1356e-163	-4.12923e-163	-1.03238e-162	0
-4.50765e-163	-7.7338e-164	9.48306e-163	-1.4881e-163	8.84435e-164	4.95482e-163	-1.19891e-163	-1.16861e-162	-3.44346e-163	-5.92061e-163	-9.98541e-163	-6.85828e-163	-1.05133e-163	7.1811e-163	-1.49658e-163	-7.31306e-163	1.79127e-163	9.15833e-164	8.75799e-163	4.74345e-163	3.56926e-163	3.22418e-163	-4.324e-163	5.93334e-163	1.00978e-162	1.31964e-162	-3.81879e-163	2.1356e-163	-4.12923e-163	-1.03238e-162	0
-4.50765e-163	-7.7338e-164	9.48306e-163	-1.4881e-163	8.84435e-164	4.95482e-163	-1.19891e-163	-1.16861e-162	-3.44346e-163	-5.92061e-163	-9.98541e-163	-6.85828e-163	-1.05133e-163	7.1811e-163	-1.49658e-163	-7.31306e-163	1.79127e-163	9.15833e-164	8.75799e-163	4.74345e-163	3.56926e-163	3.22418e-163	-4.324e-163	5.93334e-163	1.00978e-162	1.31964e-162	-3.81879e-163	2.1356e-163	-4.12923e-163	-1.03238e-162	0
-4.50765e-163	-7.7338e-164	9.48306e-163	-1.4881e-163	8.84435e-164	4.95482e-163	-1.19891e-163	-1.16861e-162	-3.44346e-163	-5.92061e-163	-9.98541e-163	-6.85828e-163	-1.05133e-163	7.1811e-163	-1.49658e-163	-7.31306e-163	1.79127e-163	9.15833e-164	8.75799e-163	4.74345e-163	3.56926e-163	3.22418e-163	-4.324e-163	5.93334e-163	1.00978e-162	1.31964e-162	-3.81879e-163	2.1356e-163	-4.12923e-163	-1.03238e-162	0
-4.50765e-163	-7.7338e-164	9.48306e-163	-1.4881e-163	8.84435e-164	4.95482e-163	-1.19891e-163	-1.16861e-162	-3.44346e-163	-5.92061e-163	-9.98541e-163	-6.85828e-163	-1.05133e-163	7.1811e-163	-1.49658e-163	-7.31306e-163	1.79127e-163	9.15833e-164	8.75799e-163	4.74345e-163	3.56926e-163	3.22418e-163	-4.324e-163	5.93334e-163	1.00978e-162	1.31964e-162	-3.81879e-163	2.1356e-163	-4.12923e-163	-1.03238e-162	0
-4.50765e-163	-7.7338e-164	9.48306e-163	-1.4881e-163	8.84435e-164	4.95482e-163	-1.19891e-163	-1.16861e-162	-3.44346e-163	-5.92061e-163	-9.98541e-163	-6.85828e-163	-1.05133e-163	7.1811e-163	-1.49658e-163	-7.31306e-163	1.79127e-163	9.15833e-164	8.75799e-163	4.74345e-163	3.56926e-163	3.22418e-163	-4.324e-163	5.93334e-163	1.00978e-162	1.31964e-162	-3.81879e-163	2.1356e-163	-4.12923e-163	-1.03238e-162	0
-4.50765e-163	-7.7338e-164	9.48306e-163	-1.4881e-163	8.84435e-164	4.95482e-163	-1.19891e-163	-1.16861e-162	-3.44346e-163	-5.92061e-163	-9.98541e-163	-6.85828e-163	-1.05133e-163	7.1811e-163	-1.49658e-163	-7.31306e-163	1.79127e-163	9.15833e-164	8.75799e-163	4.74345e-163	3.56926e-163	3.22418e-163	-4.324e-163	5.93334e-163	1.00978e-162	1.31964e-162	-3.81879e-163	2.1356e-163	-4.12923e-163	-1.03238e-162	0
-4.50765e-163	-7.7338e-164	9.48306e-163	-1.4881e-163	8.84435e-164	4.95482e-163	-1.19891e-163	-1.16861e-162	-3.44346e-163	-5.92061e-163	-9.98541e-163	-6.85828e-163	-1.05133e-163	7.1811e-163	-1.49658e-163	-7.31306e-163	1.79127e-163	9.15833e-164	8.75799e-163	4.74345e-163	3.56926e-163	3.22418e-163	-4.324e-163	5.93334e-163	1.00978e-162	1.31964e-162	-3.81879e-163	2.1356e-163	-4.12923e-163	-1.03238e-162	0
-4.50765e-163	-7.7338e-164	9.48306e-163	-1.4881e-163	8.84435e-164	4.95482e-163	-1.19891e-163	-1.16861e-162	-3.44346e-163	-5.92061e-163	-9.98541e-163	-6.85828e-163	-1.05133e-163	7.1811e-163	-1.49658e-163	-7.31306e-163	1.79127e-163	9.15833e-164	8.75799e-163	4.74345e-163	3.56926e-163	3.22418e-163	-4.324e-163	5.93334e-163	1.00978e-162	1.31964e-162	-3.81879e-163	2.1356e-163	-4.12923e-163	-1.03238e-162	0
-4.50765e-163	-7.7338e-164	9.48306e-163	-1.4881e-163	8.84435e-164	4.95482e-163	-1.19891e-163	-1.16861e-162	-3.44346e-163	-5.92061e-163	-9.98541e-163	-6.85828e-163	-1.05133e-163	7.1811e-163	-1.49658e-163	-7.31306e-163	1.79127e-163	9.15833e-164	8.75799e-163	4.74345e-163	3.56926e-163	3.22418e-163	-4.324e-163	5.93334e-163	1.00978e-162	1.31964e-162	-3.81879e-163	2.1356e-163	-4.12923e-163	-1.03238e-162	0
-4.50765e-163	-7.7338e-164	9.48306e-163	-1.4881e-163	8.84435e-164	4.95482e-163	-1.19891e-163	-1.16861e-162	-3.44346e-163	-5.92061e-163	-9.98541e-163	-6.85828e-163	-1.05133e-163	7.1811e-163	-1.49658e-163	-7.31306e-163	1.79127e-163	9.15833e-164	8.75799e-163	4.74345e-163	3.56926e-163	3.22418e-163	-4.324e-163	5.93334e-163	1.00978e-162	1.31964e-162	-3.81879e-163	2.1356e-163	-4.12923e-163	-1.03238e-162	0
-4.50765e-163	-7.7338e-164	9.48306e-163	-1.4881e-163	8.84435e-164	4.95482e-163	-1.19891e-163	-1.16861e-162	-3.44346e-163	-5.92061e-163	-9.98541e-163	-6.85828e-163	-1.05133e-163	7.1811e-163	-1.49658e-163	-7.31306e-163	1.79127e-163	9.15833e-164	8.75799e-163	4.74345e-163	3.56926e-163	3.22418e-163	-4.324e-163	5.93334e-163	1.00978e-162	1.31964e-162	-3.81879e-163	2.1356e-163	-4.12923e-163	-1.03238e-162	0
-4.50765e-163	-7.7338e-164	9.48306e-163	-1.4881e-163	8.84435e-164	4.95482e-163	-1.19891e-163	-1.16861e-162	-3.44346e-163	-5.92061e-163	-9.98541e-163	-6.85828e-163	-1.05133e-163	7.1811e-163	-1.49658e-163	-7.31306e-163	1.79127e-163	9.15833e-164	8.75799e-163	4.74345e-163	3.56926e-163	3.22418e-163	-4.324e-163	5.93334e-163	1.00978e-162	1.31964e-162	-3.81879e-163	2.1356e-163	-4.12923e-163	-1.03238e-162	0
-4.50765e-163	-7.7338e-164	9.48306e-163	-1.4881e-163	8.84435e-164	4.95482e-163	-1.19891e-163	-1.16861e-162	-3.44346e-163	-5.92061e-163	-9.98541e-163	-6.85828e-163	-1.05133e-163	7.1811e-163	-1.49658e-163	-7.31306e-163	1.79127e-163	9.15833e-164	8.75799e-163	4.74345e-163	3.56926e-163	3.22418e-163	-4.324e-163	5.93334e-163	1.00978e-162	1.31964e-162	-3.81879e-163	2.1356e-163	-4.12923e-163	-1.03238e-162	0
-4.50765e-163	-7.7338e-164	9.48306e-163	-1.4881e-163	8.84435e-164	4.95482e-163	-1.19891e-163	-1.16861e-162	-3.44346e-163	-5.92061e-163	-9.98541e-163	-6.85828e-163	-1.05133e-163	7.1811e-163	-1.49658e-163	-7.31306e-163	1.79127e-163	9.15833e-164	8.75799e-163	4.74345e-163	3.56926e-163	3.22418e-163	-4.324e-163	5.93334e-163	1.00978e-162	1.31964e-162	-3.81879e-163	2.1356e-163	-4.12923e-163	-1.03238e-162	0
-4.50765e-163	-7.7338e-164	9.48306e-163	-1.4881e-163	8.84435e-164	4.95482e-163	-1.19891e-163	-1.16861e-162	-3.44346e-163	-5.92061e-163	-9.98541e-163	-6.85828e-163	-1.05133e-163	7.1811e-163	-1.49658e-163	-7.31306e-163	1.79127e-163	9.15833e-164	8.75799e-163	4.74345e-163	3.56926e-163	3.22418e-163	-4.324e-163	5.93334e-163	1.00978e-162	1.31964e-162	-3.81879e-163	2.1356e-163	-4.12923e-163	-1.03238e-162	0
-4.50765e-163	-7.7338e-164	9.48306e-163	-1.4881e-163	8.84435e-164	4.95482e-163	-1.19891e-163	-1.16861e-162	-3.44346e-163	-5.92061e-163	-9.98541e-163	-6.85828e-163	-1.05133e-163	7.1811e-163	-1.49658e-163	-7.31306e-163	1.79127e-163	9.15833e-164	8.75799e-163	4.74345e-163	3.56926e-163	3.22418e-163	-4.324e-163	5.93334e-163	1.00978e-162	1.31964e-162	-3.81879e-163	2.1356e-163	-4.12923e-163	-1.03238e-162	0
-4.50765e-163	-7.7338e-164	9.48306e-163	-1.4881e-163	8.84435e-164	4.95482e-163	-1.19891e-163	-1.16861e-162	-3.44346e-163	-5.92061e-163	-9.98541e-163	-6.85828e-163	-1.05133e-163	7.1811e-163	-1.49658e-163	-7.31306e-163	1.79127e-163	9.15833e-164	8.75799e-163	4.74345e-163	3.56926e-163	3.22418e-163	-4.324e-163	5.93334e-163	1.00978e-162	1.31964e-162	-3.81879e-163	2.1356e-163	-4.12923e-163	-1.03238e-162	0
-4.50765e-163	-7.7338e-164	9.48306e-163	-1.4881e-163	8.84435e-164	4.95482e-163	-1.19891e-163	-1.16861e-162	-3.44346e-163	-5.92061e-163	-9.98541e-163	-6.85828e-163	-1.05133e-163	7.1811e-163	-1.49658e-163	-7.31306e-163	1.79127e-163	9.15833e-164	8.75799e-163	4.74345e-163	3.56926e-163	3.22418e-163	-4.324e-163	5.93334e-163	1.00978e-162	1.31964e-162	-3.81879e-163	2.1356e-163	-4.12923e-163	-1.03238e-162	0
-4.50765e-163	-7.7338e-164	9.48306e-163	-1.4881e-163	8.84435e-164	4.95482e-163	-1.19891e-163	-1.16861e-162	-3.44346e-163	-5.92061e-163	-9.98541e-163	-6.85828e-163	-1.05133e-163	7.1811e-163	-1.49658e-163	-7.31306e-163	1.79127e-163	9.15833e-164	8.75799e-163	4.74345e-163	3.56926e-163	3.22418e-163	-4.324e-163	5.93334e-163	1.00978e-162	1.31964e-162	-3.81879e-163	2.1356e-163	-4.12923e-163	-1.03238e-162	0
-4.50765e-163	-7.7338e-164	9.48306e-163	-1.4881e-163	8.84435e-164	4.95482e-163	-1.19891e-163	-1.16861e-162	-3.44346e-163	-5.92061e-163	-9.98541e-163	-6.85828e-163	-1.05133e-163	7.1811e-163	-1.49658e-163	-7.31306e-163	1.79127e-163	9.15833e-164	8.75799e-163	4.74345e-163	3.56926e-163	3.22418e-163	-4.324e-163	5.93334e-163	1.00978e-162	1.31964e-162	-3.81879e-163	2.1356e-163	-4.12923e-163	-1.03238e-162	0
-4.50765e-163	-7.7338e-164	9.48306e-163	-1.4881e-163	8.84435e-164	4.95482e-163	-1.19891e-163	-1.16861e-162	-3.44346e-163	-5.92061e-163	-9.98541e-163	-6.85828e-163	-1.05133e-163	7.1811e-163	-1.49658e-163	-7.31306e-163	1.79127e-163	9.15833e-164	8.75799e-163	4.74345e-163	3.56926e-163	3.22418e-163	-4.324e-163	5.93334e-163	1.00978e-162	1.31964e-162	-3.81879e-163	2.1356e-163	-4.12923e-163	-1.03238e-162	0
-4.50765e-163	-7.7338e-164	9.48306e-163	-1.4881e-163	8.84435e-164	4.95482e-163	-1.19891e-163	-1.16861e-162	-3.44346e-163	-5.92061e-163	-9.98541e-163	-6.85828e-163	-1.05133e-163	7.1811e-163	-1.49658e-163	-7.31306e-163	1.79127e-163	9.15833e-164	8.75799e-163	4.74345e-163	3.56926e-163	3.22418e-163	-4.324e-163	5.93334e-163	1.00978e-162	1.31964e-162	-3.81879e-163	2.1356e-163	-4.12923e-163	-1.03238e-162	0
-4.50765e-163	-7.7338e-164	9.48306e-163	-1.4881e-163	8.84435e-164	4.95482e-163	-1.19891e-163	-1.16861e-162	-3.44346e-163	-5.92061e-163	-9.98541e-163	-6.85828e-163	-1.05133e-163	7.1811e-163	-1.49658e-163	-7.31306e-163	1.79127e-163	9.15833e-164	8.75799e-163	4.74345e-163	3.56926e-163	3.22418e-163	-4.324e-163	5.93334e-163	1.00978e-162	1.31964e-162	-3.81879e-163	2.1356e-163	-4.12923e-163	-1.03238e-162	0
-4.50765e-163	-7.7338e-164	9.48306e-163	-1.4881e-163	8.84435e-164	4.95482e-163	-1.19891e-163	-1.16861e-162	-3.44346e-163	-5.92061e-163	-9.98541e-163	-6.85828e-163	-1.05133e-163	7.1811e-163	-1.49658e-163	-7.31306e-163	1.79127e-163	9.15833e-164	8.75799e-163	4.74345e-163	3.56926e-163	3.22418e-163	-4.324e-163	5.93334e-163	1.00978e-162	1.31964e-162	-3.81879e-163	2.1356e-163	-4.12923e-163	-1.03238e-162	0
-4.50765e-163	-7.7338e-164	9.48306e-163	-1.4881e-163	8.84435e-164	4.95482e-163	-1.19891e-163	-1.16861e-162	-3.44346e-163	-5.92061e-163	-9.98541e-163	-6.85828e-163	-1.05133e-163	7.1811e-163	-1.49658e-163	-7.31306e-163	1.79127e-163	9.15833e-164	8.75799e-163	4.74345e-163	3.56926e-163	3.22418e-163	-4.324e-163	5.93334e-163	1.00978e-162	1.31964e-162	-3.81879e-163	2.1356e-163	-4.12923e-163	-1.03238e-162	0
-4.50765e-163	-7.7338e-164	9.48306e-163	-1.4881e-163	8.84435e-164	4.95482e-163	-1.19891e-163	-1.16861e-162	-3.44346e-163	-5.92061e-163	-9.98541e-163	-6.85828e-163	-1.05133e-163	7.1811e-163	-1.49658e-163	-7.31306e-163	1.79127e-163	9.15833e-164	8.75799e-163	4.74345e-163	3.56926e-163	3.22418e-163	-4.324e-163	5.93334e-163	1.00978e-162	1.31964e-162	-3.81879e-163	2.1356e-163	-4.12923e-163	-1.03238e-162	0
-4.50765e-163	-7.7338e-164	9.48306e-163	-1.4881e-163	8.84435e-164	4.95482e-163	-1.19891e-163	-1.16861e-162	-3.44346e-163	-5.92061e-163	-9.98541e-163	-6.85828e-163	-1.05133e-163	7.1811e-163	-1.49658e-163	-7.31306e-163	1.79127e-163	9.15833e-164	8.75799e-163	4.74345e-163	3.56926e-163	3.22418e-163	-4.324e-163	5.93334e-163	1.00978e-162	1.31964e-162	-3.81879e-163	2.1356e-163	-4.12923e-163	-1.03238e-162	0
-4.50765e-163	-7.7338e-164	9.48306e-163	-1.4881e-163	8.84435e-164	4.95482e-163	-1.19891e-163	-1.16861e-162	-3.44346e-163	-5.92061e-163	-9.98541e-163	-6.85828e-163	-1.05133e-163	7.1811e-163	-1.49658e-163	-7.31306e-163	1.79127e-163	9.15833e-164	8.75799e-163	4.74345e-163	3.56926e-163	3.22418e-163	-4.324e-163	5.93334e-163	1.00978e-162	1.31964e-162	-3.81879e-163	2.1356e-163	-4.12923e-163	-1.03238e-162	0
-4.50765e-163	-7.7338e-164	9.48306e-163	-1.4881e-163	8.84435e-164	4.95482e-163	-1.19891e-163	-1.16861e-162	-3.44346e-163	-5.92061e-163	-9.98541e-163	-6.85828e-163	-1.05133e-163	7.1811e-163	-1.49658e-163	-7.31306e-163	1.79127e-163	9.15833e-164	8.75799e-163	4.74345e-163	3.56926e-163	3.22418e-163	-4.324e-163	5.93334e-163	1.00978e-162	1.31964e-162	-3.81879e-163	2.1356e-163	-4.12923e-163	-1.03238e-162	0
-4.50765e-163	-7.7338e-164	9.48306e-163	-1.4881e-163	8.84435e-164	4.95482e-163	-1.19891e-163	-1.16861e-162	-3.44346e-163	-5.92061e-163	-9.98541e-163	-6.85828e-163	-1.05133e-163	7.1811e-163	-1.49658e-163	-7.31306e-163	1.79127e-163	9.15833e-164	8.75799e-163	4.74345e-163	3.56926e-163	3.22418e-163	-4.324e-163	5.93334e-163	1.00978e-162	1.31964e-162	-3.81879e-163	2.1356e-163	-4.12923e-163	-1.03238e-162	0
-4.50765e-163	-7.7338e-164	9.48306e-163	-1.4881e-163	8.84435e-164	4.95482e-163	-1.19891e-163	-1.16861e-162	-3.44346e-163	-5.92061e-163	-9.98541e-163	-6.85828e-163	-1.05133e-163	7.1811e-163	-1.49658e-163	-7.31306e-163	1.79127e-163	9.15833e-164	8.75799e-163	4.74345e-163	3.56926e-163	3.22418e-163	-4.324e-163	5.93334e-163	1.00978e-162	1.31964e-162	-3.81879e-163	2.1356e-163	-4.12923e-163	-1.03238e-162	0
-4.50765e-163	-7.7338e-164	9.48306e-163	-1.4881e-163	8.84435e-164	4.95482e-163	-1.19891e-163	-1.16861e-162	-3.44346e-163	-5.92061e-163	-9.98541e-163	-6.85828e-163	-1.05133e-163	7.1811e-163	-1.49658e-163	-7.31306e-163	1.79127e-163	9.15833e-164	8.75799e-163	4.74345e-163	3.56926e-163	3.22418e-163	-4.324e-163	5.93334e-163	1.00978e-162	1.31964e-162	-3.81879e-163	2.1356e-163	-4.12923e-163	-1.03238e-162	0
-4.50765e-163	-7.7338e-164	9.48306e-163	-1.4881e-163	8.84435e-164	4.95482e-163	-1.19891e-163	-1.16861e-162	-3.44346e-163	-5.92061e-163	-9.98541e-163	-6.85828e-163	-1.05133e-163	7.1811e-163	-1.49658e-163	-7.31306e-163	1.79127e-163	9.15833e-164	8.75799e-163	4.74345e-163	3.56926e-163	3.22418e-163	-4.324e-163	5.93334e-163	1.00978e-162	1.31964e-162	-3.81879e-163	2.1356e-163	-4.12923e-163	-1.03238e-162	0
-4.50765e-163	-7.7338e-164	9.48306e-163	-1.4881e-163	8.84435e-164	4.95482e-163	-1.19891e-163	-1.16861e-162	-3.44346e-163	-5.92061e-163	-9.98541e-163	-6.85828e-163	-1.05133e-163	7.1811e-163	-1.49658e-163	-7.31306e-163	1.79127e-163	9.15833e-164	8.75799e-163	4.74345e-163	3.56926e-163	3.22418e-163	-4.324e-163	5.93334e-163	1.00978e-162	1.31964e-162	-3.81879e-163	2.1356e-163	-4.12923e-163	-1.03238e-162	0
-4.50765e-163	-7.7338e-164	9.48306e-163	-1.4881e-163	8.84435e-164	4.95482e-163	-1.19891e-163	-1.16861e-162	-3.44346e-163	-5.92061e-163	-9.98541e-163	-6.85828e-163	-1.05133e-163	7.1811e-163	-1.49658e-163	-7.31306e-163	1.79127e-163	9.15833e-164	8.75799e-163	4.74345e-163	3.56926e-163	3.22418e-163	-4.324e-163	5.93334e-163	1.00978e-162	1.31964e-162	-3.81879e-163	2.1356e-163	-4.12923e-163	-1.03238e-162	0
-4.50765e-163	-7.7338e-164	9.48306e-163	-1.4881e-163	8.84435e-164	4.95482e-163	-1.19891e-163	-1.16861e-162	-3.44346e-163	-5.92061e-163	-9.98541e-163	-6.85828e-163	-1.05133e-163	7.1811e-163	-1.49658e-163	-7.31306e-163	1.79127e-163	9.15833e-164	8.75799e-163	4.74345e-163	3.56926e-163	3.22418e-163	-4.324e-163	5.93334e-163	1.00978e-162	1.31964e-162	-3.81879e-163	2.1356e-163	-4.12923e-163	-1.03238e-162	0
-4.50765e-163	-7.7338e-164	9.48306e-163	-1.4881e-163	8.84435e-164	4.95482e-163	-1.19891e-163	-1.16861e-162	-3.44346e-163	-5.92061e-163	-9.98541e-163	-6.85828e-163	-1.05133e-163	7.1811e-163	-1.49658e-163	-7.31306e-163	1.79127e-163	9.15833e-164	8.75799e-163	4.74345e-163	3.56926e-163	3.22418e-163	-4.324e-163	5.93334e-163	1.00978e-162	1.31964e-162	-3.81879e-163	2.1356e-163	-4.12923e-163	-1.03238e-162	0
-4.50765e-163	-7.7338e-164	9.48306e-163	-1.4881e-163	8.84435e-164	4.95482e-163	-1.19891e-163	-1.16861e-162	-3.44346e-163	-5.92061e-163	-9.98541e-163	-6.85828e-163	-1.05133e-163	7.1811e-163	-1.49658e-163	-7.31306e-163	1.79127e-163	9.15833e-164	8.75799e-163	4.74345e-163	3.56926e-163	3.22418e-163	-4.324e-163	5.93334e-163	1.00978e-162	1.31964e-162	-3.81879e-163	2.1356e-163	-4.12923e-163	-1.03238e-162	0
-4.50765e-163	-7.7338e-164	9.48306e-163	-1.4881e-163	8.84435e-164	4.95482e-163	-1.19891e-163	-1.16861e-162	-3.44346e-163	-5.92061e-163	-9.98541e-163	-6.85828e-163	-1.05133e-163	7.1811e-163	-1.49658e-163	-7.31306e-163	1.79127e-163	9.15833e-164	8.75799e-163	4.74345e-163	3.56926e-163	3.22418e-163	-4.324e-163	5.93334e-163	1.00978e-162	1.31964e-162	-3.81879e-163	2.1356e-163	-4.12923e-163	-1.03238e-162	0
-4.50765e-163	-7.7338e-164	9.48306e-163	-1.4881e-163	8.84435e-164	4.95482e-163	-1.19891e-163	-1.16861e-162	-3.44346e-163	-5.92061e-163	-9.98541e-163	-6.85828e-163	-1.05133e-163	7.1811e-163	-1.49658e-163	-7.31306e-163	1.79127e-163	9.15833e-164	8.75799e-163	4.74345e-163	3.56926e-163	3.22418e-163	-4.324e-163	5.93334e-163	1.00978e-162	1.31964e-162	-3.81879e-163	2.1356e-163	-4.12923e-163	-1.03238e-162	0
-4.50765e-163	-7.7338e-164	9.48306e-163	-1.4881e-163	8.84435e-164	4.95482e-163	-1.19891e-163	-1.16861e-162	-3.44346e-163	-5.92061e-163	-9.98541e-163	-6.85828e-163	-1.05133e-163	7.1811e-163	-1.49658e-163	-7.31306e-163	1.79127e-163	9.15833e-164	8.75799e-163	4.74345e-163	3.56926e-163	3.22418e-163	-4.324e-163	5.93334e-163	1.00978e-162	1.31964e-162	-3.81879e-163	2.1356e-163	-4.12923e-163	-1.03238e-162	0
-4.50765e-163	-7.7338e-164	9.48306e-163	-1.4881e-163	8.84435e-164	4.95482e-163	-1.19891e-163	-1.16861e-162	-3.44346e-163	-5.92061e-163	-9.98541e-163	-6.85828e-163	-1.05133e-163	7.1811e-163	-1.49658e-163	-7.31306e-163	1.79127e-163	9.15833e-164	8.75799e-163	4.74345e-163	3.56926e-163	3.22418e-163	-4.324e-163	5.93334e-163	1.00978e-162	1.31964e-162	-3.81879e-163	2.1356e-163	-4.12923e-163	-1.03238e-162	0
-4.50765e-163	-7.7338e-164	9.48306e-163	-1.4881e-163	8.84435e-164	4.95482e-163	-1.19891e-163	-1.16861e-162	-3.44346e-163	-5.92061e-163	-9.98541e-163	-6.85828e-163	-1.05133e-163	7.1811e-163	-1.49658e-163	-7.31306e-163	1.79127e-163	9.15833e-164	8.75799e-163	4.74345e-163	3.56926e-163	3.22418e-163	-4.324e-163	5.93334e-163	1.00978e-162	1.31964e-162	-3.81879e-163	2.1356e-163	-4.12923e-163	-1.03238e-162	0
-4.50765e-163	-7.7338e-164	9.48306e-163	-1.4881e-163	8.84435e-164	4.95482e-163	-1.19891e-163	-1.16861e-162	-3.44346e-163	-5.92061e-163	-9.98541e-163	-6.85828e-163	-1.05133e-163	7.1811e-163	-1.49658e-163	-7.31306e-163	1.79127e-163	9.15833e-164	8.75799e-163	4.74345e-163	3.56926e-163	3.22418e-163	-4.324e-163	5.93334e-163	1.00978e-162	1.31964e-162	-3.81879e-163	2.1356e-163	-4.12923e-163	-1.03238e-162	0
-4.50765e-163	-7.7338e-164	9.48306e-163	-1.4881e-163	8.84435e-164	4.95482e-163	-1.19891e-163	-1.16861e-162	-3.44346e-163	-5.92061e-163	-9.98541e-163	-6.85828e-163	-1.05133e-163	7.1811e-163	-1.49658e-163	-7.31306e-163	1.79127e-163	9.15833e-164	8.75799e-163	4.74345e-163	3.56926e-163	3.22418e-163	-4.324e-163	5.93334e-163	1.00978e-162	1.31964e-162	-3.81879e-163	2.1356e-163	-4.12923e-163	-1.03238e-162	0
-4.50765e-163	-7.7338e-164	9.48306e-163	-1.4881e-163	8.84435e-164	4.95482e-163	-1.19891e-163	-1.16861e-162	-3.44346e-163	-5.92061e-163	-9.98541e-163	-6.85828e-163	-1.05133e-163	7.1811e-163	-1.49658e-163	-7.31306e-163	1.79127e-163	9.15833e-164	8.75799e-163	4.74345e-163	3.56926e-163	3.22418e-163	-4.324e-163	5.93334e-163	1.00978e-162	1.31964e-162	-3.81879e-163	2.1356e-163	-4.12923e-163	-1.03238e-162	0
-4.50765e-163	-7.7338e-164	9.48306e-163	-1.4881e-163	8.84435e-164	4.95482e-163	-1.19891e-163	-1.16861e-162	-3.44346e-163	-5.92061e-163	-9.98541e-163	-6.85828e-163	-1.05133e-163	7.1811e-163	-1.49658e-163	-7.31306e-163	1.79127e-163	9.15833e-164	8.75799e-163	4.74345e-163	3.56926e-163	3.22418e-163	-4.324e-163	5.93334e-163	1.00978e-162	1.31964e-162	-3.81879e-163	2.1356e-163	-4.12923e-163	-1.03238e-162	0
-4.50765e-163	-7.7338e-164	9.48306e-163	-1.4881e-163	8.84435e-164	4.95482e-163	-1.19891e-163	-1.16861e-162	-3.44346e-163	-5.92061e-163	-9.98541e-163	-6.85828e-163	-1.05133e-163	7.1811e-163	-1.49658e-163	-7.31306e-163	1.79127e-163	9.15833e-164	8.75799e-163	4.74345e-163	3.56926e-163	3.22418e-163	-4.324e-163	5.93334e-163	1.00978e-162	1.31964e-162	-3.81879e-163	2.1356e-163	-4.12923e-163	-1.03238e-162	0
-4.50765e-163	-7.7338e-164	9.48306e-163	-1.4881e-163	8.84435e-164	4.95482e-163	-1.19891e-163	-1.16861e-162	-3.44346e-163	-5.92061e-163	-9.98541e-163	-6.85828e-163	-1.05133e-163	7.1811e-163	-1.49658e-163	-7.31306e-163	1.79127e-163	9.15833e-164	8.75799e-163	4.74345e-163	3.56926e-163	3.22418e-163	-4.324e-163	5.93334e-163	1.00978e-162	1.31964e-162	-3.81879e-163	2.1356e-163	-4.12923e-163	-1.03238e-162	0
-4.50765e-163	-7.7338e-164	9.48306e-163	-1.4881e-163	8.84435e-164	4.95482e-163	-1.19891e-163	-1.16861e-162	-3.44346e-163	-5.92061e-163	-9.98541e-163	-6.85828e-163	-1.05133e-163	7.1811e-163	-1.49658e-163	-7.31306e-163	1.79127e-163	9.15833e-164	8.75799e-163	4.74345e-163	3.56926e-163	3.22418e-163	-4.324e-163	5.93334e-163	1.00978e-162	1.31964e-162	-3.81879e-163	2.1356e-163	-4.12923e-163	-1.03238e-162	0
-4.50765e-163	-7.7338e-164	9.48306e-163	-1.4881e-163	8.84435e-164	4.95482e-163	-1.19891e-163	-1.16861e-162	-3.44346e-163	-5.92061e-163	-9.98541e-163	-6.85828e-163	-1.05133e-163	7.1811e-163	-1.49658e-163	-7.31306e-163	1.79127e-163	9.15833e-164	8.75799e-163	4.74345e-163	3.56926e-163	3.22418e-163	-4.324e-163	5.93334e-163	1.00978e-162	1.31964e-162	-3.81879e-163	2.1356e-163	-4.12923e-163	-1.03238e-162	0
-4.50765e-163	-7.7338e-164	9.48306e-163	-1.4881e-163	8.84435e-164	4.95482e-163	-1.19891e-163	-1.16861e-162	-3.44346e-163	-5.92061e-163	-9.98541e-163	-6.85828e-163	-1.05133e-163	7.1811e-163	-1.49658e-163	-7.31306e-163	1.79127e-163	9.15833e-164	8.75799e-163	4.74345e-163	3.56926e-163	3.22418e-163	-4.324e-163	5.93334e-163	1.00978e-162	1.31964e-162	-3.81879e-163	2.1356e-163	-4.12923e-163	-1.03238e-162	0
-4.50765e-163	-7.7338e-164	9.48306e-163	-1.4881e-163	8.84435e-164	4.95482e-163	-1.19891e-163	-1.16861e-162	-3.44346e-163	-5.92061e-163	-9.98541e-163	-6.85828e-163	-1.05133e-163	7.1811e-163	-1.49658e-163	-7.31306e-163	1.79127e-163	9.15833e-164	8.75799e-163	4.74345e-163	3.56926e-163	3.22418e-163	-4.324e-163	5.93334e-163	1.00978e-162	1.31964e-162	-3.81879e-163	2.1356e-163	-4.12923e-163	-1.03238e-162	0
-4.50765e-163	-7.7338e-164	9.48306e-163	-1.4881e-163	8.84435e-164	4.95482e-163	-1.19891e-163	-1.16861e-162	-3.44346e-163	-5.92061e-163	-9.98541e-163	-6.85828e-163	-1.05133e-163	7.1811e-163	-1.49658e-163	-7.31306e-163	1.79127e-163	9.15833e-164	8.75799e-163	4.74345e-163	3.56926e-163	3.22418e-163	-4.324e-163	5.93334e-163	1.00978e-162	1.31964e-162	-3.81879e-163	2.1356e-163	-4.12923e-163	-1.03238e-162	0
-4.50765e-163	-7.7338e-164	9.48306e-163	-1.4881e-163	8.84435e-164	4.95482e-163	-1.19891e-163	-1.16861e-162	-3.44346e-163	-5.92061e-163	-9.98541e-163	-6.85828e-163	-1.05133e-163	7.1811e-163	-1.49658e-163	-7.31306e-163	1.79127e-163	9.15833e-164	8.75799e-163	4.74345e-163	3.56926e-163	3.22418e-163	-4.324e-163	5.93334e-163	1.00978e-162	1.31964e-162	-3.81879e-163	2.1356e-163	-4.12923e-163	-1.03238e-162	0
-4.50765e-163	-7.7338e-164	9.48306e-163	-1.4881e-163	8.84435e-164	4.95482e-163	-1.19891e-163	-1.16861e-162	-3.44346e-163	-5.92061e-163	-9.98541e-163	-6.85828e-163	-1.05133e-163	7.1811e-163	-1.49658e-163	-7.31306e-163	1.79127e-163	9.15833e-164	8.75799e-163	4.74345e-163	3.56926e-163	3.22418e-163	-4.324e-163	5.93334e-163	1.00978e-162	1.31964e-162	-3.81879e-163	2.1356e-163	-4.12923e-163	-1.03238e-162	0
-4.50765e-163	-7.7338e-164	9.48306e-163	-1.4881e-163	8.84435e-164	4.95482e-163	-1.19891e-163	-1.16861e-162	-3.44346e-163	-5.92061e-163	-9.98541e-163	-6.85828e-163	-1.05133e-163	7.1811e-163	-1.49658e-163	-7.31306e-163	1.79127e-163	9.15833e-164	8.75799e-163	4.74345e-163	3.56926e-163	3.22418e-163	-4.324e-163	5.93334e-163	1.00978e-162	1.31964e-162	-3.81879e-163	2.1356e-163	-4.12923e-163	-1.03238e-162	0
-4.50765e-163	-7.7338e-164	9.48306e-163	-1.4881e-163	8.84435e-164	4.95482e-163	-1.19891e-163	-1.16861e-162	-3.44346e-163	-5.92061e-163	-9.98541e-163	-6.85828e-163	-1.05133e-163	7.1811e-163	-1.49658e-163	-7.31306e-163	1.79127e-163	9.15833e-164	8.75799e-163	4.74345e-163	3.56926e-163	3.22418e-163	-4.324e-163	5.93334e-163	1.00978e-162	1.31964e-162	-3.81879e-163	2.1356e-163	-4.12923e-163	-1.03238e-162	0
-4.50765e-163	-7.7338e-164	9.48306e-163	-1.4881e-163	8.84435e-164	4.95482e-163	-1.19891e-163	-1.16861e-162	-3.44346e-163	-5.92061e-163	-9.98541e-163	-6.85828e-163	-1.05133e-163	7.1811e-163	-1.49658e-163	-7.31306e-163	1.79127e-163	9.15833e-164	8.75799e-163	4.74345e-163	3.56926e-163	3.22418e-163	-4.324e-163	5.93334e-163	1.00978e-162	1.31964e-162	-3.81879e-163	2.1356e-163	-4.12923e-163	-1.03238e-162	0
-4.50765e-163	-7.7338e-164	9.48306e-163	-1.4881e-163	8.84435e-164	4.95482e-163	-1.19891e-163	-1.16861e-162	-3.44346e-163	-5.92061e-163	-9.98541e-163	-6.85828e-163	-1.05133e-163	7.1811e-163	-1.49658e-163	-7.31306e-163	1.79127e-163	9.15833e-164	8.75799e-163	4.74345e-163	3.56926e-163	3.22418e-163	-4.324e-163	5.93334e-163	1.00978e-162	1.31964e-162	-3.81879e-163	2.1356e-163	-4.12923e-163	-1.03238e-162	0
-4.50765e-163	-7.7338e-164	9.48306e-163	-1.4881e-163	8.84435e-164	4.95482e-163	-1.19891e-163	-1.16861e-162	-3.44346e-163	-5.92061e-163	-9.98541e-163	-6.85828e-163	-1.05133e-163	7.1811e-163	-1.49658e-163	-7.31306e-163	1.79127e-163	9.15833e-164	8.75799e-163	4.74345e-163	3.56926e-163	3.22418e-163	-4.324e-163	5.93334e-163	1.00978e-162	1.31964e-162	-3.81879e-163	2.1356e-163	-4.12923e-163	-1.03238e-162	0
-4.50765e-163	-7.7338e-164	9.48306e-163	-1.4881e-163	8.84435e-164	4.95482e-163	-1.19891e-163	-1.16861e-162	-3.44346e-163	-5.92061e-163	-9.98541e-163	-6.85828e-163	-1.05133e-163	7.1811e-163	-1.49658e-163	-7.31306e-163	1.79127e-163	9.15833e-164	8.75799e-163	4.74345e-163	3.56926e-163	3.22418e-163	-4.324e-163	5.93334e-163	1.00978e-162	1.31964e-162	-3.81879e-163	2.1356e-163	-4.12923e-163	-1.03238e-162	0
-4.50765e-163	-7.7338e-164	9.48306e-163	-1.4881e-163	8.84435e-164	4.95482e-163	-1.19891e-163	-1.16861e-162	-3.44346e-163	-5.92061e-163	-9.98541e-163	-6.85828e-163	-1.05133e-163	7.1811e-163	-1.49658e-163	-7.31306e-163	1.79127e-163	9.15833e-164	8.75799e-163	4.74345e-163	3.56926e-163	3.22418e-163	-4.324e-163	5.93334e-163	1.00978e-162	1.31964e-162	-3.81879e-163	2.1356e-163	-4.12923e-163	-1.03238e-162	0
-4.50765e-163	-7.7338e-164	9.48306e-163	-1.4881e-163	8.84435e-164	4.95482e-163	-1.19891e-163	-1.16861e-162	-3.44346e-163	-5.92061e-163	-9.98541e-163	-6.85828e-163	-1.05133e-163	7.1811e-163	-1.49658e-163	-7.31306e-163	1.79127e-163	9.15833e-164	8.75799e-163	4.74345e-163	3.56926e-163	3.22418e-163	-4.324e-163	5.93334e-163	1.00978e-162	1.31964e-162	-3.81879e-163	2.1356e-163	-4.12923e-163	-1.03238e-162	0
-4.50765e-163	-7.7338e-164	9.48306e-163	-1.4881e-163	8.84435e-164	4.95482e-163	-1.19891e-163	-1.16861e-162	-3.44346e-163	-5.92061e-163	-9.98541e-163	-6.85828e-163	-1.05133e-163	7.1811e-163	-1.49658e-163	-7.31306e-163	1.79127e-163	9.15833e-164	8.75799e-163	4.74345e-163	3.56926e-163	3.22418e-163	-4.324e-163	5.93334e-163	1.00978e-162	1.31964e-162	-3.81879e-163	2.1356e-163	-4.12923e-163	-1.03238e-162	0
[truncated: 2,012 more rows]
