# Supplementary material for: A modified shuffled frog leaping algorithm with inertia weight
Source: Sci Rep. 2024 Feb 20;14:4146. doi: 10.1038/s41598-024-51306-1 (PMC11224354; doi:10.1038/s41598-024-51306-1)
Supplement: Supplementary file 1 — Supplementary Information. [file 41598_2024_51306_MOESM1_ESM.zip › data/F1/MSFLA_R_26.xls]

## Sheet: Sheet1
5.56244	1.14111	-3.50464	2.05226	-3.3558	5.98723	-4.99018	-4.80787	-1.29057	-4.50255	1.93551	-2.55806	3.31605	5.95102	-0.684129	-5.93263	2.39474	-4.78527	-1.95138	-9.33718	-10.0279	-1.95518	-5.71723	-6.49446	-0.585092	0.800757	3.32914	-0.749083	-5.37112	1.65707	601.26
-0.314065	0.100421	0.163592	-0.0585241	0.0354787	-0.112654	0.210777	0.836534	0.179788	0.1342	-0.528856	-0.120288	0.513706	1.13783	0.0415012	-0.0437944	0.240339	-0.312101	0.995677	0.101688	0.0748346	-0.372051	0.200504	-0.423694	-0.249984	-0.116578	-2.53955	1.08152	0.08546	-0.860408	12.7671
0.0777273	-0.013546	-0.0239714	0.0576585	-0.0323081	0.098778	0.117686	-0.0432499	0.00171653	-0.063406	0.0542236	-0.022917	-0.039402	-2.02375e-05	0.017681	-0.0307875	-0.0248328	0.0220722	0.0245224	0.105369	-0.00621679	-0.0487741	0.00355279	-0.0443535	-0.0402074	0.0123525	-0.0272551	0.0447014	0.160147	0.0727844	0.0996073
-0.000670589	0.00939052	0.00390922	0.00708472	-0.000964354	0.0014506	0.00973063	8.02008e-05	0.00415991	0.000393364	-0.0010144	-0.0271	-0.00873192	-0.00421549	-0.00455767	-0.00886858	-0.00951335	-0.00595187	0.000689748	0.0136321	0.00555175	0.000109469	0.00035164	-0.000815414	-0.00159606	-0.00504499	-0.00340518	-0.0013387	0.00558386	-0.00597343	0.00165028
-0.000304764	-0.000846986	0.00023491	-7.5121e-05	-0.000743874	-0.00030452	0.000366533	-0.000274936	0.000244481	0.000279956	-0.000691301	0.00099746	0.000858517	0.000153983	0.000351482	0.000154679	0.0003976	-0.000536543	-0.00154363	-0.00108732	-0.00029461	-0.00210618	0.000908383	0.000780338	7.78226e-05	0.000389409	-0.00104467	0.00225163	-0.000575158	-5.58915e-05	2.0867e-05
0.000323761	0.000136545	0.000102903	2.748e-05	7.2668e-05	-7.28977e-05	-2.07922e-05	0.000338352	-1.34783e-05	-2.60604e-05	0.000102744	-6.33356e-05	-0.000116798	6.02072e-05	3.6055e-05	3.68997e-05	4.21919e-06	-0.000166141	5.25448e-05	-0.000110436	0.000123221	7.67638e-05	-6.34313e-05	0.000119371	-1.74486e-05	7.54687e-05	7.71528e-06	-2.4948e-05	-3.50302e-05	1.04822e-05	3.85622e-07
-1.75409e-05	6.03654e-06	-2.37408e-05	-2.84904e-05	3.29973e-06	3.30466e-06	1.52636e-05	-4.52854e-06	-4.60953e-06	-1.28185e-06	4.5767e-07	8.07955e-07	-8.03135e-06	3.52866e-06	1.79824e-06	1.07678e-06	7.35986e-06	-4.07387e-05	5.46485e-06	-2.14245e-05	-2.44938e-06	6.31735e-06	-1.02206e-05	-1.35069e-06	-9.21751e-06	-4.43257e-06	-1.67404e-05	-3.5795e-06	-6.27507e-06	2.90901e-05	5.738e-09
1.30525e-06	1.31696e-06	2.26877e-07	-2.18857e-07	-2.72194e-06	4.50335e-07	-2.99744e-06	-9.33627e-07	-1.39972e-06	-4.32044e-07	-1.7087e-06	-3.4589e-07	2.97028e-07	-7.891e-08	1.29354e-07	2.4391e-07	-1.78581e-06	-8.61092e-07	1.07215e-06	-3.02193e-07	1.01006e-06	-1.97214e-06	3.78025e-07	8.81066e-07	1.76011e-06	1.72524e-06	-1.47065e-07	-3.1788e-06	1.40124e-06	6.08929e-07	5.58966e-11
3.96606e-07	-2.1809e-07	7.19541e-08	2.31024e-07	-1.53281e-07	-2.41049e-07	2.36675e-07	-6.80116e-08	-8.67249e-09	7.60371e-08	5.8339e-08	7.10095e-09	-1.58641e-07	1.96239e-07	-2.45822e-07	3.08534e-07	-2.4768e-08	-3.97317e-07	-2.54412e-07	-6.50274e-08	-2.64769e-07	-1.68299e-07	-3.58174e-07	1.27454e-08	-6.90751e-08	-2.59117e-07	-1.02396e-07	8.47916e-08	-6.10615e-08	-2.54787e-07	1.2468e-12
-5.44332e-09	-2.83387e-09	-1.30693e-08	1.77827e-08	1.92367e-08	-3.53477e-08	-8.98092e-10	-5.19319e-08	-1.30264e-08	-2.20568e-08	-6.91074e-08	3.35111e-08	-7.37467e-09	7.79844e-09	-7.52006e-08	4.75376e-10	4.9469e-09	-4.91242e-09	2.14416e-08	1.88515e-09	3.93905e-08	4.43555e-09	1.5729e-08	6.28187e-08	2.58682e-08	7.30784e-08	1.43518e-08	1.14441e-08	1.5754e-08	-3.21076e-08	3.10699e-14
-1.8958e-09	1.4709e-09	-8.29004e-10	-7.92461e-10	6.17743e-10	2.69617e-10	4.04923e-10	-5.11843e-10	4.79894e-10	-2.9971e-10	4.19449e-10	-5.21695e-10	-5.53008e-09	-2.4651e-10	-2.44056e-09	2.02015e-10	9.43455e-10	3.19742e-10	1.11231e-09	4.28037e-09	3.04841e-10	-4.6989e-09	1.23185e-09	-7.54821e-11	8.14955e-09	-1.10262e-09	6.77979e-10	1.7464e-09	8.88538e-10	-1.71956e-09	1.64495e-16
-7.13166e-10	-4.95788e-10	-8.40462e-10	2.26726e-10	2.02055e-11	1.99348e-10	1.80013e-10	1.46895e-10	-9.17229e-11	-2.15008e-10	-1.90626e-10	-3.3611e-10	2.06465e-10	1.56894e-10	1.5948e-10	3.03932e-10	-3.68566e-11	-6.91877e-10	6.49621e-10	-4.39911e-10	6.51086e-10	1.57172e-10	9.59294e-11	-7.26707e-10	-8.17576e-10	-1.71332e-10	3.70927e-11	1.23015e-10	1.45496e-10	-3.65078e-10	4.94557e-18
-1.25577e-10	4.60165e-11	-7.90933e-11	1.80245e-12	7.26801e-11	9.64422e-12	3.63093e-11	1.7852e-11	4.93039e-11	-2.23491e-11	-1.12842e-10	1.09102e-10	3.8066e-11	-9.50603e-13	2.87203e-11	-3.70324e-11	1.83062e-12	-3.36019e-11	-4.08463e-11	2.57612e-12	9.98012e-11	1.77629e-11	-8.10865e-12	-6.22422e-11	-4.90313e-11	-3.51683e-11	4.73249e-12	-1.65389e-10	5.51981e-12	-2.38881e-11	1.11013e-19
6.0996e-12	6.06244e-12	6.26549e-12	-5.66151e-13	2.82862e-12	3.19097e-12	-4.52839e-13	-1.6467e-11	4.79368e-12	-1.21783e-12	-7.3596e-13	-6.74628e-12	-2.34013e-12	-5.38843e-12	-2.60305e-12	9.09881e-12	1.51607e-12	9.37808e-12	4.19791e-12	-3.07552e-12	-4.2243e-12	3.97658e-12	6.52282e-13	2.53418e-12	1.23594e-12	4.05216e-13	2.7233e-12	2.3347e-12	1.18604e-12	-5.67276e-12	8.03659e-22
8.89772e-13	-1.34904e-13	-2.28754e-13	-2.03964e-12	2.61633e-13	-1.41949e-13	1.05101e-13	-2.4659e-13	6.98506e-13	4.66324e-13	1.9544e-14	-2.72424e-13	-1.1969e-12	-3.13306e-13	9.96101e-13	-2.72719e-13	-5.66597e-13	4.03048e-13	1.08304e-13	4.82762e-13	-1.28963e-12	-1.93141e-13	-1.92716e-13	-6.255e-13	4.545e-13	8.40793e-13	-4.16118e-13	-1.6115e-12	-2.66201e-13	-4.6811e-13	1.53908e-23
5.08306e-14	3.63783e-14	-1.35642e-14	6.84343e-15	2.24494e-13	-2.17916e-14	4.37204e-14	-2.46443e-14	-9.6818e-15	-7.77762e-15	-1.68305e-14	-3.37547e-14	3.0358e-14	8.34108e-15	-1.0062e-13	-3.15468e-14	6.82577e-14	1.87013e-14	5.95936e-14	-8.23945e-14	3.67538e-14	-3.19203e-14	8.83005e-15	1.7632e-14	2.07925e-14	8.00694e-14	-2.04769e-14	7.07481e-14	4.00901e-14	2.29328e-14	1.03726e-25
1.53196e-15	1.77144e-15	-1.24393e-14	-1.12649e-14	1.01449e-14	6.01594e-16	1.89531e-15	5.03522e-15	3.01275e-15	1.94351e-15	7.83777e-16	-2.7176e-15	6.259e-16	4.89958e-15	-1.42381e-15	1.13518e-15	9.91595e-16	-8.28955e-16	1.21014e-14	-3.39862e-15	-8.60016e-15	-2.20512e-14	-3.99358e-15	9.02479e-15	-7.3492e-16	1.13075e-14	7.95665e-16	-1.48967e-15	-3.93311e-15	7.01334e-15	1.4811e-27
-2.42416e-15	3.22645e-18	-6.29171e-16	-1.3165e-15	-9.88327e-16	-8.65593e-16	3.26841e-16	-5.29792e-16	1.12824e-15	6.29512e-16	5.22495e-16	-4.81467e-16	7.41782e-16	2.42189e-16	-2.80765e-16	-5.62122e-16	3.7129e-16	-1.06316e-15	1.60319e-15	2.63922e-16	-7.08605e-16	-4.29994e-16	-8.61148e-16	2.37291e-16	-1.03701e-15	2.74513e-15	8.71348e-16	-2.98849e-16	-3.98994e-16	9.78431e-16	2.9266e-29
1.70646e-17	4.66526e-17	2.47576e-16	6.08601e-18	-6.23853e-17	-1.89713e-17	7.06568e-17	-4.10944e-18	-1.76134e-16	-1.34182e-16	7.7164e-17	1.07614e-16	1.20789e-16	1.02914e-16	8.50353e-17	-2.94672e-17	-6.891e-18	5.85497e-17	5.51677e-17	-2.9962e-16	-2.20109e-16	2.08564e-16	-3.77921e-18	1.5377e-17	1.67511e-17	-3.40269e-17	1.01336e-16	8.12645e-17	9.81994e-17	1.01798e-16	3.9971e-31
9.0255e-18	-1.12714e-18	-5.68094e-17	9.91955e-18	-3.39337e-18	3.97119e-18	-1.07968e-17	-1.82232e-17	-1.2651e-18	-8.65077e-18	6.53617e-18	-2.07649e-17	1.12727e-17	5.22587e-18	-6.70357e-18	-2.16703e-17	9.44737e-18	-1.01072e-17	-1.29997e-17	3.56179e-17	-4.2542e-18	-7.37042e-18	-2.12222e-18	3.71603e-17	-1.04143e-18	-5.50925e-18	-6.83178e-18	2.72744e-17	-1.20039e-17	6.71348e-18	9.20166e-33
3.56067e-18	-8.85666e-19	2.16796e-18	3.44273e-20	-2.25664e-18	-3.54735e-18	-1.5549e-18	-9.86063e-19	7.80134e-19	-2.20795e-18	1.88077e-18	1.71616e-18	1.76072e-20	-1.69807e-18	6.24153e-18	-8.52864e-19	-1.5016e-18	-2.00828e-18	3.11311e-18	-1.52427e-18	1.1315e-18	-3.10098e-18	5.06727e-19	-9.68995e-19	-6.85446e-19	-2.1758e-18	2.31988e-19	1.59953e-19	3.10256e-18	-2.35248e-19	1.39124e-34
-1.09818e-19	-1.43839e-19	-1.01144e-19	-2.8526e-19	-2.86449e-19	1.68542e-19	-6.55082e-20	-2.83524e-19	2.99056e-20	4.13063e-19	-1.77996e-19	-3.3854e-19	1.4393e-20	2.31712e-20	-1.53451e-19	3.34737e-20	2.80014e-19	6.64107e-20	1.65993e-19	-1.539e-19	4.09351e-19	2.92727e-19	-2.56637e-19	1.63948e-19	9.03807e-20	2.7688e-19	1.31096e-19	1.04871e-19	-2.34632e-20	2.87739e-20	1.25716e-36
-3.28109e-20	-3.39513e-20	9.46196e-22	-4.88532e-20	-6.73945e-21	-4.25846e-21	1.81488e-20	-5.64129e-20	1.09773e-20	6.82855e-21	1.903e-21	-1.61631e-20	-2.67893e-20	2.25268e-20	-2.12411e-20	4.86929e-21	2.9855e-21	4.44848e-21	-2.39973e-20	-5.87491e-20	5.70981e-20	-6.38711e-20	-8.78042e-21	2.28351e-20	2.65098e-20	1.37505e-20	8.46122e-24	2.46985e-21	-9.15339e-22	-2.52461e-20	2.38546e-38
-1.74828e-21	1.11001e-21	-7.36953e-22	-4.4695e-21	9.26434e-22	-1.73905e-21	2.69039e-21	-1.19195e-21	-5.68441e-21	4.74381e-21	3.66283e-21	-1.47263e-20	-1.5787e-21	3.08835e-21	1.22601e-21	1.13989e-21	-7.47664e-22	-2.98133e-22	-2.64174e-21	-9.46839e-21	1.13837e-21	-6.6733e-22	1.10885e-21	-2.52901e-21	1.07092e-22	3.88075e-21	3.55741e-22	2.06333e-21	-4.07083e-21	4.8903e-21	5.03866e-40
3.83814e-22	-6.35813e-22	-5.03372e-22	-5.04946e-22	-7.50472e-22	-3.93745e-22	2.46482e-23	5.58065e-22	-5.28227e-22	1.08321e-21	1.33557e-21	-1.19221e-21	2.40012e-22	-8.63456e-22	4.41796e-22	-5.57903e-23	-1.29584e-21	-2.08675e-23	2.87753e-22	1.80001e-21	6.77699e-23	6.49756e-22	5.99309e-22	-4.63765e-23	2.10178e-22	3.92823e-23	3.1751e-22	-4.71117e-22	-1.85086e-22	1.05668e-22	1.39536e-41
9.24038e-24	2.55064e-23	-1.52164e-23	-8.94319e-24	-7.97832e-23	4.61022e-23	5.38434e-23	-1.24578e-23	2.44609e-23	5.75705e-23	-1.33226e-23	-6.99831e-24	3.05376e-23	1.93025e-22	-2.04252e-23	-8.50693e-23	-1.4599e-23	9.4642e-24	-7.38014e-23	-2.92407e-23	4.89508e-23	-1.65088e-22	-7.14021e-23	3.503e-23	2.2081e-23	-1.0663e-22	1.13836e-22	1.27738e-23	-4.28898e-23	1.4047e-23	1.32173e-43
3.97533e-25	2.83288e-24	-3.68782e-24	-4.23882e-24	6.47889e-24	-4.74411e-25	-3.35726e-24	6.45418e-26	-7.55486e-24	4.65161e-25	8.90881e-24	3.62246e-24	-2.92671e-25	-1.06452e-24	8.56401e-25	-1.80537e-23	-2.68675e-24	5.31663e-24	-6.20025e-24	-1.6603e-24	-1.01127e-23	1.68033e-24	4.53532e-24	-1.16793e-24	-3.46483e-24	-5.88797e-24	-6.0537e-25	-1.14815e-24	1.71351e-24	-1.38132e-24	8.27808e-46
-1.06205e-26	-7.32062e-25	-5.09233e-25	4.18594e-24	1.4301e-24	5.04048e-26	1.50652e-24	-1.38852e-25	-6.51707e-25	2.74597e-26	-1.0402e-24	2.60083e-25	-8.54804e-25	2.54163e-24	-1.06335e-25	1.47693e-25	-6.7308e-25	8.33217e-25	-8.63194e-25	-3.37997e-25	-3.53481e-25	-1.29168e-25	6.70023e-25	4.52671e-25	-1.03191e-24	-4.09469e-25	-1.8333e-25	-3.42821e-25	2.4987e-25	-1.71887e-25	3.57306e-47
2.72874e-25	8.03128e-26	-1.08618e-25	8.30074e-26	-4.89132e-26	3.93188e-26	-1.71827e-25	-6.74834e-26	1.50826e-25	-7.18553e-26	6.6018e-26	7.84426e-26	-1.2447e-25	7.39314e-26	7.33129e-26	-1.37634e-25	1.76376e-26	9.30748e-26	9.89499e-26	4.00246e-25	4.26904e-26	-8.31318e-26	8.17369e-26	1.44606e-26	-2.55425e-25	-4.52427e-26	1.98025e-26	4.97387e-26	-5.69044e-26	3.00607e-26	4.90197e-49
1.92499e-27	4.68246e-27	8.39394e-28	1.08169e-26	3.20259e-27	-8.47488e-28	1.40419e-26	-1.43576e-26	1.05948e-26	1.52988e-26	-5.65892e-27	1.63351e-27	4.03131e-27	-1.63682e-26	1.48338e-26	5.4154e-27	-8.95238e-27	1.14143e-26	1.79855e-26	-2.06148e-26	1.30333e-26	-1.93736e-26	-8.93989e-28	-1.02774e-26	1.15232e-26	-2.09827e-26	-8.59001e-27	8.34085e-27	-8.70782e-27	3.61358e-27	3.88797e-51
6.24492e-28	-1.56712e-27	4.37518e-28	1.08693e-27	4.38772e-28	-7.07182e-29	-2.08817e-27	-3.4585e-28	8.24485e-28	-5.60364e-28	1.71278e-27	-8.35994e-28	2.42662e-27	-4.71166e-28	-1.24536e-27	-5.67708e-28	3.14816e-28	-2.39763e-27	1.55415e-27	3.07798e-27	2.58324e-27	-1.01087e-27	-4.95139e-28	-2.02118e-27	-3.19087e-27	7.42514e-28	-5.53814e-28	1.74137e-27	6.57364e-28	4.45286e-28	6.59712e-53
-9.43139e-29	-1.53913e-29	-2.19363e-29	-4.15544e-28	-3.2049e-28	4.39633e-29	4.776e-28	2.29637e-28	-6.61765e-29	-1.70458e-30	2.33425e-29	-4.65275e-28	8.57153e-30	1.97278e-28	1.41483e-28	-9.52411e-28	4.63696e-28	-6.20529e-28	-7.12905e-28	-2.69226e-28	-1.32318e-28	-7.25046e-29	-7.01098e-29	6.41477e-29	-1.33766e-28	-4.0462e-29	3.96755e-29	-3.53595e-28	1.00708e-29	8.28677e-29	3.12096e-54
4.49593e-30	-2.00797e-29	1.29728e-29	2.90524e-30	-8.94226e-31	-3.04356e-29	-1.2924e-29	4.86566e-29	9.79956e-30	9.45439e-31	-1.69098e-29	3.44971e-30	-2.28591e-29	-1.83774e-30	9.71071e-30	-6.59969e-30	-2.7996e-29	1.0555e-29	-5.43267e-30	-1.70858e-29	-2.42619e-30	8.85982e-30	-1.15325e-29	4.1453e-29	5.85338e-29	-4.72544e-29	3.11178e-29	-1.31438e-30	1.62978e-30	-2.76921e-29	1.56714e-56
2.20046e-31	7.11766e-30	5.35149e-30	5.46947e-30	3.87669e-30	-1.45736e-30	2.83621e-30	3.6541e-30	-1.5853e-30	-8.65763e-31	1.0286e-30	-1.55697e-30	1.36231e-30	-1.34471e-30	-1.76084e-31	-3.66103e-30	-4.03121e-30	-1.09824e-30	-2.28946e-30	3.71332e-30	1.21877e-30	-3.27273e-30	-9.0858e-31	-3.83283e-30	-4.69322e-30	1.71243e-30	-2.20748e-30	-4.68629e-31	-7.77267e-30	1.56479e-30	3.28769e-58
-1.21978e-30	1.84471e-31	-1.10754e-31	7.50076e-32	-2.49237e-31	-4.32511e-31	-3.15756e-34	7.30676e-32	-2.36099e-31	-6.91056e-31	-1.92277e-31	5.89579e-31	-5.34346e-32	4.26275e-31	-1.76346e-31	3.20151e-31	-2.63802e-31	-2.2108e-31	5.8685e-31	-5.16427e-31	4.00118e-31	2.35699e-31	1.91239e-33	6.425e-32	-7.85991e-31	-1.14599e-31	-1.82246e-31	2.15909e-31	1.17183e-31	-1.47574e-31	4.72595e-60
-2.06836e-32	4.98212e-32	-2.91397e-32	-1.63806e-32	-4.78092e-32	9.46624e-33	-6.44146e-33	1.48588e-32	6.89955e-33	-6.05665e-32	-3.78169e-32	6.26401e-32	-1.4534e-32	5.41552e-32	-5.15038e-32	4.67368e-32	2.77322e-32	1.78118e-32	1.47021e-32	-6.49889e-33	7.41202e-33	-1.87358e-32	-2.69383e-32	-2.16033e-32	5.96016e-33	2.5547e-32	-5.13457e-32	-9.39233e-32	-4.84342e-33	5.06959e-32	4.13985e-62
1.85351e-33	-1.78969e-33	-1.29392e-33	5.803e-34	3.28679e-33	-4.52519e-33	6.04326e-33	-9.55519e-33	7.72889e-33	2.58443e-33	-5.14199e-34	1.61245e-33	-8.93943e-33	1.79083e-33	5.45395e-33	6.14239e-34	-2.50318e-33	4.61739e-33	1.61047e-33	-1.99106e-33	1.07635e-33	-2.95725e-33	-2.0313e-33	-4.77601e-33	-1.87089e-33	-2.29824e-33	-1.1975e-32	-8.21866e-33	3.40423e-33	6.26693e-33	6.91852e-64
8.97744e-34	-2.58838e-33	-3.24297e-34	-7.28864e-34	6.38331e-34	1.78662e-33	8.7375e-34	4.3773e-34	-9.74368e-34	-1.75764e-35	-1.41305e-33	-6.86807e-34	-5.88026e-34	4.52932e-34	5.80059e-34	1.30893e-33	-9.63912e-34	-8.80689e-34	-6.63659e-34	2.29326e-35	-9.46051e-34	1.347e-33	-5.67644e-35	-7.90317e-34	-4.44251e-34	9.19701e-34	4.6414e-34	7.48172e-34	4.4849e-34	7.98098e-34	2.68548e-65
-5.6377e-35	-3.77959e-35	-7.77128e-35	-4.59658e-36	-1.37947e-35	-4.05042e-35	3.9486e-35	1.14113e-34	7.23152e-35	-9.2688e-36	-4.01387e-35	-2.20177e-35	6.13601e-36	-9.39551e-35	2.97103e-35	1.09176e-34	6.79621e-35	-5.2002e-35	6.31146e-35	-1.13832e-34	8.15553e-35	1.3142e-35	-1.75797e-35	-1.94608e-34	-6.48874e-35	-3.496e-36	-6.1907e-35	1.48671e-35	6.52367e-35	9.72284e-35	1.47412e-67
-6.76363e-36	-1.06187e-36	3.39847e-36	-7.01734e-37	8.17264e-36	8.40062e-36	6.98576e-36	5.9856e-36	-8.15121e-36	-7.80207e-36	2.13716e-35	-2.77617e-36	7.6061e-36	-9.39649e-36	1.08678e-35	-6.32505e-36	4.0266e-36	-7.02525e-36	-2.43753e-37	1.11208e-36	-2.05359e-36	1.57126e-36	-1.61434e-37	2.62442e-36	3.38799e-36	-3.50031e-36	-2.68684e-36	-2.00014e-36	1.33137e-35	1.58262e-35	1.72008e-69
-9.21581e-38	4.29202e-37	-3.84686e-37	2.11686e-36	-3.91618e-37	-1.68495e-36	-1.74583e-36	-3.00799e-37	-9.69185e-37	4.05177e-37	-8.39058e-37	7.39098e-37	-1.19372e-36	-1.15193e-37	-7.14874e-37	-1.62285e-37	-1.21444e-36	2.01396e-36	-1.79649e-36	2.01337e-37	-3.55739e-37	3.98067e-39	-3.46108e-36	1.40692e-37	-6.50029e-37	-9.53639e-37	1.3473e-36	-1.14157e-36	7.81358e-38	9.64673e-37	4.15933e-71
-2.34661e-38	6.86325e-38	-2.01753e-37	-7.19251e-38	2.30482e-37	2.01634e-38	3.10978e-37	-4.05831e-37	4.04064e-38	-1.27618e-38	3.05134e-38	5.43938e-39	1.84714e-38	-3.2207e-38	-1.34773e-37	-2.25433e-37	-7.67171e-38	-1.8565e-37	1.05862e-37	-1.38161e-37	-1.90724e-37	8.52233e-38	2.52223e-37	6.29936e-38	-2.96675e-37	-1.25816e-37	-4.2544e-38	4.28653e-38	6.5535e-38	1.42835e-37	7.53251e-73
1.76786e-38	2.09549e-38	7.08587e-39	1.46945e-39	1.50505e-38	-4.50363e-39	-6.74218e-39	-4.38945e-39	1.34635e-38	2.88368e-38	1.75923e-39	2.08841e-38	-1.57664e-39	2.30246e-39	-1.81795e-38	-1.12867e-38	-1.30085e-39	2.46129e-38	1.96467e-38	-4.3943e-38	1.56942e-38	-3.37612e-40	1.54687e-38	-2.00167e-38	-2.35879e-38	9.38869e-39	1.07679e-38	-1.63065e-38	-7.78675e-39	4.20113e-39	7.94879e-75
6.70754e-40	-8.65544e-40	-4.64547e-39	-1.82937e-39	2.52221e-40	2.72856e-39	2.40508e-39	-1.10386e-39	-7.52166e-40	-4.46659e-40	-8.02025e-40	1.62343e-40	-1.56706e-39	3.13625e-40	-1.53899e-39	-1.53421e-39	-2.11765e-40	5.9581e-40	1.15987e-39	-2.49695e-39	-4.04674e-40	-3.16463e-40	2.57887e-39	-7.27529e-40	8.57141e-40	-4.00438e-39	-2.99386e-40	1.73956e-39	1.57998e-39	8.26666e-40	8.78377e-77
5.75279e-41	8.23461e-41	-1.5553e-40	1.35247e-40	2.03087e-40	2.14061e-41	-1.3945e-40	-1.95441e-41	-1.17547e-41	5.16543e-42	-3.73485e-41	4.09536e-41	-1.26618e-40	3.27556e-41	2.1521e-40	-2.67873e-40	6.36033e-40	8.15544e-41	5.24144e-40	-3.9134e-42	3.43154e-42	-9.12667e-41	4.60607e-41	-7.3559e-40	-3.09289e-40	-4.96884e-42	-1.03879e-40	3.09008e-40	1.08244e-41	5.34818e-40	1.97811e-78
-2.87492e-41	1.44751e-41	-3.10831e-41	-2.86982e-41	-1.90432e-41	-6.12697e-41	-3.22497e-41	-4.49965e-42	4.57109e-41	-2.9178e-42	2.47045e-41	2.37139e-41	4.06338e-42	-8.9035e-42	1.59732e-41	2.6781e-41	4.54733e-42	-2.03525e-41	-7.9733e-42	6.82311e-42	1.34467e-41	8.42706e-41	3.01967e-42	-2.72618e-41	-4.17751e-42	-1.11632e-41	-4.95205e-41	-1.09403e-41	2.00982e-41	7.74478e-42	2.40992e-80
1.5913e-42	2.60809e-42	9.05741e-42	-6.77737e-42	-6.00331e-42	2.05063e-42	4.05341e-42	-1.0207e-41	4.29381e-42	2.05801e-42	2.78399e-42	-1.97657e-42	8.57928e-42	-2.4252e-42	-1.54198e-42	2.96887e-42	-2.65078e-42	1.01504e-42	1.81851e-42	-5.82558e-42	-5.43466e-42	-2.24196e-42	-2.43676e-42	-5.70604e-43	-6.64491e-42	-1.81627e-42	1.13341e-42	-1.388e-42	-3.21087e-42	1.91915e-42	5.73954e-82
4.15965e-43	3.82862e-44	-2.89417e-43	-2.81499e-44	1.28489e-43	-5.09682e-43	-2.68725e-43	8.75519e-44	2.52531e-43	-4.99961e-43	-7.29104e-43	-8.28718e-43	-9.79894e-43	-3.52933e-43	5.88088e-44	4.22837e-43	-9.05621e-44	-1.65165e-43	-6.06377e-45	1.83916e-43	-2.37713e-43	4.81169e-44	1.05364e-42	1.04907e-43	5.02474e-44	-2.88665e-43	-3.92787e-43	-9.42111e-43	-4.61736e-44	2.31455e-43	5.84705e-84
-1.44877e-44	2.13958e-44	4.1669e-44	1.04526e-44	3.03451e-45	-4.71688e-44	-1.08704e-43	1.80548e-43	1.8384e-45	8.31759e-45	8.89007e-45	-6.35836e-45	-3.0666e-46	-3.93554e-44	2.23907e-44	-3.43663e-44	-4.03406e-45	5.77991e-44	7.79099e-44	1.52642e-44	6.14552e-44	-1.76748e-44	6.80049e-44	-1.10931e-44	-1.35772e-43	5.54871e-44	4.59607e-44	2.13537e-44	4.80163e-44	5.93386e-44	1.0099e-85
4.68706e-45	-3.72557e-45	2.50743e-46	4.09425e-45	1.23032e-44	-1.61437e-45	1.5248e-44	-8.29943e-45	-1.05691e-44	-1.45475e-44	7.69135e-45	1.48046e-44	2.52644e-44	3.10908e-45	1.46226e-44	-2.15294e-44	1.24056e-44	-8.44908e-45	5.83573e-45	1.17096e-44	-7.30849e-45	2.65171e-45	6.71101e-45	9.3633e-45	2.24729e-45	1.67351e-44	-5.11986e-45	-8.56807e-45	-3.28168e-45	-9.22607e-46	3.42097e-87
-4.18916e-46	-5.13824e-46	3.15363e-47	1.35789e-45	-1.63673e-45	9.35578e-46	-1.54116e-45	-1.16818e-45	3.48133e-46	4.33028e-47	-1.044e-45	6.59225e-46	2.1705e-45	-1.0629e-45	7.85794e-46	7.40312e-46	-5.712e-47	4.58634e-46	2.02242e-45	-2.33262e-46	-1.18126e-45	-1.21313e-45	6.92572e-46	-1.66943e-47	-2.3382e-46	2.63131e-45	1.57653e-45	-2.48656e-46	-1.51487e-46	-1.9919e-46	3.55259e-89
-1.69385e-47	-1.81779e-47	2.63105e-47	5.08038e-47	3.84465e-47	4.42332e-47	1.19846e-46	-6.78148e-47	3.50215e-47	8.03889e-48	2.1219e-46	-1.82217e-47	-4.8543e-47	-1.45618e-46	-3.16004e-47	-6.27226e-48	-5.12741e-48	3.22654e-47	-1.42858e-47	4.57785e-47	1.87626e-47	7.76988e-47	6.09972e-47	-7.01877e-47	-1.20219e-46	-1.32015e-47	9.17192e-47	-3.26353e-46	-7.96381e-47	-1.11844e-46	2.64334e-91
1.29191e-47	-1.8548e-47	-1.53786e-48	-1.47982e-47	-2.85837e-47	-8.39865e-48	-5.31425e-48	-5.42551e-48	7.4301e-48	8.5404e-49	5.34265e-48	-5.46994e-48	-6.44943e-51	1.87866e-47	-2.299e-47	1.03093e-49	1.0927e-47	1.55137e-47	-5.59636e-49	8.38194e-48	-3.47855e-48	-4.19248e-48	3.76803e-48	1.14104e-47	3.21576e-48	8.81412e-48	6.74274e-48	-2.35462e-47	-1.44815e-47	-2.16608e-48	4.18045e-93
1.54111e-48	-1.13311e-48	1.89023e-48	-1.3431e-48	1.77945e-48	2.60498e-49	2.15406e-48	5.67781e-49	1.61684e-48	5.81141e-49	1.81652e-48	-9.88963e-49	-2.0529e-49	-4.22027e-48	8.41246e-49	2.63289e-48	-2.36853e-49	-4.42295e-49	7.58158e-49	2.34955e-49	-1.91927e-50	4.06088e-48	-2.63587e-49	-1.54114e-48	-8.65687e-50	-1.23708e-48	-1.08648e-48	3.01693e-48	-1.06133e-48	1.41109e-48	8.47101e-95
3.80654e-50	-4.04757e-50	-3.80193e-51	1.24983e-49	-3.18468e-49	2.48802e-49	4.67047e-50	-2.35767e-51	9.8412e-50	-1.17529e-49	1.82506e-50	-3.88431e-49	1.01302e-49	-3.44482e-49	-7.36565e-50	1.81804e-50	5.39857e-50	-2.43172e-49	2.48715e-50	-9.61086e-51	-1.46511e-49	-3.74631e-50	-1.09322e-49	1.67759e-49	6.26374e-49	9.6829e-50	-5.90152e-50	-1.91916e-49	-2.28187e-50	4.03068e-50	1.06353e-96
-1.84995e-50	-8.15726e-51	2.09155e-51	9.97194e-53	-1.6926e-50	-4.76566e-50	-2.36355e-51	2.72973e-51	-1.98449e-50	8.87083e-51	1.6623e-51	1.25853e-50	-5.80594e-51	8.70141e-51	6.46425e-51	2.12862e-50	-5.26397e-50	6.58814e-50	1.27052e-50	-4.03938e-51	4.20284e-52	-8.85505e-51	8.42652e-50	-2.54458e-50	-1.80756e-50	-5.24349e-52	-3.3808e-50	-9.05899e-51	-1.08291e-50	-1.13818e-50	2.11364e-98
1.68085e-51	-3.41712e-52	7.14133e-52	-4.49276e-51	-8.12541e-51	1.58009e-51	2.05723e-51	1.73684e-51	-1.46886e-51	-3.72321e-51	-8.03697e-52	-6.869e-52	5.4137e-51	-2.22949e-52	-3.39142e-51	3.92051e-51	5.73313e-52	-2.26835e-51	3.70133e-51	-1.04182e-52	-1.23341e-51	6.70831e-53	-4.66651e-52	-5.25965e-51	1.35317e-51	1.1521e-51	1.87608e-51	-1.77066e-51	3.14312e-51	2.71036e-51	2.48403e-100
2.11745e-52	-1.43992e-52	3.84798e-52	9.33851e-53	4.69131e-52	-6.00084e-52	-2.46966e-53	-1.78755e-52	1.71337e-51	-8.06379e-53	-2.65641e-52	3.45532e-53	-2.07143e-52	3.25025e-52	-3.93935e-52	-3.1618e-52	-4.32537e-52	1.4487e-52	-2.38783e-52	-3.25058e-52	-5.41062e-52	1.38536e-52	-6.23721e-54	4.98425e-53	7.54658e-53	2.21926e-52	4.85702e-52	2.04411e-52	1.85457e-52	-2.39542e-53	5.30553e-102
5.26485e-53	2.18042e-53	5.79864e-53	1.4201e-53	3.28101e-54	-2.44316e-53	1.35889e-54	3.91262e-53	-2.07177e-53	1.3567e-53	-3.55023e-53	3.69742e-53	-6.7513e-53	-2.30392e-54	2.17572e-53	5.87263e-53	-1.61766e-53	-1.09012e-53	8.27944e-54	-1.1656e-52	-5.72261e-53	-8.28798e-54	4.66921e-53	-2.38029e-53	1.51108e-53	3.96142e-53	-1.78979e-53	4.48125e-53	-1.50634e-53	2.19432e-53	4.56382e-104
-8.31975e-54	4.75837e-55	-7.39112e-54	-1.06967e-53	4.86753e-54	-1.47173e-53	-3.19703e-54	6.75362e-55	3.86888e-54	-3.58983e-54	5.65023e-54	7.75792e-55	-2.55681e-54	1.33488e-53	1.55821e-54	2.49358e-54	-1.1659e-53	-1.2504e-53	1.50086e-54	1.32531e-54	4.10289e-54	2.43586e-54	6.21493e-56	-2.64717e-54	1.10418e-53	1.34549e-54	3.78847e-55	-8.08436e-54	1.6611e-55	4.15386e-54	1.2758e-105
2.12324e-54	-1.18845e-56	2.64293e-56	9.77493e-56	-1.22944e-55	-4.6394e-55	9.97277e-55	-8.58276e-55	4.34413e-56	1.84415e-55	-2.49839e-54	-3.15387e-55	-1.46228e-55	1.40164e-55	7.94501e-55	1.47883e-55	6.35584e-55	-2.78894e-55	6.75361e-55	3.63667e-57	8.28127e-56	-7.57159e-55	5.31876e-55	3.4367e-55	-1.19774e-54	9.83707e-56	-8.23291e-56	3.77972e-55	4.70281e-55	1.17005e-55	1.72993e-107
3.93744e-56	-5.89019e-56	4.8164e-56	-3.07385e-56	-9.78165e-56	-1.24476e-56	-1.8827e-55	-2.07825e-56	2.16442e-55	-2.67091e-57	3.04466e-56	1.17017e-55	-6.9385e-56	-9.40741e-56	-4.72914e-56	1.11435e-55	-1.46464e-55	5.43718e-56	9.91307e-57	-1.79434e-55	2.29091e-56	-1.19507e-55	2.31525e-55	3.72844e-57	-7.40804e-56	-7.76056e-56	5.86694e-56	-2.49466e-56	-3.38163e-56	-1.00669e-55	2.95657e-109
2.36945e-56	-8.86493e-57	-1.58988e-56	1.61963e-56	9.8803e-57	7.29411e-57	-8.5473e-57	-3.97935e-57	-3.43669e-58	3.55126e-58	-1.85527e-56	4.83039e-57	7.13234e-58	3.03476e-57	-7.77886e-57	3.83908e-56	-3.19615e-57	-6.02707e-57	1.33565e-56	1.37405e-56	1.05512e-58	7.65553e-57	-3.38311e-57	1.95926e-56	6.82728e-57	-2.32669e-57	-9.62326e-57	-1.21874e-56	-1.20106e-56	-6.65632e-57	4.65608e-111
-1.56731e-58	2.48894e-57	-6.94652e-58	-1.17483e-57	7.294e-59	3.23286e-59	-4.15167e-57	-1.01793e-57	-2.8522e-57	-2.40134e-58	2.61098e-57	-8.58422e-58	2.36803e-57	-2.66369e-58	1.04478e-57	-2.51279e-58	-3.23709e-58	-7.99083e-58	-1.62657e-57	1.34125e-57	1.39465e-57	-1.33041e-57	1.29389e-57	-1.44734e-57	-1.45422e-57	-1.69719e-57	-7.50267e-58	-4.78359e-58	1.20355e-57	4.0132e-58	6.90096e-113
-1.7418e-58	9.2941e-59	6.53713e-59	-1.30696e-58	3.98491e-58	8.72894e-59	1.1938e-58	1.24938e-59	4.57907e-59	1.10436e-59	-1.28889e-58	-4.33825e-58	3.18709e-58	1.05214e-59	-2.76433e-58	2.27588e-59	-1.65116e-58	-4.34968e-58	8.29914e-59	6.53527e-59	-4.38006e-59	-8.81246e-59	7.17481e-59	-2.0458e-59	1.89538e-58	-4.43901e-59	-2.96145e-59	-1.1833e-59	2.68181e-59	-9.56806e-59	9.18464e-115
-7.57091e-60	3.30714e-61	9.50075e-60	5.26447e-60	-1.60868e-59	1.30804e-59	1.28395e-59	2.48644e-59	3.16766e-60	-2.69825e-59	3.9329e-59	1.6532e-59	1.78038e-59	-9.46233e-60	4.71019e-60	-1.45057e-59	4.25259e-59	4.13749e-60	-2.17509e-59	-6.54701e-60	-7.32272e-61	-8.90237e-60	5.94394e-60	4.56306e-60	1.85426e-59	-9.27441e-60	5.51492e-60	-1.36126e-59	2.4377e-60	-6.11674e-60	7.75205e-117
1.00719e-60	-3.5387e-60	-4.22384e-60	-2.11723e-60	1.64976e-60	-3.47164e-60	2.66358e-60	-3.05903e-60	-6.37682e-61	-2.41014e-60	1.21744e-60	-1.49812e-60	-7.3793e-61	5.15913e-60	1.12386e-61	-2.23394e-60	-2.59857e-60	8.2723e-61	-2.56393e-60	1.57377e-60	6.7468e-61	-4.1006e-60	9.06894e-61	6.06907e-61	1.02956e-60	5.3953e-60	4.06179e-61	-5.52137e-60	2.01348e-60	-1.51027e-60	2.11296e-118
-1.9976e-61	-3.40255e-61	-4.96743e-61	2.67309e-61	4.34487e-61	5.80907e-62	2.22837e-61	-7.23813e-62	1.53503e-61	1.35279e-61	-9.4551e-61	1.41212e-60	7.55236e-62	2.5601e-61	2.3185e-61	-2.28031e-61	-1.04863e-61	-3.74623e-61	-5.11481e-61	6.61617e-61	-3.74429e-61	2.448e-61	6.85488e-62	-3.21054e-61	-1.47537e-61	1.67151e-61	-4.16415e-62	-1.54908e-63	-2.55425e-61	7.11803e-61	5.6098e-120
2.81621e-62	3.80057e-62	-2.02873e-62	-2.02834e-62	-3.28015e-63	3.98681e-62	6.54764e-62	-9.88174e-62	-7.9727e-62	-5.38277e-65	-4.76633e-63	-2.81983e-62	-2.39042e-62	-1.26963e-62	-2.39487e-62	-3.87151e-62	-2.62212e-62	-2.62804e-62	-5.56688e-63	1.93055e-62	-3.64118e-62	-4.392e-62	3.57087e-62	-4.50892e-62	-7.6911e-62	-1.42744e-62	-4.37577e-62	-7.17871e-62	-6.15015e-62	1.43606e-63	5.40086e-122
1.4002e-63	1.29031e-63	1.00037e-63	-1.6872e-63	1.4859e-64	6.89777e-64	-5.5375e-63	-9.23291e-64	-3.05203e-63	6.25098e-64	3.69366e-64	1.23061e-62	-3.53707e-63	-1.93089e-63	-5.812e-65	-2.80741e-63	1.01918e-64	7.10438e-63	2.28817e-63	-1.07936e-62	-6.63441e-64	-2.58004e-63	1.56853e-63	2.73289e-63	5.09354e-63	9.21795e-63	-4.4478e-63	-4.32323e-63	6.50681e-64	-1.00697e-63	5.64965e-124
-1.95264e-65	-5.81701e-65	6.7116e-64	2.17925e-65	-3.05863e-65	-1.25803e-64	-8.80536e-64	-2.99408e-65	6.23065e-65	9.55198e-64	-7.21983e-65	-1.13055e-63	-2.38344e-64	2.75971e-65	3.22836e-64	-5.42713e-64	-5.85578e-65	1.1215e-63	2.45366e-64	2.89481e-64	-3.82075e-64	-3.21273e-64	-3.54791e-64	7.44411e-64	2.31974e-64	2.35297e-64	-3.20064e-64	2.22214e-64	-2.22436e-64	-3.91547e-65	6.5501e-126
-1.17838e-65	-9.19144e-65	8.15587e-65	-2.37047e-66	-9.23593e-66	-3.18752e-65	3.86146e-65	4.63376e-65	1.56219e-64	-4.47648e-67	7.39554e-65	-1.09232e-66	9.71699e-65	-4.40263e-65	-5.04343e-65	-1.58282e-64	-7.48961e-65	5.15381e-65	-9.94711e-65	2.4703e-65	-5.28415e-66	-1.07268e-64	-1.77218e-65	-7.97231e-65	-7.57741e-65	1.21625e-64	-1.03735e-64	-1.96333e-64	7.11589e-65	6.84524e-65	2.05402e-127
-4.03704e-66	2.03787e-65	-1.36649e-65	-1.70185e-65	3.20541e-66	4.51612e-66	8.91311e-66	2.87069e-65	-2.08473e-65	4.639e-66	2.57447e-65	3.36344e-66	-7.28942e-67	-4.32212e-66	-1.27456e-65	2.59222e-65	-6.6403e-67	-1.08898e-65	-7.19387e-66	-8.68829e-66	3.61648e-66	-1.91949e-67	4.25571e-67	-5.52503e-66	-1.34697e-66	-1.08416e-65	-4.52746e-66	-3.09049e-66	-1.1187e-66	-7.09478e-66	4.31708e-129
-1.09456e-66	2.07427e-67	-4.63554e-67	-6.00186e-67	1.94921e-66	-1.26237e-66	-5.67914e-67	-8.23558e-67	6.60147e-67	3.23234e-67	4.35132e-67	1.02367e-66	-1.15779e-66	6.31308e-69	4.37262e-67	1.99257e-67	-1.23899e-66	5.26607e-67	-1.48326e-66	-1.90608e-67	-2.20129e-67	-8.34803e-67	1.78352e-66	-1.16017e-66	2.52409e-66	-5.67612e-67	-1.65088e-67	-2.73136e-67	-1.10616e-67	1.07096e-67	2.76987e-131
6.09169e-68	-2.31532e-68	-6.0012e-68	8.24076e-68	-5.59978e-68	-1.79767e-68	8.25781e-68	-3.02224e-68	-2.01374e-67	3.71331e-68	8.67509e-68	1.52202e-68	-3.04846e-70	-7.4327e-68	-7.77381e-68	-4.24733e-68	1.49152e-68	2.19367e-67	-8.26671e-68	-3.5991e-69	-2.93851e-68	4.45266e-68	-7.13072e-68	2.98496e-68	4.70672e-68	8.77836e-68	-5.46401e-68	9.58915e-68	3.82266e-68	-4.61582e-68	1.78597e-133
-2.38022e-68	2.01587e-71	-5.19802e-69	-1.79038e-69	-5.37593e-69	-1.45639e-68	-2.58889e-68	1.6835e-69	1.5564e-68	-5.92829e-69	1.07774e-68	1.99148e-68	-4.95359e-69	2.75059e-68	-2.9621e-69	2.69714e-68	1.7617e-68	6.0356e-69	1.05014e-70	-3.39891e-69	2.67959e-69	5.69987e-69	1.98651e-68	-2.17872e-68	-3.37061e-68	-1.51602e-68	-1.7443e-68	3.52877e-69	-1.05218e-68	-3.22893e-68	7.92159e-135
-2.2146e-69	4.37834e-70	4.77101e-69	-1.60727e-69	-3.86634e-72	-1.45557e-69	2.55701e-70	1.44247e-69	2.97502e-69	-4.10081e-71	2.45662e-69	2.57016e-70	-1.04127e-70	-2.0928e-69	6.26969e-69	-1.53062e-69	-2.26454e-69	-1.46804e-69	3.11466e-69	1.01517e-69	7.80525e-70	-5.61315e-70	-2.63934e-69	2.1079e-69	6.6958e-70	2.20161e-69	4.30401e-70	5.03966e-70	1.37713e-69	1.50834e-69	1.35958e-136
-3.89451e-70	-4.43971e-70	2.33574e-70	1.88891e-70	-2.0546e-70	-8.04854e-71	-6.34759e-70	5.19498e-71	-9.89998e-71	-2.14952e-71	5.65277e-70	-3.40923e-70	-3.65337e-70	1.5604e-70	-1.00992e-70	-2.02653e-70	2.11257e-71	-3.02331e-70	9.95996e-71	1.47489e-70	-7.21309e-71	2.53925e-70	-6.11281e-71	-1.63271e-70	2.29581e-70	-2.2017e-70	-2.58867e-70	3.57718e-71	-8.85065e-71	7.36481e-70	2.49176e-138
1.81893e-71	-2.37903e-71	7.54883e-72	8.22877e-72	-4.24796e-72	5.05507e-71	-1.39002e-72	-6.66128e-71	-2.57847e-72	-2.90842e-71	-1.42394e-71	3.81465e-71	-1.11623e-71	-3.0592e-71	3.92857e-71	-1.10948e-71	-9.54095e-72	1.86168e-71	1.05341e-73	9.06484e-72	6.71475e-71	9.26887e-72	-3.16476e-71	-3.7155e-72	4.10022e-71	2.83799e-72	-1.11645e-71	-5.84883e-72	-2.55981e-71	-1.58638e-71	2.21564e-140
-6.04698e-73	-4.77987e-73	-1.35964e-72	1.70428e-72	-3.61447e-73	1.6673e-73	1.20632e-72	7.13653e-72	-1.80339e-72	-1.55728e-72	-4.65379e-73	1.37389e-72	1.15346e-72	-3.26126e-72	8.57349e-72	3.79088e-73	-2.44301e-72	9.99034e-73	5.82114e-74	3.71916e-72	-1.68059e-72	4.06142e-73	2.7252e-74	-4.79003e-73	-4.23071e-73	-7.0897e-72	8.66422e-74	-2.16411e-72	2.29267e-72	-3.17399e-72	2.45773e-142
-1.42361e-73	2.91861e-73	6.82678e-74	-1.81091e-74	3.0746e-74	-1.80116e-73	-1.73208e-73	2.82195e-74	-3.64311e-73	5.14848e-73	1.31957e-74	4.14374e-74	5.35655e-74	-1.96192e-73	3.95998e-73	5.5873e-73	-3.96232e-73	-4.78966e-74	-3.59681e-73	5.15348e-73	-1.21296e-73	1.91707e-73	2.79199e-74	7.96218e-74	1.05484e-72	1.58805e-72	-2.41671e-73	-3.50907e-73	-5.76396e-73	-2.94341e-73	5.93249e-144
2.4697e-74	-4.99921e-74	-1.08287e-74	-2.87334e-74	-8.21009e-74	-4.84681e-74	-3.68557e-74	-3.19766e-74	1.64853e-74	-5.23576e-74	-3.20575e-74	1.02614e-73	-3.85841e-74	1.26978e-74	6.37113e-74	-4.39812e-74	-7.93635e-74	2.883e-74	-2.09382e-75	1.84811e-74	-9.65126e-75	-5.87597e-74	3.01073e-74	1.13306e-73	-1.24907e-74	-1.10952e-73	-1.75311e-73	-1.02586e-73	-3.13101e-74	1.61428e-73	1.43266e-145
1.08922e-74	-1.83336e-75	6.84574e-75	1.97183e-75	4.78091e-75	3.03381e-76	-6.74774e-75	2.43095e-76	4.48786e-75	1.01491e-74	1.4798e-75	-1.87245e-75	2.23765e-76	1.06246e-74	-1.23842e-75	-5.16587e-75	5.66169e-75	1.72261e-75	4.39968e-76	-4.22323e-75	-3.05403e-75	1.08426e-74	5.85824e-75	3.50481e-75	3.37721e-75	-9.01196e-76	2.35935e-75	5.2532e-75	1.02296e-74	8.09265e-75	9.53343e-148
-4.15249e-76	2.28905e-76	2.73159e-76	2.20692e-77	-3.16141e-76	7.26159e-76	5.93158e-77	-7.24189e-76	-1.09843e-76	-4.91269e-77	3.12263e-76	8.28989e-76	3.36601e-77	-1.40271e-77	1.10042e-76	-3.80769e-76	1.44034e-75	-3.0503e-76	5.08656e-76	-9.70467e-76	-5.79315e-76	-9.48937e-76	-5.01246e-76	-2.01389e-75	-2.92034e-77	9.33359e-76	-2.37989e-76	2.08778e-76	8.10494e-77	8.654e-76	1.30518e-149
-9.39561e-77	3.76632e-78	6.08235e-78	2.81538e-76	-1.98457e-76	3.50928e-77	-5.51024e-76	-3.10935e-77	1.19827e-76	-1.28581e-77	-8.19844e-77	1.00382e-76	-4.38806e-77	-1.06787e-76	8.90489e-77	-1.81256e-76	1.26376e-76	-3.1967e-76	5.41197e-77	1.10748e-76	1.01882e-76	7.1575e-77	6.50815e-77	6.27934e-77	-3.13299e-76	4.89343e-77	6.18753e-77	-1.06932e-76	2.38885e-76	1.46673e-76	8.70216e-151
6.62333e-78	1.11324e-77	9.87541e-78	2.99449e-78	-5.84986e-78	1.77777e-77	2.70595e-77	3.90649e-78	-9.49966e-78	-9.33697e-78	-2.44051e-77	-5.01155e-78	3.23965e-77	1.24005e-77	-6.11042e-78	3.22722e-77	-2.10139e-78	1.45039e-77	5.2292e-78	-1.01097e-77	1.69909e-78	-2.95051e-78	7.74559e-78	-5.21179e-78	2.22841e-77	-7.85163e-78	1.17807e-77	1.12797e-77	-1.98834e-78	1.06425e-77	5.83685e-153
-4.46699e-78	-1.19505e-78	-1.04586e-78	1.07127e-78	1.0416e-78	-6.65271e-79	5.77655e-80	1.40544e-78	-1.17004e-78	1.95256e-78	2.25499e-79	-3.93055e-79	9.89368e-79	2.4427e-79	-1.47188e-78	6.59604e-79	7.85607e-79	2.70831e-78	6.90312e-79	1.27118e-79	-6.77125e-79	-1.7632e-80	-4.27601e-80	8.84645e-79	-3.07417e-78	-2.6337e-78	-4.12222e-79	-7.62382e-79	-2.53051e-78	1.32046e-79	6.94036e-155
-1.20123e-79	5.56379e-80	3.43663e-79	-3.09192e-80	-5.33321e-80	-8.42667e-80	3.19993e-79	1.90932e-79	-2.61989e-79	-1.09319e-79	-4.89492e-80	9.4497e-80	-2.19626e-81	-1.2819e-79	1.96987e-79	1.68029e-79	6.54703e-80	6.14903e-80	2.57941e-79	3.95744e-79	6.48741e-80	1.0137e-79	6.94923e-79	-1.87403e-79	3.85512e-79	-1.10707e-79	1.04494e-79	-1.13099e-79	1.37301e-80	-6.50267e-80	1.41351e-156
-3.39322e-80	2.73451e-80	-1.26946e-80	2.02298e-80	-2.82867e-81	-1.58707e-80	1.65932e-80	-4.89032e-80	3.09519e-80	8.99269e-81	4.43269e-81	-1.65404e-80	7.43711e-81	-1.43647e-80	1.72089e-80	-1.93318e-81	-2.66551e-80	1.18784e-80	-9.0677e-82	-7.97964e-81	-1.66279e-80	9.13761e-82	7.17546e-81	7.2714e-81	1.16449e-80	2.23857e-80	-3.25814e-80	-1.29733e-80	2.3538e-80	-3.37309e-81	1.10197e-158
4.35971e-82	-1.01279e-81	-8.63404e-82	-8.67773e-82	-1.08661e-81	-3.9233e-81	-2.54306e-81	1.52395e-81	5.72087e-81	-4.3702e-83	7.55879e-82	-1.17158e-81	6.65003e-84	-8.83505e-82	-2.48619e-81	1.36132e-81	3.77642e-81	-2.61331e-81	4.47618e-81	1.58913e-81	-1.33153e-81	-5.56329e-81	-3.52985e-81	5.08504e-81	-1.13259e-81	9.23047e-82	2.70988e-81	-5.79641e-82	8.45631e-81	1.51014e-81	2.69863e-160
-7.95837e-83	9.41189e-83	-1.9054e-83	-3.14466e-82	-2.82574e-82	-3.95557e-83	-4.85361e-82	4.51641e-83	-3.1595e-83	2.22991e-82	3.1526e-82	3.69284e-82	2.26433e-83	6.24498e-83	7.93165e-83	6.47755e-82	-1.42684e-83	-2.43898e-83	-3.01186e-83	-2.23006e-82	-7.22698e-83	-2.05925e-82	3.25831e-83	-2.11355e-82	1.34138e-82	2.97854e-83	1.03085e-82	8.65846e-83	-3.36243e-82	-8.87249e-83	1.45298e-162
-2.8286e-83	5.89021e-83	-2.01957e-84	-6.28206e-83	-3.70397e-83	-2.01007e-83	-7.26015e-84	4.14899e-84	-5.71228e-84	1.54895e-83	-4.11129e-83	2.4563e-83	1.4841e-83	-2.91424e-83	7.16505e-84	9.80758e-83	-8.08166e-83	-9.98604e-83	-7.92931e-83	-6.33622e-83	-1.78142e-83	7.44864e-83	-5.56832e-83	-1.67081e-83	-8.86494e-84	1.08033e-83	-1.51666e-83	-2.77803e-83	-6.71803e-83	1.16459e-84	6.51344e-164
1.76384e-84	2.20139e-85	2.98999e-84	-2.49471e-84	-3.5291e-84	-2.92758e-84	1.45343e-84	4.673e-84	-1.30369e-83	2.1077e-84	2.09532e-84	6.5087e-84	-8.17282e-85	-5.04214e-84	2.72998e-85	6.77397e-85	-1.5267e-84	-3.30151e-84	-2.19912e-84	-3.56547e-84	2.5011e-85	-6.65445e-85	-1.77339e-84	4.52511e-84	-1.11449e-84	-1.15385e-84	-4.52857e-84	-2.34115e-84	-3.81686e-85	-1.21e-83	5.41103e-166
-1.57016e-85	3.36271e-85	-1.74189e-85	-2.85771e-85	4.44106e-85	-1.01196e-85	-7.31815e-85	9.05745e-85	7.89029e-85	2.04554e-85	1.26396e-84	-1.19409e-85	1.01426e-84	4.49573e-85	5.66589e-85	-5.2666e-85	-3.53977e-85	-1.04774e-87	6.19662e-85	5.10076e-86	4.42281e-86	-1.11584e-84	-6.2372e-85	-5.89627e-85	-1.39011e-85	-1.36146e-86	1.42171e-84	4.56864e-85	-2.02072e-85	-2.59848e-85	1.07721e-167
6.1546e-86	-7.77562e-86	-3.24153e-86	4.73163e-87	-1.7675e-86	-1.65132e-85	3.25972e-86	6.63865e-86	-7.16001e-86	-4.31669e-86	1.36832e-85	7.8744e-87	-9.33103e-86	-2.90854e-86	1.047e-85	1.75345e-86	4.17075e-87	5.23043e-86	2.98027e-86	6.15464e-86	1.03881e-86	2.03243e-86	8.36945e-87	-2.97776e-86	-4.65732e-86	-2.90938e-85	1.03764e-86	-1.04321e-85	7.8118e-86	-7.91498e-86	2.09634e-169
1.63366e-87	-6.39894e-87	-8.25841e-87	-2.97421e-87	-9.02617e-87	-1.79024e-86	-1.93885e-86	4.09514e-87	-6.78873e-87	1.51227e-86	-1.06797e-86	-6.42642e-87	1.00162e-87	1.68872e-86	4.32873e-87	1.59447e-87	9.15543e-87	-2.69337e-86	-9.36797e-87	-1.67412e-86	-1.30629e-86	3.01677e-86	-8.61757e-87	8.4306e-87	3.38354e-87	-2.84389e-87	-4.28302e-87	-7.27945e-87	-4.45509e-87	-4.86431e-87	4.19063e-171
-2.84513e-87	-1.52744e-87	1.67928e-87	-3.96336e-88	-2.09563e-87	1.20185e-87	-6.50252e-89	6.08492e-88	2.85911e-88	-4.14178e-88	1.35345e-87	6.47148e-88	-4.2624e-88	-1.15792e-87	-4.52221e-88	5.28452e-88	8.54686e-88	-3.60474e-88	-1.08718e-87	2.6908e-87	-2.03796e-87	1.60796e-87	-8.72216e-89	-8.50045e-88	-2.01648e-87	-5.45982e-88	-6.34743e-88	-7.73453e-88	1.0343e-87	-3.26718e-88	4.74194e-173
-1.5256e-88	4.45471e-89	-2.38726e-88	4.82913e-89	2.13644e-88	3.85584e-88	4.06498e-88	-6.97972e-89	3.27176e-88	3.42061e-88	1.92098e-88	2.4898e-89	7.48073e-90	-2.88139e-90	-2.28381e-89	1.15498e-88	1.37861e-88	3.08539e-88	1.0981e-88	1.12226e-88	6.41448e-89	2.37217e-88	-7.37796e-89	-2.60534e-89	-9.89576e-89	-8.24903e-89	2.13274e-88	-5.55451e-89	2.59673e-88	-6.9696e-89	1.06733e-174
5.49265e-90	-1.35038e-90	-1.64678e-89	-1.21787e-89	2.90565e-89	-6.30004e-89	-9.68712e-91	1.69427e-89	1.98069e-89	2.99795e-89	-8.53667e-90	-3.31004e-91	-9.81218e-90	-5.43271e-89	-3.86619e-89	7.16376e-90	-8.61055e-91	-2.10725e-89	7.47752e-90	-2.64863e-90	-1.18018e-89	-8.25233e-90	5.9759e-90	1.2619e-89	-1.26272e-90	-9.42321e-90	3.9905e-90	1.25187e-89	-1.37961e-89	-5.08163e-90	1.28999e-176
2.94044e-90	9.49145e-91	1.25013e-90	5.38477e-91	3.67549e-91	-2.24188e-91	1.06869e-90	8.2728e-91	-6.30984e-91	2.76637e-90	-6.80857e-90	1.7947e-91	-7.71503e-91	-7.14561e-91	3.27167e-90	-1.22876e-90	1.59409e-90	-4.91633e-90	-2.00415e-90	-8.2679e-91	4.54828e-91	2.15381e-90	-2.80428e-91	5.76667e-91	-5.53596e-90	9.94354e-91	-4.2437e-90	5.94387e-91	-9.40719e-91	1.00467e-90	1.69732e-178
3.78764e-91	-2.12818e-91	-2.66369e-91	-3.77534e-91	3.27609e-92	1.64026e-91	5.49319e-91	-3.58664e-91	5.29818e-91	-9.20571e-92	-3.49585e-91	1.44987e-91	1.5613e-91	1.06015e-91	-5.53353e-91	-7.71861e-92	-1.62108e-91	5.15163e-92	-1.85705e-91	3.21099e-91	5.15096e-91	6.97735e-92	4.87764e-91	4.66176e-92	-1.9546e-91	-1.95227e-91	-2.3237e-92	1.8052e-91	6.4021e-92	-5.74437e-91	2.76112e-180
-2.31123e-92	-3.71884e-94	6.66726e-92	-5.08063e-93	4.65265e-92	-3.27216e-92	-6.69151e-92	-1.65501e-92	7.15885e-92	-1.64609e-92	8.56565e-95	-2.19562e-92	-5.13498e-92	-3.6761e-93	-3.13682e-92	1.89602e-93	-3.56334e-92	2.38617e-93	-3.61156e-92	1.30892e-91	-1.88801e-92	-3.87918e-93	-1.79584e-92	1.02094e-92	-3.00032e-92	-1.40545e-92	4.006e-92	4.36964e-92	6.79451e-92	-2.08589e-92	5.26823e-182
-3.80982e-93	-1.8054e-93	2.56585e-93	-9.1824e-93	7.81209e-93	-1.88044e-93	-3.33033e-93	-4.23101e-93	4.09513e-93	-1.88743e-94	9.76939e-93	-3.78681e-93	-8.56305e-93	1.53391e-92	-1.73512e-93	1.03103e-93	2.02527e-94	4.16797e-93	-2.86643e-93	1.19554e-93	2.04526e-93	6.3472e-93	-3.38855e-93	-8.97953e-94	7.11641e-93	2.83127e-93	-2.2187e-93	7.79305e-93	1.2134e-93	-2.47778e-93	8.57249e-184
-1.0372e-94	-8.06071e-94	1.20121e-94	7.09708e-94	4.26184e-94	5.08496e-94	9.92932e-95	-3.04262e-94	-1.31859e-93	-2.88796e-94	1.23737e-93	-5.59872e-95	5.59476e-95	-2.96038e-94	6.40087e-95	-2.24328e-94	-2.62918e-94	-3.5969e-94	4.70942e-94	2.63431e-94	1.72185e-94	4.28736e-95	8.74797e-94	-1.08264e-93	-8.73361e-94	-1.15228e-94	6.89179e-94	-1.11274e-94	3.72705e-95	6.77827e-94	9.40552e-186
5.46282e-96	5.39423e-95	-8.10286e-95	4.82536e-96	-5.80734e-96	-7.27187e-95	1.12284e-95	-8.22952e-96	-1.851e-95	-3.75385e-95	4.74654e-95	-1.77455e-95	-2.10942e-95	1.65127e-95	-6.0367e-95	4.74526e-95	7.34239e-95	1.71493e-95	1.29546e-95	-2.09878e-95	-3.23543e-95	4.28089e-95	1.202e-95	7.66091e-96	4.19241e-95	2.47415e-95	-1.01297e-94	-2.67817e-96	1.34483e-95	6.30656e-95	5.21495e-188
-2.10196e-96	-7.18009e-96	-5.35862e-97	-2.60111e-96	6.83649e-96	-5.62271e-98	4.85815e-96	-4.58925e-96	7.89025e-96	-3.72938e-95	4.63493e-96	2.97399e-96	4.32647e-96	1.03314e-95	-3.42367e-96	1.15711e-96	1.96676e-96	1.30839e-95	1.53864e-96	-1.65789e-96	-7.13807e-96	-6.89537e-96	1.81279e-96	-5.74117e-96	-3.42765e-96	1.92556e-95	7.49959e-96	-2.10088e-97	-2.68711e-96	3.46477e-96	2.54931e-189
-5.48485e-97	6.35028e-97	-5.09945e-98	-7.62536e-97	-1.04524e-96	-4.9788e-97	-4.33515e-97	-2.78146e-97	-4.72628e-97	1.48151e-96	7.6466e-97	-2.75685e-97	2.84918e-98	-1.10758e-97	-2.45192e-97	4.9954e-97	-5.26672e-97	-6.70562e-97	-3.32223e-97	-1.1051e-96	-2.00478e-97	4.40298e-97	-5.11693e-97	-2.21362e-96	-7.01767e-97	-2.66841e-97	2.62321e-97	-1.10809e-96	-6.80186e-97	-1.57052e-98	1.60734e-191
-1.32606e-98	-4.09996e-98	5.87362e-98	1.21516e-97	-1.86245e-97	-8.12539e-98	1.90909e-98	-2.96837e-98	8.3797e-98	-2.72607e-98	-1.62264e-97	1.02227e-97	2.35963e-97	-6.38351e-98	-2.43677e-97	2.8256e-98	3.63338e-98	-1.03851e-97	-9.23735e-99	1.87056e-97	-3.46577e-98	9.43367e-98	6.97895e-98	3.71062e-98	6.64254e-98	4.96635e-98	1.06103e-97	-9.53853e-98	-1.43104e-97	-2.71838e-97	4.12222e-193
-2.05429e-99	9.23958e-99	7.04266e-99	7.30511e-99	9.43217e-99	2.29158e-98	7.28929e-99	-3.40701e-99	2.15162e-98	-2.80741e-98	4.58072e-99	1.84208e-98	-6.36728e-99	-7.31994e-99	-5.76194e-99	6.35072e-99	-2.55294e-99	-1.45325e-98	-7.38133e-99	-6.17075e-99	-1.87622e-98	1.69886e-98	-1.0876e-98	-2.42062e-98	-4.82809e-99	-9.95473e-99	-7.06019e-99	-3.81546e-99	-1.91114e-99	-1.30018e-99	4.49775e-195
-6.51075e-100	-2.82133e-99	4.76175e-100	-1.88045e-100	-2.43332e-100	1.37704e-99	-1.0029e-99	3.6229e-99	-1.10715e-100	9.20373e-100	2.46636e-99	-2.56766e-99	-1.05779e-99	-2.13624e-99	1.60511e-100	4.75636e-101	6.25116e-99	1.25433e-99	1.22689e-99	4.70846e-99	2.51779e-99	8.55205e-100	-2.6132e-99	2.32739e-99	2.36357e-100	5.90181e-100	-1.39551e-100	7.16828e-101	-1.56736e-99	-3.76072e-100	1.30646e-196
-1.69313e-100	-5.24728e-101	4.8509e-100	-1.01181e-101	-2.71806e-100	1.72662e-100	-8.82666e-100	-6.32777e-101	-3.15644e-100	-9.18298e-102	-5.94426e-101	-2.00512e-100	1.00624e-101	-5.0748e-101	2.52374e-100	-9.10812e-101	4.28919e-101	3.47499e-100	-3.12754e-100	7.18418e-101	2.46108e-100	1.04635e-100	4.82741e-100	6.14218e-101	1.04461e-100	-2.66837e-100	1.22453e-100	-7.13126e-100	8.18044e-101	-1.08476e-100	2.52976e-198
6.22554e-101	-1.69246e-101	1.39659e-101	-1.62119e-101	1.10114e-101	-1.13212e-102	2.46211e-101	-1.61437e-101	2.68294e-101	-2.67025e-101	-3.07562e-101	1.18055e-101	2.27159e-101	-9.944e-102	-2.84095e-101	-1.16113e-101	2.0721e-101	-1.46822e-101	1.28529e-101	4.17278e-101	3.3117e-101	-2.34888e-101	5.34318e-101	2.15047e-101	1.16289e-101	-3.67261e-101	2.3319e-103	-1.67609e-101	-1.88736e-101	-1.81151e-101	1.9651e-200
4.61746e-102	9.33747e-103	2.87819e-102	4.89546e-102	1.66829e-102	-1.09797e-101	5.91339e-103	-7.25402e-103	-8.91226e-103	6.36973e-102	2.17649e-103	9.75874e-103	1.46302e-102	1.86459e-102	5.05564e-102	-2.12352e-102	-1.62232e-103	-3.24479e-102	2.26437e-102	-6.13591e-103	-1.10508e-102	3.89717e-102	-7.11867e-102	1.81368e-102	3.83628e-102	3.93538e-102	3.09217e-103	-1.20718e-102	2.72737e-102	8.98275e-104	3.82346e-202
-1.40319e-103	8.42268e-103	-3.39925e-103	-5.51061e-103	2.8989e-103	-1.86703e-103	1.53518e-102	3.67548e-103	1.20667e-103	-4.24558e-103	4.47128e-103	2.48229e-103	-6.11309e-103	3.2147e-103	-1.86676e-103	-9.34497e-104	2.12875e-103	5.0338e-103	-1.56832e-103	-5.0087e-103	-2.64443e-103	6.03783e-104	-3.32567e-103	-3.41235e-103	3.23813e-103	-7.07717e-104	4.23546e-103	-7.65415e-104	-5.46288e-103	-3.03406e-103	6.29644e-204
1.92802e-103	-6.22281e-104	-1.54e-103	-5.33945e-104	-7.24805e-104	-1.41128e-104	-2.34989e-104	1.03122e-103	-4.25699e-104	4.16127e-104	9.99925e-104	5.96598e-104	-4.18469e-105	-8.62744e-104	1.95404e-103	9.16555e-105	-4.41375e-104	3.24292e-104	-1.18241e-103	6.35072e-104	-1.15927e-103	2.77907e-104	2.43308e-104	-3.87016e-104	-2.30183e-104	-9.44103e-104	-5.79737e-104	-5.3984e-104	-5.13403e-105	3.63715e-104	2.01463e-205
-1.98102e-105	4.18965e-105	5.58376e-105	2.96782e-105	-6.41076e-105	-3.14686e-106	1.02635e-104	-4.81424e-106	-1.71313e-105	4.21935e-105	1.45576e-104	-3.97492e-105	-1.04139e-104	3.83376e-106	-3.79767e-106	-7.52583e-105	3.21999e-105	1.83065e-105	-1.54447e-104	1.74388e-104	-1.00346e-104	4.97056e-105	-8.82681e-105	-8.94786e-105	-4.95147e-105	-1.45902e-105	2.97109e-105	-1.6173e-106	1.63461e-104	-3.6577e-105	1.77789e-207
-6.82789e-106	-2.31339e-105	-1.37551e-105	5.34313e-106	7.06979e-106	3.53246e-106	6.82702e-106	-5.88523e-106	4.28539e-106	8.97162e-106	1.43743e-106	1.31189e-106	-7.37928e-106	3.78543e-106	3.38225e-106	-9.53871e-106	-3.56582e-108	-5.03904e-106	-1.95713e-105	3.68055e-107	-2.71436e-106	-1.97148e-105	7.78057e-106	3.23383e-106	6.219e-106	-1.81902e-106	1.31283e-105	2.6595e-106	-1.19803e-105	-1.87599e-106	2.46116e-209
3.34679e-108	-1.93943e-107	2.26525e-106	6.80276e-107	-1.47669e-107	-1.3895e-106	-3.76033e-107	2.22136e-107	-1.6109e-107	-3.20763e-107	7.50079e-107	-6.62274e-108	5.15501e-107	-3.2467e-106	-4.43462e-107	-5.20396e-107	-2.49238e-106	1.5028e-106	-9.48602e-107	1.39004e-106	1.65493e-106	-6.02127e-107	-4.08737e-107	1.72752e-107	-4.70267e-107	3.38897e-107	6.09237e-107	1.71338e-107	-1.68178e-107	4.17283e-107	3.52858e-211
-6.77064e-108	-4.02047e-107	-5.74955e-108	1.37956e-107	4.94272e-108	1.64221e-107	6.77678e-108	2.53239e-108	-1.14493e-108	4.82101e-108	-2.94821e-107	-7.82234e-108	-7.18068e-108	-9.66942e-108	6.12534e-108	2.38116e-108	-1.06384e-107	-1.12153e-107	2.86634e-108	2.83542e-108	1.76249e-108	-1.83991e-108	4.65701e-108	-2.16459e-107	6.90604e-108	6.55211e-108	-7.5797e-108	2.50002e-107	2.26426e-108	3.62706e-108	4.91857e-213
-1.92083e-108	1.84033e-108	-3.32129e-109	-1.17415e-108	-2.68721e-108	-6.1132e-111	2.15927e-108	-1.02733e-108	4.9406e-109	-7.84664e-109	5.23012e-109	3.53378e-108	-1.02929e-108	2.64198e-109	-6.03286e-109	-2.66852e-108	9.28421e-110	2.04809e-108	1.10653e-108	-7.35407e-109	2.66847e-110	4.21914e-108	-1.77922e-109	9.20376e-109	3.71863e-108	2.94586e-108	1.02217e-108	-2.25934e-108	8.28398e-109	2.17797e-108	1.02474e-214
-3.00584e-110	-2.26987e-109	7.37642e-110	-2.83294e-109	1.08455e-109	1.85103e-109	-1.11861e-109	6.05273e-110	1.48738e-109	-2.42104e-109	-1.99764e-109	-4.61889e-109	1.4812e-109	-7.77635e-110	-2.70551e-109	-2.77743e-109	2.35579e-109	-8.83736e-110	6.82978e-110	3.0844e-109	-1.67645e-109	-5.90197e-112	3.97106e-110	1.94852e-109	2.38265e-110	4.98744e-110	-3.30424e-109	1.04143e-109	4.36503e-110	-2.87945e-109	1.15129e-216
3.51209e-112	3.29294e-110	-2.04658e-110	4.86254e-110	-1.34983e-110	-3.01366e-110	1.12256e-111	6.8699e-111	1.58159e-110	-8.37239e-111	-2.32803e-110	-5.69133e-111	2.11577e-110	1.36623e-110	2.06205e-110	4.78879e-111	-2.18115e-111	3.68782e-110	-2.69455e-111	1.82436e-110	3.26666e-110	-4.48769e-111	-3.90338e-111	-1.28797e-110	1.52118e-110	-7.0764e-111	-1.03306e-110	-2.6413e-110	-1.54295e-110	-8.01169e-111	1.1345e-218
-2.20046e-111	-3.39999e-111	6.46261e-111	-2.42848e-111	7.73878e-112	8.12809e-112	-1.08415e-112	4.71529e-111	-5.89033e-111	-1.68676e-111	5.3706e-112	8.2089e-112	-2.58279e-111	1.83891e-111	4.66948e-112	-1.25847e-111	-3.65166e-111	6.89708e-112	2.33774e-112	-2.41392e-112	-2.15119e-111	1.5641e-111	-4.46618e-113	-2.57067e-111	-2.75696e-111	2.55624e-111	2.63033e-112	7.98534e-112	1.50221e-111	6.67639e-112	1.8308e-220
2.69831e-112	8.30933e-112	-2.34785e-112	9.71268e-114	-1.69441e-112	1.12824e-111	9.6161e-113	-1.66942e-112	1.3712e-112	1.74584e-112	-9.61963e-113	-5.3652e-112	8.71738e-113	3.65332e-112	4.47339e-112	4.73066e-112	-7.76315e-112	6.53446e-112	-3.09054e-112	6.30878e-112	5.89922e-112	-2.65969e-112	2.79345e-112	-8.26953e-113	-5.2426e-112	4.30957e-113	-7.68663e-112	-2.00827e-112	1.35328e-112	-4.15414e-113	6.0233e-222
-1.90803e-113	-1.22473e-113	-1.37688e-113	1.77685e-113	3.51529e-113	3.0033e-113	4.03e-113	6.82495e-114	-2.04786e-114	2.67741e-113	-1.78117e-113	4.92859e-114	2.39965e-113	-1.71219e-113	5.78653e-113	3.04984e-113	9.8168e-114	3.94369e-113	-9.18775e-113	6.85184e-114	-2.44177e-113	-3.64017e-113	-4.18232e-114	2.71708e-114	-2.5253e-114	-1.19591e-113	2.61869e-113	-3.31015e-114	6.58227e-115	-1.82054e-113	2.43021e-224
-1.53619e-114	4.81095e-114	-6.10364e-114	2.39249e-114	-1.55784e-114	1.67944e-113	-5.57991e-114	5.33523e-114	-5.51469e-114	-2.612e-114	2.59939e-114	1.67913e-114	1.23712e-114	-1.24165e-113	-3.73649e-114	3.95186e-114	-7.08196e-114	4.47259e-114	-5.43256e-114	3.98614e-114	6.42828e-114	-8.72689e-115	3.33043e-114	-2.99906e-114	-8.1683e-114	-3.13167e-114	6.6219e-115	-2.78878e-114	-1.15764e-113	-6.52513e-115	1.04156e-225
1.35578e-115	-1.99499e-115	5.78296e-115	-3.1036e-115	-7.7603e-115	-7.5486e-115	-8.64114e-116	1.38669e-115	2.18512e-115	3.28305e-115	-1.49287e-114	-1.98343e-115	2.54605e-115	-3.07459e-115	3.38986e-115	-5.0309e-115	2.07976e-115	-2.19684e-115	-5.24041e-115	4.8725e-116	5.00108e-115	4.61692e-115	3.86035e-115	-1.21541e-114	1.29324e-115	-2.18835e-115	-1.02663e-114	4.41904e-116	4.46344e-115	5.7471e-116	8.41965e-228
-3.65391e-116	6.61297e-117	-6.12323e-116	1.19512e-116	-5.68725e-116	-5.21513e-116	4.57921e-116	5.43449e-117	-8.33935e-116	-1.79355e-115	9.79457e-116	2.81635e-116	3.49801e-116	-1.15343e-116	5.41913e-116	2.18685e-116	-6.26831e-116	5.2129e-116	-4.86147e-116	8.33976e-117	-6.02505e-116	4.03035e-116	-6.06133e-116	-4.21304e-116	-6.54985e-117	7.3019e-116	1.5114e-116	-1.11112e-116	-7.77028e-116	-1.98485e-115	1.38576e-229
5.40175e-117	6.5802e-117	1.61013e-117	-2.07181e-117	-7.83056e-117	1.83226e-116	-1.16509e-117	4.38842e-117	-1.36422e-116	-6.35408e-117	-3.6065e-118	-1.28982e-117	3.57413e-117	5.33624e-117	-4.42779e-117	-1.56241e-116	-1.07348e-117	9.18279e-117	-6.91319e-117	4.14963e-117	7.34227e-117	2.18919e-116	-6.62768e-117	-2.33068e-118	-4.46211e-117	1.99829e-117	2.72265e-117	-9.16685e-117	-7.22067e-117	4.04198e-117	1.94171e-231
-6.15219e-118	-4.58335e-118	9.00151e-118	9.5727e-119	-1.4919e-117	5.2641e-118	7.93433e-118	1.26712e-117	-4.5486e-117	1.35332e-117	5.41748e-118	1.57858e-118	-2.3572e-117	-5.22496e-118	-4.28808e-118	-1.15846e-117	-8.41939e-118	-1.16211e-117	-1.80985e-117	5.52425e-118	-1.23441e-117	9.50757e-118	-4.24782e-118	-2.2441e-117	4.31544e-117	-1.73827e-117	1.74396e-117	4.69904e-117	4.64477e-117	1.01751e-117	1.19001e-232
2.651e-118	-1.53261e-118	-8.80005e-119	-1.30442e-119	-4.62778e-119	2.15423e-119	1.39274e-118	1.41146e-118	3.99711e-119	-6.63248e-119	1.33725e-118	3.31704e-119	-2.62393e-118	-5.30305e-119	-4.06449e-119	8.79107e-119	1.65068e-118	-2.20629e-119	-3.07317e-118	7.21274e-119	2.8973e-118	-1.82109e-119	1.41745e-118	-7.39209e-119	3.02359e-119	-1.04648e-118	-1.45433e-118	-1.21288e-118	1.1726e-119	-3.53509e-119	5.35954e-235
-1.05809e-119	5.34103e-119	3.75589e-119	-3.89175e-119	1.30878e-120	-1.63514e-119	5.23177e-120	7.93237e-120	-5.0145e-120	1.58591e-119	1.56276e-119	6.0624e-120	-8.82467e-120	2.60049e-120	1.76126e-119	2.16475e-119	-2.26531e-120	6.66303e-119	-8.32949e-121	9.31223e-120	1.14725e-120	-1.8947e-119	2.17248e-120	4.79458e-120	-4.45278e-119	1.52505e-119	1.91333e-119	-1.85369e-119	9.60531e-121	3.2116e-119	1.65478e-236
-6.31102e-120	-1.80468e-120	-1.10313e-120	8.12249e-121	-3.7976e-120	-2.49916e-120	-1.15469e-120	3.33568e-120	-3.66891e-122	-1.64084e-120	4.18849e-120	-1.45007e-120	-1.58636e-120	-2.08007e-120	-1.65576e-120	3.69405e-120	6.14524e-121	-8.82955e-120	7.56109e-122	1.63226e-120	1.13291e-120	4.70379e-121	2.38231e-120	-2.26656e-120	-4.47754e-120	1.37317e-120	2.6022e-120	1.46515e-120	-2.98328e-120	1.75471e-120	2.59818e-238
5.54385e-121	-7.62733e-122	7.75765e-121	2.00451e-121	4.46305e-121	3.99032e-122	-5.59889e-123	4.82016e-121	-3.30858e-121	2.66608e-121	1.9194e-121	-4.70694e-121	1.06275e-120	-2.75667e-121	-3.75124e-121	5.40814e-122	-2.00161e-121	1.4667e-121	1.63605e-121	2.45557e-121	-6.08893e-121	1.16884e-121	5.38985e-122	3.83667e-121	9.34028e-122	-2.38876e-121	2.46263e-121	8.67649e-122	2.37379e-121	3.09187e-121	4.14538e-240
-5.8829e-122	1.68245e-122	-2.69603e-122	-4.67145e-122	-5.22389e-123	5.06918e-122	6.36598e-122	1.64909e-122	3.83107e-122	8.54336e-123	2.06983e-122	7.77595e-123	-2.85074e-122	-1.67157e-122	-8.39558e-122	3.50252e-122	-3.16894e-123	-3.19108e-123	3.45446e-122	3.98552e-122	2.10077e-122	-1.90311e-122	-4.97454e-122	6.51202e-122	2.59342e-122	-1.56125e-123	-8.52057e-122	-8.01661e-123	-4.05899e-122	-7.74071e-122	5.09309e-242
4.9779e-123	1.48381e-123	-1.11579e-122	-5.74157e-123	-2.29158e-123	-1.24616e-123	-1.66998e-123	-7.47222e-124	7.14579e-123	-2.70234e-123	-3.1498e-123	2.71707e-123	2.39057e-123	-4.67333e-123	-1.57231e-123	8.08135e-123	-1.64982e-123	7.23664e-123	-2.74661e-123	1.2053e-123	4.72157e-123	8.29355e-124	-4.70489e-125	-1.49835e-123	5.8993e-123	5.31186e-123	8.9424e-124	-3.20351e-123	4.87267e-123	-1.33284e-123	5.54516e-244
-9.53741e-124	1.43454e-123	-5.78239e-125	5.92649e-124	-1.52009e-124	5.85769e-124	-1.20165e-123	4.49482e-124	4.61831e-124	1.69189e-125	1.68352e-123	4.27877e-124	5.58122e-125	2.89424e-124	-3.50613e-124	-6.04371e-124	-2.03888e-124	-2.76594e-124	6.51151e-124	8.24835e-124	-8.91838e-124	-5.39924e-124	-4.7017e-124	-6.04543e-126	-9.27062e-124	-1.25158e-123	3.54176e-124	9.44296e-125	1.11689e-124	-1.54232e-123	1.66222e-245
7.61012e-125	-1.21596e-125	-4.13016e-125	-3.43249e-125	1.1422e-124	-5.94641e-125	1.05963e-124	-1.96741e-124	9.06128e-125	7.46579e-125	3.73736e-125	-7.87462e-125	1.5474e-125	1.62066e-125	9.87913e-125	7.5318e-126	1.84081e-125	-1.58033e-124	-3.41347e-125	-4.78228e-125	2.6841e-126	-5.42184e-126	9.13349e-125	-3.91104e-125	-1.44329e-124	2.4739e-125	7.84445e-125	2.66407e-124	6.57656e-125	-4.98288e-125	2.51092e-247
4.68208e-126	-1.50257e-125	-3.09443e-126	7.57413e-126	2.73439e-126	-9.03381e-126	-1.29992e-125	4.12956e-126	-2.98306e-127	-7.26885e-126	9.5781e-126	9.5801e-126	-2.06093e-125	-8.15694e-126	4.21979e-126	-3.19577e-126	-1.72505e-125	-3.6159e-126	2.63216e-126	7.69941e-126	8.74553e-128	1.87652e-125	-6.08296e-126	7.87819e-126	9.72371e-126	-1.03639e-126	2.38433e-125	1.86199e-126	-2.9692e-126	-5.05872e-126	2.87557e-249
4.42029e-127	-1.56358e-126	-3.01294e-126	9.65466e-127	1.05912e-127	-1.57414e-126	5.6745e-127	2.07837e-127	-1.96975e-127	-8.86741e-127	2.58285e-127	5.59712e-127	6.52049e-127	-5.03517e-127	4.80924e-127	-1.44366e-126	-1.56176e-127	2.95225e-127	-1.4264e-126	-2.78882e-126	2.11522e-126	-8.78713e-127	-3.69273e-127	-1.28312e-126	1.88661e-127	1.72547e-126	-1.01154e-126	-1.16203e-126	-1.84454e-127	-7.07064e-127	4.25767e-251
-9.36055e-128	-7.17554e-128	1.26924e-128	6.59567e-128	-2.66824e-128	-4.15867e-128	2.43106e-128	-7.10015e-128	1.41051e-127	-1.91824e-128	-2.01652e-128	1.19229e-127	-8.83655e-128	1.60453e-127	7.80989e-128	-4.60081e-128	-2.13167e-128	4.08038e-128	1.16774e-127	2.81787e-128	-1.2636e-127	4.06574e-128	1.11035e-127	1.41277e-127	3.56436e-128	2.2959e-128	1.00208e-127	3.62316e-128	-4.48508e-128	-1.12522e-127	1.97433e-253
2.34342e-129	2.16975e-128	-9.02186e-130	1.46662e-128	-5.32815e-128	6.53627e-129	4.42648e-129	-4.31919e-129	-2.08402e-129	8.71199e-129	1.95859e-129	1.68341e-128	-2.56424e-128	1.32552e-128	-3.35625e-128	-2.10112e-129	5.8958e-129	8.18837e-129	4.65468e-128	-1.24926e-128	-3.62403e-129	-8.46813e-130	-1.09187e-129	1.7734e-128	1.92081e-128	7.04613e-129	-2.49132e-129	-1.81397e-129	-2.31403e-129	2.60137e-129	9.13787e-255
1.81553e-129	-6.16749e-130	-1.0274e-129	3.28914e-129	-8.17287e-130	-1.27425e-129	-6.10161e-130	-6.86587e-130	-4.50119e-130	-3.2684e-130	4.58996e-130	-5.78849e-129	8.06543e-130	2.17966e-129	3.65937e-130	4.42706e-130	1.12494e-129	-1.06283e-129	-5.86626e-130	3.76167e-129	1.10381e-129	1.35072e-129	-2.2412e-130	5.29725e-129	-6.46262e-130	2.54762e-129	-3.98086e-130	1.14804e-129	1.58299e-129	1.08702e-129	1.18559e-256
1.95299e-130	-5.23876e-131	1.92722e-130	-1.35618e-130	-1.75963e-130	2.26068e-130	8.71229e-131	1.11174e-130	-9.3158e-131	-1.21032e-130	4.23518e-131	-7.79262e-131	-8.32618e-131	3.87796e-130	4.54484e-130	-1.10729e-130	1.58223e-131	-4.07633e-131	5.53846e-131	-7.37316e-131	1.09114e-130	9.02444e-131	4.71151e-131	1.48222e-130	-3.11241e-132	-1.75834e-131	-1.77842e-130	-5.77564e-132	8.76024e-131	7.89678e-131	7.06313e-259
-1.49207e-131	-8.98808e-131	-1.39081e-131	-2.2655e-132	-1.14409e-131	2.99655e-132	3.57464e-131	-4.70284e-132	2.95676e-131	-2.00123e-132	1.14509e-134	8.35906e-132	6.10362e-132	9.01182e-132	5.17757e-132	2.3734e-131	3.14281e-132	8.94301e-132	-3.77736e-131	4.57521e-132	1.81314e-131	1.05146e-131	1.66594e-132	2.16123e-131	9.63053e-132	3.60642e-132	-9.97442e-132	-2.4435e-131	3.09492e-131	8.82995e-132	1.58812e-260
1.0969e-132	-9.8872e-133	3.32456e-132	6.0153e-132	5.15747e-132	5.23836e-132	2.63008e-132	-1.35768e-131	5.87816e-133	4.47035e-132	-8.39263e-132	1.41627e-132	1.02191e-132	-3.93419e-132	2.2641e-132	5.794e-133	-2.13481e-132	3.31741e-133	-5.21536e-133	3.60738e-132	-4.89747e-132	-1.05149e-131	-2.4333e-132	-8.59838e-133	8.31932e-133	-1.46684e-133	-4.08511e-133	3.00092e-133	1.17882e-132	-1.00018e-132	5.71982e-262
5.97421e-133	4.48766e-134	-1.87519e-134	-8.07436e-133	-5.01655e-133	4.85993e-134	5.9785e-134	-7.65886e-134	-2.13644e-133	2.79514e-133	-8.02985e-134	5.71801e-134	6.41197e-134	4.47911e-133	2.89689e-134	-1.01621e-133	-3.07184e-133	3.58831e-133	-1.59589e-133	-4.23103e-133	-2.70186e-134	-8.99969e-134	2.37076e-133	6.13196e-134	-1.98881e-133	1.29703e-133	-2.30515e-134	1.14289e-133	2.67618e-135	2.34746e-133	2.24556e-264
7.72004e-134	-1.93289e-134	2.77797e-134	-1.33301e-133	-1.35844e-133	2.12757e-134	6.7235e-134	-2.74987e-134	-4.98269e-134	-7.74271e-134	4.93192e-134	1.76677e-136	2.82605e-134	-2.49198e-134	1.09629e-133	-1.68365e-134	-1.1615e-134	1.05822e-133	7.0228e-135	9.92823e-134	2.56638e-136	-1.69443e-135	-9.25996e-134	-4.28383e-134	-2.66313e-134	-6.08119e-134	-2.29935e-134	3.49159e-134	-1.057e-133	-9.78344e-134	1.32241e-265
-6.27236e-135	1.44209e-134	1.44874e-135	1.33005e-134	4.59037e-135	-5.89049e-135	1.48065e-135	-2.8679e-135	1.17418e-134	-1.00951e-134	-4.86193e-135	1.4797e-135	-5.71818e-136	-4.86684e-135	-3.55997e-135	-1.02659e-134	-5.55381e-135	1.60072e-135	-1.4586e-134	-4.42705e-135	1.86735e-134	-1.70279e-134	-1.19606e-134	-2.68787e-135	-1.93958e-135	-2.28322e-134	2.14742e-134	1.23593e-134	9.97996e-135	2.4693e-135	3.19953e-267
-1.11559e-135	4.24657e-136	-2.20748e-135	-1.15636e-135	1.07782e-135	2.26168e-135	1.60328e-135	-1.9673e-138	9.50097e-136	9.1319e-136	3.35508e-136	2.78599e-137	6.87567e-136	1.05671e-135	1.26145e-135	-2.70477e-135	1.06845e-135	-1.2008e-135	1.05293e-135	7.70109e-136	4.00531e-136	8.94554e-136	-5.91389e-136	-6.67788e-136	1.58982e-135	-1.06446e-135	-2.3284e-136	1.80296e-136	-1.19539e-136	6.01667e-136	3.8994e-269
1.69671e-138	-1.08636e-136	-2.33632e-136	-6.38278e-137	-1.07357e-136	3.4783e-137	5.35766e-137	3.3752e-136	1.97684e-137	1.5318e-136	-1.69469e-136	1.53829e-136	-1.27475e-136	2.4118e-137	3.64365e-137	7.04002e-137	-2.87719e-136	-1.2557e-136	-7.27268e-137	-1.63834e-136	1.3836e-137	-1.09456e-136	-1.57939e-136	9.06137e-137	1.26739e-137	-1.18992e-137	5.48761e-138	7.93544e-137	9.04693e-137	-4.08992e-138	4.90181e-271
-1.24545e-137	-7.37366e-139	3.23047e-137	-6.20863e-138	-2.34065e-138	8.62596e-138	6.16637e-138	1.73798e-137	-1.78485e-138	4.03989e-137	2.34526e-138	9.97401e-138	5.37112e-138	2.82816e-138	-1.03557e-137	7.61848e-138	4.42611e-138	-9.42443e-138	4.8959e-137	8.74814e-138	4.63545e-137	-5.46949e-138	8.43313e-138	1.60133e-137	1.25881e-137	-1.70872e-137	6.78042e-139	-1.02462e-138	-1.10842e-137	7.86292e-138	9.32488e-273
3.04484e-139	4.0593e-138	8.09741e-139	-5.1118e-139	2.04727e-138	2.07929e-138	5.32766e-138	-1.38662e-138	-2.8969e-138	1.85016e-138	-1.57747e-138	9.01346e-139	-1.33252e-138	-8.49299e-139	2.88273e-138	-1.32495e-138	3.47169e-139	4.41916e-139	2.40724e-138	-2.01013e-139	1.25968e-139	2.01049e-138	5.35217e-139	-1.15538e-138	-3.13039e-139	3.41042e-139	-8.95193e-139	-2.40356e-138	-1.57473e-139	-2.9087e-138	1.11096e-274
3.89646e-139	1.99517e-139	5.57701e-139	-1.91045e-140	-3.99895e-139	2.42704e-139	-2.53912e-139	-4.49512e-140	1.31134e-139	1.28916e-139	-3.29554e-139	3.57094e-139	2.14037e-139	-4.60452e-139	-6.70172e-141	2.70781e-139	1.67621e-140	3.02093e-139	4.66623e-140	-6.26659e-140	2.09195e-139	6.03294e-141	1.68367e-140	-1.11499e-139	-4.04844e-142	-5.28395e-140	-3.18198e-140	8.82417e-140	-1.60741e-139	-9.9103e-140	1.59088e-276
-1.96294e-140	1.28233e-140	6.99448e-140	-1.96605e-140	6.7387e-140	2.16981e-140	1.09e-140	-4.02256e-141	-2.16017e-140	-7.34956e-140	-7.64405e-140	2.89982e-140	6.187e-141	2.87377e-140	-2.15932e-141	-3.38405e-140	5.87273e-140	6.41449e-140	-1.51486e-140	-2.63042e-140	-7.78955e-140	1.47941e-140	-4.60635e-141	2.04736e-140	-2.95567e-140	-6.77769e-140	-5.25301e-141	1.85678e-140	3.61595e-140	-9.09744e-141	4.79834e-278
1.2281e-141	-4.81048e-142	1.01857e-141	-2.93465e-141	7.81316e-142	-8.6006e-141	3.55149e-141	-6.34992e-141	-3.43386e-141	-5.90581e-142	2.64977e-141	2.12779e-141	-6.54867e-141	3.492e-141	-1.81566e-141	-3.68915e-141	-4.51163e-142	-6.67372e-141	1.28154e-141	-2.89045e-141	-3.59662e-142	1.37138e-141	-6.0459e-141	6.7353e-141	-4.30933e-141	6.78296e-142	-3.74856e-141	-5.52169e-141	2.44526e-141	3.16899e-141	4.52838e-280
3.27043e-142	1.85526e-142	2.54833e-143	-1.27877e-141	-4.87915e-142	-5.9322e-143	-1.35489e-142	2.07819e-142	-1.22595e-142	1.10253e-142	-4.33581e-143	6.25666e-143	-2.3809e-142	2.84514e-142	1.54527e-142	-7.13621e-143	9.19178e-143	2.13745e-142	2.4097e-142	7.92309e-143	6.82512e-142	1.1825e-142	5.4941e-142	5.13599e-142	-1.13967e-142	-5.86922e-143	-3.52798e-142	9.23769e-143	3.79741e-142	-7.49297e-142	4.29899e-282
4.32197e-143	1.37321e-143	8.38068e-143	-7.6185e-143	-4.30949e-144	-2.6222e-143	6.28484e-143	1.29896e-142	2.00497e-144	2.08402e-143	4.71974e-143	-3.16342e-143	2.419e-144	-1.14858e-142	5.90443e-144	-2.5057e-143	-3.23321e-143	-1.58298e-143	1.2305e-143	-1.35987e-144	2.57426e-143	-1.10704e-143	1.32605e-142	4.85806e-143	2.99105e-144	3.39625e-143	4.07225e-143	7.34345e-144	-4.09657e-143	-3.77574e-143	8.20977e-284
4.98474e-144	7.71359e-144	-5.07602e-144	-4.13612e-144	7.97165e-145	2.65412e-144	4.68498e-144	-6.52509e-145	2.1275e-144	8.19473e-145	-3.63268e-144	2.20548e-145	2.3606e-144	-1.55565e-144	-5.47143e-144	1.19695e-143	1.82204e-144	-1.72791e-144	7.02626e-144	5.27127e-145	1.04705e-143	7.91094e-144	8.56323e-144	-7.19616e-144	-2.0009e-144	-8.19127e-145	4.83681e-144	-1.02668e-143	-5.04402e-144	4.0781e-145	8.69282e-286
-1.98459e-145	-8.64862e-145	-5.39122e-145	2.1672e-145	-5.36746e-145	-4.65282e-145	2.61421e-145	4.47676e-145	-2.49057e-145	-1.14895e-144	8.30385e-146	-9.39055e-145	8.01365e-145	2.03769e-144	-6.14107e-145	2.24481e-145	-1.25698e-145	-2.49216e-145	3.50992e-145	9.34969e-145	6.42044e-145	-1.02741e-144	4.60113e-145	-5.73541e-145	-1.5035e-145	-5.26516e-145	8.05064e-145	-2.42191e-145	-2.62044e-145	-3.54929e-145	1.3676e-287
-1.78956e-145	-6.40349e-146	-3.29867e-146	7.12501e-146	7.95129e-146	1.83899e-146	4.35477e-146	-3.14964e-146	4.33727e-146	2.69568e-146	-1.63046e-146	7.51913e-146	-2.08924e-146	3.67061e-146	7.19208e-146	-6.66903e-146	-3.62177e-146	-6.94522e-146	-7.76835e-147	-1.58754e-145	-3.36248e-146	3.74589e-146	-1.48093e-146	3.03673e-147	4.08113e-146	-1.11009e-145	-7.4971e-146	1.11844e-145	-1.2786e-145	-5.18238e-146	1.57084e-289
-3.00811e-147	6.75484e-147	2.09635e-146	6.12563e-147	1.59667e-147	-3.70823e-147	-2.30867e-147	1.01851e-147	-8.54294e-147	1.55364e-146	-3.34378e-147	5.67852e-147	1.30884e-146	1.04153e-146	-8.6585e-147	9.12702e-147	1.86667e-147	1.73283e-146	8.72194e-147	4.34742e-147	-6.87401e-147	-1.60261e-146	3.8969e-148	4.5324e-147	8.40571e-148	1.41617e-146	1.26987e-146	-9.40107e-148	-1.84572e-146	-4.5661e-147	2.79861e-291
4.17727e-148	4.02985e-148	8.51972e-148	9.47157e-148	2.92483e-147	-1.33688e-147	-5.07075e-149	4.11298e-148	1.2209e-147	9.34553e-148	2.87607e-147	4.13258e-148	3.73698e-147	-1.60629e-147	1.99817e-147	1.34316e-147	-8.2376e-149	-1.8736e-147	6.7772e-149	-9.03023e-148	-5.61191e-148	6.6224e-149	-8.41484e-148	-8.81602e-149	-1.55457e-147	-8.46153e-148	-2.32465e-148	4.87752e-148	1.34783e-147	3.73957e-147	7.022e-293
7.8369e-149	1.01838e-148	-1.67025e-148	1.31266e-149	1.26013e-148	-1.75867e-148	-6.69749e-149	4.7821e-149	-3.22625e-149	9.22622e-149	1.47786e-148	3.31133e-149	-2.22606e-149	-7.49735e-149	9.72465e-149	-9.70416e-149	6.60628e-149	4.87784e-149	1.09343e-148	-3.44469e-149	-1.32917e-148	1.81054e-148	-7.75344e-149	-5.71068e-149	-2.83868e-150	2.9524e-148	-1.27865e-148	-1.15402e-148	3.50606e-150	-7.02327e-150	3.52154e-295
2.26765e-149	1.33926e-149	-7.67781e-150	-1.83023e-150	-2.08372e-149	5.67671e-150	1.34344e-149	1.72878e-149	1.2419e-149	-2.40512e-149	-1.54153e-150	-5.12959e-150	-9.09018e-150	4.49932e-150	-1.00728e-149	9.39943e-150	-3.93019e-150	1.5308e-151	4.60214e-150	-1.51633e-149	1.03609e-150	-1.00001e-149	-1.55014e-150	-2.40851e-149	5.23331e-150	5.00705e-150	-1.4299e-149	-2.03103e-149	2.64949e-149	1.02917e-149	5.18319e-297
4.37705e-150	1.3866e-151	-3.2398e-150	1.8482e-151	3.66347e-151	-7.00771e-151	1.84097e-150	3.64974e-150	8.56285e-151	3.36568e-151	-1.05353e-150	2.80248e-151	2.03863e-150	-3.31232e-151	-2.55645e-150	-2.81882e-151	-1.17254e-150	-1.32319e-150	-4.2669e-151	-2.34037e-150	-3.30245e-150	7.03153e-151	6.55074e-151	1.12907e-150	2.34999e-151	2.02008e-150	4.36715e-151	-6.31557e-151	-1.85881e-150	4.77423e-151	9.02572e-299
-3.01664e-151	-6.84078e-151	1.44731e-151	3.20717e-151	6.12209e-151	-3.44017e-151	-5.78153e-151	4.16973e-151	-5.4755e-152	1.72324e-151	1.08374e-150	3.35501e-151	-5.35556e-151	3.26754e-151	2.93018e-151	2.60427e-151	4.88952e-151	8.91003e-152	-3.53849e-151	-1.44003e-151	-4.30418e-152	-4.10784e-152	-4.19352e-152	-2.88129e-151	-7.74977e-151	1.0712e-150	6.33596e-151	-2.07992e-151	5.65363e-151	-3.62128e-152	6.54605e-300
4.30324e-152	1.09239e-152	-8.3708e-153	7.49246e-153	3.65812e-152	-8.09889e-153	9.29185e-153	-7.69407e-153	3.06176e-152	2.31652e-153	1.78738e-152	-1.47665e-152	-3.40348e-152	9.40938e-153	1.13823e-151	6.82836e-153	-3.90709e-153	-5.82619e-153	-2.19558e-152	4.37275e-153	3.4005e-152	-5.24377e-154	2.93315e-152	-1.34232e-152	-1.09305e-152	-7.11656e-153	7.78883e-152	3.14464e-152	-2.12395e-152	-2.00455e-152	3.02022e-302
-9.80821e-156	-6.19632e-153	-7.85821e-153	4.54115e-153	1.1174e-153	-1.42084e-153	1.34723e-153	-3.74728e-153	6.22232e-154	7.29441e-153	1.18014e-153	-2.78403e-153	1.20338e-152	-4.42241e-155	-4.73121e-153	5.00482e-153	-1.80387e-153	-3.15991e-153	4.54138e-153	-2.73942e-153	4.47832e-154	1.84863e-155	-3.51436e-153	-2.67801e-153	-2.02458e-153	1.66967e-153	1.16843e-153	1.12723e-152	4.40083e-153	-3.906e-153	6.2591e-304
-9.02236e-154	1.5255e-155	1.36805e-153	-1.35515e-155	-3.75065e-154	4.63526e-154	-9.3619e-155	2.3505e-154	-7.92635e-154	4.36266e-154	6.55927e-154	-1.14601e-153	7.83925e-155	-3.14982e-154	-1.27411e-154	-2.89734e-154	-5.97589e-154	-2.33668e-154	3.10786e-154	7.32058e-155	5.51901e-154	5.79241e-154	-2.8259e-154	2.6697e-155	-6.7542e-154	5.86136e-154	-1.5213e-153	2.88098e-155	2.95598e-154	7.21299e-156	1.031e-305
-9.55018e-155	-4.23352e-155	-4.04089e-155	-1.61125e-154	2.12837e-155	-4.51108e-155	1.78301e-156	1.14302e-155	-1.63289e-154	2.46865e-154	-4.37582e-155	5.12659e-155	-9.63107e-155	9.53864e-155	5.88161e-155	1.22918e-155	1.39353e-154	-6.75451e-155	-5.47281e-155	-6.30758e-155	2.48567e-155	2.62645e-155	7.37869e-155	1.38895e-154	-9.2122e-155	-6.46711e-155	7.80618e-155	-1.17924e-154	-3.08996e-157	4.4883e-155	2.46945e-307
1.22874e-155	7.87386e-156	-8.30496e-156	4.59047e-156	9.18345e-156	2.28839e-156	9.28396e-156	-1.48994e-156	-5.89003e-156	4.71132e-156	-2.18239e-156	-5.42438e-156	8.74667e-156	4.18607e-156	1.39467e-156	-4.68181e-156	5.89051e-156	-5.13122e-156	4.89676e-158	1.65686e-155	1.15558e-156	-1.41259e-155	-1.02355e-156	1.41951e-155	-2.75781e-156	1.59454e-156	-4.06515e-157	-1.2225e-155	-1.03549e-156	4.11713e-156	0
-8.07144e-157	-1.17028e-156	-9.37311e-157	4.84149e-157	-1.79229e-157	-1.38548e-157	1.664e-156	-6.25461e-158	-7.73578e-158	2.57712e-157	3.10883e-156	-3.4608e-157	-1.74823e-157	-4.87478e-157	-3.71843e-157	-1.58688e-157	8.52317e-158	1.44659e-157	2.40273e-157	-1.65639e-156	-2.03103e-158	6.52655e-158	-4.06817e-157	-1.05364e-156	2.06753e-156	-9.59776e-157	4.5433e-157	7.56194e-158	1.1067e-158	-3.26858e-157	0
-9.62203e-158	2.56873e-158	6.70831e-158	-5.99225e-158	-5.49128e-158	-7.77589e-158	-1.10137e-157	-1.66516e-158	-2.62935e-158	-2.25315e-157	-9.63919e-158	-4.34391e-158	1.35716e-157	1.15978e-157	-1.16721e-157	-1.23917e-157	1.24044e-157	-1.07788e-157	-1.00456e-158	-4.32975e-158	-1.75687e-158	1.00342e-157	-2.21418e-158	4.32763e-157	2.32563e-158	1.5347e-157	-1.99539e-158	-9.21648e-158	-6.72421e-158	-2.44247e-157	0
2.64388e-158	-2.58642e-158	1.37365e-158	3.9604e-158	-1.87621e-159	-1.19627e-158	-1.54078e-158	-1.51226e-159	-1.87545e-158	1.7751e-158	-1.36262e-158	-3.2044e-159	-4.59769e-159	-5.89557e-159	2.64381e-159	-5.01957e-159	5.99657e-159	-6.78827e-159	-1.41187e-158	-1.32231e-158	-5.7945e-159	1.26775e-158	3.79189e-158	5.45886e-158	6.20448e-159	-1.50694e-159	-1.07367e-158	-5.54568e-159	3.2244e-159	-5.52053e-159	0
-9.93167e-160	-4.08544e-160	-1.32085e-159	-1.23568e-159	1.01363e-159	-9.11916e-160	-2.31982e-159	-2.41903e-159	1.40302e-160	3.06882e-160	-1.72811e-160	5.22646e-160	-7.00178e-160	2.28738e-159	3.27412e-159	3.01472e-160	4.90754e-160	-8.80907e-160	6.95622e-160	-1.60625e-159	4.58517e-159	2.65166e-159	5.84608e-161	-2.37356e-160	-3.25254e-160	3.77877e-160	2.062e-159	2.25121e-161	1.40938e-159	-1.2849e-159	0
-2.43962e-160	-6.70604e-161	1.55173e-160	7.3481e-161	2.54694e-160	-6.90189e-161	4.65964e-161	4.42279e-160	2.10107e-160	-5.80493e-160	-6.76592e-161	-2.75941e-160	6.85124e-161	-6.09214e-161	-4.07379e-160	-4.7662e-161	3.37317e-160	-3.06012e-161	-1.93518e-160	-1.18362e-160	-3.92307e-160	1.9381e-160	2.1405e-161	-2.7471e-161	9.235e-161	1.53092e-160	-2.26789e-160	5.54176e-161	2.77647e-161	8.15451e-160	0
-1.15302e-161	-2.21003e-162	-1.80954e-161	4.14699e-161	4.15105e-161	-7.06807e-161	4.19807e-161	-2.19952e-161	1.08032e-161	-1.53522e-161	2.77514e-161	7.37561e-162	-2.79002e-161	-2.07748e-161	1.56029e-161	1.34109e-162	4.90936e-162	-3.5653e-161	8.3123e-162	-2.6348e-162	-1.9303e-162	-1.3074e-161	2.8518e-162	3.56569e-162	7.01126e-161	1.88719e-161	2.27889e-161	4.23835e-161	-8.64251e-161	-1.08622e-161	0
2.67747e-162	-5.19771e-162	-8.84668e-163	1.04374e-162	1.29989e-162	-1.38893e-163	-5.71277e-162	-2.54074e-162	-1.15259e-162	-5.55838e-162	-9.21831e-163	-1.64191e-162	-3.12515e-162	-4.71713e-162	1.3132e-162	2.96955e-163	6.54282e-164	9.05284e-162	-6.55843e-163	-2.22292e-163	7.71253e-162	3.5244e-162	9.76176e-163	-1.37726e-162	1.64585e-162	1.47058e-162	-2.79285e-162	-3.94724e-163	3.15366e-162	-2.35068e-162	0
3.05992e-163	4.58504e-163	7.72328e-163	1.51715e-163	-2.5951e-163	-8.11614e-163	1.75764e-163	1.00596e-162	-3.22995e-164	3.44438e-164	-1.87342e-163	1.89936e-163	3.15034e-163	-4.72731e-163	-4.24506e-163	1.07673e-163	-7.73394e-163	1.43711e-162	-1.3198e-162	-5.00305e-163	9.90968e-163	-8.27948e-164	1.41108e-162	-9.19095e-163	7.58994e-163	-3.7425e-163	-4.15468e-165	8.71707e-164	1.41403e-163	3.22261e-163	0
3.05992e-163	4.58504e-163	7.72328e-163	1.51715e-163	-2.5951e-163	-8.11614e-163	1.75764e-163	1.00596e-162	-3.22995e-164	3.44438e-164	-1.87342e-163	1.89936e-163	3.15034e-163	-4.72731e-163	-4.24506e-163	1.07673e-163	-7.73394e-163	1.43711e-162	-1.3198e-162	-5.00305e-163	9.90968e-163	-8.27948e-164	1.41108e-162	-9.19095e-163	7.58994e-163	-3.7425e-163	-4.15468e-165	8.71707e-164	1.41403e-163	3.22261e-163	0
3.05992e-163	4.58504e-163	7.72328e-163	1.51715e-163	-2.5951e-163	-8.11614e-163	1.75764e-163	1.00596e-162	-3.22995e-164	3.44438e-164	-1.87342e-163	1.89936e-163	3.15034e-163	-4.72731e-163	-4.24506e-163	1.07673e-163	-7.73394e-163	1.43711e-162	-1.3198e-162	-5.00305e-163	9.90968e-163	-8.27948e-164	1.41108e-162	-9.19095e-163	7.58994e-163	-3.7425e-163	-4.15468e-165	8.71707e-164	1.41403e-163	3.22261e-163	0
3.05992e-163	4.58504e-163	7.72328e-163	1.51715e-163	-2.5951e-163	-8.11614e-163	1.75764e-163	1.00596e-162	-3.22995e-164	3.44438e-164	-1.87342e-163	1.89936e-163	3.15034e-163	-4.72731e-163	-4.24506e-163	1.07673e-163	-7.73394e-163	1.43711e-162	-1.3198e-162	-5.00305e-163	9.90968e-163	-8.27948e-164	1.41108e-162	-9.19095e-163	7.58994e-163	-3.7425e-163	-4.15468e-165	8.71707e-164	1.41403e-163	3.22261e-163	0
3.05992e-163	4.58504e-163	7.72328e-163	1.51715e-163	-2.5951e-163	-8.11614e-163	1.75764e-163	1.00596e-162	-3.22995e-164	3.44438e-164	-1.87342e-163	1.89936e-163	3.15034e-163	-4.72731e-163	-4.24506e-163	1.07673e-163	-7.73394e-163	1.43711e-162	-1.3198e-162	-5.00305e-163	9.90968e-163	-8.27948e-164	1.41108e-162	-9.19095e-163	7.58994e-163	-3.7425e-163	-4.15468e-165	8.71707e-164	1.41403e-163	3.22261e-163	0
3.05992e-163	4.58504e-163	7.72328e-163	1.51715e-163	-2.5951e-163	-8.11614e-163	1.75764e-163	1.00596e-162	-3.22995e-164	3.44438e-164	-1.87342e-163	1.89936e-163	3.15034e-163	-4.72731e-163	-4.24506e-163	1.07673e-163	-7.73394e-163	1.43711e-162	-1.3198e-162	-5.00305e-163	9.90968e-163	-8.27948e-164	1.41108e-162	-9.19095e-163	7.58994e-163	-3.7425e-163	-4.15468e-165	8.71707e-164	1.41403e-163	3.22261e-163	0
3.05992e-163	4.58504e-163	7.72328e-163	1.51715e-163	-2.5951e-163	-8.11614e-163	1.75764e-163	1.00596e-162	-3.22995e-164	3.44438e-164	-1.87342e-163	1.89936e-163	3.15034e-163	-4.72731e-163	-4.24506e-163	1.07673e-163	-7.73394e-163	1.43711e-162	-1.3198e-162	-5.00305e-163	9.90968e-163	-8.27948e-164	1.41108e-162	-9.19095e-163	7.58994e-163	-3.7425e-163	-4.15468e-165	8.71707e-164	1.41403e-163	3.22261e-163	0
3.05992e-163	4.58504e-163	7.72328e-163	1.51715e-163	-2.5951e-163	-8.11614e-163	1.75764e-163	1.00596e-162	-3.22995e-164	3.44438e-164	-1.87342e-163	1.89936e-163	3.15034e-163	-4.72731e-163	-4.24506e-163	1.07673e-163	-7.73394e-163	1.43711e-162	-1.3198e-162	-5.00305e-163	9.90968e-163	-8.27948e-164	1.41108e-162	-9.19095e-163	7.58994e-163	-3.7425e-163	-4.15468e-165	8.71707e-164	1.41403e-163	3.22261e-163	0
3.05992e-163	4.58504e-163	7.72328e-163	1.51715e-163	-2.5951e-163	-8.11614e-163	1.75764e-163	1.00596e-162	-3.22995e-164	3.44438e-164	-1.87342e-163	1.89936e-163	3.15034e-163	-4.72731e-163	-4.24506e-163	1.07673e-163	-7.73394e-163	1.43711e-162	-1.3198e-162	-5.00305e-163	9.90968e-163	-8.27948e-164	1.41108e-162	-9.19095e-163	7.58994e-163	-3.7425e-163	-4.15468e-165	8.71707e-164	1.41403e-163	3.22261e-163	0
3.05992e-163	4.58504e-163	7.72328e-163	1.51715e-163	-2.5951e-163	-8.11614e-163	1.75764e-163	1.00596e-162	-3.22995e-164	3.44438e-164	-1.87342e-163	1.89936e-163	3.15034e-163	-4.72731e-163	-4.24506e-163	1.07673e-163	-7.73394e-163	1.43711e-162	-1.3198e-162	-5.00305e-163	9.90968e-163	-8.27948e-164	1.41108e-162	-9.19095e-163	7.58994e-163	-3.7425e-163	-4.15468e-165	8.71707e-164	1.41403e-163	3.22261e-163	0
3.05992e-163	4.58504e-163	7.72328e-163	1.51715e-163	-2.5951e-163	-8.11614e-163	1.75764e-163	1.00596e-162	-3.22995e-164	3.44438e-164	-1.87342e-163	1.89936e-163	3.15034e-163	-4.72731e-163	-4.24506e-163	1.07673e-163	-7.73394e-163	1.43711e-162	-1.3198e-162	-5.00305e-163	9.90968e-163	-8.27948e-164	1.41108e-162	-9.19095e-163	7.58994e-163	-3.7425e-163	-4.15468e-165	8.71707e-164	1.41403e-163	3.22261e-163	0
3.05992e-163	4.58504e-163	7.72328e-163	1.51715e-163	-2.5951e-163	-8.11614e-163	1.75764e-163	1.00596e-162	-3.22995e-164	3.44438e-164	-1.87342e-163	1.89936e-163	3.15034e-163	-4.72731e-163	-4.24506e-163	1.07673e-163	-7.73394e-163	1.43711e-162	-1.3198e-162	-5.00305e-163	9.90968e-163	-8.27948e-164	1.41108e-162	-9.19095e-163	7.58994e-163	-3.7425e-163	-4.15468e-165	8.71707e-164	1.41403e-163	3.22261e-163	0
3.05992e-163	4.58504e-163	7.72328e-163	1.51715e-163	-2.5951e-163	-8.11614e-163	1.75764e-163	1.00596e-162	-3.22995e-164	3.44438e-164	-1.87342e-163	1.89936e-163	3.15034e-163	-4.72731e-163	-4.24506e-163	1.07673e-163	-7.73394e-163	1.43711e-162	-1.3198e-162	-5.00305e-163	9.90968e-163	-8.27948e-164	1.41108e-162	-9.19095e-163	7.58994e-163	-3.7425e-163	-4.15468e-165	8.71707e-164	1.41403e-163	3.22261e-163	0
3.05992e-163	4.58504e-163	7.72328e-163	1.51715e-163	-2.5951e-163	-8.11614e-163	1.75764e-163	1.00596e-162	-3.22995e-164	3.44438e-164	-1.87342e-163	1.89936e-163	3.15034e-163	-4.72731e-163	-4.24506e-163	1.07673e-163	-7.73394e-163	1.43711e-162	-1.3198e-162	-5.00305e-163	9.90968e-163	-8.27948e-164	1.41108e-162	-9.19095e-163	7.58994e-163	-3.7425e-163	-4.15468e-165	8.71707e-164	1.41403e-163	3.22261e-163	0
3.05992e-163	4.58504e-163	7.72328e-163	1.51715e-163	-2.5951e-163	-8.11614e-163	1.75764e-163	1.00596e-162	-3.22995e-164	3.44438e-164	-1.87342e-163	1.89936e-163	3.15034e-163	-4.72731e-163	-4.24506e-163	1.07673e-163	-7.73394e-163	1.43711e-162	-1.3198e-162	-5.00305e-163	9.90968e-163	-8.27948e-164	1.41108e-162	-9.19095e-163	7.58994e-163	-3.7425e-163	-4.15468e-165	8.71707e-164	1.41403e-163	3.22261e-163	0
3.05992e-163	4.58504e-163	7.72328e-163	1.51715e-163	-2.5951e-163	-8.11614e-163	1.75764e-163	1.00596e-162	-3.22995e-164	3.44438e-164	-1.87342e-163	1.89936e-163	3.15034e-163	-4.72731e-163	-4.24506e-163	1.07673e-163	-7.73394e-163	1.43711e-162	-1.3198e-162	-5.00305e-163	9.90968e-163	-8.27948e-164	1.41108e-162	-9.19095e-163	7.58994e-163	-3.7425e-163	-4.15468e-165	8.71707e-164	1.41403e-163	3.22261e-163	0
3.05992e-163	4.58504e-163	7.72328e-163	1.51715e-163	-2.5951e-163	-8.11614e-163	1.75764e-163	1.00596e-162	-3.22995e-164	3.44438e-164	-1.87342e-163	1.89936e-163	3.15034e-163	-4.72731e-163	-4.24506e-163	1.07673e-163	-7.73394e-163	1.43711e-162	-1.3198e-162	-5.00305e-163	9.90968e-163	-8.27948e-164	1.41108e-162	-9.19095e-163	7.58994e-163	-3.7425e-163	-4.15468e-165	8.71707e-164	1.41403e-163	3.22261e-163	0
3.05992e-163	4.58504e-163	7.72328e-163	1.51715e-163	-2.5951e-163	-8.11614e-163	1.75764e-163	1.00596e-162	-3.22995e-164	3.44438e-164	-1.87342e-163	1.89936e-163	3.15034e-163	-4.72731e-163	-4.24506e-163	1.07673e-163	-7.73394e-163	1.43711e-162	-1.3198e-162	-5.00305e-163	9.90968e-163	-8.27948e-164	1.41108e-162	-9.19095e-163	7.58994e-163	-3.7425e-163	-4.15468e-165	8.71707e-164	1.41403e-163	3.22261e-163	0
3.05992e-163	4.58504e-163	7.72328e-163	1.51715e-163	-2.5951e-163	-8.11614e-163	1.75764e-163	1.00596e-162	-3.22995e-164	3.44438e-164	-1.87342e-163	1.89936e-163	3.15034e-163	-4.72731e-163	-4.24506e-163	1.07673e-163	-7.73394e-163	1.43711e-162	-1.3198e-162	-5.00305e-163	9.90968e-163	-8.27948e-164	1.41108e-162	-9.19095e-163	7.58994e-163	-3.7425e-163	-4.15468e-165	8.71707e-164	1.41403e-163	3.22261e-163	0
3.05992e-163	4.58504e-163	7.72328e-163	1.51715e-163	-2.5951e-163	-8.11614e-163	1.75764e-163	1.00596e-162	-3.22995e-164	3.44438e-164	-1.87342e-163	1.89936e-163	3.15034e-163	-4.72731e-163	-4.24506e-163	1.07673e-163	-7.73394e-163	1.43711e-162	-1.3198e-162	-5.00305e-163	9.90968e-163	-8.27948e-164	1.41108e-162	-9.19095e-163	7.58994e-163	-3.7425e-163	-4.15468e-165	8.71707e-164	1.41403e-163	3.22261e-163	0
3.05992e-163	4.58504e-163	7.72328e-163	1.51715e-163	-2.5951e-163	-8.11614e-163	1.75764e-163	1.00596e-162	-3.22995e-164	3.44438e-164	-1.87342e-163	1.89936e-163	3.15034e-163	-4.72731e-163	-4.24506e-163	1.07673e-163	-7.73394e-163	1.43711e-162	-1.3198e-162	-5.00305e-163	9.90968e-163	-8.27948e-164	1.41108e-162	-9.19095e-163	7.58994e-163	-3.7425e-163	-4.15468e-165	8.71707e-164	1.41403e-163	3.22261e-163	0
3.05992e-163	4.58504e-163	7.72328e-163	1.51715e-163	-2.5951e-163	-8.11614e-163	1.75764e-163	1.00596e-162	-3.22995e-164	3.44438e-164	-1.87342e-163	1.89936e-163	3.15034e-163	-4.72731e-163	-4.24506e-163	1.07673e-163	-7.73394e-163	1.43711e-162	-1.3198e-162	-5.00305e-163	9.90968e-163	-8.27948e-164	1.41108e-162	-9.19095e-163	7.58994e-163	-3.7425e-163	-4.15468e-165	8.71707e-164	1.41403e-163	3.22261e-163	0
3.05992e-163	4.58504e-163	7.72328e-163	1.51715e-163	-2.5951e-163	-8.11614e-163	1.75764e-163	1.00596e-162	-3.22995e-164	3.44438e-164	-1.87342e-163	1.89936e-163	3.15034e-163	-4.72731e-163	-4.24506e-163	1.07673e-163	-7.73394e-163	1.43711e-162	-1.3198e-162	-5.00305e-163	9.90968e-163	-8.27948e-164	1.41108e-162	-9.19095e-163	7.58994e-163	-3.7425e-163	-4.15468e-165	8.71707e-164	1.41403e-163	3.22261e-163	0
3.05992e-163	4.58504e-163	7.72328e-163	1.51715e-163	-2.5951e-163	-8.11614e-163	1.75764e-163	1.00596e-162	-3.22995e-164	3.44438e-164	-1.87342e-163	1.89936e-163	3.15034e-163	-4.72731e-163	-4.24506e-163	1.07673e-163	-7.73394e-163	1.43711e-162	-1.3198e-162	-5.00305e-163	9.90968e-163	-8.27948e-164	1.41108e-162	-9.19095e-163	7.58994e-163	-3.7425e-163	-4.15468e-165	8.71707e-164	1.41403e-163	3.22261e-163	0
3.05992e-163	4.58504e-163	7.72328e-163	1.51715e-163	-2.5951e-163	-8.11614e-163	1.75764e-163	1.00596e-162	-3.22995e-164	3.44438e-164	-1.87342e-163	1.89936e-163	3.15034e-163	-4.72731e-163	-4.24506e-163	1.07673e-163	-7.73394e-163	1.43711e-162	-1.3198e-162	-5.00305e-163	9.90968e-163	-8.27948e-164	1.41108e-162	-9.19095e-163	7.58994e-163	-3.7425e-163	-4.15468e-165	8.71707e-164	1.41403e-163	3.22261e-163	0
3.05992e-163	4.58504e-163	7.72328e-163	1.51715e-163	-2.5951e-163	-8.11614e-163	1.75764e-163	1.00596e-162	-3.22995e-164	3.44438e-164	-1.87342e-163	1.89936e-163	3.15034e-163	-4.72731e-163	-4.24506e-163	1.07673e-163	-7.73394e-163	1.43711e-162	-1.3198e-162	-5.00305e-163	9.90968e-163	-8.27948e-164	1.41108e-162	-9.19095e-163	7.58994e-163	-3.7425e-163	-4.15468e-165	8.71707e-164	1.41403e-163	3.22261e-163	0
3.05992e-163	4.58504e-163	7.72328e-163	1.51715e-163	-2.5951e-163	-8.11614e-163	1.75764e-163	1.00596e-162	-3.22995e-164	3.44438e-164	-1.87342e-163	1.89936e-163	3.15034e-163	-4.72731e-163	-4.24506e-163	1.07673e-163	-7.73394e-163	1.43711e-162	-1.3198e-162	-5.00305e-163	9.90968e-163	-8.27948e-164	1.41108e-162	-9.19095e-163	7.58994e-163	-3.7425e-163	-4.15468e-165	8.71707e-164	1.41403e-163	3.22261e-163	0
3.05992e-163	4.58504e-163	7.72328e-163	1.51715e-163	-2.5951e-163	-8.11614e-163	1.75764e-163	1.00596e-162	-3.22995e-164	3.44438e-164	-1.87342e-163	1.89936e-163	3.15034e-163	-4.72731e-163	-4.24506e-163	1.07673e-163	-7.73394e-163	1.43711e-162	-1.3198e-162	-5.00305e-163	9.90968e-163	-8.27948e-164	1.41108e-162	-9.19095e-163	7.58994e-163	-3.7425e-163	-4.15468e-165	8.71707e-164	1.41403e-163	3.22261e-163	0
3.05992e-163	4.58504e-163	7.72328e-163	1.51715e-163	-2.5951e-163	-8.11614e-163	1.75764e-163	1.00596e-162	-3.22995e-164	3.44438e-164	-1.87342e-163	1.89936e-163	3.15034e-163	-4.72731e-163	-4.24506e-163	1.07673e-163	-7.73394e-163	1.43711e-162	-1.3198e-162	-5.00305e-163	9.90968e-163	-8.27948e-164	1.41108e-162	-9.19095e-163	7.58994e-163	-3.7425e-163	-4.15468e-165	8.71707e-164	1.41403e-163	3.22261e-163	0
3.05992e-163	4.58504e-163	7.72328e-163	1.51715e-163	-2.5951e-163	-8.11614e-163	1.75764e-163	1.00596e-162	-3.22995e-164	3.44438e-164	-1.87342e-163	1.89936e-163	3.15034e-163	-4.72731e-163	-4.24506e-163	1.07673e-163	-7.73394e-163	1.43711e-162	-1.3198e-162	-5.00305e-163	9.90968e-163	-8.27948e-164	1.41108e-162	-9.19095e-163	7.58994e-163	-3.7425e-163	-4.15468e-165	8.71707e-164	1.41403e-163	3.22261e-163	0
3.05992e-163	4.58504e-163	7.72328e-163	1.51715e-163	-2.5951e-163	-8.11614e-163	1.75764e-163	1.00596e-162	-3.22995e-164	3.44438e-164	-1.87342e-163	1.89936e-163	3.15034e-163	-4.72731e-163	-4.24506e-163	1.07673e-163	-7.73394e-163	1.43711e-162	-1.3198e-162	-5.00305e-163	9.90968e-163	-8.27948e-164	1.41108e-162	-9.19095e-163	7.58994e-163	-3.7425e-163	-4.15468e-165	8.71707e-164	1.41403e-163	3.22261e-163	0
3.05992e-163	4.58504e-163	7.72328e-163	1.51715e-163	-2.5951e-163	-8.11614e-163	1.75764e-163	1.00596e-162	-3.22995e-164	3.44438e-164	-1.87342e-163	1.89936e-163	3.15034e-163	-4.72731e-163	-4.24506e-163	1.07673e-163	-7.73394e-163	1.43711e-162	-1.3198e-162	-5.00305e-163	9.90968e-163	-8.27948e-164	1.41108e-162	-9.19095e-163	7.58994e-163	-3.7425e-163	-4.15468e-165	8.71707e-164	1.41403e-163	3.22261e-163	0
3.05992e-163	4.58504e-163	7.72328e-163	1.51715e-163	-2.5951e-163	-8.11614e-163	1.75764e-163	1.00596e-162	-3.22995e-164	3.44438e-164	-1.87342e-163	1.89936e-163	3.15034e-163	-4.72731e-163	-4.24506e-163	1.07673e-163	-7.73394e-163	1.43711e-162	-1.3198e-162	-5.00305e-163	9.90968e-163	-8.27948e-164	1.41108e-162	-9.19095e-163	7.58994e-163	-3.7425e-163	-4.15468e-165	8.71707e-164	1.41403e-163	3.22261e-163	0
3.05992e-163	4.58504e-163	7.72328e-163	1.51715e-163	-2.5951e-163	-8.11614e-163	1.75764e-163	1.00596e-162	-3.22995e-164	3.44438e-164	-1.87342e-163	1.89936e-163	3.15034e-163	-4.72731e-163	-4.24506e-163	1.07673e-163	-7.73394e-163	1.43711e-162	-1.3198e-162	-5.00305e-163	9.90968e-163	-8.27948e-164	1.41108e-162	-9.19095e-163	7.58994e-163	-3.7425e-163	-4.15468e-165	8.71707e-164	1.41403e-163	3.22261e-163	0
3.05992e-163	4.58504e-163	7.72328e-163	1.51715e-163	-2.5951e-163	-8.11614e-163	1.75764e-163	1.00596e-162	-3.22995e-164	3.44438e-164	-1.87342e-163	1.89936e-163	3.15034e-163	-4.72731e-163	-4.24506e-163	1.07673e-163	-7.73394e-163	1.43711e-162	-1.3198e-162	-5.00305e-163	9.90968e-163	-8.27948e-164	1.41108e-162	-9.19095e-163	7.58994e-163	-3.7425e-163	-4.15468e-165	8.71707e-164	1.41403e-163	3.22261e-163	0
3.05992e-163	4.58504e-163	7.72328e-163	1.51715e-163	-2.5951e-163	-8.11614e-163	1.75764e-163	1.00596e-162	-3.22995e-164	3.44438e-164	-1.87342e-163	1.89936e-163	3.15034e-163	-4.72731e-163	-4.24506e-163	1.07673e-163	-7.73394e-163	1.43711e-162	-1.3198e-162	-5.00305e-163	9.90968e-163	-8.27948e-164	1.41108e-162	-9.19095e-163	7.58994e-163	-3.7425e-163	-4.15468e-165	8.71707e-164	1.41403e-163	3.22261e-163	0
3.05992e-163	4.58504e-163	7.72328e-163	1.51715e-163	-2.5951e-163	-8.11614e-163	1.75764e-163	1.00596e-162	-3.22995e-164	3.44438e-164	-1.87342e-163	1.89936e-163	3.15034e-163	-4.72731e-163	-4.24506e-163	1.07673e-163	-7.73394e-163	1.43711e-162	-1.3198e-162	-5.00305e-163	9.90968e-163	-8.27948e-164	1.41108e-162	-9.19095e-163	7.58994e-163	-3.7425e-163	-4.15468e-165	8.71707e-164	1.41403e-163	3.22261e-163	0
3.05992e-163	4.58504e-163	7.72328e-163	1.51715e-163	-2.5951e-163	-8.11614e-163	1.75764e-163	1.00596e-162	-3.22995e-164	3.44438e-164	-1.87342e-163	1.89936e-163	3.15034e-163	-4.72731e-163	-4.24506e-163	1.07673e-163	-7.73394e-163	1.43711e-162	-1.3198e-162	-5.00305e-163	9.90968e-163	-8.27948e-164	1.41108e-162	-9.19095e-163	7.58994e-163	-3.7425e-163	-4.15468e-165	8.71707e-164	1.41403e-163	3.22261e-163	0
3.05992e-163	4.58504e-163	7.72328e-163	1.51715e-163	-2.5951e-163	-8.11614e-163	1.75764e-163	1.00596e-162	-3.22995e-164	3.44438e-164	-1.87342e-163	1.89936e-163	3.15034e-163	-4.72731e-163	-4.24506e-163	1.07673e-163	-7.73394e-163	1.43711e-162	-1.3198e-162	-5.00305e-163	9.90968e-163	-8.27948e-164	1.41108e-162	-9.19095e-163	7.58994e-163	-3.7425e-163	-4.15468e-165	8.71707e-164	1.41403e-163	3.22261e-163	0
3.05992e-163	4.58504e-163	7.72328e-163	1.51715e-163	-2.5951e-163	-8.11614e-163	1.75764e-163	1.00596e-162	-3.22995e-164	3.44438e-164	-1.87342e-163	1.89936e-163	3.15034e-163	-4.72731e-163	-4.24506e-163	1.07673e-163	-7.73394e-163	1.43711e-162	-1.3198e-162	-5.00305e-163	9.90968e-163	-8.27948e-164	1.41108e-162	-9.19095e-163	7.58994e-163	-3.7425e-163	-4.15468e-165	8.71707e-164	1.41403e-163	3.22261e-163	0
3.05992e-163	4.58504e-163	7.72328e-163	1.51715e-163	-2.5951e-163	-8.11614e-163	1.75764e-163	1.00596e-162	-3.22995e-164	3.44438e-164	-1.87342e-163	1.89936e-163	3.15034e-163	-4.72731e-163	-4.24506e-163	1.07673e-163	-7.73394e-163	1.43711e-162	-1.3198e-162	-5.00305e-163	9.90968e-163	-8.27948e-164	1.41108e-162	-9.19095e-163	7.58994e-163	-3.7425e-163	-4.15468e-165	8.71707e-164	1.41403e-163	3.22261e-163	0
3.05992e-163	4.58504e-163	7.72328e-163	1.51715e-163	-2.5951e-163	-8.11614e-163	1.75764e-163	1.00596e-162	-3.22995e-164	3.44438e-164	-1.87342e-163	1.89936e-163	3.15034e-163	-4.72731e-163	-4.24506e-163	1.07673e-163	-7.73394e-163	1.43711e-162	-1.3198e-162	-5.00305e-163	9.90968e-163	-8.27948e-164	1.41108e-162	-9.19095e-163	7.58994e-163	-3.7425e-163	-4.15468e-165	8.71707e-164	1.41403e-163	3.22261e-163	0
3.05992e-163	4.58504e-163	7.72328e-163	1.51715e-163	-2.5951e-163	-8.11614e-163	1.75764e-163	1.00596e-162	-3.22995e-164	3.44438e-164	-1.87342e-163	1.89936e-163	3.15034e-163	-4.72731e-163	-4.24506e-163	1.07673e-163	-7.73394e-163	1.43711e-162	-1.3198e-162	-5.00305e-163	9.90968e-163	-8.27948e-164	1.41108e-162	-9.19095e-163	7.58994e-163	-3.7425e-163	-4.15468e-165	8.71707e-164	1.41403e-163	3.22261e-163	0
3.05992e-163	4.58504e-163	7.72328e-163	1.51715e-163	-2.5951e-163	-8.11614e-163	1.75764e-163	1.00596e-162	-3.22995e-164	3.44438e-164	-1.87342e-163	1.89936e-163	3.15034e-163	-4.72731e-163	-4.24506e-163	1.07673e-163	-7.73394e-163	1.43711e-162	-1.3198e-162	-5.00305e-163	9.90968e-163	-8.27948e-164	1.41108e-162	-9.19095e-163	7.58994e-163	-3.7425e-163	-4.15468e-165	8.71707e-164	1.41403e-163	3.22261e-163	0
3.05992e-163	4.58504e-163	7.72328e-163	1.51715e-163	-2.5951e-163	-8.11614e-163	1.75764e-163	1.00596e-162	-3.22995e-164	3.44438e-164	-1.87342e-163	1.89936e-163	3.15034e-163	-4.72731e-163	-4.24506e-163	1.07673e-163	-7.73394e-163	1.43711e-162	-1.3198e-162	-5.00305e-163	9.90968e-163	-8.27948e-164	1.41108e-162	-9.19095e-163	7.58994e-163	-3.7425e-163	-4.15468e-165	8.71707e-164	1.41403e-163	3.22261e-163	0
3.05992e-163	4.58504e-163	7.72328e-163	1.51715e-163	-2.5951e-163	-8.11614e-163	1.75764e-163	1.00596e-162	-3.22995e-164	3.44438e-164	-1.87342e-163	1.89936e-163	3.15034e-163	-4.72731e-163	-4.24506e-163	1.07673e-163	-7.73394e-163	1.43711e-162	-1.3198e-162	-5.00305e-163	9.90968e-163	-8.27948e-164	1.41108e-162	-9.19095e-163	7.58994e-163	-3.7425e-163	-4.15468e-165	8.71707e-164	1.41403e-163	3.22261e-163	0
3.05992e-163	4.58504e-163	7.72328e-163	1.51715e-163	-2.5951e-163	-8.11614e-163	1.75764e-163	1.00596e-162	-3.22995e-164	3.44438e-164	-1.87342e-163	1.89936e-163	3.15034e-163	-4.72731e-163	-4.24506e-163	1.07673e-163	-7.73394e-163	1.43711e-162	-1.3198e-162	-5.00305e-163	9.90968e-163	-8.27948e-164	1.41108e-162	-9.19095e-163	7.58994e-163	-3.7425e-163	-4.15468e-165	8.71707e-164	1.41403e-163	3.22261e-163	0
3.05992e-163	4.58504e-163	7.72328e-163	1.51715e-163	-2.5951e-163	-8.11614e-163	1.75764e-163	1.00596e-162	-3.22995e-164	3.44438e-164	-1.87342e-163	1.89936e-163	3.15034e-163	-4.72731e-163	-4.24506e-163	1.07673e-163	-7.73394e-163	1.43711e-162	-1.3198e-162	-5.00305e-163	9.90968e-163	-8.27948e-164	1.41108e-162	-9.19095e-163	7.58994e-163	-3.7425e-163	-4.15468e-165	8.71707e-164	1.41403e-163	3.22261e-163	0
3.05992e-163	4.58504e-163	7.72328e-163	1.51715e-163	-2.5951e-163	-8.11614e-163	1.75764e-163	1.00596e-162	-3.22995e-164	3.44438e-164	-1.87342e-163	1.89936e-163	3.15034e-163	-4.72731e-163	-4.24506e-163	1.07673e-163	-7.73394e-163	1.43711e-162	-1.3198e-162	-5.00305e-163	9.90968e-163	-8.27948e-164	1.41108e-162	-9.19095e-163	7.58994e-163	-3.7425e-163	-4.15468e-165	8.71707e-164	1.41403e-163	3.22261e-163	0
3.05992e-163	4.58504e-163	7.72328e-163	1.51715e-163	-2.5951e-163	-8.11614e-163	1.75764e-163	1.00596e-162	-3.22995e-164	3.44438e-164	-1.87342e-163	1.89936e-163	3.15034e-163	-4.72731e-163	-4.24506e-163	1.07673e-163	-7.73394e-163	1.43711e-162	-1.3198e-162	-5.00305e-163	9.90968e-163	-8.27948e-164	1.41108e-162	-9.19095e-163	7.58994e-163	-3.7425e-163	-4.15468e-165	8.71707e-164	1.41403e-163	3.22261e-163	0
3.05992e-163	4.58504e-163	7.72328e-163	1.51715e-163	-2.5951e-163	-8.11614e-163	1.75764e-163	1.00596e-162	-3.22995e-164	3.44438e-164	-1.87342e-163	1.89936e-163	3.15034e-163	-4.72731e-163	-4.24506e-163	1.07673e-163	-7.73394e-163	1.43711e-162	-1.3198e-162	-5.00305e-163	9.90968e-163	-8.27948e-164	1.41108e-162	-9.19095e-163	7.58994e-163	-3.7425e-163	-4.15468e-165	8.71707e-164	1.41403e-163	3.22261e-163	0
3.05992e-163	4.58504e-163	7.72328e-163	1.51715e-163	-2.5951e-163	-8.11614e-163	1.75764e-163	1.00596e-162	-3.22995e-164	3.44438e-164	-1.87342e-163	1.89936e-163	3.15034e-163	-4.72731e-163	-4.24506e-163	1.07673e-163	-7.73394e-163	1.43711e-162	-1.3198e-162	-5.00305e-163	9.90968e-163	-8.27948e-164	1.41108e-162	-9.19095e-163	7.58994e-163	-3.7425e-163	-4.15468e-165	8.71707e-164	1.41403e-163	3.22261e-163	0
3.05992e-163	4.58504e-163	7.72328e-163	1.51715e-163	-2.5951e-163	-8.11614e-163	1.75764e-163	1.00596e-162	-3.22995e-164	3.44438e-164	-1.87342e-163	1.89936e-163	3.15034e-163	-4.72731e-163	-4.24506e-163	1.07673e-163	-7.73394e-163	1.43711e-162	-1.3198e-162	-5.00305e-163	9.90968e-163	-8.27948e-164	1.41108e-162	-9.19095e-163	7.58994e-163	-3.7425e-163	-4.15468e-165	8.71707e-164	1.41403e-163	3.22261e-163	0
3.05992e-163	4.58504e-163	7.72328e-163	1.51715e-163	-2.5951e-163	-8.11614e-163	1.75764e-163	1.00596e-162	-3.22995e-164	3.44438e-164	-1.87342e-163	1.89936e-163	3.15034e-163	-4.72731e-163	-4.24506e-163	1.07673e-163	-7.73394e-163	1.43711e-162	-1.3198e-162	-5.00305e-163	9.90968e-163	-8.27948e-164	1.41108e-162	-9.19095e-163	7.58994e-163	-3.7425e-163	-4.15468e-165	8.71707e-164	1.41403e-163	3.22261e-163	0
3.05992e-163	4.58504e-163	7.72328e-163	1.51715e-163	-2.5951e-163	-8.11614e-163	1.75764e-163	1.00596e-162	-3.22995e-164	3.44438e-164	-1.87342e-163	1.89936e-163	3.15034e-163	-4.72731e-163	-4.24506e-163	1.07673e-163	-7.73394e-163	1.43711e-162	-1.3198e-162	-5.00305e-163	9.90968e-163	-8.27948e-164	1.41108e-162	-9.19095e-163	7.58994e-163	-3.7425e-163	-4.15468e-165	8.71707e-164	1.41403e-163	3.22261e-163	0
3.05992e-163	4.58504e-163	7.72328e-163	1.51715e-163	-2.5951e-163	-8.11614e-163	1.75764e-163	1.00596e-162	-3.22995e-164	3.44438e-164	-1.87342e-163	1.89936e-163	3.15034e-163	-4.72731e-163	-4.24506e-163	1.07673e-163	-7.73394e-163	1.43711e-162	-1.3198e-162	-5.00305e-163	9.90968e-163	-8.27948e-164	1.41108e-162	-9.19095e-163	7.58994e-163	-3.7425e-163	-4.15468e-165	8.71707e-164	1.41403e-163	3.22261e-163	0
3.05992e-163	4.58504e-163	7.72328e-163	1.51715e-163	-2.5951e-163	-8.11614e-163	1.75764e-163	1.00596e-162	-3.22995e-164	3.44438e-164	-1.87342e-163	1.89936e-163	3.15034e-163	-4.72731e-163	-4.24506e-163	1.07673e-163	-7.73394e-163	1.43711e-162	-1.3198e-162	-5.00305e-163	9.90968e-163	-8.27948e-164	1.41108e-162	-9.19095e-163	7.58994e-163	-3.7425e-163	-4.15468e-165	8.71707e-164	1.41403e-163	3.22261e-163	0
3.05992e-163	4.58504e-163	7.72328e-163	1.51715e-163	-2.5951e-163	-8.11614e-163	1.75764e-163	1.00596e-162	-3.22995e-164	3.44438e-164	-1.87342e-163	1.89936e-163	3.15034e-163	-4.72731e-163	-4.24506e-163	1.07673e-163	-7.73394e-163	1.43711e-162	-1.3198e-162	-5.00305e-163	9.90968e-163	-8.27948e-164	1.41108e-162	-9.19095e-163	7.58994e-163	-3.7425e-163	-4.15468e-165	8.71707e-164	1.41403e-163	3.22261e-163	0
3.05992e-163	4.58504e-163	7.72328e-163	1.51715e-163	-2.5951e-163	-8.11614e-163	1.75764e-163	1.00596e-162	-3.22995e-164	3.44438e-164	-1.87342e-163	1.89936e-163	3.15034e-163	-4.72731e-163	-4.24506e-163	1.07673e-163	-7.73394e-163	1.43711e-162	-1.3198e-162	-5.00305e-163	9.90968e-163	-8.27948e-164	1.41108e-162	-9.19095e-163	7.58994e-163	-3.7425e-163	-4.15468e-165	8.71707e-164	1.41403e-163	3.22261e-163	0
3.05992e-163	4.58504e-163	7.72328e-163	1.51715e-163	-2.5951e-163	-8.11614e-163	1.75764e-163	1.00596e-162	-3.22995e-164	3.44438e-164	-1.87342e-163	1.89936e-163	3.15034e-163	-4.72731e-163	-4.24506e-163	1.07673e-163	-7.73394e-163	1.43711e-162	-1.3198e-162	-5.00305e-163	9.90968e-163	-8.27948e-164	1.41108e-162	-9.19095e-163	7.58994e-163	-3.7425e-163	-4.15468e-165	8.71707e-164	1.41403e-163	3.22261e-163	0
3.05992e-163	4.58504e-163	7.72328e-163	1.51715e-163	-2.5951e-163	-8.11614e-163	1.75764e-163	1.00596e-162	-3.22995e-164	3.44438e-164	-1.87342e-163	1.89936e-163	3.15034e-163	-4.72731e-163	-4.24506e-163	1.07673e-163	-7.73394e-163	1.43711e-162	-1.3198e-162	-5.00305e-163	9.90968e-163	-8.27948e-164	1.41108e-162	-9.19095e-163	7.58994e-163	-3.7425e-163	-4.15468e-165	8.71707e-164	1.41403e-163	3.22261e-163	0
3.05992e-163	4.58504e-163	7.72328e-163	1.51715e-163	-2.5951e-163	-8.11614e-163	1.75764e-163	1.00596e-162	-3.22995e-164	3.44438e-164	-1.87342e-163	1.89936e-163	3.15034e-163	-4.72731e-163	-4.24506e-163	1.07673e-163	-7.73394e-163	1.43711e-162	-1.3198e-162	-5.00305e-163	9.90968e-163	-8.27948e-164	1.41108e-162	-9.19095e-163	7.58994e-163	-3.7425e-163	-4.15468e-165	8.71707e-164	1.41403e-163	3.22261e-163	0
3.05992e-163	4.58504e-163	7.72328e-163	1.51715e-163	-2.5951e-163	-8.11614e-163	1.75764e-163	1.00596e-162	-3.22995e-164	3.44438e-164	-1.87342e-163	1.89936e-163	3.15034e-163	-4.72731e-163	-4.24506e-163	1.07673e-163	-7.73394e-163	1.43711e-162	-1.3198e-162	-5.00305e-163	9.90968e-163	-8.27948e-164	1.41108e-162	-9.19095e-163	7.58994e-163	-3.7425e-163	-4.15468e-165	8.71707e-164	1.41403e-163	3.22261e-163	0
3.05992e-163	4.58504e-163	7.72328e-163	1.51715e-163	-2.5951e-163	-8.11614e-163	1.75764e-163	1.00596e-162	-3.22995e-164	3.44438e-164	-1.87342e-163	1.89936e-163	3.15034e-163	-4.72731e-163	-4.24506e-163	1.07673e-163	-7.73394e-163	1.43711e-162	-1.3198e-162	-5.00305e-163	9.90968e-163	-8.27948e-164	1.41108e-162	-9.19095e-163	7.58994e-163	-3.7425e-163	-4.15468e-165	8.71707e-164	1.41403e-163	3.22261e-163	0
3.05992e-163	4.58504e-163	7.72328e-163	1.51715e-163	-2.5951e-163	-8.11614e-163	1.75764e-163	1.00596e-162	-3.22995e-164	3.44438e-164	-1.87342e-163	1.89936e-163	3.15034e-163	-4.72731e-163	-4.24506e-163	1.07673e-163	-7.73394e-163	1.43711e-162	-1.3198e-162	-5.00305e-163	9.90968e-163	-8.27948e-164	1.41108e-162	-9.19095e-163	7.58994e-163	-3.7425e-163	-4.15468e-165	8.71707e-164	1.41403e-163	3.22261e-163	0
3.05992e-163	4.58504e-163	7.72328e-163	1.51715e-163	-2.5951e-163	-8.11614e-163	1.75764e-163	1.00596e-162	-3.22995e-164	3.44438e-164	-1.87342e-163	1.89936e-163	3.15034e-163	-4.72731e-163	-4.24506e-163	1.07673e-163	-7.73394e-163	1.43711e-162	-1.3198e-162	-5.00305e-163	9.90968e-163	-8.27948e-164	1.41108e-162	-9.19095e-163	7.58994e-163	-3.7425e-163	-4.15468e-165	8.71707e-164	1.41403e-163	3.22261e-163	0
3.05992e-163	4.58504e-163	7.72328e-163	1.51715e-163	-2.5951e-163	-8.11614e-163	1.75764e-163	1.00596e-162	-3.22995e-164	3.44438e-164	-1.87342e-163	1.89936e-163	3.15034e-163	-4.72731e-163	-4.24506e-163	1.07673e-163	-7.73394e-163	1.43711e-162	-1.3198e-162	-5.00305e-163	9.90968e-163	-8.27948e-164	1.41108e-162	-9.19095e-163	7.58994e-163	-3.7425e-163	-4.15468e-165	8.71707e-164	1.41403e-163	3.22261e-163	0
3.05992e-163	4.58504e-163	7.72328e-163	1.51715e-163	-2.5951e-163	-8.11614e-163	1.75764e-163	1.00596e-162	-3.22995e-164	3.44438e-164	-1.87342e-163	1.89936e-163	3.15034e-163	-4.72731e-163	-4.24506e-163	1.07673e-163	-7.73394e-163	1.43711e-162	-1.3198e-162	-5.00305e-163	9.90968e-163	-8.27948e-164	1.41108e-162	-9.19095e-163	7.58994e-163	-3.7425e-163	-4.15468e-165	8.71707e-164	1.41403e-163	3.22261e-163	0
3.05992e-163	4.58504e-163	7.72328e-163	1.51715e-163	-2.5951e-163	-8.11614e-163	1.75764e-163	1.00596e-162	-3.22995e-164	3.44438e-164	-1.87342e-163	1.89936e-163	3.15034e-163	-4.72731e-163	-4.24506e-163	1.07673e-163	-7.73394e-163	1.43711e-162	-1.3198e-162	-5.00305e-163	9.90968e-163	-8.27948e-164	1.41108e-162	-9.19095e-163	7.58994e-163	-3.7425e-163	-4.15468e-165	8.71707e-164	1.41403e-163	3.22261e-163	0
3.05992e-163	4.58504e-163	7.72328e-163	1.51715e-163	-2.5951e-163	-8.11614e-163	1.75764e-163	1.00596e-162	-3.22995e-164	3.44438e-164	-1.87342e-163	1.89936e-163	3.15034e-163	-4.72731e-163	-4.24506e-163	1.07673e-163	-7.73394e-163	1.43711e-162	-1.3198e-162	-5.00305e-163	9.90968e-163	-8.27948e-164	1.41108e-162	-9.19095e-163	7.58994e-163	-3.7425e-163	-4.15468e-165	8.71707e-164	1.41403e-163	3.22261e-163	0
3.05992e-163	4.58504e-163	7.72328e-163	1.51715e-163	-2.5951e-163	-8.11614e-163	1.75764e-163	1.00596e-162	-3.22995e-164	3.44438e-164	-1.87342e-163	1.89936e-163	3.15034e-163	-4.72731e-163	-4.24506e-163	1.07673e-163	-7.73394e-163	1.43711e-162	-1.3198e-162	-5.00305e-163	9.90968e-163	-8.27948e-164	1.41108e-162	-9.19095e-163	7.58994e-163	-3.7425e-163	-4.15468e-165	8.71707e-164	1.41403e-163	3.22261e-163	0
3.05992e-163	4.58504e-163	7.72328e-163	1.51715e-163	-2.5951e-163	-8.11614e-163	1.75764e-163	1.00596e-162	-3.22995e-164	3.44438e-164	-1.87342e-163	1.89936e-163	3.15034e-163	-4.72731e-163	-4.24506e-163	1.07673e-163	-7.73394e-163	1.43711e-162	-1.3198e-162	-5.00305e-163	9.90968e-163	-8.27948e-164	1.41108e-162	-9.19095e-163	7.58994e-163	-3.7425e-163	-4.15468e-165	8.71707e-164	1.41403e-163	3.22261e-163	0
3.05992e-163	4.58504e-163	7.72328e-163	1.51715e-163	-2.5951e-163	-8.11614e-163	1.75764e-163	1.00596e-162	-3.22995e-164	3.44438e-164	-1.87342e-163	1.89936e-163	3.15034e-163	-4.72731e-163	-4.24506e-163	1.07673e-163	-7.73394e-163	1.43711e-162	-1.3198e-162	-5.00305e-163	9.90968e-163	-8.27948e-164	1.41108e-162	-9.19095e-163	7.58994e-163	-3.7425e-163	-4.15468e-165	8.71707e-164	1.41403e-163	3.22261e-163	0
3.05992e-163	4.58504e-163	7.72328e-163	1.51715e-163	-2.5951e-163	-8.11614e-163	1.75764e-163	1.00596e-162	-3.22995e-164	3.44438e-164	-1.87342e-163	1.89936e-163	3.15034e-163	-4.72731e-163	-4.24506e-163	1.07673e-163	-7.73394e-163	1.43711e-162	-1.3198e-162	-5.00305e-163	9.90968e-163	-8.27948e-164	1.41108e-162	-9.19095e-163	7.58994e-163	-3.7425e-163	-4.15468e-165	8.71707e-164	1.41403e-163	3.22261e-163	0
3.05992e-163	4.58504e-163	7.72328e-163	1.51715e-163	-2.5951e-163	-8.11614e-163	1.75764e-163	1.00596e-162	-3.22995e-164	3.44438e-164	-1.87342e-163	1.89936e-163	3.15034e-163	-4.72731e-163	-4.24506e-163	1.07673e-163	-7.73394e-163	1.43711e-162	-1.3198e-162	-5.00305e-163	9.90968e-163	-8.27948e-164	1.41108e-162	-9.19095e-163	7.58994e-163	-3.7425e-163	-4.15468e-165	8.71707e-164	1.41403e-163	3.22261e-163	0
3.05992e-163	4.58504e-163	7.72328e-163	1.51715e-163	-2.5951e-163	-8.11614e-163	1.75764e-163	1.00596e-162	-3.22995e-164	3.44438e-164	-1.87342e-163	1.89936e-163	3.15034e-163	-4.72731e-163	-4.24506e-163	1.07673e-163	-7.73394e-163	1.43711e-162	-1.3198e-162	-5.00305e-163	9.90968e-163	-8.27948e-164	1.41108e-162	-9.19095e-163	7.58994e-163	-3.7425e-163	-4.15468e-165	8.71707e-164	1.41403e-163	3.22261e-163	0
3.05992e-163	4.58504e-163	7.72328e-163	1.51715e-163	-2.5951e-163	-8.11614e-163	1.75764e-163	1.00596e-162	-3.22995e-164	3.44438e-164	-1.87342e-163	1.89936e-163	3.15034e-163	-4.72731e-163	-4.24506e-163	1.07673e-163	-7.73394e-163	1.43711e-162	-1.3198e-162	-5.00305e-163	9.90968e-163	-8.27948e-164	1.41108e-162	-9.19095e-163	7.58994e-163	-3.7425e-163	-4.15468e-165	8.71707e-164	1.41403e-163	3.22261e-163	0
3.05992e-163	4.58504e-163	7.72328e-163	1.51715e-163	-2.5951e-163	-8.11614e-163	1.75764e-163	1.00596e-162	-3.22995e-164	3.44438e-164	-1.87342e-163	1.89936e-163	3.15034e-163	-4.72731e-163	-4.24506e-163	1.07673e-163	-7.73394e-163	1.43711e-162	-1.3198e-162	-5.00305e-163	9.90968e-163	-8.27948e-164	1.41108e-162	-9.19095e-163	7.58994e-163	-3.7425e-163	-4.15468e-165	8.71707e-164	1.41403e-163	3.22261e-163	0
3.05992e-163	4.58504e-163	7.72328e-163	1.51715e-163	-2.5951e-163	-8.11614e-163	1.75764e-163	1.00596e-162	-3.22995e-164	3.44438e-164	-1.87342e-163	1.89936e-163	3.15034e-163	-4.72731e-163	-4.24506e-163	1.07673e-163	-7.73394e-163	1.43711e-162	-1.3198e-162	-5.00305e-163	9.90968e-163	-8.27948e-164	1.41108e-162	-9.19095e-163	7.58994e-163	-3.7425e-163	-4.15468e-165	8.71707e-164	1.41403e-163	3.22261e-163	0
3.05992e-163	4.58504e-163	7.72328e-163	1.51715e-163	-2.5951e-163	-8.11614e-163	1.75764e-163	1.00596e-162	-3.22995e-164	3.44438e-164	-1.87342e-163	1.89936e-163	3.15034e-163	-4.72731e-163	-4.24506e-163	1.07673e-163	-7.73394e-163	1.43711e-162	-1.3198e-162	-5.00305e-163	9.90968e-163	-8.27948e-164	1.41108e-162	-9.19095e-163	7.58994e-163	-3.7425e-163	-4.15468e-165	8.71707e-164	1.41403e-163	3.22261e-163	0
3.05992e-163	4.58504e-163	7.72328e-163	1.51715e-163	-2.5951e-163	-8.11614e-163	1.75764e-163	1.00596e-162	-3.22995e-164	3.44438e-164	-1.87342e-163	1.89936e-163	3.15034e-163	-4.72731e-163	-4.24506e-163	1.07673e-163	-7.73394e-163	1.43711e-162	-1.3198e-162	-5.00305e-163	9.90968e-163	-8.27948e-164	1.41108e-162	-9.19095e-163	7.58994e-163	-3.7425e-163	-4.15468e-165	8.71707e-164	1.41403e-163	3.22261e-163	0
3.05992e-163	4.58504e-163	7.72328e-163	1.51715e-163	-2.5951e-163	-8.11614e-163	1.75764e-163	1.00596e-162	-3.22995e-164	3.44438e-164	-1.87342e-163	1.89936e-163	3.15034e-163	-4.72731e-163	-4.24506e-163	1.07673e-163	-7.73394e-163	1.43711e-162	-1.3198e-162	-5.00305e-163	9.90968e-163	-8.27948e-164	1.41108e-162	-9.19095e-163	7.58994e-163	-3.7425e-163	-4.15468e-165	8.71707e-164	1.41403e-163	3.22261e-163	0
3.05992e-163	4.58504e-163	7.72328e-163	1.51715e-163	-2.5951e-163	-8.11614e-163	1.75764e-163	1.00596e-162	-3.22995e-164	3.44438e-164	-1.87342e-163	1.89936e-163	3.15034e-163	-4.72731e-163	-4.24506e-163	1.07673e-163	-7.73394e-163	1.43711e-162	-1.3198e-162	-5.00305e-163	9.90968e-163	-8.27948e-164	1.41108e-162	-9.19095e-163	7.58994e-163	-3.7425e-163	-4.15468e-165	8.71707e-164	1.41403e-163	3.22261e-163	0
3.05992e-163	4.58504e-163	7.72328e-163	1.51715e-163	-2.5951e-163	-8.11614e-163	1.75764e-163	1.00596e-162	-3.22995e-164	3.44438e-164	-1.87342e-163	1.89936e-163	3.15034e-163	-4.72731e-163	-4.24506e-163	1.07673e-163	-7.73394e-163	1.43711e-162	-1.3198e-162	-5.00305e-163	9.90968e-163	-8.27948e-164	1.41108e-162	-9.19095e-163	7.58994e-163	-3.7425e-163	-4.15468e-165	8.71707e-164	1.41403e-163	3.22261e-163	0
3.05992e-163	4.58504e-163	7.72328e-163	1.51715e-163	-2.5951e-163	-8.11614e-163	1.75764e-163	1.00596e-162	-3.22995e-164	3.44438e-164	-1.87342e-163	1.89936e-163	3.15034e-163	-4.72731e-163	-4.24506e-163	1.07673e-163	-7.73394e-163	1.43711e-162	-1.3198e-162	-5.00305e-163	9.90968e-163	-8.27948e-164	1.41108e-162	-9.19095e-163	7.58994e-163	-3.7425e-163	-4.15468e-165	8.71707e-164	1.41403e-163	3.22261e-163	0
3.05992e-163	4.58504e-163	7.72328e-163	1.51715e-163	-2.5951e-163	-8.11614e-163	1.75764e-163	1.00596e-162	-3.22995e-164	3.44438e-164	-1.87342e-163	1.89936e-163	3.15034e-163	-4.72731e-163	-4.24506e-163	1.07673e-163	-7.73394e-163	1.43711e-162	-1.3198e-162	-5.00305e-163	9.90968e-163	-8.27948e-164	1.41108e-162	-9.19095e-163	7.58994e-163	-3.7425e-163	-4.15468e-165	8.71707e-164	1.41403e-163	3.22261e-163	0
3.05992e-163	4.58504e-163	7.72328e-163	1.51715e-163	-2.5951e-163	-8.11614e-163	1.75764e-163	1.00596e-162	-3.22995e-164	3.44438e-164	-1.87342e-163	1.89936e-163	3.15034e-163	-4.72731e-163	-4.24506e-163	1.07673e-163	-7.73394e-163	1.43711e-162	-1.3198e-162	-5.00305e-163	9.90968e-163	-8.27948e-164	1.41108e-162	-9.19095e-163	7.58994e-163	-3.7425e-163	-4.15468e-165	8.71707e-164	1.41403e-163	3.22261e-163	0
3.05992e-163	4.58504e-163	7.72328e-163	1.51715e-163	-2.5951e-163	-8.11614e-163	1.75764e-163	1.00596e-162	-3.22995e-164	3.44438e-164	-1.87342e-163	1.89936e-163	3.15034e-163	-4.72731e-163	-4.24506e-163	1.07673e-163	-7.73394e-163	1.43711e-162	-1.3198e-162	-5.00305e-163	9.90968e-163	-8.27948e-164	1.41108e-162	-9.19095e-163	7.58994e-163	-3.7425e-163	-4.15468e-165	8.71707e-164	1.41403e-163	3.22261e-163	0
3.05992e-163	4.58504e-163	7.72328e-163	1.51715e-163	-2.5951e-163	-8.11614e-163	1.75764e-163	1.00596e-162	-3.22995e-164	3.44438e-164	-1.87342e-163	1.89936e-163	3.15034e-163	-4.72731e-163	-4.24506e-163	1.07673e-163	-7.73394e-163	1.43711e-162	-1.3198e-162	-5.00305e-163	9.90968e-163	-8.27948e-164	1.41108e-162	-9.19095e-163	7.58994e-163	-3.7425e-163	-4.15468e-165	8.71707e-164	1.41403e-163	3.22261e-163	0
3.05992e-163	4.58504e-163	7.72328e-163	1.51715e-163	-2.5951e-163	-8.11614e-163	1.75764e-163	1.00596e-162	-3.22995e-164	3.44438e-164	-1.87342e-163	1.89936e-163	3.15034e-163	-4.72731e-163	-4.24506e-163	1.07673e-163	-7.73394e-163	1.43711e-162	-1.3198e-162	-5.00305e-163	9.90968e-163	-8.27948e-164	1.41108e-162	-9.19095e-163	7.58994e-163	-3.7425e-163	-4.15468e-165	8.71707e-164	1.41403e-163	3.22261e-163	0
3.05992e-163	4.58504e-163	7.72328e-163	1.51715e-163	-2.5951e-163	-8.11614e-163	1.75764e-163	1.00596e-162	-3.22995e-164	3.44438e-164	-1.87342e-163	1.89936e-163	3.15034e-163	-4.72731e-163	-4.24506e-163	1.07673e-163	-7.73394e-163	1.43711e-162	-1.3198e-162	-5.00305e-163	9.90968e-163	-8.27948e-164	1.41108e-162	-9.19095e-163	7.58994e-163	-3.7425e-163	-4.15468e-165	8.71707e-164	1.41403e-163	3.22261e-163	0
3.05992e-163	4.58504e-163	7.72328e-163	1.51715e-163	-2.5951e-163	-8.11614e-163	1.75764e-163	1.00596e-162	-3.22995e-164	3.44438e-164	-1.87342e-163	1.89936e-163	3.15034e-163	-4.72731e-163	-4.24506e-163	1.07673e-163	-7.73394e-163	1.43711e-162	-1.3198e-162	-5.00305e-163	9.90968e-163	-8.27948e-164	1.41108e-162	-9.19095e-163	7.58994e-163	-3.7425e-163	-4.15468e-165	8.71707e-164	1.41403e-163	3.22261e-163	0
3.05992e-163	4.58504e-163	7.72328e-163	1.51715e-163	-2.5951e-163	-8.11614e-163	1.75764e-163	1.00596e-162	-3.22995e-164	3.44438e-164	-1.87342e-163	1.89936e-163	3.15034e-163	-4.72731e-163	-4.24506e-163	1.07673e-163	-7.73394e-163	1.43711e-162	-1.3198e-162	-5.00305e-163	9.90968e-163	-8.27948e-164	1.41108e-162	-9.19095e-163	7.58994e-163	-3.7425e-163	-4.15468e-165	8.71707e-164	1.41403e-163	3.22261e-163	0
3.05992e-163	4.58504e-163	7.72328e-163	1.51715e-163	-2.5951e-163	-8.11614e-163	1.75764e-163	1.00596e-162	-3.22995e-164	3.44438e-164	-1.87342e-163	1.89936e-163	3.15034e-163	-4.72731e-163	-4.24506e-163	1.07673e-163	-7.73394e-163	1.43711e-162	-1.3198e-162	-5.00305e-163	9.90968e-163	-8.27948e-164	1.41108e-162	-9.19095e-163	7.58994e-163	-3.7425e-163	-4.15468e-165	8.71707e-164	1.41403e-163	3.22261e-163	0
3.05992e-163	4.58504e-163	7.72328e-163	1.51715e-163	-2.5951e-163	-8.11614e-163	1.75764e-163	1.00596e-162	-3.22995e-164	3.44438e-164	-1.87342e-163	1.89936e-163	3.15034e-163	-4.72731e-163	-4.24506e-163	1.07673e-163	-7.73394e-163	1.43711e-162	-1.3198e-162	-5.00305e-163	9.90968e-163	-8.27948e-164	1.41108e-162	-9.19095e-163	7.58994e-163	-3.7425e-163	-4.15468e-165	8.71707e-164	1.41403e-163	3.22261e-163	0
3.05992e-163	4.58504e-163	7.72328e-163	1.51715e-163	-2.5951e-163	-8.11614e-163	1.75764e-163	1.00596e-162	-3.22995e-164	3.44438e-164	-1.87342e-163	1.89936e-163	3.15034e-163	-4.72731e-163	-4.24506e-163	1.07673e-163	-7.73394e-163	1.43711e-162	-1.3198e-162	-5.00305e-163	9.90968e-163	-8.27948e-164	1.41108e-162	-9.19095e-163	7.58994e-163	-3.7425e-163	-4.15468e-165	8.71707e-164	1.41403e-163	3.22261e-163	0
3.05992e-163	4.58504e-163	7.72328e-163	1.51715e-163	-2.5951e-163	-8.11614e-163	1.75764e-163	1.00596e-162	-3.22995e-164	3.44438e-164	-1.87342e-163	1.89936e-163	3.15034e-163	-4.72731e-163	-4.24506e-163	1.07673e-163	-7.73394e-163	1.43711e-162	-1.3198e-162	-5.00305e-163	9.90968e-163	-8.27948e-164	1.41108e-162	-9.19095e-163	7.58994e-163	-3.7425e-163	-4.15468e-165	8.71707e-164	1.41403e-163	3.22261e-163	0
3.05992e-163	4.58504e-163	7.72328e-163	1.51715e-163	-2.5951e-163	-8.11614e-163	1.75764e-163	1.00596e-162	-3.22995e-164	3.44438e-164	-1.87342e-163	1.89936e-163	3.15034e-163	-4.72731e-163	-4.24506e-163	1.07673e-163	-7.73394e-163	1.43711e-162	-1.3198e-162	-5.00305e-163	9.90968e-163	-8.27948e-164	1.41108e-162	-9.19095e-163	7.58994e-163	-3.7425e-163	-4.15468e-165	8.71707e-164	1.41403e-163	3.22261e-163	0
3.05992e-163	4.58504e-163	7.72328e-163	1.51715e-163	-2.5951e-163	-8.11614e-163	1.75764e-163	1.00596e-162	-3.22995e-164	3.44438e-164	-1.87342e-163	1.89936e-163	3.15034e-163	-4.72731e-163	-4.24506e-163	1.07673e-163	-7.73394e-163	1.43711e-162	-1.3198e-162	-5.00305e-163	9.90968e-163	-8.27948e-164	1.41108e-162	-9.19095e-163	7.58994e-163	-3.7425e-163	-4.15468e-165	8.71707e-164	1.41403e-163	3.22261e-163	0
3.05992e-163	4.58504e-163	7.72328e-163	1.51715e-163	-2.5951e-163	-8.11614e-163	1.75764e-163	1.00596e-162	-3.22995e-164	3.44438e-164	-1.87342e-163	1.89936e-163	3.15034e-163	-4.72731e-163	-4.24506e-163	1.07673e-163	-7.73394e-163	1.43711e-162	-1.3198e-162	-5.00305e-163	9.90968e-163	-8.27948e-164	1.41108e-162	-9.19095e-163	7.58994e-163	-3.7425e-163	-4.15468e-165	8.71707e-164	1.41403e-163	3.22261e-163	0
3.05992e-163	4.58504e-163	7.72328e-163	1.51715e-163	-2.5951e-163	-8.11614e-163	1.75764e-163	1.00596e-162	-3.22995e-164	3.44438e-164	-1.87342e-163	1.89936e-163	3.15034e-163	-4.72731e-163	-4.24506e-163	1.07673e-163	-7.73394e-163	1.43711e-162	-1.3198e-162	-5.00305e-163	9.90968e-163	-8.27948e-164	1.41108e-162	-9.19095e-163	7.58994e-163	-3.7425e-163	-4.15468e-165	8.71707e-164	1.41403e-163	3.22261e-163	0
3.05992e-163	4.58504e-163	7.72328e-163	1.51715e-163	-2.5951e-163	-8.11614e-163	1.75764e-163	1.00596e-162	-3.22995e-164	3.44438e-164	-1.87342e-163	1.89936e-163	3.15034e-163	-4.72731e-163	-4.24506e-163	1.07673e-163	-7.73394e-163	1.43711e-162	-1.3198e-162	-5.00305e-163	9.90968e-163	-8.27948e-164	1.41108e-162	-9.19095e-163	7.58994e-163	-3.7425e-163	-4.15468e-165	8.71707e-164	1.41403e-163	3.22261e-163	0
3.05992e-163	4.58504e-163	7.72328e-163	1.51715e-163	-2.5951e-163	-8.11614e-163	1.75764e-163	1.00596e-162	-3.22995e-164	3.44438e-164	-1.87342e-163	1.89936e-163	3.15034e-163	-4.72731e-163	-4.24506e-163	1.07673e-163	-7.73394e-163	1.43711e-162	-1.3198e-162	-5.00305e-163	9.90968e-163	-8.27948e-164	1.41108e-162	-9.19095e-163	7.58994e-163	-3.7425e-163	-4.15468e-165	8.71707e-164	1.41403e-163	3.22261e-163	0
3.05992e-163	4.58504e-163	7.72328e-163	1.51715e-163	-2.5951e-163	-8.11614e-163	1.75764e-163	1.00596e-162	-3.22995e-164	3.44438e-164	-1.87342e-163	1.89936e-163	3.15034e-163	-4.72731e-163	-4.24506e-163	1.07673e-163	-7.73394e-163	1.43711e-162	-1.3198e-162	-5.00305e-163	9.90968e-163	-8.27948e-164	1.41108e-162	-9.19095e-163	7.58994e-163	-3.7425e-163	-4.15468e-165	8.71707e-164	1.41403e-163	3.22261e-163	0
3.05992e-163	4.58504e-163	7.72328e-163	1.51715e-163	-2.5951e-163	-8.11614e-163	1.75764e-163	1.00596e-162	-3.22995e-164	3.44438e-164	-1.87342e-163	1.89936e-163	3.15034e-163	-4.72731e-163	-4.24506e-163	1.07673e-163	-7.73394e-163	1.43711e-162	-1.3198e-162	-5.00305e-163	9.90968e-163	-8.27948e-164	1.41108e-162	-9.19095e-163	7.58994e-163	-3.7425e-163	-4.15468e-165	8.71707e-164	1.41403e-163	3.22261e-163	0
3.05992e-163	4.58504e-163	7.72328e-163	1.51715e-163	-2.5951e-163	-8.11614e-163	1.75764e-163	1.00596e-162	-3.22995e-164	3.44438e-164	-1.87342e-163	1.89936e-163	3.15034e-163	-4.72731e-163	-4.24506e-163	1.07673e-163	-7.73394e-163	1.43711e-162	-1.3198e-162	-5.00305e-163	9.90968e-163	-8.27948e-164	1.41108e-162	-9.19095e-163	7.58994e-163	-3.7425e-163	-4.15468e-165	8.71707e-164	1.41403e-163	3.22261e-163	0
3.05992e-163	4.58504e-163	7.72328e-163	1.51715e-163	-2.5951e-163	-8.11614e-163	1.75764e-163	1.00596e-162	-3.22995e-164	3.44438e-164	-1.87342e-163	1.89936e-163	3.15034e-163	-4.72731e-163	-4.24506e-163	1.07673e-163	-7.73394e-163	1.43711e-162	-1.3198e-162	-5.00305e-163	9.90968e-163	-8.27948e-164	1.41108e-162	-9.19095e-163	7.58994e-163	-3.7425e-163	-4.15468e-165	8.71707e-164	1.41403e-163	3.22261e-163	0
3.05992e-163	4.58504e-163	7.72328e-163	1.51715e-163	-2.5951e-163	-8.11614e-163	1.75764e-163	1.00596e-162	-3.22995e-164	3.44438e-164	-1.87342e-163	1.89936e-163	3.15034e-163	-4.72731e-163	-4.24506e-163	1.07673e-163	-7.73394e-163	1.43711e-162	-1.3198e-162	-5.00305e-163	9.90968e-163	-8.27948e-164	1.41108e-162	-9.19095e-163	7.58994e-163	-3.7425e-163	-4.15468e-165	8.71707e-164	1.41403e-163	3.22261e-163	0
3.05992e-163	4.58504e-163	7.72328e-163	1.51715e-163	-2.5951e-163	-8.11614e-163	1.75764e-163	1.00596e-162	-3.22995e-164	3.44438e-164	-1.87342e-163	1.89936e-163	3.15034e-163	-4.72731e-163	-4.24506e-163	1.07673e-163	-7.73394e-163	1.43711e-162	-1.3198e-162	-5.00305e-163	9.90968e-163	-8.27948e-164	1.41108e-162	-9.19095e-163	7.58994e-163	-3.7425e-163	-4.15468e-165	8.71707e-164	1.41403e-163	3.22261e-163	0
3.05992e-163	4.58504e-163	7.72328e-163	1.51715e-163	-2.5951e-163	-8.11614e-163	1.75764e-163	1.00596e-162	-3.22995e-164	3.44438e-164	-1.87342e-163	1.89936e-163	3.15034e-163	-4.72731e-163	-4.24506e-163	1.07673e-163	-7.73394e-163	1.43711e-162	-1.3198e-162	-5.00305e-163	9.90968e-163	-8.27948e-164	1.41108e-162	-9.19095e-163	7.58994e-163	-3.7425e-163	-4.15468e-165	8.71707e-164	1.41403e-163	3.22261e-163	0
3.05992e-163	4.58504e-163	7.72328e-163	1.51715e-163	-2.5951e-163	-8.11614e-163	1.75764e-163	1.00596e-162	-3.22995e-164	3.44438e-164	-1.87342e-163	1.89936e-163	3.15034e-163	-4.72731e-163	-4.24506e-163	1.07673e-163	-7.73394e-163	1.43711e-162	-1.3198e-162	-5.00305e-163	9.90968e-163	-8.27948e-164	1.41108e-162	-9.19095e-163	7.58994e-163	-3.7425e-163	-4.15468e-165	8.71707e-164	1.41403e-163	3.22261e-163	0
3.05992e-163	4.58504e-163	7.72328e-163	1.51715e-163	-2.5951e-163	-8.11614e-163	1.75764e-163	1.00596e-162	-3.22995e-164	3.44438e-164	-1.87342e-163	1.89936e-163	3.15034e-163	-4.72731e-163	-4.24506e-163	1.07673e-163	-7.73394e-163	1.43711e-162	-1.3198e-162	-5.00305e-163	9.90968e-163	-8.27948e-164	1.41108e-162	-9.19095e-163	7.58994e-163	-3.7425e-163	-4.15468e-165	8.71707e-164	1.41403e-163	3.22261e-163	0
3.05992e-163	4.58504e-163	7.72328e-163	1.51715e-163	-2.5951e-163	-8.11614e-163	1.75764e-163	1.00596e-162	-3.22995e-164	3.44438e-164	-1.87342e-163	1.89936e-163	3.15034e-163	-4.72731e-163	-4.24506e-163	1.07673e-163	-7.73394e-163	1.43711e-162	-1.3198e-162	-5.00305e-163	9.90968e-163	-8.27948e-164	1.41108e-162	-9.19095e-163	7.58994e-163	-3.7425e-163	-4.15468e-165	8.71707e-164	1.41403e-163	3.22261e-163	0
3.05992e-163	4.58504e-163	7.72328e-163	1.51715e-163	-2.5951e-163	-8.11614e-163	1.75764e-163	1.00596e-162	-3.22995e-164	3.44438e-164	-1.87342e-163	1.89936e-163	3.15034e-163	-4.72731e-163	-4.24506e-163	1.07673e-163	-7.73394e-163	1.43711e-162	-1.3198e-162	-5.00305e-163	9.90968e-163	-8.27948e-164	1.41108e-162	-9.19095e-163	7.58994e-163	-3.7425e-163	-4.15468e-165	8.71707e-164	1.41403e-163	3.22261e-163	0
3.05992e-163	4.58504e-163	7.72328e-163	1.51715e-163	-2.5951e-163	-8.11614e-163	1.75764e-163	1.00596e-162	-3.22995e-164	3.44438e-164	-1.87342e-163	1.89936e-163	3.15034e-163	-4.72731e-163	-4.24506e-163	1.07673e-163	-7.73394e-163	1.43711e-162	-1.3198e-162	-5.00305e-163	9.90968e-163	-8.27948e-164	1.41108e-162	-9.19095e-163	7.58994e-163	-3.7425e-163	-4.15468e-165	8.71707e-164	1.41403e-163	3.22261e-163	0
3.05992e-163	4.58504e-163	7.72328e-163	1.51715e-163	-2.5951e-163	-8.11614e-163	1.75764e-163	1.00596e-162	-3.22995e-164	3.44438e-164	-1.87342e-163	1.89936e-163	3.15034e-163	-4.72731e-163	-4.24506e-163	1.07673e-163	-7.73394e-163	1.43711e-162	-1.3198e-162	-5.00305e-163	9.90968e-163	-8.27948e-164	1.41108e-162	-9.19095e-163	7.58994e-163	-3.7425e-163	-4.15468e-165	8.71707e-164	1.41403e-163	3.22261e-163	0
3.05992e-163	4.58504e-163	7.72328e-163	1.51715e-163	-2.5951e-163	-8.11614e-163	1.75764e-163	1.00596e-162	-3.22995e-164	3.44438e-164	-1.87342e-163	1.89936e-163	3.15034e-163	-4.72731e-163	-4.24506e-163	1.07673e-163	-7.73394e-163	1.43711e-162	-1.3198e-162	-5.00305e-163	9.90968e-163	-8.27948e-164	1.41108e-162	-9.19095e-163	7.58994e-163	-3.7425e-163	-4.15468e-165	8.71707e-164	1.41403e-163	3.22261e-163	0
3.05992e-163	4.58504e-163	7.72328e-163	1.51715e-163	-2.5951e-163	-8.11614e-163	1.75764e-163	1.00596e-162	-3.22995e-164	3.44438e-164	-1.87342e-163	1.89936e-163	3.15034e-163	-4.72731e-163	-4.24506e-163	1.07673e-163	-7.73394e-163	1.43711e-162	-1.3198e-162	-5.00305e-163	9.90968e-163	-8.27948e-164	1.41108e-162	-9.19095e-163	7.58994e-163	-3.7425e-163	-4.15468e-165	8.71707e-164	1.41403e-163	3.22261e-163	0
3.05992e-163	4.58504e-163	7.72328e-163	1.51715e-163	-2.5951e-163	-8.11614e-163	1.75764e-163	1.00596e-162	-3.22995e-164	3.44438e-164	-1.87342e-163	1.89936e-163	3.15034e-163	-4.72731e-163	-4.24506e-163	1.07673e-163	-7.73394e-163	1.43711e-162	-1.3198e-162	-5.00305e-163	9.90968e-163	-8.27948e-164	1.41108e-162	-9.19095e-163	7.58994e-163	-3.7425e-163	-4.15468e-165	8.71707e-164	1.41403e-163	3.22261e-163	0
3.05992e-163	4.58504e-163	7.72328e-163	1.51715e-163	-2.5951e-163	-8.11614e-163	1.75764e-163	1.00596e-162	-3.22995e-164	3.44438e-164	-1.87342e-163	1.89936e-163	3.15034e-163	-4.72731e-163	-4.24506e-163	1.07673e-163	-7.73394e-163	1.43711e-162	-1.3198e-162	-5.00305e-163	9.90968e-163	-8.27948e-164	1.41108e-162	-9.19095e-163	7.58994e-163	-3.7425e-163	-4.15468e-165	8.71707e-164	1.41403e-163	3.22261e-163	0
3.05992e-163	4.58504e-163	7.72328e-163	1.51715e-163	-2.5951e-163	-8.11614e-163	1.75764e-163	1.00596e-162	-3.22995e-164	3.44438e-164	-1.87342e-163	1.89936e-163	3.15034e-163	-4.72731e-163	-4.24506e-163	1.07673e-163	-7.73394e-163	1.43711e-162	-1.3198e-162	-5.00305e-163	9.90968e-163	-8.27948e-164	1.41108e-162	-9.19095e-163	7.58994e-163	-3.7425e-163	-4.15468e-165	8.71707e-164	1.41403e-163	3.22261e-163	0
3.05992e-163	4.58504e-163	7.72328e-163	1.51715e-163	-2.5951e-163	-8.11614e-163	1.75764e-163	1.00596e-162	-3.22995e-164	3.44438e-164	-1.87342e-163	1.89936e-163	3.15034e-163	-4.72731e-163	-4.24506e-163	1.07673e-163	-7.73394e-163	1.43711e-162	-1.3198e-162	-5.00305e-163	9.90968e-163	-8.27948e-164	1.41108e-162	-9.19095e-163	7.58994e-163	-3.7425e-163	-4.15468e-165	8.71707e-164	1.41403e-163	3.22261e-163	0
3.05992e-163	4.58504e-163	7.72328e-163	1.51715e-163	-2.5951e-163	-8.11614e-163	1.75764e-163	1.00596e-162	-3.22995e-164	3.44438e-164	-1.87342e-163	1.89936e-163	3.15034e-163	-4.72731e-163	-4.24506e-163	1.07673e-163	-7.73394e-163	1.43711e-162	-1.3198e-162	-5.00305e-163	9.90968e-163	-8.27948e-164	1.41108e-162	-9.19095e-163	7.58994e-163	-3.7425e-163	-4.15468e-165	8.71707e-164	1.41403e-163	3.22261e-163	0
3.05992e-163	4.58504e-163	7.72328e-163	1.51715e-163	-2.5951e-163	-8.11614e-163	1.75764e-163	1.00596e-162	-3.22995e-164	3.44438e-164	-1.87342e-163	1.89936e-163	3.15034e-163	-4.72731e-163	-4.24506e-163	1.07673e-163	-7.73394e-163	1.43711e-162	-1.3198e-162	-5.00305e-163	9.90968e-163	-8.27948e-164	1.41108e-162	-9.19095e-163	7.58994e-163	-3.7425e-163	-4.15468e-165	8.71707e-164	1.41403e-163	3.22261e-163	0
3.05992e-163	4.58504e-163	7.72328e-163	1.51715e-163	-2.5951e-163	-8.11614e-163	1.75764e-163	1.00596e-162	-3.22995e-164	3.44438e-164	-1.87342e-163	1.89936e-163	3.15034e-163	-4.72731e-163	-4.24506e-163	1.07673e-163	-7.73394e-163	1.43711e-162	-1.3198e-162	-5.00305e-163	9.90968e-163	-8.27948e-164	1.41108e-162	-9.19095e-163	7.58994e-163	-3.7425e-163	-4.15468e-165	8.71707e-164	1.41403e-163	3.22261e-163	0
3.05992e-163	4.58504e-163	7.72328e-163	1.51715e-163	-2.5951e-163	-8.11614e-163	1.75764e-163	1.00596e-162	-3.22995e-164	3.44438e-164	-1.87342e-163	1.89936e-163	3.15034e-163	-4.72731e-163	-4.24506e-163	1.07673e-163	-7.73394e-163	1.43711e-162	-1.3198e-162	-5.00305e-163	9.90968e-163	-8.27948e-164	1.41108e-162	-9.19095e-163	7.58994e-163	-3.7425e-163	-4.15468e-165	8.71707e-164	1.41403e-163	3.22261e-163	0
3.05992e-163	4.58504e-163	7.72328e-163	1.51715e-163	-2.5951e-163	-8.11614e-163	1.75764e-163	1.00596e-162	-3.22995e-164	3.44438e-164	-1.87342e-163	1.89936e-163	3.15034e-163	-4.72731e-163	-4.24506e-163	1.07673e-163	-7.73394e-163	1.43711e-162	-1.3198e-162	-5.00305e-163	9.90968e-163	-8.27948e-164	1.41108e-162	-9.19095e-163	7.58994e-163	-3.7425e-163	-4.15468e-165	8.71707e-164	1.41403e-163	3.22261e-163	0
3.05992e-163	4.58504e-163	7.72328e-163	1.51715e-163	-2.5951e-163	-8.11614e-163	1.75764e-163	1.00596e-162	-3.22995e-164	3.44438e-164	-1.87342e-163	1.89936e-163	3.15034e-163	-4.72731e-163	-4.24506e-163	1.07673e-163	-7.73394e-163	1.43711e-162	-1.3198e-162	-5.00305e-163	9.90968e-163	-8.27948e-164	1.41108e-162	-9.19095e-163	7.58994e-163	-3.7425e-163	-4.15468e-165	8.71707e-164	1.41403e-163	3.22261e-163	0
3.05992e-163	4.58504e-163	7.72328e-163	1.51715e-163	-2.5951e-163	-8.11614e-163	1.75764e-163	1.00596e-162	-3.22995e-164	3.44438e-164	-1.87342e-163	1.89936e-163	3.15034e-163	-4.72731e-163	-4.24506e-163	1.07673e-163	-7.73394e-163	1.43711e-162	-1.3198e-162	-5.00305e-163	9.90968e-163	-8.27948e-164	1.41108e-162	-9.19095e-163	7.58994e-163	-3.7425e-163	-4.15468e-165	8.71707e-164	1.41403e-163	3.22261e-163	0
3.05992e-163	4.58504e-163	7.72328e-163	1.51715e-163	-2.5951e-163	-8.11614e-163	1.75764e-163	1.00596e-162	-3.22995e-164	3.44438e-164	-1.87342e-163	1.89936e-163	3.15034e-163	-4.72731e-163	-4.24506e-163	1.07673e-163	-7.73394e-163	1.43711e-162	-1.3198e-162	-5.00305e-163	9.90968e-163	-8.27948e-164	1.41108e-162	-9.19095e-163	7.58994e-163	-3.7425e-163	-4.15468e-165	8.71707e-164	1.41403e-163	3.22261e-163	0
3.05992e-163	4.58504e-163	7.72328e-163	1.51715e-163	-2.5951e-163	-8.11614e-163	1.75764e-163	1.00596e-162	-3.22995e-164	3.44438e-164	-1.87342e-163	1.89936e-163	3.15034e-163	-4.72731e-163	-4.24506e-163	1.07673e-163	-7.73394e-163	1.43711e-162	-1.3198e-162	-5.00305e-163	9.90968e-163	-8.27948e-164	1.41108e-162	-9.19095e-163	7.58994e-163	-3.7425e-163	-4.15468e-165	8.71707e-164	1.41403e-163	3.22261e-163	0
3.05992e-163	4.58504e-163	7.72328e-163	1.51715e-163	-2.5951e-163	-8.11614e-163	1.75764e-163	1.00596e-162	-3.22995e-164	3.44438e-164	-1.87342e-163	1.89936e-163	3.15034e-163	-4.72731e-163	-4.24506e-163	1.07673e-163	-7.73394e-163	1.43711e-162	-1.3198e-162	-5.00305e-163	9.90968e-163	-8.27948e-164	1.41108e-162	-9.19095e-163	7.58994e-163	-3.7425e-163	-4.15468e-165	8.71707e-164	1.41403e-163	3.22261e-163	0
3.05992e-163	4.58504e-163	7.72328e-163	1.51715e-163	-2.5951e-163	-8.11614e-163	1.75764e-163	1.00596e-162	-3.22995e-164	3.44438e-164	-1.87342e-163	1.89936e-163	3.15034e-163	-4.72731e-163	-4.24506e-163	1.07673e-163	-7.73394e-163	1.43711e-162	-1.3198e-162	-5.00305e-163	9.90968e-163	-8.27948e-164	1.41108e-162	-9.19095e-163	7.58994e-163	-3.7425e-163	-4.15468e-165	8.71707e-164	1.41403e-163	3.22261e-163	0
3.05992e-163	4.58504e-163	7.72328e-163	1.51715e-163	-2.5951e-163	-8.11614e-163	1.75764e-163	1.00596e-162	-3.22995e-164	3.44438e-164	-1.87342e-163	1.89936e-163	3.15034e-163	-4.72731e-163	-4.24506e-163	1.07673e-163	-7.73394e-163	1.43711e-162	-1.3198e-162	-5.00305e-163	9.90968e-163	-8.27948e-164	1.41108e-162	-9.19095e-163	7.58994e-163	-3.7425e-163	-4.15468e-165	8.71707e-164	1.41403e-163	3.22261e-163	0
3.05992e-163	4.58504e-163	7.72328e-163	1.51715e-163	-2.5951e-163	-8.11614e-163	1.75764e-163	1.00596e-162	-3.22995e-164	3.44438e-164	-1.87342e-163	1.89936e-163	3.15034e-163	-4.72731e-163	-4.24506e-163	1.07673e-163	-7.73394e-163	1.43711e-162	-1.3198e-162	-5.00305e-163	9.90968e-163	-8.27948e-164	1.41108e-162	-9.19095e-163	7.58994e-163	-3.7425e-163	-4.15468e-165	8.71707e-164	1.41403e-163	3.22261e-163	0
3.05992e-163	4.58504e-163	7.72328e-163	1.51715e-163	-2.5951e-163	-8.11614e-163	1.75764e-163	1.00596e-162	-3.22995e-164	3.44438e-164	-1.87342e-163	1.89936e-163	3.15034e-163	-4.72731e-163	-4.24506e-163	1.07673e-163	-7.73394e-163	1.43711e-162	-1.3198e-162	-5.00305e-163	9.90968e-163	-8.27948e-164	1.41108e-162	-9.19095e-163	7.58994e-163	-3.7425e-163	-4.15468e-165	8.71707e-164	1.41403e-163	3.22261e-163	0
3.05992e-163	4.58504e-163	7.72328e-163	1.51715e-163	-2.5951e-163	-8.11614e-163	1.75764e-163	1.00596e-162	-3.22995e-164	3.44438e-164	-1.87342e-163	1.89936e-163	3.15034e-163	-4.72731e-163	-4.24506e-163	1.07673e-163	-7.73394e-163	1.43711e-162	-1.3198e-162	-5.00305e-163	9.90968e-163	-8.27948e-164	1.41108e-162	-9.19095e-163	7.58994e-163	-3.7425e-163	-4.15468e-165	8.71707e-164	1.41403e-163	3.22261e-163	0
3.05992e-163	4.58504e-163	7.72328e-163	1.51715e-163	-2.5951e-163	-8.11614e-163	1.75764e-163	1.00596e-162	-3.22995e-164	3.44438e-164	-1.87342e-163	1.89936e-163	3.15034e-163	-4.72731e-163	-4.24506e-163	1.07673e-163	-7.73394e-163	1.43711e-162	-1.3198e-162	-5.00305e-163	9.90968e-163	-8.27948e-164	1.41108e-162	-9.19095e-163	7.58994e-163	-3.7425e-163	-4.15468e-165	8.71707e-164	1.41403e-163	3.22261e-163	0
3.05992e-163	4.58504e-163	7.72328e-163	1.51715e-163	-2.5951e-163	-8.11614e-163	1.75764e-163	1.00596e-162	-3.22995e-164	3.44438e-164	-1.87342e-163	1.89936e-163	3.15034e-163	-4.72731e-163	-4.24506e-163	1.07673e-163	-7.73394e-163	1.43711e-162	-1.3198e-162	-5.00305e-163	9.90968e-163	-8.27948e-164	1.41108e-162	-9.19095e-163	7.58994e-163	-3.7425e-163	-4.15468e-165	8.71707e-164	1.41403e-163	3.22261e-163	0
3.05992e-163	4.58504e-163	7.72328e-163	1.51715e-163	-2.5951e-163	-8.11614e-163	1.75764e-163	1.00596e-162	-3.22995e-164	3.44438e-164	-1.87342e-163	1.89936e-163	3.15034e-163	-4.72731e-163	-4.24506e-163	1.07673e-163	-7.73394e-163	1.43711e-162	-1.3198e-162	-5.00305e-163	9.90968e-163	-8.27948e-164	1.41108e-162	-9.19095e-163	7.58994e-163	-3.7425e-163	-4.15468e-165	8.71707e-164	1.41403e-163	3.22261e-163	0
3.05992e-163	4.58504e-163	7.72328e-163	1.51715e-163	-2.5951e-163	-8.11614e-163	1.75764e-163	1.00596e-162	-3.22995e-164	3.44438e-164	-1.87342e-163	1.89936e-163	3.15034e-163	-4.72731e-163	-4.24506e-163	1.07673e-163	-7.73394e-163	1.43711e-162	-1.3198e-162	-5.00305e-163	9.90968e-163	-8.27948e-164	1.41108e-162	-9.19095e-163	7.58994e-163	-3.7425e-163	-4.15468e-165	8.71707e-164	1.41403e-163	3.22261e-163	0
3.05992e-163	4.58504e-163	7.72328e-163	1.51715e-163	-2.5951e-163	-8.11614e-163	1.75764e-163	1.00596e-162	-3.22995e-164	3.44438e-164	-1.87342e-163	1.89936e-163	3.15034e-163	-4.72731e-163	-4.24506e-163	1.07673e-163	-7.73394e-163	1.43711e-162	-1.3198e-162	-5.00305e-163	9.90968e-163	-8.27948e-164	1.41108e-162	-9.19095e-163	7.58994e-163	-3.7425e-163	-4.15468e-165	8.71707e-164	1.41403e-163	3.22261e-163	0
3.05992e-163	4.58504e-163	7.72328e-163	1.51715e-163	-2.5951e-163	-8.11614e-163	1.75764e-163	1.00596e-162	-3.22995e-164	3.44438e-164	-1.87342e-163	1.89936e-163	3.15034e-163	-4.72731e-163	-4.24506e-163	1.07673e-163	-7.73394e-163	1.43711e-162	-1.3198e-162	-5.00305e-163	9.90968e-163	-8.27948e-164	1.41108e-162	-9.19095e-163	7.58994e-163	-3.7425e-163	-4.15468e-165	8.71707e-164	1.41403e-163	3.22261e-163	0
3.05992e-163	4.58504e-163	7.72328e-163	1.51715e-163	-2.5951e-163	-8.11614e-163	1.75764e-163	1.00596e-162	-3.22995e-164	3.44438e-164	-1.87342e-163	1.89936e-163	3.15034e-163	-4.72731e-163	-4.24506e-163	1.07673e-163	-7.73394e-163	1.43711e-162	-1.3198e-162	-5.00305e-163	9.90968e-163	-8.27948e-164	1.41108e-162	-9.19095e-163	7.58994e-163	-3.7425e-163	-4.15468e-165	8.71707e-164	1.41403e-163	3.22261e-163	0
3.05992e-163	4.58504e-163	7.72328e-163	1.51715e-163	-2.5951e-163	-8.11614e-163	1.75764e-163	1.00596e-162	-3.22995e-164	3.44438e-164	-1.87342e-163	1.89936e-163	3.15034e-163	-4.72731e-163	-4.24506e-163	1.07673e-163	-7.73394e-163	1.43711e-162	-1.3198e-162	-5.00305e-163	9.90968e-163	-8.27948e-164	1.41108e-162	-9.19095e-163	7.58994e-163	-3.7425e-163	-4.15468e-165	8.71707e-164	1.41403e-163	3.22261e-163	0
3.05992e-163	4.58504e-163	7.72328e-163	1.51715e-163	-2.5951e-163	-8.11614e-163	1.75764e-163	1.00596e-162	-3.22995e-164	3.44438e-164	-1.87342e-163	1.89936e-163	3.15034e-163	-4.72731e-163	-4.24506e-163	1.07673e-163	-7.73394e-163	1.43711e-162	-1.3198e-162	-5.00305e-163	9.90968e-163	-8.27948e-164	1.41108e-162	-9.19095e-163	7.58994e-163	-3.7425e-163	-4.15468e-165	8.71707e-164	1.41403e-163	3.22261e-163	0
3.05992e-163	4.58504e-163	7.72328e-163	1.51715e-163	-2.5951e-163	-8.11614e-163	1.75764e-163	1.00596e-162	-3.22995e-164	3.44438e-164	-1.87342e-163	1.89936e-163	3.15034e-163	-4.72731e-163	-4.24506e-163	1.07673e-163	-7.73394e-163	1.43711e-162	-1.3198e-162	-5.00305e-163	9.90968e-163	-8.27948e-164	1.41108e-162	-9.19095e-163	7.58994e-163	-3.7425e-163	-4.15468e-165	8.71707e-164	1.41403e-163	3.22261e-163	0
3.05992e-163	4.58504e-163	7.72328e-163	1.51715e-163	-2.5951e-163	-8.11614e-163	1.75764e-163	1.00596e-162	-3.22995e-164	3.44438e-164	-1.87342e-163	1.89936e-163	3.15034e-163	-4.72731e-163	-4.24506e-163	1.07673e-163	-7.73394e-163	1.43711e-162	-1.3198e-162	-5.00305e-163	9.90968e-163	-8.27948e-164	1.41108e-162	-9.19095e-163	7.58994e-163	-3.7425e-163	-4.15468e-165	8.71707e-164	1.41403e-163	3.22261e-163	0
3.05992e-163	4.58504e-163	7.72328e-163	1.51715e-163	-2.5951e-163	-8.11614e-163	1.75764e-163	1.00596e-162	-3.22995e-164	3.44438e-164	-1.87342e-163	1.89936e-163	3.15034e-163	-4.72731e-163	-4.24506e-163	1.07673e-163	-7.73394e-163	1.43711e-162	-1.3198e-162	-5.00305e-163	9.90968e-163	-8.27948e-164	1.41108e-162	-9.19095e-163	7.58994e-163	-3.7425e-163	-4.15468e-165	8.71707e-164	1.41403e-163	3.22261e-163	0
3.05992e-163	4.58504e-163	7.72328e-163	1.51715e-163	-2.5951e-163	-8.11614e-163	1.75764e-163	1.00596e-162	-3.22995e-164	3.44438e-164	-1.87342e-163	1.89936e-163	3.15034e-163	-4.72731e-163	-4.24506e-163	1.07673e-163	-7.73394e-163	1.43711e-162	-1.3198e-162	-5.00305e-163	9.90968e-163	-8.27948e-164	1.41108e-162	-9.19095e-163	7.58994e-163	-3.7425e-163	-4.15468e-165	8.71707e-164	1.41403e-163	3.22261e-163	0
3.05992e-163	4.58504e-163	7.72328e-163	1.51715e-163	-2.5951e-163	-8.11614e-163	1.75764e-163	1.00596e-162	-3.22995e-164	3.44438e-164	-1.87342e-163	1.89936e-163	3.15034e-163	-4.72731e-163	-4.24506e-163	1.07673e-163	-7.73394e-163	1.43711e-162	-1.3198e-162	-5.00305e-163	9.90968e-163	-8.27948e-164	1.41108e-162	-9.19095e-163	7.58994e-163	-3.7425e-163	-4.15468e-165	8.71707e-164	1.41403e-163	3.22261e-163	0
3.05992e-163	4.58504e-163	7.72328e-163	1.51715e-163	-2.5951e-163	-8.11614e-163	1.75764e-163	1.00596e-162	-3.22995e-164	3.44438e-164	-1.87342e-163	1.89936e-163	3.15034e-163	-4.72731e-163	-4.24506e-163	1.07673e-163	-7.73394e-163	1.43711e-162	-1.3198e-162	-5.00305e-163	9.90968e-163	-8.27948e-164	1.41108e-162	-9.19095e-163	7.58994e-163	-3.7425e-163	-4.15468e-165	8.71707e-164	1.41403e-163	3.22261e-163	0
3.05992e-163	4.58504e-163	7.72328e-163	1.51715e-163	-2.5951e-163	-8.11614e-163	1.75764e-163	1.00596e-162	-3.22995e-164	3.44438e-164	-1.87342e-163	1.89936e-163	3.15034e-163	-4.72731e-163	-4.24506e-163	1.07673e-163	-7.73394e-163	1.43711e-162	-1.3198e-162	-5.00305e-163	9.90968e-163	-8.27948e-164	1.41108e-162	-9.19095e-163	7.58994e-163	-3.7425e-163	-4.15468e-165	8.71707e-164	1.41403e-163	3.22261e-163	0
3.05992e-163	4.58504e-163	7.72328e-163	1.51715e-163	-2.5951e-163	-8.11614e-163	1.75764e-163	1.00596e-162	-3.22995e-164	3.44438e-164	-1.87342e-163	1.89936e-163	3.15034e-163	-4.72731e-163	-4.24506e-163	1.07673e-163	-7.73394e-163	1.43711e-162	-1.3198e-162	-5.00305e-163	9.90968e-163	-8.27948e-164	1.41108e-162	-9.19095e-163	7.58994e-163	-3.7425e-163	-4.15468e-165	8.71707e-164	1.41403e-163	3.22261e-163	0
3.05992e-163	4.58504e-163	7.72328e-163	1.51715e-163	-2.5951e-163	-8.11614e-163	1.75764e-163	1.00596e-162	-3.22995e-164	3.44438e-164	-1.87342e-163	1.89936e-163	3.15034e-163	-4.72731e-163	-4.24506e-163	1.07673e-163	-7.73394e-163	1.43711e-162	-1.3198e-162	-5.00305e-163	9.90968e-163	-8.27948e-164	1.41108e-162	-9.19095e-163	7.58994e-163	-3.7425e-163	-4.15468e-165	8.71707e-164	1.41403e-163	3.22261e-163	0
3.05992e-163	4.58504e-163	7.72328e-163	1.51715e-163	-2.5951e-163	-8.11614e-163	1.75764e-163	1.00596e-162	-3.22995e-164	3.44438e-164	-1.87342e-163	1.89936e-163	3.15034e-163	-4.72731e-163	-4.24506e-163	1.07673e-163	-7.73394e-163	1.43711e-162	-1.3198e-162	-5.00305e-163	9.90968e-163	-8.27948e-164	1.41108e-162	-9.19095e-163	7.58994e-163	-3.7425e-163	-4.15468e-165	8.71707e-164	1.41403e-163	3.22261e-163	0
3.05992e-163	4.58504e-163	7.72328e-163	1.51715e-163	-2.5951e-163	-8.11614e-163	1.75764e-163	1.00596e-162	-3.22995e-164	3.44438e-164	-1.87342e-163	1.89936e-163	3.15034e-163	-4.72731e-163	-4.24506e-163	1.07673e-163	-7.73394e-163	1.43711e-162	-1.3198e-162	-5.00305e-163	9.90968e-163	-8.27948e-164	1.41108e-162	-9.19095e-163	7.58994e-163	-3.7425e-163	-4.15468e-165	8.71707e-164	1.41403e-163	3.22261e-163	0
3.05992e-163	4.58504e-163	7.72328e-163	1.51715e-163	-2.5951e-163	-8.11614e-163	1.75764e-163	1.00596e-162	-3.22995e-164	3.44438e-164	-1.87342e-163	1.89936e-163	3.15034e-163	-4.72731e-163	-4.24506e-163	1.07673e-163	-7.73394e-163	1.43711e-162	-1.3198e-162	-5.00305e-163	9.90968e-163	-8.27948e-164	1.41108e-162	-9.19095e-163	7.58994e-163	-3.7425e-163	-4.15468e-165	8.71707e-164	1.41403e-163	3.22261e-163	0
3.05992e-163	4.58504e-163	7.72328e-163	1.51715e-163	-2.5951e-163	-8.11614e-163	1.75764e-163	1.00596e-162	-3.22995e-164	3.44438e-164	-1.87342e-163	1.89936e-163	3.15034e-163	-4.72731e-163	-4.24506e-163	1.07673e-163	-7.73394e-163	1.43711e-162	-1.3198e-162	-5.00305e-163	9.90968e-163	-8.27948e-164	1.41108e-162	-9.19095e-163	7.58994e-163	-3.7425e-163	-4.15468e-165	8.71707e-164	1.41403e-163	3.22261e-163	0
3.05992e-163	4.58504e-163	7.72328e-163	1.51715e-163	-2.5951e-163	-8.11614e-163	1.75764e-163	1.00596e-162	-3.22995e-164	3.44438e-164	-1.87342e-163	1.89936e-163	3.15034e-163	-4.72731e-163	-4.24506e-163	1.07673e-163	-7.73394e-163	1.43711e-162	-1.3198e-162	-5.00305e-163	9.90968e-163	-8.27948e-164	1.41108e-162	-9.19095e-163	7.58994e-163	-3.7425e-163	-4.15468e-165	8.71707e-164	1.41403e-163	3.22261e-163	0
3.05992e-163	4.58504e-163	7.72328e-163	1.51715e-163	-2.5951e-163	-8.11614e-163	1.75764e-163	1.00596e-162	-3.22995e-164	3.44438e-164	-1.87342e-163	1.89936e-163	3.15034e-163	-4.72731e-163	-4.24506e-163	1.07673e-163	-7.73394e-163	1.43711e-162	-1.3198e-162	-5.00305e-163	9.90968e-163	-8.27948e-164	1.41108e-162	-9.19095e-163	7.58994e-163	-3.7425e-163	-4.15468e-165	8.71707e-164	1.41403e-163	3.22261e-163	0
3.05992e-163	4.58504e-163	7.72328e-163	1.51715e-163	-2.5951e-163	-8.11614e-163	1.75764e-163	1.00596e-162	-3.22995e-164	3.44438e-164	-1.87342e-163	1.89936e-163	3.15034e-163	-4.72731e-163	-4.24506e-163	1.07673e-163	-7.73394e-163	1.43711e-162	-1.3198e-162	-5.00305e-163	9.90968e-163	-8.27948e-164	1.41108e-162	-9.19095e-163	7.58994e-163	-3.7425e-163	-4.15468e-165	8.71707e-164	1.41403e-163	3.22261e-163	0
3.05992e-163	4.58504e-163	7.72328e-163	1.51715e-163	-2.5951e-163	-8.11614e-163	1.75764e-163	1.00596e-162	-3.22995e-164	3.44438e-164	-1.87342e-163	1.89936e-163	3.15034e-163	-4.72731e-163	-4.24506e-163	1.07673e-163	-7.73394e-163	1.43711e-162	-1.3198e-162	-5.00305e-163	9.90968e-163	-8.27948e-164	1.41108e-162	-9.19095e-163	7.58994e-163	-3.7425e-163	-4.15468e-165	8.71707e-164	1.41403e-163	3.22261e-163	0
3.05992e-163	4.58504e-163	7.72328e-163	1.51715e-163	-2.5951e-163	-8.11614e-163	1.75764e-163	1.00596e-162	-3.22995e-164	3.44438e-164	-1.87342e-163	1.89936e-163	3.15034e-163	-4.72731e-163	-4.24506e-163	1.07673e-163	-7.73394e-163	1.43711e-162	-1.3198e-162	-5.00305e-163	9.90968e-163	-8.27948e-164	1.41108e-162	-9.19095e-163	7.58994e-163	-3.7425e-163	-4.15468e-165	8.71707e-164	1.41403e-163	3.22261e-163	0
3.05992e-163	4.58504e-163	7.72328e-163	1.51715e-163	-2.5951e-163	-8.11614e-163	1.75764e-163	1.00596e-162	-3.22995e-164	3.44438e-164	-1.87342e-163	1.89936e-163	3.15034e-163	-4.72731e-163	-4.24506e-163	1.07673e-163	-7.73394e-163	1.43711e-162	-1.3198e-162	-5.00305e-163	9.90968e-163	-8.27948e-164	1.41108e-162	-9.19095e-163	7.58994e-163	-3.7425e-163	-4.15468e-165	8.71707e-164	1.41403e-163	3.22261e-163	0
3.05992e-163	4.58504e-163	7.72328e-163	1.51715e-163	-2.5951e-163	-8.11614e-163	1.75764e-163	1.00596e-162	-3.22995e-164	3.44438e-164	-1.87342e-163	1.89936e-163	3.15034e-163	-4.72731e-163	-4.24506e-163	1.07673e-163	-7.73394e-163	1.43711e-162	-1.3198e-162	-5.00305e-163	9.90968e-163	-8.27948e-164	1.41108e-162	-9.19095e-163	7.58994e-163	-3.7425e-163	-4.15468e-165	8.71707e-164	1.41403e-163	3.22261e-163	0
3.05992e-163	4.58504e-163	7.72328e-163	1.51715e-163	-2.5951e-163	-8.11614e-163	1.75764e-163	1.00596e-162	-3.22995e-164	3.44438e-164	-1.87342e-163	1.89936e-163	3.15034e-163	-4.72731e-163	-4.24506e-163	1.07673e-163	-7.73394e-163	1.43711e-162	-1.3198e-162	-5.00305e-163	9.90968e-163	-8.27948e-164	1.41108e-162	-9.19095e-163	7.58994e-163	-3.7425e-163	-4.15468e-165	8.71707e-164	1.41403e-163	3.22261e-163	0
3.05992e-163	4.58504e-163	7.72328e-163	1.51715e-163	-2.5951e-163	-8.11614e-163	1.75764e-163	1.00596e-162	-3.22995e-164	3.44438e-164	-1.87342e-163	1.89936e-163	3.15034e-163	-4.72731e-163	-4.24506e-163	1.07673e-163	-7.73394e-163	1.43711e-162	-1.3198e-162	-5.00305e-163	9.90968e-163	-8.27948e-164	1.41108e-162	-9.19095e-163	7.58994e-163	-3.7425e-163	-4.15468e-165	8.71707e-164	1.41403e-163	3.22261e-163	0
3.05992e-163	4.58504e-163	7.72328e-163	1.51715e-163	-2.5951e-163	-8.11614e-163	1.75764e-163	1.00596e-162	-3.22995e-164	3.44438e-164	-1.87342e-163	1.89936e-163	3.15034e-163	-4.72731e-163	-4.24506e-163	1.07673e-163	-7.73394e-163	1.43711e-162	-1.3198e-162	-5.00305e-163	9.90968e-163	-8.27948e-164	1.41108e-162	-9.19095e-163	7.58994e-163	-3.7425e-163	-4.15468e-165	8.71707e-164	1.41403e-163	3.22261e-163	0
3.05992e-163	4.58504e-163	7.72328e-163	1.51715e-163	-2.5951e-163	-8.11614e-163	1.75764e-163	1.00596e-162	-3.22995e-164	3.44438e-164	-1.87342e-163	1.89936e-163	3.15034e-163	-4.72731e-163	-4.24506e-163	1.07673e-163	-7.73394e-163	1.43711e-162	-1.3198e-162	-5.00305e-163	9.90968e-163	-8.27948e-164	1.41108e-162	-9.19095e-163	7.58994e-163	-3.7425e-163	-4.15468e-165	8.71707e-164	1.41403e-163	3.22261e-163	0
3.05992e-163	4.58504e-163	7.72328e-163	1.51715e-163	-2.5951e-163	-8.11614e-163	1.75764e-163	1.00596e-162	-3.22995e-164	3.44438e-164	-1.87342e-163	1.89936e-163	3.15034e-163	-4.72731e-163	-4.24506e-163	1.07673e-163	-7.73394e-163	1.43711e-162	-1.3198e-162	-5.00305e-163	9.90968e-163	-8.27948e-164	1.41108e-162	-9.19095e-163	7.58994e-163	-3.7425e-163	-4.15468e-165	8.71707e-164	1.41403e-163	3.22261e-163	0
3.05992e-163	4.58504e-163	7.72328e-163	1.51715e-163	-2.5951e-163	-8.11614e-163	1.75764e-163	1.00596e-162	-3.22995e-164	3.44438e-164	-1.87342e-163	1.89936e-163	3.15034e-163	-4.72731e-163	-4.24506e-163	1.07673e-163	-7.73394e-163	1.43711e-162	-1.3198e-162	-5.00305e-163	9.90968e-163	-8.27948e-164	1.41108e-162	-9.19095e-163	7.58994e-163	-3.7425e-163	-4.15468e-165	8.71707e-164	1.41403e-163	3.22261e-163	0
3.05992e-163	4.58504e-163	7.72328e-163	1.51715e-163	-2.5951e-163	-8.11614e-163	1.75764e-163	1.00596e-162	-3.22995e-164	3.44438e-164	-1.87342e-163	1.89936e-163	3.15034e-163	-4.72731e-163	-4.24506e-163	1.07673e-163	-7.73394e-163	1.43711e-162	-1.3198e-162	-5.00305e-163	9.90968e-163	-8.27948e-164	1.41108e-162	-9.19095e-163	7.58994e-163	-3.7425e-163	-4.15468e-165	8.71707e-164	1.41403e-163	3.22261e-163	0
3.05992e-163	4.58504e-163	7.72328e-163	1.51715e-163	-2.5951e-163	-8.11614e-163	1.75764e-163	1.00596e-162	-3.22995e-164	3.44438e-164	-1.87342e-163	1.89936e-163	3.15034e-163	-4.72731e-163	-4.24506e-163	1.07673e-163	-7.73394e-163	1.43711e-162	-1.3198e-162	-5.00305e-163	9.90968e-163	-8.27948e-164	1.41108e-162	-9.19095e-163	7.58994e-163	-3.7425e-163	-4.15468e-165	8.71707e-164	1.41403e-163	3.22261e-163	0
3.05992e-163	4.58504e-163	7.72328e-163	1.51715e-163	-2.5951e-163	-8.11614e-163	1.75764e-163	1.00596e-162	-3.22995e-164	3.44438e-164	-1.87342e-163	1.89936e-163	3.15034e-163	-4.72731e-163	-4.24506e-163	1.07673e-163	-7.73394e-163	1.43711e-162	-1.3198e-162	-5.00305e-163	9.90968e-163	-8.27948e-164	1.41108e-162	-9.19095e-163	7.58994e-163	-3.7425e-163	-4.15468e-165	8.71707e-164	1.41403e-163	3.22261e-163	0
3.05992e-163	4.58504e-163	7.72328e-163	1.51715e-163	-2.5951e-163	-8.11614e-163	1.75764e-163	1.00596e-162	-3.22995e-164	3.44438e-164	-1.87342e-163	1.89936e-163	3.15034e-163	-4.72731e-163	-4.24506e-163	1.07673e-163	-7.73394e-163	1.43711e-162	-1.3198e-162	-5.00305e-163	9.90968e-163	-8.27948e-164	1.41108e-162	-9.19095e-163	7.58994e-163	-3.7425e-163	-4.15468e-165	8.71707e-164	1.41403e-163	3.22261e-163	0
3.05992e-163	4.58504e-163	7.72328e-163	1.51715e-163	-2.5951e-163	-8.11614e-163	1.75764e-163	1.00596e-162	-3.22995e-164	3.44438e-164	-1.87342e-163	1.89936e-163	3.15034e-163	-4.72731e-163	-4.24506e-163	1.07673e-163	-7.73394e-163	1.43711e-162	-1.3198e-162	-5.00305e-163	9.90968e-163	-8.27948e-164	1.41108e-162	-9.19095e-163	7.58994e-163	-3.7425e-163	-4.15468e-165	8.71707e-164	1.41403e-163	3.22261e-163	0
3.05992e-163	4.58504e-163	7.72328e-163	1.51715e-163	-2.5951e-163	-8.11614e-163	1.75764e-163	1.00596e-162	-3.22995e-164	3.44438e-164	-1.87342e-163	1.89936e-163	3.15034e-163	-4.72731e-163	-4.24506e-163	1.07673e-163	-7.73394e-163	1.43711e-162	-1.3198e-162	-5.00305e-163	9.90968e-163	-8.27948e-164	1.41108e-162	-9.19095e-163	7.58994e-163	-3.7425e-163	-4.15468e-165	8.71707e-164	1.41403e-163	3.22261e-163	0
3.05992e-163	4.58504e-163	7.72328e-163	1.51715e-163	-2.5951e-163	-8.11614e-163	1.75764e-163	1.00596e-162	-3.22995e-164	3.44438e-164	-1.87342e-163	1.89936e-163	3.15034e-163	-4.72731e-163	-4.24506e-163	1.07673e-163	-7.73394e-163	1.43711e-162	-1.3198e-162	-5.00305e-163	9.90968e-163	-8.27948e-164	1.41108e-162	-9.19095e-163	7.58994e-163	-3.7425e-163	-4.15468e-165	8.71707e-164	1.41403e-163	3.22261e-163	0
3.05992e-163	4.58504e-163	7.72328e-163	1.51715e-163	-2.5951e-163	-8.11614e-163	1.75764e-163	1.00596e-162	-3.22995e-164	3.44438e-164	-1.87342e-163	1.89936e-163	3.15034e-163	-4.72731e-163	-4.24506e-163	1.07673e-163	-7.73394e-163	1.43711e-162	-1.3198e-162	-5.00305e-163	9.90968e-163	-8.27948e-164	1.41108e-162	-9.19095e-163	7.58994e-163	-3.7425e-163	-4.15468e-165	8.71707e-164	1.41403e-163	3.22261e-163	0
3.05992e-163	4.58504e-163	7.72328e-163	1.51715e-163	-2.5951e-163	-8.11614e-163	1.75764e-163	1.00596e-162	-3.22995e-164	3.44438e-164	-1.87342e-163	1.89936e-163	3.15034e-163	-4.72731e-163	-4.24506e-163	1.07673e-163	-7.73394e-163	1.43711e-162	-1.3198e-162	-5.00305e-163	9.90968e-163	-8.27948e-164	1.41108e-162	-9.19095e-163	7.58994e-163	-3.7425e-163	-4.15468e-165	8.71707e-164	1.41403e-163	3.22261e-163	0
3.05992e-163	4.58504e-163	7.72328e-163	1.51715e-163	-2.5951e-163	-8.11614e-163	1.75764e-163	1.00596e-162	-3.22995e-164	3.44438e-164	-1.87342e-163	1.89936e-163	3.15034e-163	-4.72731e-163	-4.24506e-163	1.07673e-163	-7.73394e-163	1.43711e-162	-1.3198e-162	-5.00305e-163	9.90968e-163	-8.27948e-164	1.41108e-162	-9.19095e-163	7.58994e-163	-3.7425e-163	-4.15468e-165	8.71707e-164	1.41403e-163	3.22261e-163	0
3.05992e-163	4.58504e-163	7.72328e-163	1.51715e-163	-2.5951e-163	-8.11614e-163	1.75764e-163	1.00596e-162	-3.22995e-164	3.44438e-164	-1.87342e-163	1.89936e-163	3.15034e-163	-4.72731e-163	-4.24506e-163	1.07673e-163	-7.73394e-163	1.43711e-162	-1.3198e-162	-5.00305e-163	9.90968e-163	-8.27948e-164	1.41108e-162	-9.19095e-163	7.58994e-163	-3.7425e-163	-4.15468e-165	8.71707e-164	1.41403e-163	3.22261e-163	0
3.05992e-163	4.58504e-163	7.72328e-163	1.51715e-163	-2.5951e-163	-8.11614e-163	1.75764e-163	1.00596e-162	-3.22995e-164	3.44438e-164	-1.87342e-163	1.89936e-163	3.15034e-163	-4.72731e-163	-4.24506e-163	1.07673e-163	-7.73394e-163	1.43711e-162	-1.3198e-162	-5.00305e-163	9.90968e-163	-8.27948e-164	1.41108e-162	-9.19095e-163	7.58994e-163	-3.7425e-163	-4.15468e-165	8.71707e-164	1.41403e-163	3.22261e-163	0
3.05992e-163	4.58504e-163	7.72328e-163	1.51715e-163	-2.5951e-163	-8.11614e-163	1.75764e-163	1.00596e-162	-3.22995e-164	3.44438e-164	-1.87342e-163	1.89936e-163	3.15034e-163	-4.72731e-163	-4.24506e-163	1.07673e-163	-7.73394e-163	1.43711e-162	-1.3198e-162	-5.00305e-163	9.90968e-163	-8.27948e-164	1.41108e-162	-9.19095e-163	7.58994e-163	-3.7425e-163	-4.15468e-165	8.71707e-164	1.41403e-163	3.22261e-163	0
3.05992e-163	4.58504e-163	7.72328e-163	1.51715e-163	-2.5951e-163	-8.11614e-163	1.75764e-163	1.00596e-162	-3.22995e-164	3.44438e-164	-1.87342e-163	1.89936e-163	3.15034e-163	-4.72731e-163	-4.24506e-163	1.07673e-163	-7.73394e-163	1.43711e-162	-1.3198e-162	-5.00305e-163	9.90968e-163	-8.27948e-164	1.41108e-162	-9.19095e-163	7.58994e-163	-3.7425e-163	-4.15468e-165	8.71707e-164	1.41403e-163	3.22261e-163	0
3.05992e-163	4.58504e-163	7.72328e-163	1.51715e-163	-2.5951e-163	-8.11614e-163	1.75764e-163	1.00596e-162	-3.22995e-164	3.44438e-164	-1.87342e-163	1.89936e-163	3.15034e-163	-4.72731e-163	-4.24506e-163	1.07673e-163	-7.73394e-163	1.43711e-162	-1.3198e-162	-5.00305e-163	9.90968e-163	-8.27948e-164	1.41108e-162	-9.19095e-163	7.58994e-163	-3.7425e-163	-4.15468e-165	8.71707e-164	1.41403e-163	3.22261e-163	0
3.05992e-163	4.58504e-163	7.72328e-163	1.51715e-163	-2.5951e-163	-8.11614e-163	1.75764e-163	1.00596e-162	-3.22995e-164	3.44438e-164	-1.87342e-163	1.89936e-163	3.15034e-163	-4.72731e-163	-4.24506e-163	1.07673e-163	-7.73394e-163	1.43711e-162	-1.3198e-162	-5.00305e-163	9.90968e-163	-8.27948e-164	1.41108e-162	-9.19095e-163	7.58994e-163	-3.7425e-163	-4.15468e-165	8.71707e-164	1.41403e-163	3.22261e-163	0
3.05992e-163	4.58504e-163	7.72328e-163	1.51715e-163	-2.5951e-163	-8.11614e-163	1.75764e-163	1.00596e-162	-3.22995e-164	3.44438e-164	-1.87342e-163	1.89936e-163	3.15034e-163	-4.72731e-163	-4.24506e-163	1.07673e-163	-7.73394e-163	1.43711e-162	-1.3198e-162	-5.00305e-163	9.90968e-163	-8.27948e-164	1.41108e-162	-9.19095e-163	7.58994e-163	-3.7425e-163	-4.15468e-165	8.71707e-164	1.41403e-163	3.22261e-163	0
3.05992e-163	4.58504e-163	7.72328e-163	1.51715e-163	-2.5951e-163	-8.11614e-163	1.75764e-163	1.00596e-162	-3.22995e-164	3.44438e-164	-1.87342e-163	1.89936e-163	3.15034e-163	-4.72731e-163	-4.24506e-163	1.07673e-163	-7.73394e-163	1.43711e-162	-1.3198e-162	-5.00305e-163	9.90968e-163	-8.27948e-164	1.41108e-162	-9.19095e-163	7.58994e-163	-3.7425e-163	-4.15468e-165	8.71707e-164	1.41403e-163	3.22261e-163	0
3.05992e-163	4.58504e-163	7.72328e-163	1.51715e-163	-2.5951e-163	-8.11614e-163	1.75764e-163	1.00596e-162	-3.22995e-164	3.44438e-164	-1.87342e-163	1.89936e-163	3.15034e-163	-4.72731e-163	-4.24506e-163	1.07673e-163	-7.73394e-163	1.43711e-162	-1.3198e-162	-5.00305e-163	9.90968e-163	-8.27948e-164	1.41108e-162	-9.19095e-163	7.58994e-163	-3.7425e-163	-4.15468e-165	8.71707e-164	1.41403e-163	3.22261e-163	0
3.05992e-163	4.58504e-163	7.72328e-163	1.51715e-163	-2.5951e-163	-8.11614e-163	1.75764e-163	1.00596e-162	-3.22995e-164	3.44438e-164	-1.87342e-163	1.89936e-163	3.15034e-163	-4.72731e-163	-4.24506e-163	1.07673e-163	-7.73394e-163	1.43711e-162	-1.3198e-162	-5.00305e-163	9.90968e-163	-8.27948e-164	1.41108e-162	-9.19095e-163	7.58994e-163	-3.7425e-163	-4.15468e-165	8.71707e-164	1.41403e-163	3.22261e-163	0
3.05992e-163	4.58504e-163	7.72328e-163	1.51715e-163	-2.5951e-163	-8.11614e-163	1.75764e-163	1.00596e-162	-3.22995e-164	3.44438e-164	-1.87342e-163	1.89936e-163	3.15034e-163	-4.72731e-163	-4.24506e-163	1.07673e-163	-7.73394e-163	1.43711e-162	-1.3198e-162	-5.00305e-163	9.90968e-163	-8.27948e-164	1.41108e-162	-9.19095e-163	7.58994e-163	-3.7425e-163	-4.15468e-165	8.71707e-164	1.41403e-163	3.22261e-163	0
3.05992e-163	4.58504e-163	7.72328e-163	1.51715e-163	-2.5951e-163	-8.11614e-163	1.75764e-163	1.00596e-162	-3.22995e-164	3.44438e-164	-1.87342e-163	1.89936e-163	3.15034e-163	-4.72731e-163	-4.24506e-163	1.07673e-163	-7.73394e-163	1.43711e-162	-1.3198e-162	-5.00305e-163	9.90968e-163	-8.27948e-164	1.41108e-162	-9.19095e-163	7.58994e-163	-3.7425e-163	-4.15468e-165	8.71707e-164	1.41403e-163	3.22261e-163	0
3.05992e-163	4.58504e-163	7.72328e-163	1.51715e-163	-2.5951e-163	-8.11614e-163	1.75764e-163	1.00596e-162	-3.22995e-164	3.44438e-164	-1.87342e-163	1.89936e-163	3.15034e-163	-4.72731e-163	-4.24506e-163	1.07673e-163	-7.73394e-163	1.43711e-162	-1.3198e-162	-5.00305e-163	9.90968e-163	-8.27948e-164	1.41108e-162	-9.19095e-163	7.58994e-163	-3.7425e-163	-4.15468e-165	8.71707e-164	1.41403e-163	3.22261e-163	0
3.05992e-163	4.58504e-163	7.72328e-163	1.51715e-163	-2.5951e-163	-8.11614e-163	1.75764e-163	1.00596e-162	-3.22995e-164	3.44438e-164	-1.87342e-163	1.89936e-163	3.15034e-163	-4.72731e-163	-4.24506e-163	1.07673e-163	-7.73394e-163	1.43711e-162	-1.3198e-162	-5.00305e-163	9.90968e-163	-8.27948e-164	1.41108e-162	-9.19095e-163	7.58994e-163	-3.7425e-163	-4.15468e-165	8.71707e-164	1.41403e-163	3.22261e-163	0
3.05992e-163	4.58504e-163	7.72328e-163	1.51715e-163	-2.5951e-163	-8.11614e-163	1.75764e-163	1.00596e-162	-3.22995e-164	3.44438e-164	-1.87342e-163	1.89936e-163	3.15034e-163	-4.72731e-163	-4.24506e-163	1.07673e-163	-7.73394e-163	1.43711e-162	-1.3198e-162	-5.00305e-163	9.90968e-163	-8.27948e-164	1.41108e-162	-9.19095e-163	7.58994e-163	-3.7425e-163	-4.15468e-165	8.71707e-164	1.41403e-163	3.22261e-163	0
3.05992e-163	4.58504e-163	7.72328e-163	1.51715e-163	-2.5951e-163	-8.11614e-163	1.75764e-163	1.00596e-162	-3.22995e-164	3.44438e-164	-1.87342e-163	1.89936e-163	3.15034e-163	-4.72731e-163	-4.24506e-163	1.07673e-163	-7.73394e-163	1.43711e-162	-1.3198e-162	-5.00305e-163	9.90968e-163	-8.27948e-164	1.41108e-162	-9.19095e-163	7.58994e-163	-3.7425e-163	-4.15468e-165	8.71707e-164	1.41403e-163	3.22261e-163	0
3.05992e-163	4.58504e-163	7.72328e-163	1.51715e-163	-2.5951e-163	-8.11614e-163	1.75764e-163	1.00596e-162	-3.22995e-164	3.44438e-164	-1.87342e-163	1.89936e-163	3.15034e-163	-4.72731e-163	-4.24506e-163	1.07673e-163	-7.73394e-163	1.43711e-162	-1.3198e-162	-5.00305e-163	9.90968e-163	-8.27948e-164	1.41108e-162	-9.19095e-163	7.58994e-163	-3.7425e-163	-4.15468e-165	8.71707e-164	1.41403e-163	3.22261e-163	0
3.05992e-163	4.58504e-163	7.72328e-163	1.51715e-163	-2.5951e-163	-8.11614e-163	1.75764e-163	1.00596e-162	-3.22995e-164	3.44438e-164	-1.87342e-163	1.89936e-163	3.15034e-163	-4.72731e-163	-4.24506e-163	1.07673e-163	-7.73394e-163	1.43711e-162	-1.3198e-162	-5.00305e-163	9.90968e-163	-8.27948e-164	1.41108e-162	-9.19095e-163	7.58994e-163	-3.7425e-163	-4.15468e-165	8.71707e-164	1.41403e-163	3.22261e-163	0
3.05992e-163	4.58504e-163	7.72328e-163	1.51715e-163	-2.5951e-163	-8.11614e-163	1.75764e-163	1.00596e-162	-3.22995e-164	3.44438e-164	-1.87342e-163	1.89936e-163	3.15034e-163	-4.72731e-163	-4.24506e-163	1.07673e-163	-7.73394e-163	1.43711e-162	-1.3198e-162	-5.00305e-163	9.90968e-163	-8.27948e-164	1.41108e-162	-9.19095e-163	7.58994e-163	-3.7425e-163	-4.15468e-165	8.71707e-164	1.41403e-163	3.22261e-163	0
3.05992e-163	4.58504e-163	7.72328e-163	1.51715e-163	-2.5951e-163	-8.11614e-163	1.75764e-163	1.00596e-162	-3.22995e-164	3.44438e-164	-1.87342e-163	1.89936e-163	3.15034e-163	-4.72731e-163	-4.24506e-163	1.07673e-163	-7.73394e-163	1.43711e-162	-1.3198e-162	-5.00305e-163	9.90968e-163	-8.27948e-164	1.41108e-162	-9.19095e-163	7.58994e-163	-3.7425e-163	-4.15468e-165	8.71707e-164	1.41403e-163	3.22261e-163	0
3.05992e-163	4.58504e-163	7.72328e-163	1.51715e-163	-2.5951e-163	-8.11614e-163	1.75764e-163	1.00596e-162	-3.22995e-164	3.44438e-164	-1.87342e-163	1.89936e-163	3.15034e-163	-4.72731e-163	-4.24506e-163	1.07673e-163	-7.73394e-163	1.43711e-162	-1.3198e-162	-5.00305e-163	9.90968e-163	-8.27948e-164	1.41108e-162	-9.19095e-163	7.58994e-163	-3.7425e-163	-4.15468e-165	8.71707e-164	1.41403e-163	3.22261e-163	0
3.05992e-163	4.58504e-163	7.72328e-163	1.51715e-163	-2.5951e-163	-8.11614e-163	1.75764e-163	1.00596e-162	-3.22995e-164	3.44438e-164	-1.87342e-163	1.89936e-163	3.15034e-163	-4.72731e-163	-4.24506e-163	1.07673e-163	-7.73394e-163	1.43711e-162	-1.3198e-162	-5.00305e-163	9.90968e-163	-8.27948e-164	1.41108e-162	-9.19095e-163	7.58994e-163	-3.7425e-163	-4.15468e-165	8.71707e-164	1.41403e-163	3.22261e-163	0
3.05992e-163	4.58504e-163	7.72328e-163	1.51715e-163	-2.5951e-163	-8.11614e-163	1.75764e-163	1.00596e-162	-3.22995e-164	3.44438e-164	-1.87342e-163	1.89936e-163	3.15034e-163	-4.72731e-163	-4.24506e-163	1.07673e-163	-7.73394e-163	1.43711e-162	-1.3198e-162	-5.00305e-163	9.90968e-163	-8.27948e-164	1.41108e-162	-9.19095e-163	7.58994e-163	-3.7425e-163	-4.15468e-165	8.71707e-164	1.41403e-163	3.22261e-163	0
3.05992e-163	4.58504e-163	7.72328e-163	1.51715e-163	-2.5951e-163	-8.11614e-163	1.75764e-163	1.00596e-162	-3.22995e-164	3.44438e-164	-1.87342e-163	1.89936e-163	3.15034e-163	-4.72731e-163	-4.24506e-163	1.07673e-163	-7.73394e-163	1.43711e-162	-1.3198e-162	-5.00305e-163	9.90968e-163	-8.27948e-164	1.41108e-162	-9.19095e-163	7.58994e-163	-3.7425e-163	-4.15468e-165	8.71707e-164	1.41403e-163	3.22261e-163	0
3.05992e-163	4.58504e-163	7.72328e-163	1.51715e-163	-2.5951e-163	-8.11614e-163	1.75764e-163	1.00596e-162	-3.22995e-164	3.44438e-164	-1.87342e-163	1.89936e-163	3.15034e-163	-4.72731e-163	-4.24506e-163	1.07673e-163	-7.73394e-163	1.43711e-162	-1.3198e-162	-5.00305e-163	9.90968e-163	-8.27948e-164	1.41108e-162	-9.19095e-163	7.58994e-163	-3.7425e-163	-4.15468e-165	8.71707e-164	1.41403e-163	3.22261e-163	0
3.05992e-163	4.58504e-163	7.72328e-163	1.51715e-163	-2.5951e-163	-8.11614e-163	1.75764e-163	1.00596e-162	-3.22995e-164	3.44438e-164	-1.87342e-163	1.89936e-163	3.15034e-163	-4.72731e-163	-4.24506e-163	1.07673e-163	-7.73394e-163	1.43711e-162	-1.3198e-162	-5.00305e-163	9.90968e-163	-8.27948e-164	1.41108e-162	-9.19095e-163	7.58994e-163	-3.7425e-163	-4.15468e-165	8.71707e-164	1.41403e-163	3.22261e-163	0
3.05992e-163	4.58504e-163	7.72328e-163	1.51715e-163	-2.5951e-163	-8.11614e-163	1.75764e-163	1.00596e-162	-3.22995e-164	3.44438e-164	-1.87342e-163	1.89936e-163	3.15034e-163	-4.72731e-163	-4.24506e-163	1.07673e-163	-7.73394e-163	1.43711e-162	-1.3198e-162	-5.00305e-163	9.90968e-163	-8.27948e-164	1.41108e-162	-9.19095e-163	7.58994e-163	-3.7425e-163	-4.15468e-165	8.71707e-164	1.41403e-163	3.22261e-163	0
3.05992e-163	4.58504e-163	7.72328e-163	1.51715e-163	-2.5951e-163	-8.11614e-163	1.75764e-163	1.00596e-162	-3.22995e-164	3.44438e-164	-1.87342e-163	1.89936e-163	3.15034e-163	-4.72731e-163	-4.24506e-163	1.07673e-163	-7.73394e-163	1.43711e-162	-1.3198e-162	-5.00305e-163	9.90968e-163	-8.27948e-164	1.41108e-162	-9.19095e-163	7.58994e-163	-3.7425e-163	-4.15468e-165	8.71707e-164	1.41403e-163	3.22261e-163	0
3.05992e-163	4.58504e-163	7.72328e-163	1.51715e-163	-2.5951e-163	-8.11614e-163	1.75764e-163	1.00596e-162	-3.22995e-164	3.44438e-164	-1.87342e-163	1.89936e-163	3.15034e-163	-4.72731e-163	-4.24506e-163	1.07673e-163	-7.73394e-163	1.43711e-162	-1.3198e-162	-5.00305e-163	9.90968e-163	-8.27948e-164	1.41108e-162	-9.19095e-163	7.58994e-163	-3.7425e-163	-4.15468e-165	8.71707e-164	1.41403e-163	3.22261e-163	0
3.05992e-163	4.58504e-163	7.72328e-163	1.51715e-163	-2.5951e-163	-8.11614e-163	1.75764e-163	1.00596e-162	-3.22995e-164	3.44438e-164	-1.87342e-163	1.89936e-163	3.15034e-163	-4.72731e-163	-4.24506e-163	1.07673e-163	-7.73394e-163	1.43711e-162	-1.3198e-162	-5.00305e-163	9.90968e-163	-8.27948e-164	1.41108e-162	-9.19095e-163	7.58994e-163	-3.7425e-163	-4.15468e-165	8.71707e-164	1.41403e-163	3.22261e-163	0
3.05992e-163	4.58504e-163	7.72328e-163	1.51715e-163	-2.5951e-163	-8.11614e-163	1.75764e-163	1.00596e-162	-3.22995e-164	3.44438e-164	-1.87342e-163	1.89936e-163	3.15034e-163	-4.72731e-163	-4.24506e-163	1.07673e-163	-7.73394e-163	1.43711e-162	-1.3198e-162	-5.00305e-163	9.90968e-163	-8.27948e-164	1.41108e-162	-9.19095e-163	7.58994e-163	-3.7425e-163	-4.15468e-165	8.71707e-164	1.41403e-163	3.22261e-163	0
3.05992e-163	4.58504e-163	7.72328e-163	1.51715e-163	-2.5951e-163	-8.11614e-163	1.75764e-163	1.00596e-162	-3.22995e-164	3.44438e-164	-1.87342e-163	1.89936e-163	3.15034e-163	-4.72731e-163	-4.24506e-163	1.07673e-163	-7.73394e-163	1.43711e-162	-1.3198e-162	-5.00305e-163	9.90968e-163	-8.27948e-164	1.41108e-162	-9.19095e-163	7.58994e-163	-3.7425e-163	-4.15468e-165	8.71707e-164	1.41403e-163	3.22261e-163	0
3.05992e-163	4.58504e-163	7.72328e-163	1.51715e-163	-2.5951e-163	-8.11614e-163	1.75764e-163	1.00596e-162	-3.22995e-164	3.44438e-164	-1.87342e-163	1.89936e-163	3.15034e-163	-4.72731e-163	-4.24506e-163	1.07673e-163	-7.73394e-163	1.43711e-162	-1.3198e-162	-5.00305e-163	9.90968e-163	-8.27948e-164	1.41108e-162	-9.19095e-163	7.58994e-163	-3.7425e-163	-4.15468e-165	8.71707e-164	1.41403e-163	3.22261e-163	0
3.05992e-163	4.58504e-163	7.72328e-163	1.51715e-163	-2.5951e-163	-8.11614e-163	1.75764e-163	1.00596e-162	-3.22995e-164	3.44438e-164	-1.87342e-163	1.89936e-163	3.15034e-163	-4.72731e-163	-4.24506e-163	1.07673e-163	-7.73394e-163	1.43711e-162	-1.3198e-162	-5.00305e-163	9.90968e-163	-8.27948e-164	1.41108e-162	-9.19095e-163	7.58994e-163	-3.7425e-163	-4.15468e-165	8.71707e-164	1.41403e-163	3.22261e-163	0
3.05992e-163	4.58504e-163	7.72328e-163	1.51715e-163	-2.5951e-163	-8.11614e-163	1.75764e-163	1.00596e-162	-3.22995e-164	3.44438e-164	-1.87342e-163	1.89936e-163	3.15034e-163	-4.72731e-163	-4.24506e-163	1.07673e-163	-7.73394e-163	1.43711e-162	-1.3198e-162	-5.00305e-163	9.90968e-163	-8.27948e-164	1.41108e-162	-9.19095e-163	7.58994e-163	-3.7425e-163	-4.15468e-165	8.71707e-164	1.41403e-163	3.22261e-163	0
3.05992e-163	4.58504e-163	7.72328e-163	1.51715e-163	-2.5951e-163	-8.11614e-163	1.75764e-163	1.00596e-162	-3.22995e-164	3.44438e-164	-1.87342e-163	1.89936e-163	3.15034e-163	-4.72731e-163	-4.24506e-163	1.07673e-163	-7.73394e-163	1.43711e-162	-1.3198e-162	-5.00305e-163	9.90968e-163	-8.27948e-164	1.41108e-162	-9.19095e-163	7.58994e-163	-3.7425e-163	-4.15468e-165	8.71707e-164	1.41403e-163	3.22261e-163	0
3.05992e-163	4.58504e-163	7.72328e-163	1.51715e-163	-2.5951e-163	-8.11614e-163	1.75764e-163	1.00596e-162	-3.22995e-164	3.44438e-164	-1.87342e-163	1.89936e-163	3.15034e-163	-4.72731e-163	-4.24506e-163	1.07673e-163	-7.73394e-163	1.43711e-162	-1.3198e-162	-5.00305e-163	9.90968e-163	-8.27948e-164	1.41108e-162	-9.19095e-163	7.58994e-163	-3.7425e-163	-4.15468e-165	8.71707e-164	1.41403e-163	3.22261e-163	0
3.05992e-163	4.58504e-163	7.72328e-163	1.51715e-163	-2.5951e-163	-8.11614e-163	1.75764e-163	1.00596e-162	-3.22995e-164	3.44438e-164	-1.87342e-163	1.89936e-163	3.15034e-163	-4.72731e-163	-4.24506e-163	1.07673e-163	-7.73394e-163	1.43711e-162	-1.3198e-162	-5.00305e-163	9.90968e-163	-8.27948e-164	1.41108e-162	-9.19095e-163	7.58994e-163	-3.7425e-163	-4.15468e-165	8.71707e-164	1.41403e-163	3.22261e-163	0
3.05992e-163	4.58504e-163	7.72328e-163	1.51715e-163	-2.5951e-163	-8.11614e-163	1.75764e-163	1.00596e-162	-3.22995e-164	3.44438e-164	-1.87342e-163	1.89936e-163	3.15034e-163	-4.72731e-163	-4.24506e-163	1.07673e-163	-7.73394e-163	1.43711e-162	-1.3198e-162	-5.00305e-163	9.90968e-163	-8.27948e-164	1.41108e-162	-9.19095e-163	7.58994e-163	-3.7425e-163	-4.15468e-165	8.71707e-164	1.41403e-163	3.22261e-163	0
3.05992e-163	4.58504e-163	7.72328e-163	1.51715e-163	-2.5951e-163	-8.11614e-163	1.75764e-163	1.00596e-162	-3.22995e-164	3.44438e-164	-1.87342e-163	1.89936e-163	3.15034e-163	-4.72731e-163	-4.24506e-163	1.07673e-163	-7.73394e-163	1.43711e-162	-1.3198e-162	-5.00305e-163	9.90968e-163	-8.27948e-164	1.41108e-162	-9.19095e-163	7.58994e-163	-3.7425e-163	-4.15468e-165	8.71707e-164	1.41403e-163	3.22261e-163	0
3.05992e-163	4.58504e-163	7.72328e-163	1.51715e-163	-2.5951e-163	-8.11614e-163	1.75764e-163	1.00596e-162	-3.22995e-164	3.44438e-164	-1.87342e-163	1.89936e-163	3.15034e-163	-4.72731e-163	-4.24506e-163	1.07673e-163	-7.73394e-163	1.43711e-162	-1.3198e-162	-5.00305e-163	9.90968e-163	-8.27948e-164	1.41108e-162	-9.19095e-163	7.58994e-163	-3.7425e-163	-4.15468e-165	8.71707e-164	1.41403e-163	3.22261e-163	0
3.05992e-163	4.58504e-163	7.72328e-163	1.51715e-163	-2.5951e-163	-8.11614e-163	1.75764e-163	1.00596e-162	-3.22995e-164	3.44438e-164	-1.87342e-163	1.89936e-163	3.15034e-163	-4.72731e-163	-4.24506e-163	1.07673e-163	-7.73394e-163	1.43711e-162	-1.3198e-162	-5.00305e-163	9.90968e-163	-8.27948e-164	1.41108e-162	-9.19095e-163	7.58994e-163	-3.7425e-163	-4.15468e-165	8.71707e-164	1.41403e-163	3.22261e-163	0
3.05992e-163	4.58504e-163	7.72328e-163	1.51715e-163	-2.5951e-163	-8.11614e-163	1.75764e-163	1.00596e-162	-3.22995e-164	3.44438e-164	-1.87342e-163	1.89936e-163	3.15034e-163	-4.72731e-163	-4.24506e-163	1.07673e-163	-7.73394e-163	1.43711e-162	-1.3198e-162	-5.00305e-163	9.90968e-163	-8.27948e-164	1.41108e-162	-9.19095e-163	7.58994e-163	-3.7425e-163	-4.15468e-165	8.71707e-164	1.41403e-163	3.22261e-163	0
3.05992e-163	4.58504e-163	7.72328e-163	1.51715e-163	-2.5951e-163	-8.11614e-163	1.75764e-163	1.00596e-162	-3.22995e-164	3.44438e-164	-1.87342e-163	1.89936e-163	3.15034e-163	-4.72731e-163	-4.24506e-163	1.07673e-163	-7.73394e-163	1.43711e-162	-1.3198e-162	-5.00305e-163	9.90968e-163	-8.27948e-164	1.41108e-162	-9.19095e-163	7.58994e-163	-3.7425e-163	-4.15468e-165	8.71707e-164	1.41403e-163	3.22261e-163	0
3.05992e-163	4.58504e-163	7.72328e-163	1.51715e-163	-2.5951e-163	-8.11614e-163	1.75764e-163	1.00596e-162	-3.22995e-164	3.44438e-164	-1.87342e-163	1.89936e-163	3.15034e-163	-4.72731e-163	-4.24506e-163	1.07673e-163	-7.73394e-163	1.43711e-162	-1.3198e-162	-5.00305e-163	9.90968e-163	-8.27948e-164	1.41108e-162	-9.19095e-163	7.58994e-163	-3.7425e-163	-4.15468e-165	8.71707e-164	1.41403e-163	3.22261e-163	0
3.05992e-163	4.58504e-163	7.72328e-163	1.51715e-163	-2.5951e-163	-8.11614e-163	1.75764e-163	1.00596e-162	-3.22995e-164	3.44438e-164	-1.87342e-163	1.89936e-163	3.15034e-163	-4.72731e-163	-4.24506e-163	1.07673e-163	-7.73394e-163	1.43711e-162	-1.3198e-162	-5.00305e-163	9.90968e-163	-8.27948e-164	1.41108e-162	-9.19095e-163	7.58994e-163	-3.7425e-163	-4.15468e-165	8.71707e-164	1.41403e-163	3.22261e-163	0
3.05992e-163	4.58504e-163	7.72328e-163	1.51715e-163	-2.5951e-163	-8.11614e-163	1.75764e-163	1.00596e-162	-3.22995e-164	3.44438e-164	-1.87342e-163	1.89936e-163	3.15034e-163	-4.72731e-163	-4.24506e-163	1.07673e-163	-7.73394e-163	1.43711e-162	-1.3198e-162	-5.00305e-163	9.90968e-163	-8.27948e-164	1.41108e-162	-9.19095e-163	7.58994e-163	-3.7425e-163	-4.15468e-165	8.71707e-164	1.41403e-163	3.22261e-163	0
3.05992e-163	4.58504e-163	7.72328e-163	1.51715e-163	-2.5951e-163	-8.11614e-163	1.75764e-163	1.00596e-162	-3.22995e-164	3.44438e-164	-1.87342e-163	1.89936e-163	3.15034e-163	-4.72731e-163	-4.24506e-163	1.07673e-163	-7.73394e-163	1.43711e-162	-1.3198e-162	-5.00305e-163	9.90968e-163	-8.27948e-164	1.41108e-162	-9.19095e-163	7.58994e-163	-3.7425e-163	-4.15468e-165	8.71707e-164	1.41403e-163	3.22261e-163	0
3.05992e-163	4.58504e-163	7.72328e-163	1.51715e-163	-2.5951e-163	-8.11614e-163	1.75764e-163	1.00596e-162	-3.22995e-164	3.44438e-164	-1.87342e-163	1.89936e-163	3.15034e-163	-4.72731e-163	-4.24506e-163	1.07673e-163	-7.73394e-163	1.43711e-162	-1.3198e-162	-5.00305e-163	9.90968e-163	-8.27948e-164	1.41108e-162	-9.19095e-163	7.58994e-163	-3.7425e-163	-4.15468e-165	8.71707e-164	1.41403e-163	3.22261e-163	0
3.05992e-163	4.58504e-163	7.72328e-163	1.51715e-163	-2.5951e-163	-8.11614e-163	1.75764e-163	1.00596e-162	-3.22995e-164	3.44438e-164	-1.87342e-163	1.89936e-163	3.15034e-163	-4.72731e-163	-4.24506e-163	1.07673e-163	-7.73394e-163	1.43711e-162	-1.3198e-162	-5.00305e-163	9.90968e-163	-8.27948e-164	1.41108e-162	-9.19095e-163	7.58994e-163	-3.7425e-163	-4.15468e-165	8.71707e-164	1.41403e-163	3.22261e-163	0
3.05992e-163	4.58504e-163	7.72328e-163	1.51715e-163	-2.5951e-163	-8.11614e-163	1.75764e-163	1.00596e-162	-3.22995e-164	3.44438e-164	-1.87342e-163	1.89936e-163	3.15034e-163	-4.72731e-163	-4.24506e-163	1.07673e-163	-7.73394e-163	1.43711e-162	-1.3198e-162	-5.00305e-163	9.90968e-163	-8.27948e-164	1.41108e-162	-9.19095e-163	7.58994e-163	-3.7425e-163	-4.15468e-165	8.71707e-164	1.41403e-163	3.22261e-163	0
3.05992e-163	4.58504e-163	7.72328e-163	1.51715e-163	-2.5951e-163	-8.11614e-163	1.75764e-163	1.00596e-162	-3.22995e-164	3.44438e-164	-1.87342e-163	1.89936e-163	3.15034e-163	-4.72731e-163	-4.24506e-163	1.07673e-163	-7.73394e-163	1.43711e-162	-1.3198e-162	-5.00305e-163	9.90968e-163	-8.27948e-164	1.41108e-162	-9.19095e-163	7.58994e-163	-3.7425e-163	-4.15468e-165	8.71707e-164	1.41403e-163	3.22261e-163	0
3.05992e-163	4.58504e-163	7.72328e-163	1.51715e-163	-2.5951e-163	-8.11614e-163	1.75764e-163	1.00596e-162	-3.22995e-164	3.44438e-164	-1.87342e-163	1.89936e-163	3.15034e-163	-4.72731e-163	-4.24506e-163	1.07673e-163	-7.73394e-163	1.43711e-162	-1.3198e-162	-5.00305e-163	9.90968e-163	-8.27948e-164	1.41108e-162	-9.19095e-163	7.58994e-163	-3.7425e-163	-4.15468e-165	8.71707e-164	1.41403e-163	3.22261e-163	0
3.05992e-163	4.58504e-163	7.72328e-163	1.51715e-163	-2.5951e-163	-8.11614e-163	1.75764e-163	1.00596e-162	-3.22995e-164	3.44438e-164	-1.87342e-163	1.89936e-163	3.15034e-163	-4.72731e-163	-4.24506e-163	1.07673e-163	-7.73394e-163	1.43711e-162	-1.3198e-162	-5.00305e-163	9.90968e-163	-8.27948e-164	1.41108e-162	-9.19095e-163	7.58994e-163	-3.7425e-163	-4.15468e-165	8.71707e-164	1.41403e-163	3.22261e-163	0
3.05992e-163	4.58504e-163	7.72328e-163	1.51715e-163	-2.5951e-163	-8.11614e-163	1.75764e-163	1.00596e-162	-3.22995e-164	3.44438e-164	-1.87342e-163	1.89936e-163	3.15034e-163	-4.72731e-163	-4.24506e-163	1.07673e-163	-7.73394e-163	1.43711e-162	-1.3198e-162	-5.00305e-163	9.90968e-163	-8.27948e-164	1.41108e-162	-9.19095e-163	7.58994e-163	-3.7425e-163	-4.15468e-165	8.71707e-164	1.41403e-163	3.22261e-163	0
3.05992e-163	4.58504e-163	7.72328e-163	1.51715e-163	-2.5951e-163	-8.11614e-163	1.75764e-163	1.00596e-162	-3.22995e-164	3.44438e-164	-1.87342e-163	1.89936e-163	3.15034e-163	-4.72731e-163	-4.24506e-163	1.07673e-163	-7.73394e-163	1.43711e-162	-1.3198e-162	-5.00305e-163	9.90968e-163	-8.27948e-164	1.41108e-162	-9.19095e-163	7.58994e-163	-3.7425e-163	-4.15468e-165	8.71707e-164	1.41403e-163	3.22261e-163	0
3.05992e-163	4.58504e-163	7.72328e-163	1.51715e-163	-2.5951e-163	-8.11614e-163	1.75764e-163	1.00596e-162	-3.22995e-164	3.44438e-164	-1.87342e-163	1.89936e-163	3.15034e-163	-4.72731e-163	-4.24506e-163	1.07673e-163	-7.73394e-163	1.43711e-162	-1.3198e-162	-5.00305e-163	9.90968e-163	-8.27948e-164	1.41108e-162	-9.19095e-163	7.58994e-163	-3.7425e-163	-4.15468e-165	8.71707e-164	1.41403e-163	3.22261e-163	0
3.05992e-163	4.58504e-163	7.72328e-163	1.51715e-163	-2.5951e-163	-8.11614e-163	1.75764e-163	1.00596e-162	-3.22995e-164	3.44438e-164	-1.87342e-163	1.89936e-163	3.15034e-163	-4.72731e-163	-4.24506e-163	1.07673e-163	-7.73394e-163	1.43711e-162	-1.3198e-162	-5.00305e-163	9.90968e-163	-8.27948e-164	1.41108e-162	-9.19095e-163	7.58994e-163	-3.7425e-163	-4.15468e-165	8.71707e-164	1.41403e-163	3.22261e-163	0
3.05992e-163	4.58504e-163	7.72328e-163	1.51715e-163	-2.5951e-163	-8.11614e-163	1.75764e-163	1.00596e-162	-3.22995e-164	3.44438e-164	-1.87342e-163	1.89936e-163	3.15034e-163	-4.72731e-163	-4.24506e-163	1.07673e-163	-7.73394e-163	1.43711e-162	-1.3198e-162	-5.00305e-163	9.90968e-163	-8.27948e-164	1.41108e-162	-9.19095e-163	7.58994e-163	-3.7425e-163	-4.15468e-165	8.71707e-164	1.41403e-163	3.22261e-163	0
3.05992e-163	4.58504e-163	7.72328e-163	1.51715e-163	-2.5951e-163	-8.11614e-163	1.75764e-163	1.00596e-162	-3.22995e-164	3.44438e-164	-1.87342e-163	1.89936e-163	3.15034e-163	-4.72731e-163	-4.24506e-163	1.07673e-163	-7.73394e-163	1.43711e-162	-1.3198e-162	-5.00305e-163	9.90968e-163	-8.27948e-164	1.41108e-162	-9.19095e-163	7.58994e-163	-3.7425e-163	-4.15468e-165	8.71707e-164	1.41403e-163	3.22261e-163	0
3.05992e-163	4.58504e-163	7.72328e-163	1.51715e-163	-2.5951e-163	-8.11614e-163	1.75764e-163	1.00596e-162	-3.22995e-164	3.44438e-164	-1.87342e-163	1.89936e-163	3.15034e-163	-4.72731e-163	-4.24506e-163	1.07673e-163	-7.73394e-163	1.43711e-162	-1.3198e-162	-5.00305e-163	9.90968e-163	-8.27948e-164	1.41108e-162	-9.19095e-163	7.58994e-163	-3.7425e-163	-4.15468e-165	8.71707e-164	1.41403e-163	3.22261e-163	0
3.05992e-163	4.58504e-163	7.72328e-163	1.51715e-163	-2.5951e-163	-8.11614e-163	1.75764e-163	1.00596e-162	-3.22995e-164	3.44438e-164	-1.87342e-163	1.89936e-163	3.15034e-163	-4.72731e-163	-4.24506e-163	1.07673e-163	-7.73394e-163	1.43711e-162	-1.3198e-162	-5.00305e-163	9.90968e-163	-8.27948e-164	1.41108e-162	-9.19095e-163	7.58994e-163	-3.7425e-163	-4.15468e-165	8.71707e-164	1.41403e-163	3.22261e-163	0
3.05992e-163	4.58504e-163	7.72328e-163	1.51715e-163	-2.5951e-163	-8.11614e-163	1.75764e-163	1.00596e-162	-3.22995e-164	3.44438e-164	-1.87342e-163	1.89936e-163	3.15034e-163	-4.72731e-163	-4.24506e-163	1.07673e-163	-7.73394e-163	1.43711e-162	-1.3198e-162	-5.00305e-163	9.90968e-163	-8.27948e-164	1.41108e-162	-9.19095e-163	7.58994e-163	-3.7425e-163	-4.15468e-165	8.71707e-164	1.41403e-163	3.22261e-163	0
3.05992e-163	4.58504e-163	7.72328e-163	1.51715e-163	-2.5951e-163	-8.11614e-163	1.75764e-163	1.00596e-162	-3.22995e-164	3.44438e-164	-1.87342e-163	1.89936e-163	3.15034e-163	-4.72731e-163	-4.24506e-163	1.07673e-163	-7.73394e-163	1.43711e-162	-1.3198e-162	-5.00305e-163	9.90968e-163	-8.27948e-164	1.41108e-162	-9.19095e-163	7.58994e-163	-3.7425e-163	-4.15468e-165	8.71707e-164	1.41403e-163	3.22261e-163	0
3.05992e-163	4.58504e-163	7.72328e-163	1.51715e-163	-2.5951e-163	-8.11614e-163	1.75764e-163	1.00596e-162	-3.22995e-164	3.44438e-164	-1.87342e-163	1.89936e-163	3.15034e-163	-4.72731e-163	-4.24506e-163	1.07673e-163	-7.73394e-163	1.43711e-162	-1.3198e-162	-5.00305e-163	9.90968e-163	-8.27948e-164	1.41108e-162	-9.19095e-163	7.58994e-163	-3.7425e-163	-4.15468e-165	8.71707e-164	1.41403e-163	3.22261e-163	0
3.05992e-163	4.58504e-163	7.72328e-163	1.51715e-163	-2.5951e-163	-8.11614e-163	1.75764e-163	1.00596e-162	-3.22995e-164	3.44438e-164	-1.87342e-163	1.89936e-163	3.15034e-163	-4.72731e-163	-4.24506e-163	1.07673e-163	-7.73394e-163	1.43711e-162	-1.3198e-162	-5.00305e-163	9.90968e-163	-8.27948e-164	1.41108e-162	-9.19095e-163	7.58994e-163	-3.7425e-163	-4.15468e-165	8.71707e-164	1.41403e-163	3.22261e-163	0
3.05992e-163	4.58504e-163	7.72328e-163	1.51715e-163	-2.5951e-163	-8.11614e-163	1.75764e-163	1.00596e-162	-3.22995e-164	3.44438e-164	-1.87342e-163	1.89936e-163	3.15034e-163	-4.72731e-163	-4.24506e-163	1.07673e-163	-7.73394e-163	1.43711e-162	-1.3198e-162	-5.00305e-163	9.90968e-163	-8.27948e-164	1.41108e-162	-9.19095e-163	7.58994e-163	-3.7425e-163	-4.15468e-165	8.71707e-164	1.41403e-163	3.22261e-163	0
3.05992e-163	4.58504e-163	7.72328e-163	1.51715e-163	-2.5951e-163	-8.11614e-163	1.75764e-163	1.00596e-162	-3.22995e-164	3.44438e-164	-1.87342e-163	1.89936e-163	3.15034e-163	-4.72731e-163	-4.24506e-163	1.07673e-163	-7.73394e-163	1.43711e-162	-1.3198e-162	-5.00305e-163	9.90968e-163	-8.27948e-164	1.41108e-162	-9.19095e-163	7.58994e-163	-3.7425e-163	-4.15468e-165	8.71707e-164	1.41403e-163	3.22261e-163	0
3.05992e-163	4.58504e-163	7.72328e-163	1.51715e-163	-2.5951e-163	-8.11614e-163	1.75764e-163	1.00596e-162	-3.22995e-164	3.44438e-164	-1.87342e-163	1.89936e-163	3.15034e-163	-4.72731e-163	-4.24506e-163	1.07673e-163	-7.73394e-163	1.43711e-162	-1.3198e-162	-5.00305e-163	9.90968e-163	-8.27948e-164	1.41108e-162	-9.19095e-163	7.58994e-163	-3.7425e-163	-4.15468e-165	8.71707e-164	1.41403e-163	3.22261e-163	0
3.05992e-163	4.58504e-163	7.72328e-163	1.51715e-163	-2.5951e-163	-8.11614e-163	1.75764e-163	1.00596e-162	-3.22995e-164	3.44438e-164	-1.87342e-163	1.89936e-163	3.15034e-163	-4.72731e-163	-4.24506e-163	1.07673e-163	-7.73394e-163	1.43711e-162	-1.3198e-162	-5.00305e-163	9.90968e-163	-8.27948e-164	1.41108e-162	-9.19095e-163	7.58994e-163	-3.7425e-163	-4.15468e-165	8.71707e-164	1.41403e-163	3.22261e-163	0
3.05992e-163	4.58504e-163	7.72328e-163	1.51715e-163	-2.5951e-163	-8.11614e-163	1.75764e-163	1.00596e-162	-3.22995e-164	3.44438e-164	-1.87342e-163	1.89936e-163	3.15034e-163	-4.72731e-163	-4.24506e-163	1.07673e-163	-7.73394e-163	1.43711e-162	-1.3198e-162	-5.00305e-163	9.90968e-163	-8.27948e-164	1.41108e-162	-9.19095e-163	7.58994e-163	-3.7425e-163	-4.15468e-165	8.71707e-164	1.41403e-163	3.22261e-163	0
3.05992e-163	4.58504e-163	7.72328e-163	1.51715e-163	-2.5951e-163	-8.11614e-163	1.75764e-163	1.00596e-162	-3.22995e-164	3.44438e-164	-1.87342e-163	1.89936e-163	3.15034e-163	-4.72731e-163	-4.24506e-163	1.07673e-163	-7.73394e-163	1.43711e-162	-1.3198e-162	-5.00305e-163	9.90968e-163	-8.27948e-164	1.41108e-162	-9.19095e-163	7.58994e-163	-3.7425e-163	-4.15468e-165	8.71707e-164	1.41403e-163	3.22261e-163	0
3.05992e-163	4.58504e-163	7.72328e-163	1.51715e-163	-2.5951e-163	-8.11614e-163	1.75764e-163	1.00596e-162	-3.22995e-164	3.44438e-164	-1.87342e-163	1.89936e-163	3.15034e-163	-4.72731e-163	-4.24506e-163	1.07673e-163	-7.73394e-163	1.43711e-162	-1.3198e-162	-5.00305e-163	9.90968e-163	-8.27948e-164	1.41108e-162	-9.19095e-163	7.58994e-163	-3.7425e-163	-4.15468e-165	8.71707e-164	1.41403e-163	3.22261e-163	0
3.05992e-163	4.58504e-163	7.72328e-163	1.51715e-163	-2.5951e-163	-8.11614e-163	1.75764e-163	1.00596e-162	-3.22995e-164	3.44438e-164	-1.87342e-163	1.89936e-163	3.15034e-163	-4.72731e-163	-4.24506e-163	1.07673e-163	-7.73394e-163	1.43711e-162	-1.3198e-162	-5.00305e-163	9.90968e-163	-8.27948e-164	1.41108e-162	-9.19095e-163	7.58994e-163	-3.7425e-163	-4.15468e-165	8.71707e-164	1.41403e-163	3.22261e-163	0
3.05992e-163	4.58504e-163	7.72328e-163	1.51715e-163	-2.5951e-163	-8.11614e-163	1.75764e-163	1.00596e-162	-3.22995e-164	3.44438e-164	-1.87342e-163	1.89936e-163	3.15034e-163	-4.72731e-163	-4.24506e-163	1.07673e-163	-7.73394e-163	1.43711e-162	-1.3198e-162	-5.00305e-163	9.90968e-163	-8.27948e-164	1.41108e-162	-9.19095e-163	7.58994e-163	-3.7425e-163	-4.15468e-165	8.71707e-164	1.41403e-163	3.22261e-163	0
3.05992e-163	4.58504e-163	7.72328e-163	1.51715e-163	-2.5951e-163	-8.11614e-163	1.75764e-163	1.00596e-162	-3.22995e-164	3.44438e-164	-1.87342e-163	1.89936e-163	3.15034e-163	-4.72731e-163	-4.24506e-163	1.07673e-163	-7.73394e-163	1.43711e-162	-1.3198e-162	-5.00305e-163	9.90968e-163	-8.27948e-164	1.41108e-162	-9.19095e-163	7.58994e-163	-3.7425e-163	-4.15468e-165	8.71707e-164	1.41403e-163	3.22261e-163	0
3.05992e-163	4.58504e-163	7.72328e-163	1.51715e-163	-2.5951e-163	-8.11614e-163	1.75764e-163	1.00596e-162	-3.22995e-164	3.44438e-164	-1.87342e-163	1.89936e-163	3.15034e-163	-4.72731e-163	-4.24506e-163	1.07673e-163	-7.73394e-163	1.43711e-162	-1.3198e-162	-5.00305e-163	9.90968e-163	-8.27948e-164	1.41108e-162	-9.19095e-163	7.58994e-163	-3.7425e-163	-4.15468e-165	8.71707e-164	1.41403e-163	3.22261e-163	0
3.05992e-163	4.58504e-163	7.72328e-163	1.51715e-163	-2.5951e-163	-8.11614e-163	1.75764e-163	1.00596e-162	-3.22995e-164	3.44438e-164	-1.87342e-163	1.89936e-163	3.15034e-163	-4.72731e-163	-4.24506e-163	1.07673e-163	-7.73394e-163	1.43711e-162	-1.3198e-162	-5.00305e-163	9.90968e-163	-8.27948e-164	1.41108e-162	-9.19095e-163	7.58994e-163	-3.7425e-163	-4.15468e-165	8.71707e-164	1.41403e-163	3.22261e-163	0
3.05992e-163	4.58504e-163	7.72328e-163	1.51715e-163	-2.5951e-163	-8.11614e-163	1.75764e-163	1.00596e-162	-3.22995e-164	3.44438e-164	-1.87342e-163	1.89936e-163	3.15034e-163	-4.72731e-163	-4.24506e-163	1.07673e-163	-7.73394e-163	1.43711e-162	-1.3198e-162	-5.00305e-163	9.90968e-163	-8.27948e-164	1.41108e-162	-9.19095e-163	7.58994e-163	-3.7425e-163	-4.15468e-165	8.71707e-164	1.41403e-163	3.22261e-163	0
3.05992e-163	4.58504e-163	7.72328e-163	1.51715e-163	-2.5951e-163	-8.11614e-163	1.75764e-163	1.00596e-162	-3.22995e-164	3.44438e-164	-1.87342e-163	1.89936e-163	3.15034e-163	-4.72731e-163	-4.24506e-163	1.07673e-163	-7.73394e-163	1.43711e-162	-1.3198e-162	-5.00305e-163	9.90968e-163	-8.27948e-164	1.41108e-162	-9.19095e-163	7.58994e-163	-3.7425e-163	-4.15468e-165	8.71707e-164	1.41403e-163	3.22261e-163	0
3.05992e-163	4.58504e-163	7.72328e-163	1.51715e-163	-2.5951e-163	-8.11614e-163	1.75764e-163	1.00596e-162	-3.22995e-164	3.44438e-164	-1.87342e-163	1.89936e-163	3.15034e-163	-4.72731e-163	-4.24506e-163	1.07673e-163	-7.73394e-163	1.43711e-162	-1.3198e-162	-5.00305e-163	9.90968e-163	-8.27948e-164	1.41108e-162	-9.19095e-163	7.58994e-163	-3.7425e-163	-4.15468e-165	8.71707e-164	1.41403e-163	3.22261e-163	0
3.05992e-163	4.58504e-163	7.72328e-163	1.51715e-163	-2.5951e-163	-8.11614e-163	1.75764e-163	1.00596e-162	-3.22995e-164	3.44438e-164	-1.87342e-163	1.89936e-163	3.15034e-163	-4.72731e-163	-4.24506e-163	1.07673e-163	-7.73394e-163	1.43711e-162	-1.3198e-162	-5.00305e-163	9.90968e-163	-8.27948e-164	1.41108e-162	-9.19095e-163	7.58994e-163	-3.7425e-163	-4.15468e-165	8.71707e-164	1.41403e-163	3.22261e-163	0
3.05992e-163	4.58504e-163	7.72328e-163	1.51715e-163	-2.5951e-163	-8.11614e-163	1.75764e-163	1.00596e-162	-3.22995e-164	3.44438e-164	-1.87342e-163	1.89936e-163	3.15034e-163	-4.72731e-163	-4.24506e-163	1.07673e-163	-7.73394e-163	1.43711e-162	-1.3198e-162	-5.00305e-163	9.90968e-163	-8.27948e-164	1.41108e-162	-9.19095e-163	7.58994e-163	-3.7425e-163	-4.15468e-165	8.71707e-164	1.41403e-163	3.22261e-163	0
3.05992e-163	4.58504e-163	7.72328e-163	1.51715e-163	-2.5951e-163	-8.11614e-163	1.75764e-163	1.00596e-162	-3.22995e-164	3.44438e-164	-1.87342e-163	1.89936e-163	3.15034e-163	-4.72731e-163	-4.24506e-163	1.07673e-163	-7.73394e-163	1.43711e-162	-1.3198e-162	-5.00305e-163	9.90968e-163	-8.27948e-164	1.41108e-162	-9.19095e-163	7.58994e-163	-3.7425e-163	-4.15468e-165	8.71707e-164	1.41403e-163	3.22261e-163	0
3.05992e-163	4.58504e-163	7.72328e-163	1.51715e-163	-2.5951e-163	-8.11614e-163	1.75764e-163	1.00596e-162	-3.22995e-164	3.44438e-164	-1.87342e-163	1.89936e-163	3.15034e-163	-4.72731e-163	-4.24506e-163	1.07673e-163	-7.73394e-163	1.43711e-162	-1.3198e-162	-5.00305e-163	9.90968e-163	-8.27948e-164	1.41108e-162	-9.19095e-163	7.58994e-163	-3.7425e-163	-4.15468e-165	8.71707e-164	1.41403e-163	3.22261e-163	0
3.05992e-163	4.58504e-163	7.72328e-163	1.51715e-163	-2.5951e-163	-8.11614e-163	1.75764e-163	1.00596e-162	-3.22995e-164	3.44438e-164	-1.87342e-163	1.89936e-163	3.15034e-163	-4.72731e-163	-4.24506e-163	1.07673e-163	-7.73394e-163	1.43711e-162	-1.3198e-162	-5.00305e-163	9.90968e-163	-8.27948e-164	1.41108e-162	-9.19095e-163	7.58994e-163	-3.7425e-163	-4.15468e-165	8.71707e-164	1.41403e-163	3.22261e-163	0
3.05992e-163	4.58504e-163	7.72328e-163	1.51715e-163	-2.5951e-163	-8.11614e-163	1.75764e-163	1.00596e-162	-3.22995e-164	3.44438e-164	-1.87342e-163	1.89936e-163	3.15034e-163	-4.72731e-163	-4.24506e-163	1.07673e-163	-7.73394e-163	1.43711e-162	-1.3198e-162	-5.00305e-163	9.90968e-163	-8.27948e-164	1.41108e-162	-9.19095e-163	7.58994e-163	-3.7425e-163	-4.15468e-165	8.71707e-164	1.41403e-163	3.22261e-163	0
3.05992e-163	4.58504e-163	7.72328e-163	1.51715e-163	-2.5951e-163	-8.11614e-163	1.75764e-163	1.00596e-162	-3.22995e-164	3.44438e-164	-1.87342e-163	1.89936e-163	3.15034e-163	-4.72731e-163	-4.24506e-163	1.07673e-163	-7.73394e-163	1.43711e-162	-1.3198e-162	-5.00305e-163	9.90968e-163	-8.27948e-164	1.41108e-162	-9.19095e-163	7.58994e-163	-3.7425e-163	-4.15468e-165	8.71707e-164	1.41403e-163	3.22261e-163	0
3.05992e-163	4.58504e-163	7.72328e-163	1.51715e-163	-2.5951e-163	-8.11614e-163	1.75764e-163	1.00596e-162	-3.22995e-164	3.44438e-164	-1.87342e-163	1.89936e-163	3.15034e-163	-4.72731e-163	-4.24506e-163	1.07673e-163	-7.73394e-163	1.43711e-162	-1.3198e-162	-5.00305e-163	9.90968e-163	-8.27948e-164	1.41108e-162	-9.19095e-163	7.58994e-163	-3.7425e-163	-4.15468e-165	8.71707e-164	1.41403e-163	3.22261e-163	0
3.05992e-163	4.58504e-163	7.72328e-163	1.51715e-163	-2.5951e-163	-8.11614e-163	1.75764e-163	1.00596e-162	-3.22995e-164	3.44438e-164	-1.87342e-163	1.89936e-163	3.15034e-163	-4.72731e-163	-4.24506e-163	1.07673e-163	-7.73394e-163	1.43711e-162	-1.3198e-162	-5.00305e-163	9.90968e-163	-8.27948e-164	1.41108e-162	-9.19095e-163	7.58994e-163	-3.7425e-163	-4.15468e-165	8.71707e-164	1.41403e-163	3.22261e-163	0
3.05992e-163	4.58504e-163	7.72328e-163	1.51715e-163	-2.5951e-163	-8.11614e-163	1.75764e-163	1.00596e-162	-3.22995e-164	3.44438e-164	-1.87342e-163	1.89936e-163	3.15034e-163	-4.72731e-163	-4.24506e-163	1.07673e-163	-7.73394e-163	1.43711e-162	-1.3198e-162	-5.00305e-163	9.90968e-163	-8.27948e-164	1.41108e-162	-9.19095e-163	7.58994e-163	-3.7425e-163	-4.15468e-165	8.71707e-164	1.41403e-163	3.22261e-163	0
3.05992e-163	4.58504e-163	7.72328e-163	1.51715e-163	-2.5951e-163	-8.11614e-163	1.75764e-163	1.00596e-162	-3.22995e-164	3.44438e-164	-1.87342e-163	1.89936e-163	3.15034e-163	-4.72731e-163	-4.24506e-163	1.07673e-163	-7.73394e-163	1.43711e-162	-1.3198e-162	-5.00305e-163	9.90968e-163	-8.27948e-164	1.41108e-162	-9.19095e-163	7.58994e-163	-3.7425e-163	-4.15468e-165	8.71707e-164	1.41403e-163	3.22261e-163	0
3.05992e-163	4.58504e-163	7.72328e-163	1.51715e-163	-2.5951e-163	-8.11614e-163	1.75764e-163	1.00596e-162	-3.22995e-164	3.44438e-164	-1.87342e-163	1.89936e-163	3.15034e-163	-4.72731e-163	-4.24506e-163	1.07673e-163	-7.73394e-163	1.43711e-162	-1.3198e-162	-5.00305e-163	9.90968e-163	-8.27948e-164	1.41108e-162	-9.19095e-163	7.58994e-163	-3.7425e-163	-4.15468e-165	8.71707e-164	1.41403e-163	3.22261e-163	0
3.05992e-163	4.58504e-163	7.72328e-163	1.51715e-163	-2.5951e-163	-8.11614e-163	1.75764e-163	1.00596e-162	-3.22995e-164	3.44438e-164	-1.87342e-163	1.89936e-163	3.15034e-163	-4.72731e-163	-4.24506e-163	1.07673e-163	-7.73394e-163	1.43711e-162	-1.3198e-162	-5.00305e-163	9.90968e-163	-8.27948e-164	1.41108e-162	-9.19095e-163	7.58994e-163	-3.7425e-163	-4.15468e-165	8.71707e-164	1.41403e-163	3.22261e-163	0
3.05992e-163	4.58504e-163	7.72328e-163	1.51715e-163	-2.5951e-163	-8.11614e-163	1.75764e-163	1.00596e-162	-3.22995e-164	3.44438e-164	-1.87342e-163	1.89936e-163	3.15034e-163	-4.72731e-163	-4.24506e-163	1.07673e-163	-7.73394e-163	1.43711e-162	-1.3198e-162	-5.00305e-163	9.90968e-163	-8.27948e-164	1.41108e-162	-9.19095e-163	7.58994e-163	-3.7425e-163	-4.15468e-165	8.71707e-164	1.41403e-163	3.22261e-163	0
3.05992e-163	4.58504e-163	7.72328e-163	1.51715e-163	-2.5951e-163	-8.11614e-163	1.75764e-163	1.00596e-162	-3.22995e-164	3.44438e-164	-1.87342e-163	1.89936e-163	3.15034e-163	-4.72731e-163	-4.24506e-163	1.07673e-163	-7.73394e-163	1.43711e-162	-1.3198e-162	-5.00305e-163	9.90968e-163	-8.27948e-164	1.41108e-162	-9.19095e-163	7.58994e-163	-3.7425e-163	-4.15468e-165	8.71707e-164	1.41403e-163	3.22261e-163	0
3.05992e-163	4.58504e-163	7.72328e-163	1.51715e-163	-2.5951e-163	-8.11614e-163	1.75764e-163	1.00596e-162	-3.22995e-164	3.44438e-164	-1.87342e-163	1.89936e-163	3.15034e-163	-4.72731e-163	-4.24506e-163	1.07673e-163	-7.73394e-163	1.43711e-162	-1.3198e-162	-5.00305e-163	9.90968e-163	-8.27948e-164	1.41108e-162	-9.19095e-163	7.58994e-163	-3.7425e-163	-4.15468e-165	8.71707e-164	1.41403e-163	3.22261e-163	0
3.05992e-163	4.58504e-163	7.72328e-163	1.51715e-163	-2.5951e-163	-8.11614e-163	1.75764e-163	1.00596e-162	-3.22995e-164	3.44438e-164	-1.87342e-163	1.89936e-163	3.15034e-163	-4.72731e-163	-4.24506e-163	1.07673e-163	-7.73394e-163	1.43711e-162	-1.3198e-162	-5.00305e-163	9.90968e-163	-8.27948e-164	1.41108e-162	-9.19095e-163	7.58994e-163	-3.7425e-163	-4.15468e-165	8.71707e-164	1.41403e-163	3.22261e-163	0
3.05992e-163	4.58504e-163	7.72328e-163	1.51715e-163	-2.5951e-163	-8.11614e-163	1.75764e-163	1.00596e-162	-3.22995e-164	3.44438e-164	-1.87342e-163	1.89936e-163	3.15034e-163	-4.72731e-163	-4.24506e-163	1.07673e-163	-7.73394e-163	1.43711e-162	-1.3198e-162	-5.00305e-163	9.90968e-163	-8.27948e-164	1.41108e-162	-9.19095e-163	7.58994e-163	-3.7425e-163	-4.15468e-165	8.71707e-164	1.41403e-163	3.22261e-163	0
3.05992e-163	4.58504e-163	7.72328e-163	1.51715e-163	-2.5951e-163	-8.11614e-163	1.75764e-163	1.00596e-162	-3.22995e-164	3.44438e-164	-1.87342e-163	1.89936e-163	3.15034e-163	-4.72731e-163	-4.24506e-163	1.07673e-163	-7.73394e-163	1.43711e-162	-1.3198e-162	-5.00305e-163	9.90968e-163	-8.27948e-164	1.41108e-162	-9.19095e-163	7.58994e-163	-3.7425e-163	-4.15468e-165	8.71707e-164	1.41403e-163	3.22261e-163	0
3.05992e-163	4.58504e-163	7.72328e-163	1.51715e-163	-2.5951e-163	-8.11614e-163	1.75764e-163	1.00596e-162	-3.22995e-164	3.44438e-164	-1.87342e-163	1.89936e-163	3.15034e-163	-4.72731e-163	-4.24506e-163	1.07673e-163	-7.73394e-163	1.43711e-162	-1.3198e-162	-5.00305e-163	9.90968e-163	-8.27948e-164	1.41108e-162	-9.19095e-163	7.58994e-163	-3.7425e-163	-4.15468e-165	8.71707e-164	1.41403e-163	3.22261e-163	0
3.05992e-163	4.58504e-163	7.72328e-163	1.51715e-163	-2.5951e-163	-8.11614e-163	1.75764e-163	1.00596e-162	-3.22995e-164	3.44438e-164	-1.87342e-163	1.89936e-163	3.15034e-163	-4.72731e-163	-4.24506e-163	1.07673e-163	-7.73394e-163	1.43711e-162	-1.3198e-162	-5.00305e-163	9.90968e-163	-8.27948e-164	1.41108e-162	-9.19095e-163	7.58994e-163	-3.7425e-163	-4.15468e-165	8.71707e-164	1.41403e-163	3.22261e-163	0
3.05992e-163	4.58504e-163	7.72328e-163	1.51715e-163	-2.5951e-163	-8.11614e-163	1.75764e-163	1.00596e-162	-3.22995e-164	3.44438e-164	-1.87342e-163	1.89936e-163	3.15034e-163	-4.72731e-163	-4.24506e-163	1.07673e-163	-7.73394e-163	1.43711e-162	-1.3198e-162	-5.00305e-163	9.90968e-163	-8.27948e-164	1.41108e-162	-9.19095e-163	7.58994e-163	-3.7425e-163	-4.15468e-165	8.71707e-164	1.41403e-163	3.22261e-163	0
3.05992e-163	4.58504e-163	7.72328e-163	1.51715e-163	-2.5951e-163	-8.11614e-163	1.75764e-163	1.00596e-162	-3.22995e-164	3.44438e-164	-1.87342e-163	1.89936e-163	3.15034e-163	-4.72731e-163	-4.24506e-163	1.07673e-163	-7.73394e-163	1.43711e-162	-1.3198e-162	-5.00305e-163	9.90968e-163	-8.27948e-164	1.41108e-162	-9.19095e-163	7.58994e-163	-3.7425e-163	-4.15468e-165	8.71707e-164	1.41403e-163	3.22261e-163	0
3.05992e-163	4.58504e-163	7.72328e-163	1.51715e-163	-2.5951e-163	-8.11614e-163	1.75764e-163	1.00596e-162	-3.22995e-164	3.44438e-164	-1.87342e-163	1.89936e-163	3.15034e-163	-4.72731e-163	-4.24506e-163	1.07673e-163	-7.73394e-163	1.43711e-162	-1.3198e-162	-5.00305e-163	9.90968e-163	-8.27948e-164	1.41108e-162	-9.19095e-163	7.58994e-163	-3.7425e-163	-4.15468e-165	8.71707e-164	1.41403e-163	3.22261e-163	0
3.05992e-163	4.58504e-163	7.72328e-163	1.51715e-163	-2.5951e-163	-8.11614e-163	1.75764e-163	1.00596e-162	-3.22995e-164	3.44438e-164	-1.87342e-163	1.89936e-163	3.15034e-163	-4.72731e-163	-4.24506e-163	1.07673e-163	-7.73394e-163	1.43711e-162	-1.3198e-162	-5.00305e-163	9.90968e-163	-8.27948e-164	1.41108e-162	-9.19095e-163	7.58994e-163	-3.7425e-163	-4.15468e-165	8.71707e-164	1.41403e-163	3.22261e-163	0
3.05992e-163	4.58504e-163	7.72328e-163	1.51715e-163	-2.5951e-163	-8.11614e-163	1.75764e-163	1.00596e-162	-3.22995e-164	3.44438e-164	-1.87342e-163	1.89936e-163	3.15034e-163	-4.72731e-163	-4.24506e-163	1.07673e-163	-7.73394e-163	1.43711e-162	-1.3198e-162	-5.00305e-163	9.90968e-163	-8.27948e-164	1.41108e-162	-9.19095e-163	7.58994e-163	-3.7425e-163	-4.15468e-165	8.71707e-164	1.41403e-163	3.22261e-163	0
3.05992e-163	4.58504e-163	7.72328e-163	1.51715e-163	-2.5951e-163	-8.11614e-163	1.75764e-163	1.00596e-162	-3.22995e-164	3.44438e-164	-1.87342e-163	1.89936e-163	3.15034e-163	-4.72731e-163	-4.24506e-163	1.07673e-163	-7.73394e-163	1.43711e-162	-1.3198e-162	-5.00305e-163	9.90968e-163	-8.27948e-164	1.41108e-162	-9.19095e-163	7.58994e-163	-3.7425e-163	-4.15468e-165	8.71707e-164	1.41403e-163	3.22261e-163	0
3.05992e-163	4.58504e-163	7.72328e-163	1.51715e-163	-2.5951e-163	-8.11614e-163	1.75764e-163	1.00596e-162	-3.22995e-164	3.44438e-164	-1.87342e-163	1.89936e-163	3.15034e-163	-4.72731e-163	-4.24506e-163	1.07673e-163	-7.73394e-163	1.43711e-162	-1.3198e-162	-5.00305e-163	9.90968e-163	-8.27948e-164	1.41108e-162	-9.19095e-163	7.58994e-163	-3.7425e-163	-4.15468e-165	8.71707e-164	1.41403e-163	3.22261e-163	0
3.05992e-163	4.58504e-163	7.72328e-163	1.51715e-163	-2.5951e-163	-8.11614e-163	1.75764e-163	1.00596e-162	-3.22995e-164	3.44438e-164	-1.87342e-163	1.89936e-163	3.15034e-163	-4.72731e-163	-4.24506e-163	1.07673e-163	-7.73394e-163	1.43711e-162	-1.3198e-162	-5.00305e-163	9.90968e-163	-8.27948e-164	1.41108e-162	-9.19095e-163	7.58994e-163	-3.7425e-163	-4.15468e-165	8.71707e-164	1.41403e-163	3.22261e-163	0
3.05992e-163	4.58504e-163	7.72328e-163	1.51715e-163	-2.5951e-163	-8.11614e-163	1.75764e-163	1.00596e-162	-3.22995e-164	3.44438e-164	-1.87342e-163	1.89936e-163	3.15034e-163	-4.72731e-163	-4.24506e-163	1.07673e-163	-7.73394e-163	1.43711e-162	-1.3198e-162	-5.00305e-163	9.90968e-163	-8.27948e-164	1.41108e-162	-9.19095e-163	7.58994e-163	-3.7425e-163	-4.15468e-165	8.71707e-164	1.41403e-163	3.22261e-163	0
3.05992e-163	4.58504e-163	7.72328e-163	1.51715e-163	-2.5951e-163	-8.11614e-163	1.75764e-163	1.00596e-162	-3.22995e-164	3.44438e-164	-1.87342e-163	1.89936e-163	3.15034e-163	-4.72731e-163	-4.24506e-163	1.07673e-163	-7.73394e-163	1.43711e-162	-1.3198e-162	-5.00305e-163	9.90968e-163	-8.27948e-164	1.41108e-162	-9.19095e-163	7.58994e-163	-3.7425e-163	-4.15468e-165	8.71707e-164	1.41403e-163	3.22261e-163	0
3.05992e-163	4.58504e-163	7.72328e-163	1.51715e-163	-2.5951e-163	-8.11614e-163	1.75764e-163	1.00596e-162	-3.22995e-164	3.44438e-164	-1.87342e-163	1.89936e-163	3.15034e-163	-4.72731e-163	-4.24506e-163	1.07673e-163	-7.73394e-163	1.43711e-162	-1.3198e-162	-5.00305e-163	9.90968e-163	-8.27948e-164	1.41108e-162	-9.19095e-163	7.58994e-163	-3.7425e-163	-4.15468e-165	8.71707e-164	1.41403e-163	3.22261e-163	0
3.05992e-163	4.58504e-163	7.72328e-163	1.51715e-163	-2.5951e-163	-8.11614e-163	1.75764e-163	1.00596e-162	-3.22995e-164	3.44438e-164	-1.87342e-163	1.89936e-163	3.15034e-163	-4.72731e-163	-4.24506e-163	1.07673e-163	-7.73394e-163	1.43711e-162	-1.3198e-162	-5.00305e-163	9.90968e-163	-8.27948e-164	1.41108e-162	-9.19095e-163	7.58994e-163	-3.7425e-163	-4.15468e-165	8.71707e-164	1.41403e-163	3.22261e-163	0
3.05992e-163	4.58504e-163	7.72328e-163	1.51715e-163	-2.5951e-163	-8.11614e-163	1.75764e-163	1.00596e-162	-3.22995e-164	3.44438e-164	-1.87342e-163	1.89936e-163	3.15034e-163	-4.72731e-163	-4.24506e-163	1.07673e-163	-7.73394e-163	1.43711e-162	-1.3198e-162	-5.00305e-163	9.90968e-163	-8.27948e-164	1.41108e-162	-9.19095e-163	7.58994e-163	-3.7425e-163	-4.15468e-165	8.71707e-164	1.41403e-163	3.22261e-163	0
3.05992e-163	4.58504e-163	7.72328e-163	1.51715e-163	-2.5951e-163	-8.11614e-163	1.75764e-163	1.00596e-162	-3.22995e-164	3.44438e-164	-1.87342e-163	1.89936e-163	3.15034e-163	-4.72731e-163	-4.24506e-163	1.07673e-163	-7.73394e-163	1.43711e-162	-1.3198e-162	-5.00305e-163	9.90968e-163	-8.27948e-164	1.41108e-162	-9.19095e-163	7.58994e-163	-3.7425e-163	-4.15468e-165	8.71707e-164	1.41403e-163	3.22261e-163	0
3.05992e-163	4.58504e-163	7.72328e-163	1.51715e-163	-2.5951e-163	-8.11614e-163	1.75764e-163	1.00596e-162	-3.22995e-164	3.44438e-164	-1.87342e-163	1.89936e-163	3.15034e-163	-4.72731e-163	-4.24506e-163	1.07673e-163	-7.73394e-163	1.43711e-162	-1.3198e-162	-5.00305e-163	9.90968e-163	-8.27948e-164	1.41108e-162	-9.19095e-163	7.58994e-163	-3.7425e-163	-4.15468e-165	8.71707e-164	1.41403e-163	3.22261e-163	0
3.05992e-163	4.58504e-163	7.72328e-163	1.51715e-163	-2.5951e-163	-8.11614e-163	1.75764e-163	1.00596e-162	-3.22995e-164	3.44438e-164	-1.87342e-163	1.89936e-163	3.15034e-163	-4.72731e-163	-4.24506e-163	1.07673e-163	-7.73394e-163	1.43711e-162	-1.3198e-162	-5.00305e-163	9.90968e-163	-8.27948e-164	1.41108e-162	-9.19095e-163	7.58994e-163	-3.7425e-163	-4.15468e-165	8.71707e-164	1.41403e-163	3.22261e-163	0
3.05992e-163	4.58504e-163	7.72328e-163	1.51715e-163	-2.5951e-163	-8.11614e-163	1.75764e-163	1.00596e-162	-3.22995e-164	3.44438e-164	-1.87342e-163	1.89936e-163	3.15034e-163	-4.72731e-163	-4.24506e-163	1.07673e-163	-7.73394e-163	1.43711e-162	-1.3198e-162	-5.00305e-163	9.90968e-163	-8.27948e-164	1.41108e-162	-9.19095e-163	7.58994e-163	-3.7425e-163	-4.15468e-165	8.71707e-164	1.41403e-163	3.22261e-163	0
3.05992e-163	4.58504e-163	7.72328e-163	1.51715e-163	-2.5951e-163	-8.11614e-163	1.75764e-163	1.00596e-162	-3.22995e-164	3.44438e-164	-1.87342e-163	1.89936e-163	3.15034e-163	-4.72731e-163	-4.24506e-163	1.07673e-163	-7.73394e-163	1.43711e-162	-1.3198e-162	-5.00305e-163	9.90968e-163	-8.27948e-164	1.41108e-162	-9.19095e-163	7.58994e-163	-3.7425e-163	-4.15468e-165	8.71707e-164	1.41403e-163	3.22261e-163	0
3.05992e-163	4.58504e-163	7.72328e-163	1.51715e-163	-2.5951e-163	-8.11614e-163	1.75764e-163	1.00596e-162	-3.22995e-164	3.44438e-164	-1.87342e-163	1.89936e-163	3.15034e-163	-4.72731e-163	-4.24506e-163	1.07673e-163	-7.73394e-163	1.43711e-162	-1.3198e-162	-5.00305e-163	9.90968e-163	-8.27948e-164	1.41108e-162	-9.19095e-163	7.58994e-163	-3.7425e-163	-4.15468e-165	8.71707e-164	1.41403e-163	3.22261e-163	0
3.05992e-163	4.58504e-163	7.72328e-163	1.51715e-163	-2.5951e-163	-8.11614e-163	1.75764e-163	1.00596e-162	-3.22995e-164	3.44438e-164	-1.87342e-163	1.89936e-163	3.15034e-163	-4.72731e-163	-4.24506e-163	1.07673e-163	-7.73394e-163	1.43711e-162	-1.3198e-162	-5.00305e-163	9.90968e-163	-8.27948e-164	1.41108e-162	-9.19095e-163	7.58994e-163	-3.7425e-163	-4.15468e-165	8.71707e-164	1.41403e-163	3.22261e-163	0
3.05992e-163	4.58504e-163	7.72328e-163	1.51715e-163	-2.5951e-163	-8.11614e-163	1.75764e-163	1.00596e-162	-3.22995e-164	3.44438e-164	-1.87342e-163	1.89936e-163	3.15034e-163	-4.72731e-163	-4.24506e-163	1.07673e-163	-7.73394e-163	1.43711e-162	-1.3198e-162	-5.00305e-163	9.90968e-163	-8.27948e-164	1.41108e-162	-9.19095e-163	7.58994e-163	-3.7425e-163	-4.15468e-165	8.71707e-164	1.41403e-163	3.22261e-163	0
3.05992e-163	4.58504e-163	7.72328e-163	1.51715e-163	-2.5951e-163	-8.11614e-163	1.75764e-163	1.00596e-162	-3.22995e-164	3.44438e-164	-1.87342e-163	1.89936e-163	3.15034e-163	-4.72731e-163	-4.24506e-163	1.07673e-163	-7.73394e-163	1.43711e-162	-1.3198e-162	-5.00305e-163	9.90968e-163	-8.27948e-164	1.41108e-162	-9.19095e-163	7.58994e-163	-3.7425e-163	-4.15468e-165	8.71707e-164	1.41403e-163	3.22261e-163	0
3.05992e-163	4.58504e-163	7.72328e-163	1.51715e-163	-2.5951e-163	-8.11614e-163	1.75764e-163	1.00596e-162	-3.22995e-164	3.44438e-164	-1.87342e-163	1.89936e-163	3.15034e-163	-4.72731e-163	-4.24506e-163	1.07673e-163	-7.73394e-163	1.43711e-162	-1.3198e-162	-5.00305e-163	9.90968e-163	-8.27948e-164	1.41108e-162	-9.19095e-163	7.58994e-163	-3.7425e-163	-4.15468e-165	8.71707e-164	1.41403e-163	3.22261e-163	0
3.05992e-163	4.58504e-163	7.72328e-163	1.51715e-163	-2.5951e-163	-8.11614e-163	1.75764e-163	1.00596e-162	-3.22995e-164	3.44438e-164	-1.87342e-163	1.89936e-163	3.15034e-163	-4.72731e-163	-4.24506e-163	1.07673e-163	-7.73394e-163	1.43711e-162	-1.3198e-162	-5.00305e-163	9.90968e-163	-8.27948e-164	1.41108e-162	-9.19095e-163	7.58994e-163	-3.7425e-163	-4.15468e-165	8.71707e-164	1.41403e-163	3.22261e-163	0
3.05992e-163	4.58504e-163	7.72328e-163	1.51715e-163	-2.5951e-163	-8.11614e-163	1.75764e-163	1.00596e-162	-3.22995e-164	3.44438e-164	-1.87342e-163	1.89936e-163	3.15034e-163	-4.72731e-163	-4.24506e-163	1.07673e-163	-7.73394e-163	1.43711e-162	-1.3198e-162	-5.00305e-163	9.90968e-163	-8.27948e-164	1.41108e-162	-9.19095e-163	7.58994e-163	-3.7425e-163	-4.15468e-165	8.71707e-164	1.41403e-163	3.22261e-163	0
3.05992e-163	4.58504e-163	7.72328e-163	1.51715e-163	-2.5951e-163	-8.11614e-163	1.75764e-163	1.00596e-162	-3.22995e-164	3.44438e-164	-1.87342e-163	1.89936e-163	3.15034e-163	-4.72731e-163	-4.24506e-163	1.07673e-163	-7.73394e-163	1.43711e-162	-1.3198e-162	-5.00305e-163	9.90968e-163	-8.27948e-164	1.41108e-162	-9.19095e-163	7.58994e-163	-3.7425e-163	-4.15468e-165	8.71707e-164	1.41403e-163	3.22261e-163	0
3.05992e-163	4.58504e-163	7.72328e-163	1.51715e-163	-2.5951e-163	-8.11614e-163	1.75764e-163	1.00596e-162	-3.22995e-164	3.44438e-164	-1.87342e-163	1.89936e-163	3.15034e-163	-4.72731e-163	-4.24506e-163	1.07673e-163	-7.73394e-163	1.43711e-162	-1.3198e-162	-5.00305e-163	9.90968e-163	-8.27948e-164	1.41108e-162	-9.19095e-163	7.58994e-163	-3.7425e-163	-4.15468e-165	8.71707e-164	1.41403e-163	3.22261e-163	0
3.05992e-163	4.58504e-163	7.72328e-163	1.51715e-163	-2.5951e-163	-8.11614e-163	1.75764e-163	1.00596e-162	-3.22995e-164	3.44438e-164	-1.87342e-163	1.89936e-163	3.15034e-163	-4.72731e-163	-4.24506e-163	1.07673e-163	-7.73394e-163	1.43711e-162	-1.3198e-162	-5.00305e-163	9.90968e-163	-8.27948e-164	1.41108e-162	-9.19095e-163	7.58994e-163	-3.7425e-163	-4.15468e-165	8.71707e-164	1.41403e-163	3.22261e-163	0
3.05992e-163	4.58504e-163	7.72328e-163	1.51715e-163	-2.5951e-163	-8.11614e-163	1.75764e-163	1.00596e-162	-3.22995e-164	3.44438e-164	-1.87342e-163	1.89936e-163	3.15034e-163	-4.72731e-163	-4.24506e-163	1.07673e-163	-7.73394e-163	1.43711e-162	-1.3198e-162	-5.00305e-163	9.90968e-163	-8.27948e-164	1.41108e-162	-9.19095e-163	7.58994e-163	-3.7425e-163	-4.15468e-165	8.71707e-164	1.41403e-163	3.22261e-163	0
3.05992e-163	4.58504e-163	7.72328e-163	1.51715e-163	-2.5951e-163	-8.11614e-163	1.75764e-163	1.00596e-162	-3.22995e-164	3.44438e-164	-1.87342e-163	1.89936e-163	3.15034e-163	-4.72731e-163	-4.24506e-163	1.07673e-163	-7.73394e-163	1.43711e-162	-1.3198e-162	-5.00305e-163	9.90968e-163	-8.27948e-164	1.41108e-162	-9.19095e-163	7.58994e-163	-3.7425e-163	-4.15468e-165	8.71707e-164	1.41403e-163	3.22261e-163	0
3.05992e-163	4.58504e-163	7.72328e-163	1.51715e-163	-2.5951e-163	-8.11614e-163	1.75764e-163	1.00596e-162	-3.22995e-164	3.44438e-164	-1.87342e-163	1.89936e-163	3.15034e-163	-4.72731e-163	-4.24506e-163	1.07673e-163	-7.73394e-163	1.43711e-162	-1.3198e-162	-5.00305e-163	9.90968e-163	-8.27948e-164	1.41108e-162	-9.19095e-163	7.58994e-163	-3.7425e-163	-4.15468e-165	8.71707e-164	1.41403e-163	3.22261e-163	0
3.05992e-163	4.58504e-163	7.72328e-163	1.51715e-163	-2.5951e-163	-8.11614e-163	1.75764e-163	1.00596e-162	-3.22995e-164	3.44438e-164	-1.87342e-163	1.89936e-163	3.15034e-163	-4.72731e-163	-4.24506e-163	1.07673e-163	-7.73394e-163	1.43711e-162	-1.3198e-162	-5.00305e-163	9.90968e-163	-8.27948e-164	1.41108e-162	-9.19095e-163	7.58994e-163	-3.7425e-163	-4.15468e-165	8.71707e-164	1.41403e-163	3.22261e-163	0
3.05992e-163	4.58504e-163	7.72328e-163	1.51715e-163	-2.5951e-163	-8.11614e-163	1.75764e-163	1.00596e-162	-3.22995e-164	3.44438e-164	-1.87342e-163	1.89936e-163	3.15034e-163	-4.72731e-163	-4.24506e-163	1.07673e-163	-7.73394e-163	1.43711e-162	-1.3198e-162	-5.00305e-163	9.90968e-163	-8.27948e-164	1.41108e-162	-9.19095e-163	7.58994e-163	-3.7425e-163	-4.15468e-165	8.71707e-164	1.41403e-163	3.22261e-163	0
3.05992e-163	4.58504e-163	7.72328e-163	1.51715e-163	-2.5951e-163	-8.11614e-163	1.75764e-163	1.00596e-162	-3.22995e-164	3.44438e-164	-1.87342e-163	1.89936e-163	3.15034e-163	-4.72731e-163	-4.24506e-163	1.07673e-163	-7.73394e-163	1.43711e-162	-1.3198e-162	-5.00305e-163	9.90968e-163	-8.27948e-164	1.41108e-162	-9.19095e-163	7.58994e-163	-3.7425e-163	-4.15468e-165	8.71707e-164	1.41403e-163	3.22261e-163	0
3.05992e-163	4.58504e-163	7.72328e-163	1.51715e-163	-2.5951e-163	-8.11614e-163	1.75764e-163	1.00596e-162	-3.22995e-164	3.44438e-164	-1.87342e-163	1.89936e-163	3.15034e-163	-4.72731e-163	-4.24506e-163	1.07673e-163	-7.73394e-163	1.43711e-162	-1.3198e-162	-5.00305e-163	9.90968e-163	-8.27948e-164	1.41108e-162	-9.19095e-163	7.58994e-163	-3.7425e-163	-4.15468e-165	8.71707e-164	1.41403e-163	3.22261e-163	0
3.05992e-163	4.58504e-163	7.72328e-163	1.51715e-163	-2.5951e-163	-8.11614e-163	1.75764e-163	1.00596e-162	-3.22995e-164	3.44438e-164	-1.87342e-163	1.89936e-163	3.15034e-163	-4.72731e-163	-4.24506e-163	1.07673e-163	-7.73394e-163	1.43711e-162	-1.3198e-162	-5.00305e-163	9.90968e-163	-8.27948e-164	1.41108e-162	-9.19095e-163	7.58994e-163	-3.7425e-163	-4.15468e-165	8.71707e-164	1.41403e-163	3.22261e-163	0
3.05992e-163	4.58504e-163	7.72328e-163	1.51715e-163	-2.5951e-163	-8.11614e-163	1.75764e-163	1.00596e-162	-3.22995e-164	3.44438e-164	-1.87342e-163	1.89936e-163	3.15034e-163	-4.72731e-163	-4.24506e-163	1.07673e-163	-7.73394e-163	1.43711e-162	-1.3198e-162	-5.00305e-163	9.90968e-163	-8.27948e-164	1.41108e-162	-9.19095e-163	7.58994e-163	-3.7425e-163	-4.15468e-165	8.71707e-164	1.41403e-163	3.22261e-163	0
3.05992e-163	4.58504e-163	7.72328e-163	1.51715e-163	-2.5951e-163	-8.11614e-163	1.75764e-163	1.00596e-162	-3.22995e-164	3.44438e-164	-1.87342e-163	1.89936e-163	3.15034e-163	-4.72731e-163	-4.24506e-163	1.07673e-163	-7.73394e-163	1.43711e-162	-1.3198e-162	-5.00305e-163	9.90968e-163	-8.27948e-164	1.41108e-162	-9.19095e-163	7.58994e-163	-3.7425e-163	-4.15468e-165	8.71707e-164	1.41403e-163	3.22261e-163	0
3.05992e-163	4.58504e-163	7.72328e-163	1.51715e-163	-2.5951e-163	-8.11614e-163	1.75764e-163	1.00596e-162	-3.22995e-164	3.44438e-164	-1.87342e-163	1.89936e-163	3.15034e-163	-4.72731e-163	-4.24506e-163	1.07673e-163	-7.73394e-163	1.43711e-162	-1.3198e-162	-5.00305e-163	9.90968e-163	-8.27948e-164	1.41108e-162	-9.19095e-163	7.58994e-163	-3.7425e-163	-4.15468e-165	8.71707e-164	1.41403e-163	3.22261e-163	0
3.05992e-163	4.58504e-163	7.72328e-163	1.51715e-163	-2.5951e-163	-8.11614e-163	1.75764e-163	1.00596e-162	-3.22995e-164	3.44438e-164	-1.87342e-163	1.89936e-163	3.15034e-163	-4.72731e-163	-4.24506e-163	1.07673e-163	-7.73394e-163	1.43711e-162	-1.3198e-162	-5.00305e-163	9.90968e-163	-8.27948e-164	1.41108e-162	-9.19095e-163	7.58994e-163	-3.7425e-163	-4.15468e-165	8.71707e-164	1.41403e-163	3.22261e-163	0
3.05992e-163	4.58504e-163	7.72328e-163	1.51715e-163	-2.5951e-163	-8.11614e-163	1.75764e-163	1.00596e-162	-3.22995e-164	3.44438e-164	-1.87342e-163	1.89936e-163	3.15034e-163	-4.72731e-163	-4.24506e-163	1.07673e-163	-7.73394e-163	1.43711e-162	-1.3198e-162	-5.00305e-163	9.90968e-163	-8.27948e-164	1.41108e-162	-9.19095e-163	7.58994e-163	-3.7425e-163	-4.15468e-165	8.71707e-164	1.41403e-163	3.22261e-163	0
3.05992e-163	4.58504e-163	7.72328e-163	1.51715e-163	-2.5951e-163	-8.11614e-163	1.75764e-163	1.00596e-162	-3.22995e-164	3.44438e-164	-1.87342e-163	1.89936e-163	3.15034e-163	-4.72731e-163	-4.24506e-163	1.07673e-163	-7.73394e-163	1.43711e-162	-1.3198e-162	-5.00305e-163	9.90968e-163	-8.27948e-164	1.41108e-162	-9.19095e-163	7.58994e-163	-3.7425e-163	-4.15468e-165	8.71707e-164	1.41403e-163	3.22261e-163	0
3.05992e-163	4.58504e-163	7.72328e-163	1.51715e-163	-2.5951e-163	-8.11614e-163	1.75764e-163	1.00596e-162	-3.22995e-164	3.44438e-164	-1.87342e-163	1.89936e-163	3.15034e-163	-4.72731e-163	-4.24506e-163	1.07673e-163	-7.73394e-163	1.43711e-162	-1.3198e-162	-5.00305e-163	9.90968e-163	-8.27948e-164	1.41108e-162	-9.19095e-163	7.58994e-163	-3.7425e-163	-4.15468e-165	8.71707e-164	1.41403e-163	3.22261e-163	0
3.05992e-163	4.58504e-163	7.72328e-163	1.51715e-163	-2.5951e-163	-8.11614e-163	1.75764e-163	1.00596e-162	-3.22995e-164	3.44438e-164	-1.87342e-163	1.89936e-163	3.15034e-163	-4.72731e-163	-4.24506e-163	1.07673e-163	-7.73394e-163	1.43711e-162	-1.3198e-162	-5.00305e-163	9.90968e-163	-8.27948e-164	1.41108e-162	-9.19095e-163	7.58994e-163	-3.7425e-163	-4.15468e-165	8.71707e-164	1.41403e-163	3.22261e-163	0
3.05992e-163	4.58504e-163	7.72328e-163	1.51715e-163	-2.5951e-163	-8.11614e-163	1.75764e-163	1.00596e-162	-3.22995e-164	3.44438e-164	-1.87342e-163	1.89936e-163	3.15034e-163	-4.72731e-163	-4.24506e-163	1.07673e-163	-7.73394e-163	1.43711e-162	-1.3198e-162	-5.00305e-163	9.90968e-163	-8.27948e-164	1.41108e-162	-9.19095e-163	7.58994e-163	-3.7425e-163	-4.15468e-165	8.71707e-164	1.41403e-163	3.22261e-163	0
3.05992e-163	4.58504e-163	7.72328e-163	1.51715e-163	-2.5951e-163	-8.11614e-163	1.75764e-163	1.00596e-162	-3.22995e-164	3.44438e-164	-1.87342e-163	1.89936e-163	3.15034e-163	-4.72731e-163	-4.24506e-163	1.07673e-163	-7.73394e-163	1.43711e-162	-1.3198e-162	-5.00305e-163	9.90968e-163	-8.27948e-164	1.41108e-162	-9.19095e-163	7.58994e-163	-3.7425e-163	-4.15468e-165	8.71707e-164	1.41403e-163	3.22261e-163	0
3.05992e-163	4.58504e-163	7.72328e-163	1.51715e-163	-2.5951e-163	-8.11614e-163	1.75764e-163	1.00596e-162	-3.22995e-164	3.44438e-164	-1.87342e-163	1.89936e-163	3.15034e-163	-4.72731e-163	-4.24506e-163	1.07673e-163	-7.73394e-163	1.43711e-162	-1.3198e-162	-5.00305e-163	9.90968e-163	-8.27948e-164	1.41108e-162	-9.19095e-163	7.58994e-163	-3.7425e-163	-4.15468e-165	8.71707e-164	1.41403e-163	3.22261e-163	0
3.05992e-163	4.58504e-163	7.72328e-163	1.51715e-163	-2.5951e-163	-8.11614e-163	1.75764e-163	1.00596e-162	-3.22995e-164	3.44438e-164	-1.87342e-163	1.89936e-163	3.15034e-163	-4.72731e-163	-4.24506e-163	1.07673e-163	-7.73394e-163	1.43711e-162	-1.3198e-162	-5.00305e-163	9.90968e-163	-8.27948e-164	1.41108e-162	-9.19095e-163	7.58994e-163	-3.7425e-163	-4.15468e-165	8.71707e-164	1.41403e-163	3.22261e-163	0
3.05992e-163	4.58504e-163	7.72328e-163	1.51715e-163	-2.5951e-163	-8.11614e-163	1.75764e-163	1.00596e-162	-3.22995e-164	3.44438e-164	-1.87342e-163	1.89936e-163	3.15034e-163	-4.72731e-163	-4.24506e-163	1.07673e-163	-7.73394e-163	1.43711e-162	-1.3198e-162	-5.00305e-163	9.90968e-163	-8.27948e-164	1.41108e-162	-9.19095e-163	7.58994e-163	-3.7425e-163	-4.15468e-165	8.71707e-164	1.41403e-163	3.22261e-163	0
3.05992e-163	4.58504e-163	7.72328e-163	1.51715e-163	-2.5951e-163	-8.11614e-163	1.75764e-163	1.00596e-162	-3.22995e-164	3.44438e-164	-1.87342e-163	1.89936e-163	3.15034e-163	-4.72731e-163	-4.24506e-163	1.07673e-163	-7.73394e-163	1.43711e-162	-1.3198e-162	-5.00305e-163	9.90968e-163	-8.27948e-164	1.41108e-162	-9.19095e-163	7.58994e-163	-3.7425e-163	-4.15468e-165	8.71707e-164	1.41403e-163	3.22261e-163	0
3.05992e-163	4.58504e-163	7.72328e-163	1.51715e-163	-2.5951e-163	-8.11614e-163	1.75764e-163	1.00596e-162	-3.22995e-164	3.44438e-164	-1.87342e-163	1.89936e-163	3.15034e-163	-4.72731e-163	-4.24506e-163	1.07673e-163	-7.73394e-163	1.43711e-162	-1.3198e-162	-5.00305e-163	9.90968e-163	-8.27948e-164	1.41108e-162	-9.19095e-163	7.58994e-163	-3.7425e-163	-4.15468e-165	8.71707e-164	1.41403e-163	3.22261e-163	0
3.05992e-163	4.58504e-163	7.72328e-163	1.51715e-163	-2.5951e-163	-8.11614e-163	1.75764e-163	1.00596e-162	-3.22995e-164	3.44438e-164	-1.87342e-163	1.89936e-163	3.15034e-163	-4.72731e-163	-4.24506e-163	1.07673e-163	-7.73394e-163	1.43711e-162	-1.3198e-162	-5.00305e-163	9.90968e-163	-8.27948e-164	1.41108e-162	-9.19095e-163	7.58994e-163	-3.7425e-163	-4.15468e-165	8.71707e-164	1.41403e-163	3.22261e-163	0
3.05992e-163	4.58504e-163	7.72328e-163	1.51715e-163	-2.5951e-163	-8.11614e-163	1.75764e-163	1.00596e-162	-3.22995e-164	3.44438e-164	-1.87342e-163	1.89936e-163	3.15034e-163	-4.72731e-163	-4.24506e-163	1.07673e-163	-7.73394e-163	1.43711e-162	-1.3198e-162	-5.00305e-163	9.90968e-163	-8.27948e-164	1.41108e-162	-9.19095e-163	7.58994e-163	-3.7425e-163	-4.15468e-165	8.71707e-164	1.41403e-163	3.22261e-163	0
3.05992e-163	4.58504e-163	7.72328e-163	1.51715e-163	-2.5951e-163	-8.11614e-163	1.75764e-163	1.00596e-162	-3.22995e-164	3.44438e-164	-1.87342e-163	1.89936e-163	3.15034e-163	-4.72731e-163	-4.24506e-163	1.07673e-163	-7.73394e-163	1.43711e-162	-1.3198e-162	-5.00305e-163	9.90968e-163	-8.27948e-164	1.41108e-162	-9.19095e-163	7.58994e-163	-3.7425e-163	-4.15468e-165	8.71707e-164	1.41403e-163	3.22261e-163	0
3.05992e-163	4.58504e-163	7.72328e-163	1.51715e-163	-2.5951e-163	-8.11614e-163	1.75764e-163	1.00596e-162	-3.22995e-164	3.44438e-164	-1.87342e-163	1.89936e-163	3.15034e-163	-4.72731e-163	-4.24506e-163	1.07673e-163	-7.73394e-163	1.43711e-162	-1.3198e-162	-5.00305e-163	9.90968e-163	-8.27948e-164	1.41108e-162	-9.19095e-163	7.58994e-163	-3.7425e-163	-4.15468e-165	8.71707e-164	1.41403e-163	3.22261e-163	0
3.05992e-163	4.58504e-163	7.72328e-163	1.51715e-163	-2.5951e-163	-8.11614e-163	1.75764e-163	1.00596e-162	-3.22995e-164	3.44438e-164	-1.87342e-163	1.89936e-163	3.15034e-163	-4.72731e-163	-4.24506e-163	1.07673e-163	-7.73394e-163	1.43711e-162	-1.3198e-162	-5.00305e-163	9.90968e-163	-8.27948e-164	1.41108e-162	-9.19095e-163	7.58994e-163	-3.7425e-163	-4.15468e-165	8.71707e-164	1.41403e-163	3.22261e-163	0
3.05992e-163	4.58504e-163	7.72328e-163	1.51715e-163	-2.5951e-163	-8.11614e-163	1.75764e-163	1.00596e-162	-3.22995e-164	3.44438e-164	-1.87342e-163	1.89936e-163	3.15034e-163	-4.72731e-163	-4.24506e-163	1.07673e-163	-7.73394e-163	1.43711e-162	-1.3198e-162	-5.00305e-163	9.90968e-163	-8.27948e-164	1.41108e-162	-9.19095e-163	7.58994e-163	-3.7425e-163	-4.15468e-165	8.71707e-164	1.41403e-163	3.22261e-163	0
3.05992e-163	4.58504e-163	7.72328e-163	1.51715e-163	-2.5951e-163	-8.11614e-163	1.75764e-163	1.00596e-162	-3.22995e-164	3.44438e-164	-1.87342e-163	1.89936e-163	3.15034e-163	-4.72731e-163	-4.24506e-163	1.07673e-163	-7.73394e-163	1.43711e-162	-1.3198e-162	-5.00305e-163	9.90968e-163	-8.27948e-164	1.41108e-162	-9.19095e-163	7.58994e-163	-3.7425e-163	-4.15468e-165	8.71707e-164	1.41403e-163	3.22261e-163	0
3.05992e-163	4.58504e-163	7.72328e-163	1.51715e-163	-2.5951e-163	-8.11614e-163	1.75764e-163	1.00596e-162	-3.22995e-164	3.44438e-164	-1.87342e-163	1.89936e-163	3.15034e-163	-4.72731e-163	-4.24506e-163	1.07673e-163	-7.73394e-163	1.43711e-162	-1.3198e-162	-5.00305e-163	9.90968e-163	-8.27948e-164	1.41108e-162	-9.19095e-163	7.58994e-163	-3.7425e-163	-4.15468e-165	8.71707e-164	1.41403e-163	3.22261e-163	0
3.05992e-163	4.58504e-163	7.72328e-163	1.51715e-163	-2.5951e-163	-8.11614e-163	1.75764e-163	1.00596e-162	-3.22995e-164	3.44438e-164	-1.87342e-163	1.89936e-163	3.15034e-163	-4.72731e-163	-4.24506e-163	1.07673e-163	-7.73394e-163	1.43711e-162	-1.3198e-162	-5.00305e-163	9.90968e-163	-8.27948e-164	1.41108e-162	-9.19095e-163	7.58994e-163	-3.7425e-163	-4.15468e-165	8.71707e-164	1.41403e-163	3.22261e-163	0
3.05992e-163	4.58504e-163	7.72328e-163	1.51715e-163	-2.5951e-163	-8.11614e-163	1.75764e-163	1.00596e-162	-3.22995e-164	3.44438e-164	-1.87342e-163	1.89936e-163	3.15034e-163	-4.72731e-163	-4.24506e-163	1.07673e-163	-7.73394e-163	1.43711e-162	-1.3198e-162	-5.00305e-163	9.90968e-163	-8.27948e-164	1.41108e-162	-9.19095e-163	7.58994e-163	-3.7425e-163	-4.15468e-165	8.71707e-164	1.41403e-163	3.22261e-163	0
3.05992e-163	4.58504e-163	7.72328e-163	1.51715e-163	-2.5951e-163	-8.11614e-163	1.75764e-163	1.00596e-162	-3.22995e-164	3.44438e-164	-1.87342e-163	1.89936e-163	3.15034e-163	-4.72731e-163	-4.24506e-163	1.07673e-163	-7.73394e-163	1.43711e-162	-1.3198e-162	-5.00305e-163	9.90968e-163	-8.27948e-164	1.41108e-162	-9.19095e-163	7.58994e-163	-3.7425e-163	-4.15468e-165	8.71707e-164	1.41403e-163	3.22261e-163	0
3.05992e-163	4.58504e-163	7.72328e-163	1.51715e-163	-2.5951e-163	-8.11614e-163	1.75764e-163	1.00596e-162	-3.22995e-164	3.44438e-164	-1.87342e-163	1.89936e-163	3.15034e-163	-4.72731e-163	-4.24506e-163	1.07673e-163	-7.73394e-163	1.43711e-162	-1.3198e-162	-5.00305e-163	9.90968e-163	-8.27948e-164	1.41108e-162	-9.19095e-163	7.58994e-163	-3.7425e-163	-4.15468e-165	8.71707e-164	1.41403e-163	3.22261e-163	0
3.05992e-163	4.58504e-163	7.72328e-163	1.51715e-163	-2.5951e-163	-8.11614e-163	1.75764e-163	1.00596e-162	-3.22995e-164	3.44438e-164	-1.87342e-163	1.89936e-163	3.15034e-163	-4.72731e-163	-4.24506e-163	1.07673e-163	-7.73394e-163	1.43711e-162	-1.3198e-162	-5.00305e-163	9.90968e-163	-8.27948e-164	1.41108e-162	-9.19095e-163	7.58994e-163	-3.7425e-163	-4.15468e-165	8.71707e-164	1.41403e-163	3.22261e-163	0
3.05992e-163	4.58504e-163	7.72328e-163	1.51715e-163	-2.5951e-163	-8.11614e-163	1.75764e-163	1.00596e-162	-3.22995e-164	3.44438e-164	-1.87342e-163	1.89936e-163	3.15034e-163	-4.72731e-163	-4.24506e-163	1.07673e-163	-7.73394e-163	1.43711e-162	-1.3198e-162	-5.00305e-163	9.90968e-163	-8.27948e-164	1.41108e-162	-9.19095e-163	7.58994e-163	-3.7425e-163	-4.15468e-165	8.71707e-164	1.41403e-163	3.22261e-163	0
3.05992e-163	4.58504e-163	7.72328e-163	1.51715e-163	-2.5951e-163	-8.11614e-163	1.75764e-163	1.00596e-162	-3.22995e-164	3.44438e-164	-1.87342e-163	1.89936e-163	3.15034e-163	-4.72731e-163	-4.24506e-163	1.07673e-163	-7.73394e-163	1.43711e-162	-1.3198e-162	-5.00305e-163	9.90968e-163	-8.27948e-164	1.41108e-162	-9.19095e-163	7.58994e-163	-3.7425e-163	-4.15468e-165	8.71707e-164	1.41403e-163	3.22261e-163	0
3.05992e-163	4.58504e-163	7.72328e-163	1.51715e-163	-2.5951e-163	-8.11614e-163	1.75764e-163	1.00596e-162	-3.22995e-164	3.44438e-164	-1.87342e-163	1.89936e-163	3.15034e-163	-4.72731e-163	-4.24506e-163	1.07673e-163	-7.73394e-163	1.43711e-162	-1.3198e-162	-5.00305e-163	9.90968e-163	-8.27948e-164	1.41108e-162	-9.19095e-163	7.58994e-163	-3.7425e-163	-4.15468e-165	8.71707e-164	1.41403e-163	3.22261e-163	0
3.05992e-163	4.58504e-163	7.72328e-163	1.51715e-163	-2.5951e-163	-8.11614e-163	1.75764e-163	1.00596e-162	-3.22995e-164	3.44438e-164	-1.87342e-163	1.89936e-163	3.15034e-163	-4.72731e-163	-4.24506e-163	1.07673e-163	-7.73394e-163	1.43711e-162	-1.3198e-162	-5.00305e-163	9.90968e-163	-8.27948e-164	1.41108e-162	-9.19095e-163	7.58994e-163	-3.7425e-163	-4.15468e-165	8.71707e-164	1.41403e-163	3.22261e-163	0
3.05992e-163	4.58504e-163	7.72328e-163	1.51715e-163	-2.5951e-163	-8.11614e-163	1.75764e-163	1.00596e-162	-3.22995e-164	3.44438e-164	-1.87342e-163	1.89936e-163	3.15034e-163	-4.72731e-163	-4.24506e-163	1.07673e-163	-7.73394e-163	1.43711e-162	-1.3198e-162	-5.00305e-163	9.90968e-163	-8.27948e-164	1.41108e-162	-9.19095e-163	7.58994e-163	-3.7425e-163	-4.15468e-165	8.71707e-164	1.41403e-163	3.22261e-163	0
3.05992e-163	4.58504e-163	7.72328e-163	1.51715e-163	-2.5951e-163	-8.11614e-163	1.75764e-163	1.00596e-162	-3.22995e-164	3.44438e-164	-1.87342e-163	1.89936e-163	3.15034e-163	-4.72731e-163	-4.24506e-163	1.07673e-163	-7.73394e-163	1.43711e-162	-1.3198e-162	-5.00305e-163	9.90968e-163	-8.27948e-164	1.41108e-162	-9.19095e-163	7.58994e-163	-3.7425e-163	-4.15468e-165	8.71707e-164	1.41403e-163	3.22261e-163	0
3.05992e-163	4.58504e-163	7.72328e-163	1.51715e-163	-2.5951e-163	-8.11614e-163	1.75764e-163	1.00596e-162	-3.22995e-164	3.44438e-164	-1.87342e-163	1.89936e-163	3.15034e-163	-4.72731e-163	-4.24506e-163	1.07673e-163	-7.73394e-163	1.43711e-162	-1.3198e-162	-5.00305e-163	9.90968e-163	-8.27948e-164	1.41108e-162	-9.19095e-163	7.58994e-163	-3.7425e-163	-4.15468e-165	8.71707e-164	1.41403e-163	3.22261e-163	0
3.05992e-163	4.58504e-163	7.72328e-163	1.51715e-163	-2.5951e-163	-8.11614e-163	1.75764e-163	1.00596e-162	-3.22995e-164	3.44438e-164	-1.87342e-163	1.89936e-163	3.15034e-163	-4.72731e-163	-4.24506e-163	1.07673e-163	-7.73394e-163	1.43711e-162	-1.3198e-162	-5.00305e-163	9.90968e-163	-8.27948e-164	1.41108e-162	-9.19095e-163	7.58994e-163	-3.7425e-163	-4.15468e-165	8.71707e-164	1.41403e-163	3.22261e-163	0
3.05992e-163	4.58504e-163	7.72328e-163	1.51715e-163	-2.5951e-163	-8.11614e-163	1.75764e-163	1.00596e-162	-3.22995e-164	3.44438e-164	-1.87342e-163	1.89936e-163	3.15034e-163	-4.72731e-163	-4.24506e-163	1.07673e-163	-7.73394e-163	1.43711e-162	-1.3198e-162	-5.00305e-163	9.90968e-163	-8.27948e-164	1.41108e-162	-9.19095e-163	7.58994e-163	-3.7425e-163	-4.15468e-165	8.71707e-164	1.41403e-163	3.22261e-163	0
3.05992e-163	4.58504e-163	7.72328e-163	1.51715e-163	-2.5951e-163	-8.11614e-163	1.75764e-163	1.00596e-162	-3.22995e-164	3.44438e-164	-1.87342e-163	1.89936e-163	3.15034e-163	-4.72731e-163	-4.24506e-163	1.07673e-163	-7.73394e-163	1.43711e-162	-1.3198e-162	-5.00305e-163	9.90968e-163	-8.27948e-164	1.41108e-162	-9.19095e-163	7.58994e-163	-3.7425e-163	-4.15468e-165	8.71707e-164	1.41403e-163	3.22261e-163	0
3.05992e-163	4.58504e-163	7.72328e-163	1.51715e-163	-2.5951e-163	-8.11614e-163	1.75764e-163	1.00596e-162	-3.22995e-164	3.44438e-164	-1.87342e-163	1.89936e-163	3.15034e-163	-4.72731e-163	-4.24506e-163	1.07673e-163	-7.73394e-163	1.43711e-162	-1.3198e-162	-5.00305e-163	9.90968e-163	-8.27948e-164	1.41108e-162	-9.19095e-163	7.58994e-163	-3.7425e-163	-4.15468e-165	8.71707e-164	1.41403e-163	3.22261e-163	0
3.05992e-163	4.58504e-163	7.72328e-163	1.51715e-163	-2.5951e-163	-8.11614e-163	1.75764e-163	1.00596e-162	-3.22995e-164	3.44438e-164	-1.87342e-163	1.89936e-163	3.15034e-163	-4.72731e-163	-4.24506e-163	1.07673e-163	-7.73394e-163	1.43711e-162	-1.3198e-162	-5.00305e-163	9.90968e-163	-8.27948e-164	1.41108e-162	-9.19095e-163	7.58994e-163	-3.7425e-163	-4.15468e-165	8.71707e-164	1.41403e-163	3.22261e-163	0
3.05992e-163	4.58504e-163	7.72328e-163	1.51715e-163	-2.5951e-163	-8.11614e-163	1.75764e-163	1.00596e-162	-3.22995e-164	3.44438e-164	-1.87342e-163	1.89936e-163	3.15034e-163	-4.72731e-163	-4.24506e-163	1.07673e-163	-7.73394e-163	1.43711e-162	-1.3198e-162	-5.00305e-163	9.90968e-163	-8.27948e-164	1.41108e-162	-9.19095e-163	7.58994e-163	-3.7425e-163	-4.15468e-165	8.71707e-164	1.41403e-163	3.22261e-163	0
3.05992e-163	4.58504e-163	7.72328e-163	1.51715e-163	-2.5951e-163	-8.11614e-163	1.75764e-163	1.00596e-162	-3.22995e-164	3.44438e-164	-1.87342e-163	1.89936e-163	3.15034e-163	-4.72731e-163	-4.24506e-163	1.07673e-163	-7.73394e-163	1.43711e-162	-1.3198e-162	-5.00305e-163	9.90968e-163	-8.27948e-164	1.41108e-162	-9.19095e-163	7.58994e-163	-3.7425e-163	-4.15468e-165	8.71707e-164	1.41403e-163	3.22261e-163	0
3.05992e-163	4.58504e-163	7.72328e-163	1.51715e-163	-2.5951e-163	-8.11614e-163	1.75764e-163	1.00596e-162	-3.22995e-164	3.44438e-164	-1.87342e-163	1.89936e-163	3.15034e-163	-4.72731e-163	-4.24506e-163	1.07673e-163	-7.73394e-163	1.43711e-162	-1.3198e-162	-5.00305e-163	9.90968e-163	-8.27948e-164	1.41108e-162	-9.19095e-163	7.58994e-163	-3.7425e-163	-4.15468e-165	8.71707e-164	1.41403e-163	3.22261e-163	0
3.05992e-163	4.58504e-163	7.72328e-163	1.51715e-163	-2.5951e-163	-8.11614e-163	1.75764e-163	1.00596e-162	-3.22995e-164	3.44438e-164	-1.87342e-163	1.89936e-163	3.15034e-163	-4.72731e-163	-4.24506e-163	1.07673e-163	-7.73394e-163	1.43711e-162	-1.3198e-162	-5.00305e-163	9.90968e-163	-8.27948e-164	1.41108e-162	-9.19095e-163	7.58994e-163	-3.7425e-163	-4.15468e-165	8.71707e-164	1.41403e-163	3.22261e-163	0
3.05992e-163	4.58504e-163	7.72328e-163	1.51715e-163	-2.5951e-163	-8.11614e-163	1.75764e-163	1.00596e-162	-3.22995e-164	3.44438e-164	-1.87342e-163	1.89936e-163	3.15034e-163	-4.72731e-163	-4.24506e-163	1.07673e-163	-7.73394e-163	1.43711e-162	-1.3198e-162	-5.00305e-163	9.90968e-163	-8.27948e-164	1.41108e-162	-9.19095e-163	7.58994e-163	-3.7425e-163	-4.15468e-165	8.71707e-164	1.41403e-163	3.22261e-163	0
3.05992e-163	4.58504e-163	7.72328e-163	1.51715e-163	-2.5951e-163	-8.11614e-163	1.75764e-163	1.00596e-162	-3.22995e-164	3.44438e-164	-1.87342e-163	1.89936e-163	3.15034e-163	-4.72731e-163	-4.24506e-163	1.07673e-163	-7.73394e-163	1.43711e-162	-1.3198e-162	-5.00305e-163	9.90968e-163	-8.27948e-164	1.41108e-162	-9.19095e-163	7.58994e-163	-3.7425e-163	-4.15468e-165	8.71707e-164	1.41403e-163	3.22261e-163	0
3.05992e-163	4.58504e-163	7.72328e-163	1.51715e-163	-2.5951e-163	-8.11614e-163	1.75764e-163	1.00596e-162	-3.22995e-164	3.44438e-164	-1.87342e-163	1.89936e-163	3.15034e-163	-4.72731e-163	-4.24506e-163	1.07673e-163	-7.73394e-163	1.43711e-162	-1.3198e-162	-5.00305e-163	9.90968e-163	-8.27948e-164	1.41108e-162	-9.19095e-163	7.58994e-163	-3.7425e-163	-4.15468e-165	8.71707e-164	1.41403e-163	3.22261e-163	0
3.05992e-163	4.58504e-163	7.72328e-163	1.51715e-163	-2.5951e-163	-8.11614e-163	1.75764e-163	1.00596e-162	-3.22995e-164	3.44438e-164	-1.87342e-163	1.89936e-163	3.15034e-163	-4.72731e-163	-4.24506e-163	1.07673e-163	-7.73394e-163	1.43711e-162	-1.3198e-162	-5.00305e-163	9.90968e-163	-8.27948e-164	1.41108e-162	-9.19095e-163	7.58994e-163	-3.7425e-163	-4.15468e-165	8.71707e-164	1.41403e-163	3.22261e-163	0
3.05992e-163	4.58504e-163	7.72328e-163	1.51715e-163	-2.5951e-163	-8.11614e-163	1.75764e-163	1.00596e-162	-3.22995e-164	3.44438e-164	-1.87342e-163	1.89936e-163	3.15034e-163	-4.72731e-163	-4.24506e-163	1.07673e-163	-7.73394e-163	1.43711e-162	-1.3198e-162	-5.00305e-163	9.90968e-163	-8.27948e-164	1.41108e-162	-9.19095e-163	7.58994e-163	-3.7425e-163	-4.15468e-165	8.71707e-164	1.41403e-163	3.22261e-163	0
3.05992e-163	4.58504e-163	7.72328e-163	1.51715e-163	-2.5951e-163	-8.11614e-163	1.75764e-163	1.00596e-162	-3.22995e-164	3.44438e-164	-1.87342e-163	1.89936e-163	3.15034e-163	-4.72731e-163	-4.24506e-163	1.07673e-163	-7.73394e-163	1.43711e-162	-1.3198e-162	-5.00305e-163	9.90968e-163	-8.27948e-164	1.41108e-162	-9.19095e-163	7.58994e-163	-3.7425e-163	-4.15468e-165	8.71707e-164	1.41403e-163	3.22261e-163	0
3.05992e-163	4.58504e-163	7.72328e-163	1.51715e-163	-2.5951e-163	-8.11614e-163	1.75764e-163	1.00596e-162	-3.22995e-164	3.44438e-164	-1.87342e-163	1.89936e-163	3.15034e-163	-4.72731e-163	-4.24506e-163	1.07673e-163	-7.73394e-163	1.43711e-162	-1.3198e-162	-5.00305e-163	9.90968e-163	-8.27948e-164	1.41108e-162	-9.19095e-163	7.58994e-163	-3.7425e-163	-4.15468e-165	8.71707e-164	1.41403e-163	3.22261e-163	0
3.05992e-163	4.58504e-163	7.72328e-163	1.51715e-163	-2.5951e-163	-8.11614e-163	1.75764e-163	1.00596e-162	-3.22995e-164	3.44438e-164	-1.87342e-163	1.89936e-163	3.15034e-163	-4.72731e-163	-4.24506e-163	1.07673e-163	-7.73394e-163	1.43711e-162	-1.3198e-162	-5.00305e-163	9.90968e-163	-8.27948e-164	1.41108e-162	-9.19095e-163	7.58994e-163	-3.7425e-163	-4.15468e-165	8.71707e-164	1.41403e-163	3.22261e-163	0
3.05992e-163	4.58504e-163	7.72328e-163	1.51715e-163	-2.5951e-163	-8.11614e-163	1.75764e-163	1.00596e-162	-3.22995e-164	3.44438e-164	-1.87342e-163	1.89936e-163	3.15034e-163	-4.72731e-163	-4.24506e-163	1.07673e-163	-7.73394e-163	1.43711e-162	-1.3198e-162	-5.00305e-163	9.90968e-163	-8.27948e-164	1.41108e-162	-9.19095e-163	7.58994e-163	-3.7425e-163	-4.15468e-165	8.71707e-164	1.41403e-163	3.22261e-163	0
3.05992e-163	4.58504e-163	7.72328e-163	1.51715e-163	-2.5951e-163	-8.11614e-163	1.75764e-163	1.00596e-162	-3.22995e-164	3.44438e-164	-1.87342e-163	1.89936e-163	3.15034e-163	-4.72731e-163	-4.24506e-163	1.07673e-163	-7.73394e-163	1.43711e-162	-1.3198e-162	-5.00305e-163	9.90968e-163	-8.27948e-164	1.41108e-162	-9.19095e-163	7.58994e-163	-3.7425e-163	-4.15468e-165	8.71707e-164	1.41403e-163	3.22261e-163	0
3.05992e-163	4.58504e-163	7.72328e-163	1.51715e-163	-2.5951e-163	-8.11614e-163	1.75764e-163	1.00596e-162	-3.22995e-164	3.44438e-164	-1.87342e-163	1.89936e-163	3.15034e-163	-4.72731e-163	-4.24506e-163	1.07673e-163	-7.73394e-163	1.43711e-162	-1.3198e-162	-5.00305e-163	9.90968e-163	-8.27948e-164	1.41108e-162	-9.19095e-163	7.58994e-163	-3.7425e-163	-4.15468e-165	8.71707e-164	1.41403e-163	3.22261e-163	0
3.05992e-163	4.58504e-163	7.72328e-163	1.51715e-163	-2.5951e-163	-8.11614e-163	1.75764e-163	1.00596e-162	-3.22995e-164	3.44438e-164	-1.87342e-163	1.89936e-163	3.15034e-163	-4.72731e-163	-4.24506e-163	1.07673e-163	-7.73394e-163	1.43711e-162	-1.3198e-162	-5.00305e-163	9.90968e-163	-8.27948e-164	1.41108e-162	-9.19095e-163	7.58994e-163	-3.7425e-163	-4.15468e-165	8.71707e-164	1.41403e-163	3.22261e-163	0
3.05992e-163	4.58504e-163	7.72328e-163	1.51715e-163	-2.5951e-163	-8.11614e-163	1.75764e-163	1.00596e-162	-3.22995e-164	3.44438e-164	-1.87342e-163	1.89936e-163	3.15034e-163	-4.72731e-163	-4.24506e-163	1.07673e-163	-7.73394e-163	1.43711e-162	-1.3198e-162	-5.00305e-163	9.90968e-163	-8.27948e-164	1.41108e-162	-9.19095e-163	7.58994e-163	-3.7425e-163	-4.15468e-165	8.71707e-164	1.41403e-163	3.22261e-163	0
3.05992e-163	4.58504e-163	7.72328e-163	1.51715e-163	-2.5951e-163	-8.11614e-163	1.75764e-163	1.00596e-162	-3.22995e-164	3.44438e-164	-1.87342e-163	1.89936e-163	3.15034e-163	-4.72731e-163	-4.24506e-163	1.07673e-163	-7.73394e-163	1.43711e-162	-1.3198e-162	-5.00305e-163	9.90968e-163	-8.27948e-164	1.41108e-162	-9.19095e-163	7.58994e-163	-3.7425e-163	-4.15468e-165	8.71707e-164	1.41403e-163	3.22261e-163	0
3.05992e-163	4.58504e-163	7.72328e-163	1.51715e-163	-2.5951e-163	-8.11614e-163	1.75764e-163	1.00596e-162	-3.22995e-164	3.44438e-164	-1.87342e-163	1.89936e-163	3.15034e-163	-4.72731e-163	-4.24506e-163	1.07673e-163	-7.73394e-163	1.43711e-162	-1.3198e-162	-5.00305e-163	9.90968e-163	-8.27948e-164	1.41108e-162	-9.19095e-163	7.58994e-163	-3.7425e-163	-4.15468e-165	8.71707e-164	1.41403e-163	3.22261e-163	0
3.05992e-163	4.58504e-163	7.72328e-163	1.51715e-163	-2.5951e-163	-8.11614e-163	1.75764e-163	1.00596e-162	-3.22995e-164	3.44438e-164	-1.87342e-163	1.89936e-163	3.15034e-163	-4.72731e-163	-4.24506e-163	1.07673e-163	-7.73394e-163	1.43711e-162	-1.3198e-162	-5.00305e-163	9.90968e-163	-8.27948e-164	1.41108e-162	-9.19095e-163	7.58994e-163	-3.7425e-163	-4.15468e-165	8.71707e-164	1.41403e-163	3.22261e-163	0
3.05992e-163	4.58504e-163	7.72328e-163	1.51715e-163	-2.5951e-163	-8.11614e-163	1.75764e-163	1.00596e-162	-3.22995e-164	3.44438e-164	-1.87342e-163	1.89936e-163	3.15034e-163	-4.72731e-163	-4.24506e-163	1.07673e-163	-7.73394e-163	1.43711e-162	-1.3198e-162	-5.00305e-163	9.90968e-163	-8.27948e-164	1.41108e-162	-9.19095e-163	7.58994e-163	-3.7425e-163	-4.15468e-165	8.71707e-164	1.41403e-163	3.22261e-163	0
3.05992e-163	4.58504e-163	7.72328e-163	1.51715e-163	-2.5951e-163	-8.11614e-163	1.75764e-163	1.00596e-162	-3.22995e-164	3.44438e-164	-1.87342e-163	1.89936e-163	3.15034e-163	-4.72731e-163	-4.24506e-163	1.07673e-163	-7.73394e-163	1.43711e-162	-1.3198e-162	-5.00305e-163	9.90968e-163	-8.27948e-164	1.41108e-162	-9.19095e-163	7.58994e-163	-3.7425e-163	-4.15468e-165	8.71707e-164	1.41403e-163	3.22261e-163	0
3.05992e-163	4.58504e-163	7.72328e-163	1.51715e-163	-2.5951e-163	-8.11614e-163	1.75764e-163	1.00596e-162	-3.22995e-164	3.44438e-164	-1.87342e-163	1.89936e-163	3.15034e-163	-4.72731e-163	-4.24506e-163	1.07673e-163	-7.73394e-163	1.43711e-162	-1.3198e-162	-5.00305e-163	9.90968e-163	-8.27948e-164	1.41108e-162	-9.19095e-163	7.58994e-163	-3.7425e-163	-4.15468e-165	8.71707e-164	1.41403e-163	3.22261e-163	0
3.05992e-163	4.58504e-163	7.72328e-163	1.51715e-163	-2.5951e-163	-8.11614e-163	1.75764e-163	1.00596e-162	-3.22995e-164	3.44438e-164	-1.87342e-163	1.89936e-163	3.15034e-163	-4.72731e-163	-4.24506e-163	1.07673e-163	-7.73394e-163	1.43711e-162	-1.3198e-162	-5.00305e-163	9.90968e-163	-8.27948e-164	1.41108e-162	-9.19095e-163	7.58994e-163	-3.7425e-163	-4.15468e-165	8.71707e-164	1.41403e-163	3.22261e-163	0
3.05992e-163	4.58504e-163	7.72328e-163	1.51715e-163	-2.5951e-163	-8.11614e-163	1.75764e-163	1.00596e-162	-3.22995e-164	3.44438e-164	-1.87342e-163	1.89936e-163	3.15034e-163	-4.72731e-163	-4.24506e-163	1.07673e-163	-7.73394e-163	1.43711e-162	-1.3198e-162	-5.00305e-163	9.90968e-163	-8.27948e-164	1.41108e-162	-9.19095e-163	7.58994e-163	-3.7425e-163	-4.15468e-165	8.71707e-164	1.41403e-163	3.22261e-163	0
3.05992e-163	4.58504e-163	7.72328e-163	1.51715e-163	-2.5951e-163	-8.11614e-163	1.75764e-163	1.00596e-162	-3.22995e-164	3.44438e-164	-1.87342e-163	1.89936e-163	3.15034e-163	-4.72731e-163	-4.24506e-163	1.07673e-163	-7.73394e-163	1.43711e-162	-1.3198e-162	-5.00305e-163	9.90968e-163	-8.27948e-164	1.41108e-162	-9.19095e-163	7.58994e-163	-3.7425e-163	-4.15468e-165	8.71707e-164	1.41403e-163	3.22261e-163	0
3.05992e-163	4.58504e-163	7.72328e-163	1.51715e-163	-2.5951e-163	-8.11614e-163	1.75764e-163	1.00596e-162	-3.22995e-164	3.44438e-164	-1.87342e-163	1.89936e-163	3.15034e-163	-4.72731e-163	-4.24506e-163	1.07673e-163	-7.73394e-163	1.43711e-162	-1.3198e-162	-5.00305e-163	9.90968e-163	-8.27948e-164	1.41108e-162	-9.19095e-163	7.58994e-163	-3.7425e-163	-4.15468e-165	8.71707e-164	1.41403e-163	3.22261e-163	0
3.05992e-163	4.58504e-163	7.72328e-163	1.51715e-163	-2.5951e-163	-8.11614e-163	1.75764e-163	1.00596e-162	-3.22995e-164	3.44438e-164	-1.87342e-163	1.89936e-163	3.15034e-163	-4.72731e-163	-4.24506e-163	1.07673e-163	-7.73394e-163	1.43711e-162	-1.3198e-162	-5.00305e-163	9.90968e-163	-8.27948e-164	1.41108e-162	-9.19095e-163	7.58994e-163	-3.7425e-163	-4.15468e-165	8.71707e-164	1.41403e-163	3.22261e-163	0
3.05992e-163	4.58504e-163	7.72328e-163	1.51715e-163	-2.5951e-163	-8.11614e-163	1.75764e-163	1.00596e-162	-3.22995e-164	3.44438e-164	-1.87342e-163	1.89936e-163	3.15034e-163	-4.72731e-163	-4.24506e-163	1.07673e-163	-7.73394e-163	1.43711e-162	-1.3198e-162	-5.00305e-163	9.90968e-163	-8.27948e-164	1.41108e-162	-9.19095e-163	7.58994e-163	-3.7425e-163	-4.15468e-165	8.71707e-164	1.41403e-163	3.22261e-163	0
3.05992e-163	4.58504e-163	7.72328e-163	1.51715e-163	-2.5951e-163	-8.11614e-163	1.75764e-163	1.00596e-162	-3.22995e-164	3.44438e-164	-1.87342e-163	1.89936e-163	3.15034e-163	-4.72731e-163	-4.24506e-163	1.07673e-163	-7.73394e-163	1.43711e-162	-1.3198e-162	-5.00305e-163	9.90968e-163	-8.27948e-164	1.41108e-162	-9.19095e-163	7.58994e-163	-3.7425e-163	-4.15468e-165	8.71707e-164	1.41403e-163	3.22261e-163	0
3.05992e-163	4.58504e-163	7.72328e-163	1.51715e-163	-2.5951e-163	-8.11614e-163	1.75764e-163	1.00596e-162	-3.22995e-164	3.44438e-164	-1.87342e-163	1.89936e-163	3.15034e-163	-4.72731e-163	-4.24506e-163	1.07673e-163	-7.73394e-163	1.43711e-162	-1.3198e-162	-5.00305e-163	9.90968e-163	-8.27948e-164	1.41108e-162	-9.19095e-163	7.58994e-163	-3.7425e-163	-4.15468e-165	8.71707e-164	1.41403e-163	3.22261e-163	0
3.05992e-163	4.58504e-163	7.72328e-163	1.51715e-163	-2.5951e-163	-8.11614e-163	1.75764e-163	1.00596e-162	-3.22995e-164	3.44438e-164	-1.87342e-163	1.89936e-163	3.15034e-163	-4.72731e-163	-4.24506e-163	1.07673e-163	-7.73394e-163	1.43711e-162	-1.3198e-162	-5.00305e-163	9.90968e-163	-8.27948e-164	1.41108e-162	-9.19095e-163	7.58994e-163	-3.7425e-163	-4.15468e-165	8.71707e-164	1.41403e-163	3.22261e-163	0
3.05992e-163	4.58504e-163	7.72328e-163	1.51715e-163	-2.5951e-163	-8.11614e-163	1.75764e-163	1.00596e-162	-3.22995e-164	3.44438e-164	-1.87342e-163	1.89936e-163	3.15034e-163	-4.72731e-163	-4.24506e-163	1.07673e-163	-7.73394e-163	1.43711e-162	-1.3198e-162	-5.00305e-163	9.90968e-163	-8.27948e-164	1.41108e-162	-9.19095e-163	7.58994e-163	-3.7425e-163	-4.15468e-165	8.71707e-164	1.41403e-163	3.22261e-163	0
3.05992e-163	4.58504e-163	7.72328e-163	1.51715e-163	-2.5951e-163	-8.11614e-163	1.75764e-163	1.00596e-162	-3.22995e-164	3.44438e-164	-1.87342e-163	1.89936e-163	3.15034e-163	-4.72731e-163	-4.24506e-163	1.07673e-163	-7.73394e-163	1.43711e-162	-1.3198e-162	-5.00305e-163	9.90968e-163	-8.27948e-164	1.41108e-162	-9.19095e-163	7.58994e-163	-3.7425e-163	-4.15468e-165	8.71707e-164	1.41403e-163	3.22261e-163	0
3.05992e-163	4.58504e-163	7.72328e-163	1.51715e-163	-2.5951e-163	-8.11614e-163	1.75764e-163	1.00596e-162	-3.22995e-164	3.44438e-164	-1.87342e-163	1.89936e-163	3.15034e-163	-4.72731e-163	-4.24506e-163	1.07673e-163	-7.73394e-163	1.43711e-162	-1.3198e-162	-5.00305e-163	9.90968e-163	-8.27948e-164	1.41108e-162	-9.19095e-163	7.58994e-163	-3.7425e-163	-4.15468e-165	8.71707e-164	1.41403e-163	3.22261e-163	0
3.05992e-163	4.58504e-163	7.72328e-163	1.51715e-163	-2.5951e-163	-8.11614e-163	1.75764e-163	1.00596e-162	-3.22995e-164	3.44438e-164	-1.87342e-163	1.89936e-163	3.15034e-163	-4.72731e-163	-4.24506e-163	1.07673e-163	-7.73394e-163	1.43711e-162	-1.3198e-162	-5.00305e-163	9.90968e-163	-8.27948e-164	1.41108e-162	-9.19095e-163	7.58994e-163	-3.7425e-163	-4.15468e-165	8.71707e-164	1.41403e-163	3.22261e-163	0
3.05992e-163	4.58504e-163	7.72328e-163	1.51715e-163	-2.5951e-163	-8.11614e-163	1.75764e-163	1.00596e-162	-3.22995e-164	3.44438e-164	-1.87342e-163	1.89936e-163	3.15034e-163	-4.72731e-163	-4.24506e-163	1.07673e-163	-7.73394e-163	1.43711e-162	-1.3198e-162	-5.00305e-163	9.90968e-163	-8.27948e-164	1.41108e-162	-9.19095e-163	7.58994e-163	-3.7425e-163	-4.15468e-165	8.71707e-164	1.41403e-163	3.22261e-163	0
3.05992e-163	4.58504e-163	7.72328e-163	1.51715e-163	-2.5951e-163	-8.11614e-163	1.75764e-163	1.00596e-162	-3.22995e-164	3.44438e-164	-1.87342e-163	1.89936e-163	3.15034e-163	-4.72731e-163	-4.24506e-163	1.07673e-163	-7.73394e-163	1.43711e-162	-1.3198e-162	-5.00305e-163	9.90968e-163	-8.27948e-164	1.41108e-162	-9.19095e-163	7.58994e-163	-3.7425e-163	-4.15468e-165	8.71707e-164	1.41403e-163	3.22261e-163	0
3.05992e-163	4.58504e-163	7.72328e-163	1.51715e-163	-2.5951e-163	-8.11614e-163	1.75764e-163	1.00596e-162	-3.22995e-164	3.44438e-164	-1.87342e-163	1.89936e-163	3.15034e-163	-4.72731e-163	-4.24506e-163	1.07673e-163	-7.73394e-163	1.43711e-162	-1.3198e-162	-5.00305e-163	9.90968e-163	-8.27948e-164	1.41108e-162	-9.19095e-163	7.58994e-163	-3.7425e-163	-4.15468e-165	8.71707e-164	1.41403e-163	3.22261e-163	0
3.05992e-163	4.58504e-163	7.72328e-163	1.51715e-163	-2.5951e-163	-8.11614e-163	1.75764e-163	1.00596e-162	-3.22995e-164	3.44438e-164	-1.87342e-163	1.89936e-163	3.15034e-163	-4.72731e-163	-4.24506e-163	1.07673e-163	-7.73394e-163	1.43711e-162	-1.3198e-162	-5.00305e-163	9.90968e-163	-8.27948e-164	1.41108e-162	-9.19095e-163	7.58994e-163	-3.7425e-163	-4.15468e-165	8.71707e-164	1.41403e-163	3.22261e-163	0
3.05992e-163	4.58504e-163	7.72328e-163	1.51715e-163	-2.5951e-163	-8.11614e-163	1.75764e-163	1.00596e-162	-3.22995e-164	3.44438e-164	-1.87342e-163	1.89936e-163	3.15034e-163	-4.72731e-163	-4.24506e-163	1.07673e-163	-7.73394e-163	1.43711e-162	-1.3198e-162	-5.00305e-163	9.90968e-163	-8.27948e-164	1.41108e-162	-9.19095e-163	7.58994e-163	-3.7425e-163	-4.15468e-165	8.71707e-164	1.41403e-163	3.22261e-163	0
3.05992e-163	4.58504e-163	7.72328e-163	1.51715e-163	-2.5951e-163	-8.11614e-163	1.75764e-163	1.00596e-162	-3.22995e-164	3.44438e-164	-1.87342e-163	1.89936e-163	3.15034e-163	-4.72731e-163	-4.24506e-163	1.07673e-163	-7.73394e-163	1.43711e-162	-1.3198e-162	-5.00305e-163	9.90968e-163	-8.27948e-164	1.41108e-162	-9.19095e-163	7.58994e-163	-3.7425e-163	-4.15468e-165	8.71707e-164	1.41403e-163	3.22261e-163	0
3.05992e-163	4.58504e-163	7.72328e-163	1.51715e-163	-2.5951e-163	-8.11614e-163	1.75764e-163	1.00596e-162	-3.22995e-164	3.44438e-164	-1.87342e-163	1.89936e-163	3.15034e-163	-4.72731e-163	-4.24506e-163	1.07673e-163	-7.73394e-163	1.43711e-162	-1.3198e-162	-5.00305e-163	9.90968e-163	-8.27948e-164	1.41108e-162	-9.19095e-163	7.58994e-163	-3.7425e-163	-4.15468e-165	8.71707e-164	1.41403e-163	3.22261e-163	0
3.05992e-163	4.58504e-163	7.72328e-163	1.51715e-163	-2.5951e-163	-8.11614e-163	1.75764e-163	1.00596e-162	-3.22995e-164	3.44438e-164	-1.87342e-163	1.89936e-163	3.15034e-163	-4.72731e-163	-4.24506e-163	1.07673e-163	-7.73394e-163	1.43711e-162	-1.3198e-162	-5.00305e-163	9.90968e-163	-8.27948e-164	1.41108e-162	-9.19095e-163	7.58994e-163	-3.7425e-163	-4.15468e-165	8.71707e-164	1.41403e-163	3.22261e-163	0
3.05992e-163	4.58504e-163	7.72328e-163	1.51715e-163	-2.5951e-163	-8.11614e-163	1.75764e-163	1.00596e-162	-3.22995e-164	3.44438e-164	-1.87342e-163	1.89936e-163	3.15034e-163	-4.72731e-163	-4.24506e-163	1.07673e-163	-7.73394e-163	1.43711e-162	-1.3198e-162	-5.00305e-163	9.90968e-163	-8.27948e-164	1.41108e-162	-9.19095e-163	7.58994e-163	-3.7425e-163	-4.15468e-165	8.71707e-164	1.41403e-163	3.22261e-163	0
3.05992e-163	4.58504e-163	7.72328e-163	1.51715e-163	-2.5951e-163	-8.11614e-163	1.75764e-163	1.00596e-162	-3.22995e-164	3.44438e-164	-1.87342e-163	1.89936e-163	3.15034e-163	-4.72731e-163	-4.24506e-163	1.07673e-163	-7.73394e-163	1.43711e-162	-1.3198e-162	-5.00305e-163	9.90968e-163	-8.27948e-164	1.41108e-162	-9.19095e-163	7.58994e-163	-3.7425e-163	-4.15468e-165	8.71707e-164	1.41403e-163	3.22261e-163	0
3.05992e-163	4.58504e-163	7.72328e-163	1.51715e-163	-2.5951e-163	-8.11614e-163	1.75764e-163	1.00596e-162	-3.22995e-164	3.44438e-164	-1.87342e-163	1.89936e-163	3.15034e-163	-4.72731e-163	-4.24506e-163	1.07673e-163	-7.73394e-163	1.43711e-162	-1.3198e-162	-5.00305e-163	9.90968e-163	-8.27948e-164	1.41108e-162	-9.19095e-163	7.58994e-163	-3.7425e-163	-4.15468e-165	8.71707e-164	1.41403e-163	3.22261e-163	0
3.05992e-163	4.58504e-163	7.72328e-163	1.51715e-163	-2.5951e-163	-8.11614e-163	1.75764e-163	1.00596e-162	-3.22995e-164	3.44438e-164	-1.87342e-163	1.89936e-163	3.15034e-163	-4.72731e-163	-4.24506e-163	1.07673e-163	-7.73394e-163	1.43711e-162	-1.3198e-162	-5.00305e-163	9.90968e-163	-8.27948e-164	1.41108e-162	-9.19095e-163	7.58994e-163	-3.7425e-163	-4.15468e-165	8.71707e-164	1.41403e-163	3.22261e-163	0
3.05992e-163	4.58504e-163	7.72328e-163	1.51715e-163	-2.5951e-163	-8.11614e-163	1.75764e-163	1.00596e-162	-3.22995e-164	3.44438e-164	-1.87342e-163	1.89936e-163	3.15034e-163	-4.72731e-163	-4.24506e-163	1.07673e-163	-7.73394e-163	1.43711e-162	-1.3198e-162	-5.00305e-163	9.90968e-163	-8.27948e-164	1.41108e-162	-9.19095e-163	7.58994e-163	-3.7425e-163	-4.15468e-165	8.71707e-164	1.41403e-163	3.22261e-163	0
3.05992e-163	4.58504e-163	7.72328e-163	1.51715e-163	-2.5951e-163	-8.11614e-163	1.75764e-163	1.00596e-162	-3.22995e-164	3.44438e-164	-1.87342e-163	1.89936e-163	3.15034e-163	-4.72731e-163	-4.24506e-163	1.07673e-163	-7.73394e-163	1.43711e-162	-1.3198e-162	-5.00305e-163	9.90968e-163	-8.27948e-164	1.41108e-162	-9.19095e-163	7.58994e-163	-3.7425e-163	-4.15468e-165	8.71707e-164	1.41403e-163	3.22261e-163	0
3.05992e-163	4.58504e-163	7.72328e-163	1.51715e-163	-2.5951e-163	-8.11614e-163	1.75764e-163	1.00596e-162	-3.22995e-164	3.44438e-164	-1.87342e-163	1.89936e-163	3.15034e-163	-4.72731e-163	-4.24506e-163	1.07673e-163	-7.73394e-163	1.43711e-162	-1.3198e-162	-5.00305e-163	9.90968e-163	-8.27948e-164	1.41108e-162	-9.19095e-163	7.58994e-163	-3.7425e-163	-4.15468e-165	8.71707e-164	1.41403e-163	3.22261e-163	0
3.05992e-163	4.58504e-163	7.72328e-163	1.51715e-163	-2.5951e-163	-8.11614e-163	1.75764e-163	1.00596e-162	-3.22995e-164	3.44438e-164	-1.87342e-163	1.89936e-163	3.15034e-163	-4.72731e-163	-4.24506e-163	1.07673e-163	-7.73394e-163	1.43711e-162	-1.3198e-162	-5.00305e-163	9.90968e-163	-8.27948e-164	1.41108e-162	-9.19095e-163	7.58994e-163	-3.7425e-163	-4.15468e-165	8.71707e-164	1.41403e-163	3.22261e-163	0
3.05992e-163	4.58504e-163	7.72328e-163	1.51715e-163	-2.5951e-163	-8.11614e-163	1.75764e-163	1.00596e-162	-3.22995e-164	3.44438e-164	-1.87342e-163	1.89936e-163	3.15034e-163	-4.72731e-163	-4.24506e-163	1.07673e-163	-7.73394e-163	1.43711e-162	-1.3198e-162	-5.00305e-163	9.90968e-163	-8.27948e-164	1.41108e-162	-9.19095e-163	7.58994e-163	-3.7425e-163	-4.15468e-165	8.71707e-164	1.41403e-163	3.22261e-163	0
3.05992e-163	4.58504e-163	7.72328e-163	1.51715e-163	-2.5951e-163	-8.11614e-163	1.75764e-163	1.00596e-162	-3.22995e-164	3.44438e-164	-1.87342e-163	1.89936e-163	3.15034e-163	-4.72731e-163	-4.24506e-163	1.07673e-163	-7.73394e-163	1.43711e-162	-1.3198e-162	-5.00305e-163	9.90968e-163	-8.27948e-164	1.41108e-162	-9.19095e-163	7.58994e-163	-3.7425e-163	-4.15468e-165	8.71707e-164	1.41403e-163	3.22261e-163	0
3.05992e-163	4.58504e-163	7.72328e-163	1.51715e-163	-2.5951e-163	-8.11614e-163	1.75764e-163	1.00596e-162	-3.22995e-164	3.44438e-164	-1.87342e-163	1.89936e-163	3.15034e-163	-4.72731e-163	-4.24506e-163	1.07673e-163	-7.73394e-163	1.43711e-162	-1.3198e-162	-5.00305e-163	9.90968e-163	-8.27948e-164	1.41108e-162	-9.19095e-163	7.58994e-163	-3.7425e-163	-4.15468e-165	8.71707e-164	1.41403e-163	3.22261e-163	0
3.05992e-163	4.58504e-163	7.72328e-163	1.51715e-163	-2.5951e-163	-8.11614e-163	1.75764e-163	1.00596e-162	-3.22995e-164	3.44438e-164	-1.87342e-163	1.89936e-163	3.15034e-163	-4.72731e-163	-4.24506e-163	1.07673e-163	-7.73394e-163	1.43711e-162	-1.3198e-162	-5.00305e-163	9.90968e-163	-8.27948e-164	1.41108e-162	-9.19095e-163	7.58994e-163	-3.7425e-163	-4.15468e-165	8.71707e-164	1.41403e-163	3.22261e-163	0
3.05992e-163	4.58504e-163	7.72328e-163	1.51715e-163	-2.5951e-163	-8.11614e-163	1.75764e-163	1.00596e-162	-3.22995e-164	3.44438e-164	-1.87342e-163	1.89936e-163	3.15034e-163	-4.72731e-163	-4.24506e-163	1.07673e-163	-7.73394e-163	1.43711e-162	-1.3198e-162	-5.00305e-163	9.90968e-163	-8.27948e-164	1.41108e-162	-9.19095e-163	7.58994e-163	-3.7425e-163	-4.15468e-165	8.71707e-164	1.41403e-163	3.22261e-163	0
3.05992e-163	4.58504e-163	7.72328e-163	1.51715e-163	-2.5951e-163	-8.11614e-163	1.75764e-163	1.00596e-162	-3.22995e-164	3.44438e-164	-1.87342e-163	1.89936e-163	3.15034e-163	-4.72731e-163	-4.24506e-163	1.07673e-163	-7.73394e-163	1.43711e-162	-1.3198e-162	-5.00305e-163	9.90968e-163	-8.27948e-164	1.41108e-162	-9.19095e-163	7.58994e-163	-3.7425e-163	-4.15468e-165	8.71707e-164	1.41403e-163	3.22261e-163	0
3.05992e-163	4.58504e-163	7.72328e-163	1.51715e-163	-2.5951e-163	-8.11614e-163	1.75764e-163	1.00596e-162	-3.22995e-164	3.44438e-164	-1.87342e-163	1.89936e-163	3.15034e-163	-4.72731e-163	-4.24506e-163	1.07673e-163	-7.73394e-163	1.43711e-162	-1.3198e-162	-5.00305e-163	9.90968e-163	-8.27948e-164	1.41108e-162	-9.19095e-163	7.58994e-163	-3.7425e-163	-4.15468e-165	8.71707e-164	1.41403e-163	3.22261e-163	0
3.05992e-163	4.58504e-163	7.72328e-163	1.51715e-163	-2.5951e-163	-8.11614e-163	1.75764e-163	1.00596e-162	-3.22995e-164	3.44438e-164	-1.87342e-163	1.89936e-163	3.15034e-163	-4.72731e-163	-4.24506e-163	1.07673e-163	-7.73394e-163	1.43711e-162	-1.3198e-162	-5.00305e-163	9.90968e-163	-8.27948e-164	1.41108e-162	-9.19095e-163	7.58994e-163	-3.7425e-163	-4.15468e-165	8.71707e-164	1.41403e-163	3.22261e-163	0
3.05992e-163	4.58504e-163	7.72328e-163	1.51715e-163	-2.5951e-163	-8.11614e-163	1.75764e-163	1.00596e-162	-3.22995e-164	3.44438e-164	-1.87342e-163	1.89936e-163	3.15034e-163	-4.72731e-163	-4.24506e-163	1.07673e-163	-7.73394e-163	1.43711e-162	-1.3198e-162	-5.00305e-163	9.90968e-163	-8.27948e-164	1.41108e-162	-9.19095e-163	7.58994e-163	-3.7425e-163	-4.15468e-165	8.71707e-164	1.41403e-163	3.22261e-163	0
3.05992e-163	4.58504e-163	7.72328e-163	1.51715e-163	-2.5951e-163	-8.11614e-163	1.75764e-163	1.00596e-162	-3.22995e-164	3.44438e-164	-1.87342e-163	1.89936e-163	3.15034e-163	-4.72731e-163	-4.24506e-163	1.07673e-163	-7.73394e-163	1.43711e-162	-1.3198e-162	-5.00305e-163	9.90968e-163	-8.27948e-164	1.41108e-162	-9.19095e-163	7.58994e-163	-3.7425e-163	-4.15468e-165	8.71707e-164	1.41403e-163	3.22261e-163	0
3.05992e-163	4.58504e-163	7.72328e-163	1.51715e-163	-2.5951e-163	-8.11614e-163	1.75764e-163	1.00596e-162	-3.22995e-164	3.44438e-164	-1.87342e-163	1.89936e-163	3.15034e-163	-4.72731e-163	-4.24506e-163	1.07673e-163	-7.73394e-163	1.43711e-162	-1.3198e-162	-5.00305e-163	9.90968e-163	-8.27948e-164	1.41108e-162	-9.19095e-163	7.58994e-163	-3.7425e-163	-4.15468e-165	8.71707e-164	1.41403e-163	3.22261e-163	0
3.05992e-163	4.58504e-163	7.72328e-163	1.51715e-163	-2.5951e-163	-8.11614e-163	1.75764e-163	1.00596e-162	-3.22995e-164	3.44438e-164	-1.87342e-163	1.89936e-163	3.15034e-163	-4.72731e-163	-4.24506e-163	1.07673e-163	-7.73394e-163	1.43711e-162	-1.3198e-162	-5.00305e-163	9.90968e-163	-8.27948e-164	1.41108e-162	-9.19095e-163	7.58994e-163	-3.7425e-163	-4.15468e-165	8.71707e-164	1.41403e-163	3.22261e-163	0
3.05992e-163	4.58504e-163	7.72328e-163	1.51715e-163	-2.5951e-163	-8.11614e-163	1.75764e-163	1.00596e-162	-3.22995e-164	3.44438e-164	-1.87342e-163	1.89936e-163	3.15034e-163	-4.72731e-163	-4.24506e-163	1.07673e-163	-7.73394e-163	1.43711e-162	-1.3198e-162	-5.00305e-163	9.90968e-163	-8.27948e-164	1.41108e-162	-9.19095e-163	7.58994e-163	-3.7425e-163	-4.15468e-165	8.71707e-164	1.41403e-163	3.22261e-163	0
3.05992e-163	4.58504e-163	7.72328e-163	1.51715e-163	-2.5951e-163	-8.11614e-163	1.75764e-163	1.00596e-162	-3.22995e-164	3.44438e-164	-1.87342e-163	1.89936e-163	3.15034e-163	-4.72731e-163	-4.24506e-163	1.07673e-163	-7.73394e-163	1.43711e-162	-1.3198e-162	-5.00305e-163	9.90968e-163	-8.27948e-164	1.41108e-162	-9.19095e-163	7.58994e-163	-3.7425e-163	-4.15468e-165	8.71707e-164	1.41403e-163	3.22261e-163	0
3.05992e-163	4.58504e-163	7.72328e-163	1.51715e-163	-2.5951e-163	-8.11614e-163	1.75764e-163	1.00596e-162	-3.22995e-164	3.44438e-164	-1.87342e-163	1.89936e-163	3.15034e-163	-4.72731e-163	-4.24506e-163	1.07673e-163	-7.73394e-163	1.43711e-162	-1.3198e-162	-5.00305e-163	9.90968e-163	-8.27948e-164	1.41108e-162	-9.19095e-163	7.58994e-163	-3.7425e-163	-4.15468e-165	8.71707e-164	1.41403e-163	3.22261e-163	0
3.05992e-163	4.58504e-163	7.72328e-163	1.51715e-163	-2.5951e-163	-8.11614e-163	1.75764e-163	1.00596e-162	-3.22995e-164	3.44438e-164	-1.87342e-163	1.89936e-163	3.15034e-163	-4.72731e-163	-4.24506e-163	1.07673e-163	-7.73394e-163	1.43711e-162	-1.3198e-162	-5.00305e-163	9.90968e-163	-8.27948e-164	1.41108e-162	-9.19095e-163	7.58994e-163	-3.7425e-163	-4.15468e-165	8.71707e-164	1.41403e-163	3.22261e-163	0
3.05992e-163	4.58504e-163	7.72328e-163	1.51715e-163	-2.5951e-163	-8.11614e-163	1.75764e-163	1.00596e-162	-3.22995e-164	3.44438e-164	-1.87342e-163	1.89936e-163	3.15034e-163	-4.72731e-163	-4.24506e-163	1.07673e-163	-7.73394e-163	1.43711e-162	-1.3198e-162	-5.00305e-163	9.90968e-163	-8.27948e-164	1.41108e-162	-9.19095e-163	7.58994e-163	-3.7425e-163	-4.15468e-165	8.71707e-164	1.41403e-163	3.22261e-163	0
3.05992e-163	4.58504e-163	7.72328e-163	1.51715e-163	-2.5951e-163	-8.11614e-163	1.75764e-163	1.00596e-162	-3.22995e-164	3.44438e-164	-1.87342e-163	1.89936e-163	3.15034e-163	-4.72731e-163	-4.24506e-163	1.07673e-163	-7.73394e-163	1.43711e-162	-1.3198e-162	-5.00305e-163	9.90968e-163	-8.27948e-164	1.41108e-162	-9.19095e-163	7.58994e-163	-3.7425e-163	-4.15468e-165	8.71707e-164	1.41403e-163	3.22261e-163	0
3.05992e-163	4.58504e-163	7.72328e-163	1.51715e-163	-2.5951e-163	-8.11614e-163	1.75764e-163	1.00596e-162	-3.22995e-164	3.44438e-164	-1.87342e-163	1.89936e-163	3.15034e-163	-4.72731e-163	-4.24506e-163	1.07673e-163	-7.73394e-163	1.43711e-162	-1.3198e-162	-5.00305e-163	9.90968e-163	-8.27948e-164	1.41108e-162	-9.19095e-163	7.58994e-163	-3.7425e-163	-4.15468e-165	8.71707e-164	1.41403e-163	3.22261e-163	0
3.05992e-163	4.58504e-163	7.72328e-163	1.51715e-163	-2.5951e-163	-8.11614e-163	1.75764e-163	1.00596e-162	-3.22995e-164	3.44438e-164	-1.87342e-163	1.89936e-163	3.15034e-163	-4.72731e-163	-4.24506e-163	1.07673e-163	-7.73394e-163	1.43711e-162	-1.3198e-162	-5.00305e-163	9.90968e-163	-8.27948e-164	1.41108e-162	-9.19095e-163	7.58994e-163	-3.7425e-163	-4.15468e-165	8.71707e-164	1.41403e-163	3.22261e-163	0
3.05992e-163	4.58504e-163	7.72328e-163	1.51715e-163	-2.5951e-163	-8.11614e-163	1.75764e-163	1.00596e-162	-3.22995e-164	3.44438e-164	-1.87342e-163	1.89936e-163	3.15034e-163	-4.72731e-163	-4.24506e-163	1.07673e-163	-7.73394e-163	1.43711e-162	-1.3198e-162	-5.00305e-163	9.90968e-163	-8.27948e-164	1.41108e-162	-9.19095e-163	7.58994e-163	-3.7425e-163	-4.15468e-165	8.71707e-164	1.41403e-163	3.22261e-163	0
3.05992e-163	4.58504e-163	7.72328e-163	1.51715e-163	-2.5951e-163	-8.11614e-163	1.75764e-163	1.00596e-162	-3.22995e-164	3.44438e-164	-1.87342e-163	1.89936e-163	3.15034e-163	-4.72731e-163	-4.24506e-163	1.07673e-163	-7.73394e-163	1.43711e-162	-1.3198e-162	-5.00305e-163	9.90968e-163	-8.27948e-164	1.41108e-162	-9.19095e-163	7.58994e-163	-3.7425e-163	-4.15468e-165	8.71707e-164	1.41403e-163	3.22261e-163	0
3.05992e-163	4.58504e-163	7.72328e-163	1.51715e-163	-2.5951e-163	-8.11614e-163	1.75764e-163	1.00596e-162	-3.22995e-164	3.44438e-164	-1.87342e-163	1.89936e-163	3.15034e-163	-4.72731e-163	-4.24506e-163	1.07673e-163	-7.73394e-163	1.43711e-162	-1.3198e-162	-5.00305e-163	9.90968e-163	-8.27948e-164	1.41108e-162	-9.19095e-163	7.58994e-163	-3.7425e-163	-4.15468e-165	8.71707e-164	1.41403e-163	3.22261e-163	0
3.05992e-163	4.58504e-163	7.72328e-163	1.51715e-163	-2.5951e-163	-8.11614e-163	1.75764e-163	1.00596e-162	-3.22995e-164	3.44438e-164	-1.87342e-163	1.89936e-163	3.15034e-163	-4.72731e-163	-4.24506e-163	1.07673e-163	-7.73394e-163	1.43711e-162	-1.3198e-162	-5.00305e-163	9.90968e-163	-8.27948e-164	1.41108e-162	-9.19095e-163	7.58994e-163	-3.7425e-163	-4.15468e-165	8.71707e-164	1.41403e-163	3.22261e-163	0
3.05992e-163	4.58504e-163	7.72328e-163	1.51715e-163	-2.5951e-163	-8.11614e-163	1.75764e-163	1.00596e-162	-3.22995e-164	3.44438e-164	-1.87342e-163	1.89936e-163	3.15034e-163	-4.72731e-163	-4.24506e-163	1.07673e-163	-7.73394e-163	1.43711e-162	-1.3198e-162	-5.00305e-163	9.90968e-163	-8.27948e-164	1.41108e-162	-9.19095e-163	7.58994e-163	-3.7425e-163	-4.15468e-165	8.71707e-164	1.41403e-163	3.22261e-163	0
3.05992e-163	4.58504e-163	7.72328e-163	1.51715e-163	-2.5951e-163	-8.11614e-163	1.75764e-163	1.00596e-162	-3.22995e-164	3.44438e-164	-1.87342e-163	1.89936e-163	3.15034e-163	-4.72731e-163	-4.24506e-163	1.07673e-163	-7.73394e-163	1.43711e-162	-1.3198e-162	-5.00305e-163	9.90968e-163	-8.27948e-164	1.41108e-162	-9.19095e-163	7.58994e-163	-3.7425e-163	-4.15468e-165	8.71707e-164	1.41403e-163	3.22261e-163	0
3.05992e-163	4.58504e-163	7.72328e-163	1.51715e-163	-2.5951e-163	-8.11614e-163	1.75764e-163	1.00596e-162	-3.22995e-164	3.44438e-164	-1.87342e-163	1.89936e-163	3.15034e-163	-4.72731e-163	-4.24506e-163	1.07673e-163	-7.73394e-163	1.43711e-162	-1.3198e-162	-5.00305e-163	9.90968e-163	-8.27948e-164	1.41108e-162	-9.19095e-163	7.58994e-163	-3.7425e-163	-4.15468e-165	8.71707e-164	1.41403e-163	3.22261e-163	0
3.05992e-163	4.58504e-163	7.72328e-163	1.51715e-163	-2.5951e-163	-8.11614e-163	1.75764e-163	1.00596e-162	-3.22995e-164	3.44438e-164	-1.87342e-163	1.89936e-163	3.15034e-163	-4.72731e-163	-4.24506e-163	1.07673e-163	-7.73394e-163	1.43711e-162	-1.3198e-162	-5.00305e-163	9.90968e-163	-8.27948e-164	1.41108e-162	-9.19095e-163	7.58994e-163	-3.7425e-163	-4.15468e-165	8.71707e-164	1.41403e-163	3.22261e-163	0
3.05992e-163	4.58504e-163	7.72328e-163	1.51715e-163	-2.5951e-163	-8.11614e-163	1.75764e-163	1.00596e-162	-3.22995e-164	3.44438e-164	-1.87342e-163	1.89936e-163	3.15034e-163	-4.72731e-163	-4.24506e-163	1.07673e-163	-7.73394e-163	1.43711e-162	-1.3198e-162	-5.00305e-163	9.90968e-163	-8.27948e-164	1.41108e-162	-9.19095e-163	7.58994e-163	-3.7425e-163	-4.15468e-165	8.71707e-164	1.41403e-163	3.22261e-163	0
3.05992e-163	4.58504e-163	7.72328e-163	1.51715e-163	-2.5951e-163	-8.11614e-163	1.75764e-163	1.00596e-162	-3.22995e-164	3.44438e-164	-1.87342e-163	1.89936e-163	3.15034e-163	-4.72731e-163	-4.24506e-163	1.07673e-163	-7.73394e-163	1.43711e-162	-1.3198e-162	-5.00305e-163	9.90968e-163	-8.27948e-164	1.41108e-162	-9.19095e-163	7.58994e-163	-3.7425e-163	-4.15468e-165	8.71707e-164	1.41403e-163	3.22261e-163	0
3.05992e-163	4.58504e-163	7.72328e-163	1.51715e-163	-2.5951e-163	-8.11614e-163	1.75764e-163	1.00596e-162	-3.22995e-164	3.44438e-164	-1.87342e-163	1.89936e-163	3.15034e-163	-4.72731e-163	-4.24506e-163	1.07673e-163	-7.73394e-163	1.43711e-162	-1.3198e-162	-5.00305e-163	9.90968e-163	-8.27948e-164	1.41108e-162	-9.19095e-163	7.58994e-163	-3.7425e-163	-4.15468e-165	8.71707e-164	1.41403e-163	3.22261e-163	0
3.05992e-163	4.58504e-163	7.72328e-163	1.51715e-163	-2.5951e-163	-8.11614e-163	1.75764e-163	1.00596e-162	-3.22995e-164	3.44438e-164	-1.87342e-163	1.89936e-163	3.15034e-163	-4.72731e-163	-4.24506e-163	1.07673e-163	-7.73394e-163	1.43711e-162	-1.3198e-162	-5.00305e-163	9.90968e-163	-8.27948e-164	1.41108e-162	-9.19095e-163	7.58994e-163	-3.7425e-163	-4.15468e-165	8.71707e-164	1.41403e-163	3.22261e-163	0
3.05992e-163	4.58504e-163	7.72328e-163	1.51715e-163	-2.5951e-163	-8.11614e-163	1.75764e-163	1.00596e-162	-3.22995e-164	3.44438e-164	-1.87342e-163	1.89936e-163	3.15034e-163	-4.72731e-163	-4.24506e-163	1.07673e-163	-7.73394e-163	1.43711e-162	-1.3198e-162	-5.00305e-163	9.90968e-163	-8.27948e-164	1.41108e-162	-9.19095e-163	7.58994e-163	-3.7425e-163	-4.15468e-165	8.71707e-164	1.41403e-163	3.22261e-163	0
3.05992e-163	4.58504e-163	7.72328e-163	1.51715e-163	-2.5951e-163	-8.11614e-163	1.75764e-163	1.00596e-162	-3.22995e-164	3.44438e-164	-1.87342e-163	1.89936e-163	3.15034e-163	-4.72731e-163	-4.24506e-163	1.07673e-163	-7.73394e-163	1.43711e-162	-1.3198e-162	-5.00305e-163	9.90968e-163	-8.27948e-164	1.41108e-162	-9.19095e-163	7.58994e-163	-3.7425e-163	-4.15468e-165	8.71707e-164	1.41403e-163	3.22261e-163	0
3.05992e-163	4.58504e-163	7.72328e-163	1.51715e-163	-2.5951e-163	-8.11614e-163	1.75764e-163	1.00596e-162	-3.22995e-164	3.44438e-164	-1.87342e-163	1.89936e-163	3.15034e-163	-4.72731e-163	-4.24506e-163	1.07673e-163	-7.73394e-163	1.43711e-162	-1.3198e-162	-5.00305e-163	9.90968e-163	-8.27948e-164	1.41108e-162	-9.19095e-163	7.58994e-163	-3.7425e-163	-4.15468e-165	8.71707e-164	1.41403e-163	3.22261e-163	0
3.05992e-163	4.58504e-163	7.72328e-163	1.51715e-163	-2.5951e-163	-8.11614e-163	1.75764e-163	1.00596e-162	-3.22995e-164	3.44438e-164	-1.87342e-163	1.89936e-163	3.15034e-163	-4.72731e-163	-4.24506e-163	1.07673e-163	-7.73394e-163	1.43711e-162	-1.3198e-162	-5.00305e-163	9.90968e-163	-8.27948e-164	1.41108e-162	-9.19095e-163	7.58994e-163	-3.7425e-163	-4.15468e-165	8.71707e-164	1.41403e-163	3.22261e-163	0
3.05992e-163	4.58504e-163	7.72328e-163	1.51715e-163	-2.5951e-163	-8.11614e-163	1.75764e-163	1.00596e-162	-3.22995e-164	3.44438e-164	-1.87342e-163	1.89936e-163	3.15034e-163	-4.72731e-163	-4.24506e-163	1.07673e-163	-7.73394e-163	1.43711e-162	-1.3198e-162	-5.00305e-163	9.90968e-163	-8.27948e-164	1.41108e-162	-9.19095e-163	7.58994e-163	-3.7425e-163	-4.15468e-165	8.71707e-164	1.41403e-163	3.22261e-163	0
3.05992e-163	4.58504e-163	7.72328e-163	1.51715e-163	-2.5951e-163	-8.11614e-163	1.75764e-163	1.00596e-162	-3.22995e-164	3.44438e-164	-1.87342e-163	1.89936e-163	3.15034e-163	-4.72731e-163	-4.24506e-163	1.07673e-163	-7.73394e-163	1.43711e-162	-1.3198e-162	-5.00305e-163	9.90968e-163	-8.27948e-164	1.41108e-162	-9.19095e-163	7.58994e-163	-3.7425e-163	-4.15468e-165	8.71707e-164	1.41403e-163	3.22261e-163	0
3.05992e-163	4.58504e-163	7.72328e-163	1.51715e-163	-2.5951e-163	-8.11614e-163	1.75764e-163	1.00596e-162	-3.22995e-164	3.44438e-164	-1.87342e-163	1.89936e-163	3.15034e-163	-4.72731e-163	-4.24506e-163	1.07673e-163	-7.73394e-163	1.43711e-162	-1.3198e-162	-5.00305e-163	9.90968e-163	-8.27948e-164	1.41108e-162	-9.19095e-163	7.58994e-163	-3.7425e-163	-4.15468e-165	8.71707e-164	1.41403e-163	3.22261e-163	0
3.05992e-163	4.58504e-163	7.72328e-163	1.51715e-163	-2.5951e-163	-8.11614e-163	1.75764e-163	1.00596e-162	-3.22995e-164	3.44438e-164	-1.87342e-163	1.89936e-163	3.15034e-163	-4.72731e-163	-4.24506e-163	1.07673e-163	-7.73394e-163	1.43711e-162	-1.3198e-162	-5.00305e-163	9.90968e-163	-8.27948e-164	1.41108e-162	-9.19095e-163	7.58994e-163	-3.7425e-163	-4.15468e-165	8.71707e-164	1.41403e-163	3.22261e-163	0
3.05992e-163	4.58504e-163	7.72328e-163	1.51715e-163	-2.5951e-163	-8.11614e-163	1.75764e-163	1.00596e-162	-3.22995e-164	3.44438e-164	-1.87342e-163	1.89936e-163	3.15034e-163	-4.72731e-163	-4.24506e-163	1.07673e-163	-7.73394e-163	1.43711e-162	-1.3198e-162	-5.00305e-163	9.90968e-163	-8.27948e-164	1.41108e-162	-9.19095e-163	7.58994e-163	-3.7425e-163	-4.15468e-165	8.71707e-164	1.41403e-163	3.22261e-163	0
3.05992e-163	4.58504e-163	7.72328e-163	1.51715e-163	-2.5951e-163	-8.11614e-163	1.75764e-163	1.00596e-162	-3.22995e-164	3.44438e-164	-1.87342e-163	1.89936e-163	3.15034e-163	-4.72731e-163	-4.24506e-163	1.07673e-163	-7.73394e-163	1.43711e-162	-1.3198e-162	-5.00305e-163	9.90968e-163	-8.27948e-164	1.41108e-162	-9.19095e-163	7.58994e-163	-3.7425e-163	-4.15468e-165	8.71707e-164	1.41403e-163	3.22261e-163	0
3.05992e-163	4.58504e-163	7.72328e-163	1.51715e-163	-2.5951e-163	-8.11614e-163	1.75764e-163	1.00596e-162	-3.22995e-164	3.44438e-164	-1.87342e-163	1.89936e-163	3.15034e-163	-4.72731e-163	-4.24506e-163	1.07673e-163	-7.73394e-163	1.43711e-162	-1.3198e-162	-5.00305e-163	9.90968e-163	-8.27948e-164	1.41108e-162	-9.19095e-163	7.58994e-163	-3.7425e-163	-4.15468e-165	8.71707e-164	1.41403e-163	3.22261e-163	0
3.05992e-163	4.58504e-163	7.72328e-163	1.51715e-163	-2.5951e-163	-8.11614e-163	1.75764e-163	1.00596e-162	-3.22995e-164	3.44438e-164	-1.87342e-163	1.89936e-163	3.15034e-163	-4.72731e-163	-4.24506e-163	1.07673e-163	-7.73394e-163	1.43711e-162	-1.3198e-162	-5.00305e-163	9.90968e-163	-8.27948e-164	1.41108e-162	-9.19095e-163	7.58994e-163	-3.7425e-163	-4.15468e-165	8.71707e-164	1.41403e-163	3.22261e-163	0
3.05992e-163	4.58504e-163	7.72328e-163	1.51715e-163	-2.5951e-163	-8.11614e-163	1.75764e-163	1.00596e-162	-3.22995e-164	3.44438e-164	-1.87342e-163	1.89936e-163	3.15034e-163	-4.72731e-163	-4.24506e-163	1.07673e-163	-7.73394e-163	1.43711e-162	-1.3198e-162	-5.00305e-163	9.90968e-163	-8.27948e-164	1.41108e-162	-9.19095e-163	7.58994e-163	-3.7425e-163	-4.15468e-165	8.71707e-164	1.41403e-163	3.22261e-163	0
3.05992e-163	4.58504e-163	7.72328e-163	1.51715e-163	-2.5951e-163	-8.11614e-163	1.75764e-163	1.00596e-162	-3.22995e-164	3.44438e-164	-1.87342e-163	1.89936e-163	3.15034e-163	-4.72731e-163	-4.24506e-163	1.07673e-163	-7.73394e-163	1.43711e-162	-1.3198e-162	-5.00305e-163	9.90968e-163	-8.27948e-164	1.41108e-162	-9.19095e-163	7.58994e-163	-3.7425e-163	-4.15468e-165	8.71707e-164	1.41403e-163	3.22261e-163	0
3.05992e-163	4.58504e-163	7.72328e-163	1.51715e-163	-2.5951e-163	-8.11614e-163	1.75764e-163	1.00596e-162	-3.22995e-164	3.44438e-164	-1.87342e-163	1.89936e-163	3.15034e-163	-4.72731e-163	-4.24506e-163	1.07673e-163	-7.73394e-163	1.43711e-162	-1.3198e-162	-5.00305e-163	9.90968e-163	-8.27948e-164	1.41108e-162	-9.19095e-163	7.58994e-163	-3.7425e-163	-4.15468e-165	8.71707e-164	1.41403e-163	3.22261e-163	0
3.05992e-163	4.58504e-163	7.72328e-163	1.51715e-163	-2.5951e-163	-8.11614e-163	1.75764e-163	1.00596e-162	-3.22995e-164	3.44438e-164	-1.87342e-163	1.89936e-163	3.15034e-163	-4.72731e-163	-4.24506e-163	1.07673e-163	-7.73394e-163	1.43711e-162	-1.3198e-162	-5.00305e-163	9.90968e-163	-8.27948e-164	1.41108e-162	-9.19095e-163	7.58994e-163	-3.7425e-163	-4.15468e-165	8.71707e-164	1.41403e-163	3.22261e-163	0
3.05992e-163	4.58504e-163	7.72328e-163	1.51715e-163	-2.5951e-163	-8.11614e-163	1.75764e-163	1.00596e-162	-3.22995e-164	3.44438e-164	-1.87342e-163	1.89936e-163	3.15034e-163	-4.72731e-163	-4.24506e-163	1.07673e-163	-7.73394e-163	1.43711e-162	-1.3198e-162	-5.00305e-163	9.90968e-163	-8.27948e-164	1.41108e-162	-9.19095e-163	7.58994e-163	-3.7425e-163	-4.15468e-165	8.71707e-164	1.41403e-163	3.22261e-163	0
3.05992e-163	4.58504e-163	7.72328e-163	1.51715e-163	-2.5951e-163	-8.11614e-163	1.75764e-163	1.00596e-162	-3.22995e-164	3.44438e-164	-1.87342e-163	1.89936e-163	3.15034e-163	-4.72731e-163	-4.24506e-163	1.07673e-163	-7.73394e-163	1.43711e-162	-1.3198e-162	-5.00305e-163	9.90968e-163	-8.27948e-164	1.41108e-162	-9.19095e-163	7.58994e-163	-3.7425e-163	-4.15468e-165	8.71707e-164	1.41403e-163	3.22261e-163	0
3.05992e-163	4.58504e-163	7.72328e-163	1.51715e-163	-2.5951e-163	-8.11614e-163	1.75764e-163	1.00596e-162	-3.22995e-164	3.44438e-164	-1.87342e-163	1.89936e-163	3.15034e-163	-4.72731e-163	-4.24506e-163	1.07673e-163	-7.73394e-163	1.43711e-162	-1.3198e-162	-5.00305e-163	9.90968e-163	-8.27948e-164	1.41108e-162	-9.19095e-163	7.58994e-163	-3.7425e-163	-4.15468e-165	8.71707e-164	1.41403e-163	3.22261e-163	0
3.05992e-163	4.58504e-163	7.72328e-163	1.51715e-163	-2.5951e-163	-8.11614e-163	1.75764e-163	1.00596e-162	-3.22995e-164	3.44438e-164	-1.87342e-163	1.89936e-163	3.15034e-163	-4.72731e-163	-4.24506e-163	1.07673e-163	-7.73394e-163	1.43711e-162	-1.3198e-162	-5.00305e-163	9.90968e-163	-8.27948e-164	1.41108e-162	-9.19095e-163	7.58994e-163	-3.7425e-163	-4.15468e-165	8.71707e-164	1.41403e-163	3.22261e-163	0
3.05992e-163	4.58504e-163	7.72328e-163	1.51715e-163	-2.5951e-163	-8.11614e-163	1.75764e-163	1.00596e-162	-3.22995e-164	3.44438e-164	-1.87342e-163	1.89936e-163	3.15034e-163	-4.72731e-163	-4.24506e-163	1.07673e-163	-7.73394e-163	1.43711e-162	-1.3198e-162	-5.00305e-163	9.90968e-163	-8.27948e-164	1.41108e-162	-9.19095e-163	7.58994e-163	-3.7425e-163	-4.15468e-165	8.71707e-164	1.41403e-163	3.22261e-163	0
3.05992e-163	4.58504e-163	7.72328e-163	1.51715e-163	-2.5951e-163	-8.11614e-163	1.75764e-163	1.00596e-162	-3.22995e-164	3.44438e-164	-1.87342e-163	1.89936e-163	3.15034e-163	-4.72731e-163	-4.24506e-163	1.07673e-163	-7.73394e-163	1.43711e-162	-1.3198e-162	-5.00305e-163	9.90968e-163	-8.27948e-164	1.41108e-162	-9.19095e-163	7.58994e-163	-3.7425e-163	-4.15468e-165	8.71707e-164	1.41403e-163	3.22261e-163	0
3.05992e-163	4.58504e-163	7.72328e-163	1.51715e-163	-2.5951e-163	-8.11614e-163	1.75764e-163	1.00596e-162	-3.22995e-164	3.44438e-164	-1.87342e-163	1.89936e-163	3.15034e-163	-4.72731e-163	-4.24506e-163	1.07673e-163	-7.73394e-163	1.43711e-162	-1.3198e-162	-5.00305e-163	9.90968e-163	-8.27948e-164	1.41108e-162	-9.19095e-163	7.58994e-163	-3.7425e-163	-4.15468e-165	8.71707e-164	1.41403e-163	3.22261e-163	0
3.05992e-163	4.58504e-163	7.72328e-163	1.51715e-163	-2.5951e-163	-8.11614e-163	1.75764e-163	1.00596e-162	-3.22995e-164	3.44438e-164	-1.87342e-163	1.89936e-163	3.15034e-163	-4.72731e-163	-4.24506e-163	1.07673e-163	-7.73394e-163	1.43711e-162	-1.3198e-162	-5.00305e-163	9.90968e-163	-8.27948e-164	1.41108e-162	-9.19095e-163	7.58994e-163	-3.7425e-163	-4.15468e-165	8.71707e-164	1.41403e-163	3.22261e-163	0
3.05992e-163	4.58504e-163	7.72328e-163	1.51715e-163	-2.5951e-163	-8.11614e-163	1.75764e-163	1.00596e-162	-3.22995e-164	3.44438e-164	-1.87342e-163	1.89936e-163	3.15034e-163	-4.72731e-163	-4.24506e-163	1.07673e-163	-7.73394e-163	1.43711e-162	-1.3198e-162	-5.00305e-163	9.90968e-163	-8.27948e-164	1.41108e-162	-9.19095e-163	7.58994e-163	-3.7425e-163	-4.15468e-165	8.71707e-164	1.41403e-163	3.22261e-163	0
3.05992e-163	4.58504e-163	7.72328e-163	1.51715e-163	-2.5951e-163	-8.11614e-163	1.75764e-163	1.00596e-162	-3.22995e-164	3.44438e-164	-1.87342e-163	1.89936e-163	3.15034e-163	-4.72731e-163	-4.24506e-163	1.07673e-163	-7.73394e-163	1.43711e-162	-1.3198e-162	-5.00305e-163	9.90968e-163	-8.27948e-164	1.41108e-162	-9.19095e-163	7.58994e-163	-3.7425e-163	-4.15468e-165	8.71707e-164	1.41403e-163	3.22261e-163	0
3.05992e-163	4.58504e-163	7.72328e-163	1.51715e-163	-2.5951e-163	-8.11614e-163	1.75764e-163	1.00596e-162	-3.22995e-164	3.44438e-164	-1.87342e-163	1.89936e-163	3.15034e-163	-4.72731e-163	-4.24506e-163	1.07673e-163	-7.73394e-163	1.43711e-162	-1.3198e-162	-5.00305e-163	9.90968e-163	-8.27948e-164	1.41108e-162	-9.19095e-163	7.58994e-163	-3.7425e-163	-4.15468e-165	8.71707e-164	1.41403e-163	3.22261e-163	0
3.05992e-163	4.58504e-163	7.72328e-163	1.51715e-163	-2.5951e-163	-8.11614e-163	1.75764e-163	1.00596e-162	-3.22995e-164	3.44438e-164	-1.87342e-163	1.89936e-163	3.15034e-163	-4.72731e-163	-4.24506e-163	1.07673e-163	-7.73394e-163	1.43711e-162	-1.3198e-162	-5.00305e-163	9.90968e-163	-8.27948e-164	1.41108e-162	-9.19095e-163	7.58994e-163	-3.7425e-163	-4.15468e-165	8.71707e-164	1.41403e-163	3.22261e-163	0
3.05992e-163	4.58504e-163	7.72328e-163	1.51715e-163	-2.5951e-163	-8.11614e-163	1.75764e-163	1.00596e-162	-3.22995e-164	3.44438e-164	-1.87342e-163	1.89936e-163	3.15034e-163	-4.72731e-163	-4.24506e-163	1.07673e-163	-7.73394e-163	1.43711e-162	-1.3198e-162	-5.00305e-163	9.90968e-163	-8.27948e-164	1.41108e-162	-9.19095e-163	7.58994e-163	-3.7425e-163	-4.15468e-165	8.71707e-164	1.41403e-163	3.22261e-163	0
3.05992e-163	4.58504e-163	7.72328e-163	1.51715e-163	-2.5951e-163	-8.11614e-163	1.75764e-163	1.00596e-162	-3.22995e-164	3.44438e-164	-1.87342e-163	1.89936e-163	3.15034e-163	-4.72731e-163	-4.24506e-163	1.07673e-163	-7.73394e-163	1.43711e-162	-1.3198e-162	-5.00305e-163	9.90968e-163	-8.27948e-164	1.41108e-162	-9.19095e-163	7.58994e-163	-3.7425e-163	-4.15468e-165	8.71707e-164	1.41403e-163	3.22261e-163	0
3.05992e-163	4.58504e-163	7.72328e-163	1.51715e-163	-2.5951e-163	-8.11614e-163	1.75764e-163	1.00596e-162	-3.22995e-164	3.44438e-164	-1.87342e-163	1.89936e-163	3.15034e-163	-4.72731e-163	-4.24506e-163	1.07673e-163	-7.73394e-163	1.43711e-162	-1.3198e-162	-5.00305e-163	9.90968e-163	-8.27948e-164	1.41108e-162	-9.19095e-163	7.58994e-163	-3.7425e-163	-4.15468e-165	8.71707e-164	1.41403e-163	3.22261e-163	0
3.05992e-163	4.58504e-163	7.72328e-163	1.51715e-163	-2.5951e-163	-8.11614e-163	1.75764e-163	1.00596e-162	-3.22995e-164	3.44438e-164	-1.87342e-163	1.89936e-163	3.15034e-163	-4.72731e-163	-4.24506e-163	1.07673e-163	-7.73394e-163	1.43711e-162	-1.3198e-162	-5.00305e-163	9.90968e-163	-8.27948e-164	1.41108e-162	-9.19095e-163	7.58994e-163	-3.7425e-163	-4.15468e-165	8.71707e-164	1.41403e-163	3.22261e-163	0
3.05992e-163	4.58504e-163	7.72328e-163	1.51715e-163	-2.5951e-163	-8.11614e-163	1.75764e-163	1.00596e-162	-3.22995e-164	3.44438e-164	-1.87342e-163	1.89936e-163	3.15034e-163	-4.72731e-163	-4.24506e-163	1.07673e-163	-7.73394e-163	1.43711e-162	-1.3198e-162	-5.00305e-163	9.90968e-163	-8.27948e-164	1.41108e-162	-9.19095e-163	7.58994e-163	-3.7425e-163	-4.15468e-165	8.71707e-164	1.41403e-163	3.22261e-163	0
3.05992e-163	4.58504e-163	7.72328e-163	1.51715e-163	-2.5951e-163	-8.11614e-163	1.75764e-163	1.00596e-162	-3.22995e-164	3.44438e-164	-1.87342e-163	1.89936e-163	3.15034e-163	-4.72731e-163	-4.24506e-163	1.07673e-163	-7.73394e-163	1.43711e-162	-1.3198e-162	-5.00305e-163	9.90968e-163	-8.27948e-164	1.41108e-162	-9.19095e-163	7.58994e-163	-3.7425e-163	-4.15468e-165	8.71707e-164	1.41403e-163	3.22261e-163	0
3.05992e-163	4.58504e-163	7.72328e-163	1.51715e-163	-2.5951e-163	-8.11614e-163	1.75764e-163	1.00596e-162	-3.22995e-164	3.44438e-164	-1.87342e-163	1.89936e-163	3.15034e-163	-4.72731e-163	-4.24506e-163	1.07673e-163	-7.73394e-163	1.43711e-162	-1.3198e-162	-5.00305e-163	9.90968e-163	-8.27948e-164	1.41108e-162	-9.19095e-163	7.58994e-163	-3.7425e-163	-4.15468e-165	8.71707e-164	1.41403e-163	3.22261e-163	0
3.05992e-163	4.58504e-163	7.72328e-163	1.51715e-163	-2.5951e-163	-8.11614e-163	1.75764e-163	1.00596e-162	-3.22995e-164	3.44438e-164	-1.87342e-163	1.89936e-163	3.15034e-163	-4.72731e-163	-4.24506e-163	1.07673e-163	-7.73394e-163	1.43711e-162	-1.3198e-162	-5.00305e-163	9.90968e-163	-8.27948e-164	1.41108e-162	-9.19095e-163	7.58994e-163	-3.7425e-163	-4.15468e-165	8.71707e-164	1.41403e-163	3.22261e-163	0
3.05992e-163	4.58504e-163	7.72328e-163	1.51715e-163	-2.5951e-163	-8.11614e-163	1.75764e-163	1.00596e-162	-3.22995e-164	3.44438e-164	-1.87342e-163	1.89936e-163	3.15034e-163	-4.72731e-163	-4.24506e-163	1.07673e-163	-7.73394e-163	1.43711e-162	-1.3198e-162	-5.00305e-163	9.90968e-163	-8.27948e-164	1.41108e-162	-9.19095e-163	7.58994e-163	-3.7425e-163	-4.15468e-165	8.71707e-164	1.41403e-163	3.22261e-163	0
3.05992e-163	4.58504e-163	7.72328e-163	1.51715e-163	-2.5951e-163	-8.11614e-163	1.75764e-163	1.00596e-162	-3.22995e-164	3.44438e-164	-1.87342e-163	1.89936e-163	3.15034e-163	-4.72731e-163	-4.24506e-163	1.07673e-163	-7.73394e-163	1.43711e-162	-1.3198e-162	-5.00305e-163	9.90968e-163	-8.27948e-164	1.41108e-162	-9.19095e-163	7.58994e-163	-3.7425e-163	-4.15468e-165	8.71707e-164	1.41403e-163	3.22261e-163	0
3.05992e-163	4.58504e-163	7.72328e-163	1.51715e-163	-2.5951e-163	-8.11614e-163	1.75764e-163	1.00596e-162	-3.22995e-164	3.44438e-164	-1.87342e-163	1.89936e-163	3.15034e-163	-4.72731e-163	-4.24506e-163	1.07673e-163	-7.73394e-163	1.43711e-162	-1.3198e-162	-5.00305e-163	9.90968e-163	-8.27948e-164	1.41108e-162	-9.19095e-163	7.58994e-163	-3.7425e-163	-4.15468e-165	8.71707e-164	1.41403e-163	3.22261e-163	0
3.05992e-163	4.58504e-163	7.72328e-163	1.51715e-163	-2.5951e-163	-8.11614e-163	1.75764e-163	1.00596e-162	-3.22995e-164	3.44438e-164	-1.87342e-163	1.89936e-163	3.15034e-163	-4.72731e-163	-4.24506e-163	1.07673e-163	-7.73394e-163	1.43711e-162	-1.3198e-162	-5.00305e-163	9.90968e-163	-8.27948e-164	1.41108e-162	-9.19095e-163	7.58994e-163	-3.7425e-163	-4.15468e-165	8.71707e-164	1.41403e-163	3.22261e-163	0
3.05992e-163	4.58504e-163	7.72328e-163	1.51715e-163	-2.5951e-163	-8.11614e-163	1.75764e-163	1.00596e-162	-3.22995e-164	3.44438e-164	-1.87342e-163	1.89936e-163	3.15034e-163	-4.72731e-163	-4.24506e-163	1.07673e-163	-7.73394e-163	1.43711e-162	-1.3198e-162	-5.00305e-163	9.90968e-163	-8.27948e-164	1.41108e-162	-9.19095e-163	7.58994e-163	-3.7425e-163	-4.15468e-165	8.71707e-164	1.41403e-163	3.22261e-163	0
3.05992e-163	4.58504e-163	7.72328e-163	1.51715e-163	-2.5951e-163	-8.11614e-163	1.75764e-163	1.00596e-162	-3.22995e-164	3.44438e-164	-1.87342e-163	1.89936e-163	3.15034e-163	-4.72731e-163	-4.24506e-163	1.07673e-163	-7.73394e-163	1.43711e-162	-1.3198e-162	-5.00305e-163	9.90968e-163	-8.27948e-164	1.41108e-162	-9.19095e-163	7.58994e-163	-3.7425e-163	-4.15468e-165	8.71707e-164	1.41403e-163	3.22261e-163	0
3.05992e-163	4.58504e-163	7.72328e-163	1.51715e-163	-2.5951e-163	-8.11614e-163	1.75764e-163	1.00596e-162	-3.22995e-164	3.44438e-164	-1.87342e-163	1.89936e-163	3.15034e-163	-4.72731e-163	-4.24506e-163	1.07673e-163	-7.73394e-163	1.43711e-162	-1.3198e-162	-5.00305e-163	9.90968e-163	-8.27948e-164	1.41108e-162	-9.19095e-163	7.58994e-163	-3.7425e-163	-4.15468e-165	8.71707e-164	1.41403e-163	3.22261e-163	0
3.05992e-163	4.58504e-163	7.72328e-163	1.51715e-163	-2.5951e-163	-8.11614e-163	1.75764e-163	1.00596e-162	-3.22995e-164	3.44438e-164	-1.87342e-163	1.89936e-163	3.15034e-163	-4.72731e-163	-4.24506e-163	1.07673e-163	-7.73394e-163	1.43711e-162	-1.3198e-162	-5.00305e-163	9.90968e-163	-8.27948e-164	1.41108e-162	-9.19095e-163	7.58994e-163	-3.7425e-163	-4.15468e-165	8.71707e-164	1.41403e-163	3.22261e-163	0
3.05992e-163	4.58504e-163	7.72328e-163	1.51715e-163	-2.5951e-163	-8.11614e-163	1.75764e-163	1.00596e-162	-3.22995e-164	3.44438e-164	-1.87342e-163	1.89936e-163	3.15034e-163	-4.72731e-163	-4.24506e-163	1.07673e-163	-7.73394e-163	1.43711e-162	-1.3198e-162	-5.00305e-163	9.90968e-163	-8.27948e-164	1.41108e-162	-9.19095e-163	7.58994e-163	-3.7425e-163	-4.15468e-165	8.71707e-164	1.41403e-163	3.22261e-163	0
3.05992e-163	4.58504e-163	7.72328e-163	1.51715e-163	-2.5951e-163	-8.11614e-163	1.75764e-163	1.00596e-162	-3.22995e-164	3.44438e-164	-1.87342e-163	1.89936e-163	3.15034e-163	-4.72731e-163	-4.24506e-163	1.07673e-163	-7.73394e-163	1.43711e-162	-1.3198e-162	-5.00305e-163	9.90968e-163	-8.27948e-164	1.41108e-162	-9.19095e-163	7.58994e-163	-3.7425e-163	-4.15468e-165	8.71707e-164	1.41403e-163	3.22261e-163	0
3.05992e-163	4.58504e-163	7.72328e-163	1.51715e-163	-2.5951e-163	-8.11614e-163	1.75764e-163	1.00596e-162	-3.22995e-164	3.44438e-164	-1.87342e-163	1.89936e-163	3.15034e-163	-4.72731e-163	-4.24506e-163	1.07673e-163	-7.73394e-163	1.43711e-162	-1.3198e-162	-5.00305e-163	9.90968e-163	-8.27948e-164	1.41108e-162	-9.19095e-163	7.58994e-163	-3.7425e-163	-4.15468e-165	8.71707e-164	1.41403e-163	3.22261e-163	0
3.05992e-163	4.58504e-163	7.72328e-163	1.51715e-163	-2.5951e-163	-8.11614e-163	1.75764e-163	1.00596e-162	-3.22995e-164	3.44438e-164	-1.87342e-163	1.89936e-163	3.15034e-163	-4.72731e-163	-4.24506e-163	1.07673e-163	-7.73394e-163	1.43711e-162	-1.3198e-162	-5.00305e-163	9.90968e-163	-8.27948e-164	1.41108e-162	-9.19095e-163	7.58994e-163	-3.7425e-163	-4.15468e-165	8.71707e-164	1.41403e-163	3.22261e-163	0
3.05992e-163	4.58504e-163	7.72328e-163	1.51715e-163	-2.5951e-163	-8.11614e-163	1.75764e-163	1.00596e-162	-3.22995e-164	3.44438e-164	-1.87342e-163	1.89936e-163	3.15034e-163	-4.72731e-163	-4.24506e-163	1.07673e-163	-7.73394e-163	1.43711e-162	-1.3198e-162	-5.00305e-163	9.90968e-163	-8.27948e-164	1.41108e-162	-9.19095e-163	7.58994e-163	-3.7425e-163	-4.15468e-165	8.71707e-164	1.41403e-163	3.22261e-163	0
3.05992e-163	4.58504e-163	7.72328e-163	1.51715e-163	-2.5951e-163	-8.11614e-163	1.75764e-163	1.00596e-162	-3.22995e-164	3.44438e-164	-1.87342e-163	1.89936e-163	3.15034e-163	-4.72731e-163	-4.24506e-163	1.07673e-163	-7.73394e-163	1.43711e-162	-1.3198e-162	-5.00305e-163	9.90968e-163	-8.27948e-164	1.41108e-162	-9.19095e-163	7.58994e-163	-3.7425e-163	-4.15468e-165	8.71707e-164	1.41403e-163	3.22261e-163	0
3.05992e-163	4.58504e-163	7.72328e-163	1.51715e-163	-2.5951e-163	-8.11614e-163	1.75764e-163	1.00596e-162	-3.22995e-164	3.44438e-164	-1.87342e-163	1.89936e-163	3.15034e-163	-4.72731e-163	-4.24506e-163	1.07673e-163	-7.73394e-163	1.43711e-162	-1.3198e-162	-5.00305e-163	9.90968e-163	-8.27948e-164	1.41108e-162	-9.19095e-163	7.58994e-163	-3.7425e-163	-4.15468e-165	8.71707e-164	1.41403e-163	3.22261e-163	0
3.05992e-163	4.58504e-163	7.72328e-163	1.51715e-163	-2.5951e-163	-8.11614e-163	1.75764e-163	1.00596e-162	-3.22995e-164	3.44438e-164	-1.87342e-163	1.89936e-163	3.15034e-163	-4.72731e-163	-4.24506e-163	1.07673e-163	-7.73394e-163	1.43711e-162	-1.3198e-162	-5.00305e-163	9.90968e-163	-8.27948e-164	1.41108e-162	-9.19095e-163	7.58994e-163	-3.7425e-163	-4.15468e-165	8.71707e-164	1.41403e-163	3.22261e-163	0
3.05992e-163	4.58504e-163	7.72328e-163	1.51715e-163	-2.5951e-163	-8.11614e-163	1.75764e-163	1.00596e-162	-3.22995e-164	3.44438e-164	-1.87342e-163	1.89936e-163	3.15034e-163	-4.72731e-163	-4.24506e-163	1.07673e-163	-7.73394e-163	1.43711e-162	-1.3198e-162	-5.00305e-163	9.90968e-163	-8.27948e-164	1.41108e-162	-9.19095e-163	7.58994e-163	-3.7425e-163	-4.15468e-165	8.71707e-164	1.41403e-163	3.22261e-163	0
3.05992e-163	4.58504e-163	7.72328e-163	1.51715e-163	-2.5951e-163	-8.11614e-163	1.75764e-163	1.00596e-162	-3.22995e-164	3.44438e-164	-1.87342e-163	1.89936e-163	3.15034e-163	-4.72731e-163	-4.24506e-163	1.07673e-163	-7.73394e-163	1.43711e-162	-1.3198e-162	-5.00305e-163	9.90968e-163	-8.27948e-164	1.41108e-162	-9.19095e-163	7.58994e-163	-3.7425e-163	-4.15468e-165	8.71707e-164	1.41403e-163	3.22261e-163	0
3.05992e-163	4.58504e-163	7.72328e-163	1.51715e-163	-2.5951e-163	-8.11614e-163	1.75764e-163	1.00596e-162	-3.22995e-164	3.44438e-164	-1.87342e-163	1.89936e-163	3.15034e-163	-4.72731e-163	-4.24506e-163	1.07673e-163	-7.73394e-163	1.43711e-162	-1.3198e-162	-5.00305e-163	9.90968e-163	-8.27948e-164	1.41108e-162	-9.19095e-163	7.58994e-163	-3.7425e-163	-4.15468e-165	8.71707e-164	1.41403e-163	3.22261e-163	0
3.05992e-163	4.58504e-163	7.72328e-163	1.51715e-163	-2.5951e-163	-8.11614e-163	1.75764e-163	1.00596e-162	-3.22995e-164	3.44438e-164	-1.87342e-163	1.89936e-163	3.15034e-163	-4.72731e-163	-4.24506e-163	1.07673e-163	-7.73394e-163	1.43711e-162	-1.3198e-162	-5.00305e-163	9.90968e-163	-8.27948e-164	1.41108e-162	-9.19095e-163	7.58994e-163	-3.7425e-163	-4.15468e-165	8.71707e-164	1.41403e-163	3.22261e-163	0
3.05992e-163	4.58504e-163	7.72328e-163	1.51715e-163	-2.5951e-163	-8.11614e-163	1.75764e-163	1.00596e-162	-3.22995e-164	3.44438e-164	-1.87342e-163	1.89936e-163	3.15034e-163	-4.72731e-163	-4.24506e-163	1.07673e-163	-7.73394e-163	1.43711e-162	-1.3198e-162	-5.00305e-163	9.90968e-163	-8.27948e-164	1.41108e-162	-9.19095e-163	7.58994e-163	-3.7425e-163	-4.15468e-165	8.71707e-164	1.41403e-163	3.22261e-163	0
3.05992e-163	4.58504e-163	7.72328e-163	1.51715e-163	-2.5951e-163	-8.11614e-163	1.75764e-163	1.00596e-162	-3.22995e-164	3.44438e-164	-1.87342e-163	1.89936e-163	3.15034e-163	-4.72731e-163	-4.24506e-163	1.07673e-163	-7.73394e-163	1.43711e-162	-1.3198e-162	-5.00305e-163	9.90968e-163	-8.27948e-164	1.41108e-162	-9.19095e-163	7.58994e-163	-3.7425e-163	-4.15468e-165	8.71707e-164	1.41403e-163	3.22261e-163	0
3.05992e-163	4.58504e-163	7.72328e-163	1.51715e-163	-2.5951e-163	-8.11614e-163	1.75764e-163	1.00596e-162	-3.22995e-164	3.44438e-164	-1.87342e-163	1.89936e-163	3.15034e-163	-4.72731e-163	-4.24506e-163	1.07673e-163	-7.73394e-163	1.43711e-162	-1.3198e-162	-5.00305e-163	9.90968e-163	-8.27948e-164	1.41108e-162	-9.19095e-163	7.58994e-163	-3.7425e-163	-4.15468e-165	8.71707e-164	1.41403e-163	3.22261e-163	0
3.05992e-163	4.58504e-163	7.72328e-163	1.51715e-163	-2.5951e-163	-8.11614e-163	1.75764e-163	1.00596e-162	-3.22995e-164	3.44438e-164	-1.87342e-163	1.89936e-163	3.15034e-163	-4.72731e-163	-4.24506e-163	1.07673e-163	-7.73394e-163	1.43711e-162	-1.3198e-162	-5.00305e-163	9.90968e-163	-8.27948e-164	1.41108e-162	-9.19095e-163	7.58994e-163	-3.7425e-163	-4.15468e-165	8.71707e-164	1.41403e-163	3.22261e-163	0
3.05992e-163	4.58504e-163	7.72328e-163	1.51715e-163	-2.5951e-163	-8.11614e-163	1.75764e-163	1.00596e-162	-3.22995e-164	3.44438e-164	-1.87342e-163	1.89936e-163	3.15034e-163	-4.72731e-163	-4.24506e-163	1.07673e-163	-7.73394e-163	1.43711e-162	-1.3198e-162	-5.00305e-163	9.90968e-163	-8.27948e-164	1.41108e-162	-9.19095e-163	7.58994e-163	-3.7425e-163	-4.15468e-165	8.71707e-164	1.41403e-163	3.22261e-163	0
3.05992e-163	4.58504e-163	7.72328e-163	1.51715e-163	-2.5951e-163	-8.11614e-163	1.75764e-163	1.00596e-162	-3.22995e-164	3.44438e-164	-1.87342e-163	1.89936e-163	3.15034e-163	-4.72731e-163	-4.24506e-163	1.07673e-163	-7.73394e-163	1.43711e-162	-1.3198e-162	-5.00305e-163	9.90968e-163	-8.27948e-164	1.41108e-162	-9.19095e-163	7.58994e-163	-3.7425e-163	-4.15468e-165	8.71707e-164	1.41403e-163	3.22261e-163	0
3.05992e-163	4.58504e-163	7.72328e-163	1.51715e-163	-2.5951e-163	-8.11614e-163	1.75764e-163	1.00596e-162	-3.22995e-164	3.44438e-164	-1.87342e-163	1.89936e-163	3.15034e-163	-4.72731e-163	-4.24506e-163	1.07673e-163	-7.73394e-163	1.43711e-162	-1.3198e-162	-5.00305e-163	9.90968e-163	-8.27948e-164	1.41108e-162	-9.19095e-163	7.58994e-163	-3.7425e-163	-4.15468e-165	8.71707e-164	1.41403e-163	3.22261e-163	0
3.05992e-163	4.58504e-163	7.72328e-163	1.51715e-163	-2.5951e-163	-8.11614e-163	1.75764e-163	1.00596e-162	-3.22995e-164	3.44438e-164	-1.87342e-163	1.89936e-163	3.15034e-163	-4.72731e-163	-4.24506e-163	1.07673e-163	-7.73394e-163	1.43711e-162	-1.3198e-162	-5.00305e-163	9.90968e-163	-8.27948e-164	1.41108e-162	-9.19095e-163	7.58994e-163	-3.7425e-163	-4.15468e-165	8.71707e-164	1.41403e-163	3.22261e-163	0
3.05992e-163	4.58504e-163	7.72328e-163	1.51715e-163	-2.5951e-163	-8.11614e-163	1.75764e-163	1.00596e-162	-3.22995e-164	3.44438e-164	-1.87342e-163	1.89936e-163	3.15034e-163	-4.72731e-163	-4.24506e-163	1.07673e-163	-7.73394e-163	1.43711e-162	-1.3198e-162	-5.00305e-163	9.90968e-163	-8.27948e-164	1.41108e-162	-9.19095e-163	7.58994e-163	-3.7425e-163	-4.15468e-165	8.71707e-164	1.41403e-163	3.22261e-163	0
3.05992e-163	4.58504e-163	7.72328e-163	1.51715e-163	-2.5951e-163	-8.11614e-163	1.75764e-163	1.00596e-162	-3.22995e-164	3.44438e-164	-1.87342e-163	1.89936e-163	3.15034e-163	-4.72731e-163	-4.24506e-163	1.07673e-163	-7.73394e-163	1.43711e-162	-1.3198e-162	-5.00305e-163	9.90968e-163	-8.27948e-164	1.41108e-162	-9.19095e-163	7.58994e-163	-3.7425e-163	-4.15468e-165	8.71707e-164	1.41403e-163	3.22261e-163	0
3.05992e-163	4.58504e-163	7.72328e-163	1.51715e-163	-2.5951e-163	-8.11614e-163	1.75764e-163	1.00596e-162	-3.22995e-164	3.44438e-164	-1.87342e-163	1.89936e-163	3.15034e-163	-4.72731e-163	-4.24506e-163	1.07673e-163	-7.73394e-163	1.43711e-162	-1.3198e-162	-5.00305e-163	9.90968e-163	-8.27948e-164	1.41108e-162	-9.19095e-163	7.58994e-163	-3.7425e-163	-4.15468e-165	8.71707e-164	1.41403e-163	3.22261e-163	0
3.05992e-163	4.58504e-163	7.72328e-163	1.51715e-163	-2.5951e-163	-8.11614e-163	1.75764e-163	1.00596e-162	-3.22995e-164	3.44438e-164	-1.87342e-163	1.89936e-163	3.15034e-163	-4.72731e-163	-4.24506e-163	1.07673e-163	-7.73394e-163	1.43711e-162	-1.3198e-162	-5.00305e-163	9.90968e-163	-8.27948e-164	1.41108e-162	-9.19095e-163	7.58994e-163	-3.7425e-163	-4.15468e-165	8.71707e-164	1.41403e-163	3.22261e-163	0
3.05992e-163	4.58504e-163	7.72328e-163	1.51715e-163	-2.5951e-163	-8.11614e-163	1.75764e-163	1.00596e-162	-3.22995e-164	3.44438e-164	-1.87342e-163	1.89936e-163	3.15034e-163	-4.72731e-163	-4.24506e-163	1.07673e-163	-7.73394e-163	1.43711e-162	-1.3198e-162	-5.00305e-163	9.90968e-163	-8.27948e-164	1.41108e-162	-9.19095e-163	7.58994e-163	-3.7425e-163	-4.15468e-165	8.71707e-164	1.41403e-163	3.22261e-163	0
3.05992e-163	4.58504e-163	7.72328e-163	1.51715e-163	-2.5951e-163	-8.11614e-163	1.75764e-163	1.00596e-162	-3.22995e-164	3.44438e-164	-1.87342e-163	1.89936e-163	3.15034e-163	-4.72731e-163	-4.24506e-163	1.07673e-163	-7.73394e-163	1.43711e-162	-1.3198e-162	-5.00305e-163	9.90968e-163	-8.27948e-164	1.41108e-162	-9.19095e-163	7.58994e-163	-3.7425e-163	-4.15468e-165	8.71707e-164	1.41403e-163	3.22261e-163	0
3.05992e-163	4.58504e-163	7.72328e-163	1.51715e-163	-2.5951e-163	-8.11614e-163	1.75764e-163	1.00596e-162	-3.22995e-164	3.44438e-164	-1.87342e-163	1.89936e-163	3.15034e-163	-4.72731e-163	-4.24506e-163	1.07673e-163	-7.73394e-163	1.43711e-162	-1.3198e-162	-5.00305e-163	9.90968e-163	-8.27948e-164	1.41108e-162	-9.19095e-163	7.58994e-163	-3.7425e-163	-4.15468e-165	8.71707e-164	1.41403e-163	3.22261e-163	0
3.05992e-163	4.58504e-163	7.72328e-163	1.51715e-163	-2.5951e-163	-8.11614e-163	1.75764e-163	1.00596e-162	-3.22995e-164	3.44438e-164	-1.87342e-163	1.89936e-163	3.15034e-163	-4.72731e-163	-4.24506e-163	1.07673e-163	-7.73394e-163	1.43711e-162	-1.3198e-162	-5.00305e-163	9.90968e-163	-8.27948e-164	1.41108e-162	-9.19095e-163	7.58994e-163	-3.7425e-163	-4.15468e-165	8.71707e-164	1.41403e-163	3.22261e-163	0
3.05992e-163	4.58504e-163	7.72328e-163	1.51715e-163	-2.5951e-163	-8.11614e-163	1.75764e-163	1.00596e-162	-3.22995e-164	3.44438e-164	-1.87342e-163	1.89936e-163	3.15034e-163	-4.72731e-163	-4.24506e-163	1.07673e-163	-7.73394e-163	1.43711e-162	-1.3198e-162	-5.00305e-163	9.90968e-163	-8.27948e-164	1.41108e-162	-9.19095e-163	7.58994e-163	-3.7425e-163	-4.15468e-165	8.71707e-164	1.41403e-163	3.22261e-163	0
3.05992e-163	4.58504e-163	7.72328e-163	1.51715e-163	-2.5951e-163	-8.11614e-163	1.75764e-163	1.00596e-162	-3.22995e-164	3.44438e-164	-1.87342e-163	1.89936e-163	3.15034e-163	-4.72731e-163	-4.24506e-163	1.07673e-163	-7.73394e-163	1.43711e-162	-1.3198e-162	-5.00305e-163	9.90968e-163	-8.27948e-164	1.41108e-162	-9.19095e-163	7.58994e-163	-3.7425e-163	-4.15468e-165	8.71707e-164	1.41403e-163	3.22261e-163	0
3.05992e-163	4.58504e-163	7.72328e-163	1.51715e-163	-2.5951e-163	-8.11614e-163	1.75764e-163	1.00596e-162	-3.22995e-164	3.44438e-164	-1.87342e-163	1.89936e-163	3.15034e-163	-4.72731e-163	-4.24506e-163	1.07673e-163	-7.73394e-163	1.43711e-162	-1.3198e-162	-5.00305e-163	9.90968e-163	-8.27948e-164	1.41108e-162	-9.19095e-163	7.58994e-163	-3.7425e-163	-4.15468e-165	8.71707e-164	1.41403e-163	3.22261e-163	0
3.05992e-163	4.58504e-163	7.72328e-163	1.51715e-163	-2.5951e-163	-8.11614e-163	1.75764e-163	1.00596e-162	-3.22995e-164	3.44438e-164	-1.87342e-163	1.89936e-163	3.15034e-163	-4.72731e-163	-4.24506e-163	1.07673e-163	-7.73394e-163	1.43711e-162	-1.3198e-162	-5.00305e-163	9.90968e-163	-8.27948e-164	1.41108e-162	-9.19095e-163	7.58994e-163	-3.7425e-163	-4.15468e-165	8.71707e-164	1.41403e-163	3.22261e-163	0
3.05992e-163	4.58504e-163	7.72328e-163	1.51715e-163	-2.5951e-163	-8.11614e-163	1.75764e-163	1.00596e-162	-3.22995e-164	3.44438e-164	-1.87342e-163	1.89936e-163	3.15034e-163	-4.72731e-163	-4.24506e-163	1.07673e-163	-7.73394e-163	1.43711e-162	-1.3198e-162	-5.00305e-163	9.90968e-163	-8.27948e-164	1.41108e-162	-9.19095e-163	7.58994e-163	-3.7425e-163	-4.15468e-165	8.71707e-164	1.41403e-163	3.22261e-163	0
3.05992e-163	4.58504e-163	7.72328e-163	1.51715e-163	-2.5951e-163	-8.11614e-163	1.75764e-163	1.00596e-162	-3.22995e-164	3.44438e-164	-1.87342e-163	1.89936e-163	3.15034e-163	-4.72731e-163	-4.24506e-163	1.07673e-163	-7.73394e-163	1.43711e-162	-1.3198e-162	-5.00305e-163	9.90968e-163	-8.27948e-164	1.41108e-162	-9.19095e-163	7.58994e-163	-3.7425e-163	-4.15468e-165	8.71707e-164	1.41403e-163	3.22261e-163	0
3.05992e-163	4.58504e-163	7.72328e-163	1.51715e-163	-2.5951e-163	-8.11614e-163	1.75764e-163	1.00596e-162	-3.22995e-164	3.44438e-164	-1.87342e-163	1.89936e-163	3.15034e-163	-4.72731e-163	-4.24506e-163	1.07673e-163	-7.73394e-163	1.43711e-162	-1.3198e-162	-5.00305e-163	9.90968e-163	-8.27948e-164	1.41108e-162	-9.19095e-163	7.58994e-163	-3.7425e-163	-4.15468e-165	8.71707e-164	1.41403e-163	3.22261e-163	0
3.05992e-163	4.58504e-163	7.72328e-163	1.51715e-163	-2.5951e-163	-8.11614e-163	1.75764e-163	1.00596e-162	-3.22995e-164	3.44438e-164	-1.87342e-163	1.89936e-163	3.15034e-163	-4.72731e-163	-4.24506e-163	1.07673e-163	-7.73394e-163	1.43711e-162	-1.3198e-162	-5.00305e-163	9.90968e-163	-8.27948e-164	1.41108e-162	-9.19095e-163	7.58994e-163	-3.7425e-163	-4.15468e-165	8.71707e-164	1.41403e-163	3.22261e-163	0
3.05992e-163	4.58504e-163	7.72328e-163	1.51715e-163	-2.5951e-163	-8.11614e-163	1.75764e-163	1.00596e-162	-3.22995e-164	3.44438e-164	-1.87342e-163	1.89936e-163	3.15034e-163	-4.72731e-163	-4.24506e-163	1.07673e-163	-7.73394e-163	1.43711e-162	-1.3198e-162	-5.00305e-163	9.90968e-163	-8.27948e-164	1.41108e-162	-9.19095e-163	7.58994e-163	-3.7425e-163	-4.15468e-165	8.71707e-164	1.41403e-163	3.22261e-163	0
3.05992e-163	4.58504e-163	7.72328e-163	1.51715e-163	-2.5951e-163	-8.11614e-163	1.75764e-163	1.00596e-162	-3.22995e-164	3.44438e-164	-1.87342e-163	1.89936e-163	3.15034e-163	-4.72731e-163	-4.24506e-163	1.07673e-163	-7.73394e-163	1.43711e-162	-1.3198e-162	-5.00305e-163	9.90968e-163	-8.27948e-164	1.41108e-162	-9.19095e-163	7.58994e-163	-3.7425e-163	-4.15468e-165	8.71707e-164	1.41403e-163	3.22261e-163	0
3.05992e-163	4.58504e-163	7.72328e-163	1.51715e-163	-2.5951e-163	-8.11614e-163	1.75764e-163	1.00596e-162	-3.22995e-164	3.44438e-164	-1.87342e-163	1.89936e-163	3.15034e-163	-4.72731e-163	-4.24506e-163	1.07673e-163	-7.73394e-163	1.43711e-162	-1.3198e-162	-5.00305e-163	9.90968e-163	-8.27948e-164	1.41108e-162	-9.19095e-163	7.58994e-163	-3.7425e-163	-4.15468e-165	8.71707e-164	1.41403e-163	3.22261e-163	0
3.05992e-163	4.58504e-163	7.72328e-163	1.51715e-163	-2.5951e-163	-8.11614e-163	1.75764e-163	1.00596e-162	-3.22995e-164	3.44438e-164	-1.87342e-163	1.89936e-163	3.15034e-163	-4.72731e-163	-4.24506e-163	1.07673e-163	-7.73394e-163	1.43711e-162	-1.3198e-162	-5.00305e-163	9.90968e-163	-8.27948e-164	1.41108e-162	-9.19095e-163	7.58994e-163	-3.7425e-163	-4.15468e-165	8.71707e-164	1.41403e-163	3.22261e-163	0
3.05992e-163	4.58504e-163	7.72328e-163	1.51715e-163	-2.5951e-163	-8.11614e-163	1.75764e-163	1.00596e-162	-3.22995e-164	3.44438e-164	-1.87342e-163	1.89936e-163	3.15034e-163	-4.72731e-163	-4.24506e-163	1.07673e-163	-7.73394e-163	1.43711e-162	-1.3198e-162	-5.00305e-163	9.90968e-163	-8.27948e-164	1.41108e-162	-9.19095e-163	7.58994e-163	-3.7425e-163	-4.15468e-165	8.71707e-164	1.41403e-163	3.22261e-163	0
3.05992e-163	4.58504e-163	7.72328e-163	1.51715e-163	-2.5951e-163	-8.11614e-163	1.75764e-163	1.00596e-162	-3.22995e-164	3.44438e-164	-1.87342e-163	1.89936e-163	3.15034e-163	-4.72731e-163	-4.24506e-163	1.07673e-163	-7.73394e-163	1.43711e-162	-1.3198e-162	-5.00305e-163	9.90968e-163	-8.27948e-164	1.41108e-162	-9.19095e-163	7.58994e-163	-3.7425e-163	-4.15468e-165	8.71707e-164	1.41403e-163	3.22261e-163	0
3.05992e-163	4.58504e-163	7.72328e-163	1.51715e-163	-2.5951e-163	-8.11614e-163	1.75764e-163	1.00596e-162	-3.22995e-164	3.44438e-164	-1.87342e-163	1.89936e-163	3.15034e-163	-4.72731e-163	-4.24506e-163	1.07673e-163	-7.73394e-163	1.43711e-162	-1.3198e-162	-5.00305e-163	9.90968e-163	-8.27948e-164	1.41108e-162	-9.19095e-163	7.58994e-163	-3.7425e-163	-4.15468e-165	8.71707e-164	1.41403e-163	3.22261e-163	0
3.05992e-163	4.58504e-163	7.72328e-163	1.51715e-163	-2.5951e-163	-8.11614e-163	1.75764e-163	1.00596e-162	-3.22995e-164	3.44438e-164	-1.87342e-163	1.89936e-163	3.15034e-163	-4.72731e-163	-4.24506e-163	1.07673e-163	-7.73394e-163	1.43711e-162	-1.3198e-162	-5.00305e-163	9.90968e-163	-8.27948e-164	1.41108e-162	-9.19095e-163	7.58994e-163	-3.7425e-163	-4.15468e-165	8.71707e-164	1.41403e-163	3.22261e-163	0
3.05992e-163	4.58504e-163	7.72328e-163	1.51715e-163	-2.5951e-163	-8.11614e-163	1.75764e-163	1.00596e-162	-3.22995e-164	3.44438e-164	-1.87342e-163	1.89936e-163	3.15034e-163	-4.72731e-163	-4.24506e-163	1.07673e-163	-7.73394e-163	1.43711e-162	-1.3198e-162	-5.00305e-163	9.90968e-163	-8.27948e-164	1.41108e-162	-9.19095e-163	7.58994e-163	-3.7425e-163	-4.15468e-165	8.71707e-164	1.41403e-163	3.22261e-163	0
3.05992e-163	4.58504e-163	7.72328e-163	1.51715e-163	-2.5951e-163	-8.11614e-163	1.75764e-163	1.00596e-162	-3.22995e-164	3.44438e-164	-1.87342e-163	1.89936e-163	3.15034e-163	-4.72731e-163	-4.24506e-163	1.07673e-163	-7.73394e-163	1.43711e-162	-1.3198e-162	-5.00305e-163	9.90968e-163	-8.27948e-164	1.41108e-162	-9.19095e-163	7.58994e-163	-3.7425e-163	-4.15468e-165	8.71707e-164	1.41403e-163	3.22261e-163	0
3.05992e-163	4.58504e-163	7.72328e-163	1.51715e-163	-2.5951e-163	-8.11614e-163	1.75764e-163	1.00596e-162	-3.22995e-164	3.44438e-164	-1.87342e-163	1.89936e-163	3.15034e-163	-4.72731e-163	-4.24506e-163	1.07673e-163	-7.73394e-163	1.43711e-162	-1.3198e-162	-5.00305e-163	9.90968e-163	-8.27948e-164	1.41108e-162	-9.19095e-163	7.58994e-163	-3.7425e-163	-4.15468e-165	8.71707e-164	1.41403e-163	3.22261e-163	0
3.05992e-163	4.58504e-163	7.72328e-163	1.51715e-163	-2.5951e-163	-8.11614e-163	1.75764e-163	1.00596e-162	-3.22995e-164	3.44438e-164	-1.87342e-163	1.89936e-163	3.15034e-163	-4.72731e-163	-4.24506e-163	1.07673e-163	-7.73394e-163	1.43711e-162	-1.3198e-162	-5.00305e-163	9.90968e-163	-8.27948e-164	1.41108e-162	-9.19095e-163	7.58994e-163	-3.7425e-163	-4.15468e-165	8.71707e-164	1.41403e-163	3.22261e-163	0
3.05992e-163	4.58504e-163	7.72328e-163	1.51715e-163	-2.5951e-163	-8.11614e-163	1.75764e-163	1.00596e-162	-3.22995e-164	3.44438e-164	-1.87342e-163	1.89936e-163	3.15034e-163	-4.72731e-163	-4.24506e-163	1.07673e-163	-7.73394e-163	1.43711e-162	-1.3198e-162	-5.00305e-163	9.90968e-163	-8.27948e-164	1.41108e-162	-9.19095e-163	7.58994e-163	-3.7425e-163	-4.15468e-165	8.71707e-164	1.41403e-163	3.22261e-163	0
3.05992e-163	4.58504e-163	7.72328e-163	1.51715e-163	-2.5951e-163	-8.11614e-163	1.75764e-163	1.00596e-162	-3.22995e-164	3.44438e-164	-1.87342e-163	1.89936e-163	3.15034e-163	-4.72731e-163	-4.24506e-163	1.07673e-163	-7.73394e-163	1.43711e-162	-1.3198e-162	-5.00305e-163	9.90968e-163	-8.27948e-164	1.41108e-162	-9.19095e-163	7.58994e-163	-3.7425e-163	-4.15468e-165	8.71707e-164	1.41403e-163	3.22261e-163	0
3.05992e-163	4.58504e-163	7.72328e-163	1.51715e-163	-2.5951e-163	-8.11614e-163	1.75764e-163	1.00596e-162	-3.22995e-164	3.44438e-164	-1.87342e-163	1.89936e-163	3.15034e-163	-4.72731e-163	-4.24506e-163	1.07673e-163	-7.73394e-163	1.43711e-162	-1.3198e-162	-5.00305e-163	9.90968e-163	-8.27948e-164	1.41108e-162	-9.19095e-163	7.58994e-163	-3.7425e-163	-4.15468e-165	8.71707e-164	1.41403e-163	3.22261e-163	0
3.05992e-163	4.58504e-163	7.72328e-163	1.51715e-163	-2.5951e-163	-8.11614e-163	1.75764e-163	1.00596e-162	-3.22995e-164	3.44438e-164	-1.87342e-163	1.89936e-163	3.15034e-163	-4.72731e-163	-4.24506e-163	1.07673e-163	-7.73394e-163	1.43711e-162	-1.3198e-162	-5.00305e-163	9.90968e-163	-8.27948e-164	1.41108e-162	-9.19095e-163	7.58994e-163	-3.7425e-163	-4.15468e-165	8.71707e-164	1.41403e-163	3.22261e-163	0
3.05992e-163	4.58504e-163	7.72328e-163	1.51715e-163	-2.5951e-163	-8.11614e-163	1.75764e-163	1.00596e-162	-3.22995e-164	3.44438e-164	-1.87342e-163	1.89936e-163	3.15034e-163	-4.72731e-163	-4.24506e-163	1.07673e-163	-7.73394e-163	1.43711e-162	-1.3198e-162	-5.00305e-163	9.90968e-163	-8.27948e-164	1.41108e-162	-9.19095e-163	7.58994e-163	-3.7425e-163	-4.15468e-165	8.71707e-164	1.41403e-163	3.22261e-163	0
3.05992e-163	4.58504e-163	7.72328e-163	1.51715e-163	-2.5951e-163	-8.11614e-163	1.75764e-163	1.00596e-162	-3.22995e-164	3.44438e-164	-1.87342e-163	1.89936e-163	3.15034e-163	-4.72731e-163	-4.24506e-163	1.07673e-163	-7.73394e-163	1.43711e-162	-1.3198e-162	-5.00305e-163	9.90968e-163	-8.27948e-164	1.41108e-162	-9.19095e-163	7.58994e-163	-3.7425e-163	-4.15468e-165	8.71707e-164	1.41403e-163	3.22261e-163	0
3.05992e-163	4.58504e-163	7.72328e-163	1.51715e-163	-2.5951e-163	-8.11614e-163	1.75764e-163	1.00596e-162	-3.22995e-164	3.44438e-164	-1.87342e-163	1.89936e-163	3.15034e-163	-4.72731e-163	-4.24506e-163	1.07673e-163	-7.73394e-163	1.43711e-162	-1.3198e-162	-5.00305e-163	9.90968e-163	-8.27948e-164	1.41108e-162	-9.19095e-163	7.58994e-163	-3.7425e-163	-4.15468e-165	8.71707e-164	1.41403e-163	3.22261e-163	0
3.05992e-163	4.58504e-163	7.72328e-163	1.51715e-163	-2.5951e-163	-8.11614e-163	1.75764e-163	1.00596e-162	-3.22995e-164	3.44438e-164	-1.87342e-163	1.89936e-163	3.15034e-163	-4.72731e-163	-4.24506e-163	1.07673e-163	-7.73394e-163	1.43711e-162	-1.3198e-162	-5.00305e-163	9.90968e-163	-8.27948e-164	1.41108e-162	-9.19095e-163	7.58994e-163	-3.7425e-163	-4.15468e-165	8.71707e-164	1.41403e-163	3.22261e-163	0
3.05992e-163	4.58504e-163	7.72328e-163	1.51715e-163	-2.5951e-163	-8.11614e-163	1.75764e-163	1.00596e-162	-3.22995e-164	3.44438e-164	-1.87342e-163	1.89936e-163	3.15034e-163	-4.72731e-163	-4.24506e-163	1.07673e-163	-7.73394e-163	1.43711e-162	-1.3198e-162	-5.00305e-163	9.90968e-163	-8.27948e-164	1.41108e-162	-9.19095e-163	7.58994e-163	-3.7425e-163	-4.15468e-165	8.71707e-164	1.41403e-163	3.22261e-163	0
3.05992e-163	4.58504e-163	7.72328e-163	1.51715e-163	-2.5951e-163	-8.11614e-163	1.75764e-163	1.00596e-162	-3.22995e-164	3.44438e-164	-1.87342e-163	1.89936e-163	3.15034e-163	-4.72731e-163	-4.24506e-163	1.07673e-163	-7.73394e-163	1.43711e-162	-1.3198e-162	-5.00305e-163	9.90968e-163	-8.27948e-164	1.41108e-162	-9.19095e-163	7.58994e-163	-3.7425e-163	-4.15468e-165	8.71707e-164	1.41403e-163	3.22261e-163	0
3.05992e-163	4.58504e-163	7.72328e-163	1.51715e-163	-2.5951e-163	-8.11614e-163	1.75764e-163	1.00596e-162	-3.22995e-164	3.44438e-164	-1.87342e-163	1.89936e-163	3.15034e-163	-4.72731e-163	-4.24506e-163	1.07673e-163	-7.73394e-163	1.43711e-162	-1.3198e-162	-5.00305e-163	9.90968e-163	-8.27948e-164	1.41108e-162	-9.19095e-163	7.58994e-163	-3.7425e-163	-4.15468e-165	8.71707e-164	1.41403e-163	3.22261e-163	0
3.05992e-163	4.58504e-163	7.72328e-163	1.51715e-163	-2.5951e-163	-8.11614e-163	1.75764e-163	1.00596e-162	-3.22995e-164	3.44438e-164	-1.87342e-163	1.89936e-163	3.15034e-163	-4.72731e-163	-4.24506e-163	1.07673e-163	-7.73394e-163	1.43711e-162	-1.3198e-162	-5.00305e-163	9.90968e-163	-8.27948e-164	1.41108e-162	-9.19095e-163	7.58994e-163	-3.7425e-163	-4.15468e-165	8.71707e-164	1.41403e-163	3.22261e-163	0
3.05992e-163	4.58504e-163	7.72328e-163	1.51715e-163	-2.5951e-163	-8.11614e-163	1.75764e-163	1.00596e-162	-3.22995e-164	3.44438e-164	-1.87342e-163	1.89936e-163	3.15034e-163	-4.72731e-163	-4.24506e-163	1.07673e-163	-7.73394e-163	1.43711e-162	-1.3198e-162	-5.00305e-163	9.90968e-163	-8.27948e-164	1.41108e-162	-9.19095e-163	7.58994e-163	-3.7425e-163	-4.15468e-165	8.71707e-164	1.41403e-163	3.22261e-163	0
3.05992e-163	4.58504e-163	7.72328e-163	1.51715e-163	-2.5951e-163	-8.11614e-163	1.75764e-163	1.00596e-162	-3.22995e-164	3.44438e-164	-1.87342e-163	1.89936e-163	3.15034e-163	-4.72731e-163	-4.24506e-163	1.07673e-163	-7.73394e-163	1.43711e-162	-1.3198e-162	-5.00305e-163	9.90968e-163	-8.27948e-164	1.41108e-162	-9.19095e-163	7.58994e-163	-3.7425e-163	-4.15468e-165	8.71707e-164	1.41403e-163	3.22261e-163	0
3.05992e-163	4.58504e-163	7.72328e-163	1.51715e-163	-2.5951e-163	-8.11614e-163	1.75764e-163	1.00596e-162	-3.22995e-164	3.44438e-164	-1.87342e-163	1.89936e-163	3.15034e-163	-4.72731e-163	-4.24506e-163	1.07673e-163	-7.73394e-163	1.43711e-162	-1.3198e-162	-5.00305e-163	9.90968e-163	-8.27948e-164	1.41108e-162	-9.19095e-163	7.58994e-163	-3.7425e-163	-4.15468e-165	8.71707e-164	1.41403e-163	3.22261e-163	0
3.05992e-163	4.58504e-163	7.72328e-163	1.51715e-163	-2.5951e-163	-8.11614e-163	1.75764e-163	1.00596e-162	-3.22995e-164	3.44438e-164	-1.87342e-163	1.89936e-163	3.15034e-163	-4.72731e-163	-4.24506e-163	1.07673e-163	-7.73394e-163	1.43711e-162	-1.3198e-162	-5.00305e-163	9.90968e-163	-8.27948e-164	1.41108e-162	-9.19095e-163	7.58994e-163	-3.7425e-163	-4.15468e-165	8.71707e-164	1.41403e-163	3.22261e-163	0
3.05992e-163	4.58504e-163	7.72328e-163	1.51715e-163	-2.5951e-163	-8.11614e-163	1.75764e-163	1.00596e-162	-3.22995e-164	3.44438e-164	-1.87342e-163	1.89936e-163	3.15034e-163	-4.72731e-163	-4.24506e-163	1.07673e-163	-7.73394e-163	1.43711e-162	-1.3198e-162	-5.00305e-163	9.90968e-163	-8.27948e-164	1.41108e-162	-9.19095e-163	7.58994e-163	-3.7425e-163	-4.15468e-165	8.71707e-164	1.41403e-163	3.22261e-163	0
3.05992e-163	4.58504e-163	7.72328e-163	1.51715e-163	-2.5951e-163	-8.11614e-163	1.75764e-163	1.00596e-162	-3.22995e-164	3.44438e-164	-1.87342e-163	1.89936e-163	3.15034e-163	-4.72731e-163	-4.24506e-163	1.07673e-163	-7.73394e-163	1.43711e-162	-1.3198e-162	-5.00305e-163	9.90968e-163	-8.27948e-164	1.41108e-162	-9.19095e-163	7.58994e-163	-3.7425e-163	-4.15468e-165	8.71707e-164	1.41403e-163	3.22261e-163	0
3.05992e-163	4.58504e-163	7.72328e-163	1.51715e-163	-2.5951e-163	-8.11614e-163	1.75764e-163	1.00596e-162	-3.22995e-164	3.44438e-164	-1.87342e-163	1.89936e-163	3.15034e-163	-4.72731e-163	-4.24506e-163	1.07673e-163	-7.73394e-163	1.43711e-162	-1.3198e-162	-5.00305e-163	9.90968e-163	-8.27948e-164	1.41108e-162	-9.19095e-163	7.58994e-163	-3.7425e-163	-4.15468e-165	8.71707e-164	1.41403e-163	3.22261e-163	0
3.05992e-163	4.58504e-163	7.72328e-163	1.51715e-163	-2.5951e-163	-8.11614e-163	1.75764e-163	1.00596e-162	-3.22995e-164	3.44438e-164	-1.87342e-163	1.89936e-163	3.15034e-163	-4.72731e-163	-4.24506e-163	1.07673e-163	-7.73394e-163	1.43711e-162	-1.3198e-162	-5.00305e-163	9.90968e-163	-8.27948e-164	1.41108e-162	-9.19095e-163	7.58994e-163	-3.7425e-163	-4.15468e-165	8.71707e-164	1.41403e-163	3.22261e-163	0
3.05992e-163	4.58504e-163	7.72328e-163	1.51715e-163	-2.5951e-163	-8.11614e-163	1.75764e-163	1.00596e-162	-3.22995e-164	3.44438e-164	-1.87342e-163	1.89936e-163	3.15034e-163	-4.72731e-163	-4.24506e-163	1.07673e-163	-7.73394e-163	1.43711e-162	-1.3198e-162	-5.00305e-163	9.90968e-163	-8.27948e-164	1.41108e-162	-9.19095e-163	7.58994e-163	-3.7425e-163	-4.15468e-165	8.71707e-164	1.41403e-163	3.22261e-163	0
3.05992e-163	4.58504e-163	7.72328e-163	1.51715e-163	-2.5951e-163	-8.11614e-163	1.75764e-163	1.00596e-162	-3.22995e-164	3.44438e-164	-1.87342e-163	1.89936e-163	3.15034e-163	-4.72731e-163	-4.24506e-163	1.07673e-163	-7.73394e-163	1.43711e-162	-1.3198e-162	-5.00305e-163	9.90968e-163	-8.27948e-164	1.41108e-162	-9.19095e-163	7.58994e-163	-3.7425e-163	-4.15468e-165	8.71707e-164	1.41403e-163	3.22261e-163	0
3.05992e-163	4.58504e-163	7.72328e-163	1.51715e-163	-2.5951e-163	-8.11614e-163	1.75764e-163	1.00596e-162	-3.22995e-164	3.44438e-164	-1.87342e-163	1.89936e-163	3.15034e-163	-4.72731e-163	-4.24506e-163	1.07673e-163	-7.73394e-163	1.43711e-162	-1.3198e-162	-5.00305e-163	9.90968e-163	-8.27948e-164	1.41108e-162	-9.19095e-163	7.58994e-163	-3.7425e-163	-4.15468e-165	8.71707e-164	1.41403e-163	3.22261e-163	0
3.05992e-163	4.58504e-163	7.72328e-163	1.51715e-163	-2.5951e-163	-8.11614e-163	1.75764e-163	1.00596e-162	-3.22995e-164	3.44438e-164	-1.87342e-163	1.89936e-163	3.15034e-163	-4.72731e-163	-4.24506e-163	1.07673e-163	-7.73394e-163	1.43711e-162	-1.3198e-162	-5.00305e-163	9.90968e-163	-8.27948e-164	1.41108e-162	-9.19095e-163	7.58994e-163	-3.7425e-163	-4.15468e-165	8.71707e-164	1.41403e-163	3.22261e-163	0
3.05992e-163	4.58504e-163	7.72328e-163	1.51715e-163	-2.5951e-163	-8.11614e-163	1.75764e-163	1.00596e-162	-3.22995e-164	3.44438e-164	-1.87342e-163	1.89936e-163	3.15034e-163	-4.72731e-163	-4.24506e-163	1.07673e-163	-7.73394e-163	1.43711e-162	-1.3198e-162	-5.00305e-163	9.90968e-163	-8.27948e-164	1.41108e-162	-9.19095e-163	7.58994e-163	-3.7425e-163	-4.15468e-165	8.71707e-164	1.41403e-163	3.22261e-163	0
3.05992e-163	4.58504e-163	7.72328e-163	1.51715e-163	-2.5951e-163	-8.11614e-163	1.75764e-163	1.00596e-162	-3.22995e-164	3.44438e-164	-1.87342e-163	1.89936e-163	3.15034e-163	-4.72731e-163	-4.24506e-163	1.07673e-163	-7.73394e-163	1.43711e-162	-1.3198e-162	-5.00305e-163	9.90968e-163	-8.27948e-164	1.41108e-162	-9.19095e-163	7.58994e-163	-3.7425e-163	-4.15468e-165	8.71707e-164	1.41403e-163	3.22261e-163	0
3.05992e-163	4.58504e-163	7.72328e-163	1.51715e-163	-2.5951e-163	-8.11614e-163	1.75764e-163	1.00596e-162	-3.22995e-164	3.44438e-164	-1.87342e-163	1.89936e-163	3.15034e-163	-4.72731e-163	-4.24506e-163	1.07673e-163	-7.73394e-163	1.43711e-162	-1.3198e-162	-5.00305e-163	9.90968e-163	-8.27948e-164	1.41108e-162	-9.19095e-163	7.58994e-163	-3.7425e-163	-4.15468e-165	8.71707e-164	1.41403e-163	3.22261e-163	0
3.05992e-163	4.58504e-163	7.72328e-163	1.51715e-163	-2.5951e-163	-8.11614e-163	1.75764e-163	1.00596e-162	-3.22995e-164	3.44438e-164	-1.87342e-163	1.89936e-163	3.15034e-163	-4.72731e-163	-4.24506e-163	1.07673e-163	-7.73394e-163	1.43711e-162	-1.3198e-162	-5.00305e-163	9.90968e-163	-8.27948e-164	1.41108e-162	-9.19095e-163	7.58994e-163	-3.7425e-163	-4.15468e-165	8.71707e-164	1.41403e-163	3.22261e-163	0
3.05992e-163	4.58504e-163	7.72328e-163	1.51715e-163	-2.5951e-163	-8.11614e-163	1.75764e-163	1.00596e-162	-3.22995e-164	3.44438e-164	-1.87342e-163	1.89936e-163	3.15034e-163	-4.72731e-163	-4.24506e-163	1.07673e-163	-7.73394e-163	1.43711e-162	-1.3198e-162	-5.00305e-163	9.90968e-163	-8.27948e-164	1.41108e-162	-9.19095e-163	7.58994e-163	-3.7425e-163	-4.15468e-165	8.71707e-164	1.41403e-163	3.22261e-163	0
3.05992e-163	4.58504e-163	7.72328e-163	1.51715e-163	-2.5951e-163	-8.11614e-163	1.75764e-163	1.00596e-162	-3.22995e-164	3.44438e-164	-1.87342e-163	1.89936e-163	3.15034e-163	-4.72731e-163	-4.24506e-163	1.07673e-163	-7.73394e-163	1.43711e-162	-1.3198e-162	-5.00305e-163	9.90968e-163	-8.27948e-164	1.41108e-162	-9.19095e-163	7.58994e-163	-3.7425e-163	-4.15468e-165	8.71707e-164	1.41403e-163	3.22261e-163	0
3.05992e-163	4.58504e-163	7.72328e-163	1.51715e-163	-2.5951e-163	-8.11614e-163	1.75764e-163	1.00596e-162	-3.22995e-164	3.44438e-164	-1.87342e-163	1.89936e-163	3.15034e-163	-4.72731e-163	-4.24506e-163	1.07673e-163	-7.73394e-163	1.43711e-162	-1.3198e-162	-5.00305e-163	9.90968e-163	-8.27948e-164	1.41108e-162	-9.19095e-163	7.58994e-163	-3.7425e-163	-4.15468e-165	8.71707e-164	1.41403e-163	3.22261e-163	0
3.05992e-163	4.58504e-163	7.72328e-163	1.51715e-163	-2.5951e-163	-8.11614e-163	1.75764e-163	1.00596e-162	-3.22995e-164	3.44438e-164	-1.87342e-163	1.89936e-163	3.15034e-163	-4.72731e-163	-4.24506e-163	1.07673e-163	-7.73394e-163	1.43711e-162	-1.3198e-162	-5.00305e-163	9.90968e-163	-8.27948e-164	1.41108e-162	-9.19095e-163	7.58994e-163	-3.7425e-163	-4.15468e-165	8.71707e-164	1.41403e-163	3.22261e-163	0
3.05992e-163	4.58504e-163	7.72328e-163	1.51715e-163	-2.5951e-163	-8.11614e-163	1.75764e-163	1.00596e-162	-3.22995e-164	3.44438e-164	-1.87342e-163	1.89936e-163	3.15034e-163	-4.72731e-163	-4.24506e-163	1.07673e-163	-7.73394e-163	1.43711e-162	-1.3198e-162	-5.00305e-163	9.90968e-163	-8.27948e-164	1.41108e-162	-9.19095e-163	7.58994e-163	-3.7425e-163	-4.15468e-165	8.71707e-164	1.41403e-163	3.22261e-163	0
3.05992e-163	4.58504e-163	7.72328e-163	1.51715e-163	-2.5951e-163	-8.11614e-163	1.75764e-163	1.00596e-162	-3.22995e-164	3.44438e-164	-1.87342e-163	1.89936e-163	3.15034e-163	-4.72731e-163	-4.24506e-163	1.07673e-163	-7.73394e-163	1.43711e-162	-1.3198e-162	-5.00305e-163	9.90968e-163	-8.27948e-164	1.41108e-162	-9.19095e-163	7.58994e-163	-3.7425e-163	-4.15468e-165	8.71707e-164	1.41403e-163	3.22261e-163	0
3.05992e-163	4.58504e-163	7.72328e-163	1.51715e-163	-2.5951e-163	-8.11614e-163	1.75764e-163	1.00596e-162	-3.22995e-164	3.44438e-164	-1.87342e-163	1.89936e-163	3.15034e-163	-4.72731e-163	-4.24506e-163	1.07673e-163	-7.73394e-163	1.43711e-162	-1.3198e-162	-5.00305e-163	9.90968e-163	-8.27948e-164	1.41108e-162	-9.19095e-163	7.58994e-163	-3.7425e-163	-4.15468e-165	8.71707e-164	1.41403e-163	3.22261e-163	0
3.05992e-163	4.58504e-163	7.72328e-163	1.51715e-163	-2.5951e-163	-8.11614e-163	1.75764e-163	1.00596e-162	-3.22995e-164	3.44438e-164	-1.87342e-163	1.89936e-163	3.15034e-163	-4.72731e-163	-4.24506e-163	1.07673e-163	-7.73394e-163	1.43711e-162	-1.3198e-162	-5.00305e-163	9.90968e-163	-8.27948e-164	1.41108e-162	-9.19095e-163	7.58994e-163	-3.7425e-163	-4.15468e-165	8.71707e-164	1.41403e-163	3.22261e-163	0
3.05992e-163	4.58504e-163	7.72328e-163	1.51715e-163	-2.5951e-163	-8.11614e-163	1.75764e-163	1.00596e-162	-3.22995e-164	3.44438e-164	-1.87342e-163	1.89936e-163	3.15034e-163	-4.72731e-163	-4.24506e-163	1.07673e-163	-7.73394e-163	1.43711e-162	-1.3198e-162	-5.00305e-163	9.90968e-163	-8.27948e-164	1.41108e-162	-9.19095e-163	7.58994e-163	-3.7425e-163	-4.15468e-165	8.71707e-164	1.41403e-163	3.22261e-163	0
3.05992e-163	4.58504e-163	7.72328e-163	1.51715e-163	-2.5951e-163	-8.11614e-163	1.75764e-163	1.00596e-162	-3.22995e-164	3.44438e-164	-1.87342e-163	1.89936e-163	3.15034e-163	-4.72731e-163	-4.24506e-163	1.07673e-163	-7.73394e-163	1.43711e-162	-1.3198e-162	-5.00305e-163	9.90968e-163	-8.27948e-164	1.41108e-162	-9.19095e-163	7.58994e-163	-3.7425e-163	-4.15468e-165	8.71707e-164	1.41403e-163	3.22261e-163	0
3.05992e-163	4.58504e-163	7.72328e-163	1.51715e-163	-2.5951e-163	-8.11614e-163	1.75764e-163	1.00596e-162	-3.22995e-164	3.44438e-164	-1.87342e-163	1.89936e-163	3.15034e-163	-4.72731e-163	-4.24506e-163	1.07673e-163	-7.73394e-163	1.43711e-162	-1.3198e-162	-5.00305e-163	9.90968e-163	-8.27948e-164	1.41108e-162	-9.19095e-163	7.58994e-163	-3.7425e-163	-4.15468e-165	8.71707e-164	1.41403e-163	3.22261e-163	0
3.05992e-163	4.58504e-163	7.72328e-163	1.51715e-163	-2.5951e-163	-8.11614e-163	1.75764e-163	1.00596e-162	-3.22995e-164	3.44438e-164	-1.87342e-163	1.89936e-163	3.15034e-163	-4.72731e-163	-4.24506e-163	1.07673e-163	-7.73394e-163	1.43711e-162	-1.3198e-162	-5.00305e-163	9.90968e-163	-8.27948e-164	1.41108e-162	-9.19095e-163	7.58994e-163	-3.7425e-163	-4.15468e-165	8.71707e-164	1.41403e-163	3.22261e-163	0
3.05992e-163	4.58504e-163	7.72328e-163	1.51715e-163	-2.5951e-163	-8.11614e-163	1.75764e-163	1.00596e-162	-3.22995e-164	3.44438e-164	-1.87342e-163	1.89936e-163	3.15034e-163	-4.72731e-163	-4.24506e-163	1.07673e-163	-7.73394e-163	1.43711e-162	-1.3198e-162	-5.00305e-163	9.90968e-163	-8.27948e-164	1.41108e-162	-9.19095e-163	7.58994e-163	-3.7425e-163	-4.15468e-165	8.71707e-164	1.41403e-163	3.22261e-163	0
3.05992e-163	4.58504e-163	7.72328e-163	1.51715e-163	-2.5951e-163	-8.11614e-163	1.75764e-163	1.00596e-162	-3.22995e-164	3.44438e-164	-1.87342e-163	1.89936e-163	3.15034e-163	-4.72731e-163	-4.24506e-163	1.07673e-163	-7.73394e-163	1.43711e-162	-1.3198e-162	-5.00305e-163	9.90968e-163	-8.27948e-164	1.41108e-162	-9.19095e-163	7.58994e-163	-3.7425e-163	-4.15468e-165	8.71707e-164	1.41403e-163	3.22261e-163	0
3.05992e-163	4.58504e-163	7.72328e-163	1.51715e-163	-2.5951e-163	-8.11614e-163	1.75764e-163	1.00596e-162	-3.22995e-164	3.44438e-164	-1.87342e-163	1.89936e-163	3.15034e-163	-4.72731e-163	-4.24506e-163	1.07673e-163	-7.73394e-163	1.43711e-162	-1.3198e-162	-5.00305e-163	9.90968e-163	-8.27948e-164	1.41108e-162	-9.19095e-163	7.58994e-163	-3.7425e-163	-4.15468e-165	8.71707e-164	1.41403e-163	3.22261e-163	0
3.05992e-163	4.58504e-163	7.72328e-163	1.51715e-163	-2.5951e-163	-8.11614e-163	1.75764e-163	1.00596e-162	-3.22995e-164	3.44438e-164	-1.87342e-163	1.89936e-163	3.15034e-163	-4.72731e-163	-4.24506e-163	1.07673e-163	-7.73394e-163	1.43711e-162	-1.3198e-162	-5.00305e-163	9.90968e-163	-8.27948e-164	1.41108e-162	-9.19095e-163	7.58994e-163	-3.7425e-163	-4.15468e-165	8.71707e-164	1.41403e-163	3.22261e-163	0
3.05992e-163	4.58504e-163	7.72328e-163	1.51715e-163	-2.5951e-163	-8.11614e-163	1.75764e-163	1.00596e-162	-3.22995e-164	3.44438e-164	-1.87342e-163	1.89936e-163	3.15034e-163	-4.72731e-163	-4.24506e-163	1.07673e-163	-7.73394e-163	1.43711e-162	-1.3198e-162	-5.00305e-163	9.90968e-163	-8.27948e-164	1.41108e-162	-9.19095e-163	7.58994e-163	-3.7425e-163	-4.15468e-165	8.71707e-164	1.41403e-163	3.22261e-163	0
3.05992e-163	4.58504e-163	7.72328e-163	1.51715e-163	-2.5951e-163	-8.11614e-163	1.75764e-163	1.00596e-162	-3.22995e-164	3.44438e-164	-1.87342e-163	1.89936e-163	3.15034e-163	-4.72731e-163	-4.24506e-163	1.07673e-163	-7.73394e-163	1.43711e-162	-1.3198e-162	-5.00305e-163	9.90968e-163	-8.27948e-164	1.41108e-162	-9.19095e-163	7.58994e-163	-3.7425e-163	-4.15468e-165	8.71707e-164	1.41403e-163	3.22261e-163	0
3.05992e-163	4.58504e-163	7.72328e-163	1.51715e-163	-2.5951e-163	-8.11614e-163	1.75764e-163	1.00596e-162	-3.22995e-164	3.44438e-164	-1.87342e-163	1.89936e-163	3.15034e-163	-4.72731e-163	-4.24506e-163	1.07673e-163	-7.73394e-163	1.43711e-162	-1.3198e-162	-5.00305e-163	9.90968e-163	-8.27948e-164	1.41108e-162	-9.19095e-163	7.58994e-163	-3.7425e-163	-4.15468e-165	8.71707e-164	1.41403e-163	3.22261e-163	0
3.05992e-163	4.58504e-163	7.72328e-163	1.51715e-163	-2.5951e-163	-8.11614e-163	1.75764e-163	1.00596e-162	-3.22995e-164	3.44438e-164	-1.87342e-163	1.89936e-163	3.15034e-163	-4.72731e-163	-4.24506e-163	1.07673e-163	-7.73394e-163	1.43711e-162	-1.3198e-162	-5.00305e-163	9.90968e-163	-8.27948e-164	1.41108e-162	-9.19095e-163	7.58994e-163	-3.7425e-163	-4.15468e-165	8.71707e-164	1.41403e-163	3.22261e-163	0
3.05992e-163	4.58504e-163	7.72328e-163	1.51715e-163	-2.5951e-163	-8.11614e-163	1.75764e-163	1.00596e-162	-3.22995e-164	3.44438e-164	-1.87342e-163	1.89936e-163	3.15034e-163	-4.72731e-163	-4.24506e-163	1.07673e-163	-7.73394e-163	1.43711e-162	-1.3198e-162	-5.00305e-163	9.90968e-163	-8.27948e-164	1.41108e-162	-9.19095e-163	7.58994e-163	-3.7425e-163	-4.15468e-165	8.71707e-164	1.41403e-163	3.22261e-163	0
3.05992e-163	4.58504e-163	7.72328e-163	1.51715e-163	-2.5951e-163	-8.11614e-163	1.75764e-163	1.00596e-162	-3.22995e-164	3.44438e-164	-1.87342e-163	1.89936e-163	3.15034e-163	-4.72731e-163	-4.24506e-163	1.07673e-163	-7.73394e-163	1.43711e-162	-1.3198e-162	-5.00305e-163	9.90968e-163	-8.27948e-164	1.41108e-162	-9.19095e-163	7.58994e-163	-3.7425e-163	-4.15468e-165	8.71707e-164	1.41403e-163	3.22261e-163	0
3.05992e-163	4.58504e-163	7.72328e-163	1.51715e-163	-2.5951e-163	-8.11614e-163	1.75764e-163	1.00596e-162	-3.22995e-164	3.44438e-164	-1.87342e-163	1.89936e-163	3.15034e-163	-4.72731e-163	-4.24506e-163	1.07673e-163	-7.73394e-163	1.43711e-162	-1.3198e-162	-5.00305e-163	9.90968e-163	-8.27948e-164	1.41108e-162	-9.19095e-163	7.58994e-163	-3.7425e-163	-4.15468e-165	8.71707e-164	1.41403e-163	3.22261e-163	0
3.05992e-163	4.58504e-163	7.72328e-163	1.51715e-163	-2.5951e-163	-8.11614e-163	1.75764e-163	1.00596e-162	-3.22995e-164	3.44438e-164	-1.87342e-163	1.89936e-163	3.15034e-163	-4.72731e-163	-4.24506e-163	1.07673e-163	-7.73394e-163	1.43711e-162	-1.3198e-162	-5.00305e-163	9.90968e-163	-8.27948e-164	1.41108e-162	-9.19095e-163	7.58994e-163	-3.7425e-163	-4.15468e-165	8.71707e-164	1.41403e-163	3.22261e-163	0
3.05992e-163	4.58504e-163	7.72328e-163	1.51715e-163	-2.5951e-163	-8.11614e-163	1.75764e-163	1.00596e-162	-3.22995e-164	3.44438e-164	-1.87342e-163	1.89936e-163	3.15034e-163	-4.72731e-163	-4.24506e-163	1.07673e-163	-7.73394e-163	1.43711e-162	-1.3198e-162	-5.00305e-163	9.90968e-163	-8.27948e-164	1.41108e-162	-9.19095e-163	7.58994e-163	-3.7425e-163	-4.15468e-165	8.71707e-164	1.41403e-163	3.22261e-163	0
3.05992e-163	4.58504e-163	7.72328e-163	1.51715e-163	-2.5951e-163	-8.11614e-163	1.75764e-163	1.00596e-162	-3.22995e-164	3.44438e-164	-1.87342e-163	1.89936e-163	3.15034e-163	-4.72731e-163	-4.24506e-163	1.07673e-163	-7.73394e-163	1.43711e-162	-1.3198e-162	-5.00305e-163	9.90968e-163	-8.27948e-164	1.41108e-162	-9.19095e-163	7.58994e-163	-3.7425e-163	-4.15468e-165	8.71707e-164	1.41403e-163	3.22261e-163	0
3.05992e-163	4.58504e-163	7.72328e-163	1.51715e-163	-2.5951e-163	-8.11614e-163	1.75764e-163	1.00596e-162	-3.22995e-164	3.44438e-164	-1.87342e-163	1.89936e-163	3.15034e-163	-4.72731e-163	-4.24506e-163	1.07673e-163	-7.73394e-163	1.43711e-162	-1.3198e-162	-5.00305e-163	9.90968e-163	-8.27948e-164	1.41108e-162	-9.19095e-163	7.58994e-163	-3.7425e-163	-4.15468e-165	8.71707e-164	1.41403e-163	3.22261e-163	0
3.05992e-163	4.58504e-163	7.72328e-163	1.51715e-163	-2.5951e-163	-8.11614e-163	1.75764e-163	1.00596e-162	-3.22995e-164	3.44438e-164	-1.87342e-163	1.89936e-163	3.15034e-163	-4.72731e-163	-4.24506e-163	1.07673e-163	-7.73394e-163	1.43711e-162	-1.3198e-162	-5.00305e-163	9.90968e-163	-8.27948e-164	1.41108e-162	-9.19095e-163	7.58994e-163	-3.7425e-163	-4.15468e-165	8.71707e-164	1.41403e-163	3.22261e-163	0
3.05992e-163	4.58504e-163	7.72328e-163	1.51715e-163	-2.5951e-163	-8.11614e-163	1.75764e-163	1.00596e-162	-3.22995e-164	3.44438e-164	-1.87342e-163	1.89936e-163	3.15034e-163	-4.72731e-163	-4.24506e-163	1.07673e-163	-7.73394e-163	1.43711e-162	-1.3198e-162	-5.00305e-163	9.90968e-163	-8.27948e-164	1.41108e-162	-9.19095e-163	7.58994e-163	-3.7425e-163	-4.15468e-165	8.71707e-164	1.41403e-163	3.22261e-163	0
3.05992e-163	4.58504e-163	7.72328e-163	1.51715e-163	-2.5951e-163	-8.11614e-163	1.75764e-163	1.00596e-162	-3.22995e-164	3.44438e-164	-1.87342e-163	1.89936e-163	3.15034e-163	-4.72731e-163	-4.24506e-163	1.07673e-163	-7.73394e-163	1.43711e-162	-1.3198e-162	-5.00305e-163	9.90968e-163	-8.27948e-164	1.41108e-162	-9.19095e-163	7.58994e-163	-3.7425e-163	-4.15468e-165	8.71707e-164	1.41403e-163	3.22261e-163	0
3.05992e-163	4.58504e-163	7.72328e-163	1.51715e-163	-2.5951e-163	-8.11614e-163	1.75764e-163	1.00596e-162	-3.22995e-164	3.44438e-164	-1.87342e-163	1.89936e-163	3.15034e-163	-4.72731e-163	-4.24506e-163	1.07673e-163	-7.73394e-163	1.43711e-162	-1.3198e-162	-5.00305e-163	9.90968e-163	-8.27948e-164	1.41108e-162	-9.19095e-163	7.58994e-163	-3.7425e-163	-4.15468e-165	8.71707e-164	1.41403e-163	3.22261e-163	0
3.05992e-163	4.58504e-163	7.72328e-163	1.51715e-163	-2.5951e-163	-8.11614e-163	1.75764e-163	1.00596e-162	-3.22995e-164	3.44438e-164	-1.87342e-163	1.89936e-163	3.15034e-163	-4.72731e-163	-4.24506e-163	1.07673e-163	-7.73394e-163	1.43711e-162	-1.3198e-162	-5.00305e-163	9.90968e-163	-8.27948e-164	1.41108e-162	-9.19095e-163	7.58994e-163	-3.7425e-163	-4.15468e-165	8.71707e-164	1.41403e-163	3.22261e-163	0
3.05992e-163	4.58504e-163	7.72328e-163	1.51715e-163	-2.5951e-163	-8.11614e-163	1.75764e-163	1.00596e-162	-3.22995e-164	3.44438e-164	-1.87342e-163	1.89936e-163	3.15034e-163	-4.72731e-163	-4.24506e-163	1.07673e-163	-7.73394e-163	1.43711e-162	-1.3198e-162	-5.00305e-163	9.90968e-163	-8.27948e-164	1.41108e-162	-9.19095e-163	7.58994e-163	-3.7425e-163	-4.15468e-165	8.71707e-164	1.41403e-163	3.22261e-163	0
3.05992e-163	4.58504e-163	7.72328e-163	1.51715e-163	-2.5951e-163	-8.11614e-163	1.75764e-163	1.00596e-162	-3.22995e-164	3.44438e-164	-1.87342e-163	1.89936e-163	3.15034e-163	-4.72731e-163	-4.24506e-163	1.07673e-163	-7.73394e-163	1.43711e-162	-1.3198e-162	-5.00305e-163	9.90968e-163	-8.27948e-164	1.41108e-162	-9.19095e-163	7.58994e-163	-3.7425e-163	-4.15468e-165	8.71707e-164	1.41403e-163	3.22261e-163	0
3.05992e-163	4.58504e-163	7.72328e-163	1.51715e-163	-2.5951e-163	-8.11614e-163	1.75764e-163	1.00596e-162	-3.22995e-164	3.44438e-164	-1.87342e-163	1.89936e-163	3.15034e-163	-4.72731e-163	-4.24506e-163	1.07673e-163	-7.73394e-163	1.43711e-162	-1.3198e-162	-5.00305e-163	9.90968e-163	-8.27948e-164	1.41108e-162	-9.19095e-163	7.58994e-163	-3.7425e-163	-4.15468e-165	8.71707e-164	1.41403e-163	3.22261e-163	0
3.05992e-163	4.58504e-163	7.72328e-163	1.51715e-163	-2.5951e-163	-8.11614e-163	1.75764e-163	1.00596e-162	-3.22995e-164	3.44438e-164	-1.87342e-163	1.89936e-163	3.15034e-163	-4.72731e-163	-4.24506e-163	1.07673e-163	-7.73394e-163	1.43711e-162	-1.3198e-162	-5.00305e-163	9.90968e-163	-8.27948e-164	1.41108e-162	-9.19095e-163	7.58994e-163	-3.7425e-163	-4.15468e-165	8.71707e-164	1.41403e-163	3.22261e-163	0
3.05992e-163	4.58504e-163	7.72328e-163	1.51715e-163	-2.5951e-163	-8.11614e-163	1.75764e-163	1.00596e-162	-3.22995e-164	3.44438e-164	-1.87342e-163	1.89936e-163	3.15034e-163	-4.72731e-163	-4.24506e-163	1.07673e-163	-7.73394e-163	1.43711e-162	-1.3198e-162	-5.00305e-163	9.90968e-163	-8.27948e-164	1.41108e-162	-9.19095e-163	7.58994e-163	-3.7425e-163	-4.15468e-165	8.71707e-164	1.41403e-163	3.22261e-163	0
3.05992e-163	4.58504e-163	7.72328e-163	1.51715e-163	-2.5951e-163	-8.11614e-163	1.75764e-163	1.00596e-162	-3.22995e-164	3.44438e-164	-1.87342e-163	1.89936e-163	3.15034e-163	-4.72731e-163	-4.24506e-163	1.07673e-163	-7.73394e-163	1.43711e-162	-1.3198e-162	-5.00305e-163	9.90968e-163	-8.27948e-164	1.41108e-162	-9.19095e-163	7.58994e-163	-3.7425e-163	-4.15468e-165	8.71707e-164	1.41403e-163	3.22261e-163	0
3.05992e-163	4.58504e-163	7.72328e-163	1.51715e-163	-2.5951e-163	-8.11614e-163	1.75764e-163	1.00596e-162	-3.22995e-164	3.44438e-164	-1.87342e-163	1.89936e-163	3.15034e-163	-4.72731e-163	-4.24506e-163	1.07673e-163	-7.73394e-163	1.43711e-162	-1.3198e-162	-5.00305e-163	9.90968e-163	-8.27948e-164	1.41108e-162	-9.19095e-163	7.58994e-163	-3.7425e-163	-4.15468e-165	8.71707e-164	1.41403e-163	3.22261e-163	0
3.05992e-163	4.58504e-163	7.72328e-163	1.51715e-163	-2.5951e-163	-8.11614e-163	1.75764e-163	1.00596e-162	-3.22995e-164	3.44438e-164	-1.87342e-163	1.89936e-163	3.15034e-163	-4.72731e-163	-4.24506e-163	1.07673e-163	-7.73394e-163	1.43711e-162	-1.3198e-162	-5.00305e-163	9.90968e-163	-8.27948e-164	1.41108e-162	-9.19095e-163	7.58994e-163	-3.7425e-163	-4.15468e-165	8.71707e-164	1.41403e-163	3.22261e-163	0
3.05992e-163	4.58504e-163	7.72328e-163	1.51715e-163	-2.5951e-163	-8.11614e-163	1.75764e-163	1.00596e-162	-3.22995e-164	3.44438e-164	-1.87342e-163	1.89936e-163	3.15034e-163	-4.72731e-163	-4.24506e-163	1.07673e-163	-7.73394e-163	1.43711e-162	-1.3198e-162	-5.00305e-163	9.90968e-163	-8.27948e-164	1.41108e-162	-9.19095e-163	7.58994e-163	-3.7425e-163	-4.15468e-165	8.71707e-164	1.41403e-163	3.22261e-163	0
3.05992e-163	4.58504e-163	7.72328e-163	1.51715e-163	-2.5951e-163	-8.11614e-163	1.75764e-163	1.00596e-162	-3.22995e-164	3.44438e-164	-1.87342e-163	1.89936e-163	3.15034e-163	-4.72731e-163	-4.24506e-163	1.07673e-163	-7.73394e-163	1.43711e-162	-1.3198e-162	-5.00305e-163	9.90968e-163	-8.27948e-164	1.41108e-162	-9.19095e-163	7.58994e-163	-3.7425e-163	-4.15468e-165	8.71707e-164	1.41403e-163	3.22261e-163	0
3.05992e-163	4.58504e-163	7.72328e-163	1.51715e-163	-2.5951e-163	-8.11614e-163	1.75764e-163	1.00596e-162	-3.22995e-164	3.44438e-164	-1.87342e-163	1.89936e-163	3.15034e-163	-4.72731e-163	-4.24506e-163	1.07673e-163	-7.73394e-163	1.43711e-162	-1.3198e-162	-5.00305e-163	9.90968e-163	-8.27948e-164	1.41108e-162	-9.19095e-163	7.58994e-163	-3.7425e-163	-4.15468e-165	8.71707e-164	1.41403e-163	3.22261e-163	0
3.05992e-163	4.58504e-163	7.72328e-163	1.51715e-163	-2.5951e-163	-8.11614e-163	1.75764e-163	1.00596e-162	-3.22995e-164	3.44438e-164	-1.87342e-163	1.89936e-163	3.15034e-163	-4.72731e-163	-4.24506e-163	1.07673e-163	-7.73394e-163	1.43711e-162	-1.3198e-162	-5.00305e-163	9.90968e-163	-8.27948e-164	1.41108e-162	-9.19095e-163	7.58994e-163	-3.7425e-163	-4.15468e-165	8.71707e-164	1.41403e-163	3.22261e-163	0
3.05992e-163	4.58504e-163	7.72328e-163	1.51715e-163	-2.5951e-163	-8.11614e-163	1.75764e-163	1.00596e-162	-3.22995e-164	3.44438e-164	-1.87342e-163	1.89936e-163	3.15034e-163	-4.72731e-163	-4.24506e-163	1.07673e-163	-7.73394e-163	1.43711e-162	-1.3198e-162	-5.00305e-163	9.90968e-163	-8.27948e-164	1.41108e-162	-9.19095e-163	7.58994e-163	-3.7425e-163	-4.15468e-165	8.71707e-164	1.41403e-163	3.22261e-163	0
3.05992e-163	4.58504e-163	7.72328e-163	1.51715e-163	-2.5951e-163	-8.11614e-163	1.75764e-163	1.00596e-162	-3.22995e-164	3.44438e-164	-1.87342e-163	1.89936e-163	3.15034e-163	-4.72731e-163	-4.24506e-163	1.07673e-163	-7.73394e-163	1.43711e-162	-1.3198e-162	-5.00305e-163	9.90968e-163	-8.27948e-164	1.41108e-162	-9.19095e-163	7.58994e-163	-3.7425e-163	-4.15468e-165	8.71707e-164	1.41403e-163	3.22261e-163	0
3.05992e-163	4.58504e-163	7.72328e-163	1.51715e-163	-2.5951e-163	-8.11614e-163	1.75764e-163	1.00596e-162	-3.22995e-164	3.44438e-164	-1.87342e-163	1.89936e-163	3.15034e-163	-4.72731e-163	-4.24506e-163	1.07673e-163	-7.73394e-163	1.43711e-162	-1.3198e-162	-5.00305e-163	9.90968e-163	-8.27948e-164	1.41108e-162	-9.19095e-163	7.58994e-163	-3.7425e-163	-4.15468e-165	8.71707e-164	1.41403e-163	3.22261e-163	0
3.05992e-163	4.58504e-163	7.72328e-163	1.51715e-163	-2.5951e-163	-8.11614e-163	1.75764e-163	1.00596e-162	-3.22995e-164	3.44438e-164	-1.87342e-163	1.89936e-163	3.15034e-163	-4.72731e-163	-4.24506e-163	1.07673e-163	-7.73394e-163	1.43711e-162	-1.3198e-162	-5.00305e-163	9.90968e-163	-8.27948e-164	1.41108e-162	-9.19095e-163	7.58994e-163	-3.7425e-163	-4.15468e-165	8.71707e-164	1.41403e-163	3.22261e-163	0
3.05992e-163	4.58504e-163	7.72328e-163	1.51715e-163	-2.5951e-163	-8.11614e-163	1.75764e-163	1.00596e-162	-3.22995e-164	3.44438e-164	-1.87342e-163	1.89936e-163	3.15034e-163	-4.72731e-163	-4.24506e-163	1.07673e-163	-7.73394e-163	1.43711e-162	-1.3198e-162	-5.00305e-163	9.90968e-163	-8.27948e-164	1.41108e-162	-9.19095e-163	7.58994e-163	-3.7425e-163	-4.15468e-165	8.71707e-164	1.41403e-163	3.22261e-163	0
3.05992e-163	4.58504e-163	7.72328e-163	1.51715e-163	-2.5951e-163	-8.11614e-163	1.75764e-163	1.00596e-162	-3.22995e-164	3.44438e-164	-1.87342e-163	1.89936e-163	3.15034e-163	-4.72731e-163	-4.24506e-163	1.07673e-163	-7.73394e-163	1.43711e-162	-1.3198e-162	-5.00305e-163	9.90968e-163	-8.27948e-164	1.41108e-162	-9.19095e-163	7.58994e-163	-3.7425e-163	-4.15468e-165	8.71707e-164	1.41403e-163	3.22261e-163	0
3.05992e-163	4.58504e-163	7.72328e-163	1.51715e-163	-2.5951e-163	-8.11614e-163	1.75764e-163	1.00596e-162	-3.22995e-164	3.44438e-164	-1.87342e-163	1.89936e-163	3.15034e-163	-4.72731e-163	-4.24506e-163	1.07673e-163	-7.73394e-163	1.43711e-162	-1.3198e-162	-5.00305e-163	9.90968e-163	-8.27948e-164	1.41108e-162	-9.19095e-163	7.58994e-163	-3.7425e-163	-4.15468e-165	8.71707e-164	1.41403e-163	3.22261e-163	0
3.05992e-163	4.58504e-163	7.72328e-163	1.51715e-163	-2.5951e-163	-8.11614e-163	1.75764e-163	1.00596e-162	-3.22995e-164	3.44438e-164	-1.87342e-163	1.89936e-163	3.15034e-163	-4.72731e-163	-4.24506e-163	1.07673e-163	-7.73394e-163	1.43711e-162	-1.3198e-162	-5.00305e-163	9.90968e-163	-8.27948e-164	1.41108e-162	-9.19095e-163	7.58994e-163	-3.7425e-163	-4.15468e-165	8.71707e-164	1.41403e-163	3.22261e-163	0
3.05992e-163	4.58504e-163	7.72328e-163	1.51715e-163	-2.5951e-163	-8.11614e-163	1.75764e-163	1.00596e-162	-3.22995e-164	3.44438e-164	-1.87342e-163	1.89936e-163	3.15034e-163	-4.72731e-163	-4.24506e-163	1.07673e-163	-7.73394e-163	1.43711e-162	-1.3198e-162	-5.00305e-163	9.90968e-163	-8.27948e-164	1.41108e-162	-9.19095e-163	7.58994e-163	-3.7425e-163	-4.15468e-165	8.71707e-164	1.41403e-163	3.22261e-163	0
3.05992e-163	4.58504e-163	7.72328e-163	1.51715e-163	-2.5951e-163	-8.11614e-163	1.75764e-163	1.00596e-162	-3.22995e-164	3.44438e-164	-1.87342e-163	1.89936e-163	3.15034e-163	-4.72731e-163	-4.24506e-163	1.07673e-163	-7.73394e-163	1.43711e-162	-1.3198e-162	-5.00305e-163	9.90968e-163	-8.27948e-164	1.41108e-162	-9.19095e-163	7.58994e-163	-3.7425e-163	-4.15468e-165	8.71707e-164	1.41403e-163	3.22261e-163	0
3.05992e-163	4.58504e-163	7.72328e-163	1.51715e-163	-2.5951e-163	-8.11614e-163	1.75764e-163	1.00596e-162	-3.22995e-164	3.44438e-164	-1.87342e-163	1.89936e-163	3.15034e-163	-4.72731e-163	-4.24506e-163	1.07673e-163	-7.73394e-163	1.43711e-162	-1.3198e-162	-5.00305e-163	9.90968e-163	-8.27948e-164	1.41108e-162	-9.19095e-163	7.58994e-163	-3.7425e-163	-4.15468e-165	8.71707e-164	1.41403e-163	3.22261e-163	0
3.05992e-163	4.58504e-163	7.72328e-163	1.51715e-163	-2.5951e-163	-8.11614e-163	1.75764e-163	1.00596e-162	-3.22995e-164	3.44438e-164	-1.87342e-163	1.89936e-163	3.15034e-163	-4.72731e-163	-4.24506e-163	1.07673e-163	-7.73394e-163	1.43711e-162	-1.3198e-162	-5.00305e-163	9.90968e-163	-8.27948e-164	1.41108e-162	-9.19095e-163	7.58994e-163	-3.7425e-163	-4.15468e-165	8.71707e-164	1.41403e-163	3.22261e-163	0
3.05992e-163	4.58504e-163	7.72328e-163	1.51715e-163	-2.5951e-163	-8.11614e-163	1.75764e-163	1.00596e-162	-3.22995e-164	3.44438e-164	-1.87342e-163	1.89936e-163	3.15034e-163	-4.72731e-163	-4.24506e-163	1.07673e-163	-7.73394e-163	1.43711e-162	-1.3198e-162	-5.00305e-163	9.90968e-163	-8.27948e-164	1.41108e-162	-9.19095e-163	7.58994e-163	-3.7425e-163	-4.15468e-165	8.71707e-164	1.41403e-163	3.22261e-163	0
3.05992e-163	4.58504e-163	7.72328e-163	1.51715e-163	-2.5951e-163	-8.11614e-163	1.75764e-163	1.00596e-162	-3.22995e-164	3.44438e-164	-1.87342e-163	1.89936e-163	3.15034e-163	-4.72731e-163	-4.24506e-163	1.07673e-163	-7.73394e-163	1.43711e-162	-1.3198e-162	-5.00305e-163	9.90968e-163	-8.27948e-164	1.41108e-162	-9.19095e-163	7.58994e-163	-3.7425e-163	-4.15468e-165	8.71707e-164	1.41403e-163	3.22261e-163	0
3.05992e-163	4.58504e-163	7.72328e-163	1.51715e-163	-2.5951e-163	-8.11614e-163	1.75764e-163	1.00596e-162	-3.22995e-164	3.44438e-164	-1.87342e-163	1.89936e-163	3.15034e-163	-4.72731e-163	-4.24506e-163	1.07673e-163	-7.73394e-163	1.43711e-162	-1.3198e-162	-5.00305e-163	9.90968e-163	-8.27948e-164	1.41108e-162	-9.19095e-163	7.58994e-163	-3.7425e-163	-4.15468e-165	8.71707e-164	1.41403e-163	3.22261e-163	0
3.05992e-163	4.58504e-163	7.72328e-163	1.51715e-163	-2.5951e-163	-8.11614e-163	1.75764e-163	1.00596e-162	-3.22995e-164	3.44438e-164	-1.87342e-163	1.89936e-163	3.15034e-163	-4.72731e-163	-4.24506e-163	1.07673e-163	-7.73394e-163	1.43711e-162	-1.3198e-162	-5.00305e-163	9.90968e-163	-8.27948e-164	1.41108e-162	-9.19095e-163	7.58994e-163	-3.7425e-163	-4.15468e-165	8.71707e-164	1.41403e-163	3.22261e-163	0
3.05992e-163	4.58504e-163	7.72328e-163	1.51715e-163	-2.5951e-163	-8.11614e-163	1.75764e-163	1.00596e-162	-3.22995e-164	3.44438e-164	-1.87342e-163	1.89936e-163	3.15034e-163	-4.72731e-163	-4.24506e-163	1.07673e-163	-7.73394e-163	1.43711e-162	-1.3198e-162	-5.00305e-163	9.90968e-163	-8.27948e-164	1.41108e-162	-9.19095e-163	7.58994e-163	-3.7425e-163	-4.15468e-165	8.71707e-164	1.41403e-163	3.22261e-163	0
3.05992e-163	4.58504e-163	7.72328e-163	1.51715e-163	-2.5951e-163	-8.11614e-163	1.75764e-163	1.00596e-162	-3.22995e-164	3.44438e-164	-1.87342e-163	1.89936e-163	3.15034e-163	-4.72731e-163	-4.24506e-163	1.07673e-163	-7.73394e-163	1.43711e-162	-1.3198e-162	-5.00305e-163	9.90968e-163	-8.27948e-164	1.41108e-162	-9.19095e-163	7.58994e-163	-3.7425e-163	-4.15468e-165	8.71707e-164	1.41403e-163	3.22261e-163	0
3.05992e-163	4.58504e-163	7.72328e-163	1.51715e-163	-2.5951e-163	-8.11614e-163	1.75764e-163	1.00596e-162	-3.22995e-164	3.44438e-164	-1.87342e-163	1.89936e-163	3.15034e-163	-4.72731e-163	-4.24506e-163	1.07673e-163	-7.73394e-163	1.43711e-162	-1.3198e-162	-5.00305e-163	9.90968e-163	-8.27948e-164	1.41108e-162	-9.19095e-163	7.58994e-163	-3.7425e-163	-4.15468e-165	8.71707e-164	1.41403e-163	3.22261e-163	0
3.05992e-163	4.58504e-163	7.72328e-163	1.51715e-163	-2.5951e-163	-8.11614e-163	1.75764e-163	1.00596e-162	-3.22995e-164	3.44438e-164	-1.87342e-163	1.89936e-163	3.15034e-163	-4.72731e-163	-4.24506e-163	1.07673e-163	-7.73394e-163	1.43711e-162	-1.3198e-162	-5.00305e-163	9.90968e-163	-8.27948e-164	1.41108e-162	-9.19095e-163	7.58994e-163	-3.7425e-163	-4.15468e-165	8.71707e-164	1.41403e-163	3.22261e-163	0
3.05992e-163	4.58504e-163	7.72328e-163	1.51715e-163	-2.5951e-163	-8.11614e-163	1.75764e-163	1.00596e-162	-3.22995e-164	3.44438e-164	-1.87342e-163	1.89936e-163	3.15034e-163	-4.72731e-163	-4.24506e-163	1.07673e-163	-7.73394e-163	1.43711e-162	-1.3198e-162	-5.00305e-163	9.90968e-163	-8.27948e-164	1.41108e-162	-9.19095e-163	7.58994e-163	-3.7425e-163	-4.15468e-165	8.71707e-164	1.41403e-163	3.22261e-163	0
3.05992e-163	4.58504e-163	7.72328e-163	1.51715e-163	-2.5951e-163	-8.11614e-163	1.75764e-163	1.00596e-162	-3.22995e-164	3.44438e-164	-1.87342e-163	1.89936e-163	3.15034e-163	-4.72731e-163	-4.24506e-163	1.07673e-163	-7.73394e-163	1.43711e-162	-1.3198e-162	-5.00305e-163	9.90968e-163	-8.27948e-164	1.41108e-162	-9.19095e-163	7.58994e-163	-3.7425e-163	-4.15468e-165	8.71707e-164	1.41403e-163	3.22261e-163	0
3.05992e-163	4.58504e-163	7.72328e-163	1.51715e-163	-2.5951e-163	-8.11614e-163	1.75764e-163	1.00596e-162	-3.22995e-164	3.44438e-164	-1.87342e-163	1.89936e-163	3.15034e-163	-4.72731e-163	-4.24506e-163	1.07673e-163	-7.73394e-163	1.43711e-162	-1.3198e-162	-5.00305e-163	9.90968e-163	-8.27948e-164	1.41108e-162	-9.19095e-163	7.58994e-163	-3.7425e-163	-4.15468e-165	8.71707e-164	1.41403e-163	3.22261e-163	0
3.05992e-163	4.58504e-163	7.72328e-163	1.51715e-163	-2.5951e-163	-8.11614e-163	1.75764e-163	1.00596e-162	-3.22995e-164	3.44438e-164	-1.87342e-163	1.89936e-163	3.15034e-163	-4.72731e-163	-4.24506e-163	1.07673e-163	-7.73394e-163	1.43711e-162	-1.3198e-162	-5.00305e-163	9.90968e-163	-8.27948e-164	1.41108e-162	-9.19095e-163	7.58994e-163	-3.7425e-163	-4.15468e-165	8.71707e-164	1.41403e-163	3.22261e-163	0
3.05992e-163	4.58504e-163	7.72328e-163	1.51715e-163	-2.5951e-163	-8.11614e-163	1.75764e-163	1.00596e-162	-3.22995e-164	3.44438e-164	-1.87342e-163	1.89936e-163	3.15034e-163	-4.72731e-163	-4.24506e-163	1.07673e-163	-7.73394e-163	1.43711e-162	-1.3198e-162	-5.00305e-163	9.90968e-163	-8.27948e-164	1.41108e-162	-9.19095e-163	7.58994e-163	-3.7425e-163	-4.15468e-165	8.71707e-164	1.41403e-163	3.22261e-163	0
3.05992e-163	4.58504e-163	7.72328e-163	1.51715e-163	-2.5951e-163	-8.11614e-163	1.75764e-163	1.00596e-162	-3.22995e-164	3.44438e-164	-1.87342e-163	1.89936e-163	3.15034e-163	-4.72731e-163	-4.24506e-163	1.07673e-163	-7.73394e-163	1.43711e-162	-1.3198e-162	-5.00305e-163	9.90968e-163	-8.27948e-164	1.41108e-162	-9.19095e-163	7.58994e-163	-3.7425e-163	-4.15468e-165	8.71707e-164	1.41403e-163	3.22261e-163	0
3.05992e-163	4.58504e-163	7.72328e-163	1.51715e-163	-2.5951e-163	-8.11614e-163	1.75764e-163	1.00596e-162	-3.22995e-164	3.44438e-164	-1.87342e-163	1.89936e-163	3.15034e-163	-4.72731e-163	-4.24506e-163	1.07673e-163	-7.73394e-163	1.43711e-162	-1.3198e-162	-5.00305e-163	9.90968e-163	-8.27948e-164	1.41108e-162	-9.19095e-163	7.58994e-163	-3.7425e-163	-4.15468e-165	8.71707e-164	1.41403e-163	3.22261e-163	0
3.05992e-163	4.58504e-163	7.72328e-163	1.51715e-163	-2.5951e-163	-8.11614e-163	1.75764e-163	1.00596e-162	-3.22995e-164	3.44438e-164	-1.87342e-163	1.89936e-163	3.15034e-163	-4.72731e-163	-4.24506e-163	1.07673e-163	-7.73394e-163	1.43711e-162	-1.3198e-162	-5.00305e-163	9.90968e-163	-8.27948e-164	1.41108e-162	-9.19095e-163	7.58994e-163	-3.7425e-163	-4.15468e-165	8.71707e-164	1.41403e-163	3.22261e-163	0
3.05992e-163	4.58504e-163	7.72328e-163	1.51715e-163	-2.5951e-163	-8.11614e-163	1.75764e-163	1.00596e-162	-3.22995e-164	3.44438e-164	-1.87342e-163	1.89936e-163	3.15034e-163	-4.72731e-163	-4.24506e-163	1.07673e-163	-7.73394e-163	1.43711e-162	-1.3198e-162	-5.00305e-163	9.90968e-163	-8.27948e-164	1.41108e-162	-9.19095e-163	7.58994e-163	-3.7425e-163	-4.15468e-165	8.71707e-164	1.41403e-163	3.22261e-163	0
3.05992e-163	4.58504e-163	7.72328e-163	1.51715e-163	-2.5951e-163	-8.11614e-163	1.75764e-163	1.00596e-162	-3.22995e-164	3.44438e-164	-1.87342e-163	1.89936e-163	3.15034e-163	-4.72731e-163	-4.24506e-163	1.07673e-163	-7.73394e-163	1.43711e-162	-1.3198e-162	-5.00305e-163	9.90968e-163	-8.27948e-164	1.41108e-162	-9.19095e-163	7.58994e-163	-3.7425e-163	-4.15468e-165	8.71707e-164	1.41403e-163	3.22261e-163	0
3.05992e-163	4.58504e-163	7.72328e-163	1.51715e-163	-2.5951e-163	-8.11614e-163	1.75764e-163	1.00596e-162	-3.22995e-164	3.44438e-164	-1.87342e-163	1.89936e-163	3.15034e-163	-4.72731e-163	-4.24506e-163	1.07673e-163	-7.73394e-163	1.43711e-162	-1.3198e-162	-5.00305e-163	9.90968e-163	-8.27948e-164	1.41108e-162	-9.19095e-163	7.58994e-163	-3.7425e-163	-4.15468e-165	8.71707e-164	1.41403e-163	3.22261e-163	0
3.05992e-163	4.58504e-163	7.72328e-163	1.51715e-163	-2.5951e-163	-8.11614e-163	1.75764e-163	1.00596e-162	-3.22995e-164	3.44438e-164	-1.87342e-163	1.89936e-163	3.15034e-163	-4.72731e-163	-4.24506e-163	1.07673e-163	-7.73394e-163	1.43711e-162	-1.3198e-162	-5.00305e-163	9.90968e-163	-8.27948e-164	1.41108e-162	-9.19095e-163	7.58994e-163	-3.7425e-163	-4.15468e-165	8.71707e-164	1.41403e-163	3.22261e-163	0
3.05992e-163	4.58504e-163	7.72328e-163	1.51715e-163	-2.5951e-163	-8.11614e-163	1.75764e-163	1.00596e-162	-3.22995e-164	3.44438e-164	-1.87342e-163	1.89936e-163	3.15034e-163	-4.72731e-163	-4.24506e-163	1.07673e-163	-7.73394e-163	1.43711e-162	-1.3198e-162	-5.00305e-163	9.90968e-163	-8.27948e-164	1.41108e-162	-9.19095e-163	7.58994e-163	-3.7425e-163	-4.15468e-165	8.71707e-164	1.41403e-163	3.22261e-163	0
3.05992e-163	4.58504e-163	7.72328e-163	1.51715e-163	-2.5951e-163	-8.11614e-163	1.75764e-163	1.00596e-162	-3.22995e-164	3.44438e-164	-1.87342e-163	1.89936e-163	3.15034e-163	-4.72731e-163	-4.24506e-163	1.07673e-163	-7.73394e-163	1.43711e-162	-1.3198e-162	-5.00305e-163	9.90968e-163	-8.27948e-164	1.41108e-162	-9.19095e-163	7.58994e-163	-3.7425e-163	-4.15468e-165	8.71707e-164	1.41403e-163	3.22261e-163	0
3.05992e-163	4.58504e-163	7.72328e-163	1.51715e-163	-2.5951e-163	-8.11614e-163	1.75764e-163	1.00596e-162	-3.22995e-164	3.44438e-164	-1.87342e-163	1.89936e-163	3.15034e-163	-4.72731e-163	-4.24506e-163	1.07673e-163	-7.73394e-163	1.43711e-162	-1.3198e-162	-5.00305e-163	9.90968e-163	-8.27948e-164	1.41108e-162	-9.19095e-163	7.58994e-163	-3.7425e-163	-4.15468e-165	8.71707e-164	1.41403e-163	3.22261e-163	0
3.05992e-163	4.58504e-163	7.72328e-163	1.51715e-163	-2.5951e-163	-8.11614e-163	1.75764e-163	1.00596e-162	-3.22995e-164	3.44438e-164	-1.87342e-163	1.89936e-163	3.15034e-163	-4.72731e-163	-4.24506e-163	1.07673e-163	-7.73394e-163	1.43711e-162	-1.3198e-162	-5.00305e-163	9.90968e-163	-8.27948e-164	1.41108e-162	-9.19095e-163	7.58994e-163	-3.7425e-163	-4.15468e-165	8.71707e-164	1.41403e-163	3.22261e-163	0
3.05992e-163	4.58504e-163	7.72328e-163	1.51715e-163	-2.5951e-163	-8.11614e-163	1.75764e-163	1.00596e-162	-3.22995e-164	3.44438e-164	-1.87342e-163	1.89936e-163	3.15034e-163	-4.72731e-163	-4.24506e-163	1.07673e-163	-7.73394e-163	1.43711e-162	-1.3198e-162	-5.00305e-163	9.90968e-163	-8.27948e-164	1.41108e-162	-9.19095e-163	7.58994e-163	-3.7425e-163	-4.15468e-165	8.71707e-164	1.41403e-163	3.22261e-163	0
3.05992e-163	4.58504e-163	7.72328e-163	1.51715e-163	-2.5951e-163	-8.11614e-163	1.75764e-163	1.00596e-162	-3.22995e-164	3.44438e-164	-1.87342e-163	1.89936e-163	3.15034e-163	-4.72731e-163	-4.24506e-163	1.07673e-163	-7.73394e-163	1.43711e-162	-1.3198e-162	-5.00305e-163	9.90968e-163	-8.27948e-164	1.41108e-162	-9.19095e-163	7.58994e-163	-3.7425e-163	-4.15468e-165	8.71707e-164	1.41403e-163	3.22261e-163	0
3.05992e-163	4.58504e-163	7.72328e-163	1.51715e-163	-2.5951e-163	-8.11614e-163	1.75764e-163	1.00596e-162	-3.22995e-164	3.44438e-164	-1.87342e-163	1.89936e-163	3.15034e-163	-4.72731e-163	-4.24506e-163	1.07673e-163	-7.73394e-163	1.43711e-162	-1.3198e-162	-5.00305e-163	9.90968e-163	-8.27948e-164	1.41108e-162	-9.19095e-163	7.58994e-163	-3.7425e-163	-4.15468e-165	8.71707e-164	1.41403e-163	3.22261e-163	0
3.05992e-163	4.58504e-163	7.72328e-163	1.51715e-163	-2.5951e-163	-8.11614e-163	1.75764e-163	1.00596e-162	-3.22995e-164	3.44438e-164	-1.87342e-163	1.89936e-163	3.15034e-163	-4.72731e-163	-4.24506e-163	1.07673e-163	-7.73394e-163	1.43711e-162	-1.3198e-162	-5.00305e-163	9.90968e-163	-8.27948e-164	1.41108e-162	-9.19095e-163	7.58994e-163	-3.7425e-163	-4.15468e-165	8.71707e-164	1.41403e-163	3.22261e-163	0
3.05992e-163	4.58504e-163	7.72328e-163	1.51715e-163	-2.5951e-163	-8.11614e-163	1.75764e-163	1.00596e-162	-3.22995e-164	3.44438e-164	-1.87342e-163	1.89936e-163	3.15034e-163	-4.72731e-163	-4.24506e-163	1.07673e-163	-7.73394e-163	1.43711e-162	-1.3198e-162	-5.00305e-163	9.90968e-163	-8.27948e-164	1.41108e-162	-9.19095e-163	7.58994e-163	-3.7425e-163	-4.15468e-165	8.71707e-164	1.41403e-163	3.22261e-163	0
3.05992e-163	4.58504e-163	7.72328e-163	1.51715e-163	-2.5951e-163	-8.11614e-163	1.75764e-163	1.00596e-162	-3.22995e-164	3.44438e-164	-1.87342e-163	1.89936e-163	3.15034e-163	-4.72731e-163	-4.24506e-163	1.07673e-163	-7.73394e-163	1.43711e-162	-1.3198e-162	-5.00305e-163	9.90968e-163	-8.27948e-164	1.41108e-162	-9.19095e-163	7.58994e-163	-3.7425e-163	-4.15468e-165	8.71707e-164	1.41403e-163	3.22261e-163	0
3.05992e-163	4.58504e-163	7.72328e-163	1.51715e-163	-2.5951e-163	-8.11614e-163	1.75764e-163	1.00596e-162	-3.22995e-164	3.44438e-164	-1.87342e-163	1.89936e-163	3.15034e-163	-4.72731e-163	-4.24506e-163	1.07673e-163	-7.73394e-163	1.43711e-162	-1.3198e-162	-5.00305e-163	9.90968e-163	-8.27948e-164	1.41108e-162	-9.19095e-163	7.58994e-163	-3.7425e-163	-4.15468e-165	8.71707e-164	1.41403e-163	3.22261e-163	0
3.05992e-163	4.58504e-163	7.72328e-163	1.51715e-163	-2.5951e-163	-8.11614e-163	1.75764e-163	1.00596e-162	-3.22995e-164	3.44438e-164	-1.87342e-163	1.89936e-163	3.15034e-163	-4.72731e-163	-4.24506e-163	1.07673e-163	-7.73394e-163	1.43711e-162	-1.3198e-162	-5.00305e-163	9.90968e-163	-8.27948e-164	1.41108e-162	-9.19095e-163	7.58994e-163	-3.7425e-163	-4.15468e-165	8.71707e-164	1.41403e-163	3.22261e-163	0
3.05992e-163	4.58504e-163	7.72328e-163	1.51715e-163	-2.5951e-163	-8.11614e-163	1.75764e-163	1.00596e-162	-3.22995e-164	3.44438e-164	-1.87342e-163	1.89936e-163	3.15034e-163	-4.72731e-163	-4.24506e-163	1.07673e-163	-7.73394e-163	1.43711e-162	-1.3198e-162	-5.00305e-163	9.90968e-163	-8.27948e-164	1.41108e-162	-9.19095e-163	7.58994e-163	-3.7425e-163	-4.15468e-165	8.71707e-164	1.41403e-163	3.22261e-163	0
3.05992e-163	4.58504e-163	7.72328e-163	1.51715e-163	-2.5951e-163	-8.11614e-163	1.75764e-163	1.00596e-162	-3.22995e-164	3.44438e-164	-1.87342e-163	1.89936e-163	3.15034e-163	-4.72731e-163	-4.24506e-163	1.07673e-163	-7.73394e-163	1.43711e-162	-1.3198e-162	-5.00305e-163	9.90968e-163	-8.27948e-164	1.41108e-162	-9.19095e-163	7.58994e-163	-3.7425e-163	-4.15468e-165	8.71707e-164	1.41403e-163	3.22261e-163	0
3.05992e-163	4.58504e-163	7.72328e-163	1.51715e-163	-2.5951e-163	-8.11614e-163	1.75764e-163	1.00596e-162	-3.22995e-164	3.44438e-164	-1.87342e-163	1.89936e-163	3.15034e-163	-4.72731e-163	-4.24506e-163	1.07673e-163	-7.73394e-163	1.43711e-162	-1.3198e-162	-5.00305e-163	9.90968e-163	-8.27948e-164	1.41108e-162	-9.19095e-163	7.58994e-163	-3.7425e-163	-4.15468e-165	8.71707e-164	1.41403e-163	3.22261e-163	0
3.05992e-163	4.58504e-163	7.72328e-163	1.51715e-163	-2.5951e-163	-8.11614e-163	1.75764e-163	1.00596e-162	-3.22995e-164	3.44438e-164	-1.87342e-163	1.89936e-163	3.15034e-163	-4.72731e-163	-4.24506e-163	1.07673e-163	-7.73394e-163	1.43711e-162	-1.3198e-162	-5.00305e-163	9.90968e-163	-8.27948e-164	1.41108e-162	-9.19095e-163	7.58994e-163	-3.7425e-163	-4.15468e-165	8.71707e-164	1.41403e-163	3.22261e-163	0
3.05992e-163	4.58504e-163	7.72328e-163	1.51715e-163	-2.5951e-163	-8.11614e-163	1.75764e-163	1.00596e-162	-3.22995e-164	3.44438e-164	-1.87342e-163	1.89936e-163	3.15034e-163	-4.72731e-163	-4.24506e-163	1.07673e-163	-7.73394e-163	1.43711e-162	-1.3198e-162	-5.00305e-163	9.90968e-163	-8.27948e-164	1.41108e-162	-9.19095e-163	7.58994e-163	-3.7425e-163	-4.15468e-165	8.71707e-164	1.41403e-163	3.22261e-163	0
3.05992e-163	4.58504e-163	7.72328e-163	1.51715e-163	-2.5951e-163	-8.11614e-163	1.75764e-163	1.00596e-162	-3.22995e-164	3.44438e-164	-1.87342e-163	1.89936e-163	3.15034e-163	-4.72731e-163	-4.24506e-163	1.07673e-163	-7.73394e-163	1.43711e-162	-1.3198e-162	-5.00305e-163	9.90968e-163	-8.27948e-164	1.41108e-162	-9.19095e-163	7.58994e-163	-3.7425e-163	-4.15468e-165	8.71707e-164	1.41403e-163	3.22261e-163	0
3.05992e-163	4.58504e-163	7.72328e-163	1.51715e-163	-2.5951e-163	-8.11614e-163	1.75764e-163	1.00596e-162	-3.22995e-164	3.44438e-164	-1.87342e-163	1.89936e-163	3.15034e-163	-4.72731e-163	-4.24506e-163	1.07673e-163	-7.73394e-163	1.43711e-162	-1.3198e-162	-5.00305e-163	9.90968e-163	-8.27948e-164	1.41108e-162	-9.19095e-163	7.58994e-163	-3.7425e-163	-4.15468e-165	8.71707e-164	1.41403e-163	3.22261e-163	0
3.05992e-163	4.58504e-163	7.72328e-163	1.51715e-163	-2.5951e-163	-8.11614e-163	1.75764e-163	1.00596e-162	-3.22995e-164	3.44438e-164	-1.87342e-163	1.89936e-163	3.15034e-163	-4.72731e-163	-4.24506e-163	1.07673e-163	-7.73394e-163	1.43711e-162	-1.3198e-162	-5.00305e-163	9.90968e-163	-8.27948e-164	1.41108e-162	-9.19095e-163	7.58994e-163	-3.7425e-163	-4.15468e-165	8.71707e-164	1.41403e-163	3.22261e-163	0
3.05992e-163	4.58504e-163	7.72328e-163	1.51715e-163	-2.5951e-163	-8.11614e-163	1.75764e-163	1.00596e-162	-3.22995e-164	3.44438e-164	-1.87342e-163	1.89936e-163	3.15034e-163	-4.72731e-163	-4.24506e-163	1.07673e-163	-7.73394e-163	1.43711e-162	-1.3198e-162	-5.00305e-163	9.90968e-163	-8.27948e-164	1.41108e-162	-9.19095e-163	7.58994e-163	-3.7425e-163	-4.15468e-165	8.71707e-164	1.41403e-163	3.22261e-163	0
3.05992e-163	4.58504e-163	7.72328e-163	1.51715e-163	-2.5951e-163	-8.11614e-163	1.75764e-163	1.00596e-162	-3.22995e-164	3.44438e-164	-1.87342e-163	1.89936e-163	3.15034e-163	-4.72731e-163	-4.24506e-163	1.07673e-163	-7.73394e-163	1.43711e-162	-1.3198e-162	-5.00305e-163	9.90968e-163	-8.27948e-164	1.41108e-162	-9.19095e-163	7.58994e-163	-3.7425e-163	-4.15468e-165	8.71707e-164	1.41403e-163	3.22261e-163	0
3.05992e-163	4.58504e-163	7.72328e-163	1.51715e-163	-2.5951e-163	-8.11614e-163	1.75764e-163	1.00596e-162	-3.22995e-164	3.44438e-164	-1.87342e-163	1.89936e-163	3.15034e-163	-4.72731e-163	-4.24506e-163	1.07673e-163	-7.73394e-163	1.43711e-162	-1.3198e-162	-5.00305e-163	9.90968e-163	-8.27948e-164	1.41108e-162	-9.19095e-163	7.58994e-163	-3.7425e-163	-4.15468e-165	8.71707e-164	1.41403e-163	3.22261e-163	0
3.05992e-163	4.58504e-163	7.72328e-163	1.51715e-163	-2.5951e-163	-8.11614e-163	1.75764e-163	1.00596e-162	-3.22995e-164	3.44438e-164	-1.87342e-163	1.89936e-163	3.15034e-163	-4.72731e-163	-4.24506e-163	1.07673e-163	-7.73394e-163	1.43711e-162	-1.3198e-162	-5.00305e-163	9.90968e-163	-8.27948e-164	1.41108e-162	-9.19095e-163	7.58994e-163	-3.7425e-163	-4.15468e-165	8.71707e-164	1.41403e-163	3.22261e-163	0
3.05992e-163	4.58504e-163	7.72328e-163	1.51715e-163	-2.5951e-163	-8.11614e-163	1.75764e-163	1.00596e-162	-3.22995e-164	3.44438e-164	-1.87342e-163	1.89936e-163	3.15034e-163	-4.72731e-163	-4.24506e-163	1.07673e-163	-7.73394e-163	1.43711e-162	-1.3198e-162	-5.00305e-163	9.90968e-163	-8.27948e-164	1.41108e-162	-9.19095e-163	7.58994e-163	-3.7425e-163	-4.15468e-165	8.71707e-164	1.41403e-163	3.22261e-163	0
3.05992e-163	4.58504e-163	7.72328e-163	1.51715e-163	-2.5951e-163	-8.11614e-163	1.75764e-163	1.00596e-162	-3.22995e-164	3.44438e-164	-1.87342e-163	1.89936e-163	3.15034e-163	-4.72731e-163	-4.24506e-163	1.07673e-163	-7.73394e-163	1.43711e-162	-1.3198e-162	-5.00305e-163	9.90968e-163	-8.27948e-164	1.41108e-162	-9.19095e-163	7.58994e-163	-3.7425e-163	-4.15468e-165	8.71707e-164	1.41403e-163	3.22261e-163	0
3.05992e-163	4.58504e-163	7.72328e-163	1.51715e-163	-2.5951e-163	-8.11614e-163	1.75764e-163	1.00596e-162	-3.22995e-164	3.44438e-164	-1.87342e-163	1.89936e-163	3.15034e-163	-4.72731e-163	-4.24506e-163	1.07673e-163	-7.73394e-163	1.43711e-162	-1.3198e-162	-5.00305e-163	9.90968e-163	-8.27948e-164	1.41108e-162	-9.19095e-163	7.58994e-163	-3.7425e-163	-4.15468e-165	8.71707e-164	1.41403e-163	3.22261e-163	0
3.05992e-163	4.58504e-163	7.72328e-163	1.51715e-163	-2.5951e-163	-8.11614e-163	1.75764e-163	1.00596e-162	-3.22995e-164	3.44438e-164	-1.87342e-163	1.89936e-163	3.15034e-163	-4.72731e-163	-4.24506e-163	1.07673e-163	-7.73394e-163	1.43711e-162	-1.3198e-162	-5.00305e-163	9.90968e-163	-8.27948e-164	1.41108e-162	-9.19095e-163	7.58994e-163	-3.7425e-163	-4.15468e-165	8.71707e-164	1.41403e-163	3.22261e-163	0
3.05992e-163	4.58504e-163	7.72328e-163	1.51715e-163	-2.5951e-163	-8.11614e-163	1.75764e-163	1.00596e-162	-3.22995e-164	3.44438e-164	-1.87342e-163	1.89936e-163	3.15034e-163	-4.72731e-163	-4.24506e-163	1.07673e-163	-7.73394e-163	1.43711e-162	-1.3198e-162	-5.00305e-163	9.90968e-163	-8.27948e-164	1.41108e-162	-9.19095e-163	7.58994e-163	-3.7425e-163	-4.15468e-165	8.71707e-164	1.41403e-163	3.22261e-163	0
3.05992e-163	4.58504e-163	7.72328e-163	1.51715e-163	-2.5951e-163	-8.11614e-163	1.75764e-163	1.00596e-162	-3.22995e-164	3.44438e-164	-1.87342e-163	1.89936e-163	3.15034e-163	-4.72731e-163	-4.24506e-163	1.07673e-163	-7.73394e-163	1.43711e-162	-1.3198e-162	-5.00305e-163	9.90968e-163	-8.27948e-164	1.41108e-162	-9.19095e-163	7.58994e-163	-3.7425e-163	-4.15468e-165	8.71707e-164	1.41403e-163	3.22261e-163	0
3.05992e-163	4.58504e-163	7.72328e-163	1.51715e-163	-2.5951e-163	-8.11614e-163	1.75764e-163	1.00596e-162	-3.22995e-164	3.44438e-164	-1.87342e-163	1.89936e-163	3.15034e-163	-4.72731e-163	-4.24506e-163	1.07673e-163	-7.73394e-163	1.43711e-162	-1.3198e-162	-5.00305e-163	9.90968e-163	-8.27948e-164	1.41108e-162	-9.19095e-163	7.58994e-163	-3.7425e-163	-4.15468e-165	8.71707e-164	1.41403e-163	3.22261e-163	0
3.05992e-163	4.58504e-163	7.72328e-163	1.51715e-163	-2.5951e-163	-8.11614e-163	1.75764e-163	1.00596e-162	-3.22995e-164	3.44438e-164	-1.87342e-163	1.89936e-163	3.15034e-163	-4.72731e-163	-4.24506e-163	1.07673e-163	-7.73394e-163	1.43711e-162	-1.3198e-162	-5.00305e-163	9.90968e-163	-8.27948e-164	1.41108e-162	-9.19095e-163	7.58994e-163	-3.7425e-163	-4.15468e-165	8.71707e-164	1.41403e-163	3.22261e-163	0
3.05992e-163	4.58504e-163	7.72328e-163	1.51715e-163	-2.5951e-163	-8.11614e-163	1.75764e-163	1.00596e-162	-3.22995e-164	3.44438e-164	-1.87342e-163	1.89936e-163	3.15034e-163	-4.72731e-163	-4.24506e-163	1.07673e-163	-7.73394e-163	1.43711e-162	-1.3198e-162	-5.00305e-163	9.90968e-163	-8.27948e-164	1.41108e-162	-9.19095e-163	7.58994e-163	-3.7425e-163	-4.15468e-165	8.71707e-164	1.41403e-163	3.22261e-163	0
3.05992e-163	4.58504e-163	7.72328e-163	1.51715e-163	-2.5951e-163	-8.11614e-163	1.75764e-163	1.00596e-162	-3.22995e-164	3.44438e-164	-1.87342e-163	1.89936e-163	3.15034e-163	-4.72731e-163	-4.24506e-163	1.07673e-163	-7.73394e-163	1.43711e-162	-1.3198e-162	-5.00305e-163	9.90968e-163	-8.27948e-164	1.41108e-162	-9.19095e-163	7.58994e-163	-3.7425e-163	-4.15468e-165	8.71707e-164	1.41403e-163	3.22261e-163	0
3.05992e-163	4.58504e-163	7.72328e-163	1.51715e-163	-2.5951e-163	-8.11614e-163	1.75764e-163	1.00596e-162	-3.22995e-164	3.44438e-164	-1.87342e-163	1.89936e-163	3.15034e-163	-4.72731e-163	-4.24506e-163	1.07673e-163	-7.73394e-163	1.43711e-162	-1.3198e-162	-5.00305e-163	9.90968e-163	-8.27948e-164	1.41108e-162	-9.19095e-163	7.58994e-163	-3.7425e-163	-4.15468e-165	8.71707e-164	1.41403e-163	3.22261e-163	0
3.05992e-163	4.58504e-163	7.72328e-163	1.51715e-163	-2.5951e-163	-8.11614e-163	1.75764e-163	1.00596e-162	-3.22995e-164	3.44438e-164	-1.87342e-163	1.89936e-163	3.15034e-163	-4.72731e-163	-4.24506e-163	1.07673e-163	-7.73394e-163	1.43711e-162	-1.3198e-162	-5.00305e-163	9.90968e-163	-8.27948e-164	1.41108e-162	-9.19095e-163	7.58994e-163	-3.7425e-163	-4.15468e-165	8.71707e-164	1.41403e-163	3.22261e-163	0
3.05992e-163	4.58504e-163	7.72328e-163	1.51715e-163	-2.5951e-163	-8.11614e-163	1.75764e-163	1.00596e-162	-3.22995e-164	3.44438e-164	-1.87342e-163	1.89936e-163	3.15034e-163	-4.72731e-163	-4.24506e-163	1.07673e-163	-7.73394e-163	1.43711e-162	-1.3198e-162	-5.00305e-163	9.90968e-163	-8.27948e-164	1.41108e-162	-9.19095e-163	7.58994e-163	-3.7425e-163	-4.15468e-165	8.71707e-164	1.41403e-163	3.22261e-163	0
3.05992e-163	4.58504e-163	7.72328e-163	1.51715e-163	-2.5951e-163	-8.11614e-163	1.75764e-163	1.00596e-162	-3.22995e-164	3.44438e-164	-1.87342e-163	1.89936e-163	3.15034e-163	-4.72731e-163	-4.24506e-163	1.07673e-163	-7.73394e-163	1.43711e-162	-1.3198e-162	-5.00305e-163	9.90968e-163	-8.27948e-164	1.41108e-162	-9.19095e-163	7.58994e-163	-3.7425e-163	-4.15468e-165	8.71707e-164	1.41403e-163	3.22261e-163	0
3.05992e-163	4.58504e-163	7.72328e-163	1.51715e-163	-2.5951e-163	-8.11614e-163	1.75764e-163	1.00596e-162	-3.22995e-164	3.44438e-164	-1.87342e-163	1.89936e-163	3.15034e-163	-4.72731e-163	-4.24506e-163	1.07673e-163	-7.73394e-163	1.43711e-162	-1.3198e-162	-5.00305e-163	9.90968e-163	-8.27948e-164	1.41108e-162	-9.19095e-163	7.58994e-163	-3.7425e-163	-4.15468e-165	8.71707e-164	1.41403e-163	3.22261e-163	0
3.05992e-163	4.58504e-163	7.72328e-163	1.51715e-163	-2.5951e-163	-8.11614e-163	1.75764e-163	1.00596e-162	-3.22995e-164	3.44438e-164	-1.87342e-163	1.89936e-163	3.15034e-163	-4.72731e-163	-4.24506e-163	1.07673e-163	-7.73394e-163	1.43711e-162	-1.3198e-162	-5.00305e-163	9.90968e-163	-8.27948e-164	1.41108e-162	-9.19095e-163	7.58994e-163	-3.7425e-163	-4.15468e-165	8.71707e-164	1.41403e-163	3.22261e-163	0
3.05992e-163	4.58504e-163	7.72328e-163	1.51715e-163	-2.5951e-163	-8.11614e-163	1.75764e-163	1.00596e-162	-3.22995e-164	3.44438e-164	-1.87342e-163	1.89936e-163	3.15034e-163	-4.72731e-163	-4.24506e-163	1.07673e-163	-7.73394e-163	1.43711e-162	-1.3198e-162	-5.00305e-163	9.90968e-163	-8.27948e-164	1.41108e-162	-9.19095e-163	7.58994e-163	-3.7425e-163	-4.15468e-165	8.71707e-164	1.41403e-163	3.22261e-163	0
3.05992e-163	4.58504e-163	7.72328e-163	1.51715e-163	-2.5951e-163	-8.11614e-163	1.75764e-163	1.00596e-162	-3.22995e-164	3.44438e-164	-1.87342e-163	1.89936e-163	3.15034e-163	-4.72731e-163	-4.24506e-163	1.07673e-163	-7.73394e-163	1.43711e-162	-1.3198e-162	-5.00305e-163	9.90968e-163	-8.27948e-164	1.41108e-162	-9.19095e-163	7.58994e-163	-3.7425e-163	-4.15468e-165	8.71707e-164	1.41403e-163	3.22261e-163	0
3.05992e-163	4.58504e-163	7.72328e-163	1.51715e-163	-2.5951e-163	-8.11614e-163	1.75764e-163	1.00596e-162	-3.22995e-164	3.44438e-164	-1.87342e-163	1.89936e-163	3.15034e-163	-4.72731e-163	-4.24506e-163	1.07673e-163	-7.73394e-163	1.43711e-162	-1.3198e-162	-5.00305e-163	9.90968e-163	-8.27948e-164	1.41108e-162	-9.19095e-163	7.58994e-163	-3.7425e-163	-4.15468e-165	8.71707e-164	1.41403e-163	3.22261e-163	0
3.05992e-163	4.58504e-163	7.72328e-163	1.51715e-163	-2.5951e-163	-8.11614e-163	1.75764e-163	1.00596e-162	-3.22995e-164	3.44438e-164	-1.87342e-163	1.89936e-163	3.15034e-163	-4.72731e-163	-4.24506e-163	1.07673e-163	-7.73394e-163	1.43711e-162	-1.3198e-162	-5.00305e-163	9.90968e-163	-8.27948e-164	1.41108e-162	-9.19095e-163	7.58994e-163	-3.7425e-163	-4.15468e-165	8.71707e-164	1.41403e-163	3.22261e-163	0
3.05992e-163	4.58504e-163	7.72328e-163	1.51715e-163	-2.5951e-163	-8.11614e-163	1.75764e-163	1.00596e-162	-3.22995e-164	3.44438e-164	-1.87342e-163	1.89936e-163	3.15034e-163	-4.72731e-163	-4.24506e-163	1.07673e-163	-7.73394e-163	1.43711e-162	-1.3198e-162	-5.00305e-163	9.90968e-163	-8.27948e-164	1.41108e-162	-9.19095e-163	7.58994e-163	-3.7425e-163	-4.15468e-165	8.71707e-164	1.41403e-163	3.22261e-163	0
3.05992e-163	4.58504e-163	7.72328e-163	1.51715e-163	-2.5951e-163	-8.11614e-163	1.75764e-163	1.00596e-162	-3.22995e-164	3.44438e-164	-1.87342e-163	1.89936e-163	3.15034e-163	-4.72731e-163	-4.24506e-163	1.07673e-163	-7.73394e-163	1.43711e-162	-1.3198e-162	-5.00305e-163	9.90968e-163	-8.27948e-164	1.41108e-162	-9.19095e-163	7.58994e-163	-3.7425e-163	-4.15468e-165	8.71707e-164	1.41403e-163	3.22261e-163	0
3.05992e-163	4.58504e-163	7.72328e-163	1.51715e-163	-2.5951e-163	-8.11614e-163	1.75764e-163	1.00596e-162	-3.22995e-164	3.44438e-164	-1.87342e-163	1.89936e-163	3.15034e-163	-4.72731e-163	-4.24506e-163	1.07673e-163	-7.73394e-163	1.43711e-162	-1.3198e-162	-5.00305e-163	9.90968e-163	-8.27948e-164	1.41108e-162	-9.19095e-163	7.58994e-163	-3.7425e-163	-4.15468e-165	8.71707e-164	1.41403e-163	3.22261e-163	0
3.05992e-163	4.58504e-163	7.72328e-163	1.51715e-163	-2.5951e-163	-8.11614e-163	1.75764e-163	1.00596e-162	-3.22995e-164	3.44438e-164	-1.87342e-163	1.89936e-163	3.15034e-163	-4.72731e-163	-4.24506e-163	1.07673e-163	-7.73394e-163	1.43711e-162	-1.3198e-162	-5.00305e-163	9.90968e-163	-8.27948e-164	1.41108e-162	-9.19095e-163	7.58994e-163	-3.7425e-163	-4.15468e-165	8.71707e-164	1.41403e-163	3.22261e-163	0
3.05992e-163	4.58504e-163	7.72328e-163	1.51715e-163	-2.5951e-163	-8.11614e-163	1.75764e-163	1.00596e-162	-3.22995e-164	3.44438e-164	-1.87342e-163	1.89936e-163	3.15034e-163	-4.72731e-163	-4.24506e-163	1.07673e-163	-7.73394e-163	1.43711e-162	-1.3198e-162	-5.00305e-163	9.90968e-163	-8.27948e-164	1.41108e-162	-9.19095e-163	7.58994e-163	-3.7425e-163	-4.15468e-165	8.71707e-164	1.41403e-163	3.22261e-163	0
3.05992e-163	4.58504e-163	7.72328e-163	1.51715e-163	-2.5951e-163	-8.11614e-163	1.75764e-163	1.00596e-162	-3.22995e-164	3.44438e-164	-1.87342e-163	1.89936e-163	3.15034e-163	-4.72731e-163	-4.24506e-163	1.07673e-163	-7.73394e-163	1.43711e-162	-1.3198e-162	-5.00305e-163	9.90968e-163	-8.27948e-164	1.41108e-162	-9.19095e-163	7.58994e-163	-3.7425e-163	-4.15468e-165	8.71707e-164	1.41403e-163	3.22261e-163	0
3.05992e-163	4.58504e-163	7.72328e-163	1.51715e-163	-2.5951e-163	-8.11614e-163	1.75764e-163	1.00596e-162	-3.22995e-164	3.44438e-164	-1.87342e-163	1.89936e-163	3.15034e-163	-4.72731e-163	-4.24506e-163	1.07673e-163	-7.73394e-163	1.43711e-162	-1.3198e-162	-5.00305e-163	9.90968e-163	-8.27948e-164	1.41108e-162	-9.19095e-163	7.58994e-163	-3.7425e-163	-4.15468e-165	8.71707e-164	1.41403e-163	3.22261e-163	0
3.05992e-163	4.58504e-163	7.72328e-163	1.51715e-163	-2.5951e-163	-8.11614e-163	1.75764e-163	1.00596e-162	-3.22995e-164	3.44438e-164	-1.87342e-163	1.89936e-163	3.15034e-163	-4.72731e-163	-4.24506e-163	1.07673e-163	-7.73394e-163	1.43711e-162	-1.3198e-162	-5.00305e-163	9.90968e-163	-8.27948e-164	1.41108e-162	-9.19095e-163	7.58994e-163	-3.7425e-163	-4.15468e-165	8.71707e-164	1.41403e-163	3.22261e-163	0
3.05992e-163	4.58504e-163	7.72328e-163	1.51715e-163	-2.5951e-163	-8.11614e-163	1.75764e-163	1.00596e-162	-3.22995e-164	3.44438e-164	-1.87342e-163	1.89936e-163	3.15034e-163	-4.72731e-163	-4.24506e-163	1.07673e-163	-7.73394e-163	1.43711e-162	-1.3198e-162	-5.00305e-163	9.90968e-163	-8.27948e-164	1.41108e-162	-9.19095e-163	7.58994e-163	-3.7425e-163	-4.15468e-165	8.71707e-164	1.41403e-163	3.22261e-163	0
3.05992e-163	4.58504e-163	7.72328e-163	1.51715e-163	-2.5951e-163	-8.11614e-163	1.75764e-163	1.00596e-162	-3.22995e-164	3.44438e-164	-1.87342e-163	1.89936e-163	3.15034e-163	-4.72731e-163	-4.24506e-163	1.07673e-163	-7.73394e-163	1.43711e-162	-1.3198e-162	-5.00305e-163	9.90968e-163	-8.27948e-164	1.41108e-162	-9.19095e-163	7.58994e-163	-3.7425e-163	-4.15468e-165	8.71707e-164	1.41403e-163	3.22261e-163	0
3.05992e-163	4.58504e-163	7.72328e-163	1.51715e-163	-2.5951e-163	-8.11614e-163	1.75764e-163	1.00596e-162	-3.22995e-164	3.44438e-164	-1.87342e-163	1.89936e-163	3.15034e-163	-4.72731e-163	-4.24506e-163	1.07673e-163	-7.73394e-163	1.43711e-162	-1.3198e-162	-5.00305e-163	9.90968e-163	-8.27948e-164	1.41108e-162	-9.19095e-163	7.58994e-163	-3.7425e-163	-4.15468e-165	8.71707e-164	1.41403e-163	3.22261e-163	0
3.05992e-163	4.58504e-163	7.72328e-163	1.51715e-163	-2.5951e-163	-8.11614e-163	1.75764e-163	1.00596e-162	-3.22995e-164	3.44438e-164	-1.87342e-163	1.89936e-163	3.15034e-163	-4.72731e-163	-4.24506e-163	1.07673e-163	-7.73394e-163	1.43711e-162	-1.3198e-162	-5.00305e-163	9.90968e-163	-8.27948e-164	1.41108e-162	-9.19095e-163	7.58994e-163	-3.7425e-163	-4.15468e-165	8.71707e-164	1.41403e-163	3.22261e-163	0
3.05992e-163	4.58504e-163	7.72328e-163	1.51715e-163	-2.5951e-163	-8.11614e-163	1.75764e-163	1.00596e-162	-3.22995e-164	3.44438e-164	-1.87342e-163	1.89936e-163	3.15034e-163	-4.72731e-163	-4.24506e-163	1.07673e-163	-7.73394e-163	1.43711e-162	-1.3198e-162	-5.00305e-163	9.90968e-163	-8.27948e-164	1.41108e-162	-9.19095e-163	7.58994e-163	-3.7425e-163	-4.15468e-165	8.71707e-164	1.41403e-163	3.22261e-163	0
3.05992e-163	4.58504e-163	7.72328e-163	1.51715e-163	-2.5951e-163	-8.11614e-163	1.75764e-163	1.00596e-162	-3.22995e-164	3.44438e-164	-1.87342e-163	1.89936e-163	3.15034e-163	-4.72731e-163	-4.24506e-163	1.07673e-163	-7.73394e-163	1.43711e-162	-1.3198e-162	-5.00305e-163	9.90968e-163	-8.27948e-164	1.41108e-162	-9.19095e-163	7.58994e-163	-3.7425e-163	-4.15468e-165	8.71707e-164	1.41403e-163	3.22261e-163	0
3.05992e-163	4.58504e-163	7.72328e-163	1.51715e-163	-2.5951e-163	-8.11614e-163	1.75764e-163	1.00596e-162	-3.22995e-164	3.44438e-164	-1.87342e-163	1.89936e-163	3.15034e-163	-4.72731e-163	-4.24506e-163	1.07673e-163	-7.73394e-163	1.43711e-162	-1.3198e-162	-5.00305e-163	9.90968e-163	-8.27948e-164	1.41108e-162	-9.19095e-163	7.58994e-163	-3.7425e-163	-4.15468e-165	8.71707e-164	1.41403e-163	3.22261e-163	0
3.05992e-163	4.58504e-163	7.72328e-163	1.51715e-163	-2.5951e-163	-8.11614e-163	1.75764e-163	1.00596e-162	-3.22995e-164	3.44438e-164	-1.87342e-163	1.89936e-163	3.15034e-163	-4.72731e-163	-4.24506e-163	1.07673e-163	-7.73394e-163	1.43711e-162	-1.3198e-162	-5.00305e-163	9.90968e-163	-8.27948e-164	1.41108e-162	-9.19095e-163	7.58994e-163	-3.7425e-163	-4.15468e-165	8.71707e-164	1.41403e-163	3.22261e-163	0
3.05992e-163	4.58504e-163	7.72328e-163	1.51715e-163	-2.5951e-163	-8.11614e-163	1.75764e-163	1.00596e-162	-3.22995e-164	3.44438e-164	-1.87342e-163	1.89936e-163	3.15034e-163	-4.72731e-163	-4.24506e-163	1.07673e-163	-7.73394e-163	1.43711e-162	-1.3198e-162	-5.00305e-163	9.90968e-163	-8.27948e-164	1.41108e-162	-9.19095e-163	7.58994e-163	-3.7425e-163	-4.15468e-165	8.71707e-164	1.41403e-163	3.22261e-163	0
3.05992e-163	4.58504e-163	7.72328e-163	1.51715e-163	-2.5951e-163	-8.11614e-163	1.75764e-163	1.00596e-162	-3.22995e-164	3.44438e-164	-1.87342e-163	1.89936e-163	3.15034e-163	-4.72731e-163	-4.24506e-163	1.07673e-163	-7.73394e-163	1.43711e-162	-1.3198e-162	-5.00305e-163	9.90968e-163	-8.27948e-164	1.41108e-162	-9.19095e-163	7.58994e-163	-3.7425e-163	-4.15468e-165	8.71707e-164	1.41403e-163	3.22261e-163	0
3.05992e-163	4.58504e-163	7.72328e-163	1.51715e-163	-2.5951e-163	-8.11614e-163	1.75764e-163	1.00596e-162	-3.22995e-164	3.44438e-164	-1.87342e-163	1.89936e-163	3.15034e-163	-4.72731e-163	-4.24506e-163	1.07673e-163	-7.73394e-163	1.43711e-162	-1.3198e-162	-5.00305e-163	9.90968e-163	-8.27948e-164	1.41108e-162	-9.19095e-163	7.58994e-163	-3.7425e-163	-4.15468e-165	8.71707e-164	1.41403e-163	3.22261e-163	0
3.05992e-163	4.58504e-163	7.72328e-163	1.51715e-163	-2.5951e-163	-8.11614e-163	1.75764e-163	1.00596e-162	-3.22995e-164	3.44438e-164	-1.87342e-163	1.89936e-163	3.15034e-163	-4.72731e-163	-4.24506e-163	1.07673e-163	-7.73394e-163	1.43711e-162	-1.3198e-162	-5.00305e-163	9.90968e-163	-8.27948e-164	1.41108e-162	-9.19095e-163	7.58994e-163	-3.7425e-163	-4.15468e-165	8.71707e-164	1.41403e-163	3.22261e-163	0
3.05992e-163	4.58504e-163	7.72328e-163	1.51715e-163	-2.5951e-163	-8.11614e-163	1.75764e-163	1.00596e-162	-3.22995e-164	3.44438e-164	-1.87342e-163	1.89936e-163	3.15034e-163	-4.72731e-163	-4.24506e-163	1.07673e-163	-7.73394e-163	1.43711e-162	-1.3198e-162	-5.00305e-163	9.90968e-163	-8.27948e-164	1.41108e-162	-9.19095e-163	7.58994e-163	-3.7425e-163	-4.15468e-165	8.71707e-164	1.41403e-163	3.22261e-163	0
3.05992e-163	4.58504e-163	7.72328e-163	1.51715e-163	-2.5951e-163	-8.11614e-163	1.75764e-163	1.00596e-162	-3.22995e-164	3.44438e-164	-1.87342e-163	1.89936e-163	3.15034e-163	-4.72731e-163	-4.24506e-163	1.07673e-163	-7.73394e-163	1.43711e-162	-1.3198e-162	-5.00305e-163	9.90968e-163	-8.27948e-164	1.41108e-162	-9.19095e-163	7.58994e-163	-3.7425e-163	-4.15468e-165	8.71707e-164	1.41403e-163	3.22261e-163	0
3.05992e-163	4.58504e-163	7.72328e-163	1.51715e-163	-2.5951e-163	-8.11614e-163	1.75764e-163	1.00596e-162	-3.22995e-164	3.44438e-164	-1.87342e-163	1.89936e-163	3.15034e-163	-4.72731e-163	-4.24506e-163	1.07673e-163	-7.73394e-163	1.43711e-162	-1.3198e-162	-5.00305e-163	9.90968e-163	-8.27948e-164	1.41108e-162	-9.19095e-163	7.58994e-163	-3.7425e-163	-4.15468e-165	8.71707e-164	1.41403e-163	3.22261e-163	0
3.05992e-163	4.58504e-163	7.72328e-163	1.51715e-163	-2.5951e-163	-8.11614e-163	1.75764e-163	1.00596e-162	-3.22995e-164	3.44438e-164	-1.87342e-163	1.89936e-163	3.15034e-163	-4.72731e-163	-4.24506e-163	1.07673e-163	-7.73394e-163	1.43711e-162	-1.3198e-162	-5.00305e-163	9.90968e-163	-8.27948e-164	1.41108e-162	-9.19095e-163	7.58994e-163	-3.7425e-163	-4.15468e-165	8.71707e-164	1.41403e-163	3.22261e-163	0
3.05992e-163	4.58504e-163	7.72328e-163	1.51715e-163	-2.5951e-163	-8.11614e-163	1.75764e-163	1.00596e-162	-3.22995e-164	3.44438e-164	-1.87342e-163	1.89936e-163	3.15034e-163	-4.72731e-163	-4.24506e-163	1.07673e-163	-7.73394e-163	1.43711e-162	-1.3198e-162	-5.00305e-163	9.90968e-163	-8.27948e-164	1.41108e-162	-9.19095e-163	7.58994e-163	-3.7425e-163	-4.15468e-165	8.71707e-164	1.41403e-163	3.22261e-163	0
3.05992e-163	4.58504e-163	7.72328e-163	1.51715e-163	-2.5951e-163	-8.11614e-163	1.75764e-163	1.00596e-162	-3.22995e-164	3.44438e-164	-1.87342e-163	1.89936e-163	3.15034e-163	-4.72731e-163	-4.24506e-163	1.07673e-163	-7.73394e-163	1.43711e-162	-1.3198e-162	-5.00305e-163	9.90968e-163	-8.27948e-164	1.41108e-162	-9.19095e-163	7.58994e-163	-3.7425e-163	-4.15468e-165	8.71707e-164	1.41403e-163	3.22261e-163	0
3.05992e-163	4.58504e-163	7.72328e-163	1.51715e-163	-2.5951e-163	-8.11614e-163	1.75764e-163	1.00596e-162	-3.22995e-164	3.44438e-164	-1.87342e-163	1.89936e-163	3.15034e-163	-4.72731e-163	-4.24506e-163	1.07673e-163	-7.73394e-163	1.43711e-162	-1.3198e-162	-5.00305e-163	9.90968e-163	-8.27948e-164	1.41108e-162	-9.19095e-163	7.58994e-163	-3.7425e-163	-4.15468e-165	8.71707e-164	1.41403e-163	3.22261e-163	0
3.05992e-163	4.58504e-163	7.72328e-163	1.51715e-163	-2.5951e-163	-8.11614e-163	1.75764e-163	1.00596e-162	-3.22995e-164	3.44438e-164	-1.87342e-163	1.89936e-163	3.15034e-163	-4.72731e-163	-4.24506e-163	1.07673e-163	-7.73394e-163	1.43711e-162	-1.3198e-162	-5.00305e-163	9.90968e-163	-8.27948e-164	1.41108e-162	-9.19095e-163	7.58994e-163	-3.7425e-163	-4.15468e-165	8.71707e-164	1.41403e-163	3.22261e-163	0
3.05992e-163	4.58504e-163	7.72328e-163	1.51715e-163	-2.5951e-163	-8.11614e-163	1.75764e-163	1.00596e-162	-3.22995e-164	3.44438e-164	-1.87342e-163	1.89936e-163	3.15034e-163	-4.72731e-163	-4.24506e-163	1.07673e-163	-7.73394e-163	1.43711e-162	-1.3198e-162	-5.00305e-163	9.90968e-163	-8.27948e-164	1.41108e-162	-9.19095e-163	7.58994e-163	-3.7425e-163	-4.15468e-165	8.71707e-164	1.41403e-163	3.22261e-163	0
3.05992e-163	4.58504e-163	7.72328e-163	1.51715e-163	-2.5951e-163	-8.11614e-163	1.75764e-163	1.00596e-162	-3.22995e-164	3.44438e-164	-1.87342e-163	1.89936e-163	3.15034e-163	-4.72731e-163	-4.24506e-163	1.07673e-163	-7.73394e-163	1.43711e-162	-1.3198e-162	-5.00305e-163	9.90968e-163	-8.27948e-164	1.41108e-162	-9.19095e-163	7.58994e-163	-3.7425e-163	-4.15468e-165	8.71707e-164	1.41403e-163	3.22261e-163	0
3.05992e-163	4.58504e-163	7.72328e-163	1.51715e-163	-2.5951e-163	-8.11614e-163	1.75764e-163	1.00596e-162	-3.22995e-164	3.44438e-164	-1.87342e-163	1.89936e-163	3.15034e-163	-4.72731e-163	-4.24506e-163	1.07673e-163	-7.73394e-163	1.43711e-162	-1.3198e-162	-5.00305e-163	9.90968e-163	-8.27948e-164	1.41108e-162	-9.19095e-163	7.58994e-163	-3.7425e-163	-4.15468e-165	8.71707e-164	1.41403e-163	3.22261e-163	0
3.05992e-163	4.58504e-163	7.72328e-163	1.51715e-163	-2.5951e-163	-8.11614e-163	1.75764e-163	1.00596e-162	-3.22995e-164	3.44438e-164	-1.87342e-163	1.89936e-163	3.15034e-163	-4.72731e-163	-4.24506e-163	1.07673e-163	-7.73394e-163	1.43711e-162	-1.3198e-162	-5.00305e-163	9.90968e-163	-8.27948e-164	1.41108e-162	-9.19095e-163	7.58994e-163	-3.7425e-163	-4.15468e-165	8.71707e-164	1.41403e-163	3.22261e-163	0
3.05992e-163	4.58504e-163	7.72328e-163	1.51715e-163	-2.5951e-163	-8.11614e-163	1.75764e-163	1.00596e-162	-3.22995e-164	3.44438e-164	-1.87342e-163	1.89936e-163	3.15034e-163	-4.72731e-163	-4.24506e-163	1.07673e-163	-7.73394e-163	1.43711e-162	-1.3198e-162	-5.00305e-163	9.90968e-163	-8.27948e-164	1.41108e-162	-9.19095e-163	7.58994e-163	-3.7425e-163	-4.15468e-165	8.71707e-164	1.41403e-163	3.22261e-163	0
3.05992e-163	4.58504e-163	7.72328e-163	1.51715e-163	-2.5951e-163	-8.11614e-163	1.75764e-163	1.00596e-162	-3.22995e-164	3.44438e-164	-1.87342e-163	1.89936e-163	3.15034e-163	-4.72731e-163	-4.24506e-163	1.07673e-163	-7.73394e-163	1.43711e-162	-1.3198e-162	-5.00305e-163	9.90968e-163	-8.27948e-164	1.41108e-162	-9.19095e-163	7.58994e-163	-3.7425e-163	-4.15468e-165	8.71707e-164	1.41403e-163	3.22261e-163	0
3.05992e-163	4.58504e-163	7.72328e-163	1.51715e-163	-2.5951e-163	-8.11614e-163	1.75764e-163	1.00596e-162	-3.22995e-164	3.44438e-164	-1.87342e-163	1.89936e-163	3.15034e-163	-4.72731e-163	-4.24506e-163	1.07673e-163	-7.73394e-163	1.43711e-162	-1.3198e-162	-5.00305e-163	9.90968e-163	-8.27948e-164	1.41108e-162	-9.19095e-163	7.58994e-163	-3.7425e-163	-4.15468e-165	8.71707e-164	1.41403e-163	3.22261e-163	0
3.05992e-163	4.58504e-163	7.72328e-163	1.51715e-163	-2.5951e-163	-8.11614e-163	1.75764e-163	1.00596e-162	-3.22995e-164	3.44438e-164	-1.87342e-163	1.89936e-163	3.15034e-163	-4.72731e-163	-4.24506e-163	1.07673e-163	-7.73394e-163	1.43711e-162	-1.3198e-162	-5.00305e-163	9.90968e-163	-8.27948e-164	1.41108e-162	-9.19095e-163	7.58994e-163	-3.7425e-163	-4.15468e-165	8.71707e-164	1.41403e-163	3.22261e-163	0
3.05992e-163	4.58504e-163	7.72328e-163	1.51715e-163	-2.5951e-163	-8.11614e-163	1.75764e-163	1.00596e-162	-3.22995e-164	3.44438e-164	-1.87342e-163	1.89936e-163	3.15034e-163	-4.72731e-163	-4.24506e-163	1.07673e-163	-7.73394e-163	1.43711e-162	-1.3198e-162	-5.00305e-163	9.90968e-163	-8.27948e-164	1.41108e-162	-9.19095e-163	7.58994e-163	-3.7425e-163	-4.15468e-165	8.71707e-164	1.41403e-163	3.22261e-163	0
3.05992e-163	4.58504e-163	7.72328e-163	1.51715e-163	-2.5951e-163	-8.11614e-163	1.75764e-163	1.00596e-162	-3.22995e-164	3.44438e-164	-1.87342e-163	1.89936e-163	3.15034e-163	-4.72731e-163	-4.24506e-163	1.07673e-163	-7.73394e-163	1.43711e-162	-1.3198e-162	-5.00305e-163	9.90968e-163	-8.27948e-164	1.41108e-162	-9.19095e-163	7.58994e-163	-3.7425e-163	-4.15468e-165	8.71707e-164	1.41403e-163	3.22261e-163	0
3.05992e-163	4.58504e-163	7.72328e-163	1.51715e-163	-2.5951e-163	-8.11614e-163	1.75764e-163	1.00596e-162	-3.22995e-164	3.44438e-164	-1.87342e-163	1.89936e-163	3.15034e-163	-4.72731e-163	-4.24506e-163	1.07673e-163	-7.73394e-163	1.43711e-162	-1.3198e-162	-5.00305e-163	9.90968e-163	-8.27948e-164	1.41108e-162	-9.19095e-163	7.58994e-163	-3.7425e-163	-4.15468e-165	8.71707e-164	1.41403e-163	3.22261e-163	0
3.05992e-163	4.58504e-163	7.72328e-163	1.51715e-163	-2.5951e-163	-8.11614e-163	1.75764e-163	1.00596e-162	-3.22995e-164	3.44438e-164	-1.87342e-163	1.89936e-163	3.15034e-163	-4.72731e-163	-4.24506e-163	1.07673e-163	-7.73394e-163	1.43711e-162	-1.3198e-162	-5.00305e-163	9.90968e-163	-8.27948e-164	1.41108e-162	-9.19095e-163	7.58994e-163	-3.7425e-163	-4.15468e-165	8.71707e-164	1.41403e-163	3.22261e-163	0
3.05992e-163	4.58504e-163	7.72328e-163	1.51715e-163	-2.5951e-163	-8.11614e-163	1.75764e-163	1.00596e-162	-3.22995e-164	3.44438e-164	-1.87342e-163	1.89936e-163	3.15034e-163	-4.72731e-163	-4.24506e-163	1.07673e-163	-7.73394e-163	1.43711e-162	-1.3198e-162	-5.00305e-163	9.90968e-163	-8.27948e-164	1.41108e-162	-9.19095e-163	7.58994e-163	-3.7425e-163	-4.15468e-165	8.71707e-164	1.41403e-163	3.22261e-163	0
3.05992e-163	4.58504e-163	7.72328e-163	1.51715e-163	-2.5951e-163	-8.11614e-163	1.75764e-163	1.00596e-162	-3.22995e-164	3.44438e-164	-1.87342e-163	1.89936e-163	3.15034e-163	-4.72731e-163	-4.24506e-163	1.07673e-163	-7.73394e-163	1.43711e-162	-1.3198e-162	-5.00305e-163	9.90968e-163	-8.27948e-164	1.41108e-162	-9.19095e-163	7.58994e-163	-3.7425e-163	-4.15468e-165	8.71707e-164	1.41403e-163	3.22261e-163	0
3.05992e-163	4.58504e-163	7.72328e-163	1.51715e-163	-2.5951e-163	-8.11614e-163	1.75764e-163	1.00596e-162	-3.22995e-164	3.44438e-164	-1.87342e-163	1.89936e-163	3.15034e-163	-4.72731e-163	-4.24506e-163	1.07673e-163	-7.73394e-163	1.43711e-162	-1.3198e-162	-5.00305e-163	9.90968e-163	-8.27948e-164	1.41108e-162	-9.19095e-163	7.58994e-163	-3.7425e-163	-4.15468e-165	8.71707e-164	1.41403e-163	3.22261e-163	0
3.05992e-163	4.58504e-163	7.72328e-163	1.51715e-163	-2.5951e-163	-8.11614e-163	1.75764e-163	1.00596e-162	-3.22995e-164	3.44438e-164	-1.87342e-163	1.89936e-163	3.15034e-163	-4.72731e-163	-4.24506e-163	1.07673e-163	-7.73394e-163	1.43711e-162	-1.3198e-162	-5.00305e-163	9.90968e-163	-8.27948e-164	1.41108e-162	-9.19095e-163	7.58994e-163	-3.7425e-163	-4.15468e-165	8.71707e-164	1.41403e-163	3.22261e-163	0
3.05992e-163	4.58504e-163	7.72328e-163	1.51715e-163	-2.5951e-163	-8.11614e-163	1.75764e-163	1.00596e-162	-3.22995e-164	3.44438e-164	-1.87342e-163	1.89936e-163	3.15034e-163	-4.72731e-163	-4.24506e-163	1.07673e-163	-7.73394e-163	1.43711e-162	-1.3198e-162	-5.00305e-163	9.90968e-163	-8.27948e-164	1.41108e-162	-9.19095e-163	7.58994e-163	-3.7425e-163	-4.15468e-165	8.71707e-164	1.41403e-163	3.22261e-163	0
3.05992e-163	4.58504e-163	7.72328e-163	1.51715e-163	-2.5951e-163	-8.11614e-163	1.75764e-163	1.00596e-162	-3.22995e-164	3.44438e-164	-1.87342e-163	1.89936e-163	3.15034e-163	-4.72731e-163	-4.24506e-163	1.07673e-163	-7.73394e-163	1.43711e-162	-1.3198e-162	-5.00305e-163	9.90968e-163	-8.27948e-164	1.41108e-162	-9.19095e-163	7.58994e-163	-3.7425e-163	-4.15468e-165	8.71707e-164	1.41403e-163	3.22261e-163	0
3.05992e-163	4.58504e-163	7.72328e-163	1.51715e-163	-2.5951e-163	-8.11614e-163	1.75764e-163	1.00596e-162	-3.22995e-164	3.44438e-164	-1.87342e-163	1.89936e-163	3.15034e-163	-4.72731e-163	-4.24506e-163	1.07673e-163	-7.73394e-163	1.43711e-162	-1.3198e-162	-5.00305e-163	9.90968e-163	-8.27948e-164	1.41108e-162	-9.19095e-163	7.58994e-163	-3.7425e-163	-4.15468e-165	8.71707e-164	1.41403e-163	3.22261e-163	0
3.05992e-163	4.58504e-163	7.72328e-163	1.51715e-163	-2.5951e-163	-8.11614e-163	1.75764e-163	1.00596e-162	-3.22995e-164	3.44438e-164	-1.87342e-163	1.89936e-163	3.15034e-163	-4.72731e-163	-4.24506e-163	1.07673e-163	-7.73394e-163	1.43711e-162	-1.3198e-162	-5.00305e-163	9.90968e-163	-8.27948e-164	1.41108e-162	-9.19095e-163	7.58994e-163	-3.7425e-163	-4.15468e-165	8.71707e-164	1.41403e-163	3.22261e-163	0
3.05992e-163	4.58504e-163	7.72328e-163	1.51715e-163	-2.5951e-163	-8.11614e-163	1.75764e-163	1.00596e-162	-3.22995e-164	3.44438e-164	-1.87342e-163	1.89936e-163	3.15034e-163	-4.72731e-163	-4.24506e-163	1.07673e-163	-7.73394e-163	1.43711e-162	-1.3198e-162	-5.00305e-163	9.90968e-163	-8.27948e-164	1.41108e-162	-9.19095e-163	7.58994e-163	-3.7425e-163	-4.15468e-165	8.71707e-164	1.41403e-163	3.22261e-163	0
3.05992e-163	4.58504e-163	7.72328e-163	1.51715e-163	-2.5951e-163	-8.11614e-163	1.75764e-163	1.00596e-162	-3.22995e-164	3.44438e-164	-1.87342e-163	1.89936e-163	3.15034e-163	-4.72731e-163	-4.24506e-163	1.07673e-163	-7.73394e-163	1.43711e-162	-1.3198e-162	-5.00305e-163	9.90968e-163	-8.27948e-164	1.41108e-162	-9.19095e-163	7.58994e-163	-3.7425e-163	-4.15468e-165	8.71707e-164	1.41403e-163	3.22261e-163	0
3.05992e-163	4.58504e-163	7.72328e-163	1.51715e-163	-2.5951e-163	-8.11614e-163	1.75764e-163	1.00596e-162	-3.22995e-164	3.44438e-164	-1.87342e-163	1.89936e-163	3.15034e-163	-4.72731e-163	-4.24506e-163	1.07673e-163	-7.73394e-163	1.43711e-162	-1.3198e-162	-5.00305e-163	9.90968e-163	-8.27948e-164	1.41108e-162	-9.19095e-163	7.58994e-163	-3.7425e-163	-4.15468e-165	8.71707e-164	1.41403e-163	3.22261e-163	0
3.05992e-163	4.58504e-163	7.72328e-163	1.51715e-163	-2.5951e-163	-8.11614e-163	1.75764e-163	1.00596e-162	-3.22995e-164	3.44438e-164	-1.87342e-163	1.89936e-163	3.15034e-163	-4.72731e-163	-4.24506e-163	1.07673e-163	-7.73394e-163	1.43711e-162	-1.3198e-162	-5.00305e-163	9.90968e-163	-8.27948e-164	1.41108e-162	-9.19095e-163	7.58994e-163	-3.7425e-163	-4.15468e-165	8.71707e-164	1.41403e-163	3.22261e-163	0
3.05992e-163	4.58504e-163	7.72328e-163	1.51715e-163	-2.5951e-163	-8.11614e-163	1.75764e-163	1.00596e-162	-3.22995e-164	3.44438e-164	-1.87342e-163	1.89936e-163	3.15034e-163	-4.72731e-163	-4.24506e-163	1.07673e-163	-7.73394e-163	1.43711e-162	-1.3198e-162	-5.00305e-163	9.90968e-163	-8.27948e-164	1.41108e-162	-9.19095e-163	7.58994e-163	-3.7425e-163	-4.15468e-165	8.71707e-164	1.41403e-163	3.22261e-163	0
3.05992e-163	4.58504e-163	7.72328e-163	1.51715e-163	-2.5951e-163	-8.11614e-163	1.75764e-163	1.00596e-162	-3.22995e-164	3.44438e-164	-1.87342e-163	1.89936e-163	3.15034e-163	-4.72731e-163	-4.24506e-163	1.07673e-163	-7.73394e-163	1.43711e-162	-1.3198e-162	-5.00305e-163	9.90968e-163	-8.27948e-164	1.41108e-162	-9.19095e-163	7.58994e-163	-3.7425e-163	-4.15468e-165	8.71707e-164	1.41403e-163	3.22261e-163	0
3.05992e-163	4.58504e-163	7.72328e-163	1.51715e-163	-2.5951e-163	-8.11614e-163	1.75764e-163	1.00596e-162	-3.22995e-164	3.44438e-164	-1.87342e-163	1.89936e-163	3.15034e-163	-4.72731e-163	-4.24506e-163	1.07673e-163	-7.73394e-163	1.43711e-162	-1.3198e-162	-5.00305e-163	9.90968e-163	-8.27948e-164	1.41108e-162	-9.19095e-163	7.58994e-163	-3.7425e-163	-4.15468e-165	8.71707e-164	1.41403e-163	3.22261e-163	0
3.05992e-163	4.58504e-163	7.72328e-163	1.51715e-163	-2.5951e-163	-8.11614e-163	1.75764e-163	1.00596e-162	-3.22995e-164	3.44438e-164	-1.87342e-163	1.89936e-163	3.15034e-163	-4.72731e-163	-4.24506e-163	1.07673e-163	-7.73394e-163	1.43711e-162	-1.3198e-162	-5.00305e-163	9.90968e-163	-8.27948e-164	1.41108e-162	-9.19095e-163	7.58994e-163	-3.7425e-163	-4.15468e-165	8.71707e-164	1.41403e-163	3.22261e-163	0
3.05992e-163	4.58504e-163	7.72328e-163	1.51715e-163	-2.5951e-163	-8.11614e-163	1.75764e-163	1.00596e-162	-3.22995e-164	3.44438e-164	-1.87342e-163	1.89936e-163	3.15034e-163	-4.72731e-163	-4.24506e-163	1.07673e-163	-7.73394e-163	1.43711e-162	-1.3198e-162	-5.00305e-163	9.90968e-163	-8.27948e-164	1.41108e-162	-9.19095e-163	7.58994e-163	-3.7425e-163	-4.15468e-165	8.71707e-164	1.41403e-163	3.22261e-163	0
3.05992e-163	4.58504e-163	7.72328e-163	1.51715e-163	-2.5951e-163	-8.11614e-163	1.75764e-163	1.00596e-162	-3.22995e-164	3.44438e-164	-1.87342e-163	1.89936e-163	3.15034e-163	-4.72731e-163	-4.24506e-163	1.07673e-163	-7.73394e-163	1.43711e-162	-1.3198e-162	-5.00305e-163	9.90968e-163	-8.27948e-164	1.41108e-162	-9.19095e-163	7.58994e-163	-3.7425e-163	-4.15468e-165	8.71707e-164	1.41403e-163	3.22261e-163	0
3.05992e-163	4.58504e-163	7.72328e-163	1.51715e-163	-2.5951e-163	-8.11614e-163	1.75764e-163	1.00596e-162	-3.22995e-164	3.44438e-164	-1.87342e-163	1.89936e-163	3.15034e-163	-4.72731e-163	-4.24506e-163	1.07673e-163	-7.73394e-163	1.43711e-162	-1.3198e-162	-5.00305e-163	9.90968e-163	-8.27948e-164	1.41108e-162	-9.19095e-163	7.58994e-163	-3.7425e-163	-4.15468e-165	8.71707e-164	1.41403e-163	3.22261e-163	0
3.05992e-163	4.58504e-163	7.72328e-163	1.51715e-163	-2.5951e-163	-8.11614e-163	1.75764e-163	1.00596e-162	-3.22995e-164	3.44438e-164	-1.87342e-163	1.89936e-163	3.15034e-163	-4.72731e-163	-4.24506e-163	1.07673e-163	-7.73394e-163	1.43711e-162	-1.3198e-162	-5.00305e-163	9.90968e-163	-8.27948e-164	1.41108e-162	-9.19095e-163	7.58994e-163	-3.7425e-163	-4.15468e-165	8.71707e-164	1.41403e-163	3.22261e-163	0
3.05992e-163	4.58504e-163	7.72328e-163	1.51715e-163	-2.5951e-163	-8.11614e-163	1.75764e-163	1.00596e-162	-3.22995e-164	3.44438e-164	-1.87342e-163	1.89936e-163	3.15034e-163	-4.72731e-163	-4.24506e-163	1.07673e-163	-7.73394e-163	1.43711e-162	-1.3198e-162	-5.00305e-163	9.90968e-163	-8.27948e-164	1.41108e-162	-9.19095e-163	7.58994e-163	-3.7425e-163	-4.15468e-165	8.71707e-164	1.41403e-163	3.22261e-163	0
3.05992e-163	4.58504e-163	7.72328e-163	1.51715e-163	-2.5951e-163	-8.11614e-163	1.75764e-163	1.00596e-162	-3.22995e-164	3.44438e-164	-1.87342e-163	1.89936e-163	3.15034e-163	-4.72731e-163	-4.24506e-163	1.07673e-163	-7.73394e-163	1.43711e-162	-1.3198e-162	-5.00305e-163	9.90968e-163	-8.27948e-164	1.41108e-162	-9.19095e-163	7.58994e-163	-3.7425e-163	-4.15468e-165	8.71707e-164	1.41403e-163	3.22261e-163	0
3.05992e-163	4.58504e-163	7.72328e-163	1.51715e-163	-2.5951e-163	-8.11614e-163	1.75764e-163	1.00596e-162	-3.22995e-164	3.44438e-164	-1.87342e-163	1.89936e-163	3.15034e-163	-4.72731e-163	-4.24506e-163	1.07673e-163	-7.73394e-163	1.43711e-162	-1.3198e-162	-5.00305e-163	9.90968e-163	-8.27948e-164	1.41108e-162	-9.19095e-163	7.58994e-163	-3.7425e-163	-4.15468e-165	8.71707e-164	1.41403e-163	3.22261e-163	0
3.05992e-163	4.58504e-163	7.72328e-163	1.51715e-163	-2.5951e-163	-8.11614e-163	1.75764e-163	1.00596e-162	-3.22995e-164	3.44438e-164	-1.87342e-163	1.89936e-163	3.15034e-163	-4.72731e-163	-4.24506e-163	1.07673e-163	-7.73394e-163	1.43711e-162	-1.3198e-162	-5.00305e-163	9.90968e-163	-8.27948e-164	1.41108e-162	-9.19095e-163	7.58994e-163	-3.7425e-163	-4.15468e-165	8.71707e-164	1.41403e-163	3.22261e-163	0
3.05992e-163	4.58504e-163	7.72328e-163	1.51715e-163	-2.5951e-163	-8.11614e-163	1.75764e-163	1.00596e-162	-3.22995e-164	3.44438e-164	-1.87342e-163	1.89936e-163	3.15034e-163	-4.72731e-163	-4.24506e-163	1.07673e-163	-7.73394e-163	1.43711e-162	-1.3198e-162	-5.00305e-163	9.90968e-163	-8.27948e-164	1.41108e-162	-9.19095e-163	7.58994e-163	-3.7425e-163	-4.15468e-165	8.71707e-164	1.41403e-163	3.22261e-163	0
3.05992e-163	4.58504e-163	7.72328e-163	1.51715e-163	-2.5951e-163	-8.11614e-163	1.75764e-163	1.00596e-162	-3.22995e-164	3.44438e-164	-1.87342e-163	1.89936e-163	3.15034e-163	-4.72731e-163	-4.24506e-163	1.07673e-163	-7.73394e-163	1.43711e-162	-1.3198e-162	-5.00305e-163	9.90968e-163	-8.27948e-164	1.41108e-162	-9.19095e-163	7.58994e-163	-3.7425e-163	-4.15468e-165	8.71707e-164	1.41403e-163	3.22261e-163	0
3.05992e-163	4.58504e-163	7.72328e-163	1.51715e-163	-2.5951e-163	-8.11614e-163	1.75764e-163	1.00596e-162	-3.22995e-164	3.44438e-164	-1.87342e-163	1.89936e-163	3.15034e-163	-4.72731e-163	-4.24506e-163	1.07673e-163	-7.73394e-163	1.43711e-162	-1.3198e-162	-5.00305e-163	9.90968e-163	-8.27948e-164	1.41108e-162	-9.19095e-163	7.58994e-163	-3.7425e-163	-4.15468e-165	8.71707e-164	1.41403e-163	3.22261e-163	0
3.05992e-163	4.58504e-163	7.72328e-163	1.51715e-163	-2.5951e-163	-8.11614e-163	1.75764e-163	1.00596e-162	-3.22995e-164	3.44438e-164	-1.87342e-163	1.89936e-163	3.15034e-163	-4.72731e-163	-4.24506e-163	1.07673e-163	-7.73394e-163	1.43711e-162	-1.3198e-162	-5.00305e-163	9.90968e-163	-8.27948e-164	1.41108e-162	-9.19095e-163	7.58994e-163	-3.7425e-163	-4.15468e-165	8.71707e-164	1.41403e-163	3.22261e-163	0
3.05992e-163	4.58504e-163	7.72328e-163	1.51715e-163	-2.5951e-163	-8.11614e-163	1.75764e-163	1.00596e-162	-3.22995e-164	3.44438e-164	-1.87342e-163	1.89936e-163	3.15034e-163	-4.72731e-163	-4.24506e-163	1.07673e-163	-7.73394e-163	1.43711e-162	-1.3198e-162	-5.00305e-163	9.90968e-163	-8.27948e-164	1.41108e-162	-9.19095e-163	7.58994e-163	-3.7425e-163	-4.15468e-165	8.71707e-164	1.41403e-163	3.22261e-163	0
3.05992e-163	4.58504e-163	7.72328e-163	1.51715e-163	-2.5951e-163	-8.11614e-163	1.75764e-163	1.00596e-162	-3.22995e-164	3.44438e-164	-1.87342e-163	1.89936e-163	3.15034e-163	-4.72731e-163	-4.24506e-163	1.07673e-163	-7.73394e-163	1.43711e-162	-1.3198e-162	-5.00305e-163	9.90968e-163	-8.27948e-164	1.41108e-162	-9.19095e-163	7.58994e-163	-3.7425e-163	-4.15468e-165	8.71707e-164	1.41403e-163	3.22261e-163	0
3.05992e-163	4.58504e-163	7.72328e-163	1.51715e-163	-2.5951e-163	-8.11614e-163	1.75764e-163	1.00596e-162	-3.22995e-164	3.44438e-164	-1.87342e-163	1.89936e-163	3.15034e-163	-4.72731e-163	-4.24506e-163	1.07673e-163	-7.73394e-163	1.43711e-162	-1.3198e-162	-5.00305e-163	9.90968e-163	-8.27948e-164	1.41108e-162	-9.19095e-163	7.58994e-163	-3.7425e-163	-4.15468e-165	8.71707e-164	1.41403e-163	3.22261e-163	0
3.05992e-163	4.58504e-163	7.72328e-163	1.51715e-163	-2.5951e-163	-8.11614e-163	1.75764e-163	1.00596e-162	-3.22995e-164	3.44438e-164	-1.87342e-163	1.89936e-163	3.15034e-163	-4.72731e-163	-4.24506e-163	1.07673e-163	-7.73394e-163	1.43711e-162	-1.3198e-162	-5.00305e-163	9.90968e-163	-8.27948e-164	1.41108e-162	-9.19095e-163	7.58994e-163	-3.7425e-163	-4.15468e-165	8.71707e-164	1.41403e-163	3.22261e-163	0
3.05992e-163	4.58504e-163	7.72328e-163	1.51715e-163	-2.5951e-163	-8.11614e-163	1.75764e-163	1.00596e-162	-3.22995e-164	3.44438e-164	-1.87342e-163	1.89936e-163	3.15034e-163	-4.72731e-163	-4.24506e-163	1.07673e-163	-7.73394e-163	1.43711e-162	-1.3198e-162	-5.00305e-163	9.90968e-163	-8.27948e-164	1.41108e-162	-9.19095e-163	7.58994e-163	-3.7425e-163	-4.15468e-165	8.71707e-164	1.41403e-163	3.22261e-163	0
3.05992e-163	4.58504e-163	7.72328e-163	1.51715e-163	-2.5951e-163	-8.11614e-163	1.75764e-163	1.00596e-162	-3.22995e-164	3.44438e-164	-1.87342e-163	1.89936e-163	3.15034e-163	-4.72731e-163	-4.24506e-163	1.07673e-163	-7.73394e-163	1.43711e-162	-1.3198e-162	-5.00305e-163	9.90968e-163	-8.27948e-164	1.41108e-162	-9.19095e-163	7.58994e-163	-3.7425e-163	-4.15468e-165	8.71707e-164	1.41403e-163	3.22261e-163	0
3.05992e-163	4.58504e-163	7.72328e-163	1.51715e-163	-2.5951e-163	-8.11614e-163	1.75764e-163	1.00596e-162	-3.22995e-164	3.44438e-164	-1.87342e-163	1.89936e-163	3.15034e-163	-4.72731e-163	-4.24506e-163	1.07673e-163	-7.73394e-163	1.43711e-162	-1.3198e-162	-5.00305e-163	9.90968e-163	-8.27948e-164	1.41108e-162	-9.19095e-163	7.58994e-163	-3.7425e-163	-4.15468e-165	8.71707e-164	1.41403e-163	3.22261e-163	0
3.05992e-163	4.58504e-163	7.72328e-163	1.51715e-163	-2.5951e-163	-8.11614e-163	1.75764e-163	1.00596e-162	-3.22995e-164	3.44438e-164	-1.87342e-163	1.89936e-163	3.15034e-163	-4.72731e-163	-4.24506e-163	1.07673e-163	-7.73394e-163	1.43711e-162	-1.3198e-162	-5.00305e-163	9.90968e-163	-8.27948e-164	1.41108e-162	-9.19095e-163	7.58994e-163	-3.7425e-163	-4.15468e-165	8.71707e-164	1.41403e-163	3.22261e-163	0
3.05992e-163	4.58504e-163	7.72328e-163	1.51715e-163	-2.5951e-163	-8.11614e-163	1.75764e-163	1.00596e-162	-3.22995e-164	3.44438e-164	-1.87342e-163	1.89936e-163	3.15034e-163	-4.72731e-163	-4.24506e-163	1.07673e-163	-7.73394e-163	1.43711e-162	-1.3198e-162	-5.00305e-163	9.90968e-163	-8.27948e-164	1.41108e-162	-9.19095e-163	7.58994e-163	-3.7425e-163	-4.15468e-165	8.71707e-164	1.41403e-163	3.22261e-163	0
3.05992e-163	4.58504e-163	7.72328e-163	1.51715e-163	-2.5951e-163	-8.11614e-163	1.75764e-163	1.00596e-162	-3.22995e-164	3.44438e-164	-1.87342e-163	1.89936e-163	3.15034e-163	-4.72731e-163	-4.24506e-163	1.07673e-163	-7.73394e-163	1.43711e-162	-1.3198e-162	-5.00305e-163	9.90968e-163	-8.27948e-164	1.41108e-162	-9.19095e-163	7.58994e-163	-3.7425e-163	-4.15468e-165	8.71707e-164	1.41403e-163	3.22261e-163	0
3.05992e-163	4.58504e-163	7.72328e-163	1.51715e-163	-2.5951e-163	-8.11614e-163	1.75764e-163	1.00596e-162	-3.22995e-164	3.44438e-164	-1.87342e-163	1.89936e-163	3.15034e-163	-4.72731e-163	-4.24506e-163	1.07673e-163	-7.73394e-163	1.43711e-162	-1.3198e-162	-5.00305e-163	9.90968e-163	-8.27948e-164	1.41108e-162	-9.19095e-163	7.58994e-163	-3.7425e-163	-4.15468e-165	8.71707e-164	1.41403e-163	3.22261e-163	0
3.05992e-163	4.58504e-163	7.72328e-163	1.51715e-163	-2.5951e-163	-8.11614e-163	1.75764e-163	1.00596e-162	-3.22995e-164	3.44438e-164	-1.87342e-163	1.89936e-163	3.15034e-163	-4.72731e-163	-4.24506e-163	1.07673e-163	-7.73394e-163	1.43711e-162	-1.3198e-162	-5.00305e-163	9.90968e-163	-8.27948e-164	1.41108e-162	-9.19095e-163	7.58994e-163	-3.7425e-163	-4.15468e-165	8.71707e-164	1.41403e-163	3.22261e-163	0
3.05992e-163	4.58504e-163	7.72328e-163	1.51715e-163	-2.5951e-163	-8.11614e-163	1.75764e-163	1.00596e-162	-3.22995e-164	3.44438e-164	-1.87342e-163	1.89936e-163	3.15034e-163	-4.72731e-163	-4.24506e-163	1.07673e-163	-7.73394e-163	1.43711e-162	-1.3198e-162	-5.00305e-163	9.90968e-163	-8.27948e-164	1.41108e-162	-9.19095e-163	7.58994e-163	-3.7425e-163	-4.15468e-165	8.71707e-164	1.41403e-163	3.22261e-163	0
3.05992e-163	4.58504e-163	7.72328e-163	1.51715e-163	-2.5951e-163	-8.11614e-163	1.75764e-163	1.00596e-162	-3.22995e-164	3.44438e-164	-1.87342e-163	1.89936e-163	3.15034e-163	-4.72731e-163	-4.24506e-163	1.07673e-163	-7.73394e-163	1.43711e-162	-1.3198e-162	-5.00305e-163	9.90968e-163	-8.27948e-164	1.41108e-162	-9.19095e-163	7.58994e-163	-3.7425e-163	-4.15468e-165	8.71707e-164	1.41403e-163	3.22261e-163	0
3.05992e-163	4.58504e-163	7.72328e-163	1.51715e-163	-2.5951e-163	-8.11614e-163	1.75764e-163	1.00596e-162	-3.22995e-164	3.44438e-164	-1.87342e-163	1.89936e-163	3.15034e-163	-4.72731e-163	-4.24506e-163	1.07673e-163	-7.73394e-163	1.43711e-162	-1.3198e-162	-5.00305e-163	9.90968e-163	-8.27948e-164	1.41108e-162	-9.19095e-163	7.58994e-163	-3.7425e-163	-4.15468e-165	8.71707e-164	1.41403e-163	3.22261e-163	0
3.05992e-163	4.58504e-163	7.72328e-163	1.51715e-163	-2.5951e-163	-8.11614e-163	1.75764e-163	1.00596e-162	-3.22995e-164	3.44438e-164	-1.87342e-163	1.89936e-163	3.15034e-163	-4.72731e-163	-4.24506e-163	1.07673e-163	-7.73394e-163	1.43711e-162	-1.3198e-162	-5.00305e-163	9.90968e-163	-8.27948e-164	1.41108e-162	-9.19095e-163	7.58994e-163	-3.7425e-163	-4.15468e-165	8.71707e-164	1.41403e-163	3.22261e-163	0
3.05992e-163	4.58504e-163	7.72328e-163	1.51715e-163	-2.5951e-163	-8.11614e-163	1.75764e-163	1.00596e-162	-3.22995e-164	3.44438e-164	-1.87342e-163	1.89936e-163	3.15034e-163	-4.72731e-163	-4.24506e-163	1.07673e-163	-7.73394e-163	1.43711e-162	-1.3198e-162	-5.00305e-163	9.90968e-163	-8.27948e-164	1.41108e-162	-9.19095e-163	7.58994e-163	-3.7425e-163	-4.15468e-165	8.71707e-164	1.41403e-163	3.22261e-163	0
3.05992e-163	4.58504e-163	7.72328e-163	1.51715e-163	-2.5951e-163	-8.11614e-163	1.75764e-163	1.00596e-162	-3.22995e-164	3.44438e-164	-1.87342e-163	1.89936e-163	3.15034e-163	-4.72731e-163	-4.24506e-163	1.07673e-163	-7.73394e-163	1.43711e-162	-1.3198e-162	-5.00305e-163	9.90968e-163	-8.27948e-164	1.41108e-162	-9.19095e-163	7.58994e-163	-3.7425e-163	-4.15468e-165	8.71707e-164	1.41403e-163	3.22261e-163	0
3.05992e-163	4.58504e-163	7.72328e-163	1.51715e-163	-2.5951e-163	-8.11614e-163	1.75764e-163	1.00596e-162	-3.22995e-164	3.44438e-164	-1.87342e-163	1.89936e-163	3.15034e-163	-4.72731e-163	-4.24506e-163	1.07673e-163	-7.73394e-163	1.43711e-162	-1.3198e-162	-5.00305e-163	9.90968e-163	-8.27948e-164	1.41108e-162	-9.19095e-163	7.58994e-163	-3.7425e-163	-4.15468e-165	8.71707e-164	1.41403e-163	3.22261e-163	0
3.05992e-163	4.58504e-163	7.72328e-163	1.51715e-163	-2.5951e-163	-8.11614e-163	1.75764e-163	1.00596e-162	-3.22995e-164	3.44438e-164	-1.87342e-163	1.89936e-163	3.15034e-163	-4.72731e-163	-4.24506e-163	1.07673e-163	-7.73394e-163	1.43711e-162	-1.3198e-162	-5.00305e-163	9.90968e-163	-8.27948e-164	1.41108e-162	-9.19095e-163	7.58994e-163	-3.7425e-163	-4.15468e-165	8.71707e-164	1.41403e-163	3.22261e-163	0
3.05992e-163	4.58504e-163	7.72328e-163	1.51715e-163	-2.5951e-163	-8.11614e-163	1.75764e-163	1.00596e-162	-3.22995e-164	3.44438e-164	-1.87342e-163	1.89936e-163	3.15034e-163	-4.72731e-163	-4.24506e-163	1.07673e-163	-7.73394e-163	1.43711e-162	-1.3198e-162	-5.00305e-163	9.90968e-163	-8.27948e-164	1.41108e-162	-9.19095e-163	7.58994e-163	-3.7425e-163	-4.15468e-165	8.71707e-164	1.41403e-163	3.22261e-163	0
3.05992e-163	4.58504e-163	7.72328e-163	1.51715e-163	-2.5951e-163	-8.11614e-163	1.75764e-163	1.00596e-162	-3.22995e-164	3.44438e-164	-1.87342e-163	1.89936e-163	3.15034e-163	-4.72731e-163	-4.24506e-163	1.07673e-163	-7.73394e-163	1.43711e-162	-1.3198e-162	-5.00305e-163	9.90968e-163	-8.27948e-164	1.41108e-162	-9.19095e-163	7.58994e-163	-3.7425e-163	-4.15468e-165	8.71707e-164	1.41403e-163	3.22261e-163	0
3.05992e-163	4.58504e-163	7.72328e-163	1.51715e-163	-2.5951e-163	-8.11614e-163	1.75764e-163	1.00596e-162	-3.22995e-164	3.44438e-164	-1.87342e-163	1.89936e-163	3.15034e-163	-4.72731e-163	-4.24506e-163	1.07673e-163	-7.73394e-163	1.43711e-162	-1.3198e-162	-5.00305e-163	9.90968e-163	-8.27948e-164	1.41108e-162	-9.19095e-163	7.58994e-163	-3.7425e-163	-4.15468e-165	8.71707e-164	1.41403e-163	3.22261e-163	0
3.05992e-163	4.58504e-163	7.72328e-163	1.51715e-163	-2.5951e-163	-8.11614e-163	1.75764e-163	1.00596e-162	-3.22995e-164	3.44438e-164	-1.87342e-163	1.89936e-163	3.15034e-163	-4.72731e-163	-4.24506e-163	1.07673e-163	-7.73394e-163	1.43711e-162	-1.3198e-162	-5.00305e-163	9.90968e-163	-8.27948e-164	1.41108e-162	-9.19095e-163	7.58994e-163	-3.7425e-163	-4.15468e-165	8.71707e-164	1.41403e-163	3.22261e-163	0
3.05992e-163	4.58504e-163	7.72328e-163	1.51715e-163	-2.5951e-163	-8.11614e-163	1.75764e-163	1.00596e-162	-3.22995e-164	3.44438e-164	-1.87342e-163	1.89936e-163	3.15034e-163	-4.72731e-163	-4.24506e-163	1.07673e-163	-7.73394e-163	1.43711e-162	-1.3198e-162	-5.00305e-163	9.90968e-163	-8.27948e-164	1.41108e-162	-9.19095e-163	7.58994e-163	-3.7425e-163	-4.15468e-165	8.71707e-164	1.41403e-163	3.22261e-163	0
3.05992e-163	4.58504e-163	7.72328e-163	1.51715e-163	-2.5951e-163	-8.11614e-163	1.75764e-163	1.00596e-162	-3.22995e-164	3.44438e-164	-1.87342e-163	1.89936e-163	3.15034e-163	-4.72731e-163	-4.24506e-163	1.07673e-163	-7.73394e-163	1.43711e-162	-1.3198e-162	-5.00305e-163	9.90968e-163	-8.27948e-164	1.41108e-162	-9.19095e-163	7.58994e-163	-3.7425e-163	-4.15468e-165	8.71707e-164	1.41403e-163	3.22261e-163	0
3.05992e-163	4.58504e-163	7.72328e-163	1.51715e-163	-2.5951e-163	-8.11614e-163	1.75764e-163	1.00596e-162	-3.22995e-164	3.44438e-164	-1.87342e-163	1.89936e-163	3.15034e-163	-4.72731e-163	-4.24506e-163	1.07673e-163	-7.73394e-163	1.43711e-162	-1.3198e-162	-5.00305e-163	9.90968e-163	-8.27948e-164	1.41108e-162	-9.19095e-163	7.58994e-163	-3.7425e-163	-4.15468e-165	8.71707e-164	1.41403e-163	3.22261e-163	0
3.05992e-163	4.58504e-163	7.72328e-163	1.51715e-163	-2.5951e-163	-8.11614e-163	1.75764e-163	1.00596e-162	-3.22995e-164	3.44438e-164	-1.87342e-163	1.89936e-163	3.15034e-163	-4.72731e-163	-4.24506e-163	1.07673e-163	-7.73394e-163	1.43711e-162	-1.3198e-162	-5.00305e-163	9.90968e-163	-8.27948e-164	1.41108e-162	-9.19095e-163	7.58994e-163	-3.7425e-163	-4.15468e-165	8.71707e-164	1.41403e-163	3.22261e-163	0
3.05992e-163	4.58504e-163	7.72328e-163	1.51715e-163	-2.5951e-163	-8.11614e-163	1.75764e-163	1.00596e-162	-3.22995e-164	3.44438e-164	-1.87342e-163	1.89936e-163	3.15034e-163	-4.72731e-163	-4.24506e-163	1.07673e-163	-7.73394e-163	1.43711e-162	-1.3198e-162	-5.00305e-163	9.90968e-163	-8.27948e-164	1.41108e-162	-9.19095e-163	7.58994e-163	-3.7425e-163	-4.15468e-165	8.71707e-164	1.41403e-163	3.22261e-163	0
3.05992e-163	4.58504e-163	7.72328e-163	1.51715e-163	-2.5951e-163	-8.11614e-163	1.75764e-163	1.00596e-162	-3.22995e-164	3.44438e-164	-1.87342e-163	1.89936e-163	3.15034e-163	-4.72731e-163	-4.24506e-163	1.07673e-163	-7.73394e-163	1.43711e-162	-1.3198e-162	-5.00305e-163	9.90968e-163	-8.27948e-164	1.41108e-162	-9.19095e-163	7.58994e-163	-3.7425e-163	-4.15468e-165	8.71707e-164	1.41403e-163	3.22261e-163	0
3.05992e-163	4.58504e-163	7.72328e-163	1.51715e-163	-2.5951e-163	-8.11614e-163	1.75764e-163	1.00596e-162	-3.22995e-164	3.44438e-164	-1.87342e-163	1.89936e-163	3.15034e-163	-4.72731e-163	-4.24506e-163	1.07673e-163	-7.73394e-163	1.43711e-162	-1.3198e-162	-5.00305e-163	9.90968e-163	-8.27948e-164	1.41108e-162	-9.19095e-163	7.58994e-163	-3.7425e-163	-4.15468e-165	8.71707e-164	1.41403e-163	3.22261e-163	0
3.05992e-163	4.58504e-163	7.72328e-163	1.51715e-163	-2.5951e-163	-8.11614e-163	1.75764e-163	1.00596e-162	-3.22995e-164	3.44438e-164	-1.87342e-163	1.89936e-163	3.15034e-163	-4.72731e-163	-4.24506e-163	1.07673e-163	-7.73394e-163	1.43711e-162	-1.3198e-162	-5.00305e-163	9.90968e-163	-8.27948e-164	1.41108e-162	-9.19095e-163	7.58994e-163	-3.7425e-163	-4.15468e-165	8.71707e-164	1.41403e-163	3.22261e-163	0
3.05992e-163	4.58504e-163	7.72328e-163	1.51715e-163	-2.5951e-163	-8.11614e-163	1.75764e-163	1.00596e-162	-3.22995e-164	3.44438e-164	-1.87342e-163	1.89936e-163	3.15034e-163	-4.72731e-163	-4.24506e-163	1.07673e-163	-7.73394e-163	1.43711e-162	-1.3198e-162	-5.00305e-163	9.90968e-163	-8.27948e-164	1.41108e-162	-9.19095e-163	7.58994e-163	-3.7425e-163	-4.15468e-165	8.71707e-164	1.41403e-163	3.22261e-163	0
3.05992e-163	4.58504e-163	7.72328e-163	1.51715e-163	-2.5951e-163	-8.11614e-163	1.75764e-163	1.00596e-162	-3.22995e-164	3.44438e-164	-1.87342e-163	1.89936e-163	3.15034e-163	-4.72731e-163	-4.24506e-163	1.07673e-163	-7.73394e-163	1.43711e-162	-1.3198e-162	-5.00305e-163	9.90968e-163	-8.27948e-164	1.41108e-162	-9.19095e-163	7.58994e-163	-3.7425e-163	-4.15468e-165	8.71707e-164	1.41403e-163	3.22261e-163	0
3.05992e-163	4.58504e-163	7.72328e-163	1.51715e-163	-2.5951e-163	-8.11614e-163	1.75764e-163	1.00596e-162	-3.22995e-164	3.44438e-164	-1.87342e-163	1.89936e-163	3.15034e-163	-4.72731e-163	-4.24506e-163	1.07673e-163	-7.73394e-163	1.43711e-162	-1.3198e-162	-5.00305e-163	9.90968e-163	-8.27948e-164	1.41108e-162	-9.19095e-163	7.58994e-163	-3.7425e-163	-4.15468e-165	8.71707e-164	1.41403e-163	3.22261e-163	0
3.05992e-163	4.58504e-163	7.72328e-163	1.51715e-163	-2.5951e-163	-8.11614e-163	1.75764e-163	1.00596e-162	-3.22995e-164	3.44438e-164	-1.87342e-163	1.89936e-163	3.15034e-163	-4.72731e-163	-4.24506e-163	1.07673e-163	-7.73394e-163	1.43711e-162	-1.3198e-162	-5.00305e-163	9.90968e-163	-8.27948e-164	1.41108e-162	-9.19095e-163	7.58994e-163	-3.7425e-163	-4.15468e-165	8.71707e-164	1.41403e-163	3.22261e-163	0
3.05992e-163	4.58504e-163	7.72328e-163	1.51715e-163	-2.5951e-163	-8.11614e-163	1.75764e-163	1.00596e-162	-3.22995e-164	3.44438e-164	-1.87342e-163	1.89936e-163	3.15034e-163	-4.72731e-163	-4.24506e-163	1.07673e-163	-7.73394e-163	1.43711e-162	-1.3198e-162	-5.00305e-163	9.90968e-163	-8.27948e-164	1.41108e-162	-9.19095e-163	7.58994e-163	-3.7425e-163	-4.15468e-165	8.71707e-164	1.41403e-163	3.22261e-163	0
3.05992e-163	4.58504e-163	7.72328e-163	1.51715e-163	-2.5951e-163	-8.11614e-163	1.75764e-163	1.00596e-162	-3.22995e-164	3.44438e-164	-1.87342e-163	1.89936e-163	3.15034e-163	-4.72731e-163	-4.24506e-163	1.07673e-163	-7.73394e-163	1.43711e-162	-1.3198e-162	-5.00305e-163	9.90968e-163	-8.27948e-164	1.41108e-162	-9.19095e-163	7.58994e-163	-3.7425e-163	-4.15468e-165	8.71707e-164	1.41403e-163	3.22261e-163	0
3.05992e-163	4.58504e-163	7.72328e-163	1.51715e-163	-2.5951e-163	-8.11614e-163	1.75764e-163	1.00596e-162	-3.22995e-164	3.44438e-164	-1.87342e-163	1.89936e-163	3.15034e-163	-4.72731e-163	-4.24506e-163	1.07673e-163	-7.73394e-163	1.43711e-162	-1.3198e-162	-5.00305e-163	9.90968e-163	-8.27948e-164	1.41108e-162	-9.19095e-163	7.58994e-163	-3.7425e-163	-4.15468e-165	8.71707e-164	1.41403e-163	3.22261e-163	0
3.05992e-163	4.58504e-163	7.72328e-163	1.51715e-163	-2.5951e-163	-8.11614e-163	1.75764e-163	1.00596e-162	-3.22995e-164	3.44438e-164	-1.87342e-163	1.89936e-163	3.15034e-163	-4.72731e-163	-4.24506e-163	1.07673e-163	-7.73394e-163	1.43711e-162	-1.3198e-162	-5.00305e-163	9.90968e-163	-8.27948e-164	1.41108e-162	-9.19095e-163	7.58994e-163	-3.7425e-163	-4.15468e-165	8.71707e-164	1.41403e-163	3.22261e-163	0
3.05992e-163	4.58504e-163	7.72328e-163	1.51715e-163	-2.5951e-163	-8.11614e-163	1.75764e-163	1.00596e-162	-3.22995e-164	3.44438e-164	-1.87342e-163	1.89936e-163	3.15034e-163	-4.72731e-163	-4.24506e-163	1.07673e-163	-7.73394e-163	1.43711e-162	-1.3198e-162	-5.00305e-163	9.90968e-163	-8.27948e-164	1.41108e-162	-9.19095e-163	7.58994e-163	-3.7425e-163	-4.15468e-165	8.71707e-164	1.41403e-163	3.22261e-163	0
3.05992e-163	4.58504e-163	7.72328e-163	1.51715e-163	-2.5951e-163	-8.11614e-163	1.75764e-163	1.00596e-162	-3.22995e-164	3.44438e-164	-1.87342e-163	1.89936e-163	3.15034e-163	-4.72731e-163	-4.24506e-163	1.07673e-163	-7.73394e-163	1.43711e-162	-1.3198e-162	-5.00305e-163	9.90968e-163	-8.27948e-164	1.41108e-162	-9.19095e-163	7.58994e-163	-3.7425e-163	-4.15468e-165	8.71707e-164	1.41403e-163	3.22261e-163	0
3.05992e-163	4.58504e-163	7.72328e-163	1.51715e-163	-2.5951e-163	-8.11614e-163	1.75764e-163	1.00596e-162	-3.22995e-164	3.44438e-164	-1.87342e-163	1.89936e-163	3.15034e-163	-4.72731e-163	-4.24506e-163	1.07673e-163	-7.73394e-163	1.43711e-162	-1.3198e-162	-5.00305e-163	9.90968e-163	-8.27948e-164	1.41108e-162	-9.19095e-163	7.58994e-163	-3.7425e-163	-4.15468e-165	8.71707e-164	1.41403e-163	3.22261e-163	0
3.05992e-163	4.58504e-163	7.72328e-163	1.51715e-163	-2.5951e-163	-8.11614e-163	1.75764e-163	1.00596e-162	-3.22995e-164	3.44438e-164	-1.87342e-163	1.89936e-163	3.15034e-163	-4.72731e-163	-4.24506e-163	1.07673e-163	-7.73394e-163	1.43711e-162	-1.3198e-162	-5.00305e-163	9.90968e-163	-8.27948e-164	1.41108e-162	-9.19095e-163	7.58994e-163	-3.7425e-163	-4.15468e-165	8.71707e-164	1.41403e-163	3.22261e-163	0
3.05992e-163	4.58504e-163	7.72328e-163	1.51715e-163	-2.5951e-163	-8.11614e-163	1.75764e-163	1.00596e-162	-3.22995e-164	3.44438e-164	-1.87342e-163	1.89936e-163	3.15034e-163	-4.72731e-163	-4.24506e-163	1.07673e-163	-7.73394e-163	1.43711e-162	-1.3198e-162	-5.00305e-163	9.90968e-163	-8.27948e-164	1.41108e-162	-9.19095e-163	7.58994e-163	-3.7425e-163	-4.15468e-165	8.71707e-164	1.41403e-163	3.22261e-163	0
3.05992e-163	4.58504e-163	7.72328e-163	1.51715e-163	-2.5951e-163	-8.11614e-163	1.75764e-163	1.00596e-162	-3.22995e-164	3.44438e-164	-1.87342e-163	1.89936e-163	3.15034e-163	-4.72731e-163	-4.24506e-163	1.07673e-163	-7.73394e-163	1.43711e-162	-1.3198e-162	-5.00305e-163	9.90968e-163	-8.27948e-164	1.41108e-162	-9.19095e-163	7.58994e-163	-3.7425e-163	-4.15468e-165	8.71707e-164	1.41403e-163	3.22261e-163	0
3.05992e-163	4.58504e-163	7.72328e-163	1.51715e-163	-2.5951e-163	-8.11614e-163	1.75764e-163	1.00596e-162	-3.22995e-164	3.44438e-164	-1.87342e-163	1.89936e-163	3.15034e-163	-4.72731e-163	-4.24506e-163	1.07673e-163	-7.73394e-163	1.43711e-162	-1.3198e-162	-5.00305e-163	9.90968e-163	-8.27948e-164	1.41108e-162	-9.19095e-163	7.58994e-163	-3.7425e-163	-4.15468e-165	8.71707e-164	1.41403e-163	3.22261e-163	0
3.05992e-163	4.58504e-163	7.72328e-163	1.51715e-163	-2.5951e-163	-8.11614e-163	1.75764e-163	1.00596e-162	-3.22995e-164	3.44438e-164	-1.87342e-163	1.89936e-163	3.15034e-163	-4.72731e-163	-4.24506e-163	1.07673e-163	-7.73394e-163	1.43711e-162	-1.3198e-162	-5.00305e-163	9.90968e-163	-8.27948e-164	1.41108e-162	-9.19095e-163	7.58994e-163	-3.7425e-163	-4.15468e-165	8.71707e-164	1.41403e-163	3.22261e-163	0
3.05992e-163	4.58504e-163	7.72328e-163	1.51715e-163	-2.5951e-163	-8.11614e-163	1.75764e-163	1.00596e-162	-3.22995e-164	3.44438e-164	-1.87342e-163	1.89936e-163	3.15034e-163	-4.72731e-163	-4.24506e-163	1.07673e-163	-7.73394e-163	1.43711e-162	-1.3198e-162	-5.00305e-163	9.90968e-163	-8.27948e-164	1.41108e-162	-9.19095e-163	7.58994e-163	-3.7425e-163	-4.15468e-165	8.71707e-164	1.41403e-163	3.22261e-163	0
3.05992e-163	4.58504e-163	7.72328e-163	1.51715e-163	-2.5951e-163	-8.11614e-163	1.75764e-163	1.00596e-162	-3.22995e-164	3.44438e-164	-1.87342e-163	1.89936e-163	3.15034e-163	-4.72731e-163	-4.24506e-163	1.07673e-163	-7.73394e-163	1.43711e-162	-1.3198e-162	-5.00305e-163	9.90968e-163	-8.27948e-164	1.41108e-162	-9.19095e-163	7.58994e-163	-3.7425e-163	-4.15468e-165	8.71707e-164	1.41403e-163	3.22261e-163	0
3.05992e-163	4.58504e-163	7.72328e-163	1.51715e-163	-2.5951e-163	-8.11614e-163	1.75764e-163	1.00596e-162	-3.22995e-164	3.44438e-164	-1.87342e-163	1.89936e-163	3.15034e-163	-4.72731e-163	-4.24506e-163	1.07673e-163	-7.73394e-163	1.43711e-162	-1.3198e-162	-5.00305e-163	9.90968e-163	-8.27948e-164	1.41108e-162	-9.19095e-163	7.58994e-163	-3.7425e-163	-4.15468e-165	8.71707e-164	1.41403e-163	3.22261e-163	0
3.05992e-163	4.58504e-163	7.72328e-163	1.51715e-163	-2.5951e-163	-8.11614e-163	1.75764e-163	1.00596e-162	-3.22995e-164	3.44438e-164	-1.87342e-163	1.89936e-163	3.15034e-163	-4.72731e-163	-4.24506e-163	1.07673e-163	-7.73394e-163	1.43711e-162	-1.3198e-162	-5.00305e-163	9.90968e-163	-8.27948e-164	1.41108e-162	-9.19095e-163	7.58994e-163	-3.7425e-163	-4.15468e-165	8.71707e-164	1.41403e-163	3.22261e-163	0
3.05992e-163	4.58504e-163	7.72328e-163	1.51715e-163	-2.5951e-163	-8.11614e-163	1.75764e-163	1.00596e-162	-3.22995e-164	3.44438e-164	-1.87342e-163	1.89936e-163	3.15034e-163	-4.72731e-163	-4.24506e-163	1.07673e-163	-7.73394e-163	1.43711e-162	-1.3198e-162	-5.00305e-163	9.90968e-163	-8.27948e-164	1.41108e-162	-9.19095e-163	7.58994e-163	-3.7425e-163	-4.15468e-165	8.71707e-164	1.41403e-163	3.22261e-163	0
3.05992e-163	4.58504e-163	7.72328e-163	1.51715e-163	-2.5951e-163	-8.11614e-163	1.75764e-163	1.00596e-162	-3.22995e-164	3.44438e-164	-1.87342e-163	1.89936e-163	3.15034e-163	-4.72731e-163	-4.24506e-163	1.07673e-163	-7.73394e-163	1.43711e-162	-1.3198e-162	-5.00305e-163	9.90968e-163	-8.27948e-164	1.41108e-162	-9.19095e-163	7.58994e-163	-3.7425e-163	-4.15468e-165	8.71707e-164	1.41403e-163	3.22261e-163	0
3.05992e-163	4.58504e-163	7.72328e-163	1.51715e-163	-2.5951e-163	-8.11614e-163	1.75764e-163	1.00596e-162	-3.22995e-164	3.44438e-164	-1.87342e-163	1.89936e-163	3.15034e-163	-4.72731e-163	-4.24506e-163	1.07673e-163	-7.73394e-163	1.43711e-162	-1.3198e-162	-5.00305e-163	9.90968e-163	-8.27948e-164	1.41108e-162	-9.19095e-163	7.58994e-163	-3.7425e-163	-4.15468e-165	8.71707e-164	1.41403e-163	3.22261e-163	0
3.05992e-163	4.58504e-163	7.72328e-163	1.51715e-163	-2.5951e-163	-8.11614e-163	1.75764e-163	1.00596e-162	-3.22995e-164	3.44438e-164	-1.87342e-163	1.89936e-163	3.15034e-163	-4.72731e-163	-4.24506e-163	1.07673e-163	-7.73394e-163	1.43711e-162	-1.3198e-162	-5.00305e-163	9.90968e-163	-8.27948e-164	1.41108e-162	-9.19095e-163	7.58994e-163	-3.7425e-163	-4.15468e-165	8.71707e-164	1.41403e-163	3.22261e-163	0
3.05992e-163	4.58504e-163	7.72328e-163	1.51715e-163	-2.5951e-163	-8.11614e-163	1.75764e-163	1.00596e-162	-3.22995e-164	3.44438e-164	-1.87342e-163	1.89936e-163	3.15034e-163	-4.72731e-163	-4.24506e-163	1.07673e-163	-7.73394e-163	1.43711e-162	-1.3198e-162	-5.00305e-163	9.90968e-163	-8.27948e-164	1.41108e-162	-9.19095e-163	7.58994e-163	-3.7425e-163	-4.15468e-165	8.71707e-164	1.41403e-163	3.22261e-163	0
[truncated: 2,012 more rows]
