# Supplementary material for: A modified shuffled frog leaping algorithm with inertia weight
Source: Sci Rep. 2024 Feb 20;14:4146. doi: 10.1038/s41598-024-51306-1 (PMC11224354; doi:10.1038/s41598-024-51306-1)
Supplement: Supplementary file 1 — Supplementary Information. [file 41598_2024_51306_MOESM1_ESM.zip › data/F1/MSFLA_R_27.xls]

## Sheet: Sheet1
-7.09729	2.27837	4.82481	3.12439	-2.73293	2.40335	-1.70255	-1.83908	8.45723	0.010933	-0.223632	-1.76865	-1.93589	6.299	-0.365192	-4.49389	3.20454	5.2823	6.52071	-7.52654	0.847558	-4.16433	0.607542	-0.899468	-3.23242	0.256505	-3.74636	-2.00305	0.553315	-5.47222	461.977
-0.082829	-0.690333	0.107807	-0.515766	-0.16094	-0.0587455	0.329705	0.496227	0.227279	0.971412	-0.335365	-0.288228	-0.159967	-0.553048	-1.21389	0.0171786	-0.711222	-0.867778	0.300199	-0.500919	0.503645	-0.00759678	-0.0344478	0.224797	-0.246047	1.01995	-0.113067	1.14545	-0.489969	0.0409096	8.71426
-0.018513	0.188981	0.00357052	-0.00912675	0.22828	0.0251296	-0.00782485	0.0616469	0.00103479	0.0837294	0.0673651	-0.0193392	-0.0530513	0.0469044	-0.0709461	-0.0478	-0.0666331	-0.0406854	-0.051904	-0.0306984	-0.0379515	0.112393	-0.00388321	-0.0684846	0.0222964	-0.0158006	-0.00285316	-0.10826	0.0319548	0.0295598	0.159893
-0.000157521	-0.025394	0.00298029	0.0030795	-0.00230657	-0.00238302	-0.00618582	-0.00502247	0.00361993	0.00178699	-0.00229432	-0.000643474	-0.00692517	-0.00951494	0.0100647	-0.0173106	-0.00181511	0.00142188	0.000210738	-0.00203149	-0.00926224	0.00887716	-0.00076707	0.0159965	0.00187977	0.00851004	0.00320263	0.000908068	-0.00375121	0.0208175	0.00226419
0.000323937	0.000393195	0.000428313	-0.00109626	0.0006522	-0.000248874	-0.000362412	2.18053e-05	0.000403044	-0.00238295	-0.000179101	-0.000590095	-0.000160232	-0.000992124	0.00159951	0.000426167	0.00045182	0.000737798	0.000463042	-4.58535e-05	-0.00035283	-5.08098e-06	0.000278576	4.48719e-05	0.00203768	0.000310622	0.00033536	-0.000786721	-0.000199659	0.000657739	1.88567e-05
-1.00645e-05	-0.000149341	-0.000148761	1.86559e-05	5.85089e-05	-1.07355e-05	-8.57734e-05	3.77545e-05	-7.38723e-05	0.000337347	-4.27385e-05	6.44113e-05	6.7046e-05	-7.16347e-05	4.13529e-06	3.25468e-05	0.000193936	6.31421e-05	0.000222909	-0.00013207	-0.000110626	-4.9172e-05	1.95733e-05	1.15393e-05	-0.000182101	9.87971e-05	3.81529e-05	-3.37932e-05	8.14483e-05	-2.52849e-05	3.69835e-07
1.28923e-05	2.47519e-06	-5.52693e-06	1.79884e-05	-4.01498e-05	-8.32155e-06	-7.88899e-06	1.87115e-05	5.88704e-06	-1.79719e-05	-4.61316e-06	-4.20696e-06	-1.83411e-06	4.1241e-06	4.35867e-06	5.89807e-06	-1.24334e-06	1.67395e-05	3.17266e-06	2.61237e-06	6.47485e-06	-2.91406e-06	1.46754e-05	1.18773e-05	7.3076e-07	4.60358e-06	3.62118e-06	1.10305e-05	-4.26588e-06	-7.46695e-06	4.02683e-09
7.85164e-07	1.03871e-06	-1.35993e-06	2.39055e-07	4.66421e-07	1.15813e-06	-2.81153e-07	3.19683e-07	7.11027e-07	9.74743e-07	-8.2288e-07	-1.36556e-06	1.97276e-07	-4.17787e-07	-3.08703e-06	9.19886e-08	5.66987e-07	3.74205e-09	-1.17534e-07	8.72056e-07	8.51783e-07	-8.80193e-07	2.40648e-07	-1.10973e-09	-1.57315e-06	-2.18833e-06	-1.65344e-06	1.12284e-06	1.16666e-06	-2.96458e-07	3.44524e-11
-6.45845e-08	-3.13204e-07	4.73742e-08	3.26317e-08	-3.40179e-07	-1.03744e-07	-4.28339e-08	2.46766e-07	-2.06737e-07	3.34353e-07	-1.25208e-07	1.93124e-07	4.12759e-07	-4.97252e-08	-4.15186e-07	1.4323e-07	1.66892e-07	1.24903e-07	-3.47807e-08	-2.06244e-07	2.1384e-07	4.13096e-08	-2.02081e-07	1.09808e-07	-1.11455e-07	-1.9842e-07	5.33391e-08	7.16577e-08	-1.92973e-07	-8.49314e-08	1.15978e-12
1.45104e-08	-6.12399e-09	-9.82068e-10	-3.40908e-09	2.89409e-08	-2.78593e-09	9.38504e-09	7.00444e-09	-5.3823e-08	-2.2201e-08	5.27955e-08	1.87841e-08	-2.91745e-08	1.60961e-08	2.97465e-09	6.79602e-09	1.65087e-08	-1.23847e-08	-2.55963e-09	-1.01296e-08	-4.96051e-08	-7.16096e-09	1.63284e-08	-7.86772e-10	-1.96495e-08	-1.56622e-08	7.22176e-09	3.34661e-09	-1.51852e-08	1.55055e-08	1.34184e-14
5.70039e-09	4.80801e-09	1.09892e-09	-8.8637e-10	-7.64266e-11	-2.63415e-09	-4.61591e-09	-1.3624e-09	3.02594e-10	-8.02739e-09	-4.05826e-10	2.47143e-10	3.9629e-11	2.70707e-10	8.14548e-10	-4.86865e-09	-1.47776e-09	2.83986e-12	3.98685e-09	9.21628e-10	-1.41404e-09	1.7299e-09	6.52095e-11	7.82086e-10	-7.42461e-09	9.20554e-10	2.23387e-09	-8.95376e-10	-2.65797e-09	6.75156e-10	2.70731e-16
5.88264e-11	1.34928e-10	1.86492e-10	6.32161e-10	-2.01666e-10	1.90129e-11	4.31471e-10	2.57476e-10	4.0201e-10	-1.00266e-10	8.10722e-10	-5.4917e-11	6.96392e-10	-1.1649e-09	-2.89998e-10	7.75616e-10	5.05161e-10	1.49183e-10	3.37342e-10	-1.84293e-10	2.39741e-10	-1.67877e-10	5.01835e-10	3.77131e-10	-9.40985e-10	1.6149e-10	2.82348e-10	6.58296e-10	-5.93354e-11	-9.7847e-11	6.45179e-18
1.07576e-10	3.46958e-11	-1.95176e-11	-1.7177e-11	1.83229e-11	-2.07187e-12	1.83703e-11	-5.20056e-11	-3.08308e-12	-1.54533e-11	1.48446e-10	-1.33603e-11	4.2075e-12	3.98774e-11	3.98412e-13	3.88519e-11	-2.27391e-11	7.49395e-11	-5.3094e-11	-2.23128e-11	-1.21042e-11	8.78959e-12	-2.10679e-11	1.21525e-12	-3.59212e-11	-6.04835e-11	-3.24468e-11	-2.21401e-12	6.39752e-12	-1.62671e-12	5.85838e-20
-6.858e-13	-8.21445e-13	1.76279e-12	4.25565e-12	-4.97713e-12	2.95634e-12	1.81432e-12	-3.12353e-13	-4.87592e-12	1.81079e-13	1.69135e-12	6.45563e-12	-5.37825e-12	-1.30311e-12	-4.17502e-12	-3.65347e-12	-8.04984e-12	-9.39828e-12	4.2121e-12	-8.15691e-12	2.57999e-12	8.42101e-14	-2.02296e-12	-3.97119e-12	-8.47493e-13	2.89967e-12	-1.62075e-11	1.48347e-12	7.52736e-12	-5.32964e-13	7.83897e-22
1.33201e-12	-4.10492e-13	1.95254e-12	-1.07499e-13	-4.21098e-13	-7.47802e-13	4.88728e-14	-2.98953e-13	-9.41914e-13	-4.86678e-13	2.72631e-13	2.29152e-15	-2.34907e-13	2.56553e-13	-5.40004e-13	-2.97449e-13	4.56382e-13	-6.9206e-13	4.90755e-13	-5.60689e-13	-7.15758e-14	2.04235e-13	6.12329e-14	-4.46038e-14	-1.68445e-12	6.60035e-13	1.33734e-12	2.35737e-13	-6.61244e-13	5.31903e-14	1.51466e-23
-3.86809e-14	1.49086e-13	-5.42331e-14	-5.97926e-14	2.21631e-13	-9.52856e-14	-1.9295e-13	-9.31751e-14	7.05636e-14	-1.45414e-13	3.75625e-14	1.65005e-13	9.59531e-14	-2.24709e-14	-6.39552e-14	-1.19723e-14	-1.38459e-13	-4.51592e-14	-1.90277e-14	-9.36415e-15	9.45812e-14	-1.25967e-13	-3.18513e-14	-2.99636e-14	-3.66588e-14	5.06787e-14	-5.1952e-14	-2.11869e-15	4.20961e-15	5.69853e-14	2.61324e-25
-4.51988e-15	2.0686e-14	1.66473e-14	-2.97085e-15	9.6222e-15	-3.24313e-15	3.0796e-15	2.14098e-15	4.41793e-15	-4.69897e-15	5.21222e-15	-3.36894e-14	5.61251e-15	9.58686e-15	5.10137e-15	-1.1945e-14	5.20335e-15	-9.05624e-15	-6.0198e-15	-6.61129e-16	-1.65038e-15	-6.74804e-15	-1.1082e-14	-1.21234e-14	-1.09973e-14	5.43321e-15	-1.97137e-15	-3.0462e-15	-1.69902e-14	1.99155e-15	3.2674e-27
3.19097e-16	8.27837e-16	-5.43808e-16	1.41826e-15	8.63864e-16	-1.25102e-15	-8.69504e-16	8.35706e-17	8.16972e-17	2.03138e-16	8.19553e-16	1.30834e-16	1.90231e-16	-7.69009e-16	4.34536e-16	-7.18819e-17	1.62609e-16	-3.81951e-16	6.58812e-17	-1.62483e-16	3.73711e-17	1.80316e-15	3.90651e-16	-8.16533e-16	-1.48446e-16	-2.12622e-15	2.24728e-15	-5.82555e-16	6.14866e-16	-1.81912e-15	2.56219e-29
9.13642e-17	4.1968e-16	-3.8475e-17	5.68076e-16	3.18766e-16	8.53061e-17	2.89589e-17	-1.13146e-17	-1.24256e-16	-2.02976e-16	-5.18779e-17	1.14699e-16	9.25784e-17	1.08848e-16	9.19121e-18	9.10041e-17	1.51226e-16	-1.50299e-16	2.70242e-17	-5.99579e-17	4.4657e-17	1.71032e-16	4.83622e-17	-2.39054e-16	-1.62301e-17	-7.79917e-17	2.88138e-16	-2.31519e-17	-4.74343e-17	-1.45958e-16	9.73771e-31
1.75708e-17	6.02076e-18	-4.00498e-18	5.0291e-17	1.45621e-17	-1.32873e-18	-2.08515e-18	-1.51882e-17	-1.07511e-17	-3.34468e-17	1.39899e-18	1.38539e-17	-1.76369e-17	-1.55488e-18	-2.75807e-17	-7.57935e-18	-1.28455e-17	2.57997e-17	3.58837e-17	-6.00906e-18	-3.84365e-18	3.66073e-17	2.13397e-17	-4.4545e-18	7.19858e-18	-1.55627e-17	-2.72026e-17	-3.90378e-18	-2.06483e-17	9.91247e-18	1.14572e-32
-3.81826e-18	2.50736e-19	1.38965e-18	-2.578e-18	-2.28649e-18	3.43054e-18	-8.52201e-19	-5.14677e-19	4.50467e-18	-2.31421e-18	-8.97054e-19	7.78763e-20	1.66471e-18	-1.7029e-18	-1.34674e-18	4.47244e-18	-1.6239e-18	1.62972e-18	5.34358e-19	4.58064e-19	-1.28389e-18	2.49192e-19	1.49955e-18	-2.53703e-18	2.73374e-18	2.49211e-19	-1.39627e-18	-7.38267e-19	2.1237e-18	-4.67916e-19	1.26096e-34
-1.28033e-20	-2.81797e-19	1.19536e-19	2.57312e-19	4.59676e-19	5.76727e-19	6.8549e-20	1.23035e-19	9.7842e-20	-1.1706e-19	-6.07209e-21	-1.45931e-19	1.51793e-20	2.62144e-20	-3.13529e-20	2.24186e-22	3.44694e-19	6.77483e-20	-2.00746e-19	1.88894e-19	4.6757e-19	-6.27121e-20	-1.68944e-19	1.44956e-19	1.94088e-19	4.30989e-20	1.63e-19	-4.5242e-19	-1.47665e-19	9.91012e-20	1.54423e-36
6.87547e-20	2.23482e-20	2.58344e-20	1.24732e-20	-1.47664e-20	-6.01034e-20	-1.675e-20	-5.92727e-21	2.59507e-20	3.72391e-20	4.45507e-20	-6.45192e-20	8.3858e-20	-2.49937e-20	-1.577e-20	-8.10333e-21	6.08206e-20	5.26289e-21	2.12653e-20	-2.71594e-20	2.98466e-20	-2.96043e-20	-2.10993e-20	-5.34059e-20	6.67392e-21	1.71928e-20	7.75368e-22	2.41936e-20	-4.01388e-21	-1.04376e-19	4.81926e-38
-3.61781e-21	-8.27025e-22	-1.12038e-20	-8.39794e-21	2.87423e-21	-3.64998e-21	1.31202e-21	-2.63588e-21	5.02051e-21	-1.81661e-21	1.66863e-22	8.9885e-22	1.41056e-21	-9.2761e-22	3.43122e-21	-2.22432e-22	-4.1867e-21	-1.70448e-21	2.22433e-21	1.77457e-21	4.00561e-21	-3.75307e-21	-1.01796e-21	-3.83499e-23	8.31145e-21	-5.33629e-22	-3.98628e-21	-1.009e-22	4.04529e-21	2.42681e-23	4.45418e-40
-3.55692e-22	-1.96299e-22	1.55472e-23	-4.88093e-23	-5.49848e-23	2.29032e-22	-8.39229e-22	-1.55235e-22	6.46509e-23	-9.01786e-23	-7.54662e-22	8.29291e-22	1.20629e-22	4.6373e-22	-8.1003e-23	-1.06166e-22	-3.92066e-23	-1.67917e-22	2.58931e-23	4.47366e-22	2.81323e-23	-4.4636e-22	-6.29987e-22	5.64258e-23	1.63689e-22	5.02896e-23	-3.02839e-22	8.34851e-22	1.94194e-22	2.20289e-22	4.20342e-42
-1.0871e-23	2.83762e-23	-4.5746e-24	8.32948e-23	7.38117e-23	2.01307e-24	2.39644e-23	-1.29595e-22	-6.46397e-24	1.10413e-22	-3.66344e-23	8.5962e-25	-9.10903e-24	-1.59207e-23	2.68017e-23	-1.68137e-23	-6.74491e-24	2.62001e-23	1.60281e-22	-4.03033e-23	-1.40057e-22	-8.66693e-24	2.74e-23	-3.72012e-23	3.3125e-23	-1.31864e-22	-6.77421e-23	5.4344e-23	-1.84402e-23	3.49048e-23	1.23075e-43
1.3735e-24	-3.11492e-24	1.10314e-23	4.21625e-24	-2.76656e-24	-9.85569e-24	6.82934e-24	2.67675e-24	1.1505e-24	-1.54128e-23	1.6085e-23	-3.56335e-24	-1.51102e-24	3.5403e-24	3.6608e-24	1.14391e-23	1.70629e-24	4.26595e-24	1.62484e-23	5.00837e-24	-3.33995e-24	8.81102e-24	-2.77406e-24	-3.03649e-24	9.45042e-24	2.79315e-24	-1.75762e-24	2.87471e-24	2.73914e-24	-1.25192e-23	1.66763e-45
4.86606e-25	1.4514e-24	-2.07139e-25	-2.743e-25	6.5726e-25	-2.5683e-25	-9.47818e-25	-7.83145e-25	-8.62087e-26	-3.69815e-25	-6.86384e-25	-1.64754e-25	5.71762e-26	5.88884e-25	-4.29747e-25	7.58209e-25	3.62775e-25	-5.78465e-27	1.2056e-25	9.40351e-25	8.24547e-25	-1.52382e-24	1.60543e-24	-1.86841e-25	6.95475e-25	4.30752e-26	-7.53726e-26	4.48289e-25	1.64466e-25	7.44945e-25	1.41421e-47
2.54942e-25	1.26414e-25	-8.76607e-27	1.02648e-25	8.5742e-26	-1.00958e-25	6.52534e-26	-9.97715e-26	-1.94097e-26	-2.08906e-25	-3.98821e-26	3.01785e-26	5.64031e-26	-6.90147e-26	1.37611e-25	2.21617e-25	3.16521e-25	1.49316e-25	2.34537e-26	1.09351e-25	-2.78005e-27	2.43975e-26	6.04307e-26	1.10659e-25	3.23e-26	3.21033e-26	2.94077e-26	-7.09653e-26	1.79028e-25	7.38693e-28	4.37376e-49
1.39037e-27	2.08477e-27	2.35224e-27	-9.73231e-27	8.94101e-27	4.14493e-27	1.12579e-26	2.46964e-27	-2.61748e-26	-6.95109e-27	-4.43843e-26	-4.04774e-27	8.35069e-27	-2.01874e-26	1.06951e-26	-2.42579e-26	2.12261e-27	-9.85811e-27	2.39842e-27	-7.41669e-28	-1.72354e-27	-4.96927e-27	2.73263e-26	-8.03431e-27	4.39057e-28	-8.05882e-28	-1.55945e-26	-7.80191e-27	-1.26694e-26	-1.18015e-26	5.788e-51
-4.16218e-28	-6.64045e-28	-3.0349e-28	1.23647e-27	-1.75934e-28	-2.51166e-28	-4.66021e-28	2.74957e-28	8.84518e-29	5.5858e-28	-5.67227e-28	1.86577e-27	-5.34041e-28	8.90411e-28	-2.2457e-27	-4.7132e-28	-7.682e-28	-9.91382e-29	-2.39135e-29	1.19263e-27	-1.85272e-28	9.56807e-28	1.59383e-28	1.45427e-27	-1.38822e-27	-1.03272e-27	2.8011e-27	-1.42849e-27	8.05375e-28	2.21298e-27	3.66274e-53
6.52822e-29	-2.21991e-28	-2.55227e-28	2.16763e-29	-3.14478e-30	-1.02496e-28	-3.54265e-29	1.23165e-28	1.23612e-28	-1.09611e-29	-4.13829e-29	1.36631e-29	8.67546e-29	-3.32719e-29	-2.3798e-29	-8.39211e-29	1.4086e-28	-1.56932e-29	-6.60881e-29	1.08725e-28	4.35561e-28	5.16996e-29	-6.43073e-29	1.23683e-29	-1.7005e-28	-1.77306e-29	-4.35575e-30	-2.33203e-28	-1.665e-28	-7.02546e-29	5.28877e-55
1.05633e-29	7.167e-29	-1.96431e-29	9.13071e-30	7.41872e-30	-3.30585e-29	8.35103e-30	1.82964e-30	-2.11585e-30	-7.39821e-30	6.65702e-30	-4.33683e-29	6.03066e-30	-2.61341e-29	7.83391e-30	-1.65446e-29	1.44483e-29	-3.25038e-29	-1.79594e-29	-5.68745e-30	-5.70806e-30	4.74322e-29	-3.45779e-29	4.57096e-29	-8.91443e-30	-1.04747e-30	-2.42788e-29	-3.34727e-29	2.59553e-29	-1.60573e-29	1.98867e-56
3.28319e-30	-1.95724e-30	3.02612e-32	4.45773e-30	-4.08789e-31	1.07748e-30	-1.24775e-30	9.07507e-31	5.31577e-30	-1.21047e-30	5.92506e-30	2.05791e-30	-2.66847e-30	-4.08342e-31	5.42904e-30	-5.24773e-31	-3.10103e-30	2.83155e-30	-6.26447e-30	-1.40727e-30	-3.89314e-30	-1.17693e-30	4.51963e-30	1.29251e-30	2.77948e-30	-2.35862e-31	-1.72266e-31	2.28752e-30	4.53749e-31	-1.49869e-30	2.57285e-58
1.90637e-31	5.97228e-32	-1.06385e-31	6.00013e-31	4.2156e-31	2.48161e-31	-2.40328e-31	-5.32918e-32	4.61139e-31	-7.65373e-32	2.85117e-31	4.49971e-34	7.78629e-31	2.35015e-31	-1.05989e-31	2.72425e-31	-6.99218e-31	2.25314e-31	-6.41613e-31	-1.84714e-31	1.13078e-31	4.68175e-31	-1.94616e-31	2.04363e-31	1.36273e-30	5.47082e-32	-4.55372e-31	6.14762e-31	-8.46164e-33	-3.03062e-31	5.5922e-60
4.66565e-33	-2.81632e-32	2.92495e-32	-1.18434e-32	1.34476e-32	5.14739e-32	-1.59477e-32	1.89842e-32	-1.18241e-33	5.55317e-33	-2.34775e-32	2.30926e-32	2.71314e-32	-6.93563e-33	4.3417e-32	5.85263e-33	-1.5687e-31	-1.03822e-31	1.79608e-32	-3.30656e-32	6.06032e-32	-6.90838e-33	1.5371e-32	4.10502e-32	3.21052e-32	-5.56151e-32	-1.26191e-32	8.25622e-32	-9.56341e-32	-1.44136e-32	7.19743e-62
1.51674e-33	-4.69051e-33	-1.20262e-33	-6.7627e-33	3.15283e-33	-8.54689e-33	-6.11386e-34	-5.3044e-33	-3.22833e-33	7.24669e-33	-1.1396e-32	5.57506e-34	-3.24215e-33	-6.43435e-33	1.65742e-33	-3.458e-34	-4.54232e-33	-3.57589e-33	-1.27084e-32	2.16083e-33	-4.90877e-33	-1.97249e-33	-3.53573e-33	-8.67967e-33	-5.48417e-33	-1.04531e-32	6.56334e-33	2.00401e-33	2.88191e-34	2.71032e-33	9.40159e-64
-1.37526e-33	-1.04973e-33	-9.83758e-35	-1.52757e-34	-3.9762e-34	2.84249e-36	-3.19231e-34	5.71374e-34	-9.60413e-34	2.1171e-34	-1.98718e-34	1.05962e-33	1.41979e-34	2.82539e-34	-4.66263e-35	-3.61673e-34	9.79456e-34	-2.35883e-34	1.86446e-34	-5.1899e-34	-1.09059e-33	3.69332e-34	-7.83236e-34	2.2892e-34	-4.34028e-34	-1.71098e-33	5.77778e-34	2.93103e-34	-1.2853e-33	3.04496e-34	1.45663e-65
-6.56045e-36	1.04823e-34	5.15593e-35	7.62907e-35	-1.20236e-34	-3.88667e-35	-1.23973e-34	-8.53869e-35	-5.34815e-35	1.3627e-36	2.48937e-35	-9.37442e-36	-7.70935e-35	-9.1602e-35	-1.28008e-34	-2.17577e-34	8.59194e-35	9.47014e-35	5.71892e-35	5.06052e-35	1.98657e-35	-1.81355e-35	1.02512e-34	-9.89421e-35	1.50605e-34	-2.01476e-35	1.36529e-34	-5.90737e-35	1.69437e-35	7.33664e-35	2.33858e-67
-4.0552e-36	2.5978e-36	6.27796e-36	-7.86844e-36	1.45383e-35	-1.56603e-36	1.86025e-35	-2.65759e-35	9.48156e-36	1.07481e-35	1.53724e-36	-2.33476e-35	1.90019e-36	-2.53045e-36	-6.7122e-36	-5.99556e-36	9.28231e-36	-5.91411e-37	-3.95973e-37	5.32144e-36	-4.5508e-36	-7.11177e-36	2.24269e-35	5.45032e-36	4.1587e-36	-4.04791e-36	-1.79842e-35	8.0044e-36	-3.5155e-36	5.97713e-36	3.42278e-69
-1.98699e-37	-2.12758e-37	-2.12481e-37	-3.63464e-38	-1.74246e-36	3.60422e-38	1.77726e-37	5.27438e-37	-2.35634e-37	1.73443e-37	5.12271e-37	3.31237e-37	9.67699e-37	-3.84761e-37	-1.73387e-36	2.04807e-36	-1.18986e-36	6.94136e-37	1.13727e-36	2.62478e-37	4.76569e-36	9.21118e-37	-3.34346e-38	4.0025e-37	-3.56704e-37	3.51381e-37	8.94373e-37	2.67231e-37	7.65382e-37	1.05606e-36	4.20261e-71
-1.28226e-37	1.74742e-37	2.67712e-38	-1.7961e-37	-7.58396e-38	7.04977e-39	1.27894e-37	1.3949e-37	-2.43286e-37	-2.81708e-37	-8.91581e-38	1.57445e-38	-4.34704e-37	1.88703e-37	-2.92063e-37	3.38137e-38	2.7368e-37	3.69151e-38	3.73039e-38	-6.55075e-39	-2.51785e-38	1.92098e-37	-9.11663e-38	-2.68542e-37	2.94876e-38	1.73323e-38	-1.92489e-37	4.53297e-38	5.96843e-38	8.92113e-38	8.26791e-73
2.53888e-38	1.07676e-38	3.6805e-38	-2.36269e-38	-1.99172e-38	-4.09949e-38	2.24897e-38	-1.42913e-38	-1.73713e-38	-3.75924e-38	-1.25572e-38	-1.87048e-38	1.38127e-38	2.48501e-38	-1.96201e-38	2.04853e-38	9.08891e-39	4.83361e-38	1.72596e-38	-5.90747e-40	-3.29159e-38	4.82516e-38	-1.72356e-38	-4.38007e-38	-1.33101e-38	-1.40883e-38	-2.36694e-38	1.06905e-38	5.06068e-39	-5.6649e-38	2.19255e-74
-2.92239e-39	2.33011e-40	-1.0896e-39	-1.90105e-39	-2.13891e-39	-2.78754e-39	-1.92838e-39	1.12255e-39	-3.35984e-39	-1.234e-39	2.23672e-39	-2.71651e-40	-7.43334e-40	-1.96716e-39	-5.69403e-40	-1.16636e-39	-1.10609e-39	-1.18115e-39	-1.09465e-39	8.4491e-40	4.87366e-39	6.9847e-40	3.23933e-39	1.31913e-39	3.8196e-39	-1.73976e-39	9.81158e-40	2.37152e-39	5.90546e-39	2.87678e-39	1.63072e-76
6.2803e-40	-4.40277e-40	-2.63377e-40	5.31134e-40	-5.68785e-42	7.78022e-42	1.33324e-40	-6.30781e-40	1.07211e-39	-2.56844e-40	1.19496e-40	2.38118e-40	-5.03519e-43	-6.02386e-41	-2.7223e-40	8.19836e-41	4.1708e-40	-3.25204e-40	-2.5349e-40	-1.50269e-40	-3.44845e-40	-2.34039e-40	-2.08093e-40	-1.36232e-40	2.2779e-42	-4.67837e-41	3.32928e-40	2.76149e-40	9.26718e-41	-3.30185e-41	3.5274e-78
-1.51927e-41	-6.64147e-41	-8.29266e-42	-9.5882e-41	1.35947e-40	4.885e-41	-1.11638e-40	-1.69795e-41	-9.40849e-42	5.06225e-41	1.44472e-40	-3.55519e-41	-1.73551e-41	-4.53614e-42	-3.10934e-41	1.98574e-41	3.05784e-41	-1.85286e-41	1.26176e-41	-1.60872e-41	1.29798e-41	-1.94446e-41	1.31636e-41	-4.96341e-41	-5.74888e-41	-4.09138e-41	7.95661e-42	4.69662e-42	-2.20586e-41	-3.04275e-41	8.53496e-80
5.14153e-42	2.97145e-42	1.11501e-41	-1.01685e-41	8.51509e-43	-8.97146e-43	-6.48698e-42	-2.52717e-42	4.4373e-43	3.69991e-42	-8.19449e-43	1.14315e-41	1.11163e-42	5.31269e-43	-5.20956e-42	-1.35153e-41	4.00476e-42	7.13631e-42	6.72254e-42	3.83134e-42	1.19726e-41	7.71648e-42	3.00809e-42	1.03114e-42	-3.79981e-42	3.12103e-42	3.48312e-42	-9.83244e-42	-1.15907e-42	-6.26375e-42	1.18294e-81
7.11848e-43	2.0652e-43	4.13541e-43	1.89758e-43	3.6304e-43	-1.09552e-43	1.44144e-42	-1.39922e-42	-1.32809e-42	-4.43779e-44	1.77257e-43	-1.88776e-43	-1.56248e-42	-1.28276e-42	1.55261e-43	6.41746e-44	6.63292e-43	1.22984e-44	6.56422e-44	-7.67265e-43	1.92224e-43	-2.68831e-43	7.07678e-43	-8.80026e-43	-1.38898e-44	-7.09445e-43	-6.62602e-43	6.04924e-43	4.02766e-43	-7.5414e-43	1.53407e-83
-1.38604e-43	-5.52124e-44	-5.47852e-44	-1.09981e-44	-4.42279e-44	1.11063e-43	4.2181e-44	3.30912e-43	-2.10234e-44	-6.30206e-44	-3.93933e-45	-6.85048e-44	2.16071e-43	-5.54635e-44	6.64036e-44	5.7499e-44	-2.2844e-44	-6.38737e-44	-1.55485e-43	1.90718e-45	-1.08894e-43	-3.24892e-44	5.6002e-45	-3.67603e-45	-4.48068e-44	-1.36818e-44	-5.62946e-44	-1.5462e-44	3.17142e-44	1.86389e-43	3.00644e-85
-2.9966e-44	-9.94922e-45	-6.04736e-45	-1.26273e-44	-3.50392e-45	1.72654e-45	-3.01742e-45	2.81063e-44	-1.76326e-44	1.39055e-44	3.14127e-45	-1.17182e-44	4.89064e-45	-1.633e-44	3.16425e-44	-1.46153e-44	1.46701e-45	1.83463e-45	-6.85377e-45	1.09685e-44	-2.94918e-44	2.0918e-44	2.828e-44	2.87318e-44	-3.93762e-47	1.66911e-44	-6.53619e-45	1.38065e-44	-3.64169e-45	1.76171e-46	7.79483e-87
-3.68583e-46	-1.96668e-46	1.33197e-45	-1.44514e-45	1.85131e-46	4.69817e-47	-9.4599e-46	-3.66624e-46	-3.82583e-46	-7.542e-46	-7.13743e-46	-2.19559e-45	-1.02635e-45	-1.57724e-45	-1.88634e-45	-6.9612e-46	2.61422e-45	-6.25972e-47	-2.03959e-45	2.09576e-45	1.76423e-46	-8.00455e-46	-2.80233e-46	1.12452e-45	1.6238e-46	-6.37006e-46	-1.44616e-45	-1.74245e-46	1.1209e-45	-7.78701e-46	4.05538e-89
-1.83549e-47	-6.53595e-47	1.80898e-47	-2.17715e-46	2.51041e-46	-1.73442e-46	4.90998e-46	-1.72073e-46	-6.03826e-47	1.30096e-46	-3.03418e-47	5.78754e-47	-2.55784e-47	-4.11224e-47	5.01665e-47	6.51871e-47	-1.60649e-46	-2.70164e-46	1.1227e-46	2.0128e-46	-1.68287e-47	2.5964e-48	-3.53951e-46	-1.41648e-46	-1.00803e-46	1.21557e-47	6.63209e-47	8.49874e-47	-3.9108e-47	9.12764e-47	7.79422e-91
5.3272e-48	3.28968e-47	-1.54232e-48	-3.21194e-47	-1.70101e-47	-2.37658e-48	-1.54623e-47	2.60463e-47	-3.60487e-47	5.858e-48	2.56071e-47	1.86063e-47	1.00017e-47	-2.40582e-47	-1.4763e-47	-3.32379e-47	4.89434e-48	-1.1773e-47	-2.0069e-47	9.43989e-48	1.35918e-47	1.35035e-47	-3.45492e-47	3.50177e-47	1.5323e-47	-6.98724e-48	3.39259e-49	6.59282e-48	-1.70334e-47	-1.62428e-47	1.20169e-92
1.74007e-48	6.56427e-50	4.84643e-48	-1.59083e-48	-8.87061e-49	-9.19233e-49	2.3447e-48	3.40215e-48	5.63626e-49	4.81331e-48	5.58156e-48	1.35485e-48	3.34343e-48	-2.61365e-48	-1.5618e-48	4.88836e-48	4.34587e-49	-1.57026e-48	1.04798e-48	-2.37507e-49	-1.29276e-48	-1.99373e-48	-3.94648e-48	-2.51812e-52	8.3247e-49	-1.65542e-48	-5.49861e-48	-2.13392e-48	6.70672e-49	-2.94405e-49	2.12363e-94
-2.16868e-49	-4.96086e-49	-5.99882e-51	-3.98646e-49	1.31015e-49	1.00802e-49	-2.03076e-49	1.05622e-50	5.5738e-50	-4.53189e-50	-4.51582e-49	1.04254e-49	-8.85556e-50	1.08936e-49	-1.09402e-49	3.18676e-49	-5.18339e-50	7.96676e-51	5.78175e-49	2.56666e-49	2.04591e-50	-7.86485e-49	-1.95935e-49	1.63533e-49	3.17632e-49	-4.73194e-49	-4.43022e-49	-1.58865e-49	-2.2918e-50	-2.1308e-49	2.55321e-96
-2.34896e-50	1.81663e-50	-1.38857e-50	-3.56685e-51	-1.01054e-50	-2.63775e-50	-5.52839e-51	-1.22191e-49	6.5862e-51	3.7443e-52	1.30329e-50	-8.19528e-51	-1.51998e-51	4.92876e-50	2.40525e-50	2.64397e-50	3.75234e-50	-2.27201e-50	-3.37774e-50	-8.40052e-51	1.69239e-50	-2.86567e-50	-2.96591e-50	-9.13929e-51	-2.26923e-50	5.03655e-52	3.19199e-50	-1.14287e-50	-3.39655e-50	-1.14697e-50	2.89925e-98
-2.32708e-51	7.71284e-51	-1.02393e-51	5.97594e-51	-4.83692e-51	7.57238e-52	-4.5368e-51	-9.73254e-51	1.28885e-51	-4.3372e-51	4.6849e-51	6.30935e-53	1.5584e-51	4.08809e-52	4.91523e-51	-8.41937e-51	4.67845e-51	1.80032e-51	-2.09838e-51	-6.03755e-51	-1.32208e-50	1.32814e-50	-1.25968e-50	-3.75851e-51	-6.79159e-51	1.77494e-51	8.05753e-51	8.27035e-52	-1.00791e-50	-1.63741e-51	1.19013e-99
-7.33026e-53	-9.56238e-54	1.64e-52	3.39585e-52	-6.93682e-53	-1.69595e-52	1.9751e-52	2.29495e-52	7.30664e-52	-1.09994e-52	-1.45989e-51	3.01366e-52	2.69519e-53	2.51668e-52	6.61699e-52	7.67245e-52	1.0186e-51	2.15688e-54	-1.01195e-52	5.3717e-52	-7.74833e-53	1.05293e-52	-1.45744e-56	-3.01015e-52	-1.8397e-52	-1.28381e-51	1.26458e-52	3.02213e-52	-4.26404e-52	7.03103e-52	8.04114e-102
6.36714e-53	3.99914e-53	5.5376e-53	-1.80529e-54	2.52349e-53	2.89145e-53	-6.2505e-53	2.50585e-53	6.33259e-53	-1.07923e-52	-2.6521e-53	2.48953e-53	-3.11721e-53	-2.44137e-52	-8.58656e-53	-2.79259e-53	-7.19247e-53	-1.08904e-52	-5.56405e-53	1.83505e-52	-5.41601e-53	-3.77608e-53	2.30475e-52	2.68839e-54	1.20041e-52	1.12033e-53	-7.6245e-53	1.03679e-53	2.67574e-53	9.52278e-54	2.3299e-103
-3.07263e-55	-1.25481e-54	-9.41039e-54	7.2144e-54	-5.57133e-54	-1.78411e-53	2.58977e-53	1.07437e-53	1.25513e-53	1.48491e-53	-1.54759e-53	1.61771e-53	-8.11849e-55	1.6573e-54	-1.87903e-54	2.98631e-54	-9.73468e-55	-1.63331e-53	1.42773e-54	1.43815e-53	-1.09116e-53	2.19143e-54	1.1261e-54	-1.65506e-53	6.44623e-54	-5.9793e-54	3.77882e-54	2.54033e-54	1.58154e-53	-1.99618e-54	3.4006e-105
1.47739e-54	1.85579e-54	9.84769e-55	1.66254e-55	2.6363e-54	-2.4764e-54	1.67697e-55	8.34809e-55	1.05298e-54	9.07094e-55	-8.71021e-55	5.25132e-55	1.69498e-54	-1.03394e-56	-2.63992e-54	-1.60937e-54	2.27738e-54	-1.25725e-55	6.65422e-56	1.55545e-56	4.47221e-57	1.21781e-54	2.02218e-54	-4.5086e-55	5.41358e-55	-1.04886e-55	1.76383e-55	-1.50445e-54	-8.06112e-55	-4.34439e-56	5.00628e-107
-2.18882e-56	1.50444e-55	-1.0139e-55	2.34863e-55	-2.35968e-55	2.43092e-55	-1.56269e-56	-1.08564e-55	-3.69755e-55	-1.17719e-55	2.29608e-55	-1.30371e-55	1.23706e-55	1.2543e-55	1.1006e-55	1.1225e-55	-7.32182e-56	-2.75259e-55	7.19947e-56	1.51495e-55	-3.05507e-56	-3.00843e-56	7.79141e-56	-1.10436e-55	-2.08093e-56	2.61788e-55	8.59563e-56	1.74379e-57	-1.90683e-56	-9.3968e-56	7.06319e-109
1.76794e-56	3.38852e-57	7.39959e-57	-4.09622e-57	-8.01575e-57	-2.44406e-57	1.51293e-56	8.42009e-57	-2.19609e-56	-2.08111e-56	-1.35592e-56	2.05008e-56	-2.69406e-56	5.14821e-57	-2.85604e-57	-1.01993e-56	3.15827e-56	2.2829e-56	4.88587e-56	1.65814e-56	1.25014e-56	1.82823e-56	-2.39861e-56	-1.5213e-57	-3.75007e-57	-3.45477e-57	9.26914e-57	-2.65315e-57	-1.87721e-56	3.79922e-57	8.8843e-111
3.34353e-58	-8.04823e-59	-2.18224e-57	2.59662e-57	-3.56166e-58	7.27759e-58	2.20889e-57	-2.23047e-58	1.23245e-57	5.30924e-59	-7.21476e-58	-6.26958e-58	1.21734e-57	8.0464e-58	-2.83363e-57	4.77687e-57	2.62575e-58	-3.02073e-57	3.66755e-58	7.5155e-58	1.20998e-57	1.91828e-57	1.78887e-58	-8.0143e-58	-1.12983e-57	-2.83094e-57	1.86065e-57	-2.39317e-57	-1.53925e-57	1.7211e-57	9.21437e-113
2.24339e-58	-3.71168e-59	-8.52948e-59	8.30407e-59	-4.99053e-59	-3.18764e-60	-5.88251e-59	7.5067e-59	4.19439e-59	2.89757e-59	-8.71266e-59	2.34234e-58	-1.19676e-60	-7.18334e-58	1.69591e-58	5.40091e-58	1.46501e-58	-6.69e-59	2.39722e-58	1.01556e-58	6.91154e-59	-1.63691e-58	-4.07035e-58	1.2865e-58	6.75638e-59	-2.18141e-58	3.71398e-58	1.67266e-59	-2.15242e-59	-9.14883e-59	1.48571e-114
-2.4014e-59	-3.27767e-59	-1.47229e-61	2.97801e-59	2.02832e-59	-3.36387e-59	-1.10568e-59	5.00378e-60	-8.82521e-59	4.07715e-59	-1.70461e-59	9.35252e-60	1.24244e-59	-1.93388e-59	-1.18937e-59	-4.36387e-59	-3.32577e-59	1.45211e-59	-7.94716e-59	-3.40634e-59	1.11048e-59	2.83989e-59	5.82736e-59	9.20982e-60	1.33849e-59	3.03197e-59	-9.97342e-59	-1.41798e-59	-8.13035e-60	3.07625e-60	4.11565e-116
6.76459e-61	-2.41335e-60	-2.06181e-61	-5.07725e-60	4.53776e-60	5.44685e-60	2.37287e-60	-1.92834e-60	1.21108e-60	4.31567e-60	3.5684e-60	8.23157e-61	9.30612e-60	4.20998e-60	-5.42241e-60	-1.53009e-60	-2.23257e-61	-3.17288e-60	3.91081e-60	3.22455e-60	-2.79151e-60	-2.94987e-60	6.12338e-61	-1.04085e-60	1.33994e-61	1.7525e-60	1.52165e-60	1.5634e-60	-8.19562e-60	3.13325e-60	3.99882e-118
1.10321e-60	-1.58329e-60	5.55419e-61	4.64902e-62	-4.6741e-61	1.26113e-61	-1.79191e-61	-2.55554e-61	6.13159e-62	8.24839e-62	-3.44115e-61	-2.3335e-61	-1.08495e-61	3.33738e-61	4.61894e-61	-4.2481e-61	4.14028e-61	-1.01561e-60	-9.75972e-62	-1.59148e-61	9.54826e-61	1.12339e-61	-3.31982e-61	-9.90341e-62	1.23413e-61	-6.87286e-61	6.03332e-61	6.14313e-62	1.13538e-61	-2.35865e-61	8.27269e-120
-1.8035e-61	-3.85447e-62	1.79052e-61	3.40496e-62	3.49744e-62	-3.80793e-62	-7.82591e-62	-5.10064e-62	-7.13245e-62	-5.78011e-62	-8.52431e-62	-6.1981e-62	8.29458e-62	-6.45226e-62	-4.37423e-62	1.75613e-62	1.50889e-61	-3.31132e-62	-2.34429e-61	-8.29768e-62	1.91162e-62	-1.4871e-62	-4.48821e-62	2.66684e-62	1.08775e-62	3.23053e-62	6.5249e-63	5.47012e-62	-1.73431e-62	6.06592e-62	2.08627e-121
5.93429e-63	9.70235e-63	3.85051e-63	-1.18286e-62	3.07064e-65	-9.49202e-64	4.09341e-63	-6.88176e-63	1.43186e-63	5.87452e-66	-1.85494e-63	9.30075e-64	7.33918e-63	9.7182e-63	-1.42945e-62	-8.8583e-63	-1.81539e-63	-3.15234e-63	3.53699e-63	6.03905e-63	-4.81361e-64	1.15982e-63	-3.3244e-63	4.90721e-63	9.97358e-63	-7.43682e-64	-4.83163e-63	-9.39547e-63	-2.13583e-63	1.1639e-62	1.23717e-123
1.68172e-64	-1.27739e-63	-7.41452e-64	9.54139e-64	7.88564e-64	3.02787e-64	6.47686e-64	1.81241e-64	-2.39652e-64	1.3534e-63	1.17026e-63	7.62789e-64	4.15758e-64	-1.36469e-63	1.56705e-63	1.63206e-64	-7.06769e-64	-6.57505e-64	1.8282e-63	-1.05259e-63	3.53014e-64	2.11135e-63	-1.42993e-63	-2.42509e-64	-5.59623e-64	1.44186e-63	-1.22863e-64	-5.87335e-64	-7.5941e-65	-9.7704e-64	2.84246e-125
-8.87513e-65	-4.0518e-64	-1.68557e-65	2.03988e-66	2.20038e-65	-7.03139e-65	1.31818e-64	9.64671e-65	-2.26264e-65	7.48519e-66	4.27131e-65	5.31632e-65	2.52304e-64	6.08733e-65	-8.53429e-65	6.9243e-65	-1.34029e-65	3.56771e-66	-7.38171e-66	1.37031e-64	-4.32244e-65	-2.34711e-64	1.5946e-64	-2.56673e-65	4.71061e-65	3.03503e-66	-7.26858e-65	-5.53419e-65	2.62922e-65	1.14849e-65	4.02571e-127
4.47173e-66	-1.59543e-65	-3.24208e-65	-4.86346e-66	-2.52291e-65	-1.27863e-66	-2.77333e-65	-1.2183e-65	8.49148e-66	8.08657e-66	-1.02917e-65	-4.52026e-66	-4.32449e-66	-1.15696e-66	1.69611e-66	-6.85809e-66	-8.30977e-67	2.92607e-65	-5.55637e-67	-8.93714e-66	2.49229e-65	-4.46081e-66	-1.41719e-65	2.35182e-65	-7.3664e-66	1.41009e-66	-2.73146e-65	1.78913e-65	1.7838e-66	-1.37664e-65	6.886e-129
2.01197e-66	-4.80823e-66	-6.1823e-67	8.52906e-67	-2.11766e-67	1.99396e-66	-2.81108e-67	-1.55962e-67	7.68028e-67	-2.26428e-66	9.41274e-67	3.41014e-67	-1.05794e-66	-7.78962e-67	1.08193e-66	-7.97865e-67	-1.03206e-66	-1.04729e-67	-1.34901e-66	7.31434e-67	-9.12566e-67	5.57287e-67	2.83173e-68	-2.55317e-67	-5.53885e-66	5.03599e-66	6.94258e-67	-8.83966e-67	-1.00554e-66	-1.22789e-66	1.07116e-130
1.21259e-67	-9.38365e-68	3.90487e-67	-2.80331e-67	-1.3293e-67	-3.01051e-67	-3.2616e-67	1.04531e-67	-1.8508e-68	8.23779e-68	2.41165e-67	8.29359e-68	4.04597e-69	-4.50643e-68	2.93387e-69	8.49482e-68	-5.23366e-67	-2.5375e-67	9.1548e-68	2.60361e-67	-3.50586e-67	-1.16363e-67	2.34363e-67	-3.96862e-68	-6.27898e-68	-5.869e-68	-1.69866e-67	-1.5129e-67	2.67045e-67	-4.20733e-68	1.30126e-132
1.1063e-68	2.77981e-68	-1.34683e-68	-1.78603e-68	-7.74115e-69	2.20325e-68	-3.73783e-69	3.95125e-69	4.47005e-70	1.07109e-68	4.00405e-69	2.18184e-68	2.40596e-68	-1.15345e-68	1.85732e-69	7.5467e-69	-3.99291e-69	2.69668e-68	-1.89913e-68	1.76589e-68	5.38373e-68	4.6599e-68	7.47271e-68	-6.61114e-70	-2.29246e-68	6.68143e-68	-1.82889e-68	-8.84513e-70	7.96392e-69	-1.88413e-68	2.11633e-134
1.51e-69	-1.04976e-69	4.27334e-69	2.8543e-69	2.63869e-69	8.41866e-70	-6.91808e-69	1.64479e-69	4.79498e-70	-1.93104e-69	-3.1327e-69	-6.09526e-70	1.1887e-69	-2.40972e-70	2.96764e-69	-5.53629e-70	3.78139e-69	-1.94525e-70	3.30045e-69	2.55762e-70	-3.28422e-69	7.06267e-70	7.42437e-70	-3.00149e-69	-2.25073e-69	-4.79531e-70	5.05992e-69	-6.37639e-70	-4.50218e-70	-3.07993e-69	1.9989e-136
3.55202e-71	6.4813e-70	7.91551e-70	-8.7423e-72	6.00856e-70	-1.81438e-70	-1.48239e-70	3.0741e-71	4.65622e-70	2.27985e-70	2.17757e-70	2.29705e-70	7.32603e-71	8.50472e-71	-4.12372e-71	1.01838e-70	-1.8206e-70	-1.53597e-70	5.91219e-72	2.59934e-70	1.65267e-70	-1.44089e-70	-8.80504e-70	-9.21593e-70	5.4682e-71	1.71198e-70	-1.164e-70	-1.47613e-70	8.36432e-71	-2.84578e-70	3.81112e-138
-3.0539e-71	-4.07708e-71	2.0104e-71	3.13718e-71	-1.46903e-73	1.4006e-70	-2.88754e-71	-1.37826e-70	-2.10666e-70	-8.93631e-71	4.37237e-71	9.59922e-72	9.81109e-71	-7.77271e-71	-1.57667e-72	5.40565e-71	-9.30599e-71	5.52081e-72	9.70901e-71	1.02159e-70	-3.95748e-71	1.80485e-71	2.30751e-71	-2.16247e-71	9.44634e-71	-3.81002e-72	-2.27863e-71	5.3308e-73	5.4074e-71	2.90663e-71	1.61063e-139
3.92572e-72	6.03612e-72	3.79465e-72	6.172e-72	-1.88544e-71	-1.57702e-72	-3.84726e-72	-1.96231e-72	-7.39996e-72	-1.52488e-72	-5.54054e-72	-4.51063e-72	5.39434e-72	1.08162e-71	-1.9234e-72	-3.5916e-72	9.01973e-72	-3.62244e-72	1.7052e-72	9.167e-73	1.10634e-71	1.26886e-72	-1.00661e-72	-6.51924e-72	8.56225e-72	-1.97596e-72	-2.29541e-72	-7.14522e-72	4.83977e-72	3.19457e-72	1.1847e-141
-7.71504e-73	5.43926e-73	1.31377e-72	-8.37629e-73	7.40259e-73	-5.23799e-73	-1.05687e-72	1.446e-73	1.33337e-72	4.2028e-74	5.00536e-73	2.02587e-73	-2.36982e-72	7.30132e-73	-2.58346e-72	2.47195e-73	-1.40048e-72	8.98215e-74	-2.02579e-73	-2.53604e-72	-6.2751e-73	-3.7675e-73	3.41284e-73	-1.16636e-72	-1.348e-72	-1.95173e-73	-2.07233e-73	-4.16796e-73	-3.72265e-73	2.57329e-73	3.29659e-143
-1.2321e-73	4.45833e-74	1.43724e-73	-2.91357e-74	5.7075e-74	2.50938e-74	5.41659e-74	-1.24894e-74	2.46642e-74	-1.8966e-73	4.31638e-74	-1.48334e-73	3.9824e-74	-9.43556e-74	5.43202e-74	1.34641e-73	7.4356e-74	-3.69754e-74	7.64505e-74	5.04377e-74	-7.9521e-74	-3.26006e-73	3.56052e-73	-2.50688e-74	5.24343e-74	-2.22322e-75	-8.34171e-74	1.09262e-75	-2.06582e-74	8.8476e-75	4.03173e-145
-6.81573e-75	-1.23822e-74	1.42601e-74	-9.96899e-75	-1.04831e-74	-7.72905e-75	-6.2642e-75	-7.65075e-75	2.90872e-75	-6.6637e-75	-7.17979e-75	8.63195e-75	2.02078e-74	-1.16319e-74	-4.7053e-75	2.80487e-74	-8.52138e-75	3.57897e-75	8.70552e-75	-2.43926e-76	3.03751e-75	2.8173e-75	4.67836e-74	-5.42113e-75	-1.15695e-74	7.65632e-75	-2.27637e-74	-1.51162e-74	1.28275e-74	-3.49323e-75	5.8138e-147
-3.76759e-76	-2.10593e-76	-2.93858e-75	3.01474e-75	-3.58645e-76	4.4555e-76	-1.06913e-75	3.97146e-76	7.80711e-76	1.89419e-76	3.43384e-75	1.34086e-75	-9.35158e-77	3.71731e-75	-7.53082e-76	4.15519e-76	1.92511e-75	2.39465e-76	3.09712e-75	-3.52412e-76	-2.17152e-76	5.0274e-75	1.88696e-76	-7.8908e-76	-1.12648e-76	9.71231e-76	8.70121e-76	7.904e-76	1.0624e-76	2.08697e-75	9.45041e-149
-4.37154e-77	-4.23206e-76	-7.55671e-77	-1.70839e-76	1.67407e-76	7.43971e-77	8.68912e-77	-3.83707e-76	1.97156e-76	6.11096e-77	-7.46403e-78	5.33578e-77	-1.51302e-77	-1.97793e-77	-8.31998e-77	1.09077e-77	6.70912e-77	-1.20512e-76	-2.85458e-76	8.3575e-77	4.45592e-77	4.69397e-77	6.2284e-78	2.54448e-77	4.40193e-77	1.16182e-76	-7.31544e-77	-1.81116e-77	-4.51475e-77	-2.40666e-77	5.93524e-151
-1.79788e-77	-9.12508e-78	-3.59138e-77	6.28861e-78	3.36148e-77	1.82e-77	1.59246e-77	-3.77251e-77	1.78727e-77	1.21286e-77	-1.47232e-77	3.03889e-78	-3.51071e-78	-1.41253e-77	-1.90856e-77	-1.59453e-77	-3.49731e-78	-3.3326e-77	1.04385e-77	6.28817e-78	-9.7947e-78	-1.50228e-77	-1.69522e-77	2.8767e-77	4.08841e-77	1.52429e-77	3.68057e-77	-6.21146e-77	2.75695e-77	4.23291e-77	1.87732e-152
2.82842e-78	-4.96652e-79	-4.39434e-79	-1.51356e-79	7.27819e-79	-1.86821e-78	5.36393e-78	2.42803e-78	7.54581e-78	-2.23332e-78	-5.01418e-79	-1.1164e-78	1.99079e-78	1.31041e-78	-1.00827e-79	-3.22561e-78	-4.56601e-78	7.5099e-79	1.98296e-78	-1.64817e-78	-1.40614e-79	-1.34264e-78	-2.02328e-78	1.05713e-78	7.28835e-79	4.12472e-78	-4.68372e-79	9.03302e-79	6.03367e-79	1.6972e-78	1.83589e-154
8.90592e-80	-1.96548e-79	8.75305e-81	-1.10977e-80	-4.07404e-80	4.50627e-81	6.47901e-80	3.60296e-79	4.4488e-79	-4.58227e-79	2.61508e-79	-1.747e-79	1.01012e-79	9.79617e-80	7.95409e-80	-4.29242e-79	3.60457e-79	-4.20331e-79	3.3231e-79	-9.57595e-80	1.2067e-79	1.7103e-79	-2.73241e-79	-5.06108e-79	-4.96209e-79	-3.7033e-79	-3.13586e-79	-4.17524e-79	1.15746e-80	7.54072e-81	2.35667e-156
-7.9679e-80	1.56505e-80	6.62256e-80	8.84069e-80	-1.70122e-80	5.02279e-80	1.32701e-81	1.44443e-80	-1.83487e-80	-2.34998e-80	2.36263e-80	-1.11741e-79	-7.64915e-80	-7.71271e-80	-7.77955e-80	-3.31552e-80	-4.6798e-80	-2.30987e-80	-3.51696e-80	6.98184e-81	2.84561e-80	5.84598e-80	-5.72203e-80	4.23841e-82	4.44375e-80	-1.55922e-80	-2.40832e-80	-3.68829e-80	-4.61018e-81	2.84683e-80	7.12027e-158
-5.08822e-81	8.76459e-81	-5.22392e-81	2.17013e-81	2.79367e-81	1.63168e-82	-3.43579e-81	4.09452e-81	-5.85447e-81	-1.4229e-81	2.92242e-81	1.46706e-81	-1.33627e-80	-3.30698e-81	-5.61583e-81	-4.56997e-81	-3.78264e-81	1.66867e-81	-9.32155e-81	-8.62767e-81	-4.97407e-81	-7.77373e-81	2.6621e-81	-1.75959e-81	-4.17007e-81	-2.28356e-80	-7.66048e-81	3.4976e-81	-7.54481e-82	1.56364e-81	1.34658e-159
1.57332e-81	-4.84253e-82	-1.46506e-83	-5.39188e-82	9.9562e-82	9.21347e-82	-8.78526e-82	6.0839e-82	-7.34883e-82	1.06678e-81	1.77583e-81	-5.48033e-82	-1.75692e-82	9.02624e-82	3.44774e-82	-8.25113e-82	2.4419e-82	3.96829e-82	1.15249e-81	-2.21347e-82	-2.21453e-82	-7.3226e-82	-1.35819e-81	-1.23551e-82	3.02922e-83	-2.87365e-82	-1.02475e-81	3.7652e-82	-5.34929e-82	1.25266e-81	1.99303e-161
1.06448e-82	-3.83067e-83	-7.12712e-83	1.09889e-82	-7.33807e-84	-7.02489e-83	2.99274e-83	-1.1877e-83	1.56342e-82	-9.21937e-84	1.66756e-82	2.81631e-83	-4.06163e-83	-4.48109e-83	8.12891e-83	-2.03303e-83	3.44076e-83	-2.92535e-83	2.46083e-83	-1.75762e-83	7.08054e-83	-5.52545e-83	-1.01903e-84	-6.00308e-83	-2.89323e-83	-1.58515e-83	1.56978e-83	-1.05881e-82	3.43071e-83	-6.0632e-83	1.31811e-163
8.90345e-84	2.72142e-84	-3.71195e-84	-7.75786e-86	3.82483e-84	5.12021e-84	-8.18903e-85	-2.14769e-84	1.79839e-84	7.60967e-84	1.43879e-83	2.3216e-83	3.97081e-84	2.66354e-83	-1.04054e-83	1.73553e-84	-6.48829e-84	-4.04114e-84	-1.47661e-83	2.56064e-84	-8.1679e-84	-2.57309e-84	1.31589e-84	-7.63476e-84	-1.54771e-83	-3.34315e-83	-6.69493e-84	-1.95785e-84	1.91477e-84	-2.03267e-83	4.02931e-165
-1.05975e-84	-2.49098e-84	-2.46128e-85	-1.34673e-84	-3.72813e-85	-1.42059e-84	-7.26356e-85	-1.69145e-84	1.32807e-85	-9.34772e-85	-2.9019e-84	-1.58719e-85	-5.96737e-85	-7.36858e-86	-2.87805e-84	-1.58927e-84	-7.97132e-85	1.55456e-84	6.42943e-85	-1.71415e-85	-2.16879e-85	8.15678e-85	8.64644e-85	1.29673e-84	-1.77514e-84	-3.83639e-84	4.50516e-85	-2.99248e-85	3.00854e-85	-8.48361e-86	6.01516e-167
1.33424e-85	4.14302e-85	4.1153e-86	1.33941e-85	4.81845e-86	7.16511e-86	-8.60368e-86	-6.70204e-87	-4.81036e-86	-6.05715e-86	6.3339e-86	-4.01534e-86	-8.04706e-86	-3.35455e-85	9.81332e-86	-5.62131e-86	3.37018e-86	1.28464e-85	1.07393e-85	1.30649e-85	-2.56109e-86	8.55213e-86	5.9006e-86	-5.86892e-86	7.243e-86	-8.18158e-86	-1.84071e-85	8.18828e-86	-1.75231e-85	1.85074e-85	5.46009e-169
9.4168e-87	1.35323e-86	-4.18873e-87	-2.03845e-86	-5.54704e-87	-1.76432e-86	-9.29405e-87	-2.79251e-86	-1.81397e-86	-2.57301e-86	1.66014e-86	-1.09334e-86	-6.11051e-87	-2.01017e-86	1.32667e-87	1.7457e-86	1.03649e-86	-7.68581e-87	-1.10942e-86	4.99417e-86	-1.1806e-86	5.78698e-87	-4.96971e-86	1.44936e-86	-8.56131e-87	4.13595e-86	-3.37629e-86	7.01522e-87	-1.67403e-87	3.38507e-86	1.38055e-170
2.74515e-88	1.23919e-87	1.35487e-87	1.03218e-87	-1.79491e-87	2.24804e-88	-1.52282e-87	5.37077e-88	1.13261e-87	2.71564e-87	3.15004e-87	-3.32216e-87	9.31034e-88	-2.18016e-87	-5.93343e-88	-7.50994e-88	2.63727e-87	4.00642e-88	-5.62905e-87	3.96024e-87	-2.80746e-88	-1.34197e-87	2.32631e-87	-8.23278e-88	1.76671e-88	2.04464e-87	1.64325e-87	-2.32491e-87	7.07953e-88	8.72888e-88	1.2258e-172
-6.32135e-88	-2.14866e-88	3.92506e-88	1.64249e-88	3.52981e-89	5.81766e-89	2.47413e-88	-3.91065e-88	-4.38999e-88	-5.45782e-89	-1.83039e-88	4.18433e-88	5.24661e-89	4.68809e-89	5.00966e-90	5.71802e-89	1.6499e-88	1.40816e-88	2.79127e-88	1.3673e-88	-2.85175e-88	-1.13118e-88	-1.24314e-89	9.3273e-88	6.42417e-89	-1.08972e-88	3.93514e-89	2.03219e-88	5.38267e-88	3.40363e-89	2.71577e-174
4.97156e-89	3.93694e-89	6.7715e-89	-9.39354e-89	1.30836e-89	-1.89865e-89	-3.85368e-89	-3.08658e-89	1.10134e-89	3.01472e-89	-1.87872e-89	-4.62596e-91	3.71164e-89	7.42213e-89	-3.05259e-89	2.63151e-90	7.03041e-89	8.71405e-91	2.03523e-89	9.28615e-89	2.20694e-89	2.32126e-90	6.15797e-90	-4.52977e-90	-8.73332e-89	-1.54501e-90	-1.89236e-90	-2.04766e-89	2.42591e-89	-2.20229e-90	5.27862e-176
1.59382e-90	4.05864e-90	2.92134e-90	-2.60108e-90	-4.88045e-90	-4.12366e-90	-6.39687e-91	1.90889e-90	-7.90187e-91	5.2511e-91	-1.53979e-90	1.62947e-90	-8.42794e-91	-7.76872e-90	4.05762e-91	-1.91083e-90	-3.58808e-90	-5.67217e-90	-9.02301e-91	-1.47708e-90	4.75112e-90	1.58887e-90	-6.19545e-90	-1.09411e-89	-1.83636e-89	2.50383e-90	-5.90167e-91	-1.32059e-90	5.16563e-91	2.74731e-90	7.34624e-178
1.58856e-91	6.40701e-92	-4.24102e-91	3.36446e-91	7.13453e-92	3.38242e-91	1.70626e-91	-3.10621e-91	5.31806e-92	6.34833e-92	1.64342e-91	1.36361e-90	-1.85079e-91	-7.73327e-91	-7.80126e-91	-1.19039e-91	-3.28494e-92	4.39883e-92	6.93573e-91	-3.56673e-91	4.55304e-91	-3.04633e-91	-7.14629e-92	1.40307e-91	1.06264e-90	2.16059e-91	-8.30823e-92	-5.20427e-91	2.40327e-91	-6.80017e-91	6.62583e-180
2.05149e-92	-6.48782e-92	-1.50796e-91	-8.44734e-92	5.35439e-92	-6.1485e-92	2.34573e-92	-3.96733e-91	-4.21375e-92	2.80917e-92	-7.05599e-92	3.44049e-92	-6.00213e-92	2.42656e-92	5.40107e-92	8.27894e-94	-2.54761e-92	-1.29692e-92	-2.46509e-92	-3.65806e-93	-9.95996e-93	-2.19341e-92	1.62144e-91	-6.69161e-93	-4.13387e-92	1.63646e-92	1.62632e-92	1.0826e-91	2.05391e-93	9.23907e-92	2.65792e-181
-8.84811e-93	-6.45078e-94	-5.60881e-93	4.01119e-93	-1.02991e-92	2.98835e-93	1.36092e-93	-3.03905e-93	-5.32339e-93	-1.89814e-93	-1.59435e-93	-2.12883e-93	8.86897e-93	-2.20324e-93	-6.65397e-93	-5.7315e-93	2.65131e-94	6.54261e-93	1.36654e-93	2.27267e-93	-1.29661e-93	4.75661e-93	1.98932e-93	5.02613e-93	-1.5495e-93	-1.66395e-93	-1.09251e-92	8.56363e-94	-2.77369e-93	7.18707e-93	7.4004e-184
-3.02639e-93	-4.98212e-94	-1.73006e-93	8.28804e-94	-2.05119e-93	7.86364e-94	2.80569e-94	-2.44789e-93	-9.34605e-94	-4.36738e-94	-6.59715e-94	-5.55761e-94	5.51915e-94	-5.35742e-94	-4.06353e-94	-1.47143e-93	7.1804e-95	-1.29754e-93	9.90429e-95	3.02307e-94	5.78895e-94	1.37434e-93	-3.18712e-94	-1.35777e-93	-5.91873e-94	-1.8939e-94	-1.71272e-93	-7.12226e-96	9.68507e-95	2.13568e-94	3.80477e-185
1.27195e-94	-3.91672e-95	-4.71814e-95	2.99948e-95	1.23927e-94	1.58946e-94	-1.37129e-94	-1.13861e-94	-1.62885e-94	-2.27791e-94	8.57087e-95	-2.50412e-95	2.65135e-94	-4.20104e-94	2.61948e-95	-2.6851e-95	2.13631e-95	-1.92739e-94	6.57269e-95	3.72859e-94	-1.57797e-94	-2.60321e-94	-1.92876e-94	-1.17765e-94	-2.54169e-95	-1.14585e-95	-7.6722e-95	7.04274e-95	-1.28435e-94	1.01949e-94	7.9101e-187
-8.8187e-96	3.07175e-95	-1.13698e-95	-1.11763e-96	-7.79094e-96	4.62842e-97	5.21519e-96	-1.61127e-96	-1.70805e-95	-7.49744e-96	-6.72327e-97	-1.50262e-95	-5.26532e-96	3.94941e-96	-2.57171e-96	1.0682e-95	-1.26483e-95	-7.21769e-96	1.67367e-96	4.55767e-96	-1.03637e-96	1.51506e-96	4.04049e-96	3.00032e-96	5.54097e-96	-5.91452e-96	-1.04385e-95	2.84899e-96	3.92617e-96	-1.60708e-96	2.4459e-189
1.06481e-96	3.33609e-96	2.1217e-96	3.85045e-96	-1.60237e-96	2.20811e-96	-1.5074e-96	-9.53256e-97	5.78277e-97	-8.88042e-98	-7.55116e-97	2.49611e-97	8.54703e-97	5.10748e-97	-1.74771e-96	8.23963e-97	-2.76723e-96	2.45508e-97	-3.14584e-96	-2.21998e-97	7.45894e-97	-5.57949e-96	1.11972e-96	1.02943e-96	3.16523e-97	-1.13362e-96	-1.15246e-96	-4.14135e-97	-5.24609e-98	2.71103e-96	1.09816e-190
-1.70996e-97	-3.91539e-97	-2.76513e-97	5.42505e-98	1.62784e-97	3.2076e-97	1.15999e-97	-5.71101e-98	-1.34918e-97	1.12069e-97	-7.97999e-98	1.10209e-97	6.27276e-99	7.44795e-99	-1.52806e-98	-2.21784e-97	-5.97801e-98	9.74624e-98	-8.23732e-99	1.97153e-97	-2.21869e-97	6.64312e-98	-3.24021e-98	1.53216e-97	-6.37525e-98	1.63728e-97	1.06512e-97	4.74963e-98	2.23639e-97	-7.53521e-98	7.37179e-193
-8.66139e-99	-2.21246e-98	-5.30251e-98	1.2919e-98	-2.80867e-98	4.74122e-98	1.64472e-98	-1.12204e-98	4.83774e-99	-2.06923e-99	-3.56247e-99	-9.95676e-99	-1.016e-98	6.62324e-98	2.71919e-98	-1.39261e-98	-6.11804e-99	8.59773e-99	1.61825e-98	6.29047e-99	1.58343e-98	-4.6393e-99	4.00325e-98	-4.1954e-99	-7.22055e-98	2.7418e-98	4.33594e-98	-6.94148e-99	-2.54592e-98	-2.11643e-98	2.3834e-194
1.12839e-99	-2.24413e-99	-4.56173e-99	-1.28787e-99	-1.17529e-99	4.01075e-99	2.1714e-99	-2.6781e-99	1.01408e-98	8.91211e-100	-2.57514e-99	2.66038e-99	-2.48358e-99	-3.61425e-99	-1.84518e-99	1.1252e-99	-1.96034e-101	-1.09619e-99	-2.16536e-100	-1.33667e-99	6.65087e-99	1.46827e-98	3.72262e-99	-2.14954e-99	-1.33388e-99	2.26668e-99	-5.53026e-99	5.46554e-100	-3.31826e-99	-7.72952e-99	5.89259e-196
3.14491e-101	1.57917e-100	-3.49388e-100	6.24749e-100	5.02356e-101	-1.81847e-101	-4.90228e-100	2.64594e-100	8.07371e-100	-1.12862e-100	1.77928e-101	-2.64181e-100	2.5265e-100	2.93591e-101	-3.3506e-100	-2.8061e-100	-1.48987e-100	3.76758e-100	1.27219e-100	1.34878e-100	1.74206e-100	3.27063e-100	3.209e-101	3.86441e-100	6.15926e-101	3.25504e-101	-2.32213e-100	2.67624e-100	5.43419e-100	-4.45276e-101	2.75578e-198
1.476e-100	2.1731e-101	-4.30139e-101	-3.01337e-101	1.15624e-101	-5.77176e-102	-5.70112e-101	-5.45463e-102	9.92721e-103	-1.0497e-100	-2.58748e-102	5.30881e-101	2.36762e-101	3.34032e-101	3.5483e-101	-3.38766e-101	4.51959e-101	5.20302e-101	-2.40727e-101	-1.89647e-101	-2.04018e-101	3.84329e-101	-4.60089e-101	2.86259e-101	-8.74753e-102	-3.8947e-102	8.98108e-101	-3.61287e-101	8.241e-101	-4.80525e-101	7.54729e-200
-4.0684e-102	6.77411e-102	1.33325e-101	-4.90597e-102	-2.26467e-102	-1.51523e-102	7.33634e-102	-4.20824e-102	3.38945e-103	1.60038e-102	7.48039e-102	-8.89773e-103	-4.8106e-102	6.91925e-103	2.46815e-102	4.49737e-103	2.18727e-102	1.80681e-102	2.98333e-102	-1.3325e-102	-1.73185e-102	-1.60651e-101	7.31802e-102	-2.80534e-103	4.97468e-102	3.38367e-102	-1.22919e-102	3.04314e-102	1.76984e-101	-3.82106e-102	1.14081e-201
-3.27202e-103	-3.22579e-103	-2.79594e-103	8.17048e-104	-2.50052e-104	5.65894e-103	1.30614e-103	3.26834e-104	-4.67802e-104	5.55488e-103	1.96647e-103	-9.12415e-103	9.24005e-103	-3.8771e-103	3.75623e-104	-6.04493e-103	3.69572e-103	-6.25742e-103	-2.24125e-102	-5.10884e-103	3.51266e-104	-8.38864e-103	4.342e-103	7.29042e-103	1.12805e-102	1.10351e-102	-1.55431e-103	1.56778e-102	-7.93749e-104	-8.67207e-103	1.61558e-203
-4.7263e-104	-4.0074e-105	-2.81461e-103	4.50702e-104	-2.07263e-103	6.76436e-105	-1.59812e-104	-6.34054e-104	-1.13607e-103	-1.20898e-103	2.25313e-105	1.89998e-105	7.22905e-104	-8.45476e-104	5.31507e-106	-1.35401e-104	1.20683e-103	1.14173e-103	1.44031e-104	-9.47694e-104	-8.92246e-104	3.11396e-103	-1.08565e-103	3.59842e-104	5.12071e-104	8.69409e-104	-2.17236e-103	2.6346e-104	5.12855e-104	-1.91428e-103	4.2301e-205
9.54051e-105	6.29421e-105	-1.99766e-104	9.68352e-105	-4.46561e-105	-1.02454e-105	-9.12734e-105	4.72069e-106	-3.89725e-105	1.22171e-105	1.45839e-104	4.07805e-105	-1.35552e-104	-4.50712e-105	-6.1519e-105	-5.50676e-105	-5.03119e-106	-1.02845e-104	7.90902e-106	5.26439e-106	-9.74097e-105	-5.45906e-106	1.32386e-104	-5.0506e-105	-2.4152e-105	1.95893e-105	2.55454e-105	-1.00303e-104	-1.25258e-105	-5.30622e-105	1.79563e-207
5.69795e-106	7.76973e-106	1.00421e-105	1.81771e-105	-2.74674e-106	-2.44818e-106	-7.69743e-106	-5.89977e-106	-1.46631e-107	7.38391e-106	-9.46787e-106	-5.6221e-106	-8.60059e-106	8.86454e-106	1.37429e-105	-8.96179e-106	-9.154e-106	6.68113e-106	1.54867e-105	-2.87521e-105	2.59417e-105	1.33068e-105	4.00798e-106	-1.7907e-105	-1.25516e-105	-4.39603e-106	1.27953e-105	6.27248e-106	-1.34045e-105	-2.51256e-105	4.80183e-209
-3.25796e-106	-8.57744e-107	-9.00573e-107	3.20967e-107	3.56474e-107	-1.47472e-106	-1.89586e-106	1.15232e-106	4.68858e-107	4.5363e-107	3.37256e-106	-9.13126e-107	-8.72039e-108	-1.18076e-106	-4.41137e-106	1.18429e-106	-8.87724e-108	-5.54985e-108	-3.1873e-107	1.3136e-107	-2.22578e-106	-2.15999e-106	-3.09464e-106	-2.71737e-106	1.32456e-106	7.04784e-107	2.63175e-107	-2.42785e-107	2.15562e-106	4.17828e-106	1.05581e-210
-8.49218e-108	7.56042e-108	-2.11316e-107	-6.26746e-108	-7.89747e-108	-7.89524e-108	2.7241e-108	6.2442e-108	-3.47925e-107	5.37735e-107	-3.21495e-108	1.55699e-107	1.0866e-107	-1.08769e-107	-3.06667e-108	-4.74311e-108	2.16654e-108	1.53516e-107	-1.62362e-107	-3.91928e-108	-2.95599e-108	1.78205e-108	8.55977e-108	-1.80175e-107	2.2272e-107	1.05419e-106	-2.93447e-107	8.9387e-109	1.30519e-107	1.57399e-107	1.92277e-212
-2.39721e-109	-1.38379e-108	-3.60522e-108	-7.84629e-109	-5.11235e-108	2.70528e-108	4.94825e-109	-6.59047e-109	1.85926e-109	-3.09268e-108	2.40333e-108	5.36179e-109	7.49973e-109	4.83489e-108	1.97741e-108	-1.7329e-108	-3.84497e-108	-2.20151e-108	2.64098e-108	1.05683e-108	-6.25018e-108	4.72031e-109	-7.12344e-108	1.61367e-108	-8.00278e-109	-2.33849e-108	-1.33325e-109	-3.22908e-108	-1.3919e-108	6.03194e-110	2.35086e-214
5.52194e-109	3.12221e-109	4.56899e-109	9.10041e-110	1.04371e-109	-4.85647e-109	1.10964e-109	3.41265e-109	-2.1056e-110	6.93786e-109	8.8503e-110	3.89394e-109	3.45592e-109	7.10343e-110	-7.86684e-110	3.83588e-109	-4.05032e-109	6.80426e-110	-2.42546e-109	9.94454e-110	-4.05321e-110	-1.32531e-109	-9.07861e-109	-4.225e-109	-5.05393e-110	-4.28425e-109	1.60136e-109	9.47031e-109	-3.84112e-110	-8.16712e-110	4.29009e-216
-4.71474e-110	6.96574e-112	8.5429e-110	-3.9429e-111	3.92085e-110	-3.88118e-110	-9.92503e-111	-1.16832e-110	7.9996e-110	-6.68571e-111	-3.76718e-110	8.54141e-112	5.55404e-111	7.22917e-111	-1.39674e-110	-3.4586e-110	5.35621e-110	7.19594e-110	-3.6208e-110	2.02189e-110	1.7787e-110	1.83906e-110	-5.51585e-110	-1.34133e-111	3.82838e-111	1.30673e-109	-1.11258e-111	4.89017e-110	-8.70346e-112	-4.54352e-110	5.71677e-218
1.92549e-112	3.04845e-111	-2.04276e-111	-4.23253e-111	-7.27082e-111	5.84089e-111	8.02689e-111	-1.56307e-111	8.95748e-111	-2.3404e-111	-4.03597e-112	-1.03907e-110	1.72188e-111	8.20931e-112	1.28606e-110	-4.99693e-111	-1.22936e-111	1.29132e-110	2.68127e-111	1.49409e-110	-2.38058e-112	4.77608e-111	8.97609e-112	-5.36493e-111	2.19026e-111	-4.13499e-111	4.03127e-111	-5.34002e-111	-2.62682e-112	5.20361e-112	1.09126e-219
-7.37829e-112	1.71011e-112	-8.37392e-112	-2.82538e-112	5.1884e-112	2.73152e-112	2.87052e-113	2.25434e-112	-3.94298e-112	2.41664e-112	-2.53525e-112	3.98474e-114	-9.56131e-112	-9.79236e-112	7.38877e-112	3.47431e-113	1.08654e-111	-4.26499e-112	-2.86922e-113	-7.5307e-112	2.08587e-112	-4.72574e-113	3.23412e-112	6.25938e-112	1.93693e-112	5.17473e-113	2.54205e-112	6.6887e-112	1.71774e-112	7.31621e-112	8.03806e-222
-6.54616e-113	-2.21398e-112	6.8478e-113	-1.09284e-112	-6.48947e-113	1.33919e-115	-3.22442e-114	6.67875e-113	-2.61807e-113	2.26979e-113	-9.0125e-113	-1.41321e-112	-2.09639e-113	3.46818e-114	8.30522e-113	5.56985e-113	1.17991e-112	-3.11561e-113	5.13138e-113	3.64076e-114	4.95347e-113	-3.90415e-113	6.29262e-113	-2.29513e-113	-4.67138e-114	4.18738e-113	6.53031e-113	3.33683e-113	8.72125e-113	-4.67989e-113	1.61316e-223
-2.00897e-114	-9.94201e-114	4.79826e-114	-6.83894e-114	6.8414e-115	-5.03518e-114	4.08457e-114	-2.90653e-114	-1.18841e-113	1.94537e-114	2.17516e-114	2.10291e-114	2.83934e-113	-2.47151e-114	-7.33588e-114	4.34609e-114	-2.85042e-115	-1.49014e-113	-1.2075e-113	-1.4454e-114	2.82743e-113	-9.99944e-115	9.54865e-114	1.22725e-113	9.25681e-114	8.09519e-114	3.61713e-114	2.5054e-113	6.18159e-114	1.55608e-114	3.50769e-225
-1.49897e-116	1.32399e-116	2.61403e-115	-1.72874e-115	-1.3941e-114	-3.04859e-114	-1.17121e-114	2.57193e-115	9.19331e-115	-2.54902e-114	1.17342e-114	-8.82262e-115	-1.56056e-114	1.25744e-115	1.00482e-116	-1.43654e-114	-2.47123e-114	7.52831e-115	-4.93807e-116	2.64713e-115	-8.11746e-115	1.75082e-115	-2.00636e-115	1.01565e-115	-4.65046e-115	-3.6106e-116	2.03527e-115	3.62492e-115	1.03217e-115	-1.44003e-114	3.67479e-227
1.31486e-115	-3.76352e-116	2.95044e-116	-2.53181e-116	1.10913e-115	-3.77852e-115	-1.28e-115	-1.81528e-115	-7.0468e-116	2.01379e-115	-3.62273e-115	-2.13069e-115	4.65519e-116	2.2821e-115	-1.93902e-115	-2.61502e-115	-9.39896e-116	-8.16654e-116	1.86165e-116	-1.28517e-115	-1.08717e-116	1.68996e-115	9.05201e-117	-1.81924e-115	-1.37311e-115	2.20749e-116	-5.64026e-116	2.93829e-115	4.81873e-116	-9.64285e-116	8.21716e-229
3.63937e-116	9.42166e-117	-3.51729e-117	-1.26042e-116	-2.11048e-116	-8.23546e-117	2.67976e-116	-1.62547e-116	-7.11734e-117	-6.7394e-117	-3.85668e-117	-1.50453e-116	7.51323e-117	-2.97474e-116	3.22009e-118	1.15177e-116	2.22886e-116	1.46398e-117	3.16041e-118	1.40793e-116	-1.31302e-117	-4.12372e-116	2.68871e-117	1.92065e-116	-1.72402e-117	1.49614e-116	-1.43658e-116	-3.95559e-116	-3.90456e-116	1.08221e-116	1.09066e-230
-1.73735e-117	-4.18924e-118	-3.81933e-118	4.5877e-117	-9.03598e-118	-1.28441e-117	1.10989e-117	-1.13534e-118	5.275e-118	-5.59522e-118	-2.92105e-118	-3.38257e-117	-1.28154e-117	2.16391e-117	-5.99009e-118	1.33248e-118	2.48598e-117	1.66171e-117	-2.30707e-117	2.30695e-117	-3.23987e-118	-1.81398e-119	5.69372e-118	1.58953e-117	-1.38891e-117	2.02777e-118	-1.07316e-117	2.66625e-117	1.0754e-117	-1.75452e-117	8.39251e-233
-2.5664e-118	4.84194e-118	6.38506e-120	-2.89625e-118	-5.5803e-119	-3.1499e-118	1.80231e-118	3.95992e-118	-4.11746e-118	2.08791e-118	-1.96959e-118	2.90487e-118	-3.836e-118	-1.2249e-118	-7.24611e-119	8.54793e-119	-6.4009e-118	2.00109e-118	-7.57215e-121	2.36017e-118	-1.93748e-118	-3.01905e-118	7.35911e-119	-3.35087e-118	1.19049e-118	6.39287e-119	5.22256e-118	8.65146e-119	4.28058e-119	1.09492e-119	2.23917e-234
-9.70252e-120	-1.09539e-119	-3.38754e-119	-2.57168e-119	3.99923e-120	-1.21951e-119	5.44942e-119	1.62838e-119	3.48531e-119	2.11679e-119	-1.58577e-119	-1.68097e-119	3.8931e-120	-8.807e-119	1.91176e-119	-3.98061e-120	-6.40346e-120	2.6584e-120	-2.00601e-119	-9.29658e-120	-1.70227e-120	1.10353e-119	1.01665e-119	3.63739e-119	2.2523e-119	1.87853e-119	-1.66149e-119	8.08473e-120	-1.16614e-119	-3.76231e-119	2.06133e-236
2.64241e-121	7.86946e-120	2.16829e-120	1.1895e-120	2.12526e-120	-6.91165e-121	6.17852e-120	4.60481e-121	7.93829e-121	-6.56199e-120	-5.5113e-121	1.47918e-120	-7.49207e-121	-2.64867e-120	1.1489e-121	-2.95246e-120	6.45625e-120	-1.17088e-120	3.94125e-120	-2.6585e-120	2.2889e-120	1.38181e-120	1.34391e-120	3.97717e-120	3.59438e-120	3.38029e-122	2.91684e-120	4.32369e-120	1.08232e-121	1.05313e-119	4.15455e-238
-1.81622e-121	-2.6253e-122	2.09198e-121	-1.12035e-120	1.50287e-121	5.75324e-121	-4.32226e-122	-6.80331e-121	2.6699e-121	4.77903e-122	-3.24322e-121	-8.67613e-121	1.40652e-121	-8.68813e-121	-2.35853e-121	-5.79849e-121	3.89652e-121	4.71551e-121	-3.63166e-122	-3.85597e-121	3.15908e-121	8.72659e-122	1.45764e-120	-3.81763e-122	4.13368e-121	-1.10468e-122	2.09634e-121	4.27389e-121	-3.25549e-121	-9.56086e-122	7.5194e-240
2.42017e-122	-2.68253e-122	-1.63369e-123	-1.69655e-122	-2.2485e-122	3.24964e-122	-5.19388e-122	7.06266e-122	8.33958e-122	1.93341e-122	-1.64705e-121	2.47008e-122	3.05639e-122	-5.11988e-122	-2.279e-122	1.77159e-122	-7.72232e-123	2.85679e-122	-1.11696e-121	-2.41572e-122	3.17283e-122	3.82644e-122	2.26653e-122	-3.11677e-122	-3.7985e-122	2.21303e-122	1.25364e-123	-1.17559e-121	-5.64185e-122	-6.56066e-122	9.14311e-242
3.76798e-124	9.14473e-124	9.04852e-123	-2.25361e-123	1.51398e-123	6.63796e-123	-2.0357e-123	-4.95537e-123	-2.06338e-122	-3.50891e-123	-3.8262e-123	-2.64404e-124	6.13172e-123	7.55374e-123	-1.50571e-122	-8.48057e-123	-3.56874e-124	-9.84158e-124	-2.25182e-123	-6.03466e-123	-4.71254e-123	-3.9253e-123	-7.86986e-123	-4.48117e-124	-6.14348e-124	1.62494e-123	5.98653e-123	-4.27471e-123	-1.24577e-123	-1.78511e-122	1.52873e-243
4.83117e-124	-1.11112e-123	-8.44782e-124	-5.03352e-124	-4.9966e-124	-1.10189e-123	4.95188e-125	-2.19456e-124	6.64214e-124	2.15635e-125	8.68696e-125	2.59257e-124	-7.69725e-124	-4.45177e-124	-9.8966e-125	-1.19937e-124	-1.15477e-123	-1.3732e-124	1.90887e-123	-8.02253e-124	1.31271e-123	1.77905e-124	-8.46586e-124	-3.05771e-124	1.89894e-123	1.07492e-124	8.43143e-124	1.97209e-124	-9.04903e-125	-9.83129e-124	1.88275e-245
1.98694e-125	-1.36241e-124	-3.81488e-125	-1.22566e-125	-3.91446e-125	7.36357e-125	7.99174e-125	-1.10907e-124	2.72356e-125	-3.36014e-125	1.10004e-124	1.92374e-125	-8.03072e-125	2.40252e-125	1.46048e-125	8.40121e-125	-5.27481e-125	-4.23181e-126	1.673e-124	6.68403e-125	-3.24675e-124	-7.47828e-125	6.95854e-125	1.58918e-125	-2.76616e-125	-3.22941e-125	2.68267e-124	-2.12882e-125	-6.94584e-125	-1.04363e-126	3.05255e-247
-9.16773e-126	-8.05645e-127	-2.03406e-125	-2.62167e-126	4.40043e-126	-1.60287e-126	-1.21122e-125	1.88487e-126	3.26082e-125	1.2757e-125	-8.94335e-126	-1.0295e-125	-3.0838e-125	-1.27683e-125	-4.06332e-125	-8.67655e-126	9.96398e-126	-2.21737e-127	-1.50158e-125	1.86497e-125	-4.69833e-126	7.26307e-126	1.65843e-125	-4.57147e-126	-7.42139e-126	-6.22953e-126	-8.14323e-126	-6.27541e-126	-4.25821e-126	-6.18269e-126	6.22918e-249
5.02191e-127	2.22179e-127	-9.65031e-127	-4.79995e-127	-2.68673e-126	-4.62086e-127	2.72316e-127	-1.23584e-126	8.04529e-127	-2.8115e-127	5.86283e-127	1.45139e-126	-7.93362e-127	-3.16651e-127	-5.02457e-127	8.99002e-127	-6.86696e-127	-2.68295e-126	6.35086e-127	4.42815e-127	4.99808e-126	8.63062e-127	1.13164e-127	-6.62437e-129	-3.25025e-127	-1.093e-126	-5.27582e-126	-1.17982e-126	1.67877e-126	-4.89368e-126	1.06764e-250
-1.0827e-128	-2.18064e-127	4.82032e-127	1.44252e-129	-1.11613e-127	1.12239e-127	-8.24164e-128	7.60425e-128	1.50823e-127	-6.74237e-129	-4.41935e-128	8.20321e-127	3.02992e-127	-2.06145e-128	-2.01119e-129	3.81775e-127	2.46814e-127	1.84057e-128	7.2864e-128	-4.58647e-128	3.2459e-127	-1.43501e-127	3.93521e-128	-2.22629e-127	1.92031e-127	-1.8369e-127	-5.21451e-127	2.06291e-127	-2.79758e-127	-4.26358e-127	2.14418e-252
-1.20325e-128	5.80448e-128	-1.1712e-128	1.91042e-128	-3.77534e-129	-1.22887e-128	-1.75789e-128	-2.30766e-129	-1.43536e-128	-2.22971e-128	2.81085e-129	-2.4662e-128	4.07993e-128	2.57322e-129	2.52947e-128	-2.96102e-128	6.70007e-129	6.34522e-129	6.40777e-128	-1.02278e-128	5.51359e-128	-1.32733e-128	-6.16489e-128	-2.25728e-129	3.54419e-128	-2.41217e-128	-4.24808e-128	3.53203e-128	1.51681e-128	-3.46874e-128	2.66438e-254
3.33933e-129	-5.88353e-129	2.44428e-129	3.18152e-129	-3.57392e-129	2.72319e-129	3.38515e-129	-3.95722e-129	4.85658e-129	-1.30133e-129	-2.76854e-129	7.06451e-130	-1.55899e-132	-1.87526e-129	-1.57034e-129	1.3292e-129	6.36067e-130	-7.32936e-129	-3.56976e-129	-1.74771e-129	-4.97582e-129	4.5071e-129	-1.98867e-129	4.76484e-130	-4.89365e-130	4.91865e-131	4.88739e-130	6.32444e-130	-5.18934e-129	4.37073e-129	3.16454e-256
1.40483e-130	-5.5874e-130	-1.79979e-131	-2.95567e-132	2.08528e-131	1.38889e-130	3.36933e-130	-4.17386e-130	-8.0749e-130	5.75218e-130	4.17926e-131	3.91722e-130	4.50822e-131	-1.05304e-131	1.10456e-130	2.04987e-130	2.4571e-131	2.85379e-130	6.25682e-131	7.27448e-130	1.43023e-130	-7.88494e-130	1.63474e-130	-2.61456e-130	2.10061e-131	-3.7051e-130	-5.92846e-132	-3.50669e-130	-4.62308e-130	1.83434e-130	3.69469e-258
-3.04662e-131	2.51418e-131	1.55773e-130	-3.83015e-131	3.52263e-131	-5.13476e-131	1.61532e-131	-5.23238e-131	1.2715e-131	3.3959e-131	3.61305e-132	-2.46344e-131	3.59415e-131	-3.03314e-131	5.71421e-132	-8.36412e-131	-4.78767e-132	-4.6176e-131	-3.31333e-131	5.41236e-131	9.22361e-131	-3.11159e-131	2.76321e-131	-1.25426e-131	-9.63798e-132	-4.53651e-131	9.00998e-132	-1.32877e-131	7.80677e-131	2.81559e-131	7.12186e-260
-4.05418e-132	-7.44064e-132	4.3656e-132	-1.68866e-132	-4.11608e-132	6.24332e-132	-7.71848e-132	5.11332e-132	-2.4283e-132	4.68452e-132	1.39606e-132	-1.45915e-131	-2.51979e-132	1.88543e-132	6.40579e-132	-5.36979e-132	-1.71855e-132	5.20322e-132	-3.11114e-132	-4.33799e-133	-2.46394e-132	1.24456e-132	-2.92708e-132	2.66229e-132	-2.08272e-132	-3.69296e-133	5.06784e-132	3.95314e-132	1.56385e-132	-3.49436e-132	6.81437e-262
-8.34578e-133	-3.03107e-133	-3.22618e-133	-1.22781e-134	-8.56762e-134	-1.57106e-132	-4.23985e-133	-2.248e-133	-9.66779e-133	-2.81544e-133	-6.9953e-133	2.61036e-133	1.2744e-132	1.57809e-132	2.23748e-133	1.05628e-133	-2.11079e-133	2.51816e-133	-1.23101e-132	-2.85727e-133	7.3979e-134	7.12755e-133	-3.95827e-134	9.70099e-133	7.4617e-133	2.38759e-133	-1.66022e-133	-1.19203e-132	1.39257e-133	3.5184e-133	1.47122e-263
9.74841e-134	-1.49915e-133	-7.02061e-134	-2.32807e-133	-2.88474e-133	-3.59346e-134	-1.28898e-134	-7.33743e-134	-1.94109e-134	1.00386e-133	1.27688e-133	-1.28937e-133	-5.80125e-134	6.45969e-134	4.09688e-134	1.35525e-134	1.00438e-133	1.59657e-134	4.58297e-134	3.7106e-134	-9.93787e-134	4.75512e-134	1.16645e-133	-1.27646e-133	2.08725e-133	1.03608e-133	-2.58371e-134	9.41102e-135	3.96165e-134	-3.38494e-134	3.47577e-265
1.06987e-135	4.4341e-135	6.15863e-135	9.98809e-136	6.41713e-135	-1.56205e-135	4.58351e-135	-7.72536e-135	-1.33344e-134	-2.94198e-135	-3.55172e-135	1.89687e-134	2.06363e-135	9.63432e-136	2.78499e-135	-6.61042e-135	-3.19269e-135	-1.0039e-134	9.98858e-135	-1.03704e-134	-3.97123e-135	2.92642e-136	-8.53388e-135	-1.34758e-135	-4.22941e-136	-1.98701e-134	1.46046e-134	6.59721e-136	-2.5252e-136	1.43511e-134	2.02311e-267
1.53971e-135	1.58894e-135	-1.61062e-135	-3.75304e-136	-9.12719e-136	-4.6335e-136	5.80411e-136	5.26454e-136	-4.69378e-136	-6.00252e-137	1.1098e-136	-1.16822e-135	-1.36552e-135	1.02558e-135	-1.21111e-135	-1.40898e-135	-1.08683e-135	-1.23944e-135	3.81418e-135	7.6877e-136	3.63425e-136	-2.10758e-135	4.58973e-136	-7.15146e-136	1.48737e-136	1.84602e-135	9.7461e-136	9.71247e-136	-7.9656e-136	-1.40567e-135	4.83475e-269
1.4044e-136	1.30485e-137	-8.77723e-137	-3.07358e-136	3.0905e-137	-2.99259e-136	-4.50979e-137	-1.32811e-136	8.60643e-138	-1.03494e-137	-1.73463e-136	8.35184e-138	8.48853e-138	-3.52965e-137	3.08107e-137	5.11313e-137	-2.85012e-136	-6.14588e-137	9.20549e-137	-1.07922e-136	2.50463e-137	-8.83404e-137	-4.53618e-137	4.92113e-136	7.28439e-137	-4.75508e-136	-1.40349e-136	-3.08732e-136	1.00391e-136	-6.04381e-137	9.85425e-271
8.49475e-138	-1.54163e-137	-1.22212e-137	-1.55732e-137	-1.28023e-137	-2.07865e-138	5.10945e-139	1.28727e-137	-8.18055e-138	9.39346e-138	3.86239e-137	-1.4951e-137	1.50003e-137	-8.96849e-139	2.37966e-137	-6.31585e-138	-5.50509e-137	-1.38754e-137	7.07949e-138	-1.2856e-137	-2.75086e-138	-5.26951e-138	-2.39534e-137	1.46155e-137	-4.23819e-138	3.35341e-138	-1.94469e-137	4.22893e-137	-1.884e-137	-2.21576e-137	1.10413e-272
-7.87573e-138	4.83408e-138	-2.098e-138	4.80922e-138	-9.42303e-139	3.69472e-140	-1.67291e-140	5.11365e-139	-1.96067e-138	-5.00324e-138	2.21825e-138	-4.17459e-139	1.08314e-139	7.99094e-139	-2.55039e-138	-2.13738e-138	4.84214e-138	-2.55436e-139	-4.2687e-138	-1.53383e-138	-6.14455e-140	3.95433e-138	3.9787e-138	-9.87274e-139	-8.43646e-139	4.40032e-138	3.05612e-138	3.62473e-139	-2.19743e-138	-8.33787e-139	2.71372e-274
4.66846e-140	3.42243e-139	5.83693e-139	3.67817e-139	1.18325e-138	-2.65717e-140	-4.5354e-139	6.01531e-140	6.09716e-140	-5.27191e-139	9.90603e-141	-1.379e-139	4.25204e-140	-5.1844e-140	2.27485e-139	-2.00642e-139	-1.69486e-139	-1.32165e-139	5.66117e-139	-1.83514e-139	-1.38173e-139	2.72028e-140	3.35035e-139	2.60678e-139	6.39537e-140	8.13214e-140	9.40495e-140	-2.5357e-140	4.67352e-139	2.75458e-139	3.51754e-276
-2.82845e-141	4.6046e-140	8.90346e-140	7.15064e-140	-1.47532e-140	6.66135e-140	4.67171e-141	2.84726e-140	3.4606e-140	-3.11796e-140	1.86686e-140	-2.59146e-140	-2.00811e-140	1.63468e-140	2.35114e-140	-1.19267e-140	1.96082e-140	4.76747e-140	-7.98944e-142	-2.35144e-140	-7.75352e-141	1.74188e-140	-1.21523e-140	1.97417e-141	-1.07821e-139	8.6027e-141	-4.95735e-140	8.71517e-141	-2.65692e-140	-2.05082e-140	4.42968e-278
3.26051e-141	4.26919e-143	-5.19109e-141	1.79196e-140	-1.27207e-141	-5.50403e-142	4.35023e-141	1.22349e-140	3.15457e-142	-7.39016e-141	-2.82628e-142	1.35296e-141	-1.0854e-141	6.45702e-142	5.62259e-141	-2.23963e-141	3.75765e-141	9.57435e-141	-2.18787e-141	-3.0838e-141	-4.33009e-142	1.42043e-142	2.31788e-141	9.31379e-143	2.81042e-141	1.80902e-141	-7.10801e-141	4.80866e-142	-5.05994e-141	2.00847e-141	8.41317e-280
-4.689e-142	3.97321e-142	-4.94611e-142	-8.09945e-142	9.45576e-142	1.80182e-142	-6.0818e-142	-1.30052e-141	-4.5631e-142	-8.17269e-143	-1.51869e-142	-1.20958e-141	1.43108e-142	-4.7358e-142	9.75101e-143	-6.04329e-142	4.7166e-142	-6.03339e-142	5.7535e-142	2.07499e-142	6.61905e-143	-8.49424e-143	-7.31877e-142	-1.51381e-142	-8.33466e-143	2.01033e-142	-1.25207e-141	-2.89637e-142	4.2668e-142	-2.33245e-142	1.00528e-281
-1.02214e-142	3.15503e-145	2.18767e-143	7.89048e-145	1.28467e-142	1.22117e-143	-2.94945e-143	1.38918e-144	-2.57876e-144	-2.00154e-142	1.04675e-142	-1.5596e-143	-1.67663e-142	-8.81433e-144	-1.09456e-142	1.12658e-143	-3.72232e-144	1.04106e-142	9.81256e-143	-1.1672e-142	-1.6308e-143	-7.84062e-143	4.66607e-144	-4.5805e-143	3.60025e-143	3.49521e-143	-3.89352e-143	-1.18665e-142	5.9254e-143	-3.19738e-143	1.85303e-283
-9.84023e-145	-6.30344e-144	-1.8253e-144	-2.21391e-144	2.10099e-144	1.23068e-143	-5.87179e-144	8.36804e-144	-3.22351e-145	-5.13426e-144	-6.26155e-144	-1.01488e-143	-3.7478e-144	4.40312e-145	-6.54924e-144	1.37085e-143	5.65527e-144	-4.19604e-144	4.09158e-145	1.83504e-143	-4.31569e-144	-3.11696e-145	-1.59579e-143	9.56623e-144	-1.14889e-143	1.08608e-143	6.40828e-144	1.4774e-143	3.88654e-144	-9.5001e-144	2.08907e-285
5.19642e-145	1.21367e-145	-2.95206e-145	-1.78891e-144	-1.93439e-145	5.20554e-145	4.53489e-145	2.54073e-145	-1.04448e-144	7.49868e-145	3.08459e-144	-5.23237e-145	-2.39361e-144	-8.77206e-145	-1.45054e-144	5.55124e-145	1.51285e-144	6.5395e-145	1.62718e-145	3.61245e-145	3.99346e-145	2.59565e-146	-4.40541e-145	6.50765e-146	-1.30966e-144	5.76788e-145	1.29654e-145	-4.06589e-146	4.74936e-145	1.38462e-147	3.00272e-287
3.73735e-147	8.16186e-146	-3.25172e-146	-2.08566e-145	5.60149e-146	-2.78575e-145	-3.21447e-146	-8.4615e-146	3.63877e-146	-8.48496e-146	-9.39352e-146	-3.0353e-147	-1.77325e-145	2.49626e-146	6.53202e-146	8.04209e-146	4.74891e-146	-5.01921e-147	2.60836e-146	-2.02724e-147	-9.8277e-146	-2.41672e-145	-3.59671e-146	1.13502e-145	-3.41001e-146	-8.40232e-146	1.98444e-145	2.40072e-145	-1.34315e-145	-5.76571e-146	4.12132e-289
-2.99183e-147	3.93834e-147	-1.07761e-146	-2.11522e-146	-2.12989e-146	6.50147e-147	1.4542e-146	2.09821e-148	9.63176e-147	3.95136e-147	2.38279e-146	8.1801e-147	5.25173e-147	1.60596e-148	-1.06436e-147	-2.95083e-147	7.41751e-147	1.78178e-146	-3.412e-148	1.67714e-147	9.37758e-147	8.81247e-148	1.80451e-146	-2.3114e-146	6.15713e-146	-1.44878e-146	-5.80567e-147	-2.88133e-146	-2.96645e-147	-2.55718e-146	8.92751e-291
4.57956e-148	-3.89562e-147	-6.97983e-148	-9.96711e-148	1.84564e-147	1.28492e-147	-1.09033e-147	-5.64391e-148	8.2764e-148	-2.6822e-147	-2.79321e-148	2.44893e-147	2.44177e-147	-4.78911e-148	8.79542e-148	1.68065e-148	5.58043e-148	8.85908e-148	-1.12608e-147	2.94381e-147	1.55816e-147	-1.3513e-147	-2.10207e-148	2.00473e-148	1.68539e-147	2.25832e-147	-8.11716e-148	6.58631e-148	-1.08603e-147	4.70234e-147	9.20721e-293
-1.21542e-148	-8.23051e-149	-1.48288e-148	1.93796e-149	1.74978e-148	-3.65826e-148	1.11935e-148	6.76897e-149	5.21334e-148	1.0947e-148	-1.62135e-152	-3.73126e-149	5.95535e-148	3.92981e-148	5.89469e-148	2.66147e-149	-2.30215e-148	1.01763e-148	-5.13499e-149	2.27168e-148	9.57174e-149	-4.74493e-149	-2.49122e-149	1.33318e-149	-9.42292e-149	-2.72436e-148	-1.92001e-150	7.24629e-148	8.32406e-149	-2.23551e-149	2.11334e-294
-2.24433e-149	-6.49662e-150	1.98688e-149	-3.5909e-150	3.13475e-149	1.36803e-150	1.25047e-149	5.05203e-150	-3.02698e-150	5.60463e-150	1.01669e-149	1.13329e-149	1.7994e-150	-1.42715e-149	-7.42277e-149	1.52892e-149	-2.11797e-149	-1.0614e-150	9.65821e-150	-8.3494e-150	-6.58445e-151	2.6198e-150	-1.23431e-149	4.82247e-150	5.78925e-150	1.73716e-149	1.00207e-149	-3.50051e-149	1.41383e-150	6.38058e-150	1.08422e-296
-4.25396e-152	-1.05463e-150	7.36935e-150	5.05123e-150	7.70236e-150	2.37239e-151	1.90505e-150	1.00593e-150	-1.48795e-150	-4.00884e-150	1.36835e-150	-1.98883e-150	8.70591e-150	1.94286e-150	6.31892e-150	1.91579e-150	-7.55582e-150	-7.8944e-151	2.4268e-150	-2.65668e-150	2.75918e-151	-8.6393e-151	-6.8652e-150	-1.54045e-150	2.65966e-150	1.98185e-150	-5.89231e-150	-3.34784e-150	3.49582e-151	-1.66889e-150	4.73063e-298
-5.7767e-152	-4.70163e-153	9.11225e-152	-1.82868e-151	-1.14602e-151	5.8418e-151	-1.52973e-151	2.12977e-151	3.17611e-151	3.45345e-151	8.28759e-151	3.46314e-151	-5.03864e-151	-2.28303e-151	-6.53297e-151	-2.6154e-151	5.00221e-152	-5.19144e-152	1.00004e-151	-1.15741e-151	-7.51316e-153	1.11046e-151	1.7702e-151	1.57976e-151	7.28833e-153	1.6012e-151	1.23774e-151	9.78493e-152	-1.91471e-151	-1.49237e-151	2.50317e-300
-2.64421e-152	1.08423e-151	-1.31704e-151	5.62608e-152	-6.66091e-152	8.83093e-152	1.22319e-152	-1.32883e-151	2.4719e-152	-2.23762e-152	5.60975e-152	-5.70153e-152	2.16207e-152	-3.4057e-152	-5.49675e-152	-6.85864e-153	-1.4145e-151	1.76497e-152	-1.39443e-152	9.85583e-155	3.61345e-152	-1.73848e-152	-4.62342e-152	3.85694e-152	-1.40005e-151	1.5943e-152	2.49918e-152	1.74285e-152	5.68839e-152	5.18964e-152	1.27674e-301
-7.56126e-153	8.45851e-153	1.43119e-152	1.93461e-152	6.18935e-153	-1.13924e-152	-1.15307e-152	4.1898e-153	-1.81462e-152	4.68541e-154	-2.54333e-153	-1.19597e-153	-1.91808e-153	-1.00666e-152	-1.83936e-152	2.32247e-153	-2.53136e-152	-6.85861e-153	-8.86477e-154	-1.09439e-152	4.48489e-153	5.13924e-154	4.49614e-153	3.48971e-153	-2.20506e-153	5.31493e-153	5.86091e-154	-1.31716e-153	1.65028e-153	-1.48876e-152	2.93326e-303
1.03292e-153	2.09013e-155	8.03276e-154	4.18139e-154	-4.77352e-154	3.36661e-154	-3.72874e-154	2.48515e-154	-3.26981e-154	-1.40009e-153	-6.39546e-154	-1.57189e-154	-2.4283e-154	5.31772e-154	-2.70172e-153	-5.86634e-154	-1.95127e-154	5.81071e-154	1.19859e-153	1.16591e-154	5.97051e-154	-1.66503e-153	-4.64308e-154	9.6837e-154	-2.56721e-154	-1.42194e-155	1.88148e-154	-6.88502e-154	4.00542e-154	-2.22406e-156	1.97595e-305
-4.70962e-155	6.76071e-155	-2.26396e-156	-7.41595e-156	-1.18164e-156	3.57005e-154	-1.17827e-154	-2.46971e-154	-8.8886e-155	-1.05908e-154	-5.65539e-155	2.02535e-154	-3.28622e-155	4.38837e-155	-1.24969e-154	-2.33037e-155	2.69607e-154	-2.48908e-155	2.38797e-154	-1.32046e-154	2.13417e-156	-5.79497e-155	-1e-154	7.63825e-155	-8.93111e-155	8.43393e-155	6.33419e-155	-7.91282e-155	5.59222e-155	6.05566e-155	4.90805e-307
1.07479e-156	5.41556e-156	-1.4378e-156	1.34029e-156	-1.04687e-155	8.57231e-156	-2.6014e-156	-5.04226e-156	1.2565e-156	-3.66255e-155	1.89336e-156	-1.9886e-156	1.48335e-156	8.34486e-156	1.92252e-155	1.00384e-156	-4.63436e-156	5.03883e-156	1.19538e-156	1.17885e-155	1.63104e-156	-2.3852e-156	-6.60518e-156	-2.09617e-155	-7.66355e-156	-3.564e-157	-5.73302e-156	1.59385e-155	9.62301e-156	-2.35574e-156	0
-4.63077e-157	1.61052e-158	1.74997e-156	6.408e-157	3.1298e-159	-8.39656e-157	-8.68533e-157	-2.62258e-157	7.00027e-157	-1.47655e-156	-1.01092e-157	1.06031e-156	-1.56257e-157	-2.50826e-156	-1.18781e-156	1.68497e-156	1.82871e-156	2.1653e-156	3.3977e-157	1.13232e-156	-6.42635e-157	1.81328e-156	-6.77622e-158	-1.67087e-156	-6.69341e-157	9.23681e-157	-3.15933e-157	-3.12754e-157	-1.09924e-156	4.14739e-156	0
3.15778e-157	2.07018e-157	-3.56372e-157	-3.94379e-158	1.5331e-157	6.85914e-157	2.98397e-157	-7.72332e-158	3.90739e-158	-4.65807e-157	-6.43379e-157	4.94807e-157	3.12777e-158	-2.9776e-157	-2.88075e-158	-5.55544e-159	5.44598e-157	-1.12882e-157	-6.18096e-159	4.66441e-158	-4.68916e-158	-6.35411e-158	2.88472e-157	-2.38668e-157	-1.74975e-157	7.97182e-158	-3.10622e-158	1.08715e-157	1.9622e-157	4.1453e-157	0
-3.70587e-159	4.00933e-158	-3.24425e-159	-3.12827e-160	5.61076e-158	-2.75776e-158	7.70972e-159	4.66776e-159	-1.17128e-158	1.28421e-159	4.62881e-159	2.45409e-158	1.10662e-158	-5.21008e-159	1.03795e-159	1.01375e-158	-2.02359e-158	2.46299e-158	2.0693e-158	4.70736e-159	5.22705e-158	2.83056e-158	-9.76111e-159	3.37445e-158	-1.73686e-159	-1.16396e-158	2.95112e-158	-7.08327e-159	7.43844e-159	-2.33877e-158	0
-5.70336e-160	2.89533e-159	-1.98236e-159	1.61651e-159	2.64339e-160	1.6728e-159	1.9159e-159	-2.21559e-159	2.46419e-159	-6.3386e-161	-3.53806e-159	5.14495e-160	-1.30742e-159	3.83602e-159	-1.18801e-161	-1.87123e-159	-7.4576e-160	-1.90287e-159	-2.95456e-159	3.94626e-159	-8.82118e-160	3.15572e-160	-2.06754e-159	6.59471e-160	1.28054e-159	4.98442e-159	1.5383e-159	-1.75281e-160	5.16557e-159	-2.54071e-159	0
-1.78158e-160	7.14342e-160	7.4291e-161	2.02988e-160	1.12321e-160	-2.54915e-160	-9.04869e-161	-1.45573e-160	3.93179e-160	-2.58031e-160	2.2103e-160	-5.28403e-160	-8.52794e-161	1.55026e-160	-1.05415e-160	-1.23616e-160	7.27075e-161	-5.69833e-160	-4.21775e-160	3.19257e-160	8.99756e-160	-1.00284e-159	-1.44846e-161	-6.76969e-160	-4.76154e-160	1.77329e-160	-4.28627e-160	-1.37424e-160	-1.16094e-161	-4.68472e-161	0
3.72326e-161	9.6448e-161	-7.5266e-161	4.35876e-161	5.88971e-161	1.13419e-160	3.48538e-162	-6.91943e-161	2.14484e-161	9.48682e-161	1.94319e-161	2.92239e-161	9.29255e-161	-2.29207e-161	-1.2068e-160	3.13818e-161	3.19461e-161	-1.62032e-161	5.70435e-161	-2.74741e-161	-1.29683e-161	1.52113e-160	2.18025e-161	-3.76305e-161	8.4884e-162	7.03987e-162	-9.62985e-162	-2.4345e-162	4.11538e-161	1.19902e-161	0
7.15544e-162	2.91415e-162	-9.0852e-162	-4.59504e-162	4.06937e-162	-2.80352e-162	3.14466e-162	9.07368e-163	2.63043e-163	1.30016e-162	3.83768e-162	4.63432e-164	-4.53551e-162	-1.77614e-161	-8.83619e-162	4.6127e-164	-2.47061e-161	8.46481e-162	-1.88173e-162	4.41979e-163	2.5995e-162	-1.21687e-161	1.43355e-162	2.56741e-162	6.42312e-162	1.28215e-162	2.32577e-162	-2.03368e-162	-2.45134e-162	-3.92146e-162	0
-1.12379e-162	-1.30117e-162	-4.36909e-163	1.28912e-163	3.50494e-163	3.27944e-163	-1.21229e-162	1.49544e-163	7.59808e-164	7.59051e-163	-2.1086e-163	7.24174e-163	4.1333e-163	5.74698e-163	8.05014e-163	2.44682e-163	1.35539e-162	7.18231e-163	6.27959e-163	-9.29006e-163	-4.68566e-163	-1.2179e-162	-1.79322e-163	1.091e-162	2.90499e-163	-6.48279e-163	-2.71701e-162	-4.69213e-163	-1.11068e-162	6.74966e-163	0
1.52224e-164	3.70866e-163	-7.45878e-163	-4.01074e-164	8.89445e-163	-1.40356e-162	-6.15747e-163	-4.49296e-163	1.26996e-162	2.13771e-163	1.50591e-163	-8.88344e-163	8.93488e-163	2.975e-163	-1.27089e-163	-8.05593e-163	3.33981e-163	-2.24095e-163	-7.35227e-164	8.36775e-164	-1.03253e-162	1.52589e-163	2.59816e-163	-4.60036e-163	-1.02995e-162	-1.09527e-162	8.14315e-163	-2.65587e-163	1.51924e-163	1.01801e-163	0
1.52224e-164	3.70866e-163	-7.45878e-163	-4.01074e-164	8.89445e-163	-1.40356e-162	-6.15747e-163	-4.49296e-163	1.26996e-162	2.13771e-163	1.50591e-163	-8.88344e-163	8.93488e-163	2.975e-163	-1.27089e-163	-8.05593e-163	3.33981e-163	-2.24095e-163	-7.35227e-164	8.36775e-164	-1.03253e-162	1.52589e-163	2.59816e-163	-4.60036e-163	-1.02995e-162	-1.09527e-162	8.14315e-163	-2.65587e-163	1.51924e-163	1.01801e-163	0
1.52224e-164	3.70866e-163	-7.45878e-163	-4.01074e-164	8.89445e-163	-1.40356e-162	-6.15747e-163	-4.49296e-163	1.26996e-162	2.13771e-163	1.50591e-163	-8.88344e-163	8.93488e-163	2.975e-163	-1.27089e-163	-8.05593e-163	3.33981e-163	-2.24095e-163	-7.35227e-164	8.36775e-164	-1.03253e-162	1.52589e-163	2.59816e-163	-4.60036e-163	-1.02995e-162	-1.09527e-162	8.14315e-163	-2.65587e-163	1.51924e-163	1.01801e-163	0
1.52224e-164	3.70866e-163	-7.45878e-163	-4.01074e-164	8.89445e-163	-1.40356e-162	-6.15747e-163	-4.49296e-163	1.26996e-162	2.13771e-163	1.50591e-163	-8.88344e-163	8.93488e-163	2.975e-163	-1.27089e-163	-8.05593e-163	3.33981e-163	-2.24095e-163	-7.35227e-164	8.36775e-164	-1.03253e-162	1.52589e-163	2.59816e-163	-4.60036e-163	-1.02995e-162	-1.09527e-162	8.14315e-163	-2.65587e-163	1.51924e-163	1.01801e-163	0
1.52224e-164	3.70866e-163	-7.45878e-163	-4.01074e-164	8.89445e-163	-1.40356e-162	-6.15747e-163	-4.49296e-163	1.26996e-162	2.13771e-163	1.50591e-163	-8.88344e-163	8.93488e-163	2.975e-163	-1.27089e-163	-8.05593e-163	3.33981e-163	-2.24095e-163	-7.35227e-164	8.36775e-164	-1.03253e-162	1.52589e-163	2.59816e-163	-4.60036e-163	-1.02995e-162	-1.09527e-162	8.14315e-163	-2.65587e-163	1.51924e-163	1.01801e-163	0
1.52224e-164	3.70866e-163	-7.45878e-163	-4.01074e-164	8.89445e-163	-1.40356e-162	-6.15747e-163	-4.49296e-163	1.26996e-162	2.13771e-163	1.50591e-163	-8.88344e-163	8.93488e-163	2.975e-163	-1.27089e-163	-8.05593e-163	3.33981e-163	-2.24095e-163	-7.35227e-164	8.36775e-164	-1.03253e-162	1.52589e-163	2.59816e-163	-4.60036e-163	-1.02995e-162	-1.09527e-162	8.14315e-163	-2.65587e-163	1.51924e-163	1.01801e-163	0
1.52224e-164	3.70866e-163	-7.45878e-163	-4.01074e-164	8.89445e-163	-1.40356e-162	-6.15747e-163	-4.49296e-163	1.26996e-162	2.13771e-163	1.50591e-163	-8.88344e-163	8.93488e-163	2.975e-163	-1.27089e-163	-8.05593e-163	3.33981e-163	-2.24095e-163	-7.35227e-164	8.36775e-164	-1.03253e-162	1.52589e-163	2.59816e-163	-4.60036e-163	-1.02995e-162	-1.09527e-162	8.14315e-163	-2.65587e-163	1.51924e-163	1.01801e-163	0
1.52224e-164	3.70866e-163	-7.45878e-163	-4.01074e-164	8.89445e-163	-1.40356e-162	-6.15747e-163	-4.49296e-163	1.26996e-162	2.13771e-163	1.50591e-163	-8.88344e-163	8.93488e-163	2.975e-163	-1.27089e-163	-8.05593e-163	3.33981e-163	-2.24095e-163	-7.35227e-164	8.36775e-164	-1.03253e-162	1.52589e-163	2.59816e-163	-4.60036e-163	-1.02995e-162	-1.09527e-162	8.14315e-163	-2.65587e-163	1.51924e-163	1.01801e-163	0
1.52224e-164	3.70866e-163	-7.45878e-163	-4.01074e-164	8.89445e-163	-1.40356e-162	-6.15747e-163	-4.49296e-163	1.26996e-162	2.13771e-163	1.50591e-163	-8.88344e-163	8.93488e-163	2.975e-163	-1.27089e-163	-8.05593e-163	3.33981e-163	-2.24095e-163	-7.35227e-164	8.36775e-164	-1.03253e-162	1.52589e-163	2.59816e-163	-4.60036e-163	-1.02995e-162	-1.09527e-162	8.14315e-163	-2.65587e-163	1.51924e-163	1.01801e-163	0
1.52224e-164	3.70866e-163	-7.45878e-163	-4.01074e-164	8.89445e-163	-1.40356e-162	-6.15747e-163	-4.49296e-163	1.26996e-162	2.13771e-163	1.50591e-163	-8.88344e-163	8.93488e-163	2.975e-163	-1.27089e-163	-8.05593e-163	3.33981e-163	-2.24095e-163	-7.35227e-164	8.36775e-164	-1.03253e-162	1.52589e-163	2.59816e-163	-4.60036e-163	-1.02995e-162	-1.09527e-162	8.14315e-163	-2.65587e-163	1.51924e-163	1.01801e-163	0
1.52224e-164	3.70866e-163	-7.45878e-163	-4.01074e-164	8.89445e-163	-1.40356e-162	-6.15747e-163	-4.49296e-163	1.26996e-162	2.13771e-163	1.50591e-163	-8.88344e-163	8.93488e-163	2.975e-163	-1.27089e-163	-8.05593e-163	3.33981e-163	-2.24095e-163	-7.35227e-164	8.36775e-164	-1.03253e-162	1.52589e-163	2.59816e-163	-4.60036e-163	-1.02995e-162	-1.09527e-162	8.14315e-163	-2.65587e-163	1.51924e-163	1.01801e-163	0
1.52224e-164	3.70866e-163	-7.45878e-163	-4.01074e-164	8.89445e-163	-1.40356e-162	-6.15747e-163	-4.49296e-163	1.26996e-162	2.13771e-163	1.50591e-163	-8.88344e-163	8.93488e-163	2.975e-163	-1.27089e-163	-8.05593e-163	3.33981e-163	-2.24095e-163	-7.35227e-164	8.36775e-164	-1.03253e-162	1.52589e-163	2.59816e-163	-4.60036e-163	-1.02995e-162	-1.09527e-162	8.14315e-163	-2.65587e-163	1.51924e-163	1.01801e-163	0
1.52224e-164	3.70866e-163	-7.45878e-163	-4.01074e-164	8.89445e-163	-1.40356e-162	-6.15747e-163	-4.49296e-163	1.26996e-162	2.13771e-163	1.50591e-163	-8.88344e-163	8.93488e-163	2.975e-163	-1.27089e-163	-8.05593e-163	3.33981e-163	-2.24095e-163	-7.35227e-164	8.36775e-164	-1.03253e-162	1.52589e-163	2.59816e-163	-4.60036e-163	-1.02995e-162	-1.09527e-162	8.14315e-163	-2.65587e-163	1.51924e-163	1.01801e-163	0
1.52224e-164	3.70866e-163	-7.45878e-163	-4.01074e-164	8.89445e-163	-1.40356e-162	-6.15747e-163	-4.49296e-163	1.26996e-162	2.13771e-163	1.50591e-163	-8.88344e-163	8.93488e-163	2.975e-163	-1.27089e-163	-8.05593e-163	3.33981e-163	-2.24095e-163	-7.35227e-164	8.36775e-164	-1.03253e-162	1.52589e-163	2.59816e-163	-4.60036e-163	-1.02995e-162	-1.09527e-162	8.14315e-163	-2.65587e-163	1.51924e-163	1.01801e-163	0
1.52224e-164	3.70866e-163	-7.45878e-163	-4.01074e-164	8.89445e-163	-1.40356e-162	-6.15747e-163	-4.49296e-163	1.26996e-162	2.13771e-163	1.50591e-163	-8.88344e-163	8.93488e-163	2.975e-163	-1.27089e-163	-8.05593e-163	3.33981e-163	-2.24095e-163	-7.35227e-164	8.36775e-164	-1.03253e-162	1.52589e-163	2.59816e-163	-4.60036e-163	-1.02995e-162	-1.09527e-162	8.14315e-163	-2.65587e-163	1.51924e-163	1.01801e-163	0
1.52224e-164	3.70866e-163	-7.45878e-163	-4.01074e-164	8.89445e-163	-1.40356e-162	-6.15747e-163	-4.49296e-163	1.26996e-162	2.13771e-163	1.50591e-163	-8.88344e-163	8.93488e-163	2.975e-163	-1.27089e-163	-8.05593e-163	3.33981e-163	-2.24095e-163	-7.35227e-164	8.36775e-164	-1.03253e-162	1.52589e-163	2.59816e-163	-4.60036e-163	-1.02995e-162	-1.09527e-162	8.14315e-163	-2.65587e-163	1.51924e-163	1.01801e-163	0
1.52224e-164	3.70866e-163	-7.45878e-163	-4.01074e-164	8.89445e-163	-1.40356e-162	-6.15747e-163	-4.49296e-163	1.26996e-162	2.13771e-163	1.50591e-163	-8.88344e-163	8.93488e-163	2.975e-163	-1.27089e-163	-8.05593e-163	3.33981e-163	-2.24095e-163	-7.35227e-164	8.36775e-164	-1.03253e-162	1.52589e-163	2.59816e-163	-4.60036e-163	-1.02995e-162	-1.09527e-162	8.14315e-163	-2.65587e-163	1.51924e-163	1.01801e-163	0
1.52224e-164	3.70866e-163	-7.45878e-163	-4.01074e-164	8.89445e-163	-1.40356e-162	-6.15747e-163	-4.49296e-163	1.26996e-162	2.13771e-163	1.50591e-163	-8.88344e-163	8.93488e-163	2.975e-163	-1.27089e-163	-8.05593e-163	3.33981e-163	-2.24095e-163	-7.35227e-164	8.36775e-164	-1.03253e-162	1.52589e-163	2.59816e-163	-4.60036e-163	-1.02995e-162	-1.09527e-162	8.14315e-163	-2.65587e-163	1.51924e-163	1.01801e-163	0
1.52224e-164	3.70866e-163	-7.45878e-163	-4.01074e-164	8.89445e-163	-1.40356e-162	-6.15747e-163	-4.49296e-163	1.26996e-162	2.13771e-163	1.50591e-163	-8.88344e-163	8.93488e-163	2.975e-163	-1.27089e-163	-8.05593e-163	3.33981e-163	-2.24095e-163	-7.35227e-164	8.36775e-164	-1.03253e-162	1.52589e-163	2.59816e-163	-4.60036e-163	-1.02995e-162	-1.09527e-162	8.14315e-163	-2.65587e-163	1.51924e-163	1.01801e-163	0
1.52224e-164	3.70866e-163	-7.45878e-163	-4.01074e-164	8.89445e-163	-1.40356e-162	-6.15747e-163	-4.49296e-163	1.26996e-162	2.13771e-163	1.50591e-163	-8.88344e-163	8.93488e-163	2.975e-163	-1.27089e-163	-8.05593e-163	3.33981e-163	-2.24095e-163	-7.35227e-164	8.36775e-164	-1.03253e-162	1.52589e-163	2.59816e-163	-4.60036e-163	-1.02995e-162	-1.09527e-162	8.14315e-163	-2.65587e-163	1.51924e-163	1.01801e-163	0
1.52224e-164	3.70866e-163	-7.45878e-163	-4.01074e-164	8.89445e-163	-1.40356e-162	-6.15747e-163	-4.49296e-163	1.26996e-162	2.13771e-163	1.50591e-163	-8.88344e-163	8.93488e-163	2.975e-163	-1.27089e-163	-8.05593e-163	3.33981e-163	-2.24095e-163	-7.35227e-164	8.36775e-164	-1.03253e-162	1.52589e-163	2.59816e-163	-4.60036e-163	-1.02995e-162	-1.09527e-162	8.14315e-163	-2.65587e-163	1.51924e-163	1.01801e-163	0
1.52224e-164	3.70866e-163	-7.45878e-163	-4.01074e-164	8.89445e-163	-1.40356e-162	-6.15747e-163	-4.49296e-163	1.26996e-162	2.13771e-163	1.50591e-163	-8.88344e-163	8.93488e-163	2.975e-163	-1.27089e-163	-8.05593e-163	3.33981e-163	-2.24095e-163	-7.35227e-164	8.36775e-164	-1.03253e-162	1.52589e-163	2.59816e-163	-4.60036e-163	-1.02995e-162	-1.09527e-162	8.14315e-163	-2.65587e-163	1.51924e-163	1.01801e-163	0
1.52224e-164	3.70866e-163	-7.45878e-163	-4.01074e-164	8.89445e-163	-1.40356e-162	-6.15747e-163	-4.49296e-163	1.26996e-162	2.13771e-163	1.50591e-163	-8.88344e-163	8.93488e-163	2.975e-163	-1.27089e-163	-8.05593e-163	3.33981e-163	-2.24095e-163	-7.35227e-164	8.36775e-164	-1.03253e-162	1.52589e-163	2.59816e-163	-4.60036e-163	-1.02995e-162	-1.09527e-162	8.14315e-163	-2.65587e-163	1.51924e-163	1.01801e-163	0
1.52224e-164	3.70866e-163	-7.45878e-163	-4.01074e-164	8.89445e-163	-1.40356e-162	-6.15747e-163	-4.49296e-163	1.26996e-162	2.13771e-163	1.50591e-163	-8.88344e-163	8.93488e-163	2.975e-163	-1.27089e-163	-8.05593e-163	3.33981e-163	-2.24095e-163	-7.35227e-164	8.36775e-164	-1.03253e-162	1.52589e-163	2.59816e-163	-4.60036e-163	-1.02995e-162	-1.09527e-162	8.14315e-163	-2.65587e-163	1.51924e-163	1.01801e-163	0
1.52224e-164	3.70866e-163	-7.45878e-163	-4.01074e-164	8.89445e-163	-1.40356e-162	-6.15747e-163	-4.49296e-163	1.26996e-162	2.13771e-163	1.50591e-163	-8.88344e-163	8.93488e-163	2.975e-163	-1.27089e-163	-8.05593e-163	3.33981e-163	-2.24095e-163	-7.35227e-164	8.36775e-164	-1.03253e-162	1.52589e-163	2.59816e-163	-4.60036e-163	-1.02995e-162	-1.09527e-162	8.14315e-163	-2.65587e-163	1.51924e-163	1.01801e-163	0
1.52224e-164	3.70866e-163	-7.45878e-163	-4.01074e-164	8.89445e-163	-1.40356e-162	-6.15747e-163	-4.49296e-163	1.26996e-162	2.13771e-163	1.50591e-163	-8.88344e-163	8.93488e-163	2.975e-163	-1.27089e-163	-8.05593e-163	3.33981e-163	-2.24095e-163	-7.35227e-164	8.36775e-164	-1.03253e-162	1.52589e-163	2.59816e-163	-4.60036e-163	-1.02995e-162	-1.09527e-162	8.14315e-163	-2.65587e-163	1.51924e-163	1.01801e-163	0
1.52224e-164	3.70866e-163	-7.45878e-163	-4.01074e-164	8.89445e-163	-1.40356e-162	-6.15747e-163	-4.49296e-163	1.26996e-162	2.13771e-163	1.50591e-163	-8.88344e-163	8.93488e-163	2.975e-163	-1.27089e-163	-8.05593e-163	3.33981e-163	-2.24095e-163	-7.35227e-164	8.36775e-164	-1.03253e-162	1.52589e-163	2.59816e-163	-4.60036e-163	-1.02995e-162	-1.09527e-162	8.14315e-163	-2.65587e-163	1.51924e-163	1.01801e-163	0
1.52224e-164	3.70866e-163	-7.45878e-163	-4.01074e-164	8.89445e-163	-1.40356e-162	-6.15747e-163	-4.49296e-163	1.26996e-162	2.13771e-163	1.50591e-163	-8.88344e-163	8.93488e-163	2.975e-163	-1.27089e-163	-8.05593e-163	3.33981e-163	-2.24095e-163	-7.35227e-164	8.36775e-164	-1.03253e-162	1.52589e-163	2.59816e-163	-4.60036e-163	-1.02995e-162	-1.09527e-162	8.14315e-163	-2.65587e-163	1.51924e-163	1.01801e-163	0
1.52224e-164	3.70866e-163	-7.45878e-163	-4.01074e-164	8.89445e-163	-1.40356e-162	-6.15747e-163	-4.49296e-163	1.26996e-162	2.13771e-163	1.50591e-163	-8.88344e-163	8.93488e-163	2.975e-163	-1.27089e-163	-8.05593e-163	3.33981e-163	-2.24095e-163	-7.35227e-164	8.36775e-164	-1.03253e-162	1.52589e-163	2.59816e-163	-4.60036e-163	-1.02995e-162	-1.09527e-162	8.14315e-163	-2.65587e-163	1.51924e-163	1.01801e-163	0
1.52224e-164	3.70866e-163	-7.45878e-163	-4.01074e-164	8.89445e-163	-1.40356e-162	-6.15747e-163	-4.49296e-163	1.26996e-162	2.13771e-163	1.50591e-163	-8.88344e-163	8.93488e-163	2.975e-163	-1.27089e-163	-8.05593e-163	3.33981e-163	-2.24095e-163	-7.35227e-164	8.36775e-164	-1.03253e-162	1.52589e-163	2.59816e-163	-4.60036e-163	-1.02995e-162	-1.09527e-162	8.14315e-163	-2.65587e-163	1.51924e-163	1.01801e-163	0
1.52224e-164	3.70866e-163	-7.45878e-163	-4.01074e-164	8.89445e-163	-1.40356e-162	-6.15747e-163	-4.49296e-163	1.26996e-162	2.13771e-163	1.50591e-163	-8.88344e-163	8.93488e-163	2.975e-163	-1.27089e-163	-8.05593e-163	3.33981e-163	-2.24095e-163	-7.35227e-164	8.36775e-164	-1.03253e-162	1.52589e-163	2.59816e-163	-4.60036e-163	-1.02995e-162	-1.09527e-162	8.14315e-163	-2.65587e-163	1.51924e-163	1.01801e-163	0
1.52224e-164	3.70866e-163	-7.45878e-163	-4.01074e-164	8.89445e-163	-1.40356e-162	-6.15747e-163	-4.49296e-163	1.26996e-162	2.13771e-163	1.50591e-163	-8.88344e-163	8.93488e-163	2.975e-163	-1.27089e-163	-8.05593e-163	3.33981e-163	-2.24095e-163	-7.35227e-164	8.36775e-164	-1.03253e-162	1.52589e-163	2.59816e-163	-4.60036e-163	-1.02995e-162	-1.09527e-162	8.14315e-163	-2.65587e-163	1.51924e-163	1.01801e-163	0
1.52224e-164	3.70866e-163	-7.45878e-163	-4.01074e-164	8.89445e-163	-1.40356e-162	-6.15747e-163	-4.49296e-163	1.26996e-162	2.13771e-163	1.50591e-163	-8.88344e-163	8.93488e-163	2.975e-163	-1.27089e-163	-8.05593e-163	3.33981e-163	-2.24095e-163	-7.35227e-164	8.36775e-164	-1.03253e-162	1.52589e-163	2.59816e-163	-4.60036e-163	-1.02995e-162	-1.09527e-162	8.14315e-163	-2.65587e-163	1.51924e-163	1.01801e-163	0
1.52224e-164	3.70866e-163	-7.45878e-163	-4.01074e-164	8.89445e-163	-1.40356e-162	-6.15747e-163	-4.49296e-163	1.26996e-162	2.13771e-163	1.50591e-163	-8.88344e-163	8.93488e-163	2.975e-163	-1.27089e-163	-8.05593e-163	3.33981e-163	-2.24095e-163	-7.35227e-164	8.36775e-164	-1.03253e-162	1.52589e-163	2.59816e-163	-4.60036e-163	-1.02995e-162	-1.09527e-162	8.14315e-163	-2.65587e-163	1.51924e-163	1.01801e-163	0
1.52224e-164	3.70866e-163	-7.45878e-163	-4.01074e-164	8.89445e-163	-1.40356e-162	-6.15747e-163	-4.49296e-163	1.26996e-162	2.13771e-163	1.50591e-163	-8.88344e-163	8.93488e-163	2.975e-163	-1.27089e-163	-8.05593e-163	3.33981e-163	-2.24095e-163	-7.35227e-164	8.36775e-164	-1.03253e-162	1.52589e-163	2.59816e-163	-4.60036e-163	-1.02995e-162	-1.09527e-162	8.14315e-163	-2.65587e-163	1.51924e-163	1.01801e-163	0
1.52224e-164	3.70866e-163	-7.45878e-163	-4.01074e-164	8.89445e-163	-1.40356e-162	-6.15747e-163	-4.49296e-163	1.26996e-162	2.13771e-163	1.50591e-163	-8.88344e-163	8.93488e-163	2.975e-163	-1.27089e-163	-8.05593e-163	3.33981e-163	-2.24095e-163	-7.35227e-164	8.36775e-164	-1.03253e-162	1.52589e-163	2.59816e-163	-4.60036e-163	-1.02995e-162	-1.09527e-162	8.14315e-163	-2.65587e-163	1.51924e-163	1.01801e-163	0
1.52224e-164	3.70866e-163	-7.45878e-163	-4.01074e-164	8.89445e-163	-1.40356e-162	-6.15747e-163	-4.49296e-163	1.26996e-162	2.13771e-163	1.50591e-163	-8.88344e-163	8.93488e-163	2.975e-163	-1.27089e-163	-8.05593e-163	3.33981e-163	-2.24095e-163	-7.35227e-164	8.36775e-164	-1.03253e-162	1.52589e-163	2.59816e-163	-4.60036e-163	-1.02995e-162	-1.09527e-162	8.14315e-163	-2.65587e-163	1.51924e-163	1.01801e-163	0
1.52224e-164	3.70866e-163	-7.45878e-163	-4.01074e-164	8.89445e-163	-1.40356e-162	-6.15747e-163	-4.49296e-163	1.26996e-162	2.13771e-163	1.50591e-163	-8.88344e-163	8.93488e-163	2.975e-163	-1.27089e-163	-8.05593e-163	3.33981e-163	-2.24095e-163	-7.35227e-164	8.36775e-164	-1.03253e-162	1.52589e-163	2.59816e-163	-4.60036e-163	-1.02995e-162	-1.09527e-162	8.14315e-163	-2.65587e-163	1.51924e-163	1.01801e-163	0
1.52224e-164	3.70866e-163	-7.45878e-163	-4.01074e-164	8.89445e-163	-1.40356e-162	-6.15747e-163	-4.49296e-163	1.26996e-162	2.13771e-163	1.50591e-163	-8.88344e-163	8.93488e-163	2.975e-163	-1.27089e-163	-8.05593e-163	3.33981e-163	-2.24095e-163	-7.35227e-164	8.36775e-164	-1.03253e-162	1.52589e-163	2.59816e-163	-4.60036e-163	-1.02995e-162	-1.09527e-162	8.14315e-163	-2.65587e-163	1.51924e-163	1.01801e-163	0
1.52224e-164	3.70866e-163	-7.45878e-163	-4.01074e-164	8.89445e-163	-1.40356e-162	-6.15747e-163	-4.49296e-163	1.26996e-162	2.13771e-163	1.50591e-163	-8.88344e-163	8.93488e-163	2.975e-163	-1.27089e-163	-8.05593e-163	3.33981e-163	-2.24095e-163	-7.35227e-164	8.36775e-164	-1.03253e-162	1.52589e-163	2.59816e-163	-4.60036e-163	-1.02995e-162	-1.09527e-162	8.14315e-163	-2.65587e-163	1.51924e-163	1.01801e-163	0
1.52224e-164	3.70866e-163	-7.45878e-163	-4.01074e-164	8.89445e-163	-1.40356e-162	-6.15747e-163	-4.49296e-163	1.26996e-162	2.13771e-163	1.50591e-163	-8.88344e-163	8.93488e-163	2.975e-163	-1.27089e-163	-8.05593e-163	3.33981e-163	-2.24095e-163	-7.35227e-164	8.36775e-164	-1.03253e-162	1.52589e-163	2.59816e-163	-4.60036e-163	-1.02995e-162	-1.09527e-162	8.14315e-163	-2.65587e-163	1.51924e-163	1.01801e-163	0
1.52224e-164	3.70866e-163	-7.45878e-163	-4.01074e-164	8.89445e-163	-1.40356e-162	-6.15747e-163	-4.49296e-163	1.26996e-162	2.13771e-163	1.50591e-163	-8.88344e-163	8.93488e-163	2.975e-163	-1.27089e-163	-8.05593e-163	3.33981e-163	-2.24095e-163	-7.35227e-164	8.36775e-164	-1.03253e-162	1.52589e-163	2.59816e-163	-4.60036e-163	-1.02995e-162	-1.09527e-162	8.14315e-163	-2.65587e-163	1.51924e-163	1.01801e-163	0
1.52224e-164	3.70866e-163	-7.45878e-163	-4.01074e-164	8.89445e-163	-1.40356e-162	-6.15747e-163	-4.49296e-163	1.26996e-162	2.13771e-163	1.50591e-163	-8.88344e-163	8.93488e-163	2.975e-163	-1.27089e-163	-8.05593e-163	3.33981e-163	-2.24095e-163	-7.35227e-164	8.36775e-164	-1.03253e-162	1.52589e-163	2.59816e-163	-4.60036e-163	-1.02995e-162	-1.09527e-162	8.14315e-163	-2.65587e-163	1.51924e-163	1.01801e-163	0
1.52224e-164	3.70866e-163	-7.45878e-163	-4.01074e-164	8.89445e-163	-1.40356e-162	-6.15747e-163	-4.49296e-163	1.26996e-162	2.13771e-163	1.50591e-163	-8.88344e-163	8.93488e-163	2.975e-163	-1.27089e-163	-8.05593e-163	3.33981e-163	-2.24095e-163	-7.35227e-164	8.36775e-164	-1.03253e-162	1.52589e-163	2.59816e-163	-4.60036e-163	-1.02995e-162	-1.09527e-162	8.14315e-163	-2.65587e-163	1.51924e-163	1.01801e-163	0
1.52224e-164	3.70866e-163	-7.45878e-163	-4.01074e-164	8.89445e-163	-1.40356e-162	-6.15747e-163	-4.49296e-163	1.26996e-162	2.13771e-163	1.50591e-163	-8.88344e-163	8.93488e-163	2.975e-163	-1.27089e-163	-8.05593e-163	3.33981e-163	-2.24095e-163	-7.35227e-164	8.36775e-164	-1.03253e-162	1.52589e-163	2.59816e-163	-4.60036e-163	-1.02995e-162	-1.09527e-162	8.14315e-163	-2.65587e-163	1.51924e-163	1.01801e-163	0
1.52224e-164	3.70866e-163	-7.45878e-163	-4.01074e-164	8.89445e-163	-1.40356e-162	-6.15747e-163	-4.49296e-163	1.26996e-162	2.13771e-163	1.50591e-163	-8.88344e-163	8.93488e-163	2.975e-163	-1.27089e-163	-8.05593e-163	3.33981e-163	-2.24095e-163	-7.35227e-164	8.36775e-164	-1.03253e-162	1.52589e-163	2.59816e-163	-4.60036e-163	-1.02995e-162	-1.09527e-162	8.14315e-163	-2.65587e-163	1.51924e-163	1.01801e-163	0
1.52224e-164	3.70866e-163	-7.45878e-163	-4.01074e-164	8.89445e-163	-1.40356e-162	-6.15747e-163	-4.49296e-163	1.26996e-162	2.13771e-163	1.50591e-163	-8.88344e-163	8.93488e-163	2.975e-163	-1.27089e-163	-8.05593e-163	3.33981e-163	-2.24095e-163	-7.35227e-164	8.36775e-164	-1.03253e-162	1.52589e-163	2.59816e-163	-4.60036e-163	-1.02995e-162	-1.09527e-162	8.14315e-163	-2.65587e-163	1.51924e-163	1.01801e-163	0
1.52224e-164	3.70866e-163	-7.45878e-163	-4.01074e-164	8.89445e-163	-1.40356e-162	-6.15747e-163	-4.49296e-163	1.26996e-162	2.13771e-163	1.50591e-163	-8.88344e-163	8.93488e-163	2.975e-163	-1.27089e-163	-8.05593e-163	3.33981e-163	-2.24095e-163	-7.35227e-164	8.36775e-164	-1.03253e-162	1.52589e-163	2.59816e-163	-4.60036e-163	-1.02995e-162	-1.09527e-162	8.14315e-163	-2.65587e-163	1.51924e-163	1.01801e-163	0
1.52224e-164	3.70866e-163	-7.45878e-163	-4.01074e-164	8.89445e-163	-1.40356e-162	-6.15747e-163	-4.49296e-163	1.26996e-162	2.13771e-163	1.50591e-163	-8.88344e-163	8.93488e-163	2.975e-163	-1.27089e-163	-8.05593e-163	3.33981e-163	-2.24095e-163	-7.35227e-164	8.36775e-164	-1.03253e-162	1.52589e-163	2.59816e-163	-4.60036e-163	-1.02995e-162	-1.09527e-162	8.14315e-163	-2.65587e-163	1.51924e-163	1.01801e-163	0
1.52224e-164	3.70866e-163	-7.45878e-163	-4.01074e-164	8.89445e-163	-1.40356e-162	-6.15747e-163	-4.49296e-163	1.26996e-162	2.13771e-163	1.50591e-163	-8.88344e-163	8.93488e-163	2.975e-163	-1.27089e-163	-8.05593e-163	3.33981e-163	-2.24095e-163	-7.35227e-164	8.36775e-164	-1.03253e-162	1.52589e-163	2.59816e-163	-4.60036e-163	-1.02995e-162	-1.09527e-162	8.14315e-163	-2.65587e-163	1.51924e-163	1.01801e-163	0
1.52224e-164	3.70866e-163	-7.45878e-163	-4.01074e-164	8.89445e-163	-1.40356e-162	-6.15747e-163	-4.49296e-163	1.26996e-162	2.13771e-163	1.50591e-163	-8.88344e-163	8.93488e-163	2.975e-163	-1.27089e-163	-8.05593e-163	3.33981e-163	-2.24095e-163	-7.35227e-164	8.36775e-164	-1.03253e-162	1.52589e-163	2.59816e-163	-4.60036e-163	-1.02995e-162	-1.09527e-162	8.14315e-163	-2.65587e-163	1.51924e-163	1.01801e-163	0
1.52224e-164	3.70866e-163	-7.45878e-163	-4.01074e-164	8.89445e-163	-1.40356e-162	-6.15747e-163	-4.49296e-163	1.26996e-162	2.13771e-163	1.50591e-163	-8.88344e-163	8.93488e-163	2.975e-163	-1.27089e-163	-8.05593e-163	3.33981e-163	-2.24095e-163	-7.35227e-164	8.36775e-164	-1.03253e-162	1.52589e-163	2.59816e-163	-4.60036e-163	-1.02995e-162	-1.09527e-162	8.14315e-163	-2.65587e-163	1.51924e-163	1.01801e-163	0
1.52224e-164	3.70866e-163	-7.45878e-163	-4.01074e-164	8.89445e-163	-1.40356e-162	-6.15747e-163	-4.49296e-163	1.26996e-162	2.13771e-163	1.50591e-163	-8.88344e-163	8.93488e-163	2.975e-163	-1.27089e-163	-8.05593e-163	3.33981e-163	-2.24095e-163	-7.35227e-164	8.36775e-164	-1.03253e-162	1.52589e-163	2.59816e-163	-4.60036e-163	-1.02995e-162	-1.09527e-162	8.14315e-163	-2.65587e-163	1.51924e-163	1.01801e-163	0
1.52224e-164	3.70866e-163	-7.45878e-163	-4.01074e-164	8.89445e-163	-1.40356e-162	-6.15747e-163	-4.49296e-163	1.26996e-162	2.13771e-163	1.50591e-163	-8.88344e-163	8.93488e-163	2.975e-163	-1.27089e-163	-8.05593e-163	3.33981e-163	-2.24095e-163	-7.35227e-164	8.36775e-164	-1.03253e-162	1.52589e-163	2.59816e-163	-4.60036e-163	-1.02995e-162	-1.09527e-162	8.14315e-163	-2.65587e-163	1.51924e-163	1.01801e-163	0
1.52224e-164	3.70866e-163	-7.45878e-163	-4.01074e-164	8.89445e-163	-1.40356e-162	-6.15747e-163	-4.49296e-163	1.26996e-162	2.13771e-163	1.50591e-163	-8.88344e-163	8.93488e-163	2.975e-163	-1.27089e-163	-8.05593e-163	3.33981e-163	-2.24095e-163	-7.35227e-164	8.36775e-164	-1.03253e-162	1.52589e-163	2.59816e-163	-4.60036e-163	-1.02995e-162	-1.09527e-162	8.14315e-163	-2.65587e-163	1.51924e-163	1.01801e-163	0
1.52224e-164	3.70866e-163	-7.45878e-163	-4.01074e-164	8.89445e-163	-1.40356e-162	-6.15747e-163	-4.49296e-163	1.26996e-162	2.13771e-163	1.50591e-163	-8.88344e-163	8.93488e-163	2.975e-163	-1.27089e-163	-8.05593e-163	3.33981e-163	-2.24095e-163	-7.35227e-164	8.36775e-164	-1.03253e-162	1.52589e-163	2.59816e-163	-4.60036e-163	-1.02995e-162	-1.09527e-162	8.14315e-163	-2.65587e-163	1.51924e-163	1.01801e-163	0
1.52224e-164	3.70866e-163	-7.45878e-163	-4.01074e-164	8.89445e-163	-1.40356e-162	-6.15747e-163	-4.49296e-163	1.26996e-162	2.13771e-163	1.50591e-163	-8.88344e-163	8.93488e-163	2.975e-163	-1.27089e-163	-8.05593e-163	3.33981e-163	-2.24095e-163	-7.35227e-164	8.36775e-164	-1.03253e-162	1.52589e-163	2.59816e-163	-4.60036e-163	-1.02995e-162	-1.09527e-162	8.14315e-163	-2.65587e-163	1.51924e-163	1.01801e-163	0
1.52224e-164	3.70866e-163	-7.45878e-163	-4.01074e-164	8.89445e-163	-1.40356e-162	-6.15747e-163	-4.49296e-163	1.26996e-162	2.13771e-163	1.50591e-163	-8.88344e-163	8.93488e-163	2.975e-163	-1.27089e-163	-8.05593e-163	3.33981e-163	-2.24095e-163	-7.35227e-164	8.36775e-164	-1.03253e-162	1.52589e-163	2.59816e-163	-4.60036e-163	-1.02995e-162	-1.09527e-162	8.14315e-163	-2.65587e-163	1.51924e-163	1.01801e-163	0
1.52224e-164	3.70866e-163	-7.45878e-163	-4.01074e-164	8.89445e-163	-1.40356e-162	-6.15747e-163	-4.49296e-163	1.26996e-162	2.13771e-163	1.50591e-163	-8.88344e-163	8.93488e-163	2.975e-163	-1.27089e-163	-8.05593e-163	3.33981e-163	-2.24095e-163	-7.35227e-164	8.36775e-164	-1.03253e-162	1.52589e-163	2.59816e-163	-4.60036e-163	-1.02995e-162	-1.09527e-162	8.14315e-163	-2.65587e-163	1.51924e-163	1.01801e-163	0
1.52224e-164	3.70866e-163	-7.45878e-163	-4.01074e-164	8.89445e-163	-1.40356e-162	-6.15747e-163	-4.49296e-163	1.26996e-162	2.13771e-163	1.50591e-163	-8.88344e-163	8.93488e-163	2.975e-163	-1.27089e-163	-8.05593e-163	3.33981e-163	-2.24095e-163	-7.35227e-164	8.36775e-164	-1.03253e-162	1.52589e-163	2.59816e-163	-4.60036e-163	-1.02995e-162	-1.09527e-162	8.14315e-163	-2.65587e-163	1.51924e-163	1.01801e-163	0
1.52224e-164	3.70866e-163	-7.45878e-163	-4.01074e-164	8.89445e-163	-1.40356e-162	-6.15747e-163	-4.49296e-163	1.26996e-162	2.13771e-163	1.50591e-163	-8.88344e-163	8.93488e-163	2.975e-163	-1.27089e-163	-8.05593e-163	3.33981e-163	-2.24095e-163	-7.35227e-164	8.36775e-164	-1.03253e-162	1.52589e-163	2.59816e-163	-4.60036e-163	-1.02995e-162	-1.09527e-162	8.14315e-163	-2.65587e-163	1.51924e-163	1.01801e-163	0
1.52224e-164	3.70866e-163	-7.45878e-163	-4.01074e-164	8.89445e-163	-1.40356e-162	-6.15747e-163	-4.49296e-163	1.26996e-162	2.13771e-163	1.50591e-163	-8.88344e-163	8.93488e-163	2.975e-163	-1.27089e-163	-8.05593e-163	3.33981e-163	-2.24095e-163	-7.35227e-164	8.36775e-164	-1.03253e-162	1.52589e-163	2.59816e-163	-4.60036e-163	-1.02995e-162	-1.09527e-162	8.14315e-163	-2.65587e-163	1.51924e-163	1.01801e-163	0
1.52224e-164	3.70866e-163	-7.45878e-163	-4.01074e-164	8.89445e-163	-1.40356e-162	-6.15747e-163	-4.49296e-163	1.26996e-162	2.13771e-163	1.50591e-163	-8.88344e-163	8.93488e-163	2.975e-163	-1.27089e-163	-8.05593e-163	3.33981e-163	-2.24095e-163	-7.35227e-164	8.36775e-164	-1.03253e-162	1.52589e-163	2.59816e-163	-4.60036e-163	-1.02995e-162	-1.09527e-162	8.14315e-163	-2.65587e-163	1.51924e-163	1.01801e-163	0
1.52224e-164	3.70866e-163	-7.45878e-163	-4.01074e-164	8.89445e-163	-1.40356e-162	-6.15747e-163	-4.49296e-163	1.26996e-162	2.13771e-163	1.50591e-163	-8.88344e-163	8.93488e-163	2.975e-163	-1.27089e-163	-8.05593e-163	3.33981e-163	-2.24095e-163	-7.35227e-164	8.36775e-164	-1.03253e-162	1.52589e-163	2.59816e-163	-4.60036e-163	-1.02995e-162	-1.09527e-162	8.14315e-163	-2.65587e-163	1.51924e-163	1.01801e-163	0
1.52224e-164	3.70866e-163	-7.45878e-163	-4.01074e-164	8.89445e-163	-1.40356e-162	-6.15747e-163	-4.49296e-163	1.26996e-162	2.13771e-163	1.50591e-163	-8.88344e-163	8.93488e-163	2.975e-163	-1.27089e-163	-8.05593e-163	3.33981e-163	-2.24095e-163	-7.35227e-164	8.36775e-164	-1.03253e-162	1.52589e-163	2.59816e-163	-4.60036e-163	-1.02995e-162	-1.09527e-162	8.14315e-163	-2.65587e-163	1.51924e-163	1.01801e-163	0
1.52224e-164	3.70866e-163	-7.45878e-163	-4.01074e-164	8.89445e-163	-1.40356e-162	-6.15747e-163	-4.49296e-163	1.26996e-162	2.13771e-163	1.50591e-163	-8.88344e-163	8.93488e-163	2.975e-163	-1.27089e-163	-8.05593e-163	3.33981e-163	-2.24095e-163	-7.35227e-164	8.36775e-164	-1.03253e-162	1.52589e-163	2.59816e-163	-4.60036e-163	-1.02995e-162	-1.09527e-162	8.14315e-163	-2.65587e-163	1.51924e-163	1.01801e-163	0
1.52224e-164	3.70866e-163	-7.45878e-163	-4.01074e-164	8.89445e-163	-1.40356e-162	-6.15747e-163	-4.49296e-163	1.26996e-162	2.13771e-163	1.50591e-163	-8.88344e-163	8.93488e-163	2.975e-163	-1.27089e-163	-8.05593e-163	3.33981e-163	-2.24095e-163	-7.35227e-164	8.36775e-164	-1.03253e-162	1.52589e-163	2.59816e-163	-4.60036e-163	-1.02995e-162	-1.09527e-162	8.14315e-163	-2.65587e-163	1.51924e-163	1.01801e-163	0
1.52224e-164	3.70866e-163	-7.45878e-163	-4.01074e-164	8.89445e-163	-1.40356e-162	-6.15747e-163	-4.49296e-163	1.26996e-162	2.13771e-163	1.50591e-163	-8.88344e-163	8.93488e-163	2.975e-163	-1.27089e-163	-8.05593e-163	3.33981e-163	-2.24095e-163	-7.35227e-164	8.36775e-164	-1.03253e-162	1.52589e-163	2.59816e-163	-4.60036e-163	-1.02995e-162	-1.09527e-162	8.14315e-163	-2.65587e-163	1.51924e-163	1.01801e-163	0
1.52224e-164	3.70866e-163	-7.45878e-163	-4.01074e-164	8.89445e-163	-1.40356e-162	-6.15747e-163	-4.49296e-163	1.26996e-162	2.13771e-163	1.50591e-163	-8.88344e-163	8.93488e-163	2.975e-163	-1.27089e-163	-8.05593e-163	3.33981e-163	-2.24095e-163	-7.35227e-164	8.36775e-164	-1.03253e-162	1.52589e-163	2.59816e-163	-4.60036e-163	-1.02995e-162	-1.09527e-162	8.14315e-163	-2.65587e-163	1.51924e-163	1.01801e-163	0
1.52224e-164	3.70866e-163	-7.45878e-163	-4.01074e-164	8.89445e-163	-1.40356e-162	-6.15747e-163	-4.49296e-163	1.26996e-162	2.13771e-163	1.50591e-163	-8.88344e-163	8.93488e-163	2.975e-163	-1.27089e-163	-8.05593e-163	3.33981e-163	-2.24095e-163	-7.35227e-164	8.36775e-164	-1.03253e-162	1.52589e-163	2.59816e-163	-4.60036e-163	-1.02995e-162	-1.09527e-162	8.14315e-163	-2.65587e-163	1.51924e-163	1.01801e-163	0
1.52224e-164	3.70866e-163	-7.45878e-163	-4.01074e-164	8.89445e-163	-1.40356e-162	-6.15747e-163	-4.49296e-163	1.26996e-162	2.13771e-163	1.50591e-163	-8.88344e-163	8.93488e-163	2.975e-163	-1.27089e-163	-8.05593e-163	3.33981e-163	-2.24095e-163	-7.35227e-164	8.36775e-164	-1.03253e-162	1.52589e-163	2.59816e-163	-4.60036e-163	-1.02995e-162	-1.09527e-162	8.14315e-163	-2.65587e-163	1.51924e-163	1.01801e-163	0
1.52224e-164	3.70866e-163	-7.45878e-163	-4.01074e-164	8.89445e-163	-1.40356e-162	-6.15747e-163	-4.49296e-163	1.26996e-162	2.13771e-163	1.50591e-163	-8.88344e-163	8.93488e-163	2.975e-163	-1.27089e-163	-8.05593e-163	3.33981e-163	-2.24095e-163	-7.35227e-164	8.36775e-164	-1.03253e-162	1.52589e-163	2.59816e-163	-4.60036e-163	-1.02995e-162	-1.09527e-162	8.14315e-163	-2.65587e-163	1.51924e-163	1.01801e-163	0
1.52224e-164	3.70866e-163	-7.45878e-163	-4.01074e-164	8.89445e-163	-1.40356e-162	-6.15747e-163	-4.49296e-163	1.26996e-162	2.13771e-163	1.50591e-163	-8.88344e-163	8.93488e-163	2.975e-163	-1.27089e-163	-8.05593e-163	3.33981e-163	-2.24095e-163	-7.35227e-164	8.36775e-164	-1.03253e-162	1.52589e-163	2.59816e-163	-4.60036e-163	-1.02995e-162	-1.09527e-162	8.14315e-163	-2.65587e-163	1.51924e-163	1.01801e-163	0
1.52224e-164	3.70866e-163	-7.45878e-163	-4.01074e-164	8.89445e-163	-1.40356e-162	-6.15747e-163	-4.49296e-163	1.26996e-162	2.13771e-163	1.50591e-163	-8.88344e-163	8.93488e-163	2.975e-163	-1.27089e-163	-8.05593e-163	3.33981e-163	-2.24095e-163	-7.35227e-164	8.36775e-164	-1.03253e-162	1.52589e-163	2.59816e-163	-4.60036e-163	-1.02995e-162	-1.09527e-162	8.14315e-163	-2.65587e-163	1.51924e-163	1.01801e-163	0
1.52224e-164	3.70866e-163	-7.45878e-163	-4.01074e-164	8.89445e-163	-1.40356e-162	-6.15747e-163	-4.49296e-163	1.26996e-162	2.13771e-163	1.50591e-163	-8.88344e-163	8.93488e-163	2.975e-163	-1.27089e-163	-8.05593e-163	3.33981e-163	-2.24095e-163	-7.35227e-164	8.36775e-164	-1.03253e-162	1.52589e-163	2.59816e-163	-4.60036e-163	-1.02995e-162	-1.09527e-162	8.14315e-163	-2.65587e-163	1.51924e-163	1.01801e-163	0
1.52224e-164	3.70866e-163	-7.45878e-163	-4.01074e-164	8.89445e-163	-1.40356e-162	-6.15747e-163	-4.49296e-163	1.26996e-162	2.13771e-163	1.50591e-163	-8.88344e-163	8.93488e-163	2.975e-163	-1.27089e-163	-8.05593e-163	3.33981e-163	-2.24095e-163	-7.35227e-164	8.36775e-164	-1.03253e-162	1.52589e-163	2.59816e-163	-4.60036e-163	-1.02995e-162	-1.09527e-162	8.14315e-163	-2.65587e-163	1.51924e-163	1.01801e-163	0
1.52224e-164	3.70866e-163	-7.45878e-163	-4.01074e-164	8.89445e-163	-1.40356e-162	-6.15747e-163	-4.49296e-163	1.26996e-162	2.13771e-163	1.50591e-163	-8.88344e-163	8.93488e-163	2.975e-163	-1.27089e-163	-8.05593e-163	3.33981e-163	-2.24095e-163	-7.35227e-164	8.36775e-164	-1.03253e-162	1.52589e-163	2.59816e-163	-4.60036e-163	-1.02995e-162	-1.09527e-162	8.14315e-163	-2.65587e-163	1.51924e-163	1.01801e-163	0
1.52224e-164	3.70866e-163	-7.45878e-163	-4.01074e-164	8.89445e-163	-1.40356e-162	-6.15747e-163	-4.49296e-163	1.26996e-162	2.13771e-163	1.50591e-163	-8.88344e-163	8.93488e-163	2.975e-163	-1.27089e-163	-8.05593e-163	3.33981e-163	-2.24095e-163	-7.35227e-164	8.36775e-164	-1.03253e-162	1.52589e-163	2.59816e-163	-4.60036e-163	-1.02995e-162	-1.09527e-162	8.14315e-163	-2.65587e-163	1.51924e-163	1.01801e-163	0
1.52224e-164	3.70866e-163	-7.45878e-163	-4.01074e-164	8.89445e-163	-1.40356e-162	-6.15747e-163	-4.49296e-163	1.26996e-162	2.13771e-163	1.50591e-163	-8.88344e-163	8.93488e-163	2.975e-163	-1.27089e-163	-8.05593e-163	3.33981e-163	-2.24095e-163	-7.35227e-164	8.36775e-164	-1.03253e-162	1.52589e-163	2.59816e-163	-4.60036e-163	-1.02995e-162	-1.09527e-162	8.14315e-163	-2.65587e-163	1.51924e-163	1.01801e-163	0
1.52224e-164	3.70866e-163	-7.45878e-163	-4.01074e-164	8.89445e-163	-1.40356e-162	-6.15747e-163	-4.49296e-163	1.26996e-162	2.13771e-163	1.50591e-163	-8.88344e-163	8.93488e-163	2.975e-163	-1.27089e-163	-8.05593e-163	3.33981e-163	-2.24095e-163	-7.35227e-164	8.36775e-164	-1.03253e-162	1.52589e-163	2.59816e-163	-4.60036e-163	-1.02995e-162	-1.09527e-162	8.14315e-163	-2.65587e-163	1.51924e-163	1.01801e-163	0
1.52224e-164	3.70866e-163	-7.45878e-163	-4.01074e-164	8.89445e-163	-1.40356e-162	-6.15747e-163	-4.49296e-163	1.26996e-162	2.13771e-163	1.50591e-163	-8.88344e-163	8.93488e-163	2.975e-163	-1.27089e-163	-8.05593e-163	3.33981e-163	-2.24095e-163	-7.35227e-164	8.36775e-164	-1.03253e-162	1.52589e-163	2.59816e-163	-4.60036e-163	-1.02995e-162	-1.09527e-162	8.14315e-163	-2.65587e-163	1.51924e-163	1.01801e-163	0
1.52224e-164	3.70866e-163	-7.45878e-163	-4.01074e-164	8.89445e-163	-1.40356e-162	-6.15747e-163	-4.49296e-163	1.26996e-162	2.13771e-163	1.50591e-163	-8.88344e-163	8.93488e-163	2.975e-163	-1.27089e-163	-8.05593e-163	3.33981e-163	-2.24095e-163	-7.35227e-164	8.36775e-164	-1.03253e-162	1.52589e-163	2.59816e-163	-4.60036e-163	-1.02995e-162	-1.09527e-162	8.14315e-163	-2.65587e-163	1.51924e-163	1.01801e-163	0
1.52224e-164	3.70866e-163	-7.45878e-163	-4.01074e-164	8.89445e-163	-1.40356e-162	-6.15747e-163	-4.49296e-163	1.26996e-162	2.13771e-163	1.50591e-163	-8.88344e-163	8.93488e-163	2.975e-163	-1.27089e-163	-8.05593e-163	3.33981e-163	-2.24095e-163	-7.35227e-164	8.36775e-164	-1.03253e-162	1.52589e-163	2.59816e-163	-4.60036e-163	-1.02995e-162	-1.09527e-162	8.14315e-163	-2.65587e-163	1.51924e-163	1.01801e-163	0
1.52224e-164	3.70866e-163	-7.45878e-163	-4.01074e-164	8.89445e-163	-1.40356e-162	-6.15747e-163	-4.49296e-163	1.26996e-162	2.13771e-163	1.50591e-163	-8.88344e-163	8.93488e-163	2.975e-163	-1.27089e-163	-8.05593e-163	3.33981e-163	-2.24095e-163	-7.35227e-164	8.36775e-164	-1.03253e-162	1.52589e-163	2.59816e-163	-4.60036e-163	-1.02995e-162	-1.09527e-162	8.14315e-163	-2.65587e-163	1.51924e-163	1.01801e-163	0
1.52224e-164	3.70866e-163	-7.45878e-163	-4.01074e-164	8.89445e-163	-1.40356e-162	-6.15747e-163	-4.49296e-163	1.26996e-162	2.13771e-163	1.50591e-163	-8.88344e-163	8.93488e-163	2.975e-163	-1.27089e-163	-8.05593e-163	3.33981e-163	-2.24095e-163	-7.35227e-164	8.36775e-164	-1.03253e-162	1.52589e-163	2.59816e-163	-4.60036e-163	-1.02995e-162	-1.09527e-162	8.14315e-163	-2.65587e-163	1.51924e-163	1.01801e-163	0
1.52224e-164	3.70866e-163	-7.45878e-163	-4.01074e-164	8.89445e-163	-1.40356e-162	-6.15747e-163	-4.49296e-163	1.26996e-162	2.13771e-163	1.50591e-163	-8.88344e-163	8.93488e-163	2.975e-163	-1.27089e-163	-8.05593e-163	3.33981e-163	-2.24095e-163	-7.35227e-164	8.36775e-164	-1.03253e-162	1.52589e-163	2.59816e-163	-4.60036e-163	-1.02995e-162	-1.09527e-162	8.14315e-163	-2.65587e-163	1.51924e-163	1.01801e-163	0
1.52224e-164	3.70866e-163	-7.45878e-163	-4.01074e-164	8.89445e-163	-1.40356e-162	-6.15747e-163	-4.49296e-163	1.26996e-162	2.13771e-163	1.50591e-163	-8.88344e-163	8.93488e-163	2.975e-163	-1.27089e-163	-8.05593e-163	3.33981e-163	-2.24095e-163	-7.35227e-164	8.36775e-164	-1.03253e-162	1.52589e-163	2.59816e-163	-4.60036e-163	-1.02995e-162	-1.09527e-162	8.14315e-163	-2.65587e-163	1.51924e-163	1.01801e-163	0
1.52224e-164	3.70866e-163	-7.45878e-163	-4.01074e-164	8.89445e-163	-1.40356e-162	-6.15747e-163	-4.49296e-163	1.26996e-162	2.13771e-163	1.50591e-163	-8.88344e-163	8.93488e-163	2.975e-163	-1.27089e-163	-8.05593e-163	3.33981e-163	-2.24095e-163	-7.35227e-164	8.36775e-164	-1.03253e-162	1.52589e-163	2.59816e-163	-4.60036e-163	-1.02995e-162	-1.09527e-162	8.14315e-163	-2.65587e-163	1.51924e-163	1.01801e-163	0
1.52224e-164	3.70866e-163	-7.45878e-163	-4.01074e-164	8.89445e-163	-1.40356e-162	-6.15747e-163	-4.49296e-163	1.26996e-162	2.13771e-163	1.50591e-163	-8.88344e-163	8.93488e-163	2.975e-163	-1.27089e-163	-8.05593e-163	3.33981e-163	-2.24095e-163	-7.35227e-164	8.36775e-164	-1.03253e-162	1.52589e-163	2.59816e-163	-4.60036e-163	-1.02995e-162	-1.09527e-162	8.14315e-163	-2.65587e-163	1.51924e-163	1.01801e-163	0
1.52224e-164	3.70866e-163	-7.45878e-163	-4.01074e-164	8.89445e-163	-1.40356e-162	-6.15747e-163	-4.49296e-163	1.26996e-162	2.13771e-163	1.50591e-163	-8.88344e-163	8.93488e-163	2.975e-163	-1.27089e-163	-8.05593e-163	3.33981e-163	-2.24095e-163	-7.35227e-164	8.36775e-164	-1.03253e-162	1.52589e-163	2.59816e-163	-4.60036e-163	-1.02995e-162	-1.09527e-162	8.14315e-163	-2.65587e-163	1.51924e-163	1.01801e-163	0
1.52224e-164	3.70866e-163	-7.45878e-163	-4.01074e-164	8.89445e-163	-1.40356e-162	-6.15747e-163	-4.49296e-163	1.26996e-162	2.13771e-163	1.50591e-163	-8.88344e-163	8.93488e-163	2.975e-163	-1.27089e-163	-8.05593e-163	3.33981e-163	-2.24095e-163	-7.35227e-164	8.36775e-164	-1.03253e-162	1.52589e-163	2.59816e-163	-4.60036e-163	-1.02995e-162	-1.09527e-162	8.14315e-163	-2.65587e-163	1.51924e-163	1.01801e-163	0
1.52224e-164	3.70866e-163	-7.45878e-163	-4.01074e-164	8.89445e-163	-1.40356e-162	-6.15747e-163	-4.49296e-163	1.26996e-162	2.13771e-163	1.50591e-163	-8.88344e-163	8.93488e-163	2.975e-163	-1.27089e-163	-8.05593e-163	3.33981e-163	-2.24095e-163	-7.35227e-164	8.36775e-164	-1.03253e-162	1.52589e-163	2.59816e-163	-4.60036e-163	-1.02995e-162	-1.09527e-162	8.14315e-163	-2.65587e-163	1.51924e-163	1.01801e-163	0
1.52224e-164	3.70866e-163	-7.45878e-163	-4.01074e-164	8.89445e-163	-1.40356e-162	-6.15747e-163	-4.49296e-163	1.26996e-162	2.13771e-163	1.50591e-163	-8.88344e-163	8.93488e-163	2.975e-163	-1.27089e-163	-8.05593e-163	3.33981e-163	-2.24095e-163	-7.35227e-164	8.36775e-164	-1.03253e-162	1.52589e-163	2.59816e-163	-4.60036e-163	-1.02995e-162	-1.09527e-162	8.14315e-163	-2.65587e-163	1.51924e-163	1.01801e-163	0
1.52224e-164	3.70866e-163	-7.45878e-163	-4.01074e-164	8.89445e-163	-1.40356e-162	-6.15747e-163	-4.49296e-163	1.26996e-162	2.13771e-163	1.50591e-163	-8.88344e-163	8.93488e-163	2.975e-163	-1.27089e-163	-8.05593e-163	3.33981e-163	-2.24095e-163	-7.35227e-164	8.36775e-164	-1.03253e-162	1.52589e-163	2.59816e-163	-4.60036e-163	-1.02995e-162	-1.09527e-162	8.14315e-163	-2.65587e-163	1.51924e-163	1.01801e-163	0
1.52224e-164	3.70866e-163	-7.45878e-163	-4.01074e-164	8.89445e-163	-1.40356e-162	-6.15747e-163	-4.49296e-163	1.26996e-162	2.13771e-163	1.50591e-163	-8.88344e-163	8.93488e-163	2.975e-163	-1.27089e-163	-8.05593e-163	3.33981e-163	-2.24095e-163	-7.35227e-164	8.36775e-164	-1.03253e-162	1.52589e-163	2.59816e-163	-4.60036e-163	-1.02995e-162	-1.09527e-162	8.14315e-163	-2.65587e-163	1.51924e-163	1.01801e-163	0
1.52224e-164	3.70866e-163	-7.45878e-163	-4.01074e-164	8.89445e-163	-1.40356e-162	-6.15747e-163	-4.49296e-163	1.26996e-162	2.13771e-163	1.50591e-163	-8.88344e-163	8.93488e-163	2.975e-163	-1.27089e-163	-8.05593e-163	3.33981e-163	-2.24095e-163	-7.35227e-164	8.36775e-164	-1.03253e-162	1.52589e-163	2.59816e-163	-4.60036e-163	-1.02995e-162	-1.09527e-162	8.14315e-163	-2.65587e-163	1.51924e-163	1.01801e-163	0
1.52224e-164	3.70866e-163	-7.45878e-163	-4.01074e-164	8.89445e-163	-1.40356e-162	-6.15747e-163	-4.49296e-163	1.26996e-162	2.13771e-163	1.50591e-163	-8.88344e-163	8.93488e-163	2.975e-163	-1.27089e-163	-8.05593e-163	3.33981e-163	-2.24095e-163	-7.35227e-164	8.36775e-164	-1.03253e-162	1.52589e-163	2.59816e-163	-4.60036e-163	-1.02995e-162	-1.09527e-162	8.14315e-163	-2.65587e-163	1.51924e-163	1.01801e-163	0
1.52224e-164	3.70866e-163	-7.45878e-163	-4.01074e-164	8.89445e-163	-1.40356e-162	-6.15747e-163	-4.49296e-163	1.26996e-162	2.13771e-163	1.50591e-163	-8.88344e-163	8.93488e-163	2.975e-163	-1.27089e-163	-8.05593e-163	3.33981e-163	-2.24095e-163	-7.35227e-164	8.36775e-164	-1.03253e-162	1.52589e-163	2.59816e-163	-4.60036e-163	-1.02995e-162	-1.09527e-162	8.14315e-163	-2.65587e-163	1.51924e-163	1.01801e-163	0
1.52224e-164	3.70866e-163	-7.45878e-163	-4.01074e-164	8.89445e-163	-1.40356e-162	-6.15747e-163	-4.49296e-163	1.26996e-162	2.13771e-163	1.50591e-163	-8.88344e-163	8.93488e-163	2.975e-163	-1.27089e-163	-8.05593e-163	3.33981e-163	-2.24095e-163	-7.35227e-164	8.36775e-164	-1.03253e-162	1.52589e-163	2.59816e-163	-4.60036e-163	-1.02995e-162	-1.09527e-162	8.14315e-163	-2.65587e-163	1.51924e-163	1.01801e-163	0
1.52224e-164	3.70866e-163	-7.45878e-163	-4.01074e-164	8.89445e-163	-1.40356e-162	-6.15747e-163	-4.49296e-163	1.26996e-162	2.13771e-163	1.50591e-163	-8.88344e-163	8.93488e-163	2.975e-163	-1.27089e-163	-8.05593e-163	3.33981e-163	-2.24095e-163	-7.35227e-164	8.36775e-164	-1.03253e-162	1.52589e-163	2.59816e-163	-4.60036e-163	-1.02995e-162	-1.09527e-162	8.14315e-163	-2.65587e-163	1.51924e-163	1.01801e-163	0
1.52224e-164	3.70866e-163	-7.45878e-163	-4.01074e-164	8.89445e-163	-1.40356e-162	-6.15747e-163	-4.49296e-163	1.26996e-162	2.13771e-163	1.50591e-163	-8.88344e-163	8.93488e-163	2.975e-163	-1.27089e-163	-8.05593e-163	3.33981e-163	-2.24095e-163	-7.35227e-164	8.36775e-164	-1.03253e-162	1.52589e-163	2.59816e-163	-4.60036e-163	-1.02995e-162	-1.09527e-162	8.14315e-163	-2.65587e-163	1.51924e-163	1.01801e-163	0
1.52224e-164	3.70866e-163	-7.45878e-163	-4.01074e-164	8.89445e-163	-1.40356e-162	-6.15747e-163	-4.49296e-163	1.26996e-162	2.13771e-163	1.50591e-163	-8.88344e-163	8.93488e-163	2.975e-163	-1.27089e-163	-8.05593e-163	3.33981e-163	-2.24095e-163	-7.35227e-164	8.36775e-164	-1.03253e-162	1.52589e-163	2.59816e-163	-4.60036e-163	-1.02995e-162	-1.09527e-162	8.14315e-163	-2.65587e-163	1.51924e-163	1.01801e-163	0
1.52224e-164	3.70866e-163	-7.45878e-163	-4.01074e-164	8.89445e-163	-1.40356e-162	-6.15747e-163	-4.49296e-163	1.26996e-162	2.13771e-163	1.50591e-163	-8.88344e-163	8.93488e-163	2.975e-163	-1.27089e-163	-8.05593e-163	3.33981e-163	-2.24095e-163	-7.35227e-164	8.36775e-164	-1.03253e-162	1.52589e-163	2.59816e-163	-4.60036e-163	-1.02995e-162	-1.09527e-162	8.14315e-163	-2.65587e-163	1.51924e-163	1.01801e-163	0
1.52224e-164	3.70866e-163	-7.45878e-163	-4.01074e-164	8.89445e-163	-1.40356e-162	-6.15747e-163	-4.49296e-163	1.26996e-162	2.13771e-163	1.50591e-163	-8.88344e-163	8.93488e-163	2.975e-163	-1.27089e-163	-8.05593e-163	3.33981e-163	-2.24095e-163	-7.35227e-164	8.36775e-164	-1.03253e-162	1.52589e-163	2.59816e-163	-4.60036e-163	-1.02995e-162	-1.09527e-162	8.14315e-163	-2.65587e-163	1.51924e-163	1.01801e-163	0
1.52224e-164	3.70866e-163	-7.45878e-163	-4.01074e-164	8.89445e-163	-1.40356e-162	-6.15747e-163	-4.49296e-163	1.26996e-162	2.13771e-163	1.50591e-163	-8.88344e-163	8.93488e-163	2.975e-163	-1.27089e-163	-8.05593e-163	3.33981e-163	-2.24095e-163	-7.35227e-164	8.36775e-164	-1.03253e-162	1.52589e-163	2.59816e-163	-4.60036e-163	-1.02995e-162	-1.09527e-162	8.14315e-163	-2.65587e-163	1.51924e-163	1.01801e-163	0
1.52224e-164	3.70866e-163	-7.45878e-163	-4.01074e-164	8.89445e-163	-1.40356e-162	-6.15747e-163	-4.49296e-163	1.26996e-162	2.13771e-163	1.50591e-163	-8.88344e-163	8.93488e-163	2.975e-163	-1.27089e-163	-8.05593e-163	3.33981e-163	-2.24095e-163	-7.35227e-164	8.36775e-164	-1.03253e-162	1.52589e-163	2.59816e-163	-4.60036e-163	-1.02995e-162	-1.09527e-162	8.14315e-163	-2.65587e-163	1.51924e-163	1.01801e-163	0
1.52224e-164	3.70866e-163	-7.45878e-163	-4.01074e-164	8.89445e-163	-1.40356e-162	-6.15747e-163	-4.49296e-163	1.26996e-162	2.13771e-163	1.50591e-163	-8.88344e-163	8.93488e-163	2.975e-163	-1.27089e-163	-8.05593e-163	3.33981e-163	-2.24095e-163	-7.35227e-164	8.36775e-164	-1.03253e-162	1.52589e-163	2.59816e-163	-4.60036e-163	-1.02995e-162	-1.09527e-162	8.14315e-163	-2.65587e-163	1.51924e-163	1.01801e-163	0
1.52224e-164	3.70866e-163	-7.45878e-163	-4.01074e-164	8.89445e-163	-1.40356e-162	-6.15747e-163	-4.49296e-163	1.26996e-162	2.13771e-163	1.50591e-163	-8.88344e-163	8.93488e-163	2.975e-163	-1.27089e-163	-8.05593e-163	3.33981e-163	-2.24095e-163	-7.35227e-164	8.36775e-164	-1.03253e-162	1.52589e-163	2.59816e-163	-4.60036e-163	-1.02995e-162	-1.09527e-162	8.14315e-163	-2.65587e-163	1.51924e-163	1.01801e-163	0
1.52224e-164	3.70866e-163	-7.45878e-163	-4.01074e-164	8.89445e-163	-1.40356e-162	-6.15747e-163	-4.49296e-163	1.26996e-162	2.13771e-163	1.50591e-163	-8.88344e-163	8.93488e-163	2.975e-163	-1.27089e-163	-8.05593e-163	3.33981e-163	-2.24095e-163	-7.35227e-164	8.36775e-164	-1.03253e-162	1.52589e-163	2.59816e-163	-4.60036e-163	-1.02995e-162	-1.09527e-162	8.14315e-163	-2.65587e-163	1.51924e-163	1.01801e-163	0
1.52224e-164	3.70866e-163	-7.45878e-163	-4.01074e-164	8.89445e-163	-1.40356e-162	-6.15747e-163	-4.49296e-163	1.26996e-162	2.13771e-163	1.50591e-163	-8.88344e-163	8.93488e-163	2.975e-163	-1.27089e-163	-8.05593e-163	3.33981e-163	-2.24095e-163	-7.35227e-164	8.36775e-164	-1.03253e-162	1.52589e-163	2.59816e-163	-4.60036e-163	-1.02995e-162	-1.09527e-162	8.14315e-163	-2.65587e-163	1.51924e-163	1.01801e-163	0
1.52224e-164	3.70866e-163	-7.45878e-163	-4.01074e-164	8.89445e-163	-1.40356e-162	-6.15747e-163	-4.49296e-163	1.26996e-162	2.13771e-163	1.50591e-163	-8.88344e-163	8.93488e-163	2.975e-163	-1.27089e-163	-8.05593e-163	3.33981e-163	-2.24095e-163	-7.35227e-164	8.36775e-164	-1.03253e-162	1.52589e-163	2.59816e-163	-4.60036e-163	-1.02995e-162	-1.09527e-162	8.14315e-163	-2.65587e-163	1.51924e-163	1.01801e-163	0
1.52224e-164	3.70866e-163	-7.45878e-163	-4.01074e-164	8.89445e-163	-1.40356e-162	-6.15747e-163	-4.49296e-163	1.26996e-162	2.13771e-163	1.50591e-163	-8.88344e-163	8.93488e-163	2.975e-163	-1.27089e-163	-8.05593e-163	3.33981e-163	-2.24095e-163	-7.35227e-164	8.36775e-164	-1.03253e-162	1.52589e-163	2.59816e-163	-4.60036e-163	-1.02995e-162	-1.09527e-162	8.14315e-163	-2.65587e-163	1.51924e-163	1.01801e-163	0
1.52224e-164	3.70866e-163	-7.45878e-163	-4.01074e-164	8.89445e-163	-1.40356e-162	-6.15747e-163	-4.49296e-163	1.26996e-162	2.13771e-163	1.50591e-163	-8.88344e-163	8.93488e-163	2.975e-163	-1.27089e-163	-8.05593e-163	3.33981e-163	-2.24095e-163	-7.35227e-164	8.36775e-164	-1.03253e-162	1.52589e-163	2.59816e-163	-4.60036e-163	-1.02995e-162	-1.09527e-162	8.14315e-163	-2.65587e-163	1.51924e-163	1.01801e-163	0
1.52224e-164	3.70866e-163	-7.45878e-163	-4.01074e-164	8.89445e-163	-1.40356e-162	-6.15747e-163	-4.49296e-163	1.26996e-162	2.13771e-163	1.50591e-163	-8.88344e-163	8.93488e-163	2.975e-163	-1.27089e-163	-8.05593e-163	3.33981e-163	-2.24095e-163	-7.35227e-164	8.36775e-164	-1.03253e-162	1.52589e-163	2.59816e-163	-4.60036e-163	-1.02995e-162	-1.09527e-162	8.14315e-163	-2.65587e-163	1.51924e-163	1.01801e-163	0
1.52224e-164	3.70866e-163	-7.45878e-163	-4.01074e-164	8.89445e-163	-1.40356e-162	-6.15747e-163	-4.49296e-163	1.26996e-162	2.13771e-163	1.50591e-163	-8.88344e-163	8.93488e-163	2.975e-163	-1.27089e-163	-8.05593e-163	3.33981e-163	-2.24095e-163	-7.35227e-164	8.36775e-164	-1.03253e-162	1.52589e-163	2.59816e-163	-4.60036e-163	-1.02995e-162	-1.09527e-162	8.14315e-163	-2.65587e-163	1.51924e-163	1.01801e-163	0
1.52224e-164	3.70866e-163	-7.45878e-163	-4.01074e-164	8.89445e-163	-1.40356e-162	-6.15747e-163	-4.49296e-163	1.26996e-162	2.13771e-163	1.50591e-163	-8.88344e-163	8.93488e-163	2.975e-163	-1.27089e-163	-8.05593e-163	3.33981e-163	-2.24095e-163	-7.35227e-164	8.36775e-164	-1.03253e-162	1.52589e-163	2.59816e-163	-4.60036e-163	-1.02995e-162	-1.09527e-162	8.14315e-163	-2.65587e-163	1.51924e-163	1.01801e-163	0
1.52224e-164	3.70866e-163	-7.45878e-163	-4.01074e-164	8.89445e-163	-1.40356e-162	-6.15747e-163	-4.49296e-163	1.26996e-162	2.13771e-163	1.50591e-163	-8.88344e-163	8.93488e-163	2.975e-163	-1.27089e-163	-8.05593e-163	3.33981e-163	-2.24095e-163	-7.35227e-164	8.36775e-164	-1.03253e-162	1.52589e-163	2.59816e-163	-4.60036e-163	-1.02995e-162	-1.09527e-162	8.14315e-163	-2.65587e-163	1.51924e-163	1.01801e-163	0
1.52224e-164	3.70866e-163	-7.45878e-163	-4.01074e-164	8.89445e-163	-1.40356e-162	-6.15747e-163	-4.49296e-163	1.26996e-162	2.13771e-163	1.50591e-163	-8.88344e-163	8.93488e-163	2.975e-163	-1.27089e-163	-8.05593e-163	3.33981e-163	-2.24095e-163	-7.35227e-164	8.36775e-164	-1.03253e-162	1.52589e-163	2.59816e-163	-4.60036e-163	-1.02995e-162	-1.09527e-162	8.14315e-163	-2.65587e-163	1.51924e-163	1.01801e-163	0
1.52224e-164	3.70866e-163	-7.45878e-163	-4.01074e-164	8.89445e-163	-1.40356e-162	-6.15747e-163	-4.49296e-163	1.26996e-162	2.13771e-163	1.50591e-163	-8.88344e-163	8.93488e-163	2.975e-163	-1.27089e-163	-8.05593e-163	3.33981e-163	-2.24095e-163	-7.35227e-164	8.36775e-164	-1.03253e-162	1.52589e-163	2.59816e-163	-4.60036e-163	-1.02995e-162	-1.09527e-162	8.14315e-163	-2.65587e-163	1.51924e-163	1.01801e-163	0
1.52224e-164	3.70866e-163	-7.45878e-163	-4.01074e-164	8.89445e-163	-1.40356e-162	-6.15747e-163	-4.49296e-163	1.26996e-162	2.13771e-163	1.50591e-163	-8.88344e-163	8.93488e-163	2.975e-163	-1.27089e-163	-8.05593e-163	3.33981e-163	-2.24095e-163	-7.35227e-164	8.36775e-164	-1.03253e-162	1.52589e-163	2.59816e-163	-4.60036e-163	-1.02995e-162	-1.09527e-162	8.14315e-163	-2.65587e-163	1.51924e-163	1.01801e-163	0
1.52224e-164	3.70866e-163	-7.45878e-163	-4.01074e-164	8.89445e-163	-1.40356e-162	-6.15747e-163	-4.49296e-163	1.26996e-162	2.13771e-163	1.50591e-163	-8.88344e-163	8.93488e-163	2.975e-163	-1.27089e-163	-8.05593e-163	3.33981e-163	-2.24095e-163	-7.35227e-164	8.36775e-164	-1.03253e-162	1.52589e-163	2.59816e-163	-4.60036e-163	-1.02995e-162	-1.09527e-162	8.14315e-163	-2.65587e-163	1.51924e-163	1.01801e-163	0
1.52224e-164	3.70866e-163	-7.45878e-163	-4.01074e-164	8.89445e-163	-1.40356e-162	-6.15747e-163	-4.49296e-163	1.26996e-162	2.13771e-163	1.50591e-163	-8.88344e-163	8.93488e-163	2.975e-163	-1.27089e-163	-8.05593e-163	3.33981e-163	-2.24095e-163	-7.35227e-164	8.36775e-164	-1.03253e-162	1.52589e-163	2.59816e-163	-4.60036e-163	-1.02995e-162	-1.09527e-162	8.14315e-163	-2.65587e-163	1.51924e-163	1.01801e-163	0
1.52224e-164	3.70866e-163	-7.45878e-163	-4.01074e-164	8.89445e-163	-1.40356e-162	-6.15747e-163	-4.49296e-163	1.26996e-162	2.13771e-163	1.50591e-163	-8.88344e-163	8.93488e-163	2.975e-163	-1.27089e-163	-8.05593e-163	3.33981e-163	-2.24095e-163	-7.35227e-164	8.36775e-164	-1.03253e-162	1.52589e-163	2.59816e-163	-4.60036e-163	-1.02995e-162	-1.09527e-162	8.14315e-163	-2.65587e-163	1.51924e-163	1.01801e-163	0
1.52224e-164	3.70866e-163	-7.45878e-163	-4.01074e-164	8.89445e-163	-1.40356e-162	-6.15747e-163	-4.49296e-163	1.26996e-162	2.13771e-163	1.50591e-163	-8.88344e-163	8.93488e-163	2.975e-163	-1.27089e-163	-8.05593e-163	3.33981e-163	-2.24095e-163	-7.35227e-164	8.36775e-164	-1.03253e-162	1.52589e-163	2.59816e-163	-4.60036e-163	-1.02995e-162	-1.09527e-162	8.14315e-163	-2.65587e-163	1.51924e-163	1.01801e-163	0
1.52224e-164	3.70866e-163	-7.45878e-163	-4.01074e-164	8.89445e-163	-1.40356e-162	-6.15747e-163	-4.49296e-163	1.26996e-162	2.13771e-163	1.50591e-163	-8.88344e-163	8.93488e-163	2.975e-163	-1.27089e-163	-8.05593e-163	3.33981e-163	-2.24095e-163	-7.35227e-164	8.36775e-164	-1.03253e-162	1.52589e-163	2.59816e-163	-4.60036e-163	-1.02995e-162	-1.09527e-162	8.14315e-163	-2.65587e-163	1.51924e-163	1.01801e-163	0
1.52224e-164	3.70866e-163	-7.45878e-163	-4.01074e-164	8.89445e-163	-1.40356e-162	-6.15747e-163	-4.49296e-163	1.26996e-162	2.13771e-163	1.50591e-163	-8.88344e-163	8.93488e-163	2.975e-163	-1.27089e-163	-8.05593e-163	3.33981e-163	-2.24095e-163	-7.35227e-164	8.36775e-164	-1.03253e-162	1.52589e-163	2.59816e-163	-4.60036e-163	-1.02995e-162	-1.09527e-162	8.14315e-163	-2.65587e-163	1.51924e-163	1.01801e-163	0
1.52224e-164	3.70866e-163	-7.45878e-163	-4.01074e-164	8.89445e-163	-1.40356e-162	-6.15747e-163	-4.49296e-163	1.26996e-162	2.13771e-163	1.50591e-163	-8.88344e-163	8.93488e-163	2.975e-163	-1.27089e-163	-8.05593e-163	3.33981e-163	-2.24095e-163	-7.35227e-164	8.36775e-164	-1.03253e-162	1.52589e-163	2.59816e-163	-4.60036e-163	-1.02995e-162	-1.09527e-162	8.14315e-163	-2.65587e-163	1.51924e-163	1.01801e-163	0
1.52224e-164	3.70866e-163	-7.45878e-163	-4.01074e-164	8.89445e-163	-1.40356e-162	-6.15747e-163	-4.49296e-163	1.26996e-162	2.13771e-163	1.50591e-163	-8.88344e-163	8.93488e-163	2.975e-163	-1.27089e-163	-8.05593e-163	3.33981e-163	-2.24095e-163	-7.35227e-164	8.36775e-164	-1.03253e-162	1.52589e-163	2.59816e-163	-4.60036e-163	-1.02995e-162	-1.09527e-162	8.14315e-163	-2.65587e-163	1.51924e-163	1.01801e-163	0
1.52224e-164	3.70866e-163	-7.45878e-163	-4.01074e-164	8.89445e-163	-1.40356e-162	-6.15747e-163	-4.49296e-163	1.26996e-162	2.13771e-163	1.50591e-163	-8.88344e-163	8.93488e-163	2.975e-163	-1.27089e-163	-8.05593e-163	3.33981e-163	-2.24095e-163	-7.35227e-164	8.36775e-164	-1.03253e-162	1.52589e-163	2.59816e-163	-4.60036e-163	-1.02995e-162	-1.09527e-162	8.14315e-163	-2.65587e-163	1.51924e-163	1.01801e-163	0
1.52224e-164	3.70866e-163	-7.45878e-163	-4.01074e-164	8.89445e-163	-1.40356e-162	-6.15747e-163	-4.49296e-163	1.26996e-162	2.13771e-163	1.50591e-163	-8.88344e-163	8.93488e-163	2.975e-163	-1.27089e-163	-8.05593e-163	3.33981e-163	-2.24095e-163	-7.35227e-164	8.36775e-164	-1.03253e-162	1.52589e-163	2.59816e-163	-4.60036e-163	-1.02995e-162	-1.09527e-162	8.14315e-163	-2.65587e-163	1.51924e-163	1.01801e-163	0
1.52224e-164	3.70866e-163	-7.45878e-163	-4.01074e-164	8.89445e-163	-1.40356e-162	-6.15747e-163	-4.49296e-163	1.26996e-162	2.13771e-163	1.50591e-163	-8.88344e-163	8.93488e-163	2.975e-163	-1.27089e-163	-8.05593e-163	3.33981e-163	-2.24095e-163	-7.35227e-164	8.36775e-164	-1.03253e-162	1.52589e-163	2.59816e-163	-4.60036e-163	-1.02995e-162	-1.09527e-162	8.14315e-163	-2.65587e-163	1.51924e-163	1.01801e-163	0
1.52224e-164	3.70866e-163	-7.45878e-163	-4.01074e-164	8.89445e-163	-1.40356e-162	-6.15747e-163	-4.49296e-163	1.26996e-162	2.13771e-163	1.50591e-163	-8.88344e-163	8.93488e-163	2.975e-163	-1.27089e-163	-8.05593e-163	3.33981e-163	-2.24095e-163	-7.35227e-164	8.36775e-164	-1.03253e-162	1.52589e-163	2.59816e-163	-4.60036e-163	-1.02995e-162	-1.09527e-162	8.14315e-163	-2.65587e-163	1.51924e-163	1.01801e-163	0
1.52224e-164	3.70866e-163	-7.45878e-163	-4.01074e-164	8.89445e-163	-1.40356e-162	-6.15747e-163	-4.49296e-163	1.26996e-162	2.13771e-163	1.50591e-163	-8.88344e-163	8.93488e-163	2.975e-163	-1.27089e-163	-8.05593e-163	3.33981e-163	-2.24095e-163	-7.35227e-164	8.36775e-164	-1.03253e-162	1.52589e-163	2.59816e-163	-4.60036e-163	-1.02995e-162	-1.09527e-162	8.14315e-163	-2.65587e-163	1.51924e-163	1.01801e-163	0
1.52224e-164	3.70866e-163	-7.45878e-163	-4.01074e-164	8.89445e-163	-1.40356e-162	-6.15747e-163	-4.49296e-163	1.26996e-162	2.13771e-163	1.50591e-163	-8.88344e-163	8.93488e-163	2.975e-163	-1.27089e-163	-8.05593e-163	3.33981e-163	-2.24095e-163	-7.35227e-164	8.36775e-164	-1.03253e-162	1.52589e-163	2.59816e-163	-4.60036e-163	-1.02995e-162	-1.09527e-162	8.14315e-163	-2.65587e-163	1.51924e-163	1.01801e-163	0
1.52224e-164	3.70866e-163	-7.45878e-163	-4.01074e-164	8.89445e-163	-1.40356e-162	-6.15747e-163	-4.49296e-163	1.26996e-162	2.13771e-163	1.50591e-163	-8.88344e-163	8.93488e-163	2.975e-163	-1.27089e-163	-8.05593e-163	3.33981e-163	-2.24095e-163	-7.35227e-164	8.36775e-164	-1.03253e-162	1.52589e-163	2.59816e-163	-4.60036e-163	-1.02995e-162	-1.09527e-162	8.14315e-163	-2.65587e-163	1.51924e-163	1.01801e-163	0
1.52224e-164	3.70866e-163	-7.45878e-163	-4.01074e-164	8.89445e-163	-1.40356e-162	-6.15747e-163	-4.49296e-163	1.26996e-162	2.13771e-163	1.50591e-163	-8.88344e-163	8.93488e-163	2.975e-163	-1.27089e-163	-8.05593e-163	3.33981e-163	-2.24095e-163	-7.35227e-164	8.36775e-164	-1.03253e-162	1.52589e-163	2.59816e-163	-4.60036e-163	-1.02995e-162	-1.09527e-162	8.14315e-163	-2.65587e-163	1.51924e-163	1.01801e-163	0
1.52224e-164	3.70866e-163	-7.45878e-163	-4.01074e-164	8.89445e-163	-1.40356e-162	-6.15747e-163	-4.49296e-163	1.26996e-162	2.13771e-163	1.50591e-163	-8.88344e-163	8.93488e-163	2.975e-163	-1.27089e-163	-8.05593e-163	3.33981e-163	-2.24095e-163	-7.35227e-164	8.36775e-164	-1.03253e-162	1.52589e-163	2.59816e-163	-4.60036e-163	-1.02995e-162	-1.09527e-162	8.14315e-163	-2.65587e-163	1.51924e-163	1.01801e-163	0
1.52224e-164	3.70866e-163	-7.45878e-163	-4.01074e-164	8.89445e-163	-1.40356e-162	-6.15747e-163	-4.49296e-163	1.26996e-162	2.13771e-163	1.50591e-163	-8.88344e-163	8.93488e-163	2.975e-163	-1.27089e-163	-8.05593e-163	3.33981e-163	-2.24095e-163	-7.35227e-164	8.36775e-164	-1.03253e-162	1.52589e-163	2.59816e-163	-4.60036e-163	-1.02995e-162	-1.09527e-162	8.14315e-163	-2.65587e-163	1.51924e-163	1.01801e-163	0
1.52224e-164	3.70866e-163	-7.45878e-163	-4.01074e-164	8.89445e-163	-1.40356e-162	-6.15747e-163	-4.49296e-163	1.26996e-162	2.13771e-163	1.50591e-163	-8.88344e-163	8.93488e-163	2.975e-163	-1.27089e-163	-8.05593e-163	3.33981e-163	-2.24095e-163	-7.35227e-164	8.36775e-164	-1.03253e-162	1.52589e-163	2.59816e-163	-4.60036e-163	-1.02995e-162	-1.09527e-162	8.14315e-163	-2.65587e-163	1.51924e-163	1.01801e-163	0
1.52224e-164	3.70866e-163	-7.45878e-163	-4.01074e-164	8.89445e-163	-1.40356e-162	-6.15747e-163	-4.49296e-163	1.26996e-162	2.13771e-163	1.50591e-163	-8.88344e-163	8.93488e-163	2.975e-163	-1.27089e-163	-8.05593e-163	3.33981e-163	-2.24095e-163	-7.35227e-164	8.36775e-164	-1.03253e-162	1.52589e-163	2.59816e-163	-4.60036e-163	-1.02995e-162	-1.09527e-162	8.14315e-163	-2.65587e-163	1.51924e-163	1.01801e-163	0
1.52224e-164	3.70866e-163	-7.45878e-163	-4.01074e-164	8.89445e-163	-1.40356e-162	-6.15747e-163	-4.49296e-163	1.26996e-162	2.13771e-163	1.50591e-163	-8.88344e-163	8.93488e-163	2.975e-163	-1.27089e-163	-8.05593e-163	3.33981e-163	-2.24095e-163	-7.35227e-164	8.36775e-164	-1.03253e-162	1.52589e-163	2.59816e-163	-4.60036e-163	-1.02995e-162	-1.09527e-162	8.14315e-163	-2.65587e-163	1.51924e-163	1.01801e-163	0
1.52224e-164	3.70866e-163	-7.45878e-163	-4.01074e-164	8.89445e-163	-1.40356e-162	-6.15747e-163	-4.49296e-163	1.26996e-162	2.13771e-163	1.50591e-163	-8.88344e-163	8.93488e-163	2.975e-163	-1.27089e-163	-8.05593e-163	3.33981e-163	-2.24095e-163	-7.35227e-164	8.36775e-164	-1.03253e-162	1.52589e-163	2.59816e-163	-4.60036e-163	-1.02995e-162	-1.09527e-162	8.14315e-163	-2.65587e-163	1.51924e-163	1.01801e-163	0
1.52224e-164	3.70866e-163	-7.45878e-163	-4.01074e-164	8.89445e-163	-1.40356e-162	-6.15747e-163	-4.49296e-163	1.26996e-162	2.13771e-163	1.50591e-163	-8.88344e-163	8.93488e-163	2.975e-163	-1.27089e-163	-8.05593e-163	3.33981e-163	-2.24095e-163	-7.35227e-164	8.36775e-164	-1.03253e-162	1.52589e-163	2.59816e-163	-4.60036e-163	-1.02995e-162	-1.09527e-162	8.14315e-163	-2.65587e-163	1.51924e-163	1.01801e-163	0
1.52224e-164	3.70866e-163	-7.45878e-163	-4.01074e-164	8.89445e-163	-1.40356e-162	-6.15747e-163	-4.49296e-163	1.26996e-162	2.13771e-163	1.50591e-163	-8.88344e-163	8.93488e-163	2.975e-163	-1.27089e-163	-8.05593e-163	3.33981e-163	-2.24095e-163	-7.35227e-164	8.36775e-164	-1.03253e-162	1.52589e-163	2.59816e-163	-4.60036e-163	-1.02995e-162	-1.09527e-162	8.14315e-163	-2.65587e-163	1.51924e-163	1.01801e-163	0
1.52224e-164	3.70866e-163	-7.45878e-163	-4.01074e-164	8.89445e-163	-1.40356e-162	-6.15747e-163	-4.49296e-163	1.26996e-162	2.13771e-163	1.50591e-163	-8.88344e-163	8.93488e-163	2.975e-163	-1.27089e-163	-8.05593e-163	3.33981e-163	-2.24095e-163	-7.35227e-164	8.36775e-164	-1.03253e-162	1.52589e-163	2.59816e-163	-4.60036e-163	-1.02995e-162	-1.09527e-162	8.14315e-163	-2.65587e-163	1.51924e-163	1.01801e-163	0
1.52224e-164	3.70866e-163	-7.45878e-163	-4.01074e-164	8.89445e-163	-1.40356e-162	-6.15747e-163	-4.49296e-163	1.26996e-162	2.13771e-163	1.50591e-163	-8.88344e-163	8.93488e-163	2.975e-163	-1.27089e-163	-8.05593e-163	3.33981e-163	-2.24095e-163	-7.35227e-164	8.36775e-164	-1.03253e-162	1.52589e-163	2.59816e-163	-4.60036e-163	-1.02995e-162	-1.09527e-162	8.14315e-163	-2.65587e-163	1.51924e-163	1.01801e-163	0
1.52224e-164	3.70866e-163	-7.45878e-163	-4.01074e-164	8.89445e-163	-1.40356e-162	-6.15747e-163	-4.49296e-163	1.26996e-162	2.13771e-163	1.50591e-163	-8.88344e-163	8.93488e-163	2.975e-163	-1.27089e-163	-8.05593e-163	3.33981e-163	-2.24095e-163	-7.35227e-164	8.36775e-164	-1.03253e-162	1.52589e-163	2.59816e-163	-4.60036e-163	-1.02995e-162	-1.09527e-162	8.14315e-163	-2.65587e-163	1.51924e-163	1.01801e-163	0
1.52224e-164	3.70866e-163	-7.45878e-163	-4.01074e-164	8.89445e-163	-1.40356e-162	-6.15747e-163	-4.49296e-163	1.26996e-162	2.13771e-163	1.50591e-163	-8.88344e-163	8.93488e-163	2.975e-163	-1.27089e-163	-8.05593e-163	3.33981e-163	-2.24095e-163	-7.35227e-164	8.36775e-164	-1.03253e-162	1.52589e-163	2.59816e-163	-4.60036e-163	-1.02995e-162	-1.09527e-162	8.14315e-163	-2.65587e-163	1.51924e-163	1.01801e-163	0
1.52224e-164	3.70866e-163	-7.45878e-163	-4.01074e-164	8.89445e-163	-1.40356e-162	-6.15747e-163	-4.49296e-163	1.26996e-162	2.13771e-163	1.50591e-163	-8.88344e-163	8.93488e-163	2.975e-163	-1.27089e-163	-8.05593e-163	3.33981e-163	-2.24095e-163	-7.35227e-164	8.36775e-164	-1.03253e-162	1.52589e-163	2.59816e-163	-4.60036e-163	-1.02995e-162	-1.09527e-162	8.14315e-163	-2.65587e-163	1.51924e-163	1.01801e-163	0
1.52224e-164	3.70866e-163	-7.45878e-163	-4.01074e-164	8.89445e-163	-1.40356e-162	-6.15747e-163	-4.49296e-163	1.26996e-162	2.13771e-163	1.50591e-163	-8.88344e-163	8.93488e-163	2.975e-163	-1.27089e-163	-8.05593e-163	3.33981e-163	-2.24095e-163	-7.35227e-164	8.36775e-164	-1.03253e-162	1.52589e-163	2.59816e-163	-4.60036e-163	-1.02995e-162	-1.09527e-162	8.14315e-163	-2.65587e-163	1.51924e-163	1.01801e-163	0
1.52224e-164	3.70866e-163	-7.45878e-163	-4.01074e-164	8.89445e-163	-1.40356e-162	-6.15747e-163	-4.49296e-163	1.26996e-162	2.13771e-163	1.50591e-163	-8.88344e-163	8.93488e-163	2.975e-163	-1.27089e-163	-8.05593e-163	3.33981e-163	-2.24095e-163	-7.35227e-164	8.36775e-164	-1.03253e-162	1.52589e-163	2.59816e-163	-4.60036e-163	-1.02995e-162	-1.09527e-162	8.14315e-163	-2.65587e-163	1.51924e-163	1.01801e-163	0
1.52224e-164	3.70866e-163	-7.45878e-163	-4.01074e-164	8.89445e-163	-1.40356e-162	-6.15747e-163	-4.49296e-163	1.26996e-162	2.13771e-163	1.50591e-163	-8.88344e-163	8.93488e-163	2.975e-163	-1.27089e-163	-8.05593e-163	3.33981e-163	-2.24095e-163	-7.35227e-164	8.36775e-164	-1.03253e-162	1.52589e-163	2.59816e-163	-4.60036e-163	-1.02995e-162	-1.09527e-162	8.14315e-163	-2.65587e-163	1.51924e-163	1.01801e-163	0
1.52224e-164	3.70866e-163	-7.45878e-163	-4.01074e-164	8.89445e-163	-1.40356e-162	-6.15747e-163	-4.49296e-163	1.26996e-162	2.13771e-163	1.50591e-163	-8.88344e-163	8.93488e-163	2.975e-163	-1.27089e-163	-8.05593e-163	3.33981e-163	-2.24095e-163	-7.35227e-164	8.36775e-164	-1.03253e-162	1.52589e-163	2.59816e-163	-4.60036e-163	-1.02995e-162	-1.09527e-162	8.14315e-163	-2.65587e-163	1.51924e-163	1.01801e-163	0
1.52224e-164	3.70866e-163	-7.45878e-163	-4.01074e-164	8.89445e-163	-1.40356e-162	-6.15747e-163	-4.49296e-163	1.26996e-162	2.13771e-163	1.50591e-163	-8.88344e-163	8.93488e-163	2.975e-163	-1.27089e-163	-8.05593e-163	3.33981e-163	-2.24095e-163	-7.35227e-164	8.36775e-164	-1.03253e-162	1.52589e-163	2.59816e-163	-4.60036e-163	-1.02995e-162	-1.09527e-162	8.14315e-163	-2.65587e-163	1.51924e-163	1.01801e-163	0
1.52224e-164	3.70866e-163	-7.45878e-163	-4.01074e-164	8.89445e-163	-1.40356e-162	-6.15747e-163	-4.49296e-163	1.26996e-162	2.13771e-163	1.50591e-163	-8.88344e-163	8.93488e-163	2.975e-163	-1.27089e-163	-8.05593e-163	3.33981e-163	-2.24095e-163	-7.35227e-164	8.36775e-164	-1.03253e-162	1.52589e-163	2.59816e-163	-4.60036e-163	-1.02995e-162	-1.09527e-162	8.14315e-163	-2.65587e-163	1.51924e-163	1.01801e-163	0
1.52224e-164	3.70866e-163	-7.45878e-163	-4.01074e-164	8.89445e-163	-1.40356e-162	-6.15747e-163	-4.49296e-163	1.26996e-162	2.13771e-163	1.50591e-163	-8.88344e-163	8.93488e-163	2.975e-163	-1.27089e-163	-8.05593e-163	3.33981e-163	-2.24095e-163	-7.35227e-164	8.36775e-164	-1.03253e-162	1.52589e-163	2.59816e-163	-4.60036e-163	-1.02995e-162	-1.09527e-162	8.14315e-163	-2.65587e-163	1.51924e-163	1.01801e-163	0
1.52224e-164	3.70866e-163	-7.45878e-163	-4.01074e-164	8.89445e-163	-1.40356e-162	-6.15747e-163	-4.49296e-163	1.26996e-162	2.13771e-163	1.50591e-163	-8.88344e-163	8.93488e-163	2.975e-163	-1.27089e-163	-8.05593e-163	3.33981e-163	-2.24095e-163	-7.35227e-164	8.36775e-164	-1.03253e-162	1.52589e-163	2.59816e-163	-4.60036e-163	-1.02995e-162	-1.09527e-162	8.14315e-163	-2.65587e-163	1.51924e-163	1.01801e-163	0
1.52224e-164	3.70866e-163	-7.45878e-163	-4.01074e-164	8.89445e-163	-1.40356e-162	-6.15747e-163	-4.49296e-163	1.26996e-162	2.13771e-163	1.50591e-163	-8.88344e-163	8.93488e-163	2.975e-163	-1.27089e-163	-8.05593e-163	3.33981e-163	-2.24095e-163	-7.35227e-164	8.36775e-164	-1.03253e-162	1.52589e-163	2.59816e-163	-4.60036e-163	-1.02995e-162	-1.09527e-162	8.14315e-163	-2.65587e-163	1.51924e-163	1.01801e-163	0
1.52224e-164	3.70866e-163	-7.45878e-163	-4.01074e-164	8.89445e-163	-1.40356e-162	-6.15747e-163	-4.49296e-163	1.26996e-162	2.13771e-163	1.50591e-163	-8.88344e-163	8.93488e-163	2.975e-163	-1.27089e-163	-8.05593e-163	3.33981e-163	-2.24095e-163	-7.35227e-164	8.36775e-164	-1.03253e-162	1.52589e-163	2.59816e-163	-4.60036e-163	-1.02995e-162	-1.09527e-162	8.14315e-163	-2.65587e-163	1.51924e-163	1.01801e-163	0
1.52224e-164	3.70866e-163	-7.45878e-163	-4.01074e-164	8.89445e-163	-1.40356e-162	-6.15747e-163	-4.49296e-163	1.26996e-162	2.13771e-163	1.50591e-163	-8.88344e-163	8.93488e-163	2.975e-163	-1.27089e-163	-8.05593e-163	3.33981e-163	-2.24095e-163	-7.35227e-164	8.36775e-164	-1.03253e-162	1.52589e-163	2.59816e-163	-4.60036e-163	-1.02995e-162	-1.09527e-162	8.14315e-163	-2.65587e-163	1.51924e-163	1.01801e-163	0
1.52224e-164	3.70866e-163	-7.45878e-163	-4.01074e-164	8.89445e-163	-1.40356e-162	-6.15747e-163	-4.49296e-163	1.26996e-162	2.13771e-163	1.50591e-163	-8.88344e-163	8.93488e-163	2.975e-163	-1.27089e-163	-8.05593e-163	3.33981e-163	-2.24095e-163	-7.35227e-164	8.36775e-164	-1.03253e-162	1.52589e-163	2.59816e-163	-4.60036e-163	-1.02995e-162	-1.09527e-162	8.14315e-163	-2.65587e-163	1.51924e-163	1.01801e-163	0
1.52224e-164	3.70866e-163	-7.45878e-163	-4.01074e-164	8.89445e-163	-1.40356e-162	-6.15747e-163	-4.49296e-163	1.26996e-162	2.13771e-163	1.50591e-163	-8.88344e-163	8.93488e-163	2.975e-163	-1.27089e-163	-8.05593e-163	3.33981e-163	-2.24095e-163	-7.35227e-164	8.36775e-164	-1.03253e-162	1.52589e-163	2.59816e-163	-4.60036e-163	-1.02995e-162	-1.09527e-162	8.14315e-163	-2.65587e-163	1.51924e-163	1.01801e-163	0
1.52224e-164	3.70866e-163	-7.45878e-163	-4.01074e-164	8.89445e-163	-1.40356e-162	-6.15747e-163	-4.49296e-163	1.26996e-162	2.13771e-163	1.50591e-163	-8.88344e-163	8.93488e-163	2.975e-163	-1.27089e-163	-8.05593e-163	3.33981e-163	-2.24095e-163	-7.35227e-164	8.36775e-164	-1.03253e-162	1.52589e-163	2.59816e-163	-4.60036e-163	-1.02995e-162	-1.09527e-162	8.14315e-163	-2.65587e-163	1.51924e-163	1.01801e-163	0
1.52224e-164	3.70866e-163	-7.45878e-163	-4.01074e-164	8.89445e-163	-1.40356e-162	-6.15747e-163	-4.49296e-163	1.26996e-162	2.13771e-163	1.50591e-163	-8.88344e-163	8.93488e-163	2.975e-163	-1.27089e-163	-8.05593e-163	3.33981e-163	-2.24095e-163	-7.35227e-164	8.36775e-164	-1.03253e-162	1.52589e-163	2.59816e-163	-4.60036e-163	-1.02995e-162	-1.09527e-162	8.14315e-163	-2.65587e-163	1.51924e-163	1.01801e-163	0
1.52224e-164	3.70866e-163	-7.45878e-163	-4.01074e-164	8.89445e-163	-1.40356e-162	-6.15747e-163	-4.49296e-163	1.26996e-162	2.13771e-163	1.50591e-163	-8.88344e-163	8.93488e-163	2.975e-163	-1.27089e-163	-8.05593e-163	3.33981e-163	-2.24095e-163	-7.35227e-164	8.36775e-164	-1.03253e-162	1.52589e-163	2.59816e-163	-4.60036e-163	-1.02995e-162	-1.09527e-162	8.14315e-163	-2.65587e-163	1.51924e-163	1.01801e-163	0
1.52224e-164	3.70866e-163	-7.45878e-163	-4.01074e-164	8.89445e-163	-1.40356e-162	-6.15747e-163	-4.49296e-163	1.26996e-162	2.13771e-163	1.50591e-163	-8.88344e-163	8.93488e-163	2.975e-163	-1.27089e-163	-8.05593e-163	3.33981e-163	-2.24095e-163	-7.35227e-164	8.36775e-164	-1.03253e-162	1.52589e-163	2.59816e-163	-4.60036e-163	-1.02995e-162	-1.09527e-162	8.14315e-163	-2.65587e-163	1.51924e-163	1.01801e-163	0
1.52224e-164	3.70866e-163	-7.45878e-163	-4.01074e-164	8.89445e-163	-1.40356e-162	-6.15747e-163	-4.49296e-163	1.26996e-162	2.13771e-163	1.50591e-163	-8.88344e-163	8.93488e-163	2.975e-163	-1.27089e-163	-8.05593e-163	3.33981e-163	-2.24095e-163	-7.35227e-164	8.36775e-164	-1.03253e-162	1.52589e-163	2.59816e-163	-4.60036e-163	-1.02995e-162	-1.09527e-162	8.14315e-163	-2.65587e-163	1.51924e-163	1.01801e-163	0
1.52224e-164	3.70866e-163	-7.45878e-163	-4.01074e-164	8.89445e-163	-1.40356e-162	-6.15747e-163	-4.49296e-163	1.26996e-162	2.13771e-163	1.50591e-163	-8.88344e-163	8.93488e-163	2.975e-163	-1.27089e-163	-8.05593e-163	3.33981e-163	-2.24095e-163	-7.35227e-164	8.36775e-164	-1.03253e-162	1.52589e-163	2.59816e-163	-4.60036e-163	-1.02995e-162	-1.09527e-162	8.14315e-163	-2.65587e-163	1.51924e-163	1.01801e-163	0
1.52224e-164	3.70866e-163	-7.45878e-163	-4.01074e-164	8.89445e-163	-1.40356e-162	-6.15747e-163	-4.49296e-163	1.26996e-162	2.13771e-163	1.50591e-163	-8.88344e-163	8.93488e-163	2.975e-163	-1.27089e-163	-8.05593e-163	3.33981e-163	-2.24095e-163	-7.35227e-164	8.36775e-164	-1.03253e-162	1.52589e-163	2.59816e-163	-4.60036e-163	-1.02995e-162	-1.09527e-162	8.14315e-163	-2.65587e-163	1.51924e-163	1.01801e-163	0
1.52224e-164	3.70866e-163	-7.45878e-163	-4.01074e-164	8.89445e-163	-1.40356e-162	-6.15747e-163	-4.49296e-163	1.26996e-162	2.13771e-163	1.50591e-163	-8.88344e-163	8.93488e-163	2.975e-163	-1.27089e-163	-8.05593e-163	3.33981e-163	-2.24095e-163	-7.35227e-164	8.36775e-164	-1.03253e-162	1.52589e-163	2.59816e-163	-4.60036e-163	-1.02995e-162	-1.09527e-162	8.14315e-163	-2.65587e-163	1.51924e-163	1.01801e-163	0
1.52224e-164	3.70866e-163	-7.45878e-163	-4.01074e-164	8.89445e-163	-1.40356e-162	-6.15747e-163	-4.49296e-163	1.26996e-162	2.13771e-163	1.50591e-163	-8.88344e-163	8.93488e-163	2.975e-163	-1.27089e-163	-8.05593e-163	3.33981e-163	-2.24095e-163	-7.35227e-164	8.36775e-164	-1.03253e-162	1.52589e-163	2.59816e-163	-4.60036e-163	-1.02995e-162	-1.09527e-162	8.14315e-163	-2.65587e-163	1.51924e-163	1.01801e-163	0
1.52224e-164	3.70866e-163	-7.45878e-163	-4.01074e-164	8.89445e-163	-1.40356e-162	-6.15747e-163	-4.49296e-163	1.26996e-162	2.13771e-163	1.50591e-163	-8.88344e-163	8.93488e-163	2.975e-163	-1.27089e-163	-8.05593e-163	3.33981e-163	-2.24095e-163	-7.35227e-164	8.36775e-164	-1.03253e-162	1.52589e-163	2.59816e-163	-4.60036e-163	-1.02995e-162	-1.09527e-162	8.14315e-163	-2.65587e-163	1.51924e-163	1.01801e-163	0
1.52224e-164	3.70866e-163	-7.45878e-163	-4.01074e-164	8.89445e-163	-1.40356e-162	-6.15747e-163	-4.49296e-163	1.26996e-162	2.13771e-163	1.50591e-163	-8.88344e-163	8.93488e-163	2.975e-163	-1.27089e-163	-8.05593e-163	3.33981e-163	-2.24095e-163	-7.35227e-164	8.36775e-164	-1.03253e-162	1.52589e-163	2.59816e-163	-4.60036e-163	-1.02995e-162	-1.09527e-162	8.14315e-163	-2.65587e-163	1.51924e-163	1.01801e-163	0
1.52224e-164	3.70866e-163	-7.45878e-163	-4.01074e-164	8.89445e-163	-1.40356e-162	-6.15747e-163	-4.49296e-163	1.26996e-162	2.13771e-163	1.50591e-163	-8.88344e-163	8.93488e-163	2.975e-163	-1.27089e-163	-8.05593e-163	3.33981e-163	-2.24095e-163	-7.35227e-164	8.36775e-164	-1.03253e-162	1.52589e-163	2.59816e-163	-4.60036e-163	-1.02995e-162	-1.09527e-162	8.14315e-163	-2.65587e-163	1.51924e-163	1.01801e-163	0
1.52224e-164	3.70866e-163	-7.45878e-163	-4.01074e-164	8.89445e-163	-1.40356e-162	-6.15747e-163	-4.49296e-163	1.26996e-162	2.13771e-163	1.50591e-163	-8.88344e-163	8.93488e-163	2.975e-163	-1.27089e-163	-8.05593e-163	3.33981e-163	-2.24095e-163	-7.35227e-164	8.36775e-164	-1.03253e-162	1.52589e-163	2.59816e-163	-4.60036e-163	-1.02995e-162	-1.09527e-162	8.14315e-163	-2.65587e-163	1.51924e-163	1.01801e-163	0
1.52224e-164	3.70866e-163	-7.45878e-163	-4.01074e-164	8.89445e-163	-1.40356e-162	-6.15747e-163	-4.49296e-163	1.26996e-162	2.13771e-163	1.50591e-163	-8.88344e-163	8.93488e-163	2.975e-163	-1.27089e-163	-8.05593e-163	3.33981e-163	-2.24095e-163	-7.35227e-164	8.36775e-164	-1.03253e-162	1.52589e-163	2.59816e-163	-4.60036e-163	-1.02995e-162	-1.09527e-162	8.14315e-163	-2.65587e-163	1.51924e-163	1.01801e-163	0
1.52224e-164	3.70866e-163	-7.45878e-163	-4.01074e-164	8.89445e-163	-1.40356e-162	-6.15747e-163	-4.49296e-163	1.26996e-162	2.13771e-163	1.50591e-163	-8.88344e-163	8.93488e-163	2.975e-163	-1.27089e-163	-8.05593e-163	3.33981e-163	-2.24095e-163	-7.35227e-164	8.36775e-164	-1.03253e-162	1.52589e-163	2.59816e-163	-4.60036e-163	-1.02995e-162	-1.09527e-162	8.14315e-163	-2.65587e-163	1.51924e-163	1.01801e-163	0
1.52224e-164	3.70866e-163	-7.45878e-163	-4.01074e-164	8.89445e-163	-1.40356e-162	-6.15747e-163	-4.49296e-163	1.26996e-162	2.13771e-163	1.50591e-163	-8.88344e-163	8.93488e-163	2.975e-163	-1.27089e-163	-8.05593e-163	3.33981e-163	-2.24095e-163	-7.35227e-164	8.36775e-164	-1.03253e-162	1.52589e-163	2.59816e-163	-4.60036e-163	-1.02995e-162	-1.09527e-162	8.14315e-163	-2.65587e-163	1.51924e-163	1.01801e-163	0
1.52224e-164	3.70866e-163	-7.45878e-163	-4.01074e-164	8.89445e-163	-1.40356e-162	-6.15747e-163	-4.49296e-163	1.26996e-162	2.13771e-163	1.50591e-163	-8.88344e-163	8.93488e-163	2.975e-163	-1.27089e-163	-8.05593e-163	3.33981e-163	-2.24095e-163	-7.35227e-164	8.36775e-164	-1.03253e-162	1.52589e-163	2.59816e-163	-4.60036e-163	-1.02995e-162	-1.09527e-162	8.14315e-163	-2.65587e-163	1.51924e-163	1.01801e-163	0
1.52224e-164	3.70866e-163	-7.45878e-163	-4.01074e-164	8.89445e-163	-1.40356e-162	-6.15747e-163	-4.49296e-163	1.26996e-162	2.13771e-163	1.50591e-163	-8.88344e-163	8.93488e-163	2.975e-163	-1.27089e-163	-8.05593e-163	3.33981e-163	-2.24095e-163	-7.35227e-164	8.36775e-164	-1.03253e-162	1.52589e-163	2.59816e-163	-4.60036e-163	-1.02995e-162	-1.09527e-162	8.14315e-163	-2.65587e-163	1.51924e-163	1.01801e-163	0
1.52224e-164	3.70866e-163	-7.45878e-163	-4.01074e-164	8.89445e-163	-1.40356e-162	-6.15747e-163	-4.49296e-163	1.26996e-162	2.13771e-163	1.50591e-163	-8.88344e-163	8.93488e-163	2.975e-163	-1.27089e-163	-8.05593e-163	3.33981e-163	-2.24095e-163	-7.35227e-164	8.36775e-164	-1.03253e-162	1.52589e-163	2.59816e-163	-4.60036e-163	-1.02995e-162	-1.09527e-162	8.14315e-163	-2.65587e-163	1.51924e-163	1.01801e-163	0
1.52224e-164	3.70866e-163	-7.45878e-163	-4.01074e-164	8.89445e-163	-1.40356e-162	-6.15747e-163	-4.49296e-163	1.26996e-162	2.13771e-163	1.50591e-163	-8.88344e-163	8.93488e-163	2.975e-163	-1.27089e-163	-8.05593e-163	3.33981e-163	-2.24095e-163	-7.35227e-164	8.36775e-164	-1.03253e-162	1.52589e-163	2.59816e-163	-4.60036e-163	-1.02995e-162	-1.09527e-162	8.14315e-163	-2.65587e-163	1.51924e-163	1.01801e-163	0
1.52224e-164	3.70866e-163	-7.45878e-163	-4.01074e-164	8.89445e-163	-1.40356e-162	-6.15747e-163	-4.49296e-163	1.26996e-162	2.13771e-163	1.50591e-163	-8.88344e-163	8.93488e-163	2.975e-163	-1.27089e-163	-8.05593e-163	3.33981e-163	-2.24095e-163	-7.35227e-164	8.36775e-164	-1.03253e-162	1.52589e-163	2.59816e-163	-4.60036e-163	-1.02995e-162	-1.09527e-162	8.14315e-163	-2.65587e-163	1.51924e-163	1.01801e-163	0
1.52224e-164	3.70866e-163	-7.45878e-163	-4.01074e-164	8.89445e-163	-1.40356e-162	-6.15747e-163	-4.49296e-163	1.26996e-162	2.13771e-163	1.50591e-163	-8.88344e-163	8.93488e-163	2.975e-163	-1.27089e-163	-8.05593e-163	3.33981e-163	-2.24095e-163	-7.35227e-164	8.36775e-164	-1.03253e-162	1.52589e-163	2.59816e-163	-4.60036e-163	-1.02995e-162	-1.09527e-162	8.14315e-163	-2.65587e-163	1.51924e-163	1.01801e-163	0
1.52224e-164	3.70866e-163	-7.45878e-163	-4.01074e-164	8.89445e-163	-1.40356e-162	-6.15747e-163	-4.49296e-163	1.26996e-162	2.13771e-163	1.50591e-163	-8.88344e-163	8.93488e-163	2.975e-163	-1.27089e-163	-8.05593e-163	3.33981e-163	-2.24095e-163	-7.35227e-164	8.36775e-164	-1.03253e-162	1.52589e-163	2.59816e-163	-4.60036e-163	-1.02995e-162	-1.09527e-162	8.14315e-163	-2.65587e-163	1.51924e-163	1.01801e-163	0
1.52224e-164	3.70866e-163	-7.45878e-163	-4.01074e-164	8.89445e-163	-1.40356e-162	-6.15747e-163	-4.49296e-163	1.26996e-162	2.13771e-163	1.50591e-163	-8.88344e-163	8.93488e-163	2.975e-163	-1.27089e-163	-8.05593e-163	3.33981e-163	-2.24095e-163	-7.35227e-164	8.36775e-164	-1.03253e-162	1.52589e-163	2.59816e-163	-4.60036e-163	-1.02995e-162	-1.09527e-162	8.14315e-163	-2.65587e-163	1.51924e-163	1.01801e-163	0
1.52224e-164	3.70866e-163	-7.45878e-163	-4.01074e-164	8.89445e-163	-1.40356e-162	-6.15747e-163	-4.49296e-163	1.26996e-162	2.13771e-163	1.50591e-163	-8.88344e-163	8.93488e-163	2.975e-163	-1.27089e-163	-8.05593e-163	3.33981e-163	-2.24095e-163	-7.35227e-164	8.36775e-164	-1.03253e-162	1.52589e-163	2.59816e-163	-4.60036e-163	-1.02995e-162	-1.09527e-162	8.14315e-163	-2.65587e-163	1.51924e-163	1.01801e-163	0
1.52224e-164	3.70866e-163	-7.45878e-163	-4.01074e-164	8.89445e-163	-1.40356e-162	-6.15747e-163	-4.49296e-163	1.26996e-162	2.13771e-163	1.50591e-163	-8.88344e-163	8.93488e-163	2.975e-163	-1.27089e-163	-8.05593e-163	3.33981e-163	-2.24095e-163	-7.35227e-164	8.36775e-164	-1.03253e-162	1.52589e-163	2.59816e-163	-4.60036e-163	-1.02995e-162	-1.09527e-162	8.14315e-163	-2.65587e-163	1.51924e-163	1.01801e-163	0
1.52224e-164	3.70866e-163	-7.45878e-163	-4.01074e-164	8.89445e-163	-1.40356e-162	-6.15747e-163	-4.49296e-163	1.26996e-162	2.13771e-163	1.50591e-163	-8.88344e-163	8.93488e-163	2.975e-163	-1.27089e-163	-8.05593e-163	3.33981e-163	-2.24095e-163	-7.35227e-164	8.36775e-164	-1.03253e-162	1.52589e-163	2.59816e-163	-4.60036e-163	-1.02995e-162	-1.09527e-162	8.14315e-163	-2.65587e-163	1.51924e-163	1.01801e-163	0
1.52224e-164	3.70866e-163	-7.45878e-163	-4.01074e-164	8.89445e-163	-1.40356e-162	-6.15747e-163	-4.49296e-163	1.26996e-162	2.13771e-163	1.50591e-163	-8.88344e-163	8.93488e-163	2.975e-163	-1.27089e-163	-8.05593e-163	3.33981e-163	-2.24095e-163	-7.35227e-164	8.36775e-164	-1.03253e-162	1.52589e-163	2.59816e-163	-4.60036e-163	-1.02995e-162	-1.09527e-162	8.14315e-163	-2.65587e-163	1.51924e-163	1.01801e-163	0
1.52224e-164	3.70866e-163	-7.45878e-163	-4.01074e-164	8.89445e-163	-1.40356e-162	-6.15747e-163	-4.49296e-163	1.26996e-162	2.13771e-163	1.50591e-163	-8.88344e-163	8.93488e-163	2.975e-163	-1.27089e-163	-8.05593e-163	3.33981e-163	-2.24095e-163	-7.35227e-164	8.36775e-164	-1.03253e-162	1.52589e-163	2.59816e-163	-4.60036e-163	-1.02995e-162	-1.09527e-162	8.14315e-163	-2.65587e-163	1.51924e-163	1.01801e-163	0
1.52224e-164	3.70866e-163	-7.45878e-163	-4.01074e-164	8.89445e-163	-1.40356e-162	-6.15747e-163	-4.49296e-163	1.26996e-162	2.13771e-163	1.50591e-163	-8.88344e-163	8.93488e-163	2.975e-163	-1.27089e-163	-8.05593e-163	3.33981e-163	-2.24095e-163	-7.35227e-164	8.36775e-164	-1.03253e-162	1.52589e-163	2.59816e-163	-4.60036e-163	-1.02995e-162	-1.09527e-162	8.14315e-163	-2.65587e-163	1.51924e-163	1.01801e-163	0
1.52224e-164	3.70866e-163	-7.45878e-163	-4.01074e-164	8.89445e-163	-1.40356e-162	-6.15747e-163	-4.49296e-163	1.26996e-162	2.13771e-163	1.50591e-163	-8.88344e-163	8.93488e-163	2.975e-163	-1.27089e-163	-8.05593e-163	3.33981e-163	-2.24095e-163	-7.35227e-164	8.36775e-164	-1.03253e-162	1.52589e-163	2.59816e-163	-4.60036e-163	-1.02995e-162	-1.09527e-162	8.14315e-163	-2.65587e-163	1.51924e-163	1.01801e-163	0
1.52224e-164	3.70866e-163	-7.45878e-163	-4.01074e-164	8.89445e-163	-1.40356e-162	-6.15747e-163	-4.49296e-163	1.26996e-162	2.13771e-163	1.50591e-163	-8.88344e-163	8.93488e-163	2.975e-163	-1.27089e-163	-8.05593e-163	3.33981e-163	-2.24095e-163	-7.35227e-164	8.36775e-164	-1.03253e-162	1.52589e-163	2.59816e-163	-4.60036e-163	-1.02995e-162	-1.09527e-162	8.14315e-163	-2.65587e-163	1.51924e-163	1.01801e-163	0
1.52224e-164	3.70866e-163	-7.45878e-163	-4.01074e-164	8.89445e-163	-1.40356e-162	-6.15747e-163	-4.49296e-163	1.26996e-162	2.13771e-163	1.50591e-163	-8.88344e-163	8.93488e-163	2.975e-163	-1.27089e-163	-8.05593e-163	3.33981e-163	-2.24095e-163	-7.35227e-164	8.36775e-164	-1.03253e-162	1.52589e-163	2.59816e-163	-4.60036e-163	-1.02995e-162	-1.09527e-162	8.14315e-163	-2.65587e-163	1.51924e-163	1.01801e-163	0
1.52224e-164	3.70866e-163	-7.45878e-163	-4.01074e-164	8.89445e-163	-1.40356e-162	-6.15747e-163	-4.49296e-163	1.26996e-162	2.13771e-163	1.50591e-163	-8.88344e-163	8.93488e-163	2.975e-163	-1.27089e-163	-8.05593e-163	3.33981e-163	-2.24095e-163	-7.35227e-164	8.36775e-164	-1.03253e-162	1.52589e-163	2.59816e-163	-4.60036e-163	-1.02995e-162	-1.09527e-162	8.14315e-163	-2.65587e-163	1.51924e-163	1.01801e-163	0
1.52224e-164	3.70866e-163	-7.45878e-163	-4.01074e-164	8.89445e-163	-1.40356e-162	-6.15747e-163	-4.49296e-163	1.26996e-162	2.13771e-163	1.50591e-163	-8.88344e-163	8.93488e-163	2.975e-163	-1.27089e-163	-8.05593e-163	3.33981e-163	-2.24095e-163	-7.35227e-164	8.36775e-164	-1.03253e-162	1.52589e-163	2.59816e-163	-4.60036e-163	-1.02995e-162	-1.09527e-162	8.14315e-163	-2.65587e-163	1.51924e-163	1.01801e-163	0
1.52224e-164	3.70866e-163	-7.45878e-163	-4.01074e-164	8.89445e-163	-1.40356e-162	-6.15747e-163	-4.49296e-163	1.26996e-162	2.13771e-163	1.50591e-163	-8.88344e-163	8.93488e-163	2.975e-163	-1.27089e-163	-8.05593e-163	3.33981e-163	-2.24095e-163	-7.35227e-164	8.36775e-164	-1.03253e-162	1.52589e-163	2.59816e-163	-4.60036e-163	-1.02995e-162	-1.09527e-162	8.14315e-163	-2.65587e-163	1.51924e-163	1.01801e-163	0
1.52224e-164	3.70866e-163	-7.45878e-163	-4.01074e-164	8.89445e-163	-1.40356e-162	-6.15747e-163	-4.49296e-163	1.26996e-162	2.13771e-163	1.50591e-163	-8.88344e-163	8.93488e-163	2.975e-163	-1.27089e-163	-8.05593e-163	3.33981e-163	-2.24095e-163	-7.35227e-164	8.36775e-164	-1.03253e-162	1.52589e-163	2.59816e-163	-4.60036e-163	-1.02995e-162	-1.09527e-162	8.14315e-163	-2.65587e-163	1.51924e-163	1.01801e-163	0
1.52224e-164	3.70866e-163	-7.45878e-163	-4.01074e-164	8.89445e-163	-1.40356e-162	-6.15747e-163	-4.49296e-163	1.26996e-162	2.13771e-163	1.50591e-163	-8.88344e-163	8.93488e-163	2.975e-163	-1.27089e-163	-8.05593e-163	3.33981e-163	-2.24095e-163	-7.35227e-164	8.36775e-164	-1.03253e-162	1.52589e-163	2.59816e-163	-4.60036e-163	-1.02995e-162	-1.09527e-162	8.14315e-163	-2.65587e-163	1.51924e-163	1.01801e-163	0
1.52224e-164	3.70866e-163	-7.45878e-163	-4.01074e-164	8.89445e-163	-1.40356e-162	-6.15747e-163	-4.49296e-163	1.26996e-162	2.13771e-163	1.50591e-163	-8.88344e-163	8.93488e-163	2.975e-163	-1.27089e-163	-8.05593e-163	3.33981e-163	-2.24095e-163	-7.35227e-164	8.36775e-164	-1.03253e-162	1.52589e-163	2.59816e-163	-4.60036e-163	-1.02995e-162	-1.09527e-162	8.14315e-163	-2.65587e-163	1.51924e-163	1.01801e-163	0
1.52224e-164	3.70866e-163	-7.45878e-163	-4.01074e-164	8.89445e-163	-1.40356e-162	-6.15747e-163	-4.49296e-163	1.26996e-162	2.13771e-163	1.50591e-163	-8.88344e-163	8.93488e-163	2.975e-163	-1.27089e-163	-8.05593e-163	3.33981e-163	-2.24095e-163	-7.35227e-164	8.36775e-164	-1.03253e-162	1.52589e-163	2.59816e-163	-4.60036e-163	-1.02995e-162	-1.09527e-162	8.14315e-163	-2.65587e-163	1.51924e-163	1.01801e-163	0
1.52224e-164	3.70866e-163	-7.45878e-163	-4.01074e-164	8.89445e-163	-1.40356e-162	-6.15747e-163	-4.49296e-163	1.26996e-162	2.13771e-163	1.50591e-163	-8.88344e-163	8.93488e-163	2.975e-163	-1.27089e-163	-8.05593e-163	3.33981e-163	-2.24095e-163	-7.35227e-164	8.36775e-164	-1.03253e-162	1.52589e-163	2.59816e-163	-4.60036e-163	-1.02995e-162	-1.09527e-162	8.14315e-163	-2.65587e-163	1.51924e-163	1.01801e-163	0
1.52224e-164	3.70866e-163	-7.45878e-163	-4.01074e-164	8.89445e-163	-1.40356e-162	-6.15747e-163	-4.49296e-163	1.26996e-162	2.13771e-163	1.50591e-163	-8.88344e-163	8.93488e-163	2.975e-163	-1.27089e-163	-8.05593e-163	3.33981e-163	-2.24095e-163	-7.35227e-164	8.36775e-164	-1.03253e-162	1.52589e-163	2.59816e-163	-4.60036e-163	-1.02995e-162	-1.09527e-162	8.14315e-163	-2.65587e-163	1.51924e-163	1.01801e-163	0
1.52224e-164	3.70866e-163	-7.45878e-163	-4.01074e-164	8.89445e-163	-1.40356e-162	-6.15747e-163	-4.49296e-163	1.26996e-162	2.13771e-163	1.50591e-163	-8.88344e-163	8.93488e-163	2.975e-163	-1.27089e-163	-8.05593e-163	3.33981e-163	-2.24095e-163	-7.35227e-164	8.36775e-164	-1.03253e-162	1.52589e-163	2.59816e-163	-4.60036e-163	-1.02995e-162	-1.09527e-162	8.14315e-163	-2.65587e-163	1.51924e-163	1.01801e-163	0
1.52224e-164	3.70866e-163	-7.45878e-163	-4.01074e-164	8.89445e-163	-1.40356e-162	-6.15747e-163	-4.49296e-163	1.26996e-162	2.13771e-163	1.50591e-163	-8.88344e-163	8.93488e-163	2.975e-163	-1.27089e-163	-8.05593e-163	3.33981e-163	-2.24095e-163	-7.35227e-164	8.36775e-164	-1.03253e-162	1.52589e-163	2.59816e-163	-4.60036e-163	-1.02995e-162	-1.09527e-162	8.14315e-163	-2.65587e-163	1.51924e-163	1.01801e-163	0
1.52224e-164	3.70866e-163	-7.45878e-163	-4.01074e-164	8.89445e-163	-1.40356e-162	-6.15747e-163	-4.49296e-163	1.26996e-162	2.13771e-163	1.50591e-163	-8.88344e-163	8.93488e-163	2.975e-163	-1.27089e-163	-8.05593e-163	3.33981e-163	-2.24095e-163	-7.35227e-164	8.36775e-164	-1.03253e-162	1.52589e-163	2.59816e-163	-4.60036e-163	-1.02995e-162	-1.09527e-162	8.14315e-163	-2.65587e-163	1.51924e-163	1.01801e-163	0
1.52224e-164	3.70866e-163	-7.45878e-163	-4.01074e-164	8.89445e-163	-1.40356e-162	-6.15747e-163	-4.49296e-163	1.26996e-162	2.13771e-163	1.50591e-163	-8.88344e-163	8.93488e-163	2.975e-163	-1.27089e-163	-8.05593e-163	3.33981e-163	-2.24095e-163	-7.35227e-164	8.36775e-164	-1.03253e-162	1.52589e-163	2.59816e-163	-4.60036e-163	-1.02995e-162	-1.09527e-162	8.14315e-163	-2.65587e-163	1.51924e-163	1.01801e-163	0
1.52224e-164	3.70866e-163	-7.45878e-163	-4.01074e-164	8.89445e-163	-1.40356e-162	-6.15747e-163	-4.49296e-163	1.26996e-162	2.13771e-163	1.50591e-163	-8.88344e-163	8.93488e-163	2.975e-163	-1.27089e-163	-8.05593e-163	3.33981e-163	-2.24095e-163	-7.35227e-164	8.36775e-164	-1.03253e-162	1.52589e-163	2.59816e-163	-4.60036e-163	-1.02995e-162	-1.09527e-162	8.14315e-163	-2.65587e-163	1.51924e-163	1.01801e-163	0
1.52224e-164	3.70866e-163	-7.45878e-163	-4.01074e-164	8.89445e-163	-1.40356e-162	-6.15747e-163	-4.49296e-163	1.26996e-162	2.13771e-163	1.50591e-163	-8.88344e-163	8.93488e-163	2.975e-163	-1.27089e-163	-8.05593e-163	3.33981e-163	-2.24095e-163	-7.35227e-164	8.36775e-164	-1.03253e-162	1.52589e-163	2.59816e-163	-4.60036e-163	-1.02995e-162	-1.09527e-162	8.14315e-163	-2.65587e-163	1.51924e-163	1.01801e-163	0
1.52224e-164	3.70866e-163	-7.45878e-163	-4.01074e-164	8.89445e-163	-1.40356e-162	-6.15747e-163	-4.49296e-163	1.26996e-162	2.13771e-163	1.50591e-163	-8.88344e-163	8.93488e-163	2.975e-163	-1.27089e-163	-8.05593e-163	3.33981e-163	-2.24095e-163	-7.35227e-164	8.36775e-164	-1.03253e-162	1.52589e-163	2.59816e-163	-4.60036e-163	-1.02995e-162	-1.09527e-162	8.14315e-163	-2.65587e-163	1.51924e-163	1.01801e-163	0
1.52224e-164	3.70866e-163	-7.45878e-163	-4.01074e-164	8.89445e-163	-1.40356e-162	-6.15747e-163	-4.49296e-163	1.26996e-162	2.13771e-163	1.50591e-163	-8.88344e-163	8.93488e-163	2.975e-163	-1.27089e-163	-8.05593e-163	3.33981e-163	-2.24095e-163	-7.35227e-164	8.36775e-164	-1.03253e-162	1.52589e-163	2.59816e-163	-4.60036e-163	-1.02995e-162	-1.09527e-162	8.14315e-163	-2.65587e-163	1.51924e-163	1.01801e-163	0
1.52224e-164	3.70866e-163	-7.45878e-163	-4.01074e-164	8.89445e-163	-1.40356e-162	-6.15747e-163	-4.49296e-163	1.26996e-162	2.13771e-163	1.50591e-163	-8.88344e-163	8.93488e-163	2.975e-163	-1.27089e-163	-8.05593e-163	3.33981e-163	-2.24095e-163	-7.35227e-164	8.36775e-164	-1.03253e-162	1.52589e-163	2.59816e-163	-4.60036e-163	-1.02995e-162	-1.09527e-162	8.14315e-163	-2.65587e-163	1.51924e-163	1.01801e-163	0
1.52224e-164	3.70866e-163	-7.45878e-163	-4.01074e-164	8.89445e-163	-1.40356e-162	-6.15747e-163	-4.49296e-163	1.26996e-162	2.13771e-163	1.50591e-163	-8.88344e-163	8.93488e-163	2.975e-163	-1.27089e-163	-8.05593e-163	3.33981e-163	-2.24095e-163	-7.35227e-164	8.36775e-164	-1.03253e-162	1.52589e-163	2.59816e-163	-4.60036e-163	-1.02995e-162	-1.09527e-162	8.14315e-163	-2.65587e-163	1.51924e-163	1.01801e-163	0
1.52224e-164	3.70866e-163	-7.45878e-163	-4.01074e-164	8.89445e-163	-1.40356e-162	-6.15747e-163	-4.49296e-163	1.26996e-162	2.13771e-163	1.50591e-163	-8.88344e-163	8.93488e-163	2.975e-163	-1.27089e-163	-8.05593e-163	3.33981e-163	-2.24095e-163	-7.35227e-164	8.36775e-164	-1.03253e-162	1.52589e-163	2.59816e-163	-4.60036e-163	-1.02995e-162	-1.09527e-162	8.14315e-163	-2.65587e-163	1.51924e-163	1.01801e-163	0
1.52224e-164	3.70866e-163	-7.45878e-163	-4.01074e-164	8.89445e-163	-1.40356e-162	-6.15747e-163	-4.49296e-163	1.26996e-162	2.13771e-163	1.50591e-163	-8.88344e-163	8.93488e-163	2.975e-163	-1.27089e-163	-8.05593e-163	3.33981e-163	-2.24095e-163	-7.35227e-164	8.36775e-164	-1.03253e-162	1.52589e-163	2.59816e-163	-4.60036e-163	-1.02995e-162	-1.09527e-162	8.14315e-163	-2.65587e-163	1.51924e-163	1.01801e-163	0
1.52224e-164	3.70866e-163	-7.45878e-163	-4.01074e-164	8.89445e-163	-1.40356e-162	-6.15747e-163	-4.49296e-163	1.26996e-162	2.13771e-163	1.50591e-163	-8.88344e-163	8.93488e-163	2.975e-163	-1.27089e-163	-8.05593e-163	3.33981e-163	-2.24095e-163	-7.35227e-164	8.36775e-164	-1.03253e-162	1.52589e-163	2.59816e-163	-4.60036e-163	-1.02995e-162	-1.09527e-162	8.14315e-163	-2.65587e-163	1.51924e-163	1.01801e-163	0
1.52224e-164	3.70866e-163	-7.45878e-163	-4.01074e-164	8.89445e-163	-1.40356e-162	-6.15747e-163	-4.49296e-163	1.26996e-162	2.13771e-163	1.50591e-163	-8.88344e-163	8.93488e-163	2.975e-163	-1.27089e-163	-8.05593e-163	3.33981e-163	-2.24095e-163	-7.35227e-164	8.36775e-164	-1.03253e-162	1.52589e-163	2.59816e-163	-4.60036e-163	-1.02995e-162	-1.09527e-162	8.14315e-163	-2.65587e-163	1.51924e-163	1.01801e-163	0
1.52224e-164	3.70866e-163	-7.45878e-163	-4.01074e-164	8.89445e-163	-1.40356e-162	-6.15747e-163	-4.49296e-163	1.26996e-162	2.13771e-163	1.50591e-163	-8.88344e-163	8.93488e-163	2.975e-163	-1.27089e-163	-8.05593e-163	3.33981e-163	-2.24095e-163	-7.35227e-164	8.36775e-164	-1.03253e-162	1.52589e-163	2.59816e-163	-4.60036e-163	-1.02995e-162	-1.09527e-162	8.14315e-163	-2.65587e-163	1.51924e-163	1.01801e-163	0
1.52224e-164	3.70866e-163	-7.45878e-163	-4.01074e-164	8.89445e-163	-1.40356e-162	-6.15747e-163	-4.49296e-163	1.26996e-162	2.13771e-163	1.50591e-163	-8.88344e-163	8.93488e-163	2.975e-163	-1.27089e-163	-8.05593e-163	3.33981e-163	-2.24095e-163	-7.35227e-164	8.36775e-164	-1.03253e-162	1.52589e-163	2.59816e-163	-4.60036e-163	-1.02995e-162	-1.09527e-162	8.14315e-163	-2.65587e-163	1.51924e-163	1.01801e-163	0
1.52224e-164	3.70866e-163	-7.45878e-163	-4.01074e-164	8.89445e-163	-1.40356e-162	-6.15747e-163	-4.49296e-163	1.26996e-162	2.13771e-163	1.50591e-163	-8.88344e-163	8.93488e-163	2.975e-163	-1.27089e-163	-8.05593e-163	3.33981e-163	-2.24095e-163	-7.35227e-164	8.36775e-164	-1.03253e-162	1.52589e-163	2.59816e-163	-4.60036e-163	-1.02995e-162	-1.09527e-162	8.14315e-163	-2.65587e-163	1.51924e-163	1.01801e-163	0
1.52224e-164	3.70866e-163	-7.45878e-163	-4.01074e-164	8.89445e-163	-1.40356e-162	-6.15747e-163	-4.49296e-163	1.26996e-162	2.13771e-163	1.50591e-163	-8.88344e-163	8.93488e-163	2.975e-163	-1.27089e-163	-8.05593e-163	3.33981e-163	-2.24095e-163	-7.35227e-164	8.36775e-164	-1.03253e-162	1.52589e-163	2.59816e-163	-4.60036e-163	-1.02995e-162	-1.09527e-162	8.14315e-163	-2.65587e-163	1.51924e-163	1.01801e-163	0
1.52224e-164	3.70866e-163	-7.45878e-163	-4.01074e-164	8.89445e-163	-1.40356e-162	-6.15747e-163	-4.49296e-163	1.26996e-162	2.13771e-163	1.50591e-163	-8.88344e-163	8.93488e-163	2.975e-163	-1.27089e-163	-8.05593e-163	3.33981e-163	-2.24095e-163	-7.35227e-164	8.36775e-164	-1.03253e-162	1.52589e-163	2.59816e-163	-4.60036e-163	-1.02995e-162	-1.09527e-162	8.14315e-163	-2.65587e-163	1.51924e-163	1.01801e-163	0
1.52224e-164	3.70866e-163	-7.45878e-163	-4.01074e-164	8.89445e-163	-1.40356e-162	-6.15747e-163	-4.49296e-163	1.26996e-162	2.13771e-163	1.50591e-163	-8.88344e-163	8.93488e-163	2.975e-163	-1.27089e-163	-8.05593e-163	3.33981e-163	-2.24095e-163	-7.35227e-164	8.36775e-164	-1.03253e-162	1.52589e-163	2.59816e-163	-4.60036e-163	-1.02995e-162	-1.09527e-162	8.14315e-163	-2.65587e-163	1.51924e-163	1.01801e-163	0
1.52224e-164	3.70866e-163	-7.45878e-163	-4.01074e-164	8.89445e-163	-1.40356e-162	-6.15747e-163	-4.49296e-163	1.26996e-162	2.13771e-163	1.50591e-163	-8.88344e-163	8.93488e-163	2.975e-163	-1.27089e-163	-8.05593e-163	3.33981e-163	-2.24095e-163	-7.35227e-164	8.36775e-164	-1.03253e-162	1.52589e-163	2.59816e-163	-4.60036e-163	-1.02995e-162	-1.09527e-162	8.14315e-163	-2.65587e-163	1.51924e-163	1.01801e-163	0
1.52224e-164	3.70866e-163	-7.45878e-163	-4.01074e-164	8.89445e-163	-1.40356e-162	-6.15747e-163	-4.49296e-163	1.26996e-162	2.13771e-163	1.50591e-163	-8.88344e-163	8.93488e-163	2.975e-163	-1.27089e-163	-8.05593e-163	3.33981e-163	-2.24095e-163	-7.35227e-164	8.36775e-164	-1.03253e-162	1.52589e-163	2.59816e-163	-4.60036e-163	-1.02995e-162	-1.09527e-162	8.14315e-163	-2.65587e-163	1.51924e-163	1.01801e-163	0
1.52224e-164	3.70866e-163	-7.45878e-163	-4.01074e-164	8.89445e-163	-1.40356e-162	-6.15747e-163	-4.49296e-163	1.26996e-162	2.13771e-163	1.50591e-163	-8.88344e-163	8.93488e-163	2.975e-163	-1.27089e-163	-8.05593e-163	3.33981e-163	-2.24095e-163	-7.35227e-164	8.36775e-164	-1.03253e-162	1.52589e-163	2.59816e-163	-4.60036e-163	-1.02995e-162	-1.09527e-162	8.14315e-163	-2.65587e-163	1.51924e-163	1.01801e-163	0
1.52224e-164	3.70866e-163	-7.45878e-163	-4.01074e-164	8.89445e-163	-1.40356e-162	-6.15747e-163	-4.49296e-163	1.26996e-162	2.13771e-163	1.50591e-163	-8.88344e-163	8.93488e-163	2.975e-163	-1.27089e-163	-8.05593e-163	3.33981e-163	-2.24095e-163	-7.35227e-164	8.36775e-164	-1.03253e-162	1.52589e-163	2.59816e-163	-4.60036e-163	-1.02995e-162	-1.09527e-162	8.14315e-163	-2.65587e-163	1.51924e-163	1.01801e-163	0
1.52224e-164	3.70866e-163	-7.45878e-163	-4.01074e-164	8.89445e-163	-1.40356e-162	-6.15747e-163	-4.49296e-163	1.26996e-162	2.13771e-163	1.50591e-163	-8.88344e-163	8.93488e-163	2.975e-163	-1.27089e-163	-8.05593e-163	3.33981e-163	-2.24095e-163	-7.35227e-164	8.36775e-164	-1.03253e-162	1.52589e-163	2.59816e-163	-4.60036e-163	-1.02995e-162	-1.09527e-162	8.14315e-163	-2.65587e-163	1.51924e-163	1.01801e-163	0
1.52224e-164	3.70866e-163	-7.45878e-163	-4.01074e-164	8.89445e-163	-1.40356e-162	-6.15747e-163	-4.49296e-163	1.26996e-162	2.13771e-163	1.50591e-163	-8.88344e-163	8.93488e-163	2.975e-163	-1.27089e-163	-8.05593e-163	3.33981e-163	-2.24095e-163	-7.35227e-164	8.36775e-164	-1.03253e-162	1.52589e-163	2.59816e-163	-4.60036e-163	-1.02995e-162	-1.09527e-162	8.14315e-163	-2.65587e-163	1.51924e-163	1.01801e-163	0
1.52224e-164	3.70866e-163	-7.45878e-163	-4.01074e-164	8.89445e-163	-1.40356e-162	-6.15747e-163	-4.49296e-163	1.26996e-162	2.13771e-163	1.50591e-163	-8.88344e-163	8.93488e-163	2.975e-163	-1.27089e-163	-8.05593e-163	3.33981e-163	-2.24095e-163	-7.35227e-164	8.36775e-164	-1.03253e-162	1.52589e-163	2.59816e-163	-4.60036e-163	-1.02995e-162	-1.09527e-162	8.14315e-163	-2.65587e-163	1.51924e-163	1.01801e-163	0
1.52224e-164	3.70866e-163	-7.45878e-163	-4.01074e-164	8.89445e-163	-1.40356e-162	-6.15747e-163	-4.49296e-163	1.26996e-162	2.13771e-163	1.50591e-163	-8.88344e-163	8.93488e-163	2.975e-163	-1.27089e-163	-8.05593e-163	3.33981e-163	-2.24095e-163	-7.35227e-164	8.36775e-164	-1.03253e-162	1.52589e-163	2.59816e-163	-4.60036e-163	-1.02995e-162	-1.09527e-162	8.14315e-163	-2.65587e-163	1.51924e-163	1.01801e-163	0
1.52224e-164	3.70866e-163	-7.45878e-163	-4.01074e-164	8.89445e-163	-1.40356e-162	-6.15747e-163	-4.49296e-163	1.26996e-162	2.13771e-163	1.50591e-163	-8.88344e-163	8.93488e-163	2.975e-163	-1.27089e-163	-8.05593e-163	3.33981e-163	-2.24095e-163	-7.35227e-164	8.36775e-164	-1.03253e-162	1.52589e-163	2.59816e-163	-4.60036e-163	-1.02995e-162	-1.09527e-162	8.14315e-163	-2.65587e-163	1.51924e-163	1.01801e-163	0
1.52224e-164	3.70866e-163	-7.45878e-163	-4.01074e-164	8.89445e-163	-1.40356e-162	-6.15747e-163	-4.49296e-163	1.26996e-162	2.13771e-163	1.50591e-163	-8.88344e-163	8.93488e-163	2.975e-163	-1.27089e-163	-8.05593e-163	3.33981e-163	-2.24095e-163	-7.35227e-164	8.36775e-164	-1.03253e-162	1.52589e-163	2.59816e-163	-4.60036e-163	-1.02995e-162	-1.09527e-162	8.14315e-163	-2.65587e-163	1.51924e-163	1.01801e-163	0
1.52224e-164	3.70866e-163	-7.45878e-163	-4.01074e-164	8.89445e-163	-1.40356e-162	-6.15747e-163	-4.49296e-163	1.26996e-162	2.13771e-163	1.50591e-163	-8.88344e-163	8.93488e-163	2.975e-163	-1.27089e-163	-8.05593e-163	3.33981e-163	-2.24095e-163	-7.35227e-164	8.36775e-164	-1.03253e-162	1.52589e-163	2.59816e-163	-4.60036e-163	-1.02995e-162	-1.09527e-162	8.14315e-163	-2.65587e-163	1.51924e-163	1.01801e-163	0
1.52224e-164	3.70866e-163	-7.45878e-163	-4.01074e-164	8.89445e-163	-1.40356e-162	-6.15747e-163	-4.49296e-163	1.26996e-162	2.13771e-163	1.50591e-163	-8.88344e-163	8.93488e-163	2.975e-163	-1.27089e-163	-8.05593e-163	3.33981e-163	-2.24095e-163	-7.35227e-164	8.36775e-164	-1.03253e-162	1.52589e-163	2.59816e-163	-4.60036e-163	-1.02995e-162	-1.09527e-162	8.14315e-163	-2.65587e-163	1.51924e-163	1.01801e-163	0
1.52224e-164	3.70866e-163	-7.45878e-163	-4.01074e-164	8.89445e-163	-1.40356e-162	-6.15747e-163	-4.49296e-163	1.26996e-162	2.13771e-163	1.50591e-163	-8.88344e-163	8.93488e-163	2.975e-163	-1.27089e-163	-8.05593e-163	3.33981e-163	-2.24095e-163	-7.35227e-164	8.36775e-164	-1.03253e-162	1.52589e-163	2.59816e-163	-4.60036e-163	-1.02995e-162	-1.09527e-162	8.14315e-163	-2.65587e-163	1.51924e-163	1.01801e-163	0
1.52224e-164	3.70866e-163	-7.45878e-163	-4.01074e-164	8.89445e-163	-1.40356e-162	-6.15747e-163	-4.49296e-163	1.26996e-162	2.13771e-163	1.50591e-163	-8.88344e-163	8.93488e-163	2.975e-163	-1.27089e-163	-8.05593e-163	3.33981e-163	-2.24095e-163	-7.35227e-164	8.36775e-164	-1.03253e-162	1.52589e-163	2.59816e-163	-4.60036e-163	-1.02995e-162	-1.09527e-162	8.14315e-163	-2.65587e-163	1.51924e-163	1.01801e-163	0
1.52224e-164	3.70866e-163	-7.45878e-163	-4.01074e-164	8.89445e-163	-1.40356e-162	-6.15747e-163	-4.49296e-163	1.26996e-162	2.13771e-163	1.50591e-163	-8.88344e-163	8.93488e-163	2.975e-163	-1.27089e-163	-8.05593e-163	3.33981e-163	-2.24095e-163	-7.35227e-164	8.36775e-164	-1.03253e-162	1.52589e-163	2.59816e-163	-4.60036e-163	-1.02995e-162	-1.09527e-162	8.14315e-163	-2.65587e-163	1.51924e-163	1.01801e-163	0
1.52224e-164	3.70866e-163	-7.45878e-163	-4.01074e-164	8.89445e-163	-1.40356e-162	-6.15747e-163	-4.49296e-163	1.26996e-162	2.13771e-163	1.50591e-163	-8.88344e-163	8.93488e-163	2.975e-163	-1.27089e-163	-8.05593e-163	3.33981e-163	-2.24095e-163	-7.35227e-164	8.36775e-164	-1.03253e-162	1.52589e-163	2.59816e-163	-4.60036e-163	-1.02995e-162	-1.09527e-162	8.14315e-163	-2.65587e-163	1.51924e-163	1.01801e-163	0
1.52224e-164	3.70866e-163	-7.45878e-163	-4.01074e-164	8.89445e-163	-1.40356e-162	-6.15747e-163	-4.49296e-163	1.26996e-162	2.13771e-163	1.50591e-163	-8.88344e-163	8.93488e-163	2.975e-163	-1.27089e-163	-8.05593e-163	3.33981e-163	-2.24095e-163	-7.35227e-164	8.36775e-164	-1.03253e-162	1.52589e-163	2.59816e-163	-4.60036e-163	-1.02995e-162	-1.09527e-162	8.14315e-163	-2.65587e-163	1.51924e-163	1.01801e-163	0
1.52224e-164	3.70866e-163	-7.45878e-163	-4.01074e-164	8.89445e-163	-1.40356e-162	-6.15747e-163	-4.49296e-163	1.26996e-162	2.13771e-163	1.50591e-163	-8.88344e-163	8.93488e-163	2.975e-163	-1.27089e-163	-8.05593e-163	3.33981e-163	-2.24095e-163	-7.35227e-164	8.36775e-164	-1.03253e-162	1.52589e-163	2.59816e-163	-4.60036e-163	-1.02995e-162	-1.09527e-162	8.14315e-163	-2.65587e-163	1.51924e-163	1.01801e-163	0
1.52224e-164	3.70866e-163	-7.45878e-163	-4.01074e-164	8.89445e-163	-1.40356e-162	-6.15747e-163	-4.49296e-163	1.26996e-162	2.13771e-163	1.50591e-163	-8.88344e-163	8.93488e-163	2.975e-163	-1.27089e-163	-8.05593e-163	3.33981e-163	-2.24095e-163	-7.35227e-164	8.36775e-164	-1.03253e-162	1.52589e-163	2.59816e-163	-4.60036e-163	-1.02995e-162	-1.09527e-162	8.14315e-163	-2.65587e-163	1.51924e-163	1.01801e-163	0
1.52224e-164	3.70866e-163	-7.45878e-163	-4.01074e-164	8.89445e-163	-1.40356e-162	-6.15747e-163	-4.49296e-163	1.26996e-162	2.13771e-163	1.50591e-163	-8.88344e-163	8.93488e-163	2.975e-163	-1.27089e-163	-8.05593e-163	3.33981e-163	-2.24095e-163	-7.35227e-164	8.36775e-164	-1.03253e-162	1.52589e-163	2.59816e-163	-4.60036e-163	-1.02995e-162	-1.09527e-162	8.14315e-163	-2.65587e-163	1.51924e-163	1.01801e-163	0
1.52224e-164	3.70866e-163	-7.45878e-163	-4.01074e-164	8.89445e-163	-1.40356e-162	-6.15747e-163	-4.49296e-163	1.26996e-162	2.13771e-163	1.50591e-163	-8.88344e-163	8.93488e-163	2.975e-163	-1.27089e-163	-8.05593e-163	3.33981e-163	-2.24095e-163	-7.35227e-164	8.36775e-164	-1.03253e-162	1.52589e-163	2.59816e-163	-4.60036e-163	-1.02995e-162	-1.09527e-162	8.14315e-163	-2.65587e-163	1.51924e-163	1.01801e-163	0
1.52224e-164	3.70866e-163	-7.45878e-163	-4.01074e-164	8.89445e-163	-1.40356e-162	-6.15747e-163	-4.49296e-163	1.26996e-162	2.13771e-163	1.50591e-163	-8.88344e-163	8.93488e-163	2.975e-163	-1.27089e-163	-8.05593e-163	3.33981e-163	-2.24095e-163	-7.35227e-164	8.36775e-164	-1.03253e-162	1.52589e-163	2.59816e-163	-4.60036e-163	-1.02995e-162	-1.09527e-162	8.14315e-163	-2.65587e-163	1.51924e-163	1.01801e-163	0
1.52224e-164	3.70866e-163	-7.45878e-163	-4.01074e-164	8.89445e-163	-1.40356e-162	-6.15747e-163	-4.49296e-163	1.26996e-162	2.13771e-163	1.50591e-163	-8.88344e-163	8.93488e-163	2.975e-163	-1.27089e-163	-8.05593e-163	3.33981e-163	-2.24095e-163	-7.35227e-164	8.36775e-164	-1.03253e-162	1.52589e-163	2.59816e-163	-4.60036e-163	-1.02995e-162	-1.09527e-162	8.14315e-163	-2.65587e-163	1.51924e-163	1.01801e-163	0
1.52224e-164	3.70866e-163	-7.45878e-163	-4.01074e-164	8.89445e-163	-1.40356e-162	-6.15747e-163	-4.49296e-163	1.26996e-162	2.13771e-163	1.50591e-163	-8.88344e-163	8.93488e-163	2.975e-163	-1.27089e-163	-8.05593e-163	3.33981e-163	-2.24095e-163	-7.35227e-164	8.36775e-164	-1.03253e-162	1.52589e-163	2.59816e-163	-4.60036e-163	-1.02995e-162	-1.09527e-162	8.14315e-163	-2.65587e-163	1.51924e-163	1.01801e-163	0
1.52224e-164	3.70866e-163	-7.45878e-163	-4.01074e-164	8.89445e-163	-1.40356e-162	-6.15747e-163	-4.49296e-163	1.26996e-162	2.13771e-163	1.50591e-163	-8.88344e-163	8.93488e-163	2.975e-163	-1.27089e-163	-8.05593e-163	3.33981e-163	-2.24095e-163	-7.35227e-164	8.36775e-164	-1.03253e-162	1.52589e-163	2.59816e-163	-4.60036e-163	-1.02995e-162	-1.09527e-162	8.14315e-163	-2.65587e-163	1.51924e-163	1.01801e-163	0
1.52224e-164	3.70866e-163	-7.45878e-163	-4.01074e-164	8.89445e-163	-1.40356e-162	-6.15747e-163	-4.49296e-163	1.26996e-162	2.13771e-163	1.50591e-163	-8.88344e-163	8.93488e-163	2.975e-163	-1.27089e-163	-8.05593e-163	3.33981e-163	-2.24095e-163	-7.35227e-164	8.36775e-164	-1.03253e-162	1.52589e-163	2.59816e-163	-4.60036e-163	-1.02995e-162	-1.09527e-162	8.14315e-163	-2.65587e-163	1.51924e-163	1.01801e-163	0
1.52224e-164	3.70866e-163	-7.45878e-163	-4.01074e-164	8.89445e-163	-1.40356e-162	-6.15747e-163	-4.49296e-163	1.26996e-162	2.13771e-163	1.50591e-163	-8.88344e-163	8.93488e-163	2.975e-163	-1.27089e-163	-8.05593e-163	3.33981e-163	-2.24095e-163	-7.35227e-164	8.36775e-164	-1.03253e-162	1.52589e-163	2.59816e-163	-4.60036e-163	-1.02995e-162	-1.09527e-162	8.14315e-163	-2.65587e-163	1.51924e-163	1.01801e-163	0
1.52224e-164	3.70866e-163	-7.45878e-163	-4.01074e-164	8.89445e-163	-1.40356e-162	-6.15747e-163	-4.49296e-163	1.26996e-162	2.13771e-163	1.50591e-163	-8.88344e-163	8.93488e-163	2.975e-163	-1.27089e-163	-8.05593e-163	3.33981e-163	-2.24095e-163	-7.35227e-164	8.36775e-164	-1.03253e-162	1.52589e-163	2.59816e-163	-4.60036e-163	-1.02995e-162	-1.09527e-162	8.14315e-163	-2.65587e-163	1.51924e-163	1.01801e-163	0
1.52224e-164	3.70866e-163	-7.45878e-163	-4.01074e-164	8.89445e-163	-1.40356e-162	-6.15747e-163	-4.49296e-163	1.26996e-162	2.13771e-163	1.50591e-163	-8.88344e-163	8.93488e-163	2.975e-163	-1.27089e-163	-8.05593e-163	3.33981e-163	-2.24095e-163	-7.35227e-164	8.36775e-164	-1.03253e-162	1.52589e-163	2.59816e-163	-4.60036e-163	-1.02995e-162	-1.09527e-162	8.14315e-163	-2.65587e-163	1.51924e-163	1.01801e-163	0
1.52224e-164	3.70866e-163	-7.45878e-163	-4.01074e-164	8.89445e-163	-1.40356e-162	-6.15747e-163	-4.49296e-163	1.26996e-162	2.13771e-163	1.50591e-163	-8.88344e-163	8.93488e-163	2.975e-163	-1.27089e-163	-8.05593e-163	3.33981e-163	-2.24095e-163	-7.35227e-164	8.36775e-164	-1.03253e-162	1.52589e-163	2.59816e-163	-4.60036e-163	-1.02995e-162	-1.09527e-162	8.14315e-163	-2.65587e-163	1.51924e-163	1.01801e-163	0
1.52224e-164	3.70866e-163	-7.45878e-163	-4.01074e-164	8.89445e-163	-1.40356e-162	-6.15747e-163	-4.49296e-163	1.26996e-162	2.13771e-163	1.50591e-163	-8.88344e-163	8.93488e-163	2.975e-163	-1.27089e-163	-8.05593e-163	3.33981e-163	-2.24095e-163	-7.35227e-164	8.36775e-164	-1.03253e-162	1.52589e-163	2.59816e-163	-4.60036e-163	-1.02995e-162	-1.09527e-162	8.14315e-163	-2.65587e-163	1.51924e-163	1.01801e-163	0
1.52224e-164	3.70866e-163	-7.45878e-163	-4.01074e-164	8.89445e-163	-1.40356e-162	-6.15747e-163	-4.49296e-163	1.26996e-162	2.13771e-163	1.50591e-163	-8.88344e-163	8.93488e-163	2.975e-163	-1.27089e-163	-8.05593e-163	3.33981e-163	-2.24095e-163	-7.35227e-164	8.36775e-164	-1.03253e-162	1.52589e-163	2.59816e-163	-4.60036e-163	-1.02995e-162	-1.09527e-162	8.14315e-163	-2.65587e-163	1.51924e-163	1.01801e-163	0
1.52224e-164	3.70866e-163	-7.45878e-163	-4.01074e-164	8.89445e-163	-1.40356e-162	-6.15747e-163	-4.49296e-163	1.26996e-162	2.13771e-163	1.50591e-163	-8.88344e-163	8.93488e-163	2.975e-163	-1.27089e-163	-8.05593e-163	3.33981e-163	-2.24095e-163	-7.35227e-164	8.36775e-164	-1.03253e-162	1.52589e-163	2.59816e-163	-4.60036e-163	-1.02995e-162	-1.09527e-162	8.14315e-163	-2.65587e-163	1.51924e-163	1.01801e-163	0
1.52224e-164	3.70866e-163	-7.45878e-163	-4.01074e-164	8.89445e-163	-1.40356e-162	-6.15747e-163	-4.49296e-163	1.26996e-162	2.13771e-163	1.50591e-163	-8.88344e-163	8.93488e-163	2.975e-163	-1.27089e-163	-8.05593e-163	3.33981e-163	-2.24095e-163	-7.35227e-164	8.36775e-164	-1.03253e-162	1.52589e-163	2.59816e-163	-4.60036e-163	-1.02995e-162	-1.09527e-162	8.14315e-163	-2.65587e-163	1.51924e-163	1.01801e-163	0
1.52224e-164	3.70866e-163	-7.45878e-163	-4.01074e-164	8.89445e-163	-1.40356e-162	-6.15747e-163	-4.49296e-163	1.26996e-162	2.13771e-163	1.50591e-163	-8.88344e-163	8.93488e-163	2.975e-163	-1.27089e-163	-8.05593e-163	3.33981e-163	-2.24095e-163	-7.35227e-164	8.36775e-164	-1.03253e-162	1.52589e-163	2.59816e-163	-4.60036e-163	-1.02995e-162	-1.09527e-162	8.14315e-163	-2.65587e-163	1.51924e-163	1.01801e-163	0
1.52224e-164	3.70866e-163	-7.45878e-163	-4.01074e-164	8.89445e-163	-1.40356e-162	-6.15747e-163	-4.49296e-163	1.26996e-162	2.13771e-163	1.50591e-163	-8.88344e-163	8.93488e-163	2.975e-163	-1.27089e-163	-8.05593e-163	3.33981e-163	-2.24095e-163	-7.35227e-164	8.36775e-164	-1.03253e-162	1.52589e-163	2.59816e-163	-4.60036e-163	-1.02995e-162	-1.09527e-162	8.14315e-163	-2.65587e-163	1.51924e-163	1.01801e-163	0
1.52224e-164	3.70866e-163	-7.45878e-163	-4.01074e-164	8.89445e-163	-1.40356e-162	-6.15747e-163	-4.49296e-163	1.26996e-162	2.13771e-163	1.50591e-163	-8.88344e-163	8.93488e-163	2.975e-163	-1.27089e-163	-8.05593e-163	3.33981e-163	-2.24095e-163	-7.35227e-164	8.36775e-164	-1.03253e-162	1.52589e-163	2.59816e-163	-4.60036e-163	-1.02995e-162	-1.09527e-162	8.14315e-163	-2.65587e-163	1.51924e-163	1.01801e-163	0
1.52224e-164	3.70866e-163	-7.45878e-163	-4.01074e-164	8.89445e-163	-1.40356e-162	-6.15747e-163	-4.49296e-163	1.26996e-162	2.13771e-163	1.50591e-163	-8.88344e-163	8.93488e-163	2.975e-163	-1.27089e-163	-8.05593e-163	3.33981e-163	-2.24095e-163	-7.35227e-164	8.36775e-164	-1.03253e-162	1.52589e-163	2.59816e-163	-4.60036e-163	-1.02995e-162	-1.09527e-162	8.14315e-163	-2.65587e-163	1.51924e-163	1.01801e-163	0
1.52224e-164	3.70866e-163	-7.45878e-163	-4.01074e-164	8.89445e-163	-1.40356e-162	-6.15747e-163	-4.49296e-163	1.26996e-162	2.13771e-163	1.50591e-163	-8.88344e-163	8.93488e-163	2.975e-163	-1.27089e-163	-8.05593e-163	3.33981e-163	-2.24095e-163	-7.35227e-164	8.36775e-164	-1.03253e-162	1.52589e-163	2.59816e-163	-4.60036e-163	-1.02995e-162	-1.09527e-162	8.14315e-163	-2.65587e-163	1.51924e-163	1.01801e-163	0
1.52224e-164	3.70866e-163	-7.45878e-163	-4.01074e-164	8.89445e-163	-1.40356e-162	-6.15747e-163	-4.49296e-163	1.26996e-162	2.13771e-163	1.50591e-163	-8.88344e-163	8.93488e-163	2.975e-163	-1.27089e-163	-8.05593e-163	3.33981e-163	-2.24095e-163	-7.35227e-164	8.36775e-164	-1.03253e-162	1.52589e-163	2.59816e-163	-4.60036e-163	-1.02995e-162	-1.09527e-162	8.14315e-163	-2.65587e-163	1.51924e-163	1.01801e-163	0
1.52224e-164	3.70866e-163	-7.45878e-163	-4.01074e-164	8.89445e-163	-1.40356e-162	-6.15747e-163	-4.49296e-163	1.26996e-162	2.13771e-163	1.50591e-163	-8.88344e-163	8.93488e-163	2.975e-163	-1.27089e-163	-8.05593e-163	3.33981e-163	-2.24095e-163	-7.35227e-164	8.36775e-164	-1.03253e-162	1.52589e-163	2.59816e-163	-4.60036e-163	-1.02995e-162	-1.09527e-162	8.14315e-163	-2.65587e-163	1.51924e-163	1.01801e-163	0
1.52224e-164	3.70866e-163	-7.45878e-163	-4.01074e-164	8.89445e-163	-1.40356e-162	-6.15747e-163	-4.49296e-163	1.26996e-162	2.13771e-163	1.50591e-163	-8.88344e-163	8.93488e-163	2.975e-163	-1.27089e-163	-8.05593e-163	3.33981e-163	-2.24095e-163	-7.35227e-164	8.36775e-164	-1.03253e-162	1.52589e-163	2.59816e-163	-4.60036e-163	-1.02995e-162	-1.09527e-162	8.14315e-163	-2.65587e-163	1.51924e-163	1.01801e-163	0
1.52224e-164	3.70866e-163	-7.45878e-163	-4.01074e-164	8.89445e-163	-1.40356e-162	-6.15747e-163	-4.49296e-163	1.26996e-162	2.13771e-163	1.50591e-163	-8.88344e-163	8.93488e-163	2.975e-163	-1.27089e-163	-8.05593e-163	3.33981e-163	-2.24095e-163	-7.35227e-164	8.36775e-164	-1.03253e-162	1.52589e-163	2.59816e-163	-4.60036e-163	-1.02995e-162	-1.09527e-162	8.14315e-163	-2.65587e-163	1.51924e-163	1.01801e-163	0
1.52224e-164	3.70866e-163	-7.45878e-163	-4.01074e-164	8.89445e-163	-1.40356e-162	-6.15747e-163	-4.49296e-163	1.26996e-162	2.13771e-163	1.50591e-163	-8.88344e-163	8.93488e-163	2.975e-163	-1.27089e-163	-8.05593e-163	3.33981e-163	-2.24095e-163	-7.35227e-164	8.36775e-164	-1.03253e-162	1.52589e-163	2.59816e-163	-4.60036e-163	-1.02995e-162	-1.09527e-162	8.14315e-163	-2.65587e-163	1.51924e-163	1.01801e-163	0
1.52224e-164	3.70866e-163	-7.45878e-163	-4.01074e-164	8.89445e-163	-1.40356e-162	-6.15747e-163	-4.49296e-163	1.26996e-162	2.13771e-163	1.50591e-163	-8.88344e-163	8.93488e-163	2.975e-163	-1.27089e-163	-8.05593e-163	3.33981e-163	-2.24095e-163	-7.35227e-164	8.36775e-164	-1.03253e-162	1.52589e-163	2.59816e-163	-4.60036e-163	-1.02995e-162	-1.09527e-162	8.14315e-163	-2.65587e-163	1.51924e-163	1.01801e-163	0
1.52224e-164	3.70866e-163	-7.45878e-163	-4.01074e-164	8.89445e-163	-1.40356e-162	-6.15747e-163	-4.49296e-163	1.26996e-162	2.13771e-163	1.50591e-163	-8.88344e-163	8.93488e-163	2.975e-163	-1.27089e-163	-8.05593e-163	3.33981e-163	-2.24095e-163	-7.35227e-164	8.36775e-164	-1.03253e-162	1.52589e-163	2.59816e-163	-4.60036e-163	-1.02995e-162	-1.09527e-162	8.14315e-163	-2.65587e-163	1.51924e-163	1.01801e-163	0
1.52224e-164	3.70866e-163	-7.45878e-163	-4.01074e-164	8.89445e-163	-1.40356e-162	-6.15747e-163	-4.49296e-163	1.26996e-162	2.13771e-163	1.50591e-163	-8.88344e-163	8.93488e-163	2.975e-163	-1.27089e-163	-8.05593e-163	3.33981e-163	-2.24095e-163	-7.35227e-164	8.36775e-164	-1.03253e-162	1.52589e-163	2.59816e-163	-4.60036e-163	-1.02995e-162	-1.09527e-162	8.14315e-163	-2.65587e-163	1.51924e-163	1.01801e-163	0
1.52224e-164	3.70866e-163	-7.45878e-163	-4.01074e-164	8.89445e-163	-1.40356e-162	-6.15747e-163	-4.49296e-163	1.26996e-162	2.13771e-163	1.50591e-163	-8.88344e-163	8.93488e-163	2.975e-163	-1.27089e-163	-8.05593e-163	3.33981e-163	-2.24095e-163	-7.35227e-164	8.36775e-164	-1.03253e-162	1.52589e-163	2.59816e-163	-4.60036e-163	-1.02995e-162	-1.09527e-162	8.14315e-163	-2.65587e-163	1.51924e-163	1.01801e-163	0
1.52224e-164	3.70866e-163	-7.45878e-163	-4.01074e-164	8.89445e-163	-1.40356e-162	-6.15747e-163	-4.49296e-163	1.26996e-162	2.13771e-163	1.50591e-163	-8.88344e-163	8.93488e-163	2.975e-163	-1.27089e-163	-8.05593e-163	3.33981e-163	-2.24095e-163	-7.35227e-164	8.36775e-164	-1.03253e-162	1.52589e-163	2.59816e-163	-4.60036e-163	-1.02995e-162	-1.09527e-162	8.14315e-163	-2.65587e-163	1.51924e-163	1.01801e-163	0
1.52224e-164	3.70866e-163	-7.45878e-163	-4.01074e-164	8.89445e-163	-1.40356e-162	-6.15747e-163	-4.49296e-163	1.26996e-162	2.13771e-163	1.50591e-163	-8.88344e-163	8.93488e-163	2.975e-163	-1.27089e-163	-8.05593e-163	3.33981e-163	-2.24095e-163	-7.35227e-164	8.36775e-164	-1.03253e-162	1.52589e-163	2.59816e-163	-4.60036e-163	-1.02995e-162	-1.09527e-162	8.14315e-163	-2.65587e-163	1.51924e-163	1.01801e-163	0
1.52224e-164	3.70866e-163	-7.45878e-163	-4.01074e-164	8.89445e-163	-1.40356e-162	-6.15747e-163	-4.49296e-163	1.26996e-162	2.13771e-163	1.50591e-163	-8.88344e-163	8.93488e-163	2.975e-163	-1.27089e-163	-8.05593e-163	3.33981e-163	-2.24095e-163	-7.35227e-164	8.36775e-164	-1.03253e-162	1.52589e-163	2.59816e-163	-4.60036e-163	-1.02995e-162	-1.09527e-162	8.14315e-163	-2.65587e-163	1.51924e-163	1.01801e-163	0
1.52224e-164	3.70866e-163	-7.45878e-163	-4.01074e-164	8.89445e-163	-1.40356e-162	-6.15747e-163	-4.49296e-163	1.26996e-162	2.13771e-163	1.50591e-163	-8.88344e-163	8.93488e-163	2.975e-163	-1.27089e-163	-8.05593e-163	3.33981e-163	-2.24095e-163	-7.35227e-164	8.36775e-164	-1.03253e-162	1.52589e-163	2.59816e-163	-4.60036e-163	-1.02995e-162	-1.09527e-162	8.14315e-163	-2.65587e-163	1.51924e-163	1.01801e-163	0
1.52224e-164	3.70866e-163	-7.45878e-163	-4.01074e-164	8.89445e-163	-1.40356e-162	-6.15747e-163	-4.49296e-163	1.26996e-162	2.13771e-163	1.50591e-163	-8.88344e-163	8.93488e-163	2.975e-163	-1.27089e-163	-8.05593e-163	3.33981e-163	-2.24095e-163	-7.35227e-164	8.36775e-164	-1.03253e-162	1.52589e-163	2.59816e-163	-4.60036e-163	-1.02995e-162	-1.09527e-162	8.14315e-163	-2.65587e-163	1.51924e-163	1.01801e-163	0
1.52224e-164	3.70866e-163	-7.45878e-163	-4.01074e-164	8.89445e-163	-1.40356e-162	-6.15747e-163	-4.49296e-163	1.26996e-162	2.13771e-163	1.50591e-163	-8.88344e-163	8.93488e-163	2.975e-163	-1.27089e-163	-8.05593e-163	3.33981e-163	-2.24095e-163	-7.35227e-164	8.36775e-164	-1.03253e-162	1.52589e-163	2.59816e-163	-4.60036e-163	-1.02995e-162	-1.09527e-162	8.14315e-163	-2.65587e-163	1.51924e-163	1.01801e-163	0
1.52224e-164	3.70866e-163	-7.45878e-163	-4.01074e-164	8.89445e-163	-1.40356e-162	-6.15747e-163	-4.49296e-163	1.26996e-162	2.13771e-163	1.50591e-163	-8.88344e-163	8.93488e-163	2.975e-163	-1.27089e-163	-8.05593e-163	3.33981e-163	-2.24095e-163	-7.35227e-164	8.36775e-164	-1.03253e-162	1.52589e-163	2.59816e-163	-4.60036e-163	-1.02995e-162	-1.09527e-162	8.14315e-163	-2.65587e-163	1.51924e-163	1.01801e-163	0
1.52224e-164	3.70866e-163	-7.45878e-163	-4.01074e-164	8.89445e-163	-1.40356e-162	-6.15747e-163	-4.49296e-163	1.26996e-162	2.13771e-163	1.50591e-163	-8.88344e-163	8.93488e-163	2.975e-163	-1.27089e-163	-8.05593e-163	3.33981e-163	-2.24095e-163	-7.35227e-164	8.36775e-164	-1.03253e-162	1.52589e-163	2.59816e-163	-4.60036e-163	-1.02995e-162	-1.09527e-162	8.14315e-163	-2.65587e-163	1.51924e-163	1.01801e-163	0
1.52224e-164	3.70866e-163	-7.45878e-163	-4.01074e-164	8.89445e-163	-1.40356e-162	-6.15747e-163	-4.49296e-163	1.26996e-162	2.13771e-163	1.50591e-163	-8.88344e-163	8.93488e-163	2.975e-163	-1.27089e-163	-8.05593e-163	3.33981e-163	-2.24095e-163	-7.35227e-164	8.36775e-164	-1.03253e-162	1.52589e-163	2.59816e-163	-4.60036e-163	-1.02995e-162	-1.09527e-162	8.14315e-163	-2.65587e-163	1.51924e-163	1.01801e-163	0
1.52224e-164	3.70866e-163	-7.45878e-163	-4.01074e-164	8.89445e-163	-1.40356e-162	-6.15747e-163	-4.49296e-163	1.26996e-162	2.13771e-163	1.50591e-163	-8.88344e-163	8.93488e-163	2.975e-163	-1.27089e-163	-8.05593e-163	3.33981e-163	-2.24095e-163	-7.35227e-164	8.36775e-164	-1.03253e-162	1.52589e-163	2.59816e-163	-4.60036e-163	-1.02995e-162	-1.09527e-162	8.14315e-163	-2.65587e-163	1.51924e-163	1.01801e-163	0
1.52224e-164	3.70866e-163	-7.45878e-163	-4.01074e-164	8.89445e-163	-1.40356e-162	-6.15747e-163	-4.49296e-163	1.26996e-162	2.13771e-163	1.50591e-163	-8.88344e-163	8.93488e-163	2.975e-163	-1.27089e-163	-8.05593e-163	3.33981e-163	-2.24095e-163	-7.35227e-164	8.36775e-164	-1.03253e-162	1.52589e-163	2.59816e-163	-4.60036e-163	-1.02995e-162	-1.09527e-162	8.14315e-163	-2.65587e-163	1.51924e-163	1.01801e-163	0
1.52224e-164	3.70866e-163	-7.45878e-163	-4.01074e-164	8.89445e-163	-1.40356e-162	-6.15747e-163	-4.49296e-163	1.26996e-162	2.13771e-163	1.50591e-163	-8.88344e-163	8.93488e-163	2.975e-163	-1.27089e-163	-8.05593e-163	3.33981e-163	-2.24095e-163	-7.35227e-164	8.36775e-164	-1.03253e-162	1.52589e-163	2.59816e-163	-4.60036e-163	-1.02995e-162	-1.09527e-162	8.14315e-163	-2.65587e-163	1.51924e-163	1.01801e-163	0
1.52224e-164	3.70866e-163	-7.45878e-163	-4.01074e-164	8.89445e-163	-1.40356e-162	-6.15747e-163	-4.49296e-163	1.26996e-162	2.13771e-163	1.50591e-163	-8.88344e-163	8.93488e-163	2.975e-163	-1.27089e-163	-8.05593e-163	3.33981e-163	-2.24095e-163	-7.35227e-164	8.36775e-164	-1.03253e-162	1.52589e-163	2.59816e-163	-4.60036e-163	-1.02995e-162	-1.09527e-162	8.14315e-163	-2.65587e-163	1.51924e-163	1.01801e-163	0
1.52224e-164	3.70866e-163	-7.45878e-163	-4.01074e-164	8.89445e-163	-1.40356e-162	-6.15747e-163	-4.49296e-163	1.26996e-162	2.13771e-163	1.50591e-163	-8.88344e-163	8.93488e-163	2.975e-163	-1.27089e-163	-8.05593e-163	3.33981e-163	-2.24095e-163	-7.35227e-164	8.36775e-164	-1.03253e-162	1.52589e-163	2.59816e-163	-4.60036e-163	-1.02995e-162	-1.09527e-162	8.14315e-163	-2.65587e-163	1.51924e-163	1.01801e-163	0
1.52224e-164	3.70866e-163	-7.45878e-163	-4.01074e-164	8.89445e-163	-1.40356e-162	-6.15747e-163	-4.49296e-163	1.26996e-162	2.13771e-163	1.50591e-163	-8.88344e-163	8.93488e-163	2.975e-163	-1.27089e-163	-8.05593e-163	3.33981e-163	-2.24095e-163	-7.35227e-164	8.36775e-164	-1.03253e-162	1.52589e-163	2.59816e-163	-4.60036e-163	-1.02995e-162	-1.09527e-162	8.14315e-163	-2.65587e-163	1.51924e-163	1.01801e-163	0
1.52224e-164	3.70866e-163	-7.45878e-163	-4.01074e-164	8.89445e-163	-1.40356e-162	-6.15747e-163	-4.49296e-163	1.26996e-162	2.13771e-163	1.50591e-163	-8.88344e-163	8.93488e-163	2.975e-163	-1.27089e-163	-8.05593e-163	3.33981e-163	-2.24095e-163	-7.35227e-164	8.36775e-164	-1.03253e-162	1.52589e-163	2.59816e-163	-4.60036e-163	-1.02995e-162	-1.09527e-162	8.14315e-163	-2.65587e-163	1.51924e-163	1.01801e-163	0
1.52224e-164	3.70866e-163	-7.45878e-163	-4.01074e-164	8.89445e-163	-1.40356e-162	-6.15747e-163	-4.49296e-163	1.26996e-162	2.13771e-163	1.50591e-163	-8.88344e-163	8.93488e-163	2.975e-163	-1.27089e-163	-8.05593e-163	3.33981e-163	-2.24095e-163	-7.35227e-164	8.36775e-164	-1.03253e-162	1.52589e-163	2.59816e-163	-4.60036e-163	-1.02995e-162	-1.09527e-162	8.14315e-163	-2.65587e-163	1.51924e-163	1.01801e-163	0
1.52224e-164	3.70866e-163	-7.45878e-163	-4.01074e-164	8.89445e-163	-1.40356e-162	-6.15747e-163	-4.49296e-163	1.26996e-162	2.13771e-163	1.50591e-163	-8.88344e-163	8.93488e-163	2.975e-163	-1.27089e-163	-8.05593e-163	3.33981e-163	-2.24095e-163	-7.35227e-164	8.36775e-164	-1.03253e-162	1.52589e-163	2.59816e-163	-4.60036e-163	-1.02995e-162	-1.09527e-162	8.14315e-163	-2.65587e-163	1.51924e-163	1.01801e-163	0
1.52224e-164	3.70866e-163	-7.45878e-163	-4.01074e-164	8.89445e-163	-1.40356e-162	-6.15747e-163	-4.49296e-163	1.26996e-162	2.13771e-163	1.50591e-163	-8.88344e-163	8.93488e-163	2.975e-163	-1.27089e-163	-8.05593e-163	3.33981e-163	-2.24095e-163	-7.35227e-164	8.36775e-164	-1.03253e-162	1.52589e-163	2.59816e-163	-4.60036e-163	-1.02995e-162	-1.09527e-162	8.14315e-163	-2.65587e-163	1.51924e-163	1.01801e-163	0
1.52224e-164	3.70866e-163	-7.45878e-163	-4.01074e-164	8.89445e-163	-1.40356e-162	-6.15747e-163	-4.49296e-163	1.26996e-162	2.13771e-163	1.50591e-163	-8.88344e-163	8.93488e-163	2.975e-163	-1.27089e-163	-8.05593e-163	3.33981e-163	-2.24095e-163	-7.35227e-164	8.36775e-164	-1.03253e-162	1.52589e-163	2.59816e-163	-4.60036e-163	-1.02995e-162	-1.09527e-162	8.14315e-163	-2.65587e-163	1.51924e-163	1.01801e-163	0
1.52224e-164	3.70866e-163	-7.45878e-163	-4.01074e-164	8.89445e-163	-1.40356e-162	-6.15747e-163	-4.49296e-163	1.26996e-162	2.13771e-163	1.50591e-163	-8.88344e-163	8.93488e-163	2.975e-163	-1.27089e-163	-8.05593e-163	3.33981e-163	-2.24095e-163	-7.35227e-164	8.36775e-164	-1.03253e-162	1.52589e-163	2.59816e-163	-4.60036e-163	-1.02995e-162	-1.09527e-162	8.14315e-163	-2.65587e-163	1.51924e-163	1.01801e-163	0
1.52224e-164	3.70866e-163	-7.45878e-163	-4.01074e-164	8.89445e-163	-1.40356e-162	-6.15747e-163	-4.49296e-163	1.26996e-162	2.13771e-163	1.50591e-163	-8.88344e-163	8.93488e-163	2.975e-163	-1.27089e-163	-8.05593e-163	3.33981e-163	-2.24095e-163	-7.35227e-164	8.36775e-164	-1.03253e-162	1.52589e-163	2.59816e-163	-4.60036e-163	-1.02995e-162	-1.09527e-162	8.14315e-163	-2.65587e-163	1.51924e-163	1.01801e-163	0
1.52224e-164	3.70866e-163	-7.45878e-163	-4.01074e-164	8.89445e-163	-1.40356e-162	-6.15747e-163	-4.49296e-163	1.26996e-162	2.13771e-163	1.50591e-163	-8.88344e-163	8.93488e-163	2.975e-163	-1.27089e-163	-8.05593e-163	3.33981e-163	-2.24095e-163	-7.35227e-164	8.36775e-164	-1.03253e-162	1.52589e-163	2.59816e-163	-4.60036e-163	-1.02995e-162	-1.09527e-162	8.14315e-163	-2.65587e-163	1.51924e-163	1.01801e-163	0
1.52224e-164	3.70866e-163	-7.45878e-163	-4.01074e-164	8.89445e-163	-1.40356e-162	-6.15747e-163	-4.49296e-163	1.26996e-162	2.13771e-163	1.50591e-163	-8.88344e-163	8.93488e-163	2.975e-163	-1.27089e-163	-8.05593e-163	3.33981e-163	-2.24095e-163	-7.35227e-164	8.36775e-164	-1.03253e-162	1.52589e-163	2.59816e-163	-4.60036e-163	-1.02995e-162	-1.09527e-162	8.14315e-163	-2.65587e-163	1.51924e-163	1.01801e-163	0
1.52224e-164	3.70866e-163	-7.45878e-163	-4.01074e-164	8.89445e-163	-1.40356e-162	-6.15747e-163	-4.49296e-163	1.26996e-162	2.13771e-163	1.50591e-163	-8.88344e-163	8.93488e-163	2.975e-163	-1.27089e-163	-8.05593e-163	3.33981e-163	-2.24095e-163	-7.35227e-164	8.36775e-164	-1.03253e-162	1.52589e-163	2.59816e-163	-4.60036e-163	-1.02995e-162	-1.09527e-162	8.14315e-163	-2.65587e-163	1.51924e-163	1.01801e-163	0
1.52224e-164	3.70866e-163	-7.45878e-163	-4.01074e-164	8.89445e-163	-1.40356e-162	-6.15747e-163	-4.49296e-163	1.26996e-162	2.13771e-163	1.50591e-163	-8.88344e-163	8.93488e-163	2.975e-163	-1.27089e-163	-8.05593e-163	3.33981e-163	-2.24095e-163	-7.35227e-164	8.36775e-164	-1.03253e-162	1.52589e-163	2.59816e-163	-4.60036e-163	-1.02995e-162	-1.09527e-162	8.14315e-163	-2.65587e-163	1.51924e-163	1.01801e-163	0
1.52224e-164	3.70866e-163	-7.45878e-163	-4.01074e-164	8.89445e-163	-1.40356e-162	-6.15747e-163	-4.49296e-163	1.26996e-162	2.13771e-163	1.50591e-163	-8.88344e-163	8.93488e-163	2.975e-163	-1.27089e-163	-8.05593e-163	3.33981e-163	-2.24095e-163	-7.35227e-164	8.36775e-164	-1.03253e-162	1.52589e-163	2.59816e-163	-4.60036e-163	-1.02995e-162	-1.09527e-162	8.14315e-163	-2.65587e-163	1.51924e-163	1.01801e-163	0
1.52224e-164	3.70866e-163	-7.45878e-163	-4.01074e-164	8.89445e-163	-1.40356e-162	-6.15747e-163	-4.49296e-163	1.26996e-162	2.13771e-163	1.50591e-163	-8.88344e-163	8.93488e-163	2.975e-163	-1.27089e-163	-8.05593e-163	3.33981e-163	-2.24095e-163	-7.35227e-164	8.36775e-164	-1.03253e-162	1.52589e-163	2.59816e-163	-4.60036e-163	-1.02995e-162	-1.09527e-162	8.14315e-163	-2.65587e-163	1.51924e-163	1.01801e-163	0
1.52224e-164	3.70866e-163	-7.45878e-163	-4.01074e-164	8.89445e-163	-1.40356e-162	-6.15747e-163	-4.49296e-163	1.26996e-162	2.13771e-163	1.50591e-163	-8.88344e-163	8.93488e-163	2.975e-163	-1.27089e-163	-8.05593e-163	3.33981e-163	-2.24095e-163	-7.35227e-164	8.36775e-164	-1.03253e-162	1.52589e-163	2.59816e-163	-4.60036e-163	-1.02995e-162	-1.09527e-162	8.14315e-163	-2.65587e-163	1.51924e-163	1.01801e-163	0
1.52224e-164	3.70866e-163	-7.45878e-163	-4.01074e-164	8.89445e-163	-1.40356e-162	-6.15747e-163	-4.49296e-163	1.26996e-162	2.13771e-163	1.50591e-163	-8.88344e-163	8.93488e-163	2.975e-163	-1.27089e-163	-8.05593e-163	3.33981e-163	-2.24095e-163	-7.35227e-164	8.36775e-164	-1.03253e-162	1.52589e-163	2.59816e-163	-4.60036e-163	-1.02995e-162	-1.09527e-162	8.14315e-163	-2.65587e-163	1.51924e-163	1.01801e-163	0
1.52224e-164	3.70866e-163	-7.45878e-163	-4.01074e-164	8.89445e-163	-1.40356e-162	-6.15747e-163	-4.49296e-163	1.26996e-162	2.13771e-163	1.50591e-163	-8.88344e-163	8.93488e-163	2.975e-163	-1.27089e-163	-8.05593e-163	3.33981e-163	-2.24095e-163	-7.35227e-164	8.36775e-164	-1.03253e-162	1.52589e-163	2.59816e-163	-4.60036e-163	-1.02995e-162	-1.09527e-162	8.14315e-163	-2.65587e-163	1.51924e-163	1.01801e-163	0
1.52224e-164	3.70866e-163	-7.45878e-163	-4.01074e-164	8.89445e-163	-1.40356e-162	-6.15747e-163	-4.49296e-163	1.26996e-162	2.13771e-163	1.50591e-163	-8.88344e-163	8.93488e-163	2.975e-163	-1.27089e-163	-8.05593e-163	3.33981e-163	-2.24095e-163	-7.35227e-164	8.36775e-164	-1.03253e-162	1.52589e-163	2.59816e-163	-4.60036e-163	-1.02995e-162	-1.09527e-162	8.14315e-163	-2.65587e-163	1.51924e-163	1.01801e-163	0
1.52224e-164	3.70866e-163	-7.45878e-163	-4.01074e-164	8.89445e-163	-1.40356e-162	-6.15747e-163	-4.49296e-163	1.26996e-162	2.13771e-163	1.50591e-163	-8.88344e-163	8.93488e-163	2.975e-163	-1.27089e-163	-8.05593e-163	3.33981e-163	-2.24095e-163	-7.35227e-164	8.36775e-164	-1.03253e-162	1.52589e-163	2.59816e-163	-4.60036e-163	-1.02995e-162	-1.09527e-162	8.14315e-163	-2.65587e-163	1.51924e-163	1.01801e-163	0
1.52224e-164	3.70866e-163	-7.45878e-163	-4.01074e-164	8.89445e-163	-1.40356e-162	-6.15747e-163	-4.49296e-163	1.26996e-162	2.13771e-163	1.50591e-163	-8.88344e-163	8.93488e-163	2.975e-163	-1.27089e-163	-8.05593e-163	3.33981e-163	-2.24095e-163	-7.35227e-164	8.36775e-164	-1.03253e-162	1.52589e-163	2.59816e-163	-4.60036e-163	-1.02995e-162	-1.09527e-162	8.14315e-163	-2.65587e-163	1.51924e-163	1.01801e-163	0
1.52224e-164	3.70866e-163	-7.45878e-163	-4.01074e-164	8.89445e-163	-1.40356e-162	-6.15747e-163	-4.49296e-163	1.26996e-162	2.13771e-163	1.50591e-163	-8.88344e-163	8.93488e-163	2.975e-163	-1.27089e-163	-8.05593e-163	3.33981e-163	-2.24095e-163	-7.35227e-164	8.36775e-164	-1.03253e-162	1.52589e-163	2.59816e-163	-4.60036e-163	-1.02995e-162	-1.09527e-162	8.14315e-163	-2.65587e-163	1.51924e-163	1.01801e-163	0
1.52224e-164	3.70866e-163	-7.45878e-163	-4.01074e-164	8.89445e-163	-1.40356e-162	-6.15747e-163	-4.49296e-163	1.26996e-162	2.13771e-163	1.50591e-163	-8.88344e-163	8.93488e-163	2.975e-163	-1.27089e-163	-8.05593e-163	3.33981e-163	-2.24095e-163	-7.35227e-164	8.36775e-164	-1.03253e-162	1.52589e-163	2.59816e-163	-4.60036e-163	-1.02995e-162	-1.09527e-162	8.14315e-163	-2.65587e-163	1.51924e-163	1.01801e-163	0
1.52224e-164	3.70866e-163	-7.45878e-163	-4.01074e-164	8.89445e-163	-1.40356e-162	-6.15747e-163	-4.49296e-163	1.26996e-162	2.13771e-163	1.50591e-163	-8.88344e-163	8.93488e-163	2.975e-163	-1.27089e-163	-8.05593e-163	3.33981e-163	-2.24095e-163	-7.35227e-164	8.36775e-164	-1.03253e-162	1.52589e-163	2.59816e-163	-4.60036e-163	-1.02995e-162	-1.09527e-162	8.14315e-163	-2.65587e-163	1.51924e-163	1.01801e-163	0
1.52224e-164	3.70866e-163	-7.45878e-163	-4.01074e-164	8.89445e-163	-1.40356e-162	-6.15747e-163	-4.49296e-163	1.26996e-162	2.13771e-163	1.50591e-163	-8.88344e-163	8.93488e-163	2.975e-163	-1.27089e-163	-8.05593e-163	3.33981e-163	-2.24095e-163	-7.35227e-164	8.36775e-164	-1.03253e-162	1.52589e-163	2.59816e-163	-4.60036e-163	-1.02995e-162	-1.09527e-162	8.14315e-163	-2.65587e-163	1.51924e-163	1.01801e-163	0
1.52224e-164	3.70866e-163	-7.45878e-163	-4.01074e-164	8.89445e-163	-1.40356e-162	-6.15747e-163	-4.49296e-163	1.26996e-162	2.13771e-163	1.50591e-163	-8.88344e-163	8.93488e-163	2.975e-163	-1.27089e-163	-8.05593e-163	3.33981e-163	-2.24095e-163	-7.35227e-164	8.36775e-164	-1.03253e-162	1.52589e-163	2.59816e-163	-4.60036e-163	-1.02995e-162	-1.09527e-162	8.14315e-163	-2.65587e-163	1.51924e-163	1.01801e-163	0
1.52224e-164	3.70866e-163	-7.45878e-163	-4.01074e-164	8.89445e-163	-1.40356e-162	-6.15747e-163	-4.49296e-163	1.26996e-162	2.13771e-163	1.50591e-163	-8.88344e-163	8.93488e-163	2.975e-163	-1.27089e-163	-8.05593e-163	3.33981e-163	-2.24095e-163	-7.35227e-164	8.36775e-164	-1.03253e-162	1.52589e-163	2.59816e-163	-4.60036e-163	-1.02995e-162	-1.09527e-162	8.14315e-163	-2.65587e-163	1.51924e-163	1.01801e-163	0
1.52224e-164	3.70866e-163	-7.45878e-163	-4.01074e-164	8.89445e-163	-1.40356e-162	-6.15747e-163	-4.49296e-163	1.26996e-162	2.13771e-163	1.50591e-163	-8.88344e-163	8.93488e-163	2.975e-163	-1.27089e-163	-8.05593e-163	3.33981e-163	-2.24095e-163	-7.35227e-164	8.36775e-164	-1.03253e-162	1.52589e-163	2.59816e-163	-4.60036e-163	-1.02995e-162	-1.09527e-162	8.14315e-163	-2.65587e-163	1.51924e-163	1.01801e-163	0
1.52224e-164	3.70866e-163	-7.45878e-163	-4.01074e-164	8.89445e-163	-1.40356e-162	-6.15747e-163	-4.49296e-163	1.26996e-162	2.13771e-163	1.50591e-163	-8.88344e-163	8.93488e-163	2.975e-163	-1.27089e-163	-8.05593e-163	3.33981e-163	-2.24095e-163	-7.35227e-164	8.36775e-164	-1.03253e-162	1.52589e-163	2.59816e-163	-4.60036e-163	-1.02995e-162	-1.09527e-162	8.14315e-163	-2.65587e-163	1.51924e-163	1.01801e-163	0
1.52224e-164	3.70866e-163	-7.45878e-163	-4.01074e-164	8.89445e-163	-1.40356e-162	-6.15747e-163	-4.49296e-163	1.26996e-162	2.13771e-163	1.50591e-163	-8.88344e-163	8.93488e-163	2.975e-163	-1.27089e-163	-8.05593e-163	3.33981e-163	-2.24095e-163	-7.35227e-164	8.36775e-164	-1.03253e-162	1.52589e-163	2.59816e-163	-4.60036e-163	-1.02995e-162	-1.09527e-162	8.14315e-163	-2.65587e-163	1.51924e-163	1.01801e-163	0
1.52224e-164	3.70866e-163	-7.45878e-163	-4.01074e-164	8.89445e-163	-1.40356e-162	-6.15747e-163	-4.49296e-163	1.26996e-162	2.13771e-163	1.50591e-163	-8.88344e-163	8.93488e-163	2.975e-163	-1.27089e-163	-8.05593e-163	3.33981e-163	-2.24095e-163	-7.35227e-164	8.36775e-164	-1.03253e-162	1.52589e-163	2.59816e-163	-4.60036e-163	-1.02995e-162	-1.09527e-162	8.14315e-163	-2.65587e-163	1.51924e-163	1.01801e-163	0
1.52224e-164	3.70866e-163	-7.45878e-163	-4.01074e-164	8.89445e-163	-1.40356e-162	-6.15747e-163	-4.49296e-163	1.26996e-162	2.13771e-163	1.50591e-163	-8.88344e-163	8.93488e-163	2.975e-163	-1.27089e-163	-8.05593e-163	3.33981e-163	-2.24095e-163	-7.35227e-164	8.36775e-164	-1.03253e-162	1.52589e-163	2.59816e-163	-4.60036e-163	-1.02995e-162	-1.09527e-162	8.14315e-163	-2.65587e-163	1.51924e-163	1.01801e-163	0
1.52224e-164	3.70866e-163	-7.45878e-163	-4.01074e-164	8.89445e-163	-1.40356e-162	-6.15747e-163	-4.49296e-163	1.26996e-162	2.13771e-163	1.50591e-163	-8.88344e-163	8.93488e-163	2.975e-163	-1.27089e-163	-8.05593e-163	3.33981e-163	-2.24095e-163	-7.35227e-164	8.36775e-164	-1.03253e-162	1.52589e-163	2.59816e-163	-4.60036e-163	-1.02995e-162	-1.09527e-162	8.14315e-163	-2.65587e-163	1.51924e-163	1.01801e-163	0
1.52224e-164	3.70866e-163	-7.45878e-163	-4.01074e-164	8.89445e-163	-1.40356e-162	-6.15747e-163	-4.49296e-163	1.26996e-162	2.13771e-163	1.50591e-163	-8.88344e-163	8.93488e-163	2.975e-163	-1.27089e-163	-8.05593e-163	3.33981e-163	-2.24095e-163	-7.35227e-164	8.36775e-164	-1.03253e-162	1.52589e-163	2.59816e-163	-4.60036e-163	-1.02995e-162	-1.09527e-162	8.14315e-163	-2.65587e-163	1.51924e-163	1.01801e-163	0
1.52224e-164	3.70866e-163	-7.45878e-163	-4.01074e-164	8.89445e-163	-1.40356e-162	-6.15747e-163	-4.49296e-163	1.26996e-162	2.13771e-163	1.50591e-163	-8.88344e-163	8.93488e-163	2.975e-163	-1.27089e-163	-8.05593e-163	3.33981e-163	-2.24095e-163	-7.35227e-164	8.36775e-164	-1.03253e-162	1.52589e-163	2.59816e-163	-4.60036e-163	-1.02995e-162	-1.09527e-162	8.14315e-163	-2.65587e-163	1.51924e-163	1.01801e-163	0
1.52224e-164	3.70866e-163	-7.45878e-163	-4.01074e-164	8.89445e-163	-1.40356e-162	-6.15747e-163	-4.49296e-163	1.26996e-162	2.13771e-163	1.50591e-163	-8.88344e-163	8.93488e-163	2.975e-163	-1.27089e-163	-8.05593e-163	3.33981e-163	-2.24095e-163	-7.35227e-164	8.36775e-164	-1.03253e-162	1.52589e-163	2.59816e-163	-4.60036e-163	-1.02995e-162	-1.09527e-162	8.14315e-163	-2.65587e-163	1.51924e-163	1.01801e-163	0
1.52224e-164	3.70866e-163	-7.45878e-163	-4.01074e-164	8.89445e-163	-1.40356e-162	-6.15747e-163	-4.49296e-163	1.26996e-162	2.13771e-163	1.50591e-163	-8.88344e-163	8.93488e-163	2.975e-163	-1.27089e-163	-8.05593e-163	3.33981e-163	-2.24095e-163	-7.35227e-164	8.36775e-164	-1.03253e-162	1.52589e-163	2.59816e-163	-4.60036e-163	-1.02995e-162	-1.09527e-162	8.14315e-163	-2.65587e-163	1.51924e-163	1.01801e-163	0
1.52224e-164	3.70866e-163	-7.45878e-163	-4.01074e-164	8.89445e-163	-1.40356e-162	-6.15747e-163	-4.49296e-163	1.26996e-162	2.13771e-163	1.50591e-163	-8.88344e-163	8.93488e-163	2.975e-163	-1.27089e-163	-8.05593e-163	3.33981e-163	-2.24095e-163	-7.35227e-164	8.36775e-164	-1.03253e-162	1.52589e-163	2.59816e-163	-4.60036e-163	-1.02995e-162	-1.09527e-162	8.14315e-163	-2.65587e-163	1.51924e-163	1.01801e-163	0
1.52224e-164	3.70866e-163	-7.45878e-163	-4.01074e-164	8.89445e-163	-1.40356e-162	-6.15747e-163	-4.49296e-163	1.26996e-162	2.13771e-163	1.50591e-163	-8.88344e-163	8.93488e-163	2.975e-163	-1.27089e-163	-8.05593e-163	3.33981e-163	-2.24095e-163	-7.35227e-164	8.36775e-164	-1.03253e-162	1.52589e-163	2.59816e-163	-4.60036e-163	-1.02995e-162	-1.09527e-162	8.14315e-163	-2.65587e-163	1.51924e-163	1.01801e-163	0
1.52224e-164	3.70866e-163	-7.45878e-163	-4.01074e-164	8.89445e-163	-1.40356e-162	-6.15747e-163	-4.49296e-163	1.26996e-162	2.13771e-163	1.50591e-163	-8.88344e-163	8.93488e-163	2.975e-163	-1.27089e-163	-8.05593e-163	3.33981e-163	-2.24095e-163	-7.35227e-164	8.36775e-164	-1.03253e-162	1.52589e-163	2.59816e-163	-4.60036e-163	-1.02995e-162	-1.09527e-162	8.14315e-163	-2.65587e-163	1.51924e-163	1.01801e-163	0
1.52224e-164	3.70866e-163	-7.45878e-163	-4.01074e-164	8.89445e-163	-1.40356e-162	-6.15747e-163	-4.49296e-163	1.26996e-162	2.13771e-163	1.50591e-163	-8.88344e-163	8.93488e-163	2.975e-163	-1.27089e-163	-8.05593e-163	3.33981e-163	-2.24095e-163	-7.35227e-164	8.36775e-164	-1.03253e-162	1.52589e-163	2.59816e-163	-4.60036e-163	-1.02995e-162	-1.09527e-162	8.14315e-163	-2.65587e-163	1.51924e-163	1.01801e-163	0
1.52224e-164	3.70866e-163	-7.45878e-163	-4.01074e-164	8.89445e-163	-1.40356e-162	-6.15747e-163	-4.49296e-163	1.26996e-162	2.13771e-163	1.50591e-163	-8.88344e-163	8.93488e-163	2.975e-163	-1.27089e-163	-8.05593e-163	3.33981e-163	-2.24095e-163	-7.35227e-164	8.36775e-164	-1.03253e-162	1.52589e-163	2.59816e-163	-4.60036e-163	-1.02995e-162	-1.09527e-162	8.14315e-163	-2.65587e-163	1.51924e-163	1.01801e-163	0
1.52224e-164	3.70866e-163	-7.45878e-163	-4.01074e-164	8.89445e-163	-1.40356e-162	-6.15747e-163	-4.49296e-163	1.26996e-162	2.13771e-163	1.50591e-163	-8.88344e-163	8.93488e-163	2.975e-163	-1.27089e-163	-8.05593e-163	3.33981e-163	-2.24095e-163	-7.35227e-164	8.36775e-164	-1.03253e-162	1.52589e-163	2.59816e-163	-4.60036e-163	-1.02995e-162	-1.09527e-162	8.14315e-163	-2.65587e-163	1.51924e-163	1.01801e-163	0
1.52224e-164	3.70866e-163	-7.45878e-163	-4.01074e-164	8.89445e-163	-1.40356e-162	-6.15747e-163	-4.49296e-163	1.26996e-162	2.13771e-163	1.50591e-163	-8.88344e-163	8.93488e-163	2.975e-163	-1.27089e-163	-8.05593e-163	3.33981e-163	-2.24095e-163	-7.35227e-164	8.36775e-164	-1.03253e-162	1.52589e-163	2.59816e-163	-4.60036e-163	-1.02995e-162	-1.09527e-162	8.14315e-163	-2.65587e-163	1.51924e-163	1.01801e-163	0
1.52224e-164	3.70866e-163	-7.45878e-163	-4.01074e-164	8.89445e-163	-1.40356e-162	-6.15747e-163	-4.49296e-163	1.26996e-162	2.13771e-163	1.50591e-163	-8.88344e-163	8.93488e-163	2.975e-163	-1.27089e-163	-8.05593e-163	3.33981e-163	-2.24095e-163	-7.35227e-164	8.36775e-164	-1.03253e-162	1.52589e-163	2.59816e-163	-4.60036e-163	-1.02995e-162	-1.09527e-162	8.14315e-163	-2.65587e-163	1.51924e-163	1.01801e-163	0
1.52224e-164	3.70866e-163	-7.45878e-163	-4.01074e-164	8.89445e-163	-1.40356e-162	-6.15747e-163	-4.49296e-163	1.26996e-162	2.13771e-163	1.50591e-163	-8.88344e-163	8.93488e-163	2.975e-163	-1.27089e-163	-8.05593e-163	3.33981e-163	-2.24095e-163	-7.35227e-164	8.36775e-164	-1.03253e-162	1.52589e-163	2.59816e-163	-4.60036e-163	-1.02995e-162	-1.09527e-162	8.14315e-163	-2.65587e-163	1.51924e-163	1.01801e-163	0
1.52224e-164	3.70866e-163	-7.45878e-163	-4.01074e-164	8.89445e-163	-1.40356e-162	-6.15747e-163	-4.49296e-163	1.26996e-162	2.13771e-163	1.50591e-163	-8.88344e-163	8.93488e-163	2.975e-163	-1.27089e-163	-8.05593e-163	3.33981e-163	-2.24095e-163	-7.35227e-164	8.36775e-164	-1.03253e-162	1.52589e-163	2.59816e-163	-4.60036e-163	-1.02995e-162	-1.09527e-162	8.14315e-163	-2.65587e-163	1.51924e-163	1.01801e-163	0
1.52224e-164	3.70866e-163	-7.45878e-163	-4.01074e-164	8.89445e-163	-1.40356e-162	-6.15747e-163	-4.49296e-163	1.26996e-162	2.13771e-163	1.50591e-163	-8.88344e-163	8.93488e-163	2.975e-163	-1.27089e-163	-8.05593e-163	3.33981e-163	-2.24095e-163	-7.35227e-164	8.36775e-164	-1.03253e-162	1.52589e-163	2.59816e-163	-4.60036e-163	-1.02995e-162	-1.09527e-162	8.14315e-163	-2.65587e-163	1.51924e-163	1.01801e-163	0
1.52224e-164	3.70866e-163	-7.45878e-163	-4.01074e-164	8.89445e-163	-1.40356e-162	-6.15747e-163	-4.49296e-163	1.26996e-162	2.13771e-163	1.50591e-163	-8.88344e-163	8.93488e-163	2.975e-163	-1.27089e-163	-8.05593e-163	3.33981e-163	-2.24095e-163	-7.35227e-164	8.36775e-164	-1.03253e-162	1.52589e-163	2.59816e-163	-4.60036e-163	-1.02995e-162	-1.09527e-162	8.14315e-163	-2.65587e-163	1.51924e-163	1.01801e-163	0
1.52224e-164	3.70866e-163	-7.45878e-163	-4.01074e-164	8.89445e-163	-1.40356e-162	-6.15747e-163	-4.49296e-163	1.26996e-162	2.13771e-163	1.50591e-163	-8.88344e-163	8.93488e-163	2.975e-163	-1.27089e-163	-8.05593e-163	3.33981e-163	-2.24095e-163	-7.35227e-164	8.36775e-164	-1.03253e-162	1.52589e-163	2.59816e-163	-4.60036e-163	-1.02995e-162	-1.09527e-162	8.14315e-163	-2.65587e-163	1.51924e-163	1.01801e-163	0
1.52224e-164	3.70866e-163	-7.45878e-163	-4.01074e-164	8.89445e-163	-1.40356e-162	-6.15747e-163	-4.49296e-163	1.26996e-162	2.13771e-163	1.50591e-163	-8.88344e-163	8.93488e-163	2.975e-163	-1.27089e-163	-8.05593e-163	3.33981e-163	-2.24095e-163	-7.35227e-164	8.36775e-164	-1.03253e-162	1.52589e-163	2.59816e-163	-4.60036e-163	-1.02995e-162	-1.09527e-162	8.14315e-163	-2.65587e-163	1.51924e-163	1.01801e-163	0
1.52224e-164	3.70866e-163	-7.45878e-163	-4.01074e-164	8.89445e-163	-1.40356e-162	-6.15747e-163	-4.49296e-163	1.26996e-162	2.13771e-163	1.50591e-163	-8.88344e-163	8.93488e-163	2.975e-163	-1.27089e-163	-8.05593e-163	3.33981e-163	-2.24095e-163	-7.35227e-164	8.36775e-164	-1.03253e-162	1.52589e-163	2.59816e-163	-4.60036e-163	-1.02995e-162	-1.09527e-162	8.14315e-163	-2.65587e-163	1.51924e-163	1.01801e-163	0
1.52224e-164	3.70866e-163	-7.45878e-163	-4.01074e-164	8.89445e-163	-1.40356e-162	-6.15747e-163	-4.49296e-163	1.26996e-162	2.13771e-163	1.50591e-163	-8.88344e-163	8.93488e-163	2.975e-163	-1.27089e-163	-8.05593e-163	3.33981e-163	-2.24095e-163	-7.35227e-164	8.36775e-164	-1.03253e-162	1.52589e-163	2.59816e-163	-4.60036e-163	-1.02995e-162	-1.09527e-162	8.14315e-163	-2.65587e-163	1.51924e-163	1.01801e-163	0
1.52224e-164	3.70866e-163	-7.45878e-163	-4.01074e-164	8.89445e-163	-1.40356e-162	-6.15747e-163	-4.49296e-163	1.26996e-162	2.13771e-163	1.50591e-163	-8.88344e-163	8.93488e-163	2.975e-163	-1.27089e-163	-8.05593e-163	3.33981e-163	-2.24095e-163	-7.35227e-164	8.36775e-164	-1.03253e-162	1.52589e-163	2.59816e-163	-4.60036e-163	-1.02995e-162	-1.09527e-162	8.14315e-163	-2.65587e-163	1.51924e-163	1.01801e-163	0
1.52224e-164	3.70866e-163	-7.45878e-163	-4.01074e-164	8.89445e-163	-1.40356e-162	-6.15747e-163	-4.49296e-163	1.26996e-162	2.13771e-163	1.50591e-163	-8.88344e-163	8.93488e-163	2.975e-163	-1.27089e-163	-8.05593e-163	3.33981e-163	-2.24095e-163	-7.35227e-164	8.36775e-164	-1.03253e-162	1.52589e-163	2.59816e-163	-4.60036e-163	-1.02995e-162	-1.09527e-162	8.14315e-163	-2.65587e-163	1.51924e-163	1.01801e-163	0
1.52224e-164	3.70866e-163	-7.45878e-163	-4.01074e-164	8.89445e-163	-1.40356e-162	-6.15747e-163	-4.49296e-163	1.26996e-162	2.13771e-163	1.50591e-163	-8.88344e-163	8.93488e-163	2.975e-163	-1.27089e-163	-8.05593e-163	3.33981e-163	-2.24095e-163	-7.35227e-164	8.36775e-164	-1.03253e-162	1.52589e-163	2.59816e-163	-4.60036e-163	-1.02995e-162	-1.09527e-162	8.14315e-163	-2.65587e-163	1.51924e-163	1.01801e-163	0
1.52224e-164	3.70866e-163	-7.45878e-163	-4.01074e-164	8.89445e-163	-1.40356e-162	-6.15747e-163	-4.49296e-163	1.26996e-162	2.13771e-163	1.50591e-163	-8.88344e-163	8.93488e-163	2.975e-163	-1.27089e-163	-8.05593e-163	3.33981e-163	-2.24095e-163	-7.35227e-164	8.36775e-164	-1.03253e-162	1.52589e-163	2.59816e-163	-4.60036e-163	-1.02995e-162	-1.09527e-162	8.14315e-163	-2.65587e-163	1.51924e-163	1.01801e-163	0
1.52224e-164	3.70866e-163	-7.45878e-163	-4.01074e-164	8.89445e-163	-1.40356e-162	-6.15747e-163	-4.49296e-163	1.26996e-162	2.13771e-163	1.50591e-163	-8.88344e-163	8.93488e-163	2.975e-163	-1.27089e-163	-8.05593e-163	3.33981e-163	-2.24095e-163	-7.35227e-164	8.36775e-164	-1.03253e-162	1.52589e-163	2.59816e-163	-4.60036e-163	-1.02995e-162	-1.09527e-162	8.14315e-163	-2.65587e-163	1.51924e-163	1.01801e-163	0
1.52224e-164	3.70866e-163	-7.45878e-163	-4.01074e-164	8.89445e-163	-1.40356e-162	-6.15747e-163	-4.49296e-163	1.26996e-162	2.13771e-163	1.50591e-163	-8.88344e-163	8.93488e-163	2.975e-163	-1.27089e-163	-8.05593e-163	3.33981e-163	-2.24095e-163	-7.35227e-164	8.36775e-164	-1.03253e-162	1.52589e-163	2.59816e-163	-4.60036e-163	-1.02995e-162	-1.09527e-162	8.14315e-163	-2.65587e-163	1.51924e-163	1.01801e-163	0
1.52224e-164	3.70866e-163	-7.45878e-163	-4.01074e-164	8.89445e-163	-1.40356e-162	-6.15747e-163	-4.49296e-163	1.26996e-162	2.13771e-163	1.50591e-163	-8.88344e-163	8.93488e-163	2.975e-163	-1.27089e-163	-8.05593e-163	3.33981e-163	-2.24095e-163	-7.35227e-164	8.36775e-164	-1.03253e-162	1.52589e-163	2.59816e-163	-4.60036e-163	-1.02995e-162	-1.09527e-162	8.14315e-163	-2.65587e-163	1.51924e-163	1.01801e-163	0
1.52224e-164	3.70866e-163	-7.45878e-163	-4.01074e-164	8.89445e-163	-1.40356e-162	-6.15747e-163	-4.49296e-163	1.26996e-162	2.13771e-163	1.50591e-163	-8.88344e-163	8.93488e-163	2.975e-163	-1.27089e-163	-8.05593e-163	3.33981e-163	-2.24095e-163	-7.35227e-164	8.36775e-164	-1.03253e-162	1.52589e-163	2.59816e-163	-4.60036e-163	-1.02995e-162	-1.09527e-162	8.14315e-163	-2.65587e-163	1.51924e-163	1.01801e-163	0
1.52224e-164	3.70866e-163	-7.45878e-163	-4.01074e-164	8.89445e-163	-1.40356e-162	-6.15747e-163	-4.49296e-163	1.26996e-162	2.13771e-163	1.50591e-163	-8.88344e-163	8.93488e-163	2.975e-163	-1.27089e-163	-8.05593e-163	3.33981e-163	-2.24095e-163	-7.35227e-164	8.36775e-164	-1.03253e-162	1.52589e-163	2.59816e-163	-4.60036e-163	-1.02995e-162	-1.09527e-162	8.14315e-163	-2.65587e-163	1.51924e-163	1.01801e-163	0
1.52224e-164	3.70866e-163	-7.45878e-163	-4.01074e-164	8.89445e-163	-1.40356e-162	-6.15747e-163	-4.49296e-163	1.26996e-162	2.13771e-163	1.50591e-163	-8.88344e-163	8.93488e-163	2.975e-163	-1.27089e-163	-8.05593e-163	3.33981e-163	-2.24095e-163	-7.35227e-164	8.36775e-164	-1.03253e-162	1.52589e-163	2.59816e-163	-4.60036e-163	-1.02995e-162	-1.09527e-162	8.14315e-163	-2.65587e-163	1.51924e-163	1.01801e-163	0
1.52224e-164	3.70866e-163	-7.45878e-163	-4.01074e-164	8.89445e-163	-1.40356e-162	-6.15747e-163	-4.49296e-163	1.26996e-162	2.13771e-163	1.50591e-163	-8.88344e-163	8.93488e-163	2.975e-163	-1.27089e-163	-8.05593e-163	3.33981e-163	-2.24095e-163	-7.35227e-164	8.36775e-164	-1.03253e-162	1.52589e-163	2.59816e-163	-4.60036e-163	-1.02995e-162	-1.09527e-162	8.14315e-163	-2.65587e-163	1.51924e-163	1.01801e-163	0
1.52224e-164	3.70866e-163	-7.45878e-163	-4.01074e-164	8.89445e-163	-1.40356e-162	-6.15747e-163	-4.49296e-163	1.26996e-162	2.13771e-163	1.50591e-163	-8.88344e-163	8.93488e-163	2.975e-163	-1.27089e-163	-8.05593e-163	3.33981e-163	-2.24095e-163	-7.35227e-164	8.36775e-164	-1.03253e-162	1.52589e-163	2.59816e-163	-4.60036e-163	-1.02995e-162	-1.09527e-162	8.14315e-163	-2.65587e-163	1.51924e-163	1.01801e-163	0
1.52224e-164	3.70866e-163	-7.45878e-163	-4.01074e-164	8.89445e-163	-1.40356e-162	-6.15747e-163	-4.49296e-163	1.26996e-162	2.13771e-163	1.50591e-163	-8.88344e-163	8.93488e-163	2.975e-163	-1.27089e-163	-8.05593e-163	3.33981e-163	-2.24095e-163	-7.35227e-164	8.36775e-164	-1.03253e-162	1.52589e-163	2.59816e-163	-4.60036e-163	-1.02995e-162	-1.09527e-162	8.14315e-163	-2.65587e-163	1.51924e-163	1.01801e-163	0
1.52224e-164	3.70866e-163	-7.45878e-163	-4.01074e-164	8.89445e-163	-1.40356e-162	-6.15747e-163	-4.49296e-163	1.26996e-162	2.13771e-163	1.50591e-163	-8.88344e-163	8.93488e-163	2.975e-163	-1.27089e-163	-8.05593e-163	3.33981e-163	-2.24095e-163	-7.35227e-164	8.36775e-164	-1.03253e-162	1.52589e-163	2.59816e-163	-4.60036e-163	-1.02995e-162	-1.09527e-162	8.14315e-163	-2.65587e-163	1.51924e-163	1.01801e-163	0
1.52224e-164	3.70866e-163	-7.45878e-163	-4.01074e-164	8.89445e-163	-1.40356e-162	-6.15747e-163	-4.49296e-163	1.26996e-162	2.13771e-163	1.50591e-163	-8.88344e-163	8.93488e-163	2.975e-163	-1.27089e-163	-8.05593e-163	3.33981e-163	-2.24095e-163	-7.35227e-164	8.36775e-164	-1.03253e-162	1.52589e-163	2.59816e-163	-4.60036e-163	-1.02995e-162	-1.09527e-162	8.14315e-163	-2.65587e-163	1.51924e-163	1.01801e-163	0
1.52224e-164	3.70866e-163	-7.45878e-163	-4.01074e-164	8.89445e-163	-1.40356e-162	-6.15747e-163	-4.49296e-163	1.26996e-162	2.13771e-163	1.50591e-163	-8.88344e-163	8.93488e-163	2.975e-163	-1.27089e-163	-8.05593e-163	3.33981e-163	-2.24095e-163	-7.35227e-164	8.36775e-164	-1.03253e-162	1.52589e-163	2.59816e-163	-4.60036e-163	-1.02995e-162	-1.09527e-162	8.14315e-163	-2.65587e-163	1.51924e-163	1.01801e-163	0
1.52224e-164	3.70866e-163	-7.45878e-163	-4.01074e-164	8.89445e-163	-1.40356e-162	-6.15747e-163	-4.49296e-163	1.26996e-162	2.13771e-163	1.50591e-163	-8.88344e-163	8.93488e-163	2.975e-163	-1.27089e-163	-8.05593e-163	3.33981e-163	-2.24095e-163	-7.35227e-164	8.36775e-164	-1.03253e-162	1.52589e-163	2.59816e-163	-4.60036e-163	-1.02995e-162	-1.09527e-162	8.14315e-163	-2.65587e-163	1.51924e-163	1.01801e-163	0
1.52224e-164	3.70866e-163	-7.45878e-163	-4.01074e-164	8.89445e-163	-1.40356e-162	-6.15747e-163	-4.49296e-163	1.26996e-162	2.13771e-163	1.50591e-163	-8.88344e-163	8.93488e-163	2.975e-163	-1.27089e-163	-8.05593e-163	3.33981e-163	-2.24095e-163	-7.35227e-164	8.36775e-164	-1.03253e-162	1.52589e-163	2.59816e-163	-4.60036e-163	-1.02995e-162	-1.09527e-162	8.14315e-163	-2.65587e-163	1.51924e-163	1.01801e-163	0
1.52224e-164	3.70866e-163	-7.45878e-163	-4.01074e-164	8.89445e-163	-1.40356e-162	-6.15747e-163	-4.49296e-163	1.26996e-162	2.13771e-163	1.50591e-163	-8.88344e-163	8.93488e-163	2.975e-163	-1.27089e-163	-8.05593e-163	3.33981e-163	-2.24095e-163	-7.35227e-164	8.36775e-164	-1.03253e-162	1.52589e-163	2.59816e-163	-4.60036e-163	-1.02995e-162	-1.09527e-162	8.14315e-163	-2.65587e-163	1.51924e-163	1.01801e-163	0
1.52224e-164	3.70866e-163	-7.45878e-163	-4.01074e-164	8.89445e-163	-1.40356e-162	-6.15747e-163	-4.49296e-163	1.26996e-162	2.13771e-163	1.50591e-163	-8.88344e-163	8.93488e-163	2.975e-163	-1.27089e-163	-8.05593e-163	3.33981e-163	-2.24095e-163	-7.35227e-164	8.36775e-164	-1.03253e-162	1.52589e-163	2.59816e-163	-4.60036e-163	-1.02995e-162	-1.09527e-162	8.14315e-163	-2.65587e-163	1.51924e-163	1.01801e-163	0
1.52224e-164	3.70866e-163	-7.45878e-163	-4.01074e-164	8.89445e-163	-1.40356e-162	-6.15747e-163	-4.49296e-163	1.26996e-162	2.13771e-163	1.50591e-163	-8.88344e-163	8.93488e-163	2.975e-163	-1.27089e-163	-8.05593e-163	3.33981e-163	-2.24095e-163	-7.35227e-164	8.36775e-164	-1.03253e-162	1.52589e-163	2.59816e-163	-4.60036e-163	-1.02995e-162	-1.09527e-162	8.14315e-163	-2.65587e-163	1.51924e-163	1.01801e-163	0
1.52224e-164	3.70866e-163	-7.45878e-163	-4.01074e-164	8.89445e-163	-1.40356e-162	-6.15747e-163	-4.49296e-163	1.26996e-162	2.13771e-163	1.50591e-163	-8.88344e-163	8.93488e-163	2.975e-163	-1.27089e-163	-8.05593e-163	3.33981e-163	-2.24095e-163	-7.35227e-164	8.36775e-164	-1.03253e-162	1.52589e-163	2.59816e-163	-4.60036e-163	-1.02995e-162	-1.09527e-162	8.14315e-163	-2.65587e-163	1.51924e-163	1.01801e-163	0
1.52224e-164	3.70866e-163	-7.45878e-163	-4.01074e-164	8.89445e-163	-1.40356e-162	-6.15747e-163	-4.49296e-163	1.26996e-162	2.13771e-163	1.50591e-163	-8.88344e-163	8.93488e-163	2.975e-163	-1.27089e-163	-8.05593e-163	3.33981e-163	-2.24095e-163	-7.35227e-164	8.36775e-164	-1.03253e-162	1.52589e-163	2.59816e-163	-4.60036e-163	-1.02995e-162	-1.09527e-162	8.14315e-163	-2.65587e-163	1.51924e-163	1.01801e-163	0
1.52224e-164	3.70866e-163	-7.45878e-163	-4.01074e-164	8.89445e-163	-1.40356e-162	-6.15747e-163	-4.49296e-163	1.26996e-162	2.13771e-163	1.50591e-163	-8.88344e-163	8.93488e-163	2.975e-163	-1.27089e-163	-8.05593e-163	3.33981e-163	-2.24095e-163	-7.35227e-164	8.36775e-164	-1.03253e-162	1.52589e-163	2.59816e-163	-4.60036e-163	-1.02995e-162	-1.09527e-162	8.14315e-163	-2.65587e-163	1.51924e-163	1.01801e-163	0
1.52224e-164	3.70866e-163	-7.45878e-163	-4.01074e-164	8.89445e-163	-1.40356e-162	-6.15747e-163	-4.49296e-163	1.26996e-162	2.13771e-163	1.50591e-163	-8.88344e-163	8.93488e-163	2.975e-163	-1.27089e-163	-8.05593e-163	3.33981e-163	-2.24095e-163	-7.35227e-164	8.36775e-164	-1.03253e-162	1.52589e-163	2.59816e-163	-4.60036e-163	-1.02995e-162	-1.09527e-162	8.14315e-163	-2.65587e-163	1.51924e-163	1.01801e-163	0
1.52224e-164	3.70866e-163	-7.45878e-163	-4.01074e-164	8.89445e-163	-1.40356e-162	-6.15747e-163	-4.49296e-163	1.26996e-162	2.13771e-163	1.50591e-163	-8.88344e-163	8.93488e-163	2.975e-163	-1.27089e-163	-8.05593e-163	3.33981e-163	-2.24095e-163	-7.35227e-164	8.36775e-164	-1.03253e-162	1.52589e-163	2.59816e-163	-4.60036e-163	-1.02995e-162	-1.09527e-162	8.14315e-163	-2.65587e-163	1.51924e-163	1.01801e-163	0
1.52224e-164	3.70866e-163	-7.45878e-163	-4.01074e-164	8.89445e-163	-1.40356e-162	-6.15747e-163	-4.49296e-163	1.26996e-162	2.13771e-163	1.50591e-163	-8.88344e-163	8.93488e-163	2.975e-163	-1.27089e-163	-8.05593e-163	3.33981e-163	-2.24095e-163	-7.35227e-164	8.36775e-164	-1.03253e-162	1.52589e-163	2.59816e-163	-4.60036e-163	-1.02995e-162	-1.09527e-162	8.14315e-163	-2.65587e-163	1.51924e-163	1.01801e-163	0
1.52224e-164	3.70866e-163	-7.45878e-163	-4.01074e-164	8.89445e-163	-1.40356e-162	-6.15747e-163	-4.49296e-163	1.26996e-162	2.13771e-163	1.50591e-163	-8.88344e-163	8.93488e-163	2.975e-163	-1.27089e-163	-8.05593e-163	3.33981e-163	-2.24095e-163	-7.35227e-164	8.36775e-164	-1.03253e-162	1.52589e-163	2.59816e-163	-4.60036e-163	-1.02995e-162	-1.09527e-162	8.14315e-163	-2.65587e-163	1.51924e-163	1.01801e-163	0
1.52224e-164	3.70866e-163	-7.45878e-163	-4.01074e-164	8.89445e-163	-1.40356e-162	-6.15747e-163	-4.49296e-163	1.26996e-162	2.13771e-163	1.50591e-163	-8.88344e-163	8.93488e-163	2.975e-163	-1.27089e-163	-8.05593e-163	3.33981e-163	-2.24095e-163	-7.35227e-164	8.36775e-164	-1.03253e-162	1.52589e-163	2.59816e-163	-4.60036e-163	-1.02995e-162	-1.09527e-162	8.14315e-163	-2.65587e-163	1.51924e-163	1.01801e-163	0
1.52224e-164	3.70866e-163	-7.45878e-163	-4.01074e-164	8.89445e-163	-1.40356e-162	-6.15747e-163	-4.49296e-163	1.26996e-162	2.13771e-163	1.50591e-163	-8.88344e-163	8.93488e-163	2.975e-163	-1.27089e-163	-8.05593e-163	3.33981e-163	-2.24095e-163	-7.35227e-164	8.36775e-164	-1.03253e-162	1.52589e-163	2.59816e-163	-4.60036e-163	-1.02995e-162	-1.09527e-162	8.14315e-163	-2.65587e-163	1.51924e-163	1.01801e-163	0
1.52224e-164	3.70866e-163	-7.45878e-163	-4.01074e-164	8.89445e-163	-1.40356e-162	-6.15747e-163	-4.49296e-163	1.26996e-162	2.13771e-163	1.50591e-163	-8.88344e-163	8.93488e-163	2.975e-163	-1.27089e-163	-8.05593e-163	3.33981e-163	-2.24095e-163	-7.35227e-164	8.36775e-164	-1.03253e-162	1.52589e-163	2.59816e-163	-4.60036e-163	-1.02995e-162	-1.09527e-162	8.14315e-163	-2.65587e-163	1.51924e-163	1.01801e-163	0
1.52224e-164	3.70866e-163	-7.45878e-163	-4.01074e-164	8.89445e-163	-1.40356e-162	-6.15747e-163	-4.49296e-163	1.26996e-162	2.13771e-163	1.50591e-163	-8.88344e-163	8.93488e-163	2.975e-163	-1.27089e-163	-8.05593e-163	3.33981e-163	-2.24095e-163	-7.35227e-164	8.36775e-164	-1.03253e-162	1.52589e-163	2.59816e-163	-4.60036e-163	-1.02995e-162	-1.09527e-162	8.14315e-163	-2.65587e-163	1.51924e-163	1.01801e-163	0
1.52224e-164	3.70866e-163	-7.45878e-163	-4.01074e-164	8.89445e-163	-1.40356e-162	-6.15747e-163	-4.49296e-163	1.26996e-162	2.13771e-163	1.50591e-163	-8.88344e-163	8.93488e-163	2.975e-163	-1.27089e-163	-8.05593e-163	3.33981e-163	-2.24095e-163	-7.35227e-164	8.36775e-164	-1.03253e-162	1.52589e-163	2.59816e-163	-4.60036e-163	-1.02995e-162	-1.09527e-162	8.14315e-163	-2.65587e-163	1.51924e-163	1.01801e-163	0
1.52224e-164	3.70866e-163	-7.45878e-163	-4.01074e-164	8.89445e-163	-1.40356e-162	-6.15747e-163	-4.49296e-163	1.26996e-162	2.13771e-163	1.50591e-163	-8.88344e-163	8.93488e-163	2.975e-163	-1.27089e-163	-8.05593e-163	3.33981e-163	-2.24095e-163	-7.35227e-164	8.36775e-164	-1.03253e-162	1.52589e-163	2.59816e-163	-4.60036e-163	-1.02995e-162	-1.09527e-162	8.14315e-163	-2.65587e-163	1.51924e-163	1.01801e-163	0
1.52224e-164	3.70866e-163	-7.45878e-163	-4.01074e-164	8.89445e-163	-1.40356e-162	-6.15747e-163	-4.49296e-163	1.26996e-162	2.13771e-163	1.50591e-163	-8.88344e-163	8.93488e-163	2.975e-163	-1.27089e-163	-8.05593e-163	3.33981e-163	-2.24095e-163	-7.35227e-164	8.36775e-164	-1.03253e-162	1.52589e-163	2.59816e-163	-4.60036e-163	-1.02995e-162	-1.09527e-162	8.14315e-163	-2.65587e-163	1.51924e-163	1.01801e-163	0
1.52224e-164	3.70866e-163	-7.45878e-163	-4.01074e-164	8.89445e-163	-1.40356e-162	-6.15747e-163	-4.49296e-163	1.26996e-162	2.13771e-163	1.50591e-163	-8.88344e-163	8.93488e-163	2.975e-163	-1.27089e-163	-8.05593e-163	3.33981e-163	-2.24095e-163	-7.35227e-164	8.36775e-164	-1.03253e-162	1.52589e-163	2.59816e-163	-4.60036e-163	-1.02995e-162	-1.09527e-162	8.14315e-163	-2.65587e-163	1.51924e-163	1.01801e-163	0
1.52224e-164	3.70866e-163	-7.45878e-163	-4.01074e-164	8.89445e-163	-1.40356e-162	-6.15747e-163	-4.49296e-163	1.26996e-162	2.13771e-163	1.50591e-163	-8.88344e-163	8.93488e-163	2.975e-163	-1.27089e-163	-8.05593e-163	3.33981e-163	-2.24095e-163	-7.35227e-164	8.36775e-164	-1.03253e-162	1.52589e-163	2.59816e-163	-4.60036e-163	-1.02995e-162	-1.09527e-162	8.14315e-163	-2.65587e-163	1.51924e-163	1.01801e-163	0
1.52224e-164	3.70866e-163	-7.45878e-163	-4.01074e-164	8.89445e-163	-1.40356e-162	-6.15747e-163	-4.49296e-163	1.26996e-162	2.13771e-163	1.50591e-163	-8.88344e-163	8.93488e-163	2.975e-163	-1.27089e-163	-8.05593e-163	3.33981e-163	-2.24095e-163	-7.35227e-164	8.36775e-164	-1.03253e-162	1.52589e-163	2.59816e-163	-4.60036e-163	-1.02995e-162	-1.09527e-162	8.14315e-163	-2.65587e-163	1.51924e-163	1.01801e-163	0
1.52224e-164	3.70866e-163	-7.45878e-163	-4.01074e-164	8.89445e-163	-1.40356e-162	-6.15747e-163	-4.49296e-163	1.26996e-162	2.13771e-163	1.50591e-163	-8.88344e-163	8.93488e-163	2.975e-163	-1.27089e-163	-8.05593e-163	3.33981e-163	-2.24095e-163	-7.35227e-164	8.36775e-164	-1.03253e-162	1.52589e-163	2.59816e-163	-4.60036e-163	-1.02995e-162	-1.09527e-162	8.14315e-163	-2.65587e-163	1.51924e-163	1.01801e-163	0
1.52224e-164	3.70866e-163	-7.45878e-163	-4.01074e-164	8.89445e-163	-1.40356e-162	-6.15747e-163	-4.49296e-163	1.26996e-162	2.13771e-163	1.50591e-163	-8.88344e-163	8.93488e-163	2.975e-163	-1.27089e-163	-8.05593e-163	3.33981e-163	-2.24095e-163	-7.35227e-164	8.36775e-164	-1.03253e-162	1.52589e-163	2.59816e-163	-4.60036e-163	-1.02995e-162	-1.09527e-162	8.14315e-163	-2.65587e-163	1.51924e-163	1.01801e-163	0
1.52224e-164	3.70866e-163	-7.45878e-163	-4.01074e-164	8.89445e-163	-1.40356e-162	-6.15747e-163	-4.49296e-163	1.26996e-162	2.13771e-163	1.50591e-163	-8.88344e-163	8.93488e-163	2.975e-163	-1.27089e-163	-8.05593e-163	3.33981e-163	-2.24095e-163	-7.35227e-164	8.36775e-164	-1.03253e-162	1.52589e-163	2.59816e-163	-4.60036e-163	-1.02995e-162	-1.09527e-162	8.14315e-163	-2.65587e-163	1.51924e-163	1.01801e-163	0
1.52224e-164	3.70866e-163	-7.45878e-163	-4.01074e-164	8.89445e-163	-1.40356e-162	-6.15747e-163	-4.49296e-163	1.26996e-162	2.13771e-163	1.50591e-163	-8.88344e-163	8.93488e-163	2.975e-163	-1.27089e-163	-8.05593e-163	3.33981e-163	-2.24095e-163	-7.35227e-164	8.36775e-164	-1.03253e-162	1.52589e-163	2.59816e-163	-4.60036e-163	-1.02995e-162	-1.09527e-162	8.14315e-163	-2.65587e-163	1.51924e-163	1.01801e-163	0
1.52224e-164	3.70866e-163	-7.45878e-163	-4.01074e-164	8.89445e-163	-1.40356e-162	-6.15747e-163	-4.49296e-163	1.26996e-162	2.13771e-163	1.50591e-163	-8.88344e-163	8.93488e-163	2.975e-163	-1.27089e-163	-8.05593e-163	3.33981e-163	-2.24095e-163	-7.35227e-164	8.36775e-164	-1.03253e-162	1.52589e-163	2.59816e-163	-4.60036e-163	-1.02995e-162	-1.09527e-162	8.14315e-163	-2.65587e-163	1.51924e-163	1.01801e-163	0
1.52224e-164	3.70866e-163	-7.45878e-163	-4.01074e-164	8.89445e-163	-1.40356e-162	-6.15747e-163	-4.49296e-163	1.26996e-162	2.13771e-163	1.50591e-163	-8.88344e-163	8.93488e-163	2.975e-163	-1.27089e-163	-8.05593e-163	3.33981e-163	-2.24095e-163	-7.35227e-164	8.36775e-164	-1.03253e-162	1.52589e-163	2.59816e-163	-4.60036e-163	-1.02995e-162	-1.09527e-162	8.14315e-163	-2.65587e-163	1.51924e-163	1.01801e-163	0
1.52224e-164	3.70866e-163	-7.45878e-163	-4.01074e-164	8.89445e-163	-1.40356e-162	-6.15747e-163	-4.49296e-163	1.26996e-162	2.13771e-163	1.50591e-163	-8.88344e-163	8.93488e-163	2.975e-163	-1.27089e-163	-8.05593e-163	3.33981e-163	-2.24095e-163	-7.35227e-164	8.36775e-164	-1.03253e-162	1.52589e-163	2.59816e-163	-4.60036e-163	-1.02995e-162	-1.09527e-162	8.14315e-163	-2.65587e-163	1.51924e-163	1.01801e-163	0
1.52224e-164	3.70866e-163	-7.45878e-163	-4.01074e-164	8.89445e-163	-1.40356e-162	-6.15747e-163	-4.49296e-163	1.26996e-162	2.13771e-163	1.50591e-163	-8.88344e-163	8.93488e-163	2.975e-163	-1.27089e-163	-8.05593e-163	3.33981e-163	-2.24095e-163	-7.35227e-164	8.36775e-164	-1.03253e-162	1.52589e-163	2.59816e-163	-4.60036e-163	-1.02995e-162	-1.09527e-162	8.14315e-163	-2.65587e-163	1.51924e-163	1.01801e-163	0
1.52224e-164	3.70866e-163	-7.45878e-163	-4.01074e-164	8.89445e-163	-1.40356e-162	-6.15747e-163	-4.49296e-163	1.26996e-162	2.13771e-163	1.50591e-163	-8.88344e-163	8.93488e-163	2.975e-163	-1.27089e-163	-8.05593e-163	3.33981e-163	-2.24095e-163	-7.35227e-164	8.36775e-164	-1.03253e-162	1.52589e-163	2.59816e-163	-4.60036e-163	-1.02995e-162	-1.09527e-162	8.14315e-163	-2.65587e-163	1.51924e-163	1.01801e-163	0
1.52224e-164	3.70866e-163	-7.45878e-163	-4.01074e-164	8.89445e-163	-1.40356e-162	-6.15747e-163	-4.49296e-163	1.26996e-162	2.13771e-163	1.50591e-163	-8.88344e-163	8.93488e-163	2.975e-163	-1.27089e-163	-8.05593e-163	3.33981e-163	-2.24095e-163	-7.35227e-164	8.36775e-164	-1.03253e-162	1.52589e-163	2.59816e-163	-4.60036e-163	-1.02995e-162	-1.09527e-162	8.14315e-163	-2.65587e-163	1.51924e-163	1.01801e-163	0
1.52224e-164	3.70866e-163	-7.45878e-163	-4.01074e-164	8.89445e-163	-1.40356e-162	-6.15747e-163	-4.49296e-163	1.26996e-162	2.13771e-163	1.50591e-163	-8.88344e-163	8.93488e-163	2.975e-163	-1.27089e-163	-8.05593e-163	3.33981e-163	-2.24095e-163	-7.35227e-164	8.36775e-164	-1.03253e-162	1.52589e-163	2.59816e-163	-4.60036e-163	-1.02995e-162	-1.09527e-162	8.14315e-163	-2.65587e-163	1.51924e-163	1.01801e-163	0
1.52224e-164	3.70866e-163	-7.45878e-163	-4.01074e-164	8.89445e-163	-1.40356e-162	-6.15747e-163	-4.49296e-163	1.26996e-162	2.13771e-163	1.50591e-163	-8.88344e-163	8.93488e-163	2.975e-163	-1.27089e-163	-8.05593e-163	3.33981e-163	-2.24095e-163	-7.35227e-164	8.36775e-164	-1.03253e-162	1.52589e-163	2.59816e-163	-4.60036e-163	-1.02995e-162	-1.09527e-162	8.14315e-163	-2.65587e-163	1.51924e-163	1.01801e-163	0
1.52224e-164	3.70866e-163	-7.45878e-163	-4.01074e-164	8.89445e-163	-1.40356e-162	-6.15747e-163	-4.49296e-163	1.26996e-162	2.13771e-163	1.50591e-163	-8.88344e-163	8.93488e-163	2.975e-163	-1.27089e-163	-8.05593e-163	3.33981e-163	-2.24095e-163	-7.35227e-164	8.36775e-164	-1.03253e-162	1.52589e-163	2.59816e-163	-4.60036e-163	-1.02995e-162	-1.09527e-162	8.14315e-163	-2.65587e-163	1.51924e-163	1.01801e-163	0
1.52224e-164	3.70866e-163	-7.45878e-163	-4.01074e-164	8.89445e-163	-1.40356e-162	-6.15747e-163	-4.49296e-163	1.26996e-162	2.13771e-163	1.50591e-163	-8.88344e-163	8.93488e-163	2.975e-163	-1.27089e-163	-8.05593e-163	3.33981e-163	-2.24095e-163	-7.35227e-164	8.36775e-164	-1.03253e-162	1.52589e-163	2.59816e-163	-4.60036e-163	-1.02995e-162	-1.09527e-162	8.14315e-163	-2.65587e-163	1.51924e-163	1.01801e-163	0
1.52224e-164	3.70866e-163	-7.45878e-163	-4.01074e-164	8.89445e-163	-1.40356e-162	-6.15747e-163	-4.49296e-163	1.26996e-162	2.13771e-163	1.50591e-163	-8.88344e-163	8.93488e-163	2.975e-163	-1.27089e-163	-8.05593e-163	3.33981e-163	-2.24095e-163	-7.35227e-164	8.36775e-164	-1.03253e-162	1.52589e-163	2.59816e-163	-4.60036e-163	-1.02995e-162	-1.09527e-162	8.14315e-163	-2.65587e-163	1.51924e-163	1.01801e-163	0
1.52224e-164	3.70866e-163	-7.45878e-163	-4.01074e-164	8.89445e-163	-1.40356e-162	-6.15747e-163	-4.49296e-163	1.26996e-162	2.13771e-163	1.50591e-163	-8.88344e-163	8.93488e-163	2.975e-163	-1.27089e-163	-8.05593e-163	3.33981e-163	-2.24095e-163	-7.35227e-164	8.36775e-164	-1.03253e-162	1.52589e-163	2.59816e-163	-4.60036e-163	-1.02995e-162	-1.09527e-162	8.14315e-163	-2.65587e-163	1.51924e-163	1.01801e-163	0
1.52224e-164	3.70866e-163	-7.45878e-163	-4.01074e-164	8.89445e-163	-1.40356e-162	-6.15747e-163	-4.49296e-163	1.26996e-162	2.13771e-163	1.50591e-163	-8.88344e-163	8.93488e-163	2.975e-163	-1.27089e-163	-8.05593e-163	3.33981e-163	-2.24095e-163	-7.35227e-164	8.36775e-164	-1.03253e-162	1.52589e-163	2.59816e-163	-4.60036e-163	-1.02995e-162	-1.09527e-162	8.14315e-163	-2.65587e-163	1.51924e-163	1.01801e-163	0
1.52224e-164	3.70866e-163	-7.45878e-163	-4.01074e-164	8.89445e-163	-1.40356e-162	-6.15747e-163	-4.49296e-163	1.26996e-162	2.13771e-163	1.50591e-163	-8.88344e-163	8.93488e-163	2.975e-163	-1.27089e-163	-8.05593e-163	3.33981e-163	-2.24095e-163	-7.35227e-164	8.36775e-164	-1.03253e-162	1.52589e-163	2.59816e-163	-4.60036e-163	-1.02995e-162	-1.09527e-162	8.14315e-163	-2.65587e-163	1.51924e-163	1.01801e-163	0
1.52224e-164	3.70866e-163	-7.45878e-163	-4.01074e-164	8.89445e-163	-1.40356e-162	-6.15747e-163	-4.49296e-163	1.26996e-162	2.13771e-163	1.50591e-163	-8.88344e-163	8.93488e-163	2.975e-163	-1.27089e-163	-8.05593e-163	3.33981e-163	-2.24095e-163	-7.35227e-164	8.36775e-164	-1.03253e-162	1.52589e-163	2.59816e-163	-4.60036e-163	-1.02995e-162	-1.09527e-162	8.14315e-163	-2.65587e-163	1.51924e-163	1.01801e-163	0
1.52224e-164	3.70866e-163	-7.45878e-163	-4.01074e-164	8.89445e-163	-1.40356e-162	-6.15747e-163	-4.49296e-163	1.26996e-162	2.13771e-163	1.50591e-163	-8.88344e-163	8.93488e-163	2.975e-163	-1.27089e-163	-8.05593e-163	3.33981e-163	-2.24095e-163	-7.35227e-164	8.36775e-164	-1.03253e-162	1.52589e-163	2.59816e-163	-4.60036e-163	-1.02995e-162	-1.09527e-162	8.14315e-163	-2.65587e-163	1.51924e-163	1.01801e-163	0
1.52224e-164	3.70866e-163	-7.45878e-163	-4.01074e-164	8.89445e-163	-1.40356e-162	-6.15747e-163	-4.49296e-163	1.26996e-162	2.13771e-163	1.50591e-163	-8.88344e-163	8.93488e-163	2.975e-163	-1.27089e-163	-8.05593e-163	3.33981e-163	-2.24095e-163	-7.35227e-164	8.36775e-164	-1.03253e-162	1.52589e-163	2.59816e-163	-4.60036e-163	-1.02995e-162	-1.09527e-162	8.14315e-163	-2.65587e-163	1.51924e-163	1.01801e-163	0
1.52224e-164	3.70866e-163	-7.45878e-163	-4.01074e-164	8.89445e-163	-1.40356e-162	-6.15747e-163	-4.49296e-163	1.26996e-162	2.13771e-163	1.50591e-163	-8.88344e-163	8.93488e-163	2.975e-163	-1.27089e-163	-8.05593e-163	3.33981e-163	-2.24095e-163	-7.35227e-164	8.36775e-164	-1.03253e-162	1.52589e-163	2.59816e-163	-4.60036e-163	-1.02995e-162	-1.09527e-162	8.14315e-163	-2.65587e-163	1.51924e-163	1.01801e-163	0
1.52224e-164	3.70866e-163	-7.45878e-163	-4.01074e-164	8.89445e-163	-1.40356e-162	-6.15747e-163	-4.49296e-163	1.26996e-162	2.13771e-163	1.50591e-163	-8.88344e-163	8.93488e-163	2.975e-163	-1.27089e-163	-8.05593e-163	3.33981e-163	-2.24095e-163	-7.35227e-164	8.36775e-164	-1.03253e-162	1.52589e-163	2.59816e-163	-4.60036e-163	-1.02995e-162	-1.09527e-162	8.14315e-163	-2.65587e-163	1.51924e-163	1.01801e-163	0
1.52224e-164	3.70866e-163	-7.45878e-163	-4.01074e-164	8.89445e-163	-1.40356e-162	-6.15747e-163	-4.49296e-163	1.26996e-162	2.13771e-163	1.50591e-163	-8.88344e-163	8.93488e-163	2.975e-163	-1.27089e-163	-8.05593e-163	3.33981e-163	-2.24095e-163	-7.35227e-164	8.36775e-164	-1.03253e-162	1.52589e-163	2.59816e-163	-4.60036e-163	-1.02995e-162	-1.09527e-162	8.14315e-163	-2.65587e-163	1.51924e-163	1.01801e-163	0
1.52224e-164	3.70866e-163	-7.45878e-163	-4.01074e-164	8.89445e-163	-1.40356e-162	-6.15747e-163	-4.49296e-163	1.26996e-162	2.13771e-163	1.50591e-163	-8.88344e-163	8.93488e-163	2.975e-163	-1.27089e-163	-8.05593e-163	3.33981e-163	-2.24095e-163	-7.35227e-164	8.36775e-164	-1.03253e-162	1.52589e-163	2.59816e-163	-4.60036e-163	-1.02995e-162	-1.09527e-162	8.14315e-163	-2.65587e-163	1.51924e-163	1.01801e-163	0
1.52224e-164	3.70866e-163	-7.45878e-163	-4.01074e-164	8.89445e-163	-1.40356e-162	-6.15747e-163	-4.49296e-163	1.26996e-162	2.13771e-163	1.50591e-163	-8.88344e-163	8.93488e-163	2.975e-163	-1.27089e-163	-8.05593e-163	3.33981e-163	-2.24095e-163	-7.35227e-164	8.36775e-164	-1.03253e-162	1.52589e-163	2.59816e-163	-4.60036e-163	-1.02995e-162	-1.09527e-162	8.14315e-163	-2.65587e-163	1.51924e-163	1.01801e-163	0
1.52224e-164	3.70866e-163	-7.45878e-163	-4.01074e-164	8.89445e-163	-1.40356e-162	-6.15747e-163	-4.49296e-163	1.26996e-162	2.13771e-163	1.50591e-163	-8.88344e-163	8.93488e-163	2.975e-163	-1.27089e-163	-8.05593e-163	3.33981e-163	-2.24095e-163	-7.35227e-164	8.36775e-164	-1.03253e-162	1.52589e-163	2.59816e-163	-4.60036e-163	-1.02995e-162	-1.09527e-162	8.14315e-163	-2.65587e-163	1.51924e-163	1.01801e-163	0
1.52224e-164	3.70866e-163	-7.45878e-163	-4.01074e-164	8.89445e-163	-1.40356e-162	-6.15747e-163	-4.49296e-163	1.26996e-162	2.13771e-163	1.50591e-163	-8.88344e-163	8.93488e-163	2.975e-163	-1.27089e-163	-8.05593e-163	3.33981e-163	-2.24095e-163	-7.35227e-164	8.36775e-164	-1.03253e-162	1.52589e-163	2.59816e-163	-4.60036e-163	-1.02995e-162	-1.09527e-162	8.14315e-163	-2.65587e-163	1.51924e-163	1.01801e-163	0
1.52224e-164	3.70866e-163	-7.45878e-163	-4.01074e-164	8.89445e-163	-1.40356e-162	-6.15747e-163	-4.49296e-163	1.26996e-162	2.13771e-163	1.50591e-163	-8.88344e-163	8.93488e-163	2.975e-163	-1.27089e-163	-8.05593e-163	3.33981e-163	-2.24095e-163	-7.35227e-164	8.36775e-164	-1.03253e-162	1.52589e-163	2.59816e-163	-4.60036e-163	-1.02995e-162	-1.09527e-162	8.14315e-163	-2.65587e-163	1.51924e-163	1.01801e-163	0
1.52224e-164	3.70866e-163	-7.45878e-163	-4.01074e-164	8.89445e-163	-1.40356e-162	-6.15747e-163	-4.49296e-163	1.26996e-162	2.13771e-163	1.50591e-163	-8.88344e-163	8.93488e-163	2.975e-163	-1.27089e-163	-8.05593e-163	3.33981e-163	-2.24095e-163	-7.35227e-164	8.36775e-164	-1.03253e-162	1.52589e-163	2.59816e-163	-4.60036e-163	-1.02995e-162	-1.09527e-162	8.14315e-163	-2.65587e-163	1.51924e-163	1.01801e-163	0
1.52224e-164	3.70866e-163	-7.45878e-163	-4.01074e-164	8.89445e-163	-1.40356e-162	-6.15747e-163	-4.49296e-163	1.26996e-162	2.13771e-163	1.50591e-163	-8.88344e-163	8.93488e-163	2.975e-163	-1.27089e-163	-8.05593e-163	3.33981e-163	-2.24095e-163	-7.35227e-164	8.36775e-164	-1.03253e-162	1.52589e-163	2.59816e-163	-4.60036e-163	-1.02995e-162	-1.09527e-162	8.14315e-163	-2.65587e-163	1.51924e-163	1.01801e-163	0
1.52224e-164	3.70866e-163	-7.45878e-163	-4.01074e-164	8.89445e-163	-1.40356e-162	-6.15747e-163	-4.49296e-163	1.26996e-162	2.13771e-163	1.50591e-163	-8.88344e-163	8.93488e-163	2.975e-163	-1.27089e-163	-8.05593e-163	3.33981e-163	-2.24095e-163	-7.35227e-164	8.36775e-164	-1.03253e-162	1.52589e-163	2.59816e-163	-4.60036e-163	-1.02995e-162	-1.09527e-162	8.14315e-163	-2.65587e-163	1.51924e-163	1.01801e-163	0
1.52224e-164	3.70866e-163	-7.45878e-163	-4.01074e-164	8.89445e-163	-1.40356e-162	-6.15747e-163	-4.49296e-163	1.26996e-162	2.13771e-163	1.50591e-163	-8.88344e-163	8.93488e-163	2.975e-163	-1.27089e-163	-8.05593e-163	3.33981e-163	-2.24095e-163	-7.35227e-164	8.36775e-164	-1.03253e-162	1.52589e-163	2.59816e-163	-4.60036e-163	-1.02995e-162	-1.09527e-162	8.14315e-163	-2.65587e-163	1.51924e-163	1.01801e-163	0
1.52224e-164	3.70866e-163	-7.45878e-163	-4.01074e-164	8.89445e-163	-1.40356e-162	-6.15747e-163	-4.49296e-163	1.26996e-162	2.13771e-163	1.50591e-163	-8.88344e-163	8.93488e-163	2.975e-163	-1.27089e-163	-8.05593e-163	3.33981e-163	-2.24095e-163	-7.35227e-164	8.36775e-164	-1.03253e-162	1.52589e-163	2.59816e-163	-4.60036e-163	-1.02995e-162	-1.09527e-162	8.14315e-163	-2.65587e-163	1.51924e-163	1.01801e-163	0
1.52224e-164	3.70866e-163	-7.45878e-163	-4.01074e-164	8.89445e-163	-1.40356e-162	-6.15747e-163	-4.49296e-163	1.26996e-162	2.13771e-163	1.50591e-163	-8.88344e-163	8.93488e-163	2.975e-163	-1.27089e-163	-8.05593e-163	3.33981e-163	-2.24095e-163	-7.35227e-164	8.36775e-164	-1.03253e-162	1.52589e-163	2.59816e-163	-4.60036e-163	-1.02995e-162	-1.09527e-162	8.14315e-163	-2.65587e-163	1.51924e-163	1.01801e-163	0
1.52224e-164	3.70866e-163	-7.45878e-163	-4.01074e-164	8.89445e-163	-1.40356e-162	-6.15747e-163	-4.49296e-163	1.26996e-162	2.13771e-163	1.50591e-163	-8.88344e-163	8.93488e-163	2.975e-163	-1.27089e-163	-8.05593e-163	3.33981e-163	-2.24095e-163	-7.35227e-164	8.36775e-164	-1.03253e-162	1.52589e-163	2.59816e-163	-4.60036e-163	-1.02995e-162	-1.09527e-162	8.14315e-163	-2.65587e-163	1.51924e-163	1.01801e-163	0
1.52224e-164	3.70866e-163	-7.45878e-163	-4.01074e-164	8.89445e-163	-1.40356e-162	-6.15747e-163	-4.49296e-163	1.26996e-162	2.13771e-163	1.50591e-163	-8.88344e-163	8.93488e-163	2.975e-163	-1.27089e-163	-8.05593e-163	3.33981e-163	-2.24095e-163	-7.35227e-164	8.36775e-164	-1.03253e-162	1.52589e-163	2.59816e-163	-4.60036e-163	-1.02995e-162	-1.09527e-162	8.14315e-163	-2.65587e-163	1.51924e-163	1.01801e-163	0
1.52224e-164	3.70866e-163	-7.45878e-163	-4.01074e-164	8.89445e-163	-1.40356e-162	-6.15747e-163	-4.49296e-163	1.26996e-162	2.13771e-163	1.50591e-163	-8.88344e-163	8.93488e-163	2.975e-163	-1.27089e-163	-8.05593e-163	3.33981e-163	-2.24095e-163	-7.35227e-164	8.36775e-164	-1.03253e-162	1.52589e-163	2.59816e-163	-4.60036e-163	-1.02995e-162	-1.09527e-162	8.14315e-163	-2.65587e-163	1.51924e-163	1.01801e-163	0
1.52224e-164	3.70866e-163	-7.45878e-163	-4.01074e-164	8.89445e-163	-1.40356e-162	-6.15747e-163	-4.49296e-163	1.26996e-162	2.13771e-163	1.50591e-163	-8.88344e-163	8.93488e-163	2.975e-163	-1.27089e-163	-8.05593e-163	3.33981e-163	-2.24095e-163	-7.35227e-164	8.36775e-164	-1.03253e-162	1.52589e-163	2.59816e-163	-4.60036e-163	-1.02995e-162	-1.09527e-162	8.14315e-163	-2.65587e-163	1.51924e-163	1.01801e-163	0
1.52224e-164	3.70866e-163	-7.45878e-163	-4.01074e-164	8.89445e-163	-1.40356e-162	-6.15747e-163	-4.49296e-163	1.26996e-162	2.13771e-163	1.50591e-163	-8.88344e-163	8.93488e-163	2.975e-163	-1.27089e-163	-8.05593e-163	3.33981e-163	-2.24095e-163	-7.35227e-164	8.36775e-164	-1.03253e-162	1.52589e-163	2.59816e-163	-4.60036e-163	-1.02995e-162	-1.09527e-162	8.14315e-163	-2.65587e-163	1.51924e-163	1.01801e-163	0
1.52224e-164	3.70866e-163	-7.45878e-163	-4.01074e-164	8.89445e-163	-1.40356e-162	-6.15747e-163	-4.49296e-163	1.26996e-162	2.13771e-163	1.50591e-163	-8.88344e-163	8.93488e-163	2.975e-163	-1.27089e-163	-8.05593e-163	3.33981e-163	-2.24095e-163	-7.35227e-164	8.36775e-164	-1.03253e-162	1.52589e-163	2.59816e-163	-4.60036e-163	-1.02995e-162	-1.09527e-162	8.14315e-163	-2.65587e-163	1.51924e-163	1.01801e-163	0
1.52224e-164	3.70866e-163	-7.45878e-163	-4.01074e-164	8.89445e-163	-1.40356e-162	-6.15747e-163	-4.49296e-163	1.26996e-162	2.13771e-163	1.50591e-163	-8.88344e-163	8.93488e-163	2.975e-163	-1.27089e-163	-8.05593e-163	3.33981e-163	-2.24095e-163	-7.35227e-164	8.36775e-164	-1.03253e-162	1.52589e-163	2.59816e-163	-4.60036e-163	-1.02995e-162	-1.09527e-162	8.14315e-163	-2.65587e-163	1.51924e-163	1.01801e-163	0
1.52224e-164	3.70866e-163	-7.45878e-163	-4.01074e-164	8.89445e-163	-1.40356e-162	-6.15747e-163	-4.49296e-163	1.26996e-162	2.13771e-163	1.50591e-163	-8.88344e-163	8.93488e-163	2.975e-163	-1.27089e-163	-8.05593e-163	3.33981e-163	-2.24095e-163	-7.35227e-164	8.36775e-164	-1.03253e-162	1.52589e-163	2.59816e-163	-4.60036e-163	-1.02995e-162	-1.09527e-162	8.14315e-163	-2.65587e-163	1.51924e-163	1.01801e-163	0
1.52224e-164	3.70866e-163	-7.45878e-163	-4.01074e-164	8.89445e-163	-1.40356e-162	-6.15747e-163	-4.49296e-163	1.26996e-162	2.13771e-163	1.50591e-163	-8.88344e-163	8.93488e-163	2.975e-163	-1.27089e-163	-8.05593e-163	3.33981e-163	-2.24095e-163	-7.35227e-164	8.36775e-164	-1.03253e-162	1.52589e-163	2.59816e-163	-4.60036e-163	-1.02995e-162	-1.09527e-162	8.14315e-163	-2.65587e-163	1.51924e-163	1.01801e-163	0
1.52224e-164	3.70866e-163	-7.45878e-163	-4.01074e-164	8.89445e-163	-1.40356e-162	-6.15747e-163	-4.49296e-163	1.26996e-162	2.13771e-163	1.50591e-163	-8.88344e-163	8.93488e-163	2.975e-163	-1.27089e-163	-8.05593e-163	3.33981e-163	-2.24095e-163	-7.35227e-164	8.36775e-164	-1.03253e-162	1.52589e-163	2.59816e-163	-4.60036e-163	-1.02995e-162	-1.09527e-162	8.14315e-163	-2.65587e-163	1.51924e-163	1.01801e-163	0
1.52224e-164	3.70866e-163	-7.45878e-163	-4.01074e-164	8.89445e-163	-1.40356e-162	-6.15747e-163	-4.49296e-163	1.26996e-162	2.13771e-163	1.50591e-163	-8.88344e-163	8.93488e-163	2.975e-163	-1.27089e-163	-8.05593e-163	3.33981e-163	-2.24095e-163	-7.35227e-164	8.36775e-164	-1.03253e-162	1.52589e-163	2.59816e-163	-4.60036e-163	-1.02995e-162	-1.09527e-162	8.14315e-163	-2.65587e-163	1.51924e-163	1.01801e-163	0
1.52224e-164	3.70866e-163	-7.45878e-163	-4.01074e-164	8.89445e-163	-1.40356e-162	-6.15747e-163	-4.49296e-163	1.26996e-162	2.13771e-163	1.50591e-163	-8.88344e-163	8.93488e-163	2.975e-163	-1.27089e-163	-8.05593e-163	3.33981e-163	-2.24095e-163	-7.35227e-164	8.36775e-164	-1.03253e-162	1.52589e-163	2.59816e-163	-4.60036e-163	-1.02995e-162	-1.09527e-162	8.14315e-163	-2.65587e-163	1.51924e-163	1.01801e-163	0
1.52224e-164	3.70866e-163	-7.45878e-163	-4.01074e-164	8.89445e-163	-1.40356e-162	-6.15747e-163	-4.49296e-163	1.26996e-162	2.13771e-163	1.50591e-163	-8.88344e-163	8.93488e-163	2.975e-163	-1.27089e-163	-8.05593e-163	3.33981e-163	-2.24095e-163	-7.35227e-164	8.36775e-164	-1.03253e-162	1.52589e-163	2.59816e-163	-4.60036e-163	-1.02995e-162	-1.09527e-162	8.14315e-163	-2.65587e-163	1.51924e-163	1.01801e-163	0
1.52224e-164	3.70866e-163	-7.45878e-163	-4.01074e-164	8.89445e-163	-1.40356e-162	-6.15747e-163	-4.49296e-163	1.26996e-162	2.13771e-163	1.50591e-163	-8.88344e-163	8.93488e-163	2.975e-163	-1.27089e-163	-8.05593e-163	3.33981e-163	-2.24095e-163	-7.35227e-164	8.36775e-164	-1.03253e-162	1.52589e-163	2.59816e-163	-4.60036e-163	-1.02995e-162	-1.09527e-162	8.14315e-163	-2.65587e-163	1.51924e-163	1.01801e-163	0
1.52224e-164	3.70866e-163	-7.45878e-163	-4.01074e-164	8.89445e-163	-1.40356e-162	-6.15747e-163	-4.49296e-163	1.26996e-162	2.13771e-163	1.50591e-163	-8.88344e-163	8.93488e-163	2.975e-163	-1.27089e-163	-8.05593e-163	3.33981e-163	-2.24095e-163	-7.35227e-164	8.36775e-164	-1.03253e-162	1.52589e-163	2.59816e-163	-4.60036e-163	-1.02995e-162	-1.09527e-162	8.14315e-163	-2.65587e-163	1.51924e-163	1.01801e-163	0
1.52224e-164	3.70866e-163	-7.45878e-163	-4.01074e-164	8.89445e-163	-1.40356e-162	-6.15747e-163	-4.49296e-163	1.26996e-162	2.13771e-163	1.50591e-163	-8.88344e-163	8.93488e-163	2.975e-163	-1.27089e-163	-8.05593e-163	3.33981e-163	-2.24095e-163	-7.35227e-164	8.36775e-164	-1.03253e-162	1.52589e-163	2.59816e-163	-4.60036e-163	-1.02995e-162	-1.09527e-162	8.14315e-163	-2.65587e-163	1.51924e-163	1.01801e-163	0
1.52224e-164	3.70866e-163	-7.45878e-163	-4.01074e-164	8.89445e-163	-1.40356e-162	-6.15747e-163	-4.49296e-163	1.26996e-162	2.13771e-163	1.50591e-163	-8.88344e-163	8.93488e-163	2.975e-163	-1.27089e-163	-8.05593e-163	3.33981e-163	-2.24095e-163	-7.35227e-164	8.36775e-164	-1.03253e-162	1.52589e-163	2.59816e-163	-4.60036e-163	-1.02995e-162	-1.09527e-162	8.14315e-163	-2.65587e-163	1.51924e-163	1.01801e-163	0
1.52224e-164	3.70866e-163	-7.45878e-163	-4.01074e-164	8.89445e-163	-1.40356e-162	-6.15747e-163	-4.49296e-163	1.26996e-162	2.13771e-163	1.50591e-163	-8.88344e-163	8.93488e-163	2.975e-163	-1.27089e-163	-8.05593e-163	3.33981e-163	-2.24095e-163	-7.35227e-164	8.36775e-164	-1.03253e-162	1.52589e-163	2.59816e-163	-4.60036e-163	-1.02995e-162	-1.09527e-162	8.14315e-163	-2.65587e-163	1.51924e-163	1.01801e-163	0
1.52224e-164	3.70866e-163	-7.45878e-163	-4.01074e-164	8.89445e-163	-1.40356e-162	-6.15747e-163	-4.49296e-163	1.26996e-162	2.13771e-163	1.50591e-163	-8.88344e-163	8.93488e-163	2.975e-163	-1.27089e-163	-8.05593e-163	3.33981e-163	-2.24095e-163	-7.35227e-164	8.36775e-164	-1.03253e-162	1.52589e-163	2.59816e-163	-4.60036e-163	-1.02995e-162	-1.09527e-162	8.14315e-163	-2.65587e-163	1.51924e-163	1.01801e-163	0
1.52224e-164	3.70866e-163	-7.45878e-163	-4.01074e-164	8.89445e-163	-1.40356e-162	-6.15747e-163	-4.49296e-163	1.26996e-162	2.13771e-163	1.50591e-163	-8.88344e-163	8.93488e-163	2.975e-163	-1.27089e-163	-8.05593e-163	3.33981e-163	-2.24095e-163	-7.35227e-164	8.36775e-164	-1.03253e-162	1.52589e-163	2.59816e-163	-4.60036e-163	-1.02995e-162	-1.09527e-162	8.14315e-163	-2.65587e-163	1.51924e-163	1.01801e-163	0
1.52224e-164	3.70866e-163	-7.45878e-163	-4.01074e-164	8.89445e-163	-1.40356e-162	-6.15747e-163	-4.49296e-163	1.26996e-162	2.13771e-163	1.50591e-163	-8.88344e-163	8.93488e-163	2.975e-163	-1.27089e-163	-8.05593e-163	3.33981e-163	-2.24095e-163	-7.35227e-164	8.36775e-164	-1.03253e-162	1.52589e-163	2.59816e-163	-4.60036e-163	-1.02995e-162	-1.09527e-162	8.14315e-163	-2.65587e-163	1.51924e-163	1.01801e-163	0
1.52224e-164	3.70866e-163	-7.45878e-163	-4.01074e-164	8.89445e-163	-1.40356e-162	-6.15747e-163	-4.49296e-163	1.26996e-162	2.13771e-163	1.50591e-163	-8.88344e-163	8.93488e-163	2.975e-163	-1.27089e-163	-8.05593e-163	3.33981e-163	-2.24095e-163	-7.35227e-164	8.36775e-164	-1.03253e-162	1.52589e-163	2.59816e-163	-4.60036e-163	-1.02995e-162	-1.09527e-162	8.14315e-163	-2.65587e-163	1.51924e-163	1.01801e-163	0
1.52224e-164	3.70866e-163	-7.45878e-163	-4.01074e-164	8.89445e-163	-1.40356e-162	-6.15747e-163	-4.49296e-163	1.26996e-162	2.13771e-163	1.50591e-163	-8.88344e-163	8.93488e-163	2.975e-163	-1.27089e-163	-8.05593e-163	3.33981e-163	-2.24095e-163	-7.35227e-164	8.36775e-164	-1.03253e-162	1.52589e-163	2.59816e-163	-4.60036e-163	-1.02995e-162	-1.09527e-162	8.14315e-163	-2.65587e-163	1.51924e-163	1.01801e-163	0
1.52224e-164	3.70866e-163	-7.45878e-163	-4.01074e-164	8.89445e-163	-1.40356e-162	-6.15747e-163	-4.49296e-163	1.26996e-162	2.13771e-163	1.50591e-163	-8.88344e-163	8.93488e-163	2.975e-163	-1.27089e-163	-8.05593e-163	3.33981e-163	-2.24095e-163	-7.35227e-164	8.36775e-164	-1.03253e-162	1.52589e-163	2.59816e-163	-4.60036e-163	-1.02995e-162	-1.09527e-162	8.14315e-163	-2.65587e-163	1.51924e-163	1.01801e-163	0
1.52224e-164	3.70866e-163	-7.45878e-163	-4.01074e-164	8.89445e-163	-1.40356e-162	-6.15747e-163	-4.49296e-163	1.26996e-162	2.13771e-163	1.50591e-163	-8.88344e-163	8.93488e-163	2.975e-163	-1.27089e-163	-8.05593e-163	3.33981e-163	-2.24095e-163	-7.35227e-164	8.36775e-164	-1.03253e-162	1.52589e-163	2.59816e-163	-4.60036e-163	-1.02995e-162	-1.09527e-162	8.14315e-163	-2.65587e-163	1.51924e-163	1.01801e-163	0
1.52224e-164	3.70866e-163	-7.45878e-163	-4.01074e-164	8.89445e-163	-1.40356e-162	-6.15747e-163	-4.49296e-163	1.26996e-162	2.13771e-163	1.50591e-163	-8.88344e-163	8.93488e-163	2.975e-163	-1.27089e-163	-8.05593e-163	3.33981e-163	-2.24095e-163	-7.35227e-164	8.36775e-164	-1.03253e-162	1.52589e-163	2.59816e-163	-4.60036e-163	-1.02995e-162	-1.09527e-162	8.14315e-163	-2.65587e-163	1.51924e-163	1.01801e-163	0
1.52224e-164	3.70866e-163	-7.45878e-163	-4.01074e-164	8.89445e-163	-1.40356e-162	-6.15747e-163	-4.49296e-163	1.26996e-162	2.13771e-163	1.50591e-163	-8.88344e-163	8.93488e-163	2.975e-163	-1.27089e-163	-8.05593e-163	3.33981e-163	-2.24095e-163	-7.35227e-164	8.36775e-164	-1.03253e-162	1.52589e-163	2.59816e-163	-4.60036e-163	-1.02995e-162	-1.09527e-162	8.14315e-163	-2.65587e-163	1.51924e-163	1.01801e-163	0
1.52224e-164	3.70866e-163	-7.45878e-163	-4.01074e-164	8.89445e-163	-1.40356e-162	-6.15747e-163	-4.49296e-163	1.26996e-162	2.13771e-163	1.50591e-163	-8.88344e-163	8.93488e-163	2.975e-163	-1.27089e-163	-8.05593e-163	3.33981e-163	-2.24095e-163	-7.35227e-164	8.36775e-164	-1.03253e-162	1.52589e-163	2.59816e-163	-4.60036e-163	-1.02995e-162	-1.09527e-162	8.14315e-163	-2.65587e-163	1.51924e-163	1.01801e-163	0
1.52224e-164	3.70866e-163	-7.45878e-163	-4.01074e-164	8.89445e-163	-1.40356e-162	-6.15747e-163	-4.49296e-163	1.26996e-162	2.13771e-163	1.50591e-163	-8.88344e-163	8.93488e-163	2.975e-163	-1.27089e-163	-8.05593e-163	3.33981e-163	-2.24095e-163	-7.35227e-164	8.36775e-164	-1.03253e-162	1.52589e-163	2.59816e-163	-4.60036e-163	-1.02995e-162	-1.09527e-162	8.14315e-163	-2.65587e-163	1.51924e-163	1.01801e-163	0
1.52224e-164	3.70866e-163	-7.45878e-163	-4.01074e-164	8.89445e-163	-1.40356e-162	-6.15747e-163	-4.49296e-163	1.26996e-162	2.13771e-163	1.50591e-163	-8.88344e-163	8.93488e-163	2.975e-163	-1.27089e-163	-8.05593e-163	3.33981e-163	-2.24095e-163	-7.35227e-164	8.36775e-164	-1.03253e-162	1.52589e-163	2.59816e-163	-4.60036e-163	-1.02995e-162	-1.09527e-162	8.14315e-163	-2.65587e-163	1.51924e-163	1.01801e-163	0
1.52224e-164	3.70866e-163	-7.45878e-163	-4.01074e-164	8.89445e-163	-1.40356e-162	-6.15747e-163	-4.49296e-163	1.26996e-162	2.13771e-163	1.50591e-163	-8.88344e-163	8.93488e-163	2.975e-163	-1.27089e-163	-8.05593e-163	3.33981e-163	-2.24095e-163	-7.35227e-164	8.36775e-164	-1.03253e-162	1.52589e-163	2.59816e-163	-4.60036e-163	-1.02995e-162	-1.09527e-162	8.14315e-163	-2.65587e-163	1.51924e-163	1.01801e-163	0
1.52224e-164	3.70866e-163	-7.45878e-163	-4.01074e-164	8.89445e-163	-1.40356e-162	-6.15747e-163	-4.49296e-163	1.26996e-162	2.13771e-163	1.50591e-163	-8.88344e-163	8.93488e-163	2.975e-163	-1.27089e-163	-8.05593e-163	3.33981e-163	-2.24095e-163	-7.35227e-164	8.36775e-164	-1.03253e-162	1.52589e-163	2.59816e-163	-4.60036e-163	-1.02995e-162	-1.09527e-162	8.14315e-163	-2.65587e-163	1.51924e-163	1.01801e-163	0
1.52224e-164	3.70866e-163	-7.45878e-163	-4.01074e-164	8.89445e-163	-1.40356e-162	-6.15747e-163	-4.49296e-163	1.26996e-162	2.13771e-163	1.50591e-163	-8.88344e-163	8.93488e-163	2.975e-163	-1.27089e-163	-8.05593e-163	3.33981e-163	-2.24095e-163	-7.35227e-164	8.36775e-164	-1.03253e-162	1.52589e-163	2.59816e-163	-4.60036e-163	-1.02995e-162	-1.09527e-162	8.14315e-163	-2.65587e-163	1.51924e-163	1.01801e-163	0
1.52224e-164	3.70866e-163	-7.45878e-163	-4.01074e-164	8.89445e-163	-1.40356e-162	-6.15747e-163	-4.49296e-163	1.26996e-162	2.13771e-163	1.50591e-163	-8.88344e-163	8.93488e-163	2.975e-163	-1.27089e-163	-8.05593e-163	3.33981e-163	-2.24095e-163	-7.35227e-164	8.36775e-164	-1.03253e-162	1.52589e-163	2.59816e-163	-4.60036e-163	-1.02995e-162	-1.09527e-162	8.14315e-163	-2.65587e-163	1.51924e-163	1.01801e-163	0
1.52224e-164	3.70866e-163	-7.45878e-163	-4.01074e-164	8.89445e-163	-1.40356e-162	-6.15747e-163	-4.49296e-163	1.26996e-162	2.13771e-163	1.50591e-163	-8.88344e-163	8.93488e-163	2.975e-163	-1.27089e-163	-8.05593e-163	3.33981e-163	-2.24095e-163	-7.35227e-164	8.36775e-164	-1.03253e-162	1.52589e-163	2.59816e-163	-4.60036e-163	-1.02995e-162	-1.09527e-162	8.14315e-163	-2.65587e-163	1.51924e-163	1.01801e-163	0
1.52224e-164	3.70866e-163	-7.45878e-163	-4.01074e-164	8.89445e-163	-1.40356e-162	-6.15747e-163	-4.49296e-163	1.26996e-162	2.13771e-163	1.50591e-163	-8.88344e-163	8.93488e-163	2.975e-163	-1.27089e-163	-8.05593e-163	3.33981e-163	-2.24095e-163	-7.35227e-164	8.36775e-164	-1.03253e-162	1.52589e-163	2.59816e-163	-4.60036e-163	-1.02995e-162	-1.09527e-162	8.14315e-163	-2.65587e-163	1.51924e-163	1.01801e-163	0
1.52224e-164	3.70866e-163	-7.45878e-163	-4.01074e-164	8.89445e-163	-1.40356e-162	-6.15747e-163	-4.49296e-163	1.26996e-162	2.13771e-163	1.50591e-163	-8.88344e-163	8.93488e-163	2.975e-163	-1.27089e-163	-8.05593e-163	3.33981e-163	-2.24095e-163	-7.35227e-164	8.36775e-164	-1.03253e-162	1.52589e-163	2.59816e-163	-4.60036e-163	-1.02995e-162	-1.09527e-162	8.14315e-163	-2.65587e-163	1.51924e-163	1.01801e-163	0
1.52224e-164	3.70866e-163	-7.45878e-163	-4.01074e-164	8.89445e-163	-1.40356e-162	-6.15747e-163	-4.49296e-163	1.26996e-162	2.13771e-163	1.50591e-163	-8.88344e-163	8.93488e-163	2.975e-163	-1.27089e-163	-8.05593e-163	3.33981e-163	-2.24095e-163	-7.35227e-164	8.36775e-164	-1.03253e-162	1.52589e-163	2.59816e-163	-4.60036e-163	-1.02995e-162	-1.09527e-162	8.14315e-163	-2.65587e-163	1.51924e-163	1.01801e-163	0
1.52224e-164	3.70866e-163	-7.45878e-163	-4.01074e-164	8.89445e-163	-1.40356e-162	-6.15747e-163	-4.49296e-163	1.26996e-162	2.13771e-163	1.50591e-163	-8.88344e-163	8.93488e-163	2.975e-163	-1.27089e-163	-8.05593e-163	3.33981e-163	-2.24095e-163	-7.35227e-164	8.36775e-164	-1.03253e-162	1.52589e-163	2.59816e-163	-4.60036e-163	-1.02995e-162	-1.09527e-162	8.14315e-163	-2.65587e-163	1.51924e-163	1.01801e-163	0
1.52224e-164	3.70866e-163	-7.45878e-163	-4.01074e-164	8.89445e-163	-1.40356e-162	-6.15747e-163	-4.49296e-163	1.26996e-162	2.13771e-163	1.50591e-163	-8.88344e-163	8.93488e-163	2.975e-163	-1.27089e-163	-8.05593e-163	3.33981e-163	-2.24095e-163	-7.35227e-164	8.36775e-164	-1.03253e-162	1.52589e-163	2.59816e-163	-4.60036e-163	-1.02995e-162	-1.09527e-162	8.14315e-163	-2.65587e-163	1.51924e-163	1.01801e-163	0
1.52224e-164	3.70866e-163	-7.45878e-163	-4.01074e-164	8.89445e-163	-1.40356e-162	-6.15747e-163	-4.49296e-163	1.26996e-162	2.13771e-163	1.50591e-163	-8.88344e-163	8.93488e-163	2.975e-163	-1.27089e-163	-8.05593e-163	3.33981e-163	-2.24095e-163	-7.35227e-164	8.36775e-164	-1.03253e-162	1.52589e-163	2.59816e-163	-4.60036e-163	-1.02995e-162	-1.09527e-162	8.14315e-163	-2.65587e-163	1.51924e-163	1.01801e-163	0
1.52224e-164	3.70866e-163	-7.45878e-163	-4.01074e-164	8.89445e-163	-1.40356e-162	-6.15747e-163	-4.49296e-163	1.26996e-162	2.13771e-163	1.50591e-163	-8.88344e-163	8.93488e-163	2.975e-163	-1.27089e-163	-8.05593e-163	3.33981e-163	-2.24095e-163	-7.35227e-164	8.36775e-164	-1.03253e-162	1.52589e-163	2.59816e-163	-4.60036e-163	-1.02995e-162	-1.09527e-162	8.14315e-163	-2.65587e-163	1.51924e-163	1.01801e-163	0
1.52224e-164	3.70866e-163	-7.45878e-163	-4.01074e-164	8.89445e-163	-1.40356e-162	-6.15747e-163	-4.49296e-163	1.26996e-162	2.13771e-163	1.50591e-163	-8.88344e-163	8.93488e-163	2.975e-163	-1.27089e-163	-8.05593e-163	3.33981e-163	-2.24095e-163	-7.35227e-164	8.36775e-164	-1.03253e-162	1.52589e-163	2.59816e-163	-4.60036e-163	-1.02995e-162	-1.09527e-162	8.14315e-163	-2.65587e-163	1.51924e-163	1.01801e-163	0
1.52224e-164	3.70866e-163	-7.45878e-163	-4.01074e-164	8.89445e-163	-1.40356e-162	-6.15747e-163	-4.49296e-163	1.26996e-162	2.13771e-163	1.50591e-163	-8.88344e-163	8.93488e-163	2.975e-163	-1.27089e-163	-8.05593e-163	3.33981e-163	-2.24095e-163	-7.35227e-164	8.36775e-164	-1.03253e-162	1.52589e-163	2.59816e-163	-4.60036e-163	-1.02995e-162	-1.09527e-162	8.14315e-163	-2.65587e-163	1.51924e-163	1.01801e-163	0
1.52224e-164	3.70866e-163	-7.45878e-163	-4.01074e-164	8.89445e-163	-1.40356e-162	-6.15747e-163	-4.49296e-163	1.26996e-162	2.13771e-163	1.50591e-163	-8.88344e-163	8.93488e-163	2.975e-163	-1.27089e-163	-8.05593e-163	3.33981e-163	-2.24095e-163	-7.35227e-164	8.36775e-164	-1.03253e-162	1.52589e-163	2.59816e-163	-4.60036e-163	-1.02995e-162	-1.09527e-162	8.14315e-163	-2.65587e-163	1.51924e-163	1.01801e-163	0
1.52224e-164	3.70866e-163	-7.45878e-163	-4.01074e-164	8.89445e-163	-1.40356e-162	-6.15747e-163	-4.49296e-163	1.26996e-162	2.13771e-163	1.50591e-163	-8.88344e-163	8.93488e-163	2.975e-163	-1.27089e-163	-8.05593e-163	3.33981e-163	-2.24095e-163	-7.35227e-164	8.36775e-164	-1.03253e-162	1.52589e-163	2.59816e-163	-4.60036e-163	-1.02995e-162	-1.09527e-162	8.14315e-163	-2.65587e-163	1.51924e-163	1.01801e-163	0
1.52224e-164	3.70866e-163	-7.45878e-163	-4.01074e-164	8.89445e-163	-1.40356e-162	-6.15747e-163	-4.49296e-163	1.26996e-162	2.13771e-163	1.50591e-163	-8.88344e-163	8.93488e-163	2.975e-163	-1.27089e-163	-8.05593e-163	3.33981e-163	-2.24095e-163	-7.35227e-164	8.36775e-164	-1.03253e-162	1.52589e-163	2.59816e-163	-4.60036e-163	-1.02995e-162	-1.09527e-162	8.14315e-163	-2.65587e-163	1.51924e-163	1.01801e-163	0
1.52224e-164	3.70866e-163	-7.45878e-163	-4.01074e-164	8.89445e-163	-1.40356e-162	-6.15747e-163	-4.49296e-163	1.26996e-162	2.13771e-163	1.50591e-163	-8.88344e-163	8.93488e-163	2.975e-163	-1.27089e-163	-8.05593e-163	3.33981e-163	-2.24095e-163	-7.35227e-164	8.36775e-164	-1.03253e-162	1.52589e-163	2.59816e-163	-4.60036e-163	-1.02995e-162	-1.09527e-162	8.14315e-163	-2.65587e-163	1.51924e-163	1.01801e-163	0
1.52224e-164	3.70866e-163	-7.45878e-163	-4.01074e-164	8.89445e-163	-1.40356e-162	-6.15747e-163	-4.49296e-163	1.26996e-162	2.13771e-163	1.50591e-163	-8.88344e-163	8.93488e-163	2.975e-163	-1.27089e-163	-8.05593e-163	3.33981e-163	-2.24095e-163	-7.35227e-164	8.36775e-164	-1.03253e-162	1.52589e-163	2.59816e-163	-4.60036e-163	-1.02995e-162	-1.09527e-162	8.14315e-163	-2.65587e-163	1.51924e-163	1.01801e-163	0
1.52224e-164	3.70866e-163	-7.45878e-163	-4.01074e-164	8.89445e-163	-1.40356e-162	-6.15747e-163	-4.49296e-163	1.26996e-162	2.13771e-163	1.50591e-163	-8.88344e-163	8.93488e-163	2.975e-163	-1.27089e-163	-8.05593e-163	3.33981e-163	-2.24095e-163	-7.35227e-164	8.36775e-164	-1.03253e-162	1.52589e-163	2.59816e-163	-4.60036e-163	-1.02995e-162	-1.09527e-162	8.14315e-163	-2.65587e-163	1.51924e-163	1.01801e-163	0
1.52224e-164	3.70866e-163	-7.45878e-163	-4.01074e-164	8.89445e-163	-1.40356e-162	-6.15747e-163	-4.49296e-163	1.26996e-162	2.13771e-163	1.50591e-163	-8.88344e-163	8.93488e-163	2.975e-163	-1.27089e-163	-8.05593e-163	3.33981e-163	-2.24095e-163	-7.35227e-164	8.36775e-164	-1.03253e-162	1.52589e-163	2.59816e-163	-4.60036e-163	-1.02995e-162	-1.09527e-162	8.14315e-163	-2.65587e-163	1.51924e-163	1.01801e-163	0
1.52224e-164	3.70866e-163	-7.45878e-163	-4.01074e-164	8.89445e-163	-1.40356e-162	-6.15747e-163	-4.49296e-163	1.26996e-162	2.13771e-163	1.50591e-163	-8.88344e-163	8.93488e-163	2.975e-163	-1.27089e-163	-8.05593e-163	3.33981e-163	-2.24095e-163	-7.35227e-164	8.36775e-164	-1.03253e-162	1.52589e-163	2.59816e-163	-4.60036e-163	-1.02995e-162	-1.09527e-162	8.14315e-163	-2.65587e-163	1.51924e-163	1.01801e-163	0
1.52224e-164	3.70866e-163	-7.45878e-163	-4.01074e-164	8.89445e-163	-1.40356e-162	-6.15747e-163	-4.49296e-163	1.26996e-162	2.13771e-163	1.50591e-163	-8.88344e-163	8.93488e-163	2.975e-163	-1.27089e-163	-8.05593e-163	3.33981e-163	-2.24095e-163	-7.35227e-164	8.36775e-164	-1.03253e-162	1.52589e-163	2.59816e-163	-4.60036e-163	-1.02995e-162	-1.09527e-162	8.14315e-163	-2.65587e-163	1.51924e-163	1.01801e-163	0
1.52224e-164	3.70866e-163	-7.45878e-163	-4.01074e-164	8.89445e-163	-1.40356e-162	-6.15747e-163	-4.49296e-163	1.26996e-162	2.13771e-163	1.50591e-163	-8.88344e-163	8.93488e-163	2.975e-163	-1.27089e-163	-8.05593e-163	3.33981e-163	-2.24095e-163	-7.35227e-164	8.36775e-164	-1.03253e-162	1.52589e-163	2.59816e-163	-4.60036e-163	-1.02995e-162	-1.09527e-162	8.14315e-163	-2.65587e-163	1.51924e-163	1.01801e-163	0
1.52224e-164	3.70866e-163	-7.45878e-163	-4.01074e-164	8.89445e-163	-1.40356e-162	-6.15747e-163	-4.49296e-163	1.26996e-162	2.13771e-163	1.50591e-163	-8.88344e-163	8.93488e-163	2.975e-163	-1.27089e-163	-8.05593e-163	3.33981e-163	-2.24095e-163	-7.35227e-164	8.36775e-164	-1.03253e-162	1.52589e-163	2.59816e-163	-4.60036e-163	-1.02995e-162	-1.09527e-162	8.14315e-163	-2.65587e-163	1.51924e-163	1.01801e-163	0
1.52224e-164	3.70866e-163	-7.45878e-163	-4.01074e-164	8.89445e-163	-1.40356e-162	-6.15747e-163	-4.49296e-163	1.26996e-162	2.13771e-163	1.50591e-163	-8.88344e-163	8.93488e-163	2.975e-163	-1.27089e-163	-8.05593e-163	3.33981e-163	-2.24095e-163	-7.35227e-164	8.36775e-164	-1.03253e-162	1.52589e-163	2.59816e-163	-4.60036e-163	-1.02995e-162	-1.09527e-162	8.14315e-163	-2.65587e-163	1.51924e-163	1.01801e-163	0
1.52224e-164	3.70866e-163	-7.45878e-163	-4.01074e-164	8.89445e-163	-1.40356e-162	-6.15747e-163	-4.49296e-163	1.26996e-162	2.13771e-163	1.50591e-163	-8.88344e-163	8.93488e-163	2.975e-163	-1.27089e-163	-8.05593e-163	3.33981e-163	-2.24095e-163	-7.35227e-164	8.36775e-164	-1.03253e-162	1.52589e-163	2.59816e-163	-4.60036e-163	-1.02995e-162	-1.09527e-162	8.14315e-163	-2.65587e-163	1.51924e-163	1.01801e-163	0
1.52224e-164	3.70866e-163	-7.45878e-163	-4.01074e-164	8.89445e-163	-1.40356e-162	-6.15747e-163	-4.49296e-163	1.26996e-162	2.13771e-163	1.50591e-163	-8.88344e-163	8.93488e-163	2.975e-163	-1.27089e-163	-8.05593e-163	3.33981e-163	-2.24095e-163	-7.35227e-164	8.36775e-164	-1.03253e-162	1.52589e-163	2.59816e-163	-4.60036e-163	-1.02995e-162	-1.09527e-162	8.14315e-163	-2.65587e-163	1.51924e-163	1.01801e-163	0
1.52224e-164	3.70866e-163	-7.45878e-163	-4.01074e-164	8.89445e-163	-1.40356e-162	-6.15747e-163	-4.49296e-163	1.26996e-162	2.13771e-163	1.50591e-163	-8.88344e-163	8.93488e-163	2.975e-163	-1.27089e-163	-8.05593e-163	3.33981e-163	-2.24095e-163	-7.35227e-164	8.36775e-164	-1.03253e-162	1.52589e-163	2.59816e-163	-4.60036e-163	-1.02995e-162	-1.09527e-162	8.14315e-163	-2.65587e-163	1.51924e-163	1.01801e-163	0
1.52224e-164	3.70866e-163	-7.45878e-163	-4.01074e-164	8.89445e-163	-1.40356e-162	-6.15747e-163	-4.49296e-163	1.26996e-162	2.13771e-163	1.50591e-163	-8.88344e-163	8.93488e-163	2.975e-163	-1.27089e-163	-8.05593e-163	3.33981e-163	-2.24095e-163	-7.35227e-164	8.36775e-164	-1.03253e-162	1.52589e-163	2.59816e-163	-4.60036e-163	-1.02995e-162	-1.09527e-162	8.14315e-163	-2.65587e-163	1.51924e-163	1.01801e-163	0
1.52224e-164	3.70866e-163	-7.45878e-163	-4.01074e-164	8.89445e-163	-1.40356e-162	-6.15747e-163	-4.49296e-163	1.26996e-162	2.13771e-163	1.50591e-163	-8.88344e-163	8.93488e-163	2.975e-163	-1.27089e-163	-8.05593e-163	3.33981e-163	-2.24095e-163	-7.35227e-164	8.36775e-164	-1.03253e-162	1.52589e-163	2.59816e-163	-4.60036e-163	-1.02995e-162	-1.09527e-162	8.14315e-163	-2.65587e-163	1.51924e-163	1.01801e-163	0
1.52224e-164	3.70866e-163	-7.45878e-163	-4.01074e-164	8.89445e-163	-1.40356e-162	-6.15747e-163	-4.49296e-163	1.26996e-162	2.13771e-163	1.50591e-163	-8.88344e-163	8.93488e-163	2.975e-163	-1.27089e-163	-8.05593e-163	3.33981e-163	-2.24095e-163	-7.35227e-164	8.36775e-164	-1.03253e-162	1.52589e-163	2.59816e-163	-4.60036e-163	-1.02995e-162	-1.09527e-162	8.14315e-163	-2.65587e-163	1.51924e-163	1.01801e-163	0
1.52224e-164	3.70866e-163	-7.45878e-163	-4.01074e-164	8.89445e-163	-1.40356e-162	-6.15747e-163	-4.49296e-163	1.26996e-162	2.13771e-163	1.50591e-163	-8.88344e-163	8.93488e-163	2.975e-163	-1.27089e-163	-8.05593e-163	3.33981e-163	-2.24095e-163	-7.35227e-164	8.36775e-164	-1.03253e-162	1.52589e-163	2.59816e-163	-4.60036e-163	-1.02995e-162	-1.09527e-162	8.14315e-163	-2.65587e-163	1.51924e-163	1.01801e-163	0
1.52224e-164	3.70866e-163	-7.45878e-163	-4.01074e-164	8.89445e-163	-1.40356e-162	-6.15747e-163	-4.49296e-163	1.26996e-162	2.13771e-163	1.50591e-163	-8.88344e-163	8.93488e-163	2.975e-163	-1.27089e-163	-8.05593e-163	3.33981e-163	-2.24095e-163	-7.35227e-164	8.36775e-164	-1.03253e-162	1.52589e-163	2.59816e-163	-4.60036e-163	-1.02995e-162	-1.09527e-162	8.14315e-163	-2.65587e-163	1.51924e-163	1.01801e-163	0
1.52224e-164	3.70866e-163	-7.45878e-163	-4.01074e-164	8.89445e-163	-1.40356e-162	-6.15747e-163	-4.49296e-163	1.26996e-162	2.13771e-163	1.50591e-163	-8.88344e-163	8.93488e-163	2.975e-163	-1.27089e-163	-8.05593e-163	3.33981e-163	-2.24095e-163	-7.35227e-164	8.36775e-164	-1.03253e-162	1.52589e-163	2.59816e-163	-4.60036e-163	-1.02995e-162	-1.09527e-162	8.14315e-163	-2.65587e-163	1.51924e-163	1.01801e-163	0
1.52224e-164	3.70866e-163	-7.45878e-163	-4.01074e-164	8.89445e-163	-1.40356e-162	-6.15747e-163	-4.49296e-163	1.26996e-162	2.13771e-163	1.50591e-163	-8.88344e-163	8.93488e-163	2.975e-163	-1.27089e-163	-8.05593e-163	3.33981e-163	-2.24095e-163	-7.35227e-164	8.36775e-164	-1.03253e-162	1.52589e-163	2.59816e-163	-4.60036e-163	-1.02995e-162	-1.09527e-162	8.14315e-163	-2.65587e-163	1.51924e-163	1.01801e-163	0
1.52224e-164	3.70866e-163	-7.45878e-163	-4.01074e-164	8.89445e-163	-1.40356e-162	-6.15747e-163	-4.49296e-163	1.26996e-162	2.13771e-163	1.50591e-163	-8.88344e-163	8.93488e-163	2.975e-163	-1.27089e-163	-8.05593e-163	3.33981e-163	-2.24095e-163	-7.35227e-164	8.36775e-164	-1.03253e-162	1.52589e-163	2.59816e-163	-4.60036e-163	-1.02995e-162	-1.09527e-162	8.14315e-163	-2.65587e-163	1.51924e-163	1.01801e-163	0
1.52224e-164	3.70866e-163	-7.45878e-163	-4.01074e-164	8.89445e-163	-1.40356e-162	-6.15747e-163	-4.49296e-163	1.26996e-162	2.13771e-163	1.50591e-163	-8.88344e-163	8.93488e-163	2.975e-163	-1.27089e-163	-8.05593e-163	3.33981e-163	-2.24095e-163	-7.35227e-164	8.36775e-164	-1.03253e-162	1.52589e-163	2.59816e-163	-4.60036e-163	-1.02995e-162	-1.09527e-162	8.14315e-163	-2.65587e-163	1.51924e-163	1.01801e-163	0
1.52224e-164	3.70866e-163	-7.45878e-163	-4.01074e-164	8.89445e-163	-1.40356e-162	-6.15747e-163	-4.49296e-163	1.26996e-162	2.13771e-163	1.50591e-163	-8.88344e-163	8.93488e-163	2.975e-163	-1.27089e-163	-8.05593e-163	3.33981e-163	-2.24095e-163	-7.35227e-164	8.36775e-164	-1.03253e-162	1.52589e-163	2.59816e-163	-4.60036e-163	-1.02995e-162	-1.09527e-162	8.14315e-163	-2.65587e-163	1.51924e-163	1.01801e-163	0
1.52224e-164	3.70866e-163	-7.45878e-163	-4.01074e-164	8.89445e-163	-1.40356e-162	-6.15747e-163	-4.49296e-163	1.26996e-162	2.13771e-163	1.50591e-163	-8.88344e-163	8.93488e-163	2.975e-163	-1.27089e-163	-8.05593e-163	3.33981e-163	-2.24095e-163	-7.35227e-164	8.36775e-164	-1.03253e-162	1.52589e-163	2.59816e-163	-4.60036e-163	-1.02995e-162	-1.09527e-162	8.14315e-163	-2.65587e-163	1.51924e-163	1.01801e-163	0
1.52224e-164	3.70866e-163	-7.45878e-163	-4.01074e-164	8.89445e-163	-1.40356e-162	-6.15747e-163	-4.49296e-163	1.26996e-162	2.13771e-163	1.50591e-163	-8.88344e-163	8.93488e-163	2.975e-163	-1.27089e-163	-8.05593e-163	3.33981e-163	-2.24095e-163	-7.35227e-164	8.36775e-164	-1.03253e-162	1.52589e-163	2.59816e-163	-4.60036e-163	-1.02995e-162	-1.09527e-162	8.14315e-163	-2.65587e-163	1.51924e-163	1.01801e-163	0
1.52224e-164	3.70866e-163	-7.45878e-163	-4.01074e-164	8.89445e-163	-1.40356e-162	-6.15747e-163	-4.49296e-163	1.26996e-162	2.13771e-163	1.50591e-163	-8.88344e-163	8.93488e-163	2.975e-163	-1.27089e-163	-8.05593e-163	3.33981e-163	-2.24095e-163	-7.35227e-164	8.36775e-164	-1.03253e-162	1.52589e-163	2.59816e-163	-4.60036e-163	-1.02995e-162	-1.09527e-162	8.14315e-163	-2.65587e-163	1.51924e-163	1.01801e-163	0
1.52224e-164	3.70866e-163	-7.45878e-163	-4.01074e-164	8.89445e-163	-1.40356e-162	-6.15747e-163	-4.49296e-163	1.26996e-162	2.13771e-163	1.50591e-163	-8.88344e-163	8.93488e-163	2.975e-163	-1.27089e-163	-8.05593e-163	3.33981e-163	-2.24095e-163	-7.35227e-164	8.36775e-164	-1.03253e-162	1.52589e-163	2.59816e-163	-4.60036e-163	-1.02995e-162	-1.09527e-162	8.14315e-163	-2.65587e-163	1.51924e-163	1.01801e-163	0
1.52224e-164	3.70866e-163	-7.45878e-163	-4.01074e-164	8.89445e-163	-1.40356e-162	-6.15747e-163	-4.49296e-163	1.26996e-162	2.13771e-163	1.50591e-163	-8.88344e-163	8.93488e-163	2.975e-163	-1.27089e-163	-8.05593e-163	3.33981e-163	-2.24095e-163	-7.35227e-164	8.36775e-164	-1.03253e-162	1.52589e-163	2.59816e-163	-4.60036e-163	-1.02995e-162	-1.09527e-162	8.14315e-163	-2.65587e-163	1.51924e-163	1.01801e-163	0
1.52224e-164	3.70866e-163	-7.45878e-163	-4.01074e-164	8.89445e-163	-1.40356e-162	-6.15747e-163	-4.49296e-163	1.26996e-162	2.13771e-163	1.50591e-163	-8.88344e-163	8.93488e-163	2.975e-163	-1.27089e-163	-8.05593e-163	3.33981e-163	-2.24095e-163	-7.35227e-164	8.36775e-164	-1.03253e-162	1.52589e-163	2.59816e-163	-4.60036e-163	-1.02995e-162	-1.09527e-162	8.14315e-163	-2.65587e-163	1.51924e-163	1.01801e-163	0
1.52224e-164	3.70866e-163	-7.45878e-163	-4.01074e-164	8.89445e-163	-1.40356e-162	-6.15747e-163	-4.49296e-163	1.26996e-162	2.13771e-163	1.50591e-163	-8.88344e-163	8.93488e-163	2.975e-163	-1.27089e-163	-8.05593e-163	3.33981e-163	-2.24095e-163	-7.35227e-164	8.36775e-164	-1.03253e-162	1.52589e-163	2.59816e-163	-4.60036e-163	-1.02995e-162	-1.09527e-162	8.14315e-163	-2.65587e-163	1.51924e-163	1.01801e-163	0
1.52224e-164	3.70866e-163	-7.45878e-163	-4.01074e-164	8.89445e-163	-1.40356e-162	-6.15747e-163	-4.49296e-163	1.26996e-162	2.13771e-163	1.50591e-163	-8.88344e-163	8.93488e-163	2.975e-163	-1.27089e-163	-8.05593e-163	3.33981e-163	-2.24095e-163	-7.35227e-164	8.36775e-164	-1.03253e-162	1.52589e-163	2.59816e-163	-4.60036e-163	-1.02995e-162	-1.09527e-162	8.14315e-163	-2.65587e-163	1.51924e-163	1.01801e-163	0
1.52224e-164	3.70866e-163	-7.45878e-163	-4.01074e-164	8.89445e-163	-1.40356e-162	-6.15747e-163	-4.49296e-163	1.26996e-162	2.13771e-163	1.50591e-163	-8.88344e-163	8.93488e-163	2.975e-163	-1.27089e-163	-8.05593e-163	3.33981e-163	-2.24095e-163	-7.35227e-164	8.36775e-164	-1.03253e-162	1.52589e-163	2.59816e-163	-4.60036e-163	-1.02995e-162	-1.09527e-162	8.14315e-163	-2.65587e-163	1.51924e-163	1.01801e-163	0
1.52224e-164	3.70866e-163	-7.45878e-163	-4.01074e-164	8.89445e-163	-1.40356e-162	-6.15747e-163	-4.49296e-163	1.26996e-162	2.13771e-163	1.50591e-163	-8.88344e-163	8.93488e-163	2.975e-163	-1.27089e-163	-8.05593e-163	3.33981e-163	-2.24095e-163	-7.35227e-164	8.36775e-164	-1.03253e-162	1.52589e-163	2.59816e-163	-4.60036e-163	-1.02995e-162	-1.09527e-162	8.14315e-163	-2.65587e-163	1.51924e-163	1.01801e-163	0
1.52224e-164	3.70866e-163	-7.45878e-163	-4.01074e-164	8.89445e-163	-1.40356e-162	-6.15747e-163	-4.49296e-163	1.26996e-162	2.13771e-163	1.50591e-163	-8.88344e-163	8.93488e-163	2.975e-163	-1.27089e-163	-8.05593e-163	3.33981e-163	-2.24095e-163	-7.35227e-164	8.36775e-164	-1.03253e-162	1.52589e-163	2.59816e-163	-4.60036e-163	-1.02995e-162	-1.09527e-162	8.14315e-163	-2.65587e-163	1.51924e-163	1.01801e-163	0
1.52224e-164	3.70866e-163	-7.45878e-163	-4.01074e-164	8.89445e-163	-1.40356e-162	-6.15747e-163	-4.49296e-163	1.26996e-162	2.13771e-163	1.50591e-163	-8.88344e-163	8.93488e-163	2.975e-163	-1.27089e-163	-8.05593e-163	3.33981e-163	-2.24095e-163	-7.35227e-164	8.36775e-164	-1.03253e-162	1.52589e-163	2.59816e-163	-4.60036e-163	-1.02995e-162	-1.09527e-162	8.14315e-163	-2.65587e-163	1.51924e-163	1.01801e-163	0
1.52224e-164	3.70866e-163	-7.45878e-163	-4.01074e-164	8.89445e-163	-1.40356e-162	-6.15747e-163	-4.49296e-163	1.26996e-162	2.13771e-163	1.50591e-163	-8.88344e-163	8.93488e-163	2.975e-163	-1.27089e-163	-8.05593e-163	3.33981e-163	-2.24095e-163	-7.35227e-164	8.36775e-164	-1.03253e-162	1.52589e-163	2.59816e-163	-4.60036e-163	-1.02995e-162	-1.09527e-162	8.14315e-163	-2.65587e-163	1.51924e-163	1.01801e-163	0
1.52224e-164	3.70866e-163	-7.45878e-163	-4.01074e-164	8.89445e-163	-1.40356e-162	-6.15747e-163	-4.49296e-163	1.26996e-162	2.13771e-163	1.50591e-163	-8.88344e-163	8.93488e-163	2.975e-163	-1.27089e-163	-8.05593e-163	3.33981e-163	-2.24095e-163	-7.35227e-164	8.36775e-164	-1.03253e-162	1.52589e-163	2.59816e-163	-4.60036e-163	-1.02995e-162	-1.09527e-162	8.14315e-163	-2.65587e-163	1.51924e-163	1.01801e-163	0
1.52224e-164	3.70866e-163	-7.45878e-163	-4.01074e-164	8.89445e-163	-1.40356e-162	-6.15747e-163	-4.49296e-163	1.26996e-162	2.13771e-163	1.50591e-163	-8.88344e-163	8.93488e-163	2.975e-163	-1.27089e-163	-8.05593e-163	3.33981e-163	-2.24095e-163	-7.35227e-164	8.36775e-164	-1.03253e-162	1.52589e-163	2.59816e-163	-4.60036e-163	-1.02995e-162	-1.09527e-162	8.14315e-163	-2.65587e-163	1.51924e-163	1.01801e-163	0
1.52224e-164	3.70866e-163	-7.45878e-163	-4.01074e-164	8.89445e-163	-1.40356e-162	-6.15747e-163	-4.49296e-163	1.26996e-162	2.13771e-163	1.50591e-163	-8.88344e-163	8.93488e-163	2.975e-163	-1.27089e-163	-8.05593e-163	3.33981e-163	-2.24095e-163	-7.35227e-164	8.36775e-164	-1.03253e-162	1.52589e-163	2.59816e-163	-4.60036e-163	-1.02995e-162	-1.09527e-162	8.14315e-163	-2.65587e-163	1.51924e-163	1.01801e-163	0
1.52224e-164	3.70866e-163	-7.45878e-163	-4.01074e-164	8.89445e-163	-1.40356e-162	-6.15747e-163	-4.49296e-163	1.26996e-162	2.13771e-163	1.50591e-163	-8.88344e-163	8.93488e-163	2.975e-163	-1.27089e-163	-8.05593e-163	3.33981e-163	-2.24095e-163	-7.35227e-164	8.36775e-164	-1.03253e-162	1.52589e-163	2.59816e-163	-4.60036e-163	-1.02995e-162	-1.09527e-162	8.14315e-163	-2.65587e-163	1.51924e-163	1.01801e-163	0
1.52224e-164	3.70866e-163	-7.45878e-163	-4.01074e-164	8.89445e-163	-1.40356e-162	-6.15747e-163	-4.49296e-163	1.26996e-162	2.13771e-163	1.50591e-163	-8.88344e-163	8.93488e-163	2.975e-163	-1.27089e-163	-8.05593e-163	3.33981e-163	-2.24095e-163	-7.35227e-164	8.36775e-164	-1.03253e-162	1.52589e-163	2.59816e-163	-4.60036e-163	-1.02995e-162	-1.09527e-162	8.14315e-163	-2.65587e-163	1.51924e-163	1.01801e-163	0
1.52224e-164	3.70866e-163	-7.45878e-163	-4.01074e-164	8.89445e-163	-1.40356e-162	-6.15747e-163	-4.49296e-163	1.26996e-162	2.13771e-163	1.50591e-163	-8.88344e-163	8.93488e-163	2.975e-163	-1.27089e-163	-8.05593e-163	3.33981e-163	-2.24095e-163	-7.35227e-164	8.36775e-164	-1.03253e-162	1.52589e-163	2.59816e-163	-4.60036e-163	-1.02995e-162	-1.09527e-162	8.14315e-163	-2.65587e-163	1.51924e-163	1.01801e-163	0
1.52224e-164	3.70866e-163	-7.45878e-163	-4.01074e-164	8.89445e-163	-1.40356e-162	-6.15747e-163	-4.49296e-163	1.26996e-162	2.13771e-163	1.50591e-163	-8.88344e-163	8.93488e-163	2.975e-163	-1.27089e-163	-8.05593e-163	3.33981e-163	-2.24095e-163	-7.35227e-164	8.36775e-164	-1.03253e-162	1.52589e-163	2.59816e-163	-4.60036e-163	-1.02995e-162	-1.09527e-162	8.14315e-163	-2.65587e-163	1.51924e-163	1.01801e-163	0
1.52224e-164	3.70866e-163	-7.45878e-163	-4.01074e-164	8.89445e-163	-1.40356e-162	-6.15747e-163	-4.49296e-163	1.26996e-162	2.13771e-163	1.50591e-163	-8.88344e-163	8.93488e-163	2.975e-163	-1.27089e-163	-8.05593e-163	3.33981e-163	-2.24095e-163	-7.35227e-164	8.36775e-164	-1.03253e-162	1.52589e-163	2.59816e-163	-4.60036e-163	-1.02995e-162	-1.09527e-162	8.14315e-163	-2.65587e-163	1.51924e-163	1.01801e-163	0
1.52224e-164	3.70866e-163	-7.45878e-163	-4.01074e-164	8.89445e-163	-1.40356e-162	-6.15747e-163	-4.49296e-163	1.26996e-162	2.13771e-163	1.50591e-163	-8.88344e-163	8.93488e-163	2.975e-163	-1.27089e-163	-8.05593e-163	3.33981e-163	-2.24095e-163	-7.35227e-164	8.36775e-164	-1.03253e-162	1.52589e-163	2.59816e-163	-4.60036e-163	-1.02995e-162	-1.09527e-162	8.14315e-163	-2.65587e-163	1.51924e-163	1.01801e-163	0
1.52224e-164	3.70866e-163	-7.45878e-163	-4.01074e-164	8.89445e-163	-1.40356e-162	-6.15747e-163	-4.49296e-163	1.26996e-162	2.13771e-163	1.50591e-163	-8.88344e-163	8.93488e-163	2.975e-163	-1.27089e-163	-8.05593e-163	3.33981e-163	-2.24095e-163	-7.35227e-164	8.36775e-164	-1.03253e-162	1.52589e-163	2.59816e-163	-4.60036e-163	-1.02995e-162	-1.09527e-162	8.14315e-163	-2.65587e-163	1.51924e-163	1.01801e-163	0
1.52224e-164	3.70866e-163	-7.45878e-163	-4.01074e-164	8.89445e-163	-1.40356e-162	-6.15747e-163	-4.49296e-163	1.26996e-162	2.13771e-163	1.50591e-163	-8.88344e-163	8.93488e-163	2.975e-163	-1.27089e-163	-8.05593e-163	3.33981e-163	-2.24095e-163	-7.35227e-164	8.36775e-164	-1.03253e-162	1.52589e-163	2.59816e-163	-4.60036e-163	-1.02995e-162	-1.09527e-162	8.14315e-163	-2.65587e-163	1.51924e-163	1.01801e-163	0
1.52224e-164	3.70866e-163	-7.45878e-163	-4.01074e-164	8.89445e-163	-1.40356e-162	-6.15747e-163	-4.49296e-163	1.26996e-162	2.13771e-163	1.50591e-163	-8.88344e-163	8.93488e-163	2.975e-163	-1.27089e-163	-8.05593e-163	3.33981e-163	-2.24095e-163	-7.35227e-164	8.36775e-164	-1.03253e-162	1.52589e-163	2.59816e-163	-4.60036e-163	-1.02995e-162	-1.09527e-162	8.14315e-163	-2.65587e-163	1.51924e-163	1.01801e-163	0
1.52224e-164	3.70866e-163	-7.45878e-163	-4.01074e-164	8.89445e-163	-1.40356e-162	-6.15747e-163	-4.49296e-163	1.26996e-162	2.13771e-163	1.50591e-163	-8.88344e-163	8.93488e-163	2.975e-163	-1.27089e-163	-8.05593e-163	3.33981e-163	-2.24095e-163	-7.35227e-164	8.36775e-164	-1.03253e-162	1.52589e-163	2.59816e-163	-4.60036e-163	-1.02995e-162	-1.09527e-162	8.14315e-163	-2.65587e-163	1.51924e-163	1.01801e-163	0
1.52224e-164	3.70866e-163	-7.45878e-163	-4.01074e-164	8.89445e-163	-1.40356e-162	-6.15747e-163	-4.49296e-163	1.26996e-162	2.13771e-163	1.50591e-163	-8.88344e-163	8.93488e-163	2.975e-163	-1.27089e-163	-8.05593e-163	3.33981e-163	-2.24095e-163	-7.35227e-164	8.36775e-164	-1.03253e-162	1.52589e-163	2.59816e-163	-4.60036e-163	-1.02995e-162	-1.09527e-162	8.14315e-163	-2.65587e-163	1.51924e-163	1.01801e-163	0
1.52224e-164	3.70866e-163	-7.45878e-163	-4.01074e-164	8.89445e-163	-1.40356e-162	-6.15747e-163	-4.49296e-163	1.26996e-162	2.13771e-163	1.50591e-163	-8.88344e-163	8.93488e-163	2.975e-163	-1.27089e-163	-8.05593e-163	3.33981e-163	-2.24095e-163	-7.35227e-164	8.36775e-164	-1.03253e-162	1.52589e-163	2.59816e-163	-4.60036e-163	-1.02995e-162	-1.09527e-162	8.14315e-163	-2.65587e-163	1.51924e-163	1.01801e-163	0
1.52224e-164	3.70866e-163	-7.45878e-163	-4.01074e-164	8.89445e-163	-1.40356e-162	-6.15747e-163	-4.49296e-163	1.26996e-162	2.13771e-163	1.50591e-163	-8.88344e-163	8.93488e-163	2.975e-163	-1.27089e-163	-8.05593e-163	3.33981e-163	-2.24095e-163	-7.35227e-164	8.36775e-164	-1.03253e-162	1.52589e-163	2.59816e-163	-4.60036e-163	-1.02995e-162	-1.09527e-162	8.14315e-163	-2.65587e-163	1.51924e-163	1.01801e-163	0
1.52224e-164	3.70866e-163	-7.45878e-163	-4.01074e-164	8.89445e-163	-1.40356e-162	-6.15747e-163	-4.49296e-163	1.26996e-162	2.13771e-163	1.50591e-163	-8.88344e-163	8.93488e-163	2.975e-163	-1.27089e-163	-8.05593e-163	3.33981e-163	-2.24095e-163	-7.35227e-164	8.36775e-164	-1.03253e-162	1.52589e-163	2.59816e-163	-4.60036e-163	-1.02995e-162	-1.09527e-162	8.14315e-163	-2.65587e-163	1.51924e-163	1.01801e-163	0
1.52224e-164	3.70866e-163	-7.45878e-163	-4.01074e-164	8.89445e-163	-1.40356e-162	-6.15747e-163	-4.49296e-163	1.26996e-162	2.13771e-163	1.50591e-163	-8.88344e-163	8.93488e-163	2.975e-163	-1.27089e-163	-8.05593e-163	3.33981e-163	-2.24095e-163	-7.35227e-164	8.36775e-164	-1.03253e-162	1.52589e-163	2.59816e-163	-4.60036e-163	-1.02995e-162	-1.09527e-162	8.14315e-163	-2.65587e-163	1.51924e-163	1.01801e-163	0
1.52224e-164	3.70866e-163	-7.45878e-163	-4.01074e-164	8.89445e-163	-1.40356e-162	-6.15747e-163	-4.49296e-163	1.26996e-162	2.13771e-163	1.50591e-163	-8.88344e-163	8.93488e-163	2.975e-163	-1.27089e-163	-8.05593e-163	3.33981e-163	-2.24095e-163	-7.35227e-164	8.36775e-164	-1.03253e-162	1.52589e-163	2.59816e-163	-4.60036e-163	-1.02995e-162	-1.09527e-162	8.14315e-163	-2.65587e-163	1.51924e-163	1.01801e-163	0
1.52224e-164	3.70866e-163	-7.45878e-163	-4.01074e-164	8.89445e-163	-1.40356e-162	-6.15747e-163	-4.49296e-163	1.26996e-162	2.13771e-163	1.50591e-163	-8.88344e-163	8.93488e-163	2.975e-163	-1.27089e-163	-8.05593e-163	3.33981e-163	-2.24095e-163	-7.35227e-164	8.36775e-164	-1.03253e-162	1.52589e-163	2.59816e-163	-4.60036e-163	-1.02995e-162	-1.09527e-162	8.14315e-163	-2.65587e-163	1.51924e-163	1.01801e-163	0
1.52224e-164	3.70866e-163	-7.45878e-163	-4.01074e-164	8.89445e-163	-1.40356e-162	-6.15747e-163	-4.49296e-163	1.26996e-162	2.13771e-163	1.50591e-163	-8.88344e-163	8.93488e-163	2.975e-163	-1.27089e-163	-8.05593e-163	3.33981e-163	-2.24095e-163	-7.35227e-164	8.36775e-164	-1.03253e-162	1.52589e-163	2.59816e-163	-4.60036e-163	-1.02995e-162	-1.09527e-162	8.14315e-163	-2.65587e-163	1.51924e-163	1.01801e-163	0
1.52224e-164	3.70866e-163	-7.45878e-163	-4.01074e-164	8.89445e-163	-1.40356e-162	-6.15747e-163	-4.49296e-163	1.26996e-162	2.13771e-163	1.50591e-163	-8.88344e-163	8.93488e-163	2.975e-163	-1.27089e-163	-8.05593e-163	3.33981e-163	-2.24095e-163	-7.35227e-164	8.36775e-164	-1.03253e-162	1.52589e-163	2.59816e-163	-4.60036e-163	-1.02995e-162	-1.09527e-162	8.14315e-163	-2.65587e-163	1.51924e-163	1.01801e-163	0
1.52224e-164	3.70866e-163	-7.45878e-163	-4.01074e-164	8.89445e-163	-1.40356e-162	-6.15747e-163	-4.49296e-163	1.26996e-162	2.13771e-163	1.50591e-163	-8.88344e-163	8.93488e-163	2.975e-163	-1.27089e-163	-8.05593e-163	3.33981e-163	-2.24095e-163	-7.35227e-164	8.36775e-164	-1.03253e-162	1.52589e-163	2.59816e-163	-4.60036e-163	-1.02995e-162	-1.09527e-162	8.14315e-163	-2.65587e-163	1.51924e-163	1.01801e-163	0
1.52224e-164	3.70866e-163	-7.45878e-163	-4.01074e-164	8.89445e-163	-1.40356e-162	-6.15747e-163	-4.49296e-163	1.26996e-162	2.13771e-163	1.50591e-163	-8.88344e-163	8.93488e-163	2.975e-163	-1.27089e-163	-8.05593e-163	3.33981e-163	-2.24095e-163	-7.35227e-164	8.36775e-164	-1.03253e-162	1.52589e-163	2.59816e-163	-4.60036e-163	-1.02995e-162	-1.09527e-162	8.14315e-163	-2.65587e-163	1.51924e-163	1.01801e-163	0
1.52224e-164	3.70866e-163	-7.45878e-163	-4.01074e-164	8.89445e-163	-1.40356e-162	-6.15747e-163	-4.49296e-163	1.26996e-162	2.13771e-163	1.50591e-163	-8.88344e-163	8.93488e-163	2.975e-163	-1.27089e-163	-8.05593e-163	3.33981e-163	-2.24095e-163	-7.35227e-164	8.36775e-164	-1.03253e-162	1.52589e-163	2.59816e-163	-4.60036e-163	-1.02995e-162	-1.09527e-162	8.14315e-163	-2.65587e-163	1.51924e-163	1.01801e-163	0
1.52224e-164	3.70866e-163	-7.45878e-163	-4.01074e-164	8.89445e-163	-1.40356e-162	-6.15747e-163	-4.49296e-163	1.26996e-162	2.13771e-163	1.50591e-163	-8.88344e-163	8.93488e-163	2.975e-163	-1.27089e-163	-8.05593e-163	3.33981e-163	-2.24095e-163	-7.35227e-164	8.36775e-164	-1.03253e-162	1.52589e-163	2.59816e-163	-4.60036e-163	-1.02995e-162	-1.09527e-162	8.14315e-163	-2.65587e-163	1.51924e-163	1.01801e-163	0
1.52224e-164	3.70866e-163	-7.45878e-163	-4.01074e-164	8.89445e-163	-1.40356e-162	-6.15747e-163	-4.49296e-163	1.26996e-162	2.13771e-163	1.50591e-163	-8.88344e-163	8.93488e-163	2.975e-163	-1.27089e-163	-8.05593e-163	3.33981e-163	-2.24095e-163	-7.35227e-164	8.36775e-164	-1.03253e-162	1.52589e-163	2.59816e-163	-4.60036e-163	-1.02995e-162	-1.09527e-162	8.14315e-163	-2.65587e-163	1.51924e-163	1.01801e-163	0
1.52224e-164	3.70866e-163	-7.45878e-163	-4.01074e-164	8.89445e-163	-1.40356e-162	-6.15747e-163	-4.49296e-163	1.26996e-162	2.13771e-163	1.50591e-163	-8.88344e-163	8.93488e-163	2.975e-163	-1.27089e-163	-8.05593e-163	3.33981e-163	-2.24095e-163	-7.35227e-164	8.36775e-164	-1.03253e-162	1.52589e-163	2.59816e-163	-4.60036e-163	-1.02995e-162	-1.09527e-162	8.14315e-163	-2.65587e-163	1.51924e-163	1.01801e-163	0
1.52224e-164	3.70866e-163	-7.45878e-163	-4.01074e-164	8.89445e-163	-1.40356e-162	-6.15747e-163	-4.49296e-163	1.26996e-162	2.13771e-163	1.50591e-163	-8.88344e-163	8.93488e-163	2.975e-163	-1.27089e-163	-8.05593e-163	3.33981e-163	-2.24095e-163	-7.35227e-164	8.36775e-164	-1.03253e-162	1.52589e-163	2.59816e-163	-4.60036e-163	-1.02995e-162	-1.09527e-162	8.14315e-163	-2.65587e-163	1.51924e-163	1.01801e-163	0
1.52224e-164	3.70866e-163	-7.45878e-163	-4.01074e-164	8.89445e-163	-1.40356e-162	-6.15747e-163	-4.49296e-163	1.26996e-162	2.13771e-163	1.50591e-163	-8.88344e-163	8.93488e-163	2.975e-163	-1.27089e-163	-8.05593e-163	3.33981e-163	-2.24095e-163	-7.35227e-164	8.36775e-164	-1.03253e-162	1.52589e-163	2.59816e-163	-4.60036e-163	-1.02995e-162	-1.09527e-162	8.14315e-163	-2.65587e-163	1.51924e-163	1.01801e-163	0
1.52224e-164	3.70866e-163	-7.45878e-163	-4.01074e-164	8.89445e-163	-1.40356e-162	-6.15747e-163	-4.49296e-163	1.26996e-162	2.13771e-163	1.50591e-163	-8.88344e-163	8.93488e-163	2.975e-163	-1.27089e-163	-8.05593e-163	3.33981e-163	-2.24095e-163	-7.35227e-164	8.36775e-164	-1.03253e-162	1.52589e-163	2.59816e-163	-4.60036e-163	-1.02995e-162	-1.09527e-162	8.14315e-163	-2.65587e-163	1.51924e-163	1.01801e-163	0
1.52224e-164	3.70866e-163	-7.45878e-163	-4.01074e-164	8.89445e-163	-1.40356e-162	-6.15747e-163	-4.49296e-163	1.26996e-162	2.13771e-163	1.50591e-163	-8.88344e-163	8.93488e-163	2.975e-163	-1.27089e-163	-8.05593e-163	3.33981e-163	-2.24095e-163	-7.35227e-164	8.36775e-164	-1.03253e-162	1.52589e-163	2.59816e-163	-4.60036e-163	-1.02995e-162	-1.09527e-162	8.14315e-163	-2.65587e-163	1.51924e-163	1.01801e-163	0
1.52224e-164	3.70866e-163	-7.45878e-163	-4.01074e-164	8.89445e-163	-1.40356e-162	-6.15747e-163	-4.49296e-163	1.26996e-162	2.13771e-163	1.50591e-163	-8.88344e-163	8.93488e-163	2.975e-163	-1.27089e-163	-8.05593e-163	3.33981e-163	-2.24095e-163	-7.35227e-164	8.36775e-164	-1.03253e-162	1.52589e-163	2.59816e-163	-4.60036e-163	-1.02995e-162	-1.09527e-162	8.14315e-163	-2.65587e-163	1.51924e-163	1.01801e-163	0
1.52224e-164	3.70866e-163	-7.45878e-163	-4.01074e-164	8.89445e-163	-1.40356e-162	-6.15747e-163	-4.49296e-163	1.26996e-162	2.13771e-163	1.50591e-163	-8.88344e-163	8.93488e-163	2.975e-163	-1.27089e-163	-8.05593e-163	3.33981e-163	-2.24095e-163	-7.35227e-164	8.36775e-164	-1.03253e-162	1.52589e-163	2.59816e-163	-4.60036e-163	-1.02995e-162	-1.09527e-162	8.14315e-163	-2.65587e-163	1.51924e-163	1.01801e-163	0
1.52224e-164	3.70866e-163	-7.45878e-163	-4.01074e-164	8.89445e-163	-1.40356e-162	-6.15747e-163	-4.49296e-163	1.26996e-162	2.13771e-163	1.50591e-163	-8.88344e-163	8.93488e-163	2.975e-163	-1.27089e-163	-8.05593e-163	3.33981e-163	-2.24095e-163	-7.35227e-164	8.36775e-164	-1.03253e-162	1.52589e-163	2.59816e-163	-4.60036e-163	-1.02995e-162	-1.09527e-162	8.14315e-163	-2.65587e-163	1.51924e-163	1.01801e-163	0
1.52224e-164	3.70866e-163	-7.45878e-163	-4.01074e-164	8.89445e-163	-1.40356e-162	-6.15747e-163	-4.49296e-163	1.26996e-162	2.13771e-163	1.50591e-163	-8.88344e-163	8.93488e-163	2.975e-163	-1.27089e-163	-8.05593e-163	3.33981e-163	-2.24095e-163	-7.35227e-164	8.36775e-164	-1.03253e-162	1.52589e-163	2.59816e-163	-4.60036e-163	-1.02995e-162	-1.09527e-162	8.14315e-163	-2.65587e-163	1.51924e-163	1.01801e-163	0
1.52224e-164	3.70866e-163	-7.45878e-163	-4.01074e-164	8.89445e-163	-1.40356e-162	-6.15747e-163	-4.49296e-163	1.26996e-162	2.13771e-163	1.50591e-163	-8.88344e-163	8.93488e-163	2.975e-163	-1.27089e-163	-8.05593e-163	3.33981e-163	-2.24095e-163	-7.35227e-164	8.36775e-164	-1.03253e-162	1.52589e-163	2.59816e-163	-4.60036e-163	-1.02995e-162	-1.09527e-162	8.14315e-163	-2.65587e-163	1.51924e-163	1.01801e-163	0
1.52224e-164	3.70866e-163	-7.45878e-163	-4.01074e-164	8.89445e-163	-1.40356e-162	-6.15747e-163	-4.49296e-163	1.26996e-162	2.13771e-163	1.50591e-163	-8.88344e-163	8.93488e-163	2.975e-163	-1.27089e-163	-8.05593e-163	3.33981e-163	-2.24095e-163	-7.35227e-164	8.36775e-164	-1.03253e-162	1.52589e-163	2.59816e-163	-4.60036e-163	-1.02995e-162	-1.09527e-162	8.14315e-163	-2.65587e-163	1.51924e-163	1.01801e-163	0
1.52224e-164	3.70866e-163	-7.45878e-163	-4.01074e-164	8.89445e-163	-1.40356e-162	-6.15747e-163	-4.49296e-163	1.26996e-162	2.13771e-163	1.50591e-163	-8.88344e-163	8.93488e-163	2.975e-163	-1.27089e-163	-8.05593e-163	3.33981e-163	-2.24095e-163	-7.35227e-164	8.36775e-164	-1.03253e-162	1.52589e-163	2.59816e-163	-4.60036e-163	-1.02995e-162	-1.09527e-162	8.14315e-163	-2.65587e-163	1.51924e-163	1.01801e-163	0
1.52224e-164	3.70866e-163	-7.45878e-163	-4.01074e-164	8.89445e-163	-1.40356e-162	-6.15747e-163	-4.49296e-163	1.26996e-162	2.13771e-163	1.50591e-163	-8.88344e-163	8.93488e-163	2.975e-163	-1.27089e-163	-8.05593e-163	3.33981e-163	-2.24095e-163	-7.35227e-164	8.36775e-164	-1.03253e-162	1.52589e-163	2.59816e-163	-4.60036e-163	-1.02995e-162	-1.09527e-162	8.14315e-163	-2.65587e-163	1.51924e-163	1.01801e-163	0
1.52224e-164	3.70866e-163	-7.45878e-163	-4.01074e-164	8.89445e-163	-1.40356e-162	-6.15747e-163	-4.49296e-163	1.26996e-162	2.13771e-163	1.50591e-163	-8.88344e-163	8.93488e-163	2.975e-163	-1.27089e-163	-8.05593e-163	3.33981e-163	-2.24095e-163	-7.35227e-164	8.36775e-164	-1.03253e-162	1.52589e-163	2.59816e-163	-4.60036e-163	-1.02995e-162	-1.09527e-162	8.14315e-163	-2.65587e-163	1.51924e-163	1.01801e-163	0
1.52224e-164	3.70866e-163	-7.45878e-163	-4.01074e-164	8.89445e-163	-1.40356e-162	-6.15747e-163	-4.49296e-163	1.26996e-162	2.13771e-163	1.50591e-163	-8.88344e-163	8.93488e-163	2.975e-163	-1.27089e-163	-8.05593e-163	3.33981e-163	-2.24095e-163	-7.35227e-164	8.36775e-164	-1.03253e-162	1.52589e-163	2.59816e-163	-4.60036e-163	-1.02995e-162	-1.09527e-162	8.14315e-163	-2.65587e-163	1.51924e-163	1.01801e-163	0
1.52224e-164	3.70866e-163	-7.45878e-163	-4.01074e-164	8.89445e-163	-1.40356e-162	-6.15747e-163	-4.49296e-163	1.26996e-162	2.13771e-163	1.50591e-163	-8.88344e-163	8.93488e-163	2.975e-163	-1.27089e-163	-8.05593e-163	3.33981e-163	-2.24095e-163	-7.35227e-164	8.36775e-164	-1.03253e-162	1.52589e-163	2.59816e-163	-4.60036e-163	-1.02995e-162	-1.09527e-162	8.14315e-163	-2.65587e-163	1.51924e-163	1.01801e-163	0
1.52224e-164	3.70866e-163	-7.45878e-163	-4.01074e-164	8.89445e-163	-1.40356e-162	-6.15747e-163	-4.49296e-163	1.26996e-162	2.13771e-163	1.50591e-163	-8.88344e-163	8.93488e-163	2.975e-163	-1.27089e-163	-8.05593e-163	3.33981e-163	-2.24095e-163	-7.35227e-164	8.36775e-164	-1.03253e-162	1.52589e-163	2.59816e-163	-4.60036e-163	-1.02995e-162	-1.09527e-162	8.14315e-163	-2.65587e-163	1.51924e-163	1.01801e-163	0
1.52224e-164	3.70866e-163	-7.45878e-163	-4.01074e-164	8.89445e-163	-1.40356e-162	-6.15747e-163	-4.49296e-163	1.26996e-162	2.13771e-163	1.50591e-163	-8.88344e-163	8.93488e-163	2.975e-163	-1.27089e-163	-8.05593e-163	3.33981e-163	-2.24095e-163	-7.35227e-164	8.36775e-164	-1.03253e-162	1.52589e-163	2.59816e-163	-4.60036e-163	-1.02995e-162	-1.09527e-162	8.14315e-163	-2.65587e-163	1.51924e-163	1.01801e-163	0
1.52224e-164	3.70866e-163	-7.45878e-163	-4.01074e-164	8.89445e-163	-1.40356e-162	-6.15747e-163	-4.49296e-163	1.26996e-162	2.13771e-163	1.50591e-163	-8.88344e-163	8.93488e-163	2.975e-163	-1.27089e-163	-8.05593e-163	3.33981e-163	-2.24095e-163	-7.35227e-164	8.36775e-164	-1.03253e-162	1.52589e-163	2.59816e-163	-4.60036e-163	-1.02995e-162	-1.09527e-162	8.14315e-163	-2.65587e-163	1.51924e-163	1.01801e-163	0
1.52224e-164	3.70866e-163	-7.45878e-163	-4.01074e-164	8.89445e-163	-1.40356e-162	-6.15747e-163	-4.49296e-163	1.26996e-162	2.13771e-163	1.50591e-163	-8.88344e-163	8.93488e-163	2.975e-163	-1.27089e-163	-8.05593e-163	3.33981e-163	-2.24095e-163	-7.35227e-164	8.36775e-164	-1.03253e-162	1.52589e-163	2.59816e-163	-4.60036e-163	-1.02995e-162	-1.09527e-162	8.14315e-163	-2.65587e-163	1.51924e-163	1.01801e-163	0
1.52224e-164	3.70866e-163	-7.45878e-163	-4.01074e-164	8.89445e-163	-1.40356e-162	-6.15747e-163	-4.49296e-163	1.26996e-162	2.13771e-163	1.50591e-163	-8.88344e-163	8.93488e-163	2.975e-163	-1.27089e-163	-8.05593e-163	3.33981e-163	-2.24095e-163	-7.35227e-164	8.36775e-164	-1.03253e-162	1.52589e-163	2.59816e-163	-4.60036e-163	-1.02995e-162	-1.09527e-162	8.14315e-163	-2.65587e-163	1.51924e-163	1.01801e-163	0
1.52224e-164	3.70866e-163	-7.45878e-163	-4.01074e-164	8.89445e-163	-1.40356e-162	-6.15747e-163	-4.49296e-163	1.26996e-162	2.13771e-163	1.50591e-163	-8.88344e-163	8.93488e-163	2.975e-163	-1.27089e-163	-8.05593e-163	3.33981e-163	-2.24095e-163	-7.35227e-164	8.36775e-164	-1.03253e-162	1.52589e-163	2.59816e-163	-4.60036e-163	-1.02995e-162	-1.09527e-162	8.14315e-163	-2.65587e-163	1.51924e-163	1.01801e-163	0
1.52224e-164	3.70866e-163	-7.45878e-163	-4.01074e-164	8.89445e-163	-1.40356e-162	-6.15747e-163	-4.49296e-163	1.26996e-162	2.13771e-163	1.50591e-163	-8.88344e-163	8.93488e-163	2.975e-163	-1.27089e-163	-8.05593e-163	3.33981e-163	-2.24095e-163	-7.35227e-164	8.36775e-164	-1.03253e-162	1.52589e-163	2.59816e-163	-4.60036e-163	-1.02995e-162	-1.09527e-162	8.14315e-163	-2.65587e-163	1.51924e-163	1.01801e-163	0
1.52224e-164	3.70866e-163	-7.45878e-163	-4.01074e-164	8.89445e-163	-1.40356e-162	-6.15747e-163	-4.49296e-163	1.26996e-162	2.13771e-163	1.50591e-163	-8.88344e-163	8.93488e-163	2.975e-163	-1.27089e-163	-8.05593e-163	3.33981e-163	-2.24095e-163	-7.35227e-164	8.36775e-164	-1.03253e-162	1.52589e-163	2.59816e-163	-4.60036e-163	-1.02995e-162	-1.09527e-162	8.14315e-163	-2.65587e-163	1.51924e-163	1.01801e-163	0
1.52224e-164	3.70866e-163	-7.45878e-163	-4.01074e-164	8.89445e-163	-1.40356e-162	-6.15747e-163	-4.49296e-163	1.26996e-162	2.13771e-163	1.50591e-163	-8.88344e-163	8.93488e-163	2.975e-163	-1.27089e-163	-8.05593e-163	3.33981e-163	-2.24095e-163	-7.35227e-164	8.36775e-164	-1.03253e-162	1.52589e-163	2.59816e-163	-4.60036e-163	-1.02995e-162	-1.09527e-162	8.14315e-163	-2.65587e-163	1.51924e-163	1.01801e-163	0
1.52224e-164	3.70866e-163	-7.45878e-163	-4.01074e-164	8.89445e-163	-1.40356e-162	-6.15747e-163	-4.49296e-163	1.26996e-162	2.13771e-163	1.50591e-163	-8.88344e-163	8.93488e-163	2.975e-163	-1.27089e-163	-8.05593e-163	3.33981e-163	-2.24095e-163	-7.35227e-164	8.36775e-164	-1.03253e-162	1.52589e-163	2.59816e-163	-4.60036e-163	-1.02995e-162	-1.09527e-162	8.14315e-163	-2.65587e-163	1.51924e-163	1.01801e-163	0
1.52224e-164	3.70866e-163	-7.45878e-163	-4.01074e-164	8.89445e-163	-1.40356e-162	-6.15747e-163	-4.49296e-163	1.26996e-162	2.13771e-163	1.50591e-163	-8.88344e-163	8.93488e-163	2.975e-163	-1.27089e-163	-8.05593e-163	3.33981e-163	-2.24095e-163	-7.35227e-164	8.36775e-164	-1.03253e-162	1.52589e-163	2.59816e-163	-4.60036e-163	-1.02995e-162	-1.09527e-162	8.14315e-163	-2.65587e-163	1.51924e-163	1.01801e-163	0
1.52224e-164	3.70866e-163	-7.45878e-163	-4.01074e-164	8.89445e-163	-1.40356e-162	-6.15747e-163	-4.49296e-163	1.26996e-162	2.13771e-163	1.50591e-163	-8.88344e-163	8.93488e-163	2.975e-163	-1.27089e-163	-8.05593e-163	3.33981e-163	-2.24095e-163	-7.35227e-164	8.36775e-164	-1.03253e-162	1.52589e-163	2.59816e-163	-4.60036e-163	-1.02995e-162	-1.09527e-162	8.14315e-163	-2.65587e-163	1.51924e-163	1.01801e-163	0
1.52224e-164	3.70866e-163	-7.45878e-163	-4.01074e-164	8.89445e-163	-1.40356e-162	-6.15747e-163	-4.49296e-163	1.26996e-162	2.13771e-163	1.50591e-163	-8.88344e-163	8.93488e-163	2.975e-163	-1.27089e-163	-8.05593e-163	3.33981e-163	-2.24095e-163	-7.35227e-164	8.36775e-164	-1.03253e-162	1.52589e-163	2.59816e-163	-4.60036e-163	-1.02995e-162	-1.09527e-162	8.14315e-163	-2.65587e-163	1.51924e-163	1.01801e-163	0
1.52224e-164	3.70866e-163	-7.45878e-163	-4.01074e-164	8.89445e-163	-1.40356e-162	-6.15747e-163	-4.49296e-163	1.26996e-162	2.13771e-163	1.50591e-163	-8.88344e-163	8.93488e-163	2.975e-163	-1.27089e-163	-8.05593e-163	3.33981e-163	-2.24095e-163	-7.35227e-164	8.36775e-164	-1.03253e-162	1.52589e-163	2.59816e-163	-4.60036e-163	-1.02995e-162	-1.09527e-162	8.14315e-163	-2.65587e-163	1.51924e-163	1.01801e-163	0
1.52224e-164	3.70866e-163	-7.45878e-163	-4.01074e-164	8.89445e-163	-1.40356e-162	-6.15747e-163	-4.49296e-163	1.26996e-162	2.13771e-163	1.50591e-163	-8.88344e-163	8.93488e-163	2.975e-163	-1.27089e-163	-8.05593e-163	3.33981e-163	-2.24095e-163	-7.35227e-164	8.36775e-164	-1.03253e-162	1.52589e-163	2.59816e-163	-4.60036e-163	-1.02995e-162	-1.09527e-162	8.14315e-163	-2.65587e-163	1.51924e-163	1.01801e-163	0
1.52224e-164	3.70866e-163	-7.45878e-163	-4.01074e-164	8.89445e-163	-1.40356e-162	-6.15747e-163	-4.49296e-163	1.26996e-162	2.13771e-163	1.50591e-163	-8.88344e-163	8.93488e-163	2.975e-163	-1.27089e-163	-8.05593e-163	3.33981e-163	-2.24095e-163	-7.35227e-164	8.36775e-164	-1.03253e-162	1.52589e-163	2.59816e-163	-4.60036e-163	-1.02995e-162	-1.09527e-162	8.14315e-163	-2.65587e-163	1.51924e-163	1.01801e-163	0
1.52224e-164	3.70866e-163	-7.45878e-163	-4.01074e-164	8.89445e-163	-1.40356e-162	-6.15747e-163	-4.49296e-163	1.26996e-162	2.13771e-163	1.50591e-163	-8.88344e-163	8.93488e-163	2.975e-163	-1.27089e-163	-8.05593e-163	3.33981e-163	-2.24095e-163	-7.35227e-164	8.36775e-164	-1.03253e-162	1.52589e-163	2.59816e-163	-4.60036e-163	-1.02995e-162	-1.09527e-162	8.14315e-163	-2.65587e-163	1.51924e-163	1.01801e-163	0
1.52224e-164	3.70866e-163	-7.45878e-163	-4.01074e-164	8.89445e-163	-1.40356e-162	-6.15747e-163	-4.49296e-163	1.26996e-162	2.13771e-163	1.50591e-163	-8.88344e-163	8.93488e-163	2.975e-163	-1.27089e-163	-8.05593e-163	3.33981e-163	-2.24095e-163	-7.35227e-164	8.36775e-164	-1.03253e-162	1.52589e-163	2.59816e-163	-4.60036e-163	-1.02995e-162	-1.09527e-162	8.14315e-163	-2.65587e-163	1.51924e-163	1.01801e-163	0
1.52224e-164	3.70866e-163	-7.45878e-163	-4.01074e-164	8.89445e-163	-1.40356e-162	-6.15747e-163	-4.49296e-163	1.26996e-162	2.13771e-163	1.50591e-163	-8.88344e-163	8.93488e-163	2.975e-163	-1.27089e-163	-8.05593e-163	3.33981e-163	-2.24095e-163	-7.35227e-164	8.36775e-164	-1.03253e-162	1.52589e-163	2.59816e-163	-4.60036e-163	-1.02995e-162	-1.09527e-162	8.14315e-163	-2.65587e-163	1.51924e-163	1.01801e-163	0
1.52224e-164	3.70866e-163	-7.45878e-163	-4.01074e-164	8.89445e-163	-1.40356e-162	-6.15747e-163	-4.49296e-163	1.26996e-162	2.13771e-163	1.50591e-163	-8.88344e-163	8.93488e-163	2.975e-163	-1.27089e-163	-8.05593e-163	3.33981e-163	-2.24095e-163	-7.35227e-164	8.36775e-164	-1.03253e-162	1.52589e-163	2.59816e-163	-4.60036e-163	-1.02995e-162	-1.09527e-162	8.14315e-163	-2.65587e-163	1.51924e-163	1.01801e-163	0
1.52224e-164	3.70866e-163	-7.45878e-163	-4.01074e-164	8.89445e-163	-1.40356e-162	-6.15747e-163	-4.49296e-163	1.26996e-162	2.13771e-163	1.50591e-163	-8.88344e-163	8.93488e-163	2.975e-163	-1.27089e-163	-8.05593e-163	3.33981e-163	-2.24095e-163	-7.35227e-164	8.36775e-164	-1.03253e-162	1.52589e-163	2.59816e-163	-4.60036e-163	-1.02995e-162	-1.09527e-162	8.14315e-163	-2.65587e-163	1.51924e-163	1.01801e-163	0
1.52224e-164	3.70866e-163	-7.45878e-163	-4.01074e-164	8.89445e-163	-1.40356e-162	-6.15747e-163	-4.49296e-163	1.26996e-162	2.13771e-163	1.50591e-163	-8.88344e-163	8.93488e-163	2.975e-163	-1.27089e-163	-8.05593e-163	3.33981e-163	-2.24095e-163	-7.35227e-164	8.36775e-164	-1.03253e-162	1.52589e-163	2.59816e-163	-4.60036e-163	-1.02995e-162	-1.09527e-162	8.14315e-163	-2.65587e-163	1.51924e-163	1.01801e-163	0
1.52224e-164	3.70866e-163	-7.45878e-163	-4.01074e-164	8.89445e-163	-1.40356e-162	-6.15747e-163	-4.49296e-163	1.26996e-162	2.13771e-163	1.50591e-163	-8.88344e-163	8.93488e-163	2.975e-163	-1.27089e-163	-8.05593e-163	3.33981e-163	-2.24095e-163	-7.35227e-164	8.36775e-164	-1.03253e-162	1.52589e-163	2.59816e-163	-4.60036e-163	-1.02995e-162	-1.09527e-162	8.14315e-163	-2.65587e-163	1.51924e-163	1.01801e-163	0
1.52224e-164	3.70866e-163	-7.45878e-163	-4.01074e-164	8.89445e-163	-1.40356e-162	-6.15747e-163	-4.49296e-163	1.26996e-162	2.13771e-163	1.50591e-163	-8.88344e-163	8.93488e-163	2.975e-163	-1.27089e-163	-8.05593e-163	3.33981e-163	-2.24095e-163	-7.35227e-164	8.36775e-164	-1.03253e-162	1.52589e-163	2.59816e-163	-4.60036e-163	-1.02995e-162	-1.09527e-162	8.14315e-163	-2.65587e-163	1.51924e-163	1.01801e-163	0
1.52224e-164	3.70866e-163	-7.45878e-163	-4.01074e-164	8.89445e-163	-1.40356e-162	-6.15747e-163	-4.49296e-163	1.26996e-162	2.13771e-163	1.50591e-163	-8.88344e-163	8.93488e-163	2.975e-163	-1.27089e-163	-8.05593e-163	3.33981e-163	-2.24095e-163	-7.35227e-164	8.36775e-164	-1.03253e-162	1.52589e-163	2.59816e-163	-4.60036e-163	-1.02995e-162	-1.09527e-162	8.14315e-163	-2.65587e-163	1.51924e-163	1.01801e-163	0
1.52224e-164	3.70866e-163	-7.45878e-163	-4.01074e-164	8.89445e-163	-1.40356e-162	-6.15747e-163	-4.49296e-163	1.26996e-162	2.13771e-163	1.50591e-163	-8.88344e-163	8.93488e-163	2.975e-163	-1.27089e-163	-8.05593e-163	3.33981e-163	-2.24095e-163	-7.35227e-164	8.36775e-164	-1.03253e-162	1.52589e-163	2.59816e-163	-4.60036e-163	-1.02995e-162	-1.09527e-162	8.14315e-163	-2.65587e-163	1.51924e-163	1.01801e-163	0
1.52224e-164	3.70866e-163	-7.45878e-163	-4.01074e-164	8.89445e-163	-1.40356e-162	-6.15747e-163	-4.49296e-163	1.26996e-162	2.13771e-163	1.50591e-163	-8.88344e-163	8.93488e-163	2.975e-163	-1.27089e-163	-8.05593e-163	3.33981e-163	-2.24095e-163	-7.35227e-164	8.36775e-164	-1.03253e-162	1.52589e-163	2.59816e-163	-4.60036e-163	-1.02995e-162	-1.09527e-162	8.14315e-163	-2.65587e-163	1.51924e-163	1.01801e-163	0
1.52224e-164	3.70866e-163	-7.45878e-163	-4.01074e-164	8.89445e-163	-1.40356e-162	-6.15747e-163	-4.49296e-163	1.26996e-162	2.13771e-163	1.50591e-163	-8.88344e-163	8.93488e-163	2.975e-163	-1.27089e-163	-8.05593e-163	3.33981e-163	-2.24095e-163	-7.35227e-164	8.36775e-164	-1.03253e-162	1.52589e-163	2.59816e-163	-4.60036e-163	-1.02995e-162	-1.09527e-162	8.14315e-163	-2.65587e-163	1.51924e-163	1.01801e-163	0
1.52224e-164	3.70866e-163	-7.45878e-163	-4.01074e-164	8.89445e-163	-1.40356e-162	-6.15747e-163	-4.49296e-163	1.26996e-162	2.13771e-163	1.50591e-163	-8.88344e-163	8.93488e-163	2.975e-163	-1.27089e-163	-8.05593e-163	3.33981e-163	-2.24095e-163	-7.35227e-164	8.36775e-164	-1.03253e-162	1.52589e-163	2.59816e-163	-4.60036e-163	-1.02995e-162	-1.09527e-162	8.14315e-163	-2.65587e-163	1.51924e-163	1.01801e-163	0
1.52224e-164	3.70866e-163	-7.45878e-163	-4.01074e-164	8.89445e-163	-1.40356e-162	-6.15747e-163	-4.49296e-163	1.26996e-162	2.13771e-163	1.50591e-163	-8.88344e-163	8.93488e-163	2.975e-163	-1.27089e-163	-8.05593e-163	3.33981e-163	-2.24095e-163	-7.35227e-164	8.36775e-164	-1.03253e-162	1.52589e-163	2.59816e-163	-4.60036e-163	-1.02995e-162	-1.09527e-162	8.14315e-163	-2.65587e-163	1.51924e-163	1.01801e-163	0
1.52224e-164	3.70866e-163	-7.45878e-163	-4.01074e-164	8.89445e-163	-1.40356e-162	-6.15747e-163	-4.49296e-163	1.26996e-162	2.13771e-163	1.50591e-163	-8.88344e-163	8.93488e-163	2.975e-163	-1.27089e-163	-8.05593e-163	3.33981e-163	-2.24095e-163	-7.35227e-164	8.36775e-164	-1.03253e-162	1.52589e-163	2.59816e-163	-4.60036e-163	-1.02995e-162	-1.09527e-162	8.14315e-163	-2.65587e-163	1.51924e-163	1.01801e-163	0
1.52224e-164	3.70866e-163	-7.45878e-163	-4.01074e-164	8.89445e-163	-1.40356e-162	-6.15747e-163	-4.49296e-163	1.26996e-162	2.13771e-163	1.50591e-163	-8.88344e-163	8.93488e-163	2.975e-163	-1.27089e-163	-8.05593e-163	3.33981e-163	-2.24095e-163	-7.35227e-164	8.36775e-164	-1.03253e-162	1.52589e-163	2.59816e-163	-4.60036e-163	-1.02995e-162	-1.09527e-162	8.14315e-163	-2.65587e-163	1.51924e-163	1.01801e-163	0
1.52224e-164	3.70866e-163	-7.45878e-163	-4.01074e-164	8.89445e-163	-1.40356e-162	-6.15747e-163	-4.49296e-163	1.26996e-162	2.13771e-163	1.50591e-163	-8.88344e-163	8.93488e-163	2.975e-163	-1.27089e-163	-8.05593e-163	3.33981e-163	-2.24095e-163	-7.35227e-164	8.36775e-164	-1.03253e-162	1.52589e-163	2.59816e-163	-4.60036e-163	-1.02995e-162	-1.09527e-162	8.14315e-163	-2.65587e-163	1.51924e-163	1.01801e-163	0
1.52224e-164	3.70866e-163	-7.45878e-163	-4.01074e-164	8.89445e-163	-1.40356e-162	-6.15747e-163	-4.49296e-163	1.26996e-162	2.13771e-163	1.50591e-163	-8.88344e-163	8.93488e-163	2.975e-163	-1.27089e-163	-8.05593e-163	3.33981e-163	-2.24095e-163	-7.35227e-164	8.36775e-164	-1.03253e-162	1.52589e-163	2.59816e-163	-4.60036e-163	-1.02995e-162	-1.09527e-162	8.14315e-163	-2.65587e-163	1.51924e-163	1.01801e-163	0
1.52224e-164	3.70866e-163	-7.45878e-163	-4.01074e-164	8.89445e-163	-1.40356e-162	-6.15747e-163	-4.49296e-163	1.26996e-162	2.13771e-163	1.50591e-163	-8.88344e-163	8.93488e-163	2.975e-163	-1.27089e-163	-8.05593e-163	3.33981e-163	-2.24095e-163	-7.35227e-164	8.36775e-164	-1.03253e-162	1.52589e-163	2.59816e-163	-4.60036e-163	-1.02995e-162	-1.09527e-162	8.14315e-163	-2.65587e-163	1.51924e-163	1.01801e-163	0
1.52224e-164	3.70866e-163	-7.45878e-163	-4.01074e-164	8.89445e-163	-1.40356e-162	-6.15747e-163	-4.49296e-163	1.26996e-162	2.13771e-163	1.50591e-163	-8.88344e-163	8.93488e-163	2.975e-163	-1.27089e-163	-8.05593e-163	3.33981e-163	-2.24095e-163	-7.35227e-164	8.36775e-164	-1.03253e-162	1.52589e-163	2.59816e-163	-4.60036e-163	-1.02995e-162	-1.09527e-162	8.14315e-163	-2.65587e-163	1.51924e-163	1.01801e-163	0
1.52224e-164	3.70866e-163	-7.45878e-163	-4.01074e-164	8.89445e-163	-1.40356e-162	-6.15747e-163	-4.49296e-163	1.26996e-162	2.13771e-163	1.50591e-163	-8.88344e-163	8.93488e-163	2.975e-163	-1.27089e-163	-8.05593e-163	3.33981e-163	-2.24095e-163	-7.35227e-164	8.36775e-164	-1.03253e-162	1.52589e-163	2.59816e-163	-4.60036e-163	-1.02995e-162	-1.09527e-162	8.14315e-163	-2.65587e-163	1.51924e-163	1.01801e-163	0
1.52224e-164	3.70866e-163	-7.45878e-163	-4.01074e-164	8.89445e-163	-1.40356e-162	-6.15747e-163	-4.49296e-163	1.26996e-162	2.13771e-163	1.50591e-163	-8.88344e-163	8.93488e-163	2.975e-163	-1.27089e-163	-8.05593e-163	3.33981e-163	-2.24095e-163	-7.35227e-164	8.36775e-164	-1.03253e-162	1.52589e-163	2.59816e-163	-4.60036e-163	-1.02995e-162	-1.09527e-162	8.14315e-163	-2.65587e-163	1.51924e-163	1.01801e-163	0
1.52224e-164	3.70866e-163	-7.45878e-163	-4.01074e-164	8.89445e-163	-1.40356e-162	-6.15747e-163	-4.49296e-163	1.26996e-162	2.13771e-163	1.50591e-163	-8.88344e-163	8.93488e-163	2.975e-163	-1.27089e-163	-8.05593e-163	3.33981e-163	-2.24095e-163	-7.35227e-164	8.36775e-164	-1.03253e-162	1.52589e-163	2.59816e-163	-4.60036e-163	-1.02995e-162	-1.09527e-162	8.14315e-163	-2.65587e-163	1.51924e-163	1.01801e-163	0
1.52224e-164	3.70866e-163	-7.45878e-163	-4.01074e-164	8.89445e-163	-1.40356e-162	-6.15747e-163	-4.49296e-163	1.26996e-162	2.13771e-163	1.50591e-163	-8.88344e-163	8.93488e-163	2.975e-163	-1.27089e-163	-8.05593e-163	3.33981e-163	-2.24095e-163	-7.35227e-164	8.36775e-164	-1.03253e-162	1.52589e-163	2.59816e-163	-4.60036e-163	-1.02995e-162	-1.09527e-162	8.14315e-163	-2.65587e-163	1.51924e-163	1.01801e-163	0
1.52224e-164	3.70866e-163	-7.45878e-163	-4.01074e-164	8.89445e-163	-1.40356e-162	-6.15747e-163	-4.49296e-163	1.26996e-162	2.13771e-163	1.50591e-163	-8.88344e-163	8.93488e-163	2.975e-163	-1.27089e-163	-8.05593e-163	3.33981e-163	-2.24095e-163	-7.35227e-164	8.36775e-164	-1.03253e-162	1.52589e-163	2.59816e-163	-4.60036e-163	-1.02995e-162	-1.09527e-162	8.14315e-163	-2.65587e-163	1.51924e-163	1.01801e-163	0
1.52224e-164	3.70866e-163	-7.45878e-163	-4.01074e-164	8.89445e-163	-1.40356e-162	-6.15747e-163	-4.49296e-163	1.26996e-162	2.13771e-163	1.50591e-163	-8.88344e-163	8.93488e-163	2.975e-163	-1.27089e-163	-8.05593e-163	3.33981e-163	-2.24095e-163	-7.35227e-164	8.36775e-164	-1.03253e-162	1.52589e-163	2.59816e-163	-4.60036e-163	-1.02995e-162	-1.09527e-162	8.14315e-163	-2.65587e-163	1.51924e-163	1.01801e-163	0
1.52224e-164	3.70866e-163	-7.45878e-163	-4.01074e-164	8.89445e-163	-1.40356e-162	-6.15747e-163	-4.49296e-163	1.26996e-162	2.13771e-163	1.50591e-163	-8.88344e-163	8.93488e-163	2.975e-163	-1.27089e-163	-8.05593e-163	3.33981e-163	-2.24095e-163	-7.35227e-164	8.36775e-164	-1.03253e-162	1.52589e-163	2.59816e-163	-4.60036e-163	-1.02995e-162	-1.09527e-162	8.14315e-163	-2.65587e-163	1.51924e-163	1.01801e-163	0
1.52224e-164	3.70866e-163	-7.45878e-163	-4.01074e-164	8.89445e-163	-1.40356e-162	-6.15747e-163	-4.49296e-163	1.26996e-162	2.13771e-163	1.50591e-163	-8.88344e-163	8.93488e-163	2.975e-163	-1.27089e-163	-8.05593e-163	3.33981e-163	-2.24095e-163	-7.35227e-164	8.36775e-164	-1.03253e-162	1.52589e-163	2.59816e-163	-4.60036e-163	-1.02995e-162	-1.09527e-162	8.14315e-163	-2.65587e-163	1.51924e-163	1.01801e-163	0
1.52224e-164	3.70866e-163	-7.45878e-163	-4.01074e-164	8.89445e-163	-1.40356e-162	-6.15747e-163	-4.49296e-163	1.26996e-162	2.13771e-163	1.50591e-163	-8.88344e-163	8.93488e-163	2.975e-163	-1.27089e-163	-8.05593e-163	3.33981e-163	-2.24095e-163	-7.35227e-164	8.36775e-164	-1.03253e-162	1.52589e-163	2.59816e-163	-4.60036e-163	-1.02995e-162	-1.09527e-162	8.14315e-163	-2.65587e-163	1.51924e-163	1.01801e-163	0
1.52224e-164	3.70866e-163	-7.45878e-163	-4.01074e-164	8.89445e-163	-1.40356e-162	-6.15747e-163	-4.49296e-163	1.26996e-162	2.13771e-163	1.50591e-163	-8.88344e-163	8.93488e-163	2.975e-163	-1.27089e-163	-8.05593e-163	3.33981e-163	-2.24095e-163	-7.35227e-164	8.36775e-164	-1.03253e-162	1.52589e-163	2.59816e-163	-4.60036e-163	-1.02995e-162	-1.09527e-162	8.14315e-163	-2.65587e-163	1.51924e-163	1.01801e-163	0
1.52224e-164	3.70866e-163	-7.45878e-163	-4.01074e-164	8.89445e-163	-1.40356e-162	-6.15747e-163	-4.49296e-163	1.26996e-162	2.13771e-163	1.50591e-163	-8.88344e-163	8.93488e-163	2.975e-163	-1.27089e-163	-8.05593e-163	3.33981e-163	-2.24095e-163	-7.35227e-164	8.36775e-164	-1.03253e-162	1.52589e-163	2.59816e-163	-4.60036e-163	-1.02995e-162	-1.09527e-162	8.14315e-163	-2.65587e-163	1.51924e-163	1.01801e-163	0
1.52224e-164	3.70866e-163	-7.45878e-163	-4.01074e-164	8.89445e-163	-1.40356e-162	-6.15747e-163	-4.49296e-163	1.26996e-162	2.13771e-163	1.50591e-163	-8.88344e-163	8.93488e-163	2.975e-163	-1.27089e-163	-8.05593e-163	3.33981e-163	-2.24095e-163	-7.35227e-164	8.36775e-164	-1.03253e-162	1.52589e-163	2.59816e-163	-4.60036e-163	-1.02995e-162	-1.09527e-162	8.14315e-163	-2.65587e-163	1.51924e-163	1.01801e-163	0
1.52224e-164	3.70866e-163	-7.45878e-163	-4.01074e-164	8.89445e-163	-1.40356e-162	-6.15747e-163	-4.49296e-163	1.26996e-162	2.13771e-163	1.50591e-163	-8.88344e-163	8.93488e-163	2.975e-163	-1.27089e-163	-8.05593e-163	3.33981e-163	-2.24095e-163	-7.35227e-164	8.36775e-164	-1.03253e-162	1.52589e-163	2.59816e-163	-4.60036e-163	-1.02995e-162	-1.09527e-162	8.14315e-163	-2.65587e-163	1.51924e-163	1.01801e-163	0
1.52224e-164	3.70866e-163	-7.45878e-163	-4.01074e-164	8.89445e-163	-1.40356e-162	-6.15747e-163	-4.49296e-163	1.26996e-162	2.13771e-163	1.50591e-163	-8.88344e-163	8.93488e-163	2.975e-163	-1.27089e-163	-8.05593e-163	3.33981e-163	-2.24095e-163	-7.35227e-164	8.36775e-164	-1.03253e-162	1.52589e-163	2.59816e-163	-4.60036e-163	-1.02995e-162	-1.09527e-162	8.14315e-163	-2.65587e-163	1.51924e-163	1.01801e-163	0
1.52224e-164	3.70866e-163	-7.45878e-163	-4.01074e-164	8.89445e-163	-1.40356e-162	-6.15747e-163	-4.49296e-163	1.26996e-162	2.13771e-163	1.50591e-163	-8.88344e-163	8.93488e-163	2.975e-163	-1.27089e-163	-8.05593e-163	3.33981e-163	-2.24095e-163	-7.35227e-164	8.36775e-164	-1.03253e-162	1.52589e-163	2.59816e-163	-4.60036e-163	-1.02995e-162	-1.09527e-162	8.14315e-163	-2.65587e-163	1.51924e-163	1.01801e-163	0
1.52224e-164	3.70866e-163	-7.45878e-163	-4.01074e-164	8.89445e-163	-1.40356e-162	-6.15747e-163	-4.49296e-163	1.26996e-162	2.13771e-163	1.50591e-163	-8.88344e-163	8.93488e-163	2.975e-163	-1.27089e-163	-8.05593e-163	3.33981e-163	-2.24095e-163	-7.35227e-164	8.36775e-164	-1.03253e-162	1.52589e-163	2.59816e-163	-4.60036e-163	-1.02995e-162	-1.09527e-162	8.14315e-163	-2.65587e-163	1.51924e-163	1.01801e-163	0
1.52224e-164	3.70866e-163	-7.45878e-163	-4.01074e-164	8.89445e-163	-1.40356e-162	-6.15747e-163	-4.49296e-163	1.26996e-162	2.13771e-163	1.50591e-163	-8.88344e-163	8.93488e-163	2.975e-163	-1.27089e-163	-8.05593e-163	3.33981e-163	-2.24095e-163	-7.35227e-164	8.36775e-164	-1.03253e-162	1.52589e-163	2.59816e-163	-4.60036e-163	-1.02995e-162	-1.09527e-162	8.14315e-163	-2.65587e-163	1.51924e-163	1.01801e-163	0
1.52224e-164	3.70866e-163	-7.45878e-163	-4.01074e-164	8.89445e-163	-1.40356e-162	-6.15747e-163	-4.49296e-163	1.26996e-162	2.13771e-163	1.50591e-163	-8.88344e-163	8.93488e-163	2.975e-163	-1.27089e-163	-8.05593e-163	3.33981e-163	-2.24095e-163	-7.35227e-164	8.36775e-164	-1.03253e-162	1.52589e-163	2.59816e-163	-4.60036e-163	-1.02995e-162	-1.09527e-162	8.14315e-163	-2.65587e-163	1.51924e-163	1.01801e-163	0
1.52224e-164	3.70866e-163	-7.45878e-163	-4.01074e-164	8.89445e-163	-1.40356e-162	-6.15747e-163	-4.49296e-163	1.26996e-162	2.13771e-163	1.50591e-163	-8.88344e-163	8.93488e-163	2.975e-163	-1.27089e-163	-8.05593e-163	3.33981e-163	-2.24095e-163	-7.35227e-164	8.36775e-164	-1.03253e-162	1.52589e-163	2.59816e-163	-4.60036e-163	-1.02995e-162	-1.09527e-162	8.14315e-163	-2.65587e-163	1.51924e-163	1.01801e-163	0
1.52224e-164	3.70866e-163	-7.45878e-163	-4.01074e-164	8.89445e-163	-1.40356e-162	-6.15747e-163	-4.49296e-163	1.26996e-162	2.13771e-163	1.50591e-163	-8.88344e-163	8.93488e-163	2.975e-163	-1.27089e-163	-8.05593e-163	3.33981e-163	-2.24095e-163	-7.35227e-164	8.36775e-164	-1.03253e-162	1.52589e-163	2.59816e-163	-4.60036e-163	-1.02995e-162	-1.09527e-162	8.14315e-163	-2.65587e-163	1.51924e-163	1.01801e-163	0
1.52224e-164	3.70866e-163	-7.45878e-163	-4.01074e-164	8.89445e-163	-1.40356e-162	-6.15747e-163	-4.49296e-163	1.26996e-162	2.13771e-163	1.50591e-163	-8.88344e-163	8.93488e-163	2.975e-163	-1.27089e-163	-8.05593e-163	3.33981e-163	-2.24095e-163	-7.35227e-164	8.36775e-164	-1.03253e-162	1.52589e-163	2.59816e-163	-4.60036e-163	-1.02995e-162	-1.09527e-162	8.14315e-163	-2.65587e-163	1.51924e-163	1.01801e-163	0
1.52224e-164	3.70866e-163	-7.45878e-163	-4.01074e-164	8.89445e-163	-1.40356e-162	-6.15747e-163	-4.49296e-163	1.26996e-162	2.13771e-163	1.50591e-163	-8.88344e-163	8.93488e-163	2.975e-163	-1.27089e-163	-8.05593e-163	3.33981e-163	-2.24095e-163	-7.35227e-164	8.36775e-164	-1.03253e-162	1.52589e-163	2.59816e-163	-4.60036e-163	-1.02995e-162	-1.09527e-162	8.14315e-163	-2.65587e-163	1.51924e-163	1.01801e-163	0
1.52224e-164	3.70866e-163	-7.45878e-163	-4.01074e-164	8.89445e-163	-1.40356e-162	-6.15747e-163	-4.49296e-163	1.26996e-162	2.13771e-163	1.50591e-163	-8.88344e-163	8.93488e-163	2.975e-163	-1.27089e-163	-8.05593e-163	3.33981e-163	-2.24095e-163	-7.35227e-164	8.36775e-164	-1.03253e-162	1.52589e-163	2.59816e-163	-4.60036e-163	-1.02995e-162	-1.09527e-162	8.14315e-163	-2.65587e-163	1.51924e-163	1.01801e-163	0
1.52224e-164	3.70866e-163	-7.45878e-163	-4.01074e-164	8.89445e-163	-1.40356e-162	-6.15747e-163	-4.49296e-163	1.26996e-162	2.13771e-163	1.50591e-163	-8.88344e-163	8.93488e-163	2.975e-163	-1.27089e-163	-8.05593e-163	3.33981e-163	-2.24095e-163	-7.35227e-164	8.36775e-164	-1.03253e-162	1.52589e-163	2.59816e-163	-4.60036e-163	-1.02995e-162	-1.09527e-162	8.14315e-163	-2.65587e-163	1.51924e-163	1.01801e-163	0
1.52224e-164	3.70866e-163	-7.45878e-163	-4.01074e-164	8.89445e-163	-1.40356e-162	-6.15747e-163	-4.49296e-163	1.26996e-162	2.13771e-163	1.50591e-163	-8.88344e-163	8.93488e-163	2.975e-163	-1.27089e-163	-8.05593e-163	3.33981e-163	-2.24095e-163	-7.35227e-164	8.36775e-164	-1.03253e-162	1.52589e-163	2.59816e-163	-4.60036e-163	-1.02995e-162	-1.09527e-162	8.14315e-163	-2.65587e-163	1.51924e-163	1.01801e-163	0
1.52224e-164	3.70866e-163	-7.45878e-163	-4.01074e-164	8.89445e-163	-1.40356e-162	-6.15747e-163	-4.49296e-163	1.26996e-162	2.13771e-163	1.50591e-163	-8.88344e-163	8.93488e-163	2.975e-163	-1.27089e-163	-8.05593e-163	3.33981e-163	-2.24095e-163	-7.35227e-164	8.36775e-164	-1.03253e-162	1.52589e-163	2.59816e-163	-4.60036e-163	-1.02995e-162	-1.09527e-162	8.14315e-163	-2.65587e-163	1.51924e-163	1.01801e-163	0
1.52224e-164	3.70866e-163	-7.45878e-163	-4.01074e-164	8.89445e-163	-1.40356e-162	-6.15747e-163	-4.49296e-163	1.26996e-162	2.13771e-163	1.50591e-163	-8.88344e-163	8.93488e-163	2.975e-163	-1.27089e-163	-8.05593e-163	3.33981e-163	-2.24095e-163	-7.35227e-164	8.36775e-164	-1.03253e-162	1.52589e-163	2.59816e-163	-4.60036e-163	-1.02995e-162	-1.09527e-162	8.14315e-163	-2.65587e-163	1.51924e-163	1.01801e-163	0
1.52224e-164	3.70866e-163	-7.45878e-163	-4.01074e-164	8.89445e-163	-1.40356e-162	-6.15747e-163	-4.49296e-163	1.26996e-162	2.13771e-163	1.50591e-163	-8.88344e-163	8.93488e-163	2.975e-163	-1.27089e-163	-8.05593e-163	3.33981e-163	-2.24095e-163	-7.35227e-164	8.36775e-164	-1.03253e-162	1.52589e-163	2.59816e-163	-4.60036e-163	-1.02995e-162	-1.09527e-162	8.14315e-163	-2.65587e-163	1.51924e-163	1.01801e-163	0
1.52224e-164	3.70866e-163	-7.45878e-163	-4.01074e-164	8.89445e-163	-1.40356e-162	-6.15747e-163	-4.49296e-163	1.26996e-162	2.13771e-163	1.50591e-163	-8.88344e-163	8.93488e-163	2.975e-163	-1.27089e-163	-8.05593e-163	3.33981e-163	-2.24095e-163	-7.35227e-164	8.36775e-164	-1.03253e-162	1.52589e-163	2.59816e-163	-4.60036e-163	-1.02995e-162	-1.09527e-162	8.14315e-163	-2.65587e-163	1.51924e-163	1.01801e-163	0
1.52224e-164	3.70866e-163	-7.45878e-163	-4.01074e-164	8.89445e-163	-1.40356e-162	-6.15747e-163	-4.49296e-163	1.26996e-162	2.13771e-163	1.50591e-163	-8.88344e-163	8.93488e-163	2.975e-163	-1.27089e-163	-8.05593e-163	3.33981e-163	-2.24095e-163	-7.35227e-164	8.36775e-164	-1.03253e-162	1.52589e-163	2.59816e-163	-4.60036e-163	-1.02995e-162	-1.09527e-162	8.14315e-163	-2.65587e-163	1.51924e-163	1.01801e-163	0
1.52224e-164	3.70866e-163	-7.45878e-163	-4.01074e-164	8.89445e-163	-1.40356e-162	-6.15747e-163	-4.49296e-163	1.26996e-162	2.13771e-163	1.50591e-163	-8.88344e-163	8.93488e-163	2.975e-163	-1.27089e-163	-8.05593e-163	3.33981e-163	-2.24095e-163	-7.35227e-164	8.36775e-164	-1.03253e-162	1.52589e-163	2.59816e-163	-4.60036e-163	-1.02995e-162	-1.09527e-162	8.14315e-163	-2.65587e-163	1.51924e-163	1.01801e-163	0
1.52224e-164	3.70866e-163	-7.45878e-163	-4.01074e-164	8.89445e-163	-1.40356e-162	-6.15747e-163	-4.49296e-163	1.26996e-162	2.13771e-163	1.50591e-163	-8.88344e-163	8.93488e-163	2.975e-163	-1.27089e-163	-8.05593e-163	3.33981e-163	-2.24095e-163	-7.35227e-164	8.36775e-164	-1.03253e-162	1.52589e-163	2.59816e-163	-4.60036e-163	-1.02995e-162	-1.09527e-162	8.14315e-163	-2.65587e-163	1.51924e-163	1.01801e-163	0
1.52224e-164	3.70866e-163	-7.45878e-163	-4.01074e-164	8.89445e-163	-1.40356e-162	-6.15747e-163	-4.49296e-163	1.26996e-162	2.13771e-163	1.50591e-163	-8.88344e-163	8.93488e-163	2.975e-163	-1.27089e-163	-8.05593e-163	3.33981e-163	-2.24095e-163	-7.35227e-164	8.36775e-164	-1.03253e-162	1.52589e-163	2.59816e-163	-4.60036e-163	-1.02995e-162	-1.09527e-162	8.14315e-163	-2.65587e-163	1.51924e-163	1.01801e-163	0
1.52224e-164	3.70866e-163	-7.45878e-163	-4.01074e-164	8.89445e-163	-1.40356e-162	-6.15747e-163	-4.49296e-163	1.26996e-162	2.13771e-163	1.50591e-163	-8.88344e-163	8.93488e-163	2.975e-163	-1.27089e-163	-8.05593e-163	3.33981e-163	-2.24095e-163	-7.35227e-164	8.36775e-164	-1.03253e-162	1.52589e-163	2.59816e-163	-4.60036e-163	-1.02995e-162	-1.09527e-162	8.14315e-163	-2.65587e-163	1.51924e-163	1.01801e-163	0
1.52224e-164	3.70866e-163	-7.45878e-163	-4.01074e-164	8.89445e-163	-1.40356e-162	-6.15747e-163	-4.49296e-163	1.26996e-162	2.13771e-163	1.50591e-163	-8.88344e-163	8.93488e-163	2.975e-163	-1.27089e-163	-8.05593e-163	3.33981e-163	-2.24095e-163	-7.35227e-164	8.36775e-164	-1.03253e-162	1.52589e-163	2.59816e-163	-4.60036e-163	-1.02995e-162	-1.09527e-162	8.14315e-163	-2.65587e-163	1.51924e-163	1.01801e-163	0
1.52224e-164	3.70866e-163	-7.45878e-163	-4.01074e-164	8.89445e-163	-1.40356e-162	-6.15747e-163	-4.49296e-163	1.26996e-162	2.13771e-163	1.50591e-163	-8.88344e-163	8.93488e-163	2.975e-163	-1.27089e-163	-8.05593e-163	3.33981e-163	-2.24095e-163	-7.35227e-164	8.36775e-164	-1.03253e-162	1.52589e-163	2.59816e-163	-4.60036e-163	-1.02995e-162	-1.09527e-162	8.14315e-163	-2.65587e-163	1.51924e-163	1.01801e-163	0
1.52224e-164	3.70866e-163	-7.45878e-163	-4.01074e-164	8.89445e-163	-1.40356e-162	-6.15747e-163	-4.49296e-163	1.26996e-162	2.13771e-163	1.50591e-163	-8.88344e-163	8.93488e-163	2.975e-163	-1.27089e-163	-8.05593e-163	3.33981e-163	-2.24095e-163	-7.35227e-164	8.36775e-164	-1.03253e-162	1.52589e-163	2.59816e-163	-4.60036e-163	-1.02995e-162	-1.09527e-162	8.14315e-163	-2.65587e-163	1.51924e-163	1.01801e-163	0
1.52224e-164	3.70866e-163	-7.45878e-163	-4.01074e-164	8.89445e-163	-1.40356e-162	-6.15747e-163	-4.49296e-163	1.26996e-162	2.13771e-163	1.50591e-163	-8.88344e-163	8.93488e-163	2.975e-163	-1.27089e-163	-8.05593e-163	3.33981e-163	-2.24095e-163	-7.35227e-164	8.36775e-164	-1.03253e-162	1.52589e-163	2.59816e-163	-4.60036e-163	-1.02995e-162	-1.09527e-162	8.14315e-163	-2.65587e-163	1.51924e-163	1.01801e-163	0
1.52224e-164	3.70866e-163	-7.45878e-163	-4.01074e-164	8.89445e-163	-1.40356e-162	-6.15747e-163	-4.49296e-163	1.26996e-162	2.13771e-163	1.50591e-163	-8.88344e-163	8.93488e-163	2.975e-163	-1.27089e-163	-8.05593e-163	3.33981e-163	-2.24095e-163	-7.35227e-164	8.36775e-164	-1.03253e-162	1.52589e-163	2.59816e-163	-4.60036e-163	-1.02995e-162	-1.09527e-162	8.14315e-163	-2.65587e-163	1.51924e-163	1.01801e-163	0
1.52224e-164	3.70866e-163	-7.45878e-163	-4.01074e-164	8.89445e-163	-1.40356e-162	-6.15747e-163	-4.49296e-163	1.26996e-162	2.13771e-163	1.50591e-163	-8.88344e-163	8.93488e-163	2.975e-163	-1.27089e-163	-8.05593e-163	3.33981e-163	-2.24095e-163	-7.35227e-164	8.36775e-164	-1.03253e-162	1.52589e-163	2.59816e-163	-4.60036e-163	-1.02995e-162	-1.09527e-162	8.14315e-163	-2.65587e-163	1.51924e-163	1.01801e-163	0
1.52224e-164	3.70866e-163	-7.45878e-163	-4.01074e-164	8.89445e-163	-1.40356e-162	-6.15747e-163	-4.49296e-163	1.26996e-162	2.13771e-163	1.50591e-163	-8.88344e-163	8.93488e-163	2.975e-163	-1.27089e-163	-8.05593e-163	3.33981e-163	-2.24095e-163	-7.35227e-164	8.36775e-164	-1.03253e-162	1.52589e-163	2.59816e-163	-4.60036e-163	-1.02995e-162	-1.09527e-162	8.14315e-163	-2.65587e-163	1.51924e-163	1.01801e-163	0
1.52224e-164	3.70866e-163	-7.45878e-163	-4.01074e-164	8.89445e-163	-1.40356e-162	-6.15747e-163	-4.49296e-163	1.26996e-162	2.13771e-163	1.50591e-163	-8.88344e-163	8.93488e-163	2.975e-163	-1.27089e-163	-8.05593e-163	3.33981e-163	-2.24095e-163	-7.35227e-164	8.36775e-164	-1.03253e-162	1.52589e-163	2.59816e-163	-4.60036e-163	-1.02995e-162	-1.09527e-162	8.14315e-163	-2.65587e-163	1.51924e-163	1.01801e-163	0
1.52224e-164	3.70866e-163	-7.45878e-163	-4.01074e-164	8.89445e-163	-1.40356e-162	-6.15747e-163	-4.49296e-163	1.26996e-162	2.13771e-163	1.50591e-163	-8.88344e-163	8.93488e-163	2.975e-163	-1.27089e-163	-8.05593e-163	3.33981e-163	-2.24095e-163	-7.35227e-164	8.36775e-164	-1.03253e-162	1.52589e-163	2.59816e-163	-4.60036e-163	-1.02995e-162	-1.09527e-162	8.14315e-163	-2.65587e-163	1.51924e-163	1.01801e-163	0
1.52224e-164	3.70866e-163	-7.45878e-163	-4.01074e-164	8.89445e-163	-1.40356e-162	-6.15747e-163	-4.49296e-163	1.26996e-162	2.13771e-163	1.50591e-163	-8.88344e-163	8.93488e-163	2.975e-163	-1.27089e-163	-8.05593e-163	3.33981e-163	-2.24095e-163	-7.35227e-164	8.36775e-164	-1.03253e-162	1.52589e-163	2.59816e-163	-4.60036e-163	-1.02995e-162	-1.09527e-162	8.14315e-163	-2.65587e-163	1.51924e-163	1.01801e-163	0
1.52224e-164	3.70866e-163	-7.45878e-163	-4.01074e-164	8.89445e-163	-1.40356e-162	-6.15747e-163	-4.49296e-163	1.26996e-162	2.13771e-163	1.50591e-163	-8.88344e-163	8.93488e-163	2.975e-163	-1.27089e-163	-8.05593e-163	3.33981e-163	-2.24095e-163	-7.35227e-164	8.36775e-164	-1.03253e-162	1.52589e-163	2.59816e-163	-4.60036e-163	-1.02995e-162	-1.09527e-162	8.14315e-163	-2.65587e-163	1.51924e-163	1.01801e-163	0
1.52224e-164	3.70866e-163	-7.45878e-163	-4.01074e-164	8.89445e-163	-1.40356e-162	-6.15747e-163	-4.49296e-163	1.26996e-162	2.13771e-163	1.50591e-163	-8.88344e-163	8.93488e-163	2.975e-163	-1.27089e-163	-8.05593e-163	3.33981e-163	-2.24095e-163	-7.35227e-164	8.36775e-164	-1.03253e-162	1.52589e-163	2.59816e-163	-4.60036e-163	-1.02995e-162	-1.09527e-162	8.14315e-163	-2.65587e-163	1.51924e-163	1.01801e-163	0
1.52224e-164	3.70866e-163	-7.45878e-163	-4.01074e-164	8.89445e-163	-1.40356e-162	-6.15747e-163	-4.49296e-163	1.26996e-162	2.13771e-163	1.50591e-163	-8.88344e-163	8.93488e-163	2.975e-163	-1.27089e-163	-8.05593e-163	3.33981e-163	-2.24095e-163	-7.35227e-164	8.36775e-164	-1.03253e-162	1.52589e-163	2.59816e-163	-4.60036e-163	-1.02995e-162	-1.09527e-162	8.14315e-163	-2.65587e-163	1.51924e-163	1.01801e-163	0
1.52224e-164	3.70866e-163	-7.45878e-163	-4.01074e-164	8.89445e-163	-1.40356e-162	-6.15747e-163	-4.49296e-163	1.26996e-162	2.13771e-163	1.50591e-163	-8.88344e-163	8.93488e-163	2.975e-163	-1.27089e-163	-8.05593e-163	3.33981e-163	-2.24095e-163	-7.35227e-164	8.36775e-164	-1.03253e-162	1.52589e-163	2.59816e-163	-4.60036e-163	-1.02995e-162	-1.09527e-162	8.14315e-163	-2.65587e-163	1.51924e-163	1.01801e-163	0
1.52224e-164	3.70866e-163	-7.45878e-163	-4.01074e-164	8.89445e-163	-1.40356e-162	-6.15747e-163	-4.49296e-163	1.26996e-162	2.13771e-163	1.50591e-163	-8.88344e-163	8.93488e-163	2.975e-163	-1.27089e-163	-8.05593e-163	3.33981e-163	-2.24095e-163	-7.35227e-164	8.36775e-164	-1.03253e-162	1.52589e-163	2.59816e-163	-4.60036e-163	-1.02995e-162	-1.09527e-162	8.14315e-163	-2.65587e-163	1.51924e-163	1.01801e-163	0
1.52224e-164	3.70866e-163	-7.45878e-163	-4.01074e-164	8.89445e-163	-1.40356e-162	-6.15747e-163	-4.49296e-163	1.26996e-162	2.13771e-163	1.50591e-163	-8.88344e-163	8.93488e-163	2.975e-163	-1.27089e-163	-8.05593e-163	3.33981e-163	-2.24095e-163	-7.35227e-164	8.36775e-164	-1.03253e-162	1.52589e-163	2.59816e-163	-4.60036e-163	-1.02995e-162	-1.09527e-162	8.14315e-163	-2.65587e-163	1.51924e-163	1.01801e-163	0
1.52224e-164	3.70866e-163	-7.45878e-163	-4.01074e-164	8.89445e-163	-1.40356e-162	-6.15747e-163	-4.49296e-163	1.26996e-162	2.13771e-163	1.50591e-163	-8.88344e-163	8.93488e-163	2.975e-163	-1.27089e-163	-8.05593e-163	3.33981e-163	-2.24095e-163	-7.35227e-164	8.36775e-164	-1.03253e-162	1.52589e-163	2.59816e-163	-4.60036e-163	-1.02995e-162	-1.09527e-162	8.14315e-163	-2.65587e-163	1.51924e-163	1.01801e-163	0
1.52224e-164	3.70866e-163	-7.45878e-163	-4.01074e-164	8.89445e-163	-1.40356e-162	-6.15747e-163	-4.49296e-163	1.26996e-162	2.13771e-163	1.50591e-163	-8.88344e-163	8.93488e-163	2.975e-163	-1.27089e-163	-8.05593e-163	3.33981e-163	-2.24095e-163	-7.35227e-164	8.36775e-164	-1.03253e-162	1.52589e-163	2.59816e-163	-4.60036e-163	-1.02995e-162	-1.09527e-162	8.14315e-163	-2.65587e-163	1.51924e-163	1.01801e-163	0
1.52224e-164	3.70866e-163	-7.45878e-163	-4.01074e-164	8.89445e-163	-1.40356e-162	-6.15747e-163	-4.49296e-163	1.26996e-162	2.13771e-163	1.50591e-163	-8.88344e-163	8.93488e-163	2.975e-163	-1.27089e-163	-8.05593e-163	3.33981e-163	-2.24095e-163	-7.35227e-164	8.36775e-164	-1.03253e-162	1.52589e-163	2.59816e-163	-4.60036e-163	-1.02995e-162	-1.09527e-162	8.14315e-163	-2.65587e-163	1.51924e-163	1.01801e-163	0
1.52224e-164	3.70866e-163	-7.45878e-163	-4.01074e-164	8.89445e-163	-1.40356e-162	-6.15747e-163	-4.49296e-163	1.26996e-162	2.13771e-163	1.50591e-163	-8.88344e-163	8.93488e-163	2.975e-163	-1.27089e-163	-8.05593e-163	3.33981e-163	-2.24095e-163	-7.35227e-164	8.36775e-164	-1.03253e-162	1.52589e-163	2.59816e-163	-4.60036e-163	-1.02995e-162	-1.09527e-162	8.14315e-163	-2.65587e-163	1.51924e-163	1.01801e-163	0
1.52224e-164	3.70866e-163	-7.45878e-163	-4.01074e-164	8.89445e-163	-1.40356e-162	-6.15747e-163	-4.49296e-163	1.26996e-162	2.13771e-163	1.50591e-163	-8.88344e-163	8.93488e-163	2.975e-163	-1.27089e-163	-8.05593e-163	3.33981e-163	-2.24095e-163	-7.35227e-164	8.36775e-164	-1.03253e-162	1.52589e-163	2.59816e-163	-4.60036e-163	-1.02995e-162	-1.09527e-162	8.14315e-163	-2.65587e-163	1.51924e-163	1.01801e-163	0
1.52224e-164	3.70866e-163	-7.45878e-163	-4.01074e-164	8.89445e-163	-1.40356e-162	-6.15747e-163	-4.49296e-163	1.26996e-162	2.13771e-163	1.50591e-163	-8.88344e-163	8.93488e-163	2.975e-163	-1.27089e-163	-8.05593e-163	3.33981e-163	-2.24095e-163	-7.35227e-164	8.36775e-164	-1.03253e-162	1.52589e-163	2.59816e-163	-4.60036e-163	-1.02995e-162	-1.09527e-162	8.14315e-163	-2.65587e-163	1.51924e-163	1.01801e-163	0
1.52224e-164	3.70866e-163	-7.45878e-163	-4.01074e-164	8.89445e-163	-1.40356e-162	-6.15747e-163	-4.49296e-163	1.26996e-162	2.13771e-163	1.50591e-163	-8.88344e-163	8.93488e-163	2.975e-163	-1.27089e-163	-8.05593e-163	3.33981e-163	-2.24095e-163	-7.35227e-164	8.36775e-164	-1.03253e-162	1.52589e-163	2.59816e-163	-4.60036e-163	-1.02995e-162	-1.09527e-162	8.14315e-163	-2.65587e-163	1.51924e-163	1.01801e-163	0
1.52224e-164	3.70866e-163	-7.45878e-163	-4.01074e-164	8.89445e-163	-1.40356e-162	-6.15747e-163	-4.49296e-163	1.26996e-162	2.13771e-163	1.50591e-163	-8.88344e-163	8.93488e-163	2.975e-163	-1.27089e-163	-8.05593e-163	3.33981e-163	-2.24095e-163	-7.35227e-164	8.36775e-164	-1.03253e-162	1.52589e-163	2.59816e-163	-4.60036e-163	-1.02995e-162	-1.09527e-162	8.14315e-163	-2.65587e-163	1.51924e-163	1.01801e-163	0
1.52224e-164	3.70866e-163	-7.45878e-163	-4.01074e-164	8.89445e-163	-1.40356e-162	-6.15747e-163	-4.49296e-163	1.26996e-162	2.13771e-163	1.50591e-163	-8.88344e-163	8.93488e-163	2.975e-163	-1.27089e-163	-8.05593e-163	3.33981e-163	-2.24095e-163	-7.35227e-164	8.36775e-164	-1.03253e-162	1.52589e-163	2.59816e-163	-4.60036e-163	-1.02995e-162	-1.09527e-162	8.14315e-163	-2.65587e-163	1.51924e-163	1.01801e-163	0
1.52224e-164	3.70866e-163	-7.45878e-163	-4.01074e-164	8.89445e-163	-1.40356e-162	-6.15747e-163	-4.49296e-163	1.26996e-162	2.13771e-163	1.50591e-163	-8.88344e-163	8.93488e-163	2.975e-163	-1.27089e-163	-8.05593e-163	3.33981e-163	-2.24095e-163	-7.35227e-164	8.36775e-164	-1.03253e-162	1.52589e-163	2.59816e-163	-4.60036e-163	-1.02995e-162	-1.09527e-162	8.14315e-163	-2.65587e-163	1.51924e-163	1.01801e-163	0
1.52224e-164	3.70866e-163	-7.45878e-163	-4.01074e-164	8.89445e-163	-1.40356e-162	-6.15747e-163	-4.49296e-163	1.26996e-162	2.13771e-163	1.50591e-163	-8.88344e-163	8.93488e-163	2.975e-163	-1.27089e-163	-8.05593e-163	3.33981e-163	-2.24095e-163	-7.35227e-164	8.36775e-164	-1.03253e-162	1.52589e-163	2.59816e-163	-4.60036e-163	-1.02995e-162	-1.09527e-162	8.14315e-163	-2.65587e-163	1.51924e-163	1.01801e-163	0
1.52224e-164	3.70866e-163	-7.45878e-163	-4.01074e-164	8.89445e-163	-1.40356e-162	-6.15747e-163	-4.49296e-163	1.26996e-162	2.13771e-163	1.50591e-163	-8.88344e-163	8.93488e-163	2.975e-163	-1.27089e-163	-8.05593e-163	3.33981e-163	-2.24095e-163	-7.35227e-164	8.36775e-164	-1.03253e-162	1.52589e-163	2.59816e-163	-4.60036e-163	-1.02995e-162	-1.09527e-162	8.14315e-163	-2.65587e-163	1.51924e-163	1.01801e-163	0
1.52224e-164	3.70866e-163	-7.45878e-163	-4.01074e-164	8.89445e-163	-1.40356e-162	-6.15747e-163	-4.49296e-163	1.26996e-162	2.13771e-163	1.50591e-163	-8.88344e-163	8.93488e-163	2.975e-163	-1.27089e-163	-8.05593e-163	3.33981e-163	-2.24095e-163	-7.35227e-164	8.36775e-164	-1.03253e-162	1.52589e-163	2.59816e-163	-4.60036e-163	-1.02995e-162	-1.09527e-162	8.14315e-163	-2.65587e-163	1.51924e-163	1.01801e-163	0
1.52224e-164	3.70866e-163	-7.45878e-163	-4.01074e-164	8.89445e-163	-1.40356e-162	-6.15747e-163	-4.49296e-163	1.26996e-162	2.13771e-163	1.50591e-163	-8.88344e-163	8.93488e-163	2.975e-163	-1.27089e-163	-8.05593e-163	3.33981e-163	-2.24095e-163	-7.35227e-164	8.36775e-164	-1.03253e-162	1.52589e-163	2.59816e-163	-4.60036e-163	-1.02995e-162	-1.09527e-162	8.14315e-163	-2.65587e-163	1.51924e-163	1.01801e-163	0
1.52224e-164	3.70866e-163	-7.45878e-163	-4.01074e-164	8.89445e-163	-1.40356e-162	-6.15747e-163	-4.49296e-163	1.26996e-162	2.13771e-163	1.50591e-163	-8.88344e-163	8.93488e-163	2.975e-163	-1.27089e-163	-8.05593e-163	3.33981e-163	-2.24095e-163	-7.35227e-164	8.36775e-164	-1.03253e-162	1.52589e-163	2.59816e-163	-4.60036e-163	-1.02995e-162	-1.09527e-162	8.14315e-163	-2.65587e-163	1.51924e-163	1.01801e-163	0
1.52224e-164	3.70866e-163	-7.45878e-163	-4.01074e-164	8.89445e-163	-1.40356e-162	-6.15747e-163	-4.49296e-163	1.26996e-162	2.13771e-163	1.50591e-163	-8.88344e-163	8.93488e-163	2.975e-163	-1.27089e-163	-8.05593e-163	3.33981e-163	-2.24095e-163	-7.35227e-164	8.36775e-164	-1.03253e-162	1.52589e-163	2.59816e-163	-4.60036e-163	-1.02995e-162	-1.09527e-162	8.14315e-163	-2.65587e-163	1.51924e-163	1.01801e-163	0
1.52224e-164	3.70866e-163	-7.45878e-163	-4.01074e-164	8.89445e-163	-1.40356e-162	-6.15747e-163	-4.49296e-163	1.26996e-162	2.13771e-163	1.50591e-163	-8.88344e-163	8.93488e-163	2.975e-163	-1.27089e-163	-8.05593e-163	3.33981e-163	-2.24095e-163	-7.35227e-164	8.36775e-164	-1.03253e-162	1.52589e-163	2.59816e-163	-4.60036e-163	-1.02995e-162	-1.09527e-162	8.14315e-163	-2.65587e-163	1.51924e-163	1.01801e-163	0
1.52224e-164	3.70866e-163	-7.45878e-163	-4.01074e-164	8.89445e-163	-1.40356e-162	-6.15747e-163	-4.49296e-163	1.26996e-162	2.13771e-163	1.50591e-163	-8.88344e-163	8.93488e-163	2.975e-163	-1.27089e-163	-8.05593e-163	3.33981e-163	-2.24095e-163	-7.35227e-164	8.36775e-164	-1.03253e-162	1.52589e-163	2.59816e-163	-4.60036e-163	-1.02995e-162	-1.09527e-162	8.14315e-163	-2.65587e-163	1.51924e-163	1.01801e-163	0
1.52224e-164	3.70866e-163	-7.45878e-163	-4.01074e-164	8.89445e-163	-1.40356e-162	-6.15747e-163	-4.49296e-163	1.26996e-162	2.13771e-163	1.50591e-163	-8.88344e-163	8.93488e-163	2.975e-163	-1.27089e-163	-8.05593e-163	3.33981e-163	-2.24095e-163	-7.35227e-164	8.36775e-164	-1.03253e-162	1.52589e-163	2.59816e-163	-4.60036e-163	-1.02995e-162	-1.09527e-162	8.14315e-163	-2.65587e-163	1.51924e-163	1.01801e-163	0
1.52224e-164	3.70866e-163	-7.45878e-163	-4.01074e-164	8.89445e-163	-1.40356e-162	-6.15747e-163	-4.49296e-163	1.26996e-162	2.13771e-163	1.50591e-163	-8.88344e-163	8.93488e-163	2.975e-163	-1.27089e-163	-8.05593e-163	3.33981e-163	-2.24095e-163	-7.35227e-164	8.36775e-164	-1.03253e-162	1.52589e-163	2.59816e-163	-4.60036e-163	-1.02995e-162	-1.09527e-162	8.14315e-163	-2.65587e-163	1.51924e-163	1.01801e-163	0
1.52224e-164	3.70866e-163	-7.45878e-163	-4.01074e-164	8.89445e-163	-1.40356e-162	-6.15747e-163	-4.49296e-163	1.26996e-162	2.13771e-163	1.50591e-163	-8.88344e-163	8.93488e-163	2.975e-163	-1.27089e-163	-8.05593e-163	3.33981e-163	-2.24095e-163	-7.35227e-164	8.36775e-164	-1.03253e-162	1.52589e-163	2.59816e-163	-4.60036e-163	-1.02995e-162	-1.09527e-162	8.14315e-163	-2.65587e-163	1.51924e-163	1.01801e-163	0
1.52224e-164	3.70866e-163	-7.45878e-163	-4.01074e-164	8.89445e-163	-1.40356e-162	-6.15747e-163	-4.49296e-163	1.26996e-162	2.13771e-163	1.50591e-163	-8.88344e-163	8.93488e-163	2.975e-163	-1.27089e-163	-8.05593e-163	3.33981e-163	-2.24095e-163	-7.35227e-164	8.36775e-164	-1.03253e-162	1.52589e-163	2.59816e-163	-4.60036e-163	-1.02995e-162	-1.09527e-162	8.14315e-163	-2.65587e-163	1.51924e-163	1.01801e-163	0
1.52224e-164	3.70866e-163	-7.45878e-163	-4.01074e-164	8.89445e-163	-1.40356e-162	-6.15747e-163	-4.49296e-163	1.26996e-162	2.13771e-163	1.50591e-163	-8.88344e-163	8.93488e-163	2.975e-163	-1.27089e-163	-8.05593e-163	3.33981e-163	-2.24095e-163	-7.35227e-164	8.36775e-164	-1.03253e-162	1.52589e-163	2.59816e-163	-4.60036e-163	-1.02995e-162	-1.09527e-162	8.14315e-163	-2.65587e-163	1.51924e-163	1.01801e-163	0
1.52224e-164	3.70866e-163	-7.45878e-163	-4.01074e-164	8.89445e-163	-1.40356e-162	-6.15747e-163	-4.49296e-163	1.26996e-162	2.13771e-163	1.50591e-163	-8.88344e-163	8.93488e-163	2.975e-163	-1.27089e-163	-8.05593e-163	3.33981e-163	-2.24095e-163	-7.35227e-164	8.36775e-164	-1.03253e-162	1.52589e-163	2.59816e-163	-4.60036e-163	-1.02995e-162	-1.09527e-162	8.14315e-163	-2.65587e-163	1.51924e-163	1.01801e-163	0
1.52224e-164	3.70866e-163	-7.45878e-163	-4.01074e-164	8.89445e-163	-1.40356e-162	-6.15747e-163	-4.49296e-163	1.26996e-162	2.13771e-163	1.50591e-163	-8.88344e-163	8.93488e-163	2.975e-163	-1.27089e-163	-8.05593e-163	3.33981e-163	-2.24095e-163	-7.35227e-164	8.36775e-164	-1.03253e-162	1.52589e-163	2.59816e-163	-4.60036e-163	-1.02995e-162	-1.09527e-162	8.14315e-163	-2.65587e-163	1.51924e-163	1.01801e-163	0
1.52224e-164	3.70866e-163	-7.45878e-163	-4.01074e-164	8.89445e-163	-1.40356e-162	-6.15747e-163	-4.49296e-163	1.26996e-162	2.13771e-163	1.50591e-163	-8.88344e-163	8.93488e-163	2.975e-163	-1.27089e-163	-8.05593e-163	3.33981e-163	-2.24095e-163	-7.35227e-164	8.36775e-164	-1.03253e-162	1.52589e-163	2.59816e-163	-4.60036e-163	-1.02995e-162	-1.09527e-162	8.14315e-163	-2.65587e-163	1.51924e-163	1.01801e-163	0
1.52224e-164	3.70866e-163	-7.45878e-163	-4.01074e-164	8.89445e-163	-1.40356e-162	-6.15747e-163	-4.49296e-163	1.26996e-162	2.13771e-163	1.50591e-163	-8.88344e-163	8.93488e-163	2.975e-163	-1.27089e-163	-8.05593e-163	3.33981e-163	-2.24095e-163	-7.35227e-164	8.36775e-164	-1.03253e-162	1.52589e-163	2.59816e-163	-4.60036e-163	-1.02995e-162	-1.09527e-162	8.14315e-163	-2.65587e-163	1.51924e-163	1.01801e-163	0
1.52224e-164	3.70866e-163	-7.45878e-163	-4.01074e-164	8.89445e-163	-1.40356e-162	-6.15747e-163	-4.49296e-163	1.26996e-162	2.13771e-163	1.50591e-163	-8.88344e-163	8.93488e-163	2.975e-163	-1.27089e-163	-8.05593e-163	3.33981e-163	-2.24095e-163	-7.35227e-164	8.36775e-164	-1.03253e-162	1.52589e-163	2.59816e-163	-4.60036e-163	-1.02995e-162	-1.09527e-162	8.14315e-163	-2.65587e-163	1.51924e-163	1.01801e-163	0
1.52224e-164	3.70866e-163	-7.45878e-163	-4.01074e-164	8.89445e-163	-1.40356e-162	-6.15747e-163	-4.49296e-163	1.26996e-162	2.13771e-163	1.50591e-163	-8.88344e-163	8.93488e-163	2.975e-163	-1.27089e-163	-8.05593e-163	3.33981e-163	-2.24095e-163	-7.35227e-164	8.36775e-164	-1.03253e-162	1.52589e-163	2.59816e-163	-4.60036e-163	-1.02995e-162	-1.09527e-162	8.14315e-163	-2.65587e-163	1.51924e-163	1.01801e-163	0
1.52224e-164	3.70866e-163	-7.45878e-163	-4.01074e-164	8.89445e-163	-1.40356e-162	-6.15747e-163	-4.49296e-163	1.26996e-162	2.13771e-163	1.50591e-163	-8.88344e-163	8.93488e-163	2.975e-163	-1.27089e-163	-8.05593e-163	3.33981e-163	-2.24095e-163	-7.35227e-164	8.36775e-164	-1.03253e-162	1.52589e-163	2.59816e-163	-4.60036e-163	-1.02995e-162	-1.09527e-162	8.14315e-163	-2.65587e-163	1.51924e-163	1.01801e-163	0
1.52224e-164	3.70866e-163	-7.45878e-163	-4.01074e-164	8.89445e-163	-1.40356e-162	-6.15747e-163	-4.49296e-163	1.26996e-162	2.13771e-163	1.50591e-163	-8.88344e-163	8.93488e-163	2.975e-163	-1.27089e-163	-8.05593e-163	3.33981e-163	-2.24095e-163	-7.35227e-164	8.36775e-164	-1.03253e-162	1.52589e-163	2.59816e-163	-4.60036e-163	-1.02995e-162	-1.09527e-162	8.14315e-163	-2.65587e-163	1.51924e-163	1.01801e-163	0
1.52224e-164	3.70866e-163	-7.45878e-163	-4.01074e-164	8.89445e-163	-1.40356e-162	-6.15747e-163	-4.49296e-163	1.26996e-162	2.13771e-163	1.50591e-163	-8.88344e-163	8.93488e-163	2.975e-163	-1.27089e-163	-8.05593e-163	3.33981e-163	-2.24095e-163	-7.35227e-164	8.36775e-164	-1.03253e-162	1.52589e-163	2.59816e-163	-4.60036e-163	-1.02995e-162	-1.09527e-162	8.14315e-163	-2.65587e-163	1.51924e-163	1.01801e-163	0
1.52224e-164	3.70866e-163	-7.45878e-163	-4.01074e-164	8.89445e-163	-1.40356e-162	-6.15747e-163	-4.49296e-163	1.26996e-162	2.13771e-163	1.50591e-163	-8.88344e-163	8.93488e-163	2.975e-163	-1.27089e-163	-8.05593e-163	3.33981e-163	-2.24095e-163	-7.35227e-164	8.36775e-164	-1.03253e-162	1.52589e-163	2.59816e-163	-4.60036e-163	-1.02995e-162	-1.09527e-162	8.14315e-163	-2.65587e-163	1.51924e-163	1.01801e-163	0
1.52224e-164	3.70866e-163	-7.45878e-163	-4.01074e-164	8.89445e-163	-1.40356e-162	-6.15747e-163	-4.49296e-163	1.26996e-162	2.13771e-163	1.50591e-163	-8.88344e-163	8.93488e-163	2.975e-163	-1.27089e-163	-8.05593e-163	3.33981e-163	-2.24095e-163	-7.35227e-164	8.36775e-164	-1.03253e-162	1.52589e-163	2.59816e-163	-4.60036e-163	-1.02995e-162	-1.09527e-162	8.14315e-163	-2.65587e-163	1.51924e-163	1.01801e-163	0
1.52224e-164	3.70866e-163	-7.45878e-163	-4.01074e-164	8.89445e-163	-1.40356e-162	-6.15747e-163	-4.49296e-163	1.26996e-162	2.13771e-163	1.50591e-163	-8.88344e-163	8.93488e-163	2.975e-163	-1.27089e-163	-8.05593e-163	3.33981e-163	-2.24095e-163	-7.35227e-164	8.36775e-164	-1.03253e-162	1.52589e-163	2.59816e-163	-4.60036e-163	-1.02995e-162	-1.09527e-162	8.14315e-163	-2.65587e-163	1.51924e-163	1.01801e-163	0
1.52224e-164	3.70866e-163	-7.45878e-163	-4.01074e-164	8.89445e-163	-1.40356e-162	-6.15747e-163	-4.49296e-163	1.26996e-162	2.13771e-163	1.50591e-163	-8.88344e-163	8.93488e-163	2.975e-163	-1.27089e-163	-8.05593e-163	3.33981e-163	-2.24095e-163	-7.35227e-164	8.36775e-164	-1.03253e-162	1.52589e-163	2.59816e-163	-4.60036e-163	-1.02995e-162	-1.09527e-162	8.14315e-163	-2.65587e-163	1.51924e-163	1.01801e-163	0
1.52224e-164	3.70866e-163	-7.45878e-163	-4.01074e-164	8.89445e-163	-1.40356e-162	-6.15747e-163	-4.49296e-163	1.26996e-162	2.13771e-163	1.50591e-163	-8.88344e-163	8.93488e-163	2.975e-163	-1.27089e-163	-8.05593e-163	3.33981e-163	-2.24095e-163	-7.35227e-164	8.36775e-164	-1.03253e-162	1.52589e-163	2.59816e-163	-4.60036e-163	-1.02995e-162	-1.09527e-162	8.14315e-163	-2.65587e-163	1.51924e-163	1.01801e-163	0
1.52224e-164	3.70866e-163	-7.45878e-163	-4.01074e-164	8.89445e-163	-1.40356e-162	-6.15747e-163	-4.49296e-163	1.26996e-162	2.13771e-163	1.50591e-163	-8.88344e-163	8.93488e-163	2.975e-163	-1.27089e-163	-8.05593e-163	3.33981e-163	-2.24095e-163	-7.35227e-164	8.36775e-164	-1.03253e-162	1.52589e-163	2.59816e-163	-4.60036e-163	-1.02995e-162	-1.09527e-162	8.14315e-163	-2.65587e-163	1.51924e-163	1.01801e-163	0
1.52224e-164	3.70866e-163	-7.45878e-163	-4.01074e-164	8.89445e-163	-1.40356e-162	-6.15747e-163	-4.49296e-163	1.26996e-162	2.13771e-163	1.50591e-163	-8.88344e-163	8.93488e-163	2.975e-163	-1.27089e-163	-8.05593e-163	3.33981e-163	-2.24095e-163	-7.35227e-164	8.36775e-164	-1.03253e-162	1.52589e-163	2.59816e-163	-4.60036e-163	-1.02995e-162	-1.09527e-162	8.14315e-163	-2.65587e-163	1.51924e-163	1.01801e-163	0
1.52224e-164	3.70866e-163	-7.45878e-163	-4.01074e-164	8.89445e-163	-1.40356e-162	-6.15747e-163	-4.49296e-163	1.26996e-162	2.13771e-163	1.50591e-163	-8.88344e-163	8.93488e-163	2.975e-163	-1.27089e-163	-8.05593e-163	3.33981e-163	-2.24095e-163	-7.35227e-164	8.36775e-164	-1.03253e-162	1.52589e-163	2.59816e-163	-4.60036e-163	-1.02995e-162	-1.09527e-162	8.14315e-163	-2.65587e-163	1.51924e-163	1.01801e-163	0
1.52224e-164	3.70866e-163	-7.45878e-163	-4.01074e-164	8.89445e-163	-1.40356e-162	-6.15747e-163	-4.49296e-163	1.26996e-162	2.13771e-163	1.50591e-163	-8.88344e-163	8.93488e-163	2.975e-163	-1.27089e-163	-8.05593e-163	3.33981e-163	-2.24095e-163	-7.35227e-164	8.36775e-164	-1.03253e-162	1.52589e-163	2.59816e-163	-4.60036e-163	-1.02995e-162	-1.09527e-162	8.14315e-163	-2.65587e-163	1.51924e-163	1.01801e-163	0
1.52224e-164	3.70866e-163	-7.45878e-163	-4.01074e-164	8.89445e-163	-1.40356e-162	-6.15747e-163	-4.49296e-163	1.26996e-162	2.13771e-163	1.50591e-163	-8.88344e-163	8.93488e-163	2.975e-163	-1.27089e-163	-8.05593e-163	3.33981e-163	-2.24095e-163	-7.35227e-164	8.36775e-164	-1.03253e-162	1.52589e-163	2.59816e-163	-4.60036e-163	-1.02995e-162	-1.09527e-162	8.14315e-163	-2.65587e-163	1.51924e-163	1.01801e-163	0
1.52224e-164	3.70866e-163	-7.45878e-163	-4.01074e-164	8.89445e-163	-1.40356e-162	-6.15747e-163	-4.49296e-163	1.26996e-162	2.13771e-163	1.50591e-163	-8.88344e-163	8.93488e-163	2.975e-163	-1.27089e-163	-8.05593e-163	3.33981e-163	-2.24095e-163	-7.35227e-164	8.36775e-164	-1.03253e-162	1.52589e-163	2.59816e-163	-4.60036e-163	-1.02995e-162	-1.09527e-162	8.14315e-163	-2.65587e-163	1.51924e-163	1.01801e-163	0
1.52224e-164	3.70866e-163	-7.45878e-163	-4.01074e-164	8.89445e-163	-1.40356e-162	-6.15747e-163	-4.49296e-163	1.26996e-162	2.13771e-163	1.50591e-163	-8.88344e-163	8.93488e-163	2.975e-163	-1.27089e-163	-8.05593e-163	3.33981e-163	-2.24095e-163	-7.35227e-164	8.36775e-164	-1.03253e-162	1.52589e-163	2.59816e-163	-4.60036e-163	-1.02995e-162	-1.09527e-162	8.14315e-163	-2.65587e-163	1.51924e-163	1.01801e-163	0
1.52224e-164	3.70866e-163	-7.45878e-163	-4.01074e-164	8.89445e-163	-1.40356e-162	-6.15747e-163	-4.49296e-163	1.26996e-162	2.13771e-163	1.50591e-163	-8.88344e-163	8.93488e-163	2.975e-163	-1.27089e-163	-8.05593e-163	3.33981e-163	-2.24095e-163	-7.35227e-164	8.36775e-164	-1.03253e-162	1.52589e-163	2.59816e-163	-4.60036e-163	-1.02995e-162	-1.09527e-162	8.14315e-163	-2.65587e-163	1.51924e-163	1.01801e-163	0
1.52224e-164	3.70866e-163	-7.45878e-163	-4.01074e-164	8.89445e-163	-1.40356e-162	-6.15747e-163	-4.49296e-163	1.26996e-162	2.13771e-163	1.50591e-163	-8.88344e-163	8.93488e-163	2.975e-163	-1.27089e-163	-8.05593e-163	3.33981e-163	-2.24095e-163	-7.35227e-164	8.36775e-164	-1.03253e-162	1.52589e-163	2.59816e-163	-4.60036e-163	-1.02995e-162	-1.09527e-162	8.14315e-163	-2.65587e-163	1.51924e-163	1.01801e-163	0
1.52224e-164	3.70866e-163	-7.45878e-163	-4.01074e-164	8.89445e-163	-1.40356e-162	-6.15747e-163	-4.49296e-163	1.26996e-162	2.13771e-163	1.50591e-163	-8.88344e-163	8.93488e-163	2.975e-163	-1.27089e-163	-8.05593e-163	3.33981e-163	-2.24095e-163	-7.35227e-164	8.36775e-164	-1.03253e-162	1.52589e-163	2.59816e-163	-4.60036e-163	-1.02995e-162	-1.09527e-162	8.14315e-163	-2.65587e-163	1.51924e-163	1.01801e-163	0
1.52224e-164	3.70866e-163	-7.45878e-163	-4.01074e-164	8.89445e-163	-1.40356e-162	-6.15747e-163	-4.49296e-163	1.26996e-162	2.13771e-163	1.50591e-163	-8.88344e-163	8.93488e-163	2.975e-163	-1.27089e-163	-8.05593e-163	3.33981e-163	-2.24095e-163	-7.35227e-164	8.36775e-164	-1.03253e-162	1.52589e-163	2.59816e-163	-4.60036e-163	-1.02995e-162	-1.09527e-162	8.14315e-163	-2.65587e-163	1.51924e-163	1.01801e-163	0
1.52224e-164	3.70866e-163	-7.45878e-163	-4.01074e-164	8.89445e-163	-1.40356e-162	-6.15747e-163	-4.49296e-163	1.26996e-162	2.13771e-163	1.50591e-163	-8.88344e-163	8.93488e-163	2.975e-163	-1.27089e-163	-8.05593e-163	3.33981e-163	-2.24095e-163	-7.35227e-164	8.36775e-164	-1.03253e-162	1.52589e-163	2.59816e-163	-4.60036e-163	-1.02995e-162	-1.09527e-162	8.14315e-163	-2.65587e-163	1.51924e-163	1.01801e-163	0
1.52224e-164	3.70866e-163	-7.45878e-163	-4.01074e-164	8.89445e-163	-1.40356e-162	-6.15747e-163	-4.49296e-163	1.26996e-162	2.13771e-163	1.50591e-163	-8.88344e-163	8.93488e-163	2.975e-163	-1.27089e-163	-8.05593e-163	3.33981e-163	-2.24095e-163	-7.35227e-164	8.36775e-164	-1.03253e-162	1.52589e-163	2.59816e-163	-4.60036e-163	-1.02995e-162	-1.09527e-162	8.14315e-163	-2.65587e-163	1.51924e-163	1.01801e-163	0
1.52224e-164	3.70866e-163	-7.45878e-163	-4.01074e-164	8.89445e-163	-1.40356e-162	-6.15747e-163	-4.49296e-163	1.26996e-162	2.13771e-163	1.50591e-163	-8.88344e-163	8.93488e-163	2.975e-163	-1.27089e-163	-8.05593e-163	3.33981e-163	-2.24095e-163	-7.35227e-164	8.36775e-164	-1.03253e-162	1.52589e-163	2.59816e-163	-4.60036e-163	-1.02995e-162	-1.09527e-162	8.14315e-163	-2.65587e-163	1.51924e-163	1.01801e-163	0
1.52224e-164	3.70866e-163	-7.45878e-163	-4.01074e-164	8.89445e-163	-1.40356e-162	-6.15747e-163	-4.49296e-163	1.26996e-162	2.13771e-163	1.50591e-163	-8.88344e-163	8.93488e-163	2.975e-163	-1.27089e-163	-8.05593e-163	3.33981e-163	-2.24095e-163	-7.35227e-164	8.36775e-164	-1.03253e-162	1.52589e-163	2.59816e-163	-4.60036e-163	-1.02995e-162	-1.09527e-162	8.14315e-163	-2.65587e-163	1.51924e-163	1.01801e-163	0
1.52224e-164	3.70866e-163	-7.45878e-163	-4.01074e-164	8.89445e-163	-1.40356e-162	-6.15747e-163	-4.49296e-163	1.26996e-162	2.13771e-163	1.50591e-163	-8.88344e-163	8.93488e-163	2.975e-163	-1.27089e-163	-8.05593e-163	3.33981e-163	-2.24095e-163	-7.35227e-164	8.36775e-164	-1.03253e-162	1.52589e-163	2.59816e-163	-4.60036e-163	-1.02995e-162	-1.09527e-162	8.14315e-163	-2.65587e-163	1.51924e-163	1.01801e-163	0
1.52224e-164	3.70866e-163	-7.45878e-163	-4.01074e-164	8.89445e-163	-1.40356e-162	-6.15747e-163	-4.49296e-163	1.26996e-162	2.13771e-163	1.50591e-163	-8.88344e-163	8.93488e-163	2.975e-163	-1.27089e-163	-8.05593e-163	3.33981e-163	-2.24095e-163	-7.35227e-164	8.36775e-164	-1.03253e-162	1.52589e-163	2.59816e-163	-4.60036e-163	-1.02995e-162	-1.09527e-162	8.14315e-163	-2.65587e-163	1.51924e-163	1.01801e-163	0
1.52224e-164	3.70866e-163	-7.45878e-163	-4.01074e-164	8.89445e-163	-1.40356e-162	-6.15747e-163	-4.49296e-163	1.26996e-162	2.13771e-163	1.50591e-163	-8.88344e-163	8.93488e-163	2.975e-163	-1.27089e-163	-8.05593e-163	3.33981e-163	-2.24095e-163	-7.35227e-164	8.36775e-164	-1.03253e-162	1.52589e-163	2.59816e-163	-4.60036e-163	-1.02995e-162	-1.09527e-162	8.14315e-163	-2.65587e-163	1.51924e-163	1.01801e-163	0
1.52224e-164	3.70866e-163	-7.45878e-163	-4.01074e-164	8.89445e-163	-1.40356e-162	-6.15747e-163	-4.49296e-163	1.26996e-162	2.13771e-163	1.50591e-163	-8.88344e-163	8.93488e-163	2.975e-163	-1.27089e-163	-8.05593e-163	3.33981e-163	-2.24095e-163	-7.35227e-164	8.36775e-164	-1.03253e-162	1.52589e-163	2.59816e-163	-4.60036e-163	-1.02995e-162	-1.09527e-162	8.14315e-163	-2.65587e-163	1.51924e-163	1.01801e-163	0
1.52224e-164	3.70866e-163	-7.45878e-163	-4.01074e-164	8.89445e-163	-1.40356e-162	-6.15747e-163	-4.49296e-163	1.26996e-162	2.13771e-163	1.50591e-163	-8.88344e-163	8.93488e-163	2.975e-163	-1.27089e-163	-8.05593e-163	3.33981e-163	-2.24095e-163	-7.35227e-164	8.36775e-164	-1.03253e-162	1.52589e-163	2.59816e-163	-4.60036e-163	-1.02995e-162	-1.09527e-162	8.14315e-163	-2.65587e-163	1.51924e-163	1.01801e-163	0
1.52224e-164	3.70866e-163	-7.45878e-163	-4.01074e-164	8.89445e-163	-1.40356e-162	-6.15747e-163	-4.49296e-163	1.26996e-162	2.13771e-163	1.50591e-163	-8.88344e-163	8.93488e-163	2.975e-163	-1.27089e-163	-8.05593e-163	3.33981e-163	-2.24095e-163	-7.35227e-164	8.36775e-164	-1.03253e-162	1.52589e-163	2.59816e-163	-4.60036e-163	-1.02995e-162	-1.09527e-162	8.14315e-163	-2.65587e-163	1.51924e-163	1.01801e-163	0
1.52224e-164	3.70866e-163	-7.45878e-163	-4.01074e-164	8.89445e-163	-1.40356e-162	-6.15747e-163	-4.49296e-163	1.26996e-162	2.13771e-163	1.50591e-163	-8.88344e-163	8.93488e-163	2.975e-163	-1.27089e-163	-8.05593e-163	3.33981e-163	-2.24095e-163	-7.35227e-164	8.36775e-164	-1.03253e-162	1.52589e-163	2.59816e-163	-4.60036e-163	-1.02995e-162	-1.09527e-162	8.14315e-163	-2.65587e-163	1.51924e-163	1.01801e-163	0
1.52224e-164	3.70866e-163	-7.45878e-163	-4.01074e-164	8.89445e-163	-1.40356e-162	-6.15747e-163	-4.49296e-163	1.26996e-162	2.13771e-163	1.50591e-163	-8.88344e-163	8.93488e-163	2.975e-163	-1.27089e-163	-8.05593e-163	3.33981e-163	-2.24095e-163	-7.35227e-164	8.36775e-164	-1.03253e-162	1.52589e-163	2.59816e-163	-4.60036e-163	-1.02995e-162	-1.09527e-162	8.14315e-163	-2.65587e-163	1.51924e-163	1.01801e-163	0
1.52224e-164	3.70866e-163	-7.45878e-163	-4.01074e-164	8.89445e-163	-1.40356e-162	-6.15747e-163	-4.49296e-163	1.26996e-162	2.13771e-163	1.50591e-163	-8.88344e-163	8.93488e-163	2.975e-163	-1.27089e-163	-8.05593e-163	3.33981e-163	-2.24095e-163	-7.35227e-164	8.36775e-164	-1.03253e-162	1.52589e-163	2.59816e-163	-4.60036e-163	-1.02995e-162	-1.09527e-162	8.14315e-163	-2.65587e-163	1.51924e-163	1.01801e-163	0
1.52224e-164	3.70866e-163	-7.45878e-163	-4.01074e-164	8.89445e-163	-1.40356e-162	-6.15747e-163	-4.49296e-163	1.26996e-162	2.13771e-163	1.50591e-163	-8.88344e-163	8.93488e-163	2.975e-163	-1.27089e-163	-8.05593e-163	3.33981e-163	-2.24095e-163	-7.35227e-164	8.36775e-164	-1.03253e-162	1.52589e-163	2.59816e-163	-4.60036e-163	-1.02995e-162	-1.09527e-162	8.14315e-163	-2.65587e-163	1.51924e-163	1.01801e-163	0
1.52224e-164	3.70866e-163	-7.45878e-163	-4.01074e-164	8.89445e-163	-1.40356e-162	-6.15747e-163	-4.49296e-163	1.26996e-162	2.13771e-163	1.50591e-163	-8.88344e-163	8.93488e-163	2.975e-163	-1.27089e-163	-8.05593e-163	3.33981e-163	-2.24095e-163	-7.35227e-164	8.36775e-164	-1.03253e-162	1.52589e-163	2.59816e-163	-4.60036e-163	-1.02995e-162	-1.09527e-162	8.14315e-163	-2.65587e-163	1.51924e-163	1.01801e-163	0
1.52224e-164	3.70866e-163	-7.45878e-163	-4.01074e-164	8.89445e-163	-1.40356e-162	-6.15747e-163	-4.49296e-163	1.26996e-162	2.13771e-163	1.50591e-163	-8.88344e-163	8.93488e-163	2.975e-163	-1.27089e-163	-8.05593e-163	3.33981e-163	-2.24095e-163	-7.35227e-164	8.36775e-164	-1.03253e-162	1.52589e-163	2.59816e-163	-4.60036e-163	-1.02995e-162	-1.09527e-162	8.14315e-163	-2.65587e-163	1.51924e-163	1.01801e-163	0
1.52224e-164	3.70866e-163	-7.45878e-163	-4.01074e-164	8.89445e-163	-1.40356e-162	-6.15747e-163	-4.49296e-163	1.26996e-162	2.13771e-163	1.50591e-163	-8.88344e-163	8.93488e-163	2.975e-163	-1.27089e-163	-8.05593e-163	3.33981e-163	-2.24095e-163	-7.35227e-164	8.36775e-164	-1.03253e-162	1.52589e-163	2.59816e-163	-4.60036e-163	-1.02995e-162	-1.09527e-162	8.14315e-163	-2.65587e-163	1.51924e-163	1.01801e-163	0
1.52224e-164	3.70866e-163	-7.45878e-163	-4.01074e-164	8.89445e-163	-1.40356e-162	-6.15747e-163	-4.49296e-163	1.26996e-162	2.13771e-163	1.50591e-163	-8.88344e-163	8.93488e-163	2.975e-163	-1.27089e-163	-8.05593e-163	3.33981e-163	-2.24095e-163	-7.35227e-164	8.36775e-164	-1.03253e-162	1.52589e-163	2.59816e-163	-4.60036e-163	-1.02995e-162	-1.09527e-162	8.14315e-163	-2.65587e-163	1.51924e-163	1.01801e-163	0
1.52224e-164	3.70866e-163	-7.45878e-163	-4.01074e-164	8.89445e-163	-1.40356e-162	-6.15747e-163	-4.49296e-163	1.26996e-162	2.13771e-163	1.50591e-163	-8.88344e-163	8.93488e-163	2.975e-163	-1.27089e-163	-8.05593e-163	3.33981e-163	-2.24095e-163	-7.35227e-164	8.36775e-164	-1.03253e-162	1.52589e-163	2.59816e-163	-4.60036e-163	-1.02995e-162	-1.09527e-162	8.14315e-163	-2.65587e-163	1.51924e-163	1.01801e-163	0
1.52224e-164	3.70866e-163	-7.45878e-163	-4.01074e-164	8.89445e-163	-1.40356e-162	-6.15747e-163	-4.49296e-163	1.26996e-162	2.13771e-163	1.50591e-163	-8.88344e-163	8.93488e-163	2.975e-163	-1.27089e-163	-8.05593e-163	3.33981e-163	-2.24095e-163	-7.35227e-164	8.36775e-164	-1.03253e-162	1.52589e-163	2.59816e-163	-4.60036e-163	-1.02995e-162	-1.09527e-162	8.14315e-163	-2.65587e-163	1.51924e-163	1.01801e-163	0
1.52224e-164	3.70866e-163	-7.45878e-163	-4.01074e-164	8.89445e-163	-1.40356e-162	-6.15747e-163	-4.49296e-163	1.26996e-162	2.13771e-163	1.50591e-163	-8.88344e-163	8.93488e-163	2.975e-163	-1.27089e-163	-8.05593e-163	3.33981e-163	-2.24095e-163	-7.35227e-164	8.36775e-164	-1.03253e-162	1.52589e-163	2.59816e-163	-4.60036e-163	-1.02995e-162	-1.09527e-162	8.14315e-163	-2.65587e-163	1.51924e-163	1.01801e-163	0
1.52224e-164	3.70866e-163	-7.45878e-163	-4.01074e-164	8.89445e-163	-1.40356e-162	-6.15747e-163	-4.49296e-163	1.26996e-162	2.13771e-163	1.50591e-163	-8.88344e-163	8.93488e-163	2.975e-163	-1.27089e-163	-8.05593e-163	3.33981e-163	-2.24095e-163	-7.35227e-164	8.36775e-164	-1.03253e-162	1.52589e-163	2.59816e-163	-4.60036e-163	-1.02995e-162	-1.09527e-162	8.14315e-163	-2.65587e-163	1.51924e-163	1.01801e-163	0
1.52224e-164	3.70866e-163	-7.45878e-163	-4.01074e-164	8.89445e-163	-1.40356e-162	-6.15747e-163	-4.49296e-163	1.26996e-162	2.13771e-163	1.50591e-163	-8.88344e-163	8.93488e-163	2.975e-163	-1.27089e-163	-8.05593e-163	3.33981e-163	-2.24095e-163	-7.35227e-164	8.36775e-164	-1.03253e-162	1.52589e-163	2.59816e-163	-4.60036e-163	-1.02995e-162	-1.09527e-162	8.14315e-163	-2.65587e-163	1.51924e-163	1.01801e-163	0
1.52224e-164	3.70866e-163	-7.45878e-163	-4.01074e-164	8.89445e-163	-1.40356e-162	-6.15747e-163	-4.49296e-163	1.26996e-162	2.13771e-163	1.50591e-163	-8.88344e-163	8.93488e-163	2.975e-163	-1.27089e-163	-8.05593e-163	3.33981e-163	-2.24095e-163	-7.35227e-164	8.36775e-164	-1.03253e-162	1.52589e-163	2.59816e-163	-4.60036e-163	-1.02995e-162	-1.09527e-162	8.14315e-163	-2.65587e-163	1.51924e-163	1.01801e-163	0
1.52224e-164	3.70866e-163	-7.45878e-163	-4.01074e-164	8.89445e-163	-1.40356e-162	-6.15747e-163	-4.49296e-163	1.26996e-162	2.13771e-163	1.50591e-163	-8.88344e-163	8.93488e-163	2.975e-163	-1.27089e-163	-8.05593e-163	3.33981e-163	-2.24095e-163	-7.35227e-164	8.36775e-164	-1.03253e-162	1.52589e-163	2.59816e-163	-4.60036e-163	-1.02995e-162	-1.09527e-162	8.14315e-163	-2.65587e-163	1.51924e-163	1.01801e-163	0
1.52224e-164	3.70866e-163	-7.45878e-163	-4.01074e-164	8.89445e-163	-1.40356e-162	-6.15747e-163	-4.49296e-163	1.26996e-162	2.13771e-163	1.50591e-163	-8.88344e-163	8.93488e-163	2.975e-163	-1.27089e-163	-8.05593e-163	3.33981e-163	-2.24095e-163	-7.35227e-164	8.36775e-164	-1.03253e-162	1.52589e-163	2.59816e-163	-4.60036e-163	-1.02995e-162	-1.09527e-162	8.14315e-163	-2.65587e-163	1.51924e-163	1.01801e-163	0
1.52224e-164	3.70866e-163	-7.45878e-163	-4.01074e-164	8.89445e-163	-1.40356e-162	-6.15747e-163	-4.49296e-163	1.26996e-162	2.13771e-163	1.50591e-163	-8.88344e-163	8.93488e-163	2.975e-163	-1.27089e-163	-8.05593e-163	3.33981e-163	-2.24095e-163	-7.35227e-164	8.36775e-164	-1.03253e-162	1.52589e-163	2.59816e-163	-4.60036e-163	-1.02995e-162	-1.09527e-162	8.14315e-163	-2.65587e-163	1.51924e-163	1.01801e-163	0
1.52224e-164	3.70866e-163	-7.45878e-163	-4.01074e-164	8.89445e-163	-1.40356e-162	-6.15747e-163	-4.49296e-163	1.26996e-162	2.13771e-163	1.50591e-163	-8.88344e-163	8.93488e-163	2.975e-163	-1.27089e-163	-8.05593e-163	3.33981e-163	-2.24095e-163	-7.35227e-164	8.36775e-164	-1.03253e-162	1.52589e-163	2.59816e-163	-4.60036e-163	-1.02995e-162	-1.09527e-162	8.14315e-163	-2.65587e-163	1.51924e-163	1.01801e-163	0
1.52224e-164	3.70866e-163	-7.45878e-163	-4.01074e-164	8.89445e-163	-1.40356e-162	-6.15747e-163	-4.49296e-163	1.26996e-162	2.13771e-163	1.50591e-163	-8.88344e-163	8.93488e-163	2.975e-163	-1.27089e-163	-8.05593e-163	3.33981e-163	-2.24095e-163	-7.35227e-164	8.36775e-164	-1.03253e-162	1.52589e-163	2.59816e-163	-4.60036e-163	-1.02995e-162	-1.09527e-162	8.14315e-163	-2.65587e-163	1.51924e-163	1.01801e-163	0
1.52224e-164	3.70866e-163	-7.45878e-163	-4.01074e-164	8.89445e-163	-1.40356e-162	-6.15747e-163	-4.49296e-163	1.26996e-162	2.13771e-163	1.50591e-163	-8.88344e-163	8.93488e-163	2.975e-163	-1.27089e-163	-8.05593e-163	3.33981e-163	-2.24095e-163	-7.35227e-164	8.36775e-164	-1.03253e-162	1.52589e-163	2.59816e-163	-4.60036e-163	-1.02995e-162	-1.09527e-162	8.14315e-163	-2.65587e-163	1.51924e-163	1.01801e-163	0
1.52224e-164	3.70866e-163	-7.45878e-163	-4.01074e-164	8.89445e-163	-1.40356e-162	-6.15747e-163	-4.49296e-163	1.26996e-162	2.13771e-163	1.50591e-163	-8.88344e-163	8.93488e-163	2.975e-163	-1.27089e-163	-8.05593e-163	3.33981e-163	-2.24095e-163	-7.35227e-164	8.36775e-164	-1.03253e-162	1.52589e-163	2.59816e-163	-4.60036e-163	-1.02995e-162	-1.09527e-162	8.14315e-163	-2.65587e-163	1.51924e-163	1.01801e-163	0
1.52224e-164	3.70866e-163	-7.45878e-163	-4.01074e-164	8.89445e-163	-1.40356e-162	-6.15747e-163	-4.49296e-163	1.26996e-162	2.13771e-163	1.50591e-163	-8.88344e-163	8.93488e-163	2.975e-163	-1.27089e-163	-8.05593e-163	3.33981e-163	-2.24095e-163	-7.35227e-164	8.36775e-164	-1.03253e-162	1.52589e-163	2.59816e-163	-4.60036e-163	-1.02995e-162	-1.09527e-162	8.14315e-163	-2.65587e-163	1.51924e-163	1.01801e-163	0
1.52224e-164	3.70866e-163	-7.45878e-163	-4.01074e-164	8.89445e-163	-1.40356e-162	-6.15747e-163	-4.49296e-163	1.26996e-162	2.13771e-163	1.50591e-163	-8.88344e-163	8.93488e-163	2.975e-163	-1.27089e-163	-8.05593e-163	3.33981e-163	-2.24095e-163	-7.35227e-164	8.36775e-164	-1.03253e-162	1.52589e-163	2.59816e-163	-4.60036e-163	-1.02995e-162	-1.09527e-162	8.14315e-163	-2.65587e-163	1.51924e-163	1.01801e-163	0
1.52224e-164	3.70866e-163	-7.45878e-163	-4.01074e-164	8.89445e-163	-1.40356e-162	-6.15747e-163	-4.49296e-163	1.26996e-162	2.13771e-163	1.50591e-163	-8.88344e-163	8.93488e-163	2.975e-163	-1.27089e-163	-8.05593e-163	3.33981e-163	-2.24095e-163	-7.35227e-164	8.36775e-164	-1.03253e-162	1.52589e-163	2.59816e-163	-4.60036e-163	-1.02995e-162	-1.09527e-162	8.14315e-163	-2.65587e-163	1.51924e-163	1.01801e-163	0
1.52224e-164	3.70866e-163	-7.45878e-163	-4.01074e-164	8.89445e-163	-1.40356e-162	-6.15747e-163	-4.49296e-163	1.26996e-162	2.13771e-163	1.50591e-163	-8.88344e-163	8.93488e-163	2.975e-163	-1.27089e-163	-8.05593e-163	3.33981e-163	-2.24095e-163	-7.35227e-164	8.36775e-164	-1.03253e-162	1.52589e-163	2.59816e-163	-4.60036e-163	-1.02995e-162	-1.09527e-162	8.14315e-163	-2.65587e-163	1.51924e-163	1.01801e-163	0
1.52224e-164	3.70866e-163	-7.45878e-163	-4.01074e-164	8.89445e-163	-1.40356e-162	-6.15747e-163	-4.49296e-163	1.26996e-162	2.13771e-163	1.50591e-163	-8.88344e-163	8.93488e-163	2.975e-163	-1.27089e-163	-8.05593e-163	3.33981e-163	-2.24095e-163	-7.35227e-164	8.36775e-164	-1.03253e-162	1.52589e-163	2.59816e-163	-4.60036e-163	-1.02995e-162	-1.09527e-162	8.14315e-163	-2.65587e-163	1.51924e-163	1.01801e-163	0
1.52224e-164	3.70866e-163	-7.45878e-163	-4.01074e-164	8.89445e-163	-1.40356e-162	-6.15747e-163	-4.49296e-163	1.26996e-162	2.13771e-163	1.50591e-163	-8.88344e-163	8.93488e-163	2.975e-163	-1.27089e-163	-8.05593e-163	3.33981e-163	-2.24095e-163	-7.35227e-164	8.36775e-164	-1.03253e-162	1.52589e-163	2.59816e-163	-4.60036e-163	-1.02995e-162	-1.09527e-162	8.14315e-163	-2.65587e-163	1.51924e-163	1.01801e-163	0
1.52224e-164	3.70866e-163	-7.45878e-163	-4.01074e-164	8.89445e-163	-1.40356e-162	-6.15747e-163	-4.49296e-163	1.26996e-162	2.13771e-163	1.50591e-163	-8.88344e-163	8.93488e-163	2.975e-163	-1.27089e-163	-8.05593e-163	3.33981e-163	-2.24095e-163	-7.35227e-164	8.36775e-164	-1.03253e-162	1.52589e-163	2.59816e-163	-4.60036e-163	-1.02995e-162	-1.09527e-162	8.14315e-163	-2.65587e-163	1.51924e-163	1.01801e-163	0
1.52224e-164	3.70866e-163	-7.45878e-163	-4.01074e-164	8.89445e-163	-1.40356e-162	-6.15747e-163	-4.49296e-163	1.26996e-162	2.13771e-163	1.50591e-163	-8.88344e-163	8.93488e-163	2.975e-163	-1.27089e-163	-8.05593e-163	3.33981e-163	-2.24095e-163	-7.35227e-164	8.36775e-164	-1.03253e-162	1.52589e-163	2.59816e-163	-4.60036e-163	-1.02995e-162	-1.09527e-162	8.14315e-163	-2.65587e-163	1.51924e-163	1.01801e-163	0
1.52224e-164	3.70866e-163	-7.45878e-163	-4.01074e-164	8.89445e-163	-1.40356e-162	-6.15747e-163	-4.49296e-163	1.26996e-162	2.13771e-163	1.50591e-163	-8.88344e-163	8.93488e-163	2.975e-163	-1.27089e-163	-8.05593e-163	3.33981e-163	-2.24095e-163	-7.35227e-164	8.36775e-164	-1.03253e-162	1.52589e-163	2.59816e-163	-4.60036e-163	-1.02995e-162	-1.09527e-162	8.14315e-163	-2.65587e-163	1.51924e-163	1.01801e-163	0
1.52224e-164	3.70866e-163	-7.45878e-163	-4.01074e-164	8.89445e-163	-1.40356e-162	-6.15747e-163	-4.49296e-163	1.26996e-162	2.13771e-163	1.50591e-163	-8.88344e-163	8.93488e-163	2.975e-163	-1.27089e-163	-8.05593e-163	3.33981e-163	-2.24095e-163	-7.35227e-164	8.36775e-164	-1.03253e-162	1.52589e-163	2.59816e-163	-4.60036e-163	-1.02995e-162	-1.09527e-162	8.14315e-163	-2.65587e-163	1.51924e-163	1.01801e-163	0
1.52224e-164	3.70866e-163	-7.45878e-163	-4.01074e-164	8.89445e-163	-1.40356e-162	-6.15747e-163	-4.49296e-163	1.26996e-162	2.13771e-163	1.50591e-163	-8.88344e-163	8.93488e-163	2.975e-163	-1.27089e-163	-8.05593e-163	3.33981e-163	-2.24095e-163	-7.35227e-164	8.36775e-164	-1.03253e-162	1.52589e-163	2.59816e-163	-4.60036e-163	-1.02995e-162	-1.09527e-162	8.14315e-163	-2.65587e-163	1.51924e-163	1.01801e-163	0
1.52224e-164	3.70866e-163	-7.45878e-163	-4.01074e-164	8.89445e-163	-1.40356e-162	-6.15747e-163	-4.49296e-163	1.26996e-162	2.13771e-163	1.50591e-163	-8.88344e-163	8.93488e-163	2.975e-163	-1.27089e-163	-8.05593e-163	3.33981e-163	-2.24095e-163	-7.35227e-164	8.36775e-164	-1.03253e-162	1.52589e-163	2.59816e-163	-4.60036e-163	-1.02995e-162	-1.09527e-162	8.14315e-163	-2.65587e-163	1.51924e-163	1.01801e-163	0
1.52224e-164	3.70866e-163	-7.45878e-163	-4.01074e-164	8.89445e-163	-1.40356e-162	-6.15747e-163	-4.49296e-163	1.26996e-162	2.13771e-163	1.50591e-163	-8.88344e-163	8.93488e-163	2.975e-163	-1.27089e-163	-8.05593e-163	3.33981e-163	-2.24095e-163	-7.35227e-164	8.36775e-164	-1.03253e-162	1.52589e-163	2.59816e-163	-4.60036e-163	-1.02995e-162	-1.09527e-162	8.14315e-163	-2.65587e-163	1.51924e-163	1.01801e-163	0
1.52224e-164	3.70866e-163	-7.45878e-163	-4.01074e-164	8.89445e-163	-1.40356e-162	-6.15747e-163	-4.49296e-163	1.26996e-162	2.13771e-163	1.50591e-163	-8.88344e-163	8.93488e-163	2.975e-163	-1.27089e-163	-8.05593e-163	3.33981e-163	-2.24095e-163	-7.35227e-164	8.36775e-164	-1.03253e-162	1.52589e-163	2.59816e-163	-4.60036e-163	-1.02995e-162	-1.09527e-162	8.14315e-163	-2.65587e-163	1.51924e-163	1.01801e-163	0
1.52224e-164	3.70866e-163	-7.45878e-163	-4.01074e-164	8.89445e-163	-1.40356e-162	-6.15747e-163	-4.49296e-163	1.26996e-162	2.13771e-163	1.50591e-163	-8.88344e-163	8.93488e-163	2.975e-163	-1.27089e-163	-8.05593e-163	3.33981e-163	-2.24095e-163	-7.35227e-164	8.36775e-164	-1.03253e-162	1.52589e-163	2.59816e-163	-4.60036e-163	-1.02995e-162	-1.09527e-162	8.14315e-163	-2.65587e-163	1.51924e-163	1.01801e-163	0
1.52224e-164	3.70866e-163	-7.45878e-163	-4.01074e-164	8.89445e-163	-1.40356e-162	-6.15747e-163	-4.49296e-163	1.26996e-162	2.13771e-163	1.50591e-163	-8.88344e-163	8.93488e-163	2.975e-163	-1.27089e-163	-8.05593e-163	3.33981e-163	-2.24095e-163	-7.35227e-164	8.36775e-164	-1.03253e-162	1.52589e-163	2.59816e-163	-4.60036e-163	-1.02995e-162	-1.09527e-162	8.14315e-163	-2.65587e-163	1.51924e-163	1.01801e-163	0
1.52224e-164	3.70866e-163	-7.45878e-163	-4.01074e-164	8.89445e-163	-1.40356e-162	-6.15747e-163	-4.49296e-163	1.26996e-162	2.13771e-163	1.50591e-163	-8.88344e-163	8.93488e-163	2.975e-163	-1.27089e-163	-8.05593e-163	3.33981e-163	-2.24095e-163	-7.35227e-164	8.36775e-164	-1.03253e-162	1.52589e-163	2.59816e-163	-4.60036e-163	-1.02995e-162	-1.09527e-162	8.14315e-163	-2.65587e-163	1.51924e-163	1.01801e-163	0
1.52224e-164	3.70866e-163	-7.45878e-163	-4.01074e-164	8.89445e-163	-1.40356e-162	-6.15747e-163	-4.49296e-163	1.26996e-162	2.13771e-163	1.50591e-163	-8.88344e-163	8.93488e-163	2.975e-163	-1.27089e-163	-8.05593e-163	3.33981e-163	-2.24095e-163	-7.35227e-164	8.36775e-164	-1.03253e-162	1.52589e-163	2.59816e-163	-4.60036e-163	-1.02995e-162	-1.09527e-162	8.14315e-163	-2.65587e-163	1.51924e-163	1.01801e-163	0
1.52224e-164	3.70866e-163	-7.45878e-163	-4.01074e-164	8.89445e-163	-1.40356e-162	-6.15747e-163	-4.49296e-163	1.26996e-162	2.13771e-163	1.50591e-163	-8.88344e-163	8.93488e-163	2.975e-163	-1.27089e-163	-8.05593e-163	3.33981e-163	-2.24095e-163	-7.35227e-164	8.36775e-164	-1.03253e-162	1.52589e-163	2.59816e-163	-4.60036e-163	-1.02995e-162	-1.09527e-162	8.14315e-163	-2.65587e-163	1.51924e-163	1.01801e-163	0
1.52224e-164	3.70866e-163	-7.45878e-163	-4.01074e-164	8.89445e-163	-1.40356e-162	-6.15747e-163	-4.49296e-163	1.26996e-162	2.13771e-163	1.50591e-163	-8.88344e-163	8.93488e-163	2.975e-163	-1.27089e-163	-8.05593e-163	3.33981e-163	-2.24095e-163	-7.35227e-164	8.36775e-164	-1.03253e-162	1.52589e-163	2.59816e-163	-4.60036e-163	-1.02995e-162	-1.09527e-162	8.14315e-163	-2.65587e-163	1.51924e-163	1.01801e-163	0
1.52224e-164	3.70866e-163	-7.45878e-163	-4.01074e-164	8.89445e-163	-1.40356e-162	-6.15747e-163	-4.49296e-163	1.26996e-162	2.13771e-163	1.50591e-163	-8.88344e-163	8.93488e-163	2.975e-163	-1.27089e-163	-8.05593e-163	3.33981e-163	-2.24095e-163	-7.35227e-164	8.36775e-164	-1.03253e-162	1.52589e-163	2.59816e-163	-4.60036e-163	-1.02995e-162	-1.09527e-162	8.14315e-163	-2.65587e-163	1.51924e-163	1.01801e-163	0
1.52224e-164	3.70866e-163	-7.45878e-163	-4.01074e-164	8.89445e-163	-1.40356e-162	-6.15747e-163	-4.49296e-163	1.26996e-162	2.13771e-163	1.50591e-163	-8.88344e-163	8.93488e-163	2.975e-163	-1.27089e-163	-8.05593e-163	3.33981e-163	-2.24095e-163	-7.35227e-164	8.36775e-164	-1.03253e-162	1.52589e-163	2.59816e-163	-4.60036e-163	-1.02995e-162	-1.09527e-162	8.14315e-163	-2.65587e-163	1.51924e-163	1.01801e-163	0
1.52224e-164	3.70866e-163	-7.45878e-163	-4.01074e-164	8.89445e-163	-1.40356e-162	-6.15747e-163	-4.49296e-163	1.26996e-162	2.13771e-163	1.50591e-163	-8.88344e-163	8.93488e-163	2.975e-163	-1.27089e-163	-8.05593e-163	3.33981e-163	-2.24095e-163	-7.35227e-164	8.36775e-164	-1.03253e-162	1.52589e-163	2.59816e-163	-4.60036e-163	-1.02995e-162	-1.09527e-162	8.14315e-163	-2.65587e-163	1.51924e-163	1.01801e-163	0
1.52224e-164	3.70866e-163	-7.45878e-163	-4.01074e-164	8.89445e-163	-1.40356e-162	-6.15747e-163	-4.49296e-163	1.26996e-162	2.13771e-163	1.50591e-163	-8.88344e-163	8.93488e-163	2.975e-163	-1.27089e-163	-8.05593e-163	3.33981e-163	-2.24095e-163	-7.35227e-164	8.36775e-164	-1.03253e-162	1.52589e-163	2.59816e-163	-4.60036e-163	-1.02995e-162	-1.09527e-162	8.14315e-163	-2.65587e-163	1.51924e-163	1.01801e-163	0
1.52224e-164	3.70866e-163	-7.45878e-163	-4.01074e-164	8.89445e-163	-1.40356e-162	-6.15747e-163	-4.49296e-163	1.26996e-162	2.13771e-163	1.50591e-163	-8.88344e-163	8.93488e-163	2.975e-163	-1.27089e-163	-8.05593e-163	3.33981e-163	-2.24095e-163	-7.35227e-164	8.36775e-164	-1.03253e-162	1.52589e-163	2.59816e-163	-4.60036e-163	-1.02995e-162	-1.09527e-162	8.14315e-163	-2.65587e-163	1.51924e-163	1.01801e-163	0
1.52224e-164	3.70866e-163	-7.45878e-163	-4.01074e-164	8.89445e-163	-1.40356e-162	-6.15747e-163	-4.49296e-163	1.26996e-162	2.13771e-163	1.50591e-163	-8.88344e-163	8.93488e-163	2.975e-163	-1.27089e-163	-8.05593e-163	3.33981e-163	-2.24095e-163	-7.35227e-164	8.36775e-164	-1.03253e-162	1.52589e-163	2.59816e-163	-4.60036e-163	-1.02995e-162	-1.09527e-162	8.14315e-163	-2.65587e-163	1.51924e-163	1.01801e-163	0
1.52224e-164	3.70866e-163	-7.45878e-163	-4.01074e-164	8.89445e-163	-1.40356e-162	-6.15747e-163	-4.49296e-163	1.26996e-162	2.13771e-163	1.50591e-163	-8.88344e-163	8.93488e-163	2.975e-163	-1.27089e-163	-8.05593e-163	3.33981e-163	-2.24095e-163	-7.35227e-164	8.36775e-164	-1.03253e-162	1.52589e-163	2.59816e-163	-4.60036e-163	-1.02995e-162	-1.09527e-162	8.14315e-163	-2.65587e-163	1.51924e-163	1.01801e-163	0
1.52224e-164	3.70866e-163	-7.45878e-163	-4.01074e-164	8.89445e-163	-1.40356e-162	-6.15747e-163	-4.49296e-163	1.26996e-162	2.13771e-163	1.50591e-163	-8.88344e-163	8.93488e-163	2.975e-163	-1.27089e-163	-8.05593e-163	3.33981e-163	-2.24095e-163	-7.35227e-164	8.36775e-164	-1.03253e-162	1.52589e-163	2.59816e-163	-4.60036e-163	-1.02995e-162	-1.09527e-162	8.14315e-163	-2.65587e-163	1.51924e-163	1.01801e-163	0
1.52224e-164	3.70866e-163	-7.45878e-163	-4.01074e-164	8.89445e-163	-1.40356e-162	-6.15747e-163	-4.49296e-163	1.26996e-162	2.13771e-163	1.50591e-163	-8.88344e-163	8.93488e-163	2.975e-163	-1.27089e-163	-8.05593e-163	3.33981e-163	-2.24095e-163	-7.35227e-164	8.36775e-164	-1.03253e-162	1.52589e-163	2.59816e-163	-4.60036e-163	-1.02995e-162	-1.09527e-162	8.14315e-163	-2.65587e-163	1.51924e-163	1.01801e-163	0
1.52224e-164	3.70866e-163	-7.45878e-163	-4.01074e-164	8.89445e-163	-1.40356e-162	-6.15747e-163	-4.49296e-163	1.26996e-162	2.13771e-163	1.50591e-163	-8.88344e-163	8.93488e-163	2.975e-163	-1.27089e-163	-8.05593e-163	3.33981e-163	-2.24095e-163	-7.35227e-164	8.36775e-164	-1.03253e-162	1.52589e-163	2.59816e-163	-4.60036e-163	-1.02995e-162	-1.09527e-162	8.14315e-163	-2.65587e-163	1.51924e-163	1.01801e-163	0
1.52224e-164	3.70866e-163	-7.45878e-163	-4.01074e-164	8.89445e-163	-1.40356e-162	-6.15747e-163	-4.49296e-163	1.26996e-162	2.13771e-163	1.50591e-163	-8.88344e-163	8.93488e-163	2.975e-163	-1.27089e-163	-8.05593e-163	3.33981e-163	-2.24095e-163	-7.35227e-164	8.36775e-164	-1.03253e-162	1.52589e-163	2.59816e-163	-4.60036e-163	-1.02995e-162	-1.09527e-162	8.14315e-163	-2.65587e-163	1.51924e-163	1.01801e-163	0
1.52224e-164	3.70866e-163	-7.45878e-163	-4.01074e-164	8.89445e-163	-1.40356e-162	-6.15747e-163	-4.49296e-163	1.26996e-162	2.13771e-163	1.50591e-163	-8.88344e-163	8.93488e-163	2.975e-163	-1.27089e-163	-8.05593e-163	3.33981e-163	-2.24095e-163	-7.35227e-164	8.36775e-164	-1.03253e-162	1.52589e-163	2.59816e-163	-4.60036e-163	-1.02995e-162	-1.09527e-162	8.14315e-163	-2.65587e-163	1.51924e-163	1.01801e-163	0
1.52224e-164	3.70866e-163	-7.45878e-163	-4.01074e-164	8.89445e-163	-1.40356e-162	-6.15747e-163	-4.49296e-163	1.26996e-162	2.13771e-163	1.50591e-163	-8.88344e-163	8.93488e-163	2.975e-163	-1.27089e-163	-8.05593e-163	3.33981e-163	-2.24095e-163	-7.35227e-164	8.36775e-164	-1.03253e-162	1.52589e-163	2.59816e-163	-4.60036e-163	-1.02995e-162	-1.09527e-162	8.14315e-163	-2.65587e-163	1.51924e-163	1.01801e-163	0
1.52224e-164	3.70866e-163	-7.45878e-163	-4.01074e-164	8.89445e-163	-1.40356e-162	-6.15747e-163	-4.49296e-163	1.26996e-162	2.13771e-163	1.50591e-163	-8.88344e-163	8.93488e-163	2.975e-163	-1.27089e-163	-8.05593e-163	3.33981e-163	-2.24095e-163	-7.35227e-164	8.36775e-164	-1.03253e-162	1.52589e-163	2.59816e-163	-4.60036e-163	-1.02995e-162	-1.09527e-162	8.14315e-163	-2.65587e-163	1.51924e-163	1.01801e-163	0
1.52224e-164	3.70866e-163	-7.45878e-163	-4.01074e-164	8.89445e-163	-1.40356e-162	-6.15747e-163	-4.49296e-163	1.26996e-162	2.13771e-163	1.50591e-163	-8.88344e-163	8.93488e-163	2.975e-163	-1.27089e-163	-8.05593e-163	3.33981e-163	-2.24095e-163	-7.35227e-164	8.36775e-164	-1.03253e-162	1.52589e-163	2.59816e-163	-4.60036e-163	-1.02995e-162	-1.09527e-162	8.14315e-163	-2.65587e-163	1.51924e-163	1.01801e-163	0
1.52224e-164	3.70866e-163	-7.45878e-163	-4.01074e-164	8.89445e-163	-1.40356e-162	-6.15747e-163	-4.49296e-163	1.26996e-162	2.13771e-163	1.50591e-163	-8.88344e-163	8.93488e-163	2.975e-163	-1.27089e-163	-8.05593e-163	3.33981e-163	-2.24095e-163	-7.35227e-164	8.36775e-164	-1.03253e-162	1.52589e-163	2.59816e-163	-4.60036e-163	-1.02995e-162	-1.09527e-162	8.14315e-163	-2.65587e-163	1.51924e-163	1.01801e-163	0
1.52224e-164	3.70866e-163	-7.45878e-163	-4.01074e-164	8.89445e-163	-1.40356e-162	-6.15747e-163	-4.49296e-163	1.26996e-162	2.13771e-163	1.50591e-163	-8.88344e-163	8.93488e-163	2.975e-163	-1.27089e-163	-8.05593e-163	3.33981e-163	-2.24095e-163	-7.35227e-164	8.36775e-164	-1.03253e-162	1.52589e-163	2.59816e-163	-4.60036e-163	-1.02995e-162	-1.09527e-162	8.14315e-163	-2.65587e-163	1.51924e-163	1.01801e-163	0
1.52224e-164	3.70866e-163	-7.45878e-163	-4.01074e-164	8.89445e-163	-1.40356e-162	-6.15747e-163	-4.49296e-163	1.26996e-162	2.13771e-163	1.50591e-163	-8.88344e-163	8.93488e-163	2.975e-163	-1.27089e-163	-8.05593e-163	3.33981e-163	-2.24095e-163	-7.35227e-164	8.36775e-164	-1.03253e-162	1.52589e-163	2.59816e-163	-4.60036e-163	-1.02995e-162	-1.09527e-162	8.14315e-163	-2.65587e-163	1.51924e-163	1.01801e-163	0
1.52224e-164	3.70866e-163	-7.45878e-163	-4.01074e-164	8.89445e-163	-1.40356e-162	-6.15747e-163	-4.49296e-163	1.26996e-162	2.13771e-163	1.50591e-163	-8.88344e-163	8.93488e-163	2.975e-163	-1.27089e-163	-8.05593e-163	3.33981e-163	-2.24095e-163	-7.35227e-164	8.36775e-164	-1.03253e-162	1.52589e-163	2.59816e-163	-4.60036e-163	-1.02995e-162	-1.09527e-162	8.14315e-163	-2.65587e-163	1.51924e-163	1.01801e-163	0
1.52224e-164	3.70866e-163	-7.45878e-163	-4.01074e-164	8.89445e-163	-1.40356e-162	-6.15747e-163	-4.49296e-163	1.26996e-162	2.13771e-163	1.50591e-163	-8.88344e-163	8.93488e-163	2.975e-163	-1.27089e-163	-8.05593e-163	3.33981e-163	-2.24095e-163	-7.35227e-164	8.36775e-164	-1.03253e-162	1.52589e-163	2.59816e-163	-4.60036e-163	-1.02995e-162	-1.09527e-162	8.14315e-163	-2.65587e-163	1.51924e-163	1.01801e-163	0
1.52224e-164	3.70866e-163	-7.45878e-163	-4.01074e-164	8.89445e-163	-1.40356e-162	-6.15747e-163	-4.49296e-163	1.26996e-162	2.13771e-163	1.50591e-163	-8.88344e-163	8.93488e-163	2.975e-163	-1.27089e-163	-8.05593e-163	3.33981e-163	-2.24095e-163	-7.35227e-164	8.36775e-164	-1.03253e-162	1.52589e-163	2.59816e-163	-4.60036e-163	-1.02995e-162	-1.09527e-162	8.14315e-163	-2.65587e-163	1.51924e-163	1.01801e-163	0
1.52224e-164	3.70866e-163	-7.45878e-163	-4.01074e-164	8.89445e-163	-1.40356e-162	-6.15747e-163	-4.49296e-163	1.26996e-162	2.13771e-163	1.50591e-163	-8.88344e-163	8.93488e-163	2.975e-163	-1.27089e-163	-8.05593e-163	3.33981e-163	-2.24095e-163	-7.35227e-164	8.36775e-164	-1.03253e-162	1.52589e-163	2.59816e-163	-4.60036e-163	-1.02995e-162	-1.09527e-162	8.14315e-163	-2.65587e-163	1.51924e-163	1.01801e-163	0
1.52224e-164	3.70866e-163	-7.45878e-163	-4.01074e-164	8.89445e-163	-1.40356e-162	-6.15747e-163	-4.49296e-163	1.26996e-162	2.13771e-163	1.50591e-163	-8.88344e-163	8.93488e-163	2.975e-163	-1.27089e-163	-8.05593e-163	3.33981e-163	-2.24095e-163	-7.35227e-164	8.36775e-164	-1.03253e-162	1.52589e-163	2.59816e-163	-4.60036e-163	-1.02995e-162	-1.09527e-162	8.14315e-163	-2.65587e-163	1.51924e-163	1.01801e-163	0
1.52224e-164	3.70866e-163	-7.45878e-163	-4.01074e-164	8.89445e-163	-1.40356e-162	-6.15747e-163	-4.49296e-163	1.26996e-162	2.13771e-163	1.50591e-163	-8.88344e-163	8.93488e-163	2.975e-163	-1.27089e-163	-8.05593e-163	3.33981e-163	-2.24095e-163	-7.35227e-164	8.36775e-164	-1.03253e-162	1.52589e-163	2.59816e-163	-4.60036e-163	-1.02995e-162	-1.09527e-162	8.14315e-163	-2.65587e-163	1.51924e-163	1.01801e-163	0
1.52224e-164	3.70866e-163	-7.45878e-163	-4.01074e-164	8.89445e-163	-1.40356e-162	-6.15747e-163	-4.49296e-163	1.26996e-162	2.13771e-163	1.50591e-163	-8.88344e-163	8.93488e-163	2.975e-163	-1.27089e-163	-8.05593e-163	3.33981e-163	-2.24095e-163	-7.35227e-164	8.36775e-164	-1.03253e-162	1.52589e-163	2.59816e-163	-4.60036e-163	-1.02995e-162	-1.09527e-162	8.14315e-163	-2.65587e-163	1.51924e-163	1.01801e-163	0
1.52224e-164	3.70866e-163	-7.45878e-163	-4.01074e-164	8.89445e-163	-1.40356e-162	-6.15747e-163	-4.49296e-163	1.26996e-162	2.13771e-163	1.50591e-163	-8.88344e-163	8.93488e-163	2.975e-163	-1.27089e-163	-8.05593e-163	3.33981e-163	-2.24095e-163	-7.35227e-164	8.36775e-164	-1.03253e-162	1.52589e-163	2.59816e-163	-4.60036e-163	-1.02995e-162	-1.09527e-162	8.14315e-163	-2.65587e-163	1.51924e-163	1.01801e-163	0
1.52224e-164	3.70866e-163	-7.45878e-163	-4.01074e-164	8.89445e-163	-1.40356e-162	-6.15747e-163	-4.49296e-163	1.26996e-162	2.13771e-163	1.50591e-163	-8.88344e-163	8.93488e-163	2.975e-163	-1.27089e-163	-8.05593e-163	3.33981e-163	-2.24095e-163	-7.35227e-164	8.36775e-164	-1.03253e-162	1.52589e-163	2.59816e-163	-4.60036e-163	-1.02995e-162	-1.09527e-162	8.14315e-163	-2.65587e-163	1.51924e-163	1.01801e-163	0
1.52224e-164	3.70866e-163	-7.45878e-163	-4.01074e-164	8.89445e-163	-1.40356e-162	-6.15747e-163	-4.49296e-163	1.26996e-162	2.13771e-163	1.50591e-163	-8.88344e-163	8.93488e-163	2.975e-163	-1.27089e-163	-8.05593e-163	3.33981e-163	-2.24095e-163	-7.35227e-164	8.36775e-164	-1.03253e-162	1.52589e-163	2.59816e-163	-4.60036e-163	-1.02995e-162	-1.09527e-162	8.14315e-163	-2.65587e-163	1.51924e-163	1.01801e-163	0
1.52224e-164	3.70866e-163	-7.45878e-163	-4.01074e-164	8.89445e-163	-1.40356e-162	-6.15747e-163	-4.49296e-163	1.26996e-162	2.13771e-163	1.50591e-163	-8.88344e-163	8.93488e-163	2.975e-163	-1.27089e-163	-8.05593e-163	3.33981e-163	-2.24095e-163	-7.35227e-164	8.36775e-164	-1.03253e-162	1.52589e-163	2.59816e-163	-4.60036e-163	-1.02995e-162	-1.09527e-162	8.14315e-163	-2.65587e-163	1.51924e-163	1.01801e-163	0
1.52224e-164	3.70866e-163	-7.45878e-163	-4.01074e-164	8.89445e-163	-1.40356e-162	-6.15747e-163	-4.49296e-163	1.26996e-162	2.13771e-163	1.50591e-163	-8.88344e-163	8.93488e-163	2.975e-163	-1.27089e-163	-8.05593e-163	3.33981e-163	-2.24095e-163	-7.35227e-164	8.36775e-164	-1.03253e-162	1.52589e-163	2.59816e-163	-4.60036e-163	-1.02995e-162	-1.09527e-162	8.14315e-163	-2.65587e-163	1.51924e-163	1.01801e-163	0
1.52224e-164	3.70866e-163	-7.45878e-163	-4.01074e-164	8.89445e-163	-1.40356e-162	-6.15747e-163	-4.49296e-163	1.26996e-162	2.13771e-163	1.50591e-163	-8.88344e-163	8.93488e-163	2.975e-163	-1.27089e-163	-8.05593e-163	3.33981e-163	-2.24095e-163	-7.35227e-164	8.36775e-164	-1.03253e-162	1.52589e-163	2.59816e-163	-4.60036e-163	-1.02995e-162	-1.09527e-162	8.14315e-163	-2.65587e-163	1.51924e-163	1.01801e-163	0
1.52224e-164	3.70866e-163	-7.45878e-163	-4.01074e-164	8.89445e-163	-1.40356e-162	-6.15747e-163	-4.49296e-163	1.26996e-162	2.13771e-163	1.50591e-163	-8.88344e-163	8.93488e-163	2.975e-163	-1.27089e-163	-8.05593e-163	3.33981e-163	-2.24095e-163	-7.35227e-164	8.36775e-164	-1.03253e-162	1.52589e-163	2.59816e-163	-4.60036e-163	-1.02995e-162	-1.09527e-162	8.14315e-163	-2.65587e-163	1.51924e-163	1.01801e-163	0
1.52224e-164	3.70866e-163	-7.45878e-163	-4.01074e-164	8.89445e-163	-1.40356e-162	-6.15747e-163	-4.49296e-163	1.26996e-162	2.13771e-163	1.50591e-163	-8.88344e-163	8.93488e-163	2.975e-163	-1.27089e-163	-8.05593e-163	3.33981e-163	-2.24095e-163	-7.35227e-164	8.36775e-164	-1.03253e-162	1.52589e-163	2.59816e-163	-4.60036e-163	-1.02995e-162	-1.09527e-162	8.14315e-163	-2.65587e-163	1.51924e-163	1.01801e-163	0
1.52224e-164	3.70866e-163	-7.45878e-163	-4.01074e-164	8.89445e-163	-1.40356e-162	-6.15747e-163	-4.49296e-163	1.26996e-162	2.13771e-163	1.50591e-163	-8.88344e-163	8.93488e-163	2.975e-163	-1.27089e-163	-8.05593e-163	3.33981e-163	-2.24095e-163	-7.35227e-164	8.36775e-164	-1.03253e-162	1.52589e-163	2.59816e-163	-4.60036e-163	-1.02995e-162	-1.09527e-162	8.14315e-163	-2.65587e-163	1.51924e-163	1.01801e-163	0
1.52224e-164	3.70866e-163	-7.45878e-163	-4.01074e-164	8.89445e-163	-1.40356e-162	-6.15747e-163	-4.49296e-163	1.26996e-162	2.13771e-163	1.50591e-163	-8.88344e-163	8.93488e-163	2.975e-163	-1.27089e-163	-8.05593e-163	3.33981e-163	-2.24095e-163	-7.35227e-164	8.36775e-164	-1.03253e-162	1.52589e-163	2.59816e-163	-4.60036e-163	-1.02995e-162	-1.09527e-162	8.14315e-163	-2.65587e-163	1.51924e-163	1.01801e-163	0
1.52224e-164	3.70866e-163	-7.45878e-163	-4.01074e-164	8.89445e-163	-1.40356e-162	-6.15747e-163	-4.49296e-163	1.26996e-162	2.13771e-163	1.50591e-163	-8.88344e-163	8.93488e-163	2.975e-163	-1.27089e-163	-8.05593e-163	3.33981e-163	-2.24095e-163	-7.35227e-164	8.36775e-164	-1.03253e-162	1.52589e-163	2.59816e-163	-4.60036e-163	-1.02995e-162	-1.09527e-162	8.14315e-163	-2.65587e-163	1.51924e-163	1.01801e-163	0
1.52224e-164	3.70866e-163	-7.45878e-163	-4.01074e-164	8.89445e-163	-1.40356e-162	-6.15747e-163	-4.49296e-163	1.26996e-162	2.13771e-163	1.50591e-163	-8.88344e-163	8.93488e-163	2.975e-163	-1.27089e-163	-8.05593e-163	3.33981e-163	-2.24095e-163	-7.35227e-164	8.36775e-164	-1.03253e-162	1.52589e-163	2.59816e-163	-4.60036e-163	-1.02995e-162	-1.09527e-162	8.14315e-163	-2.65587e-163	1.51924e-163	1.01801e-163	0
1.52224e-164	3.70866e-163	-7.45878e-163	-4.01074e-164	8.89445e-163	-1.40356e-162	-6.15747e-163	-4.49296e-163	1.26996e-162	2.13771e-163	1.50591e-163	-8.88344e-163	8.93488e-163	2.975e-163	-1.27089e-163	-8.05593e-163	3.33981e-163	-2.24095e-163	-7.35227e-164	8.36775e-164	-1.03253e-162	1.52589e-163	2.59816e-163	-4.60036e-163	-1.02995e-162	-1.09527e-162	8.14315e-163	-2.65587e-163	1.51924e-163	1.01801e-163	0
1.52224e-164	3.70866e-163	-7.45878e-163	-4.01074e-164	8.89445e-163	-1.40356e-162	-6.15747e-163	-4.49296e-163	1.26996e-162	2.13771e-163	1.50591e-163	-8.88344e-163	8.93488e-163	2.975e-163	-1.27089e-163	-8.05593e-163	3.33981e-163	-2.24095e-163	-7.35227e-164	8.36775e-164	-1.03253e-162	1.52589e-163	2.59816e-163	-4.60036e-163	-1.02995e-162	-1.09527e-162	8.14315e-163	-2.65587e-163	1.51924e-163	1.01801e-163	0
1.52224e-164	3.70866e-163	-7.45878e-163	-4.01074e-164	8.89445e-163	-1.40356e-162	-6.15747e-163	-4.49296e-163	1.26996e-162	2.13771e-163	1.50591e-163	-8.88344e-163	8.93488e-163	2.975e-163	-1.27089e-163	-8.05593e-163	3.33981e-163	-2.24095e-163	-7.35227e-164	8.36775e-164	-1.03253e-162	1.52589e-163	2.59816e-163	-4.60036e-163	-1.02995e-162	-1.09527e-162	8.14315e-163	-2.65587e-163	1.51924e-163	1.01801e-163	0
1.52224e-164	3.70866e-163	-7.45878e-163	-4.01074e-164	8.89445e-163	-1.40356e-162	-6.15747e-163	-4.49296e-163	1.26996e-162	2.13771e-163	1.50591e-163	-8.88344e-163	8.93488e-163	2.975e-163	-1.27089e-163	-8.05593e-163	3.33981e-163	-2.24095e-163	-7.35227e-164	8.36775e-164	-1.03253e-162	1.52589e-163	2.59816e-163	-4.60036e-163	-1.02995e-162	-1.09527e-162	8.14315e-163	-2.65587e-163	1.51924e-163	1.01801e-163	0
1.52224e-164	3.70866e-163	-7.45878e-163	-4.01074e-164	8.89445e-163	-1.40356e-162	-6.15747e-163	-4.49296e-163	1.26996e-162	2.13771e-163	1.50591e-163	-8.88344e-163	8.93488e-163	2.975e-163	-1.27089e-163	-8.05593e-163	3.33981e-163	-2.24095e-163	-7.35227e-164	8.36775e-164	-1.03253e-162	1.52589e-163	2.59816e-163	-4.60036e-163	-1.02995e-162	-1.09527e-162	8.14315e-163	-2.65587e-163	1.51924e-163	1.01801e-163	0
1.52224e-164	3.70866e-163	-7.45878e-163	-4.01074e-164	8.89445e-163	-1.40356e-162	-6.15747e-163	-4.49296e-163	1.26996e-162	2.13771e-163	1.50591e-163	-8.88344e-163	8.93488e-163	2.975e-163	-1.27089e-163	-8.05593e-163	3.33981e-163	-2.24095e-163	-7.35227e-164	8.36775e-164	-1.03253e-162	1.52589e-163	2.59816e-163	-4.60036e-163	-1.02995e-162	-1.09527e-162	8.14315e-163	-2.65587e-163	1.51924e-163	1.01801e-163	0
1.52224e-164	3.70866e-163	-7.45878e-163	-4.01074e-164	8.89445e-163	-1.40356e-162	-6.15747e-163	-4.49296e-163	1.26996e-162	2.13771e-163	1.50591e-163	-8.88344e-163	8.93488e-163	2.975e-163	-1.27089e-163	-8.05593e-163	3.33981e-163	-2.24095e-163	-7.35227e-164	8.36775e-164	-1.03253e-162	1.52589e-163	2.59816e-163	-4.60036e-163	-1.02995e-162	-1.09527e-162	8.14315e-163	-2.65587e-163	1.51924e-163	1.01801e-163	0
1.52224e-164	3.70866e-163	-7.45878e-163	-4.01074e-164	8.89445e-163	-1.40356e-162	-6.15747e-163	-4.49296e-163	1.26996e-162	2.13771e-163	1.50591e-163	-8.88344e-163	8.93488e-163	2.975e-163	-1.27089e-163	-8.05593e-163	3.33981e-163	-2.24095e-163	-7.35227e-164	8.36775e-164	-1.03253e-162	1.52589e-163	2.59816e-163	-4.60036e-163	-1.02995e-162	-1.09527e-162	8.14315e-163	-2.65587e-163	1.51924e-163	1.01801e-163	0
1.52224e-164	3.70866e-163	-7.45878e-163	-4.01074e-164	8.89445e-163	-1.40356e-162	-6.15747e-163	-4.49296e-163	1.26996e-162	2.13771e-163	1.50591e-163	-8.88344e-163	8.93488e-163	2.975e-163	-1.27089e-163	-8.05593e-163	3.33981e-163	-2.24095e-163	-7.35227e-164	8.36775e-164	-1.03253e-162	1.52589e-163	2.59816e-163	-4.60036e-163	-1.02995e-162	-1.09527e-162	8.14315e-163	-2.65587e-163	1.51924e-163	1.01801e-163	0
1.52224e-164	3.70866e-163	-7.45878e-163	-4.01074e-164	8.89445e-163	-1.40356e-162	-6.15747e-163	-4.49296e-163	1.26996e-162	2.13771e-163	1.50591e-163	-8.88344e-163	8.93488e-163	2.975e-163	-1.27089e-163	-8.05593e-163	3.33981e-163	-2.24095e-163	-7.35227e-164	8.36775e-164	-1.03253e-162	1.52589e-163	2.59816e-163	-4.60036e-163	-1.02995e-162	-1.09527e-162	8.14315e-163	-2.65587e-163	1.51924e-163	1.01801e-163	0
1.52224e-164	3.70866e-163	-7.45878e-163	-4.01074e-164	8.89445e-163	-1.40356e-162	-6.15747e-163	-4.49296e-163	1.26996e-162	2.13771e-163	1.50591e-163	-8.88344e-163	8.93488e-163	2.975e-163	-1.27089e-163	-8.05593e-163	3.33981e-163	-2.24095e-163	-7.35227e-164	8.36775e-164	-1.03253e-162	1.52589e-163	2.59816e-163	-4.60036e-163	-1.02995e-162	-1.09527e-162	8.14315e-163	-2.65587e-163	1.51924e-163	1.01801e-163	0
1.52224e-164	3.70866e-163	-7.45878e-163	-4.01074e-164	8.89445e-163	-1.40356e-162	-6.15747e-163	-4.49296e-163	1.26996e-162	2.13771e-163	1.50591e-163	-8.88344e-163	8.93488e-163	2.975e-163	-1.27089e-163	-8.05593e-163	3.33981e-163	-2.24095e-163	-7.35227e-164	8.36775e-164	-1.03253e-162	1.52589e-163	2.59816e-163	-4.60036e-163	-1.02995e-162	-1.09527e-162	8.14315e-163	-2.65587e-163	1.51924e-163	1.01801e-163	0
1.52224e-164	3.70866e-163	-7.45878e-163	-4.01074e-164	8.89445e-163	-1.40356e-162	-6.15747e-163	-4.49296e-163	1.26996e-162	2.13771e-163	1.50591e-163	-8.88344e-163	8.93488e-163	2.975e-163	-1.27089e-163	-8.05593e-163	3.33981e-163	-2.24095e-163	-7.35227e-164	8.36775e-164	-1.03253e-162	1.52589e-163	2.59816e-163	-4.60036e-163	-1.02995e-162	-1.09527e-162	8.14315e-163	-2.65587e-163	1.51924e-163	1.01801e-163	0
1.52224e-164	3.70866e-163	-7.45878e-163	-4.01074e-164	8.89445e-163	-1.40356e-162	-6.15747e-163	-4.49296e-163	1.26996e-162	2.13771e-163	1.50591e-163	-8.88344e-163	8.93488e-163	2.975e-163	-1.27089e-163	-8.05593e-163	3.33981e-163	-2.24095e-163	-7.35227e-164	8.36775e-164	-1.03253e-162	1.52589e-163	2.59816e-163	-4.60036e-163	-1.02995e-162	-1.09527e-162	8.14315e-163	-2.65587e-163	1.51924e-163	1.01801e-163	0
1.52224e-164	3.70866e-163	-7.45878e-163	-4.01074e-164	8.89445e-163	-1.40356e-162	-6.15747e-163	-4.49296e-163	1.26996e-162	2.13771e-163	1.50591e-163	-8.88344e-163	8.93488e-163	2.975e-163	-1.27089e-163	-8.05593e-163	3.33981e-163	-2.24095e-163	-7.35227e-164	8.36775e-164	-1.03253e-162	1.52589e-163	2.59816e-163	-4.60036e-163	-1.02995e-162	-1.09527e-162	8.14315e-163	-2.65587e-163	1.51924e-163	1.01801e-163	0
1.52224e-164	3.70866e-163	-7.45878e-163	-4.01074e-164	8.89445e-163	-1.40356e-162	-6.15747e-163	-4.49296e-163	1.26996e-162	2.13771e-163	1.50591e-163	-8.88344e-163	8.93488e-163	2.975e-163	-1.27089e-163	-8.05593e-163	3.33981e-163	-2.24095e-163	-7.35227e-164	8.36775e-164	-1.03253e-162	1.52589e-163	2.59816e-163	-4.60036e-163	-1.02995e-162	-1.09527e-162	8.14315e-163	-2.65587e-163	1.51924e-163	1.01801e-163	0
1.52224e-164	3.70866e-163	-7.45878e-163	-4.01074e-164	8.89445e-163	-1.40356e-162	-6.15747e-163	-4.49296e-163	1.26996e-162	2.13771e-163	1.50591e-163	-8.88344e-163	8.93488e-163	2.975e-163	-1.27089e-163	-8.05593e-163	3.33981e-163	-2.24095e-163	-7.35227e-164	8.36775e-164	-1.03253e-162	1.52589e-163	2.59816e-163	-4.60036e-163	-1.02995e-162	-1.09527e-162	8.14315e-163	-2.65587e-163	1.51924e-163	1.01801e-163	0
1.52224e-164	3.70866e-163	-7.45878e-163	-4.01074e-164	8.89445e-163	-1.40356e-162	-6.15747e-163	-4.49296e-163	1.26996e-162	2.13771e-163	1.50591e-163	-8.88344e-163	8.93488e-163	2.975e-163	-1.27089e-163	-8.05593e-163	3.33981e-163	-2.24095e-163	-7.35227e-164	8.36775e-164	-1.03253e-162	1.52589e-163	2.59816e-163	-4.60036e-163	-1.02995e-162	-1.09527e-162	8.14315e-163	-2.65587e-163	1.51924e-163	1.01801e-163	0
1.52224e-164	3.70866e-163	-7.45878e-163	-4.01074e-164	8.89445e-163	-1.40356e-162	-6.15747e-163	-4.49296e-163	1.26996e-162	2.13771e-163	1.50591e-163	-8.88344e-163	8.93488e-163	2.975e-163	-1.27089e-163	-8.05593e-163	3.33981e-163	-2.24095e-163	-7.35227e-164	8.36775e-164	-1.03253e-162	1.52589e-163	2.59816e-163	-4.60036e-163	-1.02995e-162	-1.09527e-162	8.14315e-163	-2.65587e-163	1.51924e-163	1.01801e-163	0
1.52224e-164	3.70866e-163	-7.45878e-163	-4.01074e-164	8.89445e-163	-1.40356e-162	-6.15747e-163	-4.49296e-163	1.26996e-162	2.13771e-163	1.50591e-163	-8.88344e-163	8.93488e-163	2.975e-163	-1.27089e-163	-8.05593e-163	3.33981e-163	-2.24095e-163	-7.35227e-164	8.36775e-164	-1.03253e-162	1.52589e-163	2.59816e-163	-4.60036e-163	-1.02995e-162	-1.09527e-162	8.14315e-163	-2.65587e-163	1.51924e-163	1.01801e-163	0
1.52224e-164	3.70866e-163	-7.45878e-163	-4.01074e-164	8.89445e-163	-1.40356e-162	-6.15747e-163	-4.49296e-163	1.26996e-162	2.13771e-163	1.50591e-163	-8.88344e-163	8.93488e-163	2.975e-163	-1.27089e-163	-8.05593e-163	3.33981e-163	-2.24095e-163	-7.35227e-164	8.36775e-164	-1.03253e-162	1.52589e-163	2.59816e-163	-4.60036e-163	-1.02995e-162	-1.09527e-162	8.14315e-163	-2.65587e-163	1.51924e-163	1.01801e-163	0
1.52224e-164	3.70866e-163	-7.45878e-163	-4.01074e-164	8.89445e-163	-1.40356e-162	-6.15747e-163	-4.49296e-163	1.26996e-162	2.13771e-163	1.50591e-163	-8.88344e-163	8.93488e-163	2.975e-163	-1.27089e-163	-8.05593e-163	3.33981e-163	-2.24095e-163	-7.35227e-164	8.36775e-164	-1.03253e-162	1.52589e-163	2.59816e-163	-4.60036e-163	-1.02995e-162	-1.09527e-162	8.14315e-163	-2.65587e-163	1.51924e-163	1.01801e-163	0
1.52224e-164	3.70866e-163	-7.45878e-163	-4.01074e-164	8.89445e-163	-1.40356e-162	-6.15747e-163	-4.49296e-163	1.26996e-162	2.13771e-163	1.50591e-163	-8.88344e-163	8.93488e-163	2.975e-163	-1.27089e-163	-8.05593e-163	3.33981e-163	-2.24095e-163	-7.35227e-164	8.36775e-164	-1.03253e-162	1.52589e-163	2.59816e-163	-4.60036e-163	-1.02995e-162	-1.09527e-162	8.14315e-163	-2.65587e-163	1.51924e-163	1.01801e-163	0
1.52224e-164	3.70866e-163	-7.45878e-163	-4.01074e-164	8.89445e-163	-1.40356e-162	-6.15747e-163	-4.49296e-163	1.26996e-162	2.13771e-163	1.50591e-163	-8.88344e-163	8.93488e-163	2.975e-163	-1.27089e-163	-8.05593e-163	3.33981e-163	-2.24095e-163	-7.35227e-164	8.36775e-164	-1.03253e-162	1.52589e-163	2.59816e-163	-4.60036e-163	-1.02995e-162	-1.09527e-162	8.14315e-163	-2.65587e-163	1.51924e-163	1.01801e-163	0
1.52224e-164	3.70866e-163	-7.45878e-163	-4.01074e-164	8.89445e-163	-1.40356e-162	-6.15747e-163	-4.49296e-163	1.26996e-162	2.13771e-163	1.50591e-163	-8.88344e-163	8.93488e-163	2.975e-163	-1.27089e-163	-8.05593e-163	3.33981e-163	-2.24095e-163	-7.35227e-164	8.36775e-164	-1.03253e-162	1.52589e-163	2.59816e-163	-4.60036e-163	-1.02995e-162	-1.09527e-162	8.14315e-163	-2.65587e-163	1.51924e-163	1.01801e-163	0
1.52224e-164	3.70866e-163	-7.45878e-163	-4.01074e-164	8.89445e-163	-1.40356e-162	-6.15747e-163	-4.49296e-163	1.26996e-162	2.13771e-163	1.50591e-163	-8.88344e-163	8.93488e-163	2.975e-163	-1.27089e-163	-8.05593e-163	3.33981e-163	-2.24095e-163	-7.35227e-164	8.36775e-164	-1.03253e-162	1.52589e-163	2.59816e-163	-4.60036e-163	-1.02995e-162	-1.09527e-162	8.14315e-163	-2.65587e-163	1.51924e-163	1.01801e-163	0
1.52224e-164	3.70866e-163	-7.45878e-163	-4.01074e-164	8.89445e-163	-1.40356e-162	-6.15747e-163	-4.49296e-163	1.26996e-162	2.13771e-163	1.50591e-163	-8.88344e-163	8.93488e-163	2.975e-163	-1.27089e-163	-8.05593e-163	3.33981e-163	-2.24095e-163	-7.35227e-164	8.36775e-164	-1.03253e-162	1.52589e-163	2.59816e-163	-4.60036e-163	-1.02995e-162	-1.09527e-162	8.14315e-163	-2.65587e-163	1.51924e-163	1.01801e-163	0
1.52224e-164	3.70866e-163	-7.45878e-163	-4.01074e-164	8.89445e-163	-1.40356e-162	-6.15747e-163	-4.49296e-163	1.26996e-162	2.13771e-163	1.50591e-163	-8.88344e-163	8.93488e-163	2.975e-163	-1.27089e-163	-8.05593e-163	3.33981e-163	-2.24095e-163	-7.35227e-164	8.36775e-164	-1.03253e-162	1.52589e-163	2.59816e-163	-4.60036e-163	-1.02995e-162	-1.09527e-162	8.14315e-163	-2.65587e-163	1.51924e-163	1.01801e-163	0
1.52224e-164	3.70866e-163	-7.45878e-163	-4.01074e-164	8.89445e-163	-1.40356e-162	-6.15747e-163	-4.49296e-163	1.26996e-162	2.13771e-163	1.50591e-163	-8.88344e-163	8.93488e-163	2.975e-163	-1.27089e-163	-8.05593e-163	3.33981e-163	-2.24095e-163	-7.35227e-164	8.36775e-164	-1.03253e-162	1.52589e-163	2.59816e-163	-4.60036e-163	-1.02995e-162	-1.09527e-162	8.14315e-163	-2.65587e-163	1.51924e-163	1.01801e-163	0
1.52224e-164	3.70866e-163	-7.45878e-163	-4.01074e-164	8.89445e-163	-1.40356e-162	-6.15747e-163	-4.49296e-163	1.26996e-162	2.13771e-163	1.50591e-163	-8.88344e-163	8.93488e-163	2.975e-163	-1.27089e-163	-8.05593e-163	3.33981e-163	-2.24095e-163	-7.35227e-164	8.36775e-164	-1.03253e-162	1.52589e-163	2.59816e-163	-4.60036e-163	-1.02995e-162	-1.09527e-162	8.14315e-163	-2.65587e-163	1.51924e-163	1.01801e-163	0
1.52224e-164	3.70866e-163	-7.45878e-163	-4.01074e-164	8.89445e-163	-1.40356e-162	-6.15747e-163	-4.49296e-163	1.26996e-162	2.13771e-163	1.50591e-163	-8.88344e-163	8.93488e-163	2.975e-163	-1.27089e-163	-8.05593e-163	3.33981e-163	-2.24095e-163	-7.35227e-164	8.36775e-164	-1.03253e-162	1.52589e-163	2.59816e-163	-4.60036e-163	-1.02995e-162	-1.09527e-162	8.14315e-163	-2.65587e-163	1.51924e-163	1.01801e-163	0
1.52224e-164	3.70866e-163	-7.45878e-163	-4.01074e-164	8.89445e-163	-1.40356e-162	-6.15747e-163	-4.49296e-163	1.26996e-162	2.13771e-163	1.50591e-163	-8.88344e-163	8.93488e-163	2.975e-163	-1.27089e-163	-8.05593e-163	3.33981e-163	-2.24095e-163	-7.35227e-164	8.36775e-164	-1.03253e-162	1.52589e-163	2.59816e-163	-4.60036e-163	-1.02995e-162	-1.09527e-162	8.14315e-163	-2.65587e-163	1.51924e-163	1.01801e-163	0
1.52224e-164	3.70866e-163	-7.45878e-163	-4.01074e-164	8.89445e-163	-1.40356e-162	-6.15747e-163	-4.49296e-163	1.26996e-162	2.13771e-163	1.50591e-163	-8.88344e-163	8.93488e-163	2.975e-163	-1.27089e-163	-8.05593e-163	3.33981e-163	-2.24095e-163	-7.35227e-164	8.36775e-164	-1.03253e-162	1.52589e-163	2.59816e-163	-4.60036e-163	-1.02995e-162	-1.09527e-162	8.14315e-163	-2.65587e-163	1.51924e-163	1.01801e-163	0
1.52224e-164	3.70866e-163	-7.45878e-163	-4.01074e-164	8.89445e-163	-1.40356e-162	-6.15747e-163	-4.49296e-163	1.26996e-162	2.13771e-163	1.50591e-163	-8.88344e-163	8.93488e-163	2.975e-163	-1.27089e-163	-8.05593e-163	3.33981e-163	-2.24095e-163	-7.35227e-164	8.36775e-164	-1.03253e-162	1.52589e-163	2.59816e-163	-4.60036e-163	-1.02995e-162	-1.09527e-162	8.14315e-163	-2.65587e-163	1.51924e-163	1.01801e-163	0
1.52224e-164	3.70866e-163	-7.45878e-163	-4.01074e-164	8.89445e-163	-1.40356e-162	-6.15747e-163	-4.49296e-163	1.26996e-162	2.13771e-163	1.50591e-163	-8.88344e-163	8.93488e-163	2.975e-163	-1.27089e-163	-8.05593e-163	3.33981e-163	-2.24095e-163	-7.35227e-164	8.36775e-164	-1.03253e-162	1.52589e-163	2.59816e-163	-4.60036e-163	-1.02995e-162	-1.09527e-162	8.14315e-163	-2.65587e-163	1.51924e-163	1.01801e-163	0
1.52224e-164	3.70866e-163	-7.45878e-163	-4.01074e-164	8.89445e-163	-1.40356e-162	-6.15747e-163	-4.49296e-163	1.26996e-162	2.13771e-163	1.50591e-163	-8.88344e-163	8.93488e-163	2.975e-163	-1.27089e-163	-8.05593e-163	3.33981e-163	-2.24095e-163	-7.35227e-164	8.36775e-164	-1.03253e-162	1.52589e-163	2.59816e-163	-4.60036e-163	-1.02995e-162	-1.09527e-162	8.14315e-163	-2.65587e-163	1.51924e-163	1.01801e-163	0
1.52224e-164	3.70866e-163	-7.45878e-163	-4.01074e-164	8.89445e-163	-1.40356e-162	-6.15747e-163	-4.49296e-163	1.26996e-162	2.13771e-163	1.50591e-163	-8.88344e-163	8.93488e-163	2.975e-163	-1.27089e-163	-8.05593e-163	3.33981e-163	-2.24095e-163	-7.35227e-164	8.36775e-164	-1.03253e-162	1.52589e-163	2.59816e-163	-4.60036e-163	-1.02995e-162	-1.09527e-162	8.14315e-163	-2.65587e-163	1.51924e-163	1.01801e-163	0
1.52224e-164	3.70866e-163	-7.45878e-163	-4.01074e-164	8.89445e-163	-1.40356e-162	-6.15747e-163	-4.49296e-163	1.26996e-162	2.13771e-163	1.50591e-163	-8.88344e-163	8.93488e-163	2.975e-163	-1.27089e-163	-8.05593e-163	3.33981e-163	-2.24095e-163	-7.35227e-164	8.36775e-164	-1.03253e-162	1.52589e-163	2.59816e-163	-4.60036e-163	-1.02995e-162	-1.09527e-162	8.14315e-163	-2.65587e-163	1.51924e-163	1.01801e-163	0
1.52224e-164	3.70866e-163	-7.45878e-163	-4.01074e-164	8.89445e-163	-1.40356e-162	-6.15747e-163	-4.49296e-163	1.26996e-162	2.13771e-163	1.50591e-163	-8.88344e-163	8.93488e-163	2.975e-163	-1.27089e-163	-8.05593e-163	3.33981e-163	-2.24095e-163	-7.35227e-164	8.36775e-164	-1.03253e-162	1.52589e-163	2.59816e-163	-4.60036e-163	-1.02995e-162	-1.09527e-162	8.14315e-163	-2.65587e-163	1.51924e-163	1.01801e-163	0
1.52224e-164	3.70866e-163	-7.45878e-163	-4.01074e-164	8.89445e-163	-1.40356e-162	-6.15747e-163	-4.49296e-163	1.26996e-162	2.13771e-163	1.50591e-163	-8.88344e-163	8.93488e-163	2.975e-163	-1.27089e-163	-8.05593e-163	3.33981e-163	-2.24095e-163	-7.35227e-164	8.36775e-164	-1.03253e-162	1.52589e-163	2.59816e-163	-4.60036e-163	-1.02995e-162	-1.09527e-162	8.14315e-163	-2.65587e-163	1.51924e-163	1.01801e-163	0
1.52224e-164	3.70866e-163	-7.45878e-163	-4.01074e-164	8.89445e-163	-1.40356e-162	-6.15747e-163	-4.49296e-163	1.26996e-162	2.13771e-163	1.50591e-163	-8.88344e-163	8.93488e-163	2.975e-163	-1.27089e-163	-8.05593e-163	3.33981e-163	-2.24095e-163	-7.35227e-164	8.36775e-164	-1.03253e-162	1.52589e-163	2.59816e-163	-4.60036e-163	-1.02995e-162	-1.09527e-162	8.14315e-163	-2.65587e-163	1.51924e-163	1.01801e-163	0
1.52224e-164	3.70866e-163	-7.45878e-163	-4.01074e-164	8.89445e-163	-1.40356e-162	-6.15747e-163	-4.49296e-163	1.26996e-162	2.13771e-163	1.50591e-163	-8.88344e-163	8.93488e-163	2.975e-163	-1.27089e-163	-8.05593e-163	3.33981e-163	-2.24095e-163	-7.35227e-164	8.36775e-164	-1.03253e-162	1.52589e-163	2.59816e-163	-4.60036e-163	-1.02995e-162	-1.09527e-162	8.14315e-163	-2.65587e-163	1.51924e-163	1.01801e-163	0
1.52224e-164	3.70866e-163	-7.45878e-163	-4.01074e-164	8.89445e-163	-1.40356e-162	-6.15747e-163	-4.49296e-163	1.26996e-162	2.13771e-163	1.50591e-163	-8.88344e-163	8.93488e-163	2.975e-163	-1.27089e-163	-8.05593e-163	3.33981e-163	-2.24095e-163	-7.35227e-164	8.36775e-164	-1.03253e-162	1.52589e-163	2.59816e-163	-4.60036e-163	-1.02995e-162	-1.09527e-162	8.14315e-163	-2.65587e-163	1.51924e-163	1.01801e-163	0
1.52224e-164	3.70866e-163	-7.45878e-163	-4.01074e-164	8.89445e-163	-1.40356e-162	-6.15747e-163	-4.49296e-163	1.26996e-162	2.13771e-163	1.50591e-163	-8.88344e-163	8.93488e-163	2.975e-163	-1.27089e-163	-8.05593e-163	3.33981e-163	-2.24095e-163	-7.35227e-164	8.36775e-164	-1.03253e-162	1.52589e-163	2.59816e-163	-4.60036e-163	-1.02995e-162	-1.09527e-162	8.14315e-163	-2.65587e-163	1.51924e-163	1.01801e-163	0
[truncated: 2,018 more rows]
