# Supplementary material for: A modified shuffled frog leaping algorithm with inertia weight
Source: Sci Rep. 2024 Feb 20;14:4146. doi: 10.1038/s41598-024-51306-1 (PMC11224354; doi:10.1038/s41598-024-51306-1)
Supplement: Supplementary file 1 — Supplementary Information. [file 41598_2024_51306_MOESM1_ESM.zip › data/F1/MSFLA_R_28.xls]

## Sheet: Sheet1
4.95645	-0.409221	-0.852208	1.62344	-3.00122	0.559482	-4.00996	5.15337	-0.0290285	-8.90123	-3.35771	-0.0972079	-3.54372	-2.4342	1.85203	-5.63327	3.53835	2.56194	-4.30739	-1.72097	8.47726	0.425606	-5.42282	-2.93717	-1.88264	0.399169	5.03597	2.50657	5.40766	-3.41638	451.156
-0.220437	-0.0912746	0.369998	-0.247293	-0.0276197	-0.321929	0.0613286	-0.071845	-0.328564	0.779652	0.733319	0.187803	-0.300547	-0.0527112	0.375706	0.263828	-0.214874	0.223515	0.968868	-0.0408424	0.143325	-0.0611348	-0.113282	-0.443914	0.106013	0.038299	-0.738976	-0.0796087	-0.528121	-0.305313	4.16894
0.0545793	-0.0188201	-0.046812	0.0371891	0.0170964	0.186481	-0.201528	0.0232749	0.0900277	0.0501811	-0.107143	-0.0241863	-0.00283021	-0.0804734	0.0781781	0.00529722	0.0491195	0.0100329	-0.0604995	0.0223081	-0.0390275	0.0289228	0.0246495	-0.0360667	0.0651693	-0.156974	-0.00372953	0.123587	-0.0317329	0.0250832	0.175192
-0.00201556	-0.00740445	-0.00487675	0.000142249	0.00628867	-0.00346727	-0.0066611	0.00461435	-0.00555856	-0.00450397	-0.000528315	0.00208111	0.00124448	0.00649293	-0.0100226	0.00113572	-0.0129148	-0.00354145	0.000160553	0.014199	0.00368984	-0.00902459	0.00258924	-0.00230266	-0.00779443	-0.00546707	-0.00727531	-0.00506544	0.00245901	0.000732436	0.00106501
-0.001098	0.00184025	0.000173725	-1.17505e-05	2.86398e-05	-0.000912657	-0.000114286	0.000613607	-0.00136661	0.00178875	0.00106621	9.52831e-05	-0.000284554	-0.00209081	-0.000785028	-0.000263587	0.00123432	0.00136882	0.00144132	0.00216765	0.00110227	-0.0006245	0.00198762	-5.79114e-05	0.000385368	0.000373842	0.00044399	0.000823019	-0.000189126	-6.42543e-05	3.4132e-05
0.000416831	-4.93781e-06	2.24787e-05	1.89706e-05	9.8309e-05	-0.000112659	-3.25346e-05	2.74796e-05	9.60673e-05	-0.000166563	-1.9612e-06	1.36621e-06	-3.35001e-05	-9.79308e-05	-9.89647e-05	-0.000116726	-8.53005e-05	0.000169247	-7.97104e-05	0.000105328	-0.000174829	-2.68278e-06	5.21841e-05	0.000159332	-0.000189511	1.91684e-05	4.07288e-06	-0.000299642	-2.51084e-05	0.000160421	5.34417e-07
6.0199e-06	-4.27227e-06	-2.2844e-05	-2.14025e-06	-9.88702e-06	-1.31494e-06	-3.67297e-05	-7.2362e-06	9.84003e-07	-6.0045e-06	2.32912e-05	-8.69597e-06	1.91783e-05	-6.19262e-06	-1.79407e-05	5.72432e-07	-6.32674e-06	1.23632e-05	-1.69124e-05	3.61969e-05	-5.03112e-05	4.78596e-06	1.07368e-05	6.22385e-06	-7.9868e-06	-1.6786e-06	1.36963e-05	-7.31929e-06	2.19619e-05	-1.51067e-05	8.98088e-09
-5.68746e-07	2.37997e-07	-9.65023e-07	-5.48946e-07	-2.09616e-07	7.52324e-07	2.00377e-06	3.73898e-06	8.00553e-07	-4.20878e-07	-1.43971e-06	-7.37084e-07	-9.37034e-08	6.05945e-07	5.78744e-07	-1.1118e-06	-1.6266e-06	-9.91832e-07	1.52082e-06	3.05526e-06	-4.3726e-07	7.85608e-07	3.27585e-07	2.22824e-06	-1.77175e-06	-1.05064e-06	3.96663e-07	-1.41658e-06	4.30796e-07	-5.34163e-07	5.36345e-11
-8.71824e-09	-2.04779e-07	5.38466e-08	1.21892e-07	-9.49614e-08	-1.35794e-07	-2.28114e-07	3.46813e-07	2.44137e-07	5.88776e-08	-1.46004e-07	-1.36956e-07	5.24706e-07	-1.72908e-08	6.20596e-08	3.52568e-08	-2.09093e-08	-1.6486e-07	-1.35348e-07	4.6985e-07	1.70079e-07	-4.31766e-08	-2.27934e-07	3.21757e-07	-4.75503e-07	-1.85866e-07	2.41406e-07	-1.17136e-07	-5.5369e-08	5.9289e-08	1.43559e-12
-9.76844e-09	3.87906e-09	2.76287e-08	4.03543e-08	-1.61457e-08	-4.69946e-10	4.79553e-09	3.52845e-08	2.03073e-08	-3.80553e-08	-8.00349e-08	-1.72398e-08	3.19749e-09	-1.75121e-09	4.62526e-08	6.56317e-09	-1.06603e-08	1.12777e-08	4.08138e-08	-2.35649e-08	2.57305e-08	9.92221e-09	1.64968e-10	-1.13963e-08	1.17842e-08	9.87484e-09	1.41602e-08	-2.11843e-08	-1.36202e-08	-4.55454e-09	1.92345e-14
-3.15505e-09	1.70783e-09	3.27402e-09	-9.86909e-10	-3.41627e-10	6.46729e-09	-2.53582e-09	-5.01695e-09	2.3332e-10	-8.69281e-11	3.45246e-09	-6.19963e-10	1.13912e-09	-3.50687e-09	-6.56264e-09	-3.32969e-09	-3.29889e-09	2.21327e-09	-1.37779e-09	-3.00021e-09	-2.9982e-10	1.47262e-10	-7.04639e-09	9.93682e-10	-3.0817e-10	1.80969e-09	2.55427e-09	1.13255e-09	3.64233e-10	-3.72673e-09	2.80853e-16
2.63784e-10	-3.74883e-10	1.75451e-10	2.84175e-10	-3.6452e-10	1.31097e-10	5.65482e-11	1.10802e-10	-2.74195e-10	-1.22917e-10	3.19109e-10	-4.88244e-10	3.45169e-10	1.88131e-10	1.2177e-10	1.51095e-10	-9.41398e-11	-1.26698e-09	1.47816e-10	-6.24723e-11	3.70954e-11	6.19114e-11	-7.26735e-11	-5.58696e-11	-3.6589e-10	-9.90202e-11	7.06792e-12	3.04839e-10	-2.33083e-10	-3.55124e-11	3.05559e-18
-3.891e-11	2.86033e-12	4.25721e-11	6.00347e-12	6.2155e-12	1.14716e-10	-3.05383e-11	-3.82647e-11	2.2815e-12	-5.29449e-11	-4.9903e-11	-5.73622e-11	1.55745e-12	-5.79412e-11	7.49807e-12	4.85329e-11	9.01053e-12	2.55094e-11	-7.79606e-11	-1.81652e-11	6.71563e-11	6.1598e-12	8.04598e-11	-2.35315e-11	-2.18443e-11	-4.37005e-11	-9.53108e-13	3.61618e-12	-3.58004e-11	3.83533e-11	5.71949e-20
-4.06844e-12	-7.43766e-12	-3.09925e-12	1.32354e-11	3.94084e-12	1.22126e-12	5.77987e-12	6.21697e-12	-3.90513e-12	2.20763e-13	1.85578e-13	9.72659e-12	5.40998e-12	1.28392e-12	1.4651e-11	2.80552e-12	7.82198e-12	-2.67654e-12	2.05711e-12	-1.90137e-12	3.63117e-12	1.83341e-12	3.82726e-12	5.7929e-12	-2.33409e-12	1.91641e-14	-5.13447e-12	-2.61221e-13	-4.93751e-12	-4.57149e-12	9.27214e-22
4.57571e-13	6.62327e-13	8.8544e-14	1.03775e-12	-1.84861e-13	-4.81715e-13	8.25351e-13	-5.31572e-13	-1.96795e-13	-1.75137e-12	7.63075e-13	-3.02215e-13	5.50394e-13	5.13591e-13	5.63951e-13	3.61378e-13	9.28436e-14	9.90063e-13	5.50355e-15	6.32332e-13	-3.81117e-13	2.25284e-13	1.20559e-13	1.11535e-12	-1.37924e-13	1.73895e-13	-6.68323e-13	1.864e-12	7.23632e-14	4.56194e-16	1.45767e-23
5.3226e-14	3.42545e-14	2.40067e-13	-2.86782e-14	-6.77899e-14	1.75894e-13	3.74405e-14	-4.89963e-14	-4.36305e-14	-3.35991e-13	9.20537e-14	1.10717e-13	6.50192e-14	2.81243e-14	5.8968e-14	6.73966e-14	-3.65152e-14	-1.11212e-14	1.3696e-13	-2.31588e-14	4.50054e-14	-1.027e-14	-3.68444e-14	-5.56058e-14	-7.83294e-14	1.04254e-14	2.83458e-14	3.63646e-14	2.82581e-14	1.37439e-13	3.05751e-25
-1.11701e-14	3.60586e-15	-2.04048e-15	-2.53168e-15	-1.05068e-14	-4.39642e-15	-8.4988e-15	1.24373e-14	2.56425e-16	-1.4863e-14	-1.0596e-14	5.94557e-15	1.54272e-14	1.64807e-14	5.46167e-15	-6.68044e-15	1.54631e-14	-8.01256e-15	-7.94906e-15	-1.15955e-14	-3.79502e-15	2.4263e-15	-3.0944e-16	-2.42211e-14	3.0188e-14	1.56344e-14	2.7918e-16	1.61656e-15	-8.5649e-16	-2.172e-14	4.19658e-27
-4.02764e-16	8.30985e-16	-1.94365e-15	2.69639e-15	5.07424e-16	-4.02829e-16	1.9435e-16	-7.03489e-16	-2.94832e-16	1.66193e-16	5.1218e-16	1.62351e-15	-1.41238e-15	9.8405e-16	-1.75995e-16	6.98106e-16	-4.22244e-16	2.15186e-15	7.81657e-16	-2.15126e-16	2.4519e-16	-8.29426e-18	2.63186e-15	-3.09281e-16	6.66783e-16	1.90001e-16	5.7119e-16	-1.35313e-15	-9.66514e-16	-1.97453e-15	3.93671e-29
1.07995e-16	-8.86933e-18	1.98415e-16	-1.14876e-16	-5.04428e-17	1.00235e-16	-2.8936e-17	-1.13821e-16	4.6737e-17	2.42808e-16	2.14305e-16	2.22971e-17	-3.22196e-16	-2.81695e-16	-5.24662e-17	1.19569e-17	-8.76528e-17	-1.97736e-16	1.57196e-16	-5.258e-18	-7.72901e-17	1.40612e-17	-2.98062e-16	-6.21206e-17	6.97296e-17	-4.975e-17	-7.08538e-17	7.88143e-17	-1.33999e-16	-2.5348e-16	6.55481e-31
-1.87029e-17	2.58823e-18	-3.02357e-17	1.15668e-17	6.81116e-18	-4.63728e-18	-1.99589e-17	-3.35833e-17	2.03746e-17	-1.77626e-17	1.32584e-17	9.89637e-19	-1.15011e-17	-4.99431e-18	3.60349e-17	1.66195e-17	4.25854e-17	4.99732e-18	4.15999e-19	2.32608e-18	3.35968e-19	7.392e-18	-6.53876e-18	4.94761e-18	4.9243e-18	7.63834e-18	5.98778e-18	1.55542e-17	-3.40607e-17	7.80048e-18	9.18533e-33
-2.0839e-18	3.43303e-19	2.34372e-19	6.35727e-19	3.18009e-18	5.89022e-19	-4.47699e-19	-6.36222e-19	-7.66357e-18	-7.44215e-19	-1.86531e-18	1.051e-18	-5.61284e-19	-1.64792e-18	-4.51825e-20	6.51359e-19	6.66124e-19	-1.28944e-18	-4.97117e-19	-3.95923e-18	-1.161e-18	-1.015e-19	-3.35795e-18	4.4796e-19	-9.42278e-19	-1.9468e-18	-4.23826e-18	-2.191e-19	5.63398e-19	-2.05021e-19	1.37222e-34
-1.04829e-19	3.30481e-19	2.93218e-19	8.10719e-20	4.35802e-19	-2.65466e-19	-3.02389e-19	-3.17443e-20	5.49757e-19	3.02654e-19	-1.26517e-20	1.22933e-19	9.42562e-19	-4.14606e-19	1.88168e-19	2.01658e-19	-4.0393e-19	6.4036e-19	2.93359e-20	1.63501e-20	-1.1543e-18	-4.99991e-19	-4.10914e-19	1.48984e-19	2.76402e-19	4.02617e-19	-7.13135e-20	-2.33332e-19	-3.38765e-19	-9.29958e-20	4.88033e-36
-3.3869e-20	-7.46703e-21	7.34664e-20	3.4073e-20	3.35416e-20	2.5816e-21	-2.8692e-20	-1.63711e-20	-4.67046e-20	1.97413e-20	1.13504e-20	-1.90764e-20	-1.17328e-20	1.47812e-20	-9.64299e-21	5.70121e-21	-1.50979e-20	-1.41218e-21	5.51784e-21	-3.05805e-21	2.45508e-20	-3.0449e-21	4.03375e-20	1.8977e-20	8.14064e-21	3.82869e-21	4.41574e-20	2.59547e-20	2.72772e-20	-1.92089e-20	2.0216e-38
1.11818e-21	2.8238e-21	9.44264e-21	8.47469e-22	8.26515e-21	5.51425e-21	3.46979e-21	-2.02301e-21	-1.64005e-21	-3.67288e-21	1.62842e-22	-5.2153e-21	5.4693e-21	4.00295e-21	-3.19986e-21	-2.75221e-21	-3.53388e-22	6.09542e-22	-4.31022e-22	-2.10418e-21	3.63663e-21	1.13832e-21	1.00444e-20	-9.72497e-21	4.87679e-21	4.13885e-21	6.53223e-21	5.45275e-21	3.22552e-21	-5.33133e-21	6.88352e-40
-2.37824e-22	-1.60631e-22	-4.4375e-22	-3.39769e-22	-9.8785e-22	2.68322e-22	2.1707e-22	-5.97018e-22	1.86542e-22	8.07237e-25	-5.73547e-22	2.76431e-23	9.94339e-23	1.72953e-23	2.08711e-21	6.60342e-22	2.08788e-22	-1.73431e-22	-1.46549e-23	-5.23478e-22	-1.73827e-22	-4.88852e-22	7.3612e-23	4.51087e-22	5.51636e-22	9.8003e-23	4.31524e-22	-4.02102e-23	-1.32086e-21	-2.10086e-23	1.00858e-41
-1.09498e-23	9.53738e-23	-2.39086e-23	1.46823e-23	-1.26367e-22	-1.06224e-22	4.25148e-23	-7.28606e-23	1.45484e-23	-5.71131e-23	1.03574e-22	-2.00775e-23	-1.3287e-22	7.06986e-23	3.44487e-23	-1.37123e-22	-5.56117e-23	6.63851e-24	3.38691e-23	-4.48101e-23	3.8549e-24	9.35577e-23	-2.03126e-23	1.1331e-22	-2.01287e-23	5.30886e-24	-9.26987e-24	-1.75507e-23	-7.89475e-23	-5.38087e-23	1.39885e-43
-6.26353e-24	-3.71126e-24	-2.8525e-24	-4.97959e-25	7.29656e-24	-3.08159e-24	-3.71721e-24	-5.62304e-24	2.58783e-24	-1.77456e-23	1.93122e-24	-1.95929e-23	1.07031e-23	-1.02643e-23	8.84017e-25	-4.83857e-24	-3.47038e-24	-4.698e-24	2.34814e-25	6.24449e-25	-1.22648e-23	-4.81832e-24	-1.41204e-23	-1.66199e-23	-4.87938e-24	-9.3079e-26	8.64285e-25	-1.06532e-23	-1.96651e-23	-6.07472e-24	2.36836e-45
-5.88293e-25	-2.81199e-25	-5.99447e-25	-2.0079e-25	-9.08955e-26	-4.27979e-26	1.00397e-24	-2.89483e-24	3.12089e-25	-1.47644e-25	1.89164e-25	1.32579e-25	-4.09463e-25	-1.22821e-24	5.31922e-26	3.07083e-25	1.62309e-24	5.76624e-26	-6.60581e-26	4.61376e-25	-6.43445e-25	-2.91336e-25	-3.23252e-25	4.75379e-25	5.254e-25	5.18884e-25	-5.66462e-25	2.06043e-26	6.51925e-25	-6.29968e-25	1.75416e-47
-1.81955e-26	-1.40437e-25	-3.55432e-26	3.28891e-26	2.08465e-26	5.58987e-26	1.22074e-25	-5.6004e-26	-3.2958e-26	-1.48513e-25	-1.16337e-25	-8.35716e-27	1.73833e-26	-7.17202e-26	-2.96574e-27	-2.19599e-25	-3.20285e-26	-6.94599e-26	1.76845e-25	1.94998e-26	-1.10982e-25	1.9433e-25	-2.33523e-26	7.72754e-26	-3.0462e-26	2.46125e-27	5.68645e-26	-5.19013e-27	2.595e-26	2.40394e-26	2.3397e-49
-4.14449e-26	-2.17753e-27	1.30844e-26	-7.65699e-27	-2.70103e-26	2.19734e-27	-4.7927e-27	2.8223e-27	-5.1241e-27	-7.07044e-28	-6.47372e-27	2.03977e-26	-2.99877e-26	-1.2871e-26	1.01303e-26	1.73326e-27	-2.33703e-26	-2.93783e-27	7.07584e-27	4.50789e-27	-3.1939e-27	-6.79593e-27	1.21765e-26	-6.43147e-27	6.14297e-27	1.90577e-27	-2.0802e-26	-2.69065e-27	3.34146e-27	-1.34318e-27	5.73837e-51
1.07273e-27	-6.44724e-30	6.83325e-28	-9.60911e-28	1.59773e-27	-4.61112e-27	5.43204e-28	-3.56743e-28	-8.70725e-28	-9.35063e-28	-1.50002e-27	5.09297e-28	2.7172e-27	6.9736e-28	3.96959e-28	2.87185e-29	6.25786e-28	-1.18309e-27	-2.74034e-28	-1.21637e-27	3.17704e-28	3.67556e-28	-1.33443e-27	-2.34351e-27	1.44206e-27	-7.32376e-28	-2.3291e-27	-2.26525e-28	-2.13055e-27	-1.45067e-28	6.24554e-53
7.41001e-29	1.36175e-28	3.90519e-29	2.17092e-28	-1.48675e-28	3.07732e-28	-1.24851e-28	-1.28034e-28	-1.44975e-28	-2.75924e-28	-4.1177e-29	2.84274e-28	1.62733e-28	-1.7814e-28	-9.29973e-29	-7.97269e-29	2.67164e-29	-2.35241e-28	-8.75694e-29	6.11379e-29	2.15775e-28	-3.63151e-30	-3.46999e-28	-4.83074e-29	-3.05981e-29	-1.39843e-28	1.06077e-28	6.22794e-28	-1.15834e-28	-8.5376e-29	1.15145e-54
-4.35104e-29	8.18975e-29	-3.96268e-29	2.32372e-30	-4.33024e-29	-1.06362e-29	-1.00397e-29	3.47255e-32	6.29715e-30	-2.71795e-29	2.1753e-30	6.84157e-29	1.8008e-29	-1.53027e-29	8.27238e-30	-8.69124e-30	-4.47227e-29	-4.26449e-29	6.51681e-30	-3.93967e-29	-1.86774e-29	6.60538e-29	3.02964e-29	-6.66646e-31	9.84099e-30	-4.35016e-30	5.73518e-29	-7.26107e-29	6.12878e-29	1.74657e-29	4.22134e-56
2.1375e-30	-4.26483e-30	1.36159e-30	-2.25197e-30	-4.01683e-30	5.19577e-31	-1.27377e-30	1.5008e-30	-6.67333e-30	8.72599e-31	-6.04071e-31	3.16023e-30	4.95086e-30	-5.29553e-30	9.36066e-31	6.93224e-31	6.78428e-30	1.41577e-30	-1.84881e-30	-3.89664e-31	4.33986e-30	-4.92279e-31	2.40223e-30	-9.66981e-31	-3.79485e-30	1.17787e-30	-2.67182e-30	2.58861e-30	1.58903e-31	3.10625e-30	2.76205e-58
-1.93725e-32	-1.10328e-32	1.14747e-30	5.20176e-31	2.29526e-32	8.82493e-32	6.3566e-31	-1.31248e-30	-2.37906e-31	1.8807e-31	1.20901e-31	4.52879e-31	-1.2487e-31	1.0234e-31	-2.5176e-31	-3.51637e-32	-5.18836e-32	-4.79254e-33	5.12919e-31	-3.01269e-31	-6.43811e-31	-9.77519e-32	1.83632e-31	-1.63653e-31	1.45477e-31	-4.69058e-31	5.51977e-31	-2.0046e-31	5.72841e-31	-1.24236e-31	5.89586e-60
-8.81103e-34	4.66424e-32	5.50319e-32	-3.64403e-33	1.66351e-32	1.66673e-32	4.6801e-33	-5.18261e-32	1.19159e-32	-1.22536e-33	7.54915e-32	5.35569e-33	-1.62996e-32	-8.94151e-32	-1.84266e-32	-1.75466e-34	-4.43678e-33	-9.72003e-34	-6.67554e-32	1.16516e-31	1.23249e-31	7.38415e-32	1.39711e-32	7.11341e-32	-7.32829e-33	-2.37905e-32	1.21574e-32	2.19829e-32	-4.2196e-32	4.40021e-32	7.18705e-62
5.57121e-33	-1.04437e-32	-5.84849e-34	1.90907e-32	1.0253e-33	3.37488e-33	-1.59077e-32	-2.89701e-34	-2.60765e-33	-5.9145e-33	-4.94885e-33	-9.40675e-33	-3.31684e-33	-3.44525e-33	7.14418e-33	1.21602e-33	2.51757e-34	-4.28438e-33	-5.09301e-34	8.00575e-34	9.52733e-33	-3.70281e-35	2.5226e-33	-1.66767e-33	-2.21386e-33	-3.47686e-34	-2.98285e-33	6.49635e-33	1.0263e-32	3.63911e-33	1.29456e-63
1.07641e-33	6.43867e-34	4.35893e-34	8.3068e-34	-6.38467e-34	4.61761e-34	6.70511e-34	4.04701e-34	1.22915e-33	-9.79973e-34	1.55319e-34	6.3882e-34	-2.59683e-35	1.20219e-33	2.16504e-33	5.58424e-34	1.46797e-34	-9.21691e-34	-9.58169e-34	3.34037e-34	4.80576e-37	2.25884e-34	-2.26493e-34	-6.64872e-34	-9.20256e-35	-1.1953e-33	-1.73067e-35	2.48897e-34	-9.81311e-34	-1.36715e-33	1.98127e-65
-7.40627e-35	-1.26824e-34	1.14233e-34	3.5834e-35	1.65032e-34	-4.42325e-35	4.46015e-35	1.03618e-35	2.80683e-35	1.12724e-34	-1.88003e-35	2.84884e-36	9.99354e-35	-3.07224e-35	1.33555e-34	1.35333e-34	2.58317e-34	-2.10635e-35	-3.01379e-35	1.02291e-35	-2.98058e-35	2.16856e-34	6.0222e-36	-3.89803e-35	7.77741e-35	1.16607e-34	-7.19373e-35	-4.19346e-35	-1.64118e-35	-4.68912e-35	2.74833e-67
2.10941e-37	4.76967e-36	6.06744e-36	-9.23223e-36	1.19535e-35	-1.47265e-35	-1.90612e-35	-1.07146e-35	4.12282e-36	-1.74942e-35	2.31182e-36	-3.26394e-36	1.53918e-35	6.60498e-36	-6.47355e-36	-4.70162e-36	3.80249e-35	-1.48542e-35	7.96666e-36	1.1397e-35	4.26311e-37	9.30447e-37	3.58776e-35	-1.50863e-36	-8.38063e-37	-1.58795e-35	-8.52467e-37	1.08212e-35	8.86177e-36	-2.27235e-35	5.78232e-69
-9.35985e-37	6.34551e-37	-1.61418e-36	-6.12315e-37	4.84391e-39	-9.68882e-37	-8.82656e-37	-3.26513e-37	1.196e-36	1.0831e-36	2.4789e-36	2.32796e-36	-9.01269e-37	4.6904e-38	-2.05947e-36	1.15518e-36	-2.31216e-36	4.82976e-36	2.5425e-37	3.33232e-37	2.68114e-37	-4.92349e-37	1.14268e-36	1.43922e-36	1.00152e-39	1.89624e-38	3.60101e-37	7.0989e-37	-2.60538e-37	-3.06159e-37	5.99772e-71
-2.37548e-38	6.9653e-39	4.02302e-39	4.11975e-37	-7.56405e-38	-3.75883e-37	-1.24805e-37	-4.24433e-37	-3.38505e-38	-8.28995e-38	6.12545e-38	5.89585e-38	-1.77694e-37	-1.82559e-37	7.60193e-38	-2.71753e-39	2.2536e-37	5.98098e-38	-1.11051e-37	5.12359e-38	5.1223e-38	1.09807e-37	2.44709e-38	-5.37246e-39	7.37246e-38	-4.60366e-38	-2.82338e-37	-6.17958e-38	4.63357e-38	1.3194e-37	7.94291e-73
-1.36221e-39	5.12954e-39	2.63791e-38	3.1159e-38	-8.06313e-39	-3.25974e-38	-3.30982e-38	3.90008e-40	4.82009e-39	-7.58586e-39	-1.15446e-38	-2.51688e-38	-1.50619e-39	1.9289e-38	-1.33281e-38	2.47654e-38	-2.64582e-38	-5.0974e-39	4.30774e-38	3.46451e-39	4.12538e-38	5.53405e-38	-3.68139e-38	3.49896e-39	-1.31593e-38	-2.38755e-38	3.5886e-39	4.33109e-39	5.52189e-40	4.37399e-38	1.7345e-74
-1.32531e-39	-6.31646e-40	-1.6422e-39	-1.3714e-39	-2.75989e-40	2.26041e-39	-2.66886e-39	-1.57734e-39	-1.82481e-39	-1.02869e-39	1.05524e-39	9.53424e-40	-2.01648e-39	3.37973e-39	-2.48469e-41	2.25535e-40	3.69306e-39	-4.2888e-40	-1.34683e-39	8.87814e-40	-7.51039e-40	1.09789e-39	-1.68251e-39	8.82009e-40	1.98442e-41	7.69961e-40	-6.6502e-40	-1.37149e-40	-1.39316e-39	-4.34478e-40	6.84673e-77
1.99567e-40	3.55386e-40	-7.98752e-40	3.83895e-40	-1.05333e-39	4.98862e-40	2.70433e-40	-3.62083e-40	2.12901e-40	4.14974e-41	6.09751e-41	3.557e-40	3.35154e-40	1.43906e-40	2.01934e-40	2.81055e-41	9.54352e-41	7.20279e-40	1.56084e-40	5.69648e-40	3.93264e-40	2.00505e-40	-5.09022e-40	7.89865e-40	-2.15351e-41	-5.57665e-41	1.6066e-40	-2.91396e-40	3.64945e-41	1.02516e-40	4.94677e-78
-1.77542e-41	1.65997e-41	-2.21625e-41	-2.54555e-41	-1.79389e-41	-3.85771e-41	8.49375e-41	7.2864e-42	5.2602e-41	-4.63825e-41	3.36254e-41	-1.72457e-41	2.32368e-41	-6.85386e-41	7.91686e-42	-1.04295e-41	1.20523e-41	-4.23726e-41	-1.44014e-41	-9.18203e-41	1.04815e-41	-4.48569e-41	-1.76299e-41	-2.08637e-41	-4.55364e-41	-2.85424e-41	3.43036e-41	3.47403e-42	-6.83424e-41	1.61238e-41	4.50176e-80
5.45734e-42	-9.72251e-43	-5.64201e-42	2.46651e-42	8.94154e-43	7.37778e-42	7.45285e-42	8.81495e-42	-1.98753e-42	9.10289e-43	6.98878e-42	9.42936e-43	-2.15509e-42	4.83154e-42	4.60666e-42	-8.25309e-42	2.31942e-42	3.72731e-42	1.81088e-42	-4.07586e-42	6.76264e-42	1.85489e-41	2.04469e-42	-4.77496e-42	3.53356e-42	6.93e-45	2.81937e-42	3.25747e-42	7.95616e-42	2.61975e-42	9.86109e-82
7.57197e-44	-5.45658e-43	1.70853e-43	1.93103e-44	3.52459e-43	8.42679e-43	3.49552e-43	-1.8529e-42	-3.89739e-43	2.44659e-43	3.73418e-43	4.84006e-44	-6.0358e-44	-2.67908e-43	-1.27538e-44	1.26051e-43	2.233e-42	-2.00233e-43	-1.25363e-43	-2.03256e-43	4.06476e-44	-8.95569e-43	-1.11834e-44	3.45695e-43	1.59797e-43	-1.81849e-43	-1.43314e-43	1.30227e-42	-2.79466e-43	-5.69998e-44	1.30309e-83
-4.88299e-44	1.24015e-47	5.70995e-44	-1.71423e-44	-9.03816e-44	-1.90997e-44	7.33413e-44	2.36688e-43	1.00516e-43	7.27421e-44	-4.18837e-45	1.40499e-43	1.68241e-44	7.12962e-44	2.68519e-44	1.81783e-44	1.85503e-44	-5.37525e-44	2.1419e-44	-9.69522e-44	2.47378e-44	-1.82794e-43	1.78456e-44	-2.56141e-45	4.34124e-44	5.47628e-44	2.67743e-45	5.49893e-44	-6.6934e-44	-6.12608e-44	1.81033e-85
-6.42499e-45	4.06076e-45	1.65629e-45	-4.53338e-45	2.54413e-45	5.16049e-45	1.0107e-44	1.06428e-44	1.55987e-45	-1.42207e-45	-2.46368e-45	-2.40106e-45	-1.76831e-44	1.67296e-44	3.13171e-45	-3.97861e-46	1.86324e-44	-3.93514e-45	-3.88016e-46	-1.93331e-45	-1.01156e-44	-2.23406e-45	1.89096e-45	-5.71662e-45	-9.62106e-45	-3.09128e-45	-6.1751e-45	3.85211e-46	-8.84158e-45	-5.80399e-45	1.71078e-87
8.31128e-47	1.14975e-45	-8.83645e-46	9.07926e-46	8.0174e-46	-4.91611e-46	9.03983e-46	-1.38864e-45	-7.06646e-46	4.18289e-47	4.77697e-46	1.24601e-45	-8.03013e-46	-8.64913e-46	-1.40983e-45	2.42794e-45	-3.89235e-46	1.60212e-46	-8.15907e-46	-3.91551e-46	-2.31375e-46	-1.3205e-45	-2.20197e-46	3.83794e-46	8.75798e-47	-1.31396e-46	-2.3569e-45	4.36788e-46	-7.51982e-46	1.9327e-45	3.11819e-89
3.00806e-47	1.03227e-46	-3.93087e-47	-1.01092e-46	9.79788e-47	-1.7936e-47	4.25222e-47	-1.43935e-47	-1.25217e-46	-2.40496e-47	2.36326e-47	-9.58308e-48	2.77203e-46	2.55951e-47	2.23791e-48	-1.42853e-46	-2.05723e-46	-9.06595e-48	-2.57531e-46	-7.62262e-47	-7.34894e-47	-1.34261e-46	-2.85672e-47	-5.40629e-47	-1.13617e-46	5.40776e-47	-5.4706e-47	8.38161e-48	1.14913e-46	-1.76417e-46	3.55005e-91
1.0422e-47	4.51236e-48	9.9716e-48	-4.24317e-47	-2.92461e-47	1.96806e-48	3.4561e-47	1.93845e-48	-6.77751e-48	-1.41709e-47	1.10049e-47	-3.79782e-48	4.46149e-48	-2.66943e-47	-1.38019e-47	-3.06882e-49	-2.06485e-47	4.49522e-47	4.4777e-48	1.13545e-47	-1.64835e-47	3.1283e-47	1.23979e-47	1.09574e-47	-6.5971e-48	-7.48007e-48	2.75607e-47	-7.08178e-49	-6.21604e-48	4.01029e-49	1.04102e-92
2.31544e-48	-8.83144e-49	1.9996e-48	5.26606e-50	5.8817e-49	5.49299e-49	-1.94173e-48	3.21232e-48	-4.21633e-49	-2.4316e-48	-8.70887e-50	6.07261e-49	-3.46184e-49	1.36453e-48	-1.17491e-48	1.42664e-48	6.59851e-50	-1.95123e-48	-5.46361e-49	6.79102e-49	-1.1148e-48	1.97104e-48	6.01404e-49	2.21169e-48	2.90332e-48	2.93697e-49	-4.39187e-49	1.56656e-49	2.53491e-48	-2.40172e-48	7.26231e-95
2.78136e-50	-2.84322e-49	2.36111e-49	1.22552e-49	-2.14174e-49	3.45422e-50	-6.11349e-52	2.34885e-49	1.33413e-49	5.50524e-51	-1.31082e-49	9.55478e-50	-2.207e-49	1.07216e-49	-2.17451e-49	-3.33718e-49	5.31816e-50	-1.16406e-49	-2.76656e-50	2.76486e-49	5.55833e-49	-2.20209e-50	-9.93557e-50	1.69774e-49	3.14892e-49	5.64612e-50	2.83112e-49	-3.69369e-50	4.15624e-49	-6.49865e-49	1.73826e-96
3.62806e-50	3.21379e-50	-1.24747e-50	4.44815e-50	3.7325e-50	-1.96574e-51	1.5434e-50	3.81449e-50	-4.62538e-51	3.07256e-50	-2.56631e-50	-7.19666e-51	-1.73786e-51	-2.27804e-50	-2.32736e-50	7.46173e-51	4.89013e-50	-2.26287e-50	1.48158e-50	8.60101e-50	-3.38895e-50	8.25776e-51	1.83608e-50	1.83468e-51	3.77977e-51	4.21826e-51	1.89925e-50	8.99651e-51	2.77403e-50	1.28669e-49	4.02456e-98
-3.1994e-51	-9.28205e-51	2.94819e-51	-7.84956e-52	8.81901e-52	-1.62013e-51	-4.09187e-51	3.62312e-51	-1.22878e-50	-7.72858e-51	2.17701e-51	6.88484e-51	1.91612e-51	1.16923e-51	1.02618e-51	1.58827e-51	1.60995e-51	2.93727e-51	-5.21012e-51	3.75563e-52	1.7133e-51	1.0205e-51	-1.21845e-51	-1.0584e-51	-5.29406e-52	5.82298e-52	2.43678e-51	-1.16025e-50	1.0914e-50	1.73246e-51	7.18829e-100
-3.24055e-52	-4.27335e-52	-9.81692e-53	-4.55921e-52	-9.08593e-52	1.15488e-51	-1.78285e-52	-4.77916e-52	3.92177e-52	4.48783e-52	3.20401e-52	8.26165e-52	1.04575e-51	-2.69883e-52	-1.68965e-52	-4.24866e-52	-2.22428e-52	-5.85504e-53	4.51021e-53	3.81903e-52	-9.69421e-52	5.54264e-52	1.0132e-52	-1.84869e-53	6.18357e-52	-5.09923e-52	-9.1361e-52	-2.13957e-52	-3.62049e-53	-2.78582e-53	8.42384e-102
6.83363e-53	-3.91286e-53	7.41413e-54	3.39768e-53	-1.94566e-53	5.16836e-53	7.14863e-53	2.08617e-53	-3.03038e-52	-5.61051e-53	5.28228e-54	-8.41701e-53	3.9131e-53	4.63024e-53	-1.05414e-53	2.29512e-53	-5.09899e-53	1.68592e-53	-1.48577e-53	5.92797e-53	-2.53683e-53	-5.63571e-54	-1.75552e-53	-1.64032e-53	-3.46668e-53	1.34874e-53	-7.36475e-53	-6.98457e-53	3.15084e-53	-4.4201e-54	1.42981e-103
-1.73759e-54	-5.07842e-54	-2.5081e-54	3.63154e-55	-3.58909e-54	2.85313e-54	2.25904e-54	-2.87965e-55	-1.24938e-53	3.84916e-54	6.10551e-54	-6.31056e-54	1.18228e-54	3.78259e-54	7.05575e-55	9.93882e-54	5.55009e-54	6.85319e-54	9.47889e-54	-1.64148e-54	-5.81879e-55	8.54287e-55	4.2573e-54	-1.84816e-55	1.34355e-53	7.1329e-55	1.03579e-53	-1.54562e-54	4.64392e-55	-8.60599e-54	9.78954e-106
1.47425e-55	-1.99259e-54	-7.64606e-55	1.24864e-54	5.92111e-55	-1.06815e-54	6.41422e-55	1.47045e-54	8.97311e-55	-5.16747e-55	-1.00231e-55	1.32943e-55	-5.36562e-55	-9.94704e-55	5.09466e-55	8.64451e-55	-1.96503e-55	-5.2862e-56	-6.23053e-55	-9.80215e-55	3.6675e-55	-1.13776e-55	1.6005e-55	1.01091e-54	-2.24015e-55	-6.8787e-56	4.02063e-55	-1.04758e-54	-1.73998e-55	-1.99949e-54	2.15128e-107
1.07703e-55	-8.42588e-56	1.32711e-55	-4.6119e-56	4.89088e-57	2.60368e-56	-2.37121e-56	-2.87131e-58	-2.73001e-56	3.30571e-56	2.34589e-55	3.62021e-56	6.68445e-56	-5.24821e-57	1.08145e-55	-9.09257e-56	-2.3381e-56	-3.33135e-55	1.13781e-55	-1.5349e-55	-9.95012e-56	8.36973e-56	1.87163e-56	-1.61092e-55	3.77456e-56	-2.26166e-56	1.50633e-55	3.57746e-56	2.71923e-56	1.82378e-56	3.40558e-109
-1.01997e-56	2.37282e-56	1.08403e-56	-1.66254e-56	8.94732e-57	5.05233e-57	-6.11832e-57	3.07093e-56	1.13607e-56	-5.98713e-56	2.45145e-57	-2.14745e-57	7.88606e-57	2.72409e-57	9.54935e-57	-2.59768e-57	1.40777e-56	2.48316e-56	4.78725e-57	8.59159e-57	-5.82611e-57	-2.93242e-57	-9.20797e-57	1.40241e-57	1.89003e-56	1.01474e-56	-8.68663e-57	-3.85819e-57	-2.39466e-57	-9.08482e-57	7.71848e-111
-1.23663e-57	-3.30263e-58	-1.45691e-57	2.50006e-58	-4.92669e-58	1.13835e-57	-1.43994e-57	1.29244e-57	-5.76723e-58	5.22428e-58	-7.03494e-58	-1.17855e-57	-5.7347e-58	1.46608e-57	-2.29393e-58	-2.98716e-57	-2.38079e-57	-1.30508e-57	2.01655e-58	-3.41371e-57	9.78455e-58	7.88104e-58	-9.36508e-58	2.78957e-59	-3.5813e-57	1.86181e-57	2.29471e-57	6.92897e-58	2.99218e-58	-1.41152e-57	6.86908e-113
-1.14626e-58	-6.38796e-59	-1.92287e-58	-1.4612e-58	1.99998e-59	-3.31915e-59	-1.09262e-58	-4.43804e-59	-4.79029e-59	1.02016e-58	-1.24743e-58	4.64974e-59	-1.45144e-58	1.97549e-59	4.33131e-59	7.67281e-59	1.56652e-59	1.5006e-59	3.03325e-59	-1.3353e-58	7.8139e-59	3.82812e-58	-4.81121e-59	-1.9419e-58	-2.05596e-58	4.09004e-59	8.80933e-59	-2.67692e-58	-8.67043e-59	-9.12011e-61	4.93377e-115
1.87694e-59	1.33406e-59	3.79889e-59	2.58286e-60	1.43081e-59	-9.4164e-60	-2.3539e-59	-1.43492e-60	6.23306e-61	2.09665e-59	3.56561e-59	4.06236e-59	-1.62978e-59	2.81897e-61	1.36273e-59	8.52146e-60	-1.3493e-60	-1.65819e-59	1.17798e-60	3.18705e-60	7.7908e-59	-3.0404e-59	-1.37236e-59	6.18816e-60	-3.0865e-59	-2.13731e-59	-3.60767e-60	7.32387e-62	-9.96876e-60	-1.40789e-60	1.57481e-116
-2.54696e-60	4.47429e-60	-4.43463e-62	1.83363e-61	4.32629e-61	-4.8898e-60	-1.25059e-60	1.99397e-60	3.431e-60	5.67072e-61	-6.62069e-61	-7.84284e-61	-3.9138e-60	-3.63102e-61	-1.96789e-60	-1.33002e-60	-3.93458e-61	-4.82774e-60	1.22816e-60	3.40019e-60	-5.71863e-61	1.63642e-60	-1.5271e-60	1.50924e-60	4.80801e-61	-5.36927e-61	3.42589e-61	-9.15782e-60	4.38952e-60	-3.61022e-60	2.51367e-118
1.65821e-62	-2.55879e-61	6.60951e-62	9.50537e-61	-5.26625e-62	-1.65875e-61	1.57873e-61	7.79226e-62	2.30603e-61	3.48187e-61	-4.21939e-61	2.28578e-62	1.28116e-61	3.18779e-61	-2.69514e-61	3.58652e-61	-2.47595e-62	-6.89806e-62	1.09692e-61	-7.61374e-61	-5.24409e-62	1.42257e-61	-2.78536e-61	4.51201e-62	-2.29042e-61	1.34729e-61	-5.18015e-62	-4.29826e-61	-7.05723e-62	-4.1569e-62	2.67164e-120
5.62658e-63	2.22554e-62	6.08538e-62	-1.37415e-62	3.06833e-62	2.07329e-62	2.31518e-62	1.97652e-63	-1.66567e-62	1.25446e-62	4.6635e-62	-3.50005e-62	4.19539e-63	-3.76054e-62	-1.00906e-62	3.80667e-62	1.38505e-62	-2.86022e-62	4.99158e-62	-5.5177e-62	1.69263e-62	-2.73559e-62	-3.16735e-63	-3.04038e-62	-3.62349e-62	-1.59568e-62	-2.10222e-62	-3.90165e-62	1.3969e-62	7.69937e-62	3.13178e-122
-3.97126e-63	-1.1703e-63	1.81092e-63	-4.15219e-63	1.42374e-63	8.20122e-64	-5.11916e-63	1.99258e-63	2.67617e-63	-1.25435e-64	-2.3449e-63	1.08341e-63	-2.95701e-63	-1.70926e-63	2.85169e-63	-6.01334e-64	-2.95735e-63	6.54029e-64	1.16231e-62	4.24317e-63	2.08628e-63	-1.53424e-63	-8.20839e-63	-1.53059e-63	2.48457e-63	1.4033e-63	5.96192e-63	6.38009e-64	2.31178e-64	-1.00081e-63	3.88395e-124
-1.42637e-63	-4.22424e-64	-1.00386e-63	-5.24191e-64	-1.5559e-64	-3.04503e-64	-2.15767e-64	2.97371e-64	3.40117e-64	-4.44745e-65	-4.71277e-64	-3.38987e-64	2.14719e-64	-1.49671e-65	6.25484e-64	-8.27377e-65	-1.05509e-63	-1.81884e-64	6.49129e-64	6.23691e-64	5.24357e-64	4.91758e-64	2.27653e-63	-9.61847e-65	9.32126e-64	4.59281e-64	7.83112e-64	1.67814e-64	-9.91322e-64	-6.74113e-64	1.54701e-125
1.42893e-64	1.54067e-65	-2.82953e-65	1.26644e-65	4.22529e-66	-5.72289e-65	5.02045e-65	2.51933e-65	1.83848e-65	4.31246e-65	-4.84976e-65	2.8067e-65	-8.15225e-65	2.22551e-65	-5.48327e-65	1.63545e-64	5.31656e-65	-2.83417e-65	-6.44805e-65	-6.34282e-65	9.29474e-65	-7.3379e-65	-1.65735e-64	-4.01753e-65	5.6266e-65	-4.64802e-65	-1.22686e-65	3.18939e-65	9.64835e-66	-1.55261e-66	1.31803e-127
1.02608e-66	1.40139e-65	4.74616e-66	2.20427e-66	-1.37207e-66	-2.17618e-65	5.34022e-66	-4.96237e-66	-1.5566e-66	1.10944e-65	-4.04676e-67	-5.26051e-66	-4.73974e-66	8.15918e-66	3.75463e-66	-1.47252e-65	2.9619e-66	1.09795e-66	-4.84069e-66	5.16247e-66	1.05552e-66	7.45961e-66	2.33783e-66	-7.23236e-66	-4.15436e-66	3.4536e-67	1.20417e-65	-4.23281e-66	-1.03729e-66	-2.68573e-66	1.58992e-129
-7.65647e-67	3.94511e-67	-7.03769e-67	1.90218e-66	-7.21591e-68	4.45991e-67	-4.99472e-67	-2.44073e-67	5.95459e-67	-1.82681e-66	-7.86438e-69	-9.21093e-68	1.89467e-66	4.61033e-67	1.61205e-66	1.67429e-66	-1.59525e-66	-1.51557e-67	-5.15535e-67	-3.10186e-67	-1.14028e-66	7.57836e-67	1.2392e-66	-1.92647e-66	7.0955e-67	1.59371e-67	1.16397e-66	9.3269e-67	2.12003e-66	1.42711e-66	3.76092e-131
3.04953e-68	-1.6441e-67	-2.82076e-67	4.36016e-68	4.70578e-68	2.6987e-68	-1.40324e-68	1.0016e-67	9.44682e-69	-3.26221e-68	-2.70049e-68	2.88022e-68	8.43071e-69	3.31736e-67	-2.98946e-67	-5.50532e-68	-1.05891e-69	3.89721e-69	-4.95401e-68	8.09246e-68	-3.0398e-67	7.78196e-68	-1.38495e-67	4.0662e-69	-3.44216e-68	-1.40168e-68	-2.18639e-68	-1.15261e-67	6.57653e-68	-3.86966e-68	4.75475e-133
1.28363e-68	-2.61075e-68	-9.53248e-70	-5.84725e-68	-1.55093e-69	-2.52431e-68	1.25252e-68	3.13337e-69	3.38104e-69	-1.37953e-68	2.85368e-69	-3.51644e-68	6.23129e-68	1.33401e-69	-3.83565e-68	-4.7981e-68	-1.09013e-68	-5.42326e-69	3.80649e-68	4.74492e-70	2.49878e-69	7.15291e-70	-2.64513e-70	2.35508e-69	1.01013e-69	-1.40489e-68	2.881e-69	8.83613e-70	3.11654e-68	-1.1624e-68	1.71008e-134
1.0771e-69	-2.80032e-69	1.03394e-69	3.73903e-70	9.58595e-70	-2.15692e-69	1.01648e-69	7.52369e-70	-3.751e-70	-3.67486e-70	5.82111e-69	-1.71018e-70	1.54574e-69	-3.44933e-69	8.70649e-71	-9.44181e-71	-1.98583e-69	5.12734e-70	-1.63742e-69	1.02498e-69	-9.85122e-70	2.54765e-69	8.91013e-70	1.31852e-69	1.79696e-69	4.799e-69	1.75358e-70	-2.66665e-69	3.24339e-69	-1.83329e-69	1.31089e-136
2.10675e-71	-8.67101e-72	3.4209e-70	-4.96594e-70	7.55555e-71	-2.26765e-70	-3.75696e-70	4.22289e-70	-7.68171e-71	-5.641e-71	1.30437e-70	-9.46784e-71	-2.93093e-70	-4.83961e-71	-1.12865e-70	-2.51496e-70	-2.28827e-70	7.26941e-71	1.05185e-70	-4.59301e-71	-5.44601e-71	-3.07554e-70	-5.94272e-71	-9.76496e-71	-1.00754e-70	1.71635e-70	3.70517e-70	8.49763e-71	-3.68423e-70	1.39451e-70	1.46079e-138
2.86304e-72	-3.11548e-72	5.36881e-71	2.24833e-71	-3.53939e-71	-7.11981e-72	-3.37922e-71	-5.99532e-71	7.75729e-72	-6.00453e-72	-1.57437e-71	1.46291e-72	3.10378e-71	9.18807e-71	-1.32256e-71	2.114e-71	-1.70499e-71	-2.35159e-71	1.95533e-71	1.66342e-71	2.67152e-71	-3.53748e-71	-4.47133e-71	1.31269e-71	-1.20925e-71	-1.15907e-71	2.1701e-71	-2.50321e-71	2.00165e-71	2.70741e-71	2.79702e-140
-5.03604e-72	-1.95275e-72	-2.08418e-72	2.48532e-72	2.74272e-72	3.67255e-72	-2.28955e-73	8.45381e-72	-8.50822e-73	-7.90318e-72	4.79239e-72	-2.97994e-72	3.52121e-73	6.36469e-73	-1.58762e-72	-8.55559e-72	-1.51095e-72	-5.09958e-72	2.18336e-72	9.53836e-73	1.76028e-73	-5.02535e-72	-2.24067e-72	1.61064e-72	-4.04292e-73	4.26838e-73	2.10941e-71	2.15972e-72	-4.9552e-72	-6.77327e-73	8.45353e-142
-8.14516e-74	2.84289e-73	4.51552e-73	1.30325e-74	-6.06509e-74	-6.85452e-73	5.26953e-73	4.29645e-73	1.21792e-73	-1.50217e-73	3.51892e-73	3.83468e-74	-6.23549e-74	4.36045e-73	2.72288e-73	-5.23655e-73	-2.40245e-73	9.34358e-74	-7.21748e-74	7.91579e-73	4.04065e-73	5.51363e-73	-8.66965e-73	-1.14061e-74	1.85109e-72	-1.85558e-73	-1.70939e-73	-6.66835e-73	-6.43684e-73	-1.26777e-72	9.8061e-144
4.47294e-74	-1.88357e-74	5.38845e-74	9.95294e-74	2.85225e-74	1.77803e-74	-9.47268e-74	-1.32892e-73	2.40955e-73	1.12449e-74	-2.08241e-75	1.77394e-74	-9.64126e-75	1.11928e-74	5.59124e-74	1.76252e-74	7.23615e-74	-1.86345e-75	-3.74791e-74	4.71762e-75	2.80444e-74	8.82921e-74	-1.20422e-73	-3.96475e-74	-3.23929e-75	-2.85945e-74	9.96438e-74	7.818e-74	-4.67116e-74	4.77961e-74	1.57746e-145
-6.27942e-75	2.27697e-75	-1.25863e-75	6.58579e-76	6.35948e-75	-5.87554e-76	-2.27586e-74	-1.12509e-74	3.34243e-75	8.70533e-75	8.74811e-75	5.52379e-75	1.95958e-75	-2.6979e-75	1.94038e-75	2.40216e-74	-3.23284e-75	6.81504e-75	4.17772e-75	4.12413e-75	5.75996e-75	4.60613e-75	1.22649e-75	-7.7407e-75	3.24168e-75	-2.93817e-76	-6.52718e-75	1.4359e-74	1.99332e-74	-1.89179e-76	2.3818e-147
4.04052e-76	-1.6903e-76	5.14612e-76	-1.08317e-75	9.73149e-77	4.65014e-76	-8.6246e-76	1.31648e-75	-4.18391e-76	-1.19744e-75	-1.31415e-76	-1.83681e-76	-8.67352e-76	1.32619e-75	-3.5407e-76	8.2454e-77	-1.90046e-76	-6.02725e-76	-6.05398e-76	-8.89589e-76	3.56221e-76	-2.33078e-76	-1.25339e-75	3.77246e-76	-1.14957e-77	-3.47543e-76	-5.35361e-76	3.51235e-76	3.52662e-76	7.3815e-76	1.32877e-149
-1.94244e-76	6.99315e-78	-1.74981e-76	5.61766e-76	8.01497e-77	2.20124e-76	-5.0254e-77	-8.46849e-77	-1.29278e-76	-4.84115e-78	-3.91583e-77	-3.18679e-77	-6.46123e-77	3.08337e-77	6.99591e-77	-3.19108e-77	-1.03097e-77	-4.84127e-77	-8.28489e-77	1.2107e-76	-8.33231e-77	-1.96332e-77	-5.11784e-77	-1.24477e-76	1.72378e-76	-8.54013e-77	1.01695e-77	3.6079e-77	2.35211e-76	-5.67045e-77	6.25244e-151
2.2997e-77	-5.46308e-79	-1.44696e-77	-1.63297e-77	2.919e-77	2.53251e-77	-1.26783e-77	1.12323e-77	-9.25739e-78	3.82836e-78	1.21446e-77	2.98842e-79	-5.55369e-77	-1.79228e-77	-2.77728e-77	2.51081e-78	3.08367e-78	-1.15144e-77	-6.72547e-78	2.08206e-78	5.70759e-78	2.35976e-77	-1.52961e-77	-7.3379e-79	-1.20776e-77	1.11527e-77	-2.92271e-77	-1.20232e-77	-9.05486e-78	-1.05182e-77	9.69389e-153
1.13679e-79	-1.04088e-78	-6.34288e-79	4.27211e-80	3.08769e-78	1.05378e-78	5.79672e-79	1.66877e-78	1.79819e-78	-1.48268e-79	2.54157e-78	2.29623e-78	1.22128e-77	9.44661e-79	-1.14864e-78	-4.12106e-79	1.73941e-78	-1.86772e-79	4.08779e-79	2.34735e-78	2.97652e-78	3.3125e-80	-1.94549e-78	-2.86495e-79	-2.58995e-78	-6.97713e-80	2.85485e-79	-4.77578e-79	-4.20392e-79	1.73277e-79	2.10482e-154
-1.58108e-79	-9.80269e-80	-9.19908e-80	-6.48127e-80	-3.29521e-81	8.80431e-80	2.03252e-79	-1.9586e-80	-1.77469e-79	1.73408e-79	-1.74484e-80	-3.81411e-79	6.75497e-80	-2.76544e-80	8.73409e-80	1.26986e-80	-4.23216e-80	-1.40705e-79	-3.54736e-79	1.69601e-80	1.64693e-79	9.87353e-81	8.86269e-80	-2.18131e-79	-4.13258e-80	1.23044e-79	-1.63629e-79	7.6392e-80	5.11262e-80	8.38402e-80	6.06662e-157
-1.52782e-80	1.16753e-80	-4.6296e-81	1.35185e-80	-3.80523e-80	-1.09008e-80	8.6088e-81	2.5601e-81	-1.09797e-80	5.27844e-80	3.3937e-80	-1.39862e-81	-5.86301e-81	-3.22182e-80	-1.27042e-80	-1.3709e-80	2.9735e-81	-2.52681e-81	-1.15813e-81	3.21324e-80	3.38559e-80	3.37154e-80	2.61239e-81	-3.61287e-80	6.0456e-80	3.73296e-81	2.49773e-81	4.78104e-81	-2.27963e-80	1.01888e-80	1.66691e-158
2.8603e-81	-6.12123e-82	2.82288e-81	3.08434e-81	2.82757e-82	1.29804e-81	-3.16894e-81	-5.61643e-82	-1.57694e-81	4.22956e-81	-1.90795e-81	1.75237e-81	1.54594e-81	3.89003e-81	-2.21689e-81	5.391e-83	-3.31222e-81	8.32611e-82	1.54374e-81	1.43825e-81	-2.10448e-82	7.94242e-81	-7.06758e-81	-9.56519e-82	2.12732e-81	6.80394e-82	1.14476e-81	-4.69767e-82	-3.22306e-81	-6.40979e-82	2.35113e-160
-5.64981e-83	6.30414e-83	-1.33634e-82	2.83555e-82	2.35823e-82	7.94401e-82	1.501e-82	-4.12885e-82	5.91301e-82	1.92335e-83	-6.88124e-83	-4.45865e-82	-2.4515e-83	-3.11458e-82	-1.33978e-82	9.71105e-84	-3.09237e-82	2.53478e-82	7.62461e-83	-5.97477e-83	-1.53619e-82	-8.25173e-83	-1.236e-82	5.17934e-82	1.08753e-82	2.00532e-82	1.14842e-82	1.5185e-82	-6.45803e-83	-1.82225e-82	2.26317e-162
1.04541e-82	5.68678e-83	-2.10664e-83	-2.66304e-83	6.64655e-83	-3.22835e-85	-1.94112e-83	-7.54409e-83	1.45601e-83	3.78575e-83	-1.11456e-83	1.62765e-82	1.81479e-83	-2.04629e-83	-8.81672e-83	-1.97873e-83	-2.53665e-83	1.03201e-83	-8.10714e-84	6.60779e-84	1.50959e-83	-5.45372e-83	3.63327e-84	-6.18195e-83	-3.15209e-83	1.6233e-83	-7.19128e-83	-2.08505e-82	2.8385e-84	2.08792e-83	1.2122e-163
-1.36822e-83	3.54706e-84	3.44256e-84	-7.55559e-84	-4.40138e-85	-8.98739e-84	4.40085e-84	-1.08707e-83	6.63113e-84	-4.37714e-84	1.90738e-83	-9.50257e-84	-3.19835e-84	-2.33869e-84	-6.68883e-84	5.80588e-84	6.58606e-84	-1.47776e-84	-3.44432e-84	-3.44537e-84	2.55699e-84	-4.19675e-84	-1.22288e-83	-1.69827e-84	-1.10893e-83	-9.38936e-84	-6.65864e-84	-2.04197e-83	-2.26242e-84	-9.95021e-84	2.12105e-165
-1.03754e-84	7.62813e-85	-5.10163e-85	-8.65932e-85	-1.23786e-84	-7.55016e-85	5.06817e-85	-1.87644e-84	-3.75192e-85	-2.04147e-86	-6.22218e-85	5.8489e-85	4.08755e-85	-6.882e-85	-1.03347e-84	3.18567e-85	-1.67286e-85	4.55825e-85	-6.05082e-86	3.19227e-85	-3.10078e-85	-6.21491e-85	9.13712e-86	2.02785e-84	-3.36051e-85	1.28764e-85	8.91102e-85	1.85151e-84	-9.57729e-85	-7.6169e-85	2.20227e-167
-3.59651e-86	1.75988e-86	5.89043e-86	-9.27106e-87	4.91016e-86	-4.97854e-86	-1.63087e-85	-2.47964e-86	-6.98977e-86	-8.83426e-86	-7.84419e-86	7.64934e-87	-3.52503e-86	1.38349e-86	1.1356e-85	-5.82485e-86	-3.18997e-87	-1.25018e-85	-1.80153e-86	-2.07653e-86	-4.91398e-86	-9.73395e-86	-4.23029e-86	-6.47299e-87	-2.61162e-86	-8.44566e-86	2.53084e-85	-6.86847e-87	1.43922e-86	1.74191e-85	2.06465e-169
-5.8658e-87	-2.05127e-87	-6.86853e-87	-7.66676e-87	-1.93481e-87	-1.12689e-86	-1.13885e-86	3.14708e-86	-7.74903e-87	-5.28461e-88	-6.52519e-87	3.13631e-87	7.65867e-88	1.42222e-86	-4.51683e-87	1.25225e-86	2.70929e-86	3.86342e-87	1.94069e-87	-4.96715e-88	3.40813e-87	-4.17727e-87	-3.03729e-87	3.81701e-87	-1.06503e-86	-1.96748e-87	-2.38868e-87	-2.91662e-86	9.01825e-87	2.46789e-86	4.3581e-171
-1.23996e-87	-2.18273e-88	1.10732e-87	1.1111e-87	5.59711e-87	-4.8983e-88	2.01017e-88	-5.0086e-88	-7.91151e-88	-1.45086e-87	-2.20438e-87	2.50106e-87	-3.6003e-88	4.46249e-88	-7.73913e-88	3.95677e-87	-8.63001e-88	5.06639e-89	-4.49196e-88	1.00396e-88	-1.38531e-87	5.34987e-88	3.00806e-88	1.13646e-87	3.52478e-87	-4.53209e-88	-2.15916e-87	-1.07117e-87	-8.24271e-88	1.86065e-87	9.34608e-173
-8.89016e-89	1.94152e-89	-4.11439e-88	-4.30078e-89	-1.79297e-89	2.98833e-90	-3.1386e-88	-6.14934e-89	4.97583e-89	2.35806e-89	1.79233e-88	2.23169e-88	-1.78113e-89	5.61101e-89	2.05244e-89	-1.22328e-88	-4.92484e-89	5.89362e-90	1.07848e-88	2.77346e-90	-2.49983e-89	-9.10543e-89	-7.02376e-90	-3.16843e-88	-1.43464e-88	1.8476e-88	9.57146e-89	-1.87994e-88	-6.1026e-88	7.96272e-89	9.87277e-175
3.58541e-89	-1.33739e-89	2.61103e-89	-4.08689e-89	5.09266e-89	-1.38009e-89	-8.6535e-90	8.59933e-90	-6.84005e-90	-1.04043e-89	2.65179e-89	-2.68598e-89	-3.41791e-89	-4.58308e-89	1.63969e-89	-2.15146e-89	-1.70076e-89	8.98326e-90	3.12026e-90	-5.07273e-90	4.05526e-90	1.10709e-89	-2.93289e-91	2.03658e-89	1.80513e-90	2.06113e-90	-1.51397e-89	1.15646e-89	1.46693e-90	-7.06482e-90	1.37111e-176
6.32474e-90	-7.55847e-91	1.95574e-90	-3.47325e-90	1.41616e-90	-2.12735e-90	-2.8112e-90	-2.23576e-91	3.61613e-90	-4.36828e-91	-7.95774e-91	1.42253e-90	7.50625e-91	6.03374e-91	2.59269e-90	1.00431e-89	7.93068e-91	4.35322e-91	-3.77486e-91	-4.34733e-90	5.34617e-90	3.63915e-90	-3.0883e-90	1.14757e-90	-7.50772e-91	-1.27378e-90	2.51419e-90	3.51931e-90	-1.32873e-90	9.5056e-91	2.91484e-178
4.80895e-91	1.65479e-91	1.38056e-91	1.541e-92	-3.48235e-91	-1.36041e-91	4.05112e-91	4.15381e-91	6.88889e-91	3.80821e-92	6.25993e-91	3.14294e-91	-3.85037e-91	-5.44881e-91	-1.99209e-91	-3.92564e-91	1.25928e-91	-3.37253e-91	-1.57937e-91	-2.59442e-91	-9.78161e-91	1.54219e-91	-2.71932e-91	-4.6393e-91	-6.42938e-91	-3.58205e-91	4.52473e-92	-1.15774e-91	-3.96125e-91	6.75931e-91	5.02252e-180
2.13402e-92	-3.50275e-92	5.72249e-92	-7.94437e-92	-7.87938e-92	3.82063e-92	2.78234e-92	1.87375e-93	2.97059e-92	-2.43307e-93	5.71568e-92	-1.07485e-93	3.72225e-92	1.44926e-92	1.00026e-93	-9.91053e-92	1.46107e-92	6.11735e-93	3.08982e-92	1.83688e-92	-5.67904e-92	5.52199e-92	-4.8621e-92	-6.48187e-93	-4.17434e-92	4.56659e-92	1.19554e-91	-5.64375e-93	-9.16709e-93	-6.05893e-92	6.74203e-182
-3.20165e-93	-2.96534e-93	-5.7966e-93	2.53335e-93	-4.73107e-93	1.2689e-92	-2.24807e-93	9.86546e-94	8.63472e-93	1.42176e-92	4.26145e-94	-9.20001e-93	1.19672e-93	7.26398e-93	-9.10102e-93	-4.57478e-93	-1.93794e-93	7.01553e-93	1.60147e-93	-3.37485e-93	2.8727e-93	2.42418e-93	4.18864e-94	-5.69805e-94	4.57323e-94	-2.29244e-93	-2.38758e-93	-1.94362e-93	1.30113e-92	8.26367e-93	1.10204e-183
-2.31633e-94	-6.90872e-96	4.78299e-94	-3.60559e-95	-3.32018e-94	-3.3581e-94	3.96922e-94	-2.03858e-94	-3.87214e-94	1.18283e-94	2.18144e-94	3.32698e-94	-7.70326e-94	5.33265e-94	-7.70423e-94	-5.98305e-95	-1.30632e-94	-6.53004e-94	-8.87177e-95	8.98389e-94	-1.11983e-93	6.02987e-95	1.28046e-93	-4.68954e-96	5.65117e-94	4.81473e-94	1.47775e-94	1.08502e-94	-1.37346e-94	3.15069e-95	7.26334e-186
-5.76983e-95	-3.67983e-95	1.31392e-95	3.23747e-95	7.14273e-95	1.22791e-94	4.24467e-95	2.69617e-95	-3.68779e-95	2.29397e-95	5.56403e-95	2.98992e-95	2.34917e-96	3.49147e-95	8.79834e-96	-4.78229e-95	-1.22194e-95	-6.01957e-96	1.87186e-95	9.44557e-95	-2.96426e-95	-9.45745e-95	-5.91565e-96	7.07737e-95	2.82944e-95	-6.49857e-95	-1.97077e-95	1.10951e-94	-9.93017e-95	2.30222e-95	9.05151e-188
3.56084e-96	7.9108e-96	-3.86557e-97	1.52678e-95	-3.47691e-95	3.12598e-96	-1.99824e-95	5.05055e-96	-1.53512e-96	-9.21663e-96	1.16134e-96	-6.87576e-96	-1.04611e-96	6.00049e-96	7.2119e-96	-2.37676e-95	1.8579e-96	6.59424e-97	-5.4747e-96	6.84306e-97	1.49646e-95	2.70927e-96	1.00372e-95	-4.83064e-97	-1.81027e-98	6.68855e-96	-2.36509e-96	-1.026e-95	-1.7734e-96	6.26915e-96	3.30655e-189
2.14939e-96	-3.20437e-97	-1.26939e-96	1.48186e-96	-2.39062e-96	7.50961e-97	5.7252e-97	-8.88002e-97	2.17979e-96	-1.54861e-97	2.6343e-97	-6.89718e-97	4.85753e-97	2.11148e-96	2.35377e-98	1.5878e-96	-1.3997e-97	-1.49483e-96	-4.34546e-96	-1.94667e-96	-2.2817e-96	-1.52009e-96	1.58053e-97	7.91938e-97	-2.41957e-96	-5.01096e-97	2.4935e-97	-6.76911e-97	-8.17388e-97	3.60196e-97	6.89809e-191
5.58431e-98	1.92205e-97	1.18567e-98	1.73416e-97	1.13973e-97	-2.01607e-99	2.26225e-97	1.06501e-97	8.69282e-98	-2.07953e-97	-7.78822e-98	5.49602e-98	1.30224e-97	-1.30586e-98	2.59306e-97	1.3364e-97	1.62955e-97	1.80886e-97	3.9099e-98	-4.77516e-98	5.02371e-99	-6.70901e-98	-7.17027e-99	-2.70712e-97	-1.25856e-97	-1.38442e-98	5.18732e-98	2.70183e-97	-1.74396e-97	9.2983e-98	5.79631e-193
1.35267e-98	9.52079e-99	-2.75232e-99	7.95529e-98	2.88276e-99	6.57624e-99	-8.09704e-99	-3.13424e-98	-2.37186e-99	-1.66166e-98	-3.62744e-99	8.16048e-100	1.61709e-98	-9.20211e-99	1.01341e-98	-5.11747e-98	-2.05641e-99	1.71355e-98	1.36154e-98	2.64616e-98	2.19791e-99	-3.35292e-99	-4.50956e-100	-1.64199e-98	1.86474e-98	4.32324e-99	1.86056e-98	-1.60699e-98	2.7838e-99	-5.78957e-99	1.3554e-194
2.34949e-99	-2.42047e-99	2.99055e-100	-2.17039e-99	-3.26219e-100	-1.32869e-99	-1.44362e-99	5.94016e-100	-2.5764e-99	1.03725e-99	-6.37469e-99	1.84532e-100	6.4191e-99	-7.22054e-100	-3.03462e-100	2.41002e-99	8.06671e-100	-3.69811e-99	-2.34725e-100	1.57507e-100	-2.27863e-99	2.82012e-99	8.44706e-100	2.15379e-99	-3.95527e-100	8.65421e-100	-1.64374e-99	9.48264e-101	3.62053e-99	4.87798e-100	1.66365e-196
5.16259e-100	8.55073e-101	2.15545e-100	9.47912e-101	1.62481e-101	-5.6049e-100	-2.98115e-101	-5.61268e-102	3.78447e-100	-1.18843e-100	-9.49437e-101	3.31742e-101	-1.39163e-100	-2.66377e-100	-6.00509e-100	5.82486e-100	-4.26058e-100	2.13264e-100	-8.34756e-100	4.84e-100	1.33524e-100	-1.79822e-100	-4.08451e-100	-2.22935e-100	3.49473e-100	4.50603e-101	-8.02869e-101	-1.19863e-100	-4.71234e-100	-3.61447e-100	3.52475e-198
-1.74175e-101	2.83353e-101	-3.21581e-101	1.71087e-101	2.00278e-101	1.15498e-101	-5.44332e-101	-1.64644e-101	3.87801e-101	-8.33763e-102	3.11856e-101	-1.57851e-101	1.9166e-102	-5.08959e-101	4.13162e-102	-1.37316e-101	7.48276e-101	-1.22083e-101	4.6809e-102	-2.87419e-101	1.75217e-101	-4.24566e-101	-2.12038e-102	-5.98795e-102	1.49219e-102	-3.45924e-101	-1.065e-101	-3.50165e-101	9.36539e-101	-6.72886e-101	3.63799e-200
-6.2459e-102	7.59389e-103	1.15342e-102	-9.17814e-102	1.74107e-102	1.00497e-101	4.37333e-102	-2.89118e-102	4.7874e-102	1.8191e-102	1.82907e-102	-4.87154e-102	-1.42716e-102	-1.06151e-103	4.26638e-102	4.9803e-103	5.44196e-103	8.38655e-103	1.73872e-103	-1.39666e-102	5.93067e-102	-3.74275e-102	1.86614e-102	5.45364e-102	3.20818e-102	1.88222e-102	-1.45771e-102	1.18928e-101	6.82606e-102	-5.1631e-102	6.4651e-202
-3.05734e-103	3.65473e-103	-4.17738e-103	-1.14429e-103	6.6938e-103	-2.14506e-103	4.18925e-103	4.94833e-103	6.43849e-103	2.67719e-103	-1.60902e-103	-3.04633e-103	-1.4631e-102	-3.27328e-103	2.74854e-103	-1.92093e-103	-1.51617e-103	2.89864e-105	-8.59614e-103	-6.55328e-104	-3.88691e-103	-8.78025e-104	2.66228e-103	-2.26426e-103	-6.57822e-103	4.05341e-104	1.90691e-103	2.60673e-103	1.32884e-104	-1.0977e-103	5.89232e-204
1.7813e-104	1.28148e-103	7.971e-104	-1.49782e-104	1.33283e-104	-4.51625e-104	-7.22518e-104	6.21128e-104	1.0412e-104	-6.46274e-105	2.84083e-104	7.59539e-104	-1.36357e-104	5.9259e-104	2.55152e-104	-1.6794e-103	-5.75774e-105	8.84502e-104	1.46512e-103	1.07626e-105	2.57678e-104	1.00846e-104	7.13964e-104	9.82111e-105	1.9998e-103	-1.10385e-103	-1.73539e-104	4.65354e-104	2.77546e-104	1.20095e-104	1.64733e-205
2.2148e-105	-8.68199e-105	2.24789e-105	1.80724e-105	1.10463e-104	2.93628e-105	-3.24569e-105	2.98146e-105	-1.29618e-105	-3.47889e-105	1.12744e-105	-9.40453e-105	-2.36084e-105	5.13765e-105	-1.65349e-105	-1.11416e-105	7.16849e-105	3.38918e-105	5.34114e-105	6.67946e-106	1.08459e-105	-3.92567e-105	7.60884e-105	-1.67482e-104	9.60213e-105	8.19258e-106	2.35269e-104	1.42234e-104	1.05678e-105	7.97324e-105	1.73832e-207
2.13413e-106	-5.52975e-106	2.31537e-106	1.57083e-105	-4.16081e-106	4.89659e-106	1.28681e-105	-3.89765e-106	-8.07206e-106	-1.14647e-106	-4.42423e-106	-1.71144e-106	-1.02495e-105	-8.12672e-106	9.93124e-107	4.62696e-106	-2.21546e-106	5.62963e-106	1.22764e-106	9.78734e-108	-4.94165e-106	2.04507e-106	-8.79191e-106	2.59698e-106	1.38099e-105	-1.06469e-106	4.52377e-108	-9.99834e-106	-9.53144e-106	-1.88992e-107	1.32524e-209
8.37643e-108	-1.76842e-106	5.26461e-107	4.03005e-106	-7.0065e-107	-4.53357e-107	-1.07226e-106	1.67029e-107	-1.76391e-106	5.51562e-107	4.56753e-108	2.63813e-106	1.1297e-106	-2.0364e-106	3.16715e-107	-2.85699e-107	-1.34277e-106	3.36596e-107	-3.5307e-107	6.19772e-107	1.41289e-106	-9.20772e-107	8.87116e-107	1.00379e-106	3.01531e-106	-1.28461e-107	-8.23778e-108	-7.59463e-107	-1.44935e-106	-1.93494e-106	6.011e-211
2.20112e-107	6.37137e-108	2.26182e-107	9.33518e-109	6.83308e-108	-2.48446e-107	-2.61306e-108	-1.23775e-107	1.35611e-107	-3.64412e-107	-2.09234e-107	-4.14789e-108	6.27641e-108	-6.08642e-108	3.92301e-108	-3.62676e-108	2.17025e-108	2.16248e-107	2.18868e-108	-6.21453e-108	-7.11893e-108	-5.80151e-108	-2.90384e-107	-3.5163e-108	-2.3357e-108	-1.99061e-107	-2.27044e-107	-7.12287e-108	8.94417e-108	-7.52727e-108	6.49363e-213
-5.12915e-109	-2.33878e-108	-1.7365e-109	-9.99006e-109	-1.26981e-108	-6.30377e-109	-2.36108e-108	7.84893e-109	2.04694e-108	-7.31132e-109	1.88286e-108	8.37791e-110	5.42142e-109	-1.38764e-108	2.44773e-108	-4.96711e-110	-1.82758e-108	3.88825e-108	-1.79121e-110	-1.19081e-108	1.71575e-109	6.18177e-109	-1.04861e-108	1.81667e-109	1.62849e-109	9.03114e-109	-2.00663e-109	1.43211e-108	4.44067e-109	-1.25403e-109	5.6019e-215
5.5939e-110	-8.35439e-110	1.73825e-109	-1.62528e-109	-1.36602e-109	-3.22657e-110	1.34952e-109	2.00978e-109	-4.90658e-109	1.20552e-109	-1.50097e-110	-2.62951e-109	-6.18543e-110	1.77673e-109	2.61148e-109	-3.27613e-110	3.15697e-109	3.77491e-109	1.49515e-109	2.35557e-110	-2.5836e-110	-1.55725e-109	1.0766e-109	-1.582e-110	-9.17265e-110	1.32217e-109	-8.65342e-111	2.43856e-109	1.75107e-109	-4.73955e-110	9.94533e-217
6.57437e-111	3.57285e-110	3.33941e-111	-6.13076e-111	-4.33069e-110	-3.54722e-110	-4.73412e-111	-4.64857e-110	-9.06832e-111	8.98324e-111	3.2518e-110	-3.91192e-110	-1.4149e-110	5.97068e-111	2.38767e-110	2.20888e-110	-1.11051e-110	-3.75661e-110	-1.19362e-110	-3.10124e-110	2.73164e-110	6.91932e-110	5.16591e-111	-1.30634e-110	2.42063e-110	-1.83426e-110	-2.45498e-111	-4.77129e-110	1.37237e-112	5.3016e-110	2.51158e-218
1.46578e-111	-2.31615e-111	2.6231e-111	3.20283e-112	6.37768e-111	2.95333e-111	3.32601e-111	6.89119e-111	7.36307e-111	5.20764e-111	5.46322e-111	1.08228e-111	1.34745e-111	-4.38411e-112	-4.96112e-111	-4.93989e-113	-8.19484e-112	-4.48255e-111	-1.28522e-111	5.57324e-112	1.6807e-111	2.29803e-112	1.25104e-111	2.30439e-111	-7.91531e-111	-7.3556e-111	-2.82606e-111	3.62701e-112	9.45074e-112	2.40712e-111	4.25462e-220
4.09098e-112	-4.87042e-112	1.03349e-112	5.16006e-112	-7.39293e-113	6.52314e-112	5.08422e-112	-1.09404e-112	-5.09665e-112	2.46275e-112	-9.91627e-113	-5.56382e-112	2.11804e-112	-1.80051e-112	-8.38173e-113	-8.92686e-112	-2.07868e-112	2.05879e-112	1.33551e-112	-9.62382e-112	3.88178e-112	-3.55544e-112	7.84581e-112	7.87126e-113	1.80607e-112	3.2464e-112	6.13533e-112	6.24642e-113	-3.4285e-112	-9.10059e-112	6.29651e-222
1.0866e-112	-1.76352e-112	6.22178e-113	-9.47144e-113	1.28791e-113	-2.57375e-113	8.45086e-114	-2.56263e-113	1.47219e-113	6.6524e-113	-4.28371e-113	3.44634e-113	3.58354e-113	-1.08275e-113	-3.08516e-113	-5.90327e-113	-1.2254e-112	-9.91809e-114	-1.18334e-112	5.71141e-113	-2.64763e-113	4.80467e-114	1.29828e-112	-5.99024e-113	-1.35372e-113	-9.87132e-113	-1.05366e-112	5.31492e-114	1.02945e-112	2.65163e-115	1.5601e-223
3.51104e-114	-2.19521e-114	5.12665e-114	-1.19273e-113	-2.17913e-114	8.83694e-114	-8.19247e-114	2.51337e-114	-4.23732e-114	6.16751e-114	-3.76464e-114	-8.48212e-114	2.17777e-114	-5.70874e-114	8.1853e-114	-3.40757e-114	1.76743e-114	1.85029e-113	-1.29362e-114	1.85164e-114	-9.42504e-115	-1.34319e-113	-6.34826e-114	-1.38238e-114	2.54567e-114	1.04207e-113	-1.43511e-114	1.22614e-113	-1.03218e-113	-1.96392e-113	1.93383e-225
-1.34091e-114	-8.47529e-115	3.26924e-115	1.60076e-114	-7.65064e-115	2.49285e-115	5.85707e-115	-2.04077e-115	-6.238e-115	3.3894e-115	-2.96382e-115	4.27428e-116	9.15116e-115	1.91121e-115	1.44385e-115	4.77051e-117	5.03741e-115	-5.38917e-116	2.2749e-114	-8.74919e-115	-8.25862e-115	7.51535e-117	-8.04356e-115	2.05069e-115	6.61185e-115	4.53171e-115	5.12115e-115	-4.12793e-115	2.65338e-114	5.9718e-115	2.37471e-227
1.27668e-115	6.95469e-118	-5.18862e-116	-4.92948e-116	-3.4998e-116	6.0357e-116	-5.61908e-116	-1.6591e-116	-2.62057e-117	-3.91539e-117	5.91535e-116	-3.49881e-118	-2.04556e-115	2.27766e-115	-1.67842e-115	-3.12886e-116	3.43747e-117	-1.24186e-115	1.76597e-115	-1.83327e-115	2.17053e-115	1.72734e-115	8.81039e-116	-3.54261e-117	-2.61073e-115	5.60147e-116	5.15719e-116	3.21746e-115	-5.39605e-116	-7.6968e-116	5.07379e-229
1.36558e-116	-1.79234e-116	-1.10328e-116	-1.19228e-116	2.31999e-116	2.55392e-116	3.90514e-118	1.60512e-117	-1.17419e-117	-2.18861e-117	3.32403e-116	8.88169e-117	1.73193e-116	-6.54444e-117	1.61356e-116	-3.57583e-117	-6.99943e-117	1.06245e-116	2.62487e-116	-1.03285e-116	-9.16927e-118	3.1089e-116	-1.20366e-116	-1.27571e-116	-6.90024e-117	-6.43823e-117	3.23154e-117	1.17219e-116	1.5992e-116	1.86064e-118	6.49595e-231
-6.85042e-118	1.67651e-117	2.5988e-117	7.3404e-119	-4.15817e-119	6.52223e-118	-1.29727e-117	8.41114e-118	1.13985e-117	5.82267e-118	-8.08427e-118	3.56822e-119	-2.49533e-118	1.19704e-117	1.19478e-117	-1.16572e-117	2.0994e-119	-4.75388e-118	2.24479e-118	4.94697e-117	1.85128e-117	-2.00755e-117	-1.3741e-118	2.20965e-118	1.45202e-117	-1.4278e-117	3.50723e-117	1.12284e-117	1.17159e-118	-5.3703e-118	6.97163e-233
-3.52518e-119	2.61914e-118	1.80518e-118	-4.10468e-118	-1.90127e-118	-4.50544e-119	-1.21249e-118	-1.27942e-118	1.40202e-119	1.89696e-118	9.52545e-119	-1.03108e-118	-6.74966e-119	3.75925e-119	-1.82719e-118	9.40135e-119	5.07016e-119	-1.56123e-119	8.42435e-119	3.16272e-119	5.60074e-119	-1.78856e-119	1.24312e-118	1.76719e-118	-1.19818e-118	3.28794e-119	1.49109e-118	8.75256e-120	-1.98727e-118	3.09533e-118	6.78343e-235
3.58192e-119	-3.78599e-119	-6.96135e-119	1.21922e-119	-1.21067e-119	1.29604e-119	-1.60122e-119	7.38548e-120	4.50822e-120	-1.45603e-119	3.5311e-120	-1.59911e-119	-1.99078e-119	1.00858e-120	-1.89906e-119	-4.00636e-119	-7.22865e-120	1.98088e-119	4.27479e-119	1.12238e-120	9.44922e-120	1.01997e-119	-1.47541e-119	-1.74034e-120	-5.05262e-119	-1.17462e-119	-1.37701e-119	-1.18149e-120	2.8182e-119	8.69346e-120	1.76391e-236
-3.34493e-120	9.47499e-121	-2.09313e-120	-2.81359e-120	-2.12579e-121	-3.68477e-120	-1.35088e-121	5.25822e-120	-2.42166e-120	4.51201e-120	-4.81791e-121	-2.7452e-120	-3.37565e-120	-3.66641e-121	4.13972e-120	1.58894e-120	-3.48778e-120	4.21817e-120	5.50218e-121	2.3482e-120	2.00384e-120	7.78344e-120	-2.04068e-120	1.86816e-121	6.40504e-120	-1.4052e-120	1.76379e-120	-3.07208e-120	1.41826e-120	7.55437e-121	2.93557e-238
5.18495e-121	6.32878e-122	2.28804e-121	-6.52194e-122	-3.69729e-121	-7.4893e-122	1.51203e-122	5.70364e-122	2.1199e-122	-5.3545e-122	-3.10178e-122	2.05655e-121	2.25823e-121	-5.32103e-122	2.11698e-121	-1.84481e-121	1.59076e-121	-7.12214e-121	-8.52986e-122	7.17173e-121	-1.34034e-121	-1.28774e-121	3.16023e-121	-2.61856e-121	1.55872e-121	-3.55707e-121	-1.92207e-121	-5.19149e-122	-2.46568e-121	-1.20079e-121	2.17732e-240
2.06068e-122	4.3091e-122	2.2415e-122	2.21542e-122	-3.30875e-122	4.55359e-124	-8.35877e-123	7.74371e-122	1.14238e-122	-6.8513e-122	5.91934e-123	-1.80011e-122	-2.68754e-123	-1.17156e-121	-6.45191e-122	3.03065e-122	9.71468e-122	8.02998e-122	-1.43134e-122	8.79157e-122	-2.88899e-122	9.73854e-123	1.15041e-122	-1.21172e-122	4.60323e-122	-5.41088e-122	-5.42915e-123	7.64914e-123	-1.04483e-122	2.33742e-122	6.52522e-242
-1.81839e-123	3.33231e-124	-4.69574e-123	1.166e-122	-1.58587e-123	1.44492e-123	3.05689e-123	-1.38726e-123	-8.37811e-123	-1.01339e-123	7.1692e-124	-2.53193e-123	-2.76009e-123	-1.00347e-123	2.57744e-123	1.41872e-123	-6.92698e-124	9.4509e-124	4.37094e-123	-9.19812e-123	-1.13189e-123	8.77053e-123	1.75387e-123	-2.00243e-123	5.10425e-123	5.23516e-123	-9.50424e-124	-4.80074e-123	-6.43382e-124	-6.54277e-124	5.41345e-244
-7.81706e-124	2.03116e-124	-3.67749e-124	-7.99627e-125	-4.04047e-124	1.38136e-124	-4.79554e-124	3.76003e-124	8.37795e-125	1.7623e-125	1.97945e-125	-5.7061e-125	-5.02283e-124	-7.31937e-124	-2.60656e-125	-2.31705e-124	-1.81457e-124	1.19243e-124	-7.83288e-124	-3.32783e-124	-5.77938e-124	1.47508e-124	5.28516e-124	-4.84868e-124	-5.41475e-124	1.12078e-123	6.75924e-124	-9.02016e-125	2.67612e-124	1.28074e-123	7.56891e-246
-6.22138e-125	6.82389e-125	4.08158e-125	-1.26808e-126	-2.57824e-126	4.63611e-125	-9.14522e-125	-3.29107e-125	1.83165e-125	-1.18032e-124	-1.25182e-125	2.05995e-125	-1.02028e-124	5.56896e-125	4.20533e-126	-1.18043e-125	-3.09474e-125	3.92654e-125	1.78065e-125	4.23148e-127	-1.91417e-124	-3.73167e-125	-1.32567e-125	-3.23021e-125	5.91737e-125	4.79188e-125	1.06373e-125	-1.01163e-124	2.66015e-125	1.81559e-125	1.09565e-247
2.63692e-126	-1.17889e-125	1.35861e-125	-1.31014e-126	-1.57435e-126	1.76868e-126	1.14518e-125	-1.70911e-126	-4.34846e-127	1.21161e-125	8.30814e-126	-2.61364e-126	-3.11686e-126	-6.9611e-126	8.43938e-126	2.19011e-125	4.71953e-126	2.09292e-125	3.12039e-126	1.475e-127	-2.11647e-126	-8.08845e-126	-1.08964e-125	7.0809e-126	-1.35431e-126	6.18323e-126	-5.39058e-127	5.86269e-126	-4.16064e-127	7.35336e-126	2.14161e-249
-5.19937e-128	1.73925e-127	1.60367e-126	2.98525e-128	1.05325e-126	-5.50359e-127	2.74479e-127	2.76086e-127	-1.49473e-126	3.90819e-127	-4.67873e-127	4.24423e-127	2.84037e-128	-2.33298e-127	1.9337e-126	-1.31779e-126	-1.58714e-126	1.28039e-127	-2.80001e-127	-3.5051e-127	1.82429e-126	5.52415e-127	4.59248e-127	6.64205e-127	-5.15966e-127	1.00368e-126	4.74599e-127	-2.01532e-126	-2.26387e-127	-4.2145e-127	2.52975e-251
4.30721e-128	-8.48415e-128	2.88454e-127	4.25193e-128	-1.53913e-128	-1.57266e-128	3.99848e-128	-8.48079e-128	-1.22448e-127	2.16134e-127	7.32085e-128	-7.61631e-128	-5.45807e-128	-1.77878e-127	-1.19952e-128	1.02697e-128	5.50977e-129	-3.79994e-128	1.20548e-127	3.59927e-128	2.32494e-127	-4.65576e-128	-1.16582e-127	2.53421e-127	-1.26254e-129	1.13481e-127	2.84681e-127	2.78917e-127	-4.10417e-128	1.28662e-127	5.52371e-253
9.72293e-129	-1.306e-128	2.67014e-129	-1.22943e-128	7.50555e-129	-6.41722e-129	5.70579e-129	-2.4665e-129	-2.93392e-129	1.13654e-128	-8.28547e-129	-8.57514e-129	-1.1856e-128	2.07693e-128	-1.76524e-129	1.07597e-128	-1.87364e-129	-1.63338e-131	3.96489e-129	2.44549e-128	-4.5714e-131	3.11445e-128	1.76157e-128	2.22397e-128	2.01089e-128	2.03015e-128	4.86963e-129	1.0752e-128	5.98581e-129	-1.43636e-128	5.12046e-255
2.12711e-129	-3.22728e-131	1.36299e-129	-1.08976e-129	2.25679e-129	-3.65814e-129	2.49577e-129	-1.18519e-129	-2.15063e-130	-4.20053e-130	9.12181e-130	2.46481e-129	1.76483e-129	-1.93546e-129	2.94652e-130	3.84918e-129	-3.63065e-130	1.73655e-129	1.92154e-130	4.75005e-129	2.39897e-129	1.72522e-129	5.1415e-129	6.40318e-129	-1.07365e-129	2.58175e-129	2.45788e-130	7.53755e-130	1.14963e-129	7.02175e-130	1.74749e-256
4.73378e-131	-1.46536e-131	5.74137e-130	-4.54212e-131	4.41642e-130	4.0162e-130	-4.18257e-131	-9.25402e-132	-5.90547e-130	-6.52194e-130	-1.42205e-130	1.8531e-130	2.72549e-130	-4.55039e-131	-3.91191e-131	-2.00015e-130	-6.30293e-130	2.99224e-130	7.65204e-131	-1.04902e-130	-3.75253e-131	-3.0667e-131	3.93928e-131	-1.71599e-130	-9.38515e-131	-6.81188e-132	-9.36941e-131	1.04546e-130	1.42377e-130	4.45299e-131	2.22672e-258
2.28877e-131	-3.4866e-131	1.53128e-132	-1.11741e-131	1.06908e-131	1.68505e-131	-7.00651e-131	1.95881e-132	1.2637e-131	-6.58867e-131	-9.17934e-132	2.38914e-131	3.23154e-131	-2.79132e-131	3.20983e-131	3.28452e-131	-1.88169e-131	1.65113e-131	3.56185e-131	-6.61362e-133	-5.14515e-132	-2.8797e-131	6.11657e-132	3.55709e-131	-9.49065e-132	2.20172e-131	4.26719e-131	-5.75362e-132	-1.4597e-131	7.97183e-132	2.30259e-260
1.69297e-132	4.40618e-132	-4.92223e-132	-4.04574e-132	1.76076e-132	2.63936e-132	3.76967e-132	-2.43259e-132	-5.52696e-132	-1.88916e-132	-2.19005e-133	8.14687e-133	2.1998e-132	-1.62738e-132	-1.08454e-132	1.89843e-132	-1.32312e-132	-2.24054e-134	7.79856e-133	-1.09599e-132	8.64882e-133	1.1231e-131	2.493e-132	-2.15573e-132	2.7282e-132	-5.00335e-133	1.11715e-132	-1.59678e-132	-1.49236e-132	1.34258e-132	2.96994e-262
5.69081e-135	-1.41077e-133	-3.29558e-133	3.61434e-133	7.83836e-134	2.18462e-133	-1.20269e-132	-1.38314e-133	-1.11609e-132	9.63352e-133	-4.33891e-133	1.56731e-133	-2.73042e-133	-2.2448e-134	-1.1925e-133	4.20438e-133	-1.45092e-133	-5.27156e-133	-1.66283e-133	-4.53732e-133	1.67762e-133	6.58591e-133	-6.59564e-133	-2.93276e-133	7.23283e-133	-7.7721e-134	4.61295e-133	-5.29251e-134	-6.34949e-133	-4.78607e-133	7.3236e-264
-1.1368e-134	3.27232e-134	1.27766e-133	-1.55548e-134	-3.06573e-134	1.86598e-134	1.26847e-133	-4.81922e-134	1.16642e-133	6.53435e-134	5.55634e-135	-1.37733e-134	6.95201e-135	-8.56609e-135	7.42093e-135	-2.00047e-134	-1.22581e-133	1.26091e-134	-1.28643e-134	5.59075e-134	5.13951e-134	1.07652e-134	1.46483e-133	3.02292e-134	1.40045e-134	-3.24032e-135	2.20992e-134	2.06245e-134	-6.55899e-134	-2.87194e-135	1.05175e-265
5.89029e-135	1.92317e-135	1.60998e-134	1.4346e-135	3.01241e-134	-4.53544e-135	5.14628e-135	-5.99107e-135	-5.38258e-135	3.56869e-135	1.98683e-135	4.15496e-135	-3.60002e-136	1.90903e-134	2.61384e-135	-8.57754e-135	-9.70517e-135	-2.70977e-135	-2.02732e-135	-2.40055e-135	-4.8585e-135	5.59138e-135	2.34927e-135	6.17272e-135	3.24538e-135	2.90897e-135	8.83884e-135	8.6309e-135	-6.89659e-135	-2.20711e-135	2.2319e-267
1.76194e-136	-4.19027e-137	-8.69595e-137	-6.98746e-136	-1.23036e-135	-4.22786e-136	-3.38829e-136	-3.26938e-136	3.76342e-136	-1.70172e-136	-4.58773e-136	-3.70073e-136	-7.79359e-136	-4.82429e-136	-3.06693e-136	6.5663e-136	1.91789e-136	-8.94819e-136	8.56897e-137	1.17957e-136	1.01757e-135	9.6459e-136	2.12999e-136	5.30249e-136	-5.71892e-136	-2.40267e-135	1.35057e-136	-7.94745e-136	7.14157e-136	-1.79327e-137	1.47375e-269
1.33581e-136	3.67779e-137	-3.75638e-137	-1.04889e-136	-5.58144e-137	-6.13156e-137	6.7566e-137	-1.6969e-136	5.33739e-137	5.35273e-138	3.58024e-137	-1.97523e-137	5.65628e-137	2.97904e-137	1.37956e-136	1.11795e-136	-2.43217e-137	-5.34317e-137	-1.62682e-136	7.15595e-138	7.71778e-137	-4.78247e-137	8.24537e-138	1.0167e-136	2.0281e-138	8.79801e-137	-1.05004e-136	-9.64722e-137	7.63473e-137	-1.19003e-136	2.0869e-271
2.29589e-137	2.00186e-137	-9.904e-139	-8.45295e-138	1.66529e-137	-4.63555e-138	4.39432e-138	1.87707e-137	1.10893e-138	8.45903e-138	8.62647e-139	-4.97243e-138	1.1645e-137	-3.64157e-138	-5.72927e-138	4.6924e-137	2.84069e-138	1.14497e-137	-2.04831e-137	-1.79121e-137	-3.7358e-138	-8.71029e-138	-3.47678e-137	6.19551e-138	-3.2512e-138	6.73508e-138	-1.00486e-140	-6.94588e-138	9.3977e-138	-3.36724e-137	7.69545e-273
9.08672e-139	-1.05857e-139	-7.63064e-139	4.47869e-139	-2.98731e-138	-1.48455e-138	-2.21484e-139	9.76426e-139	3.89971e-139	2.31693e-139	6.4402e-139	-1.03033e-138	1.23242e-139	6.09499e-139	1.14622e-138	6.19798e-139	-4.332e-139	-3.56919e-141	1.13579e-138	-2.29719e-138	-4.30763e-139	8.42793e-139	-1.01002e-138	5.30337e-138	-1.74435e-139	-7.84048e-139	1.21604e-138	-1.45097e-138	6.47265e-139	9.13268e-139	5.97956e-275
-1.66763e-139	-7.26013e-140	-1.31857e-139	-4.38433e-139	6.91268e-140	-2.16496e-139	-3.92035e-140	-4.28179e-140	1.71747e-139	-7.79237e-140	7.31338e-140	1.27475e-139	-1.02979e-139	-4.36812e-141	2.0781e-140	-9.75991e-140	-5.57642e-140	1.16163e-139	1.33132e-139	1.07144e-139	1.76066e-139	8.28803e-140	-1.8042e-139	-1.11827e-139	-3.54246e-139	-4.24014e-139	-1.37016e-140	6.5888e-140	-2.32487e-139	-1.90331e-140	8.68411e-277
1.42717e-140	2.64036e-140	2.73973e-140	-1.85598e-140	-4.23521e-141	6.60739e-143	7.36527e-140	2.33203e-140	-1.54206e-140	4.76797e-142	1.5148e-140	5.62864e-141	1.30931e-140	3.45004e-140	-2.50095e-140	2.81651e-140	7.2959e-140	1.17099e-140	3.89332e-140	-5.83112e-141	-4.08917e-141	-2.68272e-140	-1.53122e-140	8.61861e-143	5.86026e-141	-1.22944e-140	-1.17478e-140	1.1336e-140	-2.4627e-140	1.15028e-140	2.04337e-278
8.45973e-142	-4.73546e-141	9.6464e-141	1.6586e-141	1.59916e-141	1.2427e-141	3.87776e-141	-4.46671e-141	1.47593e-141	-3.6048e-141	1.50332e-141	4.64276e-141	-7.47655e-142	-5.62619e-142	-1.29152e-142	-7.61397e-142	-3.15564e-142	-8.00789e-142	-2.24153e-142	-8.19825e-142	1.29178e-141	1.421e-142	-1.99991e-141	-5.01813e-141	-1.8672e-141	-3.02343e-141	8.85778e-142	-2.86804e-141	-8.17866e-142	-2.79086e-142	2.53212e-280
7.88922e-142	-4.0908e-142	7.82975e-142	1.2194e-142	8.92465e-142	4.65836e-142	4.82819e-143	-5.85609e-142	-6.38076e-142	-2.35584e-142	1.89263e-142	-2.64103e-142	-2.01721e-142	-4.91812e-143	-3.78983e-142	5.16915e-142	6.37412e-142	1.71889e-142	-9.99311e-143	1.18802e-141	-7.49235e-143	-9.90558e-142	-3.78372e-143	1.58395e-142	1.07833e-142	1.41855e-142	1.14013e-142	-2.29343e-142	-1.15197e-142	2.1765e-142	6.82713e-282
-1.12109e-143	-1.85076e-143	-1.92131e-143	4.89447e-143	4.62062e-143	-2.30214e-144	9.79918e-144	2.14967e-144	1.66751e-143	-5.40663e-143	-7.31929e-143	7.76485e-143	-3.33599e-143	6.20749e-143	8.95005e-143	-5.63016e-143	-7.18166e-143	2.73984e-143	1.28437e-143	-7.6809e-144	-3.05559e-143	1.07322e-142	-6.12362e-143	-1.36321e-143	-2.33178e-144	3.82245e-143	1.24738e-143	4.77324e-144	5.1415e-143	2.2106e-143	6.35048e-284
3.46623e-144	-2.17473e-144	-4.63967e-144	-1.29411e-144	-1.02715e-144	1.90123e-144	-9.11929e-145	-7.05342e-144	1.19092e-143	-1.31969e-144	3.27438e-144	-4.72381e-144	-3.61456e-144	9.96954e-144	-6.03721e-144	2.34887e-144	-1.07956e-143	-9.98695e-145	7.31665e-144	-8.5729e-144	7.78943e-146	3.5798e-144	-5.51985e-147	-6.83299e-144	2.20808e-145	-1.90214e-144	1.74485e-144	1.16922e-143	1.54947e-144	4.62041e-144	8.97473e-286
6.00727e-145	-1.91674e-145	-8.86909e-145	9.3039e-145	-2.76578e-145	7.17924e-145	3.74593e-145	-9.62522e-146	2.06238e-145	4.28934e-145	2.24564e-146	-6.79543e-145	3.50665e-145	-7.99299e-146	2.20973e-145	4.82133e-145	-7.51946e-145	8.24439e-145	-1.16505e-144	1.25622e-144	-1.70518e-145	1.4111e-145	6.47704e-145	7.18902e-145	-2.98809e-145	-5.65196e-145	1.11505e-144	-4.15186e-145	7.56721e-147	-1.27439e-144	1.25052e-287
-1.8468e-146	-1.12004e-145	1.36862e-145	-1.02099e-146	-3.25705e-146	-7.12348e-146	-4.6733e-147	1.08196e-145	-1.0766e-145	-6.22316e-146	-3.81781e-146	9.18679e-147	9.44493e-146	-2.38336e-146	6.20004e-146	-1.80086e-146	-3.46373e-146	-8.08773e-146	-3.99844e-146	-3.36832e-146	-1.93088e-145	-6.40152e-146	4.99163e-146	1.09454e-146	-7.81135e-146	4.8457e-146	3.15352e-146	-1.9006e-146	7.92906e-146	-2.53469e-145	2.15053e-289
1.78768e-147	-2.07392e-146	-5.24241e-147	2.09508e-147	2.14357e-147	2.43869e-147	6.03909e-147	1.04542e-147	3.65805e-147	-3.05891e-147	-1.07246e-146	-2.29879e-148	1.66505e-146	-8.92207e-147	1.48404e-146	5.00006e-147	-8.83699e-147	1.2203e-147	1.28957e-146	1.21783e-147	1.49436e-147	-5.18148e-147	-3.27112e-146	5.9219e-147	-6.0207e-147	2.5704e-146	-3.79554e-147	4.14585e-147	-2.82339e-146	-1.97614e-147	4.16432e-291
-5.78141e-148	-1.22781e-148	1.36282e-148	5.62654e-149	-8.57365e-148	3.29833e-147	-8.86177e-149	-9.44254e-148	-1.92293e-149	1.11875e-147	5.0601e-148	-1.15096e-147	2.54961e-147	-3.18918e-149	1.44688e-147	2.68069e-147	-1.84038e-147	-7.82657e-148	-9.5913e-148	-6.26275e-148	1.29047e-147	-4.18487e-148	-5.11688e-148	5.5193e-150	-1.13941e-147	-1.433e-147	1.75692e-147	-9.71135e-149	-8.96165e-148	-4.44247e-149	4.61654e-293
2.3146e-149	7.84985e-150	5.46659e-149	4.89833e-151	-1.22276e-148	2.89619e-148	-1.41375e-149	-7.43102e-149	2.9824e-148	2.19358e-148	-9.2544e-150	1.6463e-148	1.77934e-148	-7.3253e-149	-2.15965e-149	-8.11023e-150	-1.08153e-148	-1.22212e-148	2.48962e-148	-9.21896e-149	1.78288e-148	-2.81444e-149	3.53184e-149	1.64278e-148	-2.68629e-148	1.72876e-148	-7.47234e-149	-1.24806e-148	-3.27278e-149	4.08419e-149	5.93826e-295
-2.30025e-149	2.15921e-151	-2.17037e-150	5.79256e-150	-2.89558e-149	1.80011e-149	-6.19152e-149	-2.25576e-149	-8.51638e-150	5.96161e-149	2.48185e-149	-2.17646e-149	1.7968e-149	1.24284e-150	-6.90295e-150	-1.68493e-149	1.64132e-149	-7.87918e-150	2.31346e-149	-4.195e-149	1.49674e-150	-1.97962e-150	-5.44647e-150	-9.87182e-152	-1.44416e-151	-1.79232e-149	2.21575e-150	-9.91098e-150	-5.12804e-149	-2.40729e-149	1.77403e-296
1.79148e-150	1.6278e-150	-2.26439e-150	3.5437e-151	1.39553e-150	-5.62923e-151	-1.22256e-150	-7.3407e-151	5.4264e-151	-4.26617e-151	3.38308e-151	1.4253e-150	8.93516e-151	-4.27347e-151	-2.89136e-151	-6.06814e-151	-8.15079e-151	7.57408e-151	2.5236e-151	2.26514e-150	3.4581e-150	1.55998e-151	-5.19575e-151	3.03633e-150	5.82918e-151	-1.50764e-150	2.35566e-150	3.69674e-150	-2.42566e-150	1.18725e-150	7.64911e-299
1.5621e-151	-4.20041e-151	-2.7094e-151	-1.50686e-151	2.39095e-151	-1.61293e-152	-3.3232e-151	-1.18597e-152	-8.836e-152	3.02914e-152	2.96059e-151	9.51899e-152	4.25531e-151	-2.0602e-152	2.0406e-151	-9.87937e-152	-1.44241e-152	-4.32396e-152	4.89905e-151	4.27458e-151	3.3597e-151	1.47556e-151	-1.20195e-151	-2.3434e-151	-7.05905e-152	-6.63468e-152	-3.642e-151	6.80686e-151	-7.52203e-151	-3.6442e-151	2.73608e-300
5.15573e-153	-1.29009e-152	7.06806e-152	2.43492e-152	-8.38587e-154	-5.78963e-153	1.44025e-153	9.8703e-153	1.92054e-152	2.36201e-152	-7.36102e-153	1.52799e-152	-4.77564e-153	-8.35252e-154	3.97739e-152	1.04823e-152	2.46538e-152	3.01984e-152	1.05943e-153	-7.05131e-152	2.1036e-152	4.53883e-152	-4.09426e-152	5.89269e-152	-7.89494e-153	8.11638e-153	4.10268e-153	8.6956e-153	-1.27525e-153	-2.20473e-152	2.36977e-302
4.05276e-153	3.13908e-153	5.41053e-153	-5.76883e-153	-4.36894e-153	5.33208e-153	-4.01084e-153	3.54402e-154	-4.09229e-153	-5.82409e-154	-8.16341e-153	-1.09488e-153	2.89085e-153	-8.45333e-153	-2.15575e-153	2.69313e-153	-2.86658e-153	-1.11294e-154	-2.4429e-153	4.34951e-154	-9.25497e-153	2.21196e-153	9.19016e-153	2.60455e-153	5.37458e-153	3.40334e-153	-4.42627e-153	3.55987e-154	1.80497e-153	2.94054e-154	5.88914e-304
1.63442e-155	6.00362e-154	-5.36724e-154	-1.30838e-155	2.01534e-154	-2.13857e-154	5.81839e-154	3.47334e-154	1.13727e-153	1.23417e-154	2.44406e-154	-1.31717e-153	-1.70202e-153	-7.49097e-155	-1.1395e-154	-9.45253e-155	-4.82319e-154	5.58357e-154	-8.59505e-154	-4.3505e-154	7.39672e-154	-6.92072e-154	2.32886e-154	1.13588e-154	-4.61707e-155	-1.49233e-154	3.74756e-155	5.68713e-154	6.29575e-155	1.7211e-154	1.01706e-305
-4.00866e-155	5.96635e-155	-5.43654e-155	-3.33825e-155	7.10244e-157	-1.56586e-155	-4.63528e-155	3.36935e-155	1.12332e-155	-6.67104e-156	-2.31517e-155	-1.01572e-154	-2.33173e-155	-9.82136e-155	-3.03027e-155	2.18002e-154	-4.58907e-155	1.7935e-155	3.46004e-155	5.24392e-155	7.3889e-155	-2.79406e-155	-5.52106e-155	8.65117e-156	3.55482e-155	-3.93655e-155	1.95318e-155	-7.28012e-155	-8.68651e-155	-3.69069e-156	1.14214e-307
-1.06574e-155	2.77642e-155	5.42295e-156	1.31313e-155	-1.09376e-155	-3.68309e-156	9.73939e-157	3.90333e-156	3.57554e-156	1.017e-155	1.19144e-156	-2.3554e-156	1.24087e-155	2.84947e-156	2.7461e-156	1.41589e-155	9.03328e-156	-1.16968e-155	-4.54774e-156	6.7395e-156	2.06917e-156	5.37268e-156	4.92139e-156	-1.61253e-156	-2.18833e-156	3.27635e-156	5.13945e-156	-7.11271e-156	3.1442e-157	-1.71919e-157	0
-4.29544e-158	2.61784e-156	-1.08811e-156	3.21168e-157	6.51716e-157	5.14051e-157	9.36435e-157	-1.65079e-156	8.72765e-157	5.64365e-157	5.9146e-157	7.18457e-157	5.31122e-157	1.92308e-156	-6.76446e-157	7.31948e-158	-1.19195e-156	5.88917e-157	1.51491e-156	5.93524e-157	-6.19068e-157	-3.00439e-157	5.88818e-157	1.40733e-157	-4.35255e-157	2.53168e-157	3.78746e-157	-6.5195e-157	-1.09097e-156	-1.69191e-156	0
1.39388e-157	6.14366e-159	9.8889e-158	-1.03922e-157	-8.25952e-158	1.68257e-158	3.52868e-158	-5.87219e-158	1.7842e-157	-1.29657e-157	-5.72232e-158	2.53596e-157	8.75646e-158	-1.10676e-158	6.39233e-158	-2.21543e-157	7.50398e-158	-1.80098e-157	-2.62604e-157	-3.9523e-158	-2.02977e-157	-1.368e-157	3.01381e-157	-3.21856e-158	-1.34247e-158	-1.91913e-159	1.52481e-157	-7.7578e-158	7.20154e-158	1.12245e-158	0
1.67653e-159	-8.14309e-159	2.65806e-158	-4.822e-158	-1.37122e-158	4.0952e-158	-1.29722e-158	-4.1932e-158	-5.28503e-159	-1.55908e-161	-3.99592e-159	-5.96067e-159	5.56076e-159	6.82304e-159	1.59399e-158	-3.53133e-158	7.91256e-159	-3.42813e-159	-9.82416e-159	5.66118e-159	1.35846e-158	-1.07135e-159	-7.79257e-160	1.5687e-158	2.53243e-158	-1.78893e-159	2.43343e-159	-1.60793e-158	3.55483e-159	5.9949e-159	0
-6.12061e-160	5.32722e-159	-4.09663e-159	-1.58935e-160	-1.75933e-160	6.23235e-160	9.03741e-160	-2.46399e-159	-6.81902e-161	6.39782e-160	-3.27056e-160	-3.16838e-160	8.71976e-160	4.05141e-160	4.01589e-160	-7.18038e-160	2.1675e-159	4.62296e-159	5.93248e-160	-9.38596e-160	-1.2586e-159	-1.66556e-159	2.35421e-159	-2.37631e-159	4.81008e-161	-5.16199e-159	1.6647e-160	-5.51625e-160	4.70459e-160	-1.91128e-159	0
2.93036e-160	-3.5552e-161	-3.0209e-160	-4.55057e-161	7.8617e-161	1.97445e-160	-4.71783e-160	-6.94867e-162	3.47124e-160	-6.10484e-160	-1.29282e-161	-1.67714e-160	-2.56081e-161	1.51967e-160	-2.99557e-160	1.33029e-161	-3.79914e-161	1.37153e-160	-6.89835e-160	-3.52225e-161	-4.17449e-160	-5.59247e-160	-1.89893e-160	-1.52947e-160	3.59329e-160	1.13604e-160	2.87186e-160	6.12484e-161	1.64388e-160	-4.09466e-161	0
-7.68092e-162	2.16907e-161	-1.56589e-161	1.36799e-161	-6.67244e-162	7.00417e-162	2.24312e-162	9.6213e-163	9.57404e-162	2.72835e-161	-5.16243e-162	2.00146e-162	-2.06849e-161	-5.48955e-161	-5.75154e-161	-1.60233e-161	-1.86947e-161	5.189e-161	6.52496e-161	8.83026e-162	4.75808e-162	-1.18331e-161	1.09155e-161	2.26684e-162	3.14234e-161	2.52077e-161	2.00655e-161	6.11539e-162	-3.45918e-161	-2.18442e-161	0
7.09703e-162	-3.67664e-162	1.89413e-162	-6.53447e-162	-2.69314e-163	9.82822e-163	-1.41564e-162	-1.79971e-162	-6.55953e-163	-4.17259e-162	-3.47747e-162	1.19899e-162	-3.07822e-162	5.99761e-162	-4.12988e-164	-1.1381e-162	5.14624e-162	1.11529e-161	3.86478e-162	3.06801e-162	1.13413e-162	2.81964e-162	-1.84521e-163	6.30022e-162	-8.81263e-163	-4.25507e-162	-4.60342e-164	7.88034e-163	2.88491e-162	1.44936e-162	0
2.017e-163	7.87724e-164	5.03776e-163	-6.19856e-163	-1.32889e-163	-1.44464e-163	-6.85929e-163	-1.07998e-162	4.9589e-163	8.29289e-163	-7.81254e-163	1.91592e-163	-3.34875e-163	4.03777e-163	5.68077e-163	-1.1215e-163	-3.74821e-163	-6.44405e-163	4.3306e-163	1.14267e-162	-3.97583e-163	4.01952e-163	-2.81099e-163	1.93326e-163	-1.00192e-164	-8.79444e-164	3.8368e-163	3.55768e-163	-6.49226e-163	2.70734e-164	0
2.017e-163	7.87724e-164	5.03776e-163	-6.19856e-163	-1.32889e-163	-1.44464e-163	-6.85929e-163	-1.07998e-162	4.9589e-163	8.29289e-163	-7.81254e-163	1.91592e-163	-3.34875e-163	4.03777e-163	5.68077e-163	-1.1215e-163	-3.74821e-163	-6.44405e-163	4.3306e-163	1.14267e-162	-3.97583e-163	4.01952e-163	-2.81099e-163	1.93326e-163	-1.00192e-164	-8.79444e-164	3.8368e-163	3.55768e-163	-6.49226e-163	2.70734e-164	0
2.017e-163	7.87724e-164	5.03776e-163	-6.19856e-163	-1.32889e-163	-1.44464e-163	-6.85929e-163	-1.07998e-162	4.9589e-163	8.29289e-163	-7.81254e-163	1.91592e-163	-3.34875e-163	4.03777e-163	5.68077e-163	-1.1215e-163	-3.74821e-163	-6.44405e-163	4.3306e-163	1.14267e-162	-3.97583e-163	4.01952e-163	-2.81099e-163	1.93326e-163	-1.00192e-164	-8.79444e-164	3.8368e-163	3.55768e-163	-6.49226e-163	2.70734e-164	0
2.017e-163	7.87724e-164	5.03776e-163	-6.19856e-163	-1.32889e-163	-1.44464e-163	-6.85929e-163	-1.07998e-162	4.9589e-163	8.29289e-163	-7.81254e-163	1.91592e-163	-3.34875e-163	4.03777e-163	5.68077e-163	-1.1215e-163	-3.74821e-163	-6.44405e-163	4.3306e-163	1.14267e-162	-3.97583e-163	4.01952e-163	-2.81099e-163	1.93326e-163	-1.00192e-164	-8.79444e-164	3.8368e-163	3.55768e-163	-6.49226e-163	2.70734e-164	0
2.017e-163	7.87724e-164	5.03776e-163	-6.19856e-163	-1.32889e-163	-1.44464e-163	-6.85929e-163	-1.07998e-162	4.9589e-163	8.29289e-163	-7.81254e-163	1.91592e-163	-3.34875e-163	4.03777e-163	5.68077e-163	-1.1215e-163	-3.74821e-163	-6.44405e-163	4.3306e-163	1.14267e-162	-3.97583e-163	4.01952e-163	-2.81099e-163	1.93326e-163	-1.00192e-164	-8.79444e-164	3.8368e-163	3.55768e-163	-6.49226e-163	2.70734e-164	0
2.017e-163	7.87724e-164	5.03776e-163	-6.19856e-163	-1.32889e-163	-1.44464e-163	-6.85929e-163	-1.07998e-162	4.9589e-163	8.29289e-163	-7.81254e-163	1.91592e-163	-3.34875e-163	4.03777e-163	5.68077e-163	-1.1215e-163	-3.74821e-163	-6.44405e-163	4.3306e-163	1.14267e-162	-3.97583e-163	4.01952e-163	-2.81099e-163	1.93326e-163	-1.00192e-164	-8.79444e-164	3.8368e-163	3.55768e-163	-6.49226e-163	2.70734e-164	0
2.017e-163	7.87724e-164	5.03776e-163	-6.19856e-163	-1.32889e-163	-1.44464e-163	-6.85929e-163	-1.07998e-162	4.9589e-163	8.29289e-163	-7.81254e-163	1.91592e-163	-3.34875e-163	4.03777e-163	5.68077e-163	-1.1215e-163	-3.74821e-163	-6.44405e-163	4.3306e-163	1.14267e-162	-3.97583e-163	4.01952e-163	-2.81099e-163	1.93326e-163	-1.00192e-164	-8.79444e-164	3.8368e-163	3.55768e-163	-6.49226e-163	2.70734e-164	0
2.017e-163	7.87724e-164	5.03776e-163	-6.19856e-163	-1.32889e-163	-1.44464e-163	-6.85929e-163	-1.07998e-162	4.9589e-163	8.29289e-163	-7.81254e-163	1.91592e-163	-3.34875e-163	4.03777e-163	5.68077e-163	-1.1215e-163	-3.74821e-163	-6.44405e-163	4.3306e-163	1.14267e-162	-3.97583e-163	4.01952e-163	-2.81099e-163	1.93326e-163	-1.00192e-164	-8.79444e-164	3.8368e-163	3.55768e-163	-6.49226e-163	2.70734e-164	0
2.017e-163	7.87724e-164	5.03776e-163	-6.19856e-163	-1.32889e-163	-1.44464e-163	-6.85929e-163	-1.07998e-162	4.9589e-163	8.29289e-163	-7.81254e-163	1.91592e-163	-3.34875e-163	4.03777e-163	5.68077e-163	-1.1215e-163	-3.74821e-163	-6.44405e-163	4.3306e-163	1.14267e-162	-3.97583e-163	4.01952e-163	-2.81099e-163	1.93326e-163	-1.00192e-164	-8.79444e-164	3.8368e-163	3.55768e-163	-6.49226e-163	2.70734e-164	0
2.017e-163	7.87724e-164	5.03776e-163	-6.19856e-163	-1.32889e-163	-1.44464e-163	-6.85929e-163	-1.07998e-162	4.9589e-163	8.29289e-163	-7.81254e-163	1.91592e-163	-3.34875e-163	4.03777e-163	5.68077e-163	-1.1215e-163	-3.74821e-163	-6.44405e-163	4.3306e-163	1.14267e-162	-3.97583e-163	4.01952e-163	-2.81099e-163	1.93326e-163	-1.00192e-164	-8.79444e-164	3.8368e-163	3.55768e-163	-6.49226e-163	2.70734e-164	0
2.017e-163	7.87724e-164	5.03776e-163	-6.19856e-163	-1.32889e-163	-1.44464e-163	-6.85929e-163	-1.07998e-162	4.9589e-163	8.29289e-163	-7.81254e-163	1.91592e-163	-3.34875e-163	4.03777e-163	5.68077e-163	-1.1215e-163	-3.74821e-163	-6.44405e-163	4.3306e-163	1.14267e-162	-3.97583e-163	4.01952e-163	-2.81099e-163	1.93326e-163	-1.00192e-164	-8.79444e-164	3.8368e-163	3.55768e-163	-6.49226e-163	2.70734e-164	0
2.017e-163	7.87724e-164	5.03776e-163	-6.19856e-163	-1.32889e-163	-1.44464e-163	-6.85929e-163	-1.07998e-162	4.9589e-163	8.29289e-163	-7.81254e-163	1.91592e-163	-3.34875e-163	4.03777e-163	5.68077e-163	-1.1215e-163	-3.74821e-163	-6.44405e-163	4.3306e-163	1.14267e-162	-3.97583e-163	4.01952e-163	-2.81099e-163	1.93326e-163	-1.00192e-164	-8.79444e-164	3.8368e-163	3.55768e-163	-6.49226e-163	2.70734e-164	0
2.017e-163	7.87724e-164	5.03776e-163	-6.19856e-163	-1.32889e-163	-1.44464e-163	-6.85929e-163	-1.07998e-162	4.9589e-163	8.29289e-163	-7.81254e-163	1.91592e-163	-3.34875e-163	4.03777e-163	5.68077e-163	-1.1215e-163	-3.74821e-163	-6.44405e-163	4.3306e-163	1.14267e-162	-3.97583e-163	4.01952e-163	-2.81099e-163	1.93326e-163	-1.00192e-164	-8.79444e-164	3.8368e-163	3.55768e-163	-6.49226e-163	2.70734e-164	0
2.017e-163	7.87724e-164	5.03776e-163	-6.19856e-163	-1.32889e-163	-1.44464e-163	-6.85929e-163	-1.07998e-162	4.9589e-163	8.29289e-163	-7.81254e-163	1.91592e-163	-3.34875e-163	4.03777e-163	5.68077e-163	-1.1215e-163	-3.74821e-163	-6.44405e-163	4.3306e-163	1.14267e-162	-3.97583e-163	4.01952e-163	-2.81099e-163	1.93326e-163	-1.00192e-164	-8.79444e-164	3.8368e-163	3.55768e-163	-6.49226e-163	2.70734e-164	0
2.017e-163	7.87724e-164	5.03776e-163	-6.19856e-163	-1.32889e-163	-1.44464e-163	-6.85929e-163	-1.07998e-162	4.9589e-163	8.29289e-163	-7.81254e-163	1.91592e-163	-3.34875e-163	4.03777e-163	5.68077e-163	-1.1215e-163	-3.74821e-163	-6.44405e-163	4.3306e-163	1.14267e-162	-3.97583e-163	4.01952e-163	-2.81099e-163	1.93326e-163	-1.00192e-164	-8.79444e-164	3.8368e-163	3.55768e-163	-6.49226e-163	2.70734e-164	0
2.017e-163	7.87724e-164	5.03776e-163	-6.19856e-163	-1.32889e-163	-1.44464e-163	-6.85929e-163	-1.07998e-162	4.9589e-163	8.29289e-163	-7.81254e-163	1.91592e-163	-3.34875e-163	4.03777e-163	5.68077e-163	-1.1215e-163	-3.74821e-163	-6.44405e-163	4.3306e-163	1.14267e-162	-3.97583e-163	4.01952e-163	-2.81099e-163	1.93326e-163	-1.00192e-164	-8.79444e-164	3.8368e-163	3.55768e-163	-6.49226e-163	2.70734e-164	0
2.017e-163	7.87724e-164	5.03776e-163	-6.19856e-163	-1.32889e-163	-1.44464e-163	-6.85929e-163	-1.07998e-162	4.9589e-163	8.29289e-163	-7.81254e-163	1.91592e-163	-3.34875e-163	4.03777e-163	5.68077e-163	-1.1215e-163	-3.74821e-163	-6.44405e-163	4.3306e-163	1.14267e-162	-3.97583e-163	4.01952e-163	-2.81099e-163	1.93326e-163	-1.00192e-164	-8.79444e-164	3.8368e-163	3.55768e-163	-6.49226e-163	2.70734e-164	0
2.017e-163	7.87724e-164	5.03776e-163	-6.19856e-163	-1.32889e-163	-1.44464e-163	-6.85929e-163	-1.07998e-162	4.9589e-163	8.29289e-163	-7.81254e-163	1.91592e-163	-3.34875e-163	4.03777e-163	5.68077e-163	-1.1215e-163	-3.74821e-163	-6.44405e-163	4.3306e-163	1.14267e-162	-3.97583e-163	4.01952e-163	-2.81099e-163	1.93326e-163	-1.00192e-164	-8.79444e-164	3.8368e-163	3.55768e-163	-6.49226e-163	2.70734e-164	0
2.017e-163	7.87724e-164	5.03776e-163	-6.19856e-163	-1.32889e-163	-1.44464e-163	-6.85929e-163	-1.07998e-162	4.9589e-163	8.29289e-163	-7.81254e-163	1.91592e-163	-3.34875e-163	4.03777e-163	5.68077e-163	-1.1215e-163	-3.74821e-163	-6.44405e-163	4.3306e-163	1.14267e-162	-3.97583e-163	4.01952e-163	-2.81099e-163	1.93326e-163	-1.00192e-164	-8.79444e-164	3.8368e-163	3.55768e-163	-6.49226e-163	2.70734e-164	0
2.017e-163	7.87724e-164	5.03776e-163	-6.19856e-163	-1.32889e-163	-1.44464e-163	-6.85929e-163	-1.07998e-162	4.9589e-163	8.29289e-163	-7.81254e-163	1.91592e-163	-3.34875e-163	4.03777e-163	5.68077e-163	-1.1215e-163	-3.74821e-163	-6.44405e-163	4.3306e-163	1.14267e-162	-3.97583e-163	4.01952e-163	-2.81099e-163	1.93326e-163	-1.00192e-164	-8.79444e-164	3.8368e-163	3.55768e-163	-6.49226e-163	2.70734e-164	0
2.017e-163	7.87724e-164	5.03776e-163	-6.19856e-163	-1.32889e-163	-1.44464e-163	-6.85929e-163	-1.07998e-162	4.9589e-163	8.29289e-163	-7.81254e-163	1.91592e-163	-3.34875e-163	4.03777e-163	5.68077e-163	-1.1215e-163	-3.74821e-163	-6.44405e-163	4.3306e-163	1.14267e-162	-3.97583e-163	4.01952e-163	-2.81099e-163	1.93326e-163	-1.00192e-164	-8.79444e-164	3.8368e-163	3.55768e-163	-6.49226e-163	2.70734e-164	0
2.017e-163	7.87724e-164	5.03776e-163	-6.19856e-163	-1.32889e-163	-1.44464e-163	-6.85929e-163	-1.07998e-162	4.9589e-163	8.29289e-163	-7.81254e-163	1.91592e-163	-3.34875e-163	4.03777e-163	5.68077e-163	-1.1215e-163	-3.74821e-163	-6.44405e-163	4.3306e-163	1.14267e-162	-3.97583e-163	4.01952e-163	-2.81099e-163	1.93326e-163	-1.00192e-164	-8.79444e-164	3.8368e-163	3.55768e-163	-6.49226e-163	2.70734e-164	0
2.017e-163	7.87724e-164	5.03776e-163	-6.19856e-163	-1.32889e-163	-1.44464e-163	-6.85929e-163	-1.07998e-162	4.9589e-163	8.29289e-163	-7.81254e-163	1.91592e-163	-3.34875e-163	4.03777e-163	5.68077e-163	-1.1215e-163	-3.74821e-163	-6.44405e-163	4.3306e-163	1.14267e-162	-3.97583e-163	4.01952e-163	-2.81099e-163	1.93326e-163	-1.00192e-164	-8.79444e-164	3.8368e-163	3.55768e-163	-6.49226e-163	2.70734e-164	0
2.017e-163	7.87724e-164	5.03776e-163	-6.19856e-163	-1.32889e-163	-1.44464e-163	-6.85929e-163	-1.07998e-162	4.9589e-163	8.29289e-163	-7.81254e-163	1.91592e-163	-3.34875e-163	4.03777e-163	5.68077e-163	-1.1215e-163	-3.74821e-163	-6.44405e-163	4.3306e-163	1.14267e-162	-3.97583e-163	4.01952e-163	-2.81099e-163	1.93326e-163	-1.00192e-164	-8.79444e-164	3.8368e-163	3.55768e-163	-6.49226e-163	2.70734e-164	0
2.017e-163	7.87724e-164	5.03776e-163	-6.19856e-163	-1.32889e-163	-1.44464e-163	-6.85929e-163	-1.07998e-162	4.9589e-163	8.29289e-163	-7.81254e-163	1.91592e-163	-3.34875e-163	4.03777e-163	5.68077e-163	-1.1215e-163	-3.74821e-163	-6.44405e-163	4.3306e-163	1.14267e-162	-3.97583e-163	4.01952e-163	-2.81099e-163	1.93326e-163	-1.00192e-164	-8.79444e-164	3.8368e-163	3.55768e-163	-6.49226e-163	2.70734e-164	0
2.017e-163	7.87724e-164	5.03776e-163	-6.19856e-163	-1.32889e-163	-1.44464e-163	-6.85929e-163	-1.07998e-162	4.9589e-163	8.29289e-163	-7.81254e-163	1.91592e-163	-3.34875e-163	4.03777e-163	5.68077e-163	-1.1215e-163	-3.74821e-163	-6.44405e-163	4.3306e-163	1.14267e-162	-3.97583e-163	4.01952e-163	-2.81099e-163	1.93326e-163	-1.00192e-164	-8.79444e-164	3.8368e-163	3.55768e-163	-6.49226e-163	2.70734e-164	0
2.017e-163	7.87724e-164	5.03776e-163	-6.19856e-163	-1.32889e-163	-1.44464e-163	-6.85929e-163	-1.07998e-162	4.9589e-163	8.29289e-163	-7.81254e-163	1.91592e-163	-3.34875e-163	4.03777e-163	5.68077e-163	-1.1215e-163	-3.74821e-163	-6.44405e-163	4.3306e-163	1.14267e-162	-3.97583e-163	4.01952e-163	-2.81099e-163	1.93326e-163	-1.00192e-164	-8.79444e-164	3.8368e-163	3.55768e-163	-6.49226e-163	2.70734e-164	0
2.017e-163	7.87724e-164	5.03776e-163	-6.19856e-163	-1.32889e-163	-1.44464e-163	-6.85929e-163	-1.07998e-162	4.9589e-163	8.29289e-163	-7.81254e-163	1.91592e-163	-3.34875e-163	4.03777e-163	5.68077e-163	-1.1215e-163	-3.74821e-163	-6.44405e-163	4.3306e-163	1.14267e-162	-3.97583e-163	4.01952e-163	-2.81099e-163	1.93326e-163	-1.00192e-164	-8.79444e-164	3.8368e-163	3.55768e-163	-6.49226e-163	2.70734e-164	0
2.017e-163	7.87724e-164	5.03776e-163	-6.19856e-163	-1.32889e-163	-1.44464e-163	-6.85929e-163	-1.07998e-162	4.9589e-163	8.29289e-163	-7.81254e-163	1.91592e-163	-3.34875e-163	4.03777e-163	5.68077e-163	-1.1215e-163	-3.74821e-163	-6.44405e-163	4.3306e-163	1.14267e-162	-3.97583e-163	4.01952e-163	-2.81099e-163	1.93326e-163	-1.00192e-164	-8.79444e-164	3.8368e-163	3.55768e-163	-6.49226e-163	2.70734e-164	0
2.017e-163	7.87724e-164	5.03776e-163	-6.19856e-163	-1.32889e-163	-1.44464e-163	-6.85929e-163	-1.07998e-162	4.9589e-163	8.29289e-163	-7.81254e-163	1.91592e-163	-3.34875e-163	4.03777e-163	5.68077e-163	-1.1215e-163	-3.74821e-163	-6.44405e-163	4.3306e-163	1.14267e-162	-3.97583e-163	4.01952e-163	-2.81099e-163	1.93326e-163	-1.00192e-164	-8.79444e-164	3.8368e-163	3.55768e-163	-6.49226e-163	2.70734e-164	0
2.017e-163	7.87724e-164	5.03776e-163	-6.19856e-163	-1.32889e-163	-1.44464e-163	-6.85929e-163	-1.07998e-162	4.9589e-163	8.29289e-163	-7.81254e-163	1.91592e-163	-3.34875e-163	4.03777e-163	5.68077e-163	-1.1215e-163	-3.74821e-163	-6.44405e-163	4.3306e-163	1.14267e-162	-3.97583e-163	4.01952e-163	-2.81099e-163	1.93326e-163	-1.00192e-164	-8.79444e-164	3.8368e-163	3.55768e-163	-6.49226e-163	2.70734e-164	0
2.017e-163	7.87724e-164	5.03776e-163	-6.19856e-163	-1.32889e-163	-1.44464e-163	-6.85929e-163	-1.07998e-162	4.9589e-163	8.29289e-163	-7.81254e-163	1.91592e-163	-3.34875e-163	4.03777e-163	5.68077e-163	-1.1215e-163	-3.74821e-163	-6.44405e-163	4.3306e-163	1.14267e-162	-3.97583e-163	4.01952e-163	-2.81099e-163	1.93326e-163	-1.00192e-164	-8.79444e-164	3.8368e-163	3.55768e-163	-6.49226e-163	2.70734e-164	0
2.017e-163	7.87724e-164	5.03776e-163	-6.19856e-163	-1.32889e-163	-1.44464e-163	-6.85929e-163	-1.07998e-162	4.9589e-163	8.29289e-163	-7.81254e-163	1.91592e-163	-3.34875e-163	4.03777e-163	5.68077e-163	-1.1215e-163	-3.74821e-163	-6.44405e-163	4.3306e-163	1.14267e-162	-3.97583e-163	4.01952e-163	-2.81099e-163	1.93326e-163	-1.00192e-164	-8.79444e-164	3.8368e-163	3.55768e-163	-6.49226e-163	2.70734e-164	0
2.017e-163	7.87724e-164	5.03776e-163	-6.19856e-163	-1.32889e-163	-1.44464e-163	-6.85929e-163	-1.07998e-162	4.9589e-163	8.29289e-163	-7.81254e-163	1.91592e-163	-3.34875e-163	4.03777e-163	5.68077e-163	-1.1215e-163	-3.74821e-163	-6.44405e-163	4.3306e-163	1.14267e-162	-3.97583e-163	4.01952e-163	-2.81099e-163	1.93326e-163	-1.00192e-164	-8.79444e-164	3.8368e-163	3.55768e-163	-6.49226e-163	2.70734e-164	0
2.017e-163	7.87724e-164	5.03776e-163	-6.19856e-163	-1.32889e-163	-1.44464e-163	-6.85929e-163	-1.07998e-162	4.9589e-163	8.29289e-163	-7.81254e-163	1.91592e-163	-3.34875e-163	4.03777e-163	5.68077e-163	-1.1215e-163	-3.74821e-163	-6.44405e-163	4.3306e-163	1.14267e-162	-3.97583e-163	4.01952e-163	-2.81099e-163	1.93326e-163	-1.00192e-164	-8.79444e-164	3.8368e-163	3.55768e-163	-6.49226e-163	2.70734e-164	0
2.017e-163	7.87724e-164	5.03776e-163	-6.19856e-163	-1.32889e-163	-1.44464e-163	-6.85929e-163	-1.07998e-162	4.9589e-163	8.29289e-163	-7.81254e-163	1.91592e-163	-3.34875e-163	4.03777e-163	5.68077e-163	-1.1215e-163	-3.74821e-163	-6.44405e-163	4.3306e-163	1.14267e-162	-3.97583e-163	4.01952e-163	-2.81099e-163	1.93326e-163	-1.00192e-164	-8.79444e-164	3.8368e-163	3.55768e-163	-6.49226e-163	2.70734e-164	0
2.017e-163	7.87724e-164	5.03776e-163	-6.19856e-163	-1.32889e-163	-1.44464e-163	-6.85929e-163	-1.07998e-162	4.9589e-163	8.29289e-163	-7.81254e-163	1.91592e-163	-3.34875e-163	4.03777e-163	5.68077e-163	-1.1215e-163	-3.74821e-163	-6.44405e-163	4.3306e-163	1.14267e-162	-3.97583e-163	4.01952e-163	-2.81099e-163	1.93326e-163	-1.00192e-164	-8.79444e-164	3.8368e-163	3.55768e-163	-6.49226e-163	2.70734e-164	0
2.017e-163	7.87724e-164	5.03776e-163	-6.19856e-163	-1.32889e-163	-1.44464e-163	-6.85929e-163	-1.07998e-162	4.9589e-163	8.29289e-163	-7.81254e-163	1.91592e-163	-3.34875e-163	4.03777e-163	5.68077e-163	-1.1215e-163	-3.74821e-163	-6.44405e-163	4.3306e-163	1.14267e-162	-3.97583e-163	4.01952e-163	-2.81099e-163	1.93326e-163	-1.00192e-164	-8.79444e-164	3.8368e-163	3.55768e-163	-6.49226e-163	2.70734e-164	0
2.017e-163	7.87724e-164	5.03776e-163	-6.19856e-163	-1.32889e-163	-1.44464e-163	-6.85929e-163	-1.07998e-162	4.9589e-163	8.29289e-163	-7.81254e-163	1.91592e-163	-3.34875e-163	4.03777e-163	5.68077e-163	-1.1215e-163	-3.74821e-163	-6.44405e-163	4.3306e-163	1.14267e-162	-3.97583e-163	4.01952e-163	-2.81099e-163	1.93326e-163	-1.00192e-164	-8.79444e-164	3.8368e-163	3.55768e-163	-6.49226e-163	2.70734e-164	0
2.017e-163	7.87724e-164	5.03776e-163	-6.19856e-163	-1.32889e-163	-1.44464e-163	-6.85929e-163	-1.07998e-162	4.9589e-163	8.29289e-163	-7.81254e-163	1.91592e-163	-3.34875e-163	4.03777e-163	5.68077e-163	-1.1215e-163	-3.74821e-163	-6.44405e-163	4.3306e-163	1.14267e-162	-3.97583e-163	4.01952e-163	-2.81099e-163	1.93326e-163	-1.00192e-164	-8.79444e-164	3.8368e-163	3.55768e-163	-6.49226e-163	2.70734e-164	0
2.017e-163	7.87724e-164	5.03776e-163	-6.19856e-163	-1.32889e-163	-1.44464e-163	-6.85929e-163	-1.07998e-162	4.9589e-163	8.29289e-163	-7.81254e-163	1.91592e-163	-3.34875e-163	4.03777e-163	5.68077e-163	-1.1215e-163	-3.74821e-163	-6.44405e-163	4.3306e-163	1.14267e-162	-3.97583e-163	4.01952e-163	-2.81099e-163	1.93326e-163	-1.00192e-164	-8.79444e-164	3.8368e-163	3.55768e-163	-6.49226e-163	2.70734e-164	0
2.017e-163	7.87724e-164	5.03776e-163	-6.19856e-163	-1.32889e-163	-1.44464e-163	-6.85929e-163	-1.07998e-162	4.9589e-163	8.29289e-163	-7.81254e-163	1.91592e-163	-3.34875e-163	4.03777e-163	5.68077e-163	-1.1215e-163	-3.74821e-163	-6.44405e-163	4.3306e-163	1.14267e-162	-3.97583e-163	4.01952e-163	-2.81099e-163	1.93326e-163	-1.00192e-164	-8.79444e-164	3.8368e-163	3.55768e-163	-6.49226e-163	2.70734e-164	0
2.017e-163	7.87724e-164	5.03776e-163	-6.19856e-163	-1.32889e-163	-1.44464e-163	-6.85929e-163	-1.07998e-162	4.9589e-163	8.29289e-163	-7.81254e-163	1.91592e-163	-3.34875e-163	4.03777e-163	5.68077e-163	-1.1215e-163	-3.74821e-163	-6.44405e-163	4.3306e-163	1.14267e-162	-3.97583e-163	4.01952e-163	-2.81099e-163	1.93326e-163	-1.00192e-164	-8.79444e-164	3.8368e-163	3.55768e-163	-6.49226e-163	2.70734e-164	0
2.017e-163	7.87724e-164	5.03776e-163	-6.19856e-163	-1.32889e-163	-1.44464e-163	-6.85929e-163	-1.07998e-162	4.9589e-163	8.29289e-163	-7.81254e-163	1.91592e-163	-3.34875e-163	4.03777e-163	5.68077e-163	-1.1215e-163	-3.74821e-163	-6.44405e-163	4.3306e-163	1.14267e-162	-3.97583e-163	4.01952e-163	-2.81099e-163	1.93326e-163	-1.00192e-164	-8.79444e-164	3.8368e-163	3.55768e-163	-6.49226e-163	2.70734e-164	0
2.017e-163	7.87724e-164	5.03776e-163	-6.19856e-163	-1.32889e-163	-1.44464e-163	-6.85929e-163	-1.07998e-162	4.9589e-163	8.29289e-163	-7.81254e-163	1.91592e-163	-3.34875e-163	4.03777e-163	5.68077e-163	-1.1215e-163	-3.74821e-163	-6.44405e-163	4.3306e-163	1.14267e-162	-3.97583e-163	4.01952e-163	-2.81099e-163	1.93326e-163	-1.00192e-164	-8.79444e-164	3.8368e-163	3.55768e-163	-6.49226e-163	2.70734e-164	0
2.017e-163	7.87724e-164	5.03776e-163	-6.19856e-163	-1.32889e-163	-1.44464e-163	-6.85929e-163	-1.07998e-162	4.9589e-163	8.29289e-163	-7.81254e-163	1.91592e-163	-3.34875e-163	4.03777e-163	5.68077e-163	-1.1215e-163	-3.74821e-163	-6.44405e-163	4.3306e-163	1.14267e-162	-3.97583e-163	4.01952e-163	-2.81099e-163	1.93326e-163	-1.00192e-164	-8.79444e-164	3.8368e-163	3.55768e-163	-6.49226e-163	2.70734e-164	0
2.017e-163	7.87724e-164	5.03776e-163	-6.19856e-163	-1.32889e-163	-1.44464e-163	-6.85929e-163	-1.07998e-162	4.9589e-163	8.29289e-163	-7.81254e-163	1.91592e-163	-3.34875e-163	4.03777e-163	5.68077e-163	-1.1215e-163	-3.74821e-163	-6.44405e-163	4.3306e-163	1.14267e-162	-3.97583e-163	4.01952e-163	-2.81099e-163	1.93326e-163	-1.00192e-164	-8.79444e-164	3.8368e-163	3.55768e-163	-6.49226e-163	2.70734e-164	0
2.017e-163	7.87724e-164	5.03776e-163	-6.19856e-163	-1.32889e-163	-1.44464e-163	-6.85929e-163	-1.07998e-162	4.9589e-163	8.29289e-163	-7.81254e-163	1.91592e-163	-3.34875e-163	4.03777e-163	5.68077e-163	-1.1215e-163	-3.74821e-163	-6.44405e-163	4.3306e-163	1.14267e-162	-3.97583e-163	4.01952e-163	-2.81099e-163	1.93326e-163	-1.00192e-164	-8.79444e-164	3.8368e-163	3.55768e-163	-6.49226e-163	2.70734e-164	0
2.017e-163	7.87724e-164	5.03776e-163	-6.19856e-163	-1.32889e-163	-1.44464e-163	-6.85929e-163	-1.07998e-162	4.9589e-163	8.29289e-163	-7.81254e-163	1.91592e-163	-3.34875e-163	4.03777e-163	5.68077e-163	-1.1215e-163	-3.74821e-163	-6.44405e-163	4.3306e-163	1.14267e-162	-3.97583e-163	4.01952e-163	-2.81099e-163	1.93326e-163	-1.00192e-164	-8.79444e-164	3.8368e-163	3.55768e-163	-6.49226e-163	2.70734e-164	0
2.017e-163	7.87724e-164	5.03776e-163	-6.19856e-163	-1.32889e-163	-1.44464e-163	-6.85929e-163	-1.07998e-162	4.9589e-163	8.29289e-163	-7.81254e-163	1.91592e-163	-3.34875e-163	4.03777e-163	5.68077e-163	-1.1215e-163	-3.74821e-163	-6.44405e-163	4.3306e-163	1.14267e-162	-3.97583e-163	4.01952e-163	-2.81099e-163	1.93326e-163	-1.00192e-164	-8.79444e-164	3.8368e-163	3.55768e-163	-6.49226e-163	2.70734e-164	0
2.017e-163	7.87724e-164	5.03776e-163	-6.19856e-163	-1.32889e-163	-1.44464e-163	-6.85929e-163	-1.07998e-162	4.9589e-163	8.29289e-163	-7.81254e-163	1.91592e-163	-3.34875e-163	4.03777e-163	5.68077e-163	-1.1215e-163	-3.74821e-163	-6.44405e-163	4.3306e-163	1.14267e-162	-3.97583e-163	4.01952e-163	-2.81099e-163	1.93326e-163	-1.00192e-164	-8.79444e-164	3.8368e-163	3.55768e-163	-6.49226e-163	2.70734e-164	0
2.017e-163	7.87724e-164	5.03776e-163	-6.19856e-163	-1.32889e-163	-1.44464e-163	-6.85929e-163	-1.07998e-162	4.9589e-163	8.29289e-163	-7.81254e-163	1.91592e-163	-3.34875e-163	4.03777e-163	5.68077e-163	-1.1215e-163	-3.74821e-163	-6.44405e-163	4.3306e-163	1.14267e-162	-3.97583e-163	4.01952e-163	-2.81099e-163	1.93326e-163	-1.00192e-164	-8.79444e-164	3.8368e-163	3.55768e-163	-6.49226e-163	2.70734e-164	0
2.017e-163	7.87724e-164	5.03776e-163	-6.19856e-163	-1.32889e-163	-1.44464e-163	-6.85929e-163	-1.07998e-162	4.9589e-163	8.29289e-163	-7.81254e-163	1.91592e-163	-3.34875e-163	4.03777e-163	5.68077e-163	-1.1215e-163	-3.74821e-163	-6.44405e-163	4.3306e-163	1.14267e-162	-3.97583e-163	4.01952e-163	-2.81099e-163	1.93326e-163	-1.00192e-164	-8.79444e-164	3.8368e-163	3.55768e-163	-6.49226e-163	2.70734e-164	0
2.017e-163	7.87724e-164	5.03776e-163	-6.19856e-163	-1.32889e-163	-1.44464e-163	-6.85929e-163	-1.07998e-162	4.9589e-163	8.29289e-163	-7.81254e-163	1.91592e-163	-3.34875e-163	4.03777e-163	5.68077e-163	-1.1215e-163	-3.74821e-163	-6.44405e-163	4.3306e-163	1.14267e-162	-3.97583e-163	4.01952e-163	-2.81099e-163	1.93326e-163	-1.00192e-164	-8.79444e-164	3.8368e-163	3.55768e-163	-6.49226e-163	2.70734e-164	0
2.017e-163	7.87724e-164	5.03776e-163	-6.19856e-163	-1.32889e-163	-1.44464e-163	-6.85929e-163	-1.07998e-162	4.9589e-163	8.29289e-163	-7.81254e-163	1.91592e-163	-3.34875e-163	4.03777e-163	5.68077e-163	-1.1215e-163	-3.74821e-163	-6.44405e-163	4.3306e-163	1.14267e-162	-3.97583e-163	4.01952e-163	-2.81099e-163	1.93326e-163	-1.00192e-164	-8.79444e-164	3.8368e-163	3.55768e-163	-6.49226e-163	2.70734e-164	0
2.017e-163	7.87724e-164	5.03776e-163	-6.19856e-163	-1.32889e-163	-1.44464e-163	-6.85929e-163	-1.07998e-162	4.9589e-163	8.29289e-163	-7.81254e-163	1.91592e-163	-3.34875e-163	4.03777e-163	5.68077e-163	-1.1215e-163	-3.74821e-163	-6.44405e-163	4.3306e-163	1.14267e-162	-3.97583e-163	4.01952e-163	-2.81099e-163	1.93326e-163	-1.00192e-164	-8.79444e-164	3.8368e-163	3.55768e-163	-6.49226e-163	2.70734e-164	0
2.017e-163	7.87724e-164	5.03776e-163	-6.19856e-163	-1.32889e-163	-1.44464e-163	-6.85929e-163	-1.07998e-162	4.9589e-163	8.29289e-163	-7.81254e-163	1.91592e-163	-3.34875e-163	4.03777e-163	5.68077e-163	-1.1215e-163	-3.74821e-163	-6.44405e-163	4.3306e-163	1.14267e-162	-3.97583e-163	4.01952e-163	-2.81099e-163	1.93326e-163	-1.00192e-164	-8.79444e-164	3.8368e-163	3.55768e-163	-6.49226e-163	2.70734e-164	0
2.017e-163	7.87724e-164	5.03776e-163	-6.19856e-163	-1.32889e-163	-1.44464e-163	-6.85929e-163	-1.07998e-162	4.9589e-163	8.29289e-163	-7.81254e-163	1.91592e-163	-3.34875e-163	4.03777e-163	5.68077e-163	-1.1215e-163	-3.74821e-163	-6.44405e-163	4.3306e-163	1.14267e-162	-3.97583e-163	4.01952e-163	-2.81099e-163	1.93326e-163	-1.00192e-164	-8.79444e-164	3.8368e-163	3.55768e-163	-6.49226e-163	2.70734e-164	0
2.017e-163	7.87724e-164	5.03776e-163	-6.19856e-163	-1.32889e-163	-1.44464e-163	-6.85929e-163	-1.07998e-162	4.9589e-163	8.29289e-163	-7.81254e-163	1.91592e-163	-3.34875e-163	4.03777e-163	5.68077e-163	-1.1215e-163	-3.74821e-163	-6.44405e-163	4.3306e-163	1.14267e-162	-3.97583e-163	4.01952e-163	-2.81099e-163	1.93326e-163	-1.00192e-164	-8.79444e-164	3.8368e-163	3.55768e-163	-6.49226e-163	2.70734e-164	0
2.017e-163	7.87724e-164	5.03776e-163	-6.19856e-163	-1.32889e-163	-1.44464e-163	-6.85929e-163	-1.07998e-162	4.9589e-163	8.29289e-163	-7.81254e-163	1.91592e-163	-3.34875e-163	4.03777e-163	5.68077e-163	-1.1215e-163	-3.74821e-163	-6.44405e-163	4.3306e-163	1.14267e-162	-3.97583e-163	4.01952e-163	-2.81099e-163	1.93326e-163	-1.00192e-164	-8.79444e-164	3.8368e-163	3.55768e-163	-6.49226e-163	2.70734e-164	0
2.017e-163	7.87724e-164	5.03776e-163	-6.19856e-163	-1.32889e-163	-1.44464e-163	-6.85929e-163	-1.07998e-162	4.9589e-163	8.29289e-163	-7.81254e-163	1.91592e-163	-3.34875e-163	4.03777e-163	5.68077e-163	-1.1215e-163	-3.74821e-163	-6.44405e-163	4.3306e-163	1.14267e-162	-3.97583e-163	4.01952e-163	-2.81099e-163	1.93326e-163	-1.00192e-164	-8.79444e-164	3.8368e-163	3.55768e-163	-6.49226e-163	2.70734e-164	0
2.017e-163	7.87724e-164	5.03776e-163	-6.19856e-163	-1.32889e-163	-1.44464e-163	-6.85929e-163	-1.07998e-162	4.9589e-163	8.29289e-163	-7.81254e-163	1.91592e-163	-3.34875e-163	4.03777e-163	5.68077e-163	-1.1215e-163	-3.74821e-163	-6.44405e-163	4.3306e-163	1.14267e-162	-3.97583e-163	4.01952e-163	-2.81099e-163	1.93326e-163	-1.00192e-164	-8.79444e-164	3.8368e-163	3.55768e-163	-6.49226e-163	2.70734e-164	0
2.017e-163	7.87724e-164	5.03776e-163	-6.19856e-163	-1.32889e-163	-1.44464e-163	-6.85929e-163	-1.07998e-162	4.9589e-163	8.29289e-163	-7.81254e-163	1.91592e-163	-3.34875e-163	4.03777e-163	5.68077e-163	-1.1215e-163	-3.74821e-163	-6.44405e-163	4.3306e-163	1.14267e-162	-3.97583e-163	4.01952e-163	-2.81099e-163	1.93326e-163	-1.00192e-164	-8.79444e-164	3.8368e-163	3.55768e-163	-6.49226e-163	2.70734e-164	0
2.017e-163	7.87724e-164	5.03776e-163	-6.19856e-163	-1.32889e-163	-1.44464e-163	-6.85929e-163	-1.07998e-162	4.9589e-163	8.29289e-163	-7.81254e-163	1.91592e-163	-3.34875e-163	4.03777e-163	5.68077e-163	-1.1215e-163	-3.74821e-163	-6.44405e-163	4.3306e-163	1.14267e-162	-3.97583e-163	4.01952e-163	-2.81099e-163	1.93326e-163	-1.00192e-164	-8.79444e-164	3.8368e-163	3.55768e-163	-6.49226e-163	2.70734e-164	0
2.017e-163	7.87724e-164	5.03776e-163	-6.19856e-163	-1.32889e-163	-1.44464e-163	-6.85929e-163	-1.07998e-162	4.9589e-163	8.29289e-163	-7.81254e-163	1.91592e-163	-3.34875e-163	4.03777e-163	5.68077e-163	-1.1215e-163	-3.74821e-163	-6.44405e-163	4.3306e-163	1.14267e-162	-3.97583e-163	4.01952e-163	-2.81099e-163	1.93326e-163	-1.00192e-164	-8.79444e-164	3.8368e-163	3.55768e-163	-6.49226e-163	2.70734e-164	0
2.017e-163	7.87724e-164	5.03776e-163	-6.19856e-163	-1.32889e-163	-1.44464e-163	-6.85929e-163	-1.07998e-162	4.9589e-163	8.29289e-163	-7.81254e-163	1.91592e-163	-3.34875e-163	4.03777e-163	5.68077e-163	-1.1215e-163	-3.74821e-163	-6.44405e-163	4.3306e-163	1.14267e-162	-3.97583e-163	4.01952e-163	-2.81099e-163	1.93326e-163	-1.00192e-164	-8.79444e-164	3.8368e-163	3.55768e-163	-6.49226e-163	2.70734e-164	0
2.017e-163	7.87724e-164	5.03776e-163	-6.19856e-163	-1.32889e-163	-1.44464e-163	-6.85929e-163	-1.07998e-162	4.9589e-163	8.29289e-163	-7.81254e-163	1.91592e-163	-3.34875e-163	4.03777e-163	5.68077e-163	-1.1215e-163	-3.74821e-163	-6.44405e-163	4.3306e-163	1.14267e-162	-3.97583e-163	4.01952e-163	-2.81099e-163	1.93326e-163	-1.00192e-164	-8.79444e-164	3.8368e-163	3.55768e-163	-6.49226e-163	2.70734e-164	0
2.017e-163	7.87724e-164	5.03776e-163	-6.19856e-163	-1.32889e-163	-1.44464e-163	-6.85929e-163	-1.07998e-162	4.9589e-163	8.29289e-163	-7.81254e-163	1.91592e-163	-3.34875e-163	4.03777e-163	5.68077e-163	-1.1215e-163	-3.74821e-163	-6.44405e-163	4.3306e-163	1.14267e-162	-3.97583e-163	4.01952e-163	-2.81099e-163	1.93326e-163	-1.00192e-164	-8.79444e-164	3.8368e-163	3.55768e-163	-6.49226e-163	2.70734e-164	0
2.017e-163	7.87724e-164	5.03776e-163	-6.19856e-163	-1.32889e-163	-1.44464e-163	-6.85929e-163	-1.07998e-162	4.9589e-163	8.29289e-163	-7.81254e-163	1.91592e-163	-3.34875e-163	4.03777e-163	5.68077e-163	-1.1215e-163	-3.74821e-163	-6.44405e-163	4.3306e-163	1.14267e-162	-3.97583e-163	4.01952e-163	-2.81099e-163	1.93326e-163	-1.00192e-164	-8.79444e-164	3.8368e-163	3.55768e-163	-6.49226e-163	2.70734e-164	0
2.017e-163	7.87724e-164	5.03776e-163	-6.19856e-163	-1.32889e-163	-1.44464e-163	-6.85929e-163	-1.07998e-162	4.9589e-163	8.29289e-163	-7.81254e-163	1.91592e-163	-3.34875e-163	4.03777e-163	5.68077e-163	-1.1215e-163	-3.74821e-163	-6.44405e-163	4.3306e-163	1.14267e-162	-3.97583e-163	4.01952e-163	-2.81099e-163	1.93326e-163	-1.00192e-164	-8.79444e-164	3.8368e-163	3.55768e-163	-6.49226e-163	2.70734e-164	0
2.017e-163	7.87724e-164	5.03776e-163	-6.19856e-163	-1.32889e-163	-1.44464e-163	-6.85929e-163	-1.07998e-162	4.9589e-163	8.29289e-163	-7.81254e-163	1.91592e-163	-3.34875e-163	4.03777e-163	5.68077e-163	-1.1215e-163	-3.74821e-163	-6.44405e-163	4.3306e-163	1.14267e-162	-3.97583e-163	4.01952e-163	-2.81099e-163	1.93326e-163	-1.00192e-164	-8.79444e-164	3.8368e-163	3.55768e-163	-6.49226e-163	2.70734e-164	0
2.017e-163	7.87724e-164	5.03776e-163	-6.19856e-163	-1.32889e-163	-1.44464e-163	-6.85929e-163	-1.07998e-162	4.9589e-163	8.29289e-163	-7.81254e-163	1.91592e-163	-3.34875e-163	4.03777e-163	5.68077e-163	-1.1215e-163	-3.74821e-163	-6.44405e-163	4.3306e-163	1.14267e-162	-3.97583e-163	4.01952e-163	-2.81099e-163	1.93326e-163	-1.00192e-164	-8.79444e-164	3.8368e-163	3.55768e-163	-6.49226e-163	2.70734e-164	0
2.017e-163	7.87724e-164	5.03776e-163	-6.19856e-163	-1.32889e-163	-1.44464e-163	-6.85929e-163	-1.07998e-162	4.9589e-163	8.29289e-163	-7.81254e-163	1.91592e-163	-3.34875e-163	4.03777e-163	5.68077e-163	-1.1215e-163	-3.74821e-163	-6.44405e-163	4.3306e-163	1.14267e-162	-3.97583e-163	4.01952e-163	-2.81099e-163	1.93326e-163	-1.00192e-164	-8.79444e-164	3.8368e-163	3.55768e-163	-6.49226e-163	2.70734e-164	0
2.017e-163	7.87724e-164	5.03776e-163	-6.19856e-163	-1.32889e-163	-1.44464e-163	-6.85929e-163	-1.07998e-162	4.9589e-163	8.29289e-163	-7.81254e-163	1.91592e-163	-3.34875e-163	4.03777e-163	5.68077e-163	-1.1215e-163	-3.74821e-163	-6.44405e-163	4.3306e-163	1.14267e-162	-3.97583e-163	4.01952e-163	-2.81099e-163	1.93326e-163	-1.00192e-164	-8.79444e-164	3.8368e-163	3.55768e-163	-6.49226e-163	2.70734e-164	0
2.017e-163	7.87724e-164	5.03776e-163	-6.19856e-163	-1.32889e-163	-1.44464e-163	-6.85929e-163	-1.07998e-162	4.9589e-163	8.29289e-163	-7.81254e-163	1.91592e-163	-3.34875e-163	4.03777e-163	5.68077e-163	-1.1215e-163	-3.74821e-163	-6.44405e-163	4.3306e-163	1.14267e-162	-3.97583e-163	4.01952e-163	-2.81099e-163	1.93326e-163	-1.00192e-164	-8.79444e-164	3.8368e-163	3.55768e-163	-6.49226e-163	2.70734e-164	0
2.017e-163	7.87724e-164	5.03776e-163	-6.19856e-163	-1.32889e-163	-1.44464e-163	-6.85929e-163	-1.07998e-162	4.9589e-163	8.29289e-163	-7.81254e-163	1.91592e-163	-3.34875e-163	4.03777e-163	5.68077e-163	-1.1215e-163	-3.74821e-163	-6.44405e-163	4.3306e-163	1.14267e-162	-3.97583e-163	4.01952e-163	-2.81099e-163	1.93326e-163	-1.00192e-164	-8.79444e-164	3.8368e-163	3.55768e-163	-6.49226e-163	2.70734e-164	0
2.017e-163	7.87724e-164	5.03776e-163	-6.19856e-163	-1.32889e-163	-1.44464e-163	-6.85929e-163	-1.07998e-162	4.9589e-163	8.29289e-163	-7.81254e-163	1.91592e-163	-3.34875e-163	4.03777e-163	5.68077e-163	-1.1215e-163	-3.74821e-163	-6.44405e-163	4.3306e-163	1.14267e-162	-3.97583e-163	4.01952e-163	-2.81099e-163	1.93326e-163	-1.00192e-164	-8.79444e-164	3.8368e-163	3.55768e-163	-6.49226e-163	2.70734e-164	0
2.017e-163	7.87724e-164	5.03776e-163	-6.19856e-163	-1.32889e-163	-1.44464e-163	-6.85929e-163	-1.07998e-162	4.9589e-163	8.29289e-163	-7.81254e-163	1.91592e-163	-3.34875e-163	4.03777e-163	5.68077e-163	-1.1215e-163	-3.74821e-163	-6.44405e-163	4.3306e-163	1.14267e-162	-3.97583e-163	4.01952e-163	-2.81099e-163	1.93326e-163	-1.00192e-164	-8.79444e-164	3.8368e-163	3.55768e-163	-6.49226e-163	2.70734e-164	0
2.017e-163	7.87724e-164	5.03776e-163	-6.19856e-163	-1.32889e-163	-1.44464e-163	-6.85929e-163	-1.07998e-162	4.9589e-163	8.29289e-163	-7.81254e-163	1.91592e-163	-3.34875e-163	4.03777e-163	5.68077e-163	-1.1215e-163	-3.74821e-163	-6.44405e-163	4.3306e-163	1.14267e-162	-3.97583e-163	4.01952e-163	-2.81099e-163	1.93326e-163	-1.00192e-164	-8.79444e-164	3.8368e-163	3.55768e-163	-6.49226e-163	2.70734e-164	0
2.017e-163	7.87724e-164	5.03776e-163	-6.19856e-163	-1.32889e-163	-1.44464e-163	-6.85929e-163	-1.07998e-162	4.9589e-163	8.29289e-163	-7.81254e-163	1.91592e-163	-3.34875e-163	4.03777e-163	5.68077e-163	-1.1215e-163	-3.74821e-163	-6.44405e-163	4.3306e-163	1.14267e-162	-3.97583e-163	4.01952e-163	-2.81099e-163	1.93326e-163	-1.00192e-164	-8.79444e-164	3.8368e-163	3.55768e-163	-6.49226e-163	2.70734e-164	0
2.017e-163	7.87724e-164	5.03776e-163	-6.19856e-163	-1.32889e-163	-1.44464e-163	-6.85929e-163	-1.07998e-162	4.9589e-163	8.29289e-163	-7.81254e-163	1.91592e-163	-3.34875e-163	4.03777e-163	5.68077e-163	-1.1215e-163	-3.74821e-163	-6.44405e-163	4.3306e-163	1.14267e-162	-3.97583e-163	4.01952e-163	-2.81099e-163	1.93326e-163	-1.00192e-164	-8.79444e-164	3.8368e-163	3.55768e-163	-6.49226e-163	2.70734e-164	0
2.017e-163	7.87724e-164	5.03776e-163	-6.19856e-163	-1.32889e-163	-1.44464e-163	-6.85929e-163	-1.07998e-162	4.9589e-163	8.29289e-163	-7.81254e-163	1.91592e-163	-3.34875e-163	4.03777e-163	5.68077e-163	-1.1215e-163	-3.74821e-163	-6.44405e-163	4.3306e-163	1.14267e-162	-3.97583e-163	4.01952e-163	-2.81099e-163	1.93326e-163	-1.00192e-164	-8.79444e-164	3.8368e-163	3.55768e-163	-6.49226e-163	2.70734e-164	0
2.017e-163	7.87724e-164	5.03776e-163	-6.19856e-163	-1.32889e-163	-1.44464e-163	-6.85929e-163	-1.07998e-162	4.9589e-163	8.29289e-163	-7.81254e-163	1.91592e-163	-3.34875e-163	4.03777e-163	5.68077e-163	-1.1215e-163	-3.74821e-163	-6.44405e-163	4.3306e-163	1.14267e-162	-3.97583e-163	4.01952e-163	-2.81099e-163	1.93326e-163	-1.00192e-164	-8.79444e-164	3.8368e-163	3.55768e-163	-6.49226e-163	2.70734e-164	0
2.017e-163	7.87724e-164	5.03776e-163	-6.19856e-163	-1.32889e-163	-1.44464e-163	-6.85929e-163	-1.07998e-162	4.9589e-163	8.29289e-163	-7.81254e-163	1.91592e-163	-3.34875e-163	4.03777e-163	5.68077e-163	-1.1215e-163	-3.74821e-163	-6.44405e-163	4.3306e-163	1.14267e-162	-3.97583e-163	4.01952e-163	-2.81099e-163	1.93326e-163	-1.00192e-164	-8.79444e-164	3.8368e-163	3.55768e-163	-6.49226e-163	2.70734e-164	0
2.017e-163	7.87724e-164	5.03776e-163	-6.19856e-163	-1.32889e-163	-1.44464e-163	-6.85929e-163	-1.07998e-162	4.9589e-163	8.29289e-163	-7.81254e-163	1.91592e-163	-3.34875e-163	4.03777e-163	5.68077e-163	-1.1215e-163	-3.74821e-163	-6.44405e-163	4.3306e-163	1.14267e-162	-3.97583e-163	4.01952e-163	-2.81099e-163	1.93326e-163	-1.00192e-164	-8.79444e-164	3.8368e-163	3.55768e-163	-6.49226e-163	2.70734e-164	0
2.017e-163	7.87724e-164	5.03776e-163	-6.19856e-163	-1.32889e-163	-1.44464e-163	-6.85929e-163	-1.07998e-162	4.9589e-163	8.29289e-163	-7.81254e-163	1.91592e-163	-3.34875e-163	4.03777e-163	5.68077e-163	-1.1215e-163	-3.74821e-163	-6.44405e-163	4.3306e-163	1.14267e-162	-3.97583e-163	4.01952e-163	-2.81099e-163	1.93326e-163	-1.00192e-164	-8.79444e-164	3.8368e-163	3.55768e-163	-6.49226e-163	2.70734e-164	0
2.017e-163	7.87724e-164	5.03776e-163	-6.19856e-163	-1.32889e-163	-1.44464e-163	-6.85929e-163	-1.07998e-162	4.9589e-163	8.29289e-163	-7.81254e-163	1.91592e-163	-3.34875e-163	4.03777e-163	5.68077e-163	-1.1215e-163	-3.74821e-163	-6.44405e-163	4.3306e-163	1.14267e-162	-3.97583e-163	4.01952e-163	-2.81099e-163	1.93326e-163	-1.00192e-164	-8.79444e-164	3.8368e-163	3.55768e-163	-6.49226e-163	2.70734e-164	0
2.017e-163	7.87724e-164	5.03776e-163	-6.19856e-163	-1.32889e-163	-1.44464e-163	-6.85929e-163	-1.07998e-162	4.9589e-163	8.29289e-163	-7.81254e-163	1.91592e-163	-3.34875e-163	4.03777e-163	5.68077e-163	-1.1215e-163	-3.74821e-163	-6.44405e-163	4.3306e-163	1.14267e-162	-3.97583e-163	4.01952e-163	-2.81099e-163	1.93326e-163	-1.00192e-164	-8.79444e-164	3.8368e-163	3.55768e-163	-6.49226e-163	2.70734e-164	0
2.017e-163	7.87724e-164	5.03776e-163	-6.19856e-163	-1.32889e-163	-1.44464e-163	-6.85929e-163	-1.07998e-162	4.9589e-163	8.29289e-163	-7.81254e-163	1.91592e-163	-3.34875e-163	4.03777e-163	5.68077e-163	-1.1215e-163	-3.74821e-163	-6.44405e-163	4.3306e-163	1.14267e-162	-3.97583e-163	4.01952e-163	-2.81099e-163	1.93326e-163	-1.00192e-164	-8.79444e-164	3.8368e-163	3.55768e-163	-6.49226e-163	2.70734e-164	0
2.017e-163	7.87724e-164	5.03776e-163	-6.19856e-163	-1.32889e-163	-1.44464e-163	-6.85929e-163	-1.07998e-162	4.9589e-163	8.29289e-163	-7.81254e-163	1.91592e-163	-3.34875e-163	4.03777e-163	5.68077e-163	-1.1215e-163	-3.74821e-163	-6.44405e-163	4.3306e-163	1.14267e-162	-3.97583e-163	4.01952e-163	-2.81099e-163	1.93326e-163	-1.00192e-164	-8.79444e-164	3.8368e-163	3.55768e-163	-6.49226e-163	2.70734e-164	0
2.017e-163	7.87724e-164	5.03776e-163	-6.19856e-163	-1.32889e-163	-1.44464e-163	-6.85929e-163	-1.07998e-162	4.9589e-163	8.29289e-163	-7.81254e-163	1.91592e-163	-3.34875e-163	4.03777e-163	5.68077e-163	-1.1215e-163	-3.74821e-163	-6.44405e-163	4.3306e-163	1.14267e-162	-3.97583e-163	4.01952e-163	-2.81099e-163	1.93326e-163	-1.00192e-164	-8.79444e-164	3.8368e-163	3.55768e-163	-6.49226e-163	2.70734e-164	0
2.017e-163	7.87724e-164	5.03776e-163	-6.19856e-163	-1.32889e-163	-1.44464e-163	-6.85929e-163	-1.07998e-162	4.9589e-163	8.29289e-163	-7.81254e-163	1.91592e-163	-3.34875e-163	4.03777e-163	5.68077e-163	-1.1215e-163	-3.74821e-163	-6.44405e-163	4.3306e-163	1.14267e-162	-3.97583e-163	4.01952e-163	-2.81099e-163	1.93326e-163	-1.00192e-164	-8.79444e-164	3.8368e-163	3.55768e-163	-6.49226e-163	2.70734e-164	0
2.017e-163	7.87724e-164	5.03776e-163	-6.19856e-163	-1.32889e-163	-1.44464e-163	-6.85929e-163	-1.07998e-162	4.9589e-163	8.29289e-163	-7.81254e-163	1.91592e-163	-3.34875e-163	4.03777e-163	5.68077e-163	-1.1215e-163	-3.74821e-163	-6.44405e-163	4.3306e-163	1.14267e-162	-3.97583e-163	4.01952e-163	-2.81099e-163	1.93326e-163	-1.00192e-164	-8.79444e-164	3.8368e-163	3.55768e-163	-6.49226e-163	2.70734e-164	0
2.017e-163	7.87724e-164	5.03776e-163	-6.19856e-163	-1.32889e-163	-1.44464e-163	-6.85929e-163	-1.07998e-162	4.9589e-163	8.29289e-163	-7.81254e-163	1.91592e-163	-3.34875e-163	4.03777e-163	5.68077e-163	-1.1215e-163	-3.74821e-163	-6.44405e-163	4.3306e-163	1.14267e-162	-3.97583e-163	4.01952e-163	-2.81099e-163	1.93326e-163	-1.00192e-164	-8.79444e-164	3.8368e-163	3.55768e-163	-6.49226e-163	2.70734e-164	0
2.017e-163	7.87724e-164	5.03776e-163	-6.19856e-163	-1.32889e-163	-1.44464e-163	-6.85929e-163	-1.07998e-162	4.9589e-163	8.29289e-163	-7.81254e-163	1.91592e-163	-3.34875e-163	4.03777e-163	5.68077e-163	-1.1215e-163	-3.74821e-163	-6.44405e-163	4.3306e-163	1.14267e-162	-3.97583e-163	4.01952e-163	-2.81099e-163	1.93326e-163	-1.00192e-164	-8.79444e-164	3.8368e-163	3.55768e-163	-6.49226e-163	2.70734e-164	0
2.017e-163	7.87724e-164	5.03776e-163	-6.19856e-163	-1.32889e-163	-1.44464e-163	-6.85929e-163	-1.07998e-162	4.9589e-163	8.29289e-163	-7.81254e-163	1.91592e-163	-3.34875e-163	4.03777e-163	5.68077e-163	-1.1215e-163	-3.74821e-163	-6.44405e-163	4.3306e-163	1.14267e-162	-3.97583e-163	4.01952e-163	-2.81099e-163	1.93326e-163	-1.00192e-164	-8.79444e-164	3.8368e-163	3.55768e-163	-6.49226e-163	2.70734e-164	0
2.017e-163	7.87724e-164	5.03776e-163	-6.19856e-163	-1.32889e-163	-1.44464e-163	-6.85929e-163	-1.07998e-162	4.9589e-163	8.29289e-163	-7.81254e-163	1.91592e-163	-3.34875e-163	4.03777e-163	5.68077e-163	-1.1215e-163	-3.74821e-163	-6.44405e-163	4.3306e-163	1.14267e-162	-3.97583e-163	4.01952e-163	-2.81099e-163	1.93326e-163	-1.00192e-164	-8.79444e-164	3.8368e-163	3.55768e-163	-6.49226e-163	2.70734e-164	0
2.017e-163	7.87724e-164	5.03776e-163	-6.19856e-163	-1.32889e-163	-1.44464e-163	-6.85929e-163	-1.07998e-162	4.9589e-163	8.29289e-163	-7.81254e-163	1.91592e-163	-3.34875e-163	4.03777e-163	5.68077e-163	-1.1215e-163	-3.74821e-163	-6.44405e-163	4.3306e-163	1.14267e-162	-3.97583e-163	4.01952e-163	-2.81099e-163	1.93326e-163	-1.00192e-164	-8.79444e-164	3.8368e-163	3.55768e-163	-6.49226e-163	2.70734e-164	0
2.017e-163	7.87724e-164	5.03776e-163	-6.19856e-163	-1.32889e-163	-1.44464e-163	-6.85929e-163	-1.07998e-162	4.9589e-163	8.29289e-163	-7.81254e-163	1.91592e-163	-3.34875e-163	4.03777e-163	5.68077e-163	-1.1215e-163	-3.74821e-163	-6.44405e-163	4.3306e-163	1.14267e-162	-3.97583e-163	4.01952e-163	-2.81099e-163	1.93326e-163	-1.00192e-164	-8.79444e-164	3.8368e-163	3.55768e-163	-6.49226e-163	2.70734e-164	0
2.017e-163	7.87724e-164	5.03776e-163	-6.19856e-163	-1.32889e-163	-1.44464e-163	-6.85929e-163	-1.07998e-162	4.9589e-163	8.29289e-163	-7.81254e-163	1.91592e-163	-3.34875e-163	4.03777e-163	5.68077e-163	-1.1215e-163	-3.74821e-163	-6.44405e-163	4.3306e-163	1.14267e-162	-3.97583e-163	4.01952e-163	-2.81099e-163	1.93326e-163	-1.00192e-164	-8.79444e-164	3.8368e-163	3.55768e-163	-6.49226e-163	2.70734e-164	0
2.017e-163	7.87724e-164	5.03776e-163	-6.19856e-163	-1.32889e-163	-1.44464e-163	-6.85929e-163	-1.07998e-162	4.9589e-163	8.29289e-163	-7.81254e-163	1.91592e-163	-3.34875e-163	4.03777e-163	5.68077e-163	-1.1215e-163	-3.74821e-163	-6.44405e-163	4.3306e-163	1.14267e-162	-3.97583e-163	4.01952e-163	-2.81099e-163	1.93326e-163	-1.00192e-164	-8.79444e-164	3.8368e-163	3.55768e-163	-6.49226e-163	2.70734e-164	0
2.017e-163	7.87724e-164	5.03776e-163	-6.19856e-163	-1.32889e-163	-1.44464e-163	-6.85929e-163	-1.07998e-162	4.9589e-163	8.29289e-163	-7.81254e-163	1.91592e-163	-3.34875e-163	4.03777e-163	5.68077e-163	-1.1215e-163	-3.74821e-163	-6.44405e-163	4.3306e-163	1.14267e-162	-3.97583e-163	4.01952e-163	-2.81099e-163	1.93326e-163	-1.00192e-164	-8.79444e-164	3.8368e-163	3.55768e-163	-6.49226e-163	2.70734e-164	0
2.017e-163	7.87724e-164	5.03776e-163	-6.19856e-163	-1.32889e-163	-1.44464e-163	-6.85929e-163	-1.07998e-162	4.9589e-163	8.29289e-163	-7.81254e-163	1.91592e-163	-3.34875e-163	4.03777e-163	5.68077e-163	-1.1215e-163	-3.74821e-163	-6.44405e-163	4.3306e-163	1.14267e-162	-3.97583e-163	4.01952e-163	-2.81099e-163	1.93326e-163	-1.00192e-164	-8.79444e-164	3.8368e-163	3.55768e-163	-6.49226e-163	2.70734e-164	0
2.017e-163	7.87724e-164	5.03776e-163	-6.19856e-163	-1.32889e-163	-1.44464e-163	-6.85929e-163	-1.07998e-162	4.9589e-163	8.29289e-163	-7.81254e-163	1.91592e-163	-3.34875e-163	4.03777e-163	5.68077e-163	-1.1215e-163	-3.74821e-163	-6.44405e-163	4.3306e-163	1.14267e-162	-3.97583e-163	4.01952e-163	-2.81099e-163	1.93326e-163	-1.00192e-164	-8.79444e-164	3.8368e-163	3.55768e-163	-6.49226e-163	2.70734e-164	0
2.017e-163	7.87724e-164	5.03776e-163	-6.19856e-163	-1.32889e-163	-1.44464e-163	-6.85929e-163	-1.07998e-162	4.9589e-163	8.29289e-163	-7.81254e-163	1.91592e-163	-3.34875e-163	4.03777e-163	5.68077e-163	-1.1215e-163	-3.74821e-163	-6.44405e-163	4.3306e-163	1.14267e-162	-3.97583e-163	4.01952e-163	-2.81099e-163	1.93326e-163	-1.00192e-164	-8.79444e-164	3.8368e-163	3.55768e-163	-6.49226e-163	2.70734e-164	0
2.017e-163	7.87724e-164	5.03776e-163	-6.19856e-163	-1.32889e-163	-1.44464e-163	-6.85929e-163	-1.07998e-162	4.9589e-163	8.29289e-163	-7.81254e-163	1.91592e-163	-3.34875e-163	4.03777e-163	5.68077e-163	-1.1215e-163	-3.74821e-163	-6.44405e-163	4.3306e-163	1.14267e-162	-3.97583e-163	4.01952e-163	-2.81099e-163	1.93326e-163	-1.00192e-164	-8.79444e-164	3.8368e-163	3.55768e-163	-6.49226e-163	2.70734e-164	0
2.017e-163	7.87724e-164	5.03776e-163	-6.19856e-163	-1.32889e-163	-1.44464e-163	-6.85929e-163	-1.07998e-162	4.9589e-163	8.29289e-163	-7.81254e-163	1.91592e-163	-3.34875e-163	4.03777e-163	5.68077e-163	-1.1215e-163	-3.74821e-163	-6.44405e-163	4.3306e-163	1.14267e-162	-3.97583e-163	4.01952e-163	-2.81099e-163	1.93326e-163	-1.00192e-164	-8.79444e-164	3.8368e-163	3.55768e-163	-6.49226e-163	2.70734e-164	0
2.017e-163	7.87724e-164	5.03776e-163	-6.19856e-163	-1.32889e-163	-1.44464e-163	-6.85929e-163	-1.07998e-162	4.9589e-163	8.29289e-163	-7.81254e-163	1.91592e-163	-3.34875e-163	4.03777e-163	5.68077e-163	-1.1215e-163	-3.74821e-163	-6.44405e-163	4.3306e-163	1.14267e-162	-3.97583e-163	4.01952e-163	-2.81099e-163	1.93326e-163	-1.00192e-164	-8.79444e-164	3.8368e-163	3.55768e-163	-6.49226e-163	2.70734e-164	0
2.017e-163	7.87724e-164	5.03776e-163	-6.19856e-163	-1.32889e-163	-1.44464e-163	-6.85929e-163	-1.07998e-162	4.9589e-163	8.29289e-163	-7.81254e-163	1.91592e-163	-3.34875e-163	4.03777e-163	5.68077e-163	-1.1215e-163	-3.74821e-163	-6.44405e-163	4.3306e-163	1.14267e-162	-3.97583e-163	4.01952e-163	-2.81099e-163	1.93326e-163	-1.00192e-164	-8.79444e-164	3.8368e-163	3.55768e-163	-6.49226e-163	2.70734e-164	0
2.017e-163	7.87724e-164	5.03776e-163	-6.19856e-163	-1.32889e-163	-1.44464e-163	-6.85929e-163	-1.07998e-162	4.9589e-163	8.29289e-163	-7.81254e-163	1.91592e-163	-3.34875e-163	4.03777e-163	5.68077e-163	-1.1215e-163	-3.74821e-163	-6.44405e-163	4.3306e-163	1.14267e-162	-3.97583e-163	4.01952e-163	-2.81099e-163	1.93326e-163	-1.00192e-164	-8.79444e-164	3.8368e-163	3.55768e-163	-6.49226e-163	2.70734e-164	0
2.017e-163	7.87724e-164	5.03776e-163	-6.19856e-163	-1.32889e-163	-1.44464e-163	-6.85929e-163	-1.07998e-162	4.9589e-163	8.29289e-163	-7.81254e-163	1.91592e-163	-3.34875e-163	4.03777e-163	5.68077e-163	-1.1215e-163	-3.74821e-163	-6.44405e-163	4.3306e-163	1.14267e-162	-3.97583e-163	4.01952e-163	-2.81099e-163	1.93326e-163	-1.00192e-164	-8.79444e-164	3.8368e-163	3.55768e-163	-6.49226e-163	2.70734e-164	0
2.017e-163	7.87724e-164	5.03776e-163	-6.19856e-163	-1.32889e-163	-1.44464e-163	-6.85929e-163	-1.07998e-162	4.9589e-163	8.29289e-163	-7.81254e-163	1.91592e-163	-3.34875e-163	4.03777e-163	5.68077e-163	-1.1215e-163	-3.74821e-163	-6.44405e-163	4.3306e-163	1.14267e-162	-3.97583e-163	4.01952e-163	-2.81099e-163	1.93326e-163	-1.00192e-164	-8.79444e-164	3.8368e-163	3.55768e-163	-6.49226e-163	2.70734e-164	0
2.017e-163	7.87724e-164	5.03776e-163	-6.19856e-163	-1.32889e-163	-1.44464e-163	-6.85929e-163	-1.07998e-162	4.9589e-163	8.29289e-163	-7.81254e-163	1.91592e-163	-3.34875e-163	4.03777e-163	5.68077e-163	-1.1215e-163	-3.74821e-163	-6.44405e-163	4.3306e-163	1.14267e-162	-3.97583e-163	4.01952e-163	-2.81099e-163	1.93326e-163	-1.00192e-164	-8.79444e-164	3.8368e-163	3.55768e-163	-6.49226e-163	2.70734e-164	0
2.017e-163	7.87724e-164	5.03776e-163	-6.19856e-163	-1.32889e-163	-1.44464e-163	-6.85929e-163	-1.07998e-162	4.9589e-163	8.29289e-163	-7.81254e-163	1.91592e-163	-3.34875e-163	4.03777e-163	5.68077e-163	-1.1215e-163	-3.74821e-163	-6.44405e-163	4.3306e-163	1.14267e-162	-3.97583e-163	4.01952e-163	-2.81099e-163	1.93326e-163	-1.00192e-164	-8.79444e-164	3.8368e-163	3.55768e-163	-6.49226e-163	2.70734e-164	0
2.017e-163	7.87724e-164	5.03776e-163	-6.19856e-163	-1.32889e-163	-1.44464e-163	-6.85929e-163	-1.07998e-162	4.9589e-163	8.29289e-163	-7.81254e-163	1.91592e-163	-3.34875e-163	4.03777e-163	5.68077e-163	-1.1215e-163	-3.74821e-163	-6.44405e-163	4.3306e-163	1.14267e-162	-3.97583e-163	4.01952e-163	-2.81099e-163	1.93326e-163	-1.00192e-164	-8.79444e-164	3.8368e-163	3.55768e-163	-6.49226e-163	2.70734e-164	0
2.017e-163	7.87724e-164	5.03776e-163	-6.19856e-163	-1.32889e-163	-1.44464e-163	-6.85929e-163	-1.07998e-162	4.9589e-163	8.29289e-163	-7.81254e-163	1.91592e-163	-3.34875e-163	4.03777e-163	5.68077e-163	-1.1215e-163	-3.74821e-163	-6.44405e-163	4.3306e-163	1.14267e-162	-3.97583e-163	4.01952e-163	-2.81099e-163	1.93326e-163	-1.00192e-164	-8.79444e-164	3.8368e-163	3.55768e-163	-6.49226e-163	2.70734e-164	0
2.017e-163	7.87724e-164	5.03776e-163	-6.19856e-163	-1.32889e-163	-1.44464e-163	-6.85929e-163	-1.07998e-162	4.9589e-163	8.29289e-163	-7.81254e-163	1.91592e-163	-3.34875e-163	4.03777e-163	5.68077e-163	-1.1215e-163	-3.74821e-163	-6.44405e-163	4.3306e-163	1.14267e-162	-3.97583e-163	4.01952e-163	-2.81099e-163	1.93326e-163	-1.00192e-164	-8.79444e-164	3.8368e-163	3.55768e-163	-6.49226e-163	2.70734e-164	0
2.017e-163	7.87724e-164	5.03776e-163	-6.19856e-163	-1.32889e-163	-1.44464e-163	-6.85929e-163	-1.07998e-162	4.9589e-163	8.29289e-163	-7.81254e-163	1.91592e-163	-3.34875e-163	4.03777e-163	5.68077e-163	-1.1215e-163	-3.74821e-163	-6.44405e-163	4.3306e-163	1.14267e-162	-3.97583e-163	4.01952e-163	-2.81099e-163	1.93326e-163	-1.00192e-164	-8.79444e-164	3.8368e-163	3.55768e-163	-6.49226e-163	2.70734e-164	0
2.017e-163	7.87724e-164	5.03776e-163	-6.19856e-163	-1.32889e-163	-1.44464e-163	-6.85929e-163	-1.07998e-162	4.9589e-163	8.29289e-163	-7.81254e-163	1.91592e-163	-3.34875e-163	4.03777e-163	5.68077e-163	-1.1215e-163	-3.74821e-163	-6.44405e-163	4.3306e-163	1.14267e-162	-3.97583e-163	4.01952e-163	-2.81099e-163	1.93326e-163	-1.00192e-164	-8.79444e-164	3.8368e-163	3.55768e-163	-6.49226e-163	2.70734e-164	0
2.017e-163	7.87724e-164	5.03776e-163	-6.19856e-163	-1.32889e-163	-1.44464e-163	-6.85929e-163	-1.07998e-162	4.9589e-163	8.29289e-163	-7.81254e-163	1.91592e-163	-3.34875e-163	4.03777e-163	5.68077e-163	-1.1215e-163	-3.74821e-163	-6.44405e-163	4.3306e-163	1.14267e-162	-3.97583e-163	4.01952e-163	-2.81099e-163	1.93326e-163	-1.00192e-164	-8.79444e-164	3.8368e-163	3.55768e-163	-6.49226e-163	2.70734e-164	0
2.017e-163	7.87724e-164	5.03776e-163	-6.19856e-163	-1.32889e-163	-1.44464e-163	-6.85929e-163	-1.07998e-162	4.9589e-163	8.29289e-163	-7.81254e-163	1.91592e-163	-3.34875e-163	4.03777e-163	5.68077e-163	-1.1215e-163	-3.74821e-163	-6.44405e-163	4.3306e-163	1.14267e-162	-3.97583e-163	4.01952e-163	-2.81099e-163	1.93326e-163	-1.00192e-164	-8.79444e-164	3.8368e-163	3.55768e-163	-6.49226e-163	2.70734e-164	0
2.017e-163	7.87724e-164	5.03776e-163	-6.19856e-163	-1.32889e-163	-1.44464e-163	-6.85929e-163	-1.07998e-162	4.9589e-163	8.29289e-163	-7.81254e-163	1.91592e-163	-3.34875e-163	4.03777e-163	5.68077e-163	-1.1215e-163	-3.74821e-163	-6.44405e-163	4.3306e-163	1.14267e-162	-3.97583e-163	4.01952e-163	-2.81099e-163	1.93326e-163	-1.00192e-164	-8.79444e-164	3.8368e-163	3.55768e-163	-6.49226e-163	2.70734e-164	0
2.017e-163	7.87724e-164	5.03776e-163	-6.19856e-163	-1.32889e-163	-1.44464e-163	-6.85929e-163	-1.07998e-162	4.9589e-163	8.29289e-163	-7.81254e-163	1.91592e-163	-3.34875e-163	4.03777e-163	5.68077e-163	-1.1215e-163	-3.74821e-163	-6.44405e-163	4.3306e-163	1.14267e-162	-3.97583e-163	4.01952e-163	-2.81099e-163	1.93326e-163	-1.00192e-164	-8.79444e-164	3.8368e-163	3.55768e-163	-6.49226e-163	2.70734e-164	0
2.017e-163	7.87724e-164	5.03776e-163	-6.19856e-163	-1.32889e-163	-1.44464e-163	-6.85929e-163	-1.07998e-162	4.9589e-163	8.29289e-163	-7.81254e-163	1.91592e-163	-3.34875e-163	4.03777e-163	5.68077e-163	-1.1215e-163	-3.74821e-163	-6.44405e-163	4.3306e-163	1.14267e-162	-3.97583e-163	4.01952e-163	-2.81099e-163	1.93326e-163	-1.00192e-164	-8.79444e-164	3.8368e-163	3.55768e-163	-6.49226e-163	2.70734e-164	0
2.017e-163	7.87724e-164	5.03776e-163	-6.19856e-163	-1.32889e-163	-1.44464e-163	-6.85929e-163	-1.07998e-162	4.9589e-163	8.29289e-163	-7.81254e-163	1.91592e-163	-3.34875e-163	4.03777e-163	5.68077e-163	-1.1215e-163	-3.74821e-163	-6.44405e-163	4.3306e-163	1.14267e-162	-3.97583e-163	4.01952e-163	-2.81099e-163	1.93326e-163	-1.00192e-164	-8.79444e-164	3.8368e-163	3.55768e-163	-6.49226e-163	2.70734e-164	0
2.017e-163	7.87724e-164	5.03776e-163	-6.19856e-163	-1.32889e-163	-1.44464e-163	-6.85929e-163	-1.07998e-162	4.9589e-163	8.29289e-163	-7.81254e-163	1.91592e-163	-3.34875e-163	4.03777e-163	5.68077e-163	-1.1215e-163	-3.74821e-163	-6.44405e-163	4.3306e-163	1.14267e-162	-3.97583e-163	4.01952e-163	-2.81099e-163	1.93326e-163	-1.00192e-164	-8.79444e-164	3.8368e-163	3.55768e-163	-6.49226e-163	2.70734e-164	0
2.017e-163	7.87724e-164	5.03776e-163	-6.19856e-163	-1.32889e-163	-1.44464e-163	-6.85929e-163	-1.07998e-162	4.9589e-163	8.29289e-163	-7.81254e-163	1.91592e-163	-3.34875e-163	4.03777e-163	5.68077e-163	-1.1215e-163	-3.74821e-163	-6.44405e-163	4.3306e-163	1.14267e-162	-3.97583e-163	4.01952e-163	-2.81099e-163	1.93326e-163	-1.00192e-164	-8.79444e-164	3.8368e-163	3.55768e-163	-6.49226e-163	2.70734e-164	0
2.017e-163	7.87724e-164	5.03776e-163	-6.19856e-163	-1.32889e-163	-1.44464e-163	-6.85929e-163	-1.07998e-162	4.9589e-163	8.29289e-163	-7.81254e-163	1.91592e-163	-3.34875e-163	4.03777e-163	5.68077e-163	-1.1215e-163	-3.74821e-163	-6.44405e-163	4.3306e-163	1.14267e-162	-3.97583e-163	4.01952e-163	-2.81099e-163	1.93326e-163	-1.00192e-164	-8.79444e-164	3.8368e-163	3.55768e-163	-6.49226e-163	2.70734e-164	0
2.017e-163	7.87724e-164	5.03776e-163	-6.19856e-163	-1.32889e-163	-1.44464e-163	-6.85929e-163	-1.07998e-162	4.9589e-163	8.29289e-163	-7.81254e-163	1.91592e-163	-3.34875e-163	4.03777e-163	5.68077e-163	-1.1215e-163	-3.74821e-163	-6.44405e-163	4.3306e-163	1.14267e-162	-3.97583e-163	4.01952e-163	-2.81099e-163	1.93326e-163	-1.00192e-164	-8.79444e-164	3.8368e-163	3.55768e-163	-6.49226e-163	2.70734e-164	0
2.017e-163	7.87724e-164	5.03776e-163	-6.19856e-163	-1.32889e-163	-1.44464e-163	-6.85929e-163	-1.07998e-162	4.9589e-163	8.29289e-163	-7.81254e-163	1.91592e-163	-3.34875e-163	4.03777e-163	5.68077e-163	-1.1215e-163	-3.74821e-163	-6.44405e-163	4.3306e-163	1.14267e-162	-3.97583e-163	4.01952e-163	-2.81099e-163	1.93326e-163	-1.00192e-164	-8.79444e-164	3.8368e-163	3.55768e-163	-6.49226e-163	2.70734e-164	0
2.017e-163	7.87724e-164	5.03776e-163	-6.19856e-163	-1.32889e-163	-1.44464e-163	-6.85929e-163	-1.07998e-162	4.9589e-163	8.29289e-163	-7.81254e-163	1.91592e-163	-3.34875e-163	4.03777e-163	5.68077e-163	-1.1215e-163	-3.74821e-163	-6.44405e-163	4.3306e-163	1.14267e-162	-3.97583e-163	4.01952e-163	-2.81099e-163	1.93326e-163	-1.00192e-164	-8.79444e-164	3.8368e-163	3.55768e-163	-6.49226e-163	2.70734e-164	0
2.017e-163	7.87724e-164	5.03776e-163	-6.19856e-163	-1.32889e-163	-1.44464e-163	-6.85929e-163	-1.07998e-162	4.9589e-163	8.29289e-163	-7.81254e-163	1.91592e-163	-3.34875e-163	4.03777e-163	5.68077e-163	-1.1215e-163	-3.74821e-163	-6.44405e-163	4.3306e-163	1.14267e-162	-3.97583e-163	4.01952e-163	-2.81099e-163	1.93326e-163	-1.00192e-164	-8.79444e-164	3.8368e-163	3.55768e-163	-6.49226e-163	2.70734e-164	0
2.017e-163	7.87724e-164	5.03776e-163	-6.19856e-163	-1.32889e-163	-1.44464e-163	-6.85929e-163	-1.07998e-162	4.9589e-163	8.29289e-163	-7.81254e-163	1.91592e-163	-3.34875e-163	4.03777e-163	5.68077e-163	-1.1215e-163	-3.74821e-163	-6.44405e-163	4.3306e-163	1.14267e-162	-3.97583e-163	4.01952e-163	-2.81099e-163	1.93326e-163	-1.00192e-164	-8.79444e-164	3.8368e-163	3.55768e-163	-6.49226e-163	2.70734e-164	0
2.017e-163	7.87724e-164	5.03776e-163	-6.19856e-163	-1.32889e-163	-1.44464e-163	-6.85929e-163	-1.07998e-162	4.9589e-163	8.29289e-163	-7.81254e-163	1.91592e-163	-3.34875e-163	4.03777e-163	5.68077e-163	-1.1215e-163	-3.74821e-163	-6.44405e-163	4.3306e-163	1.14267e-162	-3.97583e-163	4.01952e-163	-2.81099e-163	1.93326e-163	-1.00192e-164	-8.79444e-164	3.8368e-163	3.55768e-163	-6.49226e-163	2.70734e-164	0
2.017e-163	7.87724e-164	5.03776e-163	-6.19856e-163	-1.32889e-163	-1.44464e-163	-6.85929e-163	-1.07998e-162	4.9589e-163	8.29289e-163	-7.81254e-163	1.91592e-163	-3.34875e-163	4.03777e-163	5.68077e-163	-1.1215e-163	-3.74821e-163	-6.44405e-163	4.3306e-163	1.14267e-162	-3.97583e-163	4.01952e-163	-2.81099e-163	1.93326e-163	-1.00192e-164	-8.79444e-164	3.8368e-163	3.55768e-163	-6.49226e-163	2.70734e-164	0
2.017e-163	7.87724e-164	5.03776e-163	-6.19856e-163	-1.32889e-163	-1.44464e-163	-6.85929e-163	-1.07998e-162	4.9589e-163	8.29289e-163	-7.81254e-163	1.91592e-163	-3.34875e-163	4.03777e-163	5.68077e-163	-1.1215e-163	-3.74821e-163	-6.44405e-163	4.3306e-163	1.14267e-162	-3.97583e-163	4.01952e-163	-2.81099e-163	1.93326e-163	-1.00192e-164	-8.79444e-164	3.8368e-163	3.55768e-163	-6.49226e-163	2.70734e-164	0
2.017e-163	7.87724e-164	5.03776e-163	-6.19856e-163	-1.32889e-163	-1.44464e-163	-6.85929e-163	-1.07998e-162	4.9589e-163	8.29289e-163	-7.81254e-163	1.91592e-163	-3.34875e-163	4.03777e-163	5.68077e-163	-1.1215e-163	-3.74821e-163	-6.44405e-163	4.3306e-163	1.14267e-162	-3.97583e-163	4.01952e-163	-2.81099e-163	1.93326e-163	-1.00192e-164	-8.79444e-164	3.8368e-163	3.55768e-163	-6.49226e-163	2.70734e-164	0
2.017e-163	7.87724e-164	5.03776e-163	-6.19856e-163	-1.32889e-163	-1.44464e-163	-6.85929e-163	-1.07998e-162	4.9589e-163	8.29289e-163	-7.81254e-163	1.91592e-163	-3.34875e-163	4.03777e-163	5.68077e-163	-1.1215e-163	-3.74821e-163	-6.44405e-163	4.3306e-163	1.14267e-162	-3.97583e-163	4.01952e-163	-2.81099e-163	1.93326e-163	-1.00192e-164	-8.79444e-164	3.8368e-163	3.55768e-163	-6.49226e-163	2.70734e-164	0
2.017e-163	7.87724e-164	5.03776e-163	-6.19856e-163	-1.32889e-163	-1.44464e-163	-6.85929e-163	-1.07998e-162	4.9589e-163	8.29289e-163	-7.81254e-163	1.91592e-163	-3.34875e-163	4.03777e-163	5.68077e-163	-1.1215e-163	-3.74821e-163	-6.44405e-163	4.3306e-163	1.14267e-162	-3.97583e-163	4.01952e-163	-2.81099e-163	1.93326e-163	-1.00192e-164	-8.79444e-164	3.8368e-163	3.55768e-163	-6.49226e-163	2.70734e-164	0
2.017e-163	7.87724e-164	5.03776e-163	-6.19856e-163	-1.32889e-163	-1.44464e-163	-6.85929e-163	-1.07998e-162	4.9589e-163	8.29289e-163	-7.81254e-163	1.91592e-163	-3.34875e-163	4.03777e-163	5.68077e-163	-1.1215e-163	-3.74821e-163	-6.44405e-163	4.3306e-163	1.14267e-162	-3.97583e-163	4.01952e-163	-2.81099e-163	1.93326e-163	-1.00192e-164	-8.79444e-164	3.8368e-163	3.55768e-163	-6.49226e-163	2.70734e-164	0
2.017e-163	7.87724e-164	5.03776e-163	-6.19856e-163	-1.32889e-163	-1.44464e-163	-6.85929e-163	-1.07998e-162	4.9589e-163	8.29289e-163	-7.81254e-163	1.91592e-163	-3.34875e-163	4.03777e-163	5.68077e-163	-1.1215e-163	-3.74821e-163	-6.44405e-163	4.3306e-163	1.14267e-162	-3.97583e-163	4.01952e-163	-2.81099e-163	1.93326e-163	-1.00192e-164	-8.79444e-164	3.8368e-163	3.55768e-163	-6.49226e-163	2.70734e-164	0
2.017e-163	7.87724e-164	5.03776e-163	-6.19856e-163	-1.32889e-163	-1.44464e-163	-6.85929e-163	-1.07998e-162	4.9589e-163	8.29289e-163	-7.81254e-163	1.91592e-163	-3.34875e-163	4.03777e-163	5.68077e-163	-1.1215e-163	-3.74821e-163	-6.44405e-163	4.3306e-163	1.14267e-162	-3.97583e-163	4.01952e-163	-2.81099e-163	1.93326e-163	-1.00192e-164	-8.79444e-164	3.8368e-163	3.55768e-163	-6.49226e-163	2.70734e-164	0
2.017e-163	7.87724e-164	5.03776e-163	-6.19856e-163	-1.32889e-163	-1.44464e-163	-6.85929e-163	-1.07998e-162	4.9589e-163	8.29289e-163	-7.81254e-163	1.91592e-163	-3.34875e-163	4.03777e-163	5.68077e-163	-1.1215e-163	-3.74821e-163	-6.44405e-163	4.3306e-163	1.14267e-162	-3.97583e-163	4.01952e-163	-2.81099e-163	1.93326e-163	-1.00192e-164	-8.79444e-164	3.8368e-163	3.55768e-163	-6.49226e-163	2.70734e-164	0
2.017e-163	7.87724e-164	5.03776e-163	-6.19856e-163	-1.32889e-163	-1.44464e-163	-6.85929e-163	-1.07998e-162	4.9589e-163	8.29289e-163	-7.81254e-163	1.91592e-163	-3.34875e-163	4.03777e-163	5.68077e-163	-1.1215e-163	-3.74821e-163	-6.44405e-163	4.3306e-163	1.14267e-162	-3.97583e-163	4.01952e-163	-2.81099e-163	1.93326e-163	-1.00192e-164	-8.79444e-164	3.8368e-163	3.55768e-163	-6.49226e-163	2.70734e-164	0
2.017e-163	7.87724e-164	5.03776e-163	-6.19856e-163	-1.32889e-163	-1.44464e-163	-6.85929e-163	-1.07998e-162	4.9589e-163	8.29289e-163	-7.81254e-163	1.91592e-163	-3.34875e-163	4.03777e-163	5.68077e-163	-1.1215e-163	-3.74821e-163	-6.44405e-163	4.3306e-163	1.14267e-162	-3.97583e-163	4.01952e-163	-2.81099e-163	1.93326e-163	-1.00192e-164	-8.79444e-164	3.8368e-163	3.55768e-163	-6.49226e-163	2.70734e-164	0
2.017e-163	7.87724e-164	5.03776e-163	-6.19856e-163	-1.32889e-163	-1.44464e-163	-6.85929e-163	-1.07998e-162	4.9589e-163	8.29289e-163	-7.81254e-163	1.91592e-163	-3.34875e-163	4.03777e-163	5.68077e-163	-1.1215e-163	-3.74821e-163	-6.44405e-163	4.3306e-163	1.14267e-162	-3.97583e-163	4.01952e-163	-2.81099e-163	1.93326e-163	-1.00192e-164	-8.79444e-164	3.8368e-163	3.55768e-163	-6.49226e-163	2.70734e-164	0
2.017e-163	7.87724e-164	5.03776e-163	-6.19856e-163	-1.32889e-163	-1.44464e-163	-6.85929e-163	-1.07998e-162	4.9589e-163	8.29289e-163	-7.81254e-163	1.91592e-163	-3.34875e-163	4.03777e-163	5.68077e-163	-1.1215e-163	-3.74821e-163	-6.44405e-163	4.3306e-163	1.14267e-162	-3.97583e-163	4.01952e-163	-2.81099e-163	1.93326e-163	-1.00192e-164	-8.79444e-164	3.8368e-163	3.55768e-163	-6.49226e-163	2.70734e-164	0
2.017e-163	7.87724e-164	5.03776e-163	-6.19856e-163	-1.32889e-163	-1.44464e-163	-6.85929e-163	-1.07998e-162	4.9589e-163	8.29289e-163	-7.81254e-163	1.91592e-163	-3.34875e-163	4.03777e-163	5.68077e-163	-1.1215e-163	-3.74821e-163	-6.44405e-163	4.3306e-163	1.14267e-162	-3.97583e-163	4.01952e-163	-2.81099e-163	1.93326e-163	-1.00192e-164	-8.79444e-164	3.8368e-163	3.55768e-163	-6.49226e-163	2.70734e-164	0
2.017e-163	7.87724e-164	5.03776e-163	-6.19856e-163	-1.32889e-163	-1.44464e-163	-6.85929e-163	-1.07998e-162	4.9589e-163	8.29289e-163	-7.81254e-163	1.91592e-163	-3.34875e-163	4.03777e-163	5.68077e-163	-1.1215e-163	-3.74821e-163	-6.44405e-163	4.3306e-163	1.14267e-162	-3.97583e-163	4.01952e-163	-2.81099e-163	1.93326e-163	-1.00192e-164	-8.79444e-164	3.8368e-163	3.55768e-163	-6.49226e-163	2.70734e-164	0
2.017e-163	7.87724e-164	5.03776e-163	-6.19856e-163	-1.32889e-163	-1.44464e-163	-6.85929e-163	-1.07998e-162	4.9589e-163	8.29289e-163	-7.81254e-163	1.91592e-163	-3.34875e-163	4.03777e-163	5.68077e-163	-1.1215e-163	-3.74821e-163	-6.44405e-163	4.3306e-163	1.14267e-162	-3.97583e-163	4.01952e-163	-2.81099e-163	1.93326e-163	-1.00192e-164	-8.79444e-164	3.8368e-163	3.55768e-163	-6.49226e-163	2.70734e-164	0
2.017e-163	7.87724e-164	5.03776e-163	-6.19856e-163	-1.32889e-163	-1.44464e-163	-6.85929e-163	-1.07998e-162	4.9589e-163	8.29289e-163	-7.81254e-163	1.91592e-163	-3.34875e-163	4.03777e-163	5.68077e-163	-1.1215e-163	-3.74821e-163	-6.44405e-163	4.3306e-163	1.14267e-162	-3.97583e-163	4.01952e-163	-2.81099e-163	1.93326e-163	-1.00192e-164	-8.79444e-164	3.8368e-163	3.55768e-163	-6.49226e-163	2.70734e-164	0
2.017e-163	7.87724e-164	5.03776e-163	-6.19856e-163	-1.32889e-163	-1.44464e-163	-6.85929e-163	-1.07998e-162	4.9589e-163	8.29289e-163	-7.81254e-163	1.91592e-163	-3.34875e-163	4.03777e-163	5.68077e-163	-1.1215e-163	-3.74821e-163	-6.44405e-163	4.3306e-163	1.14267e-162	-3.97583e-163	4.01952e-163	-2.81099e-163	1.93326e-163	-1.00192e-164	-8.79444e-164	3.8368e-163	3.55768e-163	-6.49226e-163	2.70734e-164	0
2.017e-163	7.87724e-164	5.03776e-163	-6.19856e-163	-1.32889e-163	-1.44464e-163	-6.85929e-163	-1.07998e-162	4.9589e-163	8.29289e-163	-7.81254e-163	1.91592e-163	-3.34875e-163	4.03777e-163	5.68077e-163	-1.1215e-163	-3.74821e-163	-6.44405e-163	4.3306e-163	1.14267e-162	-3.97583e-163	4.01952e-163	-2.81099e-163	1.93326e-163	-1.00192e-164	-8.79444e-164	3.8368e-163	3.55768e-163	-6.49226e-163	2.70734e-164	0
2.017e-163	7.87724e-164	5.03776e-163	-6.19856e-163	-1.32889e-163	-1.44464e-163	-6.85929e-163	-1.07998e-162	4.9589e-163	8.29289e-163	-7.81254e-163	1.91592e-163	-3.34875e-163	4.03777e-163	5.68077e-163	-1.1215e-163	-3.74821e-163	-6.44405e-163	4.3306e-163	1.14267e-162	-3.97583e-163	4.01952e-163	-2.81099e-163	1.93326e-163	-1.00192e-164	-8.79444e-164	3.8368e-163	3.55768e-163	-6.49226e-163	2.70734e-164	0
2.017e-163	7.87724e-164	5.03776e-163	-6.19856e-163	-1.32889e-163	-1.44464e-163	-6.85929e-163	-1.07998e-162	4.9589e-163	8.29289e-163	-7.81254e-163	1.91592e-163	-3.34875e-163	4.03777e-163	5.68077e-163	-1.1215e-163	-3.74821e-163	-6.44405e-163	4.3306e-163	1.14267e-162	-3.97583e-163	4.01952e-163	-2.81099e-163	1.93326e-163	-1.00192e-164	-8.79444e-164	3.8368e-163	3.55768e-163	-6.49226e-163	2.70734e-164	0
2.017e-163	7.87724e-164	5.03776e-163	-6.19856e-163	-1.32889e-163	-1.44464e-163	-6.85929e-163	-1.07998e-162	4.9589e-163	8.29289e-163	-7.81254e-163	1.91592e-163	-3.34875e-163	4.03777e-163	5.68077e-163	-1.1215e-163	-3.74821e-163	-6.44405e-163	4.3306e-163	1.14267e-162	-3.97583e-163	4.01952e-163	-2.81099e-163	1.93326e-163	-1.00192e-164	-8.79444e-164	3.8368e-163	3.55768e-163	-6.49226e-163	2.70734e-164	0
2.017e-163	7.87724e-164	5.03776e-163	-6.19856e-163	-1.32889e-163	-1.44464e-163	-6.85929e-163	-1.07998e-162	4.9589e-163	8.29289e-163	-7.81254e-163	1.91592e-163	-3.34875e-163	4.03777e-163	5.68077e-163	-1.1215e-163	-3.74821e-163	-6.44405e-163	4.3306e-163	1.14267e-162	-3.97583e-163	4.01952e-163	-2.81099e-163	1.93326e-163	-1.00192e-164	-8.79444e-164	3.8368e-163	3.55768e-163	-6.49226e-163	2.70734e-164	0
2.017e-163	7.87724e-164	5.03776e-163	-6.19856e-163	-1.32889e-163	-1.44464e-163	-6.85929e-163	-1.07998e-162	4.9589e-163	8.29289e-163	-7.81254e-163	1.91592e-163	-3.34875e-163	4.03777e-163	5.68077e-163	-1.1215e-163	-3.74821e-163	-6.44405e-163	4.3306e-163	1.14267e-162	-3.97583e-163	4.01952e-163	-2.81099e-163	1.93326e-163	-1.00192e-164	-8.79444e-164	3.8368e-163	3.55768e-163	-6.49226e-163	2.70734e-164	0
2.017e-163	7.87724e-164	5.03776e-163	-6.19856e-163	-1.32889e-163	-1.44464e-163	-6.85929e-163	-1.07998e-162	4.9589e-163	8.29289e-163	-7.81254e-163	1.91592e-163	-3.34875e-163	4.03777e-163	5.68077e-163	-1.1215e-163	-3.74821e-163	-6.44405e-163	4.3306e-163	1.14267e-162	-3.97583e-163	4.01952e-163	-2.81099e-163	1.93326e-163	-1.00192e-164	-8.79444e-164	3.8368e-163	3.55768e-163	-6.49226e-163	2.70734e-164	0
2.017e-163	7.87724e-164	5.03776e-163	-6.19856e-163	-1.32889e-163	-1.44464e-163	-6.85929e-163	-1.07998e-162	4.9589e-163	8.29289e-163	-7.81254e-163	1.91592e-163	-3.34875e-163	4.03777e-163	5.68077e-163	-1.1215e-163	-3.74821e-163	-6.44405e-163	4.3306e-163	1.14267e-162	-3.97583e-163	4.01952e-163	-2.81099e-163	1.93326e-163	-1.00192e-164	-8.79444e-164	3.8368e-163	3.55768e-163	-6.49226e-163	2.70734e-164	0
2.017e-163	7.87724e-164	5.03776e-163	-6.19856e-163	-1.32889e-163	-1.44464e-163	-6.85929e-163	-1.07998e-162	4.9589e-163	8.29289e-163	-7.81254e-163	1.91592e-163	-3.34875e-163	4.03777e-163	5.68077e-163	-1.1215e-163	-3.74821e-163	-6.44405e-163	4.3306e-163	1.14267e-162	-3.97583e-163	4.01952e-163	-2.81099e-163	1.93326e-163	-1.00192e-164	-8.79444e-164	3.8368e-163	3.55768e-163	-6.49226e-163	2.70734e-164	0
2.017e-163	7.87724e-164	5.03776e-163	-6.19856e-163	-1.32889e-163	-1.44464e-163	-6.85929e-163	-1.07998e-162	4.9589e-163	8.29289e-163	-7.81254e-163	1.91592e-163	-3.34875e-163	4.03777e-163	5.68077e-163	-1.1215e-163	-3.74821e-163	-6.44405e-163	4.3306e-163	1.14267e-162	-3.97583e-163	4.01952e-163	-2.81099e-163	1.93326e-163	-1.00192e-164	-8.79444e-164	3.8368e-163	3.55768e-163	-6.49226e-163	2.70734e-164	0
2.017e-163	7.87724e-164	5.03776e-163	-6.19856e-163	-1.32889e-163	-1.44464e-163	-6.85929e-163	-1.07998e-162	4.9589e-163	8.29289e-163	-7.81254e-163	1.91592e-163	-3.34875e-163	4.03777e-163	5.68077e-163	-1.1215e-163	-3.74821e-163	-6.44405e-163	4.3306e-163	1.14267e-162	-3.97583e-163	4.01952e-163	-2.81099e-163	1.93326e-163	-1.00192e-164	-8.79444e-164	3.8368e-163	3.55768e-163	-6.49226e-163	2.70734e-164	0
2.017e-163	7.87724e-164	5.03776e-163	-6.19856e-163	-1.32889e-163	-1.44464e-163	-6.85929e-163	-1.07998e-162	4.9589e-163	8.29289e-163	-7.81254e-163	1.91592e-163	-3.34875e-163	4.03777e-163	5.68077e-163	-1.1215e-163	-3.74821e-163	-6.44405e-163	4.3306e-163	1.14267e-162	-3.97583e-163	4.01952e-163	-2.81099e-163	1.93326e-163	-1.00192e-164	-8.79444e-164	3.8368e-163	3.55768e-163	-6.49226e-163	2.70734e-164	0
2.017e-163	7.87724e-164	5.03776e-163	-6.19856e-163	-1.32889e-163	-1.44464e-163	-6.85929e-163	-1.07998e-162	4.9589e-163	8.29289e-163	-7.81254e-163	1.91592e-163	-3.34875e-163	4.03777e-163	5.68077e-163	-1.1215e-163	-3.74821e-163	-6.44405e-163	4.3306e-163	1.14267e-162	-3.97583e-163	4.01952e-163	-2.81099e-163	1.93326e-163	-1.00192e-164	-8.79444e-164	3.8368e-163	3.55768e-163	-6.49226e-163	2.70734e-164	0
2.017e-163	7.87724e-164	5.03776e-163	-6.19856e-163	-1.32889e-163	-1.44464e-163	-6.85929e-163	-1.07998e-162	4.9589e-163	8.29289e-163	-7.81254e-163	1.91592e-163	-3.34875e-163	4.03777e-163	5.68077e-163	-1.1215e-163	-3.74821e-163	-6.44405e-163	4.3306e-163	1.14267e-162	-3.97583e-163	4.01952e-163	-2.81099e-163	1.93326e-163	-1.00192e-164	-8.79444e-164	3.8368e-163	3.55768e-163	-6.49226e-163	2.70734e-164	0
2.017e-163	7.87724e-164	5.03776e-163	-6.19856e-163	-1.32889e-163	-1.44464e-163	-6.85929e-163	-1.07998e-162	4.9589e-163	8.29289e-163	-7.81254e-163	1.91592e-163	-3.34875e-163	4.03777e-163	5.68077e-163	-1.1215e-163	-3.74821e-163	-6.44405e-163	4.3306e-163	1.14267e-162	-3.97583e-163	4.01952e-163	-2.81099e-163	1.93326e-163	-1.00192e-164	-8.79444e-164	3.8368e-163	3.55768e-163	-6.49226e-163	2.70734e-164	0
2.017e-163	7.87724e-164	5.03776e-163	-6.19856e-163	-1.32889e-163	-1.44464e-163	-6.85929e-163	-1.07998e-162	4.9589e-163	8.29289e-163	-7.81254e-163	1.91592e-163	-3.34875e-163	4.03777e-163	5.68077e-163	-1.1215e-163	-3.74821e-163	-6.44405e-163	4.3306e-163	1.14267e-162	-3.97583e-163	4.01952e-163	-2.81099e-163	1.93326e-163	-1.00192e-164	-8.79444e-164	3.8368e-163	3.55768e-163	-6.49226e-163	2.70734e-164	0
2.017e-163	7.87724e-164	5.03776e-163	-6.19856e-163	-1.32889e-163	-1.44464e-163	-6.85929e-163	-1.07998e-162	4.9589e-163	8.29289e-163	-7.81254e-163	1.91592e-163	-3.34875e-163	4.03777e-163	5.68077e-163	-1.1215e-163	-3.74821e-163	-6.44405e-163	4.3306e-163	1.14267e-162	-3.97583e-163	4.01952e-163	-2.81099e-163	1.93326e-163	-1.00192e-164	-8.79444e-164	3.8368e-163	3.55768e-163	-6.49226e-163	2.70734e-164	0
2.017e-163	7.87724e-164	5.03776e-163	-6.19856e-163	-1.32889e-163	-1.44464e-163	-6.85929e-163	-1.07998e-162	4.9589e-163	8.29289e-163	-7.81254e-163	1.91592e-163	-3.34875e-163	4.03777e-163	5.68077e-163	-1.1215e-163	-3.74821e-163	-6.44405e-163	4.3306e-163	1.14267e-162	-3.97583e-163	4.01952e-163	-2.81099e-163	1.93326e-163	-1.00192e-164	-8.79444e-164	3.8368e-163	3.55768e-163	-6.49226e-163	2.70734e-164	0
2.017e-163	7.87724e-164	5.03776e-163	-6.19856e-163	-1.32889e-163	-1.44464e-163	-6.85929e-163	-1.07998e-162	4.9589e-163	8.29289e-163	-7.81254e-163	1.91592e-163	-3.34875e-163	4.03777e-163	5.68077e-163	-1.1215e-163	-3.74821e-163	-6.44405e-163	4.3306e-163	1.14267e-162	-3.97583e-163	4.01952e-163	-2.81099e-163	1.93326e-163	-1.00192e-164	-8.79444e-164	3.8368e-163	3.55768e-163	-6.49226e-163	2.70734e-164	0
2.017e-163	7.87724e-164	5.03776e-163	-6.19856e-163	-1.32889e-163	-1.44464e-163	-6.85929e-163	-1.07998e-162	4.9589e-163	8.29289e-163	-7.81254e-163	1.91592e-163	-3.34875e-163	4.03777e-163	5.68077e-163	-1.1215e-163	-3.74821e-163	-6.44405e-163	4.3306e-163	1.14267e-162	-3.97583e-163	4.01952e-163	-2.81099e-163	1.93326e-163	-1.00192e-164	-8.79444e-164	3.8368e-163	3.55768e-163	-6.49226e-163	2.70734e-164	0
2.017e-163	7.87724e-164	5.03776e-163	-6.19856e-163	-1.32889e-163	-1.44464e-163	-6.85929e-163	-1.07998e-162	4.9589e-163	8.29289e-163	-7.81254e-163	1.91592e-163	-3.34875e-163	4.03777e-163	5.68077e-163	-1.1215e-163	-3.74821e-163	-6.44405e-163	4.3306e-163	1.14267e-162	-3.97583e-163	4.01952e-163	-2.81099e-163	1.93326e-163	-1.00192e-164	-8.79444e-164	3.8368e-163	3.55768e-163	-6.49226e-163	2.70734e-164	0
2.017e-163	7.87724e-164	5.03776e-163	-6.19856e-163	-1.32889e-163	-1.44464e-163	-6.85929e-163	-1.07998e-162	4.9589e-163	8.29289e-163	-7.81254e-163	1.91592e-163	-3.34875e-163	4.03777e-163	5.68077e-163	-1.1215e-163	-3.74821e-163	-6.44405e-163	4.3306e-163	1.14267e-162	-3.97583e-163	4.01952e-163	-2.81099e-163	1.93326e-163	-1.00192e-164	-8.79444e-164	3.8368e-163	3.55768e-163	-6.49226e-163	2.70734e-164	0
2.017e-163	7.87724e-164	5.03776e-163	-6.19856e-163	-1.32889e-163	-1.44464e-163	-6.85929e-163	-1.07998e-162	4.9589e-163	8.29289e-163	-7.81254e-163	1.91592e-163	-3.34875e-163	4.03777e-163	5.68077e-163	-1.1215e-163	-3.74821e-163	-6.44405e-163	4.3306e-163	1.14267e-162	-3.97583e-163	4.01952e-163	-2.81099e-163	1.93326e-163	-1.00192e-164	-8.79444e-164	3.8368e-163	3.55768e-163	-6.49226e-163	2.70734e-164	0
2.017e-163	7.87724e-164	5.03776e-163	-6.19856e-163	-1.32889e-163	-1.44464e-163	-6.85929e-163	-1.07998e-162	4.9589e-163	8.29289e-163	-7.81254e-163	1.91592e-163	-3.34875e-163	4.03777e-163	5.68077e-163	-1.1215e-163	-3.74821e-163	-6.44405e-163	4.3306e-163	1.14267e-162	-3.97583e-163	4.01952e-163	-2.81099e-163	1.93326e-163	-1.00192e-164	-8.79444e-164	3.8368e-163	3.55768e-163	-6.49226e-163	2.70734e-164	0
2.017e-163	7.87724e-164	5.03776e-163	-6.19856e-163	-1.32889e-163	-1.44464e-163	-6.85929e-163	-1.07998e-162	4.9589e-163	8.29289e-163	-7.81254e-163	1.91592e-163	-3.34875e-163	4.03777e-163	5.68077e-163	-1.1215e-163	-3.74821e-163	-6.44405e-163	4.3306e-163	1.14267e-162	-3.97583e-163	4.01952e-163	-2.81099e-163	1.93326e-163	-1.00192e-164	-8.79444e-164	3.8368e-163	3.55768e-163	-6.49226e-163	2.70734e-164	0
2.017e-163	7.87724e-164	5.03776e-163	-6.19856e-163	-1.32889e-163	-1.44464e-163	-6.85929e-163	-1.07998e-162	4.9589e-163	8.29289e-163	-7.81254e-163	1.91592e-163	-3.34875e-163	4.03777e-163	5.68077e-163	-1.1215e-163	-3.74821e-163	-6.44405e-163	4.3306e-163	1.14267e-162	-3.97583e-163	4.01952e-163	-2.81099e-163	1.93326e-163	-1.00192e-164	-8.79444e-164	3.8368e-163	3.55768e-163	-6.49226e-163	2.70734e-164	0
2.017e-163	7.87724e-164	5.03776e-163	-6.19856e-163	-1.32889e-163	-1.44464e-163	-6.85929e-163	-1.07998e-162	4.9589e-163	8.29289e-163	-7.81254e-163	1.91592e-163	-3.34875e-163	4.03777e-163	5.68077e-163	-1.1215e-163	-3.74821e-163	-6.44405e-163	4.3306e-163	1.14267e-162	-3.97583e-163	4.01952e-163	-2.81099e-163	1.93326e-163	-1.00192e-164	-8.79444e-164	3.8368e-163	3.55768e-163	-6.49226e-163	2.70734e-164	0
2.017e-163	7.87724e-164	5.03776e-163	-6.19856e-163	-1.32889e-163	-1.44464e-163	-6.85929e-163	-1.07998e-162	4.9589e-163	8.29289e-163	-7.81254e-163	1.91592e-163	-3.34875e-163	4.03777e-163	5.68077e-163	-1.1215e-163	-3.74821e-163	-6.44405e-163	4.3306e-163	1.14267e-162	-3.97583e-163	4.01952e-163	-2.81099e-163	1.93326e-163	-1.00192e-164	-8.79444e-164	3.8368e-163	3.55768e-163	-6.49226e-163	2.70734e-164	0
2.017e-163	7.87724e-164	5.03776e-163	-6.19856e-163	-1.32889e-163	-1.44464e-163	-6.85929e-163	-1.07998e-162	4.9589e-163	8.29289e-163	-7.81254e-163	1.91592e-163	-3.34875e-163	4.03777e-163	5.68077e-163	-1.1215e-163	-3.74821e-163	-6.44405e-163	4.3306e-163	1.14267e-162	-3.97583e-163	4.01952e-163	-2.81099e-163	1.93326e-163	-1.00192e-164	-8.79444e-164	3.8368e-163	3.55768e-163	-6.49226e-163	2.70734e-164	0
2.017e-163	7.87724e-164	5.03776e-163	-6.19856e-163	-1.32889e-163	-1.44464e-163	-6.85929e-163	-1.07998e-162	4.9589e-163	8.29289e-163	-7.81254e-163	1.91592e-163	-3.34875e-163	4.03777e-163	5.68077e-163	-1.1215e-163	-3.74821e-163	-6.44405e-163	4.3306e-163	1.14267e-162	-3.97583e-163	4.01952e-163	-2.81099e-163	1.93326e-163	-1.00192e-164	-8.79444e-164	3.8368e-163	3.55768e-163	-6.49226e-163	2.70734e-164	0
2.017e-163	7.87724e-164	5.03776e-163	-6.19856e-163	-1.32889e-163	-1.44464e-163	-6.85929e-163	-1.07998e-162	4.9589e-163	8.29289e-163	-7.81254e-163	1.91592e-163	-3.34875e-163	4.03777e-163	5.68077e-163	-1.1215e-163	-3.74821e-163	-6.44405e-163	4.3306e-163	1.14267e-162	-3.97583e-163	4.01952e-163	-2.81099e-163	1.93326e-163	-1.00192e-164	-8.79444e-164	3.8368e-163	3.55768e-163	-6.49226e-163	2.70734e-164	0
2.017e-163	7.87724e-164	5.03776e-163	-6.19856e-163	-1.32889e-163	-1.44464e-163	-6.85929e-163	-1.07998e-162	4.9589e-163	8.29289e-163	-7.81254e-163	1.91592e-163	-3.34875e-163	4.03777e-163	5.68077e-163	-1.1215e-163	-3.74821e-163	-6.44405e-163	4.3306e-163	1.14267e-162	-3.97583e-163	4.01952e-163	-2.81099e-163	1.93326e-163	-1.00192e-164	-8.79444e-164	3.8368e-163	3.55768e-163	-6.49226e-163	2.70734e-164	0
2.017e-163	7.87724e-164	5.03776e-163	-6.19856e-163	-1.32889e-163	-1.44464e-163	-6.85929e-163	-1.07998e-162	4.9589e-163	8.29289e-163	-7.81254e-163	1.91592e-163	-3.34875e-163	4.03777e-163	5.68077e-163	-1.1215e-163	-3.74821e-163	-6.44405e-163	4.3306e-163	1.14267e-162	-3.97583e-163	4.01952e-163	-2.81099e-163	1.93326e-163	-1.00192e-164	-8.79444e-164	3.8368e-163	3.55768e-163	-6.49226e-163	2.70734e-164	0
2.017e-163	7.87724e-164	5.03776e-163	-6.19856e-163	-1.32889e-163	-1.44464e-163	-6.85929e-163	-1.07998e-162	4.9589e-163	8.29289e-163	-7.81254e-163	1.91592e-163	-3.34875e-163	4.03777e-163	5.68077e-163	-1.1215e-163	-3.74821e-163	-6.44405e-163	4.3306e-163	1.14267e-162	-3.97583e-163	4.01952e-163	-2.81099e-163	1.93326e-163	-1.00192e-164	-8.79444e-164	3.8368e-163	3.55768e-163	-6.49226e-163	2.70734e-164	0
2.017e-163	7.87724e-164	5.03776e-163	-6.19856e-163	-1.32889e-163	-1.44464e-163	-6.85929e-163	-1.07998e-162	4.9589e-163	8.29289e-163	-7.81254e-163	1.91592e-163	-3.34875e-163	4.03777e-163	5.68077e-163	-1.1215e-163	-3.74821e-163	-6.44405e-163	4.3306e-163	1.14267e-162	-3.97583e-163	4.01952e-163	-2.81099e-163	1.93326e-163	-1.00192e-164	-8.79444e-164	3.8368e-163	3.55768e-163	-6.49226e-163	2.70734e-164	0
2.017e-163	7.87724e-164	5.03776e-163	-6.19856e-163	-1.32889e-163	-1.44464e-163	-6.85929e-163	-1.07998e-162	4.9589e-163	8.29289e-163	-7.81254e-163	1.91592e-163	-3.34875e-163	4.03777e-163	5.68077e-163	-1.1215e-163	-3.74821e-163	-6.44405e-163	4.3306e-163	1.14267e-162	-3.97583e-163	4.01952e-163	-2.81099e-163	1.93326e-163	-1.00192e-164	-8.79444e-164	3.8368e-163	3.55768e-163	-6.49226e-163	2.70734e-164	0
2.017e-163	7.87724e-164	5.03776e-163	-6.19856e-163	-1.32889e-163	-1.44464e-163	-6.85929e-163	-1.07998e-162	4.9589e-163	8.29289e-163	-7.81254e-163	1.91592e-163	-3.34875e-163	4.03777e-163	5.68077e-163	-1.1215e-163	-3.74821e-163	-6.44405e-163	4.3306e-163	1.14267e-162	-3.97583e-163	4.01952e-163	-2.81099e-163	1.93326e-163	-1.00192e-164	-8.79444e-164	3.8368e-163	3.55768e-163	-6.49226e-163	2.70734e-164	0
2.017e-163	7.87724e-164	5.03776e-163	-6.19856e-163	-1.32889e-163	-1.44464e-163	-6.85929e-163	-1.07998e-162	4.9589e-163	8.29289e-163	-7.81254e-163	1.91592e-163	-3.34875e-163	4.03777e-163	5.68077e-163	-1.1215e-163	-3.74821e-163	-6.44405e-163	4.3306e-163	1.14267e-162	-3.97583e-163	4.01952e-163	-2.81099e-163	1.93326e-163	-1.00192e-164	-8.79444e-164	3.8368e-163	3.55768e-163	-6.49226e-163	2.70734e-164	0
2.017e-163	7.87724e-164	5.03776e-163	-6.19856e-163	-1.32889e-163	-1.44464e-163	-6.85929e-163	-1.07998e-162	4.9589e-163	8.29289e-163	-7.81254e-163	1.91592e-163	-3.34875e-163	4.03777e-163	5.68077e-163	-1.1215e-163	-3.74821e-163	-6.44405e-163	4.3306e-163	1.14267e-162	-3.97583e-163	4.01952e-163	-2.81099e-163	1.93326e-163	-1.00192e-164	-8.79444e-164	3.8368e-163	3.55768e-163	-6.49226e-163	2.70734e-164	0
2.017e-163	7.87724e-164	5.03776e-163	-6.19856e-163	-1.32889e-163	-1.44464e-163	-6.85929e-163	-1.07998e-162	4.9589e-163	8.29289e-163	-7.81254e-163	1.91592e-163	-3.34875e-163	4.03777e-163	5.68077e-163	-1.1215e-163	-3.74821e-163	-6.44405e-163	4.3306e-163	1.14267e-162	-3.97583e-163	4.01952e-163	-2.81099e-163	1.93326e-163	-1.00192e-164	-8.79444e-164	3.8368e-163	3.55768e-163	-6.49226e-163	2.70734e-164	0
2.017e-163	7.87724e-164	5.03776e-163	-6.19856e-163	-1.32889e-163	-1.44464e-163	-6.85929e-163	-1.07998e-162	4.9589e-163	8.29289e-163	-7.81254e-163	1.91592e-163	-3.34875e-163	4.03777e-163	5.68077e-163	-1.1215e-163	-3.74821e-163	-6.44405e-163	4.3306e-163	1.14267e-162	-3.97583e-163	4.01952e-163	-2.81099e-163	1.93326e-163	-1.00192e-164	-8.79444e-164	3.8368e-163	3.55768e-163	-6.49226e-163	2.70734e-164	0
2.017e-163	7.87724e-164	5.03776e-163	-6.19856e-163	-1.32889e-163	-1.44464e-163	-6.85929e-163	-1.07998e-162	4.9589e-163	8.29289e-163	-7.81254e-163	1.91592e-163	-3.34875e-163	4.03777e-163	5.68077e-163	-1.1215e-163	-3.74821e-163	-6.44405e-163	4.3306e-163	1.14267e-162	-3.97583e-163	4.01952e-163	-2.81099e-163	1.93326e-163	-1.00192e-164	-8.79444e-164	3.8368e-163	3.55768e-163	-6.49226e-163	2.70734e-164	0
2.017e-163	7.87724e-164	5.03776e-163	-6.19856e-163	-1.32889e-163	-1.44464e-163	-6.85929e-163	-1.07998e-162	4.9589e-163	8.29289e-163	-7.81254e-163	1.91592e-163	-3.34875e-163	4.03777e-163	5.68077e-163	-1.1215e-163	-3.74821e-163	-6.44405e-163	4.3306e-163	1.14267e-162	-3.97583e-163	4.01952e-163	-2.81099e-163	1.93326e-163	-1.00192e-164	-8.79444e-164	3.8368e-163	3.55768e-163	-6.49226e-163	2.70734e-164	0
2.017e-163	7.87724e-164	5.03776e-163	-6.19856e-163	-1.32889e-163	-1.44464e-163	-6.85929e-163	-1.07998e-162	4.9589e-163	8.29289e-163	-7.81254e-163	1.91592e-163	-3.34875e-163	4.03777e-163	5.68077e-163	-1.1215e-163	-3.74821e-163	-6.44405e-163	4.3306e-163	1.14267e-162	-3.97583e-163	4.01952e-163	-2.81099e-163	1.93326e-163	-1.00192e-164	-8.79444e-164	3.8368e-163	3.55768e-163	-6.49226e-163	2.70734e-164	0
2.017e-163	7.87724e-164	5.03776e-163	-6.19856e-163	-1.32889e-163	-1.44464e-163	-6.85929e-163	-1.07998e-162	4.9589e-163	8.29289e-163	-7.81254e-163	1.91592e-163	-3.34875e-163	4.03777e-163	5.68077e-163	-1.1215e-163	-3.74821e-163	-6.44405e-163	4.3306e-163	1.14267e-162	-3.97583e-163	4.01952e-163	-2.81099e-163	1.93326e-163	-1.00192e-164	-8.79444e-164	3.8368e-163	3.55768e-163	-6.49226e-163	2.70734e-164	0
2.017e-163	7.87724e-164	5.03776e-163	-6.19856e-163	-1.32889e-163	-1.44464e-163	-6.85929e-163	-1.07998e-162	4.9589e-163	8.29289e-163	-7.81254e-163	1.91592e-163	-3.34875e-163	4.03777e-163	5.68077e-163	-1.1215e-163	-3.74821e-163	-6.44405e-163	4.3306e-163	1.14267e-162	-3.97583e-163	4.01952e-163	-2.81099e-163	1.93326e-163	-1.00192e-164	-8.79444e-164	3.8368e-163	3.55768e-163	-6.49226e-163	2.70734e-164	0
2.017e-163	7.87724e-164	5.03776e-163	-6.19856e-163	-1.32889e-163	-1.44464e-163	-6.85929e-163	-1.07998e-162	4.9589e-163	8.29289e-163	-7.81254e-163	1.91592e-163	-3.34875e-163	4.03777e-163	5.68077e-163	-1.1215e-163	-3.74821e-163	-6.44405e-163	4.3306e-163	1.14267e-162	-3.97583e-163	4.01952e-163	-2.81099e-163	1.93326e-163	-1.00192e-164	-8.79444e-164	3.8368e-163	3.55768e-163	-6.49226e-163	2.70734e-164	0
2.017e-163	7.87724e-164	5.03776e-163	-6.19856e-163	-1.32889e-163	-1.44464e-163	-6.85929e-163	-1.07998e-162	4.9589e-163	8.29289e-163	-7.81254e-163	1.91592e-163	-3.34875e-163	4.03777e-163	5.68077e-163	-1.1215e-163	-3.74821e-163	-6.44405e-163	4.3306e-163	1.14267e-162	-3.97583e-163	4.01952e-163	-2.81099e-163	1.93326e-163	-1.00192e-164	-8.79444e-164	3.8368e-163	3.55768e-163	-6.49226e-163	2.70734e-164	0
2.017e-163	7.87724e-164	5.03776e-163	-6.19856e-163	-1.32889e-163	-1.44464e-163	-6.85929e-163	-1.07998e-162	4.9589e-163	8.29289e-163	-7.81254e-163	1.91592e-163	-3.34875e-163	4.03777e-163	5.68077e-163	-1.1215e-163	-3.74821e-163	-6.44405e-163	4.3306e-163	1.14267e-162	-3.97583e-163	4.01952e-163	-2.81099e-163	1.93326e-163	-1.00192e-164	-8.79444e-164	3.8368e-163	3.55768e-163	-6.49226e-163	2.70734e-164	0
2.017e-163	7.87724e-164	5.03776e-163	-6.19856e-163	-1.32889e-163	-1.44464e-163	-6.85929e-163	-1.07998e-162	4.9589e-163	8.29289e-163	-7.81254e-163	1.91592e-163	-3.34875e-163	4.03777e-163	5.68077e-163	-1.1215e-163	-3.74821e-163	-6.44405e-163	4.3306e-163	1.14267e-162	-3.97583e-163	4.01952e-163	-2.81099e-163	1.93326e-163	-1.00192e-164	-8.79444e-164	3.8368e-163	3.55768e-163	-6.49226e-163	2.70734e-164	0
2.017e-163	7.87724e-164	5.03776e-163	-6.19856e-163	-1.32889e-163	-1.44464e-163	-6.85929e-163	-1.07998e-162	4.9589e-163	8.29289e-163	-7.81254e-163	1.91592e-163	-3.34875e-163	4.03777e-163	5.68077e-163	-1.1215e-163	-3.74821e-163	-6.44405e-163	4.3306e-163	1.14267e-162	-3.97583e-163	4.01952e-163	-2.81099e-163	1.93326e-163	-1.00192e-164	-8.79444e-164	3.8368e-163	3.55768e-163	-6.49226e-163	2.70734e-164	0
2.017e-163	7.87724e-164	5.03776e-163	-6.19856e-163	-1.32889e-163	-1.44464e-163	-6.85929e-163	-1.07998e-162	4.9589e-163	8.29289e-163	-7.81254e-163	1.91592e-163	-3.34875e-163	4.03777e-163	5.68077e-163	-1.1215e-163	-3.74821e-163	-6.44405e-163	4.3306e-163	1.14267e-162	-3.97583e-163	4.01952e-163	-2.81099e-163	1.93326e-163	-1.00192e-164	-8.79444e-164	3.8368e-163	3.55768e-163	-6.49226e-163	2.70734e-164	0
2.017e-163	7.87724e-164	5.03776e-163	-6.19856e-163	-1.32889e-163	-1.44464e-163	-6.85929e-163	-1.07998e-162	4.9589e-163	8.29289e-163	-7.81254e-163	1.91592e-163	-3.34875e-163	4.03777e-163	5.68077e-163	-1.1215e-163	-3.74821e-163	-6.44405e-163	4.3306e-163	1.14267e-162	-3.97583e-163	4.01952e-163	-2.81099e-163	1.93326e-163	-1.00192e-164	-8.79444e-164	3.8368e-163	3.55768e-163	-6.49226e-163	2.70734e-164	0
2.017e-163	7.87724e-164	5.03776e-163	-6.19856e-163	-1.32889e-163	-1.44464e-163	-6.85929e-163	-1.07998e-162	4.9589e-163	8.29289e-163	-7.81254e-163	1.91592e-163	-3.34875e-163	4.03777e-163	5.68077e-163	-1.1215e-163	-3.74821e-163	-6.44405e-163	4.3306e-163	1.14267e-162	-3.97583e-163	4.01952e-163	-2.81099e-163	1.93326e-163	-1.00192e-164	-8.79444e-164	3.8368e-163	3.55768e-163	-6.49226e-163	2.70734e-164	0
2.017e-163	7.87724e-164	5.03776e-163	-6.19856e-163	-1.32889e-163	-1.44464e-163	-6.85929e-163	-1.07998e-162	4.9589e-163	8.29289e-163	-7.81254e-163	1.91592e-163	-3.34875e-163	4.03777e-163	5.68077e-163	-1.1215e-163	-3.74821e-163	-6.44405e-163	4.3306e-163	1.14267e-162	-3.97583e-163	4.01952e-163	-2.81099e-163	1.93326e-163	-1.00192e-164	-8.79444e-164	3.8368e-163	3.55768e-163	-6.49226e-163	2.70734e-164	0
2.017e-163	7.87724e-164	5.03776e-163	-6.19856e-163	-1.32889e-163	-1.44464e-163	-6.85929e-163	-1.07998e-162	4.9589e-163	8.29289e-163	-7.81254e-163	1.91592e-163	-3.34875e-163	4.03777e-163	5.68077e-163	-1.1215e-163	-3.74821e-163	-6.44405e-163	4.3306e-163	1.14267e-162	-3.97583e-163	4.01952e-163	-2.81099e-163	1.93326e-163	-1.00192e-164	-8.79444e-164	3.8368e-163	3.55768e-163	-6.49226e-163	2.70734e-164	0
2.017e-163	7.87724e-164	5.03776e-163	-6.19856e-163	-1.32889e-163	-1.44464e-163	-6.85929e-163	-1.07998e-162	4.9589e-163	8.29289e-163	-7.81254e-163	1.91592e-163	-3.34875e-163	4.03777e-163	5.68077e-163	-1.1215e-163	-3.74821e-163	-6.44405e-163	4.3306e-163	1.14267e-162	-3.97583e-163	4.01952e-163	-2.81099e-163	1.93326e-163	-1.00192e-164	-8.79444e-164	3.8368e-163	3.55768e-163	-6.49226e-163	2.70734e-164	0
2.017e-163	7.87724e-164	5.03776e-163	-6.19856e-163	-1.32889e-163	-1.44464e-163	-6.85929e-163	-1.07998e-162	4.9589e-163	8.29289e-163	-7.81254e-163	1.91592e-163	-3.34875e-163	4.03777e-163	5.68077e-163	-1.1215e-163	-3.74821e-163	-6.44405e-163	4.3306e-163	1.14267e-162	-3.97583e-163	4.01952e-163	-2.81099e-163	1.93326e-163	-1.00192e-164	-8.79444e-164	3.8368e-163	3.55768e-163	-6.49226e-163	2.70734e-164	0
2.017e-163	7.87724e-164	5.03776e-163	-6.19856e-163	-1.32889e-163	-1.44464e-163	-6.85929e-163	-1.07998e-162	4.9589e-163	8.29289e-163	-7.81254e-163	1.91592e-163	-3.34875e-163	4.03777e-163	5.68077e-163	-1.1215e-163	-3.74821e-163	-6.44405e-163	4.3306e-163	1.14267e-162	-3.97583e-163	4.01952e-163	-2.81099e-163	1.93326e-163	-1.00192e-164	-8.79444e-164	3.8368e-163	3.55768e-163	-6.49226e-163	2.70734e-164	0
2.017e-163	7.87724e-164	5.03776e-163	-6.19856e-163	-1.32889e-163	-1.44464e-163	-6.85929e-163	-1.07998e-162	4.9589e-163	8.29289e-163	-7.81254e-163	1.91592e-163	-3.34875e-163	4.03777e-163	5.68077e-163	-1.1215e-163	-3.74821e-163	-6.44405e-163	4.3306e-163	1.14267e-162	-3.97583e-163	4.01952e-163	-2.81099e-163	1.93326e-163	-1.00192e-164	-8.79444e-164	3.8368e-163	3.55768e-163	-6.49226e-163	2.70734e-164	0
2.017e-163	7.87724e-164	5.03776e-163	-6.19856e-163	-1.32889e-163	-1.44464e-163	-6.85929e-163	-1.07998e-162	4.9589e-163	8.29289e-163	-7.81254e-163	1.91592e-163	-3.34875e-163	4.03777e-163	5.68077e-163	-1.1215e-163	-3.74821e-163	-6.44405e-163	4.3306e-163	1.14267e-162	-3.97583e-163	4.01952e-163	-2.81099e-163	1.93326e-163	-1.00192e-164	-8.79444e-164	3.8368e-163	3.55768e-163	-6.49226e-163	2.70734e-164	0
2.017e-163	7.87724e-164	5.03776e-163	-6.19856e-163	-1.32889e-163	-1.44464e-163	-6.85929e-163	-1.07998e-162	4.9589e-163	8.29289e-163	-7.81254e-163	1.91592e-163	-3.34875e-163	4.03777e-163	5.68077e-163	-1.1215e-163	-3.74821e-163	-6.44405e-163	4.3306e-163	1.14267e-162	-3.97583e-163	4.01952e-163	-2.81099e-163	1.93326e-163	-1.00192e-164	-8.79444e-164	3.8368e-163	3.55768e-163	-6.49226e-163	2.70734e-164	0
2.017e-163	7.87724e-164	5.03776e-163	-6.19856e-163	-1.32889e-163	-1.44464e-163	-6.85929e-163	-1.07998e-162	4.9589e-163	8.29289e-163	-7.81254e-163	1.91592e-163	-3.34875e-163	4.03777e-163	5.68077e-163	-1.1215e-163	-3.74821e-163	-6.44405e-163	4.3306e-163	1.14267e-162	-3.97583e-163	4.01952e-163	-2.81099e-163	1.93326e-163	-1.00192e-164	-8.79444e-164	3.8368e-163	3.55768e-163	-6.49226e-163	2.70734e-164	0
2.017e-163	7.87724e-164	5.03776e-163	-6.19856e-163	-1.32889e-163	-1.44464e-163	-6.85929e-163	-1.07998e-162	4.9589e-163	8.29289e-163	-7.81254e-163	1.91592e-163	-3.34875e-163	4.03777e-163	5.68077e-163	-1.1215e-163	-3.74821e-163	-6.44405e-163	4.3306e-163	1.14267e-162	-3.97583e-163	4.01952e-163	-2.81099e-163	1.93326e-163	-1.00192e-164	-8.79444e-164	3.8368e-163	3.55768e-163	-6.49226e-163	2.70734e-164	0
2.017e-163	7.87724e-164	5.03776e-163	-6.19856e-163	-1.32889e-163	-1.44464e-163	-6.85929e-163	-1.07998e-162	4.9589e-163	8.29289e-163	-7.81254e-163	1.91592e-163	-3.34875e-163	4.03777e-163	5.68077e-163	-1.1215e-163	-3.74821e-163	-6.44405e-163	4.3306e-163	1.14267e-162	-3.97583e-163	4.01952e-163	-2.81099e-163	1.93326e-163	-1.00192e-164	-8.79444e-164	3.8368e-163	3.55768e-163	-6.49226e-163	2.70734e-164	0
2.017e-163	7.87724e-164	5.03776e-163	-6.19856e-163	-1.32889e-163	-1.44464e-163	-6.85929e-163	-1.07998e-162	4.9589e-163	8.29289e-163	-7.81254e-163	1.91592e-163	-3.34875e-163	4.03777e-163	5.68077e-163	-1.1215e-163	-3.74821e-163	-6.44405e-163	4.3306e-163	1.14267e-162	-3.97583e-163	4.01952e-163	-2.81099e-163	1.93326e-163	-1.00192e-164	-8.79444e-164	3.8368e-163	3.55768e-163	-6.49226e-163	2.70734e-164	0
2.017e-163	7.87724e-164	5.03776e-163	-6.19856e-163	-1.32889e-163	-1.44464e-163	-6.85929e-163	-1.07998e-162	4.9589e-163	8.29289e-163	-7.81254e-163	1.91592e-163	-3.34875e-163	4.03777e-163	5.68077e-163	-1.1215e-163	-3.74821e-163	-6.44405e-163	4.3306e-163	1.14267e-162	-3.97583e-163	4.01952e-163	-2.81099e-163	1.93326e-163	-1.00192e-164	-8.79444e-164	3.8368e-163	3.55768e-163	-6.49226e-163	2.70734e-164	0
2.017e-163	7.87724e-164	5.03776e-163	-6.19856e-163	-1.32889e-163	-1.44464e-163	-6.85929e-163	-1.07998e-162	4.9589e-163	8.29289e-163	-7.81254e-163	1.91592e-163	-3.34875e-163	4.03777e-163	5.68077e-163	-1.1215e-163	-3.74821e-163	-6.44405e-163	4.3306e-163	1.14267e-162	-3.97583e-163	4.01952e-163	-2.81099e-163	1.93326e-163	-1.00192e-164	-8.79444e-164	3.8368e-163	3.55768e-163	-6.49226e-163	2.70734e-164	0
2.017e-163	7.87724e-164	5.03776e-163	-6.19856e-163	-1.32889e-163	-1.44464e-163	-6.85929e-163	-1.07998e-162	4.9589e-163	8.29289e-163	-7.81254e-163	1.91592e-163	-3.34875e-163	4.03777e-163	5.68077e-163	-1.1215e-163	-3.74821e-163	-6.44405e-163	4.3306e-163	1.14267e-162	-3.97583e-163	4.01952e-163	-2.81099e-163	1.93326e-163	-1.00192e-164	-8.79444e-164	3.8368e-163	3.55768e-163	-6.49226e-163	2.70734e-164	0
2.017e-163	7.87724e-164	5.03776e-163	-6.19856e-163	-1.32889e-163	-1.44464e-163	-6.85929e-163	-1.07998e-162	4.9589e-163	8.29289e-163	-7.81254e-163	1.91592e-163	-3.34875e-163	4.03777e-163	5.68077e-163	-1.1215e-163	-3.74821e-163	-6.44405e-163	4.3306e-163	1.14267e-162	-3.97583e-163	4.01952e-163	-2.81099e-163	1.93326e-163	-1.00192e-164	-8.79444e-164	3.8368e-163	3.55768e-163	-6.49226e-163	2.70734e-164	0
2.017e-163	7.87724e-164	5.03776e-163	-6.19856e-163	-1.32889e-163	-1.44464e-163	-6.85929e-163	-1.07998e-162	4.9589e-163	8.29289e-163	-7.81254e-163	1.91592e-163	-3.34875e-163	4.03777e-163	5.68077e-163	-1.1215e-163	-3.74821e-163	-6.44405e-163	4.3306e-163	1.14267e-162	-3.97583e-163	4.01952e-163	-2.81099e-163	1.93326e-163	-1.00192e-164	-8.79444e-164	3.8368e-163	3.55768e-163	-6.49226e-163	2.70734e-164	0
2.017e-163	7.87724e-164	5.03776e-163	-6.19856e-163	-1.32889e-163	-1.44464e-163	-6.85929e-163	-1.07998e-162	4.9589e-163	8.29289e-163	-7.81254e-163	1.91592e-163	-3.34875e-163	4.03777e-163	5.68077e-163	-1.1215e-163	-3.74821e-163	-6.44405e-163	4.3306e-163	1.14267e-162	-3.97583e-163	4.01952e-163	-2.81099e-163	1.93326e-163	-1.00192e-164	-8.79444e-164	3.8368e-163	3.55768e-163	-6.49226e-163	2.70734e-164	0
2.017e-163	7.87724e-164	5.03776e-163	-6.19856e-163	-1.32889e-163	-1.44464e-163	-6.85929e-163	-1.07998e-162	4.9589e-163	8.29289e-163	-7.81254e-163	1.91592e-163	-3.34875e-163	4.03777e-163	5.68077e-163	-1.1215e-163	-3.74821e-163	-6.44405e-163	4.3306e-163	1.14267e-162	-3.97583e-163	4.01952e-163	-2.81099e-163	1.93326e-163	-1.00192e-164	-8.79444e-164	3.8368e-163	3.55768e-163	-6.49226e-163	2.70734e-164	0
2.017e-163	7.87724e-164	5.03776e-163	-6.19856e-163	-1.32889e-163	-1.44464e-163	-6.85929e-163	-1.07998e-162	4.9589e-163	8.29289e-163	-7.81254e-163	1.91592e-163	-3.34875e-163	4.03777e-163	5.68077e-163	-1.1215e-163	-3.74821e-163	-6.44405e-163	4.3306e-163	1.14267e-162	-3.97583e-163	4.01952e-163	-2.81099e-163	1.93326e-163	-1.00192e-164	-8.79444e-164	3.8368e-163	3.55768e-163	-6.49226e-163	2.70734e-164	0
2.017e-163	7.87724e-164	5.03776e-163	-6.19856e-163	-1.32889e-163	-1.44464e-163	-6.85929e-163	-1.07998e-162	4.9589e-163	8.29289e-163	-7.81254e-163	1.91592e-163	-3.34875e-163	4.03777e-163	5.68077e-163	-1.1215e-163	-3.74821e-163	-6.44405e-163	4.3306e-163	1.14267e-162	-3.97583e-163	4.01952e-163	-2.81099e-163	1.93326e-163	-1.00192e-164	-8.79444e-164	3.8368e-163	3.55768e-163	-6.49226e-163	2.70734e-164	0
2.017e-163	7.87724e-164	5.03776e-163	-6.19856e-163	-1.32889e-163	-1.44464e-163	-6.85929e-163	-1.07998e-162	4.9589e-163	8.29289e-163	-7.81254e-163	1.91592e-163	-3.34875e-163	4.03777e-163	5.68077e-163	-1.1215e-163	-3.74821e-163	-6.44405e-163	4.3306e-163	1.14267e-162	-3.97583e-163	4.01952e-163	-2.81099e-163	1.93326e-163	-1.00192e-164	-8.79444e-164	3.8368e-163	3.55768e-163	-6.49226e-163	2.70734e-164	0
2.017e-163	7.87724e-164	5.03776e-163	-6.19856e-163	-1.32889e-163	-1.44464e-163	-6.85929e-163	-1.07998e-162	4.9589e-163	8.29289e-163	-7.81254e-163	1.91592e-163	-3.34875e-163	4.03777e-163	5.68077e-163	-1.1215e-163	-3.74821e-163	-6.44405e-163	4.3306e-163	1.14267e-162	-3.97583e-163	4.01952e-163	-2.81099e-163	1.93326e-163	-1.00192e-164	-8.79444e-164	3.8368e-163	3.55768e-163	-6.49226e-163	2.70734e-164	0
2.017e-163	7.87724e-164	5.03776e-163	-6.19856e-163	-1.32889e-163	-1.44464e-163	-6.85929e-163	-1.07998e-162	4.9589e-163	8.29289e-163	-7.81254e-163	1.91592e-163	-3.34875e-163	4.03777e-163	5.68077e-163	-1.1215e-163	-3.74821e-163	-6.44405e-163	4.3306e-163	1.14267e-162	-3.97583e-163	4.01952e-163	-2.81099e-163	1.93326e-163	-1.00192e-164	-8.79444e-164	3.8368e-163	3.55768e-163	-6.49226e-163	2.70734e-164	0
2.017e-163	7.87724e-164	5.03776e-163	-6.19856e-163	-1.32889e-163	-1.44464e-163	-6.85929e-163	-1.07998e-162	4.9589e-163	8.29289e-163	-7.81254e-163	1.91592e-163	-3.34875e-163	4.03777e-163	5.68077e-163	-1.1215e-163	-3.74821e-163	-6.44405e-163	4.3306e-163	1.14267e-162	-3.97583e-163	4.01952e-163	-2.81099e-163	1.93326e-163	-1.00192e-164	-8.79444e-164	3.8368e-163	3.55768e-163	-6.49226e-163	2.70734e-164	0
2.017e-163	7.87724e-164	5.03776e-163	-6.19856e-163	-1.32889e-163	-1.44464e-163	-6.85929e-163	-1.07998e-162	4.9589e-163	8.29289e-163	-7.81254e-163	1.91592e-163	-3.34875e-163	4.03777e-163	5.68077e-163	-1.1215e-163	-3.74821e-163	-6.44405e-163	4.3306e-163	1.14267e-162	-3.97583e-163	4.01952e-163	-2.81099e-163	1.93326e-163	-1.00192e-164	-8.79444e-164	3.8368e-163	3.55768e-163	-6.49226e-163	2.70734e-164	0
2.017e-163	7.87724e-164	5.03776e-163	-6.19856e-163	-1.32889e-163	-1.44464e-163	-6.85929e-163	-1.07998e-162	4.9589e-163	8.29289e-163	-7.81254e-163	1.91592e-163	-3.34875e-163	4.03777e-163	5.68077e-163	-1.1215e-163	-3.74821e-163	-6.44405e-163	4.3306e-163	1.14267e-162	-3.97583e-163	4.01952e-163	-2.81099e-163	1.93326e-163	-1.00192e-164	-8.79444e-164	3.8368e-163	3.55768e-163	-6.49226e-163	2.70734e-164	0
2.017e-163	7.87724e-164	5.03776e-163	-6.19856e-163	-1.32889e-163	-1.44464e-163	-6.85929e-163	-1.07998e-162	4.9589e-163	8.29289e-163	-7.81254e-163	1.91592e-163	-3.34875e-163	4.03777e-163	5.68077e-163	-1.1215e-163	-3.74821e-163	-6.44405e-163	4.3306e-163	1.14267e-162	-3.97583e-163	4.01952e-163	-2.81099e-163	1.93326e-163	-1.00192e-164	-8.79444e-164	3.8368e-163	3.55768e-163	-6.49226e-163	2.70734e-164	0
2.017e-163	7.87724e-164	5.03776e-163	-6.19856e-163	-1.32889e-163	-1.44464e-163	-6.85929e-163	-1.07998e-162	4.9589e-163	8.29289e-163	-7.81254e-163	1.91592e-163	-3.34875e-163	4.03777e-163	5.68077e-163	-1.1215e-163	-3.74821e-163	-6.44405e-163	4.3306e-163	1.14267e-162	-3.97583e-163	4.01952e-163	-2.81099e-163	1.93326e-163	-1.00192e-164	-8.79444e-164	3.8368e-163	3.55768e-163	-6.49226e-163	2.70734e-164	0
2.017e-163	7.87724e-164	5.03776e-163	-6.19856e-163	-1.32889e-163	-1.44464e-163	-6.85929e-163	-1.07998e-162	4.9589e-163	8.29289e-163	-7.81254e-163	1.91592e-163	-3.34875e-163	4.03777e-163	5.68077e-163	-1.1215e-163	-3.74821e-163	-6.44405e-163	4.3306e-163	1.14267e-162	-3.97583e-163	4.01952e-163	-2.81099e-163	1.93326e-163	-1.00192e-164	-8.79444e-164	3.8368e-163	3.55768e-163	-6.49226e-163	2.70734e-164	0
2.017e-163	7.87724e-164	5.03776e-163	-6.19856e-163	-1.32889e-163	-1.44464e-163	-6.85929e-163	-1.07998e-162	4.9589e-163	8.29289e-163	-7.81254e-163	1.91592e-163	-3.34875e-163	4.03777e-163	5.68077e-163	-1.1215e-163	-3.74821e-163	-6.44405e-163	4.3306e-163	1.14267e-162	-3.97583e-163	4.01952e-163	-2.81099e-163	1.93326e-163	-1.00192e-164	-8.79444e-164	3.8368e-163	3.55768e-163	-6.49226e-163	2.70734e-164	0
2.017e-163	7.87724e-164	5.03776e-163	-6.19856e-163	-1.32889e-163	-1.44464e-163	-6.85929e-163	-1.07998e-162	4.9589e-163	8.29289e-163	-7.81254e-163	1.91592e-163	-3.34875e-163	4.03777e-163	5.68077e-163	-1.1215e-163	-3.74821e-163	-6.44405e-163	4.3306e-163	1.14267e-162	-3.97583e-163	4.01952e-163	-2.81099e-163	1.93326e-163	-1.00192e-164	-8.79444e-164	3.8368e-163	3.55768e-163	-6.49226e-163	2.70734e-164	0
2.017e-163	7.87724e-164	5.03776e-163	-6.19856e-163	-1.32889e-163	-1.44464e-163	-6.85929e-163	-1.07998e-162	4.9589e-163	8.29289e-163	-7.81254e-163	1.91592e-163	-3.34875e-163	4.03777e-163	5.68077e-163	-1.1215e-163	-3.74821e-163	-6.44405e-163	4.3306e-163	1.14267e-162	-3.97583e-163	4.01952e-163	-2.81099e-163	1.93326e-163	-1.00192e-164	-8.79444e-164	3.8368e-163	3.55768e-163	-6.49226e-163	2.70734e-164	0
2.017e-163	7.87724e-164	5.03776e-163	-6.19856e-163	-1.32889e-163	-1.44464e-163	-6.85929e-163	-1.07998e-162	4.9589e-163	8.29289e-163	-7.81254e-163	1.91592e-163	-3.34875e-163	4.03777e-163	5.68077e-163	-1.1215e-163	-3.74821e-163	-6.44405e-163	4.3306e-163	1.14267e-162	-3.97583e-163	4.01952e-163	-2.81099e-163	1.93326e-163	-1.00192e-164	-8.79444e-164	3.8368e-163	3.55768e-163	-6.49226e-163	2.70734e-164	0
2.017e-163	7.87724e-164	5.03776e-163	-6.19856e-163	-1.32889e-163	-1.44464e-163	-6.85929e-163	-1.07998e-162	4.9589e-163	8.29289e-163	-7.81254e-163	1.91592e-163	-3.34875e-163	4.03777e-163	5.68077e-163	-1.1215e-163	-3.74821e-163	-6.44405e-163	4.3306e-163	1.14267e-162	-3.97583e-163	4.01952e-163	-2.81099e-163	1.93326e-163	-1.00192e-164	-8.79444e-164	3.8368e-163	3.55768e-163	-6.49226e-163	2.70734e-164	0
2.017e-163	7.87724e-164	5.03776e-163	-6.19856e-163	-1.32889e-163	-1.44464e-163	-6.85929e-163	-1.07998e-162	4.9589e-163	8.29289e-163	-7.81254e-163	1.91592e-163	-3.34875e-163	4.03777e-163	5.68077e-163	-1.1215e-163	-3.74821e-163	-6.44405e-163	4.3306e-163	1.14267e-162	-3.97583e-163	4.01952e-163	-2.81099e-163	1.93326e-163	-1.00192e-164	-8.79444e-164	3.8368e-163	3.55768e-163	-6.49226e-163	2.70734e-164	0
2.017e-163	7.87724e-164	5.03776e-163	-6.19856e-163	-1.32889e-163	-1.44464e-163	-6.85929e-163	-1.07998e-162	4.9589e-163	8.29289e-163	-7.81254e-163	1.91592e-163	-3.34875e-163	4.03777e-163	5.68077e-163	-1.1215e-163	-3.74821e-163	-6.44405e-163	4.3306e-163	1.14267e-162	-3.97583e-163	4.01952e-163	-2.81099e-163	1.93326e-163	-1.00192e-164	-8.79444e-164	3.8368e-163	3.55768e-163	-6.49226e-163	2.70734e-164	0
2.017e-163	7.87724e-164	5.03776e-163	-6.19856e-163	-1.32889e-163	-1.44464e-163	-6.85929e-163	-1.07998e-162	4.9589e-163	8.29289e-163	-7.81254e-163	1.91592e-163	-3.34875e-163	4.03777e-163	5.68077e-163	-1.1215e-163	-3.74821e-163	-6.44405e-163	4.3306e-163	1.14267e-162	-3.97583e-163	4.01952e-163	-2.81099e-163	1.93326e-163	-1.00192e-164	-8.79444e-164	3.8368e-163	3.55768e-163	-6.49226e-163	2.70734e-164	0
2.017e-163	7.87724e-164	5.03776e-163	-6.19856e-163	-1.32889e-163	-1.44464e-163	-6.85929e-163	-1.07998e-162	4.9589e-163	8.29289e-163	-7.81254e-163	1.91592e-163	-3.34875e-163	4.03777e-163	5.68077e-163	-1.1215e-163	-3.74821e-163	-6.44405e-163	4.3306e-163	1.14267e-162	-3.97583e-163	4.01952e-163	-2.81099e-163	1.93326e-163	-1.00192e-164	-8.79444e-164	3.8368e-163	3.55768e-163	-6.49226e-163	2.70734e-164	0
2.017e-163	7.87724e-164	5.03776e-163	-6.19856e-163	-1.32889e-163	-1.44464e-163	-6.85929e-163	-1.07998e-162	4.9589e-163	8.29289e-163	-7.81254e-163	1.91592e-163	-3.34875e-163	4.03777e-163	5.68077e-163	-1.1215e-163	-3.74821e-163	-6.44405e-163	4.3306e-163	1.14267e-162	-3.97583e-163	4.01952e-163	-2.81099e-163	1.93326e-163	-1.00192e-164	-8.79444e-164	3.8368e-163	3.55768e-163	-6.49226e-163	2.70734e-164	0
2.017e-163	7.87724e-164	5.03776e-163	-6.19856e-163	-1.32889e-163	-1.44464e-163	-6.85929e-163	-1.07998e-162	4.9589e-163	8.29289e-163	-7.81254e-163	1.91592e-163	-3.34875e-163	4.03777e-163	5.68077e-163	-1.1215e-163	-3.74821e-163	-6.44405e-163	4.3306e-163	1.14267e-162	-3.97583e-163	4.01952e-163	-2.81099e-163	1.93326e-163	-1.00192e-164	-8.79444e-164	3.8368e-163	3.55768e-163	-6.49226e-163	2.70734e-164	0
2.017e-163	7.87724e-164	5.03776e-163	-6.19856e-163	-1.32889e-163	-1.44464e-163	-6.85929e-163	-1.07998e-162	4.9589e-163	8.29289e-163	-7.81254e-163	1.91592e-163	-3.34875e-163	4.03777e-163	5.68077e-163	-1.1215e-163	-3.74821e-163	-6.44405e-163	4.3306e-163	1.14267e-162	-3.97583e-163	4.01952e-163	-2.81099e-163	1.93326e-163	-1.00192e-164	-8.79444e-164	3.8368e-163	3.55768e-163	-6.49226e-163	2.70734e-164	0
2.017e-163	7.87724e-164	5.03776e-163	-6.19856e-163	-1.32889e-163	-1.44464e-163	-6.85929e-163	-1.07998e-162	4.9589e-163	8.29289e-163	-7.81254e-163	1.91592e-163	-3.34875e-163	4.03777e-163	5.68077e-163	-1.1215e-163	-3.74821e-163	-6.44405e-163	4.3306e-163	1.14267e-162	-3.97583e-163	4.01952e-163	-2.81099e-163	1.93326e-163	-1.00192e-164	-8.79444e-164	3.8368e-163	3.55768e-163	-6.49226e-163	2.70734e-164	0
2.017e-163	7.87724e-164	5.03776e-163	-6.19856e-163	-1.32889e-163	-1.44464e-163	-6.85929e-163	-1.07998e-162	4.9589e-163	8.29289e-163	-7.81254e-163	1.91592e-163	-3.34875e-163	4.03777e-163	5.68077e-163	-1.1215e-163	-3.74821e-163	-6.44405e-163	4.3306e-163	1.14267e-162	-3.97583e-163	4.01952e-163	-2.81099e-163	1.93326e-163	-1.00192e-164	-8.79444e-164	3.8368e-163	3.55768e-163	-6.49226e-163	2.70734e-164	0
2.017e-163	7.87724e-164	5.03776e-163	-6.19856e-163	-1.32889e-163	-1.44464e-163	-6.85929e-163	-1.07998e-162	4.9589e-163	8.29289e-163	-7.81254e-163	1.91592e-163	-3.34875e-163	4.03777e-163	5.68077e-163	-1.1215e-163	-3.74821e-163	-6.44405e-163	4.3306e-163	1.14267e-162	-3.97583e-163	4.01952e-163	-2.81099e-163	1.93326e-163	-1.00192e-164	-8.79444e-164	3.8368e-163	3.55768e-163	-6.49226e-163	2.70734e-164	0
2.017e-163	7.87724e-164	5.03776e-163	-6.19856e-163	-1.32889e-163	-1.44464e-163	-6.85929e-163	-1.07998e-162	4.9589e-163	8.29289e-163	-7.81254e-163	1.91592e-163	-3.34875e-163	4.03777e-163	5.68077e-163	-1.1215e-163	-3.74821e-163	-6.44405e-163	4.3306e-163	1.14267e-162	-3.97583e-163	4.01952e-163	-2.81099e-163	1.93326e-163	-1.00192e-164	-8.79444e-164	3.8368e-163	3.55768e-163	-6.49226e-163	2.70734e-164	0
2.017e-163	7.87724e-164	5.03776e-163	-6.19856e-163	-1.32889e-163	-1.44464e-163	-6.85929e-163	-1.07998e-162	4.9589e-163	8.29289e-163	-7.81254e-163	1.91592e-163	-3.34875e-163	4.03777e-163	5.68077e-163	-1.1215e-163	-3.74821e-163	-6.44405e-163	4.3306e-163	1.14267e-162	-3.97583e-163	4.01952e-163	-2.81099e-163	1.93326e-163	-1.00192e-164	-8.79444e-164	3.8368e-163	3.55768e-163	-6.49226e-163	2.70734e-164	0
2.017e-163	7.87724e-164	5.03776e-163	-6.19856e-163	-1.32889e-163	-1.44464e-163	-6.85929e-163	-1.07998e-162	4.9589e-163	8.29289e-163	-7.81254e-163	1.91592e-163	-3.34875e-163	4.03777e-163	5.68077e-163	-1.1215e-163	-3.74821e-163	-6.44405e-163	4.3306e-163	1.14267e-162	-3.97583e-163	4.01952e-163	-2.81099e-163	1.93326e-163	-1.00192e-164	-8.79444e-164	3.8368e-163	3.55768e-163	-6.49226e-163	2.70734e-164	0
2.017e-163	7.87724e-164	5.03776e-163	-6.19856e-163	-1.32889e-163	-1.44464e-163	-6.85929e-163	-1.07998e-162	4.9589e-163	8.29289e-163	-7.81254e-163	1.91592e-163	-3.34875e-163	4.03777e-163	5.68077e-163	-1.1215e-163	-3.74821e-163	-6.44405e-163	4.3306e-163	1.14267e-162	-3.97583e-163	4.01952e-163	-2.81099e-163	1.93326e-163	-1.00192e-164	-8.79444e-164	3.8368e-163	3.55768e-163	-6.49226e-163	2.70734e-164	0
2.017e-163	7.87724e-164	5.03776e-163	-6.19856e-163	-1.32889e-163	-1.44464e-163	-6.85929e-163	-1.07998e-162	4.9589e-163	8.29289e-163	-7.81254e-163	1.91592e-163	-3.34875e-163	4.03777e-163	5.68077e-163	-1.1215e-163	-3.74821e-163	-6.44405e-163	4.3306e-163	1.14267e-162	-3.97583e-163	4.01952e-163	-2.81099e-163	1.93326e-163	-1.00192e-164	-8.79444e-164	3.8368e-163	3.55768e-163	-6.49226e-163	2.70734e-164	0
2.017e-163	7.87724e-164	5.03776e-163	-6.19856e-163	-1.32889e-163	-1.44464e-163	-6.85929e-163	-1.07998e-162	4.9589e-163	8.29289e-163	-7.81254e-163	1.91592e-163	-3.34875e-163	4.03777e-163	5.68077e-163	-1.1215e-163	-3.74821e-163	-6.44405e-163	4.3306e-163	1.14267e-162	-3.97583e-163	4.01952e-163	-2.81099e-163	1.93326e-163	-1.00192e-164	-8.79444e-164	3.8368e-163	3.55768e-163	-6.49226e-163	2.70734e-164	0
2.017e-163	7.87724e-164	5.03776e-163	-6.19856e-163	-1.32889e-163	-1.44464e-163	-6.85929e-163	-1.07998e-162	4.9589e-163	8.29289e-163	-7.81254e-163	1.91592e-163	-3.34875e-163	4.03777e-163	5.68077e-163	-1.1215e-163	-3.74821e-163	-6.44405e-163	4.3306e-163	1.14267e-162	-3.97583e-163	4.01952e-163	-2.81099e-163	1.93326e-163	-1.00192e-164	-8.79444e-164	3.8368e-163	3.55768e-163	-6.49226e-163	2.70734e-164	0
2.017e-163	7.87724e-164	5.03776e-163	-6.19856e-163	-1.32889e-163	-1.44464e-163	-6.85929e-163	-1.07998e-162	4.9589e-163	8.29289e-163	-7.81254e-163	1.91592e-163	-3.34875e-163	4.03777e-163	5.68077e-163	-1.1215e-163	-3.74821e-163	-6.44405e-163	4.3306e-163	1.14267e-162	-3.97583e-163	4.01952e-163	-2.81099e-163	1.93326e-163	-1.00192e-164	-8.79444e-164	3.8368e-163	3.55768e-163	-6.49226e-163	2.70734e-164	0
2.017e-163	7.87724e-164	5.03776e-163	-6.19856e-163	-1.32889e-163	-1.44464e-163	-6.85929e-163	-1.07998e-162	4.9589e-163	8.29289e-163	-7.81254e-163	1.91592e-163	-3.34875e-163	4.03777e-163	5.68077e-163	-1.1215e-163	-3.74821e-163	-6.44405e-163	4.3306e-163	1.14267e-162	-3.97583e-163	4.01952e-163	-2.81099e-163	1.93326e-163	-1.00192e-164	-8.79444e-164	3.8368e-163	3.55768e-163	-6.49226e-163	2.70734e-164	0
2.017e-163	7.87724e-164	5.03776e-163	-6.19856e-163	-1.32889e-163	-1.44464e-163	-6.85929e-163	-1.07998e-162	4.9589e-163	8.29289e-163	-7.81254e-163	1.91592e-163	-3.34875e-163	4.03777e-163	5.68077e-163	-1.1215e-163	-3.74821e-163	-6.44405e-163	4.3306e-163	1.14267e-162	-3.97583e-163	4.01952e-163	-2.81099e-163	1.93326e-163	-1.00192e-164	-8.79444e-164	3.8368e-163	3.55768e-163	-6.49226e-163	2.70734e-164	0
2.017e-163	7.87724e-164	5.03776e-163	-6.19856e-163	-1.32889e-163	-1.44464e-163	-6.85929e-163	-1.07998e-162	4.9589e-163	8.29289e-163	-7.81254e-163	1.91592e-163	-3.34875e-163	4.03777e-163	5.68077e-163	-1.1215e-163	-3.74821e-163	-6.44405e-163	4.3306e-163	1.14267e-162	-3.97583e-163	4.01952e-163	-2.81099e-163	1.93326e-163	-1.00192e-164	-8.79444e-164	3.8368e-163	3.55768e-163	-6.49226e-163	2.70734e-164	0
2.017e-163	7.87724e-164	5.03776e-163	-6.19856e-163	-1.32889e-163	-1.44464e-163	-6.85929e-163	-1.07998e-162	4.9589e-163	8.29289e-163	-7.81254e-163	1.91592e-163	-3.34875e-163	4.03777e-163	5.68077e-163	-1.1215e-163	-3.74821e-163	-6.44405e-163	4.3306e-163	1.14267e-162	-3.97583e-163	4.01952e-163	-2.81099e-163	1.93326e-163	-1.00192e-164	-8.79444e-164	3.8368e-163	3.55768e-163	-6.49226e-163	2.70734e-164	0
2.017e-163	7.87724e-164	5.03776e-163	-6.19856e-163	-1.32889e-163	-1.44464e-163	-6.85929e-163	-1.07998e-162	4.9589e-163	8.29289e-163	-7.81254e-163	1.91592e-163	-3.34875e-163	4.03777e-163	5.68077e-163	-1.1215e-163	-3.74821e-163	-6.44405e-163	4.3306e-163	1.14267e-162	-3.97583e-163	4.01952e-163	-2.81099e-163	1.93326e-163	-1.00192e-164	-8.79444e-164	3.8368e-163	3.55768e-163	-6.49226e-163	2.70734e-164	0
2.017e-163	7.87724e-164	5.03776e-163	-6.19856e-163	-1.32889e-163	-1.44464e-163	-6.85929e-163	-1.07998e-162	4.9589e-163	8.29289e-163	-7.81254e-163	1.91592e-163	-3.34875e-163	4.03777e-163	5.68077e-163	-1.1215e-163	-3.74821e-163	-6.44405e-163	4.3306e-163	1.14267e-162	-3.97583e-163	4.01952e-163	-2.81099e-163	1.93326e-163	-1.00192e-164	-8.79444e-164	3.8368e-163	3.55768e-163	-6.49226e-163	2.70734e-164	0
2.017e-163	7.87724e-164	5.03776e-163	-6.19856e-163	-1.32889e-163	-1.44464e-163	-6.85929e-163	-1.07998e-162	4.9589e-163	8.29289e-163	-7.81254e-163	1.91592e-163	-3.34875e-163	4.03777e-163	5.68077e-163	-1.1215e-163	-3.74821e-163	-6.44405e-163	4.3306e-163	1.14267e-162	-3.97583e-163	4.01952e-163	-2.81099e-163	1.93326e-163	-1.00192e-164	-8.79444e-164	3.8368e-163	3.55768e-163	-6.49226e-163	2.70734e-164	0
2.017e-163	7.87724e-164	5.03776e-163	-6.19856e-163	-1.32889e-163	-1.44464e-163	-6.85929e-163	-1.07998e-162	4.9589e-163	8.29289e-163	-7.81254e-163	1.91592e-163	-3.34875e-163	4.03777e-163	5.68077e-163	-1.1215e-163	-3.74821e-163	-6.44405e-163	4.3306e-163	1.14267e-162	-3.97583e-163	4.01952e-163	-2.81099e-163	1.93326e-163	-1.00192e-164	-8.79444e-164	3.8368e-163	3.55768e-163	-6.49226e-163	2.70734e-164	0
2.017e-163	7.87724e-164	5.03776e-163	-6.19856e-163	-1.32889e-163	-1.44464e-163	-6.85929e-163	-1.07998e-162	4.9589e-163	8.29289e-163	-7.81254e-163	1.91592e-163	-3.34875e-163	4.03777e-163	5.68077e-163	-1.1215e-163	-3.74821e-163	-6.44405e-163	4.3306e-163	1.14267e-162	-3.97583e-163	4.01952e-163	-2.81099e-163	1.93326e-163	-1.00192e-164	-8.79444e-164	3.8368e-163	3.55768e-163	-6.49226e-163	2.70734e-164	0
2.017e-163	7.87724e-164	5.03776e-163	-6.19856e-163	-1.32889e-163	-1.44464e-163	-6.85929e-163	-1.07998e-162	4.9589e-163	8.29289e-163	-7.81254e-163	1.91592e-163	-3.34875e-163	4.03777e-163	5.68077e-163	-1.1215e-163	-3.74821e-163	-6.44405e-163	4.3306e-163	1.14267e-162	-3.97583e-163	4.01952e-163	-2.81099e-163	1.93326e-163	-1.00192e-164	-8.79444e-164	3.8368e-163	3.55768e-163	-6.49226e-163	2.70734e-164	0
2.017e-163	7.87724e-164	5.03776e-163	-6.19856e-163	-1.32889e-163	-1.44464e-163	-6.85929e-163	-1.07998e-162	4.9589e-163	8.29289e-163	-7.81254e-163	1.91592e-163	-3.34875e-163	4.03777e-163	5.68077e-163	-1.1215e-163	-3.74821e-163	-6.44405e-163	4.3306e-163	1.14267e-162	-3.97583e-163	4.01952e-163	-2.81099e-163	1.93326e-163	-1.00192e-164	-8.79444e-164	3.8368e-163	3.55768e-163	-6.49226e-163	2.70734e-164	0
2.017e-163	7.87724e-164	5.03776e-163	-6.19856e-163	-1.32889e-163	-1.44464e-163	-6.85929e-163	-1.07998e-162	4.9589e-163	8.29289e-163	-7.81254e-163	1.91592e-163	-3.34875e-163	4.03777e-163	5.68077e-163	-1.1215e-163	-3.74821e-163	-6.44405e-163	4.3306e-163	1.14267e-162	-3.97583e-163	4.01952e-163	-2.81099e-163	1.93326e-163	-1.00192e-164	-8.79444e-164	3.8368e-163	3.55768e-163	-6.49226e-163	2.70734e-164	0
2.017e-163	7.87724e-164	5.03776e-163	-6.19856e-163	-1.32889e-163	-1.44464e-163	-6.85929e-163	-1.07998e-162	4.9589e-163	8.29289e-163	-7.81254e-163	1.91592e-163	-3.34875e-163	4.03777e-163	5.68077e-163	-1.1215e-163	-3.74821e-163	-6.44405e-163	4.3306e-163	1.14267e-162	-3.97583e-163	4.01952e-163	-2.81099e-163	1.93326e-163	-1.00192e-164	-8.79444e-164	3.8368e-163	3.55768e-163	-6.49226e-163	2.70734e-164	0
2.017e-163	7.87724e-164	5.03776e-163	-6.19856e-163	-1.32889e-163	-1.44464e-163	-6.85929e-163	-1.07998e-162	4.9589e-163	8.29289e-163	-7.81254e-163	1.91592e-163	-3.34875e-163	4.03777e-163	5.68077e-163	-1.1215e-163	-3.74821e-163	-6.44405e-163	4.3306e-163	1.14267e-162	-3.97583e-163	4.01952e-163	-2.81099e-163	1.93326e-163	-1.00192e-164	-8.79444e-164	3.8368e-163	3.55768e-163	-6.49226e-163	2.70734e-164	0
2.017e-163	7.87724e-164	5.03776e-163	-6.19856e-163	-1.32889e-163	-1.44464e-163	-6.85929e-163	-1.07998e-162	4.9589e-163	8.29289e-163	-7.81254e-163	1.91592e-163	-3.34875e-163	4.03777e-163	5.68077e-163	-1.1215e-163	-3.74821e-163	-6.44405e-163	4.3306e-163	1.14267e-162	-3.97583e-163	4.01952e-163	-2.81099e-163	1.93326e-163	-1.00192e-164	-8.79444e-164	3.8368e-163	3.55768e-163	-6.49226e-163	2.70734e-164	0
2.017e-163	7.87724e-164	5.03776e-163	-6.19856e-163	-1.32889e-163	-1.44464e-163	-6.85929e-163	-1.07998e-162	4.9589e-163	8.29289e-163	-7.81254e-163	1.91592e-163	-3.34875e-163	4.03777e-163	5.68077e-163	-1.1215e-163	-3.74821e-163	-6.44405e-163	4.3306e-163	1.14267e-162	-3.97583e-163	4.01952e-163	-2.81099e-163	1.93326e-163	-1.00192e-164	-8.79444e-164	3.8368e-163	3.55768e-163	-6.49226e-163	2.70734e-164	0
2.017e-163	7.87724e-164	5.03776e-163	-6.19856e-163	-1.32889e-163	-1.44464e-163	-6.85929e-163	-1.07998e-162	4.9589e-163	8.29289e-163	-7.81254e-163	1.91592e-163	-3.34875e-163	4.03777e-163	5.68077e-163	-1.1215e-163	-3.74821e-163	-6.44405e-163	4.3306e-163	1.14267e-162	-3.97583e-163	4.01952e-163	-2.81099e-163	1.93326e-163	-1.00192e-164	-8.79444e-164	3.8368e-163	3.55768e-163	-6.49226e-163	2.70734e-164	0
2.017e-163	7.87724e-164	5.03776e-163	-6.19856e-163	-1.32889e-163	-1.44464e-163	-6.85929e-163	-1.07998e-162	4.9589e-163	8.29289e-163	-7.81254e-163	1.91592e-163	-3.34875e-163	4.03777e-163	5.68077e-163	-1.1215e-163	-3.74821e-163	-6.44405e-163	4.3306e-163	1.14267e-162	-3.97583e-163	4.01952e-163	-2.81099e-163	1.93326e-163	-1.00192e-164	-8.79444e-164	3.8368e-163	3.55768e-163	-6.49226e-163	2.70734e-164	0
2.017e-163	7.87724e-164	5.03776e-163	-6.19856e-163	-1.32889e-163	-1.44464e-163	-6.85929e-163	-1.07998e-162	4.9589e-163	8.29289e-163	-7.81254e-163	1.91592e-163	-3.34875e-163	4.03777e-163	5.68077e-163	-1.1215e-163	-3.74821e-163	-6.44405e-163	4.3306e-163	1.14267e-162	-3.97583e-163	4.01952e-163	-2.81099e-163	1.93326e-163	-1.00192e-164	-8.79444e-164	3.8368e-163	3.55768e-163	-6.49226e-163	2.70734e-164	0
2.017e-163	7.87724e-164	5.03776e-163	-6.19856e-163	-1.32889e-163	-1.44464e-163	-6.85929e-163	-1.07998e-162	4.9589e-163	8.29289e-163	-7.81254e-163	1.91592e-163	-3.34875e-163	4.03777e-163	5.68077e-163	-1.1215e-163	-3.74821e-163	-6.44405e-163	4.3306e-163	1.14267e-162	-3.97583e-163	4.01952e-163	-2.81099e-163	1.93326e-163	-1.00192e-164	-8.79444e-164	3.8368e-163	3.55768e-163	-6.49226e-163	2.70734e-164	0
2.017e-163	7.87724e-164	5.03776e-163	-6.19856e-163	-1.32889e-163	-1.44464e-163	-6.85929e-163	-1.07998e-162	4.9589e-163	8.29289e-163	-7.81254e-163	1.91592e-163	-3.34875e-163	4.03777e-163	5.68077e-163	-1.1215e-163	-3.74821e-163	-6.44405e-163	4.3306e-163	1.14267e-162	-3.97583e-163	4.01952e-163	-2.81099e-163	1.93326e-163	-1.00192e-164	-8.79444e-164	3.8368e-163	3.55768e-163	-6.49226e-163	2.70734e-164	0
2.017e-163	7.87724e-164	5.03776e-163	-6.19856e-163	-1.32889e-163	-1.44464e-163	-6.85929e-163	-1.07998e-162	4.9589e-163	8.29289e-163	-7.81254e-163	1.91592e-163	-3.34875e-163	4.03777e-163	5.68077e-163	-1.1215e-163	-3.74821e-163	-6.44405e-163	4.3306e-163	1.14267e-162	-3.97583e-163	4.01952e-163	-2.81099e-163	1.93326e-163	-1.00192e-164	-8.79444e-164	3.8368e-163	3.55768e-163	-6.49226e-163	2.70734e-164	0
2.017e-163	7.87724e-164	5.03776e-163	-6.19856e-163	-1.32889e-163	-1.44464e-163	-6.85929e-163	-1.07998e-162	4.9589e-163	8.29289e-163	-7.81254e-163	1.91592e-163	-3.34875e-163	4.03777e-163	5.68077e-163	-1.1215e-163	-3.74821e-163	-6.44405e-163	4.3306e-163	1.14267e-162	-3.97583e-163	4.01952e-163	-2.81099e-163	1.93326e-163	-1.00192e-164	-8.79444e-164	3.8368e-163	3.55768e-163	-6.49226e-163	2.70734e-164	0
2.017e-163	7.87724e-164	5.03776e-163	-6.19856e-163	-1.32889e-163	-1.44464e-163	-6.85929e-163	-1.07998e-162	4.9589e-163	8.29289e-163	-7.81254e-163	1.91592e-163	-3.34875e-163	4.03777e-163	5.68077e-163	-1.1215e-163	-3.74821e-163	-6.44405e-163	4.3306e-163	1.14267e-162	-3.97583e-163	4.01952e-163	-2.81099e-163	1.93326e-163	-1.00192e-164	-8.79444e-164	3.8368e-163	3.55768e-163	-6.49226e-163	2.70734e-164	0
2.017e-163	7.87724e-164	5.03776e-163	-6.19856e-163	-1.32889e-163	-1.44464e-163	-6.85929e-163	-1.07998e-162	4.9589e-163	8.29289e-163	-7.81254e-163	1.91592e-163	-3.34875e-163	4.03777e-163	5.68077e-163	-1.1215e-163	-3.74821e-163	-6.44405e-163	4.3306e-163	1.14267e-162	-3.97583e-163	4.01952e-163	-2.81099e-163	1.93326e-163	-1.00192e-164	-8.79444e-164	3.8368e-163	3.55768e-163	-6.49226e-163	2.70734e-164	0
2.017e-163	7.87724e-164	5.03776e-163	-6.19856e-163	-1.32889e-163	-1.44464e-163	-6.85929e-163	-1.07998e-162	4.9589e-163	8.29289e-163	-7.81254e-163	1.91592e-163	-3.34875e-163	4.03777e-163	5.68077e-163	-1.1215e-163	-3.74821e-163	-6.44405e-163	4.3306e-163	1.14267e-162	-3.97583e-163	4.01952e-163	-2.81099e-163	1.93326e-163	-1.00192e-164	-8.79444e-164	3.8368e-163	3.55768e-163	-6.49226e-163	2.70734e-164	0
2.017e-163	7.87724e-164	5.03776e-163	-6.19856e-163	-1.32889e-163	-1.44464e-163	-6.85929e-163	-1.07998e-162	4.9589e-163	8.29289e-163	-7.81254e-163	1.91592e-163	-3.34875e-163	4.03777e-163	5.68077e-163	-1.1215e-163	-3.74821e-163	-6.44405e-163	4.3306e-163	1.14267e-162	-3.97583e-163	4.01952e-163	-2.81099e-163	1.93326e-163	-1.00192e-164	-8.79444e-164	3.8368e-163	3.55768e-163	-6.49226e-163	2.70734e-164	0
2.017e-163	7.87724e-164	5.03776e-163	-6.19856e-163	-1.32889e-163	-1.44464e-163	-6.85929e-163	-1.07998e-162	4.9589e-163	8.29289e-163	-7.81254e-163	1.91592e-163	-3.34875e-163	4.03777e-163	5.68077e-163	-1.1215e-163	-3.74821e-163	-6.44405e-163	4.3306e-163	1.14267e-162	-3.97583e-163	4.01952e-163	-2.81099e-163	1.93326e-163	-1.00192e-164	-8.79444e-164	3.8368e-163	3.55768e-163	-6.49226e-163	2.70734e-164	0
2.017e-163	7.87724e-164	5.03776e-163	-6.19856e-163	-1.32889e-163	-1.44464e-163	-6.85929e-163	-1.07998e-162	4.9589e-163	8.29289e-163	-7.81254e-163	1.91592e-163	-3.34875e-163	4.03777e-163	5.68077e-163	-1.1215e-163	-3.74821e-163	-6.44405e-163	4.3306e-163	1.14267e-162	-3.97583e-163	4.01952e-163	-2.81099e-163	1.93326e-163	-1.00192e-164	-8.79444e-164	3.8368e-163	3.55768e-163	-6.49226e-163	2.70734e-164	0
2.017e-163	7.87724e-164	5.03776e-163	-6.19856e-163	-1.32889e-163	-1.44464e-163	-6.85929e-163	-1.07998e-162	4.9589e-163	8.29289e-163	-7.81254e-163	1.91592e-163	-3.34875e-163	4.03777e-163	5.68077e-163	-1.1215e-163	-3.74821e-163	-6.44405e-163	4.3306e-163	1.14267e-162	-3.97583e-163	4.01952e-163	-2.81099e-163	1.93326e-163	-1.00192e-164	-8.79444e-164	3.8368e-163	3.55768e-163	-6.49226e-163	2.70734e-164	0
2.017e-163	7.87724e-164	5.03776e-163	-6.19856e-163	-1.32889e-163	-1.44464e-163	-6.85929e-163	-1.07998e-162	4.9589e-163	8.29289e-163	-7.81254e-163	1.91592e-163	-3.34875e-163	4.03777e-163	5.68077e-163	-1.1215e-163	-3.74821e-163	-6.44405e-163	4.3306e-163	1.14267e-162	-3.97583e-163	4.01952e-163	-2.81099e-163	1.93326e-163	-1.00192e-164	-8.79444e-164	3.8368e-163	3.55768e-163	-6.49226e-163	2.70734e-164	0
2.017e-163	7.87724e-164	5.03776e-163	-6.19856e-163	-1.32889e-163	-1.44464e-163	-6.85929e-163	-1.07998e-162	4.9589e-163	8.29289e-163	-7.81254e-163	1.91592e-163	-3.34875e-163	4.03777e-163	5.68077e-163	-1.1215e-163	-3.74821e-163	-6.44405e-163	4.3306e-163	1.14267e-162	-3.97583e-163	4.01952e-163	-2.81099e-163	1.93326e-163	-1.00192e-164	-8.79444e-164	3.8368e-163	3.55768e-163	-6.49226e-163	2.70734e-164	0
2.017e-163	7.87724e-164	5.03776e-163	-6.19856e-163	-1.32889e-163	-1.44464e-163	-6.85929e-163	-1.07998e-162	4.9589e-163	8.29289e-163	-7.81254e-163	1.91592e-163	-3.34875e-163	4.03777e-163	5.68077e-163	-1.1215e-163	-3.74821e-163	-6.44405e-163	4.3306e-163	1.14267e-162	-3.97583e-163	4.01952e-163	-2.81099e-163	1.93326e-163	-1.00192e-164	-8.79444e-164	3.8368e-163	3.55768e-163	-6.49226e-163	2.70734e-164	0
2.017e-163	7.87724e-164	5.03776e-163	-6.19856e-163	-1.32889e-163	-1.44464e-163	-6.85929e-163	-1.07998e-162	4.9589e-163	8.29289e-163	-7.81254e-163	1.91592e-163	-3.34875e-163	4.03777e-163	5.68077e-163	-1.1215e-163	-3.74821e-163	-6.44405e-163	4.3306e-163	1.14267e-162	-3.97583e-163	4.01952e-163	-2.81099e-163	1.93326e-163	-1.00192e-164	-8.79444e-164	3.8368e-163	3.55768e-163	-6.49226e-163	2.70734e-164	0
2.017e-163	7.87724e-164	5.03776e-163	-6.19856e-163	-1.32889e-163	-1.44464e-163	-6.85929e-163	-1.07998e-162	4.9589e-163	8.29289e-163	-7.81254e-163	1.91592e-163	-3.34875e-163	4.03777e-163	5.68077e-163	-1.1215e-163	-3.74821e-163	-6.44405e-163	4.3306e-163	1.14267e-162	-3.97583e-163	4.01952e-163	-2.81099e-163	1.93326e-163	-1.00192e-164	-8.79444e-164	3.8368e-163	3.55768e-163	-6.49226e-163	2.70734e-164	0
2.017e-163	7.87724e-164	5.03776e-163	-6.19856e-163	-1.32889e-163	-1.44464e-163	-6.85929e-163	-1.07998e-162	4.9589e-163	8.29289e-163	-7.81254e-163	1.91592e-163	-3.34875e-163	4.03777e-163	5.68077e-163	-1.1215e-163	-3.74821e-163	-6.44405e-163	4.3306e-163	1.14267e-162	-3.97583e-163	4.01952e-163	-2.81099e-163	1.93326e-163	-1.00192e-164	-8.79444e-164	3.8368e-163	3.55768e-163	-6.49226e-163	2.70734e-164	0
2.017e-163	7.87724e-164	5.03776e-163	-6.19856e-163	-1.32889e-163	-1.44464e-163	-6.85929e-163	-1.07998e-162	4.9589e-163	8.29289e-163	-7.81254e-163	1.91592e-163	-3.34875e-163	4.03777e-163	5.68077e-163	-1.1215e-163	-3.74821e-163	-6.44405e-163	4.3306e-163	1.14267e-162	-3.97583e-163	4.01952e-163	-2.81099e-163	1.93326e-163	-1.00192e-164	-8.79444e-164	3.8368e-163	3.55768e-163	-6.49226e-163	2.70734e-164	0
2.017e-163	7.87724e-164	5.03776e-163	-6.19856e-163	-1.32889e-163	-1.44464e-163	-6.85929e-163	-1.07998e-162	4.9589e-163	8.29289e-163	-7.81254e-163	1.91592e-163	-3.34875e-163	4.03777e-163	5.68077e-163	-1.1215e-163	-3.74821e-163	-6.44405e-163	4.3306e-163	1.14267e-162	-3.97583e-163	4.01952e-163	-2.81099e-163	1.93326e-163	-1.00192e-164	-8.79444e-164	3.8368e-163	3.55768e-163	-6.49226e-163	2.70734e-164	0
2.017e-163	7.87724e-164	5.03776e-163	-6.19856e-163	-1.32889e-163	-1.44464e-163	-6.85929e-163	-1.07998e-162	4.9589e-163	8.29289e-163	-7.81254e-163	1.91592e-163	-3.34875e-163	4.03777e-163	5.68077e-163	-1.1215e-163	-3.74821e-163	-6.44405e-163	4.3306e-163	1.14267e-162	-3.97583e-163	4.01952e-163	-2.81099e-163	1.93326e-163	-1.00192e-164	-8.79444e-164	3.8368e-163	3.55768e-163	-6.49226e-163	2.70734e-164	0
2.017e-163	7.87724e-164	5.03776e-163	-6.19856e-163	-1.32889e-163	-1.44464e-163	-6.85929e-163	-1.07998e-162	4.9589e-163	8.29289e-163	-7.81254e-163	1.91592e-163	-3.34875e-163	4.03777e-163	5.68077e-163	-1.1215e-163	-3.74821e-163	-6.44405e-163	4.3306e-163	1.14267e-162	-3.97583e-163	4.01952e-163	-2.81099e-163	1.93326e-163	-1.00192e-164	-8.79444e-164	3.8368e-163	3.55768e-163	-6.49226e-163	2.70734e-164	0
2.017e-163	7.87724e-164	5.03776e-163	-6.19856e-163	-1.32889e-163	-1.44464e-163	-6.85929e-163	-1.07998e-162	4.9589e-163	8.29289e-163	-7.81254e-163	1.91592e-163	-3.34875e-163	4.03777e-163	5.68077e-163	-1.1215e-163	-3.74821e-163	-6.44405e-163	4.3306e-163	1.14267e-162	-3.97583e-163	4.01952e-163	-2.81099e-163	1.93326e-163	-1.00192e-164	-8.79444e-164	3.8368e-163	3.55768e-163	-6.49226e-163	2.70734e-164	0
2.017e-163	7.87724e-164	5.03776e-163	-6.19856e-163	-1.32889e-163	-1.44464e-163	-6.85929e-163	-1.07998e-162	4.9589e-163	8.29289e-163	-7.81254e-163	1.91592e-163	-3.34875e-163	4.03777e-163	5.68077e-163	-1.1215e-163	-3.74821e-163	-6.44405e-163	4.3306e-163	1.14267e-162	-3.97583e-163	4.01952e-163	-2.81099e-163	1.93326e-163	-1.00192e-164	-8.79444e-164	3.8368e-163	3.55768e-163	-6.49226e-163	2.70734e-164	0
2.017e-163	7.87724e-164	5.03776e-163	-6.19856e-163	-1.32889e-163	-1.44464e-163	-6.85929e-163	-1.07998e-162	4.9589e-163	8.29289e-163	-7.81254e-163	1.91592e-163	-3.34875e-163	4.03777e-163	5.68077e-163	-1.1215e-163	-3.74821e-163	-6.44405e-163	4.3306e-163	1.14267e-162	-3.97583e-163	4.01952e-163	-2.81099e-163	1.93326e-163	-1.00192e-164	-8.79444e-164	3.8368e-163	3.55768e-163	-6.49226e-163	2.70734e-164	0
2.017e-163	7.87724e-164	5.03776e-163	-6.19856e-163	-1.32889e-163	-1.44464e-163	-6.85929e-163	-1.07998e-162	4.9589e-163	8.29289e-163	-7.81254e-163	1.91592e-163	-3.34875e-163	4.03777e-163	5.68077e-163	-1.1215e-163	-3.74821e-163	-6.44405e-163	4.3306e-163	1.14267e-162	-3.97583e-163	4.01952e-163	-2.81099e-163	1.93326e-163	-1.00192e-164	-8.79444e-164	3.8368e-163	3.55768e-163	-6.49226e-163	2.70734e-164	0
2.017e-163	7.87724e-164	5.03776e-163	-6.19856e-163	-1.32889e-163	-1.44464e-163	-6.85929e-163	-1.07998e-162	4.9589e-163	8.29289e-163	-7.81254e-163	1.91592e-163	-3.34875e-163	4.03777e-163	5.68077e-163	-1.1215e-163	-3.74821e-163	-6.44405e-163	4.3306e-163	1.14267e-162	-3.97583e-163	4.01952e-163	-2.81099e-163	1.93326e-163	-1.00192e-164	-8.79444e-164	3.8368e-163	3.55768e-163	-6.49226e-163	2.70734e-164	0
2.017e-163	7.87724e-164	5.03776e-163	-6.19856e-163	-1.32889e-163	-1.44464e-163	-6.85929e-163	-1.07998e-162	4.9589e-163	8.29289e-163	-7.81254e-163	1.91592e-163	-3.34875e-163	4.03777e-163	5.68077e-163	-1.1215e-163	-3.74821e-163	-6.44405e-163	4.3306e-163	1.14267e-162	-3.97583e-163	4.01952e-163	-2.81099e-163	1.93326e-163	-1.00192e-164	-8.79444e-164	3.8368e-163	3.55768e-163	-6.49226e-163	2.70734e-164	0
2.017e-163	7.87724e-164	5.03776e-163	-6.19856e-163	-1.32889e-163	-1.44464e-163	-6.85929e-163	-1.07998e-162	4.9589e-163	8.29289e-163	-7.81254e-163	1.91592e-163	-3.34875e-163	4.03777e-163	5.68077e-163	-1.1215e-163	-3.74821e-163	-6.44405e-163	4.3306e-163	1.14267e-162	-3.97583e-163	4.01952e-163	-2.81099e-163	1.93326e-163	-1.00192e-164	-8.79444e-164	3.8368e-163	3.55768e-163	-6.49226e-163	2.70734e-164	0
2.017e-163	7.87724e-164	5.03776e-163	-6.19856e-163	-1.32889e-163	-1.44464e-163	-6.85929e-163	-1.07998e-162	4.9589e-163	8.29289e-163	-7.81254e-163	1.91592e-163	-3.34875e-163	4.03777e-163	5.68077e-163	-1.1215e-163	-3.74821e-163	-6.44405e-163	4.3306e-163	1.14267e-162	-3.97583e-163	4.01952e-163	-2.81099e-163	1.93326e-163	-1.00192e-164	-8.79444e-164	3.8368e-163	3.55768e-163	-6.49226e-163	2.70734e-164	0
2.017e-163	7.87724e-164	5.03776e-163	-6.19856e-163	-1.32889e-163	-1.44464e-163	-6.85929e-163	-1.07998e-162	4.9589e-163	8.29289e-163	-7.81254e-163	1.91592e-163	-3.34875e-163	4.03777e-163	5.68077e-163	-1.1215e-163	-3.74821e-163	-6.44405e-163	4.3306e-163	1.14267e-162	-3.97583e-163	4.01952e-163	-2.81099e-163	1.93326e-163	-1.00192e-164	-8.79444e-164	3.8368e-163	3.55768e-163	-6.49226e-163	2.70734e-164	0
2.017e-163	7.87724e-164	5.03776e-163	-6.19856e-163	-1.32889e-163	-1.44464e-163	-6.85929e-163	-1.07998e-162	4.9589e-163	8.29289e-163	-7.81254e-163	1.91592e-163	-3.34875e-163	4.03777e-163	5.68077e-163	-1.1215e-163	-3.74821e-163	-6.44405e-163	4.3306e-163	1.14267e-162	-3.97583e-163	4.01952e-163	-2.81099e-163	1.93326e-163	-1.00192e-164	-8.79444e-164	3.8368e-163	3.55768e-163	-6.49226e-163	2.70734e-164	0
2.017e-163	7.87724e-164	5.03776e-163	-6.19856e-163	-1.32889e-163	-1.44464e-163	-6.85929e-163	-1.07998e-162	4.9589e-163	8.29289e-163	-7.81254e-163	1.91592e-163	-3.34875e-163	4.03777e-163	5.68077e-163	-1.1215e-163	-3.74821e-163	-6.44405e-163	4.3306e-163	1.14267e-162	-3.97583e-163	4.01952e-163	-2.81099e-163	1.93326e-163	-1.00192e-164	-8.79444e-164	3.8368e-163	3.55768e-163	-6.49226e-163	2.70734e-164	0
2.017e-163	7.87724e-164	5.03776e-163	-6.19856e-163	-1.32889e-163	-1.44464e-163	-6.85929e-163	-1.07998e-162	4.9589e-163	8.29289e-163	-7.81254e-163	1.91592e-163	-3.34875e-163	4.03777e-163	5.68077e-163	-1.1215e-163	-3.74821e-163	-6.44405e-163	4.3306e-163	1.14267e-162	-3.97583e-163	4.01952e-163	-2.81099e-163	1.93326e-163	-1.00192e-164	-8.79444e-164	3.8368e-163	3.55768e-163	-6.49226e-163	2.70734e-164	0
2.017e-163	7.87724e-164	5.03776e-163	-6.19856e-163	-1.32889e-163	-1.44464e-163	-6.85929e-163	-1.07998e-162	4.9589e-163	8.29289e-163	-7.81254e-163	1.91592e-163	-3.34875e-163	4.03777e-163	5.68077e-163	-1.1215e-163	-3.74821e-163	-6.44405e-163	4.3306e-163	1.14267e-162	-3.97583e-163	4.01952e-163	-2.81099e-163	1.93326e-163	-1.00192e-164	-8.79444e-164	3.8368e-163	3.55768e-163	-6.49226e-163	2.70734e-164	0
2.017e-163	7.87724e-164	5.03776e-163	-6.19856e-163	-1.32889e-163	-1.44464e-163	-6.85929e-163	-1.07998e-162	4.9589e-163	8.29289e-163	-7.81254e-163	1.91592e-163	-3.34875e-163	4.03777e-163	5.68077e-163	-1.1215e-163	-3.74821e-163	-6.44405e-163	4.3306e-163	1.14267e-162	-3.97583e-163	4.01952e-163	-2.81099e-163	1.93326e-163	-1.00192e-164	-8.79444e-164	3.8368e-163	3.55768e-163	-6.49226e-163	2.70734e-164	0
2.017e-163	7.87724e-164	5.03776e-163	-6.19856e-163	-1.32889e-163	-1.44464e-163	-6.85929e-163	-1.07998e-162	4.9589e-163	8.29289e-163	-7.81254e-163	1.91592e-163	-3.34875e-163	4.03777e-163	5.68077e-163	-1.1215e-163	-3.74821e-163	-6.44405e-163	4.3306e-163	1.14267e-162	-3.97583e-163	4.01952e-163	-2.81099e-163	1.93326e-163	-1.00192e-164	-8.79444e-164	3.8368e-163	3.55768e-163	-6.49226e-163	2.70734e-164	0
2.017e-163	7.87724e-164	5.03776e-163	-6.19856e-163	-1.32889e-163	-1.44464e-163	-6.85929e-163	-1.07998e-162	4.9589e-163	8.29289e-163	-7.81254e-163	1.91592e-163	-3.34875e-163	4.03777e-163	5.68077e-163	-1.1215e-163	-3.74821e-163	-6.44405e-163	4.3306e-163	1.14267e-162	-3.97583e-163	4.01952e-163	-2.81099e-163	1.93326e-163	-1.00192e-164	-8.79444e-164	3.8368e-163	3.55768e-163	-6.49226e-163	2.70734e-164	0
2.017e-163	7.87724e-164	5.03776e-163	-6.19856e-163	-1.32889e-163	-1.44464e-163	-6.85929e-163	-1.07998e-162	4.9589e-163	8.29289e-163	-7.81254e-163	1.91592e-163	-3.34875e-163	4.03777e-163	5.68077e-163	-1.1215e-163	-3.74821e-163	-6.44405e-163	4.3306e-163	1.14267e-162	-3.97583e-163	4.01952e-163	-2.81099e-163	1.93326e-163	-1.00192e-164	-8.79444e-164	3.8368e-163	3.55768e-163	-6.49226e-163	2.70734e-164	0
2.017e-163	7.87724e-164	5.03776e-163	-6.19856e-163	-1.32889e-163	-1.44464e-163	-6.85929e-163	-1.07998e-162	4.9589e-163	8.29289e-163	-7.81254e-163	1.91592e-163	-3.34875e-163	4.03777e-163	5.68077e-163	-1.1215e-163	-3.74821e-163	-6.44405e-163	4.3306e-163	1.14267e-162	-3.97583e-163	4.01952e-163	-2.81099e-163	1.93326e-163	-1.00192e-164	-8.79444e-164	3.8368e-163	3.55768e-163	-6.49226e-163	2.70734e-164	0
2.017e-163	7.87724e-164	5.03776e-163	-6.19856e-163	-1.32889e-163	-1.44464e-163	-6.85929e-163	-1.07998e-162	4.9589e-163	8.29289e-163	-7.81254e-163	1.91592e-163	-3.34875e-163	4.03777e-163	5.68077e-163	-1.1215e-163	-3.74821e-163	-6.44405e-163	4.3306e-163	1.14267e-162	-3.97583e-163	4.01952e-163	-2.81099e-163	1.93326e-163	-1.00192e-164	-8.79444e-164	3.8368e-163	3.55768e-163	-6.49226e-163	2.70734e-164	0
2.017e-163	7.87724e-164	5.03776e-163	-6.19856e-163	-1.32889e-163	-1.44464e-163	-6.85929e-163	-1.07998e-162	4.9589e-163	8.29289e-163	-7.81254e-163	1.91592e-163	-3.34875e-163	4.03777e-163	5.68077e-163	-1.1215e-163	-3.74821e-163	-6.44405e-163	4.3306e-163	1.14267e-162	-3.97583e-163	4.01952e-163	-2.81099e-163	1.93326e-163	-1.00192e-164	-8.79444e-164	3.8368e-163	3.55768e-163	-6.49226e-163	2.70734e-164	0
2.017e-163	7.87724e-164	5.03776e-163	-6.19856e-163	-1.32889e-163	-1.44464e-163	-6.85929e-163	-1.07998e-162	4.9589e-163	8.29289e-163	-7.81254e-163	1.91592e-163	-3.34875e-163	4.03777e-163	5.68077e-163	-1.1215e-163	-3.74821e-163	-6.44405e-163	4.3306e-163	1.14267e-162	-3.97583e-163	4.01952e-163	-2.81099e-163	1.93326e-163	-1.00192e-164	-8.79444e-164	3.8368e-163	3.55768e-163	-6.49226e-163	2.70734e-164	0
2.017e-163	7.87724e-164	5.03776e-163	-6.19856e-163	-1.32889e-163	-1.44464e-163	-6.85929e-163	-1.07998e-162	4.9589e-163	8.29289e-163	-7.81254e-163	1.91592e-163	-3.34875e-163	4.03777e-163	5.68077e-163	-1.1215e-163	-3.74821e-163	-6.44405e-163	4.3306e-163	1.14267e-162	-3.97583e-163	4.01952e-163	-2.81099e-163	1.93326e-163	-1.00192e-164	-8.79444e-164	3.8368e-163	3.55768e-163	-6.49226e-163	2.70734e-164	0
2.017e-163	7.87724e-164	5.03776e-163	-6.19856e-163	-1.32889e-163	-1.44464e-163	-6.85929e-163	-1.07998e-162	4.9589e-163	8.29289e-163	-7.81254e-163	1.91592e-163	-3.34875e-163	4.03777e-163	5.68077e-163	-1.1215e-163	-3.74821e-163	-6.44405e-163	4.3306e-163	1.14267e-162	-3.97583e-163	4.01952e-163	-2.81099e-163	1.93326e-163	-1.00192e-164	-8.79444e-164	3.8368e-163	3.55768e-163	-6.49226e-163	2.70734e-164	0
2.017e-163	7.87724e-164	5.03776e-163	-6.19856e-163	-1.32889e-163	-1.44464e-163	-6.85929e-163	-1.07998e-162	4.9589e-163	8.29289e-163	-7.81254e-163	1.91592e-163	-3.34875e-163	4.03777e-163	5.68077e-163	-1.1215e-163	-3.74821e-163	-6.44405e-163	4.3306e-163	1.14267e-162	-3.97583e-163	4.01952e-163	-2.81099e-163	1.93326e-163	-1.00192e-164	-8.79444e-164	3.8368e-163	3.55768e-163	-6.49226e-163	2.70734e-164	0
2.017e-163	7.87724e-164	5.03776e-163	-6.19856e-163	-1.32889e-163	-1.44464e-163	-6.85929e-163	-1.07998e-162	4.9589e-163	8.29289e-163	-7.81254e-163	1.91592e-163	-3.34875e-163	4.03777e-163	5.68077e-163	-1.1215e-163	-3.74821e-163	-6.44405e-163	4.3306e-163	1.14267e-162	-3.97583e-163	4.01952e-163	-2.81099e-163	1.93326e-163	-1.00192e-164	-8.79444e-164	3.8368e-163	3.55768e-163	-6.49226e-163	2.70734e-164	0
2.017e-163	7.87724e-164	5.03776e-163	-6.19856e-163	-1.32889e-163	-1.44464e-163	-6.85929e-163	-1.07998e-162	4.9589e-163	8.29289e-163	-7.81254e-163	1.91592e-163	-3.34875e-163	4.03777e-163	5.68077e-163	-1.1215e-163	-3.74821e-163	-6.44405e-163	4.3306e-163	1.14267e-162	-3.97583e-163	4.01952e-163	-2.81099e-163	1.93326e-163	-1.00192e-164	-8.79444e-164	3.8368e-163	3.55768e-163	-6.49226e-163	2.70734e-164	0
2.017e-163	7.87724e-164	5.03776e-163	-6.19856e-163	-1.32889e-163	-1.44464e-163	-6.85929e-163	-1.07998e-162	4.9589e-163	8.29289e-163	-7.81254e-163	1.91592e-163	-3.34875e-163	4.03777e-163	5.68077e-163	-1.1215e-163	-3.74821e-163	-6.44405e-163	4.3306e-163	1.14267e-162	-3.97583e-163	4.01952e-163	-2.81099e-163	1.93326e-163	-1.00192e-164	-8.79444e-164	3.8368e-163	3.55768e-163	-6.49226e-163	2.70734e-164	0
2.017e-163	7.87724e-164	5.03776e-163	-6.19856e-163	-1.32889e-163	-1.44464e-163	-6.85929e-163	-1.07998e-162	4.9589e-163	8.29289e-163	-7.81254e-163	1.91592e-163	-3.34875e-163	4.03777e-163	5.68077e-163	-1.1215e-163	-3.74821e-163	-6.44405e-163	4.3306e-163	1.14267e-162	-3.97583e-163	4.01952e-163	-2.81099e-163	1.93326e-163	-1.00192e-164	-8.79444e-164	3.8368e-163	3.55768e-163	-6.49226e-163	2.70734e-164	0
2.017e-163	7.87724e-164	5.03776e-163	-6.19856e-163	-1.32889e-163	-1.44464e-163	-6.85929e-163	-1.07998e-162	4.9589e-163	8.29289e-163	-7.81254e-163	1.91592e-163	-3.34875e-163	4.03777e-163	5.68077e-163	-1.1215e-163	-3.74821e-163	-6.44405e-163	4.3306e-163	1.14267e-162	-3.97583e-163	4.01952e-163	-2.81099e-163	1.93326e-163	-1.00192e-164	-8.79444e-164	3.8368e-163	3.55768e-163	-6.49226e-163	2.70734e-164	0
2.017e-163	7.87724e-164	5.03776e-163	-6.19856e-163	-1.32889e-163	-1.44464e-163	-6.85929e-163	-1.07998e-162	4.9589e-163	8.29289e-163	-7.81254e-163	1.91592e-163	-3.34875e-163	4.03777e-163	5.68077e-163	-1.1215e-163	-3.74821e-163	-6.44405e-163	4.3306e-163	1.14267e-162	-3.97583e-163	4.01952e-163	-2.81099e-163	1.93326e-163	-1.00192e-164	-8.79444e-164	3.8368e-163	3.55768e-163	-6.49226e-163	2.70734e-164	0
2.017e-163	7.87724e-164	5.03776e-163	-6.19856e-163	-1.32889e-163	-1.44464e-163	-6.85929e-163	-1.07998e-162	4.9589e-163	8.29289e-163	-7.81254e-163	1.91592e-163	-3.34875e-163	4.03777e-163	5.68077e-163	-1.1215e-163	-3.74821e-163	-6.44405e-163	4.3306e-163	1.14267e-162	-3.97583e-163	4.01952e-163	-2.81099e-163	1.93326e-163	-1.00192e-164	-8.79444e-164	3.8368e-163	3.55768e-163	-6.49226e-163	2.70734e-164	0
2.017e-163	7.87724e-164	5.03776e-163	-6.19856e-163	-1.32889e-163	-1.44464e-163	-6.85929e-163	-1.07998e-162	4.9589e-163	8.29289e-163	-7.81254e-163	1.91592e-163	-3.34875e-163	4.03777e-163	5.68077e-163	-1.1215e-163	-3.74821e-163	-6.44405e-163	4.3306e-163	1.14267e-162	-3.97583e-163	4.01952e-163	-2.81099e-163	1.93326e-163	-1.00192e-164	-8.79444e-164	3.8368e-163	3.55768e-163	-6.49226e-163	2.70734e-164	0
2.017e-163	7.87724e-164	5.03776e-163	-6.19856e-163	-1.32889e-163	-1.44464e-163	-6.85929e-163	-1.07998e-162	4.9589e-163	8.29289e-163	-7.81254e-163	1.91592e-163	-3.34875e-163	4.03777e-163	5.68077e-163	-1.1215e-163	-3.74821e-163	-6.44405e-163	4.3306e-163	1.14267e-162	-3.97583e-163	4.01952e-163	-2.81099e-163	1.93326e-163	-1.00192e-164	-8.79444e-164	3.8368e-163	3.55768e-163	-6.49226e-163	2.70734e-164	0
2.017e-163	7.87724e-164	5.03776e-163	-6.19856e-163	-1.32889e-163	-1.44464e-163	-6.85929e-163	-1.07998e-162	4.9589e-163	8.29289e-163	-7.81254e-163	1.91592e-163	-3.34875e-163	4.03777e-163	5.68077e-163	-1.1215e-163	-3.74821e-163	-6.44405e-163	4.3306e-163	1.14267e-162	-3.97583e-163	4.01952e-163	-2.81099e-163	1.93326e-163	-1.00192e-164	-8.79444e-164	3.8368e-163	3.55768e-163	-6.49226e-163	2.70734e-164	0
2.017e-163	7.87724e-164	5.03776e-163	-6.19856e-163	-1.32889e-163	-1.44464e-163	-6.85929e-163	-1.07998e-162	4.9589e-163	8.29289e-163	-7.81254e-163	1.91592e-163	-3.34875e-163	4.03777e-163	5.68077e-163	-1.1215e-163	-3.74821e-163	-6.44405e-163	4.3306e-163	1.14267e-162	-3.97583e-163	4.01952e-163	-2.81099e-163	1.93326e-163	-1.00192e-164	-8.79444e-164	3.8368e-163	3.55768e-163	-6.49226e-163	2.70734e-164	0
2.017e-163	7.87724e-164	5.03776e-163	-6.19856e-163	-1.32889e-163	-1.44464e-163	-6.85929e-163	-1.07998e-162	4.9589e-163	8.29289e-163	-7.81254e-163	1.91592e-163	-3.34875e-163	4.03777e-163	5.68077e-163	-1.1215e-163	-3.74821e-163	-6.44405e-163	4.3306e-163	1.14267e-162	-3.97583e-163	4.01952e-163	-2.81099e-163	1.93326e-163	-1.00192e-164	-8.79444e-164	3.8368e-163	3.55768e-163	-6.49226e-163	2.70734e-164	0
2.017e-163	7.87724e-164	5.03776e-163	-6.19856e-163	-1.32889e-163	-1.44464e-163	-6.85929e-163	-1.07998e-162	4.9589e-163	8.29289e-163	-7.81254e-163	1.91592e-163	-3.34875e-163	4.03777e-163	5.68077e-163	-1.1215e-163	-3.74821e-163	-6.44405e-163	4.3306e-163	1.14267e-162	-3.97583e-163	4.01952e-163	-2.81099e-163	1.93326e-163	-1.00192e-164	-8.79444e-164	3.8368e-163	3.55768e-163	-6.49226e-163	2.70734e-164	0
2.017e-163	7.87724e-164	5.03776e-163	-6.19856e-163	-1.32889e-163	-1.44464e-163	-6.85929e-163	-1.07998e-162	4.9589e-163	8.29289e-163	-7.81254e-163	1.91592e-163	-3.34875e-163	4.03777e-163	5.68077e-163	-1.1215e-163	-3.74821e-163	-6.44405e-163	4.3306e-163	1.14267e-162	-3.97583e-163	4.01952e-163	-2.81099e-163	1.93326e-163	-1.00192e-164	-8.79444e-164	3.8368e-163	3.55768e-163	-6.49226e-163	2.70734e-164	0
2.017e-163	7.87724e-164	5.03776e-163	-6.19856e-163	-1.32889e-163	-1.44464e-163	-6.85929e-163	-1.07998e-162	4.9589e-163	8.29289e-163	-7.81254e-163	1.91592e-163	-3.34875e-163	4.03777e-163	5.68077e-163	-1.1215e-163	-3.74821e-163	-6.44405e-163	4.3306e-163	1.14267e-162	-3.97583e-163	4.01952e-163	-2.81099e-163	1.93326e-163	-1.00192e-164	-8.79444e-164	3.8368e-163	3.55768e-163	-6.49226e-163	2.70734e-164	0
2.017e-163	7.87724e-164	5.03776e-163	-6.19856e-163	-1.32889e-163	-1.44464e-163	-6.85929e-163	-1.07998e-162	4.9589e-163	8.29289e-163	-7.81254e-163	1.91592e-163	-3.34875e-163	4.03777e-163	5.68077e-163	-1.1215e-163	-3.74821e-163	-6.44405e-163	4.3306e-163	1.14267e-162	-3.97583e-163	4.01952e-163	-2.81099e-163	1.93326e-163	-1.00192e-164	-8.79444e-164	3.8368e-163	3.55768e-163	-6.49226e-163	2.70734e-164	0
2.017e-163	7.87724e-164	5.03776e-163	-6.19856e-163	-1.32889e-163	-1.44464e-163	-6.85929e-163	-1.07998e-162	4.9589e-163	8.29289e-163	-7.81254e-163	1.91592e-163	-3.34875e-163	4.03777e-163	5.68077e-163	-1.1215e-163	-3.74821e-163	-6.44405e-163	4.3306e-163	1.14267e-162	-3.97583e-163	4.01952e-163	-2.81099e-163	1.93326e-163	-1.00192e-164	-8.79444e-164	3.8368e-163	3.55768e-163	-6.49226e-163	2.70734e-164	0
2.017e-163	7.87724e-164	5.03776e-163	-6.19856e-163	-1.32889e-163	-1.44464e-163	-6.85929e-163	-1.07998e-162	4.9589e-163	8.29289e-163	-7.81254e-163	1.91592e-163	-3.34875e-163	4.03777e-163	5.68077e-163	-1.1215e-163	-3.74821e-163	-6.44405e-163	4.3306e-163	1.14267e-162	-3.97583e-163	4.01952e-163	-2.81099e-163	1.93326e-163	-1.00192e-164	-8.79444e-164	3.8368e-163	3.55768e-163	-6.49226e-163	2.70734e-164	0
2.017e-163	7.87724e-164	5.03776e-163	-6.19856e-163	-1.32889e-163	-1.44464e-163	-6.85929e-163	-1.07998e-162	4.9589e-163	8.29289e-163	-7.81254e-163	1.91592e-163	-3.34875e-163	4.03777e-163	5.68077e-163	-1.1215e-163	-3.74821e-163	-6.44405e-163	4.3306e-163	1.14267e-162	-3.97583e-163	4.01952e-163	-2.81099e-163	1.93326e-163	-1.00192e-164	-8.79444e-164	3.8368e-163	3.55768e-163	-6.49226e-163	2.70734e-164	0
2.017e-163	7.87724e-164	5.03776e-163	-6.19856e-163	-1.32889e-163	-1.44464e-163	-6.85929e-163	-1.07998e-162	4.9589e-163	8.29289e-163	-7.81254e-163	1.91592e-163	-3.34875e-163	4.03777e-163	5.68077e-163	-1.1215e-163	-3.74821e-163	-6.44405e-163	4.3306e-163	1.14267e-162	-3.97583e-163	4.01952e-163	-2.81099e-163	1.93326e-163	-1.00192e-164	-8.79444e-164	3.8368e-163	3.55768e-163	-6.49226e-163	2.70734e-164	0
2.017e-163	7.87724e-164	5.03776e-163	-6.19856e-163	-1.32889e-163	-1.44464e-163	-6.85929e-163	-1.07998e-162	4.9589e-163	8.29289e-163	-7.81254e-163	1.91592e-163	-3.34875e-163	4.03777e-163	5.68077e-163	-1.1215e-163	-3.74821e-163	-6.44405e-163	4.3306e-163	1.14267e-162	-3.97583e-163	4.01952e-163	-2.81099e-163	1.93326e-163	-1.00192e-164	-8.79444e-164	3.8368e-163	3.55768e-163	-6.49226e-163	2.70734e-164	0
2.017e-163	7.87724e-164	5.03776e-163	-6.19856e-163	-1.32889e-163	-1.44464e-163	-6.85929e-163	-1.07998e-162	4.9589e-163	8.29289e-163	-7.81254e-163	1.91592e-163	-3.34875e-163	4.03777e-163	5.68077e-163	-1.1215e-163	-3.74821e-163	-6.44405e-163	4.3306e-163	1.14267e-162	-3.97583e-163	4.01952e-163	-2.81099e-163	1.93326e-163	-1.00192e-164	-8.79444e-164	3.8368e-163	3.55768e-163	-6.49226e-163	2.70734e-164	0
2.017e-163	7.87724e-164	5.03776e-163	-6.19856e-163	-1.32889e-163	-1.44464e-163	-6.85929e-163	-1.07998e-162	4.9589e-163	8.29289e-163	-7.81254e-163	1.91592e-163	-3.34875e-163	4.03777e-163	5.68077e-163	-1.1215e-163	-3.74821e-163	-6.44405e-163	4.3306e-163	1.14267e-162	-3.97583e-163	4.01952e-163	-2.81099e-163	1.93326e-163	-1.00192e-164	-8.79444e-164	3.8368e-163	3.55768e-163	-6.49226e-163	2.70734e-164	0
2.017e-163	7.87724e-164	5.03776e-163	-6.19856e-163	-1.32889e-163	-1.44464e-163	-6.85929e-163	-1.07998e-162	4.9589e-163	8.29289e-163	-7.81254e-163	1.91592e-163	-3.34875e-163	4.03777e-163	5.68077e-163	-1.1215e-163	-3.74821e-163	-6.44405e-163	4.3306e-163	1.14267e-162	-3.97583e-163	4.01952e-163	-2.81099e-163	1.93326e-163	-1.00192e-164	-8.79444e-164	3.8368e-163	3.55768e-163	-6.49226e-163	2.70734e-164	0
2.017e-163	7.87724e-164	5.03776e-163	-6.19856e-163	-1.32889e-163	-1.44464e-163	-6.85929e-163	-1.07998e-162	4.9589e-163	8.29289e-163	-7.81254e-163	1.91592e-163	-3.34875e-163	4.03777e-163	5.68077e-163	-1.1215e-163	-3.74821e-163	-6.44405e-163	4.3306e-163	1.14267e-162	-3.97583e-163	4.01952e-163	-2.81099e-163	1.93326e-163	-1.00192e-164	-8.79444e-164	3.8368e-163	3.55768e-163	-6.49226e-163	2.70734e-164	0
2.017e-163	7.87724e-164	5.03776e-163	-6.19856e-163	-1.32889e-163	-1.44464e-163	-6.85929e-163	-1.07998e-162	4.9589e-163	8.29289e-163	-7.81254e-163	1.91592e-163	-3.34875e-163	4.03777e-163	5.68077e-163	-1.1215e-163	-3.74821e-163	-6.44405e-163	4.3306e-163	1.14267e-162	-3.97583e-163	4.01952e-163	-2.81099e-163	1.93326e-163	-1.00192e-164	-8.79444e-164	3.8368e-163	3.55768e-163	-6.49226e-163	2.70734e-164	0
2.017e-163	7.87724e-164	5.03776e-163	-6.19856e-163	-1.32889e-163	-1.44464e-163	-6.85929e-163	-1.07998e-162	4.9589e-163	8.29289e-163	-7.81254e-163	1.91592e-163	-3.34875e-163	4.03777e-163	5.68077e-163	-1.1215e-163	-3.74821e-163	-6.44405e-163	4.3306e-163	1.14267e-162	-3.97583e-163	4.01952e-163	-2.81099e-163	1.93326e-163	-1.00192e-164	-8.79444e-164	3.8368e-163	3.55768e-163	-6.49226e-163	2.70734e-164	0
2.017e-163	7.87724e-164	5.03776e-163	-6.19856e-163	-1.32889e-163	-1.44464e-163	-6.85929e-163	-1.07998e-162	4.9589e-163	8.29289e-163	-7.81254e-163	1.91592e-163	-3.34875e-163	4.03777e-163	5.68077e-163	-1.1215e-163	-3.74821e-163	-6.44405e-163	4.3306e-163	1.14267e-162	-3.97583e-163	4.01952e-163	-2.81099e-163	1.93326e-163	-1.00192e-164	-8.79444e-164	3.8368e-163	3.55768e-163	-6.49226e-163	2.70734e-164	0
2.017e-163	7.87724e-164	5.03776e-163	-6.19856e-163	-1.32889e-163	-1.44464e-163	-6.85929e-163	-1.07998e-162	4.9589e-163	8.29289e-163	-7.81254e-163	1.91592e-163	-3.34875e-163	4.03777e-163	5.68077e-163	-1.1215e-163	-3.74821e-163	-6.44405e-163	4.3306e-163	1.14267e-162	-3.97583e-163	4.01952e-163	-2.81099e-163	1.93326e-163	-1.00192e-164	-8.79444e-164	3.8368e-163	3.55768e-163	-6.49226e-163	2.70734e-164	0
2.017e-163	7.87724e-164	5.03776e-163	-6.19856e-163	-1.32889e-163	-1.44464e-163	-6.85929e-163	-1.07998e-162	4.9589e-163	8.29289e-163	-7.81254e-163	1.91592e-163	-3.34875e-163	4.03777e-163	5.68077e-163	-1.1215e-163	-3.74821e-163	-6.44405e-163	4.3306e-163	1.14267e-162	-3.97583e-163	4.01952e-163	-2.81099e-163	1.93326e-163	-1.00192e-164	-8.79444e-164	3.8368e-163	3.55768e-163	-6.49226e-163	2.70734e-164	0
2.017e-163	7.87724e-164	5.03776e-163	-6.19856e-163	-1.32889e-163	-1.44464e-163	-6.85929e-163	-1.07998e-162	4.9589e-163	8.29289e-163	-7.81254e-163	1.91592e-163	-3.34875e-163	4.03777e-163	5.68077e-163	-1.1215e-163	-3.74821e-163	-6.44405e-163	4.3306e-163	1.14267e-162	-3.97583e-163	4.01952e-163	-2.81099e-163	1.93326e-163	-1.00192e-164	-8.79444e-164	3.8368e-163	3.55768e-163	-6.49226e-163	2.70734e-164	0
2.017e-163	7.87724e-164	5.03776e-163	-6.19856e-163	-1.32889e-163	-1.44464e-163	-6.85929e-163	-1.07998e-162	4.9589e-163	8.29289e-163	-7.81254e-163	1.91592e-163	-3.34875e-163	4.03777e-163	5.68077e-163	-1.1215e-163	-3.74821e-163	-6.44405e-163	4.3306e-163	1.14267e-162	-3.97583e-163	4.01952e-163	-2.81099e-163	1.93326e-163	-1.00192e-164	-8.79444e-164	3.8368e-163	3.55768e-163	-6.49226e-163	2.70734e-164	0
2.017e-163	7.87724e-164	5.03776e-163	-6.19856e-163	-1.32889e-163	-1.44464e-163	-6.85929e-163	-1.07998e-162	4.9589e-163	8.29289e-163	-7.81254e-163	1.91592e-163	-3.34875e-163	4.03777e-163	5.68077e-163	-1.1215e-163	-3.74821e-163	-6.44405e-163	4.3306e-163	1.14267e-162	-3.97583e-163	4.01952e-163	-2.81099e-163	1.93326e-163	-1.00192e-164	-8.79444e-164	3.8368e-163	3.55768e-163	-6.49226e-163	2.70734e-164	0
2.017e-163	7.87724e-164	5.03776e-163	-6.19856e-163	-1.32889e-163	-1.44464e-163	-6.85929e-163	-1.07998e-162	4.9589e-163	8.29289e-163	-7.81254e-163	1.91592e-163	-3.34875e-163	4.03777e-163	5.68077e-163	-1.1215e-163	-3.74821e-163	-6.44405e-163	4.3306e-163	1.14267e-162	-3.97583e-163	4.01952e-163	-2.81099e-163	1.93326e-163	-1.00192e-164	-8.79444e-164	3.8368e-163	3.55768e-163	-6.49226e-163	2.70734e-164	0
2.017e-163	7.87724e-164	5.03776e-163	-6.19856e-163	-1.32889e-163	-1.44464e-163	-6.85929e-163	-1.07998e-162	4.9589e-163	8.29289e-163	-7.81254e-163	1.91592e-163	-3.34875e-163	4.03777e-163	5.68077e-163	-1.1215e-163	-3.74821e-163	-6.44405e-163	4.3306e-163	1.14267e-162	-3.97583e-163	4.01952e-163	-2.81099e-163	1.93326e-163	-1.00192e-164	-8.79444e-164	3.8368e-163	3.55768e-163	-6.49226e-163	2.70734e-164	0
2.017e-163	7.87724e-164	5.03776e-163	-6.19856e-163	-1.32889e-163	-1.44464e-163	-6.85929e-163	-1.07998e-162	4.9589e-163	8.29289e-163	-7.81254e-163	1.91592e-163	-3.34875e-163	4.03777e-163	5.68077e-163	-1.1215e-163	-3.74821e-163	-6.44405e-163	4.3306e-163	1.14267e-162	-3.97583e-163	4.01952e-163	-2.81099e-163	1.93326e-163	-1.00192e-164	-8.79444e-164	3.8368e-163	3.55768e-163	-6.49226e-163	2.70734e-164	0
2.017e-163	7.87724e-164	5.03776e-163	-6.19856e-163	-1.32889e-163	-1.44464e-163	-6.85929e-163	-1.07998e-162	4.9589e-163	8.29289e-163	-7.81254e-163	1.91592e-163	-3.34875e-163	4.03777e-163	5.68077e-163	-1.1215e-163	-3.74821e-163	-6.44405e-163	4.3306e-163	1.14267e-162	-3.97583e-163	4.01952e-163	-2.81099e-163	1.93326e-163	-1.00192e-164	-8.79444e-164	3.8368e-163	3.55768e-163	-6.49226e-163	2.70734e-164	0
2.017e-163	7.87724e-164	5.03776e-163	-6.19856e-163	-1.32889e-163	-1.44464e-163	-6.85929e-163	-1.07998e-162	4.9589e-163	8.29289e-163	-7.81254e-163	1.91592e-163	-3.34875e-163	4.03777e-163	5.68077e-163	-1.1215e-163	-3.74821e-163	-6.44405e-163	4.3306e-163	1.14267e-162	-3.97583e-163	4.01952e-163	-2.81099e-163	1.93326e-163	-1.00192e-164	-8.79444e-164	3.8368e-163	3.55768e-163	-6.49226e-163	2.70734e-164	0
2.017e-163	7.87724e-164	5.03776e-163	-6.19856e-163	-1.32889e-163	-1.44464e-163	-6.85929e-163	-1.07998e-162	4.9589e-163	8.29289e-163	-7.81254e-163	1.91592e-163	-3.34875e-163	4.03777e-163	5.68077e-163	-1.1215e-163	-3.74821e-163	-6.44405e-163	4.3306e-163	1.14267e-162	-3.97583e-163	4.01952e-163	-2.81099e-163	1.93326e-163	-1.00192e-164	-8.79444e-164	3.8368e-163	3.55768e-163	-6.49226e-163	2.70734e-164	0
2.017e-163	7.87724e-164	5.03776e-163	-6.19856e-163	-1.32889e-163	-1.44464e-163	-6.85929e-163	-1.07998e-162	4.9589e-163	8.29289e-163	-7.81254e-163	1.91592e-163	-3.34875e-163	4.03777e-163	5.68077e-163	-1.1215e-163	-3.74821e-163	-6.44405e-163	4.3306e-163	1.14267e-162	-3.97583e-163	4.01952e-163	-2.81099e-163	1.93326e-163	-1.00192e-164	-8.79444e-164	3.8368e-163	3.55768e-163	-6.49226e-163	2.70734e-164	0
2.017e-163	7.87724e-164	5.03776e-163	-6.19856e-163	-1.32889e-163	-1.44464e-163	-6.85929e-163	-1.07998e-162	4.9589e-163	8.29289e-163	-7.81254e-163	1.91592e-163	-3.34875e-163	4.03777e-163	5.68077e-163	-1.1215e-163	-3.74821e-163	-6.44405e-163	4.3306e-163	1.14267e-162	-3.97583e-163	4.01952e-163	-2.81099e-163	1.93326e-163	-1.00192e-164	-8.79444e-164	3.8368e-163	3.55768e-163	-6.49226e-163	2.70734e-164	0
2.017e-163	7.87724e-164	5.03776e-163	-6.19856e-163	-1.32889e-163	-1.44464e-163	-6.85929e-163	-1.07998e-162	4.9589e-163	8.29289e-163	-7.81254e-163	1.91592e-163	-3.34875e-163	4.03777e-163	5.68077e-163	-1.1215e-163	-3.74821e-163	-6.44405e-163	4.3306e-163	1.14267e-162	-3.97583e-163	4.01952e-163	-2.81099e-163	1.93326e-163	-1.00192e-164	-8.79444e-164	3.8368e-163	3.55768e-163	-6.49226e-163	2.70734e-164	0
2.017e-163	7.87724e-164	5.03776e-163	-6.19856e-163	-1.32889e-163	-1.44464e-163	-6.85929e-163	-1.07998e-162	4.9589e-163	8.29289e-163	-7.81254e-163	1.91592e-163	-3.34875e-163	4.03777e-163	5.68077e-163	-1.1215e-163	-3.74821e-163	-6.44405e-163	4.3306e-163	1.14267e-162	-3.97583e-163	4.01952e-163	-2.81099e-163	1.93326e-163	-1.00192e-164	-8.79444e-164	3.8368e-163	3.55768e-163	-6.49226e-163	2.70734e-164	0
2.017e-163	7.87724e-164	5.03776e-163	-6.19856e-163	-1.32889e-163	-1.44464e-163	-6.85929e-163	-1.07998e-162	4.9589e-163	8.29289e-163	-7.81254e-163	1.91592e-163	-3.34875e-163	4.03777e-163	5.68077e-163	-1.1215e-163	-3.74821e-163	-6.44405e-163	4.3306e-163	1.14267e-162	-3.97583e-163	4.01952e-163	-2.81099e-163	1.93326e-163	-1.00192e-164	-8.79444e-164	3.8368e-163	3.55768e-163	-6.49226e-163	2.70734e-164	0
2.017e-163	7.87724e-164	5.03776e-163	-6.19856e-163	-1.32889e-163	-1.44464e-163	-6.85929e-163	-1.07998e-162	4.9589e-163	8.29289e-163	-7.81254e-163	1.91592e-163	-3.34875e-163	4.03777e-163	5.68077e-163	-1.1215e-163	-3.74821e-163	-6.44405e-163	4.3306e-163	1.14267e-162	-3.97583e-163	4.01952e-163	-2.81099e-163	1.93326e-163	-1.00192e-164	-8.79444e-164	3.8368e-163	3.55768e-163	-6.49226e-163	2.70734e-164	0
2.017e-163	7.87724e-164	5.03776e-163	-6.19856e-163	-1.32889e-163	-1.44464e-163	-6.85929e-163	-1.07998e-162	4.9589e-163	8.29289e-163	-7.81254e-163	1.91592e-163	-3.34875e-163	4.03777e-163	5.68077e-163	-1.1215e-163	-3.74821e-163	-6.44405e-163	4.3306e-163	1.14267e-162	-3.97583e-163	4.01952e-163	-2.81099e-163	1.93326e-163	-1.00192e-164	-8.79444e-164	3.8368e-163	3.55768e-163	-6.49226e-163	2.70734e-164	0
2.017e-163	7.87724e-164	5.03776e-163	-6.19856e-163	-1.32889e-163	-1.44464e-163	-6.85929e-163	-1.07998e-162	4.9589e-163	8.29289e-163	-7.81254e-163	1.91592e-163	-3.34875e-163	4.03777e-163	5.68077e-163	-1.1215e-163	-3.74821e-163	-6.44405e-163	4.3306e-163	1.14267e-162	-3.97583e-163	4.01952e-163	-2.81099e-163	1.93326e-163	-1.00192e-164	-8.79444e-164	3.8368e-163	3.55768e-163	-6.49226e-163	2.70734e-164	0
2.017e-163	7.87724e-164	5.03776e-163	-6.19856e-163	-1.32889e-163	-1.44464e-163	-6.85929e-163	-1.07998e-162	4.9589e-163	8.29289e-163	-7.81254e-163	1.91592e-163	-3.34875e-163	4.03777e-163	5.68077e-163	-1.1215e-163	-3.74821e-163	-6.44405e-163	4.3306e-163	1.14267e-162	-3.97583e-163	4.01952e-163	-2.81099e-163	1.93326e-163	-1.00192e-164	-8.79444e-164	3.8368e-163	3.55768e-163	-6.49226e-163	2.70734e-164	0
2.017e-163	7.87724e-164	5.03776e-163	-6.19856e-163	-1.32889e-163	-1.44464e-163	-6.85929e-163	-1.07998e-162	4.9589e-163	8.29289e-163	-7.81254e-163	1.91592e-163	-3.34875e-163	4.03777e-163	5.68077e-163	-1.1215e-163	-3.74821e-163	-6.44405e-163	4.3306e-163	1.14267e-162	-3.97583e-163	4.01952e-163	-2.81099e-163	1.93326e-163	-1.00192e-164	-8.79444e-164	3.8368e-163	3.55768e-163	-6.49226e-163	2.70734e-164	0
2.017e-163	7.87724e-164	5.03776e-163	-6.19856e-163	-1.32889e-163	-1.44464e-163	-6.85929e-163	-1.07998e-162	4.9589e-163	8.29289e-163	-7.81254e-163	1.91592e-163	-3.34875e-163	4.03777e-163	5.68077e-163	-1.1215e-163	-3.74821e-163	-6.44405e-163	4.3306e-163	1.14267e-162	-3.97583e-163	4.01952e-163	-2.81099e-163	1.93326e-163	-1.00192e-164	-8.79444e-164	3.8368e-163	3.55768e-163	-6.49226e-163	2.70734e-164	0
2.017e-163	7.87724e-164	5.03776e-163	-6.19856e-163	-1.32889e-163	-1.44464e-163	-6.85929e-163	-1.07998e-162	4.9589e-163	8.29289e-163	-7.81254e-163	1.91592e-163	-3.34875e-163	4.03777e-163	5.68077e-163	-1.1215e-163	-3.74821e-163	-6.44405e-163	4.3306e-163	1.14267e-162	-3.97583e-163	4.01952e-163	-2.81099e-163	1.93326e-163	-1.00192e-164	-8.79444e-164	3.8368e-163	3.55768e-163	-6.49226e-163	2.70734e-164	0
2.017e-163	7.87724e-164	5.03776e-163	-6.19856e-163	-1.32889e-163	-1.44464e-163	-6.85929e-163	-1.07998e-162	4.9589e-163	8.29289e-163	-7.81254e-163	1.91592e-163	-3.34875e-163	4.03777e-163	5.68077e-163	-1.1215e-163	-3.74821e-163	-6.44405e-163	4.3306e-163	1.14267e-162	-3.97583e-163	4.01952e-163	-2.81099e-163	1.93326e-163	-1.00192e-164	-8.79444e-164	3.8368e-163	3.55768e-163	-6.49226e-163	2.70734e-164	0
2.017e-163	7.87724e-164	5.03776e-163	-6.19856e-163	-1.32889e-163	-1.44464e-163	-6.85929e-163	-1.07998e-162	4.9589e-163	8.29289e-163	-7.81254e-163	1.91592e-163	-3.34875e-163	4.03777e-163	5.68077e-163	-1.1215e-163	-3.74821e-163	-6.44405e-163	4.3306e-163	1.14267e-162	-3.97583e-163	4.01952e-163	-2.81099e-163	1.93326e-163	-1.00192e-164	-8.79444e-164	3.8368e-163	3.55768e-163	-6.49226e-163	2.70734e-164	0
2.017e-163	7.87724e-164	5.03776e-163	-6.19856e-163	-1.32889e-163	-1.44464e-163	-6.85929e-163	-1.07998e-162	4.9589e-163	8.29289e-163	-7.81254e-163	1.91592e-163	-3.34875e-163	4.03777e-163	5.68077e-163	-1.1215e-163	-3.74821e-163	-6.44405e-163	4.3306e-163	1.14267e-162	-3.97583e-163	4.01952e-163	-2.81099e-163	1.93326e-163	-1.00192e-164	-8.79444e-164	3.8368e-163	3.55768e-163	-6.49226e-163	2.70734e-164	0
2.017e-163	7.87724e-164	5.03776e-163	-6.19856e-163	-1.32889e-163	-1.44464e-163	-6.85929e-163	-1.07998e-162	4.9589e-163	8.29289e-163	-7.81254e-163	1.91592e-163	-3.34875e-163	4.03777e-163	5.68077e-163	-1.1215e-163	-3.74821e-163	-6.44405e-163	4.3306e-163	1.14267e-162	-3.97583e-163	4.01952e-163	-2.81099e-163	1.93326e-163	-1.00192e-164	-8.79444e-164	3.8368e-163	3.55768e-163	-6.49226e-163	2.70734e-164	0
2.017e-163	7.87724e-164	5.03776e-163	-6.19856e-163	-1.32889e-163	-1.44464e-163	-6.85929e-163	-1.07998e-162	4.9589e-163	8.29289e-163	-7.81254e-163	1.91592e-163	-3.34875e-163	4.03777e-163	5.68077e-163	-1.1215e-163	-3.74821e-163	-6.44405e-163	4.3306e-163	1.14267e-162	-3.97583e-163	4.01952e-163	-2.81099e-163	1.93326e-163	-1.00192e-164	-8.79444e-164	3.8368e-163	3.55768e-163	-6.49226e-163	2.70734e-164	0
2.017e-163	7.87724e-164	5.03776e-163	-6.19856e-163	-1.32889e-163	-1.44464e-163	-6.85929e-163	-1.07998e-162	4.9589e-163	8.29289e-163	-7.81254e-163	1.91592e-163	-3.34875e-163	4.03777e-163	5.68077e-163	-1.1215e-163	-3.74821e-163	-6.44405e-163	4.3306e-163	1.14267e-162	-3.97583e-163	4.01952e-163	-2.81099e-163	1.93326e-163	-1.00192e-164	-8.79444e-164	3.8368e-163	3.55768e-163	-6.49226e-163	2.70734e-164	0
2.017e-163	7.87724e-164	5.03776e-163	-6.19856e-163	-1.32889e-163	-1.44464e-163	-6.85929e-163	-1.07998e-162	4.9589e-163	8.29289e-163	-7.81254e-163	1.91592e-163	-3.34875e-163	4.03777e-163	5.68077e-163	-1.1215e-163	-3.74821e-163	-6.44405e-163	4.3306e-163	1.14267e-162	-3.97583e-163	4.01952e-163	-2.81099e-163	1.93326e-163	-1.00192e-164	-8.79444e-164	3.8368e-163	3.55768e-163	-6.49226e-163	2.70734e-164	0
2.017e-163	7.87724e-164	5.03776e-163	-6.19856e-163	-1.32889e-163	-1.44464e-163	-6.85929e-163	-1.07998e-162	4.9589e-163	8.29289e-163	-7.81254e-163	1.91592e-163	-3.34875e-163	4.03777e-163	5.68077e-163	-1.1215e-163	-3.74821e-163	-6.44405e-163	4.3306e-163	1.14267e-162	-3.97583e-163	4.01952e-163	-2.81099e-163	1.93326e-163	-1.00192e-164	-8.79444e-164	3.8368e-163	3.55768e-163	-6.49226e-163	2.70734e-164	0
2.017e-163	7.87724e-164	5.03776e-163	-6.19856e-163	-1.32889e-163	-1.44464e-163	-6.85929e-163	-1.07998e-162	4.9589e-163	8.29289e-163	-7.81254e-163	1.91592e-163	-3.34875e-163	4.03777e-163	5.68077e-163	-1.1215e-163	-3.74821e-163	-6.44405e-163	4.3306e-163	1.14267e-162	-3.97583e-163	4.01952e-163	-2.81099e-163	1.93326e-163	-1.00192e-164	-8.79444e-164	3.8368e-163	3.55768e-163	-6.49226e-163	2.70734e-164	0
2.017e-163	7.87724e-164	5.03776e-163	-6.19856e-163	-1.32889e-163	-1.44464e-163	-6.85929e-163	-1.07998e-162	4.9589e-163	8.29289e-163	-7.81254e-163	1.91592e-163	-3.34875e-163	4.03777e-163	5.68077e-163	-1.1215e-163	-3.74821e-163	-6.44405e-163	4.3306e-163	1.14267e-162	-3.97583e-163	4.01952e-163	-2.81099e-163	1.93326e-163	-1.00192e-164	-8.79444e-164	3.8368e-163	3.55768e-163	-6.49226e-163	2.70734e-164	0
2.017e-163	7.87724e-164	5.03776e-163	-6.19856e-163	-1.32889e-163	-1.44464e-163	-6.85929e-163	-1.07998e-162	4.9589e-163	8.29289e-163	-7.81254e-163	1.91592e-163	-3.34875e-163	4.03777e-163	5.68077e-163	-1.1215e-163	-3.74821e-163	-6.44405e-163	4.3306e-163	1.14267e-162	-3.97583e-163	4.01952e-163	-2.81099e-163	1.93326e-163	-1.00192e-164	-8.79444e-164	3.8368e-163	3.55768e-163	-6.49226e-163	2.70734e-164	0
2.017e-163	7.87724e-164	5.03776e-163	-6.19856e-163	-1.32889e-163	-1.44464e-163	-6.85929e-163	-1.07998e-162	4.9589e-163	8.29289e-163	-7.81254e-163	1.91592e-163	-3.34875e-163	4.03777e-163	5.68077e-163	-1.1215e-163	-3.74821e-163	-6.44405e-163	4.3306e-163	1.14267e-162	-3.97583e-163	4.01952e-163	-2.81099e-163	1.93326e-163	-1.00192e-164	-8.79444e-164	3.8368e-163	3.55768e-163	-6.49226e-163	2.70734e-164	0
2.017e-163	7.87724e-164	5.03776e-163	-6.19856e-163	-1.32889e-163	-1.44464e-163	-6.85929e-163	-1.07998e-162	4.9589e-163	8.29289e-163	-7.81254e-163	1.91592e-163	-3.34875e-163	4.03777e-163	5.68077e-163	-1.1215e-163	-3.74821e-163	-6.44405e-163	4.3306e-163	1.14267e-162	-3.97583e-163	4.01952e-163	-2.81099e-163	1.93326e-163	-1.00192e-164	-8.79444e-164	3.8368e-163	3.55768e-163	-6.49226e-163	2.70734e-164	0
2.017e-163	7.87724e-164	5.03776e-163	-6.19856e-163	-1.32889e-163	-1.44464e-163	-6.85929e-163	-1.07998e-162	4.9589e-163	8.29289e-163	-7.81254e-163	1.91592e-163	-3.34875e-163	4.03777e-163	5.68077e-163	-1.1215e-163	-3.74821e-163	-6.44405e-163	4.3306e-163	1.14267e-162	-3.97583e-163	4.01952e-163	-2.81099e-163	1.93326e-163	-1.00192e-164	-8.79444e-164	3.8368e-163	3.55768e-163	-6.49226e-163	2.70734e-164	0
2.017e-163	7.87724e-164	5.03776e-163	-6.19856e-163	-1.32889e-163	-1.44464e-163	-6.85929e-163	-1.07998e-162	4.9589e-163	8.29289e-163	-7.81254e-163	1.91592e-163	-3.34875e-163	4.03777e-163	5.68077e-163	-1.1215e-163	-3.74821e-163	-6.44405e-163	4.3306e-163	1.14267e-162	-3.97583e-163	4.01952e-163	-2.81099e-163	1.93326e-163	-1.00192e-164	-8.79444e-164	3.8368e-163	3.55768e-163	-6.49226e-163	2.70734e-164	0
2.017e-163	7.87724e-164	5.03776e-163	-6.19856e-163	-1.32889e-163	-1.44464e-163	-6.85929e-163	-1.07998e-162	4.9589e-163	8.29289e-163	-7.81254e-163	1.91592e-163	-3.34875e-163	4.03777e-163	5.68077e-163	-1.1215e-163	-3.74821e-163	-6.44405e-163	4.3306e-163	1.14267e-162	-3.97583e-163	4.01952e-163	-2.81099e-163	1.93326e-163	-1.00192e-164	-8.79444e-164	3.8368e-163	3.55768e-163	-6.49226e-163	2.70734e-164	0
2.017e-163	7.87724e-164	5.03776e-163	-6.19856e-163	-1.32889e-163	-1.44464e-163	-6.85929e-163	-1.07998e-162	4.9589e-163	8.29289e-163	-7.81254e-163	1.91592e-163	-3.34875e-163	4.03777e-163	5.68077e-163	-1.1215e-163	-3.74821e-163	-6.44405e-163	4.3306e-163	1.14267e-162	-3.97583e-163	4.01952e-163	-2.81099e-163	1.93326e-163	-1.00192e-164	-8.79444e-164	3.8368e-163	3.55768e-163	-6.49226e-163	2.70734e-164	0
2.017e-163	7.87724e-164	5.03776e-163	-6.19856e-163	-1.32889e-163	-1.44464e-163	-6.85929e-163	-1.07998e-162	4.9589e-163	8.29289e-163	-7.81254e-163	1.91592e-163	-3.34875e-163	4.03777e-163	5.68077e-163	-1.1215e-163	-3.74821e-163	-6.44405e-163	4.3306e-163	1.14267e-162	-3.97583e-163	4.01952e-163	-2.81099e-163	1.93326e-163	-1.00192e-164	-8.79444e-164	3.8368e-163	3.55768e-163	-6.49226e-163	2.70734e-164	0
2.017e-163	7.87724e-164	5.03776e-163	-6.19856e-163	-1.32889e-163	-1.44464e-163	-6.85929e-163	-1.07998e-162	4.9589e-163	8.29289e-163	-7.81254e-163	1.91592e-163	-3.34875e-163	4.03777e-163	5.68077e-163	-1.1215e-163	-3.74821e-163	-6.44405e-163	4.3306e-163	1.14267e-162	-3.97583e-163	4.01952e-163	-2.81099e-163	1.93326e-163	-1.00192e-164	-8.79444e-164	3.8368e-163	3.55768e-163	-6.49226e-163	2.70734e-164	0
2.017e-163	7.87724e-164	5.03776e-163	-6.19856e-163	-1.32889e-163	-1.44464e-163	-6.85929e-163	-1.07998e-162	4.9589e-163	8.29289e-163	-7.81254e-163	1.91592e-163	-3.34875e-163	4.03777e-163	5.68077e-163	-1.1215e-163	-3.74821e-163	-6.44405e-163	4.3306e-163	1.14267e-162	-3.97583e-163	4.01952e-163	-2.81099e-163	1.93326e-163	-1.00192e-164	-8.79444e-164	3.8368e-163	3.55768e-163	-6.49226e-163	2.70734e-164	0
2.017e-163	7.87724e-164	5.03776e-163	-6.19856e-163	-1.32889e-163	-1.44464e-163	-6.85929e-163	-1.07998e-162	4.9589e-163	8.29289e-163	-7.81254e-163	1.91592e-163	-3.34875e-163	4.03777e-163	5.68077e-163	-1.1215e-163	-3.74821e-163	-6.44405e-163	4.3306e-163	1.14267e-162	-3.97583e-163	4.01952e-163	-2.81099e-163	1.93326e-163	-1.00192e-164	-8.79444e-164	3.8368e-163	3.55768e-163	-6.49226e-163	2.70734e-164	0
2.017e-163	7.87724e-164	5.03776e-163	-6.19856e-163	-1.32889e-163	-1.44464e-163	-6.85929e-163	-1.07998e-162	4.9589e-163	8.29289e-163	-7.81254e-163	1.91592e-163	-3.34875e-163	4.03777e-163	5.68077e-163	-1.1215e-163	-3.74821e-163	-6.44405e-163	4.3306e-163	1.14267e-162	-3.97583e-163	4.01952e-163	-2.81099e-163	1.93326e-163	-1.00192e-164	-8.79444e-164	3.8368e-163	3.55768e-163	-6.49226e-163	2.70734e-164	0
2.017e-163	7.87724e-164	5.03776e-163	-6.19856e-163	-1.32889e-163	-1.44464e-163	-6.85929e-163	-1.07998e-162	4.9589e-163	8.29289e-163	-7.81254e-163	1.91592e-163	-3.34875e-163	4.03777e-163	5.68077e-163	-1.1215e-163	-3.74821e-163	-6.44405e-163	4.3306e-163	1.14267e-162	-3.97583e-163	4.01952e-163	-2.81099e-163	1.93326e-163	-1.00192e-164	-8.79444e-164	3.8368e-163	3.55768e-163	-6.49226e-163	2.70734e-164	0
2.017e-163	7.87724e-164	5.03776e-163	-6.19856e-163	-1.32889e-163	-1.44464e-163	-6.85929e-163	-1.07998e-162	4.9589e-163	8.29289e-163	-7.81254e-163	1.91592e-163	-3.34875e-163	4.03777e-163	5.68077e-163	-1.1215e-163	-3.74821e-163	-6.44405e-163	4.3306e-163	1.14267e-162	-3.97583e-163	4.01952e-163	-2.81099e-163	1.93326e-163	-1.00192e-164	-8.79444e-164	3.8368e-163	3.55768e-163	-6.49226e-163	2.70734e-164	0
2.017e-163	7.87724e-164	5.03776e-163	-6.19856e-163	-1.32889e-163	-1.44464e-163	-6.85929e-163	-1.07998e-162	4.9589e-163	8.29289e-163	-7.81254e-163	1.91592e-163	-3.34875e-163	4.03777e-163	5.68077e-163	-1.1215e-163	-3.74821e-163	-6.44405e-163	4.3306e-163	1.14267e-162	-3.97583e-163	4.01952e-163	-2.81099e-163	1.93326e-163	-1.00192e-164	-8.79444e-164	3.8368e-163	3.55768e-163	-6.49226e-163	2.70734e-164	0
2.017e-163	7.87724e-164	5.03776e-163	-6.19856e-163	-1.32889e-163	-1.44464e-163	-6.85929e-163	-1.07998e-162	4.9589e-163	8.29289e-163	-7.81254e-163	1.91592e-163	-3.34875e-163	4.03777e-163	5.68077e-163	-1.1215e-163	-3.74821e-163	-6.44405e-163	4.3306e-163	1.14267e-162	-3.97583e-163	4.01952e-163	-2.81099e-163	1.93326e-163	-1.00192e-164	-8.79444e-164	3.8368e-163	3.55768e-163	-6.49226e-163	2.70734e-164	0
2.017e-163	7.87724e-164	5.03776e-163	-6.19856e-163	-1.32889e-163	-1.44464e-163	-6.85929e-163	-1.07998e-162	4.9589e-163	8.29289e-163	-7.81254e-163	1.91592e-163	-3.34875e-163	4.03777e-163	5.68077e-163	-1.1215e-163	-3.74821e-163	-6.44405e-163	4.3306e-163	1.14267e-162	-3.97583e-163	4.01952e-163	-2.81099e-163	1.93326e-163	-1.00192e-164	-8.79444e-164	3.8368e-163	3.55768e-163	-6.49226e-163	2.70734e-164	0
2.017e-163	7.87724e-164	5.03776e-163	-6.19856e-163	-1.32889e-163	-1.44464e-163	-6.85929e-163	-1.07998e-162	4.9589e-163	8.29289e-163	-7.81254e-163	1.91592e-163	-3.34875e-163	4.03777e-163	5.68077e-163	-1.1215e-163	-3.74821e-163	-6.44405e-163	4.3306e-163	1.14267e-162	-3.97583e-163	4.01952e-163	-2.81099e-163	1.93326e-163	-1.00192e-164	-8.79444e-164	3.8368e-163	3.55768e-163	-6.49226e-163	2.70734e-164	0
2.017e-163	7.87724e-164	5.03776e-163	-6.19856e-163	-1.32889e-163	-1.44464e-163	-6.85929e-163	-1.07998e-162	4.9589e-163	8.29289e-163	-7.81254e-163	1.91592e-163	-3.34875e-163	4.03777e-163	5.68077e-163	-1.1215e-163	-3.74821e-163	-6.44405e-163	4.3306e-163	1.14267e-162	-3.97583e-163	4.01952e-163	-2.81099e-163	1.93326e-163	-1.00192e-164	-8.79444e-164	3.8368e-163	3.55768e-163	-6.49226e-163	2.70734e-164	0
2.017e-163	7.87724e-164	5.03776e-163	-6.19856e-163	-1.32889e-163	-1.44464e-163	-6.85929e-163	-1.07998e-162	4.9589e-163	8.29289e-163	-7.81254e-163	1.91592e-163	-3.34875e-163	4.03777e-163	5.68077e-163	-1.1215e-163	-3.74821e-163	-6.44405e-163	4.3306e-163	1.14267e-162	-3.97583e-163	4.01952e-163	-2.81099e-163	1.93326e-163	-1.00192e-164	-8.79444e-164	3.8368e-163	3.55768e-163	-6.49226e-163	2.70734e-164	0
2.017e-163	7.87724e-164	5.03776e-163	-6.19856e-163	-1.32889e-163	-1.44464e-163	-6.85929e-163	-1.07998e-162	4.9589e-163	8.29289e-163	-7.81254e-163	1.91592e-163	-3.34875e-163	4.03777e-163	5.68077e-163	-1.1215e-163	-3.74821e-163	-6.44405e-163	4.3306e-163	1.14267e-162	-3.97583e-163	4.01952e-163	-2.81099e-163	1.93326e-163	-1.00192e-164	-8.79444e-164	3.8368e-163	3.55768e-163	-6.49226e-163	2.70734e-164	0
2.017e-163	7.87724e-164	5.03776e-163	-6.19856e-163	-1.32889e-163	-1.44464e-163	-6.85929e-163	-1.07998e-162	4.9589e-163	8.29289e-163	-7.81254e-163	1.91592e-163	-3.34875e-163	4.03777e-163	5.68077e-163	-1.1215e-163	-3.74821e-163	-6.44405e-163	4.3306e-163	1.14267e-162	-3.97583e-163	4.01952e-163	-2.81099e-163	1.93326e-163	-1.00192e-164	-8.79444e-164	3.8368e-163	3.55768e-163	-6.49226e-163	2.70734e-164	0
2.017e-163	7.87724e-164	5.03776e-163	-6.19856e-163	-1.32889e-163	-1.44464e-163	-6.85929e-163	-1.07998e-162	4.9589e-163	8.29289e-163	-7.81254e-163	1.91592e-163	-3.34875e-163	4.03777e-163	5.68077e-163	-1.1215e-163	-3.74821e-163	-6.44405e-163	4.3306e-163	1.14267e-162	-3.97583e-163	4.01952e-163	-2.81099e-163	1.93326e-163	-1.00192e-164	-8.79444e-164	3.8368e-163	3.55768e-163	-6.49226e-163	2.70734e-164	0
2.017e-163	7.87724e-164	5.03776e-163	-6.19856e-163	-1.32889e-163	-1.44464e-163	-6.85929e-163	-1.07998e-162	4.9589e-163	8.29289e-163	-7.81254e-163	1.91592e-163	-3.34875e-163	4.03777e-163	5.68077e-163	-1.1215e-163	-3.74821e-163	-6.44405e-163	4.3306e-163	1.14267e-162	-3.97583e-163	4.01952e-163	-2.81099e-163	1.93326e-163	-1.00192e-164	-8.79444e-164	3.8368e-163	3.55768e-163	-6.49226e-163	2.70734e-164	0
2.017e-163	7.87724e-164	5.03776e-163	-6.19856e-163	-1.32889e-163	-1.44464e-163	-6.85929e-163	-1.07998e-162	4.9589e-163	8.29289e-163	-7.81254e-163	1.91592e-163	-3.34875e-163	4.03777e-163	5.68077e-163	-1.1215e-163	-3.74821e-163	-6.44405e-163	4.3306e-163	1.14267e-162	-3.97583e-163	4.01952e-163	-2.81099e-163	1.93326e-163	-1.00192e-164	-8.79444e-164	3.8368e-163	3.55768e-163	-6.49226e-163	2.70734e-164	0
2.017e-163	7.87724e-164	5.03776e-163	-6.19856e-163	-1.32889e-163	-1.44464e-163	-6.85929e-163	-1.07998e-162	4.9589e-163	8.29289e-163	-7.81254e-163	1.91592e-163	-3.34875e-163	4.03777e-163	5.68077e-163	-1.1215e-163	-3.74821e-163	-6.44405e-163	4.3306e-163	1.14267e-162	-3.97583e-163	4.01952e-163	-2.81099e-163	1.93326e-163	-1.00192e-164	-8.79444e-164	3.8368e-163	3.55768e-163	-6.49226e-163	2.70734e-164	0
2.017e-163	7.87724e-164	5.03776e-163	-6.19856e-163	-1.32889e-163	-1.44464e-163	-6.85929e-163	-1.07998e-162	4.9589e-163	8.29289e-163	-7.81254e-163	1.91592e-163	-3.34875e-163	4.03777e-163	5.68077e-163	-1.1215e-163	-3.74821e-163	-6.44405e-163	4.3306e-163	1.14267e-162	-3.97583e-163	4.01952e-163	-2.81099e-163	1.93326e-163	-1.00192e-164	-8.79444e-164	3.8368e-163	3.55768e-163	-6.49226e-163	2.70734e-164	0
2.017e-163	7.87724e-164	5.03776e-163	-6.19856e-163	-1.32889e-163	-1.44464e-163	-6.85929e-163	-1.07998e-162	4.9589e-163	8.29289e-163	-7.81254e-163	1.91592e-163	-3.34875e-163	4.03777e-163	5.68077e-163	-1.1215e-163	-3.74821e-163	-6.44405e-163	4.3306e-163	1.14267e-162	-3.97583e-163	4.01952e-163	-2.81099e-163	1.93326e-163	-1.00192e-164	-8.79444e-164	3.8368e-163	3.55768e-163	-6.49226e-163	2.70734e-164	0
2.017e-163	7.87724e-164	5.03776e-163	-6.19856e-163	-1.32889e-163	-1.44464e-163	-6.85929e-163	-1.07998e-162	4.9589e-163	8.29289e-163	-7.81254e-163	1.91592e-163	-3.34875e-163	4.03777e-163	5.68077e-163	-1.1215e-163	-3.74821e-163	-6.44405e-163	4.3306e-163	1.14267e-162	-3.97583e-163	4.01952e-163	-2.81099e-163	1.93326e-163	-1.00192e-164	-8.79444e-164	3.8368e-163	3.55768e-163	-6.49226e-163	2.70734e-164	0
2.017e-163	7.87724e-164	5.03776e-163	-6.19856e-163	-1.32889e-163	-1.44464e-163	-6.85929e-163	-1.07998e-162	4.9589e-163	8.29289e-163	-7.81254e-163	1.91592e-163	-3.34875e-163	4.03777e-163	5.68077e-163	-1.1215e-163	-3.74821e-163	-6.44405e-163	4.3306e-163	1.14267e-162	-3.97583e-163	4.01952e-163	-2.81099e-163	1.93326e-163	-1.00192e-164	-8.79444e-164	3.8368e-163	3.55768e-163	-6.49226e-163	2.70734e-164	0
2.017e-163	7.87724e-164	5.03776e-163	-6.19856e-163	-1.32889e-163	-1.44464e-163	-6.85929e-163	-1.07998e-162	4.9589e-163	8.29289e-163	-7.81254e-163	1.91592e-163	-3.34875e-163	4.03777e-163	5.68077e-163	-1.1215e-163	-3.74821e-163	-6.44405e-163	4.3306e-163	1.14267e-162	-3.97583e-163	4.01952e-163	-2.81099e-163	1.93326e-163	-1.00192e-164	-8.79444e-164	3.8368e-163	3.55768e-163	-6.49226e-163	2.70734e-164	0
2.017e-163	7.87724e-164	5.03776e-163	-6.19856e-163	-1.32889e-163	-1.44464e-163	-6.85929e-163	-1.07998e-162	4.9589e-163	8.29289e-163	-7.81254e-163	1.91592e-163	-3.34875e-163	4.03777e-163	5.68077e-163	-1.1215e-163	-3.74821e-163	-6.44405e-163	4.3306e-163	1.14267e-162	-3.97583e-163	4.01952e-163	-2.81099e-163	1.93326e-163	-1.00192e-164	-8.79444e-164	3.8368e-163	3.55768e-163	-6.49226e-163	2.70734e-164	0
2.017e-163	7.87724e-164	5.03776e-163	-6.19856e-163	-1.32889e-163	-1.44464e-163	-6.85929e-163	-1.07998e-162	4.9589e-163	8.29289e-163	-7.81254e-163	1.91592e-163	-3.34875e-163	4.03777e-163	5.68077e-163	-1.1215e-163	-3.74821e-163	-6.44405e-163	4.3306e-163	1.14267e-162	-3.97583e-163	4.01952e-163	-2.81099e-163	1.93326e-163	-1.00192e-164	-8.79444e-164	3.8368e-163	3.55768e-163	-6.49226e-163	2.70734e-164	0
2.017e-163	7.87724e-164	5.03776e-163	-6.19856e-163	-1.32889e-163	-1.44464e-163	-6.85929e-163	-1.07998e-162	4.9589e-163	8.29289e-163	-7.81254e-163	1.91592e-163	-3.34875e-163	4.03777e-163	5.68077e-163	-1.1215e-163	-3.74821e-163	-6.44405e-163	4.3306e-163	1.14267e-162	-3.97583e-163	4.01952e-163	-2.81099e-163	1.93326e-163	-1.00192e-164	-8.79444e-164	3.8368e-163	3.55768e-163	-6.49226e-163	2.70734e-164	0
2.017e-163	7.87724e-164	5.03776e-163	-6.19856e-163	-1.32889e-163	-1.44464e-163	-6.85929e-163	-1.07998e-162	4.9589e-163	8.29289e-163	-7.81254e-163	1.91592e-163	-3.34875e-163	4.03777e-163	5.68077e-163	-1.1215e-163	-3.74821e-163	-6.44405e-163	4.3306e-163	1.14267e-162	-3.97583e-163	4.01952e-163	-2.81099e-163	1.93326e-163	-1.00192e-164	-8.79444e-164	3.8368e-163	3.55768e-163	-6.49226e-163	2.70734e-164	0
2.017e-163	7.87724e-164	5.03776e-163	-6.19856e-163	-1.32889e-163	-1.44464e-163	-6.85929e-163	-1.07998e-162	4.9589e-163	8.29289e-163	-7.81254e-163	1.91592e-163	-3.34875e-163	4.03777e-163	5.68077e-163	-1.1215e-163	-3.74821e-163	-6.44405e-163	4.3306e-163	1.14267e-162	-3.97583e-163	4.01952e-163	-2.81099e-163	1.93326e-163	-1.00192e-164	-8.79444e-164	3.8368e-163	3.55768e-163	-6.49226e-163	2.70734e-164	0
2.017e-163	7.87724e-164	5.03776e-163	-6.19856e-163	-1.32889e-163	-1.44464e-163	-6.85929e-163	-1.07998e-162	4.9589e-163	8.29289e-163	-7.81254e-163	1.91592e-163	-3.34875e-163	4.03777e-163	5.68077e-163	-1.1215e-163	-3.74821e-163	-6.44405e-163	4.3306e-163	1.14267e-162	-3.97583e-163	4.01952e-163	-2.81099e-163	1.93326e-163	-1.00192e-164	-8.79444e-164	3.8368e-163	3.55768e-163	-6.49226e-163	2.70734e-164	0
2.017e-163	7.87724e-164	5.03776e-163	-6.19856e-163	-1.32889e-163	-1.44464e-163	-6.85929e-163	-1.07998e-162	4.9589e-163	8.29289e-163	-7.81254e-163	1.91592e-163	-3.34875e-163	4.03777e-163	5.68077e-163	-1.1215e-163	-3.74821e-163	-6.44405e-163	4.3306e-163	1.14267e-162	-3.97583e-163	4.01952e-163	-2.81099e-163	1.93326e-163	-1.00192e-164	-8.79444e-164	3.8368e-163	3.55768e-163	-6.49226e-163	2.70734e-164	0
2.017e-163	7.87724e-164	5.03776e-163	-6.19856e-163	-1.32889e-163	-1.44464e-163	-6.85929e-163	-1.07998e-162	4.9589e-163	8.29289e-163	-7.81254e-163	1.91592e-163	-3.34875e-163	4.03777e-163	5.68077e-163	-1.1215e-163	-3.74821e-163	-6.44405e-163	4.3306e-163	1.14267e-162	-3.97583e-163	4.01952e-163	-2.81099e-163	1.93326e-163	-1.00192e-164	-8.79444e-164	3.8368e-163	3.55768e-163	-6.49226e-163	2.70734e-164	0
2.017e-163	7.87724e-164	5.03776e-163	-6.19856e-163	-1.32889e-163	-1.44464e-163	-6.85929e-163	-1.07998e-162	4.9589e-163	8.29289e-163	-7.81254e-163	1.91592e-163	-3.34875e-163	4.03777e-163	5.68077e-163	-1.1215e-163	-3.74821e-163	-6.44405e-163	4.3306e-163	1.14267e-162	-3.97583e-163	4.01952e-163	-2.81099e-163	1.93326e-163	-1.00192e-164	-8.79444e-164	3.8368e-163	3.55768e-163	-6.49226e-163	2.70734e-164	0
2.017e-163	7.87724e-164	5.03776e-163	-6.19856e-163	-1.32889e-163	-1.44464e-163	-6.85929e-163	-1.07998e-162	4.9589e-163	8.29289e-163	-7.81254e-163	1.91592e-163	-3.34875e-163	4.03777e-163	5.68077e-163	-1.1215e-163	-3.74821e-163	-6.44405e-163	4.3306e-163	1.14267e-162	-3.97583e-163	4.01952e-163	-2.81099e-163	1.93326e-163	-1.00192e-164	-8.79444e-164	3.8368e-163	3.55768e-163	-6.49226e-163	2.70734e-164	0
2.017e-163	7.87724e-164	5.03776e-163	-6.19856e-163	-1.32889e-163	-1.44464e-163	-6.85929e-163	-1.07998e-162	4.9589e-163	8.29289e-163	-7.81254e-163	1.91592e-163	-3.34875e-163	4.03777e-163	5.68077e-163	-1.1215e-163	-3.74821e-163	-6.44405e-163	4.3306e-163	1.14267e-162	-3.97583e-163	4.01952e-163	-2.81099e-163	1.93326e-163	-1.00192e-164	-8.79444e-164	3.8368e-163	3.55768e-163	-6.49226e-163	2.70734e-164	0
2.017e-163	7.87724e-164	5.03776e-163	-6.19856e-163	-1.32889e-163	-1.44464e-163	-6.85929e-163	-1.07998e-162	4.9589e-163	8.29289e-163	-7.81254e-163	1.91592e-163	-3.34875e-163	4.03777e-163	5.68077e-163	-1.1215e-163	-3.74821e-163	-6.44405e-163	4.3306e-163	1.14267e-162	-3.97583e-163	4.01952e-163	-2.81099e-163	1.93326e-163	-1.00192e-164	-8.79444e-164	3.8368e-163	3.55768e-163	-6.49226e-163	2.70734e-164	0
2.017e-163	7.87724e-164	5.03776e-163	-6.19856e-163	-1.32889e-163	-1.44464e-163	-6.85929e-163	-1.07998e-162	4.9589e-163	8.29289e-163	-7.81254e-163	1.91592e-163	-3.34875e-163	4.03777e-163	5.68077e-163	-1.1215e-163	-3.74821e-163	-6.44405e-163	4.3306e-163	1.14267e-162	-3.97583e-163	4.01952e-163	-2.81099e-163	1.93326e-163	-1.00192e-164	-8.79444e-164	3.8368e-163	3.55768e-163	-6.49226e-163	2.70734e-164	0
2.017e-163	7.87724e-164	5.03776e-163	-6.19856e-163	-1.32889e-163	-1.44464e-163	-6.85929e-163	-1.07998e-162	4.9589e-163	8.29289e-163	-7.81254e-163	1.91592e-163	-3.34875e-163	4.03777e-163	5.68077e-163	-1.1215e-163	-3.74821e-163	-6.44405e-163	4.3306e-163	1.14267e-162	-3.97583e-163	4.01952e-163	-2.81099e-163	1.93326e-163	-1.00192e-164	-8.79444e-164	3.8368e-163	3.55768e-163	-6.49226e-163	2.70734e-164	0
2.017e-163	7.87724e-164	5.03776e-163	-6.19856e-163	-1.32889e-163	-1.44464e-163	-6.85929e-163	-1.07998e-162	4.9589e-163	8.29289e-163	-7.81254e-163	1.91592e-163	-3.34875e-163	4.03777e-163	5.68077e-163	-1.1215e-163	-3.74821e-163	-6.44405e-163	4.3306e-163	1.14267e-162	-3.97583e-163	4.01952e-163	-2.81099e-163	1.93326e-163	-1.00192e-164	-8.79444e-164	3.8368e-163	3.55768e-163	-6.49226e-163	2.70734e-164	0
2.017e-163	7.87724e-164	5.03776e-163	-6.19856e-163	-1.32889e-163	-1.44464e-163	-6.85929e-163	-1.07998e-162	4.9589e-163	8.29289e-163	-7.81254e-163	1.91592e-163	-3.34875e-163	4.03777e-163	5.68077e-163	-1.1215e-163	-3.74821e-163	-6.44405e-163	4.3306e-163	1.14267e-162	-3.97583e-163	4.01952e-163	-2.81099e-163	1.93326e-163	-1.00192e-164	-8.79444e-164	3.8368e-163	3.55768e-163	-6.49226e-163	2.70734e-164	0
2.017e-163	7.87724e-164	5.03776e-163	-6.19856e-163	-1.32889e-163	-1.44464e-163	-6.85929e-163	-1.07998e-162	4.9589e-163	8.29289e-163	-7.81254e-163	1.91592e-163	-3.34875e-163	4.03777e-163	5.68077e-163	-1.1215e-163	-3.74821e-163	-6.44405e-163	4.3306e-163	1.14267e-162	-3.97583e-163	4.01952e-163	-2.81099e-163	1.93326e-163	-1.00192e-164	-8.79444e-164	3.8368e-163	3.55768e-163	-6.49226e-163	2.70734e-164	0
2.017e-163	7.87724e-164	5.03776e-163	-6.19856e-163	-1.32889e-163	-1.44464e-163	-6.85929e-163	-1.07998e-162	4.9589e-163	8.29289e-163	-7.81254e-163	1.91592e-163	-3.34875e-163	4.03777e-163	5.68077e-163	-1.1215e-163	-3.74821e-163	-6.44405e-163	4.3306e-163	1.14267e-162	-3.97583e-163	4.01952e-163	-2.81099e-163	1.93326e-163	-1.00192e-164	-8.79444e-164	3.8368e-163	3.55768e-163	-6.49226e-163	2.70734e-164	0
2.017e-163	7.87724e-164	5.03776e-163	-6.19856e-163	-1.32889e-163	-1.44464e-163	-6.85929e-163	-1.07998e-162	4.9589e-163	8.29289e-163	-7.81254e-163	1.91592e-163	-3.34875e-163	4.03777e-163	5.68077e-163	-1.1215e-163	-3.74821e-163	-6.44405e-163	4.3306e-163	1.14267e-162	-3.97583e-163	4.01952e-163	-2.81099e-163	1.93326e-163	-1.00192e-164	-8.79444e-164	3.8368e-163	3.55768e-163	-6.49226e-163	2.70734e-164	0
2.017e-163	7.87724e-164	5.03776e-163	-6.19856e-163	-1.32889e-163	-1.44464e-163	-6.85929e-163	-1.07998e-162	4.9589e-163	8.29289e-163	-7.81254e-163	1.91592e-163	-3.34875e-163	4.03777e-163	5.68077e-163	-1.1215e-163	-3.74821e-163	-6.44405e-163	4.3306e-163	1.14267e-162	-3.97583e-163	4.01952e-163	-2.81099e-163	1.93326e-163	-1.00192e-164	-8.79444e-164	3.8368e-163	3.55768e-163	-6.49226e-163	2.70734e-164	0
2.017e-163	7.87724e-164	5.03776e-163	-6.19856e-163	-1.32889e-163	-1.44464e-163	-6.85929e-163	-1.07998e-162	4.9589e-163	8.29289e-163	-7.81254e-163	1.91592e-163	-3.34875e-163	4.03777e-163	5.68077e-163	-1.1215e-163	-3.74821e-163	-6.44405e-163	4.3306e-163	1.14267e-162	-3.97583e-163	4.01952e-163	-2.81099e-163	1.93326e-163	-1.00192e-164	-8.79444e-164	3.8368e-163	3.55768e-163	-6.49226e-163	2.70734e-164	0
2.017e-163	7.87724e-164	5.03776e-163	-6.19856e-163	-1.32889e-163	-1.44464e-163	-6.85929e-163	-1.07998e-162	4.9589e-163	8.29289e-163	-7.81254e-163	1.91592e-163	-3.34875e-163	4.03777e-163	5.68077e-163	-1.1215e-163	-3.74821e-163	-6.44405e-163	4.3306e-163	1.14267e-162	-3.97583e-163	4.01952e-163	-2.81099e-163	1.93326e-163	-1.00192e-164	-8.79444e-164	3.8368e-163	3.55768e-163	-6.49226e-163	2.70734e-164	0
2.017e-163	7.87724e-164	5.03776e-163	-6.19856e-163	-1.32889e-163	-1.44464e-163	-6.85929e-163	-1.07998e-162	4.9589e-163	8.29289e-163	-7.81254e-163	1.91592e-163	-3.34875e-163	4.03777e-163	5.68077e-163	-1.1215e-163	-3.74821e-163	-6.44405e-163	4.3306e-163	1.14267e-162	-3.97583e-163	4.01952e-163	-2.81099e-163	1.93326e-163	-1.00192e-164	-8.79444e-164	3.8368e-163	3.55768e-163	-6.49226e-163	2.70734e-164	0
2.017e-163	7.87724e-164	5.03776e-163	-6.19856e-163	-1.32889e-163	-1.44464e-163	-6.85929e-163	-1.07998e-162	4.9589e-163	8.29289e-163	-7.81254e-163	1.91592e-163	-3.34875e-163	4.03777e-163	5.68077e-163	-1.1215e-163	-3.74821e-163	-6.44405e-163	4.3306e-163	1.14267e-162	-3.97583e-163	4.01952e-163	-2.81099e-163	1.93326e-163	-1.00192e-164	-8.79444e-164	3.8368e-163	3.55768e-163	-6.49226e-163	2.70734e-164	0
2.017e-163	7.87724e-164	5.03776e-163	-6.19856e-163	-1.32889e-163	-1.44464e-163	-6.85929e-163	-1.07998e-162	4.9589e-163	8.29289e-163	-7.81254e-163	1.91592e-163	-3.34875e-163	4.03777e-163	5.68077e-163	-1.1215e-163	-3.74821e-163	-6.44405e-163	4.3306e-163	1.14267e-162	-3.97583e-163	4.01952e-163	-2.81099e-163	1.93326e-163	-1.00192e-164	-8.79444e-164	3.8368e-163	3.55768e-163	-6.49226e-163	2.70734e-164	0
2.017e-163	7.87724e-164	5.03776e-163	-6.19856e-163	-1.32889e-163	-1.44464e-163	-6.85929e-163	-1.07998e-162	4.9589e-163	8.29289e-163	-7.81254e-163	1.91592e-163	-3.34875e-163	4.03777e-163	5.68077e-163	-1.1215e-163	-3.74821e-163	-6.44405e-163	4.3306e-163	1.14267e-162	-3.97583e-163	4.01952e-163	-2.81099e-163	1.93326e-163	-1.00192e-164	-8.79444e-164	3.8368e-163	3.55768e-163	-6.49226e-163	2.70734e-164	0
2.017e-163	7.87724e-164	5.03776e-163	-6.19856e-163	-1.32889e-163	-1.44464e-163	-6.85929e-163	-1.07998e-162	4.9589e-163	8.29289e-163	-7.81254e-163	1.91592e-163	-3.34875e-163	4.03777e-163	5.68077e-163	-1.1215e-163	-3.74821e-163	-6.44405e-163	4.3306e-163	1.14267e-162	-3.97583e-163	4.01952e-163	-2.81099e-163	1.93326e-163	-1.00192e-164	-8.79444e-164	3.8368e-163	3.55768e-163	-6.49226e-163	2.70734e-164	0
2.017e-163	7.87724e-164	5.03776e-163	-6.19856e-163	-1.32889e-163	-1.44464e-163	-6.85929e-163	-1.07998e-162	4.9589e-163	8.29289e-163	-7.81254e-163	1.91592e-163	-3.34875e-163	4.03777e-163	5.68077e-163	-1.1215e-163	-3.74821e-163	-6.44405e-163	4.3306e-163	1.14267e-162	-3.97583e-163	4.01952e-163	-2.81099e-163	1.93326e-163	-1.00192e-164	-8.79444e-164	3.8368e-163	3.55768e-163	-6.49226e-163	2.70734e-164	0
2.017e-163	7.87724e-164	5.03776e-163	-6.19856e-163	-1.32889e-163	-1.44464e-163	-6.85929e-163	-1.07998e-162	4.9589e-163	8.29289e-163	-7.81254e-163	1.91592e-163	-3.34875e-163	4.03777e-163	5.68077e-163	-1.1215e-163	-3.74821e-163	-6.44405e-163	4.3306e-163	1.14267e-162	-3.97583e-163	4.01952e-163	-2.81099e-163	1.93326e-163	-1.00192e-164	-8.79444e-164	3.8368e-163	3.55768e-163	-6.49226e-163	2.70734e-164	0
2.017e-163	7.87724e-164	5.03776e-163	-6.19856e-163	-1.32889e-163	-1.44464e-163	-6.85929e-163	-1.07998e-162	4.9589e-163	8.29289e-163	-7.81254e-163	1.91592e-163	-3.34875e-163	4.03777e-163	5.68077e-163	-1.1215e-163	-3.74821e-163	-6.44405e-163	4.3306e-163	1.14267e-162	-3.97583e-163	4.01952e-163	-2.81099e-163	1.93326e-163	-1.00192e-164	-8.79444e-164	3.8368e-163	3.55768e-163	-6.49226e-163	2.70734e-164	0
2.017e-163	7.87724e-164	5.03776e-163	-6.19856e-163	-1.32889e-163	-1.44464e-163	-6.85929e-163	-1.07998e-162	4.9589e-163	8.29289e-163	-7.81254e-163	1.91592e-163	-3.34875e-163	4.03777e-163	5.68077e-163	-1.1215e-163	-3.74821e-163	-6.44405e-163	4.3306e-163	1.14267e-162	-3.97583e-163	4.01952e-163	-2.81099e-163	1.93326e-163	-1.00192e-164	-8.79444e-164	3.8368e-163	3.55768e-163	-6.49226e-163	2.70734e-164	0
2.017e-163	7.87724e-164	5.03776e-163	-6.19856e-163	-1.32889e-163	-1.44464e-163	-6.85929e-163	-1.07998e-162	4.9589e-163	8.29289e-163	-7.81254e-163	1.91592e-163	-3.34875e-163	4.03777e-163	5.68077e-163	-1.1215e-163	-3.74821e-163	-6.44405e-163	4.3306e-163	1.14267e-162	-3.97583e-163	4.01952e-163	-2.81099e-163	1.93326e-163	-1.00192e-164	-8.79444e-164	3.8368e-163	3.55768e-163	-6.49226e-163	2.70734e-164	0
2.017e-163	7.87724e-164	5.03776e-163	-6.19856e-163	-1.32889e-163	-1.44464e-163	-6.85929e-163	-1.07998e-162	4.9589e-163	8.29289e-163	-7.81254e-163	1.91592e-163	-3.34875e-163	4.03777e-163	5.68077e-163	-1.1215e-163	-3.74821e-163	-6.44405e-163	4.3306e-163	1.14267e-162	-3.97583e-163	4.01952e-163	-2.81099e-163	1.93326e-163	-1.00192e-164	-8.79444e-164	3.8368e-163	3.55768e-163	-6.49226e-163	2.70734e-164	0
2.017e-163	7.87724e-164	5.03776e-163	-6.19856e-163	-1.32889e-163	-1.44464e-163	-6.85929e-163	-1.07998e-162	4.9589e-163	8.29289e-163	-7.81254e-163	1.91592e-163	-3.34875e-163	4.03777e-163	5.68077e-163	-1.1215e-163	-3.74821e-163	-6.44405e-163	4.3306e-163	1.14267e-162	-3.97583e-163	4.01952e-163	-2.81099e-163	1.93326e-163	-1.00192e-164	-8.79444e-164	3.8368e-163	3.55768e-163	-6.49226e-163	2.70734e-164	0
2.017e-163	7.87724e-164	5.03776e-163	-6.19856e-163	-1.32889e-163	-1.44464e-163	-6.85929e-163	-1.07998e-162	4.9589e-163	8.29289e-163	-7.81254e-163	1.91592e-163	-3.34875e-163	4.03777e-163	5.68077e-163	-1.1215e-163	-3.74821e-163	-6.44405e-163	4.3306e-163	1.14267e-162	-3.97583e-163	4.01952e-163	-2.81099e-163	1.93326e-163	-1.00192e-164	-8.79444e-164	3.8368e-163	3.55768e-163	-6.49226e-163	2.70734e-164	0
2.017e-163	7.87724e-164	5.03776e-163	-6.19856e-163	-1.32889e-163	-1.44464e-163	-6.85929e-163	-1.07998e-162	4.9589e-163	8.29289e-163	-7.81254e-163	1.91592e-163	-3.34875e-163	4.03777e-163	5.68077e-163	-1.1215e-163	-3.74821e-163	-6.44405e-163	4.3306e-163	1.14267e-162	-3.97583e-163	4.01952e-163	-2.81099e-163	1.93326e-163	-1.00192e-164	-8.79444e-164	3.8368e-163	3.55768e-163	-6.49226e-163	2.70734e-164	0
2.017e-163	7.87724e-164	5.03776e-163	-6.19856e-163	-1.32889e-163	-1.44464e-163	-6.85929e-163	-1.07998e-162	4.9589e-163	8.29289e-163	-7.81254e-163	1.91592e-163	-3.34875e-163	4.03777e-163	5.68077e-163	-1.1215e-163	-3.74821e-163	-6.44405e-163	4.3306e-163	1.14267e-162	-3.97583e-163	4.01952e-163	-2.81099e-163	1.93326e-163	-1.00192e-164	-8.79444e-164	3.8368e-163	3.55768e-163	-6.49226e-163	2.70734e-164	0
2.017e-163	7.87724e-164	5.03776e-163	-6.19856e-163	-1.32889e-163	-1.44464e-163	-6.85929e-163	-1.07998e-162	4.9589e-163	8.29289e-163	-7.81254e-163	1.91592e-163	-3.34875e-163	4.03777e-163	5.68077e-163	-1.1215e-163	-3.74821e-163	-6.44405e-163	4.3306e-163	1.14267e-162	-3.97583e-163	4.01952e-163	-2.81099e-163	1.93326e-163	-1.00192e-164	-8.79444e-164	3.8368e-163	3.55768e-163	-6.49226e-163	2.70734e-164	0
2.017e-163	7.87724e-164	5.03776e-163	-6.19856e-163	-1.32889e-163	-1.44464e-163	-6.85929e-163	-1.07998e-162	4.9589e-163	8.29289e-163	-7.81254e-163	1.91592e-163	-3.34875e-163	4.03777e-163	5.68077e-163	-1.1215e-163	-3.74821e-163	-6.44405e-163	4.3306e-163	1.14267e-162	-3.97583e-163	4.01952e-163	-2.81099e-163	1.93326e-163	-1.00192e-164	-8.79444e-164	3.8368e-163	3.55768e-163	-6.49226e-163	2.70734e-164	0
2.017e-163	7.87724e-164	5.03776e-163	-6.19856e-163	-1.32889e-163	-1.44464e-163	-6.85929e-163	-1.07998e-162	4.9589e-163	8.29289e-163	-7.81254e-163	1.91592e-163	-3.34875e-163	4.03777e-163	5.68077e-163	-1.1215e-163	-3.74821e-163	-6.44405e-163	4.3306e-163	1.14267e-162	-3.97583e-163	4.01952e-163	-2.81099e-163	1.93326e-163	-1.00192e-164	-8.79444e-164	3.8368e-163	3.55768e-163	-6.49226e-163	2.70734e-164	0
2.017e-163	7.87724e-164	5.03776e-163	-6.19856e-163	-1.32889e-163	-1.44464e-163	-6.85929e-163	-1.07998e-162	4.9589e-163	8.29289e-163	-7.81254e-163	1.91592e-163	-3.34875e-163	4.03777e-163	5.68077e-163	-1.1215e-163	-3.74821e-163	-6.44405e-163	4.3306e-163	1.14267e-162	-3.97583e-163	4.01952e-163	-2.81099e-163	1.93326e-163	-1.00192e-164	-8.79444e-164	3.8368e-163	3.55768e-163	-6.49226e-163	2.70734e-164	0
2.017e-163	7.87724e-164	5.03776e-163	-6.19856e-163	-1.32889e-163	-1.44464e-163	-6.85929e-163	-1.07998e-162	4.9589e-163	8.29289e-163	-7.81254e-163	1.91592e-163	-3.34875e-163	4.03777e-163	5.68077e-163	-1.1215e-163	-3.74821e-163	-6.44405e-163	4.3306e-163	1.14267e-162	-3.97583e-163	4.01952e-163	-2.81099e-163	1.93326e-163	-1.00192e-164	-8.79444e-164	3.8368e-163	3.55768e-163	-6.49226e-163	2.70734e-164	0
2.017e-163	7.87724e-164	5.03776e-163	-6.19856e-163	-1.32889e-163	-1.44464e-163	-6.85929e-163	-1.07998e-162	4.9589e-163	8.29289e-163	-7.81254e-163	1.91592e-163	-3.34875e-163	4.03777e-163	5.68077e-163	-1.1215e-163	-3.74821e-163	-6.44405e-163	4.3306e-163	1.14267e-162	-3.97583e-163	4.01952e-163	-2.81099e-163	1.93326e-163	-1.00192e-164	-8.79444e-164	3.8368e-163	3.55768e-163	-6.49226e-163	2.70734e-164	0
2.017e-163	7.87724e-164	5.03776e-163	-6.19856e-163	-1.32889e-163	-1.44464e-163	-6.85929e-163	-1.07998e-162	4.9589e-163	8.29289e-163	-7.81254e-163	1.91592e-163	-3.34875e-163	4.03777e-163	5.68077e-163	-1.1215e-163	-3.74821e-163	-6.44405e-163	4.3306e-163	1.14267e-162	-3.97583e-163	4.01952e-163	-2.81099e-163	1.93326e-163	-1.00192e-164	-8.79444e-164	3.8368e-163	3.55768e-163	-6.49226e-163	2.70734e-164	0
2.017e-163	7.87724e-164	5.03776e-163	-6.19856e-163	-1.32889e-163	-1.44464e-163	-6.85929e-163	-1.07998e-162	4.9589e-163	8.29289e-163	-7.81254e-163	1.91592e-163	-3.34875e-163	4.03777e-163	5.68077e-163	-1.1215e-163	-3.74821e-163	-6.44405e-163	4.3306e-163	1.14267e-162	-3.97583e-163	4.01952e-163	-2.81099e-163	1.93326e-163	-1.00192e-164	-8.79444e-164	3.8368e-163	3.55768e-163	-6.49226e-163	2.70734e-164	0
2.017e-163	7.87724e-164	5.03776e-163	-6.19856e-163	-1.32889e-163	-1.44464e-163	-6.85929e-163	-1.07998e-162	4.9589e-163	8.29289e-163	-7.81254e-163	1.91592e-163	-3.34875e-163	4.03777e-163	5.68077e-163	-1.1215e-163	-3.74821e-163	-6.44405e-163	4.3306e-163	1.14267e-162	-3.97583e-163	4.01952e-163	-2.81099e-163	1.93326e-163	-1.00192e-164	-8.79444e-164	3.8368e-163	3.55768e-163	-6.49226e-163	2.70734e-164	0
2.017e-163	7.87724e-164	5.03776e-163	-6.19856e-163	-1.32889e-163	-1.44464e-163	-6.85929e-163	-1.07998e-162	4.9589e-163	8.29289e-163	-7.81254e-163	1.91592e-163	-3.34875e-163	4.03777e-163	5.68077e-163	-1.1215e-163	-3.74821e-163	-6.44405e-163	4.3306e-163	1.14267e-162	-3.97583e-163	4.01952e-163	-2.81099e-163	1.93326e-163	-1.00192e-164	-8.79444e-164	3.8368e-163	3.55768e-163	-6.49226e-163	2.70734e-164	0
2.017e-163	7.87724e-164	5.03776e-163	-6.19856e-163	-1.32889e-163	-1.44464e-163	-6.85929e-163	-1.07998e-162	4.9589e-163	8.29289e-163	-7.81254e-163	1.91592e-163	-3.34875e-163	4.03777e-163	5.68077e-163	-1.1215e-163	-3.74821e-163	-6.44405e-163	4.3306e-163	1.14267e-162	-3.97583e-163	4.01952e-163	-2.81099e-163	1.93326e-163	-1.00192e-164	-8.79444e-164	3.8368e-163	3.55768e-163	-6.49226e-163	2.70734e-164	0
2.017e-163	7.87724e-164	5.03776e-163	-6.19856e-163	-1.32889e-163	-1.44464e-163	-6.85929e-163	-1.07998e-162	4.9589e-163	8.29289e-163	-7.81254e-163	1.91592e-163	-3.34875e-163	4.03777e-163	5.68077e-163	-1.1215e-163	-3.74821e-163	-6.44405e-163	4.3306e-163	1.14267e-162	-3.97583e-163	4.01952e-163	-2.81099e-163	1.93326e-163	-1.00192e-164	-8.79444e-164	3.8368e-163	3.55768e-163	-6.49226e-163	2.70734e-164	0
2.017e-163	7.87724e-164	5.03776e-163	-6.19856e-163	-1.32889e-163	-1.44464e-163	-6.85929e-163	-1.07998e-162	4.9589e-163	8.29289e-163	-7.81254e-163	1.91592e-163	-3.34875e-163	4.03777e-163	5.68077e-163	-1.1215e-163	-3.74821e-163	-6.44405e-163	4.3306e-163	1.14267e-162	-3.97583e-163	4.01952e-163	-2.81099e-163	1.93326e-163	-1.00192e-164	-8.79444e-164	3.8368e-163	3.55768e-163	-6.49226e-163	2.70734e-164	0
2.017e-163	7.87724e-164	5.03776e-163	-6.19856e-163	-1.32889e-163	-1.44464e-163	-6.85929e-163	-1.07998e-162	4.9589e-163	8.29289e-163	-7.81254e-163	1.91592e-163	-3.34875e-163	4.03777e-163	5.68077e-163	-1.1215e-163	-3.74821e-163	-6.44405e-163	4.3306e-163	1.14267e-162	-3.97583e-163	4.01952e-163	-2.81099e-163	1.93326e-163	-1.00192e-164	-8.79444e-164	3.8368e-163	3.55768e-163	-6.49226e-163	2.70734e-164	0
2.017e-163	7.87724e-164	5.03776e-163	-6.19856e-163	-1.32889e-163	-1.44464e-163	-6.85929e-163	-1.07998e-162	4.9589e-163	8.29289e-163	-7.81254e-163	1.91592e-163	-3.34875e-163	4.03777e-163	5.68077e-163	-1.1215e-163	-3.74821e-163	-6.44405e-163	4.3306e-163	1.14267e-162	-3.97583e-163	4.01952e-163	-2.81099e-163	1.93326e-163	-1.00192e-164	-8.79444e-164	3.8368e-163	3.55768e-163	-6.49226e-163	2.70734e-164	0
2.017e-163	7.87724e-164	5.03776e-163	-6.19856e-163	-1.32889e-163	-1.44464e-163	-6.85929e-163	-1.07998e-162	4.9589e-163	8.29289e-163	-7.81254e-163	1.91592e-163	-3.34875e-163	4.03777e-163	5.68077e-163	-1.1215e-163	-3.74821e-163	-6.44405e-163	4.3306e-163	1.14267e-162	-3.97583e-163	4.01952e-163	-2.81099e-163	1.93326e-163	-1.00192e-164	-8.79444e-164	3.8368e-163	3.55768e-163	-6.49226e-163	2.70734e-164	0
2.017e-163	7.87724e-164	5.03776e-163	-6.19856e-163	-1.32889e-163	-1.44464e-163	-6.85929e-163	-1.07998e-162	4.9589e-163	8.29289e-163	-7.81254e-163	1.91592e-163	-3.34875e-163	4.03777e-163	5.68077e-163	-1.1215e-163	-3.74821e-163	-6.44405e-163	4.3306e-163	1.14267e-162	-3.97583e-163	4.01952e-163	-2.81099e-163	1.93326e-163	-1.00192e-164	-8.79444e-164	3.8368e-163	3.55768e-163	-6.49226e-163	2.70734e-164	0
2.017e-163	7.87724e-164	5.03776e-163	-6.19856e-163	-1.32889e-163	-1.44464e-163	-6.85929e-163	-1.07998e-162	4.9589e-163	8.29289e-163	-7.81254e-163	1.91592e-163	-3.34875e-163	4.03777e-163	5.68077e-163	-1.1215e-163	-3.74821e-163	-6.44405e-163	4.3306e-163	1.14267e-162	-3.97583e-163	4.01952e-163	-2.81099e-163	1.93326e-163	-1.00192e-164	-8.79444e-164	3.8368e-163	3.55768e-163	-6.49226e-163	2.70734e-164	0
2.017e-163	7.87724e-164	5.03776e-163	-6.19856e-163	-1.32889e-163	-1.44464e-163	-6.85929e-163	-1.07998e-162	4.9589e-163	8.29289e-163	-7.81254e-163	1.91592e-163	-3.34875e-163	4.03777e-163	5.68077e-163	-1.1215e-163	-3.74821e-163	-6.44405e-163	4.3306e-163	1.14267e-162	-3.97583e-163	4.01952e-163	-2.81099e-163	1.93326e-163	-1.00192e-164	-8.79444e-164	3.8368e-163	3.55768e-163	-6.49226e-163	2.70734e-164	0
2.017e-163	7.87724e-164	5.03776e-163	-6.19856e-163	-1.32889e-163	-1.44464e-163	-6.85929e-163	-1.07998e-162	4.9589e-163	8.29289e-163	-7.81254e-163	1.91592e-163	-3.34875e-163	4.03777e-163	5.68077e-163	-1.1215e-163	-3.74821e-163	-6.44405e-163	4.3306e-163	1.14267e-162	-3.97583e-163	4.01952e-163	-2.81099e-163	1.93326e-163	-1.00192e-164	-8.79444e-164	3.8368e-163	3.55768e-163	-6.49226e-163	2.70734e-164	0
2.017e-163	7.87724e-164	5.03776e-163	-6.19856e-163	-1.32889e-163	-1.44464e-163	-6.85929e-163	-1.07998e-162	4.9589e-163	8.29289e-163	-7.81254e-163	1.91592e-163	-3.34875e-163	4.03777e-163	5.68077e-163	-1.1215e-163	-3.74821e-163	-6.44405e-163	4.3306e-163	1.14267e-162	-3.97583e-163	4.01952e-163	-2.81099e-163	1.93326e-163	-1.00192e-164	-8.79444e-164	3.8368e-163	3.55768e-163	-6.49226e-163	2.70734e-164	0
2.017e-163	7.87724e-164	5.03776e-163	-6.19856e-163	-1.32889e-163	-1.44464e-163	-6.85929e-163	-1.07998e-162	4.9589e-163	8.29289e-163	-7.81254e-163	1.91592e-163	-3.34875e-163	4.03777e-163	5.68077e-163	-1.1215e-163	-3.74821e-163	-6.44405e-163	4.3306e-163	1.14267e-162	-3.97583e-163	4.01952e-163	-2.81099e-163	1.93326e-163	-1.00192e-164	-8.79444e-164	3.8368e-163	3.55768e-163	-6.49226e-163	2.70734e-164	0
2.017e-163	7.87724e-164	5.03776e-163	-6.19856e-163	-1.32889e-163	-1.44464e-163	-6.85929e-163	-1.07998e-162	4.9589e-163	8.29289e-163	-7.81254e-163	1.91592e-163	-3.34875e-163	4.03777e-163	5.68077e-163	-1.1215e-163	-3.74821e-163	-6.44405e-163	4.3306e-163	1.14267e-162	-3.97583e-163	4.01952e-163	-2.81099e-163	1.93326e-163	-1.00192e-164	-8.79444e-164	3.8368e-163	3.55768e-163	-6.49226e-163	2.70734e-164	0
2.017e-163	7.87724e-164	5.03776e-163	-6.19856e-163	-1.32889e-163	-1.44464e-163	-6.85929e-163	-1.07998e-162	4.9589e-163	8.29289e-163	-7.81254e-163	1.91592e-163	-3.34875e-163	4.03777e-163	5.68077e-163	-1.1215e-163	-3.74821e-163	-6.44405e-163	4.3306e-163	1.14267e-162	-3.97583e-163	4.01952e-163	-2.81099e-163	1.93326e-163	-1.00192e-164	-8.79444e-164	3.8368e-163	3.55768e-163	-6.49226e-163	2.70734e-164	0
2.017e-163	7.87724e-164	5.03776e-163	-6.19856e-163	-1.32889e-163	-1.44464e-163	-6.85929e-163	-1.07998e-162	4.9589e-163	8.29289e-163	-7.81254e-163	1.91592e-163	-3.34875e-163	4.03777e-163	5.68077e-163	-1.1215e-163	-3.74821e-163	-6.44405e-163	4.3306e-163	1.14267e-162	-3.97583e-163	4.01952e-163	-2.81099e-163	1.93326e-163	-1.00192e-164	-8.79444e-164	3.8368e-163	3.55768e-163	-6.49226e-163	2.70734e-164	0
2.017e-163	7.87724e-164	5.03776e-163	-6.19856e-163	-1.32889e-163	-1.44464e-163	-6.85929e-163	-1.07998e-162	4.9589e-163	8.29289e-163	-7.81254e-163	1.91592e-163	-3.34875e-163	4.03777e-163	5.68077e-163	-1.1215e-163	-3.74821e-163	-6.44405e-163	4.3306e-163	1.14267e-162	-3.97583e-163	4.01952e-163	-2.81099e-163	1.93326e-163	-1.00192e-164	-8.79444e-164	3.8368e-163	3.55768e-163	-6.49226e-163	2.70734e-164	0
2.017e-163	7.87724e-164	5.03776e-163	-6.19856e-163	-1.32889e-163	-1.44464e-163	-6.85929e-163	-1.07998e-162	4.9589e-163	8.29289e-163	-7.81254e-163	1.91592e-163	-3.34875e-163	4.03777e-163	5.68077e-163	-1.1215e-163	-3.74821e-163	-6.44405e-163	4.3306e-163	1.14267e-162	-3.97583e-163	4.01952e-163	-2.81099e-163	1.93326e-163	-1.00192e-164	-8.79444e-164	3.8368e-163	3.55768e-163	-6.49226e-163	2.70734e-164	0
2.017e-163	7.87724e-164	5.03776e-163	-6.19856e-163	-1.32889e-163	-1.44464e-163	-6.85929e-163	-1.07998e-162	4.9589e-163	8.29289e-163	-7.81254e-163	1.91592e-163	-3.34875e-163	4.03777e-163	5.68077e-163	-1.1215e-163	-3.74821e-163	-6.44405e-163	4.3306e-163	1.14267e-162	-3.97583e-163	4.01952e-163	-2.81099e-163	1.93326e-163	-1.00192e-164	-8.79444e-164	3.8368e-163	3.55768e-163	-6.49226e-163	2.70734e-164	0
2.017e-163	7.87724e-164	5.03776e-163	-6.19856e-163	-1.32889e-163	-1.44464e-163	-6.85929e-163	-1.07998e-162	4.9589e-163	8.29289e-163	-7.81254e-163	1.91592e-163	-3.34875e-163	4.03777e-163	5.68077e-163	-1.1215e-163	-3.74821e-163	-6.44405e-163	4.3306e-163	1.14267e-162	-3.97583e-163	4.01952e-163	-2.81099e-163	1.93326e-163	-1.00192e-164	-8.79444e-164	3.8368e-163	3.55768e-163	-6.49226e-163	2.70734e-164	0
2.017e-163	7.87724e-164	5.03776e-163	-6.19856e-163	-1.32889e-163	-1.44464e-163	-6.85929e-163	-1.07998e-162	4.9589e-163	8.29289e-163	-7.81254e-163	1.91592e-163	-3.34875e-163	4.03777e-163	5.68077e-163	-1.1215e-163	-3.74821e-163	-6.44405e-163	4.3306e-163	1.14267e-162	-3.97583e-163	4.01952e-163	-2.81099e-163	1.93326e-163	-1.00192e-164	-8.79444e-164	3.8368e-163	3.55768e-163	-6.49226e-163	2.70734e-164	0
2.017e-163	7.87724e-164	5.03776e-163	-6.19856e-163	-1.32889e-163	-1.44464e-163	-6.85929e-163	-1.07998e-162	4.9589e-163	8.29289e-163	-7.81254e-163	1.91592e-163	-3.34875e-163	4.03777e-163	5.68077e-163	-1.1215e-163	-3.74821e-163	-6.44405e-163	4.3306e-163	1.14267e-162	-3.97583e-163	4.01952e-163	-2.81099e-163	1.93326e-163	-1.00192e-164	-8.79444e-164	3.8368e-163	3.55768e-163	-6.49226e-163	2.70734e-164	0
2.017e-163	7.87724e-164	5.03776e-163	-6.19856e-163	-1.32889e-163	-1.44464e-163	-6.85929e-163	-1.07998e-162	4.9589e-163	8.29289e-163	-7.81254e-163	1.91592e-163	-3.34875e-163	4.03777e-163	5.68077e-163	-1.1215e-163	-3.74821e-163	-6.44405e-163	4.3306e-163	1.14267e-162	-3.97583e-163	4.01952e-163	-2.81099e-163	1.93326e-163	-1.00192e-164	-8.79444e-164	3.8368e-163	3.55768e-163	-6.49226e-163	2.70734e-164	0
2.017e-163	7.87724e-164	5.03776e-163	-6.19856e-163	-1.32889e-163	-1.44464e-163	-6.85929e-163	-1.07998e-162	4.9589e-163	8.29289e-163	-7.81254e-163	1.91592e-163	-3.34875e-163	4.03777e-163	5.68077e-163	-1.1215e-163	-3.74821e-163	-6.44405e-163	4.3306e-163	1.14267e-162	-3.97583e-163	4.01952e-163	-2.81099e-163	1.93326e-163	-1.00192e-164	-8.79444e-164	3.8368e-163	3.55768e-163	-6.49226e-163	2.70734e-164	0
2.017e-163	7.87724e-164	5.03776e-163	-6.19856e-163	-1.32889e-163	-1.44464e-163	-6.85929e-163	-1.07998e-162	4.9589e-163	8.29289e-163	-7.81254e-163	1.91592e-163	-3.34875e-163	4.03777e-163	5.68077e-163	-1.1215e-163	-3.74821e-163	-6.44405e-163	4.3306e-163	1.14267e-162	-3.97583e-163	4.01952e-163	-2.81099e-163	1.93326e-163	-1.00192e-164	-8.79444e-164	3.8368e-163	3.55768e-163	-6.49226e-163	2.70734e-164	0
2.017e-163	7.87724e-164	5.03776e-163	-6.19856e-163	-1.32889e-163	-1.44464e-163	-6.85929e-163	-1.07998e-162	4.9589e-163	8.29289e-163	-7.81254e-163	1.91592e-163	-3.34875e-163	4.03777e-163	5.68077e-163	-1.1215e-163	-3.74821e-163	-6.44405e-163	4.3306e-163	1.14267e-162	-3.97583e-163	4.01952e-163	-2.81099e-163	1.93326e-163	-1.00192e-164	-8.79444e-164	3.8368e-163	3.55768e-163	-6.49226e-163	2.70734e-164	0
2.017e-163	7.87724e-164	5.03776e-163	-6.19856e-163	-1.32889e-163	-1.44464e-163	-6.85929e-163	-1.07998e-162	4.9589e-163	8.29289e-163	-7.81254e-163	1.91592e-163	-3.34875e-163	4.03777e-163	5.68077e-163	-1.1215e-163	-3.74821e-163	-6.44405e-163	4.3306e-163	1.14267e-162	-3.97583e-163	4.01952e-163	-2.81099e-163	1.93326e-163	-1.00192e-164	-8.79444e-164	3.8368e-163	3.55768e-163	-6.49226e-163	2.70734e-164	0
2.017e-163	7.87724e-164	5.03776e-163	-6.19856e-163	-1.32889e-163	-1.44464e-163	-6.85929e-163	-1.07998e-162	4.9589e-163	8.29289e-163	-7.81254e-163	1.91592e-163	-3.34875e-163	4.03777e-163	5.68077e-163	-1.1215e-163	-3.74821e-163	-6.44405e-163	4.3306e-163	1.14267e-162	-3.97583e-163	4.01952e-163	-2.81099e-163	1.93326e-163	-1.00192e-164	-8.79444e-164	3.8368e-163	3.55768e-163	-6.49226e-163	2.70734e-164	0
2.017e-163	7.87724e-164	5.03776e-163	-6.19856e-163	-1.32889e-163	-1.44464e-163	-6.85929e-163	-1.07998e-162	4.9589e-163	8.29289e-163	-7.81254e-163	1.91592e-163	-3.34875e-163	4.03777e-163	5.68077e-163	-1.1215e-163	-3.74821e-163	-6.44405e-163	4.3306e-163	1.14267e-162	-3.97583e-163	4.01952e-163	-2.81099e-163	1.93326e-163	-1.00192e-164	-8.79444e-164	3.8368e-163	3.55768e-163	-6.49226e-163	2.70734e-164	0
2.017e-163	7.87724e-164	5.03776e-163	-6.19856e-163	-1.32889e-163	-1.44464e-163	-6.85929e-163	-1.07998e-162	4.9589e-163	8.29289e-163	-7.81254e-163	1.91592e-163	-3.34875e-163	4.03777e-163	5.68077e-163	-1.1215e-163	-3.74821e-163	-6.44405e-163	4.3306e-163	1.14267e-162	-3.97583e-163	4.01952e-163	-2.81099e-163	1.93326e-163	-1.00192e-164	-8.79444e-164	3.8368e-163	3.55768e-163	-6.49226e-163	2.70734e-164	0
2.017e-163	7.87724e-164	5.03776e-163	-6.19856e-163	-1.32889e-163	-1.44464e-163	-6.85929e-163	-1.07998e-162	4.9589e-163	8.29289e-163	-7.81254e-163	1.91592e-163	-3.34875e-163	4.03777e-163	5.68077e-163	-1.1215e-163	-3.74821e-163	-6.44405e-163	4.3306e-163	1.14267e-162	-3.97583e-163	4.01952e-163	-2.81099e-163	1.93326e-163	-1.00192e-164	-8.79444e-164	3.8368e-163	3.55768e-163	-6.49226e-163	2.70734e-164	0
2.017e-163	7.87724e-164	5.03776e-163	-6.19856e-163	-1.32889e-163	-1.44464e-163	-6.85929e-163	-1.07998e-162	4.9589e-163	8.29289e-163	-7.81254e-163	1.91592e-163	-3.34875e-163	4.03777e-163	5.68077e-163	-1.1215e-163	-3.74821e-163	-6.44405e-163	4.3306e-163	1.14267e-162	-3.97583e-163	4.01952e-163	-2.81099e-163	1.93326e-163	-1.00192e-164	-8.79444e-164	3.8368e-163	3.55768e-163	-6.49226e-163	2.70734e-164	0
2.017e-163	7.87724e-164	5.03776e-163	-6.19856e-163	-1.32889e-163	-1.44464e-163	-6.85929e-163	-1.07998e-162	4.9589e-163	8.29289e-163	-7.81254e-163	1.91592e-163	-3.34875e-163	4.03777e-163	5.68077e-163	-1.1215e-163	-3.74821e-163	-6.44405e-163	4.3306e-163	1.14267e-162	-3.97583e-163	4.01952e-163	-2.81099e-163	1.93326e-163	-1.00192e-164	-8.79444e-164	3.8368e-163	3.55768e-163	-6.49226e-163	2.70734e-164	0
2.017e-163	7.87724e-164	5.03776e-163	-6.19856e-163	-1.32889e-163	-1.44464e-163	-6.85929e-163	-1.07998e-162	4.9589e-163	8.29289e-163	-7.81254e-163	1.91592e-163	-3.34875e-163	4.03777e-163	5.68077e-163	-1.1215e-163	-3.74821e-163	-6.44405e-163	4.3306e-163	1.14267e-162	-3.97583e-163	4.01952e-163	-2.81099e-163	1.93326e-163	-1.00192e-164	-8.79444e-164	3.8368e-163	3.55768e-163	-6.49226e-163	2.70734e-164	0
2.017e-163	7.87724e-164	5.03776e-163	-6.19856e-163	-1.32889e-163	-1.44464e-163	-6.85929e-163	-1.07998e-162	4.9589e-163	8.29289e-163	-7.81254e-163	1.91592e-163	-3.34875e-163	4.03777e-163	5.68077e-163	-1.1215e-163	-3.74821e-163	-6.44405e-163	4.3306e-163	1.14267e-162	-3.97583e-163	4.01952e-163	-2.81099e-163	1.93326e-163	-1.00192e-164	-8.79444e-164	3.8368e-163	3.55768e-163	-6.49226e-163	2.70734e-164	0
2.017e-163	7.87724e-164	5.03776e-163	-6.19856e-163	-1.32889e-163	-1.44464e-163	-6.85929e-163	-1.07998e-162	4.9589e-163	8.29289e-163	-7.81254e-163	1.91592e-163	-3.34875e-163	4.03777e-163	5.68077e-163	-1.1215e-163	-3.74821e-163	-6.44405e-163	4.3306e-163	1.14267e-162	-3.97583e-163	4.01952e-163	-2.81099e-163	1.93326e-163	-1.00192e-164	-8.79444e-164	3.8368e-163	3.55768e-163	-6.49226e-163	2.70734e-164	0
2.017e-163	7.87724e-164	5.03776e-163	-6.19856e-163	-1.32889e-163	-1.44464e-163	-6.85929e-163	-1.07998e-162	4.9589e-163	8.29289e-163	-7.81254e-163	1.91592e-163	-3.34875e-163	4.03777e-163	5.68077e-163	-1.1215e-163	-3.74821e-163	-6.44405e-163	4.3306e-163	1.14267e-162	-3.97583e-163	4.01952e-163	-2.81099e-163	1.93326e-163	-1.00192e-164	-8.79444e-164	3.8368e-163	3.55768e-163	-6.49226e-163	2.70734e-164	0
2.017e-163	7.87724e-164	5.03776e-163	-6.19856e-163	-1.32889e-163	-1.44464e-163	-6.85929e-163	-1.07998e-162	4.9589e-163	8.29289e-163	-7.81254e-163	1.91592e-163	-3.34875e-163	4.03777e-163	5.68077e-163	-1.1215e-163	-3.74821e-163	-6.44405e-163	4.3306e-163	1.14267e-162	-3.97583e-163	4.01952e-163	-2.81099e-163	1.93326e-163	-1.00192e-164	-8.79444e-164	3.8368e-163	3.55768e-163	-6.49226e-163	2.70734e-164	0
2.017e-163	7.87724e-164	5.03776e-163	-6.19856e-163	-1.32889e-163	-1.44464e-163	-6.85929e-163	-1.07998e-162	4.9589e-163	8.29289e-163	-7.81254e-163	1.91592e-163	-3.34875e-163	4.03777e-163	5.68077e-163	-1.1215e-163	-3.74821e-163	-6.44405e-163	4.3306e-163	1.14267e-162	-3.97583e-163	4.01952e-163	-2.81099e-163	1.93326e-163	-1.00192e-164	-8.79444e-164	3.8368e-163	3.55768e-163	-6.49226e-163	2.70734e-164	0
2.017e-163	7.87724e-164	5.03776e-163	-6.19856e-163	-1.32889e-163	-1.44464e-163	-6.85929e-163	-1.07998e-162	4.9589e-163	8.29289e-163	-7.81254e-163	1.91592e-163	-3.34875e-163	4.03777e-163	5.68077e-163	-1.1215e-163	-3.74821e-163	-6.44405e-163	4.3306e-163	1.14267e-162	-3.97583e-163	4.01952e-163	-2.81099e-163	1.93326e-163	-1.00192e-164	-8.79444e-164	3.8368e-163	3.55768e-163	-6.49226e-163	2.70734e-164	0
2.017e-163	7.87724e-164	5.03776e-163	-6.19856e-163	-1.32889e-163	-1.44464e-163	-6.85929e-163	-1.07998e-162	4.9589e-163	8.29289e-163	-7.81254e-163	1.91592e-163	-3.34875e-163	4.03777e-163	5.68077e-163	-1.1215e-163	-3.74821e-163	-6.44405e-163	4.3306e-163	1.14267e-162	-3.97583e-163	4.01952e-163	-2.81099e-163	1.93326e-163	-1.00192e-164	-8.79444e-164	3.8368e-163	3.55768e-163	-6.49226e-163	2.70734e-164	0
2.017e-163	7.87724e-164	5.03776e-163	-6.19856e-163	-1.32889e-163	-1.44464e-163	-6.85929e-163	-1.07998e-162	4.9589e-163	8.29289e-163	-7.81254e-163	1.91592e-163	-3.34875e-163	4.03777e-163	5.68077e-163	-1.1215e-163	-3.74821e-163	-6.44405e-163	4.3306e-163	1.14267e-162	-3.97583e-163	4.01952e-163	-2.81099e-163	1.93326e-163	-1.00192e-164	-8.79444e-164	3.8368e-163	3.55768e-163	-6.49226e-163	2.70734e-164	0
2.017e-163	7.87724e-164	5.03776e-163	-6.19856e-163	-1.32889e-163	-1.44464e-163	-6.85929e-163	-1.07998e-162	4.9589e-163	8.29289e-163	-7.81254e-163	1.91592e-163	-3.34875e-163	4.03777e-163	5.68077e-163	-1.1215e-163	-3.74821e-163	-6.44405e-163	4.3306e-163	1.14267e-162	-3.97583e-163	4.01952e-163	-2.81099e-163	1.93326e-163	-1.00192e-164	-8.79444e-164	3.8368e-163	3.55768e-163	-6.49226e-163	2.70734e-164	0
2.017e-163	7.87724e-164	5.03776e-163	-6.19856e-163	-1.32889e-163	-1.44464e-163	-6.85929e-163	-1.07998e-162	4.9589e-163	8.29289e-163	-7.81254e-163	1.91592e-163	-3.34875e-163	4.03777e-163	5.68077e-163	-1.1215e-163	-3.74821e-163	-6.44405e-163	4.3306e-163	1.14267e-162	-3.97583e-163	4.01952e-163	-2.81099e-163	1.93326e-163	-1.00192e-164	-8.79444e-164	3.8368e-163	3.55768e-163	-6.49226e-163	2.70734e-164	0
2.017e-163	7.87724e-164	5.03776e-163	-6.19856e-163	-1.32889e-163	-1.44464e-163	-6.85929e-163	-1.07998e-162	4.9589e-163	8.29289e-163	-7.81254e-163	1.91592e-163	-3.34875e-163	4.03777e-163	5.68077e-163	-1.1215e-163	-3.74821e-163	-6.44405e-163	4.3306e-163	1.14267e-162	-3.97583e-163	4.01952e-163	-2.81099e-163	1.93326e-163	-1.00192e-164	-8.79444e-164	3.8368e-163	3.55768e-163	-6.49226e-163	2.70734e-164	0
2.017e-163	7.87724e-164	5.03776e-163	-6.19856e-163	-1.32889e-163	-1.44464e-163	-6.85929e-163	-1.07998e-162	4.9589e-163	8.29289e-163	-7.81254e-163	1.91592e-163	-3.34875e-163	4.03777e-163	5.68077e-163	-1.1215e-163	-3.74821e-163	-6.44405e-163	4.3306e-163	1.14267e-162	-3.97583e-163	4.01952e-163	-2.81099e-163	1.93326e-163	-1.00192e-164	-8.79444e-164	3.8368e-163	3.55768e-163	-6.49226e-163	2.70734e-164	0
2.017e-163	7.87724e-164	5.03776e-163	-6.19856e-163	-1.32889e-163	-1.44464e-163	-6.85929e-163	-1.07998e-162	4.9589e-163	8.29289e-163	-7.81254e-163	1.91592e-163	-3.34875e-163	4.03777e-163	5.68077e-163	-1.1215e-163	-3.74821e-163	-6.44405e-163	4.3306e-163	1.14267e-162	-3.97583e-163	4.01952e-163	-2.81099e-163	1.93326e-163	-1.00192e-164	-8.79444e-164	3.8368e-163	3.55768e-163	-6.49226e-163	2.70734e-164	0
2.017e-163	7.87724e-164	5.03776e-163	-6.19856e-163	-1.32889e-163	-1.44464e-163	-6.85929e-163	-1.07998e-162	4.9589e-163	8.29289e-163	-7.81254e-163	1.91592e-163	-3.34875e-163	4.03777e-163	5.68077e-163	-1.1215e-163	-3.74821e-163	-6.44405e-163	4.3306e-163	1.14267e-162	-3.97583e-163	4.01952e-163	-2.81099e-163	1.93326e-163	-1.00192e-164	-8.79444e-164	3.8368e-163	3.55768e-163	-6.49226e-163	2.70734e-164	0
2.017e-163	7.87724e-164	5.03776e-163	-6.19856e-163	-1.32889e-163	-1.44464e-163	-6.85929e-163	-1.07998e-162	4.9589e-163	8.29289e-163	-7.81254e-163	1.91592e-163	-3.34875e-163	4.03777e-163	5.68077e-163	-1.1215e-163	-3.74821e-163	-6.44405e-163	4.3306e-163	1.14267e-162	-3.97583e-163	4.01952e-163	-2.81099e-163	1.93326e-163	-1.00192e-164	-8.79444e-164	3.8368e-163	3.55768e-163	-6.49226e-163	2.70734e-164	0
2.017e-163	7.87724e-164	5.03776e-163	-6.19856e-163	-1.32889e-163	-1.44464e-163	-6.85929e-163	-1.07998e-162	4.9589e-163	8.29289e-163	-7.81254e-163	1.91592e-163	-3.34875e-163	4.03777e-163	5.68077e-163	-1.1215e-163	-3.74821e-163	-6.44405e-163	4.3306e-163	1.14267e-162	-3.97583e-163	4.01952e-163	-2.81099e-163	1.93326e-163	-1.00192e-164	-8.79444e-164	3.8368e-163	3.55768e-163	-6.49226e-163	2.70734e-164	0
2.017e-163	7.87724e-164	5.03776e-163	-6.19856e-163	-1.32889e-163	-1.44464e-163	-6.85929e-163	-1.07998e-162	4.9589e-163	8.29289e-163	-7.81254e-163	1.91592e-163	-3.34875e-163	4.03777e-163	5.68077e-163	-1.1215e-163	-3.74821e-163	-6.44405e-163	4.3306e-163	1.14267e-162	-3.97583e-163	4.01952e-163	-2.81099e-163	1.93326e-163	-1.00192e-164	-8.79444e-164	3.8368e-163	3.55768e-163	-6.49226e-163	2.70734e-164	0
2.017e-163	7.87724e-164	5.03776e-163	-6.19856e-163	-1.32889e-163	-1.44464e-163	-6.85929e-163	-1.07998e-162	4.9589e-163	8.29289e-163	-7.81254e-163	1.91592e-163	-3.34875e-163	4.03777e-163	5.68077e-163	-1.1215e-163	-3.74821e-163	-6.44405e-163	4.3306e-163	1.14267e-162	-3.97583e-163	4.01952e-163	-2.81099e-163	1.93326e-163	-1.00192e-164	-8.79444e-164	3.8368e-163	3.55768e-163	-6.49226e-163	2.70734e-164	0
2.017e-163	7.87724e-164	5.03776e-163	-6.19856e-163	-1.32889e-163	-1.44464e-163	-6.85929e-163	-1.07998e-162	4.9589e-163	8.29289e-163	-7.81254e-163	1.91592e-163	-3.34875e-163	4.03777e-163	5.68077e-163	-1.1215e-163	-3.74821e-163	-6.44405e-163	4.3306e-163	1.14267e-162	-3.97583e-163	4.01952e-163	-2.81099e-163	1.93326e-163	-1.00192e-164	-8.79444e-164	3.8368e-163	3.55768e-163	-6.49226e-163	2.70734e-164	0
2.017e-163	7.87724e-164	5.03776e-163	-6.19856e-163	-1.32889e-163	-1.44464e-163	-6.85929e-163	-1.07998e-162	4.9589e-163	8.29289e-163	-7.81254e-163	1.91592e-163	-3.34875e-163	4.03777e-163	5.68077e-163	-1.1215e-163	-3.74821e-163	-6.44405e-163	4.3306e-163	1.14267e-162	-3.97583e-163	4.01952e-163	-2.81099e-163	1.93326e-163	-1.00192e-164	-8.79444e-164	3.8368e-163	3.55768e-163	-6.49226e-163	2.70734e-164	0
2.017e-163	7.87724e-164	5.03776e-163	-6.19856e-163	-1.32889e-163	-1.44464e-163	-6.85929e-163	-1.07998e-162	4.9589e-163	8.29289e-163	-7.81254e-163	1.91592e-163	-3.34875e-163	4.03777e-163	5.68077e-163	-1.1215e-163	-3.74821e-163	-6.44405e-163	4.3306e-163	1.14267e-162	-3.97583e-163	4.01952e-163	-2.81099e-163	1.93326e-163	-1.00192e-164	-8.79444e-164	3.8368e-163	3.55768e-163	-6.49226e-163	2.70734e-164	0
2.017e-163	7.87724e-164	5.03776e-163	-6.19856e-163	-1.32889e-163	-1.44464e-163	-6.85929e-163	-1.07998e-162	4.9589e-163	8.29289e-163	-7.81254e-163	1.91592e-163	-3.34875e-163	4.03777e-163	5.68077e-163	-1.1215e-163	-3.74821e-163	-6.44405e-163	4.3306e-163	1.14267e-162	-3.97583e-163	4.01952e-163	-2.81099e-163	1.93326e-163	-1.00192e-164	-8.79444e-164	3.8368e-163	3.55768e-163	-6.49226e-163	2.70734e-164	0
2.017e-163	7.87724e-164	5.03776e-163	-6.19856e-163	-1.32889e-163	-1.44464e-163	-6.85929e-163	-1.07998e-162	4.9589e-163	8.29289e-163	-7.81254e-163	1.91592e-163	-3.34875e-163	4.03777e-163	5.68077e-163	-1.1215e-163	-3.74821e-163	-6.44405e-163	4.3306e-163	1.14267e-162	-3.97583e-163	4.01952e-163	-2.81099e-163	1.93326e-163	-1.00192e-164	-8.79444e-164	3.8368e-163	3.55768e-163	-6.49226e-163	2.70734e-164	0
2.017e-163	7.87724e-164	5.03776e-163	-6.19856e-163	-1.32889e-163	-1.44464e-163	-6.85929e-163	-1.07998e-162	4.9589e-163	8.29289e-163	-7.81254e-163	1.91592e-163	-3.34875e-163	4.03777e-163	5.68077e-163	-1.1215e-163	-3.74821e-163	-6.44405e-163	4.3306e-163	1.14267e-162	-3.97583e-163	4.01952e-163	-2.81099e-163	1.93326e-163	-1.00192e-164	-8.79444e-164	3.8368e-163	3.55768e-163	-6.49226e-163	2.70734e-164	0
2.017e-163	7.87724e-164	5.03776e-163	-6.19856e-163	-1.32889e-163	-1.44464e-163	-6.85929e-163	-1.07998e-162	4.9589e-163	8.29289e-163	-7.81254e-163	1.91592e-163	-3.34875e-163	4.03777e-163	5.68077e-163	-1.1215e-163	-3.74821e-163	-6.44405e-163	4.3306e-163	1.14267e-162	-3.97583e-163	4.01952e-163	-2.81099e-163	1.93326e-163	-1.00192e-164	-8.79444e-164	3.8368e-163	3.55768e-163	-6.49226e-163	2.70734e-164	0
2.017e-163	7.87724e-164	5.03776e-163	-6.19856e-163	-1.32889e-163	-1.44464e-163	-6.85929e-163	-1.07998e-162	4.9589e-163	8.29289e-163	-7.81254e-163	1.91592e-163	-3.34875e-163	4.03777e-163	5.68077e-163	-1.1215e-163	-3.74821e-163	-6.44405e-163	4.3306e-163	1.14267e-162	-3.97583e-163	4.01952e-163	-2.81099e-163	1.93326e-163	-1.00192e-164	-8.79444e-164	3.8368e-163	3.55768e-163	-6.49226e-163	2.70734e-164	0
2.017e-163	7.87724e-164	5.03776e-163	-6.19856e-163	-1.32889e-163	-1.44464e-163	-6.85929e-163	-1.07998e-162	4.9589e-163	8.29289e-163	-7.81254e-163	1.91592e-163	-3.34875e-163	4.03777e-163	5.68077e-163	-1.1215e-163	-3.74821e-163	-6.44405e-163	4.3306e-163	1.14267e-162	-3.97583e-163	4.01952e-163	-2.81099e-163	1.93326e-163	-1.00192e-164	-8.79444e-164	3.8368e-163	3.55768e-163	-6.49226e-163	2.70734e-164	0
2.017e-163	7.87724e-164	5.03776e-163	-6.19856e-163	-1.32889e-163	-1.44464e-163	-6.85929e-163	-1.07998e-162	4.9589e-163	8.29289e-163	-7.81254e-163	1.91592e-163	-3.34875e-163	4.03777e-163	5.68077e-163	-1.1215e-163	-3.74821e-163	-6.44405e-163	4.3306e-163	1.14267e-162	-3.97583e-163	4.01952e-163	-2.81099e-163	1.93326e-163	-1.00192e-164	-8.79444e-164	3.8368e-163	3.55768e-163	-6.49226e-163	2.70734e-164	0
2.017e-163	7.87724e-164	5.03776e-163	-6.19856e-163	-1.32889e-163	-1.44464e-163	-6.85929e-163	-1.07998e-162	4.9589e-163	8.29289e-163	-7.81254e-163	1.91592e-163	-3.34875e-163	4.03777e-163	5.68077e-163	-1.1215e-163	-3.74821e-163	-6.44405e-163	4.3306e-163	1.14267e-162	-3.97583e-163	4.01952e-163	-2.81099e-163	1.93326e-163	-1.00192e-164	-8.79444e-164	3.8368e-163	3.55768e-163	-6.49226e-163	2.70734e-164	0
2.017e-163	7.87724e-164	5.03776e-163	-6.19856e-163	-1.32889e-163	-1.44464e-163	-6.85929e-163	-1.07998e-162	4.9589e-163	8.29289e-163	-7.81254e-163	1.91592e-163	-3.34875e-163	4.03777e-163	5.68077e-163	-1.1215e-163	-3.74821e-163	-6.44405e-163	4.3306e-163	1.14267e-162	-3.97583e-163	4.01952e-163	-2.81099e-163	1.93326e-163	-1.00192e-164	-8.79444e-164	3.8368e-163	3.55768e-163	-6.49226e-163	2.70734e-164	0
2.017e-163	7.87724e-164	5.03776e-163	-6.19856e-163	-1.32889e-163	-1.44464e-163	-6.85929e-163	-1.07998e-162	4.9589e-163	8.29289e-163	-7.81254e-163	1.91592e-163	-3.34875e-163	4.03777e-163	5.68077e-163	-1.1215e-163	-3.74821e-163	-6.44405e-163	4.3306e-163	1.14267e-162	-3.97583e-163	4.01952e-163	-2.81099e-163	1.93326e-163	-1.00192e-164	-8.79444e-164	3.8368e-163	3.55768e-163	-6.49226e-163	2.70734e-164	0
2.017e-163	7.87724e-164	5.03776e-163	-6.19856e-163	-1.32889e-163	-1.44464e-163	-6.85929e-163	-1.07998e-162	4.9589e-163	8.29289e-163	-7.81254e-163	1.91592e-163	-3.34875e-163	4.03777e-163	5.68077e-163	-1.1215e-163	-3.74821e-163	-6.44405e-163	4.3306e-163	1.14267e-162	-3.97583e-163	4.01952e-163	-2.81099e-163	1.93326e-163	-1.00192e-164	-8.79444e-164	3.8368e-163	3.55768e-163	-6.49226e-163	2.70734e-164	0
2.017e-163	7.87724e-164	5.03776e-163	-6.19856e-163	-1.32889e-163	-1.44464e-163	-6.85929e-163	-1.07998e-162	4.9589e-163	8.29289e-163	-7.81254e-163	1.91592e-163	-3.34875e-163	4.03777e-163	5.68077e-163	-1.1215e-163	-3.74821e-163	-6.44405e-163	4.3306e-163	1.14267e-162	-3.97583e-163	4.01952e-163	-2.81099e-163	1.93326e-163	-1.00192e-164	-8.79444e-164	3.8368e-163	3.55768e-163	-6.49226e-163	2.70734e-164	0
2.017e-163	7.87724e-164	5.03776e-163	-6.19856e-163	-1.32889e-163	-1.44464e-163	-6.85929e-163	-1.07998e-162	4.9589e-163	8.29289e-163	-7.81254e-163	1.91592e-163	-3.34875e-163	4.03777e-163	5.68077e-163	-1.1215e-163	-3.74821e-163	-6.44405e-163	4.3306e-163	1.14267e-162	-3.97583e-163	4.01952e-163	-2.81099e-163	1.93326e-163	-1.00192e-164	-8.79444e-164	3.8368e-163	3.55768e-163	-6.49226e-163	2.70734e-164	0
2.017e-163	7.87724e-164	5.03776e-163	-6.19856e-163	-1.32889e-163	-1.44464e-163	-6.85929e-163	-1.07998e-162	4.9589e-163	8.29289e-163	-7.81254e-163	1.91592e-163	-3.34875e-163	4.03777e-163	5.68077e-163	-1.1215e-163	-3.74821e-163	-6.44405e-163	4.3306e-163	1.14267e-162	-3.97583e-163	4.01952e-163	-2.81099e-163	1.93326e-163	-1.00192e-164	-8.79444e-164	3.8368e-163	3.55768e-163	-6.49226e-163	2.70734e-164	0
2.017e-163	7.87724e-164	5.03776e-163	-6.19856e-163	-1.32889e-163	-1.44464e-163	-6.85929e-163	-1.07998e-162	4.9589e-163	8.29289e-163	-7.81254e-163	1.91592e-163	-3.34875e-163	4.03777e-163	5.68077e-163	-1.1215e-163	-3.74821e-163	-6.44405e-163	4.3306e-163	1.14267e-162	-3.97583e-163	4.01952e-163	-2.81099e-163	1.93326e-163	-1.00192e-164	-8.79444e-164	3.8368e-163	3.55768e-163	-6.49226e-163	2.70734e-164	0
2.017e-163	7.87724e-164	5.03776e-163	-6.19856e-163	-1.32889e-163	-1.44464e-163	-6.85929e-163	-1.07998e-162	4.9589e-163	8.29289e-163	-7.81254e-163	1.91592e-163	-3.34875e-163	4.03777e-163	5.68077e-163	-1.1215e-163	-3.74821e-163	-6.44405e-163	4.3306e-163	1.14267e-162	-3.97583e-163	4.01952e-163	-2.81099e-163	1.93326e-163	-1.00192e-164	-8.79444e-164	3.8368e-163	3.55768e-163	-6.49226e-163	2.70734e-164	0
2.017e-163	7.87724e-164	5.03776e-163	-6.19856e-163	-1.32889e-163	-1.44464e-163	-6.85929e-163	-1.07998e-162	4.9589e-163	8.29289e-163	-7.81254e-163	1.91592e-163	-3.34875e-163	4.03777e-163	5.68077e-163	-1.1215e-163	-3.74821e-163	-6.44405e-163	4.3306e-163	1.14267e-162	-3.97583e-163	4.01952e-163	-2.81099e-163	1.93326e-163	-1.00192e-164	-8.79444e-164	3.8368e-163	3.55768e-163	-6.49226e-163	2.70734e-164	0
2.017e-163	7.87724e-164	5.03776e-163	-6.19856e-163	-1.32889e-163	-1.44464e-163	-6.85929e-163	-1.07998e-162	4.9589e-163	8.29289e-163	-7.81254e-163	1.91592e-163	-3.34875e-163	4.03777e-163	5.68077e-163	-1.1215e-163	-3.74821e-163	-6.44405e-163	4.3306e-163	1.14267e-162	-3.97583e-163	4.01952e-163	-2.81099e-163	1.93326e-163	-1.00192e-164	-8.79444e-164	3.8368e-163	3.55768e-163	-6.49226e-163	2.70734e-164	0
2.017e-163	7.87724e-164	5.03776e-163	-6.19856e-163	-1.32889e-163	-1.44464e-163	-6.85929e-163	-1.07998e-162	4.9589e-163	8.29289e-163	-7.81254e-163	1.91592e-163	-3.34875e-163	4.03777e-163	5.68077e-163	-1.1215e-163	-3.74821e-163	-6.44405e-163	4.3306e-163	1.14267e-162	-3.97583e-163	4.01952e-163	-2.81099e-163	1.93326e-163	-1.00192e-164	-8.79444e-164	3.8368e-163	3.55768e-163	-6.49226e-163	2.70734e-164	0
2.017e-163	7.87724e-164	5.03776e-163	-6.19856e-163	-1.32889e-163	-1.44464e-163	-6.85929e-163	-1.07998e-162	4.9589e-163	8.29289e-163	-7.81254e-163	1.91592e-163	-3.34875e-163	4.03777e-163	5.68077e-163	-1.1215e-163	-3.74821e-163	-6.44405e-163	4.3306e-163	1.14267e-162	-3.97583e-163	4.01952e-163	-2.81099e-163	1.93326e-163	-1.00192e-164	-8.79444e-164	3.8368e-163	3.55768e-163	-6.49226e-163	2.70734e-164	0
2.017e-163	7.87724e-164	5.03776e-163	-6.19856e-163	-1.32889e-163	-1.44464e-163	-6.85929e-163	-1.07998e-162	4.9589e-163	8.29289e-163	-7.81254e-163	1.91592e-163	-3.34875e-163	4.03777e-163	5.68077e-163	-1.1215e-163	-3.74821e-163	-6.44405e-163	4.3306e-163	1.14267e-162	-3.97583e-163	4.01952e-163	-2.81099e-163	1.93326e-163	-1.00192e-164	-8.79444e-164	3.8368e-163	3.55768e-163	-6.49226e-163	2.70734e-164	0
2.017e-163	7.87724e-164	5.03776e-163	-6.19856e-163	-1.32889e-163	-1.44464e-163	-6.85929e-163	-1.07998e-162	4.9589e-163	8.29289e-163	-7.81254e-163	1.91592e-163	-3.34875e-163	4.03777e-163	5.68077e-163	-1.1215e-163	-3.74821e-163	-6.44405e-163	4.3306e-163	1.14267e-162	-3.97583e-163	4.01952e-163	-2.81099e-163	1.93326e-163	-1.00192e-164	-8.79444e-164	3.8368e-163	3.55768e-163	-6.49226e-163	2.70734e-164	0
2.017e-163	7.87724e-164	5.03776e-163	-6.19856e-163	-1.32889e-163	-1.44464e-163	-6.85929e-163	-1.07998e-162	4.9589e-163	8.29289e-163	-7.81254e-163	1.91592e-163	-3.34875e-163	4.03777e-163	5.68077e-163	-1.1215e-163	-3.74821e-163	-6.44405e-163	4.3306e-163	1.14267e-162	-3.97583e-163	4.01952e-163	-2.81099e-163	1.93326e-163	-1.00192e-164	-8.79444e-164	3.8368e-163	3.55768e-163	-6.49226e-163	2.70734e-164	0
2.017e-163	7.87724e-164	5.03776e-163	-6.19856e-163	-1.32889e-163	-1.44464e-163	-6.85929e-163	-1.07998e-162	4.9589e-163	8.29289e-163	-7.81254e-163	1.91592e-163	-3.34875e-163	4.03777e-163	5.68077e-163	-1.1215e-163	-3.74821e-163	-6.44405e-163	4.3306e-163	1.14267e-162	-3.97583e-163	4.01952e-163	-2.81099e-163	1.93326e-163	-1.00192e-164	-8.79444e-164	3.8368e-163	3.55768e-163	-6.49226e-163	2.70734e-164	0
2.017e-163	7.87724e-164	5.03776e-163	-6.19856e-163	-1.32889e-163	-1.44464e-163	-6.85929e-163	-1.07998e-162	4.9589e-163	8.29289e-163	-7.81254e-163	1.91592e-163	-3.34875e-163	4.03777e-163	5.68077e-163	-1.1215e-163	-3.74821e-163	-6.44405e-163	4.3306e-163	1.14267e-162	-3.97583e-163	4.01952e-163	-2.81099e-163	1.93326e-163	-1.00192e-164	-8.79444e-164	3.8368e-163	3.55768e-163	-6.49226e-163	2.70734e-164	0
2.017e-163	7.87724e-164	5.03776e-163	-6.19856e-163	-1.32889e-163	-1.44464e-163	-6.85929e-163	-1.07998e-162	4.9589e-163	8.29289e-163	-7.81254e-163	1.91592e-163	-3.34875e-163	4.03777e-163	5.68077e-163	-1.1215e-163	-3.74821e-163	-6.44405e-163	4.3306e-163	1.14267e-162	-3.97583e-163	4.01952e-163	-2.81099e-163	1.93326e-163	-1.00192e-164	-8.79444e-164	3.8368e-163	3.55768e-163	-6.49226e-163	2.70734e-164	0
2.017e-163	7.87724e-164	5.03776e-163	-6.19856e-163	-1.32889e-163	-1.44464e-163	-6.85929e-163	-1.07998e-162	4.9589e-163	8.29289e-163	-7.81254e-163	1.91592e-163	-3.34875e-163	4.03777e-163	5.68077e-163	-1.1215e-163	-3.74821e-163	-6.44405e-163	4.3306e-163	1.14267e-162	-3.97583e-163	4.01952e-163	-2.81099e-163	1.93326e-163	-1.00192e-164	-8.79444e-164	3.8368e-163	3.55768e-163	-6.49226e-163	2.70734e-164	0
2.017e-163	7.87724e-164	5.03776e-163	-6.19856e-163	-1.32889e-163	-1.44464e-163	-6.85929e-163	-1.07998e-162	4.9589e-163	8.29289e-163	-7.81254e-163	1.91592e-163	-3.34875e-163	4.03777e-163	5.68077e-163	-1.1215e-163	-3.74821e-163	-6.44405e-163	4.3306e-163	1.14267e-162	-3.97583e-163	4.01952e-163	-2.81099e-163	1.93326e-163	-1.00192e-164	-8.79444e-164	3.8368e-163	3.55768e-163	-6.49226e-163	2.70734e-164	0
2.017e-163	7.87724e-164	5.03776e-163	-6.19856e-163	-1.32889e-163	-1.44464e-163	-6.85929e-163	-1.07998e-162	4.9589e-163	8.29289e-163	-7.81254e-163	1.91592e-163	-3.34875e-163	4.03777e-163	5.68077e-163	-1.1215e-163	-3.74821e-163	-6.44405e-163	4.3306e-163	1.14267e-162	-3.97583e-163	4.01952e-163	-2.81099e-163	1.93326e-163	-1.00192e-164	-8.79444e-164	3.8368e-163	3.55768e-163	-6.49226e-163	2.70734e-164	0
2.017e-163	7.87724e-164	5.03776e-163	-6.19856e-163	-1.32889e-163	-1.44464e-163	-6.85929e-163	-1.07998e-162	4.9589e-163	8.29289e-163	-7.81254e-163	1.91592e-163	-3.34875e-163	4.03777e-163	5.68077e-163	-1.1215e-163	-3.74821e-163	-6.44405e-163	4.3306e-163	1.14267e-162	-3.97583e-163	4.01952e-163	-2.81099e-163	1.93326e-163	-1.00192e-164	-8.79444e-164	3.8368e-163	3.55768e-163	-6.49226e-163	2.70734e-164	0
2.017e-163	7.87724e-164	5.03776e-163	-6.19856e-163	-1.32889e-163	-1.44464e-163	-6.85929e-163	-1.07998e-162	4.9589e-163	8.29289e-163	-7.81254e-163	1.91592e-163	-3.34875e-163	4.03777e-163	5.68077e-163	-1.1215e-163	-3.74821e-163	-6.44405e-163	4.3306e-163	1.14267e-162	-3.97583e-163	4.01952e-163	-2.81099e-163	1.93326e-163	-1.00192e-164	-8.79444e-164	3.8368e-163	3.55768e-163	-6.49226e-163	2.70734e-164	0
2.017e-163	7.87724e-164	5.03776e-163	-6.19856e-163	-1.32889e-163	-1.44464e-163	-6.85929e-163	-1.07998e-162	4.9589e-163	8.29289e-163	-7.81254e-163	1.91592e-163	-3.34875e-163	4.03777e-163	5.68077e-163	-1.1215e-163	-3.74821e-163	-6.44405e-163	4.3306e-163	1.14267e-162	-3.97583e-163	4.01952e-163	-2.81099e-163	1.93326e-163	-1.00192e-164	-8.79444e-164	3.8368e-163	3.55768e-163	-6.49226e-163	2.70734e-164	0
2.017e-163	7.87724e-164	5.03776e-163	-6.19856e-163	-1.32889e-163	-1.44464e-163	-6.85929e-163	-1.07998e-162	4.9589e-163	8.29289e-163	-7.81254e-163	1.91592e-163	-3.34875e-163	4.03777e-163	5.68077e-163	-1.1215e-163	-3.74821e-163	-6.44405e-163	4.3306e-163	1.14267e-162	-3.97583e-163	4.01952e-163	-2.81099e-163	1.93326e-163	-1.00192e-164	-8.79444e-164	3.8368e-163	3.55768e-163	-6.49226e-163	2.70734e-164	0
2.017e-163	7.87724e-164	5.03776e-163	-6.19856e-163	-1.32889e-163	-1.44464e-163	-6.85929e-163	-1.07998e-162	4.9589e-163	8.29289e-163	-7.81254e-163	1.91592e-163	-3.34875e-163	4.03777e-163	5.68077e-163	-1.1215e-163	-3.74821e-163	-6.44405e-163	4.3306e-163	1.14267e-162	-3.97583e-163	4.01952e-163	-2.81099e-163	1.93326e-163	-1.00192e-164	-8.79444e-164	3.8368e-163	3.55768e-163	-6.49226e-163	2.70734e-164	0
2.017e-163	7.87724e-164	5.03776e-163	-6.19856e-163	-1.32889e-163	-1.44464e-163	-6.85929e-163	-1.07998e-162	4.9589e-163	8.29289e-163	-7.81254e-163	1.91592e-163	-3.34875e-163	4.03777e-163	5.68077e-163	-1.1215e-163	-3.74821e-163	-6.44405e-163	4.3306e-163	1.14267e-162	-3.97583e-163	4.01952e-163	-2.81099e-163	1.93326e-163	-1.00192e-164	-8.79444e-164	3.8368e-163	3.55768e-163	-6.49226e-163	2.70734e-164	0
2.017e-163	7.87724e-164	5.03776e-163	-6.19856e-163	-1.32889e-163	-1.44464e-163	-6.85929e-163	-1.07998e-162	4.9589e-163	8.29289e-163	-7.81254e-163	1.91592e-163	-3.34875e-163	4.03777e-163	5.68077e-163	-1.1215e-163	-3.74821e-163	-6.44405e-163	4.3306e-163	1.14267e-162	-3.97583e-163	4.01952e-163	-2.81099e-163	1.93326e-163	-1.00192e-164	-8.79444e-164	3.8368e-163	3.55768e-163	-6.49226e-163	2.70734e-164	0
2.017e-163	7.87724e-164	5.03776e-163	-6.19856e-163	-1.32889e-163	-1.44464e-163	-6.85929e-163	-1.07998e-162	4.9589e-163	8.29289e-163	-7.81254e-163	1.91592e-163	-3.34875e-163	4.03777e-163	5.68077e-163	-1.1215e-163	-3.74821e-163	-6.44405e-163	4.3306e-163	1.14267e-162	-3.97583e-163	4.01952e-163	-2.81099e-163	1.93326e-163	-1.00192e-164	-8.79444e-164	3.8368e-163	3.55768e-163	-6.49226e-163	2.70734e-164	0
2.017e-163	7.87724e-164	5.03776e-163	-6.19856e-163	-1.32889e-163	-1.44464e-163	-6.85929e-163	-1.07998e-162	4.9589e-163	8.29289e-163	-7.81254e-163	1.91592e-163	-3.34875e-163	4.03777e-163	5.68077e-163	-1.1215e-163	-3.74821e-163	-6.44405e-163	4.3306e-163	1.14267e-162	-3.97583e-163	4.01952e-163	-2.81099e-163	1.93326e-163	-1.00192e-164	-8.79444e-164	3.8368e-163	3.55768e-163	-6.49226e-163	2.70734e-164	0
2.017e-163	7.87724e-164	5.03776e-163	-6.19856e-163	-1.32889e-163	-1.44464e-163	-6.85929e-163	-1.07998e-162	4.9589e-163	8.29289e-163	-7.81254e-163	1.91592e-163	-3.34875e-163	4.03777e-163	5.68077e-163	-1.1215e-163	-3.74821e-163	-6.44405e-163	4.3306e-163	1.14267e-162	-3.97583e-163	4.01952e-163	-2.81099e-163	1.93326e-163	-1.00192e-164	-8.79444e-164	3.8368e-163	3.55768e-163	-6.49226e-163	2.70734e-164	0
2.017e-163	7.87724e-164	5.03776e-163	-6.19856e-163	-1.32889e-163	-1.44464e-163	-6.85929e-163	-1.07998e-162	4.9589e-163	8.29289e-163	-7.81254e-163	1.91592e-163	-3.34875e-163	4.03777e-163	5.68077e-163	-1.1215e-163	-3.74821e-163	-6.44405e-163	4.3306e-163	1.14267e-162	-3.97583e-163	4.01952e-163	-2.81099e-163	1.93326e-163	-1.00192e-164	-8.79444e-164	3.8368e-163	3.55768e-163	-6.49226e-163	2.70734e-164	0
2.017e-163	7.87724e-164	5.03776e-163	-6.19856e-163	-1.32889e-163	-1.44464e-163	-6.85929e-163	-1.07998e-162	4.9589e-163	8.29289e-163	-7.81254e-163	1.91592e-163	-3.34875e-163	4.03777e-163	5.68077e-163	-1.1215e-163	-3.74821e-163	-6.44405e-163	4.3306e-163	1.14267e-162	-3.97583e-163	4.01952e-163	-2.81099e-163	1.93326e-163	-1.00192e-164	-8.79444e-164	3.8368e-163	3.55768e-163	-6.49226e-163	2.70734e-164	0
2.017e-163	7.87724e-164	5.03776e-163	-6.19856e-163	-1.32889e-163	-1.44464e-163	-6.85929e-163	-1.07998e-162	4.9589e-163	8.29289e-163	-7.81254e-163	1.91592e-163	-3.34875e-163	4.03777e-163	5.68077e-163	-1.1215e-163	-3.74821e-163	-6.44405e-163	4.3306e-163	1.14267e-162	-3.97583e-163	4.01952e-163	-2.81099e-163	1.93326e-163	-1.00192e-164	-8.79444e-164	3.8368e-163	3.55768e-163	-6.49226e-163	2.70734e-164	0
2.017e-163	7.87724e-164	5.03776e-163	-6.19856e-163	-1.32889e-163	-1.44464e-163	-6.85929e-163	-1.07998e-162	4.9589e-163	8.29289e-163	-7.81254e-163	1.91592e-163	-3.34875e-163	4.03777e-163	5.68077e-163	-1.1215e-163	-3.74821e-163	-6.44405e-163	4.3306e-163	1.14267e-162	-3.97583e-163	4.01952e-163	-2.81099e-163	1.93326e-163	-1.00192e-164	-8.79444e-164	3.8368e-163	3.55768e-163	-6.49226e-163	2.70734e-164	0
2.017e-163	7.87724e-164	5.03776e-163	-6.19856e-163	-1.32889e-163	-1.44464e-163	-6.85929e-163	-1.07998e-162	4.9589e-163	8.29289e-163	-7.81254e-163	1.91592e-163	-3.34875e-163	4.03777e-163	5.68077e-163	-1.1215e-163	-3.74821e-163	-6.44405e-163	4.3306e-163	1.14267e-162	-3.97583e-163	4.01952e-163	-2.81099e-163	1.93326e-163	-1.00192e-164	-8.79444e-164	3.8368e-163	3.55768e-163	-6.49226e-163	2.70734e-164	0
2.017e-163	7.87724e-164	5.03776e-163	-6.19856e-163	-1.32889e-163	-1.44464e-163	-6.85929e-163	-1.07998e-162	4.9589e-163	8.29289e-163	-7.81254e-163	1.91592e-163	-3.34875e-163	4.03777e-163	5.68077e-163	-1.1215e-163	-3.74821e-163	-6.44405e-163	4.3306e-163	1.14267e-162	-3.97583e-163	4.01952e-163	-2.81099e-163	1.93326e-163	-1.00192e-164	-8.79444e-164	3.8368e-163	3.55768e-163	-6.49226e-163	2.70734e-164	0
2.017e-163	7.87724e-164	5.03776e-163	-6.19856e-163	-1.32889e-163	-1.44464e-163	-6.85929e-163	-1.07998e-162	4.9589e-163	8.29289e-163	-7.81254e-163	1.91592e-163	-3.34875e-163	4.03777e-163	5.68077e-163	-1.1215e-163	-3.74821e-163	-6.44405e-163	4.3306e-163	1.14267e-162	-3.97583e-163	4.01952e-163	-2.81099e-163	1.93326e-163	-1.00192e-164	-8.79444e-164	3.8368e-163	3.55768e-163	-6.49226e-163	2.70734e-164	0
2.017e-163	7.87724e-164	5.03776e-163	-6.19856e-163	-1.32889e-163	-1.44464e-163	-6.85929e-163	-1.07998e-162	4.9589e-163	8.29289e-163	-7.81254e-163	1.91592e-163	-3.34875e-163	4.03777e-163	5.68077e-163	-1.1215e-163	-3.74821e-163	-6.44405e-163	4.3306e-163	1.14267e-162	-3.97583e-163	4.01952e-163	-2.81099e-163	1.93326e-163	-1.00192e-164	-8.79444e-164	3.8368e-163	3.55768e-163	-6.49226e-163	2.70734e-164	0
2.017e-163	7.87724e-164	5.03776e-163	-6.19856e-163	-1.32889e-163	-1.44464e-163	-6.85929e-163	-1.07998e-162	4.9589e-163	8.29289e-163	-7.81254e-163	1.91592e-163	-3.34875e-163	4.03777e-163	5.68077e-163	-1.1215e-163	-3.74821e-163	-6.44405e-163	4.3306e-163	1.14267e-162	-3.97583e-163	4.01952e-163	-2.81099e-163	1.93326e-163	-1.00192e-164	-8.79444e-164	3.8368e-163	3.55768e-163	-6.49226e-163	2.70734e-164	0
2.017e-163	7.87724e-164	5.03776e-163	-6.19856e-163	-1.32889e-163	-1.44464e-163	-6.85929e-163	-1.07998e-162	4.9589e-163	8.29289e-163	-7.81254e-163	1.91592e-163	-3.34875e-163	4.03777e-163	5.68077e-163	-1.1215e-163	-3.74821e-163	-6.44405e-163	4.3306e-163	1.14267e-162	-3.97583e-163	4.01952e-163	-2.81099e-163	1.93326e-163	-1.00192e-164	-8.79444e-164	3.8368e-163	3.55768e-163	-6.49226e-163	2.70734e-164	0
2.017e-163	7.87724e-164	5.03776e-163	-6.19856e-163	-1.32889e-163	-1.44464e-163	-6.85929e-163	-1.07998e-162	4.9589e-163	8.29289e-163	-7.81254e-163	1.91592e-163	-3.34875e-163	4.03777e-163	5.68077e-163	-1.1215e-163	-3.74821e-163	-6.44405e-163	4.3306e-163	1.14267e-162	-3.97583e-163	4.01952e-163	-2.81099e-163	1.93326e-163	-1.00192e-164	-8.79444e-164	3.8368e-163	3.55768e-163	-6.49226e-163	2.70734e-164	0
2.017e-163	7.87724e-164	5.03776e-163	-6.19856e-163	-1.32889e-163	-1.44464e-163	-6.85929e-163	-1.07998e-162	4.9589e-163	8.29289e-163	-7.81254e-163	1.91592e-163	-3.34875e-163	4.03777e-163	5.68077e-163	-1.1215e-163	-3.74821e-163	-6.44405e-163	4.3306e-163	1.14267e-162	-3.97583e-163	4.01952e-163	-2.81099e-163	1.93326e-163	-1.00192e-164	-8.79444e-164	3.8368e-163	3.55768e-163	-6.49226e-163	2.70734e-164	0
2.017e-163	7.87724e-164	5.03776e-163	-6.19856e-163	-1.32889e-163	-1.44464e-163	-6.85929e-163	-1.07998e-162	4.9589e-163	8.29289e-163	-7.81254e-163	1.91592e-163	-3.34875e-163	4.03777e-163	5.68077e-163	-1.1215e-163	-3.74821e-163	-6.44405e-163	4.3306e-163	1.14267e-162	-3.97583e-163	4.01952e-163	-2.81099e-163	1.93326e-163	-1.00192e-164	-8.79444e-164	3.8368e-163	3.55768e-163	-6.49226e-163	2.70734e-164	0
2.017e-163	7.87724e-164	5.03776e-163	-6.19856e-163	-1.32889e-163	-1.44464e-163	-6.85929e-163	-1.07998e-162	4.9589e-163	8.29289e-163	-7.81254e-163	1.91592e-163	-3.34875e-163	4.03777e-163	5.68077e-163	-1.1215e-163	-3.74821e-163	-6.44405e-163	4.3306e-163	1.14267e-162	-3.97583e-163	4.01952e-163	-2.81099e-163	1.93326e-163	-1.00192e-164	-8.79444e-164	3.8368e-163	3.55768e-163	-6.49226e-163	2.70734e-164	0
2.017e-163	7.87724e-164	5.03776e-163	-6.19856e-163	-1.32889e-163	-1.44464e-163	-6.85929e-163	-1.07998e-162	4.9589e-163	8.29289e-163	-7.81254e-163	1.91592e-163	-3.34875e-163	4.03777e-163	5.68077e-163	-1.1215e-163	-3.74821e-163	-6.44405e-163	4.3306e-163	1.14267e-162	-3.97583e-163	4.01952e-163	-2.81099e-163	1.93326e-163	-1.00192e-164	-8.79444e-164	3.8368e-163	3.55768e-163	-6.49226e-163	2.70734e-164	0
2.017e-163	7.87724e-164	5.03776e-163	-6.19856e-163	-1.32889e-163	-1.44464e-163	-6.85929e-163	-1.07998e-162	4.9589e-163	8.29289e-163	-7.81254e-163	1.91592e-163	-3.34875e-163	4.03777e-163	5.68077e-163	-1.1215e-163	-3.74821e-163	-6.44405e-163	4.3306e-163	1.14267e-162	-3.97583e-163	4.01952e-163	-2.81099e-163	1.93326e-163	-1.00192e-164	-8.79444e-164	3.8368e-163	3.55768e-163	-6.49226e-163	2.70734e-164	0
2.017e-163	7.87724e-164	5.03776e-163	-6.19856e-163	-1.32889e-163	-1.44464e-163	-6.85929e-163	-1.07998e-162	4.9589e-163	8.29289e-163	-7.81254e-163	1.91592e-163	-3.34875e-163	4.03777e-163	5.68077e-163	-1.1215e-163	-3.74821e-163	-6.44405e-163	4.3306e-163	1.14267e-162	-3.97583e-163	4.01952e-163	-2.81099e-163	1.93326e-163	-1.00192e-164	-8.79444e-164	3.8368e-163	3.55768e-163	-6.49226e-163	2.70734e-164	0
2.017e-163	7.87724e-164	5.03776e-163	-6.19856e-163	-1.32889e-163	-1.44464e-163	-6.85929e-163	-1.07998e-162	4.9589e-163	8.29289e-163	-7.81254e-163	1.91592e-163	-3.34875e-163	4.03777e-163	5.68077e-163	-1.1215e-163	-3.74821e-163	-6.44405e-163	4.3306e-163	1.14267e-162	-3.97583e-163	4.01952e-163	-2.81099e-163	1.93326e-163	-1.00192e-164	-8.79444e-164	3.8368e-163	3.55768e-163	-6.49226e-163	2.70734e-164	0
2.017e-163	7.87724e-164	5.03776e-163	-6.19856e-163	-1.32889e-163	-1.44464e-163	-6.85929e-163	-1.07998e-162	4.9589e-163	8.29289e-163	-7.81254e-163	1.91592e-163	-3.34875e-163	4.03777e-163	5.68077e-163	-1.1215e-163	-3.74821e-163	-6.44405e-163	4.3306e-163	1.14267e-162	-3.97583e-163	4.01952e-163	-2.81099e-163	1.93326e-163	-1.00192e-164	-8.79444e-164	3.8368e-163	3.55768e-163	-6.49226e-163	2.70734e-164	0
2.017e-163	7.87724e-164	5.03776e-163	-6.19856e-163	-1.32889e-163	-1.44464e-163	-6.85929e-163	-1.07998e-162	4.9589e-163	8.29289e-163	-7.81254e-163	1.91592e-163	-3.34875e-163	4.03777e-163	5.68077e-163	-1.1215e-163	-3.74821e-163	-6.44405e-163	4.3306e-163	1.14267e-162	-3.97583e-163	4.01952e-163	-2.81099e-163	1.93326e-163	-1.00192e-164	-8.79444e-164	3.8368e-163	3.55768e-163	-6.49226e-163	2.70734e-164	0
2.017e-163	7.87724e-164	5.03776e-163	-6.19856e-163	-1.32889e-163	-1.44464e-163	-6.85929e-163	-1.07998e-162	4.9589e-163	8.29289e-163	-7.81254e-163	1.91592e-163	-3.34875e-163	4.03777e-163	5.68077e-163	-1.1215e-163	-3.74821e-163	-6.44405e-163	4.3306e-163	1.14267e-162	-3.97583e-163	4.01952e-163	-2.81099e-163	1.93326e-163	-1.00192e-164	-8.79444e-164	3.8368e-163	3.55768e-163	-6.49226e-163	2.70734e-164	0
2.017e-163	7.87724e-164	5.03776e-163	-6.19856e-163	-1.32889e-163	-1.44464e-163	-6.85929e-163	-1.07998e-162	4.9589e-163	8.29289e-163	-7.81254e-163	1.91592e-163	-3.34875e-163	4.03777e-163	5.68077e-163	-1.1215e-163	-3.74821e-163	-6.44405e-163	4.3306e-163	1.14267e-162	-3.97583e-163	4.01952e-163	-2.81099e-163	1.93326e-163	-1.00192e-164	-8.79444e-164	3.8368e-163	3.55768e-163	-6.49226e-163	2.70734e-164	0
2.017e-163	7.87724e-164	5.03776e-163	-6.19856e-163	-1.32889e-163	-1.44464e-163	-6.85929e-163	-1.07998e-162	4.9589e-163	8.29289e-163	-7.81254e-163	1.91592e-163	-3.34875e-163	4.03777e-163	5.68077e-163	-1.1215e-163	-3.74821e-163	-6.44405e-163	4.3306e-163	1.14267e-162	-3.97583e-163	4.01952e-163	-2.81099e-163	1.93326e-163	-1.00192e-164	-8.79444e-164	3.8368e-163	3.55768e-163	-6.49226e-163	2.70734e-164	0
2.017e-163	7.87724e-164	5.03776e-163	-6.19856e-163	-1.32889e-163	-1.44464e-163	-6.85929e-163	-1.07998e-162	4.9589e-163	8.29289e-163	-7.81254e-163	1.91592e-163	-3.34875e-163	4.03777e-163	5.68077e-163	-1.1215e-163	-3.74821e-163	-6.44405e-163	4.3306e-163	1.14267e-162	-3.97583e-163	4.01952e-163	-2.81099e-163	1.93326e-163	-1.00192e-164	-8.79444e-164	3.8368e-163	3.55768e-163	-6.49226e-163	2.70734e-164	0
2.017e-163	7.87724e-164	5.03776e-163	-6.19856e-163	-1.32889e-163	-1.44464e-163	-6.85929e-163	-1.07998e-162	4.9589e-163	8.29289e-163	-7.81254e-163	1.91592e-163	-3.34875e-163	4.03777e-163	5.68077e-163	-1.1215e-163	-3.74821e-163	-6.44405e-163	4.3306e-163	1.14267e-162	-3.97583e-163	4.01952e-163	-2.81099e-163	1.93326e-163	-1.00192e-164	-8.79444e-164	3.8368e-163	3.55768e-163	-6.49226e-163	2.70734e-164	0
2.017e-163	7.87724e-164	5.03776e-163	-6.19856e-163	-1.32889e-163	-1.44464e-163	-6.85929e-163	-1.07998e-162	4.9589e-163	8.29289e-163	-7.81254e-163	1.91592e-163	-3.34875e-163	4.03777e-163	5.68077e-163	-1.1215e-163	-3.74821e-163	-6.44405e-163	4.3306e-163	1.14267e-162	-3.97583e-163	4.01952e-163	-2.81099e-163	1.93326e-163	-1.00192e-164	-8.79444e-164	3.8368e-163	3.55768e-163	-6.49226e-163	2.70734e-164	0
2.017e-163	7.87724e-164	5.03776e-163	-6.19856e-163	-1.32889e-163	-1.44464e-163	-6.85929e-163	-1.07998e-162	4.9589e-163	8.29289e-163	-7.81254e-163	1.91592e-163	-3.34875e-163	4.03777e-163	5.68077e-163	-1.1215e-163	-3.74821e-163	-6.44405e-163	4.3306e-163	1.14267e-162	-3.97583e-163	4.01952e-163	-2.81099e-163	1.93326e-163	-1.00192e-164	-8.79444e-164	3.8368e-163	3.55768e-163	-6.49226e-163	2.70734e-164	0
2.017e-163	7.87724e-164	5.03776e-163	-6.19856e-163	-1.32889e-163	-1.44464e-163	-6.85929e-163	-1.07998e-162	4.9589e-163	8.29289e-163	-7.81254e-163	1.91592e-163	-3.34875e-163	4.03777e-163	5.68077e-163	-1.1215e-163	-3.74821e-163	-6.44405e-163	4.3306e-163	1.14267e-162	-3.97583e-163	4.01952e-163	-2.81099e-163	1.93326e-163	-1.00192e-164	-8.79444e-164	3.8368e-163	3.55768e-163	-6.49226e-163	2.70734e-164	0
2.017e-163	7.87724e-164	5.03776e-163	-6.19856e-163	-1.32889e-163	-1.44464e-163	-6.85929e-163	-1.07998e-162	4.9589e-163	8.29289e-163	-7.81254e-163	1.91592e-163	-3.34875e-163	4.03777e-163	5.68077e-163	-1.1215e-163	-3.74821e-163	-6.44405e-163	4.3306e-163	1.14267e-162	-3.97583e-163	4.01952e-163	-2.81099e-163	1.93326e-163	-1.00192e-164	-8.79444e-164	3.8368e-163	3.55768e-163	-6.49226e-163	2.70734e-164	0
2.017e-163	7.87724e-164	5.03776e-163	-6.19856e-163	-1.32889e-163	-1.44464e-163	-6.85929e-163	-1.07998e-162	4.9589e-163	8.29289e-163	-7.81254e-163	1.91592e-163	-3.34875e-163	4.03777e-163	5.68077e-163	-1.1215e-163	-3.74821e-163	-6.44405e-163	4.3306e-163	1.14267e-162	-3.97583e-163	4.01952e-163	-2.81099e-163	1.93326e-163	-1.00192e-164	-8.79444e-164	3.8368e-163	3.55768e-163	-6.49226e-163	2.70734e-164	0
2.017e-163	7.87724e-164	5.03776e-163	-6.19856e-163	-1.32889e-163	-1.44464e-163	-6.85929e-163	-1.07998e-162	4.9589e-163	8.29289e-163	-7.81254e-163	1.91592e-163	-3.34875e-163	4.03777e-163	5.68077e-163	-1.1215e-163	-3.74821e-163	-6.44405e-163	4.3306e-163	1.14267e-162	-3.97583e-163	4.01952e-163	-2.81099e-163	1.93326e-163	-1.00192e-164	-8.79444e-164	3.8368e-163	3.55768e-163	-6.49226e-163	2.70734e-164	0
2.017e-163	7.87724e-164	5.03776e-163	-6.19856e-163	-1.32889e-163	-1.44464e-163	-6.85929e-163	-1.07998e-162	4.9589e-163	8.29289e-163	-7.81254e-163	1.91592e-163	-3.34875e-163	4.03777e-163	5.68077e-163	-1.1215e-163	-3.74821e-163	-6.44405e-163	4.3306e-163	1.14267e-162	-3.97583e-163	4.01952e-163	-2.81099e-163	1.93326e-163	-1.00192e-164	-8.79444e-164	3.8368e-163	3.55768e-163	-6.49226e-163	2.70734e-164	0
2.017e-163	7.87724e-164	5.03776e-163	-6.19856e-163	-1.32889e-163	-1.44464e-163	-6.85929e-163	-1.07998e-162	4.9589e-163	8.29289e-163	-7.81254e-163	1.91592e-163	-3.34875e-163	4.03777e-163	5.68077e-163	-1.1215e-163	-3.74821e-163	-6.44405e-163	4.3306e-163	1.14267e-162	-3.97583e-163	4.01952e-163	-2.81099e-163	1.93326e-163	-1.00192e-164	-8.79444e-164	3.8368e-163	3.55768e-163	-6.49226e-163	2.70734e-164	0
2.017e-163	7.87724e-164	5.03776e-163	-6.19856e-163	-1.32889e-163	-1.44464e-163	-6.85929e-163	-1.07998e-162	4.9589e-163	8.29289e-163	-7.81254e-163	1.91592e-163	-3.34875e-163	4.03777e-163	5.68077e-163	-1.1215e-163	-3.74821e-163	-6.44405e-163	4.3306e-163	1.14267e-162	-3.97583e-163	4.01952e-163	-2.81099e-163	1.93326e-163	-1.00192e-164	-8.79444e-164	3.8368e-163	3.55768e-163	-6.49226e-163	2.70734e-164	0
2.017e-163	7.87724e-164	5.03776e-163	-6.19856e-163	-1.32889e-163	-1.44464e-163	-6.85929e-163	-1.07998e-162	4.9589e-163	8.29289e-163	-7.81254e-163	1.91592e-163	-3.34875e-163	4.03777e-163	5.68077e-163	-1.1215e-163	-3.74821e-163	-6.44405e-163	4.3306e-163	1.14267e-162	-3.97583e-163	4.01952e-163	-2.81099e-163	1.93326e-163	-1.00192e-164	-8.79444e-164	3.8368e-163	3.55768e-163	-6.49226e-163	2.70734e-164	0
2.017e-163	7.87724e-164	5.03776e-163	-6.19856e-163	-1.32889e-163	-1.44464e-163	-6.85929e-163	-1.07998e-162	4.9589e-163	8.29289e-163	-7.81254e-163	1.91592e-163	-3.34875e-163	4.03777e-163	5.68077e-163	-1.1215e-163	-3.74821e-163	-6.44405e-163	4.3306e-163	1.14267e-162	-3.97583e-163	4.01952e-163	-2.81099e-163	1.93326e-163	-1.00192e-164	-8.79444e-164	3.8368e-163	3.55768e-163	-6.49226e-163	2.70734e-164	0
2.017e-163	7.87724e-164	5.03776e-163	-6.19856e-163	-1.32889e-163	-1.44464e-163	-6.85929e-163	-1.07998e-162	4.9589e-163	8.29289e-163	-7.81254e-163	1.91592e-163	-3.34875e-163	4.03777e-163	5.68077e-163	-1.1215e-163	-3.74821e-163	-6.44405e-163	4.3306e-163	1.14267e-162	-3.97583e-163	4.01952e-163	-2.81099e-163	1.93326e-163	-1.00192e-164	-8.79444e-164	3.8368e-163	3.55768e-163	-6.49226e-163	2.70734e-164	0
2.017e-163	7.87724e-164	5.03776e-163	-6.19856e-163	-1.32889e-163	-1.44464e-163	-6.85929e-163	-1.07998e-162	4.9589e-163	8.29289e-163	-7.81254e-163	1.91592e-163	-3.34875e-163	4.03777e-163	5.68077e-163	-1.1215e-163	-3.74821e-163	-6.44405e-163	4.3306e-163	1.14267e-162	-3.97583e-163	4.01952e-163	-2.81099e-163	1.93326e-163	-1.00192e-164	-8.79444e-164	3.8368e-163	3.55768e-163	-6.49226e-163	2.70734e-164	0
2.017e-163	7.87724e-164	5.03776e-163	-6.19856e-163	-1.32889e-163	-1.44464e-163	-6.85929e-163	-1.07998e-162	4.9589e-163	8.29289e-163	-7.81254e-163	1.91592e-163	-3.34875e-163	4.03777e-163	5.68077e-163	-1.1215e-163	-3.74821e-163	-6.44405e-163	4.3306e-163	1.14267e-162	-3.97583e-163	4.01952e-163	-2.81099e-163	1.93326e-163	-1.00192e-164	-8.79444e-164	3.8368e-163	3.55768e-163	-6.49226e-163	2.70734e-164	0
2.017e-163	7.87724e-164	5.03776e-163	-6.19856e-163	-1.32889e-163	-1.44464e-163	-6.85929e-163	-1.07998e-162	4.9589e-163	8.29289e-163	-7.81254e-163	1.91592e-163	-3.34875e-163	4.03777e-163	5.68077e-163	-1.1215e-163	-3.74821e-163	-6.44405e-163	4.3306e-163	1.14267e-162	-3.97583e-163	4.01952e-163	-2.81099e-163	1.93326e-163	-1.00192e-164	-8.79444e-164	3.8368e-163	3.55768e-163	-6.49226e-163	2.70734e-164	0
2.017e-163	7.87724e-164	5.03776e-163	-6.19856e-163	-1.32889e-163	-1.44464e-163	-6.85929e-163	-1.07998e-162	4.9589e-163	8.29289e-163	-7.81254e-163	1.91592e-163	-3.34875e-163	4.03777e-163	5.68077e-163	-1.1215e-163	-3.74821e-163	-6.44405e-163	4.3306e-163	1.14267e-162	-3.97583e-163	4.01952e-163	-2.81099e-163	1.93326e-163	-1.00192e-164	-8.79444e-164	3.8368e-163	3.55768e-163	-6.49226e-163	2.70734e-164	0
2.017e-163	7.87724e-164	5.03776e-163	-6.19856e-163	-1.32889e-163	-1.44464e-163	-6.85929e-163	-1.07998e-162	4.9589e-163	8.29289e-163	-7.81254e-163	1.91592e-163	-3.34875e-163	4.03777e-163	5.68077e-163	-1.1215e-163	-3.74821e-163	-6.44405e-163	4.3306e-163	1.14267e-162	-3.97583e-163	4.01952e-163	-2.81099e-163	1.93326e-163	-1.00192e-164	-8.79444e-164	3.8368e-163	3.55768e-163	-6.49226e-163	2.70734e-164	0
2.017e-163	7.87724e-164	5.03776e-163	-6.19856e-163	-1.32889e-163	-1.44464e-163	-6.85929e-163	-1.07998e-162	4.9589e-163	8.29289e-163	-7.81254e-163	1.91592e-163	-3.34875e-163	4.03777e-163	5.68077e-163	-1.1215e-163	-3.74821e-163	-6.44405e-163	4.3306e-163	1.14267e-162	-3.97583e-163	4.01952e-163	-2.81099e-163	1.93326e-163	-1.00192e-164	-8.79444e-164	3.8368e-163	3.55768e-163	-6.49226e-163	2.70734e-164	0
2.017e-163	7.87724e-164	5.03776e-163	-6.19856e-163	-1.32889e-163	-1.44464e-163	-6.85929e-163	-1.07998e-162	4.9589e-163	8.29289e-163	-7.81254e-163	1.91592e-163	-3.34875e-163	4.03777e-163	5.68077e-163	-1.1215e-163	-3.74821e-163	-6.44405e-163	4.3306e-163	1.14267e-162	-3.97583e-163	4.01952e-163	-2.81099e-163	1.93326e-163	-1.00192e-164	-8.79444e-164	3.8368e-163	3.55768e-163	-6.49226e-163	2.70734e-164	0
2.017e-163	7.87724e-164	5.03776e-163	-6.19856e-163	-1.32889e-163	-1.44464e-163	-6.85929e-163	-1.07998e-162	4.9589e-163	8.29289e-163	-7.81254e-163	1.91592e-163	-3.34875e-163	4.03777e-163	5.68077e-163	-1.1215e-163	-3.74821e-163	-6.44405e-163	4.3306e-163	1.14267e-162	-3.97583e-163	4.01952e-163	-2.81099e-163	1.93326e-163	-1.00192e-164	-8.79444e-164	3.8368e-163	3.55768e-163	-6.49226e-163	2.70734e-164	0
2.017e-163	7.87724e-164	5.03776e-163	-6.19856e-163	-1.32889e-163	-1.44464e-163	-6.85929e-163	-1.07998e-162	4.9589e-163	8.29289e-163	-7.81254e-163	1.91592e-163	-3.34875e-163	4.03777e-163	5.68077e-163	-1.1215e-163	-3.74821e-163	-6.44405e-163	4.3306e-163	1.14267e-162	-3.97583e-163	4.01952e-163	-2.81099e-163	1.93326e-163	-1.00192e-164	-8.79444e-164	3.8368e-163	3.55768e-163	-6.49226e-163	2.70734e-164	0
2.017e-163	7.87724e-164	5.03776e-163	-6.19856e-163	-1.32889e-163	-1.44464e-163	-6.85929e-163	-1.07998e-162	4.9589e-163	8.29289e-163	-7.81254e-163	1.91592e-163	-3.34875e-163	4.03777e-163	5.68077e-163	-1.1215e-163	-3.74821e-163	-6.44405e-163	4.3306e-163	1.14267e-162	-3.97583e-163	4.01952e-163	-2.81099e-163	1.93326e-163	-1.00192e-164	-8.79444e-164	3.8368e-163	3.55768e-163	-6.49226e-163	2.70734e-164	0
2.017e-163	7.87724e-164	5.03776e-163	-6.19856e-163	-1.32889e-163	-1.44464e-163	-6.85929e-163	-1.07998e-162	4.9589e-163	8.29289e-163	-7.81254e-163	1.91592e-163	-3.34875e-163	4.03777e-163	5.68077e-163	-1.1215e-163	-3.74821e-163	-6.44405e-163	4.3306e-163	1.14267e-162	-3.97583e-163	4.01952e-163	-2.81099e-163	1.93326e-163	-1.00192e-164	-8.79444e-164	3.8368e-163	3.55768e-163	-6.49226e-163	2.70734e-164	0
2.017e-163	7.87724e-164	5.03776e-163	-6.19856e-163	-1.32889e-163	-1.44464e-163	-6.85929e-163	-1.07998e-162	4.9589e-163	8.29289e-163	-7.81254e-163	1.91592e-163	-3.34875e-163	4.03777e-163	5.68077e-163	-1.1215e-163	-3.74821e-163	-6.44405e-163	4.3306e-163	1.14267e-162	-3.97583e-163	4.01952e-163	-2.81099e-163	1.93326e-163	-1.00192e-164	-8.79444e-164	3.8368e-163	3.55768e-163	-6.49226e-163	2.70734e-164	0
2.017e-163	7.87724e-164	5.03776e-163	-6.19856e-163	-1.32889e-163	-1.44464e-163	-6.85929e-163	-1.07998e-162	4.9589e-163	8.29289e-163	-7.81254e-163	1.91592e-163	-3.34875e-163	4.03777e-163	5.68077e-163	-1.1215e-163	-3.74821e-163	-6.44405e-163	4.3306e-163	1.14267e-162	-3.97583e-163	4.01952e-163	-2.81099e-163	1.93326e-163	-1.00192e-164	-8.79444e-164	3.8368e-163	3.55768e-163	-6.49226e-163	2.70734e-164	0
2.017e-163	7.87724e-164	5.03776e-163	-6.19856e-163	-1.32889e-163	-1.44464e-163	-6.85929e-163	-1.07998e-162	4.9589e-163	8.29289e-163	-7.81254e-163	1.91592e-163	-3.34875e-163	4.03777e-163	5.68077e-163	-1.1215e-163	-3.74821e-163	-6.44405e-163	4.3306e-163	1.14267e-162	-3.97583e-163	4.01952e-163	-2.81099e-163	1.93326e-163	-1.00192e-164	-8.79444e-164	3.8368e-163	3.55768e-163	-6.49226e-163	2.70734e-164	0
2.017e-163	7.87724e-164	5.03776e-163	-6.19856e-163	-1.32889e-163	-1.44464e-163	-6.85929e-163	-1.07998e-162	4.9589e-163	8.29289e-163	-7.81254e-163	1.91592e-163	-3.34875e-163	4.03777e-163	5.68077e-163	-1.1215e-163	-3.74821e-163	-6.44405e-163	4.3306e-163	1.14267e-162	-3.97583e-163	4.01952e-163	-2.81099e-163	1.93326e-163	-1.00192e-164	-8.79444e-164	3.8368e-163	3.55768e-163	-6.49226e-163	2.70734e-164	0
2.017e-163	7.87724e-164	5.03776e-163	-6.19856e-163	-1.32889e-163	-1.44464e-163	-6.85929e-163	-1.07998e-162	4.9589e-163	8.29289e-163	-7.81254e-163	1.91592e-163	-3.34875e-163	4.03777e-163	5.68077e-163	-1.1215e-163	-3.74821e-163	-6.44405e-163	4.3306e-163	1.14267e-162	-3.97583e-163	4.01952e-163	-2.81099e-163	1.93326e-163	-1.00192e-164	-8.79444e-164	3.8368e-163	3.55768e-163	-6.49226e-163	2.70734e-164	0
2.017e-163	7.87724e-164	5.03776e-163	-6.19856e-163	-1.32889e-163	-1.44464e-163	-6.85929e-163	-1.07998e-162	4.9589e-163	8.29289e-163	-7.81254e-163	1.91592e-163	-3.34875e-163	4.03777e-163	5.68077e-163	-1.1215e-163	-3.74821e-163	-6.44405e-163	4.3306e-163	1.14267e-162	-3.97583e-163	4.01952e-163	-2.81099e-163	1.93326e-163	-1.00192e-164	-8.79444e-164	3.8368e-163	3.55768e-163	-6.49226e-163	2.70734e-164	0
2.017e-163	7.87724e-164	5.03776e-163	-6.19856e-163	-1.32889e-163	-1.44464e-163	-6.85929e-163	-1.07998e-162	4.9589e-163	8.29289e-163	-7.81254e-163	1.91592e-163	-3.34875e-163	4.03777e-163	5.68077e-163	-1.1215e-163	-3.74821e-163	-6.44405e-163	4.3306e-163	1.14267e-162	-3.97583e-163	4.01952e-163	-2.81099e-163	1.93326e-163	-1.00192e-164	-8.79444e-164	3.8368e-163	3.55768e-163	-6.49226e-163	2.70734e-164	0
2.017e-163	7.87724e-164	5.03776e-163	-6.19856e-163	-1.32889e-163	-1.44464e-163	-6.85929e-163	-1.07998e-162	4.9589e-163	8.29289e-163	-7.81254e-163	1.91592e-163	-3.34875e-163	4.03777e-163	5.68077e-163	-1.1215e-163	-3.74821e-163	-6.44405e-163	4.3306e-163	1.14267e-162	-3.97583e-163	4.01952e-163	-2.81099e-163	1.93326e-163	-1.00192e-164	-8.79444e-164	3.8368e-163	3.55768e-163	-6.49226e-163	2.70734e-164	0
2.017e-163	7.87724e-164	5.03776e-163	-6.19856e-163	-1.32889e-163	-1.44464e-163	-6.85929e-163	-1.07998e-162	4.9589e-163	8.29289e-163	-7.81254e-163	1.91592e-163	-3.34875e-163	4.03777e-163	5.68077e-163	-1.1215e-163	-3.74821e-163	-6.44405e-163	4.3306e-163	1.14267e-162	-3.97583e-163	4.01952e-163	-2.81099e-163	1.93326e-163	-1.00192e-164	-8.79444e-164	3.8368e-163	3.55768e-163	-6.49226e-163	2.70734e-164	0
2.017e-163	7.87724e-164	5.03776e-163	-6.19856e-163	-1.32889e-163	-1.44464e-163	-6.85929e-163	-1.07998e-162	4.9589e-163	8.29289e-163	-7.81254e-163	1.91592e-163	-3.34875e-163	4.03777e-163	5.68077e-163	-1.1215e-163	-3.74821e-163	-6.44405e-163	4.3306e-163	1.14267e-162	-3.97583e-163	4.01952e-163	-2.81099e-163	1.93326e-163	-1.00192e-164	-8.79444e-164	3.8368e-163	3.55768e-163	-6.49226e-163	2.70734e-164	0
2.017e-163	7.87724e-164	5.03776e-163	-6.19856e-163	-1.32889e-163	-1.44464e-163	-6.85929e-163	-1.07998e-162	4.9589e-163	8.29289e-163	-7.81254e-163	1.91592e-163	-3.34875e-163	4.03777e-163	5.68077e-163	-1.1215e-163	-3.74821e-163	-6.44405e-163	4.3306e-163	1.14267e-162	-3.97583e-163	4.01952e-163	-2.81099e-163	1.93326e-163	-1.00192e-164	-8.79444e-164	3.8368e-163	3.55768e-163	-6.49226e-163	2.70734e-164	0
2.017e-163	7.87724e-164	5.03776e-163	-6.19856e-163	-1.32889e-163	-1.44464e-163	-6.85929e-163	-1.07998e-162	4.9589e-163	8.29289e-163	-7.81254e-163	1.91592e-163	-3.34875e-163	4.03777e-163	5.68077e-163	-1.1215e-163	-3.74821e-163	-6.44405e-163	4.3306e-163	1.14267e-162	-3.97583e-163	4.01952e-163	-2.81099e-163	1.93326e-163	-1.00192e-164	-8.79444e-164	3.8368e-163	3.55768e-163	-6.49226e-163	2.70734e-164	0
2.017e-163	7.87724e-164	5.03776e-163	-6.19856e-163	-1.32889e-163	-1.44464e-163	-6.85929e-163	-1.07998e-162	4.9589e-163	8.29289e-163	-7.81254e-163	1.91592e-163	-3.34875e-163	4.03777e-163	5.68077e-163	-1.1215e-163	-3.74821e-163	-6.44405e-163	4.3306e-163	1.14267e-162	-3.97583e-163	4.01952e-163	-2.81099e-163	1.93326e-163	-1.00192e-164	-8.79444e-164	3.8368e-163	3.55768e-163	-6.49226e-163	2.70734e-164	0
2.017e-163	7.87724e-164	5.03776e-163	-6.19856e-163	-1.32889e-163	-1.44464e-163	-6.85929e-163	-1.07998e-162	4.9589e-163	8.29289e-163	-7.81254e-163	1.91592e-163	-3.34875e-163	4.03777e-163	5.68077e-163	-1.1215e-163	-3.74821e-163	-6.44405e-163	4.3306e-163	1.14267e-162	-3.97583e-163	4.01952e-163	-2.81099e-163	1.93326e-163	-1.00192e-164	-8.79444e-164	3.8368e-163	3.55768e-163	-6.49226e-163	2.70734e-164	0
2.017e-163	7.87724e-164	5.03776e-163	-6.19856e-163	-1.32889e-163	-1.44464e-163	-6.85929e-163	-1.07998e-162	4.9589e-163	8.29289e-163	-7.81254e-163	1.91592e-163	-3.34875e-163	4.03777e-163	5.68077e-163	-1.1215e-163	-3.74821e-163	-6.44405e-163	4.3306e-163	1.14267e-162	-3.97583e-163	4.01952e-163	-2.81099e-163	1.93326e-163	-1.00192e-164	-8.79444e-164	3.8368e-163	3.55768e-163	-6.49226e-163	2.70734e-164	0
2.017e-163	7.87724e-164	5.03776e-163	-6.19856e-163	-1.32889e-163	-1.44464e-163	-6.85929e-163	-1.07998e-162	4.9589e-163	8.29289e-163	-7.81254e-163	1.91592e-163	-3.34875e-163	4.03777e-163	5.68077e-163	-1.1215e-163	-3.74821e-163	-6.44405e-163	4.3306e-163	1.14267e-162	-3.97583e-163	4.01952e-163	-2.81099e-163	1.93326e-163	-1.00192e-164	-8.79444e-164	3.8368e-163	3.55768e-163	-6.49226e-163	2.70734e-164	0
2.017e-163	7.87724e-164	5.03776e-163	-6.19856e-163	-1.32889e-163	-1.44464e-163	-6.85929e-163	-1.07998e-162	4.9589e-163	8.29289e-163	-7.81254e-163	1.91592e-163	-3.34875e-163	4.03777e-163	5.68077e-163	-1.1215e-163	-3.74821e-163	-6.44405e-163	4.3306e-163	1.14267e-162	-3.97583e-163	4.01952e-163	-2.81099e-163	1.93326e-163	-1.00192e-164	-8.79444e-164	3.8368e-163	3.55768e-163	-6.49226e-163	2.70734e-164	0
2.017e-163	7.87724e-164	5.03776e-163	-6.19856e-163	-1.32889e-163	-1.44464e-163	-6.85929e-163	-1.07998e-162	4.9589e-163	8.29289e-163	-7.81254e-163	1.91592e-163	-3.34875e-163	4.03777e-163	5.68077e-163	-1.1215e-163	-3.74821e-163	-6.44405e-163	4.3306e-163	1.14267e-162	-3.97583e-163	4.01952e-163	-2.81099e-163	1.93326e-163	-1.00192e-164	-8.79444e-164	3.8368e-163	3.55768e-163	-6.49226e-163	2.70734e-164	0
2.017e-163	7.87724e-164	5.03776e-163	-6.19856e-163	-1.32889e-163	-1.44464e-163	-6.85929e-163	-1.07998e-162	4.9589e-163	8.29289e-163	-7.81254e-163	1.91592e-163	-3.34875e-163	4.03777e-163	5.68077e-163	-1.1215e-163	-3.74821e-163	-6.44405e-163	4.3306e-163	1.14267e-162	-3.97583e-163	4.01952e-163	-2.81099e-163	1.93326e-163	-1.00192e-164	-8.79444e-164	3.8368e-163	3.55768e-163	-6.49226e-163	2.70734e-164	0
2.017e-163	7.87724e-164	5.03776e-163	-6.19856e-163	-1.32889e-163	-1.44464e-163	-6.85929e-163	-1.07998e-162	4.9589e-163	8.29289e-163	-7.81254e-163	1.91592e-163	-3.34875e-163	4.03777e-163	5.68077e-163	-1.1215e-163	-3.74821e-163	-6.44405e-163	4.3306e-163	1.14267e-162	-3.97583e-163	4.01952e-163	-2.81099e-163	1.93326e-163	-1.00192e-164	-8.79444e-164	3.8368e-163	3.55768e-163	-6.49226e-163	2.70734e-164	0
2.017e-163	7.87724e-164	5.03776e-163	-6.19856e-163	-1.32889e-163	-1.44464e-163	-6.85929e-163	-1.07998e-162	4.9589e-163	8.29289e-163	-7.81254e-163	1.91592e-163	-3.34875e-163	4.03777e-163	5.68077e-163	-1.1215e-163	-3.74821e-163	-6.44405e-163	4.3306e-163	1.14267e-162	-3.97583e-163	4.01952e-163	-2.81099e-163	1.93326e-163	-1.00192e-164	-8.79444e-164	3.8368e-163	3.55768e-163	-6.49226e-163	2.70734e-164	0
2.017e-163	7.87724e-164	5.03776e-163	-6.19856e-163	-1.32889e-163	-1.44464e-163	-6.85929e-163	-1.07998e-162	4.9589e-163	8.29289e-163	-7.81254e-163	1.91592e-163	-3.34875e-163	4.03777e-163	5.68077e-163	-1.1215e-163	-3.74821e-163	-6.44405e-163	4.3306e-163	1.14267e-162	-3.97583e-163	4.01952e-163	-2.81099e-163	1.93326e-163	-1.00192e-164	-8.79444e-164	3.8368e-163	3.55768e-163	-6.49226e-163	2.70734e-164	0
2.017e-163	7.87724e-164	5.03776e-163	-6.19856e-163	-1.32889e-163	-1.44464e-163	-6.85929e-163	-1.07998e-162	4.9589e-163	8.29289e-163	-7.81254e-163	1.91592e-163	-3.34875e-163	4.03777e-163	5.68077e-163	-1.1215e-163	-3.74821e-163	-6.44405e-163	4.3306e-163	1.14267e-162	-3.97583e-163	4.01952e-163	-2.81099e-163	1.93326e-163	-1.00192e-164	-8.79444e-164	3.8368e-163	3.55768e-163	-6.49226e-163	2.70734e-164	0
2.017e-163	7.87724e-164	5.03776e-163	-6.19856e-163	-1.32889e-163	-1.44464e-163	-6.85929e-163	-1.07998e-162	4.9589e-163	8.29289e-163	-7.81254e-163	1.91592e-163	-3.34875e-163	4.03777e-163	5.68077e-163	-1.1215e-163	-3.74821e-163	-6.44405e-163	4.3306e-163	1.14267e-162	-3.97583e-163	4.01952e-163	-2.81099e-163	1.93326e-163	-1.00192e-164	-8.79444e-164	3.8368e-163	3.55768e-163	-6.49226e-163	2.70734e-164	0
2.017e-163	7.87724e-164	5.03776e-163	-6.19856e-163	-1.32889e-163	-1.44464e-163	-6.85929e-163	-1.07998e-162	4.9589e-163	8.29289e-163	-7.81254e-163	1.91592e-163	-3.34875e-163	4.03777e-163	5.68077e-163	-1.1215e-163	-3.74821e-163	-6.44405e-163	4.3306e-163	1.14267e-162	-3.97583e-163	4.01952e-163	-2.81099e-163	1.93326e-163	-1.00192e-164	-8.79444e-164	3.8368e-163	3.55768e-163	-6.49226e-163	2.70734e-164	0
2.017e-163	7.87724e-164	5.03776e-163	-6.19856e-163	-1.32889e-163	-1.44464e-163	-6.85929e-163	-1.07998e-162	4.9589e-163	8.29289e-163	-7.81254e-163	1.91592e-163	-3.34875e-163	4.03777e-163	5.68077e-163	-1.1215e-163	-3.74821e-163	-6.44405e-163	4.3306e-163	1.14267e-162	-3.97583e-163	4.01952e-163	-2.81099e-163	1.93326e-163	-1.00192e-164	-8.79444e-164	3.8368e-163	3.55768e-163	-6.49226e-163	2.70734e-164	0
2.017e-163	7.87724e-164	5.03776e-163	-6.19856e-163	-1.32889e-163	-1.44464e-163	-6.85929e-163	-1.07998e-162	4.9589e-163	8.29289e-163	-7.81254e-163	1.91592e-163	-3.34875e-163	4.03777e-163	5.68077e-163	-1.1215e-163	-3.74821e-163	-6.44405e-163	4.3306e-163	1.14267e-162	-3.97583e-163	4.01952e-163	-2.81099e-163	1.93326e-163	-1.00192e-164	-8.79444e-164	3.8368e-163	3.55768e-163	-6.49226e-163	2.70734e-164	0
2.017e-163	7.87724e-164	5.03776e-163	-6.19856e-163	-1.32889e-163	-1.44464e-163	-6.85929e-163	-1.07998e-162	4.9589e-163	8.29289e-163	-7.81254e-163	1.91592e-163	-3.34875e-163	4.03777e-163	5.68077e-163	-1.1215e-163	-3.74821e-163	-6.44405e-163	4.3306e-163	1.14267e-162	-3.97583e-163	4.01952e-163	-2.81099e-163	1.93326e-163	-1.00192e-164	-8.79444e-164	3.8368e-163	3.55768e-163	-6.49226e-163	2.70734e-164	0
2.017e-163	7.87724e-164	5.03776e-163	-6.19856e-163	-1.32889e-163	-1.44464e-163	-6.85929e-163	-1.07998e-162	4.9589e-163	8.29289e-163	-7.81254e-163	1.91592e-163	-3.34875e-163	4.03777e-163	5.68077e-163	-1.1215e-163	-3.74821e-163	-6.44405e-163	4.3306e-163	1.14267e-162	-3.97583e-163	4.01952e-163	-2.81099e-163	1.93326e-163	-1.00192e-164	-8.79444e-164	3.8368e-163	3.55768e-163	-6.49226e-163	2.70734e-164	0
2.017e-163	7.87724e-164	5.03776e-163	-6.19856e-163	-1.32889e-163	-1.44464e-163	-6.85929e-163	-1.07998e-162	4.9589e-163	8.29289e-163	-7.81254e-163	1.91592e-163	-3.34875e-163	4.03777e-163	5.68077e-163	-1.1215e-163	-3.74821e-163	-6.44405e-163	4.3306e-163	1.14267e-162	-3.97583e-163	4.01952e-163	-2.81099e-163	1.93326e-163	-1.00192e-164	-8.79444e-164	3.8368e-163	3.55768e-163	-6.49226e-163	2.70734e-164	0
2.017e-163	7.87724e-164	5.03776e-163	-6.19856e-163	-1.32889e-163	-1.44464e-163	-6.85929e-163	-1.07998e-162	4.9589e-163	8.29289e-163	-7.81254e-163	1.91592e-163	-3.34875e-163	4.03777e-163	5.68077e-163	-1.1215e-163	-3.74821e-163	-6.44405e-163	4.3306e-163	1.14267e-162	-3.97583e-163	4.01952e-163	-2.81099e-163	1.93326e-163	-1.00192e-164	-8.79444e-164	3.8368e-163	3.55768e-163	-6.49226e-163	2.70734e-164	0
2.017e-163	7.87724e-164	5.03776e-163	-6.19856e-163	-1.32889e-163	-1.44464e-163	-6.85929e-163	-1.07998e-162	4.9589e-163	8.29289e-163	-7.81254e-163	1.91592e-163	-3.34875e-163	4.03777e-163	5.68077e-163	-1.1215e-163	-3.74821e-163	-6.44405e-163	4.3306e-163	1.14267e-162	-3.97583e-163	4.01952e-163	-2.81099e-163	1.93326e-163	-1.00192e-164	-8.79444e-164	3.8368e-163	3.55768e-163	-6.49226e-163	2.70734e-164	0
2.017e-163	7.87724e-164	5.03776e-163	-6.19856e-163	-1.32889e-163	-1.44464e-163	-6.85929e-163	-1.07998e-162	4.9589e-163	8.29289e-163	-7.81254e-163	1.91592e-163	-3.34875e-163	4.03777e-163	5.68077e-163	-1.1215e-163	-3.74821e-163	-6.44405e-163	4.3306e-163	1.14267e-162	-3.97583e-163	4.01952e-163	-2.81099e-163	1.93326e-163	-1.00192e-164	-8.79444e-164	3.8368e-163	3.55768e-163	-6.49226e-163	2.70734e-164	0
2.017e-163	7.87724e-164	5.03776e-163	-6.19856e-163	-1.32889e-163	-1.44464e-163	-6.85929e-163	-1.07998e-162	4.9589e-163	8.29289e-163	-7.81254e-163	1.91592e-163	-3.34875e-163	4.03777e-163	5.68077e-163	-1.1215e-163	-3.74821e-163	-6.44405e-163	4.3306e-163	1.14267e-162	-3.97583e-163	4.01952e-163	-2.81099e-163	1.93326e-163	-1.00192e-164	-8.79444e-164	3.8368e-163	3.55768e-163	-6.49226e-163	2.70734e-164	0
2.017e-163	7.87724e-164	5.03776e-163	-6.19856e-163	-1.32889e-163	-1.44464e-163	-6.85929e-163	-1.07998e-162	4.9589e-163	8.29289e-163	-7.81254e-163	1.91592e-163	-3.34875e-163	4.03777e-163	5.68077e-163	-1.1215e-163	-3.74821e-163	-6.44405e-163	4.3306e-163	1.14267e-162	-3.97583e-163	4.01952e-163	-2.81099e-163	1.93326e-163	-1.00192e-164	-8.79444e-164	3.8368e-163	3.55768e-163	-6.49226e-163	2.70734e-164	0
2.017e-163	7.87724e-164	5.03776e-163	-6.19856e-163	-1.32889e-163	-1.44464e-163	-6.85929e-163	-1.07998e-162	4.9589e-163	8.29289e-163	-7.81254e-163	1.91592e-163	-3.34875e-163	4.03777e-163	5.68077e-163	-1.1215e-163	-3.74821e-163	-6.44405e-163	4.3306e-163	1.14267e-162	-3.97583e-163	4.01952e-163	-2.81099e-163	1.93326e-163	-1.00192e-164	-8.79444e-164	3.8368e-163	3.55768e-163	-6.49226e-163	2.70734e-164	0
2.017e-163	7.87724e-164	5.03776e-163	-6.19856e-163	-1.32889e-163	-1.44464e-163	-6.85929e-163	-1.07998e-162	4.9589e-163	8.29289e-163	-7.81254e-163	1.91592e-163	-3.34875e-163	4.03777e-163	5.68077e-163	-1.1215e-163	-3.74821e-163	-6.44405e-163	4.3306e-163	1.14267e-162	-3.97583e-163	4.01952e-163	-2.81099e-163	1.93326e-163	-1.00192e-164	-8.79444e-164	3.8368e-163	3.55768e-163	-6.49226e-163	2.70734e-164	0
2.017e-163	7.87724e-164	5.03776e-163	-6.19856e-163	-1.32889e-163	-1.44464e-163	-6.85929e-163	-1.07998e-162	4.9589e-163	8.29289e-163	-7.81254e-163	1.91592e-163	-3.34875e-163	4.03777e-163	5.68077e-163	-1.1215e-163	-3.74821e-163	-6.44405e-163	4.3306e-163	1.14267e-162	-3.97583e-163	4.01952e-163	-2.81099e-163	1.93326e-163	-1.00192e-164	-8.79444e-164	3.8368e-163	3.55768e-163	-6.49226e-163	2.70734e-164	0
2.017e-163	7.87724e-164	5.03776e-163	-6.19856e-163	-1.32889e-163	-1.44464e-163	-6.85929e-163	-1.07998e-162	4.9589e-163	8.29289e-163	-7.81254e-163	1.91592e-163	-3.34875e-163	4.03777e-163	5.68077e-163	-1.1215e-163	-3.74821e-163	-6.44405e-163	4.3306e-163	1.14267e-162	-3.97583e-163	4.01952e-163	-2.81099e-163	1.93326e-163	-1.00192e-164	-8.79444e-164	3.8368e-163	3.55768e-163	-6.49226e-163	2.70734e-164	0
2.017e-163	7.87724e-164	5.03776e-163	-6.19856e-163	-1.32889e-163	-1.44464e-163	-6.85929e-163	-1.07998e-162	4.9589e-163	8.29289e-163	-7.81254e-163	1.91592e-163	-3.34875e-163	4.03777e-163	5.68077e-163	-1.1215e-163	-3.74821e-163	-6.44405e-163	4.3306e-163	1.14267e-162	-3.97583e-163	4.01952e-163	-2.81099e-163	1.93326e-163	-1.00192e-164	-8.79444e-164	3.8368e-163	3.55768e-163	-6.49226e-163	2.70734e-164	0
2.017e-163	7.87724e-164	5.03776e-163	-6.19856e-163	-1.32889e-163	-1.44464e-163	-6.85929e-163	-1.07998e-162	4.9589e-163	8.29289e-163	-7.81254e-163	1.91592e-163	-3.34875e-163	4.03777e-163	5.68077e-163	-1.1215e-163	-3.74821e-163	-6.44405e-163	4.3306e-163	1.14267e-162	-3.97583e-163	4.01952e-163	-2.81099e-163	1.93326e-163	-1.00192e-164	-8.79444e-164	3.8368e-163	3.55768e-163	-6.49226e-163	2.70734e-164	0
2.017e-163	7.87724e-164	5.03776e-163	-6.19856e-163	-1.32889e-163	-1.44464e-163	-6.85929e-163	-1.07998e-162	4.9589e-163	8.29289e-163	-7.81254e-163	1.91592e-163	-3.34875e-163	4.03777e-163	5.68077e-163	-1.1215e-163	-3.74821e-163	-6.44405e-163	4.3306e-163	1.14267e-162	-3.97583e-163	4.01952e-163	-2.81099e-163	1.93326e-163	-1.00192e-164	-8.79444e-164	3.8368e-163	3.55768e-163	-6.49226e-163	2.70734e-164	0
2.017e-163	7.87724e-164	5.03776e-163	-6.19856e-163	-1.32889e-163	-1.44464e-163	-6.85929e-163	-1.07998e-162	4.9589e-163	8.29289e-163	-7.81254e-163	1.91592e-163	-3.34875e-163	4.03777e-163	5.68077e-163	-1.1215e-163	-3.74821e-163	-6.44405e-163	4.3306e-163	1.14267e-162	-3.97583e-163	4.01952e-163	-2.81099e-163	1.93326e-163	-1.00192e-164	-8.79444e-164	3.8368e-163	3.55768e-163	-6.49226e-163	2.70734e-164	0
2.017e-163	7.87724e-164	5.03776e-163	-6.19856e-163	-1.32889e-163	-1.44464e-163	-6.85929e-163	-1.07998e-162	4.9589e-163	8.29289e-163	-7.81254e-163	1.91592e-163	-3.34875e-163	4.03777e-163	5.68077e-163	-1.1215e-163	-3.74821e-163	-6.44405e-163	4.3306e-163	1.14267e-162	-3.97583e-163	4.01952e-163	-2.81099e-163	1.93326e-163	-1.00192e-164	-8.79444e-164	3.8368e-163	3.55768e-163	-6.49226e-163	2.70734e-164	0
2.017e-163	7.87724e-164	5.03776e-163	-6.19856e-163	-1.32889e-163	-1.44464e-163	-6.85929e-163	-1.07998e-162	4.9589e-163	8.29289e-163	-7.81254e-163	1.91592e-163	-3.34875e-163	4.03777e-163	5.68077e-163	-1.1215e-163	-3.74821e-163	-6.44405e-163	4.3306e-163	1.14267e-162	-3.97583e-163	4.01952e-163	-2.81099e-163	1.93326e-163	-1.00192e-164	-8.79444e-164	3.8368e-163	3.55768e-163	-6.49226e-163	2.70734e-164	0
2.017e-163	7.87724e-164	5.03776e-163	-6.19856e-163	-1.32889e-163	-1.44464e-163	-6.85929e-163	-1.07998e-162	4.9589e-163	8.29289e-163	-7.81254e-163	1.91592e-163	-3.34875e-163	4.03777e-163	5.68077e-163	-1.1215e-163	-3.74821e-163	-6.44405e-163	4.3306e-163	1.14267e-162	-3.97583e-163	4.01952e-163	-2.81099e-163	1.93326e-163	-1.00192e-164	-8.79444e-164	3.8368e-163	3.55768e-163	-6.49226e-163	2.70734e-164	0
2.017e-163	7.87724e-164	5.03776e-163	-6.19856e-163	-1.32889e-163	-1.44464e-163	-6.85929e-163	-1.07998e-162	4.9589e-163	8.29289e-163	-7.81254e-163	1.91592e-163	-3.34875e-163	4.03777e-163	5.68077e-163	-1.1215e-163	-3.74821e-163	-6.44405e-163	4.3306e-163	1.14267e-162	-3.97583e-163	4.01952e-163	-2.81099e-163	1.93326e-163	-1.00192e-164	-8.79444e-164	3.8368e-163	3.55768e-163	-6.49226e-163	2.70734e-164	0
2.017e-163	7.87724e-164	5.03776e-163	-6.19856e-163	-1.32889e-163	-1.44464e-163	-6.85929e-163	-1.07998e-162	4.9589e-163	8.29289e-163	-7.81254e-163	1.91592e-163	-3.34875e-163	4.03777e-163	5.68077e-163	-1.1215e-163	-3.74821e-163	-6.44405e-163	4.3306e-163	1.14267e-162	-3.97583e-163	4.01952e-163	-2.81099e-163	1.93326e-163	-1.00192e-164	-8.79444e-164	3.8368e-163	3.55768e-163	-6.49226e-163	2.70734e-164	0
2.017e-163	7.87724e-164	5.03776e-163	-6.19856e-163	-1.32889e-163	-1.44464e-163	-6.85929e-163	-1.07998e-162	4.9589e-163	8.29289e-163	-7.81254e-163	1.91592e-163	-3.34875e-163	4.03777e-163	5.68077e-163	-1.1215e-163	-3.74821e-163	-6.44405e-163	4.3306e-163	1.14267e-162	-3.97583e-163	4.01952e-163	-2.81099e-163	1.93326e-163	-1.00192e-164	-8.79444e-164	3.8368e-163	3.55768e-163	-6.49226e-163	2.70734e-164	0
2.017e-163	7.87724e-164	5.03776e-163	-6.19856e-163	-1.32889e-163	-1.44464e-163	-6.85929e-163	-1.07998e-162	4.9589e-163	8.29289e-163	-7.81254e-163	1.91592e-163	-3.34875e-163	4.03777e-163	5.68077e-163	-1.1215e-163	-3.74821e-163	-6.44405e-163	4.3306e-163	1.14267e-162	-3.97583e-163	4.01952e-163	-2.81099e-163	1.93326e-163	-1.00192e-164	-8.79444e-164	3.8368e-163	3.55768e-163	-6.49226e-163	2.70734e-164	0
2.017e-163	7.87724e-164	5.03776e-163	-6.19856e-163	-1.32889e-163	-1.44464e-163	-6.85929e-163	-1.07998e-162	4.9589e-163	8.29289e-163	-7.81254e-163	1.91592e-163	-3.34875e-163	4.03777e-163	5.68077e-163	-1.1215e-163	-3.74821e-163	-6.44405e-163	4.3306e-163	1.14267e-162	-3.97583e-163	4.01952e-163	-2.81099e-163	1.93326e-163	-1.00192e-164	-8.79444e-164	3.8368e-163	3.55768e-163	-6.49226e-163	2.70734e-164	0
2.017e-163	7.87724e-164	5.03776e-163	-6.19856e-163	-1.32889e-163	-1.44464e-163	-6.85929e-163	-1.07998e-162	4.9589e-163	8.29289e-163	-7.81254e-163	1.91592e-163	-3.34875e-163	4.03777e-163	5.68077e-163	-1.1215e-163	-3.74821e-163	-6.44405e-163	4.3306e-163	1.14267e-162	-3.97583e-163	4.01952e-163	-2.81099e-163	1.93326e-163	-1.00192e-164	-8.79444e-164	3.8368e-163	3.55768e-163	-6.49226e-163	2.70734e-164	0
2.017e-163	7.87724e-164	5.03776e-163	-6.19856e-163	-1.32889e-163	-1.44464e-163	-6.85929e-163	-1.07998e-162	4.9589e-163	8.29289e-163	-7.81254e-163	1.91592e-163	-3.34875e-163	4.03777e-163	5.68077e-163	-1.1215e-163	-3.74821e-163	-6.44405e-163	4.3306e-163	1.14267e-162	-3.97583e-163	4.01952e-163	-2.81099e-163	1.93326e-163	-1.00192e-164	-8.79444e-164	3.8368e-163	3.55768e-163	-6.49226e-163	2.70734e-164	0
2.017e-163	7.87724e-164	5.03776e-163	-6.19856e-163	-1.32889e-163	-1.44464e-163	-6.85929e-163	-1.07998e-162	4.9589e-163	8.29289e-163	-7.81254e-163	1.91592e-163	-3.34875e-163	4.03777e-163	5.68077e-163	-1.1215e-163	-3.74821e-163	-6.44405e-163	4.3306e-163	1.14267e-162	-3.97583e-163	4.01952e-163	-2.81099e-163	1.93326e-163	-1.00192e-164	-8.79444e-164	3.8368e-163	3.55768e-163	-6.49226e-163	2.70734e-164	0
2.017e-163	7.87724e-164	5.03776e-163	-6.19856e-163	-1.32889e-163	-1.44464e-163	-6.85929e-163	-1.07998e-162	4.9589e-163	8.29289e-163	-7.81254e-163	1.91592e-163	-3.34875e-163	4.03777e-163	5.68077e-163	-1.1215e-163	-3.74821e-163	-6.44405e-163	4.3306e-163	1.14267e-162	-3.97583e-163	4.01952e-163	-2.81099e-163	1.93326e-163	-1.00192e-164	-8.79444e-164	3.8368e-163	3.55768e-163	-6.49226e-163	2.70734e-164	0
2.017e-163	7.87724e-164	5.03776e-163	-6.19856e-163	-1.32889e-163	-1.44464e-163	-6.85929e-163	-1.07998e-162	4.9589e-163	8.29289e-163	-7.81254e-163	1.91592e-163	-3.34875e-163	4.03777e-163	5.68077e-163	-1.1215e-163	-3.74821e-163	-6.44405e-163	4.3306e-163	1.14267e-162	-3.97583e-163	4.01952e-163	-2.81099e-163	1.93326e-163	-1.00192e-164	-8.79444e-164	3.8368e-163	3.55768e-163	-6.49226e-163	2.70734e-164	0
2.017e-163	7.87724e-164	5.03776e-163	-6.19856e-163	-1.32889e-163	-1.44464e-163	-6.85929e-163	-1.07998e-162	4.9589e-163	8.29289e-163	-7.81254e-163	1.91592e-163	-3.34875e-163	4.03777e-163	5.68077e-163	-1.1215e-163	-3.74821e-163	-6.44405e-163	4.3306e-163	1.14267e-162	-3.97583e-163	4.01952e-163	-2.81099e-163	1.93326e-163	-1.00192e-164	-8.79444e-164	3.8368e-163	3.55768e-163	-6.49226e-163	2.70734e-164	0
2.017e-163	7.87724e-164	5.03776e-163	-6.19856e-163	-1.32889e-163	-1.44464e-163	-6.85929e-163	-1.07998e-162	4.9589e-163	8.29289e-163	-7.81254e-163	1.91592e-163	-3.34875e-163	4.03777e-163	5.68077e-163	-1.1215e-163	-3.74821e-163	-6.44405e-163	4.3306e-163	1.14267e-162	-3.97583e-163	4.01952e-163	-2.81099e-163	1.93326e-163	-1.00192e-164	-8.79444e-164	3.8368e-163	3.55768e-163	-6.49226e-163	2.70734e-164	0
2.017e-163	7.87724e-164	5.03776e-163	-6.19856e-163	-1.32889e-163	-1.44464e-163	-6.85929e-163	-1.07998e-162	4.9589e-163	8.29289e-163	-7.81254e-163	1.91592e-163	-3.34875e-163	4.03777e-163	5.68077e-163	-1.1215e-163	-3.74821e-163	-6.44405e-163	4.3306e-163	1.14267e-162	-3.97583e-163	4.01952e-163	-2.81099e-163	1.93326e-163	-1.00192e-164	-8.79444e-164	3.8368e-163	3.55768e-163	-6.49226e-163	2.70734e-164	0
2.017e-163	7.87724e-164	5.03776e-163	-6.19856e-163	-1.32889e-163	-1.44464e-163	-6.85929e-163	-1.07998e-162	4.9589e-163	8.29289e-163	-7.81254e-163	1.91592e-163	-3.34875e-163	4.03777e-163	5.68077e-163	-1.1215e-163	-3.74821e-163	-6.44405e-163	4.3306e-163	1.14267e-162	-3.97583e-163	4.01952e-163	-2.81099e-163	1.93326e-163	-1.00192e-164	-8.79444e-164	3.8368e-163	3.55768e-163	-6.49226e-163	2.70734e-164	0
2.017e-163	7.87724e-164	5.03776e-163	-6.19856e-163	-1.32889e-163	-1.44464e-163	-6.85929e-163	-1.07998e-162	4.9589e-163	8.29289e-163	-7.81254e-163	1.91592e-163	-3.34875e-163	4.03777e-163	5.68077e-163	-1.1215e-163	-3.74821e-163	-6.44405e-163	4.3306e-163	1.14267e-162	-3.97583e-163	4.01952e-163	-2.81099e-163	1.93326e-163	-1.00192e-164	-8.79444e-164	3.8368e-163	3.55768e-163	-6.49226e-163	2.70734e-164	0
2.017e-163	7.87724e-164	5.03776e-163	-6.19856e-163	-1.32889e-163	-1.44464e-163	-6.85929e-163	-1.07998e-162	4.9589e-163	8.29289e-163	-7.81254e-163	1.91592e-163	-3.34875e-163	4.03777e-163	5.68077e-163	-1.1215e-163	-3.74821e-163	-6.44405e-163	4.3306e-163	1.14267e-162	-3.97583e-163	4.01952e-163	-2.81099e-163	1.93326e-163	-1.00192e-164	-8.79444e-164	3.8368e-163	3.55768e-163	-6.49226e-163	2.70734e-164	0
2.017e-163	7.87724e-164	5.03776e-163	-6.19856e-163	-1.32889e-163	-1.44464e-163	-6.85929e-163	-1.07998e-162	4.9589e-163	8.29289e-163	-7.81254e-163	1.91592e-163	-3.34875e-163	4.03777e-163	5.68077e-163	-1.1215e-163	-3.74821e-163	-6.44405e-163	4.3306e-163	1.14267e-162	-3.97583e-163	4.01952e-163	-2.81099e-163	1.93326e-163	-1.00192e-164	-8.79444e-164	3.8368e-163	3.55768e-163	-6.49226e-163	2.70734e-164	0
2.017e-163	7.87724e-164	5.03776e-163	-6.19856e-163	-1.32889e-163	-1.44464e-163	-6.85929e-163	-1.07998e-162	4.9589e-163	8.29289e-163	-7.81254e-163	1.91592e-163	-3.34875e-163	4.03777e-163	5.68077e-163	-1.1215e-163	-3.74821e-163	-6.44405e-163	4.3306e-163	1.14267e-162	-3.97583e-163	4.01952e-163	-2.81099e-163	1.93326e-163	-1.00192e-164	-8.79444e-164	3.8368e-163	3.55768e-163	-6.49226e-163	2.70734e-164	0
2.017e-163	7.87724e-164	5.03776e-163	-6.19856e-163	-1.32889e-163	-1.44464e-163	-6.85929e-163	-1.07998e-162	4.9589e-163	8.29289e-163	-7.81254e-163	1.91592e-163	-3.34875e-163	4.03777e-163	5.68077e-163	-1.1215e-163	-3.74821e-163	-6.44405e-163	4.3306e-163	1.14267e-162	-3.97583e-163	4.01952e-163	-2.81099e-163	1.93326e-163	-1.00192e-164	-8.79444e-164	3.8368e-163	3.55768e-163	-6.49226e-163	2.70734e-164	0
2.017e-163	7.87724e-164	5.03776e-163	-6.19856e-163	-1.32889e-163	-1.44464e-163	-6.85929e-163	-1.07998e-162	4.9589e-163	8.29289e-163	-7.81254e-163	1.91592e-163	-3.34875e-163	4.03777e-163	5.68077e-163	-1.1215e-163	-3.74821e-163	-6.44405e-163	4.3306e-163	1.14267e-162	-3.97583e-163	4.01952e-163	-2.81099e-163	1.93326e-163	-1.00192e-164	-8.79444e-164	3.8368e-163	3.55768e-163	-6.49226e-163	2.70734e-164	0
2.017e-163	7.87724e-164	5.03776e-163	-6.19856e-163	-1.32889e-163	-1.44464e-163	-6.85929e-163	-1.07998e-162	4.9589e-163	8.29289e-163	-7.81254e-163	1.91592e-163	-3.34875e-163	4.03777e-163	5.68077e-163	-1.1215e-163	-3.74821e-163	-6.44405e-163	4.3306e-163	1.14267e-162	-3.97583e-163	4.01952e-163	-2.81099e-163	1.93326e-163	-1.00192e-164	-8.79444e-164	3.8368e-163	3.55768e-163	-6.49226e-163	2.70734e-164	0
2.017e-163	7.87724e-164	5.03776e-163	-6.19856e-163	-1.32889e-163	-1.44464e-163	-6.85929e-163	-1.07998e-162	4.9589e-163	8.29289e-163	-7.81254e-163	1.91592e-163	-3.34875e-163	4.03777e-163	5.68077e-163	-1.1215e-163	-3.74821e-163	-6.44405e-163	4.3306e-163	1.14267e-162	-3.97583e-163	4.01952e-163	-2.81099e-163	1.93326e-163	-1.00192e-164	-8.79444e-164	3.8368e-163	3.55768e-163	-6.49226e-163	2.70734e-164	0
2.017e-163	7.87724e-164	5.03776e-163	-6.19856e-163	-1.32889e-163	-1.44464e-163	-6.85929e-163	-1.07998e-162	4.9589e-163	8.29289e-163	-7.81254e-163	1.91592e-163	-3.34875e-163	4.03777e-163	5.68077e-163	-1.1215e-163	-3.74821e-163	-6.44405e-163	4.3306e-163	1.14267e-162	-3.97583e-163	4.01952e-163	-2.81099e-163	1.93326e-163	-1.00192e-164	-8.79444e-164	3.8368e-163	3.55768e-163	-6.49226e-163	2.70734e-164	0
2.017e-163	7.87724e-164	5.03776e-163	-6.19856e-163	-1.32889e-163	-1.44464e-163	-6.85929e-163	-1.07998e-162	4.9589e-163	8.29289e-163	-7.81254e-163	1.91592e-163	-3.34875e-163	4.03777e-163	5.68077e-163	-1.1215e-163	-3.74821e-163	-6.44405e-163	4.3306e-163	1.14267e-162	-3.97583e-163	4.01952e-163	-2.81099e-163	1.93326e-163	-1.00192e-164	-8.79444e-164	3.8368e-163	3.55768e-163	-6.49226e-163	2.70734e-164	0
2.017e-163	7.87724e-164	5.03776e-163	-6.19856e-163	-1.32889e-163	-1.44464e-163	-6.85929e-163	-1.07998e-162	4.9589e-163	8.29289e-163	-7.81254e-163	1.91592e-163	-3.34875e-163	4.03777e-163	5.68077e-163	-1.1215e-163	-3.74821e-163	-6.44405e-163	4.3306e-163	1.14267e-162	-3.97583e-163	4.01952e-163	-2.81099e-163	1.93326e-163	-1.00192e-164	-8.79444e-164	3.8368e-163	3.55768e-163	-6.49226e-163	2.70734e-164	0
2.017e-163	7.87724e-164	5.03776e-163	-6.19856e-163	-1.32889e-163	-1.44464e-163	-6.85929e-163	-1.07998e-162	4.9589e-163	8.29289e-163	-7.81254e-163	1.91592e-163	-3.34875e-163	4.03777e-163	5.68077e-163	-1.1215e-163	-3.74821e-163	-6.44405e-163	4.3306e-163	1.14267e-162	-3.97583e-163	4.01952e-163	-2.81099e-163	1.93326e-163	-1.00192e-164	-8.79444e-164	3.8368e-163	3.55768e-163	-6.49226e-163	2.70734e-164	0
2.017e-163	7.87724e-164	5.03776e-163	-6.19856e-163	-1.32889e-163	-1.44464e-163	-6.85929e-163	-1.07998e-162	4.9589e-163	8.29289e-163	-7.81254e-163	1.91592e-163	-3.34875e-163	4.03777e-163	5.68077e-163	-1.1215e-163	-3.74821e-163	-6.44405e-163	4.3306e-163	1.14267e-162	-3.97583e-163	4.01952e-163	-2.81099e-163	1.93326e-163	-1.00192e-164	-8.79444e-164	3.8368e-163	3.55768e-163	-6.49226e-163	2.70734e-164	0
2.017e-163	7.87724e-164	5.03776e-163	-6.19856e-163	-1.32889e-163	-1.44464e-163	-6.85929e-163	-1.07998e-162	4.9589e-163	8.29289e-163	-7.81254e-163	1.91592e-163	-3.34875e-163	4.03777e-163	5.68077e-163	-1.1215e-163	-3.74821e-163	-6.44405e-163	4.3306e-163	1.14267e-162	-3.97583e-163	4.01952e-163	-2.81099e-163	1.93326e-163	-1.00192e-164	-8.79444e-164	3.8368e-163	3.55768e-163	-6.49226e-163	2.70734e-164	0
2.017e-163	7.87724e-164	5.03776e-163	-6.19856e-163	-1.32889e-163	-1.44464e-163	-6.85929e-163	-1.07998e-162	4.9589e-163	8.29289e-163	-7.81254e-163	1.91592e-163	-3.34875e-163	4.03777e-163	5.68077e-163	-1.1215e-163	-3.74821e-163	-6.44405e-163	4.3306e-163	1.14267e-162	-3.97583e-163	4.01952e-163	-2.81099e-163	1.93326e-163	-1.00192e-164	-8.79444e-164	3.8368e-163	3.55768e-163	-6.49226e-163	2.70734e-164	0
2.017e-163	7.87724e-164	5.03776e-163	-6.19856e-163	-1.32889e-163	-1.44464e-163	-6.85929e-163	-1.07998e-162	4.9589e-163	8.29289e-163	-7.81254e-163	1.91592e-163	-3.34875e-163	4.03777e-163	5.68077e-163	-1.1215e-163	-3.74821e-163	-6.44405e-163	4.3306e-163	1.14267e-162	-3.97583e-163	4.01952e-163	-2.81099e-163	1.93326e-163	-1.00192e-164	-8.79444e-164	3.8368e-163	3.55768e-163	-6.49226e-163	2.70734e-164	0
2.017e-163	7.87724e-164	5.03776e-163	-6.19856e-163	-1.32889e-163	-1.44464e-163	-6.85929e-163	-1.07998e-162	4.9589e-163	8.29289e-163	-7.81254e-163	1.91592e-163	-3.34875e-163	4.03777e-163	5.68077e-163	-1.1215e-163	-3.74821e-163	-6.44405e-163	4.3306e-163	1.14267e-162	-3.97583e-163	4.01952e-163	-2.81099e-163	1.93326e-163	-1.00192e-164	-8.79444e-164	3.8368e-163	3.55768e-163	-6.49226e-163	2.70734e-164	0
2.017e-163	7.87724e-164	5.03776e-163	-6.19856e-163	-1.32889e-163	-1.44464e-163	-6.85929e-163	-1.07998e-162	4.9589e-163	8.29289e-163	-7.81254e-163	1.91592e-163	-3.34875e-163	4.03777e-163	5.68077e-163	-1.1215e-163	-3.74821e-163	-6.44405e-163	4.3306e-163	1.14267e-162	-3.97583e-163	4.01952e-163	-2.81099e-163	1.93326e-163	-1.00192e-164	-8.79444e-164	3.8368e-163	3.55768e-163	-6.49226e-163	2.70734e-164	0
2.017e-163	7.87724e-164	5.03776e-163	-6.19856e-163	-1.32889e-163	-1.44464e-163	-6.85929e-163	-1.07998e-162	4.9589e-163	8.29289e-163	-7.81254e-163	1.91592e-163	-3.34875e-163	4.03777e-163	5.68077e-163	-1.1215e-163	-3.74821e-163	-6.44405e-163	4.3306e-163	1.14267e-162	-3.97583e-163	4.01952e-163	-2.81099e-163	1.93326e-163	-1.00192e-164	-8.79444e-164	3.8368e-163	3.55768e-163	-6.49226e-163	2.70734e-164	0
2.017e-163	7.87724e-164	5.03776e-163	-6.19856e-163	-1.32889e-163	-1.44464e-163	-6.85929e-163	-1.07998e-162	4.9589e-163	8.29289e-163	-7.81254e-163	1.91592e-163	-3.34875e-163	4.03777e-163	5.68077e-163	-1.1215e-163	-3.74821e-163	-6.44405e-163	4.3306e-163	1.14267e-162	-3.97583e-163	4.01952e-163	-2.81099e-163	1.93326e-163	-1.00192e-164	-8.79444e-164	3.8368e-163	3.55768e-163	-6.49226e-163	2.70734e-164	0
2.017e-163	7.87724e-164	5.03776e-163	-6.19856e-163	-1.32889e-163	-1.44464e-163	-6.85929e-163	-1.07998e-162	4.9589e-163	8.29289e-163	-7.81254e-163	1.91592e-163	-3.34875e-163	4.03777e-163	5.68077e-163	-1.1215e-163	-3.74821e-163	-6.44405e-163	4.3306e-163	1.14267e-162	-3.97583e-163	4.01952e-163	-2.81099e-163	1.93326e-163	-1.00192e-164	-8.79444e-164	3.8368e-163	3.55768e-163	-6.49226e-163	2.70734e-164	0
2.017e-163	7.87724e-164	5.03776e-163	-6.19856e-163	-1.32889e-163	-1.44464e-163	-6.85929e-163	-1.07998e-162	4.9589e-163	8.29289e-163	-7.81254e-163	1.91592e-163	-3.34875e-163	4.03777e-163	5.68077e-163	-1.1215e-163	-3.74821e-163	-6.44405e-163	4.3306e-163	1.14267e-162	-3.97583e-163	4.01952e-163	-2.81099e-163	1.93326e-163	-1.00192e-164	-8.79444e-164	3.8368e-163	3.55768e-163	-6.49226e-163	2.70734e-164	0
2.017e-163	7.87724e-164	5.03776e-163	-6.19856e-163	-1.32889e-163	-1.44464e-163	-6.85929e-163	-1.07998e-162	4.9589e-163	8.29289e-163	-7.81254e-163	1.91592e-163	-3.34875e-163	4.03777e-163	5.68077e-163	-1.1215e-163	-3.74821e-163	-6.44405e-163	4.3306e-163	1.14267e-162	-3.97583e-163	4.01952e-163	-2.81099e-163	1.93326e-163	-1.00192e-164	-8.79444e-164	3.8368e-163	3.55768e-163	-6.49226e-163	2.70734e-164	0
2.017e-163	7.87724e-164	5.03776e-163	-6.19856e-163	-1.32889e-163	-1.44464e-163	-6.85929e-163	-1.07998e-162	4.9589e-163	8.29289e-163	-7.81254e-163	1.91592e-163	-3.34875e-163	4.03777e-163	5.68077e-163	-1.1215e-163	-3.74821e-163	-6.44405e-163	4.3306e-163	1.14267e-162	-3.97583e-163	4.01952e-163	-2.81099e-163	1.93326e-163	-1.00192e-164	-8.79444e-164	3.8368e-163	3.55768e-163	-6.49226e-163	2.70734e-164	0
2.017e-163	7.87724e-164	5.03776e-163	-6.19856e-163	-1.32889e-163	-1.44464e-163	-6.85929e-163	-1.07998e-162	4.9589e-163	8.29289e-163	-7.81254e-163	1.91592e-163	-3.34875e-163	4.03777e-163	5.68077e-163	-1.1215e-163	-3.74821e-163	-6.44405e-163	4.3306e-163	1.14267e-162	-3.97583e-163	4.01952e-163	-2.81099e-163	1.93326e-163	-1.00192e-164	-8.79444e-164	3.8368e-163	3.55768e-163	-6.49226e-163	2.70734e-164	0
2.017e-163	7.87724e-164	5.03776e-163	-6.19856e-163	-1.32889e-163	-1.44464e-163	-6.85929e-163	-1.07998e-162	4.9589e-163	8.29289e-163	-7.81254e-163	1.91592e-163	-3.34875e-163	4.03777e-163	5.68077e-163	-1.1215e-163	-3.74821e-163	-6.44405e-163	4.3306e-163	1.14267e-162	-3.97583e-163	4.01952e-163	-2.81099e-163	1.93326e-163	-1.00192e-164	-8.79444e-164	3.8368e-163	3.55768e-163	-6.49226e-163	2.70734e-164	0
2.017e-163	7.87724e-164	5.03776e-163	-6.19856e-163	-1.32889e-163	-1.44464e-163	-6.85929e-163	-1.07998e-162	4.9589e-163	8.29289e-163	-7.81254e-163	1.91592e-163	-3.34875e-163	4.03777e-163	5.68077e-163	-1.1215e-163	-3.74821e-163	-6.44405e-163	4.3306e-163	1.14267e-162	-3.97583e-163	4.01952e-163	-2.81099e-163	1.93326e-163	-1.00192e-164	-8.79444e-164	3.8368e-163	3.55768e-163	-6.49226e-163	2.70734e-164	0
2.017e-163	7.87724e-164	5.03776e-163	-6.19856e-163	-1.32889e-163	-1.44464e-163	-6.85929e-163	-1.07998e-162	4.9589e-163	8.29289e-163	-7.81254e-163	1.91592e-163	-3.34875e-163	4.03777e-163	5.68077e-163	-1.1215e-163	-3.74821e-163	-6.44405e-163	4.3306e-163	1.14267e-162	-3.97583e-163	4.01952e-163	-2.81099e-163	1.93326e-163	-1.00192e-164	-8.79444e-164	3.8368e-163	3.55768e-163	-6.49226e-163	2.70734e-164	0
2.017e-163	7.87724e-164	5.03776e-163	-6.19856e-163	-1.32889e-163	-1.44464e-163	-6.85929e-163	-1.07998e-162	4.9589e-163	8.29289e-163	-7.81254e-163	1.91592e-163	-3.34875e-163	4.03777e-163	5.68077e-163	-1.1215e-163	-3.74821e-163	-6.44405e-163	4.3306e-163	1.14267e-162	-3.97583e-163	4.01952e-163	-2.81099e-163	1.93326e-163	-1.00192e-164	-8.79444e-164	3.8368e-163	3.55768e-163	-6.49226e-163	2.70734e-164	0
2.017e-163	7.87724e-164	5.03776e-163	-6.19856e-163	-1.32889e-163	-1.44464e-163	-6.85929e-163	-1.07998e-162	4.9589e-163	8.29289e-163	-7.81254e-163	1.91592e-163	-3.34875e-163	4.03777e-163	5.68077e-163	-1.1215e-163	-3.74821e-163	-6.44405e-163	4.3306e-163	1.14267e-162	-3.97583e-163	4.01952e-163	-2.81099e-163	1.93326e-163	-1.00192e-164	-8.79444e-164	3.8368e-163	3.55768e-163	-6.49226e-163	2.70734e-164	0
2.017e-163	7.87724e-164	5.03776e-163	-6.19856e-163	-1.32889e-163	-1.44464e-163	-6.85929e-163	-1.07998e-162	4.9589e-163	8.29289e-163	-7.81254e-163	1.91592e-163	-3.34875e-163	4.03777e-163	5.68077e-163	-1.1215e-163	-3.74821e-163	-6.44405e-163	4.3306e-163	1.14267e-162	-3.97583e-163	4.01952e-163	-2.81099e-163	1.93326e-163	-1.00192e-164	-8.79444e-164	3.8368e-163	3.55768e-163	-6.49226e-163	2.70734e-164	0
2.017e-163	7.87724e-164	5.03776e-163	-6.19856e-163	-1.32889e-163	-1.44464e-163	-6.85929e-163	-1.07998e-162	4.9589e-163	8.29289e-163	-7.81254e-163	1.91592e-163	-3.34875e-163	4.03777e-163	5.68077e-163	-1.1215e-163	-3.74821e-163	-6.44405e-163	4.3306e-163	1.14267e-162	-3.97583e-163	4.01952e-163	-2.81099e-163	1.93326e-163	-1.00192e-164	-8.79444e-164	3.8368e-163	3.55768e-163	-6.49226e-163	2.70734e-164	0
2.017e-163	7.87724e-164	5.03776e-163	-6.19856e-163	-1.32889e-163	-1.44464e-163	-6.85929e-163	-1.07998e-162	4.9589e-163	8.29289e-163	-7.81254e-163	1.91592e-163	-3.34875e-163	4.03777e-163	5.68077e-163	-1.1215e-163	-3.74821e-163	-6.44405e-163	4.3306e-163	1.14267e-162	-3.97583e-163	4.01952e-163	-2.81099e-163	1.93326e-163	-1.00192e-164	-8.79444e-164	3.8368e-163	3.55768e-163	-6.49226e-163	2.70734e-164	0
2.017e-163	7.87724e-164	5.03776e-163	-6.19856e-163	-1.32889e-163	-1.44464e-163	-6.85929e-163	-1.07998e-162	4.9589e-163	8.29289e-163	-7.81254e-163	1.91592e-163	-3.34875e-163	4.03777e-163	5.68077e-163	-1.1215e-163	-3.74821e-163	-6.44405e-163	4.3306e-163	1.14267e-162	-3.97583e-163	4.01952e-163	-2.81099e-163	1.93326e-163	-1.00192e-164	-8.79444e-164	3.8368e-163	3.55768e-163	-6.49226e-163	2.70734e-164	0
2.017e-163	7.87724e-164	5.03776e-163	-6.19856e-163	-1.32889e-163	-1.44464e-163	-6.85929e-163	-1.07998e-162	4.9589e-163	8.29289e-163	-7.81254e-163	1.91592e-163	-3.34875e-163	4.03777e-163	5.68077e-163	-1.1215e-163	-3.74821e-163	-6.44405e-163	4.3306e-163	1.14267e-162	-3.97583e-163	4.01952e-163	-2.81099e-163	1.93326e-163	-1.00192e-164	-8.79444e-164	3.8368e-163	3.55768e-163	-6.49226e-163	2.70734e-164	0
2.017e-163	7.87724e-164	5.03776e-163	-6.19856e-163	-1.32889e-163	-1.44464e-163	-6.85929e-163	-1.07998e-162	4.9589e-163	8.29289e-163	-7.81254e-163	1.91592e-163	-3.34875e-163	4.03777e-163	5.68077e-163	-1.1215e-163	-3.74821e-163	-6.44405e-163	4.3306e-163	1.14267e-162	-3.97583e-163	4.01952e-163	-2.81099e-163	1.93326e-163	-1.00192e-164	-8.79444e-164	3.8368e-163	3.55768e-163	-6.49226e-163	2.70734e-164	0
2.017e-163	7.87724e-164	5.03776e-163	-6.19856e-163	-1.32889e-163	-1.44464e-163	-6.85929e-163	-1.07998e-162	4.9589e-163	8.29289e-163	-7.81254e-163	1.91592e-163	-3.34875e-163	4.03777e-163	5.68077e-163	-1.1215e-163	-3.74821e-163	-6.44405e-163	4.3306e-163	1.14267e-162	-3.97583e-163	4.01952e-163	-2.81099e-163	1.93326e-163	-1.00192e-164	-8.79444e-164	3.8368e-163	3.55768e-163	-6.49226e-163	2.70734e-164	0
2.017e-163	7.87724e-164	5.03776e-163	-6.19856e-163	-1.32889e-163	-1.44464e-163	-6.85929e-163	-1.07998e-162	4.9589e-163	8.29289e-163	-7.81254e-163	1.91592e-163	-3.34875e-163	4.03777e-163	5.68077e-163	-1.1215e-163	-3.74821e-163	-6.44405e-163	4.3306e-163	1.14267e-162	-3.97583e-163	4.01952e-163	-2.81099e-163	1.93326e-163	-1.00192e-164	-8.79444e-164	3.8368e-163	3.55768e-163	-6.49226e-163	2.70734e-164	0
2.017e-163	7.87724e-164	5.03776e-163	-6.19856e-163	-1.32889e-163	-1.44464e-163	-6.85929e-163	-1.07998e-162	4.9589e-163	8.29289e-163	-7.81254e-163	1.91592e-163	-3.34875e-163	4.03777e-163	5.68077e-163	-1.1215e-163	-3.74821e-163	-6.44405e-163	4.3306e-163	1.14267e-162	-3.97583e-163	4.01952e-163	-2.81099e-163	1.93326e-163	-1.00192e-164	-8.79444e-164	3.8368e-163	3.55768e-163	-6.49226e-163	2.70734e-164	0
2.017e-163	7.87724e-164	5.03776e-163	-6.19856e-163	-1.32889e-163	-1.44464e-163	-6.85929e-163	-1.07998e-162	4.9589e-163	8.29289e-163	-7.81254e-163	1.91592e-163	-3.34875e-163	4.03777e-163	5.68077e-163	-1.1215e-163	-3.74821e-163	-6.44405e-163	4.3306e-163	1.14267e-162	-3.97583e-163	4.01952e-163	-2.81099e-163	1.93326e-163	-1.00192e-164	-8.79444e-164	3.8368e-163	3.55768e-163	-6.49226e-163	2.70734e-164	0
2.017e-163	7.87724e-164	5.03776e-163	-6.19856e-163	-1.32889e-163	-1.44464e-163	-6.85929e-163	-1.07998e-162	4.9589e-163	8.29289e-163	-7.81254e-163	1.91592e-163	-3.34875e-163	4.03777e-163	5.68077e-163	-1.1215e-163	-3.74821e-163	-6.44405e-163	4.3306e-163	1.14267e-162	-3.97583e-163	4.01952e-163	-2.81099e-163	1.93326e-163	-1.00192e-164	-8.79444e-164	3.8368e-163	3.55768e-163	-6.49226e-163	2.70734e-164	0
2.017e-163	7.87724e-164	5.03776e-163	-6.19856e-163	-1.32889e-163	-1.44464e-163	-6.85929e-163	-1.07998e-162	4.9589e-163	8.29289e-163	-7.81254e-163	1.91592e-163	-3.34875e-163	4.03777e-163	5.68077e-163	-1.1215e-163	-3.74821e-163	-6.44405e-163	4.3306e-163	1.14267e-162	-3.97583e-163	4.01952e-163	-2.81099e-163	1.93326e-163	-1.00192e-164	-8.79444e-164	3.8368e-163	3.55768e-163	-6.49226e-163	2.70734e-164	0
2.017e-163	7.87724e-164	5.03776e-163	-6.19856e-163	-1.32889e-163	-1.44464e-163	-6.85929e-163	-1.07998e-162	4.9589e-163	8.29289e-163	-7.81254e-163	1.91592e-163	-3.34875e-163	4.03777e-163	5.68077e-163	-1.1215e-163	-3.74821e-163	-6.44405e-163	4.3306e-163	1.14267e-162	-3.97583e-163	4.01952e-163	-2.81099e-163	1.93326e-163	-1.00192e-164	-8.79444e-164	3.8368e-163	3.55768e-163	-6.49226e-163	2.70734e-164	0
2.017e-163	7.87724e-164	5.03776e-163	-6.19856e-163	-1.32889e-163	-1.44464e-163	-6.85929e-163	-1.07998e-162	4.9589e-163	8.29289e-163	-7.81254e-163	1.91592e-163	-3.34875e-163	4.03777e-163	5.68077e-163	-1.1215e-163	-3.74821e-163	-6.44405e-163	4.3306e-163	1.14267e-162	-3.97583e-163	4.01952e-163	-2.81099e-163	1.93326e-163	-1.00192e-164	-8.79444e-164	3.8368e-163	3.55768e-163	-6.49226e-163	2.70734e-164	0
2.017e-163	7.87724e-164	5.03776e-163	-6.19856e-163	-1.32889e-163	-1.44464e-163	-6.85929e-163	-1.07998e-162	4.9589e-163	8.29289e-163	-7.81254e-163	1.91592e-163	-3.34875e-163	4.03777e-163	5.68077e-163	-1.1215e-163	-3.74821e-163	-6.44405e-163	4.3306e-163	1.14267e-162	-3.97583e-163	4.01952e-163	-2.81099e-163	1.93326e-163	-1.00192e-164	-8.79444e-164	3.8368e-163	3.55768e-163	-6.49226e-163	2.70734e-164	0
2.017e-163	7.87724e-164	5.03776e-163	-6.19856e-163	-1.32889e-163	-1.44464e-163	-6.85929e-163	-1.07998e-162	4.9589e-163	8.29289e-163	-7.81254e-163	1.91592e-163	-3.34875e-163	4.03777e-163	5.68077e-163	-1.1215e-163	-3.74821e-163	-6.44405e-163	4.3306e-163	1.14267e-162	-3.97583e-163	4.01952e-163	-2.81099e-163	1.93326e-163	-1.00192e-164	-8.79444e-164	3.8368e-163	3.55768e-163	-6.49226e-163	2.70734e-164	0
2.017e-163	7.87724e-164	5.03776e-163	-6.19856e-163	-1.32889e-163	-1.44464e-163	-6.85929e-163	-1.07998e-162	4.9589e-163	8.29289e-163	-7.81254e-163	1.91592e-163	-3.34875e-163	4.03777e-163	5.68077e-163	-1.1215e-163	-3.74821e-163	-6.44405e-163	4.3306e-163	1.14267e-162	-3.97583e-163	4.01952e-163	-2.81099e-163	1.93326e-163	-1.00192e-164	-8.79444e-164	3.8368e-163	3.55768e-163	-6.49226e-163	2.70734e-164	0
2.017e-163	7.87724e-164	5.03776e-163	-6.19856e-163	-1.32889e-163	-1.44464e-163	-6.85929e-163	-1.07998e-162	4.9589e-163	8.29289e-163	-7.81254e-163	1.91592e-163	-3.34875e-163	4.03777e-163	5.68077e-163	-1.1215e-163	-3.74821e-163	-6.44405e-163	4.3306e-163	1.14267e-162	-3.97583e-163	4.01952e-163	-2.81099e-163	1.93326e-163	-1.00192e-164	-8.79444e-164	3.8368e-163	3.55768e-163	-6.49226e-163	2.70734e-164	0
2.017e-163	7.87724e-164	5.03776e-163	-6.19856e-163	-1.32889e-163	-1.44464e-163	-6.85929e-163	-1.07998e-162	4.9589e-163	8.29289e-163	-7.81254e-163	1.91592e-163	-3.34875e-163	4.03777e-163	5.68077e-163	-1.1215e-163	-3.74821e-163	-6.44405e-163	4.3306e-163	1.14267e-162	-3.97583e-163	4.01952e-163	-2.81099e-163	1.93326e-163	-1.00192e-164	-8.79444e-164	3.8368e-163	3.55768e-163	-6.49226e-163	2.70734e-164	0
2.017e-163	7.87724e-164	5.03776e-163	-6.19856e-163	-1.32889e-163	-1.44464e-163	-6.85929e-163	-1.07998e-162	4.9589e-163	8.29289e-163	-7.81254e-163	1.91592e-163	-3.34875e-163	4.03777e-163	5.68077e-163	-1.1215e-163	-3.74821e-163	-6.44405e-163	4.3306e-163	1.14267e-162	-3.97583e-163	4.01952e-163	-2.81099e-163	1.93326e-163	-1.00192e-164	-8.79444e-164	3.8368e-163	3.55768e-163	-6.49226e-163	2.70734e-164	0
2.017e-163	7.87724e-164	5.03776e-163	-6.19856e-163	-1.32889e-163	-1.44464e-163	-6.85929e-163	-1.07998e-162	4.9589e-163	8.29289e-163	-7.81254e-163	1.91592e-163	-3.34875e-163	4.03777e-163	5.68077e-163	-1.1215e-163	-3.74821e-163	-6.44405e-163	4.3306e-163	1.14267e-162	-3.97583e-163	4.01952e-163	-2.81099e-163	1.93326e-163	-1.00192e-164	-8.79444e-164	3.8368e-163	3.55768e-163	-6.49226e-163	2.70734e-164	0
2.017e-163	7.87724e-164	5.03776e-163	-6.19856e-163	-1.32889e-163	-1.44464e-163	-6.85929e-163	-1.07998e-162	4.9589e-163	8.29289e-163	-7.81254e-163	1.91592e-163	-3.34875e-163	4.03777e-163	5.68077e-163	-1.1215e-163	-3.74821e-163	-6.44405e-163	4.3306e-163	1.14267e-162	-3.97583e-163	4.01952e-163	-2.81099e-163	1.93326e-163	-1.00192e-164	-8.79444e-164	3.8368e-163	3.55768e-163	-6.49226e-163	2.70734e-164	0
2.017e-163	7.87724e-164	5.03776e-163	-6.19856e-163	-1.32889e-163	-1.44464e-163	-6.85929e-163	-1.07998e-162	4.9589e-163	8.29289e-163	-7.81254e-163	1.91592e-163	-3.34875e-163	4.03777e-163	5.68077e-163	-1.1215e-163	-3.74821e-163	-6.44405e-163	4.3306e-163	1.14267e-162	-3.97583e-163	4.01952e-163	-2.81099e-163	1.93326e-163	-1.00192e-164	-8.79444e-164	3.8368e-163	3.55768e-163	-6.49226e-163	2.70734e-164	0
2.017e-163	7.87724e-164	5.03776e-163	-6.19856e-163	-1.32889e-163	-1.44464e-163	-6.85929e-163	-1.07998e-162	4.9589e-163	8.29289e-163	-7.81254e-163	1.91592e-163	-3.34875e-163	4.03777e-163	5.68077e-163	-1.1215e-163	-3.74821e-163	-6.44405e-163	4.3306e-163	1.14267e-162	-3.97583e-163	4.01952e-163	-2.81099e-163	1.93326e-163	-1.00192e-164	-8.79444e-164	3.8368e-163	3.55768e-163	-6.49226e-163	2.70734e-164	0
2.017e-163	7.87724e-164	5.03776e-163	-6.19856e-163	-1.32889e-163	-1.44464e-163	-6.85929e-163	-1.07998e-162	4.9589e-163	8.29289e-163	-7.81254e-163	1.91592e-163	-3.34875e-163	4.03777e-163	5.68077e-163	-1.1215e-163	-3.74821e-163	-6.44405e-163	4.3306e-163	1.14267e-162	-3.97583e-163	4.01952e-163	-2.81099e-163	1.93326e-163	-1.00192e-164	-8.79444e-164	3.8368e-163	3.55768e-163	-6.49226e-163	2.70734e-164	0
2.017e-163	7.87724e-164	5.03776e-163	-6.19856e-163	-1.32889e-163	-1.44464e-163	-6.85929e-163	-1.07998e-162	4.9589e-163	8.29289e-163	-7.81254e-163	1.91592e-163	-3.34875e-163	4.03777e-163	5.68077e-163	-1.1215e-163	-3.74821e-163	-6.44405e-163	4.3306e-163	1.14267e-162	-3.97583e-163	4.01952e-163	-2.81099e-163	1.93326e-163	-1.00192e-164	-8.79444e-164	3.8368e-163	3.55768e-163	-6.49226e-163	2.70734e-164	0
2.017e-163	7.87724e-164	5.03776e-163	-6.19856e-163	-1.32889e-163	-1.44464e-163	-6.85929e-163	-1.07998e-162	4.9589e-163	8.29289e-163	-7.81254e-163	1.91592e-163	-3.34875e-163	4.03777e-163	5.68077e-163	-1.1215e-163	-3.74821e-163	-6.44405e-163	4.3306e-163	1.14267e-162	-3.97583e-163	4.01952e-163	-2.81099e-163	1.93326e-163	-1.00192e-164	-8.79444e-164	3.8368e-163	3.55768e-163	-6.49226e-163	2.70734e-164	0
2.017e-163	7.87724e-164	5.03776e-163	-6.19856e-163	-1.32889e-163	-1.44464e-163	-6.85929e-163	-1.07998e-162	4.9589e-163	8.29289e-163	-7.81254e-163	1.91592e-163	-3.34875e-163	4.03777e-163	5.68077e-163	-1.1215e-163	-3.74821e-163	-6.44405e-163	4.3306e-163	1.14267e-162	-3.97583e-163	4.01952e-163	-2.81099e-163	1.93326e-163	-1.00192e-164	-8.79444e-164	3.8368e-163	3.55768e-163	-6.49226e-163	2.70734e-164	0
2.017e-163	7.87724e-164	5.03776e-163	-6.19856e-163	-1.32889e-163	-1.44464e-163	-6.85929e-163	-1.07998e-162	4.9589e-163	8.29289e-163	-7.81254e-163	1.91592e-163	-3.34875e-163	4.03777e-163	5.68077e-163	-1.1215e-163	-3.74821e-163	-6.44405e-163	4.3306e-163	1.14267e-162	-3.97583e-163	4.01952e-163	-2.81099e-163	1.93326e-163	-1.00192e-164	-8.79444e-164	3.8368e-163	3.55768e-163	-6.49226e-163	2.70734e-164	0
2.017e-163	7.87724e-164	5.03776e-163	-6.19856e-163	-1.32889e-163	-1.44464e-163	-6.85929e-163	-1.07998e-162	4.9589e-163	8.29289e-163	-7.81254e-163	1.91592e-163	-3.34875e-163	4.03777e-163	5.68077e-163	-1.1215e-163	-3.74821e-163	-6.44405e-163	4.3306e-163	1.14267e-162	-3.97583e-163	4.01952e-163	-2.81099e-163	1.93326e-163	-1.00192e-164	-8.79444e-164	3.8368e-163	3.55768e-163	-6.49226e-163	2.70734e-164	0
2.017e-163	7.87724e-164	5.03776e-163	-6.19856e-163	-1.32889e-163	-1.44464e-163	-6.85929e-163	-1.07998e-162	4.9589e-163	8.29289e-163	-7.81254e-163	1.91592e-163	-3.34875e-163	4.03777e-163	5.68077e-163	-1.1215e-163	-3.74821e-163	-6.44405e-163	4.3306e-163	1.14267e-162	-3.97583e-163	4.01952e-163	-2.81099e-163	1.93326e-163	-1.00192e-164	-8.79444e-164	3.8368e-163	3.55768e-163	-6.49226e-163	2.70734e-164	0
2.017e-163	7.87724e-164	5.03776e-163	-6.19856e-163	-1.32889e-163	-1.44464e-163	-6.85929e-163	-1.07998e-162	4.9589e-163	8.29289e-163	-7.81254e-163	1.91592e-163	-3.34875e-163	4.03777e-163	5.68077e-163	-1.1215e-163	-3.74821e-163	-6.44405e-163	4.3306e-163	1.14267e-162	-3.97583e-163	4.01952e-163	-2.81099e-163	1.93326e-163	-1.00192e-164	-8.79444e-164	3.8368e-163	3.55768e-163	-6.49226e-163	2.70734e-164	0
2.017e-163	7.87724e-164	5.03776e-163	-6.19856e-163	-1.32889e-163	-1.44464e-163	-6.85929e-163	-1.07998e-162	4.9589e-163	8.29289e-163	-7.81254e-163	1.91592e-163	-3.34875e-163	4.03777e-163	5.68077e-163	-1.1215e-163	-3.74821e-163	-6.44405e-163	4.3306e-163	1.14267e-162	-3.97583e-163	4.01952e-163	-2.81099e-163	1.93326e-163	-1.00192e-164	-8.79444e-164	3.8368e-163	3.55768e-163	-6.49226e-163	2.70734e-164	0
2.017e-163	7.87724e-164	5.03776e-163	-6.19856e-163	-1.32889e-163	-1.44464e-163	-6.85929e-163	-1.07998e-162	4.9589e-163	8.29289e-163	-7.81254e-163	1.91592e-163	-3.34875e-163	4.03777e-163	5.68077e-163	-1.1215e-163	-3.74821e-163	-6.44405e-163	4.3306e-163	1.14267e-162	-3.97583e-163	4.01952e-163	-2.81099e-163	1.93326e-163	-1.00192e-164	-8.79444e-164	3.8368e-163	3.55768e-163	-6.49226e-163	2.70734e-164	0
2.017e-163	7.87724e-164	5.03776e-163	-6.19856e-163	-1.32889e-163	-1.44464e-163	-6.85929e-163	-1.07998e-162	4.9589e-163	8.29289e-163	-7.81254e-163	1.91592e-163	-3.34875e-163	4.03777e-163	5.68077e-163	-1.1215e-163	-3.74821e-163	-6.44405e-163	4.3306e-163	1.14267e-162	-3.97583e-163	4.01952e-163	-2.81099e-163	1.93326e-163	-1.00192e-164	-8.79444e-164	3.8368e-163	3.55768e-163	-6.49226e-163	2.70734e-164	0
2.017e-163	7.87724e-164	5.03776e-163	-6.19856e-163	-1.32889e-163	-1.44464e-163	-6.85929e-163	-1.07998e-162	4.9589e-163	8.29289e-163	-7.81254e-163	1.91592e-163	-3.34875e-163	4.03777e-163	5.68077e-163	-1.1215e-163	-3.74821e-163	-6.44405e-163	4.3306e-163	1.14267e-162	-3.97583e-163	4.01952e-163	-2.81099e-163	1.93326e-163	-1.00192e-164	-8.79444e-164	3.8368e-163	3.55768e-163	-6.49226e-163	2.70734e-164	0
2.017e-163	7.87724e-164	5.03776e-163	-6.19856e-163	-1.32889e-163	-1.44464e-163	-6.85929e-163	-1.07998e-162	4.9589e-163	8.29289e-163	-7.81254e-163	1.91592e-163	-3.34875e-163	4.03777e-163	5.68077e-163	-1.1215e-163	-3.74821e-163	-6.44405e-163	4.3306e-163	1.14267e-162	-3.97583e-163	4.01952e-163	-2.81099e-163	1.93326e-163	-1.00192e-164	-8.79444e-164	3.8368e-163	3.55768e-163	-6.49226e-163	2.70734e-164	0
2.017e-163	7.87724e-164	5.03776e-163	-6.19856e-163	-1.32889e-163	-1.44464e-163	-6.85929e-163	-1.07998e-162	4.9589e-163	8.29289e-163	-7.81254e-163	1.91592e-163	-3.34875e-163	4.03777e-163	5.68077e-163	-1.1215e-163	-3.74821e-163	-6.44405e-163	4.3306e-163	1.14267e-162	-3.97583e-163	4.01952e-163	-2.81099e-163	1.93326e-163	-1.00192e-164	-8.79444e-164	3.8368e-163	3.55768e-163	-6.49226e-163	2.70734e-164	0
2.017e-163	7.87724e-164	5.03776e-163	-6.19856e-163	-1.32889e-163	-1.44464e-163	-6.85929e-163	-1.07998e-162	4.9589e-163	8.29289e-163	-7.81254e-163	1.91592e-163	-3.34875e-163	4.03777e-163	5.68077e-163	-1.1215e-163	-3.74821e-163	-6.44405e-163	4.3306e-163	1.14267e-162	-3.97583e-163	4.01952e-163	-2.81099e-163	1.93326e-163	-1.00192e-164	-8.79444e-164	3.8368e-163	3.55768e-163	-6.49226e-163	2.70734e-164	0
2.017e-163	7.87724e-164	5.03776e-163	-6.19856e-163	-1.32889e-163	-1.44464e-163	-6.85929e-163	-1.07998e-162	4.9589e-163	8.29289e-163	-7.81254e-163	1.91592e-163	-3.34875e-163	4.03777e-163	5.68077e-163	-1.1215e-163	-3.74821e-163	-6.44405e-163	4.3306e-163	1.14267e-162	-3.97583e-163	4.01952e-163	-2.81099e-163	1.93326e-163	-1.00192e-164	-8.79444e-164	3.8368e-163	3.55768e-163	-6.49226e-163	2.70734e-164	0
2.017e-163	7.87724e-164	5.03776e-163	-6.19856e-163	-1.32889e-163	-1.44464e-163	-6.85929e-163	-1.07998e-162	4.9589e-163	8.29289e-163	-7.81254e-163	1.91592e-163	-3.34875e-163	4.03777e-163	5.68077e-163	-1.1215e-163	-3.74821e-163	-6.44405e-163	4.3306e-163	1.14267e-162	-3.97583e-163	4.01952e-163	-2.81099e-163	1.93326e-163	-1.00192e-164	-8.79444e-164	3.8368e-163	3.55768e-163	-6.49226e-163	2.70734e-164	0
2.017e-163	7.87724e-164	5.03776e-163	-6.19856e-163	-1.32889e-163	-1.44464e-163	-6.85929e-163	-1.07998e-162	4.9589e-163	8.29289e-163	-7.81254e-163	1.91592e-163	-3.34875e-163	4.03777e-163	5.68077e-163	-1.1215e-163	-3.74821e-163	-6.44405e-163	4.3306e-163	1.14267e-162	-3.97583e-163	4.01952e-163	-2.81099e-163	1.93326e-163	-1.00192e-164	-8.79444e-164	3.8368e-163	3.55768e-163	-6.49226e-163	2.70734e-164	0
2.017e-163	7.87724e-164	5.03776e-163	-6.19856e-163	-1.32889e-163	-1.44464e-163	-6.85929e-163	-1.07998e-162	4.9589e-163	8.29289e-163	-7.81254e-163	1.91592e-163	-3.34875e-163	4.03777e-163	5.68077e-163	-1.1215e-163	-3.74821e-163	-6.44405e-163	4.3306e-163	1.14267e-162	-3.97583e-163	4.01952e-163	-2.81099e-163	1.93326e-163	-1.00192e-164	-8.79444e-164	3.8368e-163	3.55768e-163	-6.49226e-163	2.70734e-164	0
2.017e-163	7.87724e-164	5.03776e-163	-6.19856e-163	-1.32889e-163	-1.44464e-163	-6.85929e-163	-1.07998e-162	4.9589e-163	8.29289e-163	-7.81254e-163	1.91592e-163	-3.34875e-163	4.03777e-163	5.68077e-163	-1.1215e-163	-3.74821e-163	-6.44405e-163	4.3306e-163	1.14267e-162	-3.97583e-163	4.01952e-163	-2.81099e-163	1.93326e-163	-1.00192e-164	-8.79444e-164	3.8368e-163	3.55768e-163	-6.49226e-163	2.70734e-164	0
2.017e-163	7.87724e-164	5.03776e-163	-6.19856e-163	-1.32889e-163	-1.44464e-163	-6.85929e-163	-1.07998e-162	4.9589e-163	8.29289e-163	-7.81254e-163	1.91592e-163	-3.34875e-163	4.03777e-163	5.68077e-163	-1.1215e-163	-3.74821e-163	-6.44405e-163	4.3306e-163	1.14267e-162	-3.97583e-163	4.01952e-163	-2.81099e-163	1.93326e-163	-1.00192e-164	-8.79444e-164	3.8368e-163	3.55768e-163	-6.49226e-163	2.70734e-164	0
2.017e-163	7.87724e-164	5.03776e-163	-6.19856e-163	-1.32889e-163	-1.44464e-163	-6.85929e-163	-1.07998e-162	4.9589e-163	8.29289e-163	-7.81254e-163	1.91592e-163	-3.34875e-163	4.03777e-163	5.68077e-163	-1.1215e-163	-3.74821e-163	-6.44405e-163	4.3306e-163	1.14267e-162	-3.97583e-163	4.01952e-163	-2.81099e-163	1.93326e-163	-1.00192e-164	-8.79444e-164	3.8368e-163	3.55768e-163	-6.49226e-163	2.70734e-164	0
2.017e-163	7.87724e-164	5.03776e-163	-6.19856e-163	-1.32889e-163	-1.44464e-163	-6.85929e-163	-1.07998e-162	4.9589e-163	8.29289e-163	-7.81254e-163	1.91592e-163	-3.34875e-163	4.03777e-163	5.68077e-163	-1.1215e-163	-3.74821e-163	-6.44405e-163	4.3306e-163	1.14267e-162	-3.97583e-163	4.01952e-163	-2.81099e-163	1.93326e-163	-1.00192e-164	-8.79444e-164	3.8368e-163	3.55768e-163	-6.49226e-163	2.70734e-164	0
2.017e-163	7.87724e-164	5.03776e-163	-6.19856e-163	-1.32889e-163	-1.44464e-163	-6.85929e-163	-1.07998e-162	4.9589e-163	8.29289e-163	-7.81254e-163	1.91592e-163	-3.34875e-163	4.03777e-163	5.68077e-163	-1.1215e-163	-3.74821e-163	-6.44405e-163	4.3306e-163	1.14267e-162	-3.97583e-163	4.01952e-163	-2.81099e-163	1.93326e-163	-1.00192e-164	-8.79444e-164	3.8368e-163	3.55768e-163	-6.49226e-163	2.70734e-164	0
2.017e-163	7.87724e-164	5.03776e-163	-6.19856e-163	-1.32889e-163	-1.44464e-163	-6.85929e-163	-1.07998e-162	4.9589e-163	8.29289e-163	-7.81254e-163	1.91592e-163	-3.34875e-163	4.03777e-163	5.68077e-163	-1.1215e-163	-3.74821e-163	-6.44405e-163	4.3306e-163	1.14267e-162	-3.97583e-163	4.01952e-163	-2.81099e-163	1.93326e-163	-1.00192e-164	-8.79444e-164	3.8368e-163	3.55768e-163	-6.49226e-163	2.70734e-164	0
2.017e-163	7.87724e-164	5.03776e-163	-6.19856e-163	-1.32889e-163	-1.44464e-163	-6.85929e-163	-1.07998e-162	4.9589e-163	8.29289e-163	-7.81254e-163	1.91592e-163	-3.34875e-163	4.03777e-163	5.68077e-163	-1.1215e-163	-3.74821e-163	-6.44405e-163	4.3306e-163	1.14267e-162	-3.97583e-163	4.01952e-163	-2.81099e-163	1.93326e-163	-1.00192e-164	-8.79444e-164	3.8368e-163	3.55768e-163	-6.49226e-163	2.70734e-164	0
2.017e-163	7.87724e-164	5.03776e-163	-6.19856e-163	-1.32889e-163	-1.44464e-163	-6.85929e-163	-1.07998e-162	4.9589e-163	8.29289e-163	-7.81254e-163	1.91592e-163	-3.34875e-163	4.03777e-163	5.68077e-163	-1.1215e-163	-3.74821e-163	-6.44405e-163	4.3306e-163	1.14267e-162	-3.97583e-163	4.01952e-163	-2.81099e-163	1.93326e-163	-1.00192e-164	-8.79444e-164	3.8368e-163	3.55768e-163	-6.49226e-163	2.70734e-164	0
2.017e-163	7.87724e-164	5.03776e-163	-6.19856e-163	-1.32889e-163	-1.44464e-163	-6.85929e-163	-1.07998e-162	4.9589e-163	8.29289e-163	-7.81254e-163	1.91592e-163	-3.34875e-163	4.03777e-163	5.68077e-163	-1.1215e-163	-3.74821e-163	-6.44405e-163	4.3306e-163	1.14267e-162	-3.97583e-163	4.01952e-163	-2.81099e-163	1.93326e-163	-1.00192e-164	-8.79444e-164	3.8368e-163	3.55768e-163	-6.49226e-163	2.70734e-164	0
2.017e-163	7.87724e-164	5.03776e-163	-6.19856e-163	-1.32889e-163	-1.44464e-163	-6.85929e-163	-1.07998e-162	4.9589e-163	8.29289e-163	-7.81254e-163	1.91592e-163	-3.34875e-163	4.03777e-163	5.68077e-163	-1.1215e-163	-3.74821e-163	-6.44405e-163	4.3306e-163	1.14267e-162	-3.97583e-163	4.01952e-163	-2.81099e-163	1.93326e-163	-1.00192e-164	-8.79444e-164	3.8368e-163	3.55768e-163	-6.49226e-163	2.70734e-164	0
2.017e-163	7.87724e-164	5.03776e-163	-6.19856e-163	-1.32889e-163	-1.44464e-163	-6.85929e-163	-1.07998e-162	4.9589e-163	8.29289e-163	-7.81254e-163	1.91592e-163	-3.34875e-163	4.03777e-163	5.68077e-163	-1.1215e-163	-3.74821e-163	-6.44405e-163	4.3306e-163	1.14267e-162	-3.97583e-163	4.01952e-163	-2.81099e-163	1.93326e-163	-1.00192e-164	-8.79444e-164	3.8368e-163	3.55768e-163	-6.49226e-163	2.70734e-164	0
2.017e-163	7.87724e-164	5.03776e-163	-6.19856e-163	-1.32889e-163	-1.44464e-163	-6.85929e-163	-1.07998e-162	4.9589e-163	8.29289e-163	-7.81254e-163	1.91592e-163	-3.34875e-163	4.03777e-163	5.68077e-163	-1.1215e-163	-3.74821e-163	-6.44405e-163	4.3306e-163	1.14267e-162	-3.97583e-163	4.01952e-163	-2.81099e-163	1.93326e-163	-1.00192e-164	-8.79444e-164	3.8368e-163	3.55768e-163	-6.49226e-163	2.70734e-164	0
2.017e-163	7.87724e-164	5.03776e-163	-6.19856e-163	-1.32889e-163	-1.44464e-163	-6.85929e-163	-1.07998e-162	4.9589e-163	8.29289e-163	-7.81254e-163	1.91592e-163	-3.34875e-163	4.03777e-163	5.68077e-163	-1.1215e-163	-3.74821e-163	-6.44405e-163	4.3306e-163	1.14267e-162	-3.97583e-163	4.01952e-163	-2.81099e-163	1.93326e-163	-1.00192e-164	-8.79444e-164	3.8368e-163	3.55768e-163	-6.49226e-163	2.70734e-164	0
2.017e-163	7.87724e-164	5.03776e-163	-6.19856e-163	-1.32889e-163	-1.44464e-163	-6.85929e-163	-1.07998e-162	4.9589e-163	8.29289e-163	-7.81254e-163	1.91592e-163	-3.34875e-163	4.03777e-163	5.68077e-163	-1.1215e-163	-3.74821e-163	-6.44405e-163	4.3306e-163	1.14267e-162	-3.97583e-163	4.01952e-163	-2.81099e-163	1.93326e-163	-1.00192e-164	-8.79444e-164	3.8368e-163	3.55768e-163	-6.49226e-163	2.70734e-164	0
2.017e-163	7.87724e-164	5.03776e-163	-6.19856e-163	-1.32889e-163	-1.44464e-163	-6.85929e-163	-1.07998e-162	4.9589e-163	8.29289e-163	-7.81254e-163	1.91592e-163	-3.34875e-163	4.03777e-163	5.68077e-163	-1.1215e-163	-3.74821e-163	-6.44405e-163	4.3306e-163	1.14267e-162	-3.97583e-163	4.01952e-163	-2.81099e-163	1.93326e-163	-1.00192e-164	-8.79444e-164	3.8368e-163	3.55768e-163	-6.49226e-163	2.70734e-164	0
2.017e-163	7.87724e-164	5.03776e-163	-6.19856e-163	-1.32889e-163	-1.44464e-163	-6.85929e-163	-1.07998e-162	4.9589e-163	8.29289e-163	-7.81254e-163	1.91592e-163	-3.34875e-163	4.03777e-163	5.68077e-163	-1.1215e-163	-3.74821e-163	-6.44405e-163	4.3306e-163	1.14267e-162	-3.97583e-163	4.01952e-163	-2.81099e-163	1.93326e-163	-1.00192e-164	-8.79444e-164	3.8368e-163	3.55768e-163	-6.49226e-163	2.70734e-164	0
2.017e-163	7.87724e-164	5.03776e-163	-6.19856e-163	-1.32889e-163	-1.44464e-163	-6.85929e-163	-1.07998e-162	4.9589e-163	8.29289e-163	-7.81254e-163	1.91592e-163	-3.34875e-163	4.03777e-163	5.68077e-163	-1.1215e-163	-3.74821e-163	-6.44405e-163	4.3306e-163	1.14267e-162	-3.97583e-163	4.01952e-163	-2.81099e-163	1.93326e-163	-1.00192e-164	-8.79444e-164	3.8368e-163	3.55768e-163	-6.49226e-163	2.70734e-164	0
2.017e-163	7.87724e-164	5.03776e-163	-6.19856e-163	-1.32889e-163	-1.44464e-163	-6.85929e-163	-1.07998e-162	4.9589e-163	8.29289e-163	-7.81254e-163	1.91592e-163	-3.34875e-163	4.03777e-163	5.68077e-163	-1.1215e-163	-3.74821e-163	-6.44405e-163	4.3306e-163	1.14267e-162	-3.97583e-163	4.01952e-163	-2.81099e-163	1.93326e-163	-1.00192e-164	-8.79444e-164	3.8368e-163	3.55768e-163	-6.49226e-163	2.70734e-164	0
2.017e-163	7.87724e-164	5.03776e-163	-6.19856e-163	-1.32889e-163	-1.44464e-163	-6.85929e-163	-1.07998e-162	4.9589e-163	8.29289e-163	-7.81254e-163	1.91592e-163	-3.34875e-163	4.03777e-163	5.68077e-163	-1.1215e-163	-3.74821e-163	-6.44405e-163	4.3306e-163	1.14267e-162	-3.97583e-163	4.01952e-163	-2.81099e-163	1.93326e-163	-1.00192e-164	-8.79444e-164	3.8368e-163	3.55768e-163	-6.49226e-163	2.70734e-164	0
2.017e-163	7.87724e-164	5.03776e-163	-6.19856e-163	-1.32889e-163	-1.44464e-163	-6.85929e-163	-1.07998e-162	4.9589e-163	8.29289e-163	-7.81254e-163	1.91592e-163	-3.34875e-163	4.03777e-163	5.68077e-163	-1.1215e-163	-3.74821e-163	-6.44405e-163	4.3306e-163	1.14267e-162	-3.97583e-163	4.01952e-163	-2.81099e-163	1.93326e-163	-1.00192e-164	-8.79444e-164	3.8368e-163	3.55768e-163	-6.49226e-163	2.70734e-164	0
2.017e-163	7.87724e-164	5.03776e-163	-6.19856e-163	-1.32889e-163	-1.44464e-163	-6.85929e-163	-1.07998e-162	4.9589e-163	8.29289e-163	-7.81254e-163	1.91592e-163	-3.34875e-163	4.03777e-163	5.68077e-163	-1.1215e-163	-3.74821e-163	-6.44405e-163	4.3306e-163	1.14267e-162	-3.97583e-163	4.01952e-163	-2.81099e-163	1.93326e-163	-1.00192e-164	-8.79444e-164	3.8368e-163	3.55768e-163	-6.49226e-163	2.70734e-164	0
2.017e-163	7.87724e-164	5.03776e-163	-6.19856e-163	-1.32889e-163	-1.44464e-163	-6.85929e-163	-1.07998e-162	4.9589e-163	8.29289e-163	-7.81254e-163	1.91592e-163	-3.34875e-163	4.03777e-163	5.68077e-163	-1.1215e-163	-3.74821e-163	-6.44405e-163	4.3306e-163	1.14267e-162	-3.97583e-163	4.01952e-163	-2.81099e-163	1.93326e-163	-1.00192e-164	-8.79444e-164	3.8368e-163	3.55768e-163	-6.49226e-163	2.70734e-164	0
2.017e-163	7.87724e-164	5.03776e-163	-6.19856e-163	-1.32889e-163	-1.44464e-163	-6.85929e-163	-1.07998e-162	4.9589e-163	8.29289e-163	-7.81254e-163	1.91592e-163	-3.34875e-163	4.03777e-163	5.68077e-163	-1.1215e-163	-3.74821e-163	-6.44405e-163	4.3306e-163	1.14267e-162	-3.97583e-163	4.01952e-163	-2.81099e-163	1.93326e-163	-1.00192e-164	-8.79444e-164	3.8368e-163	3.55768e-163	-6.49226e-163	2.70734e-164	0
2.017e-163	7.87724e-164	5.03776e-163	-6.19856e-163	-1.32889e-163	-1.44464e-163	-6.85929e-163	-1.07998e-162	4.9589e-163	8.29289e-163	-7.81254e-163	1.91592e-163	-3.34875e-163	4.03777e-163	5.68077e-163	-1.1215e-163	-3.74821e-163	-6.44405e-163	4.3306e-163	1.14267e-162	-3.97583e-163	4.01952e-163	-2.81099e-163	1.93326e-163	-1.00192e-164	-8.79444e-164	3.8368e-163	3.55768e-163	-6.49226e-163	2.70734e-164	0
2.017e-163	7.87724e-164	5.03776e-163	-6.19856e-163	-1.32889e-163	-1.44464e-163	-6.85929e-163	-1.07998e-162	4.9589e-163	8.29289e-163	-7.81254e-163	1.91592e-163	-3.34875e-163	4.03777e-163	5.68077e-163	-1.1215e-163	-3.74821e-163	-6.44405e-163	4.3306e-163	1.14267e-162	-3.97583e-163	4.01952e-163	-2.81099e-163	1.93326e-163	-1.00192e-164	-8.79444e-164	3.8368e-163	3.55768e-163	-6.49226e-163	2.70734e-164	0
2.017e-163	7.87724e-164	5.03776e-163	-6.19856e-163	-1.32889e-163	-1.44464e-163	-6.85929e-163	-1.07998e-162	4.9589e-163	8.29289e-163	-7.81254e-163	1.91592e-163	-3.34875e-163	4.03777e-163	5.68077e-163	-1.1215e-163	-3.74821e-163	-6.44405e-163	4.3306e-163	1.14267e-162	-3.97583e-163	4.01952e-163	-2.81099e-163	1.93326e-163	-1.00192e-164	-8.79444e-164	3.8368e-163	3.55768e-163	-6.49226e-163	2.70734e-164	0
2.017e-163	7.87724e-164	5.03776e-163	-6.19856e-163	-1.32889e-163	-1.44464e-163	-6.85929e-163	-1.07998e-162	4.9589e-163	8.29289e-163	-7.81254e-163	1.91592e-163	-3.34875e-163	4.03777e-163	5.68077e-163	-1.1215e-163	-3.74821e-163	-6.44405e-163	4.3306e-163	1.14267e-162	-3.97583e-163	4.01952e-163	-2.81099e-163	1.93326e-163	-1.00192e-164	-8.79444e-164	3.8368e-163	3.55768e-163	-6.49226e-163	2.70734e-164	0
2.017e-163	7.87724e-164	5.03776e-163	-6.19856e-163	-1.32889e-163	-1.44464e-163	-6.85929e-163	-1.07998e-162	4.9589e-163	8.29289e-163	-7.81254e-163	1.91592e-163	-3.34875e-163	4.03777e-163	5.68077e-163	-1.1215e-163	-3.74821e-163	-6.44405e-163	4.3306e-163	1.14267e-162	-3.97583e-163	4.01952e-163	-2.81099e-163	1.93326e-163	-1.00192e-164	-8.79444e-164	3.8368e-163	3.55768e-163	-6.49226e-163	2.70734e-164	0
2.017e-163	7.87724e-164	5.03776e-163	-6.19856e-163	-1.32889e-163	-1.44464e-163	-6.85929e-163	-1.07998e-162	4.9589e-163	8.29289e-163	-7.81254e-163	1.91592e-163	-3.34875e-163	4.03777e-163	5.68077e-163	-1.1215e-163	-3.74821e-163	-6.44405e-163	4.3306e-163	1.14267e-162	-3.97583e-163	4.01952e-163	-2.81099e-163	1.93326e-163	-1.00192e-164	-8.79444e-164	3.8368e-163	3.55768e-163	-6.49226e-163	2.70734e-164	0
2.017e-163	7.87724e-164	5.03776e-163	-6.19856e-163	-1.32889e-163	-1.44464e-163	-6.85929e-163	-1.07998e-162	4.9589e-163	8.29289e-163	-7.81254e-163	1.91592e-163	-3.34875e-163	4.03777e-163	5.68077e-163	-1.1215e-163	-3.74821e-163	-6.44405e-163	4.3306e-163	1.14267e-162	-3.97583e-163	4.01952e-163	-2.81099e-163	1.93326e-163	-1.00192e-164	-8.79444e-164	3.8368e-163	3.55768e-163	-6.49226e-163	2.70734e-164	0
2.017e-163	7.87724e-164	5.03776e-163	-6.19856e-163	-1.32889e-163	-1.44464e-163	-6.85929e-163	-1.07998e-162	4.9589e-163	8.29289e-163	-7.81254e-163	1.91592e-163	-3.34875e-163	4.03777e-163	5.68077e-163	-1.1215e-163	-3.74821e-163	-6.44405e-163	4.3306e-163	1.14267e-162	-3.97583e-163	4.01952e-163	-2.81099e-163	1.93326e-163	-1.00192e-164	-8.79444e-164	3.8368e-163	3.55768e-163	-6.49226e-163	2.70734e-164	0
2.017e-163	7.87724e-164	5.03776e-163	-6.19856e-163	-1.32889e-163	-1.44464e-163	-6.85929e-163	-1.07998e-162	4.9589e-163	8.29289e-163	-7.81254e-163	1.91592e-163	-3.34875e-163	4.03777e-163	5.68077e-163	-1.1215e-163	-3.74821e-163	-6.44405e-163	4.3306e-163	1.14267e-162	-3.97583e-163	4.01952e-163	-2.81099e-163	1.93326e-163	-1.00192e-164	-8.79444e-164	3.8368e-163	3.55768e-163	-6.49226e-163	2.70734e-164	0
2.017e-163	7.87724e-164	5.03776e-163	-6.19856e-163	-1.32889e-163	-1.44464e-163	-6.85929e-163	-1.07998e-162	4.9589e-163	8.29289e-163	-7.81254e-163	1.91592e-163	-3.34875e-163	4.03777e-163	5.68077e-163	-1.1215e-163	-3.74821e-163	-6.44405e-163	4.3306e-163	1.14267e-162	-3.97583e-163	4.01952e-163	-2.81099e-163	1.93326e-163	-1.00192e-164	-8.79444e-164	3.8368e-163	3.55768e-163	-6.49226e-163	2.70734e-164	0
2.017e-163	7.87724e-164	5.03776e-163	-6.19856e-163	-1.32889e-163	-1.44464e-163	-6.85929e-163	-1.07998e-162	4.9589e-163	8.29289e-163	-7.81254e-163	1.91592e-163	-3.34875e-163	4.03777e-163	5.68077e-163	-1.1215e-163	-3.74821e-163	-6.44405e-163	4.3306e-163	1.14267e-162	-3.97583e-163	4.01952e-163	-2.81099e-163	1.93326e-163	-1.00192e-164	-8.79444e-164	3.8368e-163	3.55768e-163	-6.49226e-163	2.70734e-164	0
2.017e-163	7.87724e-164	5.03776e-163	-6.19856e-163	-1.32889e-163	-1.44464e-163	-6.85929e-163	-1.07998e-162	4.9589e-163	8.29289e-163	-7.81254e-163	1.91592e-163	-3.34875e-163	4.03777e-163	5.68077e-163	-1.1215e-163	-3.74821e-163	-6.44405e-163	4.3306e-163	1.14267e-162	-3.97583e-163	4.01952e-163	-2.81099e-163	1.93326e-163	-1.00192e-164	-8.79444e-164	3.8368e-163	3.55768e-163	-6.49226e-163	2.70734e-164	0
2.017e-163	7.87724e-164	5.03776e-163	-6.19856e-163	-1.32889e-163	-1.44464e-163	-6.85929e-163	-1.07998e-162	4.9589e-163	8.29289e-163	-7.81254e-163	1.91592e-163	-3.34875e-163	4.03777e-163	5.68077e-163	-1.1215e-163	-3.74821e-163	-6.44405e-163	4.3306e-163	1.14267e-162	-3.97583e-163	4.01952e-163	-2.81099e-163	1.93326e-163	-1.00192e-164	-8.79444e-164	3.8368e-163	3.55768e-163	-6.49226e-163	2.70734e-164	0
2.017e-163	7.87724e-164	5.03776e-163	-6.19856e-163	-1.32889e-163	-1.44464e-163	-6.85929e-163	-1.07998e-162	4.9589e-163	8.29289e-163	-7.81254e-163	1.91592e-163	-3.34875e-163	4.03777e-163	5.68077e-163	-1.1215e-163	-3.74821e-163	-6.44405e-163	4.3306e-163	1.14267e-162	-3.97583e-163	4.01952e-163	-2.81099e-163	1.93326e-163	-1.00192e-164	-8.79444e-164	3.8368e-163	3.55768e-163	-6.49226e-163	2.70734e-164	0
2.017e-163	7.87724e-164	5.03776e-163	-6.19856e-163	-1.32889e-163	-1.44464e-163	-6.85929e-163	-1.07998e-162	4.9589e-163	8.29289e-163	-7.81254e-163	1.91592e-163	-3.34875e-163	4.03777e-163	5.68077e-163	-1.1215e-163	-3.74821e-163	-6.44405e-163	4.3306e-163	1.14267e-162	-3.97583e-163	4.01952e-163	-2.81099e-163	1.93326e-163	-1.00192e-164	-8.79444e-164	3.8368e-163	3.55768e-163	-6.49226e-163	2.70734e-164	0
2.017e-163	7.87724e-164	5.03776e-163	-6.19856e-163	-1.32889e-163	-1.44464e-163	-6.85929e-163	-1.07998e-162	4.9589e-163	8.29289e-163	-7.81254e-163	1.91592e-163	-3.34875e-163	4.03777e-163	5.68077e-163	-1.1215e-163	-3.74821e-163	-6.44405e-163	4.3306e-163	1.14267e-162	-3.97583e-163	4.01952e-163	-2.81099e-163	1.93326e-163	-1.00192e-164	-8.79444e-164	3.8368e-163	3.55768e-163	-6.49226e-163	2.70734e-164	0
2.017e-163	7.87724e-164	5.03776e-163	-6.19856e-163	-1.32889e-163	-1.44464e-163	-6.85929e-163	-1.07998e-162	4.9589e-163	8.29289e-163	-7.81254e-163	1.91592e-163	-3.34875e-163	4.03777e-163	5.68077e-163	-1.1215e-163	-3.74821e-163	-6.44405e-163	4.3306e-163	1.14267e-162	-3.97583e-163	4.01952e-163	-2.81099e-163	1.93326e-163	-1.00192e-164	-8.79444e-164	3.8368e-163	3.55768e-163	-6.49226e-163	2.70734e-164	0
2.017e-163	7.87724e-164	5.03776e-163	-6.19856e-163	-1.32889e-163	-1.44464e-163	-6.85929e-163	-1.07998e-162	4.9589e-163	8.29289e-163	-7.81254e-163	1.91592e-163	-3.34875e-163	4.03777e-163	5.68077e-163	-1.1215e-163	-3.74821e-163	-6.44405e-163	4.3306e-163	1.14267e-162	-3.97583e-163	4.01952e-163	-2.81099e-163	1.93326e-163	-1.00192e-164	-8.79444e-164	3.8368e-163	3.55768e-163	-6.49226e-163	2.70734e-164	0
2.017e-163	7.87724e-164	5.03776e-163	-6.19856e-163	-1.32889e-163	-1.44464e-163	-6.85929e-163	-1.07998e-162	4.9589e-163	8.29289e-163	-7.81254e-163	1.91592e-163	-3.34875e-163	4.03777e-163	5.68077e-163	-1.1215e-163	-3.74821e-163	-6.44405e-163	4.3306e-163	1.14267e-162	-3.97583e-163	4.01952e-163	-2.81099e-163	1.93326e-163	-1.00192e-164	-8.79444e-164	3.8368e-163	3.55768e-163	-6.49226e-163	2.70734e-164	0
2.017e-163	7.87724e-164	5.03776e-163	-6.19856e-163	-1.32889e-163	-1.44464e-163	-6.85929e-163	-1.07998e-162	4.9589e-163	8.29289e-163	-7.81254e-163	1.91592e-163	-3.34875e-163	4.03777e-163	5.68077e-163	-1.1215e-163	-3.74821e-163	-6.44405e-163	4.3306e-163	1.14267e-162	-3.97583e-163	4.01952e-163	-2.81099e-163	1.93326e-163	-1.00192e-164	-8.79444e-164	3.8368e-163	3.55768e-163	-6.49226e-163	2.70734e-164	0
2.017e-163	7.87724e-164	5.03776e-163	-6.19856e-163	-1.32889e-163	-1.44464e-163	-6.85929e-163	-1.07998e-162	4.9589e-163	8.29289e-163	-7.81254e-163	1.91592e-163	-3.34875e-163	4.03777e-163	5.68077e-163	-1.1215e-163	-3.74821e-163	-6.44405e-163	4.3306e-163	1.14267e-162	-3.97583e-163	4.01952e-163	-2.81099e-163	1.93326e-163	-1.00192e-164	-8.79444e-164	3.8368e-163	3.55768e-163	-6.49226e-163	2.70734e-164	0
2.017e-163	7.87724e-164	5.03776e-163	-6.19856e-163	-1.32889e-163	-1.44464e-163	-6.85929e-163	-1.07998e-162	4.9589e-163	8.29289e-163	-7.81254e-163	1.91592e-163	-3.34875e-163	4.03777e-163	5.68077e-163	-1.1215e-163	-3.74821e-163	-6.44405e-163	4.3306e-163	1.14267e-162	-3.97583e-163	4.01952e-163	-2.81099e-163	1.93326e-163	-1.00192e-164	-8.79444e-164	3.8368e-163	3.55768e-163	-6.49226e-163	2.70734e-164	0
2.017e-163	7.87724e-164	5.03776e-163	-6.19856e-163	-1.32889e-163	-1.44464e-163	-6.85929e-163	-1.07998e-162	4.9589e-163	8.29289e-163	-7.81254e-163	1.91592e-163	-3.34875e-163	4.03777e-163	5.68077e-163	-1.1215e-163	-3.74821e-163	-6.44405e-163	4.3306e-163	1.14267e-162	-3.97583e-163	4.01952e-163	-2.81099e-163	1.93326e-163	-1.00192e-164	-8.79444e-164	3.8368e-163	3.55768e-163	-6.49226e-163	2.70734e-164	0
2.017e-163	7.87724e-164	5.03776e-163	-6.19856e-163	-1.32889e-163	-1.44464e-163	-6.85929e-163	-1.07998e-162	4.9589e-163	8.29289e-163	-7.81254e-163	1.91592e-163	-3.34875e-163	4.03777e-163	5.68077e-163	-1.1215e-163	-3.74821e-163	-6.44405e-163	4.3306e-163	1.14267e-162	-3.97583e-163	4.01952e-163	-2.81099e-163	1.93326e-163	-1.00192e-164	-8.79444e-164	3.8368e-163	3.55768e-163	-6.49226e-163	2.70734e-164	0
2.017e-163	7.87724e-164	5.03776e-163	-6.19856e-163	-1.32889e-163	-1.44464e-163	-6.85929e-163	-1.07998e-162	4.9589e-163	8.29289e-163	-7.81254e-163	1.91592e-163	-3.34875e-163	4.03777e-163	5.68077e-163	-1.1215e-163	-3.74821e-163	-6.44405e-163	4.3306e-163	1.14267e-162	-3.97583e-163	4.01952e-163	-2.81099e-163	1.93326e-163	-1.00192e-164	-8.79444e-164	3.8368e-163	3.55768e-163	-6.49226e-163	2.70734e-164	0
2.017e-163	7.87724e-164	5.03776e-163	-6.19856e-163	-1.32889e-163	-1.44464e-163	-6.85929e-163	-1.07998e-162	4.9589e-163	8.29289e-163	-7.81254e-163	1.91592e-163	-3.34875e-163	4.03777e-163	5.68077e-163	-1.1215e-163	-3.74821e-163	-6.44405e-163	4.3306e-163	1.14267e-162	-3.97583e-163	4.01952e-163	-2.81099e-163	1.93326e-163	-1.00192e-164	-8.79444e-164	3.8368e-163	3.55768e-163	-6.49226e-163	2.70734e-164	0
2.017e-163	7.87724e-164	5.03776e-163	-6.19856e-163	-1.32889e-163	-1.44464e-163	-6.85929e-163	-1.07998e-162	4.9589e-163	8.29289e-163	-7.81254e-163	1.91592e-163	-3.34875e-163	4.03777e-163	5.68077e-163	-1.1215e-163	-3.74821e-163	-6.44405e-163	4.3306e-163	1.14267e-162	-3.97583e-163	4.01952e-163	-2.81099e-163	1.93326e-163	-1.00192e-164	-8.79444e-164	3.8368e-163	3.55768e-163	-6.49226e-163	2.70734e-164	0
2.017e-163	7.87724e-164	5.03776e-163	-6.19856e-163	-1.32889e-163	-1.44464e-163	-6.85929e-163	-1.07998e-162	4.9589e-163	8.29289e-163	-7.81254e-163	1.91592e-163	-3.34875e-163	4.03777e-163	5.68077e-163	-1.1215e-163	-3.74821e-163	-6.44405e-163	4.3306e-163	1.14267e-162	-3.97583e-163	4.01952e-163	-2.81099e-163	1.93326e-163	-1.00192e-164	-8.79444e-164	3.8368e-163	3.55768e-163	-6.49226e-163	2.70734e-164	0
2.017e-163	7.87724e-164	5.03776e-163	-6.19856e-163	-1.32889e-163	-1.44464e-163	-6.85929e-163	-1.07998e-162	4.9589e-163	8.29289e-163	-7.81254e-163	1.91592e-163	-3.34875e-163	4.03777e-163	5.68077e-163	-1.1215e-163	-3.74821e-163	-6.44405e-163	4.3306e-163	1.14267e-162	-3.97583e-163	4.01952e-163	-2.81099e-163	1.93326e-163	-1.00192e-164	-8.79444e-164	3.8368e-163	3.55768e-163	-6.49226e-163	2.70734e-164	0
2.017e-163	7.87724e-164	5.03776e-163	-6.19856e-163	-1.32889e-163	-1.44464e-163	-6.85929e-163	-1.07998e-162	4.9589e-163	8.29289e-163	-7.81254e-163	1.91592e-163	-3.34875e-163	4.03777e-163	5.68077e-163	-1.1215e-163	-3.74821e-163	-6.44405e-163	4.3306e-163	1.14267e-162	-3.97583e-163	4.01952e-163	-2.81099e-163	1.93326e-163	-1.00192e-164	-8.79444e-164	3.8368e-163	3.55768e-163	-6.49226e-163	2.70734e-164	0
2.017e-163	7.87724e-164	5.03776e-163	-6.19856e-163	-1.32889e-163	-1.44464e-163	-6.85929e-163	-1.07998e-162	4.9589e-163	8.29289e-163	-7.81254e-163	1.91592e-163	-3.34875e-163	4.03777e-163	5.68077e-163	-1.1215e-163	-3.74821e-163	-6.44405e-163	4.3306e-163	1.14267e-162	-3.97583e-163	4.01952e-163	-2.81099e-163	1.93326e-163	-1.00192e-164	-8.79444e-164	3.8368e-163	3.55768e-163	-6.49226e-163	2.70734e-164	0
2.017e-163	7.87724e-164	5.03776e-163	-6.19856e-163	-1.32889e-163	-1.44464e-163	-6.85929e-163	-1.07998e-162	4.9589e-163	8.29289e-163	-7.81254e-163	1.91592e-163	-3.34875e-163	4.03777e-163	5.68077e-163	-1.1215e-163	-3.74821e-163	-6.44405e-163	4.3306e-163	1.14267e-162	-3.97583e-163	4.01952e-163	-2.81099e-163	1.93326e-163	-1.00192e-164	-8.79444e-164	3.8368e-163	3.55768e-163	-6.49226e-163	2.70734e-164	0
2.017e-163	7.87724e-164	5.03776e-163	-6.19856e-163	-1.32889e-163	-1.44464e-163	-6.85929e-163	-1.07998e-162	4.9589e-163	8.29289e-163	-7.81254e-163	1.91592e-163	-3.34875e-163	4.03777e-163	5.68077e-163	-1.1215e-163	-3.74821e-163	-6.44405e-163	4.3306e-163	1.14267e-162	-3.97583e-163	4.01952e-163	-2.81099e-163	1.93326e-163	-1.00192e-164	-8.79444e-164	3.8368e-163	3.55768e-163	-6.49226e-163	2.70734e-164	0
2.017e-163	7.87724e-164	5.03776e-163	-6.19856e-163	-1.32889e-163	-1.44464e-163	-6.85929e-163	-1.07998e-162	4.9589e-163	8.29289e-163	-7.81254e-163	1.91592e-163	-3.34875e-163	4.03777e-163	5.68077e-163	-1.1215e-163	-3.74821e-163	-6.44405e-163	4.3306e-163	1.14267e-162	-3.97583e-163	4.01952e-163	-2.81099e-163	1.93326e-163	-1.00192e-164	-8.79444e-164	3.8368e-163	3.55768e-163	-6.49226e-163	2.70734e-164	0
2.017e-163	7.87724e-164	5.03776e-163	-6.19856e-163	-1.32889e-163	-1.44464e-163	-6.85929e-163	-1.07998e-162	4.9589e-163	8.29289e-163	-7.81254e-163	1.91592e-163	-3.34875e-163	4.03777e-163	5.68077e-163	-1.1215e-163	-3.74821e-163	-6.44405e-163	4.3306e-163	1.14267e-162	-3.97583e-163	4.01952e-163	-2.81099e-163	1.93326e-163	-1.00192e-164	-8.79444e-164	3.8368e-163	3.55768e-163	-6.49226e-163	2.70734e-164	0
2.017e-163	7.87724e-164	5.03776e-163	-6.19856e-163	-1.32889e-163	-1.44464e-163	-6.85929e-163	-1.07998e-162	4.9589e-163	8.29289e-163	-7.81254e-163	1.91592e-163	-3.34875e-163	4.03777e-163	5.68077e-163	-1.1215e-163	-3.74821e-163	-6.44405e-163	4.3306e-163	1.14267e-162	-3.97583e-163	4.01952e-163	-2.81099e-163	1.93326e-163	-1.00192e-164	-8.79444e-164	3.8368e-163	3.55768e-163	-6.49226e-163	2.70734e-164	0
2.017e-163	7.87724e-164	5.03776e-163	-6.19856e-163	-1.32889e-163	-1.44464e-163	-6.85929e-163	-1.07998e-162	4.9589e-163	8.29289e-163	-7.81254e-163	1.91592e-163	-3.34875e-163	4.03777e-163	5.68077e-163	-1.1215e-163	-3.74821e-163	-6.44405e-163	4.3306e-163	1.14267e-162	-3.97583e-163	4.01952e-163	-2.81099e-163	1.93326e-163	-1.00192e-164	-8.79444e-164	3.8368e-163	3.55768e-163	-6.49226e-163	2.70734e-164	0
2.017e-163	7.87724e-164	5.03776e-163	-6.19856e-163	-1.32889e-163	-1.44464e-163	-6.85929e-163	-1.07998e-162	4.9589e-163	8.29289e-163	-7.81254e-163	1.91592e-163	-3.34875e-163	4.03777e-163	5.68077e-163	-1.1215e-163	-3.74821e-163	-6.44405e-163	4.3306e-163	1.14267e-162	-3.97583e-163	4.01952e-163	-2.81099e-163	1.93326e-163	-1.00192e-164	-8.79444e-164	3.8368e-163	3.55768e-163	-6.49226e-163	2.70734e-164	0
2.017e-163	7.87724e-164	5.03776e-163	-6.19856e-163	-1.32889e-163	-1.44464e-163	-6.85929e-163	-1.07998e-162	4.9589e-163	8.29289e-163	-7.81254e-163	1.91592e-163	-3.34875e-163	4.03777e-163	5.68077e-163	-1.1215e-163	-3.74821e-163	-6.44405e-163	4.3306e-163	1.14267e-162	-3.97583e-163	4.01952e-163	-2.81099e-163	1.93326e-163	-1.00192e-164	-8.79444e-164	3.8368e-163	3.55768e-163	-6.49226e-163	2.70734e-164	0
2.017e-163	7.87724e-164	5.03776e-163	-6.19856e-163	-1.32889e-163	-1.44464e-163	-6.85929e-163	-1.07998e-162	4.9589e-163	8.29289e-163	-7.81254e-163	1.91592e-163	-3.34875e-163	4.03777e-163	5.68077e-163	-1.1215e-163	-3.74821e-163	-6.44405e-163	4.3306e-163	1.14267e-162	-3.97583e-163	4.01952e-163	-2.81099e-163	1.93326e-163	-1.00192e-164	-8.79444e-164	3.8368e-163	3.55768e-163	-6.49226e-163	2.70734e-164	0
2.017e-163	7.87724e-164	5.03776e-163	-6.19856e-163	-1.32889e-163	-1.44464e-163	-6.85929e-163	-1.07998e-162	4.9589e-163	8.29289e-163	-7.81254e-163	1.91592e-163	-3.34875e-163	4.03777e-163	5.68077e-163	-1.1215e-163	-3.74821e-163	-6.44405e-163	4.3306e-163	1.14267e-162	-3.97583e-163	4.01952e-163	-2.81099e-163	1.93326e-163	-1.00192e-164	-8.79444e-164	3.8368e-163	3.55768e-163	-6.49226e-163	2.70734e-164	0
2.017e-163	7.87724e-164	5.03776e-163	-6.19856e-163	-1.32889e-163	-1.44464e-163	-6.85929e-163	-1.07998e-162	4.9589e-163	8.29289e-163	-7.81254e-163	1.91592e-163	-3.34875e-163	4.03777e-163	5.68077e-163	-1.1215e-163	-3.74821e-163	-6.44405e-163	4.3306e-163	1.14267e-162	-3.97583e-163	4.01952e-163	-2.81099e-163	1.93326e-163	-1.00192e-164	-8.79444e-164	3.8368e-163	3.55768e-163	-6.49226e-163	2.70734e-164	0
2.017e-163	7.87724e-164	5.03776e-163	-6.19856e-163	-1.32889e-163	-1.44464e-163	-6.85929e-163	-1.07998e-162	4.9589e-163	8.29289e-163	-7.81254e-163	1.91592e-163	-3.34875e-163	4.03777e-163	5.68077e-163	-1.1215e-163	-3.74821e-163	-6.44405e-163	4.3306e-163	1.14267e-162	-3.97583e-163	4.01952e-163	-2.81099e-163	1.93326e-163	-1.00192e-164	-8.79444e-164	3.8368e-163	3.55768e-163	-6.49226e-163	2.70734e-164	0
2.017e-163	7.87724e-164	5.03776e-163	-6.19856e-163	-1.32889e-163	-1.44464e-163	-6.85929e-163	-1.07998e-162	4.9589e-163	8.29289e-163	-7.81254e-163	1.91592e-163	-3.34875e-163	4.03777e-163	5.68077e-163	-1.1215e-163	-3.74821e-163	-6.44405e-163	4.3306e-163	1.14267e-162	-3.97583e-163	4.01952e-163	-2.81099e-163	1.93326e-163	-1.00192e-164	-8.79444e-164	3.8368e-163	3.55768e-163	-6.49226e-163	2.70734e-164	0
2.017e-163	7.87724e-164	5.03776e-163	-6.19856e-163	-1.32889e-163	-1.44464e-163	-6.85929e-163	-1.07998e-162	4.9589e-163	8.29289e-163	-7.81254e-163	1.91592e-163	-3.34875e-163	4.03777e-163	5.68077e-163	-1.1215e-163	-3.74821e-163	-6.44405e-163	4.3306e-163	1.14267e-162	-3.97583e-163	4.01952e-163	-2.81099e-163	1.93326e-163	-1.00192e-164	-8.79444e-164	3.8368e-163	3.55768e-163	-6.49226e-163	2.70734e-164	0
2.017e-163	7.87724e-164	5.03776e-163	-6.19856e-163	-1.32889e-163	-1.44464e-163	-6.85929e-163	-1.07998e-162	4.9589e-163	8.29289e-163	-7.81254e-163	1.91592e-163	-3.34875e-163	4.03777e-163	5.68077e-163	-1.1215e-163	-3.74821e-163	-6.44405e-163	4.3306e-163	1.14267e-162	-3.97583e-163	4.01952e-163	-2.81099e-163	1.93326e-163	-1.00192e-164	-8.79444e-164	3.8368e-163	3.55768e-163	-6.49226e-163	2.70734e-164	0
2.017e-163	7.87724e-164	5.03776e-163	-6.19856e-163	-1.32889e-163	-1.44464e-163	-6.85929e-163	-1.07998e-162	4.9589e-163	8.29289e-163	-7.81254e-163	1.91592e-163	-3.34875e-163	4.03777e-163	5.68077e-163	-1.1215e-163	-3.74821e-163	-6.44405e-163	4.3306e-163	1.14267e-162	-3.97583e-163	4.01952e-163	-2.81099e-163	1.93326e-163	-1.00192e-164	-8.79444e-164	3.8368e-163	3.55768e-163	-6.49226e-163	2.70734e-164	0
2.017e-163	7.87724e-164	5.03776e-163	-6.19856e-163	-1.32889e-163	-1.44464e-163	-6.85929e-163	-1.07998e-162	4.9589e-163	8.29289e-163	-7.81254e-163	1.91592e-163	-3.34875e-163	4.03777e-163	5.68077e-163	-1.1215e-163	-3.74821e-163	-6.44405e-163	4.3306e-163	1.14267e-162	-3.97583e-163	4.01952e-163	-2.81099e-163	1.93326e-163	-1.00192e-164	-8.79444e-164	3.8368e-163	3.55768e-163	-6.49226e-163	2.70734e-164	0
2.017e-163	7.87724e-164	5.03776e-163	-6.19856e-163	-1.32889e-163	-1.44464e-163	-6.85929e-163	-1.07998e-162	4.9589e-163	8.29289e-163	-7.81254e-163	1.91592e-163	-3.34875e-163	4.03777e-163	5.68077e-163	-1.1215e-163	-3.74821e-163	-6.44405e-163	4.3306e-163	1.14267e-162	-3.97583e-163	4.01952e-163	-2.81099e-163	1.93326e-163	-1.00192e-164	-8.79444e-164	3.8368e-163	3.55768e-163	-6.49226e-163	2.70734e-164	0
2.017e-163	7.87724e-164	5.03776e-163	-6.19856e-163	-1.32889e-163	-1.44464e-163	-6.85929e-163	-1.07998e-162	4.9589e-163	8.29289e-163	-7.81254e-163	1.91592e-163	-3.34875e-163	4.03777e-163	5.68077e-163	-1.1215e-163	-3.74821e-163	-6.44405e-163	4.3306e-163	1.14267e-162	-3.97583e-163	4.01952e-163	-2.81099e-163	1.93326e-163	-1.00192e-164	-8.79444e-164	3.8368e-163	3.55768e-163	-6.49226e-163	2.70734e-164	0
2.017e-163	7.87724e-164	5.03776e-163	-6.19856e-163	-1.32889e-163	-1.44464e-163	-6.85929e-163	-1.07998e-162	4.9589e-163	8.29289e-163	-7.81254e-163	1.91592e-163	-3.34875e-163	4.03777e-163	5.68077e-163	-1.1215e-163	-3.74821e-163	-6.44405e-163	4.3306e-163	1.14267e-162	-3.97583e-163	4.01952e-163	-2.81099e-163	1.93326e-163	-1.00192e-164	-8.79444e-164	3.8368e-163	3.55768e-163	-6.49226e-163	2.70734e-164	0
2.017e-163	7.87724e-164	5.03776e-163	-6.19856e-163	-1.32889e-163	-1.44464e-163	-6.85929e-163	-1.07998e-162	4.9589e-163	8.29289e-163	-7.81254e-163	1.91592e-163	-3.34875e-163	4.03777e-163	5.68077e-163	-1.1215e-163	-3.74821e-163	-6.44405e-163	4.3306e-163	1.14267e-162	-3.97583e-163	4.01952e-163	-2.81099e-163	1.93326e-163	-1.00192e-164	-8.79444e-164	3.8368e-163	3.55768e-163	-6.49226e-163	2.70734e-164	0
[truncated: 2,010 more rows]
