# Supplementary material for: A modified shuffled frog leaping algorithm with inertia weight
Source: Sci Rep. 2024 Feb 20;14:4146. doi: 10.1038/s41598-024-51306-1 (PMC11224354; doi:10.1038/s41598-024-51306-1)
Supplement: Supplementary file 1 — Supplementary Information. [file 41598_2024_51306_MOESM1_ESM.zip › data/F1/MSFLA_R_29.xls]

## Sheet: Sheet1
-10.4132	-1.5215	-0.421137	-1.59908	-2.0167	-0.799955	1.91381	-0.821941	0.939351	2.28507	1.99273	2.4908	-5.53401	-0.614493	2.19353	-0.70539	1.5527	-0.384347	6.82336	1.45606	-1.53263	0.739293	-3.58063	-1.49381	-5.28232	3.22983	0.0846238	-2.3512	-0.831292	-1.29799	290.551
-0.403344	-0.0124093	0.659307	0.24011	1.19354	-0.245117	0.315472	0.715233	0.0603272	0.0255705	-0.108641	-0.107537	-0.160405	-0.15003	0.250269	-0.118786	-0.499306	0.0236166	-0.0710308	-0.370659	-0.308375	-0.154926	0.304489	-0.524784	0.0749431	0.142508	0.111097	0.270947	-0.230784	0.0514137	3.9506
-0.00100688	-0.0265325	-0.000830734	-0.0307528	-0.0404608	-0.0374471	-0.0157639	-0.0085307	0.0764112	-0.0838032	-0.00212847	-0.0430253	-0.0145343	-0.0495354	-0.0161918	0.0218589	-0.00826096	-0.0134129	0.0198836	-0.0275136	-0.0335969	-0.0149407	0.0123496	-0.0323815	0.00567068	0.0552752	0.0649314	-0.0878339	0.0447096	0.00446895	0.0441252
-0.0153925	-0.005334	-0.00118632	-0.00738829	0.0069733	0.00134488	-0.0262692	0.000310958	0.00139694	0.00279364	0.00134456	-0.00154769	-0.00185348	-0.00246734	-0.0212364	-0.00270168	0.0064819	0.00116122	0.00504553	-0.00364591	0.0041308	-0.000745714	0.0055476	0.00176003	-0.0101246	-0.0137868	-0.0037101	-0.00418078	-0.00360881	-0.00260731	0.002021
-0.000403189	-0.000694653	0.000729161	-7.97007e-05	7.24562e-05	0.000102583	-0.000993255	0.000378008	0.000391174	-3.79472e-05	1.55152e-05	-8.23883e-05	-0.000691386	-0.000245435	0.000201867	0.000192083	9.45716e-05	-0.000116037	0.000186519	0.000182968	-0.000512355	0.000664782	0.00178584	-0.00023938	-6.8359e-05	0.00118238	0.000685607	0.000237309	0.000363643	0.000338687	9.32339e-06
-1.33211e-05	-8.25988e-06	-3.32353e-05	-0.000113713	-1.23878e-05	-6.31398e-06	9.48013e-05	-0.000214619	-0.000318637	-3.90574e-05	7.61513e-05	0.000114027	9.34619e-05	1.76257e-05	-0.000334939	0.000102012	1.17431e-05	6.72813e-07	-0.000125478	0.000116912	3.68527e-05	-8.897e-05	0.000127339	0.000143042	-2.22118e-05	-7.80443e-05	7.45792e-05	-0.000105674	-4.80422e-05	0.000165195	4.51428e-07
-1.66135e-06	-2.80745e-05	-2.26664e-07	2.79479e-06	-1.31474e-05	1.08204e-05	5.73564e-09	-9.87529e-06	-8.70591e-06	-3.35229e-06	2.77562e-05	3.26928e-06	-5.86029e-06	5.53551e-06	-1.20242e-05	-1.65181e-05	1.23595e-05	-2.97699e-05	-1.47701e-05	-1.42661e-05	-1.93366e-06	9.81988e-06	-3.26555e-06	-5.22602e-06	1.17334e-05	1.11004e-05	-6.99831e-06	-4.71176e-06	-1.85068e-05	7.18802e-06	4.86186e-09
-9.32063e-07	-3.22249e-06	7.85735e-08	-5.80064e-06	2.87224e-06	-4.33451e-07	1.18375e-06	8.14505e-07	2.45462e-06	-4.99978e-07	7.73995e-07	-2.1955e-06	2.60862e-06	2.66769e-06	-5.42843e-07	4.3877e-07	8.93731e-07	6.70868e-07	-6.26752e-07	-2.05678e-06	-2.40699e-07	-1.34208e-06	7.70624e-07	1.10249e-08	-7.15545e-08	-9.61623e-07	-1.38615e-06	7.18272e-08	-1.06673e-06	1.99653e-07	9.38715e-11
2.11489e-07	-2.21511e-08	-1.9281e-08	-1.18563e-07	2.76113e-08	-4.38982e-09	7.20302e-08	6.94771e-08	2.74231e-07	-2.12723e-08	2.37861e-07	3.37124e-07	1.41177e-07	-3.52939e-07	1.22615e-07	1.05067e-07	8.188e-09	1.89374e-08	1.9119e-07	-4.26811e-08	-3.63132e-08	5.67778e-09	-1.73094e-07	-7.7903e-08	4.95294e-08	1.90153e-08	2.51122e-07	2.84238e-07	-5.75021e-08	-6.07021e-07	1.08153e-12
-1.48899e-09	-5.64761e-09	-1.04094e-08	9.74539e-09	-1.07733e-08	-4.05023e-09	-2.73538e-09	2.12653e-08	-4.53786e-08	-1.14888e-08	1.01693e-08	-3.28305e-08	-6.96304e-08	-3.11642e-08	7.83206e-09	-5.53295e-09	-1.00659e-08	1.24082e-08	-2.21891e-08	3.9629e-09	1.76365e-08	-1.85972e-08	2.29252e-08	-1.90649e-08	-9.83522e-09	-7.45812e-09	-3.30787e-09	-3.001e-08	2.64219e-08	-1.43774e-08	1.43916e-14
5.36592e-10	5.1537e-10	-3.39777e-09	3.00798e-10	-4.20056e-09	4.54599e-09	-1.0572e-09	4.39947e-10	2.90132e-09	-3.70244e-09	-4.33471e-09	-2.52874e-09	-6.84096e-10	3.59324e-09	3.1718e-09	3.38383e-09	-5.82844e-09	1.57607e-10	5.183e-09	-5.30565e-10	1.29564e-09	2.67103e-09	3.99566e-09	-1.80399e-10	7.24258e-10	1.41853e-09	9.84804e-10	2.81229e-09	-2.09329e-09	-3.39469e-10	2.35875e-16
-1.69165e-11	-8.76651e-11	5.04137e-10	-2.2691e-11	-3.03673e-10	-1.4231e-10	1.95053e-10	-3.38171e-10	1.20671e-10	8.52735e-11	4.48697e-10	1.09602e-10	-2.61968e-10	-2.51329e-10	-1.74196e-10	-3.69955e-10	-4.02926e-10	-1.29455e-12	-2.32026e-11	1.16724e-09	-2.81045e-10	1.45322e-10	6.95862e-10	-4.87189e-11	-3.35459e-10	-6.55939e-10	-2.11327e-10	-9.45624e-11	1.3696e-09	-4.13775e-10	5.81714e-18
-6.94268e-11	-7.12017e-11	-5.91306e-12	3.94679e-11	-4.43421e-12	3.56872e-12	-1.14068e-11	-2.43214e-11	2.51218e-11	4.00939e-11	1.52772e-11	5.39573e-11	5.18574e-11	3.0371e-11	-1.85545e-11	2.96744e-11	3.97469e-11	7.07253e-12	6.52315e-12	-1.48118e-11	-6.73541e-11	3.24117e-11	2.57687e-11	-3.80267e-11	-8.37639e-12	5.32187e-13	8.81819e-12	-1.65983e-11	2.13486e-11	-1.73182e-11	3.32246e-20
4.65981e-12	9.59142e-13	4.75104e-12	1.15387e-12	2.07839e-12	-2.11726e-12	-2.13456e-13	1.18876e-11	4.20272e-13	-5.16149e-12	4.94567e-12	6.93666e-12	1.58342e-12	-4.84859e-12	3.29297e-12	-8.08784e-12	-5.94462e-12	-2.1697e-12	6.20595e-12	3.55522e-12	1.57156e-12	3.62448e-12	-6.02386e-12	-3.51815e-12	-2.44471e-12	4.02374e-12	-2.33813e-12	-2.26747e-12	-5.10037e-12	3.39343e-12	6.24144e-22
4.50065e-13	-3.308e-13	-4.43492e-13	1.13943e-13	1.95899e-13	3.52749e-14	-2.32588e-13	4.5638e-14	-9.94183e-13	-2.5239e-13	-2.21726e-13	-1.45734e-13	1.69392e-13	5.23938e-13	6.156e-13	3.36204e-13	-1.81212e-13	1.24113e-13	3.03264e-13	3.6043e-13	-1.57796e-13	-4.45017e-13	2.40422e-13	-1.6802e-13	-1.58132e-13	-9.22884e-14	9.51028e-13	1.47241e-13	7.22373e-13	-6.90713e-13	5.07282e-24
-3.71441e-14	-5.36004e-15	1.70047e-13	-4.23831e-14	6.95245e-14	-4.38853e-14	3.88566e-16	2.38362e-13	-7.49896e-14	-2.76713e-14	-6.54651e-15	-2.90049e-14	-7.51863e-14	4.58263e-15	-5.9025e-14	-8.3315e-14	1.353e-13	-7.27218e-14	3.71219e-14	1.31193e-13	-1.24557e-14	-9.45239e-14	6.32275e-14	-6.08737e-14	-2.36721e-14	8.01183e-14	-1.36974e-14	1.08621e-14	1.24238e-13	-4.43885e-14	2.02737e-25
1.0903e-15	-1.19208e-15	-3.39106e-15	1.26112e-14	1.67992e-14	-1.41985e-14	-5.47586e-15	3.06483e-15	-1.36618e-15	-2.12443e-15	2.08912e-16	5.35581e-15	-1.03766e-15	-4.32964e-15	8.19853e-16	-4.33852e-15	-1.67239e-15	1.92915e-15	-1.97544e-15	9.78815e-15	9.47846e-16	5.86206e-15	1.15381e-14	-2.78399e-14	-9.5629e-16	3.77511e-15	6.14811e-16	-5.35932e-16	8.88385e-15	-6.19788e-15	1.95361e-27
1.60917e-15	9.13217e-16	1.31037e-15	-3.41521e-16	-1.43408e-16	-1.11672e-16	-3.0026e-16	4.98676e-16	6.22122e-16	-1.07537e-15	2.52517e-15	-3.26476e-15	2.15956e-16	-2.35286e-15	-1.33461e-15	-1.73511e-15	-8.84606e-16	5.10426e-16	-8.70553e-17	-4.90276e-15	7.43538e-16	-1.24879e-16	9.0407e-16	1.45469e-15	6.2392e-16	-1.20606e-15	-1.13613e-15	-5.16342e-16	-4.3971e-16	1.19588e-16	6.67805e-29
-1.66459e-16	-1.40058e-16	-1.85318e-16	2.37583e-17	8.44837e-17	9.27925e-17	1.98428e-16	-5.10368e-17	-7.07093e-17	2.02868e-17	-3.88399e-17	2.59143e-17	-1.60735e-16	-1.84737e-16	1.35326e-16	1.24982e-16	-5.5213e-18	-1.44742e-16	1.6332e-17	-2.33659e-17	-5.83966e-17	1.09114e-16	2.00687e-18	-7.43209e-17	-1.93049e-16	-1.9085e-16	-3.08995e-16	-7.2958e-17	-4.95176e-17	1.60933e-17	4.61288e-31
-1.20908e-18	2.07011e-17	1.51739e-17	2.28683e-17	-8.97128e-18	-5.25908e-18	1.62287e-17	2.27911e-17	7.86502e-18	1.59823e-17	8.74207e-18	-1.04323e-17	7.599e-18	-1.78184e-18	4.4965e-18	-4.04556e-17	7.20127e-18	3.18979e-18	-6.74221e-18	-5.44183e-18	3.43939e-17	-1.94953e-17	-3.19621e-18	-7.27212e-18	-2.09515e-17	2.11446e-18	-4.63784e-17	-1.45342e-17	7.51121e-18	-4.5258e-17	1.0968e-32
-2.38422e-18	2.16679e-18	1.26796e-19	-3.91007e-19	2.27746e-18	2.02921e-18	9.76883e-19	-4.67949e-18	3.85653e-18	1.65971e-18	1.4954e-18	1.63397e-18	2.74195e-19	-5.9268e-19	-3.84564e-20	2.01069e-19	5.18034e-19	1.87835e-18	4.77532e-18	1.21522e-18	-2.86768e-18	1.94661e-18	7.35101e-18	4.49096e-18	2.09531e-18	4.97022e-18	-2.50119e-18	1.13557e-18	-1.53237e-19	-2.89616e-19	2.16749e-34
-1.05928e-19	1.23058e-19	1.42372e-19	-3.16707e-19	-1.72468e-19	-5.53737e-20	-6.53082e-20	-2.97733e-19	5.10746e-19	-6.72823e-21	-3.64458e-20	-2.76622e-19	2.46216e-19	-6.28072e-21	1.20109e-19	-1.23006e-19	-4.44786e-19	1.70948e-19	-6.46016e-21	1.71941e-19	1.44022e-19	-8.07544e-20	1.83103e-19	1.15683e-19	5.20563e-20	-1.3081e-19	1.21993e-20	-1.3439e-19	-3.19074e-19	-4.6155e-21	1.17233e-36
6.16663e-21	9.5483e-21	1.06135e-20	4.63427e-20	1.34056e-20	3.54734e-22	-4.25579e-21	-6.70473e-21	4.00917e-20	-1.51011e-20	-2.77427e-20	6.49062e-21	2.48384e-20	-1.81598e-20	1.22131e-20	-9.58084e-21	2.26418e-20	2.14521e-20	-1.29108e-20	1.46128e-20	-6.14065e-20	-3.6807e-22	-2.91637e-20	-2.18758e-20	1.29494e-20	3.54966e-21	3.12267e-20	-5.64942e-20	-4.2469e-20	-1.29394e-20	1.92383e-38
-1.83259e-21	-6.90282e-21	3.04939e-21	-2.04053e-22	7.12156e-21	7.51913e-21	1.56015e-21	4.75581e-21	-1.39842e-21	-1.50726e-22	-8.49655e-22	1.08113e-20	-3.37562e-21	4.88276e-21	-4.18625e-22	2.19856e-22	-3.8552e-21	-6.71929e-22	1.16469e-21	-1.4554e-21	8.20903e-21	-1.35127e-21	-6.45937e-21	-4.56393e-21	2.53717e-21	-7.86763e-21	1.30819e-21	5.53401e-21	1.00672e-20	-1.29087e-21	7.0194e-40
2.41809e-22	5.23384e-22	3.79849e-22	1.46286e-22	-3.04689e-23	-6.60842e-23	7.49983e-22	2.41955e-22	-7.26717e-22	1.08544e-22	-5.6352e-22	-1.56134e-21	7.25051e-24	2.16778e-22	6.64501e-22	5.56293e-22	4.62211e-22	6.3225e-23	2.78051e-22	1.37476e-21	3.2088e-22	5.96254e-23	-7.30994e-23	5.42413e-22	3.67642e-22	4.67191e-23	1.93268e-22	1.13698e-22	-6.22094e-22	-4.40555e-22	8.57739e-42
2.07729e-22	-1.97552e-23	-8.35142e-24	-1.07377e-23	7.41374e-24	4.90816e-23	-1.70531e-23	3.23043e-23	7.57407e-23	-1.23273e-23	3.97438e-24	-4.38352e-23	1.317e-23	8.45166e-23	-4.07055e-23	1.74215e-22	-8.87236e-24	-7.01141e-23	5.15201e-23	1.16017e-23	-1.67555e-23	-1.64679e-23	-1.48661e-22	-1.0856e-22	-2.57616e-24	6.12143e-23	-4.45792e-23	-5.89624e-23	-6.23669e-23	-3.1607e-23	1.51002e-43
1.93871e-23	5.37613e-24	-1.87449e-24	-2.89719e-24	1.42057e-23	1.04216e-23	9.32521e-24	7.08246e-24	-1.04088e-23	-9.47649e-24	3.25618e-24	-4.85928e-24	6.12181e-24	-2.62463e-23	-2.30954e-24	-9.41268e-24	-4.50173e-24	7.63717e-24	9.75506e-24	-2.70592e-25	-4.04799e-24	-2.78137e-24	6.43347e-24	8.40317e-24	-9.75068e-24	3.31044e-24	-4.72396e-24	9.5252e-25	-2.73469e-24	-3.74039e-24	2.37752e-45
8.45508e-25	4.65988e-25	6.68603e-26	5.90482e-25	6.95958e-25	2.43148e-24	1.04038e-24	6.67856e-26	-8.38108e-25	2.20078e-25	-3.19156e-25	5.55626e-25	-1.39697e-24	-4.94718e-25	-9.98791e-25	5.57386e-25	-1.26443e-25	-3.1589e-25	-6.0661e-25	-1.20691e-24	-1.04472e-24	5.44008e-26	9.76105e-25	2.85627e-25	1.40249e-24	-7.52862e-25	-7.97132e-25	-6.28079e-25	-3.00639e-26	-6.29518e-25	2.14644e-47
-1.6539e-26	1.21427e-25	1.52953e-26	-4.78699e-26	5.18803e-26	-4.8665e-26	-1.14221e-26	-7.42468e-26	-1.91973e-26	-2.14024e-26	-2.01642e-26	-6.66485e-26	-9.30897e-26	-3.5232e-27	-2.09051e-27	-7.62426e-26	-1.02129e-25	-5.89488e-26	-2.41809e-26	1.45264e-25	-1.53351e-26	-1.42426e-25	1.57644e-25	1.75421e-26	7.05046e-26	1.45856e-25	2.21594e-25	2.88608e-25	3.50027e-26	2.51022e-26	2.90187e-49
-2.80609e-27	2.63161e-26	-3.52276e-27	4.3285e-27	2.37235e-26	3.47765e-27	1.7731e-27	9.09519e-28	6.27229e-27	6.43983e-27	1.68351e-26	-8.10693e-27	-2.30341e-26	-6.35954e-26	1.69933e-26	3.42618e-27	4.36326e-28	-3.03164e-26	-1.90848e-26	2.11607e-27	-1.1714e-26	-3.5627e-26	-7.69061e-28	2.64159e-26	1.91247e-26	-2.11286e-26	-2.91303e-27	-2.97412e-28	7.74665e-27	-2.10598e-26	1.1333e-50
2.08536e-28	-4.71688e-28	-4.446e-28	-6.58221e-27	7.31725e-28	-5.52337e-28	8.47941e-28	-9.10854e-28	1.89391e-27	-9.52991e-28	-1.18506e-27	-7.64882e-28	-1.48891e-27	-9.39527e-28	1.33105e-28	-2.23818e-27	1.15432e-27	4.30909e-27	-3.13042e-27	8.69955e-28	7.44318e-28	2.60656e-27	2.88145e-27	4.17264e-28	8.61305e-28	-3.13733e-28	-1.21171e-28	-6.94049e-28	5.34406e-28	3.11971e-27	1.18426e-52
-1.29309e-28	6.3003e-29	-3.47332e-29	1.71987e-28	-1.30387e-28	1.34498e-28	-2.6697e-28	-1.75077e-28	8.32693e-30	-6.53825e-29	4.91291e-28	4.33157e-28	6.76791e-28	2.89287e-28	1.6308e-28	-9.42835e-29	-2.53283e-28	1.26627e-28	2.7753e-28	2.58563e-29	1.54398e-28	5.29884e-28	7.43973e-30	-3.55135e-29	3.17535e-28	7.02767e-30	3.52092e-29	6.04613e-28	-1.8657e-28	-1.07818e-28	2.17696e-54
-2.15132e-29	2.52303e-29	-1.07592e-29	-4.03648e-29	-2.36469e-29	-2.02626e-30	-3.16145e-29	-1.14579e-29	8.14129e-30	3.19382e-29	-2.04765e-29	-1.94191e-29	2.80813e-29	-4.35135e-30	1.75676e-29	-1.07313e-29	1.52117e-29	1.07487e-29	2.95658e-29	2.39347e-29	-3.12758e-29	-3.32091e-30	4.19739e-30	1.61435e-29	-9.28233e-30	-2.22356e-29	-2.05672e-29	-1.93741e-29	-9.31694e-30	1.53283e-29	1.24146e-56
1.36014e-30	-8.59382e-30	3.31542e-30	2.48937e-30	7.91449e-31	4.39347e-30	-2.33943e-30	1.57296e-30	-1.3868e-30	9.28902e-30	2.20394e-30	-6.17419e-30	7.37024e-31	4.93948e-31	1.29521e-31	4.58617e-30	5.63986e-30	1.67764e-30	1.09485e-29	4.18241e-31	-3.62317e-30	2.27027e-31	-1.98856e-30	-4.75279e-30	3.52319e-31	-9.50188e-31	1.91246e-30	1.84773e-30	4.61236e-30	1.62364e-30	5.00191e-58
2.77178e-31	-3.93691e-31	5.6697e-31	1.763e-31	9.86338e-32	1.50406e-31	3.34004e-31	6.2413e-31	2.5951e-31	7.38081e-31	1.11951e-31	3.43099e-31	1.33069e-31	-1.00213e-31	2.08011e-31	-1.86155e-31	-2.76879e-32	3.55642e-31	5.66981e-31	2.66364e-31	-4.11904e-31	2.25405e-32	-2.00288e-31	8.26856e-31	-3.09698e-31	-1.4026e-31	1.23322e-31	-7.73688e-32	6.12011e-31	1.70692e-30	6.80438e-60
1.04271e-32	-3.59153e-33	4.38227e-32	-6.13614e-32	2.53254e-32	-4.55686e-32	-3.25821e-32	3.84167e-33	-1.16583e-32	-2.85909e-32	-1.37881e-32	-4.04858e-32	2.14071e-32	1.29716e-31	-2.10798e-32	4.53573e-32	2.75652e-32	8.61052e-33	-5.02754e-32	-4.73613e-32	3.45856e-33	2.00854e-33	-1.57714e-32	-2.03886e-32	-3.71209e-32	6.35267e-33	3.19779e-33	-2.94742e-32	-1.42111e-31	6.46057e-32	6.51218e-62
-1.08179e-32	-9.98663e-33	1.164e-33	-3.74031e-34	-6.74464e-33	3.89658e-33	6.46854e-33	-2.02495e-33	3.58233e-34	3.84663e-33	1.4346e-32	1.05832e-33	2.66186e-33	-2.03948e-33	8.46696e-33	3.93629e-33	6.92567e-34	3.77509e-33	-4.86754e-33	-4.65118e-34	5.94079e-33	8.67577e-33	2.99427e-33	6.49947e-33	-1.07947e-32	-1.82541e-34	-4.96625e-33	5.54783e-34	3.33122e-33	-6.30428e-33	1.03793e-63
6.68789e-35	-1.47847e-33	2.72603e-34	7.23923e-34	1.89788e-33	-3.42151e-34	3.33352e-34	-2.4986e-34	8.95766e-34	7.05336e-34	-5.28091e-34	1.06806e-33	-5.51156e-34	-1.04097e-33	1.4135e-34	3.25069e-34	-5.63493e-36	-5.71871e-34	2.94582e-35	-8.87126e-34	-9.70405e-34	3.94908e-34	-1.31779e-35	-1.07083e-35	4.46022e-35	1.39807e-34	-9.16084e-35	1.11247e-34	-3.20421e-34	2.14837e-34	1.33178e-65
1.53124e-35	5.67615e-36	2.47258e-35	-6.46233e-36	-4.02139e-35	2.40417e-35	6.28662e-35	5.38103e-35	-2.64756e-35	1.70841e-34	-3.43497e-36	-1.18035e-34	1.93477e-35	6.90871e-37	-7.18275e-35	1.55352e-35	1.12276e-35	1.3641e-34	2.21414e-37	1.57986e-35	-9.96546e-35	1.31783e-34	6.62094e-35	-2.36894e-34	7.27504e-35	-1.48283e-34	2.30271e-34	-1.81257e-36	-3.09723e-35	1.09991e-34	2.59719e-67
3.07893e-36	3.05134e-35	2.09775e-36	2.93097e-36	2.11193e-35	-2.23996e-37	2.10877e-36	-2.87778e-37	3.22261e-36	3.28079e-36	9.68273e-36	-4.34645e-36	-1.54075e-35	9.20354e-36	-1.17032e-36	1.445e-36	-1.03532e-35	7.13079e-36	-3.88417e-36	-3.94641e-36	3.73041e-36	6.34475e-36	-1.34631e-35	3.82922e-35	-8.52818e-36	-2.41144e-36	-3.58637e-36	-1.39474e-36	-1.27344e-35	2.95588e-35	4.88315e-69
1.21131e-36	-4.55702e-36	1.32101e-36	2.39847e-36	4.16889e-36	8.58152e-37	-1.97334e-37	4.70624e-37	1.71602e-36	-2.14289e-36	-5.99998e-37	-1.42585e-36	1.06132e-36	1.13914e-36	1.14946e-36	8.16252e-37	1.7928e-36	2.35343e-36	-8.25618e-37	-1.41028e-36	2.90624e-36	4.44031e-37	4.49533e-37	-1.0076e-36	-1.28247e-36	3.60121e-38	-8.25073e-37	-1.33441e-36	-3.89424e-37	1.28461e-37	8.80089e-71
2.69542e-37	-2.22208e-38	4.93321e-38	-2.16327e-38	-2.34859e-37	-5.11122e-37	1.55305e-39	2.14065e-37	1.93597e-37	-9.94268e-38	1.73959e-37	-1.4014e-38	-3.44829e-37	-2.92611e-37	1.793e-38	1.68315e-37	9.77408e-38	-3.50324e-37	7.66064e-38	-1.24229e-37	-8.32381e-38	4.35884e-37	-1.06012e-37	6.65452e-38	-2.7753e-37	2.09999e-37	1.15113e-37	-2.6207e-38	1.20953e-37	2.94519e-38	1.26601e-72
-1.34879e-38	-3.21166e-38	-1.40478e-38	-5.39864e-38	-1.1401e-38	-3.67049e-39	2.57546e-38	-9.307e-39	8.68822e-40	-3.26472e-39	-9.95601e-39	1.39133e-38	-7.16859e-39	-1.52761e-38	-2.03751e-38	-3.35093e-39	7.8581e-39	-2.44731e-38	8.48301e-40	4.88744e-38	4.07928e-38	-1.75965e-38	4.76435e-39	6.18301e-38	2.84158e-39	-4.43922e-38	-1.94004e-38	-4.31055e-38	2.21772e-39	-2.13806e-38	1.97786e-74
-8.69239e-40	-3.30325e-40	2.49055e-39	-4.74307e-39	-9.18509e-40	-4.27151e-40	4.45853e-39	-5.32655e-39	-2.12379e-39	3.40368e-39	4.80518e-39	2.48308e-40	1.39016e-39	-2.14484e-39	-1.52373e-39	-1.05966e-40	1.56245e-39	-4.06455e-39	4.02149e-40	-1.36507e-39	-3.14884e-39	2.42177e-39	4.22771e-41	2.30032e-40	1.5256e-39	6.08056e-39	3.4286e-40	1.44001e-39	-2.15548e-39	-5.21782e-39	2.37139e-76
1.2114e-40	-1.89268e-40	-3.72781e-40	-5.43298e-40	-6.83152e-42	6.96795e-41	-5.51153e-40	-4.83564e-40	5.59542e-40	-1.11276e-40	8.19584e-40	7.43888e-40	1.25654e-40	-2.94906e-40	-8.13625e-41	2.91233e-40	-1.23539e-40	3.14515e-40	-2.8983e-40	6.15993e-40	-1.52639e-40	-2.71481e-40	-3.48646e-40	-4.50612e-40	-2.39559e-41	8.84041e-40	2.11351e-40	4.48355e-40	-7.228e-40	1.88899e-40	5.35705e-78
6.19005e-41	1.81585e-43	2.27429e-42	1.44294e-41	-5.2488e-42	-4.01632e-41	-1.09525e-41	-2.39529e-42	4.04115e-41	4.2142e-44	-9.35079e-42	-4.94395e-41	1.42718e-41	1.66786e-41	-4.26603e-41	5.32865e-41	-4.54817e-42	-6.93786e-41	1.72566e-42	-4.38994e-41	4.29578e-41	-2.67021e-41	1.13121e-41	2.62714e-41	-5.48623e-41	1.16956e-41	1.43439e-41	-8.86196e-42	-2.0356e-41	8.09316e-41	3.56534e-80
-1.37085e-42	1.24105e-42	-1.23129e-41	4.93599e-42	-3.00575e-42	-9.43017e-43	2.52519e-42	1.46116e-43	-6.84151e-42	4.17537e-42	-2.34391e-42	-3.32318e-44	2.07657e-42	3.54793e-42	-2.78626e-42	-1.6193e-41	3.5355e-42	5.87006e-42	-1.51862e-42	3.86429e-42	-1.40938e-43	9.33224e-42	-1.85186e-42	-2.31559e-42	-4.73394e-42	-1.27181e-42	1.0512e-41	-9.53041e-42	-5.96397e-42	-5.48013e-42	1.00338e-81
1.15673e-43	1.82663e-43	6.39236e-44	-7.54433e-43	2.57075e-44	2.88296e-43	-2.05526e-43	-1.22614e-43	-5.73569e-43	1.58935e-43	-5.21932e-43	-5.18951e-45	-1.02774e-42	-1.44867e-43	-4.98595e-43	2.23601e-43	-2.43591e-44	-1.39454e-43	1.00925e-42	-5.19208e-44	9.79445e-44	7.59273e-43	-4.62431e-43	-8.25281e-44	-1.11038e-42	-7.33115e-43	6.36456e-43	-1.53996e-42	-6.63571e-44	-9.76372e-43	1.01163e-83
-6.57723e-45	3.48889e-44	1.13558e-43	2.83711e-44	2.66021e-44	4.57016e-44	2.19408e-45	7.07097e-45	1.56624e-44	5.71753e-46	4.49883e-45	7.07807e-44	-7.99064e-44	-1.08413e-44	-4.6739e-44	-4.59738e-44	7.67946e-44	-5.71076e-44	-6.17628e-44	-3.45186e-45	6.2084e-45	-3.41486e-45	-1.37124e-44	6.78171e-44	-3.00646e-44	2.23982e-44	-3.08643e-44	2.13667e-44	-5.4825e-44	1.91201e-44	5.78971e-86
2.48296e-45	2.24726e-44	-2.17627e-44	1.43699e-45	1.09604e-44	-4.57203e-45	8.06269e-45	-4.29622e-45	-1.06535e-44	-1.53491e-44	-7.01351e-45	5.8113e-45	-2.71246e-45	-2.78666e-45	1.32616e-44	5.08407e-45	9.00108e-45	-7.87733e-45	-4.23728e-45	2.65008e-45	1.72238e-45	-1.89724e-45	9.4515e-45	-9.68271e-47	-8.20287e-45	-2.03292e-45	5.78532e-45	-1.87775e-45	-1.92012e-45	1.56555e-46	2.23634e-87
-5.68826e-46	-2.60341e-46	-1.62805e-45	8.18963e-46	3.45897e-46	-1.53565e-45	1.6595e-46	-5.75328e-46	7.71125e-46	-1.00804e-45	5.89366e-46	2.04363e-45	-4.77153e-46	-3.49889e-46	-2.04139e-46	2.79075e-45	-3.28783e-46	5.45393e-46	5.66285e-48	-1.16676e-46	8.66935e-46	-1.18345e-45	-2.95413e-45	-1.43859e-45	-2.25583e-45	7.49987e-46	-2.33143e-45	9.97259e-46	1.35354e-45	4.55438e-47	4.81469e-89
-4.71712e-48	-6.06476e-47	-6.82468e-47	4.2654e-47	6.34461e-47	-3.2793e-47	2.96098e-47	-1.39928e-46	-3.77877e-46	-3.77813e-47	-3.08007e-46	8.93026e-47	1.24159e-46	8.08732e-47	8.65064e-48	7.65732e-47	7.051e-47	-9.05993e-47	2.31483e-47	-5.31159e-48	-1.10849e-46	4.09876e-46	1.78026e-47	-2.21338e-47	1.46885e-46	2.86888e-47	-1.99264e-46	-3.14432e-46	-1.75173e-46	1.60426e-46	7.22921e-91
9.03581e-48	-2.10247e-47	-7.16146e-48	5.48851e-48	1.29754e-48	-1.07986e-47	1.11632e-47	-6.02054e-47	5.0896e-48	-1.21548e-47	-8.96299e-48	1.07662e-47	7.91765e-48	-3.17973e-48	2.10377e-48	1.2229e-48	1.01319e-47	7.7222e-48	6.43468e-48	-4.07155e-48	2.98733e-48	4.49107e-48	3.10711e-47	-3.4602e-48	-4.60909e-47	3.75564e-48	-1.61394e-47	8.40399e-48	-2.01814e-48	8.25232e-48	8.68981e-93
-8.26479e-48	-3.55275e-48	2.54933e-48	-6.70706e-49	-1.72927e-48	2.57791e-49	-9.45462e-49	-1.00358e-48	1.96409e-48	3.47458e-48	-1.89961e-48	-1.63443e-48	-1.4551e-48	-8.57188e-49	2.55941e-49	-1.99145e-49	-1.16035e-50	-2.17904e-48	-4.26659e-49	-1.08227e-48	2.63598e-48	1.84767e-48	1.56791e-48	5.01318e-49	-3.24373e-48	5.92273e-49	1.65258e-48	-3.5079e-48	1.00363e-48	-1.84627e-49	1.64127e-94
6.8892e-49	-1.03345e-49	2.61028e-49	8.11861e-50	1.6203e-49	-4.6616e-50	6.79887e-50	1.65709e-51	-1.26419e-49	1.33689e-49	3.62743e-50	1.8652e-49	8.50307e-50	-6.57823e-50	-2.88036e-49	-3.6753e-50	-1.21937e-49	1.66866e-51	-3.07347e-49	-4.79684e-49	-2.02325e-49	-4.17752e-49	-6.34009e-50	-3.45864e-49	9.19529e-51	2.26792e-49	-6.92404e-50	-3.69213e-50	2.98497e-49	-4.90224e-50	1.58661e-96
-4.00466e-50	-4.01116e-50	4.20731e-50	7.03769e-51	3.06376e-51	3.70728e-50	-2.16048e-50	2.08905e-50	1.16458e-49	-2.95393e-51	-3.8764e-50	3.06238e-50	1.87678e-50	1.38819e-50	3.11907e-51	9.89574e-51	-3.01348e-50	1.50883e-50	1.56064e-50	-5.82967e-51	6.49384e-51	7.80445e-50	-8.09165e-52	1.57302e-50	-2.02453e-49	5.38679e-51	-4.12975e-52	-3.96087e-50	-1.80825e-51	-8.72152e-51	7.44425e-98
2.36566e-51	-5.93798e-51	-6.02602e-52	-1.83647e-51	6.62967e-51	3.98311e-51	1.32741e-51	1.22276e-51	-7.18998e-52	-2.09242e-52	-9.23569e-51	7.61808e-51	2.54203e-51	3.26155e-51	4.52179e-52	3.1515e-51	-5.34321e-51	4.8517e-51	2.85923e-51	2.20037e-52	1.01039e-50	-8.76669e-52	2.21109e-51	8.94425e-51	1.60818e-51	4.29231e-51	-9.287e-52	8.86266e-51	9.81951e-51	6.2895e-51	7.63254e-100
-2.60238e-52	5.87816e-53	-3.02349e-52	5.1756e-52	-4.14415e-52	-4.20543e-52	3.47524e-52	-2.89549e-52	1.0081e-51	-6.4388e-52	4.98703e-52	-1.97051e-52	-1.81518e-52	-2.07881e-53	1.4649e-52	-2.93151e-52	-2.0476e-52	2.99222e-52	-1.77133e-52	-1.30762e-52	1.41837e-52	-3.53308e-52	-5.61001e-52	6.85209e-52	1.06237e-52	-6.28669e-53	3.31144e-52	-2.54535e-52	6.64377e-52	-8.79971e-52	5.35736e-102
-2.38133e-53	1.37997e-52	-2.77688e-53	-7.13316e-53	-9.87331e-54	4.64268e-53	-3.11822e-53	-2.9658e-53	1.3418e-53	-4.13806e-53	-1.29359e-52	6.09169e-53	-5.96273e-53	5.17307e-53	4.19879e-53	-6.72787e-53	1.11588e-52	1.54319e-52	1.25891e-52	2.33188e-54	3.74461e-53	-5.1136e-53	7.62273e-54	6.19572e-53	-7.7275e-53	1.67079e-53	2.28338e-53	3.85219e-53	4.08042e-54	8.67042e-53	1.40256e-103
1.92721e-53	-1.74374e-54	-5.68964e-54	-8.4836e-54	2.23453e-54	4.58426e-54	-1.59312e-54	3.88768e-54	2.00971e-54	3.77023e-54	4.97513e-54	2.56724e-54	-5.41982e-56	-2.07585e-53	2.17545e-53	1.7453e-54	1.16379e-53	-2.57961e-54	-1.86473e-54	2.14778e-54	-9.8511e-55	2.19602e-54	-4.48626e-54	7.03463e-54	5.51001e-55	1.17146e-53	2.04171e-54	3.2533e-54	7.0874e-54	1.01257e-54	1.90841e-105
3.24986e-55	-2.80924e-55	1.74849e-54	6.78692e-57	1.03172e-54	5.70078e-55	1.11508e-54	-1.99792e-55	1.5368e-54	1.20306e-55	1.83847e-56	-9.67545e-55	5.18117e-55	-1.56221e-55	-8.72575e-55	4.90681e-55	-3.24621e-54	-5.52797e-55	4.2143e-55	-8.24351e-55	-3.44404e-55	2.40207e-56	-2.50906e-55	1.24297e-54	-1.35651e-54	-4.98905e-56	-2.91382e-55	2.20292e-54	8.12383e-55	4.29843e-55	3.15751e-107
4.75901e-56	-1.62542e-56	9.05855e-57	-9.05356e-56	-1.09333e-55	-7.93931e-56	2.35543e-55	8.48402e-56	8.75418e-56	-7.50417e-56	1.76566e-56	-8.76175e-56	9.2203e-56	-3.09483e-56	-2.73546e-55	-1.81782e-56	-2.62716e-56	-1.2765e-56	3.93067e-56	-1.0253e-55	-3.74218e-56	-4.75932e-56	2.1394e-56	-3.5901e-55	-5.18834e-56	-1.47938e-56	2.38535e-55	1.59528e-55	1.12566e-55	9.04955e-56	4.49685e-109
9.72492e-57	-6.52547e-57	1.15715e-56	8.1795e-57	2.40807e-57	6.49771e-58	8.23366e-57	-3.10276e-56	-1.83363e-56	1.75848e-57	-4.21106e-57	-2.86153e-57	1.91175e-57	-1.24671e-56	-5.32111e-57	2.10411e-56	-7.87406e-57	-6.81941e-58	-3.17495e-57	1.12467e-57	-1.44914e-56	7.40992e-57	-4.47977e-57	-1.33338e-56	1.04154e-57	-1.67192e-57	1.40035e-56	-1.22827e-56	-6.84207e-57	2.07486e-56	3.73478e-111
-3.20287e-58	3.68271e-58	8.07306e-58	-4.93841e-57	1.47661e-58	-6.05013e-58	-3.00099e-57	-3.2409e-57	6.28174e-58	2.64313e-57	-1.07358e-57	-2.88276e-57	3.75686e-58	-1.22655e-57	-1.09948e-57	-5.16854e-58	9.12941e-58	-3.85716e-57	-1.64324e-57	5.71533e-57	7.05872e-58	5.7827e-58	-5.71313e-58	1.08808e-57	-1.3859e-57	4.65977e-58	2.44039e-57	-2.17206e-57	-5.30541e-58	9.42177e-58	1.3254e-112
-7.75774e-59	-2.07811e-58	9.2907e-59	1.37246e-58	1.23599e-58	1.84294e-59	1.98639e-58	-1.38689e-58	-1.03569e-58	-1.00607e-58	1.21207e-58	-1.66141e-58	9.67492e-59	-6.98501e-59	-1.99057e-58	5.03449e-58	-7.27954e-60	-6.75175e-59	2.30238e-58	6.27247e-60	-4.24248e-58	2.07867e-58	-1.29132e-58	1.55017e-58	4.02026e-58	2.11974e-59	1.22768e-59	6.41033e-59	5.81458e-59	-8.93206e-59	1.0207e-114
1.80352e-59	7.98156e-59	-9.59704e-61	3.05564e-59	-3.98859e-59	-2.26747e-59	5.62186e-60	-6.14018e-59	-2.18655e-59	-5.71287e-59	-5.05837e-61	-4.45172e-60	9.29344e-61	-1.77753e-59	3.32235e-59	-3.01534e-60	3.17983e-59	-1.16749e-59	-1.0317e-58	7.05737e-60	-2.58242e-59	4.21819e-59	-1.13648e-59	-2.94114e-59	2.08075e-59	2.9109e-59	-9.06767e-60	-4.25763e-59	-9.78274e-60	-7.93048e-60	3.73443e-116
1.70379e-61	-4.57314e-60	-1.11839e-59	-7.51302e-61	3.77323e-60	-2.72493e-60	3.46754e-60	-7.10928e-61	1.46108e-61	-2.1581e-61	-7.18289e-61	-3.76661e-60	2.82606e-60	-2.98551e-60	8.38742e-61	-3.93656e-60	-1.62584e-61	1.04741e-62	2.08546e-60	-2.37114e-60	-1.24283e-60	-2.80287e-61	-6.53501e-61	4.46427e-62	3.27643e-60	-1.44436e-61	-3.46636e-61	1.33475e-60	8.56612e-61	2.72302e-60	2.61507e-118
-4.5754e-61	-3.75137e-61	-3.15861e-61	3.7677e-61	3.11741e-61	4.0662e-61	-2.24534e-61	-5.02922e-61	4.488e-61	1.14774e-61	2.26099e-61	-9.5917e-63	-3.37189e-61	-3.25737e-62	-1.4611e-61	5.59334e-62	1.31114e-61	1.81314e-61	1.0177e-61	-5.09674e-62	-6.21e-61	7.55925e-61	3.11492e-61	1.07456e-61	-1.37127e-62	-2.3936e-61	1.51379e-62	4.27086e-61	1.72787e-61	-6.80254e-61	3.42408e-120
3.34425e-62	2.04442e-62	-2.98003e-62	-9.07302e-63	4.99954e-62	6.71646e-62	2.63151e-62	8.16861e-62	4.78934e-63	3.45887e-63	3.19768e-62	-3.35583e-63	-2.052e-61	-6.05009e-62	-9.91169e-63	-6.43926e-63	-2.17498e-62	1.45519e-62	3.04988e-62	-1.44127e-62	-7.70393e-63	-8.23489e-62	4.9437e-62	1.41701e-61	2.87256e-62	-2.41991e-62	4.97291e-63	-7.58503e-63	-3.53782e-62	-3.58034e-63	9.78022e-122
-1.45533e-63	8.81279e-63	1.92128e-63	5.76349e-63	-2.48231e-63	9.90104e-63	-1.25552e-62	-5.30375e-63	1.18807e-63	6.83243e-63	-3.00581e-64	-1.43133e-66	-1.03895e-64	-1.05087e-62	1.36632e-63	-2.94562e-63	-1.7704e-63	-5.58288e-63	-2.73955e-63	5.89561e-64	-7.48702e-63	-4.71656e-63	-1.16132e-62	-3.93507e-63	5.09837e-64	1.33237e-63	-2.03278e-63	-1.33153e-63	-9.9794e-64	3.37608e-63	8.66961e-124
-5.48557e-64	-2.15194e-64	-7.44331e-64	-1.81808e-64	-1.27792e-64	5.06465e-64	-1.11059e-64	5.3217e-64	1.00199e-63	-1.11176e-64	-4.87143e-64	-1.86231e-64	8.64646e-64	-5.30953e-64	3.61214e-64	-5.53382e-64	-1.84005e-64	-1.89799e-64	-1.40862e-65	-1.54468e-63	1.25999e-64	4.00925e-64	-4.76923e-65	-2.00437e-63	3.24742e-64	3.72343e-64	6.99642e-64	2.20334e-64	-6.08754e-64	-1.36436e-63	1.3924e-125
-1.52975e-64	4.97371e-65	-5.88271e-65	1.30993e-65	5.79276e-65	2.79156e-65	3.1103e-65	7.62767e-65	-1.97865e-64	4.03411e-65	2.26906e-65	2.13849e-64	-1.10797e-64	-9.0427e-65	-1.12835e-64	-5.05683e-65	-1.98477e-65	9.33055e-65	-3.83306e-66	1.99919e-65	1.00416e-64	-6.42544e-66	2.68808e-65	-1.54301e-64	5.30947e-65	9.63687e-65	7.24636e-65	-9.83419e-65	2.80382e-65	-1.13941e-64	2.48161e-127
2.58685e-66	6.35609e-66	-1.39489e-65	1.59844e-65	6.48531e-66	4.80038e-66	1.72044e-65	3.873e-66	-1.07943e-66	-3.50492e-66	-7.15711e-66	4.83297e-66	1.9863e-66	-2.5165e-66	1.00576e-65	1.86549e-66	-5.99232e-66	-3.55975e-66	1.94777e-65	3.32173e-66	1.29144e-66	2.51424e-67	-5.76011e-66	-1.05864e-65	-1.77639e-66	3.57678e-66	6.98514e-66	-3.41001e-66	-9.06848e-66	-6.63842e-67	1.82123e-129
-1.17865e-66	-1.49091e-66	6.90977e-68	2.7831e-66	-2.19908e-67	-2.16968e-66	1.60607e-67	2.12344e-66	-2.41275e-67	-1.22741e-67	1.69799e-67	-1.48106e-67	-2.16604e-68	2.06906e-66	-1.43305e-68	-6.15667e-67	5.70811e-67	-1.76615e-66	1.31858e-66	7.5588e-67	9.60297e-67	2.59192e-66	-9.00408e-67	-1.04153e-66	5.97887e-67	1.4328e-66	5.01672e-67	7.65467e-67	-1.01163e-66	3.66092e-67	4.51342e-131
-1.82058e-67	2.16263e-67	-7.16131e-68	2.21728e-67	4.49178e-68	-2.30826e-68	3.78769e-68	4.70767e-67	-3.16218e-67	-5.03409e-68	4.60801e-68	-6.65302e-68	1.72957e-67	6.36382e-67	-4.28265e-68	-3.19967e-67	-2.75896e-68	4.83845e-68	6.89516e-68	-1.29224e-67	-2.87795e-67	2.89776e-67	1.20576e-67	-1.98269e-67	-1.23644e-67	6.93073e-68	1.20546e-67	-2.50976e-68	1.12896e-67	7.15515e-68	1.30632e-132
-1.96586e-69	-1.51544e-68	1.18074e-68	7.7663e-69	2.94921e-69	2.60361e-69	2.86462e-68	-3.39809e-69	1.98149e-69	-3.69817e-69	3.90664e-68	2.06729e-68	-1.37273e-68	-1.25975e-68	-2.19814e-68	-6.93776e-69	-1.08583e-68	5.46712e-69	2.06229e-68	-2.74558e-68	-8.37278e-69	3.55764e-68	2.08592e-68	-1.28791e-68	-7.60337e-69	-1.21692e-68	1.68037e-68	-3.364e-68	4.11587e-68	-2.32055e-68	1.12466e-134
4.28762e-69	3.70647e-69	4.22387e-70	-5.38676e-69	1.0543e-69	2.8207e-69	-1.01847e-69	-3.32669e-69	-1.14729e-69	-5.15325e-70	3.4077e-69	-1.32604e-70	2.0489e-69	-2.67735e-69	4.4821e-69	1.79864e-70	1.38733e-69	1.73986e-69	-1.55253e-70	1.37638e-69	-1.80336e-69	-8.47853e-70	2.49248e-69	1.71385e-69	-5.08462e-69	2.32293e-69	-2.73411e-70	-1.81278e-69	-1.01747e-69	-1.04356e-69	1.83914e-136
3.71357e-71	2.30458e-70	-3.32521e-71	5.58903e-70	-4.94226e-72	2.64334e-70	7.03576e-70	1.32842e-70	2.9554e-70	4.99962e-70	1.47683e-70	2.14439e-71	-6.82992e-71	-2.8499e-70	1.05913e-69	5.5706e-71	-6.42094e-70	3.68671e-70	-2.25267e-70	-1.11251e-69	-1.33022e-71	6.39393e-70	-4.10745e-71	2.69521e-70	5.20629e-70	1.20374e-70	4.14666e-71	-2.09901e-70	1.56364e-70	4.50871e-71	5.19861e-138
-1.98765e-72	6.21773e-72	1.61551e-71	-1.3945e-71	6.92898e-71	-8.60896e-72	-1.07236e-70	-5.79767e-71	5.39312e-71	1.57019e-71	1.25402e-71	-5.24691e-73	2.20547e-71	-7.46371e-71	1.60719e-71	-2.57707e-71	7.70477e-72	-1.52794e-71	1.29411e-71	1.34681e-71	-6.67765e-71	7.58544e-72	-3.92887e-71	-1.67849e-71	-3.72863e-72	-5.03573e-72	1.18321e-71	-1.90253e-71	1.60409e-72	5.76118e-71	4.13729e-140
-5.98575e-72	4.73568e-72	4.36705e-72	1.84428e-72	-2.15218e-72	1.13195e-72	6.82102e-73	-8.41633e-72	-3.39397e-73	1.38405e-73	-2.88224e-72	-1.23434e-72	1.38281e-71	-1.89484e-72	-1.72462e-72	1.68457e-72	1.89558e-72	1.5203e-72	1.30634e-72	1.53054e-72	-1.82716e-72	8.63196e-73	6.50507e-72	1.14189e-72	-4.85439e-72	4.04965e-72	-2.51481e-72	1.19961e-71	-2.18773e-72	-1.97761e-72	6.25073e-142
2.83305e-73	-1.73156e-73	-3.97613e-73	-1.13854e-74	4.27122e-73	-9.85887e-74	-8.78042e-73	-8.42105e-74	-5.41462e-73	-7.33436e-73	-3.56174e-73	1.44154e-72	6.84848e-73	2.01382e-73	2.68149e-73	-3.71396e-73	1.64762e-73	-3.24776e-73	-5.27245e-73	5.30702e-73	-2.28398e-73	-2.76252e-73	-9.32595e-73	-1.2683e-73	-1.67706e-74	1.34246e-72	-3.33393e-73	-4.97703e-73	-1.10595e-72	-2.96519e-73	1.0173e-143
-5.60683e-74	-4.57874e-74	6.88259e-74	6.25821e-74	2.8603e-74	7.88731e-74	-6.32805e-74	-1.2576e-74	1.82762e-74	3.96463e-74	-1.21282e-73	-1.85057e-74	4.27206e-74	-2.96826e-74	-5.7546e-74	-7.17073e-78	-9.23284e-74	-6.21421e-74	5.48441e-74	1.79407e-74	-1.67507e-73	8.96808e-74	-3.92218e-74	1.6452e-74	-5.679e-74	-3.91426e-74	-6.75383e-74	2.67777e-74	1.24911e-74	6.08412e-74	1.1559e-145
-1.35181e-75	8.71744e-75	6.95605e-75	7.51231e-75	3.31527e-75	-9.93813e-75	3.45292e-75	-3.75737e-75	1.01375e-74	2.53392e-76	-2.18551e-75	2.93933e-76	1.45954e-74	-5.49245e-76	-5.13368e-75	3.29699e-75	3.04755e-75	-9.0549e-75	-4.73903e-75	-1.02782e-74	5.59653e-75	-5.64797e-75	2.00141e-75	-2.49325e-74	8.78094e-75	-2.22159e-75	-9.00177e-75	6.791e-75	1.3775e-74	7.17865e-75	2.0354e-147
2.01382e-76	-3.19629e-76	2.79766e-76	-5.61007e-76	8.46253e-77	1.60888e-76	-7.26292e-76	3.51249e-78	-4.74558e-76	-4.4489e-77	1.10731e-75	-3.00678e-76	-2.41234e-76	-2.76921e-76	-4.78284e-76	6.30076e-76	-8.46681e-76	-8.05501e-76	-7.685e-78	-1.19185e-75	-2.81983e-77	7.23697e-76	-1.07439e-75	-1.78083e-76	-2.07157e-76	-1.85e-76	2.79517e-76	-9.08238e-76	-1.49883e-76	-2.66744e-76	8.97126e-150
5.09676e-77	-3.9484e-77	-1.43157e-77	3.54425e-77	3.55733e-78	-1.62186e-77	-1.45512e-76	6.86944e-77	-7.75374e-77	-8.25702e-78	-7.83156e-77	-1.89282e-77	-1.22404e-76	6.90228e-77	-2.42649e-77	3.46539e-76	1.39533e-76	-1.68214e-76	-7.3418e-77	-7.6492e-77	4.84968e-78	-4.64244e-77	-1.11962e-76	-2.52375e-76	9.01058e-78	7.40472e-78	1.22142e-76	-4.19175e-77	-6.05922e-77	-1.55085e-76	3.66732e-151
1.65338e-78	-8.05588e-79	8.5351e-78	4.27507e-78	-1.58919e-77	-4.84038e-78	-3.25286e-78	1.53652e-77	2.31211e-78	-1.17585e-78	-5.465e-77	-1.82242e-77	6.27667e-78	6.1208e-78	-8.48311e-79	-1.21714e-78	-5.88941e-78	2.0089e-77	-1.36239e-77	9.1135e-78	-1.29134e-77	-2.72882e-77	-6.35504e-78	-7.16417e-78	5.99113e-78	-9.46495e-78	-4.21067e-78	-2.58721e-78	-1.6878e-77	-1.33936e-78	6.16828e-153
-4.6261e-78	1.12997e-78	3.19822e-78	-3.97458e-78	2.08786e-78	-6.18283e-79	-8.30726e-79	4.75436e-78	1.96486e-78	-9.93843e-79	1.78013e-78	-3.40666e-79	1.91891e-78	2.536e-78	-1.70527e-78	-3.97841e-79	-2.19841e-78	1.33383e-78	4.57813e-80	-2.34094e-78	-1.94433e-79	1.45958e-78	-1.3775e-78	-3.88501e-79	2.43223e-78	4.98729e-79	-3.08952e-80	-7.35497e-79	-7.17559e-79	-4.86895e-78	1.45291e-154
-9.36302e-80	-1.69041e-79	9.90004e-80	6.20736e-80	-3.50051e-80	1.11036e-79	-2.11262e-79	-2.53362e-79	3.04354e-79	4.79158e-79	-3.00507e-79	-3.5183e-80	-1.37968e-79	-5.99485e-80	2.66667e-79	-1.99242e-79	-3.57689e-79	-2.83099e-79	-1.59913e-79	-7.71127e-80	-4.6736e-80	1.02263e-79	3.43461e-79	-1.53119e-79	-8.99872e-80	5.15887e-80	1.5447e-79	-2.33791e-79	-3.48443e-79	3.42693e-79	1.44236e-156
-3.53448e-80	-1.14385e-80	-4.32441e-80	6.56951e-81	1.72659e-80	2.31916e-80	1.86526e-80	3.272e-80	-1.74124e-80	-3.78144e-80	2.68958e-80	1.92785e-80	1.85658e-80	7.70057e-82	-2.61324e-80	6.71827e-81	-3.70028e-80	-8.08372e-80	1.55561e-80	1.65026e-80	3.24993e-80	1.90186e-80	-9.46259e-81	-3.74114e-80	5.49386e-80	-8.92207e-80	-3.81142e-80	8.48624e-80	-5.14914e-80	5.28125e-80	4.5848e-158
-1.62586e-81	7.07208e-81	-6.38558e-81	5.18906e-82	1.26041e-81	1.6279e-81	-1.3522e-81	1.13667e-80	7.88592e-81	-1.05799e-81	4.71867e-81	8.12396e-82	-2.49021e-81	1.50196e-81	9.4091e-82	4.11583e-81	-3.69848e-81	-5.16196e-81	-7.90374e-82	6.08914e-81	2.95716e-81	2.81851e-81	6.61119e-82	-1.51055e-81	5.23279e-81	5.1846e-81	-9.13644e-82	1.80803e-81	5.31483e-81	-5.46276e-81	5.55376e-160
8.48849e-82	1.17838e-82	4.9844e-82	-7.86892e-82	2.20754e-82	7.57533e-83	-3.71983e-82	-4.87872e-82	1.68365e-82	3.33096e-82	6.95925e-82	-9.03853e-82	3.07376e-82	6.36083e-82	-1.48937e-82	-4.36146e-82	2.85388e-82	9.5399e-83	-7.33749e-82	-1.06996e-82	1.09894e-82	-1.99005e-82	3.37105e-82	4.2399e-82	3.26461e-82	1.46887e-82	8.13209e-83	1.29191e-83	-5.41411e-82	-3.23391e-82	5.70309e-162
-9.11511e-83	2.44579e-83	-9.58894e-84	1.21976e-83	-1.62303e-82	7.30817e-83	-2.67918e-83	-8.32183e-83	-1.17745e-83	1.15361e-84	5.20593e-83	-4.81553e-83	-3.45313e-83	7.82948e-83	1.31032e-82	8.04135e-83	-6.17737e-83	-5.29682e-83	1.83004e-83	-4.16791e-83	2.2916e-83	1.54683e-82	2.6651e-84	1.96104e-83	1.27824e-82	-2.19668e-83	-1.08493e-82	3.12183e-83	6.02134e-83	8.28022e-84	1.51399e-163
-2.66365e-84	1.756e-84	1.88743e-84	-9.31668e-85	8.07151e-85	8.12983e-84	-1.06992e-85	7.09225e-84	-1.18513e-84	-1.77674e-84	-4.59357e-84	-1.91049e-85	-2.8428e-84	-1.14091e-84	8.99819e-85	3.04931e-84	3.48963e-84	-1.02296e-83	5.70656e-84	5.89025e-84	-3.17467e-84	1.20657e-83	1.27439e-83	6.55201e-84	8.22259e-84	1.44351e-83	2.34458e-84	8.30664e-84	8.76303e-84	-1.85179e-84	1.15264e-165
2.23494e-85	-1.18235e-84	2.95916e-86	8.22696e-85	3.72239e-85	-1.44484e-84	-5.08891e-85	1.37082e-85	1.60527e-84	-6.24595e-85	2.25548e-85	-1.21158e-84	-3.59667e-85	4.14253e-85	1.67634e-86	-5.89007e-85	-2.42236e-86	-1.16604e-84	3.68679e-85	-5.73405e-86	6.70268e-86	-5.93931e-85	-8.49568e-85	1.43023e-84	1.82959e-85	2.10098e-84	3.16966e-85	-5.00634e-85	3.05576e-85	1.89453e-86	1.928e-167
-1.88127e-86	1.53146e-85	-1.07381e-86	7.34873e-86	9.55e-87	1.25198e-85	-1.64182e-85	-7.75796e-86	3.60396e-87	-5.5357e-86	2.8941e-86	2.7475e-86	-1.11302e-85	-2.04403e-86	5.76606e-86	-1.11013e-86	2.93058e-86	2.5681e-86	-9.73974e-86	8.16553e-86	-5.41856e-86	-2.47237e-86	-2.22669e-85	-2.16061e-86	7.97818e-86	-6.78457e-86	4.87438e-86	-4.47169e-86	-1.22484e-86	-2.61811e-85	2.54294e-169
5.66334e-87	-1.97583e-87	3.38445e-87	2.69579e-87	1.07142e-86	2.66359e-86	-6.38026e-87	3.27721e-87	1.92774e-87	-8.93009e-87	7.55887e-87	-3.84879e-87	1.51644e-86	-4.12517e-87	-1.10682e-86	-1.99386e-87	-3.56475e-86	-1.83766e-86	9.84835e-87	1.05503e-86	2.30902e-87	9.58366e-88	3.08561e-87	1.36284e-87	-1.40165e-90	1.70539e-87	1.01185e-86	-2.3882e-86	2.57433e-87	5.42634e-88	3.97621e-171
-2.64623e-88	1.42069e-89	6.29192e-88	2.83126e-88	-1.12979e-87	7.07138e-88	-7.38969e-88	-1.09448e-87	-1.63244e-87	-2.18772e-87	1.901e-88	-6.41183e-89	2.78012e-87	2.46212e-87	-9.58745e-89	-3.51502e-88	-9.75166e-88	-1.99494e-88	2.46671e-87	-5.09953e-88	4.65925e-89	-1.34365e-87	-1.91025e-87	3.3605e-87	2.54276e-87	-1.75744e-87	1.07939e-87	-5.10571e-88	-2.8076e-87	-7.65796e-89	6.84352e-173
7.66568e-89	7.75403e-89	-1.67611e-89	5.65682e-88	3.39257e-88	-1.26866e-88	-1.57007e-88	-7.03076e-89	-5.45248e-88	-2.18808e-90	-2.93675e-88	3.23172e-89	-1.66249e-88	-1.23365e-88	3.53143e-90	-4.9365e-88	-8.25535e-89	-1.8418e-88	1.7807e-89	-9.67208e-89	1.69739e-88	-2.76138e-88	-8.13319e-89	-2.01256e-88	-1.70259e-88	2.75229e-88	2.70281e-88	5.59447e-88	2.72959e-88	1.01345e-88	1.94224e-174
-1.19706e-89	2.40041e-89	-2.51237e-90	4.2689e-90	3.98526e-90	-8.91757e-91	-2.10418e-89	6.29115e-90	-1.0701e-89	-2.43219e-90	-1.52655e-89	6.74176e-90	3.85513e-89	-8.5368e-90	9.24814e-90	-2.53764e-89	3.49942e-89	3.79532e-89	-4.6164e-89	6.11052e-90	2.05942e-89	3.70487e-90	-2.26221e-89	-1.04194e-89	5.89447e-89	8.32283e-89	-2.32527e-89	-3.50097e-90	-1.6616e-89	-1.39419e-89	2.1247e-176
3.52392e-91	-1.51259e-90	4.84589e-91	1.3975e-90	-5.67324e-91	1.86283e-90	3.86347e-90	4.18936e-90	4.49352e-92	-8.85247e-91	-1.99749e-90	-1.80399e-90	-7.12457e-91	2.98291e-90	3.80467e-91	-3.37911e-90	-6.17753e-91	-2.39514e-90	-2.5781e-90	8.3943e-90	-1.24437e-90	3.90213e-91	1.39743e-90	5.07816e-90	2.63046e-91	9.28302e-90	-6.49366e-91	-1.43203e-90	6.84141e-90	-3.33617e-90	3.29189e-178
3.16019e-91	1.54956e-91	6.39935e-91	1.6592e-91	-1.45529e-91	-1.30937e-91	8.32632e-91	-3.53342e-91	-6.48097e-91	-2.32951e-91	4.43251e-92	-1.50396e-91	1.53198e-91	-5.83314e-91	-4.39004e-91	1.52586e-91	-4.45943e-91	-1.74062e-91	-2.26185e-91	1.46861e-92	-8.82187e-92	7.46726e-94	-2.00522e-92	2.78526e-91	-1.75884e-91	2.54392e-91	6.24196e-91	1.37851e-91	5.76523e-91	-3.57192e-91	3.82653e-180
-2.5417e-92	4.01415e-92	6.61401e-92	5.83217e-93	1.62852e-92	3.86665e-93	5.75362e-92	1.37432e-92	3.79582e-92	-2.27562e-92	-6.34466e-92	5.25036e-93	-1.64909e-92	1.79606e-93	4.21161e-92	2.35412e-92	6.13083e-92	-6.15928e-92	-1.40121e-92	-2.28659e-93	-1.13631e-92	-5.00768e-92	-7.74527e-92	-1.23642e-91	9.08252e-93	-1.97673e-92	5.69331e-92	-1.05383e-92	-6.24656e-93	-3.28345e-94	5.4602e-182
1.3185e-93	4.31907e-93	-6.72374e-93	-3.9201e-94	2.6065e-93	5.1555e-93	7.22075e-95	1.26924e-93	-1.79249e-93	3.07494e-94	3.72105e-94	6.41609e-93	-5.79992e-95	5.87264e-93	6.70974e-94	7.44678e-94	1.77688e-93	-7.66441e-94	6.46888e-93	8.01861e-93	2.43911e-93	-4.37141e-93	2.96001e-93	3.08912e-93	3.13262e-94	-9.2312e-94	-2.36813e-93	6.11498e-93	3.62409e-94	-3.0419e-93	3.87441e-184
5.00536e-94	-1.4147e-94	-1.15428e-93	-1.7688e-94	3.94395e-94	4.27235e-94	6.57999e-95	9.49005e-95	-1.62313e-94	6.33398e-94	1.28212e-93	-7.53407e-94	1.12011e-93	-2.6312e-94	-3.11984e-94	3.18121e-94	1.81846e-94	-9.05509e-95	-3.89912e-93	2.00978e-94	-1.53039e-93	5.15435e-94	-3.4467e-94	5.63574e-94	4.15659e-94	6.72734e-94	-1.33569e-94	1.66617e-93	3.41008e-94	1.52837e-93	3.03475e-185
-5.08396e-95	3.54834e-95	9.69373e-96	-1.29231e-94	-4.59862e-95	-7.8876e-95	1.35977e-96	-3.09707e-95	3.13316e-96	4.37522e-95	6.50841e-95	-1.42216e-95	-2.15541e-94	-4.77796e-95	-8.33341e-95	1.26003e-95	4.68004e-96	-2.36247e-95	-7.43141e-95	8.34242e-95	5.09159e-96	-7.6681e-95	-8.5884e-95	1.7561e-95	-3.88335e-95	-2.21622e-95	9.8077e-95	-5.80416e-95	-2.78897e-94	-4.11241e-95	2.13257e-187
-1.08687e-95	4.61355e-96	-9.04425e-96	-7.04906e-96	1.16287e-95	-1.39587e-96	2.17799e-96	-7.6491e-96	-1.65855e-95	-4.56891e-96	5.17019e-96	-3.0795e-95	3.20379e-95	6.67963e-97	5.48114e-96	-1.72519e-96	8.26879e-96	-7.83934e-97	5.016e-96	5.75604e-96	1.65443e-95	-3.85882e-96	6.66824e-96	-2.79754e-96	3.02751e-96	5.4346e-96	2.52839e-96	-4.26704e-96	2.24728e-96	-5.4959e-96	3.36897e-189
1.62464e-96	1.91688e-96	-2.0883e-97	-2.73223e-96	7.25357e-98	-2.67228e-96	-4.78776e-97	-9.46734e-97	-1.10496e-96	-3.41509e-96	2.72368e-96	1.24002e-96	2.76068e-97	-1.48773e-96	8.34856e-97	-1.13308e-96	4.49389e-97	2.41527e-97	5.0767e-97	1.24074e-96	1.57253e-96	7.63174e-97	-2.0873e-96	-1.21279e-96	2.6945e-97	-4.54963e-97	1.50138e-96	-4.68331e-97	-6.06714e-97	2.23836e-97	6.23164e-191
1.92734e-97	-7.23896e-98	-4.7625e-98	-1.43217e-97	-1.28475e-97	4.91146e-98	2.26754e-97	-1.62457e-97	1.6816e-98	2.51104e-98	1.34859e-97	-1.75173e-97	7.32696e-98	1.10003e-97	-1.94256e-97	6.58584e-99	1.28002e-97	-2.45001e-97	9.89024e-98	-7.84328e-98	2.24942e-97	9.27756e-98	-1.01436e-97	-2.17269e-97	-7.36697e-98	-1.60874e-97	2.90769e-97	3.01292e-97	-1.65675e-97	2.96448e-98	7.1093e-193
2.81657e-98	7.87812e-99	2.09063e-98	8.39108e-98	2.26914e-99	-2.45389e-99	-1.07708e-98	4.61867e-98	5.23737e-99	2.6055e-98	-1.25443e-98	-5.74026e-99	-1.48486e-98	-4.23893e-99	4.36562e-99	9.20615e-99	-2.56811e-98	-1.69009e-99	-1.36576e-98	1.96045e-98	-3.52966e-98	8.76083e-99	2.5724e-98	4.75607e-99	-3.26484e-99	-2.19821e-98	-1.16046e-98	-1.77875e-99	2.55795e-99	7.79819e-99	1.5772e-194
-1.50871e-99	-7.68481e-101	-9.54262e-100	1.67029e-99	-4.12867e-99	7.09902e-100	2.13276e-99	1.08199e-99	-3.73602e-99	-9.55933e-100	-1.45065e-99	2.93472e-99	2.04613e-99	2.74278e-99	-1.42503e-100	-3.2945e-100	-7.58158e-100	-6.18927e-100	-2.24768e-99	6.61405e-100	-2.49049e-99	3.41609e-100	-5.10529e-99	1.22722e-99	1.21842e-99	-5.41235e-99	2.62512e-99	-1.35304e-99	-5.81945e-99	6.91618e-100	1.8086e-196
-2.93527e-100	-2.11379e-100	1.25015e-100	-2.94361e-100	7.62168e-100	-2.11387e-101	-8.43608e-101	1.7037e-100	-1.09691e-100	-4.24792e-101	2.05603e-101	-1.631e-100	1.60046e-101	-6.97459e-101	1.47141e-100	-2.02099e-100	-4.88343e-101	-3.0066e-100	-9.7075e-101	1.90591e-100	-5.29118e-100	8.46274e-101	3.6568e-101	-5.53413e-101	-2.67126e-102	-1.04773e-100	2.77327e-100	4.78793e-100	3.27879e-100	-3.56886e-101	1.81505e-198
1.3836e-101	7.23857e-102	1.27957e-101	1.34087e-101	5.07237e-101	-1.17068e-101	2.52346e-102	2.53765e-102	-1.04944e-101	8.95712e-102	5.30558e-101	7.71422e-101	-4.93841e-101	7.43742e-102	1.05199e-100	-3.20191e-101	1.65638e-102	1.65984e-102	-3.89302e-101	-2.78712e-101	-2.64858e-101	4.20833e-101	-5.88252e-101	-2.55377e-101	-2.31829e-101	-1.59822e-101	-1.26904e-101	-3.54568e-101	-3.89553e-102	-5.54206e-101	4.10332e-200
-4.08206e-102	2.31216e-103	2.89003e-102	-3.09219e-102	1.96168e-102	-5.20425e-103	1.29321e-102	-1.34474e-101	-8.53903e-103	-1.13172e-102	4.12628e-102	1.45482e-102	2.37068e-103	8.10941e-102	-2.7705e-103	-2.38987e-102	-6.8335e-104	-6.39805e-102	-7.38428e-103	-8.91472e-105	2.12342e-102	1.60132e-102	2.21079e-103	-1.81261e-102	7.30972e-103	4.0439e-102	-1.17014e-101	2.58627e-102	1.78762e-102	-1.8756e-102	5.33119e-202
-3.665e-103	-5.67434e-103	2.52381e-102	-1.24151e-102	8.48578e-103	1.69658e-103	-1.52043e-103	4.55694e-103	-1.80562e-103	7.15322e-104	-4.72584e-104	8.21337e-104	-6.7687e-105	2.09124e-103	-2.06721e-103	1.30196e-103	4.41257e-103	-5.40113e-103	-5.72409e-103	1.47474e-103	-3.66271e-103	-2.74294e-104	-1.16949e-102	6.26625e-103	3.50525e-103	-6.4481e-103	-1.72807e-103	2.7301e-103	4.73385e-103	-1.70337e-103	1.31243e-203
1.34693e-105	-5.25584e-104	2.25576e-104	-5.1525e-104	3.55136e-104	5.03188e-104	2.74648e-104	2.8356e-105	-5.10667e-104	-6.87833e-104	4.83292e-105	-9.06469e-105	3.84427e-104	7.90674e-105	1.33156e-103	1.16418e-104	1.69897e-105	-1.66098e-104	-8.83157e-105	1.432e-104	5.38873e-104	-6.43539e-104	3.70026e-104	-4.13206e-104	5.56463e-104	1.21971e-103	-6.18927e-104	-4.32787e-104	1.07063e-103	-5.07556e-104	8.57338e-206
4.87067e-105	-2.76017e-104	-3.02994e-105	-1.19893e-104	-4.03787e-105	5.87974e-105	-1.82056e-105	6.18339e-105	3.58688e-106	1.45155e-104	-8.64381e-105	2.92128e-105	1.41895e-105	3.05776e-105	-1.63698e-104	2.32033e-105	-1.80275e-104	-2.86399e-106	6.48815e-105	4.17355e-105	-6.61365e-105	-4.70284e-105	1.02137e-104	-2.43456e-106	5.98272e-105	1.15163e-104	1.20011e-105	2.92772e-106	8.76089e-105	3.38886e-105	2.42273e-207
1.69513e-106	-2.69379e-105	-1.369e-105	-2.31221e-106	-3.23369e-105	4.85496e-106	1.9202e-105	-9.55287e-106	6.65232e-106	-1.25281e-105	1.54696e-105	-9.70625e-106	-1.27638e-106	7.09061e-106	-4.25497e-106	3.65608e-107	-8.77961e-106	-1.93214e-105	9.69066e-106	2.35552e-105	-2.54601e-105	2.60037e-105	8.8931e-106	1.02677e-105	-7.04856e-106	4.22629e-106	-5.15194e-106	1.6643e-106	6.07499e-107	1.32873e-105	5.93723e-209
-4.68102e-107	9.22216e-108	-3.68853e-106	2.31627e-106	6.27043e-107	-3.38922e-107	-6.09896e-107	-2.34204e-106	2.75352e-108	-1.4514e-106	-1.19928e-106	5.1195e-106	-1.20894e-106	1.98449e-106	-6.7168e-108	2.00407e-106	7.95483e-107	6.51436e-108	-1.74415e-106	-4.93024e-109	-1.7089e-107	-2.8653e-107	-7.44341e-107	-1.15366e-106	6.12418e-108	-1.47507e-106	-2.01288e-106	4.17952e-107	-7.7131e-107	3.55215e-106	9.00326e-211
-1.581e-109	1.93557e-107	-3.27772e-108	-3.06977e-108	-6.85696e-108	1.05892e-107	-1.33799e-107	-6.03529e-108	2.8622e-107	1.84704e-108	-1.34714e-108	8.19786e-110	-5.05585e-108	-1.58073e-108	4.61598e-108	6.69175e-108	-5.58666e-108	5.76272e-109	4.60255e-107	-1.60234e-107	8.87536e-108	-1.01026e-107	-8.2292e-108	8.74423e-108	-5.74597e-108	-1.95769e-107	6.14109e-108	-7.03448e-109	1.63049e-107	9.10338e-109	5.14084e-213
-3.72795e-109	-1.59436e-108	2.68823e-108	-3.11932e-108	-6.41128e-109	-2.22199e-108	-1.86955e-108	9.38801e-109	2.22045e-108	-7.28183e-109	-3.21859e-109	1.41228e-108	2.41865e-108	-1.03565e-108	-4.98977e-109	3.34851e-109	-1.48469e-109	2.6059e-108	-1.99971e-108	2.24602e-108	-2.11317e-109	9.80826e-109	1.97026e-110	-6.88832e-108	-2.3463e-108	3.23775e-109	-1.36366e-108	1.82245e-108	-6.9678e-109	1.44787e-108	1.2189e-214
5.96929e-109	1.1152e-109	-3.71658e-109	1.82168e-111	6.06492e-110	-2.79289e-109	-4.45681e-109	-1.30878e-109	9.85099e-110	-3.71884e-109	1.84042e-110	-2.47143e-109	-1.13391e-108	-8.37715e-110	-3.05914e-109	-2.76914e-109	1.4803e-109	5.47213e-111	1.25718e-109	-2.14393e-109	-4.17657e-110	4.57176e-109	2.1121e-109	4.371e-109	-4.1005e-110	1.47798e-109	-1.1472e-109	4.22212e-109	2.42006e-109	4.31883e-110	3.2823e-216
3.10598e-110	1.93182e-110	1.15421e-110	-4.15878e-110	-6.03306e-111	-1.97024e-110	-2.49669e-110	-5.38218e-110	3.86992e-110	-2.03291e-110	2.68004e-111	2.59156e-110	-3.25303e-110	-2.22225e-110	-1.81921e-110	-2.38531e-110	1.41402e-110	-1.23715e-111	1.0359e-109	-4.73979e-111	-1.95316e-110	3.04146e-110	2.6028e-110	-1.15451e-110	-2.97601e-111	-2.19946e-111	1.28759e-110	1.70816e-110	1.02528e-110	4.2992e-111	2.58541e-218
9.47811e-112	-4.94324e-111	-1.06644e-110	4.76626e-111	3.15154e-113	-3.66127e-111	-6.3282e-112	-9.2107e-113	-1.74486e-111	-4.37182e-111	5.6024e-111	5.35871e-111	-4.89344e-111	2.443e-112	-3.79395e-111	3.79388e-111	-3.12038e-111	-6.87528e-112	-2.0853e-111	-4.91136e-112	1.35687e-111	2.89496e-111	-2.13827e-111	2.2622e-112	-9.04424e-112	3.78592e-111	9.99617e-113	-4.36226e-112	2.74948e-111	-2.16496e-111	3.67892e-220
2.78021e-112	3.13407e-112	-6.58337e-112	-7.44884e-112	-3.2934e-112	-4.05771e-112	7.83354e-112	-3.5872e-112	-1.55518e-112	3.41927e-112	2.42036e-112	-2.86038e-112	2.41388e-113	1.77887e-112	4.97643e-112	-2.30138e-112	4.92339e-112	-2.41872e-112	4.58493e-112	-1.51265e-112	-3.78396e-112	7.77689e-112	5.28517e-112	-2.55391e-112	-4.90464e-112	-2.10545e-112	-4.40718e-112	2.1167e-112	-3.17612e-112	-8.69858e-112	5.80154e-222
-5.01112e-113	1.29752e-113	-5.54509e-113	2.89153e-113	-6.7731e-113	-1.25707e-112	7.82696e-113	-1.68719e-113	8.75654e-113	-4.64025e-113	1.47481e-113	1.80835e-113	-3.94188e-113	1.56751e-112	-4.80825e-113	2.67941e-112	8.92954e-114	-8.91061e-113	-4.1746e-113	9.14707e-113	9.62327e-113	1.55665e-113	2.67276e-113	2.1162e-113	3.68135e-113	-6.11403e-113	1.3108e-112	-7.27273e-113	-5.79568e-113	2.03339e-113	2.04117e-223
7.20163e-114	1.82992e-114	-7.56402e-115	-1.46252e-114	-1.92682e-114	6.04682e-114	-1.81196e-113	-9.08197e-114	-5.93054e-115	2.28705e-114	3.23219e-115	5.98994e-114	-3.87043e-114	1.70018e-114	5.02844e-115	1.4663e-113	-3.87241e-114	-9.12651e-114	-7.16867e-114	2.29768e-114	2.018e-114	1.99375e-114	-1.46232e-114	-1.5632e-113	-3.42712e-114	2.90565e-113	2.597e-113	-5.74061e-114	4.8246e-115	1.65644e-115	2.75688e-225
-6.20446e-115	-1.32593e-115	9.40177e-116	2.89311e-115	-7.06312e-115	-8.10131e-115	5.98815e-116	6.55081e-115	-4.77844e-115	-2.1329e-114	-6.73213e-115	2.90637e-115	2.05184e-115	-6.97107e-115	3.76859e-115	2.81842e-114	2.42312e-116	-2.3687e-114	-7.10389e-115	-9.76491e-115	8.50896e-115	6.84547e-115	-5.12339e-115	4.75593e-115	-8.09681e-115	1.14713e-114	-1.65016e-114	1.82206e-114	-1.50916e-114	-1.68589e-115	3.5083e-227
-3.09138e-116	1.98605e-115	1.19393e-115	4.53442e-116	6.24359e-116	1.09688e-115	1.20923e-115	-1.20621e-115	-2.12218e-116	1.47595e-115	-1.83508e-116	-3.96726e-115	-4.58452e-116	-3.21668e-116	-1.33051e-115	1.48669e-115	7.0989e-116	5.91158e-116	4.65822e-116	2.69296e-115	-1.92338e-116	5.37982e-116	-5.86153e-117	1.78287e-115	2.33742e-117	-5.64546e-116	-4.30549e-116	7.0988e-116	1.26927e-116	1.1322e-115	4.66091e-229
4.39429e-117	-3.14713e-117	2.69799e-117	-2.35478e-117	-2.06727e-116	3.49095e-116	4.01201e-116	-2.99865e-116	-1.09542e-116	2.32068e-117	-2.9242e-116	-7.833e-117	1.26518e-116	-3.63043e-118	4.52286e-117	-8.34944e-117	-4.6901e-117	-2.14653e-116	-3.53517e-117	-1.03887e-116	7.59153e-117	4.25373e-117	-3.0559e-117	-2.09901e-116	-1.46018e-116	-1.70249e-116	1.33224e-116	5.63967e-116	-1.27214e-116	3.78723e-116	1.20752e-230
9.76361e-118	1.43175e-117	2.33941e-117	-2.10537e-118	-2.51047e-117	9.8873e-118	-3.64813e-118	-9.15248e-118	6.04381e-118	4.00753e-118	6.10651e-118	1.47637e-117	5.00013e-118	7.70618e-118	3.04474e-117	-7.27931e-117	1.29385e-117	-7.2222e-118	-4.33843e-118	-2.31257e-117	2.67308e-117	-2.25202e-118	-1.55069e-118	-1.36326e-118	6.91602e-120	5.97531e-117	1.64757e-117	9.77032e-118	1.10851e-117	5.52134e-118	1.3883e-232
4.73112e-118	-1.87034e-118	3.05797e-118	-3.92224e-118	2.49542e-119	-3.37397e-119	-7.59551e-118	-6.40648e-120	-2.42665e-119	1.328e-118	8.71293e-118	1.88805e-118	-1.04932e-118	4.02005e-119	-5.43775e-118	1.1498e-118	-1.81453e-118	8.96919e-119	-3.88664e-119	-2.86265e-119	7.78061e-118	1.62208e-118	-1.16752e-118	1.26097e-117	-2.02732e-118	-2.22746e-118	1.3411e-118	1.53789e-118	3.64488e-118	1.70615e-118	4.79243e-234
1.06142e-119	2.16297e-119	4.9851e-120	9.7418e-120	-6.58298e-120	4.29658e-119	7.91996e-120	3.27284e-119	-2.33255e-119	1.17114e-119	3.87298e-119	-2.52326e-119	-3.0598e-119	-3.21879e-119	2.51213e-119	-1.58446e-119	-3.58008e-120	5.36575e-119	-4.99014e-120	-2.756e-119	-1.37185e-119	-7.31149e-119	-2.53417e-119	-3.71212e-119	4.28683e-120	5.37534e-119	1.11136e-118	-1.4463e-119	9.02217e-120	3.97468e-119	3.77558e-236
1.4369e-119	-1.63281e-120	-1.58355e-120	-3.95027e-120	5.54343e-120	2.48979e-120	4.71042e-121	-2.12263e-120	-6.19907e-120	-3.33731e-121	-6.30827e-120	-2.95858e-120	-5.63689e-120	7.33232e-120	-3.37175e-121	5.5855e-121	6.47996e-121	7.62835e-121	-1.20643e-120	2.27968e-120	1.10822e-120	-2.06776e-120	-4.96043e-120	2.16888e-120	-2.18741e-120	3.30758e-120	-1.38147e-120	2.43684e-121	6.11264e-121	6.75904e-120	5.48171e-238
-2.15679e-121	2.30091e-121	-2.89024e-122	6.47096e-121	-3.83198e-122	-1.02435e-121	-3.0048e-121	1.3129e-121	4.08985e-121	2.16664e-121	5.36546e-121	8.81423e-122	-6.37292e-122	8.71741e-121	-4.47723e-121	-3.86657e-121	-2.60496e-121	1.90007e-121	-7.24439e-121	7.7906e-121	-2.64811e-121	3.9813e-121	4.18753e-122	2.13655e-121	6.56095e-122	2.98354e-121	5.00011e-121	1.32586e-121	3.4107e-121	1.43525e-121	4.27191e-240
-5.99381e-123	-2.23443e-123	6.03287e-122	-7.43316e-123	-1.50852e-122	-9.67101e-123	-1.25965e-123	4.84685e-123	-1.05026e-121	-1.13075e-122	9.49897e-122	-1.68684e-121	1.60806e-122	-2.96194e-122	2.85254e-122	3.0251e-122	4.75424e-122	-2.74373e-122	4.33085e-122	1.08315e-121	-5.5769e-123	-1.80209e-123	-2.33511e-122	1.31803e-121	1.0775e-121	4.72604e-122	-1.17424e-121	-4.9553e-122	1.65125e-122	1.12505e-122	1.20642e-241
1.52918e-122	3.38949e-123	-9.13447e-123	1.79745e-123	1.90748e-122	1.98936e-123	-3.66118e-122	1.9349e-123	9.649e-123	-7.83958e-123	4.50595e-123	-8.72843e-123	3.57909e-123	6.44999e-123	-5.2e-123	-1.80196e-122	-1.12868e-122	-3.52309e-123	-1.3678e-122	6.29428e-123	4.66703e-123	-1.23411e-122	4.54032e-123	-2.5785e-123	3.89755e-123	5.49493e-123	-2.36273e-123	2.02741e-123	2.12201e-123	7.61083e-123	3.38654e-243
1.67788e-124	1.55103e-124	-8.91777e-124	1.65531e-123	9.02908e-124	-6.31636e-124	-1.40033e-123	5.28785e-124	1.08851e-124	-1.02619e-124	-5.00587e-124	5.19435e-124	-1.27956e-123	-7.86072e-125	1.21179e-123	5.32859e-124	9.90805e-125	-4.65126e-124	-1.92224e-123	-1.07752e-123	-7.99934e-124	-4.11057e-124	-2.82999e-124	6.09798e-124	-1.62769e-124	2.36236e-124	-9.6977e-125	-9.58583e-124	-2.33021e-124	3.73039e-124	1.8528e-245
-1.44032e-124	1.50716e-125	3.79664e-125	-6.38614e-125	2.10716e-124	-1.30442e-124	-1.09233e-125	-6.23319e-125	9.65133e-125	-1.13618e-124	9.00603e-125	-5.44461e-125	3.25974e-125	-8.54638e-126	-1.097e-124	6.51428e-125	1.04089e-124	-1.8003e-125	6.46393e-125	1.015e-124	6.74911e-125	1.00633e-124	-4.11239e-125	-1.13742e-125	8.11231e-125	9.16347e-125	1.16168e-125	2.00697e-124	2.36876e-125	-3.85816e-125	2.42209e-247
-3.62573e-127	-1.84545e-125	-4.42795e-125	-4.19914e-126	-3.42152e-126	-2.64183e-126	1.29405e-125	-3.32299e-126	2.81468e-125	4.08125e-126	1.08257e-125	2.85236e-125	-9.06416e-126	-2.59856e-125	-6.76083e-126	-7.5127e-126	5.05425e-127	3.19124e-126	-2.98538e-126	3.59936e-126	6.49077e-127	7.63129e-126	-3.87519e-126	4.6563e-126	-1.09619e-125	-5.16401e-126	2.19877e-126	1.45518e-125	-1.8102e-126	-3.38191e-125	6.75353e-249
-8.15595e-127	4.13252e-128	-1.95883e-126	5.41935e-127	1.44194e-126	2.46413e-126	-2.29336e-126	3.41123e-126	-2.53499e-126	-1.33356e-127	3.42103e-126	-3.42641e-127	4.52311e-126	-8.79532e-127	1.1296e-127	-1.68037e-127	-2.40684e-127	-1.05179e-126	1.11478e-127	-9.37536e-127	1.63158e-126	2.65895e-128	-1.10112e-126	-1.08857e-126	8.2573e-127	-1.3358e-127	3.60867e-127	-7.23075e-128	3.47359e-127	3.93859e-126	9.29667e-251
2.11863e-127	2.80201e-127	-2.30157e-127	-1.76184e-127	1.69179e-128	2.51955e-127	-2.22008e-127	1.18364e-127	-2.14026e-127	3.85975e-128	-7.83216e-130	9.70124e-128	-1.21139e-127	2.43808e-129	-3.31991e-128	-4.1585e-128	3.10366e-128	9.17756e-130	-1.84212e-127	-8.60651e-128	2.84228e-128	1.67146e-127	3.36056e-127	1.42121e-128	2.22472e-127	6.66666e-128	-1.56627e-127	-2.61428e-127	-1.23104e-127	9.83404e-128	7.64525e-253
-1.08875e-128	-1.92527e-128	-4.44825e-130	3.54178e-130	3.19061e-129	1.2087e-128	3.47006e-128	-4.18498e-128	-7.23595e-129	-4.9378e-128	7.13632e-130	-2.38936e-128	-7.3862e-129	-4.68443e-128	4.17512e-129	7.33363e-129	-2.64336e-129	3.00111e-130	-2.64778e-128	-1.29183e-128	-3.04032e-129	1.97792e-129	-4.38042e-129	3.88742e-128	-1.13024e-129	-5.83884e-129	-3.06863e-128	7.26556e-129	-3.64644e-128	2.72857e-128	1.4506e-254
4.64075e-130	-4.04364e-129	-4.73614e-129	1.18611e-129	5.57205e-129	1.99567e-129	8.67761e-130	-8.79333e-130	-9.62578e-130	-1.08469e-128	4.49324e-130	-2.17483e-129	3.4043e-129	-1.47617e-130	-6.19331e-129	-3.68598e-129	-1.92986e-129	-3.14335e-129	-1.71264e-129	-3.58976e-129	-1.13588e-130	-1.23368e-129	-1.78195e-129	2.41851e-130	3.83016e-129	2.38802e-130	1.27134e-129	5.76608e-131	1.537e-129	1.35793e-129	3.18775e-256
1.98556e-131	7.20499e-131	-1.88555e-130	-1.38531e-130	-2.95727e-131	-3.85307e-130	-7.26806e-130	2.93694e-130	-2.66448e-130	-2.76476e-130	3.33573e-130	-5.28113e-131	1.26645e-130	8.18596e-131	-5.32716e-130	-1.64688e-131	-2.09758e-130	6.0222e-130	-5.46842e-130	-1.57244e-130	6.7889e-131	-6.56329e-131	1.86759e-130	-1.13937e-130	-3.43096e-130	3.07814e-130	4.01169e-130	-1.47063e-130	-5.12566e-130	-8.86391e-131	2.84527e-258
1.66735e-131	-7.08099e-132	4.0358e-131	9.8976e-132	4.4061e-131	7.88469e-131	-1.71136e-131	4.63752e-131	1.16856e-131	-1.52408e-132	4.63824e-131	7.18803e-131	4.31646e-131	4.07884e-131	-1.43681e-131	-1.22496e-132	1.33696e-131	2.57837e-131	2.43729e-131	5.31176e-131	-2.08269e-131	1.33741e-131	3.41462e-131	-6.86654e-132	-1.95224e-131	4.56973e-131	2.78743e-131	-5.04076e-131	-1.27227e-131	1.80886e-131	3.62096e-260
-9.16011e-132	-2.22089e-132	1.4276e-132	-2.35566e-132	1.40367e-132	-1.75943e-132	-1.71846e-132	-4.26191e-132	-1.15297e-131	-6.93876e-133	1.35214e-132	-3.26789e-132	-3.01297e-132	3.04033e-132	-1.28336e-132	-1.32948e-131	-4.92717e-132	-2.13691e-131	-2.12101e-133	7.31606e-132	-3.35496e-132	-2.02701e-132	-6.56673e-132	-7.57339e-132	3.15181e-133	4.76586e-132	-1.87357e-131	5.41748e-132	2.03679e-132	-1.03577e-132	1.52399e-261
-3.39341e-133	2.95154e-135	-7.33629e-134	1.17239e-133	-1.84377e-132	9.49944e-134	7.01891e-134	-1.01255e-132	6.11619e-134	4.29306e-133	-1.59761e-133	-8.21794e-133	-3.36785e-133	-4.96493e-134	-1.66551e-133	-5.53316e-133	3.0366e-133	-2.25119e-133	-3.67697e-133	-1.2409e-132	1.74652e-133	-5.00683e-133	3.1888e-134	-7.72593e-134	1.59784e-133	-5.93508e-133	6.91545e-134	2.95029e-133	-8.26568e-133	-2.64636e-133	9.24063e-264
4.69685e-134	2.01616e-134	1.51309e-133	-5.86436e-134	-8.185e-134	-3.10369e-134	-1.09041e-134	2.29297e-133	-2.96367e-134	-1.65552e-134	1.18292e-133	-2.85014e-134	-5.83072e-134	1.29571e-133	2.41313e-134	2.29349e-133	-1.46553e-134	3.16149e-134	6.12578e-135	1.15175e-134	-7.42593e-135	4.99012e-135	6.0612e-134	5.36082e-134	7.97931e-134	-1.38898e-133	-1.16836e-134	-1.43337e-133	4.10286e-135	8.92776e-134	2.40976e-265
7.7368e-135	-5.79729e-135	4.56322e-136	-1.71893e-134	-2.06863e-135	4.61926e-135	-7.48584e-137	1.3026e-134	7.81947e-136	8.41664e-135	-3.53838e-134	-8.04234e-135	1.56438e-135	-3.47454e-135	-4.16721e-135	1.00129e-134	8.89118e-135	7.99025e-135	-3.00703e-134	-9.6548e-136	-7.5982e-135	1.65307e-134	-1.14814e-134	1.13287e-134	9.00058e-136	7.04187e-136	-5.4066e-135	-7.01609e-135	-2.71472e-135	-1.17048e-135	3.83244e-267
-8.20806e-137	-3.26844e-136	9.61232e-136	1.11388e-135	-1.2784e-136	4.51388e-136	1.00843e-135	-1.5457e-135	-2.12487e-137	1.0466e-135	-2.52311e-136	-4.66454e-136	-1.8921e-136	-5.34649e-136	-3.34137e-136	1.65597e-135	1.15303e-135	3.40488e-136	-4.78745e-136	3.50987e-136	8.85511e-136	2.1804e-137	-6.14711e-136	-9.00857e-136	-4.04153e-136	2.41285e-136	2.39726e-136	-1.29693e-136	-2.28882e-136	-7.32434e-136	1.51136e-269
-1.08162e-136	7.0682e-137	5.4835e-137	-3.2277e-137	-1.52288e-137	-1.00556e-136	4.9273e-136	-4.38599e-137	2.10902e-136	8.41416e-137	-9.14508e-137	-2.3589e-138	1.01164e-136	-1.4154e-136	3.61455e-137	2.55392e-137	-2.77774e-137	4.71069e-137	2.20006e-137	1.51617e-136	-7.59627e-137	-8.70157e-137	-9.68558e-137	-1.18537e-136	1.1313e-136	-2.13748e-138	2.08094e-137	-9.11041e-138	-6.18999e-137	-9.95837e-138	4.48435e-271
1.41365e-137	-4.93957e-137	5.77529e-138	-3.42592e-138	-1.42031e-137	1.50201e-137	-2.60853e-137	-5.17819e-138	-1.45737e-137	-2.73054e-138	-3.46025e-137	-1.26319e-137	-6.9564e-139	-2.4932e-138	-2.04723e-137	1.10287e-137	-5.65092e-138	7.32816e-138	-2.52747e-137	8.51127e-138	-1.25077e-137	-2.805e-137	1.05768e-138	-7.40009e-138	2.27916e-137	3.86336e-138	-1.36095e-137	-1.8514e-137	8.59397e-138	2.40265e-137	9.45315e-273
2.26238e-138	-2.20015e-139	-1.74181e-139	-1.45917e-139	-3.53441e-138	3.15894e-138	-5.79503e-140	-1.26091e-138	6.267e-139	-1.5815e-138	-4.61577e-138	1.17517e-138	-6.26387e-139	2.78265e-138	4.45649e-139	7.20914e-139	8.46369e-139	-1.27154e-138	4.25913e-139	-6.41136e-139	-2.43727e-138	-4.11044e-138	-1.81679e-139	1.05694e-138	8.23249e-139	1.33981e-138	2.34994e-138	1.52949e-139	-8.58104e-138	1.14418e-138	1.7359e-274
-4.6377e-140	-8.83773e-140	3.34694e-139	-2.4021e-139	-6.7721e-140	-1.95838e-139	5.20368e-140	-3.65025e-140	-1.24023e-139	-1.587e-139	-7.89065e-140	2.70965e-139	4.18169e-140	8.20965e-140	-2.96346e-139	4.90969e-139	-5.1924e-139	-6.59151e-140	1.40616e-139	3.16103e-139	3.59416e-139	-1.69662e-139	5.97773e-140	-1.0207e-141	-4.56734e-141	2.03586e-140	9.31355e-140	7.27086e-141	-9.14272e-140	8.29532e-140	1.26383e-276
1.48752e-141	4.01477e-140	3.32656e-140	-1.02424e-141	1.35721e-143	5.89445e-141	2.3325e-140	1.32479e-140	-2.4621e-140	-2.21192e-140	6.02917e-141	5.15068e-142	1.585e-140	1.43243e-140	-3.18218e-140	1.38642e-140	-2.42226e-140	5.1549e-140	1.10838e-140	-7.58202e-141	-6.26818e-142	-4.46424e-140	7.05111e-141	2.01353e-140	2.54861e-140	1.91599e-140	8.96541e-141	1.80927e-142	-7.64126e-140	1.24874e-140	1.9234e-278
3.60111e-141	1.87222e-141	1.32204e-140	-3.35448e-141	5.72694e-142	7.89447e-141	-2.0884e-141	-1.11518e-140	-3.9318e-142	-7.3377e-142	2.51619e-141	-3.20322e-141	1.83767e-141	1.51006e-141	-4.65592e-141	2.10074e-142	-2.53801e-141	-2.3927e-142	-2.26556e-142	2.84368e-141	3.02627e-141	-5.92869e-141	4.15764e-141	9.00635e-141	-5.97919e-141	-7.40351e-142	1.1059e-140	-1.88589e-141	-3.83286e-141	-1.75684e-142	7.72767e-280
1.12198e-142	-9.10372e-142	-1.7435e-145	5.32663e-142	1.04792e-143	-6.55283e-142	-7.78723e-143	2.07014e-142	-5.58697e-143	2.36422e-142	-3.64382e-142	-1.71592e-142	1.69726e-142	-1.05632e-142	-2.62325e-142	1.09548e-142	-5.73698e-142	4.43124e-142	-4.69533e-144	-9.02263e-143	-1.06978e-141	-5.56727e-143	1.02233e-142	-3.31225e-142	-1.56291e-142	2.48186e-142	7.58953e-142	-9.88894e-142	4.45894e-142	-2.65829e-142	5.65632e-282
-7.64974e-144	3.91401e-143	4.81876e-143	9.56128e-143	-1.27458e-142	-8.84898e-144	-1.37082e-143	-1.37932e-142	6.27047e-143	-1.61829e-142	9.62635e-143	-7.90689e-144	-2.61282e-143	-3.35965e-143	-8.69416e-143	2.95749e-143	1.79231e-143	9.94145e-143	1.64969e-143	-2.68135e-143	-2.98664e-143	-2.7748e-143	4.48911e-143	2.81842e-143	1.4279e-142	-3.66305e-143	2.50384e-143	2.83683e-143	3.33268e-143	2.21395e-143	1.38716e-283
8.09664e-144	1.55457e-143	-9.0692e-145	1.19472e-145	-2.09915e-144	-1.29327e-144	-1.77362e-144	1.21452e-144	6.8602e-144	4.73607e-144	-9.53415e-144	-7.47324e-144	1.0236e-143	-1.15119e-144	7.76662e-144	2.55089e-144	4.36493e-144	-9.55712e-144	-1.66747e-144	-3.97237e-144	6.73052e-144	7.03631e-144	7.94505e-144	-4.23488e-144	-4.69978e-144	5.85226e-145	2.48426e-144	-2.21621e-144	-1.41515e-143	-1.48353e-144	1.24873e-285
3.01075e-145	-4.42187e-145	-1.87861e-144	1.03097e-144	-5.9142e-145	-2.90396e-145	-1.42481e-144	-7.52733e-145	-3.10308e-145	-1.35578e-144	-1.38564e-145	7.70818e-145	-1.65882e-144	2.85736e-147	-4.98683e-145	1.74231e-144	2.65542e-145	-1.06686e-144	1.61199e-145	3.94351e-145	1.97443e-144	-1.5617e-145	-1.66713e-144	-1.92742e-145	-5.38366e-146	-4.97251e-145	6.88676e-145	-1.29454e-144	-1.81402e-144	-4.38625e-145	3.05056e-287
1.98209e-146	-1.05354e-145	1.14222e-145	2.1745e-146	-2.14651e-145	-5.04326e-148	-6.34157e-147	8.38955e-146	8.31644e-146	2.21717e-146	-1.57754e-146	1.50592e-145	1.77864e-146	2.69649e-145	-1.24729e-145	1.19401e-145	9.41374e-146	5.27888e-148	-2.74814e-146	5.99687e-146	1.68427e-146	1.01698e-145	5.28192e-146	2.84829e-146	-9.96088e-146	1.3451e-145	-7.97304e-146	-4.75056e-146	-4.5542e-146	8.97553e-146	2.85541e-289
9.34697e-148	1.21131e-147	3.36818e-146	-7.52945e-147	-3.11508e-146	-3.1456e-147	1.30859e-147	-3.74265e-147	-1.13768e-146	4.71429e-147	1.30574e-146	8.48775e-147	-9.62049e-147	-1.74528e-147	3.68363e-147	-2.14946e-147	2.9487e-147	-3.71582e-147	2.23016e-146	-3.98198e-147	-5.93453e-147	8.43622e-147	-1.11254e-146	1.36493e-146	1.16201e-146	7.56251e-147	-2.15124e-146	-5.0235e-147	4.2697e-147	-2.03151e-146	4.76083e-291
3.26144e-148	-1.38357e-147	7.82487e-148	-1.85603e-148	-7.7546e-148	-3.11706e-148	1.32708e-147	9.40355e-148	9.10854e-148	1.12776e-147	1.85659e-147	-5.27761e-147	-2.03777e-147	1.76791e-147	4.23907e-147	-2.26135e-147	7.40387e-148	3.89964e-148	-1.32705e-147	9.62981e-148	-5.7565e-149	-9.24693e-148	-4.56701e-148	-1.19501e-147	4.25592e-147	-7.11335e-148	-1.59249e-147	1.70864e-148	1.99413e-147	-2.15659e-148	1.00865e-292
4.36585e-150	-5.45163e-149	6.32579e-149	2.13364e-148	-2.03251e-148	-1.63462e-148	5.97472e-148	-1.77694e-148	2.91795e-148	-7.61461e-149	-1.13916e-148	-5.94153e-148	-1.86982e-148	7.67645e-148	-3.51573e-148	1.29045e-148	1.3275e-148	2.08615e-148	-5.70272e-149	2.66403e-149	2.2311e-149	-1.70861e-149	-3.95897e-148	-3.58287e-148	-5.02154e-149	-1.13612e-148	-1.87991e-148	-2.36057e-148	5.49635e-149	-4.18997e-149	2.1928e-294
4.56832e-150	-2.27118e-149	6.27621e-150	1.57416e-149	1.02176e-148	2.32701e-149	6.4297e-150	-4.96324e-149	4.19657e-150	-2.56213e-149	-2.9999e-150	-2.50178e-149	5.40441e-150	2.35198e-149	6.14764e-150	1.10657e-150	2.64641e-149	4.65968e-149	-5.90563e-149	1.13907e-149	7.54657e-150	-7.2159e-150	1.21324e-149	3.21547e-150	1.12057e-149	-2.37823e-149	-3.99559e-151	4.94608e-150	5.43948e-149	-8.77058e-150	2.67474e-296
-1.05334e-150	1.34363e-150	-9.62881e-151	8.65814e-151	9.40114e-151	1.10649e-150	-5.81696e-151	6.17791e-152	1.31963e-151	3.19783e-150	3.03265e-150	-1.78775e-150	-7.55582e-150	3.07211e-150	-4.02819e-150	2.41014e-150	-3.62019e-151	5.30444e-152	-3.31961e-150	1.17884e-150	-1.06561e-150	2.18649e-150	-2.94361e-151	-1.38881e-150	-4.53989e-150	-1.96789e-150	-2.47919e-151	-1.80474e-150	-1.57349e-150	-1.77261e-151	1.69026e-298
-5.99683e-152	-4.9797e-151	6.37189e-151	-6.28005e-152	1.48513e-151	7.75042e-152	4.91642e-152	-3.19732e-151	1.6054e-151	6.33388e-151	-3.56198e-151	-3.17082e-151	8.48776e-153	1.47272e-151	7.17533e-152	-2.69396e-151	1.93207e-151	3.10716e-151	-4.02445e-151	-9.436e-151	-1.91864e-151	2.80016e-151	-2.1546e-151	1.77002e-151	7.27683e-152	-1.35525e-151	-2.14239e-151	4.51471e-151	4.44428e-151	7.97169e-152	3.40454e-300
-1.28684e-153	6.36175e-152	3.72351e-152	1.6853e-151	5.69348e-152	2.17205e-152	-5.99032e-152	1.84302e-152	-7.71417e-152	-2.21855e-152	-1.79719e-153	-1.70442e-152	-7.5661e-152	-1.80247e-152	-4.1137e-152	-2.03712e-152	4.13591e-152	-6.72639e-152	-5.83009e-152	-2.27446e-152	-5.98904e-152	4.66702e-152	1.17835e-152	7.48403e-153	2.9739e-152	1.81839e-152	-3.01926e-152	5.78466e-152	-4.12514e-153	8.16313e-153	7.80404e-302
9.08388e-154	9.62564e-153	-1.41352e-153	-9.99638e-153	2.11927e-153	5.28371e-153	-3.95789e-153	3.11868e-153	-9.29746e-153	-1.53265e-152	1.93233e-152	1.57131e-153	1.39307e-152	8.44032e-155	7.2622e-153	-4.14614e-153	4.89909e-154	6.60298e-153	-1.6525e-152	7.71793e-153	-8.87193e-153	-9.47473e-154	-8.99545e-154	-8.58584e-154	6.959e-154	-8.49402e-154	-2.0584e-152	2.41237e-153	-1.02098e-153	-4.1711e-153	2.12121e-303
-2.97422e-154	1.27831e-154	5.47791e-154	3.54852e-154	8.89672e-154	1.33646e-153	2.3421e-154	1.27595e-154	-2.10254e-154	-6.26159e-154	2.84964e-154	-8.48218e-154	4.33859e-154	-6.83944e-154	1.277e-153	-9.2977e-154	6.02842e-154	-8.01308e-154	1.05901e-153	-8.20802e-154	7.2804e-154	-2.22163e-153	-9.1336e-154	-2.51655e-153	-1.4093e-154	1.18488e-154	-9.54222e-154	-7.55496e-154	-9.42163e-154	-2.44872e-155	2.54049e-305
2.44111e-155	3.27695e-155	7.9174e-155	8.96761e-155	6.29799e-155	-7.61486e-155	-9.93177e-155	2.1081e-155	-4.77491e-155	-3.69552e-154	3.85937e-155	-9.46621e-155	2.26876e-154	-2.66785e-155	8.82053e-156	-2.47016e-155	3.10523e-155	5.44131e-155	-4.51151e-155	-5.34408e-155	-1.16987e-154	-5.9735e-155	4.42153e-155	6.65228e-155	-1.7218e-154	-2.70417e-155	9.40604e-155	-6.6816e-155	3.67897e-155	5.38669e-155	3.1862e-307
-1.51955e-155	-3.30034e-156	-6.55413e-156	1.76273e-155	4.86655e-156	1.02089e-155	-3.03702e-156	-4.63268e-156	-1.08441e-155	-1.16781e-155	-1.08884e-155	5.9656e-156	-1.65844e-155	-2.79294e-156	1.41621e-156	9.78576e-156	-2.48702e-156	2.38718e-156	-6.59969e-156	-6.44986e-156	7.79531e-157	-1.72151e-158	-2.63125e-155	9.27216e-156	-5.73828e-156	8.13249e-156	6.38611e-156	2.91953e-156	6.30769e-156	4.88595e-156	0
-2.77275e-156	5.67049e-158	-4.5674e-156	-1.42253e-156	-1.40051e-156	-7.22068e-157	2.64856e-156	2.29502e-156	-1.68927e-157	-2.74048e-156	1.45333e-156	1.52829e-156	-1.6784e-157	1.6778e-157	-1.51571e-156	-8.77473e-157	-2.2472e-156	1.86226e-157	-7.98244e-159	3.23252e-157	-1.24571e-156	-1.42348e-156	-1.58076e-156	-5.39836e-157	1.00205e-156	-5.6115e-157	-1.27246e-156	-2.21803e-157	-1.96777e-156	-6.1299e-157	0
-1.35042e-158	4.4581e-159	-1.3992e-158	4.76466e-158	1.82523e-157	1.95809e-157	1.99942e-157	-3.68878e-158	1.18789e-158	-3.15958e-157	4.00072e-158	-8.38915e-158	-2.55416e-158	1.24397e-157	-6.38164e-158	-2.61121e-158	4.11088e-157	-2.05799e-157	6.26324e-157	1.29531e-157	5.85515e-158	2.11445e-157	1.92548e-157	-8.70256e-158	-3.2091e-158	-2.22669e-157	-1.70252e-157	-1.2766e-157	-9.57394e-158	-3.95108e-158	0
3.34269e-158	4.90694e-159	2.70264e-158	7.12322e-159	-4.96364e-158	-6.09936e-159	5.41756e-159	-3.43739e-158	-3.60859e-158	-2.0266e-158	-5.50007e-158	-1.39986e-158	2.72821e-159	2.43524e-158	4.86682e-159	3.2786e-159	-1.55746e-158	4.29533e-159	-1.20194e-158	-4.90485e-158	-1.14506e-158	1.35326e-158	-1.59937e-158	-5.97508e-159	-2.14329e-158	-1.63956e-159	-8.42671e-159	-1.63981e-158	-1.90906e-159	2.1907e-158	0
-1.88584e-159	2.14918e-159	4.22964e-159	-1.74417e-160	-2.99261e-159	-7.18646e-160	3.30401e-159	1.83354e-161	-2.05487e-159	7.77769e-161	-6.09131e-160	-1.10356e-159	-1.29851e-159	6.83069e-159	-6.77109e-159	-5.81666e-159	5.18851e-160	3.85995e-159	1.38081e-159	8.30542e-159	2.53155e-159	6.58472e-159	-1.51238e-159	2.35362e-159	-9.25138e-159	-7.93817e-160	-2.8285e-160	4.82208e-159	2.68459e-159	3.8571e-159	0
4.69906e-160	-5.08186e-161	-2.25114e-161	-7.85706e-160	-3.09731e-160	-1.58816e-160	2.94234e-160	1.9001e-161	-5.82862e-160	-9.85913e-161	1.44156e-160	-3.62689e-161	5.36693e-160	-6.56385e-160	-2.99253e-161	3.53686e-160	-1.79279e-160	3.75763e-160	-2.58446e-160	-4.43414e-160	-9.91635e-161	2.79124e-160	3.17802e-160	2.53338e-160	-2.50427e-160	3.34802e-161	-1.07532e-160	4.44121e-161	1.93903e-160	-6.98652e-161	0
-3.97132e-162	-1.18966e-161	-1.05664e-161	8.67961e-162	5.72511e-161	1.71142e-161	1.00667e-161	-2.48921e-161	3.33375e-161	-5.89306e-161	-3.54045e-161	8.21841e-162	-1.08234e-161	4.66358e-161	-4.11815e-161	2.19163e-161	3.85868e-162	5.15341e-161	-2.55377e-161	-6.61717e-162	2.78657e-161	1.60588e-160	3.60372e-161	-8.59475e-162	6.01847e-161	-8.10794e-162	-7.86232e-162	1.34195e-161	1.99641e-161	7.80776e-161	0
-9.34344e-163	3.5092e-162	-3.19295e-162	3.43449e-163	-3.58618e-162	2.32168e-162	1.13397e-162	6.2899e-162	9.24636e-162	-1.14328e-161	-3.93592e-164	-8.67404e-162	-4.41009e-162	1.32668e-162	-3.63417e-163	7.39541e-162	1.18482e-162	-3.15199e-162	-2.2564e-161	-5.8756e-163	-6.10028e-162	1.07668e-162	1.86057e-162	-4.07053e-162	6.09336e-162	2.68323e-163	3.43685e-162	3.01299e-162	1.01781e-161	6.60919e-162	0
2.1298e-163	-1.08066e-163	1.42927e-163	-3.45957e-163	1.0463e-162	-1.0424e-163	-4.02633e-163	-6.58476e-163	4.38156e-163	-3.14849e-163	3.18881e-163	-8.09915e-163	7.02385e-163	1.44371e-162	2.32896e-163	-1.08005e-162	-2.37866e-163	2.23055e-163	9.68467e-163	1.14445e-163	8.18909e-163	-1.0472e-163	7.55101e-163	1.06808e-162	1.36595e-162	6.71038e-166	5.95982e-163	6.22478e-164	1.33793e-162	-4.62994e-163	0
2.1298e-163	-1.08066e-163	1.42927e-163	-3.45957e-163	1.0463e-162	-1.0424e-163	-4.02633e-163	-6.58476e-163	4.38156e-163	-3.14849e-163	3.18881e-163	-8.09915e-163	7.02385e-163	1.44371e-162	2.32896e-163	-1.08005e-162	-2.37866e-163	2.23055e-163	9.68467e-163	1.14445e-163	8.18909e-163	-1.0472e-163	7.55101e-163	1.06808e-162	1.36595e-162	6.71038e-166	5.95982e-163	6.22478e-164	1.33793e-162	-4.62994e-163	0
2.1298e-163	-1.08066e-163	1.42927e-163	-3.45957e-163	1.0463e-162	-1.0424e-163	-4.02633e-163	-6.58476e-163	4.38156e-163	-3.14849e-163	3.18881e-163	-8.09915e-163	7.02385e-163	1.44371e-162	2.32896e-163	-1.08005e-162	-2.37866e-163	2.23055e-163	9.68467e-163	1.14445e-163	8.18909e-163	-1.0472e-163	7.55101e-163	1.06808e-162	1.36595e-162	6.71038e-166	5.95982e-163	6.22478e-164	1.33793e-162	-4.62994e-163	0
2.1298e-163	-1.08066e-163	1.42927e-163	-3.45957e-163	1.0463e-162	-1.0424e-163	-4.02633e-163	-6.58476e-163	4.38156e-163	-3.14849e-163	3.18881e-163	-8.09915e-163	7.02385e-163	1.44371e-162	2.32896e-163	-1.08005e-162	-2.37866e-163	2.23055e-163	9.68467e-163	1.14445e-163	8.18909e-163	-1.0472e-163	7.55101e-163	1.06808e-162	1.36595e-162	6.71038e-166	5.95982e-163	6.22478e-164	1.33793e-162	-4.62994e-163	0
2.1298e-163	-1.08066e-163	1.42927e-163	-3.45957e-163	1.0463e-162	-1.0424e-163	-4.02633e-163	-6.58476e-163	4.38156e-163	-3.14849e-163	3.18881e-163	-8.09915e-163	7.02385e-163	1.44371e-162	2.32896e-163	-1.08005e-162	-2.37866e-163	2.23055e-163	9.68467e-163	1.14445e-163	8.18909e-163	-1.0472e-163	7.55101e-163	1.06808e-162	1.36595e-162	6.71038e-166	5.95982e-163	6.22478e-164	1.33793e-162	-4.62994e-163	0
2.1298e-163	-1.08066e-163	1.42927e-163	-3.45957e-163	1.0463e-162	-1.0424e-163	-4.02633e-163	-6.58476e-163	4.38156e-163	-3.14849e-163	3.18881e-163	-8.09915e-163	7.02385e-163	1.44371e-162	2.32896e-163	-1.08005e-162	-2.37866e-163	2.23055e-163	9.68467e-163	1.14445e-163	8.18909e-163	-1.0472e-163	7.55101e-163	1.06808e-162	1.36595e-162	6.71038e-166	5.95982e-163	6.22478e-164	1.33793e-162	-4.62994e-163	0
2.1298e-163	-1.08066e-163	1.42927e-163	-3.45957e-163	1.0463e-162	-1.0424e-163	-4.02633e-163	-6.58476e-163	4.38156e-163	-3.14849e-163	3.18881e-163	-8.09915e-163	7.02385e-163	1.44371e-162	2.32896e-163	-1.08005e-162	-2.37866e-163	2.23055e-163	9.68467e-163	1.14445e-163	8.18909e-163	-1.0472e-163	7.55101e-163	1.06808e-162	1.36595e-162	6.71038e-166	5.95982e-163	6.22478e-164	1.33793e-162	-4.62994e-163	0
2.1298e-163	-1.08066e-163	1.42927e-163	-3.45957e-163	1.0463e-162	-1.0424e-163	-4.02633e-163	-6.58476e-163	4.38156e-163	-3.14849e-163	3.18881e-163	-8.09915e-163	7.02385e-163	1.44371e-162	2.32896e-163	-1.08005e-162	-2.37866e-163	2.23055e-163	9.68467e-163	1.14445e-163	8.18909e-163	-1.0472e-163	7.55101e-163	1.06808e-162	1.36595e-162	6.71038e-166	5.95982e-163	6.22478e-164	1.33793e-162	-4.62994e-163	0
2.1298e-163	-1.08066e-163	1.42927e-163	-3.45957e-163	1.0463e-162	-1.0424e-163	-4.02633e-163	-6.58476e-163	4.38156e-163	-3.14849e-163	3.18881e-163	-8.09915e-163	7.02385e-163	1.44371e-162	2.32896e-163	-1.08005e-162	-2.37866e-163	2.23055e-163	9.68467e-163	1.14445e-163	8.18909e-163	-1.0472e-163	7.55101e-163	1.06808e-162	1.36595e-162	6.71038e-166	5.95982e-163	6.22478e-164	1.33793e-162	-4.62994e-163	0
2.1298e-163	-1.08066e-163	1.42927e-163	-3.45957e-163	1.0463e-162	-1.0424e-163	-4.02633e-163	-6.58476e-163	4.38156e-163	-3.14849e-163	3.18881e-163	-8.09915e-163	7.02385e-163	1.44371e-162	2.32896e-163	-1.08005e-162	-2.37866e-163	2.23055e-163	9.68467e-163	1.14445e-163	8.18909e-163	-1.0472e-163	7.55101e-163	1.06808e-162	1.36595e-162	6.71038e-166	5.95982e-163	6.22478e-164	1.33793e-162	-4.62994e-163	0
2.1298e-163	-1.08066e-163	1.42927e-163	-3.45957e-163	1.0463e-162	-1.0424e-163	-4.02633e-163	-6.58476e-163	4.38156e-163	-3.14849e-163	3.18881e-163	-8.09915e-163	7.02385e-163	1.44371e-162	2.32896e-163	-1.08005e-162	-2.37866e-163	2.23055e-163	9.68467e-163	1.14445e-163	8.18909e-163	-1.0472e-163	7.55101e-163	1.06808e-162	1.36595e-162	6.71038e-166	5.95982e-163	6.22478e-164	1.33793e-162	-4.62994e-163	0
2.1298e-163	-1.08066e-163	1.42927e-163	-3.45957e-163	1.0463e-162	-1.0424e-163	-4.02633e-163	-6.58476e-163	4.38156e-163	-3.14849e-163	3.18881e-163	-8.09915e-163	7.02385e-163	1.44371e-162	2.32896e-163	-1.08005e-162	-2.37866e-163	2.23055e-163	9.68467e-163	1.14445e-163	8.18909e-163	-1.0472e-163	7.55101e-163	1.06808e-162	1.36595e-162	6.71038e-166	5.95982e-163	6.22478e-164	1.33793e-162	-4.62994e-163	0
2.1298e-163	-1.08066e-163	1.42927e-163	-3.45957e-163	1.0463e-162	-1.0424e-163	-4.02633e-163	-6.58476e-163	4.38156e-163	-3.14849e-163	3.18881e-163	-8.09915e-163	7.02385e-163	1.44371e-162	2.32896e-163	-1.08005e-162	-2.37866e-163	2.23055e-163	9.68467e-163	1.14445e-163	8.18909e-163	-1.0472e-163	7.55101e-163	1.06808e-162	1.36595e-162	6.71038e-166	5.95982e-163	6.22478e-164	1.33793e-162	-4.62994e-163	0
2.1298e-163	-1.08066e-163	1.42927e-163	-3.45957e-163	1.0463e-162	-1.0424e-163	-4.02633e-163	-6.58476e-163	4.38156e-163	-3.14849e-163	3.18881e-163	-8.09915e-163	7.02385e-163	1.44371e-162	2.32896e-163	-1.08005e-162	-2.37866e-163	2.23055e-163	9.68467e-163	1.14445e-163	8.18909e-163	-1.0472e-163	7.55101e-163	1.06808e-162	1.36595e-162	6.71038e-166	5.95982e-163	6.22478e-164	1.33793e-162	-4.62994e-163	0
2.1298e-163	-1.08066e-163	1.42927e-163	-3.45957e-163	1.0463e-162	-1.0424e-163	-4.02633e-163	-6.58476e-163	4.38156e-163	-3.14849e-163	3.18881e-163	-8.09915e-163	7.02385e-163	1.44371e-162	2.32896e-163	-1.08005e-162	-2.37866e-163	2.23055e-163	9.68467e-163	1.14445e-163	8.18909e-163	-1.0472e-163	7.55101e-163	1.06808e-162	1.36595e-162	6.71038e-166	5.95982e-163	6.22478e-164	1.33793e-162	-4.62994e-163	0
2.1298e-163	-1.08066e-163	1.42927e-163	-3.45957e-163	1.0463e-162	-1.0424e-163	-4.02633e-163	-6.58476e-163	4.38156e-163	-3.14849e-163	3.18881e-163	-8.09915e-163	7.02385e-163	1.44371e-162	2.32896e-163	-1.08005e-162	-2.37866e-163	2.23055e-163	9.68467e-163	1.14445e-163	8.18909e-163	-1.0472e-163	7.55101e-163	1.06808e-162	1.36595e-162	6.71038e-166	5.95982e-163	6.22478e-164	1.33793e-162	-4.62994e-163	0
2.1298e-163	-1.08066e-163	1.42927e-163	-3.45957e-163	1.0463e-162	-1.0424e-163	-4.02633e-163	-6.58476e-163	4.38156e-163	-3.14849e-163	3.18881e-163	-8.09915e-163	7.02385e-163	1.44371e-162	2.32896e-163	-1.08005e-162	-2.37866e-163	2.23055e-163	9.68467e-163	1.14445e-163	8.18909e-163	-1.0472e-163	7.55101e-163	1.06808e-162	1.36595e-162	6.71038e-166	5.95982e-163	6.22478e-164	1.33793e-162	-4.62994e-163	0
2.1298e-163	-1.08066e-163	1.42927e-163	-3.45957e-163	1.0463e-162	-1.0424e-163	-4.02633e-163	-6.58476e-163	4.38156e-163	-3.14849e-163	3.18881e-163	-8.09915e-163	7.02385e-163	1.44371e-162	2.32896e-163	-1.08005e-162	-2.37866e-163	2.23055e-163	9.68467e-163	1.14445e-163	8.18909e-163	-1.0472e-163	7.55101e-163	1.06808e-162	1.36595e-162	6.71038e-166	5.95982e-163	6.22478e-164	1.33793e-162	-4.62994e-163	0
2.1298e-163	-1.08066e-163	1.42927e-163	-3.45957e-163	1.0463e-162	-1.0424e-163	-4.02633e-163	-6.58476e-163	4.38156e-163	-3.14849e-163	3.18881e-163	-8.09915e-163	7.02385e-163	1.44371e-162	2.32896e-163	-1.08005e-162	-2.37866e-163	2.23055e-163	9.68467e-163	1.14445e-163	8.18909e-163	-1.0472e-163	7.55101e-163	1.06808e-162	1.36595e-162	6.71038e-166	5.95982e-163	6.22478e-164	1.33793e-162	-4.62994e-163	0
2.1298e-163	-1.08066e-163	1.42927e-163	-3.45957e-163	1.0463e-162	-1.0424e-163	-4.02633e-163	-6.58476e-163	4.38156e-163	-3.14849e-163	3.18881e-163	-8.09915e-163	7.02385e-163	1.44371e-162	2.32896e-163	-1.08005e-162	-2.37866e-163	2.23055e-163	9.68467e-163	1.14445e-163	8.18909e-163	-1.0472e-163	7.55101e-163	1.06808e-162	1.36595e-162	6.71038e-166	5.95982e-163	6.22478e-164	1.33793e-162	-4.62994e-163	0
2.1298e-163	-1.08066e-163	1.42927e-163	-3.45957e-163	1.0463e-162	-1.0424e-163	-4.02633e-163	-6.58476e-163	4.38156e-163	-3.14849e-163	3.18881e-163	-8.09915e-163	7.02385e-163	1.44371e-162	2.32896e-163	-1.08005e-162	-2.37866e-163	2.23055e-163	9.68467e-163	1.14445e-163	8.18909e-163	-1.0472e-163	7.55101e-163	1.06808e-162	1.36595e-162	6.71038e-166	5.95982e-163	6.22478e-164	1.33793e-162	-4.62994e-163	0
2.1298e-163	-1.08066e-163	1.42927e-163	-3.45957e-163	1.0463e-162	-1.0424e-163	-4.02633e-163	-6.58476e-163	4.38156e-163	-3.14849e-163	3.18881e-163	-8.09915e-163	7.02385e-163	1.44371e-162	2.32896e-163	-1.08005e-162	-2.37866e-163	2.23055e-163	9.68467e-163	1.14445e-163	8.18909e-163	-1.0472e-163	7.55101e-163	1.06808e-162	1.36595e-162	6.71038e-166	5.95982e-163	6.22478e-164	1.33793e-162	-4.62994e-163	0
2.1298e-163	-1.08066e-163	1.42927e-163	-3.45957e-163	1.0463e-162	-1.0424e-163	-4.02633e-163	-6.58476e-163	4.38156e-163	-3.14849e-163	3.18881e-163	-8.09915e-163	7.02385e-163	1.44371e-162	2.32896e-163	-1.08005e-162	-2.37866e-163	2.23055e-163	9.68467e-163	1.14445e-163	8.18909e-163	-1.0472e-163	7.55101e-163	1.06808e-162	1.36595e-162	6.71038e-166	5.95982e-163	6.22478e-164	1.33793e-162	-4.62994e-163	0
2.1298e-163	-1.08066e-163	1.42927e-163	-3.45957e-163	1.0463e-162	-1.0424e-163	-4.02633e-163	-6.58476e-163	4.38156e-163	-3.14849e-163	3.18881e-163	-8.09915e-163	7.02385e-163	1.44371e-162	2.32896e-163	-1.08005e-162	-2.37866e-163	2.23055e-163	9.68467e-163	1.14445e-163	8.18909e-163	-1.0472e-163	7.55101e-163	1.06808e-162	1.36595e-162	6.71038e-166	5.95982e-163	6.22478e-164	1.33793e-162	-4.62994e-163	0
2.1298e-163	-1.08066e-163	1.42927e-163	-3.45957e-163	1.0463e-162	-1.0424e-163	-4.02633e-163	-6.58476e-163	4.38156e-163	-3.14849e-163	3.18881e-163	-8.09915e-163	7.02385e-163	1.44371e-162	2.32896e-163	-1.08005e-162	-2.37866e-163	2.23055e-163	9.68467e-163	1.14445e-163	8.18909e-163	-1.0472e-163	7.55101e-163	1.06808e-162	1.36595e-162	6.71038e-166	5.95982e-163	6.22478e-164	1.33793e-162	-4.62994e-163	0
2.1298e-163	-1.08066e-163	1.42927e-163	-3.45957e-163	1.0463e-162	-1.0424e-163	-4.02633e-163	-6.58476e-163	4.38156e-163	-3.14849e-163	3.18881e-163	-8.09915e-163	7.02385e-163	1.44371e-162	2.32896e-163	-1.08005e-162	-2.37866e-163	2.23055e-163	9.68467e-163	1.14445e-163	8.18909e-163	-1.0472e-163	7.55101e-163	1.06808e-162	1.36595e-162	6.71038e-166	5.95982e-163	6.22478e-164	1.33793e-162	-4.62994e-163	0
2.1298e-163	-1.08066e-163	1.42927e-163	-3.45957e-163	1.0463e-162	-1.0424e-163	-4.02633e-163	-6.58476e-163	4.38156e-163	-3.14849e-163	3.18881e-163	-8.09915e-163	7.02385e-163	1.44371e-162	2.32896e-163	-1.08005e-162	-2.37866e-163	2.23055e-163	9.68467e-163	1.14445e-163	8.18909e-163	-1.0472e-163	7.55101e-163	1.06808e-162	1.36595e-162	6.71038e-166	5.95982e-163	6.22478e-164	1.33793e-162	-4.62994e-163	0
2.1298e-163	-1.08066e-163	1.42927e-163	-3.45957e-163	1.0463e-162	-1.0424e-163	-4.02633e-163	-6.58476e-163	4.38156e-163	-3.14849e-163	3.18881e-163	-8.09915e-163	7.02385e-163	1.44371e-162	2.32896e-163	-1.08005e-162	-2.37866e-163	2.23055e-163	9.68467e-163	1.14445e-163	8.18909e-163	-1.0472e-163	7.55101e-163	1.06808e-162	1.36595e-162	6.71038e-166	5.95982e-163	6.22478e-164	1.33793e-162	-4.62994e-163	0
2.1298e-163	-1.08066e-163	1.42927e-163	-3.45957e-163	1.0463e-162	-1.0424e-163	-4.02633e-163	-6.58476e-163	4.38156e-163	-3.14849e-163	3.18881e-163	-8.09915e-163	7.02385e-163	1.44371e-162	2.32896e-163	-1.08005e-162	-2.37866e-163	2.23055e-163	9.68467e-163	1.14445e-163	8.18909e-163	-1.0472e-163	7.55101e-163	1.06808e-162	1.36595e-162	6.71038e-166	5.95982e-163	6.22478e-164	1.33793e-162	-4.62994e-163	0
2.1298e-163	-1.08066e-163	1.42927e-163	-3.45957e-163	1.0463e-162	-1.0424e-163	-4.02633e-163	-6.58476e-163	4.38156e-163	-3.14849e-163	3.18881e-163	-8.09915e-163	7.02385e-163	1.44371e-162	2.32896e-163	-1.08005e-162	-2.37866e-163	2.23055e-163	9.68467e-163	1.14445e-163	8.18909e-163	-1.0472e-163	7.55101e-163	1.06808e-162	1.36595e-162	6.71038e-166	5.95982e-163	6.22478e-164	1.33793e-162	-4.62994e-163	0
2.1298e-163	-1.08066e-163	1.42927e-163	-3.45957e-163	1.0463e-162	-1.0424e-163	-4.02633e-163	-6.58476e-163	4.38156e-163	-3.14849e-163	3.18881e-163	-8.09915e-163	7.02385e-163	1.44371e-162	2.32896e-163	-1.08005e-162	-2.37866e-163	2.23055e-163	9.68467e-163	1.14445e-163	8.18909e-163	-1.0472e-163	7.55101e-163	1.06808e-162	1.36595e-162	6.71038e-166	5.95982e-163	6.22478e-164	1.33793e-162	-4.62994e-163	0
2.1298e-163	-1.08066e-163	1.42927e-163	-3.45957e-163	1.0463e-162	-1.0424e-163	-4.02633e-163	-6.58476e-163	4.38156e-163	-3.14849e-163	3.18881e-163	-8.09915e-163	7.02385e-163	1.44371e-162	2.32896e-163	-1.08005e-162	-2.37866e-163	2.23055e-163	9.68467e-163	1.14445e-163	8.18909e-163	-1.0472e-163	7.55101e-163	1.06808e-162	1.36595e-162	6.71038e-166	5.95982e-163	6.22478e-164	1.33793e-162	-4.62994e-163	0
2.1298e-163	-1.08066e-163	1.42927e-163	-3.45957e-163	1.0463e-162	-1.0424e-163	-4.02633e-163	-6.58476e-163	4.38156e-163	-3.14849e-163	3.18881e-163	-8.09915e-163	7.02385e-163	1.44371e-162	2.32896e-163	-1.08005e-162	-2.37866e-163	2.23055e-163	9.68467e-163	1.14445e-163	8.18909e-163	-1.0472e-163	7.55101e-163	1.06808e-162	1.36595e-162	6.71038e-166	5.95982e-163	6.22478e-164	1.33793e-162	-4.62994e-163	0
2.1298e-163	-1.08066e-163	1.42927e-163	-3.45957e-163	1.0463e-162	-1.0424e-163	-4.02633e-163	-6.58476e-163	4.38156e-163	-3.14849e-163	3.18881e-163	-8.09915e-163	7.02385e-163	1.44371e-162	2.32896e-163	-1.08005e-162	-2.37866e-163	2.23055e-163	9.68467e-163	1.14445e-163	8.18909e-163	-1.0472e-163	7.55101e-163	1.06808e-162	1.36595e-162	6.71038e-166	5.95982e-163	6.22478e-164	1.33793e-162	-4.62994e-163	0
2.1298e-163	-1.08066e-163	1.42927e-163	-3.45957e-163	1.0463e-162	-1.0424e-163	-4.02633e-163	-6.58476e-163	4.38156e-163	-3.14849e-163	3.18881e-163	-8.09915e-163	7.02385e-163	1.44371e-162	2.32896e-163	-1.08005e-162	-2.37866e-163	2.23055e-163	9.68467e-163	1.14445e-163	8.18909e-163	-1.0472e-163	7.55101e-163	1.06808e-162	1.36595e-162	6.71038e-166	5.95982e-163	6.22478e-164	1.33793e-162	-4.62994e-163	0
2.1298e-163	-1.08066e-163	1.42927e-163	-3.45957e-163	1.0463e-162	-1.0424e-163	-4.02633e-163	-6.58476e-163	4.38156e-163	-3.14849e-163	3.18881e-163	-8.09915e-163	7.02385e-163	1.44371e-162	2.32896e-163	-1.08005e-162	-2.37866e-163	2.23055e-163	9.68467e-163	1.14445e-163	8.18909e-163	-1.0472e-163	7.55101e-163	1.06808e-162	1.36595e-162	6.71038e-166	5.95982e-163	6.22478e-164	1.33793e-162	-4.62994e-163	0
2.1298e-163	-1.08066e-163	1.42927e-163	-3.45957e-163	1.0463e-162	-1.0424e-163	-4.02633e-163	-6.58476e-163	4.38156e-163	-3.14849e-163	3.18881e-163	-8.09915e-163	7.02385e-163	1.44371e-162	2.32896e-163	-1.08005e-162	-2.37866e-163	2.23055e-163	9.68467e-163	1.14445e-163	8.18909e-163	-1.0472e-163	7.55101e-163	1.06808e-162	1.36595e-162	6.71038e-166	5.95982e-163	6.22478e-164	1.33793e-162	-4.62994e-163	0
2.1298e-163	-1.08066e-163	1.42927e-163	-3.45957e-163	1.0463e-162	-1.0424e-163	-4.02633e-163	-6.58476e-163	4.38156e-163	-3.14849e-163	3.18881e-163	-8.09915e-163	7.02385e-163	1.44371e-162	2.32896e-163	-1.08005e-162	-2.37866e-163	2.23055e-163	9.68467e-163	1.14445e-163	8.18909e-163	-1.0472e-163	7.55101e-163	1.06808e-162	1.36595e-162	6.71038e-166	5.95982e-163	6.22478e-164	1.33793e-162	-4.62994e-163	0
2.1298e-163	-1.08066e-163	1.42927e-163	-3.45957e-163	1.0463e-162	-1.0424e-163	-4.02633e-163	-6.58476e-163	4.38156e-163	-3.14849e-163	3.18881e-163	-8.09915e-163	7.02385e-163	1.44371e-162	2.32896e-163	-1.08005e-162	-2.37866e-163	2.23055e-163	9.68467e-163	1.14445e-163	8.18909e-163	-1.0472e-163	7.55101e-163	1.06808e-162	1.36595e-162	6.71038e-166	5.95982e-163	6.22478e-164	1.33793e-162	-4.62994e-163	0
2.1298e-163	-1.08066e-163	1.42927e-163	-3.45957e-163	1.0463e-162	-1.0424e-163	-4.02633e-163	-6.58476e-163	4.38156e-163	-3.14849e-163	3.18881e-163	-8.09915e-163	7.02385e-163	1.44371e-162	2.32896e-163	-1.08005e-162	-2.37866e-163	2.23055e-163	9.68467e-163	1.14445e-163	8.18909e-163	-1.0472e-163	7.55101e-163	1.06808e-162	1.36595e-162	6.71038e-166	5.95982e-163	6.22478e-164	1.33793e-162	-4.62994e-163	0
2.1298e-163	-1.08066e-163	1.42927e-163	-3.45957e-163	1.0463e-162	-1.0424e-163	-4.02633e-163	-6.58476e-163	4.38156e-163	-3.14849e-163	3.18881e-163	-8.09915e-163	7.02385e-163	1.44371e-162	2.32896e-163	-1.08005e-162	-2.37866e-163	2.23055e-163	9.68467e-163	1.14445e-163	8.18909e-163	-1.0472e-163	7.55101e-163	1.06808e-162	1.36595e-162	6.71038e-166	5.95982e-163	6.22478e-164	1.33793e-162	-4.62994e-163	0
2.1298e-163	-1.08066e-163	1.42927e-163	-3.45957e-163	1.0463e-162	-1.0424e-163	-4.02633e-163	-6.58476e-163	4.38156e-163	-3.14849e-163	3.18881e-163	-8.09915e-163	7.02385e-163	1.44371e-162	2.32896e-163	-1.08005e-162	-2.37866e-163	2.23055e-163	9.68467e-163	1.14445e-163	8.18909e-163	-1.0472e-163	7.55101e-163	1.06808e-162	1.36595e-162	6.71038e-166	5.95982e-163	6.22478e-164	1.33793e-162	-4.62994e-163	0
2.1298e-163	-1.08066e-163	1.42927e-163	-3.45957e-163	1.0463e-162	-1.0424e-163	-4.02633e-163	-6.58476e-163	4.38156e-163	-3.14849e-163	3.18881e-163	-8.09915e-163	7.02385e-163	1.44371e-162	2.32896e-163	-1.08005e-162	-2.37866e-163	2.23055e-163	9.68467e-163	1.14445e-163	8.18909e-163	-1.0472e-163	7.55101e-163	1.06808e-162	1.36595e-162	6.71038e-166	5.95982e-163	6.22478e-164	1.33793e-162	-4.62994e-163	0
2.1298e-163	-1.08066e-163	1.42927e-163	-3.45957e-163	1.0463e-162	-1.0424e-163	-4.02633e-163	-6.58476e-163	4.38156e-163	-3.14849e-163	3.18881e-163	-8.09915e-163	7.02385e-163	1.44371e-162	2.32896e-163	-1.08005e-162	-2.37866e-163	2.23055e-163	9.68467e-163	1.14445e-163	8.18909e-163	-1.0472e-163	7.55101e-163	1.06808e-162	1.36595e-162	6.71038e-166	5.95982e-163	6.22478e-164	1.33793e-162	-4.62994e-163	0
2.1298e-163	-1.08066e-163	1.42927e-163	-3.45957e-163	1.0463e-162	-1.0424e-163	-4.02633e-163	-6.58476e-163	4.38156e-163	-3.14849e-163	3.18881e-163	-8.09915e-163	7.02385e-163	1.44371e-162	2.32896e-163	-1.08005e-162	-2.37866e-163	2.23055e-163	9.68467e-163	1.14445e-163	8.18909e-163	-1.0472e-163	7.55101e-163	1.06808e-162	1.36595e-162	6.71038e-166	5.95982e-163	6.22478e-164	1.33793e-162	-4.62994e-163	0
2.1298e-163	-1.08066e-163	1.42927e-163	-3.45957e-163	1.0463e-162	-1.0424e-163	-4.02633e-163	-6.58476e-163	4.38156e-163	-3.14849e-163	3.18881e-163	-8.09915e-163	7.02385e-163	1.44371e-162	2.32896e-163	-1.08005e-162	-2.37866e-163	2.23055e-163	9.68467e-163	1.14445e-163	8.18909e-163	-1.0472e-163	7.55101e-163	1.06808e-162	1.36595e-162	6.71038e-166	5.95982e-163	6.22478e-164	1.33793e-162	-4.62994e-163	0
2.1298e-163	-1.08066e-163	1.42927e-163	-3.45957e-163	1.0463e-162	-1.0424e-163	-4.02633e-163	-6.58476e-163	4.38156e-163	-3.14849e-163	3.18881e-163	-8.09915e-163	7.02385e-163	1.44371e-162	2.32896e-163	-1.08005e-162	-2.37866e-163	2.23055e-163	9.68467e-163	1.14445e-163	8.18909e-163	-1.0472e-163	7.55101e-163	1.06808e-162	1.36595e-162	6.71038e-166	5.95982e-163	6.22478e-164	1.33793e-162	-4.62994e-163	0
2.1298e-163	-1.08066e-163	1.42927e-163	-3.45957e-163	1.0463e-162	-1.0424e-163	-4.02633e-163	-6.58476e-163	4.38156e-163	-3.14849e-163	3.18881e-163	-8.09915e-163	7.02385e-163	1.44371e-162	2.32896e-163	-1.08005e-162	-2.37866e-163	2.23055e-163	9.68467e-163	1.14445e-163	8.18909e-163	-1.0472e-163	7.55101e-163	1.06808e-162	1.36595e-162	6.71038e-166	5.95982e-163	6.22478e-164	1.33793e-162	-4.62994e-163	0
2.1298e-163	-1.08066e-163	1.42927e-163	-3.45957e-163	1.0463e-162	-1.0424e-163	-4.02633e-163	-6.58476e-163	4.38156e-163	-3.14849e-163	3.18881e-163	-8.09915e-163	7.02385e-163	1.44371e-162	2.32896e-163	-1.08005e-162	-2.37866e-163	2.23055e-163	9.68467e-163	1.14445e-163	8.18909e-163	-1.0472e-163	7.55101e-163	1.06808e-162	1.36595e-162	6.71038e-166	5.95982e-163	6.22478e-164	1.33793e-162	-4.62994e-163	0
2.1298e-163	-1.08066e-163	1.42927e-163	-3.45957e-163	1.0463e-162	-1.0424e-163	-4.02633e-163	-6.58476e-163	4.38156e-163	-3.14849e-163	3.18881e-163	-8.09915e-163	7.02385e-163	1.44371e-162	2.32896e-163	-1.08005e-162	-2.37866e-163	2.23055e-163	9.68467e-163	1.14445e-163	8.18909e-163	-1.0472e-163	7.55101e-163	1.06808e-162	1.36595e-162	6.71038e-166	5.95982e-163	6.22478e-164	1.33793e-162	-4.62994e-163	0
2.1298e-163	-1.08066e-163	1.42927e-163	-3.45957e-163	1.0463e-162	-1.0424e-163	-4.02633e-163	-6.58476e-163	4.38156e-163	-3.14849e-163	3.18881e-163	-8.09915e-163	7.02385e-163	1.44371e-162	2.32896e-163	-1.08005e-162	-2.37866e-163	2.23055e-163	9.68467e-163	1.14445e-163	8.18909e-163	-1.0472e-163	7.55101e-163	1.06808e-162	1.36595e-162	6.71038e-166	5.95982e-163	6.22478e-164	1.33793e-162	-4.62994e-163	0
2.1298e-163	-1.08066e-163	1.42927e-163	-3.45957e-163	1.0463e-162	-1.0424e-163	-4.02633e-163	-6.58476e-163	4.38156e-163	-3.14849e-163	3.18881e-163	-8.09915e-163	7.02385e-163	1.44371e-162	2.32896e-163	-1.08005e-162	-2.37866e-163	2.23055e-163	9.68467e-163	1.14445e-163	8.18909e-163	-1.0472e-163	7.55101e-163	1.06808e-162	1.36595e-162	6.71038e-166	5.95982e-163	6.22478e-164	1.33793e-162	-4.62994e-163	0
2.1298e-163	-1.08066e-163	1.42927e-163	-3.45957e-163	1.0463e-162	-1.0424e-163	-4.02633e-163	-6.58476e-163	4.38156e-163	-3.14849e-163	3.18881e-163	-8.09915e-163	7.02385e-163	1.44371e-162	2.32896e-163	-1.08005e-162	-2.37866e-163	2.23055e-163	9.68467e-163	1.14445e-163	8.18909e-163	-1.0472e-163	7.55101e-163	1.06808e-162	1.36595e-162	6.71038e-166	5.95982e-163	6.22478e-164	1.33793e-162	-4.62994e-163	0
2.1298e-163	-1.08066e-163	1.42927e-163	-3.45957e-163	1.0463e-162	-1.0424e-163	-4.02633e-163	-6.58476e-163	4.38156e-163	-3.14849e-163	3.18881e-163	-8.09915e-163	7.02385e-163	1.44371e-162	2.32896e-163	-1.08005e-162	-2.37866e-163	2.23055e-163	9.68467e-163	1.14445e-163	8.18909e-163	-1.0472e-163	7.55101e-163	1.06808e-162	1.36595e-162	6.71038e-166	5.95982e-163	6.22478e-164	1.33793e-162	-4.62994e-163	0
2.1298e-163	-1.08066e-163	1.42927e-163	-3.45957e-163	1.0463e-162	-1.0424e-163	-4.02633e-163	-6.58476e-163	4.38156e-163	-3.14849e-163	3.18881e-163	-8.09915e-163	7.02385e-163	1.44371e-162	2.32896e-163	-1.08005e-162	-2.37866e-163	2.23055e-163	9.68467e-163	1.14445e-163	8.18909e-163	-1.0472e-163	7.55101e-163	1.06808e-162	1.36595e-162	6.71038e-166	5.95982e-163	6.22478e-164	1.33793e-162	-4.62994e-163	0
2.1298e-163	-1.08066e-163	1.42927e-163	-3.45957e-163	1.0463e-162	-1.0424e-163	-4.02633e-163	-6.58476e-163	4.38156e-163	-3.14849e-163	3.18881e-163	-8.09915e-163	7.02385e-163	1.44371e-162	2.32896e-163	-1.08005e-162	-2.37866e-163	2.23055e-163	9.68467e-163	1.14445e-163	8.18909e-163	-1.0472e-163	7.55101e-163	1.06808e-162	1.36595e-162	6.71038e-166	5.95982e-163	6.22478e-164	1.33793e-162	-4.62994e-163	0
2.1298e-163	-1.08066e-163	1.42927e-163	-3.45957e-163	1.0463e-162	-1.0424e-163	-4.02633e-163	-6.58476e-163	4.38156e-163	-3.14849e-163	3.18881e-163	-8.09915e-163	7.02385e-163	1.44371e-162	2.32896e-163	-1.08005e-162	-2.37866e-163	2.23055e-163	9.68467e-163	1.14445e-163	8.18909e-163	-1.0472e-163	7.55101e-163	1.06808e-162	1.36595e-162	6.71038e-166	5.95982e-163	6.22478e-164	1.33793e-162	-4.62994e-163	0
2.1298e-163	-1.08066e-163	1.42927e-163	-3.45957e-163	1.0463e-162	-1.0424e-163	-4.02633e-163	-6.58476e-163	4.38156e-163	-3.14849e-163	3.18881e-163	-8.09915e-163	7.02385e-163	1.44371e-162	2.32896e-163	-1.08005e-162	-2.37866e-163	2.23055e-163	9.68467e-163	1.14445e-163	8.18909e-163	-1.0472e-163	7.55101e-163	1.06808e-162	1.36595e-162	6.71038e-166	5.95982e-163	6.22478e-164	1.33793e-162	-4.62994e-163	0
2.1298e-163	-1.08066e-163	1.42927e-163	-3.45957e-163	1.0463e-162	-1.0424e-163	-4.02633e-163	-6.58476e-163	4.38156e-163	-3.14849e-163	3.18881e-163	-8.09915e-163	7.02385e-163	1.44371e-162	2.32896e-163	-1.08005e-162	-2.37866e-163	2.23055e-163	9.68467e-163	1.14445e-163	8.18909e-163	-1.0472e-163	7.55101e-163	1.06808e-162	1.36595e-162	6.71038e-166	5.95982e-163	6.22478e-164	1.33793e-162	-4.62994e-163	0
2.1298e-163	-1.08066e-163	1.42927e-163	-3.45957e-163	1.0463e-162	-1.0424e-163	-4.02633e-163	-6.58476e-163	4.38156e-163	-3.14849e-163	3.18881e-163	-8.09915e-163	7.02385e-163	1.44371e-162	2.32896e-163	-1.08005e-162	-2.37866e-163	2.23055e-163	9.68467e-163	1.14445e-163	8.18909e-163	-1.0472e-163	7.55101e-163	1.06808e-162	1.36595e-162	6.71038e-166	5.95982e-163	6.22478e-164	1.33793e-162	-4.62994e-163	0
2.1298e-163	-1.08066e-163	1.42927e-163	-3.45957e-163	1.0463e-162	-1.0424e-163	-4.02633e-163	-6.58476e-163	4.38156e-163	-3.14849e-163	3.18881e-163	-8.09915e-163	7.02385e-163	1.44371e-162	2.32896e-163	-1.08005e-162	-2.37866e-163	2.23055e-163	9.68467e-163	1.14445e-163	8.18909e-163	-1.0472e-163	7.55101e-163	1.06808e-162	1.36595e-162	6.71038e-166	5.95982e-163	6.22478e-164	1.33793e-162	-4.62994e-163	0
2.1298e-163	-1.08066e-163	1.42927e-163	-3.45957e-163	1.0463e-162	-1.0424e-163	-4.02633e-163	-6.58476e-163	4.38156e-163	-3.14849e-163	3.18881e-163	-8.09915e-163	7.02385e-163	1.44371e-162	2.32896e-163	-1.08005e-162	-2.37866e-163	2.23055e-163	9.68467e-163	1.14445e-163	8.18909e-163	-1.0472e-163	7.55101e-163	1.06808e-162	1.36595e-162	6.71038e-166	5.95982e-163	6.22478e-164	1.33793e-162	-4.62994e-163	0
2.1298e-163	-1.08066e-163	1.42927e-163	-3.45957e-163	1.0463e-162	-1.0424e-163	-4.02633e-163	-6.58476e-163	4.38156e-163	-3.14849e-163	3.18881e-163	-8.09915e-163	7.02385e-163	1.44371e-162	2.32896e-163	-1.08005e-162	-2.37866e-163	2.23055e-163	9.68467e-163	1.14445e-163	8.18909e-163	-1.0472e-163	7.55101e-163	1.06808e-162	1.36595e-162	6.71038e-166	5.95982e-163	6.22478e-164	1.33793e-162	-4.62994e-163	0
2.1298e-163	-1.08066e-163	1.42927e-163	-3.45957e-163	1.0463e-162	-1.0424e-163	-4.02633e-163	-6.58476e-163	4.38156e-163	-3.14849e-163	3.18881e-163	-8.09915e-163	7.02385e-163	1.44371e-162	2.32896e-163	-1.08005e-162	-2.37866e-163	2.23055e-163	9.68467e-163	1.14445e-163	8.18909e-163	-1.0472e-163	7.55101e-163	1.06808e-162	1.36595e-162	6.71038e-166	5.95982e-163	6.22478e-164	1.33793e-162	-4.62994e-163	0
2.1298e-163	-1.08066e-163	1.42927e-163	-3.45957e-163	1.0463e-162	-1.0424e-163	-4.02633e-163	-6.58476e-163	4.38156e-163	-3.14849e-163	3.18881e-163	-8.09915e-163	7.02385e-163	1.44371e-162	2.32896e-163	-1.08005e-162	-2.37866e-163	2.23055e-163	9.68467e-163	1.14445e-163	8.18909e-163	-1.0472e-163	7.55101e-163	1.06808e-162	1.36595e-162	6.71038e-166	5.95982e-163	6.22478e-164	1.33793e-162	-4.62994e-163	0
2.1298e-163	-1.08066e-163	1.42927e-163	-3.45957e-163	1.0463e-162	-1.0424e-163	-4.02633e-163	-6.58476e-163	4.38156e-163	-3.14849e-163	3.18881e-163	-8.09915e-163	7.02385e-163	1.44371e-162	2.32896e-163	-1.08005e-162	-2.37866e-163	2.23055e-163	9.68467e-163	1.14445e-163	8.18909e-163	-1.0472e-163	7.55101e-163	1.06808e-162	1.36595e-162	6.71038e-166	5.95982e-163	6.22478e-164	1.33793e-162	-4.62994e-163	0
2.1298e-163	-1.08066e-163	1.42927e-163	-3.45957e-163	1.0463e-162	-1.0424e-163	-4.02633e-163	-6.58476e-163	4.38156e-163	-3.14849e-163	3.18881e-163	-8.09915e-163	7.02385e-163	1.44371e-162	2.32896e-163	-1.08005e-162	-2.37866e-163	2.23055e-163	9.68467e-163	1.14445e-163	8.18909e-163	-1.0472e-163	7.55101e-163	1.06808e-162	1.36595e-162	6.71038e-166	5.95982e-163	6.22478e-164	1.33793e-162	-4.62994e-163	0
2.1298e-163	-1.08066e-163	1.42927e-163	-3.45957e-163	1.0463e-162	-1.0424e-163	-4.02633e-163	-6.58476e-163	4.38156e-163	-3.14849e-163	3.18881e-163	-8.09915e-163	7.02385e-163	1.44371e-162	2.32896e-163	-1.08005e-162	-2.37866e-163	2.23055e-163	9.68467e-163	1.14445e-163	8.18909e-163	-1.0472e-163	7.55101e-163	1.06808e-162	1.36595e-162	6.71038e-166	5.95982e-163	6.22478e-164	1.33793e-162	-4.62994e-163	0
2.1298e-163	-1.08066e-163	1.42927e-163	-3.45957e-163	1.0463e-162	-1.0424e-163	-4.02633e-163	-6.58476e-163	4.38156e-163	-3.14849e-163	3.18881e-163	-8.09915e-163	7.02385e-163	1.44371e-162	2.32896e-163	-1.08005e-162	-2.37866e-163	2.23055e-163	9.68467e-163	1.14445e-163	8.18909e-163	-1.0472e-163	7.55101e-163	1.06808e-162	1.36595e-162	6.71038e-166	5.95982e-163	6.22478e-164	1.33793e-162	-4.62994e-163	0
2.1298e-163	-1.08066e-163	1.42927e-163	-3.45957e-163	1.0463e-162	-1.0424e-163	-4.02633e-163	-6.58476e-163	4.38156e-163	-3.14849e-163	3.18881e-163	-8.09915e-163	7.02385e-163	1.44371e-162	2.32896e-163	-1.08005e-162	-2.37866e-163	2.23055e-163	9.68467e-163	1.14445e-163	8.18909e-163	-1.0472e-163	7.55101e-163	1.06808e-162	1.36595e-162	6.71038e-166	5.95982e-163	6.22478e-164	1.33793e-162	-4.62994e-163	0
2.1298e-163	-1.08066e-163	1.42927e-163	-3.45957e-163	1.0463e-162	-1.0424e-163	-4.02633e-163	-6.58476e-163	4.38156e-163	-3.14849e-163	3.18881e-163	-8.09915e-163	7.02385e-163	1.44371e-162	2.32896e-163	-1.08005e-162	-2.37866e-163	2.23055e-163	9.68467e-163	1.14445e-163	8.18909e-163	-1.0472e-163	7.55101e-163	1.06808e-162	1.36595e-162	6.71038e-166	5.95982e-163	6.22478e-164	1.33793e-162	-4.62994e-163	0
2.1298e-163	-1.08066e-163	1.42927e-163	-3.45957e-163	1.0463e-162	-1.0424e-163	-4.02633e-163	-6.58476e-163	4.38156e-163	-3.14849e-163	3.18881e-163	-8.09915e-163	7.02385e-163	1.44371e-162	2.32896e-163	-1.08005e-162	-2.37866e-163	2.23055e-163	9.68467e-163	1.14445e-163	8.18909e-163	-1.0472e-163	7.55101e-163	1.06808e-162	1.36595e-162	6.71038e-166	5.95982e-163	6.22478e-164	1.33793e-162	-4.62994e-163	0
2.1298e-163	-1.08066e-163	1.42927e-163	-3.45957e-163	1.0463e-162	-1.0424e-163	-4.02633e-163	-6.58476e-163	4.38156e-163	-3.14849e-163	3.18881e-163	-8.09915e-163	7.02385e-163	1.44371e-162	2.32896e-163	-1.08005e-162	-2.37866e-163	2.23055e-163	9.68467e-163	1.14445e-163	8.18909e-163	-1.0472e-163	7.55101e-163	1.06808e-162	1.36595e-162	6.71038e-166	5.95982e-163	6.22478e-164	1.33793e-162	-4.62994e-163	0
2.1298e-163	-1.08066e-163	1.42927e-163	-3.45957e-163	1.0463e-162	-1.0424e-163	-4.02633e-163	-6.58476e-163	4.38156e-163	-3.14849e-163	3.18881e-163	-8.09915e-163	7.02385e-163	1.44371e-162	2.32896e-163	-1.08005e-162	-2.37866e-163	2.23055e-163	9.68467e-163	1.14445e-163	8.18909e-163	-1.0472e-163	7.55101e-163	1.06808e-162	1.36595e-162	6.71038e-166	5.95982e-163	6.22478e-164	1.33793e-162	-4.62994e-163	0
2.1298e-163	-1.08066e-163	1.42927e-163	-3.45957e-163	1.0463e-162	-1.0424e-163	-4.02633e-163	-6.58476e-163	4.38156e-163	-3.14849e-163	3.18881e-163	-8.09915e-163	7.02385e-163	1.44371e-162	2.32896e-163	-1.08005e-162	-2.37866e-163	2.23055e-163	9.68467e-163	1.14445e-163	8.18909e-163	-1.0472e-163	7.55101e-163	1.06808e-162	1.36595e-162	6.71038e-166	5.95982e-163	6.22478e-164	1.33793e-162	-4.62994e-163	0
2.1298e-163	-1.08066e-163	1.42927e-163	-3.45957e-163	1.0463e-162	-1.0424e-163	-4.02633e-163	-6.58476e-163	4.38156e-163	-3.14849e-163	3.18881e-163	-8.09915e-163	7.02385e-163	1.44371e-162	2.32896e-163	-1.08005e-162	-2.37866e-163	2.23055e-163	9.68467e-163	1.14445e-163	8.18909e-163	-1.0472e-163	7.55101e-163	1.06808e-162	1.36595e-162	6.71038e-166	5.95982e-163	6.22478e-164	1.33793e-162	-4.62994e-163	0
2.1298e-163	-1.08066e-163	1.42927e-163	-3.45957e-163	1.0463e-162	-1.0424e-163	-4.02633e-163	-6.58476e-163	4.38156e-163	-3.14849e-163	3.18881e-163	-8.09915e-163	7.02385e-163	1.44371e-162	2.32896e-163	-1.08005e-162	-2.37866e-163	2.23055e-163	9.68467e-163	1.14445e-163	8.18909e-163	-1.0472e-163	7.55101e-163	1.06808e-162	1.36595e-162	6.71038e-166	5.95982e-163	6.22478e-164	1.33793e-162	-4.62994e-163	0
2.1298e-163	-1.08066e-163	1.42927e-163	-3.45957e-163	1.0463e-162	-1.0424e-163	-4.02633e-163	-6.58476e-163	4.38156e-163	-3.14849e-163	3.18881e-163	-8.09915e-163	7.02385e-163	1.44371e-162	2.32896e-163	-1.08005e-162	-2.37866e-163	2.23055e-163	9.68467e-163	1.14445e-163	8.18909e-163	-1.0472e-163	7.55101e-163	1.06808e-162	1.36595e-162	6.71038e-166	5.95982e-163	6.22478e-164	1.33793e-162	-4.62994e-163	0
2.1298e-163	-1.08066e-163	1.42927e-163	-3.45957e-163	1.0463e-162	-1.0424e-163	-4.02633e-163	-6.58476e-163	4.38156e-163	-3.14849e-163	3.18881e-163	-8.09915e-163	7.02385e-163	1.44371e-162	2.32896e-163	-1.08005e-162	-2.37866e-163	2.23055e-163	9.68467e-163	1.14445e-163	8.18909e-163	-1.0472e-163	7.55101e-163	1.06808e-162	1.36595e-162	6.71038e-166	5.95982e-163	6.22478e-164	1.33793e-162	-4.62994e-163	0
2.1298e-163	-1.08066e-163	1.42927e-163	-3.45957e-163	1.0463e-162	-1.0424e-163	-4.02633e-163	-6.58476e-163	4.38156e-163	-3.14849e-163	3.18881e-163	-8.09915e-163	7.02385e-163	1.44371e-162	2.32896e-163	-1.08005e-162	-2.37866e-163	2.23055e-163	9.68467e-163	1.14445e-163	8.18909e-163	-1.0472e-163	7.55101e-163	1.06808e-162	1.36595e-162	6.71038e-166	5.95982e-163	6.22478e-164	1.33793e-162	-4.62994e-163	0
2.1298e-163	-1.08066e-163	1.42927e-163	-3.45957e-163	1.0463e-162	-1.0424e-163	-4.02633e-163	-6.58476e-163	4.38156e-163	-3.14849e-163	3.18881e-163	-8.09915e-163	7.02385e-163	1.44371e-162	2.32896e-163	-1.08005e-162	-2.37866e-163	2.23055e-163	9.68467e-163	1.14445e-163	8.18909e-163	-1.0472e-163	7.55101e-163	1.06808e-162	1.36595e-162	6.71038e-166	5.95982e-163	6.22478e-164	1.33793e-162	-4.62994e-163	0
2.1298e-163	-1.08066e-163	1.42927e-163	-3.45957e-163	1.0463e-162	-1.0424e-163	-4.02633e-163	-6.58476e-163	4.38156e-163	-3.14849e-163	3.18881e-163	-8.09915e-163	7.02385e-163	1.44371e-162	2.32896e-163	-1.08005e-162	-2.37866e-163	2.23055e-163	9.68467e-163	1.14445e-163	8.18909e-163	-1.0472e-163	7.55101e-163	1.06808e-162	1.36595e-162	6.71038e-166	5.95982e-163	6.22478e-164	1.33793e-162	-4.62994e-163	0
2.1298e-163	-1.08066e-163	1.42927e-163	-3.45957e-163	1.0463e-162	-1.0424e-163	-4.02633e-163	-6.58476e-163	4.38156e-163	-3.14849e-163	3.18881e-163	-8.09915e-163	7.02385e-163	1.44371e-162	2.32896e-163	-1.08005e-162	-2.37866e-163	2.23055e-163	9.68467e-163	1.14445e-163	8.18909e-163	-1.0472e-163	7.55101e-163	1.06808e-162	1.36595e-162	6.71038e-166	5.95982e-163	6.22478e-164	1.33793e-162	-4.62994e-163	0
2.1298e-163	-1.08066e-163	1.42927e-163	-3.45957e-163	1.0463e-162	-1.0424e-163	-4.02633e-163	-6.58476e-163	4.38156e-163	-3.14849e-163	3.18881e-163	-8.09915e-163	7.02385e-163	1.44371e-162	2.32896e-163	-1.08005e-162	-2.37866e-163	2.23055e-163	9.68467e-163	1.14445e-163	8.18909e-163	-1.0472e-163	7.55101e-163	1.06808e-162	1.36595e-162	6.71038e-166	5.95982e-163	6.22478e-164	1.33793e-162	-4.62994e-163	0
2.1298e-163	-1.08066e-163	1.42927e-163	-3.45957e-163	1.0463e-162	-1.0424e-163	-4.02633e-163	-6.58476e-163	4.38156e-163	-3.14849e-163	3.18881e-163	-8.09915e-163	7.02385e-163	1.44371e-162	2.32896e-163	-1.08005e-162	-2.37866e-163	2.23055e-163	9.68467e-163	1.14445e-163	8.18909e-163	-1.0472e-163	7.55101e-163	1.06808e-162	1.36595e-162	6.71038e-166	5.95982e-163	6.22478e-164	1.33793e-162	-4.62994e-163	0
2.1298e-163	-1.08066e-163	1.42927e-163	-3.45957e-163	1.0463e-162	-1.0424e-163	-4.02633e-163	-6.58476e-163	4.38156e-163	-3.14849e-163	3.18881e-163	-8.09915e-163	7.02385e-163	1.44371e-162	2.32896e-163	-1.08005e-162	-2.37866e-163	2.23055e-163	9.68467e-163	1.14445e-163	8.18909e-163	-1.0472e-163	7.55101e-163	1.06808e-162	1.36595e-162	6.71038e-166	5.95982e-163	6.22478e-164	1.33793e-162	-4.62994e-163	0
2.1298e-163	-1.08066e-163	1.42927e-163	-3.45957e-163	1.0463e-162	-1.0424e-163	-4.02633e-163	-6.58476e-163	4.38156e-163	-3.14849e-163	3.18881e-163	-8.09915e-163	7.02385e-163	1.44371e-162	2.32896e-163	-1.08005e-162	-2.37866e-163	2.23055e-163	9.68467e-163	1.14445e-163	8.18909e-163	-1.0472e-163	7.55101e-163	1.06808e-162	1.36595e-162	6.71038e-166	5.95982e-163	6.22478e-164	1.33793e-162	-4.62994e-163	0
2.1298e-163	-1.08066e-163	1.42927e-163	-3.45957e-163	1.0463e-162	-1.0424e-163	-4.02633e-163	-6.58476e-163	4.38156e-163	-3.14849e-163	3.18881e-163	-8.09915e-163	7.02385e-163	1.44371e-162	2.32896e-163	-1.08005e-162	-2.37866e-163	2.23055e-163	9.68467e-163	1.14445e-163	8.18909e-163	-1.0472e-163	7.55101e-163	1.06808e-162	1.36595e-162	6.71038e-166	5.95982e-163	6.22478e-164	1.33793e-162	-4.62994e-163	0
2.1298e-163	-1.08066e-163	1.42927e-163	-3.45957e-163	1.0463e-162	-1.0424e-163	-4.02633e-163	-6.58476e-163	4.38156e-163	-3.14849e-163	3.18881e-163	-8.09915e-163	7.02385e-163	1.44371e-162	2.32896e-163	-1.08005e-162	-2.37866e-163	2.23055e-163	9.68467e-163	1.14445e-163	8.18909e-163	-1.0472e-163	7.55101e-163	1.06808e-162	1.36595e-162	6.71038e-166	5.95982e-163	6.22478e-164	1.33793e-162	-4.62994e-163	0
2.1298e-163	-1.08066e-163	1.42927e-163	-3.45957e-163	1.0463e-162	-1.0424e-163	-4.02633e-163	-6.58476e-163	4.38156e-163	-3.14849e-163	3.18881e-163	-8.09915e-163	7.02385e-163	1.44371e-162	2.32896e-163	-1.08005e-162	-2.37866e-163	2.23055e-163	9.68467e-163	1.14445e-163	8.18909e-163	-1.0472e-163	7.55101e-163	1.06808e-162	1.36595e-162	6.71038e-166	5.95982e-163	6.22478e-164	1.33793e-162	-4.62994e-163	0
2.1298e-163	-1.08066e-163	1.42927e-163	-3.45957e-163	1.0463e-162	-1.0424e-163	-4.02633e-163	-6.58476e-163	4.38156e-163	-3.14849e-163	3.18881e-163	-8.09915e-163	7.02385e-163	1.44371e-162	2.32896e-163	-1.08005e-162	-2.37866e-163	2.23055e-163	9.68467e-163	1.14445e-163	8.18909e-163	-1.0472e-163	7.55101e-163	1.06808e-162	1.36595e-162	6.71038e-166	5.95982e-163	6.22478e-164	1.33793e-162	-4.62994e-163	0
2.1298e-163	-1.08066e-163	1.42927e-163	-3.45957e-163	1.0463e-162	-1.0424e-163	-4.02633e-163	-6.58476e-163	4.38156e-163	-3.14849e-163	3.18881e-163	-8.09915e-163	7.02385e-163	1.44371e-162	2.32896e-163	-1.08005e-162	-2.37866e-163	2.23055e-163	9.68467e-163	1.14445e-163	8.18909e-163	-1.0472e-163	7.55101e-163	1.06808e-162	1.36595e-162	6.71038e-166	5.95982e-163	6.22478e-164	1.33793e-162	-4.62994e-163	0
2.1298e-163	-1.08066e-163	1.42927e-163	-3.45957e-163	1.0463e-162	-1.0424e-163	-4.02633e-163	-6.58476e-163	4.38156e-163	-3.14849e-163	3.18881e-163	-8.09915e-163	7.02385e-163	1.44371e-162	2.32896e-163	-1.08005e-162	-2.37866e-163	2.23055e-163	9.68467e-163	1.14445e-163	8.18909e-163	-1.0472e-163	7.55101e-163	1.06808e-162	1.36595e-162	6.71038e-166	5.95982e-163	6.22478e-164	1.33793e-162	-4.62994e-163	0
2.1298e-163	-1.08066e-163	1.42927e-163	-3.45957e-163	1.0463e-162	-1.0424e-163	-4.02633e-163	-6.58476e-163	4.38156e-163	-3.14849e-163	3.18881e-163	-8.09915e-163	7.02385e-163	1.44371e-162	2.32896e-163	-1.08005e-162	-2.37866e-163	2.23055e-163	9.68467e-163	1.14445e-163	8.18909e-163	-1.0472e-163	7.55101e-163	1.06808e-162	1.36595e-162	6.71038e-166	5.95982e-163	6.22478e-164	1.33793e-162	-4.62994e-163	0
2.1298e-163	-1.08066e-163	1.42927e-163	-3.45957e-163	1.0463e-162	-1.0424e-163	-4.02633e-163	-6.58476e-163	4.38156e-163	-3.14849e-163	3.18881e-163	-8.09915e-163	7.02385e-163	1.44371e-162	2.32896e-163	-1.08005e-162	-2.37866e-163	2.23055e-163	9.68467e-163	1.14445e-163	8.18909e-163	-1.0472e-163	7.55101e-163	1.06808e-162	1.36595e-162	6.71038e-166	5.95982e-163	6.22478e-164	1.33793e-162	-4.62994e-163	0
2.1298e-163	-1.08066e-163	1.42927e-163	-3.45957e-163	1.0463e-162	-1.0424e-163	-4.02633e-163	-6.58476e-163	4.38156e-163	-3.14849e-163	3.18881e-163	-8.09915e-163	7.02385e-163	1.44371e-162	2.32896e-163	-1.08005e-162	-2.37866e-163	2.23055e-163	9.68467e-163	1.14445e-163	8.18909e-163	-1.0472e-163	7.55101e-163	1.06808e-162	1.36595e-162	6.71038e-166	5.95982e-163	6.22478e-164	1.33793e-162	-4.62994e-163	0
2.1298e-163	-1.08066e-163	1.42927e-163	-3.45957e-163	1.0463e-162	-1.0424e-163	-4.02633e-163	-6.58476e-163	4.38156e-163	-3.14849e-163	3.18881e-163	-8.09915e-163	7.02385e-163	1.44371e-162	2.32896e-163	-1.08005e-162	-2.37866e-163	2.23055e-163	9.68467e-163	1.14445e-163	8.18909e-163	-1.0472e-163	7.55101e-163	1.06808e-162	1.36595e-162	6.71038e-166	5.95982e-163	6.22478e-164	1.33793e-162	-4.62994e-163	0
2.1298e-163	-1.08066e-163	1.42927e-163	-3.45957e-163	1.0463e-162	-1.0424e-163	-4.02633e-163	-6.58476e-163	4.38156e-163	-3.14849e-163	3.18881e-163	-8.09915e-163	7.02385e-163	1.44371e-162	2.32896e-163	-1.08005e-162	-2.37866e-163	2.23055e-163	9.68467e-163	1.14445e-163	8.18909e-163	-1.0472e-163	7.55101e-163	1.06808e-162	1.36595e-162	6.71038e-166	5.95982e-163	6.22478e-164	1.33793e-162	-4.62994e-163	0
2.1298e-163	-1.08066e-163	1.42927e-163	-3.45957e-163	1.0463e-162	-1.0424e-163	-4.02633e-163	-6.58476e-163	4.38156e-163	-3.14849e-163	3.18881e-163	-8.09915e-163	7.02385e-163	1.44371e-162	2.32896e-163	-1.08005e-162	-2.37866e-163	2.23055e-163	9.68467e-163	1.14445e-163	8.18909e-163	-1.0472e-163	7.55101e-163	1.06808e-162	1.36595e-162	6.71038e-166	5.95982e-163	6.22478e-164	1.33793e-162	-4.62994e-163	0
2.1298e-163	-1.08066e-163	1.42927e-163	-3.45957e-163	1.0463e-162	-1.0424e-163	-4.02633e-163	-6.58476e-163	4.38156e-163	-3.14849e-163	3.18881e-163	-8.09915e-163	7.02385e-163	1.44371e-162	2.32896e-163	-1.08005e-162	-2.37866e-163	2.23055e-163	9.68467e-163	1.14445e-163	8.18909e-163	-1.0472e-163	7.55101e-163	1.06808e-162	1.36595e-162	6.71038e-166	5.95982e-163	6.22478e-164	1.33793e-162	-4.62994e-163	0
2.1298e-163	-1.08066e-163	1.42927e-163	-3.45957e-163	1.0463e-162	-1.0424e-163	-4.02633e-163	-6.58476e-163	4.38156e-163	-3.14849e-163	3.18881e-163	-8.09915e-163	7.02385e-163	1.44371e-162	2.32896e-163	-1.08005e-162	-2.37866e-163	2.23055e-163	9.68467e-163	1.14445e-163	8.18909e-163	-1.0472e-163	7.55101e-163	1.06808e-162	1.36595e-162	6.71038e-166	5.95982e-163	6.22478e-164	1.33793e-162	-4.62994e-163	0
2.1298e-163	-1.08066e-163	1.42927e-163	-3.45957e-163	1.0463e-162	-1.0424e-163	-4.02633e-163	-6.58476e-163	4.38156e-163	-3.14849e-163	3.18881e-163	-8.09915e-163	7.02385e-163	1.44371e-162	2.32896e-163	-1.08005e-162	-2.37866e-163	2.23055e-163	9.68467e-163	1.14445e-163	8.18909e-163	-1.0472e-163	7.55101e-163	1.06808e-162	1.36595e-162	6.71038e-166	5.95982e-163	6.22478e-164	1.33793e-162	-4.62994e-163	0
2.1298e-163	-1.08066e-163	1.42927e-163	-3.45957e-163	1.0463e-162	-1.0424e-163	-4.02633e-163	-6.58476e-163	4.38156e-163	-3.14849e-163	3.18881e-163	-8.09915e-163	7.02385e-163	1.44371e-162	2.32896e-163	-1.08005e-162	-2.37866e-163	2.23055e-163	9.68467e-163	1.14445e-163	8.18909e-163	-1.0472e-163	7.55101e-163	1.06808e-162	1.36595e-162	6.71038e-166	5.95982e-163	6.22478e-164	1.33793e-162	-4.62994e-163	0
2.1298e-163	-1.08066e-163	1.42927e-163	-3.45957e-163	1.0463e-162	-1.0424e-163	-4.02633e-163	-6.58476e-163	4.38156e-163	-3.14849e-163	3.18881e-163	-8.09915e-163	7.02385e-163	1.44371e-162	2.32896e-163	-1.08005e-162	-2.37866e-163	2.23055e-163	9.68467e-163	1.14445e-163	8.18909e-163	-1.0472e-163	7.55101e-163	1.06808e-162	1.36595e-162	6.71038e-166	5.95982e-163	6.22478e-164	1.33793e-162	-4.62994e-163	0
2.1298e-163	-1.08066e-163	1.42927e-163	-3.45957e-163	1.0463e-162	-1.0424e-163	-4.02633e-163	-6.58476e-163	4.38156e-163	-3.14849e-163	3.18881e-163	-8.09915e-163	7.02385e-163	1.44371e-162	2.32896e-163	-1.08005e-162	-2.37866e-163	2.23055e-163	9.68467e-163	1.14445e-163	8.18909e-163	-1.0472e-163	7.55101e-163	1.06808e-162	1.36595e-162	6.71038e-166	5.95982e-163	6.22478e-164	1.33793e-162	-4.62994e-163	0
2.1298e-163	-1.08066e-163	1.42927e-163	-3.45957e-163	1.0463e-162	-1.0424e-163	-4.02633e-163	-6.58476e-163	4.38156e-163	-3.14849e-163	3.18881e-163	-8.09915e-163	7.02385e-163	1.44371e-162	2.32896e-163	-1.08005e-162	-2.37866e-163	2.23055e-163	9.68467e-163	1.14445e-163	8.18909e-163	-1.0472e-163	7.55101e-163	1.06808e-162	1.36595e-162	6.71038e-166	5.95982e-163	6.22478e-164	1.33793e-162	-4.62994e-163	0
2.1298e-163	-1.08066e-163	1.42927e-163	-3.45957e-163	1.0463e-162	-1.0424e-163	-4.02633e-163	-6.58476e-163	4.38156e-163	-3.14849e-163	3.18881e-163	-8.09915e-163	7.02385e-163	1.44371e-162	2.32896e-163	-1.08005e-162	-2.37866e-163	2.23055e-163	9.68467e-163	1.14445e-163	8.18909e-163	-1.0472e-163	7.55101e-163	1.06808e-162	1.36595e-162	6.71038e-166	5.95982e-163	6.22478e-164	1.33793e-162	-4.62994e-163	0
2.1298e-163	-1.08066e-163	1.42927e-163	-3.45957e-163	1.0463e-162	-1.0424e-163	-4.02633e-163	-6.58476e-163	4.38156e-163	-3.14849e-163	3.18881e-163	-8.09915e-163	7.02385e-163	1.44371e-162	2.32896e-163	-1.08005e-162	-2.37866e-163	2.23055e-163	9.68467e-163	1.14445e-163	8.18909e-163	-1.0472e-163	7.55101e-163	1.06808e-162	1.36595e-162	6.71038e-166	5.95982e-163	6.22478e-164	1.33793e-162	-4.62994e-163	0
2.1298e-163	-1.08066e-163	1.42927e-163	-3.45957e-163	1.0463e-162	-1.0424e-163	-4.02633e-163	-6.58476e-163	4.38156e-163	-3.14849e-163	3.18881e-163	-8.09915e-163	7.02385e-163	1.44371e-162	2.32896e-163	-1.08005e-162	-2.37866e-163	2.23055e-163	9.68467e-163	1.14445e-163	8.18909e-163	-1.0472e-163	7.55101e-163	1.06808e-162	1.36595e-162	6.71038e-166	5.95982e-163	6.22478e-164	1.33793e-162	-4.62994e-163	0
2.1298e-163	-1.08066e-163	1.42927e-163	-3.45957e-163	1.0463e-162	-1.0424e-163	-4.02633e-163	-6.58476e-163	4.38156e-163	-3.14849e-163	3.18881e-163	-8.09915e-163	7.02385e-163	1.44371e-162	2.32896e-163	-1.08005e-162	-2.37866e-163	2.23055e-163	9.68467e-163	1.14445e-163	8.18909e-163	-1.0472e-163	7.55101e-163	1.06808e-162	1.36595e-162	6.71038e-166	5.95982e-163	6.22478e-164	1.33793e-162	-4.62994e-163	0
2.1298e-163	-1.08066e-163	1.42927e-163	-3.45957e-163	1.0463e-162	-1.0424e-163	-4.02633e-163	-6.58476e-163	4.38156e-163	-3.14849e-163	3.18881e-163	-8.09915e-163	7.02385e-163	1.44371e-162	2.32896e-163	-1.08005e-162	-2.37866e-163	2.23055e-163	9.68467e-163	1.14445e-163	8.18909e-163	-1.0472e-163	7.55101e-163	1.06808e-162	1.36595e-162	6.71038e-166	5.95982e-163	6.22478e-164	1.33793e-162	-4.62994e-163	0
2.1298e-163	-1.08066e-163	1.42927e-163	-3.45957e-163	1.0463e-162	-1.0424e-163	-4.02633e-163	-6.58476e-163	4.38156e-163	-3.14849e-163	3.18881e-163	-8.09915e-163	7.02385e-163	1.44371e-162	2.32896e-163	-1.08005e-162	-2.37866e-163	2.23055e-163	9.68467e-163	1.14445e-163	8.18909e-163	-1.0472e-163	7.55101e-163	1.06808e-162	1.36595e-162	6.71038e-166	5.95982e-163	6.22478e-164	1.33793e-162	-4.62994e-163	0
2.1298e-163	-1.08066e-163	1.42927e-163	-3.45957e-163	1.0463e-162	-1.0424e-163	-4.02633e-163	-6.58476e-163	4.38156e-163	-3.14849e-163	3.18881e-163	-8.09915e-163	7.02385e-163	1.44371e-162	2.32896e-163	-1.08005e-162	-2.37866e-163	2.23055e-163	9.68467e-163	1.14445e-163	8.18909e-163	-1.0472e-163	7.55101e-163	1.06808e-162	1.36595e-162	6.71038e-166	5.95982e-163	6.22478e-164	1.33793e-162	-4.62994e-163	0
2.1298e-163	-1.08066e-163	1.42927e-163	-3.45957e-163	1.0463e-162	-1.0424e-163	-4.02633e-163	-6.58476e-163	4.38156e-163	-3.14849e-163	3.18881e-163	-8.09915e-163	7.02385e-163	1.44371e-162	2.32896e-163	-1.08005e-162	-2.37866e-163	2.23055e-163	9.68467e-163	1.14445e-163	8.18909e-163	-1.0472e-163	7.55101e-163	1.06808e-162	1.36595e-162	6.71038e-166	5.95982e-163	6.22478e-164	1.33793e-162	-4.62994e-163	0
2.1298e-163	-1.08066e-163	1.42927e-163	-3.45957e-163	1.0463e-162	-1.0424e-163	-4.02633e-163	-6.58476e-163	4.38156e-163	-3.14849e-163	3.18881e-163	-8.09915e-163	7.02385e-163	1.44371e-162	2.32896e-163	-1.08005e-162	-2.37866e-163	2.23055e-163	9.68467e-163	1.14445e-163	8.18909e-163	-1.0472e-163	7.55101e-163	1.06808e-162	1.36595e-162	6.71038e-166	5.95982e-163	6.22478e-164	1.33793e-162	-4.62994e-163	0
2.1298e-163	-1.08066e-163	1.42927e-163	-3.45957e-163	1.0463e-162	-1.0424e-163	-4.02633e-163	-6.58476e-163	4.38156e-163	-3.14849e-163	3.18881e-163	-8.09915e-163	7.02385e-163	1.44371e-162	2.32896e-163	-1.08005e-162	-2.37866e-163	2.23055e-163	9.68467e-163	1.14445e-163	8.18909e-163	-1.0472e-163	7.55101e-163	1.06808e-162	1.36595e-162	6.71038e-166	5.95982e-163	6.22478e-164	1.33793e-162	-4.62994e-163	0
2.1298e-163	-1.08066e-163	1.42927e-163	-3.45957e-163	1.0463e-162	-1.0424e-163	-4.02633e-163	-6.58476e-163	4.38156e-163	-3.14849e-163	3.18881e-163	-8.09915e-163	7.02385e-163	1.44371e-162	2.32896e-163	-1.08005e-162	-2.37866e-163	2.23055e-163	9.68467e-163	1.14445e-163	8.18909e-163	-1.0472e-163	7.55101e-163	1.06808e-162	1.36595e-162	6.71038e-166	5.95982e-163	6.22478e-164	1.33793e-162	-4.62994e-163	0
2.1298e-163	-1.08066e-163	1.42927e-163	-3.45957e-163	1.0463e-162	-1.0424e-163	-4.02633e-163	-6.58476e-163	4.38156e-163	-3.14849e-163	3.18881e-163	-8.09915e-163	7.02385e-163	1.44371e-162	2.32896e-163	-1.08005e-162	-2.37866e-163	2.23055e-163	9.68467e-163	1.14445e-163	8.18909e-163	-1.0472e-163	7.55101e-163	1.06808e-162	1.36595e-162	6.71038e-166	5.95982e-163	6.22478e-164	1.33793e-162	-4.62994e-163	0
2.1298e-163	-1.08066e-163	1.42927e-163	-3.45957e-163	1.0463e-162	-1.0424e-163	-4.02633e-163	-6.58476e-163	4.38156e-163	-3.14849e-163	3.18881e-163	-8.09915e-163	7.02385e-163	1.44371e-162	2.32896e-163	-1.08005e-162	-2.37866e-163	2.23055e-163	9.68467e-163	1.14445e-163	8.18909e-163	-1.0472e-163	7.55101e-163	1.06808e-162	1.36595e-162	6.71038e-166	5.95982e-163	6.22478e-164	1.33793e-162	-4.62994e-163	0
2.1298e-163	-1.08066e-163	1.42927e-163	-3.45957e-163	1.0463e-162	-1.0424e-163	-4.02633e-163	-6.58476e-163	4.38156e-163	-3.14849e-163	3.18881e-163	-8.09915e-163	7.02385e-163	1.44371e-162	2.32896e-163	-1.08005e-162	-2.37866e-163	2.23055e-163	9.68467e-163	1.14445e-163	8.18909e-163	-1.0472e-163	7.55101e-163	1.06808e-162	1.36595e-162	6.71038e-166	5.95982e-163	6.22478e-164	1.33793e-162	-4.62994e-163	0
2.1298e-163	-1.08066e-163	1.42927e-163	-3.45957e-163	1.0463e-162	-1.0424e-163	-4.02633e-163	-6.58476e-163	4.38156e-163	-3.14849e-163	3.18881e-163	-8.09915e-163	7.02385e-163	1.44371e-162	2.32896e-163	-1.08005e-162	-2.37866e-163	2.23055e-163	9.68467e-163	1.14445e-163	8.18909e-163	-1.0472e-163	7.55101e-163	1.06808e-162	1.36595e-162	6.71038e-166	5.95982e-163	6.22478e-164	1.33793e-162	-4.62994e-163	0
2.1298e-163	-1.08066e-163	1.42927e-163	-3.45957e-163	1.0463e-162	-1.0424e-163	-4.02633e-163	-6.58476e-163	4.38156e-163	-3.14849e-163	3.18881e-163	-8.09915e-163	7.02385e-163	1.44371e-162	2.32896e-163	-1.08005e-162	-2.37866e-163	2.23055e-163	9.68467e-163	1.14445e-163	8.18909e-163	-1.0472e-163	7.55101e-163	1.06808e-162	1.36595e-162	6.71038e-166	5.95982e-163	6.22478e-164	1.33793e-162	-4.62994e-163	0
2.1298e-163	-1.08066e-163	1.42927e-163	-3.45957e-163	1.0463e-162	-1.0424e-163	-4.02633e-163	-6.58476e-163	4.38156e-163	-3.14849e-163	3.18881e-163	-8.09915e-163	7.02385e-163	1.44371e-162	2.32896e-163	-1.08005e-162	-2.37866e-163	2.23055e-163	9.68467e-163	1.14445e-163	8.18909e-163	-1.0472e-163	7.55101e-163	1.06808e-162	1.36595e-162	6.71038e-166	5.95982e-163	6.22478e-164	1.33793e-162	-4.62994e-163	0
2.1298e-163	-1.08066e-163	1.42927e-163	-3.45957e-163	1.0463e-162	-1.0424e-163	-4.02633e-163	-6.58476e-163	4.38156e-163	-3.14849e-163	3.18881e-163	-8.09915e-163	7.02385e-163	1.44371e-162	2.32896e-163	-1.08005e-162	-2.37866e-163	2.23055e-163	9.68467e-163	1.14445e-163	8.18909e-163	-1.0472e-163	7.55101e-163	1.06808e-162	1.36595e-162	6.71038e-166	5.95982e-163	6.22478e-164	1.33793e-162	-4.62994e-163	0
2.1298e-163	-1.08066e-163	1.42927e-163	-3.45957e-163	1.0463e-162	-1.0424e-163	-4.02633e-163	-6.58476e-163	4.38156e-163	-3.14849e-163	3.18881e-163	-8.09915e-163	7.02385e-163	1.44371e-162	2.32896e-163	-1.08005e-162	-2.37866e-163	2.23055e-163	9.68467e-163	1.14445e-163	8.18909e-163	-1.0472e-163	7.55101e-163	1.06808e-162	1.36595e-162	6.71038e-166	5.95982e-163	6.22478e-164	1.33793e-162	-4.62994e-163	0
2.1298e-163	-1.08066e-163	1.42927e-163	-3.45957e-163	1.0463e-162	-1.0424e-163	-4.02633e-163	-6.58476e-163	4.38156e-163	-3.14849e-163	3.18881e-163	-8.09915e-163	7.02385e-163	1.44371e-162	2.32896e-163	-1.08005e-162	-2.37866e-163	2.23055e-163	9.68467e-163	1.14445e-163	8.18909e-163	-1.0472e-163	7.55101e-163	1.06808e-162	1.36595e-162	6.71038e-166	5.95982e-163	6.22478e-164	1.33793e-162	-4.62994e-163	0
2.1298e-163	-1.08066e-163	1.42927e-163	-3.45957e-163	1.0463e-162	-1.0424e-163	-4.02633e-163	-6.58476e-163	4.38156e-163	-3.14849e-163	3.18881e-163	-8.09915e-163	7.02385e-163	1.44371e-162	2.32896e-163	-1.08005e-162	-2.37866e-163	2.23055e-163	9.68467e-163	1.14445e-163	8.18909e-163	-1.0472e-163	7.55101e-163	1.06808e-162	1.36595e-162	6.71038e-166	5.95982e-163	6.22478e-164	1.33793e-162	-4.62994e-163	0
2.1298e-163	-1.08066e-163	1.42927e-163	-3.45957e-163	1.0463e-162	-1.0424e-163	-4.02633e-163	-6.58476e-163	4.38156e-163	-3.14849e-163	3.18881e-163	-8.09915e-163	7.02385e-163	1.44371e-162	2.32896e-163	-1.08005e-162	-2.37866e-163	2.23055e-163	9.68467e-163	1.14445e-163	8.18909e-163	-1.0472e-163	7.55101e-163	1.06808e-162	1.36595e-162	6.71038e-166	5.95982e-163	6.22478e-164	1.33793e-162	-4.62994e-163	0
2.1298e-163	-1.08066e-163	1.42927e-163	-3.45957e-163	1.0463e-162	-1.0424e-163	-4.02633e-163	-6.58476e-163	4.38156e-163	-3.14849e-163	3.18881e-163	-8.09915e-163	7.02385e-163	1.44371e-162	2.32896e-163	-1.08005e-162	-2.37866e-163	2.23055e-163	9.68467e-163	1.14445e-163	8.18909e-163	-1.0472e-163	7.55101e-163	1.06808e-162	1.36595e-162	6.71038e-166	5.95982e-163	6.22478e-164	1.33793e-162	-4.62994e-163	0
2.1298e-163	-1.08066e-163	1.42927e-163	-3.45957e-163	1.0463e-162	-1.0424e-163	-4.02633e-163	-6.58476e-163	4.38156e-163	-3.14849e-163	3.18881e-163	-8.09915e-163	7.02385e-163	1.44371e-162	2.32896e-163	-1.08005e-162	-2.37866e-163	2.23055e-163	9.68467e-163	1.14445e-163	8.18909e-163	-1.0472e-163	7.55101e-163	1.06808e-162	1.36595e-162	6.71038e-166	5.95982e-163	6.22478e-164	1.33793e-162	-4.62994e-163	0
2.1298e-163	-1.08066e-163	1.42927e-163	-3.45957e-163	1.0463e-162	-1.0424e-163	-4.02633e-163	-6.58476e-163	4.38156e-163	-3.14849e-163	3.18881e-163	-8.09915e-163	7.02385e-163	1.44371e-162	2.32896e-163	-1.08005e-162	-2.37866e-163	2.23055e-163	9.68467e-163	1.14445e-163	8.18909e-163	-1.0472e-163	7.55101e-163	1.06808e-162	1.36595e-162	6.71038e-166	5.95982e-163	6.22478e-164	1.33793e-162	-4.62994e-163	0
2.1298e-163	-1.08066e-163	1.42927e-163	-3.45957e-163	1.0463e-162	-1.0424e-163	-4.02633e-163	-6.58476e-163	4.38156e-163	-3.14849e-163	3.18881e-163	-8.09915e-163	7.02385e-163	1.44371e-162	2.32896e-163	-1.08005e-162	-2.37866e-163	2.23055e-163	9.68467e-163	1.14445e-163	8.18909e-163	-1.0472e-163	7.55101e-163	1.06808e-162	1.36595e-162	6.71038e-166	5.95982e-163	6.22478e-164	1.33793e-162	-4.62994e-163	0
2.1298e-163	-1.08066e-163	1.42927e-163	-3.45957e-163	1.0463e-162	-1.0424e-163	-4.02633e-163	-6.58476e-163	4.38156e-163	-3.14849e-163	3.18881e-163	-8.09915e-163	7.02385e-163	1.44371e-162	2.32896e-163	-1.08005e-162	-2.37866e-163	2.23055e-163	9.68467e-163	1.14445e-163	8.18909e-163	-1.0472e-163	7.55101e-163	1.06808e-162	1.36595e-162	6.71038e-166	5.95982e-163	6.22478e-164	1.33793e-162	-4.62994e-163	0
2.1298e-163	-1.08066e-163	1.42927e-163	-3.45957e-163	1.0463e-162	-1.0424e-163	-4.02633e-163	-6.58476e-163	4.38156e-163	-3.14849e-163	3.18881e-163	-8.09915e-163	7.02385e-163	1.44371e-162	2.32896e-163	-1.08005e-162	-2.37866e-163	2.23055e-163	9.68467e-163	1.14445e-163	8.18909e-163	-1.0472e-163	7.55101e-163	1.06808e-162	1.36595e-162	6.71038e-166	5.95982e-163	6.22478e-164	1.33793e-162	-4.62994e-163	0
2.1298e-163	-1.08066e-163	1.42927e-163	-3.45957e-163	1.0463e-162	-1.0424e-163	-4.02633e-163	-6.58476e-163	4.38156e-163	-3.14849e-163	3.18881e-163	-8.09915e-163	7.02385e-163	1.44371e-162	2.32896e-163	-1.08005e-162	-2.37866e-163	2.23055e-163	9.68467e-163	1.14445e-163	8.18909e-163	-1.0472e-163	7.55101e-163	1.06808e-162	1.36595e-162	6.71038e-166	5.95982e-163	6.22478e-164	1.33793e-162	-4.62994e-163	0
2.1298e-163	-1.08066e-163	1.42927e-163	-3.45957e-163	1.0463e-162	-1.0424e-163	-4.02633e-163	-6.58476e-163	4.38156e-163	-3.14849e-163	3.18881e-163	-8.09915e-163	7.02385e-163	1.44371e-162	2.32896e-163	-1.08005e-162	-2.37866e-163	2.23055e-163	9.68467e-163	1.14445e-163	8.18909e-163	-1.0472e-163	7.55101e-163	1.06808e-162	1.36595e-162	6.71038e-166	5.95982e-163	6.22478e-164	1.33793e-162	-4.62994e-163	0
2.1298e-163	-1.08066e-163	1.42927e-163	-3.45957e-163	1.0463e-162	-1.0424e-163	-4.02633e-163	-6.58476e-163	4.38156e-163	-3.14849e-163	3.18881e-163	-8.09915e-163	7.02385e-163	1.44371e-162	2.32896e-163	-1.08005e-162	-2.37866e-163	2.23055e-163	9.68467e-163	1.14445e-163	8.18909e-163	-1.0472e-163	7.55101e-163	1.06808e-162	1.36595e-162	6.71038e-166	5.95982e-163	6.22478e-164	1.33793e-162	-4.62994e-163	0
2.1298e-163	-1.08066e-163	1.42927e-163	-3.45957e-163	1.0463e-162	-1.0424e-163	-4.02633e-163	-6.58476e-163	4.38156e-163	-3.14849e-163	3.18881e-163	-8.09915e-163	7.02385e-163	1.44371e-162	2.32896e-163	-1.08005e-162	-2.37866e-163	2.23055e-163	9.68467e-163	1.14445e-163	8.18909e-163	-1.0472e-163	7.55101e-163	1.06808e-162	1.36595e-162	6.71038e-166	5.95982e-163	6.22478e-164	1.33793e-162	-4.62994e-163	0
2.1298e-163	-1.08066e-163	1.42927e-163	-3.45957e-163	1.0463e-162	-1.0424e-163	-4.02633e-163	-6.58476e-163	4.38156e-163	-3.14849e-163	3.18881e-163	-8.09915e-163	7.02385e-163	1.44371e-162	2.32896e-163	-1.08005e-162	-2.37866e-163	2.23055e-163	9.68467e-163	1.14445e-163	8.18909e-163	-1.0472e-163	7.55101e-163	1.06808e-162	1.36595e-162	6.71038e-166	5.95982e-163	6.22478e-164	1.33793e-162	-4.62994e-163	0
2.1298e-163	-1.08066e-163	1.42927e-163	-3.45957e-163	1.0463e-162	-1.0424e-163	-4.02633e-163	-6.58476e-163	4.38156e-163	-3.14849e-163	3.18881e-163	-8.09915e-163	7.02385e-163	1.44371e-162	2.32896e-163	-1.08005e-162	-2.37866e-163	2.23055e-163	9.68467e-163	1.14445e-163	8.18909e-163	-1.0472e-163	7.55101e-163	1.06808e-162	1.36595e-162	6.71038e-166	5.95982e-163	6.22478e-164	1.33793e-162	-4.62994e-163	0
2.1298e-163	-1.08066e-163	1.42927e-163	-3.45957e-163	1.0463e-162	-1.0424e-163	-4.02633e-163	-6.58476e-163	4.38156e-163	-3.14849e-163	3.18881e-163	-8.09915e-163	7.02385e-163	1.44371e-162	2.32896e-163	-1.08005e-162	-2.37866e-163	2.23055e-163	9.68467e-163	1.14445e-163	8.18909e-163	-1.0472e-163	7.55101e-163	1.06808e-162	1.36595e-162	6.71038e-166	5.95982e-163	6.22478e-164	1.33793e-162	-4.62994e-163	0
2.1298e-163	-1.08066e-163	1.42927e-163	-3.45957e-163	1.0463e-162	-1.0424e-163	-4.02633e-163	-6.58476e-163	4.38156e-163	-3.14849e-163	3.18881e-163	-8.09915e-163	7.02385e-163	1.44371e-162	2.32896e-163	-1.08005e-162	-2.37866e-163	2.23055e-163	9.68467e-163	1.14445e-163	8.18909e-163	-1.0472e-163	7.55101e-163	1.06808e-162	1.36595e-162	6.71038e-166	5.95982e-163	6.22478e-164	1.33793e-162	-4.62994e-163	0
2.1298e-163	-1.08066e-163	1.42927e-163	-3.45957e-163	1.0463e-162	-1.0424e-163	-4.02633e-163	-6.58476e-163	4.38156e-163	-3.14849e-163	3.18881e-163	-8.09915e-163	7.02385e-163	1.44371e-162	2.32896e-163	-1.08005e-162	-2.37866e-163	2.23055e-163	9.68467e-163	1.14445e-163	8.18909e-163	-1.0472e-163	7.55101e-163	1.06808e-162	1.36595e-162	6.71038e-166	5.95982e-163	6.22478e-164	1.33793e-162	-4.62994e-163	0
2.1298e-163	-1.08066e-163	1.42927e-163	-3.45957e-163	1.0463e-162	-1.0424e-163	-4.02633e-163	-6.58476e-163	4.38156e-163	-3.14849e-163	3.18881e-163	-8.09915e-163	7.02385e-163	1.44371e-162	2.32896e-163	-1.08005e-162	-2.37866e-163	2.23055e-163	9.68467e-163	1.14445e-163	8.18909e-163	-1.0472e-163	7.55101e-163	1.06808e-162	1.36595e-162	6.71038e-166	5.95982e-163	6.22478e-164	1.33793e-162	-4.62994e-163	0
2.1298e-163	-1.08066e-163	1.42927e-163	-3.45957e-163	1.0463e-162	-1.0424e-163	-4.02633e-163	-6.58476e-163	4.38156e-163	-3.14849e-163	3.18881e-163	-8.09915e-163	7.02385e-163	1.44371e-162	2.32896e-163	-1.08005e-162	-2.37866e-163	2.23055e-163	9.68467e-163	1.14445e-163	8.18909e-163	-1.0472e-163	7.55101e-163	1.06808e-162	1.36595e-162	6.71038e-166	5.95982e-163	6.22478e-164	1.33793e-162	-4.62994e-163	0
2.1298e-163	-1.08066e-163	1.42927e-163	-3.45957e-163	1.0463e-162	-1.0424e-163	-4.02633e-163	-6.58476e-163	4.38156e-163	-3.14849e-163	3.18881e-163	-8.09915e-163	7.02385e-163	1.44371e-162	2.32896e-163	-1.08005e-162	-2.37866e-163	2.23055e-163	9.68467e-163	1.14445e-163	8.18909e-163	-1.0472e-163	7.55101e-163	1.06808e-162	1.36595e-162	6.71038e-166	5.95982e-163	6.22478e-164	1.33793e-162	-4.62994e-163	0
2.1298e-163	-1.08066e-163	1.42927e-163	-3.45957e-163	1.0463e-162	-1.0424e-163	-4.02633e-163	-6.58476e-163	4.38156e-163	-3.14849e-163	3.18881e-163	-8.09915e-163	7.02385e-163	1.44371e-162	2.32896e-163	-1.08005e-162	-2.37866e-163	2.23055e-163	9.68467e-163	1.14445e-163	8.18909e-163	-1.0472e-163	7.55101e-163	1.06808e-162	1.36595e-162	6.71038e-166	5.95982e-163	6.22478e-164	1.33793e-162	-4.62994e-163	0
2.1298e-163	-1.08066e-163	1.42927e-163	-3.45957e-163	1.0463e-162	-1.0424e-163	-4.02633e-163	-6.58476e-163	4.38156e-163	-3.14849e-163	3.18881e-163	-8.09915e-163	7.02385e-163	1.44371e-162	2.32896e-163	-1.08005e-162	-2.37866e-163	2.23055e-163	9.68467e-163	1.14445e-163	8.18909e-163	-1.0472e-163	7.55101e-163	1.06808e-162	1.36595e-162	6.71038e-166	5.95982e-163	6.22478e-164	1.33793e-162	-4.62994e-163	0
2.1298e-163	-1.08066e-163	1.42927e-163	-3.45957e-163	1.0463e-162	-1.0424e-163	-4.02633e-163	-6.58476e-163	4.38156e-163	-3.14849e-163	3.18881e-163	-8.09915e-163	7.02385e-163	1.44371e-162	2.32896e-163	-1.08005e-162	-2.37866e-163	2.23055e-163	9.68467e-163	1.14445e-163	8.18909e-163	-1.0472e-163	7.55101e-163	1.06808e-162	1.36595e-162	6.71038e-166	5.95982e-163	6.22478e-164	1.33793e-162	-4.62994e-163	0
2.1298e-163	-1.08066e-163	1.42927e-163	-3.45957e-163	1.0463e-162	-1.0424e-163	-4.02633e-163	-6.58476e-163	4.38156e-163	-3.14849e-163	3.18881e-163	-8.09915e-163	7.02385e-163	1.44371e-162	2.32896e-163	-1.08005e-162	-2.37866e-163	2.23055e-163	9.68467e-163	1.14445e-163	8.18909e-163	-1.0472e-163	7.55101e-163	1.06808e-162	1.36595e-162	6.71038e-166	5.95982e-163	6.22478e-164	1.33793e-162	-4.62994e-163	0
2.1298e-163	-1.08066e-163	1.42927e-163	-3.45957e-163	1.0463e-162	-1.0424e-163	-4.02633e-163	-6.58476e-163	4.38156e-163	-3.14849e-163	3.18881e-163	-8.09915e-163	7.02385e-163	1.44371e-162	2.32896e-163	-1.08005e-162	-2.37866e-163	2.23055e-163	9.68467e-163	1.14445e-163	8.18909e-163	-1.0472e-163	7.55101e-163	1.06808e-162	1.36595e-162	6.71038e-166	5.95982e-163	6.22478e-164	1.33793e-162	-4.62994e-163	0
2.1298e-163	-1.08066e-163	1.42927e-163	-3.45957e-163	1.0463e-162	-1.0424e-163	-4.02633e-163	-6.58476e-163	4.38156e-163	-3.14849e-163	3.18881e-163	-8.09915e-163	7.02385e-163	1.44371e-162	2.32896e-163	-1.08005e-162	-2.37866e-163	2.23055e-163	9.68467e-163	1.14445e-163	8.18909e-163	-1.0472e-163	7.55101e-163	1.06808e-162	1.36595e-162	6.71038e-166	5.95982e-163	6.22478e-164	1.33793e-162	-4.62994e-163	0
2.1298e-163	-1.08066e-163	1.42927e-163	-3.45957e-163	1.0463e-162	-1.0424e-163	-4.02633e-163	-6.58476e-163	4.38156e-163	-3.14849e-163	3.18881e-163	-8.09915e-163	7.02385e-163	1.44371e-162	2.32896e-163	-1.08005e-162	-2.37866e-163	2.23055e-163	9.68467e-163	1.14445e-163	8.18909e-163	-1.0472e-163	7.55101e-163	1.06808e-162	1.36595e-162	6.71038e-166	5.95982e-163	6.22478e-164	1.33793e-162	-4.62994e-163	0
2.1298e-163	-1.08066e-163	1.42927e-163	-3.45957e-163	1.0463e-162	-1.0424e-163	-4.02633e-163	-6.58476e-163	4.38156e-163	-3.14849e-163	3.18881e-163	-8.09915e-163	7.02385e-163	1.44371e-162	2.32896e-163	-1.08005e-162	-2.37866e-163	2.23055e-163	9.68467e-163	1.14445e-163	8.18909e-163	-1.0472e-163	7.55101e-163	1.06808e-162	1.36595e-162	6.71038e-166	5.95982e-163	6.22478e-164	1.33793e-162	-4.62994e-163	0
2.1298e-163	-1.08066e-163	1.42927e-163	-3.45957e-163	1.0463e-162	-1.0424e-163	-4.02633e-163	-6.58476e-163	4.38156e-163	-3.14849e-163	3.18881e-163	-8.09915e-163	7.02385e-163	1.44371e-162	2.32896e-163	-1.08005e-162	-2.37866e-163	2.23055e-163	9.68467e-163	1.14445e-163	8.18909e-163	-1.0472e-163	7.55101e-163	1.06808e-162	1.36595e-162	6.71038e-166	5.95982e-163	6.22478e-164	1.33793e-162	-4.62994e-163	0
2.1298e-163	-1.08066e-163	1.42927e-163	-3.45957e-163	1.0463e-162	-1.0424e-163	-4.02633e-163	-6.58476e-163	4.38156e-163	-3.14849e-163	3.18881e-163	-8.09915e-163	7.02385e-163	1.44371e-162	2.32896e-163	-1.08005e-162	-2.37866e-163	2.23055e-163	9.68467e-163	1.14445e-163	8.18909e-163	-1.0472e-163	7.55101e-163	1.06808e-162	1.36595e-162	6.71038e-166	5.95982e-163	6.22478e-164	1.33793e-162	-4.62994e-163	0
2.1298e-163	-1.08066e-163	1.42927e-163	-3.45957e-163	1.0463e-162	-1.0424e-163	-4.02633e-163	-6.58476e-163	4.38156e-163	-3.14849e-163	3.18881e-163	-8.09915e-163	7.02385e-163	1.44371e-162	2.32896e-163	-1.08005e-162	-2.37866e-163	2.23055e-163	9.68467e-163	1.14445e-163	8.18909e-163	-1.0472e-163	7.55101e-163	1.06808e-162	1.36595e-162	6.71038e-166	5.95982e-163	6.22478e-164	1.33793e-162	-4.62994e-163	0
2.1298e-163	-1.08066e-163	1.42927e-163	-3.45957e-163	1.0463e-162	-1.0424e-163	-4.02633e-163	-6.58476e-163	4.38156e-163	-3.14849e-163	3.18881e-163	-8.09915e-163	7.02385e-163	1.44371e-162	2.32896e-163	-1.08005e-162	-2.37866e-163	2.23055e-163	9.68467e-163	1.14445e-163	8.18909e-163	-1.0472e-163	7.55101e-163	1.06808e-162	1.36595e-162	6.71038e-166	5.95982e-163	6.22478e-164	1.33793e-162	-4.62994e-163	0
2.1298e-163	-1.08066e-163	1.42927e-163	-3.45957e-163	1.0463e-162	-1.0424e-163	-4.02633e-163	-6.58476e-163	4.38156e-163	-3.14849e-163	3.18881e-163	-8.09915e-163	7.02385e-163	1.44371e-162	2.32896e-163	-1.08005e-162	-2.37866e-163	2.23055e-163	9.68467e-163	1.14445e-163	8.18909e-163	-1.0472e-163	7.55101e-163	1.06808e-162	1.36595e-162	6.71038e-166	5.95982e-163	6.22478e-164	1.33793e-162	-4.62994e-163	0
2.1298e-163	-1.08066e-163	1.42927e-163	-3.45957e-163	1.0463e-162	-1.0424e-163	-4.02633e-163	-6.58476e-163	4.38156e-163	-3.14849e-163	3.18881e-163	-8.09915e-163	7.02385e-163	1.44371e-162	2.32896e-163	-1.08005e-162	-2.37866e-163	2.23055e-163	9.68467e-163	1.14445e-163	8.18909e-163	-1.0472e-163	7.55101e-163	1.06808e-162	1.36595e-162	6.71038e-166	5.95982e-163	6.22478e-164	1.33793e-162	-4.62994e-163	0
2.1298e-163	-1.08066e-163	1.42927e-163	-3.45957e-163	1.0463e-162	-1.0424e-163	-4.02633e-163	-6.58476e-163	4.38156e-163	-3.14849e-163	3.18881e-163	-8.09915e-163	7.02385e-163	1.44371e-162	2.32896e-163	-1.08005e-162	-2.37866e-163	2.23055e-163	9.68467e-163	1.14445e-163	8.18909e-163	-1.0472e-163	7.55101e-163	1.06808e-162	1.36595e-162	6.71038e-166	5.95982e-163	6.22478e-164	1.33793e-162	-4.62994e-163	0
2.1298e-163	-1.08066e-163	1.42927e-163	-3.45957e-163	1.0463e-162	-1.0424e-163	-4.02633e-163	-6.58476e-163	4.38156e-163	-3.14849e-163	3.18881e-163	-8.09915e-163	7.02385e-163	1.44371e-162	2.32896e-163	-1.08005e-162	-2.37866e-163	2.23055e-163	9.68467e-163	1.14445e-163	8.18909e-163	-1.0472e-163	7.55101e-163	1.06808e-162	1.36595e-162	6.71038e-166	5.95982e-163	6.22478e-164	1.33793e-162	-4.62994e-163	0
2.1298e-163	-1.08066e-163	1.42927e-163	-3.45957e-163	1.0463e-162	-1.0424e-163	-4.02633e-163	-6.58476e-163	4.38156e-163	-3.14849e-163	3.18881e-163	-8.09915e-163	7.02385e-163	1.44371e-162	2.32896e-163	-1.08005e-162	-2.37866e-163	2.23055e-163	9.68467e-163	1.14445e-163	8.18909e-163	-1.0472e-163	7.55101e-163	1.06808e-162	1.36595e-162	6.71038e-166	5.95982e-163	6.22478e-164	1.33793e-162	-4.62994e-163	0
2.1298e-163	-1.08066e-163	1.42927e-163	-3.45957e-163	1.0463e-162	-1.0424e-163	-4.02633e-163	-6.58476e-163	4.38156e-163	-3.14849e-163	3.18881e-163	-8.09915e-163	7.02385e-163	1.44371e-162	2.32896e-163	-1.08005e-162	-2.37866e-163	2.23055e-163	9.68467e-163	1.14445e-163	8.18909e-163	-1.0472e-163	7.55101e-163	1.06808e-162	1.36595e-162	6.71038e-166	5.95982e-163	6.22478e-164	1.33793e-162	-4.62994e-163	0
2.1298e-163	-1.08066e-163	1.42927e-163	-3.45957e-163	1.0463e-162	-1.0424e-163	-4.02633e-163	-6.58476e-163	4.38156e-163	-3.14849e-163	3.18881e-163	-8.09915e-163	7.02385e-163	1.44371e-162	2.32896e-163	-1.08005e-162	-2.37866e-163	2.23055e-163	9.68467e-163	1.14445e-163	8.18909e-163	-1.0472e-163	7.55101e-163	1.06808e-162	1.36595e-162	6.71038e-166	5.95982e-163	6.22478e-164	1.33793e-162	-4.62994e-163	0
2.1298e-163	-1.08066e-163	1.42927e-163	-3.45957e-163	1.0463e-162	-1.0424e-163	-4.02633e-163	-6.58476e-163	4.38156e-163	-3.14849e-163	3.18881e-163	-8.09915e-163	7.02385e-163	1.44371e-162	2.32896e-163	-1.08005e-162	-2.37866e-163	2.23055e-163	9.68467e-163	1.14445e-163	8.18909e-163	-1.0472e-163	7.55101e-163	1.06808e-162	1.36595e-162	6.71038e-166	5.95982e-163	6.22478e-164	1.33793e-162	-4.62994e-163	0
2.1298e-163	-1.08066e-163	1.42927e-163	-3.45957e-163	1.0463e-162	-1.0424e-163	-4.02633e-163	-6.58476e-163	4.38156e-163	-3.14849e-163	3.18881e-163	-8.09915e-163	7.02385e-163	1.44371e-162	2.32896e-163	-1.08005e-162	-2.37866e-163	2.23055e-163	9.68467e-163	1.14445e-163	8.18909e-163	-1.0472e-163	7.55101e-163	1.06808e-162	1.36595e-162	6.71038e-166	5.95982e-163	6.22478e-164	1.33793e-162	-4.62994e-163	0
2.1298e-163	-1.08066e-163	1.42927e-163	-3.45957e-163	1.0463e-162	-1.0424e-163	-4.02633e-163	-6.58476e-163	4.38156e-163	-3.14849e-163	3.18881e-163	-8.09915e-163	7.02385e-163	1.44371e-162	2.32896e-163	-1.08005e-162	-2.37866e-163	2.23055e-163	9.68467e-163	1.14445e-163	8.18909e-163	-1.0472e-163	7.55101e-163	1.06808e-162	1.36595e-162	6.71038e-166	5.95982e-163	6.22478e-164	1.33793e-162	-4.62994e-163	0
2.1298e-163	-1.08066e-163	1.42927e-163	-3.45957e-163	1.0463e-162	-1.0424e-163	-4.02633e-163	-6.58476e-163	4.38156e-163	-3.14849e-163	3.18881e-163	-8.09915e-163	7.02385e-163	1.44371e-162	2.32896e-163	-1.08005e-162	-2.37866e-163	2.23055e-163	9.68467e-163	1.14445e-163	8.18909e-163	-1.0472e-163	7.55101e-163	1.06808e-162	1.36595e-162	6.71038e-166	5.95982e-163	6.22478e-164	1.33793e-162	-4.62994e-163	0
2.1298e-163	-1.08066e-163	1.42927e-163	-3.45957e-163	1.0463e-162	-1.0424e-163	-4.02633e-163	-6.58476e-163	4.38156e-163	-3.14849e-163	3.18881e-163	-8.09915e-163	7.02385e-163	1.44371e-162	2.32896e-163	-1.08005e-162	-2.37866e-163	2.23055e-163	9.68467e-163	1.14445e-163	8.18909e-163	-1.0472e-163	7.55101e-163	1.06808e-162	1.36595e-162	6.71038e-166	5.95982e-163	6.22478e-164	1.33793e-162	-4.62994e-163	0
2.1298e-163	-1.08066e-163	1.42927e-163	-3.45957e-163	1.0463e-162	-1.0424e-163	-4.02633e-163	-6.58476e-163	4.38156e-163	-3.14849e-163	3.18881e-163	-8.09915e-163	7.02385e-163	1.44371e-162	2.32896e-163	-1.08005e-162	-2.37866e-163	2.23055e-163	9.68467e-163	1.14445e-163	8.18909e-163	-1.0472e-163	7.55101e-163	1.06808e-162	1.36595e-162	6.71038e-166	5.95982e-163	6.22478e-164	1.33793e-162	-4.62994e-163	0
2.1298e-163	-1.08066e-163	1.42927e-163	-3.45957e-163	1.0463e-162	-1.0424e-163	-4.02633e-163	-6.58476e-163	4.38156e-163	-3.14849e-163	3.18881e-163	-8.09915e-163	7.02385e-163	1.44371e-162	2.32896e-163	-1.08005e-162	-2.37866e-163	2.23055e-163	9.68467e-163	1.14445e-163	8.18909e-163	-1.0472e-163	7.55101e-163	1.06808e-162	1.36595e-162	6.71038e-166	5.95982e-163	6.22478e-164	1.33793e-162	-4.62994e-163	0
2.1298e-163	-1.08066e-163	1.42927e-163	-3.45957e-163	1.0463e-162	-1.0424e-163	-4.02633e-163	-6.58476e-163	4.38156e-163	-3.14849e-163	3.18881e-163	-8.09915e-163	7.02385e-163	1.44371e-162	2.32896e-163	-1.08005e-162	-2.37866e-163	2.23055e-163	9.68467e-163	1.14445e-163	8.18909e-163	-1.0472e-163	7.55101e-163	1.06808e-162	1.36595e-162	6.71038e-166	5.95982e-163	6.22478e-164	1.33793e-162	-4.62994e-163	0
2.1298e-163	-1.08066e-163	1.42927e-163	-3.45957e-163	1.0463e-162	-1.0424e-163	-4.02633e-163	-6.58476e-163	4.38156e-163	-3.14849e-163	3.18881e-163	-8.09915e-163	7.02385e-163	1.44371e-162	2.32896e-163	-1.08005e-162	-2.37866e-163	2.23055e-163	9.68467e-163	1.14445e-163	8.18909e-163	-1.0472e-163	7.55101e-163	1.06808e-162	1.36595e-162	6.71038e-166	5.95982e-163	6.22478e-164	1.33793e-162	-4.62994e-163	0
2.1298e-163	-1.08066e-163	1.42927e-163	-3.45957e-163	1.0463e-162	-1.0424e-163	-4.02633e-163	-6.58476e-163	4.38156e-163	-3.14849e-163	3.18881e-163	-8.09915e-163	7.02385e-163	1.44371e-162	2.32896e-163	-1.08005e-162	-2.37866e-163	2.23055e-163	9.68467e-163	1.14445e-163	8.18909e-163	-1.0472e-163	7.55101e-163	1.06808e-162	1.36595e-162	6.71038e-166	5.95982e-163	6.22478e-164	1.33793e-162	-4.62994e-163	0
2.1298e-163	-1.08066e-163	1.42927e-163	-3.45957e-163	1.0463e-162	-1.0424e-163	-4.02633e-163	-6.58476e-163	4.38156e-163	-3.14849e-163	3.18881e-163	-8.09915e-163	7.02385e-163	1.44371e-162	2.32896e-163	-1.08005e-162	-2.37866e-163	2.23055e-163	9.68467e-163	1.14445e-163	8.18909e-163	-1.0472e-163	7.55101e-163	1.06808e-162	1.36595e-162	6.71038e-166	5.95982e-163	6.22478e-164	1.33793e-162	-4.62994e-163	0
2.1298e-163	-1.08066e-163	1.42927e-163	-3.45957e-163	1.0463e-162	-1.0424e-163	-4.02633e-163	-6.58476e-163	4.38156e-163	-3.14849e-163	3.18881e-163	-8.09915e-163	7.02385e-163	1.44371e-162	2.32896e-163	-1.08005e-162	-2.37866e-163	2.23055e-163	9.68467e-163	1.14445e-163	8.18909e-163	-1.0472e-163	7.55101e-163	1.06808e-162	1.36595e-162	6.71038e-166	5.95982e-163	6.22478e-164	1.33793e-162	-4.62994e-163	0
2.1298e-163	-1.08066e-163	1.42927e-163	-3.45957e-163	1.0463e-162	-1.0424e-163	-4.02633e-163	-6.58476e-163	4.38156e-163	-3.14849e-163	3.18881e-163	-8.09915e-163	7.02385e-163	1.44371e-162	2.32896e-163	-1.08005e-162	-2.37866e-163	2.23055e-163	9.68467e-163	1.14445e-163	8.18909e-163	-1.0472e-163	7.55101e-163	1.06808e-162	1.36595e-162	6.71038e-166	5.95982e-163	6.22478e-164	1.33793e-162	-4.62994e-163	0
2.1298e-163	-1.08066e-163	1.42927e-163	-3.45957e-163	1.0463e-162	-1.0424e-163	-4.02633e-163	-6.58476e-163	4.38156e-163	-3.14849e-163	3.18881e-163	-8.09915e-163	7.02385e-163	1.44371e-162	2.32896e-163	-1.08005e-162	-2.37866e-163	2.23055e-163	9.68467e-163	1.14445e-163	8.18909e-163	-1.0472e-163	7.55101e-163	1.06808e-162	1.36595e-162	6.71038e-166	5.95982e-163	6.22478e-164	1.33793e-162	-4.62994e-163	0
2.1298e-163	-1.08066e-163	1.42927e-163	-3.45957e-163	1.0463e-162	-1.0424e-163	-4.02633e-163	-6.58476e-163	4.38156e-163	-3.14849e-163	3.18881e-163	-8.09915e-163	7.02385e-163	1.44371e-162	2.32896e-163	-1.08005e-162	-2.37866e-163	2.23055e-163	9.68467e-163	1.14445e-163	8.18909e-163	-1.0472e-163	7.55101e-163	1.06808e-162	1.36595e-162	6.71038e-166	5.95982e-163	6.22478e-164	1.33793e-162	-4.62994e-163	0
2.1298e-163	-1.08066e-163	1.42927e-163	-3.45957e-163	1.0463e-162	-1.0424e-163	-4.02633e-163	-6.58476e-163	4.38156e-163	-3.14849e-163	3.18881e-163	-8.09915e-163	7.02385e-163	1.44371e-162	2.32896e-163	-1.08005e-162	-2.37866e-163	2.23055e-163	9.68467e-163	1.14445e-163	8.18909e-163	-1.0472e-163	7.55101e-163	1.06808e-162	1.36595e-162	6.71038e-166	5.95982e-163	6.22478e-164	1.33793e-162	-4.62994e-163	0
2.1298e-163	-1.08066e-163	1.42927e-163	-3.45957e-163	1.0463e-162	-1.0424e-163	-4.02633e-163	-6.58476e-163	4.38156e-163	-3.14849e-163	3.18881e-163	-8.09915e-163	7.02385e-163	1.44371e-162	2.32896e-163	-1.08005e-162	-2.37866e-163	2.23055e-163	9.68467e-163	1.14445e-163	8.18909e-163	-1.0472e-163	7.55101e-163	1.06808e-162	1.36595e-162	6.71038e-166	5.95982e-163	6.22478e-164	1.33793e-162	-4.62994e-163	0
2.1298e-163	-1.08066e-163	1.42927e-163	-3.45957e-163	1.0463e-162	-1.0424e-163	-4.02633e-163	-6.58476e-163	4.38156e-163	-3.14849e-163	3.18881e-163	-8.09915e-163	7.02385e-163	1.44371e-162	2.32896e-163	-1.08005e-162	-2.37866e-163	2.23055e-163	9.68467e-163	1.14445e-163	8.18909e-163	-1.0472e-163	7.55101e-163	1.06808e-162	1.36595e-162	6.71038e-166	5.95982e-163	6.22478e-164	1.33793e-162	-4.62994e-163	0
2.1298e-163	-1.08066e-163	1.42927e-163	-3.45957e-163	1.0463e-162	-1.0424e-163	-4.02633e-163	-6.58476e-163	4.38156e-163	-3.14849e-163	3.18881e-163	-8.09915e-163	7.02385e-163	1.44371e-162	2.32896e-163	-1.08005e-162	-2.37866e-163	2.23055e-163	9.68467e-163	1.14445e-163	8.18909e-163	-1.0472e-163	7.55101e-163	1.06808e-162	1.36595e-162	6.71038e-166	5.95982e-163	6.22478e-164	1.33793e-162	-4.62994e-163	0
2.1298e-163	-1.08066e-163	1.42927e-163	-3.45957e-163	1.0463e-162	-1.0424e-163	-4.02633e-163	-6.58476e-163	4.38156e-163	-3.14849e-163	3.18881e-163	-8.09915e-163	7.02385e-163	1.44371e-162	2.32896e-163	-1.08005e-162	-2.37866e-163	2.23055e-163	9.68467e-163	1.14445e-163	8.18909e-163	-1.0472e-163	7.55101e-163	1.06808e-162	1.36595e-162	6.71038e-166	5.95982e-163	6.22478e-164	1.33793e-162	-4.62994e-163	0
2.1298e-163	-1.08066e-163	1.42927e-163	-3.45957e-163	1.0463e-162	-1.0424e-163	-4.02633e-163	-6.58476e-163	4.38156e-163	-3.14849e-163	3.18881e-163	-8.09915e-163	7.02385e-163	1.44371e-162	2.32896e-163	-1.08005e-162	-2.37866e-163	2.23055e-163	9.68467e-163	1.14445e-163	8.18909e-163	-1.0472e-163	7.55101e-163	1.06808e-162	1.36595e-162	6.71038e-166	5.95982e-163	6.22478e-164	1.33793e-162	-4.62994e-163	0
2.1298e-163	-1.08066e-163	1.42927e-163	-3.45957e-163	1.0463e-162	-1.0424e-163	-4.02633e-163	-6.58476e-163	4.38156e-163	-3.14849e-163	3.18881e-163	-8.09915e-163	7.02385e-163	1.44371e-162	2.32896e-163	-1.08005e-162	-2.37866e-163	2.23055e-163	9.68467e-163	1.14445e-163	8.18909e-163	-1.0472e-163	7.55101e-163	1.06808e-162	1.36595e-162	6.71038e-166	5.95982e-163	6.22478e-164	1.33793e-162	-4.62994e-163	0
2.1298e-163	-1.08066e-163	1.42927e-163	-3.45957e-163	1.0463e-162	-1.0424e-163	-4.02633e-163	-6.58476e-163	4.38156e-163	-3.14849e-163	3.18881e-163	-8.09915e-163	7.02385e-163	1.44371e-162	2.32896e-163	-1.08005e-162	-2.37866e-163	2.23055e-163	9.68467e-163	1.14445e-163	8.18909e-163	-1.0472e-163	7.55101e-163	1.06808e-162	1.36595e-162	6.71038e-166	5.95982e-163	6.22478e-164	1.33793e-162	-4.62994e-163	0
2.1298e-163	-1.08066e-163	1.42927e-163	-3.45957e-163	1.0463e-162	-1.0424e-163	-4.02633e-163	-6.58476e-163	4.38156e-163	-3.14849e-163	3.18881e-163	-8.09915e-163	7.02385e-163	1.44371e-162	2.32896e-163	-1.08005e-162	-2.37866e-163	2.23055e-163	9.68467e-163	1.14445e-163	8.18909e-163	-1.0472e-163	7.55101e-163	1.06808e-162	1.36595e-162	6.71038e-166	5.95982e-163	6.22478e-164	1.33793e-162	-4.62994e-163	0
2.1298e-163	-1.08066e-163	1.42927e-163	-3.45957e-163	1.0463e-162	-1.0424e-163	-4.02633e-163	-6.58476e-163	4.38156e-163	-3.14849e-163	3.18881e-163	-8.09915e-163	7.02385e-163	1.44371e-162	2.32896e-163	-1.08005e-162	-2.37866e-163	2.23055e-163	9.68467e-163	1.14445e-163	8.18909e-163	-1.0472e-163	7.55101e-163	1.06808e-162	1.36595e-162	6.71038e-166	5.95982e-163	6.22478e-164	1.33793e-162	-4.62994e-163	0
2.1298e-163	-1.08066e-163	1.42927e-163	-3.45957e-163	1.0463e-162	-1.0424e-163	-4.02633e-163	-6.58476e-163	4.38156e-163	-3.14849e-163	3.18881e-163	-8.09915e-163	7.02385e-163	1.44371e-162	2.32896e-163	-1.08005e-162	-2.37866e-163	2.23055e-163	9.68467e-163	1.14445e-163	8.18909e-163	-1.0472e-163	7.55101e-163	1.06808e-162	1.36595e-162	6.71038e-166	5.95982e-163	6.22478e-164	1.33793e-162	-4.62994e-163	0
2.1298e-163	-1.08066e-163	1.42927e-163	-3.45957e-163	1.0463e-162	-1.0424e-163	-4.02633e-163	-6.58476e-163	4.38156e-163	-3.14849e-163	3.18881e-163	-8.09915e-163	7.02385e-163	1.44371e-162	2.32896e-163	-1.08005e-162	-2.37866e-163	2.23055e-163	9.68467e-163	1.14445e-163	8.18909e-163	-1.0472e-163	7.55101e-163	1.06808e-162	1.36595e-162	6.71038e-166	5.95982e-163	6.22478e-164	1.33793e-162	-4.62994e-163	0
2.1298e-163	-1.08066e-163	1.42927e-163	-3.45957e-163	1.0463e-162	-1.0424e-163	-4.02633e-163	-6.58476e-163	4.38156e-163	-3.14849e-163	3.18881e-163	-8.09915e-163	7.02385e-163	1.44371e-162	2.32896e-163	-1.08005e-162	-2.37866e-163	2.23055e-163	9.68467e-163	1.14445e-163	8.18909e-163	-1.0472e-163	7.55101e-163	1.06808e-162	1.36595e-162	6.71038e-166	5.95982e-163	6.22478e-164	1.33793e-162	-4.62994e-163	0
2.1298e-163	-1.08066e-163	1.42927e-163	-3.45957e-163	1.0463e-162	-1.0424e-163	-4.02633e-163	-6.58476e-163	4.38156e-163	-3.14849e-163	3.18881e-163	-8.09915e-163	7.02385e-163	1.44371e-162	2.32896e-163	-1.08005e-162	-2.37866e-163	2.23055e-163	9.68467e-163	1.14445e-163	8.18909e-163	-1.0472e-163	7.55101e-163	1.06808e-162	1.36595e-162	6.71038e-166	5.95982e-163	6.22478e-164	1.33793e-162	-4.62994e-163	0
2.1298e-163	-1.08066e-163	1.42927e-163	-3.45957e-163	1.0463e-162	-1.0424e-163	-4.02633e-163	-6.58476e-163	4.38156e-163	-3.14849e-163	3.18881e-163	-8.09915e-163	7.02385e-163	1.44371e-162	2.32896e-163	-1.08005e-162	-2.37866e-163	2.23055e-163	9.68467e-163	1.14445e-163	8.18909e-163	-1.0472e-163	7.55101e-163	1.06808e-162	1.36595e-162	6.71038e-166	5.95982e-163	6.22478e-164	1.33793e-162	-4.62994e-163	0
2.1298e-163	-1.08066e-163	1.42927e-163	-3.45957e-163	1.0463e-162	-1.0424e-163	-4.02633e-163	-6.58476e-163	4.38156e-163	-3.14849e-163	3.18881e-163	-8.09915e-163	7.02385e-163	1.44371e-162	2.32896e-163	-1.08005e-162	-2.37866e-163	2.23055e-163	9.68467e-163	1.14445e-163	8.18909e-163	-1.0472e-163	7.55101e-163	1.06808e-162	1.36595e-162	6.71038e-166	5.95982e-163	6.22478e-164	1.33793e-162	-4.62994e-163	0
2.1298e-163	-1.08066e-163	1.42927e-163	-3.45957e-163	1.0463e-162	-1.0424e-163	-4.02633e-163	-6.58476e-163	4.38156e-163	-3.14849e-163	3.18881e-163	-8.09915e-163	7.02385e-163	1.44371e-162	2.32896e-163	-1.08005e-162	-2.37866e-163	2.23055e-163	9.68467e-163	1.14445e-163	8.18909e-163	-1.0472e-163	7.55101e-163	1.06808e-162	1.36595e-162	6.71038e-166	5.95982e-163	6.22478e-164	1.33793e-162	-4.62994e-163	0
2.1298e-163	-1.08066e-163	1.42927e-163	-3.45957e-163	1.0463e-162	-1.0424e-163	-4.02633e-163	-6.58476e-163	4.38156e-163	-3.14849e-163	3.18881e-163	-8.09915e-163	7.02385e-163	1.44371e-162	2.32896e-163	-1.08005e-162	-2.37866e-163	2.23055e-163	9.68467e-163	1.14445e-163	8.18909e-163	-1.0472e-163	7.55101e-163	1.06808e-162	1.36595e-162	6.71038e-166	5.95982e-163	6.22478e-164	1.33793e-162	-4.62994e-163	0
2.1298e-163	-1.08066e-163	1.42927e-163	-3.45957e-163	1.0463e-162	-1.0424e-163	-4.02633e-163	-6.58476e-163	4.38156e-163	-3.14849e-163	3.18881e-163	-8.09915e-163	7.02385e-163	1.44371e-162	2.32896e-163	-1.08005e-162	-2.37866e-163	2.23055e-163	9.68467e-163	1.14445e-163	8.18909e-163	-1.0472e-163	7.55101e-163	1.06808e-162	1.36595e-162	6.71038e-166	5.95982e-163	6.22478e-164	1.33793e-162	-4.62994e-163	0
2.1298e-163	-1.08066e-163	1.42927e-163	-3.45957e-163	1.0463e-162	-1.0424e-163	-4.02633e-163	-6.58476e-163	4.38156e-163	-3.14849e-163	3.18881e-163	-8.09915e-163	7.02385e-163	1.44371e-162	2.32896e-163	-1.08005e-162	-2.37866e-163	2.23055e-163	9.68467e-163	1.14445e-163	8.18909e-163	-1.0472e-163	7.55101e-163	1.06808e-162	1.36595e-162	6.71038e-166	5.95982e-163	6.22478e-164	1.33793e-162	-4.62994e-163	0
2.1298e-163	-1.08066e-163	1.42927e-163	-3.45957e-163	1.0463e-162	-1.0424e-163	-4.02633e-163	-6.58476e-163	4.38156e-163	-3.14849e-163	3.18881e-163	-8.09915e-163	7.02385e-163	1.44371e-162	2.32896e-163	-1.08005e-162	-2.37866e-163	2.23055e-163	9.68467e-163	1.14445e-163	8.18909e-163	-1.0472e-163	7.55101e-163	1.06808e-162	1.36595e-162	6.71038e-166	5.95982e-163	6.22478e-164	1.33793e-162	-4.62994e-163	0
2.1298e-163	-1.08066e-163	1.42927e-163	-3.45957e-163	1.0463e-162	-1.0424e-163	-4.02633e-163	-6.58476e-163	4.38156e-163	-3.14849e-163	3.18881e-163	-8.09915e-163	7.02385e-163	1.44371e-162	2.32896e-163	-1.08005e-162	-2.37866e-163	2.23055e-163	9.68467e-163	1.14445e-163	8.18909e-163	-1.0472e-163	7.55101e-163	1.06808e-162	1.36595e-162	6.71038e-166	5.95982e-163	6.22478e-164	1.33793e-162	-4.62994e-163	0
2.1298e-163	-1.08066e-163	1.42927e-163	-3.45957e-163	1.0463e-162	-1.0424e-163	-4.02633e-163	-6.58476e-163	4.38156e-163	-3.14849e-163	3.18881e-163	-8.09915e-163	7.02385e-163	1.44371e-162	2.32896e-163	-1.08005e-162	-2.37866e-163	2.23055e-163	9.68467e-163	1.14445e-163	8.18909e-163	-1.0472e-163	7.55101e-163	1.06808e-162	1.36595e-162	6.71038e-166	5.95982e-163	6.22478e-164	1.33793e-162	-4.62994e-163	0
2.1298e-163	-1.08066e-163	1.42927e-163	-3.45957e-163	1.0463e-162	-1.0424e-163	-4.02633e-163	-6.58476e-163	4.38156e-163	-3.14849e-163	3.18881e-163	-8.09915e-163	7.02385e-163	1.44371e-162	2.32896e-163	-1.08005e-162	-2.37866e-163	2.23055e-163	9.68467e-163	1.14445e-163	8.18909e-163	-1.0472e-163	7.55101e-163	1.06808e-162	1.36595e-162	6.71038e-166	5.95982e-163	6.22478e-164	1.33793e-162	-4.62994e-163	0
2.1298e-163	-1.08066e-163	1.42927e-163	-3.45957e-163	1.0463e-162	-1.0424e-163	-4.02633e-163	-6.58476e-163	4.38156e-163	-3.14849e-163	3.18881e-163	-8.09915e-163	7.02385e-163	1.44371e-162	2.32896e-163	-1.08005e-162	-2.37866e-163	2.23055e-163	9.68467e-163	1.14445e-163	8.18909e-163	-1.0472e-163	7.55101e-163	1.06808e-162	1.36595e-162	6.71038e-166	5.95982e-163	6.22478e-164	1.33793e-162	-4.62994e-163	0
2.1298e-163	-1.08066e-163	1.42927e-163	-3.45957e-163	1.0463e-162	-1.0424e-163	-4.02633e-163	-6.58476e-163	4.38156e-163	-3.14849e-163	3.18881e-163	-8.09915e-163	7.02385e-163	1.44371e-162	2.32896e-163	-1.08005e-162	-2.37866e-163	2.23055e-163	9.68467e-163	1.14445e-163	8.18909e-163	-1.0472e-163	7.55101e-163	1.06808e-162	1.36595e-162	6.71038e-166	5.95982e-163	6.22478e-164	1.33793e-162	-4.62994e-163	0
2.1298e-163	-1.08066e-163	1.42927e-163	-3.45957e-163	1.0463e-162	-1.0424e-163	-4.02633e-163	-6.58476e-163	4.38156e-163	-3.14849e-163	3.18881e-163	-8.09915e-163	7.02385e-163	1.44371e-162	2.32896e-163	-1.08005e-162	-2.37866e-163	2.23055e-163	9.68467e-163	1.14445e-163	8.18909e-163	-1.0472e-163	7.55101e-163	1.06808e-162	1.36595e-162	6.71038e-166	5.95982e-163	6.22478e-164	1.33793e-162	-4.62994e-163	0
2.1298e-163	-1.08066e-163	1.42927e-163	-3.45957e-163	1.0463e-162	-1.0424e-163	-4.02633e-163	-6.58476e-163	4.38156e-163	-3.14849e-163	3.18881e-163	-8.09915e-163	7.02385e-163	1.44371e-162	2.32896e-163	-1.08005e-162	-2.37866e-163	2.23055e-163	9.68467e-163	1.14445e-163	8.18909e-163	-1.0472e-163	7.55101e-163	1.06808e-162	1.36595e-162	6.71038e-166	5.95982e-163	6.22478e-164	1.33793e-162	-4.62994e-163	0
2.1298e-163	-1.08066e-163	1.42927e-163	-3.45957e-163	1.0463e-162	-1.0424e-163	-4.02633e-163	-6.58476e-163	4.38156e-163	-3.14849e-163	3.18881e-163	-8.09915e-163	7.02385e-163	1.44371e-162	2.32896e-163	-1.08005e-162	-2.37866e-163	2.23055e-163	9.68467e-163	1.14445e-163	8.18909e-163	-1.0472e-163	7.55101e-163	1.06808e-162	1.36595e-162	6.71038e-166	5.95982e-163	6.22478e-164	1.33793e-162	-4.62994e-163	0
2.1298e-163	-1.08066e-163	1.42927e-163	-3.45957e-163	1.0463e-162	-1.0424e-163	-4.02633e-163	-6.58476e-163	4.38156e-163	-3.14849e-163	3.18881e-163	-8.09915e-163	7.02385e-163	1.44371e-162	2.32896e-163	-1.08005e-162	-2.37866e-163	2.23055e-163	9.68467e-163	1.14445e-163	8.18909e-163	-1.0472e-163	7.55101e-163	1.06808e-162	1.36595e-162	6.71038e-166	5.95982e-163	6.22478e-164	1.33793e-162	-4.62994e-163	0
2.1298e-163	-1.08066e-163	1.42927e-163	-3.45957e-163	1.0463e-162	-1.0424e-163	-4.02633e-163	-6.58476e-163	4.38156e-163	-3.14849e-163	3.18881e-163	-8.09915e-163	7.02385e-163	1.44371e-162	2.32896e-163	-1.08005e-162	-2.37866e-163	2.23055e-163	9.68467e-163	1.14445e-163	8.18909e-163	-1.0472e-163	7.55101e-163	1.06808e-162	1.36595e-162	6.71038e-166	5.95982e-163	6.22478e-164	1.33793e-162	-4.62994e-163	0
2.1298e-163	-1.08066e-163	1.42927e-163	-3.45957e-163	1.0463e-162	-1.0424e-163	-4.02633e-163	-6.58476e-163	4.38156e-163	-3.14849e-163	3.18881e-163	-8.09915e-163	7.02385e-163	1.44371e-162	2.32896e-163	-1.08005e-162	-2.37866e-163	2.23055e-163	9.68467e-163	1.14445e-163	8.18909e-163	-1.0472e-163	7.55101e-163	1.06808e-162	1.36595e-162	6.71038e-166	5.95982e-163	6.22478e-164	1.33793e-162	-4.62994e-163	0
2.1298e-163	-1.08066e-163	1.42927e-163	-3.45957e-163	1.0463e-162	-1.0424e-163	-4.02633e-163	-6.58476e-163	4.38156e-163	-3.14849e-163	3.18881e-163	-8.09915e-163	7.02385e-163	1.44371e-162	2.32896e-163	-1.08005e-162	-2.37866e-163	2.23055e-163	9.68467e-163	1.14445e-163	8.18909e-163	-1.0472e-163	7.55101e-163	1.06808e-162	1.36595e-162	6.71038e-166	5.95982e-163	6.22478e-164	1.33793e-162	-4.62994e-163	0
2.1298e-163	-1.08066e-163	1.42927e-163	-3.45957e-163	1.0463e-162	-1.0424e-163	-4.02633e-163	-6.58476e-163	4.38156e-163	-3.14849e-163	3.18881e-163	-8.09915e-163	7.02385e-163	1.44371e-162	2.32896e-163	-1.08005e-162	-2.37866e-163	2.23055e-163	9.68467e-163	1.14445e-163	8.18909e-163	-1.0472e-163	7.55101e-163	1.06808e-162	1.36595e-162	6.71038e-166	5.95982e-163	6.22478e-164	1.33793e-162	-4.62994e-163	0
2.1298e-163	-1.08066e-163	1.42927e-163	-3.45957e-163	1.0463e-162	-1.0424e-163	-4.02633e-163	-6.58476e-163	4.38156e-163	-3.14849e-163	3.18881e-163	-8.09915e-163	7.02385e-163	1.44371e-162	2.32896e-163	-1.08005e-162	-2.37866e-163	2.23055e-163	9.68467e-163	1.14445e-163	8.18909e-163	-1.0472e-163	7.55101e-163	1.06808e-162	1.36595e-162	6.71038e-166	5.95982e-163	6.22478e-164	1.33793e-162	-4.62994e-163	0
2.1298e-163	-1.08066e-163	1.42927e-163	-3.45957e-163	1.0463e-162	-1.0424e-163	-4.02633e-163	-6.58476e-163	4.38156e-163	-3.14849e-163	3.18881e-163	-8.09915e-163	7.02385e-163	1.44371e-162	2.32896e-163	-1.08005e-162	-2.37866e-163	2.23055e-163	9.68467e-163	1.14445e-163	8.18909e-163	-1.0472e-163	7.55101e-163	1.06808e-162	1.36595e-162	6.71038e-166	5.95982e-163	6.22478e-164	1.33793e-162	-4.62994e-163	0
2.1298e-163	-1.08066e-163	1.42927e-163	-3.45957e-163	1.0463e-162	-1.0424e-163	-4.02633e-163	-6.58476e-163	4.38156e-163	-3.14849e-163	3.18881e-163	-8.09915e-163	7.02385e-163	1.44371e-162	2.32896e-163	-1.08005e-162	-2.37866e-163	2.23055e-163	9.68467e-163	1.14445e-163	8.18909e-163	-1.0472e-163	7.55101e-163	1.06808e-162	1.36595e-162	6.71038e-166	5.95982e-163	6.22478e-164	1.33793e-162	-4.62994e-163	0
2.1298e-163	-1.08066e-163	1.42927e-163	-3.45957e-163	1.0463e-162	-1.0424e-163	-4.02633e-163	-6.58476e-163	4.38156e-163	-3.14849e-163	3.18881e-163	-8.09915e-163	7.02385e-163	1.44371e-162	2.32896e-163	-1.08005e-162	-2.37866e-163	2.23055e-163	9.68467e-163	1.14445e-163	8.18909e-163	-1.0472e-163	7.55101e-163	1.06808e-162	1.36595e-162	6.71038e-166	5.95982e-163	6.22478e-164	1.33793e-162	-4.62994e-163	0
2.1298e-163	-1.08066e-163	1.42927e-163	-3.45957e-163	1.0463e-162	-1.0424e-163	-4.02633e-163	-6.58476e-163	4.38156e-163	-3.14849e-163	3.18881e-163	-8.09915e-163	7.02385e-163	1.44371e-162	2.32896e-163	-1.08005e-162	-2.37866e-163	2.23055e-163	9.68467e-163	1.14445e-163	8.18909e-163	-1.0472e-163	7.55101e-163	1.06808e-162	1.36595e-162	6.71038e-166	5.95982e-163	6.22478e-164	1.33793e-162	-4.62994e-163	0
2.1298e-163	-1.08066e-163	1.42927e-163	-3.45957e-163	1.0463e-162	-1.0424e-163	-4.02633e-163	-6.58476e-163	4.38156e-163	-3.14849e-163	3.18881e-163	-8.09915e-163	7.02385e-163	1.44371e-162	2.32896e-163	-1.08005e-162	-2.37866e-163	2.23055e-163	9.68467e-163	1.14445e-163	8.18909e-163	-1.0472e-163	7.55101e-163	1.06808e-162	1.36595e-162	6.71038e-166	5.95982e-163	6.22478e-164	1.33793e-162	-4.62994e-163	0
2.1298e-163	-1.08066e-163	1.42927e-163	-3.45957e-163	1.0463e-162	-1.0424e-163	-4.02633e-163	-6.58476e-163	4.38156e-163	-3.14849e-163	3.18881e-163	-8.09915e-163	7.02385e-163	1.44371e-162	2.32896e-163	-1.08005e-162	-2.37866e-163	2.23055e-163	9.68467e-163	1.14445e-163	8.18909e-163	-1.0472e-163	7.55101e-163	1.06808e-162	1.36595e-162	6.71038e-166	5.95982e-163	6.22478e-164	1.33793e-162	-4.62994e-163	0
2.1298e-163	-1.08066e-163	1.42927e-163	-3.45957e-163	1.0463e-162	-1.0424e-163	-4.02633e-163	-6.58476e-163	4.38156e-163	-3.14849e-163	3.18881e-163	-8.09915e-163	7.02385e-163	1.44371e-162	2.32896e-163	-1.08005e-162	-2.37866e-163	2.23055e-163	9.68467e-163	1.14445e-163	8.18909e-163	-1.0472e-163	7.55101e-163	1.06808e-162	1.36595e-162	6.71038e-166	5.95982e-163	6.22478e-164	1.33793e-162	-4.62994e-163	0
2.1298e-163	-1.08066e-163	1.42927e-163	-3.45957e-163	1.0463e-162	-1.0424e-163	-4.02633e-163	-6.58476e-163	4.38156e-163	-3.14849e-163	3.18881e-163	-8.09915e-163	7.02385e-163	1.44371e-162	2.32896e-163	-1.08005e-162	-2.37866e-163	2.23055e-163	9.68467e-163	1.14445e-163	8.18909e-163	-1.0472e-163	7.55101e-163	1.06808e-162	1.36595e-162	6.71038e-166	5.95982e-163	6.22478e-164	1.33793e-162	-4.62994e-163	0
2.1298e-163	-1.08066e-163	1.42927e-163	-3.45957e-163	1.0463e-162	-1.0424e-163	-4.02633e-163	-6.58476e-163	4.38156e-163	-3.14849e-163	3.18881e-163	-8.09915e-163	7.02385e-163	1.44371e-162	2.32896e-163	-1.08005e-162	-2.37866e-163	2.23055e-163	9.68467e-163	1.14445e-163	8.18909e-163	-1.0472e-163	7.55101e-163	1.06808e-162	1.36595e-162	6.71038e-166	5.95982e-163	6.22478e-164	1.33793e-162	-4.62994e-163	0
2.1298e-163	-1.08066e-163	1.42927e-163	-3.45957e-163	1.0463e-162	-1.0424e-163	-4.02633e-163	-6.58476e-163	4.38156e-163	-3.14849e-163	3.18881e-163	-8.09915e-163	7.02385e-163	1.44371e-162	2.32896e-163	-1.08005e-162	-2.37866e-163	2.23055e-163	9.68467e-163	1.14445e-163	8.18909e-163	-1.0472e-163	7.55101e-163	1.06808e-162	1.36595e-162	6.71038e-166	5.95982e-163	6.22478e-164	1.33793e-162	-4.62994e-163	0
2.1298e-163	-1.08066e-163	1.42927e-163	-3.45957e-163	1.0463e-162	-1.0424e-163	-4.02633e-163	-6.58476e-163	4.38156e-163	-3.14849e-163	3.18881e-163	-8.09915e-163	7.02385e-163	1.44371e-162	2.32896e-163	-1.08005e-162	-2.37866e-163	2.23055e-163	9.68467e-163	1.14445e-163	8.18909e-163	-1.0472e-163	7.55101e-163	1.06808e-162	1.36595e-162	6.71038e-166	5.95982e-163	6.22478e-164	1.33793e-162	-4.62994e-163	0
2.1298e-163	-1.08066e-163	1.42927e-163	-3.45957e-163	1.0463e-162	-1.0424e-163	-4.02633e-163	-6.58476e-163	4.38156e-163	-3.14849e-163	3.18881e-163	-8.09915e-163	7.02385e-163	1.44371e-162	2.32896e-163	-1.08005e-162	-2.37866e-163	2.23055e-163	9.68467e-163	1.14445e-163	8.18909e-163	-1.0472e-163	7.55101e-163	1.06808e-162	1.36595e-162	6.71038e-166	5.95982e-163	6.22478e-164	1.33793e-162	-4.62994e-163	0
2.1298e-163	-1.08066e-163	1.42927e-163	-3.45957e-163	1.0463e-162	-1.0424e-163	-4.02633e-163	-6.58476e-163	4.38156e-163	-3.14849e-163	3.18881e-163	-8.09915e-163	7.02385e-163	1.44371e-162	2.32896e-163	-1.08005e-162	-2.37866e-163	2.23055e-163	9.68467e-163	1.14445e-163	8.18909e-163	-1.0472e-163	7.55101e-163	1.06808e-162	1.36595e-162	6.71038e-166	5.95982e-163	6.22478e-164	1.33793e-162	-4.62994e-163	0
2.1298e-163	-1.08066e-163	1.42927e-163	-3.45957e-163	1.0463e-162	-1.0424e-163	-4.02633e-163	-6.58476e-163	4.38156e-163	-3.14849e-163	3.18881e-163	-8.09915e-163	7.02385e-163	1.44371e-162	2.32896e-163	-1.08005e-162	-2.37866e-163	2.23055e-163	9.68467e-163	1.14445e-163	8.18909e-163	-1.0472e-163	7.55101e-163	1.06808e-162	1.36595e-162	6.71038e-166	5.95982e-163	6.22478e-164	1.33793e-162	-4.62994e-163	0
2.1298e-163	-1.08066e-163	1.42927e-163	-3.45957e-163	1.0463e-162	-1.0424e-163	-4.02633e-163	-6.58476e-163	4.38156e-163	-3.14849e-163	3.18881e-163	-8.09915e-163	7.02385e-163	1.44371e-162	2.32896e-163	-1.08005e-162	-2.37866e-163	2.23055e-163	9.68467e-163	1.14445e-163	8.18909e-163	-1.0472e-163	7.55101e-163	1.06808e-162	1.36595e-162	6.71038e-166	5.95982e-163	6.22478e-164	1.33793e-162	-4.62994e-163	0
2.1298e-163	-1.08066e-163	1.42927e-163	-3.45957e-163	1.0463e-162	-1.0424e-163	-4.02633e-163	-6.58476e-163	4.38156e-163	-3.14849e-163	3.18881e-163	-8.09915e-163	7.02385e-163	1.44371e-162	2.32896e-163	-1.08005e-162	-2.37866e-163	2.23055e-163	9.68467e-163	1.14445e-163	8.18909e-163	-1.0472e-163	7.55101e-163	1.06808e-162	1.36595e-162	6.71038e-166	5.95982e-163	6.22478e-164	1.33793e-162	-4.62994e-163	0
2.1298e-163	-1.08066e-163	1.42927e-163	-3.45957e-163	1.0463e-162	-1.0424e-163	-4.02633e-163	-6.58476e-163	4.38156e-163	-3.14849e-163	3.18881e-163	-8.09915e-163	7.02385e-163	1.44371e-162	2.32896e-163	-1.08005e-162	-2.37866e-163	2.23055e-163	9.68467e-163	1.14445e-163	8.18909e-163	-1.0472e-163	7.55101e-163	1.06808e-162	1.36595e-162	6.71038e-166	5.95982e-163	6.22478e-164	1.33793e-162	-4.62994e-163	0
2.1298e-163	-1.08066e-163	1.42927e-163	-3.45957e-163	1.0463e-162	-1.0424e-163	-4.02633e-163	-6.58476e-163	4.38156e-163	-3.14849e-163	3.18881e-163	-8.09915e-163	7.02385e-163	1.44371e-162	2.32896e-163	-1.08005e-162	-2.37866e-163	2.23055e-163	9.68467e-163	1.14445e-163	8.18909e-163	-1.0472e-163	7.55101e-163	1.06808e-162	1.36595e-162	6.71038e-166	5.95982e-163	6.22478e-164	1.33793e-162	-4.62994e-163	0
2.1298e-163	-1.08066e-163	1.42927e-163	-3.45957e-163	1.0463e-162	-1.0424e-163	-4.02633e-163	-6.58476e-163	4.38156e-163	-3.14849e-163	3.18881e-163	-8.09915e-163	7.02385e-163	1.44371e-162	2.32896e-163	-1.08005e-162	-2.37866e-163	2.23055e-163	9.68467e-163	1.14445e-163	8.18909e-163	-1.0472e-163	7.55101e-163	1.06808e-162	1.36595e-162	6.71038e-166	5.95982e-163	6.22478e-164	1.33793e-162	-4.62994e-163	0
2.1298e-163	-1.08066e-163	1.42927e-163	-3.45957e-163	1.0463e-162	-1.0424e-163	-4.02633e-163	-6.58476e-163	4.38156e-163	-3.14849e-163	3.18881e-163	-8.09915e-163	7.02385e-163	1.44371e-162	2.32896e-163	-1.08005e-162	-2.37866e-163	2.23055e-163	9.68467e-163	1.14445e-163	8.18909e-163	-1.0472e-163	7.55101e-163	1.06808e-162	1.36595e-162	6.71038e-166	5.95982e-163	6.22478e-164	1.33793e-162	-4.62994e-163	0
2.1298e-163	-1.08066e-163	1.42927e-163	-3.45957e-163	1.0463e-162	-1.0424e-163	-4.02633e-163	-6.58476e-163	4.38156e-163	-3.14849e-163	3.18881e-163	-8.09915e-163	7.02385e-163	1.44371e-162	2.32896e-163	-1.08005e-162	-2.37866e-163	2.23055e-163	9.68467e-163	1.14445e-163	8.18909e-163	-1.0472e-163	7.55101e-163	1.06808e-162	1.36595e-162	6.71038e-166	5.95982e-163	6.22478e-164	1.33793e-162	-4.62994e-163	0
2.1298e-163	-1.08066e-163	1.42927e-163	-3.45957e-163	1.0463e-162	-1.0424e-163	-4.02633e-163	-6.58476e-163	4.38156e-163	-3.14849e-163	3.18881e-163	-8.09915e-163	7.02385e-163	1.44371e-162	2.32896e-163	-1.08005e-162	-2.37866e-163	2.23055e-163	9.68467e-163	1.14445e-163	8.18909e-163	-1.0472e-163	7.55101e-163	1.06808e-162	1.36595e-162	6.71038e-166	5.95982e-163	6.22478e-164	1.33793e-162	-4.62994e-163	0
2.1298e-163	-1.08066e-163	1.42927e-163	-3.45957e-163	1.0463e-162	-1.0424e-163	-4.02633e-163	-6.58476e-163	4.38156e-163	-3.14849e-163	3.18881e-163	-8.09915e-163	7.02385e-163	1.44371e-162	2.32896e-163	-1.08005e-162	-2.37866e-163	2.23055e-163	9.68467e-163	1.14445e-163	8.18909e-163	-1.0472e-163	7.55101e-163	1.06808e-162	1.36595e-162	6.71038e-166	5.95982e-163	6.22478e-164	1.33793e-162	-4.62994e-163	0
2.1298e-163	-1.08066e-163	1.42927e-163	-3.45957e-163	1.0463e-162	-1.0424e-163	-4.02633e-163	-6.58476e-163	4.38156e-163	-3.14849e-163	3.18881e-163	-8.09915e-163	7.02385e-163	1.44371e-162	2.32896e-163	-1.08005e-162	-2.37866e-163	2.23055e-163	9.68467e-163	1.14445e-163	8.18909e-163	-1.0472e-163	7.55101e-163	1.06808e-162	1.36595e-162	6.71038e-166	5.95982e-163	6.22478e-164	1.33793e-162	-4.62994e-163	0
2.1298e-163	-1.08066e-163	1.42927e-163	-3.45957e-163	1.0463e-162	-1.0424e-163	-4.02633e-163	-6.58476e-163	4.38156e-163	-3.14849e-163	3.18881e-163	-8.09915e-163	7.02385e-163	1.44371e-162	2.32896e-163	-1.08005e-162	-2.37866e-163	2.23055e-163	9.68467e-163	1.14445e-163	8.18909e-163	-1.0472e-163	7.55101e-163	1.06808e-162	1.36595e-162	6.71038e-166	5.95982e-163	6.22478e-164	1.33793e-162	-4.62994e-163	0
2.1298e-163	-1.08066e-163	1.42927e-163	-3.45957e-163	1.0463e-162	-1.0424e-163	-4.02633e-163	-6.58476e-163	4.38156e-163	-3.14849e-163	3.18881e-163	-8.09915e-163	7.02385e-163	1.44371e-162	2.32896e-163	-1.08005e-162	-2.37866e-163	2.23055e-163	9.68467e-163	1.14445e-163	8.18909e-163	-1.0472e-163	7.55101e-163	1.06808e-162	1.36595e-162	6.71038e-166	5.95982e-163	6.22478e-164	1.33793e-162	-4.62994e-163	0
2.1298e-163	-1.08066e-163	1.42927e-163	-3.45957e-163	1.0463e-162	-1.0424e-163	-4.02633e-163	-6.58476e-163	4.38156e-163	-3.14849e-163	3.18881e-163	-8.09915e-163	7.02385e-163	1.44371e-162	2.32896e-163	-1.08005e-162	-2.37866e-163	2.23055e-163	9.68467e-163	1.14445e-163	8.18909e-163	-1.0472e-163	7.55101e-163	1.06808e-162	1.36595e-162	6.71038e-166	5.95982e-163	6.22478e-164	1.33793e-162	-4.62994e-163	0
2.1298e-163	-1.08066e-163	1.42927e-163	-3.45957e-163	1.0463e-162	-1.0424e-163	-4.02633e-163	-6.58476e-163	4.38156e-163	-3.14849e-163	3.18881e-163	-8.09915e-163	7.02385e-163	1.44371e-162	2.32896e-163	-1.08005e-162	-2.37866e-163	2.23055e-163	9.68467e-163	1.14445e-163	8.18909e-163	-1.0472e-163	7.55101e-163	1.06808e-162	1.36595e-162	6.71038e-166	5.95982e-163	6.22478e-164	1.33793e-162	-4.62994e-163	0
2.1298e-163	-1.08066e-163	1.42927e-163	-3.45957e-163	1.0463e-162	-1.0424e-163	-4.02633e-163	-6.58476e-163	4.38156e-163	-3.14849e-163	3.18881e-163	-8.09915e-163	7.02385e-163	1.44371e-162	2.32896e-163	-1.08005e-162	-2.37866e-163	2.23055e-163	9.68467e-163	1.14445e-163	8.18909e-163	-1.0472e-163	7.55101e-163	1.06808e-162	1.36595e-162	6.71038e-166	5.95982e-163	6.22478e-164	1.33793e-162	-4.62994e-163	0
2.1298e-163	-1.08066e-163	1.42927e-163	-3.45957e-163	1.0463e-162	-1.0424e-163	-4.02633e-163	-6.58476e-163	4.38156e-163	-3.14849e-163	3.18881e-163	-8.09915e-163	7.02385e-163	1.44371e-162	2.32896e-163	-1.08005e-162	-2.37866e-163	2.23055e-163	9.68467e-163	1.14445e-163	8.18909e-163	-1.0472e-163	7.55101e-163	1.06808e-162	1.36595e-162	6.71038e-166	5.95982e-163	6.22478e-164	1.33793e-162	-4.62994e-163	0
2.1298e-163	-1.08066e-163	1.42927e-163	-3.45957e-163	1.0463e-162	-1.0424e-163	-4.02633e-163	-6.58476e-163	4.38156e-163	-3.14849e-163	3.18881e-163	-8.09915e-163	7.02385e-163	1.44371e-162	2.32896e-163	-1.08005e-162	-2.37866e-163	2.23055e-163	9.68467e-163	1.14445e-163	8.18909e-163	-1.0472e-163	7.55101e-163	1.06808e-162	1.36595e-162	6.71038e-166	5.95982e-163	6.22478e-164	1.33793e-162	-4.62994e-163	0
2.1298e-163	-1.08066e-163	1.42927e-163	-3.45957e-163	1.0463e-162	-1.0424e-163	-4.02633e-163	-6.58476e-163	4.38156e-163	-3.14849e-163	3.18881e-163	-8.09915e-163	7.02385e-163	1.44371e-162	2.32896e-163	-1.08005e-162	-2.37866e-163	2.23055e-163	9.68467e-163	1.14445e-163	8.18909e-163	-1.0472e-163	7.55101e-163	1.06808e-162	1.36595e-162	6.71038e-166	5.95982e-163	6.22478e-164	1.33793e-162	-4.62994e-163	0
2.1298e-163	-1.08066e-163	1.42927e-163	-3.45957e-163	1.0463e-162	-1.0424e-163	-4.02633e-163	-6.58476e-163	4.38156e-163	-3.14849e-163	3.18881e-163	-8.09915e-163	7.02385e-163	1.44371e-162	2.32896e-163	-1.08005e-162	-2.37866e-163	2.23055e-163	9.68467e-163	1.14445e-163	8.18909e-163	-1.0472e-163	7.55101e-163	1.06808e-162	1.36595e-162	6.71038e-166	5.95982e-163	6.22478e-164	1.33793e-162	-4.62994e-163	0
2.1298e-163	-1.08066e-163	1.42927e-163	-3.45957e-163	1.0463e-162	-1.0424e-163	-4.02633e-163	-6.58476e-163	4.38156e-163	-3.14849e-163	3.18881e-163	-8.09915e-163	7.02385e-163	1.44371e-162	2.32896e-163	-1.08005e-162	-2.37866e-163	2.23055e-163	9.68467e-163	1.14445e-163	8.18909e-163	-1.0472e-163	7.55101e-163	1.06808e-162	1.36595e-162	6.71038e-166	5.95982e-163	6.22478e-164	1.33793e-162	-4.62994e-163	0
2.1298e-163	-1.08066e-163	1.42927e-163	-3.45957e-163	1.0463e-162	-1.0424e-163	-4.02633e-163	-6.58476e-163	4.38156e-163	-3.14849e-163	3.18881e-163	-8.09915e-163	7.02385e-163	1.44371e-162	2.32896e-163	-1.08005e-162	-2.37866e-163	2.23055e-163	9.68467e-163	1.14445e-163	8.18909e-163	-1.0472e-163	7.55101e-163	1.06808e-162	1.36595e-162	6.71038e-166	5.95982e-163	6.22478e-164	1.33793e-162	-4.62994e-163	0
2.1298e-163	-1.08066e-163	1.42927e-163	-3.45957e-163	1.0463e-162	-1.0424e-163	-4.02633e-163	-6.58476e-163	4.38156e-163	-3.14849e-163	3.18881e-163	-8.09915e-163	7.02385e-163	1.44371e-162	2.32896e-163	-1.08005e-162	-2.37866e-163	2.23055e-163	9.68467e-163	1.14445e-163	8.18909e-163	-1.0472e-163	7.55101e-163	1.06808e-162	1.36595e-162	6.71038e-166	5.95982e-163	6.22478e-164	1.33793e-162	-4.62994e-163	0
2.1298e-163	-1.08066e-163	1.42927e-163	-3.45957e-163	1.0463e-162	-1.0424e-163	-4.02633e-163	-6.58476e-163	4.38156e-163	-3.14849e-163	3.18881e-163	-8.09915e-163	7.02385e-163	1.44371e-162	2.32896e-163	-1.08005e-162	-2.37866e-163	2.23055e-163	9.68467e-163	1.14445e-163	8.18909e-163	-1.0472e-163	7.55101e-163	1.06808e-162	1.36595e-162	6.71038e-166	5.95982e-163	6.22478e-164	1.33793e-162	-4.62994e-163	0
2.1298e-163	-1.08066e-163	1.42927e-163	-3.45957e-163	1.0463e-162	-1.0424e-163	-4.02633e-163	-6.58476e-163	4.38156e-163	-3.14849e-163	3.18881e-163	-8.09915e-163	7.02385e-163	1.44371e-162	2.32896e-163	-1.08005e-162	-2.37866e-163	2.23055e-163	9.68467e-163	1.14445e-163	8.18909e-163	-1.0472e-163	7.55101e-163	1.06808e-162	1.36595e-162	6.71038e-166	5.95982e-163	6.22478e-164	1.33793e-162	-4.62994e-163	0
2.1298e-163	-1.08066e-163	1.42927e-163	-3.45957e-163	1.0463e-162	-1.0424e-163	-4.02633e-163	-6.58476e-163	4.38156e-163	-3.14849e-163	3.18881e-163	-8.09915e-163	7.02385e-163	1.44371e-162	2.32896e-163	-1.08005e-162	-2.37866e-163	2.23055e-163	9.68467e-163	1.14445e-163	8.18909e-163	-1.0472e-163	7.55101e-163	1.06808e-162	1.36595e-162	6.71038e-166	5.95982e-163	6.22478e-164	1.33793e-162	-4.62994e-163	0
2.1298e-163	-1.08066e-163	1.42927e-163	-3.45957e-163	1.0463e-162	-1.0424e-163	-4.02633e-163	-6.58476e-163	4.38156e-163	-3.14849e-163	3.18881e-163	-8.09915e-163	7.02385e-163	1.44371e-162	2.32896e-163	-1.08005e-162	-2.37866e-163	2.23055e-163	9.68467e-163	1.14445e-163	8.18909e-163	-1.0472e-163	7.55101e-163	1.06808e-162	1.36595e-162	6.71038e-166	5.95982e-163	6.22478e-164	1.33793e-162	-4.62994e-163	0
2.1298e-163	-1.08066e-163	1.42927e-163	-3.45957e-163	1.0463e-162	-1.0424e-163	-4.02633e-163	-6.58476e-163	4.38156e-163	-3.14849e-163	3.18881e-163	-8.09915e-163	7.02385e-163	1.44371e-162	2.32896e-163	-1.08005e-162	-2.37866e-163	2.23055e-163	9.68467e-163	1.14445e-163	8.18909e-163	-1.0472e-163	7.55101e-163	1.06808e-162	1.36595e-162	6.71038e-166	5.95982e-163	6.22478e-164	1.33793e-162	-4.62994e-163	0
2.1298e-163	-1.08066e-163	1.42927e-163	-3.45957e-163	1.0463e-162	-1.0424e-163	-4.02633e-163	-6.58476e-163	4.38156e-163	-3.14849e-163	3.18881e-163	-8.09915e-163	7.02385e-163	1.44371e-162	2.32896e-163	-1.08005e-162	-2.37866e-163	2.23055e-163	9.68467e-163	1.14445e-163	8.18909e-163	-1.0472e-163	7.55101e-163	1.06808e-162	1.36595e-162	6.71038e-166	5.95982e-163	6.22478e-164	1.33793e-162	-4.62994e-163	0
2.1298e-163	-1.08066e-163	1.42927e-163	-3.45957e-163	1.0463e-162	-1.0424e-163	-4.02633e-163	-6.58476e-163	4.38156e-163	-3.14849e-163	3.18881e-163	-8.09915e-163	7.02385e-163	1.44371e-162	2.32896e-163	-1.08005e-162	-2.37866e-163	2.23055e-163	9.68467e-163	1.14445e-163	8.18909e-163	-1.0472e-163	7.55101e-163	1.06808e-162	1.36595e-162	6.71038e-166	5.95982e-163	6.22478e-164	1.33793e-162	-4.62994e-163	0
2.1298e-163	-1.08066e-163	1.42927e-163	-3.45957e-163	1.0463e-162	-1.0424e-163	-4.02633e-163	-6.58476e-163	4.38156e-163	-3.14849e-163	3.18881e-163	-8.09915e-163	7.02385e-163	1.44371e-162	2.32896e-163	-1.08005e-162	-2.37866e-163	2.23055e-163	9.68467e-163	1.14445e-163	8.18909e-163	-1.0472e-163	7.55101e-163	1.06808e-162	1.36595e-162	6.71038e-166	5.95982e-163	6.22478e-164	1.33793e-162	-4.62994e-163	0
2.1298e-163	-1.08066e-163	1.42927e-163	-3.45957e-163	1.0463e-162	-1.0424e-163	-4.02633e-163	-6.58476e-163	4.38156e-163	-3.14849e-163	3.18881e-163	-8.09915e-163	7.02385e-163	1.44371e-162	2.32896e-163	-1.08005e-162	-2.37866e-163	2.23055e-163	9.68467e-163	1.14445e-163	8.18909e-163	-1.0472e-163	7.55101e-163	1.06808e-162	1.36595e-162	6.71038e-166	5.95982e-163	6.22478e-164	1.33793e-162	-4.62994e-163	0
2.1298e-163	-1.08066e-163	1.42927e-163	-3.45957e-163	1.0463e-162	-1.0424e-163	-4.02633e-163	-6.58476e-163	4.38156e-163	-3.14849e-163	3.18881e-163	-8.09915e-163	7.02385e-163	1.44371e-162	2.32896e-163	-1.08005e-162	-2.37866e-163	2.23055e-163	9.68467e-163	1.14445e-163	8.18909e-163	-1.0472e-163	7.55101e-163	1.06808e-162	1.36595e-162	6.71038e-166	5.95982e-163	6.22478e-164	1.33793e-162	-4.62994e-163	0
2.1298e-163	-1.08066e-163	1.42927e-163	-3.45957e-163	1.0463e-162	-1.0424e-163	-4.02633e-163	-6.58476e-163	4.38156e-163	-3.14849e-163	3.18881e-163	-8.09915e-163	7.02385e-163	1.44371e-162	2.32896e-163	-1.08005e-162	-2.37866e-163	2.23055e-163	9.68467e-163	1.14445e-163	8.18909e-163	-1.0472e-163	7.55101e-163	1.06808e-162	1.36595e-162	6.71038e-166	5.95982e-163	6.22478e-164	1.33793e-162	-4.62994e-163	0
2.1298e-163	-1.08066e-163	1.42927e-163	-3.45957e-163	1.0463e-162	-1.0424e-163	-4.02633e-163	-6.58476e-163	4.38156e-163	-3.14849e-163	3.18881e-163	-8.09915e-163	7.02385e-163	1.44371e-162	2.32896e-163	-1.08005e-162	-2.37866e-163	2.23055e-163	9.68467e-163	1.14445e-163	8.18909e-163	-1.0472e-163	7.55101e-163	1.06808e-162	1.36595e-162	6.71038e-166	5.95982e-163	6.22478e-164	1.33793e-162	-4.62994e-163	0
2.1298e-163	-1.08066e-163	1.42927e-163	-3.45957e-163	1.0463e-162	-1.0424e-163	-4.02633e-163	-6.58476e-163	4.38156e-163	-3.14849e-163	3.18881e-163	-8.09915e-163	7.02385e-163	1.44371e-162	2.32896e-163	-1.08005e-162	-2.37866e-163	2.23055e-163	9.68467e-163	1.14445e-163	8.18909e-163	-1.0472e-163	7.55101e-163	1.06808e-162	1.36595e-162	6.71038e-166	5.95982e-163	6.22478e-164	1.33793e-162	-4.62994e-163	0
2.1298e-163	-1.08066e-163	1.42927e-163	-3.45957e-163	1.0463e-162	-1.0424e-163	-4.02633e-163	-6.58476e-163	4.38156e-163	-3.14849e-163	3.18881e-163	-8.09915e-163	7.02385e-163	1.44371e-162	2.32896e-163	-1.08005e-162	-2.37866e-163	2.23055e-163	9.68467e-163	1.14445e-163	8.18909e-163	-1.0472e-163	7.55101e-163	1.06808e-162	1.36595e-162	6.71038e-166	5.95982e-163	6.22478e-164	1.33793e-162	-4.62994e-163	0
2.1298e-163	-1.08066e-163	1.42927e-163	-3.45957e-163	1.0463e-162	-1.0424e-163	-4.02633e-163	-6.58476e-163	4.38156e-163	-3.14849e-163	3.18881e-163	-8.09915e-163	7.02385e-163	1.44371e-162	2.32896e-163	-1.08005e-162	-2.37866e-163	2.23055e-163	9.68467e-163	1.14445e-163	8.18909e-163	-1.0472e-163	7.55101e-163	1.06808e-162	1.36595e-162	6.71038e-166	5.95982e-163	6.22478e-164	1.33793e-162	-4.62994e-163	0
2.1298e-163	-1.08066e-163	1.42927e-163	-3.45957e-163	1.0463e-162	-1.0424e-163	-4.02633e-163	-6.58476e-163	4.38156e-163	-3.14849e-163	3.18881e-163	-8.09915e-163	7.02385e-163	1.44371e-162	2.32896e-163	-1.08005e-162	-2.37866e-163	2.23055e-163	9.68467e-163	1.14445e-163	8.18909e-163	-1.0472e-163	7.55101e-163	1.06808e-162	1.36595e-162	6.71038e-166	5.95982e-163	6.22478e-164	1.33793e-162	-4.62994e-163	0
2.1298e-163	-1.08066e-163	1.42927e-163	-3.45957e-163	1.0463e-162	-1.0424e-163	-4.02633e-163	-6.58476e-163	4.38156e-163	-3.14849e-163	3.18881e-163	-8.09915e-163	7.02385e-163	1.44371e-162	2.32896e-163	-1.08005e-162	-2.37866e-163	2.23055e-163	9.68467e-163	1.14445e-163	8.18909e-163	-1.0472e-163	7.55101e-163	1.06808e-162	1.36595e-162	6.71038e-166	5.95982e-163	6.22478e-164	1.33793e-162	-4.62994e-163	0
2.1298e-163	-1.08066e-163	1.42927e-163	-3.45957e-163	1.0463e-162	-1.0424e-163	-4.02633e-163	-6.58476e-163	4.38156e-163	-3.14849e-163	3.18881e-163	-8.09915e-163	7.02385e-163	1.44371e-162	2.32896e-163	-1.08005e-162	-2.37866e-163	2.23055e-163	9.68467e-163	1.14445e-163	8.18909e-163	-1.0472e-163	7.55101e-163	1.06808e-162	1.36595e-162	6.71038e-166	5.95982e-163	6.22478e-164	1.33793e-162	-4.62994e-163	0
2.1298e-163	-1.08066e-163	1.42927e-163	-3.45957e-163	1.0463e-162	-1.0424e-163	-4.02633e-163	-6.58476e-163	4.38156e-163	-3.14849e-163	3.18881e-163	-8.09915e-163	7.02385e-163	1.44371e-162	2.32896e-163	-1.08005e-162	-2.37866e-163	2.23055e-163	9.68467e-163	1.14445e-163	8.18909e-163	-1.0472e-163	7.55101e-163	1.06808e-162	1.36595e-162	6.71038e-166	5.95982e-163	6.22478e-164	1.33793e-162	-4.62994e-163	0
2.1298e-163	-1.08066e-163	1.42927e-163	-3.45957e-163	1.0463e-162	-1.0424e-163	-4.02633e-163	-6.58476e-163	4.38156e-163	-3.14849e-163	3.18881e-163	-8.09915e-163	7.02385e-163	1.44371e-162	2.32896e-163	-1.08005e-162	-2.37866e-163	2.23055e-163	9.68467e-163	1.14445e-163	8.18909e-163	-1.0472e-163	7.55101e-163	1.06808e-162	1.36595e-162	6.71038e-166	5.95982e-163	6.22478e-164	1.33793e-162	-4.62994e-163	0
2.1298e-163	-1.08066e-163	1.42927e-163	-3.45957e-163	1.0463e-162	-1.0424e-163	-4.02633e-163	-6.58476e-163	4.38156e-163	-3.14849e-163	3.18881e-163	-8.09915e-163	7.02385e-163	1.44371e-162	2.32896e-163	-1.08005e-162	-2.37866e-163	2.23055e-163	9.68467e-163	1.14445e-163	8.18909e-163	-1.0472e-163	7.55101e-163	1.06808e-162	1.36595e-162	6.71038e-166	5.95982e-163	6.22478e-164	1.33793e-162	-4.62994e-163	0
2.1298e-163	-1.08066e-163	1.42927e-163	-3.45957e-163	1.0463e-162	-1.0424e-163	-4.02633e-163	-6.58476e-163	4.38156e-163	-3.14849e-163	3.18881e-163	-8.09915e-163	7.02385e-163	1.44371e-162	2.32896e-163	-1.08005e-162	-2.37866e-163	2.23055e-163	9.68467e-163	1.14445e-163	8.18909e-163	-1.0472e-163	7.55101e-163	1.06808e-162	1.36595e-162	6.71038e-166	5.95982e-163	6.22478e-164	1.33793e-162	-4.62994e-163	0
2.1298e-163	-1.08066e-163	1.42927e-163	-3.45957e-163	1.0463e-162	-1.0424e-163	-4.02633e-163	-6.58476e-163	4.38156e-163	-3.14849e-163	3.18881e-163	-8.09915e-163	7.02385e-163	1.44371e-162	2.32896e-163	-1.08005e-162	-2.37866e-163	2.23055e-163	9.68467e-163	1.14445e-163	8.18909e-163	-1.0472e-163	7.55101e-163	1.06808e-162	1.36595e-162	6.71038e-166	5.95982e-163	6.22478e-164	1.33793e-162	-4.62994e-163	0
2.1298e-163	-1.08066e-163	1.42927e-163	-3.45957e-163	1.0463e-162	-1.0424e-163	-4.02633e-163	-6.58476e-163	4.38156e-163	-3.14849e-163	3.18881e-163	-8.09915e-163	7.02385e-163	1.44371e-162	2.32896e-163	-1.08005e-162	-2.37866e-163	2.23055e-163	9.68467e-163	1.14445e-163	8.18909e-163	-1.0472e-163	7.55101e-163	1.06808e-162	1.36595e-162	6.71038e-166	5.95982e-163	6.22478e-164	1.33793e-162	-4.62994e-163	0
2.1298e-163	-1.08066e-163	1.42927e-163	-3.45957e-163	1.0463e-162	-1.0424e-163	-4.02633e-163	-6.58476e-163	4.38156e-163	-3.14849e-163	3.18881e-163	-8.09915e-163	7.02385e-163	1.44371e-162	2.32896e-163	-1.08005e-162	-2.37866e-163	2.23055e-163	9.68467e-163	1.14445e-163	8.18909e-163	-1.0472e-163	7.55101e-163	1.06808e-162	1.36595e-162	6.71038e-166	5.95982e-163	6.22478e-164	1.33793e-162	-4.62994e-163	0
2.1298e-163	-1.08066e-163	1.42927e-163	-3.45957e-163	1.0463e-162	-1.0424e-163	-4.02633e-163	-6.58476e-163	4.38156e-163	-3.14849e-163	3.18881e-163	-8.09915e-163	7.02385e-163	1.44371e-162	2.32896e-163	-1.08005e-162	-2.37866e-163	2.23055e-163	9.68467e-163	1.14445e-163	8.18909e-163	-1.0472e-163	7.55101e-163	1.06808e-162	1.36595e-162	6.71038e-166	5.95982e-163	6.22478e-164	1.33793e-162	-4.62994e-163	0
2.1298e-163	-1.08066e-163	1.42927e-163	-3.45957e-163	1.0463e-162	-1.0424e-163	-4.02633e-163	-6.58476e-163	4.38156e-163	-3.14849e-163	3.18881e-163	-8.09915e-163	7.02385e-163	1.44371e-162	2.32896e-163	-1.08005e-162	-2.37866e-163	2.23055e-163	9.68467e-163	1.14445e-163	8.18909e-163	-1.0472e-163	7.55101e-163	1.06808e-162	1.36595e-162	6.71038e-166	5.95982e-163	6.22478e-164	1.33793e-162	-4.62994e-163	0
2.1298e-163	-1.08066e-163	1.42927e-163	-3.45957e-163	1.0463e-162	-1.0424e-163	-4.02633e-163	-6.58476e-163	4.38156e-163	-3.14849e-163	3.18881e-163	-8.09915e-163	7.02385e-163	1.44371e-162	2.32896e-163	-1.08005e-162	-2.37866e-163	2.23055e-163	9.68467e-163	1.14445e-163	8.18909e-163	-1.0472e-163	7.55101e-163	1.06808e-162	1.36595e-162	6.71038e-166	5.95982e-163	6.22478e-164	1.33793e-162	-4.62994e-163	0
2.1298e-163	-1.08066e-163	1.42927e-163	-3.45957e-163	1.0463e-162	-1.0424e-163	-4.02633e-163	-6.58476e-163	4.38156e-163	-3.14849e-163	3.18881e-163	-8.09915e-163	7.02385e-163	1.44371e-162	2.32896e-163	-1.08005e-162	-2.37866e-163	2.23055e-163	9.68467e-163	1.14445e-163	8.18909e-163	-1.0472e-163	7.55101e-163	1.06808e-162	1.36595e-162	6.71038e-166	5.95982e-163	6.22478e-164	1.33793e-162	-4.62994e-163	0
2.1298e-163	-1.08066e-163	1.42927e-163	-3.45957e-163	1.0463e-162	-1.0424e-163	-4.02633e-163	-6.58476e-163	4.38156e-163	-3.14849e-163	3.18881e-163	-8.09915e-163	7.02385e-163	1.44371e-162	2.32896e-163	-1.08005e-162	-2.37866e-163	2.23055e-163	9.68467e-163	1.14445e-163	8.18909e-163	-1.0472e-163	7.55101e-163	1.06808e-162	1.36595e-162	6.71038e-166	5.95982e-163	6.22478e-164	1.33793e-162	-4.62994e-163	0
2.1298e-163	-1.08066e-163	1.42927e-163	-3.45957e-163	1.0463e-162	-1.0424e-163	-4.02633e-163	-6.58476e-163	4.38156e-163	-3.14849e-163	3.18881e-163	-8.09915e-163	7.02385e-163	1.44371e-162	2.32896e-163	-1.08005e-162	-2.37866e-163	2.23055e-163	9.68467e-163	1.14445e-163	8.18909e-163	-1.0472e-163	7.55101e-163	1.06808e-162	1.36595e-162	6.71038e-166	5.95982e-163	6.22478e-164	1.33793e-162	-4.62994e-163	0
2.1298e-163	-1.08066e-163	1.42927e-163	-3.45957e-163	1.0463e-162	-1.0424e-163	-4.02633e-163	-6.58476e-163	4.38156e-163	-3.14849e-163	3.18881e-163	-8.09915e-163	7.02385e-163	1.44371e-162	2.32896e-163	-1.08005e-162	-2.37866e-163	2.23055e-163	9.68467e-163	1.14445e-163	8.18909e-163	-1.0472e-163	7.55101e-163	1.06808e-162	1.36595e-162	6.71038e-166	5.95982e-163	6.22478e-164	1.33793e-162	-4.62994e-163	0
2.1298e-163	-1.08066e-163	1.42927e-163	-3.45957e-163	1.0463e-162	-1.0424e-163	-4.02633e-163	-6.58476e-163	4.38156e-163	-3.14849e-163	3.18881e-163	-8.09915e-163	7.02385e-163	1.44371e-162	2.32896e-163	-1.08005e-162	-2.37866e-163	2.23055e-163	9.68467e-163	1.14445e-163	8.18909e-163	-1.0472e-163	7.55101e-163	1.06808e-162	1.36595e-162	6.71038e-166	5.95982e-163	6.22478e-164	1.33793e-162	-4.62994e-163	0
2.1298e-163	-1.08066e-163	1.42927e-163	-3.45957e-163	1.0463e-162	-1.0424e-163	-4.02633e-163	-6.58476e-163	4.38156e-163	-3.14849e-163	3.18881e-163	-8.09915e-163	7.02385e-163	1.44371e-162	2.32896e-163	-1.08005e-162	-2.37866e-163	2.23055e-163	9.68467e-163	1.14445e-163	8.18909e-163	-1.0472e-163	7.55101e-163	1.06808e-162	1.36595e-162	6.71038e-166	5.95982e-163	6.22478e-164	1.33793e-162	-4.62994e-163	0
2.1298e-163	-1.08066e-163	1.42927e-163	-3.45957e-163	1.0463e-162	-1.0424e-163	-4.02633e-163	-6.58476e-163	4.38156e-163	-3.14849e-163	3.18881e-163	-8.09915e-163	7.02385e-163	1.44371e-162	2.32896e-163	-1.08005e-162	-2.37866e-163	2.23055e-163	9.68467e-163	1.14445e-163	8.18909e-163	-1.0472e-163	7.55101e-163	1.06808e-162	1.36595e-162	6.71038e-166	5.95982e-163	6.22478e-164	1.33793e-162	-4.62994e-163	0
2.1298e-163	-1.08066e-163	1.42927e-163	-3.45957e-163	1.0463e-162	-1.0424e-163	-4.02633e-163	-6.58476e-163	4.38156e-163	-3.14849e-163	3.18881e-163	-8.09915e-163	7.02385e-163	1.44371e-162	2.32896e-163	-1.08005e-162	-2.37866e-163	2.23055e-163	9.68467e-163	1.14445e-163	8.18909e-163	-1.0472e-163	7.55101e-163	1.06808e-162	1.36595e-162	6.71038e-166	5.95982e-163	6.22478e-164	1.33793e-162	-4.62994e-163	0
2.1298e-163	-1.08066e-163	1.42927e-163	-3.45957e-163	1.0463e-162	-1.0424e-163	-4.02633e-163	-6.58476e-163	4.38156e-163	-3.14849e-163	3.18881e-163	-8.09915e-163	7.02385e-163	1.44371e-162	2.32896e-163	-1.08005e-162	-2.37866e-163	2.23055e-163	9.68467e-163	1.14445e-163	8.18909e-163	-1.0472e-163	7.55101e-163	1.06808e-162	1.36595e-162	6.71038e-166	5.95982e-163	6.22478e-164	1.33793e-162	-4.62994e-163	0
2.1298e-163	-1.08066e-163	1.42927e-163	-3.45957e-163	1.0463e-162	-1.0424e-163	-4.02633e-163	-6.58476e-163	4.38156e-163	-3.14849e-163	3.18881e-163	-8.09915e-163	7.02385e-163	1.44371e-162	2.32896e-163	-1.08005e-162	-2.37866e-163	2.23055e-163	9.68467e-163	1.14445e-163	8.18909e-163	-1.0472e-163	7.55101e-163	1.06808e-162	1.36595e-162	6.71038e-166	5.95982e-163	6.22478e-164	1.33793e-162	-4.62994e-163	0
2.1298e-163	-1.08066e-163	1.42927e-163	-3.45957e-163	1.0463e-162	-1.0424e-163	-4.02633e-163	-6.58476e-163	4.38156e-163	-3.14849e-163	3.18881e-163	-8.09915e-163	7.02385e-163	1.44371e-162	2.32896e-163	-1.08005e-162	-2.37866e-163	2.23055e-163	9.68467e-163	1.14445e-163	8.18909e-163	-1.0472e-163	7.55101e-163	1.06808e-162	1.36595e-162	6.71038e-166	5.95982e-163	6.22478e-164	1.33793e-162	-4.62994e-163	0
2.1298e-163	-1.08066e-163	1.42927e-163	-3.45957e-163	1.0463e-162	-1.0424e-163	-4.02633e-163	-6.58476e-163	4.38156e-163	-3.14849e-163	3.18881e-163	-8.09915e-163	7.02385e-163	1.44371e-162	2.32896e-163	-1.08005e-162	-2.37866e-163	2.23055e-163	9.68467e-163	1.14445e-163	8.18909e-163	-1.0472e-163	7.55101e-163	1.06808e-162	1.36595e-162	6.71038e-166	5.95982e-163	6.22478e-164	1.33793e-162	-4.62994e-163	0
2.1298e-163	-1.08066e-163	1.42927e-163	-3.45957e-163	1.0463e-162	-1.0424e-163	-4.02633e-163	-6.58476e-163	4.38156e-163	-3.14849e-163	3.18881e-163	-8.09915e-163	7.02385e-163	1.44371e-162	2.32896e-163	-1.08005e-162	-2.37866e-163	2.23055e-163	9.68467e-163	1.14445e-163	8.18909e-163	-1.0472e-163	7.55101e-163	1.06808e-162	1.36595e-162	6.71038e-166	5.95982e-163	6.22478e-164	1.33793e-162	-4.62994e-163	0
2.1298e-163	-1.08066e-163	1.42927e-163	-3.45957e-163	1.0463e-162	-1.0424e-163	-4.02633e-163	-6.58476e-163	4.38156e-163	-3.14849e-163	3.18881e-163	-8.09915e-163	7.02385e-163	1.44371e-162	2.32896e-163	-1.08005e-162	-2.37866e-163	2.23055e-163	9.68467e-163	1.14445e-163	8.18909e-163	-1.0472e-163	7.55101e-163	1.06808e-162	1.36595e-162	6.71038e-166	5.95982e-163	6.22478e-164	1.33793e-162	-4.62994e-163	0
2.1298e-163	-1.08066e-163	1.42927e-163	-3.45957e-163	1.0463e-162	-1.0424e-163	-4.02633e-163	-6.58476e-163	4.38156e-163	-3.14849e-163	3.18881e-163	-8.09915e-163	7.02385e-163	1.44371e-162	2.32896e-163	-1.08005e-162	-2.37866e-163	2.23055e-163	9.68467e-163	1.14445e-163	8.18909e-163	-1.0472e-163	7.55101e-163	1.06808e-162	1.36595e-162	6.71038e-166	5.95982e-163	6.22478e-164	1.33793e-162	-4.62994e-163	0
2.1298e-163	-1.08066e-163	1.42927e-163	-3.45957e-163	1.0463e-162	-1.0424e-163	-4.02633e-163	-6.58476e-163	4.38156e-163	-3.14849e-163	3.18881e-163	-8.09915e-163	7.02385e-163	1.44371e-162	2.32896e-163	-1.08005e-162	-2.37866e-163	2.23055e-163	9.68467e-163	1.14445e-163	8.18909e-163	-1.0472e-163	7.55101e-163	1.06808e-162	1.36595e-162	6.71038e-166	5.95982e-163	6.22478e-164	1.33793e-162	-4.62994e-163	0
2.1298e-163	-1.08066e-163	1.42927e-163	-3.45957e-163	1.0463e-162	-1.0424e-163	-4.02633e-163	-6.58476e-163	4.38156e-163	-3.14849e-163	3.18881e-163	-8.09915e-163	7.02385e-163	1.44371e-162	2.32896e-163	-1.08005e-162	-2.37866e-163	2.23055e-163	9.68467e-163	1.14445e-163	8.18909e-163	-1.0472e-163	7.55101e-163	1.06808e-162	1.36595e-162	6.71038e-166	5.95982e-163	6.22478e-164	1.33793e-162	-4.62994e-163	0
2.1298e-163	-1.08066e-163	1.42927e-163	-3.45957e-163	1.0463e-162	-1.0424e-163	-4.02633e-163	-6.58476e-163	4.38156e-163	-3.14849e-163	3.18881e-163	-8.09915e-163	7.02385e-163	1.44371e-162	2.32896e-163	-1.08005e-162	-2.37866e-163	2.23055e-163	9.68467e-163	1.14445e-163	8.18909e-163	-1.0472e-163	7.55101e-163	1.06808e-162	1.36595e-162	6.71038e-166	5.95982e-163	6.22478e-164	1.33793e-162	-4.62994e-163	0
2.1298e-163	-1.08066e-163	1.42927e-163	-3.45957e-163	1.0463e-162	-1.0424e-163	-4.02633e-163	-6.58476e-163	4.38156e-163	-3.14849e-163	3.18881e-163	-8.09915e-163	7.02385e-163	1.44371e-162	2.32896e-163	-1.08005e-162	-2.37866e-163	2.23055e-163	9.68467e-163	1.14445e-163	8.18909e-163	-1.0472e-163	7.55101e-163	1.06808e-162	1.36595e-162	6.71038e-166	5.95982e-163	6.22478e-164	1.33793e-162	-4.62994e-163	0
2.1298e-163	-1.08066e-163	1.42927e-163	-3.45957e-163	1.0463e-162	-1.0424e-163	-4.02633e-163	-6.58476e-163	4.38156e-163	-3.14849e-163	3.18881e-163	-8.09915e-163	7.02385e-163	1.44371e-162	2.32896e-163	-1.08005e-162	-2.37866e-163	2.23055e-163	9.68467e-163	1.14445e-163	8.18909e-163	-1.0472e-163	7.55101e-163	1.06808e-162	1.36595e-162	6.71038e-166	5.95982e-163	6.22478e-164	1.33793e-162	-4.62994e-163	0
2.1298e-163	-1.08066e-163	1.42927e-163	-3.45957e-163	1.0463e-162	-1.0424e-163	-4.02633e-163	-6.58476e-163	4.38156e-163	-3.14849e-163	3.18881e-163	-8.09915e-163	7.02385e-163	1.44371e-162	2.32896e-163	-1.08005e-162	-2.37866e-163	2.23055e-163	9.68467e-163	1.14445e-163	8.18909e-163	-1.0472e-163	7.55101e-163	1.06808e-162	1.36595e-162	6.71038e-166	5.95982e-163	6.22478e-164	1.33793e-162	-4.62994e-163	0
2.1298e-163	-1.08066e-163	1.42927e-163	-3.45957e-163	1.0463e-162	-1.0424e-163	-4.02633e-163	-6.58476e-163	4.38156e-163	-3.14849e-163	3.18881e-163	-8.09915e-163	7.02385e-163	1.44371e-162	2.32896e-163	-1.08005e-162	-2.37866e-163	2.23055e-163	9.68467e-163	1.14445e-163	8.18909e-163	-1.0472e-163	7.55101e-163	1.06808e-162	1.36595e-162	6.71038e-166	5.95982e-163	6.22478e-164	1.33793e-162	-4.62994e-163	0
2.1298e-163	-1.08066e-163	1.42927e-163	-3.45957e-163	1.0463e-162	-1.0424e-163	-4.02633e-163	-6.58476e-163	4.38156e-163	-3.14849e-163	3.18881e-163	-8.09915e-163	7.02385e-163	1.44371e-162	2.32896e-163	-1.08005e-162	-2.37866e-163	2.23055e-163	9.68467e-163	1.14445e-163	8.18909e-163	-1.0472e-163	7.55101e-163	1.06808e-162	1.36595e-162	6.71038e-166	5.95982e-163	6.22478e-164	1.33793e-162	-4.62994e-163	0
2.1298e-163	-1.08066e-163	1.42927e-163	-3.45957e-163	1.0463e-162	-1.0424e-163	-4.02633e-163	-6.58476e-163	4.38156e-163	-3.14849e-163	3.18881e-163	-8.09915e-163	7.02385e-163	1.44371e-162	2.32896e-163	-1.08005e-162	-2.37866e-163	2.23055e-163	9.68467e-163	1.14445e-163	8.18909e-163	-1.0472e-163	7.55101e-163	1.06808e-162	1.36595e-162	6.71038e-166	5.95982e-163	6.22478e-164	1.33793e-162	-4.62994e-163	0
2.1298e-163	-1.08066e-163	1.42927e-163	-3.45957e-163	1.0463e-162	-1.0424e-163	-4.02633e-163	-6.58476e-163	4.38156e-163	-3.14849e-163	3.18881e-163	-8.09915e-163	7.02385e-163	1.44371e-162	2.32896e-163	-1.08005e-162	-2.37866e-163	2.23055e-163	9.68467e-163	1.14445e-163	8.18909e-163	-1.0472e-163	7.55101e-163	1.06808e-162	1.36595e-162	6.71038e-166	5.95982e-163	6.22478e-164	1.33793e-162	-4.62994e-163	0
2.1298e-163	-1.08066e-163	1.42927e-163	-3.45957e-163	1.0463e-162	-1.0424e-163	-4.02633e-163	-6.58476e-163	4.38156e-163	-3.14849e-163	3.18881e-163	-8.09915e-163	7.02385e-163	1.44371e-162	2.32896e-163	-1.08005e-162	-2.37866e-163	2.23055e-163	9.68467e-163	1.14445e-163	8.18909e-163	-1.0472e-163	7.55101e-163	1.06808e-162	1.36595e-162	6.71038e-166	5.95982e-163	6.22478e-164	1.33793e-162	-4.62994e-163	0
2.1298e-163	-1.08066e-163	1.42927e-163	-3.45957e-163	1.0463e-162	-1.0424e-163	-4.02633e-163	-6.58476e-163	4.38156e-163	-3.14849e-163	3.18881e-163	-8.09915e-163	7.02385e-163	1.44371e-162	2.32896e-163	-1.08005e-162	-2.37866e-163	2.23055e-163	9.68467e-163	1.14445e-163	8.18909e-163	-1.0472e-163	7.55101e-163	1.06808e-162	1.36595e-162	6.71038e-166	5.95982e-163	6.22478e-164	1.33793e-162	-4.62994e-163	0
2.1298e-163	-1.08066e-163	1.42927e-163	-3.45957e-163	1.0463e-162	-1.0424e-163	-4.02633e-163	-6.58476e-163	4.38156e-163	-3.14849e-163	3.18881e-163	-8.09915e-163	7.02385e-163	1.44371e-162	2.32896e-163	-1.08005e-162	-2.37866e-163	2.23055e-163	9.68467e-163	1.14445e-163	8.18909e-163	-1.0472e-163	7.55101e-163	1.06808e-162	1.36595e-162	6.71038e-166	5.95982e-163	6.22478e-164	1.33793e-162	-4.62994e-163	0
2.1298e-163	-1.08066e-163	1.42927e-163	-3.45957e-163	1.0463e-162	-1.0424e-163	-4.02633e-163	-6.58476e-163	4.38156e-163	-3.14849e-163	3.18881e-163	-8.09915e-163	7.02385e-163	1.44371e-162	2.32896e-163	-1.08005e-162	-2.37866e-163	2.23055e-163	9.68467e-163	1.14445e-163	8.18909e-163	-1.0472e-163	7.55101e-163	1.06808e-162	1.36595e-162	6.71038e-166	5.95982e-163	6.22478e-164	1.33793e-162	-4.62994e-163	0
2.1298e-163	-1.08066e-163	1.42927e-163	-3.45957e-163	1.0463e-162	-1.0424e-163	-4.02633e-163	-6.58476e-163	4.38156e-163	-3.14849e-163	3.18881e-163	-8.09915e-163	7.02385e-163	1.44371e-162	2.32896e-163	-1.08005e-162	-2.37866e-163	2.23055e-163	9.68467e-163	1.14445e-163	8.18909e-163	-1.0472e-163	7.55101e-163	1.06808e-162	1.36595e-162	6.71038e-166	5.95982e-163	6.22478e-164	1.33793e-162	-4.62994e-163	0
2.1298e-163	-1.08066e-163	1.42927e-163	-3.45957e-163	1.0463e-162	-1.0424e-163	-4.02633e-163	-6.58476e-163	4.38156e-163	-3.14849e-163	3.18881e-163	-8.09915e-163	7.02385e-163	1.44371e-162	2.32896e-163	-1.08005e-162	-2.37866e-163	2.23055e-163	9.68467e-163	1.14445e-163	8.18909e-163	-1.0472e-163	7.55101e-163	1.06808e-162	1.36595e-162	6.71038e-166	5.95982e-163	6.22478e-164	1.33793e-162	-4.62994e-163	0
2.1298e-163	-1.08066e-163	1.42927e-163	-3.45957e-163	1.0463e-162	-1.0424e-163	-4.02633e-163	-6.58476e-163	4.38156e-163	-3.14849e-163	3.18881e-163	-8.09915e-163	7.02385e-163	1.44371e-162	2.32896e-163	-1.08005e-162	-2.37866e-163	2.23055e-163	9.68467e-163	1.14445e-163	8.18909e-163	-1.0472e-163	7.55101e-163	1.06808e-162	1.36595e-162	6.71038e-166	5.95982e-163	6.22478e-164	1.33793e-162	-4.62994e-163	0
2.1298e-163	-1.08066e-163	1.42927e-163	-3.45957e-163	1.0463e-162	-1.0424e-163	-4.02633e-163	-6.58476e-163	4.38156e-163	-3.14849e-163	3.18881e-163	-8.09915e-163	7.02385e-163	1.44371e-162	2.32896e-163	-1.08005e-162	-2.37866e-163	2.23055e-163	9.68467e-163	1.14445e-163	8.18909e-163	-1.0472e-163	7.55101e-163	1.06808e-162	1.36595e-162	6.71038e-166	5.95982e-163	6.22478e-164	1.33793e-162	-4.62994e-163	0
2.1298e-163	-1.08066e-163	1.42927e-163	-3.45957e-163	1.0463e-162	-1.0424e-163	-4.02633e-163	-6.58476e-163	4.38156e-163	-3.14849e-163	3.18881e-163	-8.09915e-163	7.02385e-163	1.44371e-162	2.32896e-163	-1.08005e-162	-2.37866e-163	2.23055e-163	9.68467e-163	1.14445e-163	8.18909e-163	-1.0472e-163	7.55101e-163	1.06808e-162	1.36595e-162	6.71038e-166	5.95982e-163	6.22478e-164	1.33793e-162	-4.62994e-163	0
2.1298e-163	-1.08066e-163	1.42927e-163	-3.45957e-163	1.0463e-162	-1.0424e-163	-4.02633e-163	-6.58476e-163	4.38156e-163	-3.14849e-163	3.18881e-163	-8.09915e-163	7.02385e-163	1.44371e-162	2.32896e-163	-1.08005e-162	-2.37866e-163	2.23055e-163	9.68467e-163	1.14445e-163	8.18909e-163	-1.0472e-163	7.55101e-163	1.06808e-162	1.36595e-162	6.71038e-166	5.95982e-163	6.22478e-164	1.33793e-162	-4.62994e-163	0
2.1298e-163	-1.08066e-163	1.42927e-163	-3.45957e-163	1.0463e-162	-1.0424e-163	-4.02633e-163	-6.58476e-163	4.38156e-163	-3.14849e-163	3.18881e-163	-8.09915e-163	7.02385e-163	1.44371e-162	2.32896e-163	-1.08005e-162	-2.37866e-163	2.23055e-163	9.68467e-163	1.14445e-163	8.18909e-163	-1.0472e-163	7.55101e-163	1.06808e-162	1.36595e-162	6.71038e-166	5.95982e-163	6.22478e-164	1.33793e-162	-4.62994e-163	0
2.1298e-163	-1.08066e-163	1.42927e-163	-3.45957e-163	1.0463e-162	-1.0424e-163	-4.02633e-163	-6.58476e-163	4.38156e-163	-3.14849e-163	3.18881e-163	-8.09915e-163	7.02385e-163	1.44371e-162	2.32896e-163	-1.08005e-162	-2.37866e-163	2.23055e-163	9.68467e-163	1.14445e-163	8.18909e-163	-1.0472e-163	7.55101e-163	1.06808e-162	1.36595e-162	6.71038e-166	5.95982e-163	6.22478e-164	1.33793e-162	-4.62994e-163	0
2.1298e-163	-1.08066e-163	1.42927e-163	-3.45957e-163	1.0463e-162	-1.0424e-163	-4.02633e-163	-6.58476e-163	4.38156e-163	-3.14849e-163	3.18881e-163	-8.09915e-163	7.02385e-163	1.44371e-162	2.32896e-163	-1.08005e-162	-2.37866e-163	2.23055e-163	9.68467e-163	1.14445e-163	8.18909e-163	-1.0472e-163	7.55101e-163	1.06808e-162	1.36595e-162	6.71038e-166	5.95982e-163	6.22478e-164	1.33793e-162	-4.62994e-163	0
2.1298e-163	-1.08066e-163	1.42927e-163	-3.45957e-163	1.0463e-162	-1.0424e-163	-4.02633e-163	-6.58476e-163	4.38156e-163	-3.14849e-163	3.18881e-163	-8.09915e-163	7.02385e-163	1.44371e-162	2.32896e-163	-1.08005e-162	-2.37866e-163	2.23055e-163	9.68467e-163	1.14445e-163	8.18909e-163	-1.0472e-163	7.55101e-163	1.06808e-162	1.36595e-162	6.71038e-166	5.95982e-163	6.22478e-164	1.33793e-162	-4.62994e-163	0
2.1298e-163	-1.08066e-163	1.42927e-163	-3.45957e-163	1.0463e-162	-1.0424e-163	-4.02633e-163	-6.58476e-163	4.38156e-163	-3.14849e-163	3.18881e-163	-8.09915e-163	7.02385e-163	1.44371e-162	2.32896e-163	-1.08005e-162	-2.37866e-163	2.23055e-163	9.68467e-163	1.14445e-163	8.18909e-163	-1.0472e-163	7.55101e-163	1.06808e-162	1.36595e-162	6.71038e-166	5.95982e-163	6.22478e-164	1.33793e-162	-4.62994e-163	0
2.1298e-163	-1.08066e-163	1.42927e-163	-3.45957e-163	1.0463e-162	-1.0424e-163	-4.02633e-163	-6.58476e-163	4.38156e-163	-3.14849e-163	3.18881e-163	-8.09915e-163	7.02385e-163	1.44371e-162	2.32896e-163	-1.08005e-162	-2.37866e-163	2.23055e-163	9.68467e-163	1.14445e-163	8.18909e-163	-1.0472e-163	7.55101e-163	1.06808e-162	1.36595e-162	6.71038e-166	5.95982e-163	6.22478e-164	1.33793e-162	-4.62994e-163	0
2.1298e-163	-1.08066e-163	1.42927e-163	-3.45957e-163	1.0463e-162	-1.0424e-163	-4.02633e-163	-6.58476e-163	4.38156e-163	-3.14849e-163	3.18881e-163	-8.09915e-163	7.02385e-163	1.44371e-162	2.32896e-163	-1.08005e-162	-2.37866e-163	2.23055e-163	9.68467e-163	1.14445e-163	8.18909e-163	-1.0472e-163	7.55101e-163	1.06808e-162	1.36595e-162	6.71038e-166	5.95982e-163	6.22478e-164	1.33793e-162	-4.62994e-163	0
2.1298e-163	-1.08066e-163	1.42927e-163	-3.45957e-163	1.0463e-162	-1.0424e-163	-4.02633e-163	-6.58476e-163	4.38156e-163	-3.14849e-163	3.18881e-163	-8.09915e-163	7.02385e-163	1.44371e-162	2.32896e-163	-1.08005e-162	-2.37866e-163	2.23055e-163	9.68467e-163	1.14445e-163	8.18909e-163	-1.0472e-163	7.55101e-163	1.06808e-162	1.36595e-162	6.71038e-166	5.95982e-163	6.22478e-164	1.33793e-162	-4.62994e-163	0
2.1298e-163	-1.08066e-163	1.42927e-163	-3.45957e-163	1.0463e-162	-1.0424e-163	-4.02633e-163	-6.58476e-163	4.38156e-163	-3.14849e-163	3.18881e-163	-8.09915e-163	7.02385e-163	1.44371e-162	2.32896e-163	-1.08005e-162	-2.37866e-163	2.23055e-163	9.68467e-163	1.14445e-163	8.18909e-163	-1.0472e-163	7.55101e-163	1.06808e-162	1.36595e-162	6.71038e-166	5.95982e-163	6.22478e-164	1.33793e-162	-4.62994e-163	0
2.1298e-163	-1.08066e-163	1.42927e-163	-3.45957e-163	1.0463e-162	-1.0424e-163	-4.02633e-163	-6.58476e-163	4.38156e-163	-3.14849e-163	3.18881e-163	-8.09915e-163	7.02385e-163	1.44371e-162	2.32896e-163	-1.08005e-162	-2.37866e-163	2.23055e-163	9.68467e-163	1.14445e-163	8.18909e-163	-1.0472e-163	7.55101e-163	1.06808e-162	1.36595e-162	6.71038e-166	5.95982e-163	6.22478e-164	1.33793e-162	-4.62994e-163	0
2.1298e-163	-1.08066e-163	1.42927e-163	-3.45957e-163	1.0463e-162	-1.0424e-163	-4.02633e-163	-6.58476e-163	4.38156e-163	-3.14849e-163	3.18881e-163	-8.09915e-163	7.02385e-163	1.44371e-162	2.32896e-163	-1.08005e-162	-2.37866e-163	2.23055e-163	9.68467e-163	1.14445e-163	8.18909e-163	-1.0472e-163	7.55101e-163	1.06808e-162	1.36595e-162	6.71038e-166	5.95982e-163	6.22478e-164	1.33793e-162	-4.62994e-163	0
2.1298e-163	-1.08066e-163	1.42927e-163	-3.45957e-163	1.0463e-162	-1.0424e-163	-4.02633e-163	-6.58476e-163	4.38156e-163	-3.14849e-163	3.18881e-163	-8.09915e-163	7.02385e-163	1.44371e-162	2.32896e-163	-1.08005e-162	-2.37866e-163	2.23055e-163	9.68467e-163	1.14445e-163	8.18909e-163	-1.0472e-163	7.55101e-163	1.06808e-162	1.36595e-162	6.71038e-166	5.95982e-163	6.22478e-164	1.33793e-162	-4.62994e-163	0
2.1298e-163	-1.08066e-163	1.42927e-163	-3.45957e-163	1.0463e-162	-1.0424e-163	-4.02633e-163	-6.58476e-163	4.38156e-163	-3.14849e-163	3.18881e-163	-8.09915e-163	7.02385e-163	1.44371e-162	2.32896e-163	-1.08005e-162	-2.37866e-163	2.23055e-163	9.68467e-163	1.14445e-163	8.18909e-163	-1.0472e-163	7.55101e-163	1.06808e-162	1.36595e-162	6.71038e-166	5.95982e-163	6.22478e-164	1.33793e-162	-4.62994e-163	0
2.1298e-163	-1.08066e-163	1.42927e-163	-3.45957e-163	1.0463e-162	-1.0424e-163	-4.02633e-163	-6.58476e-163	4.38156e-163	-3.14849e-163	3.18881e-163	-8.09915e-163	7.02385e-163	1.44371e-162	2.32896e-163	-1.08005e-162	-2.37866e-163	2.23055e-163	9.68467e-163	1.14445e-163	8.18909e-163	-1.0472e-163	7.55101e-163	1.06808e-162	1.36595e-162	6.71038e-166	5.95982e-163	6.22478e-164	1.33793e-162	-4.62994e-163	0
2.1298e-163	-1.08066e-163	1.42927e-163	-3.45957e-163	1.0463e-162	-1.0424e-163	-4.02633e-163	-6.58476e-163	4.38156e-163	-3.14849e-163	3.18881e-163	-8.09915e-163	7.02385e-163	1.44371e-162	2.32896e-163	-1.08005e-162	-2.37866e-163	2.23055e-163	9.68467e-163	1.14445e-163	8.18909e-163	-1.0472e-163	7.55101e-163	1.06808e-162	1.36595e-162	6.71038e-166	5.95982e-163	6.22478e-164	1.33793e-162	-4.62994e-163	0
2.1298e-163	-1.08066e-163	1.42927e-163	-3.45957e-163	1.0463e-162	-1.0424e-163	-4.02633e-163	-6.58476e-163	4.38156e-163	-3.14849e-163	3.18881e-163	-8.09915e-163	7.02385e-163	1.44371e-162	2.32896e-163	-1.08005e-162	-2.37866e-163	2.23055e-163	9.68467e-163	1.14445e-163	8.18909e-163	-1.0472e-163	7.55101e-163	1.06808e-162	1.36595e-162	6.71038e-166	5.95982e-163	6.22478e-164	1.33793e-162	-4.62994e-163	0
2.1298e-163	-1.08066e-163	1.42927e-163	-3.45957e-163	1.0463e-162	-1.0424e-163	-4.02633e-163	-6.58476e-163	4.38156e-163	-3.14849e-163	3.18881e-163	-8.09915e-163	7.02385e-163	1.44371e-162	2.32896e-163	-1.08005e-162	-2.37866e-163	2.23055e-163	9.68467e-163	1.14445e-163	8.18909e-163	-1.0472e-163	7.55101e-163	1.06808e-162	1.36595e-162	6.71038e-166	5.95982e-163	6.22478e-164	1.33793e-162	-4.62994e-163	0
2.1298e-163	-1.08066e-163	1.42927e-163	-3.45957e-163	1.0463e-162	-1.0424e-163	-4.02633e-163	-6.58476e-163	4.38156e-163	-3.14849e-163	3.18881e-163	-8.09915e-163	7.02385e-163	1.44371e-162	2.32896e-163	-1.08005e-162	-2.37866e-163	2.23055e-163	9.68467e-163	1.14445e-163	8.18909e-163	-1.0472e-163	7.55101e-163	1.06808e-162	1.36595e-162	6.71038e-166	5.95982e-163	6.22478e-164	1.33793e-162	-4.62994e-163	0
2.1298e-163	-1.08066e-163	1.42927e-163	-3.45957e-163	1.0463e-162	-1.0424e-163	-4.02633e-163	-6.58476e-163	4.38156e-163	-3.14849e-163	3.18881e-163	-8.09915e-163	7.02385e-163	1.44371e-162	2.32896e-163	-1.08005e-162	-2.37866e-163	2.23055e-163	9.68467e-163	1.14445e-163	8.18909e-163	-1.0472e-163	7.55101e-163	1.06808e-162	1.36595e-162	6.71038e-166	5.95982e-163	6.22478e-164	1.33793e-162	-4.62994e-163	0
2.1298e-163	-1.08066e-163	1.42927e-163	-3.45957e-163	1.0463e-162	-1.0424e-163	-4.02633e-163	-6.58476e-163	4.38156e-163	-3.14849e-163	3.18881e-163	-8.09915e-163	7.02385e-163	1.44371e-162	2.32896e-163	-1.08005e-162	-2.37866e-163	2.23055e-163	9.68467e-163	1.14445e-163	8.18909e-163	-1.0472e-163	7.55101e-163	1.06808e-162	1.36595e-162	6.71038e-166	5.95982e-163	6.22478e-164	1.33793e-162	-4.62994e-163	0
2.1298e-163	-1.08066e-163	1.42927e-163	-3.45957e-163	1.0463e-162	-1.0424e-163	-4.02633e-163	-6.58476e-163	4.38156e-163	-3.14849e-163	3.18881e-163	-8.09915e-163	7.02385e-163	1.44371e-162	2.32896e-163	-1.08005e-162	-2.37866e-163	2.23055e-163	9.68467e-163	1.14445e-163	8.18909e-163	-1.0472e-163	7.55101e-163	1.06808e-162	1.36595e-162	6.71038e-166	5.95982e-163	6.22478e-164	1.33793e-162	-4.62994e-163	0
2.1298e-163	-1.08066e-163	1.42927e-163	-3.45957e-163	1.0463e-162	-1.0424e-163	-4.02633e-163	-6.58476e-163	4.38156e-163	-3.14849e-163	3.18881e-163	-8.09915e-163	7.02385e-163	1.44371e-162	2.32896e-163	-1.08005e-162	-2.37866e-163	2.23055e-163	9.68467e-163	1.14445e-163	8.18909e-163	-1.0472e-163	7.55101e-163	1.06808e-162	1.36595e-162	6.71038e-166	5.95982e-163	6.22478e-164	1.33793e-162	-4.62994e-163	0
2.1298e-163	-1.08066e-163	1.42927e-163	-3.45957e-163	1.0463e-162	-1.0424e-163	-4.02633e-163	-6.58476e-163	4.38156e-163	-3.14849e-163	3.18881e-163	-8.09915e-163	7.02385e-163	1.44371e-162	2.32896e-163	-1.08005e-162	-2.37866e-163	2.23055e-163	9.68467e-163	1.14445e-163	8.18909e-163	-1.0472e-163	7.55101e-163	1.06808e-162	1.36595e-162	6.71038e-166	5.95982e-163	6.22478e-164	1.33793e-162	-4.62994e-163	0
2.1298e-163	-1.08066e-163	1.42927e-163	-3.45957e-163	1.0463e-162	-1.0424e-163	-4.02633e-163	-6.58476e-163	4.38156e-163	-3.14849e-163	3.18881e-163	-8.09915e-163	7.02385e-163	1.44371e-162	2.32896e-163	-1.08005e-162	-2.37866e-163	2.23055e-163	9.68467e-163	1.14445e-163	8.18909e-163	-1.0472e-163	7.55101e-163	1.06808e-162	1.36595e-162	6.71038e-166	5.95982e-163	6.22478e-164	1.33793e-162	-4.62994e-163	0
2.1298e-163	-1.08066e-163	1.42927e-163	-3.45957e-163	1.0463e-162	-1.0424e-163	-4.02633e-163	-6.58476e-163	4.38156e-163	-3.14849e-163	3.18881e-163	-8.09915e-163	7.02385e-163	1.44371e-162	2.32896e-163	-1.08005e-162	-2.37866e-163	2.23055e-163	9.68467e-163	1.14445e-163	8.18909e-163	-1.0472e-163	7.55101e-163	1.06808e-162	1.36595e-162	6.71038e-166	5.95982e-163	6.22478e-164	1.33793e-162	-4.62994e-163	0
2.1298e-163	-1.08066e-163	1.42927e-163	-3.45957e-163	1.0463e-162	-1.0424e-163	-4.02633e-163	-6.58476e-163	4.38156e-163	-3.14849e-163	3.18881e-163	-8.09915e-163	7.02385e-163	1.44371e-162	2.32896e-163	-1.08005e-162	-2.37866e-163	2.23055e-163	9.68467e-163	1.14445e-163	8.18909e-163	-1.0472e-163	7.55101e-163	1.06808e-162	1.36595e-162	6.71038e-166	5.95982e-163	6.22478e-164	1.33793e-162	-4.62994e-163	0
2.1298e-163	-1.08066e-163	1.42927e-163	-3.45957e-163	1.0463e-162	-1.0424e-163	-4.02633e-163	-6.58476e-163	4.38156e-163	-3.14849e-163	3.18881e-163	-8.09915e-163	7.02385e-163	1.44371e-162	2.32896e-163	-1.08005e-162	-2.37866e-163	2.23055e-163	9.68467e-163	1.14445e-163	8.18909e-163	-1.0472e-163	7.55101e-163	1.06808e-162	1.36595e-162	6.71038e-166	5.95982e-163	6.22478e-164	1.33793e-162	-4.62994e-163	0
2.1298e-163	-1.08066e-163	1.42927e-163	-3.45957e-163	1.0463e-162	-1.0424e-163	-4.02633e-163	-6.58476e-163	4.38156e-163	-3.14849e-163	3.18881e-163	-8.09915e-163	7.02385e-163	1.44371e-162	2.32896e-163	-1.08005e-162	-2.37866e-163	2.23055e-163	9.68467e-163	1.14445e-163	8.18909e-163	-1.0472e-163	7.55101e-163	1.06808e-162	1.36595e-162	6.71038e-166	5.95982e-163	6.22478e-164	1.33793e-162	-4.62994e-163	0
2.1298e-163	-1.08066e-163	1.42927e-163	-3.45957e-163	1.0463e-162	-1.0424e-163	-4.02633e-163	-6.58476e-163	4.38156e-163	-3.14849e-163	3.18881e-163	-8.09915e-163	7.02385e-163	1.44371e-162	2.32896e-163	-1.08005e-162	-2.37866e-163	2.23055e-163	9.68467e-163	1.14445e-163	8.18909e-163	-1.0472e-163	7.55101e-163	1.06808e-162	1.36595e-162	6.71038e-166	5.95982e-163	6.22478e-164	1.33793e-162	-4.62994e-163	0
2.1298e-163	-1.08066e-163	1.42927e-163	-3.45957e-163	1.0463e-162	-1.0424e-163	-4.02633e-163	-6.58476e-163	4.38156e-163	-3.14849e-163	3.18881e-163	-8.09915e-163	7.02385e-163	1.44371e-162	2.32896e-163	-1.08005e-162	-2.37866e-163	2.23055e-163	9.68467e-163	1.14445e-163	8.18909e-163	-1.0472e-163	7.55101e-163	1.06808e-162	1.36595e-162	6.71038e-166	5.95982e-163	6.22478e-164	1.33793e-162	-4.62994e-163	0
2.1298e-163	-1.08066e-163	1.42927e-163	-3.45957e-163	1.0463e-162	-1.0424e-163	-4.02633e-163	-6.58476e-163	4.38156e-163	-3.14849e-163	3.18881e-163	-8.09915e-163	7.02385e-163	1.44371e-162	2.32896e-163	-1.08005e-162	-2.37866e-163	2.23055e-163	9.68467e-163	1.14445e-163	8.18909e-163	-1.0472e-163	7.55101e-163	1.06808e-162	1.36595e-162	6.71038e-166	5.95982e-163	6.22478e-164	1.33793e-162	-4.62994e-163	0
2.1298e-163	-1.08066e-163	1.42927e-163	-3.45957e-163	1.0463e-162	-1.0424e-163	-4.02633e-163	-6.58476e-163	4.38156e-163	-3.14849e-163	3.18881e-163	-8.09915e-163	7.02385e-163	1.44371e-162	2.32896e-163	-1.08005e-162	-2.37866e-163	2.23055e-163	9.68467e-163	1.14445e-163	8.18909e-163	-1.0472e-163	7.55101e-163	1.06808e-162	1.36595e-162	6.71038e-166	5.95982e-163	6.22478e-164	1.33793e-162	-4.62994e-163	0
2.1298e-163	-1.08066e-163	1.42927e-163	-3.45957e-163	1.0463e-162	-1.0424e-163	-4.02633e-163	-6.58476e-163	4.38156e-163	-3.14849e-163	3.18881e-163	-8.09915e-163	7.02385e-163	1.44371e-162	2.32896e-163	-1.08005e-162	-2.37866e-163	2.23055e-163	9.68467e-163	1.14445e-163	8.18909e-163	-1.0472e-163	7.55101e-163	1.06808e-162	1.36595e-162	6.71038e-166	5.95982e-163	6.22478e-164	1.33793e-162	-4.62994e-163	0
2.1298e-163	-1.08066e-163	1.42927e-163	-3.45957e-163	1.0463e-162	-1.0424e-163	-4.02633e-163	-6.58476e-163	4.38156e-163	-3.14849e-163	3.18881e-163	-8.09915e-163	7.02385e-163	1.44371e-162	2.32896e-163	-1.08005e-162	-2.37866e-163	2.23055e-163	9.68467e-163	1.14445e-163	8.18909e-163	-1.0472e-163	7.55101e-163	1.06808e-162	1.36595e-162	6.71038e-166	5.95982e-163	6.22478e-164	1.33793e-162	-4.62994e-163	0
2.1298e-163	-1.08066e-163	1.42927e-163	-3.45957e-163	1.0463e-162	-1.0424e-163	-4.02633e-163	-6.58476e-163	4.38156e-163	-3.14849e-163	3.18881e-163	-8.09915e-163	7.02385e-163	1.44371e-162	2.32896e-163	-1.08005e-162	-2.37866e-163	2.23055e-163	9.68467e-163	1.14445e-163	8.18909e-163	-1.0472e-163	7.55101e-163	1.06808e-162	1.36595e-162	6.71038e-166	5.95982e-163	6.22478e-164	1.33793e-162	-4.62994e-163	0
2.1298e-163	-1.08066e-163	1.42927e-163	-3.45957e-163	1.0463e-162	-1.0424e-163	-4.02633e-163	-6.58476e-163	4.38156e-163	-3.14849e-163	3.18881e-163	-8.09915e-163	7.02385e-163	1.44371e-162	2.32896e-163	-1.08005e-162	-2.37866e-163	2.23055e-163	9.68467e-163	1.14445e-163	8.18909e-163	-1.0472e-163	7.55101e-163	1.06808e-162	1.36595e-162	6.71038e-166	5.95982e-163	6.22478e-164	1.33793e-162	-4.62994e-163	0
2.1298e-163	-1.08066e-163	1.42927e-163	-3.45957e-163	1.0463e-162	-1.0424e-163	-4.02633e-163	-6.58476e-163	4.38156e-163	-3.14849e-163	3.18881e-163	-8.09915e-163	7.02385e-163	1.44371e-162	2.32896e-163	-1.08005e-162	-2.37866e-163	2.23055e-163	9.68467e-163	1.14445e-163	8.18909e-163	-1.0472e-163	7.55101e-163	1.06808e-162	1.36595e-162	6.71038e-166	5.95982e-163	6.22478e-164	1.33793e-162	-4.62994e-163	0
2.1298e-163	-1.08066e-163	1.42927e-163	-3.45957e-163	1.0463e-162	-1.0424e-163	-4.02633e-163	-6.58476e-163	4.38156e-163	-3.14849e-163	3.18881e-163	-8.09915e-163	7.02385e-163	1.44371e-162	2.32896e-163	-1.08005e-162	-2.37866e-163	2.23055e-163	9.68467e-163	1.14445e-163	8.18909e-163	-1.0472e-163	7.55101e-163	1.06808e-162	1.36595e-162	6.71038e-166	5.95982e-163	6.22478e-164	1.33793e-162	-4.62994e-163	0
2.1298e-163	-1.08066e-163	1.42927e-163	-3.45957e-163	1.0463e-162	-1.0424e-163	-4.02633e-163	-6.58476e-163	4.38156e-163	-3.14849e-163	3.18881e-163	-8.09915e-163	7.02385e-163	1.44371e-162	2.32896e-163	-1.08005e-162	-2.37866e-163	2.23055e-163	9.68467e-163	1.14445e-163	8.18909e-163	-1.0472e-163	7.55101e-163	1.06808e-162	1.36595e-162	6.71038e-166	5.95982e-163	6.22478e-164	1.33793e-162	-4.62994e-163	0
2.1298e-163	-1.08066e-163	1.42927e-163	-3.45957e-163	1.0463e-162	-1.0424e-163	-4.02633e-163	-6.58476e-163	4.38156e-163	-3.14849e-163	3.18881e-163	-8.09915e-163	7.02385e-163	1.44371e-162	2.32896e-163	-1.08005e-162	-2.37866e-163	2.23055e-163	9.68467e-163	1.14445e-163	8.18909e-163	-1.0472e-163	7.55101e-163	1.06808e-162	1.36595e-162	6.71038e-166	5.95982e-163	6.22478e-164	1.33793e-162	-4.62994e-163	0
2.1298e-163	-1.08066e-163	1.42927e-163	-3.45957e-163	1.0463e-162	-1.0424e-163	-4.02633e-163	-6.58476e-163	4.38156e-163	-3.14849e-163	3.18881e-163	-8.09915e-163	7.02385e-163	1.44371e-162	2.32896e-163	-1.08005e-162	-2.37866e-163	2.23055e-163	9.68467e-163	1.14445e-163	8.18909e-163	-1.0472e-163	7.55101e-163	1.06808e-162	1.36595e-162	6.71038e-166	5.95982e-163	6.22478e-164	1.33793e-162	-4.62994e-163	0
2.1298e-163	-1.08066e-163	1.42927e-163	-3.45957e-163	1.0463e-162	-1.0424e-163	-4.02633e-163	-6.58476e-163	4.38156e-163	-3.14849e-163	3.18881e-163	-8.09915e-163	7.02385e-163	1.44371e-162	2.32896e-163	-1.08005e-162	-2.37866e-163	2.23055e-163	9.68467e-163	1.14445e-163	8.18909e-163	-1.0472e-163	7.55101e-163	1.06808e-162	1.36595e-162	6.71038e-166	5.95982e-163	6.22478e-164	1.33793e-162	-4.62994e-163	0
2.1298e-163	-1.08066e-163	1.42927e-163	-3.45957e-163	1.0463e-162	-1.0424e-163	-4.02633e-163	-6.58476e-163	4.38156e-163	-3.14849e-163	3.18881e-163	-8.09915e-163	7.02385e-163	1.44371e-162	2.32896e-163	-1.08005e-162	-2.37866e-163	2.23055e-163	9.68467e-163	1.14445e-163	8.18909e-163	-1.0472e-163	7.55101e-163	1.06808e-162	1.36595e-162	6.71038e-166	5.95982e-163	6.22478e-164	1.33793e-162	-4.62994e-163	0
2.1298e-163	-1.08066e-163	1.42927e-163	-3.45957e-163	1.0463e-162	-1.0424e-163	-4.02633e-163	-6.58476e-163	4.38156e-163	-3.14849e-163	3.18881e-163	-8.09915e-163	7.02385e-163	1.44371e-162	2.32896e-163	-1.08005e-162	-2.37866e-163	2.23055e-163	9.68467e-163	1.14445e-163	8.18909e-163	-1.0472e-163	7.55101e-163	1.06808e-162	1.36595e-162	6.71038e-166	5.95982e-163	6.22478e-164	1.33793e-162	-4.62994e-163	0
2.1298e-163	-1.08066e-163	1.42927e-163	-3.45957e-163	1.0463e-162	-1.0424e-163	-4.02633e-163	-6.58476e-163	4.38156e-163	-3.14849e-163	3.18881e-163	-8.09915e-163	7.02385e-163	1.44371e-162	2.32896e-163	-1.08005e-162	-2.37866e-163	2.23055e-163	9.68467e-163	1.14445e-163	8.18909e-163	-1.0472e-163	7.55101e-163	1.06808e-162	1.36595e-162	6.71038e-166	5.95982e-163	6.22478e-164	1.33793e-162	-4.62994e-163	0
2.1298e-163	-1.08066e-163	1.42927e-163	-3.45957e-163	1.0463e-162	-1.0424e-163	-4.02633e-163	-6.58476e-163	4.38156e-163	-3.14849e-163	3.18881e-163	-8.09915e-163	7.02385e-163	1.44371e-162	2.32896e-163	-1.08005e-162	-2.37866e-163	2.23055e-163	9.68467e-163	1.14445e-163	8.18909e-163	-1.0472e-163	7.55101e-163	1.06808e-162	1.36595e-162	6.71038e-166	5.95982e-163	6.22478e-164	1.33793e-162	-4.62994e-163	0
2.1298e-163	-1.08066e-163	1.42927e-163	-3.45957e-163	1.0463e-162	-1.0424e-163	-4.02633e-163	-6.58476e-163	4.38156e-163	-3.14849e-163	3.18881e-163	-8.09915e-163	7.02385e-163	1.44371e-162	2.32896e-163	-1.08005e-162	-2.37866e-163	2.23055e-163	9.68467e-163	1.14445e-163	8.18909e-163	-1.0472e-163	7.55101e-163	1.06808e-162	1.36595e-162	6.71038e-166	5.95982e-163	6.22478e-164	1.33793e-162	-4.62994e-163	0
2.1298e-163	-1.08066e-163	1.42927e-163	-3.45957e-163	1.0463e-162	-1.0424e-163	-4.02633e-163	-6.58476e-163	4.38156e-163	-3.14849e-163	3.18881e-163	-8.09915e-163	7.02385e-163	1.44371e-162	2.32896e-163	-1.08005e-162	-2.37866e-163	2.23055e-163	9.68467e-163	1.14445e-163	8.18909e-163	-1.0472e-163	7.55101e-163	1.06808e-162	1.36595e-162	6.71038e-166	5.95982e-163	6.22478e-164	1.33793e-162	-4.62994e-163	0
2.1298e-163	-1.08066e-163	1.42927e-163	-3.45957e-163	1.0463e-162	-1.0424e-163	-4.02633e-163	-6.58476e-163	4.38156e-163	-3.14849e-163	3.18881e-163	-8.09915e-163	7.02385e-163	1.44371e-162	2.32896e-163	-1.08005e-162	-2.37866e-163	2.23055e-163	9.68467e-163	1.14445e-163	8.18909e-163	-1.0472e-163	7.55101e-163	1.06808e-162	1.36595e-162	6.71038e-166	5.95982e-163	6.22478e-164	1.33793e-162	-4.62994e-163	0
2.1298e-163	-1.08066e-163	1.42927e-163	-3.45957e-163	1.0463e-162	-1.0424e-163	-4.02633e-163	-6.58476e-163	4.38156e-163	-3.14849e-163	3.18881e-163	-8.09915e-163	7.02385e-163	1.44371e-162	2.32896e-163	-1.08005e-162	-2.37866e-163	2.23055e-163	9.68467e-163	1.14445e-163	8.18909e-163	-1.0472e-163	7.55101e-163	1.06808e-162	1.36595e-162	6.71038e-166	5.95982e-163	6.22478e-164	1.33793e-162	-4.62994e-163	0
2.1298e-163	-1.08066e-163	1.42927e-163	-3.45957e-163	1.0463e-162	-1.0424e-163	-4.02633e-163	-6.58476e-163	4.38156e-163	-3.14849e-163	3.18881e-163	-8.09915e-163	7.02385e-163	1.44371e-162	2.32896e-163	-1.08005e-162	-2.37866e-163	2.23055e-163	9.68467e-163	1.14445e-163	8.18909e-163	-1.0472e-163	7.55101e-163	1.06808e-162	1.36595e-162	6.71038e-166	5.95982e-163	6.22478e-164	1.33793e-162	-4.62994e-163	0
2.1298e-163	-1.08066e-163	1.42927e-163	-3.45957e-163	1.0463e-162	-1.0424e-163	-4.02633e-163	-6.58476e-163	4.38156e-163	-3.14849e-163	3.18881e-163	-8.09915e-163	7.02385e-163	1.44371e-162	2.32896e-163	-1.08005e-162	-2.37866e-163	2.23055e-163	9.68467e-163	1.14445e-163	8.18909e-163	-1.0472e-163	7.55101e-163	1.06808e-162	1.36595e-162	6.71038e-166	5.95982e-163	6.22478e-164	1.33793e-162	-4.62994e-163	0
2.1298e-163	-1.08066e-163	1.42927e-163	-3.45957e-163	1.0463e-162	-1.0424e-163	-4.02633e-163	-6.58476e-163	4.38156e-163	-3.14849e-163	3.18881e-163	-8.09915e-163	7.02385e-163	1.44371e-162	2.32896e-163	-1.08005e-162	-2.37866e-163	2.23055e-163	9.68467e-163	1.14445e-163	8.18909e-163	-1.0472e-163	7.55101e-163	1.06808e-162	1.36595e-162	6.71038e-166	5.95982e-163	6.22478e-164	1.33793e-162	-4.62994e-163	0
2.1298e-163	-1.08066e-163	1.42927e-163	-3.45957e-163	1.0463e-162	-1.0424e-163	-4.02633e-163	-6.58476e-163	4.38156e-163	-3.14849e-163	3.18881e-163	-8.09915e-163	7.02385e-163	1.44371e-162	2.32896e-163	-1.08005e-162	-2.37866e-163	2.23055e-163	9.68467e-163	1.14445e-163	8.18909e-163	-1.0472e-163	7.55101e-163	1.06808e-162	1.36595e-162	6.71038e-166	5.95982e-163	6.22478e-164	1.33793e-162	-4.62994e-163	0
2.1298e-163	-1.08066e-163	1.42927e-163	-3.45957e-163	1.0463e-162	-1.0424e-163	-4.02633e-163	-6.58476e-163	4.38156e-163	-3.14849e-163	3.18881e-163	-8.09915e-163	7.02385e-163	1.44371e-162	2.32896e-163	-1.08005e-162	-2.37866e-163	2.23055e-163	9.68467e-163	1.14445e-163	8.18909e-163	-1.0472e-163	7.55101e-163	1.06808e-162	1.36595e-162	6.71038e-166	5.95982e-163	6.22478e-164	1.33793e-162	-4.62994e-163	0
2.1298e-163	-1.08066e-163	1.42927e-163	-3.45957e-163	1.0463e-162	-1.0424e-163	-4.02633e-163	-6.58476e-163	4.38156e-163	-3.14849e-163	3.18881e-163	-8.09915e-163	7.02385e-163	1.44371e-162	2.32896e-163	-1.08005e-162	-2.37866e-163	2.23055e-163	9.68467e-163	1.14445e-163	8.18909e-163	-1.0472e-163	7.55101e-163	1.06808e-162	1.36595e-162	6.71038e-166	5.95982e-163	6.22478e-164	1.33793e-162	-4.62994e-163	0
2.1298e-163	-1.08066e-163	1.42927e-163	-3.45957e-163	1.0463e-162	-1.0424e-163	-4.02633e-163	-6.58476e-163	4.38156e-163	-3.14849e-163	3.18881e-163	-8.09915e-163	7.02385e-163	1.44371e-162	2.32896e-163	-1.08005e-162	-2.37866e-163	2.23055e-163	9.68467e-163	1.14445e-163	8.18909e-163	-1.0472e-163	7.55101e-163	1.06808e-162	1.36595e-162	6.71038e-166	5.95982e-163	6.22478e-164	1.33793e-162	-4.62994e-163	0
2.1298e-163	-1.08066e-163	1.42927e-163	-3.45957e-163	1.0463e-162	-1.0424e-163	-4.02633e-163	-6.58476e-163	4.38156e-163	-3.14849e-163	3.18881e-163	-8.09915e-163	7.02385e-163	1.44371e-162	2.32896e-163	-1.08005e-162	-2.37866e-163	2.23055e-163	9.68467e-163	1.14445e-163	8.18909e-163	-1.0472e-163	7.55101e-163	1.06808e-162	1.36595e-162	6.71038e-166	5.95982e-163	6.22478e-164	1.33793e-162	-4.62994e-163	0
2.1298e-163	-1.08066e-163	1.42927e-163	-3.45957e-163	1.0463e-162	-1.0424e-163	-4.02633e-163	-6.58476e-163	4.38156e-163	-3.14849e-163	3.18881e-163	-8.09915e-163	7.02385e-163	1.44371e-162	2.32896e-163	-1.08005e-162	-2.37866e-163	2.23055e-163	9.68467e-163	1.14445e-163	8.18909e-163	-1.0472e-163	7.55101e-163	1.06808e-162	1.36595e-162	6.71038e-166	5.95982e-163	6.22478e-164	1.33793e-162	-4.62994e-163	0
2.1298e-163	-1.08066e-163	1.42927e-163	-3.45957e-163	1.0463e-162	-1.0424e-163	-4.02633e-163	-6.58476e-163	4.38156e-163	-3.14849e-163	3.18881e-163	-8.09915e-163	7.02385e-163	1.44371e-162	2.32896e-163	-1.08005e-162	-2.37866e-163	2.23055e-163	9.68467e-163	1.14445e-163	8.18909e-163	-1.0472e-163	7.55101e-163	1.06808e-162	1.36595e-162	6.71038e-166	5.95982e-163	6.22478e-164	1.33793e-162	-4.62994e-163	0
2.1298e-163	-1.08066e-163	1.42927e-163	-3.45957e-163	1.0463e-162	-1.0424e-163	-4.02633e-163	-6.58476e-163	4.38156e-163	-3.14849e-163	3.18881e-163	-8.09915e-163	7.02385e-163	1.44371e-162	2.32896e-163	-1.08005e-162	-2.37866e-163	2.23055e-163	9.68467e-163	1.14445e-163	8.18909e-163	-1.0472e-163	7.55101e-163	1.06808e-162	1.36595e-162	6.71038e-166	5.95982e-163	6.22478e-164	1.33793e-162	-4.62994e-163	0
2.1298e-163	-1.08066e-163	1.42927e-163	-3.45957e-163	1.0463e-162	-1.0424e-163	-4.02633e-163	-6.58476e-163	4.38156e-163	-3.14849e-163	3.18881e-163	-8.09915e-163	7.02385e-163	1.44371e-162	2.32896e-163	-1.08005e-162	-2.37866e-163	2.23055e-163	9.68467e-163	1.14445e-163	8.18909e-163	-1.0472e-163	7.55101e-163	1.06808e-162	1.36595e-162	6.71038e-166	5.95982e-163	6.22478e-164	1.33793e-162	-4.62994e-163	0
2.1298e-163	-1.08066e-163	1.42927e-163	-3.45957e-163	1.0463e-162	-1.0424e-163	-4.02633e-163	-6.58476e-163	4.38156e-163	-3.14849e-163	3.18881e-163	-8.09915e-163	7.02385e-163	1.44371e-162	2.32896e-163	-1.08005e-162	-2.37866e-163	2.23055e-163	9.68467e-163	1.14445e-163	8.18909e-163	-1.0472e-163	7.55101e-163	1.06808e-162	1.36595e-162	6.71038e-166	5.95982e-163	6.22478e-164	1.33793e-162	-4.62994e-163	0
2.1298e-163	-1.08066e-163	1.42927e-163	-3.45957e-163	1.0463e-162	-1.0424e-163	-4.02633e-163	-6.58476e-163	4.38156e-163	-3.14849e-163	3.18881e-163	-8.09915e-163	7.02385e-163	1.44371e-162	2.32896e-163	-1.08005e-162	-2.37866e-163	2.23055e-163	9.68467e-163	1.14445e-163	8.18909e-163	-1.0472e-163	7.55101e-163	1.06808e-162	1.36595e-162	6.71038e-166	5.95982e-163	6.22478e-164	1.33793e-162	-4.62994e-163	0
2.1298e-163	-1.08066e-163	1.42927e-163	-3.45957e-163	1.0463e-162	-1.0424e-163	-4.02633e-163	-6.58476e-163	4.38156e-163	-3.14849e-163	3.18881e-163	-8.09915e-163	7.02385e-163	1.44371e-162	2.32896e-163	-1.08005e-162	-2.37866e-163	2.23055e-163	9.68467e-163	1.14445e-163	8.18909e-163	-1.0472e-163	7.55101e-163	1.06808e-162	1.36595e-162	6.71038e-166	5.95982e-163	6.22478e-164	1.33793e-162	-4.62994e-163	0
2.1298e-163	-1.08066e-163	1.42927e-163	-3.45957e-163	1.0463e-162	-1.0424e-163	-4.02633e-163	-6.58476e-163	4.38156e-163	-3.14849e-163	3.18881e-163	-8.09915e-163	7.02385e-163	1.44371e-162	2.32896e-163	-1.08005e-162	-2.37866e-163	2.23055e-163	9.68467e-163	1.14445e-163	8.18909e-163	-1.0472e-163	7.55101e-163	1.06808e-162	1.36595e-162	6.71038e-166	5.95982e-163	6.22478e-164	1.33793e-162	-4.62994e-163	0
2.1298e-163	-1.08066e-163	1.42927e-163	-3.45957e-163	1.0463e-162	-1.0424e-163	-4.02633e-163	-6.58476e-163	4.38156e-163	-3.14849e-163	3.18881e-163	-8.09915e-163	7.02385e-163	1.44371e-162	2.32896e-163	-1.08005e-162	-2.37866e-163	2.23055e-163	9.68467e-163	1.14445e-163	8.18909e-163	-1.0472e-163	7.55101e-163	1.06808e-162	1.36595e-162	6.71038e-166	5.95982e-163	6.22478e-164	1.33793e-162	-4.62994e-163	0
2.1298e-163	-1.08066e-163	1.42927e-163	-3.45957e-163	1.0463e-162	-1.0424e-163	-4.02633e-163	-6.58476e-163	4.38156e-163	-3.14849e-163	3.18881e-163	-8.09915e-163	7.02385e-163	1.44371e-162	2.32896e-163	-1.08005e-162	-2.37866e-163	2.23055e-163	9.68467e-163	1.14445e-163	8.18909e-163	-1.0472e-163	7.55101e-163	1.06808e-162	1.36595e-162	6.71038e-166	5.95982e-163	6.22478e-164	1.33793e-162	-4.62994e-163	0
2.1298e-163	-1.08066e-163	1.42927e-163	-3.45957e-163	1.0463e-162	-1.0424e-163	-4.02633e-163	-6.58476e-163	4.38156e-163	-3.14849e-163	3.18881e-163	-8.09915e-163	7.02385e-163	1.44371e-162	2.32896e-163	-1.08005e-162	-2.37866e-163	2.23055e-163	9.68467e-163	1.14445e-163	8.18909e-163	-1.0472e-163	7.55101e-163	1.06808e-162	1.36595e-162	6.71038e-166	5.95982e-163	6.22478e-164	1.33793e-162	-4.62994e-163	0
2.1298e-163	-1.08066e-163	1.42927e-163	-3.45957e-163	1.0463e-162	-1.0424e-163	-4.02633e-163	-6.58476e-163	4.38156e-163	-3.14849e-163	3.18881e-163	-8.09915e-163	7.02385e-163	1.44371e-162	2.32896e-163	-1.08005e-162	-2.37866e-163	2.23055e-163	9.68467e-163	1.14445e-163	8.18909e-163	-1.0472e-163	7.55101e-163	1.06808e-162	1.36595e-162	6.71038e-166	5.95982e-163	6.22478e-164	1.33793e-162	-4.62994e-163	0
2.1298e-163	-1.08066e-163	1.42927e-163	-3.45957e-163	1.0463e-162	-1.0424e-163	-4.02633e-163	-6.58476e-163	4.38156e-163	-3.14849e-163	3.18881e-163	-8.09915e-163	7.02385e-163	1.44371e-162	2.32896e-163	-1.08005e-162	-2.37866e-163	2.23055e-163	9.68467e-163	1.14445e-163	8.18909e-163	-1.0472e-163	7.55101e-163	1.06808e-162	1.36595e-162	6.71038e-166	5.95982e-163	6.22478e-164	1.33793e-162	-4.62994e-163	0
2.1298e-163	-1.08066e-163	1.42927e-163	-3.45957e-163	1.0463e-162	-1.0424e-163	-4.02633e-163	-6.58476e-163	4.38156e-163	-3.14849e-163	3.18881e-163	-8.09915e-163	7.02385e-163	1.44371e-162	2.32896e-163	-1.08005e-162	-2.37866e-163	2.23055e-163	9.68467e-163	1.14445e-163	8.18909e-163	-1.0472e-163	7.55101e-163	1.06808e-162	1.36595e-162	6.71038e-166	5.95982e-163	6.22478e-164	1.33793e-162	-4.62994e-163	0
2.1298e-163	-1.08066e-163	1.42927e-163	-3.45957e-163	1.0463e-162	-1.0424e-163	-4.02633e-163	-6.58476e-163	4.38156e-163	-3.14849e-163	3.18881e-163	-8.09915e-163	7.02385e-163	1.44371e-162	2.32896e-163	-1.08005e-162	-2.37866e-163	2.23055e-163	9.68467e-163	1.14445e-163	8.18909e-163	-1.0472e-163	7.55101e-163	1.06808e-162	1.36595e-162	6.71038e-166	5.95982e-163	6.22478e-164	1.33793e-162	-4.62994e-163	0
2.1298e-163	-1.08066e-163	1.42927e-163	-3.45957e-163	1.0463e-162	-1.0424e-163	-4.02633e-163	-6.58476e-163	4.38156e-163	-3.14849e-163	3.18881e-163	-8.09915e-163	7.02385e-163	1.44371e-162	2.32896e-163	-1.08005e-162	-2.37866e-163	2.23055e-163	9.68467e-163	1.14445e-163	8.18909e-163	-1.0472e-163	7.55101e-163	1.06808e-162	1.36595e-162	6.71038e-166	5.95982e-163	6.22478e-164	1.33793e-162	-4.62994e-163	0
2.1298e-163	-1.08066e-163	1.42927e-163	-3.45957e-163	1.0463e-162	-1.0424e-163	-4.02633e-163	-6.58476e-163	4.38156e-163	-3.14849e-163	3.18881e-163	-8.09915e-163	7.02385e-163	1.44371e-162	2.32896e-163	-1.08005e-162	-2.37866e-163	2.23055e-163	9.68467e-163	1.14445e-163	8.18909e-163	-1.0472e-163	7.55101e-163	1.06808e-162	1.36595e-162	6.71038e-166	5.95982e-163	6.22478e-164	1.33793e-162	-4.62994e-163	0
2.1298e-163	-1.08066e-163	1.42927e-163	-3.45957e-163	1.0463e-162	-1.0424e-163	-4.02633e-163	-6.58476e-163	4.38156e-163	-3.14849e-163	3.18881e-163	-8.09915e-163	7.02385e-163	1.44371e-162	2.32896e-163	-1.08005e-162	-2.37866e-163	2.23055e-163	9.68467e-163	1.14445e-163	8.18909e-163	-1.0472e-163	7.55101e-163	1.06808e-162	1.36595e-162	6.71038e-166	5.95982e-163	6.22478e-164	1.33793e-162	-4.62994e-163	0
2.1298e-163	-1.08066e-163	1.42927e-163	-3.45957e-163	1.0463e-162	-1.0424e-163	-4.02633e-163	-6.58476e-163	4.38156e-163	-3.14849e-163	3.18881e-163	-8.09915e-163	7.02385e-163	1.44371e-162	2.32896e-163	-1.08005e-162	-2.37866e-163	2.23055e-163	9.68467e-163	1.14445e-163	8.18909e-163	-1.0472e-163	7.55101e-163	1.06808e-162	1.36595e-162	6.71038e-166	5.95982e-163	6.22478e-164	1.33793e-162	-4.62994e-163	0
2.1298e-163	-1.08066e-163	1.42927e-163	-3.45957e-163	1.0463e-162	-1.0424e-163	-4.02633e-163	-6.58476e-163	4.38156e-163	-3.14849e-163	3.18881e-163	-8.09915e-163	7.02385e-163	1.44371e-162	2.32896e-163	-1.08005e-162	-2.37866e-163	2.23055e-163	9.68467e-163	1.14445e-163	8.18909e-163	-1.0472e-163	7.55101e-163	1.06808e-162	1.36595e-162	6.71038e-166	5.95982e-163	6.22478e-164	1.33793e-162	-4.62994e-163	0
2.1298e-163	-1.08066e-163	1.42927e-163	-3.45957e-163	1.0463e-162	-1.0424e-163	-4.02633e-163	-6.58476e-163	4.38156e-163	-3.14849e-163	3.18881e-163	-8.09915e-163	7.02385e-163	1.44371e-162	2.32896e-163	-1.08005e-162	-2.37866e-163	2.23055e-163	9.68467e-163	1.14445e-163	8.18909e-163	-1.0472e-163	7.55101e-163	1.06808e-162	1.36595e-162	6.71038e-166	5.95982e-163	6.22478e-164	1.33793e-162	-4.62994e-163	0
2.1298e-163	-1.08066e-163	1.42927e-163	-3.45957e-163	1.0463e-162	-1.0424e-163	-4.02633e-163	-6.58476e-163	4.38156e-163	-3.14849e-163	3.18881e-163	-8.09915e-163	7.02385e-163	1.44371e-162	2.32896e-163	-1.08005e-162	-2.37866e-163	2.23055e-163	9.68467e-163	1.14445e-163	8.18909e-163	-1.0472e-163	7.55101e-163	1.06808e-162	1.36595e-162	6.71038e-166	5.95982e-163	6.22478e-164	1.33793e-162	-4.62994e-163	0
2.1298e-163	-1.08066e-163	1.42927e-163	-3.45957e-163	1.0463e-162	-1.0424e-163	-4.02633e-163	-6.58476e-163	4.38156e-163	-3.14849e-163	3.18881e-163	-8.09915e-163	7.02385e-163	1.44371e-162	2.32896e-163	-1.08005e-162	-2.37866e-163	2.23055e-163	9.68467e-163	1.14445e-163	8.18909e-163	-1.0472e-163	7.55101e-163	1.06808e-162	1.36595e-162	6.71038e-166	5.95982e-163	6.22478e-164	1.33793e-162	-4.62994e-163	0
2.1298e-163	-1.08066e-163	1.42927e-163	-3.45957e-163	1.0463e-162	-1.0424e-163	-4.02633e-163	-6.58476e-163	4.38156e-163	-3.14849e-163	3.18881e-163	-8.09915e-163	7.02385e-163	1.44371e-162	2.32896e-163	-1.08005e-162	-2.37866e-163	2.23055e-163	9.68467e-163	1.14445e-163	8.18909e-163	-1.0472e-163	7.55101e-163	1.06808e-162	1.36595e-162	6.71038e-166	5.95982e-163	6.22478e-164	1.33793e-162	-4.62994e-163	0
2.1298e-163	-1.08066e-163	1.42927e-163	-3.45957e-163	1.0463e-162	-1.0424e-163	-4.02633e-163	-6.58476e-163	4.38156e-163	-3.14849e-163	3.18881e-163	-8.09915e-163	7.02385e-163	1.44371e-162	2.32896e-163	-1.08005e-162	-2.37866e-163	2.23055e-163	9.68467e-163	1.14445e-163	8.18909e-163	-1.0472e-163	7.55101e-163	1.06808e-162	1.36595e-162	6.71038e-166	5.95982e-163	6.22478e-164	1.33793e-162	-4.62994e-163	0
2.1298e-163	-1.08066e-163	1.42927e-163	-3.45957e-163	1.0463e-162	-1.0424e-163	-4.02633e-163	-6.58476e-163	4.38156e-163	-3.14849e-163	3.18881e-163	-8.09915e-163	7.02385e-163	1.44371e-162	2.32896e-163	-1.08005e-162	-2.37866e-163	2.23055e-163	9.68467e-163	1.14445e-163	8.18909e-163	-1.0472e-163	7.55101e-163	1.06808e-162	1.36595e-162	6.71038e-166	5.95982e-163	6.22478e-164	1.33793e-162	-4.62994e-163	0
2.1298e-163	-1.08066e-163	1.42927e-163	-3.45957e-163	1.0463e-162	-1.0424e-163	-4.02633e-163	-6.58476e-163	4.38156e-163	-3.14849e-163	3.18881e-163	-8.09915e-163	7.02385e-163	1.44371e-162	2.32896e-163	-1.08005e-162	-2.37866e-163	2.23055e-163	9.68467e-163	1.14445e-163	8.18909e-163	-1.0472e-163	7.55101e-163	1.06808e-162	1.36595e-162	6.71038e-166	5.95982e-163	6.22478e-164	1.33793e-162	-4.62994e-163	0
2.1298e-163	-1.08066e-163	1.42927e-163	-3.45957e-163	1.0463e-162	-1.0424e-163	-4.02633e-163	-6.58476e-163	4.38156e-163	-3.14849e-163	3.18881e-163	-8.09915e-163	7.02385e-163	1.44371e-162	2.32896e-163	-1.08005e-162	-2.37866e-163	2.23055e-163	9.68467e-163	1.14445e-163	8.18909e-163	-1.0472e-163	7.55101e-163	1.06808e-162	1.36595e-162	6.71038e-166	5.95982e-163	6.22478e-164	1.33793e-162	-4.62994e-163	0
2.1298e-163	-1.08066e-163	1.42927e-163	-3.45957e-163	1.0463e-162	-1.0424e-163	-4.02633e-163	-6.58476e-163	4.38156e-163	-3.14849e-163	3.18881e-163	-8.09915e-163	7.02385e-163	1.44371e-162	2.32896e-163	-1.08005e-162	-2.37866e-163	2.23055e-163	9.68467e-163	1.14445e-163	8.18909e-163	-1.0472e-163	7.55101e-163	1.06808e-162	1.36595e-162	6.71038e-166	5.95982e-163	6.22478e-164	1.33793e-162	-4.62994e-163	0
2.1298e-163	-1.08066e-163	1.42927e-163	-3.45957e-163	1.0463e-162	-1.0424e-163	-4.02633e-163	-6.58476e-163	4.38156e-163	-3.14849e-163	3.18881e-163	-8.09915e-163	7.02385e-163	1.44371e-162	2.32896e-163	-1.08005e-162	-2.37866e-163	2.23055e-163	9.68467e-163	1.14445e-163	8.18909e-163	-1.0472e-163	7.55101e-163	1.06808e-162	1.36595e-162	6.71038e-166	5.95982e-163	6.22478e-164	1.33793e-162	-4.62994e-163	0
2.1298e-163	-1.08066e-163	1.42927e-163	-3.45957e-163	1.0463e-162	-1.0424e-163	-4.02633e-163	-6.58476e-163	4.38156e-163	-3.14849e-163	3.18881e-163	-8.09915e-163	7.02385e-163	1.44371e-162	2.32896e-163	-1.08005e-162	-2.37866e-163	2.23055e-163	9.68467e-163	1.14445e-163	8.18909e-163	-1.0472e-163	7.55101e-163	1.06808e-162	1.36595e-162	6.71038e-166	5.95982e-163	6.22478e-164	1.33793e-162	-4.62994e-163	0
2.1298e-163	-1.08066e-163	1.42927e-163	-3.45957e-163	1.0463e-162	-1.0424e-163	-4.02633e-163	-6.58476e-163	4.38156e-163	-3.14849e-163	3.18881e-163	-8.09915e-163	7.02385e-163	1.44371e-162	2.32896e-163	-1.08005e-162	-2.37866e-163	2.23055e-163	9.68467e-163	1.14445e-163	8.18909e-163	-1.0472e-163	7.55101e-163	1.06808e-162	1.36595e-162	6.71038e-166	5.95982e-163	6.22478e-164	1.33793e-162	-4.62994e-163	0
2.1298e-163	-1.08066e-163	1.42927e-163	-3.45957e-163	1.0463e-162	-1.0424e-163	-4.02633e-163	-6.58476e-163	4.38156e-163	-3.14849e-163	3.18881e-163	-8.09915e-163	7.02385e-163	1.44371e-162	2.32896e-163	-1.08005e-162	-2.37866e-163	2.23055e-163	9.68467e-163	1.14445e-163	8.18909e-163	-1.0472e-163	7.55101e-163	1.06808e-162	1.36595e-162	6.71038e-166	5.95982e-163	6.22478e-164	1.33793e-162	-4.62994e-163	0
2.1298e-163	-1.08066e-163	1.42927e-163	-3.45957e-163	1.0463e-162	-1.0424e-163	-4.02633e-163	-6.58476e-163	4.38156e-163	-3.14849e-163	3.18881e-163	-8.09915e-163	7.02385e-163	1.44371e-162	2.32896e-163	-1.08005e-162	-2.37866e-163	2.23055e-163	9.68467e-163	1.14445e-163	8.18909e-163	-1.0472e-163	7.55101e-163	1.06808e-162	1.36595e-162	6.71038e-166	5.95982e-163	6.22478e-164	1.33793e-162	-4.62994e-163	0
2.1298e-163	-1.08066e-163	1.42927e-163	-3.45957e-163	1.0463e-162	-1.0424e-163	-4.02633e-163	-6.58476e-163	4.38156e-163	-3.14849e-163	3.18881e-163	-8.09915e-163	7.02385e-163	1.44371e-162	2.32896e-163	-1.08005e-162	-2.37866e-163	2.23055e-163	9.68467e-163	1.14445e-163	8.18909e-163	-1.0472e-163	7.55101e-163	1.06808e-162	1.36595e-162	6.71038e-166	5.95982e-163	6.22478e-164	1.33793e-162	-4.62994e-163	0
2.1298e-163	-1.08066e-163	1.42927e-163	-3.45957e-163	1.0463e-162	-1.0424e-163	-4.02633e-163	-6.58476e-163	4.38156e-163	-3.14849e-163	3.18881e-163	-8.09915e-163	7.02385e-163	1.44371e-162	2.32896e-163	-1.08005e-162	-2.37866e-163	2.23055e-163	9.68467e-163	1.14445e-163	8.18909e-163	-1.0472e-163	7.55101e-163	1.06808e-162	1.36595e-162	6.71038e-166	5.95982e-163	6.22478e-164	1.33793e-162	-4.62994e-163	0
2.1298e-163	-1.08066e-163	1.42927e-163	-3.45957e-163	1.0463e-162	-1.0424e-163	-4.02633e-163	-6.58476e-163	4.38156e-163	-3.14849e-163	3.18881e-163	-8.09915e-163	7.02385e-163	1.44371e-162	2.32896e-163	-1.08005e-162	-2.37866e-163	2.23055e-163	9.68467e-163	1.14445e-163	8.18909e-163	-1.0472e-163	7.55101e-163	1.06808e-162	1.36595e-162	6.71038e-166	5.95982e-163	6.22478e-164	1.33793e-162	-4.62994e-163	0
2.1298e-163	-1.08066e-163	1.42927e-163	-3.45957e-163	1.0463e-162	-1.0424e-163	-4.02633e-163	-6.58476e-163	4.38156e-163	-3.14849e-163	3.18881e-163	-8.09915e-163	7.02385e-163	1.44371e-162	2.32896e-163	-1.08005e-162	-2.37866e-163	2.23055e-163	9.68467e-163	1.14445e-163	8.18909e-163	-1.0472e-163	7.55101e-163	1.06808e-162	1.36595e-162	6.71038e-166	5.95982e-163	6.22478e-164	1.33793e-162	-4.62994e-163	0
2.1298e-163	-1.08066e-163	1.42927e-163	-3.45957e-163	1.0463e-162	-1.0424e-163	-4.02633e-163	-6.58476e-163	4.38156e-163	-3.14849e-163	3.18881e-163	-8.09915e-163	7.02385e-163	1.44371e-162	2.32896e-163	-1.08005e-162	-2.37866e-163	2.23055e-163	9.68467e-163	1.14445e-163	8.18909e-163	-1.0472e-163	7.55101e-163	1.06808e-162	1.36595e-162	6.71038e-166	5.95982e-163	6.22478e-164	1.33793e-162	-4.62994e-163	0
2.1298e-163	-1.08066e-163	1.42927e-163	-3.45957e-163	1.0463e-162	-1.0424e-163	-4.02633e-163	-6.58476e-163	4.38156e-163	-3.14849e-163	3.18881e-163	-8.09915e-163	7.02385e-163	1.44371e-162	2.32896e-163	-1.08005e-162	-2.37866e-163	2.23055e-163	9.68467e-163	1.14445e-163	8.18909e-163	-1.0472e-163	7.55101e-163	1.06808e-162	1.36595e-162	6.71038e-166	5.95982e-163	6.22478e-164	1.33793e-162	-4.62994e-163	0
2.1298e-163	-1.08066e-163	1.42927e-163	-3.45957e-163	1.0463e-162	-1.0424e-163	-4.02633e-163	-6.58476e-163	4.38156e-163	-3.14849e-163	3.18881e-163	-8.09915e-163	7.02385e-163	1.44371e-162	2.32896e-163	-1.08005e-162	-2.37866e-163	2.23055e-163	9.68467e-163	1.14445e-163	8.18909e-163	-1.0472e-163	7.55101e-163	1.06808e-162	1.36595e-162	6.71038e-166	5.95982e-163	6.22478e-164	1.33793e-162	-4.62994e-163	0
2.1298e-163	-1.08066e-163	1.42927e-163	-3.45957e-163	1.0463e-162	-1.0424e-163	-4.02633e-163	-6.58476e-163	4.38156e-163	-3.14849e-163	3.18881e-163	-8.09915e-163	7.02385e-163	1.44371e-162	2.32896e-163	-1.08005e-162	-2.37866e-163	2.23055e-163	9.68467e-163	1.14445e-163	8.18909e-163	-1.0472e-163	7.55101e-163	1.06808e-162	1.36595e-162	6.71038e-166	5.95982e-163	6.22478e-164	1.33793e-162	-4.62994e-163	0
2.1298e-163	-1.08066e-163	1.42927e-163	-3.45957e-163	1.0463e-162	-1.0424e-163	-4.02633e-163	-6.58476e-163	4.38156e-163	-3.14849e-163	3.18881e-163	-8.09915e-163	7.02385e-163	1.44371e-162	2.32896e-163	-1.08005e-162	-2.37866e-163	2.23055e-163	9.68467e-163	1.14445e-163	8.18909e-163	-1.0472e-163	7.55101e-163	1.06808e-162	1.36595e-162	6.71038e-166	5.95982e-163	6.22478e-164	1.33793e-162	-4.62994e-163	0
2.1298e-163	-1.08066e-163	1.42927e-163	-3.45957e-163	1.0463e-162	-1.0424e-163	-4.02633e-163	-6.58476e-163	4.38156e-163	-3.14849e-163	3.18881e-163	-8.09915e-163	7.02385e-163	1.44371e-162	2.32896e-163	-1.08005e-162	-2.37866e-163	2.23055e-163	9.68467e-163	1.14445e-163	8.18909e-163	-1.0472e-163	7.55101e-163	1.06808e-162	1.36595e-162	6.71038e-166	5.95982e-163	6.22478e-164	1.33793e-162	-4.62994e-163	0
2.1298e-163	-1.08066e-163	1.42927e-163	-3.45957e-163	1.0463e-162	-1.0424e-163	-4.02633e-163	-6.58476e-163	4.38156e-163	-3.14849e-163	3.18881e-163	-8.09915e-163	7.02385e-163	1.44371e-162	2.32896e-163	-1.08005e-162	-2.37866e-163	2.23055e-163	9.68467e-163	1.14445e-163	8.18909e-163	-1.0472e-163	7.55101e-163	1.06808e-162	1.36595e-162	6.71038e-166	5.95982e-163	6.22478e-164	1.33793e-162	-4.62994e-163	0
2.1298e-163	-1.08066e-163	1.42927e-163	-3.45957e-163	1.0463e-162	-1.0424e-163	-4.02633e-163	-6.58476e-163	4.38156e-163	-3.14849e-163	3.18881e-163	-8.09915e-163	7.02385e-163	1.44371e-162	2.32896e-163	-1.08005e-162	-2.37866e-163	2.23055e-163	9.68467e-163	1.14445e-163	8.18909e-163	-1.0472e-163	7.55101e-163	1.06808e-162	1.36595e-162	6.71038e-166	5.95982e-163	6.22478e-164	1.33793e-162	-4.62994e-163	0
2.1298e-163	-1.08066e-163	1.42927e-163	-3.45957e-163	1.0463e-162	-1.0424e-163	-4.02633e-163	-6.58476e-163	4.38156e-163	-3.14849e-163	3.18881e-163	-8.09915e-163	7.02385e-163	1.44371e-162	2.32896e-163	-1.08005e-162	-2.37866e-163	2.23055e-163	9.68467e-163	1.14445e-163	8.18909e-163	-1.0472e-163	7.55101e-163	1.06808e-162	1.36595e-162	6.71038e-166	5.95982e-163	6.22478e-164	1.33793e-162	-4.62994e-163	0
2.1298e-163	-1.08066e-163	1.42927e-163	-3.45957e-163	1.0463e-162	-1.0424e-163	-4.02633e-163	-6.58476e-163	4.38156e-163	-3.14849e-163	3.18881e-163	-8.09915e-163	7.02385e-163	1.44371e-162	2.32896e-163	-1.08005e-162	-2.37866e-163	2.23055e-163	9.68467e-163	1.14445e-163	8.18909e-163	-1.0472e-163	7.55101e-163	1.06808e-162	1.36595e-162	6.71038e-166	5.95982e-163	6.22478e-164	1.33793e-162	-4.62994e-163	0
2.1298e-163	-1.08066e-163	1.42927e-163	-3.45957e-163	1.0463e-162	-1.0424e-163	-4.02633e-163	-6.58476e-163	4.38156e-163	-3.14849e-163	3.18881e-163	-8.09915e-163	7.02385e-163	1.44371e-162	2.32896e-163	-1.08005e-162	-2.37866e-163	2.23055e-163	9.68467e-163	1.14445e-163	8.18909e-163	-1.0472e-163	7.55101e-163	1.06808e-162	1.36595e-162	6.71038e-166	5.95982e-163	6.22478e-164	1.33793e-162	-4.62994e-163	0
2.1298e-163	-1.08066e-163	1.42927e-163	-3.45957e-163	1.0463e-162	-1.0424e-163	-4.02633e-163	-6.58476e-163	4.38156e-163	-3.14849e-163	3.18881e-163	-8.09915e-163	7.02385e-163	1.44371e-162	2.32896e-163	-1.08005e-162	-2.37866e-163	2.23055e-163	9.68467e-163	1.14445e-163	8.18909e-163	-1.0472e-163	7.55101e-163	1.06808e-162	1.36595e-162	6.71038e-166	5.95982e-163	6.22478e-164	1.33793e-162	-4.62994e-163	0
2.1298e-163	-1.08066e-163	1.42927e-163	-3.45957e-163	1.0463e-162	-1.0424e-163	-4.02633e-163	-6.58476e-163	4.38156e-163	-3.14849e-163	3.18881e-163	-8.09915e-163	7.02385e-163	1.44371e-162	2.32896e-163	-1.08005e-162	-2.37866e-163	2.23055e-163	9.68467e-163	1.14445e-163	8.18909e-163	-1.0472e-163	7.55101e-163	1.06808e-162	1.36595e-162	6.71038e-166	5.95982e-163	6.22478e-164	1.33793e-162	-4.62994e-163	0
2.1298e-163	-1.08066e-163	1.42927e-163	-3.45957e-163	1.0463e-162	-1.0424e-163	-4.02633e-163	-6.58476e-163	4.38156e-163	-3.14849e-163	3.18881e-163	-8.09915e-163	7.02385e-163	1.44371e-162	2.32896e-163	-1.08005e-162	-2.37866e-163	2.23055e-163	9.68467e-163	1.14445e-163	8.18909e-163	-1.0472e-163	7.55101e-163	1.06808e-162	1.36595e-162	6.71038e-166	5.95982e-163	6.22478e-164	1.33793e-162	-4.62994e-163	0
2.1298e-163	-1.08066e-163	1.42927e-163	-3.45957e-163	1.0463e-162	-1.0424e-163	-4.02633e-163	-6.58476e-163	4.38156e-163	-3.14849e-163	3.18881e-163	-8.09915e-163	7.02385e-163	1.44371e-162	2.32896e-163	-1.08005e-162	-2.37866e-163	2.23055e-163	9.68467e-163	1.14445e-163	8.18909e-163	-1.0472e-163	7.55101e-163	1.06808e-162	1.36595e-162	6.71038e-166	5.95982e-163	6.22478e-164	1.33793e-162	-4.62994e-163	0
2.1298e-163	-1.08066e-163	1.42927e-163	-3.45957e-163	1.0463e-162	-1.0424e-163	-4.02633e-163	-6.58476e-163	4.38156e-163	-3.14849e-163	3.18881e-163	-8.09915e-163	7.02385e-163	1.44371e-162	2.32896e-163	-1.08005e-162	-2.37866e-163	2.23055e-163	9.68467e-163	1.14445e-163	8.18909e-163	-1.0472e-163	7.55101e-163	1.06808e-162	1.36595e-162	6.71038e-166	5.95982e-163	6.22478e-164	1.33793e-162	-4.62994e-163	0
2.1298e-163	-1.08066e-163	1.42927e-163	-3.45957e-163	1.0463e-162	-1.0424e-163	-4.02633e-163	-6.58476e-163	4.38156e-163	-3.14849e-163	3.18881e-163	-8.09915e-163	7.02385e-163	1.44371e-162	2.32896e-163	-1.08005e-162	-2.37866e-163	2.23055e-163	9.68467e-163	1.14445e-163	8.18909e-163	-1.0472e-163	7.55101e-163	1.06808e-162	1.36595e-162	6.71038e-166	5.95982e-163	6.22478e-164	1.33793e-162	-4.62994e-163	0
2.1298e-163	-1.08066e-163	1.42927e-163	-3.45957e-163	1.0463e-162	-1.0424e-163	-4.02633e-163	-6.58476e-163	4.38156e-163	-3.14849e-163	3.18881e-163	-8.09915e-163	7.02385e-163	1.44371e-162	2.32896e-163	-1.08005e-162	-2.37866e-163	2.23055e-163	9.68467e-163	1.14445e-163	8.18909e-163	-1.0472e-163	7.55101e-163	1.06808e-162	1.36595e-162	6.71038e-166	5.95982e-163	6.22478e-164	1.33793e-162	-4.62994e-163	0
2.1298e-163	-1.08066e-163	1.42927e-163	-3.45957e-163	1.0463e-162	-1.0424e-163	-4.02633e-163	-6.58476e-163	4.38156e-163	-3.14849e-163	3.18881e-163	-8.09915e-163	7.02385e-163	1.44371e-162	2.32896e-163	-1.08005e-162	-2.37866e-163	2.23055e-163	9.68467e-163	1.14445e-163	8.18909e-163	-1.0472e-163	7.55101e-163	1.06808e-162	1.36595e-162	6.71038e-166	5.95982e-163	6.22478e-164	1.33793e-162	-4.62994e-163	0
2.1298e-163	-1.08066e-163	1.42927e-163	-3.45957e-163	1.0463e-162	-1.0424e-163	-4.02633e-163	-6.58476e-163	4.38156e-163	-3.14849e-163	3.18881e-163	-8.09915e-163	7.02385e-163	1.44371e-162	2.32896e-163	-1.08005e-162	-2.37866e-163	2.23055e-163	9.68467e-163	1.14445e-163	8.18909e-163	-1.0472e-163	7.55101e-163	1.06808e-162	1.36595e-162	6.71038e-166	5.95982e-163	6.22478e-164	1.33793e-162	-4.62994e-163	0
2.1298e-163	-1.08066e-163	1.42927e-163	-3.45957e-163	1.0463e-162	-1.0424e-163	-4.02633e-163	-6.58476e-163	4.38156e-163	-3.14849e-163	3.18881e-163	-8.09915e-163	7.02385e-163	1.44371e-162	2.32896e-163	-1.08005e-162	-2.37866e-163	2.23055e-163	9.68467e-163	1.14445e-163	8.18909e-163	-1.0472e-163	7.55101e-163	1.06808e-162	1.36595e-162	6.71038e-166	5.95982e-163	6.22478e-164	1.33793e-162	-4.62994e-163	0
2.1298e-163	-1.08066e-163	1.42927e-163	-3.45957e-163	1.0463e-162	-1.0424e-163	-4.02633e-163	-6.58476e-163	4.38156e-163	-3.14849e-163	3.18881e-163	-8.09915e-163	7.02385e-163	1.44371e-162	2.32896e-163	-1.08005e-162	-2.37866e-163	2.23055e-163	9.68467e-163	1.14445e-163	8.18909e-163	-1.0472e-163	7.55101e-163	1.06808e-162	1.36595e-162	6.71038e-166	5.95982e-163	6.22478e-164	1.33793e-162	-4.62994e-163	0
2.1298e-163	-1.08066e-163	1.42927e-163	-3.45957e-163	1.0463e-162	-1.0424e-163	-4.02633e-163	-6.58476e-163	4.38156e-163	-3.14849e-163	3.18881e-163	-8.09915e-163	7.02385e-163	1.44371e-162	2.32896e-163	-1.08005e-162	-2.37866e-163	2.23055e-163	9.68467e-163	1.14445e-163	8.18909e-163	-1.0472e-163	7.55101e-163	1.06808e-162	1.36595e-162	6.71038e-166	5.95982e-163	6.22478e-164	1.33793e-162	-4.62994e-163	0
2.1298e-163	-1.08066e-163	1.42927e-163	-3.45957e-163	1.0463e-162	-1.0424e-163	-4.02633e-163	-6.58476e-163	4.38156e-163	-3.14849e-163	3.18881e-163	-8.09915e-163	7.02385e-163	1.44371e-162	2.32896e-163	-1.08005e-162	-2.37866e-163	2.23055e-163	9.68467e-163	1.14445e-163	8.18909e-163	-1.0472e-163	7.55101e-163	1.06808e-162	1.36595e-162	6.71038e-166	5.95982e-163	6.22478e-164	1.33793e-162	-4.62994e-163	0
2.1298e-163	-1.08066e-163	1.42927e-163	-3.45957e-163	1.0463e-162	-1.0424e-163	-4.02633e-163	-6.58476e-163	4.38156e-163	-3.14849e-163	3.18881e-163	-8.09915e-163	7.02385e-163	1.44371e-162	2.32896e-163	-1.08005e-162	-2.37866e-163	2.23055e-163	9.68467e-163	1.14445e-163	8.18909e-163	-1.0472e-163	7.55101e-163	1.06808e-162	1.36595e-162	6.71038e-166	5.95982e-163	6.22478e-164	1.33793e-162	-4.62994e-163	0
2.1298e-163	-1.08066e-163	1.42927e-163	-3.45957e-163	1.0463e-162	-1.0424e-163	-4.02633e-163	-6.58476e-163	4.38156e-163	-3.14849e-163	3.18881e-163	-8.09915e-163	7.02385e-163	1.44371e-162	2.32896e-163	-1.08005e-162	-2.37866e-163	2.23055e-163	9.68467e-163	1.14445e-163	8.18909e-163	-1.0472e-163	7.55101e-163	1.06808e-162	1.36595e-162	6.71038e-166	5.95982e-163	6.22478e-164	1.33793e-162	-4.62994e-163	0
2.1298e-163	-1.08066e-163	1.42927e-163	-3.45957e-163	1.0463e-162	-1.0424e-163	-4.02633e-163	-6.58476e-163	4.38156e-163	-3.14849e-163	3.18881e-163	-8.09915e-163	7.02385e-163	1.44371e-162	2.32896e-163	-1.08005e-162	-2.37866e-163	2.23055e-163	9.68467e-163	1.14445e-163	8.18909e-163	-1.0472e-163	7.55101e-163	1.06808e-162	1.36595e-162	6.71038e-166	5.95982e-163	6.22478e-164	1.33793e-162	-4.62994e-163	0
2.1298e-163	-1.08066e-163	1.42927e-163	-3.45957e-163	1.0463e-162	-1.0424e-163	-4.02633e-163	-6.58476e-163	4.38156e-163	-3.14849e-163	3.18881e-163	-8.09915e-163	7.02385e-163	1.44371e-162	2.32896e-163	-1.08005e-162	-2.37866e-163	2.23055e-163	9.68467e-163	1.14445e-163	8.18909e-163	-1.0472e-163	7.55101e-163	1.06808e-162	1.36595e-162	6.71038e-166	5.95982e-163	6.22478e-164	1.33793e-162	-4.62994e-163	0
2.1298e-163	-1.08066e-163	1.42927e-163	-3.45957e-163	1.0463e-162	-1.0424e-163	-4.02633e-163	-6.58476e-163	4.38156e-163	-3.14849e-163	3.18881e-163	-8.09915e-163	7.02385e-163	1.44371e-162	2.32896e-163	-1.08005e-162	-2.37866e-163	2.23055e-163	9.68467e-163	1.14445e-163	8.18909e-163	-1.0472e-163	7.55101e-163	1.06808e-162	1.36595e-162	6.71038e-166	5.95982e-163	6.22478e-164	1.33793e-162	-4.62994e-163	0
2.1298e-163	-1.08066e-163	1.42927e-163	-3.45957e-163	1.0463e-162	-1.0424e-163	-4.02633e-163	-6.58476e-163	4.38156e-163	-3.14849e-163	3.18881e-163	-8.09915e-163	7.02385e-163	1.44371e-162	2.32896e-163	-1.08005e-162	-2.37866e-163	2.23055e-163	9.68467e-163	1.14445e-163	8.18909e-163	-1.0472e-163	7.55101e-163	1.06808e-162	1.36595e-162	6.71038e-166	5.95982e-163	6.22478e-164	1.33793e-162	-4.62994e-163	0
2.1298e-163	-1.08066e-163	1.42927e-163	-3.45957e-163	1.0463e-162	-1.0424e-163	-4.02633e-163	-6.58476e-163	4.38156e-163	-3.14849e-163	3.18881e-163	-8.09915e-163	7.02385e-163	1.44371e-162	2.32896e-163	-1.08005e-162	-2.37866e-163	2.23055e-163	9.68467e-163	1.14445e-163	8.18909e-163	-1.0472e-163	7.55101e-163	1.06808e-162	1.36595e-162	6.71038e-166	5.95982e-163	6.22478e-164	1.33793e-162	-4.62994e-163	0
2.1298e-163	-1.08066e-163	1.42927e-163	-3.45957e-163	1.0463e-162	-1.0424e-163	-4.02633e-163	-6.58476e-163	4.38156e-163	-3.14849e-163	3.18881e-163	-8.09915e-163	7.02385e-163	1.44371e-162	2.32896e-163	-1.08005e-162	-2.37866e-163	2.23055e-163	9.68467e-163	1.14445e-163	8.18909e-163	-1.0472e-163	7.55101e-163	1.06808e-162	1.36595e-162	6.71038e-166	5.95982e-163	6.22478e-164	1.33793e-162	-4.62994e-163	0
2.1298e-163	-1.08066e-163	1.42927e-163	-3.45957e-163	1.0463e-162	-1.0424e-163	-4.02633e-163	-6.58476e-163	4.38156e-163	-3.14849e-163	3.18881e-163	-8.09915e-163	7.02385e-163	1.44371e-162	2.32896e-163	-1.08005e-162	-2.37866e-163	2.23055e-163	9.68467e-163	1.14445e-163	8.18909e-163	-1.0472e-163	7.55101e-163	1.06808e-162	1.36595e-162	6.71038e-166	5.95982e-163	6.22478e-164	1.33793e-162	-4.62994e-163	0
2.1298e-163	-1.08066e-163	1.42927e-163	-3.45957e-163	1.0463e-162	-1.0424e-163	-4.02633e-163	-6.58476e-163	4.38156e-163	-3.14849e-163	3.18881e-163	-8.09915e-163	7.02385e-163	1.44371e-162	2.32896e-163	-1.08005e-162	-2.37866e-163	2.23055e-163	9.68467e-163	1.14445e-163	8.18909e-163	-1.0472e-163	7.55101e-163	1.06808e-162	1.36595e-162	6.71038e-166	5.95982e-163	6.22478e-164	1.33793e-162	-4.62994e-163	0
2.1298e-163	-1.08066e-163	1.42927e-163	-3.45957e-163	1.0463e-162	-1.0424e-163	-4.02633e-163	-6.58476e-163	4.38156e-163	-3.14849e-163	3.18881e-163	-8.09915e-163	7.02385e-163	1.44371e-162	2.32896e-163	-1.08005e-162	-2.37866e-163	2.23055e-163	9.68467e-163	1.14445e-163	8.18909e-163	-1.0472e-163	7.55101e-163	1.06808e-162	1.36595e-162	6.71038e-166	5.95982e-163	6.22478e-164	1.33793e-162	-4.62994e-163	0
2.1298e-163	-1.08066e-163	1.42927e-163	-3.45957e-163	1.0463e-162	-1.0424e-163	-4.02633e-163	-6.58476e-163	4.38156e-163	-3.14849e-163	3.18881e-163	-8.09915e-163	7.02385e-163	1.44371e-162	2.32896e-163	-1.08005e-162	-2.37866e-163	2.23055e-163	9.68467e-163	1.14445e-163	8.18909e-163	-1.0472e-163	7.55101e-163	1.06808e-162	1.36595e-162	6.71038e-166	5.95982e-163	6.22478e-164	1.33793e-162	-4.62994e-163	0
2.1298e-163	-1.08066e-163	1.42927e-163	-3.45957e-163	1.0463e-162	-1.0424e-163	-4.02633e-163	-6.58476e-163	4.38156e-163	-3.14849e-163	3.18881e-163	-8.09915e-163	7.02385e-163	1.44371e-162	2.32896e-163	-1.08005e-162	-2.37866e-163	2.23055e-163	9.68467e-163	1.14445e-163	8.18909e-163	-1.0472e-163	7.55101e-163	1.06808e-162	1.36595e-162	6.71038e-166	5.95982e-163	6.22478e-164	1.33793e-162	-4.62994e-163	0
2.1298e-163	-1.08066e-163	1.42927e-163	-3.45957e-163	1.0463e-162	-1.0424e-163	-4.02633e-163	-6.58476e-163	4.38156e-163	-3.14849e-163	3.18881e-163	-8.09915e-163	7.02385e-163	1.44371e-162	2.32896e-163	-1.08005e-162	-2.37866e-163	2.23055e-163	9.68467e-163	1.14445e-163	8.18909e-163	-1.0472e-163	7.55101e-163	1.06808e-162	1.36595e-162	6.71038e-166	5.95982e-163	6.22478e-164	1.33793e-162	-4.62994e-163	0
2.1298e-163	-1.08066e-163	1.42927e-163	-3.45957e-163	1.0463e-162	-1.0424e-163	-4.02633e-163	-6.58476e-163	4.38156e-163	-3.14849e-163	3.18881e-163	-8.09915e-163	7.02385e-163	1.44371e-162	2.32896e-163	-1.08005e-162	-2.37866e-163	2.23055e-163	9.68467e-163	1.14445e-163	8.18909e-163	-1.0472e-163	7.55101e-163	1.06808e-162	1.36595e-162	6.71038e-166	5.95982e-163	6.22478e-164	1.33793e-162	-4.62994e-163	0
2.1298e-163	-1.08066e-163	1.42927e-163	-3.45957e-163	1.0463e-162	-1.0424e-163	-4.02633e-163	-6.58476e-163	4.38156e-163	-3.14849e-163	3.18881e-163	-8.09915e-163	7.02385e-163	1.44371e-162	2.32896e-163	-1.08005e-162	-2.37866e-163	2.23055e-163	9.68467e-163	1.14445e-163	8.18909e-163	-1.0472e-163	7.55101e-163	1.06808e-162	1.36595e-162	6.71038e-166	5.95982e-163	6.22478e-164	1.33793e-162	-4.62994e-163	0
2.1298e-163	-1.08066e-163	1.42927e-163	-3.45957e-163	1.0463e-162	-1.0424e-163	-4.02633e-163	-6.58476e-163	4.38156e-163	-3.14849e-163	3.18881e-163	-8.09915e-163	7.02385e-163	1.44371e-162	2.32896e-163	-1.08005e-162	-2.37866e-163	2.23055e-163	9.68467e-163	1.14445e-163	8.18909e-163	-1.0472e-163	7.55101e-163	1.06808e-162	1.36595e-162	6.71038e-166	5.95982e-163	6.22478e-164	1.33793e-162	-4.62994e-163	0
2.1298e-163	-1.08066e-163	1.42927e-163	-3.45957e-163	1.0463e-162	-1.0424e-163	-4.02633e-163	-6.58476e-163	4.38156e-163	-3.14849e-163	3.18881e-163	-8.09915e-163	7.02385e-163	1.44371e-162	2.32896e-163	-1.08005e-162	-2.37866e-163	2.23055e-163	9.68467e-163	1.14445e-163	8.18909e-163	-1.0472e-163	7.55101e-163	1.06808e-162	1.36595e-162	6.71038e-166	5.95982e-163	6.22478e-164	1.33793e-162	-4.62994e-163	0
2.1298e-163	-1.08066e-163	1.42927e-163	-3.45957e-163	1.0463e-162	-1.0424e-163	-4.02633e-163	-6.58476e-163	4.38156e-163	-3.14849e-163	3.18881e-163	-8.09915e-163	7.02385e-163	1.44371e-162	2.32896e-163	-1.08005e-162	-2.37866e-163	2.23055e-163	9.68467e-163	1.14445e-163	8.18909e-163	-1.0472e-163	7.55101e-163	1.06808e-162	1.36595e-162	6.71038e-166	5.95982e-163	6.22478e-164	1.33793e-162	-4.62994e-163	0
2.1298e-163	-1.08066e-163	1.42927e-163	-3.45957e-163	1.0463e-162	-1.0424e-163	-4.02633e-163	-6.58476e-163	4.38156e-163	-3.14849e-163	3.18881e-163	-8.09915e-163	7.02385e-163	1.44371e-162	2.32896e-163	-1.08005e-162	-2.37866e-163	2.23055e-163	9.68467e-163	1.14445e-163	8.18909e-163	-1.0472e-163	7.55101e-163	1.06808e-162	1.36595e-162	6.71038e-166	5.95982e-163	6.22478e-164	1.33793e-162	-4.62994e-163	0
2.1298e-163	-1.08066e-163	1.42927e-163	-3.45957e-163	1.0463e-162	-1.0424e-163	-4.02633e-163	-6.58476e-163	4.38156e-163	-3.14849e-163	3.18881e-163	-8.09915e-163	7.02385e-163	1.44371e-162	2.32896e-163	-1.08005e-162	-2.37866e-163	2.23055e-163	9.68467e-163	1.14445e-163	8.18909e-163	-1.0472e-163	7.55101e-163	1.06808e-162	1.36595e-162	6.71038e-166	5.95982e-163	6.22478e-164	1.33793e-162	-4.62994e-163	0
2.1298e-163	-1.08066e-163	1.42927e-163	-3.45957e-163	1.0463e-162	-1.0424e-163	-4.02633e-163	-6.58476e-163	4.38156e-163	-3.14849e-163	3.18881e-163	-8.09915e-163	7.02385e-163	1.44371e-162	2.32896e-163	-1.08005e-162	-2.37866e-163	2.23055e-163	9.68467e-163	1.14445e-163	8.18909e-163	-1.0472e-163	7.55101e-163	1.06808e-162	1.36595e-162	6.71038e-166	5.95982e-163	6.22478e-164	1.33793e-162	-4.62994e-163	0
2.1298e-163	-1.08066e-163	1.42927e-163	-3.45957e-163	1.0463e-162	-1.0424e-163	-4.02633e-163	-6.58476e-163	4.38156e-163	-3.14849e-163	3.18881e-163	-8.09915e-163	7.02385e-163	1.44371e-162	2.32896e-163	-1.08005e-162	-2.37866e-163	2.23055e-163	9.68467e-163	1.14445e-163	8.18909e-163	-1.0472e-163	7.55101e-163	1.06808e-162	1.36595e-162	6.71038e-166	5.95982e-163	6.22478e-164	1.33793e-162	-4.62994e-163	0
2.1298e-163	-1.08066e-163	1.42927e-163	-3.45957e-163	1.0463e-162	-1.0424e-163	-4.02633e-163	-6.58476e-163	4.38156e-163	-3.14849e-163	3.18881e-163	-8.09915e-163	7.02385e-163	1.44371e-162	2.32896e-163	-1.08005e-162	-2.37866e-163	2.23055e-163	9.68467e-163	1.14445e-163	8.18909e-163	-1.0472e-163	7.55101e-163	1.06808e-162	1.36595e-162	6.71038e-166	5.95982e-163	6.22478e-164	1.33793e-162	-4.62994e-163	0
2.1298e-163	-1.08066e-163	1.42927e-163	-3.45957e-163	1.0463e-162	-1.0424e-163	-4.02633e-163	-6.58476e-163	4.38156e-163	-3.14849e-163	3.18881e-163	-8.09915e-163	7.02385e-163	1.44371e-162	2.32896e-163	-1.08005e-162	-2.37866e-163	2.23055e-163	9.68467e-163	1.14445e-163	8.18909e-163	-1.0472e-163	7.55101e-163	1.06808e-162	1.36595e-162	6.71038e-166	5.95982e-163	6.22478e-164	1.33793e-162	-4.62994e-163	0
2.1298e-163	-1.08066e-163	1.42927e-163	-3.45957e-163	1.0463e-162	-1.0424e-163	-4.02633e-163	-6.58476e-163	4.38156e-163	-3.14849e-163	3.18881e-163	-8.09915e-163	7.02385e-163	1.44371e-162	2.32896e-163	-1.08005e-162	-2.37866e-163	2.23055e-163	9.68467e-163	1.14445e-163	8.18909e-163	-1.0472e-163	7.55101e-163	1.06808e-162	1.36595e-162	6.71038e-166	5.95982e-163	6.22478e-164	1.33793e-162	-4.62994e-163	0
2.1298e-163	-1.08066e-163	1.42927e-163	-3.45957e-163	1.0463e-162	-1.0424e-163	-4.02633e-163	-6.58476e-163	4.38156e-163	-3.14849e-163	3.18881e-163	-8.09915e-163	7.02385e-163	1.44371e-162	2.32896e-163	-1.08005e-162	-2.37866e-163	2.23055e-163	9.68467e-163	1.14445e-163	8.18909e-163	-1.0472e-163	7.55101e-163	1.06808e-162	1.36595e-162	6.71038e-166	5.95982e-163	6.22478e-164	1.33793e-162	-4.62994e-163	0
2.1298e-163	-1.08066e-163	1.42927e-163	-3.45957e-163	1.0463e-162	-1.0424e-163	-4.02633e-163	-6.58476e-163	4.38156e-163	-3.14849e-163	3.18881e-163	-8.09915e-163	7.02385e-163	1.44371e-162	2.32896e-163	-1.08005e-162	-2.37866e-163	2.23055e-163	9.68467e-163	1.14445e-163	8.18909e-163	-1.0472e-163	7.55101e-163	1.06808e-162	1.36595e-162	6.71038e-166	5.95982e-163	6.22478e-164	1.33793e-162	-4.62994e-163	0
2.1298e-163	-1.08066e-163	1.42927e-163	-3.45957e-163	1.0463e-162	-1.0424e-163	-4.02633e-163	-6.58476e-163	4.38156e-163	-3.14849e-163	3.18881e-163	-8.09915e-163	7.02385e-163	1.44371e-162	2.32896e-163	-1.08005e-162	-2.37866e-163	2.23055e-163	9.68467e-163	1.14445e-163	8.18909e-163	-1.0472e-163	7.55101e-163	1.06808e-162	1.36595e-162	6.71038e-166	5.95982e-163	6.22478e-164	1.33793e-162	-4.62994e-163	0
2.1298e-163	-1.08066e-163	1.42927e-163	-3.45957e-163	1.0463e-162	-1.0424e-163	-4.02633e-163	-6.58476e-163	4.38156e-163	-3.14849e-163	3.18881e-163	-8.09915e-163	7.02385e-163	1.44371e-162	2.32896e-163	-1.08005e-162	-2.37866e-163	2.23055e-163	9.68467e-163	1.14445e-163	8.18909e-163	-1.0472e-163	7.55101e-163	1.06808e-162	1.36595e-162	6.71038e-166	5.95982e-163	6.22478e-164	1.33793e-162	-4.62994e-163	0
2.1298e-163	-1.08066e-163	1.42927e-163	-3.45957e-163	1.0463e-162	-1.0424e-163	-4.02633e-163	-6.58476e-163	4.38156e-163	-3.14849e-163	3.18881e-163	-8.09915e-163	7.02385e-163	1.44371e-162	2.32896e-163	-1.08005e-162	-2.37866e-163	2.23055e-163	9.68467e-163	1.14445e-163	8.18909e-163	-1.0472e-163	7.55101e-163	1.06808e-162	1.36595e-162	6.71038e-166	5.95982e-163	6.22478e-164	1.33793e-162	-4.62994e-163	0
2.1298e-163	-1.08066e-163	1.42927e-163	-3.45957e-163	1.0463e-162	-1.0424e-163	-4.02633e-163	-6.58476e-163	4.38156e-163	-3.14849e-163	3.18881e-163	-8.09915e-163	7.02385e-163	1.44371e-162	2.32896e-163	-1.08005e-162	-2.37866e-163	2.23055e-163	9.68467e-163	1.14445e-163	8.18909e-163	-1.0472e-163	7.55101e-163	1.06808e-162	1.36595e-162	6.71038e-166	5.95982e-163	6.22478e-164	1.33793e-162	-4.62994e-163	0
2.1298e-163	-1.08066e-163	1.42927e-163	-3.45957e-163	1.0463e-162	-1.0424e-163	-4.02633e-163	-6.58476e-163	4.38156e-163	-3.14849e-163	3.18881e-163	-8.09915e-163	7.02385e-163	1.44371e-162	2.32896e-163	-1.08005e-162	-2.37866e-163	2.23055e-163	9.68467e-163	1.14445e-163	8.18909e-163	-1.0472e-163	7.55101e-163	1.06808e-162	1.36595e-162	6.71038e-166	5.95982e-163	6.22478e-164	1.33793e-162	-4.62994e-163	0
2.1298e-163	-1.08066e-163	1.42927e-163	-3.45957e-163	1.0463e-162	-1.0424e-163	-4.02633e-163	-6.58476e-163	4.38156e-163	-3.14849e-163	3.18881e-163	-8.09915e-163	7.02385e-163	1.44371e-162	2.32896e-163	-1.08005e-162	-2.37866e-163	2.23055e-163	9.68467e-163	1.14445e-163	8.18909e-163	-1.0472e-163	7.55101e-163	1.06808e-162	1.36595e-162	6.71038e-166	5.95982e-163	6.22478e-164	1.33793e-162	-4.62994e-163	0
2.1298e-163	-1.08066e-163	1.42927e-163	-3.45957e-163	1.0463e-162	-1.0424e-163	-4.02633e-163	-6.58476e-163	4.38156e-163	-3.14849e-163	3.18881e-163	-8.09915e-163	7.02385e-163	1.44371e-162	2.32896e-163	-1.08005e-162	-2.37866e-163	2.23055e-163	9.68467e-163	1.14445e-163	8.18909e-163	-1.0472e-163	7.55101e-163	1.06808e-162	1.36595e-162	6.71038e-166	5.95982e-163	6.22478e-164	1.33793e-162	-4.62994e-163	0
2.1298e-163	-1.08066e-163	1.42927e-163	-3.45957e-163	1.0463e-162	-1.0424e-163	-4.02633e-163	-6.58476e-163	4.38156e-163	-3.14849e-163	3.18881e-163	-8.09915e-163	7.02385e-163	1.44371e-162	2.32896e-163	-1.08005e-162	-2.37866e-163	2.23055e-163	9.68467e-163	1.14445e-163	8.18909e-163	-1.0472e-163	7.55101e-163	1.06808e-162	1.36595e-162	6.71038e-166	5.95982e-163	6.22478e-164	1.33793e-162	-4.62994e-163	0
2.1298e-163	-1.08066e-163	1.42927e-163	-3.45957e-163	1.0463e-162	-1.0424e-163	-4.02633e-163	-6.58476e-163	4.38156e-163	-3.14849e-163	3.18881e-163	-8.09915e-163	7.02385e-163	1.44371e-162	2.32896e-163	-1.08005e-162	-2.37866e-163	2.23055e-163	9.68467e-163	1.14445e-163	8.18909e-163	-1.0472e-163	7.55101e-163	1.06808e-162	1.36595e-162	6.71038e-166	5.95982e-163	6.22478e-164	1.33793e-162	-4.62994e-163	0
2.1298e-163	-1.08066e-163	1.42927e-163	-3.45957e-163	1.0463e-162	-1.0424e-163	-4.02633e-163	-6.58476e-163	4.38156e-163	-3.14849e-163	3.18881e-163	-8.09915e-163	7.02385e-163	1.44371e-162	2.32896e-163	-1.08005e-162	-2.37866e-163	2.23055e-163	9.68467e-163	1.14445e-163	8.18909e-163	-1.0472e-163	7.55101e-163	1.06808e-162	1.36595e-162	6.71038e-166	5.95982e-163	6.22478e-164	1.33793e-162	-4.62994e-163	0
2.1298e-163	-1.08066e-163	1.42927e-163	-3.45957e-163	1.0463e-162	-1.0424e-163	-4.02633e-163	-6.58476e-163	4.38156e-163	-3.14849e-163	3.18881e-163	-8.09915e-163	7.02385e-163	1.44371e-162	2.32896e-163	-1.08005e-162	-2.37866e-163	2.23055e-163	9.68467e-163	1.14445e-163	8.18909e-163	-1.0472e-163	7.55101e-163	1.06808e-162	1.36595e-162	6.71038e-166	5.95982e-163	6.22478e-164	1.33793e-162	-4.62994e-163	0
2.1298e-163	-1.08066e-163	1.42927e-163	-3.45957e-163	1.0463e-162	-1.0424e-163	-4.02633e-163	-6.58476e-163	4.38156e-163	-3.14849e-163	3.18881e-163	-8.09915e-163	7.02385e-163	1.44371e-162	2.32896e-163	-1.08005e-162	-2.37866e-163	2.23055e-163	9.68467e-163	1.14445e-163	8.18909e-163	-1.0472e-163	7.55101e-163	1.06808e-162	1.36595e-162	6.71038e-166	5.95982e-163	6.22478e-164	1.33793e-162	-4.62994e-163	0
2.1298e-163	-1.08066e-163	1.42927e-163	-3.45957e-163	1.0463e-162	-1.0424e-163	-4.02633e-163	-6.58476e-163	4.38156e-163	-3.14849e-163	3.18881e-163	-8.09915e-163	7.02385e-163	1.44371e-162	2.32896e-163	-1.08005e-162	-2.37866e-163	2.23055e-163	9.68467e-163	1.14445e-163	8.18909e-163	-1.0472e-163	7.55101e-163	1.06808e-162	1.36595e-162	6.71038e-166	5.95982e-163	6.22478e-164	1.33793e-162	-4.62994e-163	0
2.1298e-163	-1.08066e-163	1.42927e-163	-3.45957e-163	1.0463e-162	-1.0424e-163	-4.02633e-163	-6.58476e-163	4.38156e-163	-3.14849e-163	3.18881e-163	-8.09915e-163	7.02385e-163	1.44371e-162	2.32896e-163	-1.08005e-162	-2.37866e-163	2.23055e-163	9.68467e-163	1.14445e-163	8.18909e-163	-1.0472e-163	7.55101e-163	1.06808e-162	1.36595e-162	6.71038e-166	5.95982e-163	6.22478e-164	1.33793e-162	-4.62994e-163	0
2.1298e-163	-1.08066e-163	1.42927e-163	-3.45957e-163	1.0463e-162	-1.0424e-163	-4.02633e-163	-6.58476e-163	4.38156e-163	-3.14849e-163	3.18881e-163	-8.09915e-163	7.02385e-163	1.44371e-162	2.32896e-163	-1.08005e-162	-2.37866e-163	2.23055e-163	9.68467e-163	1.14445e-163	8.18909e-163	-1.0472e-163	7.55101e-163	1.06808e-162	1.36595e-162	6.71038e-166	5.95982e-163	6.22478e-164	1.33793e-162	-4.62994e-163	0
2.1298e-163	-1.08066e-163	1.42927e-163	-3.45957e-163	1.0463e-162	-1.0424e-163	-4.02633e-163	-6.58476e-163	4.38156e-163	-3.14849e-163	3.18881e-163	-8.09915e-163	7.02385e-163	1.44371e-162	2.32896e-163	-1.08005e-162	-2.37866e-163	2.23055e-163	9.68467e-163	1.14445e-163	8.18909e-163	-1.0472e-163	7.55101e-163	1.06808e-162	1.36595e-162	6.71038e-166	5.95982e-163	6.22478e-164	1.33793e-162	-4.62994e-163	0
2.1298e-163	-1.08066e-163	1.42927e-163	-3.45957e-163	1.0463e-162	-1.0424e-163	-4.02633e-163	-6.58476e-163	4.38156e-163	-3.14849e-163	3.18881e-163	-8.09915e-163	7.02385e-163	1.44371e-162	2.32896e-163	-1.08005e-162	-2.37866e-163	2.23055e-163	9.68467e-163	1.14445e-163	8.18909e-163	-1.0472e-163	7.55101e-163	1.06808e-162	1.36595e-162	6.71038e-166	5.95982e-163	6.22478e-164	1.33793e-162	-4.62994e-163	0
2.1298e-163	-1.08066e-163	1.42927e-163	-3.45957e-163	1.0463e-162	-1.0424e-163	-4.02633e-163	-6.58476e-163	4.38156e-163	-3.14849e-163	3.18881e-163	-8.09915e-163	7.02385e-163	1.44371e-162	2.32896e-163	-1.08005e-162	-2.37866e-163	2.23055e-163	9.68467e-163	1.14445e-163	8.18909e-163	-1.0472e-163	7.55101e-163	1.06808e-162	1.36595e-162	6.71038e-166	5.95982e-163	6.22478e-164	1.33793e-162	-4.62994e-163	0
2.1298e-163	-1.08066e-163	1.42927e-163	-3.45957e-163	1.0463e-162	-1.0424e-163	-4.02633e-163	-6.58476e-163	4.38156e-163	-3.14849e-163	3.18881e-163	-8.09915e-163	7.02385e-163	1.44371e-162	2.32896e-163	-1.08005e-162	-2.37866e-163	2.23055e-163	9.68467e-163	1.14445e-163	8.18909e-163	-1.0472e-163	7.55101e-163	1.06808e-162	1.36595e-162	6.71038e-166	5.95982e-163	6.22478e-164	1.33793e-162	-4.62994e-163	0
2.1298e-163	-1.08066e-163	1.42927e-163	-3.45957e-163	1.0463e-162	-1.0424e-163	-4.02633e-163	-6.58476e-163	4.38156e-163	-3.14849e-163	3.18881e-163	-8.09915e-163	7.02385e-163	1.44371e-162	2.32896e-163	-1.08005e-162	-2.37866e-163	2.23055e-163	9.68467e-163	1.14445e-163	8.18909e-163	-1.0472e-163	7.55101e-163	1.06808e-162	1.36595e-162	6.71038e-166	5.95982e-163	6.22478e-164	1.33793e-162	-4.62994e-163	0
2.1298e-163	-1.08066e-163	1.42927e-163	-3.45957e-163	1.0463e-162	-1.0424e-163	-4.02633e-163	-6.58476e-163	4.38156e-163	-3.14849e-163	3.18881e-163	-8.09915e-163	7.02385e-163	1.44371e-162	2.32896e-163	-1.08005e-162	-2.37866e-163	2.23055e-163	9.68467e-163	1.14445e-163	8.18909e-163	-1.0472e-163	7.55101e-163	1.06808e-162	1.36595e-162	6.71038e-166	5.95982e-163	6.22478e-164	1.33793e-162	-4.62994e-163	0
2.1298e-163	-1.08066e-163	1.42927e-163	-3.45957e-163	1.0463e-162	-1.0424e-163	-4.02633e-163	-6.58476e-163	4.38156e-163	-3.14849e-163	3.18881e-163	-8.09915e-163	7.02385e-163	1.44371e-162	2.32896e-163	-1.08005e-162	-2.37866e-163	2.23055e-163	9.68467e-163	1.14445e-163	8.18909e-163	-1.0472e-163	7.55101e-163	1.06808e-162	1.36595e-162	6.71038e-166	5.95982e-163	6.22478e-164	1.33793e-162	-4.62994e-163	0
2.1298e-163	-1.08066e-163	1.42927e-163	-3.45957e-163	1.0463e-162	-1.0424e-163	-4.02633e-163	-6.58476e-163	4.38156e-163	-3.14849e-163	3.18881e-163	-8.09915e-163	7.02385e-163	1.44371e-162	2.32896e-163	-1.08005e-162	-2.37866e-163	2.23055e-163	9.68467e-163	1.14445e-163	8.18909e-163	-1.0472e-163	7.55101e-163	1.06808e-162	1.36595e-162	6.71038e-166	5.95982e-163	6.22478e-164	1.33793e-162	-4.62994e-163	0
2.1298e-163	-1.08066e-163	1.42927e-163	-3.45957e-163	1.0463e-162	-1.0424e-163	-4.02633e-163	-6.58476e-163	4.38156e-163	-3.14849e-163	3.18881e-163	-8.09915e-163	7.02385e-163	1.44371e-162	2.32896e-163	-1.08005e-162	-2.37866e-163	2.23055e-163	9.68467e-163	1.14445e-163	8.18909e-163	-1.0472e-163	7.55101e-163	1.06808e-162	1.36595e-162	6.71038e-166	5.95982e-163	6.22478e-164	1.33793e-162	-4.62994e-163	0
2.1298e-163	-1.08066e-163	1.42927e-163	-3.45957e-163	1.0463e-162	-1.0424e-163	-4.02633e-163	-6.58476e-163	4.38156e-163	-3.14849e-163	3.18881e-163	-8.09915e-163	7.02385e-163	1.44371e-162	2.32896e-163	-1.08005e-162	-2.37866e-163	2.23055e-163	9.68467e-163	1.14445e-163	8.18909e-163	-1.0472e-163	7.55101e-163	1.06808e-162	1.36595e-162	6.71038e-166	5.95982e-163	6.22478e-164	1.33793e-162	-4.62994e-163	0
2.1298e-163	-1.08066e-163	1.42927e-163	-3.45957e-163	1.0463e-162	-1.0424e-163	-4.02633e-163	-6.58476e-163	4.38156e-163	-3.14849e-163	3.18881e-163	-8.09915e-163	7.02385e-163	1.44371e-162	2.32896e-163	-1.08005e-162	-2.37866e-163	2.23055e-163	9.68467e-163	1.14445e-163	8.18909e-163	-1.0472e-163	7.55101e-163	1.06808e-162	1.36595e-162	6.71038e-166	5.95982e-163	6.22478e-164	1.33793e-162	-4.62994e-163	0
2.1298e-163	-1.08066e-163	1.42927e-163	-3.45957e-163	1.0463e-162	-1.0424e-163	-4.02633e-163	-6.58476e-163	4.38156e-163	-3.14849e-163	3.18881e-163	-8.09915e-163	7.02385e-163	1.44371e-162	2.32896e-163	-1.08005e-162	-2.37866e-163	2.23055e-163	9.68467e-163	1.14445e-163	8.18909e-163	-1.0472e-163	7.55101e-163	1.06808e-162	1.36595e-162	6.71038e-166	5.95982e-163	6.22478e-164	1.33793e-162	-4.62994e-163	0
2.1298e-163	-1.08066e-163	1.42927e-163	-3.45957e-163	1.0463e-162	-1.0424e-163	-4.02633e-163	-6.58476e-163	4.38156e-163	-3.14849e-163	3.18881e-163	-8.09915e-163	7.02385e-163	1.44371e-162	2.32896e-163	-1.08005e-162	-2.37866e-163	2.23055e-163	9.68467e-163	1.14445e-163	8.18909e-163	-1.0472e-163	7.55101e-163	1.06808e-162	1.36595e-162	6.71038e-166	5.95982e-163	6.22478e-164	1.33793e-162	-4.62994e-163	0
2.1298e-163	-1.08066e-163	1.42927e-163	-3.45957e-163	1.0463e-162	-1.0424e-163	-4.02633e-163	-6.58476e-163	4.38156e-163	-3.14849e-163	3.18881e-163	-8.09915e-163	7.02385e-163	1.44371e-162	2.32896e-163	-1.08005e-162	-2.37866e-163	2.23055e-163	9.68467e-163	1.14445e-163	8.18909e-163	-1.0472e-163	7.55101e-163	1.06808e-162	1.36595e-162	6.71038e-166	5.95982e-163	6.22478e-164	1.33793e-162	-4.62994e-163	0
2.1298e-163	-1.08066e-163	1.42927e-163	-3.45957e-163	1.0463e-162	-1.0424e-163	-4.02633e-163	-6.58476e-163	4.38156e-163	-3.14849e-163	3.18881e-163	-8.09915e-163	7.02385e-163	1.44371e-162	2.32896e-163	-1.08005e-162	-2.37866e-163	2.23055e-163	9.68467e-163	1.14445e-163	8.18909e-163	-1.0472e-163	7.55101e-163	1.06808e-162	1.36595e-162	6.71038e-166	5.95982e-163	6.22478e-164	1.33793e-162	-4.62994e-163	0
2.1298e-163	-1.08066e-163	1.42927e-163	-3.45957e-163	1.0463e-162	-1.0424e-163	-4.02633e-163	-6.58476e-163	4.38156e-163	-3.14849e-163	3.18881e-163	-8.09915e-163	7.02385e-163	1.44371e-162	2.32896e-163	-1.08005e-162	-2.37866e-163	2.23055e-163	9.68467e-163	1.14445e-163	8.18909e-163	-1.0472e-163	7.55101e-163	1.06808e-162	1.36595e-162	6.71038e-166	5.95982e-163	6.22478e-164	1.33793e-162	-4.62994e-163	0
2.1298e-163	-1.08066e-163	1.42927e-163	-3.45957e-163	1.0463e-162	-1.0424e-163	-4.02633e-163	-6.58476e-163	4.38156e-163	-3.14849e-163	3.18881e-163	-8.09915e-163	7.02385e-163	1.44371e-162	2.32896e-163	-1.08005e-162	-2.37866e-163	2.23055e-163	9.68467e-163	1.14445e-163	8.18909e-163	-1.0472e-163	7.55101e-163	1.06808e-162	1.36595e-162	6.71038e-166	5.95982e-163	6.22478e-164	1.33793e-162	-4.62994e-163	0
2.1298e-163	-1.08066e-163	1.42927e-163	-3.45957e-163	1.0463e-162	-1.0424e-163	-4.02633e-163	-6.58476e-163	4.38156e-163	-3.14849e-163	3.18881e-163	-8.09915e-163	7.02385e-163	1.44371e-162	2.32896e-163	-1.08005e-162	-2.37866e-163	2.23055e-163	9.68467e-163	1.14445e-163	8.18909e-163	-1.0472e-163	7.55101e-163	1.06808e-162	1.36595e-162	6.71038e-166	5.95982e-163	6.22478e-164	1.33793e-162	-4.62994e-163	0
2.1298e-163	-1.08066e-163	1.42927e-163	-3.45957e-163	1.0463e-162	-1.0424e-163	-4.02633e-163	-6.58476e-163	4.38156e-163	-3.14849e-163	3.18881e-163	-8.09915e-163	7.02385e-163	1.44371e-162	2.32896e-163	-1.08005e-162	-2.37866e-163	2.23055e-163	9.68467e-163	1.14445e-163	8.18909e-163	-1.0472e-163	7.55101e-163	1.06808e-162	1.36595e-162	6.71038e-166	5.95982e-163	6.22478e-164	1.33793e-162	-4.62994e-163	0
2.1298e-163	-1.08066e-163	1.42927e-163	-3.45957e-163	1.0463e-162	-1.0424e-163	-4.02633e-163	-6.58476e-163	4.38156e-163	-3.14849e-163	3.18881e-163	-8.09915e-163	7.02385e-163	1.44371e-162	2.32896e-163	-1.08005e-162	-2.37866e-163	2.23055e-163	9.68467e-163	1.14445e-163	8.18909e-163	-1.0472e-163	7.55101e-163	1.06808e-162	1.36595e-162	6.71038e-166	5.95982e-163	6.22478e-164	1.33793e-162	-4.62994e-163	0
2.1298e-163	-1.08066e-163	1.42927e-163	-3.45957e-163	1.0463e-162	-1.0424e-163	-4.02633e-163	-6.58476e-163	4.38156e-163	-3.14849e-163	3.18881e-163	-8.09915e-163	7.02385e-163	1.44371e-162	2.32896e-163	-1.08005e-162	-2.37866e-163	2.23055e-163	9.68467e-163	1.14445e-163	8.18909e-163	-1.0472e-163	7.55101e-163	1.06808e-162	1.36595e-162	6.71038e-166	5.95982e-163	6.22478e-164	1.33793e-162	-4.62994e-163	0
2.1298e-163	-1.08066e-163	1.42927e-163	-3.45957e-163	1.0463e-162	-1.0424e-163	-4.02633e-163	-6.58476e-163	4.38156e-163	-3.14849e-163	3.18881e-163	-8.09915e-163	7.02385e-163	1.44371e-162	2.32896e-163	-1.08005e-162	-2.37866e-163	2.23055e-163	9.68467e-163	1.14445e-163	8.18909e-163	-1.0472e-163	7.55101e-163	1.06808e-162	1.36595e-162	6.71038e-166	5.95982e-163	6.22478e-164	1.33793e-162	-4.62994e-163	0
2.1298e-163	-1.08066e-163	1.42927e-163	-3.45957e-163	1.0463e-162	-1.0424e-163	-4.02633e-163	-6.58476e-163	4.38156e-163	-3.14849e-163	3.18881e-163	-8.09915e-163	7.02385e-163	1.44371e-162	2.32896e-163	-1.08005e-162	-2.37866e-163	2.23055e-163	9.68467e-163	1.14445e-163	8.18909e-163	-1.0472e-163	7.55101e-163	1.06808e-162	1.36595e-162	6.71038e-166	5.95982e-163	6.22478e-164	1.33793e-162	-4.62994e-163	0
2.1298e-163	-1.08066e-163	1.42927e-163	-3.45957e-163	1.0463e-162	-1.0424e-163	-4.02633e-163	-6.58476e-163	4.38156e-163	-3.14849e-163	3.18881e-163	-8.09915e-163	7.02385e-163	1.44371e-162	2.32896e-163	-1.08005e-162	-2.37866e-163	2.23055e-163	9.68467e-163	1.14445e-163	8.18909e-163	-1.0472e-163	7.55101e-163	1.06808e-162	1.36595e-162	6.71038e-166	5.95982e-163	6.22478e-164	1.33793e-162	-4.62994e-163	0
2.1298e-163	-1.08066e-163	1.42927e-163	-3.45957e-163	1.0463e-162	-1.0424e-163	-4.02633e-163	-6.58476e-163	4.38156e-163	-3.14849e-163	3.18881e-163	-8.09915e-163	7.02385e-163	1.44371e-162	2.32896e-163	-1.08005e-162	-2.37866e-163	2.23055e-163	9.68467e-163	1.14445e-163	8.18909e-163	-1.0472e-163	7.55101e-163	1.06808e-162	1.36595e-162	6.71038e-166	5.95982e-163	6.22478e-164	1.33793e-162	-4.62994e-163	0
2.1298e-163	-1.08066e-163	1.42927e-163	-3.45957e-163	1.0463e-162	-1.0424e-163	-4.02633e-163	-6.58476e-163	4.38156e-163	-3.14849e-163	3.18881e-163	-8.09915e-163	7.02385e-163	1.44371e-162	2.32896e-163	-1.08005e-162	-2.37866e-163	2.23055e-163	9.68467e-163	1.14445e-163	8.18909e-163	-1.0472e-163	7.55101e-163	1.06808e-162	1.36595e-162	6.71038e-166	5.95982e-163	6.22478e-164	1.33793e-162	-4.62994e-163	0
2.1298e-163	-1.08066e-163	1.42927e-163	-3.45957e-163	1.0463e-162	-1.0424e-163	-4.02633e-163	-6.58476e-163	4.38156e-163	-3.14849e-163	3.18881e-163	-8.09915e-163	7.02385e-163	1.44371e-162	2.32896e-163	-1.08005e-162	-2.37866e-163	2.23055e-163	9.68467e-163	1.14445e-163	8.18909e-163	-1.0472e-163	7.55101e-163	1.06808e-162	1.36595e-162	6.71038e-166	5.95982e-163	6.22478e-164	1.33793e-162	-4.62994e-163	0
2.1298e-163	-1.08066e-163	1.42927e-163	-3.45957e-163	1.0463e-162	-1.0424e-163	-4.02633e-163	-6.58476e-163	4.38156e-163	-3.14849e-163	3.18881e-163	-8.09915e-163	7.02385e-163	1.44371e-162	2.32896e-163	-1.08005e-162	-2.37866e-163	2.23055e-163	9.68467e-163	1.14445e-163	8.18909e-163	-1.0472e-163	7.55101e-163	1.06808e-162	1.36595e-162	6.71038e-166	5.95982e-163	6.22478e-164	1.33793e-162	-4.62994e-163	0
2.1298e-163	-1.08066e-163	1.42927e-163	-3.45957e-163	1.0463e-162	-1.0424e-163	-4.02633e-163	-6.58476e-163	4.38156e-163	-3.14849e-163	3.18881e-163	-8.09915e-163	7.02385e-163	1.44371e-162	2.32896e-163	-1.08005e-162	-2.37866e-163	2.23055e-163	9.68467e-163	1.14445e-163	8.18909e-163	-1.0472e-163	7.55101e-163	1.06808e-162	1.36595e-162	6.71038e-166	5.95982e-163	6.22478e-164	1.33793e-162	-4.62994e-163	0
2.1298e-163	-1.08066e-163	1.42927e-163	-3.45957e-163	1.0463e-162	-1.0424e-163	-4.02633e-163	-6.58476e-163	4.38156e-163	-3.14849e-163	3.18881e-163	-8.09915e-163	7.02385e-163	1.44371e-162	2.32896e-163	-1.08005e-162	-2.37866e-163	2.23055e-163	9.68467e-163	1.14445e-163	8.18909e-163	-1.0472e-163	7.55101e-163	1.06808e-162	1.36595e-162	6.71038e-166	5.95982e-163	6.22478e-164	1.33793e-162	-4.62994e-163	0
2.1298e-163	-1.08066e-163	1.42927e-163	-3.45957e-163	1.0463e-162	-1.0424e-163	-4.02633e-163	-6.58476e-163	4.38156e-163	-3.14849e-163	3.18881e-163	-8.09915e-163	7.02385e-163	1.44371e-162	2.32896e-163	-1.08005e-162	-2.37866e-163	2.23055e-163	9.68467e-163	1.14445e-163	8.18909e-163	-1.0472e-163	7.55101e-163	1.06808e-162	1.36595e-162	6.71038e-166	5.95982e-163	6.22478e-164	1.33793e-162	-4.62994e-163	0
2.1298e-163	-1.08066e-163	1.42927e-163	-3.45957e-163	1.0463e-162	-1.0424e-163	-4.02633e-163	-6.58476e-163	4.38156e-163	-3.14849e-163	3.18881e-163	-8.09915e-163	7.02385e-163	1.44371e-162	2.32896e-163	-1.08005e-162	-2.37866e-163	2.23055e-163	9.68467e-163	1.14445e-163	8.18909e-163	-1.0472e-163	7.55101e-163	1.06808e-162	1.36595e-162	6.71038e-166	5.95982e-163	6.22478e-164	1.33793e-162	-4.62994e-163	0
2.1298e-163	-1.08066e-163	1.42927e-163	-3.45957e-163	1.0463e-162	-1.0424e-163	-4.02633e-163	-6.58476e-163	4.38156e-163	-3.14849e-163	3.18881e-163	-8.09915e-163	7.02385e-163	1.44371e-162	2.32896e-163	-1.08005e-162	-2.37866e-163	2.23055e-163	9.68467e-163	1.14445e-163	8.18909e-163	-1.0472e-163	7.55101e-163	1.06808e-162	1.36595e-162	6.71038e-166	5.95982e-163	6.22478e-164	1.33793e-162	-4.62994e-163	0
2.1298e-163	-1.08066e-163	1.42927e-163	-3.45957e-163	1.0463e-162	-1.0424e-163	-4.02633e-163	-6.58476e-163	4.38156e-163	-3.14849e-163	3.18881e-163	-8.09915e-163	7.02385e-163	1.44371e-162	2.32896e-163	-1.08005e-162	-2.37866e-163	2.23055e-163	9.68467e-163	1.14445e-163	8.18909e-163	-1.0472e-163	7.55101e-163	1.06808e-162	1.36595e-162	6.71038e-166	5.95982e-163	6.22478e-164	1.33793e-162	-4.62994e-163	0
2.1298e-163	-1.08066e-163	1.42927e-163	-3.45957e-163	1.0463e-162	-1.0424e-163	-4.02633e-163	-6.58476e-163	4.38156e-163	-3.14849e-163	3.18881e-163	-8.09915e-163	7.02385e-163	1.44371e-162	2.32896e-163	-1.08005e-162	-2.37866e-163	2.23055e-163	9.68467e-163	1.14445e-163	8.18909e-163	-1.0472e-163	7.55101e-163	1.06808e-162	1.36595e-162	6.71038e-166	5.95982e-163	6.22478e-164	1.33793e-162	-4.62994e-163	0
2.1298e-163	-1.08066e-163	1.42927e-163	-3.45957e-163	1.0463e-162	-1.0424e-163	-4.02633e-163	-6.58476e-163	4.38156e-163	-3.14849e-163	3.18881e-163	-8.09915e-163	7.02385e-163	1.44371e-162	2.32896e-163	-1.08005e-162	-2.37866e-163	2.23055e-163	9.68467e-163	1.14445e-163	8.18909e-163	-1.0472e-163	7.55101e-163	1.06808e-162	1.36595e-162	6.71038e-166	5.95982e-163	6.22478e-164	1.33793e-162	-4.62994e-163	0
2.1298e-163	-1.08066e-163	1.42927e-163	-3.45957e-163	1.0463e-162	-1.0424e-163	-4.02633e-163	-6.58476e-163	4.38156e-163	-3.14849e-163	3.18881e-163	-8.09915e-163	7.02385e-163	1.44371e-162	2.32896e-163	-1.08005e-162	-2.37866e-163	2.23055e-163	9.68467e-163	1.14445e-163	8.18909e-163	-1.0472e-163	7.55101e-163	1.06808e-162	1.36595e-162	6.71038e-166	5.95982e-163	6.22478e-164	1.33793e-162	-4.62994e-163	0
2.1298e-163	-1.08066e-163	1.42927e-163	-3.45957e-163	1.0463e-162	-1.0424e-163	-4.02633e-163	-6.58476e-163	4.38156e-163	-3.14849e-163	3.18881e-163	-8.09915e-163	7.02385e-163	1.44371e-162	2.32896e-163	-1.08005e-162	-2.37866e-163	2.23055e-163	9.68467e-163	1.14445e-163	8.18909e-163	-1.0472e-163	7.55101e-163	1.06808e-162	1.36595e-162	6.71038e-166	5.95982e-163	6.22478e-164	1.33793e-162	-4.62994e-163	0
2.1298e-163	-1.08066e-163	1.42927e-163	-3.45957e-163	1.0463e-162	-1.0424e-163	-4.02633e-163	-6.58476e-163	4.38156e-163	-3.14849e-163	3.18881e-163	-8.09915e-163	7.02385e-163	1.44371e-162	2.32896e-163	-1.08005e-162	-2.37866e-163	2.23055e-163	9.68467e-163	1.14445e-163	8.18909e-163	-1.0472e-163	7.55101e-163	1.06808e-162	1.36595e-162	6.71038e-166	5.95982e-163	6.22478e-164	1.33793e-162	-4.62994e-163	0
2.1298e-163	-1.08066e-163	1.42927e-163	-3.45957e-163	1.0463e-162	-1.0424e-163	-4.02633e-163	-6.58476e-163	4.38156e-163	-3.14849e-163	3.18881e-163	-8.09915e-163	7.02385e-163	1.44371e-162	2.32896e-163	-1.08005e-162	-2.37866e-163	2.23055e-163	9.68467e-163	1.14445e-163	8.18909e-163	-1.0472e-163	7.55101e-163	1.06808e-162	1.36595e-162	6.71038e-166	5.95982e-163	6.22478e-164	1.33793e-162	-4.62994e-163	0
2.1298e-163	-1.08066e-163	1.42927e-163	-3.45957e-163	1.0463e-162	-1.0424e-163	-4.02633e-163	-6.58476e-163	4.38156e-163	-3.14849e-163	3.18881e-163	-8.09915e-163	7.02385e-163	1.44371e-162	2.32896e-163	-1.08005e-162	-2.37866e-163	2.23055e-163	9.68467e-163	1.14445e-163	8.18909e-163	-1.0472e-163	7.55101e-163	1.06808e-162	1.36595e-162	6.71038e-166	5.95982e-163	6.22478e-164	1.33793e-162	-4.62994e-163	0
2.1298e-163	-1.08066e-163	1.42927e-163	-3.45957e-163	1.0463e-162	-1.0424e-163	-4.02633e-163	-6.58476e-163	4.38156e-163	-3.14849e-163	3.18881e-163	-8.09915e-163	7.02385e-163	1.44371e-162	2.32896e-163	-1.08005e-162	-2.37866e-163	2.23055e-163	9.68467e-163	1.14445e-163	8.18909e-163	-1.0472e-163	7.55101e-163	1.06808e-162	1.36595e-162	6.71038e-166	5.95982e-163	6.22478e-164	1.33793e-162	-4.62994e-163	0
2.1298e-163	-1.08066e-163	1.42927e-163	-3.45957e-163	1.0463e-162	-1.0424e-163	-4.02633e-163	-6.58476e-163	4.38156e-163	-3.14849e-163	3.18881e-163	-8.09915e-163	7.02385e-163	1.44371e-162	2.32896e-163	-1.08005e-162	-2.37866e-163	2.23055e-163	9.68467e-163	1.14445e-163	8.18909e-163	-1.0472e-163	7.55101e-163	1.06808e-162	1.36595e-162	6.71038e-166	5.95982e-163	6.22478e-164	1.33793e-162	-4.62994e-163	0
2.1298e-163	-1.08066e-163	1.42927e-163	-3.45957e-163	1.0463e-162	-1.0424e-163	-4.02633e-163	-6.58476e-163	4.38156e-163	-3.14849e-163	3.18881e-163	-8.09915e-163	7.02385e-163	1.44371e-162	2.32896e-163	-1.08005e-162	-2.37866e-163	2.23055e-163	9.68467e-163	1.14445e-163	8.18909e-163	-1.0472e-163	7.55101e-163	1.06808e-162	1.36595e-162	6.71038e-166	5.95982e-163	6.22478e-164	1.33793e-162	-4.62994e-163	0
2.1298e-163	-1.08066e-163	1.42927e-163	-3.45957e-163	1.0463e-162	-1.0424e-163	-4.02633e-163	-6.58476e-163	4.38156e-163	-3.14849e-163	3.18881e-163	-8.09915e-163	7.02385e-163	1.44371e-162	2.32896e-163	-1.08005e-162	-2.37866e-163	2.23055e-163	9.68467e-163	1.14445e-163	8.18909e-163	-1.0472e-163	7.55101e-163	1.06808e-162	1.36595e-162	6.71038e-166	5.95982e-163	6.22478e-164	1.33793e-162	-4.62994e-163	0
2.1298e-163	-1.08066e-163	1.42927e-163	-3.45957e-163	1.0463e-162	-1.0424e-163	-4.02633e-163	-6.58476e-163	4.38156e-163	-3.14849e-163	3.18881e-163	-8.09915e-163	7.02385e-163	1.44371e-162	2.32896e-163	-1.08005e-162	-2.37866e-163	2.23055e-163	9.68467e-163	1.14445e-163	8.18909e-163	-1.0472e-163	7.55101e-163	1.06808e-162	1.36595e-162	6.71038e-166	5.95982e-163	6.22478e-164	1.33793e-162	-4.62994e-163	0
2.1298e-163	-1.08066e-163	1.42927e-163	-3.45957e-163	1.0463e-162	-1.0424e-163	-4.02633e-163	-6.58476e-163	4.38156e-163	-3.14849e-163	3.18881e-163	-8.09915e-163	7.02385e-163	1.44371e-162	2.32896e-163	-1.08005e-162	-2.37866e-163	2.23055e-163	9.68467e-163	1.14445e-163	8.18909e-163	-1.0472e-163	7.55101e-163	1.06808e-162	1.36595e-162	6.71038e-166	5.95982e-163	6.22478e-164	1.33793e-162	-4.62994e-163	0
2.1298e-163	-1.08066e-163	1.42927e-163	-3.45957e-163	1.0463e-162	-1.0424e-163	-4.02633e-163	-6.58476e-163	4.38156e-163	-3.14849e-163	3.18881e-163	-8.09915e-163	7.02385e-163	1.44371e-162	2.32896e-163	-1.08005e-162	-2.37866e-163	2.23055e-163	9.68467e-163	1.14445e-163	8.18909e-163	-1.0472e-163	7.55101e-163	1.06808e-162	1.36595e-162	6.71038e-166	5.95982e-163	6.22478e-164	1.33793e-162	-4.62994e-163	0
2.1298e-163	-1.08066e-163	1.42927e-163	-3.45957e-163	1.0463e-162	-1.0424e-163	-4.02633e-163	-6.58476e-163	4.38156e-163	-3.14849e-163	3.18881e-163	-8.09915e-163	7.02385e-163	1.44371e-162	2.32896e-163	-1.08005e-162	-2.37866e-163	2.23055e-163	9.68467e-163	1.14445e-163	8.18909e-163	-1.0472e-163	7.55101e-163	1.06808e-162	1.36595e-162	6.71038e-166	5.95982e-163	6.22478e-164	1.33793e-162	-4.62994e-163	0
2.1298e-163	-1.08066e-163	1.42927e-163	-3.45957e-163	1.0463e-162	-1.0424e-163	-4.02633e-163	-6.58476e-163	4.38156e-163	-3.14849e-163	3.18881e-163	-8.09915e-163	7.02385e-163	1.44371e-162	2.32896e-163	-1.08005e-162	-2.37866e-163	2.23055e-163	9.68467e-163	1.14445e-163	8.18909e-163	-1.0472e-163	7.55101e-163	1.06808e-162	1.36595e-162	6.71038e-166	5.95982e-163	6.22478e-164	1.33793e-162	-4.62994e-163	0
2.1298e-163	-1.08066e-163	1.42927e-163	-3.45957e-163	1.0463e-162	-1.0424e-163	-4.02633e-163	-6.58476e-163	4.38156e-163	-3.14849e-163	3.18881e-163	-8.09915e-163	7.02385e-163	1.44371e-162	2.32896e-163	-1.08005e-162	-2.37866e-163	2.23055e-163	9.68467e-163	1.14445e-163	8.18909e-163	-1.0472e-163	7.55101e-163	1.06808e-162	1.36595e-162	6.71038e-166	5.95982e-163	6.22478e-164	1.33793e-162	-4.62994e-163	0
2.1298e-163	-1.08066e-163	1.42927e-163	-3.45957e-163	1.0463e-162	-1.0424e-163	-4.02633e-163	-6.58476e-163	4.38156e-163	-3.14849e-163	3.18881e-163	-8.09915e-163	7.02385e-163	1.44371e-162	2.32896e-163	-1.08005e-162	-2.37866e-163	2.23055e-163	9.68467e-163	1.14445e-163	8.18909e-163	-1.0472e-163	7.55101e-163	1.06808e-162	1.36595e-162	6.71038e-166	5.95982e-163	6.22478e-164	1.33793e-162	-4.62994e-163	0
2.1298e-163	-1.08066e-163	1.42927e-163	-3.45957e-163	1.0463e-162	-1.0424e-163	-4.02633e-163	-6.58476e-163	4.38156e-163	-3.14849e-163	3.18881e-163	-8.09915e-163	7.02385e-163	1.44371e-162	2.32896e-163	-1.08005e-162	-2.37866e-163	2.23055e-163	9.68467e-163	1.14445e-163	8.18909e-163	-1.0472e-163	7.55101e-163	1.06808e-162	1.36595e-162	6.71038e-166	5.95982e-163	6.22478e-164	1.33793e-162	-4.62994e-163	0
2.1298e-163	-1.08066e-163	1.42927e-163	-3.45957e-163	1.0463e-162	-1.0424e-163	-4.02633e-163	-6.58476e-163	4.38156e-163	-3.14849e-163	3.18881e-163	-8.09915e-163	7.02385e-163	1.44371e-162	2.32896e-163	-1.08005e-162	-2.37866e-163	2.23055e-163	9.68467e-163	1.14445e-163	8.18909e-163	-1.0472e-163	7.55101e-163	1.06808e-162	1.36595e-162	6.71038e-166	5.95982e-163	6.22478e-164	1.33793e-162	-4.62994e-163	0
2.1298e-163	-1.08066e-163	1.42927e-163	-3.45957e-163	1.0463e-162	-1.0424e-163	-4.02633e-163	-6.58476e-163	4.38156e-163	-3.14849e-163	3.18881e-163	-8.09915e-163	7.02385e-163	1.44371e-162	2.32896e-163	-1.08005e-162	-2.37866e-163	2.23055e-163	9.68467e-163	1.14445e-163	8.18909e-163	-1.0472e-163	7.55101e-163	1.06808e-162	1.36595e-162	6.71038e-166	5.95982e-163	6.22478e-164	1.33793e-162	-4.62994e-163	0
2.1298e-163	-1.08066e-163	1.42927e-163	-3.45957e-163	1.0463e-162	-1.0424e-163	-4.02633e-163	-6.58476e-163	4.38156e-163	-3.14849e-163	3.18881e-163	-8.09915e-163	7.02385e-163	1.44371e-162	2.32896e-163	-1.08005e-162	-2.37866e-163	2.23055e-163	9.68467e-163	1.14445e-163	8.18909e-163	-1.0472e-163	7.55101e-163	1.06808e-162	1.36595e-162	6.71038e-166	5.95982e-163	6.22478e-164	1.33793e-162	-4.62994e-163	0
2.1298e-163	-1.08066e-163	1.42927e-163	-3.45957e-163	1.0463e-162	-1.0424e-163	-4.02633e-163	-6.58476e-163	4.38156e-163	-3.14849e-163	3.18881e-163	-8.09915e-163	7.02385e-163	1.44371e-162	2.32896e-163	-1.08005e-162	-2.37866e-163	2.23055e-163	9.68467e-163	1.14445e-163	8.18909e-163	-1.0472e-163	7.55101e-163	1.06808e-162	1.36595e-162	6.71038e-166	5.95982e-163	6.22478e-164	1.33793e-162	-4.62994e-163	0
2.1298e-163	-1.08066e-163	1.42927e-163	-3.45957e-163	1.0463e-162	-1.0424e-163	-4.02633e-163	-6.58476e-163	4.38156e-163	-3.14849e-163	3.18881e-163	-8.09915e-163	7.02385e-163	1.44371e-162	2.32896e-163	-1.08005e-162	-2.37866e-163	2.23055e-163	9.68467e-163	1.14445e-163	8.18909e-163	-1.0472e-163	7.55101e-163	1.06808e-162	1.36595e-162	6.71038e-166	5.95982e-163	6.22478e-164	1.33793e-162	-4.62994e-163	0
2.1298e-163	-1.08066e-163	1.42927e-163	-3.45957e-163	1.0463e-162	-1.0424e-163	-4.02633e-163	-6.58476e-163	4.38156e-163	-3.14849e-163	3.18881e-163	-8.09915e-163	7.02385e-163	1.44371e-162	2.32896e-163	-1.08005e-162	-2.37866e-163	2.23055e-163	9.68467e-163	1.14445e-163	8.18909e-163	-1.0472e-163	7.55101e-163	1.06808e-162	1.36595e-162	6.71038e-166	5.95982e-163	6.22478e-164	1.33793e-162	-4.62994e-163	0
2.1298e-163	-1.08066e-163	1.42927e-163	-3.45957e-163	1.0463e-162	-1.0424e-163	-4.02633e-163	-6.58476e-163	4.38156e-163	-3.14849e-163	3.18881e-163	-8.09915e-163	7.02385e-163	1.44371e-162	2.32896e-163	-1.08005e-162	-2.37866e-163	2.23055e-163	9.68467e-163	1.14445e-163	8.18909e-163	-1.0472e-163	7.55101e-163	1.06808e-162	1.36595e-162	6.71038e-166	5.95982e-163	6.22478e-164	1.33793e-162	-4.62994e-163	0
2.1298e-163	-1.08066e-163	1.42927e-163	-3.45957e-163	1.0463e-162	-1.0424e-163	-4.02633e-163	-6.58476e-163	4.38156e-163	-3.14849e-163	3.18881e-163	-8.09915e-163	7.02385e-163	1.44371e-162	2.32896e-163	-1.08005e-162	-2.37866e-163	2.23055e-163	9.68467e-163	1.14445e-163	8.18909e-163	-1.0472e-163	7.55101e-163	1.06808e-162	1.36595e-162	6.71038e-166	5.95982e-163	6.22478e-164	1.33793e-162	-4.62994e-163	0
2.1298e-163	-1.08066e-163	1.42927e-163	-3.45957e-163	1.0463e-162	-1.0424e-163	-4.02633e-163	-6.58476e-163	4.38156e-163	-3.14849e-163	3.18881e-163	-8.09915e-163	7.02385e-163	1.44371e-162	2.32896e-163	-1.08005e-162	-2.37866e-163	2.23055e-163	9.68467e-163	1.14445e-163	8.18909e-163	-1.0472e-163	7.55101e-163	1.06808e-162	1.36595e-162	6.71038e-166	5.95982e-163	6.22478e-164	1.33793e-162	-4.62994e-163	0
2.1298e-163	-1.08066e-163	1.42927e-163	-3.45957e-163	1.0463e-162	-1.0424e-163	-4.02633e-163	-6.58476e-163	4.38156e-163	-3.14849e-163	3.18881e-163	-8.09915e-163	7.02385e-163	1.44371e-162	2.32896e-163	-1.08005e-162	-2.37866e-163	2.23055e-163	9.68467e-163	1.14445e-163	8.18909e-163	-1.0472e-163	7.55101e-163	1.06808e-162	1.36595e-162	6.71038e-166	5.95982e-163	6.22478e-164	1.33793e-162	-4.62994e-163	0
2.1298e-163	-1.08066e-163	1.42927e-163	-3.45957e-163	1.0463e-162	-1.0424e-163	-4.02633e-163	-6.58476e-163	4.38156e-163	-3.14849e-163	3.18881e-163	-8.09915e-163	7.02385e-163	1.44371e-162	2.32896e-163	-1.08005e-162	-2.37866e-163	2.23055e-163	9.68467e-163	1.14445e-163	8.18909e-163	-1.0472e-163	7.55101e-163	1.06808e-162	1.36595e-162	6.71038e-166	5.95982e-163	6.22478e-164	1.33793e-162	-4.62994e-163	0
2.1298e-163	-1.08066e-163	1.42927e-163	-3.45957e-163	1.0463e-162	-1.0424e-163	-4.02633e-163	-6.58476e-163	4.38156e-163	-3.14849e-163	3.18881e-163	-8.09915e-163	7.02385e-163	1.44371e-162	2.32896e-163	-1.08005e-162	-2.37866e-163	2.23055e-163	9.68467e-163	1.14445e-163	8.18909e-163	-1.0472e-163	7.55101e-163	1.06808e-162	1.36595e-162	6.71038e-166	5.95982e-163	6.22478e-164	1.33793e-162	-4.62994e-163	0
2.1298e-163	-1.08066e-163	1.42927e-163	-3.45957e-163	1.0463e-162	-1.0424e-163	-4.02633e-163	-6.58476e-163	4.38156e-163	-3.14849e-163	3.18881e-163	-8.09915e-163	7.02385e-163	1.44371e-162	2.32896e-163	-1.08005e-162	-2.37866e-163	2.23055e-163	9.68467e-163	1.14445e-163	8.18909e-163	-1.0472e-163	7.55101e-163	1.06808e-162	1.36595e-162	6.71038e-166	5.95982e-163	6.22478e-164	1.33793e-162	-4.62994e-163	0
2.1298e-163	-1.08066e-163	1.42927e-163	-3.45957e-163	1.0463e-162	-1.0424e-163	-4.02633e-163	-6.58476e-163	4.38156e-163	-3.14849e-163	3.18881e-163	-8.09915e-163	7.02385e-163	1.44371e-162	2.32896e-163	-1.08005e-162	-2.37866e-163	2.23055e-163	9.68467e-163	1.14445e-163	8.18909e-163	-1.0472e-163	7.55101e-163	1.06808e-162	1.36595e-162	6.71038e-166	5.95982e-163	6.22478e-164	1.33793e-162	-4.62994e-163	0
2.1298e-163	-1.08066e-163	1.42927e-163	-3.45957e-163	1.0463e-162	-1.0424e-163	-4.02633e-163	-6.58476e-163	4.38156e-163	-3.14849e-163	3.18881e-163	-8.09915e-163	7.02385e-163	1.44371e-162	2.32896e-163	-1.08005e-162	-2.37866e-163	2.23055e-163	9.68467e-163	1.14445e-163	8.18909e-163	-1.0472e-163	7.55101e-163	1.06808e-162	1.36595e-162	6.71038e-166	5.95982e-163	6.22478e-164	1.33793e-162	-4.62994e-163	0
2.1298e-163	-1.08066e-163	1.42927e-163	-3.45957e-163	1.0463e-162	-1.0424e-163	-4.02633e-163	-6.58476e-163	4.38156e-163	-3.14849e-163	3.18881e-163	-8.09915e-163	7.02385e-163	1.44371e-162	2.32896e-163	-1.08005e-162	-2.37866e-163	2.23055e-163	9.68467e-163	1.14445e-163	8.18909e-163	-1.0472e-163	7.55101e-163	1.06808e-162	1.36595e-162	6.71038e-166	5.95982e-163	6.22478e-164	1.33793e-162	-4.62994e-163	0
2.1298e-163	-1.08066e-163	1.42927e-163	-3.45957e-163	1.0463e-162	-1.0424e-163	-4.02633e-163	-6.58476e-163	4.38156e-163	-3.14849e-163	3.18881e-163	-8.09915e-163	7.02385e-163	1.44371e-162	2.32896e-163	-1.08005e-162	-2.37866e-163	2.23055e-163	9.68467e-163	1.14445e-163	8.18909e-163	-1.0472e-163	7.55101e-163	1.06808e-162	1.36595e-162	6.71038e-166	5.95982e-163	6.22478e-164	1.33793e-162	-4.62994e-163	0
2.1298e-163	-1.08066e-163	1.42927e-163	-3.45957e-163	1.0463e-162	-1.0424e-163	-4.02633e-163	-6.58476e-163	4.38156e-163	-3.14849e-163	3.18881e-163	-8.09915e-163	7.02385e-163	1.44371e-162	2.32896e-163	-1.08005e-162	-2.37866e-163	2.23055e-163	9.68467e-163	1.14445e-163	8.18909e-163	-1.0472e-163	7.55101e-163	1.06808e-162	1.36595e-162	6.71038e-166	5.95982e-163	6.22478e-164	1.33793e-162	-4.62994e-163	0
2.1298e-163	-1.08066e-163	1.42927e-163	-3.45957e-163	1.0463e-162	-1.0424e-163	-4.02633e-163	-6.58476e-163	4.38156e-163	-3.14849e-163	3.18881e-163	-8.09915e-163	7.02385e-163	1.44371e-162	2.32896e-163	-1.08005e-162	-2.37866e-163	2.23055e-163	9.68467e-163	1.14445e-163	8.18909e-163	-1.0472e-163	7.55101e-163	1.06808e-162	1.36595e-162	6.71038e-166	5.95982e-163	6.22478e-164	1.33793e-162	-4.62994e-163	0
2.1298e-163	-1.08066e-163	1.42927e-163	-3.45957e-163	1.0463e-162	-1.0424e-163	-4.02633e-163	-6.58476e-163	4.38156e-163	-3.14849e-163	3.18881e-163	-8.09915e-163	7.02385e-163	1.44371e-162	2.32896e-163	-1.08005e-162	-2.37866e-163	2.23055e-163	9.68467e-163	1.14445e-163	8.18909e-163	-1.0472e-163	7.55101e-163	1.06808e-162	1.36595e-162	6.71038e-166	5.95982e-163	6.22478e-164	1.33793e-162	-4.62994e-163	0
2.1298e-163	-1.08066e-163	1.42927e-163	-3.45957e-163	1.0463e-162	-1.0424e-163	-4.02633e-163	-6.58476e-163	4.38156e-163	-3.14849e-163	3.18881e-163	-8.09915e-163	7.02385e-163	1.44371e-162	2.32896e-163	-1.08005e-162	-2.37866e-163	2.23055e-163	9.68467e-163	1.14445e-163	8.18909e-163	-1.0472e-163	7.55101e-163	1.06808e-162	1.36595e-162	6.71038e-166	5.95982e-163	6.22478e-164	1.33793e-162	-4.62994e-163	0
2.1298e-163	-1.08066e-163	1.42927e-163	-3.45957e-163	1.0463e-162	-1.0424e-163	-4.02633e-163	-6.58476e-163	4.38156e-163	-3.14849e-163	3.18881e-163	-8.09915e-163	7.02385e-163	1.44371e-162	2.32896e-163	-1.08005e-162	-2.37866e-163	2.23055e-163	9.68467e-163	1.14445e-163	8.18909e-163	-1.0472e-163	7.55101e-163	1.06808e-162	1.36595e-162	6.71038e-166	5.95982e-163	6.22478e-164	1.33793e-162	-4.62994e-163	0
2.1298e-163	-1.08066e-163	1.42927e-163	-3.45957e-163	1.0463e-162	-1.0424e-163	-4.02633e-163	-6.58476e-163	4.38156e-163	-3.14849e-163	3.18881e-163	-8.09915e-163	7.02385e-163	1.44371e-162	2.32896e-163	-1.08005e-162	-2.37866e-163	2.23055e-163	9.68467e-163	1.14445e-163	8.18909e-163	-1.0472e-163	7.55101e-163	1.06808e-162	1.36595e-162	6.71038e-166	5.95982e-163	6.22478e-164	1.33793e-162	-4.62994e-163	0
2.1298e-163	-1.08066e-163	1.42927e-163	-3.45957e-163	1.0463e-162	-1.0424e-163	-4.02633e-163	-6.58476e-163	4.38156e-163	-3.14849e-163	3.18881e-163	-8.09915e-163	7.02385e-163	1.44371e-162	2.32896e-163	-1.08005e-162	-2.37866e-163	2.23055e-163	9.68467e-163	1.14445e-163	8.18909e-163	-1.0472e-163	7.55101e-163	1.06808e-162	1.36595e-162	6.71038e-166	5.95982e-163	6.22478e-164	1.33793e-162	-4.62994e-163	0
2.1298e-163	-1.08066e-163	1.42927e-163	-3.45957e-163	1.0463e-162	-1.0424e-163	-4.02633e-163	-6.58476e-163	4.38156e-163	-3.14849e-163	3.18881e-163	-8.09915e-163	7.02385e-163	1.44371e-162	2.32896e-163	-1.08005e-162	-2.37866e-163	2.23055e-163	9.68467e-163	1.14445e-163	8.18909e-163	-1.0472e-163	7.55101e-163	1.06808e-162	1.36595e-162	6.71038e-166	5.95982e-163	6.22478e-164	1.33793e-162	-4.62994e-163	0
2.1298e-163	-1.08066e-163	1.42927e-163	-3.45957e-163	1.0463e-162	-1.0424e-163	-4.02633e-163	-6.58476e-163	4.38156e-163	-3.14849e-163	3.18881e-163	-8.09915e-163	7.02385e-163	1.44371e-162	2.32896e-163	-1.08005e-162	-2.37866e-163	2.23055e-163	9.68467e-163	1.14445e-163	8.18909e-163	-1.0472e-163	7.55101e-163	1.06808e-162	1.36595e-162	6.71038e-166	5.95982e-163	6.22478e-164	1.33793e-162	-4.62994e-163	0
2.1298e-163	-1.08066e-163	1.42927e-163	-3.45957e-163	1.0463e-162	-1.0424e-163	-4.02633e-163	-6.58476e-163	4.38156e-163	-3.14849e-163	3.18881e-163	-8.09915e-163	7.02385e-163	1.44371e-162	2.32896e-163	-1.08005e-162	-2.37866e-163	2.23055e-163	9.68467e-163	1.14445e-163	8.18909e-163	-1.0472e-163	7.55101e-163	1.06808e-162	1.36595e-162	6.71038e-166	5.95982e-163	6.22478e-164	1.33793e-162	-4.62994e-163	0
2.1298e-163	-1.08066e-163	1.42927e-163	-3.45957e-163	1.0463e-162	-1.0424e-163	-4.02633e-163	-6.58476e-163	4.38156e-163	-3.14849e-163	3.18881e-163	-8.09915e-163	7.02385e-163	1.44371e-162	2.32896e-163	-1.08005e-162	-2.37866e-163	2.23055e-163	9.68467e-163	1.14445e-163	8.18909e-163	-1.0472e-163	7.55101e-163	1.06808e-162	1.36595e-162	6.71038e-166	5.95982e-163	6.22478e-164	1.33793e-162	-4.62994e-163	0
2.1298e-163	-1.08066e-163	1.42927e-163	-3.45957e-163	1.0463e-162	-1.0424e-163	-4.02633e-163	-6.58476e-163	4.38156e-163	-3.14849e-163	3.18881e-163	-8.09915e-163	7.02385e-163	1.44371e-162	2.32896e-163	-1.08005e-162	-2.37866e-163	2.23055e-163	9.68467e-163	1.14445e-163	8.18909e-163	-1.0472e-163	7.55101e-163	1.06808e-162	1.36595e-162	6.71038e-166	5.95982e-163	6.22478e-164	1.33793e-162	-4.62994e-163	0
2.1298e-163	-1.08066e-163	1.42927e-163	-3.45957e-163	1.0463e-162	-1.0424e-163	-4.02633e-163	-6.58476e-163	4.38156e-163	-3.14849e-163	3.18881e-163	-8.09915e-163	7.02385e-163	1.44371e-162	2.32896e-163	-1.08005e-162	-2.37866e-163	2.23055e-163	9.68467e-163	1.14445e-163	8.18909e-163	-1.0472e-163	7.55101e-163	1.06808e-162	1.36595e-162	6.71038e-166	5.95982e-163	6.22478e-164	1.33793e-162	-4.62994e-163	0
2.1298e-163	-1.08066e-163	1.42927e-163	-3.45957e-163	1.0463e-162	-1.0424e-163	-4.02633e-163	-6.58476e-163	4.38156e-163	-3.14849e-163	3.18881e-163	-8.09915e-163	7.02385e-163	1.44371e-162	2.32896e-163	-1.08005e-162	-2.37866e-163	2.23055e-163	9.68467e-163	1.14445e-163	8.18909e-163	-1.0472e-163	7.55101e-163	1.06808e-162	1.36595e-162	6.71038e-166	5.95982e-163	6.22478e-164	1.33793e-162	-4.62994e-163	0
2.1298e-163	-1.08066e-163	1.42927e-163	-3.45957e-163	1.0463e-162	-1.0424e-163	-4.02633e-163	-6.58476e-163	4.38156e-163	-3.14849e-163	3.18881e-163	-8.09915e-163	7.02385e-163	1.44371e-162	2.32896e-163	-1.08005e-162	-2.37866e-163	2.23055e-163	9.68467e-163	1.14445e-163	8.18909e-163	-1.0472e-163	7.55101e-163	1.06808e-162	1.36595e-162	6.71038e-166	5.95982e-163	6.22478e-164	1.33793e-162	-4.62994e-163	0
2.1298e-163	-1.08066e-163	1.42927e-163	-3.45957e-163	1.0463e-162	-1.0424e-163	-4.02633e-163	-6.58476e-163	4.38156e-163	-3.14849e-163	3.18881e-163	-8.09915e-163	7.02385e-163	1.44371e-162	2.32896e-163	-1.08005e-162	-2.37866e-163	2.23055e-163	9.68467e-163	1.14445e-163	8.18909e-163	-1.0472e-163	7.55101e-163	1.06808e-162	1.36595e-162	6.71038e-166	5.95982e-163	6.22478e-164	1.33793e-162	-4.62994e-163	0
2.1298e-163	-1.08066e-163	1.42927e-163	-3.45957e-163	1.0463e-162	-1.0424e-163	-4.02633e-163	-6.58476e-163	4.38156e-163	-3.14849e-163	3.18881e-163	-8.09915e-163	7.02385e-163	1.44371e-162	2.32896e-163	-1.08005e-162	-2.37866e-163	2.23055e-163	9.68467e-163	1.14445e-163	8.18909e-163	-1.0472e-163	7.55101e-163	1.06808e-162	1.36595e-162	6.71038e-166	5.95982e-163	6.22478e-164	1.33793e-162	-4.62994e-163	0
2.1298e-163	-1.08066e-163	1.42927e-163	-3.45957e-163	1.0463e-162	-1.0424e-163	-4.02633e-163	-6.58476e-163	4.38156e-163	-3.14849e-163	3.18881e-163	-8.09915e-163	7.02385e-163	1.44371e-162	2.32896e-163	-1.08005e-162	-2.37866e-163	2.23055e-163	9.68467e-163	1.14445e-163	8.18909e-163	-1.0472e-163	7.55101e-163	1.06808e-162	1.36595e-162	6.71038e-166	5.95982e-163	6.22478e-164	1.33793e-162	-4.62994e-163	0
2.1298e-163	-1.08066e-163	1.42927e-163	-3.45957e-163	1.0463e-162	-1.0424e-163	-4.02633e-163	-6.58476e-163	4.38156e-163	-3.14849e-163	3.18881e-163	-8.09915e-163	7.02385e-163	1.44371e-162	2.32896e-163	-1.08005e-162	-2.37866e-163	2.23055e-163	9.68467e-163	1.14445e-163	8.18909e-163	-1.0472e-163	7.55101e-163	1.06808e-162	1.36595e-162	6.71038e-166	5.95982e-163	6.22478e-164	1.33793e-162	-4.62994e-163	0
2.1298e-163	-1.08066e-163	1.42927e-163	-3.45957e-163	1.0463e-162	-1.0424e-163	-4.02633e-163	-6.58476e-163	4.38156e-163	-3.14849e-163	3.18881e-163	-8.09915e-163	7.02385e-163	1.44371e-162	2.32896e-163	-1.08005e-162	-2.37866e-163	2.23055e-163	9.68467e-163	1.14445e-163	8.18909e-163	-1.0472e-163	7.55101e-163	1.06808e-162	1.36595e-162	6.71038e-166	5.95982e-163	6.22478e-164	1.33793e-162	-4.62994e-163	0
2.1298e-163	-1.08066e-163	1.42927e-163	-3.45957e-163	1.0463e-162	-1.0424e-163	-4.02633e-163	-6.58476e-163	4.38156e-163	-3.14849e-163	3.18881e-163	-8.09915e-163	7.02385e-163	1.44371e-162	2.32896e-163	-1.08005e-162	-2.37866e-163	2.23055e-163	9.68467e-163	1.14445e-163	8.18909e-163	-1.0472e-163	7.55101e-163	1.06808e-162	1.36595e-162	6.71038e-166	5.95982e-163	6.22478e-164	1.33793e-162	-4.62994e-163	0
2.1298e-163	-1.08066e-163	1.42927e-163	-3.45957e-163	1.0463e-162	-1.0424e-163	-4.02633e-163	-6.58476e-163	4.38156e-163	-3.14849e-163	3.18881e-163	-8.09915e-163	7.02385e-163	1.44371e-162	2.32896e-163	-1.08005e-162	-2.37866e-163	2.23055e-163	9.68467e-163	1.14445e-163	8.18909e-163	-1.0472e-163	7.55101e-163	1.06808e-162	1.36595e-162	6.71038e-166	5.95982e-163	6.22478e-164	1.33793e-162	-4.62994e-163	0
2.1298e-163	-1.08066e-163	1.42927e-163	-3.45957e-163	1.0463e-162	-1.0424e-163	-4.02633e-163	-6.58476e-163	4.38156e-163	-3.14849e-163	3.18881e-163	-8.09915e-163	7.02385e-163	1.44371e-162	2.32896e-163	-1.08005e-162	-2.37866e-163	2.23055e-163	9.68467e-163	1.14445e-163	8.18909e-163	-1.0472e-163	7.55101e-163	1.06808e-162	1.36595e-162	6.71038e-166	5.95982e-163	6.22478e-164	1.33793e-162	-4.62994e-163	0
2.1298e-163	-1.08066e-163	1.42927e-163	-3.45957e-163	1.0463e-162	-1.0424e-163	-4.02633e-163	-6.58476e-163	4.38156e-163	-3.14849e-163	3.18881e-163	-8.09915e-163	7.02385e-163	1.44371e-162	2.32896e-163	-1.08005e-162	-2.37866e-163	2.23055e-163	9.68467e-163	1.14445e-163	8.18909e-163	-1.0472e-163	7.55101e-163	1.06808e-162	1.36595e-162	6.71038e-166	5.95982e-163	6.22478e-164	1.33793e-162	-4.62994e-163	0
2.1298e-163	-1.08066e-163	1.42927e-163	-3.45957e-163	1.0463e-162	-1.0424e-163	-4.02633e-163	-6.58476e-163	4.38156e-163	-3.14849e-163	3.18881e-163	-8.09915e-163	7.02385e-163	1.44371e-162	2.32896e-163	-1.08005e-162	-2.37866e-163	2.23055e-163	9.68467e-163	1.14445e-163	8.18909e-163	-1.0472e-163	7.55101e-163	1.06808e-162	1.36595e-162	6.71038e-166	5.95982e-163	6.22478e-164	1.33793e-162	-4.62994e-163	0
2.1298e-163	-1.08066e-163	1.42927e-163	-3.45957e-163	1.0463e-162	-1.0424e-163	-4.02633e-163	-6.58476e-163	4.38156e-163	-3.14849e-163	3.18881e-163	-8.09915e-163	7.02385e-163	1.44371e-162	2.32896e-163	-1.08005e-162	-2.37866e-163	2.23055e-163	9.68467e-163	1.14445e-163	8.18909e-163	-1.0472e-163	7.55101e-163	1.06808e-162	1.36595e-162	6.71038e-166	5.95982e-163	6.22478e-164	1.33793e-162	-4.62994e-163	0
2.1298e-163	-1.08066e-163	1.42927e-163	-3.45957e-163	1.0463e-162	-1.0424e-163	-4.02633e-163	-6.58476e-163	4.38156e-163	-3.14849e-163	3.18881e-163	-8.09915e-163	7.02385e-163	1.44371e-162	2.32896e-163	-1.08005e-162	-2.37866e-163	2.23055e-163	9.68467e-163	1.14445e-163	8.18909e-163	-1.0472e-163	7.55101e-163	1.06808e-162	1.36595e-162	6.71038e-166	5.95982e-163	6.22478e-164	1.33793e-162	-4.62994e-163	0
2.1298e-163	-1.08066e-163	1.42927e-163	-3.45957e-163	1.0463e-162	-1.0424e-163	-4.02633e-163	-6.58476e-163	4.38156e-163	-3.14849e-163	3.18881e-163	-8.09915e-163	7.02385e-163	1.44371e-162	2.32896e-163	-1.08005e-162	-2.37866e-163	2.23055e-163	9.68467e-163	1.14445e-163	8.18909e-163	-1.0472e-163	7.55101e-163	1.06808e-162	1.36595e-162	6.71038e-166	5.95982e-163	6.22478e-164	1.33793e-162	-4.62994e-163	0
2.1298e-163	-1.08066e-163	1.42927e-163	-3.45957e-163	1.0463e-162	-1.0424e-163	-4.02633e-163	-6.58476e-163	4.38156e-163	-3.14849e-163	3.18881e-163	-8.09915e-163	7.02385e-163	1.44371e-162	2.32896e-163	-1.08005e-162	-2.37866e-163	2.23055e-163	9.68467e-163	1.14445e-163	8.18909e-163	-1.0472e-163	7.55101e-163	1.06808e-162	1.36595e-162	6.71038e-166	5.95982e-163	6.22478e-164	1.33793e-162	-4.62994e-163	0
2.1298e-163	-1.08066e-163	1.42927e-163	-3.45957e-163	1.0463e-162	-1.0424e-163	-4.02633e-163	-6.58476e-163	4.38156e-163	-3.14849e-163	3.18881e-163	-8.09915e-163	7.02385e-163	1.44371e-162	2.32896e-163	-1.08005e-162	-2.37866e-163	2.23055e-163	9.68467e-163	1.14445e-163	8.18909e-163	-1.0472e-163	7.55101e-163	1.06808e-162	1.36595e-162	6.71038e-166	5.95982e-163	6.22478e-164	1.33793e-162	-4.62994e-163	0
2.1298e-163	-1.08066e-163	1.42927e-163	-3.45957e-163	1.0463e-162	-1.0424e-163	-4.02633e-163	-6.58476e-163	4.38156e-163	-3.14849e-163	3.18881e-163	-8.09915e-163	7.02385e-163	1.44371e-162	2.32896e-163	-1.08005e-162	-2.37866e-163	2.23055e-163	9.68467e-163	1.14445e-163	8.18909e-163	-1.0472e-163	7.55101e-163	1.06808e-162	1.36595e-162	6.71038e-166	5.95982e-163	6.22478e-164	1.33793e-162	-4.62994e-163	0
2.1298e-163	-1.08066e-163	1.42927e-163	-3.45957e-163	1.0463e-162	-1.0424e-163	-4.02633e-163	-6.58476e-163	4.38156e-163	-3.14849e-163	3.18881e-163	-8.09915e-163	7.02385e-163	1.44371e-162	2.32896e-163	-1.08005e-162	-2.37866e-163	2.23055e-163	9.68467e-163	1.14445e-163	8.18909e-163	-1.0472e-163	7.55101e-163	1.06808e-162	1.36595e-162	6.71038e-166	5.95982e-163	6.22478e-164	1.33793e-162	-4.62994e-163	0
2.1298e-163	-1.08066e-163	1.42927e-163	-3.45957e-163	1.0463e-162	-1.0424e-163	-4.02633e-163	-6.58476e-163	4.38156e-163	-3.14849e-163	3.18881e-163	-8.09915e-163	7.02385e-163	1.44371e-162	2.32896e-163	-1.08005e-162	-2.37866e-163	2.23055e-163	9.68467e-163	1.14445e-163	8.18909e-163	-1.0472e-163	7.55101e-163	1.06808e-162	1.36595e-162	6.71038e-166	5.95982e-163	6.22478e-164	1.33793e-162	-4.62994e-163	0
2.1298e-163	-1.08066e-163	1.42927e-163	-3.45957e-163	1.0463e-162	-1.0424e-163	-4.02633e-163	-6.58476e-163	4.38156e-163	-3.14849e-163	3.18881e-163	-8.09915e-163	7.02385e-163	1.44371e-162	2.32896e-163	-1.08005e-162	-2.37866e-163	2.23055e-163	9.68467e-163	1.14445e-163	8.18909e-163	-1.0472e-163	7.55101e-163	1.06808e-162	1.36595e-162	6.71038e-166	5.95982e-163	6.22478e-164	1.33793e-162	-4.62994e-163	0
2.1298e-163	-1.08066e-163	1.42927e-163	-3.45957e-163	1.0463e-162	-1.0424e-163	-4.02633e-163	-6.58476e-163	4.38156e-163	-3.14849e-163	3.18881e-163	-8.09915e-163	7.02385e-163	1.44371e-162	2.32896e-163	-1.08005e-162	-2.37866e-163	2.23055e-163	9.68467e-163	1.14445e-163	8.18909e-163	-1.0472e-163	7.55101e-163	1.06808e-162	1.36595e-162	6.71038e-166	5.95982e-163	6.22478e-164	1.33793e-162	-4.62994e-163	0
2.1298e-163	-1.08066e-163	1.42927e-163	-3.45957e-163	1.0463e-162	-1.0424e-163	-4.02633e-163	-6.58476e-163	4.38156e-163	-3.14849e-163	3.18881e-163	-8.09915e-163	7.02385e-163	1.44371e-162	2.32896e-163	-1.08005e-162	-2.37866e-163	2.23055e-163	9.68467e-163	1.14445e-163	8.18909e-163	-1.0472e-163	7.55101e-163	1.06808e-162	1.36595e-162	6.71038e-166	5.95982e-163	6.22478e-164	1.33793e-162	-4.62994e-163	0
2.1298e-163	-1.08066e-163	1.42927e-163	-3.45957e-163	1.0463e-162	-1.0424e-163	-4.02633e-163	-6.58476e-163	4.38156e-163	-3.14849e-163	3.18881e-163	-8.09915e-163	7.02385e-163	1.44371e-162	2.32896e-163	-1.08005e-162	-2.37866e-163	2.23055e-163	9.68467e-163	1.14445e-163	8.18909e-163	-1.0472e-163	7.55101e-163	1.06808e-162	1.36595e-162	6.71038e-166	5.95982e-163	6.22478e-164	1.33793e-162	-4.62994e-163	0
2.1298e-163	-1.08066e-163	1.42927e-163	-3.45957e-163	1.0463e-162	-1.0424e-163	-4.02633e-163	-6.58476e-163	4.38156e-163	-3.14849e-163	3.18881e-163	-8.09915e-163	7.02385e-163	1.44371e-162	2.32896e-163	-1.08005e-162	-2.37866e-163	2.23055e-163	9.68467e-163	1.14445e-163	8.18909e-163	-1.0472e-163	7.55101e-163	1.06808e-162	1.36595e-162	6.71038e-166	5.95982e-163	6.22478e-164	1.33793e-162	-4.62994e-163	0
2.1298e-163	-1.08066e-163	1.42927e-163	-3.45957e-163	1.0463e-162	-1.0424e-163	-4.02633e-163	-6.58476e-163	4.38156e-163	-3.14849e-163	3.18881e-163	-8.09915e-163	7.02385e-163	1.44371e-162	2.32896e-163	-1.08005e-162	-2.37866e-163	2.23055e-163	9.68467e-163	1.14445e-163	8.18909e-163	-1.0472e-163	7.55101e-163	1.06808e-162	1.36595e-162	6.71038e-166	5.95982e-163	6.22478e-164	1.33793e-162	-4.62994e-163	0
2.1298e-163	-1.08066e-163	1.42927e-163	-3.45957e-163	1.0463e-162	-1.0424e-163	-4.02633e-163	-6.58476e-163	4.38156e-163	-3.14849e-163	3.18881e-163	-8.09915e-163	7.02385e-163	1.44371e-162	2.32896e-163	-1.08005e-162	-2.37866e-163	2.23055e-163	9.68467e-163	1.14445e-163	8.18909e-163	-1.0472e-163	7.55101e-163	1.06808e-162	1.36595e-162	6.71038e-166	5.95982e-163	6.22478e-164	1.33793e-162	-4.62994e-163	0
2.1298e-163	-1.08066e-163	1.42927e-163	-3.45957e-163	1.0463e-162	-1.0424e-163	-4.02633e-163	-6.58476e-163	4.38156e-163	-3.14849e-163	3.18881e-163	-8.09915e-163	7.02385e-163	1.44371e-162	2.32896e-163	-1.08005e-162	-2.37866e-163	2.23055e-163	9.68467e-163	1.14445e-163	8.18909e-163	-1.0472e-163	7.55101e-163	1.06808e-162	1.36595e-162	6.71038e-166	5.95982e-163	6.22478e-164	1.33793e-162	-4.62994e-163	0
2.1298e-163	-1.08066e-163	1.42927e-163	-3.45957e-163	1.0463e-162	-1.0424e-163	-4.02633e-163	-6.58476e-163	4.38156e-163	-3.14849e-163	3.18881e-163	-8.09915e-163	7.02385e-163	1.44371e-162	2.32896e-163	-1.08005e-162	-2.37866e-163	2.23055e-163	9.68467e-163	1.14445e-163	8.18909e-163	-1.0472e-163	7.55101e-163	1.06808e-162	1.36595e-162	6.71038e-166	5.95982e-163	6.22478e-164	1.33793e-162	-4.62994e-163	0
2.1298e-163	-1.08066e-163	1.42927e-163	-3.45957e-163	1.0463e-162	-1.0424e-163	-4.02633e-163	-6.58476e-163	4.38156e-163	-3.14849e-163	3.18881e-163	-8.09915e-163	7.02385e-163	1.44371e-162	2.32896e-163	-1.08005e-162	-2.37866e-163	2.23055e-163	9.68467e-163	1.14445e-163	8.18909e-163	-1.0472e-163	7.55101e-163	1.06808e-162	1.36595e-162	6.71038e-166	5.95982e-163	6.22478e-164	1.33793e-162	-4.62994e-163	0
2.1298e-163	-1.08066e-163	1.42927e-163	-3.45957e-163	1.0463e-162	-1.0424e-163	-4.02633e-163	-6.58476e-163	4.38156e-163	-3.14849e-163	3.18881e-163	-8.09915e-163	7.02385e-163	1.44371e-162	2.32896e-163	-1.08005e-162	-2.37866e-163	2.23055e-163	9.68467e-163	1.14445e-163	8.18909e-163	-1.0472e-163	7.55101e-163	1.06808e-162	1.36595e-162	6.71038e-166	5.95982e-163	6.22478e-164	1.33793e-162	-4.62994e-163	0
2.1298e-163	-1.08066e-163	1.42927e-163	-3.45957e-163	1.0463e-162	-1.0424e-163	-4.02633e-163	-6.58476e-163	4.38156e-163	-3.14849e-163	3.18881e-163	-8.09915e-163	7.02385e-163	1.44371e-162	2.32896e-163	-1.08005e-162	-2.37866e-163	2.23055e-163	9.68467e-163	1.14445e-163	8.18909e-163	-1.0472e-163	7.55101e-163	1.06808e-162	1.36595e-162	6.71038e-166	5.95982e-163	6.22478e-164	1.33793e-162	-4.62994e-163	0
2.1298e-163	-1.08066e-163	1.42927e-163	-3.45957e-163	1.0463e-162	-1.0424e-163	-4.02633e-163	-6.58476e-163	4.38156e-163	-3.14849e-163	3.18881e-163	-8.09915e-163	7.02385e-163	1.44371e-162	2.32896e-163	-1.08005e-162	-2.37866e-163	2.23055e-163	9.68467e-163	1.14445e-163	8.18909e-163	-1.0472e-163	7.55101e-163	1.06808e-162	1.36595e-162	6.71038e-166	5.95982e-163	6.22478e-164	1.33793e-162	-4.62994e-163	0
2.1298e-163	-1.08066e-163	1.42927e-163	-3.45957e-163	1.0463e-162	-1.0424e-163	-4.02633e-163	-6.58476e-163	4.38156e-163	-3.14849e-163	3.18881e-163	-8.09915e-163	7.02385e-163	1.44371e-162	2.32896e-163	-1.08005e-162	-2.37866e-163	2.23055e-163	9.68467e-163	1.14445e-163	8.18909e-163	-1.0472e-163	7.55101e-163	1.06808e-162	1.36595e-162	6.71038e-166	5.95982e-163	6.22478e-164	1.33793e-162	-4.62994e-163	0
2.1298e-163	-1.08066e-163	1.42927e-163	-3.45957e-163	1.0463e-162	-1.0424e-163	-4.02633e-163	-6.58476e-163	4.38156e-163	-3.14849e-163	3.18881e-163	-8.09915e-163	7.02385e-163	1.44371e-162	2.32896e-163	-1.08005e-162	-2.37866e-163	2.23055e-163	9.68467e-163	1.14445e-163	8.18909e-163	-1.0472e-163	7.55101e-163	1.06808e-162	1.36595e-162	6.71038e-166	5.95982e-163	6.22478e-164	1.33793e-162	-4.62994e-163	0
2.1298e-163	-1.08066e-163	1.42927e-163	-3.45957e-163	1.0463e-162	-1.0424e-163	-4.02633e-163	-6.58476e-163	4.38156e-163	-3.14849e-163	3.18881e-163	-8.09915e-163	7.02385e-163	1.44371e-162	2.32896e-163	-1.08005e-162	-2.37866e-163	2.23055e-163	9.68467e-163	1.14445e-163	8.18909e-163	-1.0472e-163	7.55101e-163	1.06808e-162	1.36595e-162	6.71038e-166	5.95982e-163	6.22478e-164	1.33793e-162	-4.62994e-163	0
2.1298e-163	-1.08066e-163	1.42927e-163	-3.45957e-163	1.0463e-162	-1.0424e-163	-4.02633e-163	-6.58476e-163	4.38156e-163	-3.14849e-163	3.18881e-163	-8.09915e-163	7.02385e-163	1.44371e-162	2.32896e-163	-1.08005e-162	-2.37866e-163	2.23055e-163	9.68467e-163	1.14445e-163	8.18909e-163	-1.0472e-163	7.55101e-163	1.06808e-162	1.36595e-162	6.71038e-166	5.95982e-163	6.22478e-164	1.33793e-162	-4.62994e-163	0
2.1298e-163	-1.08066e-163	1.42927e-163	-3.45957e-163	1.0463e-162	-1.0424e-163	-4.02633e-163	-6.58476e-163	4.38156e-163	-3.14849e-163	3.18881e-163	-8.09915e-163	7.02385e-163	1.44371e-162	2.32896e-163	-1.08005e-162	-2.37866e-163	2.23055e-163	9.68467e-163	1.14445e-163	8.18909e-163	-1.0472e-163	7.55101e-163	1.06808e-162	1.36595e-162	6.71038e-166	5.95982e-163	6.22478e-164	1.33793e-162	-4.62994e-163	0
2.1298e-163	-1.08066e-163	1.42927e-163	-3.45957e-163	1.0463e-162	-1.0424e-163	-4.02633e-163	-6.58476e-163	4.38156e-163	-3.14849e-163	3.18881e-163	-8.09915e-163	7.02385e-163	1.44371e-162	2.32896e-163	-1.08005e-162	-2.37866e-163	2.23055e-163	9.68467e-163	1.14445e-163	8.18909e-163	-1.0472e-163	7.55101e-163	1.06808e-162	1.36595e-162	6.71038e-166	5.95982e-163	6.22478e-164	1.33793e-162	-4.62994e-163	0
2.1298e-163	-1.08066e-163	1.42927e-163	-3.45957e-163	1.0463e-162	-1.0424e-163	-4.02633e-163	-6.58476e-163	4.38156e-163	-3.14849e-163	3.18881e-163	-8.09915e-163	7.02385e-163	1.44371e-162	2.32896e-163	-1.08005e-162	-2.37866e-163	2.23055e-163	9.68467e-163	1.14445e-163	8.18909e-163	-1.0472e-163	7.55101e-163	1.06808e-162	1.36595e-162	6.71038e-166	5.95982e-163	6.22478e-164	1.33793e-162	-4.62994e-163	0
2.1298e-163	-1.08066e-163	1.42927e-163	-3.45957e-163	1.0463e-162	-1.0424e-163	-4.02633e-163	-6.58476e-163	4.38156e-163	-3.14849e-163	3.18881e-163	-8.09915e-163	7.02385e-163	1.44371e-162	2.32896e-163	-1.08005e-162	-2.37866e-163	2.23055e-163	9.68467e-163	1.14445e-163	8.18909e-163	-1.0472e-163	7.55101e-163	1.06808e-162	1.36595e-162	6.71038e-166	5.95982e-163	6.22478e-164	1.33793e-162	-4.62994e-163	0
2.1298e-163	-1.08066e-163	1.42927e-163	-3.45957e-163	1.0463e-162	-1.0424e-163	-4.02633e-163	-6.58476e-163	4.38156e-163	-3.14849e-163	3.18881e-163	-8.09915e-163	7.02385e-163	1.44371e-162	2.32896e-163	-1.08005e-162	-2.37866e-163	2.23055e-163	9.68467e-163	1.14445e-163	8.18909e-163	-1.0472e-163	7.55101e-163	1.06808e-162	1.36595e-162	6.71038e-166	5.95982e-163	6.22478e-164	1.33793e-162	-4.62994e-163	0
2.1298e-163	-1.08066e-163	1.42927e-163	-3.45957e-163	1.0463e-162	-1.0424e-163	-4.02633e-163	-6.58476e-163	4.38156e-163	-3.14849e-163	3.18881e-163	-8.09915e-163	7.02385e-163	1.44371e-162	2.32896e-163	-1.08005e-162	-2.37866e-163	2.23055e-163	9.68467e-163	1.14445e-163	8.18909e-163	-1.0472e-163	7.55101e-163	1.06808e-162	1.36595e-162	6.71038e-166	5.95982e-163	6.22478e-164	1.33793e-162	-4.62994e-163	0
2.1298e-163	-1.08066e-163	1.42927e-163	-3.45957e-163	1.0463e-162	-1.0424e-163	-4.02633e-163	-6.58476e-163	4.38156e-163	-3.14849e-163	3.18881e-163	-8.09915e-163	7.02385e-163	1.44371e-162	2.32896e-163	-1.08005e-162	-2.37866e-163	2.23055e-163	9.68467e-163	1.14445e-163	8.18909e-163	-1.0472e-163	7.55101e-163	1.06808e-162	1.36595e-162	6.71038e-166	5.95982e-163	6.22478e-164	1.33793e-162	-4.62994e-163	0
2.1298e-163	-1.08066e-163	1.42927e-163	-3.45957e-163	1.0463e-162	-1.0424e-163	-4.02633e-163	-6.58476e-163	4.38156e-163	-3.14849e-163	3.18881e-163	-8.09915e-163	7.02385e-163	1.44371e-162	2.32896e-163	-1.08005e-162	-2.37866e-163	2.23055e-163	9.68467e-163	1.14445e-163	8.18909e-163	-1.0472e-163	7.55101e-163	1.06808e-162	1.36595e-162	6.71038e-166	5.95982e-163	6.22478e-164	1.33793e-162	-4.62994e-163	0
2.1298e-163	-1.08066e-163	1.42927e-163	-3.45957e-163	1.0463e-162	-1.0424e-163	-4.02633e-163	-6.58476e-163	4.38156e-163	-3.14849e-163	3.18881e-163	-8.09915e-163	7.02385e-163	1.44371e-162	2.32896e-163	-1.08005e-162	-2.37866e-163	2.23055e-163	9.68467e-163	1.14445e-163	8.18909e-163	-1.0472e-163	7.55101e-163	1.06808e-162	1.36595e-162	6.71038e-166	5.95982e-163	6.22478e-164	1.33793e-162	-4.62994e-163	0
2.1298e-163	-1.08066e-163	1.42927e-163	-3.45957e-163	1.0463e-162	-1.0424e-163	-4.02633e-163	-6.58476e-163	4.38156e-163	-3.14849e-163	3.18881e-163	-8.09915e-163	7.02385e-163	1.44371e-162	2.32896e-163	-1.08005e-162	-2.37866e-163	2.23055e-163	9.68467e-163	1.14445e-163	8.18909e-163	-1.0472e-163	7.55101e-163	1.06808e-162	1.36595e-162	6.71038e-166	5.95982e-163	6.22478e-164	1.33793e-162	-4.62994e-163	0
2.1298e-163	-1.08066e-163	1.42927e-163	-3.45957e-163	1.0463e-162	-1.0424e-163	-4.02633e-163	-6.58476e-163	4.38156e-163	-3.14849e-163	3.18881e-163	-8.09915e-163	7.02385e-163	1.44371e-162	2.32896e-163	-1.08005e-162	-2.37866e-163	2.23055e-163	9.68467e-163	1.14445e-163	8.18909e-163	-1.0472e-163	7.55101e-163	1.06808e-162	1.36595e-162	6.71038e-166	5.95982e-163	6.22478e-164	1.33793e-162	-4.62994e-163	0
2.1298e-163	-1.08066e-163	1.42927e-163	-3.45957e-163	1.0463e-162	-1.0424e-163	-4.02633e-163	-6.58476e-163	4.38156e-163	-3.14849e-163	3.18881e-163	-8.09915e-163	7.02385e-163	1.44371e-162	2.32896e-163	-1.08005e-162	-2.37866e-163	2.23055e-163	9.68467e-163	1.14445e-163	8.18909e-163	-1.0472e-163	7.55101e-163	1.06808e-162	1.36595e-162	6.71038e-166	5.95982e-163	6.22478e-164	1.33793e-162	-4.62994e-163	0
2.1298e-163	-1.08066e-163	1.42927e-163	-3.45957e-163	1.0463e-162	-1.0424e-163	-4.02633e-163	-6.58476e-163	4.38156e-163	-3.14849e-163	3.18881e-163	-8.09915e-163	7.02385e-163	1.44371e-162	2.32896e-163	-1.08005e-162	-2.37866e-163	2.23055e-163	9.68467e-163	1.14445e-163	8.18909e-163	-1.0472e-163	7.55101e-163	1.06808e-162	1.36595e-162	6.71038e-166	5.95982e-163	6.22478e-164	1.33793e-162	-4.62994e-163	0
2.1298e-163	-1.08066e-163	1.42927e-163	-3.45957e-163	1.0463e-162	-1.0424e-163	-4.02633e-163	-6.58476e-163	4.38156e-163	-3.14849e-163	3.18881e-163	-8.09915e-163	7.02385e-163	1.44371e-162	2.32896e-163	-1.08005e-162	-2.37866e-163	2.23055e-163	9.68467e-163	1.14445e-163	8.18909e-163	-1.0472e-163	7.55101e-163	1.06808e-162	1.36595e-162	6.71038e-166	5.95982e-163	6.22478e-164	1.33793e-162	-4.62994e-163	0
2.1298e-163	-1.08066e-163	1.42927e-163	-3.45957e-163	1.0463e-162	-1.0424e-163	-4.02633e-163	-6.58476e-163	4.38156e-163	-3.14849e-163	3.18881e-163	-8.09915e-163	7.02385e-163	1.44371e-162	2.32896e-163	-1.08005e-162	-2.37866e-163	2.23055e-163	9.68467e-163	1.14445e-163	8.18909e-163	-1.0472e-163	7.55101e-163	1.06808e-162	1.36595e-162	6.71038e-166	5.95982e-163	6.22478e-164	1.33793e-162	-4.62994e-163	0
2.1298e-163	-1.08066e-163	1.42927e-163	-3.45957e-163	1.0463e-162	-1.0424e-163	-4.02633e-163	-6.58476e-163	4.38156e-163	-3.14849e-163	3.18881e-163	-8.09915e-163	7.02385e-163	1.44371e-162	2.32896e-163	-1.08005e-162	-2.37866e-163	2.23055e-163	9.68467e-163	1.14445e-163	8.18909e-163	-1.0472e-163	7.55101e-163	1.06808e-162	1.36595e-162	6.71038e-166	5.95982e-163	6.22478e-164	1.33793e-162	-4.62994e-163	0
2.1298e-163	-1.08066e-163	1.42927e-163	-3.45957e-163	1.0463e-162	-1.0424e-163	-4.02633e-163	-6.58476e-163	4.38156e-163	-3.14849e-163	3.18881e-163	-8.09915e-163	7.02385e-163	1.44371e-162	2.32896e-163	-1.08005e-162	-2.37866e-163	2.23055e-163	9.68467e-163	1.14445e-163	8.18909e-163	-1.0472e-163	7.55101e-163	1.06808e-162	1.36595e-162	6.71038e-166	5.95982e-163	6.22478e-164	1.33793e-162	-4.62994e-163	0
2.1298e-163	-1.08066e-163	1.42927e-163	-3.45957e-163	1.0463e-162	-1.0424e-163	-4.02633e-163	-6.58476e-163	4.38156e-163	-3.14849e-163	3.18881e-163	-8.09915e-163	7.02385e-163	1.44371e-162	2.32896e-163	-1.08005e-162	-2.37866e-163	2.23055e-163	9.68467e-163	1.14445e-163	8.18909e-163	-1.0472e-163	7.55101e-163	1.06808e-162	1.36595e-162	6.71038e-166	5.95982e-163	6.22478e-164	1.33793e-162	-4.62994e-163	0
2.1298e-163	-1.08066e-163	1.42927e-163	-3.45957e-163	1.0463e-162	-1.0424e-163	-4.02633e-163	-6.58476e-163	4.38156e-163	-3.14849e-163	3.18881e-163	-8.09915e-163	7.02385e-163	1.44371e-162	2.32896e-163	-1.08005e-162	-2.37866e-163	2.23055e-163	9.68467e-163	1.14445e-163	8.18909e-163	-1.0472e-163	7.55101e-163	1.06808e-162	1.36595e-162	6.71038e-166	5.95982e-163	6.22478e-164	1.33793e-162	-4.62994e-163	0
2.1298e-163	-1.08066e-163	1.42927e-163	-3.45957e-163	1.0463e-162	-1.0424e-163	-4.02633e-163	-6.58476e-163	4.38156e-163	-3.14849e-163	3.18881e-163	-8.09915e-163	7.02385e-163	1.44371e-162	2.32896e-163	-1.08005e-162	-2.37866e-163	2.23055e-163	9.68467e-163	1.14445e-163	8.18909e-163	-1.0472e-163	7.55101e-163	1.06808e-162	1.36595e-162	6.71038e-166	5.95982e-163	6.22478e-164	1.33793e-162	-4.62994e-163	0
2.1298e-163	-1.08066e-163	1.42927e-163	-3.45957e-163	1.0463e-162	-1.0424e-163	-4.02633e-163	-6.58476e-163	4.38156e-163	-3.14849e-163	3.18881e-163	-8.09915e-163	7.02385e-163	1.44371e-162	2.32896e-163	-1.08005e-162	-2.37866e-163	2.23055e-163	9.68467e-163	1.14445e-163	8.18909e-163	-1.0472e-163	7.55101e-163	1.06808e-162	1.36595e-162	6.71038e-166	5.95982e-163	6.22478e-164	1.33793e-162	-4.62994e-163	0
2.1298e-163	-1.08066e-163	1.42927e-163	-3.45957e-163	1.0463e-162	-1.0424e-163	-4.02633e-163	-6.58476e-163	4.38156e-163	-3.14849e-163	3.18881e-163	-8.09915e-163	7.02385e-163	1.44371e-162	2.32896e-163	-1.08005e-162	-2.37866e-163	2.23055e-163	9.68467e-163	1.14445e-163	8.18909e-163	-1.0472e-163	7.55101e-163	1.06808e-162	1.36595e-162	6.71038e-166	5.95982e-163	6.22478e-164	1.33793e-162	-4.62994e-163	0
2.1298e-163	-1.08066e-163	1.42927e-163	-3.45957e-163	1.0463e-162	-1.0424e-163	-4.02633e-163	-6.58476e-163	4.38156e-163	-3.14849e-163	3.18881e-163	-8.09915e-163	7.02385e-163	1.44371e-162	2.32896e-163	-1.08005e-162	-2.37866e-163	2.23055e-163	9.68467e-163	1.14445e-163	8.18909e-163	-1.0472e-163	7.55101e-163	1.06808e-162	1.36595e-162	6.71038e-166	5.95982e-163	6.22478e-164	1.33793e-162	-4.62994e-163	0
2.1298e-163	-1.08066e-163	1.42927e-163	-3.45957e-163	1.0463e-162	-1.0424e-163	-4.02633e-163	-6.58476e-163	4.38156e-163	-3.14849e-163	3.18881e-163	-8.09915e-163	7.02385e-163	1.44371e-162	2.32896e-163	-1.08005e-162	-2.37866e-163	2.23055e-163	9.68467e-163	1.14445e-163	8.18909e-163	-1.0472e-163	7.55101e-163	1.06808e-162	1.36595e-162	6.71038e-166	5.95982e-163	6.22478e-164	1.33793e-162	-4.62994e-163	0
2.1298e-163	-1.08066e-163	1.42927e-163	-3.45957e-163	1.0463e-162	-1.0424e-163	-4.02633e-163	-6.58476e-163	4.38156e-163	-3.14849e-163	3.18881e-163	-8.09915e-163	7.02385e-163	1.44371e-162	2.32896e-163	-1.08005e-162	-2.37866e-163	2.23055e-163	9.68467e-163	1.14445e-163	8.18909e-163	-1.0472e-163	7.55101e-163	1.06808e-162	1.36595e-162	6.71038e-166	5.95982e-163	6.22478e-164	1.33793e-162	-4.62994e-163	0
2.1298e-163	-1.08066e-163	1.42927e-163	-3.45957e-163	1.0463e-162	-1.0424e-163	-4.02633e-163	-6.58476e-163	4.38156e-163	-3.14849e-163	3.18881e-163	-8.09915e-163	7.02385e-163	1.44371e-162	2.32896e-163	-1.08005e-162	-2.37866e-163	2.23055e-163	9.68467e-163	1.14445e-163	8.18909e-163	-1.0472e-163	7.55101e-163	1.06808e-162	1.36595e-162	6.71038e-166	5.95982e-163	6.22478e-164	1.33793e-162	-4.62994e-163	0
2.1298e-163	-1.08066e-163	1.42927e-163	-3.45957e-163	1.0463e-162	-1.0424e-163	-4.02633e-163	-6.58476e-163	4.38156e-163	-3.14849e-163	3.18881e-163	-8.09915e-163	7.02385e-163	1.44371e-162	2.32896e-163	-1.08005e-162	-2.37866e-163	2.23055e-163	9.68467e-163	1.14445e-163	8.18909e-163	-1.0472e-163	7.55101e-163	1.06808e-162	1.36595e-162	6.71038e-166	5.95982e-163	6.22478e-164	1.33793e-162	-4.62994e-163	0
2.1298e-163	-1.08066e-163	1.42927e-163	-3.45957e-163	1.0463e-162	-1.0424e-163	-4.02633e-163	-6.58476e-163	4.38156e-163	-3.14849e-163	3.18881e-163	-8.09915e-163	7.02385e-163	1.44371e-162	2.32896e-163	-1.08005e-162	-2.37866e-163	2.23055e-163	9.68467e-163	1.14445e-163	8.18909e-163	-1.0472e-163	7.55101e-163	1.06808e-162	1.36595e-162	6.71038e-166	5.95982e-163	6.22478e-164	1.33793e-162	-4.62994e-163	0
2.1298e-163	-1.08066e-163	1.42927e-163	-3.45957e-163	1.0463e-162	-1.0424e-163	-4.02633e-163	-6.58476e-163	4.38156e-163	-3.14849e-163	3.18881e-163	-8.09915e-163	7.02385e-163	1.44371e-162	2.32896e-163	-1.08005e-162	-2.37866e-163	2.23055e-163	9.68467e-163	1.14445e-163	8.18909e-163	-1.0472e-163	7.55101e-163	1.06808e-162	1.36595e-162	6.71038e-166	5.95982e-163	6.22478e-164	1.33793e-162	-4.62994e-163	0
2.1298e-163	-1.08066e-163	1.42927e-163	-3.45957e-163	1.0463e-162	-1.0424e-163	-4.02633e-163	-6.58476e-163	4.38156e-163	-3.14849e-163	3.18881e-163	-8.09915e-163	7.02385e-163	1.44371e-162	2.32896e-163	-1.08005e-162	-2.37866e-163	2.23055e-163	9.68467e-163	1.14445e-163	8.18909e-163	-1.0472e-163	7.55101e-163	1.06808e-162	1.36595e-162	6.71038e-166	5.95982e-163	6.22478e-164	1.33793e-162	-4.62994e-163	0
2.1298e-163	-1.08066e-163	1.42927e-163	-3.45957e-163	1.0463e-162	-1.0424e-163	-4.02633e-163	-6.58476e-163	4.38156e-163	-3.14849e-163	3.18881e-163	-8.09915e-163	7.02385e-163	1.44371e-162	2.32896e-163	-1.08005e-162	-2.37866e-163	2.23055e-163	9.68467e-163	1.14445e-163	8.18909e-163	-1.0472e-163	7.55101e-163	1.06808e-162	1.36595e-162	6.71038e-166	5.95982e-163	6.22478e-164	1.33793e-162	-4.62994e-163	0
2.1298e-163	-1.08066e-163	1.42927e-163	-3.45957e-163	1.0463e-162	-1.0424e-163	-4.02633e-163	-6.58476e-163	4.38156e-163	-3.14849e-163	3.18881e-163	-8.09915e-163	7.02385e-163	1.44371e-162	2.32896e-163	-1.08005e-162	-2.37866e-163	2.23055e-163	9.68467e-163	1.14445e-163	8.18909e-163	-1.0472e-163	7.55101e-163	1.06808e-162	1.36595e-162	6.71038e-166	5.95982e-163	6.22478e-164	1.33793e-162	-4.62994e-163	0
2.1298e-163	-1.08066e-163	1.42927e-163	-3.45957e-163	1.0463e-162	-1.0424e-163	-4.02633e-163	-6.58476e-163	4.38156e-163	-3.14849e-163	3.18881e-163	-8.09915e-163	7.02385e-163	1.44371e-162	2.32896e-163	-1.08005e-162	-2.37866e-163	2.23055e-163	9.68467e-163	1.14445e-163	8.18909e-163	-1.0472e-163	7.55101e-163	1.06808e-162	1.36595e-162	6.71038e-166	5.95982e-163	6.22478e-164	1.33793e-162	-4.62994e-163	0
2.1298e-163	-1.08066e-163	1.42927e-163	-3.45957e-163	1.0463e-162	-1.0424e-163	-4.02633e-163	-6.58476e-163	4.38156e-163	-3.14849e-163	3.18881e-163	-8.09915e-163	7.02385e-163	1.44371e-162	2.32896e-163	-1.08005e-162	-2.37866e-163	2.23055e-163	9.68467e-163	1.14445e-163	8.18909e-163	-1.0472e-163	7.55101e-163	1.06808e-162	1.36595e-162	6.71038e-166	5.95982e-163	6.22478e-164	1.33793e-162	-4.62994e-163	0
2.1298e-163	-1.08066e-163	1.42927e-163	-3.45957e-163	1.0463e-162	-1.0424e-163	-4.02633e-163	-6.58476e-163	4.38156e-163	-3.14849e-163	3.18881e-163	-8.09915e-163	7.02385e-163	1.44371e-162	2.32896e-163	-1.08005e-162	-2.37866e-163	2.23055e-163	9.68467e-163	1.14445e-163	8.18909e-163	-1.0472e-163	7.55101e-163	1.06808e-162	1.36595e-162	6.71038e-166	5.95982e-163	6.22478e-164	1.33793e-162	-4.62994e-163	0
2.1298e-163	-1.08066e-163	1.42927e-163	-3.45957e-163	1.0463e-162	-1.0424e-163	-4.02633e-163	-6.58476e-163	4.38156e-163	-3.14849e-163	3.18881e-163	-8.09915e-163	7.02385e-163	1.44371e-162	2.32896e-163	-1.08005e-162	-2.37866e-163	2.23055e-163	9.68467e-163	1.14445e-163	8.18909e-163	-1.0472e-163	7.55101e-163	1.06808e-162	1.36595e-162	6.71038e-166	5.95982e-163	6.22478e-164	1.33793e-162	-4.62994e-163	0
2.1298e-163	-1.08066e-163	1.42927e-163	-3.45957e-163	1.0463e-162	-1.0424e-163	-4.02633e-163	-6.58476e-163	4.38156e-163	-3.14849e-163	3.18881e-163	-8.09915e-163	7.02385e-163	1.44371e-162	2.32896e-163	-1.08005e-162	-2.37866e-163	2.23055e-163	9.68467e-163	1.14445e-163	8.18909e-163	-1.0472e-163	7.55101e-163	1.06808e-162	1.36595e-162	6.71038e-166	5.95982e-163	6.22478e-164	1.33793e-162	-4.62994e-163	0
2.1298e-163	-1.08066e-163	1.42927e-163	-3.45957e-163	1.0463e-162	-1.0424e-163	-4.02633e-163	-6.58476e-163	4.38156e-163	-3.14849e-163	3.18881e-163	-8.09915e-163	7.02385e-163	1.44371e-162	2.32896e-163	-1.08005e-162	-2.37866e-163	2.23055e-163	9.68467e-163	1.14445e-163	8.18909e-163	-1.0472e-163	7.55101e-163	1.06808e-162	1.36595e-162	6.71038e-166	5.95982e-163	6.22478e-164	1.33793e-162	-4.62994e-163	0
2.1298e-163	-1.08066e-163	1.42927e-163	-3.45957e-163	1.0463e-162	-1.0424e-163	-4.02633e-163	-6.58476e-163	4.38156e-163	-3.14849e-163	3.18881e-163	-8.09915e-163	7.02385e-163	1.44371e-162	2.32896e-163	-1.08005e-162	-2.37866e-163	2.23055e-163	9.68467e-163	1.14445e-163	8.18909e-163	-1.0472e-163	7.55101e-163	1.06808e-162	1.36595e-162	6.71038e-166	5.95982e-163	6.22478e-164	1.33793e-162	-4.62994e-163	0
2.1298e-163	-1.08066e-163	1.42927e-163	-3.45957e-163	1.0463e-162	-1.0424e-163	-4.02633e-163	-6.58476e-163	4.38156e-163	-3.14849e-163	3.18881e-163	-8.09915e-163	7.02385e-163	1.44371e-162	2.32896e-163	-1.08005e-162	-2.37866e-163	2.23055e-163	9.68467e-163	1.14445e-163	8.18909e-163	-1.0472e-163	7.55101e-163	1.06808e-162	1.36595e-162	6.71038e-166	5.95982e-163	6.22478e-164	1.33793e-162	-4.62994e-163	0
2.1298e-163	-1.08066e-163	1.42927e-163	-3.45957e-163	1.0463e-162	-1.0424e-163	-4.02633e-163	-6.58476e-163	4.38156e-163	-3.14849e-163	3.18881e-163	-8.09915e-163	7.02385e-163	1.44371e-162	2.32896e-163	-1.08005e-162	-2.37866e-163	2.23055e-163	9.68467e-163	1.14445e-163	8.18909e-163	-1.0472e-163	7.55101e-163	1.06808e-162	1.36595e-162	6.71038e-166	5.95982e-163	6.22478e-164	1.33793e-162	-4.62994e-163	0
2.1298e-163	-1.08066e-163	1.42927e-163	-3.45957e-163	1.0463e-162	-1.0424e-163	-4.02633e-163	-6.58476e-163	4.38156e-163	-3.14849e-163	3.18881e-163	-8.09915e-163	7.02385e-163	1.44371e-162	2.32896e-163	-1.08005e-162	-2.37866e-163	2.23055e-163	9.68467e-163	1.14445e-163	8.18909e-163	-1.0472e-163	7.55101e-163	1.06808e-162	1.36595e-162	6.71038e-166	5.95982e-163	6.22478e-164	1.33793e-162	-4.62994e-163	0
2.1298e-163	-1.08066e-163	1.42927e-163	-3.45957e-163	1.0463e-162	-1.0424e-163	-4.02633e-163	-6.58476e-163	4.38156e-163	-3.14849e-163	3.18881e-163	-8.09915e-163	7.02385e-163	1.44371e-162	2.32896e-163	-1.08005e-162	-2.37866e-163	2.23055e-163	9.68467e-163	1.14445e-163	8.18909e-163	-1.0472e-163	7.55101e-163	1.06808e-162	1.36595e-162	6.71038e-166	5.95982e-163	6.22478e-164	1.33793e-162	-4.62994e-163	0
2.1298e-163	-1.08066e-163	1.42927e-163	-3.45957e-163	1.0463e-162	-1.0424e-163	-4.02633e-163	-6.58476e-163	4.38156e-163	-3.14849e-163	3.18881e-163	-8.09915e-163	7.02385e-163	1.44371e-162	2.32896e-163	-1.08005e-162	-2.37866e-163	2.23055e-163	9.68467e-163	1.14445e-163	8.18909e-163	-1.0472e-163	7.55101e-163	1.06808e-162	1.36595e-162	6.71038e-166	5.95982e-163	6.22478e-164	1.33793e-162	-4.62994e-163	0
2.1298e-163	-1.08066e-163	1.42927e-163	-3.45957e-163	1.0463e-162	-1.0424e-163	-4.02633e-163	-6.58476e-163	4.38156e-163	-3.14849e-163	3.18881e-163	-8.09915e-163	7.02385e-163	1.44371e-162	2.32896e-163	-1.08005e-162	-2.37866e-163	2.23055e-163	9.68467e-163	1.14445e-163	8.18909e-163	-1.0472e-163	7.55101e-163	1.06808e-162	1.36595e-162	6.71038e-166	5.95982e-163	6.22478e-164	1.33793e-162	-4.62994e-163	0
2.1298e-163	-1.08066e-163	1.42927e-163	-3.45957e-163	1.0463e-162	-1.0424e-163	-4.02633e-163	-6.58476e-163	4.38156e-163	-3.14849e-163	3.18881e-163	-8.09915e-163	7.02385e-163	1.44371e-162	2.32896e-163	-1.08005e-162	-2.37866e-163	2.23055e-163	9.68467e-163	1.14445e-163	8.18909e-163	-1.0472e-163	7.55101e-163	1.06808e-162	1.36595e-162	6.71038e-166	5.95982e-163	6.22478e-164	1.33793e-162	-4.62994e-163	0
2.1298e-163	-1.08066e-163	1.42927e-163	-3.45957e-163	1.0463e-162	-1.0424e-163	-4.02633e-163	-6.58476e-163	4.38156e-163	-3.14849e-163	3.18881e-163	-8.09915e-163	7.02385e-163	1.44371e-162	2.32896e-163	-1.08005e-162	-2.37866e-163	2.23055e-163	9.68467e-163	1.14445e-163	8.18909e-163	-1.0472e-163	7.55101e-163	1.06808e-162	1.36595e-162	6.71038e-166	5.95982e-163	6.22478e-164	1.33793e-162	-4.62994e-163	0
2.1298e-163	-1.08066e-163	1.42927e-163	-3.45957e-163	1.0463e-162	-1.0424e-163	-4.02633e-163	-6.58476e-163	4.38156e-163	-3.14849e-163	3.18881e-163	-8.09915e-163	7.02385e-163	1.44371e-162	2.32896e-163	-1.08005e-162	-2.37866e-163	2.23055e-163	9.68467e-163	1.14445e-163	8.18909e-163	-1.0472e-163	7.55101e-163	1.06808e-162	1.36595e-162	6.71038e-166	5.95982e-163	6.22478e-164	1.33793e-162	-4.62994e-163	0
2.1298e-163	-1.08066e-163	1.42927e-163	-3.45957e-163	1.0463e-162	-1.0424e-163	-4.02633e-163	-6.58476e-163	4.38156e-163	-3.14849e-163	3.18881e-163	-8.09915e-163	7.02385e-163	1.44371e-162	2.32896e-163	-1.08005e-162	-2.37866e-163	2.23055e-163	9.68467e-163	1.14445e-163	8.18909e-163	-1.0472e-163	7.55101e-163	1.06808e-162	1.36595e-162	6.71038e-166	5.95982e-163	6.22478e-164	1.33793e-162	-4.62994e-163	0
2.1298e-163	-1.08066e-163	1.42927e-163	-3.45957e-163	1.0463e-162	-1.0424e-163	-4.02633e-163	-6.58476e-163	4.38156e-163	-3.14849e-163	3.18881e-163	-8.09915e-163	7.02385e-163	1.44371e-162	2.32896e-163	-1.08005e-162	-2.37866e-163	2.23055e-163	9.68467e-163	1.14445e-163	8.18909e-163	-1.0472e-163	7.55101e-163	1.06808e-162	1.36595e-162	6.71038e-166	5.95982e-163	6.22478e-164	1.33793e-162	-4.62994e-163	0
2.1298e-163	-1.08066e-163	1.42927e-163	-3.45957e-163	1.0463e-162	-1.0424e-163	-4.02633e-163	-6.58476e-163	4.38156e-163	-3.14849e-163	3.18881e-163	-8.09915e-163	7.02385e-163	1.44371e-162	2.32896e-163	-1.08005e-162	-2.37866e-163	2.23055e-163	9.68467e-163	1.14445e-163	8.18909e-163	-1.0472e-163	7.55101e-163	1.06808e-162	1.36595e-162	6.71038e-166	5.95982e-163	6.22478e-164	1.33793e-162	-4.62994e-163	0
2.1298e-163	-1.08066e-163	1.42927e-163	-3.45957e-163	1.0463e-162	-1.0424e-163	-4.02633e-163	-6.58476e-163	4.38156e-163	-3.14849e-163	3.18881e-163	-8.09915e-163	7.02385e-163	1.44371e-162	2.32896e-163	-1.08005e-162	-2.37866e-163	2.23055e-163	9.68467e-163	1.14445e-163	8.18909e-163	-1.0472e-163	7.55101e-163	1.06808e-162	1.36595e-162	6.71038e-166	5.95982e-163	6.22478e-164	1.33793e-162	-4.62994e-163	0
2.1298e-163	-1.08066e-163	1.42927e-163	-3.45957e-163	1.0463e-162	-1.0424e-163	-4.02633e-163	-6.58476e-163	4.38156e-163	-3.14849e-163	3.18881e-163	-8.09915e-163	7.02385e-163	1.44371e-162	2.32896e-163	-1.08005e-162	-2.37866e-163	2.23055e-163	9.68467e-163	1.14445e-163	8.18909e-163	-1.0472e-163	7.55101e-163	1.06808e-162	1.36595e-162	6.71038e-166	5.95982e-163	6.22478e-164	1.33793e-162	-4.62994e-163	0
2.1298e-163	-1.08066e-163	1.42927e-163	-3.45957e-163	1.0463e-162	-1.0424e-163	-4.02633e-163	-6.58476e-163	4.38156e-163	-3.14849e-163	3.18881e-163	-8.09915e-163	7.02385e-163	1.44371e-162	2.32896e-163	-1.08005e-162	-2.37866e-163	2.23055e-163	9.68467e-163	1.14445e-163	8.18909e-163	-1.0472e-163	7.55101e-163	1.06808e-162	1.36595e-162	6.71038e-166	5.95982e-163	6.22478e-164	1.33793e-162	-4.62994e-163	0
2.1298e-163	-1.08066e-163	1.42927e-163	-3.45957e-163	1.0463e-162	-1.0424e-163	-4.02633e-163	-6.58476e-163	4.38156e-163	-3.14849e-163	3.18881e-163	-8.09915e-163	7.02385e-163	1.44371e-162	2.32896e-163	-1.08005e-162	-2.37866e-163	2.23055e-163	9.68467e-163	1.14445e-163	8.18909e-163	-1.0472e-163	7.55101e-163	1.06808e-162	1.36595e-162	6.71038e-166	5.95982e-163	6.22478e-164	1.33793e-162	-4.62994e-163	0
2.1298e-163	-1.08066e-163	1.42927e-163	-3.45957e-163	1.0463e-162	-1.0424e-163	-4.02633e-163	-6.58476e-163	4.38156e-163	-3.14849e-163	3.18881e-163	-8.09915e-163	7.02385e-163	1.44371e-162	2.32896e-163	-1.08005e-162	-2.37866e-163	2.23055e-163	9.68467e-163	1.14445e-163	8.18909e-163	-1.0472e-163	7.55101e-163	1.06808e-162	1.36595e-162	6.71038e-166	5.95982e-163	6.22478e-164	1.33793e-162	-4.62994e-163	0
2.1298e-163	-1.08066e-163	1.42927e-163	-3.45957e-163	1.0463e-162	-1.0424e-163	-4.02633e-163	-6.58476e-163	4.38156e-163	-3.14849e-163	3.18881e-163	-8.09915e-163	7.02385e-163	1.44371e-162	2.32896e-163	-1.08005e-162	-2.37866e-163	2.23055e-163	9.68467e-163	1.14445e-163	8.18909e-163	-1.0472e-163	7.55101e-163	1.06808e-162	1.36595e-162	6.71038e-166	5.95982e-163	6.22478e-164	1.33793e-162	-4.62994e-163	0
2.1298e-163	-1.08066e-163	1.42927e-163	-3.45957e-163	1.0463e-162	-1.0424e-163	-4.02633e-163	-6.58476e-163	4.38156e-163	-3.14849e-163	3.18881e-163	-8.09915e-163	7.02385e-163	1.44371e-162	2.32896e-163	-1.08005e-162	-2.37866e-163	2.23055e-163	9.68467e-163	1.14445e-163	8.18909e-163	-1.0472e-163	7.55101e-163	1.06808e-162	1.36595e-162	6.71038e-166	5.95982e-163	6.22478e-164	1.33793e-162	-4.62994e-163	0
2.1298e-163	-1.08066e-163	1.42927e-163	-3.45957e-163	1.0463e-162	-1.0424e-163	-4.02633e-163	-6.58476e-163	4.38156e-163	-3.14849e-163	3.18881e-163	-8.09915e-163	7.02385e-163	1.44371e-162	2.32896e-163	-1.08005e-162	-2.37866e-163	2.23055e-163	9.68467e-163	1.14445e-163	8.18909e-163	-1.0472e-163	7.55101e-163	1.06808e-162	1.36595e-162	6.71038e-166	5.95982e-163	6.22478e-164	1.33793e-162	-4.62994e-163	0
2.1298e-163	-1.08066e-163	1.42927e-163	-3.45957e-163	1.0463e-162	-1.0424e-163	-4.02633e-163	-6.58476e-163	4.38156e-163	-3.14849e-163	3.18881e-163	-8.09915e-163	7.02385e-163	1.44371e-162	2.32896e-163	-1.08005e-162	-2.37866e-163	2.23055e-163	9.68467e-163	1.14445e-163	8.18909e-163	-1.0472e-163	7.55101e-163	1.06808e-162	1.36595e-162	6.71038e-166	5.95982e-163	6.22478e-164	1.33793e-162	-4.62994e-163	0
2.1298e-163	-1.08066e-163	1.42927e-163	-3.45957e-163	1.0463e-162	-1.0424e-163	-4.02633e-163	-6.58476e-163	4.38156e-163	-3.14849e-163	3.18881e-163	-8.09915e-163	7.02385e-163	1.44371e-162	2.32896e-163	-1.08005e-162	-2.37866e-163	2.23055e-163	9.68467e-163	1.14445e-163	8.18909e-163	-1.0472e-163	7.55101e-163	1.06808e-162	1.36595e-162	6.71038e-166	5.95982e-163	6.22478e-164	1.33793e-162	-4.62994e-163	0
2.1298e-163	-1.08066e-163	1.42927e-163	-3.45957e-163	1.0463e-162	-1.0424e-163	-4.02633e-163	-6.58476e-163	4.38156e-163	-3.14849e-163	3.18881e-163	-8.09915e-163	7.02385e-163	1.44371e-162	2.32896e-163	-1.08005e-162	-2.37866e-163	2.23055e-163	9.68467e-163	1.14445e-163	8.18909e-163	-1.0472e-163	7.55101e-163	1.06808e-162	1.36595e-162	6.71038e-166	5.95982e-163	6.22478e-164	1.33793e-162	-4.62994e-163	0
2.1298e-163	-1.08066e-163	1.42927e-163	-3.45957e-163	1.0463e-162	-1.0424e-163	-4.02633e-163	-6.58476e-163	4.38156e-163	-3.14849e-163	3.18881e-163	-8.09915e-163	7.02385e-163	1.44371e-162	2.32896e-163	-1.08005e-162	-2.37866e-163	2.23055e-163	9.68467e-163	1.14445e-163	8.18909e-163	-1.0472e-163	7.55101e-163	1.06808e-162	1.36595e-162	6.71038e-166	5.95982e-163	6.22478e-164	1.33793e-162	-4.62994e-163	0
2.1298e-163	-1.08066e-163	1.42927e-163	-3.45957e-163	1.0463e-162	-1.0424e-163	-4.02633e-163	-6.58476e-163	4.38156e-163	-3.14849e-163	3.18881e-163	-8.09915e-163	7.02385e-163	1.44371e-162	2.32896e-163	-1.08005e-162	-2.37866e-163	2.23055e-163	9.68467e-163	1.14445e-163	8.18909e-163	-1.0472e-163	7.55101e-163	1.06808e-162	1.36595e-162	6.71038e-166	5.95982e-163	6.22478e-164	1.33793e-162	-4.62994e-163	0
2.1298e-163	-1.08066e-163	1.42927e-163	-3.45957e-163	1.0463e-162	-1.0424e-163	-4.02633e-163	-6.58476e-163	4.38156e-163	-3.14849e-163	3.18881e-163	-8.09915e-163	7.02385e-163	1.44371e-162	2.32896e-163	-1.08005e-162	-2.37866e-163	2.23055e-163	9.68467e-163	1.14445e-163	8.18909e-163	-1.0472e-163	7.55101e-163	1.06808e-162	1.36595e-162	6.71038e-166	5.95982e-163	6.22478e-164	1.33793e-162	-4.62994e-163	0
2.1298e-163	-1.08066e-163	1.42927e-163	-3.45957e-163	1.0463e-162	-1.0424e-163	-4.02633e-163	-6.58476e-163	4.38156e-163	-3.14849e-163	3.18881e-163	-8.09915e-163	7.02385e-163	1.44371e-162	2.32896e-163	-1.08005e-162	-2.37866e-163	2.23055e-163	9.68467e-163	1.14445e-163	8.18909e-163	-1.0472e-163	7.55101e-163	1.06808e-162	1.36595e-162	6.71038e-166	5.95982e-163	6.22478e-164	1.33793e-162	-4.62994e-163	0
2.1298e-163	-1.08066e-163	1.42927e-163	-3.45957e-163	1.0463e-162	-1.0424e-163	-4.02633e-163	-6.58476e-163	4.38156e-163	-3.14849e-163	3.18881e-163	-8.09915e-163	7.02385e-163	1.44371e-162	2.32896e-163	-1.08005e-162	-2.37866e-163	2.23055e-163	9.68467e-163	1.14445e-163	8.18909e-163	-1.0472e-163	7.55101e-163	1.06808e-162	1.36595e-162	6.71038e-166	5.95982e-163	6.22478e-164	1.33793e-162	-4.62994e-163	0
2.1298e-163	-1.08066e-163	1.42927e-163	-3.45957e-163	1.0463e-162	-1.0424e-163	-4.02633e-163	-6.58476e-163	4.38156e-163	-3.14849e-163	3.18881e-163	-8.09915e-163	7.02385e-163	1.44371e-162	2.32896e-163	-1.08005e-162	-2.37866e-163	2.23055e-163	9.68467e-163	1.14445e-163	8.18909e-163	-1.0472e-163	7.55101e-163	1.06808e-162	1.36595e-162	6.71038e-166	5.95982e-163	6.22478e-164	1.33793e-162	-4.62994e-163	0
2.1298e-163	-1.08066e-163	1.42927e-163	-3.45957e-163	1.0463e-162	-1.0424e-163	-4.02633e-163	-6.58476e-163	4.38156e-163	-3.14849e-163	3.18881e-163	-8.09915e-163	7.02385e-163	1.44371e-162	2.32896e-163	-1.08005e-162	-2.37866e-163	2.23055e-163	9.68467e-163	1.14445e-163	8.18909e-163	-1.0472e-163	7.55101e-163	1.06808e-162	1.36595e-162	6.71038e-166	5.95982e-163	6.22478e-164	1.33793e-162	-4.62994e-163	0
2.1298e-163	-1.08066e-163	1.42927e-163	-3.45957e-163	1.0463e-162	-1.0424e-163	-4.02633e-163	-6.58476e-163	4.38156e-163	-3.14849e-163	3.18881e-163	-8.09915e-163	7.02385e-163	1.44371e-162	2.32896e-163	-1.08005e-162	-2.37866e-163	2.23055e-163	9.68467e-163	1.14445e-163	8.18909e-163	-1.0472e-163	7.55101e-163	1.06808e-162	1.36595e-162	6.71038e-166	5.95982e-163	6.22478e-164	1.33793e-162	-4.62994e-163	0
2.1298e-163	-1.08066e-163	1.42927e-163	-3.45957e-163	1.0463e-162	-1.0424e-163	-4.02633e-163	-6.58476e-163	4.38156e-163	-3.14849e-163	3.18881e-163	-8.09915e-163	7.02385e-163	1.44371e-162	2.32896e-163	-1.08005e-162	-2.37866e-163	2.23055e-163	9.68467e-163	1.14445e-163	8.18909e-163	-1.0472e-163	7.55101e-163	1.06808e-162	1.36595e-162	6.71038e-166	5.95982e-163	6.22478e-164	1.33793e-162	-4.62994e-163	0
2.1298e-163	-1.08066e-163	1.42927e-163	-3.45957e-163	1.0463e-162	-1.0424e-163	-4.02633e-163	-6.58476e-163	4.38156e-163	-3.14849e-163	3.18881e-163	-8.09915e-163	7.02385e-163	1.44371e-162	2.32896e-163	-1.08005e-162	-2.37866e-163	2.23055e-163	9.68467e-163	1.14445e-163	8.18909e-163	-1.0472e-163	7.55101e-163	1.06808e-162	1.36595e-162	6.71038e-166	5.95982e-163	6.22478e-164	1.33793e-162	-4.62994e-163	0
2.1298e-163	-1.08066e-163	1.42927e-163	-3.45957e-163	1.0463e-162	-1.0424e-163	-4.02633e-163	-6.58476e-163	4.38156e-163	-3.14849e-163	3.18881e-163	-8.09915e-163	7.02385e-163	1.44371e-162	2.32896e-163	-1.08005e-162	-2.37866e-163	2.23055e-163	9.68467e-163	1.14445e-163	8.18909e-163	-1.0472e-163	7.55101e-163	1.06808e-162	1.36595e-162	6.71038e-166	5.95982e-163	6.22478e-164	1.33793e-162	-4.62994e-163	0
2.1298e-163	-1.08066e-163	1.42927e-163	-3.45957e-163	1.0463e-162	-1.0424e-163	-4.02633e-163	-6.58476e-163	4.38156e-163	-3.14849e-163	3.18881e-163	-8.09915e-163	7.02385e-163	1.44371e-162	2.32896e-163	-1.08005e-162	-2.37866e-163	2.23055e-163	9.68467e-163	1.14445e-163	8.18909e-163	-1.0472e-163	7.55101e-163	1.06808e-162	1.36595e-162	6.71038e-166	5.95982e-163	6.22478e-164	1.33793e-162	-4.62994e-163	0
2.1298e-163	-1.08066e-163	1.42927e-163	-3.45957e-163	1.0463e-162	-1.0424e-163	-4.02633e-163	-6.58476e-163	4.38156e-163	-3.14849e-163	3.18881e-163	-8.09915e-163	7.02385e-163	1.44371e-162	2.32896e-163	-1.08005e-162	-2.37866e-163	2.23055e-163	9.68467e-163	1.14445e-163	8.18909e-163	-1.0472e-163	7.55101e-163	1.06808e-162	1.36595e-162	6.71038e-166	5.95982e-163	6.22478e-164	1.33793e-162	-4.62994e-163	0
2.1298e-163	-1.08066e-163	1.42927e-163	-3.45957e-163	1.0463e-162	-1.0424e-163	-4.02633e-163	-6.58476e-163	4.38156e-163	-3.14849e-163	3.18881e-163	-8.09915e-163	7.02385e-163	1.44371e-162	2.32896e-163	-1.08005e-162	-2.37866e-163	2.23055e-163	9.68467e-163	1.14445e-163	8.18909e-163	-1.0472e-163	7.55101e-163	1.06808e-162	1.36595e-162	6.71038e-166	5.95982e-163	6.22478e-164	1.33793e-162	-4.62994e-163	0
2.1298e-163	-1.08066e-163	1.42927e-163	-3.45957e-163	1.0463e-162	-1.0424e-163	-4.02633e-163	-6.58476e-163	4.38156e-163	-3.14849e-163	3.18881e-163	-8.09915e-163	7.02385e-163	1.44371e-162	2.32896e-163	-1.08005e-162	-2.37866e-163	2.23055e-163	9.68467e-163	1.14445e-163	8.18909e-163	-1.0472e-163	7.55101e-163	1.06808e-162	1.36595e-162	6.71038e-166	5.95982e-163	6.22478e-164	1.33793e-162	-4.62994e-163	0
2.1298e-163	-1.08066e-163	1.42927e-163	-3.45957e-163	1.0463e-162	-1.0424e-163	-4.02633e-163	-6.58476e-163	4.38156e-163	-3.14849e-163	3.18881e-163	-8.09915e-163	7.02385e-163	1.44371e-162	2.32896e-163	-1.08005e-162	-2.37866e-163	2.23055e-163	9.68467e-163	1.14445e-163	8.18909e-163	-1.0472e-163	7.55101e-163	1.06808e-162	1.36595e-162	6.71038e-166	5.95982e-163	6.22478e-164	1.33793e-162	-4.62994e-163	0
2.1298e-163	-1.08066e-163	1.42927e-163	-3.45957e-163	1.0463e-162	-1.0424e-163	-4.02633e-163	-6.58476e-163	4.38156e-163	-3.14849e-163	3.18881e-163	-8.09915e-163	7.02385e-163	1.44371e-162	2.32896e-163	-1.08005e-162	-2.37866e-163	2.23055e-163	9.68467e-163	1.14445e-163	8.18909e-163	-1.0472e-163	7.55101e-163	1.06808e-162	1.36595e-162	6.71038e-166	5.95982e-163	6.22478e-164	1.33793e-162	-4.62994e-163	0
2.1298e-163	-1.08066e-163	1.42927e-163	-3.45957e-163	1.0463e-162	-1.0424e-163	-4.02633e-163	-6.58476e-163	4.38156e-163	-3.14849e-163	3.18881e-163	-8.09915e-163	7.02385e-163	1.44371e-162	2.32896e-163	-1.08005e-162	-2.37866e-163	2.23055e-163	9.68467e-163	1.14445e-163	8.18909e-163	-1.0472e-163	7.55101e-163	1.06808e-162	1.36595e-162	6.71038e-166	5.95982e-163	6.22478e-164	1.33793e-162	-4.62994e-163	0
2.1298e-163	-1.08066e-163	1.42927e-163	-3.45957e-163	1.0463e-162	-1.0424e-163	-4.02633e-163	-6.58476e-163	4.38156e-163	-3.14849e-163	3.18881e-163	-8.09915e-163	7.02385e-163	1.44371e-162	2.32896e-163	-1.08005e-162	-2.37866e-163	2.23055e-163	9.68467e-163	1.14445e-163	8.18909e-163	-1.0472e-163	7.55101e-163	1.06808e-162	1.36595e-162	6.71038e-166	5.95982e-163	6.22478e-164	1.33793e-162	-4.62994e-163	0
2.1298e-163	-1.08066e-163	1.42927e-163	-3.45957e-163	1.0463e-162	-1.0424e-163	-4.02633e-163	-6.58476e-163	4.38156e-163	-3.14849e-163	3.18881e-163	-8.09915e-163	7.02385e-163	1.44371e-162	2.32896e-163	-1.08005e-162	-2.37866e-163	2.23055e-163	9.68467e-163	1.14445e-163	8.18909e-163	-1.0472e-163	7.55101e-163	1.06808e-162	1.36595e-162	6.71038e-166	5.95982e-163	6.22478e-164	1.33793e-162	-4.62994e-163	0
2.1298e-163	-1.08066e-163	1.42927e-163	-3.45957e-163	1.0463e-162	-1.0424e-163	-4.02633e-163	-6.58476e-163	4.38156e-163	-3.14849e-163	3.18881e-163	-8.09915e-163	7.02385e-163	1.44371e-162	2.32896e-163	-1.08005e-162	-2.37866e-163	2.23055e-163	9.68467e-163	1.14445e-163	8.18909e-163	-1.0472e-163	7.55101e-163	1.06808e-162	1.36595e-162	6.71038e-166	5.95982e-163	6.22478e-164	1.33793e-162	-4.62994e-163	0
2.1298e-163	-1.08066e-163	1.42927e-163	-3.45957e-163	1.0463e-162	-1.0424e-163	-4.02633e-163	-6.58476e-163	4.38156e-163	-3.14849e-163	3.18881e-163	-8.09915e-163	7.02385e-163	1.44371e-162	2.32896e-163	-1.08005e-162	-2.37866e-163	2.23055e-163	9.68467e-163	1.14445e-163	8.18909e-163	-1.0472e-163	7.55101e-163	1.06808e-162	1.36595e-162	6.71038e-166	5.95982e-163	6.22478e-164	1.33793e-162	-4.62994e-163	0
2.1298e-163	-1.08066e-163	1.42927e-163	-3.45957e-163	1.0463e-162	-1.0424e-163	-4.02633e-163	-6.58476e-163	4.38156e-163	-3.14849e-163	3.18881e-163	-8.09915e-163	7.02385e-163	1.44371e-162	2.32896e-163	-1.08005e-162	-2.37866e-163	2.23055e-163	9.68467e-163	1.14445e-163	8.18909e-163	-1.0472e-163	7.55101e-163	1.06808e-162	1.36595e-162	6.71038e-166	5.95982e-163	6.22478e-164	1.33793e-162	-4.62994e-163	0
2.1298e-163	-1.08066e-163	1.42927e-163	-3.45957e-163	1.0463e-162	-1.0424e-163	-4.02633e-163	-6.58476e-163	4.38156e-163	-3.14849e-163	3.18881e-163	-8.09915e-163	7.02385e-163	1.44371e-162	2.32896e-163	-1.08005e-162	-2.37866e-163	2.23055e-163	9.68467e-163	1.14445e-163	8.18909e-163	-1.0472e-163	7.55101e-163	1.06808e-162	1.36595e-162	6.71038e-166	5.95982e-163	6.22478e-164	1.33793e-162	-4.62994e-163	0
2.1298e-163	-1.08066e-163	1.42927e-163	-3.45957e-163	1.0463e-162	-1.0424e-163	-4.02633e-163	-6.58476e-163	4.38156e-163	-3.14849e-163	3.18881e-163	-8.09915e-163	7.02385e-163	1.44371e-162	2.32896e-163	-1.08005e-162	-2.37866e-163	2.23055e-163	9.68467e-163	1.14445e-163	8.18909e-163	-1.0472e-163	7.55101e-163	1.06808e-162	1.36595e-162	6.71038e-166	5.95982e-163	6.22478e-164	1.33793e-162	-4.62994e-163	0
2.1298e-163	-1.08066e-163	1.42927e-163	-3.45957e-163	1.0463e-162	-1.0424e-163	-4.02633e-163	-6.58476e-163	4.38156e-163	-3.14849e-163	3.18881e-163	-8.09915e-163	7.02385e-163	1.44371e-162	2.32896e-163	-1.08005e-162	-2.37866e-163	2.23055e-163	9.68467e-163	1.14445e-163	8.18909e-163	-1.0472e-163	7.55101e-163	1.06808e-162	1.36595e-162	6.71038e-166	5.95982e-163	6.22478e-164	1.33793e-162	-4.62994e-163	0
2.1298e-163	-1.08066e-163	1.42927e-163	-3.45957e-163	1.0463e-162	-1.0424e-163	-4.02633e-163	-6.58476e-163	4.38156e-163	-3.14849e-163	3.18881e-163	-8.09915e-163	7.02385e-163	1.44371e-162	2.32896e-163	-1.08005e-162	-2.37866e-163	2.23055e-163	9.68467e-163	1.14445e-163	8.18909e-163	-1.0472e-163	7.55101e-163	1.06808e-162	1.36595e-162	6.71038e-166	5.95982e-163	6.22478e-164	1.33793e-162	-4.62994e-163	0
2.1298e-163	-1.08066e-163	1.42927e-163	-3.45957e-163	1.0463e-162	-1.0424e-163	-4.02633e-163	-6.58476e-163	4.38156e-163	-3.14849e-163	3.18881e-163	-8.09915e-163	7.02385e-163	1.44371e-162	2.32896e-163	-1.08005e-162	-2.37866e-163	2.23055e-163	9.68467e-163	1.14445e-163	8.18909e-163	-1.0472e-163	7.55101e-163	1.06808e-162	1.36595e-162	6.71038e-166	5.95982e-163	6.22478e-164	1.33793e-162	-4.62994e-163	0
2.1298e-163	-1.08066e-163	1.42927e-163	-3.45957e-163	1.0463e-162	-1.0424e-163	-4.02633e-163	-6.58476e-163	4.38156e-163	-3.14849e-163	3.18881e-163	-8.09915e-163	7.02385e-163	1.44371e-162	2.32896e-163	-1.08005e-162	-2.37866e-163	2.23055e-163	9.68467e-163	1.14445e-163	8.18909e-163	-1.0472e-163	7.55101e-163	1.06808e-162	1.36595e-162	6.71038e-166	5.95982e-163	6.22478e-164	1.33793e-162	-4.62994e-163	0
2.1298e-163	-1.08066e-163	1.42927e-163	-3.45957e-163	1.0463e-162	-1.0424e-163	-4.02633e-163	-6.58476e-163	4.38156e-163	-3.14849e-163	3.18881e-163	-8.09915e-163	7.02385e-163	1.44371e-162	2.32896e-163	-1.08005e-162	-2.37866e-163	2.23055e-163	9.68467e-163	1.14445e-163	8.18909e-163	-1.0472e-163	7.55101e-163	1.06808e-162	1.36595e-162	6.71038e-166	5.95982e-163	6.22478e-164	1.33793e-162	-4.62994e-163	0
2.1298e-163	-1.08066e-163	1.42927e-163	-3.45957e-163	1.0463e-162	-1.0424e-163	-4.02633e-163	-6.58476e-163	4.38156e-163	-3.14849e-163	3.18881e-163	-8.09915e-163	7.02385e-163	1.44371e-162	2.32896e-163	-1.08005e-162	-2.37866e-163	2.23055e-163	9.68467e-163	1.14445e-163	8.18909e-163	-1.0472e-163	7.55101e-163	1.06808e-162	1.36595e-162	6.71038e-166	5.95982e-163	6.22478e-164	1.33793e-162	-4.62994e-163	0
2.1298e-163	-1.08066e-163	1.42927e-163	-3.45957e-163	1.0463e-162	-1.0424e-163	-4.02633e-163	-6.58476e-163	4.38156e-163	-3.14849e-163	3.18881e-163	-8.09915e-163	7.02385e-163	1.44371e-162	2.32896e-163	-1.08005e-162	-2.37866e-163	2.23055e-163	9.68467e-163	1.14445e-163	8.18909e-163	-1.0472e-163	7.55101e-163	1.06808e-162	1.36595e-162	6.71038e-166	5.95982e-163	6.22478e-164	1.33793e-162	-4.62994e-163	0
2.1298e-163	-1.08066e-163	1.42927e-163	-3.45957e-163	1.0463e-162	-1.0424e-163	-4.02633e-163	-6.58476e-163	4.38156e-163	-3.14849e-163	3.18881e-163	-8.09915e-163	7.02385e-163	1.44371e-162	2.32896e-163	-1.08005e-162	-2.37866e-163	2.23055e-163	9.68467e-163	1.14445e-163	8.18909e-163	-1.0472e-163	7.55101e-163	1.06808e-162	1.36595e-162	6.71038e-166	5.95982e-163	6.22478e-164	1.33793e-162	-4.62994e-163	0
2.1298e-163	-1.08066e-163	1.42927e-163	-3.45957e-163	1.0463e-162	-1.0424e-163	-4.02633e-163	-6.58476e-163	4.38156e-163	-3.14849e-163	3.18881e-163	-8.09915e-163	7.02385e-163	1.44371e-162	2.32896e-163	-1.08005e-162	-2.37866e-163	2.23055e-163	9.68467e-163	1.14445e-163	8.18909e-163	-1.0472e-163	7.55101e-163	1.06808e-162	1.36595e-162	6.71038e-166	5.95982e-163	6.22478e-164	1.33793e-162	-4.62994e-163	0
2.1298e-163	-1.08066e-163	1.42927e-163	-3.45957e-163	1.0463e-162	-1.0424e-163	-4.02633e-163	-6.58476e-163	4.38156e-163	-3.14849e-163	3.18881e-163	-8.09915e-163	7.02385e-163	1.44371e-162	2.32896e-163	-1.08005e-162	-2.37866e-163	2.23055e-163	9.68467e-163	1.14445e-163	8.18909e-163	-1.0472e-163	7.55101e-163	1.06808e-162	1.36595e-162	6.71038e-166	5.95982e-163	6.22478e-164	1.33793e-162	-4.62994e-163	0
2.1298e-163	-1.08066e-163	1.42927e-163	-3.45957e-163	1.0463e-162	-1.0424e-163	-4.02633e-163	-6.58476e-163	4.38156e-163	-3.14849e-163	3.18881e-163	-8.09915e-163	7.02385e-163	1.44371e-162	2.32896e-163	-1.08005e-162	-2.37866e-163	2.23055e-163	9.68467e-163	1.14445e-163	8.18909e-163	-1.0472e-163	7.55101e-163	1.06808e-162	1.36595e-162	6.71038e-166	5.95982e-163	6.22478e-164	1.33793e-162	-4.62994e-163	0
2.1298e-163	-1.08066e-163	1.42927e-163	-3.45957e-163	1.0463e-162	-1.0424e-163	-4.02633e-163	-6.58476e-163	4.38156e-163	-3.14849e-163	3.18881e-163	-8.09915e-163	7.02385e-163	1.44371e-162	2.32896e-163	-1.08005e-162	-2.37866e-163	2.23055e-163	9.68467e-163	1.14445e-163	8.18909e-163	-1.0472e-163	7.55101e-163	1.06808e-162	1.36595e-162	6.71038e-166	5.95982e-163	6.22478e-164	1.33793e-162	-4.62994e-163	0
2.1298e-163	-1.08066e-163	1.42927e-163	-3.45957e-163	1.0463e-162	-1.0424e-163	-4.02633e-163	-6.58476e-163	4.38156e-163	-3.14849e-163	3.18881e-163	-8.09915e-163	7.02385e-163	1.44371e-162	2.32896e-163	-1.08005e-162	-2.37866e-163	2.23055e-163	9.68467e-163	1.14445e-163	8.18909e-163	-1.0472e-163	7.55101e-163	1.06808e-162	1.36595e-162	6.71038e-166	5.95982e-163	6.22478e-164	1.33793e-162	-4.62994e-163	0
2.1298e-163	-1.08066e-163	1.42927e-163	-3.45957e-163	1.0463e-162	-1.0424e-163	-4.02633e-163	-6.58476e-163	4.38156e-163	-3.14849e-163	3.18881e-163	-8.09915e-163	7.02385e-163	1.44371e-162	2.32896e-163	-1.08005e-162	-2.37866e-163	2.23055e-163	9.68467e-163	1.14445e-163	8.18909e-163	-1.0472e-163	7.55101e-163	1.06808e-162	1.36595e-162	6.71038e-166	5.95982e-163	6.22478e-164	1.33793e-162	-4.62994e-163	0
2.1298e-163	-1.08066e-163	1.42927e-163	-3.45957e-163	1.0463e-162	-1.0424e-163	-4.02633e-163	-6.58476e-163	4.38156e-163	-3.14849e-163	3.18881e-163	-8.09915e-163	7.02385e-163	1.44371e-162	2.32896e-163	-1.08005e-162	-2.37866e-163	2.23055e-163	9.68467e-163	1.14445e-163	8.18909e-163	-1.0472e-163	7.55101e-163	1.06808e-162	1.36595e-162	6.71038e-166	5.95982e-163	6.22478e-164	1.33793e-162	-4.62994e-163	0
2.1298e-163	-1.08066e-163	1.42927e-163	-3.45957e-163	1.0463e-162	-1.0424e-163	-4.02633e-163	-6.58476e-163	4.38156e-163	-3.14849e-163	3.18881e-163	-8.09915e-163	7.02385e-163	1.44371e-162	2.32896e-163	-1.08005e-162	-2.37866e-163	2.23055e-163	9.68467e-163	1.14445e-163	8.18909e-163	-1.0472e-163	7.55101e-163	1.06808e-162	1.36595e-162	6.71038e-166	5.95982e-163	6.22478e-164	1.33793e-162	-4.62994e-163	0
2.1298e-163	-1.08066e-163	1.42927e-163	-3.45957e-163	1.0463e-162	-1.0424e-163	-4.02633e-163	-6.58476e-163	4.38156e-163	-3.14849e-163	3.18881e-163	-8.09915e-163	7.02385e-163	1.44371e-162	2.32896e-163	-1.08005e-162	-2.37866e-163	2.23055e-163	9.68467e-163	1.14445e-163	8.18909e-163	-1.0472e-163	7.55101e-163	1.06808e-162	1.36595e-162	6.71038e-166	5.95982e-163	6.22478e-164	1.33793e-162	-4.62994e-163	0
2.1298e-163	-1.08066e-163	1.42927e-163	-3.45957e-163	1.0463e-162	-1.0424e-163	-4.02633e-163	-6.58476e-163	4.38156e-163	-3.14849e-163	3.18881e-163	-8.09915e-163	7.02385e-163	1.44371e-162	2.32896e-163	-1.08005e-162	-2.37866e-163	2.23055e-163	9.68467e-163	1.14445e-163	8.18909e-163	-1.0472e-163	7.55101e-163	1.06808e-162	1.36595e-162	6.71038e-166	5.95982e-163	6.22478e-164	1.33793e-162	-4.62994e-163	0
2.1298e-163	-1.08066e-163	1.42927e-163	-3.45957e-163	1.0463e-162	-1.0424e-163	-4.02633e-163	-6.58476e-163	4.38156e-163	-3.14849e-163	3.18881e-163	-8.09915e-163	7.02385e-163	1.44371e-162	2.32896e-163	-1.08005e-162	-2.37866e-163	2.23055e-163	9.68467e-163	1.14445e-163	8.18909e-163	-1.0472e-163	7.55101e-163	1.06808e-162	1.36595e-162	6.71038e-166	5.95982e-163	6.22478e-164	1.33793e-162	-4.62994e-163	0
2.1298e-163	-1.08066e-163	1.42927e-163	-3.45957e-163	1.0463e-162	-1.0424e-163	-4.02633e-163	-6.58476e-163	4.38156e-163	-3.14849e-163	3.18881e-163	-8.09915e-163	7.02385e-163	1.44371e-162	2.32896e-163	-1.08005e-162	-2.37866e-163	2.23055e-163	9.68467e-163	1.14445e-163	8.18909e-163	-1.0472e-163	7.55101e-163	1.06808e-162	1.36595e-162	6.71038e-166	5.95982e-163	6.22478e-164	1.33793e-162	-4.62994e-163	0
2.1298e-163	-1.08066e-163	1.42927e-163	-3.45957e-163	1.0463e-162	-1.0424e-163	-4.02633e-163	-6.58476e-163	4.38156e-163	-3.14849e-163	3.18881e-163	-8.09915e-163	7.02385e-163	1.44371e-162	2.32896e-163	-1.08005e-162	-2.37866e-163	2.23055e-163	9.68467e-163	1.14445e-163	8.18909e-163	-1.0472e-163	7.55101e-163	1.06808e-162	1.36595e-162	6.71038e-166	5.95982e-163	6.22478e-164	1.33793e-162	-4.62994e-163	0
2.1298e-163	-1.08066e-163	1.42927e-163	-3.45957e-163	1.0463e-162	-1.0424e-163	-4.02633e-163	-6.58476e-163	4.38156e-163	-3.14849e-163	3.18881e-163	-8.09915e-163	7.02385e-163	1.44371e-162	2.32896e-163	-1.08005e-162	-2.37866e-163	2.23055e-163	9.68467e-163	1.14445e-163	8.18909e-163	-1.0472e-163	7.55101e-163	1.06808e-162	1.36595e-162	6.71038e-166	5.95982e-163	6.22478e-164	1.33793e-162	-4.62994e-163	0
2.1298e-163	-1.08066e-163	1.42927e-163	-3.45957e-163	1.0463e-162	-1.0424e-163	-4.02633e-163	-6.58476e-163	4.38156e-163	-3.14849e-163	3.18881e-163	-8.09915e-163	7.02385e-163	1.44371e-162	2.32896e-163	-1.08005e-162	-2.37866e-163	2.23055e-163	9.68467e-163	1.14445e-163	8.18909e-163	-1.0472e-163	7.55101e-163	1.06808e-162	1.36595e-162	6.71038e-166	5.95982e-163	6.22478e-164	1.33793e-162	-4.62994e-163	0
2.1298e-163	-1.08066e-163	1.42927e-163	-3.45957e-163	1.0463e-162	-1.0424e-163	-4.02633e-163	-6.58476e-163	4.38156e-163	-3.14849e-163	3.18881e-163	-8.09915e-163	7.02385e-163	1.44371e-162	2.32896e-163	-1.08005e-162	-2.37866e-163	2.23055e-163	9.68467e-163	1.14445e-163	8.18909e-163	-1.0472e-163	7.55101e-163	1.06808e-162	1.36595e-162	6.71038e-166	5.95982e-163	6.22478e-164	1.33793e-162	-4.62994e-163	0
2.1298e-163	-1.08066e-163	1.42927e-163	-3.45957e-163	1.0463e-162	-1.0424e-163	-4.02633e-163	-6.58476e-163	4.38156e-163	-3.14849e-163	3.18881e-163	-8.09915e-163	7.02385e-163	1.44371e-162	2.32896e-163	-1.08005e-162	-2.37866e-163	2.23055e-163	9.68467e-163	1.14445e-163	8.18909e-163	-1.0472e-163	7.55101e-163	1.06808e-162	1.36595e-162	6.71038e-166	5.95982e-163	6.22478e-164	1.33793e-162	-4.62994e-163	0
2.1298e-163	-1.08066e-163	1.42927e-163	-3.45957e-163	1.0463e-162	-1.0424e-163	-4.02633e-163	-6.58476e-163	4.38156e-163	-3.14849e-163	3.18881e-163	-8.09915e-163	7.02385e-163	1.44371e-162	2.32896e-163	-1.08005e-162	-2.37866e-163	2.23055e-163	9.68467e-163	1.14445e-163	8.18909e-163	-1.0472e-163	7.55101e-163	1.06808e-162	1.36595e-162	6.71038e-166	5.95982e-163	6.22478e-164	1.33793e-162	-4.62994e-163	0
2.1298e-163	-1.08066e-163	1.42927e-163	-3.45957e-163	1.0463e-162	-1.0424e-163	-4.02633e-163	-6.58476e-163	4.38156e-163	-3.14849e-163	3.18881e-163	-8.09915e-163	7.02385e-163	1.44371e-162	2.32896e-163	-1.08005e-162	-2.37866e-163	2.23055e-163	9.68467e-163	1.14445e-163	8.18909e-163	-1.0472e-163	7.55101e-163	1.06808e-162	1.36595e-162	6.71038e-166	5.95982e-163	6.22478e-164	1.33793e-162	-4.62994e-163	0
2.1298e-163	-1.08066e-163	1.42927e-163	-3.45957e-163	1.0463e-162	-1.0424e-163	-4.02633e-163	-6.58476e-163	4.38156e-163	-3.14849e-163	3.18881e-163	-8.09915e-163	7.02385e-163	1.44371e-162	2.32896e-163	-1.08005e-162	-2.37866e-163	2.23055e-163	9.68467e-163	1.14445e-163	8.18909e-163	-1.0472e-163	7.55101e-163	1.06808e-162	1.36595e-162	6.71038e-166	5.95982e-163	6.22478e-164	1.33793e-162	-4.62994e-163	0
2.1298e-163	-1.08066e-163	1.42927e-163	-3.45957e-163	1.0463e-162	-1.0424e-163	-4.02633e-163	-6.58476e-163	4.38156e-163	-3.14849e-163	3.18881e-163	-8.09915e-163	7.02385e-163	1.44371e-162	2.32896e-163	-1.08005e-162	-2.37866e-163	2.23055e-163	9.68467e-163	1.14445e-163	8.18909e-163	-1.0472e-163	7.55101e-163	1.06808e-162	1.36595e-162	6.71038e-166	5.95982e-163	6.22478e-164	1.33793e-162	-4.62994e-163	0
2.1298e-163	-1.08066e-163	1.42927e-163	-3.45957e-163	1.0463e-162	-1.0424e-163	-4.02633e-163	-6.58476e-163	4.38156e-163	-3.14849e-163	3.18881e-163	-8.09915e-163	7.02385e-163	1.44371e-162	2.32896e-163	-1.08005e-162	-2.37866e-163	2.23055e-163	9.68467e-163	1.14445e-163	8.18909e-163	-1.0472e-163	7.55101e-163	1.06808e-162	1.36595e-162	6.71038e-166	5.95982e-163	6.22478e-164	1.33793e-162	-4.62994e-163	0
2.1298e-163	-1.08066e-163	1.42927e-163	-3.45957e-163	1.0463e-162	-1.0424e-163	-4.02633e-163	-6.58476e-163	4.38156e-163	-3.14849e-163	3.18881e-163	-8.09915e-163	7.02385e-163	1.44371e-162	2.32896e-163	-1.08005e-162	-2.37866e-163	2.23055e-163	9.68467e-163	1.14445e-163	8.18909e-163	-1.0472e-163	7.55101e-163	1.06808e-162	1.36595e-162	6.71038e-166	5.95982e-163	6.22478e-164	1.33793e-162	-4.62994e-163	0
2.1298e-163	-1.08066e-163	1.42927e-163	-3.45957e-163	1.0463e-162	-1.0424e-163	-4.02633e-163	-6.58476e-163	4.38156e-163	-3.14849e-163	3.18881e-163	-8.09915e-163	7.02385e-163	1.44371e-162	2.32896e-163	-1.08005e-162	-2.37866e-163	2.23055e-163	9.68467e-163	1.14445e-163	8.18909e-163	-1.0472e-163	7.55101e-163	1.06808e-162	1.36595e-162	6.71038e-166	5.95982e-163	6.22478e-164	1.33793e-162	-4.62994e-163	0
2.1298e-163	-1.08066e-163	1.42927e-163	-3.45957e-163	1.0463e-162	-1.0424e-163	-4.02633e-163	-6.58476e-163	4.38156e-163	-3.14849e-163	3.18881e-163	-8.09915e-163	7.02385e-163	1.44371e-162	2.32896e-163	-1.08005e-162	-2.37866e-163	2.23055e-163	9.68467e-163	1.14445e-163	8.18909e-163	-1.0472e-163	7.55101e-163	1.06808e-162	1.36595e-162	6.71038e-166	5.95982e-163	6.22478e-164	1.33793e-162	-4.62994e-163	0
2.1298e-163	-1.08066e-163	1.42927e-163	-3.45957e-163	1.0463e-162	-1.0424e-163	-4.02633e-163	-6.58476e-163	4.38156e-163	-3.14849e-163	3.18881e-163	-8.09915e-163	7.02385e-163	1.44371e-162	2.32896e-163	-1.08005e-162	-2.37866e-163	2.23055e-163	9.68467e-163	1.14445e-163	8.18909e-163	-1.0472e-163	7.55101e-163	1.06808e-162	1.36595e-162	6.71038e-166	5.95982e-163	6.22478e-164	1.33793e-162	-4.62994e-163	0
2.1298e-163	-1.08066e-163	1.42927e-163	-3.45957e-163	1.0463e-162	-1.0424e-163	-4.02633e-163	-6.58476e-163	4.38156e-163	-3.14849e-163	3.18881e-163	-8.09915e-163	7.02385e-163	1.44371e-162	2.32896e-163	-1.08005e-162	-2.37866e-163	2.23055e-163	9.68467e-163	1.14445e-163	8.18909e-163	-1.0472e-163	7.55101e-163	1.06808e-162	1.36595e-162	6.71038e-166	5.95982e-163	6.22478e-164	1.33793e-162	-4.62994e-163	0
2.1298e-163	-1.08066e-163	1.42927e-163	-3.45957e-163	1.0463e-162	-1.0424e-163	-4.02633e-163	-6.58476e-163	4.38156e-163	-3.14849e-163	3.18881e-163	-8.09915e-163	7.02385e-163	1.44371e-162	2.32896e-163	-1.08005e-162	-2.37866e-163	2.23055e-163	9.68467e-163	1.14445e-163	8.18909e-163	-1.0472e-163	7.55101e-163	1.06808e-162	1.36595e-162	6.71038e-166	5.95982e-163	6.22478e-164	1.33793e-162	-4.62994e-163	0
2.1298e-163	-1.08066e-163	1.42927e-163	-3.45957e-163	1.0463e-162	-1.0424e-163	-4.02633e-163	-6.58476e-163	4.38156e-163	-3.14849e-163	3.18881e-163	-8.09915e-163	7.02385e-163	1.44371e-162	2.32896e-163	-1.08005e-162	-2.37866e-163	2.23055e-163	9.68467e-163	1.14445e-163	8.18909e-163	-1.0472e-163	7.55101e-163	1.06808e-162	1.36595e-162	6.71038e-166	5.95982e-163	6.22478e-164	1.33793e-162	-4.62994e-163	0
2.1298e-163	-1.08066e-163	1.42927e-163	-3.45957e-163	1.0463e-162	-1.0424e-163	-4.02633e-163	-6.58476e-163	4.38156e-163	-3.14849e-163	3.18881e-163	-8.09915e-163	7.02385e-163	1.44371e-162	2.32896e-163	-1.08005e-162	-2.37866e-163	2.23055e-163	9.68467e-163	1.14445e-163	8.18909e-163	-1.0472e-163	7.55101e-163	1.06808e-162	1.36595e-162	6.71038e-166	5.95982e-163	6.22478e-164	1.33793e-162	-4.62994e-163	0
2.1298e-163	-1.08066e-163	1.42927e-163	-3.45957e-163	1.0463e-162	-1.0424e-163	-4.02633e-163	-6.58476e-163	4.38156e-163	-3.14849e-163	3.18881e-163	-8.09915e-163	7.02385e-163	1.44371e-162	2.32896e-163	-1.08005e-162	-2.37866e-163	2.23055e-163	9.68467e-163	1.14445e-163	8.18909e-163	-1.0472e-163	7.55101e-163	1.06808e-162	1.36595e-162	6.71038e-166	5.95982e-163	6.22478e-164	1.33793e-162	-4.62994e-163	0
2.1298e-163	-1.08066e-163	1.42927e-163	-3.45957e-163	1.0463e-162	-1.0424e-163	-4.02633e-163	-6.58476e-163	4.38156e-163	-3.14849e-163	3.18881e-163	-8.09915e-163	7.02385e-163	1.44371e-162	2.32896e-163	-1.08005e-162	-2.37866e-163	2.23055e-163	9.68467e-163	1.14445e-163	8.18909e-163	-1.0472e-163	7.55101e-163	1.06808e-162	1.36595e-162	6.71038e-166	5.95982e-163	6.22478e-164	1.33793e-162	-4.62994e-163	0
2.1298e-163	-1.08066e-163	1.42927e-163	-3.45957e-163	1.0463e-162	-1.0424e-163	-4.02633e-163	-6.58476e-163	4.38156e-163	-3.14849e-163	3.18881e-163	-8.09915e-163	7.02385e-163	1.44371e-162	2.32896e-163	-1.08005e-162	-2.37866e-163	2.23055e-163	9.68467e-163	1.14445e-163	8.18909e-163	-1.0472e-163	7.55101e-163	1.06808e-162	1.36595e-162	6.71038e-166	5.95982e-163	6.22478e-164	1.33793e-162	-4.62994e-163	0
2.1298e-163	-1.08066e-163	1.42927e-163	-3.45957e-163	1.0463e-162	-1.0424e-163	-4.02633e-163	-6.58476e-163	4.38156e-163	-3.14849e-163	3.18881e-163	-8.09915e-163	7.02385e-163	1.44371e-162	2.32896e-163	-1.08005e-162	-2.37866e-163	2.23055e-163	9.68467e-163	1.14445e-163	8.18909e-163	-1.0472e-163	7.55101e-163	1.06808e-162	1.36595e-162	6.71038e-166	5.95982e-163	6.22478e-164	1.33793e-162	-4.62994e-163	0
2.1298e-163	-1.08066e-163	1.42927e-163	-3.45957e-163	1.0463e-162	-1.0424e-163	-4.02633e-163	-6.58476e-163	4.38156e-163	-3.14849e-163	3.18881e-163	-8.09915e-163	7.02385e-163	1.44371e-162	2.32896e-163	-1.08005e-162	-2.37866e-163	2.23055e-163	9.68467e-163	1.14445e-163	8.18909e-163	-1.0472e-163	7.55101e-163	1.06808e-162	1.36595e-162	6.71038e-166	5.95982e-163	6.22478e-164	1.33793e-162	-4.62994e-163	0
2.1298e-163	-1.08066e-163	1.42927e-163	-3.45957e-163	1.0463e-162	-1.0424e-163	-4.02633e-163	-6.58476e-163	4.38156e-163	-3.14849e-163	3.18881e-163	-8.09915e-163	7.02385e-163	1.44371e-162	2.32896e-163	-1.08005e-162	-2.37866e-163	2.23055e-163	9.68467e-163	1.14445e-163	8.18909e-163	-1.0472e-163	7.55101e-163	1.06808e-162	1.36595e-162	6.71038e-166	5.95982e-163	6.22478e-164	1.33793e-162	-4.62994e-163	0
2.1298e-163	-1.08066e-163	1.42927e-163	-3.45957e-163	1.0463e-162	-1.0424e-163	-4.02633e-163	-6.58476e-163	4.38156e-163	-3.14849e-163	3.18881e-163	-8.09915e-163	7.02385e-163	1.44371e-162	2.32896e-163	-1.08005e-162	-2.37866e-163	2.23055e-163	9.68467e-163	1.14445e-163	8.18909e-163	-1.0472e-163	7.55101e-163	1.06808e-162	1.36595e-162	6.71038e-166	5.95982e-163	6.22478e-164	1.33793e-162	-4.62994e-163	0
2.1298e-163	-1.08066e-163	1.42927e-163	-3.45957e-163	1.0463e-162	-1.0424e-163	-4.02633e-163	-6.58476e-163	4.38156e-163	-3.14849e-163	3.18881e-163	-8.09915e-163	7.02385e-163	1.44371e-162	2.32896e-163	-1.08005e-162	-2.37866e-163	2.23055e-163	9.68467e-163	1.14445e-163	8.18909e-163	-1.0472e-163	7.55101e-163	1.06808e-162	1.36595e-162	6.71038e-166	5.95982e-163	6.22478e-164	1.33793e-162	-4.62994e-163	0
2.1298e-163	-1.08066e-163	1.42927e-163	-3.45957e-163	1.0463e-162	-1.0424e-163	-4.02633e-163	-6.58476e-163	4.38156e-163	-3.14849e-163	3.18881e-163	-8.09915e-163	7.02385e-163	1.44371e-162	2.32896e-163	-1.08005e-162	-2.37866e-163	2.23055e-163	9.68467e-163	1.14445e-163	8.18909e-163	-1.0472e-163	7.55101e-163	1.06808e-162	1.36595e-162	6.71038e-166	5.95982e-163	6.22478e-164	1.33793e-162	-4.62994e-163	0
2.1298e-163	-1.08066e-163	1.42927e-163	-3.45957e-163	1.0463e-162	-1.0424e-163	-4.02633e-163	-6.58476e-163	4.38156e-163	-3.14849e-163	3.18881e-163	-8.09915e-163	7.02385e-163	1.44371e-162	2.32896e-163	-1.08005e-162	-2.37866e-163	2.23055e-163	9.68467e-163	1.14445e-163	8.18909e-163	-1.0472e-163	7.55101e-163	1.06808e-162	1.36595e-162	6.71038e-166	5.95982e-163	6.22478e-164	1.33793e-162	-4.62994e-163	0
2.1298e-163	-1.08066e-163	1.42927e-163	-3.45957e-163	1.0463e-162	-1.0424e-163	-4.02633e-163	-6.58476e-163	4.38156e-163	-3.14849e-163	3.18881e-163	-8.09915e-163	7.02385e-163	1.44371e-162	2.32896e-163	-1.08005e-162	-2.37866e-163	2.23055e-163	9.68467e-163	1.14445e-163	8.18909e-163	-1.0472e-163	7.55101e-163	1.06808e-162	1.36595e-162	6.71038e-166	5.95982e-163	6.22478e-164	1.33793e-162	-4.62994e-163	0
2.1298e-163	-1.08066e-163	1.42927e-163	-3.45957e-163	1.0463e-162	-1.0424e-163	-4.02633e-163	-6.58476e-163	4.38156e-163	-3.14849e-163	3.18881e-163	-8.09915e-163	7.02385e-163	1.44371e-162	2.32896e-163	-1.08005e-162	-2.37866e-163	2.23055e-163	9.68467e-163	1.14445e-163	8.18909e-163	-1.0472e-163	7.55101e-163	1.06808e-162	1.36595e-162	6.71038e-166	5.95982e-163	6.22478e-164	1.33793e-162	-4.62994e-163	0
2.1298e-163	-1.08066e-163	1.42927e-163	-3.45957e-163	1.0463e-162	-1.0424e-163	-4.02633e-163	-6.58476e-163	4.38156e-163	-3.14849e-163	3.18881e-163	-8.09915e-163	7.02385e-163	1.44371e-162	2.32896e-163	-1.08005e-162	-2.37866e-163	2.23055e-163	9.68467e-163	1.14445e-163	8.18909e-163	-1.0472e-163	7.55101e-163	1.06808e-162	1.36595e-162	6.71038e-166	5.95982e-163	6.22478e-164	1.33793e-162	-4.62994e-163	0
2.1298e-163	-1.08066e-163	1.42927e-163	-3.45957e-163	1.0463e-162	-1.0424e-163	-4.02633e-163	-6.58476e-163	4.38156e-163	-3.14849e-163	3.18881e-163	-8.09915e-163	7.02385e-163	1.44371e-162	2.32896e-163	-1.08005e-162	-2.37866e-163	2.23055e-163	9.68467e-163	1.14445e-163	8.18909e-163	-1.0472e-163	7.55101e-163	1.06808e-162	1.36595e-162	6.71038e-166	5.95982e-163	6.22478e-164	1.33793e-162	-4.62994e-163	0
2.1298e-163	-1.08066e-163	1.42927e-163	-3.45957e-163	1.0463e-162	-1.0424e-163	-4.02633e-163	-6.58476e-163	4.38156e-163	-3.14849e-163	3.18881e-163	-8.09915e-163	7.02385e-163	1.44371e-162	2.32896e-163	-1.08005e-162	-2.37866e-163	2.23055e-163	9.68467e-163	1.14445e-163	8.18909e-163	-1.0472e-163	7.55101e-163	1.06808e-162	1.36595e-162	6.71038e-166	5.95982e-163	6.22478e-164	1.33793e-162	-4.62994e-163	0
2.1298e-163	-1.08066e-163	1.42927e-163	-3.45957e-163	1.0463e-162	-1.0424e-163	-4.02633e-163	-6.58476e-163	4.38156e-163	-3.14849e-163	3.18881e-163	-8.09915e-163	7.02385e-163	1.44371e-162	2.32896e-163	-1.08005e-162	-2.37866e-163	2.23055e-163	9.68467e-163	1.14445e-163	8.18909e-163	-1.0472e-163	7.55101e-163	1.06808e-162	1.36595e-162	6.71038e-166	5.95982e-163	6.22478e-164	1.33793e-162	-4.62994e-163	0
2.1298e-163	-1.08066e-163	1.42927e-163	-3.45957e-163	1.0463e-162	-1.0424e-163	-4.02633e-163	-6.58476e-163	4.38156e-163	-3.14849e-163	3.18881e-163	-8.09915e-163	7.02385e-163	1.44371e-162	2.32896e-163	-1.08005e-162	-2.37866e-163	2.23055e-163	9.68467e-163	1.14445e-163	8.18909e-163	-1.0472e-163	7.55101e-163	1.06808e-162	1.36595e-162	6.71038e-166	5.95982e-163	6.22478e-164	1.33793e-162	-4.62994e-163	0
2.1298e-163	-1.08066e-163	1.42927e-163	-3.45957e-163	1.0463e-162	-1.0424e-163	-4.02633e-163	-6.58476e-163	4.38156e-163	-3.14849e-163	3.18881e-163	-8.09915e-163	7.02385e-163	1.44371e-162	2.32896e-163	-1.08005e-162	-2.37866e-163	2.23055e-163	9.68467e-163	1.14445e-163	8.18909e-163	-1.0472e-163	7.55101e-163	1.06808e-162	1.36595e-162	6.71038e-166	5.95982e-163	6.22478e-164	1.33793e-162	-4.62994e-163	0
2.1298e-163	-1.08066e-163	1.42927e-163	-3.45957e-163	1.0463e-162	-1.0424e-163	-4.02633e-163	-6.58476e-163	4.38156e-163	-3.14849e-163	3.18881e-163	-8.09915e-163	7.02385e-163	1.44371e-162	2.32896e-163	-1.08005e-162	-2.37866e-163	2.23055e-163	9.68467e-163	1.14445e-163	8.18909e-163	-1.0472e-163	7.55101e-163	1.06808e-162	1.36595e-162	6.71038e-166	5.95982e-163	6.22478e-164	1.33793e-162	-4.62994e-163	0
2.1298e-163	-1.08066e-163	1.42927e-163	-3.45957e-163	1.0463e-162	-1.0424e-163	-4.02633e-163	-6.58476e-163	4.38156e-163	-3.14849e-163	3.18881e-163	-8.09915e-163	7.02385e-163	1.44371e-162	2.32896e-163	-1.08005e-162	-2.37866e-163	2.23055e-163	9.68467e-163	1.14445e-163	8.18909e-163	-1.0472e-163	7.55101e-163	1.06808e-162	1.36595e-162	6.71038e-166	5.95982e-163	6.22478e-164	1.33793e-162	-4.62994e-163	0
2.1298e-163	-1.08066e-163	1.42927e-163	-3.45957e-163	1.0463e-162	-1.0424e-163	-4.02633e-163	-6.58476e-163	4.38156e-163	-3.14849e-163	3.18881e-163	-8.09915e-163	7.02385e-163	1.44371e-162	2.32896e-163	-1.08005e-162	-2.37866e-163	2.23055e-163	9.68467e-163	1.14445e-163	8.18909e-163	-1.0472e-163	7.55101e-163	1.06808e-162	1.36595e-162	6.71038e-166	5.95982e-163	6.22478e-164	1.33793e-162	-4.62994e-163	0
2.1298e-163	-1.08066e-163	1.42927e-163	-3.45957e-163	1.0463e-162	-1.0424e-163	-4.02633e-163	-6.58476e-163	4.38156e-163	-3.14849e-163	3.18881e-163	-8.09915e-163	7.02385e-163	1.44371e-162	2.32896e-163	-1.08005e-162	-2.37866e-163	2.23055e-163	9.68467e-163	1.14445e-163	8.18909e-163	-1.0472e-163	7.55101e-163	1.06808e-162	1.36595e-162	6.71038e-166	5.95982e-163	6.22478e-164	1.33793e-162	-4.62994e-163	0
2.1298e-163	-1.08066e-163	1.42927e-163	-3.45957e-163	1.0463e-162	-1.0424e-163	-4.02633e-163	-6.58476e-163	4.38156e-163	-3.14849e-163	3.18881e-163	-8.09915e-163	7.02385e-163	1.44371e-162	2.32896e-163	-1.08005e-162	-2.37866e-163	2.23055e-163	9.68467e-163	1.14445e-163	8.18909e-163	-1.0472e-163	7.55101e-163	1.06808e-162	1.36595e-162	6.71038e-166	5.95982e-163	6.22478e-164	1.33793e-162	-4.62994e-163	0
2.1298e-163	-1.08066e-163	1.42927e-163	-3.45957e-163	1.0463e-162	-1.0424e-163	-4.02633e-163	-6.58476e-163	4.38156e-163	-3.14849e-163	3.18881e-163	-8.09915e-163	7.02385e-163	1.44371e-162	2.32896e-163	-1.08005e-162	-2.37866e-163	2.23055e-163	9.68467e-163	1.14445e-163	8.18909e-163	-1.0472e-163	7.55101e-163	1.06808e-162	1.36595e-162	6.71038e-166	5.95982e-163	6.22478e-164	1.33793e-162	-4.62994e-163	0
2.1298e-163	-1.08066e-163	1.42927e-163	-3.45957e-163	1.0463e-162	-1.0424e-163	-4.02633e-163	-6.58476e-163	4.38156e-163	-3.14849e-163	3.18881e-163	-8.09915e-163	7.02385e-163	1.44371e-162	2.32896e-163	-1.08005e-162	-2.37866e-163	2.23055e-163	9.68467e-163	1.14445e-163	8.18909e-163	-1.0472e-163	7.55101e-163	1.06808e-162	1.36595e-162	6.71038e-166	5.95982e-163	6.22478e-164	1.33793e-162	-4.62994e-163	0
2.1298e-163	-1.08066e-163	1.42927e-163	-3.45957e-163	1.0463e-162	-1.0424e-163	-4.02633e-163	-6.58476e-163	4.38156e-163	-3.14849e-163	3.18881e-163	-8.09915e-163	7.02385e-163	1.44371e-162	2.32896e-163	-1.08005e-162	-2.37866e-163	2.23055e-163	9.68467e-163	1.14445e-163	8.18909e-163	-1.0472e-163	7.55101e-163	1.06808e-162	1.36595e-162	6.71038e-166	5.95982e-163	6.22478e-164	1.33793e-162	-4.62994e-163	0
2.1298e-163	-1.08066e-163	1.42927e-163	-3.45957e-163	1.0463e-162	-1.0424e-163	-4.02633e-163	-6.58476e-163	4.38156e-163	-3.14849e-163	3.18881e-163	-8.09915e-163	7.02385e-163	1.44371e-162	2.32896e-163	-1.08005e-162	-2.37866e-163	2.23055e-163	9.68467e-163	1.14445e-163	8.18909e-163	-1.0472e-163	7.55101e-163	1.06808e-162	1.36595e-162	6.71038e-166	5.95982e-163	6.22478e-164	1.33793e-162	-4.62994e-163	0
2.1298e-163	-1.08066e-163	1.42927e-163	-3.45957e-163	1.0463e-162	-1.0424e-163	-4.02633e-163	-6.58476e-163	4.38156e-163	-3.14849e-163	3.18881e-163	-8.09915e-163	7.02385e-163	1.44371e-162	2.32896e-163	-1.08005e-162	-2.37866e-163	2.23055e-163	9.68467e-163	1.14445e-163	8.18909e-163	-1.0472e-163	7.55101e-163	1.06808e-162	1.36595e-162	6.71038e-166	5.95982e-163	6.22478e-164	1.33793e-162	-4.62994e-163	0
2.1298e-163	-1.08066e-163	1.42927e-163	-3.45957e-163	1.0463e-162	-1.0424e-163	-4.02633e-163	-6.58476e-163	4.38156e-163	-3.14849e-163	3.18881e-163	-8.09915e-163	7.02385e-163	1.44371e-162	2.32896e-163	-1.08005e-162	-2.37866e-163	2.23055e-163	9.68467e-163	1.14445e-163	8.18909e-163	-1.0472e-163	7.55101e-163	1.06808e-162	1.36595e-162	6.71038e-166	5.95982e-163	6.22478e-164	1.33793e-162	-4.62994e-163	0
2.1298e-163	-1.08066e-163	1.42927e-163	-3.45957e-163	1.0463e-162	-1.0424e-163	-4.02633e-163	-6.58476e-163	4.38156e-163	-3.14849e-163	3.18881e-163	-8.09915e-163	7.02385e-163	1.44371e-162	2.32896e-163	-1.08005e-162	-2.37866e-163	2.23055e-163	9.68467e-163	1.14445e-163	8.18909e-163	-1.0472e-163	7.55101e-163	1.06808e-162	1.36595e-162	6.71038e-166	5.95982e-163	6.22478e-164	1.33793e-162	-4.62994e-163	0
2.1298e-163	-1.08066e-163	1.42927e-163	-3.45957e-163	1.0463e-162	-1.0424e-163	-4.02633e-163	-6.58476e-163	4.38156e-163	-3.14849e-163	3.18881e-163	-8.09915e-163	7.02385e-163	1.44371e-162	2.32896e-163	-1.08005e-162	-2.37866e-163	2.23055e-163	9.68467e-163	1.14445e-163	8.18909e-163	-1.0472e-163	7.55101e-163	1.06808e-162	1.36595e-162	6.71038e-166	5.95982e-163	6.22478e-164	1.33793e-162	-4.62994e-163	0
2.1298e-163	-1.08066e-163	1.42927e-163	-3.45957e-163	1.0463e-162	-1.0424e-163	-4.02633e-163	-6.58476e-163	4.38156e-163	-3.14849e-163	3.18881e-163	-8.09915e-163	7.02385e-163	1.44371e-162	2.32896e-163	-1.08005e-162	-2.37866e-163	2.23055e-163	9.68467e-163	1.14445e-163	8.18909e-163	-1.0472e-163	7.55101e-163	1.06808e-162	1.36595e-162	6.71038e-166	5.95982e-163	6.22478e-164	1.33793e-162	-4.62994e-163	0
2.1298e-163	-1.08066e-163	1.42927e-163	-3.45957e-163	1.0463e-162	-1.0424e-163	-4.02633e-163	-6.58476e-163	4.38156e-163	-3.14849e-163	3.18881e-163	-8.09915e-163	7.02385e-163	1.44371e-162	2.32896e-163	-1.08005e-162	-2.37866e-163	2.23055e-163	9.68467e-163	1.14445e-163	8.18909e-163	-1.0472e-163	7.55101e-163	1.06808e-162	1.36595e-162	6.71038e-166	5.95982e-163	6.22478e-164	1.33793e-162	-4.62994e-163	0
2.1298e-163	-1.08066e-163	1.42927e-163	-3.45957e-163	1.0463e-162	-1.0424e-163	-4.02633e-163	-6.58476e-163	4.38156e-163	-3.14849e-163	3.18881e-163	-8.09915e-163	7.02385e-163	1.44371e-162	2.32896e-163	-1.08005e-162	-2.37866e-163	2.23055e-163	9.68467e-163	1.14445e-163	8.18909e-163	-1.0472e-163	7.55101e-163	1.06808e-162	1.36595e-162	6.71038e-166	5.95982e-163	6.22478e-164	1.33793e-162	-4.62994e-163	0
2.1298e-163	-1.08066e-163	1.42927e-163	-3.45957e-163	1.0463e-162	-1.0424e-163	-4.02633e-163	-6.58476e-163	4.38156e-163	-3.14849e-163	3.18881e-163	-8.09915e-163	7.02385e-163	1.44371e-162	2.32896e-163	-1.08005e-162	-2.37866e-163	2.23055e-163	9.68467e-163	1.14445e-163	8.18909e-163	-1.0472e-163	7.55101e-163	1.06808e-162	1.36595e-162	6.71038e-166	5.95982e-163	6.22478e-164	1.33793e-162	-4.62994e-163	0
2.1298e-163	-1.08066e-163	1.42927e-163	-3.45957e-163	1.0463e-162	-1.0424e-163	-4.02633e-163	-6.58476e-163	4.38156e-163	-3.14849e-163	3.18881e-163	-8.09915e-163	7.02385e-163	1.44371e-162	2.32896e-163	-1.08005e-162	-2.37866e-163	2.23055e-163	9.68467e-163	1.14445e-163	8.18909e-163	-1.0472e-163	7.55101e-163	1.06808e-162	1.36595e-162	6.71038e-166	5.95982e-163	6.22478e-164	1.33793e-162	-4.62994e-163	0
2.1298e-163	-1.08066e-163	1.42927e-163	-3.45957e-163	1.0463e-162	-1.0424e-163	-4.02633e-163	-6.58476e-163	4.38156e-163	-3.14849e-163	3.18881e-163	-8.09915e-163	7.02385e-163	1.44371e-162	2.32896e-163	-1.08005e-162	-2.37866e-163	2.23055e-163	9.68467e-163	1.14445e-163	8.18909e-163	-1.0472e-163	7.55101e-163	1.06808e-162	1.36595e-162	6.71038e-166	5.95982e-163	6.22478e-164	1.33793e-162	-4.62994e-163	0
2.1298e-163	-1.08066e-163	1.42927e-163	-3.45957e-163	1.0463e-162	-1.0424e-163	-4.02633e-163	-6.58476e-163	4.38156e-163	-3.14849e-163	3.18881e-163	-8.09915e-163	7.02385e-163	1.44371e-162	2.32896e-163	-1.08005e-162	-2.37866e-163	2.23055e-163	9.68467e-163	1.14445e-163	8.18909e-163	-1.0472e-163	7.55101e-163	1.06808e-162	1.36595e-162	6.71038e-166	5.95982e-163	6.22478e-164	1.33793e-162	-4.62994e-163	0
2.1298e-163	-1.08066e-163	1.42927e-163	-3.45957e-163	1.0463e-162	-1.0424e-163	-4.02633e-163	-6.58476e-163	4.38156e-163	-3.14849e-163	3.18881e-163	-8.09915e-163	7.02385e-163	1.44371e-162	2.32896e-163	-1.08005e-162	-2.37866e-163	2.23055e-163	9.68467e-163	1.14445e-163	8.18909e-163	-1.0472e-163	7.55101e-163	1.06808e-162	1.36595e-162	6.71038e-166	5.95982e-163	6.22478e-164	1.33793e-162	-4.62994e-163	0
2.1298e-163	-1.08066e-163	1.42927e-163	-3.45957e-163	1.0463e-162	-1.0424e-163	-4.02633e-163	-6.58476e-163	4.38156e-163	-3.14849e-163	3.18881e-163	-8.09915e-163	7.02385e-163	1.44371e-162	2.32896e-163	-1.08005e-162	-2.37866e-163	2.23055e-163	9.68467e-163	1.14445e-163	8.18909e-163	-1.0472e-163	7.55101e-163	1.06808e-162	1.36595e-162	6.71038e-166	5.95982e-163	6.22478e-164	1.33793e-162	-4.62994e-163	0
2.1298e-163	-1.08066e-163	1.42927e-163	-3.45957e-163	1.0463e-162	-1.0424e-163	-4.02633e-163	-6.58476e-163	4.38156e-163	-3.14849e-163	3.18881e-163	-8.09915e-163	7.02385e-163	1.44371e-162	2.32896e-163	-1.08005e-162	-2.37866e-163	2.23055e-163	9.68467e-163	1.14445e-163	8.18909e-163	-1.0472e-163	7.55101e-163	1.06808e-162	1.36595e-162	6.71038e-166	5.95982e-163	6.22478e-164	1.33793e-162	-4.62994e-163	0
2.1298e-163	-1.08066e-163	1.42927e-163	-3.45957e-163	1.0463e-162	-1.0424e-163	-4.02633e-163	-6.58476e-163	4.38156e-163	-3.14849e-163	3.18881e-163	-8.09915e-163	7.02385e-163	1.44371e-162	2.32896e-163	-1.08005e-162	-2.37866e-163	2.23055e-163	9.68467e-163	1.14445e-163	8.18909e-163	-1.0472e-163	7.55101e-163	1.06808e-162	1.36595e-162	6.71038e-166	5.95982e-163	6.22478e-164	1.33793e-162	-4.62994e-163	0
2.1298e-163	-1.08066e-163	1.42927e-163	-3.45957e-163	1.0463e-162	-1.0424e-163	-4.02633e-163	-6.58476e-163	4.38156e-163	-3.14849e-163	3.18881e-163	-8.09915e-163	7.02385e-163	1.44371e-162	2.32896e-163	-1.08005e-162	-2.37866e-163	2.23055e-163	9.68467e-163	1.14445e-163	8.18909e-163	-1.0472e-163	7.55101e-163	1.06808e-162	1.36595e-162	6.71038e-166	5.95982e-163	6.22478e-164	1.33793e-162	-4.62994e-163	0
2.1298e-163	-1.08066e-163	1.42927e-163	-3.45957e-163	1.0463e-162	-1.0424e-163	-4.02633e-163	-6.58476e-163	4.38156e-163	-3.14849e-163	3.18881e-163	-8.09915e-163	7.02385e-163	1.44371e-162	2.32896e-163	-1.08005e-162	-2.37866e-163	2.23055e-163	9.68467e-163	1.14445e-163	8.18909e-163	-1.0472e-163	7.55101e-163	1.06808e-162	1.36595e-162	6.71038e-166	5.95982e-163	6.22478e-164	1.33793e-162	-4.62994e-163	0
2.1298e-163	-1.08066e-163	1.42927e-163	-3.45957e-163	1.0463e-162	-1.0424e-163	-4.02633e-163	-6.58476e-163	4.38156e-163	-3.14849e-163	3.18881e-163	-8.09915e-163	7.02385e-163	1.44371e-162	2.32896e-163	-1.08005e-162	-2.37866e-163	2.23055e-163	9.68467e-163	1.14445e-163	8.18909e-163	-1.0472e-163	7.55101e-163	1.06808e-162	1.36595e-162	6.71038e-166	5.95982e-163	6.22478e-164	1.33793e-162	-4.62994e-163	0
2.1298e-163	-1.08066e-163	1.42927e-163	-3.45957e-163	1.0463e-162	-1.0424e-163	-4.02633e-163	-6.58476e-163	4.38156e-163	-3.14849e-163	3.18881e-163	-8.09915e-163	7.02385e-163	1.44371e-162	2.32896e-163	-1.08005e-162	-2.37866e-163	2.23055e-163	9.68467e-163	1.14445e-163	8.18909e-163	-1.0472e-163	7.55101e-163	1.06808e-162	1.36595e-162	6.71038e-166	5.95982e-163	6.22478e-164	1.33793e-162	-4.62994e-163	0
2.1298e-163	-1.08066e-163	1.42927e-163	-3.45957e-163	1.0463e-162	-1.0424e-163	-4.02633e-163	-6.58476e-163	4.38156e-163	-3.14849e-163	3.18881e-163	-8.09915e-163	7.02385e-163	1.44371e-162	2.32896e-163	-1.08005e-162	-2.37866e-163	2.23055e-163	9.68467e-163	1.14445e-163	8.18909e-163	-1.0472e-163	7.55101e-163	1.06808e-162	1.36595e-162	6.71038e-166	5.95982e-163	6.22478e-164	1.33793e-162	-4.62994e-163	0
2.1298e-163	-1.08066e-163	1.42927e-163	-3.45957e-163	1.0463e-162	-1.0424e-163	-4.02633e-163	-6.58476e-163	4.38156e-163	-3.14849e-163	3.18881e-163	-8.09915e-163	7.02385e-163	1.44371e-162	2.32896e-163	-1.08005e-162	-2.37866e-163	2.23055e-163	9.68467e-163	1.14445e-163	8.18909e-163	-1.0472e-163	7.55101e-163	1.06808e-162	1.36595e-162	6.71038e-166	5.95982e-163	6.22478e-164	1.33793e-162	-4.62994e-163	0
2.1298e-163	-1.08066e-163	1.42927e-163	-3.45957e-163	1.0463e-162	-1.0424e-163	-4.02633e-163	-6.58476e-163	4.38156e-163	-3.14849e-163	3.18881e-163	-8.09915e-163	7.02385e-163	1.44371e-162	2.32896e-163	-1.08005e-162	-2.37866e-163	2.23055e-163	9.68467e-163	1.14445e-163	8.18909e-163	-1.0472e-163	7.55101e-163	1.06808e-162	1.36595e-162	6.71038e-166	5.95982e-163	6.22478e-164	1.33793e-162	-4.62994e-163	0
2.1298e-163	-1.08066e-163	1.42927e-163	-3.45957e-163	1.0463e-162	-1.0424e-163	-4.02633e-163	-6.58476e-163	4.38156e-163	-3.14849e-163	3.18881e-163	-8.09915e-163	7.02385e-163	1.44371e-162	2.32896e-163	-1.08005e-162	-2.37866e-163	2.23055e-163	9.68467e-163	1.14445e-163	8.18909e-163	-1.0472e-163	7.55101e-163	1.06808e-162	1.36595e-162	6.71038e-166	5.95982e-163	6.22478e-164	1.33793e-162	-4.62994e-163	0
2.1298e-163	-1.08066e-163	1.42927e-163	-3.45957e-163	1.0463e-162	-1.0424e-163	-4.02633e-163	-6.58476e-163	4.38156e-163	-3.14849e-163	3.18881e-163	-8.09915e-163	7.02385e-163	1.44371e-162	2.32896e-163	-1.08005e-162	-2.37866e-163	2.23055e-163	9.68467e-163	1.14445e-163	8.18909e-163	-1.0472e-163	7.55101e-163	1.06808e-162	1.36595e-162	6.71038e-166	5.95982e-163	6.22478e-164	1.33793e-162	-4.62994e-163	0
2.1298e-163	-1.08066e-163	1.42927e-163	-3.45957e-163	1.0463e-162	-1.0424e-163	-4.02633e-163	-6.58476e-163	4.38156e-163	-3.14849e-163	3.18881e-163	-8.09915e-163	7.02385e-163	1.44371e-162	2.32896e-163	-1.08005e-162	-2.37866e-163	2.23055e-163	9.68467e-163	1.14445e-163	8.18909e-163	-1.0472e-163	7.55101e-163	1.06808e-162	1.36595e-162	6.71038e-166	5.95982e-163	6.22478e-164	1.33793e-162	-4.62994e-163	0
2.1298e-163	-1.08066e-163	1.42927e-163	-3.45957e-163	1.0463e-162	-1.0424e-163	-4.02633e-163	-6.58476e-163	4.38156e-163	-3.14849e-163	3.18881e-163	-8.09915e-163	7.02385e-163	1.44371e-162	2.32896e-163	-1.08005e-162	-2.37866e-163	2.23055e-163	9.68467e-163	1.14445e-163	8.18909e-163	-1.0472e-163	7.55101e-163	1.06808e-162	1.36595e-162	6.71038e-166	5.95982e-163	6.22478e-164	1.33793e-162	-4.62994e-163	0
2.1298e-163	-1.08066e-163	1.42927e-163	-3.45957e-163	1.0463e-162	-1.0424e-163	-4.02633e-163	-6.58476e-163	4.38156e-163	-3.14849e-163	3.18881e-163	-8.09915e-163	7.02385e-163	1.44371e-162	2.32896e-163	-1.08005e-162	-2.37866e-163	2.23055e-163	9.68467e-163	1.14445e-163	8.18909e-163	-1.0472e-163	7.55101e-163	1.06808e-162	1.36595e-162	6.71038e-166	5.95982e-163	6.22478e-164	1.33793e-162	-4.62994e-163	0
2.1298e-163	-1.08066e-163	1.42927e-163	-3.45957e-163	1.0463e-162	-1.0424e-163	-4.02633e-163	-6.58476e-163	4.38156e-163	-3.14849e-163	3.18881e-163	-8.09915e-163	7.02385e-163	1.44371e-162	2.32896e-163	-1.08005e-162	-2.37866e-163	2.23055e-163	9.68467e-163	1.14445e-163	8.18909e-163	-1.0472e-163	7.55101e-163	1.06808e-162	1.36595e-162	6.71038e-166	5.95982e-163	6.22478e-164	1.33793e-162	-4.62994e-163	0
2.1298e-163	-1.08066e-163	1.42927e-163	-3.45957e-163	1.0463e-162	-1.0424e-163	-4.02633e-163	-6.58476e-163	4.38156e-163	-3.14849e-163	3.18881e-163	-8.09915e-163	7.02385e-163	1.44371e-162	2.32896e-163	-1.08005e-162	-2.37866e-163	2.23055e-163	9.68467e-163	1.14445e-163	8.18909e-163	-1.0472e-163	7.55101e-163	1.06808e-162	1.36595e-162	6.71038e-166	5.95982e-163	6.22478e-164	1.33793e-162	-4.62994e-163	0
2.1298e-163	-1.08066e-163	1.42927e-163	-3.45957e-163	1.0463e-162	-1.0424e-163	-4.02633e-163	-6.58476e-163	4.38156e-163	-3.14849e-163	3.18881e-163	-8.09915e-163	7.02385e-163	1.44371e-162	2.32896e-163	-1.08005e-162	-2.37866e-163	2.23055e-163	9.68467e-163	1.14445e-163	8.18909e-163	-1.0472e-163	7.55101e-163	1.06808e-162	1.36595e-162	6.71038e-166	5.95982e-163	6.22478e-164	1.33793e-162	-4.62994e-163	0
2.1298e-163	-1.08066e-163	1.42927e-163	-3.45957e-163	1.0463e-162	-1.0424e-163	-4.02633e-163	-6.58476e-163	4.38156e-163	-3.14849e-163	3.18881e-163	-8.09915e-163	7.02385e-163	1.44371e-162	2.32896e-163	-1.08005e-162	-2.37866e-163	2.23055e-163	9.68467e-163	1.14445e-163	8.18909e-163	-1.0472e-163	7.55101e-163	1.06808e-162	1.36595e-162	6.71038e-166	5.95982e-163	6.22478e-164	1.33793e-162	-4.62994e-163	0
2.1298e-163	-1.08066e-163	1.42927e-163	-3.45957e-163	1.0463e-162	-1.0424e-163	-4.02633e-163	-6.58476e-163	4.38156e-163	-3.14849e-163	3.18881e-163	-8.09915e-163	7.02385e-163	1.44371e-162	2.32896e-163	-1.08005e-162	-2.37866e-163	2.23055e-163	9.68467e-163	1.14445e-163	8.18909e-163	-1.0472e-163	7.55101e-163	1.06808e-162	1.36595e-162	6.71038e-166	5.95982e-163	6.22478e-164	1.33793e-162	-4.62994e-163	0
2.1298e-163	-1.08066e-163	1.42927e-163	-3.45957e-163	1.0463e-162	-1.0424e-163	-4.02633e-163	-6.58476e-163	4.38156e-163	-3.14849e-163	3.18881e-163	-8.09915e-163	7.02385e-163	1.44371e-162	2.32896e-163	-1.08005e-162	-2.37866e-163	2.23055e-163	9.68467e-163	1.14445e-163	8.18909e-163	-1.0472e-163	7.55101e-163	1.06808e-162	1.36595e-162	6.71038e-166	5.95982e-163	6.22478e-164	1.33793e-162	-4.62994e-163	0
2.1298e-163	-1.08066e-163	1.42927e-163	-3.45957e-163	1.0463e-162	-1.0424e-163	-4.02633e-163	-6.58476e-163	4.38156e-163	-3.14849e-163	3.18881e-163	-8.09915e-163	7.02385e-163	1.44371e-162	2.32896e-163	-1.08005e-162	-2.37866e-163	2.23055e-163	9.68467e-163	1.14445e-163	8.18909e-163	-1.0472e-163	7.55101e-163	1.06808e-162	1.36595e-162	6.71038e-166	5.95982e-163	6.22478e-164	1.33793e-162	-4.62994e-163	0
2.1298e-163	-1.08066e-163	1.42927e-163	-3.45957e-163	1.0463e-162	-1.0424e-163	-4.02633e-163	-6.58476e-163	4.38156e-163	-3.14849e-163	3.18881e-163	-8.09915e-163	7.02385e-163	1.44371e-162	2.32896e-163	-1.08005e-162	-2.37866e-163	2.23055e-163	9.68467e-163	1.14445e-163	8.18909e-163	-1.0472e-163	7.55101e-163	1.06808e-162	1.36595e-162	6.71038e-166	5.95982e-163	6.22478e-164	1.33793e-162	-4.62994e-163	0
2.1298e-163	-1.08066e-163	1.42927e-163	-3.45957e-163	1.0463e-162	-1.0424e-163	-4.02633e-163	-6.58476e-163	4.38156e-163	-3.14849e-163	3.18881e-163	-8.09915e-163	7.02385e-163	1.44371e-162	2.32896e-163	-1.08005e-162	-2.37866e-163	2.23055e-163	9.68467e-163	1.14445e-163	8.18909e-163	-1.0472e-163	7.55101e-163	1.06808e-162	1.36595e-162	6.71038e-166	5.95982e-163	6.22478e-164	1.33793e-162	-4.62994e-163	0
2.1298e-163	-1.08066e-163	1.42927e-163	-3.45957e-163	1.0463e-162	-1.0424e-163	-4.02633e-163	-6.58476e-163	4.38156e-163	-3.14849e-163	3.18881e-163	-8.09915e-163	7.02385e-163	1.44371e-162	2.32896e-163	-1.08005e-162	-2.37866e-163	2.23055e-163	9.68467e-163	1.14445e-163	8.18909e-163	-1.0472e-163	7.55101e-163	1.06808e-162	1.36595e-162	6.71038e-166	5.95982e-163	6.22478e-164	1.33793e-162	-4.62994e-163	0
2.1298e-163	-1.08066e-163	1.42927e-163	-3.45957e-163	1.0463e-162	-1.0424e-163	-4.02633e-163	-6.58476e-163	4.38156e-163	-3.14849e-163	3.18881e-163	-8.09915e-163	7.02385e-163	1.44371e-162	2.32896e-163	-1.08005e-162	-2.37866e-163	2.23055e-163	9.68467e-163	1.14445e-163	8.18909e-163	-1.0472e-163	7.55101e-163	1.06808e-162	1.36595e-162	6.71038e-166	5.95982e-163	6.22478e-164	1.33793e-162	-4.62994e-163	0
2.1298e-163	-1.08066e-163	1.42927e-163	-3.45957e-163	1.0463e-162	-1.0424e-163	-4.02633e-163	-6.58476e-163	4.38156e-163	-3.14849e-163	3.18881e-163	-8.09915e-163	7.02385e-163	1.44371e-162	2.32896e-163	-1.08005e-162	-2.37866e-163	2.23055e-163	9.68467e-163	1.14445e-163	8.18909e-163	-1.0472e-163	7.55101e-163	1.06808e-162	1.36595e-162	6.71038e-166	5.95982e-163	6.22478e-164	1.33793e-162	-4.62994e-163	0
2.1298e-163	-1.08066e-163	1.42927e-163	-3.45957e-163	1.0463e-162	-1.0424e-163	-4.02633e-163	-6.58476e-163	4.38156e-163	-3.14849e-163	3.18881e-163	-8.09915e-163	7.02385e-163	1.44371e-162	2.32896e-163	-1.08005e-162	-2.37866e-163	2.23055e-163	9.68467e-163	1.14445e-163	8.18909e-163	-1.0472e-163	7.55101e-163	1.06808e-162	1.36595e-162	6.71038e-166	5.95982e-163	6.22478e-164	1.33793e-162	-4.62994e-163	0
2.1298e-163	-1.08066e-163	1.42927e-163	-3.45957e-163	1.0463e-162	-1.0424e-163	-4.02633e-163	-6.58476e-163	4.38156e-163	-3.14849e-163	3.18881e-163	-8.09915e-163	7.02385e-163	1.44371e-162	2.32896e-163	-1.08005e-162	-2.37866e-163	2.23055e-163	9.68467e-163	1.14445e-163	8.18909e-163	-1.0472e-163	7.55101e-163	1.06808e-162	1.36595e-162	6.71038e-166	5.95982e-163	6.22478e-164	1.33793e-162	-4.62994e-163	0
2.1298e-163	-1.08066e-163	1.42927e-163	-3.45957e-163	1.0463e-162	-1.0424e-163	-4.02633e-163	-6.58476e-163	4.38156e-163	-3.14849e-163	3.18881e-163	-8.09915e-163	7.02385e-163	1.44371e-162	2.32896e-163	-1.08005e-162	-2.37866e-163	2.23055e-163	9.68467e-163	1.14445e-163	8.18909e-163	-1.0472e-163	7.55101e-163	1.06808e-162	1.36595e-162	6.71038e-166	5.95982e-163	6.22478e-164	1.33793e-162	-4.62994e-163	0
2.1298e-163	-1.08066e-163	1.42927e-163	-3.45957e-163	1.0463e-162	-1.0424e-163	-4.02633e-163	-6.58476e-163	4.38156e-163	-3.14849e-163	3.18881e-163	-8.09915e-163	7.02385e-163	1.44371e-162	2.32896e-163	-1.08005e-162	-2.37866e-163	2.23055e-163	9.68467e-163	1.14445e-163	8.18909e-163	-1.0472e-163	7.55101e-163	1.06808e-162	1.36595e-162	6.71038e-166	5.95982e-163	6.22478e-164	1.33793e-162	-4.62994e-163	0
2.1298e-163	-1.08066e-163	1.42927e-163	-3.45957e-163	1.0463e-162	-1.0424e-163	-4.02633e-163	-6.58476e-163	4.38156e-163	-3.14849e-163	3.18881e-163	-8.09915e-163	7.02385e-163	1.44371e-162	2.32896e-163	-1.08005e-162	-2.37866e-163	2.23055e-163	9.68467e-163	1.14445e-163	8.18909e-163	-1.0472e-163	7.55101e-163	1.06808e-162	1.36595e-162	6.71038e-166	5.95982e-163	6.22478e-164	1.33793e-162	-4.62994e-163	0
2.1298e-163	-1.08066e-163	1.42927e-163	-3.45957e-163	1.0463e-162	-1.0424e-163	-4.02633e-163	-6.58476e-163	4.38156e-163	-3.14849e-163	3.18881e-163	-8.09915e-163	7.02385e-163	1.44371e-162	2.32896e-163	-1.08005e-162	-2.37866e-163	2.23055e-163	9.68467e-163	1.14445e-163	8.18909e-163	-1.0472e-163	7.55101e-163	1.06808e-162	1.36595e-162	6.71038e-166	5.95982e-163	6.22478e-164	1.33793e-162	-4.62994e-163	0
2.1298e-163	-1.08066e-163	1.42927e-163	-3.45957e-163	1.0463e-162	-1.0424e-163	-4.02633e-163	-6.58476e-163	4.38156e-163	-3.14849e-163	3.18881e-163	-8.09915e-163	7.02385e-163	1.44371e-162	2.32896e-163	-1.08005e-162	-2.37866e-163	2.23055e-163	9.68467e-163	1.14445e-163	8.18909e-163	-1.0472e-163	7.55101e-163	1.06808e-162	1.36595e-162	6.71038e-166	5.95982e-163	6.22478e-164	1.33793e-162	-4.62994e-163	0
2.1298e-163	-1.08066e-163	1.42927e-163	-3.45957e-163	1.0463e-162	-1.0424e-163	-4.02633e-163	-6.58476e-163	4.38156e-163	-3.14849e-163	3.18881e-163	-8.09915e-163	7.02385e-163	1.44371e-162	2.32896e-163	-1.08005e-162	-2.37866e-163	2.23055e-163	9.68467e-163	1.14445e-163	8.18909e-163	-1.0472e-163	7.55101e-163	1.06808e-162	1.36595e-162	6.71038e-166	5.95982e-163	6.22478e-164	1.33793e-162	-4.62994e-163	0
2.1298e-163	-1.08066e-163	1.42927e-163	-3.45957e-163	1.0463e-162	-1.0424e-163	-4.02633e-163	-6.58476e-163	4.38156e-163	-3.14849e-163	3.18881e-163	-8.09915e-163	7.02385e-163	1.44371e-162	2.32896e-163	-1.08005e-162	-2.37866e-163	2.23055e-163	9.68467e-163	1.14445e-163	8.18909e-163	-1.0472e-163	7.55101e-163	1.06808e-162	1.36595e-162	6.71038e-166	5.95982e-163	6.22478e-164	1.33793e-162	-4.62994e-163	0
2.1298e-163	-1.08066e-163	1.42927e-163	-3.45957e-163	1.0463e-162	-1.0424e-163	-4.02633e-163	-6.58476e-163	4.38156e-163	-3.14849e-163	3.18881e-163	-8.09915e-163	7.02385e-163	1.44371e-162	2.32896e-163	-1.08005e-162	-2.37866e-163	2.23055e-163	9.68467e-163	1.14445e-163	8.18909e-163	-1.0472e-163	7.55101e-163	1.06808e-162	1.36595e-162	6.71038e-166	5.95982e-163	6.22478e-164	1.33793e-162	-4.62994e-163	0
2.1298e-163	-1.08066e-163	1.42927e-163	-3.45957e-163	1.0463e-162	-1.0424e-163	-4.02633e-163	-6.58476e-163	4.38156e-163	-3.14849e-163	3.18881e-163	-8.09915e-163	7.02385e-163	1.44371e-162	2.32896e-163	-1.08005e-162	-2.37866e-163	2.23055e-163	9.68467e-163	1.14445e-163	8.18909e-163	-1.0472e-163	7.55101e-163	1.06808e-162	1.36595e-162	6.71038e-166	5.95982e-163	6.22478e-164	1.33793e-162	-4.62994e-163	0
2.1298e-163	-1.08066e-163	1.42927e-163	-3.45957e-163	1.0463e-162	-1.0424e-163	-4.02633e-163	-6.58476e-163	4.38156e-163	-3.14849e-163	3.18881e-163	-8.09915e-163	7.02385e-163	1.44371e-162	2.32896e-163	-1.08005e-162	-2.37866e-163	2.23055e-163	9.68467e-163	1.14445e-163	8.18909e-163	-1.0472e-163	7.55101e-163	1.06808e-162	1.36595e-162	6.71038e-166	5.95982e-163	6.22478e-164	1.33793e-162	-4.62994e-163	0
2.1298e-163	-1.08066e-163	1.42927e-163	-3.45957e-163	1.0463e-162	-1.0424e-163	-4.02633e-163	-6.58476e-163	4.38156e-163	-3.14849e-163	3.18881e-163	-8.09915e-163	7.02385e-163	1.44371e-162	2.32896e-163	-1.08005e-162	-2.37866e-163	2.23055e-163	9.68467e-163	1.14445e-163	8.18909e-163	-1.0472e-163	7.55101e-163	1.06808e-162	1.36595e-162	6.71038e-166	5.95982e-163	6.22478e-164	1.33793e-162	-4.62994e-163	0
2.1298e-163	-1.08066e-163	1.42927e-163	-3.45957e-163	1.0463e-162	-1.0424e-163	-4.02633e-163	-6.58476e-163	4.38156e-163	-3.14849e-163	3.18881e-163	-8.09915e-163	7.02385e-163	1.44371e-162	2.32896e-163	-1.08005e-162	-2.37866e-163	2.23055e-163	9.68467e-163	1.14445e-163	8.18909e-163	-1.0472e-163	7.55101e-163	1.06808e-162	1.36595e-162	6.71038e-166	5.95982e-163	6.22478e-164	1.33793e-162	-4.62994e-163	0
2.1298e-163	-1.08066e-163	1.42927e-163	-3.45957e-163	1.0463e-162	-1.0424e-163	-4.02633e-163	-6.58476e-163	4.38156e-163	-3.14849e-163	3.18881e-163	-8.09915e-163	7.02385e-163	1.44371e-162	2.32896e-163	-1.08005e-162	-2.37866e-163	2.23055e-163	9.68467e-163	1.14445e-163	8.18909e-163	-1.0472e-163	7.55101e-163	1.06808e-162	1.36595e-162	6.71038e-166	5.95982e-163	6.22478e-164	1.33793e-162	-4.62994e-163	0
2.1298e-163	-1.08066e-163	1.42927e-163	-3.45957e-163	1.0463e-162	-1.0424e-163	-4.02633e-163	-6.58476e-163	4.38156e-163	-3.14849e-163	3.18881e-163	-8.09915e-163	7.02385e-163	1.44371e-162	2.32896e-163	-1.08005e-162	-2.37866e-163	2.23055e-163	9.68467e-163	1.14445e-163	8.18909e-163	-1.0472e-163	7.55101e-163	1.06808e-162	1.36595e-162	6.71038e-166	5.95982e-163	6.22478e-164	1.33793e-162	-4.62994e-163	0
2.1298e-163	-1.08066e-163	1.42927e-163	-3.45957e-163	1.0463e-162	-1.0424e-163	-4.02633e-163	-6.58476e-163	4.38156e-163	-3.14849e-163	3.18881e-163	-8.09915e-163	7.02385e-163	1.44371e-162	2.32896e-163	-1.08005e-162	-2.37866e-163	2.23055e-163	9.68467e-163	1.14445e-163	8.18909e-163	-1.0472e-163	7.55101e-163	1.06808e-162	1.36595e-162	6.71038e-166	5.95982e-163	6.22478e-164	1.33793e-162	-4.62994e-163	0
2.1298e-163	-1.08066e-163	1.42927e-163	-3.45957e-163	1.0463e-162	-1.0424e-163	-4.02633e-163	-6.58476e-163	4.38156e-163	-3.14849e-163	3.18881e-163	-8.09915e-163	7.02385e-163	1.44371e-162	2.32896e-163	-1.08005e-162	-2.37866e-163	2.23055e-163	9.68467e-163	1.14445e-163	8.18909e-163	-1.0472e-163	7.55101e-163	1.06808e-162	1.36595e-162	6.71038e-166	5.95982e-163	6.22478e-164	1.33793e-162	-4.62994e-163	0
2.1298e-163	-1.08066e-163	1.42927e-163	-3.45957e-163	1.0463e-162	-1.0424e-163	-4.02633e-163	-6.58476e-163	4.38156e-163	-3.14849e-163	3.18881e-163	-8.09915e-163	7.02385e-163	1.44371e-162	2.32896e-163	-1.08005e-162	-2.37866e-163	2.23055e-163	9.68467e-163	1.14445e-163	8.18909e-163	-1.0472e-163	7.55101e-163	1.06808e-162	1.36595e-162	6.71038e-166	5.95982e-163	6.22478e-164	1.33793e-162	-4.62994e-163	0
2.1298e-163	-1.08066e-163	1.42927e-163	-3.45957e-163	1.0463e-162	-1.0424e-163	-4.02633e-163	-6.58476e-163	4.38156e-163	-3.14849e-163	3.18881e-163	-8.09915e-163	7.02385e-163	1.44371e-162	2.32896e-163	-1.08005e-162	-2.37866e-163	2.23055e-163	9.68467e-163	1.14445e-163	8.18909e-163	-1.0472e-163	7.55101e-163	1.06808e-162	1.36595e-162	6.71038e-166	5.95982e-163	6.22478e-164	1.33793e-162	-4.62994e-163	0
2.1298e-163	-1.08066e-163	1.42927e-163	-3.45957e-163	1.0463e-162	-1.0424e-163	-4.02633e-163	-6.58476e-163	4.38156e-163	-3.14849e-163	3.18881e-163	-8.09915e-163	7.02385e-163	1.44371e-162	2.32896e-163	-1.08005e-162	-2.37866e-163	2.23055e-163	9.68467e-163	1.14445e-163	8.18909e-163	-1.0472e-163	7.55101e-163	1.06808e-162	1.36595e-162	6.71038e-166	5.95982e-163	6.22478e-164	1.33793e-162	-4.62994e-163	0
2.1298e-163	-1.08066e-163	1.42927e-163	-3.45957e-163	1.0463e-162	-1.0424e-163	-4.02633e-163	-6.58476e-163	4.38156e-163	-3.14849e-163	3.18881e-163	-8.09915e-163	7.02385e-163	1.44371e-162	2.32896e-163	-1.08005e-162	-2.37866e-163	2.23055e-163	9.68467e-163	1.14445e-163	8.18909e-163	-1.0472e-163	7.55101e-163	1.06808e-162	1.36595e-162	6.71038e-166	5.95982e-163	6.22478e-164	1.33793e-162	-4.62994e-163	0
2.1298e-163	-1.08066e-163	1.42927e-163	-3.45957e-163	1.0463e-162	-1.0424e-163	-4.02633e-163	-6.58476e-163	4.38156e-163	-3.14849e-163	3.18881e-163	-8.09915e-163	7.02385e-163	1.44371e-162	2.32896e-163	-1.08005e-162	-2.37866e-163	2.23055e-163	9.68467e-163	1.14445e-163	8.18909e-163	-1.0472e-163	7.55101e-163	1.06808e-162	1.36595e-162	6.71038e-166	5.95982e-163	6.22478e-164	1.33793e-162	-4.62994e-163	0
2.1298e-163	-1.08066e-163	1.42927e-163	-3.45957e-163	1.0463e-162	-1.0424e-163	-4.02633e-163	-6.58476e-163	4.38156e-163	-3.14849e-163	3.18881e-163	-8.09915e-163	7.02385e-163	1.44371e-162	2.32896e-163	-1.08005e-162	-2.37866e-163	2.23055e-163	9.68467e-163	1.14445e-163	8.18909e-163	-1.0472e-163	7.55101e-163	1.06808e-162	1.36595e-162	6.71038e-166	5.95982e-163	6.22478e-164	1.33793e-162	-4.62994e-163	0
2.1298e-163	-1.08066e-163	1.42927e-163	-3.45957e-163	1.0463e-162	-1.0424e-163	-4.02633e-163	-6.58476e-163	4.38156e-163	-3.14849e-163	3.18881e-163	-8.09915e-163	7.02385e-163	1.44371e-162	2.32896e-163	-1.08005e-162	-2.37866e-163	2.23055e-163	9.68467e-163	1.14445e-163	8.18909e-163	-1.0472e-163	7.55101e-163	1.06808e-162	1.36595e-162	6.71038e-166	5.95982e-163	6.22478e-164	1.33793e-162	-4.62994e-163	0
2.1298e-163	-1.08066e-163	1.42927e-163	-3.45957e-163	1.0463e-162	-1.0424e-163	-4.02633e-163	-6.58476e-163	4.38156e-163	-3.14849e-163	3.18881e-163	-8.09915e-163	7.02385e-163	1.44371e-162	2.32896e-163	-1.08005e-162	-2.37866e-163	2.23055e-163	9.68467e-163	1.14445e-163	8.18909e-163	-1.0472e-163	7.55101e-163	1.06808e-162	1.36595e-162	6.71038e-166	5.95982e-163	6.22478e-164	1.33793e-162	-4.62994e-163	0
2.1298e-163	-1.08066e-163	1.42927e-163	-3.45957e-163	1.0463e-162	-1.0424e-163	-4.02633e-163	-6.58476e-163	4.38156e-163	-3.14849e-163	3.18881e-163	-8.09915e-163	7.02385e-163	1.44371e-162	2.32896e-163	-1.08005e-162	-2.37866e-163	2.23055e-163	9.68467e-163	1.14445e-163	8.18909e-163	-1.0472e-163	7.55101e-163	1.06808e-162	1.36595e-162	6.71038e-166	5.95982e-163	6.22478e-164	1.33793e-162	-4.62994e-163	0
[truncated: 2,006 more rows]
