# Supplementary material for: A modified shuffled frog leaping algorithm with inertia weight
Source: Sci Rep. 2024 Feb 20;14:4146. doi: 10.1038/s41598-024-51306-1 (PMC11224354; doi:10.1038/s41598-024-51306-1)
Supplement: Supplementary file 1 — Supplementary Information. [file 41598_2024_51306_MOESM1_ESM.zip › data/F1/MSFLA_R_3.xls]

## Sheet: Sheet1
-2.59865	-2.27861	10.5465	5.20925	-8.49205	-2.02214	-4.55897	-2.45767	-2.31299	5.6577	4.2963	2.75983	-1.10746	3.8825	-1.26587	-6.22509	-1.53783	-1.65868	1.07573	-0.452517	5.46274	-3.90469	3.60882	-1.68927	8.55506	-2.83435	2.34263	-1.33467	-0.201724	2.90419	537.837
-0.926005	-0.433102	0.0688922	-0.376152	0.341019	0.0478306	-0.649404	0.893142	-0.153211	-0.364134	-0.336908	0.0779572	-0.197869	0.793543	-0.37021	-0.593369	0.336687	-1.03695	0.276556	-0.659591	-0.799094	0.419269	0.352568	0.621842	-0.0482174	0.0950989	0.498105	-0.127683	-0.231203	-0.00655208	7.31773
-0.123911	0.0917171	-0.034568	-0.0133628	-0.125299	-0.0169924	-0.0104061	0.0209695	-0.0328876	0.0551551	0.0202432	0.0128691	-0.0547162	-0.110026	0.038853	-0.0526648	0.0625503	0.016918	-0.0284669	-0.0302142	0.127211	-0.0484842	0.0670772	0.107772	-0.194241	-0.0271265	-0.0582512	0.0204343	0.0157308	-0.0476562	0.151122
0.00696348	0.000661407	0.00815852	-0.00205427	0.00212175	-0.000472284	-0.00440349	0.0131275	0.00835996	0.0052384	0.00332224	-0.0114077	-0.00078908	-0.00221037	0.00207425	0.000495125	-0.000558308	-0.0102685	0.00566268	0.00214696	0.00414283	0.00263999	0.00115273	0.00404023	0.0119259	0.00323332	-5.89716e-05	0.0016333	0.000537108	-0.00614207	0.000942294
-0.000300345	0.000132898	-0.00130797	0.00127367	-0.000487863	0.000266	0.000754761	-0.000107244	-0.000569788	-8.52437e-05	-0.000577911	-0.000463183	9.5713e-05	-0.000879578	-1.11643e-06	0.000258115	0.000681732	-0.000513921	-0.000120951	-0.000704894	0.00234925	0.000706497	-0.000178681	-0.000234856	0.000304864	-0.000161554	0.000379852	0.000158126	-6.08703e-05	0.000302877	1.37901e-05
-3.4364e-05	7.45827e-05	-0.000192145	-0.000122418	-2.66363e-05	-0.000222824	0.000105342	-4.75375e-05	-9.54545e-05	0.000136975	9.93532e-06	-2.81865e-05	1.49115e-06	0.000117369	0.000145081	4.3231e-05	0.000104152	0.000166315	2.38325e-06	9.88725e-06	-9.2985e-05	-5.36461e-05	5.85491e-05	1.83424e-05	-6.13392e-05	7.68829e-05	-0.000122292	0.000122525	6.59702e-05	0.000209019	3.29411e-07
8.35839e-06	-6.36472e-06	9.11035e-06	-2.29981e-05	3.4383e-05	-1.915e-05	2.50872e-05	-3.74716e-06	1.2341e-06	7.66723e-06	3.81453e-05	8.84102e-06	-9.23021e-06	2.46065e-06	-2.00805e-05	1.85773e-06	1.63154e-06	2.8329e-06	3.8185e-05	3.657e-06	3.93013e-05	-2.65054e-06	4.52053e-06	-6.14626e-06	6.91684e-06	3.87861e-06	-1.79768e-05	-8.14038e-07	6.97605e-06	-5.64714e-06	8.56533e-09
3.5684e-07	-2.6141e-06	1.33792e-06	-2.9142e-08	3.64787e-07	5.86864e-07	-4.33875e-07	-1.13168e-06	4.24258e-07	3.90654e-07	2.75401e-06	3.40305e-07	-1.0205e-06	-1.23943e-06	-7.02356e-07	5.96459e-07	-2.20609e-06	-5.06356e-07	-4.80414e-07	2.96648e-06	5.36428e-07	9.51016e-08	-6.58387e-07	1.19196e-06	-6.34775e-07	-1.35308e-07	1.32685e-07	1.11874e-08	-1.19579e-06	-1.98743e-09	4.03318e-11
3.72786e-08	7.72967e-08	9.69411e-08	1.54486e-07	-3.06256e-08	1.62578e-07	-2.15295e-07	-3.34471e-08	-1.97488e-07	-2.64075e-07	5.99215e-08	2.66028e-07	1.70216e-07	-2.23185e-07	-2.21642e-07	-3.61919e-07	-2.77079e-08	-4.71583e-08	1.10635e-08	-5.54741e-07	4.20045e-07	2.3914e-09	-5.41204e-08	-1.44126e-07	-1.46193e-07	7.05464e-08	2.48739e-07	-3.09977e-08	-5.19125e-08	1.4629e-07	1.18174e-12
-8.89135e-09	5.72569e-09	3.67074e-10	1.0103e-08	7.62362e-10	-4.90395e-09	-3.36807e-08	3.19823e-08	3.86709e-09	-2.97083e-08	-1.22395e-09	3.31643e-08	9.15016e-09	3.18159e-08	3.51528e-08	-1.82111e-08	4.12346e-09	3.18543e-09	-1.62701e-09	-1.35808e-09	-2.60864e-08	-9.06526e-09	5.04797e-09	9.80683e-09	1.71633e-08	-1.53883e-10	1.9569e-08	-2.38446e-08	3.88334e-08	4.69532e-08	1.29329e-14
1.80365e-09	2.59658e-09	-5.22702e-11	3.309e-09	8.31705e-10	-2.4265e-09	1.79923e-09	-5.51101e-09	-2.43582e-09	-1.04578e-08	-3.41367e-10	-1.73356e-10	-7.48659e-09	3.18006e-09	2.66577e-11	-6.15784e-09	2.40622e-09	-4.04652e-10	1.29212e-09	-6.137e-09	-7.7491e-09	1.12953e-09	6.38293e-09	-1.93567e-11	-1.27851e-11	1.88312e-09	-9.21125e-10	6.81701e-09	1.10482e-10	2.35345e-09	4.84433e-16
1.24871e-10	6.11058e-11	7.13608e-11	-2.51056e-10	-2.06867e-12	1.3488e-10	-1.00732e-10	-8.71704e-11	-2.26552e-10	-7.37886e-10	-4.48422e-10	-1.10966e-10	-3.62941e-11	-1.84027e-11	-7.82715e-11	-5.90875e-11	3.14306e-11	-2.44079e-10	-3.94513e-10	1.28269e-10	1.43469e-10	-8.50143e-11	-3.63321e-10	2.35413e-10	-7.53161e-11	-1.80406e-10	9.11937e-10	1.13176e-10	1.28806e-10	-2.01995e-10	2.3318e-18
3.30865e-11	2.38694e-11	-8.25802e-12	1.57979e-11	-1.1298e-11	1.03436e-10	5.84814e-11	-6.70541e-12	3.54452e-11	6.76833e-11	-1.96124e-11	-5.93743e-11	-1.67483e-11	-2.10447e-11	7.25145e-12	-2.01683e-11	-3.29173e-12	9.80498e-11	-3.49118e-12	-2.0727e-11	-4.01268e-11	-2.81046e-11	7.0036e-11	6.61917e-11	1.16292e-11	-1.90839e-11	-3.99788e-11	9.41384e-12	3.81922e-12	-3.43113e-11	5.23349e-20
-4.66993e-12	2.91883e-12	-1.50597e-11	-1.4872e-12	7.0798e-13	-4.31326e-13	1.26938e-11	1.78136e-11	-1.14949e-12	-3.79475e-13	-1.07391e-11	1.56436e-11	-7.2435e-13	-6.05972e-12	6.14781e-12	9.01424e-13	-2.43488e-12	3.27161e-12	-8.56108e-12	4.23302e-12	3.61165e-12	-8.50937e-13	1.65388e-11	-7.01412e-12	-4.23818e-13	-1.28493e-12	1.63152e-13	-1.26054e-11	1.06922e-11	-1.92544e-11	2.266e-21
2.56136e-13	-3.04914e-13	-1.48997e-12	6.59713e-13	-4.30626e-13	1.58572e-13	-2.75848e-13	-2.9074e-13	-4.42285e-13	-9.33793e-13	4.79474e-13	1.16132e-12	2.33104e-14	-5.16614e-14	1.61619e-13	-4.76319e-13	4.99039e-13	-1.37068e-13	-1.29719e-13	1.92135e-13	-2.2255e-13	4.63602e-14	-2.65631e-13	7.99348e-13	-2.01725e-13	-2.23079e-13	1.83532e-12	-6.15781e-13	-2.49859e-14	-1.12683e-12	1.22785e-23
-8.04026e-14	-9.13167e-14	2.95459e-14	-2.33678e-14	-5.47896e-15	-6.99272e-14	1.25125e-13	-2.38634e-14	-8.21581e-14	4.00886e-13	7.25615e-14	-2.47931e-14	-1.07603e-13	-2.0095e-14	6.4306e-14	-5.70322e-14	2.87768e-14	1.91415e-13	-3.69746e-14	2.3188e-14	-1.94559e-13	-3.08138e-15	-4.4054e-14	1.85163e-13	-1.21057e-13	-3.50365e-14	3.10095e-14	3.70169e-14	-1.80714e-13	6.63304e-14	3.9881e-25
3.40904e-15	-9.66985e-15	-2.07074e-15	4.51897e-15	2.09395e-15	-2.62697e-15	-3.5118e-15	4.39485e-15	-1.2199e-14	-1.10288e-14	7.83473e-16	-6.90166e-15	-2.95573e-14	9.84772e-15	2.04272e-14	-1.98422e-15	2.92419e-15	7.43837e-15	-2.03938e-15	1.24528e-14	-1.17907e-14	4.98357e-15	-1.44338e-14	4.96821e-15	-3.78104e-15	1.67634e-14	-1.39443e-14	-6.68855e-15	-4.98696e-15	1.5693e-16	3.06265e-27
-1.95972e-15	5.2385e-16	-1.25757e-15	7.69533e-16	-5.32413e-16	4.40111e-16	-3.4497e-16	-1.86844e-16	1.38993e-16	9.64492e-16	2.40928e-16	-7.84053e-16	3.76988e-17	-1.20591e-15	-7.63426e-16	-3.47928e-16	2.79578e-15	-2.74931e-15	-4.79767e-16	3.43698e-16	-5.29881e-16	2.2423e-15	-7.9353e-16	-1.46668e-15	1.557e-15	-7.91683e-16	-3.24393e-16	2.28117e-15	1.38136e-16	1.0367e-15	4.39683e-29
9.81839e-17	-1.02539e-16	-1.58015e-16	-1.27326e-16	8.38775e-17	-3.68512e-17	-5.87472e-18	-4.67836e-17	-2.03086e-16	6.67296e-17	1.72038e-16	-2.72652e-16	-1.42292e-16	1.94493e-16	-2.54618e-17	2.12965e-16	-2.95695e-16	-2.70281e-16	4.11697e-17	-4.91753e-16	1.18689e-16	3.51821e-17	2.3609e-17	-1.51922e-16	5.53949e-17	-8.78436e-17	6.54809e-17	-3.2504e-17	5.52427e-17	1.01979e-17	7.87912e-31
-3.19567e-19	4.02238e-18	5.91081e-18	2.8641e-17	1.72477e-17	-1.56202e-17	2.83899e-18	-2.56447e-18	1.35349e-17	-3.96311e-18	-2.79799e-17	-6.2671e-18	2.35743e-17	2.46798e-17	2.271e-17	2.04215e-17	1.04285e-17	-1.37792e-17	-4.46617e-17	-6.57464e-18	-5.61489e-18	-1.28274e-17	-7.61131e-19	-1.27076e-17	-3.1595e-17	-8.51798e-18	-4.65356e-18	-1.68346e-17	5.82174e-18	1.50329e-17	8.87669e-33
1.63842e-18	-2.4878e-18	3.17641e-19	1.69968e-18	3.03019e-19	3.57529e-18	2.3006e-18	1.9992e-18	-1.63274e-18	-5.39929e-19	-9.80058e-19	3.75438e-19	-1.5363e-18	-2.64154e-19	-2.66976e-18	-1.27327e-18	9.83874e-19	-1.47171e-18	-7.14358e-19	1.8587e-18	-1.22734e-18	-4.62029e-19	1.60693e-18	1.82229e-18	-7.39186e-19	3.57896e-18	4.83e-18	-1.55908e-19	-6.90063e-19	4.95255e-18	1.25699e-34
-1.02316e-19	1.97801e-19	-4.65143e-20	-1.50802e-19	2.13406e-19	-1.09583e-19	-6.95382e-20	-9.15973e-20	-9.78006e-19	2.8094e-19	5.57717e-19	-3.92077e-19	-6.52085e-21	1.53649e-19	-7.09314e-20	-1.58539e-19	4.08341e-20	1.04801e-19	-9.17753e-20	-1.40338e-20	1.01642e-19	-2.6128e-19	-1.14984e-20	-2.20343e-19	-7.33456e-19	2.9478e-19	1.67202e-19	3.88614e-19	-7.3111e-20	-1.61508e-20	2.65728e-36
4.00088e-20	-7.3006e-20	1.98163e-20	6.9169e-20	-2.61055e-20	8.71412e-21	1.11559e-19	2.8541e-20	-1.31e-19	-2.08288e-20	1.0408e-21	-3.8837e-20	6.45219e-20	-4.69441e-20	-5.22273e-20	-1.50156e-20	6.07753e-20	-7.59571e-21	6.95622e-20	1.03125e-20	-3.85362e-20	-7.86044e-20	-8.51847e-20	-3.36126e-20	-1.74532e-20	1.16978e-20	-9.93723e-21	-2.3473e-20	-3.80325e-20	3.12228e-20	8.28082e-38
1.65899e-21	1.05102e-21	8.08812e-22	-3.07932e-21	-3.48094e-21	6.06543e-22	9.96147e-22	-1.8334e-21	-3.15898e-21	1.77452e-21	2.26546e-21	-1.4301e-21	1.7407e-21	1.54273e-21	7.03233e-21	-5.39817e-21	-3.43462e-21	4.90089e-22	3.40454e-22	3.73765e-21	2.04971e-21	1.11546e-21	1.50723e-22	-4.92917e-22	3.92785e-21	-3.03198e-21	-2.72026e-21	-7.11026e-22	-3.95749e-21	4.29792e-21	2.33635e-40
-7.85231e-23	-6.2464e-22	-1.80818e-22	2.17268e-23	2.16735e-22	5.09998e-23	-1.94689e-22	1.3568e-22	-3.06046e-22	7.27423e-22	-6.27359e-22	-2.57242e-22	-3.54084e-22	4.74566e-22	1.1371e-23	1.1318e-22	-9.76403e-23	6.53099e-23	9.03047e-22	2.34438e-22	1.63205e-22	-1.32612e-23	-3.29952e-22	-4.98552e-22	5.97934e-22	8.77124e-23	-3.9069e-22	-2.91219e-22	9.21071e-25	3.26842e-22	3.95947e-42
-1.73983e-22	1.39823e-22	3.96894e-23	-2.6402e-23	-4.17656e-23	-1.17221e-23	7.50814e-23	-2.56097e-23	3.06992e-23	-3.05687e-24	-1.68723e-22	-8.36013e-23	1.03652e-23	-9.23273e-23	3.05855e-23	-7.08137e-24	1.01603e-23	-1.24185e-22	6.99774e-23	7.66191e-24	4.93991e-23	1.45274e-22	2.12864e-23	-5.58328e-23	-2.92581e-23	1.70716e-23	7.48426e-23	-1.78364e-23	6.17087e-23	5.46251e-23	1.67748e-43
5.35928e-24	6.54493e-24	8.55195e-24	-5.15473e-24	1.21232e-23	-7.46585e-24	5.8144e-24	9.26993e-24	-1.72266e-24	3.02288e-24	-9.32048e-24	-6.5895e-24	1.07513e-24	-3.06548e-24	2.66597e-24	1.0576e-24	-3.47897e-25	-2.16106e-25	7.00416e-24	9.31901e-24	-3.6569e-24	1.82598e-24	3.52891e-24	1.61021e-24	-2.21448e-23	1.93802e-24	-1.01437e-23	-5.28706e-24	-4.4291e-24	6.84064e-25	1.4678e-45
1.02121e-25	3.76242e-25	-1.6711e-25	7.36931e-25	6.84921e-26	4.23309e-25	-5.41338e-27	6.82518e-26	-7.28438e-25	1.04748e-24	1.32256e-24	1.49362e-25	9.41596e-25	-1.69535e-25	1.16554e-25	-1.22334e-24	2.2501e-24	1.21149e-24	-2.49667e-24	5.54462e-25	-1.87399e-24	1.50025e-24	-1.14461e-25	-9.12467e-25	-3.47561e-26	1.75025e-24	-3.48541e-25	-1.15856e-24	2.66845e-25	-4.01828e-25	3.11771e-47
-6.28159e-27	-4.95529e-26	-1.53858e-25	1.19075e-25	-1.36826e-25	-2.33106e-25	-1.23416e-26	1.50966e-25	-2.13024e-25	1.48252e-25	1.91257e-25	-3.17526e-25	4.31532e-27	-1.12737e-26	8.56605e-26	1.02294e-26	-4.51077e-26	4.84024e-26	-7.7878e-26	-2.72559e-25	5.00532e-26	-6.67409e-26	1.03283e-25	5.98691e-27	-2.57525e-25	2.65063e-25	1.52655e-25	1.16519e-25	-2.65065e-25	-1.15674e-26	6.94942e-49
1.04969e-26	9.18979e-27	2.58892e-28	-1.23118e-26	-2.08324e-26	-3.66447e-27	-2.01119e-27	-3.95786e-27	4.53395e-27	4.33606e-26	4.77679e-27	-3.37305e-27	-9.19339e-27	-1.55831e-27	1.23675e-27	-3.27513e-27	5.35537e-27	-6.88222e-27	4.54982e-27	-2.6002e-27	-2.16692e-26	2.4071e-27	-3.15712e-28	-2.24207e-26	-5.31489e-27	-9.53366e-28	4.90408e-26	-7.00569e-28	-3.19302e-26	-2.43424e-26	7.97589e-51
1.02647e-28	1.2248e-27	1.39668e-27	3.11423e-27	1.93045e-27	-7.96552e-28	-1.99984e-28	-8.60798e-28	-4.14453e-27	5.3377e-27	2.08637e-28	-1.27121e-27	-4.13004e-27	-2.16648e-27	-1.47902e-27	5.01376e-29	-3.68541e-28	-2.38088e-28	-8.66988e-29	-2.7406e-27	2.37794e-28	-3.48239e-27	-3.69627e-27	3.93463e-27	6.10471e-28	1.86286e-27	2.21253e-27	4.87451e-28	1.21314e-27	2.37449e-27	1.54694e-52
7.24031e-30	1.6438e-28	7.25074e-28	-1.76246e-28	-9.5291e-30	2.96701e-28	-8.76607e-29	8.85555e-29	-1.57816e-29	-2.8293e-28	3.70518e-29	-1.7637e-28	-6.94522e-28	4.50991e-29	6.39724e-29	5.6408e-30	-6.91611e-29	1.89723e-28	2.4248e-28	4.69759e-28	-8.84752e-29	2.87895e-28	1.08993e-28	-2.1554e-28	3.35844e-29	-7.93951e-29	-1.46937e-28	3.86445e-28	-1.56771e-28	1.9405e-28	1.9987e-54
1.45004e-30	4.54136e-29	2.62021e-29	8.20495e-30	1.05129e-29	3.47492e-29	2.45301e-29	2.03266e-30	2.90434e-31	4.55921e-30	-6.19427e-30	1.01252e-29	4.01743e-29	5.70389e-31	6.19269e-29	1.28794e-29	2.1928e-31	7.49122e-29	-1.38931e-29	-2.87662e-29	-6.36929e-31	-2.36208e-29	3.22468e-29	-3.11293e-29	-6.84768e-30	-5.64107e-30	1.47882e-30	9.98811e-30	-1.80466e-29	1.71064e-29	2.05177e-56
3.94681e-31	7.0446e-33	-7.73649e-30	1.69077e-31	3.22477e-30	2.41358e-30	7.74985e-32	-4.2699e-30	-2.01962e-30	-3.63519e-30	-3.93304e-31	-9.3794e-31	-3.42631e-30	-1.80855e-30	-5.63945e-30	5.28066e-30	2.86308e-30	5.11595e-30	6.28721e-31	-1.67609e-30	-1.7028e-32	4.61033e-31	-8.32999e-31	-2.00293e-30	1.09255e-30	5.62393e-31	-4.19442e-31	2.32083e-30	-3.88651e-31	1.83729e-30	2.40619e-58
2.65578e-31	-1.14027e-30	1.87504e-31	2.23493e-31	-2.12879e-31	5.78972e-31	7.6763e-31	-2.45926e-31	1.3539e-31	1.63173e-31	-1.59959e-31	-3.19691e-31	-6.23234e-31	-4.48179e-32	-1.45477e-32	4.35347e-31	-4.91816e-32	1.43737e-31	-7.99979e-32	1.18852e-31	-8.75972e-31	-8.70364e-32	-7.2437e-32	9.82595e-32	1.4141e-31	1.14713e-31	2.9934e-31	-4.48505e-31	-4.1663e-31	-3.48575e-31	4.69144e-60
-3.80987e-32	6.76796e-32	4.91156e-32	-1.61357e-32	2.97456e-32	1.78363e-32	-1.1412e-32	-1.95785e-32	3.72606e-32	-1.06886e-31	-1.58468e-32	-8.07836e-33	1.75989e-32	-5.77224e-33	-2.13138e-32	5.29873e-32	1.72789e-32	-4.69902e-32	-4.4002e-32	-1.6565e-32	1.24057e-32	-2.24216e-32	4.81082e-32	-4.30235e-32	-8.29909e-32	4.07586e-33	2.41716e-32	-5.27352e-32	-6.57529e-32	1.22327e-32	5.14372e-62
2.24543e-33	-4.35874e-34	-3.65041e-33	-4.88375e-33	-5.27849e-33	-4.27904e-33	3.86591e-33	5.79561e-33	5.81163e-33	1.44307e-32	-2.34217e-32	7.43518e-33	-6.89438e-33	-9.48041e-33	-3.39962e-33	1.36466e-34	-6.28616e-33	4.42283e-33	1.18273e-32	5.85283e-33	3.09968e-33	2.07498e-33	-1.79376e-34	-6.59553e-34	-2.06092e-33	-5.93336e-33	1.48593e-32	2.72524e-33	-7.68416e-34	-9.10447e-33	1.73074e-63
-1.60404e-34	-6.65939e-34	-3.7836e-35	-4.18333e-34	-2.75906e-34	1.12743e-34	-1.08508e-33	-7.60016e-34	1.61224e-35	-3.60847e-34	-1.13625e-34	-1.09562e-33	-6.41395e-34	2.11119e-34	9.35179e-34	6.53572e-34	1.5851e-33	-1.42179e-34	-1.46473e-33	1.1372e-34	9.72515e-34	-2.58569e-34	-6.07674e-34	-7.0755e-34	1.06753e-33	-1.18156e-34	2.01749e-33	2.35125e-33	-2.98286e-34	1.32533e-34	2.30234e-65
1.55548e-34	-1.50147e-34	-2.4196e-35	3.44879e-36	1.96295e-34	-5.98166e-35	-1.18558e-36	-2.72077e-35	8.21161e-35	5.00667e-35	-1.58359e-34	-1.07897e-35	5.92901e-36	2.56579e-34	-1.5348e-35	1.3468e-35	2.34524e-35	-3.76979e-36	3.7218e-35	-5.81843e-35	7.30227e-35	5.58214e-36	9.26317e-36	1.02614e-36	-8.60651e-35	5.35204e-35	-2.69052e-36	-1.32279e-35	1.91427e-34	-7.4656e-36	2.48856e-67
-2.34855e-36	1.19988e-35	-7.414e-37	-7.44204e-36	-1.90076e-36	9.04722e-36	1.61724e-35	7.24964e-36	-9.7238e-36	-1.53648e-36	-2.9138e-35	-1.02806e-35	1.32182e-35	3.01109e-36	-1.66869e-35	-1.38306e-35	5.57634e-36	-1.47574e-38	-3.86928e-35	-5.41912e-38	-9.29153e-37	-4.8807e-36	1.06071e-35	-7.24046e-36	5.30271e-36	5.45437e-36	1.26706e-35	-1.9762e-35	-4.69143e-37	1.06889e-35	4.75142e-69
-7.62714e-37	-6.4728e-37	6.13519e-37	-5.50304e-37	1.1189e-36	-1.03603e-36	-1.438e-36	-1.40179e-36	5.36349e-37	1.38701e-36	-1.16547e-36	-1.37356e-37	-1.16889e-36	1.46209e-36	1.3722e-37	2.14472e-36	-2.92489e-37	1.48597e-37	-6.60932e-37	3.25559e-36	1.8402e-36	2.03793e-37	-2.16009e-36	7.80983e-37	1.5549e-36	1.45816e-36	-3.23512e-37	-1.24112e-36	-7.86181e-37	-2.53977e-36	5.2854e-71
3.76061e-38	1.27183e-37	-2.19189e-38	9.60187e-39	1.28413e-38	1.46949e-37	-1.6184e-37	1.99808e-38	2.78787e-37	-1.13516e-38	-3.46864e-37	-1.63273e-38	-7.0308e-38	-8.95401e-39	-1.46125e-38	4.87299e-38	-6.32725e-38	1.00315e-37	2.97943e-38	3.3672e-38	4.63205e-38	3.63777e-38	7.48198e-38	2.05116e-38	6.47546e-38	-2.28802e-37	-7.84636e-38	1.55172e-37	2.89417e-37	5.98088e-39	4.68709e-73
7.81497e-38	-1.86619e-38	9.41756e-39	-4.24564e-39	-2.34087e-39	-1.04622e-38	-1.21786e-38	-1.61227e-38	6.42031e-40	7.84784e-39	-3.22143e-38	7.87275e-39	2.22961e-39	1.41922e-40	-9.20331e-40	4.63956e-40	-1.66235e-38	1.32461e-40	1.5223e-39	-7.59354e-39	-1.76673e-38	9.57194e-40	-2.31738e-38	2.37939e-38	3.10667e-41	1.96041e-38	6.98371e-39	1.57289e-38	4.85987e-39	-1.21011e-39	1.07115e-74
1.93057e-39	-3.36654e-39	2.54347e-39	-8.50623e-40	-1.12467e-39	-2.08479e-40	8.14315e-40	1.40405e-39	-2.20528e-39	2.88644e-39	6.77033e-40	-2.78982e-39	9.59396e-41	4.98715e-40	-2.61145e-39	2.04245e-39	-1.4634e-39	4.08336e-39	1.56519e-39	2.9676e-39	-2.43391e-39	3.58616e-39	3.06005e-39	3.15092e-39	1.7694e-39	-4.18741e-39	4.39646e-39	-2.09329e-39	-9.99825e-40	-2.34624e-39	1.77911e-76
2.37478e-40	-1.94633e-40	3.66408e-40	-2.38152e-40	-2.95861e-40	2.16558e-42	2.63901e-40	4.33707e-40	-2.15993e-40	-6.58611e-41	4.23692e-42	-2.69536e-41	-7.91177e-40	3.54316e-41	8.40748e-40	6.31867e-40	-3.36727e-40	-3.96458e-40	1.09765e-40	8.59923e-41	3.52034e-40	2.01121e-41	-1.25428e-40	-2.98686e-40	1.03997e-40	-3.27007e-40	-6.35505e-40	-1.26299e-40	1.20679e-40	-6.05919e-40	3.85415e-78
3.59546e-41	3.33681e-41	3.7525e-41	-8.78724e-41	-5.13913e-42	1.33557e-41	2.48332e-41	-2.036e-41	-3.1301e-41	1.37623e-40	6.15957e-41	1.69736e-41	7.63403e-42	1.39164e-43	8.87218e-42	-5.48031e-41	-4.78824e-42	1.06315e-41	6.21748e-41	5.69502e-41	-1.80675e-42	-3.5765e-41	-2.17124e-42	3.27231e-41	4.71604e-41	7.43015e-41	-2.36775e-41	6.6394e-41	-1.97384e-41	2.45508e-41	6.3223e-80
-8.26763e-42	2.73372e-42	-1.37005e-42	-2.76191e-42	7.79238e-42	9.09745e-42	9.78891e-42	2.69054e-43	3.37485e-43	1.61903e-41	8.72591e-43	-5.26371e-43	-1.61988e-42	9.94913e-42	-3.86684e-44	-5.05328e-42	-8.00616e-42	-7.22676e-42	1.50483e-41	-1.71758e-42	2.13296e-43	-1.64408e-42	1.3789e-42	-6.93403e-43	2.73622e-42	2.37011e-42	5.51911e-42	-2.90228e-42	-8.42523e-42	-1.21899e-42	1.19045e-81
2.56859e-43	-5.38727e-43	8.07621e-43	1.39367e-42	-8.07638e-44	2.74781e-43	9.99316e-44	3.74024e-43	5.87969e-43	-1.76943e-43	-2.96928e-43	2.45992e-43	-2.79882e-43	7.71875e-43	-1.015e-42	-4.48056e-43	-2.62633e-43	-2.70659e-43	-2.8238e-43	6.94101e-43	1.04769e-42	-1.04211e-43	-7.12896e-44	-7.49598e-43	3.10886e-43	-6.52746e-43	3.419e-43	-1.02373e-42	2.86841e-43	-6.62261e-45	9.76269e-84
8.63431e-44	4.49511e-44	1.11031e-44	-2.80642e-43	-1.4932e-44	5.94609e-44	-5.65723e-45	-7.41435e-44	2.44134e-44	-4.29988e-44	-2.65681e-44	-3.97068e-44	5.49915e-44	6.16138e-44	1.00992e-43	9.61583e-44	-3.71054e-44	-1.61334e-44	7.26848e-45	2.06784e-44	1.68518e-44	1.29517e-44	-6.42942e-44	-7.65052e-44	6.04868e-44	1.31779e-43	-1.35341e-44	-6.17431e-44	1.48115e-43	-2.41939e-44	1.8874e-85
-1.42593e-44	2.63029e-44	5.60705e-45	-5.05678e-45	-2.21572e-45	1.12093e-45	-1.31711e-45	4.24566e-45	7.75516e-45	1.06089e-44	5.33884e-45	-1.02116e-45	5.61917e-45	8.59335e-45	1.72282e-45	9.4545e-45	5.84075e-46	3.34833e-45	4.13556e-45	5.24613e-45	-1.91624e-47	5.44892e-45	-8.66407e-45	-1.32139e-44	-4.15392e-47	3.3926e-45	3.11486e-45	8.46492e-45	7.72901e-45	-5.53561e-45	1.89691e-87
1.63968e-46	3.55759e-46	7.99228e-46	-3.56204e-46	-6.28087e-46	6.72034e-47	2.60341e-46	1.67291e-45	-5.31881e-47	8.3929e-46	1.15822e-45	2.4694e-45	8.99252e-47	5.21862e-46	1.71756e-46	5.31114e-46	1.60494e-45	-5.40879e-46	5.24163e-47	-6.04069e-47	2.34778e-46	-5.2164e-46	4.87747e-47	1.26196e-45	-4.08119e-46	-5.4719e-47	1.33995e-45	-2.07497e-45	-1.25461e-45	-8.83694e-47	2.55725e-89
-2.55445e-46	-1.82504e-46	-1.84918e-46	-1.58386e-46	-5.43366e-48	8.06886e-47	3.26508e-47	-2.22412e-46	1.56074e-46	1.50643e-46	-4.15437e-47	1.59834e-46	-1.58389e-47	-2.29812e-46	-3.33231e-47	2.14319e-46	7.65649e-47	9.13542e-47	-4.3939e-47	-9.76352e-47	8.29394e-47	1.59873e-46	7.98968e-47	-8.91307e-47	4.56357e-47	2.43282e-46	-1.61709e-46	9.56001e-47	1.01113e-46	3.46139e-47	5.69764e-91
-2.60451e-48	1.57026e-47	9.95648e-48	6.69946e-47	-9.92187e-48	-1.82612e-47	-8.44301e-48	2.08928e-47	8.20693e-48	-1.13924e-48	5.68429e-48	9.66011e-49	-5.54438e-48	-6.85756e-48	-2.92626e-48	-4.11081e-48	-5.7364e-48	-1.14699e-48	-6.41417e-48	1.41479e-48	6.66409e-48	1.31169e-47	-2.27422e-47	8.4378e-48	-8.04307e-48	-1.78467e-47	1.08744e-47	1.72845e-47	6.67338e-48	8.22921e-48	7.78028e-93
-1.88542e-48	-6.87095e-49	4.71354e-48	-6.38592e-49	-5.15561e-49	-5.58705e-49	-5.84148e-49	5.40937e-49	2.08011e-48	3.38496e-49	-2.37794e-49	-3.3447e-49	-2.14558e-48	6.82559e-48	3.50672e-48	-6.64765e-49	-4.86994e-49	-1.71673e-48	2.82122e-48	-4.41076e-48	-5.73433e-49	3.11391e-49	5.31497e-48	3.20047e-48	7.07536e-49	4.71268e-48	-1.53369e-48	2.31003e-48	4.21176e-48	1.00074e-49	2.14068e-94
-5.46367e-50	-3.81538e-49	-1.76019e-49	6.24352e-50	-2.87589e-50	4.66579e-49	-9.66941e-51	-1.35835e-49	-1.44472e-49	-1.68227e-50	2.99177e-49	-4.99831e-49	-9.55257e-50	-2.20318e-49	1.45156e-49	-8.09451e-51	-2.03633e-49	1.21613e-49	1.76615e-51	-7.1809e-50	-2.67949e-49	3.52053e-49	3.28595e-49	3.82827e-49	-1.63306e-49	1.57155e-49	1.29422e-49	1.6989e-50	-8.36723e-50	-3.92537e-49	1.60098e-96
7.94972e-51	-1.14359e-50	8.69011e-51	-1.94024e-50	-4.49736e-50	4.08707e-51	-4.14799e-51	-3.35287e-50	1.57141e-50	-3.5509e-50	-1.11732e-50	-1.17207e-50	1.30925e-50	4.35715e-50	3.2241e-50	-1.81961e-51	1.35261e-50	-9.45661e-51	2.0583e-50	-2.23707e-50	-8.95801e-52	-4.07325e-51	2.72612e-50	-1.65825e-51	1.96287e-50	3.73483e-50	2.76871e-50	-3.72212e-51	-5.2946e-51	3.13025e-50	1.42377e-98
-7.0169e-51	1.53152e-51	-1.44226e-51	-1.06732e-51	-7.33805e-52	3.47251e-51	-2.63765e-51	-4.65955e-51	-1.72333e-53	-3.48836e-51	-2.30124e-52	4.59162e-52	-3.82679e-52	6.67006e-52	-7.88556e-52	-3.72358e-53	3.36963e-51	1.26998e-51	1.09574e-51	-4.53373e-51	7.23485e-51	2.41492e-51	-3.23995e-51	-2.96721e-51	1.43655e-51	3.76305e-51	2.8893e-51	-2.296e-52	2.0554e-51	-1.25346e-51	2.52334e-100
-4.47785e-52	-7.92129e-52	3.4959e-52	1.76259e-51	-6.98011e-52	8.27061e-53	4.67812e-52	-2.69089e-52	3.63599e-52	7.9333e-53	-2.80701e-52	-6.037e-52	-3.37667e-52	6.90932e-52	-3.70997e-52	8.47271e-52	-6.09099e-52	-1.19097e-52	-2.09664e-52	-4.00937e-52	-3.96479e-52	-1.19484e-52	-4.84367e-52	2.67e-52	-3.29316e-52	6.82567e-52	-4.3247e-52	-2.48235e-53	3.75955e-52	1.04781e-52	8.85248e-102
-1.17573e-54	1.00506e-52	7.02934e-55	3.93216e-53	-3.46265e-53	9.27717e-54	-2.77643e-53	2.08709e-53	-5.90648e-53	-4.35899e-53	-1.11515e-53	1.17039e-52	7.38236e-53	-1.57916e-52	1.46025e-52	-2.62896e-53	-1.404e-53	-1.02956e-53	-1.00202e-53	-7.91109e-53	-2.45919e-53	-4.20609e-53	-4.33522e-53	7.49065e-53	2.05773e-53	-3.76461e-53	-5.48641e-53	-1.52975e-52	-1.38898e-52	9.65254e-53	1.59142e-103
1.64449e-54	2.66771e-54	-3.059e-54	-5.19997e-54	1.87402e-54	-8.04503e-54	-1.16533e-53	4.50134e-54	-1.83279e-53	-5.24359e-54	-1.10685e-54	4.36637e-54	-2.21249e-54	4.81188e-54	-3.72627e-54	5.23712e-54	-8.90505e-54	2.03241e-54	5.55716e-54	-1.00182e-53	1.78368e-54	-4.2547e-54	1.15411e-54	2.44928e-54	-1.51745e-54	-7.24314e-54	-3.38623e-54	2.53186e-55	3.59279e-54	5.98027e-54	1.08183e-105
2.71454e-55	1.10845e-54	1.41442e-54	4.31493e-55	3.89429e-55	9.37603e-55	-9.64942e-55	1.60741e-54	-5.80836e-55	-2.81945e-55	9.54392e-55	-1.22181e-54	-8.35832e-55	-7.06899e-55	2.93696e-55	8.64758e-56	9.0048e-55	-3.89482e-55	-2.34489e-55	-5.87646e-55	-9.97251e-55	1.95673e-55	3.90243e-58	4.08518e-54	4.81283e-55	1.15265e-55	4.94661e-55	1.03799e-55	-4.06952e-56	-1.26869e-55	3.17498e-107
8.11389e-56	2.76317e-55	-1.64408e-55	-2.85079e-56	4.7687e-56	-1.66812e-56	-7.77973e-56	8.90941e-56	1.04335e-56	6.14973e-56	9.82653e-57	-5.6191e-56	-8.69505e-57	4.92386e-56	4.69036e-56	6.04926e-56	-7.78871e-56	1.12319e-55	6.88303e-56	-2.13456e-56	-7.24368e-56	8.87406e-56	-1.63871e-55	-7.34567e-56	-1.07035e-56	1.66555e-55	6.35131e-56	-4.58104e-56	2.54542e-56	9.90697e-57	2.46805e-109
-2.62588e-56	-1.53174e-56	9.29857e-57	6.25943e-57	-4.26398e-57	-6.64207e-58	6.08584e-57	-6.23535e-57	-1.16469e-56	-9.20193e-58	1.59841e-56	2.13939e-56	1.4584e-56	-9.82501e-57	-2.27494e-56	-1.99803e-56	-1.5059e-56	1.00632e-57	2.34078e-57	3.28385e-57	1.46703e-56	-3.10735e-56	2.24095e-56	-1.44807e-56	3.27483e-57	-9.11887e-58	4.67078e-57	8.54087e-57	-7.29284e-57	1.1867e-56	5.65702e-111
-8.16715e-58	-1.35443e-57	8.55998e-58	-1.52699e-57	1.58033e-58	1.39286e-57	1.12569e-58	2.65181e-57	1.14116e-57	4.81561e-58	-1.37151e-57	-5.70392e-58	1.10892e-59	2.98434e-57	-2.65968e-58	-1.24817e-57	-2.49257e-57	8.58025e-59	3.3325e-58	-1.01882e-57	-1.56198e-57	1.04111e-57	2.5612e-58	2.54789e-58	-3.18434e-57	3.39653e-58	7.89149e-58	7.64178e-58	-3.2662e-57	8.65619e-59	6.20125e-113
-1.68757e-58	-1.26823e-58	4.69704e-59	-8.63164e-59	-3.09187e-59	2.98401e-59	-9.00931e-59	-1.65203e-59	-2.95446e-58	1.67786e-59	1.10188e-58	-9.84985e-59	3.47066e-58	-5.9865e-59	2.20675e-58	-1.29635e-58	1.10855e-59	1.19747e-58	-2.39616e-59	1.40579e-58	1.45023e-58	-3.18329e-59	-6.57398e-58	-1.03065e-59	1.95615e-58	3.69578e-58	2.91093e-59	-1.88176e-58	-3.45577e-58	2.79135e-59	1.18385e-114
-4.19598e-60	-7.18584e-61	3.88427e-61	3.89775e-59	5.03912e-60	-1.6561e-59	6.46704e-60	-1.5067e-59	-5.69516e-59	-1.94301e-59	8.76841e-59	2.14838e-59	-5.21253e-60	-1.0228e-59	3.2617e-59	4.31366e-59	6.59718e-59	-1.13444e-59	1.29443e-59	2.62014e-59	5.26541e-59	-3.16043e-60	-7.73442e-60	-1.48587e-59	8.73521e-60	-3.81972e-59	-3.50562e-59	-4.57242e-60	-1.62141e-60	3.01826e-60	2.81285e-116
-8.57281e-61	-6.61401e-60	-3.55378e-60	-5.68799e-60	3.29378e-61	-2.1415e-60	-1.62459e-60	6.76503e-61	2.32377e-61	-2.31957e-60	7.01358e-60	-1.9391e-60	1.45604e-60	-5.55284e-60	1.04121e-59	3.15637e-60	3.49572e-60	-1.92685e-60	1.02997e-60	-9.74647e-61	-4.97249e-60	-2.29546e-60	2.89268e-60	-4.20619e-60	-1.63204e-60	5.49494e-61	7.8871e-61	1.91069e-60	-3.00827e-60	-1.39195e-61	3.97273e-118
1.83202e-61	-6.86244e-62	3.34957e-62	3.12019e-61	6.49342e-61	1.73209e-63	1.04178e-61	5.25417e-61	1.25408e-61	1.42889e-61	9.71596e-62	3.11902e-61	-1.7206e-61	3.06261e-61	1.13055e-60	-3.12279e-61	-3.98123e-61	-1.85839e-61	1.29368e-61	-1.02445e-60	1.74427e-61	6.60632e-62	7.46124e-61	-2.82558e-61	-4.98583e-61	1.78741e-61	-8.46955e-61	1.00267e-61	-2.15134e-61	2.76015e-61	5.54822e-120
1.84087e-62	1.10091e-61	-4.17193e-62	-8.3845e-62	3.73176e-62	-2.93869e-62	-1.11214e-62	-2.30861e-62	-1.74754e-61	1.59385e-62	1.95546e-62	2.49779e-62	-7.42839e-62	-6.31143e-63	1.43758e-62	-8.04281e-62	2.88988e-62	1.28827e-62	-7.17495e-62	-1.80439e-62	-1.60132e-62	3.93143e-62	1.47645e-61	-9.89238e-63	3.97717e-62	2.12712e-62	-4.4055e-62	-3.62223e-62	5.30736e-62	2.9433e-62	1.07319e-121
-5.34445e-63	-4.96075e-64	1.3372e-63	1.2464e-62	1.74831e-63	4.07057e-63	-6.3664e-65	2.61958e-66	1.67617e-62	-2.65833e-63	1.26928e-64	-9.09331e-64	-7.93548e-63	-1.90619e-64	-5.69757e-63	-5.56093e-63	1.45223e-62	4.53907e-63	-7.92737e-64	-4.78848e-63	3.29725e-63	1.2329e-63	-1.25655e-63	-3.38105e-63	5.58643e-63	-5.0708e-63	-4.64487e-64	-6.42305e-63	5.97169e-64	2.77413e-63	1.00774e-123
8.62462e-64	-1.46881e-64	1.43026e-63	2.36233e-64	7.76854e-65	-9.57342e-65	-8.66288e-64	3.89189e-64	-8.15003e-65	-2.9304e-64	-5.49201e-65	-9.7336e-64	-2.36089e-64	1.55418e-63	3.45825e-65	6.39754e-65	2.68733e-64	-4.66445e-64	-3.47994e-64	-1.70623e-64	-4.12338e-64	-2.13974e-64	3.95559e-64	-1.24142e-63	-4.38299e-64	-1.22254e-64	-2.39234e-64	-5.31454e-64	2.51194e-64	-1.86549e-64	1.03015e-125
1.60032e-65	1.59773e-64	6.11233e-65	6.15439e-65	7.91343e-65	-1.09585e-64	1.54014e-64	-9.25047e-65	-1.85559e-64	-1.59053e-65	2.05186e-65	4.31663e-65	-8.48871e-65	-1.98273e-65	-8.55955e-67	9.55254e-65	3.43192e-65	9.59299e-66	-1.14152e-64	-2.8955e-65	-3.81494e-65	2.093e-65	8.0951e-65	1.21944e-64	5.31298e-65	7.62574e-65	-7.10015e-65	2.58801e-64	4.85659e-65	-3.87165e-65	2.60521e-127
-8.2616e-66	-1.06576e-65	4.05075e-66	-1.04387e-66	-1.33657e-65	2.3463e-65	-6.49764e-66	7.16593e-67	4.61663e-66	-8.45846e-66	1.35053e-65	-1.78852e-65	-1.80006e-66	9.15387e-66	-3.34042e-66	1.89793e-65	1.14213e-66	9.17721e-67	-4.20957e-66	4.31306e-65	-1.98967e-66	-1.4373e-65	7.81903e-66	4.87366e-66	-1.08689e-65	-3.40331e-65	-8.96462e-66	1.07917e-65	1.12321e-65	3.89441e-66	5.81485e-129
4.3733e-67	-1.95635e-66	1.03756e-66	1.99719e-67	-1.50752e-66	-9.36003e-67	-1.0283e-66	1.29089e-66	2.34454e-67	7.05156e-68	-1.67362e-66	5.91016e-66	-1.36131e-66	-3.52057e-66	1.51171e-67	6.22582e-67	2.21394e-67	-3.76147e-67	8.72135e-68	-3.12719e-66	-5.95439e-67	-3.40312e-67	-1.25559e-66	2.94467e-66	2.1096e-66	-2.12393e-66	-1.32293e-66	-2.74105e-67	7.70633e-67	-6.12722e-67	9.59079e-131
-2.26083e-68	3.69911e-68	-1.02454e-67	2.94509e-68	-1.37107e-67	2.2066e-68	-7.89746e-68	2.33322e-67	5.84046e-68	1.79801e-67	-1.30868e-69	1.10696e-67	-3.88641e-68	5.24588e-68	2.56688e-67	-2.58984e-67	3.26639e-68	-4.6488e-67	-7.10089e-68	2.57924e-67	5.69375e-68	-9.87109e-69	9.93418e-68	5.6916e-68	1.71026e-67	-1.63644e-67	2.61791e-68	1.31589e-67	-2.09544e-67	-1.9063e-67	7.37897e-133
-2.32651e-68	-6.30063e-69	-2.87315e-69	6.29129e-69	4.75315e-69	1.39207e-68	-6.55593e-69	6.8187e-69	1.08267e-68	8.83033e-69	4.29949e-68	1.0441e-68	-2.68631e-69	-3.01796e-68	-6.01957e-69	-8.53638e-69	1.25779e-69	-1.97051e-68	2.67403e-69	3.08265e-68	-1.1287e-68	-1.02544e-69	1.19088e-68	3.89629e-69	1.03741e-68	4.19467e-69	-2.5013e-69	2.14571e-69	-4.53832e-69	-3.12205e-68	6.87869e-135
4.93844e-69	-3.22615e-69	-2.17189e-69	-1.6885e-69	-3.57328e-69	4.56965e-69	1.23328e-71	2.898e-70	-4.84631e-70	5.35047e-70	5.31728e-69	-5.72506e-69	4.3247e-69	-2.11758e-69	-2.15926e-69	-5.1015e-70	-2.01286e-69	-1.92335e-70	1.45961e-70	-1.73878e-70	1.53368e-69	1.82963e-69	-8.08489e-72	-3.85293e-69	4.60044e-69	-3.57094e-70	1.40169e-70	-2.66113e-69	1.84467e-70	-1.37268e-69	2.20775e-136
-3.69593e-70	-1.39354e-70	-3.37956e-70	-4.45509e-70	-1.52487e-70	5.79792e-70	2.9612e-70	2.14991e-70	-6.2081e-71	1.34248e-70	2.94127e-70	-3.04539e-71	-1.42237e-70	-3.70329e-70	2.84706e-71	-1.97267e-70	4.2445e-70	-2.71506e-71	-6.9866e-71	3.47406e-72	-3.05612e-70	3.22843e-71	-1.08348e-69	5.08486e-71	-4.37766e-70	-4.3831e-70	1.29104e-70	-2.2728e-70	-2.92853e-70	-3.25874e-70	3.36921e-138
2.36046e-71	-2.25205e-71	-3.05328e-71	-2.79171e-71	2.84458e-72	1.54842e-71	3.02629e-72	1.44819e-71	-3.67689e-71	-1.35064e-71	3.84874e-72	-5.8342e-72	-3.53459e-71	2.12992e-71	-3.31279e-71	-7.69931e-72	-4.02759e-71	-1.66892e-71	2.28641e-71	5.37148e-72	2.21283e-71	4.97176e-71	-5.31059e-71	-1.62962e-72	8.93387e-72	1.7333e-71	2.57068e-71	2.8173e-72	-5.16843e-72	-3.94844e-71	1.85571e-140
6.36828e-73	-3.56449e-72	2.48574e-72	7.18905e-72	3.72123e-72	-9.88288e-73	1.97123e-72	4.17788e-72	-1.80005e-72	-6.7686e-73	-2.6712e-72	9.53568e-73	1.02119e-71	3.70443e-73	1.45878e-73	2.26581e-72	3.0265e-73	-1.03266e-72	-2.93173e-72	-3.14372e-72	-1.37262e-72	-3.65573e-72	4.69908e-72	-8.45123e-73	-3.94695e-74	-5.93755e-72	2.07212e-72	-5.13993e-72	-1.28754e-72	7.44217e-73	3.54316e-142
7.59709e-73	-8.32262e-73	2.72677e-73	5.69157e-73	1.58345e-73	-8.44758e-73	-2.33716e-72	-5.64401e-73	-5.45146e-73	-1.52196e-73	1.02588e-72	9.94927e-73	-1.0298e-72	-1.13712e-72	-8.58755e-73	-6.13486e-74	1.30255e-72	4.74952e-73	2.23806e-73	-3.10802e-73	6.5691e-73	-4.94487e-73	1.22621e-73	-1.34665e-72	2.26251e-73	-3.62055e-73	-4.61282e-73	-1.51535e-72	-6.18692e-73	2.27241e-73	2.13443e-143
-2.76314e-75	-6.5631e-74	-8.72749e-74	5.40929e-74	3.93559e-74	4.42814e-74	1.15134e-73	5.71694e-74	-4.13411e-74	-9.88578e-74	1.47032e-74	5.1068e-74	-4.65299e-74	-9.34799e-74	3.60047e-74	-2.74195e-74	4.2048e-74	5.78553e-74	-1.37299e-73	-9.82825e-74	9.47526e-76	-1.21117e-73	-1.16369e-74	1.45003e-73	2.94498e-74	1.05157e-73	-8.5279e-74	-3.5188e-74	1.34036e-74	-1.11248e-73	1.64599e-145
-2.55142e-74	2.7004e-75	8.57232e-76	-1.09416e-74	-8.11285e-75	1.56357e-74	-1.36593e-75	-2.16589e-74	2.61605e-75	-8.18212e-75	1.35445e-75	-5.99078e-75	-3.35887e-75	1.02582e-74	-1.49009e-75	-6.09081e-75	-1.86986e-75	1.93908e-76	1.64381e-74	-3.4816e-75	-8.39573e-76	2.89821e-75	-1.13773e-75	5.98578e-75	-1.29234e-74	8.3112e-76	2.46891e-75	-4.01374e-75	-4.58175e-75	-2.1561e-74	2.83521e-147
1.38975e-75	-4.61892e-76	-1.00225e-75	-2.17042e-76	-2.71222e-76	2.4482e-76	5.48637e-76	-1.17595e-75	-3.16122e-76	-2.50517e-76	4.52449e-76	4.86006e-76	6.40842e-77	1.1808e-75	2.35804e-77	-2.42405e-76	3.18836e-76	3.50386e-76	-6.19722e-76	1.79413e-75	-1.03337e-76	2.34923e-76	-7.70413e-76	1.97064e-76	1.11999e-76	-4.95124e-76	-3.08283e-76	-5.4976e-76	7.34718e-76	-2.8766e-76	1.28782e-149
1.10795e-76	-9.18165e-77	-1.01709e-76	3.11095e-77	5.11015e-77	9.87355e-77	-6.7373e-77	2.23661e-76	-2.48434e-76	-5.46496e-77	3.99305e-77	-2.36157e-77	1.94466e-76	-7.4046e-77	-1.27896e-77	6.15837e-77	3.46459e-76	1.03318e-76	-4.21137e-77	-3.15888e-78	3.9483e-77	-6.41173e-77	2.11834e-76	-7.48329e-77	5.35111e-79	4.69671e-76	-7.2421e-77	5.97491e-77	2.75081e-76	6.47583e-77	7.1096e-151
1.41063e-77	-1.43895e-78	-6.99222e-78	-9.39209e-78	-1.73031e-77	-8.79565e-78	-1.59266e-78	2.85841e-77	2.6685e-77	-1.55913e-77	-2.94641e-78	-5.51542e-78	1.02928e-77	-8.96547e-78	-1.72507e-77	-3.78926e-78	1.70826e-78	6.63728e-78	7.52099e-78	6.08143e-78	-2.68116e-77	4.54973e-78	-1.6511e-77	-1.12201e-77	6.90397e-78	-5.79126e-78	-2.26922e-78	1.42667e-77	-3.94138e-78	7.21351e-78	4.6631e-153
-1.17884e-79	1.56239e-78	-4.1113e-78	1.88367e-79	-9.92616e-79	-9.41825e-83	-3.92078e-80	1.05977e-78	4.60188e-79	1.68202e-78	-2.18775e-78	-1.64276e-78	-1.43547e-78	7.86029e-79	-5.43139e-80	1.11216e-78	5.30578e-79	-1.89265e-78	-9.45076e-79	-3.52729e-78	-1.06708e-78	1.81489e-78	1.20879e-78	-3.75932e-79	8.8691e-79	-4.16527e-78	3.68993e-79	3.51714e-78	-1.4392e-78	5.20543e-79	9.21657e-155
-6.95541e-79	4.28993e-80	-4.99086e-80	-2.96614e-80	-7.57974e-80	3.21978e-79	-9.12565e-80	2.63821e-79	-1.03886e-79	9.6488e-80	-9.40942e-80	9.18823e-79	-3.29146e-79	2.94168e-79	-3.37215e-79	-8.55563e-80	-2.52298e-79	8.34625e-80	8.30919e-80	3.59681e-80	-3.18048e-79	1.72898e-79	4.72343e-80	3.4628e-79	2.19892e-79	-2.33885e-79	-5.2346e-79	3.88609e-80	-5.97196e-80	1.25804e-79	2.59541e-156
7.90913e-81	9.46391e-81	1.79352e-80	-1.34067e-80	-1.21153e-79	5.90124e-80	-1.66357e-80	5.1877e-81	2.93641e-80	-1.76329e-80	-7.30093e-81	1.64842e-80	7.62081e-80	-4.45366e-81	2.3272e-80	3.55051e-80	2.06422e-81	6.26215e-82	-1.8752e-80	3.34411e-81	1.35502e-80	-3.91808e-80	-1.30959e-80	2.20088e-81	2.48516e-81	-9.18242e-80	7.90131e-81	2.75191e-80	1.56038e-79	8.03669e-81	6.41783e-158
-5.09961e-82	6.35327e-82	3.82535e-81	2.39254e-81	2.56583e-81	3.14274e-81	7.87073e-81	-7.03638e-81	-2.68554e-81	-2.07897e-81	1.42416e-81	3.6097e-82	4.56328e-81	-2.93671e-81	-1.07794e-81	-2.1609e-81	-3.48199e-82	-5.69669e-81	1.29498e-81	-3.14108e-81	-5.27938e-81	4.10499e-83	1.04394e-81	-4.32893e-81	-1.82044e-81	-4.40488e-81	-5.61734e-81	-4.3361e-81	3.34014e-81	-4.10124e-81	3.90782e-160
5.52986e-83	-1.17584e-81	-9.75723e-84	3.7413e-83	6.15024e-83	5.7851e-82	-5.66957e-82	-5.30485e-84	-9.15455e-82	3.08847e-82	-3.51975e-82	-3.89888e-82	4.84682e-82	-7.55317e-83	-4.66962e-82	-1.03297e-81	-5.1083e-83	1.33602e-82	-3.00276e-82	4.73246e-83	-6.16335e-83	4.47578e-82	-4.24282e-82	-3.31421e-82	-3.65566e-82	4.21212e-82	-4.81221e-82	2.79375e-82	-3.67234e-82	1.90034e-82	6.18063e-162
4.60757e-83	-6.84017e-84	2.46538e-83	1.97142e-83	-1.96217e-83	8.28121e-84	-4.12699e-83	2.20799e-83	-1.00406e-83	1.49697e-83	5.0598e-83	2.0401e-83	-4.24213e-83	1.1197e-83	3.49529e-84	-7.14889e-84	-1.09077e-82	-6.83352e-84	-9.35255e-83	-4.62187e-84	-1.54799e-83	2.16872e-84	7.42824e-84	2.68806e-83	6.39864e-84	-2.36406e-83	-2.38295e-83	-4.11522e-84	1.32367e-82	-6.16208e-83	5.53378e-164
-7.89052e-85	1.01214e-83	7.57601e-84	3.34827e-84	-1.4974e-84	-1.13915e-83	-3.18631e-84	3.05886e-85	-3.45173e-84	-1.71339e-84	5.55099e-85	-9.86616e-86	3.35682e-84	1.42985e-83	-1.50247e-84	2.75357e-83	8.68998e-84	9.48461e-84	-1.66587e-84	-1.52868e-84	-4.78301e-84	-1.34238e-84	4.88683e-84	-8.2008e-84	3.22051e-85	8.31681e-85	-1.38822e-83	-9.51432e-85	6.34273e-85	-4.16295e-84	1.80383e-165
4.56148e-85	-1.38355e-84	-1.1764e-84	-1.1991e-84	7.04526e-85	-7.26748e-85	1.0526e-84	3.61826e-85	-9.46717e-85	5.00235e-86	2.45562e-85	-4.36253e-85	7.78742e-85	-2.13814e-84	-1.57349e-84	-2.19139e-85	4.44326e-85	-7.71211e-85	-2.15754e-84	3.15284e-86	-4.2729e-85	6.15106e-86	-1.66515e-85	1.09119e-84	1.37201e-84	-7.05543e-86	3.80452e-86	4.68898e-85	-1.25769e-85	2.15516e-84	2.9681e-167
1.0711e-85	-2.80434e-86	3.47751e-86	2.92947e-86	6.59852e-87	2.36024e-86	5.61002e-86	-1.90971e-86	1.59951e-85	2.32025e-85	-8.76181e-86	3.25595e-86	4.54587e-87	-3.25228e-85	1.24438e-85	-5.17965e-86	4.24284e-86	4.62281e-86	1.503e-85	2.1445e-86	7.96323e-87	5.82666e-86	-1.47673e-85	3.37114e-86	-6.42811e-86	-1.2807e-86	2.1941e-86	-2.85586e-86	7.26226e-86	-1.81082e-86	2.95142e-169
3.02674e-87	3.43829e-87	5.01796e-87	-1.78439e-87	-4.18709e-87	1.3773e-86	-3.10507e-87	-3.8884e-87	1.13414e-86	-2.02784e-86	-1.56722e-86	1.36924e-87	-1.97751e-86	1.27831e-86	4.73773e-87	-7.03885e-87	5.12549e-87	2.4063e-88	-2.80691e-87	1.93371e-86	-1.48422e-87	3.48262e-87	-2.5217e-87	-1.33037e-86	1.43474e-86	9.29417e-88	-4.61773e-87	1.59293e-87	-1.98318e-87	5.56479e-87	2.56641e-171
6.96378e-88	-2.0819e-87	-1.51684e-87	1.88855e-87	3.562e-88	7.92322e-88	-2.39578e-87	-3.47226e-88	2.02159e-87	2.18417e-87	2.44174e-87	-4.24736e-88	-6.74412e-88	-2.0259e-87	-2.00871e-87	-3.09145e-88	1.25297e-87	1.67928e-87	-9.70928e-88	-1.54506e-88	-2.35837e-88	1.43706e-88	-4.09766e-87	3.43654e-87	1.49886e-87	9.97882e-89	-3.91399e-88	-5.42085e-88	-2.16074e-87	-1.74226e-88	8.24272e-173
-2.10197e-89	-3.07863e-88	1.17656e-88	-1.05181e-89	-1.41554e-88	-8.05197e-89	-1.40045e-88	-1.89368e-88	-1.03143e-88	-1.81384e-89	-2.56506e-88	3.734e-89	6.85109e-89	7.24042e-89	1.02306e-88	-5.37364e-88	6.46702e-89	1.93711e-88	1.88157e-88	2.80448e-89	-8.13576e-89	1.11462e-88	1.99717e-89	1.40621e-89	-4.9853e-88	-1.9377e-88	-8.61269e-90	-2.82838e-88	6.11115e-89	-2.92791e-88	1.13164e-174
-1.4671e-90	-5.58494e-89	-3.28851e-89	-1.8526e-89	1.52676e-89	-2.97433e-90	1.10626e-90	-1.47789e-89	-3.10656e-89	-1.63079e-90	5.43732e-90	-8.62002e-90	-5.1596e-90	-5.99846e-90	-3.49489e-89	5.83165e-90	-5.37329e-90	1.96163e-89	7.46167e-90	2.08877e-89	1.42165e-89	-3.08416e-89	-6.73919e-89	-6.80422e-89	3.78471e-91	1.70952e-89	-3.24733e-89	4.87531e-90	-2.83291e-90	-1.47927e-89	2.0225e-176
-9.89558e-91	3.31846e-91	2.79922e-90	-1.10115e-90	-1.94416e-90	8.4539e-91	2.51723e-90	-2.95914e-90	-2.85821e-90	-3.05857e-90	-3.28661e-91	3.70743e-92	2.85412e-91	-2.04489e-90	5.97949e-90	-1.29633e-90	-1.04843e-90	-9.68116e-91	-1.80932e-91	-1.82854e-90	1.1191e-90	-1.48502e-90	-1.73481e-91	2.5638e-90	9.94081e-91	-1.60767e-90	2.84024e-91	1.87839e-91	-6.40325e-91	-1.31132e-91	1.08646e-178
-1.76873e-92	1.94872e-91	-7.2837e-91	-1.62484e-92	-1.75885e-92	5.71236e-91	-4.33054e-92	-6.7943e-92	-8.35966e-92	8.21209e-92	-1.01405e-90	-1.54503e-91	2.84668e-91	5.89656e-92	3.5561e-91	-2.92018e-91	1.57134e-92	-5.86685e-91	-6.12886e-91	1.19098e-90	-5.36908e-92	-2.12165e-91	1.54922e-91	-4.34366e-91	-3.00038e-91	-2.74795e-91	7.79905e-92	-2.51589e-91	-3.43013e-91	6.47897e-92	5.02016e-180
9.85555e-93	-3.68283e-92	7.39815e-93	-2.22145e-92	-1.38125e-92	-1.82578e-93	7.95108e-93	5.60662e-93	1.34893e-92	1.33839e-92	1.55188e-92	-1.77609e-92	-2.35686e-92	2.34211e-92	-1.80344e-92	1.64123e-92	-2.00924e-93	-6.07736e-93	-1.63787e-92	-5.05914e-93	-3.55332e-92	4.62025e-93	2.69296e-92	7.37425e-93	2.48147e-94	-6.69605e-92	3.54499e-92	9.24521e-93	1.93512e-93	5.00072e-93	1.31595e-182
-5.24043e-94	5.73859e-93	-6.61256e-93	-9.6818e-93	-5.61402e-93	2.79555e-93	-1.12284e-93	3.33753e-93	-1.47638e-94	-5.6173e-93	-3.47856e-94	5.46468e-93	-6.33533e-93	-5.18932e-93	8.07404e-93	-1.70826e-93	4.91348e-93	-2.36757e-93	-7.68302e-93	2.4077e-93	-5.52283e-93	3.75646e-94	3.67469e-93	-9.01978e-94	-1.04756e-93	1.44952e-93	-2.21715e-93	3.10072e-94	7.77151e-93	-7.75921e-94	6.27877e-184
1.53123e-94	-1.43816e-94	-1.0678e-94	-7.07217e-94	3.40673e-94	2.94305e-94	7.25678e-95	-2.42971e-95	4.60591e-94	-9.29582e-94	-6.28766e-95	-5.21356e-94	-1.57026e-94	-1.01868e-93	2.19409e-94	8.98648e-94	1.62327e-94	-1.01732e-93	4.49036e-94	2.58233e-94	-5.26585e-96	1.08389e-94	6.09358e-94	-1.67222e-94	2.70365e-93	1.08981e-93	7.13297e-94	-2.21299e-95	7.4031e-94	-1.33396e-93	1.71092e-185
2.60335e-96	-3.70445e-95	4.6905e-96	-6.71756e-95	-3.47864e-95	2.45081e-95	-2.05121e-95	1.21331e-95	-1.11913e-94	-6.45883e-96	7.85308e-95	5.18677e-95	5.5885e-96	-8.98987e-96	8.46529e-96	2.7055e-95	-1.16743e-94	-7.99936e-95	-2.64944e-95	3.37669e-95	-2.04906e-95	-2.64271e-95	1.14803e-95	6.62292e-95	-5.00262e-95	-2.57189e-96	9.76181e-96	-3.20685e-95	-4.22416e-95	1.65383e-95	6.38288e-188
5.02009e-96	7.34783e-96	-5.41333e-96	2.67811e-96	1.44976e-95	-8.20998e-96	-8.1982e-96	4.95075e-96	-2.60815e-95	2.82082e-96	-2.66985e-97	5.91765e-96	5.7644e-96	3.26418e-96	1.95443e-96	5.91326e-96	1.27847e-95	4.6432e-96	1.03628e-95	1.73881e-95	1.99215e-96	-1.10079e-95	-1.9421e-95	2.87098e-95	-3.61178e-95	1.75922e-96	2.89212e-96	-9.21116e-97	1.75083e-95	-1.43108e-95	5.04039e-189
-1.38059e-96	-1.97132e-96	-1.06924e-96	-4.52568e-98	1.10921e-96	-3.1363e-97	-6.93264e-97	-1.2635e-96	8.36131e-97	2.01539e-97	-9.80318e-97	-2.90961e-97	4.33876e-97	-2.93031e-97	8.30579e-98	1.69675e-97	-8.31808e-97	-3.29186e-96	-1.51058e-96	-2.39581e-97	-4.71834e-98	7.6126e-98	-3.34418e-97	-5.99733e-97	-8.36804e-97	4.85326e-97	-4.40104e-97	2.0383e-97	3.50007e-96	-1.7307e-96	4.32022e-191
-8.56168e-98	-2.24414e-97	1.25982e-97	4.08101e-97	-1.31637e-97	-2.92969e-97	-1.03909e-97	-4.99083e-98	-1.93016e-98	3.60898e-99	7.78089e-98	-2.11082e-97	-2.25018e-99	2.49194e-97	8.59894e-98	-9.28335e-98	3.84715e-97	2.05383e-97	-2.19583e-97	7.62431e-98	-7.63879e-98	7.75397e-98	-1.1462e-97	-2.24027e-97	-5.26405e-98	-1.69621e-97	1.44946e-97	-5.52409e-98	-2.1489e-97	2.91686e-98	9.07691e-193
2.11402e-99	-8.22977e-100	-9.60581e-99	-1.34444e-98	-3.88364e-99	-6.02787e-99	-1.26342e-98	2.44768e-98	2.2094e-98	1.93515e-98	1.59189e-98	-1.46411e-98	-1.37913e-98	-3.56884e-99	4.73269e-98	2.42692e-98	5.42206e-99	9.1835e-99	-1.208e-98	2.01843e-99	-3.45928e-99	1.01085e-98	-1.29014e-98	2.66224e-99	4.61913e-99	8.34715e-99	6.77368e-99	4.8155e-98	-2.93086e-100	-1.61048e-98	8.71716e-195
-2.06006e-99	-9.05855e-100	-1.69858e-99	-7.43085e-100	2.66008e-99	2.31233e-99	6.60687e-100	-2.63221e-99	1.01366e-99	-2.75682e-99	-3.05111e-99	3.59055e-100	-1.05599e-99	-5.53144e-100	-1.84293e-99	1.06246e-99	3.1464e-100	-4.33609e-100	-4.62199e-100	2.55727e-99	-2.35011e-99	-3.10247e-99	1.29218e-99	-2.11754e-99	-1.58194e-99	1.05601e-98	-1.35857e-99	-7.20663e-99	-9.6503e-100	4.34578e-100	2.49563e-196
2.07362e-100	2.12929e-100	3.73529e-100	-4.92918e-101	-2.52596e-100	3.78803e-100	-3.11845e-100	6.36626e-102	-6.6245e-101	1.81524e-100	-3.50963e-100	-2.89467e-101	2.03735e-100	1.38811e-100	1.26723e-99	3.72599e-101	-3.401e-101	2.54557e-101	-1.49826e-100	-1.6017e-100	-1.21499e-100	-1.68491e-100	-2.53754e-100	1.0392e-100	3.66473e-101	1.26831e-100	2.39843e-100	-1.3242e-100	1.66248e-100	-4.49146e-101	2.65466e-198
-1.56758e-101	1.37065e-102	-3.33173e-101	8.69429e-102	-2.80893e-102	5.99405e-102	1.56253e-102	2.36731e-103	-1.52613e-102	-4.90506e-101	3.0714e-101	-2.53815e-101	6.84136e-103	1.06169e-101	-9.70976e-102	-3.22297e-101	2.43096e-101	-1.9942e-101	-1.90468e-101	3.00244e-101	-1.38895e-101	9.64933e-101	-1.78056e-101	1.71348e-101	1.13785e-101	-4.32899e-102	1.54938e-101	3.30296e-101	8.87961e-102	-4.34048e-102	2.0666e-200
-4.72269e-102	2.16631e-102	2.39378e-102	2.40487e-102	-6.79696e-103	-7.21645e-103	3.0454e-102	8.81797e-103	-9.75239e-103	7.00757e-102	2.14204e-102	-8.82572e-103	3.88646e-102	9.44012e-103	-2.72721e-103	1.09259e-101	3.19109e-102	3.31395e-102	-2.14891e-104	1.05065e-102	6.87679e-103	-9.94063e-102	5.27042e-102	4.49989e-102	8.22431e-104	5.17399e-102	4.57949e-102	-4.27631e-102	-1.32932e-102	-1.55688e-102	4.80226e-202
-1.6381e-103	5.38443e-103	6.15949e-103	-6.27698e-104	3.44295e-103	-1.00813e-102	-2.83086e-104	-2.21687e-104	8.2278e-104	-5.87856e-103	6.84252e-104	7.40416e-103	-2.82054e-104	7.18961e-105	-1.0458e-103	1.2721e-103	-4.73751e-103	4.49606e-103	-2.07942e-103	8.70106e-103	-3.12544e-103	1.69464e-103	-3.5192e-103	4.63275e-104	-1.3324e-103	9.43829e-103	1.86837e-103	-1.3046e-103	-1.73838e-103	-7.23293e-103	5.76263e-204
5.7149e-104	6.0432e-104	-5.34838e-104	-8.93579e-105	5.79473e-104	-4.75923e-104	-2.58918e-105	-1.68809e-104	-2.5749e-104	1.50253e-104	-4.75432e-104	1.67253e-104	-1.93148e-104	-1.1684e-104	1.61149e-103	-2.58606e-104	-6.71546e-104	-4.59656e-104	-1.13536e-105	3.71308e-104	3.45188e-104	2.11156e-104	-3.58319e-104	-6.11862e-104	-1.29346e-103	-4.34558e-106	2.87768e-105	1.70144e-105	1.22163e-103	3.47973e-104	9.38932e-206
-3.58437e-105	-2.88006e-105	1.48716e-104	-1.31399e-105	-9.58154e-105	-1.42455e-105	1.51399e-105	3.04655e-104	1.84192e-105	-1.60738e-104	2.11074e-105	-2.94836e-105	-3.95754e-105	-2.54587e-105	2.6358e-105	4.17924e-105	1.68317e-104	-7.74784e-105	8.0636e-105	4.7634e-106	-3.62653e-105	-6.17678e-105	6.17684e-105	-3.67608e-105	1.30545e-104	-6.3572e-105	9.60311e-105	7.03765e-105	-5.84563e-105	4.57188e-106	2.48829e-207
-2.43886e-106	1.05687e-105	5.09009e-106	9.44003e-106	-4.45971e-106	3.27733e-106	1.56137e-106	3.3728e-107	-4.5633e-106	1.19949e-105	-4.04882e-106	-9.3636e-106	5.20418e-106	-3.98225e-106	1.22614e-106	-9.42545e-106	2.02729e-106	5.6783e-106	1.0857e-105	4.69135e-106	-2.60003e-106	3.28695e-106	1.0881e-106	-2.44777e-106	-8.98972e-107	-3.05831e-106	5.50436e-106	9.99404e-106	2.66707e-105	5.77888e-106	1.75394e-209
1.00943e-107	-9.04724e-108	-8.90607e-107	1.46147e-106	-5.16006e-107	-2.08341e-107	-4.02444e-107	8.84383e-107	-2.44579e-106	2.75855e-107	6.93432e-107	-2.02465e-106	1.31592e-106	3.60656e-107	-1.35469e-106	-1.77271e-108	-3.57181e-109	2.01951e-106	1.80141e-106	3.75064e-107	1.51645e-106	4.66907e-108	-3.0762e-107	2.24204e-106	-7.42838e-107	1.47284e-106	-1.52942e-108	6.04484e-107	8.94686e-107	9.35804e-107	3.81867e-211
1.39119e-108	8.00835e-108	-3.51161e-108	9.63411e-108	1.34749e-107	-1.51829e-107	1.79776e-107	1.07793e-107	5.25256e-108	9.53771e-108	1.22394e-107	2.52549e-108	1.22598e-108	5.53053e-109	2.59055e-108	-7.26076e-108	-4.69911e-107	-9.71576e-108	-4.47891e-109	1.25887e-107	-1.81579e-107	7.72222e-108	1.75588e-107	1.47011e-107	5.40609e-108	-1.22713e-107	3.34069e-108	5.92839e-108	5.00085e-107	-2.02312e-107	7.86995e-213
1.08673e-108	4.04328e-108	-1.9563e-109	-4.02068e-108	5.28136e-109	-3.32621e-108	-1.57821e-108	1.64922e-108	2.94246e-108	1.1899e-109	6.85342e-109	6.43449e-109	1.56308e-108	-4.39082e-109	-1.9781e-108	-3.16951e-109	4.35191e-108	5.89803e-109	-4.26515e-109	-1.10261e-108	5.02808e-108	3.56924e-108	2.19084e-108	1.28742e-108	-4.75732e-109	3.87695e-109	3.3405e-109	7.04907e-109	-2.66703e-109	-3.85192e-109	1.32859e-214
3.84101e-109	-3.87212e-110	1.53062e-109	-5.84143e-109	-1.44373e-110	1.8378e-109	-3.10328e-109	4.35158e-109	-3.70117e-109	-2.0745e-109	3.04202e-109	-1.04488e-108	-3.49291e-109	-8.09942e-110	-1.58168e-109	-1.24567e-109	-5.97139e-111	2.78101e-109	-1.47278e-109	-2.37301e-109	3.02956e-110	8.79514e-109	3.61861e-109	2.96048e-109	-1.54753e-109	-2.03304e-109	5.48836e-110	2.88627e-110	-2.195e-110	-1.75251e-109	3.61552e-216
2.20946e-111	-8.3588e-111	-1.76879e-110	-3.4994e-111	-4.43711e-111	-5.70541e-110	-1.6699e-110	-6.55449e-111	-2.00415e-110	3.40114e-110	1.14681e-113	-4.56922e-111	-2.24695e-110	9.75097e-112	-1.35255e-110	5.9042e-110	6.38175e-111	-4.37218e-110	3.93444e-110	-7.7563e-111	2.45211e-110	-4.02698e-111	-3.59018e-110	-3.43775e-111	-2.58143e-110	3.77939e-110	-2.40546e-110	4.93393e-111	2.21465e-110	-6.13843e-111	1.84552e-218
3.7261e-111	1.14736e-111	1.62491e-111	9.34225e-111	2.22526e-111	-7.63576e-111	-4.80587e-111	-5.11063e-113	-2.55876e-111	2.41331e-112	-7.96727e-112	1.33363e-111	-6.02562e-111	-6.40875e-111	-1.62022e-111	-4.38335e-111	8.90962e-112	5.73222e-112	-1.22964e-112	-1.57465e-112	-5.60233e-112	4.00727e-111	2.57832e-111	4.5972e-112	-3.7561e-112	-2.26084e-111	-1.54237e-111	1.7902e-111	-2.11219e-112	1.34287e-111	3.36789e-220
-1.17653e-111	-1.76257e-112	-9.75576e-113	3.49423e-112	-5.20531e-113	3.95307e-112	9.34446e-113	-5.67687e-112	1.12287e-113	-2.70876e-112	6.98409e-113	-3.14569e-112	-2.12447e-112	4.09613e-112	-2.33679e-112	-9.57353e-112	-1.93992e-112	-2.54255e-112	8.70967e-112	-3.85427e-112	2.83409e-112	1.37181e-112	-2.24695e-112	-2.89448e-112	4.0719e-112	3.43926e-113	7.45374e-113	1.10575e-111	6.56251e-112	-1.60788e-112	6.49282e-222
-2.76921e-113	6.18006e-113	5.96009e-113	-9.03258e-114	-4.0475e-113	-1.59812e-113	7.06292e-113	-1.87102e-114	-3.01049e-113	-7.81227e-114	-3.65831e-114	3.26957e-113	1.26175e-112	9.27176e-114	-2.17671e-113	1.00311e-112	5.59234e-113	-7.40089e-114	-2.97447e-114	2.41808e-113	-2.89404e-113	-5.64916e-113	3.23722e-113	1.48746e-113	-7.3474e-114	-4.24818e-113	-1.51604e-113	1.64262e-112	1.60108e-113	-3.72582e-113	8.34864e-224
3.10664e-114	-1.5656e-115	4.65186e-114	-8.36903e-114	9.31683e-114	-1.07202e-114	-5.3188e-114	1.6783e-113	2.05082e-114	-3.84629e-114	8.17688e-114	2.6665e-114	8.48813e-114	6.63156e-115	7.8999e-115	3.65236e-115	1.28103e-113	1.35168e-113	-8.01748e-114	4.36691e-114	-7.20363e-116	-7.01225e-114	1.69507e-114	-5.05069e-114	-4.51168e-114	-1.58012e-114	-9.16224e-115	2.92044e-114	-2.91595e-115	1.14341e-113	1.33624e-225
-5.58387e-115	-9.06969e-115	2.4248e-115	-6.37199e-115	1.00806e-114	6.10145e-115	5.95631e-115	1.77995e-115	5.89097e-115	1.0962e-114	-6.64422e-115	3.33119e-115	5.5493e-115	9.0571e-115	4.55846e-115	2.53105e-114	2.17574e-115	1.89723e-115	-5.30532e-115	-1.07571e-114	-4.7926e-115	1.76632e-114	-9.30084e-115	1.68118e-114	1.36974e-114	1.03366e-114	-7.08223e-115	-1.65657e-115	8.07288e-118	1.09783e-114	2.64593e-227
6.4911e-116	-3.82398e-116	4.25727e-116	1.05712e-115	1.76445e-115	-9.23652e-116	-2.63507e-116	2.93467e-117	7.69136e-116	2.58842e-116	-8.22099e-117	-8.90108e-116	-1.93356e-115	1.19737e-116	7.43145e-116	-2.12959e-116	1.79198e-116	1.58328e-115	-6.96731e-117	8.35023e-116	-1.74374e-115	-1.94935e-116	-8.63213e-116	-2.91031e-116	2.30902e-116	1.12912e-115	-1.54118e-117	-1.3166e-116	9.8213e-117	2.26284e-116	2.02674e-229
-7.74031e-117	-2.23317e-116	-4.16482e-117	1.84286e-116	-1.89589e-116	-7.07361e-117	-1.12701e-116	2.6328e-117	-4.3448e-117	-1.4359e-117	-5.0484e-117	1.49949e-116	2.04691e-116	-8.45884e-117	-7.98708e-117	-9.35985e-117	-7.96406e-117	2.48744e-116	7.19491e-117	1.77568e-117	-4.35601e-117	-4.18996e-118	-2.50616e-117	2.00356e-116	-6.82655e-117	-6.49283e-117	-1.80622e-117	1.02003e-116	8.65176e-117	1.08247e-116	3.92424e-231
-2.54515e-117	-1.64636e-118	3.08785e-118	2.88376e-117	1.00551e-117	2.19786e-118	-3.08034e-117	-1.30934e-117	-2.85458e-119	-1.24904e-117	1.57556e-117	-1.88956e-117	1.66933e-117	-2.74146e-117	-2.4685e-118	-1.73201e-118	1.91326e-117	-1.19486e-119	3.43384e-118	-2.4589e-117	-1.57469e-117	-2.13994e-117	-9.48519e-118	1.29759e-117	2.75064e-118	-3.06093e-118	-1.80018e-118	-1.72306e-118	-3.11803e-118	6.3825e-118	6.53888e-233
-2.5668e-118	-1.9447e-118	-1.18429e-118	-5.35314e-119	-2.51113e-118	4.06248e-119	-5.21938e-119	2.17875e-118	-1.73591e-118	-3.30631e-118	4.02137e-119	1.50218e-118	-2.00624e-118	-4.32203e-119	3.54735e-118	-2.42547e-118	-3.03124e-118	7.63741e-119	-1.51969e-118	-1.8121e-118	-6.42721e-119	-4.17154e-118	4.02218e-119	3.43781e-119	-1.48007e-118	3.38215e-119	2.69271e-118	1.46879e-118	-1.2839e-118	8.7358e-120	1.0942e-234
-2.04937e-119	-4.82677e-119	3.14453e-119	2.41402e-119	-6.44883e-121	-3.62074e-119	5.44647e-119	-4.16133e-119	5.19854e-119	-6.79338e-120	-2.73263e-119	1.65053e-119	2.83547e-119	-1.7722e-121	4.56955e-120	-4.09514e-119	-1.05212e-119	7.26057e-120	1.89987e-119	4.9299e-120	-3.97372e-119	-2.63033e-119	5.01756e-119	9.4699e-120	-4.77886e-119	-7.30911e-120	-4.2678e-119	-1.47439e-119	5.58976e-119	-3.51121e-120	2.95402e-236
3.11192e-121	3.99237e-120	2.13115e-120	-1.06124e-120	3.83951e-120	1.95893e-120	-2.05411e-121	-3.22832e-120	1.70698e-121	-1.90589e-121	6.40475e-120	1.26902e-120	3.91232e-120	6.1539e-121	5.63098e-120	1.8774e-120	-7.59125e-121	8.81284e-121	-1.7631e-120	1.18508e-120	2.07463e-120	9.7434e-121	6.64114e-121	2.94827e-120	-1.5633e-120	-1.7754e-120	3.60081e-121	-2.26976e-121	-8.28858e-120	-1.94116e-120	2.4286e-238
3.80349e-122	1.65663e-121	-4.32211e-121	-3.50901e-122	-2.01377e-121	-1.72361e-121	3.92742e-121	-7.95661e-122	-2.8931e-122	-3.53122e-121	-2.04438e-121	6.38374e-122	1.4538e-121	1.66394e-121	1.05242e-121	-1.14902e-121	-1.29109e-121	7.33589e-121	-2.00502e-121	-3.85693e-122	-2.27284e-121	-5.66769e-122	-2.65694e-122	2.86468e-121	-3.54695e-121	-2.37674e-121	1.24297e-122	2.8843e-121	4.36091e-121	-1.16361e-121	1.89578e-240
-1.45599e-122	3.26491e-123	-3.97513e-123	7.85069e-123	2.15905e-122	1.27145e-122	3.85029e-123	-2.38491e-123	-2.59227e-122	-3.28435e-122	4.45974e-122	-1.46839e-122	8.84327e-122	-1.14039e-122	-1.53552e-122	-3.20725e-122	3.94789e-122	8.24519e-122	-3.21362e-122	4.37704e-122	5.16703e-122	6.9905e-122	3.77981e-122	-2.13612e-121	-1.39979e-122	5.7798e-122	-2.29407e-123	3.04525e-122	8.98635e-122	1.33884e-121	1.10509e-241
-2.82573e-123	-1.46845e-123	4.66851e-123	3.43518e-124	-1.25835e-124	-8.39762e-124	4.89624e-123	-6.6487e-123	-1.26834e-123	2.24137e-123	3.57006e-123	-1.27185e-123	-1.13476e-122	4.98857e-123	-3.43667e-123	4.24346e-124	-1.94317e-123	6.18172e-123	1.35542e-124	3.91964e-124	1.62697e-123	7.72803e-123	7.51395e-123	2.8939e-123	2.45706e-123	-1.45662e-123	6.34238e-124	-1.77301e-123	-6.83378e-123	9.06449e-124	5.16187e-244
-8.96114e-124	-2.21018e-124	3.91549e-124	3.72098e-124	7.52713e-124	-1.62164e-123	-3.15647e-124	9.60057e-124	-7.38428e-124	-4.10433e-124	9.08927e-125	-4.04323e-124	1.90119e-124	2.53179e-124	4.19935e-124	-5.88251e-124	6.38419e-124	-1.88206e-124	9.9498e-124	1.81986e-124	-3.80224e-124	-7.60635e-124	-2.61008e-124	3.81026e-124	2.81591e-124	5.05888e-124	3.27882e-124	-3.30491e-124	2.86944e-124	-2.20657e-124	9.9549e-246
1.18794e-124	-1.10279e-125	-1.0628e-124	-1.29455e-125	1.3816e-124	6.18581e-127	8.97471e-125	1.95142e-124	-1.33012e-124	1.03506e-125	-1.91462e-125	-2.53554e-126	1.57004e-125	3.22133e-125	2.66416e-125	-5.25677e-126	2.60551e-124	-5.24237e-125	-2.79797e-125	8.24699e-125	1.3979e-124	4.58931e-126	-4.81507e-125	2.71608e-125	-2.61955e-126	8.27744e-125	5.0455e-125	-1.36175e-124	4.93162e-127	-5.17756e-125	2.4258e-247
5.34683e-126	-6.06601e-126	4.26136e-126	6.46598e-126	4.13501e-126	1.99166e-125	-7.06056e-126	-4.12661e-126	1.57997e-125	6.55775e-126	8.93239e-126	2.20778e-125	-1.45721e-127	4.5566e-126	4.4193e-126	1.19215e-125	-4.884e-126	-4.62462e-126	2.31374e-127	-3.45209e-126	1.00838e-125	1.91871e-125	2.6437e-125	-1.93761e-126	-6.29752e-127	-6.53788e-127	7.85944e-126	7.13833e-127	-4.1304e-126	-3.5269e-126	2.97059e-249
1.11742e-126	-2.24796e-127	1.18675e-126	7.17647e-127	-6.66356e-127	-1.57935e-126	-8.47936e-128	9.53359e-127	-4.56564e-127	-2.22112e-126	-2.28346e-128	3.02788e-127	-7.9328e-127	2.47398e-126	9.8484e-127	-1.98532e-127	3.16757e-127	8.8214e-127	1.10504e-126	-9.22692e-127	-3.30418e-126	-9.59943e-127	-6.00235e-127	-5.19854e-127	9.22601e-127	-3.21633e-127	1.29718e-126	9.89457e-127	-7.9709e-127	-2.03214e-127	3.97838e-251
3.53969e-128	-1.44862e-127	6.97192e-128	1.10128e-127	1.10408e-127	-2.41053e-127	-1.72688e-127	-1.3172e-127	7.0967e-128	-7.95613e-128	4.86825e-127	1.46435e-127	1.79563e-128	9.33877e-128	-1.15305e-127	3.26065e-128	-2.17129e-127	-6.04191e-128	-3.29686e-127	6.14363e-128	8.88693e-128	1.11241e-127	-2.64245e-128	-1.59251e-127	5.30002e-129	-9.03168e-128	1.21869e-127	-2.49055e-127	-8.08152e-128	6.7214e-128	7.55613e-253
-1.36736e-128	-9.36204e-129	1.4337e-128	-1.83877e-129	6.65979e-129	-6.68817e-130	1.52475e-129	-1.87799e-128	-6.96803e-129	-1.94168e-129	1.75972e-128	1.15326e-128	6.50663e-129	-6.95987e-131	-2.38619e-128	1.40062e-128	-1.45046e-128	-2.74027e-129	-5.40161e-129	-3.34895e-128	-4.76398e-129	-1.08557e-128	8.54189e-129	-1.2922e-128	2.41658e-129	-1.5984e-128	-1.74399e-128	1.93414e-129	-1.23835e-128	-2.26591e-128	5.17135e-255
-1.2978e-129	-7.57305e-130	3.62064e-129	-1.21901e-129	1.23055e-129	-2.6191e-129	-2.22345e-129	2.20258e-130	-2.55652e-129	-3.11774e-129	-1.98493e-130	1.26863e-129	1.0494e-130	4.6111e-130	-3.14556e-129	2.28757e-129	-2.61524e-129	5.09567e-130	5.30612e-129	-6.72642e-129	2.40589e-130	2.49125e-129	1.66918e-130	3.62501e-129	1.43801e-131	-2.06402e-129	-4.28834e-129	6.94573e-130	-3.67894e-129	-2.82278e-130	2.00153e-256
-1.73512e-130	2.68752e-130	-1.92682e-130	1.58546e-130	6.0587e-130	1.13539e-130	-4.9553e-132	2.2092e-130	-2.72213e-130	1.59758e-131	4.70566e-130	-1.0622e-130	8.53247e-131	-4.66508e-131	-3.17238e-131	1.0136e-130	-5.76388e-131	-4.48333e-133	4.16031e-130	-1.14438e-130	7.91443e-131	-1.57268e-130	1.96786e-130	-1.67819e-130	2.60068e-130	3.60892e-130	1.13473e-130	-3.18447e-131	-1.36778e-130	1.00492e-130	1.44917e-258
-6.96448e-131	-4.49238e-131	-4.57316e-131	-1.28323e-131	3.578e-131	4.10915e-131	-3.54102e-131	6.8461e-132	3.22077e-131	2.9643e-132	-6.94556e-131	-5.93595e-132	-3.19961e-131	-6.11314e-132	1.35976e-131	-6.18581e-131	1.58993e-131	5.74893e-131	-1.42517e-131	1.36879e-132	-9.76976e-132	-1.11888e-132	7.40341e-132	3.75359e-131	-2.60994e-131	-1.82892e-131	-1.31481e-133	4.93191e-131	-3.01456e-132	2.03093e-131	3.35648e-260
5.20725e-132	4.9964e-133	-9.86529e-133	-1.6326e-132	-1.1513e-132	-7.74175e-133	2.8856e-133	-6.42678e-132	-2.72061e-132	-7.69556e-133	-2.91701e-132	-9.15617e-132	6.91104e-132	-5.01936e-132	5.22134e-132	1.39333e-132	-2.05443e-133	2.87221e-132	-2.4338e-133	4.46942e-132	4.05098e-132	6.94185e-132	-1.96666e-132	-3.17365e-132	-1.75414e-132	9.70618e-133	-1.92947e-132	1.84555e-132	-9.26054e-133	5.57966e-132	4.26818e-262
-3.25442e-134	-1.52e-134	9.8464e-133	-3.5774e-133	-3.85233e-133	8.48822e-135	4.28675e-133	9.74363e-133	3.09319e-133	5.61799e-133	-1.01776e-132	-3.86862e-133	-5.37556e-135	-1.0601e-132	2.30572e-133	-3.35568e-133	-3.22653e-133	1.49829e-133	4.8687e-133	-3.51678e-133	1.01051e-132	3.71429e-134	1.75579e-133	1.6053e-133	-5.54065e-133	5.29556e-134	-9.49851e-134	-4.76203e-133	-1.80467e-132	-4.6082e-133	1.08479e-263
1.30957e-133	-6.88449e-135	3.63566e-135	-3.91147e-134	-1.07225e-134	-2.13983e-134	-9.54943e-134	-3.34188e-134	-5.61135e-134	1.08893e-133	-4.04833e-134	4.43916e-134	-6.1705e-134	-8.50335e-134	1.50804e-135	-8.7546e-134	-5.69819e-134	-5.90991e-134	-6.74241e-135	4.10166e-135	9.47159e-134	-1.68374e-133	2.61954e-134	1.62173e-134	-1.29918e-133	-1.78262e-134	1.02409e-133	-2.45845e-134	-1.10423e-133	-2.08379e-134	1.52858e-265
5.18178e-135	-6.23331e-135	-5.96077e-135	3.03259e-135	-1.10204e-134	-4.57606e-135	1.92952e-135	-3.91797e-135	-5.16225e-135	5.00166e-136	-7.55789e-136	2.53404e-135	-4.23647e-135	1.95991e-136	1.11133e-136	1.0411e-134	1.16148e-135	-1.2259e-136	5.93113e-135	1.70211e-136	-5.90939e-135	-3.27663e-135	5.94534e-137	3.85501e-135	-2.04261e-135	1.10387e-134	-1.43845e-135	4.92326e-136	1.38963e-135	1.13222e-135	6.60818e-268
8.93956e-136	3.00113e-136	2.36414e-135	7.38648e-136	7.86017e-136	6.99147e-136	-8.60869e-137	4.47961e-136	-3.81553e-136	-4.07091e-136	-2.75237e-135	-4.92673e-136	-8.97251e-136	9.13307e-136	2.50773e-136	3.91276e-136	-9.77893e-136	-5.53016e-136	8.63701e-136	1.16344e-135	-3.98442e-136	-3.22569e-136	1.10361e-136	8.06115e-136	-3.72827e-136	-9.26644e-136	1.69449e-136	1.61348e-137	3.88029e-136	1.17546e-135	2.51689e-269
-7.66863e-137	-1.33925e-137	3.27219e-137	-2.78139e-137	2.47865e-137	4.06424e-138	6.30385e-138	9.70101e-138	3.48186e-137	-6.17564e-137	-9.67632e-138	1.63116e-137	-1.05985e-136	-9.22325e-138	1.5185e-136	-1.98228e-136	-4.31667e-137	6.58522e-137	2.59754e-137	2.22128e-138	9.81651e-137	-2.64729e-137	3.9153e-137	-9.2457e-137	-1.02313e-136	-1.46603e-138	-4.35239e-137	-2.32766e-137	1.68413e-136	6.75102e-137	1.60851e-271
-5.34695e-137	8.81281e-138	2.70245e-139	-1.37589e-137	-4.86619e-138	9.94259e-138	-3.66631e-138	2.04887e-137	1.21077e-137	3.49502e-138	-2.24653e-138	1.30046e-137	-2.34943e-137	-4.04932e-138	-7.2768e-138	-1.79539e-137	-2.69166e-137	-1.86862e-137	3.93005e-138	4.18097e-138	7.07507e-138	-2.2911e-139	-3.46203e-138	1.6137e-139	4.7685e-138	3.76481e-137	2.24348e-138	-1.87633e-137	-1.17965e-139	8.31038e-138	7.99346e-273
-4.42902e-138	-1.14588e-138	-2.6273e-138	9.63244e-140	1.03273e-138	7.68541e-140	1.10172e-138	-5.93025e-140	-2.85606e-139	4.07616e-139	-1.99094e-138	3.30605e-138	3.14847e-139	2.55603e-139	-3.72196e-138	1.28162e-138	-1.08987e-138	1.37492e-139	1.10412e-138	-1.06454e-139	2.12235e-138	7.84925e-139	1.03193e-139	3.61142e-139	7.67966e-140	-8.35386e-139	7.13538e-139	-2.33421e-139	-1.02513e-138	-4.47808e-139	7.11501e-275
-1.18916e-140	-4.66853e-139	-2.96764e-140	5.54687e-139	-9.94493e-141	-4.47749e-140	-1.41194e-139	7.44063e-141	-6.53217e-140	9.67538e-140	-3.13257e-141	-3.10869e-140	1.47796e-139	4.49687e-139	8.24516e-140	1.49682e-139	2.28374e-139	-7.16361e-139	-4.00246e-139	2.80621e-139	2.6218e-139	-5.15097e-140	-2.74299e-139	1.01332e-139	-8.7481e-140	-1.2836e-139	2.14384e-139	1.85526e-140	-1.25074e-139	1.18959e-139	1.87802e-276
2.04176e-140	3.70657e-140	-4.10603e-140	-1.06955e-140	1.42851e-141	5.06352e-141	1.15266e-140	3.73276e-140	-7.53449e-142	-4.88143e-140	-6.59269e-141	1.14509e-140	4.68913e-141	2.34745e-141	4.23281e-140	-3.03541e-141	6.5255e-141	-1.11621e-140	-4.98755e-141	4.8933e-140	1.36707e-140	-3.48534e-140	-1.03517e-140	-1.56277e-140	-4.2568e-141	-2.21609e-140	5.94783e-141	2.85468e-140	-2.67436e-140	2.14671e-141	1.59502e-278
1.98092e-141	4.58611e-141	5.78774e-141	6.13034e-142	3.96456e-141	6.28927e-141	-2.29391e-142	5.90287e-142	3.63544e-141	2.34058e-141	3.94222e-141	1.77683e-141	5.0691e-141	1.94073e-141	-5.85528e-141	6.49635e-142	-5.92679e-143	2.8586e-141	1.39518e-141	-2.88616e-141	1.2849e-141	4.08908e-141	-5.21382e-141	-1.54892e-141	1.31747e-141	-5.45806e-142	5.88853e-141	3.43375e-141	4.18639e-142	-3.3646e-141	3.42466e-280
-1.95761e-142	-7.82215e-142	5.14088e-143	1.29479e-142	-3.29762e-142	-1.77315e-142	8.29436e-142	-1.66135e-141	-4.94682e-142	-4.07002e-142	-2.75418e-143	-4.13099e-143	6.70544e-143	-2.70864e-142	-3.35428e-142	-2.62688e-142	-8.85959e-143	-3.38123e-142	8.49438e-144	2.54673e-142	-2.72381e-143	-6.57654e-143	-2.47334e-142	3.17345e-143	-2.29723e-142	2.49709e-144	3.07507e-142	2.69096e-142	1.14203e-142	5.84623e-143	5.42058e-282
-5.65896e-143	2.15944e-143	2.49449e-144	3.51314e-143	-9.35757e-143	8.29132e-143	1.40528e-143	2.15712e-143	1.89072e-143	2.02145e-143	5.11698e-143	-3.52007e-143	7.15139e-143	1.64877e-144	1.01833e-142	-2.21407e-144	-3.43904e-143	-2.37982e-143	8.33299e-143	-9.90914e-144	6.68745e-143	8.18551e-143	1.58061e-143	3.23488e-143	4.12594e-143	3.23894e-143	-4.6726e-143	9.88587e-143	1.45423e-143	3.23089e-143	7.85414e-284
-7.6111e-144	-2.99621e-144	-1.00742e-143	-5.14155e-145	2.87273e-144	5.83003e-144	-5.66708e-144	-6.87667e-144	5.53686e-144	-3.51883e-144	6.71458e-145	1.2964e-146	5.74014e-145	-5.27589e-144	-5.25967e-145	-8.27417e-144	7.04866e-145	1.13008e-145	2.13921e-143	6.15988e-144	2.36011e-144	-6.20811e-145	5.60648e-144	-5.63035e-144	7.17393e-145	-3.29429e-144	4.27037e-144	1.50245e-144	-1.31306e-143	-2.01595e-144	1.2042e-285
-2.19176e-145	2.18389e-145	-2.90239e-145	-1.18035e-146	-3.26342e-145	-8.24668e-145	-5.25142e-146	-8.27555e-145	1.76229e-145	-2.15495e-145	-4.38571e-145	1.22913e-145	1.80645e-145	3.90877e-145	-6.71896e-145	-1.31614e-144	9.33943e-146	-1.38121e-145	1.17527e-144	-1.77759e-145	6.50871e-145	5.76211e-146	-5.05878e-145	-7.0953e-145	4.24498e-145	4.03851e-145	1.55305e-144	5.54818e-145	1.49884e-145	2.67116e-145	1.00922e-287
2.31066e-145	2.20673e-146	-3.40155e-146	3.01067e-146	6.38976e-147	6.4362e-146	-9.8767e-147	1.09215e-145	9.81339e-146	1.71664e-145	9.54568e-147	-6.57537e-147	-4.57147e-146	1.19287e-146	-2.37314e-145	5.39892e-146	-6.67731e-147	3.07768e-147	2.86137e-146	-2.31955e-146	1.00939e-145	-1.21382e-146	3.66881e-147	-8.59952e-147	-1.1279e-145	-5.7911e-146	-1.12637e-146	2.67719e-146	2.98565e-146	3.88569e-146	2.04003e-289
-8.8286e-147	8.24499e-147	8.09152e-147	-9.91879e-147	-4.83966e-147	1.13347e-146	5.95926e-147	-3.40123e-147	9.76964e-148	1.3817e-146	-3.02749e-147	-2.26995e-146	-1.95487e-146	-4.59731e-147	6.76012e-147	-1.10484e-147	1.18098e-146	-2.73986e-146	-9.6051e-147	-6.50118e-147	-3.38737e-147	-8.43872e-147	1.12797e-146	-1.03512e-146	1.11264e-146	-1.05961e-146	2.86349e-147	1.17216e-147	-1.26481e-146	1.90408e-147	3.42626e-291
1.63617e-147	-7.27501e-148	1.1513e-147	-1.60771e-148	-2.36698e-147	2.32135e-147	-1.68771e-147	4.9909e-148	1.26651e-147	-9.45564e-148	-9.05237e-148	9.93503e-148	-4.387e-148	-4.11553e-148	-1.74914e-148	4.5646e-148	-8.10229e-148	-1.50749e-147	1.21017e-147	-1.18544e-147	8.37569e-148	-9.83592e-148	4.52777e-148	-1.61617e-148	-2.126e-147	2.36118e-147	-1.57102e-147	2.66316e-148	3.40133e-148	-1.16026e-147	4.53466e-293
-1.48949e-148	-1.00679e-148	1.32185e-148	-3.18881e-148	5.93157e-149	-1.99526e-148	-2.91688e-148	-8.37446e-149	-1.40542e-148	5.83666e-149	-1.31847e-148	-3.25357e-149	4.78238e-149	6.95009e-149	-2.25854e-149	1.42272e-148	2.05421e-148	3.88274e-151	-7.67308e-149	-3.40307e-148	-5.30292e-149	1.1262e-148	-1.71775e-148	2.16339e-148	-2.69917e-148	5.86806e-149	-4.72988e-149	-1.1471e-148	5.95093e-149	-1.79361e-148	7.39479e-295
8.55952e-151	7.20953e-150	-3.87542e-150	1.63819e-149	3.10558e-149	-2.74324e-149	-2.25394e-149	2.77264e-149	-6.81464e-150	2.62469e-149	2.54572e-149	-1.48175e-149	-4.61599e-150	1.80625e-149	3.46927e-149	2.53674e-149	-1.34329e-149	1.28863e-149	-1.69241e-149	-1.11078e-149	-4.42081e-150	1.19175e-149	-1.89252e-150	-4.81759e-150	-4.31965e-149	1.58534e-149	9.56128e-150	1.40597e-150	2.16693e-149	-1.65421e-149	1.1026e-296
-6.25176e-151	-8.5058e-150	-2.97017e-150	-1.01038e-150	-6.41387e-151	3.25225e-150	-8.63085e-151	-1.06317e-150	-2.07406e-151	-1.32839e-150	-1.22325e-150	5.74945e-150	6.6928e-151	-9.58711e-151	1.81734e-150	-1.22274e-150	-9.42631e-151	4.93195e-153	7.23999e-151	2.20469e-150	-2.07351e-151	-1.90255e-150	-7.46275e-150	-3.63975e-150	-1.46961e-150	2.86616e-151	1.55172e-150	-3.29203e-151	-2.24484e-151	4.81494e-150	2.4484e-298
1.00996e-151	2.97671e-152	-1.27427e-151	-3.19261e-151	-1.69022e-151	-3.34766e-151	1.75198e-151	-2.00033e-152	-1.40772e-150	2.3078e-151	-3.51911e-152	8.61282e-152	2.79437e-151	3.99148e-152	-2.60734e-152	1.56352e-151	-1.12329e-151	-7.24649e-152	-1.136e-151	-2.0313e-151	1.77182e-152	-1.37419e-152	5.00753e-152	-2.36009e-151	-2.40273e-153	4.93679e-151	-1.04797e-151	-9.81862e-152	-4.78114e-152	-1.71326e-151	2.87612e-300
-1.89427e-152	-5.17892e-152	-3.53021e-152	2.5449e-152	-2.54767e-153	-3.42137e-152	1.35928e-152	1.11066e-152	5.91094e-152	2.31366e-153	-3.65673e-152	2.69964e-152	2.83779e-153	-2.75184e-152	1.77743e-155	3.7452e-152	-5.65442e-152	2.33508e-152	-4.36129e-152	1.43989e-152	-6.05248e-153	4.65739e-152	-8.39783e-153	6.7663e-152	9.06468e-153	3.58802e-153	-1.73853e-152	-1.51686e-152	1.95026e-152	-8.73443e-153	2.79437e-302
9.17617e-153	2.48229e-153	-4.50988e-153	7.29869e-155	5.82769e-153	4.38354e-153	5.65021e-153	-2.50937e-153	2.79256e-155	5.27508e-153	-7.69492e-153	1.25954e-153	2.76913e-154	1.49808e-152	5.42787e-154	-3.74969e-153	6.19587e-154	3.21252e-153	1.24817e-153	-1.08721e-155	-2.64299e-153	8.68019e-153	2.2734e-153	-1.51083e-153	7.13722e-154	1.66494e-153	-8.1677e-153	7.61689e-153	2.19351e-153	1.09001e-153	7.65641e-304
-7.0452e-155	2.73829e-155	-3.3906e-154	3.32788e-154	-8.27864e-154	-2.20953e-155	6.70842e-154	-1.11391e-153	6.53902e-154	-8.18758e-155	3.2477e-155	3.23972e-154	-7.57367e-154	1.36443e-153	-1.51122e-153	1.49308e-153	1.81377e-154	7.90651e-154	-1.74224e-153	2.29159e-154	-2.10189e-154	6.59174e-154	5.1038e-154	-1.56109e-153	-4.02468e-154	1.34039e-153	7.34686e-154	9.29412e-155	-1.20093e-154	3.05143e-154	1.96335e-305
3.63771e-154	3.12355e-155	-2.52373e-155	-6.39396e-156	1.96913e-154	-1.77638e-154	3.8425e-155	2.02432e-155	7.17986e-156	-5.15547e-155	3.17759e-155	-1.5111e-154	-5.94642e-155	5.36702e-157	9.98577e-155	3.88904e-155	8.16532e-155	4.8402e-155	-7.46625e-155	-5.86366e-155	3.20097e-154	3.93676e-155	1.59948e-154	1.63779e-155	2.36775e-155	-6.64745e-155	-1.17969e-154	8.8284e-155	2.18471e-154	8.09358e-155	4.76629e-307
4.78087e-156	1.61792e-156	7.04471e-156	6.58495e-156	-3.02164e-155	-2.06024e-155	6.05814e-157	3.33038e-156	2.35714e-156	-2.1842e-156	-7.85269e-156	-3.22761e-156	2.14965e-156	-3.07337e-157	6.04258e-156	1.13555e-155	1.71958e-155	2.98854e-155	-5.40304e-156	-1.32048e-155	-4.84336e-157	3.71889e-157	-1.11442e-155	3.45221e-156	2.08671e-156	8.55199e-156	1.03837e-155	7.78761e-156	2.20607e-155	1.70204e-158	0
-9.32926e-157	6.08361e-158	6.70896e-157	-1.34455e-157	-9.17823e-157	4.82588e-158	-4.69848e-157	-2.58058e-156	-8.00844e-157	-1.55559e-157	2.81533e-157	-6.214e-157	-9.18729e-157	-3.44778e-157	1.31374e-156	3.96281e-157	8.67072e-157	5.63355e-157	-2.11643e-156	4.07108e-157	-1.30733e-156	2.57989e-158	-6.8714e-158	1.16529e-157	6.62896e-157	3.19691e-157	3.14784e-157	2.05701e-157	1.0183e-156	-2.81408e-157	0
-1.09439e-157	-2.77797e-158	1.48586e-157	8.12778e-159	1.25635e-157	4.12039e-158	1.26073e-158	2.2891e-158	1.53866e-157	3.36162e-158	-3.99135e-158	3.48109e-157	2.66058e-157	2.62846e-158	-1.13209e-157	6.30797e-158	-1.49662e-157	2.19071e-157	-3.65466e-157	5.36109e-158	2.01843e-157	-6.15956e-158	-1.46257e-157	1.01293e-157	5.69122e-158	-5.75629e-158	-3.87625e-157	8.22166e-158	7.95237e-158	5.66944e-158	0
-1.02144e-158	-4.69849e-159	2.16888e-159	-2.104e-158	2.89882e-158	-1.71271e-158	7.68295e-159	-8.307e-159	1.50096e-159	2.73958e-158	-1.19046e-158	-2.85302e-158	-2.69229e-159	5.57061e-158	-3.83027e-159	6.38853e-159	5.97006e-159	9.10615e-159	-2.60033e-158	-1.95056e-158	7.64328e-159	-1.69971e-158	2.4215e-159	1.35887e-158	2.47432e-158	-6.05188e-159	1.06515e-158	8.45308e-159	-1.11959e-158	-1.82105e-158	0
-4.40065e-160	1.49411e-160	2.37464e-159	2.23695e-159	2.60656e-159	-3.44221e-160	4.01707e-159	-2.61976e-160	1.16884e-159	-5.06325e-160	1.90816e-159	2.68257e-159	-1.1483e-159	1.11664e-159	1.38395e-159	2.13659e-159	-1.93644e-160	-1.02427e-159	-3.44403e-160	-1.2411e-159	-1.24552e-159	3.69827e-159	-2.8448e-159	1.64483e-159	-1.11084e-159	-1.33941e-159	-5.24547e-159	5.52303e-160	-1.99482e-160	9.15101e-160	0
3.61216e-160	1.7116e-160	7.22838e-160	-4.48121e-160	8.65958e-161	-1.23667e-160	-2.50516e-161	4.71827e-160	1.10989e-159	1.11478e-160	1.75109e-160	1.04408e-160	3.33106e-160	-7.38507e-161	-5.80242e-161	2.59704e-160	7.14984e-161	-1.00351e-160	-8.87268e-161	4.81264e-161	-5.8763e-161	1.35569e-161	-1.3606e-160	4.3139e-160	1.5311e-160	-1.45915e-160	-3.65294e-160	1.62524e-160	1.8874e-160	-2.94485e-160	0
-1.18832e-161	-3.67907e-162	-5.48729e-162	9.53086e-162	4.49406e-162	2.71857e-161	-4.12928e-162	3.35741e-161	3.38369e-162	1.06118e-161	-5.20932e-161	3.07812e-161	-1.17041e-161	-3.22404e-161	-1.18351e-161	-9.97034e-162	-8.98257e-161	-1.17349e-161	1.26022e-161	8.95516e-162	3.67032e-161	1.2639e-161	3.05e-162	-2.02067e-161	2.43436e-161	7.5297e-162	-1.72583e-161	5.27107e-161	-4.77423e-161	-3.02469e-162	0
5.40655e-162	7.11147e-162	-2.61576e-162	5.22836e-162	-4.32417e-162	-7.51263e-162	4.84195e-162	-1.19333e-162	1.6817e-162	-1.12224e-162	-3.59891e-162	-4.38044e-162	4.65012e-163	5.34611e-162	-3.79026e-162	-3.47612e-163	-4.30691e-162	2.98169e-162	8.4621e-163	9.13066e-163	-1.46028e-162	1.13413e-162	4.61207e-162	-3.12301e-162	3.75272e-162	-4.04151e-162	5.41648e-162	9.08254e-162	-6.88808e-162	2.85152e-162	0
2.91037e-163	-3.28406e-163	-2.56081e-163	3.49527e-163	4.74931e-163	-1.07896e-163	8.33421e-163	3.80084e-164	-2.30261e-163	-9.36081e-164	9.5163e-163	2.18408e-162	6.22639e-164	-8.83193e-163	-5.29333e-163	-7.04934e-163	4.76639e-163	4.33525e-163	-1.73602e-164	1.17859e-164	2.11897e-163	-1.93114e-164	-1.17418e-163	-6.96444e-163	5.43311e-164	-2.63887e-162	-1.42182e-162	-1.30345e-162	-1.03562e-163	8.66589e-163	0
8.12853e-163	8.4999e-163	6.63102e-163	-4.50126e-163	2.85966e-163	7.14258e-163	3.47415e-163	-1.06372e-162	4.38558e-163	-4.19083e-163	-5.91845e-164	1.95783e-163	-1.59879e-163	1.35706e-162	-9.84391e-163	-2.23633e-163	-3.15651e-163	-6.51813e-163	3.91522e-163	6.48208e-163	-5.3664e-163	-3.63569e-163	6.54353e-165	-1.91786e-163	8.75157e-163	1.05085e-162	6.43145e-164	-1.59593e-163	-6.48815e-164	-1.61139e-163	0
8.12853e-163	8.4999e-163	6.63102e-163	-4.50126e-163	2.85966e-163	7.14258e-163	3.47415e-163	-1.06372e-162	4.38558e-163	-4.19083e-163	-5.91845e-164	1.95783e-163	-1.59879e-163	1.35706e-162	-9.84391e-163	-2.23633e-163	-3.15651e-163	-6.51813e-163	3.91522e-163	6.48208e-163	-5.3664e-163	-3.63569e-163	6.54353e-165	-1.91786e-163	8.75157e-163	1.05085e-162	6.43145e-164	-1.59593e-163	-6.48815e-164	-1.61139e-163	0
8.12853e-163	8.4999e-163	6.63102e-163	-4.50126e-163	2.85966e-163	7.14258e-163	3.47415e-163	-1.06372e-162	4.38558e-163	-4.19083e-163	-5.91845e-164	1.95783e-163	-1.59879e-163	1.35706e-162	-9.84391e-163	-2.23633e-163	-3.15651e-163	-6.51813e-163	3.91522e-163	6.48208e-163	-5.3664e-163	-3.63569e-163	6.54353e-165	-1.91786e-163	8.75157e-163	1.05085e-162	6.43145e-164	-1.59593e-163	-6.48815e-164	-1.61139e-163	0
8.12853e-163	8.4999e-163	6.63102e-163	-4.50126e-163	2.85966e-163	7.14258e-163	3.47415e-163	-1.06372e-162	4.38558e-163	-4.19083e-163	-5.91845e-164	1.95783e-163	-1.59879e-163	1.35706e-162	-9.84391e-163	-2.23633e-163	-3.15651e-163	-6.51813e-163	3.91522e-163	6.48208e-163	-5.3664e-163	-3.63569e-163	6.54353e-165	-1.91786e-163	8.75157e-163	1.05085e-162	6.43145e-164	-1.59593e-163	-6.48815e-164	-1.61139e-163	0
8.12853e-163	8.4999e-163	6.63102e-163	-4.50126e-163	2.85966e-163	7.14258e-163	3.47415e-163	-1.06372e-162	4.38558e-163	-4.19083e-163	-5.91845e-164	1.95783e-163	-1.59879e-163	1.35706e-162	-9.84391e-163	-2.23633e-163	-3.15651e-163	-6.51813e-163	3.91522e-163	6.48208e-163	-5.3664e-163	-3.63569e-163	6.54353e-165	-1.91786e-163	8.75157e-163	1.05085e-162	6.43145e-164	-1.59593e-163	-6.48815e-164	-1.61139e-163	0
8.12853e-163	8.4999e-163	6.63102e-163	-4.50126e-163	2.85966e-163	7.14258e-163	3.47415e-163	-1.06372e-162	4.38558e-163	-4.19083e-163	-5.91845e-164	1.95783e-163	-1.59879e-163	1.35706e-162	-9.84391e-163	-2.23633e-163	-3.15651e-163	-6.51813e-163	3.91522e-163	6.48208e-163	-5.3664e-163	-3.63569e-163	6.54353e-165	-1.91786e-163	8.75157e-163	1.05085e-162	6.43145e-164	-1.59593e-163	-6.48815e-164	-1.61139e-163	0
8.12853e-163	8.4999e-163	6.63102e-163	-4.50126e-163	2.85966e-163	7.14258e-163	3.47415e-163	-1.06372e-162	4.38558e-163	-4.19083e-163	-5.91845e-164	1.95783e-163	-1.59879e-163	1.35706e-162	-9.84391e-163	-2.23633e-163	-3.15651e-163	-6.51813e-163	3.91522e-163	6.48208e-163	-5.3664e-163	-3.63569e-163	6.54353e-165	-1.91786e-163	8.75157e-163	1.05085e-162	6.43145e-164	-1.59593e-163	-6.48815e-164	-1.61139e-163	0
8.12853e-163	8.4999e-163	6.63102e-163	-4.50126e-163	2.85966e-163	7.14258e-163	3.47415e-163	-1.06372e-162	4.38558e-163	-4.19083e-163	-5.91845e-164	1.95783e-163	-1.59879e-163	1.35706e-162	-9.84391e-163	-2.23633e-163	-3.15651e-163	-6.51813e-163	3.91522e-163	6.48208e-163	-5.3664e-163	-3.63569e-163	6.54353e-165	-1.91786e-163	8.75157e-163	1.05085e-162	6.43145e-164	-1.59593e-163	-6.48815e-164	-1.61139e-163	0
8.12853e-163	8.4999e-163	6.63102e-163	-4.50126e-163	2.85966e-163	7.14258e-163	3.47415e-163	-1.06372e-162	4.38558e-163	-4.19083e-163	-5.91845e-164	1.95783e-163	-1.59879e-163	1.35706e-162	-9.84391e-163	-2.23633e-163	-3.15651e-163	-6.51813e-163	3.91522e-163	6.48208e-163	-5.3664e-163	-3.63569e-163	6.54353e-165	-1.91786e-163	8.75157e-163	1.05085e-162	6.43145e-164	-1.59593e-163	-6.48815e-164	-1.61139e-163	0
8.12853e-163	8.4999e-163	6.63102e-163	-4.50126e-163	2.85966e-163	7.14258e-163	3.47415e-163	-1.06372e-162	4.38558e-163	-4.19083e-163	-5.91845e-164	1.95783e-163	-1.59879e-163	1.35706e-162	-9.84391e-163	-2.23633e-163	-3.15651e-163	-6.51813e-163	3.91522e-163	6.48208e-163	-5.3664e-163	-3.63569e-163	6.54353e-165	-1.91786e-163	8.75157e-163	1.05085e-162	6.43145e-164	-1.59593e-163	-6.48815e-164	-1.61139e-163	0
8.12853e-163	8.4999e-163	6.63102e-163	-4.50126e-163	2.85966e-163	7.14258e-163	3.47415e-163	-1.06372e-162	4.38558e-163	-4.19083e-163	-5.91845e-164	1.95783e-163	-1.59879e-163	1.35706e-162	-9.84391e-163	-2.23633e-163	-3.15651e-163	-6.51813e-163	3.91522e-163	6.48208e-163	-5.3664e-163	-3.63569e-163	6.54353e-165	-1.91786e-163	8.75157e-163	1.05085e-162	6.43145e-164	-1.59593e-163	-6.48815e-164	-1.61139e-163	0
8.12853e-163	8.4999e-163	6.63102e-163	-4.50126e-163	2.85966e-163	7.14258e-163	3.47415e-163	-1.06372e-162	4.38558e-163	-4.19083e-163	-5.91845e-164	1.95783e-163	-1.59879e-163	1.35706e-162	-9.84391e-163	-2.23633e-163	-3.15651e-163	-6.51813e-163	3.91522e-163	6.48208e-163	-5.3664e-163	-3.63569e-163	6.54353e-165	-1.91786e-163	8.75157e-163	1.05085e-162	6.43145e-164	-1.59593e-163	-6.48815e-164	-1.61139e-163	0
8.12853e-163	8.4999e-163	6.63102e-163	-4.50126e-163	2.85966e-163	7.14258e-163	3.47415e-163	-1.06372e-162	4.38558e-163	-4.19083e-163	-5.91845e-164	1.95783e-163	-1.59879e-163	1.35706e-162	-9.84391e-163	-2.23633e-163	-3.15651e-163	-6.51813e-163	3.91522e-163	6.48208e-163	-5.3664e-163	-3.63569e-163	6.54353e-165	-1.91786e-163	8.75157e-163	1.05085e-162	6.43145e-164	-1.59593e-163	-6.48815e-164	-1.61139e-163	0
8.12853e-163	8.4999e-163	6.63102e-163	-4.50126e-163	2.85966e-163	7.14258e-163	3.47415e-163	-1.06372e-162	4.38558e-163	-4.19083e-163	-5.91845e-164	1.95783e-163	-1.59879e-163	1.35706e-162	-9.84391e-163	-2.23633e-163	-3.15651e-163	-6.51813e-163	3.91522e-163	6.48208e-163	-5.3664e-163	-3.63569e-163	6.54353e-165	-1.91786e-163	8.75157e-163	1.05085e-162	6.43145e-164	-1.59593e-163	-6.48815e-164	-1.61139e-163	0
8.12853e-163	8.4999e-163	6.63102e-163	-4.50126e-163	2.85966e-163	7.14258e-163	3.47415e-163	-1.06372e-162	4.38558e-163	-4.19083e-163	-5.91845e-164	1.95783e-163	-1.59879e-163	1.35706e-162	-9.84391e-163	-2.23633e-163	-3.15651e-163	-6.51813e-163	3.91522e-163	6.48208e-163	-5.3664e-163	-3.63569e-163	6.54353e-165	-1.91786e-163	8.75157e-163	1.05085e-162	6.43145e-164	-1.59593e-163	-6.48815e-164	-1.61139e-163	0
8.12853e-163	8.4999e-163	6.63102e-163	-4.50126e-163	2.85966e-163	7.14258e-163	3.47415e-163	-1.06372e-162	4.38558e-163	-4.19083e-163	-5.91845e-164	1.95783e-163	-1.59879e-163	1.35706e-162	-9.84391e-163	-2.23633e-163	-3.15651e-163	-6.51813e-163	3.91522e-163	6.48208e-163	-5.3664e-163	-3.63569e-163	6.54353e-165	-1.91786e-163	8.75157e-163	1.05085e-162	6.43145e-164	-1.59593e-163	-6.48815e-164	-1.61139e-163	0
8.12853e-163	8.4999e-163	6.63102e-163	-4.50126e-163	2.85966e-163	7.14258e-163	3.47415e-163	-1.06372e-162	4.38558e-163	-4.19083e-163	-5.91845e-164	1.95783e-163	-1.59879e-163	1.35706e-162	-9.84391e-163	-2.23633e-163	-3.15651e-163	-6.51813e-163	3.91522e-163	6.48208e-163	-5.3664e-163	-3.63569e-163	6.54353e-165	-1.91786e-163	8.75157e-163	1.05085e-162	6.43145e-164	-1.59593e-163	-6.48815e-164	-1.61139e-163	0
8.12853e-163	8.4999e-163	6.63102e-163	-4.50126e-163	2.85966e-163	7.14258e-163	3.47415e-163	-1.06372e-162	4.38558e-163	-4.19083e-163	-5.91845e-164	1.95783e-163	-1.59879e-163	1.35706e-162	-9.84391e-163	-2.23633e-163	-3.15651e-163	-6.51813e-163	3.91522e-163	6.48208e-163	-5.3664e-163	-3.63569e-163	6.54353e-165	-1.91786e-163	8.75157e-163	1.05085e-162	6.43145e-164	-1.59593e-163	-6.48815e-164	-1.61139e-163	0
8.12853e-163	8.4999e-163	6.63102e-163	-4.50126e-163	2.85966e-163	7.14258e-163	3.47415e-163	-1.06372e-162	4.38558e-163	-4.19083e-163	-5.91845e-164	1.95783e-163	-1.59879e-163	1.35706e-162	-9.84391e-163	-2.23633e-163	-3.15651e-163	-6.51813e-163	3.91522e-163	6.48208e-163	-5.3664e-163	-3.63569e-163	6.54353e-165	-1.91786e-163	8.75157e-163	1.05085e-162	6.43145e-164	-1.59593e-163	-6.48815e-164	-1.61139e-163	0
8.12853e-163	8.4999e-163	6.63102e-163	-4.50126e-163	2.85966e-163	7.14258e-163	3.47415e-163	-1.06372e-162	4.38558e-163	-4.19083e-163	-5.91845e-164	1.95783e-163	-1.59879e-163	1.35706e-162	-9.84391e-163	-2.23633e-163	-3.15651e-163	-6.51813e-163	3.91522e-163	6.48208e-163	-5.3664e-163	-3.63569e-163	6.54353e-165	-1.91786e-163	8.75157e-163	1.05085e-162	6.43145e-164	-1.59593e-163	-6.48815e-164	-1.61139e-163	0
8.12853e-163	8.4999e-163	6.63102e-163	-4.50126e-163	2.85966e-163	7.14258e-163	3.47415e-163	-1.06372e-162	4.38558e-163	-4.19083e-163	-5.91845e-164	1.95783e-163	-1.59879e-163	1.35706e-162	-9.84391e-163	-2.23633e-163	-3.15651e-163	-6.51813e-163	3.91522e-163	6.48208e-163	-5.3664e-163	-3.63569e-163	6.54353e-165	-1.91786e-163	8.75157e-163	1.05085e-162	6.43145e-164	-1.59593e-163	-6.48815e-164	-1.61139e-163	0
8.12853e-163	8.4999e-163	6.63102e-163	-4.50126e-163	2.85966e-163	7.14258e-163	3.47415e-163	-1.06372e-162	4.38558e-163	-4.19083e-163	-5.91845e-164	1.95783e-163	-1.59879e-163	1.35706e-162	-9.84391e-163	-2.23633e-163	-3.15651e-163	-6.51813e-163	3.91522e-163	6.48208e-163	-5.3664e-163	-3.63569e-163	6.54353e-165	-1.91786e-163	8.75157e-163	1.05085e-162	6.43145e-164	-1.59593e-163	-6.48815e-164	-1.61139e-163	0
8.12853e-163	8.4999e-163	6.63102e-163	-4.50126e-163	2.85966e-163	7.14258e-163	3.47415e-163	-1.06372e-162	4.38558e-163	-4.19083e-163	-5.91845e-164	1.95783e-163	-1.59879e-163	1.35706e-162	-9.84391e-163	-2.23633e-163	-3.15651e-163	-6.51813e-163	3.91522e-163	6.48208e-163	-5.3664e-163	-3.63569e-163	6.54353e-165	-1.91786e-163	8.75157e-163	1.05085e-162	6.43145e-164	-1.59593e-163	-6.48815e-164	-1.61139e-163	0
8.12853e-163	8.4999e-163	6.63102e-163	-4.50126e-163	2.85966e-163	7.14258e-163	3.47415e-163	-1.06372e-162	4.38558e-163	-4.19083e-163	-5.91845e-164	1.95783e-163	-1.59879e-163	1.35706e-162	-9.84391e-163	-2.23633e-163	-3.15651e-163	-6.51813e-163	3.91522e-163	6.48208e-163	-5.3664e-163	-3.63569e-163	6.54353e-165	-1.91786e-163	8.75157e-163	1.05085e-162	6.43145e-164	-1.59593e-163	-6.48815e-164	-1.61139e-163	0
8.12853e-163	8.4999e-163	6.63102e-163	-4.50126e-163	2.85966e-163	7.14258e-163	3.47415e-163	-1.06372e-162	4.38558e-163	-4.19083e-163	-5.91845e-164	1.95783e-163	-1.59879e-163	1.35706e-162	-9.84391e-163	-2.23633e-163	-3.15651e-163	-6.51813e-163	3.91522e-163	6.48208e-163	-5.3664e-163	-3.63569e-163	6.54353e-165	-1.91786e-163	8.75157e-163	1.05085e-162	6.43145e-164	-1.59593e-163	-6.48815e-164	-1.61139e-163	0
8.12853e-163	8.4999e-163	6.63102e-163	-4.50126e-163	2.85966e-163	7.14258e-163	3.47415e-163	-1.06372e-162	4.38558e-163	-4.19083e-163	-5.91845e-164	1.95783e-163	-1.59879e-163	1.35706e-162	-9.84391e-163	-2.23633e-163	-3.15651e-163	-6.51813e-163	3.91522e-163	6.48208e-163	-5.3664e-163	-3.63569e-163	6.54353e-165	-1.91786e-163	8.75157e-163	1.05085e-162	6.43145e-164	-1.59593e-163	-6.48815e-164	-1.61139e-163	0
8.12853e-163	8.4999e-163	6.63102e-163	-4.50126e-163	2.85966e-163	7.14258e-163	3.47415e-163	-1.06372e-162	4.38558e-163	-4.19083e-163	-5.91845e-164	1.95783e-163	-1.59879e-163	1.35706e-162	-9.84391e-163	-2.23633e-163	-3.15651e-163	-6.51813e-163	3.91522e-163	6.48208e-163	-5.3664e-163	-3.63569e-163	6.54353e-165	-1.91786e-163	8.75157e-163	1.05085e-162	6.43145e-164	-1.59593e-163	-6.48815e-164	-1.61139e-163	0
8.12853e-163	8.4999e-163	6.63102e-163	-4.50126e-163	2.85966e-163	7.14258e-163	3.47415e-163	-1.06372e-162	4.38558e-163	-4.19083e-163	-5.91845e-164	1.95783e-163	-1.59879e-163	1.35706e-162	-9.84391e-163	-2.23633e-163	-3.15651e-163	-6.51813e-163	3.91522e-163	6.48208e-163	-5.3664e-163	-3.63569e-163	6.54353e-165	-1.91786e-163	8.75157e-163	1.05085e-162	6.43145e-164	-1.59593e-163	-6.48815e-164	-1.61139e-163	0
8.12853e-163	8.4999e-163	6.63102e-163	-4.50126e-163	2.85966e-163	7.14258e-163	3.47415e-163	-1.06372e-162	4.38558e-163	-4.19083e-163	-5.91845e-164	1.95783e-163	-1.59879e-163	1.35706e-162	-9.84391e-163	-2.23633e-163	-3.15651e-163	-6.51813e-163	3.91522e-163	6.48208e-163	-5.3664e-163	-3.63569e-163	6.54353e-165	-1.91786e-163	8.75157e-163	1.05085e-162	6.43145e-164	-1.59593e-163	-6.48815e-164	-1.61139e-163	0
8.12853e-163	8.4999e-163	6.63102e-163	-4.50126e-163	2.85966e-163	7.14258e-163	3.47415e-163	-1.06372e-162	4.38558e-163	-4.19083e-163	-5.91845e-164	1.95783e-163	-1.59879e-163	1.35706e-162	-9.84391e-163	-2.23633e-163	-3.15651e-163	-6.51813e-163	3.91522e-163	6.48208e-163	-5.3664e-163	-3.63569e-163	6.54353e-165	-1.91786e-163	8.75157e-163	1.05085e-162	6.43145e-164	-1.59593e-163	-6.48815e-164	-1.61139e-163	0
8.12853e-163	8.4999e-163	6.63102e-163	-4.50126e-163	2.85966e-163	7.14258e-163	3.47415e-163	-1.06372e-162	4.38558e-163	-4.19083e-163	-5.91845e-164	1.95783e-163	-1.59879e-163	1.35706e-162	-9.84391e-163	-2.23633e-163	-3.15651e-163	-6.51813e-163	3.91522e-163	6.48208e-163	-5.3664e-163	-3.63569e-163	6.54353e-165	-1.91786e-163	8.75157e-163	1.05085e-162	6.43145e-164	-1.59593e-163	-6.48815e-164	-1.61139e-163	0
8.12853e-163	8.4999e-163	6.63102e-163	-4.50126e-163	2.85966e-163	7.14258e-163	3.47415e-163	-1.06372e-162	4.38558e-163	-4.19083e-163	-5.91845e-164	1.95783e-163	-1.59879e-163	1.35706e-162	-9.84391e-163	-2.23633e-163	-3.15651e-163	-6.51813e-163	3.91522e-163	6.48208e-163	-5.3664e-163	-3.63569e-163	6.54353e-165	-1.91786e-163	8.75157e-163	1.05085e-162	6.43145e-164	-1.59593e-163	-6.48815e-164	-1.61139e-163	0
8.12853e-163	8.4999e-163	6.63102e-163	-4.50126e-163	2.85966e-163	7.14258e-163	3.47415e-163	-1.06372e-162	4.38558e-163	-4.19083e-163	-5.91845e-164	1.95783e-163	-1.59879e-163	1.35706e-162	-9.84391e-163	-2.23633e-163	-3.15651e-163	-6.51813e-163	3.91522e-163	6.48208e-163	-5.3664e-163	-3.63569e-163	6.54353e-165	-1.91786e-163	8.75157e-163	1.05085e-162	6.43145e-164	-1.59593e-163	-6.48815e-164	-1.61139e-163	0
8.12853e-163	8.4999e-163	6.63102e-163	-4.50126e-163	2.85966e-163	7.14258e-163	3.47415e-163	-1.06372e-162	4.38558e-163	-4.19083e-163	-5.91845e-164	1.95783e-163	-1.59879e-163	1.35706e-162	-9.84391e-163	-2.23633e-163	-3.15651e-163	-6.51813e-163	3.91522e-163	6.48208e-163	-5.3664e-163	-3.63569e-163	6.54353e-165	-1.91786e-163	8.75157e-163	1.05085e-162	6.43145e-164	-1.59593e-163	-6.48815e-164	-1.61139e-163	0
8.12853e-163	8.4999e-163	6.63102e-163	-4.50126e-163	2.85966e-163	7.14258e-163	3.47415e-163	-1.06372e-162	4.38558e-163	-4.19083e-163	-5.91845e-164	1.95783e-163	-1.59879e-163	1.35706e-162	-9.84391e-163	-2.23633e-163	-3.15651e-163	-6.51813e-163	3.91522e-163	6.48208e-163	-5.3664e-163	-3.63569e-163	6.54353e-165	-1.91786e-163	8.75157e-163	1.05085e-162	6.43145e-164	-1.59593e-163	-6.48815e-164	-1.61139e-163	0
8.12853e-163	8.4999e-163	6.63102e-163	-4.50126e-163	2.85966e-163	7.14258e-163	3.47415e-163	-1.06372e-162	4.38558e-163	-4.19083e-163	-5.91845e-164	1.95783e-163	-1.59879e-163	1.35706e-162	-9.84391e-163	-2.23633e-163	-3.15651e-163	-6.51813e-163	3.91522e-163	6.48208e-163	-5.3664e-163	-3.63569e-163	6.54353e-165	-1.91786e-163	8.75157e-163	1.05085e-162	6.43145e-164	-1.59593e-163	-6.48815e-164	-1.61139e-163	0
8.12853e-163	8.4999e-163	6.63102e-163	-4.50126e-163	2.85966e-163	7.14258e-163	3.47415e-163	-1.06372e-162	4.38558e-163	-4.19083e-163	-5.91845e-164	1.95783e-163	-1.59879e-163	1.35706e-162	-9.84391e-163	-2.23633e-163	-3.15651e-163	-6.51813e-163	3.91522e-163	6.48208e-163	-5.3664e-163	-3.63569e-163	6.54353e-165	-1.91786e-163	8.75157e-163	1.05085e-162	6.43145e-164	-1.59593e-163	-6.48815e-164	-1.61139e-163	0
8.12853e-163	8.4999e-163	6.63102e-163	-4.50126e-163	2.85966e-163	7.14258e-163	3.47415e-163	-1.06372e-162	4.38558e-163	-4.19083e-163	-5.91845e-164	1.95783e-163	-1.59879e-163	1.35706e-162	-9.84391e-163	-2.23633e-163	-3.15651e-163	-6.51813e-163	3.91522e-163	6.48208e-163	-5.3664e-163	-3.63569e-163	6.54353e-165	-1.91786e-163	8.75157e-163	1.05085e-162	6.43145e-164	-1.59593e-163	-6.48815e-164	-1.61139e-163	0
8.12853e-163	8.4999e-163	6.63102e-163	-4.50126e-163	2.85966e-163	7.14258e-163	3.47415e-163	-1.06372e-162	4.38558e-163	-4.19083e-163	-5.91845e-164	1.95783e-163	-1.59879e-163	1.35706e-162	-9.84391e-163	-2.23633e-163	-3.15651e-163	-6.51813e-163	3.91522e-163	6.48208e-163	-5.3664e-163	-3.63569e-163	6.54353e-165	-1.91786e-163	8.75157e-163	1.05085e-162	6.43145e-164	-1.59593e-163	-6.48815e-164	-1.61139e-163	0
8.12853e-163	8.4999e-163	6.63102e-163	-4.50126e-163	2.85966e-163	7.14258e-163	3.47415e-163	-1.06372e-162	4.38558e-163	-4.19083e-163	-5.91845e-164	1.95783e-163	-1.59879e-163	1.35706e-162	-9.84391e-163	-2.23633e-163	-3.15651e-163	-6.51813e-163	3.91522e-163	6.48208e-163	-5.3664e-163	-3.63569e-163	6.54353e-165	-1.91786e-163	8.75157e-163	1.05085e-162	6.43145e-164	-1.59593e-163	-6.48815e-164	-1.61139e-163	0
8.12853e-163	8.4999e-163	6.63102e-163	-4.50126e-163	2.85966e-163	7.14258e-163	3.47415e-163	-1.06372e-162	4.38558e-163	-4.19083e-163	-5.91845e-164	1.95783e-163	-1.59879e-163	1.35706e-162	-9.84391e-163	-2.23633e-163	-3.15651e-163	-6.51813e-163	3.91522e-163	6.48208e-163	-5.3664e-163	-3.63569e-163	6.54353e-165	-1.91786e-163	8.75157e-163	1.05085e-162	6.43145e-164	-1.59593e-163	-6.48815e-164	-1.61139e-163	0
8.12853e-163	8.4999e-163	6.63102e-163	-4.50126e-163	2.85966e-163	7.14258e-163	3.47415e-163	-1.06372e-162	4.38558e-163	-4.19083e-163	-5.91845e-164	1.95783e-163	-1.59879e-163	1.35706e-162	-9.84391e-163	-2.23633e-163	-3.15651e-163	-6.51813e-163	3.91522e-163	6.48208e-163	-5.3664e-163	-3.63569e-163	6.54353e-165	-1.91786e-163	8.75157e-163	1.05085e-162	6.43145e-164	-1.59593e-163	-6.48815e-164	-1.61139e-163	0
8.12853e-163	8.4999e-163	6.63102e-163	-4.50126e-163	2.85966e-163	7.14258e-163	3.47415e-163	-1.06372e-162	4.38558e-163	-4.19083e-163	-5.91845e-164	1.95783e-163	-1.59879e-163	1.35706e-162	-9.84391e-163	-2.23633e-163	-3.15651e-163	-6.51813e-163	3.91522e-163	6.48208e-163	-5.3664e-163	-3.63569e-163	6.54353e-165	-1.91786e-163	8.75157e-163	1.05085e-162	6.43145e-164	-1.59593e-163	-6.48815e-164	-1.61139e-163	0
8.12853e-163	8.4999e-163	6.63102e-163	-4.50126e-163	2.85966e-163	7.14258e-163	3.47415e-163	-1.06372e-162	4.38558e-163	-4.19083e-163	-5.91845e-164	1.95783e-163	-1.59879e-163	1.35706e-162	-9.84391e-163	-2.23633e-163	-3.15651e-163	-6.51813e-163	3.91522e-163	6.48208e-163	-5.3664e-163	-3.63569e-163	6.54353e-165	-1.91786e-163	8.75157e-163	1.05085e-162	6.43145e-164	-1.59593e-163	-6.48815e-164	-1.61139e-163	0
8.12853e-163	8.4999e-163	6.63102e-163	-4.50126e-163	2.85966e-163	7.14258e-163	3.47415e-163	-1.06372e-162	4.38558e-163	-4.19083e-163	-5.91845e-164	1.95783e-163	-1.59879e-163	1.35706e-162	-9.84391e-163	-2.23633e-163	-3.15651e-163	-6.51813e-163	3.91522e-163	6.48208e-163	-5.3664e-163	-3.63569e-163	6.54353e-165	-1.91786e-163	8.75157e-163	1.05085e-162	6.43145e-164	-1.59593e-163	-6.48815e-164	-1.61139e-163	0
8.12853e-163	8.4999e-163	6.63102e-163	-4.50126e-163	2.85966e-163	7.14258e-163	3.47415e-163	-1.06372e-162	4.38558e-163	-4.19083e-163	-5.91845e-164	1.95783e-163	-1.59879e-163	1.35706e-162	-9.84391e-163	-2.23633e-163	-3.15651e-163	-6.51813e-163	3.91522e-163	6.48208e-163	-5.3664e-163	-3.63569e-163	6.54353e-165	-1.91786e-163	8.75157e-163	1.05085e-162	6.43145e-164	-1.59593e-163	-6.48815e-164	-1.61139e-163	0
8.12853e-163	8.4999e-163	6.63102e-163	-4.50126e-163	2.85966e-163	7.14258e-163	3.47415e-163	-1.06372e-162	4.38558e-163	-4.19083e-163	-5.91845e-164	1.95783e-163	-1.59879e-163	1.35706e-162	-9.84391e-163	-2.23633e-163	-3.15651e-163	-6.51813e-163	3.91522e-163	6.48208e-163	-5.3664e-163	-3.63569e-163	6.54353e-165	-1.91786e-163	8.75157e-163	1.05085e-162	6.43145e-164	-1.59593e-163	-6.48815e-164	-1.61139e-163	0
8.12853e-163	8.4999e-163	6.63102e-163	-4.50126e-163	2.85966e-163	7.14258e-163	3.47415e-163	-1.06372e-162	4.38558e-163	-4.19083e-163	-5.91845e-164	1.95783e-163	-1.59879e-163	1.35706e-162	-9.84391e-163	-2.23633e-163	-3.15651e-163	-6.51813e-163	3.91522e-163	6.48208e-163	-5.3664e-163	-3.63569e-163	6.54353e-165	-1.91786e-163	8.75157e-163	1.05085e-162	6.43145e-164	-1.59593e-163	-6.48815e-164	-1.61139e-163	0
8.12853e-163	8.4999e-163	6.63102e-163	-4.50126e-163	2.85966e-163	7.14258e-163	3.47415e-163	-1.06372e-162	4.38558e-163	-4.19083e-163	-5.91845e-164	1.95783e-163	-1.59879e-163	1.35706e-162	-9.84391e-163	-2.23633e-163	-3.15651e-163	-6.51813e-163	3.91522e-163	6.48208e-163	-5.3664e-163	-3.63569e-163	6.54353e-165	-1.91786e-163	8.75157e-163	1.05085e-162	6.43145e-164	-1.59593e-163	-6.48815e-164	-1.61139e-163	0
8.12853e-163	8.4999e-163	6.63102e-163	-4.50126e-163	2.85966e-163	7.14258e-163	3.47415e-163	-1.06372e-162	4.38558e-163	-4.19083e-163	-5.91845e-164	1.95783e-163	-1.59879e-163	1.35706e-162	-9.84391e-163	-2.23633e-163	-3.15651e-163	-6.51813e-163	3.91522e-163	6.48208e-163	-5.3664e-163	-3.63569e-163	6.54353e-165	-1.91786e-163	8.75157e-163	1.05085e-162	6.43145e-164	-1.59593e-163	-6.48815e-164	-1.61139e-163	0
8.12853e-163	8.4999e-163	6.63102e-163	-4.50126e-163	2.85966e-163	7.14258e-163	3.47415e-163	-1.06372e-162	4.38558e-163	-4.19083e-163	-5.91845e-164	1.95783e-163	-1.59879e-163	1.35706e-162	-9.84391e-163	-2.23633e-163	-3.15651e-163	-6.51813e-163	3.91522e-163	6.48208e-163	-5.3664e-163	-3.63569e-163	6.54353e-165	-1.91786e-163	8.75157e-163	1.05085e-162	6.43145e-164	-1.59593e-163	-6.48815e-164	-1.61139e-163	0
8.12853e-163	8.4999e-163	6.63102e-163	-4.50126e-163	2.85966e-163	7.14258e-163	3.47415e-163	-1.06372e-162	4.38558e-163	-4.19083e-163	-5.91845e-164	1.95783e-163	-1.59879e-163	1.35706e-162	-9.84391e-163	-2.23633e-163	-3.15651e-163	-6.51813e-163	3.91522e-163	6.48208e-163	-5.3664e-163	-3.63569e-163	6.54353e-165	-1.91786e-163	8.75157e-163	1.05085e-162	6.43145e-164	-1.59593e-163	-6.48815e-164	-1.61139e-163	0
8.12853e-163	8.4999e-163	6.63102e-163	-4.50126e-163	2.85966e-163	7.14258e-163	3.47415e-163	-1.06372e-162	4.38558e-163	-4.19083e-163	-5.91845e-164	1.95783e-163	-1.59879e-163	1.35706e-162	-9.84391e-163	-2.23633e-163	-3.15651e-163	-6.51813e-163	3.91522e-163	6.48208e-163	-5.3664e-163	-3.63569e-163	6.54353e-165	-1.91786e-163	8.75157e-163	1.05085e-162	6.43145e-164	-1.59593e-163	-6.48815e-164	-1.61139e-163	0
8.12853e-163	8.4999e-163	6.63102e-163	-4.50126e-163	2.85966e-163	7.14258e-163	3.47415e-163	-1.06372e-162	4.38558e-163	-4.19083e-163	-5.91845e-164	1.95783e-163	-1.59879e-163	1.35706e-162	-9.84391e-163	-2.23633e-163	-3.15651e-163	-6.51813e-163	3.91522e-163	6.48208e-163	-5.3664e-163	-3.63569e-163	6.54353e-165	-1.91786e-163	8.75157e-163	1.05085e-162	6.43145e-164	-1.59593e-163	-6.48815e-164	-1.61139e-163	0
8.12853e-163	8.4999e-163	6.63102e-163	-4.50126e-163	2.85966e-163	7.14258e-163	3.47415e-163	-1.06372e-162	4.38558e-163	-4.19083e-163	-5.91845e-164	1.95783e-163	-1.59879e-163	1.35706e-162	-9.84391e-163	-2.23633e-163	-3.15651e-163	-6.51813e-163	3.91522e-163	6.48208e-163	-5.3664e-163	-3.63569e-163	6.54353e-165	-1.91786e-163	8.75157e-163	1.05085e-162	6.43145e-164	-1.59593e-163	-6.48815e-164	-1.61139e-163	0
8.12853e-163	8.4999e-163	6.63102e-163	-4.50126e-163	2.85966e-163	7.14258e-163	3.47415e-163	-1.06372e-162	4.38558e-163	-4.19083e-163	-5.91845e-164	1.95783e-163	-1.59879e-163	1.35706e-162	-9.84391e-163	-2.23633e-163	-3.15651e-163	-6.51813e-163	3.91522e-163	6.48208e-163	-5.3664e-163	-3.63569e-163	6.54353e-165	-1.91786e-163	8.75157e-163	1.05085e-162	6.43145e-164	-1.59593e-163	-6.48815e-164	-1.61139e-163	0
8.12853e-163	8.4999e-163	6.63102e-163	-4.50126e-163	2.85966e-163	7.14258e-163	3.47415e-163	-1.06372e-162	4.38558e-163	-4.19083e-163	-5.91845e-164	1.95783e-163	-1.59879e-163	1.35706e-162	-9.84391e-163	-2.23633e-163	-3.15651e-163	-6.51813e-163	3.91522e-163	6.48208e-163	-5.3664e-163	-3.63569e-163	6.54353e-165	-1.91786e-163	8.75157e-163	1.05085e-162	6.43145e-164	-1.59593e-163	-6.48815e-164	-1.61139e-163	0
8.12853e-163	8.4999e-163	6.63102e-163	-4.50126e-163	2.85966e-163	7.14258e-163	3.47415e-163	-1.06372e-162	4.38558e-163	-4.19083e-163	-5.91845e-164	1.95783e-163	-1.59879e-163	1.35706e-162	-9.84391e-163	-2.23633e-163	-3.15651e-163	-6.51813e-163	3.91522e-163	6.48208e-163	-5.3664e-163	-3.63569e-163	6.54353e-165	-1.91786e-163	8.75157e-163	1.05085e-162	6.43145e-164	-1.59593e-163	-6.48815e-164	-1.61139e-163	0
8.12853e-163	8.4999e-163	6.63102e-163	-4.50126e-163	2.85966e-163	7.14258e-163	3.47415e-163	-1.06372e-162	4.38558e-163	-4.19083e-163	-5.91845e-164	1.95783e-163	-1.59879e-163	1.35706e-162	-9.84391e-163	-2.23633e-163	-3.15651e-163	-6.51813e-163	3.91522e-163	6.48208e-163	-5.3664e-163	-3.63569e-163	6.54353e-165	-1.91786e-163	8.75157e-163	1.05085e-162	6.43145e-164	-1.59593e-163	-6.48815e-164	-1.61139e-163	0
8.12853e-163	8.4999e-163	6.63102e-163	-4.50126e-163	2.85966e-163	7.14258e-163	3.47415e-163	-1.06372e-162	4.38558e-163	-4.19083e-163	-5.91845e-164	1.95783e-163	-1.59879e-163	1.35706e-162	-9.84391e-163	-2.23633e-163	-3.15651e-163	-6.51813e-163	3.91522e-163	6.48208e-163	-5.3664e-163	-3.63569e-163	6.54353e-165	-1.91786e-163	8.75157e-163	1.05085e-162	6.43145e-164	-1.59593e-163	-6.48815e-164	-1.61139e-163	0
8.12853e-163	8.4999e-163	6.63102e-163	-4.50126e-163	2.85966e-163	7.14258e-163	3.47415e-163	-1.06372e-162	4.38558e-163	-4.19083e-163	-5.91845e-164	1.95783e-163	-1.59879e-163	1.35706e-162	-9.84391e-163	-2.23633e-163	-3.15651e-163	-6.51813e-163	3.91522e-163	6.48208e-163	-5.3664e-163	-3.63569e-163	6.54353e-165	-1.91786e-163	8.75157e-163	1.05085e-162	6.43145e-164	-1.59593e-163	-6.48815e-164	-1.61139e-163	0
8.12853e-163	8.4999e-163	6.63102e-163	-4.50126e-163	2.85966e-163	7.14258e-163	3.47415e-163	-1.06372e-162	4.38558e-163	-4.19083e-163	-5.91845e-164	1.95783e-163	-1.59879e-163	1.35706e-162	-9.84391e-163	-2.23633e-163	-3.15651e-163	-6.51813e-163	3.91522e-163	6.48208e-163	-5.3664e-163	-3.63569e-163	6.54353e-165	-1.91786e-163	8.75157e-163	1.05085e-162	6.43145e-164	-1.59593e-163	-6.48815e-164	-1.61139e-163	0
8.12853e-163	8.4999e-163	6.63102e-163	-4.50126e-163	2.85966e-163	7.14258e-163	3.47415e-163	-1.06372e-162	4.38558e-163	-4.19083e-163	-5.91845e-164	1.95783e-163	-1.59879e-163	1.35706e-162	-9.84391e-163	-2.23633e-163	-3.15651e-163	-6.51813e-163	3.91522e-163	6.48208e-163	-5.3664e-163	-3.63569e-163	6.54353e-165	-1.91786e-163	8.75157e-163	1.05085e-162	6.43145e-164	-1.59593e-163	-6.48815e-164	-1.61139e-163	0
8.12853e-163	8.4999e-163	6.63102e-163	-4.50126e-163	2.85966e-163	7.14258e-163	3.47415e-163	-1.06372e-162	4.38558e-163	-4.19083e-163	-5.91845e-164	1.95783e-163	-1.59879e-163	1.35706e-162	-9.84391e-163	-2.23633e-163	-3.15651e-163	-6.51813e-163	3.91522e-163	6.48208e-163	-5.3664e-163	-3.63569e-163	6.54353e-165	-1.91786e-163	8.75157e-163	1.05085e-162	6.43145e-164	-1.59593e-163	-6.48815e-164	-1.61139e-163	0
8.12853e-163	8.4999e-163	6.63102e-163	-4.50126e-163	2.85966e-163	7.14258e-163	3.47415e-163	-1.06372e-162	4.38558e-163	-4.19083e-163	-5.91845e-164	1.95783e-163	-1.59879e-163	1.35706e-162	-9.84391e-163	-2.23633e-163	-3.15651e-163	-6.51813e-163	3.91522e-163	6.48208e-163	-5.3664e-163	-3.63569e-163	6.54353e-165	-1.91786e-163	8.75157e-163	1.05085e-162	6.43145e-164	-1.59593e-163	-6.48815e-164	-1.61139e-163	0
8.12853e-163	8.4999e-163	6.63102e-163	-4.50126e-163	2.85966e-163	7.14258e-163	3.47415e-163	-1.06372e-162	4.38558e-163	-4.19083e-163	-5.91845e-164	1.95783e-163	-1.59879e-163	1.35706e-162	-9.84391e-163	-2.23633e-163	-3.15651e-163	-6.51813e-163	3.91522e-163	6.48208e-163	-5.3664e-163	-3.63569e-163	6.54353e-165	-1.91786e-163	8.75157e-163	1.05085e-162	6.43145e-164	-1.59593e-163	-6.48815e-164	-1.61139e-163	0
8.12853e-163	8.4999e-163	6.63102e-163	-4.50126e-163	2.85966e-163	7.14258e-163	3.47415e-163	-1.06372e-162	4.38558e-163	-4.19083e-163	-5.91845e-164	1.95783e-163	-1.59879e-163	1.35706e-162	-9.84391e-163	-2.23633e-163	-3.15651e-163	-6.51813e-163	3.91522e-163	6.48208e-163	-5.3664e-163	-3.63569e-163	6.54353e-165	-1.91786e-163	8.75157e-163	1.05085e-162	6.43145e-164	-1.59593e-163	-6.48815e-164	-1.61139e-163	0
8.12853e-163	8.4999e-163	6.63102e-163	-4.50126e-163	2.85966e-163	7.14258e-163	3.47415e-163	-1.06372e-162	4.38558e-163	-4.19083e-163	-5.91845e-164	1.95783e-163	-1.59879e-163	1.35706e-162	-9.84391e-163	-2.23633e-163	-3.15651e-163	-6.51813e-163	3.91522e-163	6.48208e-163	-5.3664e-163	-3.63569e-163	6.54353e-165	-1.91786e-163	8.75157e-163	1.05085e-162	6.43145e-164	-1.59593e-163	-6.48815e-164	-1.61139e-163	0
8.12853e-163	8.4999e-163	6.63102e-163	-4.50126e-163	2.85966e-163	7.14258e-163	3.47415e-163	-1.06372e-162	4.38558e-163	-4.19083e-163	-5.91845e-164	1.95783e-163	-1.59879e-163	1.35706e-162	-9.84391e-163	-2.23633e-163	-3.15651e-163	-6.51813e-163	3.91522e-163	6.48208e-163	-5.3664e-163	-3.63569e-163	6.54353e-165	-1.91786e-163	8.75157e-163	1.05085e-162	6.43145e-164	-1.59593e-163	-6.48815e-164	-1.61139e-163	0
8.12853e-163	8.4999e-163	6.63102e-163	-4.50126e-163	2.85966e-163	7.14258e-163	3.47415e-163	-1.06372e-162	4.38558e-163	-4.19083e-163	-5.91845e-164	1.95783e-163	-1.59879e-163	1.35706e-162	-9.84391e-163	-2.23633e-163	-3.15651e-163	-6.51813e-163	3.91522e-163	6.48208e-163	-5.3664e-163	-3.63569e-163	6.54353e-165	-1.91786e-163	8.75157e-163	1.05085e-162	6.43145e-164	-1.59593e-163	-6.48815e-164	-1.61139e-163	0
8.12853e-163	8.4999e-163	6.63102e-163	-4.50126e-163	2.85966e-163	7.14258e-163	3.47415e-163	-1.06372e-162	4.38558e-163	-4.19083e-163	-5.91845e-164	1.95783e-163	-1.59879e-163	1.35706e-162	-9.84391e-163	-2.23633e-163	-3.15651e-163	-6.51813e-163	3.91522e-163	6.48208e-163	-5.3664e-163	-3.63569e-163	6.54353e-165	-1.91786e-163	8.75157e-163	1.05085e-162	6.43145e-164	-1.59593e-163	-6.48815e-164	-1.61139e-163	0
8.12853e-163	8.4999e-163	6.63102e-163	-4.50126e-163	2.85966e-163	7.14258e-163	3.47415e-163	-1.06372e-162	4.38558e-163	-4.19083e-163	-5.91845e-164	1.95783e-163	-1.59879e-163	1.35706e-162	-9.84391e-163	-2.23633e-163	-3.15651e-163	-6.51813e-163	3.91522e-163	6.48208e-163	-5.3664e-163	-3.63569e-163	6.54353e-165	-1.91786e-163	8.75157e-163	1.05085e-162	6.43145e-164	-1.59593e-163	-6.48815e-164	-1.61139e-163	0
8.12853e-163	8.4999e-163	6.63102e-163	-4.50126e-163	2.85966e-163	7.14258e-163	3.47415e-163	-1.06372e-162	4.38558e-163	-4.19083e-163	-5.91845e-164	1.95783e-163	-1.59879e-163	1.35706e-162	-9.84391e-163	-2.23633e-163	-3.15651e-163	-6.51813e-163	3.91522e-163	6.48208e-163	-5.3664e-163	-3.63569e-163	6.54353e-165	-1.91786e-163	8.75157e-163	1.05085e-162	6.43145e-164	-1.59593e-163	-6.48815e-164	-1.61139e-163	0
8.12853e-163	8.4999e-163	6.63102e-163	-4.50126e-163	2.85966e-163	7.14258e-163	3.47415e-163	-1.06372e-162	4.38558e-163	-4.19083e-163	-5.91845e-164	1.95783e-163	-1.59879e-163	1.35706e-162	-9.84391e-163	-2.23633e-163	-3.15651e-163	-6.51813e-163	3.91522e-163	6.48208e-163	-5.3664e-163	-3.63569e-163	6.54353e-165	-1.91786e-163	8.75157e-163	1.05085e-162	6.43145e-164	-1.59593e-163	-6.48815e-164	-1.61139e-163	0
8.12853e-163	8.4999e-163	6.63102e-163	-4.50126e-163	2.85966e-163	7.14258e-163	3.47415e-163	-1.06372e-162	4.38558e-163	-4.19083e-163	-5.91845e-164	1.95783e-163	-1.59879e-163	1.35706e-162	-9.84391e-163	-2.23633e-163	-3.15651e-163	-6.51813e-163	3.91522e-163	6.48208e-163	-5.3664e-163	-3.63569e-163	6.54353e-165	-1.91786e-163	8.75157e-163	1.05085e-162	6.43145e-164	-1.59593e-163	-6.48815e-164	-1.61139e-163	0
8.12853e-163	8.4999e-163	6.63102e-163	-4.50126e-163	2.85966e-163	7.14258e-163	3.47415e-163	-1.06372e-162	4.38558e-163	-4.19083e-163	-5.91845e-164	1.95783e-163	-1.59879e-163	1.35706e-162	-9.84391e-163	-2.23633e-163	-3.15651e-163	-6.51813e-163	3.91522e-163	6.48208e-163	-5.3664e-163	-3.63569e-163	6.54353e-165	-1.91786e-163	8.75157e-163	1.05085e-162	6.43145e-164	-1.59593e-163	-6.48815e-164	-1.61139e-163	0
8.12853e-163	8.4999e-163	6.63102e-163	-4.50126e-163	2.85966e-163	7.14258e-163	3.47415e-163	-1.06372e-162	4.38558e-163	-4.19083e-163	-5.91845e-164	1.95783e-163	-1.59879e-163	1.35706e-162	-9.84391e-163	-2.23633e-163	-3.15651e-163	-6.51813e-163	3.91522e-163	6.48208e-163	-5.3664e-163	-3.63569e-163	6.54353e-165	-1.91786e-163	8.75157e-163	1.05085e-162	6.43145e-164	-1.59593e-163	-6.48815e-164	-1.61139e-163	0
8.12853e-163	8.4999e-163	6.63102e-163	-4.50126e-163	2.85966e-163	7.14258e-163	3.47415e-163	-1.06372e-162	4.38558e-163	-4.19083e-163	-5.91845e-164	1.95783e-163	-1.59879e-163	1.35706e-162	-9.84391e-163	-2.23633e-163	-3.15651e-163	-6.51813e-163	3.91522e-163	6.48208e-163	-5.3664e-163	-3.63569e-163	6.54353e-165	-1.91786e-163	8.75157e-163	1.05085e-162	6.43145e-164	-1.59593e-163	-6.48815e-164	-1.61139e-163	0
8.12853e-163	8.4999e-163	6.63102e-163	-4.50126e-163	2.85966e-163	7.14258e-163	3.47415e-163	-1.06372e-162	4.38558e-163	-4.19083e-163	-5.91845e-164	1.95783e-163	-1.59879e-163	1.35706e-162	-9.84391e-163	-2.23633e-163	-3.15651e-163	-6.51813e-163	3.91522e-163	6.48208e-163	-5.3664e-163	-3.63569e-163	6.54353e-165	-1.91786e-163	8.75157e-163	1.05085e-162	6.43145e-164	-1.59593e-163	-6.48815e-164	-1.61139e-163	0
8.12853e-163	8.4999e-163	6.63102e-163	-4.50126e-163	2.85966e-163	7.14258e-163	3.47415e-163	-1.06372e-162	4.38558e-163	-4.19083e-163	-5.91845e-164	1.95783e-163	-1.59879e-163	1.35706e-162	-9.84391e-163	-2.23633e-163	-3.15651e-163	-6.51813e-163	3.91522e-163	6.48208e-163	-5.3664e-163	-3.63569e-163	6.54353e-165	-1.91786e-163	8.75157e-163	1.05085e-162	6.43145e-164	-1.59593e-163	-6.48815e-164	-1.61139e-163	0
8.12853e-163	8.4999e-163	6.63102e-163	-4.50126e-163	2.85966e-163	7.14258e-163	3.47415e-163	-1.06372e-162	4.38558e-163	-4.19083e-163	-5.91845e-164	1.95783e-163	-1.59879e-163	1.35706e-162	-9.84391e-163	-2.23633e-163	-3.15651e-163	-6.51813e-163	3.91522e-163	6.48208e-163	-5.3664e-163	-3.63569e-163	6.54353e-165	-1.91786e-163	8.75157e-163	1.05085e-162	6.43145e-164	-1.59593e-163	-6.48815e-164	-1.61139e-163	0
8.12853e-163	8.4999e-163	6.63102e-163	-4.50126e-163	2.85966e-163	7.14258e-163	3.47415e-163	-1.06372e-162	4.38558e-163	-4.19083e-163	-5.91845e-164	1.95783e-163	-1.59879e-163	1.35706e-162	-9.84391e-163	-2.23633e-163	-3.15651e-163	-6.51813e-163	3.91522e-163	6.48208e-163	-5.3664e-163	-3.63569e-163	6.54353e-165	-1.91786e-163	8.75157e-163	1.05085e-162	6.43145e-164	-1.59593e-163	-6.48815e-164	-1.61139e-163	0
8.12853e-163	8.4999e-163	6.63102e-163	-4.50126e-163	2.85966e-163	7.14258e-163	3.47415e-163	-1.06372e-162	4.38558e-163	-4.19083e-163	-5.91845e-164	1.95783e-163	-1.59879e-163	1.35706e-162	-9.84391e-163	-2.23633e-163	-3.15651e-163	-6.51813e-163	3.91522e-163	6.48208e-163	-5.3664e-163	-3.63569e-163	6.54353e-165	-1.91786e-163	8.75157e-163	1.05085e-162	6.43145e-164	-1.59593e-163	-6.48815e-164	-1.61139e-163	0
8.12853e-163	8.4999e-163	6.63102e-163	-4.50126e-163	2.85966e-163	7.14258e-163	3.47415e-163	-1.06372e-162	4.38558e-163	-4.19083e-163	-5.91845e-164	1.95783e-163	-1.59879e-163	1.35706e-162	-9.84391e-163	-2.23633e-163	-3.15651e-163	-6.51813e-163	3.91522e-163	6.48208e-163	-5.3664e-163	-3.63569e-163	6.54353e-165	-1.91786e-163	8.75157e-163	1.05085e-162	6.43145e-164	-1.59593e-163	-6.48815e-164	-1.61139e-163	0
8.12853e-163	8.4999e-163	6.63102e-163	-4.50126e-163	2.85966e-163	7.14258e-163	3.47415e-163	-1.06372e-162	4.38558e-163	-4.19083e-163	-5.91845e-164	1.95783e-163	-1.59879e-163	1.35706e-162	-9.84391e-163	-2.23633e-163	-3.15651e-163	-6.51813e-163	3.91522e-163	6.48208e-163	-5.3664e-163	-3.63569e-163	6.54353e-165	-1.91786e-163	8.75157e-163	1.05085e-162	6.43145e-164	-1.59593e-163	-6.48815e-164	-1.61139e-163	0
8.12853e-163	8.4999e-163	6.63102e-163	-4.50126e-163	2.85966e-163	7.14258e-163	3.47415e-163	-1.06372e-162	4.38558e-163	-4.19083e-163	-5.91845e-164	1.95783e-163	-1.59879e-163	1.35706e-162	-9.84391e-163	-2.23633e-163	-3.15651e-163	-6.51813e-163	3.91522e-163	6.48208e-163	-5.3664e-163	-3.63569e-163	6.54353e-165	-1.91786e-163	8.75157e-163	1.05085e-162	6.43145e-164	-1.59593e-163	-6.48815e-164	-1.61139e-163	0
8.12853e-163	8.4999e-163	6.63102e-163	-4.50126e-163	2.85966e-163	7.14258e-163	3.47415e-163	-1.06372e-162	4.38558e-163	-4.19083e-163	-5.91845e-164	1.95783e-163	-1.59879e-163	1.35706e-162	-9.84391e-163	-2.23633e-163	-3.15651e-163	-6.51813e-163	3.91522e-163	6.48208e-163	-5.3664e-163	-3.63569e-163	6.54353e-165	-1.91786e-163	8.75157e-163	1.05085e-162	6.43145e-164	-1.59593e-163	-6.48815e-164	-1.61139e-163	0
8.12853e-163	8.4999e-163	6.63102e-163	-4.50126e-163	2.85966e-163	7.14258e-163	3.47415e-163	-1.06372e-162	4.38558e-163	-4.19083e-163	-5.91845e-164	1.95783e-163	-1.59879e-163	1.35706e-162	-9.84391e-163	-2.23633e-163	-3.15651e-163	-6.51813e-163	3.91522e-163	6.48208e-163	-5.3664e-163	-3.63569e-163	6.54353e-165	-1.91786e-163	8.75157e-163	1.05085e-162	6.43145e-164	-1.59593e-163	-6.48815e-164	-1.61139e-163	0
8.12853e-163	8.4999e-163	6.63102e-163	-4.50126e-163	2.85966e-163	7.14258e-163	3.47415e-163	-1.06372e-162	4.38558e-163	-4.19083e-163	-5.91845e-164	1.95783e-163	-1.59879e-163	1.35706e-162	-9.84391e-163	-2.23633e-163	-3.15651e-163	-6.51813e-163	3.91522e-163	6.48208e-163	-5.3664e-163	-3.63569e-163	6.54353e-165	-1.91786e-163	8.75157e-163	1.05085e-162	6.43145e-164	-1.59593e-163	-6.48815e-164	-1.61139e-163	0
8.12853e-163	8.4999e-163	6.63102e-163	-4.50126e-163	2.85966e-163	7.14258e-163	3.47415e-163	-1.06372e-162	4.38558e-163	-4.19083e-163	-5.91845e-164	1.95783e-163	-1.59879e-163	1.35706e-162	-9.84391e-163	-2.23633e-163	-3.15651e-163	-6.51813e-163	3.91522e-163	6.48208e-163	-5.3664e-163	-3.63569e-163	6.54353e-165	-1.91786e-163	8.75157e-163	1.05085e-162	6.43145e-164	-1.59593e-163	-6.48815e-164	-1.61139e-163	0
8.12853e-163	8.4999e-163	6.63102e-163	-4.50126e-163	2.85966e-163	7.14258e-163	3.47415e-163	-1.06372e-162	4.38558e-163	-4.19083e-163	-5.91845e-164	1.95783e-163	-1.59879e-163	1.35706e-162	-9.84391e-163	-2.23633e-163	-3.15651e-163	-6.51813e-163	3.91522e-163	6.48208e-163	-5.3664e-163	-3.63569e-163	6.54353e-165	-1.91786e-163	8.75157e-163	1.05085e-162	6.43145e-164	-1.59593e-163	-6.48815e-164	-1.61139e-163	0
8.12853e-163	8.4999e-163	6.63102e-163	-4.50126e-163	2.85966e-163	7.14258e-163	3.47415e-163	-1.06372e-162	4.38558e-163	-4.19083e-163	-5.91845e-164	1.95783e-163	-1.59879e-163	1.35706e-162	-9.84391e-163	-2.23633e-163	-3.15651e-163	-6.51813e-163	3.91522e-163	6.48208e-163	-5.3664e-163	-3.63569e-163	6.54353e-165	-1.91786e-163	8.75157e-163	1.05085e-162	6.43145e-164	-1.59593e-163	-6.48815e-164	-1.61139e-163	0
8.12853e-163	8.4999e-163	6.63102e-163	-4.50126e-163	2.85966e-163	7.14258e-163	3.47415e-163	-1.06372e-162	4.38558e-163	-4.19083e-163	-5.91845e-164	1.95783e-163	-1.59879e-163	1.35706e-162	-9.84391e-163	-2.23633e-163	-3.15651e-163	-6.51813e-163	3.91522e-163	6.48208e-163	-5.3664e-163	-3.63569e-163	6.54353e-165	-1.91786e-163	8.75157e-163	1.05085e-162	6.43145e-164	-1.59593e-163	-6.48815e-164	-1.61139e-163	0
8.12853e-163	8.4999e-163	6.63102e-163	-4.50126e-163	2.85966e-163	7.14258e-163	3.47415e-163	-1.06372e-162	4.38558e-163	-4.19083e-163	-5.91845e-164	1.95783e-163	-1.59879e-163	1.35706e-162	-9.84391e-163	-2.23633e-163	-3.15651e-163	-6.51813e-163	3.91522e-163	6.48208e-163	-5.3664e-163	-3.63569e-163	6.54353e-165	-1.91786e-163	8.75157e-163	1.05085e-162	6.43145e-164	-1.59593e-163	-6.48815e-164	-1.61139e-163	0
8.12853e-163	8.4999e-163	6.63102e-163	-4.50126e-163	2.85966e-163	7.14258e-163	3.47415e-163	-1.06372e-162	4.38558e-163	-4.19083e-163	-5.91845e-164	1.95783e-163	-1.59879e-163	1.35706e-162	-9.84391e-163	-2.23633e-163	-3.15651e-163	-6.51813e-163	3.91522e-163	6.48208e-163	-5.3664e-163	-3.63569e-163	6.54353e-165	-1.91786e-163	8.75157e-163	1.05085e-162	6.43145e-164	-1.59593e-163	-6.48815e-164	-1.61139e-163	0
8.12853e-163	8.4999e-163	6.63102e-163	-4.50126e-163	2.85966e-163	7.14258e-163	3.47415e-163	-1.06372e-162	4.38558e-163	-4.19083e-163	-5.91845e-164	1.95783e-163	-1.59879e-163	1.35706e-162	-9.84391e-163	-2.23633e-163	-3.15651e-163	-6.51813e-163	3.91522e-163	6.48208e-163	-5.3664e-163	-3.63569e-163	6.54353e-165	-1.91786e-163	8.75157e-163	1.05085e-162	6.43145e-164	-1.59593e-163	-6.48815e-164	-1.61139e-163	0
8.12853e-163	8.4999e-163	6.63102e-163	-4.50126e-163	2.85966e-163	7.14258e-163	3.47415e-163	-1.06372e-162	4.38558e-163	-4.19083e-163	-5.91845e-164	1.95783e-163	-1.59879e-163	1.35706e-162	-9.84391e-163	-2.23633e-163	-3.15651e-163	-6.51813e-163	3.91522e-163	6.48208e-163	-5.3664e-163	-3.63569e-163	6.54353e-165	-1.91786e-163	8.75157e-163	1.05085e-162	6.43145e-164	-1.59593e-163	-6.48815e-164	-1.61139e-163	0
8.12853e-163	8.4999e-163	6.63102e-163	-4.50126e-163	2.85966e-163	7.14258e-163	3.47415e-163	-1.06372e-162	4.38558e-163	-4.19083e-163	-5.91845e-164	1.95783e-163	-1.59879e-163	1.35706e-162	-9.84391e-163	-2.23633e-163	-3.15651e-163	-6.51813e-163	3.91522e-163	6.48208e-163	-5.3664e-163	-3.63569e-163	6.54353e-165	-1.91786e-163	8.75157e-163	1.05085e-162	6.43145e-164	-1.59593e-163	-6.48815e-164	-1.61139e-163	0
8.12853e-163	8.4999e-163	6.63102e-163	-4.50126e-163	2.85966e-163	7.14258e-163	3.47415e-163	-1.06372e-162	4.38558e-163	-4.19083e-163	-5.91845e-164	1.95783e-163	-1.59879e-163	1.35706e-162	-9.84391e-163	-2.23633e-163	-3.15651e-163	-6.51813e-163	3.91522e-163	6.48208e-163	-5.3664e-163	-3.63569e-163	6.54353e-165	-1.91786e-163	8.75157e-163	1.05085e-162	6.43145e-164	-1.59593e-163	-6.48815e-164	-1.61139e-163	0
8.12853e-163	8.4999e-163	6.63102e-163	-4.50126e-163	2.85966e-163	7.14258e-163	3.47415e-163	-1.06372e-162	4.38558e-163	-4.19083e-163	-5.91845e-164	1.95783e-163	-1.59879e-163	1.35706e-162	-9.84391e-163	-2.23633e-163	-3.15651e-163	-6.51813e-163	3.91522e-163	6.48208e-163	-5.3664e-163	-3.63569e-163	6.54353e-165	-1.91786e-163	8.75157e-163	1.05085e-162	6.43145e-164	-1.59593e-163	-6.48815e-164	-1.61139e-163	0
8.12853e-163	8.4999e-163	6.63102e-163	-4.50126e-163	2.85966e-163	7.14258e-163	3.47415e-163	-1.06372e-162	4.38558e-163	-4.19083e-163	-5.91845e-164	1.95783e-163	-1.59879e-163	1.35706e-162	-9.84391e-163	-2.23633e-163	-3.15651e-163	-6.51813e-163	3.91522e-163	6.48208e-163	-5.3664e-163	-3.63569e-163	6.54353e-165	-1.91786e-163	8.75157e-163	1.05085e-162	6.43145e-164	-1.59593e-163	-6.48815e-164	-1.61139e-163	0
8.12853e-163	8.4999e-163	6.63102e-163	-4.50126e-163	2.85966e-163	7.14258e-163	3.47415e-163	-1.06372e-162	4.38558e-163	-4.19083e-163	-5.91845e-164	1.95783e-163	-1.59879e-163	1.35706e-162	-9.84391e-163	-2.23633e-163	-3.15651e-163	-6.51813e-163	3.91522e-163	6.48208e-163	-5.3664e-163	-3.63569e-163	6.54353e-165	-1.91786e-163	8.75157e-163	1.05085e-162	6.43145e-164	-1.59593e-163	-6.48815e-164	-1.61139e-163	0
8.12853e-163	8.4999e-163	6.63102e-163	-4.50126e-163	2.85966e-163	7.14258e-163	3.47415e-163	-1.06372e-162	4.38558e-163	-4.19083e-163	-5.91845e-164	1.95783e-163	-1.59879e-163	1.35706e-162	-9.84391e-163	-2.23633e-163	-3.15651e-163	-6.51813e-163	3.91522e-163	6.48208e-163	-5.3664e-163	-3.63569e-163	6.54353e-165	-1.91786e-163	8.75157e-163	1.05085e-162	6.43145e-164	-1.59593e-163	-6.48815e-164	-1.61139e-163	0
8.12853e-163	8.4999e-163	6.63102e-163	-4.50126e-163	2.85966e-163	7.14258e-163	3.47415e-163	-1.06372e-162	4.38558e-163	-4.19083e-163	-5.91845e-164	1.95783e-163	-1.59879e-163	1.35706e-162	-9.84391e-163	-2.23633e-163	-3.15651e-163	-6.51813e-163	3.91522e-163	6.48208e-163	-5.3664e-163	-3.63569e-163	6.54353e-165	-1.91786e-163	8.75157e-163	1.05085e-162	6.43145e-164	-1.59593e-163	-6.48815e-164	-1.61139e-163	0
8.12853e-163	8.4999e-163	6.63102e-163	-4.50126e-163	2.85966e-163	7.14258e-163	3.47415e-163	-1.06372e-162	4.38558e-163	-4.19083e-163	-5.91845e-164	1.95783e-163	-1.59879e-163	1.35706e-162	-9.84391e-163	-2.23633e-163	-3.15651e-163	-6.51813e-163	3.91522e-163	6.48208e-163	-5.3664e-163	-3.63569e-163	6.54353e-165	-1.91786e-163	8.75157e-163	1.05085e-162	6.43145e-164	-1.59593e-163	-6.48815e-164	-1.61139e-163	0
8.12853e-163	8.4999e-163	6.63102e-163	-4.50126e-163	2.85966e-163	7.14258e-163	3.47415e-163	-1.06372e-162	4.38558e-163	-4.19083e-163	-5.91845e-164	1.95783e-163	-1.59879e-163	1.35706e-162	-9.84391e-163	-2.23633e-163	-3.15651e-163	-6.51813e-163	3.91522e-163	6.48208e-163	-5.3664e-163	-3.63569e-163	6.54353e-165	-1.91786e-163	8.75157e-163	1.05085e-162	6.43145e-164	-1.59593e-163	-6.48815e-164	-1.61139e-163	0
8.12853e-163	8.4999e-163	6.63102e-163	-4.50126e-163	2.85966e-163	7.14258e-163	3.47415e-163	-1.06372e-162	4.38558e-163	-4.19083e-163	-5.91845e-164	1.95783e-163	-1.59879e-163	1.35706e-162	-9.84391e-163	-2.23633e-163	-3.15651e-163	-6.51813e-163	3.91522e-163	6.48208e-163	-5.3664e-163	-3.63569e-163	6.54353e-165	-1.91786e-163	8.75157e-163	1.05085e-162	6.43145e-164	-1.59593e-163	-6.48815e-164	-1.61139e-163	0
8.12853e-163	8.4999e-163	6.63102e-163	-4.50126e-163	2.85966e-163	7.14258e-163	3.47415e-163	-1.06372e-162	4.38558e-163	-4.19083e-163	-5.91845e-164	1.95783e-163	-1.59879e-163	1.35706e-162	-9.84391e-163	-2.23633e-163	-3.15651e-163	-6.51813e-163	3.91522e-163	6.48208e-163	-5.3664e-163	-3.63569e-163	6.54353e-165	-1.91786e-163	8.75157e-163	1.05085e-162	6.43145e-164	-1.59593e-163	-6.48815e-164	-1.61139e-163	0
8.12853e-163	8.4999e-163	6.63102e-163	-4.50126e-163	2.85966e-163	7.14258e-163	3.47415e-163	-1.06372e-162	4.38558e-163	-4.19083e-163	-5.91845e-164	1.95783e-163	-1.59879e-163	1.35706e-162	-9.84391e-163	-2.23633e-163	-3.15651e-163	-6.51813e-163	3.91522e-163	6.48208e-163	-5.3664e-163	-3.63569e-163	6.54353e-165	-1.91786e-163	8.75157e-163	1.05085e-162	6.43145e-164	-1.59593e-163	-6.48815e-164	-1.61139e-163	0
8.12853e-163	8.4999e-163	6.63102e-163	-4.50126e-163	2.85966e-163	7.14258e-163	3.47415e-163	-1.06372e-162	4.38558e-163	-4.19083e-163	-5.91845e-164	1.95783e-163	-1.59879e-163	1.35706e-162	-9.84391e-163	-2.23633e-163	-3.15651e-163	-6.51813e-163	3.91522e-163	6.48208e-163	-5.3664e-163	-3.63569e-163	6.54353e-165	-1.91786e-163	8.75157e-163	1.05085e-162	6.43145e-164	-1.59593e-163	-6.48815e-164	-1.61139e-163	0
8.12853e-163	8.4999e-163	6.63102e-163	-4.50126e-163	2.85966e-163	7.14258e-163	3.47415e-163	-1.06372e-162	4.38558e-163	-4.19083e-163	-5.91845e-164	1.95783e-163	-1.59879e-163	1.35706e-162	-9.84391e-163	-2.23633e-163	-3.15651e-163	-6.51813e-163	3.91522e-163	6.48208e-163	-5.3664e-163	-3.63569e-163	6.54353e-165	-1.91786e-163	8.75157e-163	1.05085e-162	6.43145e-164	-1.59593e-163	-6.48815e-164	-1.61139e-163	0
8.12853e-163	8.4999e-163	6.63102e-163	-4.50126e-163	2.85966e-163	7.14258e-163	3.47415e-163	-1.06372e-162	4.38558e-163	-4.19083e-163	-5.91845e-164	1.95783e-163	-1.59879e-163	1.35706e-162	-9.84391e-163	-2.23633e-163	-3.15651e-163	-6.51813e-163	3.91522e-163	6.48208e-163	-5.3664e-163	-3.63569e-163	6.54353e-165	-1.91786e-163	8.75157e-163	1.05085e-162	6.43145e-164	-1.59593e-163	-6.48815e-164	-1.61139e-163	0
8.12853e-163	8.4999e-163	6.63102e-163	-4.50126e-163	2.85966e-163	7.14258e-163	3.47415e-163	-1.06372e-162	4.38558e-163	-4.19083e-163	-5.91845e-164	1.95783e-163	-1.59879e-163	1.35706e-162	-9.84391e-163	-2.23633e-163	-3.15651e-163	-6.51813e-163	3.91522e-163	6.48208e-163	-5.3664e-163	-3.63569e-163	6.54353e-165	-1.91786e-163	8.75157e-163	1.05085e-162	6.43145e-164	-1.59593e-163	-6.48815e-164	-1.61139e-163	0
8.12853e-163	8.4999e-163	6.63102e-163	-4.50126e-163	2.85966e-163	7.14258e-163	3.47415e-163	-1.06372e-162	4.38558e-163	-4.19083e-163	-5.91845e-164	1.95783e-163	-1.59879e-163	1.35706e-162	-9.84391e-163	-2.23633e-163	-3.15651e-163	-6.51813e-163	3.91522e-163	6.48208e-163	-5.3664e-163	-3.63569e-163	6.54353e-165	-1.91786e-163	8.75157e-163	1.05085e-162	6.43145e-164	-1.59593e-163	-6.48815e-164	-1.61139e-163	0
8.12853e-163	8.4999e-163	6.63102e-163	-4.50126e-163	2.85966e-163	7.14258e-163	3.47415e-163	-1.06372e-162	4.38558e-163	-4.19083e-163	-5.91845e-164	1.95783e-163	-1.59879e-163	1.35706e-162	-9.84391e-163	-2.23633e-163	-3.15651e-163	-6.51813e-163	3.91522e-163	6.48208e-163	-5.3664e-163	-3.63569e-163	6.54353e-165	-1.91786e-163	8.75157e-163	1.05085e-162	6.43145e-164	-1.59593e-163	-6.48815e-164	-1.61139e-163	0
8.12853e-163	8.4999e-163	6.63102e-163	-4.50126e-163	2.85966e-163	7.14258e-163	3.47415e-163	-1.06372e-162	4.38558e-163	-4.19083e-163	-5.91845e-164	1.95783e-163	-1.59879e-163	1.35706e-162	-9.84391e-163	-2.23633e-163	-3.15651e-163	-6.51813e-163	3.91522e-163	6.48208e-163	-5.3664e-163	-3.63569e-163	6.54353e-165	-1.91786e-163	8.75157e-163	1.05085e-162	6.43145e-164	-1.59593e-163	-6.48815e-164	-1.61139e-163	0
8.12853e-163	8.4999e-163	6.63102e-163	-4.50126e-163	2.85966e-163	7.14258e-163	3.47415e-163	-1.06372e-162	4.38558e-163	-4.19083e-163	-5.91845e-164	1.95783e-163	-1.59879e-163	1.35706e-162	-9.84391e-163	-2.23633e-163	-3.15651e-163	-6.51813e-163	3.91522e-163	6.48208e-163	-5.3664e-163	-3.63569e-163	6.54353e-165	-1.91786e-163	8.75157e-163	1.05085e-162	6.43145e-164	-1.59593e-163	-6.48815e-164	-1.61139e-163	0
8.12853e-163	8.4999e-163	6.63102e-163	-4.50126e-163	2.85966e-163	7.14258e-163	3.47415e-163	-1.06372e-162	4.38558e-163	-4.19083e-163	-5.91845e-164	1.95783e-163	-1.59879e-163	1.35706e-162	-9.84391e-163	-2.23633e-163	-3.15651e-163	-6.51813e-163	3.91522e-163	6.48208e-163	-5.3664e-163	-3.63569e-163	6.54353e-165	-1.91786e-163	8.75157e-163	1.05085e-162	6.43145e-164	-1.59593e-163	-6.48815e-164	-1.61139e-163	0
8.12853e-163	8.4999e-163	6.63102e-163	-4.50126e-163	2.85966e-163	7.14258e-163	3.47415e-163	-1.06372e-162	4.38558e-163	-4.19083e-163	-5.91845e-164	1.95783e-163	-1.59879e-163	1.35706e-162	-9.84391e-163	-2.23633e-163	-3.15651e-163	-6.51813e-163	3.91522e-163	6.48208e-163	-5.3664e-163	-3.63569e-163	6.54353e-165	-1.91786e-163	8.75157e-163	1.05085e-162	6.43145e-164	-1.59593e-163	-6.48815e-164	-1.61139e-163	0
8.12853e-163	8.4999e-163	6.63102e-163	-4.50126e-163	2.85966e-163	7.14258e-163	3.47415e-163	-1.06372e-162	4.38558e-163	-4.19083e-163	-5.91845e-164	1.95783e-163	-1.59879e-163	1.35706e-162	-9.84391e-163	-2.23633e-163	-3.15651e-163	-6.51813e-163	3.91522e-163	6.48208e-163	-5.3664e-163	-3.63569e-163	6.54353e-165	-1.91786e-163	8.75157e-163	1.05085e-162	6.43145e-164	-1.59593e-163	-6.48815e-164	-1.61139e-163	0
8.12853e-163	8.4999e-163	6.63102e-163	-4.50126e-163	2.85966e-163	7.14258e-163	3.47415e-163	-1.06372e-162	4.38558e-163	-4.19083e-163	-5.91845e-164	1.95783e-163	-1.59879e-163	1.35706e-162	-9.84391e-163	-2.23633e-163	-3.15651e-163	-6.51813e-163	3.91522e-163	6.48208e-163	-5.3664e-163	-3.63569e-163	6.54353e-165	-1.91786e-163	8.75157e-163	1.05085e-162	6.43145e-164	-1.59593e-163	-6.48815e-164	-1.61139e-163	0
8.12853e-163	8.4999e-163	6.63102e-163	-4.50126e-163	2.85966e-163	7.14258e-163	3.47415e-163	-1.06372e-162	4.38558e-163	-4.19083e-163	-5.91845e-164	1.95783e-163	-1.59879e-163	1.35706e-162	-9.84391e-163	-2.23633e-163	-3.15651e-163	-6.51813e-163	3.91522e-163	6.48208e-163	-5.3664e-163	-3.63569e-163	6.54353e-165	-1.91786e-163	8.75157e-163	1.05085e-162	6.43145e-164	-1.59593e-163	-6.48815e-164	-1.61139e-163	0
8.12853e-163	8.4999e-163	6.63102e-163	-4.50126e-163	2.85966e-163	7.14258e-163	3.47415e-163	-1.06372e-162	4.38558e-163	-4.19083e-163	-5.91845e-164	1.95783e-163	-1.59879e-163	1.35706e-162	-9.84391e-163	-2.23633e-163	-3.15651e-163	-6.51813e-163	3.91522e-163	6.48208e-163	-5.3664e-163	-3.63569e-163	6.54353e-165	-1.91786e-163	8.75157e-163	1.05085e-162	6.43145e-164	-1.59593e-163	-6.48815e-164	-1.61139e-163	0
8.12853e-163	8.4999e-163	6.63102e-163	-4.50126e-163	2.85966e-163	7.14258e-163	3.47415e-163	-1.06372e-162	4.38558e-163	-4.19083e-163	-5.91845e-164	1.95783e-163	-1.59879e-163	1.35706e-162	-9.84391e-163	-2.23633e-163	-3.15651e-163	-6.51813e-163	3.91522e-163	6.48208e-163	-5.3664e-163	-3.63569e-163	6.54353e-165	-1.91786e-163	8.75157e-163	1.05085e-162	6.43145e-164	-1.59593e-163	-6.48815e-164	-1.61139e-163	0
8.12853e-163	8.4999e-163	6.63102e-163	-4.50126e-163	2.85966e-163	7.14258e-163	3.47415e-163	-1.06372e-162	4.38558e-163	-4.19083e-163	-5.91845e-164	1.95783e-163	-1.59879e-163	1.35706e-162	-9.84391e-163	-2.23633e-163	-3.15651e-163	-6.51813e-163	3.91522e-163	6.48208e-163	-5.3664e-163	-3.63569e-163	6.54353e-165	-1.91786e-163	8.75157e-163	1.05085e-162	6.43145e-164	-1.59593e-163	-6.48815e-164	-1.61139e-163	0
8.12853e-163	8.4999e-163	6.63102e-163	-4.50126e-163	2.85966e-163	7.14258e-163	3.47415e-163	-1.06372e-162	4.38558e-163	-4.19083e-163	-5.91845e-164	1.95783e-163	-1.59879e-163	1.35706e-162	-9.84391e-163	-2.23633e-163	-3.15651e-163	-6.51813e-163	3.91522e-163	6.48208e-163	-5.3664e-163	-3.63569e-163	6.54353e-165	-1.91786e-163	8.75157e-163	1.05085e-162	6.43145e-164	-1.59593e-163	-6.48815e-164	-1.61139e-163	0
8.12853e-163	8.4999e-163	6.63102e-163	-4.50126e-163	2.85966e-163	7.14258e-163	3.47415e-163	-1.06372e-162	4.38558e-163	-4.19083e-163	-5.91845e-164	1.95783e-163	-1.59879e-163	1.35706e-162	-9.84391e-163	-2.23633e-163	-3.15651e-163	-6.51813e-163	3.91522e-163	6.48208e-163	-5.3664e-163	-3.63569e-163	6.54353e-165	-1.91786e-163	8.75157e-163	1.05085e-162	6.43145e-164	-1.59593e-163	-6.48815e-164	-1.61139e-163	0
8.12853e-163	8.4999e-163	6.63102e-163	-4.50126e-163	2.85966e-163	7.14258e-163	3.47415e-163	-1.06372e-162	4.38558e-163	-4.19083e-163	-5.91845e-164	1.95783e-163	-1.59879e-163	1.35706e-162	-9.84391e-163	-2.23633e-163	-3.15651e-163	-6.51813e-163	3.91522e-163	6.48208e-163	-5.3664e-163	-3.63569e-163	6.54353e-165	-1.91786e-163	8.75157e-163	1.05085e-162	6.43145e-164	-1.59593e-163	-6.48815e-164	-1.61139e-163	0
8.12853e-163	8.4999e-163	6.63102e-163	-4.50126e-163	2.85966e-163	7.14258e-163	3.47415e-163	-1.06372e-162	4.38558e-163	-4.19083e-163	-5.91845e-164	1.95783e-163	-1.59879e-163	1.35706e-162	-9.84391e-163	-2.23633e-163	-3.15651e-163	-6.51813e-163	3.91522e-163	6.48208e-163	-5.3664e-163	-3.63569e-163	6.54353e-165	-1.91786e-163	8.75157e-163	1.05085e-162	6.43145e-164	-1.59593e-163	-6.48815e-164	-1.61139e-163	0
8.12853e-163	8.4999e-163	6.63102e-163	-4.50126e-163	2.85966e-163	7.14258e-163	3.47415e-163	-1.06372e-162	4.38558e-163	-4.19083e-163	-5.91845e-164	1.95783e-163	-1.59879e-163	1.35706e-162	-9.84391e-163	-2.23633e-163	-3.15651e-163	-6.51813e-163	3.91522e-163	6.48208e-163	-5.3664e-163	-3.63569e-163	6.54353e-165	-1.91786e-163	8.75157e-163	1.05085e-162	6.43145e-164	-1.59593e-163	-6.48815e-164	-1.61139e-163	0
8.12853e-163	8.4999e-163	6.63102e-163	-4.50126e-163	2.85966e-163	7.14258e-163	3.47415e-163	-1.06372e-162	4.38558e-163	-4.19083e-163	-5.91845e-164	1.95783e-163	-1.59879e-163	1.35706e-162	-9.84391e-163	-2.23633e-163	-3.15651e-163	-6.51813e-163	3.91522e-163	6.48208e-163	-5.3664e-163	-3.63569e-163	6.54353e-165	-1.91786e-163	8.75157e-163	1.05085e-162	6.43145e-164	-1.59593e-163	-6.48815e-164	-1.61139e-163	0
8.12853e-163	8.4999e-163	6.63102e-163	-4.50126e-163	2.85966e-163	7.14258e-163	3.47415e-163	-1.06372e-162	4.38558e-163	-4.19083e-163	-5.91845e-164	1.95783e-163	-1.59879e-163	1.35706e-162	-9.84391e-163	-2.23633e-163	-3.15651e-163	-6.51813e-163	3.91522e-163	6.48208e-163	-5.3664e-163	-3.63569e-163	6.54353e-165	-1.91786e-163	8.75157e-163	1.05085e-162	6.43145e-164	-1.59593e-163	-6.48815e-164	-1.61139e-163	0
8.12853e-163	8.4999e-163	6.63102e-163	-4.50126e-163	2.85966e-163	7.14258e-163	3.47415e-163	-1.06372e-162	4.38558e-163	-4.19083e-163	-5.91845e-164	1.95783e-163	-1.59879e-163	1.35706e-162	-9.84391e-163	-2.23633e-163	-3.15651e-163	-6.51813e-163	3.91522e-163	6.48208e-163	-5.3664e-163	-3.63569e-163	6.54353e-165	-1.91786e-163	8.75157e-163	1.05085e-162	6.43145e-164	-1.59593e-163	-6.48815e-164	-1.61139e-163	0
8.12853e-163	8.4999e-163	6.63102e-163	-4.50126e-163	2.85966e-163	7.14258e-163	3.47415e-163	-1.06372e-162	4.38558e-163	-4.19083e-163	-5.91845e-164	1.95783e-163	-1.59879e-163	1.35706e-162	-9.84391e-163	-2.23633e-163	-3.15651e-163	-6.51813e-163	3.91522e-163	6.48208e-163	-5.3664e-163	-3.63569e-163	6.54353e-165	-1.91786e-163	8.75157e-163	1.05085e-162	6.43145e-164	-1.59593e-163	-6.48815e-164	-1.61139e-163	0
8.12853e-163	8.4999e-163	6.63102e-163	-4.50126e-163	2.85966e-163	7.14258e-163	3.47415e-163	-1.06372e-162	4.38558e-163	-4.19083e-163	-5.91845e-164	1.95783e-163	-1.59879e-163	1.35706e-162	-9.84391e-163	-2.23633e-163	-3.15651e-163	-6.51813e-163	3.91522e-163	6.48208e-163	-5.3664e-163	-3.63569e-163	6.54353e-165	-1.91786e-163	8.75157e-163	1.05085e-162	6.43145e-164	-1.59593e-163	-6.48815e-164	-1.61139e-163	0
8.12853e-163	8.4999e-163	6.63102e-163	-4.50126e-163	2.85966e-163	7.14258e-163	3.47415e-163	-1.06372e-162	4.38558e-163	-4.19083e-163	-5.91845e-164	1.95783e-163	-1.59879e-163	1.35706e-162	-9.84391e-163	-2.23633e-163	-3.15651e-163	-6.51813e-163	3.91522e-163	6.48208e-163	-5.3664e-163	-3.63569e-163	6.54353e-165	-1.91786e-163	8.75157e-163	1.05085e-162	6.43145e-164	-1.59593e-163	-6.48815e-164	-1.61139e-163	0
8.12853e-163	8.4999e-163	6.63102e-163	-4.50126e-163	2.85966e-163	7.14258e-163	3.47415e-163	-1.06372e-162	4.38558e-163	-4.19083e-163	-5.91845e-164	1.95783e-163	-1.59879e-163	1.35706e-162	-9.84391e-163	-2.23633e-163	-3.15651e-163	-6.51813e-163	3.91522e-163	6.48208e-163	-5.3664e-163	-3.63569e-163	6.54353e-165	-1.91786e-163	8.75157e-163	1.05085e-162	6.43145e-164	-1.59593e-163	-6.48815e-164	-1.61139e-163	0
8.12853e-163	8.4999e-163	6.63102e-163	-4.50126e-163	2.85966e-163	7.14258e-163	3.47415e-163	-1.06372e-162	4.38558e-163	-4.19083e-163	-5.91845e-164	1.95783e-163	-1.59879e-163	1.35706e-162	-9.84391e-163	-2.23633e-163	-3.15651e-163	-6.51813e-163	3.91522e-163	6.48208e-163	-5.3664e-163	-3.63569e-163	6.54353e-165	-1.91786e-163	8.75157e-163	1.05085e-162	6.43145e-164	-1.59593e-163	-6.48815e-164	-1.61139e-163	0
8.12853e-163	8.4999e-163	6.63102e-163	-4.50126e-163	2.85966e-163	7.14258e-163	3.47415e-163	-1.06372e-162	4.38558e-163	-4.19083e-163	-5.91845e-164	1.95783e-163	-1.59879e-163	1.35706e-162	-9.84391e-163	-2.23633e-163	-3.15651e-163	-6.51813e-163	3.91522e-163	6.48208e-163	-5.3664e-163	-3.63569e-163	6.54353e-165	-1.91786e-163	8.75157e-163	1.05085e-162	6.43145e-164	-1.59593e-163	-6.48815e-164	-1.61139e-163	0
8.12853e-163	8.4999e-163	6.63102e-163	-4.50126e-163	2.85966e-163	7.14258e-163	3.47415e-163	-1.06372e-162	4.38558e-163	-4.19083e-163	-5.91845e-164	1.95783e-163	-1.59879e-163	1.35706e-162	-9.84391e-163	-2.23633e-163	-3.15651e-163	-6.51813e-163	3.91522e-163	6.48208e-163	-5.3664e-163	-3.63569e-163	6.54353e-165	-1.91786e-163	8.75157e-163	1.05085e-162	6.43145e-164	-1.59593e-163	-6.48815e-164	-1.61139e-163	0
8.12853e-163	8.4999e-163	6.63102e-163	-4.50126e-163	2.85966e-163	7.14258e-163	3.47415e-163	-1.06372e-162	4.38558e-163	-4.19083e-163	-5.91845e-164	1.95783e-163	-1.59879e-163	1.35706e-162	-9.84391e-163	-2.23633e-163	-3.15651e-163	-6.51813e-163	3.91522e-163	6.48208e-163	-5.3664e-163	-3.63569e-163	6.54353e-165	-1.91786e-163	8.75157e-163	1.05085e-162	6.43145e-164	-1.59593e-163	-6.48815e-164	-1.61139e-163	0
8.12853e-163	8.4999e-163	6.63102e-163	-4.50126e-163	2.85966e-163	7.14258e-163	3.47415e-163	-1.06372e-162	4.38558e-163	-4.19083e-163	-5.91845e-164	1.95783e-163	-1.59879e-163	1.35706e-162	-9.84391e-163	-2.23633e-163	-3.15651e-163	-6.51813e-163	3.91522e-163	6.48208e-163	-5.3664e-163	-3.63569e-163	6.54353e-165	-1.91786e-163	8.75157e-163	1.05085e-162	6.43145e-164	-1.59593e-163	-6.48815e-164	-1.61139e-163	0
8.12853e-163	8.4999e-163	6.63102e-163	-4.50126e-163	2.85966e-163	7.14258e-163	3.47415e-163	-1.06372e-162	4.38558e-163	-4.19083e-163	-5.91845e-164	1.95783e-163	-1.59879e-163	1.35706e-162	-9.84391e-163	-2.23633e-163	-3.15651e-163	-6.51813e-163	3.91522e-163	6.48208e-163	-5.3664e-163	-3.63569e-163	6.54353e-165	-1.91786e-163	8.75157e-163	1.05085e-162	6.43145e-164	-1.59593e-163	-6.48815e-164	-1.61139e-163	0
8.12853e-163	8.4999e-163	6.63102e-163	-4.50126e-163	2.85966e-163	7.14258e-163	3.47415e-163	-1.06372e-162	4.38558e-163	-4.19083e-163	-5.91845e-164	1.95783e-163	-1.59879e-163	1.35706e-162	-9.84391e-163	-2.23633e-163	-3.15651e-163	-6.51813e-163	3.91522e-163	6.48208e-163	-5.3664e-163	-3.63569e-163	6.54353e-165	-1.91786e-163	8.75157e-163	1.05085e-162	6.43145e-164	-1.59593e-163	-6.48815e-164	-1.61139e-163	0
8.12853e-163	8.4999e-163	6.63102e-163	-4.50126e-163	2.85966e-163	7.14258e-163	3.47415e-163	-1.06372e-162	4.38558e-163	-4.19083e-163	-5.91845e-164	1.95783e-163	-1.59879e-163	1.35706e-162	-9.84391e-163	-2.23633e-163	-3.15651e-163	-6.51813e-163	3.91522e-163	6.48208e-163	-5.3664e-163	-3.63569e-163	6.54353e-165	-1.91786e-163	8.75157e-163	1.05085e-162	6.43145e-164	-1.59593e-163	-6.48815e-164	-1.61139e-163	0
8.12853e-163	8.4999e-163	6.63102e-163	-4.50126e-163	2.85966e-163	7.14258e-163	3.47415e-163	-1.06372e-162	4.38558e-163	-4.19083e-163	-5.91845e-164	1.95783e-163	-1.59879e-163	1.35706e-162	-9.84391e-163	-2.23633e-163	-3.15651e-163	-6.51813e-163	3.91522e-163	6.48208e-163	-5.3664e-163	-3.63569e-163	6.54353e-165	-1.91786e-163	8.75157e-163	1.05085e-162	6.43145e-164	-1.59593e-163	-6.48815e-164	-1.61139e-163	0
8.12853e-163	8.4999e-163	6.63102e-163	-4.50126e-163	2.85966e-163	7.14258e-163	3.47415e-163	-1.06372e-162	4.38558e-163	-4.19083e-163	-5.91845e-164	1.95783e-163	-1.59879e-163	1.35706e-162	-9.84391e-163	-2.23633e-163	-3.15651e-163	-6.51813e-163	3.91522e-163	6.48208e-163	-5.3664e-163	-3.63569e-163	6.54353e-165	-1.91786e-163	8.75157e-163	1.05085e-162	6.43145e-164	-1.59593e-163	-6.48815e-164	-1.61139e-163	0
8.12853e-163	8.4999e-163	6.63102e-163	-4.50126e-163	2.85966e-163	7.14258e-163	3.47415e-163	-1.06372e-162	4.38558e-163	-4.19083e-163	-5.91845e-164	1.95783e-163	-1.59879e-163	1.35706e-162	-9.84391e-163	-2.23633e-163	-3.15651e-163	-6.51813e-163	3.91522e-163	6.48208e-163	-5.3664e-163	-3.63569e-163	6.54353e-165	-1.91786e-163	8.75157e-163	1.05085e-162	6.43145e-164	-1.59593e-163	-6.48815e-164	-1.61139e-163	0
8.12853e-163	8.4999e-163	6.63102e-163	-4.50126e-163	2.85966e-163	7.14258e-163	3.47415e-163	-1.06372e-162	4.38558e-163	-4.19083e-163	-5.91845e-164	1.95783e-163	-1.59879e-163	1.35706e-162	-9.84391e-163	-2.23633e-163	-3.15651e-163	-6.51813e-163	3.91522e-163	6.48208e-163	-5.3664e-163	-3.63569e-163	6.54353e-165	-1.91786e-163	8.75157e-163	1.05085e-162	6.43145e-164	-1.59593e-163	-6.48815e-164	-1.61139e-163	0
8.12853e-163	8.4999e-163	6.63102e-163	-4.50126e-163	2.85966e-163	7.14258e-163	3.47415e-163	-1.06372e-162	4.38558e-163	-4.19083e-163	-5.91845e-164	1.95783e-163	-1.59879e-163	1.35706e-162	-9.84391e-163	-2.23633e-163	-3.15651e-163	-6.51813e-163	3.91522e-163	6.48208e-163	-5.3664e-163	-3.63569e-163	6.54353e-165	-1.91786e-163	8.75157e-163	1.05085e-162	6.43145e-164	-1.59593e-163	-6.48815e-164	-1.61139e-163	0
8.12853e-163	8.4999e-163	6.63102e-163	-4.50126e-163	2.85966e-163	7.14258e-163	3.47415e-163	-1.06372e-162	4.38558e-163	-4.19083e-163	-5.91845e-164	1.95783e-163	-1.59879e-163	1.35706e-162	-9.84391e-163	-2.23633e-163	-3.15651e-163	-6.51813e-163	3.91522e-163	6.48208e-163	-5.3664e-163	-3.63569e-163	6.54353e-165	-1.91786e-163	8.75157e-163	1.05085e-162	6.43145e-164	-1.59593e-163	-6.48815e-164	-1.61139e-163	0
8.12853e-163	8.4999e-163	6.63102e-163	-4.50126e-163	2.85966e-163	7.14258e-163	3.47415e-163	-1.06372e-162	4.38558e-163	-4.19083e-163	-5.91845e-164	1.95783e-163	-1.59879e-163	1.35706e-162	-9.84391e-163	-2.23633e-163	-3.15651e-163	-6.51813e-163	3.91522e-163	6.48208e-163	-5.3664e-163	-3.63569e-163	6.54353e-165	-1.91786e-163	8.75157e-163	1.05085e-162	6.43145e-164	-1.59593e-163	-6.48815e-164	-1.61139e-163	0
8.12853e-163	8.4999e-163	6.63102e-163	-4.50126e-163	2.85966e-163	7.14258e-163	3.47415e-163	-1.06372e-162	4.38558e-163	-4.19083e-163	-5.91845e-164	1.95783e-163	-1.59879e-163	1.35706e-162	-9.84391e-163	-2.23633e-163	-3.15651e-163	-6.51813e-163	3.91522e-163	6.48208e-163	-5.3664e-163	-3.63569e-163	6.54353e-165	-1.91786e-163	8.75157e-163	1.05085e-162	6.43145e-164	-1.59593e-163	-6.48815e-164	-1.61139e-163	0
8.12853e-163	8.4999e-163	6.63102e-163	-4.50126e-163	2.85966e-163	7.14258e-163	3.47415e-163	-1.06372e-162	4.38558e-163	-4.19083e-163	-5.91845e-164	1.95783e-163	-1.59879e-163	1.35706e-162	-9.84391e-163	-2.23633e-163	-3.15651e-163	-6.51813e-163	3.91522e-163	6.48208e-163	-5.3664e-163	-3.63569e-163	6.54353e-165	-1.91786e-163	8.75157e-163	1.05085e-162	6.43145e-164	-1.59593e-163	-6.48815e-164	-1.61139e-163	0
8.12853e-163	8.4999e-163	6.63102e-163	-4.50126e-163	2.85966e-163	7.14258e-163	3.47415e-163	-1.06372e-162	4.38558e-163	-4.19083e-163	-5.91845e-164	1.95783e-163	-1.59879e-163	1.35706e-162	-9.84391e-163	-2.23633e-163	-3.15651e-163	-6.51813e-163	3.91522e-163	6.48208e-163	-5.3664e-163	-3.63569e-163	6.54353e-165	-1.91786e-163	8.75157e-163	1.05085e-162	6.43145e-164	-1.59593e-163	-6.48815e-164	-1.61139e-163	0
8.12853e-163	8.4999e-163	6.63102e-163	-4.50126e-163	2.85966e-163	7.14258e-163	3.47415e-163	-1.06372e-162	4.38558e-163	-4.19083e-163	-5.91845e-164	1.95783e-163	-1.59879e-163	1.35706e-162	-9.84391e-163	-2.23633e-163	-3.15651e-163	-6.51813e-163	3.91522e-163	6.48208e-163	-5.3664e-163	-3.63569e-163	6.54353e-165	-1.91786e-163	8.75157e-163	1.05085e-162	6.43145e-164	-1.59593e-163	-6.48815e-164	-1.61139e-163	0
8.12853e-163	8.4999e-163	6.63102e-163	-4.50126e-163	2.85966e-163	7.14258e-163	3.47415e-163	-1.06372e-162	4.38558e-163	-4.19083e-163	-5.91845e-164	1.95783e-163	-1.59879e-163	1.35706e-162	-9.84391e-163	-2.23633e-163	-3.15651e-163	-6.51813e-163	3.91522e-163	6.48208e-163	-5.3664e-163	-3.63569e-163	6.54353e-165	-1.91786e-163	8.75157e-163	1.05085e-162	6.43145e-164	-1.59593e-163	-6.48815e-164	-1.61139e-163	0
8.12853e-163	8.4999e-163	6.63102e-163	-4.50126e-163	2.85966e-163	7.14258e-163	3.47415e-163	-1.06372e-162	4.38558e-163	-4.19083e-163	-5.91845e-164	1.95783e-163	-1.59879e-163	1.35706e-162	-9.84391e-163	-2.23633e-163	-3.15651e-163	-6.51813e-163	3.91522e-163	6.48208e-163	-5.3664e-163	-3.63569e-163	6.54353e-165	-1.91786e-163	8.75157e-163	1.05085e-162	6.43145e-164	-1.59593e-163	-6.48815e-164	-1.61139e-163	0
8.12853e-163	8.4999e-163	6.63102e-163	-4.50126e-163	2.85966e-163	7.14258e-163	3.47415e-163	-1.06372e-162	4.38558e-163	-4.19083e-163	-5.91845e-164	1.95783e-163	-1.59879e-163	1.35706e-162	-9.84391e-163	-2.23633e-163	-3.15651e-163	-6.51813e-163	3.91522e-163	6.48208e-163	-5.3664e-163	-3.63569e-163	6.54353e-165	-1.91786e-163	8.75157e-163	1.05085e-162	6.43145e-164	-1.59593e-163	-6.48815e-164	-1.61139e-163	0
8.12853e-163	8.4999e-163	6.63102e-163	-4.50126e-163	2.85966e-163	7.14258e-163	3.47415e-163	-1.06372e-162	4.38558e-163	-4.19083e-163	-5.91845e-164	1.95783e-163	-1.59879e-163	1.35706e-162	-9.84391e-163	-2.23633e-163	-3.15651e-163	-6.51813e-163	3.91522e-163	6.48208e-163	-5.3664e-163	-3.63569e-163	6.54353e-165	-1.91786e-163	8.75157e-163	1.05085e-162	6.43145e-164	-1.59593e-163	-6.48815e-164	-1.61139e-163	0
8.12853e-163	8.4999e-163	6.63102e-163	-4.50126e-163	2.85966e-163	7.14258e-163	3.47415e-163	-1.06372e-162	4.38558e-163	-4.19083e-163	-5.91845e-164	1.95783e-163	-1.59879e-163	1.35706e-162	-9.84391e-163	-2.23633e-163	-3.15651e-163	-6.51813e-163	3.91522e-163	6.48208e-163	-5.3664e-163	-3.63569e-163	6.54353e-165	-1.91786e-163	8.75157e-163	1.05085e-162	6.43145e-164	-1.59593e-163	-6.48815e-164	-1.61139e-163	0
8.12853e-163	8.4999e-163	6.63102e-163	-4.50126e-163	2.85966e-163	7.14258e-163	3.47415e-163	-1.06372e-162	4.38558e-163	-4.19083e-163	-5.91845e-164	1.95783e-163	-1.59879e-163	1.35706e-162	-9.84391e-163	-2.23633e-163	-3.15651e-163	-6.51813e-163	3.91522e-163	6.48208e-163	-5.3664e-163	-3.63569e-163	6.54353e-165	-1.91786e-163	8.75157e-163	1.05085e-162	6.43145e-164	-1.59593e-163	-6.48815e-164	-1.61139e-163	0
8.12853e-163	8.4999e-163	6.63102e-163	-4.50126e-163	2.85966e-163	7.14258e-163	3.47415e-163	-1.06372e-162	4.38558e-163	-4.19083e-163	-5.91845e-164	1.95783e-163	-1.59879e-163	1.35706e-162	-9.84391e-163	-2.23633e-163	-3.15651e-163	-6.51813e-163	3.91522e-163	6.48208e-163	-5.3664e-163	-3.63569e-163	6.54353e-165	-1.91786e-163	8.75157e-163	1.05085e-162	6.43145e-164	-1.59593e-163	-6.48815e-164	-1.61139e-163	0
8.12853e-163	8.4999e-163	6.63102e-163	-4.50126e-163	2.85966e-163	7.14258e-163	3.47415e-163	-1.06372e-162	4.38558e-163	-4.19083e-163	-5.91845e-164	1.95783e-163	-1.59879e-163	1.35706e-162	-9.84391e-163	-2.23633e-163	-3.15651e-163	-6.51813e-163	3.91522e-163	6.48208e-163	-5.3664e-163	-3.63569e-163	6.54353e-165	-1.91786e-163	8.75157e-163	1.05085e-162	6.43145e-164	-1.59593e-163	-6.48815e-164	-1.61139e-163	0
8.12853e-163	8.4999e-163	6.63102e-163	-4.50126e-163	2.85966e-163	7.14258e-163	3.47415e-163	-1.06372e-162	4.38558e-163	-4.19083e-163	-5.91845e-164	1.95783e-163	-1.59879e-163	1.35706e-162	-9.84391e-163	-2.23633e-163	-3.15651e-163	-6.51813e-163	3.91522e-163	6.48208e-163	-5.3664e-163	-3.63569e-163	6.54353e-165	-1.91786e-163	8.75157e-163	1.05085e-162	6.43145e-164	-1.59593e-163	-6.48815e-164	-1.61139e-163	0
8.12853e-163	8.4999e-163	6.63102e-163	-4.50126e-163	2.85966e-163	7.14258e-163	3.47415e-163	-1.06372e-162	4.38558e-163	-4.19083e-163	-5.91845e-164	1.95783e-163	-1.59879e-163	1.35706e-162	-9.84391e-163	-2.23633e-163	-3.15651e-163	-6.51813e-163	3.91522e-163	6.48208e-163	-5.3664e-163	-3.63569e-163	6.54353e-165	-1.91786e-163	8.75157e-163	1.05085e-162	6.43145e-164	-1.59593e-163	-6.48815e-164	-1.61139e-163	0
8.12853e-163	8.4999e-163	6.63102e-163	-4.50126e-163	2.85966e-163	7.14258e-163	3.47415e-163	-1.06372e-162	4.38558e-163	-4.19083e-163	-5.91845e-164	1.95783e-163	-1.59879e-163	1.35706e-162	-9.84391e-163	-2.23633e-163	-3.15651e-163	-6.51813e-163	3.91522e-163	6.48208e-163	-5.3664e-163	-3.63569e-163	6.54353e-165	-1.91786e-163	8.75157e-163	1.05085e-162	6.43145e-164	-1.59593e-163	-6.48815e-164	-1.61139e-163	0
8.12853e-163	8.4999e-163	6.63102e-163	-4.50126e-163	2.85966e-163	7.14258e-163	3.47415e-163	-1.06372e-162	4.38558e-163	-4.19083e-163	-5.91845e-164	1.95783e-163	-1.59879e-163	1.35706e-162	-9.84391e-163	-2.23633e-163	-3.15651e-163	-6.51813e-163	3.91522e-163	6.48208e-163	-5.3664e-163	-3.63569e-163	6.54353e-165	-1.91786e-163	8.75157e-163	1.05085e-162	6.43145e-164	-1.59593e-163	-6.48815e-164	-1.61139e-163	0
8.12853e-163	8.4999e-163	6.63102e-163	-4.50126e-163	2.85966e-163	7.14258e-163	3.47415e-163	-1.06372e-162	4.38558e-163	-4.19083e-163	-5.91845e-164	1.95783e-163	-1.59879e-163	1.35706e-162	-9.84391e-163	-2.23633e-163	-3.15651e-163	-6.51813e-163	3.91522e-163	6.48208e-163	-5.3664e-163	-3.63569e-163	6.54353e-165	-1.91786e-163	8.75157e-163	1.05085e-162	6.43145e-164	-1.59593e-163	-6.48815e-164	-1.61139e-163	0
8.12853e-163	8.4999e-163	6.63102e-163	-4.50126e-163	2.85966e-163	7.14258e-163	3.47415e-163	-1.06372e-162	4.38558e-163	-4.19083e-163	-5.91845e-164	1.95783e-163	-1.59879e-163	1.35706e-162	-9.84391e-163	-2.23633e-163	-3.15651e-163	-6.51813e-163	3.91522e-163	6.48208e-163	-5.3664e-163	-3.63569e-163	6.54353e-165	-1.91786e-163	8.75157e-163	1.05085e-162	6.43145e-164	-1.59593e-163	-6.48815e-164	-1.61139e-163	0
8.12853e-163	8.4999e-163	6.63102e-163	-4.50126e-163	2.85966e-163	7.14258e-163	3.47415e-163	-1.06372e-162	4.38558e-163	-4.19083e-163	-5.91845e-164	1.95783e-163	-1.59879e-163	1.35706e-162	-9.84391e-163	-2.23633e-163	-3.15651e-163	-6.51813e-163	3.91522e-163	6.48208e-163	-5.3664e-163	-3.63569e-163	6.54353e-165	-1.91786e-163	8.75157e-163	1.05085e-162	6.43145e-164	-1.59593e-163	-6.48815e-164	-1.61139e-163	0
8.12853e-163	8.4999e-163	6.63102e-163	-4.50126e-163	2.85966e-163	7.14258e-163	3.47415e-163	-1.06372e-162	4.38558e-163	-4.19083e-163	-5.91845e-164	1.95783e-163	-1.59879e-163	1.35706e-162	-9.84391e-163	-2.23633e-163	-3.15651e-163	-6.51813e-163	3.91522e-163	6.48208e-163	-5.3664e-163	-3.63569e-163	6.54353e-165	-1.91786e-163	8.75157e-163	1.05085e-162	6.43145e-164	-1.59593e-163	-6.48815e-164	-1.61139e-163	0
8.12853e-163	8.4999e-163	6.63102e-163	-4.50126e-163	2.85966e-163	7.14258e-163	3.47415e-163	-1.06372e-162	4.38558e-163	-4.19083e-163	-5.91845e-164	1.95783e-163	-1.59879e-163	1.35706e-162	-9.84391e-163	-2.23633e-163	-3.15651e-163	-6.51813e-163	3.91522e-163	6.48208e-163	-5.3664e-163	-3.63569e-163	6.54353e-165	-1.91786e-163	8.75157e-163	1.05085e-162	6.43145e-164	-1.59593e-163	-6.48815e-164	-1.61139e-163	0
8.12853e-163	8.4999e-163	6.63102e-163	-4.50126e-163	2.85966e-163	7.14258e-163	3.47415e-163	-1.06372e-162	4.38558e-163	-4.19083e-163	-5.91845e-164	1.95783e-163	-1.59879e-163	1.35706e-162	-9.84391e-163	-2.23633e-163	-3.15651e-163	-6.51813e-163	3.91522e-163	6.48208e-163	-5.3664e-163	-3.63569e-163	6.54353e-165	-1.91786e-163	8.75157e-163	1.05085e-162	6.43145e-164	-1.59593e-163	-6.48815e-164	-1.61139e-163	0
8.12853e-163	8.4999e-163	6.63102e-163	-4.50126e-163	2.85966e-163	7.14258e-163	3.47415e-163	-1.06372e-162	4.38558e-163	-4.19083e-163	-5.91845e-164	1.95783e-163	-1.59879e-163	1.35706e-162	-9.84391e-163	-2.23633e-163	-3.15651e-163	-6.51813e-163	3.91522e-163	6.48208e-163	-5.3664e-163	-3.63569e-163	6.54353e-165	-1.91786e-163	8.75157e-163	1.05085e-162	6.43145e-164	-1.59593e-163	-6.48815e-164	-1.61139e-163	0
8.12853e-163	8.4999e-163	6.63102e-163	-4.50126e-163	2.85966e-163	7.14258e-163	3.47415e-163	-1.06372e-162	4.38558e-163	-4.19083e-163	-5.91845e-164	1.95783e-163	-1.59879e-163	1.35706e-162	-9.84391e-163	-2.23633e-163	-3.15651e-163	-6.51813e-163	3.91522e-163	6.48208e-163	-5.3664e-163	-3.63569e-163	6.54353e-165	-1.91786e-163	8.75157e-163	1.05085e-162	6.43145e-164	-1.59593e-163	-6.48815e-164	-1.61139e-163	0
8.12853e-163	8.4999e-163	6.63102e-163	-4.50126e-163	2.85966e-163	7.14258e-163	3.47415e-163	-1.06372e-162	4.38558e-163	-4.19083e-163	-5.91845e-164	1.95783e-163	-1.59879e-163	1.35706e-162	-9.84391e-163	-2.23633e-163	-3.15651e-163	-6.51813e-163	3.91522e-163	6.48208e-163	-5.3664e-163	-3.63569e-163	6.54353e-165	-1.91786e-163	8.75157e-163	1.05085e-162	6.43145e-164	-1.59593e-163	-6.48815e-164	-1.61139e-163	0
8.12853e-163	8.4999e-163	6.63102e-163	-4.50126e-163	2.85966e-163	7.14258e-163	3.47415e-163	-1.06372e-162	4.38558e-163	-4.19083e-163	-5.91845e-164	1.95783e-163	-1.59879e-163	1.35706e-162	-9.84391e-163	-2.23633e-163	-3.15651e-163	-6.51813e-163	3.91522e-163	6.48208e-163	-5.3664e-163	-3.63569e-163	6.54353e-165	-1.91786e-163	8.75157e-163	1.05085e-162	6.43145e-164	-1.59593e-163	-6.48815e-164	-1.61139e-163	0
8.12853e-163	8.4999e-163	6.63102e-163	-4.50126e-163	2.85966e-163	7.14258e-163	3.47415e-163	-1.06372e-162	4.38558e-163	-4.19083e-163	-5.91845e-164	1.95783e-163	-1.59879e-163	1.35706e-162	-9.84391e-163	-2.23633e-163	-3.15651e-163	-6.51813e-163	3.91522e-163	6.48208e-163	-5.3664e-163	-3.63569e-163	6.54353e-165	-1.91786e-163	8.75157e-163	1.05085e-162	6.43145e-164	-1.59593e-163	-6.48815e-164	-1.61139e-163	0
8.12853e-163	8.4999e-163	6.63102e-163	-4.50126e-163	2.85966e-163	7.14258e-163	3.47415e-163	-1.06372e-162	4.38558e-163	-4.19083e-163	-5.91845e-164	1.95783e-163	-1.59879e-163	1.35706e-162	-9.84391e-163	-2.23633e-163	-3.15651e-163	-6.51813e-163	3.91522e-163	6.48208e-163	-5.3664e-163	-3.63569e-163	6.54353e-165	-1.91786e-163	8.75157e-163	1.05085e-162	6.43145e-164	-1.59593e-163	-6.48815e-164	-1.61139e-163	0
8.12853e-163	8.4999e-163	6.63102e-163	-4.50126e-163	2.85966e-163	7.14258e-163	3.47415e-163	-1.06372e-162	4.38558e-163	-4.19083e-163	-5.91845e-164	1.95783e-163	-1.59879e-163	1.35706e-162	-9.84391e-163	-2.23633e-163	-3.15651e-163	-6.51813e-163	3.91522e-163	6.48208e-163	-5.3664e-163	-3.63569e-163	6.54353e-165	-1.91786e-163	8.75157e-163	1.05085e-162	6.43145e-164	-1.59593e-163	-6.48815e-164	-1.61139e-163	0
8.12853e-163	8.4999e-163	6.63102e-163	-4.50126e-163	2.85966e-163	7.14258e-163	3.47415e-163	-1.06372e-162	4.38558e-163	-4.19083e-163	-5.91845e-164	1.95783e-163	-1.59879e-163	1.35706e-162	-9.84391e-163	-2.23633e-163	-3.15651e-163	-6.51813e-163	3.91522e-163	6.48208e-163	-5.3664e-163	-3.63569e-163	6.54353e-165	-1.91786e-163	8.75157e-163	1.05085e-162	6.43145e-164	-1.59593e-163	-6.48815e-164	-1.61139e-163	0
8.12853e-163	8.4999e-163	6.63102e-163	-4.50126e-163	2.85966e-163	7.14258e-163	3.47415e-163	-1.06372e-162	4.38558e-163	-4.19083e-163	-5.91845e-164	1.95783e-163	-1.59879e-163	1.35706e-162	-9.84391e-163	-2.23633e-163	-3.15651e-163	-6.51813e-163	3.91522e-163	6.48208e-163	-5.3664e-163	-3.63569e-163	6.54353e-165	-1.91786e-163	8.75157e-163	1.05085e-162	6.43145e-164	-1.59593e-163	-6.48815e-164	-1.61139e-163	0
8.12853e-163	8.4999e-163	6.63102e-163	-4.50126e-163	2.85966e-163	7.14258e-163	3.47415e-163	-1.06372e-162	4.38558e-163	-4.19083e-163	-5.91845e-164	1.95783e-163	-1.59879e-163	1.35706e-162	-9.84391e-163	-2.23633e-163	-3.15651e-163	-6.51813e-163	3.91522e-163	6.48208e-163	-5.3664e-163	-3.63569e-163	6.54353e-165	-1.91786e-163	8.75157e-163	1.05085e-162	6.43145e-164	-1.59593e-163	-6.48815e-164	-1.61139e-163	0
8.12853e-163	8.4999e-163	6.63102e-163	-4.50126e-163	2.85966e-163	7.14258e-163	3.47415e-163	-1.06372e-162	4.38558e-163	-4.19083e-163	-5.91845e-164	1.95783e-163	-1.59879e-163	1.35706e-162	-9.84391e-163	-2.23633e-163	-3.15651e-163	-6.51813e-163	3.91522e-163	6.48208e-163	-5.3664e-163	-3.63569e-163	6.54353e-165	-1.91786e-163	8.75157e-163	1.05085e-162	6.43145e-164	-1.59593e-163	-6.48815e-164	-1.61139e-163	0
8.12853e-163	8.4999e-163	6.63102e-163	-4.50126e-163	2.85966e-163	7.14258e-163	3.47415e-163	-1.06372e-162	4.38558e-163	-4.19083e-163	-5.91845e-164	1.95783e-163	-1.59879e-163	1.35706e-162	-9.84391e-163	-2.23633e-163	-3.15651e-163	-6.51813e-163	3.91522e-163	6.48208e-163	-5.3664e-163	-3.63569e-163	6.54353e-165	-1.91786e-163	8.75157e-163	1.05085e-162	6.43145e-164	-1.59593e-163	-6.48815e-164	-1.61139e-163	0
8.12853e-163	8.4999e-163	6.63102e-163	-4.50126e-163	2.85966e-163	7.14258e-163	3.47415e-163	-1.06372e-162	4.38558e-163	-4.19083e-163	-5.91845e-164	1.95783e-163	-1.59879e-163	1.35706e-162	-9.84391e-163	-2.23633e-163	-3.15651e-163	-6.51813e-163	3.91522e-163	6.48208e-163	-5.3664e-163	-3.63569e-163	6.54353e-165	-1.91786e-163	8.75157e-163	1.05085e-162	6.43145e-164	-1.59593e-163	-6.48815e-164	-1.61139e-163	0
8.12853e-163	8.4999e-163	6.63102e-163	-4.50126e-163	2.85966e-163	7.14258e-163	3.47415e-163	-1.06372e-162	4.38558e-163	-4.19083e-163	-5.91845e-164	1.95783e-163	-1.59879e-163	1.35706e-162	-9.84391e-163	-2.23633e-163	-3.15651e-163	-6.51813e-163	3.91522e-163	6.48208e-163	-5.3664e-163	-3.63569e-163	6.54353e-165	-1.91786e-163	8.75157e-163	1.05085e-162	6.43145e-164	-1.59593e-163	-6.48815e-164	-1.61139e-163	0
8.12853e-163	8.4999e-163	6.63102e-163	-4.50126e-163	2.85966e-163	7.14258e-163	3.47415e-163	-1.06372e-162	4.38558e-163	-4.19083e-163	-5.91845e-164	1.95783e-163	-1.59879e-163	1.35706e-162	-9.84391e-163	-2.23633e-163	-3.15651e-163	-6.51813e-163	3.91522e-163	6.48208e-163	-5.3664e-163	-3.63569e-163	6.54353e-165	-1.91786e-163	8.75157e-163	1.05085e-162	6.43145e-164	-1.59593e-163	-6.48815e-164	-1.61139e-163	0
8.12853e-163	8.4999e-163	6.63102e-163	-4.50126e-163	2.85966e-163	7.14258e-163	3.47415e-163	-1.06372e-162	4.38558e-163	-4.19083e-163	-5.91845e-164	1.95783e-163	-1.59879e-163	1.35706e-162	-9.84391e-163	-2.23633e-163	-3.15651e-163	-6.51813e-163	3.91522e-163	6.48208e-163	-5.3664e-163	-3.63569e-163	6.54353e-165	-1.91786e-163	8.75157e-163	1.05085e-162	6.43145e-164	-1.59593e-163	-6.48815e-164	-1.61139e-163	0
8.12853e-163	8.4999e-163	6.63102e-163	-4.50126e-163	2.85966e-163	7.14258e-163	3.47415e-163	-1.06372e-162	4.38558e-163	-4.19083e-163	-5.91845e-164	1.95783e-163	-1.59879e-163	1.35706e-162	-9.84391e-163	-2.23633e-163	-3.15651e-163	-6.51813e-163	3.91522e-163	6.48208e-163	-5.3664e-163	-3.63569e-163	6.54353e-165	-1.91786e-163	8.75157e-163	1.05085e-162	6.43145e-164	-1.59593e-163	-6.48815e-164	-1.61139e-163	0
8.12853e-163	8.4999e-163	6.63102e-163	-4.50126e-163	2.85966e-163	7.14258e-163	3.47415e-163	-1.06372e-162	4.38558e-163	-4.19083e-163	-5.91845e-164	1.95783e-163	-1.59879e-163	1.35706e-162	-9.84391e-163	-2.23633e-163	-3.15651e-163	-6.51813e-163	3.91522e-163	6.48208e-163	-5.3664e-163	-3.63569e-163	6.54353e-165	-1.91786e-163	8.75157e-163	1.05085e-162	6.43145e-164	-1.59593e-163	-6.48815e-164	-1.61139e-163	0
8.12853e-163	8.4999e-163	6.63102e-163	-4.50126e-163	2.85966e-163	7.14258e-163	3.47415e-163	-1.06372e-162	4.38558e-163	-4.19083e-163	-5.91845e-164	1.95783e-163	-1.59879e-163	1.35706e-162	-9.84391e-163	-2.23633e-163	-3.15651e-163	-6.51813e-163	3.91522e-163	6.48208e-163	-5.3664e-163	-3.63569e-163	6.54353e-165	-1.91786e-163	8.75157e-163	1.05085e-162	6.43145e-164	-1.59593e-163	-6.48815e-164	-1.61139e-163	0
8.12853e-163	8.4999e-163	6.63102e-163	-4.50126e-163	2.85966e-163	7.14258e-163	3.47415e-163	-1.06372e-162	4.38558e-163	-4.19083e-163	-5.91845e-164	1.95783e-163	-1.59879e-163	1.35706e-162	-9.84391e-163	-2.23633e-163	-3.15651e-163	-6.51813e-163	3.91522e-163	6.48208e-163	-5.3664e-163	-3.63569e-163	6.54353e-165	-1.91786e-163	8.75157e-163	1.05085e-162	6.43145e-164	-1.59593e-163	-6.48815e-164	-1.61139e-163	0
8.12853e-163	8.4999e-163	6.63102e-163	-4.50126e-163	2.85966e-163	7.14258e-163	3.47415e-163	-1.06372e-162	4.38558e-163	-4.19083e-163	-5.91845e-164	1.95783e-163	-1.59879e-163	1.35706e-162	-9.84391e-163	-2.23633e-163	-3.15651e-163	-6.51813e-163	3.91522e-163	6.48208e-163	-5.3664e-163	-3.63569e-163	6.54353e-165	-1.91786e-163	8.75157e-163	1.05085e-162	6.43145e-164	-1.59593e-163	-6.48815e-164	-1.61139e-163	0
8.12853e-163	8.4999e-163	6.63102e-163	-4.50126e-163	2.85966e-163	7.14258e-163	3.47415e-163	-1.06372e-162	4.38558e-163	-4.19083e-163	-5.91845e-164	1.95783e-163	-1.59879e-163	1.35706e-162	-9.84391e-163	-2.23633e-163	-3.15651e-163	-6.51813e-163	3.91522e-163	6.48208e-163	-5.3664e-163	-3.63569e-163	6.54353e-165	-1.91786e-163	8.75157e-163	1.05085e-162	6.43145e-164	-1.59593e-163	-6.48815e-164	-1.61139e-163	0
8.12853e-163	8.4999e-163	6.63102e-163	-4.50126e-163	2.85966e-163	7.14258e-163	3.47415e-163	-1.06372e-162	4.38558e-163	-4.19083e-163	-5.91845e-164	1.95783e-163	-1.59879e-163	1.35706e-162	-9.84391e-163	-2.23633e-163	-3.15651e-163	-6.51813e-163	3.91522e-163	6.48208e-163	-5.3664e-163	-3.63569e-163	6.54353e-165	-1.91786e-163	8.75157e-163	1.05085e-162	6.43145e-164	-1.59593e-163	-6.48815e-164	-1.61139e-163	0
8.12853e-163	8.4999e-163	6.63102e-163	-4.50126e-163	2.85966e-163	7.14258e-163	3.47415e-163	-1.06372e-162	4.38558e-163	-4.19083e-163	-5.91845e-164	1.95783e-163	-1.59879e-163	1.35706e-162	-9.84391e-163	-2.23633e-163	-3.15651e-163	-6.51813e-163	3.91522e-163	6.48208e-163	-5.3664e-163	-3.63569e-163	6.54353e-165	-1.91786e-163	8.75157e-163	1.05085e-162	6.43145e-164	-1.59593e-163	-6.48815e-164	-1.61139e-163	0
8.12853e-163	8.4999e-163	6.63102e-163	-4.50126e-163	2.85966e-163	7.14258e-163	3.47415e-163	-1.06372e-162	4.38558e-163	-4.19083e-163	-5.91845e-164	1.95783e-163	-1.59879e-163	1.35706e-162	-9.84391e-163	-2.23633e-163	-3.15651e-163	-6.51813e-163	3.91522e-163	6.48208e-163	-5.3664e-163	-3.63569e-163	6.54353e-165	-1.91786e-163	8.75157e-163	1.05085e-162	6.43145e-164	-1.59593e-163	-6.48815e-164	-1.61139e-163	0
8.12853e-163	8.4999e-163	6.63102e-163	-4.50126e-163	2.85966e-163	7.14258e-163	3.47415e-163	-1.06372e-162	4.38558e-163	-4.19083e-163	-5.91845e-164	1.95783e-163	-1.59879e-163	1.35706e-162	-9.84391e-163	-2.23633e-163	-3.15651e-163	-6.51813e-163	3.91522e-163	6.48208e-163	-5.3664e-163	-3.63569e-163	6.54353e-165	-1.91786e-163	8.75157e-163	1.05085e-162	6.43145e-164	-1.59593e-163	-6.48815e-164	-1.61139e-163	0
8.12853e-163	8.4999e-163	6.63102e-163	-4.50126e-163	2.85966e-163	7.14258e-163	3.47415e-163	-1.06372e-162	4.38558e-163	-4.19083e-163	-5.91845e-164	1.95783e-163	-1.59879e-163	1.35706e-162	-9.84391e-163	-2.23633e-163	-3.15651e-163	-6.51813e-163	3.91522e-163	6.48208e-163	-5.3664e-163	-3.63569e-163	6.54353e-165	-1.91786e-163	8.75157e-163	1.05085e-162	6.43145e-164	-1.59593e-163	-6.48815e-164	-1.61139e-163	0
8.12853e-163	8.4999e-163	6.63102e-163	-4.50126e-163	2.85966e-163	7.14258e-163	3.47415e-163	-1.06372e-162	4.38558e-163	-4.19083e-163	-5.91845e-164	1.95783e-163	-1.59879e-163	1.35706e-162	-9.84391e-163	-2.23633e-163	-3.15651e-163	-6.51813e-163	3.91522e-163	6.48208e-163	-5.3664e-163	-3.63569e-163	6.54353e-165	-1.91786e-163	8.75157e-163	1.05085e-162	6.43145e-164	-1.59593e-163	-6.48815e-164	-1.61139e-163	0
8.12853e-163	8.4999e-163	6.63102e-163	-4.50126e-163	2.85966e-163	7.14258e-163	3.47415e-163	-1.06372e-162	4.38558e-163	-4.19083e-163	-5.91845e-164	1.95783e-163	-1.59879e-163	1.35706e-162	-9.84391e-163	-2.23633e-163	-3.15651e-163	-6.51813e-163	3.91522e-163	6.48208e-163	-5.3664e-163	-3.63569e-163	6.54353e-165	-1.91786e-163	8.75157e-163	1.05085e-162	6.43145e-164	-1.59593e-163	-6.48815e-164	-1.61139e-163	0
8.12853e-163	8.4999e-163	6.63102e-163	-4.50126e-163	2.85966e-163	7.14258e-163	3.47415e-163	-1.06372e-162	4.38558e-163	-4.19083e-163	-5.91845e-164	1.95783e-163	-1.59879e-163	1.35706e-162	-9.84391e-163	-2.23633e-163	-3.15651e-163	-6.51813e-163	3.91522e-163	6.48208e-163	-5.3664e-163	-3.63569e-163	6.54353e-165	-1.91786e-163	8.75157e-163	1.05085e-162	6.43145e-164	-1.59593e-163	-6.48815e-164	-1.61139e-163	0
8.12853e-163	8.4999e-163	6.63102e-163	-4.50126e-163	2.85966e-163	7.14258e-163	3.47415e-163	-1.06372e-162	4.38558e-163	-4.19083e-163	-5.91845e-164	1.95783e-163	-1.59879e-163	1.35706e-162	-9.84391e-163	-2.23633e-163	-3.15651e-163	-6.51813e-163	3.91522e-163	6.48208e-163	-5.3664e-163	-3.63569e-163	6.54353e-165	-1.91786e-163	8.75157e-163	1.05085e-162	6.43145e-164	-1.59593e-163	-6.48815e-164	-1.61139e-163	0
8.12853e-163	8.4999e-163	6.63102e-163	-4.50126e-163	2.85966e-163	7.14258e-163	3.47415e-163	-1.06372e-162	4.38558e-163	-4.19083e-163	-5.91845e-164	1.95783e-163	-1.59879e-163	1.35706e-162	-9.84391e-163	-2.23633e-163	-3.15651e-163	-6.51813e-163	3.91522e-163	6.48208e-163	-5.3664e-163	-3.63569e-163	6.54353e-165	-1.91786e-163	8.75157e-163	1.05085e-162	6.43145e-164	-1.59593e-163	-6.48815e-164	-1.61139e-163	0
8.12853e-163	8.4999e-163	6.63102e-163	-4.50126e-163	2.85966e-163	7.14258e-163	3.47415e-163	-1.06372e-162	4.38558e-163	-4.19083e-163	-5.91845e-164	1.95783e-163	-1.59879e-163	1.35706e-162	-9.84391e-163	-2.23633e-163	-3.15651e-163	-6.51813e-163	3.91522e-163	6.48208e-163	-5.3664e-163	-3.63569e-163	6.54353e-165	-1.91786e-163	8.75157e-163	1.05085e-162	6.43145e-164	-1.59593e-163	-6.48815e-164	-1.61139e-163	0
8.12853e-163	8.4999e-163	6.63102e-163	-4.50126e-163	2.85966e-163	7.14258e-163	3.47415e-163	-1.06372e-162	4.38558e-163	-4.19083e-163	-5.91845e-164	1.95783e-163	-1.59879e-163	1.35706e-162	-9.84391e-163	-2.23633e-163	-3.15651e-163	-6.51813e-163	3.91522e-163	6.48208e-163	-5.3664e-163	-3.63569e-163	6.54353e-165	-1.91786e-163	8.75157e-163	1.05085e-162	6.43145e-164	-1.59593e-163	-6.48815e-164	-1.61139e-163	0
8.12853e-163	8.4999e-163	6.63102e-163	-4.50126e-163	2.85966e-163	7.14258e-163	3.47415e-163	-1.06372e-162	4.38558e-163	-4.19083e-163	-5.91845e-164	1.95783e-163	-1.59879e-163	1.35706e-162	-9.84391e-163	-2.23633e-163	-3.15651e-163	-6.51813e-163	3.91522e-163	6.48208e-163	-5.3664e-163	-3.63569e-163	6.54353e-165	-1.91786e-163	8.75157e-163	1.05085e-162	6.43145e-164	-1.59593e-163	-6.48815e-164	-1.61139e-163	0
8.12853e-163	8.4999e-163	6.63102e-163	-4.50126e-163	2.85966e-163	7.14258e-163	3.47415e-163	-1.06372e-162	4.38558e-163	-4.19083e-163	-5.91845e-164	1.95783e-163	-1.59879e-163	1.35706e-162	-9.84391e-163	-2.23633e-163	-3.15651e-163	-6.51813e-163	3.91522e-163	6.48208e-163	-5.3664e-163	-3.63569e-163	6.54353e-165	-1.91786e-163	8.75157e-163	1.05085e-162	6.43145e-164	-1.59593e-163	-6.48815e-164	-1.61139e-163	0
8.12853e-163	8.4999e-163	6.63102e-163	-4.50126e-163	2.85966e-163	7.14258e-163	3.47415e-163	-1.06372e-162	4.38558e-163	-4.19083e-163	-5.91845e-164	1.95783e-163	-1.59879e-163	1.35706e-162	-9.84391e-163	-2.23633e-163	-3.15651e-163	-6.51813e-163	3.91522e-163	6.48208e-163	-5.3664e-163	-3.63569e-163	6.54353e-165	-1.91786e-163	8.75157e-163	1.05085e-162	6.43145e-164	-1.59593e-163	-6.48815e-164	-1.61139e-163	0
8.12853e-163	8.4999e-163	6.63102e-163	-4.50126e-163	2.85966e-163	7.14258e-163	3.47415e-163	-1.06372e-162	4.38558e-163	-4.19083e-163	-5.91845e-164	1.95783e-163	-1.59879e-163	1.35706e-162	-9.84391e-163	-2.23633e-163	-3.15651e-163	-6.51813e-163	3.91522e-163	6.48208e-163	-5.3664e-163	-3.63569e-163	6.54353e-165	-1.91786e-163	8.75157e-163	1.05085e-162	6.43145e-164	-1.59593e-163	-6.48815e-164	-1.61139e-163	0
8.12853e-163	8.4999e-163	6.63102e-163	-4.50126e-163	2.85966e-163	7.14258e-163	3.47415e-163	-1.06372e-162	4.38558e-163	-4.19083e-163	-5.91845e-164	1.95783e-163	-1.59879e-163	1.35706e-162	-9.84391e-163	-2.23633e-163	-3.15651e-163	-6.51813e-163	3.91522e-163	6.48208e-163	-5.3664e-163	-3.63569e-163	6.54353e-165	-1.91786e-163	8.75157e-163	1.05085e-162	6.43145e-164	-1.59593e-163	-6.48815e-164	-1.61139e-163	0
8.12853e-163	8.4999e-163	6.63102e-163	-4.50126e-163	2.85966e-163	7.14258e-163	3.47415e-163	-1.06372e-162	4.38558e-163	-4.19083e-163	-5.91845e-164	1.95783e-163	-1.59879e-163	1.35706e-162	-9.84391e-163	-2.23633e-163	-3.15651e-163	-6.51813e-163	3.91522e-163	6.48208e-163	-5.3664e-163	-3.63569e-163	6.54353e-165	-1.91786e-163	8.75157e-163	1.05085e-162	6.43145e-164	-1.59593e-163	-6.48815e-164	-1.61139e-163	0
8.12853e-163	8.4999e-163	6.63102e-163	-4.50126e-163	2.85966e-163	7.14258e-163	3.47415e-163	-1.06372e-162	4.38558e-163	-4.19083e-163	-5.91845e-164	1.95783e-163	-1.59879e-163	1.35706e-162	-9.84391e-163	-2.23633e-163	-3.15651e-163	-6.51813e-163	3.91522e-163	6.48208e-163	-5.3664e-163	-3.63569e-163	6.54353e-165	-1.91786e-163	8.75157e-163	1.05085e-162	6.43145e-164	-1.59593e-163	-6.48815e-164	-1.61139e-163	0
8.12853e-163	8.4999e-163	6.63102e-163	-4.50126e-163	2.85966e-163	7.14258e-163	3.47415e-163	-1.06372e-162	4.38558e-163	-4.19083e-163	-5.91845e-164	1.95783e-163	-1.59879e-163	1.35706e-162	-9.84391e-163	-2.23633e-163	-3.15651e-163	-6.51813e-163	3.91522e-163	6.48208e-163	-5.3664e-163	-3.63569e-163	6.54353e-165	-1.91786e-163	8.75157e-163	1.05085e-162	6.43145e-164	-1.59593e-163	-6.48815e-164	-1.61139e-163	0
8.12853e-163	8.4999e-163	6.63102e-163	-4.50126e-163	2.85966e-163	7.14258e-163	3.47415e-163	-1.06372e-162	4.38558e-163	-4.19083e-163	-5.91845e-164	1.95783e-163	-1.59879e-163	1.35706e-162	-9.84391e-163	-2.23633e-163	-3.15651e-163	-6.51813e-163	3.91522e-163	6.48208e-163	-5.3664e-163	-3.63569e-163	6.54353e-165	-1.91786e-163	8.75157e-163	1.05085e-162	6.43145e-164	-1.59593e-163	-6.48815e-164	-1.61139e-163	0
8.12853e-163	8.4999e-163	6.63102e-163	-4.50126e-163	2.85966e-163	7.14258e-163	3.47415e-163	-1.06372e-162	4.38558e-163	-4.19083e-163	-5.91845e-164	1.95783e-163	-1.59879e-163	1.35706e-162	-9.84391e-163	-2.23633e-163	-3.15651e-163	-6.51813e-163	3.91522e-163	6.48208e-163	-5.3664e-163	-3.63569e-163	6.54353e-165	-1.91786e-163	8.75157e-163	1.05085e-162	6.43145e-164	-1.59593e-163	-6.48815e-164	-1.61139e-163	0
8.12853e-163	8.4999e-163	6.63102e-163	-4.50126e-163	2.85966e-163	7.14258e-163	3.47415e-163	-1.06372e-162	4.38558e-163	-4.19083e-163	-5.91845e-164	1.95783e-163	-1.59879e-163	1.35706e-162	-9.84391e-163	-2.23633e-163	-3.15651e-163	-6.51813e-163	3.91522e-163	6.48208e-163	-5.3664e-163	-3.63569e-163	6.54353e-165	-1.91786e-163	8.75157e-163	1.05085e-162	6.43145e-164	-1.59593e-163	-6.48815e-164	-1.61139e-163	0
8.12853e-163	8.4999e-163	6.63102e-163	-4.50126e-163	2.85966e-163	7.14258e-163	3.47415e-163	-1.06372e-162	4.38558e-163	-4.19083e-163	-5.91845e-164	1.95783e-163	-1.59879e-163	1.35706e-162	-9.84391e-163	-2.23633e-163	-3.15651e-163	-6.51813e-163	3.91522e-163	6.48208e-163	-5.3664e-163	-3.63569e-163	6.54353e-165	-1.91786e-163	8.75157e-163	1.05085e-162	6.43145e-164	-1.59593e-163	-6.48815e-164	-1.61139e-163	0
8.12853e-163	8.4999e-163	6.63102e-163	-4.50126e-163	2.85966e-163	7.14258e-163	3.47415e-163	-1.06372e-162	4.38558e-163	-4.19083e-163	-5.91845e-164	1.95783e-163	-1.59879e-163	1.35706e-162	-9.84391e-163	-2.23633e-163	-3.15651e-163	-6.51813e-163	3.91522e-163	6.48208e-163	-5.3664e-163	-3.63569e-163	6.54353e-165	-1.91786e-163	8.75157e-163	1.05085e-162	6.43145e-164	-1.59593e-163	-6.48815e-164	-1.61139e-163	0
8.12853e-163	8.4999e-163	6.63102e-163	-4.50126e-163	2.85966e-163	7.14258e-163	3.47415e-163	-1.06372e-162	4.38558e-163	-4.19083e-163	-5.91845e-164	1.95783e-163	-1.59879e-163	1.35706e-162	-9.84391e-163	-2.23633e-163	-3.15651e-163	-6.51813e-163	3.91522e-163	6.48208e-163	-5.3664e-163	-3.63569e-163	6.54353e-165	-1.91786e-163	8.75157e-163	1.05085e-162	6.43145e-164	-1.59593e-163	-6.48815e-164	-1.61139e-163	0
8.12853e-163	8.4999e-163	6.63102e-163	-4.50126e-163	2.85966e-163	7.14258e-163	3.47415e-163	-1.06372e-162	4.38558e-163	-4.19083e-163	-5.91845e-164	1.95783e-163	-1.59879e-163	1.35706e-162	-9.84391e-163	-2.23633e-163	-3.15651e-163	-6.51813e-163	3.91522e-163	6.48208e-163	-5.3664e-163	-3.63569e-163	6.54353e-165	-1.91786e-163	8.75157e-163	1.05085e-162	6.43145e-164	-1.59593e-163	-6.48815e-164	-1.61139e-163	0
8.12853e-163	8.4999e-163	6.63102e-163	-4.50126e-163	2.85966e-163	7.14258e-163	3.47415e-163	-1.06372e-162	4.38558e-163	-4.19083e-163	-5.91845e-164	1.95783e-163	-1.59879e-163	1.35706e-162	-9.84391e-163	-2.23633e-163	-3.15651e-163	-6.51813e-163	3.91522e-163	6.48208e-163	-5.3664e-163	-3.63569e-163	6.54353e-165	-1.91786e-163	8.75157e-163	1.05085e-162	6.43145e-164	-1.59593e-163	-6.48815e-164	-1.61139e-163	0
8.12853e-163	8.4999e-163	6.63102e-163	-4.50126e-163	2.85966e-163	7.14258e-163	3.47415e-163	-1.06372e-162	4.38558e-163	-4.19083e-163	-5.91845e-164	1.95783e-163	-1.59879e-163	1.35706e-162	-9.84391e-163	-2.23633e-163	-3.15651e-163	-6.51813e-163	3.91522e-163	6.48208e-163	-5.3664e-163	-3.63569e-163	6.54353e-165	-1.91786e-163	8.75157e-163	1.05085e-162	6.43145e-164	-1.59593e-163	-6.48815e-164	-1.61139e-163	0
8.12853e-163	8.4999e-163	6.63102e-163	-4.50126e-163	2.85966e-163	7.14258e-163	3.47415e-163	-1.06372e-162	4.38558e-163	-4.19083e-163	-5.91845e-164	1.95783e-163	-1.59879e-163	1.35706e-162	-9.84391e-163	-2.23633e-163	-3.15651e-163	-6.51813e-163	3.91522e-163	6.48208e-163	-5.3664e-163	-3.63569e-163	6.54353e-165	-1.91786e-163	8.75157e-163	1.05085e-162	6.43145e-164	-1.59593e-163	-6.48815e-164	-1.61139e-163	0
8.12853e-163	8.4999e-163	6.63102e-163	-4.50126e-163	2.85966e-163	7.14258e-163	3.47415e-163	-1.06372e-162	4.38558e-163	-4.19083e-163	-5.91845e-164	1.95783e-163	-1.59879e-163	1.35706e-162	-9.84391e-163	-2.23633e-163	-3.15651e-163	-6.51813e-163	3.91522e-163	6.48208e-163	-5.3664e-163	-3.63569e-163	6.54353e-165	-1.91786e-163	8.75157e-163	1.05085e-162	6.43145e-164	-1.59593e-163	-6.48815e-164	-1.61139e-163	0
8.12853e-163	8.4999e-163	6.63102e-163	-4.50126e-163	2.85966e-163	7.14258e-163	3.47415e-163	-1.06372e-162	4.38558e-163	-4.19083e-163	-5.91845e-164	1.95783e-163	-1.59879e-163	1.35706e-162	-9.84391e-163	-2.23633e-163	-3.15651e-163	-6.51813e-163	3.91522e-163	6.48208e-163	-5.3664e-163	-3.63569e-163	6.54353e-165	-1.91786e-163	8.75157e-163	1.05085e-162	6.43145e-164	-1.59593e-163	-6.48815e-164	-1.61139e-163	0
8.12853e-163	8.4999e-163	6.63102e-163	-4.50126e-163	2.85966e-163	7.14258e-163	3.47415e-163	-1.06372e-162	4.38558e-163	-4.19083e-163	-5.91845e-164	1.95783e-163	-1.59879e-163	1.35706e-162	-9.84391e-163	-2.23633e-163	-3.15651e-163	-6.51813e-163	3.91522e-163	6.48208e-163	-5.3664e-163	-3.63569e-163	6.54353e-165	-1.91786e-163	8.75157e-163	1.05085e-162	6.43145e-164	-1.59593e-163	-6.48815e-164	-1.61139e-163	0
8.12853e-163	8.4999e-163	6.63102e-163	-4.50126e-163	2.85966e-163	7.14258e-163	3.47415e-163	-1.06372e-162	4.38558e-163	-4.19083e-163	-5.91845e-164	1.95783e-163	-1.59879e-163	1.35706e-162	-9.84391e-163	-2.23633e-163	-3.15651e-163	-6.51813e-163	3.91522e-163	6.48208e-163	-5.3664e-163	-3.63569e-163	6.54353e-165	-1.91786e-163	8.75157e-163	1.05085e-162	6.43145e-164	-1.59593e-163	-6.48815e-164	-1.61139e-163	0
8.12853e-163	8.4999e-163	6.63102e-163	-4.50126e-163	2.85966e-163	7.14258e-163	3.47415e-163	-1.06372e-162	4.38558e-163	-4.19083e-163	-5.91845e-164	1.95783e-163	-1.59879e-163	1.35706e-162	-9.84391e-163	-2.23633e-163	-3.15651e-163	-6.51813e-163	3.91522e-163	6.48208e-163	-5.3664e-163	-3.63569e-163	6.54353e-165	-1.91786e-163	8.75157e-163	1.05085e-162	6.43145e-164	-1.59593e-163	-6.48815e-164	-1.61139e-163	0
8.12853e-163	8.4999e-163	6.63102e-163	-4.50126e-163	2.85966e-163	7.14258e-163	3.47415e-163	-1.06372e-162	4.38558e-163	-4.19083e-163	-5.91845e-164	1.95783e-163	-1.59879e-163	1.35706e-162	-9.84391e-163	-2.23633e-163	-3.15651e-163	-6.51813e-163	3.91522e-163	6.48208e-163	-5.3664e-163	-3.63569e-163	6.54353e-165	-1.91786e-163	8.75157e-163	1.05085e-162	6.43145e-164	-1.59593e-163	-6.48815e-164	-1.61139e-163	0
8.12853e-163	8.4999e-163	6.63102e-163	-4.50126e-163	2.85966e-163	7.14258e-163	3.47415e-163	-1.06372e-162	4.38558e-163	-4.19083e-163	-5.91845e-164	1.95783e-163	-1.59879e-163	1.35706e-162	-9.84391e-163	-2.23633e-163	-3.15651e-163	-6.51813e-163	3.91522e-163	6.48208e-163	-5.3664e-163	-3.63569e-163	6.54353e-165	-1.91786e-163	8.75157e-163	1.05085e-162	6.43145e-164	-1.59593e-163	-6.48815e-164	-1.61139e-163	0
8.12853e-163	8.4999e-163	6.63102e-163	-4.50126e-163	2.85966e-163	7.14258e-163	3.47415e-163	-1.06372e-162	4.38558e-163	-4.19083e-163	-5.91845e-164	1.95783e-163	-1.59879e-163	1.35706e-162	-9.84391e-163	-2.23633e-163	-3.15651e-163	-6.51813e-163	3.91522e-163	6.48208e-163	-5.3664e-163	-3.63569e-163	6.54353e-165	-1.91786e-163	8.75157e-163	1.05085e-162	6.43145e-164	-1.59593e-163	-6.48815e-164	-1.61139e-163	0
8.12853e-163	8.4999e-163	6.63102e-163	-4.50126e-163	2.85966e-163	7.14258e-163	3.47415e-163	-1.06372e-162	4.38558e-163	-4.19083e-163	-5.91845e-164	1.95783e-163	-1.59879e-163	1.35706e-162	-9.84391e-163	-2.23633e-163	-3.15651e-163	-6.51813e-163	3.91522e-163	6.48208e-163	-5.3664e-163	-3.63569e-163	6.54353e-165	-1.91786e-163	8.75157e-163	1.05085e-162	6.43145e-164	-1.59593e-163	-6.48815e-164	-1.61139e-163	0
8.12853e-163	8.4999e-163	6.63102e-163	-4.50126e-163	2.85966e-163	7.14258e-163	3.47415e-163	-1.06372e-162	4.38558e-163	-4.19083e-163	-5.91845e-164	1.95783e-163	-1.59879e-163	1.35706e-162	-9.84391e-163	-2.23633e-163	-3.15651e-163	-6.51813e-163	3.91522e-163	6.48208e-163	-5.3664e-163	-3.63569e-163	6.54353e-165	-1.91786e-163	8.75157e-163	1.05085e-162	6.43145e-164	-1.59593e-163	-6.48815e-164	-1.61139e-163	0
8.12853e-163	8.4999e-163	6.63102e-163	-4.50126e-163	2.85966e-163	7.14258e-163	3.47415e-163	-1.06372e-162	4.38558e-163	-4.19083e-163	-5.91845e-164	1.95783e-163	-1.59879e-163	1.35706e-162	-9.84391e-163	-2.23633e-163	-3.15651e-163	-6.51813e-163	3.91522e-163	6.48208e-163	-5.3664e-163	-3.63569e-163	6.54353e-165	-1.91786e-163	8.75157e-163	1.05085e-162	6.43145e-164	-1.59593e-163	-6.48815e-164	-1.61139e-163	0
8.12853e-163	8.4999e-163	6.63102e-163	-4.50126e-163	2.85966e-163	7.14258e-163	3.47415e-163	-1.06372e-162	4.38558e-163	-4.19083e-163	-5.91845e-164	1.95783e-163	-1.59879e-163	1.35706e-162	-9.84391e-163	-2.23633e-163	-3.15651e-163	-6.51813e-163	3.91522e-163	6.48208e-163	-5.3664e-163	-3.63569e-163	6.54353e-165	-1.91786e-163	8.75157e-163	1.05085e-162	6.43145e-164	-1.59593e-163	-6.48815e-164	-1.61139e-163	0
8.12853e-163	8.4999e-163	6.63102e-163	-4.50126e-163	2.85966e-163	7.14258e-163	3.47415e-163	-1.06372e-162	4.38558e-163	-4.19083e-163	-5.91845e-164	1.95783e-163	-1.59879e-163	1.35706e-162	-9.84391e-163	-2.23633e-163	-3.15651e-163	-6.51813e-163	3.91522e-163	6.48208e-163	-5.3664e-163	-3.63569e-163	6.54353e-165	-1.91786e-163	8.75157e-163	1.05085e-162	6.43145e-164	-1.59593e-163	-6.48815e-164	-1.61139e-163	0
8.12853e-163	8.4999e-163	6.63102e-163	-4.50126e-163	2.85966e-163	7.14258e-163	3.47415e-163	-1.06372e-162	4.38558e-163	-4.19083e-163	-5.91845e-164	1.95783e-163	-1.59879e-163	1.35706e-162	-9.84391e-163	-2.23633e-163	-3.15651e-163	-6.51813e-163	3.91522e-163	6.48208e-163	-5.3664e-163	-3.63569e-163	6.54353e-165	-1.91786e-163	8.75157e-163	1.05085e-162	6.43145e-164	-1.59593e-163	-6.48815e-164	-1.61139e-163	0
8.12853e-163	8.4999e-163	6.63102e-163	-4.50126e-163	2.85966e-163	7.14258e-163	3.47415e-163	-1.06372e-162	4.38558e-163	-4.19083e-163	-5.91845e-164	1.95783e-163	-1.59879e-163	1.35706e-162	-9.84391e-163	-2.23633e-163	-3.15651e-163	-6.51813e-163	3.91522e-163	6.48208e-163	-5.3664e-163	-3.63569e-163	6.54353e-165	-1.91786e-163	8.75157e-163	1.05085e-162	6.43145e-164	-1.59593e-163	-6.48815e-164	-1.61139e-163	0
8.12853e-163	8.4999e-163	6.63102e-163	-4.50126e-163	2.85966e-163	7.14258e-163	3.47415e-163	-1.06372e-162	4.38558e-163	-4.19083e-163	-5.91845e-164	1.95783e-163	-1.59879e-163	1.35706e-162	-9.84391e-163	-2.23633e-163	-3.15651e-163	-6.51813e-163	3.91522e-163	6.48208e-163	-5.3664e-163	-3.63569e-163	6.54353e-165	-1.91786e-163	8.75157e-163	1.05085e-162	6.43145e-164	-1.59593e-163	-6.48815e-164	-1.61139e-163	0
8.12853e-163	8.4999e-163	6.63102e-163	-4.50126e-163	2.85966e-163	7.14258e-163	3.47415e-163	-1.06372e-162	4.38558e-163	-4.19083e-163	-5.91845e-164	1.95783e-163	-1.59879e-163	1.35706e-162	-9.84391e-163	-2.23633e-163	-3.15651e-163	-6.51813e-163	3.91522e-163	6.48208e-163	-5.3664e-163	-3.63569e-163	6.54353e-165	-1.91786e-163	8.75157e-163	1.05085e-162	6.43145e-164	-1.59593e-163	-6.48815e-164	-1.61139e-163	0
8.12853e-163	8.4999e-163	6.63102e-163	-4.50126e-163	2.85966e-163	7.14258e-163	3.47415e-163	-1.06372e-162	4.38558e-163	-4.19083e-163	-5.91845e-164	1.95783e-163	-1.59879e-163	1.35706e-162	-9.84391e-163	-2.23633e-163	-3.15651e-163	-6.51813e-163	3.91522e-163	6.48208e-163	-5.3664e-163	-3.63569e-163	6.54353e-165	-1.91786e-163	8.75157e-163	1.05085e-162	6.43145e-164	-1.59593e-163	-6.48815e-164	-1.61139e-163	0
8.12853e-163	8.4999e-163	6.63102e-163	-4.50126e-163	2.85966e-163	7.14258e-163	3.47415e-163	-1.06372e-162	4.38558e-163	-4.19083e-163	-5.91845e-164	1.95783e-163	-1.59879e-163	1.35706e-162	-9.84391e-163	-2.23633e-163	-3.15651e-163	-6.51813e-163	3.91522e-163	6.48208e-163	-5.3664e-163	-3.63569e-163	6.54353e-165	-1.91786e-163	8.75157e-163	1.05085e-162	6.43145e-164	-1.59593e-163	-6.48815e-164	-1.61139e-163	0
8.12853e-163	8.4999e-163	6.63102e-163	-4.50126e-163	2.85966e-163	7.14258e-163	3.47415e-163	-1.06372e-162	4.38558e-163	-4.19083e-163	-5.91845e-164	1.95783e-163	-1.59879e-163	1.35706e-162	-9.84391e-163	-2.23633e-163	-3.15651e-163	-6.51813e-163	3.91522e-163	6.48208e-163	-5.3664e-163	-3.63569e-163	6.54353e-165	-1.91786e-163	8.75157e-163	1.05085e-162	6.43145e-164	-1.59593e-163	-6.48815e-164	-1.61139e-163	0
8.12853e-163	8.4999e-163	6.63102e-163	-4.50126e-163	2.85966e-163	7.14258e-163	3.47415e-163	-1.06372e-162	4.38558e-163	-4.19083e-163	-5.91845e-164	1.95783e-163	-1.59879e-163	1.35706e-162	-9.84391e-163	-2.23633e-163	-3.15651e-163	-6.51813e-163	3.91522e-163	6.48208e-163	-5.3664e-163	-3.63569e-163	6.54353e-165	-1.91786e-163	8.75157e-163	1.05085e-162	6.43145e-164	-1.59593e-163	-6.48815e-164	-1.61139e-163	0
8.12853e-163	8.4999e-163	6.63102e-163	-4.50126e-163	2.85966e-163	7.14258e-163	3.47415e-163	-1.06372e-162	4.38558e-163	-4.19083e-163	-5.91845e-164	1.95783e-163	-1.59879e-163	1.35706e-162	-9.84391e-163	-2.23633e-163	-3.15651e-163	-6.51813e-163	3.91522e-163	6.48208e-163	-5.3664e-163	-3.63569e-163	6.54353e-165	-1.91786e-163	8.75157e-163	1.05085e-162	6.43145e-164	-1.59593e-163	-6.48815e-164	-1.61139e-163	0
8.12853e-163	8.4999e-163	6.63102e-163	-4.50126e-163	2.85966e-163	7.14258e-163	3.47415e-163	-1.06372e-162	4.38558e-163	-4.19083e-163	-5.91845e-164	1.95783e-163	-1.59879e-163	1.35706e-162	-9.84391e-163	-2.23633e-163	-3.15651e-163	-6.51813e-163	3.91522e-163	6.48208e-163	-5.3664e-163	-3.63569e-163	6.54353e-165	-1.91786e-163	8.75157e-163	1.05085e-162	6.43145e-164	-1.59593e-163	-6.48815e-164	-1.61139e-163	0
8.12853e-163	8.4999e-163	6.63102e-163	-4.50126e-163	2.85966e-163	7.14258e-163	3.47415e-163	-1.06372e-162	4.38558e-163	-4.19083e-163	-5.91845e-164	1.95783e-163	-1.59879e-163	1.35706e-162	-9.84391e-163	-2.23633e-163	-3.15651e-163	-6.51813e-163	3.91522e-163	6.48208e-163	-5.3664e-163	-3.63569e-163	6.54353e-165	-1.91786e-163	8.75157e-163	1.05085e-162	6.43145e-164	-1.59593e-163	-6.48815e-164	-1.61139e-163	0
8.12853e-163	8.4999e-163	6.63102e-163	-4.50126e-163	2.85966e-163	7.14258e-163	3.47415e-163	-1.06372e-162	4.38558e-163	-4.19083e-163	-5.91845e-164	1.95783e-163	-1.59879e-163	1.35706e-162	-9.84391e-163	-2.23633e-163	-3.15651e-163	-6.51813e-163	3.91522e-163	6.48208e-163	-5.3664e-163	-3.63569e-163	6.54353e-165	-1.91786e-163	8.75157e-163	1.05085e-162	6.43145e-164	-1.59593e-163	-6.48815e-164	-1.61139e-163	0
8.12853e-163	8.4999e-163	6.63102e-163	-4.50126e-163	2.85966e-163	7.14258e-163	3.47415e-163	-1.06372e-162	4.38558e-163	-4.19083e-163	-5.91845e-164	1.95783e-163	-1.59879e-163	1.35706e-162	-9.84391e-163	-2.23633e-163	-3.15651e-163	-6.51813e-163	3.91522e-163	6.48208e-163	-5.3664e-163	-3.63569e-163	6.54353e-165	-1.91786e-163	8.75157e-163	1.05085e-162	6.43145e-164	-1.59593e-163	-6.48815e-164	-1.61139e-163	0
8.12853e-163	8.4999e-163	6.63102e-163	-4.50126e-163	2.85966e-163	7.14258e-163	3.47415e-163	-1.06372e-162	4.38558e-163	-4.19083e-163	-5.91845e-164	1.95783e-163	-1.59879e-163	1.35706e-162	-9.84391e-163	-2.23633e-163	-3.15651e-163	-6.51813e-163	3.91522e-163	6.48208e-163	-5.3664e-163	-3.63569e-163	6.54353e-165	-1.91786e-163	8.75157e-163	1.05085e-162	6.43145e-164	-1.59593e-163	-6.48815e-164	-1.61139e-163	0
8.12853e-163	8.4999e-163	6.63102e-163	-4.50126e-163	2.85966e-163	7.14258e-163	3.47415e-163	-1.06372e-162	4.38558e-163	-4.19083e-163	-5.91845e-164	1.95783e-163	-1.59879e-163	1.35706e-162	-9.84391e-163	-2.23633e-163	-3.15651e-163	-6.51813e-163	3.91522e-163	6.48208e-163	-5.3664e-163	-3.63569e-163	6.54353e-165	-1.91786e-163	8.75157e-163	1.05085e-162	6.43145e-164	-1.59593e-163	-6.48815e-164	-1.61139e-163	0
8.12853e-163	8.4999e-163	6.63102e-163	-4.50126e-163	2.85966e-163	7.14258e-163	3.47415e-163	-1.06372e-162	4.38558e-163	-4.19083e-163	-5.91845e-164	1.95783e-163	-1.59879e-163	1.35706e-162	-9.84391e-163	-2.23633e-163	-3.15651e-163	-6.51813e-163	3.91522e-163	6.48208e-163	-5.3664e-163	-3.63569e-163	6.54353e-165	-1.91786e-163	8.75157e-163	1.05085e-162	6.43145e-164	-1.59593e-163	-6.48815e-164	-1.61139e-163	0
8.12853e-163	8.4999e-163	6.63102e-163	-4.50126e-163	2.85966e-163	7.14258e-163	3.47415e-163	-1.06372e-162	4.38558e-163	-4.19083e-163	-5.91845e-164	1.95783e-163	-1.59879e-163	1.35706e-162	-9.84391e-163	-2.23633e-163	-3.15651e-163	-6.51813e-163	3.91522e-163	6.48208e-163	-5.3664e-163	-3.63569e-163	6.54353e-165	-1.91786e-163	8.75157e-163	1.05085e-162	6.43145e-164	-1.59593e-163	-6.48815e-164	-1.61139e-163	0
8.12853e-163	8.4999e-163	6.63102e-163	-4.50126e-163	2.85966e-163	7.14258e-163	3.47415e-163	-1.06372e-162	4.38558e-163	-4.19083e-163	-5.91845e-164	1.95783e-163	-1.59879e-163	1.35706e-162	-9.84391e-163	-2.23633e-163	-3.15651e-163	-6.51813e-163	3.91522e-163	6.48208e-163	-5.3664e-163	-3.63569e-163	6.54353e-165	-1.91786e-163	8.75157e-163	1.05085e-162	6.43145e-164	-1.59593e-163	-6.48815e-164	-1.61139e-163	0
8.12853e-163	8.4999e-163	6.63102e-163	-4.50126e-163	2.85966e-163	7.14258e-163	3.47415e-163	-1.06372e-162	4.38558e-163	-4.19083e-163	-5.91845e-164	1.95783e-163	-1.59879e-163	1.35706e-162	-9.84391e-163	-2.23633e-163	-3.15651e-163	-6.51813e-163	3.91522e-163	6.48208e-163	-5.3664e-163	-3.63569e-163	6.54353e-165	-1.91786e-163	8.75157e-163	1.05085e-162	6.43145e-164	-1.59593e-163	-6.48815e-164	-1.61139e-163	0
8.12853e-163	8.4999e-163	6.63102e-163	-4.50126e-163	2.85966e-163	7.14258e-163	3.47415e-163	-1.06372e-162	4.38558e-163	-4.19083e-163	-5.91845e-164	1.95783e-163	-1.59879e-163	1.35706e-162	-9.84391e-163	-2.23633e-163	-3.15651e-163	-6.51813e-163	3.91522e-163	6.48208e-163	-5.3664e-163	-3.63569e-163	6.54353e-165	-1.91786e-163	8.75157e-163	1.05085e-162	6.43145e-164	-1.59593e-163	-6.48815e-164	-1.61139e-163	0
8.12853e-163	8.4999e-163	6.63102e-163	-4.50126e-163	2.85966e-163	7.14258e-163	3.47415e-163	-1.06372e-162	4.38558e-163	-4.19083e-163	-5.91845e-164	1.95783e-163	-1.59879e-163	1.35706e-162	-9.84391e-163	-2.23633e-163	-3.15651e-163	-6.51813e-163	3.91522e-163	6.48208e-163	-5.3664e-163	-3.63569e-163	6.54353e-165	-1.91786e-163	8.75157e-163	1.05085e-162	6.43145e-164	-1.59593e-163	-6.48815e-164	-1.61139e-163	0
8.12853e-163	8.4999e-163	6.63102e-163	-4.50126e-163	2.85966e-163	7.14258e-163	3.47415e-163	-1.06372e-162	4.38558e-163	-4.19083e-163	-5.91845e-164	1.95783e-163	-1.59879e-163	1.35706e-162	-9.84391e-163	-2.23633e-163	-3.15651e-163	-6.51813e-163	3.91522e-163	6.48208e-163	-5.3664e-163	-3.63569e-163	6.54353e-165	-1.91786e-163	8.75157e-163	1.05085e-162	6.43145e-164	-1.59593e-163	-6.48815e-164	-1.61139e-163	0
8.12853e-163	8.4999e-163	6.63102e-163	-4.50126e-163	2.85966e-163	7.14258e-163	3.47415e-163	-1.06372e-162	4.38558e-163	-4.19083e-163	-5.91845e-164	1.95783e-163	-1.59879e-163	1.35706e-162	-9.84391e-163	-2.23633e-163	-3.15651e-163	-6.51813e-163	3.91522e-163	6.48208e-163	-5.3664e-163	-3.63569e-163	6.54353e-165	-1.91786e-163	8.75157e-163	1.05085e-162	6.43145e-164	-1.59593e-163	-6.48815e-164	-1.61139e-163	0
8.12853e-163	8.4999e-163	6.63102e-163	-4.50126e-163	2.85966e-163	7.14258e-163	3.47415e-163	-1.06372e-162	4.38558e-163	-4.19083e-163	-5.91845e-164	1.95783e-163	-1.59879e-163	1.35706e-162	-9.84391e-163	-2.23633e-163	-3.15651e-163	-6.51813e-163	3.91522e-163	6.48208e-163	-5.3664e-163	-3.63569e-163	6.54353e-165	-1.91786e-163	8.75157e-163	1.05085e-162	6.43145e-164	-1.59593e-163	-6.48815e-164	-1.61139e-163	0
8.12853e-163	8.4999e-163	6.63102e-163	-4.50126e-163	2.85966e-163	7.14258e-163	3.47415e-163	-1.06372e-162	4.38558e-163	-4.19083e-163	-5.91845e-164	1.95783e-163	-1.59879e-163	1.35706e-162	-9.84391e-163	-2.23633e-163	-3.15651e-163	-6.51813e-163	3.91522e-163	6.48208e-163	-5.3664e-163	-3.63569e-163	6.54353e-165	-1.91786e-163	8.75157e-163	1.05085e-162	6.43145e-164	-1.59593e-163	-6.48815e-164	-1.61139e-163	0
8.12853e-163	8.4999e-163	6.63102e-163	-4.50126e-163	2.85966e-163	7.14258e-163	3.47415e-163	-1.06372e-162	4.38558e-163	-4.19083e-163	-5.91845e-164	1.95783e-163	-1.59879e-163	1.35706e-162	-9.84391e-163	-2.23633e-163	-3.15651e-163	-6.51813e-163	3.91522e-163	6.48208e-163	-5.3664e-163	-3.63569e-163	6.54353e-165	-1.91786e-163	8.75157e-163	1.05085e-162	6.43145e-164	-1.59593e-163	-6.48815e-164	-1.61139e-163	0
8.12853e-163	8.4999e-163	6.63102e-163	-4.50126e-163	2.85966e-163	7.14258e-163	3.47415e-163	-1.06372e-162	4.38558e-163	-4.19083e-163	-5.91845e-164	1.95783e-163	-1.59879e-163	1.35706e-162	-9.84391e-163	-2.23633e-163	-3.15651e-163	-6.51813e-163	3.91522e-163	6.48208e-163	-5.3664e-163	-3.63569e-163	6.54353e-165	-1.91786e-163	8.75157e-163	1.05085e-162	6.43145e-164	-1.59593e-163	-6.48815e-164	-1.61139e-163	0
8.12853e-163	8.4999e-163	6.63102e-163	-4.50126e-163	2.85966e-163	7.14258e-163	3.47415e-163	-1.06372e-162	4.38558e-163	-4.19083e-163	-5.91845e-164	1.95783e-163	-1.59879e-163	1.35706e-162	-9.84391e-163	-2.23633e-163	-3.15651e-163	-6.51813e-163	3.91522e-163	6.48208e-163	-5.3664e-163	-3.63569e-163	6.54353e-165	-1.91786e-163	8.75157e-163	1.05085e-162	6.43145e-164	-1.59593e-163	-6.48815e-164	-1.61139e-163	0
8.12853e-163	8.4999e-163	6.63102e-163	-4.50126e-163	2.85966e-163	7.14258e-163	3.47415e-163	-1.06372e-162	4.38558e-163	-4.19083e-163	-5.91845e-164	1.95783e-163	-1.59879e-163	1.35706e-162	-9.84391e-163	-2.23633e-163	-3.15651e-163	-6.51813e-163	3.91522e-163	6.48208e-163	-5.3664e-163	-3.63569e-163	6.54353e-165	-1.91786e-163	8.75157e-163	1.05085e-162	6.43145e-164	-1.59593e-163	-6.48815e-164	-1.61139e-163	0
8.12853e-163	8.4999e-163	6.63102e-163	-4.50126e-163	2.85966e-163	7.14258e-163	3.47415e-163	-1.06372e-162	4.38558e-163	-4.19083e-163	-5.91845e-164	1.95783e-163	-1.59879e-163	1.35706e-162	-9.84391e-163	-2.23633e-163	-3.15651e-163	-6.51813e-163	3.91522e-163	6.48208e-163	-5.3664e-163	-3.63569e-163	6.54353e-165	-1.91786e-163	8.75157e-163	1.05085e-162	6.43145e-164	-1.59593e-163	-6.48815e-164	-1.61139e-163	0
8.12853e-163	8.4999e-163	6.63102e-163	-4.50126e-163	2.85966e-163	7.14258e-163	3.47415e-163	-1.06372e-162	4.38558e-163	-4.19083e-163	-5.91845e-164	1.95783e-163	-1.59879e-163	1.35706e-162	-9.84391e-163	-2.23633e-163	-3.15651e-163	-6.51813e-163	3.91522e-163	6.48208e-163	-5.3664e-163	-3.63569e-163	6.54353e-165	-1.91786e-163	8.75157e-163	1.05085e-162	6.43145e-164	-1.59593e-163	-6.48815e-164	-1.61139e-163	0
8.12853e-163	8.4999e-163	6.63102e-163	-4.50126e-163	2.85966e-163	7.14258e-163	3.47415e-163	-1.06372e-162	4.38558e-163	-4.19083e-163	-5.91845e-164	1.95783e-163	-1.59879e-163	1.35706e-162	-9.84391e-163	-2.23633e-163	-3.15651e-163	-6.51813e-163	3.91522e-163	6.48208e-163	-5.3664e-163	-3.63569e-163	6.54353e-165	-1.91786e-163	8.75157e-163	1.05085e-162	6.43145e-164	-1.59593e-163	-6.48815e-164	-1.61139e-163	0
8.12853e-163	8.4999e-163	6.63102e-163	-4.50126e-163	2.85966e-163	7.14258e-163	3.47415e-163	-1.06372e-162	4.38558e-163	-4.19083e-163	-5.91845e-164	1.95783e-163	-1.59879e-163	1.35706e-162	-9.84391e-163	-2.23633e-163	-3.15651e-163	-6.51813e-163	3.91522e-163	6.48208e-163	-5.3664e-163	-3.63569e-163	6.54353e-165	-1.91786e-163	8.75157e-163	1.05085e-162	6.43145e-164	-1.59593e-163	-6.48815e-164	-1.61139e-163	0
8.12853e-163	8.4999e-163	6.63102e-163	-4.50126e-163	2.85966e-163	7.14258e-163	3.47415e-163	-1.06372e-162	4.38558e-163	-4.19083e-163	-5.91845e-164	1.95783e-163	-1.59879e-163	1.35706e-162	-9.84391e-163	-2.23633e-163	-3.15651e-163	-6.51813e-163	3.91522e-163	6.48208e-163	-5.3664e-163	-3.63569e-163	6.54353e-165	-1.91786e-163	8.75157e-163	1.05085e-162	6.43145e-164	-1.59593e-163	-6.48815e-164	-1.61139e-163	0
8.12853e-163	8.4999e-163	6.63102e-163	-4.50126e-163	2.85966e-163	7.14258e-163	3.47415e-163	-1.06372e-162	4.38558e-163	-4.19083e-163	-5.91845e-164	1.95783e-163	-1.59879e-163	1.35706e-162	-9.84391e-163	-2.23633e-163	-3.15651e-163	-6.51813e-163	3.91522e-163	6.48208e-163	-5.3664e-163	-3.63569e-163	6.54353e-165	-1.91786e-163	8.75157e-163	1.05085e-162	6.43145e-164	-1.59593e-163	-6.48815e-164	-1.61139e-163	0
8.12853e-163	8.4999e-163	6.63102e-163	-4.50126e-163	2.85966e-163	7.14258e-163	3.47415e-163	-1.06372e-162	4.38558e-163	-4.19083e-163	-5.91845e-164	1.95783e-163	-1.59879e-163	1.35706e-162	-9.84391e-163	-2.23633e-163	-3.15651e-163	-6.51813e-163	3.91522e-163	6.48208e-163	-5.3664e-163	-3.63569e-163	6.54353e-165	-1.91786e-163	8.75157e-163	1.05085e-162	6.43145e-164	-1.59593e-163	-6.48815e-164	-1.61139e-163	0
8.12853e-163	8.4999e-163	6.63102e-163	-4.50126e-163	2.85966e-163	7.14258e-163	3.47415e-163	-1.06372e-162	4.38558e-163	-4.19083e-163	-5.91845e-164	1.95783e-163	-1.59879e-163	1.35706e-162	-9.84391e-163	-2.23633e-163	-3.15651e-163	-6.51813e-163	3.91522e-163	6.48208e-163	-5.3664e-163	-3.63569e-163	6.54353e-165	-1.91786e-163	8.75157e-163	1.05085e-162	6.43145e-164	-1.59593e-163	-6.48815e-164	-1.61139e-163	0
8.12853e-163	8.4999e-163	6.63102e-163	-4.50126e-163	2.85966e-163	7.14258e-163	3.47415e-163	-1.06372e-162	4.38558e-163	-4.19083e-163	-5.91845e-164	1.95783e-163	-1.59879e-163	1.35706e-162	-9.84391e-163	-2.23633e-163	-3.15651e-163	-6.51813e-163	3.91522e-163	6.48208e-163	-5.3664e-163	-3.63569e-163	6.54353e-165	-1.91786e-163	8.75157e-163	1.05085e-162	6.43145e-164	-1.59593e-163	-6.48815e-164	-1.61139e-163	0
8.12853e-163	8.4999e-163	6.63102e-163	-4.50126e-163	2.85966e-163	7.14258e-163	3.47415e-163	-1.06372e-162	4.38558e-163	-4.19083e-163	-5.91845e-164	1.95783e-163	-1.59879e-163	1.35706e-162	-9.84391e-163	-2.23633e-163	-3.15651e-163	-6.51813e-163	3.91522e-163	6.48208e-163	-5.3664e-163	-3.63569e-163	6.54353e-165	-1.91786e-163	8.75157e-163	1.05085e-162	6.43145e-164	-1.59593e-163	-6.48815e-164	-1.61139e-163	0
8.12853e-163	8.4999e-163	6.63102e-163	-4.50126e-163	2.85966e-163	7.14258e-163	3.47415e-163	-1.06372e-162	4.38558e-163	-4.19083e-163	-5.91845e-164	1.95783e-163	-1.59879e-163	1.35706e-162	-9.84391e-163	-2.23633e-163	-3.15651e-163	-6.51813e-163	3.91522e-163	6.48208e-163	-5.3664e-163	-3.63569e-163	6.54353e-165	-1.91786e-163	8.75157e-163	1.05085e-162	6.43145e-164	-1.59593e-163	-6.48815e-164	-1.61139e-163	0
8.12853e-163	8.4999e-163	6.63102e-163	-4.50126e-163	2.85966e-163	7.14258e-163	3.47415e-163	-1.06372e-162	4.38558e-163	-4.19083e-163	-5.91845e-164	1.95783e-163	-1.59879e-163	1.35706e-162	-9.84391e-163	-2.23633e-163	-3.15651e-163	-6.51813e-163	3.91522e-163	6.48208e-163	-5.3664e-163	-3.63569e-163	6.54353e-165	-1.91786e-163	8.75157e-163	1.05085e-162	6.43145e-164	-1.59593e-163	-6.48815e-164	-1.61139e-163	0
8.12853e-163	8.4999e-163	6.63102e-163	-4.50126e-163	2.85966e-163	7.14258e-163	3.47415e-163	-1.06372e-162	4.38558e-163	-4.19083e-163	-5.91845e-164	1.95783e-163	-1.59879e-163	1.35706e-162	-9.84391e-163	-2.23633e-163	-3.15651e-163	-6.51813e-163	3.91522e-163	6.48208e-163	-5.3664e-163	-3.63569e-163	6.54353e-165	-1.91786e-163	8.75157e-163	1.05085e-162	6.43145e-164	-1.59593e-163	-6.48815e-164	-1.61139e-163	0
8.12853e-163	8.4999e-163	6.63102e-163	-4.50126e-163	2.85966e-163	7.14258e-163	3.47415e-163	-1.06372e-162	4.38558e-163	-4.19083e-163	-5.91845e-164	1.95783e-163	-1.59879e-163	1.35706e-162	-9.84391e-163	-2.23633e-163	-3.15651e-163	-6.51813e-163	3.91522e-163	6.48208e-163	-5.3664e-163	-3.63569e-163	6.54353e-165	-1.91786e-163	8.75157e-163	1.05085e-162	6.43145e-164	-1.59593e-163	-6.48815e-164	-1.61139e-163	0
8.12853e-163	8.4999e-163	6.63102e-163	-4.50126e-163	2.85966e-163	7.14258e-163	3.47415e-163	-1.06372e-162	4.38558e-163	-4.19083e-163	-5.91845e-164	1.95783e-163	-1.59879e-163	1.35706e-162	-9.84391e-163	-2.23633e-163	-3.15651e-163	-6.51813e-163	3.91522e-163	6.48208e-163	-5.3664e-163	-3.63569e-163	6.54353e-165	-1.91786e-163	8.75157e-163	1.05085e-162	6.43145e-164	-1.59593e-163	-6.48815e-164	-1.61139e-163	0
8.12853e-163	8.4999e-163	6.63102e-163	-4.50126e-163	2.85966e-163	7.14258e-163	3.47415e-163	-1.06372e-162	4.38558e-163	-4.19083e-163	-5.91845e-164	1.95783e-163	-1.59879e-163	1.35706e-162	-9.84391e-163	-2.23633e-163	-3.15651e-163	-6.51813e-163	3.91522e-163	6.48208e-163	-5.3664e-163	-3.63569e-163	6.54353e-165	-1.91786e-163	8.75157e-163	1.05085e-162	6.43145e-164	-1.59593e-163	-6.48815e-164	-1.61139e-163	0
8.12853e-163	8.4999e-163	6.63102e-163	-4.50126e-163	2.85966e-163	7.14258e-163	3.47415e-163	-1.06372e-162	4.38558e-163	-4.19083e-163	-5.91845e-164	1.95783e-163	-1.59879e-163	1.35706e-162	-9.84391e-163	-2.23633e-163	-3.15651e-163	-6.51813e-163	3.91522e-163	6.48208e-163	-5.3664e-163	-3.63569e-163	6.54353e-165	-1.91786e-163	8.75157e-163	1.05085e-162	6.43145e-164	-1.59593e-163	-6.48815e-164	-1.61139e-163	0
8.12853e-163	8.4999e-163	6.63102e-163	-4.50126e-163	2.85966e-163	7.14258e-163	3.47415e-163	-1.06372e-162	4.38558e-163	-4.19083e-163	-5.91845e-164	1.95783e-163	-1.59879e-163	1.35706e-162	-9.84391e-163	-2.23633e-163	-3.15651e-163	-6.51813e-163	3.91522e-163	6.48208e-163	-5.3664e-163	-3.63569e-163	6.54353e-165	-1.91786e-163	8.75157e-163	1.05085e-162	6.43145e-164	-1.59593e-163	-6.48815e-164	-1.61139e-163	0
8.12853e-163	8.4999e-163	6.63102e-163	-4.50126e-163	2.85966e-163	7.14258e-163	3.47415e-163	-1.06372e-162	4.38558e-163	-4.19083e-163	-5.91845e-164	1.95783e-163	-1.59879e-163	1.35706e-162	-9.84391e-163	-2.23633e-163	-3.15651e-163	-6.51813e-163	3.91522e-163	6.48208e-163	-5.3664e-163	-3.63569e-163	6.54353e-165	-1.91786e-163	8.75157e-163	1.05085e-162	6.43145e-164	-1.59593e-163	-6.48815e-164	-1.61139e-163	0
8.12853e-163	8.4999e-163	6.63102e-163	-4.50126e-163	2.85966e-163	7.14258e-163	3.47415e-163	-1.06372e-162	4.38558e-163	-4.19083e-163	-5.91845e-164	1.95783e-163	-1.59879e-163	1.35706e-162	-9.84391e-163	-2.23633e-163	-3.15651e-163	-6.51813e-163	3.91522e-163	6.48208e-163	-5.3664e-163	-3.63569e-163	6.54353e-165	-1.91786e-163	8.75157e-163	1.05085e-162	6.43145e-164	-1.59593e-163	-6.48815e-164	-1.61139e-163	0
8.12853e-163	8.4999e-163	6.63102e-163	-4.50126e-163	2.85966e-163	7.14258e-163	3.47415e-163	-1.06372e-162	4.38558e-163	-4.19083e-163	-5.91845e-164	1.95783e-163	-1.59879e-163	1.35706e-162	-9.84391e-163	-2.23633e-163	-3.15651e-163	-6.51813e-163	3.91522e-163	6.48208e-163	-5.3664e-163	-3.63569e-163	6.54353e-165	-1.91786e-163	8.75157e-163	1.05085e-162	6.43145e-164	-1.59593e-163	-6.48815e-164	-1.61139e-163	0
8.12853e-163	8.4999e-163	6.63102e-163	-4.50126e-163	2.85966e-163	7.14258e-163	3.47415e-163	-1.06372e-162	4.38558e-163	-4.19083e-163	-5.91845e-164	1.95783e-163	-1.59879e-163	1.35706e-162	-9.84391e-163	-2.23633e-163	-3.15651e-163	-6.51813e-163	3.91522e-163	6.48208e-163	-5.3664e-163	-3.63569e-163	6.54353e-165	-1.91786e-163	8.75157e-163	1.05085e-162	6.43145e-164	-1.59593e-163	-6.48815e-164	-1.61139e-163	0
8.12853e-163	8.4999e-163	6.63102e-163	-4.50126e-163	2.85966e-163	7.14258e-163	3.47415e-163	-1.06372e-162	4.38558e-163	-4.19083e-163	-5.91845e-164	1.95783e-163	-1.59879e-163	1.35706e-162	-9.84391e-163	-2.23633e-163	-3.15651e-163	-6.51813e-163	3.91522e-163	6.48208e-163	-5.3664e-163	-3.63569e-163	6.54353e-165	-1.91786e-163	8.75157e-163	1.05085e-162	6.43145e-164	-1.59593e-163	-6.48815e-164	-1.61139e-163	0
8.12853e-163	8.4999e-163	6.63102e-163	-4.50126e-163	2.85966e-163	7.14258e-163	3.47415e-163	-1.06372e-162	4.38558e-163	-4.19083e-163	-5.91845e-164	1.95783e-163	-1.59879e-163	1.35706e-162	-9.84391e-163	-2.23633e-163	-3.15651e-163	-6.51813e-163	3.91522e-163	6.48208e-163	-5.3664e-163	-3.63569e-163	6.54353e-165	-1.91786e-163	8.75157e-163	1.05085e-162	6.43145e-164	-1.59593e-163	-6.48815e-164	-1.61139e-163	0
8.12853e-163	8.4999e-163	6.63102e-163	-4.50126e-163	2.85966e-163	7.14258e-163	3.47415e-163	-1.06372e-162	4.38558e-163	-4.19083e-163	-5.91845e-164	1.95783e-163	-1.59879e-163	1.35706e-162	-9.84391e-163	-2.23633e-163	-3.15651e-163	-6.51813e-163	3.91522e-163	6.48208e-163	-5.3664e-163	-3.63569e-163	6.54353e-165	-1.91786e-163	8.75157e-163	1.05085e-162	6.43145e-164	-1.59593e-163	-6.48815e-164	-1.61139e-163	0
8.12853e-163	8.4999e-163	6.63102e-163	-4.50126e-163	2.85966e-163	7.14258e-163	3.47415e-163	-1.06372e-162	4.38558e-163	-4.19083e-163	-5.91845e-164	1.95783e-163	-1.59879e-163	1.35706e-162	-9.84391e-163	-2.23633e-163	-3.15651e-163	-6.51813e-163	3.91522e-163	6.48208e-163	-5.3664e-163	-3.63569e-163	6.54353e-165	-1.91786e-163	8.75157e-163	1.05085e-162	6.43145e-164	-1.59593e-163	-6.48815e-164	-1.61139e-163	0
8.12853e-163	8.4999e-163	6.63102e-163	-4.50126e-163	2.85966e-163	7.14258e-163	3.47415e-163	-1.06372e-162	4.38558e-163	-4.19083e-163	-5.91845e-164	1.95783e-163	-1.59879e-163	1.35706e-162	-9.84391e-163	-2.23633e-163	-3.15651e-163	-6.51813e-163	3.91522e-163	6.48208e-163	-5.3664e-163	-3.63569e-163	6.54353e-165	-1.91786e-163	8.75157e-163	1.05085e-162	6.43145e-164	-1.59593e-163	-6.48815e-164	-1.61139e-163	0
8.12853e-163	8.4999e-163	6.63102e-163	-4.50126e-163	2.85966e-163	7.14258e-163	3.47415e-163	-1.06372e-162	4.38558e-163	-4.19083e-163	-5.91845e-164	1.95783e-163	-1.59879e-163	1.35706e-162	-9.84391e-163	-2.23633e-163	-3.15651e-163	-6.51813e-163	3.91522e-163	6.48208e-163	-5.3664e-163	-3.63569e-163	6.54353e-165	-1.91786e-163	8.75157e-163	1.05085e-162	6.43145e-164	-1.59593e-163	-6.48815e-164	-1.61139e-163	0
8.12853e-163	8.4999e-163	6.63102e-163	-4.50126e-163	2.85966e-163	7.14258e-163	3.47415e-163	-1.06372e-162	4.38558e-163	-4.19083e-163	-5.91845e-164	1.95783e-163	-1.59879e-163	1.35706e-162	-9.84391e-163	-2.23633e-163	-3.15651e-163	-6.51813e-163	3.91522e-163	6.48208e-163	-5.3664e-163	-3.63569e-163	6.54353e-165	-1.91786e-163	8.75157e-163	1.05085e-162	6.43145e-164	-1.59593e-163	-6.48815e-164	-1.61139e-163	0
8.12853e-163	8.4999e-163	6.63102e-163	-4.50126e-163	2.85966e-163	7.14258e-163	3.47415e-163	-1.06372e-162	4.38558e-163	-4.19083e-163	-5.91845e-164	1.95783e-163	-1.59879e-163	1.35706e-162	-9.84391e-163	-2.23633e-163	-3.15651e-163	-6.51813e-163	3.91522e-163	6.48208e-163	-5.3664e-163	-3.63569e-163	6.54353e-165	-1.91786e-163	8.75157e-163	1.05085e-162	6.43145e-164	-1.59593e-163	-6.48815e-164	-1.61139e-163	0
8.12853e-163	8.4999e-163	6.63102e-163	-4.50126e-163	2.85966e-163	7.14258e-163	3.47415e-163	-1.06372e-162	4.38558e-163	-4.19083e-163	-5.91845e-164	1.95783e-163	-1.59879e-163	1.35706e-162	-9.84391e-163	-2.23633e-163	-3.15651e-163	-6.51813e-163	3.91522e-163	6.48208e-163	-5.3664e-163	-3.63569e-163	6.54353e-165	-1.91786e-163	8.75157e-163	1.05085e-162	6.43145e-164	-1.59593e-163	-6.48815e-164	-1.61139e-163	0
8.12853e-163	8.4999e-163	6.63102e-163	-4.50126e-163	2.85966e-163	7.14258e-163	3.47415e-163	-1.06372e-162	4.38558e-163	-4.19083e-163	-5.91845e-164	1.95783e-163	-1.59879e-163	1.35706e-162	-9.84391e-163	-2.23633e-163	-3.15651e-163	-6.51813e-163	3.91522e-163	6.48208e-163	-5.3664e-163	-3.63569e-163	6.54353e-165	-1.91786e-163	8.75157e-163	1.05085e-162	6.43145e-164	-1.59593e-163	-6.48815e-164	-1.61139e-163	0
8.12853e-163	8.4999e-163	6.63102e-163	-4.50126e-163	2.85966e-163	7.14258e-163	3.47415e-163	-1.06372e-162	4.38558e-163	-4.19083e-163	-5.91845e-164	1.95783e-163	-1.59879e-163	1.35706e-162	-9.84391e-163	-2.23633e-163	-3.15651e-163	-6.51813e-163	3.91522e-163	6.48208e-163	-5.3664e-163	-3.63569e-163	6.54353e-165	-1.91786e-163	8.75157e-163	1.05085e-162	6.43145e-164	-1.59593e-163	-6.48815e-164	-1.61139e-163	0
8.12853e-163	8.4999e-163	6.63102e-163	-4.50126e-163	2.85966e-163	7.14258e-163	3.47415e-163	-1.06372e-162	4.38558e-163	-4.19083e-163	-5.91845e-164	1.95783e-163	-1.59879e-163	1.35706e-162	-9.84391e-163	-2.23633e-163	-3.15651e-163	-6.51813e-163	3.91522e-163	6.48208e-163	-5.3664e-163	-3.63569e-163	6.54353e-165	-1.91786e-163	8.75157e-163	1.05085e-162	6.43145e-164	-1.59593e-163	-6.48815e-164	-1.61139e-163	0
8.12853e-163	8.4999e-163	6.63102e-163	-4.50126e-163	2.85966e-163	7.14258e-163	3.47415e-163	-1.06372e-162	4.38558e-163	-4.19083e-163	-5.91845e-164	1.95783e-163	-1.59879e-163	1.35706e-162	-9.84391e-163	-2.23633e-163	-3.15651e-163	-6.51813e-163	3.91522e-163	6.48208e-163	-5.3664e-163	-3.63569e-163	6.54353e-165	-1.91786e-163	8.75157e-163	1.05085e-162	6.43145e-164	-1.59593e-163	-6.48815e-164	-1.61139e-163	0
8.12853e-163	8.4999e-163	6.63102e-163	-4.50126e-163	2.85966e-163	7.14258e-163	3.47415e-163	-1.06372e-162	4.38558e-163	-4.19083e-163	-5.91845e-164	1.95783e-163	-1.59879e-163	1.35706e-162	-9.84391e-163	-2.23633e-163	-3.15651e-163	-6.51813e-163	3.91522e-163	6.48208e-163	-5.3664e-163	-3.63569e-163	6.54353e-165	-1.91786e-163	8.75157e-163	1.05085e-162	6.43145e-164	-1.59593e-163	-6.48815e-164	-1.61139e-163	0
8.12853e-163	8.4999e-163	6.63102e-163	-4.50126e-163	2.85966e-163	7.14258e-163	3.47415e-163	-1.06372e-162	4.38558e-163	-4.19083e-163	-5.91845e-164	1.95783e-163	-1.59879e-163	1.35706e-162	-9.84391e-163	-2.23633e-163	-3.15651e-163	-6.51813e-163	3.91522e-163	6.48208e-163	-5.3664e-163	-3.63569e-163	6.54353e-165	-1.91786e-163	8.75157e-163	1.05085e-162	6.43145e-164	-1.59593e-163	-6.48815e-164	-1.61139e-163	0
8.12853e-163	8.4999e-163	6.63102e-163	-4.50126e-163	2.85966e-163	7.14258e-163	3.47415e-163	-1.06372e-162	4.38558e-163	-4.19083e-163	-5.91845e-164	1.95783e-163	-1.59879e-163	1.35706e-162	-9.84391e-163	-2.23633e-163	-3.15651e-163	-6.51813e-163	3.91522e-163	6.48208e-163	-5.3664e-163	-3.63569e-163	6.54353e-165	-1.91786e-163	8.75157e-163	1.05085e-162	6.43145e-164	-1.59593e-163	-6.48815e-164	-1.61139e-163	0
8.12853e-163	8.4999e-163	6.63102e-163	-4.50126e-163	2.85966e-163	7.14258e-163	3.47415e-163	-1.06372e-162	4.38558e-163	-4.19083e-163	-5.91845e-164	1.95783e-163	-1.59879e-163	1.35706e-162	-9.84391e-163	-2.23633e-163	-3.15651e-163	-6.51813e-163	3.91522e-163	6.48208e-163	-5.3664e-163	-3.63569e-163	6.54353e-165	-1.91786e-163	8.75157e-163	1.05085e-162	6.43145e-164	-1.59593e-163	-6.48815e-164	-1.61139e-163	0
8.12853e-163	8.4999e-163	6.63102e-163	-4.50126e-163	2.85966e-163	7.14258e-163	3.47415e-163	-1.06372e-162	4.38558e-163	-4.19083e-163	-5.91845e-164	1.95783e-163	-1.59879e-163	1.35706e-162	-9.84391e-163	-2.23633e-163	-3.15651e-163	-6.51813e-163	3.91522e-163	6.48208e-163	-5.3664e-163	-3.63569e-163	6.54353e-165	-1.91786e-163	8.75157e-163	1.05085e-162	6.43145e-164	-1.59593e-163	-6.48815e-164	-1.61139e-163	0
8.12853e-163	8.4999e-163	6.63102e-163	-4.50126e-163	2.85966e-163	7.14258e-163	3.47415e-163	-1.06372e-162	4.38558e-163	-4.19083e-163	-5.91845e-164	1.95783e-163	-1.59879e-163	1.35706e-162	-9.84391e-163	-2.23633e-163	-3.15651e-163	-6.51813e-163	3.91522e-163	6.48208e-163	-5.3664e-163	-3.63569e-163	6.54353e-165	-1.91786e-163	8.75157e-163	1.05085e-162	6.43145e-164	-1.59593e-163	-6.48815e-164	-1.61139e-163	0
8.12853e-163	8.4999e-163	6.63102e-163	-4.50126e-163	2.85966e-163	7.14258e-163	3.47415e-163	-1.06372e-162	4.38558e-163	-4.19083e-163	-5.91845e-164	1.95783e-163	-1.59879e-163	1.35706e-162	-9.84391e-163	-2.23633e-163	-3.15651e-163	-6.51813e-163	3.91522e-163	6.48208e-163	-5.3664e-163	-3.63569e-163	6.54353e-165	-1.91786e-163	8.75157e-163	1.05085e-162	6.43145e-164	-1.59593e-163	-6.48815e-164	-1.61139e-163	0
8.12853e-163	8.4999e-163	6.63102e-163	-4.50126e-163	2.85966e-163	7.14258e-163	3.47415e-163	-1.06372e-162	4.38558e-163	-4.19083e-163	-5.91845e-164	1.95783e-163	-1.59879e-163	1.35706e-162	-9.84391e-163	-2.23633e-163	-3.15651e-163	-6.51813e-163	3.91522e-163	6.48208e-163	-5.3664e-163	-3.63569e-163	6.54353e-165	-1.91786e-163	8.75157e-163	1.05085e-162	6.43145e-164	-1.59593e-163	-6.48815e-164	-1.61139e-163	0
8.12853e-163	8.4999e-163	6.63102e-163	-4.50126e-163	2.85966e-163	7.14258e-163	3.47415e-163	-1.06372e-162	4.38558e-163	-4.19083e-163	-5.91845e-164	1.95783e-163	-1.59879e-163	1.35706e-162	-9.84391e-163	-2.23633e-163	-3.15651e-163	-6.51813e-163	3.91522e-163	6.48208e-163	-5.3664e-163	-3.63569e-163	6.54353e-165	-1.91786e-163	8.75157e-163	1.05085e-162	6.43145e-164	-1.59593e-163	-6.48815e-164	-1.61139e-163	0
8.12853e-163	8.4999e-163	6.63102e-163	-4.50126e-163	2.85966e-163	7.14258e-163	3.47415e-163	-1.06372e-162	4.38558e-163	-4.19083e-163	-5.91845e-164	1.95783e-163	-1.59879e-163	1.35706e-162	-9.84391e-163	-2.23633e-163	-3.15651e-163	-6.51813e-163	3.91522e-163	6.48208e-163	-5.3664e-163	-3.63569e-163	6.54353e-165	-1.91786e-163	8.75157e-163	1.05085e-162	6.43145e-164	-1.59593e-163	-6.48815e-164	-1.61139e-163	0
8.12853e-163	8.4999e-163	6.63102e-163	-4.50126e-163	2.85966e-163	7.14258e-163	3.47415e-163	-1.06372e-162	4.38558e-163	-4.19083e-163	-5.91845e-164	1.95783e-163	-1.59879e-163	1.35706e-162	-9.84391e-163	-2.23633e-163	-3.15651e-163	-6.51813e-163	3.91522e-163	6.48208e-163	-5.3664e-163	-3.63569e-163	6.54353e-165	-1.91786e-163	8.75157e-163	1.05085e-162	6.43145e-164	-1.59593e-163	-6.48815e-164	-1.61139e-163	0
8.12853e-163	8.4999e-163	6.63102e-163	-4.50126e-163	2.85966e-163	7.14258e-163	3.47415e-163	-1.06372e-162	4.38558e-163	-4.19083e-163	-5.91845e-164	1.95783e-163	-1.59879e-163	1.35706e-162	-9.84391e-163	-2.23633e-163	-3.15651e-163	-6.51813e-163	3.91522e-163	6.48208e-163	-5.3664e-163	-3.63569e-163	6.54353e-165	-1.91786e-163	8.75157e-163	1.05085e-162	6.43145e-164	-1.59593e-163	-6.48815e-164	-1.61139e-163	0
8.12853e-163	8.4999e-163	6.63102e-163	-4.50126e-163	2.85966e-163	7.14258e-163	3.47415e-163	-1.06372e-162	4.38558e-163	-4.19083e-163	-5.91845e-164	1.95783e-163	-1.59879e-163	1.35706e-162	-9.84391e-163	-2.23633e-163	-3.15651e-163	-6.51813e-163	3.91522e-163	6.48208e-163	-5.3664e-163	-3.63569e-163	6.54353e-165	-1.91786e-163	8.75157e-163	1.05085e-162	6.43145e-164	-1.59593e-163	-6.48815e-164	-1.61139e-163	0
8.12853e-163	8.4999e-163	6.63102e-163	-4.50126e-163	2.85966e-163	7.14258e-163	3.47415e-163	-1.06372e-162	4.38558e-163	-4.19083e-163	-5.91845e-164	1.95783e-163	-1.59879e-163	1.35706e-162	-9.84391e-163	-2.23633e-163	-3.15651e-163	-6.51813e-163	3.91522e-163	6.48208e-163	-5.3664e-163	-3.63569e-163	6.54353e-165	-1.91786e-163	8.75157e-163	1.05085e-162	6.43145e-164	-1.59593e-163	-6.48815e-164	-1.61139e-163	0
8.12853e-163	8.4999e-163	6.63102e-163	-4.50126e-163	2.85966e-163	7.14258e-163	3.47415e-163	-1.06372e-162	4.38558e-163	-4.19083e-163	-5.91845e-164	1.95783e-163	-1.59879e-163	1.35706e-162	-9.84391e-163	-2.23633e-163	-3.15651e-163	-6.51813e-163	3.91522e-163	6.48208e-163	-5.3664e-163	-3.63569e-163	6.54353e-165	-1.91786e-163	8.75157e-163	1.05085e-162	6.43145e-164	-1.59593e-163	-6.48815e-164	-1.61139e-163	0
8.12853e-163	8.4999e-163	6.63102e-163	-4.50126e-163	2.85966e-163	7.14258e-163	3.47415e-163	-1.06372e-162	4.38558e-163	-4.19083e-163	-5.91845e-164	1.95783e-163	-1.59879e-163	1.35706e-162	-9.84391e-163	-2.23633e-163	-3.15651e-163	-6.51813e-163	3.91522e-163	6.48208e-163	-5.3664e-163	-3.63569e-163	6.54353e-165	-1.91786e-163	8.75157e-163	1.05085e-162	6.43145e-164	-1.59593e-163	-6.48815e-164	-1.61139e-163	0
8.12853e-163	8.4999e-163	6.63102e-163	-4.50126e-163	2.85966e-163	7.14258e-163	3.47415e-163	-1.06372e-162	4.38558e-163	-4.19083e-163	-5.91845e-164	1.95783e-163	-1.59879e-163	1.35706e-162	-9.84391e-163	-2.23633e-163	-3.15651e-163	-6.51813e-163	3.91522e-163	6.48208e-163	-5.3664e-163	-3.63569e-163	6.54353e-165	-1.91786e-163	8.75157e-163	1.05085e-162	6.43145e-164	-1.59593e-163	-6.48815e-164	-1.61139e-163	0
8.12853e-163	8.4999e-163	6.63102e-163	-4.50126e-163	2.85966e-163	7.14258e-163	3.47415e-163	-1.06372e-162	4.38558e-163	-4.19083e-163	-5.91845e-164	1.95783e-163	-1.59879e-163	1.35706e-162	-9.84391e-163	-2.23633e-163	-3.15651e-163	-6.51813e-163	3.91522e-163	6.48208e-163	-5.3664e-163	-3.63569e-163	6.54353e-165	-1.91786e-163	8.75157e-163	1.05085e-162	6.43145e-164	-1.59593e-163	-6.48815e-164	-1.61139e-163	0
8.12853e-163	8.4999e-163	6.63102e-163	-4.50126e-163	2.85966e-163	7.14258e-163	3.47415e-163	-1.06372e-162	4.38558e-163	-4.19083e-163	-5.91845e-164	1.95783e-163	-1.59879e-163	1.35706e-162	-9.84391e-163	-2.23633e-163	-3.15651e-163	-6.51813e-163	3.91522e-163	6.48208e-163	-5.3664e-163	-3.63569e-163	6.54353e-165	-1.91786e-163	8.75157e-163	1.05085e-162	6.43145e-164	-1.59593e-163	-6.48815e-164	-1.61139e-163	0
8.12853e-163	8.4999e-163	6.63102e-163	-4.50126e-163	2.85966e-163	7.14258e-163	3.47415e-163	-1.06372e-162	4.38558e-163	-4.19083e-163	-5.91845e-164	1.95783e-163	-1.59879e-163	1.35706e-162	-9.84391e-163	-2.23633e-163	-3.15651e-163	-6.51813e-163	3.91522e-163	6.48208e-163	-5.3664e-163	-3.63569e-163	6.54353e-165	-1.91786e-163	8.75157e-163	1.05085e-162	6.43145e-164	-1.59593e-163	-6.48815e-164	-1.61139e-163	0
8.12853e-163	8.4999e-163	6.63102e-163	-4.50126e-163	2.85966e-163	7.14258e-163	3.47415e-163	-1.06372e-162	4.38558e-163	-4.19083e-163	-5.91845e-164	1.95783e-163	-1.59879e-163	1.35706e-162	-9.84391e-163	-2.23633e-163	-3.15651e-163	-6.51813e-163	3.91522e-163	6.48208e-163	-5.3664e-163	-3.63569e-163	6.54353e-165	-1.91786e-163	8.75157e-163	1.05085e-162	6.43145e-164	-1.59593e-163	-6.48815e-164	-1.61139e-163	0
8.12853e-163	8.4999e-163	6.63102e-163	-4.50126e-163	2.85966e-163	7.14258e-163	3.47415e-163	-1.06372e-162	4.38558e-163	-4.19083e-163	-5.91845e-164	1.95783e-163	-1.59879e-163	1.35706e-162	-9.84391e-163	-2.23633e-163	-3.15651e-163	-6.51813e-163	3.91522e-163	6.48208e-163	-5.3664e-163	-3.63569e-163	6.54353e-165	-1.91786e-163	8.75157e-163	1.05085e-162	6.43145e-164	-1.59593e-163	-6.48815e-164	-1.61139e-163	0
8.12853e-163	8.4999e-163	6.63102e-163	-4.50126e-163	2.85966e-163	7.14258e-163	3.47415e-163	-1.06372e-162	4.38558e-163	-4.19083e-163	-5.91845e-164	1.95783e-163	-1.59879e-163	1.35706e-162	-9.84391e-163	-2.23633e-163	-3.15651e-163	-6.51813e-163	3.91522e-163	6.48208e-163	-5.3664e-163	-3.63569e-163	6.54353e-165	-1.91786e-163	8.75157e-163	1.05085e-162	6.43145e-164	-1.59593e-163	-6.48815e-164	-1.61139e-163	0
8.12853e-163	8.4999e-163	6.63102e-163	-4.50126e-163	2.85966e-163	7.14258e-163	3.47415e-163	-1.06372e-162	4.38558e-163	-4.19083e-163	-5.91845e-164	1.95783e-163	-1.59879e-163	1.35706e-162	-9.84391e-163	-2.23633e-163	-3.15651e-163	-6.51813e-163	3.91522e-163	6.48208e-163	-5.3664e-163	-3.63569e-163	6.54353e-165	-1.91786e-163	8.75157e-163	1.05085e-162	6.43145e-164	-1.59593e-163	-6.48815e-164	-1.61139e-163	0
8.12853e-163	8.4999e-163	6.63102e-163	-4.50126e-163	2.85966e-163	7.14258e-163	3.47415e-163	-1.06372e-162	4.38558e-163	-4.19083e-163	-5.91845e-164	1.95783e-163	-1.59879e-163	1.35706e-162	-9.84391e-163	-2.23633e-163	-3.15651e-163	-6.51813e-163	3.91522e-163	6.48208e-163	-5.3664e-163	-3.63569e-163	6.54353e-165	-1.91786e-163	8.75157e-163	1.05085e-162	6.43145e-164	-1.59593e-163	-6.48815e-164	-1.61139e-163	0
8.12853e-163	8.4999e-163	6.63102e-163	-4.50126e-163	2.85966e-163	7.14258e-163	3.47415e-163	-1.06372e-162	4.38558e-163	-4.19083e-163	-5.91845e-164	1.95783e-163	-1.59879e-163	1.35706e-162	-9.84391e-163	-2.23633e-163	-3.15651e-163	-6.51813e-163	3.91522e-163	6.48208e-163	-5.3664e-163	-3.63569e-163	6.54353e-165	-1.91786e-163	8.75157e-163	1.05085e-162	6.43145e-164	-1.59593e-163	-6.48815e-164	-1.61139e-163	0
8.12853e-163	8.4999e-163	6.63102e-163	-4.50126e-163	2.85966e-163	7.14258e-163	3.47415e-163	-1.06372e-162	4.38558e-163	-4.19083e-163	-5.91845e-164	1.95783e-163	-1.59879e-163	1.35706e-162	-9.84391e-163	-2.23633e-163	-3.15651e-163	-6.51813e-163	3.91522e-163	6.48208e-163	-5.3664e-163	-3.63569e-163	6.54353e-165	-1.91786e-163	8.75157e-163	1.05085e-162	6.43145e-164	-1.59593e-163	-6.48815e-164	-1.61139e-163	0
8.12853e-163	8.4999e-163	6.63102e-163	-4.50126e-163	2.85966e-163	7.14258e-163	3.47415e-163	-1.06372e-162	4.38558e-163	-4.19083e-163	-5.91845e-164	1.95783e-163	-1.59879e-163	1.35706e-162	-9.84391e-163	-2.23633e-163	-3.15651e-163	-6.51813e-163	3.91522e-163	6.48208e-163	-5.3664e-163	-3.63569e-163	6.54353e-165	-1.91786e-163	8.75157e-163	1.05085e-162	6.43145e-164	-1.59593e-163	-6.48815e-164	-1.61139e-163	0
8.12853e-163	8.4999e-163	6.63102e-163	-4.50126e-163	2.85966e-163	7.14258e-163	3.47415e-163	-1.06372e-162	4.38558e-163	-4.19083e-163	-5.91845e-164	1.95783e-163	-1.59879e-163	1.35706e-162	-9.84391e-163	-2.23633e-163	-3.15651e-163	-6.51813e-163	3.91522e-163	6.48208e-163	-5.3664e-163	-3.63569e-163	6.54353e-165	-1.91786e-163	8.75157e-163	1.05085e-162	6.43145e-164	-1.59593e-163	-6.48815e-164	-1.61139e-163	0
8.12853e-163	8.4999e-163	6.63102e-163	-4.50126e-163	2.85966e-163	7.14258e-163	3.47415e-163	-1.06372e-162	4.38558e-163	-4.19083e-163	-5.91845e-164	1.95783e-163	-1.59879e-163	1.35706e-162	-9.84391e-163	-2.23633e-163	-3.15651e-163	-6.51813e-163	3.91522e-163	6.48208e-163	-5.3664e-163	-3.63569e-163	6.54353e-165	-1.91786e-163	8.75157e-163	1.05085e-162	6.43145e-164	-1.59593e-163	-6.48815e-164	-1.61139e-163	0
8.12853e-163	8.4999e-163	6.63102e-163	-4.50126e-163	2.85966e-163	7.14258e-163	3.47415e-163	-1.06372e-162	4.38558e-163	-4.19083e-163	-5.91845e-164	1.95783e-163	-1.59879e-163	1.35706e-162	-9.84391e-163	-2.23633e-163	-3.15651e-163	-6.51813e-163	3.91522e-163	6.48208e-163	-5.3664e-163	-3.63569e-163	6.54353e-165	-1.91786e-163	8.75157e-163	1.05085e-162	6.43145e-164	-1.59593e-163	-6.48815e-164	-1.61139e-163	0
8.12853e-163	8.4999e-163	6.63102e-163	-4.50126e-163	2.85966e-163	7.14258e-163	3.47415e-163	-1.06372e-162	4.38558e-163	-4.19083e-163	-5.91845e-164	1.95783e-163	-1.59879e-163	1.35706e-162	-9.84391e-163	-2.23633e-163	-3.15651e-163	-6.51813e-163	3.91522e-163	6.48208e-163	-5.3664e-163	-3.63569e-163	6.54353e-165	-1.91786e-163	8.75157e-163	1.05085e-162	6.43145e-164	-1.59593e-163	-6.48815e-164	-1.61139e-163	0
8.12853e-163	8.4999e-163	6.63102e-163	-4.50126e-163	2.85966e-163	7.14258e-163	3.47415e-163	-1.06372e-162	4.38558e-163	-4.19083e-163	-5.91845e-164	1.95783e-163	-1.59879e-163	1.35706e-162	-9.84391e-163	-2.23633e-163	-3.15651e-163	-6.51813e-163	3.91522e-163	6.48208e-163	-5.3664e-163	-3.63569e-163	6.54353e-165	-1.91786e-163	8.75157e-163	1.05085e-162	6.43145e-164	-1.59593e-163	-6.48815e-164	-1.61139e-163	0
8.12853e-163	8.4999e-163	6.63102e-163	-4.50126e-163	2.85966e-163	7.14258e-163	3.47415e-163	-1.06372e-162	4.38558e-163	-4.19083e-163	-5.91845e-164	1.95783e-163	-1.59879e-163	1.35706e-162	-9.84391e-163	-2.23633e-163	-3.15651e-163	-6.51813e-163	3.91522e-163	6.48208e-163	-5.3664e-163	-3.63569e-163	6.54353e-165	-1.91786e-163	8.75157e-163	1.05085e-162	6.43145e-164	-1.59593e-163	-6.48815e-164	-1.61139e-163	0
8.12853e-163	8.4999e-163	6.63102e-163	-4.50126e-163	2.85966e-163	7.14258e-163	3.47415e-163	-1.06372e-162	4.38558e-163	-4.19083e-163	-5.91845e-164	1.95783e-163	-1.59879e-163	1.35706e-162	-9.84391e-163	-2.23633e-163	-3.15651e-163	-6.51813e-163	3.91522e-163	6.48208e-163	-5.3664e-163	-3.63569e-163	6.54353e-165	-1.91786e-163	8.75157e-163	1.05085e-162	6.43145e-164	-1.59593e-163	-6.48815e-164	-1.61139e-163	0
8.12853e-163	8.4999e-163	6.63102e-163	-4.50126e-163	2.85966e-163	7.14258e-163	3.47415e-163	-1.06372e-162	4.38558e-163	-4.19083e-163	-5.91845e-164	1.95783e-163	-1.59879e-163	1.35706e-162	-9.84391e-163	-2.23633e-163	-3.15651e-163	-6.51813e-163	3.91522e-163	6.48208e-163	-5.3664e-163	-3.63569e-163	6.54353e-165	-1.91786e-163	8.75157e-163	1.05085e-162	6.43145e-164	-1.59593e-163	-6.48815e-164	-1.61139e-163	0
8.12853e-163	8.4999e-163	6.63102e-163	-4.50126e-163	2.85966e-163	7.14258e-163	3.47415e-163	-1.06372e-162	4.38558e-163	-4.19083e-163	-5.91845e-164	1.95783e-163	-1.59879e-163	1.35706e-162	-9.84391e-163	-2.23633e-163	-3.15651e-163	-6.51813e-163	3.91522e-163	6.48208e-163	-5.3664e-163	-3.63569e-163	6.54353e-165	-1.91786e-163	8.75157e-163	1.05085e-162	6.43145e-164	-1.59593e-163	-6.48815e-164	-1.61139e-163	0
8.12853e-163	8.4999e-163	6.63102e-163	-4.50126e-163	2.85966e-163	7.14258e-163	3.47415e-163	-1.06372e-162	4.38558e-163	-4.19083e-163	-5.91845e-164	1.95783e-163	-1.59879e-163	1.35706e-162	-9.84391e-163	-2.23633e-163	-3.15651e-163	-6.51813e-163	3.91522e-163	6.48208e-163	-5.3664e-163	-3.63569e-163	6.54353e-165	-1.91786e-163	8.75157e-163	1.05085e-162	6.43145e-164	-1.59593e-163	-6.48815e-164	-1.61139e-163	0
8.12853e-163	8.4999e-163	6.63102e-163	-4.50126e-163	2.85966e-163	7.14258e-163	3.47415e-163	-1.06372e-162	4.38558e-163	-4.19083e-163	-5.91845e-164	1.95783e-163	-1.59879e-163	1.35706e-162	-9.84391e-163	-2.23633e-163	-3.15651e-163	-6.51813e-163	3.91522e-163	6.48208e-163	-5.3664e-163	-3.63569e-163	6.54353e-165	-1.91786e-163	8.75157e-163	1.05085e-162	6.43145e-164	-1.59593e-163	-6.48815e-164	-1.61139e-163	0
8.12853e-163	8.4999e-163	6.63102e-163	-4.50126e-163	2.85966e-163	7.14258e-163	3.47415e-163	-1.06372e-162	4.38558e-163	-4.19083e-163	-5.91845e-164	1.95783e-163	-1.59879e-163	1.35706e-162	-9.84391e-163	-2.23633e-163	-3.15651e-163	-6.51813e-163	3.91522e-163	6.48208e-163	-5.3664e-163	-3.63569e-163	6.54353e-165	-1.91786e-163	8.75157e-163	1.05085e-162	6.43145e-164	-1.59593e-163	-6.48815e-164	-1.61139e-163	0
8.12853e-163	8.4999e-163	6.63102e-163	-4.50126e-163	2.85966e-163	7.14258e-163	3.47415e-163	-1.06372e-162	4.38558e-163	-4.19083e-163	-5.91845e-164	1.95783e-163	-1.59879e-163	1.35706e-162	-9.84391e-163	-2.23633e-163	-3.15651e-163	-6.51813e-163	3.91522e-163	6.48208e-163	-5.3664e-163	-3.63569e-163	6.54353e-165	-1.91786e-163	8.75157e-163	1.05085e-162	6.43145e-164	-1.59593e-163	-6.48815e-164	-1.61139e-163	0
8.12853e-163	8.4999e-163	6.63102e-163	-4.50126e-163	2.85966e-163	7.14258e-163	3.47415e-163	-1.06372e-162	4.38558e-163	-4.19083e-163	-5.91845e-164	1.95783e-163	-1.59879e-163	1.35706e-162	-9.84391e-163	-2.23633e-163	-3.15651e-163	-6.51813e-163	3.91522e-163	6.48208e-163	-5.3664e-163	-3.63569e-163	6.54353e-165	-1.91786e-163	8.75157e-163	1.05085e-162	6.43145e-164	-1.59593e-163	-6.48815e-164	-1.61139e-163	0
8.12853e-163	8.4999e-163	6.63102e-163	-4.50126e-163	2.85966e-163	7.14258e-163	3.47415e-163	-1.06372e-162	4.38558e-163	-4.19083e-163	-5.91845e-164	1.95783e-163	-1.59879e-163	1.35706e-162	-9.84391e-163	-2.23633e-163	-3.15651e-163	-6.51813e-163	3.91522e-163	6.48208e-163	-5.3664e-163	-3.63569e-163	6.54353e-165	-1.91786e-163	8.75157e-163	1.05085e-162	6.43145e-164	-1.59593e-163	-6.48815e-164	-1.61139e-163	0
8.12853e-163	8.4999e-163	6.63102e-163	-4.50126e-163	2.85966e-163	7.14258e-163	3.47415e-163	-1.06372e-162	4.38558e-163	-4.19083e-163	-5.91845e-164	1.95783e-163	-1.59879e-163	1.35706e-162	-9.84391e-163	-2.23633e-163	-3.15651e-163	-6.51813e-163	3.91522e-163	6.48208e-163	-5.3664e-163	-3.63569e-163	6.54353e-165	-1.91786e-163	8.75157e-163	1.05085e-162	6.43145e-164	-1.59593e-163	-6.48815e-164	-1.61139e-163	0
8.12853e-163	8.4999e-163	6.63102e-163	-4.50126e-163	2.85966e-163	7.14258e-163	3.47415e-163	-1.06372e-162	4.38558e-163	-4.19083e-163	-5.91845e-164	1.95783e-163	-1.59879e-163	1.35706e-162	-9.84391e-163	-2.23633e-163	-3.15651e-163	-6.51813e-163	3.91522e-163	6.48208e-163	-5.3664e-163	-3.63569e-163	6.54353e-165	-1.91786e-163	8.75157e-163	1.05085e-162	6.43145e-164	-1.59593e-163	-6.48815e-164	-1.61139e-163	0
8.12853e-163	8.4999e-163	6.63102e-163	-4.50126e-163	2.85966e-163	7.14258e-163	3.47415e-163	-1.06372e-162	4.38558e-163	-4.19083e-163	-5.91845e-164	1.95783e-163	-1.59879e-163	1.35706e-162	-9.84391e-163	-2.23633e-163	-3.15651e-163	-6.51813e-163	3.91522e-163	6.48208e-163	-5.3664e-163	-3.63569e-163	6.54353e-165	-1.91786e-163	8.75157e-163	1.05085e-162	6.43145e-164	-1.59593e-163	-6.48815e-164	-1.61139e-163	0
8.12853e-163	8.4999e-163	6.63102e-163	-4.50126e-163	2.85966e-163	7.14258e-163	3.47415e-163	-1.06372e-162	4.38558e-163	-4.19083e-163	-5.91845e-164	1.95783e-163	-1.59879e-163	1.35706e-162	-9.84391e-163	-2.23633e-163	-3.15651e-163	-6.51813e-163	3.91522e-163	6.48208e-163	-5.3664e-163	-3.63569e-163	6.54353e-165	-1.91786e-163	8.75157e-163	1.05085e-162	6.43145e-164	-1.59593e-163	-6.48815e-164	-1.61139e-163	0
8.12853e-163	8.4999e-163	6.63102e-163	-4.50126e-163	2.85966e-163	7.14258e-163	3.47415e-163	-1.06372e-162	4.38558e-163	-4.19083e-163	-5.91845e-164	1.95783e-163	-1.59879e-163	1.35706e-162	-9.84391e-163	-2.23633e-163	-3.15651e-163	-6.51813e-163	3.91522e-163	6.48208e-163	-5.3664e-163	-3.63569e-163	6.54353e-165	-1.91786e-163	8.75157e-163	1.05085e-162	6.43145e-164	-1.59593e-163	-6.48815e-164	-1.61139e-163	0
8.12853e-163	8.4999e-163	6.63102e-163	-4.50126e-163	2.85966e-163	7.14258e-163	3.47415e-163	-1.06372e-162	4.38558e-163	-4.19083e-163	-5.91845e-164	1.95783e-163	-1.59879e-163	1.35706e-162	-9.84391e-163	-2.23633e-163	-3.15651e-163	-6.51813e-163	3.91522e-163	6.48208e-163	-5.3664e-163	-3.63569e-163	6.54353e-165	-1.91786e-163	8.75157e-163	1.05085e-162	6.43145e-164	-1.59593e-163	-6.48815e-164	-1.61139e-163	0
8.12853e-163	8.4999e-163	6.63102e-163	-4.50126e-163	2.85966e-163	7.14258e-163	3.47415e-163	-1.06372e-162	4.38558e-163	-4.19083e-163	-5.91845e-164	1.95783e-163	-1.59879e-163	1.35706e-162	-9.84391e-163	-2.23633e-163	-3.15651e-163	-6.51813e-163	3.91522e-163	6.48208e-163	-5.3664e-163	-3.63569e-163	6.54353e-165	-1.91786e-163	8.75157e-163	1.05085e-162	6.43145e-164	-1.59593e-163	-6.48815e-164	-1.61139e-163	0
8.12853e-163	8.4999e-163	6.63102e-163	-4.50126e-163	2.85966e-163	7.14258e-163	3.47415e-163	-1.06372e-162	4.38558e-163	-4.19083e-163	-5.91845e-164	1.95783e-163	-1.59879e-163	1.35706e-162	-9.84391e-163	-2.23633e-163	-3.15651e-163	-6.51813e-163	3.91522e-163	6.48208e-163	-5.3664e-163	-3.63569e-163	6.54353e-165	-1.91786e-163	8.75157e-163	1.05085e-162	6.43145e-164	-1.59593e-163	-6.48815e-164	-1.61139e-163	0
8.12853e-163	8.4999e-163	6.63102e-163	-4.50126e-163	2.85966e-163	7.14258e-163	3.47415e-163	-1.06372e-162	4.38558e-163	-4.19083e-163	-5.91845e-164	1.95783e-163	-1.59879e-163	1.35706e-162	-9.84391e-163	-2.23633e-163	-3.15651e-163	-6.51813e-163	3.91522e-163	6.48208e-163	-5.3664e-163	-3.63569e-163	6.54353e-165	-1.91786e-163	8.75157e-163	1.05085e-162	6.43145e-164	-1.59593e-163	-6.48815e-164	-1.61139e-163	0
8.12853e-163	8.4999e-163	6.63102e-163	-4.50126e-163	2.85966e-163	7.14258e-163	3.47415e-163	-1.06372e-162	4.38558e-163	-4.19083e-163	-5.91845e-164	1.95783e-163	-1.59879e-163	1.35706e-162	-9.84391e-163	-2.23633e-163	-3.15651e-163	-6.51813e-163	3.91522e-163	6.48208e-163	-5.3664e-163	-3.63569e-163	6.54353e-165	-1.91786e-163	8.75157e-163	1.05085e-162	6.43145e-164	-1.59593e-163	-6.48815e-164	-1.61139e-163	0
8.12853e-163	8.4999e-163	6.63102e-163	-4.50126e-163	2.85966e-163	7.14258e-163	3.47415e-163	-1.06372e-162	4.38558e-163	-4.19083e-163	-5.91845e-164	1.95783e-163	-1.59879e-163	1.35706e-162	-9.84391e-163	-2.23633e-163	-3.15651e-163	-6.51813e-163	3.91522e-163	6.48208e-163	-5.3664e-163	-3.63569e-163	6.54353e-165	-1.91786e-163	8.75157e-163	1.05085e-162	6.43145e-164	-1.59593e-163	-6.48815e-164	-1.61139e-163	0
8.12853e-163	8.4999e-163	6.63102e-163	-4.50126e-163	2.85966e-163	7.14258e-163	3.47415e-163	-1.06372e-162	4.38558e-163	-4.19083e-163	-5.91845e-164	1.95783e-163	-1.59879e-163	1.35706e-162	-9.84391e-163	-2.23633e-163	-3.15651e-163	-6.51813e-163	3.91522e-163	6.48208e-163	-5.3664e-163	-3.63569e-163	6.54353e-165	-1.91786e-163	8.75157e-163	1.05085e-162	6.43145e-164	-1.59593e-163	-6.48815e-164	-1.61139e-163	0
8.12853e-163	8.4999e-163	6.63102e-163	-4.50126e-163	2.85966e-163	7.14258e-163	3.47415e-163	-1.06372e-162	4.38558e-163	-4.19083e-163	-5.91845e-164	1.95783e-163	-1.59879e-163	1.35706e-162	-9.84391e-163	-2.23633e-163	-3.15651e-163	-6.51813e-163	3.91522e-163	6.48208e-163	-5.3664e-163	-3.63569e-163	6.54353e-165	-1.91786e-163	8.75157e-163	1.05085e-162	6.43145e-164	-1.59593e-163	-6.48815e-164	-1.61139e-163	0
8.12853e-163	8.4999e-163	6.63102e-163	-4.50126e-163	2.85966e-163	7.14258e-163	3.47415e-163	-1.06372e-162	4.38558e-163	-4.19083e-163	-5.91845e-164	1.95783e-163	-1.59879e-163	1.35706e-162	-9.84391e-163	-2.23633e-163	-3.15651e-163	-6.51813e-163	3.91522e-163	6.48208e-163	-5.3664e-163	-3.63569e-163	6.54353e-165	-1.91786e-163	8.75157e-163	1.05085e-162	6.43145e-164	-1.59593e-163	-6.48815e-164	-1.61139e-163	0
8.12853e-163	8.4999e-163	6.63102e-163	-4.50126e-163	2.85966e-163	7.14258e-163	3.47415e-163	-1.06372e-162	4.38558e-163	-4.19083e-163	-5.91845e-164	1.95783e-163	-1.59879e-163	1.35706e-162	-9.84391e-163	-2.23633e-163	-3.15651e-163	-6.51813e-163	3.91522e-163	6.48208e-163	-5.3664e-163	-3.63569e-163	6.54353e-165	-1.91786e-163	8.75157e-163	1.05085e-162	6.43145e-164	-1.59593e-163	-6.48815e-164	-1.61139e-163	0
8.12853e-163	8.4999e-163	6.63102e-163	-4.50126e-163	2.85966e-163	7.14258e-163	3.47415e-163	-1.06372e-162	4.38558e-163	-4.19083e-163	-5.91845e-164	1.95783e-163	-1.59879e-163	1.35706e-162	-9.84391e-163	-2.23633e-163	-3.15651e-163	-6.51813e-163	3.91522e-163	6.48208e-163	-5.3664e-163	-3.63569e-163	6.54353e-165	-1.91786e-163	8.75157e-163	1.05085e-162	6.43145e-164	-1.59593e-163	-6.48815e-164	-1.61139e-163	0
8.12853e-163	8.4999e-163	6.63102e-163	-4.50126e-163	2.85966e-163	7.14258e-163	3.47415e-163	-1.06372e-162	4.38558e-163	-4.19083e-163	-5.91845e-164	1.95783e-163	-1.59879e-163	1.35706e-162	-9.84391e-163	-2.23633e-163	-3.15651e-163	-6.51813e-163	3.91522e-163	6.48208e-163	-5.3664e-163	-3.63569e-163	6.54353e-165	-1.91786e-163	8.75157e-163	1.05085e-162	6.43145e-164	-1.59593e-163	-6.48815e-164	-1.61139e-163	0
8.12853e-163	8.4999e-163	6.63102e-163	-4.50126e-163	2.85966e-163	7.14258e-163	3.47415e-163	-1.06372e-162	4.38558e-163	-4.19083e-163	-5.91845e-164	1.95783e-163	-1.59879e-163	1.35706e-162	-9.84391e-163	-2.23633e-163	-3.15651e-163	-6.51813e-163	3.91522e-163	6.48208e-163	-5.3664e-163	-3.63569e-163	6.54353e-165	-1.91786e-163	8.75157e-163	1.05085e-162	6.43145e-164	-1.59593e-163	-6.48815e-164	-1.61139e-163	0
8.12853e-163	8.4999e-163	6.63102e-163	-4.50126e-163	2.85966e-163	7.14258e-163	3.47415e-163	-1.06372e-162	4.38558e-163	-4.19083e-163	-5.91845e-164	1.95783e-163	-1.59879e-163	1.35706e-162	-9.84391e-163	-2.23633e-163	-3.15651e-163	-6.51813e-163	3.91522e-163	6.48208e-163	-5.3664e-163	-3.63569e-163	6.54353e-165	-1.91786e-163	8.75157e-163	1.05085e-162	6.43145e-164	-1.59593e-163	-6.48815e-164	-1.61139e-163	0
8.12853e-163	8.4999e-163	6.63102e-163	-4.50126e-163	2.85966e-163	7.14258e-163	3.47415e-163	-1.06372e-162	4.38558e-163	-4.19083e-163	-5.91845e-164	1.95783e-163	-1.59879e-163	1.35706e-162	-9.84391e-163	-2.23633e-163	-3.15651e-163	-6.51813e-163	3.91522e-163	6.48208e-163	-5.3664e-163	-3.63569e-163	6.54353e-165	-1.91786e-163	8.75157e-163	1.05085e-162	6.43145e-164	-1.59593e-163	-6.48815e-164	-1.61139e-163	0
8.12853e-163	8.4999e-163	6.63102e-163	-4.50126e-163	2.85966e-163	7.14258e-163	3.47415e-163	-1.06372e-162	4.38558e-163	-4.19083e-163	-5.91845e-164	1.95783e-163	-1.59879e-163	1.35706e-162	-9.84391e-163	-2.23633e-163	-3.15651e-163	-6.51813e-163	3.91522e-163	6.48208e-163	-5.3664e-163	-3.63569e-163	6.54353e-165	-1.91786e-163	8.75157e-163	1.05085e-162	6.43145e-164	-1.59593e-163	-6.48815e-164	-1.61139e-163	0
8.12853e-163	8.4999e-163	6.63102e-163	-4.50126e-163	2.85966e-163	7.14258e-163	3.47415e-163	-1.06372e-162	4.38558e-163	-4.19083e-163	-5.91845e-164	1.95783e-163	-1.59879e-163	1.35706e-162	-9.84391e-163	-2.23633e-163	-3.15651e-163	-6.51813e-163	3.91522e-163	6.48208e-163	-5.3664e-163	-3.63569e-163	6.54353e-165	-1.91786e-163	8.75157e-163	1.05085e-162	6.43145e-164	-1.59593e-163	-6.48815e-164	-1.61139e-163	0
8.12853e-163	8.4999e-163	6.63102e-163	-4.50126e-163	2.85966e-163	7.14258e-163	3.47415e-163	-1.06372e-162	4.38558e-163	-4.19083e-163	-5.91845e-164	1.95783e-163	-1.59879e-163	1.35706e-162	-9.84391e-163	-2.23633e-163	-3.15651e-163	-6.51813e-163	3.91522e-163	6.48208e-163	-5.3664e-163	-3.63569e-163	6.54353e-165	-1.91786e-163	8.75157e-163	1.05085e-162	6.43145e-164	-1.59593e-163	-6.48815e-164	-1.61139e-163	0
8.12853e-163	8.4999e-163	6.63102e-163	-4.50126e-163	2.85966e-163	7.14258e-163	3.47415e-163	-1.06372e-162	4.38558e-163	-4.19083e-163	-5.91845e-164	1.95783e-163	-1.59879e-163	1.35706e-162	-9.84391e-163	-2.23633e-163	-3.15651e-163	-6.51813e-163	3.91522e-163	6.48208e-163	-5.3664e-163	-3.63569e-163	6.54353e-165	-1.91786e-163	8.75157e-163	1.05085e-162	6.43145e-164	-1.59593e-163	-6.48815e-164	-1.61139e-163	0
8.12853e-163	8.4999e-163	6.63102e-163	-4.50126e-163	2.85966e-163	7.14258e-163	3.47415e-163	-1.06372e-162	4.38558e-163	-4.19083e-163	-5.91845e-164	1.95783e-163	-1.59879e-163	1.35706e-162	-9.84391e-163	-2.23633e-163	-3.15651e-163	-6.51813e-163	3.91522e-163	6.48208e-163	-5.3664e-163	-3.63569e-163	6.54353e-165	-1.91786e-163	8.75157e-163	1.05085e-162	6.43145e-164	-1.59593e-163	-6.48815e-164	-1.61139e-163	0
8.12853e-163	8.4999e-163	6.63102e-163	-4.50126e-163	2.85966e-163	7.14258e-163	3.47415e-163	-1.06372e-162	4.38558e-163	-4.19083e-163	-5.91845e-164	1.95783e-163	-1.59879e-163	1.35706e-162	-9.84391e-163	-2.23633e-163	-3.15651e-163	-6.51813e-163	3.91522e-163	6.48208e-163	-5.3664e-163	-3.63569e-163	6.54353e-165	-1.91786e-163	8.75157e-163	1.05085e-162	6.43145e-164	-1.59593e-163	-6.48815e-164	-1.61139e-163	0
8.12853e-163	8.4999e-163	6.63102e-163	-4.50126e-163	2.85966e-163	7.14258e-163	3.47415e-163	-1.06372e-162	4.38558e-163	-4.19083e-163	-5.91845e-164	1.95783e-163	-1.59879e-163	1.35706e-162	-9.84391e-163	-2.23633e-163	-3.15651e-163	-6.51813e-163	3.91522e-163	6.48208e-163	-5.3664e-163	-3.63569e-163	6.54353e-165	-1.91786e-163	8.75157e-163	1.05085e-162	6.43145e-164	-1.59593e-163	-6.48815e-164	-1.61139e-163	0
8.12853e-163	8.4999e-163	6.63102e-163	-4.50126e-163	2.85966e-163	7.14258e-163	3.47415e-163	-1.06372e-162	4.38558e-163	-4.19083e-163	-5.91845e-164	1.95783e-163	-1.59879e-163	1.35706e-162	-9.84391e-163	-2.23633e-163	-3.15651e-163	-6.51813e-163	3.91522e-163	6.48208e-163	-5.3664e-163	-3.63569e-163	6.54353e-165	-1.91786e-163	8.75157e-163	1.05085e-162	6.43145e-164	-1.59593e-163	-6.48815e-164	-1.61139e-163	0
8.12853e-163	8.4999e-163	6.63102e-163	-4.50126e-163	2.85966e-163	7.14258e-163	3.47415e-163	-1.06372e-162	4.38558e-163	-4.19083e-163	-5.91845e-164	1.95783e-163	-1.59879e-163	1.35706e-162	-9.84391e-163	-2.23633e-163	-3.15651e-163	-6.51813e-163	3.91522e-163	6.48208e-163	-5.3664e-163	-3.63569e-163	6.54353e-165	-1.91786e-163	8.75157e-163	1.05085e-162	6.43145e-164	-1.59593e-163	-6.48815e-164	-1.61139e-163	0
8.12853e-163	8.4999e-163	6.63102e-163	-4.50126e-163	2.85966e-163	7.14258e-163	3.47415e-163	-1.06372e-162	4.38558e-163	-4.19083e-163	-5.91845e-164	1.95783e-163	-1.59879e-163	1.35706e-162	-9.84391e-163	-2.23633e-163	-3.15651e-163	-6.51813e-163	3.91522e-163	6.48208e-163	-5.3664e-163	-3.63569e-163	6.54353e-165	-1.91786e-163	8.75157e-163	1.05085e-162	6.43145e-164	-1.59593e-163	-6.48815e-164	-1.61139e-163	0
8.12853e-163	8.4999e-163	6.63102e-163	-4.50126e-163	2.85966e-163	7.14258e-163	3.47415e-163	-1.06372e-162	4.38558e-163	-4.19083e-163	-5.91845e-164	1.95783e-163	-1.59879e-163	1.35706e-162	-9.84391e-163	-2.23633e-163	-3.15651e-163	-6.51813e-163	3.91522e-163	6.48208e-163	-5.3664e-163	-3.63569e-163	6.54353e-165	-1.91786e-163	8.75157e-163	1.05085e-162	6.43145e-164	-1.59593e-163	-6.48815e-164	-1.61139e-163	0
8.12853e-163	8.4999e-163	6.63102e-163	-4.50126e-163	2.85966e-163	7.14258e-163	3.47415e-163	-1.06372e-162	4.38558e-163	-4.19083e-163	-5.91845e-164	1.95783e-163	-1.59879e-163	1.35706e-162	-9.84391e-163	-2.23633e-163	-3.15651e-163	-6.51813e-163	3.91522e-163	6.48208e-163	-5.3664e-163	-3.63569e-163	6.54353e-165	-1.91786e-163	8.75157e-163	1.05085e-162	6.43145e-164	-1.59593e-163	-6.48815e-164	-1.61139e-163	0
8.12853e-163	8.4999e-163	6.63102e-163	-4.50126e-163	2.85966e-163	7.14258e-163	3.47415e-163	-1.06372e-162	4.38558e-163	-4.19083e-163	-5.91845e-164	1.95783e-163	-1.59879e-163	1.35706e-162	-9.84391e-163	-2.23633e-163	-3.15651e-163	-6.51813e-163	3.91522e-163	6.48208e-163	-5.3664e-163	-3.63569e-163	6.54353e-165	-1.91786e-163	8.75157e-163	1.05085e-162	6.43145e-164	-1.59593e-163	-6.48815e-164	-1.61139e-163	0
8.12853e-163	8.4999e-163	6.63102e-163	-4.50126e-163	2.85966e-163	7.14258e-163	3.47415e-163	-1.06372e-162	4.38558e-163	-4.19083e-163	-5.91845e-164	1.95783e-163	-1.59879e-163	1.35706e-162	-9.84391e-163	-2.23633e-163	-3.15651e-163	-6.51813e-163	3.91522e-163	6.48208e-163	-5.3664e-163	-3.63569e-163	6.54353e-165	-1.91786e-163	8.75157e-163	1.05085e-162	6.43145e-164	-1.59593e-163	-6.48815e-164	-1.61139e-163	0
8.12853e-163	8.4999e-163	6.63102e-163	-4.50126e-163	2.85966e-163	7.14258e-163	3.47415e-163	-1.06372e-162	4.38558e-163	-4.19083e-163	-5.91845e-164	1.95783e-163	-1.59879e-163	1.35706e-162	-9.84391e-163	-2.23633e-163	-3.15651e-163	-6.51813e-163	3.91522e-163	6.48208e-163	-5.3664e-163	-3.63569e-163	6.54353e-165	-1.91786e-163	8.75157e-163	1.05085e-162	6.43145e-164	-1.59593e-163	-6.48815e-164	-1.61139e-163	0
8.12853e-163	8.4999e-163	6.63102e-163	-4.50126e-163	2.85966e-163	7.14258e-163	3.47415e-163	-1.06372e-162	4.38558e-163	-4.19083e-163	-5.91845e-164	1.95783e-163	-1.59879e-163	1.35706e-162	-9.84391e-163	-2.23633e-163	-3.15651e-163	-6.51813e-163	3.91522e-163	6.48208e-163	-5.3664e-163	-3.63569e-163	6.54353e-165	-1.91786e-163	8.75157e-163	1.05085e-162	6.43145e-164	-1.59593e-163	-6.48815e-164	-1.61139e-163	0
8.12853e-163	8.4999e-163	6.63102e-163	-4.50126e-163	2.85966e-163	7.14258e-163	3.47415e-163	-1.06372e-162	4.38558e-163	-4.19083e-163	-5.91845e-164	1.95783e-163	-1.59879e-163	1.35706e-162	-9.84391e-163	-2.23633e-163	-3.15651e-163	-6.51813e-163	3.91522e-163	6.48208e-163	-5.3664e-163	-3.63569e-163	6.54353e-165	-1.91786e-163	8.75157e-163	1.05085e-162	6.43145e-164	-1.59593e-163	-6.48815e-164	-1.61139e-163	0
8.12853e-163	8.4999e-163	6.63102e-163	-4.50126e-163	2.85966e-163	7.14258e-163	3.47415e-163	-1.06372e-162	4.38558e-163	-4.19083e-163	-5.91845e-164	1.95783e-163	-1.59879e-163	1.35706e-162	-9.84391e-163	-2.23633e-163	-3.15651e-163	-6.51813e-163	3.91522e-163	6.48208e-163	-5.3664e-163	-3.63569e-163	6.54353e-165	-1.91786e-163	8.75157e-163	1.05085e-162	6.43145e-164	-1.59593e-163	-6.48815e-164	-1.61139e-163	0
8.12853e-163	8.4999e-163	6.63102e-163	-4.50126e-163	2.85966e-163	7.14258e-163	3.47415e-163	-1.06372e-162	4.38558e-163	-4.19083e-163	-5.91845e-164	1.95783e-163	-1.59879e-163	1.35706e-162	-9.84391e-163	-2.23633e-163	-3.15651e-163	-6.51813e-163	3.91522e-163	6.48208e-163	-5.3664e-163	-3.63569e-163	6.54353e-165	-1.91786e-163	8.75157e-163	1.05085e-162	6.43145e-164	-1.59593e-163	-6.48815e-164	-1.61139e-163	0
8.12853e-163	8.4999e-163	6.63102e-163	-4.50126e-163	2.85966e-163	7.14258e-163	3.47415e-163	-1.06372e-162	4.38558e-163	-4.19083e-163	-5.91845e-164	1.95783e-163	-1.59879e-163	1.35706e-162	-9.84391e-163	-2.23633e-163	-3.15651e-163	-6.51813e-163	3.91522e-163	6.48208e-163	-5.3664e-163	-3.63569e-163	6.54353e-165	-1.91786e-163	8.75157e-163	1.05085e-162	6.43145e-164	-1.59593e-163	-6.48815e-164	-1.61139e-163	0
8.12853e-163	8.4999e-163	6.63102e-163	-4.50126e-163	2.85966e-163	7.14258e-163	3.47415e-163	-1.06372e-162	4.38558e-163	-4.19083e-163	-5.91845e-164	1.95783e-163	-1.59879e-163	1.35706e-162	-9.84391e-163	-2.23633e-163	-3.15651e-163	-6.51813e-163	3.91522e-163	6.48208e-163	-5.3664e-163	-3.63569e-163	6.54353e-165	-1.91786e-163	8.75157e-163	1.05085e-162	6.43145e-164	-1.59593e-163	-6.48815e-164	-1.61139e-163	0
8.12853e-163	8.4999e-163	6.63102e-163	-4.50126e-163	2.85966e-163	7.14258e-163	3.47415e-163	-1.06372e-162	4.38558e-163	-4.19083e-163	-5.91845e-164	1.95783e-163	-1.59879e-163	1.35706e-162	-9.84391e-163	-2.23633e-163	-3.15651e-163	-6.51813e-163	3.91522e-163	6.48208e-163	-5.3664e-163	-3.63569e-163	6.54353e-165	-1.91786e-163	8.75157e-163	1.05085e-162	6.43145e-164	-1.59593e-163	-6.48815e-164	-1.61139e-163	0
8.12853e-163	8.4999e-163	6.63102e-163	-4.50126e-163	2.85966e-163	7.14258e-163	3.47415e-163	-1.06372e-162	4.38558e-163	-4.19083e-163	-5.91845e-164	1.95783e-163	-1.59879e-163	1.35706e-162	-9.84391e-163	-2.23633e-163	-3.15651e-163	-6.51813e-163	3.91522e-163	6.48208e-163	-5.3664e-163	-3.63569e-163	6.54353e-165	-1.91786e-163	8.75157e-163	1.05085e-162	6.43145e-164	-1.59593e-163	-6.48815e-164	-1.61139e-163	0
8.12853e-163	8.4999e-163	6.63102e-163	-4.50126e-163	2.85966e-163	7.14258e-163	3.47415e-163	-1.06372e-162	4.38558e-163	-4.19083e-163	-5.91845e-164	1.95783e-163	-1.59879e-163	1.35706e-162	-9.84391e-163	-2.23633e-163	-3.15651e-163	-6.51813e-163	3.91522e-163	6.48208e-163	-5.3664e-163	-3.63569e-163	6.54353e-165	-1.91786e-163	8.75157e-163	1.05085e-162	6.43145e-164	-1.59593e-163	-6.48815e-164	-1.61139e-163	0
8.12853e-163	8.4999e-163	6.63102e-163	-4.50126e-163	2.85966e-163	7.14258e-163	3.47415e-163	-1.06372e-162	4.38558e-163	-4.19083e-163	-5.91845e-164	1.95783e-163	-1.59879e-163	1.35706e-162	-9.84391e-163	-2.23633e-163	-3.15651e-163	-6.51813e-163	3.91522e-163	6.48208e-163	-5.3664e-163	-3.63569e-163	6.54353e-165	-1.91786e-163	8.75157e-163	1.05085e-162	6.43145e-164	-1.59593e-163	-6.48815e-164	-1.61139e-163	0
8.12853e-163	8.4999e-163	6.63102e-163	-4.50126e-163	2.85966e-163	7.14258e-163	3.47415e-163	-1.06372e-162	4.38558e-163	-4.19083e-163	-5.91845e-164	1.95783e-163	-1.59879e-163	1.35706e-162	-9.84391e-163	-2.23633e-163	-3.15651e-163	-6.51813e-163	3.91522e-163	6.48208e-163	-5.3664e-163	-3.63569e-163	6.54353e-165	-1.91786e-163	8.75157e-163	1.05085e-162	6.43145e-164	-1.59593e-163	-6.48815e-164	-1.61139e-163	0
8.12853e-163	8.4999e-163	6.63102e-163	-4.50126e-163	2.85966e-163	7.14258e-163	3.47415e-163	-1.06372e-162	4.38558e-163	-4.19083e-163	-5.91845e-164	1.95783e-163	-1.59879e-163	1.35706e-162	-9.84391e-163	-2.23633e-163	-3.15651e-163	-6.51813e-163	3.91522e-163	6.48208e-163	-5.3664e-163	-3.63569e-163	6.54353e-165	-1.91786e-163	8.75157e-163	1.05085e-162	6.43145e-164	-1.59593e-163	-6.48815e-164	-1.61139e-163	0
8.12853e-163	8.4999e-163	6.63102e-163	-4.50126e-163	2.85966e-163	7.14258e-163	3.47415e-163	-1.06372e-162	4.38558e-163	-4.19083e-163	-5.91845e-164	1.95783e-163	-1.59879e-163	1.35706e-162	-9.84391e-163	-2.23633e-163	-3.15651e-163	-6.51813e-163	3.91522e-163	6.48208e-163	-5.3664e-163	-3.63569e-163	6.54353e-165	-1.91786e-163	8.75157e-163	1.05085e-162	6.43145e-164	-1.59593e-163	-6.48815e-164	-1.61139e-163	0
8.12853e-163	8.4999e-163	6.63102e-163	-4.50126e-163	2.85966e-163	7.14258e-163	3.47415e-163	-1.06372e-162	4.38558e-163	-4.19083e-163	-5.91845e-164	1.95783e-163	-1.59879e-163	1.35706e-162	-9.84391e-163	-2.23633e-163	-3.15651e-163	-6.51813e-163	3.91522e-163	6.48208e-163	-5.3664e-163	-3.63569e-163	6.54353e-165	-1.91786e-163	8.75157e-163	1.05085e-162	6.43145e-164	-1.59593e-163	-6.48815e-164	-1.61139e-163	0
8.12853e-163	8.4999e-163	6.63102e-163	-4.50126e-163	2.85966e-163	7.14258e-163	3.47415e-163	-1.06372e-162	4.38558e-163	-4.19083e-163	-5.91845e-164	1.95783e-163	-1.59879e-163	1.35706e-162	-9.84391e-163	-2.23633e-163	-3.15651e-163	-6.51813e-163	3.91522e-163	6.48208e-163	-5.3664e-163	-3.63569e-163	6.54353e-165	-1.91786e-163	8.75157e-163	1.05085e-162	6.43145e-164	-1.59593e-163	-6.48815e-164	-1.61139e-163	0
8.12853e-163	8.4999e-163	6.63102e-163	-4.50126e-163	2.85966e-163	7.14258e-163	3.47415e-163	-1.06372e-162	4.38558e-163	-4.19083e-163	-5.91845e-164	1.95783e-163	-1.59879e-163	1.35706e-162	-9.84391e-163	-2.23633e-163	-3.15651e-163	-6.51813e-163	3.91522e-163	6.48208e-163	-5.3664e-163	-3.63569e-163	6.54353e-165	-1.91786e-163	8.75157e-163	1.05085e-162	6.43145e-164	-1.59593e-163	-6.48815e-164	-1.61139e-163	0
8.12853e-163	8.4999e-163	6.63102e-163	-4.50126e-163	2.85966e-163	7.14258e-163	3.47415e-163	-1.06372e-162	4.38558e-163	-4.19083e-163	-5.91845e-164	1.95783e-163	-1.59879e-163	1.35706e-162	-9.84391e-163	-2.23633e-163	-3.15651e-163	-6.51813e-163	3.91522e-163	6.48208e-163	-5.3664e-163	-3.63569e-163	6.54353e-165	-1.91786e-163	8.75157e-163	1.05085e-162	6.43145e-164	-1.59593e-163	-6.48815e-164	-1.61139e-163	0
8.12853e-163	8.4999e-163	6.63102e-163	-4.50126e-163	2.85966e-163	7.14258e-163	3.47415e-163	-1.06372e-162	4.38558e-163	-4.19083e-163	-5.91845e-164	1.95783e-163	-1.59879e-163	1.35706e-162	-9.84391e-163	-2.23633e-163	-3.15651e-163	-6.51813e-163	3.91522e-163	6.48208e-163	-5.3664e-163	-3.63569e-163	6.54353e-165	-1.91786e-163	8.75157e-163	1.05085e-162	6.43145e-164	-1.59593e-163	-6.48815e-164	-1.61139e-163	0
8.12853e-163	8.4999e-163	6.63102e-163	-4.50126e-163	2.85966e-163	7.14258e-163	3.47415e-163	-1.06372e-162	4.38558e-163	-4.19083e-163	-5.91845e-164	1.95783e-163	-1.59879e-163	1.35706e-162	-9.84391e-163	-2.23633e-163	-3.15651e-163	-6.51813e-163	3.91522e-163	6.48208e-163	-5.3664e-163	-3.63569e-163	6.54353e-165	-1.91786e-163	8.75157e-163	1.05085e-162	6.43145e-164	-1.59593e-163	-6.48815e-164	-1.61139e-163	0
8.12853e-163	8.4999e-163	6.63102e-163	-4.50126e-163	2.85966e-163	7.14258e-163	3.47415e-163	-1.06372e-162	4.38558e-163	-4.19083e-163	-5.91845e-164	1.95783e-163	-1.59879e-163	1.35706e-162	-9.84391e-163	-2.23633e-163	-3.15651e-163	-6.51813e-163	3.91522e-163	6.48208e-163	-5.3664e-163	-3.63569e-163	6.54353e-165	-1.91786e-163	8.75157e-163	1.05085e-162	6.43145e-164	-1.59593e-163	-6.48815e-164	-1.61139e-163	0
8.12853e-163	8.4999e-163	6.63102e-163	-4.50126e-163	2.85966e-163	7.14258e-163	3.47415e-163	-1.06372e-162	4.38558e-163	-4.19083e-163	-5.91845e-164	1.95783e-163	-1.59879e-163	1.35706e-162	-9.84391e-163	-2.23633e-163	-3.15651e-163	-6.51813e-163	3.91522e-163	6.48208e-163	-5.3664e-163	-3.63569e-163	6.54353e-165	-1.91786e-163	8.75157e-163	1.05085e-162	6.43145e-164	-1.59593e-163	-6.48815e-164	-1.61139e-163	0
8.12853e-163	8.4999e-163	6.63102e-163	-4.50126e-163	2.85966e-163	7.14258e-163	3.47415e-163	-1.06372e-162	4.38558e-163	-4.19083e-163	-5.91845e-164	1.95783e-163	-1.59879e-163	1.35706e-162	-9.84391e-163	-2.23633e-163	-3.15651e-163	-6.51813e-163	3.91522e-163	6.48208e-163	-5.3664e-163	-3.63569e-163	6.54353e-165	-1.91786e-163	8.75157e-163	1.05085e-162	6.43145e-164	-1.59593e-163	-6.48815e-164	-1.61139e-163	0
8.12853e-163	8.4999e-163	6.63102e-163	-4.50126e-163	2.85966e-163	7.14258e-163	3.47415e-163	-1.06372e-162	4.38558e-163	-4.19083e-163	-5.91845e-164	1.95783e-163	-1.59879e-163	1.35706e-162	-9.84391e-163	-2.23633e-163	-3.15651e-163	-6.51813e-163	3.91522e-163	6.48208e-163	-5.3664e-163	-3.63569e-163	6.54353e-165	-1.91786e-163	8.75157e-163	1.05085e-162	6.43145e-164	-1.59593e-163	-6.48815e-164	-1.61139e-163	0
8.12853e-163	8.4999e-163	6.63102e-163	-4.50126e-163	2.85966e-163	7.14258e-163	3.47415e-163	-1.06372e-162	4.38558e-163	-4.19083e-163	-5.91845e-164	1.95783e-163	-1.59879e-163	1.35706e-162	-9.84391e-163	-2.23633e-163	-3.15651e-163	-6.51813e-163	3.91522e-163	6.48208e-163	-5.3664e-163	-3.63569e-163	6.54353e-165	-1.91786e-163	8.75157e-163	1.05085e-162	6.43145e-164	-1.59593e-163	-6.48815e-164	-1.61139e-163	0
8.12853e-163	8.4999e-163	6.63102e-163	-4.50126e-163	2.85966e-163	7.14258e-163	3.47415e-163	-1.06372e-162	4.38558e-163	-4.19083e-163	-5.91845e-164	1.95783e-163	-1.59879e-163	1.35706e-162	-9.84391e-163	-2.23633e-163	-3.15651e-163	-6.51813e-163	3.91522e-163	6.48208e-163	-5.3664e-163	-3.63569e-163	6.54353e-165	-1.91786e-163	8.75157e-163	1.05085e-162	6.43145e-164	-1.59593e-163	-6.48815e-164	-1.61139e-163	0
8.12853e-163	8.4999e-163	6.63102e-163	-4.50126e-163	2.85966e-163	7.14258e-163	3.47415e-163	-1.06372e-162	4.38558e-163	-4.19083e-163	-5.91845e-164	1.95783e-163	-1.59879e-163	1.35706e-162	-9.84391e-163	-2.23633e-163	-3.15651e-163	-6.51813e-163	3.91522e-163	6.48208e-163	-5.3664e-163	-3.63569e-163	6.54353e-165	-1.91786e-163	8.75157e-163	1.05085e-162	6.43145e-164	-1.59593e-163	-6.48815e-164	-1.61139e-163	0
8.12853e-163	8.4999e-163	6.63102e-163	-4.50126e-163	2.85966e-163	7.14258e-163	3.47415e-163	-1.06372e-162	4.38558e-163	-4.19083e-163	-5.91845e-164	1.95783e-163	-1.59879e-163	1.35706e-162	-9.84391e-163	-2.23633e-163	-3.15651e-163	-6.51813e-163	3.91522e-163	6.48208e-163	-5.3664e-163	-3.63569e-163	6.54353e-165	-1.91786e-163	8.75157e-163	1.05085e-162	6.43145e-164	-1.59593e-163	-6.48815e-164	-1.61139e-163	0
8.12853e-163	8.4999e-163	6.63102e-163	-4.50126e-163	2.85966e-163	7.14258e-163	3.47415e-163	-1.06372e-162	4.38558e-163	-4.19083e-163	-5.91845e-164	1.95783e-163	-1.59879e-163	1.35706e-162	-9.84391e-163	-2.23633e-163	-3.15651e-163	-6.51813e-163	3.91522e-163	6.48208e-163	-5.3664e-163	-3.63569e-163	6.54353e-165	-1.91786e-163	8.75157e-163	1.05085e-162	6.43145e-164	-1.59593e-163	-6.48815e-164	-1.61139e-163	0
8.12853e-163	8.4999e-163	6.63102e-163	-4.50126e-163	2.85966e-163	7.14258e-163	3.47415e-163	-1.06372e-162	4.38558e-163	-4.19083e-163	-5.91845e-164	1.95783e-163	-1.59879e-163	1.35706e-162	-9.84391e-163	-2.23633e-163	-3.15651e-163	-6.51813e-163	3.91522e-163	6.48208e-163	-5.3664e-163	-3.63569e-163	6.54353e-165	-1.91786e-163	8.75157e-163	1.05085e-162	6.43145e-164	-1.59593e-163	-6.48815e-164	-1.61139e-163	0
8.12853e-163	8.4999e-163	6.63102e-163	-4.50126e-163	2.85966e-163	7.14258e-163	3.47415e-163	-1.06372e-162	4.38558e-163	-4.19083e-163	-5.91845e-164	1.95783e-163	-1.59879e-163	1.35706e-162	-9.84391e-163	-2.23633e-163	-3.15651e-163	-6.51813e-163	3.91522e-163	6.48208e-163	-5.3664e-163	-3.63569e-163	6.54353e-165	-1.91786e-163	8.75157e-163	1.05085e-162	6.43145e-164	-1.59593e-163	-6.48815e-164	-1.61139e-163	0
8.12853e-163	8.4999e-163	6.63102e-163	-4.50126e-163	2.85966e-163	7.14258e-163	3.47415e-163	-1.06372e-162	4.38558e-163	-4.19083e-163	-5.91845e-164	1.95783e-163	-1.59879e-163	1.35706e-162	-9.84391e-163	-2.23633e-163	-3.15651e-163	-6.51813e-163	3.91522e-163	6.48208e-163	-5.3664e-163	-3.63569e-163	6.54353e-165	-1.91786e-163	8.75157e-163	1.05085e-162	6.43145e-164	-1.59593e-163	-6.48815e-164	-1.61139e-163	0
8.12853e-163	8.4999e-163	6.63102e-163	-4.50126e-163	2.85966e-163	7.14258e-163	3.47415e-163	-1.06372e-162	4.38558e-163	-4.19083e-163	-5.91845e-164	1.95783e-163	-1.59879e-163	1.35706e-162	-9.84391e-163	-2.23633e-163	-3.15651e-163	-6.51813e-163	3.91522e-163	6.48208e-163	-5.3664e-163	-3.63569e-163	6.54353e-165	-1.91786e-163	8.75157e-163	1.05085e-162	6.43145e-164	-1.59593e-163	-6.48815e-164	-1.61139e-163	0
8.12853e-163	8.4999e-163	6.63102e-163	-4.50126e-163	2.85966e-163	7.14258e-163	3.47415e-163	-1.06372e-162	4.38558e-163	-4.19083e-163	-5.91845e-164	1.95783e-163	-1.59879e-163	1.35706e-162	-9.84391e-163	-2.23633e-163	-3.15651e-163	-6.51813e-163	3.91522e-163	6.48208e-163	-5.3664e-163	-3.63569e-163	6.54353e-165	-1.91786e-163	8.75157e-163	1.05085e-162	6.43145e-164	-1.59593e-163	-6.48815e-164	-1.61139e-163	0
8.12853e-163	8.4999e-163	6.63102e-163	-4.50126e-163	2.85966e-163	7.14258e-163	3.47415e-163	-1.06372e-162	4.38558e-163	-4.19083e-163	-5.91845e-164	1.95783e-163	-1.59879e-163	1.35706e-162	-9.84391e-163	-2.23633e-163	-3.15651e-163	-6.51813e-163	3.91522e-163	6.48208e-163	-5.3664e-163	-3.63569e-163	6.54353e-165	-1.91786e-163	8.75157e-163	1.05085e-162	6.43145e-164	-1.59593e-163	-6.48815e-164	-1.61139e-163	0
8.12853e-163	8.4999e-163	6.63102e-163	-4.50126e-163	2.85966e-163	7.14258e-163	3.47415e-163	-1.06372e-162	4.38558e-163	-4.19083e-163	-5.91845e-164	1.95783e-163	-1.59879e-163	1.35706e-162	-9.84391e-163	-2.23633e-163	-3.15651e-163	-6.51813e-163	3.91522e-163	6.48208e-163	-5.3664e-163	-3.63569e-163	6.54353e-165	-1.91786e-163	8.75157e-163	1.05085e-162	6.43145e-164	-1.59593e-163	-6.48815e-164	-1.61139e-163	0
8.12853e-163	8.4999e-163	6.63102e-163	-4.50126e-163	2.85966e-163	7.14258e-163	3.47415e-163	-1.06372e-162	4.38558e-163	-4.19083e-163	-5.91845e-164	1.95783e-163	-1.59879e-163	1.35706e-162	-9.84391e-163	-2.23633e-163	-3.15651e-163	-6.51813e-163	3.91522e-163	6.48208e-163	-5.3664e-163	-3.63569e-163	6.54353e-165	-1.91786e-163	8.75157e-163	1.05085e-162	6.43145e-164	-1.59593e-163	-6.48815e-164	-1.61139e-163	0
8.12853e-163	8.4999e-163	6.63102e-163	-4.50126e-163	2.85966e-163	7.14258e-163	3.47415e-163	-1.06372e-162	4.38558e-163	-4.19083e-163	-5.91845e-164	1.95783e-163	-1.59879e-163	1.35706e-162	-9.84391e-163	-2.23633e-163	-3.15651e-163	-6.51813e-163	3.91522e-163	6.48208e-163	-5.3664e-163	-3.63569e-163	6.54353e-165	-1.91786e-163	8.75157e-163	1.05085e-162	6.43145e-164	-1.59593e-163	-6.48815e-164	-1.61139e-163	0
8.12853e-163	8.4999e-163	6.63102e-163	-4.50126e-163	2.85966e-163	7.14258e-163	3.47415e-163	-1.06372e-162	4.38558e-163	-4.19083e-163	-5.91845e-164	1.95783e-163	-1.59879e-163	1.35706e-162	-9.84391e-163	-2.23633e-163	-3.15651e-163	-6.51813e-163	3.91522e-163	6.48208e-163	-5.3664e-163	-3.63569e-163	6.54353e-165	-1.91786e-163	8.75157e-163	1.05085e-162	6.43145e-164	-1.59593e-163	-6.48815e-164	-1.61139e-163	0
8.12853e-163	8.4999e-163	6.63102e-163	-4.50126e-163	2.85966e-163	7.14258e-163	3.47415e-163	-1.06372e-162	4.38558e-163	-4.19083e-163	-5.91845e-164	1.95783e-163	-1.59879e-163	1.35706e-162	-9.84391e-163	-2.23633e-163	-3.15651e-163	-6.51813e-163	3.91522e-163	6.48208e-163	-5.3664e-163	-3.63569e-163	6.54353e-165	-1.91786e-163	8.75157e-163	1.05085e-162	6.43145e-164	-1.59593e-163	-6.48815e-164	-1.61139e-163	0
8.12853e-163	8.4999e-163	6.63102e-163	-4.50126e-163	2.85966e-163	7.14258e-163	3.47415e-163	-1.06372e-162	4.38558e-163	-4.19083e-163	-5.91845e-164	1.95783e-163	-1.59879e-163	1.35706e-162	-9.84391e-163	-2.23633e-163	-3.15651e-163	-6.51813e-163	3.91522e-163	6.48208e-163	-5.3664e-163	-3.63569e-163	6.54353e-165	-1.91786e-163	8.75157e-163	1.05085e-162	6.43145e-164	-1.59593e-163	-6.48815e-164	-1.61139e-163	0
8.12853e-163	8.4999e-163	6.63102e-163	-4.50126e-163	2.85966e-163	7.14258e-163	3.47415e-163	-1.06372e-162	4.38558e-163	-4.19083e-163	-5.91845e-164	1.95783e-163	-1.59879e-163	1.35706e-162	-9.84391e-163	-2.23633e-163	-3.15651e-163	-6.51813e-163	3.91522e-163	6.48208e-163	-5.3664e-163	-3.63569e-163	6.54353e-165	-1.91786e-163	8.75157e-163	1.05085e-162	6.43145e-164	-1.59593e-163	-6.48815e-164	-1.61139e-163	0
8.12853e-163	8.4999e-163	6.63102e-163	-4.50126e-163	2.85966e-163	7.14258e-163	3.47415e-163	-1.06372e-162	4.38558e-163	-4.19083e-163	-5.91845e-164	1.95783e-163	-1.59879e-163	1.35706e-162	-9.84391e-163	-2.23633e-163	-3.15651e-163	-6.51813e-163	3.91522e-163	6.48208e-163	-5.3664e-163	-3.63569e-163	6.54353e-165	-1.91786e-163	8.75157e-163	1.05085e-162	6.43145e-164	-1.59593e-163	-6.48815e-164	-1.61139e-163	0
8.12853e-163	8.4999e-163	6.63102e-163	-4.50126e-163	2.85966e-163	7.14258e-163	3.47415e-163	-1.06372e-162	4.38558e-163	-4.19083e-163	-5.91845e-164	1.95783e-163	-1.59879e-163	1.35706e-162	-9.84391e-163	-2.23633e-163	-3.15651e-163	-6.51813e-163	3.91522e-163	6.48208e-163	-5.3664e-163	-3.63569e-163	6.54353e-165	-1.91786e-163	8.75157e-163	1.05085e-162	6.43145e-164	-1.59593e-163	-6.48815e-164	-1.61139e-163	0
8.12853e-163	8.4999e-163	6.63102e-163	-4.50126e-163	2.85966e-163	7.14258e-163	3.47415e-163	-1.06372e-162	4.38558e-163	-4.19083e-163	-5.91845e-164	1.95783e-163	-1.59879e-163	1.35706e-162	-9.84391e-163	-2.23633e-163	-3.15651e-163	-6.51813e-163	3.91522e-163	6.48208e-163	-5.3664e-163	-3.63569e-163	6.54353e-165	-1.91786e-163	8.75157e-163	1.05085e-162	6.43145e-164	-1.59593e-163	-6.48815e-164	-1.61139e-163	0
8.12853e-163	8.4999e-163	6.63102e-163	-4.50126e-163	2.85966e-163	7.14258e-163	3.47415e-163	-1.06372e-162	4.38558e-163	-4.19083e-163	-5.91845e-164	1.95783e-163	-1.59879e-163	1.35706e-162	-9.84391e-163	-2.23633e-163	-3.15651e-163	-6.51813e-163	3.91522e-163	6.48208e-163	-5.3664e-163	-3.63569e-163	6.54353e-165	-1.91786e-163	8.75157e-163	1.05085e-162	6.43145e-164	-1.59593e-163	-6.48815e-164	-1.61139e-163	0
8.12853e-163	8.4999e-163	6.63102e-163	-4.50126e-163	2.85966e-163	7.14258e-163	3.47415e-163	-1.06372e-162	4.38558e-163	-4.19083e-163	-5.91845e-164	1.95783e-163	-1.59879e-163	1.35706e-162	-9.84391e-163	-2.23633e-163	-3.15651e-163	-6.51813e-163	3.91522e-163	6.48208e-163	-5.3664e-163	-3.63569e-163	6.54353e-165	-1.91786e-163	8.75157e-163	1.05085e-162	6.43145e-164	-1.59593e-163	-6.48815e-164	-1.61139e-163	0
8.12853e-163	8.4999e-163	6.63102e-163	-4.50126e-163	2.85966e-163	7.14258e-163	3.47415e-163	-1.06372e-162	4.38558e-163	-4.19083e-163	-5.91845e-164	1.95783e-163	-1.59879e-163	1.35706e-162	-9.84391e-163	-2.23633e-163	-3.15651e-163	-6.51813e-163	3.91522e-163	6.48208e-163	-5.3664e-163	-3.63569e-163	6.54353e-165	-1.91786e-163	8.75157e-163	1.05085e-162	6.43145e-164	-1.59593e-163	-6.48815e-164	-1.61139e-163	0
8.12853e-163	8.4999e-163	6.63102e-163	-4.50126e-163	2.85966e-163	7.14258e-163	3.47415e-163	-1.06372e-162	4.38558e-163	-4.19083e-163	-5.91845e-164	1.95783e-163	-1.59879e-163	1.35706e-162	-9.84391e-163	-2.23633e-163	-3.15651e-163	-6.51813e-163	3.91522e-163	6.48208e-163	-5.3664e-163	-3.63569e-163	6.54353e-165	-1.91786e-163	8.75157e-163	1.05085e-162	6.43145e-164	-1.59593e-163	-6.48815e-164	-1.61139e-163	0
8.12853e-163	8.4999e-163	6.63102e-163	-4.50126e-163	2.85966e-163	7.14258e-163	3.47415e-163	-1.06372e-162	4.38558e-163	-4.19083e-163	-5.91845e-164	1.95783e-163	-1.59879e-163	1.35706e-162	-9.84391e-163	-2.23633e-163	-3.15651e-163	-6.51813e-163	3.91522e-163	6.48208e-163	-5.3664e-163	-3.63569e-163	6.54353e-165	-1.91786e-163	8.75157e-163	1.05085e-162	6.43145e-164	-1.59593e-163	-6.48815e-164	-1.61139e-163	0
8.12853e-163	8.4999e-163	6.63102e-163	-4.50126e-163	2.85966e-163	7.14258e-163	3.47415e-163	-1.06372e-162	4.38558e-163	-4.19083e-163	-5.91845e-164	1.95783e-163	-1.59879e-163	1.35706e-162	-9.84391e-163	-2.23633e-163	-3.15651e-163	-6.51813e-163	3.91522e-163	6.48208e-163	-5.3664e-163	-3.63569e-163	6.54353e-165	-1.91786e-163	8.75157e-163	1.05085e-162	6.43145e-164	-1.59593e-163	-6.48815e-164	-1.61139e-163	0
8.12853e-163	8.4999e-163	6.63102e-163	-4.50126e-163	2.85966e-163	7.14258e-163	3.47415e-163	-1.06372e-162	4.38558e-163	-4.19083e-163	-5.91845e-164	1.95783e-163	-1.59879e-163	1.35706e-162	-9.84391e-163	-2.23633e-163	-3.15651e-163	-6.51813e-163	3.91522e-163	6.48208e-163	-5.3664e-163	-3.63569e-163	6.54353e-165	-1.91786e-163	8.75157e-163	1.05085e-162	6.43145e-164	-1.59593e-163	-6.48815e-164	-1.61139e-163	0
8.12853e-163	8.4999e-163	6.63102e-163	-4.50126e-163	2.85966e-163	7.14258e-163	3.47415e-163	-1.06372e-162	4.38558e-163	-4.19083e-163	-5.91845e-164	1.95783e-163	-1.59879e-163	1.35706e-162	-9.84391e-163	-2.23633e-163	-3.15651e-163	-6.51813e-163	3.91522e-163	6.48208e-163	-5.3664e-163	-3.63569e-163	6.54353e-165	-1.91786e-163	8.75157e-163	1.05085e-162	6.43145e-164	-1.59593e-163	-6.48815e-164	-1.61139e-163	0
8.12853e-163	8.4999e-163	6.63102e-163	-4.50126e-163	2.85966e-163	7.14258e-163	3.47415e-163	-1.06372e-162	4.38558e-163	-4.19083e-163	-5.91845e-164	1.95783e-163	-1.59879e-163	1.35706e-162	-9.84391e-163	-2.23633e-163	-3.15651e-163	-6.51813e-163	3.91522e-163	6.48208e-163	-5.3664e-163	-3.63569e-163	6.54353e-165	-1.91786e-163	8.75157e-163	1.05085e-162	6.43145e-164	-1.59593e-163	-6.48815e-164	-1.61139e-163	0
8.12853e-163	8.4999e-163	6.63102e-163	-4.50126e-163	2.85966e-163	7.14258e-163	3.47415e-163	-1.06372e-162	4.38558e-163	-4.19083e-163	-5.91845e-164	1.95783e-163	-1.59879e-163	1.35706e-162	-9.84391e-163	-2.23633e-163	-3.15651e-163	-6.51813e-163	3.91522e-163	6.48208e-163	-5.3664e-163	-3.63569e-163	6.54353e-165	-1.91786e-163	8.75157e-163	1.05085e-162	6.43145e-164	-1.59593e-163	-6.48815e-164	-1.61139e-163	0
8.12853e-163	8.4999e-163	6.63102e-163	-4.50126e-163	2.85966e-163	7.14258e-163	3.47415e-163	-1.06372e-162	4.38558e-163	-4.19083e-163	-5.91845e-164	1.95783e-163	-1.59879e-163	1.35706e-162	-9.84391e-163	-2.23633e-163	-3.15651e-163	-6.51813e-163	3.91522e-163	6.48208e-163	-5.3664e-163	-3.63569e-163	6.54353e-165	-1.91786e-163	8.75157e-163	1.05085e-162	6.43145e-164	-1.59593e-163	-6.48815e-164	-1.61139e-163	0
8.12853e-163	8.4999e-163	6.63102e-163	-4.50126e-163	2.85966e-163	7.14258e-163	3.47415e-163	-1.06372e-162	4.38558e-163	-4.19083e-163	-5.91845e-164	1.95783e-163	-1.59879e-163	1.35706e-162	-9.84391e-163	-2.23633e-163	-3.15651e-163	-6.51813e-163	3.91522e-163	6.48208e-163	-5.3664e-163	-3.63569e-163	6.54353e-165	-1.91786e-163	8.75157e-163	1.05085e-162	6.43145e-164	-1.59593e-163	-6.48815e-164	-1.61139e-163	0
8.12853e-163	8.4999e-163	6.63102e-163	-4.50126e-163	2.85966e-163	7.14258e-163	3.47415e-163	-1.06372e-162	4.38558e-163	-4.19083e-163	-5.91845e-164	1.95783e-163	-1.59879e-163	1.35706e-162	-9.84391e-163	-2.23633e-163	-3.15651e-163	-6.51813e-163	3.91522e-163	6.48208e-163	-5.3664e-163	-3.63569e-163	6.54353e-165	-1.91786e-163	8.75157e-163	1.05085e-162	6.43145e-164	-1.59593e-163	-6.48815e-164	-1.61139e-163	0
8.12853e-163	8.4999e-163	6.63102e-163	-4.50126e-163	2.85966e-163	7.14258e-163	3.47415e-163	-1.06372e-162	4.38558e-163	-4.19083e-163	-5.91845e-164	1.95783e-163	-1.59879e-163	1.35706e-162	-9.84391e-163	-2.23633e-163	-3.15651e-163	-6.51813e-163	3.91522e-163	6.48208e-163	-5.3664e-163	-3.63569e-163	6.54353e-165	-1.91786e-163	8.75157e-163	1.05085e-162	6.43145e-164	-1.59593e-163	-6.48815e-164	-1.61139e-163	0
8.12853e-163	8.4999e-163	6.63102e-163	-4.50126e-163	2.85966e-163	7.14258e-163	3.47415e-163	-1.06372e-162	4.38558e-163	-4.19083e-163	-5.91845e-164	1.95783e-163	-1.59879e-163	1.35706e-162	-9.84391e-163	-2.23633e-163	-3.15651e-163	-6.51813e-163	3.91522e-163	6.48208e-163	-5.3664e-163	-3.63569e-163	6.54353e-165	-1.91786e-163	8.75157e-163	1.05085e-162	6.43145e-164	-1.59593e-163	-6.48815e-164	-1.61139e-163	0
8.12853e-163	8.4999e-163	6.63102e-163	-4.50126e-163	2.85966e-163	7.14258e-163	3.47415e-163	-1.06372e-162	4.38558e-163	-4.19083e-163	-5.91845e-164	1.95783e-163	-1.59879e-163	1.35706e-162	-9.84391e-163	-2.23633e-163	-3.15651e-163	-6.51813e-163	3.91522e-163	6.48208e-163	-5.3664e-163	-3.63569e-163	6.54353e-165	-1.91786e-163	8.75157e-163	1.05085e-162	6.43145e-164	-1.59593e-163	-6.48815e-164	-1.61139e-163	0
8.12853e-163	8.4999e-163	6.63102e-163	-4.50126e-163	2.85966e-163	7.14258e-163	3.47415e-163	-1.06372e-162	4.38558e-163	-4.19083e-163	-5.91845e-164	1.95783e-163	-1.59879e-163	1.35706e-162	-9.84391e-163	-2.23633e-163	-3.15651e-163	-6.51813e-163	3.91522e-163	6.48208e-163	-5.3664e-163	-3.63569e-163	6.54353e-165	-1.91786e-163	8.75157e-163	1.05085e-162	6.43145e-164	-1.59593e-163	-6.48815e-164	-1.61139e-163	0
8.12853e-163	8.4999e-163	6.63102e-163	-4.50126e-163	2.85966e-163	7.14258e-163	3.47415e-163	-1.06372e-162	4.38558e-163	-4.19083e-163	-5.91845e-164	1.95783e-163	-1.59879e-163	1.35706e-162	-9.84391e-163	-2.23633e-163	-3.15651e-163	-6.51813e-163	3.91522e-163	6.48208e-163	-5.3664e-163	-3.63569e-163	6.54353e-165	-1.91786e-163	8.75157e-163	1.05085e-162	6.43145e-164	-1.59593e-163	-6.48815e-164	-1.61139e-163	0
8.12853e-163	8.4999e-163	6.63102e-163	-4.50126e-163	2.85966e-163	7.14258e-163	3.47415e-163	-1.06372e-162	4.38558e-163	-4.19083e-163	-5.91845e-164	1.95783e-163	-1.59879e-163	1.35706e-162	-9.84391e-163	-2.23633e-163	-3.15651e-163	-6.51813e-163	3.91522e-163	6.48208e-163	-5.3664e-163	-3.63569e-163	6.54353e-165	-1.91786e-163	8.75157e-163	1.05085e-162	6.43145e-164	-1.59593e-163	-6.48815e-164	-1.61139e-163	0
8.12853e-163	8.4999e-163	6.63102e-163	-4.50126e-163	2.85966e-163	7.14258e-163	3.47415e-163	-1.06372e-162	4.38558e-163	-4.19083e-163	-5.91845e-164	1.95783e-163	-1.59879e-163	1.35706e-162	-9.84391e-163	-2.23633e-163	-3.15651e-163	-6.51813e-163	3.91522e-163	6.48208e-163	-5.3664e-163	-3.63569e-163	6.54353e-165	-1.91786e-163	8.75157e-163	1.05085e-162	6.43145e-164	-1.59593e-163	-6.48815e-164	-1.61139e-163	0
8.12853e-163	8.4999e-163	6.63102e-163	-4.50126e-163	2.85966e-163	7.14258e-163	3.47415e-163	-1.06372e-162	4.38558e-163	-4.19083e-163	-5.91845e-164	1.95783e-163	-1.59879e-163	1.35706e-162	-9.84391e-163	-2.23633e-163	-3.15651e-163	-6.51813e-163	3.91522e-163	6.48208e-163	-5.3664e-163	-3.63569e-163	6.54353e-165	-1.91786e-163	8.75157e-163	1.05085e-162	6.43145e-164	-1.59593e-163	-6.48815e-164	-1.61139e-163	0
8.12853e-163	8.4999e-163	6.63102e-163	-4.50126e-163	2.85966e-163	7.14258e-163	3.47415e-163	-1.06372e-162	4.38558e-163	-4.19083e-163	-5.91845e-164	1.95783e-163	-1.59879e-163	1.35706e-162	-9.84391e-163	-2.23633e-163	-3.15651e-163	-6.51813e-163	3.91522e-163	6.48208e-163	-5.3664e-163	-3.63569e-163	6.54353e-165	-1.91786e-163	8.75157e-163	1.05085e-162	6.43145e-164	-1.59593e-163	-6.48815e-164	-1.61139e-163	0
8.12853e-163	8.4999e-163	6.63102e-163	-4.50126e-163	2.85966e-163	7.14258e-163	3.47415e-163	-1.06372e-162	4.38558e-163	-4.19083e-163	-5.91845e-164	1.95783e-163	-1.59879e-163	1.35706e-162	-9.84391e-163	-2.23633e-163	-3.15651e-163	-6.51813e-163	3.91522e-163	6.48208e-163	-5.3664e-163	-3.63569e-163	6.54353e-165	-1.91786e-163	8.75157e-163	1.05085e-162	6.43145e-164	-1.59593e-163	-6.48815e-164	-1.61139e-163	0
8.12853e-163	8.4999e-163	6.63102e-163	-4.50126e-163	2.85966e-163	7.14258e-163	3.47415e-163	-1.06372e-162	4.38558e-163	-4.19083e-163	-5.91845e-164	1.95783e-163	-1.59879e-163	1.35706e-162	-9.84391e-163	-2.23633e-163	-3.15651e-163	-6.51813e-163	3.91522e-163	6.48208e-163	-5.3664e-163	-3.63569e-163	6.54353e-165	-1.91786e-163	8.75157e-163	1.05085e-162	6.43145e-164	-1.59593e-163	-6.48815e-164	-1.61139e-163	0
8.12853e-163	8.4999e-163	6.63102e-163	-4.50126e-163	2.85966e-163	7.14258e-163	3.47415e-163	-1.06372e-162	4.38558e-163	-4.19083e-163	-5.91845e-164	1.95783e-163	-1.59879e-163	1.35706e-162	-9.84391e-163	-2.23633e-163	-3.15651e-163	-6.51813e-163	3.91522e-163	6.48208e-163	-5.3664e-163	-3.63569e-163	6.54353e-165	-1.91786e-163	8.75157e-163	1.05085e-162	6.43145e-164	-1.59593e-163	-6.48815e-164	-1.61139e-163	0
8.12853e-163	8.4999e-163	6.63102e-163	-4.50126e-163	2.85966e-163	7.14258e-163	3.47415e-163	-1.06372e-162	4.38558e-163	-4.19083e-163	-5.91845e-164	1.95783e-163	-1.59879e-163	1.35706e-162	-9.84391e-163	-2.23633e-163	-3.15651e-163	-6.51813e-163	3.91522e-163	6.48208e-163	-5.3664e-163	-3.63569e-163	6.54353e-165	-1.91786e-163	8.75157e-163	1.05085e-162	6.43145e-164	-1.59593e-163	-6.48815e-164	-1.61139e-163	0
8.12853e-163	8.4999e-163	6.63102e-163	-4.50126e-163	2.85966e-163	7.14258e-163	3.47415e-163	-1.06372e-162	4.38558e-163	-4.19083e-163	-5.91845e-164	1.95783e-163	-1.59879e-163	1.35706e-162	-9.84391e-163	-2.23633e-163	-3.15651e-163	-6.51813e-163	3.91522e-163	6.48208e-163	-5.3664e-163	-3.63569e-163	6.54353e-165	-1.91786e-163	8.75157e-163	1.05085e-162	6.43145e-164	-1.59593e-163	-6.48815e-164	-1.61139e-163	0
8.12853e-163	8.4999e-163	6.63102e-163	-4.50126e-163	2.85966e-163	7.14258e-163	3.47415e-163	-1.06372e-162	4.38558e-163	-4.19083e-163	-5.91845e-164	1.95783e-163	-1.59879e-163	1.35706e-162	-9.84391e-163	-2.23633e-163	-3.15651e-163	-6.51813e-163	3.91522e-163	6.48208e-163	-5.3664e-163	-3.63569e-163	6.54353e-165	-1.91786e-163	8.75157e-163	1.05085e-162	6.43145e-164	-1.59593e-163	-6.48815e-164	-1.61139e-163	0
8.12853e-163	8.4999e-163	6.63102e-163	-4.50126e-163	2.85966e-163	7.14258e-163	3.47415e-163	-1.06372e-162	4.38558e-163	-4.19083e-163	-5.91845e-164	1.95783e-163	-1.59879e-163	1.35706e-162	-9.84391e-163	-2.23633e-163	-3.15651e-163	-6.51813e-163	3.91522e-163	6.48208e-163	-5.3664e-163	-3.63569e-163	6.54353e-165	-1.91786e-163	8.75157e-163	1.05085e-162	6.43145e-164	-1.59593e-163	-6.48815e-164	-1.61139e-163	0
8.12853e-163	8.4999e-163	6.63102e-163	-4.50126e-163	2.85966e-163	7.14258e-163	3.47415e-163	-1.06372e-162	4.38558e-163	-4.19083e-163	-5.91845e-164	1.95783e-163	-1.59879e-163	1.35706e-162	-9.84391e-163	-2.23633e-163	-3.15651e-163	-6.51813e-163	3.91522e-163	6.48208e-163	-5.3664e-163	-3.63569e-163	6.54353e-165	-1.91786e-163	8.75157e-163	1.05085e-162	6.43145e-164	-1.59593e-163	-6.48815e-164	-1.61139e-163	0
8.12853e-163	8.4999e-163	6.63102e-163	-4.50126e-163	2.85966e-163	7.14258e-163	3.47415e-163	-1.06372e-162	4.38558e-163	-4.19083e-163	-5.91845e-164	1.95783e-163	-1.59879e-163	1.35706e-162	-9.84391e-163	-2.23633e-163	-3.15651e-163	-6.51813e-163	3.91522e-163	6.48208e-163	-5.3664e-163	-3.63569e-163	6.54353e-165	-1.91786e-163	8.75157e-163	1.05085e-162	6.43145e-164	-1.59593e-163	-6.48815e-164	-1.61139e-163	0
8.12853e-163	8.4999e-163	6.63102e-163	-4.50126e-163	2.85966e-163	7.14258e-163	3.47415e-163	-1.06372e-162	4.38558e-163	-4.19083e-163	-5.91845e-164	1.95783e-163	-1.59879e-163	1.35706e-162	-9.84391e-163	-2.23633e-163	-3.15651e-163	-6.51813e-163	3.91522e-163	6.48208e-163	-5.3664e-163	-3.63569e-163	6.54353e-165	-1.91786e-163	8.75157e-163	1.05085e-162	6.43145e-164	-1.59593e-163	-6.48815e-164	-1.61139e-163	0
8.12853e-163	8.4999e-163	6.63102e-163	-4.50126e-163	2.85966e-163	7.14258e-163	3.47415e-163	-1.06372e-162	4.38558e-163	-4.19083e-163	-5.91845e-164	1.95783e-163	-1.59879e-163	1.35706e-162	-9.84391e-163	-2.23633e-163	-3.15651e-163	-6.51813e-163	3.91522e-163	6.48208e-163	-5.3664e-163	-3.63569e-163	6.54353e-165	-1.91786e-163	8.75157e-163	1.05085e-162	6.43145e-164	-1.59593e-163	-6.48815e-164	-1.61139e-163	0
8.12853e-163	8.4999e-163	6.63102e-163	-4.50126e-163	2.85966e-163	7.14258e-163	3.47415e-163	-1.06372e-162	4.38558e-163	-4.19083e-163	-5.91845e-164	1.95783e-163	-1.59879e-163	1.35706e-162	-9.84391e-163	-2.23633e-163	-3.15651e-163	-6.51813e-163	3.91522e-163	6.48208e-163	-5.3664e-163	-3.63569e-163	6.54353e-165	-1.91786e-163	8.75157e-163	1.05085e-162	6.43145e-164	-1.59593e-163	-6.48815e-164	-1.61139e-163	0
8.12853e-163	8.4999e-163	6.63102e-163	-4.50126e-163	2.85966e-163	7.14258e-163	3.47415e-163	-1.06372e-162	4.38558e-163	-4.19083e-163	-5.91845e-164	1.95783e-163	-1.59879e-163	1.35706e-162	-9.84391e-163	-2.23633e-163	-3.15651e-163	-6.51813e-163	3.91522e-163	6.48208e-163	-5.3664e-163	-3.63569e-163	6.54353e-165	-1.91786e-163	8.75157e-163	1.05085e-162	6.43145e-164	-1.59593e-163	-6.48815e-164	-1.61139e-163	0
8.12853e-163	8.4999e-163	6.63102e-163	-4.50126e-163	2.85966e-163	7.14258e-163	3.47415e-163	-1.06372e-162	4.38558e-163	-4.19083e-163	-5.91845e-164	1.95783e-163	-1.59879e-163	1.35706e-162	-9.84391e-163	-2.23633e-163	-3.15651e-163	-6.51813e-163	3.91522e-163	6.48208e-163	-5.3664e-163	-3.63569e-163	6.54353e-165	-1.91786e-163	8.75157e-163	1.05085e-162	6.43145e-164	-1.59593e-163	-6.48815e-164	-1.61139e-163	0
8.12853e-163	8.4999e-163	6.63102e-163	-4.50126e-163	2.85966e-163	7.14258e-163	3.47415e-163	-1.06372e-162	4.38558e-163	-4.19083e-163	-5.91845e-164	1.95783e-163	-1.59879e-163	1.35706e-162	-9.84391e-163	-2.23633e-163	-3.15651e-163	-6.51813e-163	3.91522e-163	6.48208e-163	-5.3664e-163	-3.63569e-163	6.54353e-165	-1.91786e-163	8.75157e-163	1.05085e-162	6.43145e-164	-1.59593e-163	-6.48815e-164	-1.61139e-163	0
8.12853e-163	8.4999e-163	6.63102e-163	-4.50126e-163	2.85966e-163	7.14258e-163	3.47415e-163	-1.06372e-162	4.38558e-163	-4.19083e-163	-5.91845e-164	1.95783e-163	-1.59879e-163	1.35706e-162	-9.84391e-163	-2.23633e-163	-3.15651e-163	-6.51813e-163	3.91522e-163	6.48208e-163	-5.3664e-163	-3.63569e-163	6.54353e-165	-1.91786e-163	8.75157e-163	1.05085e-162	6.43145e-164	-1.59593e-163	-6.48815e-164	-1.61139e-163	0
8.12853e-163	8.4999e-163	6.63102e-163	-4.50126e-163	2.85966e-163	7.14258e-163	3.47415e-163	-1.06372e-162	4.38558e-163	-4.19083e-163	-5.91845e-164	1.95783e-163	-1.59879e-163	1.35706e-162	-9.84391e-163	-2.23633e-163	-3.15651e-163	-6.51813e-163	3.91522e-163	6.48208e-163	-5.3664e-163	-3.63569e-163	6.54353e-165	-1.91786e-163	8.75157e-163	1.05085e-162	6.43145e-164	-1.59593e-163	-6.48815e-164	-1.61139e-163	0
8.12853e-163	8.4999e-163	6.63102e-163	-4.50126e-163	2.85966e-163	7.14258e-163	3.47415e-163	-1.06372e-162	4.38558e-163	-4.19083e-163	-5.91845e-164	1.95783e-163	-1.59879e-163	1.35706e-162	-9.84391e-163	-2.23633e-163	-3.15651e-163	-6.51813e-163	3.91522e-163	6.48208e-163	-5.3664e-163	-3.63569e-163	6.54353e-165	-1.91786e-163	8.75157e-163	1.05085e-162	6.43145e-164	-1.59593e-163	-6.48815e-164	-1.61139e-163	0
8.12853e-163	8.4999e-163	6.63102e-163	-4.50126e-163	2.85966e-163	7.14258e-163	3.47415e-163	-1.06372e-162	4.38558e-163	-4.19083e-163	-5.91845e-164	1.95783e-163	-1.59879e-163	1.35706e-162	-9.84391e-163	-2.23633e-163	-3.15651e-163	-6.51813e-163	3.91522e-163	6.48208e-163	-5.3664e-163	-3.63569e-163	6.54353e-165	-1.91786e-163	8.75157e-163	1.05085e-162	6.43145e-164	-1.59593e-163	-6.48815e-164	-1.61139e-163	0
8.12853e-163	8.4999e-163	6.63102e-163	-4.50126e-163	2.85966e-163	7.14258e-163	3.47415e-163	-1.06372e-162	4.38558e-163	-4.19083e-163	-5.91845e-164	1.95783e-163	-1.59879e-163	1.35706e-162	-9.84391e-163	-2.23633e-163	-3.15651e-163	-6.51813e-163	3.91522e-163	6.48208e-163	-5.3664e-163	-3.63569e-163	6.54353e-165	-1.91786e-163	8.75157e-163	1.05085e-162	6.43145e-164	-1.59593e-163	-6.48815e-164	-1.61139e-163	0
8.12853e-163	8.4999e-163	6.63102e-163	-4.50126e-163	2.85966e-163	7.14258e-163	3.47415e-163	-1.06372e-162	4.38558e-163	-4.19083e-163	-5.91845e-164	1.95783e-163	-1.59879e-163	1.35706e-162	-9.84391e-163	-2.23633e-163	-3.15651e-163	-6.51813e-163	3.91522e-163	6.48208e-163	-5.3664e-163	-3.63569e-163	6.54353e-165	-1.91786e-163	8.75157e-163	1.05085e-162	6.43145e-164	-1.59593e-163	-6.48815e-164	-1.61139e-163	0
8.12853e-163	8.4999e-163	6.63102e-163	-4.50126e-163	2.85966e-163	7.14258e-163	3.47415e-163	-1.06372e-162	4.38558e-163	-4.19083e-163	-5.91845e-164	1.95783e-163	-1.59879e-163	1.35706e-162	-9.84391e-163	-2.23633e-163	-3.15651e-163	-6.51813e-163	3.91522e-163	6.48208e-163	-5.3664e-163	-3.63569e-163	6.54353e-165	-1.91786e-163	8.75157e-163	1.05085e-162	6.43145e-164	-1.59593e-163	-6.48815e-164	-1.61139e-163	0
8.12853e-163	8.4999e-163	6.63102e-163	-4.50126e-163	2.85966e-163	7.14258e-163	3.47415e-163	-1.06372e-162	4.38558e-163	-4.19083e-163	-5.91845e-164	1.95783e-163	-1.59879e-163	1.35706e-162	-9.84391e-163	-2.23633e-163	-3.15651e-163	-6.51813e-163	3.91522e-163	6.48208e-163	-5.3664e-163	-3.63569e-163	6.54353e-165	-1.91786e-163	8.75157e-163	1.05085e-162	6.43145e-164	-1.59593e-163	-6.48815e-164	-1.61139e-163	0
8.12853e-163	8.4999e-163	6.63102e-163	-4.50126e-163	2.85966e-163	7.14258e-163	3.47415e-163	-1.06372e-162	4.38558e-163	-4.19083e-163	-5.91845e-164	1.95783e-163	-1.59879e-163	1.35706e-162	-9.84391e-163	-2.23633e-163	-3.15651e-163	-6.51813e-163	3.91522e-163	6.48208e-163	-5.3664e-163	-3.63569e-163	6.54353e-165	-1.91786e-163	8.75157e-163	1.05085e-162	6.43145e-164	-1.59593e-163	-6.48815e-164	-1.61139e-163	0
8.12853e-163	8.4999e-163	6.63102e-163	-4.50126e-163	2.85966e-163	7.14258e-163	3.47415e-163	-1.06372e-162	4.38558e-163	-4.19083e-163	-5.91845e-164	1.95783e-163	-1.59879e-163	1.35706e-162	-9.84391e-163	-2.23633e-163	-3.15651e-163	-6.51813e-163	3.91522e-163	6.48208e-163	-5.3664e-163	-3.63569e-163	6.54353e-165	-1.91786e-163	8.75157e-163	1.05085e-162	6.43145e-164	-1.59593e-163	-6.48815e-164	-1.61139e-163	0
8.12853e-163	8.4999e-163	6.63102e-163	-4.50126e-163	2.85966e-163	7.14258e-163	3.47415e-163	-1.06372e-162	4.38558e-163	-4.19083e-163	-5.91845e-164	1.95783e-163	-1.59879e-163	1.35706e-162	-9.84391e-163	-2.23633e-163	-3.15651e-163	-6.51813e-163	3.91522e-163	6.48208e-163	-5.3664e-163	-3.63569e-163	6.54353e-165	-1.91786e-163	8.75157e-163	1.05085e-162	6.43145e-164	-1.59593e-163	-6.48815e-164	-1.61139e-163	0
8.12853e-163	8.4999e-163	6.63102e-163	-4.50126e-163	2.85966e-163	7.14258e-163	3.47415e-163	-1.06372e-162	4.38558e-163	-4.19083e-163	-5.91845e-164	1.95783e-163	-1.59879e-163	1.35706e-162	-9.84391e-163	-2.23633e-163	-3.15651e-163	-6.51813e-163	3.91522e-163	6.48208e-163	-5.3664e-163	-3.63569e-163	6.54353e-165	-1.91786e-163	8.75157e-163	1.05085e-162	6.43145e-164	-1.59593e-163	-6.48815e-164	-1.61139e-163	0
8.12853e-163	8.4999e-163	6.63102e-163	-4.50126e-163	2.85966e-163	7.14258e-163	3.47415e-163	-1.06372e-162	4.38558e-163	-4.19083e-163	-5.91845e-164	1.95783e-163	-1.59879e-163	1.35706e-162	-9.84391e-163	-2.23633e-163	-3.15651e-163	-6.51813e-163	3.91522e-163	6.48208e-163	-5.3664e-163	-3.63569e-163	6.54353e-165	-1.91786e-163	8.75157e-163	1.05085e-162	6.43145e-164	-1.59593e-163	-6.48815e-164	-1.61139e-163	0
8.12853e-163	8.4999e-163	6.63102e-163	-4.50126e-163	2.85966e-163	7.14258e-163	3.47415e-163	-1.06372e-162	4.38558e-163	-4.19083e-163	-5.91845e-164	1.95783e-163	-1.59879e-163	1.35706e-162	-9.84391e-163	-2.23633e-163	-3.15651e-163	-6.51813e-163	3.91522e-163	6.48208e-163	-5.3664e-163	-3.63569e-163	6.54353e-165	-1.91786e-163	8.75157e-163	1.05085e-162	6.43145e-164	-1.59593e-163	-6.48815e-164	-1.61139e-163	0
8.12853e-163	8.4999e-163	6.63102e-163	-4.50126e-163	2.85966e-163	7.14258e-163	3.47415e-163	-1.06372e-162	4.38558e-163	-4.19083e-163	-5.91845e-164	1.95783e-163	-1.59879e-163	1.35706e-162	-9.84391e-163	-2.23633e-163	-3.15651e-163	-6.51813e-163	3.91522e-163	6.48208e-163	-5.3664e-163	-3.63569e-163	6.54353e-165	-1.91786e-163	8.75157e-163	1.05085e-162	6.43145e-164	-1.59593e-163	-6.48815e-164	-1.61139e-163	0
8.12853e-163	8.4999e-163	6.63102e-163	-4.50126e-163	2.85966e-163	7.14258e-163	3.47415e-163	-1.06372e-162	4.38558e-163	-4.19083e-163	-5.91845e-164	1.95783e-163	-1.59879e-163	1.35706e-162	-9.84391e-163	-2.23633e-163	-3.15651e-163	-6.51813e-163	3.91522e-163	6.48208e-163	-5.3664e-163	-3.63569e-163	6.54353e-165	-1.91786e-163	8.75157e-163	1.05085e-162	6.43145e-164	-1.59593e-163	-6.48815e-164	-1.61139e-163	0
8.12853e-163	8.4999e-163	6.63102e-163	-4.50126e-163	2.85966e-163	7.14258e-163	3.47415e-163	-1.06372e-162	4.38558e-163	-4.19083e-163	-5.91845e-164	1.95783e-163	-1.59879e-163	1.35706e-162	-9.84391e-163	-2.23633e-163	-3.15651e-163	-6.51813e-163	3.91522e-163	6.48208e-163	-5.3664e-163	-3.63569e-163	6.54353e-165	-1.91786e-163	8.75157e-163	1.05085e-162	6.43145e-164	-1.59593e-163	-6.48815e-164	-1.61139e-163	0
8.12853e-163	8.4999e-163	6.63102e-163	-4.50126e-163	2.85966e-163	7.14258e-163	3.47415e-163	-1.06372e-162	4.38558e-163	-4.19083e-163	-5.91845e-164	1.95783e-163	-1.59879e-163	1.35706e-162	-9.84391e-163	-2.23633e-163	-3.15651e-163	-6.51813e-163	3.91522e-163	6.48208e-163	-5.3664e-163	-3.63569e-163	6.54353e-165	-1.91786e-163	8.75157e-163	1.05085e-162	6.43145e-164	-1.59593e-163	-6.48815e-164	-1.61139e-163	0
8.12853e-163	8.4999e-163	6.63102e-163	-4.50126e-163	2.85966e-163	7.14258e-163	3.47415e-163	-1.06372e-162	4.38558e-163	-4.19083e-163	-5.91845e-164	1.95783e-163	-1.59879e-163	1.35706e-162	-9.84391e-163	-2.23633e-163	-3.15651e-163	-6.51813e-163	3.91522e-163	6.48208e-163	-5.3664e-163	-3.63569e-163	6.54353e-165	-1.91786e-163	8.75157e-163	1.05085e-162	6.43145e-164	-1.59593e-163	-6.48815e-164	-1.61139e-163	0
8.12853e-163	8.4999e-163	6.63102e-163	-4.50126e-163	2.85966e-163	7.14258e-163	3.47415e-163	-1.06372e-162	4.38558e-163	-4.19083e-163	-5.91845e-164	1.95783e-163	-1.59879e-163	1.35706e-162	-9.84391e-163	-2.23633e-163	-3.15651e-163	-6.51813e-163	3.91522e-163	6.48208e-163	-5.3664e-163	-3.63569e-163	6.54353e-165	-1.91786e-163	8.75157e-163	1.05085e-162	6.43145e-164	-1.59593e-163	-6.48815e-164	-1.61139e-163	0
8.12853e-163	8.4999e-163	6.63102e-163	-4.50126e-163	2.85966e-163	7.14258e-163	3.47415e-163	-1.06372e-162	4.38558e-163	-4.19083e-163	-5.91845e-164	1.95783e-163	-1.59879e-163	1.35706e-162	-9.84391e-163	-2.23633e-163	-3.15651e-163	-6.51813e-163	3.91522e-163	6.48208e-163	-5.3664e-163	-3.63569e-163	6.54353e-165	-1.91786e-163	8.75157e-163	1.05085e-162	6.43145e-164	-1.59593e-163	-6.48815e-164	-1.61139e-163	0
8.12853e-163	8.4999e-163	6.63102e-163	-4.50126e-163	2.85966e-163	7.14258e-163	3.47415e-163	-1.06372e-162	4.38558e-163	-4.19083e-163	-5.91845e-164	1.95783e-163	-1.59879e-163	1.35706e-162	-9.84391e-163	-2.23633e-163	-3.15651e-163	-6.51813e-163	3.91522e-163	6.48208e-163	-5.3664e-163	-3.63569e-163	6.54353e-165	-1.91786e-163	8.75157e-163	1.05085e-162	6.43145e-164	-1.59593e-163	-6.48815e-164	-1.61139e-163	0
8.12853e-163	8.4999e-163	6.63102e-163	-4.50126e-163	2.85966e-163	7.14258e-163	3.47415e-163	-1.06372e-162	4.38558e-163	-4.19083e-163	-5.91845e-164	1.95783e-163	-1.59879e-163	1.35706e-162	-9.84391e-163	-2.23633e-163	-3.15651e-163	-6.51813e-163	3.91522e-163	6.48208e-163	-5.3664e-163	-3.63569e-163	6.54353e-165	-1.91786e-163	8.75157e-163	1.05085e-162	6.43145e-164	-1.59593e-163	-6.48815e-164	-1.61139e-163	0
8.12853e-163	8.4999e-163	6.63102e-163	-4.50126e-163	2.85966e-163	7.14258e-163	3.47415e-163	-1.06372e-162	4.38558e-163	-4.19083e-163	-5.91845e-164	1.95783e-163	-1.59879e-163	1.35706e-162	-9.84391e-163	-2.23633e-163	-3.15651e-163	-6.51813e-163	3.91522e-163	6.48208e-163	-5.3664e-163	-3.63569e-163	6.54353e-165	-1.91786e-163	8.75157e-163	1.05085e-162	6.43145e-164	-1.59593e-163	-6.48815e-164	-1.61139e-163	0
8.12853e-163	8.4999e-163	6.63102e-163	-4.50126e-163	2.85966e-163	7.14258e-163	3.47415e-163	-1.06372e-162	4.38558e-163	-4.19083e-163	-5.91845e-164	1.95783e-163	-1.59879e-163	1.35706e-162	-9.84391e-163	-2.23633e-163	-3.15651e-163	-6.51813e-163	3.91522e-163	6.48208e-163	-5.3664e-163	-3.63569e-163	6.54353e-165	-1.91786e-163	8.75157e-163	1.05085e-162	6.43145e-164	-1.59593e-163	-6.48815e-164	-1.61139e-163	0
8.12853e-163	8.4999e-163	6.63102e-163	-4.50126e-163	2.85966e-163	7.14258e-163	3.47415e-163	-1.06372e-162	4.38558e-163	-4.19083e-163	-5.91845e-164	1.95783e-163	-1.59879e-163	1.35706e-162	-9.84391e-163	-2.23633e-163	-3.15651e-163	-6.51813e-163	3.91522e-163	6.48208e-163	-5.3664e-163	-3.63569e-163	6.54353e-165	-1.91786e-163	8.75157e-163	1.05085e-162	6.43145e-164	-1.59593e-163	-6.48815e-164	-1.61139e-163	0
8.12853e-163	8.4999e-163	6.63102e-163	-4.50126e-163	2.85966e-163	7.14258e-163	3.47415e-163	-1.06372e-162	4.38558e-163	-4.19083e-163	-5.91845e-164	1.95783e-163	-1.59879e-163	1.35706e-162	-9.84391e-163	-2.23633e-163	-3.15651e-163	-6.51813e-163	3.91522e-163	6.48208e-163	-5.3664e-163	-3.63569e-163	6.54353e-165	-1.91786e-163	8.75157e-163	1.05085e-162	6.43145e-164	-1.59593e-163	-6.48815e-164	-1.61139e-163	0
8.12853e-163	8.4999e-163	6.63102e-163	-4.50126e-163	2.85966e-163	7.14258e-163	3.47415e-163	-1.06372e-162	4.38558e-163	-4.19083e-163	-5.91845e-164	1.95783e-163	-1.59879e-163	1.35706e-162	-9.84391e-163	-2.23633e-163	-3.15651e-163	-6.51813e-163	3.91522e-163	6.48208e-163	-5.3664e-163	-3.63569e-163	6.54353e-165	-1.91786e-163	8.75157e-163	1.05085e-162	6.43145e-164	-1.59593e-163	-6.48815e-164	-1.61139e-163	0
8.12853e-163	8.4999e-163	6.63102e-163	-4.50126e-163	2.85966e-163	7.14258e-163	3.47415e-163	-1.06372e-162	4.38558e-163	-4.19083e-163	-5.91845e-164	1.95783e-163	-1.59879e-163	1.35706e-162	-9.84391e-163	-2.23633e-163	-3.15651e-163	-6.51813e-163	3.91522e-163	6.48208e-163	-5.3664e-163	-3.63569e-163	6.54353e-165	-1.91786e-163	8.75157e-163	1.05085e-162	6.43145e-164	-1.59593e-163	-6.48815e-164	-1.61139e-163	0
8.12853e-163	8.4999e-163	6.63102e-163	-4.50126e-163	2.85966e-163	7.14258e-163	3.47415e-163	-1.06372e-162	4.38558e-163	-4.19083e-163	-5.91845e-164	1.95783e-163	-1.59879e-163	1.35706e-162	-9.84391e-163	-2.23633e-163	-3.15651e-163	-6.51813e-163	3.91522e-163	6.48208e-163	-5.3664e-163	-3.63569e-163	6.54353e-165	-1.91786e-163	8.75157e-163	1.05085e-162	6.43145e-164	-1.59593e-163	-6.48815e-164	-1.61139e-163	0
8.12853e-163	8.4999e-163	6.63102e-163	-4.50126e-163	2.85966e-163	7.14258e-163	3.47415e-163	-1.06372e-162	4.38558e-163	-4.19083e-163	-5.91845e-164	1.95783e-163	-1.59879e-163	1.35706e-162	-9.84391e-163	-2.23633e-163	-3.15651e-163	-6.51813e-163	3.91522e-163	6.48208e-163	-5.3664e-163	-3.63569e-163	6.54353e-165	-1.91786e-163	8.75157e-163	1.05085e-162	6.43145e-164	-1.59593e-163	-6.48815e-164	-1.61139e-163	0
8.12853e-163	8.4999e-163	6.63102e-163	-4.50126e-163	2.85966e-163	7.14258e-163	3.47415e-163	-1.06372e-162	4.38558e-163	-4.19083e-163	-5.91845e-164	1.95783e-163	-1.59879e-163	1.35706e-162	-9.84391e-163	-2.23633e-163	-3.15651e-163	-6.51813e-163	3.91522e-163	6.48208e-163	-5.3664e-163	-3.63569e-163	6.54353e-165	-1.91786e-163	8.75157e-163	1.05085e-162	6.43145e-164	-1.59593e-163	-6.48815e-164	-1.61139e-163	0
8.12853e-163	8.4999e-163	6.63102e-163	-4.50126e-163	2.85966e-163	7.14258e-163	3.47415e-163	-1.06372e-162	4.38558e-163	-4.19083e-163	-5.91845e-164	1.95783e-163	-1.59879e-163	1.35706e-162	-9.84391e-163	-2.23633e-163	-3.15651e-163	-6.51813e-163	3.91522e-163	6.48208e-163	-5.3664e-163	-3.63569e-163	6.54353e-165	-1.91786e-163	8.75157e-163	1.05085e-162	6.43145e-164	-1.59593e-163	-6.48815e-164	-1.61139e-163	0
8.12853e-163	8.4999e-163	6.63102e-163	-4.50126e-163	2.85966e-163	7.14258e-163	3.47415e-163	-1.06372e-162	4.38558e-163	-4.19083e-163	-5.91845e-164	1.95783e-163	-1.59879e-163	1.35706e-162	-9.84391e-163	-2.23633e-163	-3.15651e-163	-6.51813e-163	3.91522e-163	6.48208e-163	-5.3664e-163	-3.63569e-163	6.54353e-165	-1.91786e-163	8.75157e-163	1.05085e-162	6.43145e-164	-1.59593e-163	-6.48815e-164	-1.61139e-163	0
8.12853e-163	8.4999e-163	6.63102e-163	-4.50126e-163	2.85966e-163	7.14258e-163	3.47415e-163	-1.06372e-162	4.38558e-163	-4.19083e-163	-5.91845e-164	1.95783e-163	-1.59879e-163	1.35706e-162	-9.84391e-163	-2.23633e-163	-3.15651e-163	-6.51813e-163	3.91522e-163	6.48208e-163	-5.3664e-163	-3.63569e-163	6.54353e-165	-1.91786e-163	8.75157e-163	1.05085e-162	6.43145e-164	-1.59593e-163	-6.48815e-164	-1.61139e-163	0
8.12853e-163	8.4999e-163	6.63102e-163	-4.50126e-163	2.85966e-163	7.14258e-163	3.47415e-163	-1.06372e-162	4.38558e-163	-4.19083e-163	-5.91845e-164	1.95783e-163	-1.59879e-163	1.35706e-162	-9.84391e-163	-2.23633e-163	-3.15651e-163	-6.51813e-163	3.91522e-163	6.48208e-163	-5.3664e-163	-3.63569e-163	6.54353e-165	-1.91786e-163	8.75157e-163	1.05085e-162	6.43145e-164	-1.59593e-163	-6.48815e-164	-1.61139e-163	0
8.12853e-163	8.4999e-163	6.63102e-163	-4.50126e-163	2.85966e-163	7.14258e-163	3.47415e-163	-1.06372e-162	4.38558e-163	-4.19083e-163	-5.91845e-164	1.95783e-163	-1.59879e-163	1.35706e-162	-9.84391e-163	-2.23633e-163	-3.15651e-163	-6.51813e-163	3.91522e-163	6.48208e-163	-5.3664e-163	-3.63569e-163	6.54353e-165	-1.91786e-163	8.75157e-163	1.05085e-162	6.43145e-164	-1.59593e-163	-6.48815e-164	-1.61139e-163	0
8.12853e-163	8.4999e-163	6.63102e-163	-4.50126e-163	2.85966e-163	7.14258e-163	3.47415e-163	-1.06372e-162	4.38558e-163	-4.19083e-163	-5.91845e-164	1.95783e-163	-1.59879e-163	1.35706e-162	-9.84391e-163	-2.23633e-163	-3.15651e-163	-6.51813e-163	3.91522e-163	6.48208e-163	-5.3664e-163	-3.63569e-163	6.54353e-165	-1.91786e-163	8.75157e-163	1.05085e-162	6.43145e-164	-1.59593e-163	-6.48815e-164	-1.61139e-163	0
8.12853e-163	8.4999e-163	6.63102e-163	-4.50126e-163	2.85966e-163	7.14258e-163	3.47415e-163	-1.06372e-162	4.38558e-163	-4.19083e-163	-5.91845e-164	1.95783e-163	-1.59879e-163	1.35706e-162	-9.84391e-163	-2.23633e-163	-3.15651e-163	-6.51813e-163	3.91522e-163	6.48208e-163	-5.3664e-163	-3.63569e-163	6.54353e-165	-1.91786e-163	8.75157e-163	1.05085e-162	6.43145e-164	-1.59593e-163	-6.48815e-164	-1.61139e-163	0
8.12853e-163	8.4999e-163	6.63102e-163	-4.50126e-163	2.85966e-163	7.14258e-163	3.47415e-163	-1.06372e-162	4.38558e-163	-4.19083e-163	-5.91845e-164	1.95783e-163	-1.59879e-163	1.35706e-162	-9.84391e-163	-2.23633e-163	-3.15651e-163	-6.51813e-163	3.91522e-163	6.48208e-163	-5.3664e-163	-3.63569e-163	6.54353e-165	-1.91786e-163	8.75157e-163	1.05085e-162	6.43145e-164	-1.59593e-163	-6.48815e-164	-1.61139e-163	0
8.12853e-163	8.4999e-163	6.63102e-163	-4.50126e-163	2.85966e-163	7.14258e-163	3.47415e-163	-1.06372e-162	4.38558e-163	-4.19083e-163	-5.91845e-164	1.95783e-163	-1.59879e-163	1.35706e-162	-9.84391e-163	-2.23633e-163	-3.15651e-163	-6.51813e-163	3.91522e-163	6.48208e-163	-5.3664e-163	-3.63569e-163	6.54353e-165	-1.91786e-163	8.75157e-163	1.05085e-162	6.43145e-164	-1.59593e-163	-6.48815e-164	-1.61139e-163	0
8.12853e-163	8.4999e-163	6.63102e-163	-4.50126e-163	2.85966e-163	7.14258e-163	3.47415e-163	-1.06372e-162	4.38558e-163	-4.19083e-163	-5.91845e-164	1.95783e-163	-1.59879e-163	1.35706e-162	-9.84391e-163	-2.23633e-163	-3.15651e-163	-6.51813e-163	3.91522e-163	6.48208e-163	-5.3664e-163	-3.63569e-163	6.54353e-165	-1.91786e-163	8.75157e-163	1.05085e-162	6.43145e-164	-1.59593e-163	-6.48815e-164	-1.61139e-163	0
8.12853e-163	8.4999e-163	6.63102e-163	-4.50126e-163	2.85966e-163	7.14258e-163	3.47415e-163	-1.06372e-162	4.38558e-163	-4.19083e-163	-5.91845e-164	1.95783e-163	-1.59879e-163	1.35706e-162	-9.84391e-163	-2.23633e-163	-3.15651e-163	-6.51813e-163	3.91522e-163	6.48208e-163	-5.3664e-163	-3.63569e-163	6.54353e-165	-1.91786e-163	8.75157e-163	1.05085e-162	6.43145e-164	-1.59593e-163	-6.48815e-164	-1.61139e-163	0
8.12853e-163	8.4999e-163	6.63102e-163	-4.50126e-163	2.85966e-163	7.14258e-163	3.47415e-163	-1.06372e-162	4.38558e-163	-4.19083e-163	-5.91845e-164	1.95783e-163	-1.59879e-163	1.35706e-162	-9.84391e-163	-2.23633e-163	-3.15651e-163	-6.51813e-163	3.91522e-163	6.48208e-163	-5.3664e-163	-3.63569e-163	6.54353e-165	-1.91786e-163	8.75157e-163	1.05085e-162	6.43145e-164	-1.59593e-163	-6.48815e-164	-1.61139e-163	0
8.12853e-163	8.4999e-163	6.63102e-163	-4.50126e-163	2.85966e-163	7.14258e-163	3.47415e-163	-1.06372e-162	4.38558e-163	-4.19083e-163	-5.91845e-164	1.95783e-163	-1.59879e-163	1.35706e-162	-9.84391e-163	-2.23633e-163	-3.15651e-163	-6.51813e-163	3.91522e-163	6.48208e-163	-5.3664e-163	-3.63569e-163	6.54353e-165	-1.91786e-163	8.75157e-163	1.05085e-162	6.43145e-164	-1.59593e-163	-6.48815e-164	-1.61139e-163	0
8.12853e-163	8.4999e-163	6.63102e-163	-4.50126e-163	2.85966e-163	7.14258e-163	3.47415e-163	-1.06372e-162	4.38558e-163	-4.19083e-163	-5.91845e-164	1.95783e-163	-1.59879e-163	1.35706e-162	-9.84391e-163	-2.23633e-163	-3.15651e-163	-6.51813e-163	3.91522e-163	6.48208e-163	-5.3664e-163	-3.63569e-163	6.54353e-165	-1.91786e-163	8.75157e-163	1.05085e-162	6.43145e-164	-1.59593e-163	-6.48815e-164	-1.61139e-163	0
8.12853e-163	8.4999e-163	6.63102e-163	-4.50126e-163	2.85966e-163	7.14258e-163	3.47415e-163	-1.06372e-162	4.38558e-163	-4.19083e-163	-5.91845e-164	1.95783e-163	-1.59879e-163	1.35706e-162	-9.84391e-163	-2.23633e-163	-3.15651e-163	-6.51813e-163	3.91522e-163	6.48208e-163	-5.3664e-163	-3.63569e-163	6.54353e-165	-1.91786e-163	8.75157e-163	1.05085e-162	6.43145e-164	-1.59593e-163	-6.48815e-164	-1.61139e-163	0
8.12853e-163	8.4999e-163	6.63102e-163	-4.50126e-163	2.85966e-163	7.14258e-163	3.47415e-163	-1.06372e-162	4.38558e-163	-4.19083e-163	-5.91845e-164	1.95783e-163	-1.59879e-163	1.35706e-162	-9.84391e-163	-2.23633e-163	-3.15651e-163	-6.51813e-163	3.91522e-163	6.48208e-163	-5.3664e-163	-3.63569e-163	6.54353e-165	-1.91786e-163	8.75157e-163	1.05085e-162	6.43145e-164	-1.59593e-163	-6.48815e-164	-1.61139e-163	0
8.12853e-163	8.4999e-163	6.63102e-163	-4.50126e-163	2.85966e-163	7.14258e-163	3.47415e-163	-1.06372e-162	4.38558e-163	-4.19083e-163	-5.91845e-164	1.95783e-163	-1.59879e-163	1.35706e-162	-9.84391e-163	-2.23633e-163	-3.15651e-163	-6.51813e-163	3.91522e-163	6.48208e-163	-5.3664e-163	-3.63569e-163	6.54353e-165	-1.91786e-163	8.75157e-163	1.05085e-162	6.43145e-164	-1.59593e-163	-6.48815e-164	-1.61139e-163	0
8.12853e-163	8.4999e-163	6.63102e-163	-4.50126e-163	2.85966e-163	7.14258e-163	3.47415e-163	-1.06372e-162	4.38558e-163	-4.19083e-163	-5.91845e-164	1.95783e-163	-1.59879e-163	1.35706e-162	-9.84391e-163	-2.23633e-163	-3.15651e-163	-6.51813e-163	3.91522e-163	6.48208e-163	-5.3664e-163	-3.63569e-163	6.54353e-165	-1.91786e-163	8.75157e-163	1.05085e-162	6.43145e-164	-1.59593e-163	-6.48815e-164	-1.61139e-163	0
8.12853e-163	8.4999e-163	6.63102e-163	-4.50126e-163	2.85966e-163	7.14258e-163	3.47415e-163	-1.06372e-162	4.38558e-163	-4.19083e-163	-5.91845e-164	1.95783e-163	-1.59879e-163	1.35706e-162	-9.84391e-163	-2.23633e-163	-3.15651e-163	-6.51813e-163	3.91522e-163	6.48208e-163	-5.3664e-163	-3.63569e-163	6.54353e-165	-1.91786e-163	8.75157e-163	1.05085e-162	6.43145e-164	-1.59593e-163	-6.48815e-164	-1.61139e-163	0
8.12853e-163	8.4999e-163	6.63102e-163	-4.50126e-163	2.85966e-163	7.14258e-163	3.47415e-163	-1.06372e-162	4.38558e-163	-4.19083e-163	-5.91845e-164	1.95783e-163	-1.59879e-163	1.35706e-162	-9.84391e-163	-2.23633e-163	-3.15651e-163	-6.51813e-163	3.91522e-163	6.48208e-163	-5.3664e-163	-3.63569e-163	6.54353e-165	-1.91786e-163	8.75157e-163	1.05085e-162	6.43145e-164	-1.59593e-163	-6.48815e-164	-1.61139e-163	0
8.12853e-163	8.4999e-163	6.63102e-163	-4.50126e-163	2.85966e-163	7.14258e-163	3.47415e-163	-1.06372e-162	4.38558e-163	-4.19083e-163	-5.91845e-164	1.95783e-163	-1.59879e-163	1.35706e-162	-9.84391e-163	-2.23633e-163	-3.15651e-163	-6.51813e-163	3.91522e-163	6.48208e-163	-5.3664e-163	-3.63569e-163	6.54353e-165	-1.91786e-163	8.75157e-163	1.05085e-162	6.43145e-164	-1.59593e-163	-6.48815e-164	-1.61139e-163	0
8.12853e-163	8.4999e-163	6.63102e-163	-4.50126e-163	2.85966e-163	7.14258e-163	3.47415e-163	-1.06372e-162	4.38558e-163	-4.19083e-163	-5.91845e-164	1.95783e-163	-1.59879e-163	1.35706e-162	-9.84391e-163	-2.23633e-163	-3.15651e-163	-6.51813e-163	3.91522e-163	6.48208e-163	-5.3664e-163	-3.63569e-163	6.54353e-165	-1.91786e-163	8.75157e-163	1.05085e-162	6.43145e-164	-1.59593e-163	-6.48815e-164	-1.61139e-163	0
8.12853e-163	8.4999e-163	6.63102e-163	-4.50126e-163	2.85966e-163	7.14258e-163	3.47415e-163	-1.06372e-162	4.38558e-163	-4.19083e-163	-5.91845e-164	1.95783e-163	-1.59879e-163	1.35706e-162	-9.84391e-163	-2.23633e-163	-3.15651e-163	-6.51813e-163	3.91522e-163	6.48208e-163	-5.3664e-163	-3.63569e-163	6.54353e-165	-1.91786e-163	8.75157e-163	1.05085e-162	6.43145e-164	-1.59593e-163	-6.48815e-164	-1.61139e-163	0
8.12853e-163	8.4999e-163	6.63102e-163	-4.50126e-163	2.85966e-163	7.14258e-163	3.47415e-163	-1.06372e-162	4.38558e-163	-4.19083e-163	-5.91845e-164	1.95783e-163	-1.59879e-163	1.35706e-162	-9.84391e-163	-2.23633e-163	-3.15651e-163	-6.51813e-163	3.91522e-163	6.48208e-163	-5.3664e-163	-3.63569e-163	6.54353e-165	-1.91786e-163	8.75157e-163	1.05085e-162	6.43145e-164	-1.59593e-163	-6.48815e-164	-1.61139e-163	0
8.12853e-163	8.4999e-163	6.63102e-163	-4.50126e-163	2.85966e-163	7.14258e-163	3.47415e-163	-1.06372e-162	4.38558e-163	-4.19083e-163	-5.91845e-164	1.95783e-163	-1.59879e-163	1.35706e-162	-9.84391e-163	-2.23633e-163	-3.15651e-163	-6.51813e-163	3.91522e-163	6.48208e-163	-5.3664e-163	-3.63569e-163	6.54353e-165	-1.91786e-163	8.75157e-163	1.05085e-162	6.43145e-164	-1.59593e-163	-6.48815e-164	-1.61139e-163	0
8.12853e-163	8.4999e-163	6.63102e-163	-4.50126e-163	2.85966e-163	7.14258e-163	3.47415e-163	-1.06372e-162	4.38558e-163	-4.19083e-163	-5.91845e-164	1.95783e-163	-1.59879e-163	1.35706e-162	-9.84391e-163	-2.23633e-163	-3.15651e-163	-6.51813e-163	3.91522e-163	6.48208e-163	-5.3664e-163	-3.63569e-163	6.54353e-165	-1.91786e-163	8.75157e-163	1.05085e-162	6.43145e-164	-1.59593e-163	-6.48815e-164	-1.61139e-163	0
8.12853e-163	8.4999e-163	6.63102e-163	-4.50126e-163	2.85966e-163	7.14258e-163	3.47415e-163	-1.06372e-162	4.38558e-163	-4.19083e-163	-5.91845e-164	1.95783e-163	-1.59879e-163	1.35706e-162	-9.84391e-163	-2.23633e-163	-3.15651e-163	-6.51813e-163	3.91522e-163	6.48208e-163	-5.3664e-163	-3.63569e-163	6.54353e-165	-1.91786e-163	8.75157e-163	1.05085e-162	6.43145e-164	-1.59593e-163	-6.48815e-164	-1.61139e-163	0
8.12853e-163	8.4999e-163	6.63102e-163	-4.50126e-163	2.85966e-163	7.14258e-163	3.47415e-163	-1.06372e-162	4.38558e-163	-4.19083e-163	-5.91845e-164	1.95783e-163	-1.59879e-163	1.35706e-162	-9.84391e-163	-2.23633e-163	-3.15651e-163	-6.51813e-163	3.91522e-163	6.48208e-163	-5.3664e-163	-3.63569e-163	6.54353e-165	-1.91786e-163	8.75157e-163	1.05085e-162	6.43145e-164	-1.59593e-163	-6.48815e-164	-1.61139e-163	0
8.12853e-163	8.4999e-163	6.63102e-163	-4.50126e-163	2.85966e-163	7.14258e-163	3.47415e-163	-1.06372e-162	4.38558e-163	-4.19083e-163	-5.91845e-164	1.95783e-163	-1.59879e-163	1.35706e-162	-9.84391e-163	-2.23633e-163	-3.15651e-163	-6.51813e-163	3.91522e-163	6.48208e-163	-5.3664e-163	-3.63569e-163	6.54353e-165	-1.91786e-163	8.75157e-163	1.05085e-162	6.43145e-164	-1.59593e-163	-6.48815e-164	-1.61139e-163	0
8.12853e-163	8.4999e-163	6.63102e-163	-4.50126e-163	2.85966e-163	7.14258e-163	3.47415e-163	-1.06372e-162	4.38558e-163	-4.19083e-163	-5.91845e-164	1.95783e-163	-1.59879e-163	1.35706e-162	-9.84391e-163	-2.23633e-163	-3.15651e-163	-6.51813e-163	3.91522e-163	6.48208e-163	-5.3664e-163	-3.63569e-163	6.54353e-165	-1.91786e-163	8.75157e-163	1.05085e-162	6.43145e-164	-1.59593e-163	-6.48815e-164	-1.61139e-163	0
8.12853e-163	8.4999e-163	6.63102e-163	-4.50126e-163	2.85966e-163	7.14258e-163	3.47415e-163	-1.06372e-162	4.38558e-163	-4.19083e-163	-5.91845e-164	1.95783e-163	-1.59879e-163	1.35706e-162	-9.84391e-163	-2.23633e-163	-3.15651e-163	-6.51813e-163	3.91522e-163	6.48208e-163	-5.3664e-163	-3.63569e-163	6.54353e-165	-1.91786e-163	8.75157e-163	1.05085e-162	6.43145e-164	-1.59593e-163	-6.48815e-164	-1.61139e-163	0
8.12853e-163	8.4999e-163	6.63102e-163	-4.50126e-163	2.85966e-163	7.14258e-163	3.47415e-163	-1.06372e-162	4.38558e-163	-4.19083e-163	-5.91845e-164	1.95783e-163	-1.59879e-163	1.35706e-162	-9.84391e-163	-2.23633e-163	-3.15651e-163	-6.51813e-163	3.91522e-163	6.48208e-163	-5.3664e-163	-3.63569e-163	6.54353e-165	-1.91786e-163	8.75157e-163	1.05085e-162	6.43145e-164	-1.59593e-163	-6.48815e-164	-1.61139e-163	0
8.12853e-163	8.4999e-163	6.63102e-163	-4.50126e-163	2.85966e-163	7.14258e-163	3.47415e-163	-1.06372e-162	4.38558e-163	-4.19083e-163	-5.91845e-164	1.95783e-163	-1.59879e-163	1.35706e-162	-9.84391e-163	-2.23633e-163	-3.15651e-163	-6.51813e-163	3.91522e-163	6.48208e-163	-5.3664e-163	-3.63569e-163	6.54353e-165	-1.91786e-163	8.75157e-163	1.05085e-162	6.43145e-164	-1.59593e-163	-6.48815e-164	-1.61139e-163	0
8.12853e-163	8.4999e-163	6.63102e-163	-4.50126e-163	2.85966e-163	7.14258e-163	3.47415e-163	-1.06372e-162	4.38558e-163	-4.19083e-163	-5.91845e-164	1.95783e-163	-1.59879e-163	1.35706e-162	-9.84391e-163	-2.23633e-163	-3.15651e-163	-6.51813e-163	3.91522e-163	6.48208e-163	-5.3664e-163	-3.63569e-163	6.54353e-165	-1.91786e-163	8.75157e-163	1.05085e-162	6.43145e-164	-1.59593e-163	-6.48815e-164	-1.61139e-163	0
8.12853e-163	8.4999e-163	6.63102e-163	-4.50126e-163	2.85966e-163	7.14258e-163	3.47415e-163	-1.06372e-162	4.38558e-163	-4.19083e-163	-5.91845e-164	1.95783e-163	-1.59879e-163	1.35706e-162	-9.84391e-163	-2.23633e-163	-3.15651e-163	-6.51813e-163	3.91522e-163	6.48208e-163	-5.3664e-163	-3.63569e-163	6.54353e-165	-1.91786e-163	8.75157e-163	1.05085e-162	6.43145e-164	-1.59593e-163	-6.48815e-164	-1.61139e-163	0
8.12853e-163	8.4999e-163	6.63102e-163	-4.50126e-163	2.85966e-163	7.14258e-163	3.47415e-163	-1.06372e-162	4.38558e-163	-4.19083e-163	-5.91845e-164	1.95783e-163	-1.59879e-163	1.35706e-162	-9.84391e-163	-2.23633e-163	-3.15651e-163	-6.51813e-163	3.91522e-163	6.48208e-163	-5.3664e-163	-3.63569e-163	6.54353e-165	-1.91786e-163	8.75157e-163	1.05085e-162	6.43145e-164	-1.59593e-163	-6.48815e-164	-1.61139e-163	0
8.12853e-163	8.4999e-163	6.63102e-163	-4.50126e-163	2.85966e-163	7.14258e-163	3.47415e-163	-1.06372e-162	4.38558e-163	-4.19083e-163	-5.91845e-164	1.95783e-163	-1.59879e-163	1.35706e-162	-9.84391e-163	-2.23633e-163	-3.15651e-163	-6.51813e-163	3.91522e-163	6.48208e-163	-5.3664e-163	-3.63569e-163	6.54353e-165	-1.91786e-163	8.75157e-163	1.05085e-162	6.43145e-164	-1.59593e-163	-6.48815e-164	-1.61139e-163	0
8.12853e-163	8.4999e-163	6.63102e-163	-4.50126e-163	2.85966e-163	7.14258e-163	3.47415e-163	-1.06372e-162	4.38558e-163	-4.19083e-163	-5.91845e-164	1.95783e-163	-1.59879e-163	1.35706e-162	-9.84391e-163	-2.23633e-163	-3.15651e-163	-6.51813e-163	3.91522e-163	6.48208e-163	-5.3664e-163	-3.63569e-163	6.54353e-165	-1.91786e-163	8.75157e-163	1.05085e-162	6.43145e-164	-1.59593e-163	-6.48815e-164	-1.61139e-163	0
8.12853e-163	8.4999e-163	6.63102e-163	-4.50126e-163	2.85966e-163	7.14258e-163	3.47415e-163	-1.06372e-162	4.38558e-163	-4.19083e-163	-5.91845e-164	1.95783e-163	-1.59879e-163	1.35706e-162	-9.84391e-163	-2.23633e-163	-3.15651e-163	-6.51813e-163	3.91522e-163	6.48208e-163	-5.3664e-163	-3.63569e-163	6.54353e-165	-1.91786e-163	8.75157e-163	1.05085e-162	6.43145e-164	-1.59593e-163	-6.48815e-164	-1.61139e-163	0
8.12853e-163	8.4999e-163	6.63102e-163	-4.50126e-163	2.85966e-163	7.14258e-163	3.47415e-163	-1.06372e-162	4.38558e-163	-4.19083e-163	-5.91845e-164	1.95783e-163	-1.59879e-163	1.35706e-162	-9.84391e-163	-2.23633e-163	-3.15651e-163	-6.51813e-163	3.91522e-163	6.48208e-163	-5.3664e-163	-3.63569e-163	6.54353e-165	-1.91786e-163	8.75157e-163	1.05085e-162	6.43145e-164	-1.59593e-163	-6.48815e-164	-1.61139e-163	0
8.12853e-163	8.4999e-163	6.63102e-163	-4.50126e-163	2.85966e-163	7.14258e-163	3.47415e-163	-1.06372e-162	4.38558e-163	-4.19083e-163	-5.91845e-164	1.95783e-163	-1.59879e-163	1.35706e-162	-9.84391e-163	-2.23633e-163	-3.15651e-163	-6.51813e-163	3.91522e-163	6.48208e-163	-5.3664e-163	-3.63569e-163	6.54353e-165	-1.91786e-163	8.75157e-163	1.05085e-162	6.43145e-164	-1.59593e-163	-6.48815e-164	-1.61139e-163	0
8.12853e-163	8.4999e-163	6.63102e-163	-4.50126e-163	2.85966e-163	7.14258e-163	3.47415e-163	-1.06372e-162	4.38558e-163	-4.19083e-163	-5.91845e-164	1.95783e-163	-1.59879e-163	1.35706e-162	-9.84391e-163	-2.23633e-163	-3.15651e-163	-6.51813e-163	3.91522e-163	6.48208e-163	-5.3664e-163	-3.63569e-163	6.54353e-165	-1.91786e-163	8.75157e-163	1.05085e-162	6.43145e-164	-1.59593e-163	-6.48815e-164	-1.61139e-163	0
8.12853e-163	8.4999e-163	6.63102e-163	-4.50126e-163	2.85966e-163	7.14258e-163	3.47415e-163	-1.06372e-162	4.38558e-163	-4.19083e-163	-5.91845e-164	1.95783e-163	-1.59879e-163	1.35706e-162	-9.84391e-163	-2.23633e-163	-3.15651e-163	-6.51813e-163	3.91522e-163	6.48208e-163	-5.3664e-163	-3.63569e-163	6.54353e-165	-1.91786e-163	8.75157e-163	1.05085e-162	6.43145e-164	-1.59593e-163	-6.48815e-164	-1.61139e-163	0
8.12853e-163	8.4999e-163	6.63102e-163	-4.50126e-163	2.85966e-163	7.14258e-163	3.47415e-163	-1.06372e-162	4.38558e-163	-4.19083e-163	-5.91845e-164	1.95783e-163	-1.59879e-163	1.35706e-162	-9.84391e-163	-2.23633e-163	-3.15651e-163	-6.51813e-163	3.91522e-163	6.48208e-163	-5.3664e-163	-3.63569e-163	6.54353e-165	-1.91786e-163	8.75157e-163	1.05085e-162	6.43145e-164	-1.59593e-163	-6.48815e-164	-1.61139e-163	0
8.12853e-163	8.4999e-163	6.63102e-163	-4.50126e-163	2.85966e-163	7.14258e-163	3.47415e-163	-1.06372e-162	4.38558e-163	-4.19083e-163	-5.91845e-164	1.95783e-163	-1.59879e-163	1.35706e-162	-9.84391e-163	-2.23633e-163	-3.15651e-163	-6.51813e-163	3.91522e-163	6.48208e-163	-5.3664e-163	-3.63569e-163	6.54353e-165	-1.91786e-163	8.75157e-163	1.05085e-162	6.43145e-164	-1.59593e-163	-6.48815e-164	-1.61139e-163	0
8.12853e-163	8.4999e-163	6.63102e-163	-4.50126e-163	2.85966e-163	7.14258e-163	3.47415e-163	-1.06372e-162	4.38558e-163	-4.19083e-163	-5.91845e-164	1.95783e-163	-1.59879e-163	1.35706e-162	-9.84391e-163	-2.23633e-163	-3.15651e-163	-6.51813e-163	3.91522e-163	6.48208e-163	-5.3664e-163	-3.63569e-163	6.54353e-165	-1.91786e-163	8.75157e-163	1.05085e-162	6.43145e-164	-1.59593e-163	-6.48815e-164	-1.61139e-163	0
8.12853e-163	8.4999e-163	6.63102e-163	-4.50126e-163	2.85966e-163	7.14258e-163	3.47415e-163	-1.06372e-162	4.38558e-163	-4.19083e-163	-5.91845e-164	1.95783e-163	-1.59879e-163	1.35706e-162	-9.84391e-163	-2.23633e-163	-3.15651e-163	-6.51813e-163	3.91522e-163	6.48208e-163	-5.3664e-163	-3.63569e-163	6.54353e-165	-1.91786e-163	8.75157e-163	1.05085e-162	6.43145e-164	-1.59593e-163	-6.48815e-164	-1.61139e-163	0
8.12853e-163	8.4999e-163	6.63102e-163	-4.50126e-163	2.85966e-163	7.14258e-163	3.47415e-163	-1.06372e-162	4.38558e-163	-4.19083e-163	-5.91845e-164	1.95783e-163	-1.59879e-163	1.35706e-162	-9.84391e-163	-2.23633e-163	-3.15651e-163	-6.51813e-163	3.91522e-163	6.48208e-163	-5.3664e-163	-3.63569e-163	6.54353e-165	-1.91786e-163	8.75157e-163	1.05085e-162	6.43145e-164	-1.59593e-163	-6.48815e-164	-1.61139e-163	0
8.12853e-163	8.4999e-163	6.63102e-163	-4.50126e-163	2.85966e-163	7.14258e-163	3.47415e-163	-1.06372e-162	4.38558e-163	-4.19083e-163	-5.91845e-164	1.95783e-163	-1.59879e-163	1.35706e-162	-9.84391e-163	-2.23633e-163	-3.15651e-163	-6.51813e-163	3.91522e-163	6.48208e-163	-5.3664e-163	-3.63569e-163	6.54353e-165	-1.91786e-163	8.75157e-163	1.05085e-162	6.43145e-164	-1.59593e-163	-6.48815e-164	-1.61139e-163	0
8.12853e-163	8.4999e-163	6.63102e-163	-4.50126e-163	2.85966e-163	7.14258e-163	3.47415e-163	-1.06372e-162	4.38558e-163	-4.19083e-163	-5.91845e-164	1.95783e-163	-1.59879e-163	1.35706e-162	-9.84391e-163	-2.23633e-163	-3.15651e-163	-6.51813e-163	3.91522e-163	6.48208e-163	-5.3664e-163	-3.63569e-163	6.54353e-165	-1.91786e-163	8.75157e-163	1.05085e-162	6.43145e-164	-1.59593e-163	-6.48815e-164	-1.61139e-163	0
8.12853e-163	8.4999e-163	6.63102e-163	-4.50126e-163	2.85966e-163	7.14258e-163	3.47415e-163	-1.06372e-162	4.38558e-163	-4.19083e-163	-5.91845e-164	1.95783e-163	-1.59879e-163	1.35706e-162	-9.84391e-163	-2.23633e-163	-3.15651e-163	-6.51813e-163	3.91522e-163	6.48208e-163	-5.3664e-163	-3.63569e-163	6.54353e-165	-1.91786e-163	8.75157e-163	1.05085e-162	6.43145e-164	-1.59593e-163	-6.48815e-164	-1.61139e-163	0
8.12853e-163	8.4999e-163	6.63102e-163	-4.50126e-163	2.85966e-163	7.14258e-163	3.47415e-163	-1.06372e-162	4.38558e-163	-4.19083e-163	-5.91845e-164	1.95783e-163	-1.59879e-163	1.35706e-162	-9.84391e-163	-2.23633e-163	-3.15651e-163	-6.51813e-163	3.91522e-163	6.48208e-163	-5.3664e-163	-3.63569e-163	6.54353e-165	-1.91786e-163	8.75157e-163	1.05085e-162	6.43145e-164	-1.59593e-163	-6.48815e-164	-1.61139e-163	0
8.12853e-163	8.4999e-163	6.63102e-163	-4.50126e-163	2.85966e-163	7.14258e-163	3.47415e-163	-1.06372e-162	4.38558e-163	-4.19083e-163	-5.91845e-164	1.95783e-163	-1.59879e-163	1.35706e-162	-9.84391e-163	-2.23633e-163	-3.15651e-163	-6.51813e-163	3.91522e-163	6.48208e-163	-5.3664e-163	-3.63569e-163	6.54353e-165	-1.91786e-163	8.75157e-163	1.05085e-162	6.43145e-164	-1.59593e-163	-6.48815e-164	-1.61139e-163	0
8.12853e-163	8.4999e-163	6.63102e-163	-4.50126e-163	2.85966e-163	7.14258e-163	3.47415e-163	-1.06372e-162	4.38558e-163	-4.19083e-163	-5.91845e-164	1.95783e-163	-1.59879e-163	1.35706e-162	-9.84391e-163	-2.23633e-163	-3.15651e-163	-6.51813e-163	3.91522e-163	6.48208e-163	-5.3664e-163	-3.63569e-163	6.54353e-165	-1.91786e-163	8.75157e-163	1.05085e-162	6.43145e-164	-1.59593e-163	-6.48815e-164	-1.61139e-163	0
8.12853e-163	8.4999e-163	6.63102e-163	-4.50126e-163	2.85966e-163	7.14258e-163	3.47415e-163	-1.06372e-162	4.38558e-163	-4.19083e-163	-5.91845e-164	1.95783e-163	-1.59879e-163	1.35706e-162	-9.84391e-163	-2.23633e-163	-3.15651e-163	-6.51813e-163	3.91522e-163	6.48208e-163	-5.3664e-163	-3.63569e-163	6.54353e-165	-1.91786e-163	8.75157e-163	1.05085e-162	6.43145e-164	-1.59593e-163	-6.48815e-164	-1.61139e-163	0
8.12853e-163	8.4999e-163	6.63102e-163	-4.50126e-163	2.85966e-163	7.14258e-163	3.47415e-163	-1.06372e-162	4.38558e-163	-4.19083e-163	-5.91845e-164	1.95783e-163	-1.59879e-163	1.35706e-162	-9.84391e-163	-2.23633e-163	-3.15651e-163	-6.51813e-163	3.91522e-163	6.48208e-163	-5.3664e-163	-3.63569e-163	6.54353e-165	-1.91786e-163	8.75157e-163	1.05085e-162	6.43145e-164	-1.59593e-163	-6.48815e-164	-1.61139e-163	0
8.12853e-163	8.4999e-163	6.63102e-163	-4.50126e-163	2.85966e-163	7.14258e-163	3.47415e-163	-1.06372e-162	4.38558e-163	-4.19083e-163	-5.91845e-164	1.95783e-163	-1.59879e-163	1.35706e-162	-9.84391e-163	-2.23633e-163	-3.15651e-163	-6.51813e-163	3.91522e-163	6.48208e-163	-5.3664e-163	-3.63569e-163	6.54353e-165	-1.91786e-163	8.75157e-163	1.05085e-162	6.43145e-164	-1.59593e-163	-6.48815e-164	-1.61139e-163	0
8.12853e-163	8.4999e-163	6.63102e-163	-4.50126e-163	2.85966e-163	7.14258e-163	3.47415e-163	-1.06372e-162	4.38558e-163	-4.19083e-163	-5.91845e-164	1.95783e-163	-1.59879e-163	1.35706e-162	-9.84391e-163	-2.23633e-163	-3.15651e-163	-6.51813e-163	3.91522e-163	6.48208e-163	-5.3664e-163	-3.63569e-163	6.54353e-165	-1.91786e-163	8.75157e-163	1.05085e-162	6.43145e-164	-1.59593e-163	-6.48815e-164	-1.61139e-163	0
8.12853e-163	8.4999e-163	6.63102e-163	-4.50126e-163	2.85966e-163	7.14258e-163	3.47415e-163	-1.06372e-162	4.38558e-163	-4.19083e-163	-5.91845e-164	1.95783e-163	-1.59879e-163	1.35706e-162	-9.84391e-163	-2.23633e-163	-3.15651e-163	-6.51813e-163	3.91522e-163	6.48208e-163	-5.3664e-163	-3.63569e-163	6.54353e-165	-1.91786e-163	8.75157e-163	1.05085e-162	6.43145e-164	-1.59593e-163	-6.48815e-164	-1.61139e-163	0
8.12853e-163	8.4999e-163	6.63102e-163	-4.50126e-163	2.85966e-163	7.14258e-163	3.47415e-163	-1.06372e-162	4.38558e-163	-4.19083e-163	-5.91845e-164	1.95783e-163	-1.59879e-163	1.35706e-162	-9.84391e-163	-2.23633e-163	-3.15651e-163	-6.51813e-163	3.91522e-163	6.48208e-163	-5.3664e-163	-3.63569e-163	6.54353e-165	-1.91786e-163	8.75157e-163	1.05085e-162	6.43145e-164	-1.59593e-163	-6.48815e-164	-1.61139e-163	0
8.12853e-163	8.4999e-163	6.63102e-163	-4.50126e-163	2.85966e-163	7.14258e-163	3.47415e-163	-1.06372e-162	4.38558e-163	-4.19083e-163	-5.91845e-164	1.95783e-163	-1.59879e-163	1.35706e-162	-9.84391e-163	-2.23633e-163	-3.15651e-163	-6.51813e-163	3.91522e-163	6.48208e-163	-5.3664e-163	-3.63569e-163	6.54353e-165	-1.91786e-163	8.75157e-163	1.05085e-162	6.43145e-164	-1.59593e-163	-6.48815e-164	-1.61139e-163	0
8.12853e-163	8.4999e-163	6.63102e-163	-4.50126e-163	2.85966e-163	7.14258e-163	3.47415e-163	-1.06372e-162	4.38558e-163	-4.19083e-163	-5.91845e-164	1.95783e-163	-1.59879e-163	1.35706e-162	-9.84391e-163	-2.23633e-163	-3.15651e-163	-6.51813e-163	3.91522e-163	6.48208e-163	-5.3664e-163	-3.63569e-163	6.54353e-165	-1.91786e-163	8.75157e-163	1.05085e-162	6.43145e-164	-1.59593e-163	-6.48815e-164	-1.61139e-163	0
8.12853e-163	8.4999e-163	6.63102e-163	-4.50126e-163	2.85966e-163	7.14258e-163	3.47415e-163	-1.06372e-162	4.38558e-163	-4.19083e-163	-5.91845e-164	1.95783e-163	-1.59879e-163	1.35706e-162	-9.84391e-163	-2.23633e-163	-3.15651e-163	-6.51813e-163	3.91522e-163	6.48208e-163	-5.3664e-163	-3.63569e-163	6.54353e-165	-1.91786e-163	8.75157e-163	1.05085e-162	6.43145e-164	-1.59593e-163	-6.48815e-164	-1.61139e-163	0
8.12853e-163	8.4999e-163	6.63102e-163	-4.50126e-163	2.85966e-163	7.14258e-163	3.47415e-163	-1.06372e-162	4.38558e-163	-4.19083e-163	-5.91845e-164	1.95783e-163	-1.59879e-163	1.35706e-162	-9.84391e-163	-2.23633e-163	-3.15651e-163	-6.51813e-163	3.91522e-163	6.48208e-163	-5.3664e-163	-3.63569e-163	6.54353e-165	-1.91786e-163	8.75157e-163	1.05085e-162	6.43145e-164	-1.59593e-163	-6.48815e-164	-1.61139e-163	0
8.12853e-163	8.4999e-163	6.63102e-163	-4.50126e-163	2.85966e-163	7.14258e-163	3.47415e-163	-1.06372e-162	4.38558e-163	-4.19083e-163	-5.91845e-164	1.95783e-163	-1.59879e-163	1.35706e-162	-9.84391e-163	-2.23633e-163	-3.15651e-163	-6.51813e-163	3.91522e-163	6.48208e-163	-5.3664e-163	-3.63569e-163	6.54353e-165	-1.91786e-163	8.75157e-163	1.05085e-162	6.43145e-164	-1.59593e-163	-6.48815e-164	-1.61139e-163	0
8.12853e-163	8.4999e-163	6.63102e-163	-4.50126e-163	2.85966e-163	7.14258e-163	3.47415e-163	-1.06372e-162	4.38558e-163	-4.19083e-163	-5.91845e-164	1.95783e-163	-1.59879e-163	1.35706e-162	-9.84391e-163	-2.23633e-163	-3.15651e-163	-6.51813e-163	3.91522e-163	6.48208e-163	-5.3664e-163	-3.63569e-163	6.54353e-165	-1.91786e-163	8.75157e-163	1.05085e-162	6.43145e-164	-1.59593e-163	-6.48815e-164	-1.61139e-163	0
8.12853e-163	8.4999e-163	6.63102e-163	-4.50126e-163	2.85966e-163	7.14258e-163	3.47415e-163	-1.06372e-162	4.38558e-163	-4.19083e-163	-5.91845e-164	1.95783e-163	-1.59879e-163	1.35706e-162	-9.84391e-163	-2.23633e-163	-3.15651e-163	-6.51813e-163	3.91522e-163	6.48208e-163	-5.3664e-163	-3.63569e-163	6.54353e-165	-1.91786e-163	8.75157e-163	1.05085e-162	6.43145e-164	-1.59593e-163	-6.48815e-164	-1.61139e-163	0
8.12853e-163	8.4999e-163	6.63102e-163	-4.50126e-163	2.85966e-163	7.14258e-163	3.47415e-163	-1.06372e-162	4.38558e-163	-4.19083e-163	-5.91845e-164	1.95783e-163	-1.59879e-163	1.35706e-162	-9.84391e-163	-2.23633e-163	-3.15651e-163	-6.51813e-163	3.91522e-163	6.48208e-163	-5.3664e-163	-3.63569e-163	6.54353e-165	-1.91786e-163	8.75157e-163	1.05085e-162	6.43145e-164	-1.59593e-163	-6.48815e-164	-1.61139e-163	0
8.12853e-163	8.4999e-163	6.63102e-163	-4.50126e-163	2.85966e-163	7.14258e-163	3.47415e-163	-1.06372e-162	4.38558e-163	-4.19083e-163	-5.91845e-164	1.95783e-163	-1.59879e-163	1.35706e-162	-9.84391e-163	-2.23633e-163	-3.15651e-163	-6.51813e-163	3.91522e-163	6.48208e-163	-5.3664e-163	-3.63569e-163	6.54353e-165	-1.91786e-163	8.75157e-163	1.05085e-162	6.43145e-164	-1.59593e-163	-6.48815e-164	-1.61139e-163	0
8.12853e-163	8.4999e-163	6.63102e-163	-4.50126e-163	2.85966e-163	7.14258e-163	3.47415e-163	-1.06372e-162	4.38558e-163	-4.19083e-163	-5.91845e-164	1.95783e-163	-1.59879e-163	1.35706e-162	-9.84391e-163	-2.23633e-163	-3.15651e-163	-6.51813e-163	3.91522e-163	6.48208e-163	-5.3664e-163	-3.63569e-163	6.54353e-165	-1.91786e-163	8.75157e-163	1.05085e-162	6.43145e-164	-1.59593e-163	-6.48815e-164	-1.61139e-163	0
8.12853e-163	8.4999e-163	6.63102e-163	-4.50126e-163	2.85966e-163	7.14258e-163	3.47415e-163	-1.06372e-162	4.38558e-163	-4.19083e-163	-5.91845e-164	1.95783e-163	-1.59879e-163	1.35706e-162	-9.84391e-163	-2.23633e-163	-3.15651e-163	-6.51813e-163	3.91522e-163	6.48208e-163	-5.3664e-163	-3.63569e-163	6.54353e-165	-1.91786e-163	8.75157e-163	1.05085e-162	6.43145e-164	-1.59593e-163	-6.48815e-164	-1.61139e-163	0
8.12853e-163	8.4999e-163	6.63102e-163	-4.50126e-163	2.85966e-163	7.14258e-163	3.47415e-163	-1.06372e-162	4.38558e-163	-4.19083e-163	-5.91845e-164	1.95783e-163	-1.59879e-163	1.35706e-162	-9.84391e-163	-2.23633e-163	-3.15651e-163	-6.51813e-163	3.91522e-163	6.48208e-163	-5.3664e-163	-3.63569e-163	6.54353e-165	-1.91786e-163	8.75157e-163	1.05085e-162	6.43145e-164	-1.59593e-163	-6.48815e-164	-1.61139e-163	0
8.12853e-163	8.4999e-163	6.63102e-163	-4.50126e-163	2.85966e-163	7.14258e-163	3.47415e-163	-1.06372e-162	4.38558e-163	-4.19083e-163	-5.91845e-164	1.95783e-163	-1.59879e-163	1.35706e-162	-9.84391e-163	-2.23633e-163	-3.15651e-163	-6.51813e-163	3.91522e-163	6.48208e-163	-5.3664e-163	-3.63569e-163	6.54353e-165	-1.91786e-163	8.75157e-163	1.05085e-162	6.43145e-164	-1.59593e-163	-6.48815e-164	-1.61139e-163	0
8.12853e-163	8.4999e-163	6.63102e-163	-4.50126e-163	2.85966e-163	7.14258e-163	3.47415e-163	-1.06372e-162	4.38558e-163	-4.19083e-163	-5.91845e-164	1.95783e-163	-1.59879e-163	1.35706e-162	-9.84391e-163	-2.23633e-163	-3.15651e-163	-6.51813e-163	3.91522e-163	6.48208e-163	-5.3664e-163	-3.63569e-163	6.54353e-165	-1.91786e-163	8.75157e-163	1.05085e-162	6.43145e-164	-1.59593e-163	-6.48815e-164	-1.61139e-163	0
8.12853e-163	8.4999e-163	6.63102e-163	-4.50126e-163	2.85966e-163	7.14258e-163	3.47415e-163	-1.06372e-162	4.38558e-163	-4.19083e-163	-5.91845e-164	1.95783e-163	-1.59879e-163	1.35706e-162	-9.84391e-163	-2.23633e-163	-3.15651e-163	-6.51813e-163	3.91522e-163	6.48208e-163	-5.3664e-163	-3.63569e-163	6.54353e-165	-1.91786e-163	8.75157e-163	1.05085e-162	6.43145e-164	-1.59593e-163	-6.48815e-164	-1.61139e-163	0
8.12853e-163	8.4999e-163	6.63102e-163	-4.50126e-163	2.85966e-163	7.14258e-163	3.47415e-163	-1.06372e-162	4.38558e-163	-4.19083e-163	-5.91845e-164	1.95783e-163	-1.59879e-163	1.35706e-162	-9.84391e-163	-2.23633e-163	-3.15651e-163	-6.51813e-163	3.91522e-163	6.48208e-163	-5.3664e-163	-3.63569e-163	6.54353e-165	-1.91786e-163	8.75157e-163	1.05085e-162	6.43145e-164	-1.59593e-163	-6.48815e-164	-1.61139e-163	0
8.12853e-163	8.4999e-163	6.63102e-163	-4.50126e-163	2.85966e-163	7.14258e-163	3.47415e-163	-1.06372e-162	4.38558e-163	-4.19083e-163	-5.91845e-164	1.95783e-163	-1.59879e-163	1.35706e-162	-9.84391e-163	-2.23633e-163	-3.15651e-163	-6.51813e-163	3.91522e-163	6.48208e-163	-5.3664e-163	-3.63569e-163	6.54353e-165	-1.91786e-163	8.75157e-163	1.05085e-162	6.43145e-164	-1.59593e-163	-6.48815e-164	-1.61139e-163	0
8.12853e-163	8.4999e-163	6.63102e-163	-4.50126e-163	2.85966e-163	7.14258e-163	3.47415e-163	-1.06372e-162	4.38558e-163	-4.19083e-163	-5.91845e-164	1.95783e-163	-1.59879e-163	1.35706e-162	-9.84391e-163	-2.23633e-163	-3.15651e-163	-6.51813e-163	3.91522e-163	6.48208e-163	-5.3664e-163	-3.63569e-163	6.54353e-165	-1.91786e-163	8.75157e-163	1.05085e-162	6.43145e-164	-1.59593e-163	-6.48815e-164	-1.61139e-163	0
8.12853e-163	8.4999e-163	6.63102e-163	-4.50126e-163	2.85966e-163	7.14258e-163	3.47415e-163	-1.06372e-162	4.38558e-163	-4.19083e-163	-5.91845e-164	1.95783e-163	-1.59879e-163	1.35706e-162	-9.84391e-163	-2.23633e-163	-3.15651e-163	-6.51813e-163	3.91522e-163	6.48208e-163	-5.3664e-163	-3.63569e-163	6.54353e-165	-1.91786e-163	8.75157e-163	1.05085e-162	6.43145e-164	-1.59593e-163	-6.48815e-164	-1.61139e-163	0
8.12853e-163	8.4999e-163	6.63102e-163	-4.50126e-163	2.85966e-163	7.14258e-163	3.47415e-163	-1.06372e-162	4.38558e-163	-4.19083e-163	-5.91845e-164	1.95783e-163	-1.59879e-163	1.35706e-162	-9.84391e-163	-2.23633e-163	-3.15651e-163	-6.51813e-163	3.91522e-163	6.48208e-163	-5.3664e-163	-3.63569e-163	6.54353e-165	-1.91786e-163	8.75157e-163	1.05085e-162	6.43145e-164	-1.59593e-163	-6.48815e-164	-1.61139e-163	0
8.12853e-163	8.4999e-163	6.63102e-163	-4.50126e-163	2.85966e-163	7.14258e-163	3.47415e-163	-1.06372e-162	4.38558e-163	-4.19083e-163	-5.91845e-164	1.95783e-163	-1.59879e-163	1.35706e-162	-9.84391e-163	-2.23633e-163	-3.15651e-163	-6.51813e-163	3.91522e-163	6.48208e-163	-5.3664e-163	-3.63569e-163	6.54353e-165	-1.91786e-163	8.75157e-163	1.05085e-162	6.43145e-164	-1.59593e-163	-6.48815e-164	-1.61139e-163	0
8.12853e-163	8.4999e-163	6.63102e-163	-4.50126e-163	2.85966e-163	7.14258e-163	3.47415e-163	-1.06372e-162	4.38558e-163	-4.19083e-163	-5.91845e-164	1.95783e-163	-1.59879e-163	1.35706e-162	-9.84391e-163	-2.23633e-163	-3.15651e-163	-6.51813e-163	3.91522e-163	6.48208e-163	-5.3664e-163	-3.63569e-163	6.54353e-165	-1.91786e-163	8.75157e-163	1.05085e-162	6.43145e-164	-1.59593e-163	-6.48815e-164	-1.61139e-163	0
8.12853e-163	8.4999e-163	6.63102e-163	-4.50126e-163	2.85966e-163	7.14258e-163	3.47415e-163	-1.06372e-162	4.38558e-163	-4.19083e-163	-5.91845e-164	1.95783e-163	-1.59879e-163	1.35706e-162	-9.84391e-163	-2.23633e-163	-3.15651e-163	-6.51813e-163	3.91522e-163	6.48208e-163	-5.3664e-163	-3.63569e-163	6.54353e-165	-1.91786e-163	8.75157e-163	1.05085e-162	6.43145e-164	-1.59593e-163	-6.48815e-164	-1.61139e-163	0
8.12853e-163	8.4999e-163	6.63102e-163	-4.50126e-163	2.85966e-163	7.14258e-163	3.47415e-163	-1.06372e-162	4.38558e-163	-4.19083e-163	-5.91845e-164	1.95783e-163	-1.59879e-163	1.35706e-162	-9.84391e-163	-2.23633e-163	-3.15651e-163	-6.51813e-163	3.91522e-163	6.48208e-163	-5.3664e-163	-3.63569e-163	6.54353e-165	-1.91786e-163	8.75157e-163	1.05085e-162	6.43145e-164	-1.59593e-163	-6.48815e-164	-1.61139e-163	0
8.12853e-163	8.4999e-163	6.63102e-163	-4.50126e-163	2.85966e-163	7.14258e-163	3.47415e-163	-1.06372e-162	4.38558e-163	-4.19083e-163	-5.91845e-164	1.95783e-163	-1.59879e-163	1.35706e-162	-9.84391e-163	-2.23633e-163	-3.15651e-163	-6.51813e-163	3.91522e-163	6.48208e-163	-5.3664e-163	-3.63569e-163	6.54353e-165	-1.91786e-163	8.75157e-163	1.05085e-162	6.43145e-164	-1.59593e-163	-6.48815e-164	-1.61139e-163	0
8.12853e-163	8.4999e-163	6.63102e-163	-4.50126e-163	2.85966e-163	7.14258e-163	3.47415e-163	-1.06372e-162	4.38558e-163	-4.19083e-163	-5.91845e-164	1.95783e-163	-1.59879e-163	1.35706e-162	-9.84391e-163	-2.23633e-163	-3.15651e-163	-6.51813e-163	3.91522e-163	6.48208e-163	-5.3664e-163	-3.63569e-163	6.54353e-165	-1.91786e-163	8.75157e-163	1.05085e-162	6.43145e-164	-1.59593e-163	-6.48815e-164	-1.61139e-163	0
8.12853e-163	8.4999e-163	6.63102e-163	-4.50126e-163	2.85966e-163	7.14258e-163	3.47415e-163	-1.06372e-162	4.38558e-163	-4.19083e-163	-5.91845e-164	1.95783e-163	-1.59879e-163	1.35706e-162	-9.84391e-163	-2.23633e-163	-3.15651e-163	-6.51813e-163	3.91522e-163	6.48208e-163	-5.3664e-163	-3.63569e-163	6.54353e-165	-1.91786e-163	8.75157e-163	1.05085e-162	6.43145e-164	-1.59593e-163	-6.48815e-164	-1.61139e-163	0
8.12853e-163	8.4999e-163	6.63102e-163	-4.50126e-163	2.85966e-163	7.14258e-163	3.47415e-163	-1.06372e-162	4.38558e-163	-4.19083e-163	-5.91845e-164	1.95783e-163	-1.59879e-163	1.35706e-162	-9.84391e-163	-2.23633e-163	-3.15651e-163	-6.51813e-163	3.91522e-163	6.48208e-163	-5.3664e-163	-3.63569e-163	6.54353e-165	-1.91786e-163	8.75157e-163	1.05085e-162	6.43145e-164	-1.59593e-163	-6.48815e-164	-1.61139e-163	0
8.12853e-163	8.4999e-163	6.63102e-163	-4.50126e-163	2.85966e-163	7.14258e-163	3.47415e-163	-1.06372e-162	4.38558e-163	-4.19083e-163	-5.91845e-164	1.95783e-163	-1.59879e-163	1.35706e-162	-9.84391e-163	-2.23633e-163	-3.15651e-163	-6.51813e-163	3.91522e-163	6.48208e-163	-5.3664e-163	-3.63569e-163	6.54353e-165	-1.91786e-163	8.75157e-163	1.05085e-162	6.43145e-164	-1.59593e-163	-6.48815e-164	-1.61139e-163	0
8.12853e-163	8.4999e-163	6.63102e-163	-4.50126e-163	2.85966e-163	7.14258e-163	3.47415e-163	-1.06372e-162	4.38558e-163	-4.19083e-163	-5.91845e-164	1.95783e-163	-1.59879e-163	1.35706e-162	-9.84391e-163	-2.23633e-163	-3.15651e-163	-6.51813e-163	3.91522e-163	6.48208e-163	-5.3664e-163	-3.63569e-163	6.54353e-165	-1.91786e-163	8.75157e-163	1.05085e-162	6.43145e-164	-1.59593e-163	-6.48815e-164	-1.61139e-163	0
8.12853e-163	8.4999e-163	6.63102e-163	-4.50126e-163	2.85966e-163	7.14258e-163	3.47415e-163	-1.06372e-162	4.38558e-163	-4.19083e-163	-5.91845e-164	1.95783e-163	-1.59879e-163	1.35706e-162	-9.84391e-163	-2.23633e-163	-3.15651e-163	-6.51813e-163	3.91522e-163	6.48208e-163	-5.3664e-163	-3.63569e-163	6.54353e-165	-1.91786e-163	8.75157e-163	1.05085e-162	6.43145e-164	-1.59593e-163	-6.48815e-164	-1.61139e-163	0
8.12853e-163	8.4999e-163	6.63102e-163	-4.50126e-163	2.85966e-163	7.14258e-163	3.47415e-163	-1.06372e-162	4.38558e-163	-4.19083e-163	-5.91845e-164	1.95783e-163	-1.59879e-163	1.35706e-162	-9.84391e-163	-2.23633e-163	-3.15651e-163	-6.51813e-163	3.91522e-163	6.48208e-163	-5.3664e-163	-3.63569e-163	6.54353e-165	-1.91786e-163	8.75157e-163	1.05085e-162	6.43145e-164	-1.59593e-163	-6.48815e-164	-1.61139e-163	0
8.12853e-163	8.4999e-163	6.63102e-163	-4.50126e-163	2.85966e-163	7.14258e-163	3.47415e-163	-1.06372e-162	4.38558e-163	-4.19083e-163	-5.91845e-164	1.95783e-163	-1.59879e-163	1.35706e-162	-9.84391e-163	-2.23633e-163	-3.15651e-163	-6.51813e-163	3.91522e-163	6.48208e-163	-5.3664e-163	-3.63569e-163	6.54353e-165	-1.91786e-163	8.75157e-163	1.05085e-162	6.43145e-164	-1.59593e-163	-6.48815e-164	-1.61139e-163	0
8.12853e-163	8.4999e-163	6.63102e-163	-4.50126e-163	2.85966e-163	7.14258e-163	3.47415e-163	-1.06372e-162	4.38558e-163	-4.19083e-163	-5.91845e-164	1.95783e-163	-1.59879e-163	1.35706e-162	-9.84391e-163	-2.23633e-163	-3.15651e-163	-6.51813e-163	3.91522e-163	6.48208e-163	-5.3664e-163	-3.63569e-163	6.54353e-165	-1.91786e-163	8.75157e-163	1.05085e-162	6.43145e-164	-1.59593e-163	-6.48815e-164	-1.61139e-163	0
8.12853e-163	8.4999e-163	6.63102e-163	-4.50126e-163	2.85966e-163	7.14258e-163	3.47415e-163	-1.06372e-162	4.38558e-163	-4.19083e-163	-5.91845e-164	1.95783e-163	-1.59879e-163	1.35706e-162	-9.84391e-163	-2.23633e-163	-3.15651e-163	-6.51813e-163	3.91522e-163	6.48208e-163	-5.3664e-163	-3.63569e-163	6.54353e-165	-1.91786e-163	8.75157e-163	1.05085e-162	6.43145e-164	-1.59593e-163	-6.48815e-164	-1.61139e-163	0
8.12853e-163	8.4999e-163	6.63102e-163	-4.50126e-163	2.85966e-163	7.14258e-163	3.47415e-163	-1.06372e-162	4.38558e-163	-4.19083e-163	-5.91845e-164	1.95783e-163	-1.59879e-163	1.35706e-162	-9.84391e-163	-2.23633e-163	-3.15651e-163	-6.51813e-163	3.91522e-163	6.48208e-163	-5.3664e-163	-3.63569e-163	6.54353e-165	-1.91786e-163	8.75157e-163	1.05085e-162	6.43145e-164	-1.59593e-163	-6.48815e-164	-1.61139e-163	0
8.12853e-163	8.4999e-163	6.63102e-163	-4.50126e-163	2.85966e-163	7.14258e-163	3.47415e-163	-1.06372e-162	4.38558e-163	-4.19083e-163	-5.91845e-164	1.95783e-163	-1.59879e-163	1.35706e-162	-9.84391e-163	-2.23633e-163	-3.15651e-163	-6.51813e-163	3.91522e-163	6.48208e-163	-5.3664e-163	-3.63569e-163	6.54353e-165	-1.91786e-163	8.75157e-163	1.05085e-162	6.43145e-164	-1.59593e-163	-6.48815e-164	-1.61139e-163	0
8.12853e-163	8.4999e-163	6.63102e-163	-4.50126e-163	2.85966e-163	7.14258e-163	3.47415e-163	-1.06372e-162	4.38558e-163	-4.19083e-163	-5.91845e-164	1.95783e-163	-1.59879e-163	1.35706e-162	-9.84391e-163	-2.23633e-163	-3.15651e-163	-6.51813e-163	3.91522e-163	6.48208e-163	-5.3664e-163	-3.63569e-163	6.54353e-165	-1.91786e-163	8.75157e-163	1.05085e-162	6.43145e-164	-1.59593e-163	-6.48815e-164	-1.61139e-163	0
8.12853e-163	8.4999e-163	6.63102e-163	-4.50126e-163	2.85966e-163	7.14258e-163	3.47415e-163	-1.06372e-162	4.38558e-163	-4.19083e-163	-5.91845e-164	1.95783e-163	-1.59879e-163	1.35706e-162	-9.84391e-163	-2.23633e-163	-3.15651e-163	-6.51813e-163	3.91522e-163	6.48208e-163	-5.3664e-163	-3.63569e-163	6.54353e-165	-1.91786e-163	8.75157e-163	1.05085e-162	6.43145e-164	-1.59593e-163	-6.48815e-164	-1.61139e-163	0
8.12853e-163	8.4999e-163	6.63102e-163	-4.50126e-163	2.85966e-163	7.14258e-163	3.47415e-163	-1.06372e-162	4.38558e-163	-4.19083e-163	-5.91845e-164	1.95783e-163	-1.59879e-163	1.35706e-162	-9.84391e-163	-2.23633e-163	-3.15651e-163	-6.51813e-163	3.91522e-163	6.48208e-163	-5.3664e-163	-3.63569e-163	6.54353e-165	-1.91786e-163	8.75157e-163	1.05085e-162	6.43145e-164	-1.59593e-163	-6.48815e-164	-1.61139e-163	0
8.12853e-163	8.4999e-163	6.63102e-163	-4.50126e-163	2.85966e-163	7.14258e-163	3.47415e-163	-1.06372e-162	4.38558e-163	-4.19083e-163	-5.91845e-164	1.95783e-163	-1.59879e-163	1.35706e-162	-9.84391e-163	-2.23633e-163	-3.15651e-163	-6.51813e-163	3.91522e-163	6.48208e-163	-5.3664e-163	-3.63569e-163	6.54353e-165	-1.91786e-163	8.75157e-163	1.05085e-162	6.43145e-164	-1.59593e-163	-6.48815e-164	-1.61139e-163	0
8.12853e-163	8.4999e-163	6.63102e-163	-4.50126e-163	2.85966e-163	7.14258e-163	3.47415e-163	-1.06372e-162	4.38558e-163	-4.19083e-163	-5.91845e-164	1.95783e-163	-1.59879e-163	1.35706e-162	-9.84391e-163	-2.23633e-163	-3.15651e-163	-6.51813e-163	3.91522e-163	6.48208e-163	-5.3664e-163	-3.63569e-163	6.54353e-165	-1.91786e-163	8.75157e-163	1.05085e-162	6.43145e-164	-1.59593e-163	-6.48815e-164	-1.61139e-163	0
8.12853e-163	8.4999e-163	6.63102e-163	-4.50126e-163	2.85966e-163	7.14258e-163	3.47415e-163	-1.06372e-162	4.38558e-163	-4.19083e-163	-5.91845e-164	1.95783e-163	-1.59879e-163	1.35706e-162	-9.84391e-163	-2.23633e-163	-3.15651e-163	-6.51813e-163	3.91522e-163	6.48208e-163	-5.3664e-163	-3.63569e-163	6.54353e-165	-1.91786e-163	8.75157e-163	1.05085e-162	6.43145e-164	-1.59593e-163	-6.48815e-164	-1.61139e-163	0
8.12853e-163	8.4999e-163	6.63102e-163	-4.50126e-163	2.85966e-163	7.14258e-163	3.47415e-163	-1.06372e-162	4.38558e-163	-4.19083e-163	-5.91845e-164	1.95783e-163	-1.59879e-163	1.35706e-162	-9.84391e-163	-2.23633e-163	-3.15651e-163	-6.51813e-163	3.91522e-163	6.48208e-163	-5.3664e-163	-3.63569e-163	6.54353e-165	-1.91786e-163	8.75157e-163	1.05085e-162	6.43145e-164	-1.59593e-163	-6.48815e-164	-1.61139e-163	0
8.12853e-163	8.4999e-163	6.63102e-163	-4.50126e-163	2.85966e-163	7.14258e-163	3.47415e-163	-1.06372e-162	4.38558e-163	-4.19083e-163	-5.91845e-164	1.95783e-163	-1.59879e-163	1.35706e-162	-9.84391e-163	-2.23633e-163	-3.15651e-163	-6.51813e-163	3.91522e-163	6.48208e-163	-5.3664e-163	-3.63569e-163	6.54353e-165	-1.91786e-163	8.75157e-163	1.05085e-162	6.43145e-164	-1.59593e-163	-6.48815e-164	-1.61139e-163	0
8.12853e-163	8.4999e-163	6.63102e-163	-4.50126e-163	2.85966e-163	7.14258e-163	3.47415e-163	-1.06372e-162	4.38558e-163	-4.19083e-163	-5.91845e-164	1.95783e-163	-1.59879e-163	1.35706e-162	-9.84391e-163	-2.23633e-163	-3.15651e-163	-6.51813e-163	3.91522e-163	6.48208e-163	-5.3664e-163	-3.63569e-163	6.54353e-165	-1.91786e-163	8.75157e-163	1.05085e-162	6.43145e-164	-1.59593e-163	-6.48815e-164	-1.61139e-163	0
8.12853e-163	8.4999e-163	6.63102e-163	-4.50126e-163	2.85966e-163	7.14258e-163	3.47415e-163	-1.06372e-162	4.38558e-163	-4.19083e-163	-5.91845e-164	1.95783e-163	-1.59879e-163	1.35706e-162	-9.84391e-163	-2.23633e-163	-3.15651e-163	-6.51813e-163	3.91522e-163	6.48208e-163	-5.3664e-163	-3.63569e-163	6.54353e-165	-1.91786e-163	8.75157e-163	1.05085e-162	6.43145e-164	-1.59593e-163	-6.48815e-164	-1.61139e-163	0
8.12853e-163	8.4999e-163	6.63102e-163	-4.50126e-163	2.85966e-163	7.14258e-163	3.47415e-163	-1.06372e-162	4.38558e-163	-4.19083e-163	-5.91845e-164	1.95783e-163	-1.59879e-163	1.35706e-162	-9.84391e-163	-2.23633e-163	-3.15651e-163	-6.51813e-163	3.91522e-163	6.48208e-163	-5.3664e-163	-3.63569e-163	6.54353e-165	-1.91786e-163	8.75157e-163	1.05085e-162	6.43145e-164	-1.59593e-163	-6.48815e-164	-1.61139e-163	0
8.12853e-163	8.4999e-163	6.63102e-163	-4.50126e-163	2.85966e-163	7.14258e-163	3.47415e-163	-1.06372e-162	4.38558e-163	-4.19083e-163	-5.91845e-164	1.95783e-163	-1.59879e-163	1.35706e-162	-9.84391e-163	-2.23633e-163	-3.15651e-163	-6.51813e-163	3.91522e-163	6.48208e-163	-5.3664e-163	-3.63569e-163	6.54353e-165	-1.91786e-163	8.75157e-163	1.05085e-162	6.43145e-164	-1.59593e-163	-6.48815e-164	-1.61139e-163	0
8.12853e-163	8.4999e-163	6.63102e-163	-4.50126e-163	2.85966e-163	7.14258e-163	3.47415e-163	-1.06372e-162	4.38558e-163	-4.19083e-163	-5.91845e-164	1.95783e-163	-1.59879e-163	1.35706e-162	-9.84391e-163	-2.23633e-163	-3.15651e-163	-6.51813e-163	3.91522e-163	6.48208e-163	-5.3664e-163	-3.63569e-163	6.54353e-165	-1.91786e-163	8.75157e-163	1.05085e-162	6.43145e-164	-1.59593e-163	-6.48815e-164	-1.61139e-163	0
8.12853e-163	8.4999e-163	6.63102e-163	-4.50126e-163	2.85966e-163	7.14258e-163	3.47415e-163	-1.06372e-162	4.38558e-163	-4.19083e-163	-5.91845e-164	1.95783e-163	-1.59879e-163	1.35706e-162	-9.84391e-163	-2.23633e-163	-3.15651e-163	-6.51813e-163	3.91522e-163	6.48208e-163	-5.3664e-163	-3.63569e-163	6.54353e-165	-1.91786e-163	8.75157e-163	1.05085e-162	6.43145e-164	-1.59593e-163	-6.48815e-164	-1.61139e-163	0
8.12853e-163	8.4999e-163	6.63102e-163	-4.50126e-163	2.85966e-163	7.14258e-163	3.47415e-163	-1.06372e-162	4.38558e-163	-4.19083e-163	-5.91845e-164	1.95783e-163	-1.59879e-163	1.35706e-162	-9.84391e-163	-2.23633e-163	-3.15651e-163	-6.51813e-163	3.91522e-163	6.48208e-163	-5.3664e-163	-3.63569e-163	6.54353e-165	-1.91786e-163	8.75157e-163	1.05085e-162	6.43145e-164	-1.59593e-163	-6.48815e-164	-1.61139e-163	0
8.12853e-163	8.4999e-163	6.63102e-163	-4.50126e-163	2.85966e-163	7.14258e-163	3.47415e-163	-1.06372e-162	4.38558e-163	-4.19083e-163	-5.91845e-164	1.95783e-163	-1.59879e-163	1.35706e-162	-9.84391e-163	-2.23633e-163	-3.15651e-163	-6.51813e-163	3.91522e-163	6.48208e-163	-5.3664e-163	-3.63569e-163	6.54353e-165	-1.91786e-163	8.75157e-163	1.05085e-162	6.43145e-164	-1.59593e-163	-6.48815e-164	-1.61139e-163	0
8.12853e-163	8.4999e-163	6.63102e-163	-4.50126e-163	2.85966e-163	7.14258e-163	3.47415e-163	-1.06372e-162	4.38558e-163	-4.19083e-163	-5.91845e-164	1.95783e-163	-1.59879e-163	1.35706e-162	-9.84391e-163	-2.23633e-163	-3.15651e-163	-6.51813e-163	3.91522e-163	6.48208e-163	-5.3664e-163	-3.63569e-163	6.54353e-165	-1.91786e-163	8.75157e-163	1.05085e-162	6.43145e-164	-1.59593e-163	-6.48815e-164	-1.61139e-163	0
8.12853e-163	8.4999e-163	6.63102e-163	-4.50126e-163	2.85966e-163	7.14258e-163	3.47415e-163	-1.06372e-162	4.38558e-163	-4.19083e-163	-5.91845e-164	1.95783e-163	-1.59879e-163	1.35706e-162	-9.84391e-163	-2.23633e-163	-3.15651e-163	-6.51813e-163	3.91522e-163	6.48208e-163	-5.3664e-163	-3.63569e-163	6.54353e-165	-1.91786e-163	8.75157e-163	1.05085e-162	6.43145e-164	-1.59593e-163	-6.48815e-164	-1.61139e-163	0
8.12853e-163	8.4999e-163	6.63102e-163	-4.50126e-163	2.85966e-163	7.14258e-163	3.47415e-163	-1.06372e-162	4.38558e-163	-4.19083e-163	-5.91845e-164	1.95783e-163	-1.59879e-163	1.35706e-162	-9.84391e-163	-2.23633e-163	-3.15651e-163	-6.51813e-163	3.91522e-163	6.48208e-163	-5.3664e-163	-3.63569e-163	6.54353e-165	-1.91786e-163	8.75157e-163	1.05085e-162	6.43145e-164	-1.59593e-163	-6.48815e-164	-1.61139e-163	0
8.12853e-163	8.4999e-163	6.63102e-163	-4.50126e-163	2.85966e-163	7.14258e-163	3.47415e-163	-1.06372e-162	4.38558e-163	-4.19083e-163	-5.91845e-164	1.95783e-163	-1.59879e-163	1.35706e-162	-9.84391e-163	-2.23633e-163	-3.15651e-163	-6.51813e-163	3.91522e-163	6.48208e-163	-5.3664e-163	-3.63569e-163	6.54353e-165	-1.91786e-163	8.75157e-163	1.05085e-162	6.43145e-164	-1.59593e-163	-6.48815e-164	-1.61139e-163	0
8.12853e-163	8.4999e-163	6.63102e-163	-4.50126e-163	2.85966e-163	7.14258e-163	3.47415e-163	-1.06372e-162	4.38558e-163	-4.19083e-163	-5.91845e-164	1.95783e-163	-1.59879e-163	1.35706e-162	-9.84391e-163	-2.23633e-163	-3.15651e-163	-6.51813e-163	3.91522e-163	6.48208e-163	-5.3664e-163	-3.63569e-163	6.54353e-165	-1.91786e-163	8.75157e-163	1.05085e-162	6.43145e-164	-1.59593e-163	-6.48815e-164	-1.61139e-163	0
8.12853e-163	8.4999e-163	6.63102e-163	-4.50126e-163	2.85966e-163	7.14258e-163	3.47415e-163	-1.06372e-162	4.38558e-163	-4.19083e-163	-5.91845e-164	1.95783e-163	-1.59879e-163	1.35706e-162	-9.84391e-163	-2.23633e-163	-3.15651e-163	-6.51813e-163	3.91522e-163	6.48208e-163	-5.3664e-163	-3.63569e-163	6.54353e-165	-1.91786e-163	8.75157e-163	1.05085e-162	6.43145e-164	-1.59593e-163	-6.48815e-164	-1.61139e-163	0
8.12853e-163	8.4999e-163	6.63102e-163	-4.50126e-163	2.85966e-163	7.14258e-163	3.47415e-163	-1.06372e-162	4.38558e-163	-4.19083e-163	-5.91845e-164	1.95783e-163	-1.59879e-163	1.35706e-162	-9.84391e-163	-2.23633e-163	-3.15651e-163	-6.51813e-163	3.91522e-163	6.48208e-163	-5.3664e-163	-3.63569e-163	6.54353e-165	-1.91786e-163	8.75157e-163	1.05085e-162	6.43145e-164	-1.59593e-163	-6.48815e-164	-1.61139e-163	0
8.12853e-163	8.4999e-163	6.63102e-163	-4.50126e-163	2.85966e-163	7.14258e-163	3.47415e-163	-1.06372e-162	4.38558e-163	-4.19083e-163	-5.91845e-164	1.95783e-163	-1.59879e-163	1.35706e-162	-9.84391e-163	-2.23633e-163	-3.15651e-163	-6.51813e-163	3.91522e-163	6.48208e-163	-5.3664e-163	-3.63569e-163	6.54353e-165	-1.91786e-163	8.75157e-163	1.05085e-162	6.43145e-164	-1.59593e-163	-6.48815e-164	-1.61139e-163	0
8.12853e-163	8.4999e-163	6.63102e-163	-4.50126e-163	2.85966e-163	7.14258e-163	3.47415e-163	-1.06372e-162	4.38558e-163	-4.19083e-163	-5.91845e-164	1.95783e-163	-1.59879e-163	1.35706e-162	-9.84391e-163	-2.23633e-163	-3.15651e-163	-6.51813e-163	3.91522e-163	6.48208e-163	-5.3664e-163	-3.63569e-163	6.54353e-165	-1.91786e-163	8.75157e-163	1.05085e-162	6.43145e-164	-1.59593e-163	-6.48815e-164	-1.61139e-163	0
8.12853e-163	8.4999e-163	6.63102e-163	-4.50126e-163	2.85966e-163	7.14258e-163	3.47415e-163	-1.06372e-162	4.38558e-163	-4.19083e-163	-5.91845e-164	1.95783e-163	-1.59879e-163	1.35706e-162	-9.84391e-163	-2.23633e-163	-3.15651e-163	-6.51813e-163	3.91522e-163	6.48208e-163	-5.3664e-163	-3.63569e-163	6.54353e-165	-1.91786e-163	8.75157e-163	1.05085e-162	6.43145e-164	-1.59593e-163	-6.48815e-164	-1.61139e-163	0
8.12853e-163	8.4999e-163	6.63102e-163	-4.50126e-163	2.85966e-163	7.14258e-163	3.47415e-163	-1.06372e-162	4.38558e-163	-4.19083e-163	-5.91845e-164	1.95783e-163	-1.59879e-163	1.35706e-162	-9.84391e-163	-2.23633e-163	-3.15651e-163	-6.51813e-163	3.91522e-163	6.48208e-163	-5.3664e-163	-3.63569e-163	6.54353e-165	-1.91786e-163	8.75157e-163	1.05085e-162	6.43145e-164	-1.59593e-163	-6.48815e-164	-1.61139e-163	0
8.12853e-163	8.4999e-163	6.63102e-163	-4.50126e-163	2.85966e-163	7.14258e-163	3.47415e-163	-1.06372e-162	4.38558e-163	-4.19083e-163	-5.91845e-164	1.95783e-163	-1.59879e-163	1.35706e-162	-9.84391e-163	-2.23633e-163	-3.15651e-163	-6.51813e-163	3.91522e-163	6.48208e-163	-5.3664e-163	-3.63569e-163	6.54353e-165	-1.91786e-163	8.75157e-163	1.05085e-162	6.43145e-164	-1.59593e-163	-6.48815e-164	-1.61139e-163	0
8.12853e-163	8.4999e-163	6.63102e-163	-4.50126e-163	2.85966e-163	7.14258e-163	3.47415e-163	-1.06372e-162	4.38558e-163	-4.19083e-163	-5.91845e-164	1.95783e-163	-1.59879e-163	1.35706e-162	-9.84391e-163	-2.23633e-163	-3.15651e-163	-6.51813e-163	3.91522e-163	6.48208e-163	-5.3664e-163	-3.63569e-163	6.54353e-165	-1.91786e-163	8.75157e-163	1.05085e-162	6.43145e-164	-1.59593e-163	-6.48815e-164	-1.61139e-163	0
8.12853e-163	8.4999e-163	6.63102e-163	-4.50126e-163	2.85966e-163	7.14258e-163	3.47415e-163	-1.06372e-162	4.38558e-163	-4.19083e-163	-5.91845e-164	1.95783e-163	-1.59879e-163	1.35706e-162	-9.84391e-163	-2.23633e-163	-3.15651e-163	-6.51813e-163	3.91522e-163	6.48208e-163	-5.3664e-163	-3.63569e-163	6.54353e-165	-1.91786e-163	8.75157e-163	1.05085e-162	6.43145e-164	-1.59593e-163	-6.48815e-164	-1.61139e-163	0
8.12853e-163	8.4999e-163	6.63102e-163	-4.50126e-163	2.85966e-163	7.14258e-163	3.47415e-163	-1.06372e-162	4.38558e-163	-4.19083e-163	-5.91845e-164	1.95783e-163	-1.59879e-163	1.35706e-162	-9.84391e-163	-2.23633e-163	-3.15651e-163	-6.51813e-163	3.91522e-163	6.48208e-163	-5.3664e-163	-3.63569e-163	6.54353e-165	-1.91786e-163	8.75157e-163	1.05085e-162	6.43145e-164	-1.59593e-163	-6.48815e-164	-1.61139e-163	0
8.12853e-163	8.4999e-163	6.63102e-163	-4.50126e-163	2.85966e-163	7.14258e-163	3.47415e-163	-1.06372e-162	4.38558e-163	-4.19083e-163	-5.91845e-164	1.95783e-163	-1.59879e-163	1.35706e-162	-9.84391e-163	-2.23633e-163	-3.15651e-163	-6.51813e-163	3.91522e-163	6.48208e-163	-5.3664e-163	-3.63569e-163	6.54353e-165	-1.91786e-163	8.75157e-163	1.05085e-162	6.43145e-164	-1.59593e-163	-6.48815e-164	-1.61139e-163	0
8.12853e-163	8.4999e-163	6.63102e-163	-4.50126e-163	2.85966e-163	7.14258e-163	3.47415e-163	-1.06372e-162	4.38558e-163	-4.19083e-163	-5.91845e-164	1.95783e-163	-1.59879e-163	1.35706e-162	-9.84391e-163	-2.23633e-163	-3.15651e-163	-6.51813e-163	3.91522e-163	6.48208e-163	-5.3664e-163	-3.63569e-163	6.54353e-165	-1.91786e-163	8.75157e-163	1.05085e-162	6.43145e-164	-1.59593e-163	-6.48815e-164	-1.61139e-163	0
8.12853e-163	8.4999e-163	6.63102e-163	-4.50126e-163	2.85966e-163	7.14258e-163	3.47415e-163	-1.06372e-162	4.38558e-163	-4.19083e-163	-5.91845e-164	1.95783e-163	-1.59879e-163	1.35706e-162	-9.84391e-163	-2.23633e-163	-3.15651e-163	-6.51813e-163	3.91522e-163	6.48208e-163	-5.3664e-163	-3.63569e-163	6.54353e-165	-1.91786e-163	8.75157e-163	1.05085e-162	6.43145e-164	-1.59593e-163	-6.48815e-164	-1.61139e-163	0
8.12853e-163	8.4999e-163	6.63102e-163	-4.50126e-163	2.85966e-163	7.14258e-163	3.47415e-163	-1.06372e-162	4.38558e-163	-4.19083e-163	-5.91845e-164	1.95783e-163	-1.59879e-163	1.35706e-162	-9.84391e-163	-2.23633e-163	-3.15651e-163	-6.51813e-163	3.91522e-163	6.48208e-163	-5.3664e-163	-3.63569e-163	6.54353e-165	-1.91786e-163	8.75157e-163	1.05085e-162	6.43145e-164	-1.59593e-163	-6.48815e-164	-1.61139e-163	0
8.12853e-163	8.4999e-163	6.63102e-163	-4.50126e-163	2.85966e-163	7.14258e-163	3.47415e-163	-1.06372e-162	4.38558e-163	-4.19083e-163	-5.91845e-164	1.95783e-163	-1.59879e-163	1.35706e-162	-9.84391e-163	-2.23633e-163	-3.15651e-163	-6.51813e-163	3.91522e-163	6.48208e-163	-5.3664e-163	-3.63569e-163	6.54353e-165	-1.91786e-163	8.75157e-163	1.05085e-162	6.43145e-164	-1.59593e-163	-6.48815e-164	-1.61139e-163	0
8.12853e-163	8.4999e-163	6.63102e-163	-4.50126e-163	2.85966e-163	7.14258e-163	3.47415e-163	-1.06372e-162	4.38558e-163	-4.19083e-163	-5.91845e-164	1.95783e-163	-1.59879e-163	1.35706e-162	-9.84391e-163	-2.23633e-163	-3.15651e-163	-6.51813e-163	3.91522e-163	6.48208e-163	-5.3664e-163	-3.63569e-163	6.54353e-165	-1.91786e-163	8.75157e-163	1.05085e-162	6.43145e-164	-1.59593e-163	-6.48815e-164	-1.61139e-163	0
8.12853e-163	8.4999e-163	6.63102e-163	-4.50126e-163	2.85966e-163	7.14258e-163	3.47415e-163	-1.06372e-162	4.38558e-163	-4.19083e-163	-5.91845e-164	1.95783e-163	-1.59879e-163	1.35706e-162	-9.84391e-163	-2.23633e-163	-3.15651e-163	-6.51813e-163	3.91522e-163	6.48208e-163	-5.3664e-163	-3.63569e-163	6.54353e-165	-1.91786e-163	8.75157e-163	1.05085e-162	6.43145e-164	-1.59593e-163	-6.48815e-164	-1.61139e-163	0
8.12853e-163	8.4999e-163	6.63102e-163	-4.50126e-163	2.85966e-163	7.14258e-163	3.47415e-163	-1.06372e-162	4.38558e-163	-4.19083e-163	-5.91845e-164	1.95783e-163	-1.59879e-163	1.35706e-162	-9.84391e-163	-2.23633e-163	-3.15651e-163	-6.51813e-163	3.91522e-163	6.48208e-163	-5.3664e-163	-3.63569e-163	6.54353e-165	-1.91786e-163	8.75157e-163	1.05085e-162	6.43145e-164	-1.59593e-163	-6.48815e-164	-1.61139e-163	0
8.12853e-163	8.4999e-163	6.63102e-163	-4.50126e-163	2.85966e-163	7.14258e-163	3.47415e-163	-1.06372e-162	4.38558e-163	-4.19083e-163	-5.91845e-164	1.95783e-163	-1.59879e-163	1.35706e-162	-9.84391e-163	-2.23633e-163	-3.15651e-163	-6.51813e-163	3.91522e-163	6.48208e-163	-5.3664e-163	-3.63569e-163	6.54353e-165	-1.91786e-163	8.75157e-163	1.05085e-162	6.43145e-164	-1.59593e-163	-6.48815e-164	-1.61139e-163	0
8.12853e-163	8.4999e-163	6.63102e-163	-4.50126e-163	2.85966e-163	7.14258e-163	3.47415e-163	-1.06372e-162	4.38558e-163	-4.19083e-163	-5.91845e-164	1.95783e-163	-1.59879e-163	1.35706e-162	-9.84391e-163	-2.23633e-163	-3.15651e-163	-6.51813e-163	3.91522e-163	6.48208e-163	-5.3664e-163	-3.63569e-163	6.54353e-165	-1.91786e-163	8.75157e-163	1.05085e-162	6.43145e-164	-1.59593e-163	-6.48815e-164	-1.61139e-163	0
8.12853e-163	8.4999e-163	6.63102e-163	-4.50126e-163	2.85966e-163	7.14258e-163	3.47415e-163	-1.06372e-162	4.38558e-163	-4.19083e-163	-5.91845e-164	1.95783e-163	-1.59879e-163	1.35706e-162	-9.84391e-163	-2.23633e-163	-3.15651e-163	-6.51813e-163	3.91522e-163	6.48208e-163	-5.3664e-163	-3.63569e-163	6.54353e-165	-1.91786e-163	8.75157e-163	1.05085e-162	6.43145e-164	-1.59593e-163	-6.48815e-164	-1.61139e-163	0
8.12853e-163	8.4999e-163	6.63102e-163	-4.50126e-163	2.85966e-163	7.14258e-163	3.47415e-163	-1.06372e-162	4.38558e-163	-4.19083e-163	-5.91845e-164	1.95783e-163	-1.59879e-163	1.35706e-162	-9.84391e-163	-2.23633e-163	-3.15651e-163	-6.51813e-163	3.91522e-163	6.48208e-163	-5.3664e-163	-3.63569e-163	6.54353e-165	-1.91786e-163	8.75157e-163	1.05085e-162	6.43145e-164	-1.59593e-163	-6.48815e-164	-1.61139e-163	0
8.12853e-163	8.4999e-163	6.63102e-163	-4.50126e-163	2.85966e-163	7.14258e-163	3.47415e-163	-1.06372e-162	4.38558e-163	-4.19083e-163	-5.91845e-164	1.95783e-163	-1.59879e-163	1.35706e-162	-9.84391e-163	-2.23633e-163	-3.15651e-163	-6.51813e-163	3.91522e-163	6.48208e-163	-5.3664e-163	-3.63569e-163	6.54353e-165	-1.91786e-163	8.75157e-163	1.05085e-162	6.43145e-164	-1.59593e-163	-6.48815e-164	-1.61139e-163	0
8.12853e-163	8.4999e-163	6.63102e-163	-4.50126e-163	2.85966e-163	7.14258e-163	3.47415e-163	-1.06372e-162	4.38558e-163	-4.19083e-163	-5.91845e-164	1.95783e-163	-1.59879e-163	1.35706e-162	-9.84391e-163	-2.23633e-163	-3.15651e-163	-6.51813e-163	3.91522e-163	6.48208e-163	-5.3664e-163	-3.63569e-163	6.54353e-165	-1.91786e-163	8.75157e-163	1.05085e-162	6.43145e-164	-1.59593e-163	-6.48815e-164	-1.61139e-163	0
8.12853e-163	8.4999e-163	6.63102e-163	-4.50126e-163	2.85966e-163	7.14258e-163	3.47415e-163	-1.06372e-162	4.38558e-163	-4.19083e-163	-5.91845e-164	1.95783e-163	-1.59879e-163	1.35706e-162	-9.84391e-163	-2.23633e-163	-3.15651e-163	-6.51813e-163	3.91522e-163	6.48208e-163	-5.3664e-163	-3.63569e-163	6.54353e-165	-1.91786e-163	8.75157e-163	1.05085e-162	6.43145e-164	-1.59593e-163	-6.48815e-164	-1.61139e-163	0
8.12853e-163	8.4999e-163	6.63102e-163	-4.50126e-163	2.85966e-163	7.14258e-163	3.47415e-163	-1.06372e-162	4.38558e-163	-4.19083e-163	-5.91845e-164	1.95783e-163	-1.59879e-163	1.35706e-162	-9.84391e-163	-2.23633e-163	-3.15651e-163	-6.51813e-163	3.91522e-163	6.48208e-163	-5.3664e-163	-3.63569e-163	6.54353e-165	-1.91786e-163	8.75157e-163	1.05085e-162	6.43145e-164	-1.59593e-163	-6.48815e-164	-1.61139e-163	0
8.12853e-163	8.4999e-163	6.63102e-163	-4.50126e-163	2.85966e-163	7.14258e-163	3.47415e-163	-1.06372e-162	4.38558e-163	-4.19083e-163	-5.91845e-164	1.95783e-163	-1.59879e-163	1.35706e-162	-9.84391e-163	-2.23633e-163	-3.15651e-163	-6.51813e-163	3.91522e-163	6.48208e-163	-5.3664e-163	-3.63569e-163	6.54353e-165	-1.91786e-163	8.75157e-163	1.05085e-162	6.43145e-164	-1.59593e-163	-6.48815e-164	-1.61139e-163	0
8.12853e-163	8.4999e-163	6.63102e-163	-4.50126e-163	2.85966e-163	7.14258e-163	3.47415e-163	-1.06372e-162	4.38558e-163	-4.19083e-163	-5.91845e-164	1.95783e-163	-1.59879e-163	1.35706e-162	-9.84391e-163	-2.23633e-163	-3.15651e-163	-6.51813e-163	3.91522e-163	6.48208e-163	-5.3664e-163	-3.63569e-163	6.54353e-165	-1.91786e-163	8.75157e-163	1.05085e-162	6.43145e-164	-1.59593e-163	-6.48815e-164	-1.61139e-163	0
8.12853e-163	8.4999e-163	6.63102e-163	-4.50126e-163	2.85966e-163	7.14258e-163	3.47415e-163	-1.06372e-162	4.38558e-163	-4.19083e-163	-5.91845e-164	1.95783e-163	-1.59879e-163	1.35706e-162	-9.84391e-163	-2.23633e-163	-3.15651e-163	-6.51813e-163	3.91522e-163	6.48208e-163	-5.3664e-163	-3.63569e-163	6.54353e-165	-1.91786e-163	8.75157e-163	1.05085e-162	6.43145e-164	-1.59593e-163	-6.48815e-164	-1.61139e-163	0
8.12853e-163	8.4999e-163	6.63102e-163	-4.50126e-163	2.85966e-163	7.14258e-163	3.47415e-163	-1.06372e-162	4.38558e-163	-4.19083e-163	-5.91845e-164	1.95783e-163	-1.59879e-163	1.35706e-162	-9.84391e-163	-2.23633e-163	-3.15651e-163	-6.51813e-163	3.91522e-163	6.48208e-163	-5.3664e-163	-3.63569e-163	6.54353e-165	-1.91786e-163	8.75157e-163	1.05085e-162	6.43145e-164	-1.59593e-163	-6.48815e-164	-1.61139e-163	0
8.12853e-163	8.4999e-163	6.63102e-163	-4.50126e-163	2.85966e-163	7.14258e-163	3.47415e-163	-1.06372e-162	4.38558e-163	-4.19083e-163	-5.91845e-164	1.95783e-163	-1.59879e-163	1.35706e-162	-9.84391e-163	-2.23633e-163	-3.15651e-163	-6.51813e-163	3.91522e-163	6.48208e-163	-5.3664e-163	-3.63569e-163	6.54353e-165	-1.91786e-163	8.75157e-163	1.05085e-162	6.43145e-164	-1.59593e-163	-6.48815e-164	-1.61139e-163	0
8.12853e-163	8.4999e-163	6.63102e-163	-4.50126e-163	2.85966e-163	7.14258e-163	3.47415e-163	-1.06372e-162	4.38558e-163	-4.19083e-163	-5.91845e-164	1.95783e-163	-1.59879e-163	1.35706e-162	-9.84391e-163	-2.23633e-163	-3.15651e-163	-6.51813e-163	3.91522e-163	6.48208e-163	-5.3664e-163	-3.63569e-163	6.54353e-165	-1.91786e-163	8.75157e-163	1.05085e-162	6.43145e-164	-1.59593e-163	-6.48815e-164	-1.61139e-163	0
8.12853e-163	8.4999e-163	6.63102e-163	-4.50126e-163	2.85966e-163	7.14258e-163	3.47415e-163	-1.06372e-162	4.38558e-163	-4.19083e-163	-5.91845e-164	1.95783e-163	-1.59879e-163	1.35706e-162	-9.84391e-163	-2.23633e-163	-3.15651e-163	-6.51813e-163	3.91522e-163	6.48208e-163	-5.3664e-163	-3.63569e-163	6.54353e-165	-1.91786e-163	8.75157e-163	1.05085e-162	6.43145e-164	-1.59593e-163	-6.48815e-164	-1.61139e-163	0
8.12853e-163	8.4999e-163	6.63102e-163	-4.50126e-163	2.85966e-163	7.14258e-163	3.47415e-163	-1.06372e-162	4.38558e-163	-4.19083e-163	-5.91845e-164	1.95783e-163	-1.59879e-163	1.35706e-162	-9.84391e-163	-2.23633e-163	-3.15651e-163	-6.51813e-163	3.91522e-163	6.48208e-163	-5.3664e-163	-3.63569e-163	6.54353e-165	-1.91786e-163	8.75157e-163	1.05085e-162	6.43145e-164	-1.59593e-163	-6.48815e-164	-1.61139e-163	0
8.12853e-163	8.4999e-163	6.63102e-163	-4.50126e-163	2.85966e-163	7.14258e-163	3.47415e-163	-1.06372e-162	4.38558e-163	-4.19083e-163	-5.91845e-164	1.95783e-163	-1.59879e-163	1.35706e-162	-9.84391e-163	-2.23633e-163	-3.15651e-163	-6.51813e-163	3.91522e-163	6.48208e-163	-5.3664e-163	-3.63569e-163	6.54353e-165	-1.91786e-163	8.75157e-163	1.05085e-162	6.43145e-164	-1.59593e-163	-6.48815e-164	-1.61139e-163	0
8.12853e-163	8.4999e-163	6.63102e-163	-4.50126e-163	2.85966e-163	7.14258e-163	3.47415e-163	-1.06372e-162	4.38558e-163	-4.19083e-163	-5.91845e-164	1.95783e-163	-1.59879e-163	1.35706e-162	-9.84391e-163	-2.23633e-163	-3.15651e-163	-6.51813e-163	3.91522e-163	6.48208e-163	-5.3664e-163	-3.63569e-163	6.54353e-165	-1.91786e-163	8.75157e-163	1.05085e-162	6.43145e-164	-1.59593e-163	-6.48815e-164	-1.61139e-163	0
8.12853e-163	8.4999e-163	6.63102e-163	-4.50126e-163	2.85966e-163	7.14258e-163	3.47415e-163	-1.06372e-162	4.38558e-163	-4.19083e-163	-5.91845e-164	1.95783e-163	-1.59879e-163	1.35706e-162	-9.84391e-163	-2.23633e-163	-3.15651e-163	-6.51813e-163	3.91522e-163	6.48208e-163	-5.3664e-163	-3.63569e-163	6.54353e-165	-1.91786e-163	8.75157e-163	1.05085e-162	6.43145e-164	-1.59593e-163	-6.48815e-164	-1.61139e-163	0
8.12853e-163	8.4999e-163	6.63102e-163	-4.50126e-163	2.85966e-163	7.14258e-163	3.47415e-163	-1.06372e-162	4.38558e-163	-4.19083e-163	-5.91845e-164	1.95783e-163	-1.59879e-163	1.35706e-162	-9.84391e-163	-2.23633e-163	-3.15651e-163	-6.51813e-163	3.91522e-163	6.48208e-163	-5.3664e-163	-3.63569e-163	6.54353e-165	-1.91786e-163	8.75157e-163	1.05085e-162	6.43145e-164	-1.59593e-163	-6.48815e-164	-1.61139e-163	0
8.12853e-163	8.4999e-163	6.63102e-163	-4.50126e-163	2.85966e-163	7.14258e-163	3.47415e-163	-1.06372e-162	4.38558e-163	-4.19083e-163	-5.91845e-164	1.95783e-163	-1.59879e-163	1.35706e-162	-9.84391e-163	-2.23633e-163	-3.15651e-163	-6.51813e-163	3.91522e-163	6.48208e-163	-5.3664e-163	-3.63569e-163	6.54353e-165	-1.91786e-163	8.75157e-163	1.05085e-162	6.43145e-164	-1.59593e-163	-6.48815e-164	-1.61139e-163	0
8.12853e-163	8.4999e-163	6.63102e-163	-4.50126e-163	2.85966e-163	7.14258e-163	3.47415e-163	-1.06372e-162	4.38558e-163	-4.19083e-163	-5.91845e-164	1.95783e-163	-1.59879e-163	1.35706e-162	-9.84391e-163	-2.23633e-163	-3.15651e-163	-6.51813e-163	3.91522e-163	6.48208e-163	-5.3664e-163	-3.63569e-163	6.54353e-165	-1.91786e-163	8.75157e-163	1.05085e-162	6.43145e-164	-1.59593e-163	-6.48815e-164	-1.61139e-163	0
8.12853e-163	8.4999e-163	6.63102e-163	-4.50126e-163	2.85966e-163	7.14258e-163	3.47415e-163	-1.06372e-162	4.38558e-163	-4.19083e-163	-5.91845e-164	1.95783e-163	-1.59879e-163	1.35706e-162	-9.84391e-163	-2.23633e-163	-3.15651e-163	-6.51813e-163	3.91522e-163	6.48208e-163	-5.3664e-163	-3.63569e-163	6.54353e-165	-1.91786e-163	8.75157e-163	1.05085e-162	6.43145e-164	-1.59593e-163	-6.48815e-164	-1.61139e-163	0
8.12853e-163	8.4999e-163	6.63102e-163	-4.50126e-163	2.85966e-163	7.14258e-163	3.47415e-163	-1.06372e-162	4.38558e-163	-4.19083e-163	-5.91845e-164	1.95783e-163	-1.59879e-163	1.35706e-162	-9.84391e-163	-2.23633e-163	-3.15651e-163	-6.51813e-163	3.91522e-163	6.48208e-163	-5.3664e-163	-3.63569e-163	6.54353e-165	-1.91786e-163	8.75157e-163	1.05085e-162	6.43145e-164	-1.59593e-163	-6.48815e-164	-1.61139e-163	0
8.12853e-163	8.4999e-163	6.63102e-163	-4.50126e-163	2.85966e-163	7.14258e-163	3.47415e-163	-1.06372e-162	4.38558e-163	-4.19083e-163	-5.91845e-164	1.95783e-163	-1.59879e-163	1.35706e-162	-9.84391e-163	-2.23633e-163	-3.15651e-163	-6.51813e-163	3.91522e-163	6.48208e-163	-5.3664e-163	-3.63569e-163	6.54353e-165	-1.91786e-163	8.75157e-163	1.05085e-162	6.43145e-164	-1.59593e-163	-6.48815e-164	-1.61139e-163	0
8.12853e-163	8.4999e-163	6.63102e-163	-4.50126e-163	2.85966e-163	7.14258e-163	3.47415e-163	-1.06372e-162	4.38558e-163	-4.19083e-163	-5.91845e-164	1.95783e-163	-1.59879e-163	1.35706e-162	-9.84391e-163	-2.23633e-163	-3.15651e-163	-6.51813e-163	3.91522e-163	6.48208e-163	-5.3664e-163	-3.63569e-163	6.54353e-165	-1.91786e-163	8.75157e-163	1.05085e-162	6.43145e-164	-1.59593e-163	-6.48815e-164	-1.61139e-163	0
8.12853e-163	8.4999e-163	6.63102e-163	-4.50126e-163	2.85966e-163	7.14258e-163	3.47415e-163	-1.06372e-162	4.38558e-163	-4.19083e-163	-5.91845e-164	1.95783e-163	-1.59879e-163	1.35706e-162	-9.84391e-163	-2.23633e-163	-3.15651e-163	-6.51813e-163	3.91522e-163	6.48208e-163	-5.3664e-163	-3.63569e-163	6.54353e-165	-1.91786e-163	8.75157e-163	1.05085e-162	6.43145e-164	-1.59593e-163	-6.48815e-164	-1.61139e-163	0
8.12853e-163	8.4999e-163	6.63102e-163	-4.50126e-163	2.85966e-163	7.14258e-163	3.47415e-163	-1.06372e-162	4.38558e-163	-4.19083e-163	-5.91845e-164	1.95783e-163	-1.59879e-163	1.35706e-162	-9.84391e-163	-2.23633e-163	-3.15651e-163	-6.51813e-163	3.91522e-163	6.48208e-163	-5.3664e-163	-3.63569e-163	6.54353e-165	-1.91786e-163	8.75157e-163	1.05085e-162	6.43145e-164	-1.59593e-163	-6.48815e-164	-1.61139e-163	0
8.12853e-163	8.4999e-163	6.63102e-163	-4.50126e-163	2.85966e-163	7.14258e-163	3.47415e-163	-1.06372e-162	4.38558e-163	-4.19083e-163	-5.91845e-164	1.95783e-163	-1.59879e-163	1.35706e-162	-9.84391e-163	-2.23633e-163	-3.15651e-163	-6.51813e-163	3.91522e-163	6.48208e-163	-5.3664e-163	-3.63569e-163	6.54353e-165	-1.91786e-163	8.75157e-163	1.05085e-162	6.43145e-164	-1.59593e-163	-6.48815e-164	-1.61139e-163	0
8.12853e-163	8.4999e-163	6.63102e-163	-4.50126e-163	2.85966e-163	7.14258e-163	3.47415e-163	-1.06372e-162	4.38558e-163	-4.19083e-163	-5.91845e-164	1.95783e-163	-1.59879e-163	1.35706e-162	-9.84391e-163	-2.23633e-163	-3.15651e-163	-6.51813e-163	3.91522e-163	6.48208e-163	-5.3664e-163	-3.63569e-163	6.54353e-165	-1.91786e-163	8.75157e-163	1.05085e-162	6.43145e-164	-1.59593e-163	-6.48815e-164	-1.61139e-163	0
8.12853e-163	8.4999e-163	6.63102e-163	-4.50126e-163	2.85966e-163	7.14258e-163	3.47415e-163	-1.06372e-162	4.38558e-163	-4.19083e-163	-5.91845e-164	1.95783e-163	-1.59879e-163	1.35706e-162	-9.84391e-163	-2.23633e-163	-3.15651e-163	-6.51813e-163	3.91522e-163	6.48208e-163	-5.3664e-163	-3.63569e-163	6.54353e-165	-1.91786e-163	8.75157e-163	1.05085e-162	6.43145e-164	-1.59593e-163	-6.48815e-164	-1.61139e-163	0
8.12853e-163	8.4999e-163	6.63102e-163	-4.50126e-163	2.85966e-163	7.14258e-163	3.47415e-163	-1.06372e-162	4.38558e-163	-4.19083e-163	-5.91845e-164	1.95783e-163	-1.59879e-163	1.35706e-162	-9.84391e-163	-2.23633e-163	-3.15651e-163	-6.51813e-163	3.91522e-163	6.48208e-163	-5.3664e-163	-3.63569e-163	6.54353e-165	-1.91786e-163	8.75157e-163	1.05085e-162	6.43145e-164	-1.59593e-163	-6.48815e-164	-1.61139e-163	0
8.12853e-163	8.4999e-163	6.63102e-163	-4.50126e-163	2.85966e-163	7.14258e-163	3.47415e-163	-1.06372e-162	4.38558e-163	-4.19083e-163	-5.91845e-164	1.95783e-163	-1.59879e-163	1.35706e-162	-9.84391e-163	-2.23633e-163	-3.15651e-163	-6.51813e-163	3.91522e-163	6.48208e-163	-5.3664e-163	-3.63569e-163	6.54353e-165	-1.91786e-163	8.75157e-163	1.05085e-162	6.43145e-164	-1.59593e-163	-6.48815e-164	-1.61139e-163	0
8.12853e-163	8.4999e-163	6.63102e-163	-4.50126e-163	2.85966e-163	7.14258e-163	3.47415e-163	-1.06372e-162	4.38558e-163	-4.19083e-163	-5.91845e-164	1.95783e-163	-1.59879e-163	1.35706e-162	-9.84391e-163	-2.23633e-163	-3.15651e-163	-6.51813e-163	3.91522e-163	6.48208e-163	-5.3664e-163	-3.63569e-163	6.54353e-165	-1.91786e-163	8.75157e-163	1.05085e-162	6.43145e-164	-1.59593e-163	-6.48815e-164	-1.61139e-163	0
8.12853e-163	8.4999e-163	6.63102e-163	-4.50126e-163	2.85966e-163	7.14258e-163	3.47415e-163	-1.06372e-162	4.38558e-163	-4.19083e-163	-5.91845e-164	1.95783e-163	-1.59879e-163	1.35706e-162	-9.84391e-163	-2.23633e-163	-3.15651e-163	-6.51813e-163	3.91522e-163	6.48208e-163	-5.3664e-163	-3.63569e-163	6.54353e-165	-1.91786e-163	8.75157e-163	1.05085e-162	6.43145e-164	-1.59593e-163	-6.48815e-164	-1.61139e-163	0
8.12853e-163	8.4999e-163	6.63102e-163	-4.50126e-163	2.85966e-163	7.14258e-163	3.47415e-163	-1.06372e-162	4.38558e-163	-4.19083e-163	-5.91845e-164	1.95783e-163	-1.59879e-163	1.35706e-162	-9.84391e-163	-2.23633e-163	-3.15651e-163	-6.51813e-163	3.91522e-163	6.48208e-163	-5.3664e-163	-3.63569e-163	6.54353e-165	-1.91786e-163	8.75157e-163	1.05085e-162	6.43145e-164	-1.59593e-163	-6.48815e-164	-1.61139e-163	0
8.12853e-163	8.4999e-163	6.63102e-163	-4.50126e-163	2.85966e-163	7.14258e-163	3.47415e-163	-1.06372e-162	4.38558e-163	-4.19083e-163	-5.91845e-164	1.95783e-163	-1.59879e-163	1.35706e-162	-9.84391e-163	-2.23633e-163	-3.15651e-163	-6.51813e-163	3.91522e-163	6.48208e-163	-5.3664e-163	-3.63569e-163	6.54353e-165	-1.91786e-163	8.75157e-163	1.05085e-162	6.43145e-164	-1.59593e-163	-6.48815e-164	-1.61139e-163	0
8.12853e-163	8.4999e-163	6.63102e-163	-4.50126e-163	2.85966e-163	7.14258e-163	3.47415e-163	-1.06372e-162	4.38558e-163	-4.19083e-163	-5.91845e-164	1.95783e-163	-1.59879e-163	1.35706e-162	-9.84391e-163	-2.23633e-163	-3.15651e-163	-6.51813e-163	3.91522e-163	6.48208e-163	-5.3664e-163	-3.63569e-163	6.54353e-165	-1.91786e-163	8.75157e-163	1.05085e-162	6.43145e-164	-1.59593e-163	-6.48815e-164	-1.61139e-163	0
8.12853e-163	8.4999e-163	6.63102e-163	-4.50126e-163	2.85966e-163	7.14258e-163	3.47415e-163	-1.06372e-162	4.38558e-163	-4.19083e-163	-5.91845e-164	1.95783e-163	-1.59879e-163	1.35706e-162	-9.84391e-163	-2.23633e-163	-3.15651e-163	-6.51813e-163	3.91522e-163	6.48208e-163	-5.3664e-163	-3.63569e-163	6.54353e-165	-1.91786e-163	8.75157e-163	1.05085e-162	6.43145e-164	-1.59593e-163	-6.48815e-164	-1.61139e-163	0
8.12853e-163	8.4999e-163	6.63102e-163	-4.50126e-163	2.85966e-163	7.14258e-163	3.47415e-163	-1.06372e-162	4.38558e-163	-4.19083e-163	-5.91845e-164	1.95783e-163	-1.59879e-163	1.35706e-162	-9.84391e-163	-2.23633e-163	-3.15651e-163	-6.51813e-163	3.91522e-163	6.48208e-163	-5.3664e-163	-3.63569e-163	6.54353e-165	-1.91786e-163	8.75157e-163	1.05085e-162	6.43145e-164	-1.59593e-163	-6.48815e-164	-1.61139e-163	0
8.12853e-163	8.4999e-163	6.63102e-163	-4.50126e-163	2.85966e-163	7.14258e-163	3.47415e-163	-1.06372e-162	4.38558e-163	-4.19083e-163	-5.91845e-164	1.95783e-163	-1.59879e-163	1.35706e-162	-9.84391e-163	-2.23633e-163	-3.15651e-163	-6.51813e-163	3.91522e-163	6.48208e-163	-5.3664e-163	-3.63569e-163	6.54353e-165	-1.91786e-163	8.75157e-163	1.05085e-162	6.43145e-164	-1.59593e-163	-6.48815e-164	-1.61139e-163	0
8.12853e-163	8.4999e-163	6.63102e-163	-4.50126e-163	2.85966e-163	7.14258e-163	3.47415e-163	-1.06372e-162	4.38558e-163	-4.19083e-163	-5.91845e-164	1.95783e-163	-1.59879e-163	1.35706e-162	-9.84391e-163	-2.23633e-163	-3.15651e-163	-6.51813e-163	3.91522e-163	6.48208e-163	-5.3664e-163	-3.63569e-163	6.54353e-165	-1.91786e-163	8.75157e-163	1.05085e-162	6.43145e-164	-1.59593e-163	-6.48815e-164	-1.61139e-163	0
8.12853e-163	8.4999e-163	6.63102e-163	-4.50126e-163	2.85966e-163	7.14258e-163	3.47415e-163	-1.06372e-162	4.38558e-163	-4.19083e-163	-5.91845e-164	1.95783e-163	-1.59879e-163	1.35706e-162	-9.84391e-163	-2.23633e-163	-3.15651e-163	-6.51813e-163	3.91522e-163	6.48208e-163	-5.3664e-163	-3.63569e-163	6.54353e-165	-1.91786e-163	8.75157e-163	1.05085e-162	6.43145e-164	-1.59593e-163	-6.48815e-164	-1.61139e-163	0
8.12853e-163	8.4999e-163	6.63102e-163	-4.50126e-163	2.85966e-163	7.14258e-163	3.47415e-163	-1.06372e-162	4.38558e-163	-4.19083e-163	-5.91845e-164	1.95783e-163	-1.59879e-163	1.35706e-162	-9.84391e-163	-2.23633e-163	-3.15651e-163	-6.51813e-163	3.91522e-163	6.48208e-163	-5.3664e-163	-3.63569e-163	6.54353e-165	-1.91786e-163	8.75157e-163	1.05085e-162	6.43145e-164	-1.59593e-163	-6.48815e-164	-1.61139e-163	0
8.12853e-163	8.4999e-163	6.63102e-163	-4.50126e-163	2.85966e-163	7.14258e-163	3.47415e-163	-1.06372e-162	4.38558e-163	-4.19083e-163	-5.91845e-164	1.95783e-163	-1.59879e-163	1.35706e-162	-9.84391e-163	-2.23633e-163	-3.15651e-163	-6.51813e-163	3.91522e-163	6.48208e-163	-5.3664e-163	-3.63569e-163	6.54353e-165	-1.91786e-163	8.75157e-163	1.05085e-162	6.43145e-164	-1.59593e-163	-6.48815e-164	-1.61139e-163	0
8.12853e-163	8.4999e-163	6.63102e-163	-4.50126e-163	2.85966e-163	7.14258e-163	3.47415e-163	-1.06372e-162	4.38558e-163	-4.19083e-163	-5.91845e-164	1.95783e-163	-1.59879e-163	1.35706e-162	-9.84391e-163	-2.23633e-163	-3.15651e-163	-6.51813e-163	3.91522e-163	6.48208e-163	-5.3664e-163	-3.63569e-163	6.54353e-165	-1.91786e-163	8.75157e-163	1.05085e-162	6.43145e-164	-1.59593e-163	-6.48815e-164	-1.61139e-163	0
8.12853e-163	8.4999e-163	6.63102e-163	-4.50126e-163	2.85966e-163	7.14258e-163	3.47415e-163	-1.06372e-162	4.38558e-163	-4.19083e-163	-5.91845e-164	1.95783e-163	-1.59879e-163	1.35706e-162	-9.84391e-163	-2.23633e-163	-3.15651e-163	-6.51813e-163	3.91522e-163	6.48208e-163	-5.3664e-163	-3.63569e-163	6.54353e-165	-1.91786e-163	8.75157e-163	1.05085e-162	6.43145e-164	-1.59593e-163	-6.48815e-164	-1.61139e-163	0
8.12853e-163	8.4999e-163	6.63102e-163	-4.50126e-163	2.85966e-163	7.14258e-163	3.47415e-163	-1.06372e-162	4.38558e-163	-4.19083e-163	-5.91845e-164	1.95783e-163	-1.59879e-163	1.35706e-162	-9.84391e-163	-2.23633e-163	-3.15651e-163	-6.51813e-163	3.91522e-163	6.48208e-163	-5.3664e-163	-3.63569e-163	6.54353e-165	-1.91786e-163	8.75157e-163	1.05085e-162	6.43145e-164	-1.59593e-163	-6.48815e-164	-1.61139e-163	0
8.12853e-163	8.4999e-163	6.63102e-163	-4.50126e-163	2.85966e-163	7.14258e-163	3.47415e-163	-1.06372e-162	4.38558e-163	-4.19083e-163	-5.91845e-164	1.95783e-163	-1.59879e-163	1.35706e-162	-9.84391e-163	-2.23633e-163	-3.15651e-163	-6.51813e-163	3.91522e-163	6.48208e-163	-5.3664e-163	-3.63569e-163	6.54353e-165	-1.91786e-163	8.75157e-163	1.05085e-162	6.43145e-164	-1.59593e-163	-6.48815e-164	-1.61139e-163	0
8.12853e-163	8.4999e-163	6.63102e-163	-4.50126e-163	2.85966e-163	7.14258e-163	3.47415e-163	-1.06372e-162	4.38558e-163	-4.19083e-163	-5.91845e-164	1.95783e-163	-1.59879e-163	1.35706e-162	-9.84391e-163	-2.23633e-163	-3.15651e-163	-6.51813e-163	3.91522e-163	6.48208e-163	-5.3664e-163	-3.63569e-163	6.54353e-165	-1.91786e-163	8.75157e-163	1.05085e-162	6.43145e-164	-1.59593e-163	-6.48815e-164	-1.61139e-163	0
8.12853e-163	8.4999e-163	6.63102e-163	-4.50126e-163	2.85966e-163	7.14258e-163	3.47415e-163	-1.06372e-162	4.38558e-163	-4.19083e-163	-5.91845e-164	1.95783e-163	-1.59879e-163	1.35706e-162	-9.84391e-163	-2.23633e-163	-3.15651e-163	-6.51813e-163	3.91522e-163	6.48208e-163	-5.3664e-163	-3.63569e-163	6.54353e-165	-1.91786e-163	8.75157e-163	1.05085e-162	6.43145e-164	-1.59593e-163	-6.48815e-164	-1.61139e-163	0
8.12853e-163	8.4999e-163	6.63102e-163	-4.50126e-163	2.85966e-163	7.14258e-163	3.47415e-163	-1.06372e-162	4.38558e-163	-4.19083e-163	-5.91845e-164	1.95783e-163	-1.59879e-163	1.35706e-162	-9.84391e-163	-2.23633e-163	-3.15651e-163	-6.51813e-163	3.91522e-163	6.48208e-163	-5.3664e-163	-3.63569e-163	6.54353e-165	-1.91786e-163	8.75157e-163	1.05085e-162	6.43145e-164	-1.59593e-163	-6.48815e-164	-1.61139e-163	0
8.12853e-163	8.4999e-163	6.63102e-163	-4.50126e-163	2.85966e-163	7.14258e-163	3.47415e-163	-1.06372e-162	4.38558e-163	-4.19083e-163	-5.91845e-164	1.95783e-163	-1.59879e-163	1.35706e-162	-9.84391e-163	-2.23633e-163	-3.15651e-163	-6.51813e-163	3.91522e-163	6.48208e-163	-5.3664e-163	-3.63569e-163	6.54353e-165	-1.91786e-163	8.75157e-163	1.05085e-162	6.43145e-164	-1.59593e-163	-6.48815e-164	-1.61139e-163	0
8.12853e-163	8.4999e-163	6.63102e-163	-4.50126e-163	2.85966e-163	7.14258e-163	3.47415e-163	-1.06372e-162	4.38558e-163	-4.19083e-163	-5.91845e-164	1.95783e-163	-1.59879e-163	1.35706e-162	-9.84391e-163	-2.23633e-163	-3.15651e-163	-6.51813e-163	3.91522e-163	6.48208e-163	-5.3664e-163	-3.63569e-163	6.54353e-165	-1.91786e-163	8.75157e-163	1.05085e-162	6.43145e-164	-1.59593e-163	-6.48815e-164	-1.61139e-163	0
8.12853e-163	8.4999e-163	6.63102e-163	-4.50126e-163	2.85966e-163	7.14258e-163	3.47415e-163	-1.06372e-162	4.38558e-163	-4.19083e-163	-5.91845e-164	1.95783e-163	-1.59879e-163	1.35706e-162	-9.84391e-163	-2.23633e-163	-3.15651e-163	-6.51813e-163	3.91522e-163	6.48208e-163	-5.3664e-163	-3.63569e-163	6.54353e-165	-1.91786e-163	8.75157e-163	1.05085e-162	6.43145e-164	-1.59593e-163	-6.48815e-164	-1.61139e-163	0
8.12853e-163	8.4999e-163	6.63102e-163	-4.50126e-163	2.85966e-163	7.14258e-163	3.47415e-163	-1.06372e-162	4.38558e-163	-4.19083e-163	-5.91845e-164	1.95783e-163	-1.59879e-163	1.35706e-162	-9.84391e-163	-2.23633e-163	-3.15651e-163	-6.51813e-163	3.91522e-163	6.48208e-163	-5.3664e-163	-3.63569e-163	6.54353e-165	-1.91786e-163	8.75157e-163	1.05085e-162	6.43145e-164	-1.59593e-163	-6.48815e-164	-1.61139e-163	0
8.12853e-163	8.4999e-163	6.63102e-163	-4.50126e-163	2.85966e-163	7.14258e-163	3.47415e-163	-1.06372e-162	4.38558e-163	-4.19083e-163	-5.91845e-164	1.95783e-163	-1.59879e-163	1.35706e-162	-9.84391e-163	-2.23633e-163	-3.15651e-163	-6.51813e-163	3.91522e-163	6.48208e-163	-5.3664e-163	-3.63569e-163	6.54353e-165	-1.91786e-163	8.75157e-163	1.05085e-162	6.43145e-164	-1.59593e-163	-6.48815e-164	-1.61139e-163	0
8.12853e-163	8.4999e-163	6.63102e-163	-4.50126e-163	2.85966e-163	7.14258e-163	3.47415e-163	-1.06372e-162	4.38558e-163	-4.19083e-163	-5.91845e-164	1.95783e-163	-1.59879e-163	1.35706e-162	-9.84391e-163	-2.23633e-163	-3.15651e-163	-6.51813e-163	3.91522e-163	6.48208e-163	-5.3664e-163	-3.63569e-163	6.54353e-165	-1.91786e-163	8.75157e-163	1.05085e-162	6.43145e-164	-1.59593e-163	-6.48815e-164	-1.61139e-163	0
8.12853e-163	8.4999e-163	6.63102e-163	-4.50126e-163	2.85966e-163	7.14258e-163	3.47415e-163	-1.06372e-162	4.38558e-163	-4.19083e-163	-5.91845e-164	1.95783e-163	-1.59879e-163	1.35706e-162	-9.84391e-163	-2.23633e-163	-3.15651e-163	-6.51813e-163	3.91522e-163	6.48208e-163	-5.3664e-163	-3.63569e-163	6.54353e-165	-1.91786e-163	8.75157e-163	1.05085e-162	6.43145e-164	-1.59593e-163	-6.48815e-164	-1.61139e-163	0
8.12853e-163	8.4999e-163	6.63102e-163	-4.50126e-163	2.85966e-163	7.14258e-163	3.47415e-163	-1.06372e-162	4.38558e-163	-4.19083e-163	-5.91845e-164	1.95783e-163	-1.59879e-163	1.35706e-162	-9.84391e-163	-2.23633e-163	-3.15651e-163	-6.51813e-163	3.91522e-163	6.48208e-163	-5.3664e-163	-3.63569e-163	6.54353e-165	-1.91786e-163	8.75157e-163	1.05085e-162	6.43145e-164	-1.59593e-163	-6.48815e-164	-1.61139e-163	0
8.12853e-163	8.4999e-163	6.63102e-163	-4.50126e-163	2.85966e-163	7.14258e-163	3.47415e-163	-1.06372e-162	4.38558e-163	-4.19083e-163	-5.91845e-164	1.95783e-163	-1.59879e-163	1.35706e-162	-9.84391e-163	-2.23633e-163	-3.15651e-163	-6.51813e-163	3.91522e-163	6.48208e-163	-5.3664e-163	-3.63569e-163	6.54353e-165	-1.91786e-163	8.75157e-163	1.05085e-162	6.43145e-164	-1.59593e-163	-6.48815e-164	-1.61139e-163	0
8.12853e-163	8.4999e-163	6.63102e-163	-4.50126e-163	2.85966e-163	7.14258e-163	3.47415e-163	-1.06372e-162	4.38558e-163	-4.19083e-163	-5.91845e-164	1.95783e-163	-1.59879e-163	1.35706e-162	-9.84391e-163	-2.23633e-163	-3.15651e-163	-6.51813e-163	3.91522e-163	6.48208e-163	-5.3664e-163	-3.63569e-163	6.54353e-165	-1.91786e-163	8.75157e-163	1.05085e-162	6.43145e-164	-1.59593e-163	-6.48815e-164	-1.61139e-163	0
8.12853e-163	8.4999e-163	6.63102e-163	-4.50126e-163	2.85966e-163	7.14258e-163	3.47415e-163	-1.06372e-162	4.38558e-163	-4.19083e-163	-5.91845e-164	1.95783e-163	-1.59879e-163	1.35706e-162	-9.84391e-163	-2.23633e-163	-3.15651e-163	-6.51813e-163	3.91522e-163	6.48208e-163	-5.3664e-163	-3.63569e-163	6.54353e-165	-1.91786e-163	8.75157e-163	1.05085e-162	6.43145e-164	-1.59593e-163	-6.48815e-164	-1.61139e-163	0
8.12853e-163	8.4999e-163	6.63102e-163	-4.50126e-163	2.85966e-163	7.14258e-163	3.47415e-163	-1.06372e-162	4.38558e-163	-4.19083e-163	-5.91845e-164	1.95783e-163	-1.59879e-163	1.35706e-162	-9.84391e-163	-2.23633e-163	-3.15651e-163	-6.51813e-163	3.91522e-163	6.48208e-163	-5.3664e-163	-3.63569e-163	6.54353e-165	-1.91786e-163	8.75157e-163	1.05085e-162	6.43145e-164	-1.59593e-163	-6.48815e-164	-1.61139e-163	0
8.12853e-163	8.4999e-163	6.63102e-163	-4.50126e-163	2.85966e-163	7.14258e-163	3.47415e-163	-1.06372e-162	4.38558e-163	-4.19083e-163	-5.91845e-164	1.95783e-163	-1.59879e-163	1.35706e-162	-9.84391e-163	-2.23633e-163	-3.15651e-163	-6.51813e-163	3.91522e-163	6.48208e-163	-5.3664e-163	-3.63569e-163	6.54353e-165	-1.91786e-163	8.75157e-163	1.05085e-162	6.43145e-164	-1.59593e-163	-6.48815e-164	-1.61139e-163	0
8.12853e-163	8.4999e-163	6.63102e-163	-4.50126e-163	2.85966e-163	7.14258e-163	3.47415e-163	-1.06372e-162	4.38558e-163	-4.19083e-163	-5.91845e-164	1.95783e-163	-1.59879e-163	1.35706e-162	-9.84391e-163	-2.23633e-163	-3.15651e-163	-6.51813e-163	3.91522e-163	6.48208e-163	-5.3664e-163	-3.63569e-163	6.54353e-165	-1.91786e-163	8.75157e-163	1.05085e-162	6.43145e-164	-1.59593e-163	-6.48815e-164	-1.61139e-163	0
8.12853e-163	8.4999e-163	6.63102e-163	-4.50126e-163	2.85966e-163	7.14258e-163	3.47415e-163	-1.06372e-162	4.38558e-163	-4.19083e-163	-5.91845e-164	1.95783e-163	-1.59879e-163	1.35706e-162	-9.84391e-163	-2.23633e-163	-3.15651e-163	-6.51813e-163	3.91522e-163	6.48208e-163	-5.3664e-163	-3.63569e-163	6.54353e-165	-1.91786e-163	8.75157e-163	1.05085e-162	6.43145e-164	-1.59593e-163	-6.48815e-164	-1.61139e-163	0
8.12853e-163	8.4999e-163	6.63102e-163	-4.50126e-163	2.85966e-163	7.14258e-163	3.47415e-163	-1.06372e-162	4.38558e-163	-4.19083e-163	-5.91845e-164	1.95783e-163	-1.59879e-163	1.35706e-162	-9.84391e-163	-2.23633e-163	-3.15651e-163	-6.51813e-163	3.91522e-163	6.48208e-163	-5.3664e-163	-3.63569e-163	6.54353e-165	-1.91786e-163	8.75157e-163	1.05085e-162	6.43145e-164	-1.59593e-163	-6.48815e-164	-1.61139e-163	0
8.12853e-163	8.4999e-163	6.63102e-163	-4.50126e-163	2.85966e-163	7.14258e-163	3.47415e-163	-1.06372e-162	4.38558e-163	-4.19083e-163	-5.91845e-164	1.95783e-163	-1.59879e-163	1.35706e-162	-9.84391e-163	-2.23633e-163	-3.15651e-163	-6.51813e-163	3.91522e-163	6.48208e-163	-5.3664e-163	-3.63569e-163	6.54353e-165	-1.91786e-163	8.75157e-163	1.05085e-162	6.43145e-164	-1.59593e-163	-6.48815e-164	-1.61139e-163	0
8.12853e-163	8.4999e-163	6.63102e-163	-4.50126e-163	2.85966e-163	7.14258e-163	3.47415e-163	-1.06372e-162	4.38558e-163	-4.19083e-163	-5.91845e-164	1.95783e-163	-1.59879e-163	1.35706e-162	-9.84391e-163	-2.23633e-163	-3.15651e-163	-6.51813e-163	3.91522e-163	6.48208e-163	-5.3664e-163	-3.63569e-163	6.54353e-165	-1.91786e-163	8.75157e-163	1.05085e-162	6.43145e-164	-1.59593e-163	-6.48815e-164	-1.61139e-163	0
8.12853e-163	8.4999e-163	6.63102e-163	-4.50126e-163	2.85966e-163	7.14258e-163	3.47415e-163	-1.06372e-162	4.38558e-163	-4.19083e-163	-5.91845e-164	1.95783e-163	-1.59879e-163	1.35706e-162	-9.84391e-163	-2.23633e-163	-3.15651e-163	-6.51813e-163	3.91522e-163	6.48208e-163	-5.3664e-163	-3.63569e-163	6.54353e-165	-1.91786e-163	8.75157e-163	1.05085e-162	6.43145e-164	-1.59593e-163	-6.48815e-164	-1.61139e-163	0
8.12853e-163	8.4999e-163	6.63102e-163	-4.50126e-163	2.85966e-163	7.14258e-163	3.47415e-163	-1.06372e-162	4.38558e-163	-4.19083e-163	-5.91845e-164	1.95783e-163	-1.59879e-163	1.35706e-162	-9.84391e-163	-2.23633e-163	-3.15651e-163	-6.51813e-163	3.91522e-163	6.48208e-163	-5.3664e-163	-3.63569e-163	6.54353e-165	-1.91786e-163	8.75157e-163	1.05085e-162	6.43145e-164	-1.59593e-163	-6.48815e-164	-1.61139e-163	0
8.12853e-163	8.4999e-163	6.63102e-163	-4.50126e-163	2.85966e-163	7.14258e-163	3.47415e-163	-1.06372e-162	4.38558e-163	-4.19083e-163	-5.91845e-164	1.95783e-163	-1.59879e-163	1.35706e-162	-9.84391e-163	-2.23633e-163	-3.15651e-163	-6.51813e-163	3.91522e-163	6.48208e-163	-5.3664e-163	-3.63569e-163	6.54353e-165	-1.91786e-163	8.75157e-163	1.05085e-162	6.43145e-164	-1.59593e-163	-6.48815e-164	-1.61139e-163	0
8.12853e-163	8.4999e-163	6.63102e-163	-4.50126e-163	2.85966e-163	7.14258e-163	3.47415e-163	-1.06372e-162	4.38558e-163	-4.19083e-163	-5.91845e-164	1.95783e-163	-1.59879e-163	1.35706e-162	-9.84391e-163	-2.23633e-163	-3.15651e-163	-6.51813e-163	3.91522e-163	6.48208e-163	-5.3664e-163	-3.63569e-163	6.54353e-165	-1.91786e-163	8.75157e-163	1.05085e-162	6.43145e-164	-1.59593e-163	-6.48815e-164	-1.61139e-163	0
8.12853e-163	8.4999e-163	6.63102e-163	-4.50126e-163	2.85966e-163	7.14258e-163	3.47415e-163	-1.06372e-162	4.38558e-163	-4.19083e-163	-5.91845e-164	1.95783e-163	-1.59879e-163	1.35706e-162	-9.84391e-163	-2.23633e-163	-3.15651e-163	-6.51813e-163	3.91522e-163	6.48208e-163	-5.3664e-163	-3.63569e-163	6.54353e-165	-1.91786e-163	8.75157e-163	1.05085e-162	6.43145e-164	-1.59593e-163	-6.48815e-164	-1.61139e-163	0
8.12853e-163	8.4999e-163	6.63102e-163	-4.50126e-163	2.85966e-163	7.14258e-163	3.47415e-163	-1.06372e-162	4.38558e-163	-4.19083e-163	-5.91845e-164	1.95783e-163	-1.59879e-163	1.35706e-162	-9.84391e-163	-2.23633e-163	-3.15651e-163	-6.51813e-163	3.91522e-163	6.48208e-163	-5.3664e-163	-3.63569e-163	6.54353e-165	-1.91786e-163	8.75157e-163	1.05085e-162	6.43145e-164	-1.59593e-163	-6.48815e-164	-1.61139e-163	0
8.12853e-163	8.4999e-163	6.63102e-163	-4.50126e-163	2.85966e-163	7.14258e-163	3.47415e-163	-1.06372e-162	4.38558e-163	-4.19083e-163	-5.91845e-164	1.95783e-163	-1.59879e-163	1.35706e-162	-9.84391e-163	-2.23633e-163	-3.15651e-163	-6.51813e-163	3.91522e-163	6.48208e-163	-5.3664e-163	-3.63569e-163	6.54353e-165	-1.91786e-163	8.75157e-163	1.05085e-162	6.43145e-164	-1.59593e-163	-6.48815e-164	-1.61139e-163	0
8.12853e-163	8.4999e-163	6.63102e-163	-4.50126e-163	2.85966e-163	7.14258e-163	3.47415e-163	-1.06372e-162	4.38558e-163	-4.19083e-163	-5.91845e-164	1.95783e-163	-1.59879e-163	1.35706e-162	-9.84391e-163	-2.23633e-163	-3.15651e-163	-6.51813e-163	3.91522e-163	6.48208e-163	-5.3664e-163	-3.63569e-163	6.54353e-165	-1.91786e-163	8.75157e-163	1.05085e-162	6.43145e-164	-1.59593e-163	-6.48815e-164	-1.61139e-163	0
8.12853e-163	8.4999e-163	6.63102e-163	-4.50126e-163	2.85966e-163	7.14258e-163	3.47415e-163	-1.06372e-162	4.38558e-163	-4.19083e-163	-5.91845e-164	1.95783e-163	-1.59879e-163	1.35706e-162	-9.84391e-163	-2.23633e-163	-3.15651e-163	-6.51813e-163	3.91522e-163	6.48208e-163	-5.3664e-163	-3.63569e-163	6.54353e-165	-1.91786e-163	8.75157e-163	1.05085e-162	6.43145e-164	-1.59593e-163	-6.48815e-164	-1.61139e-163	0
8.12853e-163	8.4999e-163	6.63102e-163	-4.50126e-163	2.85966e-163	7.14258e-163	3.47415e-163	-1.06372e-162	4.38558e-163	-4.19083e-163	-5.91845e-164	1.95783e-163	-1.59879e-163	1.35706e-162	-9.84391e-163	-2.23633e-163	-3.15651e-163	-6.51813e-163	3.91522e-163	6.48208e-163	-5.3664e-163	-3.63569e-163	6.54353e-165	-1.91786e-163	8.75157e-163	1.05085e-162	6.43145e-164	-1.59593e-163	-6.48815e-164	-1.61139e-163	0
8.12853e-163	8.4999e-163	6.63102e-163	-4.50126e-163	2.85966e-163	7.14258e-163	3.47415e-163	-1.06372e-162	4.38558e-163	-4.19083e-163	-5.91845e-164	1.95783e-163	-1.59879e-163	1.35706e-162	-9.84391e-163	-2.23633e-163	-3.15651e-163	-6.51813e-163	3.91522e-163	6.48208e-163	-5.3664e-163	-3.63569e-163	6.54353e-165	-1.91786e-163	8.75157e-163	1.05085e-162	6.43145e-164	-1.59593e-163	-6.48815e-164	-1.61139e-163	0
8.12853e-163	8.4999e-163	6.63102e-163	-4.50126e-163	2.85966e-163	7.14258e-163	3.47415e-163	-1.06372e-162	4.38558e-163	-4.19083e-163	-5.91845e-164	1.95783e-163	-1.59879e-163	1.35706e-162	-9.84391e-163	-2.23633e-163	-3.15651e-163	-6.51813e-163	3.91522e-163	6.48208e-163	-5.3664e-163	-3.63569e-163	6.54353e-165	-1.91786e-163	8.75157e-163	1.05085e-162	6.43145e-164	-1.59593e-163	-6.48815e-164	-1.61139e-163	0
8.12853e-163	8.4999e-163	6.63102e-163	-4.50126e-163	2.85966e-163	7.14258e-163	3.47415e-163	-1.06372e-162	4.38558e-163	-4.19083e-163	-5.91845e-164	1.95783e-163	-1.59879e-163	1.35706e-162	-9.84391e-163	-2.23633e-163	-3.15651e-163	-6.51813e-163	3.91522e-163	6.48208e-163	-5.3664e-163	-3.63569e-163	6.54353e-165	-1.91786e-163	8.75157e-163	1.05085e-162	6.43145e-164	-1.59593e-163	-6.48815e-164	-1.61139e-163	0
8.12853e-163	8.4999e-163	6.63102e-163	-4.50126e-163	2.85966e-163	7.14258e-163	3.47415e-163	-1.06372e-162	4.38558e-163	-4.19083e-163	-5.91845e-164	1.95783e-163	-1.59879e-163	1.35706e-162	-9.84391e-163	-2.23633e-163	-3.15651e-163	-6.51813e-163	3.91522e-163	6.48208e-163	-5.3664e-163	-3.63569e-163	6.54353e-165	-1.91786e-163	8.75157e-163	1.05085e-162	6.43145e-164	-1.59593e-163	-6.48815e-164	-1.61139e-163	0
8.12853e-163	8.4999e-163	6.63102e-163	-4.50126e-163	2.85966e-163	7.14258e-163	3.47415e-163	-1.06372e-162	4.38558e-163	-4.19083e-163	-5.91845e-164	1.95783e-163	-1.59879e-163	1.35706e-162	-9.84391e-163	-2.23633e-163	-3.15651e-163	-6.51813e-163	3.91522e-163	6.48208e-163	-5.3664e-163	-3.63569e-163	6.54353e-165	-1.91786e-163	8.75157e-163	1.05085e-162	6.43145e-164	-1.59593e-163	-6.48815e-164	-1.61139e-163	0
8.12853e-163	8.4999e-163	6.63102e-163	-4.50126e-163	2.85966e-163	7.14258e-163	3.47415e-163	-1.06372e-162	4.38558e-163	-4.19083e-163	-5.91845e-164	1.95783e-163	-1.59879e-163	1.35706e-162	-9.84391e-163	-2.23633e-163	-3.15651e-163	-6.51813e-163	3.91522e-163	6.48208e-163	-5.3664e-163	-3.63569e-163	6.54353e-165	-1.91786e-163	8.75157e-163	1.05085e-162	6.43145e-164	-1.59593e-163	-6.48815e-164	-1.61139e-163	0
8.12853e-163	8.4999e-163	6.63102e-163	-4.50126e-163	2.85966e-163	7.14258e-163	3.47415e-163	-1.06372e-162	4.38558e-163	-4.19083e-163	-5.91845e-164	1.95783e-163	-1.59879e-163	1.35706e-162	-9.84391e-163	-2.23633e-163	-3.15651e-163	-6.51813e-163	3.91522e-163	6.48208e-163	-5.3664e-163	-3.63569e-163	6.54353e-165	-1.91786e-163	8.75157e-163	1.05085e-162	6.43145e-164	-1.59593e-163	-6.48815e-164	-1.61139e-163	0
8.12853e-163	8.4999e-163	6.63102e-163	-4.50126e-163	2.85966e-163	7.14258e-163	3.47415e-163	-1.06372e-162	4.38558e-163	-4.19083e-163	-5.91845e-164	1.95783e-163	-1.59879e-163	1.35706e-162	-9.84391e-163	-2.23633e-163	-3.15651e-163	-6.51813e-163	3.91522e-163	6.48208e-163	-5.3664e-163	-3.63569e-163	6.54353e-165	-1.91786e-163	8.75157e-163	1.05085e-162	6.43145e-164	-1.59593e-163	-6.48815e-164	-1.61139e-163	0
8.12853e-163	8.4999e-163	6.63102e-163	-4.50126e-163	2.85966e-163	7.14258e-163	3.47415e-163	-1.06372e-162	4.38558e-163	-4.19083e-163	-5.91845e-164	1.95783e-163	-1.59879e-163	1.35706e-162	-9.84391e-163	-2.23633e-163	-3.15651e-163	-6.51813e-163	3.91522e-163	6.48208e-163	-5.3664e-163	-3.63569e-163	6.54353e-165	-1.91786e-163	8.75157e-163	1.05085e-162	6.43145e-164	-1.59593e-163	-6.48815e-164	-1.61139e-163	0
8.12853e-163	8.4999e-163	6.63102e-163	-4.50126e-163	2.85966e-163	7.14258e-163	3.47415e-163	-1.06372e-162	4.38558e-163	-4.19083e-163	-5.91845e-164	1.95783e-163	-1.59879e-163	1.35706e-162	-9.84391e-163	-2.23633e-163	-3.15651e-163	-6.51813e-163	3.91522e-163	6.48208e-163	-5.3664e-163	-3.63569e-163	6.54353e-165	-1.91786e-163	8.75157e-163	1.05085e-162	6.43145e-164	-1.59593e-163	-6.48815e-164	-1.61139e-163	0
8.12853e-163	8.4999e-163	6.63102e-163	-4.50126e-163	2.85966e-163	7.14258e-163	3.47415e-163	-1.06372e-162	4.38558e-163	-4.19083e-163	-5.91845e-164	1.95783e-163	-1.59879e-163	1.35706e-162	-9.84391e-163	-2.23633e-163	-3.15651e-163	-6.51813e-163	3.91522e-163	6.48208e-163	-5.3664e-163	-3.63569e-163	6.54353e-165	-1.91786e-163	8.75157e-163	1.05085e-162	6.43145e-164	-1.59593e-163	-6.48815e-164	-1.61139e-163	0
8.12853e-163	8.4999e-163	6.63102e-163	-4.50126e-163	2.85966e-163	7.14258e-163	3.47415e-163	-1.06372e-162	4.38558e-163	-4.19083e-163	-5.91845e-164	1.95783e-163	-1.59879e-163	1.35706e-162	-9.84391e-163	-2.23633e-163	-3.15651e-163	-6.51813e-163	3.91522e-163	6.48208e-163	-5.3664e-163	-3.63569e-163	6.54353e-165	-1.91786e-163	8.75157e-163	1.05085e-162	6.43145e-164	-1.59593e-163	-6.48815e-164	-1.61139e-163	0
8.12853e-163	8.4999e-163	6.63102e-163	-4.50126e-163	2.85966e-163	7.14258e-163	3.47415e-163	-1.06372e-162	4.38558e-163	-4.19083e-163	-5.91845e-164	1.95783e-163	-1.59879e-163	1.35706e-162	-9.84391e-163	-2.23633e-163	-3.15651e-163	-6.51813e-163	3.91522e-163	6.48208e-163	-5.3664e-163	-3.63569e-163	6.54353e-165	-1.91786e-163	8.75157e-163	1.05085e-162	6.43145e-164	-1.59593e-163	-6.48815e-164	-1.61139e-163	0
8.12853e-163	8.4999e-163	6.63102e-163	-4.50126e-163	2.85966e-163	7.14258e-163	3.47415e-163	-1.06372e-162	4.38558e-163	-4.19083e-163	-5.91845e-164	1.95783e-163	-1.59879e-163	1.35706e-162	-9.84391e-163	-2.23633e-163	-3.15651e-163	-6.51813e-163	3.91522e-163	6.48208e-163	-5.3664e-163	-3.63569e-163	6.54353e-165	-1.91786e-163	8.75157e-163	1.05085e-162	6.43145e-164	-1.59593e-163	-6.48815e-164	-1.61139e-163	0
8.12853e-163	8.4999e-163	6.63102e-163	-4.50126e-163	2.85966e-163	7.14258e-163	3.47415e-163	-1.06372e-162	4.38558e-163	-4.19083e-163	-5.91845e-164	1.95783e-163	-1.59879e-163	1.35706e-162	-9.84391e-163	-2.23633e-163	-3.15651e-163	-6.51813e-163	3.91522e-163	6.48208e-163	-5.3664e-163	-3.63569e-163	6.54353e-165	-1.91786e-163	8.75157e-163	1.05085e-162	6.43145e-164	-1.59593e-163	-6.48815e-164	-1.61139e-163	0
8.12853e-163	8.4999e-163	6.63102e-163	-4.50126e-163	2.85966e-163	7.14258e-163	3.47415e-163	-1.06372e-162	4.38558e-163	-4.19083e-163	-5.91845e-164	1.95783e-163	-1.59879e-163	1.35706e-162	-9.84391e-163	-2.23633e-163	-3.15651e-163	-6.51813e-163	3.91522e-163	6.48208e-163	-5.3664e-163	-3.63569e-163	6.54353e-165	-1.91786e-163	8.75157e-163	1.05085e-162	6.43145e-164	-1.59593e-163	-6.48815e-164	-1.61139e-163	0
8.12853e-163	8.4999e-163	6.63102e-163	-4.50126e-163	2.85966e-163	7.14258e-163	3.47415e-163	-1.06372e-162	4.38558e-163	-4.19083e-163	-5.91845e-164	1.95783e-163	-1.59879e-163	1.35706e-162	-9.84391e-163	-2.23633e-163	-3.15651e-163	-6.51813e-163	3.91522e-163	6.48208e-163	-5.3664e-163	-3.63569e-163	6.54353e-165	-1.91786e-163	8.75157e-163	1.05085e-162	6.43145e-164	-1.59593e-163	-6.48815e-164	-1.61139e-163	0
8.12853e-163	8.4999e-163	6.63102e-163	-4.50126e-163	2.85966e-163	7.14258e-163	3.47415e-163	-1.06372e-162	4.38558e-163	-4.19083e-163	-5.91845e-164	1.95783e-163	-1.59879e-163	1.35706e-162	-9.84391e-163	-2.23633e-163	-3.15651e-163	-6.51813e-163	3.91522e-163	6.48208e-163	-5.3664e-163	-3.63569e-163	6.54353e-165	-1.91786e-163	8.75157e-163	1.05085e-162	6.43145e-164	-1.59593e-163	-6.48815e-164	-1.61139e-163	0
8.12853e-163	8.4999e-163	6.63102e-163	-4.50126e-163	2.85966e-163	7.14258e-163	3.47415e-163	-1.06372e-162	4.38558e-163	-4.19083e-163	-5.91845e-164	1.95783e-163	-1.59879e-163	1.35706e-162	-9.84391e-163	-2.23633e-163	-3.15651e-163	-6.51813e-163	3.91522e-163	6.48208e-163	-5.3664e-163	-3.63569e-163	6.54353e-165	-1.91786e-163	8.75157e-163	1.05085e-162	6.43145e-164	-1.59593e-163	-6.48815e-164	-1.61139e-163	0
8.12853e-163	8.4999e-163	6.63102e-163	-4.50126e-163	2.85966e-163	7.14258e-163	3.47415e-163	-1.06372e-162	4.38558e-163	-4.19083e-163	-5.91845e-164	1.95783e-163	-1.59879e-163	1.35706e-162	-9.84391e-163	-2.23633e-163	-3.15651e-163	-6.51813e-163	3.91522e-163	6.48208e-163	-5.3664e-163	-3.63569e-163	6.54353e-165	-1.91786e-163	8.75157e-163	1.05085e-162	6.43145e-164	-1.59593e-163	-6.48815e-164	-1.61139e-163	0
8.12853e-163	8.4999e-163	6.63102e-163	-4.50126e-163	2.85966e-163	7.14258e-163	3.47415e-163	-1.06372e-162	4.38558e-163	-4.19083e-163	-5.91845e-164	1.95783e-163	-1.59879e-163	1.35706e-162	-9.84391e-163	-2.23633e-163	-3.15651e-163	-6.51813e-163	3.91522e-163	6.48208e-163	-5.3664e-163	-3.63569e-163	6.54353e-165	-1.91786e-163	8.75157e-163	1.05085e-162	6.43145e-164	-1.59593e-163	-6.48815e-164	-1.61139e-163	0
8.12853e-163	8.4999e-163	6.63102e-163	-4.50126e-163	2.85966e-163	7.14258e-163	3.47415e-163	-1.06372e-162	4.38558e-163	-4.19083e-163	-5.91845e-164	1.95783e-163	-1.59879e-163	1.35706e-162	-9.84391e-163	-2.23633e-163	-3.15651e-163	-6.51813e-163	3.91522e-163	6.48208e-163	-5.3664e-163	-3.63569e-163	6.54353e-165	-1.91786e-163	8.75157e-163	1.05085e-162	6.43145e-164	-1.59593e-163	-6.48815e-164	-1.61139e-163	0
8.12853e-163	8.4999e-163	6.63102e-163	-4.50126e-163	2.85966e-163	7.14258e-163	3.47415e-163	-1.06372e-162	4.38558e-163	-4.19083e-163	-5.91845e-164	1.95783e-163	-1.59879e-163	1.35706e-162	-9.84391e-163	-2.23633e-163	-3.15651e-163	-6.51813e-163	3.91522e-163	6.48208e-163	-5.3664e-163	-3.63569e-163	6.54353e-165	-1.91786e-163	8.75157e-163	1.05085e-162	6.43145e-164	-1.59593e-163	-6.48815e-164	-1.61139e-163	0
8.12853e-163	8.4999e-163	6.63102e-163	-4.50126e-163	2.85966e-163	7.14258e-163	3.47415e-163	-1.06372e-162	4.38558e-163	-4.19083e-163	-5.91845e-164	1.95783e-163	-1.59879e-163	1.35706e-162	-9.84391e-163	-2.23633e-163	-3.15651e-163	-6.51813e-163	3.91522e-163	6.48208e-163	-5.3664e-163	-3.63569e-163	6.54353e-165	-1.91786e-163	8.75157e-163	1.05085e-162	6.43145e-164	-1.59593e-163	-6.48815e-164	-1.61139e-163	0
8.12853e-163	8.4999e-163	6.63102e-163	-4.50126e-163	2.85966e-163	7.14258e-163	3.47415e-163	-1.06372e-162	4.38558e-163	-4.19083e-163	-5.91845e-164	1.95783e-163	-1.59879e-163	1.35706e-162	-9.84391e-163	-2.23633e-163	-3.15651e-163	-6.51813e-163	3.91522e-163	6.48208e-163	-5.3664e-163	-3.63569e-163	6.54353e-165	-1.91786e-163	8.75157e-163	1.05085e-162	6.43145e-164	-1.59593e-163	-6.48815e-164	-1.61139e-163	0
8.12853e-163	8.4999e-163	6.63102e-163	-4.50126e-163	2.85966e-163	7.14258e-163	3.47415e-163	-1.06372e-162	4.38558e-163	-4.19083e-163	-5.91845e-164	1.95783e-163	-1.59879e-163	1.35706e-162	-9.84391e-163	-2.23633e-163	-3.15651e-163	-6.51813e-163	3.91522e-163	6.48208e-163	-5.3664e-163	-3.63569e-163	6.54353e-165	-1.91786e-163	8.75157e-163	1.05085e-162	6.43145e-164	-1.59593e-163	-6.48815e-164	-1.61139e-163	0
8.12853e-163	8.4999e-163	6.63102e-163	-4.50126e-163	2.85966e-163	7.14258e-163	3.47415e-163	-1.06372e-162	4.38558e-163	-4.19083e-163	-5.91845e-164	1.95783e-163	-1.59879e-163	1.35706e-162	-9.84391e-163	-2.23633e-163	-3.15651e-163	-6.51813e-163	3.91522e-163	6.48208e-163	-5.3664e-163	-3.63569e-163	6.54353e-165	-1.91786e-163	8.75157e-163	1.05085e-162	6.43145e-164	-1.59593e-163	-6.48815e-164	-1.61139e-163	0
8.12853e-163	8.4999e-163	6.63102e-163	-4.50126e-163	2.85966e-163	7.14258e-163	3.47415e-163	-1.06372e-162	4.38558e-163	-4.19083e-163	-5.91845e-164	1.95783e-163	-1.59879e-163	1.35706e-162	-9.84391e-163	-2.23633e-163	-3.15651e-163	-6.51813e-163	3.91522e-163	6.48208e-163	-5.3664e-163	-3.63569e-163	6.54353e-165	-1.91786e-163	8.75157e-163	1.05085e-162	6.43145e-164	-1.59593e-163	-6.48815e-164	-1.61139e-163	0
8.12853e-163	8.4999e-163	6.63102e-163	-4.50126e-163	2.85966e-163	7.14258e-163	3.47415e-163	-1.06372e-162	4.38558e-163	-4.19083e-163	-5.91845e-164	1.95783e-163	-1.59879e-163	1.35706e-162	-9.84391e-163	-2.23633e-163	-3.15651e-163	-6.51813e-163	3.91522e-163	6.48208e-163	-5.3664e-163	-3.63569e-163	6.54353e-165	-1.91786e-163	8.75157e-163	1.05085e-162	6.43145e-164	-1.59593e-163	-6.48815e-164	-1.61139e-163	0
8.12853e-163	8.4999e-163	6.63102e-163	-4.50126e-163	2.85966e-163	7.14258e-163	3.47415e-163	-1.06372e-162	4.38558e-163	-4.19083e-163	-5.91845e-164	1.95783e-163	-1.59879e-163	1.35706e-162	-9.84391e-163	-2.23633e-163	-3.15651e-163	-6.51813e-163	3.91522e-163	6.48208e-163	-5.3664e-163	-3.63569e-163	6.54353e-165	-1.91786e-163	8.75157e-163	1.05085e-162	6.43145e-164	-1.59593e-163	-6.48815e-164	-1.61139e-163	0
8.12853e-163	8.4999e-163	6.63102e-163	-4.50126e-163	2.85966e-163	7.14258e-163	3.47415e-163	-1.06372e-162	4.38558e-163	-4.19083e-163	-5.91845e-164	1.95783e-163	-1.59879e-163	1.35706e-162	-9.84391e-163	-2.23633e-163	-3.15651e-163	-6.51813e-163	3.91522e-163	6.48208e-163	-5.3664e-163	-3.63569e-163	6.54353e-165	-1.91786e-163	8.75157e-163	1.05085e-162	6.43145e-164	-1.59593e-163	-6.48815e-164	-1.61139e-163	0
8.12853e-163	8.4999e-163	6.63102e-163	-4.50126e-163	2.85966e-163	7.14258e-163	3.47415e-163	-1.06372e-162	4.38558e-163	-4.19083e-163	-5.91845e-164	1.95783e-163	-1.59879e-163	1.35706e-162	-9.84391e-163	-2.23633e-163	-3.15651e-163	-6.51813e-163	3.91522e-163	6.48208e-163	-5.3664e-163	-3.63569e-163	6.54353e-165	-1.91786e-163	8.75157e-163	1.05085e-162	6.43145e-164	-1.59593e-163	-6.48815e-164	-1.61139e-163	0
8.12853e-163	8.4999e-163	6.63102e-163	-4.50126e-163	2.85966e-163	7.14258e-163	3.47415e-163	-1.06372e-162	4.38558e-163	-4.19083e-163	-5.91845e-164	1.95783e-163	-1.59879e-163	1.35706e-162	-9.84391e-163	-2.23633e-163	-3.15651e-163	-6.51813e-163	3.91522e-163	6.48208e-163	-5.3664e-163	-3.63569e-163	6.54353e-165	-1.91786e-163	8.75157e-163	1.05085e-162	6.43145e-164	-1.59593e-163	-6.48815e-164	-1.61139e-163	0
8.12853e-163	8.4999e-163	6.63102e-163	-4.50126e-163	2.85966e-163	7.14258e-163	3.47415e-163	-1.06372e-162	4.38558e-163	-4.19083e-163	-5.91845e-164	1.95783e-163	-1.59879e-163	1.35706e-162	-9.84391e-163	-2.23633e-163	-3.15651e-163	-6.51813e-163	3.91522e-163	6.48208e-163	-5.3664e-163	-3.63569e-163	6.54353e-165	-1.91786e-163	8.75157e-163	1.05085e-162	6.43145e-164	-1.59593e-163	-6.48815e-164	-1.61139e-163	0
8.12853e-163	8.4999e-163	6.63102e-163	-4.50126e-163	2.85966e-163	7.14258e-163	3.47415e-163	-1.06372e-162	4.38558e-163	-4.19083e-163	-5.91845e-164	1.95783e-163	-1.59879e-163	1.35706e-162	-9.84391e-163	-2.23633e-163	-3.15651e-163	-6.51813e-163	3.91522e-163	6.48208e-163	-5.3664e-163	-3.63569e-163	6.54353e-165	-1.91786e-163	8.75157e-163	1.05085e-162	6.43145e-164	-1.59593e-163	-6.48815e-164	-1.61139e-163	0
8.12853e-163	8.4999e-163	6.63102e-163	-4.50126e-163	2.85966e-163	7.14258e-163	3.47415e-163	-1.06372e-162	4.38558e-163	-4.19083e-163	-5.91845e-164	1.95783e-163	-1.59879e-163	1.35706e-162	-9.84391e-163	-2.23633e-163	-3.15651e-163	-6.51813e-163	3.91522e-163	6.48208e-163	-5.3664e-163	-3.63569e-163	6.54353e-165	-1.91786e-163	8.75157e-163	1.05085e-162	6.43145e-164	-1.59593e-163	-6.48815e-164	-1.61139e-163	0
8.12853e-163	8.4999e-163	6.63102e-163	-4.50126e-163	2.85966e-163	7.14258e-163	3.47415e-163	-1.06372e-162	4.38558e-163	-4.19083e-163	-5.91845e-164	1.95783e-163	-1.59879e-163	1.35706e-162	-9.84391e-163	-2.23633e-163	-3.15651e-163	-6.51813e-163	3.91522e-163	6.48208e-163	-5.3664e-163	-3.63569e-163	6.54353e-165	-1.91786e-163	8.75157e-163	1.05085e-162	6.43145e-164	-1.59593e-163	-6.48815e-164	-1.61139e-163	0
8.12853e-163	8.4999e-163	6.63102e-163	-4.50126e-163	2.85966e-163	7.14258e-163	3.47415e-163	-1.06372e-162	4.38558e-163	-4.19083e-163	-5.91845e-164	1.95783e-163	-1.59879e-163	1.35706e-162	-9.84391e-163	-2.23633e-163	-3.15651e-163	-6.51813e-163	3.91522e-163	6.48208e-163	-5.3664e-163	-3.63569e-163	6.54353e-165	-1.91786e-163	8.75157e-163	1.05085e-162	6.43145e-164	-1.59593e-163	-6.48815e-164	-1.61139e-163	0
8.12853e-163	8.4999e-163	6.63102e-163	-4.50126e-163	2.85966e-163	7.14258e-163	3.47415e-163	-1.06372e-162	4.38558e-163	-4.19083e-163	-5.91845e-164	1.95783e-163	-1.59879e-163	1.35706e-162	-9.84391e-163	-2.23633e-163	-3.15651e-163	-6.51813e-163	3.91522e-163	6.48208e-163	-5.3664e-163	-3.63569e-163	6.54353e-165	-1.91786e-163	8.75157e-163	1.05085e-162	6.43145e-164	-1.59593e-163	-6.48815e-164	-1.61139e-163	0
8.12853e-163	8.4999e-163	6.63102e-163	-4.50126e-163	2.85966e-163	7.14258e-163	3.47415e-163	-1.06372e-162	4.38558e-163	-4.19083e-163	-5.91845e-164	1.95783e-163	-1.59879e-163	1.35706e-162	-9.84391e-163	-2.23633e-163	-3.15651e-163	-6.51813e-163	3.91522e-163	6.48208e-163	-5.3664e-163	-3.63569e-163	6.54353e-165	-1.91786e-163	8.75157e-163	1.05085e-162	6.43145e-164	-1.59593e-163	-6.48815e-164	-1.61139e-163	0
8.12853e-163	8.4999e-163	6.63102e-163	-4.50126e-163	2.85966e-163	7.14258e-163	3.47415e-163	-1.06372e-162	4.38558e-163	-4.19083e-163	-5.91845e-164	1.95783e-163	-1.59879e-163	1.35706e-162	-9.84391e-163	-2.23633e-163	-3.15651e-163	-6.51813e-163	3.91522e-163	6.48208e-163	-5.3664e-163	-3.63569e-163	6.54353e-165	-1.91786e-163	8.75157e-163	1.05085e-162	6.43145e-164	-1.59593e-163	-6.48815e-164	-1.61139e-163	0
8.12853e-163	8.4999e-163	6.63102e-163	-4.50126e-163	2.85966e-163	7.14258e-163	3.47415e-163	-1.06372e-162	4.38558e-163	-4.19083e-163	-5.91845e-164	1.95783e-163	-1.59879e-163	1.35706e-162	-9.84391e-163	-2.23633e-163	-3.15651e-163	-6.51813e-163	3.91522e-163	6.48208e-163	-5.3664e-163	-3.63569e-163	6.54353e-165	-1.91786e-163	8.75157e-163	1.05085e-162	6.43145e-164	-1.59593e-163	-6.48815e-164	-1.61139e-163	0
8.12853e-163	8.4999e-163	6.63102e-163	-4.50126e-163	2.85966e-163	7.14258e-163	3.47415e-163	-1.06372e-162	4.38558e-163	-4.19083e-163	-5.91845e-164	1.95783e-163	-1.59879e-163	1.35706e-162	-9.84391e-163	-2.23633e-163	-3.15651e-163	-6.51813e-163	3.91522e-163	6.48208e-163	-5.3664e-163	-3.63569e-163	6.54353e-165	-1.91786e-163	8.75157e-163	1.05085e-162	6.43145e-164	-1.59593e-163	-6.48815e-164	-1.61139e-163	0
8.12853e-163	8.4999e-163	6.63102e-163	-4.50126e-163	2.85966e-163	7.14258e-163	3.47415e-163	-1.06372e-162	4.38558e-163	-4.19083e-163	-5.91845e-164	1.95783e-163	-1.59879e-163	1.35706e-162	-9.84391e-163	-2.23633e-163	-3.15651e-163	-6.51813e-163	3.91522e-163	6.48208e-163	-5.3664e-163	-3.63569e-163	6.54353e-165	-1.91786e-163	8.75157e-163	1.05085e-162	6.43145e-164	-1.59593e-163	-6.48815e-164	-1.61139e-163	0
8.12853e-163	8.4999e-163	6.63102e-163	-4.50126e-163	2.85966e-163	7.14258e-163	3.47415e-163	-1.06372e-162	4.38558e-163	-4.19083e-163	-5.91845e-164	1.95783e-163	-1.59879e-163	1.35706e-162	-9.84391e-163	-2.23633e-163	-3.15651e-163	-6.51813e-163	3.91522e-163	6.48208e-163	-5.3664e-163	-3.63569e-163	6.54353e-165	-1.91786e-163	8.75157e-163	1.05085e-162	6.43145e-164	-1.59593e-163	-6.48815e-164	-1.61139e-163	0
8.12853e-163	8.4999e-163	6.63102e-163	-4.50126e-163	2.85966e-163	7.14258e-163	3.47415e-163	-1.06372e-162	4.38558e-163	-4.19083e-163	-5.91845e-164	1.95783e-163	-1.59879e-163	1.35706e-162	-9.84391e-163	-2.23633e-163	-3.15651e-163	-6.51813e-163	3.91522e-163	6.48208e-163	-5.3664e-163	-3.63569e-163	6.54353e-165	-1.91786e-163	8.75157e-163	1.05085e-162	6.43145e-164	-1.59593e-163	-6.48815e-164	-1.61139e-163	0
8.12853e-163	8.4999e-163	6.63102e-163	-4.50126e-163	2.85966e-163	7.14258e-163	3.47415e-163	-1.06372e-162	4.38558e-163	-4.19083e-163	-5.91845e-164	1.95783e-163	-1.59879e-163	1.35706e-162	-9.84391e-163	-2.23633e-163	-3.15651e-163	-6.51813e-163	3.91522e-163	6.48208e-163	-5.3664e-163	-3.63569e-163	6.54353e-165	-1.91786e-163	8.75157e-163	1.05085e-162	6.43145e-164	-1.59593e-163	-6.48815e-164	-1.61139e-163	0
8.12853e-163	8.4999e-163	6.63102e-163	-4.50126e-163	2.85966e-163	7.14258e-163	3.47415e-163	-1.06372e-162	4.38558e-163	-4.19083e-163	-5.91845e-164	1.95783e-163	-1.59879e-163	1.35706e-162	-9.84391e-163	-2.23633e-163	-3.15651e-163	-6.51813e-163	3.91522e-163	6.48208e-163	-5.3664e-163	-3.63569e-163	6.54353e-165	-1.91786e-163	8.75157e-163	1.05085e-162	6.43145e-164	-1.59593e-163	-6.48815e-164	-1.61139e-163	0
8.12853e-163	8.4999e-163	6.63102e-163	-4.50126e-163	2.85966e-163	7.14258e-163	3.47415e-163	-1.06372e-162	4.38558e-163	-4.19083e-163	-5.91845e-164	1.95783e-163	-1.59879e-163	1.35706e-162	-9.84391e-163	-2.23633e-163	-3.15651e-163	-6.51813e-163	3.91522e-163	6.48208e-163	-5.3664e-163	-3.63569e-163	6.54353e-165	-1.91786e-163	8.75157e-163	1.05085e-162	6.43145e-164	-1.59593e-163	-6.48815e-164	-1.61139e-163	0
8.12853e-163	8.4999e-163	6.63102e-163	-4.50126e-163	2.85966e-163	7.14258e-163	3.47415e-163	-1.06372e-162	4.38558e-163	-4.19083e-163	-5.91845e-164	1.95783e-163	-1.59879e-163	1.35706e-162	-9.84391e-163	-2.23633e-163	-3.15651e-163	-6.51813e-163	3.91522e-163	6.48208e-163	-5.3664e-163	-3.63569e-163	6.54353e-165	-1.91786e-163	8.75157e-163	1.05085e-162	6.43145e-164	-1.59593e-163	-6.48815e-164	-1.61139e-163	0
8.12853e-163	8.4999e-163	6.63102e-163	-4.50126e-163	2.85966e-163	7.14258e-163	3.47415e-163	-1.06372e-162	4.38558e-163	-4.19083e-163	-5.91845e-164	1.95783e-163	-1.59879e-163	1.35706e-162	-9.84391e-163	-2.23633e-163	-3.15651e-163	-6.51813e-163	3.91522e-163	6.48208e-163	-5.3664e-163	-3.63569e-163	6.54353e-165	-1.91786e-163	8.75157e-163	1.05085e-162	6.43145e-164	-1.59593e-163	-6.48815e-164	-1.61139e-163	0
8.12853e-163	8.4999e-163	6.63102e-163	-4.50126e-163	2.85966e-163	7.14258e-163	3.47415e-163	-1.06372e-162	4.38558e-163	-4.19083e-163	-5.91845e-164	1.95783e-163	-1.59879e-163	1.35706e-162	-9.84391e-163	-2.23633e-163	-3.15651e-163	-6.51813e-163	3.91522e-163	6.48208e-163	-5.3664e-163	-3.63569e-163	6.54353e-165	-1.91786e-163	8.75157e-163	1.05085e-162	6.43145e-164	-1.59593e-163	-6.48815e-164	-1.61139e-163	0
8.12853e-163	8.4999e-163	6.63102e-163	-4.50126e-163	2.85966e-163	7.14258e-163	3.47415e-163	-1.06372e-162	4.38558e-163	-4.19083e-163	-5.91845e-164	1.95783e-163	-1.59879e-163	1.35706e-162	-9.84391e-163	-2.23633e-163	-3.15651e-163	-6.51813e-163	3.91522e-163	6.48208e-163	-5.3664e-163	-3.63569e-163	6.54353e-165	-1.91786e-163	8.75157e-163	1.05085e-162	6.43145e-164	-1.59593e-163	-6.48815e-164	-1.61139e-163	0
8.12853e-163	8.4999e-163	6.63102e-163	-4.50126e-163	2.85966e-163	7.14258e-163	3.47415e-163	-1.06372e-162	4.38558e-163	-4.19083e-163	-5.91845e-164	1.95783e-163	-1.59879e-163	1.35706e-162	-9.84391e-163	-2.23633e-163	-3.15651e-163	-6.51813e-163	3.91522e-163	6.48208e-163	-5.3664e-163	-3.63569e-163	6.54353e-165	-1.91786e-163	8.75157e-163	1.05085e-162	6.43145e-164	-1.59593e-163	-6.48815e-164	-1.61139e-163	0
8.12853e-163	8.4999e-163	6.63102e-163	-4.50126e-163	2.85966e-163	7.14258e-163	3.47415e-163	-1.06372e-162	4.38558e-163	-4.19083e-163	-5.91845e-164	1.95783e-163	-1.59879e-163	1.35706e-162	-9.84391e-163	-2.23633e-163	-3.15651e-163	-6.51813e-163	3.91522e-163	6.48208e-163	-5.3664e-163	-3.63569e-163	6.54353e-165	-1.91786e-163	8.75157e-163	1.05085e-162	6.43145e-164	-1.59593e-163	-6.48815e-164	-1.61139e-163	0
8.12853e-163	8.4999e-163	6.63102e-163	-4.50126e-163	2.85966e-163	7.14258e-163	3.47415e-163	-1.06372e-162	4.38558e-163	-4.19083e-163	-5.91845e-164	1.95783e-163	-1.59879e-163	1.35706e-162	-9.84391e-163	-2.23633e-163	-3.15651e-163	-6.51813e-163	3.91522e-163	6.48208e-163	-5.3664e-163	-3.63569e-163	6.54353e-165	-1.91786e-163	8.75157e-163	1.05085e-162	6.43145e-164	-1.59593e-163	-6.48815e-164	-1.61139e-163	0
8.12853e-163	8.4999e-163	6.63102e-163	-4.50126e-163	2.85966e-163	7.14258e-163	3.47415e-163	-1.06372e-162	4.38558e-163	-4.19083e-163	-5.91845e-164	1.95783e-163	-1.59879e-163	1.35706e-162	-9.84391e-163	-2.23633e-163	-3.15651e-163	-6.51813e-163	3.91522e-163	6.48208e-163	-5.3664e-163	-3.63569e-163	6.54353e-165	-1.91786e-163	8.75157e-163	1.05085e-162	6.43145e-164	-1.59593e-163	-6.48815e-164	-1.61139e-163	0
8.12853e-163	8.4999e-163	6.63102e-163	-4.50126e-163	2.85966e-163	7.14258e-163	3.47415e-163	-1.06372e-162	4.38558e-163	-4.19083e-163	-5.91845e-164	1.95783e-163	-1.59879e-163	1.35706e-162	-9.84391e-163	-2.23633e-163	-3.15651e-163	-6.51813e-163	3.91522e-163	6.48208e-163	-5.3664e-163	-3.63569e-163	6.54353e-165	-1.91786e-163	8.75157e-163	1.05085e-162	6.43145e-164	-1.59593e-163	-6.48815e-164	-1.61139e-163	0
8.12853e-163	8.4999e-163	6.63102e-163	-4.50126e-163	2.85966e-163	7.14258e-163	3.47415e-163	-1.06372e-162	4.38558e-163	-4.19083e-163	-5.91845e-164	1.95783e-163	-1.59879e-163	1.35706e-162	-9.84391e-163	-2.23633e-163	-3.15651e-163	-6.51813e-163	3.91522e-163	6.48208e-163	-5.3664e-163	-3.63569e-163	6.54353e-165	-1.91786e-163	8.75157e-163	1.05085e-162	6.43145e-164	-1.59593e-163	-6.48815e-164	-1.61139e-163	0
8.12853e-163	8.4999e-163	6.63102e-163	-4.50126e-163	2.85966e-163	7.14258e-163	3.47415e-163	-1.06372e-162	4.38558e-163	-4.19083e-163	-5.91845e-164	1.95783e-163	-1.59879e-163	1.35706e-162	-9.84391e-163	-2.23633e-163	-3.15651e-163	-6.51813e-163	3.91522e-163	6.48208e-163	-5.3664e-163	-3.63569e-163	6.54353e-165	-1.91786e-163	8.75157e-163	1.05085e-162	6.43145e-164	-1.59593e-163	-6.48815e-164	-1.61139e-163	0
8.12853e-163	8.4999e-163	6.63102e-163	-4.50126e-163	2.85966e-163	7.14258e-163	3.47415e-163	-1.06372e-162	4.38558e-163	-4.19083e-163	-5.91845e-164	1.95783e-163	-1.59879e-163	1.35706e-162	-9.84391e-163	-2.23633e-163	-3.15651e-163	-6.51813e-163	3.91522e-163	6.48208e-163	-5.3664e-163	-3.63569e-163	6.54353e-165	-1.91786e-163	8.75157e-163	1.05085e-162	6.43145e-164	-1.59593e-163	-6.48815e-164	-1.61139e-163	0
8.12853e-163	8.4999e-163	6.63102e-163	-4.50126e-163	2.85966e-163	7.14258e-163	3.47415e-163	-1.06372e-162	4.38558e-163	-4.19083e-163	-5.91845e-164	1.95783e-163	-1.59879e-163	1.35706e-162	-9.84391e-163	-2.23633e-163	-3.15651e-163	-6.51813e-163	3.91522e-163	6.48208e-163	-5.3664e-163	-3.63569e-163	6.54353e-165	-1.91786e-163	8.75157e-163	1.05085e-162	6.43145e-164	-1.59593e-163	-6.48815e-164	-1.61139e-163	0
8.12853e-163	8.4999e-163	6.63102e-163	-4.50126e-163	2.85966e-163	7.14258e-163	3.47415e-163	-1.06372e-162	4.38558e-163	-4.19083e-163	-5.91845e-164	1.95783e-163	-1.59879e-163	1.35706e-162	-9.84391e-163	-2.23633e-163	-3.15651e-163	-6.51813e-163	3.91522e-163	6.48208e-163	-5.3664e-163	-3.63569e-163	6.54353e-165	-1.91786e-163	8.75157e-163	1.05085e-162	6.43145e-164	-1.59593e-163	-6.48815e-164	-1.61139e-163	0
8.12853e-163	8.4999e-163	6.63102e-163	-4.50126e-163	2.85966e-163	7.14258e-163	3.47415e-163	-1.06372e-162	4.38558e-163	-4.19083e-163	-5.91845e-164	1.95783e-163	-1.59879e-163	1.35706e-162	-9.84391e-163	-2.23633e-163	-3.15651e-163	-6.51813e-163	3.91522e-163	6.48208e-163	-5.3664e-163	-3.63569e-163	6.54353e-165	-1.91786e-163	8.75157e-163	1.05085e-162	6.43145e-164	-1.59593e-163	-6.48815e-164	-1.61139e-163	0
8.12853e-163	8.4999e-163	6.63102e-163	-4.50126e-163	2.85966e-163	7.14258e-163	3.47415e-163	-1.06372e-162	4.38558e-163	-4.19083e-163	-5.91845e-164	1.95783e-163	-1.59879e-163	1.35706e-162	-9.84391e-163	-2.23633e-163	-3.15651e-163	-6.51813e-163	3.91522e-163	6.48208e-163	-5.3664e-163	-3.63569e-163	6.54353e-165	-1.91786e-163	8.75157e-163	1.05085e-162	6.43145e-164	-1.59593e-163	-6.48815e-164	-1.61139e-163	0
8.12853e-163	8.4999e-163	6.63102e-163	-4.50126e-163	2.85966e-163	7.14258e-163	3.47415e-163	-1.06372e-162	4.38558e-163	-4.19083e-163	-5.91845e-164	1.95783e-163	-1.59879e-163	1.35706e-162	-9.84391e-163	-2.23633e-163	-3.15651e-163	-6.51813e-163	3.91522e-163	6.48208e-163	-5.3664e-163	-3.63569e-163	6.54353e-165	-1.91786e-163	8.75157e-163	1.05085e-162	6.43145e-164	-1.59593e-163	-6.48815e-164	-1.61139e-163	0
8.12853e-163	8.4999e-163	6.63102e-163	-4.50126e-163	2.85966e-163	7.14258e-163	3.47415e-163	-1.06372e-162	4.38558e-163	-4.19083e-163	-5.91845e-164	1.95783e-163	-1.59879e-163	1.35706e-162	-9.84391e-163	-2.23633e-163	-3.15651e-163	-6.51813e-163	3.91522e-163	6.48208e-163	-5.3664e-163	-3.63569e-163	6.54353e-165	-1.91786e-163	8.75157e-163	1.05085e-162	6.43145e-164	-1.59593e-163	-6.48815e-164	-1.61139e-163	0
8.12853e-163	8.4999e-163	6.63102e-163	-4.50126e-163	2.85966e-163	7.14258e-163	3.47415e-163	-1.06372e-162	4.38558e-163	-4.19083e-163	-5.91845e-164	1.95783e-163	-1.59879e-163	1.35706e-162	-9.84391e-163	-2.23633e-163	-3.15651e-163	-6.51813e-163	3.91522e-163	6.48208e-163	-5.3664e-163	-3.63569e-163	6.54353e-165	-1.91786e-163	8.75157e-163	1.05085e-162	6.43145e-164	-1.59593e-163	-6.48815e-164	-1.61139e-163	0
8.12853e-163	8.4999e-163	6.63102e-163	-4.50126e-163	2.85966e-163	7.14258e-163	3.47415e-163	-1.06372e-162	4.38558e-163	-4.19083e-163	-5.91845e-164	1.95783e-163	-1.59879e-163	1.35706e-162	-9.84391e-163	-2.23633e-163	-3.15651e-163	-6.51813e-163	3.91522e-163	6.48208e-163	-5.3664e-163	-3.63569e-163	6.54353e-165	-1.91786e-163	8.75157e-163	1.05085e-162	6.43145e-164	-1.59593e-163	-6.48815e-164	-1.61139e-163	0
8.12853e-163	8.4999e-163	6.63102e-163	-4.50126e-163	2.85966e-163	7.14258e-163	3.47415e-163	-1.06372e-162	4.38558e-163	-4.19083e-163	-5.91845e-164	1.95783e-163	-1.59879e-163	1.35706e-162	-9.84391e-163	-2.23633e-163	-3.15651e-163	-6.51813e-163	3.91522e-163	6.48208e-163	-5.3664e-163	-3.63569e-163	6.54353e-165	-1.91786e-163	8.75157e-163	1.05085e-162	6.43145e-164	-1.59593e-163	-6.48815e-164	-1.61139e-163	0
8.12853e-163	8.4999e-163	6.63102e-163	-4.50126e-163	2.85966e-163	7.14258e-163	3.47415e-163	-1.06372e-162	4.38558e-163	-4.19083e-163	-5.91845e-164	1.95783e-163	-1.59879e-163	1.35706e-162	-9.84391e-163	-2.23633e-163	-3.15651e-163	-6.51813e-163	3.91522e-163	6.48208e-163	-5.3664e-163	-3.63569e-163	6.54353e-165	-1.91786e-163	8.75157e-163	1.05085e-162	6.43145e-164	-1.59593e-163	-6.48815e-164	-1.61139e-163	0
8.12853e-163	8.4999e-163	6.63102e-163	-4.50126e-163	2.85966e-163	7.14258e-163	3.47415e-163	-1.06372e-162	4.38558e-163	-4.19083e-163	-5.91845e-164	1.95783e-163	-1.59879e-163	1.35706e-162	-9.84391e-163	-2.23633e-163	-3.15651e-163	-6.51813e-163	3.91522e-163	6.48208e-163	-5.3664e-163	-3.63569e-163	6.54353e-165	-1.91786e-163	8.75157e-163	1.05085e-162	6.43145e-164	-1.59593e-163	-6.48815e-164	-1.61139e-163	0
8.12853e-163	8.4999e-163	6.63102e-163	-4.50126e-163	2.85966e-163	7.14258e-163	3.47415e-163	-1.06372e-162	4.38558e-163	-4.19083e-163	-5.91845e-164	1.95783e-163	-1.59879e-163	1.35706e-162	-9.84391e-163	-2.23633e-163	-3.15651e-163	-6.51813e-163	3.91522e-163	6.48208e-163	-5.3664e-163	-3.63569e-163	6.54353e-165	-1.91786e-163	8.75157e-163	1.05085e-162	6.43145e-164	-1.59593e-163	-6.48815e-164	-1.61139e-163	0
8.12853e-163	8.4999e-163	6.63102e-163	-4.50126e-163	2.85966e-163	7.14258e-163	3.47415e-163	-1.06372e-162	4.38558e-163	-4.19083e-163	-5.91845e-164	1.95783e-163	-1.59879e-163	1.35706e-162	-9.84391e-163	-2.23633e-163	-3.15651e-163	-6.51813e-163	3.91522e-163	6.48208e-163	-5.3664e-163	-3.63569e-163	6.54353e-165	-1.91786e-163	8.75157e-163	1.05085e-162	6.43145e-164	-1.59593e-163	-6.48815e-164	-1.61139e-163	0
8.12853e-163	8.4999e-163	6.63102e-163	-4.50126e-163	2.85966e-163	7.14258e-163	3.47415e-163	-1.06372e-162	4.38558e-163	-4.19083e-163	-5.91845e-164	1.95783e-163	-1.59879e-163	1.35706e-162	-9.84391e-163	-2.23633e-163	-3.15651e-163	-6.51813e-163	3.91522e-163	6.48208e-163	-5.3664e-163	-3.63569e-163	6.54353e-165	-1.91786e-163	8.75157e-163	1.05085e-162	6.43145e-164	-1.59593e-163	-6.48815e-164	-1.61139e-163	0
8.12853e-163	8.4999e-163	6.63102e-163	-4.50126e-163	2.85966e-163	7.14258e-163	3.47415e-163	-1.06372e-162	4.38558e-163	-4.19083e-163	-5.91845e-164	1.95783e-163	-1.59879e-163	1.35706e-162	-9.84391e-163	-2.23633e-163	-3.15651e-163	-6.51813e-163	3.91522e-163	6.48208e-163	-5.3664e-163	-3.63569e-163	6.54353e-165	-1.91786e-163	8.75157e-163	1.05085e-162	6.43145e-164	-1.59593e-163	-6.48815e-164	-1.61139e-163	0
8.12853e-163	8.4999e-163	6.63102e-163	-4.50126e-163	2.85966e-163	7.14258e-163	3.47415e-163	-1.06372e-162	4.38558e-163	-4.19083e-163	-5.91845e-164	1.95783e-163	-1.59879e-163	1.35706e-162	-9.84391e-163	-2.23633e-163	-3.15651e-163	-6.51813e-163	3.91522e-163	6.48208e-163	-5.3664e-163	-3.63569e-163	6.54353e-165	-1.91786e-163	8.75157e-163	1.05085e-162	6.43145e-164	-1.59593e-163	-6.48815e-164	-1.61139e-163	0
8.12853e-163	8.4999e-163	6.63102e-163	-4.50126e-163	2.85966e-163	7.14258e-163	3.47415e-163	-1.06372e-162	4.38558e-163	-4.19083e-163	-5.91845e-164	1.95783e-163	-1.59879e-163	1.35706e-162	-9.84391e-163	-2.23633e-163	-3.15651e-163	-6.51813e-163	3.91522e-163	6.48208e-163	-5.3664e-163	-3.63569e-163	6.54353e-165	-1.91786e-163	8.75157e-163	1.05085e-162	6.43145e-164	-1.59593e-163	-6.48815e-164	-1.61139e-163	0
8.12853e-163	8.4999e-163	6.63102e-163	-4.50126e-163	2.85966e-163	7.14258e-163	3.47415e-163	-1.06372e-162	4.38558e-163	-4.19083e-163	-5.91845e-164	1.95783e-163	-1.59879e-163	1.35706e-162	-9.84391e-163	-2.23633e-163	-3.15651e-163	-6.51813e-163	3.91522e-163	6.48208e-163	-5.3664e-163	-3.63569e-163	6.54353e-165	-1.91786e-163	8.75157e-163	1.05085e-162	6.43145e-164	-1.59593e-163	-6.48815e-164	-1.61139e-163	0
8.12853e-163	8.4999e-163	6.63102e-163	-4.50126e-163	2.85966e-163	7.14258e-163	3.47415e-163	-1.06372e-162	4.38558e-163	-4.19083e-163	-5.91845e-164	1.95783e-163	-1.59879e-163	1.35706e-162	-9.84391e-163	-2.23633e-163	-3.15651e-163	-6.51813e-163	3.91522e-163	6.48208e-163	-5.3664e-163	-3.63569e-163	6.54353e-165	-1.91786e-163	8.75157e-163	1.05085e-162	6.43145e-164	-1.59593e-163	-6.48815e-164	-1.61139e-163	0
8.12853e-163	8.4999e-163	6.63102e-163	-4.50126e-163	2.85966e-163	7.14258e-163	3.47415e-163	-1.06372e-162	4.38558e-163	-4.19083e-163	-5.91845e-164	1.95783e-163	-1.59879e-163	1.35706e-162	-9.84391e-163	-2.23633e-163	-3.15651e-163	-6.51813e-163	3.91522e-163	6.48208e-163	-5.3664e-163	-3.63569e-163	6.54353e-165	-1.91786e-163	8.75157e-163	1.05085e-162	6.43145e-164	-1.59593e-163	-6.48815e-164	-1.61139e-163	0
8.12853e-163	8.4999e-163	6.63102e-163	-4.50126e-163	2.85966e-163	7.14258e-163	3.47415e-163	-1.06372e-162	4.38558e-163	-4.19083e-163	-5.91845e-164	1.95783e-163	-1.59879e-163	1.35706e-162	-9.84391e-163	-2.23633e-163	-3.15651e-163	-6.51813e-163	3.91522e-163	6.48208e-163	-5.3664e-163	-3.63569e-163	6.54353e-165	-1.91786e-163	8.75157e-163	1.05085e-162	6.43145e-164	-1.59593e-163	-6.48815e-164	-1.61139e-163	0
8.12853e-163	8.4999e-163	6.63102e-163	-4.50126e-163	2.85966e-163	7.14258e-163	3.47415e-163	-1.06372e-162	4.38558e-163	-4.19083e-163	-5.91845e-164	1.95783e-163	-1.59879e-163	1.35706e-162	-9.84391e-163	-2.23633e-163	-3.15651e-163	-6.51813e-163	3.91522e-163	6.48208e-163	-5.3664e-163	-3.63569e-163	6.54353e-165	-1.91786e-163	8.75157e-163	1.05085e-162	6.43145e-164	-1.59593e-163	-6.48815e-164	-1.61139e-163	0
8.12853e-163	8.4999e-163	6.63102e-163	-4.50126e-163	2.85966e-163	7.14258e-163	3.47415e-163	-1.06372e-162	4.38558e-163	-4.19083e-163	-5.91845e-164	1.95783e-163	-1.59879e-163	1.35706e-162	-9.84391e-163	-2.23633e-163	-3.15651e-163	-6.51813e-163	3.91522e-163	6.48208e-163	-5.3664e-163	-3.63569e-163	6.54353e-165	-1.91786e-163	8.75157e-163	1.05085e-162	6.43145e-164	-1.59593e-163	-6.48815e-164	-1.61139e-163	0
8.12853e-163	8.4999e-163	6.63102e-163	-4.50126e-163	2.85966e-163	7.14258e-163	3.47415e-163	-1.06372e-162	4.38558e-163	-4.19083e-163	-5.91845e-164	1.95783e-163	-1.59879e-163	1.35706e-162	-9.84391e-163	-2.23633e-163	-3.15651e-163	-6.51813e-163	3.91522e-163	6.48208e-163	-5.3664e-163	-3.63569e-163	6.54353e-165	-1.91786e-163	8.75157e-163	1.05085e-162	6.43145e-164	-1.59593e-163	-6.48815e-164	-1.61139e-163	0
8.12853e-163	8.4999e-163	6.63102e-163	-4.50126e-163	2.85966e-163	7.14258e-163	3.47415e-163	-1.06372e-162	4.38558e-163	-4.19083e-163	-5.91845e-164	1.95783e-163	-1.59879e-163	1.35706e-162	-9.84391e-163	-2.23633e-163	-3.15651e-163	-6.51813e-163	3.91522e-163	6.48208e-163	-5.3664e-163	-3.63569e-163	6.54353e-165	-1.91786e-163	8.75157e-163	1.05085e-162	6.43145e-164	-1.59593e-163	-6.48815e-164	-1.61139e-163	0
8.12853e-163	8.4999e-163	6.63102e-163	-4.50126e-163	2.85966e-163	7.14258e-163	3.47415e-163	-1.06372e-162	4.38558e-163	-4.19083e-163	-5.91845e-164	1.95783e-163	-1.59879e-163	1.35706e-162	-9.84391e-163	-2.23633e-163	-3.15651e-163	-6.51813e-163	3.91522e-163	6.48208e-163	-5.3664e-163	-3.63569e-163	6.54353e-165	-1.91786e-163	8.75157e-163	1.05085e-162	6.43145e-164	-1.59593e-163	-6.48815e-164	-1.61139e-163	0
8.12853e-163	8.4999e-163	6.63102e-163	-4.50126e-163	2.85966e-163	7.14258e-163	3.47415e-163	-1.06372e-162	4.38558e-163	-4.19083e-163	-5.91845e-164	1.95783e-163	-1.59879e-163	1.35706e-162	-9.84391e-163	-2.23633e-163	-3.15651e-163	-6.51813e-163	3.91522e-163	6.48208e-163	-5.3664e-163	-3.63569e-163	6.54353e-165	-1.91786e-163	8.75157e-163	1.05085e-162	6.43145e-164	-1.59593e-163	-6.48815e-164	-1.61139e-163	0
8.12853e-163	8.4999e-163	6.63102e-163	-4.50126e-163	2.85966e-163	7.14258e-163	3.47415e-163	-1.06372e-162	4.38558e-163	-4.19083e-163	-5.91845e-164	1.95783e-163	-1.59879e-163	1.35706e-162	-9.84391e-163	-2.23633e-163	-3.15651e-163	-6.51813e-163	3.91522e-163	6.48208e-163	-5.3664e-163	-3.63569e-163	6.54353e-165	-1.91786e-163	8.75157e-163	1.05085e-162	6.43145e-164	-1.59593e-163	-6.48815e-164	-1.61139e-163	0
8.12853e-163	8.4999e-163	6.63102e-163	-4.50126e-163	2.85966e-163	7.14258e-163	3.47415e-163	-1.06372e-162	4.38558e-163	-4.19083e-163	-5.91845e-164	1.95783e-163	-1.59879e-163	1.35706e-162	-9.84391e-163	-2.23633e-163	-3.15651e-163	-6.51813e-163	3.91522e-163	6.48208e-163	-5.3664e-163	-3.63569e-163	6.54353e-165	-1.91786e-163	8.75157e-163	1.05085e-162	6.43145e-164	-1.59593e-163	-6.48815e-164	-1.61139e-163	0
8.12853e-163	8.4999e-163	6.63102e-163	-4.50126e-163	2.85966e-163	7.14258e-163	3.47415e-163	-1.06372e-162	4.38558e-163	-4.19083e-163	-5.91845e-164	1.95783e-163	-1.59879e-163	1.35706e-162	-9.84391e-163	-2.23633e-163	-3.15651e-163	-6.51813e-163	3.91522e-163	6.48208e-163	-5.3664e-163	-3.63569e-163	6.54353e-165	-1.91786e-163	8.75157e-163	1.05085e-162	6.43145e-164	-1.59593e-163	-6.48815e-164	-1.61139e-163	0
8.12853e-163	8.4999e-163	6.63102e-163	-4.50126e-163	2.85966e-163	7.14258e-163	3.47415e-163	-1.06372e-162	4.38558e-163	-4.19083e-163	-5.91845e-164	1.95783e-163	-1.59879e-163	1.35706e-162	-9.84391e-163	-2.23633e-163	-3.15651e-163	-6.51813e-163	3.91522e-163	6.48208e-163	-5.3664e-163	-3.63569e-163	6.54353e-165	-1.91786e-163	8.75157e-163	1.05085e-162	6.43145e-164	-1.59593e-163	-6.48815e-164	-1.61139e-163	0
[truncated: 2,018 more rows]
