# Supplementary material for: A modified shuffled frog leaping algorithm with inertia weight
Source: Sci Rep. 2024 Feb 20;14:4146. doi: 10.1038/s41598-024-51306-1 (PMC11224354; doi:10.1038/s41598-024-51306-1)
Supplement: Supplementary file 1 — Supplementary Information. [file 41598_2024_51306_MOESM1_ESM.zip › data/F1/MSFLA_R_30.xls]

## Sheet: Sheet1
-2.67482	-0.808446	-0.1019	-3.72824	9.86506	-11.0499	4.85462	-6.8379	-1.9129	-4.35953	1.01785	-0.0725871	0.316612	-5.51999	0.536576	2.61208	1.61984	1.4329	6.47197	-3.14415	0.797044	3.38316	-1.44344	-1.22425	-0.71422	0.330773	-0.232298	-2.79252	-7.05234	-0.670101	503.618
0.12402	-0.359598	0.371756	0.129537	0.655508	0.168134	-0.30054	-0.847382	0.668807	-0.0900785	-0.0764911	-0.743482	0.148421	-0.00412358	0.278623	-0.503154	0.00502501	0.0629459	0.0845172	0.170704	-0.0176498	-0.273863	-0.419452	0.0910113	-1.01527	-0.138617	-0.0366747	0.194504	0.28269	-0.385728	4.55056
0.00508419	-0.0475235	-0.00661509	0.00862401	0.0552289	0.028122	-0.00929645	0.00744296	-0.0239393	-0.00723523	0.0277397	0.0117641	0.0185448	0.0327826	0.00529196	0.0528177	-0.0569507	0.129361	-0.11092	0.0488054	-0.0398804	0.06672	-0.0344789	-0.0138196	0.0266196	0.0247743	-0.0463461	0.041409	-0.0395995	-0.00729086	0.0610461
0.00265963	0.000687835	-0.00129276	-0.00207798	0.0111022	0.00165735	-0.0150955	0.000113578	-0.00222695	0.0119328	-0.0114085	-0.00102068	0.0147925	0.0056828	0.00822873	-0.00165438	-0.00559406	-0.00493802	-0.00532753	0.000572488	-0.000988117	-0.00121913	-0.00474384	-0.00336664	0.000658143	-0.00123418	-0.00658819	-0.0048007	0.00187151	-0.00670754	0.00120513
0.00166214	-0.000550111	-0.000195943	-0.00100515	0.000689311	0.000415527	-0.00177459	0.0002474	-0.000850252	-0.00241781	-0.00140078	-0.00141939	0.000245828	-0.000949092	0.00055302	0.000118721	-0.000279874	0.000273275	0.00286666	-5.16971e-05	0.000565484	-8.60468e-05	0.000660816	-0.000283067	3.2397e-06	5.32804e-05	0.000943604	-0.00183151	0.00169515	0.000212726	3.61828e-05
0.000218735	7.61784e-06	-8.38982e-05	-0.000235431	-0.000141765	7.72892e-05	1.27546e-05	0.000108291	-1.36547e-05	5.44713e-05	0.000135442	-5.02737e-06	-0.000139076	2.0281e-05	7.01633e-05	-3.16578e-05	-0.000181895	4.79073e-05	1.78794e-05	0.000172555	-9.39143e-06	-0.00012946	2.13157e-05	0.000105802	6.92105e-05	1.94327e-05	-6.83149e-05	-3.19219e-05	8.74555e-05	7.63174e-06	3.08065e-07
-2.88906e-05	-3.90765e-06	1.93561e-05	6.08496e-06	6.9574e-06	6.73477e-07	-9.47131e-07	-1.43958e-05	-6.21726e-06	1.80589e-06	-8.74392e-06	2.15829e-05	-5.84476e-08	-6.9823e-06	-1.09613e-05	-7.19467e-06	-3.3699e-05	-4.27795e-06	-5.6107e-06	-9.41215e-06	7.33636e-06	-9.94791e-06	1.16178e-05	-1.95599e-05	1.40365e-05	-2.58065e-07	-6.91761e-07	-2.35885e-05	1.31488e-05	-2.19688e-05	5.67732e-09
-1.33738e-06	3.14918e-08	1.15593e-07	4.97312e-07	2.36352e-08	3.93666e-07	-1.41668e-06	2.79805e-06	-2.67151e-06	-1.96065e-07	-7.78407e-07	2.28093e-06	-3.77204e-07	8.18665e-07	1.62722e-06	-1.52979e-07	-6.63852e-06	2.09364e-06	-9.54201e-07	4.98851e-07	-3.12046e-07	-1.2572e-07	4.57981e-08	-1.32128e-06	6.52969e-07	2.42822e-07	-2.78392e-06	-1.55734e-06	-7.35085e-07	-2.91707e-06	9.96937e-11
-1.40275e-07	-3.80444e-08	-3.95322e-08	2.06723e-08	7.38498e-08	-6.50943e-08	-3.20719e-08	-1.5767e-07	3.25911e-07	-5.23854e-08	1.09908e-07	3.4089e-08	-4.15742e-08	-2.0818e-07	1.88422e-07	3.92112e-08	7.74582e-08	-1.83265e-10	-4.65547e-07	-9.67345e-07	-1.7027e-08	-1.33062e-07	1.33662e-07	-1.342e-07	-4.19421e-07	-2.98687e-08	4.27853e-07	-3.75302e-08	-6.46331e-08	-1.48371e-07	1.86283e-12
1.07498e-08	2.28564e-09	1.94648e-08	-1.78804e-08	-3.61067e-08	9.76644e-10	1.81534e-09	1.56025e-10	-9.03551e-09	2.08415e-08	2.90988e-08	-1.5816e-08	-9.05906e-09	-1.35962e-08	7.56808e-09	-2.42283e-08	-3.32398e-08	-6.53119e-09	7.7162e-08	5.91513e-09	-5.21606e-09	7.06192e-10	8.16691e-08	-1.63916e-08	-3.71606e-08	1.13726e-08	1.22035e-08	-4.81778e-08	-1.15376e-08	2.80942e-08	2.36568e-14
2.24134e-09	3.03879e-10	-2.31409e-09	7.43617e-09	2.9499e-09	-5.89777e-10	8.16292e-11	-1.13044e-09	-8.47457e-10	-5.72121e-10	-1.71618e-09	2.63297e-10	1.54398e-09	2.22929e-09	2.08272e-09	1.72908e-09	-1.01473e-09	-6.47584e-11	-8.49881e-10	-1.28917e-09	8.33037e-10	1.03243e-09	2.82381e-11	-4.22464e-09	9.63364e-10	-2.93074e-10	-1.89205e-09	3.95489e-09	3.85167e-09	-1.6163e-09	1.55552e-16
-2.28414e-10	-1.65326e-11	-3.86865e-10	-3.09728e-10	-1.27727e-10	-4.67347e-10	3.58907e-10	-3.6033e-10	-3.86511e-11	3.84614e-10	1.69766e-10	5.4453e-10	-1.06136e-09	7.67791e-10	-4.17038e-10	-4.76104e-11	5.47827e-10	-6.25545e-11	-1.51977e-10	-1.53922e-10	-1.04304e-10	-1.94724e-10	4.03768e-10	-1.8635e-09	3.67711e-10	1.31905e-10	-2.22098e-10	1.54671e-10	1.01584e-10	-3.72133e-11	7.43118e-18
-9.65122e-12	6.46053e-12	-7.41349e-12	1.30328e-11	1.41274e-11	1.47376e-11	3.87198e-11	-9.35012e-11	1.93733e-11	5.63909e-11	-1.59271e-11	-2.51567e-11	4.72992e-11	-1.00639e-12	-2.04139e-11	9.37044e-12	7.79895e-12	-1.66591e-12	2.19959e-10	3.08575e-11	-3.42395e-11	4.96118e-11	6.55245e-11	-1.02963e-11	4.03886e-11	8.1816e-11	-3.68345e-12	-5.14135e-11	-3.62499e-11	-7.91331e-11	9.41917e-20
-4.85567e-12	1.35517e-11	8.29745e-12	-8.09929e-12	-1.67742e-11	-4.27299e-12	-4.89001e-13	-1.14215e-11	7.52127e-12	5.14225e-12	-2.13133e-12	1.34752e-11	4.03218e-12	1.88128e-11	3.6586e-12	-1.56348e-12	-1.29742e-11	-1.51551e-12	-1.13317e-12	7.54592e-12	-4.22097e-12	8.93401e-12	1.64267e-11	-1.15797e-11	-3.75458e-12	8.44585e-12	-4.19462e-14	2.5715e-12	3.35246e-12	-3.06211e-12	2.27021e-21
1.79948e-13	3.72241e-13	3.11013e-13	-4.11077e-14	-1.03345e-12	1.15756e-12	2.96145e-14	-1.06783e-12	-2.07226e-13	7.7151e-14	7.61905e-13	-3.10342e-13	-2.8358e-13	2.60586e-13	-9.3037e-13	-5.42125e-13	1.00805e-12	9.30509e-13	1.24521e-13	-5.07798e-13	-2.47006e-13	4.67168e-13	-1.74389e-12	-7.33818e-13	6.30583e-13	-3.86523e-13	2.78082e-13	2.98623e-14	3.63674e-13	-1.21735e-13	1.26386e-23
-2.05507e-14	-6.71902e-14	-7.77376e-15	-5.86782e-14	1.31551e-13	-8.04642e-14	-5.36209e-14	7.93201e-14	4.12298e-14	5.53252e-14	5.73684e-14	-5.87063e-14	3.03299e-14	6.88971e-15	1.13528e-13	1.8402e-14	7.71965e-14	7.10766e-14	5.76325e-14	2.60387e-14	9.87947e-14	-5.8304e-14	-9.18448e-14	-1.00673e-14	6.0106e-14	7.23662e-14	-5.04402e-14	-1.60463e-13	1.97019e-13	1.8417e-15	1.7975e-25
-6.34597e-15	-6.50132e-16	-4.06926e-15	-4.39519e-15	-5.34141e-15	1.11753e-15	3.86949e-15	-2.54103e-15	-1.27227e-15	-1.17335e-15	6.37581e-15	-1.65954e-15	8.86201e-15	-5.23403e-15	-7.31672e-15	1.49845e-14	-1.3088e-14	6.59894e-15	6.35444e-15	1.50929e-14	-1.76898e-15	1.26527e-14	4.04392e-15	-1.46628e-14	2.64562e-15	1.86732e-15	4.42093e-15	-2.2761e-14	-9.47473e-15	-9.91468e-16	2.07461e-27
1.00125e-17	1.21582e-15	-3.16219e-16	-8.69012e-16	6.00986e-16	1.63698e-16	-7.33941e-16	-4.13632e-16	-7.9794e-16	2.32484e-15	5.49674e-16	6.72996e-16	7.09697e-17	-1.7048e-15	-4.90097e-16	-2.97757e-17	-3.27648e-15	3.02348e-16	-3.15234e-16	-4.23285e-16	1.3476e-15	-2.71338e-16	-1.18083e-15	-6.49677e-16	-1.59144e-15	1.17396e-15	-3.63609e-17	-1.56904e-15	-2.13489e-15	6.63832e-17	3.91279e-29
-2.25661e-17	1.37975e-16	-1.17133e-16	1.19413e-16	1.77724e-17	4.26943e-17	4.25629e-17	-1.26001e-17	-6.77224e-17	-1.3831e-16	5.42119e-17	3.03745e-16	-1.34359e-17	7.27431e-18	3.78233e-17	-9.58273e-17	-1.58036e-17	-3.31381e-16	5.73808e-17	-8.7537e-17	2.84522e-17	-2.23761e-16	-1.12367e-17	2.94782e-16	-6.1949e-17	2.05219e-16	3.38345e-16	-2.26308e-16	-5.00583e-18	-9.15016e-17	6.6036e-31
2.25002e-17	-5.22978e-18	4.21536e-18	1.1876e-18	7.62872e-18	-3.43018e-17	2.48073e-18	7.83001e-18	-6.1312e-18	-4.44889e-17	2.7333e-17	2.50707e-17	3.51385e-17	-1.45551e-17	-4.1075e-18	-2.94953e-18	3.25733e-17	-7.76641e-18	2.7652e-17	2.49482e-17	-1.50019e-17	-5.06936e-19	1.64148e-17	7.60796e-18	3.5937e-17	5.5632e-18	-1.07914e-17	-4.19794e-18	3.46956e-18	2.70407e-17	1.19804e-32
-2.55248e-18	-7.6534e-19	-5.00997e-20	-1.39166e-18	-2.57232e-18	2.45123e-18	-6.02861e-19	-2.61183e-18	1.90515e-18	-1.93688e-18	8.08624e-19	-1.55194e-18	2.26005e-18	-3.5323e-18	-6.58677e-18	7.2214e-19	6.11306e-19	-1.53469e-18	-2.05549e-18	1.61833e-18	2.75875e-18	4.97803e-18	-5.64723e-19	1.9396e-18	6.82718e-19	-8.17185e-19	2.61154e-18	9.43778e-18	1.63862e-18	-2.52419e-18	2.52914e-34
-1.00916e-20	4.98361e-19	-5.06981e-20	1.66759e-19	-7.30064e-19	6.25432e-19	2.53011e-19	-1.70181e-21	-8.56013e-20	-2.87723e-19	-2.1317e-19	2.48065e-20	1.19733e-19	-1.04369e-19	1.70495e-19	-4.4118e-19	3.20915e-20	4.96488e-20	-4.2983e-19	-8.87019e-20	-2.10851e-19	-1.77324e-19	-1.03682e-19	1.11129e-19	4.82176e-19	-1.76474e-19	-7.92508e-19	-3.96538e-19	-4.44183e-19	-1.93493e-19	3.23093e-36
-3.1826e-21	-3.64493e-20	-9.4147e-21	-3.30835e-20	8.35368e-20	-2.18996e-21	4.46206e-20	1.14631e-20	4.50528e-21	-1.59842e-19	6.21525e-20	-1.42985e-20	1.99476e-20	-3.7002e-21	-6.01727e-20	-4.65298e-21	1.16122e-20	-6.93303e-20	6.09392e-21	-2.65647e-21	-3.19516e-20	1.31055e-20	-2.3093e-20	4.39769e-20	-5.79296e-21	7.4311e-20	-6.51621e-21	7.79896e-21	-1.78952e-20	-3.63179e-20	6.12623e-38
8.07038e-21	-2.50914e-21	-5.94092e-21	1.82753e-21	3.04163e-21	-2.88254e-21	-2.13482e-21	1.12621e-21	3.06532e-21	-2.31276e-21	3.61945e-21	3.82614e-21	-1.00989e-20	3.47666e-21	2.25233e-21	3.98278e-21	9.70383e-22	-9.33462e-23	3.93535e-21	-1.28155e-21	-3.81772e-21	4.98252e-21	1.09606e-21	1.91846e-21	-7.2624e-22	-3.00762e-21	-5.2571e-21	-1.80301e-21	-2.58942e-21	-2.08083e-21	4.24802e-40
7.23352e-22	-3.09385e-23	-5.6612e-22	1.56582e-22	7.08871e-23	9.25781e-23	1.64419e-22	-7.82994e-23	-7.43559e-22	1.28609e-21	3.26211e-22	5.88142e-22	4.06864e-22	-2.71269e-22	4.21409e-22	3.01884e-25	-5.36284e-22	-6.44354e-22	-2.02069e-21	-4.99359e-22	-3.36256e-22	-6.24723e-22	1.62932e-21	6.92457e-22	1.44786e-21	-4.11803e-22	-1.93119e-22	6.26149e-22	-6.76665e-22	-1.39648e-21	1.77681e-41
7.68008e-24	7.33773e-23	4.39668e-23	1.02985e-22	-1.41928e-22	1.21779e-22	2.07834e-22	-1.64996e-22	-7.15551e-23	-2.37722e-23	1.91091e-23	-1.18937e-22	7.69706e-23	-5.02063e-23	-1.02649e-22	-2.44418e-22	1.45654e-22	-9.5433e-23	4.06651e-23	-1.26076e-22	7.22128e-23	1.63867e-22	3.85576e-23	-2.51884e-23	-1.13208e-22	1.65778e-22	-4.08367e-23	-1.78778e-24	5.17783e-23	1.21269e-22	3.63709e-43
-6.48211e-25	-6.64514e-25	8.7907e-24	3.34717e-24	-8.25501e-24	1.24012e-24	2.58195e-24	-3.62567e-25	2.05663e-24	-3.15545e-24	1.0919e-24	-4.78667e-24	-1.21866e-23	4.06244e-24	-1.58919e-23	3.55052e-24	-1.82109e-23	2.20217e-24	1.08493e-24	-8.71977e-24	-6.35477e-24	1.10975e-25	1.86042e-25	2.76782e-24	-8.35318e-24	-8.72634e-24	-4.12927e-25	2.56677e-24	4.32659e-24	-1.48876e-23	1.48912e-45
-4.3043e-25	-2.05059e-25	4.49767e-25	4.99545e-25	1.58485e-24	-2.50207e-25	7.60349e-25	4.43716e-25	5.692e-25	-1.94213e-25	-1.05974e-25	-6.19231e-25	-8.15772e-25	-2.05138e-25	-2.88366e-25	-7.94615e-25	1.38519e-24	2.05579e-25	2.21795e-26	1.14578e-24	3.71295e-25	-2.12328e-25	-2.10492e-25	4.50581e-25	-1.51536e-24	-1.1182e-24	7.66656e-26	-4.81203e-26	-1.65524e-25	2.86467e-25	1.3576e-47
1.37849e-26	-4.96762e-26	5.13797e-27	1.47355e-25	1.58642e-25	-7.69602e-26	1.82206e-25	-1.77135e-25	1.987e-25	1.57634e-25	-1.82853e-25	-3.55483e-25	-3.78405e-26	-1.29749e-25	-5.01584e-26	1.7574e-25	2.5166e-25	3.29855e-25	5.84964e-25	2.44541e-25	1.04446e-25	-2.37838e-25	1.13903e-25	-1.83473e-25	-2.49084e-25	-5.49323e-26	-2.67192e-25	-2.65872e-26	4.84416e-26	-1.48941e-25	1.24579e-48
7.83196e-27	5.48291e-27	-2.04538e-26	8.59919e-27	2.19985e-26	2.51855e-26	-3.3191e-26	9.30136e-27	4.85022e-28	1.67835e-26	-6.7301e-27	-2.61672e-26	-1.59294e-26	1.58239e-26	-2.09358e-27	-6.75891e-27	9.06034e-28	-1.19341e-27	3.82503e-27	-1.51296e-27	5.14269e-27	1.75415e-26	1.16478e-26	-1.71985e-26	-1.76112e-26	-1.06833e-26	-2.46304e-27	-8.16716e-27	-9.03909e-27	9.79322e-27	5.9157e-51
4.00952e-28	2.69305e-27	-2.0674e-27	1.67935e-27	6.18673e-27	-2.96737e-28	2.8378e-27	4.34768e-27	-1.4731e-27	-8.49185e-28	6.89685e-28	1.86546e-27	1.71755e-27	-1.32992e-27	-2.53669e-28	2.43261e-29	2.08284e-27	-1.06491e-27	-4.6458e-27	-9.07687e-28	2.67816e-28	1.18995e-27	-4.87497e-27	-3.72297e-28	1.795e-28	-1.84012e-28	1.54304e-27	4.38239e-27	-2.19502e-28	2.12873e-27	1.7096e-52
2.58644e-29	-2.30158e-28	9.60623e-29	1.35087e-28	4.09837e-29	-8.11899e-29	1.67819e-28	-7.08114e-29	1.58219e-28	1.1024e-29	-4.59119e-28	-3.07625e-28	-1.5348e-29	2.49579e-28	-3.7842e-28	8.02906e-29	7.55693e-29	-6.36575e-28	-2.3732e-28	1.24752e-28	-1.20995e-29	-1.54689e-29	9.31266e-29	3.77569e-28	-2.81388e-29	1.68684e-28	6.00569e-28	-6.48671e-29	-4.72118e-29	1.21254e-28	1.71082e-54
2.54776e-29	2.11762e-30	-6.17418e-30	2.50167e-29	1.30249e-29	9.17386e-29	-2.43452e-30	7.50113e-30	-4.75597e-30	2.01135e-29	-4.29182e-29	-3.04689e-29	-3.09883e-29	1.11561e-30	-2.89641e-29	-1.99162e-29	4.78794e-30	1.43224e-29	-2.43248e-29	1.0285e-29	2.80492e-29	-4.86485e-30	3.15771e-30	1.44782e-29	4.66746e-29	-5.41715e-29	-3.67692e-30	5.77356e-30	-1.62357e-29	-4.82259e-29	2.50648e-56
-2.40941e-30	5.43721e-31	-6.54767e-32	3.02666e-30	-4.34117e-30	-1.51275e-30	3.8915e-30	8.14596e-31	9.56958e-32	-2.30382e-31	-3.55303e-30	-7.28557e-31	-4.13528e-31	3.13208e-30	1.15558e-29	1.49453e-30	5.27769e-32	-7.71418e-30	-1.21395e-29	3.03051e-30	3.21242e-30	-4.99493e-31	-7.80715e-30	1.11283e-30	1.61369e-29	1.1111e-30	-3.53298e-30	2.70886e-30	-6.43709e-31	1.90539e-30	7.85494e-58
-1.8868e-31	-7.4802e-31	-2.55607e-31	1.88088e-31	-9.9041e-32	4.37109e-31	1.17589e-31	1.79465e-31	2.80748e-31	8.68698e-32	2.15448e-31	2.23808e-32	-6.77994e-31	4.90653e-32	9.56065e-31	6.63567e-31	3.4708e-31	-1.62347e-31	-7.13488e-32	-4.9973e-31	8.0187e-32	4.80295e-31	5.15716e-31	-8.38393e-31	3.35239e-31	6.9511e-32	3.06632e-31	4.67461e-32	1.51698e-31	-2.0508e-31	4.77862e-60
2.19506e-32	-3.96249e-32	1.9865e-32	-4.40084e-32	-3.93094e-32	3.7759e-32	2.39971e-32	8.29768e-32	1.6613e-32	4.97487e-32	1.65715e-32	-3.48425e-33	-4.07746e-32	-5.64183e-32	-3.73174e-33	-4.33332e-32	-9.67991e-33	-1.58034e-32	-1.30699e-32	-7.48115e-34	3.14385e-33	2.16562e-32	6.19843e-32	2.48558e-32	-8.6403e-33	1.41171e-33	-2.70052e-32	-7.58148e-32	6.19505e-33	-2.25153e-33	3.66411e-62
4.34016e-33	7.99417e-33	5.8034e-33	-3.9715e-33	-2.80091e-33	-2.18123e-33	7.98366e-33	6.65821e-33	5.37421e-33	3.66976e-33	-2.65337e-33	1.05677e-33	-5.60189e-33	5.24815e-33	-1.57686e-33	6.08941e-33	1.44865e-33	1.01452e-33	-2.79345e-33	3.73313e-33	6.42964e-33	-1.19064e-32	1.43881e-32	-2.26249e-32	-5.98332e-34	1.00175e-32	2.52211e-34	-8.70846e-33	-5.28707e-33	2.6707e-34	1.53337e-63
-1.07469e-34	-1.26378e-34	-1.69074e-35	1.88844e-33	-2.09013e-33	-3.94813e-35	-1.75411e-34	-2.15282e-34	-2.51565e-34	-1.2512e-33	9.40907e-34	-5.53216e-34	-6.32446e-34	1.81015e-34	-6.72511e-34	1.42918e-34	9.4119e-34	1.27309e-34	8.00693e-35	1.47413e-34	1.61057e-33	-1.92456e-34	7.15909e-35	4.45585e-34	1.00448e-33	2.26549e-34	5.15681e-34	1.961e-34	-7.23561e-34	1.69182e-35	1.74203e-65
5.37686e-35	-1.23825e-35	-6.34476e-35	1.90283e-35	-2.76871e-35	-6.95442e-35	3.62429e-35	-3.88267e-35	7.72376e-36	-5.93025e-35	-1.61766e-34	6.03877e-35	3.13426e-35	-2.70967e-34	7.46502e-36	2.45043e-35	-6.34019e-35	2.07658e-35	1.34651e-34	2.2138e-35	7.5766e-35	3.29542e-35	5.11425e-35	6.24804e-35	-1.07593e-34	-3.05201e-35	-4.94438e-36	9.07378e-35	8.41117e-35	3.8875e-35	1.90078e-67
-3.61786e-36	-5.9214e-36	1.72568e-35	1.18937e-36	-1.36287e-35	1.08679e-35	9.87083e-36	1.19317e-35	-2.41035e-35	-5.68138e-36	1.20002e-36	1.17454e-35	-1.62316e-36	7.96098e-36	-1.5807e-35	1.11798e-35	8.89011e-36	9.31645e-36	-7.22633e-36	-1.25881e-35	1.47782e-35	4.74718e-36	1.55276e-35	1.07525e-36	-8.06034e-36	3.30705e-35	1.01176e-35	-1.32763e-35	-5.66928e-36	-3.7221e-36	4.42748e-69
-8.20866e-37	1.05998e-36	3.52624e-36	-6.13108e-37	-9.69922e-38	2.93046e-37	-1.57754e-36	-1.16438e-37	-2.16847e-37	-3.19273e-37	1.18479e-37	1.31635e-36	9.84649e-37	5.06105e-37	5.06916e-37	-2.26778e-37	-2.46655e-36	-9.32526e-37	-2.95706e-36	-5.29559e-38	2.04269e-36	-2.97271e-36	8.10142e-37	-4.98118e-36	-1.26685e-36	-1.27404e-36	2.27132e-36	-4.2517e-36	5.9344e-37	-8.54657e-37	1.0236e-70
-6.70367e-38	-8.15179e-38	2.82322e-37	1.56302e-37	-9.32574e-38	2.15002e-37	6.64173e-38	1.3097e-37	7.79252e-38	-6.58144e-38	2.39191e-37	1.19266e-39	7.42002e-40	1.83019e-37	-7.11128e-38	-3.87476e-38	-2.15118e-37	-3.0795e-37	5.31355e-38	-1.30438e-37	1.64325e-37	7.34269e-38	6.35627e-38	-5.94915e-37	-2.4393e-38	1.31897e-37	4.85909e-37	-4.9838e-38	-2.57832e-37	7.96294e-38	1.18014e-72
6.77221e-39	1.58617e-38	3.49131e-38	1.46116e-38	8.76573e-41	-2.04768e-38	3.67258e-38	5.38874e-39	-8.36262e-39	-7.41157e-39	1.94777e-38	1.62649e-38	-1.03077e-38	-7.41175e-39	2.88569e-38	1.87597e-38	-1.22115e-38	4.24773e-38	-1.53147e-39	-4.67873e-38	-6.95688e-39	-1.62264e-38	2.68177e-38	1.0602e-37	4.01999e-38	-3.38033e-38	1.31642e-38	1.02703e-38	-8.26746e-39	-3.87944e-39	2.51784e-74
-1.88899e-39	-3.28562e-40	-7.71163e-40	-1.64957e-40	1.71708e-39	-2.04209e-39	-2.76524e-39	2.24934e-39	2.23286e-39	-2.26642e-39	-1.43322e-39	2.45322e-39	-2.06158e-39	-1.52741e-39	-4.36431e-40	2.51051e-39	2.76282e-39	-3.50253e-39	-1.62195e-39	2.43019e-40	-1.62807e-39	-1.52476e-39	3.08838e-39	-3.11424e-39	4.78379e-40	1.03863e-39	-1.04325e-39	-1.12694e-39	1.67121e-39	2.92874e-39	1.17233e-76
1.76236e-40	4.62964e-40	-2.67739e-40	-1.06361e-40	-5.95405e-41	6.73246e-40	-1.50108e-40	4.71563e-40	3.65291e-40	-1.26111e-40	-2.03184e-42	1.85606e-40	-2.4261e-40	-2.61308e-41	1.92114e-40	4.46463e-40	-1.77301e-40	1.16566e-39	6.24223e-40	-2.78414e-40	2.2713e-40	-5.04048e-40	8.38692e-40	-5.67296e-40	-3.36687e-41	-2.06149e-40	-1.72529e-40	-2.45446e-40	-3.11006e-40	2.50452e-40	4.99101e-78
-1.17465e-41	3.27019e-42	-1.40888e-41	2.19864e-41	4.81487e-42	-8.90184e-42	-7.44671e-42	-3.83179e-43	-9.5587e-41	-1.8615e-41	-5.31571e-42	1.70756e-42	2.47308e-41	-2.40666e-41	5.93206e-41	-4.36034e-42	4.72206e-41	-1.40835e-40	3.06982e-41	9.19382e-42	-3.415e-41	-4.67174e-41	-2.28051e-42	-1.06819e-41	3.67889e-41	-6.57245e-41	-3.42308e-41	-5.00318e-42	9.00088e-42	5.75753e-42	4.87752e-80
-5.37118e-42	1.32468e-42	6.97461e-42	4.84488e-43	5.23079e-43	1.16451e-42	-5.78564e-42	-1.20046e-42	3.84136e-42	6.98836e-42	4.93883e-42	1.05162e-42	6.02336e-43	2.30931e-42	-1.01172e-41	1.54729e-42	-1.4139e-42	-7.51727e-43	4.39875e-42	6.50346e-42	4.98197e-42	-2.04526e-42	6.61751e-42	-2.10455e-42	9.92682e-42	-7.94689e-42	1.22693e-42	2.10618e-42	9.38171e-43	6.21177e-42	6.64102e-82
-2.76755e-44	1.31957e-42	4.57872e-44	1.29845e-43	9.36337e-43	-1.96088e-42	6.05411e-43	2.22367e-44	-7.55653e-43	-5.62949e-43	-1.41837e-43	6.58647e-43	1.15341e-44	1.93882e-42	-1.40894e-42	6.01727e-43	-3.76605e-43	-8.14571e-43	2.41593e-43	-6.25019e-43	3.99373e-43	2.57915e-43	1.56568e-43	2.97522e-43	-2.89789e-43	-2.97312e-43	-4.39884e-44	-1.26336e-43	-1.34858e-43	3.8524e-43	1.62483e-83
1.92434e-43	-2.54016e-44	-2.91945e-44	-4.88837e-44	5.70938e-44	-1.76845e-44	4.89644e-44	2.23697e-44	4.60223e-45	1.9458e-44	-3.87672e-46	1.31246e-43	-1.78964e-44	5.34435e-44	1.08313e-43	-2.90394e-43	-1.43713e-43	-9.88972e-44	9.10709e-44	2.60896e-43	1.37136e-43	-1.47668e-44	1.03185e-43	8.01449e-44	8.80052e-44	-3.47903e-45	-7.02695e-44	6.9236e-44	1.82234e-43	-1.17484e-43	3.7164e-85
1.58604e-44	3.05149e-46	8.78115e-45	-1.62262e-45	-1.26794e-44	-1.31319e-44	-6.68304e-45	-1.51906e-45	-2.07039e-44	1.64905e-44	3.69698e-45	2.04538e-44	1.12132e-44	5.91159e-45	-1.65076e-44	1.57805e-45	-3.08117e-47	-3.59754e-45	1.2856e-45	1.27124e-44	4.74619e-45	3.9477e-45	-5.00177e-47	8.90574e-45	2.71361e-45	-2.63216e-44	-1.3994e-44	9.16049e-45	-1.74388e-45	-7.22393e-46	3.55699e-87
9.00919e-47	-3.20521e-45	2.0071e-46	-2.37727e-45	-8.34425e-46	2.68459e-45	5.24045e-46	-7.93785e-47	1.72202e-46	1.07143e-45	5.88145e-47	-1.65753e-45	-1.93957e-45	-7.98228e-46	6.62696e-46	-1.03147e-45	4.9627e-46	-6.61747e-46	4.55871e-46	1.70558e-46	1.51939e-46	5.86615e-46	3.45989e-47	-1.75838e-45	5.03157e-46	-7.80358e-46	4.81578e-46	-1.18375e-45	3.72053e-46	-9.51416e-47	4.10122e-89
4.55993e-47	1.58645e-46	2.19073e-46	-1.22641e-46	-1.42668e-46	3.04162e-47	-9.47096e-47	2.65528e-47	1.11475e-46	-3.0039e-47	8.15236e-47	1.29757e-47	6.73819e-47	-4.17497e-46	-1.50995e-46	-3.86669e-47	3.95837e-46	-1.41395e-46	-1.33623e-46	7.22387e-47	-1.2144e-46	-1.6517e-46	-3.15144e-47	2.00234e-47	2.41479e-47	-1.71298e-46	-3.33359e-46	7.07243e-47	2.04941e-46	1.00112e-46	7.85773e-91
-5.03158e-48	2.75452e-48	-2.40998e-47	-1.52558e-47	-1.25803e-47	2.21886e-47	-2.99378e-48	2.35364e-47	1.57908e-49	9.36748e-49	-1.58891e-47	4.16689e-48	1.35136e-47	-3.96324e-47	1.8574e-47	-1.2919e-47	-1.644e-48	-6.1081e-48	-4.32228e-48	9.92036e-48	2.9202e-48	6.77393e-48	-1.79875e-48	-2.68466e-47	2.79539e-49	7.60388e-48	1.05776e-47	-9.14336e-48	3.54061e-48	-1.14675e-47	5.92885e-93
-2.79779e-49	2.01222e-48	6.50838e-49	-1.80117e-48	-2.53463e-48	5.3607e-48	-4.96848e-48	2.23139e-48	-3.17695e-48	2.05759e-49	-1.36013e-48	-1.2303e-48	2.28495e-48	4.5627e-48	-3.62904e-48	3.71959e-48	-1.07601e-48	3.73936e-49	2.98416e-48	-3.00296e-48	3.9497e-48	1.16187e-48	1.68759e-49	1.64058e-48	-1.98315e-49	-5.43849e-49	-6.44111e-50	-1.37928e-48	-2.49957e-48	-2.48986e-48	1.92745e-94
-8.71902e-49	7.19495e-50	-2.36206e-50	2.75829e-49	1.37814e-49	3.37926e-49	3.24101e-49	-2.05132e-49	-1.05397e-49	-1.14253e-49	3.0474e-49	4.85052e-49	7.73656e-49	-5.28548e-50	2.27462e-49	4.31619e-49	-4.26817e-50	3.04835e-50	-5.66725e-51	-1.44728e-49	-1.24365e-49	6.17632e-49	-1.49105e-49	6.08811e-50	5.04792e-49	6.22821e-51	9.65629e-50	1.00227e-49	-3.26726e-49	-9.49665e-50	3.15061e-96
1.10301e-50	3.84641e-50	2.06826e-50	-4.84823e-50	-4.23969e-50	3.40147e-51	-2.04393e-50	-4.66272e-50	-2.47736e-50	4.032e-50	-6.12317e-50	1.99066e-51	6.68823e-50	-6.28433e-50	-3.66592e-50	-4.40916e-51	-5.00889e-50	-1.8877e-50	2.57993e-51	-6.85103e-51	1.1215e-50	-3.77972e-50	7.28833e-50	4.65108e-50	1.56814e-50	1.15362e-50	2.39993e-50	-9.74412e-51	-5.82527e-50	4.81587e-51	4.09739e-98
1.48373e-51	-1.96396e-51	9.17397e-52	1.38281e-52	1.74127e-51	7.49075e-51	-1.99166e-51	2.87487e-51	-1.38647e-51	1.62131e-51	7.59398e-51	4.46479e-51	-1.05975e-51	9.59554e-51	-1.34825e-50	-1.02603e-50	-1.96925e-51	-2.52455e-51	3.00277e-51	2.18736e-51	-1.77658e-51	5.63296e-52	6.59086e-52	-6.82671e-51	2.01375e-51	1.7572e-52	8.66484e-53	-2.32108e-51	-2.71047e-51	-7.39774e-51	6.86817e-100
-9.98899e-52	9.90742e-52	-8.04973e-52	1.05357e-51	-3.74379e-52	-6.89293e-52	8.53986e-53	1.0009e-51	-9.33834e-52	-1.88062e-52	1.03497e-52	-6.5238e-52	7.12211e-52	8.00592e-53	3.8745e-52	-2.0826e-51	4.68268e-52	5.43704e-52	1.7295e-52	-4.95647e-52	1.74167e-53	4.66707e-52	-1.08512e-51	2.60862e-52	-2.41923e-52	4.15807e-52	-9.1073e-52	3.82745e-52	-1.11692e-51	3.337e-52	1.65268e-101
-2.46564e-53	7.06165e-54	2.38036e-52	-3.00677e-53	-1.71915e-54	-7.667e-53	-7.35467e-53	2.94837e-53	6.32969e-54	-1.2976e-53	-3.38727e-53	-5.71257e-53	-6.40236e-53	-6.44418e-53	-3.42998e-54	-9.14052e-54	-6.86567e-53	3.77202e-53	-1.22323e-52	4.60932e-53	-1.28842e-53	4.11532e-53	1.43983e-53	-2.9937e-53	-1.52036e-52	-9.02873e-53	3.82701e-55	-4.97963e-53	8.77068e-53	6.58369e-53	1.5531e-103
-6.76011e-54	1.9066e-53	-2.40839e-53	-7.08718e-54	-2.92495e-54	3.36371e-54	-3.81019e-54	1.04645e-53	1.08017e-53	3.70993e-54	2.99198e-54	2.68672e-54	1.24402e-53	6.74915e-55	1.09228e-53	-1.67062e-53	6.95268e-54	6.05038e-54	-4.75064e-54	-5.47392e-54	-4.15981e-54	-4.01928e-54	1.59862e-54	2.77541e-54	2.0949e-53	3.79465e-53	8.41697e-54	7.45269e-54	2.5384e-54	-5.48706e-54	4.10653e-105
6.42953e-55	9.88972e-55	7.82621e-55	2.2645e-54	-8.86865e-55	5.65388e-55	4.49809e-55	2.37525e-55	-2.70525e-55	-6.04788e-55	1.08196e-54	2.01799e-55	8.10946e-55	1.73192e-54	7.306e-55	-1.90897e-54	-1.12652e-55	-5.57606e-55	-1.63788e-54	9.71463e-55	-2.12219e-54	1.25084e-54	1.56282e-54	1.20803e-54	-4.01586e-55	-5.07867e-55	-1.35093e-54	3.55153e-55	-1.12402e-54	5.73401e-55	3.58649e-107
1.42031e-56	1.23694e-56	-2.61358e-55	6.17662e-56	-1.24172e-56	-3.81364e-56	-2.43904e-55	-9.14813e-56	4.31211e-56	-1.50192e-55	8.66534e-56	-1.14477e-55	1.06553e-55	-1.07235e-55	-2.43484e-56	1.16884e-55	4.89158e-56	9.4461e-58	1.08936e-55	4.54869e-56	-3.80559e-55	1.21725e-55	-2.50905e-56	-1.36909e-56	-2.42247e-56	3.72395e-56	2.36924e-55	-1.66815e-55	7.74412e-56	1.88236e-55	5.28236e-109
4.76329e-57	7.19478e-57	-8.87217e-57	2.0943e-56	1.81522e-56	-3.0829e-56	-2.73142e-56	3.31434e-57	3.37007e-57	-1.04654e-56	-3.2618e-56	-1.1712e-56	1.93727e-57	-9.7638e-57	-5.08448e-56	-4.44054e-58	1.60151e-56	1.11289e-56	1.76825e-56	2.19066e-56	-7.97797e-57	-4.48495e-56	-8.06067e-57	-1.52561e-57	-1.92931e-58	-8.82424e-58	-7.43511e-57	1.46553e-56	-1.96939e-56	-1.04466e-56	1.07184e-110
2.95998e-57	8.91978e-58	3.34712e-58	-3.67657e-59	-3.39433e-58	1.18476e-57	4.31605e-58	2.36949e-57	7.98117e-58	-1.74655e-57	-9.17034e-58	7.50037e-58	-1.57289e-57	4.8858e-57	5.18367e-58	3.71964e-58	-1.18368e-57	-1.42112e-57	-1.49743e-57	9.00103e-58	-3.90992e-58	5.35681e-58	2.77245e-58	-1.73326e-57	9.91284e-58	-3.15569e-58	-6.06153e-58	-3.19165e-58	-8.56506e-58	8.11504e-58	6.17708e-113
3.48856e-58	-1.22633e-58	1.95605e-58	-2.27324e-59	9.94466e-59	2.29933e-58	-4.94312e-60	-8.20895e-59	8.42883e-59	-7.78804e-59	1.78332e-58	-3.36303e-58	3.64239e-58	3.21261e-58	1.80763e-58	6.3762e-59	4.06737e-58	2.04506e-58	1.22972e-58	-8.21765e-59	-5.33495e-59	3.57377e-59	-4.33422e-59	-1.64558e-58	-1.68336e-58	-4.3519e-58	-5.88725e-58	-3.45862e-58	-2.49953e-58	-4.53453e-58	1.88999e-114
-3.52918e-59	-1.24359e-59	-7.26262e-60	-3.70535e-60	6.0567e-60	-1.70631e-59	-2.59134e-59	5.59818e-59	-1.31022e-59	1.98099e-59	2.59381e-59	5.59694e-60	-3.54968e-61	-3.58901e-60	1.19197e-59	-1.06645e-59	2.32044e-60	-5.60615e-60	-4.0138e-59	-1.31565e-59	-1.93381e-59	3.50113e-59	-2.32213e-61	2.84384e-59	-4.72391e-61	-3.53582e-59	2.8845e-59	2.97195e-59	-3.8413e-59	8.05852e-60	1.58727e-116
1.35851e-60	3.73575e-61	1.03883e-59	4.93794e-60	-7.38759e-61	-3.38954e-60	4.46891e-61	1.17537e-59	-6.80208e-60	-8.98518e-61	7.69479e-62	2.39478e-60	-2.93908e-60	4.91764e-60	1.55619e-60	-2.63088e-60	-5.14163e-60	-1.38967e-61	-4.38522e-60	-4.2072e-60	-3.62552e-60	1.34337e-60	3.96574e-60	-2.64839e-60	1.01772e-60	-6.45148e-60	-3.6958e-61	-1.33954e-60	-1.47895e-60	5.49724e-60	5.57721e-118
7.67731e-62	-2.70158e-61	1.65432e-61	-3.29446e-61	-4.69454e-61	6.84209e-62	-3.09995e-61	-2.76915e-61	1.20058e-61	4.90955e-62	-2.07284e-61	4.97132e-61	-2.29666e-61	2.3199e-61	1.10812e-61	7.77325e-61	7.01898e-61	-2.36881e-61	-3.17586e-61	5.76989e-62	1.41261e-60	1.3308e-62	2.33982e-61	-1.18099e-61	-1.90525e-61	5.23178e-61	-6.13604e-62	-1.54419e-61	-5.87037e-61	-2.85441e-61	5.12367e-120
-4.07491e-62	-1.9256e-62	3.78407e-62	1.00532e-61	-3.61738e-62	-5.09512e-63	7.32105e-62	-3.66566e-62	-1.84801e-62	1.51135e-61	-4.0035e-62	1.03163e-62	8.29551e-62	4.42667e-62	5.49933e-64	7.90381e-62	1.318e-62	8.73645e-62	3.36999e-62	-1.39103e-61	-3.41659e-62	3.38144e-62	5.82624e-62	1.6267e-61	1.05719e-61	-3.23211e-63	-9.84047e-63	6.93376e-62	-5.46837e-62	2.70025e-62	1.41858e-121
4.86495e-63	-1.58121e-63	1.74085e-63	2.37729e-64	3.19269e-63	-1.38623e-63	-1.40393e-62	1.75639e-63	1.42186e-63	-4.48642e-63	-2.76255e-63	1.61927e-63	-6.57208e-63	-7.11845e-63	1.02081e-62	-9.16365e-63	-4.95961e-63	-3.88805e-63	-6.9123e-63	-4.23529e-63	1.588e-63	-4.03077e-64	-3.20277e-63	4.97876e-63	-5.97193e-64	8.91753e-63	-6.64529e-63	5.74974e-63	6.66604e-63	1.51193e-62	1.12929e-123
6.08062e-64	-6.88208e-65	1.00151e-63	9.46722e-64	-2.33758e-65	-3.11171e-65	5.68723e-64	-2.87681e-64	-3.02336e-64	-1.56212e-63	-5.73886e-65	-5.20937e-64	-1.36469e-64	-1.6518e-63	9.12214e-64	6.37322e-65	4.4189e-64	-1.59389e-63	4.8489e-64	-3.72456e-64	-5.38482e-64	-4.11677e-64	-4.29063e-64	4.17672e-65	-6.41915e-64	6.35223e-65	9.6368e-65	7.12108e-64	-1.10356e-63	-1.60491e-64	1.5002e-125
-1.09147e-64	-1.24332e-64	-3.77903e-66	1.23056e-64	-1.13317e-65	8.54922e-67	5.39516e-65	-2.1405e-64	1.22127e-64	-1.58065e-64	2.71944e-66	2.38003e-64	-3.46407e-66	1.06831e-64	3.29529e-65	1.47453e-64	8.75435e-65	-6.60937e-66	1.10473e-64	7.34953e-65	2.64274e-64	3.46852e-65	-8.57413e-65	4.25278e-64	3.61783e-65	-4.13341e-65	1.7179e-64	1.39016e-64	1.1381e-64	-9.99437e-65	5.81558e-127
-6.13135e-66	6.59975e-66	1.75004e-65	-2.03114e-66	-3.68788e-66	1.11466e-66	1.1107e-65	-1.89568e-65	-2.20731e-65	-1.26328e-65	-5.92893e-66	-8.06319e-66	-3.37211e-65	7.59938e-66	1.05187e-65	2.28021e-67	-1.85187e-65	1.25685e-66	-1.12798e-65	1.5572e-65	7.65619e-66	-1.3132e-65	2.93795e-66	3.91649e-66	-2.71125e-67	-5.80141e-66	-1.3598e-65	1.32793e-65	9.8399e-66	-1.68438e-66	4.40556e-129
8.34293e-67	2.60912e-66	-2.20282e-68	-7.66304e-67	-5.05722e-66	5.4175e-67	2.3303e-66	-2.49846e-67	1.2721e-67	1.62255e-66	-1.56592e-66	-1.44104e-66	9.01858e-67	-1.66564e-66	1.89857e-66	-2.23594e-66	7.99077e-67	1.70761e-66	2.61286e-66	4.97683e-66	2.69813e-66	1.72373e-66	1.62382e-66	-2.85253e-67	1.26765e-66	-3.66332e-66	-9.81792e-68	-1.69852e-66	-2.2681e-66	-3.21885e-68	1.30009e-130
-2.88005e-68	-2.59173e-68	1.60201e-67	-1.79374e-68	1.88785e-67	-1.69374e-67	-5.8508e-68	-2.28969e-67	-1.20824e-68	-5.94593e-68	-2.73343e-68	4.36647e-67	1.6712e-67	-1.91984e-67	-1.05994e-67	3.0667e-67	4.03583e-69	1.06232e-67	1.7615e-67	-6.04291e-67	-4.52433e-67	4.58388e-67	-9.91502e-68	1.68416e-68	1.38032e-67	2.201e-67	-4.46725e-69	1.67061e-68	-3.68746e-67	-1.78698e-67	1.58095e-132
1.58558e-68	1.11209e-68	-2.70728e-68	2.42633e-68	1.15666e-68	2.48177e-69	-6.32579e-69	9.21457e-69	6.66903e-69	4.00934e-69	1.0851e-69	4.50111e-69	-6.34342e-69	-4.50254e-70	4.08417e-68	-9.65367e-69	8.85867e-69	3.30904e-69	8.65367e-69	-8.03122e-69	-1.40047e-68	-2.376e-68	1.65593e-68	-2.8252e-68	-1.14639e-68	1.79754e-68	8.73081e-69	-1.00599e-68	2.19208e-68	-1.62701e-68	7.28433e-135
3.55972e-69	-4.17339e-70	-6.48335e-69	4.17232e-69	1.62279e-69	1.72072e-69	-6.9503e-70	4.96184e-71	3.86246e-69	1.37863e-68	3.86208e-69	3.26011e-70	-5.37719e-69	-2.16694e-69	5.18931e-69	1.48591e-69	-1.75486e-69	-3.68318e-69	2.44485e-70	1.8162e-70	2.14861e-69	-4.83348e-69	6.17912e-69	3.48229e-70	7.04003e-69	-5.82898e-70	1.6347e-69	1.68689e-69	4.11839e-69	-9.16775e-69	6.00566e-136
-4.60402e-70	4.11184e-72	1.72151e-70	1.16198e-69	9.64398e-71	-2.86469e-70	-5.15361e-70	3.28777e-70	9.86039e-71	1.46135e-71	1.8269e-70	2.91509e-70	8.43712e-70	4.51983e-70	8.55709e-70	-1.26898e-70	6.19679e-70	-4.24061e-70	5.03595e-70	3.21285e-70	-7.5446e-71	-2.68405e-70	-4.61103e-70	3.90845e-70	6.8179e-71	4.68814e-70	5.64748e-70	3.78546e-71	-5.45359e-71	-1.13624e-72	5.7612e-138
-3.68449e-71	-1.88363e-71	2.80585e-72	2.06842e-71	2.08364e-71	4.59644e-71	-6.32473e-71	2.19189e-72	-4.13199e-71	-4.45797e-71	-1.46996e-71	-4.48467e-71	1.46537e-71	-6.61419e-71	-5.10896e-71	1.58664e-71	-1.7239e-71	-1.29533e-70	5.34283e-72	-4.19137e-71	-4.03255e-71	4.54454e-71	9.47335e-72	8.25266e-71	-7.95598e-71	-5.0833e-72	-2.29406e-71	-1.51923e-71	6.04073e-71	1.01217e-70	7.2533e-140
-1.03136e-71	3.71405e-72	3.93997e-72	7.36961e-72	3.52547e-72	9.36644e-72	-1.54779e-71	1.41569e-72	-3.87663e-72	2.42845e-72	2.76094e-72	7.85853e-72	-3.2335e-72	2.03825e-72	6.2878e-72	5.4116e-72	-5.17803e-72	1.09733e-71	1.38062e-71	4.48213e-72	-3.97867e-72	-9.36228e-72	2.57083e-72	1.09823e-71	4.46549e-72	-6.45068e-72	-5.15611e-72	-5.97918e-72	5.156e-73	3.52017e-73	1.41837e-141
-5.60263e-74	1.15125e-72	2.888e-74	3.51685e-73	1.30464e-72	2.01042e-72	5.86317e-73	-1.32552e-74	3.36543e-73	1.67048e-72	1.86568e-73	4.9849e-73	-4.50958e-73	-2.08084e-73	-6.1805e-73	7.29698e-73	-1.17597e-72	1.45652e-72	-2.06085e-72	8.09055e-73	8.81798e-73	-1.2455e-73	4.38264e-73	-7.07683e-73	-5.77271e-73	3.65858e-73	4.05834e-74	-7.17416e-73	1.69468e-73	-6.41455e-73	2.32046e-143
2.72539e-73	6.52697e-74	2.562e-74	-9.33698e-74	-6.07313e-74	1.69803e-74	1.35158e-74	2.0365e-74	2.62194e-74	8.87169e-74	-1.68251e-73	1.65449e-75	2.89093e-74	-1.8822e-73	-2.47574e-74	-3.49644e-75	2.29547e-74	-1.97686e-73	-4.7151e-75	6.24134e-74	-2.48597e-75	-9.16732e-75	7.38695e-75	-5.2102e-74	-1.21549e-74	-1.63386e-74	-2.74047e-74	3.3316e-74	-4.60628e-74	3.34469e-74	2.18143e-145
2.21135e-74	6.69042e-75	-1.54495e-75	1.10881e-74	1.17703e-75	2.10306e-74	2.08495e-74	-2.1118e-74	2.55157e-75	-1.10007e-74	-2.41361e-76	-9.06026e-75	5.18105e-75	1.41966e-74	1.21788e-74	1.54876e-74	-2.81875e-75	-2.26094e-74	-4.13931e-76	-2.15388e-74	-8.62604e-75	7.92728e-75	8.24263e-75	-2.35983e-74	1.18881e-75	-7.78794e-75	2.16205e-74	-8.43805e-76	-4.63161e-75	-5.87476e-75	5.14118e-147
1.20565e-75	-5.91232e-75	-4.15282e-76	-6.23073e-76	5.50698e-76	-1.24248e-75	2.11958e-76	1.65521e-77	-1.16934e-75	-1.20505e-75	5.26729e-76	8.52026e-76	7.07701e-76	-9.7286e-77	8.98635e-76	-8.03596e-76	-2.31232e-75	-1.34645e-75	-5.09853e-76	3.29883e-76	-2.90556e-75	-5.94978e-77	5.92495e-76	3.31385e-77	-1.59304e-75	8.84472e-76	1.93582e-76	7.10407e-76	-3.6054e-77	-5.0295e-76	6.50915e-149
-1.80151e-77	1.87295e-76	1.63765e-76	3.32834e-76	4.97012e-77	2.48488e-76	-1.46012e-76	8.78839e-77	8.75908e-77	5.45709e-77	8.41254e-77	-9.96979e-77	6.46869e-77	1.1212e-77	-1.38671e-76	-6.80959e-77	-1.17802e-76	-9.59484e-77	1.04566e-76	6.82455e-78	-5.56821e-77	1.49451e-76	-3.19964e-76	-2.76457e-76	-2.34044e-76	1.48465e-76	-1.23527e-76	4.29923e-77	-6.04008e-77	-1.97878e-77	6.58375e-151
4.26333e-78	-1.7767e-78	1.34118e-77	3.70037e-77	5.90739e-78	-2.45491e-77	-2.76302e-77	-7.54004e-77	-2.59838e-77	-1.46712e-78	3.2727e-77	2.33648e-77	5.5656e-77	-1.7807e-77	-2.46798e-77	-1.2971e-77	1.59747e-77	5.99046e-78	-2.29892e-77	-5.17923e-78	-6.7447e-78	-2.74914e-77	1.17834e-77	2.00287e-77	6.53048e-78	-2.16522e-77	1.58735e-77	4.14635e-77	-5.98644e-78	7.63001e-78	1.99074e-152
9.07864e-79	3.01676e-79	4.89075e-79	5.15036e-79	-2.95641e-78	-1.15385e-80	-1.01008e-78	3.90912e-78	4.21304e-78	-7.89036e-79	-1.87395e-78	1.00975e-78	1.21974e-78	-6.45539e-79	3.75303e-79	2.96223e-78	2.84311e-78	1.51883e-78	1.28896e-78	4.72518e-79	7.82265e-79	1.09207e-78	3.4336e-78	1.63164e-78	-1.61333e-78	3.29056e-78	-2.88177e-79	-2.42614e-78	-3.61342e-78	-1.51796e-78	1.23477e-154
2.04485e-79	-8.80148e-79	4.19799e-80	6.79768e-80	-2.04279e-79	-1.63692e-79	-7.1047e-80	1.53046e-79	4.76015e-79	4.97484e-79	3.28073e-79	-2.17884e-79	3.49397e-79	-4.16989e-79	1.1856e-79	1.82712e-79	1.9581e-79	-1.07024e-79	1.06365e-79	-2.74929e-79	-1.59e-81	-1.22416e-79	-1.37724e-79	-1.57351e-79	-5.81673e-79	6.27355e-79	8.50741e-80	-3.47348e-80	-1.15271e-79	3.04201e-79	2.93404e-156
-8.93601e-81	-4.1525e-81	1.73906e-80	-9.30137e-80	-3.77998e-80	4.65024e-80	-4.48812e-80	-5.45065e-80	4.45066e-80	-1.89565e-80	-3.31929e-80	3.1306e-80	2.08734e-80	1.4434e-80	-1.90756e-80	2.63772e-80	-1.12569e-80	1.5289e-79	4.38511e-80	6.81927e-80	-2.82385e-80	-3.53897e-80	2.033e-80	1.47242e-80	-1.10183e-79	3.25998e-80	-6.16798e-80	2.06081e-80	1.96285e-80	-1.12772e-80	7.44532e-158
1.37487e-81	-2.31018e-81	3.48412e-82	-7.16042e-81	-4.01721e-81	-6.31458e-81	1.16144e-81	1.69345e-81	8.91101e-81	-5.80941e-81	-1.34248e-80	1.26101e-82	1.22297e-81	-8.75017e-81	7.77752e-82	-1.16041e-80	5.1859e-81	3.71066e-82	-2.63229e-81	2.91677e-81	-2.70303e-81	2.8711e-81	2.4912e-81	3.59473e-81	-1.43822e-80	4.05198e-81	4.39172e-81	-1.08109e-80	3.32383e-81	-2.10164e-81	1.0776e-159
4.489e-82	-2.26892e-82	-6.56707e-82	-9.96244e-82	3.61427e-82	2.43462e-82	7.83487e-83	-5.66824e-82	-1.0684e-81	-5.93728e-82	-3.96655e-82	-6.74517e-82	1.36281e-82	9.76409e-82	-6.92167e-82	-4.4863e-82	-1.76224e-82	-7.80727e-82	5.82077e-82	-1.6125e-81	2.2336e-82	-7.42746e-82	2.34244e-82	-2.1733e-82	1.31416e-81	1.32165e-81	-7.03688e-84	1.70414e-82	-1.66756e-82	9.47026e-82	1.46635e-161
-1.25501e-82	-8.93735e-83	-6.53883e-83	9.5627e-84	6.67188e-83	1.32393e-83	2.91085e-83	-1.45583e-83	1.95504e-84	-1.28739e-83	1.41378e-83	-4.02661e-83	-7.34474e-83	1.60004e-83	5.90518e-83	3.07218e-83	5.01805e-83	-7.15161e-83	-1.80551e-82	8.32413e-83	-5.82773e-83	-5.14003e-83	-8.25289e-83	4.27475e-85	-1.49839e-82	-2.92642e-83	8.52471e-83	7.77504e-83	9.88055e-83	1.48167e-82	1.74209e-163
-7.30561e-84	-9.04778e-84	6.80441e-84	-1.7209e-83	4.28942e-84	1.48386e-84	-1.54018e-83	1.91369e-83	-9.254e-84	-9.23787e-84	3.72674e-85	1.41698e-83	8.70369e-84	-2.95974e-85	-2.59453e-84	1.42057e-84	-1.20222e-84	-1.32148e-83	-8.08417e-84	1.02707e-84	8.32558e-84	-6.4027e-84	2.77662e-84	1.54014e-83	9.63886e-84	-9.32964e-84	2.16246e-84	1.46906e-83	-5.53547e-84	-1.44969e-84	2.5891e-165
2.06096e-84	-1.10839e-84	1.8395e-85	-2.61181e-85	1.94159e-85	-2.36428e-84	-6.04537e-85	1.23109e-85	-4.6251e-85	-3.06401e-85	-1.51777e-85	5.70837e-85	-6.77935e-85	4.26011e-84	7.7955e-85	2.31485e-84	-5.47784e-84	6.77529e-85	1.3874e-85	7.51622e-85	-2.56107e-85	2.2918e-85	5.14821e-85	-6.7397e-87	-8.58146e-85	3.37285e-85	-4.39798e-85	-2.76186e-86	-9.04688e-85	-1.22069e-84	7.16033e-167
8.93296e-85	-2.95739e-85	-1.31221e-86	-2.02513e-85	5.26065e-85	-1.35103e-85	-1.2595e-85	-1.23604e-85	-2.34619e-86	-2.80969e-85	3.48954e-85	-9.05217e-86	4.58692e-86	-1.24964e-85	-1.79976e-85	2.25884e-87	-3.68076e-86	1.20306e-85	1.11947e-85	1.3255e-85	-1.77556e-85	-7.30047e-86	8.35535e-86	-2.12982e-86	8.47379e-86	-3.02007e-86	1.09666e-85	9.6019e-86	2.8795e-87	-5.7742e-86	1.63524e-168
-4.02684e-86	-2.66276e-86	-8.63843e-87	-6.70446e-87	1.89034e-87	4.15574e-87	-2.90185e-87	-5.10112e-86	-1.8423e-86	-8.42721e-87	7.02731e-86	-1.14318e-86	-1.6388e-86	1.53126e-86	-1.244e-86	1.4612e-87	3.99493e-87	2.31541e-86	6.55232e-87	-4.61252e-86	9.09288e-87	-1.71724e-87	-1.21158e-86	-1.52837e-86	1.52512e-86	-1.1464e-86	-4.23081e-86	2.525e-88	-4.60022e-86	1.1059e-86	1.8802e-170
5.25617e-87	2.78037e-87	2.26587e-87	-3.50097e-87	3.08646e-87	3.87847e-87	3.16714e-87	-6.10763e-88	-2.15248e-87	-1.66455e-87	-3.68778e-88	7.2302e-88	-1.29047e-88	6.95838e-88	2.05232e-87	1.4561e-87	2.84154e-87	4.74699e-87	1.54397e-88	-4.31742e-87	3.24684e-87	2.10217e-88	-4.18068e-87	-2.01608e-88	2.74322e-88	-1.17995e-87	1.06172e-87	3.10631e-87	4.62356e-88	5.55948e-88	1.92761e-172
-1.00392e-88	-1.42191e-88	9.01353e-89	-2.54538e-88	3.10931e-90	-7.93061e-88	1.40424e-88	1.84352e-88	-2.82661e-89	5.13995e-89	-3.25762e-88	-5.35011e-89	4.80321e-88	5.96052e-89	-2.55883e-89	2.29951e-89	2.54606e-88	1.58894e-88	-4.57703e-88	3.33232e-88	1.80756e-88	-1.30285e-88	-4.77584e-89	7.99234e-89	1.899e-88	-1.67856e-88	3.32044e-88	6.69372e-89	-4.07443e-89	-1.72806e-88	1.81316e-174
-7.16918e-89	1.2931e-89	6.6089e-89	4.84643e-89	3.71798e-89	-3.04031e-91	-9.96452e-90	-5.48342e-89	-2.03877e-90	2.84329e-89	-3.67554e-89	-3.83794e-89	2.4152e-89	1.61136e-89	-2.3694e-89	-2.23482e-90	-4.70245e-89	-2.57653e-89	-7.4924e-89	-1.26377e-89	-4.99852e-90	-1.52037e-89	5.86707e-89	-7.80418e-89	1.36892e-89	-1.23335e-88	-3.50603e-89	-4.89435e-89	3.34241e-89	-3.32766e-89	6.12434e-176
8.29703e-90	1.83428e-91	-5.94961e-90	1.50006e-90	-5.4418e-90	-1.55988e-90	1.0918e-89	-2.4096e-90	-1.24784e-89	6.12587e-90	9.00592e-90	-8.45603e-90	-9.17716e-91	5.89325e-91	9.04704e-90	6.86396e-90	-4.72157e-90	5.78064e-90	9.79678e-91	1.09137e-90	9.26658e-90	6.90128e-90	1.58277e-90	9.46989e-90	-4.75932e-90	4.95608e-92	1.60401e-91	1.80472e-89	-2.08877e-90	6.69853e-90	1.42073e-177
-3.39399e-91	-9.99953e-91	1.25426e-91	1.59353e-91	-4.29377e-91	9.52991e-91	-3.26804e-92	5.62841e-91	6.09372e-91	-7.09825e-92	-2.41223e-92	-2.94918e-91	-6.93553e-91	-2.44328e-91	4.05188e-91	6.02525e-91	2.89284e-91	-4.66715e-91	-3.724e-91	6.66779e-91	-3.94207e-92	6.85654e-91	-1.04671e-90	5.84611e-91	1.46758e-91	-5.28018e-91	-6.46496e-91	3.81677e-91	-7.72094e-91	4.00374e-91	8.51272e-180
-5.29652e-92	1.46508e-91	1.11464e-91	-3.35293e-92	5.62988e-92	6.27684e-92	-1.91692e-92	2.92176e-92	-3.33595e-93	3.95999e-92	-1.26955e-92	2.67829e-92	-2.97125e-92	7.60965e-92	3.00159e-93	-4.86532e-92	8.96473e-92	-4.66335e-92	4.3337e-92	1.11604e-92	-7.51583e-93	1.29816e-91	-4.16937e-92	7.63256e-92	-1.6047e-92	-8.97349e-92	-1.19821e-91	3.89803e-92	-2.16442e-91	4.64931e-92	1.67538e-181
-8.12141e-93	-4.81019e-93	7.44247e-94	2.98894e-93	-1.02723e-93	8.34592e-93	2.22504e-93	-8.77743e-93	6.10877e-93	7.14192e-93	-1.78494e-92	-3.69344e-92	-2.05692e-93	-1.22353e-93	-3.13997e-93	-7.6546e-93	3.30687e-93	-2.22465e-92	-1.85733e-93	4.76123e-94	5.44092e-93	1.80418e-93	-1.29653e-92	-1.03296e-92	1.35426e-92	2.37543e-93	2.84936e-93	-7.01578e-93	1.51458e-93	-1.8389e-92	3.50056e-183
-1.00997e-93	2.99339e-94	2.36712e-95	-1.93414e-93	-2.51842e-93	-3.27135e-94	-2.45908e-95	-7.81313e-94	1.73764e-93	-2.14957e-93	4.659e-93	9.24007e-94	2.11154e-94	1.00678e-93	-1.20222e-94	-8.89314e-94	3.13677e-94	1.96995e-94	1.96845e-93	-6.96359e-94	-9.86875e-94	1.10175e-94	6.10507e-94	-1.00271e-94	-4.01737e-94	-4.27143e-94	6.64508e-94	6.54826e-94	-9.93801e-94	8.48417e-94	5.27627e-185
8.10985e-95	-1.10976e-94	-7.27073e-95	-2.00222e-94	-2.18503e-94	4.21264e-95	-8.99422e-95	2.34259e-94	-2.21765e-94	-1.92153e-94	1.32544e-94	1.59112e-94	-7.26858e-95	-1.05787e-94	-3.06645e-95	-5.23621e-95	-8.70346e-96	3.55515e-95	2.33576e-94	-7.19344e-95	2.33898e-94	2.51784e-94	1.01926e-94	3.13959e-95	-1.35671e-95	7.14428e-95	-8.16198e-95	-7.67033e-95	3.63846e-94	1.01934e-94	6.77054e-187
7.6938e-96	-3.4252e-96	4.05071e-96	-1.21681e-95	-3.67621e-95	7.55906e-96	6.21881e-95	6.19988e-95	8.19179e-96	2.15893e-95	5.96436e-96	-1.30003e-95	4.74516e-97	2.48989e-95	3.45821e-95	-3.61159e-96	4.05879e-96	-1.83957e-95	2.33103e-95	1.04412e-95	-1.52432e-95	3.09149e-95	4.14995e-96	-2.06723e-95	2.75027e-95	2.4844e-95	-3.70976e-96	5.64611e-95	2.49273e-95	-1.29554e-95	1.99265e-188
2.3232e-96	8.23703e-97	2.15644e-96	-2.73707e-96	-1.54502e-96	-9.69702e-97	-2.62855e-96	-4.18598e-96	9.68222e-96	-2.74367e-96	-1.40988e-97	-4.23908e-96	3.00391e-96	-6.34515e-97	-3.39168e-96	7.77701e-98	2.19682e-96	-3.57445e-96	1.40471e-96	-4.74097e-97	9.48559e-98	-5.33408e-97	-1.51898e-97	-9.4458e-97	-3.24451e-97	1.74987e-96	-4.28668e-97	-1.61298e-96	3.54461e-96	2.91498e-96	2.34199e-190
-8.78703e-98	-2.96616e-98	2.77732e-98	-6.8039e-98	-1.7974e-97	1.06696e-97	-1.86514e-97	4.84423e-97	2.52004e-97	1.05176e-97	5.13608e-99	1.30433e-98	1.30448e-97	-5.90969e-98	-1.3534e-97	7.73595e-98	-1.67563e-97	3.39719e-97	1.38033e-97	4.14333e-97	5.0687e-98	-7.10222e-97	-3.94016e-98	5.36545e-97	-1.79206e-97	-4.6034e-99	-1.149e-97	3.69871e-97	-2.8268e-97	2.74139e-97	1.91455e-192
7.09766e-99	9.31747e-99	1.98113e-98	2.20944e-98	1.84774e-100	-4.84356e-98	1.63639e-99	1.51583e-99	2.86971e-99	-3.43992e-98	-2.17316e-98	1.81728e-98	5.99476e-99	-3.59927e-98	2.64564e-98	-1.64357e-98	1.32277e-98	-8.33526e-100	6.53997e-99	2.44475e-98	1.20413e-98	9.79727e-99	-4.39935e-98	1.59993e-99	-1.56405e-98	-7.44382e-99	-3.17943e-98	4.0755e-98	2.33014e-98	9.22382e-99	1.42594e-194
-3.86345e-99	1.95785e-99	3.28522e-99	-5.96147e-100	1.28199e-99	6.35815e-100	1.75508e-100	-2.34845e-99	5.49671e-100	1.35808e-99	-2.91838e-99	-1.96007e-99	-1.80497e-101	1.00878e-98	3.08598e-99	-5.02016e-99	-2.195e-99	-8.45346e-100	1.16027e-99	-8.22754e-100	1.18892e-99	9.06686e-100	-3.47858e-99	-6.22756e-100	2.69492e-100	-3.38375e-99	-7.45916e-100	6.65651e-99	-4.16496e-99	-4.14026e-99	3.01652e-196
-1.32962e-100	2.54699e-100	3.52649e-100	2.61913e-100	2.53263e-100	6.57887e-100	-7.37451e-100	2.98101e-100	-3.82769e-101	6.44886e-100	-3.03129e-101	-5.49594e-100	1.93254e-100	1.34168e-100	4.72746e-101	-1.16818e-100	-4.25403e-100	-3.18737e-101	7.50392e-100	5.71547e-100	2.2024e-100	6.30419e-101	-1.39204e-99	2.5723e-100	1.11441e-100	1.0681e-100	-9.69252e-101	3.52465e-100	6.0261e-100	-5.05775e-100	6.10126e-198
2.37059e-101	-6.02307e-101	-2.44323e-101	2.0977e-101	-5.22718e-101	2.99566e-101	-9.51693e-101	1.45683e-101	1.08346e-101	-1.72e-100	-4.31639e-101	-6.80278e-101	7.935e-101	-3.3132e-101	6.30612e-101	6.21452e-101	-4.46508e-101	-1.51459e-101	4.12475e-101	-5.69163e-101	-6.20104e-101	4.63361e-101	6.73525e-101	-1.85731e-101	8.37814e-101	7.91552e-101	3.37148e-101	2.62887e-101	7.63616e-102	-6.42091e-101	1.06882e-199
-2.04138e-103	6.31488e-102	-5.75865e-102	-5.56081e-102	7.9991e-102	-5.62264e-103	-3.97842e-102	-1.58276e-101	4.89886e-102	2.85201e-102	1.01808e-101	6.31857e-103	3.29902e-102	4.32585e-102	4.10973e-102	-1.20623e-101	3.26984e-102	-9.9853e-102	1.69027e-101	-8.66072e-103	-2.20105e-102	-9.32915e-102	-6.98051e-102	8.78734e-102	-1.73012e-101	-1.3738e-101	3.15959e-102	8.21566e-102	-1.91879e-102	-7.56592e-102	2.00395e-201
4.03421e-103	-2.0013e-103	5.32496e-103	-6.26508e-104	1.5909e-103	-9.2846e-103	1.29289e-103	2.17633e-102	5.76848e-103	-2.81151e-103	-4.78536e-103	9.17919e-103	8.88684e-104	8.17449e-103	-2.88127e-104	-9.56912e-103	-4.53897e-103	2.90383e-103	-2.27815e-103	8.46769e-103	4.60336e-103	2.78446e-104	-6.3715e-103	1.27281e-102	6.41009e-103	-3.68128e-104	2.776e-103	-1.14016e-102	3.20425e-103	4.67166e-105	1.43967e-203
-2.03508e-104	-3.31484e-104	-3.20236e-104	1.12617e-103	-5.73167e-104	-3.07176e-103	-1.37904e-103	4.9807e-105	-2.49286e-104	3.6363e-105	-1.03519e-103	4.91093e-104	-8.05474e-104	2.78345e-103	1.62115e-103	2.16675e-103	2.49724e-104	2.1843e-103	-9.9042e-104	8.82152e-105	5.2912e-104	6.40945e-104	2.68483e-104	9.71464e-104	1.62734e-103	1.65812e-103	-1.52933e-103	-1.26592e-103	6.6162e-105	8.58213e-104	4.78948e-205
-2.9798e-105	-1.81264e-104	-2.87126e-105	4.62192e-105	-1.72483e-104	-2.10605e-104	-5.87939e-104	1.46352e-104	-2.48239e-104	-7.89768e-105	1.00183e-104	-1.40392e-105	1.47639e-104	2.38524e-104	1.18328e-105	-1.42863e-104	-1.21512e-105	-3.21048e-104	-1.94672e-105	-3.8552e-105	2.63044e-106	2.91173e-105	-3.08779e-105	4.78482e-105	-4.19455e-105	1.44096e-104	-4.3117e-105	-1.20535e-105	-6.39415e-105	8.80989e-105	8.00795e-207
4.28334e-106	3.1959e-106	-3.14558e-105	-2.07175e-105	-7.04091e-106	-1.15609e-105	-1.52786e-105	2.15919e-105	7.36634e-106	5.03898e-107	-8.76658e-106	1.90095e-105	1.528e-105	7.40221e-107	-7.68955e-106	6.13431e-106	1.62612e-105	-2.89806e-106	-9.77605e-106	2.48098e-105	2.87668e-105	-2.11971e-105	-1.09656e-105	2.9184e-106	3.84747e-105	-3.61568e-105	-3.17726e-105	2.69218e-105	6.95653e-106	2.94328e-106	1.01221e-208
-1.79045e-106	-1.08365e-106	3.69877e-107	2.28442e-107	-2.9704e-106	-3.11505e-107	-1.39928e-106	-4.31714e-106	6.64457e-106	-1.56642e-107	2.44308e-106	-4.09467e-107	-2.57511e-106	-5.38779e-107	8.0907e-107	-9.19e-107	-2.98421e-106	-5.66694e-108	-6.89805e-106	7.86097e-108	3.71529e-106	1.77801e-106	-7.60782e-107	3.71643e-106	-9.16356e-107	1.27173e-106	-3.31222e-106	-2.03911e-106	6.53451e-107	1.45346e-106	2.00796e-210
5.66094e-108	1.12329e-106	-7.42611e-108	-1.0124e-107	4.80108e-107	-1.79528e-107	5.67355e-107	-2.17553e-107	6.27917e-107	-1.11965e-109	-3.38207e-107	-4.63659e-107	-2.68736e-107	3.35909e-108	4.18412e-107	-4.76482e-108	-6.81547e-108	7.61001e-109	-4.40956e-107	3.55234e-107	8.48959e-107	7.14272e-108	-8.6842e-108	-4.19309e-107	-1.16636e-108	5.3492e-107	-1.7016e-107	-5.85696e-107	4.43067e-107	2.46994e-107	5.03714e-212
-9.10395e-110	1.70303e-108	6.32745e-108	-3.13863e-108	2.41741e-108	8.90359e-108	-2.05069e-108	-1.02633e-107	1.14387e-108	-3.6034e-108	4.41595e-108	-3.74792e-108	3.94921e-108	-7.62422e-109	-1.61003e-108	-8.49652e-108	7.00023e-108	-8.65045e-108	-4.56715e-109	1.66421e-108	9.81476e-109	-1.97292e-108	2.78815e-108	-2.99617e-110	1.70952e-108	-8.29884e-108	-1.38412e-108	6.50201e-108	-3.56784e-108	-3.15108e-110	6.54414e-214
-2.33984e-109	9.04782e-109	-1.4351e-109	3.0373e-109	-2.80852e-109	6.79058e-109	-5.89847e-109	1.79448e-109	7.90983e-109	4.97258e-109	2.64896e-110	-7.90406e-109	7.12856e-109	-1.72199e-109	2.98882e-109	-6.19908e-109	-5.57437e-109	3.75388e-109	-2.45645e-109	1.60035e-109	-5.71839e-109	-4.76998e-109	-5.18056e-109	2.26285e-109	7.8791e-111	-2.09153e-109	-1.73974e-109	-5.29185e-109	-1.12665e-108	-1.4319e-109	7.47181e-216
1.98427e-109	3.89202e-110	-3.77441e-110	-1.22171e-110	1.6998e-110	5.32178e-110	4.84739e-110	3.92195e-110	-3.74901e-110	-6.24452e-110	-1.24505e-111	-1.25343e-110	1.30853e-111	-3.2056e-111	2.32901e-110	-3.24785e-110	-6.38297e-111	-2.8852e-110	-3.07189e-111	9.36915e-110	5.08045e-110	-3.17016e-110	-2.31568e-110	-1.97157e-111	-3.84586e-110	-6.66936e-110	-2.70423e-111	9.96738e-111	3.60638e-110	-6.9899e-110	8.2551e-218
-2.04159e-111	1.80004e-110	-5.84398e-111	9.43183e-111	-3.29322e-111	8.57166e-111	8.01201e-112	1.21653e-110	-5.80864e-111	-3.8648e-111	-7.86277e-111	4.5098e-111	-3.55473e-111	9.55959e-112	-2.96452e-111	-4.58947e-111	6.86745e-111	5.68372e-111	-2.5212e-111	4.58315e-112	-1.78955e-111	-1.48667e-111	-7.67166e-112	-7.95627e-111	-4.2544e-111	6.45483e-111	1.78595e-111	3.30426e-111	-9.57791e-112	1.13602e-111	1.0899e-219
-2.40589e-112	3.44012e-112	2.15627e-112	-3.94149e-112	-9.18239e-112	5.84408e-112	-3.1661e-112	2.02401e-111	1.10379e-113	-5.87484e-112	-8.92482e-114	-1.44019e-111	-6.05645e-112	-1.56296e-111	1.77092e-111	2.22221e-111	-1.83124e-112	7.2233e-112	5.41053e-112	3.44306e-113	2.84809e-111	-2.36e-112	-2.00187e-111	-6.54365e-112	6.31735e-112	-9.80977e-112	9.48092e-112	3.98153e-112	1.84453e-112	8.52635e-113	3.49754e-221
1.87517e-113	-5.55273e-113	-1.0506e-112	5.45307e-113	-4.21293e-113	2.25747e-113	-7.60564e-113	4.78128e-113	4.32943e-113	4.92041e-113	-1.33738e-113	2.60717e-112	6.31395e-113	-2.14443e-114	5.74591e-113	1.09631e-112	-4.33039e-113	5.64315e-113	-2.91614e-113	-1.1324e-112	4.40161e-113	-5.35695e-116	-1.46661e-112	-1.85063e-112	1.87438e-112	1.41647e-113	2.29073e-115	2.22073e-112	7.1735e-113	5.24272e-113	2.88534e-223
8.00117e-114	1.93406e-114	8.1066e-114	-1.7365e-114	1.20965e-114	-9.69972e-115	-8.31319e-114	-9.48834e-114	-1.82613e-114	8.75754e-114	2.05837e-113	1.86759e-113	-2.29082e-113	3.64626e-114	-1.65332e-113	-6.43188e-114	-5.7967e-115	2.33677e-114	-7.49619e-115	-9.68214e-114	5.18274e-114	4.04342e-114	-7.37154e-114	-2.65246e-114	2.76585e-113	-2.29492e-113	1.13513e-113	5.88051e-114	7.02696e-114	-1.34307e-114	3.71429e-225
-1.86787e-115	-2.04507e-114	5.18381e-115	2.09122e-115	-5.74275e-115	-5.37205e-115	-2.5827e-114	-2.24551e-115	1.28391e-114	-2.68374e-115	9.07813e-115	8.5658e-115	-1.42879e-114	-4.80803e-115	-2.29778e-114	1.24002e-114	-1.39734e-114	-1.02237e-114	6.89396e-115	1.96833e-115	-7.94425e-116	-2.41612e-114	-7.37112e-115	-1.42654e-114	5.79188e-115	2.00779e-114	3.62858e-116	9.39181e-115	-6.9308e-115	-3.65738e-114	5.52781e-227
-3.26302e-115	-8.49327e-116	1.47396e-116	2.28805e-115	1.34315e-115	-2.43707e-115	4.12715e-116	-1.22554e-118	-7.98066e-116	-8.01811e-116	8.09914e-116	-5.28189e-116	-6.64273e-116	-1.45849e-115	3.37366e-117	-2.12856e-115	-3.20025e-115	1.04578e-115	-7.9095e-116	7.61911e-116	3.82872e-115	1.88282e-115	-3.01085e-115	-1.13626e-115	2.62845e-115	1.56315e-115	-7.03337e-116	2.2059e-115	-1.84533e-115	6.15293e-117	9.3078e-229
9.36455e-117	-1.04257e-116	2.99489e-116	-2.40733e-117	1.84322e-117	2.6156e-116	8.97097e-117	3.86187e-117	-1.69608e-116	3.57952e-116	2.85356e-117	2.48424e-116	1.9993e-118	6.5394e-117	-3.90844e-118	-1.72704e-117	-9.63317e-117	-1.01915e-116	7.28536e-117	-1.49209e-116	-1.70698e-117	-5.16737e-117	-1.37222e-116	1.63712e-116	4.43128e-116	7.81831e-117	1.02776e-116	7.87202e-117	-3.47496e-117	1.23889e-116	7.43845e-231
1.72765e-117	-3.23174e-117	8.34263e-118	6.63437e-117	3.49925e-117	1.77623e-117	5.83717e-118	-1.08014e-117	4.01237e-117	5.60633e-120	7.28223e-118	2.61162e-117	-6.04488e-118	3.83458e-118	-1.21416e-117	-1.32309e-117	-2.74833e-117	-2.78499e-117	-1.9092e-117	-6.08045e-118	1.95961e-117	4.87733e-117	2.10986e-118	-6.12981e-118	-2.83471e-117	6.92762e-118	-3.33648e-117	1.85932e-118	-1.11383e-117	-2.75743e-117	1.78133e-232
-3.30585e-118	-3.28156e-118	3.62045e-119	-1.21138e-118	1.86661e-118	1.59088e-118	1.16069e-118	-5.51042e-118	6.3512e-119	-9.30824e-119	-1.99839e-118	-5.47024e-119	3.30284e-119	2.56138e-118	3.94147e-118	-5.84852e-118	-1.80502e-118	-1.88119e-119	-1.33623e-117	-3.71328e-118	-1.12431e-118	-3.31303e-118	1.18835e-118	1.26191e-118	-1.19639e-118	-1.2546e-118	5.372e-119	-8.95076e-118	3.51857e-118	7.60698e-119	4.30242e-234
-3.28765e-119	-1.08803e-121	-7.87897e-120	-2.53841e-120	6.98035e-120	3.32333e-119	-2.81916e-120	-1.91351e-119	-6.64787e-119	3.25263e-120	-1.23489e-119	-5.29364e-120	-4.69321e-120	-4.14572e-119	-2.70241e-119	-2.41474e-119	3.4749e-119	4.07943e-119	-1.96858e-119	-1.25098e-118	1.86435e-119	-2.73985e-119	5.50008e-121	-2.58597e-120	3.93555e-120	-8.38955e-119	3.55972e-119	4.59776e-119	2.99545e-119	5.86971e-119	4.5133e-236
1.1322e-120	-1.62191e-120	-3.45626e-120	-7.83302e-121	-1.52831e-120	-5.58486e-122	-4.96829e-121	2.94041e-122	-9.91028e-121	-7.43046e-121	5.77192e-120	-6.50045e-121	-1.94384e-121	4.132e-120	-2.90925e-120	-1.87609e-120	2.07543e-120	-1.75743e-120	-4.79562e-120	7.38956e-120	-1.13725e-119	-1.24164e-119	-2.82253e-120	-1.15181e-119	-6.88215e-120	5.44747e-120	-3.02631e-120	2.96557e-120	1.95976e-120	-1.04824e-119	8.01273e-238
1.0483e-120	1.82288e-121	-5.92668e-121	-4.47734e-121	-6.57126e-122	-1.06774e-122	6.15872e-121	5.74048e-121	4.61701e-121	-3.45443e-121	-3.22977e-121	-4.86466e-121	1.03487e-120	2.26604e-121	4.19285e-121	2.84831e-121	-4.95973e-121	3.16387e-121	9.1525e-121	7.7305e-121	9.61106e-121	-8.66365e-121	2.83587e-121	-1.66936e-121	-6.15052e-121	-5.43063e-121	6.80028e-121	2.31901e-121	6.14001e-121	-1.58625e-121	9.6054e-240
6.6703e-122	1.57762e-122	6.03605e-124	5.12509e-123	1.57338e-122	-3.87427e-122	-4.72963e-122	3.9264e-122	1.19203e-122	2.98454e-122	-9.09065e-122	5.02921e-123	3.64048e-122	1.7602e-121	-5.65834e-122	5.13489e-122	6.12892e-122	-4.80342e-123	-4.33205e-122	5.38373e-122	3.94786e-122	6.47196e-122	-3.30751e-122	3.21647e-122	-1.44243e-122	-2.27968e-122	-6.21874e-124	6.31148e-123	-3.34275e-122	9.58287e-124	7.60374e-242
3.85083e-123	1.66411e-123	-7.91909e-123	1.88152e-124	-2.74262e-122	7.28116e-123	-1.22555e-122	3.52408e-122	3.37587e-123	1.37205e-123	1.31022e-122	2.44118e-122	1.72342e-122	2.08583e-122	5.26627e-123	1.87726e-123	-1.18352e-122	-4.06656e-123	9.07096e-123	1.1616e-122	-2.14732e-123	-1.02682e-122	-6.54974e-123	4.09671e-123	-1.28353e-124	-1.43174e-122	-4.89689e-123	-2.14114e-123	7.36617e-123	1.59726e-123	4.65582e-243
4.48211e-124	8.14833e-124	1.37558e-123	-3.60906e-124	2.40788e-123	2.19484e-123	6.54288e-124	7.23864e-124	7.30382e-124	1.14802e-123	4.57473e-124	3.02764e-124	-4.173e-125	-7.73879e-124	7.74389e-124	-5.97346e-124	-9.37256e-125	2.8483e-124	1.45087e-124	3.43375e-124	-5.72836e-125	1.14781e-124	1.04694e-123	-2.1594e-124	4.49862e-124	-1.23002e-123	5.63537e-124	1.2361e-123	-2.23903e-124	-8.43268e-124	2.38742e-245
-2.9743e-124	-3.41904e-125	1.27173e-124	6.00094e-125	1.71897e-125	2.11176e-125	1.23549e-125	-5.25319e-125	6.55563e-125	-5.88973e-125	-3.60595e-125	6.74259e-125	-2.8942e-124	-2.97661e-124	6.77945e-125	4.70304e-125	-1.73139e-124	-1.11134e-124	-1.40554e-124	-1.88275e-125	-4.99416e-125	-8.98078e-125	3.77631e-125	-2.33384e-125	9.94979e-125	-3.17697e-125	-1.47908e-124	-1.19225e-124	2.06607e-124	2.07499e-124	5.1356e-247
8.24186e-126	9.294e-126	5.84694e-127	-3.67861e-126	-1.75729e-125	-9.12374e-126	-2.3556e-126	-2.1764e-125	-4.65056e-126	-7.61456e-126	-1.84018e-125	2.59362e-125	-5.42737e-126	8.67141e-126	-1.09561e-125	-3.9655e-127	-2.53383e-126	-1.89249e-126	9.0468e-126	-9.76042e-126	-1.7582e-125	-1.45886e-125	-1.35343e-125	1.38714e-125	1.07775e-125	-3.88841e-126	-1.68477e-125	3.21292e-126	1.21023e-125	1.72319e-125	4.30872e-249
-1.31487e-126	-2.77816e-126	1.43855e-126	5.43316e-126	4.34932e-126	7.09147e-128	6.54095e-127	-1.17028e-126	3.02023e-126	-1.04458e-126	-5.1246e-127	2.14351e-126	1.4754e-126	2.32003e-126	2.10234e-127	-8.70459e-127	-2.62329e-126	-1.78557e-126	1.31375e-126	1.7093e-126	-1.32951e-126	-1.26118e-126	-3.48414e-126	-1.70909e-126	-7.99819e-127	9.12252e-127	8.59431e-127	-1.77073e-126	2.03858e-126	-1.12223e-127	1.27837e-250
1.05509e-127	-6.61297e-128	-4.33539e-128	-1.35192e-127	5.39148e-127	2.10702e-128	-4.65102e-128	-4.82591e-128	1.1539e-128	1.76806e-127	-1.52125e-127	3.44436e-127	1.67353e-127	-6.64326e-128	2.67744e-127	-7.97106e-127	7.54842e-128	1.78245e-128	-2.12025e-128	9.58349e-128	-4.13128e-128	1.63316e-128	-4.4321e-128	-7.67126e-128	-2.43866e-127	1.80821e-127	-4.6197e-128	-5.12933e-128	4.61213e-128	-2.21803e-127	1.41766e-252
1.53971e-128	-2.47654e-128	4.41865e-128	4.79766e-128	1.12486e-128	6.91547e-129	-4.13283e-129	2.46713e-129	-1.66992e-128	6.80153e-129	3.38786e-128	2.20796e-128	-1.06995e-128	4.31939e-128	-1.40327e-128	3.57325e-129	5.32331e-130	-3.18475e-128	-2.43256e-130	-9.95993e-130	-4.80733e-128	9.55596e-129	1.59531e-128	1.93113e-128	5.15829e-128	-1.50428e-128	-1.55629e-128	-5.19286e-129	-2.76708e-128	-2.01779e-128	1.78268e-254
3.55338e-129	-4.64594e-129	-9.70528e-129	1.67142e-129	-5.58966e-130	-2.10356e-129	5.09343e-129	-8.52673e-129	-4.96725e-130	1.69527e-129	-4.98258e-129	4.07819e-129	2.46919e-129	-2.68943e-129	-3.4666e-129	-4.77939e-130	-5.79881e-129	-2.82795e-130	1.84082e-129	-1.21671e-129	4.33928e-129	2.41264e-129	1.40231e-129	-5.09554e-129	-2.32868e-129	-1.96479e-129	-1.13815e-129	-9.92207e-130	5.03174e-129	1.29604e-129	4.34454e-256
-2.18642e-130	7.55442e-131	5.3303e-130	-5.82639e-130	1.41965e-129	7.72199e-130	-3.13932e-130	-4.31524e-130	-1.48432e-131	1.20701e-130	3.52994e-130	-5.93617e-130	-8.8995e-131	4.45653e-130	5.15067e-130	9.92746e-131	-6.4855e-130	3.31494e-130	1.5585e-130	-4.58914e-130	1.75962e-130	1.02547e-130	-1.27612e-130	-6.54189e-130	1.89989e-130	3.30159e-131	-3.95956e-130	1.42987e-130	-3.36943e-131	-2.8512e-130	6.09498e-258
-1.17023e-131	-4.38802e-131	4.10461e-131	-2.74252e-131	1.55972e-130	-3.2571e-131	8.15435e-131	9.73604e-131	-1.29101e-131	2.83719e-131	2.24771e-131	1.80361e-132	1.08113e-130	9.59871e-131	-6.3399e-132	-3.50322e-132	-5.24308e-131	6.77387e-131	5.84609e-131	-1.02454e-130	5.25267e-131	-4.86912e-131	1.27348e-131	-1.29613e-131	2.86421e-131	-9.36734e-132	1.05723e-130	-2.6114e-131	-1.30419e-133	-1.70134e-131	1.08219e-259
1.78806e-132	-7.74802e-133	7.52811e-132	-5.51129e-133	1.21936e-131	-9.83873e-132	-6.59134e-132	3.5895e-132	9.69513e-133	7.03322e-132	-3.45903e-132	-7.73985e-132	-1.11324e-131	4.88822e-133	3.36393e-133	-2.12342e-132	-3.52253e-132	2.1274e-132	-7.47752e-133	5.46099e-132	-1.98117e-132	2.68619e-132	-1.739e-132	3.51368e-132	1.37012e-131	-9.21037e-133	1.71061e-131	-3.84719e-132	-7.5107e-133	6.51807e-132	1.22652e-261
-8.36074e-133	-2.45298e-133	1.02225e-132	-6.39989e-133	3.61934e-134	3.26878e-133	1.83989e-133	3.50528e-133	3.36953e-133	-5.36855e-134	9.23766e-133	4.25422e-133	-3.89787e-133	-9.08009e-133	8.70413e-134	-1.14126e-132	9.26362e-134	-1.50449e-133	1.3921e-133	-7.4774e-133	-2.2504e-133	8.44174e-134	-1.07648e-133	2.01533e-133	1.27913e-132	7.06677e-133	8.9975e-133	-9.02671e-134	3.80405e-133	-2.40189e-133	9.79119e-264
-6.61555e-134	-8.63611e-136	-4.06769e-135	-1.16113e-133	-6.19339e-134	1.73275e-133	1.09454e-134	2.12494e-133	-1.15934e-133	-6.45031e-134	6.8537e-134	-1.92925e-133	2.0217e-134	6.7707e-134	4.83018e-135	-2.87018e-134	-1.70842e-133	-2.42826e-134	4.8561e-134	5.30451e-133	-1.03222e-134	-4.75034e-134	5.28929e-134	2.07029e-135	2.78231e-134	-5.09577e-134	1.0492e-133	-2.12658e-134	4.94444e-134	2.42326e-134	4.9891e-265
1.45362e-135	1.06123e-134	-3.46294e-135	-2.00939e-135	-1.83692e-134	-3.22875e-135	6.71519e-136	2.70392e-135	-1.15268e-134	2.07426e-134	4.02708e-135	-3.02517e-134	1.55791e-134	-5.45683e-135	5.50114e-136	3.0342e-135	4.18359e-135	-2.03675e-135	1.1339e-134	-1.99057e-136	1.25174e-134	2.22442e-134	1.87502e-135	-5.6387e-135	9.33766e-136	1.15677e-134	2.47508e-135	2.46832e-135	-7.26957e-135	1.06355e-135	3.30082e-267
3.05658e-135	-7.96682e-136	-2.03236e-135	7.46346e-136	2.01711e-136	-1.46373e-136	5.64795e-136	8.77288e-136	-2.82939e-135	2.75516e-135	1.28842e-136	6.90422e-136	-5.20163e-136	-2.44933e-136	-1.2632e-136	-3.74503e-136	-1.08317e-135	2.06533e-135	2.30473e-135	1.42782e-135	5.62284e-136	-1.12941e-136	-9.11548e-136	-6.15252e-136	3.50301e-136	1.9287e-136	1.52208e-135	6.70398e-136	1.33854e-135	1.32539e-135	5.31941e-269
-2.34363e-136	-3.20219e-136	-6.22351e-137	-4.91982e-137	4.70886e-137	-1.28267e-136	-4.35245e-136	2.51682e-136	-2.04595e-136	1.81414e-136	-2.73761e-136	-1.72674e-136	2.3422e-136	-2.02203e-136	1.94661e-136	-2.90301e-136	1.28777e-136	3.02568e-137	1.20009e-136	-4.26216e-138	-1.66841e-137	-3.64769e-138	1.55478e-136	1.17649e-137	-2.6222e-137	2.2708e-137	3.72335e-137	2.83682e-136	-1.26195e-136	2.01586e-136	1.02881e-270
6.64465e-138	-8.3839e-138	-5.59025e-139	-4.72955e-138	-4.55809e-137	-2.00737e-137	1.13464e-138	-9.12396e-138	8.30499e-138	4.93152e-138	-4.85738e-137	-1.72924e-137	1.26491e-137	-2.79497e-137	-1.24035e-137	-2.54797e-137	1.01654e-137	-7.42462e-137	1.3666e-137	4.05206e-137	5.75963e-138	1.18047e-137	-2.09245e-137	-4.66257e-138	4.61825e-138	-2.77683e-137	-1.45876e-137	6.88178e-138	1.29344e-137	2.81095e-137	1.72848e-272
1.42611e-138	-1.34459e-139	-1.1193e-140	8.92744e-139	2.51396e-138	1.31783e-138	2.20409e-140	3.85172e-139	3.5795e-138	1.11094e-138	-4.27461e-138	-1.47534e-138	-7.92405e-139	-2.06395e-139	7.26698e-139	-1.31506e-138	1.12443e-138	-6.11447e-139	1.05653e-138	4.35023e-138	-7.92758e-139	-1.13515e-138	-5.63668e-138	-2.88899e-139	-1.84409e-138	1.68779e-138	5.26813e-140	-3.30853e-139	2.8171e-138	-4.33959e-138	1.3706e-274
1.286e-139	7.5171e-141	-9.50908e-140	-1.68206e-139	7.49915e-139	-1.39724e-139	-3.98834e-140	4.7402e-139	6.87952e-139	3.58876e-139	-1.64342e-139	3.70298e-139	1.04609e-139	-3.47416e-139	1.46042e-140	6.78914e-139	-2.11248e-139	-1.71766e-139	6.43371e-140	-2.82016e-139	2.46355e-139	-2.30657e-139	-5.09814e-139	-8.14776e-140	1.96338e-139	5.22207e-139	-3.87271e-139	1.88566e-139	-2.16466e-139	3.01474e-139	3.39386e-276
-6.78111e-140	-2.72205e-140	5.02802e-141	7.58861e-140	-2.26257e-140	6.37575e-140	-1.77604e-140	5.16862e-140	-4.77756e-140	7.03549e-140	-1.1815e-139	8.72877e-141	6.68495e-140	8.43076e-141	-3.66034e-140	8.50328e-141	-1.55051e-140	3.0293e-140	-2.33786e-140	-3.99807e-140	-1.09223e-140	-2.30492e-140	2.34671e-141	1.25292e-140	2.1931e-140	-5.36823e-142	-3.45043e-140	-3.72829e-141	1.17996e-141	-6.00877e-140	5.53209e-278
-2.4241e-141	-1.08961e-141	-4.10168e-141	1.20837e-140	-3.29554e-143	7.89942e-141	-4.71564e-141	-9.522e-142	-2.40102e-141	-3.63558e-141	-9.43892e-142	7.92702e-141	-1.80047e-141	-1.04338e-141	-6.70321e-141	-5.02002e-141	1.63895e-140	6.30037e-141	4.76053e-141	2.87199e-141	-3.3564e-141	-1.34281e-141	-1.27007e-141	8.18223e-141	-1.19014e-140	1.81788e-142	-4.19053e-141	-3.91016e-141	-4.29939e-142	4.74111e-142	1.00841e-279
-7.00785e-142	-2.13859e-141	-2.66781e-142	6.55352e-142	9.02605e-142	-1.2795e-141	-7.74222e-143	-3.27472e-142	-2.14779e-141	-1.25266e-141	4.31778e-142	7.99726e-143	-7.59297e-142	7.90782e-142	6.11564e-142	-2.89508e-142	-4.20877e-142	2.2099e-142	3.40946e-142	-1.21269e-142	-3.67961e-144	-5.24901e-142	7.85183e-142	-2.02714e-142	-2.16569e-143	-1.8907e-141	9.01107e-142	3.87298e-144	-3.70817e-143	1.09279e-141	2.30379e-281
-3.78577e-143	1.41216e-142	-6.29902e-144	-2.35056e-142	-1.31168e-142	-9.30247e-143	-2.3934e-142	1.84143e-142	1.68541e-143	3.37147e-143	5.85082e-143	-1.29853e-142	2.15219e-144	2.71082e-144	-1.40971e-143	-5.2347e-143	-3.61041e-143	-5.82953e-143	-4.47447e-143	-8.46649e-143	-1.36825e-142	6.75472e-143	9.25188e-143	-8.83574e-144	8.42807e-144	-9.92503e-143	-5.30242e-143	3.23695e-143	1.52338e-142	8.17235e-143	3.07834e-283
-7.51273e-144	3.50824e-144	2.54058e-144	9.40484e-144	-3.02001e-144	-5.81427e-144	-1.39532e-144	8.48003e-144	-6.68513e-144	-6.09316e-145	1.18175e-143	2.58791e-144	-1.26126e-143	5.26413e-144	-1.78319e-144	-5.88081e-144	-4.69764e-144	-2.06563e-144	3.04211e-144	-1.79352e-144	-1.16223e-143	-5.93027e-144	-9.91517e-144	3.15807e-144	1.83234e-143	-3.77229e-144	7.37469e-145	-8.92217e-144	-3.85598e-144	-1.19974e-143	1.60267e-285
7.63689e-145	5.20081e-145	8.88797e-145	3.20751e-145	-5.89897e-145	-1.18724e-144	4.23294e-145	4.55333e-146	1.2509e-144	1.23889e-144	1.29292e-144	-1.96636e-145	7.9818e-145	-1.09225e-145	-5.60423e-145	9.04913e-145	6.60521e-146	2.97918e-145	2.89526e-144	9.13334e-145	-1.86512e-144	7.47345e-145	1.2105e-144	2.64511e-144	-9.84633e-145	-4.51725e-145	6.37229e-145	-1.19941e-144	-5.32398e-145	-9.64145e-145	3.63174e-287
-6.45478e-146	3.30251e-146	-3.34282e-145	-1.13877e-145	-5.96145e-146	-2.4922e-145	-8.74782e-146	6.6916e-146	1.25132e-145	8.90324e-146	-1.50718e-145	9.3577e-146	-1.0602e-145	-4.44581e-145	-1.68325e-145	2.7426e-145	4.63148e-145	3.41683e-146	-3.58135e-145	-1.02018e-146	-1.49163e-145	-2.06528e-146	1.93945e-146	-1.68481e-145	1.94888e-145	-1.99762e-146	-2.6647e-146	1.14312e-145	1.67792e-146	-1.36546e-145	1.04183e-288
-1.95979e-146	-2.63975e-146	5.59388e-147	6.22213e-147	-3.34578e-146	2.03014e-148	7.26227e-147	-4.93361e-147	1.23947e-146	-9.70543e-147	-3.21979e-146	1.65717e-146	-2.36676e-146	-7.8949e-147	3.5174e-146	-9.85442e-147	-1.29848e-147	1.50626e-146	1.53597e-146	-1.75755e-147	1.01864e-146	-7.07639e-147	-1.38866e-146	2.29935e-148	3.20464e-147	-1.22826e-146	-8.99724e-148	2.64505e-147	-1.23309e-146	6.81378e-149	6.99872e-291
1.07563e-147	7.84193e-148	4.28181e-147	-2.44221e-147	3.15584e-147	-2.11795e-147	-2.2188e-147	-2.45135e-148	1.34109e-147	9.79402e-148	5.60739e-148	2.66719e-147	-9.31305e-148	-1.33395e-147	3.8385e-148	4.11052e-147	1.98142e-148	4.71289e-148	7.40827e-148	-3.92023e-147	1.53532e-147	1.94831e-147	-3.04904e-147	-3.19825e-147	-1.00631e-147	7.61511e-148	2.03279e-147	-2.82269e-147	7.93276e-149	2.823e-148	1.3101e-292
3.20708e-148	-9.80111e-149	-2.78555e-149	1.4773e-148	8.28505e-148	1.02168e-149	-1.01231e-148	2.21042e-148	-2.55439e-149	6.17822e-149	1.20827e-148	1.25044e-148	-6.85145e-149	7.33913e-149	1.39585e-148	-4.76528e-148	9.49111e-149	-4.8415e-149	8.36021e-149	1.18626e-148	2.23057e-148	4.15066e-148	2.95046e-148	-5.1998e-148	-1.4984e-148	7.57998e-148	3.54969e-149	-8.97409e-149	4.11582e-150	-4.21769e-149	2.39204e-294
-1.97496e-150	-8.19747e-150	2.98659e-150	-8.86859e-150	3.42183e-150	1.84387e-150	-3.8893e-150	3.56593e-149	-1.09081e-149	2.20438e-149	1.84984e-149	-2.29744e-149	2.17617e-149	-2.94694e-149	3.93653e-149	-1.0496e-149	-1.21151e-149	-5.69172e-149	-1.47405e-149	1.0091e-149	-1.06785e-149	2.99393e-149	7.361e-150	4.01569e-150	1.70661e-149	7.25478e-150	-7.8879e-151	1.09134e-149	1.51879e-149	4.64497e-150	1.14392e-296
8.48022e-151	-8.20301e-151	-4.13463e-150	1.17264e-150	-6.00673e-150	5.88049e-151	-1.01063e-150	-2.48689e-150	-4.51211e-151	6.69845e-150	1.79452e-150	-2.68776e-150	1.86254e-150	-4.80766e-150	5.196e-150	-1.78865e-150	2.99396e-150	-1.09957e-150	-5.40048e-150	3.46362e-150	4.97382e-151	-3.49255e-150	-2.39606e-150	2.98179e-150	3.42755e-150	-4.02157e-150	1.70782e-150	2.46286e-150	-3.19052e-150	-4.80223e-152	3.0129e-298
3.2691e-151	1.19644e-151	3.26258e-151	9.66597e-152	-7.08563e-152	-8.51564e-151	-4.6832e-151	-2.51702e-151	7.8097e-151	4.259e-152	-1.83351e-151	6.80601e-151	-3.74399e-151	8.25713e-151	1.40803e-151	-4.10332e-151	-1.11291e-151	3.11679e-151	3.97635e-151	3.73717e-153	6.41817e-151	2.36298e-151	-1.01066e-151	7.52846e-151	1.57519e-151	-1.49386e-151	6.78002e-151	5.77768e-151	5.55376e-151	5.34455e-151	6.1157e-300
1.08452e-152	1.26958e-152	2.31022e-152	1.95418e-152	7.181e-152	-7.78273e-153	-1.09034e-152	-1.62304e-152	-3.58783e-153	-2.66704e-152	-1.36016e-151	8.73905e-152	-1.83229e-153	3.74289e-152	-2.90543e-152	2.94952e-152	-7.05158e-153	1.1113e-152	7.70754e-153	5.11099e-152	5.36278e-153	2.16226e-152	-2.46565e-152	1.43816e-152	3.47588e-152	1.70669e-152	5.31763e-152	-4.39191e-153	-1.52854e-152	3.54719e-152	4.67682e-302
-3.14338e-153	4.03352e-153	1.75708e-152	2.53501e-153	-1.08516e-152	-1.80552e-153	-8.15507e-153	-3.34322e-153	3.92354e-153	3.54142e-153	3.599e-153	1.49265e-153	-1.26333e-152	1.98511e-153	-1.79066e-152	3.54786e-153	1.9984e-153	-5.86003e-153	8.06558e-153	9.8262e-153	-5.16026e-154	4.4754e-153	-1.05514e-152	-2.33093e-153	-8.0735e-153	-2.97605e-154	1.73517e-152	-1.53684e-152	2.48116e-153	-5.8116e-153	2.05937e-303
2.96941e-154	3.10026e-154	-7.54263e-155	1.3426e-153	-1.50869e-153	-4.98993e-154	7.42729e-155	-4.97767e-155	-6.13658e-154	-1.03634e-153	2.76755e-154	-2.9919e-154	-4.56897e-154	-1.71985e-154	-8.05132e-154	-4.10777e-154	1.65533e-154	-2.96318e-153	4.91687e-154	2.77704e-154	1.18532e-154	3.88734e-154	-1.0791e-153	-5.71753e-155	2.62021e-154	-1.10357e-153	7.49562e-155	-2.86545e-154	-1.22378e-155	-1.55437e-153	2.14477e-305
-6.82314e-155	-3.03741e-155	8.71539e-155	3.88057e-157	4.18663e-155	3.7881e-155	3.47502e-155	-8.79158e-156	1.44108e-154	-3.81588e-156	-1.01559e-154	-1.80544e-155	-3.8042e-155	1.48637e-155	-1.30222e-156	9.49296e-156	6.95399e-156	4.00544e-155	-1.93636e-155	1.47708e-154	-2.80389e-156	-3.98587e-155	4.73661e-156	1.35642e-154	-1.22737e-154	1.97922e-155	9.26452e-155	1.31792e-154	9.96844e-155	-5.61962e-155	1.49195e-307
4.34593e-157	6.89151e-156	-2.09565e-156	3.70424e-156	-1.82428e-155	2.45332e-155	-4.43797e-156	1.47961e-155	2.69317e-155	6.63264e-157	-9.30972e-156	-3.17762e-155	2.92572e-156	2.90191e-156	-1.06755e-155	7.81167e-156	2.25088e-155	-9.1393e-156	-4.66765e-156	-1.71389e-156	-1.63804e-155	-7.83445e-157	-6.98212e-156	-7.61906e-156	-6.22058e-156	7.94251e-157	-1.39977e-156	7.7501e-156	-1.42172e-155	-8.94595e-156	0
4.28058e-157	-4.68681e-157	2.67287e-156	2.61982e-157	1.26106e-156	-2.54109e-157	-1.25173e-157	1.22088e-156	3.73291e-156	-4.83738e-157	1.61e-156	6.72091e-157	-5.11564e-157	1.41546e-157	-1.05451e-156	1.24707e-156	-7.93982e-157	2.86932e-157	-1.29005e-156	-7.48421e-157	-2.5239e-157	-1.81454e-157	2.80054e-156	5.7118e-157	-1.1809e-156	1.46644e-156	4.64838e-157	-1.3244e-157	1.38195e-156	9.12837e-157	0
-1.27343e-157	-9.6199e-158	-4.8597e-157	1.31376e-157	4.39193e-158	-3.91062e-157	-2.91937e-158	-1.96807e-159	4.72847e-158	-1.47425e-157	-3.72281e-157	-1.79783e-157	1.10081e-157	1.47898e-158	-1.84023e-157	-5.19591e-158	-1.09004e-159	-9.82671e-158	-3.81317e-158	2.24533e-157	1.74198e-157	-7.64149e-159	-1.51449e-157	-4.62371e-158	-1.02386e-157	2.23087e-159	3.40638e-157	7.53401e-158	-9.75334e-158	4.67816e-157	0
2.31502e-158	4.33433e-159	2.0258e-159	3.85703e-158	2.06972e-158	-4.3491e-160	-3.91354e-159	-3.61229e-158	7.05009e-159	5.05665e-159	-5.3965e-159	8.15271e-158	5.69041e-159	1.71774e-158	-1.01733e-158	7.38471e-159	-7.45048e-159	-3.31381e-158	3.42711e-159	-1.44749e-158	1.18498e-160	-1.63569e-159	6.16597e-159	-2.98847e-158	1.35234e-158	6.12953e-159	-4.45854e-159	-1.6007e-158	-1.18792e-158	6.46029e-159	0
1.33834e-159	-9.00645e-160	-5.02499e-159	-5.3915e-159	2.54941e-161	-5.1596e-160	4.89069e-159	6.29578e-160	2.34858e-159	-2.88945e-159	-1.53755e-159	-8.76078e-160	-1.96855e-159	-1.19548e-159	-5.19879e-159	1.60177e-159	1.30205e-159	8.2955e-160	-7.31021e-161	9.07542e-160	-4.13005e-159	2.95546e-159	2.41414e-159	-1.04941e-159	1.37344e-159	-1.20803e-159	-6.51004e-160	-2.6763e-159	-1.80791e-159	-2.54229e-159	0
1.92823e-160	-2.64528e-160	-3.72523e-160	-2.65291e-160	-1.61666e-160	2.19924e-161	2.26493e-160	-4.35034e-160	2.05848e-160	-5.37722e-160	4.12151e-160	2.7866e-160	2.06331e-160	2.10971e-160	-3.18072e-160	-7.68109e-161	1.46188e-160	-5.09553e-161	6.90673e-161	3.7555e-161	9.06522e-161	-2.97559e-161	5.73917e-161	1.29569e-160	-4.07134e-160	4.1572e-160	1.59306e-160	-5.75603e-160	-1.5023e-160	-3.78775e-160	0
3.61727e-162	-1.39946e-161	-1.04199e-161	3.80259e-161	5.86563e-161	3.44038e-161	1.18937e-161	1.60055e-161	2.73942e-161	9.65942e-162	-1.92392e-161	-2.33041e-161	-6.27574e-162	-4.04062e-161	9.95302e-162	2.24358e-161	2.02595e-161	-4.24886e-162	-3.2006e-161	3.54087e-161	3.90515e-162	-8.35685e-162	6.96403e-161	-6.73887e-161	4.60908e-161	2.47251e-161	3.17922e-162	7.90866e-161	1.73796e-161	2.95818e-161	0
1.84501e-161	-1.29483e-162	-9.87393e-163	2.32813e-162	3.93727e-165	1.11997e-161	7.98698e-163	3.97041e-162	1.88479e-162	-2.08854e-164	2.3305e-162	-1.4381e-163	1.9425e-162	3.49427e-163	3.81225e-162	-4.87601e-163	2.30642e-162	6.29977e-163	8.95776e-164	2.17009e-162	-1.01874e-162	-5.75529e-162	-1.42056e-161	-1.74665e-162	-4.82315e-162	1.25074e-163	-4.77964e-162	4.35613e-162	4.08282e-162	-1.60559e-162	0
2.7738e-163	-4.41269e-164	-2.91212e-163	4.495e-163	1.00338e-164	2.02618e-163	2.6389e-163	1.35275e-162	-5.84995e-163	2.54048e-163	-7.3452e-163	7.95191e-163	9.18456e-163	9.95771e-163	5.41169e-163	-1.29049e-163	-9.06055e-164	1.43605e-163	-2.5482e-163	-7.0417e-163	3.61949e-163	3.89175e-163	2.17664e-163	1.78802e-163	3.94677e-163	1.19278e-163	4.79226e-163	-2.27723e-163	-6.39388e-163	-7.93464e-163	0
2.7738e-163	-4.41269e-164	-2.91212e-163	4.495e-163	1.00338e-164	2.02618e-163	2.6389e-163	1.35275e-162	-5.84995e-163	2.54048e-163	-7.3452e-163	7.95191e-163	9.18456e-163	9.95771e-163	5.41169e-163	-1.29049e-163	-9.06055e-164	1.43605e-163	-2.5482e-163	-7.0417e-163	3.61949e-163	3.89175e-163	2.17664e-163	1.78802e-163	3.94677e-163	1.19278e-163	4.79226e-163	-2.27723e-163	-6.39388e-163	-7.93464e-163	0
2.7738e-163	-4.41269e-164	-2.91212e-163	4.495e-163	1.00338e-164	2.02618e-163	2.6389e-163	1.35275e-162	-5.84995e-163	2.54048e-163	-7.3452e-163	7.95191e-163	9.18456e-163	9.95771e-163	5.41169e-163	-1.29049e-163	-9.06055e-164	1.43605e-163	-2.5482e-163	-7.0417e-163	3.61949e-163	3.89175e-163	2.17664e-163	1.78802e-163	3.94677e-163	1.19278e-163	4.79226e-163	-2.27723e-163	-6.39388e-163	-7.93464e-163	0
2.7738e-163	-4.41269e-164	-2.91212e-163	4.495e-163	1.00338e-164	2.02618e-163	2.6389e-163	1.35275e-162	-5.84995e-163	2.54048e-163	-7.3452e-163	7.95191e-163	9.18456e-163	9.95771e-163	5.41169e-163	-1.29049e-163	-9.06055e-164	1.43605e-163	-2.5482e-163	-7.0417e-163	3.61949e-163	3.89175e-163	2.17664e-163	1.78802e-163	3.94677e-163	1.19278e-163	4.79226e-163	-2.27723e-163	-6.39388e-163	-7.93464e-163	0
2.7738e-163	-4.41269e-164	-2.91212e-163	4.495e-163	1.00338e-164	2.02618e-163	2.6389e-163	1.35275e-162	-5.84995e-163	2.54048e-163	-7.3452e-163	7.95191e-163	9.18456e-163	9.95771e-163	5.41169e-163	-1.29049e-163	-9.06055e-164	1.43605e-163	-2.5482e-163	-7.0417e-163	3.61949e-163	3.89175e-163	2.17664e-163	1.78802e-163	3.94677e-163	1.19278e-163	4.79226e-163	-2.27723e-163	-6.39388e-163	-7.93464e-163	0
2.7738e-163	-4.41269e-164	-2.91212e-163	4.495e-163	1.00338e-164	2.02618e-163	2.6389e-163	1.35275e-162	-5.84995e-163	2.54048e-163	-7.3452e-163	7.95191e-163	9.18456e-163	9.95771e-163	5.41169e-163	-1.29049e-163	-9.06055e-164	1.43605e-163	-2.5482e-163	-7.0417e-163	3.61949e-163	3.89175e-163	2.17664e-163	1.78802e-163	3.94677e-163	1.19278e-163	4.79226e-163	-2.27723e-163	-6.39388e-163	-7.93464e-163	0
2.7738e-163	-4.41269e-164	-2.91212e-163	4.495e-163	1.00338e-164	2.02618e-163	2.6389e-163	1.35275e-162	-5.84995e-163	2.54048e-163	-7.3452e-163	7.95191e-163	9.18456e-163	9.95771e-163	5.41169e-163	-1.29049e-163	-9.06055e-164	1.43605e-163	-2.5482e-163	-7.0417e-163	3.61949e-163	3.89175e-163	2.17664e-163	1.78802e-163	3.94677e-163	1.19278e-163	4.79226e-163	-2.27723e-163	-6.39388e-163	-7.93464e-163	0
2.7738e-163	-4.41269e-164	-2.91212e-163	4.495e-163	1.00338e-164	2.02618e-163	2.6389e-163	1.35275e-162	-5.84995e-163	2.54048e-163	-7.3452e-163	7.95191e-163	9.18456e-163	9.95771e-163	5.41169e-163	-1.29049e-163	-9.06055e-164	1.43605e-163	-2.5482e-163	-7.0417e-163	3.61949e-163	3.89175e-163	2.17664e-163	1.78802e-163	3.94677e-163	1.19278e-163	4.79226e-163	-2.27723e-163	-6.39388e-163	-7.93464e-163	0
2.7738e-163	-4.41269e-164	-2.91212e-163	4.495e-163	1.00338e-164	2.02618e-163	2.6389e-163	1.35275e-162	-5.84995e-163	2.54048e-163	-7.3452e-163	7.95191e-163	9.18456e-163	9.95771e-163	5.41169e-163	-1.29049e-163	-9.06055e-164	1.43605e-163	-2.5482e-163	-7.0417e-163	3.61949e-163	3.89175e-163	2.17664e-163	1.78802e-163	3.94677e-163	1.19278e-163	4.79226e-163	-2.27723e-163	-6.39388e-163	-7.93464e-163	0
2.7738e-163	-4.41269e-164	-2.91212e-163	4.495e-163	1.00338e-164	2.02618e-163	2.6389e-163	1.35275e-162	-5.84995e-163	2.54048e-163	-7.3452e-163	7.95191e-163	9.18456e-163	9.95771e-163	5.41169e-163	-1.29049e-163	-9.06055e-164	1.43605e-163	-2.5482e-163	-7.0417e-163	3.61949e-163	3.89175e-163	2.17664e-163	1.78802e-163	3.94677e-163	1.19278e-163	4.79226e-163	-2.27723e-163	-6.39388e-163	-7.93464e-163	0
2.7738e-163	-4.41269e-164	-2.91212e-163	4.495e-163	1.00338e-164	2.02618e-163	2.6389e-163	1.35275e-162	-5.84995e-163	2.54048e-163	-7.3452e-163	7.95191e-163	9.18456e-163	9.95771e-163	5.41169e-163	-1.29049e-163	-9.06055e-164	1.43605e-163	-2.5482e-163	-7.0417e-163	3.61949e-163	3.89175e-163	2.17664e-163	1.78802e-163	3.94677e-163	1.19278e-163	4.79226e-163	-2.27723e-163	-6.39388e-163	-7.93464e-163	0
2.7738e-163	-4.41269e-164	-2.91212e-163	4.495e-163	1.00338e-164	2.02618e-163	2.6389e-163	1.35275e-162	-5.84995e-163	2.54048e-163	-7.3452e-163	7.95191e-163	9.18456e-163	9.95771e-163	5.41169e-163	-1.29049e-163	-9.06055e-164	1.43605e-163	-2.5482e-163	-7.0417e-163	3.61949e-163	3.89175e-163	2.17664e-163	1.78802e-163	3.94677e-163	1.19278e-163	4.79226e-163	-2.27723e-163	-6.39388e-163	-7.93464e-163	0
2.7738e-163	-4.41269e-164	-2.91212e-163	4.495e-163	1.00338e-164	2.02618e-163	2.6389e-163	1.35275e-162	-5.84995e-163	2.54048e-163	-7.3452e-163	7.95191e-163	9.18456e-163	9.95771e-163	5.41169e-163	-1.29049e-163	-9.06055e-164	1.43605e-163	-2.5482e-163	-7.0417e-163	3.61949e-163	3.89175e-163	2.17664e-163	1.78802e-163	3.94677e-163	1.19278e-163	4.79226e-163	-2.27723e-163	-6.39388e-163	-7.93464e-163	0
2.7738e-163	-4.41269e-164	-2.91212e-163	4.495e-163	1.00338e-164	2.02618e-163	2.6389e-163	1.35275e-162	-5.84995e-163	2.54048e-163	-7.3452e-163	7.95191e-163	9.18456e-163	9.95771e-163	5.41169e-163	-1.29049e-163	-9.06055e-164	1.43605e-163	-2.5482e-163	-7.0417e-163	3.61949e-163	3.89175e-163	2.17664e-163	1.78802e-163	3.94677e-163	1.19278e-163	4.79226e-163	-2.27723e-163	-6.39388e-163	-7.93464e-163	0
2.7738e-163	-4.41269e-164	-2.91212e-163	4.495e-163	1.00338e-164	2.02618e-163	2.6389e-163	1.35275e-162	-5.84995e-163	2.54048e-163	-7.3452e-163	7.95191e-163	9.18456e-163	9.95771e-163	5.41169e-163	-1.29049e-163	-9.06055e-164	1.43605e-163	-2.5482e-163	-7.0417e-163	3.61949e-163	3.89175e-163	2.17664e-163	1.78802e-163	3.94677e-163	1.19278e-163	4.79226e-163	-2.27723e-163	-6.39388e-163	-7.93464e-163	0
2.7738e-163	-4.41269e-164	-2.91212e-163	4.495e-163	1.00338e-164	2.02618e-163	2.6389e-163	1.35275e-162	-5.84995e-163	2.54048e-163	-7.3452e-163	7.95191e-163	9.18456e-163	9.95771e-163	5.41169e-163	-1.29049e-163	-9.06055e-164	1.43605e-163	-2.5482e-163	-7.0417e-163	3.61949e-163	3.89175e-163	2.17664e-163	1.78802e-163	3.94677e-163	1.19278e-163	4.79226e-163	-2.27723e-163	-6.39388e-163	-7.93464e-163	0
2.7738e-163	-4.41269e-164	-2.91212e-163	4.495e-163	1.00338e-164	2.02618e-163	2.6389e-163	1.35275e-162	-5.84995e-163	2.54048e-163	-7.3452e-163	7.95191e-163	9.18456e-163	9.95771e-163	5.41169e-163	-1.29049e-163	-9.06055e-164	1.43605e-163	-2.5482e-163	-7.0417e-163	3.61949e-163	3.89175e-163	2.17664e-163	1.78802e-163	3.94677e-163	1.19278e-163	4.79226e-163	-2.27723e-163	-6.39388e-163	-7.93464e-163	0
2.7738e-163	-4.41269e-164	-2.91212e-163	4.495e-163	1.00338e-164	2.02618e-163	2.6389e-163	1.35275e-162	-5.84995e-163	2.54048e-163	-7.3452e-163	7.95191e-163	9.18456e-163	9.95771e-163	5.41169e-163	-1.29049e-163	-9.06055e-164	1.43605e-163	-2.5482e-163	-7.0417e-163	3.61949e-163	3.89175e-163	2.17664e-163	1.78802e-163	3.94677e-163	1.19278e-163	4.79226e-163	-2.27723e-163	-6.39388e-163	-7.93464e-163	0
2.7738e-163	-4.41269e-164	-2.91212e-163	4.495e-163	1.00338e-164	2.02618e-163	2.6389e-163	1.35275e-162	-5.84995e-163	2.54048e-163	-7.3452e-163	7.95191e-163	9.18456e-163	9.95771e-163	5.41169e-163	-1.29049e-163	-9.06055e-164	1.43605e-163	-2.5482e-163	-7.0417e-163	3.61949e-163	3.89175e-163	2.17664e-163	1.78802e-163	3.94677e-163	1.19278e-163	4.79226e-163	-2.27723e-163	-6.39388e-163	-7.93464e-163	0
2.7738e-163	-4.41269e-164	-2.91212e-163	4.495e-163	1.00338e-164	2.02618e-163	2.6389e-163	1.35275e-162	-5.84995e-163	2.54048e-163	-7.3452e-163	7.95191e-163	9.18456e-163	9.95771e-163	5.41169e-163	-1.29049e-163	-9.06055e-164	1.43605e-163	-2.5482e-163	-7.0417e-163	3.61949e-163	3.89175e-163	2.17664e-163	1.78802e-163	3.94677e-163	1.19278e-163	4.79226e-163	-2.27723e-163	-6.39388e-163	-7.93464e-163	0
2.7738e-163	-4.41269e-164	-2.91212e-163	4.495e-163	1.00338e-164	2.02618e-163	2.6389e-163	1.35275e-162	-5.84995e-163	2.54048e-163	-7.3452e-163	7.95191e-163	9.18456e-163	9.95771e-163	5.41169e-163	-1.29049e-163	-9.06055e-164	1.43605e-163	-2.5482e-163	-7.0417e-163	3.61949e-163	3.89175e-163	2.17664e-163	1.78802e-163	3.94677e-163	1.19278e-163	4.79226e-163	-2.27723e-163	-6.39388e-163	-7.93464e-163	0
2.7738e-163	-4.41269e-164	-2.91212e-163	4.495e-163	1.00338e-164	2.02618e-163	2.6389e-163	1.35275e-162	-5.84995e-163	2.54048e-163	-7.3452e-163	7.95191e-163	9.18456e-163	9.95771e-163	5.41169e-163	-1.29049e-163	-9.06055e-164	1.43605e-163	-2.5482e-163	-7.0417e-163	3.61949e-163	3.89175e-163	2.17664e-163	1.78802e-163	3.94677e-163	1.19278e-163	4.79226e-163	-2.27723e-163	-6.39388e-163	-7.93464e-163	0
2.7738e-163	-4.41269e-164	-2.91212e-163	4.495e-163	1.00338e-164	2.02618e-163	2.6389e-163	1.35275e-162	-5.84995e-163	2.54048e-163	-7.3452e-163	7.95191e-163	9.18456e-163	9.95771e-163	5.41169e-163	-1.29049e-163	-9.06055e-164	1.43605e-163	-2.5482e-163	-7.0417e-163	3.61949e-163	3.89175e-163	2.17664e-163	1.78802e-163	3.94677e-163	1.19278e-163	4.79226e-163	-2.27723e-163	-6.39388e-163	-7.93464e-163	0
2.7738e-163	-4.41269e-164	-2.91212e-163	4.495e-163	1.00338e-164	2.02618e-163	2.6389e-163	1.35275e-162	-5.84995e-163	2.54048e-163	-7.3452e-163	7.95191e-163	9.18456e-163	9.95771e-163	5.41169e-163	-1.29049e-163	-9.06055e-164	1.43605e-163	-2.5482e-163	-7.0417e-163	3.61949e-163	3.89175e-163	2.17664e-163	1.78802e-163	3.94677e-163	1.19278e-163	4.79226e-163	-2.27723e-163	-6.39388e-163	-7.93464e-163	0
2.7738e-163	-4.41269e-164	-2.91212e-163	4.495e-163	1.00338e-164	2.02618e-163	2.6389e-163	1.35275e-162	-5.84995e-163	2.54048e-163	-7.3452e-163	7.95191e-163	9.18456e-163	9.95771e-163	5.41169e-163	-1.29049e-163	-9.06055e-164	1.43605e-163	-2.5482e-163	-7.0417e-163	3.61949e-163	3.89175e-163	2.17664e-163	1.78802e-163	3.94677e-163	1.19278e-163	4.79226e-163	-2.27723e-163	-6.39388e-163	-7.93464e-163	0
2.7738e-163	-4.41269e-164	-2.91212e-163	4.495e-163	1.00338e-164	2.02618e-163	2.6389e-163	1.35275e-162	-5.84995e-163	2.54048e-163	-7.3452e-163	7.95191e-163	9.18456e-163	9.95771e-163	5.41169e-163	-1.29049e-163	-9.06055e-164	1.43605e-163	-2.5482e-163	-7.0417e-163	3.61949e-163	3.89175e-163	2.17664e-163	1.78802e-163	3.94677e-163	1.19278e-163	4.79226e-163	-2.27723e-163	-6.39388e-163	-7.93464e-163	0
2.7738e-163	-4.41269e-164	-2.91212e-163	4.495e-163	1.00338e-164	2.02618e-163	2.6389e-163	1.35275e-162	-5.84995e-163	2.54048e-163	-7.3452e-163	7.95191e-163	9.18456e-163	9.95771e-163	5.41169e-163	-1.29049e-163	-9.06055e-164	1.43605e-163	-2.5482e-163	-7.0417e-163	3.61949e-163	3.89175e-163	2.17664e-163	1.78802e-163	3.94677e-163	1.19278e-163	4.79226e-163	-2.27723e-163	-6.39388e-163	-7.93464e-163	0
2.7738e-163	-4.41269e-164	-2.91212e-163	4.495e-163	1.00338e-164	2.02618e-163	2.6389e-163	1.35275e-162	-5.84995e-163	2.54048e-163	-7.3452e-163	7.95191e-163	9.18456e-163	9.95771e-163	5.41169e-163	-1.29049e-163	-9.06055e-164	1.43605e-163	-2.5482e-163	-7.0417e-163	3.61949e-163	3.89175e-163	2.17664e-163	1.78802e-163	3.94677e-163	1.19278e-163	4.79226e-163	-2.27723e-163	-6.39388e-163	-7.93464e-163	0
2.7738e-163	-4.41269e-164	-2.91212e-163	4.495e-163	1.00338e-164	2.02618e-163	2.6389e-163	1.35275e-162	-5.84995e-163	2.54048e-163	-7.3452e-163	7.95191e-163	9.18456e-163	9.95771e-163	5.41169e-163	-1.29049e-163	-9.06055e-164	1.43605e-163	-2.5482e-163	-7.0417e-163	3.61949e-163	3.89175e-163	2.17664e-163	1.78802e-163	3.94677e-163	1.19278e-163	4.79226e-163	-2.27723e-163	-6.39388e-163	-7.93464e-163	0
2.7738e-163	-4.41269e-164	-2.91212e-163	4.495e-163	1.00338e-164	2.02618e-163	2.6389e-163	1.35275e-162	-5.84995e-163	2.54048e-163	-7.3452e-163	7.95191e-163	9.18456e-163	9.95771e-163	5.41169e-163	-1.29049e-163	-9.06055e-164	1.43605e-163	-2.5482e-163	-7.0417e-163	3.61949e-163	3.89175e-163	2.17664e-163	1.78802e-163	3.94677e-163	1.19278e-163	4.79226e-163	-2.27723e-163	-6.39388e-163	-7.93464e-163	0
2.7738e-163	-4.41269e-164	-2.91212e-163	4.495e-163	1.00338e-164	2.02618e-163	2.6389e-163	1.35275e-162	-5.84995e-163	2.54048e-163	-7.3452e-163	7.95191e-163	9.18456e-163	9.95771e-163	5.41169e-163	-1.29049e-163	-9.06055e-164	1.43605e-163	-2.5482e-163	-7.0417e-163	3.61949e-163	3.89175e-163	2.17664e-163	1.78802e-163	3.94677e-163	1.19278e-163	4.79226e-163	-2.27723e-163	-6.39388e-163	-7.93464e-163	0
2.7738e-163	-4.41269e-164	-2.91212e-163	4.495e-163	1.00338e-164	2.02618e-163	2.6389e-163	1.35275e-162	-5.84995e-163	2.54048e-163	-7.3452e-163	7.95191e-163	9.18456e-163	9.95771e-163	5.41169e-163	-1.29049e-163	-9.06055e-164	1.43605e-163	-2.5482e-163	-7.0417e-163	3.61949e-163	3.89175e-163	2.17664e-163	1.78802e-163	3.94677e-163	1.19278e-163	4.79226e-163	-2.27723e-163	-6.39388e-163	-7.93464e-163	0
2.7738e-163	-4.41269e-164	-2.91212e-163	4.495e-163	1.00338e-164	2.02618e-163	2.6389e-163	1.35275e-162	-5.84995e-163	2.54048e-163	-7.3452e-163	7.95191e-163	9.18456e-163	9.95771e-163	5.41169e-163	-1.29049e-163	-9.06055e-164	1.43605e-163	-2.5482e-163	-7.0417e-163	3.61949e-163	3.89175e-163	2.17664e-163	1.78802e-163	3.94677e-163	1.19278e-163	4.79226e-163	-2.27723e-163	-6.39388e-163	-7.93464e-163	0
2.7738e-163	-4.41269e-164	-2.91212e-163	4.495e-163	1.00338e-164	2.02618e-163	2.6389e-163	1.35275e-162	-5.84995e-163	2.54048e-163	-7.3452e-163	7.95191e-163	9.18456e-163	9.95771e-163	5.41169e-163	-1.29049e-163	-9.06055e-164	1.43605e-163	-2.5482e-163	-7.0417e-163	3.61949e-163	3.89175e-163	2.17664e-163	1.78802e-163	3.94677e-163	1.19278e-163	4.79226e-163	-2.27723e-163	-6.39388e-163	-7.93464e-163	0
2.7738e-163	-4.41269e-164	-2.91212e-163	4.495e-163	1.00338e-164	2.02618e-163	2.6389e-163	1.35275e-162	-5.84995e-163	2.54048e-163	-7.3452e-163	7.95191e-163	9.18456e-163	9.95771e-163	5.41169e-163	-1.29049e-163	-9.06055e-164	1.43605e-163	-2.5482e-163	-7.0417e-163	3.61949e-163	3.89175e-163	2.17664e-163	1.78802e-163	3.94677e-163	1.19278e-163	4.79226e-163	-2.27723e-163	-6.39388e-163	-7.93464e-163	0
2.7738e-163	-4.41269e-164	-2.91212e-163	4.495e-163	1.00338e-164	2.02618e-163	2.6389e-163	1.35275e-162	-5.84995e-163	2.54048e-163	-7.3452e-163	7.95191e-163	9.18456e-163	9.95771e-163	5.41169e-163	-1.29049e-163	-9.06055e-164	1.43605e-163	-2.5482e-163	-7.0417e-163	3.61949e-163	3.89175e-163	2.17664e-163	1.78802e-163	3.94677e-163	1.19278e-163	4.79226e-163	-2.27723e-163	-6.39388e-163	-7.93464e-163	0
2.7738e-163	-4.41269e-164	-2.91212e-163	4.495e-163	1.00338e-164	2.02618e-163	2.6389e-163	1.35275e-162	-5.84995e-163	2.54048e-163	-7.3452e-163	7.95191e-163	9.18456e-163	9.95771e-163	5.41169e-163	-1.29049e-163	-9.06055e-164	1.43605e-163	-2.5482e-163	-7.0417e-163	3.61949e-163	3.89175e-163	2.17664e-163	1.78802e-163	3.94677e-163	1.19278e-163	4.79226e-163	-2.27723e-163	-6.39388e-163	-7.93464e-163	0
2.7738e-163	-4.41269e-164	-2.91212e-163	4.495e-163	1.00338e-164	2.02618e-163	2.6389e-163	1.35275e-162	-5.84995e-163	2.54048e-163	-7.3452e-163	7.95191e-163	9.18456e-163	9.95771e-163	5.41169e-163	-1.29049e-163	-9.06055e-164	1.43605e-163	-2.5482e-163	-7.0417e-163	3.61949e-163	3.89175e-163	2.17664e-163	1.78802e-163	3.94677e-163	1.19278e-163	4.79226e-163	-2.27723e-163	-6.39388e-163	-7.93464e-163	0
2.7738e-163	-4.41269e-164	-2.91212e-163	4.495e-163	1.00338e-164	2.02618e-163	2.6389e-163	1.35275e-162	-5.84995e-163	2.54048e-163	-7.3452e-163	7.95191e-163	9.18456e-163	9.95771e-163	5.41169e-163	-1.29049e-163	-9.06055e-164	1.43605e-163	-2.5482e-163	-7.0417e-163	3.61949e-163	3.89175e-163	2.17664e-163	1.78802e-163	3.94677e-163	1.19278e-163	4.79226e-163	-2.27723e-163	-6.39388e-163	-7.93464e-163	0
2.7738e-163	-4.41269e-164	-2.91212e-163	4.495e-163	1.00338e-164	2.02618e-163	2.6389e-163	1.35275e-162	-5.84995e-163	2.54048e-163	-7.3452e-163	7.95191e-163	9.18456e-163	9.95771e-163	5.41169e-163	-1.29049e-163	-9.06055e-164	1.43605e-163	-2.5482e-163	-7.0417e-163	3.61949e-163	3.89175e-163	2.17664e-163	1.78802e-163	3.94677e-163	1.19278e-163	4.79226e-163	-2.27723e-163	-6.39388e-163	-7.93464e-163	0
2.7738e-163	-4.41269e-164	-2.91212e-163	4.495e-163	1.00338e-164	2.02618e-163	2.6389e-163	1.35275e-162	-5.84995e-163	2.54048e-163	-7.3452e-163	7.95191e-163	9.18456e-163	9.95771e-163	5.41169e-163	-1.29049e-163	-9.06055e-164	1.43605e-163	-2.5482e-163	-7.0417e-163	3.61949e-163	3.89175e-163	2.17664e-163	1.78802e-163	3.94677e-163	1.19278e-163	4.79226e-163	-2.27723e-163	-6.39388e-163	-7.93464e-163	0
2.7738e-163	-4.41269e-164	-2.91212e-163	4.495e-163	1.00338e-164	2.02618e-163	2.6389e-163	1.35275e-162	-5.84995e-163	2.54048e-163	-7.3452e-163	7.95191e-163	9.18456e-163	9.95771e-163	5.41169e-163	-1.29049e-163	-9.06055e-164	1.43605e-163	-2.5482e-163	-7.0417e-163	3.61949e-163	3.89175e-163	2.17664e-163	1.78802e-163	3.94677e-163	1.19278e-163	4.79226e-163	-2.27723e-163	-6.39388e-163	-7.93464e-163	0
2.7738e-163	-4.41269e-164	-2.91212e-163	4.495e-163	1.00338e-164	2.02618e-163	2.6389e-163	1.35275e-162	-5.84995e-163	2.54048e-163	-7.3452e-163	7.95191e-163	9.18456e-163	9.95771e-163	5.41169e-163	-1.29049e-163	-9.06055e-164	1.43605e-163	-2.5482e-163	-7.0417e-163	3.61949e-163	3.89175e-163	2.17664e-163	1.78802e-163	3.94677e-163	1.19278e-163	4.79226e-163	-2.27723e-163	-6.39388e-163	-7.93464e-163	0
2.7738e-163	-4.41269e-164	-2.91212e-163	4.495e-163	1.00338e-164	2.02618e-163	2.6389e-163	1.35275e-162	-5.84995e-163	2.54048e-163	-7.3452e-163	7.95191e-163	9.18456e-163	9.95771e-163	5.41169e-163	-1.29049e-163	-9.06055e-164	1.43605e-163	-2.5482e-163	-7.0417e-163	3.61949e-163	3.89175e-163	2.17664e-163	1.78802e-163	3.94677e-163	1.19278e-163	4.79226e-163	-2.27723e-163	-6.39388e-163	-7.93464e-163	0
2.7738e-163	-4.41269e-164	-2.91212e-163	4.495e-163	1.00338e-164	2.02618e-163	2.6389e-163	1.35275e-162	-5.84995e-163	2.54048e-163	-7.3452e-163	7.95191e-163	9.18456e-163	9.95771e-163	5.41169e-163	-1.29049e-163	-9.06055e-164	1.43605e-163	-2.5482e-163	-7.0417e-163	3.61949e-163	3.89175e-163	2.17664e-163	1.78802e-163	3.94677e-163	1.19278e-163	4.79226e-163	-2.27723e-163	-6.39388e-163	-7.93464e-163	0
2.7738e-163	-4.41269e-164	-2.91212e-163	4.495e-163	1.00338e-164	2.02618e-163	2.6389e-163	1.35275e-162	-5.84995e-163	2.54048e-163	-7.3452e-163	7.95191e-163	9.18456e-163	9.95771e-163	5.41169e-163	-1.29049e-163	-9.06055e-164	1.43605e-163	-2.5482e-163	-7.0417e-163	3.61949e-163	3.89175e-163	2.17664e-163	1.78802e-163	3.94677e-163	1.19278e-163	4.79226e-163	-2.27723e-163	-6.39388e-163	-7.93464e-163	0
2.7738e-163	-4.41269e-164	-2.91212e-163	4.495e-163	1.00338e-164	2.02618e-163	2.6389e-163	1.35275e-162	-5.84995e-163	2.54048e-163	-7.3452e-163	7.95191e-163	9.18456e-163	9.95771e-163	5.41169e-163	-1.29049e-163	-9.06055e-164	1.43605e-163	-2.5482e-163	-7.0417e-163	3.61949e-163	3.89175e-163	2.17664e-163	1.78802e-163	3.94677e-163	1.19278e-163	4.79226e-163	-2.27723e-163	-6.39388e-163	-7.93464e-163	0
2.7738e-163	-4.41269e-164	-2.91212e-163	4.495e-163	1.00338e-164	2.02618e-163	2.6389e-163	1.35275e-162	-5.84995e-163	2.54048e-163	-7.3452e-163	7.95191e-163	9.18456e-163	9.95771e-163	5.41169e-163	-1.29049e-163	-9.06055e-164	1.43605e-163	-2.5482e-163	-7.0417e-163	3.61949e-163	3.89175e-163	2.17664e-163	1.78802e-163	3.94677e-163	1.19278e-163	4.79226e-163	-2.27723e-163	-6.39388e-163	-7.93464e-163	0
2.7738e-163	-4.41269e-164	-2.91212e-163	4.495e-163	1.00338e-164	2.02618e-163	2.6389e-163	1.35275e-162	-5.84995e-163	2.54048e-163	-7.3452e-163	7.95191e-163	9.18456e-163	9.95771e-163	5.41169e-163	-1.29049e-163	-9.06055e-164	1.43605e-163	-2.5482e-163	-7.0417e-163	3.61949e-163	3.89175e-163	2.17664e-163	1.78802e-163	3.94677e-163	1.19278e-163	4.79226e-163	-2.27723e-163	-6.39388e-163	-7.93464e-163	0
2.7738e-163	-4.41269e-164	-2.91212e-163	4.495e-163	1.00338e-164	2.02618e-163	2.6389e-163	1.35275e-162	-5.84995e-163	2.54048e-163	-7.3452e-163	7.95191e-163	9.18456e-163	9.95771e-163	5.41169e-163	-1.29049e-163	-9.06055e-164	1.43605e-163	-2.5482e-163	-7.0417e-163	3.61949e-163	3.89175e-163	2.17664e-163	1.78802e-163	3.94677e-163	1.19278e-163	4.79226e-163	-2.27723e-163	-6.39388e-163	-7.93464e-163	0
2.7738e-163	-4.41269e-164	-2.91212e-163	4.495e-163	1.00338e-164	2.02618e-163	2.6389e-163	1.35275e-162	-5.84995e-163	2.54048e-163	-7.3452e-163	7.95191e-163	9.18456e-163	9.95771e-163	5.41169e-163	-1.29049e-163	-9.06055e-164	1.43605e-163	-2.5482e-163	-7.0417e-163	3.61949e-163	3.89175e-163	2.17664e-163	1.78802e-163	3.94677e-163	1.19278e-163	4.79226e-163	-2.27723e-163	-6.39388e-163	-7.93464e-163	0
2.7738e-163	-4.41269e-164	-2.91212e-163	4.495e-163	1.00338e-164	2.02618e-163	2.6389e-163	1.35275e-162	-5.84995e-163	2.54048e-163	-7.3452e-163	7.95191e-163	9.18456e-163	9.95771e-163	5.41169e-163	-1.29049e-163	-9.06055e-164	1.43605e-163	-2.5482e-163	-7.0417e-163	3.61949e-163	3.89175e-163	2.17664e-163	1.78802e-163	3.94677e-163	1.19278e-163	4.79226e-163	-2.27723e-163	-6.39388e-163	-7.93464e-163	0
2.7738e-163	-4.41269e-164	-2.91212e-163	4.495e-163	1.00338e-164	2.02618e-163	2.6389e-163	1.35275e-162	-5.84995e-163	2.54048e-163	-7.3452e-163	7.95191e-163	9.18456e-163	9.95771e-163	5.41169e-163	-1.29049e-163	-9.06055e-164	1.43605e-163	-2.5482e-163	-7.0417e-163	3.61949e-163	3.89175e-163	2.17664e-163	1.78802e-163	3.94677e-163	1.19278e-163	4.79226e-163	-2.27723e-163	-6.39388e-163	-7.93464e-163	0
2.7738e-163	-4.41269e-164	-2.91212e-163	4.495e-163	1.00338e-164	2.02618e-163	2.6389e-163	1.35275e-162	-5.84995e-163	2.54048e-163	-7.3452e-163	7.95191e-163	9.18456e-163	9.95771e-163	5.41169e-163	-1.29049e-163	-9.06055e-164	1.43605e-163	-2.5482e-163	-7.0417e-163	3.61949e-163	3.89175e-163	2.17664e-163	1.78802e-163	3.94677e-163	1.19278e-163	4.79226e-163	-2.27723e-163	-6.39388e-163	-7.93464e-163	0
2.7738e-163	-4.41269e-164	-2.91212e-163	4.495e-163	1.00338e-164	2.02618e-163	2.6389e-163	1.35275e-162	-5.84995e-163	2.54048e-163	-7.3452e-163	7.95191e-163	9.18456e-163	9.95771e-163	5.41169e-163	-1.29049e-163	-9.06055e-164	1.43605e-163	-2.5482e-163	-7.0417e-163	3.61949e-163	3.89175e-163	2.17664e-163	1.78802e-163	3.94677e-163	1.19278e-163	4.79226e-163	-2.27723e-163	-6.39388e-163	-7.93464e-163	0
2.7738e-163	-4.41269e-164	-2.91212e-163	4.495e-163	1.00338e-164	2.02618e-163	2.6389e-163	1.35275e-162	-5.84995e-163	2.54048e-163	-7.3452e-163	7.95191e-163	9.18456e-163	9.95771e-163	5.41169e-163	-1.29049e-163	-9.06055e-164	1.43605e-163	-2.5482e-163	-7.0417e-163	3.61949e-163	3.89175e-163	2.17664e-163	1.78802e-163	3.94677e-163	1.19278e-163	4.79226e-163	-2.27723e-163	-6.39388e-163	-7.93464e-163	0
2.7738e-163	-4.41269e-164	-2.91212e-163	4.495e-163	1.00338e-164	2.02618e-163	2.6389e-163	1.35275e-162	-5.84995e-163	2.54048e-163	-7.3452e-163	7.95191e-163	9.18456e-163	9.95771e-163	5.41169e-163	-1.29049e-163	-9.06055e-164	1.43605e-163	-2.5482e-163	-7.0417e-163	3.61949e-163	3.89175e-163	2.17664e-163	1.78802e-163	3.94677e-163	1.19278e-163	4.79226e-163	-2.27723e-163	-6.39388e-163	-7.93464e-163	0
2.7738e-163	-4.41269e-164	-2.91212e-163	4.495e-163	1.00338e-164	2.02618e-163	2.6389e-163	1.35275e-162	-5.84995e-163	2.54048e-163	-7.3452e-163	7.95191e-163	9.18456e-163	9.95771e-163	5.41169e-163	-1.29049e-163	-9.06055e-164	1.43605e-163	-2.5482e-163	-7.0417e-163	3.61949e-163	3.89175e-163	2.17664e-163	1.78802e-163	3.94677e-163	1.19278e-163	4.79226e-163	-2.27723e-163	-6.39388e-163	-7.93464e-163	0
2.7738e-163	-4.41269e-164	-2.91212e-163	4.495e-163	1.00338e-164	2.02618e-163	2.6389e-163	1.35275e-162	-5.84995e-163	2.54048e-163	-7.3452e-163	7.95191e-163	9.18456e-163	9.95771e-163	5.41169e-163	-1.29049e-163	-9.06055e-164	1.43605e-163	-2.5482e-163	-7.0417e-163	3.61949e-163	3.89175e-163	2.17664e-163	1.78802e-163	3.94677e-163	1.19278e-163	4.79226e-163	-2.27723e-163	-6.39388e-163	-7.93464e-163	0
2.7738e-163	-4.41269e-164	-2.91212e-163	4.495e-163	1.00338e-164	2.02618e-163	2.6389e-163	1.35275e-162	-5.84995e-163	2.54048e-163	-7.3452e-163	7.95191e-163	9.18456e-163	9.95771e-163	5.41169e-163	-1.29049e-163	-9.06055e-164	1.43605e-163	-2.5482e-163	-7.0417e-163	3.61949e-163	3.89175e-163	2.17664e-163	1.78802e-163	3.94677e-163	1.19278e-163	4.79226e-163	-2.27723e-163	-6.39388e-163	-7.93464e-163	0
2.7738e-163	-4.41269e-164	-2.91212e-163	4.495e-163	1.00338e-164	2.02618e-163	2.6389e-163	1.35275e-162	-5.84995e-163	2.54048e-163	-7.3452e-163	7.95191e-163	9.18456e-163	9.95771e-163	5.41169e-163	-1.29049e-163	-9.06055e-164	1.43605e-163	-2.5482e-163	-7.0417e-163	3.61949e-163	3.89175e-163	2.17664e-163	1.78802e-163	3.94677e-163	1.19278e-163	4.79226e-163	-2.27723e-163	-6.39388e-163	-7.93464e-163	0
2.7738e-163	-4.41269e-164	-2.91212e-163	4.495e-163	1.00338e-164	2.02618e-163	2.6389e-163	1.35275e-162	-5.84995e-163	2.54048e-163	-7.3452e-163	7.95191e-163	9.18456e-163	9.95771e-163	5.41169e-163	-1.29049e-163	-9.06055e-164	1.43605e-163	-2.5482e-163	-7.0417e-163	3.61949e-163	3.89175e-163	2.17664e-163	1.78802e-163	3.94677e-163	1.19278e-163	4.79226e-163	-2.27723e-163	-6.39388e-163	-7.93464e-163	0
2.7738e-163	-4.41269e-164	-2.91212e-163	4.495e-163	1.00338e-164	2.02618e-163	2.6389e-163	1.35275e-162	-5.84995e-163	2.54048e-163	-7.3452e-163	7.95191e-163	9.18456e-163	9.95771e-163	5.41169e-163	-1.29049e-163	-9.06055e-164	1.43605e-163	-2.5482e-163	-7.0417e-163	3.61949e-163	3.89175e-163	2.17664e-163	1.78802e-163	3.94677e-163	1.19278e-163	4.79226e-163	-2.27723e-163	-6.39388e-163	-7.93464e-163	0
2.7738e-163	-4.41269e-164	-2.91212e-163	4.495e-163	1.00338e-164	2.02618e-163	2.6389e-163	1.35275e-162	-5.84995e-163	2.54048e-163	-7.3452e-163	7.95191e-163	9.18456e-163	9.95771e-163	5.41169e-163	-1.29049e-163	-9.06055e-164	1.43605e-163	-2.5482e-163	-7.0417e-163	3.61949e-163	3.89175e-163	2.17664e-163	1.78802e-163	3.94677e-163	1.19278e-163	4.79226e-163	-2.27723e-163	-6.39388e-163	-7.93464e-163	0
2.7738e-163	-4.41269e-164	-2.91212e-163	4.495e-163	1.00338e-164	2.02618e-163	2.6389e-163	1.35275e-162	-5.84995e-163	2.54048e-163	-7.3452e-163	7.95191e-163	9.18456e-163	9.95771e-163	5.41169e-163	-1.29049e-163	-9.06055e-164	1.43605e-163	-2.5482e-163	-7.0417e-163	3.61949e-163	3.89175e-163	2.17664e-163	1.78802e-163	3.94677e-163	1.19278e-163	4.79226e-163	-2.27723e-163	-6.39388e-163	-7.93464e-163	0
2.7738e-163	-4.41269e-164	-2.91212e-163	4.495e-163	1.00338e-164	2.02618e-163	2.6389e-163	1.35275e-162	-5.84995e-163	2.54048e-163	-7.3452e-163	7.95191e-163	9.18456e-163	9.95771e-163	5.41169e-163	-1.29049e-163	-9.06055e-164	1.43605e-163	-2.5482e-163	-7.0417e-163	3.61949e-163	3.89175e-163	2.17664e-163	1.78802e-163	3.94677e-163	1.19278e-163	4.79226e-163	-2.27723e-163	-6.39388e-163	-7.93464e-163	0
2.7738e-163	-4.41269e-164	-2.91212e-163	4.495e-163	1.00338e-164	2.02618e-163	2.6389e-163	1.35275e-162	-5.84995e-163	2.54048e-163	-7.3452e-163	7.95191e-163	9.18456e-163	9.95771e-163	5.41169e-163	-1.29049e-163	-9.06055e-164	1.43605e-163	-2.5482e-163	-7.0417e-163	3.61949e-163	3.89175e-163	2.17664e-163	1.78802e-163	3.94677e-163	1.19278e-163	4.79226e-163	-2.27723e-163	-6.39388e-163	-7.93464e-163	0
2.7738e-163	-4.41269e-164	-2.91212e-163	4.495e-163	1.00338e-164	2.02618e-163	2.6389e-163	1.35275e-162	-5.84995e-163	2.54048e-163	-7.3452e-163	7.95191e-163	9.18456e-163	9.95771e-163	5.41169e-163	-1.29049e-163	-9.06055e-164	1.43605e-163	-2.5482e-163	-7.0417e-163	3.61949e-163	3.89175e-163	2.17664e-163	1.78802e-163	3.94677e-163	1.19278e-163	4.79226e-163	-2.27723e-163	-6.39388e-163	-7.93464e-163	0
2.7738e-163	-4.41269e-164	-2.91212e-163	4.495e-163	1.00338e-164	2.02618e-163	2.6389e-163	1.35275e-162	-5.84995e-163	2.54048e-163	-7.3452e-163	7.95191e-163	9.18456e-163	9.95771e-163	5.41169e-163	-1.29049e-163	-9.06055e-164	1.43605e-163	-2.5482e-163	-7.0417e-163	3.61949e-163	3.89175e-163	2.17664e-163	1.78802e-163	3.94677e-163	1.19278e-163	4.79226e-163	-2.27723e-163	-6.39388e-163	-7.93464e-163	0
2.7738e-163	-4.41269e-164	-2.91212e-163	4.495e-163	1.00338e-164	2.02618e-163	2.6389e-163	1.35275e-162	-5.84995e-163	2.54048e-163	-7.3452e-163	7.95191e-163	9.18456e-163	9.95771e-163	5.41169e-163	-1.29049e-163	-9.06055e-164	1.43605e-163	-2.5482e-163	-7.0417e-163	3.61949e-163	3.89175e-163	2.17664e-163	1.78802e-163	3.94677e-163	1.19278e-163	4.79226e-163	-2.27723e-163	-6.39388e-163	-7.93464e-163	0
2.7738e-163	-4.41269e-164	-2.91212e-163	4.495e-163	1.00338e-164	2.02618e-163	2.6389e-163	1.35275e-162	-5.84995e-163	2.54048e-163	-7.3452e-163	7.95191e-163	9.18456e-163	9.95771e-163	5.41169e-163	-1.29049e-163	-9.06055e-164	1.43605e-163	-2.5482e-163	-7.0417e-163	3.61949e-163	3.89175e-163	2.17664e-163	1.78802e-163	3.94677e-163	1.19278e-163	4.79226e-163	-2.27723e-163	-6.39388e-163	-7.93464e-163	0
2.7738e-163	-4.41269e-164	-2.91212e-163	4.495e-163	1.00338e-164	2.02618e-163	2.6389e-163	1.35275e-162	-5.84995e-163	2.54048e-163	-7.3452e-163	7.95191e-163	9.18456e-163	9.95771e-163	5.41169e-163	-1.29049e-163	-9.06055e-164	1.43605e-163	-2.5482e-163	-7.0417e-163	3.61949e-163	3.89175e-163	2.17664e-163	1.78802e-163	3.94677e-163	1.19278e-163	4.79226e-163	-2.27723e-163	-6.39388e-163	-7.93464e-163	0
2.7738e-163	-4.41269e-164	-2.91212e-163	4.495e-163	1.00338e-164	2.02618e-163	2.6389e-163	1.35275e-162	-5.84995e-163	2.54048e-163	-7.3452e-163	7.95191e-163	9.18456e-163	9.95771e-163	5.41169e-163	-1.29049e-163	-9.06055e-164	1.43605e-163	-2.5482e-163	-7.0417e-163	3.61949e-163	3.89175e-163	2.17664e-163	1.78802e-163	3.94677e-163	1.19278e-163	4.79226e-163	-2.27723e-163	-6.39388e-163	-7.93464e-163	0
2.7738e-163	-4.41269e-164	-2.91212e-163	4.495e-163	1.00338e-164	2.02618e-163	2.6389e-163	1.35275e-162	-5.84995e-163	2.54048e-163	-7.3452e-163	7.95191e-163	9.18456e-163	9.95771e-163	5.41169e-163	-1.29049e-163	-9.06055e-164	1.43605e-163	-2.5482e-163	-7.0417e-163	3.61949e-163	3.89175e-163	2.17664e-163	1.78802e-163	3.94677e-163	1.19278e-163	4.79226e-163	-2.27723e-163	-6.39388e-163	-7.93464e-163	0
2.7738e-163	-4.41269e-164	-2.91212e-163	4.495e-163	1.00338e-164	2.02618e-163	2.6389e-163	1.35275e-162	-5.84995e-163	2.54048e-163	-7.3452e-163	7.95191e-163	9.18456e-163	9.95771e-163	5.41169e-163	-1.29049e-163	-9.06055e-164	1.43605e-163	-2.5482e-163	-7.0417e-163	3.61949e-163	3.89175e-163	2.17664e-163	1.78802e-163	3.94677e-163	1.19278e-163	4.79226e-163	-2.27723e-163	-6.39388e-163	-7.93464e-163	0
2.7738e-163	-4.41269e-164	-2.91212e-163	4.495e-163	1.00338e-164	2.02618e-163	2.6389e-163	1.35275e-162	-5.84995e-163	2.54048e-163	-7.3452e-163	7.95191e-163	9.18456e-163	9.95771e-163	5.41169e-163	-1.29049e-163	-9.06055e-164	1.43605e-163	-2.5482e-163	-7.0417e-163	3.61949e-163	3.89175e-163	2.17664e-163	1.78802e-163	3.94677e-163	1.19278e-163	4.79226e-163	-2.27723e-163	-6.39388e-163	-7.93464e-163	0
2.7738e-163	-4.41269e-164	-2.91212e-163	4.495e-163	1.00338e-164	2.02618e-163	2.6389e-163	1.35275e-162	-5.84995e-163	2.54048e-163	-7.3452e-163	7.95191e-163	9.18456e-163	9.95771e-163	5.41169e-163	-1.29049e-163	-9.06055e-164	1.43605e-163	-2.5482e-163	-7.0417e-163	3.61949e-163	3.89175e-163	2.17664e-163	1.78802e-163	3.94677e-163	1.19278e-163	4.79226e-163	-2.27723e-163	-6.39388e-163	-7.93464e-163	0
2.7738e-163	-4.41269e-164	-2.91212e-163	4.495e-163	1.00338e-164	2.02618e-163	2.6389e-163	1.35275e-162	-5.84995e-163	2.54048e-163	-7.3452e-163	7.95191e-163	9.18456e-163	9.95771e-163	5.41169e-163	-1.29049e-163	-9.06055e-164	1.43605e-163	-2.5482e-163	-7.0417e-163	3.61949e-163	3.89175e-163	2.17664e-163	1.78802e-163	3.94677e-163	1.19278e-163	4.79226e-163	-2.27723e-163	-6.39388e-163	-7.93464e-163	0
2.7738e-163	-4.41269e-164	-2.91212e-163	4.495e-163	1.00338e-164	2.02618e-163	2.6389e-163	1.35275e-162	-5.84995e-163	2.54048e-163	-7.3452e-163	7.95191e-163	9.18456e-163	9.95771e-163	5.41169e-163	-1.29049e-163	-9.06055e-164	1.43605e-163	-2.5482e-163	-7.0417e-163	3.61949e-163	3.89175e-163	2.17664e-163	1.78802e-163	3.94677e-163	1.19278e-163	4.79226e-163	-2.27723e-163	-6.39388e-163	-7.93464e-163	0
2.7738e-163	-4.41269e-164	-2.91212e-163	4.495e-163	1.00338e-164	2.02618e-163	2.6389e-163	1.35275e-162	-5.84995e-163	2.54048e-163	-7.3452e-163	7.95191e-163	9.18456e-163	9.95771e-163	5.41169e-163	-1.29049e-163	-9.06055e-164	1.43605e-163	-2.5482e-163	-7.0417e-163	3.61949e-163	3.89175e-163	2.17664e-163	1.78802e-163	3.94677e-163	1.19278e-163	4.79226e-163	-2.27723e-163	-6.39388e-163	-7.93464e-163	0
2.7738e-163	-4.41269e-164	-2.91212e-163	4.495e-163	1.00338e-164	2.02618e-163	2.6389e-163	1.35275e-162	-5.84995e-163	2.54048e-163	-7.3452e-163	7.95191e-163	9.18456e-163	9.95771e-163	5.41169e-163	-1.29049e-163	-9.06055e-164	1.43605e-163	-2.5482e-163	-7.0417e-163	3.61949e-163	3.89175e-163	2.17664e-163	1.78802e-163	3.94677e-163	1.19278e-163	4.79226e-163	-2.27723e-163	-6.39388e-163	-7.93464e-163	0
2.7738e-163	-4.41269e-164	-2.91212e-163	4.495e-163	1.00338e-164	2.02618e-163	2.6389e-163	1.35275e-162	-5.84995e-163	2.54048e-163	-7.3452e-163	7.95191e-163	9.18456e-163	9.95771e-163	5.41169e-163	-1.29049e-163	-9.06055e-164	1.43605e-163	-2.5482e-163	-7.0417e-163	3.61949e-163	3.89175e-163	2.17664e-163	1.78802e-163	3.94677e-163	1.19278e-163	4.79226e-163	-2.27723e-163	-6.39388e-163	-7.93464e-163	0
2.7738e-163	-4.41269e-164	-2.91212e-163	4.495e-163	1.00338e-164	2.02618e-163	2.6389e-163	1.35275e-162	-5.84995e-163	2.54048e-163	-7.3452e-163	7.95191e-163	9.18456e-163	9.95771e-163	5.41169e-163	-1.29049e-163	-9.06055e-164	1.43605e-163	-2.5482e-163	-7.0417e-163	3.61949e-163	3.89175e-163	2.17664e-163	1.78802e-163	3.94677e-163	1.19278e-163	4.79226e-163	-2.27723e-163	-6.39388e-163	-7.93464e-163	0
2.7738e-163	-4.41269e-164	-2.91212e-163	4.495e-163	1.00338e-164	2.02618e-163	2.6389e-163	1.35275e-162	-5.84995e-163	2.54048e-163	-7.3452e-163	7.95191e-163	9.18456e-163	9.95771e-163	5.41169e-163	-1.29049e-163	-9.06055e-164	1.43605e-163	-2.5482e-163	-7.0417e-163	3.61949e-163	3.89175e-163	2.17664e-163	1.78802e-163	3.94677e-163	1.19278e-163	4.79226e-163	-2.27723e-163	-6.39388e-163	-7.93464e-163	0
2.7738e-163	-4.41269e-164	-2.91212e-163	4.495e-163	1.00338e-164	2.02618e-163	2.6389e-163	1.35275e-162	-5.84995e-163	2.54048e-163	-7.3452e-163	7.95191e-163	9.18456e-163	9.95771e-163	5.41169e-163	-1.29049e-163	-9.06055e-164	1.43605e-163	-2.5482e-163	-7.0417e-163	3.61949e-163	3.89175e-163	2.17664e-163	1.78802e-163	3.94677e-163	1.19278e-163	4.79226e-163	-2.27723e-163	-6.39388e-163	-7.93464e-163	0
2.7738e-163	-4.41269e-164	-2.91212e-163	4.495e-163	1.00338e-164	2.02618e-163	2.6389e-163	1.35275e-162	-5.84995e-163	2.54048e-163	-7.3452e-163	7.95191e-163	9.18456e-163	9.95771e-163	5.41169e-163	-1.29049e-163	-9.06055e-164	1.43605e-163	-2.5482e-163	-7.0417e-163	3.61949e-163	3.89175e-163	2.17664e-163	1.78802e-163	3.94677e-163	1.19278e-163	4.79226e-163	-2.27723e-163	-6.39388e-163	-7.93464e-163	0
2.7738e-163	-4.41269e-164	-2.91212e-163	4.495e-163	1.00338e-164	2.02618e-163	2.6389e-163	1.35275e-162	-5.84995e-163	2.54048e-163	-7.3452e-163	7.95191e-163	9.18456e-163	9.95771e-163	5.41169e-163	-1.29049e-163	-9.06055e-164	1.43605e-163	-2.5482e-163	-7.0417e-163	3.61949e-163	3.89175e-163	2.17664e-163	1.78802e-163	3.94677e-163	1.19278e-163	4.79226e-163	-2.27723e-163	-6.39388e-163	-7.93464e-163	0
2.7738e-163	-4.41269e-164	-2.91212e-163	4.495e-163	1.00338e-164	2.02618e-163	2.6389e-163	1.35275e-162	-5.84995e-163	2.54048e-163	-7.3452e-163	7.95191e-163	9.18456e-163	9.95771e-163	5.41169e-163	-1.29049e-163	-9.06055e-164	1.43605e-163	-2.5482e-163	-7.0417e-163	3.61949e-163	3.89175e-163	2.17664e-163	1.78802e-163	3.94677e-163	1.19278e-163	4.79226e-163	-2.27723e-163	-6.39388e-163	-7.93464e-163	0
2.7738e-163	-4.41269e-164	-2.91212e-163	4.495e-163	1.00338e-164	2.02618e-163	2.6389e-163	1.35275e-162	-5.84995e-163	2.54048e-163	-7.3452e-163	7.95191e-163	9.18456e-163	9.95771e-163	5.41169e-163	-1.29049e-163	-9.06055e-164	1.43605e-163	-2.5482e-163	-7.0417e-163	3.61949e-163	3.89175e-163	2.17664e-163	1.78802e-163	3.94677e-163	1.19278e-163	4.79226e-163	-2.27723e-163	-6.39388e-163	-7.93464e-163	0
2.7738e-163	-4.41269e-164	-2.91212e-163	4.495e-163	1.00338e-164	2.02618e-163	2.6389e-163	1.35275e-162	-5.84995e-163	2.54048e-163	-7.3452e-163	7.95191e-163	9.18456e-163	9.95771e-163	5.41169e-163	-1.29049e-163	-9.06055e-164	1.43605e-163	-2.5482e-163	-7.0417e-163	3.61949e-163	3.89175e-163	2.17664e-163	1.78802e-163	3.94677e-163	1.19278e-163	4.79226e-163	-2.27723e-163	-6.39388e-163	-7.93464e-163	0
2.7738e-163	-4.41269e-164	-2.91212e-163	4.495e-163	1.00338e-164	2.02618e-163	2.6389e-163	1.35275e-162	-5.84995e-163	2.54048e-163	-7.3452e-163	7.95191e-163	9.18456e-163	9.95771e-163	5.41169e-163	-1.29049e-163	-9.06055e-164	1.43605e-163	-2.5482e-163	-7.0417e-163	3.61949e-163	3.89175e-163	2.17664e-163	1.78802e-163	3.94677e-163	1.19278e-163	4.79226e-163	-2.27723e-163	-6.39388e-163	-7.93464e-163	0
2.7738e-163	-4.41269e-164	-2.91212e-163	4.495e-163	1.00338e-164	2.02618e-163	2.6389e-163	1.35275e-162	-5.84995e-163	2.54048e-163	-7.3452e-163	7.95191e-163	9.18456e-163	9.95771e-163	5.41169e-163	-1.29049e-163	-9.06055e-164	1.43605e-163	-2.5482e-163	-7.0417e-163	3.61949e-163	3.89175e-163	2.17664e-163	1.78802e-163	3.94677e-163	1.19278e-163	4.79226e-163	-2.27723e-163	-6.39388e-163	-7.93464e-163	0
2.7738e-163	-4.41269e-164	-2.91212e-163	4.495e-163	1.00338e-164	2.02618e-163	2.6389e-163	1.35275e-162	-5.84995e-163	2.54048e-163	-7.3452e-163	7.95191e-163	9.18456e-163	9.95771e-163	5.41169e-163	-1.29049e-163	-9.06055e-164	1.43605e-163	-2.5482e-163	-7.0417e-163	3.61949e-163	3.89175e-163	2.17664e-163	1.78802e-163	3.94677e-163	1.19278e-163	4.79226e-163	-2.27723e-163	-6.39388e-163	-7.93464e-163	0
2.7738e-163	-4.41269e-164	-2.91212e-163	4.495e-163	1.00338e-164	2.02618e-163	2.6389e-163	1.35275e-162	-5.84995e-163	2.54048e-163	-7.3452e-163	7.95191e-163	9.18456e-163	9.95771e-163	5.41169e-163	-1.29049e-163	-9.06055e-164	1.43605e-163	-2.5482e-163	-7.0417e-163	3.61949e-163	3.89175e-163	2.17664e-163	1.78802e-163	3.94677e-163	1.19278e-163	4.79226e-163	-2.27723e-163	-6.39388e-163	-7.93464e-163	0
2.7738e-163	-4.41269e-164	-2.91212e-163	4.495e-163	1.00338e-164	2.02618e-163	2.6389e-163	1.35275e-162	-5.84995e-163	2.54048e-163	-7.3452e-163	7.95191e-163	9.18456e-163	9.95771e-163	5.41169e-163	-1.29049e-163	-9.06055e-164	1.43605e-163	-2.5482e-163	-7.0417e-163	3.61949e-163	3.89175e-163	2.17664e-163	1.78802e-163	3.94677e-163	1.19278e-163	4.79226e-163	-2.27723e-163	-6.39388e-163	-7.93464e-163	0
2.7738e-163	-4.41269e-164	-2.91212e-163	4.495e-163	1.00338e-164	2.02618e-163	2.6389e-163	1.35275e-162	-5.84995e-163	2.54048e-163	-7.3452e-163	7.95191e-163	9.18456e-163	9.95771e-163	5.41169e-163	-1.29049e-163	-9.06055e-164	1.43605e-163	-2.5482e-163	-7.0417e-163	3.61949e-163	3.89175e-163	2.17664e-163	1.78802e-163	3.94677e-163	1.19278e-163	4.79226e-163	-2.27723e-163	-6.39388e-163	-7.93464e-163	0
2.7738e-163	-4.41269e-164	-2.91212e-163	4.495e-163	1.00338e-164	2.02618e-163	2.6389e-163	1.35275e-162	-5.84995e-163	2.54048e-163	-7.3452e-163	7.95191e-163	9.18456e-163	9.95771e-163	5.41169e-163	-1.29049e-163	-9.06055e-164	1.43605e-163	-2.5482e-163	-7.0417e-163	3.61949e-163	3.89175e-163	2.17664e-163	1.78802e-163	3.94677e-163	1.19278e-163	4.79226e-163	-2.27723e-163	-6.39388e-163	-7.93464e-163	0
2.7738e-163	-4.41269e-164	-2.91212e-163	4.495e-163	1.00338e-164	2.02618e-163	2.6389e-163	1.35275e-162	-5.84995e-163	2.54048e-163	-7.3452e-163	7.95191e-163	9.18456e-163	9.95771e-163	5.41169e-163	-1.29049e-163	-9.06055e-164	1.43605e-163	-2.5482e-163	-7.0417e-163	3.61949e-163	3.89175e-163	2.17664e-163	1.78802e-163	3.94677e-163	1.19278e-163	4.79226e-163	-2.27723e-163	-6.39388e-163	-7.93464e-163	0
2.7738e-163	-4.41269e-164	-2.91212e-163	4.495e-163	1.00338e-164	2.02618e-163	2.6389e-163	1.35275e-162	-5.84995e-163	2.54048e-163	-7.3452e-163	7.95191e-163	9.18456e-163	9.95771e-163	5.41169e-163	-1.29049e-163	-9.06055e-164	1.43605e-163	-2.5482e-163	-7.0417e-163	3.61949e-163	3.89175e-163	2.17664e-163	1.78802e-163	3.94677e-163	1.19278e-163	4.79226e-163	-2.27723e-163	-6.39388e-163	-7.93464e-163	0
2.7738e-163	-4.41269e-164	-2.91212e-163	4.495e-163	1.00338e-164	2.02618e-163	2.6389e-163	1.35275e-162	-5.84995e-163	2.54048e-163	-7.3452e-163	7.95191e-163	9.18456e-163	9.95771e-163	5.41169e-163	-1.29049e-163	-9.06055e-164	1.43605e-163	-2.5482e-163	-7.0417e-163	3.61949e-163	3.89175e-163	2.17664e-163	1.78802e-163	3.94677e-163	1.19278e-163	4.79226e-163	-2.27723e-163	-6.39388e-163	-7.93464e-163	0
2.7738e-163	-4.41269e-164	-2.91212e-163	4.495e-163	1.00338e-164	2.02618e-163	2.6389e-163	1.35275e-162	-5.84995e-163	2.54048e-163	-7.3452e-163	7.95191e-163	9.18456e-163	9.95771e-163	5.41169e-163	-1.29049e-163	-9.06055e-164	1.43605e-163	-2.5482e-163	-7.0417e-163	3.61949e-163	3.89175e-163	2.17664e-163	1.78802e-163	3.94677e-163	1.19278e-163	4.79226e-163	-2.27723e-163	-6.39388e-163	-7.93464e-163	0
2.7738e-163	-4.41269e-164	-2.91212e-163	4.495e-163	1.00338e-164	2.02618e-163	2.6389e-163	1.35275e-162	-5.84995e-163	2.54048e-163	-7.3452e-163	7.95191e-163	9.18456e-163	9.95771e-163	5.41169e-163	-1.29049e-163	-9.06055e-164	1.43605e-163	-2.5482e-163	-7.0417e-163	3.61949e-163	3.89175e-163	2.17664e-163	1.78802e-163	3.94677e-163	1.19278e-163	4.79226e-163	-2.27723e-163	-6.39388e-163	-7.93464e-163	0
2.7738e-163	-4.41269e-164	-2.91212e-163	4.495e-163	1.00338e-164	2.02618e-163	2.6389e-163	1.35275e-162	-5.84995e-163	2.54048e-163	-7.3452e-163	7.95191e-163	9.18456e-163	9.95771e-163	5.41169e-163	-1.29049e-163	-9.06055e-164	1.43605e-163	-2.5482e-163	-7.0417e-163	3.61949e-163	3.89175e-163	2.17664e-163	1.78802e-163	3.94677e-163	1.19278e-163	4.79226e-163	-2.27723e-163	-6.39388e-163	-7.93464e-163	0
2.7738e-163	-4.41269e-164	-2.91212e-163	4.495e-163	1.00338e-164	2.02618e-163	2.6389e-163	1.35275e-162	-5.84995e-163	2.54048e-163	-7.3452e-163	7.95191e-163	9.18456e-163	9.95771e-163	5.41169e-163	-1.29049e-163	-9.06055e-164	1.43605e-163	-2.5482e-163	-7.0417e-163	3.61949e-163	3.89175e-163	2.17664e-163	1.78802e-163	3.94677e-163	1.19278e-163	4.79226e-163	-2.27723e-163	-6.39388e-163	-7.93464e-163	0
2.7738e-163	-4.41269e-164	-2.91212e-163	4.495e-163	1.00338e-164	2.02618e-163	2.6389e-163	1.35275e-162	-5.84995e-163	2.54048e-163	-7.3452e-163	7.95191e-163	9.18456e-163	9.95771e-163	5.41169e-163	-1.29049e-163	-9.06055e-164	1.43605e-163	-2.5482e-163	-7.0417e-163	3.61949e-163	3.89175e-163	2.17664e-163	1.78802e-163	3.94677e-163	1.19278e-163	4.79226e-163	-2.27723e-163	-6.39388e-163	-7.93464e-163	0
2.7738e-163	-4.41269e-164	-2.91212e-163	4.495e-163	1.00338e-164	2.02618e-163	2.6389e-163	1.35275e-162	-5.84995e-163	2.54048e-163	-7.3452e-163	7.95191e-163	9.18456e-163	9.95771e-163	5.41169e-163	-1.29049e-163	-9.06055e-164	1.43605e-163	-2.5482e-163	-7.0417e-163	3.61949e-163	3.89175e-163	2.17664e-163	1.78802e-163	3.94677e-163	1.19278e-163	4.79226e-163	-2.27723e-163	-6.39388e-163	-7.93464e-163	0
2.7738e-163	-4.41269e-164	-2.91212e-163	4.495e-163	1.00338e-164	2.02618e-163	2.6389e-163	1.35275e-162	-5.84995e-163	2.54048e-163	-7.3452e-163	7.95191e-163	9.18456e-163	9.95771e-163	5.41169e-163	-1.29049e-163	-9.06055e-164	1.43605e-163	-2.5482e-163	-7.0417e-163	3.61949e-163	3.89175e-163	2.17664e-163	1.78802e-163	3.94677e-163	1.19278e-163	4.79226e-163	-2.27723e-163	-6.39388e-163	-7.93464e-163	0
2.7738e-163	-4.41269e-164	-2.91212e-163	4.495e-163	1.00338e-164	2.02618e-163	2.6389e-163	1.35275e-162	-5.84995e-163	2.54048e-163	-7.3452e-163	7.95191e-163	9.18456e-163	9.95771e-163	5.41169e-163	-1.29049e-163	-9.06055e-164	1.43605e-163	-2.5482e-163	-7.0417e-163	3.61949e-163	3.89175e-163	2.17664e-163	1.78802e-163	3.94677e-163	1.19278e-163	4.79226e-163	-2.27723e-163	-6.39388e-163	-7.93464e-163	0
2.7738e-163	-4.41269e-164	-2.91212e-163	4.495e-163	1.00338e-164	2.02618e-163	2.6389e-163	1.35275e-162	-5.84995e-163	2.54048e-163	-7.3452e-163	7.95191e-163	9.18456e-163	9.95771e-163	5.41169e-163	-1.29049e-163	-9.06055e-164	1.43605e-163	-2.5482e-163	-7.0417e-163	3.61949e-163	3.89175e-163	2.17664e-163	1.78802e-163	3.94677e-163	1.19278e-163	4.79226e-163	-2.27723e-163	-6.39388e-163	-7.93464e-163	0
2.7738e-163	-4.41269e-164	-2.91212e-163	4.495e-163	1.00338e-164	2.02618e-163	2.6389e-163	1.35275e-162	-5.84995e-163	2.54048e-163	-7.3452e-163	7.95191e-163	9.18456e-163	9.95771e-163	5.41169e-163	-1.29049e-163	-9.06055e-164	1.43605e-163	-2.5482e-163	-7.0417e-163	3.61949e-163	3.89175e-163	2.17664e-163	1.78802e-163	3.94677e-163	1.19278e-163	4.79226e-163	-2.27723e-163	-6.39388e-163	-7.93464e-163	0
2.7738e-163	-4.41269e-164	-2.91212e-163	4.495e-163	1.00338e-164	2.02618e-163	2.6389e-163	1.35275e-162	-5.84995e-163	2.54048e-163	-7.3452e-163	7.95191e-163	9.18456e-163	9.95771e-163	5.41169e-163	-1.29049e-163	-9.06055e-164	1.43605e-163	-2.5482e-163	-7.0417e-163	3.61949e-163	3.89175e-163	2.17664e-163	1.78802e-163	3.94677e-163	1.19278e-163	4.79226e-163	-2.27723e-163	-6.39388e-163	-7.93464e-163	0
2.7738e-163	-4.41269e-164	-2.91212e-163	4.495e-163	1.00338e-164	2.02618e-163	2.6389e-163	1.35275e-162	-5.84995e-163	2.54048e-163	-7.3452e-163	7.95191e-163	9.18456e-163	9.95771e-163	5.41169e-163	-1.29049e-163	-9.06055e-164	1.43605e-163	-2.5482e-163	-7.0417e-163	3.61949e-163	3.89175e-163	2.17664e-163	1.78802e-163	3.94677e-163	1.19278e-163	4.79226e-163	-2.27723e-163	-6.39388e-163	-7.93464e-163	0
2.7738e-163	-4.41269e-164	-2.91212e-163	4.495e-163	1.00338e-164	2.02618e-163	2.6389e-163	1.35275e-162	-5.84995e-163	2.54048e-163	-7.3452e-163	7.95191e-163	9.18456e-163	9.95771e-163	5.41169e-163	-1.29049e-163	-9.06055e-164	1.43605e-163	-2.5482e-163	-7.0417e-163	3.61949e-163	3.89175e-163	2.17664e-163	1.78802e-163	3.94677e-163	1.19278e-163	4.79226e-163	-2.27723e-163	-6.39388e-163	-7.93464e-163	0
2.7738e-163	-4.41269e-164	-2.91212e-163	4.495e-163	1.00338e-164	2.02618e-163	2.6389e-163	1.35275e-162	-5.84995e-163	2.54048e-163	-7.3452e-163	7.95191e-163	9.18456e-163	9.95771e-163	5.41169e-163	-1.29049e-163	-9.06055e-164	1.43605e-163	-2.5482e-163	-7.0417e-163	3.61949e-163	3.89175e-163	2.17664e-163	1.78802e-163	3.94677e-163	1.19278e-163	4.79226e-163	-2.27723e-163	-6.39388e-163	-7.93464e-163	0
2.7738e-163	-4.41269e-164	-2.91212e-163	4.495e-163	1.00338e-164	2.02618e-163	2.6389e-163	1.35275e-162	-5.84995e-163	2.54048e-163	-7.3452e-163	7.95191e-163	9.18456e-163	9.95771e-163	5.41169e-163	-1.29049e-163	-9.06055e-164	1.43605e-163	-2.5482e-163	-7.0417e-163	3.61949e-163	3.89175e-163	2.17664e-163	1.78802e-163	3.94677e-163	1.19278e-163	4.79226e-163	-2.27723e-163	-6.39388e-163	-7.93464e-163	0
2.7738e-163	-4.41269e-164	-2.91212e-163	4.495e-163	1.00338e-164	2.02618e-163	2.6389e-163	1.35275e-162	-5.84995e-163	2.54048e-163	-7.3452e-163	7.95191e-163	9.18456e-163	9.95771e-163	5.41169e-163	-1.29049e-163	-9.06055e-164	1.43605e-163	-2.5482e-163	-7.0417e-163	3.61949e-163	3.89175e-163	2.17664e-163	1.78802e-163	3.94677e-163	1.19278e-163	4.79226e-163	-2.27723e-163	-6.39388e-163	-7.93464e-163	0
2.7738e-163	-4.41269e-164	-2.91212e-163	4.495e-163	1.00338e-164	2.02618e-163	2.6389e-163	1.35275e-162	-5.84995e-163	2.54048e-163	-7.3452e-163	7.95191e-163	9.18456e-163	9.95771e-163	5.41169e-163	-1.29049e-163	-9.06055e-164	1.43605e-163	-2.5482e-163	-7.0417e-163	3.61949e-163	3.89175e-163	2.17664e-163	1.78802e-163	3.94677e-163	1.19278e-163	4.79226e-163	-2.27723e-163	-6.39388e-163	-7.93464e-163	0
2.7738e-163	-4.41269e-164	-2.91212e-163	4.495e-163	1.00338e-164	2.02618e-163	2.6389e-163	1.35275e-162	-5.84995e-163	2.54048e-163	-7.3452e-163	7.95191e-163	9.18456e-163	9.95771e-163	5.41169e-163	-1.29049e-163	-9.06055e-164	1.43605e-163	-2.5482e-163	-7.0417e-163	3.61949e-163	3.89175e-163	2.17664e-163	1.78802e-163	3.94677e-163	1.19278e-163	4.79226e-163	-2.27723e-163	-6.39388e-163	-7.93464e-163	0
2.7738e-163	-4.41269e-164	-2.91212e-163	4.495e-163	1.00338e-164	2.02618e-163	2.6389e-163	1.35275e-162	-5.84995e-163	2.54048e-163	-7.3452e-163	7.95191e-163	9.18456e-163	9.95771e-163	5.41169e-163	-1.29049e-163	-9.06055e-164	1.43605e-163	-2.5482e-163	-7.0417e-163	3.61949e-163	3.89175e-163	2.17664e-163	1.78802e-163	3.94677e-163	1.19278e-163	4.79226e-163	-2.27723e-163	-6.39388e-163	-7.93464e-163	0
2.7738e-163	-4.41269e-164	-2.91212e-163	4.495e-163	1.00338e-164	2.02618e-163	2.6389e-163	1.35275e-162	-5.84995e-163	2.54048e-163	-7.3452e-163	7.95191e-163	9.18456e-163	9.95771e-163	5.41169e-163	-1.29049e-163	-9.06055e-164	1.43605e-163	-2.5482e-163	-7.0417e-163	3.61949e-163	3.89175e-163	2.17664e-163	1.78802e-163	3.94677e-163	1.19278e-163	4.79226e-163	-2.27723e-163	-6.39388e-163	-7.93464e-163	0
2.7738e-163	-4.41269e-164	-2.91212e-163	4.495e-163	1.00338e-164	2.02618e-163	2.6389e-163	1.35275e-162	-5.84995e-163	2.54048e-163	-7.3452e-163	7.95191e-163	9.18456e-163	9.95771e-163	5.41169e-163	-1.29049e-163	-9.06055e-164	1.43605e-163	-2.5482e-163	-7.0417e-163	3.61949e-163	3.89175e-163	2.17664e-163	1.78802e-163	3.94677e-163	1.19278e-163	4.79226e-163	-2.27723e-163	-6.39388e-163	-7.93464e-163	0
2.7738e-163	-4.41269e-164	-2.91212e-163	4.495e-163	1.00338e-164	2.02618e-163	2.6389e-163	1.35275e-162	-5.84995e-163	2.54048e-163	-7.3452e-163	7.95191e-163	9.18456e-163	9.95771e-163	5.41169e-163	-1.29049e-163	-9.06055e-164	1.43605e-163	-2.5482e-163	-7.0417e-163	3.61949e-163	3.89175e-163	2.17664e-163	1.78802e-163	3.94677e-163	1.19278e-163	4.79226e-163	-2.27723e-163	-6.39388e-163	-7.93464e-163	0
2.7738e-163	-4.41269e-164	-2.91212e-163	4.495e-163	1.00338e-164	2.02618e-163	2.6389e-163	1.35275e-162	-5.84995e-163	2.54048e-163	-7.3452e-163	7.95191e-163	9.18456e-163	9.95771e-163	5.41169e-163	-1.29049e-163	-9.06055e-164	1.43605e-163	-2.5482e-163	-7.0417e-163	3.61949e-163	3.89175e-163	2.17664e-163	1.78802e-163	3.94677e-163	1.19278e-163	4.79226e-163	-2.27723e-163	-6.39388e-163	-7.93464e-163	0
2.7738e-163	-4.41269e-164	-2.91212e-163	4.495e-163	1.00338e-164	2.02618e-163	2.6389e-163	1.35275e-162	-5.84995e-163	2.54048e-163	-7.3452e-163	7.95191e-163	9.18456e-163	9.95771e-163	5.41169e-163	-1.29049e-163	-9.06055e-164	1.43605e-163	-2.5482e-163	-7.0417e-163	3.61949e-163	3.89175e-163	2.17664e-163	1.78802e-163	3.94677e-163	1.19278e-163	4.79226e-163	-2.27723e-163	-6.39388e-163	-7.93464e-163	0
2.7738e-163	-4.41269e-164	-2.91212e-163	4.495e-163	1.00338e-164	2.02618e-163	2.6389e-163	1.35275e-162	-5.84995e-163	2.54048e-163	-7.3452e-163	7.95191e-163	9.18456e-163	9.95771e-163	5.41169e-163	-1.29049e-163	-9.06055e-164	1.43605e-163	-2.5482e-163	-7.0417e-163	3.61949e-163	3.89175e-163	2.17664e-163	1.78802e-163	3.94677e-163	1.19278e-163	4.79226e-163	-2.27723e-163	-6.39388e-163	-7.93464e-163	0
2.7738e-163	-4.41269e-164	-2.91212e-163	4.495e-163	1.00338e-164	2.02618e-163	2.6389e-163	1.35275e-162	-5.84995e-163	2.54048e-163	-7.3452e-163	7.95191e-163	9.18456e-163	9.95771e-163	5.41169e-163	-1.29049e-163	-9.06055e-164	1.43605e-163	-2.5482e-163	-7.0417e-163	3.61949e-163	3.89175e-163	2.17664e-163	1.78802e-163	3.94677e-163	1.19278e-163	4.79226e-163	-2.27723e-163	-6.39388e-163	-7.93464e-163	0
2.7738e-163	-4.41269e-164	-2.91212e-163	4.495e-163	1.00338e-164	2.02618e-163	2.6389e-163	1.35275e-162	-5.84995e-163	2.54048e-163	-7.3452e-163	7.95191e-163	9.18456e-163	9.95771e-163	5.41169e-163	-1.29049e-163	-9.06055e-164	1.43605e-163	-2.5482e-163	-7.0417e-163	3.61949e-163	3.89175e-163	2.17664e-163	1.78802e-163	3.94677e-163	1.19278e-163	4.79226e-163	-2.27723e-163	-6.39388e-163	-7.93464e-163	0
2.7738e-163	-4.41269e-164	-2.91212e-163	4.495e-163	1.00338e-164	2.02618e-163	2.6389e-163	1.35275e-162	-5.84995e-163	2.54048e-163	-7.3452e-163	7.95191e-163	9.18456e-163	9.95771e-163	5.41169e-163	-1.29049e-163	-9.06055e-164	1.43605e-163	-2.5482e-163	-7.0417e-163	3.61949e-163	3.89175e-163	2.17664e-163	1.78802e-163	3.94677e-163	1.19278e-163	4.79226e-163	-2.27723e-163	-6.39388e-163	-7.93464e-163	0
2.7738e-163	-4.41269e-164	-2.91212e-163	4.495e-163	1.00338e-164	2.02618e-163	2.6389e-163	1.35275e-162	-5.84995e-163	2.54048e-163	-7.3452e-163	7.95191e-163	9.18456e-163	9.95771e-163	5.41169e-163	-1.29049e-163	-9.06055e-164	1.43605e-163	-2.5482e-163	-7.0417e-163	3.61949e-163	3.89175e-163	2.17664e-163	1.78802e-163	3.94677e-163	1.19278e-163	4.79226e-163	-2.27723e-163	-6.39388e-163	-7.93464e-163	0
2.7738e-163	-4.41269e-164	-2.91212e-163	4.495e-163	1.00338e-164	2.02618e-163	2.6389e-163	1.35275e-162	-5.84995e-163	2.54048e-163	-7.3452e-163	7.95191e-163	9.18456e-163	9.95771e-163	5.41169e-163	-1.29049e-163	-9.06055e-164	1.43605e-163	-2.5482e-163	-7.0417e-163	3.61949e-163	3.89175e-163	2.17664e-163	1.78802e-163	3.94677e-163	1.19278e-163	4.79226e-163	-2.27723e-163	-6.39388e-163	-7.93464e-163	0
2.7738e-163	-4.41269e-164	-2.91212e-163	4.495e-163	1.00338e-164	2.02618e-163	2.6389e-163	1.35275e-162	-5.84995e-163	2.54048e-163	-7.3452e-163	7.95191e-163	9.18456e-163	9.95771e-163	5.41169e-163	-1.29049e-163	-9.06055e-164	1.43605e-163	-2.5482e-163	-7.0417e-163	3.61949e-163	3.89175e-163	2.17664e-163	1.78802e-163	3.94677e-163	1.19278e-163	4.79226e-163	-2.27723e-163	-6.39388e-163	-7.93464e-163	0
2.7738e-163	-4.41269e-164	-2.91212e-163	4.495e-163	1.00338e-164	2.02618e-163	2.6389e-163	1.35275e-162	-5.84995e-163	2.54048e-163	-7.3452e-163	7.95191e-163	9.18456e-163	9.95771e-163	5.41169e-163	-1.29049e-163	-9.06055e-164	1.43605e-163	-2.5482e-163	-7.0417e-163	3.61949e-163	3.89175e-163	2.17664e-163	1.78802e-163	3.94677e-163	1.19278e-163	4.79226e-163	-2.27723e-163	-6.39388e-163	-7.93464e-163	0
2.7738e-163	-4.41269e-164	-2.91212e-163	4.495e-163	1.00338e-164	2.02618e-163	2.6389e-163	1.35275e-162	-5.84995e-163	2.54048e-163	-7.3452e-163	7.95191e-163	9.18456e-163	9.95771e-163	5.41169e-163	-1.29049e-163	-9.06055e-164	1.43605e-163	-2.5482e-163	-7.0417e-163	3.61949e-163	3.89175e-163	2.17664e-163	1.78802e-163	3.94677e-163	1.19278e-163	4.79226e-163	-2.27723e-163	-6.39388e-163	-7.93464e-163	0
2.7738e-163	-4.41269e-164	-2.91212e-163	4.495e-163	1.00338e-164	2.02618e-163	2.6389e-163	1.35275e-162	-5.84995e-163	2.54048e-163	-7.3452e-163	7.95191e-163	9.18456e-163	9.95771e-163	5.41169e-163	-1.29049e-163	-9.06055e-164	1.43605e-163	-2.5482e-163	-7.0417e-163	3.61949e-163	3.89175e-163	2.17664e-163	1.78802e-163	3.94677e-163	1.19278e-163	4.79226e-163	-2.27723e-163	-6.39388e-163	-7.93464e-163	0
2.7738e-163	-4.41269e-164	-2.91212e-163	4.495e-163	1.00338e-164	2.02618e-163	2.6389e-163	1.35275e-162	-5.84995e-163	2.54048e-163	-7.3452e-163	7.95191e-163	9.18456e-163	9.95771e-163	5.41169e-163	-1.29049e-163	-9.06055e-164	1.43605e-163	-2.5482e-163	-7.0417e-163	3.61949e-163	3.89175e-163	2.17664e-163	1.78802e-163	3.94677e-163	1.19278e-163	4.79226e-163	-2.27723e-163	-6.39388e-163	-7.93464e-163	0
2.7738e-163	-4.41269e-164	-2.91212e-163	4.495e-163	1.00338e-164	2.02618e-163	2.6389e-163	1.35275e-162	-5.84995e-163	2.54048e-163	-7.3452e-163	7.95191e-163	9.18456e-163	9.95771e-163	5.41169e-163	-1.29049e-163	-9.06055e-164	1.43605e-163	-2.5482e-163	-7.0417e-163	3.61949e-163	3.89175e-163	2.17664e-163	1.78802e-163	3.94677e-163	1.19278e-163	4.79226e-163	-2.27723e-163	-6.39388e-163	-7.93464e-163	0
2.7738e-163	-4.41269e-164	-2.91212e-163	4.495e-163	1.00338e-164	2.02618e-163	2.6389e-163	1.35275e-162	-5.84995e-163	2.54048e-163	-7.3452e-163	7.95191e-163	9.18456e-163	9.95771e-163	5.41169e-163	-1.29049e-163	-9.06055e-164	1.43605e-163	-2.5482e-163	-7.0417e-163	3.61949e-163	3.89175e-163	2.17664e-163	1.78802e-163	3.94677e-163	1.19278e-163	4.79226e-163	-2.27723e-163	-6.39388e-163	-7.93464e-163	0
2.7738e-163	-4.41269e-164	-2.91212e-163	4.495e-163	1.00338e-164	2.02618e-163	2.6389e-163	1.35275e-162	-5.84995e-163	2.54048e-163	-7.3452e-163	7.95191e-163	9.18456e-163	9.95771e-163	5.41169e-163	-1.29049e-163	-9.06055e-164	1.43605e-163	-2.5482e-163	-7.0417e-163	3.61949e-163	3.89175e-163	2.17664e-163	1.78802e-163	3.94677e-163	1.19278e-163	4.79226e-163	-2.27723e-163	-6.39388e-163	-7.93464e-163	0
2.7738e-163	-4.41269e-164	-2.91212e-163	4.495e-163	1.00338e-164	2.02618e-163	2.6389e-163	1.35275e-162	-5.84995e-163	2.54048e-163	-7.3452e-163	7.95191e-163	9.18456e-163	9.95771e-163	5.41169e-163	-1.29049e-163	-9.06055e-164	1.43605e-163	-2.5482e-163	-7.0417e-163	3.61949e-163	3.89175e-163	2.17664e-163	1.78802e-163	3.94677e-163	1.19278e-163	4.79226e-163	-2.27723e-163	-6.39388e-163	-7.93464e-163	0
2.7738e-163	-4.41269e-164	-2.91212e-163	4.495e-163	1.00338e-164	2.02618e-163	2.6389e-163	1.35275e-162	-5.84995e-163	2.54048e-163	-7.3452e-163	7.95191e-163	9.18456e-163	9.95771e-163	5.41169e-163	-1.29049e-163	-9.06055e-164	1.43605e-163	-2.5482e-163	-7.0417e-163	3.61949e-163	3.89175e-163	2.17664e-163	1.78802e-163	3.94677e-163	1.19278e-163	4.79226e-163	-2.27723e-163	-6.39388e-163	-7.93464e-163	0
2.7738e-163	-4.41269e-164	-2.91212e-163	4.495e-163	1.00338e-164	2.02618e-163	2.6389e-163	1.35275e-162	-5.84995e-163	2.54048e-163	-7.3452e-163	7.95191e-163	9.18456e-163	9.95771e-163	5.41169e-163	-1.29049e-163	-9.06055e-164	1.43605e-163	-2.5482e-163	-7.0417e-163	3.61949e-163	3.89175e-163	2.17664e-163	1.78802e-163	3.94677e-163	1.19278e-163	4.79226e-163	-2.27723e-163	-6.39388e-163	-7.93464e-163	0
2.7738e-163	-4.41269e-164	-2.91212e-163	4.495e-163	1.00338e-164	2.02618e-163	2.6389e-163	1.35275e-162	-5.84995e-163	2.54048e-163	-7.3452e-163	7.95191e-163	9.18456e-163	9.95771e-163	5.41169e-163	-1.29049e-163	-9.06055e-164	1.43605e-163	-2.5482e-163	-7.0417e-163	3.61949e-163	3.89175e-163	2.17664e-163	1.78802e-163	3.94677e-163	1.19278e-163	4.79226e-163	-2.27723e-163	-6.39388e-163	-7.93464e-163	0
2.7738e-163	-4.41269e-164	-2.91212e-163	4.495e-163	1.00338e-164	2.02618e-163	2.6389e-163	1.35275e-162	-5.84995e-163	2.54048e-163	-7.3452e-163	7.95191e-163	9.18456e-163	9.95771e-163	5.41169e-163	-1.29049e-163	-9.06055e-164	1.43605e-163	-2.5482e-163	-7.0417e-163	3.61949e-163	3.89175e-163	2.17664e-163	1.78802e-163	3.94677e-163	1.19278e-163	4.79226e-163	-2.27723e-163	-6.39388e-163	-7.93464e-163	0
2.7738e-163	-4.41269e-164	-2.91212e-163	4.495e-163	1.00338e-164	2.02618e-163	2.6389e-163	1.35275e-162	-5.84995e-163	2.54048e-163	-7.3452e-163	7.95191e-163	9.18456e-163	9.95771e-163	5.41169e-163	-1.29049e-163	-9.06055e-164	1.43605e-163	-2.5482e-163	-7.0417e-163	3.61949e-163	3.89175e-163	2.17664e-163	1.78802e-163	3.94677e-163	1.19278e-163	4.79226e-163	-2.27723e-163	-6.39388e-163	-7.93464e-163	0
2.7738e-163	-4.41269e-164	-2.91212e-163	4.495e-163	1.00338e-164	2.02618e-163	2.6389e-163	1.35275e-162	-5.84995e-163	2.54048e-163	-7.3452e-163	7.95191e-163	9.18456e-163	9.95771e-163	5.41169e-163	-1.29049e-163	-9.06055e-164	1.43605e-163	-2.5482e-163	-7.0417e-163	3.61949e-163	3.89175e-163	2.17664e-163	1.78802e-163	3.94677e-163	1.19278e-163	4.79226e-163	-2.27723e-163	-6.39388e-163	-7.93464e-163	0
2.7738e-163	-4.41269e-164	-2.91212e-163	4.495e-163	1.00338e-164	2.02618e-163	2.6389e-163	1.35275e-162	-5.84995e-163	2.54048e-163	-7.3452e-163	7.95191e-163	9.18456e-163	9.95771e-163	5.41169e-163	-1.29049e-163	-9.06055e-164	1.43605e-163	-2.5482e-163	-7.0417e-163	3.61949e-163	3.89175e-163	2.17664e-163	1.78802e-163	3.94677e-163	1.19278e-163	4.79226e-163	-2.27723e-163	-6.39388e-163	-7.93464e-163	0
2.7738e-163	-4.41269e-164	-2.91212e-163	4.495e-163	1.00338e-164	2.02618e-163	2.6389e-163	1.35275e-162	-5.84995e-163	2.54048e-163	-7.3452e-163	7.95191e-163	9.18456e-163	9.95771e-163	5.41169e-163	-1.29049e-163	-9.06055e-164	1.43605e-163	-2.5482e-163	-7.0417e-163	3.61949e-163	3.89175e-163	2.17664e-163	1.78802e-163	3.94677e-163	1.19278e-163	4.79226e-163	-2.27723e-163	-6.39388e-163	-7.93464e-163	0
2.7738e-163	-4.41269e-164	-2.91212e-163	4.495e-163	1.00338e-164	2.02618e-163	2.6389e-163	1.35275e-162	-5.84995e-163	2.54048e-163	-7.3452e-163	7.95191e-163	9.18456e-163	9.95771e-163	5.41169e-163	-1.29049e-163	-9.06055e-164	1.43605e-163	-2.5482e-163	-7.0417e-163	3.61949e-163	3.89175e-163	2.17664e-163	1.78802e-163	3.94677e-163	1.19278e-163	4.79226e-163	-2.27723e-163	-6.39388e-163	-7.93464e-163	0
2.7738e-163	-4.41269e-164	-2.91212e-163	4.495e-163	1.00338e-164	2.02618e-163	2.6389e-163	1.35275e-162	-5.84995e-163	2.54048e-163	-7.3452e-163	7.95191e-163	9.18456e-163	9.95771e-163	5.41169e-163	-1.29049e-163	-9.06055e-164	1.43605e-163	-2.5482e-163	-7.0417e-163	3.61949e-163	3.89175e-163	2.17664e-163	1.78802e-163	3.94677e-163	1.19278e-163	4.79226e-163	-2.27723e-163	-6.39388e-163	-7.93464e-163	0
2.7738e-163	-4.41269e-164	-2.91212e-163	4.495e-163	1.00338e-164	2.02618e-163	2.6389e-163	1.35275e-162	-5.84995e-163	2.54048e-163	-7.3452e-163	7.95191e-163	9.18456e-163	9.95771e-163	5.41169e-163	-1.29049e-163	-9.06055e-164	1.43605e-163	-2.5482e-163	-7.0417e-163	3.61949e-163	3.89175e-163	2.17664e-163	1.78802e-163	3.94677e-163	1.19278e-163	4.79226e-163	-2.27723e-163	-6.39388e-163	-7.93464e-163	0
2.7738e-163	-4.41269e-164	-2.91212e-163	4.495e-163	1.00338e-164	2.02618e-163	2.6389e-163	1.35275e-162	-5.84995e-163	2.54048e-163	-7.3452e-163	7.95191e-163	9.18456e-163	9.95771e-163	5.41169e-163	-1.29049e-163	-9.06055e-164	1.43605e-163	-2.5482e-163	-7.0417e-163	3.61949e-163	3.89175e-163	2.17664e-163	1.78802e-163	3.94677e-163	1.19278e-163	4.79226e-163	-2.27723e-163	-6.39388e-163	-7.93464e-163	0
2.7738e-163	-4.41269e-164	-2.91212e-163	4.495e-163	1.00338e-164	2.02618e-163	2.6389e-163	1.35275e-162	-5.84995e-163	2.54048e-163	-7.3452e-163	7.95191e-163	9.18456e-163	9.95771e-163	5.41169e-163	-1.29049e-163	-9.06055e-164	1.43605e-163	-2.5482e-163	-7.0417e-163	3.61949e-163	3.89175e-163	2.17664e-163	1.78802e-163	3.94677e-163	1.19278e-163	4.79226e-163	-2.27723e-163	-6.39388e-163	-7.93464e-163	0
2.7738e-163	-4.41269e-164	-2.91212e-163	4.495e-163	1.00338e-164	2.02618e-163	2.6389e-163	1.35275e-162	-5.84995e-163	2.54048e-163	-7.3452e-163	7.95191e-163	9.18456e-163	9.95771e-163	5.41169e-163	-1.29049e-163	-9.06055e-164	1.43605e-163	-2.5482e-163	-7.0417e-163	3.61949e-163	3.89175e-163	2.17664e-163	1.78802e-163	3.94677e-163	1.19278e-163	4.79226e-163	-2.27723e-163	-6.39388e-163	-7.93464e-163	0
2.7738e-163	-4.41269e-164	-2.91212e-163	4.495e-163	1.00338e-164	2.02618e-163	2.6389e-163	1.35275e-162	-5.84995e-163	2.54048e-163	-7.3452e-163	7.95191e-163	9.18456e-163	9.95771e-163	5.41169e-163	-1.29049e-163	-9.06055e-164	1.43605e-163	-2.5482e-163	-7.0417e-163	3.61949e-163	3.89175e-163	2.17664e-163	1.78802e-163	3.94677e-163	1.19278e-163	4.79226e-163	-2.27723e-163	-6.39388e-163	-7.93464e-163	0
2.7738e-163	-4.41269e-164	-2.91212e-163	4.495e-163	1.00338e-164	2.02618e-163	2.6389e-163	1.35275e-162	-5.84995e-163	2.54048e-163	-7.3452e-163	7.95191e-163	9.18456e-163	9.95771e-163	5.41169e-163	-1.29049e-163	-9.06055e-164	1.43605e-163	-2.5482e-163	-7.0417e-163	3.61949e-163	3.89175e-163	2.17664e-163	1.78802e-163	3.94677e-163	1.19278e-163	4.79226e-163	-2.27723e-163	-6.39388e-163	-7.93464e-163	0
2.7738e-163	-4.41269e-164	-2.91212e-163	4.495e-163	1.00338e-164	2.02618e-163	2.6389e-163	1.35275e-162	-5.84995e-163	2.54048e-163	-7.3452e-163	7.95191e-163	9.18456e-163	9.95771e-163	5.41169e-163	-1.29049e-163	-9.06055e-164	1.43605e-163	-2.5482e-163	-7.0417e-163	3.61949e-163	3.89175e-163	2.17664e-163	1.78802e-163	3.94677e-163	1.19278e-163	4.79226e-163	-2.27723e-163	-6.39388e-163	-7.93464e-163	0
2.7738e-163	-4.41269e-164	-2.91212e-163	4.495e-163	1.00338e-164	2.02618e-163	2.6389e-163	1.35275e-162	-5.84995e-163	2.54048e-163	-7.3452e-163	7.95191e-163	9.18456e-163	9.95771e-163	5.41169e-163	-1.29049e-163	-9.06055e-164	1.43605e-163	-2.5482e-163	-7.0417e-163	3.61949e-163	3.89175e-163	2.17664e-163	1.78802e-163	3.94677e-163	1.19278e-163	4.79226e-163	-2.27723e-163	-6.39388e-163	-7.93464e-163	0
2.7738e-163	-4.41269e-164	-2.91212e-163	4.495e-163	1.00338e-164	2.02618e-163	2.6389e-163	1.35275e-162	-5.84995e-163	2.54048e-163	-7.3452e-163	7.95191e-163	9.18456e-163	9.95771e-163	5.41169e-163	-1.29049e-163	-9.06055e-164	1.43605e-163	-2.5482e-163	-7.0417e-163	3.61949e-163	3.89175e-163	2.17664e-163	1.78802e-163	3.94677e-163	1.19278e-163	4.79226e-163	-2.27723e-163	-6.39388e-163	-7.93464e-163	0
2.7738e-163	-4.41269e-164	-2.91212e-163	4.495e-163	1.00338e-164	2.02618e-163	2.6389e-163	1.35275e-162	-5.84995e-163	2.54048e-163	-7.3452e-163	7.95191e-163	9.18456e-163	9.95771e-163	5.41169e-163	-1.29049e-163	-9.06055e-164	1.43605e-163	-2.5482e-163	-7.0417e-163	3.61949e-163	3.89175e-163	2.17664e-163	1.78802e-163	3.94677e-163	1.19278e-163	4.79226e-163	-2.27723e-163	-6.39388e-163	-7.93464e-163	0
2.7738e-163	-4.41269e-164	-2.91212e-163	4.495e-163	1.00338e-164	2.02618e-163	2.6389e-163	1.35275e-162	-5.84995e-163	2.54048e-163	-7.3452e-163	7.95191e-163	9.18456e-163	9.95771e-163	5.41169e-163	-1.29049e-163	-9.06055e-164	1.43605e-163	-2.5482e-163	-7.0417e-163	3.61949e-163	3.89175e-163	2.17664e-163	1.78802e-163	3.94677e-163	1.19278e-163	4.79226e-163	-2.27723e-163	-6.39388e-163	-7.93464e-163	0
2.7738e-163	-4.41269e-164	-2.91212e-163	4.495e-163	1.00338e-164	2.02618e-163	2.6389e-163	1.35275e-162	-5.84995e-163	2.54048e-163	-7.3452e-163	7.95191e-163	9.18456e-163	9.95771e-163	5.41169e-163	-1.29049e-163	-9.06055e-164	1.43605e-163	-2.5482e-163	-7.0417e-163	3.61949e-163	3.89175e-163	2.17664e-163	1.78802e-163	3.94677e-163	1.19278e-163	4.79226e-163	-2.27723e-163	-6.39388e-163	-7.93464e-163	0
2.7738e-163	-4.41269e-164	-2.91212e-163	4.495e-163	1.00338e-164	2.02618e-163	2.6389e-163	1.35275e-162	-5.84995e-163	2.54048e-163	-7.3452e-163	7.95191e-163	9.18456e-163	9.95771e-163	5.41169e-163	-1.29049e-163	-9.06055e-164	1.43605e-163	-2.5482e-163	-7.0417e-163	3.61949e-163	3.89175e-163	2.17664e-163	1.78802e-163	3.94677e-163	1.19278e-163	4.79226e-163	-2.27723e-163	-6.39388e-163	-7.93464e-163	0
2.7738e-163	-4.41269e-164	-2.91212e-163	4.495e-163	1.00338e-164	2.02618e-163	2.6389e-163	1.35275e-162	-5.84995e-163	2.54048e-163	-7.3452e-163	7.95191e-163	9.18456e-163	9.95771e-163	5.41169e-163	-1.29049e-163	-9.06055e-164	1.43605e-163	-2.5482e-163	-7.0417e-163	3.61949e-163	3.89175e-163	2.17664e-163	1.78802e-163	3.94677e-163	1.19278e-163	4.79226e-163	-2.27723e-163	-6.39388e-163	-7.93464e-163	0
2.7738e-163	-4.41269e-164	-2.91212e-163	4.495e-163	1.00338e-164	2.02618e-163	2.6389e-163	1.35275e-162	-5.84995e-163	2.54048e-163	-7.3452e-163	7.95191e-163	9.18456e-163	9.95771e-163	5.41169e-163	-1.29049e-163	-9.06055e-164	1.43605e-163	-2.5482e-163	-7.0417e-163	3.61949e-163	3.89175e-163	2.17664e-163	1.78802e-163	3.94677e-163	1.19278e-163	4.79226e-163	-2.27723e-163	-6.39388e-163	-7.93464e-163	0
2.7738e-163	-4.41269e-164	-2.91212e-163	4.495e-163	1.00338e-164	2.02618e-163	2.6389e-163	1.35275e-162	-5.84995e-163	2.54048e-163	-7.3452e-163	7.95191e-163	9.18456e-163	9.95771e-163	5.41169e-163	-1.29049e-163	-9.06055e-164	1.43605e-163	-2.5482e-163	-7.0417e-163	3.61949e-163	3.89175e-163	2.17664e-163	1.78802e-163	3.94677e-163	1.19278e-163	4.79226e-163	-2.27723e-163	-6.39388e-163	-7.93464e-163	0
2.7738e-163	-4.41269e-164	-2.91212e-163	4.495e-163	1.00338e-164	2.02618e-163	2.6389e-163	1.35275e-162	-5.84995e-163	2.54048e-163	-7.3452e-163	7.95191e-163	9.18456e-163	9.95771e-163	5.41169e-163	-1.29049e-163	-9.06055e-164	1.43605e-163	-2.5482e-163	-7.0417e-163	3.61949e-163	3.89175e-163	2.17664e-163	1.78802e-163	3.94677e-163	1.19278e-163	4.79226e-163	-2.27723e-163	-6.39388e-163	-7.93464e-163	0
2.7738e-163	-4.41269e-164	-2.91212e-163	4.495e-163	1.00338e-164	2.02618e-163	2.6389e-163	1.35275e-162	-5.84995e-163	2.54048e-163	-7.3452e-163	7.95191e-163	9.18456e-163	9.95771e-163	5.41169e-163	-1.29049e-163	-9.06055e-164	1.43605e-163	-2.5482e-163	-7.0417e-163	3.61949e-163	3.89175e-163	2.17664e-163	1.78802e-163	3.94677e-163	1.19278e-163	4.79226e-163	-2.27723e-163	-6.39388e-163	-7.93464e-163	0
2.7738e-163	-4.41269e-164	-2.91212e-163	4.495e-163	1.00338e-164	2.02618e-163	2.6389e-163	1.35275e-162	-5.84995e-163	2.54048e-163	-7.3452e-163	7.95191e-163	9.18456e-163	9.95771e-163	5.41169e-163	-1.29049e-163	-9.06055e-164	1.43605e-163	-2.5482e-163	-7.0417e-163	3.61949e-163	3.89175e-163	2.17664e-163	1.78802e-163	3.94677e-163	1.19278e-163	4.79226e-163	-2.27723e-163	-6.39388e-163	-7.93464e-163	0
2.7738e-163	-4.41269e-164	-2.91212e-163	4.495e-163	1.00338e-164	2.02618e-163	2.6389e-163	1.35275e-162	-5.84995e-163	2.54048e-163	-7.3452e-163	7.95191e-163	9.18456e-163	9.95771e-163	5.41169e-163	-1.29049e-163	-9.06055e-164	1.43605e-163	-2.5482e-163	-7.0417e-163	3.61949e-163	3.89175e-163	2.17664e-163	1.78802e-163	3.94677e-163	1.19278e-163	4.79226e-163	-2.27723e-163	-6.39388e-163	-7.93464e-163	0
2.7738e-163	-4.41269e-164	-2.91212e-163	4.495e-163	1.00338e-164	2.02618e-163	2.6389e-163	1.35275e-162	-5.84995e-163	2.54048e-163	-7.3452e-163	7.95191e-163	9.18456e-163	9.95771e-163	5.41169e-163	-1.29049e-163	-9.06055e-164	1.43605e-163	-2.5482e-163	-7.0417e-163	3.61949e-163	3.89175e-163	2.17664e-163	1.78802e-163	3.94677e-163	1.19278e-163	4.79226e-163	-2.27723e-163	-6.39388e-163	-7.93464e-163	0
2.7738e-163	-4.41269e-164	-2.91212e-163	4.495e-163	1.00338e-164	2.02618e-163	2.6389e-163	1.35275e-162	-5.84995e-163	2.54048e-163	-7.3452e-163	7.95191e-163	9.18456e-163	9.95771e-163	5.41169e-163	-1.29049e-163	-9.06055e-164	1.43605e-163	-2.5482e-163	-7.0417e-163	3.61949e-163	3.89175e-163	2.17664e-163	1.78802e-163	3.94677e-163	1.19278e-163	4.79226e-163	-2.27723e-163	-6.39388e-163	-7.93464e-163	0
2.7738e-163	-4.41269e-164	-2.91212e-163	4.495e-163	1.00338e-164	2.02618e-163	2.6389e-163	1.35275e-162	-5.84995e-163	2.54048e-163	-7.3452e-163	7.95191e-163	9.18456e-163	9.95771e-163	5.41169e-163	-1.29049e-163	-9.06055e-164	1.43605e-163	-2.5482e-163	-7.0417e-163	3.61949e-163	3.89175e-163	2.17664e-163	1.78802e-163	3.94677e-163	1.19278e-163	4.79226e-163	-2.27723e-163	-6.39388e-163	-7.93464e-163	0
2.7738e-163	-4.41269e-164	-2.91212e-163	4.495e-163	1.00338e-164	2.02618e-163	2.6389e-163	1.35275e-162	-5.84995e-163	2.54048e-163	-7.3452e-163	7.95191e-163	9.18456e-163	9.95771e-163	5.41169e-163	-1.29049e-163	-9.06055e-164	1.43605e-163	-2.5482e-163	-7.0417e-163	3.61949e-163	3.89175e-163	2.17664e-163	1.78802e-163	3.94677e-163	1.19278e-163	4.79226e-163	-2.27723e-163	-6.39388e-163	-7.93464e-163	0
2.7738e-163	-4.41269e-164	-2.91212e-163	4.495e-163	1.00338e-164	2.02618e-163	2.6389e-163	1.35275e-162	-5.84995e-163	2.54048e-163	-7.3452e-163	7.95191e-163	9.18456e-163	9.95771e-163	5.41169e-163	-1.29049e-163	-9.06055e-164	1.43605e-163	-2.5482e-163	-7.0417e-163	3.61949e-163	3.89175e-163	2.17664e-163	1.78802e-163	3.94677e-163	1.19278e-163	4.79226e-163	-2.27723e-163	-6.39388e-163	-7.93464e-163	0
2.7738e-163	-4.41269e-164	-2.91212e-163	4.495e-163	1.00338e-164	2.02618e-163	2.6389e-163	1.35275e-162	-5.84995e-163	2.54048e-163	-7.3452e-163	7.95191e-163	9.18456e-163	9.95771e-163	5.41169e-163	-1.29049e-163	-9.06055e-164	1.43605e-163	-2.5482e-163	-7.0417e-163	3.61949e-163	3.89175e-163	2.17664e-163	1.78802e-163	3.94677e-163	1.19278e-163	4.79226e-163	-2.27723e-163	-6.39388e-163	-7.93464e-163	0
2.7738e-163	-4.41269e-164	-2.91212e-163	4.495e-163	1.00338e-164	2.02618e-163	2.6389e-163	1.35275e-162	-5.84995e-163	2.54048e-163	-7.3452e-163	7.95191e-163	9.18456e-163	9.95771e-163	5.41169e-163	-1.29049e-163	-9.06055e-164	1.43605e-163	-2.5482e-163	-7.0417e-163	3.61949e-163	3.89175e-163	2.17664e-163	1.78802e-163	3.94677e-163	1.19278e-163	4.79226e-163	-2.27723e-163	-6.39388e-163	-7.93464e-163	0
2.7738e-163	-4.41269e-164	-2.91212e-163	4.495e-163	1.00338e-164	2.02618e-163	2.6389e-163	1.35275e-162	-5.84995e-163	2.54048e-163	-7.3452e-163	7.95191e-163	9.18456e-163	9.95771e-163	5.41169e-163	-1.29049e-163	-9.06055e-164	1.43605e-163	-2.5482e-163	-7.0417e-163	3.61949e-163	3.89175e-163	2.17664e-163	1.78802e-163	3.94677e-163	1.19278e-163	4.79226e-163	-2.27723e-163	-6.39388e-163	-7.93464e-163	0
2.7738e-163	-4.41269e-164	-2.91212e-163	4.495e-163	1.00338e-164	2.02618e-163	2.6389e-163	1.35275e-162	-5.84995e-163	2.54048e-163	-7.3452e-163	7.95191e-163	9.18456e-163	9.95771e-163	5.41169e-163	-1.29049e-163	-9.06055e-164	1.43605e-163	-2.5482e-163	-7.0417e-163	3.61949e-163	3.89175e-163	2.17664e-163	1.78802e-163	3.94677e-163	1.19278e-163	4.79226e-163	-2.27723e-163	-6.39388e-163	-7.93464e-163	0
2.7738e-163	-4.41269e-164	-2.91212e-163	4.495e-163	1.00338e-164	2.02618e-163	2.6389e-163	1.35275e-162	-5.84995e-163	2.54048e-163	-7.3452e-163	7.95191e-163	9.18456e-163	9.95771e-163	5.41169e-163	-1.29049e-163	-9.06055e-164	1.43605e-163	-2.5482e-163	-7.0417e-163	3.61949e-163	3.89175e-163	2.17664e-163	1.78802e-163	3.94677e-163	1.19278e-163	4.79226e-163	-2.27723e-163	-6.39388e-163	-7.93464e-163	0
2.7738e-163	-4.41269e-164	-2.91212e-163	4.495e-163	1.00338e-164	2.02618e-163	2.6389e-163	1.35275e-162	-5.84995e-163	2.54048e-163	-7.3452e-163	7.95191e-163	9.18456e-163	9.95771e-163	5.41169e-163	-1.29049e-163	-9.06055e-164	1.43605e-163	-2.5482e-163	-7.0417e-163	3.61949e-163	3.89175e-163	2.17664e-163	1.78802e-163	3.94677e-163	1.19278e-163	4.79226e-163	-2.27723e-163	-6.39388e-163	-7.93464e-163	0
2.7738e-163	-4.41269e-164	-2.91212e-163	4.495e-163	1.00338e-164	2.02618e-163	2.6389e-163	1.35275e-162	-5.84995e-163	2.54048e-163	-7.3452e-163	7.95191e-163	9.18456e-163	9.95771e-163	5.41169e-163	-1.29049e-163	-9.06055e-164	1.43605e-163	-2.5482e-163	-7.0417e-163	3.61949e-163	3.89175e-163	2.17664e-163	1.78802e-163	3.94677e-163	1.19278e-163	4.79226e-163	-2.27723e-163	-6.39388e-163	-7.93464e-163	0
2.7738e-163	-4.41269e-164	-2.91212e-163	4.495e-163	1.00338e-164	2.02618e-163	2.6389e-163	1.35275e-162	-5.84995e-163	2.54048e-163	-7.3452e-163	7.95191e-163	9.18456e-163	9.95771e-163	5.41169e-163	-1.29049e-163	-9.06055e-164	1.43605e-163	-2.5482e-163	-7.0417e-163	3.61949e-163	3.89175e-163	2.17664e-163	1.78802e-163	3.94677e-163	1.19278e-163	4.79226e-163	-2.27723e-163	-6.39388e-163	-7.93464e-163	0
2.7738e-163	-4.41269e-164	-2.91212e-163	4.495e-163	1.00338e-164	2.02618e-163	2.6389e-163	1.35275e-162	-5.84995e-163	2.54048e-163	-7.3452e-163	7.95191e-163	9.18456e-163	9.95771e-163	5.41169e-163	-1.29049e-163	-9.06055e-164	1.43605e-163	-2.5482e-163	-7.0417e-163	3.61949e-163	3.89175e-163	2.17664e-163	1.78802e-163	3.94677e-163	1.19278e-163	4.79226e-163	-2.27723e-163	-6.39388e-163	-7.93464e-163	0
2.7738e-163	-4.41269e-164	-2.91212e-163	4.495e-163	1.00338e-164	2.02618e-163	2.6389e-163	1.35275e-162	-5.84995e-163	2.54048e-163	-7.3452e-163	7.95191e-163	9.18456e-163	9.95771e-163	5.41169e-163	-1.29049e-163	-9.06055e-164	1.43605e-163	-2.5482e-163	-7.0417e-163	3.61949e-163	3.89175e-163	2.17664e-163	1.78802e-163	3.94677e-163	1.19278e-163	4.79226e-163	-2.27723e-163	-6.39388e-163	-7.93464e-163	0
2.7738e-163	-4.41269e-164	-2.91212e-163	4.495e-163	1.00338e-164	2.02618e-163	2.6389e-163	1.35275e-162	-5.84995e-163	2.54048e-163	-7.3452e-163	7.95191e-163	9.18456e-163	9.95771e-163	5.41169e-163	-1.29049e-163	-9.06055e-164	1.43605e-163	-2.5482e-163	-7.0417e-163	3.61949e-163	3.89175e-163	2.17664e-163	1.78802e-163	3.94677e-163	1.19278e-163	4.79226e-163	-2.27723e-163	-6.39388e-163	-7.93464e-163	0
2.7738e-163	-4.41269e-164	-2.91212e-163	4.495e-163	1.00338e-164	2.02618e-163	2.6389e-163	1.35275e-162	-5.84995e-163	2.54048e-163	-7.3452e-163	7.95191e-163	9.18456e-163	9.95771e-163	5.41169e-163	-1.29049e-163	-9.06055e-164	1.43605e-163	-2.5482e-163	-7.0417e-163	3.61949e-163	3.89175e-163	2.17664e-163	1.78802e-163	3.94677e-163	1.19278e-163	4.79226e-163	-2.27723e-163	-6.39388e-163	-7.93464e-163	0
2.7738e-163	-4.41269e-164	-2.91212e-163	4.495e-163	1.00338e-164	2.02618e-163	2.6389e-163	1.35275e-162	-5.84995e-163	2.54048e-163	-7.3452e-163	7.95191e-163	9.18456e-163	9.95771e-163	5.41169e-163	-1.29049e-163	-9.06055e-164	1.43605e-163	-2.5482e-163	-7.0417e-163	3.61949e-163	3.89175e-163	2.17664e-163	1.78802e-163	3.94677e-163	1.19278e-163	4.79226e-163	-2.27723e-163	-6.39388e-163	-7.93464e-163	0
2.7738e-163	-4.41269e-164	-2.91212e-163	4.495e-163	1.00338e-164	2.02618e-163	2.6389e-163	1.35275e-162	-5.84995e-163	2.54048e-163	-7.3452e-163	7.95191e-163	9.18456e-163	9.95771e-163	5.41169e-163	-1.29049e-163	-9.06055e-164	1.43605e-163	-2.5482e-163	-7.0417e-163	3.61949e-163	3.89175e-163	2.17664e-163	1.78802e-163	3.94677e-163	1.19278e-163	4.79226e-163	-2.27723e-163	-6.39388e-163	-7.93464e-163	0
2.7738e-163	-4.41269e-164	-2.91212e-163	4.495e-163	1.00338e-164	2.02618e-163	2.6389e-163	1.35275e-162	-5.84995e-163	2.54048e-163	-7.3452e-163	7.95191e-163	9.18456e-163	9.95771e-163	5.41169e-163	-1.29049e-163	-9.06055e-164	1.43605e-163	-2.5482e-163	-7.0417e-163	3.61949e-163	3.89175e-163	2.17664e-163	1.78802e-163	3.94677e-163	1.19278e-163	4.79226e-163	-2.27723e-163	-6.39388e-163	-7.93464e-163	0
2.7738e-163	-4.41269e-164	-2.91212e-163	4.495e-163	1.00338e-164	2.02618e-163	2.6389e-163	1.35275e-162	-5.84995e-163	2.54048e-163	-7.3452e-163	7.95191e-163	9.18456e-163	9.95771e-163	5.41169e-163	-1.29049e-163	-9.06055e-164	1.43605e-163	-2.5482e-163	-7.0417e-163	3.61949e-163	3.89175e-163	2.17664e-163	1.78802e-163	3.94677e-163	1.19278e-163	4.79226e-163	-2.27723e-163	-6.39388e-163	-7.93464e-163	0
2.7738e-163	-4.41269e-164	-2.91212e-163	4.495e-163	1.00338e-164	2.02618e-163	2.6389e-163	1.35275e-162	-5.84995e-163	2.54048e-163	-7.3452e-163	7.95191e-163	9.18456e-163	9.95771e-163	5.41169e-163	-1.29049e-163	-9.06055e-164	1.43605e-163	-2.5482e-163	-7.0417e-163	3.61949e-163	3.89175e-163	2.17664e-163	1.78802e-163	3.94677e-163	1.19278e-163	4.79226e-163	-2.27723e-163	-6.39388e-163	-7.93464e-163	0
2.7738e-163	-4.41269e-164	-2.91212e-163	4.495e-163	1.00338e-164	2.02618e-163	2.6389e-163	1.35275e-162	-5.84995e-163	2.54048e-163	-7.3452e-163	7.95191e-163	9.18456e-163	9.95771e-163	5.41169e-163	-1.29049e-163	-9.06055e-164	1.43605e-163	-2.5482e-163	-7.0417e-163	3.61949e-163	3.89175e-163	2.17664e-163	1.78802e-163	3.94677e-163	1.19278e-163	4.79226e-163	-2.27723e-163	-6.39388e-163	-7.93464e-163	0
2.7738e-163	-4.41269e-164	-2.91212e-163	4.495e-163	1.00338e-164	2.02618e-163	2.6389e-163	1.35275e-162	-5.84995e-163	2.54048e-163	-7.3452e-163	7.95191e-163	9.18456e-163	9.95771e-163	5.41169e-163	-1.29049e-163	-9.06055e-164	1.43605e-163	-2.5482e-163	-7.0417e-163	3.61949e-163	3.89175e-163	2.17664e-163	1.78802e-163	3.94677e-163	1.19278e-163	4.79226e-163	-2.27723e-163	-6.39388e-163	-7.93464e-163	0
2.7738e-163	-4.41269e-164	-2.91212e-163	4.495e-163	1.00338e-164	2.02618e-163	2.6389e-163	1.35275e-162	-5.84995e-163	2.54048e-163	-7.3452e-163	7.95191e-163	9.18456e-163	9.95771e-163	5.41169e-163	-1.29049e-163	-9.06055e-164	1.43605e-163	-2.5482e-163	-7.0417e-163	3.61949e-163	3.89175e-163	2.17664e-163	1.78802e-163	3.94677e-163	1.19278e-163	4.79226e-163	-2.27723e-163	-6.39388e-163	-7.93464e-163	0
2.7738e-163	-4.41269e-164	-2.91212e-163	4.495e-163	1.00338e-164	2.02618e-163	2.6389e-163	1.35275e-162	-5.84995e-163	2.54048e-163	-7.3452e-163	7.95191e-163	9.18456e-163	9.95771e-163	5.41169e-163	-1.29049e-163	-9.06055e-164	1.43605e-163	-2.5482e-163	-7.0417e-163	3.61949e-163	3.89175e-163	2.17664e-163	1.78802e-163	3.94677e-163	1.19278e-163	4.79226e-163	-2.27723e-163	-6.39388e-163	-7.93464e-163	0
2.7738e-163	-4.41269e-164	-2.91212e-163	4.495e-163	1.00338e-164	2.02618e-163	2.6389e-163	1.35275e-162	-5.84995e-163	2.54048e-163	-7.3452e-163	7.95191e-163	9.18456e-163	9.95771e-163	5.41169e-163	-1.29049e-163	-9.06055e-164	1.43605e-163	-2.5482e-163	-7.0417e-163	3.61949e-163	3.89175e-163	2.17664e-163	1.78802e-163	3.94677e-163	1.19278e-163	4.79226e-163	-2.27723e-163	-6.39388e-163	-7.93464e-163	0
2.7738e-163	-4.41269e-164	-2.91212e-163	4.495e-163	1.00338e-164	2.02618e-163	2.6389e-163	1.35275e-162	-5.84995e-163	2.54048e-163	-7.3452e-163	7.95191e-163	9.18456e-163	9.95771e-163	5.41169e-163	-1.29049e-163	-9.06055e-164	1.43605e-163	-2.5482e-163	-7.0417e-163	3.61949e-163	3.89175e-163	2.17664e-163	1.78802e-163	3.94677e-163	1.19278e-163	4.79226e-163	-2.27723e-163	-6.39388e-163	-7.93464e-163	0
2.7738e-163	-4.41269e-164	-2.91212e-163	4.495e-163	1.00338e-164	2.02618e-163	2.6389e-163	1.35275e-162	-5.84995e-163	2.54048e-163	-7.3452e-163	7.95191e-163	9.18456e-163	9.95771e-163	5.41169e-163	-1.29049e-163	-9.06055e-164	1.43605e-163	-2.5482e-163	-7.0417e-163	3.61949e-163	3.89175e-163	2.17664e-163	1.78802e-163	3.94677e-163	1.19278e-163	4.79226e-163	-2.27723e-163	-6.39388e-163	-7.93464e-163	0
2.7738e-163	-4.41269e-164	-2.91212e-163	4.495e-163	1.00338e-164	2.02618e-163	2.6389e-163	1.35275e-162	-5.84995e-163	2.54048e-163	-7.3452e-163	7.95191e-163	9.18456e-163	9.95771e-163	5.41169e-163	-1.29049e-163	-9.06055e-164	1.43605e-163	-2.5482e-163	-7.0417e-163	3.61949e-163	3.89175e-163	2.17664e-163	1.78802e-163	3.94677e-163	1.19278e-163	4.79226e-163	-2.27723e-163	-6.39388e-163	-7.93464e-163	0
2.7738e-163	-4.41269e-164	-2.91212e-163	4.495e-163	1.00338e-164	2.02618e-163	2.6389e-163	1.35275e-162	-5.84995e-163	2.54048e-163	-7.3452e-163	7.95191e-163	9.18456e-163	9.95771e-163	5.41169e-163	-1.29049e-163	-9.06055e-164	1.43605e-163	-2.5482e-163	-7.0417e-163	3.61949e-163	3.89175e-163	2.17664e-163	1.78802e-163	3.94677e-163	1.19278e-163	4.79226e-163	-2.27723e-163	-6.39388e-163	-7.93464e-163	0
2.7738e-163	-4.41269e-164	-2.91212e-163	4.495e-163	1.00338e-164	2.02618e-163	2.6389e-163	1.35275e-162	-5.84995e-163	2.54048e-163	-7.3452e-163	7.95191e-163	9.18456e-163	9.95771e-163	5.41169e-163	-1.29049e-163	-9.06055e-164	1.43605e-163	-2.5482e-163	-7.0417e-163	3.61949e-163	3.89175e-163	2.17664e-163	1.78802e-163	3.94677e-163	1.19278e-163	4.79226e-163	-2.27723e-163	-6.39388e-163	-7.93464e-163	0
2.7738e-163	-4.41269e-164	-2.91212e-163	4.495e-163	1.00338e-164	2.02618e-163	2.6389e-163	1.35275e-162	-5.84995e-163	2.54048e-163	-7.3452e-163	7.95191e-163	9.18456e-163	9.95771e-163	5.41169e-163	-1.29049e-163	-9.06055e-164	1.43605e-163	-2.5482e-163	-7.0417e-163	3.61949e-163	3.89175e-163	2.17664e-163	1.78802e-163	3.94677e-163	1.19278e-163	4.79226e-163	-2.27723e-163	-6.39388e-163	-7.93464e-163	0
2.7738e-163	-4.41269e-164	-2.91212e-163	4.495e-163	1.00338e-164	2.02618e-163	2.6389e-163	1.35275e-162	-5.84995e-163	2.54048e-163	-7.3452e-163	7.95191e-163	9.18456e-163	9.95771e-163	5.41169e-163	-1.29049e-163	-9.06055e-164	1.43605e-163	-2.5482e-163	-7.0417e-163	3.61949e-163	3.89175e-163	2.17664e-163	1.78802e-163	3.94677e-163	1.19278e-163	4.79226e-163	-2.27723e-163	-6.39388e-163	-7.93464e-163	0
2.7738e-163	-4.41269e-164	-2.91212e-163	4.495e-163	1.00338e-164	2.02618e-163	2.6389e-163	1.35275e-162	-5.84995e-163	2.54048e-163	-7.3452e-163	7.95191e-163	9.18456e-163	9.95771e-163	5.41169e-163	-1.29049e-163	-9.06055e-164	1.43605e-163	-2.5482e-163	-7.0417e-163	3.61949e-163	3.89175e-163	2.17664e-163	1.78802e-163	3.94677e-163	1.19278e-163	4.79226e-163	-2.27723e-163	-6.39388e-163	-7.93464e-163	0
2.7738e-163	-4.41269e-164	-2.91212e-163	4.495e-163	1.00338e-164	2.02618e-163	2.6389e-163	1.35275e-162	-5.84995e-163	2.54048e-163	-7.3452e-163	7.95191e-163	9.18456e-163	9.95771e-163	5.41169e-163	-1.29049e-163	-9.06055e-164	1.43605e-163	-2.5482e-163	-7.0417e-163	3.61949e-163	3.89175e-163	2.17664e-163	1.78802e-163	3.94677e-163	1.19278e-163	4.79226e-163	-2.27723e-163	-6.39388e-163	-7.93464e-163	0
2.7738e-163	-4.41269e-164	-2.91212e-163	4.495e-163	1.00338e-164	2.02618e-163	2.6389e-163	1.35275e-162	-5.84995e-163	2.54048e-163	-7.3452e-163	7.95191e-163	9.18456e-163	9.95771e-163	5.41169e-163	-1.29049e-163	-9.06055e-164	1.43605e-163	-2.5482e-163	-7.0417e-163	3.61949e-163	3.89175e-163	2.17664e-163	1.78802e-163	3.94677e-163	1.19278e-163	4.79226e-163	-2.27723e-163	-6.39388e-163	-7.93464e-163	0
2.7738e-163	-4.41269e-164	-2.91212e-163	4.495e-163	1.00338e-164	2.02618e-163	2.6389e-163	1.35275e-162	-5.84995e-163	2.54048e-163	-7.3452e-163	7.95191e-163	9.18456e-163	9.95771e-163	5.41169e-163	-1.29049e-163	-9.06055e-164	1.43605e-163	-2.5482e-163	-7.0417e-163	3.61949e-163	3.89175e-163	2.17664e-163	1.78802e-163	3.94677e-163	1.19278e-163	4.79226e-163	-2.27723e-163	-6.39388e-163	-7.93464e-163	0
2.7738e-163	-4.41269e-164	-2.91212e-163	4.495e-163	1.00338e-164	2.02618e-163	2.6389e-163	1.35275e-162	-5.84995e-163	2.54048e-163	-7.3452e-163	7.95191e-163	9.18456e-163	9.95771e-163	5.41169e-163	-1.29049e-163	-9.06055e-164	1.43605e-163	-2.5482e-163	-7.0417e-163	3.61949e-163	3.89175e-163	2.17664e-163	1.78802e-163	3.94677e-163	1.19278e-163	4.79226e-163	-2.27723e-163	-6.39388e-163	-7.93464e-163	0
2.7738e-163	-4.41269e-164	-2.91212e-163	4.495e-163	1.00338e-164	2.02618e-163	2.6389e-163	1.35275e-162	-5.84995e-163	2.54048e-163	-7.3452e-163	7.95191e-163	9.18456e-163	9.95771e-163	5.41169e-163	-1.29049e-163	-9.06055e-164	1.43605e-163	-2.5482e-163	-7.0417e-163	3.61949e-163	3.89175e-163	2.17664e-163	1.78802e-163	3.94677e-163	1.19278e-163	4.79226e-163	-2.27723e-163	-6.39388e-163	-7.93464e-163	0
2.7738e-163	-4.41269e-164	-2.91212e-163	4.495e-163	1.00338e-164	2.02618e-163	2.6389e-163	1.35275e-162	-5.84995e-163	2.54048e-163	-7.3452e-163	7.95191e-163	9.18456e-163	9.95771e-163	5.41169e-163	-1.29049e-163	-9.06055e-164	1.43605e-163	-2.5482e-163	-7.0417e-163	3.61949e-163	3.89175e-163	2.17664e-163	1.78802e-163	3.94677e-163	1.19278e-163	4.79226e-163	-2.27723e-163	-6.39388e-163	-7.93464e-163	0
2.7738e-163	-4.41269e-164	-2.91212e-163	4.495e-163	1.00338e-164	2.02618e-163	2.6389e-163	1.35275e-162	-5.84995e-163	2.54048e-163	-7.3452e-163	7.95191e-163	9.18456e-163	9.95771e-163	5.41169e-163	-1.29049e-163	-9.06055e-164	1.43605e-163	-2.5482e-163	-7.0417e-163	3.61949e-163	3.89175e-163	2.17664e-163	1.78802e-163	3.94677e-163	1.19278e-163	4.79226e-163	-2.27723e-163	-6.39388e-163	-7.93464e-163	0
2.7738e-163	-4.41269e-164	-2.91212e-163	4.495e-163	1.00338e-164	2.02618e-163	2.6389e-163	1.35275e-162	-5.84995e-163	2.54048e-163	-7.3452e-163	7.95191e-163	9.18456e-163	9.95771e-163	5.41169e-163	-1.29049e-163	-9.06055e-164	1.43605e-163	-2.5482e-163	-7.0417e-163	3.61949e-163	3.89175e-163	2.17664e-163	1.78802e-163	3.94677e-163	1.19278e-163	4.79226e-163	-2.27723e-163	-6.39388e-163	-7.93464e-163	0
2.7738e-163	-4.41269e-164	-2.91212e-163	4.495e-163	1.00338e-164	2.02618e-163	2.6389e-163	1.35275e-162	-5.84995e-163	2.54048e-163	-7.3452e-163	7.95191e-163	9.18456e-163	9.95771e-163	5.41169e-163	-1.29049e-163	-9.06055e-164	1.43605e-163	-2.5482e-163	-7.0417e-163	3.61949e-163	3.89175e-163	2.17664e-163	1.78802e-163	3.94677e-163	1.19278e-163	4.79226e-163	-2.27723e-163	-6.39388e-163	-7.93464e-163	0
2.7738e-163	-4.41269e-164	-2.91212e-163	4.495e-163	1.00338e-164	2.02618e-163	2.6389e-163	1.35275e-162	-5.84995e-163	2.54048e-163	-7.3452e-163	7.95191e-163	9.18456e-163	9.95771e-163	5.41169e-163	-1.29049e-163	-9.06055e-164	1.43605e-163	-2.5482e-163	-7.0417e-163	3.61949e-163	3.89175e-163	2.17664e-163	1.78802e-163	3.94677e-163	1.19278e-163	4.79226e-163	-2.27723e-163	-6.39388e-163	-7.93464e-163	0
2.7738e-163	-4.41269e-164	-2.91212e-163	4.495e-163	1.00338e-164	2.02618e-163	2.6389e-163	1.35275e-162	-5.84995e-163	2.54048e-163	-7.3452e-163	7.95191e-163	9.18456e-163	9.95771e-163	5.41169e-163	-1.29049e-163	-9.06055e-164	1.43605e-163	-2.5482e-163	-7.0417e-163	3.61949e-163	3.89175e-163	2.17664e-163	1.78802e-163	3.94677e-163	1.19278e-163	4.79226e-163	-2.27723e-163	-6.39388e-163	-7.93464e-163	0
2.7738e-163	-4.41269e-164	-2.91212e-163	4.495e-163	1.00338e-164	2.02618e-163	2.6389e-163	1.35275e-162	-5.84995e-163	2.54048e-163	-7.3452e-163	7.95191e-163	9.18456e-163	9.95771e-163	5.41169e-163	-1.29049e-163	-9.06055e-164	1.43605e-163	-2.5482e-163	-7.0417e-163	3.61949e-163	3.89175e-163	2.17664e-163	1.78802e-163	3.94677e-163	1.19278e-163	4.79226e-163	-2.27723e-163	-6.39388e-163	-7.93464e-163	0
2.7738e-163	-4.41269e-164	-2.91212e-163	4.495e-163	1.00338e-164	2.02618e-163	2.6389e-163	1.35275e-162	-5.84995e-163	2.54048e-163	-7.3452e-163	7.95191e-163	9.18456e-163	9.95771e-163	5.41169e-163	-1.29049e-163	-9.06055e-164	1.43605e-163	-2.5482e-163	-7.0417e-163	3.61949e-163	3.89175e-163	2.17664e-163	1.78802e-163	3.94677e-163	1.19278e-163	4.79226e-163	-2.27723e-163	-6.39388e-163	-7.93464e-163	0
2.7738e-163	-4.41269e-164	-2.91212e-163	4.495e-163	1.00338e-164	2.02618e-163	2.6389e-163	1.35275e-162	-5.84995e-163	2.54048e-163	-7.3452e-163	7.95191e-163	9.18456e-163	9.95771e-163	5.41169e-163	-1.29049e-163	-9.06055e-164	1.43605e-163	-2.5482e-163	-7.0417e-163	3.61949e-163	3.89175e-163	2.17664e-163	1.78802e-163	3.94677e-163	1.19278e-163	4.79226e-163	-2.27723e-163	-6.39388e-163	-7.93464e-163	0
2.7738e-163	-4.41269e-164	-2.91212e-163	4.495e-163	1.00338e-164	2.02618e-163	2.6389e-163	1.35275e-162	-5.84995e-163	2.54048e-163	-7.3452e-163	7.95191e-163	9.18456e-163	9.95771e-163	5.41169e-163	-1.29049e-163	-9.06055e-164	1.43605e-163	-2.5482e-163	-7.0417e-163	3.61949e-163	3.89175e-163	2.17664e-163	1.78802e-163	3.94677e-163	1.19278e-163	4.79226e-163	-2.27723e-163	-6.39388e-163	-7.93464e-163	0
2.7738e-163	-4.41269e-164	-2.91212e-163	4.495e-163	1.00338e-164	2.02618e-163	2.6389e-163	1.35275e-162	-5.84995e-163	2.54048e-163	-7.3452e-163	7.95191e-163	9.18456e-163	9.95771e-163	5.41169e-163	-1.29049e-163	-9.06055e-164	1.43605e-163	-2.5482e-163	-7.0417e-163	3.61949e-163	3.89175e-163	2.17664e-163	1.78802e-163	3.94677e-163	1.19278e-163	4.79226e-163	-2.27723e-163	-6.39388e-163	-7.93464e-163	0
2.7738e-163	-4.41269e-164	-2.91212e-163	4.495e-163	1.00338e-164	2.02618e-163	2.6389e-163	1.35275e-162	-5.84995e-163	2.54048e-163	-7.3452e-163	7.95191e-163	9.18456e-163	9.95771e-163	5.41169e-163	-1.29049e-163	-9.06055e-164	1.43605e-163	-2.5482e-163	-7.0417e-163	3.61949e-163	3.89175e-163	2.17664e-163	1.78802e-163	3.94677e-163	1.19278e-163	4.79226e-163	-2.27723e-163	-6.39388e-163	-7.93464e-163	0
2.7738e-163	-4.41269e-164	-2.91212e-163	4.495e-163	1.00338e-164	2.02618e-163	2.6389e-163	1.35275e-162	-5.84995e-163	2.54048e-163	-7.3452e-163	7.95191e-163	9.18456e-163	9.95771e-163	5.41169e-163	-1.29049e-163	-9.06055e-164	1.43605e-163	-2.5482e-163	-7.0417e-163	3.61949e-163	3.89175e-163	2.17664e-163	1.78802e-163	3.94677e-163	1.19278e-163	4.79226e-163	-2.27723e-163	-6.39388e-163	-7.93464e-163	0
2.7738e-163	-4.41269e-164	-2.91212e-163	4.495e-163	1.00338e-164	2.02618e-163	2.6389e-163	1.35275e-162	-5.84995e-163	2.54048e-163	-7.3452e-163	7.95191e-163	9.18456e-163	9.95771e-163	5.41169e-163	-1.29049e-163	-9.06055e-164	1.43605e-163	-2.5482e-163	-7.0417e-163	3.61949e-163	3.89175e-163	2.17664e-163	1.78802e-163	3.94677e-163	1.19278e-163	4.79226e-163	-2.27723e-163	-6.39388e-163	-7.93464e-163	0
2.7738e-163	-4.41269e-164	-2.91212e-163	4.495e-163	1.00338e-164	2.02618e-163	2.6389e-163	1.35275e-162	-5.84995e-163	2.54048e-163	-7.3452e-163	7.95191e-163	9.18456e-163	9.95771e-163	5.41169e-163	-1.29049e-163	-9.06055e-164	1.43605e-163	-2.5482e-163	-7.0417e-163	3.61949e-163	3.89175e-163	2.17664e-163	1.78802e-163	3.94677e-163	1.19278e-163	4.79226e-163	-2.27723e-163	-6.39388e-163	-7.93464e-163	0
2.7738e-163	-4.41269e-164	-2.91212e-163	4.495e-163	1.00338e-164	2.02618e-163	2.6389e-163	1.35275e-162	-5.84995e-163	2.54048e-163	-7.3452e-163	7.95191e-163	9.18456e-163	9.95771e-163	5.41169e-163	-1.29049e-163	-9.06055e-164	1.43605e-163	-2.5482e-163	-7.0417e-163	3.61949e-163	3.89175e-163	2.17664e-163	1.78802e-163	3.94677e-163	1.19278e-163	4.79226e-163	-2.27723e-163	-6.39388e-163	-7.93464e-163	0
2.7738e-163	-4.41269e-164	-2.91212e-163	4.495e-163	1.00338e-164	2.02618e-163	2.6389e-163	1.35275e-162	-5.84995e-163	2.54048e-163	-7.3452e-163	7.95191e-163	9.18456e-163	9.95771e-163	5.41169e-163	-1.29049e-163	-9.06055e-164	1.43605e-163	-2.5482e-163	-7.0417e-163	3.61949e-163	3.89175e-163	2.17664e-163	1.78802e-163	3.94677e-163	1.19278e-163	4.79226e-163	-2.27723e-163	-6.39388e-163	-7.93464e-163	0
2.7738e-163	-4.41269e-164	-2.91212e-163	4.495e-163	1.00338e-164	2.02618e-163	2.6389e-163	1.35275e-162	-5.84995e-163	2.54048e-163	-7.3452e-163	7.95191e-163	9.18456e-163	9.95771e-163	5.41169e-163	-1.29049e-163	-9.06055e-164	1.43605e-163	-2.5482e-163	-7.0417e-163	3.61949e-163	3.89175e-163	2.17664e-163	1.78802e-163	3.94677e-163	1.19278e-163	4.79226e-163	-2.27723e-163	-6.39388e-163	-7.93464e-163	0
2.7738e-163	-4.41269e-164	-2.91212e-163	4.495e-163	1.00338e-164	2.02618e-163	2.6389e-163	1.35275e-162	-5.84995e-163	2.54048e-163	-7.3452e-163	7.95191e-163	9.18456e-163	9.95771e-163	5.41169e-163	-1.29049e-163	-9.06055e-164	1.43605e-163	-2.5482e-163	-7.0417e-163	3.61949e-163	3.89175e-163	2.17664e-163	1.78802e-163	3.94677e-163	1.19278e-163	4.79226e-163	-2.27723e-163	-6.39388e-163	-7.93464e-163	0
2.7738e-163	-4.41269e-164	-2.91212e-163	4.495e-163	1.00338e-164	2.02618e-163	2.6389e-163	1.35275e-162	-5.84995e-163	2.54048e-163	-7.3452e-163	7.95191e-163	9.18456e-163	9.95771e-163	5.41169e-163	-1.29049e-163	-9.06055e-164	1.43605e-163	-2.5482e-163	-7.0417e-163	3.61949e-163	3.89175e-163	2.17664e-163	1.78802e-163	3.94677e-163	1.19278e-163	4.79226e-163	-2.27723e-163	-6.39388e-163	-7.93464e-163	0
2.7738e-163	-4.41269e-164	-2.91212e-163	4.495e-163	1.00338e-164	2.02618e-163	2.6389e-163	1.35275e-162	-5.84995e-163	2.54048e-163	-7.3452e-163	7.95191e-163	9.18456e-163	9.95771e-163	5.41169e-163	-1.29049e-163	-9.06055e-164	1.43605e-163	-2.5482e-163	-7.0417e-163	3.61949e-163	3.89175e-163	2.17664e-163	1.78802e-163	3.94677e-163	1.19278e-163	4.79226e-163	-2.27723e-163	-6.39388e-163	-7.93464e-163	0
2.7738e-163	-4.41269e-164	-2.91212e-163	4.495e-163	1.00338e-164	2.02618e-163	2.6389e-163	1.35275e-162	-5.84995e-163	2.54048e-163	-7.3452e-163	7.95191e-163	9.18456e-163	9.95771e-163	5.41169e-163	-1.29049e-163	-9.06055e-164	1.43605e-163	-2.5482e-163	-7.0417e-163	3.61949e-163	3.89175e-163	2.17664e-163	1.78802e-163	3.94677e-163	1.19278e-163	4.79226e-163	-2.27723e-163	-6.39388e-163	-7.93464e-163	0
2.7738e-163	-4.41269e-164	-2.91212e-163	4.495e-163	1.00338e-164	2.02618e-163	2.6389e-163	1.35275e-162	-5.84995e-163	2.54048e-163	-7.3452e-163	7.95191e-163	9.18456e-163	9.95771e-163	5.41169e-163	-1.29049e-163	-9.06055e-164	1.43605e-163	-2.5482e-163	-7.0417e-163	3.61949e-163	3.89175e-163	2.17664e-163	1.78802e-163	3.94677e-163	1.19278e-163	4.79226e-163	-2.27723e-163	-6.39388e-163	-7.93464e-163	0
2.7738e-163	-4.41269e-164	-2.91212e-163	4.495e-163	1.00338e-164	2.02618e-163	2.6389e-163	1.35275e-162	-5.84995e-163	2.54048e-163	-7.3452e-163	7.95191e-163	9.18456e-163	9.95771e-163	5.41169e-163	-1.29049e-163	-9.06055e-164	1.43605e-163	-2.5482e-163	-7.0417e-163	3.61949e-163	3.89175e-163	2.17664e-163	1.78802e-163	3.94677e-163	1.19278e-163	4.79226e-163	-2.27723e-163	-6.39388e-163	-7.93464e-163	0
2.7738e-163	-4.41269e-164	-2.91212e-163	4.495e-163	1.00338e-164	2.02618e-163	2.6389e-163	1.35275e-162	-5.84995e-163	2.54048e-163	-7.3452e-163	7.95191e-163	9.18456e-163	9.95771e-163	5.41169e-163	-1.29049e-163	-9.06055e-164	1.43605e-163	-2.5482e-163	-7.0417e-163	3.61949e-163	3.89175e-163	2.17664e-163	1.78802e-163	3.94677e-163	1.19278e-163	4.79226e-163	-2.27723e-163	-6.39388e-163	-7.93464e-163	0
2.7738e-163	-4.41269e-164	-2.91212e-163	4.495e-163	1.00338e-164	2.02618e-163	2.6389e-163	1.35275e-162	-5.84995e-163	2.54048e-163	-7.3452e-163	7.95191e-163	9.18456e-163	9.95771e-163	5.41169e-163	-1.29049e-163	-9.06055e-164	1.43605e-163	-2.5482e-163	-7.0417e-163	3.61949e-163	3.89175e-163	2.17664e-163	1.78802e-163	3.94677e-163	1.19278e-163	4.79226e-163	-2.27723e-163	-6.39388e-163	-7.93464e-163	0
2.7738e-163	-4.41269e-164	-2.91212e-163	4.495e-163	1.00338e-164	2.02618e-163	2.6389e-163	1.35275e-162	-5.84995e-163	2.54048e-163	-7.3452e-163	7.95191e-163	9.18456e-163	9.95771e-163	5.41169e-163	-1.29049e-163	-9.06055e-164	1.43605e-163	-2.5482e-163	-7.0417e-163	3.61949e-163	3.89175e-163	2.17664e-163	1.78802e-163	3.94677e-163	1.19278e-163	4.79226e-163	-2.27723e-163	-6.39388e-163	-7.93464e-163	0
2.7738e-163	-4.41269e-164	-2.91212e-163	4.495e-163	1.00338e-164	2.02618e-163	2.6389e-163	1.35275e-162	-5.84995e-163	2.54048e-163	-7.3452e-163	7.95191e-163	9.18456e-163	9.95771e-163	5.41169e-163	-1.29049e-163	-9.06055e-164	1.43605e-163	-2.5482e-163	-7.0417e-163	3.61949e-163	3.89175e-163	2.17664e-163	1.78802e-163	3.94677e-163	1.19278e-163	4.79226e-163	-2.27723e-163	-6.39388e-163	-7.93464e-163	0
2.7738e-163	-4.41269e-164	-2.91212e-163	4.495e-163	1.00338e-164	2.02618e-163	2.6389e-163	1.35275e-162	-5.84995e-163	2.54048e-163	-7.3452e-163	7.95191e-163	9.18456e-163	9.95771e-163	5.41169e-163	-1.29049e-163	-9.06055e-164	1.43605e-163	-2.5482e-163	-7.0417e-163	3.61949e-163	3.89175e-163	2.17664e-163	1.78802e-163	3.94677e-163	1.19278e-163	4.79226e-163	-2.27723e-163	-6.39388e-163	-7.93464e-163	0
2.7738e-163	-4.41269e-164	-2.91212e-163	4.495e-163	1.00338e-164	2.02618e-163	2.6389e-163	1.35275e-162	-5.84995e-163	2.54048e-163	-7.3452e-163	7.95191e-163	9.18456e-163	9.95771e-163	5.41169e-163	-1.29049e-163	-9.06055e-164	1.43605e-163	-2.5482e-163	-7.0417e-163	3.61949e-163	3.89175e-163	2.17664e-163	1.78802e-163	3.94677e-163	1.19278e-163	4.79226e-163	-2.27723e-163	-6.39388e-163	-7.93464e-163	0
2.7738e-163	-4.41269e-164	-2.91212e-163	4.495e-163	1.00338e-164	2.02618e-163	2.6389e-163	1.35275e-162	-5.84995e-163	2.54048e-163	-7.3452e-163	7.95191e-163	9.18456e-163	9.95771e-163	5.41169e-163	-1.29049e-163	-9.06055e-164	1.43605e-163	-2.5482e-163	-7.0417e-163	3.61949e-163	3.89175e-163	2.17664e-163	1.78802e-163	3.94677e-163	1.19278e-163	4.79226e-163	-2.27723e-163	-6.39388e-163	-7.93464e-163	0
2.7738e-163	-4.41269e-164	-2.91212e-163	4.495e-163	1.00338e-164	2.02618e-163	2.6389e-163	1.35275e-162	-5.84995e-163	2.54048e-163	-7.3452e-163	7.95191e-163	9.18456e-163	9.95771e-163	5.41169e-163	-1.29049e-163	-9.06055e-164	1.43605e-163	-2.5482e-163	-7.0417e-163	3.61949e-163	3.89175e-163	2.17664e-163	1.78802e-163	3.94677e-163	1.19278e-163	4.79226e-163	-2.27723e-163	-6.39388e-163	-7.93464e-163	0
2.7738e-163	-4.41269e-164	-2.91212e-163	4.495e-163	1.00338e-164	2.02618e-163	2.6389e-163	1.35275e-162	-5.84995e-163	2.54048e-163	-7.3452e-163	7.95191e-163	9.18456e-163	9.95771e-163	5.41169e-163	-1.29049e-163	-9.06055e-164	1.43605e-163	-2.5482e-163	-7.0417e-163	3.61949e-163	3.89175e-163	2.17664e-163	1.78802e-163	3.94677e-163	1.19278e-163	4.79226e-163	-2.27723e-163	-6.39388e-163	-7.93464e-163	0
2.7738e-163	-4.41269e-164	-2.91212e-163	4.495e-163	1.00338e-164	2.02618e-163	2.6389e-163	1.35275e-162	-5.84995e-163	2.54048e-163	-7.3452e-163	7.95191e-163	9.18456e-163	9.95771e-163	5.41169e-163	-1.29049e-163	-9.06055e-164	1.43605e-163	-2.5482e-163	-7.0417e-163	3.61949e-163	3.89175e-163	2.17664e-163	1.78802e-163	3.94677e-163	1.19278e-163	4.79226e-163	-2.27723e-163	-6.39388e-163	-7.93464e-163	0
2.7738e-163	-4.41269e-164	-2.91212e-163	4.495e-163	1.00338e-164	2.02618e-163	2.6389e-163	1.35275e-162	-5.84995e-163	2.54048e-163	-7.3452e-163	7.95191e-163	9.18456e-163	9.95771e-163	5.41169e-163	-1.29049e-163	-9.06055e-164	1.43605e-163	-2.5482e-163	-7.0417e-163	3.61949e-163	3.89175e-163	2.17664e-163	1.78802e-163	3.94677e-163	1.19278e-163	4.79226e-163	-2.27723e-163	-6.39388e-163	-7.93464e-163	0
2.7738e-163	-4.41269e-164	-2.91212e-163	4.495e-163	1.00338e-164	2.02618e-163	2.6389e-163	1.35275e-162	-5.84995e-163	2.54048e-163	-7.3452e-163	7.95191e-163	9.18456e-163	9.95771e-163	5.41169e-163	-1.29049e-163	-9.06055e-164	1.43605e-163	-2.5482e-163	-7.0417e-163	3.61949e-163	3.89175e-163	2.17664e-163	1.78802e-163	3.94677e-163	1.19278e-163	4.79226e-163	-2.27723e-163	-6.39388e-163	-7.93464e-163	0
2.7738e-163	-4.41269e-164	-2.91212e-163	4.495e-163	1.00338e-164	2.02618e-163	2.6389e-163	1.35275e-162	-5.84995e-163	2.54048e-163	-7.3452e-163	7.95191e-163	9.18456e-163	9.95771e-163	5.41169e-163	-1.29049e-163	-9.06055e-164	1.43605e-163	-2.5482e-163	-7.0417e-163	3.61949e-163	3.89175e-163	2.17664e-163	1.78802e-163	3.94677e-163	1.19278e-163	4.79226e-163	-2.27723e-163	-6.39388e-163	-7.93464e-163	0
2.7738e-163	-4.41269e-164	-2.91212e-163	4.495e-163	1.00338e-164	2.02618e-163	2.6389e-163	1.35275e-162	-5.84995e-163	2.54048e-163	-7.3452e-163	7.95191e-163	9.18456e-163	9.95771e-163	5.41169e-163	-1.29049e-163	-9.06055e-164	1.43605e-163	-2.5482e-163	-7.0417e-163	3.61949e-163	3.89175e-163	2.17664e-163	1.78802e-163	3.94677e-163	1.19278e-163	4.79226e-163	-2.27723e-163	-6.39388e-163	-7.93464e-163	0
2.7738e-163	-4.41269e-164	-2.91212e-163	4.495e-163	1.00338e-164	2.02618e-163	2.6389e-163	1.35275e-162	-5.84995e-163	2.54048e-163	-7.3452e-163	7.95191e-163	9.18456e-163	9.95771e-163	5.41169e-163	-1.29049e-163	-9.06055e-164	1.43605e-163	-2.5482e-163	-7.0417e-163	3.61949e-163	3.89175e-163	2.17664e-163	1.78802e-163	3.94677e-163	1.19278e-163	4.79226e-163	-2.27723e-163	-6.39388e-163	-7.93464e-163	0
2.7738e-163	-4.41269e-164	-2.91212e-163	4.495e-163	1.00338e-164	2.02618e-163	2.6389e-163	1.35275e-162	-5.84995e-163	2.54048e-163	-7.3452e-163	7.95191e-163	9.18456e-163	9.95771e-163	5.41169e-163	-1.29049e-163	-9.06055e-164	1.43605e-163	-2.5482e-163	-7.0417e-163	3.61949e-163	3.89175e-163	2.17664e-163	1.78802e-163	3.94677e-163	1.19278e-163	4.79226e-163	-2.27723e-163	-6.39388e-163	-7.93464e-163	0
2.7738e-163	-4.41269e-164	-2.91212e-163	4.495e-163	1.00338e-164	2.02618e-163	2.6389e-163	1.35275e-162	-5.84995e-163	2.54048e-163	-7.3452e-163	7.95191e-163	9.18456e-163	9.95771e-163	5.41169e-163	-1.29049e-163	-9.06055e-164	1.43605e-163	-2.5482e-163	-7.0417e-163	3.61949e-163	3.89175e-163	2.17664e-163	1.78802e-163	3.94677e-163	1.19278e-163	4.79226e-163	-2.27723e-163	-6.39388e-163	-7.93464e-163	0
2.7738e-163	-4.41269e-164	-2.91212e-163	4.495e-163	1.00338e-164	2.02618e-163	2.6389e-163	1.35275e-162	-5.84995e-163	2.54048e-163	-7.3452e-163	7.95191e-163	9.18456e-163	9.95771e-163	5.41169e-163	-1.29049e-163	-9.06055e-164	1.43605e-163	-2.5482e-163	-7.0417e-163	3.61949e-163	3.89175e-163	2.17664e-163	1.78802e-163	3.94677e-163	1.19278e-163	4.79226e-163	-2.27723e-163	-6.39388e-163	-7.93464e-163	0
2.7738e-163	-4.41269e-164	-2.91212e-163	4.495e-163	1.00338e-164	2.02618e-163	2.6389e-163	1.35275e-162	-5.84995e-163	2.54048e-163	-7.3452e-163	7.95191e-163	9.18456e-163	9.95771e-163	5.41169e-163	-1.29049e-163	-9.06055e-164	1.43605e-163	-2.5482e-163	-7.0417e-163	3.61949e-163	3.89175e-163	2.17664e-163	1.78802e-163	3.94677e-163	1.19278e-163	4.79226e-163	-2.27723e-163	-6.39388e-163	-7.93464e-163	0
2.7738e-163	-4.41269e-164	-2.91212e-163	4.495e-163	1.00338e-164	2.02618e-163	2.6389e-163	1.35275e-162	-5.84995e-163	2.54048e-163	-7.3452e-163	7.95191e-163	9.18456e-163	9.95771e-163	5.41169e-163	-1.29049e-163	-9.06055e-164	1.43605e-163	-2.5482e-163	-7.0417e-163	3.61949e-163	3.89175e-163	2.17664e-163	1.78802e-163	3.94677e-163	1.19278e-163	4.79226e-163	-2.27723e-163	-6.39388e-163	-7.93464e-163	0
2.7738e-163	-4.41269e-164	-2.91212e-163	4.495e-163	1.00338e-164	2.02618e-163	2.6389e-163	1.35275e-162	-5.84995e-163	2.54048e-163	-7.3452e-163	7.95191e-163	9.18456e-163	9.95771e-163	5.41169e-163	-1.29049e-163	-9.06055e-164	1.43605e-163	-2.5482e-163	-7.0417e-163	3.61949e-163	3.89175e-163	2.17664e-163	1.78802e-163	3.94677e-163	1.19278e-163	4.79226e-163	-2.27723e-163	-6.39388e-163	-7.93464e-163	0
2.7738e-163	-4.41269e-164	-2.91212e-163	4.495e-163	1.00338e-164	2.02618e-163	2.6389e-163	1.35275e-162	-5.84995e-163	2.54048e-163	-7.3452e-163	7.95191e-163	9.18456e-163	9.95771e-163	5.41169e-163	-1.29049e-163	-9.06055e-164	1.43605e-163	-2.5482e-163	-7.0417e-163	3.61949e-163	3.89175e-163	2.17664e-163	1.78802e-163	3.94677e-163	1.19278e-163	4.79226e-163	-2.27723e-163	-6.39388e-163	-7.93464e-163	0
2.7738e-163	-4.41269e-164	-2.91212e-163	4.495e-163	1.00338e-164	2.02618e-163	2.6389e-163	1.35275e-162	-5.84995e-163	2.54048e-163	-7.3452e-163	7.95191e-163	9.18456e-163	9.95771e-163	5.41169e-163	-1.29049e-163	-9.06055e-164	1.43605e-163	-2.5482e-163	-7.0417e-163	3.61949e-163	3.89175e-163	2.17664e-163	1.78802e-163	3.94677e-163	1.19278e-163	4.79226e-163	-2.27723e-163	-6.39388e-163	-7.93464e-163	0
2.7738e-163	-4.41269e-164	-2.91212e-163	4.495e-163	1.00338e-164	2.02618e-163	2.6389e-163	1.35275e-162	-5.84995e-163	2.54048e-163	-7.3452e-163	7.95191e-163	9.18456e-163	9.95771e-163	5.41169e-163	-1.29049e-163	-9.06055e-164	1.43605e-163	-2.5482e-163	-7.0417e-163	3.61949e-163	3.89175e-163	2.17664e-163	1.78802e-163	3.94677e-163	1.19278e-163	4.79226e-163	-2.27723e-163	-6.39388e-163	-7.93464e-163	0
2.7738e-163	-4.41269e-164	-2.91212e-163	4.495e-163	1.00338e-164	2.02618e-163	2.6389e-163	1.35275e-162	-5.84995e-163	2.54048e-163	-7.3452e-163	7.95191e-163	9.18456e-163	9.95771e-163	5.41169e-163	-1.29049e-163	-9.06055e-164	1.43605e-163	-2.5482e-163	-7.0417e-163	3.61949e-163	3.89175e-163	2.17664e-163	1.78802e-163	3.94677e-163	1.19278e-163	4.79226e-163	-2.27723e-163	-6.39388e-163	-7.93464e-163	0
2.7738e-163	-4.41269e-164	-2.91212e-163	4.495e-163	1.00338e-164	2.02618e-163	2.6389e-163	1.35275e-162	-5.84995e-163	2.54048e-163	-7.3452e-163	7.95191e-163	9.18456e-163	9.95771e-163	5.41169e-163	-1.29049e-163	-9.06055e-164	1.43605e-163	-2.5482e-163	-7.0417e-163	3.61949e-163	3.89175e-163	2.17664e-163	1.78802e-163	3.94677e-163	1.19278e-163	4.79226e-163	-2.27723e-163	-6.39388e-163	-7.93464e-163	0
2.7738e-163	-4.41269e-164	-2.91212e-163	4.495e-163	1.00338e-164	2.02618e-163	2.6389e-163	1.35275e-162	-5.84995e-163	2.54048e-163	-7.3452e-163	7.95191e-163	9.18456e-163	9.95771e-163	5.41169e-163	-1.29049e-163	-9.06055e-164	1.43605e-163	-2.5482e-163	-7.0417e-163	3.61949e-163	3.89175e-163	2.17664e-163	1.78802e-163	3.94677e-163	1.19278e-163	4.79226e-163	-2.27723e-163	-6.39388e-163	-7.93464e-163	0
2.7738e-163	-4.41269e-164	-2.91212e-163	4.495e-163	1.00338e-164	2.02618e-163	2.6389e-163	1.35275e-162	-5.84995e-163	2.54048e-163	-7.3452e-163	7.95191e-163	9.18456e-163	9.95771e-163	5.41169e-163	-1.29049e-163	-9.06055e-164	1.43605e-163	-2.5482e-163	-7.0417e-163	3.61949e-163	3.89175e-163	2.17664e-163	1.78802e-163	3.94677e-163	1.19278e-163	4.79226e-163	-2.27723e-163	-6.39388e-163	-7.93464e-163	0
2.7738e-163	-4.41269e-164	-2.91212e-163	4.495e-163	1.00338e-164	2.02618e-163	2.6389e-163	1.35275e-162	-5.84995e-163	2.54048e-163	-7.3452e-163	7.95191e-163	9.18456e-163	9.95771e-163	5.41169e-163	-1.29049e-163	-9.06055e-164	1.43605e-163	-2.5482e-163	-7.0417e-163	3.61949e-163	3.89175e-163	2.17664e-163	1.78802e-163	3.94677e-163	1.19278e-163	4.79226e-163	-2.27723e-163	-6.39388e-163	-7.93464e-163	0
2.7738e-163	-4.41269e-164	-2.91212e-163	4.495e-163	1.00338e-164	2.02618e-163	2.6389e-163	1.35275e-162	-5.84995e-163	2.54048e-163	-7.3452e-163	7.95191e-163	9.18456e-163	9.95771e-163	5.41169e-163	-1.29049e-163	-9.06055e-164	1.43605e-163	-2.5482e-163	-7.0417e-163	3.61949e-163	3.89175e-163	2.17664e-163	1.78802e-163	3.94677e-163	1.19278e-163	4.79226e-163	-2.27723e-163	-6.39388e-163	-7.93464e-163	0
2.7738e-163	-4.41269e-164	-2.91212e-163	4.495e-163	1.00338e-164	2.02618e-163	2.6389e-163	1.35275e-162	-5.84995e-163	2.54048e-163	-7.3452e-163	7.95191e-163	9.18456e-163	9.95771e-163	5.41169e-163	-1.29049e-163	-9.06055e-164	1.43605e-163	-2.5482e-163	-7.0417e-163	3.61949e-163	3.89175e-163	2.17664e-163	1.78802e-163	3.94677e-163	1.19278e-163	4.79226e-163	-2.27723e-163	-6.39388e-163	-7.93464e-163	0
2.7738e-163	-4.41269e-164	-2.91212e-163	4.495e-163	1.00338e-164	2.02618e-163	2.6389e-163	1.35275e-162	-5.84995e-163	2.54048e-163	-7.3452e-163	7.95191e-163	9.18456e-163	9.95771e-163	5.41169e-163	-1.29049e-163	-9.06055e-164	1.43605e-163	-2.5482e-163	-7.0417e-163	3.61949e-163	3.89175e-163	2.17664e-163	1.78802e-163	3.94677e-163	1.19278e-163	4.79226e-163	-2.27723e-163	-6.39388e-163	-7.93464e-163	0
2.7738e-163	-4.41269e-164	-2.91212e-163	4.495e-163	1.00338e-164	2.02618e-163	2.6389e-163	1.35275e-162	-5.84995e-163	2.54048e-163	-7.3452e-163	7.95191e-163	9.18456e-163	9.95771e-163	5.41169e-163	-1.29049e-163	-9.06055e-164	1.43605e-163	-2.5482e-163	-7.0417e-163	3.61949e-163	3.89175e-163	2.17664e-163	1.78802e-163	3.94677e-163	1.19278e-163	4.79226e-163	-2.27723e-163	-6.39388e-163	-7.93464e-163	0
2.7738e-163	-4.41269e-164	-2.91212e-163	4.495e-163	1.00338e-164	2.02618e-163	2.6389e-163	1.35275e-162	-5.84995e-163	2.54048e-163	-7.3452e-163	7.95191e-163	9.18456e-163	9.95771e-163	5.41169e-163	-1.29049e-163	-9.06055e-164	1.43605e-163	-2.5482e-163	-7.0417e-163	3.61949e-163	3.89175e-163	2.17664e-163	1.78802e-163	3.94677e-163	1.19278e-163	4.79226e-163	-2.27723e-163	-6.39388e-163	-7.93464e-163	0
2.7738e-163	-4.41269e-164	-2.91212e-163	4.495e-163	1.00338e-164	2.02618e-163	2.6389e-163	1.35275e-162	-5.84995e-163	2.54048e-163	-7.3452e-163	7.95191e-163	9.18456e-163	9.95771e-163	5.41169e-163	-1.29049e-163	-9.06055e-164	1.43605e-163	-2.5482e-163	-7.0417e-163	3.61949e-163	3.89175e-163	2.17664e-163	1.78802e-163	3.94677e-163	1.19278e-163	4.79226e-163	-2.27723e-163	-6.39388e-163	-7.93464e-163	0
2.7738e-163	-4.41269e-164	-2.91212e-163	4.495e-163	1.00338e-164	2.02618e-163	2.6389e-163	1.35275e-162	-5.84995e-163	2.54048e-163	-7.3452e-163	7.95191e-163	9.18456e-163	9.95771e-163	5.41169e-163	-1.29049e-163	-9.06055e-164	1.43605e-163	-2.5482e-163	-7.0417e-163	3.61949e-163	3.89175e-163	2.17664e-163	1.78802e-163	3.94677e-163	1.19278e-163	4.79226e-163	-2.27723e-163	-6.39388e-163	-7.93464e-163	0
2.7738e-163	-4.41269e-164	-2.91212e-163	4.495e-163	1.00338e-164	2.02618e-163	2.6389e-163	1.35275e-162	-5.84995e-163	2.54048e-163	-7.3452e-163	7.95191e-163	9.18456e-163	9.95771e-163	5.41169e-163	-1.29049e-163	-9.06055e-164	1.43605e-163	-2.5482e-163	-7.0417e-163	3.61949e-163	3.89175e-163	2.17664e-163	1.78802e-163	3.94677e-163	1.19278e-163	4.79226e-163	-2.27723e-163	-6.39388e-163	-7.93464e-163	0
2.7738e-163	-4.41269e-164	-2.91212e-163	4.495e-163	1.00338e-164	2.02618e-163	2.6389e-163	1.35275e-162	-5.84995e-163	2.54048e-163	-7.3452e-163	7.95191e-163	9.18456e-163	9.95771e-163	5.41169e-163	-1.29049e-163	-9.06055e-164	1.43605e-163	-2.5482e-163	-7.0417e-163	3.61949e-163	3.89175e-163	2.17664e-163	1.78802e-163	3.94677e-163	1.19278e-163	4.79226e-163	-2.27723e-163	-6.39388e-163	-7.93464e-163	0
2.7738e-163	-4.41269e-164	-2.91212e-163	4.495e-163	1.00338e-164	2.02618e-163	2.6389e-163	1.35275e-162	-5.84995e-163	2.54048e-163	-7.3452e-163	7.95191e-163	9.18456e-163	9.95771e-163	5.41169e-163	-1.29049e-163	-9.06055e-164	1.43605e-163	-2.5482e-163	-7.0417e-163	3.61949e-163	3.89175e-163	2.17664e-163	1.78802e-163	3.94677e-163	1.19278e-163	4.79226e-163	-2.27723e-163	-6.39388e-163	-7.93464e-163	0
2.7738e-163	-4.41269e-164	-2.91212e-163	4.495e-163	1.00338e-164	2.02618e-163	2.6389e-163	1.35275e-162	-5.84995e-163	2.54048e-163	-7.3452e-163	7.95191e-163	9.18456e-163	9.95771e-163	5.41169e-163	-1.29049e-163	-9.06055e-164	1.43605e-163	-2.5482e-163	-7.0417e-163	3.61949e-163	3.89175e-163	2.17664e-163	1.78802e-163	3.94677e-163	1.19278e-163	4.79226e-163	-2.27723e-163	-6.39388e-163	-7.93464e-163	0
2.7738e-163	-4.41269e-164	-2.91212e-163	4.495e-163	1.00338e-164	2.02618e-163	2.6389e-163	1.35275e-162	-5.84995e-163	2.54048e-163	-7.3452e-163	7.95191e-163	9.18456e-163	9.95771e-163	5.41169e-163	-1.29049e-163	-9.06055e-164	1.43605e-163	-2.5482e-163	-7.0417e-163	3.61949e-163	3.89175e-163	2.17664e-163	1.78802e-163	3.94677e-163	1.19278e-163	4.79226e-163	-2.27723e-163	-6.39388e-163	-7.93464e-163	0
2.7738e-163	-4.41269e-164	-2.91212e-163	4.495e-163	1.00338e-164	2.02618e-163	2.6389e-163	1.35275e-162	-5.84995e-163	2.54048e-163	-7.3452e-163	7.95191e-163	9.18456e-163	9.95771e-163	5.41169e-163	-1.29049e-163	-9.06055e-164	1.43605e-163	-2.5482e-163	-7.0417e-163	3.61949e-163	3.89175e-163	2.17664e-163	1.78802e-163	3.94677e-163	1.19278e-163	4.79226e-163	-2.27723e-163	-6.39388e-163	-7.93464e-163	0
2.7738e-163	-4.41269e-164	-2.91212e-163	4.495e-163	1.00338e-164	2.02618e-163	2.6389e-163	1.35275e-162	-5.84995e-163	2.54048e-163	-7.3452e-163	7.95191e-163	9.18456e-163	9.95771e-163	5.41169e-163	-1.29049e-163	-9.06055e-164	1.43605e-163	-2.5482e-163	-7.0417e-163	3.61949e-163	3.89175e-163	2.17664e-163	1.78802e-163	3.94677e-163	1.19278e-163	4.79226e-163	-2.27723e-163	-6.39388e-163	-7.93464e-163	0
2.7738e-163	-4.41269e-164	-2.91212e-163	4.495e-163	1.00338e-164	2.02618e-163	2.6389e-163	1.35275e-162	-5.84995e-163	2.54048e-163	-7.3452e-163	7.95191e-163	9.18456e-163	9.95771e-163	5.41169e-163	-1.29049e-163	-9.06055e-164	1.43605e-163	-2.5482e-163	-7.0417e-163	3.61949e-163	3.89175e-163	2.17664e-163	1.78802e-163	3.94677e-163	1.19278e-163	4.79226e-163	-2.27723e-163	-6.39388e-163	-7.93464e-163	0
2.7738e-163	-4.41269e-164	-2.91212e-163	4.495e-163	1.00338e-164	2.02618e-163	2.6389e-163	1.35275e-162	-5.84995e-163	2.54048e-163	-7.3452e-163	7.95191e-163	9.18456e-163	9.95771e-163	5.41169e-163	-1.29049e-163	-9.06055e-164	1.43605e-163	-2.5482e-163	-7.0417e-163	3.61949e-163	3.89175e-163	2.17664e-163	1.78802e-163	3.94677e-163	1.19278e-163	4.79226e-163	-2.27723e-163	-6.39388e-163	-7.93464e-163	0
2.7738e-163	-4.41269e-164	-2.91212e-163	4.495e-163	1.00338e-164	2.02618e-163	2.6389e-163	1.35275e-162	-5.84995e-163	2.54048e-163	-7.3452e-163	7.95191e-163	9.18456e-163	9.95771e-163	5.41169e-163	-1.29049e-163	-9.06055e-164	1.43605e-163	-2.5482e-163	-7.0417e-163	3.61949e-163	3.89175e-163	2.17664e-163	1.78802e-163	3.94677e-163	1.19278e-163	4.79226e-163	-2.27723e-163	-6.39388e-163	-7.93464e-163	0
2.7738e-163	-4.41269e-164	-2.91212e-163	4.495e-163	1.00338e-164	2.02618e-163	2.6389e-163	1.35275e-162	-5.84995e-163	2.54048e-163	-7.3452e-163	7.95191e-163	9.18456e-163	9.95771e-163	5.41169e-163	-1.29049e-163	-9.06055e-164	1.43605e-163	-2.5482e-163	-7.0417e-163	3.61949e-163	3.89175e-163	2.17664e-163	1.78802e-163	3.94677e-163	1.19278e-163	4.79226e-163	-2.27723e-163	-6.39388e-163	-7.93464e-163	0
2.7738e-163	-4.41269e-164	-2.91212e-163	4.495e-163	1.00338e-164	2.02618e-163	2.6389e-163	1.35275e-162	-5.84995e-163	2.54048e-163	-7.3452e-163	7.95191e-163	9.18456e-163	9.95771e-163	5.41169e-163	-1.29049e-163	-9.06055e-164	1.43605e-163	-2.5482e-163	-7.0417e-163	3.61949e-163	3.89175e-163	2.17664e-163	1.78802e-163	3.94677e-163	1.19278e-163	4.79226e-163	-2.27723e-163	-6.39388e-163	-7.93464e-163	0
2.7738e-163	-4.41269e-164	-2.91212e-163	4.495e-163	1.00338e-164	2.02618e-163	2.6389e-163	1.35275e-162	-5.84995e-163	2.54048e-163	-7.3452e-163	7.95191e-163	9.18456e-163	9.95771e-163	5.41169e-163	-1.29049e-163	-9.06055e-164	1.43605e-163	-2.5482e-163	-7.0417e-163	3.61949e-163	3.89175e-163	2.17664e-163	1.78802e-163	3.94677e-163	1.19278e-163	4.79226e-163	-2.27723e-163	-6.39388e-163	-7.93464e-163	0
2.7738e-163	-4.41269e-164	-2.91212e-163	4.495e-163	1.00338e-164	2.02618e-163	2.6389e-163	1.35275e-162	-5.84995e-163	2.54048e-163	-7.3452e-163	7.95191e-163	9.18456e-163	9.95771e-163	5.41169e-163	-1.29049e-163	-9.06055e-164	1.43605e-163	-2.5482e-163	-7.0417e-163	3.61949e-163	3.89175e-163	2.17664e-163	1.78802e-163	3.94677e-163	1.19278e-163	4.79226e-163	-2.27723e-163	-6.39388e-163	-7.93464e-163	0
2.7738e-163	-4.41269e-164	-2.91212e-163	4.495e-163	1.00338e-164	2.02618e-163	2.6389e-163	1.35275e-162	-5.84995e-163	2.54048e-163	-7.3452e-163	7.95191e-163	9.18456e-163	9.95771e-163	5.41169e-163	-1.29049e-163	-9.06055e-164	1.43605e-163	-2.5482e-163	-7.0417e-163	3.61949e-163	3.89175e-163	2.17664e-163	1.78802e-163	3.94677e-163	1.19278e-163	4.79226e-163	-2.27723e-163	-6.39388e-163	-7.93464e-163	0
2.7738e-163	-4.41269e-164	-2.91212e-163	4.495e-163	1.00338e-164	2.02618e-163	2.6389e-163	1.35275e-162	-5.84995e-163	2.54048e-163	-7.3452e-163	7.95191e-163	9.18456e-163	9.95771e-163	5.41169e-163	-1.29049e-163	-9.06055e-164	1.43605e-163	-2.5482e-163	-7.0417e-163	3.61949e-163	3.89175e-163	2.17664e-163	1.78802e-163	3.94677e-163	1.19278e-163	4.79226e-163	-2.27723e-163	-6.39388e-163	-7.93464e-163	0
2.7738e-163	-4.41269e-164	-2.91212e-163	4.495e-163	1.00338e-164	2.02618e-163	2.6389e-163	1.35275e-162	-5.84995e-163	2.54048e-163	-7.3452e-163	7.95191e-163	9.18456e-163	9.95771e-163	5.41169e-163	-1.29049e-163	-9.06055e-164	1.43605e-163	-2.5482e-163	-7.0417e-163	3.61949e-163	3.89175e-163	2.17664e-163	1.78802e-163	3.94677e-163	1.19278e-163	4.79226e-163	-2.27723e-163	-6.39388e-163	-7.93464e-163	0
2.7738e-163	-4.41269e-164	-2.91212e-163	4.495e-163	1.00338e-164	2.02618e-163	2.6389e-163	1.35275e-162	-5.84995e-163	2.54048e-163	-7.3452e-163	7.95191e-163	9.18456e-163	9.95771e-163	5.41169e-163	-1.29049e-163	-9.06055e-164	1.43605e-163	-2.5482e-163	-7.0417e-163	3.61949e-163	3.89175e-163	2.17664e-163	1.78802e-163	3.94677e-163	1.19278e-163	4.79226e-163	-2.27723e-163	-6.39388e-163	-7.93464e-163	0
2.7738e-163	-4.41269e-164	-2.91212e-163	4.495e-163	1.00338e-164	2.02618e-163	2.6389e-163	1.35275e-162	-5.84995e-163	2.54048e-163	-7.3452e-163	7.95191e-163	9.18456e-163	9.95771e-163	5.41169e-163	-1.29049e-163	-9.06055e-164	1.43605e-163	-2.5482e-163	-7.0417e-163	3.61949e-163	3.89175e-163	2.17664e-163	1.78802e-163	3.94677e-163	1.19278e-163	4.79226e-163	-2.27723e-163	-6.39388e-163	-7.93464e-163	0
2.7738e-163	-4.41269e-164	-2.91212e-163	4.495e-163	1.00338e-164	2.02618e-163	2.6389e-163	1.35275e-162	-5.84995e-163	2.54048e-163	-7.3452e-163	7.95191e-163	9.18456e-163	9.95771e-163	5.41169e-163	-1.29049e-163	-9.06055e-164	1.43605e-163	-2.5482e-163	-7.0417e-163	3.61949e-163	3.89175e-163	2.17664e-163	1.78802e-163	3.94677e-163	1.19278e-163	4.79226e-163	-2.27723e-163	-6.39388e-163	-7.93464e-163	0
2.7738e-163	-4.41269e-164	-2.91212e-163	4.495e-163	1.00338e-164	2.02618e-163	2.6389e-163	1.35275e-162	-5.84995e-163	2.54048e-163	-7.3452e-163	7.95191e-163	9.18456e-163	9.95771e-163	5.41169e-163	-1.29049e-163	-9.06055e-164	1.43605e-163	-2.5482e-163	-7.0417e-163	3.61949e-163	3.89175e-163	2.17664e-163	1.78802e-163	3.94677e-163	1.19278e-163	4.79226e-163	-2.27723e-163	-6.39388e-163	-7.93464e-163	0
2.7738e-163	-4.41269e-164	-2.91212e-163	4.495e-163	1.00338e-164	2.02618e-163	2.6389e-163	1.35275e-162	-5.84995e-163	2.54048e-163	-7.3452e-163	7.95191e-163	9.18456e-163	9.95771e-163	5.41169e-163	-1.29049e-163	-9.06055e-164	1.43605e-163	-2.5482e-163	-7.0417e-163	3.61949e-163	3.89175e-163	2.17664e-163	1.78802e-163	3.94677e-163	1.19278e-163	4.79226e-163	-2.27723e-163	-6.39388e-163	-7.93464e-163	0
2.7738e-163	-4.41269e-164	-2.91212e-163	4.495e-163	1.00338e-164	2.02618e-163	2.6389e-163	1.35275e-162	-5.84995e-163	2.54048e-163	-7.3452e-163	7.95191e-163	9.18456e-163	9.95771e-163	5.41169e-163	-1.29049e-163	-9.06055e-164	1.43605e-163	-2.5482e-163	-7.0417e-163	3.61949e-163	3.89175e-163	2.17664e-163	1.78802e-163	3.94677e-163	1.19278e-163	4.79226e-163	-2.27723e-163	-6.39388e-163	-7.93464e-163	0
2.7738e-163	-4.41269e-164	-2.91212e-163	4.495e-163	1.00338e-164	2.02618e-163	2.6389e-163	1.35275e-162	-5.84995e-163	2.54048e-163	-7.3452e-163	7.95191e-163	9.18456e-163	9.95771e-163	5.41169e-163	-1.29049e-163	-9.06055e-164	1.43605e-163	-2.5482e-163	-7.0417e-163	3.61949e-163	3.89175e-163	2.17664e-163	1.78802e-163	3.94677e-163	1.19278e-163	4.79226e-163	-2.27723e-163	-6.39388e-163	-7.93464e-163	0
2.7738e-163	-4.41269e-164	-2.91212e-163	4.495e-163	1.00338e-164	2.02618e-163	2.6389e-163	1.35275e-162	-5.84995e-163	2.54048e-163	-7.3452e-163	7.95191e-163	9.18456e-163	9.95771e-163	5.41169e-163	-1.29049e-163	-9.06055e-164	1.43605e-163	-2.5482e-163	-7.0417e-163	3.61949e-163	3.89175e-163	2.17664e-163	1.78802e-163	3.94677e-163	1.19278e-163	4.79226e-163	-2.27723e-163	-6.39388e-163	-7.93464e-163	0
2.7738e-163	-4.41269e-164	-2.91212e-163	4.495e-163	1.00338e-164	2.02618e-163	2.6389e-163	1.35275e-162	-5.84995e-163	2.54048e-163	-7.3452e-163	7.95191e-163	9.18456e-163	9.95771e-163	5.41169e-163	-1.29049e-163	-9.06055e-164	1.43605e-163	-2.5482e-163	-7.0417e-163	3.61949e-163	3.89175e-163	2.17664e-163	1.78802e-163	3.94677e-163	1.19278e-163	4.79226e-163	-2.27723e-163	-6.39388e-163	-7.93464e-163	0
2.7738e-163	-4.41269e-164	-2.91212e-163	4.495e-163	1.00338e-164	2.02618e-163	2.6389e-163	1.35275e-162	-5.84995e-163	2.54048e-163	-7.3452e-163	7.95191e-163	9.18456e-163	9.95771e-163	5.41169e-163	-1.29049e-163	-9.06055e-164	1.43605e-163	-2.5482e-163	-7.0417e-163	3.61949e-163	3.89175e-163	2.17664e-163	1.78802e-163	3.94677e-163	1.19278e-163	4.79226e-163	-2.27723e-163	-6.39388e-163	-7.93464e-163	0
2.7738e-163	-4.41269e-164	-2.91212e-163	4.495e-163	1.00338e-164	2.02618e-163	2.6389e-163	1.35275e-162	-5.84995e-163	2.54048e-163	-7.3452e-163	7.95191e-163	9.18456e-163	9.95771e-163	5.41169e-163	-1.29049e-163	-9.06055e-164	1.43605e-163	-2.5482e-163	-7.0417e-163	3.61949e-163	3.89175e-163	2.17664e-163	1.78802e-163	3.94677e-163	1.19278e-163	4.79226e-163	-2.27723e-163	-6.39388e-163	-7.93464e-163	0
2.7738e-163	-4.41269e-164	-2.91212e-163	4.495e-163	1.00338e-164	2.02618e-163	2.6389e-163	1.35275e-162	-5.84995e-163	2.54048e-163	-7.3452e-163	7.95191e-163	9.18456e-163	9.95771e-163	5.41169e-163	-1.29049e-163	-9.06055e-164	1.43605e-163	-2.5482e-163	-7.0417e-163	3.61949e-163	3.89175e-163	2.17664e-163	1.78802e-163	3.94677e-163	1.19278e-163	4.79226e-163	-2.27723e-163	-6.39388e-163	-7.93464e-163	0
2.7738e-163	-4.41269e-164	-2.91212e-163	4.495e-163	1.00338e-164	2.02618e-163	2.6389e-163	1.35275e-162	-5.84995e-163	2.54048e-163	-7.3452e-163	7.95191e-163	9.18456e-163	9.95771e-163	5.41169e-163	-1.29049e-163	-9.06055e-164	1.43605e-163	-2.5482e-163	-7.0417e-163	3.61949e-163	3.89175e-163	2.17664e-163	1.78802e-163	3.94677e-163	1.19278e-163	4.79226e-163	-2.27723e-163	-6.39388e-163	-7.93464e-163	0
2.7738e-163	-4.41269e-164	-2.91212e-163	4.495e-163	1.00338e-164	2.02618e-163	2.6389e-163	1.35275e-162	-5.84995e-163	2.54048e-163	-7.3452e-163	7.95191e-163	9.18456e-163	9.95771e-163	5.41169e-163	-1.29049e-163	-9.06055e-164	1.43605e-163	-2.5482e-163	-7.0417e-163	3.61949e-163	3.89175e-163	2.17664e-163	1.78802e-163	3.94677e-163	1.19278e-163	4.79226e-163	-2.27723e-163	-6.39388e-163	-7.93464e-163	0
2.7738e-163	-4.41269e-164	-2.91212e-163	4.495e-163	1.00338e-164	2.02618e-163	2.6389e-163	1.35275e-162	-5.84995e-163	2.54048e-163	-7.3452e-163	7.95191e-163	9.18456e-163	9.95771e-163	5.41169e-163	-1.29049e-163	-9.06055e-164	1.43605e-163	-2.5482e-163	-7.0417e-163	3.61949e-163	3.89175e-163	2.17664e-163	1.78802e-163	3.94677e-163	1.19278e-163	4.79226e-163	-2.27723e-163	-6.39388e-163	-7.93464e-163	0
2.7738e-163	-4.41269e-164	-2.91212e-163	4.495e-163	1.00338e-164	2.02618e-163	2.6389e-163	1.35275e-162	-5.84995e-163	2.54048e-163	-7.3452e-163	7.95191e-163	9.18456e-163	9.95771e-163	5.41169e-163	-1.29049e-163	-9.06055e-164	1.43605e-163	-2.5482e-163	-7.0417e-163	3.61949e-163	3.89175e-163	2.17664e-163	1.78802e-163	3.94677e-163	1.19278e-163	4.79226e-163	-2.27723e-163	-6.39388e-163	-7.93464e-163	0
2.7738e-163	-4.41269e-164	-2.91212e-163	4.495e-163	1.00338e-164	2.02618e-163	2.6389e-163	1.35275e-162	-5.84995e-163	2.54048e-163	-7.3452e-163	7.95191e-163	9.18456e-163	9.95771e-163	5.41169e-163	-1.29049e-163	-9.06055e-164	1.43605e-163	-2.5482e-163	-7.0417e-163	3.61949e-163	3.89175e-163	2.17664e-163	1.78802e-163	3.94677e-163	1.19278e-163	4.79226e-163	-2.27723e-163	-6.39388e-163	-7.93464e-163	0
2.7738e-163	-4.41269e-164	-2.91212e-163	4.495e-163	1.00338e-164	2.02618e-163	2.6389e-163	1.35275e-162	-5.84995e-163	2.54048e-163	-7.3452e-163	7.95191e-163	9.18456e-163	9.95771e-163	5.41169e-163	-1.29049e-163	-9.06055e-164	1.43605e-163	-2.5482e-163	-7.0417e-163	3.61949e-163	3.89175e-163	2.17664e-163	1.78802e-163	3.94677e-163	1.19278e-163	4.79226e-163	-2.27723e-163	-6.39388e-163	-7.93464e-163	0
2.7738e-163	-4.41269e-164	-2.91212e-163	4.495e-163	1.00338e-164	2.02618e-163	2.6389e-163	1.35275e-162	-5.84995e-163	2.54048e-163	-7.3452e-163	7.95191e-163	9.18456e-163	9.95771e-163	5.41169e-163	-1.29049e-163	-9.06055e-164	1.43605e-163	-2.5482e-163	-7.0417e-163	3.61949e-163	3.89175e-163	2.17664e-163	1.78802e-163	3.94677e-163	1.19278e-163	4.79226e-163	-2.27723e-163	-6.39388e-163	-7.93464e-163	0
2.7738e-163	-4.41269e-164	-2.91212e-163	4.495e-163	1.00338e-164	2.02618e-163	2.6389e-163	1.35275e-162	-5.84995e-163	2.54048e-163	-7.3452e-163	7.95191e-163	9.18456e-163	9.95771e-163	5.41169e-163	-1.29049e-163	-9.06055e-164	1.43605e-163	-2.5482e-163	-7.0417e-163	3.61949e-163	3.89175e-163	2.17664e-163	1.78802e-163	3.94677e-163	1.19278e-163	4.79226e-163	-2.27723e-163	-6.39388e-163	-7.93464e-163	0
2.7738e-163	-4.41269e-164	-2.91212e-163	4.495e-163	1.00338e-164	2.02618e-163	2.6389e-163	1.35275e-162	-5.84995e-163	2.54048e-163	-7.3452e-163	7.95191e-163	9.18456e-163	9.95771e-163	5.41169e-163	-1.29049e-163	-9.06055e-164	1.43605e-163	-2.5482e-163	-7.0417e-163	3.61949e-163	3.89175e-163	2.17664e-163	1.78802e-163	3.94677e-163	1.19278e-163	4.79226e-163	-2.27723e-163	-6.39388e-163	-7.93464e-163	0
2.7738e-163	-4.41269e-164	-2.91212e-163	4.495e-163	1.00338e-164	2.02618e-163	2.6389e-163	1.35275e-162	-5.84995e-163	2.54048e-163	-7.3452e-163	7.95191e-163	9.18456e-163	9.95771e-163	5.41169e-163	-1.29049e-163	-9.06055e-164	1.43605e-163	-2.5482e-163	-7.0417e-163	3.61949e-163	3.89175e-163	2.17664e-163	1.78802e-163	3.94677e-163	1.19278e-163	4.79226e-163	-2.27723e-163	-6.39388e-163	-7.93464e-163	0
2.7738e-163	-4.41269e-164	-2.91212e-163	4.495e-163	1.00338e-164	2.02618e-163	2.6389e-163	1.35275e-162	-5.84995e-163	2.54048e-163	-7.3452e-163	7.95191e-163	9.18456e-163	9.95771e-163	5.41169e-163	-1.29049e-163	-9.06055e-164	1.43605e-163	-2.5482e-163	-7.0417e-163	3.61949e-163	3.89175e-163	2.17664e-163	1.78802e-163	3.94677e-163	1.19278e-163	4.79226e-163	-2.27723e-163	-6.39388e-163	-7.93464e-163	0
2.7738e-163	-4.41269e-164	-2.91212e-163	4.495e-163	1.00338e-164	2.02618e-163	2.6389e-163	1.35275e-162	-5.84995e-163	2.54048e-163	-7.3452e-163	7.95191e-163	9.18456e-163	9.95771e-163	5.41169e-163	-1.29049e-163	-9.06055e-164	1.43605e-163	-2.5482e-163	-7.0417e-163	3.61949e-163	3.89175e-163	2.17664e-163	1.78802e-163	3.94677e-163	1.19278e-163	4.79226e-163	-2.27723e-163	-6.39388e-163	-7.93464e-163	0
2.7738e-163	-4.41269e-164	-2.91212e-163	4.495e-163	1.00338e-164	2.02618e-163	2.6389e-163	1.35275e-162	-5.84995e-163	2.54048e-163	-7.3452e-163	7.95191e-163	9.18456e-163	9.95771e-163	5.41169e-163	-1.29049e-163	-9.06055e-164	1.43605e-163	-2.5482e-163	-7.0417e-163	3.61949e-163	3.89175e-163	2.17664e-163	1.78802e-163	3.94677e-163	1.19278e-163	4.79226e-163	-2.27723e-163	-6.39388e-163	-7.93464e-163	0
2.7738e-163	-4.41269e-164	-2.91212e-163	4.495e-163	1.00338e-164	2.02618e-163	2.6389e-163	1.35275e-162	-5.84995e-163	2.54048e-163	-7.3452e-163	7.95191e-163	9.18456e-163	9.95771e-163	5.41169e-163	-1.29049e-163	-9.06055e-164	1.43605e-163	-2.5482e-163	-7.0417e-163	3.61949e-163	3.89175e-163	2.17664e-163	1.78802e-163	3.94677e-163	1.19278e-163	4.79226e-163	-2.27723e-163	-6.39388e-163	-7.93464e-163	0
2.7738e-163	-4.41269e-164	-2.91212e-163	4.495e-163	1.00338e-164	2.02618e-163	2.6389e-163	1.35275e-162	-5.84995e-163	2.54048e-163	-7.3452e-163	7.95191e-163	9.18456e-163	9.95771e-163	5.41169e-163	-1.29049e-163	-9.06055e-164	1.43605e-163	-2.5482e-163	-7.0417e-163	3.61949e-163	3.89175e-163	2.17664e-163	1.78802e-163	3.94677e-163	1.19278e-163	4.79226e-163	-2.27723e-163	-6.39388e-163	-7.93464e-163	0
2.7738e-163	-4.41269e-164	-2.91212e-163	4.495e-163	1.00338e-164	2.02618e-163	2.6389e-163	1.35275e-162	-5.84995e-163	2.54048e-163	-7.3452e-163	7.95191e-163	9.18456e-163	9.95771e-163	5.41169e-163	-1.29049e-163	-9.06055e-164	1.43605e-163	-2.5482e-163	-7.0417e-163	3.61949e-163	3.89175e-163	2.17664e-163	1.78802e-163	3.94677e-163	1.19278e-163	4.79226e-163	-2.27723e-163	-6.39388e-163	-7.93464e-163	0
2.7738e-163	-4.41269e-164	-2.91212e-163	4.495e-163	1.00338e-164	2.02618e-163	2.6389e-163	1.35275e-162	-5.84995e-163	2.54048e-163	-7.3452e-163	7.95191e-163	9.18456e-163	9.95771e-163	5.41169e-163	-1.29049e-163	-9.06055e-164	1.43605e-163	-2.5482e-163	-7.0417e-163	3.61949e-163	3.89175e-163	2.17664e-163	1.78802e-163	3.94677e-163	1.19278e-163	4.79226e-163	-2.27723e-163	-6.39388e-163	-7.93464e-163	0
2.7738e-163	-4.41269e-164	-2.91212e-163	4.495e-163	1.00338e-164	2.02618e-163	2.6389e-163	1.35275e-162	-5.84995e-163	2.54048e-163	-7.3452e-163	7.95191e-163	9.18456e-163	9.95771e-163	5.41169e-163	-1.29049e-163	-9.06055e-164	1.43605e-163	-2.5482e-163	-7.0417e-163	3.61949e-163	3.89175e-163	2.17664e-163	1.78802e-163	3.94677e-163	1.19278e-163	4.79226e-163	-2.27723e-163	-6.39388e-163	-7.93464e-163	0
2.7738e-163	-4.41269e-164	-2.91212e-163	4.495e-163	1.00338e-164	2.02618e-163	2.6389e-163	1.35275e-162	-5.84995e-163	2.54048e-163	-7.3452e-163	7.95191e-163	9.18456e-163	9.95771e-163	5.41169e-163	-1.29049e-163	-9.06055e-164	1.43605e-163	-2.5482e-163	-7.0417e-163	3.61949e-163	3.89175e-163	2.17664e-163	1.78802e-163	3.94677e-163	1.19278e-163	4.79226e-163	-2.27723e-163	-6.39388e-163	-7.93464e-163	0
2.7738e-163	-4.41269e-164	-2.91212e-163	4.495e-163	1.00338e-164	2.02618e-163	2.6389e-163	1.35275e-162	-5.84995e-163	2.54048e-163	-7.3452e-163	7.95191e-163	9.18456e-163	9.95771e-163	5.41169e-163	-1.29049e-163	-9.06055e-164	1.43605e-163	-2.5482e-163	-7.0417e-163	3.61949e-163	3.89175e-163	2.17664e-163	1.78802e-163	3.94677e-163	1.19278e-163	4.79226e-163	-2.27723e-163	-6.39388e-163	-7.93464e-163	0
2.7738e-163	-4.41269e-164	-2.91212e-163	4.495e-163	1.00338e-164	2.02618e-163	2.6389e-163	1.35275e-162	-5.84995e-163	2.54048e-163	-7.3452e-163	7.95191e-163	9.18456e-163	9.95771e-163	5.41169e-163	-1.29049e-163	-9.06055e-164	1.43605e-163	-2.5482e-163	-7.0417e-163	3.61949e-163	3.89175e-163	2.17664e-163	1.78802e-163	3.94677e-163	1.19278e-163	4.79226e-163	-2.27723e-163	-6.39388e-163	-7.93464e-163	0
2.7738e-163	-4.41269e-164	-2.91212e-163	4.495e-163	1.00338e-164	2.02618e-163	2.6389e-163	1.35275e-162	-5.84995e-163	2.54048e-163	-7.3452e-163	7.95191e-163	9.18456e-163	9.95771e-163	5.41169e-163	-1.29049e-163	-9.06055e-164	1.43605e-163	-2.5482e-163	-7.0417e-163	3.61949e-163	3.89175e-163	2.17664e-163	1.78802e-163	3.94677e-163	1.19278e-163	4.79226e-163	-2.27723e-163	-6.39388e-163	-7.93464e-163	0
2.7738e-163	-4.41269e-164	-2.91212e-163	4.495e-163	1.00338e-164	2.02618e-163	2.6389e-163	1.35275e-162	-5.84995e-163	2.54048e-163	-7.3452e-163	7.95191e-163	9.18456e-163	9.95771e-163	5.41169e-163	-1.29049e-163	-9.06055e-164	1.43605e-163	-2.5482e-163	-7.0417e-163	3.61949e-163	3.89175e-163	2.17664e-163	1.78802e-163	3.94677e-163	1.19278e-163	4.79226e-163	-2.27723e-163	-6.39388e-163	-7.93464e-163	0
2.7738e-163	-4.41269e-164	-2.91212e-163	4.495e-163	1.00338e-164	2.02618e-163	2.6389e-163	1.35275e-162	-5.84995e-163	2.54048e-163	-7.3452e-163	7.95191e-163	9.18456e-163	9.95771e-163	5.41169e-163	-1.29049e-163	-9.06055e-164	1.43605e-163	-2.5482e-163	-7.0417e-163	3.61949e-163	3.89175e-163	2.17664e-163	1.78802e-163	3.94677e-163	1.19278e-163	4.79226e-163	-2.27723e-163	-6.39388e-163	-7.93464e-163	0
2.7738e-163	-4.41269e-164	-2.91212e-163	4.495e-163	1.00338e-164	2.02618e-163	2.6389e-163	1.35275e-162	-5.84995e-163	2.54048e-163	-7.3452e-163	7.95191e-163	9.18456e-163	9.95771e-163	5.41169e-163	-1.29049e-163	-9.06055e-164	1.43605e-163	-2.5482e-163	-7.0417e-163	3.61949e-163	3.89175e-163	2.17664e-163	1.78802e-163	3.94677e-163	1.19278e-163	4.79226e-163	-2.27723e-163	-6.39388e-163	-7.93464e-163	0
2.7738e-163	-4.41269e-164	-2.91212e-163	4.495e-163	1.00338e-164	2.02618e-163	2.6389e-163	1.35275e-162	-5.84995e-163	2.54048e-163	-7.3452e-163	7.95191e-163	9.18456e-163	9.95771e-163	5.41169e-163	-1.29049e-163	-9.06055e-164	1.43605e-163	-2.5482e-163	-7.0417e-163	3.61949e-163	3.89175e-163	2.17664e-163	1.78802e-163	3.94677e-163	1.19278e-163	4.79226e-163	-2.27723e-163	-6.39388e-163	-7.93464e-163	0
2.7738e-163	-4.41269e-164	-2.91212e-163	4.495e-163	1.00338e-164	2.02618e-163	2.6389e-163	1.35275e-162	-5.84995e-163	2.54048e-163	-7.3452e-163	7.95191e-163	9.18456e-163	9.95771e-163	5.41169e-163	-1.29049e-163	-9.06055e-164	1.43605e-163	-2.5482e-163	-7.0417e-163	3.61949e-163	3.89175e-163	2.17664e-163	1.78802e-163	3.94677e-163	1.19278e-163	4.79226e-163	-2.27723e-163	-6.39388e-163	-7.93464e-163	0
2.7738e-163	-4.41269e-164	-2.91212e-163	4.495e-163	1.00338e-164	2.02618e-163	2.6389e-163	1.35275e-162	-5.84995e-163	2.54048e-163	-7.3452e-163	7.95191e-163	9.18456e-163	9.95771e-163	5.41169e-163	-1.29049e-163	-9.06055e-164	1.43605e-163	-2.5482e-163	-7.0417e-163	3.61949e-163	3.89175e-163	2.17664e-163	1.78802e-163	3.94677e-163	1.19278e-163	4.79226e-163	-2.27723e-163	-6.39388e-163	-7.93464e-163	0
2.7738e-163	-4.41269e-164	-2.91212e-163	4.495e-163	1.00338e-164	2.02618e-163	2.6389e-163	1.35275e-162	-5.84995e-163	2.54048e-163	-7.3452e-163	7.95191e-163	9.18456e-163	9.95771e-163	5.41169e-163	-1.29049e-163	-9.06055e-164	1.43605e-163	-2.5482e-163	-7.0417e-163	3.61949e-163	3.89175e-163	2.17664e-163	1.78802e-163	3.94677e-163	1.19278e-163	4.79226e-163	-2.27723e-163	-6.39388e-163	-7.93464e-163	0
2.7738e-163	-4.41269e-164	-2.91212e-163	4.495e-163	1.00338e-164	2.02618e-163	2.6389e-163	1.35275e-162	-5.84995e-163	2.54048e-163	-7.3452e-163	7.95191e-163	9.18456e-163	9.95771e-163	5.41169e-163	-1.29049e-163	-9.06055e-164	1.43605e-163	-2.5482e-163	-7.0417e-163	3.61949e-163	3.89175e-163	2.17664e-163	1.78802e-163	3.94677e-163	1.19278e-163	4.79226e-163	-2.27723e-163	-6.39388e-163	-7.93464e-163	0
2.7738e-163	-4.41269e-164	-2.91212e-163	4.495e-163	1.00338e-164	2.02618e-163	2.6389e-163	1.35275e-162	-5.84995e-163	2.54048e-163	-7.3452e-163	7.95191e-163	9.18456e-163	9.95771e-163	5.41169e-163	-1.29049e-163	-9.06055e-164	1.43605e-163	-2.5482e-163	-7.0417e-163	3.61949e-163	3.89175e-163	2.17664e-163	1.78802e-163	3.94677e-163	1.19278e-163	4.79226e-163	-2.27723e-163	-6.39388e-163	-7.93464e-163	0
2.7738e-163	-4.41269e-164	-2.91212e-163	4.495e-163	1.00338e-164	2.02618e-163	2.6389e-163	1.35275e-162	-5.84995e-163	2.54048e-163	-7.3452e-163	7.95191e-163	9.18456e-163	9.95771e-163	5.41169e-163	-1.29049e-163	-9.06055e-164	1.43605e-163	-2.5482e-163	-7.0417e-163	3.61949e-163	3.89175e-163	2.17664e-163	1.78802e-163	3.94677e-163	1.19278e-163	4.79226e-163	-2.27723e-163	-6.39388e-163	-7.93464e-163	0
2.7738e-163	-4.41269e-164	-2.91212e-163	4.495e-163	1.00338e-164	2.02618e-163	2.6389e-163	1.35275e-162	-5.84995e-163	2.54048e-163	-7.3452e-163	7.95191e-163	9.18456e-163	9.95771e-163	5.41169e-163	-1.29049e-163	-9.06055e-164	1.43605e-163	-2.5482e-163	-7.0417e-163	3.61949e-163	3.89175e-163	2.17664e-163	1.78802e-163	3.94677e-163	1.19278e-163	4.79226e-163	-2.27723e-163	-6.39388e-163	-7.93464e-163	0
2.7738e-163	-4.41269e-164	-2.91212e-163	4.495e-163	1.00338e-164	2.02618e-163	2.6389e-163	1.35275e-162	-5.84995e-163	2.54048e-163	-7.3452e-163	7.95191e-163	9.18456e-163	9.95771e-163	5.41169e-163	-1.29049e-163	-9.06055e-164	1.43605e-163	-2.5482e-163	-7.0417e-163	3.61949e-163	3.89175e-163	2.17664e-163	1.78802e-163	3.94677e-163	1.19278e-163	4.79226e-163	-2.27723e-163	-6.39388e-163	-7.93464e-163	0
2.7738e-163	-4.41269e-164	-2.91212e-163	4.495e-163	1.00338e-164	2.02618e-163	2.6389e-163	1.35275e-162	-5.84995e-163	2.54048e-163	-7.3452e-163	7.95191e-163	9.18456e-163	9.95771e-163	5.41169e-163	-1.29049e-163	-9.06055e-164	1.43605e-163	-2.5482e-163	-7.0417e-163	3.61949e-163	3.89175e-163	2.17664e-163	1.78802e-163	3.94677e-163	1.19278e-163	4.79226e-163	-2.27723e-163	-6.39388e-163	-7.93464e-163	0
2.7738e-163	-4.41269e-164	-2.91212e-163	4.495e-163	1.00338e-164	2.02618e-163	2.6389e-163	1.35275e-162	-5.84995e-163	2.54048e-163	-7.3452e-163	7.95191e-163	9.18456e-163	9.95771e-163	5.41169e-163	-1.29049e-163	-9.06055e-164	1.43605e-163	-2.5482e-163	-7.0417e-163	3.61949e-163	3.89175e-163	2.17664e-163	1.78802e-163	3.94677e-163	1.19278e-163	4.79226e-163	-2.27723e-163	-6.39388e-163	-7.93464e-163	0
2.7738e-163	-4.41269e-164	-2.91212e-163	4.495e-163	1.00338e-164	2.02618e-163	2.6389e-163	1.35275e-162	-5.84995e-163	2.54048e-163	-7.3452e-163	7.95191e-163	9.18456e-163	9.95771e-163	5.41169e-163	-1.29049e-163	-9.06055e-164	1.43605e-163	-2.5482e-163	-7.0417e-163	3.61949e-163	3.89175e-163	2.17664e-163	1.78802e-163	3.94677e-163	1.19278e-163	4.79226e-163	-2.27723e-163	-6.39388e-163	-7.93464e-163	0
2.7738e-163	-4.41269e-164	-2.91212e-163	4.495e-163	1.00338e-164	2.02618e-163	2.6389e-163	1.35275e-162	-5.84995e-163	2.54048e-163	-7.3452e-163	7.95191e-163	9.18456e-163	9.95771e-163	5.41169e-163	-1.29049e-163	-9.06055e-164	1.43605e-163	-2.5482e-163	-7.0417e-163	3.61949e-163	3.89175e-163	2.17664e-163	1.78802e-163	3.94677e-163	1.19278e-163	4.79226e-163	-2.27723e-163	-6.39388e-163	-7.93464e-163	0
2.7738e-163	-4.41269e-164	-2.91212e-163	4.495e-163	1.00338e-164	2.02618e-163	2.6389e-163	1.35275e-162	-5.84995e-163	2.54048e-163	-7.3452e-163	7.95191e-163	9.18456e-163	9.95771e-163	5.41169e-163	-1.29049e-163	-9.06055e-164	1.43605e-163	-2.5482e-163	-7.0417e-163	3.61949e-163	3.89175e-163	2.17664e-163	1.78802e-163	3.94677e-163	1.19278e-163	4.79226e-163	-2.27723e-163	-6.39388e-163	-7.93464e-163	0
2.7738e-163	-4.41269e-164	-2.91212e-163	4.495e-163	1.00338e-164	2.02618e-163	2.6389e-163	1.35275e-162	-5.84995e-163	2.54048e-163	-7.3452e-163	7.95191e-163	9.18456e-163	9.95771e-163	5.41169e-163	-1.29049e-163	-9.06055e-164	1.43605e-163	-2.5482e-163	-7.0417e-163	3.61949e-163	3.89175e-163	2.17664e-163	1.78802e-163	3.94677e-163	1.19278e-163	4.79226e-163	-2.27723e-163	-6.39388e-163	-7.93464e-163	0
2.7738e-163	-4.41269e-164	-2.91212e-163	4.495e-163	1.00338e-164	2.02618e-163	2.6389e-163	1.35275e-162	-5.84995e-163	2.54048e-163	-7.3452e-163	7.95191e-163	9.18456e-163	9.95771e-163	5.41169e-163	-1.29049e-163	-9.06055e-164	1.43605e-163	-2.5482e-163	-7.0417e-163	3.61949e-163	3.89175e-163	2.17664e-163	1.78802e-163	3.94677e-163	1.19278e-163	4.79226e-163	-2.27723e-163	-6.39388e-163	-7.93464e-163	0
2.7738e-163	-4.41269e-164	-2.91212e-163	4.495e-163	1.00338e-164	2.02618e-163	2.6389e-163	1.35275e-162	-5.84995e-163	2.54048e-163	-7.3452e-163	7.95191e-163	9.18456e-163	9.95771e-163	5.41169e-163	-1.29049e-163	-9.06055e-164	1.43605e-163	-2.5482e-163	-7.0417e-163	3.61949e-163	3.89175e-163	2.17664e-163	1.78802e-163	3.94677e-163	1.19278e-163	4.79226e-163	-2.27723e-163	-6.39388e-163	-7.93464e-163	0
2.7738e-163	-4.41269e-164	-2.91212e-163	4.495e-163	1.00338e-164	2.02618e-163	2.6389e-163	1.35275e-162	-5.84995e-163	2.54048e-163	-7.3452e-163	7.95191e-163	9.18456e-163	9.95771e-163	5.41169e-163	-1.29049e-163	-9.06055e-164	1.43605e-163	-2.5482e-163	-7.0417e-163	3.61949e-163	3.89175e-163	2.17664e-163	1.78802e-163	3.94677e-163	1.19278e-163	4.79226e-163	-2.27723e-163	-6.39388e-163	-7.93464e-163	0
2.7738e-163	-4.41269e-164	-2.91212e-163	4.495e-163	1.00338e-164	2.02618e-163	2.6389e-163	1.35275e-162	-5.84995e-163	2.54048e-163	-7.3452e-163	7.95191e-163	9.18456e-163	9.95771e-163	5.41169e-163	-1.29049e-163	-9.06055e-164	1.43605e-163	-2.5482e-163	-7.0417e-163	3.61949e-163	3.89175e-163	2.17664e-163	1.78802e-163	3.94677e-163	1.19278e-163	4.79226e-163	-2.27723e-163	-6.39388e-163	-7.93464e-163	0
2.7738e-163	-4.41269e-164	-2.91212e-163	4.495e-163	1.00338e-164	2.02618e-163	2.6389e-163	1.35275e-162	-5.84995e-163	2.54048e-163	-7.3452e-163	7.95191e-163	9.18456e-163	9.95771e-163	5.41169e-163	-1.29049e-163	-9.06055e-164	1.43605e-163	-2.5482e-163	-7.0417e-163	3.61949e-163	3.89175e-163	2.17664e-163	1.78802e-163	3.94677e-163	1.19278e-163	4.79226e-163	-2.27723e-163	-6.39388e-163	-7.93464e-163	0
2.7738e-163	-4.41269e-164	-2.91212e-163	4.495e-163	1.00338e-164	2.02618e-163	2.6389e-163	1.35275e-162	-5.84995e-163	2.54048e-163	-7.3452e-163	7.95191e-163	9.18456e-163	9.95771e-163	5.41169e-163	-1.29049e-163	-9.06055e-164	1.43605e-163	-2.5482e-163	-7.0417e-163	3.61949e-163	3.89175e-163	2.17664e-163	1.78802e-163	3.94677e-163	1.19278e-163	4.79226e-163	-2.27723e-163	-6.39388e-163	-7.93464e-163	0
2.7738e-163	-4.41269e-164	-2.91212e-163	4.495e-163	1.00338e-164	2.02618e-163	2.6389e-163	1.35275e-162	-5.84995e-163	2.54048e-163	-7.3452e-163	7.95191e-163	9.18456e-163	9.95771e-163	5.41169e-163	-1.29049e-163	-9.06055e-164	1.43605e-163	-2.5482e-163	-7.0417e-163	3.61949e-163	3.89175e-163	2.17664e-163	1.78802e-163	3.94677e-163	1.19278e-163	4.79226e-163	-2.27723e-163	-6.39388e-163	-7.93464e-163	0
2.7738e-163	-4.41269e-164	-2.91212e-163	4.495e-163	1.00338e-164	2.02618e-163	2.6389e-163	1.35275e-162	-5.84995e-163	2.54048e-163	-7.3452e-163	7.95191e-163	9.18456e-163	9.95771e-163	5.41169e-163	-1.29049e-163	-9.06055e-164	1.43605e-163	-2.5482e-163	-7.0417e-163	3.61949e-163	3.89175e-163	2.17664e-163	1.78802e-163	3.94677e-163	1.19278e-163	4.79226e-163	-2.27723e-163	-6.39388e-163	-7.93464e-163	0
2.7738e-163	-4.41269e-164	-2.91212e-163	4.495e-163	1.00338e-164	2.02618e-163	2.6389e-163	1.35275e-162	-5.84995e-163	2.54048e-163	-7.3452e-163	7.95191e-163	9.18456e-163	9.95771e-163	5.41169e-163	-1.29049e-163	-9.06055e-164	1.43605e-163	-2.5482e-163	-7.0417e-163	3.61949e-163	3.89175e-163	2.17664e-163	1.78802e-163	3.94677e-163	1.19278e-163	4.79226e-163	-2.27723e-163	-6.39388e-163	-7.93464e-163	0
2.7738e-163	-4.41269e-164	-2.91212e-163	4.495e-163	1.00338e-164	2.02618e-163	2.6389e-163	1.35275e-162	-5.84995e-163	2.54048e-163	-7.3452e-163	7.95191e-163	9.18456e-163	9.95771e-163	5.41169e-163	-1.29049e-163	-9.06055e-164	1.43605e-163	-2.5482e-163	-7.0417e-163	3.61949e-163	3.89175e-163	2.17664e-163	1.78802e-163	3.94677e-163	1.19278e-163	4.79226e-163	-2.27723e-163	-6.39388e-163	-7.93464e-163	0
2.7738e-163	-4.41269e-164	-2.91212e-163	4.495e-163	1.00338e-164	2.02618e-163	2.6389e-163	1.35275e-162	-5.84995e-163	2.54048e-163	-7.3452e-163	7.95191e-163	9.18456e-163	9.95771e-163	5.41169e-163	-1.29049e-163	-9.06055e-164	1.43605e-163	-2.5482e-163	-7.0417e-163	3.61949e-163	3.89175e-163	2.17664e-163	1.78802e-163	3.94677e-163	1.19278e-163	4.79226e-163	-2.27723e-163	-6.39388e-163	-7.93464e-163	0
2.7738e-163	-4.41269e-164	-2.91212e-163	4.495e-163	1.00338e-164	2.02618e-163	2.6389e-163	1.35275e-162	-5.84995e-163	2.54048e-163	-7.3452e-163	7.95191e-163	9.18456e-163	9.95771e-163	5.41169e-163	-1.29049e-163	-9.06055e-164	1.43605e-163	-2.5482e-163	-7.0417e-163	3.61949e-163	3.89175e-163	2.17664e-163	1.78802e-163	3.94677e-163	1.19278e-163	4.79226e-163	-2.27723e-163	-6.39388e-163	-7.93464e-163	0
2.7738e-163	-4.41269e-164	-2.91212e-163	4.495e-163	1.00338e-164	2.02618e-163	2.6389e-163	1.35275e-162	-5.84995e-163	2.54048e-163	-7.3452e-163	7.95191e-163	9.18456e-163	9.95771e-163	5.41169e-163	-1.29049e-163	-9.06055e-164	1.43605e-163	-2.5482e-163	-7.0417e-163	3.61949e-163	3.89175e-163	2.17664e-163	1.78802e-163	3.94677e-163	1.19278e-163	4.79226e-163	-2.27723e-163	-6.39388e-163	-7.93464e-163	0
2.7738e-163	-4.41269e-164	-2.91212e-163	4.495e-163	1.00338e-164	2.02618e-163	2.6389e-163	1.35275e-162	-5.84995e-163	2.54048e-163	-7.3452e-163	7.95191e-163	9.18456e-163	9.95771e-163	5.41169e-163	-1.29049e-163	-9.06055e-164	1.43605e-163	-2.5482e-163	-7.0417e-163	3.61949e-163	3.89175e-163	2.17664e-163	1.78802e-163	3.94677e-163	1.19278e-163	4.79226e-163	-2.27723e-163	-6.39388e-163	-7.93464e-163	0
2.7738e-163	-4.41269e-164	-2.91212e-163	4.495e-163	1.00338e-164	2.02618e-163	2.6389e-163	1.35275e-162	-5.84995e-163	2.54048e-163	-7.3452e-163	7.95191e-163	9.18456e-163	9.95771e-163	5.41169e-163	-1.29049e-163	-9.06055e-164	1.43605e-163	-2.5482e-163	-7.0417e-163	3.61949e-163	3.89175e-163	2.17664e-163	1.78802e-163	3.94677e-163	1.19278e-163	4.79226e-163	-2.27723e-163	-6.39388e-163	-7.93464e-163	0
2.7738e-163	-4.41269e-164	-2.91212e-163	4.495e-163	1.00338e-164	2.02618e-163	2.6389e-163	1.35275e-162	-5.84995e-163	2.54048e-163	-7.3452e-163	7.95191e-163	9.18456e-163	9.95771e-163	5.41169e-163	-1.29049e-163	-9.06055e-164	1.43605e-163	-2.5482e-163	-7.0417e-163	3.61949e-163	3.89175e-163	2.17664e-163	1.78802e-163	3.94677e-163	1.19278e-163	4.79226e-163	-2.27723e-163	-6.39388e-163	-7.93464e-163	0
2.7738e-163	-4.41269e-164	-2.91212e-163	4.495e-163	1.00338e-164	2.02618e-163	2.6389e-163	1.35275e-162	-5.84995e-163	2.54048e-163	-7.3452e-163	7.95191e-163	9.18456e-163	9.95771e-163	5.41169e-163	-1.29049e-163	-9.06055e-164	1.43605e-163	-2.5482e-163	-7.0417e-163	3.61949e-163	3.89175e-163	2.17664e-163	1.78802e-163	3.94677e-163	1.19278e-163	4.79226e-163	-2.27723e-163	-6.39388e-163	-7.93464e-163	0
2.7738e-163	-4.41269e-164	-2.91212e-163	4.495e-163	1.00338e-164	2.02618e-163	2.6389e-163	1.35275e-162	-5.84995e-163	2.54048e-163	-7.3452e-163	7.95191e-163	9.18456e-163	9.95771e-163	5.41169e-163	-1.29049e-163	-9.06055e-164	1.43605e-163	-2.5482e-163	-7.0417e-163	3.61949e-163	3.89175e-163	2.17664e-163	1.78802e-163	3.94677e-163	1.19278e-163	4.79226e-163	-2.27723e-163	-6.39388e-163	-7.93464e-163	0
2.7738e-163	-4.41269e-164	-2.91212e-163	4.495e-163	1.00338e-164	2.02618e-163	2.6389e-163	1.35275e-162	-5.84995e-163	2.54048e-163	-7.3452e-163	7.95191e-163	9.18456e-163	9.95771e-163	5.41169e-163	-1.29049e-163	-9.06055e-164	1.43605e-163	-2.5482e-163	-7.0417e-163	3.61949e-163	3.89175e-163	2.17664e-163	1.78802e-163	3.94677e-163	1.19278e-163	4.79226e-163	-2.27723e-163	-6.39388e-163	-7.93464e-163	0
2.7738e-163	-4.41269e-164	-2.91212e-163	4.495e-163	1.00338e-164	2.02618e-163	2.6389e-163	1.35275e-162	-5.84995e-163	2.54048e-163	-7.3452e-163	7.95191e-163	9.18456e-163	9.95771e-163	5.41169e-163	-1.29049e-163	-9.06055e-164	1.43605e-163	-2.5482e-163	-7.0417e-163	3.61949e-163	3.89175e-163	2.17664e-163	1.78802e-163	3.94677e-163	1.19278e-163	4.79226e-163	-2.27723e-163	-6.39388e-163	-7.93464e-163	0
2.7738e-163	-4.41269e-164	-2.91212e-163	4.495e-163	1.00338e-164	2.02618e-163	2.6389e-163	1.35275e-162	-5.84995e-163	2.54048e-163	-7.3452e-163	7.95191e-163	9.18456e-163	9.95771e-163	5.41169e-163	-1.29049e-163	-9.06055e-164	1.43605e-163	-2.5482e-163	-7.0417e-163	3.61949e-163	3.89175e-163	2.17664e-163	1.78802e-163	3.94677e-163	1.19278e-163	4.79226e-163	-2.27723e-163	-6.39388e-163	-7.93464e-163	0
2.7738e-163	-4.41269e-164	-2.91212e-163	4.495e-163	1.00338e-164	2.02618e-163	2.6389e-163	1.35275e-162	-5.84995e-163	2.54048e-163	-7.3452e-163	7.95191e-163	9.18456e-163	9.95771e-163	5.41169e-163	-1.29049e-163	-9.06055e-164	1.43605e-163	-2.5482e-163	-7.0417e-163	3.61949e-163	3.89175e-163	2.17664e-163	1.78802e-163	3.94677e-163	1.19278e-163	4.79226e-163	-2.27723e-163	-6.39388e-163	-7.93464e-163	0
2.7738e-163	-4.41269e-164	-2.91212e-163	4.495e-163	1.00338e-164	2.02618e-163	2.6389e-163	1.35275e-162	-5.84995e-163	2.54048e-163	-7.3452e-163	7.95191e-163	9.18456e-163	9.95771e-163	5.41169e-163	-1.29049e-163	-9.06055e-164	1.43605e-163	-2.5482e-163	-7.0417e-163	3.61949e-163	3.89175e-163	2.17664e-163	1.78802e-163	3.94677e-163	1.19278e-163	4.79226e-163	-2.27723e-163	-6.39388e-163	-7.93464e-163	0
2.7738e-163	-4.41269e-164	-2.91212e-163	4.495e-163	1.00338e-164	2.02618e-163	2.6389e-163	1.35275e-162	-5.84995e-163	2.54048e-163	-7.3452e-163	7.95191e-163	9.18456e-163	9.95771e-163	5.41169e-163	-1.29049e-163	-9.06055e-164	1.43605e-163	-2.5482e-163	-7.0417e-163	3.61949e-163	3.89175e-163	2.17664e-163	1.78802e-163	3.94677e-163	1.19278e-163	4.79226e-163	-2.27723e-163	-6.39388e-163	-7.93464e-163	0
2.7738e-163	-4.41269e-164	-2.91212e-163	4.495e-163	1.00338e-164	2.02618e-163	2.6389e-163	1.35275e-162	-5.84995e-163	2.54048e-163	-7.3452e-163	7.95191e-163	9.18456e-163	9.95771e-163	5.41169e-163	-1.29049e-163	-9.06055e-164	1.43605e-163	-2.5482e-163	-7.0417e-163	3.61949e-163	3.89175e-163	2.17664e-163	1.78802e-163	3.94677e-163	1.19278e-163	4.79226e-163	-2.27723e-163	-6.39388e-163	-7.93464e-163	0
2.7738e-163	-4.41269e-164	-2.91212e-163	4.495e-163	1.00338e-164	2.02618e-163	2.6389e-163	1.35275e-162	-5.84995e-163	2.54048e-163	-7.3452e-163	7.95191e-163	9.18456e-163	9.95771e-163	5.41169e-163	-1.29049e-163	-9.06055e-164	1.43605e-163	-2.5482e-163	-7.0417e-163	3.61949e-163	3.89175e-163	2.17664e-163	1.78802e-163	3.94677e-163	1.19278e-163	4.79226e-163	-2.27723e-163	-6.39388e-163	-7.93464e-163	0
2.7738e-163	-4.41269e-164	-2.91212e-163	4.495e-163	1.00338e-164	2.02618e-163	2.6389e-163	1.35275e-162	-5.84995e-163	2.54048e-163	-7.3452e-163	7.95191e-163	9.18456e-163	9.95771e-163	5.41169e-163	-1.29049e-163	-9.06055e-164	1.43605e-163	-2.5482e-163	-7.0417e-163	3.61949e-163	3.89175e-163	2.17664e-163	1.78802e-163	3.94677e-163	1.19278e-163	4.79226e-163	-2.27723e-163	-6.39388e-163	-7.93464e-163	0
2.7738e-163	-4.41269e-164	-2.91212e-163	4.495e-163	1.00338e-164	2.02618e-163	2.6389e-163	1.35275e-162	-5.84995e-163	2.54048e-163	-7.3452e-163	7.95191e-163	9.18456e-163	9.95771e-163	5.41169e-163	-1.29049e-163	-9.06055e-164	1.43605e-163	-2.5482e-163	-7.0417e-163	3.61949e-163	3.89175e-163	2.17664e-163	1.78802e-163	3.94677e-163	1.19278e-163	4.79226e-163	-2.27723e-163	-6.39388e-163	-7.93464e-163	0
2.7738e-163	-4.41269e-164	-2.91212e-163	4.495e-163	1.00338e-164	2.02618e-163	2.6389e-163	1.35275e-162	-5.84995e-163	2.54048e-163	-7.3452e-163	7.95191e-163	9.18456e-163	9.95771e-163	5.41169e-163	-1.29049e-163	-9.06055e-164	1.43605e-163	-2.5482e-163	-7.0417e-163	3.61949e-163	3.89175e-163	2.17664e-163	1.78802e-163	3.94677e-163	1.19278e-163	4.79226e-163	-2.27723e-163	-6.39388e-163	-7.93464e-163	0
2.7738e-163	-4.41269e-164	-2.91212e-163	4.495e-163	1.00338e-164	2.02618e-163	2.6389e-163	1.35275e-162	-5.84995e-163	2.54048e-163	-7.3452e-163	7.95191e-163	9.18456e-163	9.95771e-163	5.41169e-163	-1.29049e-163	-9.06055e-164	1.43605e-163	-2.5482e-163	-7.0417e-163	3.61949e-163	3.89175e-163	2.17664e-163	1.78802e-163	3.94677e-163	1.19278e-163	4.79226e-163	-2.27723e-163	-6.39388e-163	-7.93464e-163	0
2.7738e-163	-4.41269e-164	-2.91212e-163	4.495e-163	1.00338e-164	2.02618e-163	2.6389e-163	1.35275e-162	-5.84995e-163	2.54048e-163	-7.3452e-163	7.95191e-163	9.18456e-163	9.95771e-163	5.41169e-163	-1.29049e-163	-9.06055e-164	1.43605e-163	-2.5482e-163	-7.0417e-163	3.61949e-163	3.89175e-163	2.17664e-163	1.78802e-163	3.94677e-163	1.19278e-163	4.79226e-163	-2.27723e-163	-6.39388e-163	-7.93464e-163	0
2.7738e-163	-4.41269e-164	-2.91212e-163	4.495e-163	1.00338e-164	2.02618e-163	2.6389e-163	1.35275e-162	-5.84995e-163	2.54048e-163	-7.3452e-163	7.95191e-163	9.18456e-163	9.95771e-163	5.41169e-163	-1.29049e-163	-9.06055e-164	1.43605e-163	-2.5482e-163	-7.0417e-163	3.61949e-163	3.89175e-163	2.17664e-163	1.78802e-163	3.94677e-163	1.19278e-163	4.79226e-163	-2.27723e-163	-6.39388e-163	-7.93464e-163	0
2.7738e-163	-4.41269e-164	-2.91212e-163	4.495e-163	1.00338e-164	2.02618e-163	2.6389e-163	1.35275e-162	-5.84995e-163	2.54048e-163	-7.3452e-163	7.95191e-163	9.18456e-163	9.95771e-163	5.41169e-163	-1.29049e-163	-9.06055e-164	1.43605e-163	-2.5482e-163	-7.0417e-163	3.61949e-163	3.89175e-163	2.17664e-163	1.78802e-163	3.94677e-163	1.19278e-163	4.79226e-163	-2.27723e-163	-6.39388e-163	-7.93464e-163	0
2.7738e-163	-4.41269e-164	-2.91212e-163	4.495e-163	1.00338e-164	2.02618e-163	2.6389e-163	1.35275e-162	-5.84995e-163	2.54048e-163	-7.3452e-163	7.95191e-163	9.18456e-163	9.95771e-163	5.41169e-163	-1.29049e-163	-9.06055e-164	1.43605e-163	-2.5482e-163	-7.0417e-163	3.61949e-163	3.89175e-163	2.17664e-163	1.78802e-163	3.94677e-163	1.19278e-163	4.79226e-163	-2.27723e-163	-6.39388e-163	-7.93464e-163	0
2.7738e-163	-4.41269e-164	-2.91212e-163	4.495e-163	1.00338e-164	2.02618e-163	2.6389e-163	1.35275e-162	-5.84995e-163	2.54048e-163	-7.3452e-163	7.95191e-163	9.18456e-163	9.95771e-163	5.41169e-163	-1.29049e-163	-9.06055e-164	1.43605e-163	-2.5482e-163	-7.0417e-163	3.61949e-163	3.89175e-163	2.17664e-163	1.78802e-163	3.94677e-163	1.19278e-163	4.79226e-163	-2.27723e-163	-6.39388e-163	-7.93464e-163	0
2.7738e-163	-4.41269e-164	-2.91212e-163	4.495e-163	1.00338e-164	2.02618e-163	2.6389e-163	1.35275e-162	-5.84995e-163	2.54048e-163	-7.3452e-163	7.95191e-163	9.18456e-163	9.95771e-163	5.41169e-163	-1.29049e-163	-9.06055e-164	1.43605e-163	-2.5482e-163	-7.0417e-163	3.61949e-163	3.89175e-163	2.17664e-163	1.78802e-163	3.94677e-163	1.19278e-163	4.79226e-163	-2.27723e-163	-6.39388e-163	-7.93464e-163	0
2.7738e-163	-4.41269e-164	-2.91212e-163	4.495e-163	1.00338e-164	2.02618e-163	2.6389e-163	1.35275e-162	-5.84995e-163	2.54048e-163	-7.3452e-163	7.95191e-163	9.18456e-163	9.95771e-163	5.41169e-163	-1.29049e-163	-9.06055e-164	1.43605e-163	-2.5482e-163	-7.0417e-163	3.61949e-163	3.89175e-163	2.17664e-163	1.78802e-163	3.94677e-163	1.19278e-163	4.79226e-163	-2.27723e-163	-6.39388e-163	-7.93464e-163	0
2.7738e-163	-4.41269e-164	-2.91212e-163	4.495e-163	1.00338e-164	2.02618e-163	2.6389e-163	1.35275e-162	-5.84995e-163	2.54048e-163	-7.3452e-163	7.95191e-163	9.18456e-163	9.95771e-163	5.41169e-163	-1.29049e-163	-9.06055e-164	1.43605e-163	-2.5482e-163	-7.0417e-163	3.61949e-163	3.89175e-163	2.17664e-163	1.78802e-163	3.94677e-163	1.19278e-163	4.79226e-163	-2.27723e-163	-6.39388e-163	-7.93464e-163	0
2.7738e-163	-4.41269e-164	-2.91212e-163	4.495e-163	1.00338e-164	2.02618e-163	2.6389e-163	1.35275e-162	-5.84995e-163	2.54048e-163	-7.3452e-163	7.95191e-163	9.18456e-163	9.95771e-163	5.41169e-163	-1.29049e-163	-9.06055e-164	1.43605e-163	-2.5482e-163	-7.0417e-163	3.61949e-163	3.89175e-163	2.17664e-163	1.78802e-163	3.94677e-163	1.19278e-163	4.79226e-163	-2.27723e-163	-6.39388e-163	-7.93464e-163	0
2.7738e-163	-4.41269e-164	-2.91212e-163	4.495e-163	1.00338e-164	2.02618e-163	2.6389e-163	1.35275e-162	-5.84995e-163	2.54048e-163	-7.3452e-163	7.95191e-163	9.18456e-163	9.95771e-163	5.41169e-163	-1.29049e-163	-9.06055e-164	1.43605e-163	-2.5482e-163	-7.0417e-163	3.61949e-163	3.89175e-163	2.17664e-163	1.78802e-163	3.94677e-163	1.19278e-163	4.79226e-163	-2.27723e-163	-6.39388e-163	-7.93464e-163	0
2.7738e-163	-4.41269e-164	-2.91212e-163	4.495e-163	1.00338e-164	2.02618e-163	2.6389e-163	1.35275e-162	-5.84995e-163	2.54048e-163	-7.3452e-163	7.95191e-163	9.18456e-163	9.95771e-163	5.41169e-163	-1.29049e-163	-9.06055e-164	1.43605e-163	-2.5482e-163	-7.0417e-163	3.61949e-163	3.89175e-163	2.17664e-163	1.78802e-163	3.94677e-163	1.19278e-163	4.79226e-163	-2.27723e-163	-6.39388e-163	-7.93464e-163	0
2.7738e-163	-4.41269e-164	-2.91212e-163	4.495e-163	1.00338e-164	2.02618e-163	2.6389e-163	1.35275e-162	-5.84995e-163	2.54048e-163	-7.3452e-163	7.95191e-163	9.18456e-163	9.95771e-163	5.41169e-163	-1.29049e-163	-9.06055e-164	1.43605e-163	-2.5482e-163	-7.0417e-163	3.61949e-163	3.89175e-163	2.17664e-163	1.78802e-163	3.94677e-163	1.19278e-163	4.79226e-163	-2.27723e-163	-6.39388e-163	-7.93464e-163	0
2.7738e-163	-4.41269e-164	-2.91212e-163	4.495e-163	1.00338e-164	2.02618e-163	2.6389e-163	1.35275e-162	-5.84995e-163	2.54048e-163	-7.3452e-163	7.95191e-163	9.18456e-163	9.95771e-163	5.41169e-163	-1.29049e-163	-9.06055e-164	1.43605e-163	-2.5482e-163	-7.0417e-163	3.61949e-163	3.89175e-163	2.17664e-163	1.78802e-163	3.94677e-163	1.19278e-163	4.79226e-163	-2.27723e-163	-6.39388e-163	-7.93464e-163	0
2.7738e-163	-4.41269e-164	-2.91212e-163	4.495e-163	1.00338e-164	2.02618e-163	2.6389e-163	1.35275e-162	-5.84995e-163	2.54048e-163	-7.3452e-163	7.95191e-163	9.18456e-163	9.95771e-163	5.41169e-163	-1.29049e-163	-9.06055e-164	1.43605e-163	-2.5482e-163	-7.0417e-163	3.61949e-163	3.89175e-163	2.17664e-163	1.78802e-163	3.94677e-163	1.19278e-163	4.79226e-163	-2.27723e-163	-6.39388e-163	-7.93464e-163	0
2.7738e-163	-4.41269e-164	-2.91212e-163	4.495e-163	1.00338e-164	2.02618e-163	2.6389e-163	1.35275e-162	-5.84995e-163	2.54048e-163	-7.3452e-163	7.95191e-163	9.18456e-163	9.95771e-163	5.41169e-163	-1.29049e-163	-9.06055e-164	1.43605e-163	-2.5482e-163	-7.0417e-163	3.61949e-163	3.89175e-163	2.17664e-163	1.78802e-163	3.94677e-163	1.19278e-163	4.79226e-163	-2.27723e-163	-6.39388e-163	-7.93464e-163	0
2.7738e-163	-4.41269e-164	-2.91212e-163	4.495e-163	1.00338e-164	2.02618e-163	2.6389e-163	1.35275e-162	-5.84995e-163	2.54048e-163	-7.3452e-163	7.95191e-163	9.18456e-163	9.95771e-163	5.41169e-163	-1.29049e-163	-9.06055e-164	1.43605e-163	-2.5482e-163	-7.0417e-163	3.61949e-163	3.89175e-163	2.17664e-163	1.78802e-163	3.94677e-163	1.19278e-163	4.79226e-163	-2.27723e-163	-6.39388e-163	-7.93464e-163	0
2.7738e-163	-4.41269e-164	-2.91212e-163	4.495e-163	1.00338e-164	2.02618e-163	2.6389e-163	1.35275e-162	-5.84995e-163	2.54048e-163	-7.3452e-163	7.95191e-163	9.18456e-163	9.95771e-163	5.41169e-163	-1.29049e-163	-9.06055e-164	1.43605e-163	-2.5482e-163	-7.0417e-163	3.61949e-163	3.89175e-163	2.17664e-163	1.78802e-163	3.94677e-163	1.19278e-163	4.79226e-163	-2.27723e-163	-6.39388e-163	-7.93464e-163	0
2.7738e-163	-4.41269e-164	-2.91212e-163	4.495e-163	1.00338e-164	2.02618e-163	2.6389e-163	1.35275e-162	-5.84995e-163	2.54048e-163	-7.3452e-163	7.95191e-163	9.18456e-163	9.95771e-163	5.41169e-163	-1.29049e-163	-9.06055e-164	1.43605e-163	-2.5482e-163	-7.0417e-163	3.61949e-163	3.89175e-163	2.17664e-163	1.78802e-163	3.94677e-163	1.19278e-163	4.79226e-163	-2.27723e-163	-6.39388e-163	-7.93464e-163	0
2.7738e-163	-4.41269e-164	-2.91212e-163	4.495e-163	1.00338e-164	2.02618e-163	2.6389e-163	1.35275e-162	-5.84995e-163	2.54048e-163	-7.3452e-163	7.95191e-163	9.18456e-163	9.95771e-163	5.41169e-163	-1.29049e-163	-9.06055e-164	1.43605e-163	-2.5482e-163	-7.0417e-163	3.61949e-163	3.89175e-163	2.17664e-163	1.78802e-163	3.94677e-163	1.19278e-163	4.79226e-163	-2.27723e-163	-6.39388e-163	-7.93464e-163	0
2.7738e-163	-4.41269e-164	-2.91212e-163	4.495e-163	1.00338e-164	2.02618e-163	2.6389e-163	1.35275e-162	-5.84995e-163	2.54048e-163	-7.3452e-163	7.95191e-163	9.18456e-163	9.95771e-163	5.41169e-163	-1.29049e-163	-9.06055e-164	1.43605e-163	-2.5482e-163	-7.0417e-163	3.61949e-163	3.89175e-163	2.17664e-163	1.78802e-163	3.94677e-163	1.19278e-163	4.79226e-163	-2.27723e-163	-6.39388e-163	-7.93464e-163	0
2.7738e-163	-4.41269e-164	-2.91212e-163	4.495e-163	1.00338e-164	2.02618e-163	2.6389e-163	1.35275e-162	-5.84995e-163	2.54048e-163	-7.3452e-163	7.95191e-163	9.18456e-163	9.95771e-163	5.41169e-163	-1.29049e-163	-9.06055e-164	1.43605e-163	-2.5482e-163	-7.0417e-163	3.61949e-163	3.89175e-163	2.17664e-163	1.78802e-163	3.94677e-163	1.19278e-163	4.79226e-163	-2.27723e-163	-6.39388e-163	-7.93464e-163	0
2.7738e-163	-4.41269e-164	-2.91212e-163	4.495e-163	1.00338e-164	2.02618e-163	2.6389e-163	1.35275e-162	-5.84995e-163	2.54048e-163	-7.3452e-163	7.95191e-163	9.18456e-163	9.95771e-163	5.41169e-163	-1.29049e-163	-9.06055e-164	1.43605e-163	-2.5482e-163	-7.0417e-163	3.61949e-163	3.89175e-163	2.17664e-163	1.78802e-163	3.94677e-163	1.19278e-163	4.79226e-163	-2.27723e-163	-6.39388e-163	-7.93464e-163	0
2.7738e-163	-4.41269e-164	-2.91212e-163	4.495e-163	1.00338e-164	2.02618e-163	2.6389e-163	1.35275e-162	-5.84995e-163	2.54048e-163	-7.3452e-163	7.95191e-163	9.18456e-163	9.95771e-163	5.41169e-163	-1.29049e-163	-9.06055e-164	1.43605e-163	-2.5482e-163	-7.0417e-163	3.61949e-163	3.89175e-163	2.17664e-163	1.78802e-163	3.94677e-163	1.19278e-163	4.79226e-163	-2.27723e-163	-6.39388e-163	-7.93464e-163	0
2.7738e-163	-4.41269e-164	-2.91212e-163	4.495e-163	1.00338e-164	2.02618e-163	2.6389e-163	1.35275e-162	-5.84995e-163	2.54048e-163	-7.3452e-163	7.95191e-163	9.18456e-163	9.95771e-163	5.41169e-163	-1.29049e-163	-9.06055e-164	1.43605e-163	-2.5482e-163	-7.0417e-163	3.61949e-163	3.89175e-163	2.17664e-163	1.78802e-163	3.94677e-163	1.19278e-163	4.79226e-163	-2.27723e-163	-6.39388e-163	-7.93464e-163	0
2.7738e-163	-4.41269e-164	-2.91212e-163	4.495e-163	1.00338e-164	2.02618e-163	2.6389e-163	1.35275e-162	-5.84995e-163	2.54048e-163	-7.3452e-163	7.95191e-163	9.18456e-163	9.95771e-163	5.41169e-163	-1.29049e-163	-9.06055e-164	1.43605e-163	-2.5482e-163	-7.0417e-163	3.61949e-163	3.89175e-163	2.17664e-163	1.78802e-163	3.94677e-163	1.19278e-163	4.79226e-163	-2.27723e-163	-6.39388e-163	-7.93464e-163	0
2.7738e-163	-4.41269e-164	-2.91212e-163	4.495e-163	1.00338e-164	2.02618e-163	2.6389e-163	1.35275e-162	-5.84995e-163	2.54048e-163	-7.3452e-163	7.95191e-163	9.18456e-163	9.95771e-163	5.41169e-163	-1.29049e-163	-9.06055e-164	1.43605e-163	-2.5482e-163	-7.0417e-163	3.61949e-163	3.89175e-163	2.17664e-163	1.78802e-163	3.94677e-163	1.19278e-163	4.79226e-163	-2.27723e-163	-6.39388e-163	-7.93464e-163	0
2.7738e-163	-4.41269e-164	-2.91212e-163	4.495e-163	1.00338e-164	2.02618e-163	2.6389e-163	1.35275e-162	-5.84995e-163	2.54048e-163	-7.3452e-163	7.95191e-163	9.18456e-163	9.95771e-163	5.41169e-163	-1.29049e-163	-9.06055e-164	1.43605e-163	-2.5482e-163	-7.0417e-163	3.61949e-163	3.89175e-163	2.17664e-163	1.78802e-163	3.94677e-163	1.19278e-163	4.79226e-163	-2.27723e-163	-6.39388e-163	-7.93464e-163	0
2.7738e-163	-4.41269e-164	-2.91212e-163	4.495e-163	1.00338e-164	2.02618e-163	2.6389e-163	1.35275e-162	-5.84995e-163	2.54048e-163	-7.3452e-163	7.95191e-163	9.18456e-163	9.95771e-163	5.41169e-163	-1.29049e-163	-9.06055e-164	1.43605e-163	-2.5482e-163	-7.0417e-163	3.61949e-163	3.89175e-163	2.17664e-163	1.78802e-163	3.94677e-163	1.19278e-163	4.79226e-163	-2.27723e-163	-6.39388e-163	-7.93464e-163	0
2.7738e-163	-4.41269e-164	-2.91212e-163	4.495e-163	1.00338e-164	2.02618e-163	2.6389e-163	1.35275e-162	-5.84995e-163	2.54048e-163	-7.3452e-163	7.95191e-163	9.18456e-163	9.95771e-163	5.41169e-163	-1.29049e-163	-9.06055e-164	1.43605e-163	-2.5482e-163	-7.0417e-163	3.61949e-163	3.89175e-163	2.17664e-163	1.78802e-163	3.94677e-163	1.19278e-163	4.79226e-163	-2.27723e-163	-6.39388e-163	-7.93464e-163	0
2.7738e-163	-4.41269e-164	-2.91212e-163	4.495e-163	1.00338e-164	2.02618e-163	2.6389e-163	1.35275e-162	-5.84995e-163	2.54048e-163	-7.3452e-163	7.95191e-163	9.18456e-163	9.95771e-163	5.41169e-163	-1.29049e-163	-9.06055e-164	1.43605e-163	-2.5482e-163	-7.0417e-163	3.61949e-163	3.89175e-163	2.17664e-163	1.78802e-163	3.94677e-163	1.19278e-163	4.79226e-163	-2.27723e-163	-6.39388e-163	-7.93464e-163	0
2.7738e-163	-4.41269e-164	-2.91212e-163	4.495e-163	1.00338e-164	2.02618e-163	2.6389e-163	1.35275e-162	-5.84995e-163	2.54048e-163	-7.3452e-163	7.95191e-163	9.18456e-163	9.95771e-163	5.41169e-163	-1.29049e-163	-9.06055e-164	1.43605e-163	-2.5482e-163	-7.0417e-163	3.61949e-163	3.89175e-163	2.17664e-163	1.78802e-163	3.94677e-163	1.19278e-163	4.79226e-163	-2.27723e-163	-6.39388e-163	-7.93464e-163	0
2.7738e-163	-4.41269e-164	-2.91212e-163	4.495e-163	1.00338e-164	2.02618e-163	2.6389e-163	1.35275e-162	-5.84995e-163	2.54048e-163	-7.3452e-163	7.95191e-163	9.18456e-163	9.95771e-163	5.41169e-163	-1.29049e-163	-9.06055e-164	1.43605e-163	-2.5482e-163	-7.0417e-163	3.61949e-163	3.89175e-163	2.17664e-163	1.78802e-163	3.94677e-163	1.19278e-163	4.79226e-163	-2.27723e-163	-6.39388e-163	-7.93464e-163	0
2.7738e-163	-4.41269e-164	-2.91212e-163	4.495e-163	1.00338e-164	2.02618e-163	2.6389e-163	1.35275e-162	-5.84995e-163	2.54048e-163	-7.3452e-163	7.95191e-163	9.18456e-163	9.95771e-163	5.41169e-163	-1.29049e-163	-9.06055e-164	1.43605e-163	-2.5482e-163	-7.0417e-163	3.61949e-163	3.89175e-163	2.17664e-163	1.78802e-163	3.94677e-163	1.19278e-163	4.79226e-163	-2.27723e-163	-6.39388e-163	-7.93464e-163	0
2.7738e-163	-4.41269e-164	-2.91212e-163	4.495e-163	1.00338e-164	2.02618e-163	2.6389e-163	1.35275e-162	-5.84995e-163	2.54048e-163	-7.3452e-163	7.95191e-163	9.18456e-163	9.95771e-163	5.41169e-163	-1.29049e-163	-9.06055e-164	1.43605e-163	-2.5482e-163	-7.0417e-163	3.61949e-163	3.89175e-163	2.17664e-163	1.78802e-163	3.94677e-163	1.19278e-163	4.79226e-163	-2.27723e-163	-6.39388e-163	-7.93464e-163	0
2.7738e-163	-4.41269e-164	-2.91212e-163	4.495e-163	1.00338e-164	2.02618e-163	2.6389e-163	1.35275e-162	-5.84995e-163	2.54048e-163	-7.3452e-163	7.95191e-163	9.18456e-163	9.95771e-163	5.41169e-163	-1.29049e-163	-9.06055e-164	1.43605e-163	-2.5482e-163	-7.0417e-163	3.61949e-163	3.89175e-163	2.17664e-163	1.78802e-163	3.94677e-163	1.19278e-163	4.79226e-163	-2.27723e-163	-6.39388e-163	-7.93464e-163	0
2.7738e-163	-4.41269e-164	-2.91212e-163	4.495e-163	1.00338e-164	2.02618e-163	2.6389e-163	1.35275e-162	-5.84995e-163	2.54048e-163	-7.3452e-163	7.95191e-163	9.18456e-163	9.95771e-163	5.41169e-163	-1.29049e-163	-9.06055e-164	1.43605e-163	-2.5482e-163	-7.0417e-163	3.61949e-163	3.89175e-163	2.17664e-163	1.78802e-163	3.94677e-163	1.19278e-163	4.79226e-163	-2.27723e-163	-6.39388e-163	-7.93464e-163	0
2.7738e-163	-4.41269e-164	-2.91212e-163	4.495e-163	1.00338e-164	2.02618e-163	2.6389e-163	1.35275e-162	-5.84995e-163	2.54048e-163	-7.3452e-163	7.95191e-163	9.18456e-163	9.95771e-163	5.41169e-163	-1.29049e-163	-9.06055e-164	1.43605e-163	-2.5482e-163	-7.0417e-163	3.61949e-163	3.89175e-163	2.17664e-163	1.78802e-163	3.94677e-163	1.19278e-163	4.79226e-163	-2.27723e-163	-6.39388e-163	-7.93464e-163	0
2.7738e-163	-4.41269e-164	-2.91212e-163	4.495e-163	1.00338e-164	2.02618e-163	2.6389e-163	1.35275e-162	-5.84995e-163	2.54048e-163	-7.3452e-163	7.95191e-163	9.18456e-163	9.95771e-163	5.41169e-163	-1.29049e-163	-9.06055e-164	1.43605e-163	-2.5482e-163	-7.0417e-163	3.61949e-163	3.89175e-163	2.17664e-163	1.78802e-163	3.94677e-163	1.19278e-163	4.79226e-163	-2.27723e-163	-6.39388e-163	-7.93464e-163	0
2.7738e-163	-4.41269e-164	-2.91212e-163	4.495e-163	1.00338e-164	2.02618e-163	2.6389e-163	1.35275e-162	-5.84995e-163	2.54048e-163	-7.3452e-163	7.95191e-163	9.18456e-163	9.95771e-163	5.41169e-163	-1.29049e-163	-9.06055e-164	1.43605e-163	-2.5482e-163	-7.0417e-163	3.61949e-163	3.89175e-163	2.17664e-163	1.78802e-163	3.94677e-163	1.19278e-163	4.79226e-163	-2.27723e-163	-6.39388e-163	-7.93464e-163	0
2.7738e-163	-4.41269e-164	-2.91212e-163	4.495e-163	1.00338e-164	2.02618e-163	2.6389e-163	1.35275e-162	-5.84995e-163	2.54048e-163	-7.3452e-163	7.95191e-163	9.18456e-163	9.95771e-163	5.41169e-163	-1.29049e-163	-9.06055e-164	1.43605e-163	-2.5482e-163	-7.0417e-163	3.61949e-163	3.89175e-163	2.17664e-163	1.78802e-163	3.94677e-163	1.19278e-163	4.79226e-163	-2.27723e-163	-6.39388e-163	-7.93464e-163	0
2.7738e-163	-4.41269e-164	-2.91212e-163	4.495e-163	1.00338e-164	2.02618e-163	2.6389e-163	1.35275e-162	-5.84995e-163	2.54048e-163	-7.3452e-163	7.95191e-163	9.18456e-163	9.95771e-163	5.41169e-163	-1.29049e-163	-9.06055e-164	1.43605e-163	-2.5482e-163	-7.0417e-163	3.61949e-163	3.89175e-163	2.17664e-163	1.78802e-163	3.94677e-163	1.19278e-163	4.79226e-163	-2.27723e-163	-6.39388e-163	-7.93464e-163	0
2.7738e-163	-4.41269e-164	-2.91212e-163	4.495e-163	1.00338e-164	2.02618e-163	2.6389e-163	1.35275e-162	-5.84995e-163	2.54048e-163	-7.3452e-163	7.95191e-163	9.18456e-163	9.95771e-163	5.41169e-163	-1.29049e-163	-9.06055e-164	1.43605e-163	-2.5482e-163	-7.0417e-163	3.61949e-163	3.89175e-163	2.17664e-163	1.78802e-163	3.94677e-163	1.19278e-163	4.79226e-163	-2.27723e-163	-6.39388e-163	-7.93464e-163	0
2.7738e-163	-4.41269e-164	-2.91212e-163	4.495e-163	1.00338e-164	2.02618e-163	2.6389e-163	1.35275e-162	-5.84995e-163	2.54048e-163	-7.3452e-163	7.95191e-163	9.18456e-163	9.95771e-163	5.41169e-163	-1.29049e-163	-9.06055e-164	1.43605e-163	-2.5482e-163	-7.0417e-163	3.61949e-163	3.89175e-163	2.17664e-163	1.78802e-163	3.94677e-163	1.19278e-163	4.79226e-163	-2.27723e-163	-6.39388e-163	-7.93464e-163	0
2.7738e-163	-4.41269e-164	-2.91212e-163	4.495e-163	1.00338e-164	2.02618e-163	2.6389e-163	1.35275e-162	-5.84995e-163	2.54048e-163	-7.3452e-163	7.95191e-163	9.18456e-163	9.95771e-163	5.41169e-163	-1.29049e-163	-9.06055e-164	1.43605e-163	-2.5482e-163	-7.0417e-163	3.61949e-163	3.89175e-163	2.17664e-163	1.78802e-163	3.94677e-163	1.19278e-163	4.79226e-163	-2.27723e-163	-6.39388e-163	-7.93464e-163	0
2.7738e-163	-4.41269e-164	-2.91212e-163	4.495e-163	1.00338e-164	2.02618e-163	2.6389e-163	1.35275e-162	-5.84995e-163	2.54048e-163	-7.3452e-163	7.95191e-163	9.18456e-163	9.95771e-163	5.41169e-163	-1.29049e-163	-9.06055e-164	1.43605e-163	-2.5482e-163	-7.0417e-163	3.61949e-163	3.89175e-163	2.17664e-163	1.78802e-163	3.94677e-163	1.19278e-163	4.79226e-163	-2.27723e-163	-6.39388e-163	-7.93464e-163	0
2.7738e-163	-4.41269e-164	-2.91212e-163	4.495e-163	1.00338e-164	2.02618e-163	2.6389e-163	1.35275e-162	-5.84995e-163	2.54048e-163	-7.3452e-163	7.95191e-163	9.18456e-163	9.95771e-163	5.41169e-163	-1.29049e-163	-9.06055e-164	1.43605e-163	-2.5482e-163	-7.0417e-163	3.61949e-163	3.89175e-163	2.17664e-163	1.78802e-163	3.94677e-163	1.19278e-163	4.79226e-163	-2.27723e-163	-6.39388e-163	-7.93464e-163	0
2.7738e-163	-4.41269e-164	-2.91212e-163	4.495e-163	1.00338e-164	2.02618e-163	2.6389e-163	1.35275e-162	-5.84995e-163	2.54048e-163	-7.3452e-163	7.95191e-163	9.18456e-163	9.95771e-163	5.41169e-163	-1.29049e-163	-9.06055e-164	1.43605e-163	-2.5482e-163	-7.0417e-163	3.61949e-163	3.89175e-163	2.17664e-163	1.78802e-163	3.94677e-163	1.19278e-163	4.79226e-163	-2.27723e-163	-6.39388e-163	-7.93464e-163	0
2.7738e-163	-4.41269e-164	-2.91212e-163	4.495e-163	1.00338e-164	2.02618e-163	2.6389e-163	1.35275e-162	-5.84995e-163	2.54048e-163	-7.3452e-163	7.95191e-163	9.18456e-163	9.95771e-163	5.41169e-163	-1.29049e-163	-9.06055e-164	1.43605e-163	-2.5482e-163	-7.0417e-163	3.61949e-163	3.89175e-163	2.17664e-163	1.78802e-163	3.94677e-163	1.19278e-163	4.79226e-163	-2.27723e-163	-6.39388e-163	-7.93464e-163	0
2.7738e-163	-4.41269e-164	-2.91212e-163	4.495e-163	1.00338e-164	2.02618e-163	2.6389e-163	1.35275e-162	-5.84995e-163	2.54048e-163	-7.3452e-163	7.95191e-163	9.18456e-163	9.95771e-163	5.41169e-163	-1.29049e-163	-9.06055e-164	1.43605e-163	-2.5482e-163	-7.0417e-163	3.61949e-163	3.89175e-163	2.17664e-163	1.78802e-163	3.94677e-163	1.19278e-163	4.79226e-163	-2.27723e-163	-6.39388e-163	-7.93464e-163	0
2.7738e-163	-4.41269e-164	-2.91212e-163	4.495e-163	1.00338e-164	2.02618e-163	2.6389e-163	1.35275e-162	-5.84995e-163	2.54048e-163	-7.3452e-163	7.95191e-163	9.18456e-163	9.95771e-163	5.41169e-163	-1.29049e-163	-9.06055e-164	1.43605e-163	-2.5482e-163	-7.0417e-163	3.61949e-163	3.89175e-163	2.17664e-163	1.78802e-163	3.94677e-163	1.19278e-163	4.79226e-163	-2.27723e-163	-6.39388e-163	-7.93464e-163	0
2.7738e-163	-4.41269e-164	-2.91212e-163	4.495e-163	1.00338e-164	2.02618e-163	2.6389e-163	1.35275e-162	-5.84995e-163	2.54048e-163	-7.3452e-163	7.95191e-163	9.18456e-163	9.95771e-163	5.41169e-163	-1.29049e-163	-9.06055e-164	1.43605e-163	-2.5482e-163	-7.0417e-163	3.61949e-163	3.89175e-163	2.17664e-163	1.78802e-163	3.94677e-163	1.19278e-163	4.79226e-163	-2.27723e-163	-6.39388e-163	-7.93464e-163	0
2.7738e-163	-4.41269e-164	-2.91212e-163	4.495e-163	1.00338e-164	2.02618e-163	2.6389e-163	1.35275e-162	-5.84995e-163	2.54048e-163	-7.3452e-163	7.95191e-163	9.18456e-163	9.95771e-163	5.41169e-163	-1.29049e-163	-9.06055e-164	1.43605e-163	-2.5482e-163	-7.0417e-163	3.61949e-163	3.89175e-163	2.17664e-163	1.78802e-163	3.94677e-163	1.19278e-163	4.79226e-163	-2.27723e-163	-6.39388e-163	-7.93464e-163	0
2.7738e-163	-4.41269e-164	-2.91212e-163	4.495e-163	1.00338e-164	2.02618e-163	2.6389e-163	1.35275e-162	-5.84995e-163	2.54048e-163	-7.3452e-163	7.95191e-163	9.18456e-163	9.95771e-163	5.41169e-163	-1.29049e-163	-9.06055e-164	1.43605e-163	-2.5482e-163	-7.0417e-163	3.61949e-163	3.89175e-163	2.17664e-163	1.78802e-163	3.94677e-163	1.19278e-163	4.79226e-163	-2.27723e-163	-6.39388e-163	-7.93464e-163	0
2.7738e-163	-4.41269e-164	-2.91212e-163	4.495e-163	1.00338e-164	2.02618e-163	2.6389e-163	1.35275e-162	-5.84995e-163	2.54048e-163	-7.3452e-163	7.95191e-163	9.18456e-163	9.95771e-163	5.41169e-163	-1.29049e-163	-9.06055e-164	1.43605e-163	-2.5482e-163	-7.0417e-163	3.61949e-163	3.89175e-163	2.17664e-163	1.78802e-163	3.94677e-163	1.19278e-163	4.79226e-163	-2.27723e-163	-6.39388e-163	-7.93464e-163	0
2.7738e-163	-4.41269e-164	-2.91212e-163	4.495e-163	1.00338e-164	2.02618e-163	2.6389e-163	1.35275e-162	-5.84995e-163	2.54048e-163	-7.3452e-163	7.95191e-163	9.18456e-163	9.95771e-163	5.41169e-163	-1.29049e-163	-9.06055e-164	1.43605e-163	-2.5482e-163	-7.0417e-163	3.61949e-163	3.89175e-163	2.17664e-163	1.78802e-163	3.94677e-163	1.19278e-163	4.79226e-163	-2.27723e-163	-6.39388e-163	-7.93464e-163	0
2.7738e-163	-4.41269e-164	-2.91212e-163	4.495e-163	1.00338e-164	2.02618e-163	2.6389e-163	1.35275e-162	-5.84995e-163	2.54048e-163	-7.3452e-163	7.95191e-163	9.18456e-163	9.95771e-163	5.41169e-163	-1.29049e-163	-9.06055e-164	1.43605e-163	-2.5482e-163	-7.0417e-163	3.61949e-163	3.89175e-163	2.17664e-163	1.78802e-163	3.94677e-163	1.19278e-163	4.79226e-163	-2.27723e-163	-6.39388e-163	-7.93464e-163	0
2.7738e-163	-4.41269e-164	-2.91212e-163	4.495e-163	1.00338e-164	2.02618e-163	2.6389e-163	1.35275e-162	-5.84995e-163	2.54048e-163	-7.3452e-163	7.95191e-163	9.18456e-163	9.95771e-163	5.41169e-163	-1.29049e-163	-9.06055e-164	1.43605e-163	-2.5482e-163	-7.0417e-163	3.61949e-163	3.89175e-163	2.17664e-163	1.78802e-163	3.94677e-163	1.19278e-163	4.79226e-163	-2.27723e-163	-6.39388e-163	-7.93464e-163	0
2.7738e-163	-4.41269e-164	-2.91212e-163	4.495e-163	1.00338e-164	2.02618e-163	2.6389e-163	1.35275e-162	-5.84995e-163	2.54048e-163	-7.3452e-163	7.95191e-163	9.18456e-163	9.95771e-163	5.41169e-163	-1.29049e-163	-9.06055e-164	1.43605e-163	-2.5482e-163	-7.0417e-163	3.61949e-163	3.89175e-163	2.17664e-163	1.78802e-163	3.94677e-163	1.19278e-163	4.79226e-163	-2.27723e-163	-6.39388e-163	-7.93464e-163	0
2.7738e-163	-4.41269e-164	-2.91212e-163	4.495e-163	1.00338e-164	2.02618e-163	2.6389e-163	1.35275e-162	-5.84995e-163	2.54048e-163	-7.3452e-163	7.95191e-163	9.18456e-163	9.95771e-163	5.41169e-163	-1.29049e-163	-9.06055e-164	1.43605e-163	-2.5482e-163	-7.0417e-163	3.61949e-163	3.89175e-163	2.17664e-163	1.78802e-163	3.94677e-163	1.19278e-163	4.79226e-163	-2.27723e-163	-6.39388e-163	-7.93464e-163	0
2.7738e-163	-4.41269e-164	-2.91212e-163	4.495e-163	1.00338e-164	2.02618e-163	2.6389e-163	1.35275e-162	-5.84995e-163	2.54048e-163	-7.3452e-163	7.95191e-163	9.18456e-163	9.95771e-163	5.41169e-163	-1.29049e-163	-9.06055e-164	1.43605e-163	-2.5482e-163	-7.0417e-163	3.61949e-163	3.89175e-163	2.17664e-163	1.78802e-163	3.94677e-163	1.19278e-163	4.79226e-163	-2.27723e-163	-6.39388e-163	-7.93464e-163	0
2.7738e-163	-4.41269e-164	-2.91212e-163	4.495e-163	1.00338e-164	2.02618e-163	2.6389e-163	1.35275e-162	-5.84995e-163	2.54048e-163	-7.3452e-163	7.95191e-163	9.18456e-163	9.95771e-163	5.41169e-163	-1.29049e-163	-9.06055e-164	1.43605e-163	-2.5482e-163	-7.0417e-163	3.61949e-163	3.89175e-163	2.17664e-163	1.78802e-163	3.94677e-163	1.19278e-163	4.79226e-163	-2.27723e-163	-6.39388e-163	-7.93464e-163	0
2.7738e-163	-4.41269e-164	-2.91212e-163	4.495e-163	1.00338e-164	2.02618e-163	2.6389e-163	1.35275e-162	-5.84995e-163	2.54048e-163	-7.3452e-163	7.95191e-163	9.18456e-163	9.95771e-163	5.41169e-163	-1.29049e-163	-9.06055e-164	1.43605e-163	-2.5482e-163	-7.0417e-163	3.61949e-163	3.89175e-163	2.17664e-163	1.78802e-163	3.94677e-163	1.19278e-163	4.79226e-163	-2.27723e-163	-6.39388e-163	-7.93464e-163	0
2.7738e-163	-4.41269e-164	-2.91212e-163	4.495e-163	1.00338e-164	2.02618e-163	2.6389e-163	1.35275e-162	-5.84995e-163	2.54048e-163	-7.3452e-163	7.95191e-163	9.18456e-163	9.95771e-163	5.41169e-163	-1.29049e-163	-9.06055e-164	1.43605e-163	-2.5482e-163	-7.0417e-163	3.61949e-163	3.89175e-163	2.17664e-163	1.78802e-163	3.94677e-163	1.19278e-163	4.79226e-163	-2.27723e-163	-6.39388e-163	-7.93464e-163	0
2.7738e-163	-4.41269e-164	-2.91212e-163	4.495e-163	1.00338e-164	2.02618e-163	2.6389e-163	1.35275e-162	-5.84995e-163	2.54048e-163	-7.3452e-163	7.95191e-163	9.18456e-163	9.95771e-163	5.41169e-163	-1.29049e-163	-9.06055e-164	1.43605e-163	-2.5482e-163	-7.0417e-163	3.61949e-163	3.89175e-163	2.17664e-163	1.78802e-163	3.94677e-163	1.19278e-163	4.79226e-163	-2.27723e-163	-6.39388e-163	-7.93464e-163	0
2.7738e-163	-4.41269e-164	-2.91212e-163	4.495e-163	1.00338e-164	2.02618e-163	2.6389e-163	1.35275e-162	-5.84995e-163	2.54048e-163	-7.3452e-163	7.95191e-163	9.18456e-163	9.95771e-163	5.41169e-163	-1.29049e-163	-9.06055e-164	1.43605e-163	-2.5482e-163	-7.0417e-163	3.61949e-163	3.89175e-163	2.17664e-163	1.78802e-163	3.94677e-163	1.19278e-163	4.79226e-163	-2.27723e-163	-6.39388e-163	-7.93464e-163	0
2.7738e-163	-4.41269e-164	-2.91212e-163	4.495e-163	1.00338e-164	2.02618e-163	2.6389e-163	1.35275e-162	-5.84995e-163	2.54048e-163	-7.3452e-163	7.95191e-163	9.18456e-163	9.95771e-163	5.41169e-163	-1.29049e-163	-9.06055e-164	1.43605e-163	-2.5482e-163	-7.0417e-163	3.61949e-163	3.89175e-163	2.17664e-163	1.78802e-163	3.94677e-163	1.19278e-163	4.79226e-163	-2.27723e-163	-6.39388e-163	-7.93464e-163	0
2.7738e-163	-4.41269e-164	-2.91212e-163	4.495e-163	1.00338e-164	2.02618e-163	2.6389e-163	1.35275e-162	-5.84995e-163	2.54048e-163	-7.3452e-163	7.95191e-163	9.18456e-163	9.95771e-163	5.41169e-163	-1.29049e-163	-9.06055e-164	1.43605e-163	-2.5482e-163	-7.0417e-163	3.61949e-163	3.89175e-163	2.17664e-163	1.78802e-163	3.94677e-163	1.19278e-163	4.79226e-163	-2.27723e-163	-6.39388e-163	-7.93464e-163	0
2.7738e-163	-4.41269e-164	-2.91212e-163	4.495e-163	1.00338e-164	2.02618e-163	2.6389e-163	1.35275e-162	-5.84995e-163	2.54048e-163	-7.3452e-163	7.95191e-163	9.18456e-163	9.95771e-163	5.41169e-163	-1.29049e-163	-9.06055e-164	1.43605e-163	-2.5482e-163	-7.0417e-163	3.61949e-163	3.89175e-163	2.17664e-163	1.78802e-163	3.94677e-163	1.19278e-163	4.79226e-163	-2.27723e-163	-6.39388e-163	-7.93464e-163	0
2.7738e-163	-4.41269e-164	-2.91212e-163	4.495e-163	1.00338e-164	2.02618e-163	2.6389e-163	1.35275e-162	-5.84995e-163	2.54048e-163	-7.3452e-163	7.95191e-163	9.18456e-163	9.95771e-163	5.41169e-163	-1.29049e-163	-9.06055e-164	1.43605e-163	-2.5482e-163	-7.0417e-163	3.61949e-163	3.89175e-163	2.17664e-163	1.78802e-163	3.94677e-163	1.19278e-163	4.79226e-163	-2.27723e-163	-6.39388e-163	-7.93464e-163	0
2.7738e-163	-4.41269e-164	-2.91212e-163	4.495e-163	1.00338e-164	2.02618e-163	2.6389e-163	1.35275e-162	-5.84995e-163	2.54048e-163	-7.3452e-163	7.95191e-163	9.18456e-163	9.95771e-163	5.41169e-163	-1.29049e-163	-9.06055e-164	1.43605e-163	-2.5482e-163	-7.0417e-163	3.61949e-163	3.89175e-163	2.17664e-163	1.78802e-163	3.94677e-163	1.19278e-163	4.79226e-163	-2.27723e-163	-6.39388e-163	-7.93464e-163	0
2.7738e-163	-4.41269e-164	-2.91212e-163	4.495e-163	1.00338e-164	2.02618e-163	2.6389e-163	1.35275e-162	-5.84995e-163	2.54048e-163	-7.3452e-163	7.95191e-163	9.18456e-163	9.95771e-163	5.41169e-163	-1.29049e-163	-9.06055e-164	1.43605e-163	-2.5482e-163	-7.0417e-163	3.61949e-163	3.89175e-163	2.17664e-163	1.78802e-163	3.94677e-163	1.19278e-163	4.79226e-163	-2.27723e-163	-6.39388e-163	-7.93464e-163	0
2.7738e-163	-4.41269e-164	-2.91212e-163	4.495e-163	1.00338e-164	2.02618e-163	2.6389e-163	1.35275e-162	-5.84995e-163	2.54048e-163	-7.3452e-163	7.95191e-163	9.18456e-163	9.95771e-163	5.41169e-163	-1.29049e-163	-9.06055e-164	1.43605e-163	-2.5482e-163	-7.0417e-163	3.61949e-163	3.89175e-163	2.17664e-163	1.78802e-163	3.94677e-163	1.19278e-163	4.79226e-163	-2.27723e-163	-6.39388e-163	-7.93464e-163	0
2.7738e-163	-4.41269e-164	-2.91212e-163	4.495e-163	1.00338e-164	2.02618e-163	2.6389e-163	1.35275e-162	-5.84995e-163	2.54048e-163	-7.3452e-163	7.95191e-163	9.18456e-163	9.95771e-163	5.41169e-163	-1.29049e-163	-9.06055e-164	1.43605e-163	-2.5482e-163	-7.0417e-163	3.61949e-163	3.89175e-163	2.17664e-163	1.78802e-163	3.94677e-163	1.19278e-163	4.79226e-163	-2.27723e-163	-6.39388e-163	-7.93464e-163	0
2.7738e-163	-4.41269e-164	-2.91212e-163	4.495e-163	1.00338e-164	2.02618e-163	2.6389e-163	1.35275e-162	-5.84995e-163	2.54048e-163	-7.3452e-163	7.95191e-163	9.18456e-163	9.95771e-163	5.41169e-163	-1.29049e-163	-9.06055e-164	1.43605e-163	-2.5482e-163	-7.0417e-163	3.61949e-163	3.89175e-163	2.17664e-163	1.78802e-163	3.94677e-163	1.19278e-163	4.79226e-163	-2.27723e-163	-6.39388e-163	-7.93464e-163	0
2.7738e-163	-4.41269e-164	-2.91212e-163	4.495e-163	1.00338e-164	2.02618e-163	2.6389e-163	1.35275e-162	-5.84995e-163	2.54048e-163	-7.3452e-163	7.95191e-163	9.18456e-163	9.95771e-163	5.41169e-163	-1.29049e-163	-9.06055e-164	1.43605e-163	-2.5482e-163	-7.0417e-163	3.61949e-163	3.89175e-163	2.17664e-163	1.78802e-163	3.94677e-163	1.19278e-163	4.79226e-163	-2.27723e-163	-6.39388e-163	-7.93464e-163	0
2.7738e-163	-4.41269e-164	-2.91212e-163	4.495e-163	1.00338e-164	2.02618e-163	2.6389e-163	1.35275e-162	-5.84995e-163	2.54048e-163	-7.3452e-163	7.95191e-163	9.18456e-163	9.95771e-163	5.41169e-163	-1.29049e-163	-9.06055e-164	1.43605e-163	-2.5482e-163	-7.0417e-163	3.61949e-163	3.89175e-163	2.17664e-163	1.78802e-163	3.94677e-163	1.19278e-163	4.79226e-163	-2.27723e-163	-6.39388e-163	-7.93464e-163	0
2.7738e-163	-4.41269e-164	-2.91212e-163	4.495e-163	1.00338e-164	2.02618e-163	2.6389e-163	1.35275e-162	-5.84995e-163	2.54048e-163	-7.3452e-163	7.95191e-163	9.18456e-163	9.95771e-163	5.41169e-163	-1.29049e-163	-9.06055e-164	1.43605e-163	-2.5482e-163	-7.0417e-163	3.61949e-163	3.89175e-163	2.17664e-163	1.78802e-163	3.94677e-163	1.19278e-163	4.79226e-163	-2.27723e-163	-6.39388e-163	-7.93464e-163	0
2.7738e-163	-4.41269e-164	-2.91212e-163	4.495e-163	1.00338e-164	2.02618e-163	2.6389e-163	1.35275e-162	-5.84995e-163	2.54048e-163	-7.3452e-163	7.95191e-163	9.18456e-163	9.95771e-163	5.41169e-163	-1.29049e-163	-9.06055e-164	1.43605e-163	-2.5482e-163	-7.0417e-163	3.61949e-163	3.89175e-163	2.17664e-163	1.78802e-163	3.94677e-163	1.19278e-163	4.79226e-163	-2.27723e-163	-6.39388e-163	-7.93464e-163	0
2.7738e-163	-4.41269e-164	-2.91212e-163	4.495e-163	1.00338e-164	2.02618e-163	2.6389e-163	1.35275e-162	-5.84995e-163	2.54048e-163	-7.3452e-163	7.95191e-163	9.18456e-163	9.95771e-163	5.41169e-163	-1.29049e-163	-9.06055e-164	1.43605e-163	-2.5482e-163	-7.0417e-163	3.61949e-163	3.89175e-163	2.17664e-163	1.78802e-163	3.94677e-163	1.19278e-163	4.79226e-163	-2.27723e-163	-6.39388e-163	-7.93464e-163	0
2.7738e-163	-4.41269e-164	-2.91212e-163	4.495e-163	1.00338e-164	2.02618e-163	2.6389e-163	1.35275e-162	-5.84995e-163	2.54048e-163	-7.3452e-163	7.95191e-163	9.18456e-163	9.95771e-163	5.41169e-163	-1.29049e-163	-9.06055e-164	1.43605e-163	-2.5482e-163	-7.0417e-163	3.61949e-163	3.89175e-163	2.17664e-163	1.78802e-163	3.94677e-163	1.19278e-163	4.79226e-163	-2.27723e-163	-6.39388e-163	-7.93464e-163	0
2.7738e-163	-4.41269e-164	-2.91212e-163	4.495e-163	1.00338e-164	2.02618e-163	2.6389e-163	1.35275e-162	-5.84995e-163	2.54048e-163	-7.3452e-163	7.95191e-163	9.18456e-163	9.95771e-163	5.41169e-163	-1.29049e-163	-9.06055e-164	1.43605e-163	-2.5482e-163	-7.0417e-163	3.61949e-163	3.89175e-163	2.17664e-163	1.78802e-163	3.94677e-163	1.19278e-163	4.79226e-163	-2.27723e-163	-6.39388e-163	-7.93464e-163	0
2.7738e-163	-4.41269e-164	-2.91212e-163	4.495e-163	1.00338e-164	2.02618e-163	2.6389e-163	1.35275e-162	-5.84995e-163	2.54048e-163	-7.3452e-163	7.95191e-163	9.18456e-163	9.95771e-163	5.41169e-163	-1.29049e-163	-9.06055e-164	1.43605e-163	-2.5482e-163	-7.0417e-163	3.61949e-163	3.89175e-163	2.17664e-163	1.78802e-163	3.94677e-163	1.19278e-163	4.79226e-163	-2.27723e-163	-6.39388e-163	-7.93464e-163	0
2.7738e-163	-4.41269e-164	-2.91212e-163	4.495e-163	1.00338e-164	2.02618e-163	2.6389e-163	1.35275e-162	-5.84995e-163	2.54048e-163	-7.3452e-163	7.95191e-163	9.18456e-163	9.95771e-163	5.41169e-163	-1.29049e-163	-9.06055e-164	1.43605e-163	-2.5482e-163	-7.0417e-163	3.61949e-163	3.89175e-163	2.17664e-163	1.78802e-163	3.94677e-163	1.19278e-163	4.79226e-163	-2.27723e-163	-6.39388e-163	-7.93464e-163	0
2.7738e-163	-4.41269e-164	-2.91212e-163	4.495e-163	1.00338e-164	2.02618e-163	2.6389e-163	1.35275e-162	-5.84995e-163	2.54048e-163	-7.3452e-163	7.95191e-163	9.18456e-163	9.95771e-163	5.41169e-163	-1.29049e-163	-9.06055e-164	1.43605e-163	-2.5482e-163	-7.0417e-163	3.61949e-163	3.89175e-163	2.17664e-163	1.78802e-163	3.94677e-163	1.19278e-163	4.79226e-163	-2.27723e-163	-6.39388e-163	-7.93464e-163	0
2.7738e-163	-4.41269e-164	-2.91212e-163	4.495e-163	1.00338e-164	2.02618e-163	2.6389e-163	1.35275e-162	-5.84995e-163	2.54048e-163	-7.3452e-163	7.95191e-163	9.18456e-163	9.95771e-163	5.41169e-163	-1.29049e-163	-9.06055e-164	1.43605e-163	-2.5482e-163	-7.0417e-163	3.61949e-163	3.89175e-163	2.17664e-163	1.78802e-163	3.94677e-163	1.19278e-163	4.79226e-163	-2.27723e-163	-6.39388e-163	-7.93464e-163	0
2.7738e-163	-4.41269e-164	-2.91212e-163	4.495e-163	1.00338e-164	2.02618e-163	2.6389e-163	1.35275e-162	-5.84995e-163	2.54048e-163	-7.3452e-163	7.95191e-163	9.18456e-163	9.95771e-163	5.41169e-163	-1.29049e-163	-9.06055e-164	1.43605e-163	-2.5482e-163	-7.0417e-163	3.61949e-163	3.89175e-163	2.17664e-163	1.78802e-163	3.94677e-163	1.19278e-163	4.79226e-163	-2.27723e-163	-6.39388e-163	-7.93464e-163	0
2.7738e-163	-4.41269e-164	-2.91212e-163	4.495e-163	1.00338e-164	2.02618e-163	2.6389e-163	1.35275e-162	-5.84995e-163	2.54048e-163	-7.3452e-163	7.95191e-163	9.18456e-163	9.95771e-163	5.41169e-163	-1.29049e-163	-9.06055e-164	1.43605e-163	-2.5482e-163	-7.0417e-163	3.61949e-163	3.89175e-163	2.17664e-163	1.78802e-163	3.94677e-163	1.19278e-163	4.79226e-163	-2.27723e-163	-6.39388e-163	-7.93464e-163	0
2.7738e-163	-4.41269e-164	-2.91212e-163	4.495e-163	1.00338e-164	2.02618e-163	2.6389e-163	1.35275e-162	-5.84995e-163	2.54048e-163	-7.3452e-163	7.95191e-163	9.18456e-163	9.95771e-163	5.41169e-163	-1.29049e-163	-9.06055e-164	1.43605e-163	-2.5482e-163	-7.0417e-163	3.61949e-163	3.89175e-163	2.17664e-163	1.78802e-163	3.94677e-163	1.19278e-163	4.79226e-163	-2.27723e-163	-6.39388e-163	-7.93464e-163	0
2.7738e-163	-4.41269e-164	-2.91212e-163	4.495e-163	1.00338e-164	2.02618e-163	2.6389e-163	1.35275e-162	-5.84995e-163	2.54048e-163	-7.3452e-163	7.95191e-163	9.18456e-163	9.95771e-163	5.41169e-163	-1.29049e-163	-9.06055e-164	1.43605e-163	-2.5482e-163	-7.0417e-163	3.61949e-163	3.89175e-163	2.17664e-163	1.78802e-163	3.94677e-163	1.19278e-163	4.79226e-163	-2.27723e-163	-6.39388e-163	-7.93464e-163	0
2.7738e-163	-4.41269e-164	-2.91212e-163	4.495e-163	1.00338e-164	2.02618e-163	2.6389e-163	1.35275e-162	-5.84995e-163	2.54048e-163	-7.3452e-163	7.95191e-163	9.18456e-163	9.95771e-163	5.41169e-163	-1.29049e-163	-9.06055e-164	1.43605e-163	-2.5482e-163	-7.0417e-163	3.61949e-163	3.89175e-163	2.17664e-163	1.78802e-163	3.94677e-163	1.19278e-163	4.79226e-163	-2.27723e-163	-6.39388e-163	-7.93464e-163	0
2.7738e-163	-4.41269e-164	-2.91212e-163	4.495e-163	1.00338e-164	2.02618e-163	2.6389e-163	1.35275e-162	-5.84995e-163	2.54048e-163	-7.3452e-163	7.95191e-163	9.18456e-163	9.95771e-163	5.41169e-163	-1.29049e-163	-9.06055e-164	1.43605e-163	-2.5482e-163	-7.0417e-163	3.61949e-163	3.89175e-163	2.17664e-163	1.78802e-163	3.94677e-163	1.19278e-163	4.79226e-163	-2.27723e-163	-6.39388e-163	-7.93464e-163	0
2.7738e-163	-4.41269e-164	-2.91212e-163	4.495e-163	1.00338e-164	2.02618e-163	2.6389e-163	1.35275e-162	-5.84995e-163	2.54048e-163	-7.3452e-163	7.95191e-163	9.18456e-163	9.95771e-163	5.41169e-163	-1.29049e-163	-9.06055e-164	1.43605e-163	-2.5482e-163	-7.0417e-163	3.61949e-163	3.89175e-163	2.17664e-163	1.78802e-163	3.94677e-163	1.19278e-163	4.79226e-163	-2.27723e-163	-6.39388e-163	-7.93464e-163	0
2.7738e-163	-4.41269e-164	-2.91212e-163	4.495e-163	1.00338e-164	2.02618e-163	2.6389e-163	1.35275e-162	-5.84995e-163	2.54048e-163	-7.3452e-163	7.95191e-163	9.18456e-163	9.95771e-163	5.41169e-163	-1.29049e-163	-9.06055e-164	1.43605e-163	-2.5482e-163	-7.0417e-163	3.61949e-163	3.89175e-163	2.17664e-163	1.78802e-163	3.94677e-163	1.19278e-163	4.79226e-163	-2.27723e-163	-6.39388e-163	-7.93464e-163	0
2.7738e-163	-4.41269e-164	-2.91212e-163	4.495e-163	1.00338e-164	2.02618e-163	2.6389e-163	1.35275e-162	-5.84995e-163	2.54048e-163	-7.3452e-163	7.95191e-163	9.18456e-163	9.95771e-163	5.41169e-163	-1.29049e-163	-9.06055e-164	1.43605e-163	-2.5482e-163	-7.0417e-163	3.61949e-163	3.89175e-163	2.17664e-163	1.78802e-163	3.94677e-163	1.19278e-163	4.79226e-163	-2.27723e-163	-6.39388e-163	-7.93464e-163	0
2.7738e-163	-4.41269e-164	-2.91212e-163	4.495e-163	1.00338e-164	2.02618e-163	2.6389e-163	1.35275e-162	-5.84995e-163	2.54048e-163	-7.3452e-163	7.95191e-163	9.18456e-163	9.95771e-163	5.41169e-163	-1.29049e-163	-9.06055e-164	1.43605e-163	-2.5482e-163	-7.0417e-163	3.61949e-163	3.89175e-163	2.17664e-163	1.78802e-163	3.94677e-163	1.19278e-163	4.79226e-163	-2.27723e-163	-6.39388e-163	-7.93464e-163	0
2.7738e-163	-4.41269e-164	-2.91212e-163	4.495e-163	1.00338e-164	2.02618e-163	2.6389e-163	1.35275e-162	-5.84995e-163	2.54048e-163	-7.3452e-163	7.95191e-163	9.18456e-163	9.95771e-163	5.41169e-163	-1.29049e-163	-9.06055e-164	1.43605e-163	-2.5482e-163	-7.0417e-163	3.61949e-163	3.89175e-163	2.17664e-163	1.78802e-163	3.94677e-163	1.19278e-163	4.79226e-163	-2.27723e-163	-6.39388e-163	-7.93464e-163	0
2.7738e-163	-4.41269e-164	-2.91212e-163	4.495e-163	1.00338e-164	2.02618e-163	2.6389e-163	1.35275e-162	-5.84995e-163	2.54048e-163	-7.3452e-163	7.95191e-163	9.18456e-163	9.95771e-163	5.41169e-163	-1.29049e-163	-9.06055e-164	1.43605e-163	-2.5482e-163	-7.0417e-163	3.61949e-163	3.89175e-163	2.17664e-163	1.78802e-163	3.94677e-163	1.19278e-163	4.79226e-163	-2.27723e-163	-6.39388e-163	-7.93464e-163	0
2.7738e-163	-4.41269e-164	-2.91212e-163	4.495e-163	1.00338e-164	2.02618e-163	2.6389e-163	1.35275e-162	-5.84995e-163	2.54048e-163	-7.3452e-163	7.95191e-163	9.18456e-163	9.95771e-163	5.41169e-163	-1.29049e-163	-9.06055e-164	1.43605e-163	-2.5482e-163	-7.0417e-163	3.61949e-163	3.89175e-163	2.17664e-163	1.78802e-163	3.94677e-163	1.19278e-163	4.79226e-163	-2.27723e-163	-6.39388e-163	-7.93464e-163	0
2.7738e-163	-4.41269e-164	-2.91212e-163	4.495e-163	1.00338e-164	2.02618e-163	2.6389e-163	1.35275e-162	-5.84995e-163	2.54048e-163	-7.3452e-163	7.95191e-163	9.18456e-163	9.95771e-163	5.41169e-163	-1.29049e-163	-9.06055e-164	1.43605e-163	-2.5482e-163	-7.0417e-163	3.61949e-163	3.89175e-163	2.17664e-163	1.78802e-163	3.94677e-163	1.19278e-163	4.79226e-163	-2.27723e-163	-6.39388e-163	-7.93464e-163	0
2.7738e-163	-4.41269e-164	-2.91212e-163	4.495e-163	1.00338e-164	2.02618e-163	2.6389e-163	1.35275e-162	-5.84995e-163	2.54048e-163	-7.3452e-163	7.95191e-163	9.18456e-163	9.95771e-163	5.41169e-163	-1.29049e-163	-9.06055e-164	1.43605e-163	-2.5482e-163	-7.0417e-163	3.61949e-163	3.89175e-163	2.17664e-163	1.78802e-163	3.94677e-163	1.19278e-163	4.79226e-163	-2.27723e-163	-6.39388e-163	-7.93464e-163	0
2.7738e-163	-4.41269e-164	-2.91212e-163	4.495e-163	1.00338e-164	2.02618e-163	2.6389e-163	1.35275e-162	-5.84995e-163	2.54048e-163	-7.3452e-163	7.95191e-163	9.18456e-163	9.95771e-163	5.41169e-163	-1.29049e-163	-9.06055e-164	1.43605e-163	-2.5482e-163	-7.0417e-163	3.61949e-163	3.89175e-163	2.17664e-163	1.78802e-163	3.94677e-163	1.19278e-163	4.79226e-163	-2.27723e-163	-6.39388e-163	-7.93464e-163	0
2.7738e-163	-4.41269e-164	-2.91212e-163	4.495e-163	1.00338e-164	2.02618e-163	2.6389e-163	1.35275e-162	-5.84995e-163	2.54048e-163	-7.3452e-163	7.95191e-163	9.18456e-163	9.95771e-163	5.41169e-163	-1.29049e-163	-9.06055e-164	1.43605e-163	-2.5482e-163	-7.0417e-163	3.61949e-163	3.89175e-163	2.17664e-163	1.78802e-163	3.94677e-163	1.19278e-163	4.79226e-163	-2.27723e-163	-6.39388e-163	-7.93464e-163	0
2.7738e-163	-4.41269e-164	-2.91212e-163	4.495e-163	1.00338e-164	2.02618e-163	2.6389e-163	1.35275e-162	-5.84995e-163	2.54048e-163	-7.3452e-163	7.95191e-163	9.18456e-163	9.95771e-163	5.41169e-163	-1.29049e-163	-9.06055e-164	1.43605e-163	-2.5482e-163	-7.0417e-163	3.61949e-163	3.89175e-163	2.17664e-163	1.78802e-163	3.94677e-163	1.19278e-163	4.79226e-163	-2.27723e-163	-6.39388e-163	-7.93464e-163	0
2.7738e-163	-4.41269e-164	-2.91212e-163	4.495e-163	1.00338e-164	2.02618e-163	2.6389e-163	1.35275e-162	-5.84995e-163	2.54048e-163	-7.3452e-163	7.95191e-163	9.18456e-163	9.95771e-163	5.41169e-163	-1.29049e-163	-9.06055e-164	1.43605e-163	-2.5482e-163	-7.0417e-163	3.61949e-163	3.89175e-163	2.17664e-163	1.78802e-163	3.94677e-163	1.19278e-163	4.79226e-163	-2.27723e-163	-6.39388e-163	-7.93464e-163	0
2.7738e-163	-4.41269e-164	-2.91212e-163	4.495e-163	1.00338e-164	2.02618e-163	2.6389e-163	1.35275e-162	-5.84995e-163	2.54048e-163	-7.3452e-163	7.95191e-163	9.18456e-163	9.95771e-163	5.41169e-163	-1.29049e-163	-9.06055e-164	1.43605e-163	-2.5482e-163	-7.0417e-163	3.61949e-163	3.89175e-163	2.17664e-163	1.78802e-163	3.94677e-163	1.19278e-163	4.79226e-163	-2.27723e-163	-6.39388e-163	-7.93464e-163	0
2.7738e-163	-4.41269e-164	-2.91212e-163	4.495e-163	1.00338e-164	2.02618e-163	2.6389e-163	1.35275e-162	-5.84995e-163	2.54048e-163	-7.3452e-163	7.95191e-163	9.18456e-163	9.95771e-163	5.41169e-163	-1.29049e-163	-9.06055e-164	1.43605e-163	-2.5482e-163	-7.0417e-163	3.61949e-163	3.89175e-163	2.17664e-163	1.78802e-163	3.94677e-163	1.19278e-163	4.79226e-163	-2.27723e-163	-6.39388e-163	-7.93464e-163	0
2.7738e-163	-4.41269e-164	-2.91212e-163	4.495e-163	1.00338e-164	2.02618e-163	2.6389e-163	1.35275e-162	-5.84995e-163	2.54048e-163	-7.3452e-163	7.95191e-163	9.18456e-163	9.95771e-163	5.41169e-163	-1.29049e-163	-9.06055e-164	1.43605e-163	-2.5482e-163	-7.0417e-163	3.61949e-163	3.89175e-163	2.17664e-163	1.78802e-163	3.94677e-163	1.19278e-163	4.79226e-163	-2.27723e-163	-6.39388e-163	-7.93464e-163	0
2.7738e-163	-4.41269e-164	-2.91212e-163	4.495e-163	1.00338e-164	2.02618e-163	2.6389e-163	1.35275e-162	-5.84995e-163	2.54048e-163	-7.3452e-163	7.95191e-163	9.18456e-163	9.95771e-163	5.41169e-163	-1.29049e-163	-9.06055e-164	1.43605e-163	-2.5482e-163	-7.0417e-163	3.61949e-163	3.89175e-163	2.17664e-163	1.78802e-163	3.94677e-163	1.19278e-163	4.79226e-163	-2.27723e-163	-6.39388e-163	-7.93464e-163	0
2.7738e-163	-4.41269e-164	-2.91212e-163	4.495e-163	1.00338e-164	2.02618e-163	2.6389e-163	1.35275e-162	-5.84995e-163	2.54048e-163	-7.3452e-163	7.95191e-163	9.18456e-163	9.95771e-163	5.41169e-163	-1.29049e-163	-9.06055e-164	1.43605e-163	-2.5482e-163	-7.0417e-163	3.61949e-163	3.89175e-163	2.17664e-163	1.78802e-163	3.94677e-163	1.19278e-163	4.79226e-163	-2.27723e-163	-6.39388e-163	-7.93464e-163	0
2.7738e-163	-4.41269e-164	-2.91212e-163	4.495e-163	1.00338e-164	2.02618e-163	2.6389e-163	1.35275e-162	-5.84995e-163	2.54048e-163	-7.3452e-163	7.95191e-163	9.18456e-163	9.95771e-163	5.41169e-163	-1.29049e-163	-9.06055e-164	1.43605e-163	-2.5482e-163	-7.0417e-163	3.61949e-163	3.89175e-163	2.17664e-163	1.78802e-163	3.94677e-163	1.19278e-163	4.79226e-163	-2.27723e-163	-6.39388e-163	-7.93464e-163	0
2.7738e-163	-4.41269e-164	-2.91212e-163	4.495e-163	1.00338e-164	2.02618e-163	2.6389e-163	1.35275e-162	-5.84995e-163	2.54048e-163	-7.3452e-163	7.95191e-163	9.18456e-163	9.95771e-163	5.41169e-163	-1.29049e-163	-9.06055e-164	1.43605e-163	-2.5482e-163	-7.0417e-163	3.61949e-163	3.89175e-163	2.17664e-163	1.78802e-163	3.94677e-163	1.19278e-163	4.79226e-163	-2.27723e-163	-6.39388e-163	-7.93464e-163	0
2.7738e-163	-4.41269e-164	-2.91212e-163	4.495e-163	1.00338e-164	2.02618e-163	2.6389e-163	1.35275e-162	-5.84995e-163	2.54048e-163	-7.3452e-163	7.95191e-163	9.18456e-163	9.95771e-163	5.41169e-163	-1.29049e-163	-9.06055e-164	1.43605e-163	-2.5482e-163	-7.0417e-163	3.61949e-163	3.89175e-163	2.17664e-163	1.78802e-163	3.94677e-163	1.19278e-163	4.79226e-163	-2.27723e-163	-6.39388e-163	-7.93464e-163	0
2.7738e-163	-4.41269e-164	-2.91212e-163	4.495e-163	1.00338e-164	2.02618e-163	2.6389e-163	1.35275e-162	-5.84995e-163	2.54048e-163	-7.3452e-163	7.95191e-163	9.18456e-163	9.95771e-163	5.41169e-163	-1.29049e-163	-9.06055e-164	1.43605e-163	-2.5482e-163	-7.0417e-163	3.61949e-163	3.89175e-163	2.17664e-163	1.78802e-163	3.94677e-163	1.19278e-163	4.79226e-163	-2.27723e-163	-6.39388e-163	-7.93464e-163	0
2.7738e-163	-4.41269e-164	-2.91212e-163	4.495e-163	1.00338e-164	2.02618e-163	2.6389e-163	1.35275e-162	-5.84995e-163	2.54048e-163	-7.3452e-163	7.95191e-163	9.18456e-163	9.95771e-163	5.41169e-163	-1.29049e-163	-9.06055e-164	1.43605e-163	-2.5482e-163	-7.0417e-163	3.61949e-163	3.89175e-163	2.17664e-163	1.78802e-163	3.94677e-163	1.19278e-163	4.79226e-163	-2.27723e-163	-6.39388e-163	-7.93464e-163	0
2.7738e-163	-4.41269e-164	-2.91212e-163	4.495e-163	1.00338e-164	2.02618e-163	2.6389e-163	1.35275e-162	-5.84995e-163	2.54048e-163	-7.3452e-163	7.95191e-163	9.18456e-163	9.95771e-163	5.41169e-163	-1.29049e-163	-9.06055e-164	1.43605e-163	-2.5482e-163	-7.0417e-163	3.61949e-163	3.89175e-163	2.17664e-163	1.78802e-163	3.94677e-163	1.19278e-163	4.79226e-163	-2.27723e-163	-6.39388e-163	-7.93464e-163	0
2.7738e-163	-4.41269e-164	-2.91212e-163	4.495e-163	1.00338e-164	2.02618e-163	2.6389e-163	1.35275e-162	-5.84995e-163	2.54048e-163	-7.3452e-163	7.95191e-163	9.18456e-163	9.95771e-163	5.41169e-163	-1.29049e-163	-9.06055e-164	1.43605e-163	-2.5482e-163	-7.0417e-163	3.61949e-163	3.89175e-163	2.17664e-163	1.78802e-163	3.94677e-163	1.19278e-163	4.79226e-163	-2.27723e-163	-6.39388e-163	-7.93464e-163	0
2.7738e-163	-4.41269e-164	-2.91212e-163	4.495e-163	1.00338e-164	2.02618e-163	2.6389e-163	1.35275e-162	-5.84995e-163	2.54048e-163	-7.3452e-163	7.95191e-163	9.18456e-163	9.95771e-163	5.41169e-163	-1.29049e-163	-9.06055e-164	1.43605e-163	-2.5482e-163	-7.0417e-163	3.61949e-163	3.89175e-163	2.17664e-163	1.78802e-163	3.94677e-163	1.19278e-163	4.79226e-163	-2.27723e-163	-6.39388e-163	-7.93464e-163	0
2.7738e-163	-4.41269e-164	-2.91212e-163	4.495e-163	1.00338e-164	2.02618e-163	2.6389e-163	1.35275e-162	-5.84995e-163	2.54048e-163	-7.3452e-163	7.95191e-163	9.18456e-163	9.95771e-163	5.41169e-163	-1.29049e-163	-9.06055e-164	1.43605e-163	-2.5482e-163	-7.0417e-163	3.61949e-163	3.89175e-163	2.17664e-163	1.78802e-163	3.94677e-163	1.19278e-163	4.79226e-163	-2.27723e-163	-6.39388e-163	-7.93464e-163	0
2.7738e-163	-4.41269e-164	-2.91212e-163	4.495e-163	1.00338e-164	2.02618e-163	2.6389e-163	1.35275e-162	-5.84995e-163	2.54048e-163	-7.3452e-163	7.95191e-163	9.18456e-163	9.95771e-163	5.41169e-163	-1.29049e-163	-9.06055e-164	1.43605e-163	-2.5482e-163	-7.0417e-163	3.61949e-163	3.89175e-163	2.17664e-163	1.78802e-163	3.94677e-163	1.19278e-163	4.79226e-163	-2.27723e-163	-6.39388e-163	-7.93464e-163	0
2.7738e-163	-4.41269e-164	-2.91212e-163	4.495e-163	1.00338e-164	2.02618e-163	2.6389e-163	1.35275e-162	-5.84995e-163	2.54048e-163	-7.3452e-163	7.95191e-163	9.18456e-163	9.95771e-163	5.41169e-163	-1.29049e-163	-9.06055e-164	1.43605e-163	-2.5482e-163	-7.0417e-163	3.61949e-163	3.89175e-163	2.17664e-163	1.78802e-163	3.94677e-163	1.19278e-163	4.79226e-163	-2.27723e-163	-6.39388e-163	-7.93464e-163	0
2.7738e-163	-4.41269e-164	-2.91212e-163	4.495e-163	1.00338e-164	2.02618e-163	2.6389e-163	1.35275e-162	-5.84995e-163	2.54048e-163	-7.3452e-163	7.95191e-163	9.18456e-163	9.95771e-163	5.41169e-163	-1.29049e-163	-9.06055e-164	1.43605e-163	-2.5482e-163	-7.0417e-163	3.61949e-163	3.89175e-163	2.17664e-163	1.78802e-163	3.94677e-163	1.19278e-163	4.79226e-163	-2.27723e-163	-6.39388e-163	-7.93464e-163	0
2.7738e-163	-4.41269e-164	-2.91212e-163	4.495e-163	1.00338e-164	2.02618e-163	2.6389e-163	1.35275e-162	-5.84995e-163	2.54048e-163	-7.3452e-163	7.95191e-163	9.18456e-163	9.95771e-163	5.41169e-163	-1.29049e-163	-9.06055e-164	1.43605e-163	-2.5482e-163	-7.0417e-163	3.61949e-163	3.89175e-163	2.17664e-163	1.78802e-163	3.94677e-163	1.19278e-163	4.79226e-163	-2.27723e-163	-6.39388e-163	-7.93464e-163	0
2.7738e-163	-4.41269e-164	-2.91212e-163	4.495e-163	1.00338e-164	2.02618e-163	2.6389e-163	1.35275e-162	-5.84995e-163	2.54048e-163	-7.3452e-163	7.95191e-163	9.18456e-163	9.95771e-163	5.41169e-163	-1.29049e-163	-9.06055e-164	1.43605e-163	-2.5482e-163	-7.0417e-163	3.61949e-163	3.89175e-163	2.17664e-163	1.78802e-163	3.94677e-163	1.19278e-163	4.79226e-163	-2.27723e-163	-6.39388e-163	-7.93464e-163	0
2.7738e-163	-4.41269e-164	-2.91212e-163	4.495e-163	1.00338e-164	2.02618e-163	2.6389e-163	1.35275e-162	-5.84995e-163	2.54048e-163	-7.3452e-163	7.95191e-163	9.18456e-163	9.95771e-163	5.41169e-163	-1.29049e-163	-9.06055e-164	1.43605e-163	-2.5482e-163	-7.0417e-163	3.61949e-163	3.89175e-163	2.17664e-163	1.78802e-163	3.94677e-163	1.19278e-163	4.79226e-163	-2.27723e-163	-6.39388e-163	-7.93464e-163	0
2.7738e-163	-4.41269e-164	-2.91212e-163	4.495e-163	1.00338e-164	2.02618e-163	2.6389e-163	1.35275e-162	-5.84995e-163	2.54048e-163	-7.3452e-163	7.95191e-163	9.18456e-163	9.95771e-163	5.41169e-163	-1.29049e-163	-9.06055e-164	1.43605e-163	-2.5482e-163	-7.0417e-163	3.61949e-163	3.89175e-163	2.17664e-163	1.78802e-163	3.94677e-163	1.19278e-163	4.79226e-163	-2.27723e-163	-6.39388e-163	-7.93464e-163	0
2.7738e-163	-4.41269e-164	-2.91212e-163	4.495e-163	1.00338e-164	2.02618e-163	2.6389e-163	1.35275e-162	-5.84995e-163	2.54048e-163	-7.3452e-163	7.95191e-163	9.18456e-163	9.95771e-163	5.41169e-163	-1.29049e-163	-9.06055e-164	1.43605e-163	-2.5482e-163	-7.0417e-163	3.61949e-163	3.89175e-163	2.17664e-163	1.78802e-163	3.94677e-163	1.19278e-163	4.79226e-163	-2.27723e-163	-6.39388e-163	-7.93464e-163	0
2.7738e-163	-4.41269e-164	-2.91212e-163	4.495e-163	1.00338e-164	2.02618e-163	2.6389e-163	1.35275e-162	-5.84995e-163	2.54048e-163	-7.3452e-163	7.95191e-163	9.18456e-163	9.95771e-163	5.41169e-163	-1.29049e-163	-9.06055e-164	1.43605e-163	-2.5482e-163	-7.0417e-163	3.61949e-163	3.89175e-163	2.17664e-163	1.78802e-163	3.94677e-163	1.19278e-163	4.79226e-163	-2.27723e-163	-6.39388e-163	-7.93464e-163	0
2.7738e-163	-4.41269e-164	-2.91212e-163	4.495e-163	1.00338e-164	2.02618e-163	2.6389e-163	1.35275e-162	-5.84995e-163	2.54048e-163	-7.3452e-163	7.95191e-163	9.18456e-163	9.95771e-163	5.41169e-163	-1.29049e-163	-9.06055e-164	1.43605e-163	-2.5482e-163	-7.0417e-163	3.61949e-163	3.89175e-163	2.17664e-163	1.78802e-163	3.94677e-163	1.19278e-163	4.79226e-163	-2.27723e-163	-6.39388e-163	-7.93464e-163	0
2.7738e-163	-4.41269e-164	-2.91212e-163	4.495e-163	1.00338e-164	2.02618e-163	2.6389e-163	1.35275e-162	-5.84995e-163	2.54048e-163	-7.3452e-163	7.95191e-163	9.18456e-163	9.95771e-163	5.41169e-163	-1.29049e-163	-9.06055e-164	1.43605e-163	-2.5482e-163	-7.0417e-163	3.61949e-163	3.89175e-163	2.17664e-163	1.78802e-163	3.94677e-163	1.19278e-163	4.79226e-163	-2.27723e-163	-6.39388e-163	-7.93464e-163	0
2.7738e-163	-4.41269e-164	-2.91212e-163	4.495e-163	1.00338e-164	2.02618e-163	2.6389e-163	1.35275e-162	-5.84995e-163	2.54048e-163	-7.3452e-163	7.95191e-163	9.18456e-163	9.95771e-163	5.41169e-163	-1.29049e-163	-9.06055e-164	1.43605e-163	-2.5482e-163	-7.0417e-163	3.61949e-163	3.89175e-163	2.17664e-163	1.78802e-163	3.94677e-163	1.19278e-163	4.79226e-163	-2.27723e-163	-6.39388e-163	-7.93464e-163	0
2.7738e-163	-4.41269e-164	-2.91212e-163	4.495e-163	1.00338e-164	2.02618e-163	2.6389e-163	1.35275e-162	-5.84995e-163	2.54048e-163	-7.3452e-163	7.95191e-163	9.18456e-163	9.95771e-163	5.41169e-163	-1.29049e-163	-9.06055e-164	1.43605e-163	-2.5482e-163	-7.0417e-163	3.61949e-163	3.89175e-163	2.17664e-163	1.78802e-163	3.94677e-163	1.19278e-163	4.79226e-163	-2.27723e-163	-6.39388e-163	-7.93464e-163	0
2.7738e-163	-4.41269e-164	-2.91212e-163	4.495e-163	1.00338e-164	2.02618e-163	2.6389e-163	1.35275e-162	-5.84995e-163	2.54048e-163	-7.3452e-163	7.95191e-163	9.18456e-163	9.95771e-163	5.41169e-163	-1.29049e-163	-9.06055e-164	1.43605e-163	-2.5482e-163	-7.0417e-163	3.61949e-163	3.89175e-163	2.17664e-163	1.78802e-163	3.94677e-163	1.19278e-163	4.79226e-163	-2.27723e-163	-6.39388e-163	-7.93464e-163	0
2.7738e-163	-4.41269e-164	-2.91212e-163	4.495e-163	1.00338e-164	2.02618e-163	2.6389e-163	1.35275e-162	-5.84995e-163	2.54048e-163	-7.3452e-163	7.95191e-163	9.18456e-163	9.95771e-163	5.41169e-163	-1.29049e-163	-9.06055e-164	1.43605e-163	-2.5482e-163	-7.0417e-163	3.61949e-163	3.89175e-163	2.17664e-163	1.78802e-163	3.94677e-163	1.19278e-163	4.79226e-163	-2.27723e-163	-6.39388e-163	-7.93464e-163	0
2.7738e-163	-4.41269e-164	-2.91212e-163	4.495e-163	1.00338e-164	2.02618e-163	2.6389e-163	1.35275e-162	-5.84995e-163	2.54048e-163	-7.3452e-163	7.95191e-163	9.18456e-163	9.95771e-163	5.41169e-163	-1.29049e-163	-9.06055e-164	1.43605e-163	-2.5482e-163	-7.0417e-163	3.61949e-163	3.89175e-163	2.17664e-163	1.78802e-163	3.94677e-163	1.19278e-163	4.79226e-163	-2.27723e-163	-6.39388e-163	-7.93464e-163	0
2.7738e-163	-4.41269e-164	-2.91212e-163	4.495e-163	1.00338e-164	2.02618e-163	2.6389e-163	1.35275e-162	-5.84995e-163	2.54048e-163	-7.3452e-163	7.95191e-163	9.18456e-163	9.95771e-163	5.41169e-163	-1.29049e-163	-9.06055e-164	1.43605e-163	-2.5482e-163	-7.0417e-163	3.61949e-163	3.89175e-163	2.17664e-163	1.78802e-163	3.94677e-163	1.19278e-163	4.79226e-163	-2.27723e-163	-6.39388e-163	-7.93464e-163	0
2.7738e-163	-4.41269e-164	-2.91212e-163	4.495e-163	1.00338e-164	2.02618e-163	2.6389e-163	1.35275e-162	-5.84995e-163	2.54048e-163	-7.3452e-163	7.95191e-163	9.18456e-163	9.95771e-163	5.41169e-163	-1.29049e-163	-9.06055e-164	1.43605e-163	-2.5482e-163	-7.0417e-163	3.61949e-163	3.89175e-163	2.17664e-163	1.78802e-163	3.94677e-163	1.19278e-163	4.79226e-163	-2.27723e-163	-6.39388e-163	-7.93464e-163	0
2.7738e-163	-4.41269e-164	-2.91212e-163	4.495e-163	1.00338e-164	2.02618e-163	2.6389e-163	1.35275e-162	-5.84995e-163	2.54048e-163	-7.3452e-163	7.95191e-163	9.18456e-163	9.95771e-163	5.41169e-163	-1.29049e-163	-9.06055e-164	1.43605e-163	-2.5482e-163	-7.0417e-163	3.61949e-163	3.89175e-163	2.17664e-163	1.78802e-163	3.94677e-163	1.19278e-163	4.79226e-163	-2.27723e-163	-6.39388e-163	-7.93464e-163	0
2.7738e-163	-4.41269e-164	-2.91212e-163	4.495e-163	1.00338e-164	2.02618e-163	2.6389e-163	1.35275e-162	-5.84995e-163	2.54048e-163	-7.3452e-163	7.95191e-163	9.18456e-163	9.95771e-163	5.41169e-163	-1.29049e-163	-9.06055e-164	1.43605e-163	-2.5482e-163	-7.0417e-163	3.61949e-163	3.89175e-163	2.17664e-163	1.78802e-163	3.94677e-163	1.19278e-163	4.79226e-163	-2.27723e-163	-6.39388e-163	-7.93464e-163	0
2.7738e-163	-4.41269e-164	-2.91212e-163	4.495e-163	1.00338e-164	2.02618e-163	2.6389e-163	1.35275e-162	-5.84995e-163	2.54048e-163	-7.3452e-163	7.95191e-163	9.18456e-163	9.95771e-163	5.41169e-163	-1.29049e-163	-9.06055e-164	1.43605e-163	-2.5482e-163	-7.0417e-163	3.61949e-163	3.89175e-163	2.17664e-163	1.78802e-163	3.94677e-163	1.19278e-163	4.79226e-163	-2.27723e-163	-6.39388e-163	-7.93464e-163	0
2.7738e-163	-4.41269e-164	-2.91212e-163	4.495e-163	1.00338e-164	2.02618e-163	2.6389e-163	1.35275e-162	-5.84995e-163	2.54048e-163	-7.3452e-163	7.95191e-163	9.18456e-163	9.95771e-163	5.41169e-163	-1.29049e-163	-9.06055e-164	1.43605e-163	-2.5482e-163	-7.0417e-163	3.61949e-163	3.89175e-163	2.17664e-163	1.78802e-163	3.94677e-163	1.19278e-163	4.79226e-163	-2.27723e-163	-6.39388e-163	-7.93464e-163	0
2.7738e-163	-4.41269e-164	-2.91212e-163	4.495e-163	1.00338e-164	2.02618e-163	2.6389e-163	1.35275e-162	-5.84995e-163	2.54048e-163	-7.3452e-163	7.95191e-163	9.18456e-163	9.95771e-163	5.41169e-163	-1.29049e-163	-9.06055e-164	1.43605e-163	-2.5482e-163	-7.0417e-163	3.61949e-163	3.89175e-163	2.17664e-163	1.78802e-163	3.94677e-163	1.19278e-163	4.79226e-163	-2.27723e-163	-6.39388e-163	-7.93464e-163	0
2.7738e-163	-4.41269e-164	-2.91212e-163	4.495e-163	1.00338e-164	2.02618e-163	2.6389e-163	1.35275e-162	-5.84995e-163	2.54048e-163	-7.3452e-163	7.95191e-163	9.18456e-163	9.95771e-163	5.41169e-163	-1.29049e-163	-9.06055e-164	1.43605e-163	-2.5482e-163	-7.0417e-163	3.61949e-163	3.89175e-163	2.17664e-163	1.78802e-163	3.94677e-163	1.19278e-163	4.79226e-163	-2.27723e-163	-6.39388e-163	-7.93464e-163	0
2.7738e-163	-4.41269e-164	-2.91212e-163	4.495e-163	1.00338e-164	2.02618e-163	2.6389e-163	1.35275e-162	-5.84995e-163	2.54048e-163	-7.3452e-163	7.95191e-163	9.18456e-163	9.95771e-163	5.41169e-163	-1.29049e-163	-9.06055e-164	1.43605e-163	-2.5482e-163	-7.0417e-163	3.61949e-163	3.89175e-163	2.17664e-163	1.78802e-163	3.94677e-163	1.19278e-163	4.79226e-163	-2.27723e-163	-6.39388e-163	-7.93464e-163	0
2.7738e-163	-4.41269e-164	-2.91212e-163	4.495e-163	1.00338e-164	2.02618e-163	2.6389e-163	1.35275e-162	-5.84995e-163	2.54048e-163	-7.3452e-163	7.95191e-163	9.18456e-163	9.95771e-163	5.41169e-163	-1.29049e-163	-9.06055e-164	1.43605e-163	-2.5482e-163	-7.0417e-163	3.61949e-163	3.89175e-163	2.17664e-163	1.78802e-163	3.94677e-163	1.19278e-163	4.79226e-163	-2.27723e-163	-6.39388e-163	-7.93464e-163	0
2.7738e-163	-4.41269e-164	-2.91212e-163	4.495e-163	1.00338e-164	2.02618e-163	2.6389e-163	1.35275e-162	-5.84995e-163	2.54048e-163	-7.3452e-163	7.95191e-163	9.18456e-163	9.95771e-163	5.41169e-163	-1.29049e-163	-9.06055e-164	1.43605e-163	-2.5482e-163	-7.0417e-163	3.61949e-163	3.89175e-163	2.17664e-163	1.78802e-163	3.94677e-163	1.19278e-163	4.79226e-163	-2.27723e-163	-6.39388e-163	-7.93464e-163	0
2.7738e-163	-4.41269e-164	-2.91212e-163	4.495e-163	1.00338e-164	2.02618e-163	2.6389e-163	1.35275e-162	-5.84995e-163	2.54048e-163	-7.3452e-163	7.95191e-163	9.18456e-163	9.95771e-163	5.41169e-163	-1.29049e-163	-9.06055e-164	1.43605e-163	-2.5482e-163	-7.0417e-163	3.61949e-163	3.89175e-163	2.17664e-163	1.78802e-163	3.94677e-163	1.19278e-163	4.79226e-163	-2.27723e-163	-6.39388e-163	-7.93464e-163	0
2.7738e-163	-4.41269e-164	-2.91212e-163	4.495e-163	1.00338e-164	2.02618e-163	2.6389e-163	1.35275e-162	-5.84995e-163	2.54048e-163	-7.3452e-163	7.95191e-163	9.18456e-163	9.95771e-163	5.41169e-163	-1.29049e-163	-9.06055e-164	1.43605e-163	-2.5482e-163	-7.0417e-163	3.61949e-163	3.89175e-163	2.17664e-163	1.78802e-163	3.94677e-163	1.19278e-163	4.79226e-163	-2.27723e-163	-6.39388e-163	-7.93464e-163	0
2.7738e-163	-4.41269e-164	-2.91212e-163	4.495e-163	1.00338e-164	2.02618e-163	2.6389e-163	1.35275e-162	-5.84995e-163	2.54048e-163	-7.3452e-163	7.95191e-163	9.18456e-163	9.95771e-163	5.41169e-163	-1.29049e-163	-9.06055e-164	1.43605e-163	-2.5482e-163	-7.0417e-163	3.61949e-163	3.89175e-163	2.17664e-163	1.78802e-163	3.94677e-163	1.19278e-163	4.79226e-163	-2.27723e-163	-6.39388e-163	-7.93464e-163	0
2.7738e-163	-4.41269e-164	-2.91212e-163	4.495e-163	1.00338e-164	2.02618e-163	2.6389e-163	1.35275e-162	-5.84995e-163	2.54048e-163	-7.3452e-163	7.95191e-163	9.18456e-163	9.95771e-163	5.41169e-163	-1.29049e-163	-9.06055e-164	1.43605e-163	-2.5482e-163	-7.0417e-163	3.61949e-163	3.89175e-163	2.17664e-163	1.78802e-163	3.94677e-163	1.19278e-163	4.79226e-163	-2.27723e-163	-6.39388e-163	-7.93464e-163	0
2.7738e-163	-4.41269e-164	-2.91212e-163	4.495e-163	1.00338e-164	2.02618e-163	2.6389e-163	1.35275e-162	-5.84995e-163	2.54048e-163	-7.3452e-163	7.95191e-163	9.18456e-163	9.95771e-163	5.41169e-163	-1.29049e-163	-9.06055e-164	1.43605e-163	-2.5482e-163	-7.0417e-163	3.61949e-163	3.89175e-163	2.17664e-163	1.78802e-163	3.94677e-163	1.19278e-163	4.79226e-163	-2.27723e-163	-6.39388e-163	-7.93464e-163	0
2.7738e-163	-4.41269e-164	-2.91212e-163	4.495e-163	1.00338e-164	2.02618e-163	2.6389e-163	1.35275e-162	-5.84995e-163	2.54048e-163	-7.3452e-163	7.95191e-163	9.18456e-163	9.95771e-163	5.41169e-163	-1.29049e-163	-9.06055e-164	1.43605e-163	-2.5482e-163	-7.0417e-163	3.61949e-163	3.89175e-163	2.17664e-163	1.78802e-163	3.94677e-163	1.19278e-163	4.79226e-163	-2.27723e-163	-6.39388e-163	-7.93464e-163	0
2.7738e-163	-4.41269e-164	-2.91212e-163	4.495e-163	1.00338e-164	2.02618e-163	2.6389e-163	1.35275e-162	-5.84995e-163	2.54048e-163	-7.3452e-163	7.95191e-163	9.18456e-163	9.95771e-163	5.41169e-163	-1.29049e-163	-9.06055e-164	1.43605e-163	-2.5482e-163	-7.0417e-163	3.61949e-163	3.89175e-163	2.17664e-163	1.78802e-163	3.94677e-163	1.19278e-163	4.79226e-163	-2.27723e-163	-6.39388e-163	-7.93464e-163	0
2.7738e-163	-4.41269e-164	-2.91212e-163	4.495e-163	1.00338e-164	2.02618e-163	2.6389e-163	1.35275e-162	-5.84995e-163	2.54048e-163	-7.3452e-163	7.95191e-163	9.18456e-163	9.95771e-163	5.41169e-163	-1.29049e-163	-9.06055e-164	1.43605e-163	-2.5482e-163	-7.0417e-163	3.61949e-163	3.89175e-163	2.17664e-163	1.78802e-163	3.94677e-163	1.19278e-163	4.79226e-163	-2.27723e-163	-6.39388e-163	-7.93464e-163	0
2.7738e-163	-4.41269e-164	-2.91212e-163	4.495e-163	1.00338e-164	2.02618e-163	2.6389e-163	1.35275e-162	-5.84995e-163	2.54048e-163	-7.3452e-163	7.95191e-163	9.18456e-163	9.95771e-163	5.41169e-163	-1.29049e-163	-9.06055e-164	1.43605e-163	-2.5482e-163	-7.0417e-163	3.61949e-163	3.89175e-163	2.17664e-163	1.78802e-163	3.94677e-163	1.19278e-163	4.79226e-163	-2.27723e-163	-6.39388e-163	-7.93464e-163	0
2.7738e-163	-4.41269e-164	-2.91212e-163	4.495e-163	1.00338e-164	2.02618e-163	2.6389e-163	1.35275e-162	-5.84995e-163	2.54048e-163	-7.3452e-163	7.95191e-163	9.18456e-163	9.95771e-163	5.41169e-163	-1.29049e-163	-9.06055e-164	1.43605e-163	-2.5482e-163	-7.0417e-163	3.61949e-163	3.89175e-163	2.17664e-163	1.78802e-163	3.94677e-163	1.19278e-163	4.79226e-163	-2.27723e-163	-6.39388e-163	-7.93464e-163	0
2.7738e-163	-4.41269e-164	-2.91212e-163	4.495e-163	1.00338e-164	2.02618e-163	2.6389e-163	1.35275e-162	-5.84995e-163	2.54048e-163	-7.3452e-163	7.95191e-163	9.18456e-163	9.95771e-163	5.41169e-163	-1.29049e-163	-9.06055e-164	1.43605e-163	-2.5482e-163	-7.0417e-163	3.61949e-163	3.89175e-163	2.17664e-163	1.78802e-163	3.94677e-163	1.19278e-163	4.79226e-163	-2.27723e-163	-6.39388e-163	-7.93464e-163	0
2.7738e-163	-4.41269e-164	-2.91212e-163	4.495e-163	1.00338e-164	2.02618e-163	2.6389e-163	1.35275e-162	-5.84995e-163	2.54048e-163	-7.3452e-163	7.95191e-163	9.18456e-163	9.95771e-163	5.41169e-163	-1.29049e-163	-9.06055e-164	1.43605e-163	-2.5482e-163	-7.0417e-163	3.61949e-163	3.89175e-163	2.17664e-163	1.78802e-163	3.94677e-163	1.19278e-163	4.79226e-163	-2.27723e-163	-6.39388e-163	-7.93464e-163	0
2.7738e-163	-4.41269e-164	-2.91212e-163	4.495e-163	1.00338e-164	2.02618e-163	2.6389e-163	1.35275e-162	-5.84995e-163	2.54048e-163	-7.3452e-163	7.95191e-163	9.18456e-163	9.95771e-163	5.41169e-163	-1.29049e-163	-9.06055e-164	1.43605e-163	-2.5482e-163	-7.0417e-163	3.61949e-163	3.89175e-163	2.17664e-163	1.78802e-163	3.94677e-163	1.19278e-163	4.79226e-163	-2.27723e-163	-6.39388e-163	-7.93464e-163	0
2.7738e-163	-4.41269e-164	-2.91212e-163	4.495e-163	1.00338e-164	2.02618e-163	2.6389e-163	1.35275e-162	-5.84995e-163	2.54048e-163	-7.3452e-163	7.95191e-163	9.18456e-163	9.95771e-163	5.41169e-163	-1.29049e-163	-9.06055e-164	1.43605e-163	-2.5482e-163	-7.0417e-163	3.61949e-163	3.89175e-163	2.17664e-163	1.78802e-163	3.94677e-163	1.19278e-163	4.79226e-163	-2.27723e-163	-6.39388e-163	-7.93464e-163	0
2.7738e-163	-4.41269e-164	-2.91212e-163	4.495e-163	1.00338e-164	2.02618e-163	2.6389e-163	1.35275e-162	-5.84995e-163	2.54048e-163	-7.3452e-163	7.95191e-163	9.18456e-163	9.95771e-163	5.41169e-163	-1.29049e-163	-9.06055e-164	1.43605e-163	-2.5482e-163	-7.0417e-163	3.61949e-163	3.89175e-163	2.17664e-163	1.78802e-163	3.94677e-163	1.19278e-163	4.79226e-163	-2.27723e-163	-6.39388e-163	-7.93464e-163	0
2.7738e-163	-4.41269e-164	-2.91212e-163	4.495e-163	1.00338e-164	2.02618e-163	2.6389e-163	1.35275e-162	-5.84995e-163	2.54048e-163	-7.3452e-163	7.95191e-163	9.18456e-163	9.95771e-163	5.41169e-163	-1.29049e-163	-9.06055e-164	1.43605e-163	-2.5482e-163	-7.0417e-163	3.61949e-163	3.89175e-163	2.17664e-163	1.78802e-163	3.94677e-163	1.19278e-163	4.79226e-163	-2.27723e-163	-6.39388e-163	-7.93464e-163	0
2.7738e-163	-4.41269e-164	-2.91212e-163	4.495e-163	1.00338e-164	2.02618e-163	2.6389e-163	1.35275e-162	-5.84995e-163	2.54048e-163	-7.3452e-163	7.95191e-163	9.18456e-163	9.95771e-163	5.41169e-163	-1.29049e-163	-9.06055e-164	1.43605e-163	-2.5482e-163	-7.0417e-163	3.61949e-163	3.89175e-163	2.17664e-163	1.78802e-163	3.94677e-163	1.19278e-163	4.79226e-163	-2.27723e-163	-6.39388e-163	-7.93464e-163	0
2.7738e-163	-4.41269e-164	-2.91212e-163	4.495e-163	1.00338e-164	2.02618e-163	2.6389e-163	1.35275e-162	-5.84995e-163	2.54048e-163	-7.3452e-163	7.95191e-163	9.18456e-163	9.95771e-163	5.41169e-163	-1.29049e-163	-9.06055e-164	1.43605e-163	-2.5482e-163	-7.0417e-163	3.61949e-163	3.89175e-163	2.17664e-163	1.78802e-163	3.94677e-163	1.19278e-163	4.79226e-163	-2.27723e-163	-6.39388e-163	-7.93464e-163	0
2.7738e-163	-4.41269e-164	-2.91212e-163	4.495e-163	1.00338e-164	2.02618e-163	2.6389e-163	1.35275e-162	-5.84995e-163	2.54048e-163	-7.3452e-163	7.95191e-163	9.18456e-163	9.95771e-163	5.41169e-163	-1.29049e-163	-9.06055e-164	1.43605e-163	-2.5482e-163	-7.0417e-163	3.61949e-163	3.89175e-163	2.17664e-163	1.78802e-163	3.94677e-163	1.19278e-163	4.79226e-163	-2.27723e-163	-6.39388e-163	-7.93464e-163	0
2.7738e-163	-4.41269e-164	-2.91212e-163	4.495e-163	1.00338e-164	2.02618e-163	2.6389e-163	1.35275e-162	-5.84995e-163	2.54048e-163	-7.3452e-163	7.95191e-163	9.18456e-163	9.95771e-163	5.41169e-163	-1.29049e-163	-9.06055e-164	1.43605e-163	-2.5482e-163	-7.0417e-163	3.61949e-163	3.89175e-163	2.17664e-163	1.78802e-163	3.94677e-163	1.19278e-163	4.79226e-163	-2.27723e-163	-6.39388e-163	-7.93464e-163	0
2.7738e-163	-4.41269e-164	-2.91212e-163	4.495e-163	1.00338e-164	2.02618e-163	2.6389e-163	1.35275e-162	-5.84995e-163	2.54048e-163	-7.3452e-163	7.95191e-163	9.18456e-163	9.95771e-163	5.41169e-163	-1.29049e-163	-9.06055e-164	1.43605e-163	-2.5482e-163	-7.0417e-163	3.61949e-163	3.89175e-163	2.17664e-163	1.78802e-163	3.94677e-163	1.19278e-163	4.79226e-163	-2.27723e-163	-6.39388e-163	-7.93464e-163	0
2.7738e-163	-4.41269e-164	-2.91212e-163	4.495e-163	1.00338e-164	2.02618e-163	2.6389e-163	1.35275e-162	-5.84995e-163	2.54048e-163	-7.3452e-163	7.95191e-163	9.18456e-163	9.95771e-163	5.41169e-163	-1.29049e-163	-9.06055e-164	1.43605e-163	-2.5482e-163	-7.0417e-163	3.61949e-163	3.89175e-163	2.17664e-163	1.78802e-163	3.94677e-163	1.19278e-163	4.79226e-163	-2.27723e-163	-6.39388e-163	-7.93464e-163	0
2.7738e-163	-4.41269e-164	-2.91212e-163	4.495e-163	1.00338e-164	2.02618e-163	2.6389e-163	1.35275e-162	-5.84995e-163	2.54048e-163	-7.3452e-163	7.95191e-163	9.18456e-163	9.95771e-163	5.41169e-163	-1.29049e-163	-9.06055e-164	1.43605e-163	-2.5482e-163	-7.0417e-163	3.61949e-163	3.89175e-163	2.17664e-163	1.78802e-163	3.94677e-163	1.19278e-163	4.79226e-163	-2.27723e-163	-6.39388e-163	-7.93464e-163	0
2.7738e-163	-4.41269e-164	-2.91212e-163	4.495e-163	1.00338e-164	2.02618e-163	2.6389e-163	1.35275e-162	-5.84995e-163	2.54048e-163	-7.3452e-163	7.95191e-163	9.18456e-163	9.95771e-163	5.41169e-163	-1.29049e-163	-9.06055e-164	1.43605e-163	-2.5482e-163	-7.0417e-163	3.61949e-163	3.89175e-163	2.17664e-163	1.78802e-163	3.94677e-163	1.19278e-163	4.79226e-163	-2.27723e-163	-6.39388e-163	-7.93464e-163	0
2.7738e-163	-4.41269e-164	-2.91212e-163	4.495e-163	1.00338e-164	2.02618e-163	2.6389e-163	1.35275e-162	-5.84995e-163	2.54048e-163	-7.3452e-163	7.95191e-163	9.18456e-163	9.95771e-163	5.41169e-163	-1.29049e-163	-9.06055e-164	1.43605e-163	-2.5482e-163	-7.0417e-163	3.61949e-163	3.89175e-163	2.17664e-163	1.78802e-163	3.94677e-163	1.19278e-163	4.79226e-163	-2.27723e-163	-6.39388e-163	-7.93464e-163	0
2.7738e-163	-4.41269e-164	-2.91212e-163	4.495e-163	1.00338e-164	2.02618e-163	2.6389e-163	1.35275e-162	-5.84995e-163	2.54048e-163	-7.3452e-163	7.95191e-163	9.18456e-163	9.95771e-163	5.41169e-163	-1.29049e-163	-9.06055e-164	1.43605e-163	-2.5482e-163	-7.0417e-163	3.61949e-163	3.89175e-163	2.17664e-163	1.78802e-163	3.94677e-163	1.19278e-163	4.79226e-163	-2.27723e-163	-6.39388e-163	-7.93464e-163	0
2.7738e-163	-4.41269e-164	-2.91212e-163	4.495e-163	1.00338e-164	2.02618e-163	2.6389e-163	1.35275e-162	-5.84995e-163	2.54048e-163	-7.3452e-163	7.95191e-163	9.18456e-163	9.95771e-163	5.41169e-163	-1.29049e-163	-9.06055e-164	1.43605e-163	-2.5482e-163	-7.0417e-163	3.61949e-163	3.89175e-163	2.17664e-163	1.78802e-163	3.94677e-163	1.19278e-163	4.79226e-163	-2.27723e-163	-6.39388e-163	-7.93464e-163	0
2.7738e-163	-4.41269e-164	-2.91212e-163	4.495e-163	1.00338e-164	2.02618e-163	2.6389e-163	1.35275e-162	-5.84995e-163	2.54048e-163	-7.3452e-163	7.95191e-163	9.18456e-163	9.95771e-163	5.41169e-163	-1.29049e-163	-9.06055e-164	1.43605e-163	-2.5482e-163	-7.0417e-163	3.61949e-163	3.89175e-163	2.17664e-163	1.78802e-163	3.94677e-163	1.19278e-163	4.79226e-163	-2.27723e-163	-6.39388e-163	-7.93464e-163	0
2.7738e-163	-4.41269e-164	-2.91212e-163	4.495e-163	1.00338e-164	2.02618e-163	2.6389e-163	1.35275e-162	-5.84995e-163	2.54048e-163	-7.3452e-163	7.95191e-163	9.18456e-163	9.95771e-163	5.41169e-163	-1.29049e-163	-9.06055e-164	1.43605e-163	-2.5482e-163	-7.0417e-163	3.61949e-163	3.89175e-163	2.17664e-163	1.78802e-163	3.94677e-163	1.19278e-163	4.79226e-163	-2.27723e-163	-6.39388e-163	-7.93464e-163	0
2.7738e-163	-4.41269e-164	-2.91212e-163	4.495e-163	1.00338e-164	2.02618e-163	2.6389e-163	1.35275e-162	-5.84995e-163	2.54048e-163	-7.3452e-163	7.95191e-163	9.18456e-163	9.95771e-163	5.41169e-163	-1.29049e-163	-9.06055e-164	1.43605e-163	-2.5482e-163	-7.0417e-163	3.61949e-163	3.89175e-163	2.17664e-163	1.78802e-163	3.94677e-163	1.19278e-163	4.79226e-163	-2.27723e-163	-6.39388e-163	-7.93464e-163	0
2.7738e-163	-4.41269e-164	-2.91212e-163	4.495e-163	1.00338e-164	2.02618e-163	2.6389e-163	1.35275e-162	-5.84995e-163	2.54048e-163	-7.3452e-163	7.95191e-163	9.18456e-163	9.95771e-163	5.41169e-163	-1.29049e-163	-9.06055e-164	1.43605e-163	-2.5482e-163	-7.0417e-163	3.61949e-163	3.89175e-163	2.17664e-163	1.78802e-163	3.94677e-163	1.19278e-163	4.79226e-163	-2.27723e-163	-6.39388e-163	-7.93464e-163	0
2.7738e-163	-4.41269e-164	-2.91212e-163	4.495e-163	1.00338e-164	2.02618e-163	2.6389e-163	1.35275e-162	-5.84995e-163	2.54048e-163	-7.3452e-163	7.95191e-163	9.18456e-163	9.95771e-163	5.41169e-163	-1.29049e-163	-9.06055e-164	1.43605e-163	-2.5482e-163	-7.0417e-163	3.61949e-163	3.89175e-163	2.17664e-163	1.78802e-163	3.94677e-163	1.19278e-163	4.79226e-163	-2.27723e-163	-6.39388e-163	-7.93464e-163	0
2.7738e-163	-4.41269e-164	-2.91212e-163	4.495e-163	1.00338e-164	2.02618e-163	2.6389e-163	1.35275e-162	-5.84995e-163	2.54048e-163	-7.3452e-163	7.95191e-163	9.18456e-163	9.95771e-163	5.41169e-163	-1.29049e-163	-9.06055e-164	1.43605e-163	-2.5482e-163	-7.0417e-163	3.61949e-163	3.89175e-163	2.17664e-163	1.78802e-163	3.94677e-163	1.19278e-163	4.79226e-163	-2.27723e-163	-6.39388e-163	-7.93464e-163	0
2.7738e-163	-4.41269e-164	-2.91212e-163	4.495e-163	1.00338e-164	2.02618e-163	2.6389e-163	1.35275e-162	-5.84995e-163	2.54048e-163	-7.3452e-163	7.95191e-163	9.18456e-163	9.95771e-163	5.41169e-163	-1.29049e-163	-9.06055e-164	1.43605e-163	-2.5482e-163	-7.0417e-163	3.61949e-163	3.89175e-163	2.17664e-163	1.78802e-163	3.94677e-163	1.19278e-163	4.79226e-163	-2.27723e-163	-6.39388e-163	-7.93464e-163	0
2.7738e-163	-4.41269e-164	-2.91212e-163	4.495e-163	1.00338e-164	2.02618e-163	2.6389e-163	1.35275e-162	-5.84995e-163	2.54048e-163	-7.3452e-163	7.95191e-163	9.18456e-163	9.95771e-163	5.41169e-163	-1.29049e-163	-9.06055e-164	1.43605e-163	-2.5482e-163	-7.0417e-163	3.61949e-163	3.89175e-163	2.17664e-163	1.78802e-163	3.94677e-163	1.19278e-163	4.79226e-163	-2.27723e-163	-6.39388e-163	-7.93464e-163	0
2.7738e-163	-4.41269e-164	-2.91212e-163	4.495e-163	1.00338e-164	2.02618e-163	2.6389e-163	1.35275e-162	-5.84995e-163	2.54048e-163	-7.3452e-163	7.95191e-163	9.18456e-163	9.95771e-163	5.41169e-163	-1.29049e-163	-9.06055e-164	1.43605e-163	-2.5482e-163	-7.0417e-163	3.61949e-163	3.89175e-163	2.17664e-163	1.78802e-163	3.94677e-163	1.19278e-163	4.79226e-163	-2.27723e-163	-6.39388e-163	-7.93464e-163	0
2.7738e-163	-4.41269e-164	-2.91212e-163	4.495e-163	1.00338e-164	2.02618e-163	2.6389e-163	1.35275e-162	-5.84995e-163	2.54048e-163	-7.3452e-163	7.95191e-163	9.18456e-163	9.95771e-163	5.41169e-163	-1.29049e-163	-9.06055e-164	1.43605e-163	-2.5482e-163	-7.0417e-163	3.61949e-163	3.89175e-163	2.17664e-163	1.78802e-163	3.94677e-163	1.19278e-163	4.79226e-163	-2.27723e-163	-6.39388e-163	-7.93464e-163	0
2.7738e-163	-4.41269e-164	-2.91212e-163	4.495e-163	1.00338e-164	2.02618e-163	2.6389e-163	1.35275e-162	-5.84995e-163	2.54048e-163	-7.3452e-163	7.95191e-163	9.18456e-163	9.95771e-163	5.41169e-163	-1.29049e-163	-9.06055e-164	1.43605e-163	-2.5482e-163	-7.0417e-163	3.61949e-163	3.89175e-163	2.17664e-163	1.78802e-163	3.94677e-163	1.19278e-163	4.79226e-163	-2.27723e-163	-6.39388e-163	-7.93464e-163	0
2.7738e-163	-4.41269e-164	-2.91212e-163	4.495e-163	1.00338e-164	2.02618e-163	2.6389e-163	1.35275e-162	-5.84995e-163	2.54048e-163	-7.3452e-163	7.95191e-163	9.18456e-163	9.95771e-163	5.41169e-163	-1.29049e-163	-9.06055e-164	1.43605e-163	-2.5482e-163	-7.0417e-163	3.61949e-163	3.89175e-163	2.17664e-163	1.78802e-163	3.94677e-163	1.19278e-163	4.79226e-163	-2.27723e-163	-6.39388e-163	-7.93464e-163	0
2.7738e-163	-4.41269e-164	-2.91212e-163	4.495e-163	1.00338e-164	2.02618e-163	2.6389e-163	1.35275e-162	-5.84995e-163	2.54048e-163	-7.3452e-163	7.95191e-163	9.18456e-163	9.95771e-163	5.41169e-163	-1.29049e-163	-9.06055e-164	1.43605e-163	-2.5482e-163	-7.0417e-163	3.61949e-163	3.89175e-163	2.17664e-163	1.78802e-163	3.94677e-163	1.19278e-163	4.79226e-163	-2.27723e-163	-6.39388e-163	-7.93464e-163	0
2.7738e-163	-4.41269e-164	-2.91212e-163	4.495e-163	1.00338e-164	2.02618e-163	2.6389e-163	1.35275e-162	-5.84995e-163	2.54048e-163	-7.3452e-163	7.95191e-163	9.18456e-163	9.95771e-163	5.41169e-163	-1.29049e-163	-9.06055e-164	1.43605e-163	-2.5482e-163	-7.0417e-163	3.61949e-163	3.89175e-163	2.17664e-163	1.78802e-163	3.94677e-163	1.19278e-163	4.79226e-163	-2.27723e-163	-6.39388e-163	-7.93464e-163	0
2.7738e-163	-4.41269e-164	-2.91212e-163	4.495e-163	1.00338e-164	2.02618e-163	2.6389e-163	1.35275e-162	-5.84995e-163	2.54048e-163	-7.3452e-163	7.95191e-163	9.18456e-163	9.95771e-163	5.41169e-163	-1.29049e-163	-9.06055e-164	1.43605e-163	-2.5482e-163	-7.0417e-163	3.61949e-163	3.89175e-163	2.17664e-163	1.78802e-163	3.94677e-163	1.19278e-163	4.79226e-163	-2.27723e-163	-6.39388e-163	-7.93464e-163	0
2.7738e-163	-4.41269e-164	-2.91212e-163	4.495e-163	1.00338e-164	2.02618e-163	2.6389e-163	1.35275e-162	-5.84995e-163	2.54048e-163	-7.3452e-163	7.95191e-163	9.18456e-163	9.95771e-163	5.41169e-163	-1.29049e-163	-9.06055e-164	1.43605e-163	-2.5482e-163	-7.0417e-163	3.61949e-163	3.89175e-163	2.17664e-163	1.78802e-163	3.94677e-163	1.19278e-163	4.79226e-163	-2.27723e-163	-6.39388e-163	-7.93464e-163	0
2.7738e-163	-4.41269e-164	-2.91212e-163	4.495e-163	1.00338e-164	2.02618e-163	2.6389e-163	1.35275e-162	-5.84995e-163	2.54048e-163	-7.3452e-163	7.95191e-163	9.18456e-163	9.95771e-163	5.41169e-163	-1.29049e-163	-9.06055e-164	1.43605e-163	-2.5482e-163	-7.0417e-163	3.61949e-163	3.89175e-163	2.17664e-163	1.78802e-163	3.94677e-163	1.19278e-163	4.79226e-163	-2.27723e-163	-6.39388e-163	-7.93464e-163	0
2.7738e-163	-4.41269e-164	-2.91212e-163	4.495e-163	1.00338e-164	2.02618e-163	2.6389e-163	1.35275e-162	-5.84995e-163	2.54048e-163	-7.3452e-163	7.95191e-163	9.18456e-163	9.95771e-163	5.41169e-163	-1.29049e-163	-9.06055e-164	1.43605e-163	-2.5482e-163	-7.0417e-163	3.61949e-163	3.89175e-163	2.17664e-163	1.78802e-163	3.94677e-163	1.19278e-163	4.79226e-163	-2.27723e-163	-6.39388e-163	-7.93464e-163	0
2.7738e-163	-4.41269e-164	-2.91212e-163	4.495e-163	1.00338e-164	2.02618e-163	2.6389e-163	1.35275e-162	-5.84995e-163	2.54048e-163	-7.3452e-163	7.95191e-163	9.18456e-163	9.95771e-163	5.41169e-163	-1.29049e-163	-9.06055e-164	1.43605e-163	-2.5482e-163	-7.0417e-163	3.61949e-163	3.89175e-163	2.17664e-163	1.78802e-163	3.94677e-163	1.19278e-163	4.79226e-163	-2.27723e-163	-6.39388e-163	-7.93464e-163	0
2.7738e-163	-4.41269e-164	-2.91212e-163	4.495e-163	1.00338e-164	2.02618e-163	2.6389e-163	1.35275e-162	-5.84995e-163	2.54048e-163	-7.3452e-163	7.95191e-163	9.18456e-163	9.95771e-163	5.41169e-163	-1.29049e-163	-9.06055e-164	1.43605e-163	-2.5482e-163	-7.0417e-163	3.61949e-163	3.89175e-163	2.17664e-163	1.78802e-163	3.94677e-163	1.19278e-163	4.79226e-163	-2.27723e-163	-6.39388e-163	-7.93464e-163	0
2.7738e-163	-4.41269e-164	-2.91212e-163	4.495e-163	1.00338e-164	2.02618e-163	2.6389e-163	1.35275e-162	-5.84995e-163	2.54048e-163	-7.3452e-163	7.95191e-163	9.18456e-163	9.95771e-163	5.41169e-163	-1.29049e-163	-9.06055e-164	1.43605e-163	-2.5482e-163	-7.0417e-163	3.61949e-163	3.89175e-163	2.17664e-163	1.78802e-163	3.94677e-163	1.19278e-163	4.79226e-163	-2.27723e-163	-6.39388e-163	-7.93464e-163	0
2.7738e-163	-4.41269e-164	-2.91212e-163	4.495e-163	1.00338e-164	2.02618e-163	2.6389e-163	1.35275e-162	-5.84995e-163	2.54048e-163	-7.3452e-163	7.95191e-163	9.18456e-163	9.95771e-163	5.41169e-163	-1.29049e-163	-9.06055e-164	1.43605e-163	-2.5482e-163	-7.0417e-163	3.61949e-163	3.89175e-163	2.17664e-163	1.78802e-163	3.94677e-163	1.19278e-163	4.79226e-163	-2.27723e-163	-6.39388e-163	-7.93464e-163	0
2.7738e-163	-4.41269e-164	-2.91212e-163	4.495e-163	1.00338e-164	2.02618e-163	2.6389e-163	1.35275e-162	-5.84995e-163	2.54048e-163	-7.3452e-163	7.95191e-163	9.18456e-163	9.95771e-163	5.41169e-163	-1.29049e-163	-9.06055e-164	1.43605e-163	-2.5482e-163	-7.0417e-163	3.61949e-163	3.89175e-163	2.17664e-163	1.78802e-163	3.94677e-163	1.19278e-163	4.79226e-163	-2.27723e-163	-6.39388e-163	-7.93464e-163	0
2.7738e-163	-4.41269e-164	-2.91212e-163	4.495e-163	1.00338e-164	2.02618e-163	2.6389e-163	1.35275e-162	-5.84995e-163	2.54048e-163	-7.3452e-163	7.95191e-163	9.18456e-163	9.95771e-163	5.41169e-163	-1.29049e-163	-9.06055e-164	1.43605e-163	-2.5482e-163	-7.0417e-163	3.61949e-163	3.89175e-163	2.17664e-163	1.78802e-163	3.94677e-163	1.19278e-163	4.79226e-163	-2.27723e-163	-6.39388e-163	-7.93464e-163	0
2.7738e-163	-4.41269e-164	-2.91212e-163	4.495e-163	1.00338e-164	2.02618e-163	2.6389e-163	1.35275e-162	-5.84995e-163	2.54048e-163	-7.3452e-163	7.95191e-163	9.18456e-163	9.95771e-163	5.41169e-163	-1.29049e-163	-9.06055e-164	1.43605e-163	-2.5482e-163	-7.0417e-163	3.61949e-163	3.89175e-163	2.17664e-163	1.78802e-163	3.94677e-163	1.19278e-163	4.79226e-163	-2.27723e-163	-6.39388e-163	-7.93464e-163	0
2.7738e-163	-4.41269e-164	-2.91212e-163	4.495e-163	1.00338e-164	2.02618e-163	2.6389e-163	1.35275e-162	-5.84995e-163	2.54048e-163	-7.3452e-163	7.95191e-163	9.18456e-163	9.95771e-163	5.41169e-163	-1.29049e-163	-9.06055e-164	1.43605e-163	-2.5482e-163	-7.0417e-163	3.61949e-163	3.89175e-163	2.17664e-163	1.78802e-163	3.94677e-163	1.19278e-163	4.79226e-163	-2.27723e-163	-6.39388e-163	-7.93464e-163	0
2.7738e-163	-4.41269e-164	-2.91212e-163	4.495e-163	1.00338e-164	2.02618e-163	2.6389e-163	1.35275e-162	-5.84995e-163	2.54048e-163	-7.3452e-163	7.95191e-163	9.18456e-163	9.95771e-163	5.41169e-163	-1.29049e-163	-9.06055e-164	1.43605e-163	-2.5482e-163	-7.0417e-163	3.61949e-163	3.89175e-163	2.17664e-163	1.78802e-163	3.94677e-163	1.19278e-163	4.79226e-163	-2.27723e-163	-6.39388e-163	-7.93464e-163	0
2.7738e-163	-4.41269e-164	-2.91212e-163	4.495e-163	1.00338e-164	2.02618e-163	2.6389e-163	1.35275e-162	-5.84995e-163	2.54048e-163	-7.3452e-163	7.95191e-163	9.18456e-163	9.95771e-163	5.41169e-163	-1.29049e-163	-9.06055e-164	1.43605e-163	-2.5482e-163	-7.0417e-163	3.61949e-163	3.89175e-163	2.17664e-163	1.78802e-163	3.94677e-163	1.19278e-163	4.79226e-163	-2.27723e-163	-6.39388e-163	-7.93464e-163	0
2.7738e-163	-4.41269e-164	-2.91212e-163	4.495e-163	1.00338e-164	2.02618e-163	2.6389e-163	1.35275e-162	-5.84995e-163	2.54048e-163	-7.3452e-163	7.95191e-163	9.18456e-163	9.95771e-163	5.41169e-163	-1.29049e-163	-9.06055e-164	1.43605e-163	-2.5482e-163	-7.0417e-163	3.61949e-163	3.89175e-163	2.17664e-163	1.78802e-163	3.94677e-163	1.19278e-163	4.79226e-163	-2.27723e-163	-6.39388e-163	-7.93464e-163	0
2.7738e-163	-4.41269e-164	-2.91212e-163	4.495e-163	1.00338e-164	2.02618e-163	2.6389e-163	1.35275e-162	-5.84995e-163	2.54048e-163	-7.3452e-163	7.95191e-163	9.18456e-163	9.95771e-163	5.41169e-163	-1.29049e-163	-9.06055e-164	1.43605e-163	-2.5482e-163	-7.0417e-163	3.61949e-163	3.89175e-163	2.17664e-163	1.78802e-163	3.94677e-163	1.19278e-163	4.79226e-163	-2.27723e-163	-6.39388e-163	-7.93464e-163	0
2.7738e-163	-4.41269e-164	-2.91212e-163	4.495e-163	1.00338e-164	2.02618e-163	2.6389e-163	1.35275e-162	-5.84995e-163	2.54048e-163	-7.3452e-163	7.95191e-163	9.18456e-163	9.95771e-163	5.41169e-163	-1.29049e-163	-9.06055e-164	1.43605e-163	-2.5482e-163	-7.0417e-163	3.61949e-163	3.89175e-163	2.17664e-163	1.78802e-163	3.94677e-163	1.19278e-163	4.79226e-163	-2.27723e-163	-6.39388e-163	-7.93464e-163	0
2.7738e-163	-4.41269e-164	-2.91212e-163	4.495e-163	1.00338e-164	2.02618e-163	2.6389e-163	1.35275e-162	-5.84995e-163	2.54048e-163	-7.3452e-163	7.95191e-163	9.18456e-163	9.95771e-163	5.41169e-163	-1.29049e-163	-9.06055e-164	1.43605e-163	-2.5482e-163	-7.0417e-163	3.61949e-163	3.89175e-163	2.17664e-163	1.78802e-163	3.94677e-163	1.19278e-163	4.79226e-163	-2.27723e-163	-6.39388e-163	-7.93464e-163	0
2.7738e-163	-4.41269e-164	-2.91212e-163	4.495e-163	1.00338e-164	2.02618e-163	2.6389e-163	1.35275e-162	-5.84995e-163	2.54048e-163	-7.3452e-163	7.95191e-163	9.18456e-163	9.95771e-163	5.41169e-163	-1.29049e-163	-9.06055e-164	1.43605e-163	-2.5482e-163	-7.0417e-163	3.61949e-163	3.89175e-163	2.17664e-163	1.78802e-163	3.94677e-163	1.19278e-163	4.79226e-163	-2.27723e-163	-6.39388e-163	-7.93464e-163	0
2.7738e-163	-4.41269e-164	-2.91212e-163	4.495e-163	1.00338e-164	2.02618e-163	2.6389e-163	1.35275e-162	-5.84995e-163	2.54048e-163	-7.3452e-163	7.95191e-163	9.18456e-163	9.95771e-163	5.41169e-163	-1.29049e-163	-9.06055e-164	1.43605e-163	-2.5482e-163	-7.0417e-163	3.61949e-163	3.89175e-163	2.17664e-163	1.78802e-163	3.94677e-163	1.19278e-163	4.79226e-163	-2.27723e-163	-6.39388e-163	-7.93464e-163	0
2.7738e-163	-4.41269e-164	-2.91212e-163	4.495e-163	1.00338e-164	2.02618e-163	2.6389e-163	1.35275e-162	-5.84995e-163	2.54048e-163	-7.3452e-163	7.95191e-163	9.18456e-163	9.95771e-163	5.41169e-163	-1.29049e-163	-9.06055e-164	1.43605e-163	-2.5482e-163	-7.0417e-163	3.61949e-163	3.89175e-163	2.17664e-163	1.78802e-163	3.94677e-163	1.19278e-163	4.79226e-163	-2.27723e-163	-6.39388e-163	-7.93464e-163	0
2.7738e-163	-4.41269e-164	-2.91212e-163	4.495e-163	1.00338e-164	2.02618e-163	2.6389e-163	1.35275e-162	-5.84995e-163	2.54048e-163	-7.3452e-163	7.95191e-163	9.18456e-163	9.95771e-163	5.41169e-163	-1.29049e-163	-9.06055e-164	1.43605e-163	-2.5482e-163	-7.0417e-163	3.61949e-163	3.89175e-163	2.17664e-163	1.78802e-163	3.94677e-163	1.19278e-163	4.79226e-163	-2.27723e-163	-6.39388e-163	-7.93464e-163	0
2.7738e-163	-4.41269e-164	-2.91212e-163	4.495e-163	1.00338e-164	2.02618e-163	2.6389e-163	1.35275e-162	-5.84995e-163	2.54048e-163	-7.3452e-163	7.95191e-163	9.18456e-163	9.95771e-163	5.41169e-163	-1.29049e-163	-9.06055e-164	1.43605e-163	-2.5482e-163	-7.0417e-163	3.61949e-163	3.89175e-163	2.17664e-163	1.78802e-163	3.94677e-163	1.19278e-163	4.79226e-163	-2.27723e-163	-6.39388e-163	-7.93464e-163	0
2.7738e-163	-4.41269e-164	-2.91212e-163	4.495e-163	1.00338e-164	2.02618e-163	2.6389e-163	1.35275e-162	-5.84995e-163	2.54048e-163	-7.3452e-163	7.95191e-163	9.18456e-163	9.95771e-163	5.41169e-163	-1.29049e-163	-9.06055e-164	1.43605e-163	-2.5482e-163	-7.0417e-163	3.61949e-163	3.89175e-163	2.17664e-163	1.78802e-163	3.94677e-163	1.19278e-163	4.79226e-163	-2.27723e-163	-6.39388e-163	-7.93464e-163	0
2.7738e-163	-4.41269e-164	-2.91212e-163	4.495e-163	1.00338e-164	2.02618e-163	2.6389e-163	1.35275e-162	-5.84995e-163	2.54048e-163	-7.3452e-163	7.95191e-163	9.18456e-163	9.95771e-163	5.41169e-163	-1.29049e-163	-9.06055e-164	1.43605e-163	-2.5482e-163	-7.0417e-163	3.61949e-163	3.89175e-163	2.17664e-163	1.78802e-163	3.94677e-163	1.19278e-163	4.79226e-163	-2.27723e-163	-6.39388e-163	-7.93464e-163	0
2.7738e-163	-4.41269e-164	-2.91212e-163	4.495e-163	1.00338e-164	2.02618e-163	2.6389e-163	1.35275e-162	-5.84995e-163	2.54048e-163	-7.3452e-163	7.95191e-163	9.18456e-163	9.95771e-163	5.41169e-163	-1.29049e-163	-9.06055e-164	1.43605e-163	-2.5482e-163	-7.0417e-163	3.61949e-163	3.89175e-163	2.17664e-163	1.78802e-163	3.94677e-163	1.19278e-163	4.79226e-163	-2.27723e-163	-6.39388e-163	-7.93464e-163	0
2.7738e-163	-4.41269e-164	-2.91212e-163	4.495e-163	1.00338e-164	2.02618e-163	2.6389e-163	1.35275e-162	-5.84995e-163	2.54048e-163	-7.3452e-163	7.95191e-163	9.18456e-163	9.95771e-163	5.41169e-163	-1.29049e-163	-9.06055e-164	1.43605e-163	-2.5482e-163	-7.0417e-163	3.61949e-163	3.89175e-163	2.17664e-163	1.78802e-163	3.94677e-163	1.19278e-163	4.79226e-163	-2.27723e-163	-6.39388e-163	-7.93464e-163	0
2.7738e-163	-4.41269e-164	-2.91212e-163	4.495e-163	1.00338e-164	2.02618e-163	2.6389e-163	1.35275e-162	-5.84995e-163	2.54048e-163	-7.3452e-163	7.95191e-163	9.18456e-163	9.95771e-163	5.41169e-163	-1.29049e-163	-9.06055e-164	1.43605e-163	-2.5482e-163	-7.0417e-163	3.61949e-163	3.89175e-163	2.17664e-163	1.78802e-163	3.94677e-163	1.19278e-163	4.79226e-163	-2.27723e-163	-6.39388e-163	-7.93464e-163	0
2.7738e-163	-4.41269e-164	-2.91212e-163	4.495e-163	1.00338e-164	2.02618e-163	2.6389e-163	1.35275e-162	-5.84995e-163	2.54048e-163	-7.3452e-163	7.95191e-163	9.18456e-163	9.95771e-163	5.41169e-163	-1.29049e-163	-9.06055e-164	1.43605e-163	-2.5482e-163	-7.0417e-163	3.61949e-163	3.89175e-163	2.17664e-163	1.78802e-163	3.94677e-163	1.19278e-163	4.79226e-163	-2.27723e-163	-6.39388e-163	-7.93464e-163	0
2.7738e-163	-4.41269e-164	-2.91212e-163	4.495e-163	1.00338e-164	2.02618e-163	2.6389e-163	1.35275e-162	-5.84995e-163	2.54048e-163	-7.3452e-163	7.95191e-163	9.18456e-163	9.95771e-163	5.41169e-163	-1.29049e-163	-9.06055e-164	1.43605e-163	-2.5482e-163	-7.0417e-163	3.61949e-163	3.89175e-163	2.17664e-163	1.78802e-163	3.94677e-163	1.19278e-163	4.79226e-163	-2.27723e-163	-6.39388e-163	-7.93464e-163	0
2.7738e-163	-4.41269e-164	-2.91212e-163	4.495e-163	1.00338e-164	2.02618e-163	2.6389e-163	1.35275e-162	-5.84995e-163	2.54048e-163	-7.3452e-163	7.95191e-163	9.18456e-163	9.95771e-163	5.41169e-163	-1.29049e-163	-9.06055e-164	1.43605e-163	-2.5482e-163	-7.0417e-163	3.61949e-163	3.89175e-163	2.17664e-163	1.78802e-163	3.94677e-163	1.19278e-163	4.79226e-163	-2.27723e-163	-6.39388e-163	-7.93464e-163	0
2.7738e-163	-4.41269e-164	-2.91212e-163	4.495e-163	1.00338e-164	2.02618e-163	2.6389e-163	1.35275e-162	-5.84995e-163	2.54048e-163	-7.3452e-163	7.95191e-163	9.18456e-163	9.95771e-163	5.41169e-163	-1.29049e-163	-9.06055e-164	1.43605e-163	-2.5482e-163	-7.0417e-163	3.61949e-163	3.89175e-163	2.17664e-163	1.78802e-163	3.94677e-163	1.19278e-163	4.79226e-163	-2.27723e-163	-6.39388e-163	-7.93464e-163	0
2.7738e-163	-4.41269e-164	-2.91212e-163	4.495e-163	1.00338e-164	2.02618e-163	2.6389e-163	1.35275e-162	-5.84995e-163	2.54048e-163	-7.3452e-163	7.95191e-163	9.18456e-163	9.95771e-163	5.41169e-163	-1.29049e-163	-9.06055e-164	1.43605e-163	-2.5482e-163	-7.0417e-163	3.61949e-163	3.89175e-163	2.17664e-163	1.78802e-163	3.94677e-163	1.19278e-163	4.79226e-163	-2.27723e-163	-6.39388e-163	-7.93464e-163	0
2.7738e-163	-4.41269e-164	-2.91212e-163	4.495e-163	1.00338e-164	2.02618e-163	2.6389e-163	1.35275e-162	-5.84995e-163	2.54048e-163	-7.3452e-163	7.95191e-163	9.18456e-163	9.95771e-163	5.41169e-163	-1.29049e-163	-9.06055e-164	1.43605e-163	-2.5482e-163	-7.0417e-163	3.61949e-163	3.89175e-163	2.17664e-163	1.78802e-163	3.94677e-163	1.19278e-163	4.79226e-163	-2.27723e-163	-6.39388e-163	-7.93464e-163	0
2.7738e-163	-4.41269e-164	-2.91212e-163	4.495e-163	1.00338e-164	2.02618e-163	2.6389e-163	1.35275e-162	-5.84995e-163	2.54048e-163	-7.3452e-163	7.95191e-163	9.18456e-163	9.95771e-163	5.41169e-163	-1.29049e-163	-9.06055e-164	1.43605e-163	-2.5482e-163	-7.0417e-163	3.61949e-163	3.89175e-163	2.17664e-163	1.78802e-163	3.94677e-163	1.19278e-163	4.79226e-163	-2.27723e-163	-6.39388e-163	-7.93464e-163	0
2.7738e-163	-4.41269e-164	-2.91212e-163	4.495e-163	1.00338e-164	2.02618e-163	2.6389e-163	1.35275e-162	-5.84995e-163	2.54048e-163	-7.3452e-163	7.95191e-163	9.18456e-163	9.95771e-163	5.41169e-163	-1.29049e-163	-9.06055e-164	1.43605e-163	-2.5482e-163	-7.0417e-163	3.61949e-163	3.89175e-163	2.17664e-163	1.78802e-163	3.94677e-163	1.19278e-163	4.79226e-163	-2.27723e-163	-6.39388e-163	-7.93464e-163	0
2.7738e-163	-4.41269e-164	-2.91212e-163	4.495e-163	1.00338e-164	2.02618e-163	2.6389e-163	1.35275e-162	-5.84995e-163	2.54048e-163	-7.3452e-163	7.95191e-163	9.18456e-163	9.95771e-163	5.41169e-163	-1.29049e-163	-9.06055e-164	1.43605e-163	-2.5482e-163	-7.0417e-163	3.61949e-163	3.89175e-163	2.17664e-163	1.78802e-163	3.94677e-163	1.19278e-163	4.79226e-163	-2.27723e-163	-6.39388e-163	-7.93464e-163	0
2.7738e-163	-4.41269e-164	-2.91212e-163	4.495e-163	1.00338e-164	2.02618e-163	2.6389e-163	1.35275e-162	-5.84995e-163	2.54048e-163	-7.3452e-163	7.95191e-163	9.18456e-163	9.95771e-163	5.41169e-163	-1.29049e-163	-9.06055e-164	1.43605e-163	-2.5482e-163	-7.0417e-163	3.61949e-163	3.89175e-163	2.17664e-163	1.78802e-163	3.94677e-163	1.19278e-163	4.79226e-163	-2.27723e-163	-6.39388e-163	-7.93464e-163	0
2.7738e-163	-4.41269e-164	-2.91212e-163	4.495e-163	1.00338e-164	2.02618e-163	2.6389e-163	1.35275e-162	-5.84995e-163	2.54048e-163	-7.3452e-163	7.95191e-163	9.18456e-163	9.95771e-163	5.41169e-163	-1.29049e-163	-9.06055e-164	1.43605e-163	-2.5482e-163	-7.0417e-163	3.61949e-163	3.89175e-163	2.17664e-163	1.78802e-163	3.94677e-163	1.19278e-163	4.79226e-163	-2.27723e-163	-6.39388e-163	-7.93464e-163	0
2.7738e-163	-4.41269e-164	-2.91212e-163	4.495e-163	1.00338e-164	2.02618e-163	2.6389e-163	1.35275e-162	-5.84995e-163	2.54048e-163	-7.3452e-163	7.95191e-163	9.18456e-163	9.95771e-163	5.41169e-163	-1.29049e-163	-9.06055e-164	1.43605e-163	-2.5482e-163	-7.0417e-163	3.61949e-163	3.89175e-163	2.17664e-163	1.78802e-163	3.94677e-163	1.19278e-163	4.79226e-163	-2.27723e-163	-6.39388e-163	-7.93464e-163	0
2.7738e-163	-4.41269e-164	-2.91212e-163	4.495e-163	1.00338e-164	2.02618e-163	2.6389e-163	1.35275e-162	-5.84995e-163	2.54048e-163	-7.3452e-163	7.95191e-163	9.18456e-163	9.95771e-163	5.41169e-163	-1.29049e-163	-9.06055e-164	1.43605e-163	-2.5482e-163	-7.0417e-163	3.61949e-163	3.89175e-163	2.17664e-163	1.78802e-163	3.94677e-163	1.19278e-163	4.79226e-163	-2.27723e-163	-6.39388e-163	-7.93464e-163	0
2.7738e-163	-4.41269e-164	-2.91212e-163	4.495e-163	1.00338e-164	2.02618e-163	2.6389e-163	1.35275e-162	-5.84995e-163	2.54048e-163	-7.3452e-163	7.95191e-163	9.18456e-163	9.95771e-163	5.41169e-163	-1.29049e-163	-9.06055e-164	1.43605e-163	-2.5482e-163	-7.0417e-163	3.61949e-163	3.89175e-163	2.17664e-163	1.78802e-163	3.94677e-163	1.19278e-163	4.79226e-163	-2.27723e-163	-6.39388e-163	-7.93464e-163	0
2.7738e-163	-4.41269e-164	-2.91212e-163	4.495e-163	1.00338e-164	2.02618e-163	2.6389e-163	1.35275e-162	-5.84995e-163	2.54048e-163	-7.3452e-163	7.95191e-163	9.18456e-163	9.95771e-163	5.41169e-163	-1.29049e-163	-9.06055e-164	1.43605e-163	-2.5482e-163	-7.0417e-163	3.61949e-163	3.89175e-163	2.17664e-163	1.78802e-163	3.94677e-163	1.19278e-163	4.79226e-163	-2.27723e-163	-6.39388e-163	-7.93464e-163	0
2.7738e-163	-4.41269e-164	-2.91212e-163	4.495e-163	1.00338e-164	2.02618e-163	2.6389e-163	1.35275e-162	-5.84995e-163	2.54048e-163	-7.3452e-163	7.95191e-163	9.18456e-163	9.95771e-163	5.41169e-163	-1.29049e-163	-9.06055e-164	1.43605e-163	-2.5482e-163	-7.0417e-163	3.61949e-163	3.89175e-163	2.17664e-163	1.78802e-163	3.94677e-163	1.19278e-163	4.79226e-163	-2.27723e-163	-6.39388e-163	-7.93464e-163	0
2.7738e-163	-4.41269e-164	-2.91212e-163	4.495e-163	1.00338e-164	2.02618e-163	2.6389e-163	1.35275e-162	-5.84995e-163	2.54048e-163	-7.3452e-163	7.95191e-163	9.18456e-163	9.95771e-163	5.41169e-163	-1.29049e-163	-9.06055e-164	1.43605e-163	-2.5482e-163	-7.0417e-163	3.61949e-163	3.89175e-163	2.17664e-163	1.78802e-163	3.94677e-163	1.19278e-163	4.79226e-163	-2.27723e-163	-6.39388e-163	-7.93464e-163	0
2.7738e-163	-4.41269e-164	-2.91212e-163	4.495e-163	1.00338e-164	2.02618e-163	2.6389e-163	1.35275e-162	-5.84995e-163	2.54048e-163	-7.3452e-163	7.95191e-163	9.18456e-163	9.95771e-163	5.41169e-163	-1.29049e-163	-9.06055e-164	1.43605e-163	-2.5482e-163	-7.0417e-163	3.61949e-163	3.89175e-163	2.17664e-163	1.78802e-163	3.94677e-163	1.19278e-163	4.79226e-163	-2.27723e-163	-6.39388e-163	-7.93464e-163	0
2.7738e-163	-4.41269e-164	-2.91212e-163	4.495e-163	1.00338e-164	2.02618e-163	2.6389e-163	1.35275e-162	-5.84995e-163	2.54048e-163	-7.3452e-163	7.95191e-163	9.18456e-163	9.95771e-163	5.41169e-163	-1.29049e-163	-9.06055e-164	1.43605e-163	-2.5482e-163	-7.0417e-163	3.61949e-163	3.89175e-163	2.17664e-163	1.78802e-163	3.94677e-163	1.19278e-163	4.79226e-163	-2.27723e-163	-6.39388e-163	-7.93464e-163	0
2.7738e-163	-4.41269e-164	-2.91212e-163	4.495e-163	1.00338e-164	2.02618e-163	2.6389e-163	1.35275e-162	-5.84995e-163	2.54048e-163	-7.3452e-163	7.95191e-163	9.18456e-163	9.95771e-163	5.41169e-163	-1.29049e-163	-9.06055e-164	1.43605e-163	-2.5482e-163	-7.0417e-163	3.61949e-163	3.89175e-163	2.17664e-163	1.78802e-163	3.94677e-163	1.19278e-163	4.79226e-163	-2.27723e-163	-6.39388e-163	-7.93464e-163	0
2.7738e-163	-4.41269e-164	-2.91212e-163	4.495e-163	1.00338e-164	2.02618e-163	2.6389e-163	1.35275e-162	-5.84995e-163	2.54048e-163	-7.3452e-163	7.95191e-163	9.18456e-163	9.95771e-163	5.41169e-163	-1.29049e-163	-9.06055e-164	1.43605e-163	-2.5482e-163	-7.0417e-163	3.61949e-163	3.89175e-163	2.17664e-163	1.78802e-163	3.94677e-163	1.19278e-163	4.79226e-163	-2.27723e-163	-6.39388e-163	-7.93464e-163	0
2.7738e-163	-4.41269e-164	-2.91212e-163	4.495e-163	1.00338e-164	2.02618e-163	2.6389e-163	1.35275e-162	-5.84995e-163	2.54048e-163	-7.3452e-163	7.95191e-163	9.18456e-163	9.95771e-163	5.41169e-163	-1.29049e-163	-9.06055e-164	1.43605e-163	-2.5482e-163	-7.0417e-163	3.61949e-163	3.89175e-163	2.17664e-163	1.78802e-163	3.94677e-163	1.19278e-163	4.79226e-163	-2.27723e-163	-6.39388e-163	-7.93464e-163	0
2.7738e-163	-4.41269e-164	-2.91212e-163	4.495e-163	1.00338e-164	2.02618e-163	2.6389e-163	1.35275e-162	-5.84995e-163	2.54048e-163	-7.3452e-163	7.95191e-163	9.18456e-163	9.95771e-163	5.41169e-163	-1.29049e-163	-9.06055e-164	1.43605e-163	-2.5482e-163	-7.0417e-163	3.61949e-163	3.89175e-163	2.17664e-163	1.78802e-163	3.94677e-163	1.19278e-163	4.79226e-163	-2.27723e-163	-6.39388e-163	-7.93464e-163	0
2.7738e-163	-4.41269e-164	-2.91212e-163	4.495e-163	1.00338e-164	2.02618e-163	2.6389e-163	1.35275e-162	-5.84995e-163	2.54048e-163	-7.3452e-163	7.95191e-163	9.18456e-163	9.95771e-163	5.41169e-163	-1.29049e-163	-9.06055e-164	1.43605e-163	-2.5482e-163	-7.0417e-163	3.61949e-163	3.89175e-163	2.17664e-163	1.78802e-163	3.94677e-163	1.19278e-163	4.79226e-163	-2.27723e-163	-6.39388e-163	-7.93464e-163	0
2.7738e-163	-4.41269e-164	-2.91212e-163	4.495e-163	1.00338e-164	2.02618e-163	2.6389e-163	1.35275e-162	-5.84995e-163	2.54048e-163	-7.3452e-163	7.95191e-163	9.18456e-163	9.95771e-163	5.41169e-163	-1.29049e-163	-9.06055e-164	1.43605e-163	-2.5482e-163	-7.0417e-163	3.61949e-163	3.89175e-163	2.17664e-163	1.78802e-163	3.94677e-163	1.19278e-163	4.79226e-163	-2.27723e-163	-6.39388e-163	-7.93464e-163	0
2.7738e-163	-4.41269e-164	-2.91212e-163	4.495e-163	1.00338e-164	2.02618e-163	2.6389e-163	1.35275e-162	-5.84995e-163	2.54048e-163	-7.3452e-163	7.95191e-163	9.18456e-163	9.95771e-163	5.41169e-163	-1.29049e-163	-9.06055e-164	1.43605e-163	-2.5482e-163	-7.0417e-163	3.61949e-163	3.89175e-163	2.17664e-163	1.78802e-163	3.94677e-163	1.19278e-163	4.79226e-163	-2.27723e-163	-6.39388e-163	-7.93464e-163	0
2.7738e-163	-4.41269e-164	-2.91212e-163	4.495e-163	1.00338e-164	2.02618e-163	2.6389e-163	1.35275e-162	-5.84995e-163	2.54048e-163	-7.3452e-163	7.95191e-163	9.18456e-163	9.95771e-163	5.41169e-163	-1.29049e-163	-9.06055e-164	1.43605e-163	-2.5482e-163	-7.0417e-163	3.61949e-163	3.89175e-163	2.17664e-163	1.78802e-163	3.94677e-163	1.19278e-163	4.79226e-163	-2.27723e-163	-6.39388e-163	-7.93464e-163	0
2.7738e-163	-4.41269e-164	-2.91212e-163	4.495e-163	1.00338e-164	2.02618e-163	2.6389e-163	1.35275e-162	-5.84995e-163	2.54048e-163	-7.3452e-163	7.95191e-163	9.18456e-163	9.95771e-163	5.41169e-163	-1.29049e-163	-9.06055e-164	1.43605e-163	-2.5482e-163	-7.0417e-163	3.61949e-163	3.89175e-163	2.17664e-163	1.78802e-163	3.94677e-163	1.19278e-163	4.79226e-163	-2.27723e-163	-6.39388e-163	-7.93464e-163	0
2.7738e-163	-4.41269e-164	-2.91212e-163	4.495e-163	1.00338e-164	2.02618e-163	2.6389e-163	1.35275e-162	-5.84995e-163	2.54048e-163	-7.3452e-163	7.95191e-163	9.18456e-163	9.95771e-163	5.41169e-163	-1.29049e-163	-9.06055e-164	1.43605e-163	-2.5482e-163	-7.0417e-163	3.61949e-163	3.89175e-163	2.17664e-163	1.78802e-163	3.94677e-163	1.19278e-163	4.79226e-163	-2.27723e-163	-6.39388e-163	-7.93464e-163	0
2.7738e-163	-4.41269e-164	-2.91212e-163	4.495e-163	1.00338e-164	2.02618e-163	2.6389e-163	1.35275e-162	-5.84995e-163	2.54048e-163	-7.3452e-163	7.95191e-163	9.18456e-163	9.95771e-163	5.41169e-163	-1.29049e-163	-9.06055e-164	1.43605e-163	-2.5482e-163	-7.0417e-163	3.61949e-163	3.89175e-163	2.17664e-163	1.78802e-163	3.94677e-163	1.19278e-163	4.79226e-163	-2.27723e-163	-6.39388e-163	-7.93464e-163	0
2.7738e-163	-4.41269e-164	-2.91212e-163	4.495e-163	1.00338e-164	2.02618e-163	2.6389e-163	1.35275e-162	-5.84995e-163	2.54048e-163	-7.3452e-163	7.95191e-163	9.18456e-163	9.95771e-163	5.41169e-163	-1.29049e-163	-9.06055e-164	1.43605e-163	-2.5482e-163	-7.0417e-163	3.61949e-163	3.89175e-163	2.17664e-163	1.78802e-163	3.94677e-163	1.19278e-163	4.79226e-163	-2.27723e-163	-6.39388e-163	-7.93464e-163	0
2.7738e-163	-4.41269e-164	-2.91212e-163	4.495e-163	1.00338e-164	2.02618e-163	2.6389e-163	1.35275e-162	-5.84995e-163	2.54048e-163	-7.3452e-163	7.95191e-163	9.18456e-163	9.95771e-163	5.41169e-163	-1.29049e-163	-9.06055e-164	1.43605e-163	-2.5482e-163	-7.0417e-163	3.61949e-163	3.89175e-163	2.17664e-163	1.78802e-163	3.94677e-163	1.19278e-163	4.79226e-163	-2.27723e-163	-6.39388e-163	-7.93464e-163	0
2.7738e-163	-4.41269e-164	-2.91212e-163	4.495e-163	1.00338e-164	2.02618e-163	2.6389e-163	1.35275e-162	-5.84995e-163	2.54048e-163	-7.3452e-163	7.95191e-163	9.18456e-163	9.95771e-163	5.41169e-163	-1.29049e-163	-9.06055e-164	1.43605e-163	-2.5482e-163	-7.0417e-163	3.61949e-163	3.89175e-163	2.17664e-163	1.78802e-163	3.94677e-163	1.19278e-163	4.79226e-163	-2.27723e-163	-6.39388e-163	-7.93464e-163	0
2.7738e-163	-4.41269e-164	-2.91212e-163	4.495e-163	1.00338e-164	2.02618e-163	2.6389e-163	1.35275e-162	-5.84995e-163	2.54048e-163	-7.3452e-163	7.95191e-163	9.18456e-163	9.95771e-163	5.41169e-163	-1.29049e-163	-9.06055e-164	1.43605e-163	-2.5482e-163	-7.0417e-163	3.61949e-163	3.89175e-163	2.17664e-163	1.78802e-163	3.94677e-163	1.19278e-163	4.79226e-163	-2.27723e-163	-6.39388e-163	-7.93464e-163	0
2.7738e-163	-4.41269e-164	-2.91212e-163	4.495e-163	1.00338e-164	2.02618e-163	2.6389e-163	1.35275e-162	-5.84995e-163	2.54048e-163	-7.3452e-163	7.95191e-163	9.18456e-163	9.95771e-163	5.41169e-163	-1.29049e-163	-9.06055e-164	1.43605e-163	-2.5482e-163	-7.0417e-163	3.61949e-163	3.89175e-163	2.17664e-163	1.78802e-163	3.94677e-163	1.19278e-163	4.79226e-163	-2.27723e-163	-6.39388e-163	-7.93464e-163	0
2.7738e-163	-4.41269e-164	-2.91212e-163	4.495e-163	1.00338e-164	2.02618e-163	2.6389e-163	1.35275e-162	-5.84995e-163	2.54048e-163	-7.3452e-163	7.95191e-163	9.18456e-163	9.95771e-163	5.41169e-163	-1.29049e-163	-9.06055e-164	1.43605e-163	-2.5482e-163	-7.0417e-163	3.61949e-163	3.89175e-163	2.17664e-163	1.78802e-163	3.94677e-163	1.19278e-163	4.79226e-163	-2.27723e-163	-6.39388e-163	-7.93464e-163	0
2.7738e-163	-4.41269e-164	-2.91212e-163	4.495e-163	1.00338e-164	2.02618e-163	2.6389e-163	1.35275e-162	-5.84995e-163	2.54048e-163	-7.3452e-163	7.95191e-163	9.18456e-163	9.95771e-163	5.41169e-163	-1.29049e-163	-9.06055e-164	1.43605e-163	-2.5482e-163	-7.0417e-163	3.61949e-163	3.89175e-163	2.17664e-163	1.78802e-163	3.94677e-163	1.19278e-163	4.79226e-163	-2.27723e-163	-6.39388e-163	-7.93464e-163	0
2.7738e-163	-4.41269e-164	-2.91212e-163	4.495e-163	1.00338e-164	2.02618e-163	2.6389e-163	1.35275e-162	-5.84995e-163	2.54048e-163	-7.3452e-163	7.95191e-163	9.18456e-163	9.95771e-163	5.41169e-163	-1.29049e-163	-9.06055e-164	1.43605e-163	-2.5482e-163	-7.0417e-163	3.61949e-163	3.89175e-163	2.17664e-163	1.78802e-163	3.94677e-163	1.19278e-163	4.79226e-163	-2.27723e-163	-6.39388e-163	-7.93464e-163	0
2.7738e-163	-4.41269e-164	-2.91212e-163	4.495e-163	1.00338e-164	2.02618e-163	2.6389e-163	1.35275e-162	-5.84995e-163	2.54048e-163	-7.3452e-163	7.95191e-163	9.18456e-163	9.95771e-163	5.41169e-163	-1.29049e-163	-9.06055e-164	1.43605e-163	-2.5482e-163	-7.0417e-163	3.61949e-163	3.89175e-163	2.17664e-163	1.78802e-163	3.94677e-163	1.19278e-163	4.79226e-163	-2.27723e-163	-6.39388e-163	-7.93464e-163	0
2.7738e-163	-4.41269e-164	-2.91212e-163	4.495e-163	1.00338e-164	2.02618e-163	2.6389e-163	1.35275e-162	-5.84995e-163	2.54048e-163	-7.3452e-163	7.95191e-163	9.18456e-163	9.95771e-163	5.41169e-163	-1.29049e-163	-9.06055e-164	1.43605e-163	-2.5482e-163	-7.0417e-163	3.61949e-163	3.89175e-163	2.17664e-163	1.78802e-163	3.94677e-163	1.19278e-163	4.79226e-163	-2.27723e-163	-6.39388e-163	-7.93464e-163	0
2.7738e-163	-4.41269e-164	-2.91212e-163	4.495e-163	1.00338e-164	2.02618e-163	2.6389e-163	1.35275e-162	-5.84995e-163	2.54048e-163	-7.3452e-163	7.95191e-163	9.18456e-163	9.95771e-163	5.41169e-163	-1.29049e-163	-9.06055e-164	1.43605e-163	-2.5482e-163	-7.0417e-163	3.61949e-163	3.89175e-163	2.17664e-163	1.78802e-163	3.94677e-163	1.19278e-163	4.79226e-163	-2.27723e-163	-6.39388e-163	-7.93464e-163	0
2.7738e-163	-4.41269e-164	-2.91212e-163	4.495e-163	1.00338e-164	2.02618e-163	2.6389e-163	1.35275e-162	-5.84995e-163	2.54048e-163	-7.3452e-163	7.95191e-163	9.18456e-163	9.95771e-163	5.41169e-163	-1.29049e-163	-9.06055e-164	1.43605e-163	-2.5482e-163	-7.0417e-163	3.61949e-163	3.89175e-163	2.17664e-163	1.78802e-163	3.94677e-163	1.19278e-163	4.79226e-163	-2.27723e-163	-6.39388e-163	-7.93464e-163	0
2.7738e-163	-4.41269e-164	-2.91212e-163	4.495e-163	1.00338e-164	2.02618e-163	2.6389e-163	1.35275e-162	-5.84995e-163	2.54048e-163	-7.3452e-163	7.95191e-163	9.18456e-163	9.95771e-163	5.41169e-163	-1.29049e-163	-9.06055e-164	1.43605e-163	-2.5482e-163	-7.0417e-163	3.61949e-163	3.89175e-163	2.17664e-163	1.78802e-163	3.94677e-163	1.19278e-163	4.79226e-163	-2.27723e-163	-6.39388e-163	-7.93464e-163	0
2.7738e-163	-4.41269e-164	-2.91212e-163	4.495e-163	1.00338e-164	2.02618e-163	2.6389e-163	1.35275e-162	-5.84995e-163	2.54048e-163	-7.3452e-163	7.95191e-163	9.18456e-163	9.95771e-163	5.41169e-163	-1.29049e-163	-9.06055e-164	1.43605e-163	-2.5482e-163	-7.0417e-163	3.61949e-163	3.89175e-163	2.17664e-163	1.78802e-163	3.94677e-163	1.19278e-163	4.79226e-163	-2.27723e-163	-6.39388e-163	-7.93464e-163	0
2.7738e-163	-4.41269e-164	-2.91212e-163	4.495e-163	1.00338e-164	2.02618e-163	2.6389e-163	1.35275e-162	-5.84995e-163	2.54048e-163	-7.3452e-163	7.95191e-163	9.18456e-163	9.95771e-163	5.41169e-163	-1.29049e-163	-9.06055e-164	1.43605e-163	-2.5482e-163	-7.0417e-163	3.61949e-163	3.89175e-163	2.17664e-163	1.78802e-163	3.94677e-163	1.19278e-163	4.79226e-163	-2.27723e-163	-6.39388e-163	-7.93464e-163	0
2.7738e-163	-4.41269e-164	-2.91212e-163	4.495e-163	1.00338e-164	2.02618e-163	2.6389e-163	1.35275e-162	-5.84995e-163	2.54048e-163	-7.3452e-163	7.95191e-163	9.18456e-163	9.95771e-163	5.41169e-163	-1.29049e-163	-9.06055e-164	1.43605e-163	-2.5482e-163	-7.0417e-163	3.61949e-163	3.89175e-163	2.17664e-163	1.78802e-163	3.94677e-163	1.19278e-163	4.79226e-163	-2.27723e-163	-6.39388e-163	-7.93464e-163	0
2.7738e-163	-4.41269e-164	-2.91212e-163	4.495e-163	1.00338e-164	2.02618e-163	2.6389e-163	1.35275e-162	-5.84995e-163	2.54048e-163	-7.3452e-163	7.95191e-163	9.18456e-163	9.95771e-163	5.41169e-163	-1.29049e-163	-9.06055e-164	1.43605e-163	-2.5482e-163	-7.0417e-163	3.61949e-163	3.89175e-163	2.17664e-163	1.78802e-163	3.94677e-163	1.19278e-163	4.79226e-163	-2.27723e-163	-6.39388e-163	-7.93464e-163	0
2.7738e-163	-4.41269e-164	-2.91212e-163	4.495e-163	1.00338e-164	2.02618e-163	2.6389e-163	1.35275e-162	-5.84995e-163	2.54048e-163	-7.3452e-163	7.95191e-163	9.18456e-163	9.95771e-163	5.41169e-163	-1.29049e-163	-9.06055e-164	1.43605e-163	-2.5482e-163	-7.0417e-163	3.61949e-163	3.89175e-163	2.17664e-163	1.78802e-163	3.94677e-163	1.19278e-163	4.79226e-163	-2.27723e-163	-6.39388e-163	-7.93464e-163	0
2.7738e-163	-4.41269e-164	-2.91212e-163	4.495e-163	1.00338e-164	2.02618e-163	2.6389e-163	1.35275e-162	-5.84995e-163	2.54048e-163	-7.3452e-163	7.95191e-163	9.18456e-163	9.95771e-163	5.41169e-163	-1.29049e-163	-9.06055e-164	1.43605e-163	-2.5482e-163	-7.0417e-163	3.61949e-163	3.89175e-163	2.17664e-163	1.78802e-163	3.94677e-163	1.19278e-163	4.79226e-163	-2.27723e-163	-6.39388e-163	-7.93464e-163	0
2.7738e-163	-4.41269e-164	-2.91212e-163	4.495e-163	1.00338e-164	2.02618e-163	2.6389e-163	1.35275e-162	-5.84995e-163	2.54048e-163	-7.3452e-163	7.95191e-163	9.18456e-163	9.95771e-163	5.41169e-163	-1.29049e-163	-9.06055e-164	1.43605e-163	-2.5482e-163	-7.0417e-163	3.61949e-163	3.89175e-163	2.17664e-163	1.78802e-163	3.94677e-163	1.19278e-163	4.79226e-163	-2.27723e-163	-6.39388e-163	-7.93464e-163	0
2.7738e-163	-4.41269e-164	-2.91212e-163	4.495e-163	1.00338e-164	2.02618e-163	2.6389e-163	1.35275e-162	-5.84995e-163	2.54048e-163	-7.3452e-163	7.95191e-163	9.18456e-163	9.95771e-163	5.41169e-163	-1.29049e-163	-9.06055e-164	1.43605e-163	-2.5482e-163	-7.0417e-163	3.61949e-163	3.89175e-163	2.17664e-163	1.78802e-163	3.94677e-163	1.19278e-163	4.79226e-163	-2.27723e-163	-6.39388e-163	-7.93464e-163	0
2.7738e-163	-4.41269e-164	-2.91212e-163	4.495e-163	1.00338e-164	2.02618e-163	2.6389e-163	1.35275e-162	-5.84995e-163	2.54048e-163	-7.3452e-163	7.95191e-163	9.18456e-163	9.95771e-163	5.41169e-163	-1.29049e-163	-9.06055e-164	1.43605e-163	-2.5482e-163	-7.0417e-163	3.61949e-163	3.89175e-163	2.17664e-163	1.78802e-163	3.94677e-163	1.19278e-163	4.79226e-163	-2.27723e-163	-6.39388e-163	-7.93464e-163	0
2.7738e-163	-4.41269e-164	-2.91212e-163	4.495e-163	1.00338e-164	2.02618e-163	2.6389e-163	1.35275e-162	-5.84995e-163	2.54048e-163	-7.3452e-163	7.95191e-163	9.18456e-163	9.95771e-163	5.41169e-163	-1.29049e-163	-9.06055e-164	1.43605e-163	-2.5482e-163	-7.0417e-163	3.61949e-163	3.89175e-163	2.17664e-163	1.78802e-163	3.94677e-163	1.19278e-163	4.79226e-163	-2.27723e-163	-6.39388e-163	-7.93464e-163	0
2.7738e-163	-4.41269e-164	-2.91212e-163	4.495e-163	1.00338e-164	2.02618e-163	2.6389e-163	1.35275e-162	-5.84995e-163	2.54048e-163	-7.3452e-163	7.95191e-163	9.18456e-163	9.95771e-163	5.41169e-163	-1.29049e-163	-9.06055e-164	1.43605e-163	-2.5482e-163	-7.0417e-163	3.61949e-163	3.89175e-163	2.17664e-163	1.78802e-163	3.94677e-163	1.19278e-163	4.79226e-163	-2.27723e-163	-6.39388e-163	-7.93464e-163	0
2.7738e-163	-4.41269e-164	-2.91212e-163	4.495e-163	1.00338e-164	2.02618e-163	2.6389e-163	1.35275e-162	-5.84995e-163	2.54048e-163	-7.3452e-163	7.95191e-163	9.18456e-163	9.95771e-163	5.41169e-163	-1.29049e-163	-9.06055e-164	1.43605e-163	-2.5482e-163	-7.0417e-163	3.61949e-163	3.89175e-163	2.17664e-163	1.78802e-163	3.94677e-163	1.19278e-163	4.79226e-163	-2.27723e-163	-6.39388e-163	-7.93464e-163	0
2.7738e-163	-4.41269e-164	-2.91212e-163	4.495e-163	1.00338e-164	2.02618e-163	2.6389e-163	1.35275e-162	-5.84995e-163	2.54048e-163	-7.3452e-163	7.95191e-163	9.18456e-163	9.95771e-163	5.41169e-163	-1.29049e-163	-9.06055e-164	1.43605e-163	-2.5482e-163	-7.0417e-163	3.61949e-163	3.89175e-163	2.17664e-163	1.78802e-163	3.94677e-163	1.19278e-163	4.79226e-163	-2.27723e-163	-6.39388e-163	-7.93464e-163	0
2.7738e-163	-4.41269e-164	-2.91212e-163	4.495e-163	1.00338e-164	2.02618e-163	2.6389e-163	1.35275e-162	-5.84995e-163	2.54048e-163	-7.3452e-163	7.95191e-163	9.18456e-163	9.95771e-163	5.41169e-163	-1.29049e-163	-9.06055e-164	1.43605e-163	-2.5482e-163	-7.0417e-163	3.61949e-163	3.89175e-163	2.17664e-163	1.78802e-163	3.94677e-163	1.19278e-163	4.79226e-163	-2.27723e-163	-6.39388e-163	-7.93464e-163	0
2.7738e-163	-4.41269e-164	-2.91212e-163	4.495e-163	1.00338e-164	2.02618e-163	2.6389e-163	1.35275e-162	-5.84995e-163	2.54048e-163	-7.3452e-163	7.95191e-163	9.18456e-163	9.95771e-163	5.41169e-163	-1.29049e-163	-9.06055e-164	1.43605e-163	-2.5482e-163	-7.0417e-163	3.61949e-163	3.89175e-163	2.17664e-163	1.78802e-163	3.94677e-163	1.19278e-163	4.79226e-163	-2.27723e-163	-6.39388e-163	-7.93464e-163	0
2.7738e-163	-4.41269e-164	-2.91212e-163	4.495e-163	1.00338e-164	2.02618e-163	2.6389e-163	1.35275e-162	-5.84995e-163	2.54048e-163	-7.3452e-163	7.95191e-163	9.18456e-163	9.95771e-163	5.41169e-163	-1.29049e-163	-9.06055e-164	1.43605e-163	-2.5482e-163	-7.0417e-163	3.61949e-163	3.89175e-163	2.17664e-163	1.78802e-163	3.94677e-163	1.19278e-163	4.79226e-163	-2.27723e-163	-6.39388e-163	-7.93464e-163	0
2.7738e-163	-4.41269e-164	-2.91212e-163	4.495e-163	1.00338e-164	2.02618e-163	2.6389e-163	1.35275e-162	-5.84995e-163	2.54048e-163	-7.3452e-163	7.95191e-163	9.18456e-163	9.95771e-163	5.41169e-163	-1.29049e-163	-9.06055e-164	1.43605e-163	-2.5482e-163	-7.0417e-163	3.61949e-163	3.89175e-163	2.17664e-163	1.78802e-163	3.94677e-163	1.19278e-163	4.79226e-163	-2.27723e-163	-6.39388e-163	-7.93464e-163	0
2.7738e-163	-4.41269e-164	-2.91212e-163	4.495e-163	1.00338e-164	2.02618e-163	2.6389e-163	1.35275e-162	-5.84995e-163	2.54048e-163	-7.3452e-163	7.95191e-163	9.18456e-163	9.95771e-163	5.41169e-163	-1.29049e-163	-9.06055e-164	1.43605e-163	-2.5482e-163	-7.0417e-163	3.61949e-163	3.89175e-163	2.17664e-163	1.78802e-163	3.94677e-163	1.19278e-163	4.79226e-163	-2.27723e-163	-6.39388e-163	-7.93464e-163	0
2.7738e-163	-4.41269e-164	-2.91212e-163	4.495e-163	1.00338e-164	2.02618e-163	2.6389e-163	1.35275e-162	-5.84995e-163	2.54048e-163	-7.3452e-163	7.95191e-163	9.18456e-163	9.95771e-163	5.41169e-163	-1.29049e-163	-9.06055e-164	1.43605e-163	-2.5482e-163	-7.0417e-163	3.61949e-163	3.89175e-163	2.17664e-163	1.78802e-163	3.94677e-163	1.19278e-163	4.79226e-163	-2.27723e-163	-6.39388e-163	-7.93464e-163	0
2.7738e-163	-4.41269e-164	-2.91212e-163	4.495e-163	1.00338e-164	2.02618e-163	2.6389e-163	1.35275e-162	-5.84995e-163	2.54048e-163	-7.3452e-163	7.95191e-163	9.18456e-163	9.95771e-163	5.41169e-163	-1.29049e-163	-9.06055e-164	1.43605e-163	-2.5482e-163	-7.0417e-163	3.61949e-163	3.89175e-163	2.17664e-163	1.78802e-163	3.94677e-163	1.19278e-163	4.79226e-163	-2.27723e-163	-6.39388e-163	-7.93464e-163	0
2.7738e-163	-4.41269e-164	-2.91212e-163	4.495e-163	1.00338e-164	2.02618e-163	2.6389e-163	1.35275e-162	-5.84995e-163	2.54048e-163	-7.3452e-163	7.95191e-163	9.18456e-163	9.95771e-163	5.41169e-163	-1.29049e-163	-9.06055e-164	1.43605e-163	-2.5482e-163	-7.0417e-163	3.61949e-163	3.89175e-163	2.17664e-163	1.78802e-163	3.94677e-163	1.19278e-163	4.79226e-163	-2.27723e-163	-6.39388e-163	-7.93464e-163	0
2.7738e-163	-4.41269e-164	-2.91212e-163	4.495e-163	1.00338e-164	2.02618e-163	2.6389e-163	1.35275e-162	-5.84995e-163	2.54048e-163	-7.3452e-163	7.95191e-163	9.18456e-163	9.95771e-163	5.41169e-163	-1.29049e-163	-9.06055e-164	1.43605e-163	-2.5482e-163	-7.0417e-163	3.61949e-163	3.89175e-163	2.17664e-163	1.78802e-163	3.94677e-163	1.19278e-163	4.79226e-163	-2.27723e-163	-6.39388e-163	-7.93464e-163	0
2.7738e-163	-4.41269e-164	-2.91212e-163	4.495e-163	1.00338e-164	2.02618e-163	2.6389e-163	1.35275e-162	-5.84995e-163	2.54048e-163	-7.3452e-163	7.95191e-163	9.18456e-163	9.95771e-163	5.41169e-163	-1.29049e-163	-9.06055e-164	1.43605e-163	-2.5482e-163	-7.0417e-163	3.61949e-163	3.89175e-163	2.17664e-163	1.78802e-163	3.94677e-163	1.19278e-163	4.79226e-163	-2.27723e-163	-6.39388e-163	-7.93464e-163	0
2.7738e-163	-4.41269e-164	-2.91212e-163	4.495e-163	1.00338e-164	2.02618e-163	2.6389e-163	1.35275e-162	-5.84995e-163	2.54048e-163	-7.3452e-163	7.95191e-163	9.18456e-163	9.95771e-163	5.41169e-163	-1.29049e-163	-9.06055e-164	1.43605e-163	-2.5482e-163	-7.0417e-163	3.61949e-163	3.89175e-163	2.17664e-163	1.78802e-163	3.94677e-163	1.19278e-163	4.79226e-163	-2.27723e-163	-6.39388e-163	-7.93464e-163	0
2.7738e-163	-4.41269e-164	-2.91212e-163	4.495e-163	1.00338e-164	2.02618e-163	2.6389e-163	1.35275e-162	-5.84995e-163	2.54048e-163	-7.3452e-163	7.95191e-163	9.18456e-163	9.95771e-163	5.41169e-163	-1.29049e-163	-9.06055e-164	1.43605e-163	-2.5482e-163	-7.0417e-163	3.61949e-163	3.89175e-163	2.17664e-163	1.78802e-163	3.94677e-163	1.19278e-163	4.79226e-163	-2.27723e-163	-6.39388e-163	-7.93464e-163	0
2.7738e-163	-4.41269e-164	-2.91212e-163	4.495e-163	1.00338e-164	2.02618e-163	2.6389e-163	1.35275e-162	-5.84995e-163	2.54048e-163	-7.3452e-163	7.95191e-163	9.18456e-163	9.95771e-163	5.41169e-163	-1.29049e-163	-9.06055e-164	1.43605e-163	-2.5482e-163	-7.0417e-163	3.61949e-163	3.89175e-163	2.17664e-163	1.78802e-163	3.94677e-163	1.19278e-163	4.79226e-163	-2.27723e-163	-6.39388e-163	-7.93464e-163	0
2.7738e-163	-4.41269e-164	-2.91212e-163	4.495e-163	1.00338e-164	2.02618e-163	2.6389e-163	1.35275e-162	-5.84995e-163	2.54048e-163	-7.3452e-163	7.95191e-163	9.18456e-163	9.95771e-163	5.41169e-163	-1.29049e-163	-9.06055e-164	1.43605e-163	-2.5482e-163	-7.0417e-163	3.61949e-163	3.89175e-163	2.17664e-163	1.78802e-163	3.94677e-163	1.19278e-163	4.79226e-163	-2.27723e-163	-6.39388e-163	-7.93464e-163	0
2.7738e-163	-4.41269e-164	-2.91212e-163	4.495e-163	1.00338e-164	2.02618e-163	2.6389e-163	1.35275e-162	-5.84995e-163	2.54048e-163	-7.3452e-163	7.95191e-163	9.18456e-163	9.95771e-163	5.41169e-163	-1.29049e-163	-9.06055e-164	1.43605e-163	-2.5482e-163	-7.0417e-163	3.61949e-163	3.89175e-163	2.17664e-163	1.78802e-163	3.94677e-163	1.19278e-163	4.79226e-163	-2.27723e-163	-6.39388e-163	-7.93464e-163	0
2.7738e-163	-4.41269e-164	-2.91212e-163	4.495e-163	1.00338e-164	2.02618e-163	2.6389e-163	1.35275e-162	-5.84995e-163	2.54048e-163	-7.3452e-163	7.95191e-163	9.18456e-163	9.95771e-163	5.41169e-163	-1.29049e-163	-9.06055e-164	1.43605e-163	-2.5482e-163	-7.0417e-163	3.61949e-163	3.89175e-163	2.17664e-163	1.78802e-163	3.94677e-163	1.19278e-163	4.79226e-163	-2.27723e-163	-6.39388e-163	-7.93464e-163	0
2.7738e-163	-4.41269e-164	-2.91212e-163	4.495e-163	1.00338e-164	2.02618e-163	2.6389e-163	1.35275e-162	-5.84995e-163	2.54048e-163	-7.3452e-163	7.95191e-163	9.18456e-163	9.95771e-163	5.41169e-163	-1.29049e-163	-9.06055e-164	1.43605e-163	-2.5482e-163	-7.0417e-163	3.61949e-163	3.89175e-163	2.17664e-163	1.78802e-163	3.94677e-163	1.19278e-163	4.79226e-163	-2.27723e-163	-6.39388e-163	-7.93464e-163	0
2.7738e-163	-4.41269e-164	-2.91212e-163	4.495e-163	1.00338e-164	2.02618e-163	2.6389e-163	1.35275e-162	-5.84995e-163	2.54048e-163	-7.3452e-163	7.95191e-163	9.18456e-163	9.95771e-163	5.41169e-163	-1.29049e-163	-9.06055e-164	1.43605e-163	-2.5482e-163	-7.0417e-163	3.61949e-163	3.89175e-163	2.17664e-163	1.78802e-163	3.94677e-163	1.19278e-163	4.79226e-163	-2.27723e-163	-6.39388e-163	-7.93464e-163	0
2.7738e-163	-4.41269e-164	-2.91212e-163	4.495e-163	1.00338e-164	2.02618e-163	2.6389e-163	1.35275e-162	-5.84995e-163	2.54048e-163	-7.3452e-163	7.95191e-163	9.18456e-163	9.95771e-163	5.41169e-163	-1.29049e-163	-9.06055e-164	1.43605e-163	-2.5482e-163	-7.0417e-163	3.61949e-163	3.89175e-163	2.17664e-163	1.78802e-163	3.94677e-163	1.19278e-163	4.79226e-163	-2.27723e-163	-6.39388e-163	-7.93464e-163	0
2.7738e-163	-4.41269e-164	-2.91212e-163	4.495e-163	1.00338e-164	2.02618e-163	2.6389e-163	1.35275e-162	-5.84995e-163	2.54048e-163	-7.3452e-163	7.95191e-163	9.18456e-163	9.95771e-163	5.41169e-163	-1.29049e-163	-9.06055e-164	1.43605e-163	-2.5482e-163	-7.0417e-163	3.61949e-163	3.89175e-163	2.17664e-163	1.78802e-163	3.94677e-163	1.19278e-163	4.79226e-163	-2.27723e-163	-6.39388e-163	-7.93464e-163	0
2.7738e-163	-4.41269e-164	-2.91212e-163	4.495e-163	1.00338e-164	2.02618e-163	2.6389e-163	1.35275e-162	-5.84995e-163	2.54048e-163	-7.3452e-163	7.95191e-163	9.18456e-163	9.95771e-163	5.41169e-163	-1.29049e-163	-9.06055e-164	1.43605e-163	-2.5482e-163	-7.0417e-163	3.61949e-163	3.89175e-163	2.17664e-163	1.78802e-163	3.94677e-163	1.19278e-163	4.79226e-163	-2.27723e-163	-6.39388e-163	-7.93464e-163	0
2.7738e-163	-4.41269e-164	-2.91212e-163	4.495e-163	1.00338e-164	2.02618e-163	2.6389e-163	1.35275e-162	-5.84995e-163	2.54048e-163	-7.3452e-163	7.95191e-163	9.18456e-163	9.95771e-163	5.41169e-163	-1.29049e-163	-9.06055e-164	1.43605e-163	-2.5482e-163	-7.0417e-163	3.61949e-163	3.89175e-163	2.17664e-163	1.78802e-163	3.94677e-163	1.19278e-163	4.79226e-163	-2.27723e-163	-6.39388e-163	-7.93464e-163	0
2.7738e-163	-4.41269e-164	-2.91212e-163	4.495e-163	1.00338e-164	2.02618e-163	2.6389e-163	1.35275e-162	-5.84995e-163	2.54048e-163	-7.3452e-163	7.95191e-163	9.18456e-163	9.95771e-163	5.41169e-163	-1.29049e-163	-9.06055e-164	1.43605e-163	-2.5482e-163	-7.0417e-163	3.61949e-163	3.89175e-163	2.17664e-163	1.78802e-163	3.94677e-163	1.19278e-163	4.79226e-163	-2.27723e-163	-6.39388e-163	-7.93464e-163	0
2.7738e-163	-4.41269e-164	-2.91212e-163	4.495e-163	1.00338e-164	2.02618e-163	2.6389e-163	1.35275e-162	-5.84995e-163	2.54048e-163	-7.3452e-163	7.95191e-163	9.18456e-163	9.95771e-163	5.41169e-163	-1.29049e-163	-9.06055e-164	1.43605e-163	-2.5482e-163	-7.0417e-163	3.61949e-163	3.89175e-163	2.17664e-163	1.78802e-163	3.94677e-163	1.19278e-163	4.79226e-163	-2.27723e-163	-6.39388e-163	-7.93464e-163	0
2.7738e-163	-4.41269e-164	-2.91212e-163	4.495e-163	1.00338e-164	2.02618e-163	2.6389e-163	1.35275e-162	-5.84995e-163	2.54048e-163	-7.3452e-163	7.95191e-163	9.18456e-163	9.95771e-163	5.41169e-163	-1.29049e-163	-9.06055e-164	1.43605e-163	-2.5482e-163	-7.0417e-163	3.61949e-163	3.89175e-163	2.17664e-163	1.78802e-163	3.94677e-163	1.19278e-163	4.79226e-163	-2.27723e-163	-6.39388e-163	-7.93464e-163	0
2.7738e-163	-4.41269e-164	-2.91212e-163	4.495e-163	1.00338e-164	2.02618e-163	2.6389e-163	1.35275e-162	-5.84995e-163	2.54048e-163	-7.3452e-163	7.95191e-163	9.18456e-163	9.95771e-163	5.41169e-163	-1.29049e-163	-9.06055e-164	1.43605e-163	-2.5482e-163	-7.0417e-163	3.61949e-163	3.89175e-163	2.17664e-163	1.78802e-163	3.94677e-163	1.19278e-163	4.79226e-163	-2.27723e-163	-6.39388e-163	-7.93464e-163	0
2.7738e-163	-4.41269e-164	-2.91212e-163	4.495e-163	1.00338e-164	2.02618e-163	2.6389e-163	1.35275e-162	-5.84995e-163	2.54048e-163	-7.3452e-163	7.95191e-163	9.18456e-163	9.95771e-163	5.41169e-163	-1.29049e-163	-9.06055e-164	1.43605e-163	-2.5482e-163	-7.0417e-163	3.61949e-163	3.89175e-163	2.17664e-163	1.78802e-163	3.94677e-163	1.19278e-163	4.79226e-163	-2.27723e-163	-6.39388e-163	-7.93464e-163	0
2.7738e-163	-4.41269e-164	-2.91212e-163	4.495e-163	1.00338e-164	2.02618e-163	2.6389e-163	1.35275e-162	-5.84995e-163	2.54048e-163	-7.3452e-163	7.95191e-163	9.18456e-163	9.95771e-163	5.41169e-163	-1.29049e-163	-9.06055e-164	1.43605e-163	-2.5482e-163	-7.0417e-163	3.61949e-163	3.89175e-163	2.17664e-163	1.78802e-163	3.94677e-163	1.19278e-163	4.79226e-163	-2.27723e-163	-6.39388e-163	-7.93464e-163	0
2.7738e-163	-4.41269e-164	-2.91212e-163	4.495e-163	1.00338e-164	2.02618e-163	2.6389e-163	1.35275e-162	-5.84995e-163	2.54048e-163	-7.3452e-163	7.95191e-163	9.18456e-163	9.95771e-163	5.41169e-163	-1.29049e-163	-9.06055e-164	1.43605e-163	-2.5482e-163	-7.0417e-163	3.61949e-163	3.89175e-163	2.17664e-163	1.78802e-163	3.94677e-163	1.19278e-163	4.79226e-163	-2.27723e-163	-6.39388e-163	-7.93464e-163	0
2.7738e-163	-4.41269e-164	-2.91212e-163	4.495e-163	1.00338e-164	2.02618e-163	2.6389e-163	1.35275e-162	-5.84995e-163	2.54048e-163	-7.3452e-163	7.95191e-163	9.18456e-163	9.95771e-163	5.41169e-163	-1.29049e-163	-9.06055e-164	1.43605e-163	-2.5482e-163	-7.0417e-163	3.61949e-163	3.89175e-163	2.17664e-163	1.78802e-163	3.94677e-163	1.19278e-163	4.79226e-163	-2.27723e-163	-6.39388e-163	-7.93464e-163	0
2.7738e-163	-4.41269e-164	-2.91212e-163	4.495e-163	1.00338e-164	2.02618e-163	2.6389e-163	1.35275e-162	-5.84995e-163	2.54048e-163	-7.3452e-163	7.95191e-163	9.18456e-163	9.95771e-163	5.41169e-163	-1.29049e-163	-9.06055e-164	1.43605e-163	-2.5482e-163	-7.0417e-163	3.61949e-163	3.89175e-163	2.17664e-163	1.78802e-163	3.94677e-163	1.19278e-163	4.79226e-163	-2.27723e-163	-6.39388e-163	-7.93464e-163	0
2.7738e-163	-4.41269e-164	-2.91212e-163	4.495e-163	1.00338e-164	2.02618e-163	2.6389e-163	1.35275e-162	-5.84995e-163	2.54048e-163	-7.3452e-163	7.95191e-163	9.18456e-163	9.95771e-163	5.41169e-163	-1.29049e-163	-9.06055e-164	1.43605e-163	-2.5482e-163	-7.0417e-163	3.61949e-163	3.89175e-163	2.17664e-163	1.78802e-163	3.94677e-163	1.19278e-163	4.79226e-163	-2.27723e-163	-6.39388e-163	-7.93464e-163	0
2.7738e-163	-4.41269e-164	-2.91212e-163	4.495e-163	1.00338e-164	2.02618e-163	2.6389e-163	1.35275e-162	-5.84995e-163	2.54048e-163	-7.3452e-163	7.95191e-163	9.18456e-163	9.95771e-163	5.41169e-163	-1.29049e-163	-9.06055e-164	1.43605e-163	-2.5482e-163	-7.0417e-163	3.61949e-163	3.89175e-163	2.17664e-163	1.78802e-163	3.94677e-163	1.19278e-163	4.79226e-163	-2.27723e-163	-6.39388e-163	-7.93464e-163	0
2.7738e-163	-4.41269e-164	-2.91212e-163	4.495e-163	1.00338e-164	2.02618e-163	2.6389e-163	1.35275e-162	-5.84995e-163	2.54048e-163	-7.3452e-163	7.95191e-163	9.18456e-163	9.95771e-163	5.41169e-163	-1.29049e-163	-9.06055e-164	1.43605e-163	-2.5482e-163	-7.0417e-163	3.61949e-163	3.89175e-163	2.17664e-163	1.78802e-163	3.94677e-163	1.19278e-163	4.79226e-163	-2.27723e-163	-6.39388e-163	-7.93464e-163	0
2.7738e-163	-4.41269e-164	-2.91212e-163	4.495e-163	1.00338e-164	2.02618e-163	2.6389e-163	1.35275e-162	-5.84995e-163	2.54048e-163	-7.3452e-163	7.95191e-163	9.18456e-163	9.95771e-163	5.41169e-163	-1.29049e-163	-9.06055e-164	1.43605e-163	-2.5482e-163	-7.0417e-163	3.61949e-163	3.89175e-163	2.17664e-163	1.78802e-163	3.94677e-163	1.19278e-163	4.79226e-163	-2.27723e-163	-6.39388e-163	-7.93464e-163	0
2.7738e-163	-4.41269e-164	-2.91212e-163	4.495e-163	1.00338e-164	2.02618e-163	2.6389e-163	1.35275e-162	-5.84995e-163	2.54048e-163	-7.3452e-163	7.95191e-163	9.18456e-163	9.95771e-163	5.41169e-163	-1.29049e-163	-9.06055e-164	1.43605e-163	-2.5482e-163	-7.0417e-163	3.61949e-163	3.89175e-163	2.17664e-163	1.78802e-163	3.94677e-163	1.19278e-163	4.79226e-163	-2.27723e-163	-6.39388e-163	-7.93464e-163	0
2.7738e-163	-4.41269e-164	-2.91212e-163	4.495e-163	1.00338e-164	2.02618e-163	2.6389e-163	1.35275e-162	-5.84995e-163	2.54048e-163	-7.3452e-163	7.95191e-163	9.18456e-163	9.95771e-163	5.41169e-163	-1.29049e-163	-9.06055e-164	1.43605e-163	-2.5482e-163	-7.0417e-163	3.61949e-163	3.89175e-163	2.17664e-163	1.78802e-163	3.94677e-163	1.19278e-163	4.79226e-163	-2.27723e-163	-6.39388e-163	-7.93464e-163	0
2.7738e-163	-4.41269e-164	-2.91212e-163	4.495e-163	1.00338e-164	2.02618e-163	2.6389e-163	1.35275e-162	-5.84995e-163	2.54048e-163	-7.3452e-163	7.95191e-163	9.18456e-163	9.95771e-163	5.41169e-163	-1.29049e-163	-9.06055e-164	1.43605e-163	-2.5482e-163	-7.0417e-163	3.61949e-163	3.89175e-163	2.17664e-163	1.78802e-163	3.94677e-163	1.19278e-163	4.79226e-163	-2.27723e-163	-6.39388e-163	-7.93464e-163	0
2.7738e-163	-4.41269e-164	-2.91212e-163	4.495e-163	1.00338e-164	2.02618e-163	2.6389e-163	1.35275e-162	-5.84995e-163	2.54048e-163	-7.3452e-163	7.95191e-163	9.18456e-163	9.95771e-163	5.41169e-163	-1.29049e-163	-9.06055e-164	1.43605e-163	-2.5482e-163	-7.0417e-163	3.61949e-163	3.89175e-163	2.17664e-163	1.78802e-163	3.94677e-163	1.19278e-163	4.79226e-163	-2.27723e-163	-6.39388e-163	-7.93464e-163	0
2.7738e-163	-4.41269e-164	-2.91212e-163	4.495e-163	1.00338e-164	2.02618e-163	2.6389e-163	1.35275e-162	-5.84995e-163	2.54048e-163	-7.3452e-163	7.95191e-163	9.18456e-163	9.95771e-163	5.41169e-163	-1.29049e-163	-9.06055e-164	1.43605e-163	-2.5482e-163	-7.0417e-163	3.61949e-163	3.89175e-163	2.17664e-163	1.78802e-163	3.94677e-163	1.19278e-163	4.79226e-163	-2.27723e-163	-6.39388e-163	-7.93464e-163	0
2.7738e-163	-4.41269e-164	-2.91212e-163	4.495e-163	1.00338e-164	2.02618e-163	2.6389e-163	1.35275e-162	-5.84995e-163	2.54048e-163	-7.3452e-163	7.95191e-163	9.18456e-163	9.95771e-163	5.41169e-163	-1.29049e-163	-9.06055e-164	1.43605e-163	-2.5482e-163	-7.0417e-163	3.61949e-163	3.89175e-163	2.17664e-163	1.78802e-163	3.94677e-163	1.19278e-163	4.79226e-163	-2.27723e-163	-6.39388e-163	-7.93464e-163	0
2.7738e-163	-4.41269e-164	-2.91212e-163	4.495e-163	1.00338e-164	2.02618e-163	2.6389e-163	1.35275e-162	-5.84995e-163	2.54048e-163	-7.3452e-163	7.95191e-163	9.18456e-163	9.95771e-163	5.41169e-163	-1.29049e-163	-9.06055e-164	1.43605e-163	-2.5482e-163	-7.0417e-163	3.61949e-163	3.89175e-163	2.17664e-163	1.78802e-163	3.94677e-163	1.19278e-163	4.79226e-163	-2.27723e-163	-6.39388e-163	-7.93464e-163	0
2.7738e-163	-4.41269e-164	-2.91212e-163	4.495e-163	1.00338e-164	2.02618e-163	2.6389e-163	1.35275e-162	-5.84995e-163	2.54048e-163	-7.3452e-163	7.95191e-163	9.18456e-163	9.95771e-163	5.41169e-163	-1.29049e-163	-9.06055e-164	1.43605e-163	-2.5482e-163	-7.0417e-163	3.61949e-163	3.89175e-163	2.17664e-163	1.78802e-163	3.94677e-163	1.19278e-163	4.79226e-163	-2.27723e-163	-6.39388e-163	-7.93464e-163	0
2.7738e-163	-4.41269e-164	-2.91212e-163	4.495e-163	1.00338e-164	2.02618e-163	2.6389e-163	1.35275e-162	-5.84995e-163	2.54048e-163	-7.3452e-163	7.95191e-163	9.18456e-163	9.95771e-163	5.41169e-163	-1.29049e-163	-9.06055e-164	1.43605e-163	-2.5482e-163	-7.0417e-163	3.61949e-163	3.89175e-163	2.17664e-163	1.78802e-163	3.94677e-163	1.19278e-163	4.79226e-163	-2.27723e-163	-6.39388e-163	-7.93464e-163	0
2.7738e-163	-4.41269e-164	-2.91212e-163	4.495e-163	1.00338e-164	2.02618e-163	2.6389e-163	1.35275e-162	-5.84995e-163	2.54048e-163	-7.3452e-163	7.95191e-163	9.18456e-163	9.95771e-163	5.41169e-163	-1.29049e-163	-9.06055e-164	1.43605e-163	-2.5482e-163	-7.0417e-163	3.61949e-163	3.89175e-163	2.17664e-163	1.78802e-163	3.94677e-163	1.19278e-163	4.79226e-163	-2.27723e-163	-6.39388e-163	-7.93464e-163	0
2.7738e-163	-4.41269e-164	-2.91212e-163	4.495e-163	1.00338e-164	2.02618e-163	2.6389e-163	1.35275e-162	-5.84995e-163	2.54048e-163	-7.3452e-163	7.95191e-163	9.18456e-163	9.95771e-163	5.41169e-163	-1.29049e-163	-9.06055e-164	1.43605e-163	-2.5482e-163	-7.0417e-163	3.61949e-163	3.89175e-163	2.17664e-163	1.78802e-163	3.94677e-163	1.19278e-163	4.79226e-163	-2.27723e-163	-6.39388e-163	-7.93464e-163	0
2.7738e-163	-4.41269e-164	-2.91212e-163	4.495e-163	1.00338e-164	2.02618e-163	2.6389e-163	1.35275e-162	-5.84995e-163	2.54048e-163	-7.3452e-163	7.95191e-163	9.18456e-163	9.95771e-163	5.41169e-163	-1.29049e-163	-9.06055e-164	1.43605e-163	-2.5482e-163	-7.0417e-163	3.61949e-163	3.89175e-163	2.17664e-163	1.78802e-163	3.94677e-163	1.19278e-163	4.79226e-163	-2.27723e-163	-6.39388e-163	-7.93464e-163	0
2.7738e-163	-4.41269e-164	-2.91212e-163	4.495e-163	1.00338e-164	2.02618e-163	2.6389e-163	1.35275e-162	-5.84995e-163	2.54048e-163	-7.3452e-163	7.95191e-163	9.18456e-163	9.95771e-163	5.41169e-163	-1.29049e-163	-9.06055e-164	1.43605e-163	-2.5482e-163	-7.0417e-163	3.61949e-163	3.89175e-163	2.17664e-163	1.78802e-163	3.94677e-163	1.19278e-163	4.79226e-163	-2.27723e-163	-6.39388e-163	-7.93464e-163	0
2.7738e-163	-4.41269e-164	-2.91212e-163	4.495e-163	1.00338e-164	2.02618e-163	2.6389e-163	1.35275e-162	-5.84995e-163	2.54048e-163	-7.3452e-163	7.95191e-163	9.18456e-163	9.95771e-163	5.41169e-163	-1.29049e-163	-9.06055e-164	1.43605e-163	-2.5482e-163	-7.0417e-163	3.61949e-163	3.89175e-163	2.17664e-163	1.78802e-163	3.94677e-163	1.19278e-163	4.79226e-163	-2.27723e-163	-6.39388e-163	-7.93464e-163	0
2.7738e-163	-4.41269e-164	-2.91212e-163	4.495e-163	1.00338e-164	2.02618e-163	2.6389e-163	1.35275e-162	-5.84995e-163	2.54048e-163	-7.3452e-163	7.95191e-163	9.18456e-163	9.95771e-163	5.41169e-163	-1.29049e-163	-9.06055e-164	1.43605e-163	-2.5482e-163	-7.0417e-163	3.61949e-163	3.89175e-163	2.17664e-163	1.78802e-163	3.94677e-163	1.19278e-163	4.79226e-163	-2.27723e-163	-6.39388e-163	-7.93464e-163	0
2.7738e-163	-4.41269e-164	-2.91212e-163	4.495e-163	1.00338e-164	2.02618e-163	2.6389e-163	1.35275e-162	-5.84995e-163	2.54048e-163	-7.3452e-163	7.95191e-163	9.18456e-163	9.95771e-163	5.41169e-163	-1.29049e-163	-9.06055e-164	1.43605e-163	-2.5482e-163	-7.0417e-163	3.61949e-163	3.89175e-163	2.17664e-163	1.78802e-163	3.94677e-163	1.19278e-163	4.79226e-163	-2.27723e-163	-6.39388e-163	-7.93464e-163	0
2.7738e-163	-4.41269e-164	-2.91212e-163	4.495e-163	1.00338e-164	2.02618e-163	2.6389e-163	1.35275e-162	-5.84995e-163	2.54048e-163	-7.3452e-163	7.95191e-163	9.18456e-163	9.95771e-163	5.41169e-163	-1.29049e-163	-9.06055e-164	1.43605e-163	-2.5482e-163	-7.0417e-163	3.61949e-163	3.89175e-163	2.17664e-163	1.78802e-163	3.94677e-163	1.19278e-163	4.79226e-163	-2.27723e-163	-6.39388e-163	-7.93464e-163	0
2.7738e-163	-4.41269e-164	-2.91212e-163	4.495e-163	1.00338e-164	2.02618e-163	2.6389e-163	1.35275e-162	-5.84995e-163	2.54048e-163	-7.3452e-163	7.95191e-163	9.18456e-163	9.95771e-163	5.41169e-163	-1.29049e-163	-9.06055e-164	1.43605e-163	-2.5482e-163	-7.0417e-163	3.61949e-163	3.89175e-163	2.17664e-163	1.78802e-163	3.94677e-163	1.19278e-163	4.79226e-163	-2.27723e-163	-6.39388e-163	-7.93464e-163	0
2.7738e-163	-4.41269e-164	-2.91212e-163	4.495e-163	1.00338e-164	2.02618e-163	2.6389e-163	1.35275e-162	-5.84995e-163	2.54048e-163	-7.3452e-163	7.95191e-163	9.18456e-163	9.95771e-163	5.41169e-163	-1.29049e-163	-9.06055e-164	1.43605e-163	-2.5482e-163	-7.0417e-163	3.61949e-163	3.89175e-163	2.17664e-163	1.78802e-163	3.94677e-163	1.19278e-163	4.79226e-163	-2.27723e-163	-6.39388e-163	-7.93464e-163	0
2.7738e-163	-4.41269e-164	-2.91212e-163	4.495e-163	1.00338e-164	2.02618e-163	2.6389e-163	1.35275e-162	-5.84995e-163	2.54048e-163	-7.3452e-163	7.95191e-163	9.18456e-163	9.95771e-163	5.41169e-163	-1.29049e-163	-9.06055e-164	1.43605e-163	-2.5482e-163	-7.0417e-163	3.61949e-163	3.89175e-163	2.17664e-163	1.78802e-163	3.94677e-163	1.19278e-163	4.79226e-163	-2.27723e-163	-6.39388e-163	-7.93464e-163	0
2.7738e-163	-4.41269e-164	-2.91212e-163	4.495e-163	1.00338e-164	2.02618e-163	2.6389e-163	1.35275e-162	-5.84995e-163	2.54048e-163	-7.3452e-163	7.95191e-163	9.18456e-163	9.95771e-163	5.41169e-163	-1.29049e-163	-9.06055e-164	1.43605e-163	-2.5482e-163	-7.0417e-163	3.61949e-163	3.89175e-163	2.17664e-163	1.78802e-163	3.94677e-163	1.19278e-163	4.79226e-163	-2.27723e-163	-6.39388e-163	-7.93464e-163	0
2.7738e-163	-4.41269e-164	-2.91212e-163	4.495e-163	1.00338e-164	2.02618e-163	2.6389e-163	1.35275e-162	-5.84995e-163	2.54048e-163	-7.3452e-163	7.95191e-163	9.18456e-163	9.95771e-163	5.41169e-163	-1.29049e-163	-9.06055e-164	1.43605e-163	-2.5482e-163	-7.0417e-163	3.61949e-163	3.89175e-163	2.17664e-163	1.78802e-163	3.94677e-163	1.19278e-163	4.79226e-163	-2.27723e-163	-6.39388e-163	-7.93464e-163	0
2.7738e-163	-4.41269e-164	-2.91212e-163	4.495e-163	1.00338e-164	2.02618e-163	2.6389e-163	1.35275e-162	-5.84995e-163	2.54048e-163	-7.3452e-163	7.95191e-163	9.18456e-163	9.95771e-163	5.41169e-163	-1.29049e-163	-9.06055e-164	1.43605e-163	-2.5482e-163	-7.0417e-163	3.61949e-163	3.89175e-163	2.17664e-163	1.78802e-163	3.94677e-163	1.19278e-163	4.79226e-163	-2.27723e-163	-6.39388e-163	-7.93464e-163	0
2.7738e-163	-4.41269e-164	-2.91212e-163	4.495e-163	1.00338e-164	2.02618e-163	2.6389e-163	1.35275e-162	-5.84995e-163	2.54048e-163	-7.3452e-163	7.95191e-163	9.18456e-163	9.95771e-163	5.41169e-163	-1.29049e-163	-9.06055e-164	1.43605e-163	-2.5482e-163	-7.0417e-163	3.61949e-163	3.89175e-163	2.17664e-163	1.78802e-163	3.94677e-163	1.19278e-163	4.79226e-163	-2.27723e-163	-6.39388e-163	-7.93464e-163	0
2.7738e-163	-4.41269e-164	-2.91212e-163	4.495e-163	1.00338e-164	2.02618e-163	2.6389e-163	1.35275e-162	-5.84995e-163	2.54048e-163	-7.3452e-163	7.95191e-163	9.18456e-163	9.95771e-163	5.41169e-163	-1.29049e-163	-9.06055e-164	1.43605e-163	-2.5482e-163	-7.0417e-163	3.61949e-163	3.89175e-163	2.17664e-163	1.78802e-163	3.94677e-163	1.19278e-163	4.79226e-163	-2.27723e-163	-6.39388e-163	-7.93464e-163	0
2.7738e-163	-4.41269e-164	-2.91212e-163	4.495e-163	1.00338e-164	2.02618e-163	2.6389e-163	1.35275e-162	-5.84995e-163	2.54048e-163	-7.3452e-163	7.95191e-163	9.18456e-163	9.95771e-163	5.41169e-163	-1.29049e-163	-9.06055e-164	1.43605e-163	-2.5482e-163	-7.0417e-163	3.61949e-163	3.89175e-163	2.17664e-163	1.78802e-163	3.94677e-163	1.19278e-163	4.79226e-163	-2.27723e-163	-6.39388e-163	-7.93464e-163	0
2.7738e-163	-4.41269e-164	-2.91212e-163	4.495e-163	1.00338e-164	2.02618e-163	2.6389e-163	1.35275e-162	-5.84995e-163	2.54048e-163	-7.3452e-163	7.95191e-163	9.18456e-163	9.95771e-163	5.41169e-163	-1.29049e-163	-9.06055e-164	1.43605e-163	-2.5482e-163	-7.0417e-163	3.61949e-163	3.89175e-163	2.17664e-163	1.78802e-163	3.94677e-163	1.19278e-163	4.79226e-163	-2.27723e-163	-6.39388e-163	-7.93464e-163	0
2.7738e-163	-4.41269e-164	-2.91212e-163	4.495e-163	1.00338e-164	2.02618e-163	2.6389e-163	1.35275e-162	-5.84995e-163	2.54048e-163	-7.3452e-163	7.95191e-163	9.18456e-163	9.95771e-163	5.41169e-163	-1.29049e-163	-9.06055e-164	1.43605e-163	-2.5482e-163	-7.0417e-163	3.61949e-163	3.89175e-163	2.17664e-163	1.78802e-163	3.94677e-163	1.19278e-163	4.79226e-163	-2.27723e-163	-6.39388e-163	-7.93464e-163	0
2.7738e-163	-4.41269e-164	-2.91212e-163	4.495e-163	1.00338e-164	2.02618e-163	2.6389e-163	1.35275e-162	-5.84995e-163	2.54048e-163	-7.3452e-163	7.95191e-163	9.18456e-163	9.95771e-163	5.41169e-163	-1.29049e-163	-9.06055e-164	1.43605e-163	-2.5482e-163	-7.0417e-163	3.61949e-163	3.89175e-163	2.17664e-163	1.78802e-163	3.94677e-163	1.19278e-163	4.79226e-163	-2.27723e-163	-6.39388e-163	-7.93464e-163	0
2.7738e-163	-4.41269e-164	-2.91212e-163	4.495e-163	1.00338e-164	2.02618e-163	2.6389e-163	1.35275e-162	-5.84995e-163	2.54048e-163	-7.3452e-163	7.95191e-163	9.18456e-163	9.95771e-163	5.41169e-163	-1.29049e-163	-9.06055e-164	1.43605e-163	-2.5482e-163	-7.0417e-163	3.61949e-163	3.89175e-163	2.17664e-163	1.78802e-163	3.94677e-163	1.19278e-163	4.79226e-163	-2.27723e-163	-6.39388e-163	-7.93464e-163	0
2.7738e-163	-4.41269e-164	-2.91212e-163	4.495e-163	1.00338e-164	2.02618e-163	2.6389e-163	1.35275e-162	-5.84995e-163	2.54048e-163	-7.3452e-163	7.95191e-163	9.18456e-163	9.95771e-163	5.41169e-163	-1.29049e-163	-9.06055e-164	1.43605e-163	-2.5482e-163	-7.0417e-163	3.61949e-163	3.89175e-163	2.17664e-163	1.78802e-163	3.94677e-163	1.19278e-163	4.79226e-163	-2.27723e-163	-6.39388e-163	-7.93464e-163	0
2.7738e-163	-4.41269e-164	-2.91212e-163	4.495e-163	1.00338e-164	2.02618e-163	2.6389e-163	1.35275e-162	-5.84995e-163	2.54048e-163	-7.3452e-163	7.95191e-163	9.18456e-163	9.95771e-163	5.41169e-163	-1.29049e-163	-9.06055e-164	1.43605e-163	-2.5482e-163	-7.0417e-163	3.61949e-163	3.89175e-163	2.17664e-163	1.78802e-163	3.94677e-163	1.19278e-163	4.79226e-163	-2.27723e-163	-6.39388e-163	-7.93464e-163	0
2.7738e-163	-4.41269e-164	-2.91212e-163	4.495e-163	1.00338e-164	2.02618e-163	2.6389e-163	1.35275e-162	-5.84995e-163	2.54048e-163	-7.3452e-163	7.95191e-163	9.18456e-163	9.95771e-163	5.41169e-163	-1.29049e-163	-9.06055e-164	1.43605e-163	-2.5482e-163	-7.0417e-163	3.61949e-163	3.89175e-163	2.17664e-163	1.78802e-163	3.94677e-163	1.19278e-163	4.79226e-163	-2.27723e-163	-6.39388e-163	-7.93464e-163	0
2.7738e-163	-4.41269e-164	-2.91212e-163	4.495e-163	1.00338e-164	2.02618e-163	2.6389e-163	1.35275e-162	-5.84995e-163	2.54048e-163	-7.3452e-163	7.95191e-163	9.18456e-163	9.95771e-163	5.41169e-163	-1.29049e-163	-9.06055e-164	1.43605e-163	-2.5482e-163	-7.0417e-163	3.61949e-163	3.89175e-163	2.17664e-163	1.78802e-163	3.94677e-163	1.19278e-163	4.79226e-163	-2.27723e-163	-6.39388e-163	-7.93464e-163	0
2.7738e-163	-4.41269e-164	-2.91212e-163	4.495e-163	1.00338e-164	2.02618e-163	2.6389e-163	1.35275e-162	-5.84995e-163	2.54048e-163	-7.3452e-163	7.95191e-163	9.18456e-163	9.95771e-163	5.41169e-163	-1.29049e-163	-9.06055e-164	1.43605e-163	-2.5482e-163	-7.0417e-163	3.61949e-163	3.89175e-163	2.17664e-163	1.78802e-163	3.94677e-163	1.19278e-163	4.79226e-163	-2.27723e-163	-6.39388e-163	-7.93464e-163	0
2.7738e-163	-4.41269e-164	-2.91212e-163	4.495e-163	1.00338e-164	2.02618e-163	2.6389e-163	1.35275e-162	-5.84995e-163	2.54048e-163	-7.3452e-163	7.95191e-163	9.18456e-163	9.95771e-163	5.41169e-163	-1.29049e-163	-9.06055e-164	1.43605e-163	-2.5482e-163	-7.0417e-163	3.61949e-163	3.89175e-163	2.17664e-163	1.78802e-163	3.94677e-163	1.19278e-163	4.79226e-163	-2.27723e-163	-6.39388e-163	-7.93464e-163	0
2.7738e-163	-4.41269e-164	-2.91212e-163	4.495e-163	1.00338e-164	2.02618e-163	2.6389e-163	1.35275e-162	-5.84995e-163	2.54048e-163	-7.3452e-163	7.95191e-163	9.18456e-163	9.95771e-163	5.41169e-163	-1.29049e-163	-9.06055e-164	1.43605e-163	-2.5482e-163	-7.0417e-163	3.61949e-163	3.89175e-163	2.17664e-163	1.78802e-163	3.94677e-163	1.19278e-163	4.79226e-163	-2.27723e-163	-6.39388e-163	-7.93464e-163	0
2.7738e-163	-4.41269e-164	-2.91212e-163	4.495e-163	1.00338e-164	2.02618e-163	2.6389e-163	1.35275e-162	-5.84995e-163	2.54048e-163	-7.3452e-163	7.95191e-163	9.18456e-163	9.95771e-163	5.41169e-163	-1.29049e-163	-9.06055e-164	1.43605e-163	-2.5482e-163	-7.0417e-163	3.61949e-163	3.89175e-163	2.17664e-163	1.78802e-163	3.94677e-163	1.19278e-163	4.79226e-163	-2.27723e-163	-6.39388e-163	-7.93464e-163	0
2.7738e-163	-4.41269e-164	-2.91212e-163	4.495e-163	1.00338e-164	2.02618e-163	2.6389e-163	1.35275e-162	-5.84995e-163	2.54048e-163	-7.3452e-163	7.95191e-163	9.18456e-163	9.95771e-163	5.41169e-163	-1.29049e-163	-9.06055e-164	1.43605e-163	-2.5482e-163	-7.0417e-163	3.61949e-163	3.89175e-163	2.17664e-163	1.78802e-163	3.94677e-163	1.19278e-163	4.79226e-163	-2.27723e-163	-6.39388e-163	-7.93464e-163	0
2.7738e-163	-4.41269e-164	-2.91212e-163	4.495e-163	1.00338e-164	2.02618e-163	2.6389e-163	1.35275e-162	-5.84995e-163	2.54048e-163	-7.3452e-163	7.95191e-163	9.18456e-163	9.95771e-163	5.41169e-163	-1.29049e-163	-9.06055e-164	1.43605e-163	-2.5482e-163	-7.0417e-163	3.61949e-163	3.89175e-163	2.17664e-163	1.78802e-163	3.94677e-163	1.19278e-163	4.79226e-163	-2.27723e-163	-6.39388e-163	-7.93464e-163	0
2.7738e-163	-4.41269e-164	-2.91212e-163	4.495e-163	1.00338e-164	2.02618e-163	2.6389e-163	1.35275e-162	-5.84995e-163	2.54048e-163	-7.3452e-163	7.95191e-163	9.18456e-163	9.95771e-163	5.41169e-163	-1.29049e-163	-9.06055e-164	1.43605e-163	-2.5482e-163	-7.0417e-163	3.61949e-163	3.89175e-163	2.17664e-163	1.78802e-163	3.94677e-163	1.19278e-163	4.79226e-163	-2.27723e-163	-6.39388e-163	-7.93464e-163	0
2.7738e-163	-4.41269e-164	-2.91212e-163	4.495e-163	1.00338e-164	2.02618e-163	2.6389e-163	1.35275e-162	-5.84995e-163	2.54048e-163	-7.3452e-163	7.95191e-163	9.18456e-163	9.95771e-163	5.41169e-163	-1.29049e-163	-9.06055e-164	1.43605e-163	-2.5482e-163	-7.0417e-163	3.61949e-163	3.89175e-163	2.17664e-163	1.78802e-163	3.94677e-163	1.19278e-163	4.79226e-163	-2.27723e-163	-6.39388e-163	-7.93464e-163	0
2.7738e-163	-4.41269e-164	-2.91212e-163	4.495e-163	1.00338e-164	2.02618e-163	2.6389e-163	1.35275e-162	-5.84995e-163	2.54048e-163	-7.3452e-163	7.95191e-163	9.18456e-163	9.95771e-163	5.41169e-163	-1.29049e-163	-9.06055e-164	1.43605e-163	-2.5482e-163	-7.0417e-163	3.61949e-163	3.89175e-163	2.17664e-163	1.78802e-163	3.94677e-163	1.19278e-163	4.79226e-163	-2.27723e-163	-6.39388e-163	-7.93464e-163	0
2.7738e-163	-4.41269e-164	-2.91212e-163	4.495e-163	1.00338e-164	2.02618e-163	2.6389e-163	1.35275e-162	-5.84995e-163	2.54048e-163	-7.3452e-163	7.95191e-163	9.18456e-163	9.95771e-163	5.41169e-163	-1.29049e-163	-9.06055e-164	1.43605e-163	-2.5482e-163	-7.0417e-163	3.61949e-163	3.89175e-163	2.17664e-163	1.78802e-163	3.94677e-163	1.19278e-163	4.79226e-163	-2.27723e-163	-6.39388e-163	-7.93464e-163	0
2.7738e-163	-4.41269e-164	-2.91212e-163	4.495e-163	1.00338e-164	2.02618e-163	2.6389e-163	1.35275e-162	-5.84995e-163	2.54048e-163	-7.3452e-163	7.95191e-163	9.18456e-163	9.95771e-163	5.41169e-163	-1.29049e-163	-9.06055e-164	1.43605e-163	-2.5482e-163	-7.0417e-163	3.61949e-163	3.89175e-163	2.17664e-163	1.78802e-163	3.94677e-163	1.19278e-163	4.79226e-163	-2.27723e-163	-6.39388e-163	-7.93464e-163	0
2.7738e-163	-4.41269e-164	-2.91212e-163	4.495e-163	1.00338e-164	2.02618e-163	2.6389e-163	1.35275e-162	-5.84995e-163	2.54048e-163	-7.3452e-163	7.95191e-163	9.18456e-163	9.95771e-163	5.41169e-163	-1.29049e-163	-9.06055e-164	1.43605e-163	-2.5482e-163	-7.0417e-163	3.61949e-163	3.89175e-163	2.17664e-163	1.78802e-163	3.94677e-163	1.19278e-163	4.79226e-163	-2.27723e-163	-6.39388e-163	-7.93464e-163	0
2.7738e-163	-4.41269e-164	-2.91212e-163	4.495e-163	1.00338e-164	2.02618e-163	2.6389e-163	1.35275e-162	-5.84995e-163	2.54048e-163	-7.3452e-163	7.95191e-163	9.18456e-163	9.95771e-163	5.41169e-163	-1.29049e-163	-9.06055e-164	1.43605e-163	-2.5482e-163	-7.0417e-163	3.61949e-163	3.89175e-163	2.17664e-163	1.78802e-163	3.94677e-163	1.19278e-163	4.79226e-163	-2.27723e-163	-6.39388e-163	-7.93464e-163	0
2.7738e-163	-4.41269e-164	-2.91212e-163	4.495e-163	1.00338e-164	2.02618e-163	2.6389e-163	1.35275e-162	-5.84995e-163	2.54048e-163	-7.3452e-163	7.95191e-163	9.18456e-163	9.95771e-163	5.41169e-163	-1.29049e-163	-9.06055e-164	1.43605e-163	-2.5482e-163	-7.0417e-163	3.61949e-163	3.89175e-163	2.17664e-163	1.78802e-163	3.94677e-163	1.19278e-163	4.79226e-163	-2.27723e-163	-6.39388e-163	-7.93464e-163	0
2.7738e-163	-4.41269e-164	-2.91212e-163	4.495e-163	1.00338e-164	2.02618e-163	2.6389e-163	1.35275e-162	-5.84995e-163	2.54048e-163	-7.3452e-163	7.95191e-163	9.18456e-163	9.95771e-163	5.41169e-163	-1.29049e-163	-9.06055e-164	1.43605e-163	-2.5482e-163	-7.0417e-163	3.61949e-163	3.89175e-163	2.17664e-163	1.78802e-163	3.94677e-163	1.19278e-163	4.79226e-163	-2.27723e-163	-6.39388e-163	-7.93464e-163	0
2.7738e-163	-4.41269e-164	-2.91212e-163	4.495e-163	1.00338e-164	2.02618e-163	2.6389e-163	1.35275e-162	-5.84995e-163	2.54048e-163	-7.3452e-163	7.95191e-163	9.18456e-163	9.95771e-163	5.41169e-163	-1.29049e-163	-9.06055e-164	1.43605e-163	-2.5482e-163	-7.0417e-163	3.61949e-163	3.89175e-163	2.17664e-163	1.78802e-163	3.94677e-163	1.19278e-163	4.79226e-163	-2.27723e-163	-6.39388e-163	-7.93464e-163	0
2.7738e-163	-4.41269e-164	-2.91212e-163	4.495e-163	1.00338e-164	2.02618e-163	2.6389e-163	1.35275e-162	-5.84995e-163	2.54048e-163	-7.3452e-163	7.95191e-163	9.18456e-163	9.95771e-163	5.41169e-163	-1.29049e-163	-9.06055e-164	1.43605e-163	-2.5482e-163	-7.0417e-163	3.61949e-163	3.89175e-163	2.17664e-163	1.78802e-163	3.94677e-163	1.19278e-163	4.79226e-163	-2.27723e-163	-6.39388e-163	-7.93464e-163	0
2.7738e-163	-4.41269e-164	-2.91212e-163	4.495e-163	1.00338e-164	2.02618e-163	2.6389e-163	1.35275e-162	-5.84995e-163	2.54048e-163	-7.3452e-163	7.95191e-163	9.18456e-163	9.95771e-163	5.41169e-163	-1.29049e-163	-9.06055e-164	1.43605e-163	-2.5482e-163	-7.0417e-163	3.61949e-163	3.89175e-163	2.17664e-163	1.78802e-163	3.94677e-163	1.19278e-163	4.79226e-163	-2.27723e-163	-6.39388e-163	-7.93464e-163	0
2.7738e-163	-4.41269e-164	-2.91212e-163	4.495e-163	1.00338e-164	2.02618e-163	2.6389e-163	1.35275e-162	-5.84995e-163	2.54048e-163	-7.3452e-163	7.95191e-163	9.18456e-163	9.95771e-163	5.41169e-163	-1.29049e-163	-9.06055e-164	1.43605e-163	-2.5482e-163	-7.0417e-163	3.61949e-163	3.89175e-163	2.17664e-163	1.78802e-163	3.94677e-163	1.19278e-163	4.79226e-163	-2.27723e-163	-6.39388e-163	-7.93464e-163	0
2.7738e-163	-4.41269e-164	-2.91212e-163	4.495e-163	1.00338e-164	2.02618e-163	2.6389e-163	1.35275e-162	-5.84995e-163	2.54048e-163	-7.3452e-163	7.95191e-163	9.18456e-163	9.95771e-163	5.41169e-163	-1.29049e-163	-9.06055e-164	1.43605e-163	-2.5482e-163	-7.0417e-163	3.61949e-163	3.89175e-163	2.17664e-163	1.78802e-163	3.94677e-163	1.19278e-163	4.79226e-163	-2.27723e-163	-6.39388e-163	-7.93464e-163	0
2.7738e-163	-4.41269e-164	-2.91212e-163	4.495e-163	1.00338e-164	2.02618e-163	2.6389e-163	1.35275e-162	-5.84995e-163	2.54048e-163	-7.3452e-163	7.95191e-163	9.18456e-163	9.95771e-163	5.41169e-163	-1.29049e-163	-9.06055e-164	1.43605e-163	-2.5482e-163	-7.0417e-163	3.61949e-163	3.89175e-163	2.17664e-163	1.78802e-163	3.94677e-163	1.19278e-163	4.79226e-163	-2.27723e-163	-6.39388e-163	-7.93464e-163	0
2.7738e-163	-4.41269e-164	-2.91212e-163	4.495e-163	1.00338e-164	2.02618e-163	2.6389e-163	1.35275e-162	-5.84995e-163	2.54048e-163	-7.3452e-163	7.95191e-163	9.18456e-163	9.95771e-163	5.41169e-163	-1.29049e-163	-9.06055e-164	1.43605e-163	-2.5482e-163	-7.0417e-163	3.61949e-163	3.89175e-163	2.17664e-163	1.78802e-163	3.94677e-163	1.19278e-163	4.79226e-163	-2.27723e-163	-6.39388e-163	-7.93464e-163	0
2.7738e-163	-4.41269e-164	-2.91212e-163	4.495e-163	1.00338e-164	2.02618e-163	2.6389e-163	1.35275e-162	-5.84995e-163	2.54048e-163	-7.3452e-163	7.95191e-163	9.18456e-163	9.95771e-163	5.41169e-163	-1.29049e-163	-9.06055e-164	1.43605e-163	-2.5482e-163	-7.0417e-163	3.61949e-163	3.89175e-163	2.17664e-163	1.78802e-163	3.94677e-163	1.19278e-163	4.79226e-163	-2.27723e-163	-6.39388e-163	-7.93464e-163	0
2.7738e-163	-4.41269e-164	-2.91212e-163	4.495e-163	1.00338e-164	2.02618e-163	2.6389e-163	1.35275e-162	-5.84995e-163	2.54048e-163	-7.3452e-163	7.95191e-163	9.18456e-163	9.95771e-163	5.41169e-163	-1.29049e-163	-9.06055e-164	1.43605e-163	-2.5482e-163	-7.0417e-163	3.61949e-163	3.89175e-163	2.17664e-163	1.78802e-163	3.94677e-163	1.19278e-163	4.79226e-163	-2.27723e-163	-6.39388e-163	-7.93464e-163	0
2.7738e-163	-4.41269e-164	-2.91212e-163	4.495e-163	1.00338e-164	2.02618e-163	2.6389e-163	1.35275e-162	-5.84995e-163	2.54048e-163	-7.3452e-163	7.95191e-163	9.18456e-163	9.95771e-163	5.41169e-163	-1.29049e-163	-9.06055e-164	1.43605e-163	-2.5482e-163	-7.0417e-163	3.61949e-163	3.89175e-163	2.17664e-163	1.78802e-163	3.94677e-163	1.19278e-163	4.79226e-163	-2.27723e-163	-6.39388e-163	-7.93464e-163	0
2.7738e-163	-4.41269e-164	-2.91212e-163	4.495e-163	1.00338e-164	2.02618e-163	2.6389e-163	1.35275e-162	-5.84995e-163	2.54048e-163	-7.3452e-163	7.95191e-163	9.18456e-163	9.95771e-163	5.41169e-163	-1.29049e-163	-9.06055e-164	1.43605e-163	-2.5482e-163	-7.0417e-163	3.61949e-163	3.89175e-163	2.17664e-163	1.78802e-163	3.94677e-163	1.19278e-163	4.79226e-163	-2.27723e-163	-6.39388e-163	-7.93464e-163	0
2.7738e-163	-4.41269e-164	-2.91212e-163	4.495e-163	1.00338e-164	2.02618e-163	2.6389e-163	1.35275e-162	-5.84995e-163	2.54048e-163	-7.3452e-163	7.95191e-163	9.18456e-163	9.95771e-163	5.41169e-163	-1.29049e-163	-9.06055e-164	1.43605e-163	-2.5482e-163	-7.0417e-163	3.61949e-163	3.89175e-163	2.17664e-163	1.78802e-163	3.94677e-163	1.19278e-163	4.79226e-163	-2.27723e-163	-6.39388e-163	-7.93464e-163	0
2.7738e-163	-4.41269e-164	-2.91212e-163	4.495e-163	1.00338e-164	2.02618e-163	2.6389e-163	1.35275e-162	-5.84995e-163	2.54048e-163	-7.3452e-163	7.95191e-163	9.18456e-163	9.95771e-163	5.41169e-163	-1.29049e-163	-9.06055e-164	1.43605e-163	-2.5482e-163	-7.0417e-163	3.61949e-163	3.89175e-163	2.17664e-163	1.78802e-163	3.94677e-163	1.19278e-163	4.79226e-163	-2.27723e-163	-6.39388e-163	-7.93464e-163	0
2.7738e-163	-4.41269e-164	-2.91212e-163	4.495e-163	1.00338e-164	2.02618e-163	2.6389e-163	1.35275e-162	-5.84995e-163	2.54048e-163	-7.3452e-163	7.95191e-163	9.18456e-163	9.95771e-163	5.41169e-163	-1.29049e-163	-9.06055e-164	1.43605e-163	-2.5482e-163	-7.0417e-163	3.61949e-163	3.89175e-163	2.17664e-163	1.78802e-163	3.94677e-163	1.19278e-163	4.79226e-163	-2.27723e-163	-6.39388e-163	-7.93464e-163	0
2.7738e-163	-4.41269e-164	-2.91212e-163	4.495e-163	1.00338e-164	2.02618e-163	2.6389e-163	1.35275e-162	-5.84995e-163	2.54048e-163	-7.3452e-163	7.95191e-163	9.18456e-163	9.95771e-163	5.41169e-163	-1.29049e-163	-9.06055e-164	1.43605e-163	-2.5482e-163	-7.0417e-163	3.61949e-163	3.89175e-163	2.17664e-163	1.78802e-163	3.94677e-163	1.19278e-163	4.79226e-163	-2.27723e-163	-6.39388e-163	-7.93464e-163	0
2.7738e-163	-4.41269e-164	-2.91212e-163	4.495e-163	1.00338e-164	2.02618e-163	2.6389e-163	1.35275e-162	-5.84995e-163	2.54048e-163	-7.3452e-163	7.95191e-163	9.18456e-163	9.95771e-163	5.41169e-163	-1.29049e-163	-9.06055e-164	1.43605e-163	-2.5482e-163	-7.0417e-163	3.61949e-163	3.89175e-163	2.17664e-163	1.78802e-163	3.94677e-163	1.19278e-163	4.79226e-163	-2.27723e-163	-6.39388e-163	-7.93464e-163	0
2.7738e-163	-4.41269e-164	-2.91212e-163	4.495e-163	1.00338e-164	2.02618e-163	2.6389e-163	1.35275e-162	-5.84995e-163	2.54048e-163	-7.3452e-163	7.95191e-163	9.18456e-163	9.95771e-163	5.41169e-163	-1.29049e-163	-9.06055e-164	1.43605e-163	-2.5482e-163	-7.0417e-163	3.61949e-163	3.89175e-163	2.17664e-163	1.78802e-163	3.94677e-163	1.19278e-163	4.79226e-163	-2.27723e-163	-6.39388e-163	-7.93464e-163	0
2.7738e-163	-4.41269e-164	-2.91212e-163	4.495e-163	1.00338e-164	2.02618e-163	2.6389e-163	1.35275e-162	-5.84995e-163	2.54048e-163	-7.3452e-163	7.95191e-163	9.18456e-163	9.95771e-163	5.41169e-163	-1.29049e-163	-9.06055e-164	1.43605e-163	-2.5482e-163	-7.0417e-163	3.61949e-163	3.89175e-163	2.17664e-163	1.78802e-163	3.94677e-163	1.19278e-163	4.79226e-163	-2.27723e-163	-6.39388e-163	-7.93464e-163	0
2.7738e-163	-4.41269e-164	-2.91212e-163	4.495e-163	1.00338e-164	2.02618e-163	2.6389e-163	1.35275e-162	-5.84995e-163	2.54048e-163	-7.3452e-163	7.95191e-163	9.18456e-163	9.95771e-163	5.41169e-163	-1.29049e-163	-9.06055e-164	1.43605e-163	-2.5482e-163	-7.0417e-163	3.61949e-163	3.89175e-163	2.17664e-163	1.78802e-163	3.94677e-163	1.19278e-163	4.79226e-163	-2.27723e-163	-6.39388e-163	-7.93464e-163	0
2.7738e-163	-4.41269e-164	-2.91212e-163	4.495e-163	1.00338e-164	2.02618e-163	2.6389e-163	1.35275e-162	-5.84995e-163	2.54048e-163	-7.3452e-163	7.95191e-163	9.18456e-163	9.95771e-163	5.41169e-163	-1.29049e-163	-9.06055e-164	1.43605e-163	-2.5482e-163	-7.0417e-163	3.61949e-163	3.89175e-163	2.17664e-163	1.78802e-163	3.94677e-163	1.19278e-163	4.79226e-163	-2.27723e-163	-6.39388e-163	-7.93464e-163	0
2.7738e-163	-4.41269e-164	-2.91212e-163	4.495e-163	1.00338e-164	2.02618e-163	2.6389e-163	1.35275e-162	-5.84995e-163	2.54048e-163	-7.3452e-163	7.95191e-163	9.18456e-163	9.95771e-163	5.41169e-163	-1.29049e-163	-9.06055e-164	1.43605e-163	-2.5482e-163	-7.0417e-163	3.61949e-163	3.89175e-163	2.17664e-163	1.78802e-163	3.94677e-163	1.19278e-163	4.79226e-163	-2.27723e-163	-6.39388e-163	-7.93464e-163	0
2.7738e-163	-4.41269e-164	-2.91212e-163	4.495e-163	1.00338e-164	2.02618e-163	2.6389e-163	1.35275e-162	-5.84995e-163	2.54048e-163	-7.3452e-163	7.95191e-163	9.18456e-163	9.95771e-163	5.41169e-163	-1.29049e-163	-9.06055e-164	1.43605e-163	-2.5482e-163	-7.0417e-163	3.61949e-163	3.89175e-163	2.17664e-163	1.78802e-163	3.94677e-163	1.19278e-163	4.79226e-163	-2.27723e-163	-6.39388e-163	-7.93464e-163	0
2.7738e-163	-4.41269e-164	-2.91212e-163	4.495e-163	1.00338e-164	2.02618e-163	2.6389e-163	1.35275e-162	-5.84995e-163	2.54048e-163	-7.3452e-163	7.95191e-163	9.18456e-163	9.95771e-163	5.41169e-163	-1.29049e-163	-9.06055e-164	1.43605e-163	-2.5482e-163	-7.0417e-163	3.61949e-163	3.89175e-163	2.17664e-163	1.78802e-163	3.94677e-163	1.19278e-163	4.79226e-163	-2.27723e-163	-6.39388e-163	-7.93464e-163	0
2.7738e-163	-4.41269e-164	-2.91212e-163	4.495e-163	1.00338e-164	2.02618e-163	2.6389e-163	1.35275e-162	-5.84995e-163	2.54048e-163	-7.3452e-163	7.95191e-163	9.18456e-163	9.95771e-163	5.41169e-163	-1.29049e-163	-9.06055e-164	1.43605e-163	-2.5482e-163	-7.0417e-163	3.61949e-163	3.89175e-163	2.17664e-163	1.78802e-163	3.94677e-163	1.19278e-163	4.79226e-163	-2.27723e-163	-6.39388e-163	-7.93464e-163	0
2.7738e-163	-4.41269e-164	-2.91212e-163	4.495e-163	1.00338e-164	2.02618e-163	2.6389e-163	1.35275e-162	-5.84995e-163	2.54048e-163	-7.3452e-163	7.95191e-163	9.18456e-163	9.95771e-163	5.41169e-163	-1.29049e-163	-9.06055e-164	1.43605e-163	-2.5482e-163	-7.0417e-163	3.61949e-163	3.89175e-163	2.17664e-163	1.78802e-163	3.94677e-163	1.19278e-163	4.79226e-163	-2.27723e-163	-6.39388e-163	-7.93464e-163	0
2.7738e-163	-4.41269e-164	-2.91212e-163	4.495e-163	1.00338e-164	2.02618e-163	2.6389e-163	1.35275e-162	-5.84995e-163	2.54048e-163	-7.3452e-163	7.95191e-163	9.18456e-163	9.95771e-163	5.41169e-163	-1.29049e-163	-9.06055e-164	1.43605e-163	-2.5482e-163	-7.0417e-163	3.61949e-163	3.89175e-163	2.17664e-163	1.78802e-163	3.94677e-163	1.19278e-163	4.79226e-163	-2.27723e-163	-6.39388e-163	-7.93464e-163	0
2.7738e-163	-4.41269e-164	-2.91212e-163	4.495e-163	1.00338e-164	2.02618e-163	2.6389e-163	1.35275e-162	-5.84995e-163	2.54048e-163	-7.3452e-163	7.95191e-163	9.18456e-163	9.95771e-163	5.41169e-163	-1.29049e-163	-9.06055e-164	1.43605e-163	-2.5482e-163	-7.0417e-163	3.61949e-163	3.89175e-163	2.17664e-163	1.78802e-163	3.94677e-163	1.19278e-163	4.79226e-163	-2.27723e-163	-6.39388e-163	-7.93464e-163	0
2.7738e-163	-4.41269e-164	-2.91212e-163	4.495e-163	1.00338e-164	2.02618e-163	2.6389e-163	1.35275e-162	-5.84995e-163	2.54048e-163	-7.3452e-163	7.95191e-163	9.18456e-163	9.95771e-163	5.41169e-163	-1.29049e-163	-9.06055e-164	1.43605e-163	-2.5482e-163	-7.0417e-163	3.61949e-163	3.89175e-163	2.17664e-163	1.78802e-163	3.94677e-163	1.19278e-163	4.79226e-163	-2.27723e-163	-6.39388e-163	-7.93464e-163	0
2.7738e-163	-4.41269e-164	-2.91212e-163	4.495e-163	1.00338e-164	2.02618e-163	2.6389e-163	1.35275e-162	-5.84995e-163	2.54048e-163	-7.3452e-163	7.95191e-163	9.18456e-163	9.95771e-163	5.41169e-163	-1.29049e-163	-9.06055e-164	1.43605e-163	-2.5482e-163	-7.0417e-163	3.61949e-163	3.89175e-163	2.17664e-163	1.78802e-163	3.94677e-163	1.19278e-163	4.79226e-163	-2.27723e-163	-6.39388e-163	-7.93464e-163	0
2.7738e-163	-4.41269e-164	-2.91212e-163	4.495e-163	1.00338e-164	2.02618e-163	2.6389e-163	1.35275e-162	-5.84995e-163	2.54048e-163	-7.3452e-163	7.95191e-163	9.18456e-163	9.95771e-163	5.41169e-163	-1.29049e-163	-9.06055e-164	1.43605e-163	-2.5482e-163	-7.0417e-163	3.61949e-163	3.89175e-163	2.17664e-163	1.78802e-163	3.94677e-163	1.19278e-163	4.79226e-163	-2.27723e-163	-6.39388e-163	-7.93464e-163	0
2.7738e-163	-4.41269e-164	-2.91212e-163	4.495e-163	1.00338e-164	2.02618e-163	2.6389e-163	1.35275e-162	-5.84995e-163	2.54048e-163	-7.3452e-163	7.95191e-163	9.18456e-163	9.95771e-163	5.41169e-163	-1.29049e-163	-9.06055e-164	1.43605e-163	-2.5482e-163	-7.0417e-163	3.61949e-163	3.89175e-163	2.17664e-163	1.78802e-163	3.94677e-163	1.19278e-163	4.79226e-163	-2.27723e-163	-6.39388e-163	-7.93464e-163	0
2.7738e-163	-4.41269e-164	-2.91212e-163	4.495e-163	1.00338e-164	2.02618e-163	2.6389e-163	1.35275e-162	-5.84995e-163	2.54048e-163	-7.3452e-163	7.95191e-163	9.18456e-163	9.95771e-163	5.41169e-163	-1.29049e-163	-9.06055e-164	1.43605e-163	-2.5482e-163	-7.0417e-163	3.61949e-163	3.89175e-163	2.17664e-163	1.78802e-163	3.94677e-163	1.19278e-163	4.79226e-163	-2.27723e-163	-6.39388e-163	-7.93464e-163	0
2.7738e-163	-4.41269e-164	-2.91212e-163	4.495e-163	1.00338e-164	2.02618e-163	2.6389e-163	1.35275e-162	-5.84995e-163	2.54048e-163	-7.3452e-163	7.95191e-163	9.18456e-163	9.95771e-163	5.41169e-163	-1.29049e-163	-9.06055e-164	1.43605e-163	-2.5482e-163	-7.0417e-163	3.61949e-163	3.89175e-163	2.17664e-163	1.78802e-163	3.94677e-163	1.19278e-163	4.79226e-163	-2.27723e-163	-6.39388e-163	-7.93464e-163	0
2.7738e-163	-4.41269e-164	-2.91212e-163	4.495e-163	1.00338e-164	2.02618e-163	2.6389e-163	1.35275e-162	-5.84995e-163	2.54048e-163	-7.3452e-163	7.95191e-163	9.18456e-163	9.95771e-163	5.41169e-163	-1.29049e-163	-9.06055e-164	1.43605e-163	-2.5482e-163	-7.0417e-163	3.61949e-163	3.89175e-163	2.17664e-163	1.78802e-163	3.94677e-163	1.19278e-163	4.79226e-163	-2.27723e-163	-6.39388e-163	-7.93464e-163	0
2.7738e-163	-4.41269e-164	-2.91212e-163	4.495e-163	1.00338e-164	2.02618e-163	2.6389e-163	1.35275e-162	-5.84995e-163	2.54048e-163	-7.3452e-163	7.95191e-163	9.18456e-163	9.95771e-163	5.41169e-163	-1.29049e-163	-9.06055e-164	1.43605e-163	-2.5482e-163	-7.0417e-163	3.61949e-163	3.89175e-163	2.17664e-163	1.78802e-163	3.94677e-163	1.19278e-163	4.79226e-163	-2.27723e-163	-6.39388e-163	-7.93464e-163	0
2.7738e-163	-4.41269e-164	-2.91212e-163	4.495e-163	1.00338e-164	2.02618e-163	2.6389e-163	1.35275e-162	-5.84995e-163	2.54048e-163	-7.3452e-163	7.95191e-163	9.18456e-163	9.95771e-163	5.41169e-163	-1.29049e-163	-9.06055e-164	1.43605e-163	-2.5482e-163	-7.0417e-163	3.61949e-163	3.89175e-163	2.17664e-163	1.78802e-163	3.94677e-163	1.19278e-163	4.79226e-163	-2.27723e-163	-6.39388e-163	-7.93464e-163	0
2.7738e-163	-4.41269e-164	-2.91212e-163	4.495e-163	1.00338e-164	2.02618e-163	2.6389e-163	1.35275e-162	-5.84995e-163	2.54048e-163	-7.3452e-163	7.95191e-163	9.18456e-163	9.95771e-163	5.41169e-163	-1.29049e-163	-9.06055e-164	1.43605e-163	-2.5482e-163	-7.0417e-163	3.61949e-163	3.89175e-163	2.17664e-163	1.78802e-163	3.94677e-163	1.19278e-163	4.79226e-163	-2.27723e-163	-6.39388e-163	-7.93464e-163	0
2.7738e-163	-4.41269e-164	-2.91212e-163	4.495e-163	1.00338e-164	2.02618e-163	2.6389e-163	1.35275e-162	-5.84995e-163	2.54048e-163	-7.3452e-163	7.95191e-163	9.18456e-163	9.95771e-163	5.41169e-163	-1.29049e-163	-9.06055e-164	1.43605e-163	-2.5482e-163	-7.0417e-163	3.61949e-163	3.89175e-163	2.17664e-163	1.78802e-163	3.94677e-163	1.19278e-163	4.79226e-163	-2.27723e-163	-6.39388e-163	-7.93464e-163	0
2.7738e-163	-4.41269e-164	-2.91212e-163	4.495e-163	1.00338e-164	2.02618e-163	2.6389e-163	1.35275e-162	-5.84995e-163	2.54048e-163	-7.3452e-163	7.95191e-163	9.18456e-163	9.95771e-163	5.41169e-163	-1.29049e-163	-9.06055e-164	1.43605e-163	-2.5482e-163	-7.0417e-163	3.61949e-163	3.89175e-163	2.17664e-163	1.78802e-163	3.94677e-163	1.19278e-163	4.79226e-163	-2.27723e-163	-6.39388e-163	-7.93464e-163	0
2.7738e-163	-4.41269e-164	-2.91212e-163	4.495e-163	1.00338e-164	2.02618e-163	2.6389e-163	1.35275e-162	-5.84995e-163	2.54048e-163	-7.3452e-163	7.95191e-163	9.18456e-163	9.95771e-163	5.41169e-163	-1.29049e-163	-9.06055e-164	1.43605e-163	-2.5482e-163	-7.0417e-163	3.61949e-163	3.89175e-163	2.17664e-163	1.78802e-163	3.94677e-163	1.19278e-163	4.79226e-163	-2.27723e-163	-6.39388e-163	-7.93464e-163	0
2.7738e-163	-4.41269e-164	-2.91212e-163	4.495e-163	1.00338e-164	2.02618e-163	2.6389e-163	1.35275e-162	-5.84995e-163	2.54048e-163	-7.3452e-163	7.95191e-163	9.18456e-163	9.95771e-163	5.41169e-163	-1.29049e-163	-9.06055e-164	1.43605e-163	-2.5482e-163	-7.0417e-163	3.61949e-163	3.89175e-163	2.17664e-163	1.78802e-163	3.94677e-163	1.19278e-163	4.79226e-163	-2.27723e-163	-6.39388e-163	-7.93464e-163	0
2.7738e-163	-4.41269e-164	-2.91212e-163	4.495e-163	1.00338e-164	2.02618e-163	2.6389e-163	1.35275e-162	-5.84995e-163	2.54048e-163	-7.3452e-163	7.95191e-163	9.18456e-163	9.95771e-163	5.41169e-163	-1.29049e-163	-9.06055e-164	1.43605e-163	-2.5482e-163	-7.0417e-163	3.61949e-163	3.89175e-163	2.17664e-163	1.78802e-163	3.94677e-163	1.19278e-163	4.79226e-163	-2.27723e-163	-6.39388e-163	-7.93464e-163	0
2.7738e-163	-4.41269e-164	-2.91212e-163	4.495e-163	1.00338e-164	2.02618e-163	2.6389e-163	1.35275e-162	-5.84995e-163	2.54048e-163	-7.3452e-163	7.95191e-163	9.18456e-163	9.95771e-163	5.41169e-163	-1.29049e-163	-9.06055e-164	1.43605e-163	-2.5482e-163	-7.0417e-163	3.61949e-163	3.89175e-163	2.17664e-163	1.78802e-163	3.94677e-163	1.19278e-163	4.79226e-163	-2.27723e-163	-6.39388e-163	-7.93464e-163	0
2.7738e-163	-4.41269e-164	-2.91212e-163	4.495e-163	1.00338e-164	2.02618e-163	2.6389e-163	1.35275e-162	-5.84995e-163	2.54048e-163	-7.3452e-163	7.95191e-163	9.18456e-163	9.95771e-163	5.41169e-163	-1.29049e-163	-9.06055e-164	1.43605e-163	-2.5482e-163	-7.0417e-163	3.61949e-163	3.89175e-163	2.17664e-163	1.78802e-163	3.94677e-163	1.19278e-163	4.79226e-163	-2.27723e-163	-6.39388e-163	-7.93464e-163	0
2.7738e-163	-4.41269e-164	-2.91212e-163	4.495e-163	1.00338e-164	2.02618e-163	2.6389e-163	1.35275e-162	-5.84995e-163	2.54048e-163	-7.3452e-163	7.95191e-163	9.18456e-163	9.95771e-163	5.41169e-163	-1.29049e-163	-9.06055e-164	1.43605e-163	-2.5482e-163	-7.0417e-163	3.61949e-163	3.89175e-163	2.17664e-163	1.78802e-163	3.94677e-163	1.19278e-163	4.79226e-163	-2.27723e-163	-6.39388e-163	-7.93464e-163	0
2.7738e-163	-4.41269e-164	-2.91212e-163	4.495e-163	1.00338e-164	2.02618e-163	2.6389e-163	1.35275e-162	-5.84995e-163	2.54048e-163	-7.3452e-163	7.95191e-163	9.18456e-163	9.95771e-163	5.41169e-163	-1.29049e-163	-9.06055e-164	1.43605e-163	-2.5482e-163	-7.0417e-163	3.61949e-163	3.89175e-163	2.17664e-163	1.78802e-163	3.94677e-163	1.19278e-163	4.79226e-163	-2.27723e-163	-6.39388e-163	-7.93464e-163	0
2.7738e-163	-4.41269e-164	-2.91212e-163	4.495e-163	1.00338e-164	2.02618e-163	2.6389e-163	1.35275e-162	-5.84995e-163	2.54048e-163	-7.3452e-163	7.95191e-163	9.18456e-163	9.95771e-163	5.41169e-163	-1.29049e-163	-9.06055e-164	1.43605e-163	-2.5482e-163	-7.0417e-163	3.61949e-163	3.89175e-163	2.17664e-163	1.78802e-163	3.94677e-163	1.19278e-163	4.79226e-163	-2.27723e-163	-6.39388e-163	-7.93464e-163	0
2.7738e-163	-4.41269e-164	-2.91212e-163	4.495e-163	1.00338e-164	2.02618e-163	2.6389e-163	1.35275e-162	-5.84995e-163	2.54048e-163	-7.3452e-163	7.95191e-163	9.18456e-163	9.95771e-163	5.41169e-163	-1.29049e-163	-9.06055e-164	1.43605e-163	-2.5482e-163	-7.0417e-163	3.61949e-163	3.89175e-163	2.17664e-163	1.78802e-163	3.94677e-163	1.19278e-163	4.79226e-163	-2.27723e-163	-6.39388e-163	-7.93464e-163	0
2.7738e-163	-4.41269e-164	-2.91212e-163	4.495e-163	1.00338e-164	2.02618e-163	2.6389e-163	1.35275e-162	-5.84995e-163	2.54048e-163	-7.3452e-163	7.95191e-163	9.18456e-163	9.95771e-163	5.41169e-163	-1.29049e-163	-9.06055e-164	1.43605e-163	-2.5482e-163	-7.0417e-163	3.61949e-163	3.89175e-163	2.17664e-163	1.78802e-163	3.94677e-163	1.19278e-163	4.79226e-163	-2.27723e-163	-6.39388e-163	-7.93464e-163	0
2.7738e-163	-4.41269e-164	-2.91212e-163	4.495e-163	1.00338e-164	2.02618e-163	2.6389e-163	1.35275e-162	-5.84995e-163	2.54048e-163	-7.3452e-163	7.95191e-163	9.18456e-163	9.95771e-163	5.41169e-163	-1.29049e-163	-9.06055e-164	1.43605e-163	-2.5482e-163	-7.0417e-163	3.61949e-163	3.89175e-163	2.17664e-163	1.78802e-163	3.94677e-163	1.19278e-163	4.79226e-163	-2.27723e-163	-6.39388e-163	-7.93464e-163	0
2.7738e-163	-4.41269e-164	-2.91212e-163	4.495e-163	1.00338e-164	2.02618e-163	2.6389e-163	1.35275e-162	-5.84995e-163	2.54048e-163	-7.3452e-163	7.95191e-163	9.18456e-163	9.95771e-163	5.41169e-163	-1.29049e-163	-9.06055e-164	1.43605e-163	-2.5482e-163	-7.0417e-163	3.61949e-163	3.89175e-163	2.17664e-163	1.78802e-163	3.94677e-163	1.19278e-163	4.79226e-163	-2.27723e-163	-6.39388e-163	-7.93464e-163	0
2.7738e-163	-4.41269e-164	-2.91212e-163	4.495e-163	1.00338e-164	2.02618e-163	2.6389e-163	1.35275e-162	-5.84995e-163	2.54048e-163	-7.3452e-163	7.95191e-163	9.18456e-163	9.95771e-163	5.41169e-163	-1.29049e-163	-9.06055e-164	1.43605e-163	-2.5482e-163	-7.0417e-163	3.61949e-163	3.89175e-163	2.17664e-163	1.78802e-163	3.94677e-163	1.19278e-163	4.79226e-163	-2.27723e-163	-6.39388e-163	-7.93464e-163	0
2.7738e-163	-4.41269e-164	-2.91212e-163	4.495e-163	1.00338e-164	2.02618e-163	2.6389e-163	1.35275e-162	-5.84995e-163	2.54048e-163	-7.3452e-163	7.95191e-163	9.18456e-163	9.95771e-163	5.41169e-163	-1.29049e-163	-9.06055e-164	1.43605e-163	-2.5482e-163	-7.0417e-163	3.61949e-163	3.89175e-163	2.17664e-163	1.78802e-163	3.94677e-163	1.19278e-163	4.79226e-163	-2.27723e-163	-6.39388e-163	-7.93464e-163	0
2.7738e-163	-4.41269e-164	-2.91212e-163	4.495e-163	1.00338e-164	2.02618e-163	2.6389e-163	1.35275e-162	-5.84995e-163	2.54048e-163	-7.3452e-163	7.95191e-163	9.18456e-163	9.95771e-163	5.41169e-163	-1.29049e-163	-9.06055e-164	1.43605e-163	-2.5482e-163	-7.0417e-163	3.61949e-163	3.89175e-163	2.17664e-163	1.78802e-163	3.94677e-163	1.19278e-163	4.79226e-163	-2.27723e-163	-6.39388e-163	-7.93464e-163	0
2.7738e-163	-4.41269e-164	-2.91212e-163	4.495e-163	1.00338e-164	2.02618e-163	2.6389e-163	1.35275e-162	-5.84995e-163	2.54048e-163	-7.3452e-163	7.95191e-163	9.18456e-163	9.95771e-163	5.41169e-163	-1.29049e-163	-9.06055e-164	1.43605e-163	-2.5482e-163	-7.0417e-163	3.61949e-163	3.89175e-163	2.17664e-163	1.78802e-163	3.94677e-163	1.19278e-163	4.79226e-163	-2.27723e-163	-6.39388e-163	-7.93464e-163	0
2.7738e-163	-4.41269e-164	-2.91212e-163	4.495e-163	1.00338e-164	2.02618e-163	2.6389e-163	1.35275e-162	-5.84995e-163	2.54048e-163	-7.3452e-163	7.95191e-163	9.18456e-163	9.95771e-163	5.41169e-163	-1.29049e-163	-9.06055e-164	1.43605e-163	-2.5482e-163	-7.0417e-163	3.61949e-163	3.89175e-163	2.17664e-163	1.78802e-163	3.94677e-163	1.19278e-163	4.79226e-163	-2.27723e-163	-6.39388e-163	-7.93464e-163	0
2.7738e-163	-4.41269e-164	-2.91212e-163	4.495e-163	1.00338e-164	2.02618e-163	2.6389e-163	1.35275e-162	-5.84995e-163	2.54048e-163	-7.3452e-163	7.95191e-163	9.18456e-163	9.95771e-163	5.41169e-163	-1.29049e-163	-9.06055e-164	1.43605e-163	-2.5482e-163	-7.0417e-163	3.61949e-163	3.89175e-163	2.17664e-163	1.78802e-163	3.94677e-163	1.19278e-163	4.79226e-163	-2.27723e-163	-6.39388e-163	-7.93464e-163	0
2.7738e-163	-4.41269e-164	-2.91212e-163	4.495e-163	1.00338e-164	2.02618e-163	2.6389e-163	1.35275e-162	-5.84995e-163	2.54048e-163	-7.3452e-163	7.95191e-163	9.18456e-163	9.95771e-163	5.41169e-163	-1.29049e-163	-9.06055e-164	1.43605e-163	-2.5482e-163	-7.0417e-163	3.61949e-163	3.89175e-163	2.17664e-163	1.78802e-163	3.94677e-163	1.19278e-163	4.79226e-163	-2.27723e-163	-6.39388e-163	-7.93464e-163	0
2.7738e-163	-4.41269e-164	-2.91212e-163	4.495e-163	1.00338e-164	2.02618e-163	2.6389e-163	1.35275e-162	-5.84995e-163	2.54048e-163	-7.3452e-163	7.95191e-163	9.18456e-163	9.95771e-163	5.41169e-163	-1.29049e-163	-9.06055e-164	1.43605e-163	-2.5482e-163	-7.0417e-163	3.61949e-163	3.89175e-163	2.17664e-163	1.78802e-163	3.94677e-163	1.19278e-163	4.79226e-163	-2.27723e-163	-6.39388e-163	-7.93464e-163	0
2.7738e-163	-4.41269e-164	-2.91212e-163	4.495e-163	1.00338e-164	2.02618e-163	2.6389e-163	1.35275e-162	-5.84995e-163	2.54048e-163	-7.3452e-163	7.95191e-163	9.18456e-163	9.95771e-163	5.41169e-163	-1.29049e-163	-9.06055e-164	1.43605e-163	-2.5482e-163	-7.0417e-163	3.61949e-163	3.89175e-163	2.17664e-163	1.78802e-163	3.94677e-163	1.19278e-163	4.79226e-163	-2.27723e-163	-6.39388e-163	-7.93464e-163	0
2.7738e-163	-4.41269e-164	-2.91212e-163	4.495e-163	1.00338e-164	2.02618e-163	2.6389e-163	1.35275e-162	-5.84995e-163	2.54048e-163	-7.3452e-163	7.95191e-163	9.18456e-163	9.95771e-163	5.41169e-163	-1.29049e-163	-9.06055e-164	1.43605e-163	-2.5482e-163	-7.0417e-163	3.61949e-163	3.89175e-163	2.17664e-163	1.78802e-163	3.94677e-163	1.19278e-163	4.79226e-163	-2.27723e-163	-6.39388e-163	-7.93464e-163	0
2.7738e-163	-4.41269e-164	-2.91212e-163	4.495e-163	1.00338e-164	2.02618e-163	2.6389e-163	1.35275e-162	-5.84995e-163	2.54048e-163	-7.3452e-163	7.95191e-163	9.18456e-163	9.95771e-163	5.41169e-163	-1.29049e-163	-9.06055e-164	1.43605e-163	-2.5482e-163	-7.0417e-163	3.61949e-163	3.89175e-163	2.17664e-163	1.78802e-163	3.94677e-163	1.19278e-163	4.79226e-163	-2.27723e-163	-6.39388e-163	-7.93464e-163	0
2.7738e-163	-4.41269e-164	-2.91212e-163	4.495e-163	1.00338e-164	2.02618e-163	2.6389e-163	1.35275e-162	-5.84995e-163	2.54048e-163	-7.3452e-163	7.95191e-163	9.18456e-163	9.95771e-163	5.41169e-163	-1.29049e-163	-9.06055e-164	1.43605e-163	-2.5482e-163	-7.0417e-163	3.61949e-163	3.89175e-163	2.17664e-163	1.78802e-163	3.94677e-163	1.19278e-163	4.79226e-163	-2.27723e-163	-6.39388e-163	-7.93464e-163	0
2.7738e-163	-4.41269e-164	-2.91212e-163	4.495e-163	1.00338e-164	2.02618e-163	2.6389e-163	1.35275e-162	-5.84995e-163	2.54048e-163	-7.3452e-163	7.95191e-163	9.18456e-163	9.95771e-163	5.41169e-163	-1.29049e-163	-9.06055e-164	1.43605e-163	-2.5482e-163	-7.0417e-163	3.61949e-163	3.89175e-163	2.17664e-163	1.78802e-163	3.94677e-163	1.19278e-163	4.79226e-163	-2.27723e-163	-6.39388e-163	-7.93464e-163	0
2.7738e-163	-4.41269e-164	-2.91212e-163	4.495e-163	1.00338e-164	2.02618e-163	2.6389e-163	1.35275e-162	-5.84995e-163	2.54048e-163	-7.3452e-163	7.95191e-163	9.18456e-163	9.95771e-163	5.41169e-163	-1.29049e-163	-9.06055e-164	1.43605e-163	-2.5482e-163	-7.0417e-163	3.61949e-163	3.89175e-163	2.17664e-163	1.78802e-163	3.94677e-163	1.19278e-163	4.79226e-163	-2.27723e-163	-6.39388e-163	-7.93464e-163	0
2.7738e-163	-4.41269e-164	-2.91212e-163	4.495e-163	1.00338e-164	2.02618e-163	2.6389e-163	1.35275e-162	-5.84995e-163	2.54048e-163	-7.3452e-163	7.95191e-163	9.18456e-163	9.95771e-163	5.41169e-163	-1.29049e-163	-9.06055e-164	1.43605e-163	-2.5482e-163	-7.0417e-163	3.61949e-163	3.89175e-163	2.17664e-163	1.78802e-163	3.94677e-163	1.19278e-163	4.79226e-163	-2.27723e-163	-6.39388e-163	-7.93464e-163	0
2.7738e-163	-4.41269e-164	-2.91212e-163	4.495e-163	1.00338e-164	2.02618e-163	2.6389e-163	1.35275e-162	-5.84995e-163	2.54048e-163	-7.3452e-163	7.95191e-163	9.18456e-163	9.95771e-163	5.41169e-163	-1.29049e-163	-9.06055e-164	1.43605e-163	-2.5482e-163	-7.0417e-163	3.61949e-163	3.89175e-163	2.17664e-163	1.78802e-163	3.94677e-163	1.19278e-163	4.79226e-163	-2.27723e-163	-6.39388e-163	-7.93464e-163	0
2.7738e-163	-4.41269e-164	-2.91212e-163	4.495e-163	1.00338e-164	2.02618e-163	2.6389e-163	1.35275e-162	-5.84995e-163	2.54048e-163	-7.3452e-163	7.95191e-163	9.18456e-163	9.95771e-163	5.41169e-163	-1.29049e-163	-9.06055e-164	1.43605e-163	-2.5482e-163	-7.0417e-163	3.61949e-163	3.89175e-163	2.17664e-163	1.78802e-163	3.94677e-163	1.19278e-163	4.79226e-163	-2.27723e-163	-6.39388e-163	-7.93464e-163	0
2.7738e-163	-4.41269e-164	-2.91212e-163	4.495e-163	1.00338e-164	2.02618e-163	2.6389e-163	1.35275e-162	-5.84995e-163	2.54048e-163	-7.3452e-163	7.95191e-163	9.18456e-163	9.95771e-163	5.41169e-163	-1.29049e-163	-9.06055e-164	1.43605e-163	-2.5482e-163	-7.0417e-163	3.61949e-163	3.89175e-163	2.17664e-163	1.78802e-163	3.94677e-163	1.19278e-163	4.79226e-163	-2.27723e-163	-6.39388e-163	-7.93464e-163	0
2.7738e-163	-4.41269e-164	-2.91212e-163	4.495e-163	1.00338e-164	2.02618e-163	2.6389e-163	1.35275e-162	-5.84995e-163	2.54048e-163	-7.3452e-163	7.95191e-163	9.18456e-163	9.95771e-163	5.41169e-163	-1.29049e-163	-9.06055e-164	1.43605e-163	-2.5482e-163	-7.0417e-163	3.61949e-163	3.89175e-163	2.17664e-163	1.78802e-163	3.94677e-163	1.19278e-163	4.79226e-163	-2.27723e-163	-6.39388e-163	-7.93464e-163	0
2.7738e-163	-4.41269e-164	-2.91212e-163	4.495e-163	1.00338e-164	2.02618e-163	2.6389e-163	1.35275e-162	-5.84995e-163	2.54048e-163	-7.3452e-163	7.95191e-163	9.18456e-163	9.95771e-163	5.41169e-163	-1.29049e-163	-9.06055e-164	1.43605e-163	-2.5482e-163	-7.0417e-163	3.61949e-163	3.89175e-163	2.17664e-163	1.78802e-163	3.94677e-163	1.19278e-163	4.79226e-163	-2.27723e-163	-6.39388e-163	-7.93464e-163	0
2.7738e-163	-4.41269e-164	-2.91212e-163	4.495e-163	1.00338e-164	2.02618e-163	2.6389e-163	1.35275e-162	-5.84995e-163	2.54048e-163	-7.3452e-163	7.95191e-163	9.18456e-163	9.95771e-163	5.41169e-163	-1.29049e-163	-9.06055e-164	1.43605e-163	-2.5482e-163	-7.0417e-163	3.61949e-163	3.89175e-163	2.17664e-163	1.78802e-163	3.94677e-163	1.19278e-163	4.79226e-163	-2.27723e-163	-6.39388e-163	-7.93464e-163	0
2.7738e-163	-4.41269e-164	-2.91212e-163	4.495e-163	1.00338e-164	2.02618e-163	2.6389e-163	1.35275e-162	-5.84995e-163	2.54048e-163	-7.3452e-163	7.95191e-163	9.18456e-163	9.95771e-163	5.41169e-163	-1.29049e-163	-9.06055e-164	1.43605e-163	-2.5482e-163	-7.0417e-163	3.61949e-163	3.89175e-163	2.17664e-163	1.78802e-163	3.94677e-163	1.19278e-163	4.79226e-163	-2.27723e-163	-6.39388e-163	-7.93464e-163	0
2.7738e-163	-4.41269e-164	-2.91212e-163	4.495e-163	1.00338e-164	2.02618e-163	2.6389e-163	1.35275e-162	-5.84995e-163	2.54048e-163	-7.3452e-163	7.95191e-163	9.18456e-163	9.95771e-163	5.41169e-163	-1.29049e-163	-9.06055e-164	1.43605e-163	-2.5482e-163	-7.0417e-163	3.61949e-163	3.89175e-163	2.17664e-163	1.78802e-163	3.94677e-163	1.19278e-163	4.79226e-163	-2.27723e-163	-6.39388e-163	-7.93464e-163	0
2.7738e-163	-4.41269e-164	-2.91212e-163	4.495e-163	1.00338e-164	2.02618e-163	2.6389e-163	1.35275e-162	-5.84995e-163	2.54048e-163	-7.3452e-163	7.95191e-163	9.18456e-163	9.95771e-163	5.41169e-163	-1.29049e-163	-9.06055e-164	1.43605e-163	-2.5482e-163	-7.0417e-163	3.61949e-163	3.89175e-163	2.17664e-163	1.78802e-163	3.94677e-163	1.19278e-163	4.79226e-163	-2.27723e-163	-6.39388e-163	-7.93464e-163	0
2.7738e-163	-4.41269e-164	-2.91212e-163	4.495e-163	1.00338e-164	2.02618e-163	2.6389e-163	1.35275e-162	-5.84995e-163	2.54048e-163	-7.3452e-163	7.95191e-163	9.18456e-163	9.95771e-163	5.41169e-163	-1.29049e-163	-9.06055e-164	1.43605e-163	-2.5482e-163	-7.0417e-163	3.61949e-163	3.89175e-163	2.17664e-163	1.78802e-163	3.94677e-163	1.19278e-163	4.79226e-163	-2.27723e-163	-6.39388e-163	-7.93464e-163	0
2.7738e-163	-4.41269e-164	-2.91212e-163	4.495e-163	1.00338e-164	2.02618e-163	2.6389e-163	1.35275e-162	-5.84995e-163	2.54048e-163	-7.3452e-163	7.95191e-163	9.18456e-163	9.95771e-163	5.41169e-163	-1.29049e-163	-9.06055e-164	1.43605e-163	-2.5482e-163	-7.0417e-163	3.61949e-163	3.89175e-163	2.17664e-163	1.78802e-163	3.94677e-163	1.19278e-163	4.79226e-163	-2.27723e-163	-6.39388e-163	-7.93464e-163	0
2.7738e-163	-4.41269e-164	-2.91212e-163	4.495e-163	1.00338e-164	2.02618e-163	2.6389e-163	1.35275e-162	-5.84995e-163	2.54048e-163	-7.3452e-163	7.95191e-163	9.18456e-163	9.95771e-163	5.41169e-163	-1.29049e-163	-9.06055e-164	1.43605e-163	-2.5482e-163	-7.0417e-163	3.61949e-163	3.89175e-163	2.17664e-163	1.78802e-163	3.94677e-163	1.19278e-163	4.79226e-163	-2.27723e-163	-6.39388e-163	-7.93464e-163	0
2.7738e-163	-4.41269e-164	-2.91212e-163	4.495e-163	1.00338e-164	2.02618e-163	2.6389e-163	1.35275e-162	-5.84995e-163	2.54048e-163	-7.3452e-163	7.95191e-163	9.18456e-163	9.95771e-163	5.41169e-163	-1.29049e-163	-9.06055e-164	1.43605e-163	-2.5482e-163	-7.0417e-163	3.61949e-163	3.89175e-163	2.17664e-163	1.78802e-163	3.94677e-163	1.19278e-163	4.79226e-163	-2.27723e-163	-6.39388e-163	-7.93464e-163	0
2.7738e-163	-4.41269e-164	-2.91212e-163	4.495e-163	1.00338e-164	2.02618e-163	2.6389e-163	1.35275e-162	-5.84995e-163	2.54048e-163	-7.3452e-163	7.95191e-163	9.18456e-163	9.95771e-163	5.41169e-163	-1.29049e-163	-9.06055e-164	1.43605e-163	-2.5482e-163	-7.0417e-163	3.61949e-163	3.89175e-163	2.17664e-163	1.78802e-163	3.94677e-163	1.19278e-163	4.79226e-163	-2.27723e-163	-6.39388e-163	-7.93464e-163	0
2.7738e-163	-4.41269e-164	-2.91212e-163	4.495e-163	1.00338e-164	2.02618e-163	2.6389e-163	1.35275e-162	-5.84995e-163	2.54048e-163	-7.3452e-163	7.95191e-163	9.18456e-163	9.95771e-163	5.41169e-163	-1.29049e-163	-9.06055e-164	1.43605e-163	-2.5482e-163	-7.0417e-163	3.61949e-163	3.89175e-163	2.17664e-163	1.78802e-163	3.94677e-163	1.19278e-163	4.79226e-163	-2.27723e-163	-6.39388e-163	-7.93464e-163	0
2.7738e-163	-4.41269e-164	-2.91212e-163	4.495e-163	1.00338e-164	2.02618e-163	2.6389e-163	1.35275e-162	-5.84995e-163	2.54048e-163	-7.3452e-163	7.95191e-163	9.18456e-163	9.95771e-163	5.41169e-163	-1.29049e-163	-9.06055e-164	1.43605e-163	-2.5482e-163	-7.0417e-163	3.61949e-163	3.89175e-163	2.17664e-163	1.78802e-163	3.94677e-163	1.19278e-163	4.79226e-163	-2.27723e-163	-6.39388e-163	-7.93464e-163	0
2.7738e-163	-4.41269e-164	-2.91212e-163	4.495e-163	1.00338e-164	2.02618e-163	2.6389e-163	1.35275e-162	-5.84995e-163	2.54048e-163	-7.3452e-163	7.95191e-163	9.18456e-163	9.95771e-163	5.41169e-163	-1.29049e-163	-9.06055e-164	1.43605e-163	-2.5482e-163	-7.0417e-163	3.61949e-163	3.89175e-163	2.17664e-163	1.78802e-163	3.94677e-163	1.19278e-163	4.79226e-163	-2.27723e-163	-6.39388e-163	-7.93464e-163	0
2.7738e-163	-4.41269e-164	-2.91212e-163	4.495e-163	1.00338e-164	2.02618e-163	2.6389e-163	1.35275e-162	-5.84995e-163	2.54048e-163	-7.3452e-163	7.95191e-163	9.18456e-163	9.95771e-163	5.41169e-163	-1.29049e-163	-9.06055e-164	1.43605e-163	-2.5482e-163	-7.0417e-163	3.61949e-163	3.89175e-163	2.17664e-163	1.78802e-163	3.94677e-163	1.19278e-163	4.79226e-163	-2.27723e-163	-6.39388e-163	-7.93464e-163	0
2.7738e-163	-4.41269e-164	-2.91212e-163	4.495e-163	1.00338e-164	2.02618e-163	2.6389e-163	1.35275e-162	-5.84995e-163	2.54048e-163	-7.3452e-163	7.95191e-163	9.18456e-163	9.95771e-163	5.41169e-163	-1.29049e-163	-9.06055e-164	1.43605e-163	-2.5482e-163	-7.0417e-163	3.61949e-163	3.89175e-163	2.17664e-163	1.78802e-163	3.94677e-163	1.19278e-163	4.79226e-163	-2.27723e-163	-6.39388e-163	-7.93464e-163	0
2.7738e-163	-4.41269e-164	-2.91212e-163	4.495e-163	1.00338e-164	2.02618e-163	2.6389e-163	1.35275e-162	-5.84995e-163	2.54048e-163	-7.3452e-163	7.95191e-163	9.18456e-163	9.95771e-163	5.41169e-163	-1.29049e-163	-9.06055e-164	1.43605e-163	-2.5482e-163	-7.0417e-163	3.61949e-163	3.89175e-163	2.17664e-163	1.78802e-163	3.94677e-163	1.19278e-163	4.79226e-163	-2.27723e-163	-6.39388e-163	-7.93464e-163	0
2.7738e-163	-4.41269e-164	-2.91212e-163	4.495e-163	1.00338e-164	2.02618e-163	2.6389e-163	1.35275e-162	-5.84995e-163	2.54048e-163	-7.3452e-163	7.95191e-163	9.18456e-163	9.95771e-163	5.41169e-163	-1.29049e-163	-9.06055e-164	1.43605e-163	-2.5482e-163	-7.0417e-163	3.61949e-163	3.89175e-163	2.17664e-163	1.78802e-163	3.94677e-163	1.19278e-163	4.79226e-163	-2.27723e-163	-6.39388e-163	-7.93464e-163	0
2.7738e-163	-4.41269e-164	-2.91212e-163	4.495e-163	1.00338e-164	2.02618e-163	2.6389e-163	1.35275e-162	-5.84995e-163	2.54048e-163	-7.3452e-163	7.95191e-163	9.18456e-163	9.95771e-163	5.41169e-163	-1.29049e-163	-9.06055e-164	1.43605e-163	-2.5482e-163	-7.0417e-163	3.61949e-163	3.89175e-163	2.17664e-163	1.78802e-163	3.94677e-163	1.19278e-163	4.79226e-163	-2.27723e-163	-6.39388e-163	-7.93464e-163	0
2.7738e-163	-4.41269e-164	-2.91212e-163	4.495e-163	1.00338e-164	2.02618e-163	2.6389e-163	1.35275e-162	-5.84995e-163	2.54048e-163	-7.3452e-163	7.95191e-163	9.18456e-163	9.95771e-163	5.41169e-163	-1.29049e-163	-9.06055e-164	1.43605e-163	-2.5482e-163	-7.0417e-163	3.61949e-163	3.89175e-163	2.17664e-163	1.78802e-163	3.94677e-163	1.19278e-163	4.79226e-163	-2.27723e-163	-6.39388e-163	-7.93464e-163	0
2.7738e-163	-4.41269e-164	-2.91212e-163	4.495e-163	1.00338e-164	2.02618e-163	2.6389e-163	1.35275e-162	-5.84995e-163	2.54048e-163	-7.3452e-163	7.95191e-163	9.18456e-163	9.95771e-163	5.41169e-163	-1.29049e-163	-9.06055e-164	1.43605e-163	-2.5482e-163	-7.0417e-163	3.61949e-163	3.89175e-163	2.17664e-163	1.78802e-163	3.94677e-163	1.19278e-163	4.79226e-163	-2.27723e-163	-6.39388e-163	-7.93464e-163	0
2.7738e-163	-4.41269e-164	-2.91212e-163	4.495e-163	1.00338e-164	2.02618e-163	2.6389e-163	1.35275e-162	-5.84995e-163	2.54048e-163	-7.3452e-163	7.95191e-163	9.18456e-163	9.95771e-163	5.41169e-163	-1.29049e-163	-9.06055e-164	1.43605e-163	-2.5482e-163	-7.0417e-163	3.61949e-163	3.89175e-163	2.17664e-163	1.78802e-163	3.94677e-163	1.19278e-163	4.79226e-163	-2.27723e-163	-6.39388e-163	-7.93464e-163	0
2.7738e-163	-4.41269e-164	-2.91212e-163	4.495e-163	1.00338e-164	2.02618e-163	2.6389e-163	1.35275e-162	-5.84995e-163	2.54048e-163	-7.3452e-163	7.95191e-163	9.18456e-163	9.95771e-163	5.41169e-163	-1.29049e-163	-9.06055e-164	1.43605e-163	-2.5482e-163	-7.0417e-163	3.61949e-163	3.89175e-163	2.17664e-163	1.78802e-163	3.94677e-163	1.19278e-163	4.79226e-163	-2.27723e-163	-6.39388e-163	-7.93464e-163	0
2.7738e-163	-4.41269e-164	-2.91212e-163	4.495e-163	1.00338e-164	2.02618e-163	2.6389e-163	1.35275e-162	-5.84995e-163	2.54048e-163	-7.3452e-163	7.95191e-163	9.18456e-163	9.95771e-163	5.41169e-163	-1.29049e-163	-9.06055e-164	1.43605e-163	-2.5482e-163	-7.0417e-163	3.61949e-163	3.89175e-163	2.17664e-163	1.78802e-163	3.94677e-163	1.19278e-163	4.79226e-163	-2.27723e-163	-6.39388e-163	-7.93464e-163	0
2.7738e-163	-4.41269e-164	-2.91212e-163	4.495e-163	1.00338e-164	2.02618e-163	2.6389e-163	1.35275e-162	-5.84995e-163	2.54048e-163	-7.3452e-163	7.95191e-163	9.18456e-163	9.95771e-163	5.41169e-163	-1.29049e-163	-9.06055e-164	1.43605e-163	-2.5482e-163	-7.0417e-163	3.61949e-163	3.89175e-163	2.17664e-163	1.78802e-163	3.94677e-163	1.19278e-163	4.79226e-163	-2.27723e-163	-6.39388e-163	-7.93464e-163	0
2.7738e-163	-4.41269e-164	-2.91212e-163	4.495e-163	1.00338e-164	2.02618e-163	2.6389e-163	1.35275e-162	-5.84995e-163	2.54048e-163	-7.3452e-163	7.95191e-163	9.18456e-163	9.95771e-163	5.41169e-163	-1.29049e-163	-9.06055e-164	1.43605e-163	-2.5482e-163	-7.0417e-163	3.61949e-163	3.89175e-163	2.17664e-163	1.78802e-163	3.94677e-163	1.19278e-163	4.79226e-163	-2.27723e-163	-6.39388e-163	-7.93464e-163	0
2.7738e-163	-4.41269e-164	-2.91212e-163	4.495e-163	1.00338e-164	2.02618e-163	2.6389e-163	1.35275e-162	-5.84995e-163	2.54048e-163	-7.3452e-163	7.95191e-163	9.18456e-163	9.95771e-163	5.41169e-163	-1.29049e-163	-9.06055e-164	1.43605e-163	-2.5482e-163	-7.0417e-163	3.61949e-163	3.89175e-163	2.17664e-163	1.78802e-163	3.94677e-163	1.19278e-163	4.79226e-163	-2.27723e-163	-6.39388e-163	-7.93464e-163	0
2.7738e-163	-4.41269e-164	-2.91212e-163	4.495e-163	1.00338e-164	2.02618e-163	2.6389e-163	1.35275e-162	-5.84995e-163	2.54048e-163	-7.3452e-163	7.95191e-163	9.18456e-163	9.95771e-163	5.41169e-163	-1.29049e-163	-9.06055e-164	1.43605e-163	-2.5482e-163	-7.0417e-163	3.61949e-163	3.89175e-163	2.17664e-163	1.78802e-163	3.94677e-163	1.19278e-163	4.79226e-163	-2.27723e-163	-6.39388e-163	-7.93464e-163	0
2.7738e-163	-4.41269e-164	-2.91212e-163	4.495e-163	1.00338e-164	2.02618e-163	2.6389e-163	1.35275e-162	-5.84995e-163	2.54048e-163	-7.3452e-163	7.95191e-163	9.18456e-163	9.95771e-163	5.41169e-163	-1.29049e-163	-9.06055e-164	1.43605e-163	-2.5482e-163	-7.0417e-163	3.61949e-163	3.89175e-163	2.17664e-163	1.78802e-163	3.94677e-163	1.19278e-163	4.79226e-163	-2.27723e-163	-6.39388e-163	-7.93464e-163	0
2.7738e-163	-4.41269e-164	-2.91212e-163	4.495e-163	1.00338e-164	2.02618e-163	2.6389e-163	1.35275e-162	-5.84995e-163	2.54048e-163	-7.3452e-163	7.95191e-163	9.18456e-163	9.95771e-163	5.41169e-163	-1.29049e-163	-9.06055e-164	1.43605e-163	-2.5482e-163	-7.0417e-163	3.61949e-163	3.89175e-163	2.17664e-163	1.78802e-163	3.94677e-163	1.19278e-163	4.79226e-163	-2.27723e-163	-6.39388e-163	-7.93464e-163	0
[truncated: 2,000 more rows]
