# Supplementary material for: A modified shuffled frog leaping algorithm with inertia weight
Source: Sci Rep. 2024 Feb 20;14:4146. doi: 10.1038/s41598-024-51306-1 (PMC11224354; doi:10.1038/s41598-024-51306-1)
Supplement: Supplementary file 1 — Supplementary Information. [file 41598_2024_51306_MOESM1_ESM.zip › data/F1/MSFLA_R_4.xls]

## Sheet: Sheet1
-4.37003	-1.13884	3.20831	-2.67717	-2.87792	-3.30329	-0.703753	0.118738	1.98975	0.919068	-0.506575	3.35248	4.06838	0.982014	1.85607	0.530095	-0.241712	-4.63105	3.41985	0.651341	-2.10971	2.52835	5.61619	0.274408	-0.0307174	4.28982	-4.32537	-0.0704433	1.35771	2.9463	218.826
-1.06	-0.433338	-0.0802511	-0.361664	-0.0522409	0.0278798	0.129987	0.00733103	-0.0227258	0.600488	-0.154453	0.213719	-0.0200188	0.10836	0.856843	0.144165	0.902646	-0.290114	-0.218489	0.0593869	-0.193483	-0.292089	-0.935408	-0.434359	-0.535074	-0.0285946	0.374289	-0.227098	-0.417178	-0.278192	5.53364
-0.0109104	-0.0326338	0.00352788	0.0240862	0.0331391	0.00406768	-0.0111776	0.0128277	0.159612	-0.125702	-0.112027	-0.0360349	0.00943487	0.132115	-0.000441386	0.0528605	0.0186107	0.021074	-0.0831747	-0.0770691	-0.0513234	-0.0246615	-0.0118166	-0.162441	-0.0910745	0.00973935	-0.0405195	-0.0167196	-0.0800691	-0.135525	0.15715
-0.00722229	-0.00288632	0.00352988	0.00620959	-0.000170128	0.000351632	-0.000267559	-0.0022322	-0.00246366	-0.0137034	-0.00580499	-0.00167079	-0.00792847	-0.00200953	0.0010485	-0.0112584	0.00358994	0.00211615	-0.00408716	0.00407127	0.000372029	0.00553194	-0.00176076	0.00117782	0.000769142	-0.00301739	0.00806723	0.00902125	0.00235848	0.000670802	0.000789857
0.00060468	0.000126556	0.000387963	-0.000420047	-0.00039239	-0.000453379	0.000603284	-0.000327224	-0.000581105	-0.00110072	0.00102436	-0.00237952	0.00024667	-0.000348686	9.45111e-05	-0.000916039	0.000611765	0.00131796	-0.00037389	-0.000695904	0.00114732	-0.000102817	-0.000945189	-0.00079924	0.00106135	0.000953942	-0.00141186	-0.000100126	0.00158262	0.00131524	2.46992e-05
-8.03403e-05	8.19314e-05	1.39741e-05	-6.03354e-05	-6.72116e-05	2.4517e-05	-0.000134329	7.52121e-05	-7.20251e-06	-1.30878e-06	-0.000121789	0.000213702	-3.15703e-05	8.60969e-05	-0.000145751	-5.16721e-05	-5.48504e-05	5.05117e-06	0.000310396	-5.21945e-06	-6.99602e-05	-3.83782e-06	-0.000131902	3.83043e-06	-0.000261585	-0.000135276	4.65077e-05	4.33074e-05	2.98361e-06	-0.000126306	3.67156e-07
-8.90724e-06	3.48091e-05	1.40332e-05	4.38739e-05	7.96957e-06	-1.19974e-05	-9.20311e-06	8.8134e-06	5.28917e-05	-1.2372e-05	1.29797e-05	-2.9868e-06	-8.16741e-06	3.58528e-05	1.17564e-05	1.12152e-05	-1.87037e-06	-1.385e-05	-9.05804e-06	-6.59239e-06	2.25979e-05	-1.36541e-05	2.8466e-06	-1.55111e-05	1.22436e-05	-1.46831e-05	2.86171e-05	-3.05423e-07	-5.53643e-06	-1.72418e-05	1.13059e-08
-1.98511e-06	-1.71357e-07	2.26424e-06	2.31919e-06	4.3826e-07	1.71107e-06	5.79042e-07	1.67701e-06	7.86173e-07	6.07597e-07	-1.53021e-06	-2.11085e-07	-9.97603e-08	-2.58157e-06	-1.99379e-06	1.80321e-07	-9.9582e-07	-7.591e-07	8.47222e-07	-9.04785e-07	-9.02254e-07	-2.44558e-06	-2.98055e-06	-9.29401e-07	7.31433e-07	1.06088e-07	-7.45529e-07	-6.09089e-07	-4.34453e-07	-2.84283e-06	6.41886e-11
3.69923e-07	3.95375e-07	1.19699e-07	2.77371e-07	7.91903e-08	-2.73011e-07	2.59969e-07	-8.86207e-09	9.33179e-08	-4.20469e-08	4.4451e-08	2.17944e-08	-6.3916e-08	5.34112e-08	2.55563e-08	5.5321e-08	2.98608e-09	-6.88988e-08	4.4481e-08	8.77324e-08	2.61961e-07	-1.02584e-07	1.1302e-07	-3.33567e-08	6.11685e-08	2.35213e-09	-2.2924e-08	2.42267e-08	5.40701e-08	3.98548e-07	8.30562e-13
-4.69624e-09	4.46264e-09	9.88347e-09	-2.36311e-08	-1.93156e-08	6.9758e-09	-7.10642e-08	4.23597e-09	2.89157e-09	2.87324e-09	-3.13531e-08	-1.11718e-08	1.75893e-08	6.86082e-09	-3.03679e-08	-4.18909e-08	1.79351e-09	-4.5874e-09	-1.25079e-09	1.31029e-08	1.3203e-08	2.77481e-08	1.66533e-08	-1.60016e-08	4.2883e-09	2.00235e-10	2.1035e-08	-2.06465e-08	2.1517e-08	-1.75791e-08	1.36802e-14
-2.78386e-09	-2.95641e-09	2.94514e-09	-6.73755e-09	-3.27809e-09	3.55783e-11	-7.68517e-09	-9.49521e-10	3.88154e-09	-2.27224e-09	7.15794e-10	-4.38242e-10	8.69885e-10	2.85246e-10	-4.81444e-09	7.78318e-10	-1.4819e-09	-2.43524e-09	-6.32244e-10	-2.30687e-09	2.86351e-11	-2.1147e-09	2.61809e-10	4.30402e-10	-8.35694e-10	-5.9589e-10	-2.25486e-10	-6.88161e-09	-1.45579e-09	-4.43895e-09	2.75685e-16
-2.07979e-12	9.06161e-10	-1.06835e-10	-7.5635e-11	9.43988e-11	-2.39893e-10	2.1595e-10	-8.34481e-11	5.91298e-11	-3.61421e-11	6.02182e-11	-3.02376e-10	-3.97637e-11	1.66176e-10	-9.46546e-11	5.70837e-10	-1.87979e-10	-1.06009e-09	3.13617e-10	-5.57538e-13	2.96177e-10	7.71196e-13	1.28699e-10	3.31568e-10	-2.52917e-10	-9.7878e-11	-2.60663e-12	-3.39273e-10	-1.00958e-10	3.75714e-11	3.09416e-18
1.20436e-10	5.80415e-11	8.3582e-11	3.879e-11	-3.8193e-11	-1.01289e-11	4.38312e-12	-3.51562e-11	-6.95069e-12	4.53209e-12	7.41981e-12	6.72713e-12	-2.31248e-12	-7.78955e-12	2.72986e-11	9.30511e-11	-6.16003e-12	-9.08026e-11	-3.22828e-13	8.69866e-11	9.82955e-12	-4.71188e-11	7.71745e-11	-4.01182e-11	1.06873e-12	-8.63008e-11	3.16858e-11	3.8316e-11	4.50269e-11	3.59844e-11	7.77951e-20
5.19244e-12	3.17513e-12	3.1504e-12	-6.24824e-12	5.66898e-12	2.64724e-12	2.51544e-13	-1.45473e-12	-3.04203e-12	-1.10696e-11	2.0012e-12	3.88642e-12	2.06573e-12	1.01035e-12	1.09795e-12	1.13063e-11	4.42645e-12	2.16659e-12	7.76583e-13	1.37124e-11	8.25944e-13	-2.88031e-12	-8.71673e-12	3.54059e-14	-3.74664e-12	2.88509e-13	-2.92503e-12	6.69822e-12	-2.4334e-12	8.87713e-12	8.62706e-22
2.5795e-13	2.45102e-13	6.24718e-13	6.66552e-13	9.47655e-13	6.28626e-14	1.51739e-13	1.33452e-13	1.50384e-13	1.78803e-13	-5.14326e-13	-2.43817e-13	5.59444e-13	4.42486e-13	-2.13197e-12	-4.72728e-13	-5.6796e-13	1.45002e-13	2.7171e-13	-6.51488e-13	1.07222e-13	-2.25037e-13	2.3539e-13	-5.16814e-13	-7.2591e-14	5.7556e-13	-1.12474e-13	-4.23984e-13	1.91049e-14	3.54757e-13	9.44181e-24
-1.70089e-14	1.52017e-15	-2.99833e-14	5.79313e-14	-1.62174e-13	1.80111e-14	-6.8272e-14	-3.54617e-14	2.32034e-14	2.1033e-14	-1.48616e-14	-6.39369e-14	8.95417e-14	4.39402e-14	-2.52432e-14	-6.09854e-14	-3.91238e-14	-2.46027e-13	1.16765e-15	3.87185e-16	-1.36048e-14	1.27851e-13	-2.32415e-14	5.23521e-14	-1.69293e-14	8.59171e-15	-2.19972e-14	7.9611e-14	-3.96322e-15	-1.99813e-14	1.46155e-25
9.74013e-15	9.50293e-15	5.98676e-15	1.52884e-15	-2.95921e-14	7.42098e-15	-8.52673e-15	4.45724e-15	1.05775e-14	9.51409e-16	2.50335e-15	-2.20846e-15	-7.29821e-15	-3.27046e-15	2.72712e-15	-3.54528e-15	-3.95278e-15	1.17658e-14	6.49305e-15	1.42824e-14	-5.3563e-15	-2.91478e-15	3.36568e-15	-1.54808e-15	8.3116e-15	1.30328e-14	-2.60098e-15	3.62947e-15	6.75998e-15	-4.02318e-15	2.22646e-27
3.7114e-16	-3.3143e-15	-4.3189e-16	-5.17358e-16	-4.13586e-16	8.16319e-16	-4.44258e-16	-2.54722e-16	-1.72041e-16	-1.6164e-15	-2.84049e-15	-1.00125e-15	-1.91701e-15	5.29762e-16	1.75802e-15	1.44249e-16	7.88042e-17	4.3379e-16	-2.99598e-16	3.01236e-17	-1.99453e-16	-4.32798e-16	2.02974e-16	-2.224e-15	-1.34808e-15	8.45526e-16	9.54374e-16	8.80916e-16	5.0164e-16	6.31215e-16	4.18251e-29
-1.76943e-16	-1.41734e-16	2.13073e-16	-3.93231e-17	-1.84836e-16	3.58124e-17	-7.59221e-17	6.42091e-17	1.00611e-16	-1.18928e-16	1.10974e-16	2.06003e-17	8.66132e-17	1.44776e-16	-9.59934e-17	-1.24436e-17	2.08023e-16	-9.03835e-17	4.77225e-17	-4.68884e-17	1.7833e-16	-8.445e-17	-1.3067e-16	3.68831e-17	-2.84692e-16	-1.19708e-16	4.73358e-16	-7.44568e-17	-3.1051e-16	5.52611e-18	7.5324e-31
1.01101e-17	-1.26312e-17	1.41794e-17	-2.65211e-17	1.82461e-17	7.01053e-18	-3.5155e-17	2.0116e-17	6.80795e-18	-1.60825e-17	3.15385e-18	-3.16376e-17	-5.74268e-17	2.33701e-17	1.69407e-17	-8.46386e-19	-7.55582e-20	-7.52729e-19	1.70409e-17	-1.422e-18	-2.99823e-17	2.01944e-18	4.44429e-18	-1.80205e-17	-4.34735e-17	-3.8193e-17	3.57396e-17	3.41836e-17	5.50348e-18	-1.15056e-17	1.6134e-32
2.88787e-19	-2.72638e-18	3.3668e-18	9.35814e-19	-2.55482e-18	-1.12238e-18	-7.40338e-20	-1.76168e-19	-4.8264e-19	4.10134e-18	4.69508e-18	-9.17831e-19	-7.53922e-20	4.43961e-19	-8.32089e-19	1.33202e-18	-4.61661e-19	-1.5019e-18	1.47712e-18	4.31288e-19	-2.54138e-20	-1.05933e-18	-1.53182e-19	-1.47542e-19	2.679e-18	1.39716e-18	2.42501e-19	1.64911e-18	-6.7439e-19	4.4852e-19	8.87288e-35
-1.43058e-19	2.59228e-20	2.99491e-19	-5.90233e-19	6.41825e-20	1.49264e-19	-1.30471e-19	-2.21158e-19	6.81835e-19	-1.89831e-19	3.58641e-20	1.96677e-19	4.62804e-19	-1.31532e-19	-2.08239e-19	-2.01694e-19	-1.19772e-19	-2.72843e-19	9.05447e-20	1.50896e-19	1.11099e-19	-5.49718e-20	6.24115e-20	2.53983e-21	-5.48154e-20	-1.70299e-19	8.97803e-20	3.83908e-19	2.66292e-19	-5.2659e-20	1.80813e-36
3.65564e-20	-7.07867e-21	1.45357e-20	-1.97875e-20	1.4883e-20	6.29957e-20	3.48967e-20	2.86332e-20	-4.13519e-20	7.41214e-21	2.59722e-20	-3.36623e-20	3.23992e-21	-5.5332e-22	-5.73571e-20	1.79536e-20	-2.55904e-21	-5.0809e-22	-4.11539e-20	-3.58236e-20	7.01778e-20	4.90664e-20	6.20317e-20	8.08639e-21	-2.92218e-20	-6.64857e-21	-5.93754e-20	-1.21982e-20	-1.67878e-21	2.95637e-21	3.42259e-38
-1.11443e-22	-1.11964e-21	4.60733e-22	6.20347e-21	-1.07911e-21	2.04403e-21	8.82769e-22	-2.94984e-21	2.03049e-21	-3.42277e-21	4.70936e-22	-3.73247e-21	1.57751e-21	-5.15178e-22	5.85459e-22	5.26004e-22	-1.77659e-22	5.57311e-21	9.28491e-22	-4.19999e-21	-2.69551e-21	-1.44528e-21	1.03782e-21	-6.02822e-21	3.07689e-21	-1.90475e-22	-6.9688e-22	-4.14979e-21	1.39652e-21	2.45416e-22	2.13734e-40
-5.73702e-23	-3.50979e-22	-3.49094e-22	-2.22241e-22	1.75389e-22	6.60757e-22	-4.0196e-22	3.38855e-22	5.5263e-22	-4.7603e-22	-5.62843e-22	1.94398e-22	1.25058e-22	-8.34771e-22	3.91161e-22	-1.74611e-22	-2.77922e-22	-4.81432e-22	-4.28358e-22	-2.73586e-22	-1.86172e-22	-1.55737e-22	8.06402e-22	-1.94145e-21	1.10536e-23	5.98343e-24	6.49424e-22	-5.74307e-22	-4.70315e-23	-3.43226e-22	8.7416e-42
3.19793e-23	6.17137e-24	-9.96011e-24	-1.37326e-23	-9.14872e-24	-5.84658e-24	-4.60271e-24	5.17808e-24	1.34633e-22	-4.81904e-23	2.40668e-23	-9.23995e-23	-1.04871e-22	-1.72997e-23	1.45739e-23	1.7886e-23	-6.22762e-23	2.26549e-23	-2.7451e-24	4.14017e-24	-1.00505e-23	7.73764e-24	5.94628e-24	-2.38826e-23	-1.31305e-23	8.32168e-24	-3.97642e-24	4.87486e-23	-4.88934e-25	1.84443e-23	5.10665e-44
1.43289e-23	-1.05775e-23	-2.34196e-24	-2.60683e-24	5.34937e-25	4.57406e-24	-9.41407e-24	-1.10811e-23	-1.39504e-24	1.08402e-23	1.70147e-23	4.1049e-24	-9.15382e-24	1.82701e-23	2.00566e-25	8.66063e-24	-5.84927e-24	1.27291e-24	9.78951e-24	-1.50027e-24	-2.25697e-24	1.83437e-23	1.84205e-24	2.67549e-24	-3.296e-24	1.21113e-24	-4.92063e-24	2.71269e-24	-3.74006e-24	6.27453e-25	2.02489e-45
-2.34863e-24	-1.92003e-25	8.90192e-26	4.43603e-25	-1.15779e-24	5.01752e-25	2.87933e-26	-1.4922e-25	3.95372e-25	1.54396e-25	-5.03501e-25	-5.30271e-26	-1.66726e-25	-5.82123e-25	3.71493e-25	-1.57267e-26	1.92472e-25	1.01579e-24	1.55229e-25	-1.79437e-25	-1.67522e-25	1.98191e-25	5.48701e-26	-3.60587e-24	-1.36457e-25	1.39833e-25	-3.00252e-25	-2.47449e-24	5.22327e-25	-2.82411e-26	2.90373e-47
-5.20222e-26	2.80273e-25	-3.22061e-26	1.22107e-25	1.00155e-25	-2.04292e-25	4.69809e-26	-9.37521e-26	1.84497e-25	-8.36261e-26	3.14296e-26	-4.72067e-26	2.36272e-25	3.53332e-26	7.59965e-26	3.90571e-26	-1.536e-25	-1.00744e-25	1.157e-25	1.8145e-25	3.42258e-26	-1.91569e-25	-7.03678e-26	-6.51371e-26	-1.92351e-25	3.83962e-26	7.72169e-26	-2.07727e-25	-5.86727e-26	1.77289e-26	4.87053e-49
1.69642e-26	2.02695e-26	5.35279e-27	1.66062e-26	7.10674e-27	3.08587e-26	2.37449e-26	-2.10329e-26	3.69409e-27	-6.0672e-27	6.25741e-27	-1.63946e-27	-1.03446e-26	4.83519e-27	-4.21129e-29	-7.51133e-27	2.05825e-27	-3.84301e-29	-1.11911e-26	6.77683e-27	-6.79112e-27	-2.74387e-27	4.11524e-27	1.34859e-26	3.70532e-26	1.13794e-27	-1.09696e-26	4.19957e-27	-8.19459e-27	-9.28729e-27	5.3846e-51
1.76632e-28	-1.48391e-27	-2.38209e-27	-1.01564e-27	2.6171e-27	-5.58834e-28	9.55745e-28	1.46406e-28	-1.55653e-27	1.39741e-27	7.70105e-28	-2.15185e-27	2.58136e-28	-5.0969e-29	-1.93676e-27	-1.70283e-27	4.33088e-28	1.14995e-28	-1.54042e-27	-1.38073e-28	-1.64576e-27	2.70456e-29	7.76462e-28	2.52577e-27	-6.2274e-28	-1.31175e-27	-2.14668e-28	-1.89945e-27	-6.85728e-28	4.46338e-28	5.20707e-53
3.91944e-29	1.8367e-28	4.53708e-28	1.3631e-28	-1.69825e-29	1.81637e-28	1.07497e-28	-1.02101e-28	1.62695e-29	2.65875e-28	7.07831e-29	3.15157e-28	-6.09718e-29	-8.07342e-29	-3.28053e-28	-1.3229e-28	4.18949e-29	-2.08939e-28	-2.46683e-28	-1.2541e-29	-7.46451e-29	-1.21981e-30	-2.37528e-28	-5.26172e-29	1.8089e-29	2.82087e-29	8.25478e-29	3.39326e-29	-1.09509e-28	4.57754e-29	8.19964e-55
9.96338e-31	-2.41119e-29	8.92108e-30	3.80036e-29	6.07466e-30	-9.65535e-30	-2.93716e-29	-5.20436e-30	2.23726e-29	1.21867e-29	4.84843e-29	-2.33046e-29	7.15529e-29	-2.68128e-30	1.13557e-29	-1.31702e-29	2.25429e-30	1.90829e-29	9.02852e-30	5.23826e-30	-1.13746e-29	-1.13781e-29	-8.1034e-30	2.89785e-30	-6.16244e-30	8.44755e-30	-3.59194e-29	-1.72916e-29	1.03117e-29	-2.75424e-29	1.5473e-56
4.76773e-30	5.52143e-30	-8.99204e-31	-2.24451e-30	7.84343e-31	1.02116e-30	-2.83394e-31	7.16185e-31	6.39803e-30	2.32147e-30	1.41505e-30	5.9971e-31	-5.99233e-30	-3.70001e-30	-3.72076e-31	-2.88492e-30	-4.53224e-30	-6.82818e-30	-5.79939e-31	-1.76899e-30	2.15882e-30	6.4141e-31	2.44308e-30	1.22601e-31	-3.94469e-31	8.35555e-31	-2.84416e-30	-3.98225e-31	-2.01294e-30	4.44058e-30	2.82619e-58
1.21742e-31	-5.83013e-31	-3.62269e-31	2.62276e-31	-6.98885e-32	-3.46768e-32	2.01972e-31	1.04523e-31	-6.13618e-32	5.73646e-32	-4.24177e-31	3.56389e-31	-2.93928e-32	2.37746e-31	-3.41006e-31	3.10276e-31	4.8834e-32	-3.38787e-31	-3.49863e-32	1.44131e-31	-7.81949e-32	3.75079e-31	-2.96457e-32	2.6149e-31	-6.42664e-31	-2.03685e-32	6.16334e-31	9.90382e-32	1.02637e-31	3.43627e-31	2.48343e-60
4.29312e-32	1.35203e-31	-9.42759e-33	-2.51762e-32	2.77644e-32	-9.29639e-33	2.63658e-32	1.4934e-32	-3.85203e-32	9.7804e-32	1.06526e-31	3.72482e-32	-3.22067e-33	-1.97216e-32	-3.04259e-32	-1.08179e-32	2.12063e-32	-7.73123e-32	-8.4511e-33	2.73251e-32	-2.03153e-32	-6.0576e-32	-3.97063e-32	2.14243e-32	-4.09947e-33	3.74249e-33	5.67644e-33	1.76261e-32	5.5301e-33	3.39776e-33	6.16263e-62
1.19259e-32	-3.80714e-33	7.05877e-34	1.56672e-32	4.5313e-33	4.3522e-33	2.91311e-33	5.58939e-34	-5.41279e-33	-5.66901e-33	1.23439e-33	8.03442e-33	-4.08596e-33	2.12672e-33	-5.33064e-34	-5.30615e-33	-4.3873e-33	1.00779e-32	1.14823e-33	8.09234e-33	5.42789e-33	-1.13705e-32	2.26293e-33	7.00198e-33	-5.36212e-33	2.26539e-33	-2.41193e-33	-6.03078e-33	9.85604e-34	1.67741e-33	1.1085e-63
3.83947e-34	4.08869e-34	-7.39175e-34	-2.24029e-33	1.13181e-34	2.27502e-34	2.04527e-33	4.8756e-34	2.6628e-35	-7.2308e-34	6.71798e-35	5.38418e-35	5.8906e-34	1.08285e-34	2.66632e-33	1.34913e-33	-1.64056e-33	-6.79999e-35	-5.65561e-34	2.77464e-34	3.30485e-34	1.22072e-34	2.05077e-33	-2.01206e-34	6.23886e-34	6.40751e-34	1.33883e-34	6.71053e-34	1.68649e-34	7.59012e-34	2.95201e-65
-5.02165e-35	-1.08894e-34	-1.35949e-35	-8.11204e-35	-8.03028e-35	-8.6567e-35	1.1815e-34	1.08047e-34	2.98898e-37	4.70088e-35	-2.36217e-35	2.12028e-34	-1.13604e-34	-5.57235e-35	3.08083e-35	3.42773e-35	-3.16067e-35	-1.02154e-35	-9.1006e-36	1.75049e-35	-1.57503e-36	-6.97072e-35	-1.24521e-35	8.5392e-35	1.1082e-34	-2.59736e-34	3.60956e-35	-4.94425e-35	-2.90886e-35	7.89345e-35	2.30949e-67
1.42033e-35	1.08621e-35	2.05238e-35	1.48276e-35	3.43522e-36	1.42889e-35	5.02719e-36	2.21048e-36	-2.3431e-35	-1.93914e-35	1.28649e-35	-1.95165e-35	2.41953e-36	1.91028e-35	1.26359e-35	-3.42106e-36	1.26553e-35	-6.08444e-36	-1.45151e-35	-5.74873e-37	-2.5996e-36	-1.11634e-35	2.1141e-38	7.25617e-36	-7.75531e-36	2.26424e-35	-1.13576e-35	-8.2984e-36	-6.23176e-36	-2.70203e-35	5.35236e-69
-5.63189e-37	-1.24656e-36	5.41195e-37	-5.29862e-36	-9.79805e-37	8.52582e-38	-2.05722e-36	-4.62744e-37	-1.96228e-36	-1.69199e-36	-1.16504e-36	2.88743e-37	3.26855e-37	-2.50025e-38	8.64225e-37	9.09699e-38	-2.28122e-37	-1.48667e-37	7.16484e-37	6.5025e-37	-2.73349e-37	2.99385e-37	-2.50543e-38	-2.49678e-36	-9.75957e-37	-1.72838e-36	8.63967e-37	-1.68809e-36	8.69678e-37	-1.35876e-37	6.03896e-71
1.56605e-38	-3.69697e-37	1.3238e-38	1.44586e-37	2.40681e-38	8.31982e-38	-2.57771e-38	-3.64904e-38	3.50641e-38	5.62767e-38	-1.27642e-37	2.9548e-37	-4.23492e-37	9.47188e-38	-5.03989e-38	9.18093e-38	-4.07582e-37	1.09769e-37	-1.69353e-37	-1.84511e-38	-1.17123e-37	1.77349e-38	2.5957e-39	-3.51211e-37	-1.65916e-38	-6.87319e-38	-2.16143e-37	-8.10824e-38	1.57163e-37	1.23909e-37	9.17709e-73
3.76892e-39	-1.86732e-38	-3.14772e-40	-6.59298e-39	-5.78252e-38	-1.68842e-38	-7.7103e-39	-1.95291e-38	6.76244e-39	9.50345e-38	1.04414e-38	-2.48746e-39	4.42936e-38	-1.30058e-38	-6.6636e-39	-1.37146e-38	-3.4935e-38	8.96497e-39	4.20895e-39	-1.83182e-40	7.82952e-39	-9.19956e-39	2.10021e-38	-8.06882e-39	1.77516e-38	-2.71926e-38	-1.09011e-38	-3.61335e-39	-5.4134e-39	1.069e-38	1.93329e-74
-1.09329e-39	4.03147e-39	-1.45949e-39	-7.11351e-40	-3.95416e-40	-9.81745e-40	1.3695e-39	-8.85855e-40	3.34549e-40	5.13074e-40	-3.12095e-39	-1.84683e-39	1.08759e-39	5.9916e-40	8.22572e-40	-1.65856e-39	-4.11464e-39	-2.48463e-39	1.5647e-39	7.97307e-40	-2.25223e-39	2.00722e-39	-1.65051e-39	3.87278e-40	1.32947e-39	-4.00691e-39	-1.55592e-40	2.47913e-39	7.08122e-40	4.25044e-40	1.05199e-76
1.84155e-40	-9.69929e-40	2.51139e-40	5.35574e-41	1.53923e-40	9.97837e-41	6.392e-40	-1.69018e-40	5.69505e-41	-2.42749e-40	-1.32481e-39	3.67652e-41	-5.99515e-41	-9.61688e-42	3.6962e-41	-2.12041e-40	-1.35109e-39	-2.58371e-40	1.78439e-40	2.53697e-40	5.00272e-40	-4.32984e-40	-1.38949e-40	3.41694e-40	1.23555e-40	-1.19555e-40	7.31113e-40	7.02128e-41	4.17115e-40	5.73695e-41	6.68858e-78
1.49919e-40	2.9292e-41	8.30407e-42	-4.99106e-42	-2.93295e-41	1.76086e-41	3.207e-41	-1.47523e-41	-2.32411e-42	3.24562e-41	-2.22972e-41	-6.47818e-41	6.84778e-41	3.19798e-41	-9.21689e-43	1.60859e-40	6.22481e-41	4.37749e-41	-3.0068e-41	-9.1751e-42	9.54858e-42	-1.00454e-41	-5.31785e-41	-6.97662e-42	-4.10663e-43	1.44947e-41	1.22969e-42	4.76676e-41	-5.30661e-41	7.29542e-41	8.36556e-80
4.99695e-42	-2.4577e-43	-1.03177e-42	-1.71394e-42	5.15705e-42	-8.42489e-42	5.76426e-43	3.68859e-42	-2.63394e-42	2.54497e-42	-2.47848e-42	5.1939e-43	-2.51314e-43	8.51094e-42	1.92594e-42	-9.74391e-42	-4.74698e-44	-5.93569e-42	2.13931e-42	3.52829e-42	2.57056e-42	-4.1853e-42	3.78241e-42	-2.14213e-42	1.83444e-42	7.71657e-43	6.52646e-43	-2.10839e-42	2.52628e-42	-1.49089e-42	4.4424e-82
6.77679e-44	-5.23833e-43	-1.44755e-43	-1.32327e-42	3.18553e-43	3.50971e-43	2.2368e-43	-5.06773e-43	-2.19785e-43	1.70165e-42	-6.16583e-43	-1.1815e-43	8.57623e-43	-2.67829e-43	1.59426e-43	-3.34563e-43	6.69173e-44	-6.85731e-43	-3.66562e-43	-5.30696e-44	-7.06797e-43	-7.10693e-43	-1.25761e-42	-2.12627e-43	-5.6382e-44	-3.34665e-43	-1.71706e-43	1.11994e-42	7.27824e-43	4.65486e-43	1.22538e-83
-1.11557e-44	2.41468e-44	4.55987e-44	1.75181e-44	9.7925e-44	-4.32065e-46	2.59282e-44	3.76445e-44	-3.37325e-44	-3.70786e-45	-2.12564e-44	5.11323e-44	-3.09982e-44	4.37549e-44	-1.4591e-44	4.79926e-44	-5.69633e-45	-3.18099e-44	9.28135e-44	-8.84294e-44	-1.49944e-44	-3.07451e-44	-2.29116e-44	6.80386e-44	-2.85065e-44	-9.18055e-44	-6.53455e-44	7.56678e-44	1.93473e-44	-4.55187e-44	6.98676e-86
-7.18275e-47	6.96197e-46	2.53204e-45	1.741e-44	-6.74167e-46	1.22236e-45	-3.47914e-45	9.4006e-46	6.47919e-45	-1.76806e-45	-2.549e-45	3.62134e-45	4.81568e-46	5.42484e-45	-3.18798e-45	2.4368e-46	1.43627e-45	2.1436e-44	-8.57817e-46	-6.96461e-45	1.57384e-45	1.79374e-45	-1.60248e-45	3.72387e-45	1.46011e-45	-3.98587e-45	-2.09565e-45	1.2856e-44	9.57185e-47	7.52536e-46	1.15075e-87
3.91048e-46	9.58373e-46	3.32905e-46	4.13587e-45	-1.17632e-45	-3.32108e-46	-8.96087e-46	2.05553e-46	-5.785e-46	8.20733e-46	8.24223e-46	4.81738e-45	-4.12718e-46	1.75156e-45	-9.20963e-46	1.9071e-46	-9.34865e-46	-1.93005e-47	6.52777e-46	2.22676e-45	1.38175e-46	3.81741e-46	-1.64419e-46	3.78273e-46	1.07324e-45	-1.56848e-45	-5.95295e-46	1.63215e-46	9.00791e-46	6.27618e-46	6.14367e-89
3.69969e-47	-1.96624e-46	2.17029e-46	6.9092e-48	2.76065e-47	1.2616e-47	6.8065e-47	-6.79556e-47	1.4082e-47	-2.10744e-46	-1.57814e-47	-6.94236e-47	5.13659e-47	-7.31043e-47	7.9436e-47	1.40014e-46	-1.12393e-46	-3.2577e-47	-6.27551e-47	-2.19678e-48	1.05079e-46	-1.77412e-46	-3.25036e-46	-1.15215e-46	9.87342e-47	-5.57783e-47	5.79612e-47	2.80667e-46	5.56417e-47	3.93013e-47	4.59638e-91
2.33844e-47	2.05926e-47	-1.21349e-47	-1.68857e-47	1.08877e-47	6.97232e-48	2.23934e-47	9.70627e-48	3.58083e-48	1.35445e-47	2.1074e-47	-5.09674e-48	-2.19328e-47	2.51738e-48	1.30157e-47	1.33294e-47	5.82639e-48	6.97088e-48	1.218e-47	-4.03181e-47	3.1217e-47	-5.06009e-48	-3.75979e-49	-2.17622e-47	-3.56236e-48	-1.19512e-47	-1.58207e-47	-4.96705e-48	2.52851e-47	3.49994e-47	9.292e-93
-1.6329e-48	3.93331e-48	-1.26359e-48	-2.20677e-48	1.68698e-48	-5.56132e-48	-3.56959e-48	5.70703e-50	-6.0925e-49	-5.15038e-49	1.34046e-48	2.3807e-48	-1.89812e-48	7.29694e-49	-9.75705e-49	3.18515e-49	-1.74186e-48	2.76395e-48	-9.47424e-49	-8.47234e-49	-7.27036e-49	3.42009e-49	1.64476e-48	1.00432e-48	5.57298e-49	-2.94961e-48	8.8904e-49	-1.12222e-48	-4.9502e-49	1.5625e-48	1.14808e-94
1.4518e-49	-4.45828e-49	-1.73584e-50	-1.60125e-49	2.74555e-49	-1.69732e-49	3.35001e-49	2.20303e-49	-3.16957e-49	3.7649e-49	-2.16176e-49	-2.30432e-49	-9.63586e-49	-1.5291e-50	-2.9428e-49	-1.86787e-49	1.38449e-49	1.5114e-52	4.51563e-50	-2.44947e-49	-6.28491e-49	8.88639e-50	1.49921e-50	1.07669e-49	-2.7765e-49	1.81371e-49	1.59324e-50	2.943e-49	5.68443e-50	8.42617e-50	2.60609e-96
2.66431e-50	-3.22047e-50	1.73025e-50	-8.50138e-50	-2.76814e-50	-4.85432e-50	-1.18629e-50	1.03952e-50	3.51595e-50	-4.97648e-50	2.00284e-50	2.60839e-50	4.34748e-50	-8.9739e-50	-4.61859e-51	-7.24131e-51	-7.97266e-50	-1.62848e-50	-1.73165e-50	-4.10982e-50	2.25814e-50	2.72479e-50	-4.17186e-50	-4.05147e-50	-3.81716e-50	-3.5682e-50	9.79858e-51	3.82597e-50	-3.83362e-50	-3.82977e-50	4.79275e-98
-1.68708e-51	-2.04802e-51	2.98068e-51	-1.53197e-51	7.17665e-51	3.50833e-51	-5.78531e-51	1.52195e-51	-3.76513e-51	4.23745e-51	-1.40752e-51	5.10423e-51	5.17485e-51	3.50014e-52	3.16427e-51	-3.96562e-51	-1.81322e-51	8.52261e-51	-5.6845e-51	1.60505e-51	4.3551e-51	2.98405e-51	2.45755e-51	2.0631e-51	6.25356e-51	-1.04024e-51	-1.53858e-51	-1.00125e-51	-5.7607e-52	8.09509e-52	4.24203e-100
5.01878e-53	-1.05498e-52	-1.62905e-52	-5.97778e-53	4.93987e-52	-4.16541e-52	-9.06934e-52	5.50779e-52	2.44303e-52	3.58333e-53	-1.52218e-52	-1.81207e-52	4.72478e-52	-4.93883e-53	-4.80952e-52	2.02313e-52	-2.34292e-52	-2.36434e-52	1.94341e-53	-4.38271e-53	-1.45443e-52	3.54741e-52	-5.0196e-52	-1.44056e-53	1.67689e-52	-4.61214e-52	-1.68616e-52	-2.05813e-52	-8.23201e-53	8.19103e-52	3.70367e-102
-2.44182e-53	1.34312e-52	3.87609e-53	-7.02334e-54	-1.22915e-52	2.75923e-53	5.71986e-53	4.81714e-54	4.37893e-53	1.46279e-52	-6.55514e-54	-8.04672e-53	-9.66732e-54	4.12391e-54	-3.81525e-53	1.26235e-52	-1.19969e-52	2.74855e-53	-5.77795e-55	-2.73221e-53	-4.45286e-53	2.0186e-54	-4.36555e-53	-2.96433e-53	-9.82258e-54	-6.97113e-54	-7.78449e-53	1.84137e-53	-5.71148e-54	5.55784e-53	1.17018e-103
2.75559e-54	9.55662e-55	1.17137e-53	6.39243e-55	-9.80162e-55	1.90973e-54	1.04305e-53	3.76991e-55	5.79387e-54	9.26025e-55	1.68305e-53	6.45126e-54	-2.83614e-53	-2.49385e-54	-1.77433e-54	2.49067e-55	-8.2906e-54	-3.19701e-54	7.66299e-54	-6.7347e-56	-5.6933e-54	7.62162e-54	-5.49729e-54	4.36114e-54	-1.77224e-54	1.70388e-53	-2.47516e-54	-8.5387e-54	-2.74378e-54	8.10317e-54	2.15589e-105
-9.75045e-56	2.14875e-55	-1.74744e-54	3.45278e-57	4.91857e-55	-9.81426e-56	7.02974e-55	9.53248e-55	1.74584e-56	5.40836e-55	-1.35228e-55	-7.04147e-55	8.35098e-55	-6.68951e-55	3.2055e-55	-9.02186e-55	7.5861e-55	-3.94752e-55	-1.27703e-54	3.39202e-55	3.35042e-55	9.3426e-55	-8.4534e-56	-8.33568e-56	-8.86027e-55	9.57843e-55	3.15096e-55	3.58494e-55	1.18478e-54	1.65099e-54	1.71683e-107
1.05441e-57	2.09964e-55	2.49721e-55	1.04297e-56	1.59785e-55	5.2261e-57	2.9416e-56	3.44253e-56	-8.1405e-56	5.46151e-56	1.04569e-56	1.50261e-56	1.20772e-55	-3.83503e-56	2.27103e-56	2.38302e-56	-8.6626e-56	-1.87387e-55	4.79868e-56	4.95549e-56	-1.61722e-55	-1.08419e-55	-9.46782e-56	7.63297e-56	-1.12523e-55	-8.77783e-57	2.82075e-56	1.00708e-55	2.06958e-56	-6.75944e-56	2.89998e-109
-7.92313e-57	4.09916e-57	-1.6178e-56	-2.02166e-56	-6.66393e-57	-2.10689e-57	-3.24527e-57	-1.14398e-56	5.9946e-57	1.98751e-57	-6.35274e-57	9.71336e-57	3.34878e-58	5.23635e-57	-7.33752e-57	-5.15017e-57	-2.59906e-57	-6.36161e-57	2.41973e-56	-3.5902e-58	4.55748e-57	-5.58959e-57	-2.52367e-57	-2.38446e-57	-2.71159e-57	-1.2787e-56	-7.45694e-57	1.07234e-57	1.45633e-56	-1.70922e-56	2.65153e-111
5.47809e-58	2.6904e-58	-1.18271e-57	6.4898e-58	-1.19527e-57	5.86399e-58	-1.12643e-57	-1.54002e-57	4.73286e-58	1.78908e-57	-5.76834e-58	-3.51442e-58	2.95195e-57	1.84589e-57	2.03687e-57	-1.69407e-57	1.47396e-57	-1.04318e-57	-2.32754e-57	-1.79818e-57	5.23596e-58	-9.30536e-58	1.22894e-57	2.10071e-57	-1.36523e-58	-5.63611e-59	-1.36632e-57	1.09747e-58	1.52128e-57	-9.20242e-58	5.46633e-113
1.15239e-58	-1.18116e-58	-1.4658e-58	3.53427e-59	4.49389e-58	1.36803e-58	1.29142e-59	-6.90435e-59	1.45979e-58	-1.19114e-58	-6.72165e-59	5.35345e-59	6.32654e-58	6.86469e-59	-4.14463e-59	-1.73123e-59	4.80482e-59	8.42285e-59	-1.56823e-58	-3.70819e-60	-4.02969e-59	1.63085e-58	-6.69749e-60	-2.10973e-58	1.85653e-59	-5.32767e-60	2.66434e-58	-7.44358e-59	9.02601e-59	7.29153e-59	9.22577e-115
4.06288e-59	-9.72769e-60	1.20971e-60	-5.67916e-60	-6.52723e-60	1.84975e-59	-1.18691e-59	-4.719e-60	-6.39575e-60	9.83208e-60	1.84344e-59	3.67051e-59	-1.65688e-59	-1.57214e-59	-4.84491e-60	-4.88184e-60	-1.1209e-59	6.01625e-59	-5.36385e-59	-2.00418e-60	2.36534e-59	3.00905e-59	-3.99807e-60	3.42703e-60	8.23905e-60	-3.30411e-59	1.52248e-59	-5.85239e-60	-2.67097e-59	-3.74567e-60	1.49926e-116
4.2744e-60	1.62156e-60	5.8403e-61	-3.53812e-60	3.10988e-60	-8.65564e-61	2.43132e-60	-1.76918e-60	2.03783e-60	-5.32102e-61	-1.8443e-60	7.57867e-60	-9.206e-60	-1.57272e-60	8.18021e-61	-3.86689e-60	3.94377e-60	-2.49923e-60	4.52438e-60	-1.57814e-60	3.31341e-60	-8.54641e-60	1.97051e-60	-2.09972e-60	1.86575e-60	-3.80321e-60	-7.27125e-60	-2.62126e-60	3.91715e-61	2.83878e-61	4.36334e-118
-6.59672e-62	-1.97592e-61	4.57487e-61	1.95122e-61	2.17186e-62	1.73295e-61	-6.32921e-61	-5.4755e-62	-6.86625e-61	-7.75984e-62	-8.42525e-61	2.95312e-62	-1.48281e-61	4.75799e-61	-2.16648e-61	-2.17138e-61	1.98378e-61	-2.96457e-62	-9.21155e-61	3.23615e-61	1.39598e-61	1.12726e-61	-3.87443e-61	-3.09206e-61	-1.52313e-61	7.30164e-61	3.7526e-61	-1.49955e-61	6.82722e-61	-7.71364e-62	4.71861e-120
1.31015e-62	3.18017e-63	3.59819e-62	4.7239e-62	-3.66849e-62	-2.95355e-62	2.12481e-62	5.04826e-62	-4.19095e-62	3.2388e-62	-5.38239e-63	-3.07945e-62	2.30469e-62	9.86079e-63	-4.91871e-63	1.46015e-62	9.16892e-63	-1.08228e-62	-8.91266e-62	-6.97318e-62	-2.78902e-62	1.13505e-62	3.92132e-63	3.34123e-63	2.27221e-63	-3.70228e-62	3.81603e-63	5.95357e-63	-6.94451e-63	-6.72568e-62	3.35126e-122
5.33904e-63	9.89045e-64	-2.4661e-63	-4.06509e-64	-3.33138e-63	2.08275e-63	2.72033e-62	2.25446e-63	8.14329e-63	8.79677e-64	-5.24486e-64	4.06316e-63	-4.32067e-63	4.57955e-63	1.09525e-63	3.61308e-63	7.73708e-64	2.88393e-63	-5.75563e-63	1.21778e-63	8.93387e-64	-3.23237e-63	3.22237e-63	-8.70241e-63	-2.85491e-63	-1.5952e-63	-1.85349e-64	5.13235e-64	-2.45233e-63	1.37518e-62	1.28104e-123
4.14779e-64	5.29813e-64	-3.05566e-64	-2.43386e-64	8.88258e-64	2.58649e-64	8.59532e-68	2.6472e-65	-8.38108e-66	-8.29997e-64	-1.64454e-64	5.34778e-64	-7.31963e-64	7.24503e-64	-1.32642e-64	-1.42556e-64	5.30333e-64	1.08938e-63	-6.07724e-64	6.62557e-64	6.18094e-65	-3.07696e-65	3.4619e-64	-4.95973e-64	1.22267e-63	2.12207e-64	-4.59491e-64	-4.12662e-64	1.17309e-63	6.85912e-64	9.97744e-126
-8.82737e-65	6.03217e-65	8.74471e-66	2.78734e-65	-3.6998e-65	-1.44474e-65	1.584e-65	-7.26044e-65	2.33334e-66	1.71239e-64	-9.56563e-66	-7.29388e-66	-9.70623e-66	2.47042e-65	2.22435e-65	-3.86636e-65	-1.0733e-65	2.62946e-65	1.91367e-64	3.97985e-65	1.40873e-64	7.65795e-66	6.50118e-65	-2.99098e-65	-6.37982e-65	-3.22524e-65	2.42088e-65	3.37949e-65	1.6234e-65	1.2456e-64	1.38205e-127
8.06785e-66	8.37461e-66	-2.09282e-67	-6.97903e-66	3.06527e-66	-9.96612e-67	-8.79242e-67	2.27839e-65	-6.96384e-66	-1.51313e-67	-3.10165e-65	6.42539e-66	-1.91024e-65	2.34628e-65	-4.04586e-67	-1.66505e-65	-2.47073e-65	-1.82269e-66	3.49875e-66	-1.29493e-68	4.20108e-67	1.00097e-65	9.59843e-66	3.59574e-66	-1.5733e-66	-2.295e-67	-1.06192e-65	6.74225e-66	1.039e-65	-1.1677e-66	4.06038e-129
1.31157e-66	8.77658e-67	-1.30034e-66	-3.15645e-66	1.23268e-66	4.32065e-67	-4.00653e-67	1.05088e-66	-4.09305e-67	5.63564e-67	4.79739e-67	-1.81843e-66	-1.66281e-68	8.14217e-67	-2.03288e-68	2.52088e-66	1.09639e-67	-9.08361e-68	-4.27261e-67	1.41993e-66	-8.93272e-68	7.41071e-68	1.07498e-66	7.54078e-68	-1.12371e-67	-2.19164e-66	-6.0794e-69	5.94726e-67	-7.64966e-67	9.09281e-67	3.81314e-131
4.44595e-68	9.24466e-68	8.17667e-68	-7.9912e-68	-3.70573e-68	2.26763e-68	4.2954e-68	-1.58366e-67	-6.79871e-68	-1.87118e-67	3.97512e-68	-3.0928e-68	-7.51477e-68	1.61074e-67	-1.19315e-68	8.28668e-68	5.18935e-68	5.85417e-68	-1.25886e-67	1.00729e-68	3.34255e-68	3.80832e-68	5.81882e-68	1.13985e-67	-9.77107e-68	-1.85935e-67	-1.55622e-68	-8.71753e-69	-2.11741e-68	1.77657e-67	2.50643e-133
9.24939e-69	-1.60445e-68	1.36158e-68	-8.56685e-69	-2.95788e-68	-1.6651e-68	-8.45308e-69	1.0967e-68	5.03853e-69	1.20621e-68	5.00938e-69	-1.25091e-68	1.33782e-68	-1.59579e-68	-2.7042e-68	1.05026e-69	-1.41751e-68	8.09657e-69	-6.72039e-69	1.92764e-69	-3.2934e-68	-1.11072e-68	5.78021e-70	4.08165e-69	-1.14638e-68	-3.34641e-69	4.76392e-69	-1.95887e-68	1.81393e-68	9.43724e-69	5.97161e-135
9.37817e-71	-1.79975e-71	-4.44113e-70	1.00122e-69	-7.91936e-70	1.08089e-69	-1.09688e-69	1.64212e-69	-2.03413e-69	-2.82572e-70	1.58242e-70	1.69139e-69	1.28986e-69	-1.43276e-70	2.36001e-69	5.80974e-70	-5.73539e-70	2.67261e-70	-3.83064e-69	-1.69028e-69	-2.69021e-69	-1.8571e-69	4.72281e-70	3.95769e-70	1.2966e-69	-9.59671e-70	-1.31274e-69	5.59749e-70	5.03842e-70	2.67339e-70	5.55599e-137
1.13709e-70	6.70823e-72	2.77883e-71	-2.06898e-71	-1.89149e-70	-3.33505e-70	-2.37548e-71	1.88025e-70	-4.53014e-71	1.06938e-70	5.78671e-71	8.25095e-71	7.6122e-71	-3.71467e-72	1.93456e-70	9.55025e-71	-1.70364e-70	-1.88284e-70	-2.28317e-71	-2.23794e-71	1.83635e-70	-1.17902e-70	-6.1662e-72	1.23489e-70	-3.55931e-71	-6.68577e-71	-1.65193e-70	-6.1732e-71	-4.30779e-71	-1.87401e-70	4.75313e-139
2.71192e-72	6.08512e-72	-1.84464e-71	-1.24932e-72	1.92021e-71	-2.00276e-71	-6.41129e-71	6.7033e-71	1.86088e-71	1.77148e-71	-1.62053e-71	-3.02491e-71	-6.75362e-72	-2.32419e-71	5.47839e-72	1.89374e-71	4.4149e-72	-4.75034e-72	-4.1346e-71	-7.5167e-74	9.66523e-72	-2.44986e-71	2.84552e-71	3.56404e-71	-3.23854e-72	4.25217e-72	3.65657e-71	2.51602e-71	-2.62512e-73	-8.81593e-72	1.91736e-140
-6.49002e-73	-3.02012e-72	5.07829e-73	-3.7102e-72	-2.10789e-72	-7.374e-72	2.19981e-72	-5.44268e-73	1.18966e-72	-1.21533e-73	-2.52387e-72	-2.97312e-72	-4.5071e-72	-4.60612e-72	-5.59939e-72	7.55837e-73	-1.38772e-73	-1.36441e-72	5.83669e-72	-9.13595e-72	-2.69312e-72	-1.89409e-72	1.14152e-72	-3.91882e-72	-9.02968e-73	-6.56007e-73	-3.38953e-73	-2.14114e-73	-9.02471e-73	3.68379e-72	3.4032e-142
-1.30958e-73	4.70308e-73	-2.54356e-73	4.83115e-73	-1.58414e-73	-2.56262e-73	1.07811e-73	2.37677e-72	3.87066e-74	1.05708e-72	1.1082e-72	-4.71323e-73	7.17549e-73	3.98667e-73	-7.26597e-73	5.73826e-73	9.14375e-73	-5.58688e-73	-4.23758e-73	-7.54879e-73	3.30395e-73	-3.43778e-73	3.12955e-73	3.04751e-73	-1.67471e-73	-3.17808e-73	-9.31377e-73	-4.14738e-73	-1.29566e-73	7.11036e-73	1.43947e-143
2.47697e-74	-4.25324e-76	2.52591e-74	-3.35941e-74	-3.98305e-75	-8.28569e-75	-7.96649e-74	-3.5444e-75	7.31852e-74	-6.8391e-74	-1.61276e-73	3.65972e-74	-6.40222e-75	-2.79266e-75	-7.3208e-75	2.22416e-74	8.56907e-74	3.46401e-74	3.70333e-74	-3.1107e-74	8.70461e-74	-6.16792e-74	2.98584e-75	-3.05039e-74	-5.67934e-74	-1.56364e-74	5.8946e-74	-6.50475e-74	1.64698e-74	-5.07432e-74	8.40281e-146
1.29864e-74	-3.33799e-76	-1.13577e-74	2.00843e-74	-4.4228e-75	-1.18426e-76	6.2066e-75	4.5677e-75	1.85468e-75	3.82406e-75	-2.06602e-75	8.43717e-75	1.34699e-74	5.89011e-75	1.62347e-75	-8.37652e-76	-2.56911e-76	1.05455e-74	3.42353e-75	-6.89579e-76	2.82036e-75	-6.74228e-75	-6.06973e-76	1.84678e-75	1.67011e-75	2.65871e-75	-1.76433e-75	-4.87943e-75	-6.19563e-76	-1.71495e-74	1.60501e-147
-8.98402e-76	-1.39142e-75	7.19816e-77	3.58534e-76	-3.38994e-75	1.56864e-76	-5.33405e-76	8.68118e-76	-6.50142e-76	-5.77328e-76	-1.36069e-75	7.64787e-76	-2.43594e-75	-1.51594e-76	-6.18903e-79	-8.46056e-76	3.24374e-77	6.36267e-77	6.36617e-76	3.52378e-76	-2.87173e-76	-7.54769e-76	-1.69772e-76	-1.33404e-75	9.99858e-76	-5.35573e-76	6.14831e-76	5.37829e-76	1.72724e-75	1.62324e-75	3.58636e-149
2.83795e-77	-1.34475e-76	-4.32337e-77	1.32342e-76	1.71022e-76	3.63631e-77	1.74116e-76	-6.98169e-77	-7.55026e-77	1.21305e-77	-1.30693e-76	1.0708e-76	-2.08525e-76	-1.31822e-76	-8.27747e-77	-1.81207e-77	-1.46332e-76	4.94071e-77	5.98782e-77	2.03548e-76	-1.12655e-76	1.67616e-76	-2.90592e-77	5.69526e-78	1.54602e-76	1.73071e-76	5.09616e-77	-8.46155e-77	6.31119e-77	4.74219e-77	3.86847e-151
3.3946e-78	3.47528e-79	1.33714e-77	3.07815e-78	1.99053e-79	-1.91568e-77	-1.41359e-77	-4.20743e-78	3.03545e-78	-4.29147e-78	-7.92585e-78	9.5898e-79	7.71892e-78	-5.03357e-78	-3.00114e-78	-1.28513e-78	-7.9079e-78	1.41562e-77	-2.72953e-78	2.82122e-78	6.06059e-79	1.59667e-77	-5.17254e-79	2.60948e-77	3.3038e-78	-1.1702e-77	-3.65982e-78	-8.84163e-79	-2.51605e-77	2.26874e-78	2.98649e-153
-1.15144e-78	2.14861e-79	-2.0721e-78	2.08807e-78	4.74816e-78	6.90584e-79	-8.50844e-79	3.43741e-79	-7.91919e-79	-4.59527e-79	1.58094e-78	-1.75996e-78	-9.01394e-79	2.90196e-78	4.14774e-79	5.40902e-79	-1.23388e-78	6.23162e-79	5.43406e-79	-4.50553e-79	1.32033e-78	8.24203e-79	4.87038e-79	-4.1592e-79	2.35018e-78	1.94482e-78	-1.04472e-78	1.2415e-78	1.01165e-78	-9.90502e-79	6.9208e-155
1.90585e-79	9.61993e-81	5.92471e-81	3.42596e-79	-7.43525e-80	5.20713e-80	-2.128e-80	9.26789e-80	1.08742e-79	-4.40383e-79	2.52675e-80	1.04129e-79	-2.96044e-79	-1.6264e-79	6.81763e-80	-2.79901e-81	5.93311e-80	-4.65943e-80	-1.15522e-80	4.61662e-80	1.64064e-79	4.60091e-80	8.94062e-80	7.92244e-80	-1.72273e-79	1.83477e-79	-1.56629e-79	-7.87162e-79	-9.33915e-80	-1.5946e-79	1.30001e-156
1.37886e-80	4.69546e-80	-6.83186e-80	-1.63875e-80	-2.31148e-80	-5.17471e-82	8.20172e-81	3.66191e-81	-3.80958e-80	-1.39015e-80	-4.11836e-81	-1.40802e-80	-8.11095e-82	7.32227e-80	4.33127e-80	-4.71018e-81	8.97815e-81	-4.83854e-80	1.58932e-80	1.75968e-80	-4.29176e-81	7.48488e-81	1.9287e-80	2.17485e-80	-5.21694e-80	-4.94262e-80	1.49306e-80	2.45412e-80	-2.41036e-80	-7.1018e-81	2.75909e-158
5.46012e-81	7.17738e-81	-7.38559e-82	1.79212e-81	4.81971e-81	2.29858e-82	8.16146e-81	1.98537e-81	2.23602e-81	1.11713e-82	2.58147e-81	-3.73528e-81	-3.92392e-81	-2.89242e-81	-9.44892e-81	-1.29198e-81	-2.28551e-81	-1.15024e-81	-1.13405e-81	-1.91778e-81	2.5665e-81	3.2107e-81	1.44102e-81	-1.00276e-80	2.22288e-81	-7.28026e-81	3.46036e-81	-6.14322e-81	1.98657e-82	6.23022e-82	5.5838e-160
-7.66384e-82	-2.07197e-82	8.02482e-83	-7.47648e-82	-2.90781e-82	-2.03467e-82	2.62476e-83	4.22429e-82	-4.97981e-82	1.23135e-82	1.67719e-82	8.44269e-83	6.79944e-82	-6.79822e-82	-2.36318e-82	-1.21036e-82	2.48287e-84	4.36737e-82	-1.56523e-82	-4.37596e-82	8.469e-83	-2.44486e-82	2.7308e-83	-3.49608e-82	9.35629e-82	-6.10722e-82	3.07085e-82	-1.79643e-82	-8.84578e-84	-1.31148e-83	4.76602e-162
1.01881e-83	-4.17471e-83	6.47384e-84	-7.03039e-84	-2.18627e-83	2.39115e-83	1.27967e-83	7.0449e-84	-2.86396e-83	-4.19326e-83	3.34636e-84	-3.50595e-83	1.88542e-83	4.89557e-83	1.35075e-84	-2.09381e-83	-1.03865e-83	-2.20056e-83	1.31843e-83	6.35623e-83	-3.06327e-84	-3.60462e-83	-5.28421e-83	-3.3181e-83	-1.36079e-83	-3.47305e-83	-9.03855e-85	-2.81774e-83	2.29662e-83	-3.30797e-83	2.40284e-164
2.38206e-84	-1.08437e-83	-4.79545e-87	4.27393e-84	1.94885e-84	-1.72204e-86	-6.29106e-84	5.18179e-84	-7.81052e-85	3.50596e-84	-5.31323e-84	-4.09454e-84	-7.85718e-84	-2.28257e-84	-3.85512e-84	-1.46635e-83	-1.91505e-84	3.18865e-84	-2.29411e-84	-2.57979e-83	-4.91934e-84	-3.86723e-84	-5.18475e-84	7.6734e-84	-1.76396e-84	-7.21405e-84	-5.22285e-85	1.45634e-83	4.43877e-84	-3.0391e-84	1.67248e-165
3.55099e-85	4.54187e-85	4.41507e-85	-4.29427e-85	-1.94459e-85	7.47171e-85	5.7848e-85	5.69306e-85	1.75203e-85	-6.28955e-86	-6.52677e-85	1.88557e-85	4.62896e-85	2.38917e-85	1.36327e-84	-6.1774e-85	8.34436e-86	-1.71374e-85	-6.09616e-85	3.70137e-85	-9.54695e-85	4.98321e-85	1.08161e-84	-6.75e-85	-1.40883e-84	4.08563e-85	-1.66876e-84	2.39969e-85	1.80579e-84	-1.59872e-85	1.6585e-167
6.56435e-86	7.42701e-86	1.24254e-85	5.45566e-86	-2.93744e-86	2.74419e-86	1.57304e-85	3.78767e-87	-2.60809e-86	5.9057e-86	5.29107e-86	-5.57358e-86	9.23263e-86	-2.88146e-86	-1.86985e-86	-1.57913e-86	1.96617e-86	1.71364e-85	-6.23474e-87	-1.60721e-86	1.62757e-86	-4.53135e-86	-7.00969e-87	8.87844e-86	2.29726e-86	2.88934e-86	3.30327e-86	-9.35665e-86	-8.19288e-86	-1.54178e-85	1.56634e-169
4.995e-87	-3.07578e-87	-4.37917e-88	1.43592e-86	-5.66848e-87	1.02848e-86	8.12149e-87	-3.27351e-87	-1.42586e-86	1.1853e-86	5.01149e-87	1.24315e-86	-7.37355e-87	2.1446e-87	5.01781e-87	-1.01313e-86	1.00299e-86	9.38995e-87	3.92103e-87	-4.38172e-87	-3.08332e-87	5.23649e-87	5.23921e-88	1.45054e-86	-9.20804e-88	-3.64715e-88	-1.20852e-86	-4.11448e-87	-8.49304e-88	1.86143e-87	1.80472e-171
3.26717e-88	-2.12766e-87	-2.77899e-88	-1.00361e-87	-2.63249e-87	5.9124e-88	-3.50677e-88	1.0064e-87	-5.09853e-88	-3.76749e-88	2.29828e-89	-2.21826e-87	-8.50083e-88	-1.38812e-87	1.83619e-87	-1.57006e-87	-2.52207e-87	-3.52493e-88	1.19288e-87	4.82792e-88	6.79146e-88	-9.79582e-88	3.96259e-88	2.66934e-87	1.962e-87	1.1259e-87	-5.07986e-88	-5.78995e-88	2.823e-87	4.76786e-88	5.86942e-173
1.07391e-88	1.47474e-88	9.1127e-89	-1.16525e-88	-8.73127e-89	3.04906e-88	8.26273e-90	-1.21052e-89	-4.54214e-89	1.66652e-88	-4.272e-88	1.687e-88	2.62217e-88	-2.54085e-88	-6.18542e-89	-8.68469e-89	6.40453e-89	-7.86338e-89	9.66114e-89	1.79351e-88	7.82706e-90	6.02082e-88	-1.9965e-88	1.24024e-89	-7.1895e-90	-4.81169e-89	-3.58605e-88	-4.98044e-89	-4.62307e-89	1.10101e-88	1.14352e-174
2.88851e-89	1.55329e-91	4.70057e-90	-1.0438e-91	-1.60652e-89	-7.52837e-90	-2.06757e-89	2.47e-89	-1.60563e-89	1.36634e-90	-3.49632e-90	7.82719e-90	-2.04038e-90	2.52262e-90	2.15967e-89	-6.9733e-90	-4.26929e-89	7.31845e-90	7.02009e-90	7.62141e-90	-7.13831e-90	2.0361e-90	-3.86178e-89	1.12361e-89	8.25406e-90	-1.91368e-89	1.10191e-89	-3.22886e-90	-2.56627e-89	-1.7916e-89	8.26959e-177
-5.92228e-91	-5.31111e-91	2.62732e-91	5.76689e-90	1.70664e-90	-5.5707e-91	-8.61038e-92	1.96621e-90	8.33244e-91	2.8415e-91	-2.09921e-90	4.48477e-92	1.74382e-90	-1.11849e-90	-2.87415e-90	-1.37923e-91	-1.68066e-90	-5.09203e-90	3.53883e-90	5.47358e-92	2.47111e-90	-1.0606e-90	2.00829e-90	-1.43715e-90	-4.03519e-91	1.32448e-90	-8.62664e-91	-9.30573e-91	6.23192e-90	-3.25576e-90	1.66384e-178
1.47216e-91	-1.45928e-91	2.36206e-91	4.39342e-91	-5.63308e-92	3.53898e-92	1.2841e-91	-2.20556e-91	1.67758e-91	3.15743e-91	1.0888e-93	-2.03857e-92	-7.99532e-91	-2.87677e-91	1.56231e-91	-5.31189e-91	1.00427e-91	1.60334e-91	7.51513e-92	1.13805e-91	-1.54458e-91	1.10238e-91	3.52996e-92	2.41547e-91	-2.80277e-91	-4.15773e-92	-3.54588e-92	-4.633e-92	4.38352e-92	5.94468e-92	1.75731e-180
-1.38773e-91	-9.71999e-93	-1.71742e-92	1.02934e-93	-8.00263e-92	6.17487e-92	-8.09705e-93	5.3302e-92	-3.98706e-92	-9.06831e-93	-1.63116e-91	5.55314e-92	1.09963e-92	-2.95436e-92	5.86084e-92	-2.63229e-93	-7.46972e-92	-1.42555e-92	1.50655e-92	3.02274e-92	-6.06051e-92	-6.50269e-92	4.15753e-92	-1.24516e-92	-2.12088e-93	-4.79971e-93	-5.3911e-92	9.25587e-94	-1.0534e-92	-7.6109e-93	8.83826e-182
-5.00649e-93	-2.66997e-93	3.89002e-94	-8.94009e-94	-1.75102e-93	-2.57636e-93	-6.63102e-94	9.77711e-93	1.05608e-93	2.20618e-93	-3.38204e-93	1.036e-93	-8.48713e-93	4.97366e-93	1.41832e-93	-9.11981e-94	-4.19659e-93	-9.57391e-93	-1.92385e-94	-3.51136e-93	1.17377e-92	-5.11225e-95	5.4892e-93	4.05917e-95	-1.98804e-94	5.4996e-93	-1.32292e-92	5.3956e-94	4.68638e-93	-2.22001e-93	7.79011e-184
-1.03027e-94	5.15284e-94	-5.88397e-94	-7.52447e-95	-3.43013e-94	1.00716e-94	-2.21928e-94	4.83885e-95	6.05707e-94	-5.12432e-94	-3.44407e-94	1.9802e-93	-7.63633e-95	-3.55006e-94	-2.94889e-94	-1.00377e-95	4.0662e-94	-3.99511e-94	1.24795e-94	2.42891e-95	-2.55843e-94	6.41721e-95	-7.28563e-94	-1.02461e-94	-3.28946e-94	1.97273e-95	1.25793e-94	-2.64057e-94	3.92197e-94	2.15527e-96	6.99554e-186
1.42991e-95	1.13195e-94	-4.40119e-95	-1.37214e-95	-7.37527e-95	2.68481e-95	-4.21942e-95	2.0533e-94	4.49501e-95	-5.67502e-96	-1.13293e-95	-7.57304e-95	4.86685e-96	-1.63972e-94	4.30576e-95	-6.0944e-95	-4.59852e-95	1.31284e-94	-1.28668e-95	7.71136e-96	-1.15553e-94	-2.81924e-96	2.5839e-95	-1.86223e-95	6.06857e-95	5.6232e-95	-3.2725e-95	5.30271e-95	9.36496e-96	-3.46513e-95	1.51605e-187
-1.87255e-95	8.52907e-96	1.62944e-97	6.46077e-96	-4.88962e-96	5.71149e-96	-5.22597e-96	-3.66426e-96	1.98643e-96	6.85611e-96	4.75309e-96	2.86293e-96	9.58129e-96	7.53193e-96	3.85541e-96	4.73924e-96	1.99126e-96	-3.00687e-96	3.04531e-96	1.90713e-96	2.48266e-96	4.29004e-96	8.00109e-96	2.28711e-95	-1.23636e-95	-3.89994e-96	-3.68345e-96	1.01033e-96	-7.51857e-96	1.14145e-95	1.83709e-189
4.29913e-97	1.17636e-96	-1.01949e-96	4.81959e-97	-6.64139e-98	-4.60746e-97	-5.97241e-97	-1.13807e-96	5.98155e-97	8.09817e-97	5.42523e-97	-9.84728e-98	-2.14223e-97	-8.40408e-97	6.6288e-97	3.8588e-97	2.02168e-97	1.65796e-97	-4.79837e-97	-4.21259e-98	1.51106e-96	1.243e-96	1.43202e-97	8.91776e-97	1.52585e-96	5.08828e-98	1.66726e-97	-9.17434e-97	-8.81852e-98	-4.13764e-97	1.56907e-191
1.67722e-97	1.02551e-97	8.0989e-98	-1.3117e-97	-7.42125e-98	1.82752e-98	-5.1971e-98	-1.27178e-97	-4.37455e-98	-5.01748e-98	-1.30697e-97	9.0237e-99	5.23136e-98	2.24722e-98	-1.31929e-97	8.84708e-98	4.99943e-98	8.17344e-98	4.70831e-98	-5.346e-98	-3.2176e-97	-6.2154e-98	-1.01883e-97	7.60093e-98	-7.72587e-98	-3.48372e-98	1.05689e-97	-5.20618e-98	-2.13706e-97	-9.44758e-100	3.41736e-193
3.33695e-98	1.4481e-98	-1.23337e-98	1.75788e-98	-2.73347e-99	3.08408e-99	-2.97084e-98	-3.04379e-99	2.02044e-98	7.98061e-99	1.06403e-98	-6.27861e-100	1.91792e-100	1.98075e-98	3.06049e-98	-1.51336e-99	-1.1772e-98	5.54178e-99	3.45461e-99	-1.36063e-98	1.81023e-98	-4.24409e-99	1.92348e-98	-8.49709e-99	-1.45955e-98	-1.31789e-98	1.49032e-98	-7.88179e-99	-3.22497e-98	1.9256e-98	7.84606e-195
1.60779e-99	-1.66909e-99	-4.00602e-99	-1.65692e-99	-2.68794e-99	1.30114e-99	-8.15626e-100	1.36562e-99	5.28275e-101	-9.30429e-101	-7.03663e-101	2.54701e-99	2.60407e-99	-5.3267e-99	-4.14764e-99	1.1896e-99	3.73291e-100	4.61004e-99	1.58948e-99	-1.53346e-99	1.77294e-99	3.60057e-99	7.19822e-99	4.4851e-99	1.70937e-99	5.54565e-99	-2.52343e-99	-5.61757e-101	-2.25757e-99	-1.90242e-99	2.5896e-196
8.31032e-103	-6.56893e-101	3.98437e-101	2.28525e-100	-3.40328e-100	1.11275e-100	-1.1771e-100	1.74987e-101	-1.27534e-100	2.03131e-100	-6.65782e-101	-5.24556e-100	-1.29853e-100	-1.24839e-100	-1.8564e-100	1.69869e-100	-2.84812e-101	1.60219e-100	-1.88536e-100	-1.39212e-100	-9.00356e-101	-3.69007e-100	7.47348e-101	1.43535e-100	1.25099e-100	3.04794e-100	-3.93377e-100	-7.29828e-101	-1.8686e-100	-1.94232e-100	1.22651e-198
8.37331e-102	-1.4165e-102	3.91946e-102	1.94658e-101	1.40132e-101	1.69433e-101	-7.10762e-102	-3.45247e-101	3.18795e-101	4.01324e-101	-4.71887e-102	3.55436e-101	-4.93303e-102	9.34851e-102	4.25548e-103	-7.07542e-102	-3.42118e-101	-2.85379e-101	4.14328e-102	3.11968e-101	2.31591e-101	-1.31276e-101	-6.94864e-102	6.85241e-102	1.48401e-101	-9.88673e-102	-4.67701e-101	6.72482e-102	-1.06619e-100	-6.73525e-102	2.40096e-200
-6.43977e-103	-1.36172e-102	-1.98483e-102	-2.35604e-102	-4.25834e-104	-6.39412e-102	-8.7991e-103	3.93956e-103	-4.12978e-103	5.91711e-103	-1.45498e-102	-4.91398e-102	-9.41452e-103	-3.58095e-102	6.8555e-102	1.15521e-102	-4.52025e-103	-1.01449e-101	-1.22368e-102	1.94749e-102	-2.88514e-102	1.46309e-102	-5.07843e-103	8.69532e-102	-1.4433e-104	-4.05407e-102	-8.44429e-103	1.72935e-103	-1.76306e-103	1.15252e-102	3.55684e-202
-1.61695e-103	-5.0686e-103	5.29187e-104	-5.47329e-103	-1.08232e-102	-3.24459e-104	1.20346e-103	-2.53076e-103	-5.78775e-103	-5.98827e-103	-2.02128e-103	-9.38177e-104	3.11076e-103	-4.27528e-103	-1.95882e-103	-6.34932e-103	-3.53882e-103	9.55061e-103	-8.13943e-103	2.60816e-103	-7.38517e-104	4.0888e-104	7.10926e-103	-4.61293e-104	-1.9035e-103	5.8742e-103	-7.6558e-104	5.404e-103	1.62963e-103	1.58821e-103	6.31426e-204
5.3825e-104	-3.27174e-104	-5.07494e-105	-2.93657e-104	5.85843e-104	-3.81036e-104	1.15042e-103	-4.14049e-105	-2.7996e-104	-4.32425e-104	-3.40907e-104	-1.20735e-103	-1.03404e-103	8.47671e-104	1.94488e-104	1.82559e-104	1.73596e-104	-1.08016e-104	-1.07667e-104	-6.09203e-104	2.01645e-104	-1.15351e-104	-2.78854e-104	-2.66337e-104	6.54211e-104	-3.65266e-104	-7.00213e-104	1.70571e-104	2.32767e-103	3.54639e-105	1.31247e-205
-5.65341e-106	4.30693e-105	-9.70808e-106	-9.16769e-105	-2.61488e-105	1.87187e-105	3.62528e-106	-5.63002e-106	3.68287e-105	-3.33342e-105	-3.85946e-105	-2.68608e-106	3.38367e-105	-7.88099e-106	2.67989e-105	2.15141e-106	-4.81185e-105	-5.51313e-105	4.18808e-105	3.79662e-105	-2.30922e-105	-7.06239e-106	-4.22847e-105	-7.06019e-105	-2.02648e-104	1.25606e-104	-9.50474e-105	1.07077e-104	-5.53988e-105	7.11484e-105	1.18739e-207
-1.12022e-106	1.13948e-105	7.17312e-107	-9.68518e-106	-3.58801e-106	2.03409e-106	-2.59016e-106	-2.89221e-106	-7.08313e-106	6.84083e-107	5.0839e-107	9.84004e-107	-1.65844e-105	-2.76394e-105	-6.37995e-107	-2.37157e-105	-3.63589e-106	-6.06714e-107	-7.59293e-106	1.57666e-106	-1.27173e-105	-9.31005e-106	-5.61763e-106	1.29385e-105	-5.33346e-107	4.43487e-106	-9.53113e-106	-9.25433e-106	-3.60462e-106	4.30996e-108	2.64171e-209
9.17071e-107	-7.96219e-107	-6.67674e-107	1.06715e-106	-2.60153e-106	1.01554e-107	-3.35299e-107	-5.04551e-107	-5.41315e-110	7.41715e-107	-3.9933e-106	4.91052e-108	-8.17261e-107	7.63205e-108	5.41316e-107	6.17605e-108	2.03574e-107	4.07208e-106	-5.51456e-107	1.29453e-106	1.06277e-106	8.94549e-107	-1.69196e-107	1.19224e-107	-6.94898e-107	-6.91906e-107	7.00205e-107	-3.96464e-107	2.49182e-107	-5.41287e-107	5.02143e-211
2.10877e-107	-8.29302e-108	2.44637e-107	1.78026e-107	-1.7416e-107	-3.022e-108	-3.91112e-108	4.51319e-108	2.47561e-108	5.81114e-108	-3.54416e-107	-2.17374e-107	-1.41189e-107	-5.54017e-108	1.22575e-107	4.81061e-107	2.23376e-107	-1.87539e-107	1.47672e-107	5.68864e-108	1.7351e-107	1.40751e-107	-4.80024e-108	-5.10738e-109	1.33014e-107	8.08284e-108	7.32002e-108	3.50044e-108	-6.04792e-108	2.43127e-108	8.21415e-213
-4.33665e-108	-1.37293e-109	-1.55431e-108	8.91209e-109	9.97443e-109	-1.08025e-108	1.47361e-109	-6.57258e-109	1.72898e-108	-3.0795e-109	-1.91517e-109	-5.26315e-109	1.84278e-109	-3.36947e-108	-5.28926e-109	9.41002e-109	-3.75208e-108	1.54714e-109	9.27463e-109	4.22676e-109	-1.07111e-109	-1.8959e-108	-1.05524e-108	1.00896e-108	-2.07114e-108	-7.64776e-109	-9.77568e-109	1.15017e-108	-1.87471e-108	6.48843e-109	7.25683e-215
7.84436e-110	-8.99721e-110	-1.39589e-109	4.71202e-110	-1.50949e-109	-1.64018e-110	1.48487e-109	-1.35361e-109	-2.04956e-109	-8.29983e-111	-4.08411e-109	1.71187e-109	1.31033e-109	-3.24633e-110	-2.19071e-109	-2.49204e-109	-1.67802e-109	-2.21718e-109	8.41218e-110	4.03629e-109	3.95572e-109	-2.7037e-109	-5.2397e-110	3.2517e-110	-4.34344e-110	4.67735e-109	4.03363e-109	-2.2589e-109	-1.12009e-109	2.37161e-110	1.39407e-216
-3.34728e-110	6.39076e-111	-2.41117e-111	6.54273e-112	-4.14567e-110	2.82729e-110	2.66065e-112	-1.55583e-110	7.53365e-112	-1.49377e-111	4.58712e-111	3.48462e-110	-2.89128e-111	-4.80864e-110	3.46694e-111	-2.6315e-110	2.23456e-110	-3.18072e-110	-2.81957e-110	5.11163e-110	6.50266e-110	1.69578e-110	-3.01118e-110	1.24078e-111	1.41507e-110	-7.70227e-111	2.33659e-110	3.64215e-110	7.92041e-110	1.34688e-110	2.71208e-218
2.68488e-111	1.71738e-111	5.65035e-111	-4.54156e-112	5.73754e-111	2.23705e-111	5.76542e-112	8.4268e-112	1.36049e-111	-4.90255e-111	8.67908e-112	-1.70581e-111	3.26875e-112	7.38058e-112	-6.73896e-111	6.29094e-112	-7.69299e-111	7.45928e-111	-2.77088e-114	-8.2794e-112	1.04528e-111	2.90687e-111	7.61167e-112	5.32272e-111	-4.10358e-111	6.76277e-111	6.04854e-111	-7.55012e-112	-1.99137e-111	4.73731e-112	4.15148e-220
-1.35143e-111	-5.4401e-112	2.72494e-112	-2.23756e-112	-3.95691e-112	-9.54103e-112	1.58474e-112	1.34098e-112	5.24915e-112	-1.60098e-112	-1.65001e-112	6.66574e-112	1.29142e-111	4.98327e-112	-3.08631e-112	-1.69904e-112	5.55632e-113	8.33651e-112	-8.74639e-114	-8.10774e-112	4.72308e-113	1.34291e-112	-4.02184e-113	-4.38314e-112	9.67163e-112	4.97878e-112	9.64257e-112	-4.21639e-112	2.01852e-112	1.67291e-112	1.00986e-221
1.49804e-113	-1.55408e-113	9.29295e-113	-1.36795e-113	3.86384e-113	1.29601e-112	-1.41615e-113	-1.68824e-113	-6.80722e-113	2.90403e-113	1.31143e-113	1.51379e-113	-4.12186e-113	-8.07379e-113	1.28045e-113	4.08873e-113	-6.5846e-114	-2.54599e-114	9.43166e-113	-1.58347e-113	7.92513e-114	-9.18448e-113	4.1769e-113	4.48292e-114	-2.43673e-113	1.79687e-114	1.63439e-113	-5.81822e-114	-3.02779e-113	-4.0022e-113	6.68713e-224
3.89649e-114	-5.88844e-114	1.8009e-115	4.27017e-114	3.59483e-114	4.92977e-114	-1.25165e-113	3.82991e-114	-3.37759e-114	-6.44377e-115	-4.57886e-114	3.48659e-114	3.0774e-114	6.99038e-115	-2.34722e-114	5.11527e-114	6.37716e-114	6.93558e-114	1.00265e-114	5.58845e-114	1.85979e-114	3.37476e-114	3.12455e-114	1.24826e-114	-1.67431e-113	8.53289e-115	3.04721e-116	-4.56546e-114	-4.10199e-114	1.91938e-114	8.32848e-226
2.59531e-115	1.94664e-116	8.71275e-115	-7.19114e-115	-5.01813e-115	1.34713e-114	-1.8257e-115	2.01406e-115	-2.4505e-115	-5.69473e-115	6.09402e-115	-2.0657e-114	-2.50687e-116	5.75081e-115	-1.52477e-114	-4.10933e-115	6.90876e-115	-2.87342e-115	-4.91988e-116	3.86373e-115	-4.74672e-117	2.83815e-115	3.63152e-115	-5.30529e-115	1.1242e-114	6.34491e-115	2.0793e-115	3.61981e-115	1.13481e-114	-1.20096e-115	1.56808e-227
-1.23228e-116	-2.21089e-116	1.27971e-115	-2.50248e-115	-2.35713e-116	1.92758e-116	8.39789e-117	-8.42846e-117	8.51087e-116	3.3811e-116	1.89537e-116	-7.22595e-116	-1.42908e-116	-3.26241e-117	-1.28454e-115	8.17303e-116	3.35067e-115	7.56186e-117	-7.30907e-116	1.3181e-115	-6.44984e-116	-2.77158e-116	1.22586e-115	-5.39594e-116	-6.88391e-116	1.08488e-115	-4.77901e-116	6.85572e-116	-3.17457e-116	-5.13734e-116	3.03122e-229
-5.06761e-117	4.09432e-117	5.67839e-117	-2.02735e-118	5.99762e-118	2.08477e-117	-1.54689e-117	4.53558e-117	-1.4792e-116	9.12019e-118	1.52449e-117	-3.5561e-117	-9.52984e-117	-1.25541e-116	-1.78116e-117	1.06694e-117	4.36007e-117	5.72821e-117	3.7008e-117	-3.69086e-117	1.07908e-116	-3.04308e-117	2.04486e-116	1.81889e-117	1.63133e-117	1.65054e-118	4.50703e-117	5.44539e-117	1.48617e-117	7.80575e-117	1.33183e-231
1.48681e-117	-7.19798e-118	2.40738e-117	-1.5952e-118	-6.24321e-118	-9.39163e-119	-5.98812e-118	1.47647e-117	-2.31279e-118	-8.03474e-118	-1.91164e-117	-2.5579e-118	-2.25241e-117	-1.94966e-117	-4.19843e-119	1.6531e-121	-2.2098e-118	-9.79354e-118	-1.69897e-118	-2.93596e-117	3.9141e-119	-4.83989e-118	1.31261e-117	7.52397e-118	4.7887e-118	-8.43922e-118	-7.64402e-118	-1.14453e-117	-1.26702e-117	2.85583e-117	4.95603e-233
-1.78177e-118	4.37814e-119	2.12434e-119	4.14949e-120	2.09934e-118	-8.0962e-120	-1.18769e-118	-2.4423e-119	-4.96738e-119	-3.09596e-118	5.46171e-119	2.52773e-119	1.17338e-118	1.67156e-118	-2.9775e-119	6.28691e-119	8.62266e-119	1.26254e-120	-4.7446e-119	-9.03536e-120	-8.71803e-119	2.44872e-119	1.16881e-118	-9.56073e-119	-2.67094e-118	-7.04297e-120	1.1724e-118	3.38081e-119	3.96981e-118	-2.92202e-119	5.26957e-235
1.02363e-119	-2.13449e-120	4.25223e-120	8.40092e-120	-4.67569e-119	3.13998e-119	-3.76617e-119	8.73589e-120	-2.25382e-119	-5.57659e-123	1.11028e-119	2.52355e-119	6.30053e-120	4.98755e-120	1.27116e-119	-2.73432e-120	6.70782e-121	-3.0945e-119	-2.67198e-119	2.12281e-120	-2.50886e-119	5.41107e-119	1.11773e-120	-4.27074e-119	1.08885e-119	-2.9374e-119	1.96824e-119	-7.47546e-120	2.47332e-119	9.35557e-121	1.54629e-236
1.92149e-120	1.60497e-121	9.42522e-121	-1.87196e-120	-1.72392e-120	2.55379e-120	-8.12019e-120	-1.10312e-120	1.81373e-120	-2.0824e-120	3.67732e-121	3.19016e-120	-1.8418e-120	-2.77428e-120	1.97783e-121	4.78728e-120	9.98372e-121	-1.08915e-120	1.09583e-121	2.07332e-120	4.59869e-121	3.93221e-121	-5.99296e-120	-1.17827e-119	-2.10397e-120	-1.00008e-120	2.90811e-121	-2.26003e-121	-1.07414e-120	-3.59122e-120	3.37964e-238
1.34887e-123	6.26409e-122	-2.00342e-121	-1.60273e-121	-7.09609e-122	6.06692e-122	1.83998e-123	-2.35864e-121	-5.97341e-123	-4.41105e-121	7.64021e-122	-2.37116e-121	6.5876e-121	2.38373e-122	-1.05464e-121	-1.49364e-121	-3.60119e-121	-1.47183e-121	-3.53999e-122	-2.98042e-121	7.54679e-122	5.60273e-122	-2.67911e-121	-6.97236e-121	-3.88728e-121	-2.65353e-121	-8.33072e-121	-4.98983e-121	-3.9723e-122	5.70404e-122	2.83626e-240
-9.98481e-124	6.35573e-122	2.78932e-123	2.50953e-122	1.64552e-122	-1.03923e-122	1.56261e-122	3.59825e-123	-1.61288e-122	4.96785e-123	1.88515e-123	-1.06561e-122	7.07321e-122	3.33705e-122	6.79355e-122	-3.36441e-122	-2.45634e-122	-2.65576e-122	1.40503e-122	-2.2586e-122	1.66469e-122	5.24264e-122	-3.48287e-122	4.31081e-123	-9.20659e-123	9.09434e-123	1.71396e-122	-2.45717e-122	-1.41771e-122	2.14354e-122	2.55786e-242
-3.63417e-123	-9.85042e-124	-2.4052e-123	-1.24749e-124	-7.81399e-123	1.47261e-123	1.04305e-123	4.2048e-123	7.90377e-124	2.70161e-123	-9.6512e-123	1.53955e-122	5.61586e-124	2.75904e-124	-1.83889e-122	-3.60262e-123	-2.91408e-123	-7.03601e-123	3.91177e-123	1.90157e-123	-1.29777e-123	-1.21219e-122	-3.41943e-123	-6.56574e-124	5.02268e-123	-2.63993e-123	-1.57353e-123	-2.91201e-123	7.93455e-123	-5.33978e-123	1.16387e-243
3.6287e-124	4.88723e-124	2.81713e-125	6.90907e-124	-5.71289e-124	4.25952e-124	-2.83814e-124	-3.39551e-124	-2.14682e-124	-8.31086e-125	8.7215e-124	3.16437e-124	-1.82251e-124	-2.62793e-124	1.04486e-123	4.34867e-124	1.94063e-123	-7.67341e-124	-5.64143e-124	-1.37535e-123	3.62454e-124	3.26365e-124	3.72943e-124	1.26653e-123	-3.51507e-124	4.11295e-124	-1.23036e-123	5.05403e-124	-2.92262e-124	-1.07506e-124	1.45539e-245
1.28835e-124	7.86668e-125	1.30406e-125	1.04415e-124	-2.88248e-125	2.30953e-125	-1.21156e-124	-1.27248e-125	-7.17132e-125	-4.52076e-125	7.53871e-126	-5.93159e-125	-1.26272e-124	-9.38727e-125	-5.38661e-125	-5.51732e-125	-7.17143e-125	1.73269e-124	-8.80187e-125	-5.8337e-125	1.90232e-124	8.25491e-127	-5.08182e-125	5.29532e-125	5.75331e-125	2.54712e-125	-1.63747e-124	-2.29779e-124	4.84941e-125	-3.90266e-125	2.66864e-247
1.10965e-126	-1.62496e-125	6.8721e-126	4.92496e-126	9.05479e-126	1.04076e-125	-2.15456e-125	-1.2543e-125	-5.42081e-126	-1.72279e-127	2.4891e-126	-9.38865e-126	-1.44379e-125	-7.606e-126	2.78945e-126	3.30969e-126	9.228e-126	-7.46208e-126	8.10478e-126	1.95823e-126	2.35595e-125	-2.9786e-126	-6.4891e-126	4.24059e-127	1.66022e-126	-7.5544e-126	3.83449e-126	-3.1918e-126	2.03392e-125	7.81512e-127	2.87299e-249
1.52406e-126	-2.4682e-126	-5.1937e-127	1.05597e-126	-7.63786e-127	-1.20123e-126	-5.77661e-127	1.37881e-126	5.53254e-127	4.59635e-127	1.93699e-128	-1.90106e-126	1.35218e-126	-3.86547e-127	2.23956e-127	-2.87192e-126	-2.33398e-126	-7.95029e-127	8.70927e-127	-1.38192e-126	-1.14048e-126	2.17573e-126	-5.72958e-127	6.98069e-127	1.20223e-126	-2.99038e-127	-1.45171e-126	1.3795e-126	2.06229e-126	3.95435e-127	5.40208e-251
-3.58011e-128	-1.06757e-128	2.03641e-127	-1.83645e-128	-2.12067e-127	-4.81517e-127	-1.55107e-127	1.51905e-127	6.80781e-128	-1.8036e-128	-1.47215e-127	-1.11354e-127	1.34117e-127	2.92249e-128	6.23734e-128	-2.17688e-127	-8.31061e-128	1.08839e-127	-9.68006e-128	9.93312e-129	7.37915e-128	1.98266e-128	-2.96676e-127	-9.29709e-128	1.51353e-127	-8.23693e-128	-7.29152e-128	4.67851e-128	1.29876e-127	3.43011e-128	6.62281e-253
2.76514e-128	1.43588e-129	2.01816e-128	1.58709e-128	2.81046e-128	-8.25915e-128	-2.92721e-128	-2.21198e-128	-3.56039e-128	-7.89003e-129	1.02417e-128	2.40066e-129	2.81909e-128	-3.41888e-129	1.091e-128	8.92247e-129	-1.89456e-128	2.36574e-128	-1.31582e-128	-2.16231e-128	-3.55577e-129	3.37373e-129	-9.02714e-129	-1.80627e-128	-7.06973e-129	2.54763e-129	-8.43225e-129	1.01829e-129	-1.18058e-128	3.87801e-130	1.5088e-254
-4.24504e-129	-2.72797e-129	1.57252e-129	-2.28352e-131	1.9144e-130	-3.9979e-129	6.54586e-130	-7.29379e-129	1.61619e-130	-1.35246e-129	-6.12832e-131	1.6904e-129	-1.22511e-130	2.22738e-129	-6.72913e-130	1.65128e-130	-6.73195e-130	2.64173e-129	-5.62381e-130	7.35837e-130	-5.05204e-130	2.90749e-129	-1.82276e-129	1.24996e-129	3.94906e-129	5.66394e-131	1.95239e-130	-1.43373e-130	1.07443e-129	1.94655e-129	1.5024e-256
-8.79078e-131	-1.139e-130	1.83907e-130	3.97518e-131	-2.3614e-130	4.08241e-130	2.46354e-130	-2.62484e-131	5.26734e-131	-1.97024e-130	-1.62782e-130	-7.52461e-131	3.11363e-130	2.5194e-130	-5.49272e-130	7.66008e-131	1.45306e-130	3.7604e-130	1.53985e-130	1.19617e-130	2.61498e-130	2.01132e-130	3.18097e-130	2.00495e-131	3.85817e-130	7.34538e-131	-1.91934e-130	1.49236e-130	3.37432e-130	-1.03163e-130	1.63047e-258
2.86636e-132	6.76224e-131	3.10002e-132	1.54519e-131	-1.43939e-131	1.41228e-131	-2.02925e-132	-1.65466e-131	-5.52534e-131	-2.34933e-131	-2.99109e-131	-4.31877e-131	1.91443e-132	-5.283e-131	-3.02923e-131	-5.05848e-132	-1.75905e-131	4.84963e-132	2.75585e-131	7.64221e-132	3.58781e-131	-2.08691e-131	-2.65445e-131	-4.3471e-131	-6.08753e-131	2.39792e-131	8.08865e-133	-2.84763e-131	4.50527e-131	2.24077e-131	2.87086e-260
4.49556e-132	5.85136e-133	-2.23344e-132	-7.87312e-132	1.98502e-132	4.81873e-133	-1.56815e-132	3.62282e-132	-1.09767e-132	-1.3774e-132	-1.70722e-132	-4.70931e-132	-2.4795e-133	-6.80363e-133	1.84035e-132	-3.54975e-132	3.02476e-133	-3.47727e-132	-4.95782e-133	3.47143e-132	7.51266e-132	3.02679e-132	-1.25285e-131	5.50731e-132	5.66104e-132	-3.44777e-133	1.51201e-132	-3.79721e-133	1.68856e-132	6.91127e-133	4.67289e-262
-5.18523e-133	-1.31114e-132	2.56908e-133	-7.37412e-133	3.5678e-133	5.69248e-133	2.48386e-133	2.38381e-133	-2.15295e-134	7.80622e-133	7.82674e-134	-4.60814e-133	-2.62877e-133	-1.05917e-133	-4.65373e-133	-4.85563e-133	-1.24796e-133	-7.07575e-134	5.9581e-133	-6.10541e-133	-1.74494e-132	-1.56064e-133	-2.58085e-133	9.49741e-133	1.61281e-133	7.27229e-134	1.11961e-132	3.02549e-133	7.75208e-133	-3.43045e-133	1.14097e-263
-1.00807e-133	3.56409e-134	-2.18161e-134	9.6375e-134	-4.12785e-134	-9.35844e-135	-4.64888e-134	2.38801e-135	-3.70846e-134	-9.38732e-135	-1.87465e-133	-1.32628e-133	4.38217e-134	-9.32922e-134	-3.71021e-134	-2.49515e-134	4.41093e-134	3.06907e-134	3.51559e-134	-1.82416e-134	1.633e-133	2.29566e-135	-1.99956e-134	-3.49391e-134	-4.02381e-135	4.44638e-134	1.74062e-134	5.55136e-134	8.65915e-135	9.36006e-134	1.38937e-265
-5.22896e-136	-2.92529e-135	1.09678e-134	1.65426e-134	-1.78784e-135	1.01729e-135	-9.37344e-135	6.43984e-135	2.54292e-135	-3.50065e-135	1.48205e-135	2.42529e-135	7.3017e-135	-6.43537e-135	-7.01015e-135	-4.78583e-136	6.90459e-136	-1.43655e-135	-2.81663e-135	-4.88677e-135	-8.45417e-135	1.72158e-134	-8.61343e-136	4.64887e-135	4.91768e-135	-2.62737e-135	-9.0122e-135	-2.06328e-135	-5.49997e-135	2.02988e-136	1.27866e-267
8.99148e-136	-6.62702e-136	7.50775e-137	-1.16472e-137	3.44954e-136	5.83582e-137	-1.51364e-136	-1.00234e-135	-2.63172e-136	2.68731e-136	-1.01037e-135	-2.40893e-137	-1.41178e-135	-7.23416e-137	3.26604e-137	-1.24617e-135	1.76429e-137	-5.47712e-137	-2.29378e-136	-1.05865e-136	1.94397e-136	5.97077e-136	1.52476e-135	-4.12233e-135	-2.247e-136	3.39627e-137	-1.11398e-135	6.14179e-136	2.6262e-136	-1.14817e-135	2.99556e-269
4.51852e-137	1.38579e-136	-6.04166e-137	-1.00144e-136	-6.1347e-137	3.56019e-137	-7.29342e-137	-1.06811e-136	-8.19427e-137	-1.05933e-137	-1.23645e-136	-4.85168e-137	-5.62479e-137	1.08953e-136	1.47698e-136	-1.11905e-136	8.48442e-137	-3.47263e-136	3.00266e-137	6.48605e-137	1.34786e-136	5.51333e-137	2.08047e-136	8.67548e-139	-5.8738e-137	2.27327e-136	2.57594e-137	1.95471e-136	1.72706e-136	8.49941e-137	4.58966e-271
5.88362e-138	-2.01495e-137	-1.57041e-137	1.76482e-137	-2.9238e-137	6.89007e-138	-2.68087e-137	-2.44156e-138	7.57768e-138	-5.91817e-138	-6.9049e-138	1.82867e-137	-8.82507e-138	-2.10084e-137	-6.9905e-138	4.37535e-138	7.45355e-138	4.91111e-138	-1.15001e-137	3.73486e-138	-7.67149e-138	1.08794e-137	-2.92798e-137	7.03502e-138	-2.70112e-137	1.50882e-138	1.36668e-137	2.29011e-137	3.26554e-138	4.07206e-137	8.10931e-273
-4.65407e-138	3.26079e-138	-1.40258e-138	2.68814e-138	-2.76393e-138	2.02774e-138	-2.18379e-138	-1.98748e-138	-6.38996e-139	-4.41276e-138	-1.87127e-138	2.67045e-138	-6.40158e-139	-2.36231e-141	3.59598e-139	1.2834e-138	1.45981e-138	3.12131e-138	9.92205e-140	-3.7141e-139	2.01261e-138	-1.70507e-138	1.24346e-138	-1.19619e-139	2.76522e-138	2.02982e-138	8.22351e-139	1.91711e-138	-4.48028e-138	-1.0249e-139	1.51398e-274
1.43407e-139	7.24496e-139	-1.59534e-139	1.50693e-139	1.07016e-139	-5.17026e-140	1.56857e-139	6.28925e-139	-1.79837e-139	-3.5343e-140	3.18981e-139	2.8348e-139	-2.68671e-140	-8.8773e-140	-4.66632e-139	7.91968e-139	4.60017e-141	6.07138e-140	-9.17784e-142	-3.45309e-139	-2.19015e-140	-7.97649e-140	2.55077e-139	-3.6224e-140	-4.00246e-139	2.32432e-139	-1.98046e-139	1.4728e-139	3.80889e-139	-1.63868e-139	2.74039e-276
2.44481e-141	5.2583e-140	1.3007e-140	-1.9564e-140	-4.00125e-140	2.66951e-140	-1.64171e-141	-9.24569e-140	3.89616e-141	8.24409e-141	4.39049e-140	-6.28548e-141	-6.9547e-141	1.26578e-140	3.30349e-140	-3.81162e-141	-6.4881e-141	-6.69047e-141	-4.57163e-140	-6.11543e-141	-2.25637e-140	-1.92061e-140	8.11676e-141	1.3594e-141	-8.68872e-141	-2.09066e-140	-1.93329e-140	-5.5184e-141	-9.13966e-141	7.33113e-141	2.17662e-278
2.5013e-141	-8.7924e-142	-2.03294e-141	1.53868e-141	5.692e-141	-7.64018e-142	-1.92698e-141	2.10519e-141	1.45889e-141	1.49371e-142	-1.17413e-141	-8.71718e-142	2.679e-141	-3.34683e-141	1.48146e-141	-1.49334e-141	-3.11274e-141	-2.48031e-142	-1.33042e-141	-1.16219e-141	-2.70188e-141	-1.81476e-141	-7.99474e-141	6.186e-141	1.15278e-141	-1.58655e-142	3.03153e-141	1.97432e-142	-9.90551e-142	3.70993e-142	2.19099e-280
3.90962e-143	2.26272e-143	-1.85512e-142	3.88347e-142	-5.35293e-142	-1.59179e-142	4.43786e-142	-2.56559e-142	-1.64265e-142	-7.04764e-142	-3.21946e-142	5.84979e-143	-4.5114e-142	1.35953e-142	-6.96692e-142	1.42403e-142	1.17905e-142	1.05541e-142	1.33474e-142	9.6773e-143	2.69157e-143	3.53326e-143	5.69594e-143	9.22921e-143	-4.44266e-142	6.66239e-142	2.94271e-143	2.43324e-142	-3.33662e-142	-1.88014e-144	2.99894e-282
8.45662e-144	1.13647e-142	1.36169e-143	2.74214e-143	-1.07646e-143	-2.2524e-143	4.65084e-143	2.12795e-143	-1.6811e-143	-1.71846e-143	-1.11748e-142	-2.57523e-143	4.33897e-143	-6.94182e-143	8.63035e-143	5.53381e-144	-5.53288e-145	-5.97844e-144	-2.68448e-144	1.18335e-143	1.52492e-142	7.33462e-143	4.551e-143	2.72158e-143	-7.30805e-143	-1.32146e-143	-4.48277e-143	6.32037e-143	-1.69332e-143	-1.17253e-143	8.86452e-284
-4.82231e-145	-9.67898e-145	1.73992e-144	2.45474e-144	4.91095e-144	5.27853e-144	1.56993e-144	5.85974e-144	1.03595e-144	6.99517e-144	-6.36781e-144	-3.3089e-144	-9.19555e-144	3.34228e-144	1.21143e-143	3.21305e-145	2.80613e-144	4.55766e-144	1.53932e-143	-3.03445e-144	4.11872e-144	7.92937e-144	-1.9974e-144	1.56052e-144	5.11986e-145	-9.50657e-144	-2.21206e-144	-4.13277e-144	7.84491e-145	1.28333e-143	1.08208e-285
1.40719e-146	1.08768e-145	7.25912e-146	5.76743e-145	-4.33092e-145	3.32071e-145	-1.65879e-144	-1.20122e-144	-1.2595e-144	1.42393e-145	3.76669e-145	4.83945e-145	-1.15883e-144	3.57545e-145	-5.68524e-145	5.81091e-145	4.51008e-145	-1.53591e-144	-3.56581e-145	1.53442e-145	1.51118e-144	1.68551e-145	-7.80003e-145	-2.84557e-146	-1.70019e-145	-7.10244e-145	-8.7029e-146	2.82571e-145	1.04438e-144	2.86292e-145	1.63845e-287
1.42065e-146	7.09179e-146	1.16257e-145	-3.68199e-147	-4.98742e-146	2.77479e-146	-9.24418e-146	3.39134e-146	-7.51503e-146	1.94546e-145	8.53654e-146	4.78197e-146	9.03358e-146	6.53634e-146	9.62074e-147	-2.63744e-146	2.11786e-146	-5.57396e-147	-4.47128e-146	-6.8884e-146	7.58266e-146	7.45522e-146	6.50131e-146	-1.06969e-145	3.66118e-146	2.03183e-146	1.37691e-145	1.05936e-145	5.93763e-147	4.39884e-146	1.66109e-289
-4.10525e-147	-2.95775e-147	1.24016e-146	1.11512e-147	7.13926e-147	3.76436e-146	2.71857e-146	-7.29653e-147	3.74085e-147	-1.64981e-146	1.11016e-146	1.7583e-146	5.34568e-147	-1.05593e-146	-2.94561e-147	-1.22435e-148	4.70166e-147	3.53677e-147	-1.59561e-146	9.45723e-147	6.50265e-147	6.4976e-147	9.56954e-147	-2.87088e-146	-1.13325e-146	-2.76997e-147	2.80769e-147	-2.01057e-146	2.02373e-146	-2.42664e-146	6.23387e-291
2.61181e-147	3.78586e-148	-1.35477e-147	2.43601e-147	6.61678e-148	1.97102e-147	-6.46944e-148	-3.261e-148	8.1663e-148	-5.49201e-148	-3.70166e-149	-4.13039e-148	1.03827e-147	-1.18449e-148	-8.21229e-148	-6.55911e-148	-2.4515e-148	2.41707e-148	2.35947e-147	-2.92712e-148	1.48853e-147	-2.57826e-147	2.90605e-147	1.68903e-147	8.62351e-148	7.27683e-148	-4.01468e-149	-1.82517e-147	-2.09251e-147	-2.44142e-147	6.37967e-293
1.26062e-148	-3.8051e-149	9.62303e-149	-3.42136e-148	4.22398e-149	-8.23864e-149	7.83641e-149	-9.38842e-149	1.8486e-148	-1.30123e-148	2.67583e-148	-7.97712e-149	1.20414e-149	9.07181e-149	-8.15796e-149	6.49436e-149	-8.19029e-149	6.24353e-149	-2.33213e-148	-6.67732e-150	2.7177e-148	7.16519e-149	2.17663e-148	-1.06482e-148	3.87232e-149	1.22429e-148	-2.58751e-149	-3.57981e-148	3.04593e-148	-1.55712e-148	7.8058e-295
6.3041e-150	2.83477e-149	7.775e-149	7.43697e-150	3.69898e-149	3.86447e-149	5.4117e-150	2.34899e-149	-2.73778e-149	2.47957e-149	-2.38018e-149	1.6557e-149	4.77996e-153	1.26928e-149	-3.77598e-149	2.88347e-149	7.65182e-150	-1.91212e-150	-1.62205e-149	1.50215e-149	2.32508e-149	1.32602e-150	-4.3381e-149	-3.34088e-150	-1.78092e-150	-1.95674e-150	2.82973e-149	4.61255e-149	1.49283e-149	6.09917e-150	2.11916e-296
-1.09577e-149	-2.07985e-150	-1.06034e-150	1.72454e-150	-6.22398e-152	2.15748e-150	-1.21689e-150	-3.51091e-150	3.88213e-150	3.10428e-150	-1.23482e-153	-3.8522e-151	1.11921e-150	-5.78332e-151	1.86379e-150	-8.82215e-151	-1.77554e-150	-1.71677e-150	5.55809e-153	1.05646e-150	-2.94407e-150	-6.83245e-151	-1.92545e-150	-4.89604e-151	-8.99077e-151	1.00623e-150	2.23514e-150	-1.50933e-150	8.66782e-151	-1.73959e-150	2.10826e-298
4.76277e-152	-4.18419e-151	4.36074e-151	1.27975e-151	-2.7519e-151	-1.17049e-151	-4.49685e-151	-2.00202e-151	-2.36326e-151	-1.83581e-151	1.48597e-151	1.58232e-151	-2.62711e-151	5.22494e-152	6.28407e-152	3.71134e-151	1.20405e-151	2.24569e-151	6.94415e-152	-5.03654e-151	1.69991e-151	3.01976e-151	-1.92368e-151	-2.28786e-151	2.71022e-152	7.66315e-151	-2.5625e-151	-3.40819e-151	8.15884e-152	-2.25258e-151	2.42576e-300
2.38678e-153	-5.7864e-153	1.50725e-152	-3.52802e-153	4.51445e-152	-9.01369e-153	5.1002e-152	2.41293e-152	-1.05281e-152	9.21248e-153	5.3715e-153	7.27298e-153	-1.92746e-152	4.14019e-153	3.04383e-152	2.91155e-152	5.61592e-152	-2.89434e-152	-1.61035e-152	3.03181e-153	-5.33628e-152	-4.16728e-152	-4.44723e-152	-6.56188e-152	-2.08471e-152	-5.19743e-152	5.39306e-152	1.31763e-152	6.29802e-152	-1.05059e-152	3.34447e-302
3.90671e-153	2.67299e-153	-4.50469e-153	-4.64567e-153	1.87024e-153	-2.53074e-153	2.17204e-153	-4.07993e-153	-7.99773e-154	2.52312e-155	-3.91786e-153	-3.7993e-155	-5.82899e-153	1.96063e-153	1.63609e-153	-1.65233e-153	-3.16551e-153	1.69551e-153	3.24282e-153	1.02651e-152	-3.52034e-153	-2.3869e-153	7.47893e-154	-5.51177e-153	9.1181e-153	-7.96355e-154	-1.80878e-153	6.79776e-154	7.34099e-154	-8.05259e-154	4.21274e-304
-3.37112e-154	1.7019e-154	-3.45584e-154	7.77714e-154	1.96675e-154	-7.22942e-155	5.97796e-154	8.60609e-154	-6.40173e-154	2.49034e-154	-4.95913e-155	-7.29408e-154	-8.92778e-154	-1.5806e-153	-1.02436e-153	5.08466e-154	5.81948e-154	-2.07714e-154	-4.27896e-154	-3.38941e-154	5.24308e-154	-4.67319e-154	-2.38729e-153	-1.60923e-153	2.21683e-154	-1.27532e-154	1.79185e-154	-5.2987e-154	6.78236e-154	-4.21781e-154	1.80963e-305
-3.14324e-155	8.67196e-155	-7.39025e-155	-4.88069e-155	3.95575e-155	-1.01975e-154	-3.1651e-155	-3.68874e-155	-1.60826e-155	-6.50825e-155	1.49644e-154	1.26572e-155	1.34115e-154	-6.59809e-155	-4.98735e-155	-4.64238e-155	-3.63706e-155	-5.51701e-155	-2.53845e-155	-1.46945e-154	-1.86543e-156	-4.92374e-155	-5.47638e-155	-8.71634e-155	-8.96759e-155	8.37064e-156	-7.99129e-155	-7.37327e-155	2.77951e-154	-5.9221e-155	2.25035e-307
5.08777e-156	2.23736e-155	1.74229e-156	-2.79597e-156	-9.87057e-157	7.58737e-156	1.41249e-156	9.86092e-157	-3.62776e-156	-3.50781e-157	-1.78342e-156	1.18698e-156	1.12718e-155	-1.31567e-155	8.51615e-156	1.0383e-156	-1.35229e-155	-6.01809e-156	-5.2743e-156	-1.14549e-155	-1.2651e-156	3.94202e-156	3.42153e-155	-4.62423e-156	6.85274e-156	1.77018e-155	-3.94728e-156	3.13324e-157	5.70824e-156	-2.96691e-157	0
6.67405e-157	1.10192e-156	-1.21976e-156	-1.09308e-156	1.17982e-157	8.12027e-157	-2.2825e-156	2.37902e-156	2.5935e-157	5.37034e-157	1.40667e-156	5.8595e-157	1.8076e-156	-1.62389e-156	1.37592e-156	-1.26443e-156	2.27506e-156	4.54261e-157	5.68497e-157	-1.19603e-156	3.96782e-157	4.16072e-157	7.61826e-157	1.26064e-156	-1.03363e-156	-5.64301e-157	1.02931e-156	-8.18564e-157	-4.18918e-157	2.23637e-156	0
1.58435e-157	-3.07448e-158	6.78837e-158	4.88694e-158	4.53853e-157	8.38056e-158	-1.36127e-157	4.28584e-158	-3.70363e-158	-7.92425e-158	-3.75958e-158	1.59456e-157	2.34106e-157	1.66348e-157	1.27196e-157	-8.01482e-158	-1.3684e-157	2.77156e-157	1.70632e-157	-6.23243e-158	4.84689e-158	-9.92307e-158	1.47056e-157	9.46698e-158	9.21023e-158	-2.06909e-157	-9.29051e-159	1.20493e-157	-3.4597e-158	-1.21485e-158	0
4.46632e-159	2.39251e-158	1.44469e-159	8.00783e-159	7.7668e-158	6.64937e-159	-1.69125e-158	-1.91804e-158	-4.02294e-158	6.93678e-159	1.34483e-158	1.36459e-158	-4.65771e-159	1.6464e-158	-5.70218e-159	-8.30786e-160	1.16698e-158	-1.92936e-158	1.23457e-158	6.82664e-160	-1.40499e-159	5.26173e-160	-9.19199e-159	3.51903e-159	-7.14073e-159	3.10095e-158	-1.51454e-158	-3.85835e-159	1.32733e-158	-1.90782e-158	0
-1.11894e-159	3.63565e-159	-6.9164e-160	1.5415e-159	3.36863e-159	-3.14523e-160	-9.63322e-160	-6.6376e-160	3.08372e-161	8.56454e-160	1.76005e-159	8.92227e-160	1.33303e-159	3.67922e-159	7.71065e-160	-4.45211e-161	-2.15408e-159	-8.91047e-160	-2.12011e-160	2.34192e-160	3.80293e-163	-2.00993e-159	2.01882e-159	-8.84611e-160	-4.26391e-160	2.93589e-159	-1.96708e-159	-2.92837e-159	6.53429e-159	-1.12082e-159	0
5.64766e-162	4.0565e-161	2.42187e-160	-1.09724e-160	4.27866e-161	-4.43781e-160	6.10082e-161	3.69657e-160	2.5823e-160	2.2199e-160	2.40142e-160	5.8255e-161	1.6806e-161	1.62817e-161	2.99674e-161	-6.88883e-161	-3.15753e-160	1.6597e-160	3.00705e-160	-7.43886e-160	4.46567e-160	-1.08743e-160	1.67794e-160	-8.38669e-162	-9.34189e-160	-1.01855e-159	-1.47603e-161	-2.50625e-160	-2.39782e-160	1.15032e-160	0
-1.41422e-161	-1.50099e-161	-4.84805e-162	-5.6533e-161	-1.17532e-161	5.33128e-161	-1.69027e-161	-4.44734e-161	3.90833e-162	2.44744e-161	-1.86528e-161	-2.34638e-161	5.94019e-161	1.74588e-161	1.17957e-161	4.63151e-161	3.4759e-161	8.32589e-161	-2.31191e-161	-5.50232e-161	4.64126e-162	2.42923e-161	1.17311e-161	-2.15872e-161	1.49374e-161	-5.11646e-163	4.83895e-161	5.60182e-161	2.52174e-161	7.87201e-161	0
-4.00904e-163	5.12117e-163	1.32855e-162	8.43374e-162	-4.50011e-163	5.73212e-162	5.70533e-162	-1.23819e-161	-3.07301e-162	5.92755e-163	2.344e-162	7.13863e-162	-1.50625e-163	-2.79282e-162	3.30789e-162	-6.15125e-163	-1.26924e-161	-2.08523e-162	8.09218e-162	1.14141e-161	-1.12648e-161	2.09386e-162	2.40816e-162	3.87008e-162	-1.06398e-161	-2.3436e-162	-1.54572e-162	-3.96902e-162	-1.13556e-161	-4.50889e-162	0
7.14947e-163	-1.26647e-163	5.06059e-163	1.44564e-163	5.42871e-164	-5.18243e-163	-3.75808e-163	1.97101e-163	1.83266e-163	-2.00915e-163	-1.90903e-163	-1.02198e-163	-7.05267e-163	-1.14036e-163	2.9896e-164	-1.54288e-163	4.43305e-163	3.41887e-163	4.09943e-163	8.74141e-163	-1.51734e-164	-8.55593e-163	7.25749e-163	-5.0322e-163	1.59324e-163	4.72478e-163	-5.70848e-163	2.86027e-163	3.46171e-163	-7.10524e-164	0
7.14947e-163	-1.26647e-163	5.06059e-163	1.44564e-163	5.42871e-164	-5.18243e-163	-3.75808e-163	1.97101e-163	1.83266e-163	-2.00915e-163	-1.90903e-163	-1.02198e-163	-7.05267e-163	-1.14036e-163	2.9896e-164	-1.54288e-163	4.43305e-163	3.41887e-163	4.09943e-163	8.74141e-163	-1.51734e-164	-8.55593e-163	7.25749e-163	-5.0322e-163	1.59324e-163	4.72478e-163	-5.70848e-163	2.86027e-163	3.46171e-163	-7.10524e-164	0
7.14947e-163	-1.26647e-163	5.06059e-163	1.44564e-163	5.42871e-164	-5.18243e-163	-3.75808e-163	1.97101e-163	1.83266e-163	-2.00915e-163	-1.90903e-163	-1.02198e-163	-7.05267e-163	-1.14036e-163	2.9896e-164	-1.54288e-163	4.43305e-163	3.41887e-163	4.09943e-163	8.74141e-163	-1.51734e-164	-8.55593e-163	7.25749e-163	-5.0322e-163	1.59324e-163	4.72478e-163	-5.70848e-163	2.86027e-163	3.46171e-163	-7.10524e-164	0
7.14947e-163	-1.26647e-163	5.06059e-163	1.44564e-163	5.42871e-164	-5.18243e-163	-3.75808e-163	1.97101e-163	1.83266e-163	-2.00915e-163	-1.90903e-163	-1.02198e-163	-7.05267e-163	-1.14036e-163	2.9896e-164	-1.54288e-163	4.43305e-163	3.41887e-163	4.09943e-163	8.74141e-163	-1.51734e-164	-8.55593e-163	7.25749e-163	-5.0322e-163	1.59324e-163	4.72478e-163	-5.70848e-163	2.86027e-163	3.46171e-163	-7.10524e-164	0
7.14947e-163	-1.26647e-163	5.06059e-163	1.44564e-163	5.42871e-164	-5.18243e-163	-3.75808e-163	1.97101e-163	1.83266e-163	-2.00915e-163	-1.90903e-163	-1.02198e-163	-7.05267e-163	-1.14036e-163	2.9896e-164	-1.54288e-163	4.43305e-163	3.41887e-163	4.09943e-163	8.74141e-163	-1.51734e-164	-8.55593e-163	7.25749e-163	-5.0322e-163	1.59324e-163	4.72478e-163	-5.70848e-163	2.86027e-163	3.46171e-163	-7.10524e-164	0
7.14947e-163	-1.26647e-163	5.06059e-163	1.44564e-163	5.42871e-164	-5.18243e-163	-3.75808e-163	1.97101e-163	1.83266e-163	-2.00915e-163	-1.90903e-163	-1.02198e-163	-7.05267e-163	-1.14036e-163	2.9896e-164	-1.54288e-163	4.43305e-163	3.41887e-163	4.09943e-163	8.74141e-163	-1.51734e-164	-8.55593e-163	7.25749e-163	-5.0322e-163	1.59324e-163	4.72478e-163	-5.70848e-163	2.86027e-163	3.46171e-163	-7.10524e-164	0
7.14947e-163	-1.26647e-163	5.06059e-163	1.44564e-163	5.42871e-164	-5.18243e-163	-3.75808e-163	1.97101e-163	1.83266e-163	-2.00915e-163	-1.90903e-163	-1.02198e-163	-7.05267e-163	-1.14036e-163	2.9896e-164	-1.54288e-163	4.43305e-163	3.41887e-163	4.09943e-163	8.74141e-163	-1.51734e-164	-8.55593e-163	7.25749e-163	-5.0322e-163	1.59324e-163	4.72478e-163	-5.70848e-163	2.86027e-163	3.46171e-163	-7.10524e-164	0
7.14947e-163	-1.26647e-163	5.06059e-163	1.44564e-163	5.42871e-164	-5.18243e-163	-3.75808e-163	1.97101e-163	1.83266e-163	-2.00915e-163	-1.90903e-163	-1.02198e-163	-7.05267e-163	-1.14036e-163	2.9896e-164	-1.54288e-163	4.43305e-163	3.41887e-163	4.09943e-163	8.74141e-163	-1.51734e-164	-8.55593e-163	7.25749e-163	-5.0322e-163	1.59324e-163	4.72478e-163	-5.70848e-163	2.86027e-163	3.46171e-163	-7.10524e-164	0
7.14947e-163	-1.26647e-163	5.06059e-163	1.44564e-163	5.42871e-164	-5.18243e-163	-3.75808e-163	1.97101e-163	1.83266e-163	-2.00915e-163	-1.90903e-163	-1.02198e-163	-7.05267e-163	-1.14036e-163	2.9896e-164	-1.54288e-163	4.43305e-163	3.41887e-163	4.09943e-163	8.74141e-163	-1.51734e-164	-8.55593e-163	7.25749e-163	-5.0322e-163	1.59324e-163	4.72478e-163	-5.70848e-163	2.86027e-163	3.46171e-163	-7.10524e-164	0
7.14947e-163	-1.26647e-163	5.06059e-163	1.44564e-163	5.42871e-164	-5.18243e-163	-3.75808e-163	1.97101e-163	1.83266e-163	-2.00915e-163	-1.90903e-163	-1.02198e-163	-7.05267e-163	-1.14036e-163	2.9896e-164	-1.54288e-163	4.43305e-163	3.41887e-163	4.09943e-163	8.74141e-163	-1.51734e-164	-8.55593e-163	7.25749e-163	-5.0322e-163	1.59324e-163	4.72478e-163	-5.70848e-163	2.86027e-163	3.46171e-163	-7.10524e-164	0
7.14947e-163	-1.26647e-163	5.06059e-163	1.44564e-163	5.42871e-164	-5.18243e-163	-3.75808e-163	1.97101e-163	1.83266e-163	-2.00915e-163	-1.90903e-163	-1.02198e-163	-7.05267e-163	-1.14036e-163	2.9896e-164	-1.54288e-163	4.43305e-163	3.41887e-163	4.09943e-163	8.74141e-163	-1.51734e-164	-8.55593e-163	7.25749e-163	-5.0322e-163	1.59324e-163	4.72478e-163	-5.70848e-163	2.86027e-163	3.46171e-163	-7.10524e-164	0
7.14947e-163	-1.26647e-163	5.06059e-163	1.44564e-163	5.42871e-164	-5.18243e-163	-3.75808e-163	1.97101e-163	1.83266e-163	-2.00915e-163	-1.90903e-163	-1.02198e-163	-7.05267e-163	-1.14036e-163	2.9896e-164	-1.54288e-163	4.43305e-163	3.41887e-163	4.09943e-163	8.74141e-163	-1.51734e-164	-8.55593e-163	7.25749e-163	-5.0322e-163	1.59324e-163	4.72478e-163	-5.70848e-163	2.86027e-163	3.46171e-163	-7.10524e-164	0
7.14947e-163	-1.26647e-163	5.06059e-163	1.44564e-163	5.42871e-164	-5.18243e-163	-3.75808e-163	1.97101e-163	1.83266e-163	-2.00915e-163	-1.90903e-163	-1.02198e-163	-7.05267e-163	-1.14036e-163	2.9896e-164	-1.54288e-163	4.43305e-163	3.41887e-163	4.09943e-163	8.74141e-163	-1.51734e-164	-8.55593e-163	7.25749e-163	-5.0322e-163	1.59324e-163	4.72478e-163	-5.70848e-163	2.86027e-163	3.46171e-163	-7.10524e-164	0
7.14947e-163	-1.26647e-163	5.06059e-163	1.44564e-163	5.42871e-164	-5.18243e-163	-3.75808e-163	1.97101e-163	1.83266e-163	-2.00915e-163	-1.90903e-163	-1.02198e-163	-7.05267e-163	-1.14036e-163	2.9896e-164	-1.54288e-163	4.43305e-163	3.41887e-163	4.09943e-163	8.74141e-163	-1.51734e-164	-8.55593e-163	7.25749e-163	-5.0322e-163	1.59324e-163	4.72478e-163	-5.70848e-163	2.86027e-163	3.46171e-163	-7.10524e-164	0
7.14947e-163	-1.26647e-163	5.06059e-163	1.44564e-163	5.42871e-164	-5.18243e-163	-3.75808e-163	1.97101e-163	1.83266e-163	-2.00915e-163	-1.90903e-163	-1.02198e-163	-7.05267e-163	-1.14036e-163	2.9896e-164	-1.54288e-163	4.43305e-163	3.41887e-163	4.09943e-163	8.74141e-163	-1.51734e-164	-8.55593e-163	7.25749e-163	-5.0322e-163	1.59324e-163	4.72478e-163	-5.70848e-163	2.86027e-163	3.46171e-163	-7.10524e-164	0
7.14947e-163	-1.26647e-163	5.06059e-163	1.44564e-163	5.42871e-164	-5.18243e-163	-3.75808e-163	1.97101e-163	1.83266e-163	-2.00915e-163	-1.90903e-163	-1.02198e-163	-7.05267e-163	-1.14036e-163	2.9896e-164	-1.54288e-163	4.43305e-163	3.41887e-163	4.09943e-163	8.74141e-163	-1.51734e-164	-8.55593e-163	7.25749e-163	-5.0322e-163	1.59324e-163	4.72478e-163	-5.70848e-163	2.86027e-163	3.46171e-163	-7.10524e-164	0
7.14947e-163	-1.26647e-163	5.06059e-163	1.44564e-163	5.42871e-164	-5.18243e-163	-3.75808e-163	1.97101e-163	1.83266e-163	-2.00915e-163	-1.90903e-163	-1.02198e-163	-7.05267e-163	-1.14036e-163	2.9896e-164	-1.54288e-163	4.43305e-163	3.41887e-163	4.09943e-163	8.74141e-163	-1.51734e-164	-8.55593e-163	7.25749e-163	-5.0322e-163	1.59324e-163	4.72478e-163	-5.70848e-163	2.86027e-163	3.46171e-163	-7.10524e-164	0
7.14947e-163	-1.26647e-163	5.06059e-163	1.44564e-163	5.42871e-164	-5.18243e-163	-3.75808e-163	1.97101e-163	1.83266e-163	-2.00915e-163	-1.90903e-163	-1.02198e-163	-7.05267e-163	-1.14036e-163	2.9896e-164	-1.54288e-163	4.43305e-163	3.41887e-163	4.09943e-163	8.74141e-163	-1.51734e-164	-8.55593e-163	7.25749e-163	-5.0322e-163	1.59324e-163	4.72478e-163	-5.70848e-163	2.86027e-163	3.46171e-163	-7.10524e-164	0
7.14947e-163	-1.26647e-163	5.06059e-163	1.44564e-163	5.42871e-164	-5.18243e-163	-3.75808e-163	1.97101e-163	1.83266e-163	-2.00915e-163	-1.90903e-163	-1.02198e-163	-7.05267e-163	-1.14036e-163	2.9896e-164	-1.54288e-163	4.43305e-163	3.41887e-163	4.09943e-163	8.74141e-163	-1.51734e-164	-8.55593e-163	7.25749e-163	-5.0322e-163	1.59324e-163	4.72478e-163	-5.70848e-163	2.86027e-163	3.46171e-163	-7.10524e-164	0
7.14947e-163	-1.26647e-163	5.06059e-163	1.44564e-163	5.42871e-164	-5.18243e-163	-3.75808e-163	1.97101e-163	1.83266e-163	-2.00915e-163	-1.90903e-163	-1.02198e-163	-7.05267e-163	-1.14036e-163	2.9896e-164	-1.54288e-163	4.43305e-163	3.41887e-163	4.09943e-163	8.74141e-163	-1.51734e-164	-8.55593e-163	7.25749e-163	-5.0322e-163	1.59324e-163	4.72478e-163	-5.70848e-163	2.86027e-163	3.46171e-163	-7.10524e-164	0
7.14947e-163	-1.26647e-163	5.06059e-163	1.44564e-163	5.42871e-164	-5.18243e-163	-3.75808e-163	1.97101e-163	1.83266e-163	-2.00915e-163	-1.90903e-163	-1.02198e-163	-7.05267e-163	-1.14036e-163	2.9896e-164	-1.54288e-163	4.43305e-163	3.41887e-163	4.09943e-163	8.74141e-163	-1.51734e-164	-8.55593e-163	7.25749e-163	-5.0322e-163	1.59324e-163	4.72478e-163	-5.70848e-163	2.86027e-163	3.46171e-163	-7.10524e-164	0
7.14947e-163	-1.26647e-163	5.06059e-163	1.44564e-163	5.42871e-164	-5.18243e-163	-3.75808e-163	1.97101e-163	1.83266e-163	-2.00915e-163	-1.90903e-163	-1.02198e-163	-7.05267e-163	-1.14036e-163	2.9896e-164	-1.54288e-163	4.43305e-163	3.41887e-163	4.09943e-163	8.74141e-163	-1.51734e-164	-8.55593e-163	7.25749e-163	-5.0322e-163	1.59324e-163	4.72478e-163	-5.70848e-163	2.86027e-163	3.46171e-163	-7.10524e-164	0
7.14947e-163	-1.26647e-163	5.06059e-163	1.44564e-163	5.42871e-164	-5.18243e-163	-3.75808e-163	1.97101e-163	1.83266e-163	-2.00915e-163	-1.90903e-163	-1.02198e-163	-7.05267e-163	-1.14036e-163	2.9896e-164	-1.54288e-163	4.43305e-163	3.41887e-163	4.09943e-163	8.74141e-163	-1.51734e-164	-8.55593e-163	7.25749e-163	-5.0322e-163	1.59324e-163	4.72478e-163	-5.70848e-163	2.86027e-163	3.46171e-163	-7.10524e-164	0
7.14947e-163	-1.26647e-163	5.06059e-163	1.44564e-163	5.42871e-164	-5.18243e-163	-3.75808e-163	1.97101e-163	1.83266e-163	-2.00915e-163	-1.90903e-163	-1.02198e-163	-7.05267e-163	-1.14036e-163	2.9896e-164	-1.54288e-163	4.43305e-163	3.41887e-163	4.09943e-163	8.74141e-163	-1.51734e-164	-8.55593e-163	7.25749e-163	-5.0322e-163	1.59324e-163	4.72478e-163	-5.70848e-163	2.86027e-163	3.46171e-163	-7.10524e-164	0
7.14947e-163	-1.26647e-163	5.06059e-163	1.44564e-163	5.42871e-164	-5.18243e-163	-3.75808e-163	1.97101e-163	1.83266e-163	-2.00915e-163	-1.90903e-163	-1.02198e-163	-7.05267e-163	-1.14036e-163	2.9896e-164	-1.54288e-163	4.43305e-163	3.41887e-163	4.09943e-163	8.74141e-163	-1.51734e-164	-8.55593e-163	7.25749e-163	-5.0322e-163	1.59324e-163	4.72478e-163	-5.70848e-163	2.86027e-163	3.46171e-163	-7.10524e-164	0
7.14947e-163	-1.26647e-163	5.06059e-163	1.44564e-163	5.42871e-164	-5.18243e-163	-3.75808e-163	1.97101e-163	1.83266e-163	-2.00915e-163	-1.90903e-163	-1.02198e-163	-7.05267e-163	-1.14036e-163	2.9896e-164	-1.54288e-163	4.43305e-163	3.41887e-163	4.09943e-163	8.74141e-163	-1.51734e-164	-8.55593e-163	7.25749e-163	-5.0322e-163	1.59324e-163	4.72478e-163	-5.70848e-163	2.86027e-163	3.46171e-163	-7.10524e-164	0
7.14947e-163	-1.26647e-163	5.06059e-163	1.44564e-163	5.42871e-164	-5.18243e-163	-3.75808e-163	1.97101e-163	1.83266e-163	-2.00915e-163	-1.90903e-163	-1.02198e-163	-7.05267e-163	-1.14036e-163	2.9896e-164	-1.54288e-163	4.43305e-163	3.41887e-163	4.09943e-163	8.74141e-163	-1.51734e-164	-8.55593e-163	7.25749e-163	-5.0322e-163	1.59324e-163	4.72478e-163	-5.70848e-163	2.86027e-163	3.46171e-163	-7.10524e-164	0
7.14947e-163	-1.26647e-163	5.06059e-163	1.44564e-163	5.42871e-164	-5.18243e-163	-3.75808e-163	1.97101e-163	1.83266e-163	-2.00915e-163	-1.90903e-163	-1.02198e-163	-7.05267e-163	-1.14036e-163	2.9896e-164	-1.54288e-163	4.43305e-163	3.41887e-163	4.09943e-163	8.74141e-163	-1.51734e-164	-8.55593e-163	7.25749e-163	-5.0322e-163	1.59324e-163	4.72478e-163	-5.70848e-163	2.86027e-163	3.46171e-163	-7.10524e-164	0
7.14947e-163	-1.26647e-163	5.06059e-163	1.44564e-163	5.42871e-164	-5.18243e-163	-3.75808e-163	1.97101e-163	1.83266e-163	-2.00915e-163	-1.90903e-163	-1.02198e-163	-7.05267e-163	-1.14036e-163	2.9896e-164	-1.54288e-163	4.43305e-163	3.41887e-163	4.09943e-163	8.74141e-163	-1.51734e-164	-8.55593e-163	7.25749e-163	-5.0322e-163	1.59324e-163	4.72478e-163	-5.70848e-163	2.86027e-163	3.46171e-163	-7.10524e-164	0
7.14947e-163	-1.26647e-163	5.06059e-163	1.44564e-163	5.42871e-164	-5.18243e-163	-3.75808e-163	1.97101e-163	1.83266e-163	-2.00915e-163	-1.90903e-163	-1.02198e-163	-7.05267e-163	-1.14036e-163	2.9896e-164	-1.54288e-163	4.43305e-163	3.41887e-163	4.09943e-163	8.74141e-163	-1.51734e-164	-8.55593e-163	7.25749e-163	-5.0322e-163	1.59324e-163	4.72478e-163	-5.70848e-163	2.86027e-163	3.46171e-163	-7.10524e-164	0
7.14947e-163	-1.26647e-163	5.06059e-163	1.44564e-163	5.42871e-164	-5.18243e-163	-3.75808e-163	1.97101e-163	1.83266e-163	-2.00915e-163	-1.90903e-163	-1.02198e-163	-7.05267e-163	-1.14036e-163	2.9896e-164	-1.54288e-163	4.43305e-163	3.41887e-163	4.09943e-163	8.74141e-163	-1.51734e-164	-8.55593e-163	7.25749e-163	-5.0322e-163	1.59324e-163	4.72478e-163	-5.70848e-163	2.86027e-163	3.46171e-163	-7.10524e-164	0
7.14947e-163	-1.26647e-163	5.06059e-163	1.44564e-163	5.42871e-164	-5.18243e-163	-3.75808e-163	1.97101e-163	1.83266e-163	-2.00915e-163	-1.90903e-163	-1.02198e-163	-7.05267e-163	-1.14036e-163	2.9896e-164	-1.54288e-163	4.43305e-163	3.41887e-163	4.09943e-163	8.74141e-163	-1.51734e-164	-8.55593e-163	7.25749e-163	-5.0322e-163	1.59324e-163	4.72478e-163	-5.70848e-163	2.86027e-163	3.46171e-163	-7.10524e-164	0
7.14947e-163	-1.26647e-163	5.06059e-163	1.44564e-163	5.42871e-164	-5.18243e-163	-3.75808e-163	1.97101e-163	1.83266e-163	-2.00915e-163	-1.90903e-163	-1.02198e-163	-7.05267e-163	-1.14036e-163	2.9896e-164	-1.54288e-163	4.43305e-163	3.41887e-163	4.09943e-163	8.74141e-163	-1.51734e-164	-8.55593e-163	7.25749e-163	-5.0322e-163	1.59324e-163	4.72478e-163	-5.70848e-163	2.86027e-163	3.46171e-163	-7.10524e-164	0
7.14947e-163	-1.26647e-163	5.06059e-163	1.44564e-163	5.42871e-164	-5.18243e-163	-3.75808e-163	1.97101e-163	1.83266e-163	-2.00915e-163	-1.90903e-163	-1.02198e-163	-7.05267e-163	-1.14036e-163	2.9896e-164	-1.54288e-163	4.43305e-163	3.41887e-163	4.09943e-163	8.74141e-163	-1.51734e-164	-8.55593e-163	7.25749e-163	-5.0322e-163	1.59324e-163	4.72478e-163	-5.70848e-163	2.86027e-163	3.46171e-163	-7.10524e-164	0
7.14947e-163	-1.26647e-163	5.06059e-163	1.44564e-163	5.42871e-164	-5.18243e-163	-3.75808e-163	1.97101e-163	1.83266e-163	-2.00915e-163	-1.90903e-163	-1.02198e-163	-7.05267e-163	-1.14036e-163	2.9896e-164	-1.54288e-163	4.43305e-163	3.41887e-163	4.09943e-163	8.74141e-163	-1.51734e-164	-8.55593e-163	7.25749e-163	-5.0322e-163	1.59324e-163	4.72478e-163	-5.70848e-163	2.86027e-163	3.46171e-163	-7.10524e-164	0
7.14947e-163	-1.26647e-163	5.06059e-163	1.44564e-163	5.42871e-164	-5.18243e-163	-3.75808e-163	1.97101e-163	1.83266e-163	-2.00915e-163	-1.90903e-163	-1.02198e-163	-7.05267e-163	-1.14036e-163	2.9896e-164	-1.54288e-163	4.43305e-163	3.41887e-163	4.09943e-163	8.74141e-163	-1.51734e-164	-8.55593e-163	7.25749e-163	-5.0322e-163	1.59324e-163	4.72478e-163	-5.70848e-163	2.86027e-163	3.46171e-163	-7.10524e-164	0
7.14947e-163	-1.26647e-163	5.06059e-163	1.44564e-163	5.42871e-164	-5.18243e-163	-3.75808e-163	1.97101e-163	1.83266e-163	-2.00915e-163	-1.90903e-163	-1.02198e-163	-7.05267e-163	-1.14036e-163	2.9896e-164	-1.54288e-163	4.43305e-163	3.41887e-163	4.09943e-163	8.74141e-163	-1.51734e-164	-8.55593e-163	7.25749e-163	-5.0322e-163	1.59324e-163	4.72478e-163	-5.70848e-163	2.86027e-163	3.46171e-163	-7.10524e-164	0
7.14947e-163	-1.26647e-163	5.06059e-163	1.44564e-163	5.42871e-164	-5.18243e-163	-3.75808e-163	1.97101e-163	1.83266e-163	-2.00915e-163	-1.90903e-163	-1.02198e-163	-7.05267e-163	-1.14036e-163	2.9896e-164	-1.54288e-163	4.43305e-163	3.41887e-163	4.09943e-163	8.74141e-163	-1.51734e-164	-8.55593e-163	7.25749e-163	-5.0322e-163	1.59324e-163	4.72478e-163	-5.70848e-163	2.86027e-163	3.46171e-163	-7.10524e-164	0
7.14947e-163	-1.26647e-163	5.06059e-163	1.44564e-163	5.42871e-164	-5.18243e-163	-3.75808e-163	1.97101e-163	1.83266e-163	-2.00915e-163	-1.90903e-163	-1.02198e-163	-7.05267e-163	-1.14036e-163	2.9896e-164	-1.54288e-163	4.43305e-163	3.41887e-163	4.09943e-163	8.74141e-163	-1.51734e-164	-8.55593e-163	7.25749e-163	-5.0322e-163	1.59324e-163	4.72478e-163	-5.70848e-163	2.86027e-163	3.46171e-163	-7.10524e-164	0
7.14947e-163	-1.26647e-163	5.06059e-163	1.44564e-163	5.42871e-164	-5.18243e-163	-3.75808e-163	1.97101e-163	1.83266e-163	-2.00915e-163	-1.90903e-163	-1.02198e-163	-7.05267e-163	-1.14036e-163	2.9896e-164	-1.54288e-163	4.43305e-163	3.41887e-163	4.09943e-163	8.74141e-163	-1.51734e-164	-8.55593e-163	7.25749e-163	-5.0322e-163	1.59324e-163	4.72478e-163	-5.70848e-163	2.86027e-163	3.46171e-163	-7.10524e-164	0
7.14947e-163	-1.26647e-163	5.06059e-163	1.44564e-163	5.42871e-164	-5.18243e-163	-3.75808e-163	1.97101e-163	1.83266e-163	-2.00915e-163	-1.90903e-163	-1.02198e-163	-7.05267e-163	-1.14036e-163	2.9896e-164	-1.54288e-163	4.43305e-163	3.41887e-163	4.09943e-163	8.74141e-163	-1.51734e-164	-8.55593e-163	7.25749e-163	-5.0322e-163	1.59324e-163	4.72478e-163	-5.70848e-163	2.86027e-163	3.46171e-163	-7.10524e-164	0
7.14947e-163	-1.26647e-163	5.06059e-163	1.44564e-163	5.42871e-164	-5.18243e-163	-3.75808e-163	1.97101e-163	1.83266e-163	-2.00915e-163	-1.90903e-163	-1.02198e-163	-7.05267e-163	-1.14036e-163	2.9896e-164	-1.54288e-163	4.43305e-163	3.41887e-163	4.09943e-163	8.74141e-163	-1.51734e-164	-8.55593e-163	7.25749e-163	-5.0322e-163	1.59324e-163	4.72478e-163	-5.70848e-163	2.86027e-163	3.46171e-163	-7.10524e-164	0
7.14947e-163	-1.26647e-163	5.06059e-163	1.44564e-163	5.42871e-164	-5.18243e-163	-3.75808e-163	1.97101e-163	1.83266e-163	-2.00915e-163	-1.90903e-163	-1.02198e-163	-7.05267e-163	-1.14036e-163	2.9896e-164	-1.54288e-163	4.43305e-163	3.41887e-163	4.09943e-163	8.74141e-163	-1.51734e-164	-8.55593e-163	7.25749e-163	-5.0322e-163	1.59324e-163	4.72478e-163	-5.70848e-163	2.86027e-163	3.46171e-163	-7.10524e-164	0
7.14947e-163	-1.26647e-163	5.06059e-163	1.44564e-163	5.42871e-164	-5.18243e-163	-3.75808e-163	1.97101e-163	1.83266e-163	-2.00915e-163	-1.90903e-163	-1.02198e-163	-7.05267e-163	-1.14036e-163	2.9896e-164	-1.54288e-163	4.43305e-163	3.41887e-163	4.09943e-163	8.74141e-163	-1.51734e-164	-8.55593e-163	7.25749e-163	-5.0322e-163	1.59324e-163	4.72478e-163	-5.70848e-163	2.86027e-163	3.46171e-163	-7.10524e-164	0
7.14947e-163	-1.26647e-163	5.06059e-163	1.44564e-163	5.42871e-164	-5.18243e-163	-3.75808e-163	1.97101e-163	1.83266e-163	-2.00915e-163	-1.90903e-163	-1.02198e-163	-7.05267e-163	-1.14036e-163	2.9896e-164	-1.54288e-163	4.43305e-163	3.41887e-163	4.09943e-163	8.74141e-163	-1.51734e-164	-8.55593e-163	7.25749e-163	-5.0322e-163	1.59324e-163	4.72478e-163	-5.70848e-163	2.86027e-163	3.46171e-163	-7.10524e-164	0
7.14947e-163	-1.26647e-163	5.06059e-163	1.44564e-163	5.42871e-164	-5.18243e-163	-3.75808e-163	1.97101e-163	1.83266e-163	-2.00915e-163	-1.90903e-163	-1.02198e-163	-7.05267e-163	-1.14036e-163	2.9896e-164	-1.54288e-163	4.43305e-163	3.41887e-163	4.09943e-163	8.74141e-163	-1.51734e-164	-8.55593e-163	7.25749e-163	-5.0322e-163	1.59324e-163	4.72478e-163	-5.70848e-163	2.86027e-163	3.46171e-163	-7.10524e-164	0
7.14947e-163	-1.26647e-163	5.06059e-163	1.44564e-163	5.42871e-164	-5.18243e-163	-3.75808e-163	1.97101e-163	1.83266e-163	-2.00915e-163	-1.90903e-163	-1.02198e-163	-7.05267e-163	-1.14036e-163	2.9896e-164	-1.54288e-163	4.43305e-163	3.41887e-163	4.09943e-163	8.74141e-163	-1.51734e-164	-8.55593e-163	7.25749e-163	-5.0322e-163	1.59324e-163	4.72478e-163	-5.70848e-163	2.86027e-163	3.46171e-163	-7.10524e-164	0
7.14947e-163	-1.26647e-163	5.06059e-163	1.44564e-163	5.42871e-164	-5.18243e-163	-3.75808e-163	1.97101e-163	1.83266e-163	-2.00915e-163	-1.90903e-163	-1.02198e-163	-7.05267e-163	-1.14036e-163	2.9896e-164	-1.54288e-163	4.43305e-163	3.41887e-163	4.09943e-163	8.74141e-163	-1.51734e-164	-8.55593e-163	7.25749e-163	-5.0322e-163	1.59324e-163	4.72478e-163	-5.70848e-163	2.86027e-163	3.46171e-163	-7.10524e-164	0
7.14947e-163	-1.26647e-163	5.06059e-163	1.44564e-163	5.42871e-164	-5.18243e-163	-3.75808e-163	1.97101e-163	1.83266e-163	-2.00915e-163	-1.90903e-163	-1.02198e-163	-7.05267e-163	-1.14036e-163	2.9896e-164	-1.54288e-163	4.43305e-163	3.41887e-163	4.09943e-163	8.74141e-163	-1.51734e-164	-8.55593e-163	7.25749e-163	-5.0322e-163	1.59324e-163	4.72478e-163	-5.70848e-163	2.86027e-163	3.46171e-163	-7.10524e-164	0
7.14947e-163	-1.26647e-163	5.06059e-163	1.44564e-163	5.42871e-164	-5.18243e-163	-3.75808e-163	1.97101e-163	1.83266e-163	-2.00915e-163	-1.90903e-163	-1.02198e-163	-7.05267e-163	-1.14036e-163	2.9896e-164	-1.54288e-163	4.43305e-163	3.41887e-163	4.09943e-163	8.74141e-163	-1.51734e-164	-8.55593e-163	7.25749e-163	-5.0322e-163	1.59324e-163	4.72478e-163	-5.70848e-163	2.86027e-163	3.46171e-163	-7.10524e-164	0
7.14947e-163	-1.26647e-163	5.06059e-163	1.44564e-163	5.42871e-164	-5.18243e-163	-3.75808e-163	1.97101e-163	1.83266e-163	-2.00915e-163	-1.90903e-163	-1.02198e-163	-7.05267e-163	-1.14036e-163	2.9896e-164	-1.54288e-163	4.43305e-163	3.41887e-163	4.09943e-163	8.74141e-163	-1.51734e-164	-8.55593e-163	7.25749e-163	-5.0322e-163	1.59324e-163	4.72478e-163	-5.70848e-163	2.86027e-163	3.46171e-163	-7.10524e-164	0
7.14947e-163	-1.26647e-163	5.06059e-163	1.44564e-163	5.42871e-164	-5.18243e-163	-3.75808e-163	1.97101e-163	1.83266e-163	-2.00915e-163	-1.90903e-163	-1.02198e-163	-7.05267e-163	-1.14036e-163	2.9896e-164	-1.54288e-163	4.43305e-163	3.41887e-163	4.09943e-163	8.74141e-163	-1.51734e-164	-8.55593e-163	7.25749e-163	-5.0322e-163	1.59324e-163	4.72478e-163	-5.70848e-163	2.86027e-163	3.46171e-163	-7.10524e-164	0
7.14947e-163	-1.26647e-163	5.06059e-163	1.44564e-163	5.42871e-164	-5.18243e-163	-3.75808e-163	1.97101e-163	1.83266e-163	-2.00915e-163	-1.90903e-163	-1.02198e-163	-7.05267e-163	-1.14036e-163	2.9896e-164	-1.54288e-163	4.43305e-163	3.41887e-163	4.09943e-163	8.74141e-163	-1.51734e-164	-8.55593e-163	7.25749e-163	-5.0322e-163	1.59324e-163	4.72478e-163	-5.70848e-163	2.86027e-163	3.46171e-163	-7.10524e-164	0
7.14947e-163	-1.26647e-163	5.06059e-163	1.44564e-163	5.42871e-164	-5.18243e-163	-3.75808e-163	1.97101e-163	1.83266e-163	-2.00915e-163	-1.90903e-163	-1.02198e-163	-7.05267e-163	-1.14036e-163	2.9896e-164	-1.54288e-163	4.43305e-163	3.41887e-163	4.09943e-163	8.74141e-163	-1.51734e-164	-8.55593e-163	7.25749e-163	-5.0322e-163	1.59324e-163	4.72478e-163	-5.70848e-163	2.86027e-163	3.46171e-163	-7.10524e-164	0
7.14947e-163	-1.26647e-163	5.06059e-163	1.44564e-163	5.42871e-164	-5.18243e-163	-3.75808e-163	1.97101e-163	1.83266e-163	-2.00915e-163	-1.90903e-163	-1.02198e-163	-7.05267e-163	-1.14036e-163	2.9896e-164	-1.54288e-163	4.43305e-163	3.41887e-163	4.09943e-163	8.74141e-163	-1.51734e-164	-8.55593e-163	7.25749e-163	-5.0322e-163	1.59324e-163	4.72478e-163	-5.70848e-163	2.86027e-163	3.46171e-163	-7.10524e-164	0
7.14947e-163	-1.26647e-163	5.06059e-163	1.44564e-163	5.42871e-164	-5.18243e-163	-3.75808e-163	1.97101e-163	1.83266e-163	-2.00915e-163	-1.90903e-163	-1.02198e-163	-7.05267e-163	-1.14036e-163	2.9896e-164	-1.54288e-163	4.43305e-163	3.41887e-163	4.09943e-163	8.74141e-163	-1.51734e-164	-8.55593e-163	7.25749e-163	-5.0322e-163	1.59324e-163	4.72478e-163	-5.70848e-163	2.86027e-163	3.46171e-163	-7.10524e-164	0
7.14947e-163	-1.26647e-163	5.06059e-163	1.44564e-163	5.42871e-164	-5.18243e-163	-3.75808e-163	1.97101e-163	1.83266e-163	-2.00915e-163	-1.90903e-163	-1.02198e-163	-7.05267e-163	-1.14036e-163	2.9896e-164	-1.54288e-163	4.43305e-163	3.41887e-163	4.09943e-163	8.74141e-163	-1.51734e-164	-8.55593e-163	7.25749e-163	-5.0322e-163	1.59324e-163	4.72478e-163	-5.70848e-163	2.86027e-163	3.46171e-163	-7.10524e-164	0
7.14947e-163	-1.26647e-163	5.06059e-163	1.44564e-163	5.42871e-164	-5.18243e-163	-3.75808e-163	1.97101e-163	1.83266e-163	-2.00915e-163	-1.90903e-163	-1.02198e-163	-7.05267e-163	-1.14036e-163	2.9896e-164	-1.54288e-163	4.43305e-163	3.41887e-163	4.09943e-163	8.74141e-163	-1.51734e-164	-8.55593e-163	7.25749e-163	-5.0322e-163	1.59324e-163	4.72478e-163	-5.70848e-163	2.86027e-163	3.46171e-163	-7.10524e-164	0
7.14947e-163	-1.26647e-163	5.06059e-163	1.44564e-163	5.42871e-164	-5.18243e-163	-3.75808e-163	1.97101e-163	1.83266e-163	-2.00915e-163	-1.90903e-163	-1.02198e-163	-7.05267e-163	-1.14036e-163	2.9896e-164	-1.54288e-163	4.43305e-163	3.41887e-163	4.09943e-163	8.74141e-163	-1.51734e-164	-8.55593e-163	7.25749e-163	-5.0322e-163	1.59324e-163	4.72478e-163	-5.70848e-163	2.86027e-163	3.46171e-163	-7.10524e-164	0
7.14947e-163	-1.26647e-163	5.06059e-163	1.44564e-163	5.42871e-164	-5.18243e-163	-3.75808e-163	1.97101e-163	1.83266e-163	-2.00915e-163	-1.90903e-163	-1.02198e-163	-7.05267e-163	-1.14036e-163	2.9896e-164	-1.54288e-163	4.43305e-163	3.41887e-163	4.09943e-163	8.74141e-163	-1.51734e-164	-8.55593e-163	7.25749e-163	-5.0322e-163	1.59324e-163	4.72478e-163	-5.70848e-163	2.86027e-163	3.46171e-163	-7.10524e-164	0
7.14947e-163	-1.26647e-163	5.06059e-163	1.44564e-163	5.42871e-164	-5.18243e-163	-3.75808e-163	1.97101e-163	1.83266e-163	-2.00915e-163	-1.90903e-163	-1.02198e-163	-7.05267e-163	-1.14036e-163	2.9896e-164	-1.54288e-163	4.43305e-163	3.41887e-163	4.09943e-163	8.74141e-163	-1.51734e-164	-8.55593e-163	7.25749e-163	-5.0322e-163	1.59324e-163	4.72478e-163	-5.70848e-163	2.86027e-163	3.46171e-163	-7.10524e-164	0
7.14947e-163	-1.26647e-163	5.06059e-163	1.44564e-163	5.42871e-164	-5.18243e-163	-3.75808e-163	1.97101e-163	1.83266e-163	-2.00915e-163	-1.90903e-163	-1.02198e-163	-7.05267e-163	-1.14036e-163	2.9896e-164	-1.54288e-163	4.43305e-163	3.41887e-163	4.09943e-163	8.74141e-163	-1.51734e-164	-8.55593e-163	7.25749e-163	-5.0322e-163	1.59324e-163	4.72478e-163	-5.70848e-163	2.86027e-163	3.46171e-163	-7.10524e-164	0
7.14947e-163	-1.26647e-163	5.06059e-163	1.44564e-163	5.42871e-164	-5.18243e-163	-3.75808e-163	1.97101e-163	1.83266e-163	-2.00915e-163	-1.90903e-163	-1.02198e-163	-7.05267e-163	-1.14036e-163	2.9896e-164	-1.54288e-163	4.43305e-163	3.41887e-163	4.09943e-163	8.74141e-163	-1.51734e-164	-8.55593e-163	7.25749e-163	-5.0322e-163	1.59324e-163	4.72478e-163	-5.70848e-163	2.86027e-163	3.46171e-163	-7.10524e-164	0
7.14947e-163	-1.26647e-163	5.06059e-163	1.44564e-163	5.42871e-164	-5.18243e-163	-3.75808e-163	1.97101e-163	1.83266e-163	-2.00915e-163	-1.90903e-163	-1.02198e-163	-7.05267e-163	-1.14036e-163	2.9896e-164	-1.54288e-163	4.43305e-163	3.41887e-163	4.09943e-163	8.74141e-163	-1.51734e-164	-8.55593e-163	7.25749e-163	-5.0322e-163	1.59324e-163	4.72478e-163	-5.70848e-163	2.86027e-163	3.46171e-163	-7.10524e-164	0
7.14947e-163	-1.26647e-163	5.06059e-163	1.44564e-163	5.42871e-164	-5.18243e-163	-3.75808e-163	1.97101e-163	1.83266e-163	-2.00915e-163	-1.90903e-163	-1.02198e-163	-7.05267e-163	-1.14036e-163	2.9896e-164	-1.54288e-163	4.43305e-163	3.41887e-163	4.09943e-163	8.74141e-163	-1.51734e-164	-8.55593e-163	7.25749e-163	-5.0322e-163	1.59324e-163	4.72478e-163	-5.70848e-163	2.86027e-163	3.46171e-163	-7.10524e-164	0
7.14947e-163	-1.26647e-163	5.06059e-163	1.44564e-163	5.42871e-164	-5.18243e-163	-3.75808e-163	1.97101e-163	1.83266e-163	-2.00915e-163	-1.90903e-163	-1.02198e-163	-7.05267e-163	-1.14036e-163	2.9896e-164	-1.54288e-163	4.43305e-163	3.41887e-163	4.09943e-163	8.74141e-163	-1.51734e-164	-8.55593e-163	7.25749e-163	-5.0322e-163	1.59324e-163	4.72478e-163	-5.70848e-163	2.86027e-163	3.46171e-163	-7.10524e-164	0
7.14947e-163	-1.26647e-163	5.06059e-163	1.44564e-163	5.42871e-164	-5.18243e-163	-3.75808e-163	1.97101e-163	1.83266e-163	-2.00915e-163	-1.90903e-163	-1.02198e-163	-7.05267e-163	-1.14036e-163	2.9896e-164	-1.54288e-163	4.43305e-163	3.41887e-163	4.09943e-163	8.74141e-163	-1.51734e-164	-8.55593e-163	7.25749e-163	-5.0322e-163	1.59324e-163	4.72478e-163	-5.70848e-163	2.86027e-163	3.46171e-163	-7.10524e-164	0
7.14947e-163	-1.26647e-163	5.06059e-163	1.44564e-163	5.42871e-164	-5.18243e-163	-3.75808e-163	1.97101e-163	1.83266e-163	-2.00915e-163	-1.90903e-163	-1.02198e-163	-7.05267e-163	-1.14036e-163	2.9896e-164	-1.54288e-163	4.43305e-163	3.41887e-163	4.09943e-163	8.74141e-163	-1.51734e-164	-8.55593e-163	7.25749e-163	-5.0322e-163	1.59324e-163	4.72478e-163	-5.70848e-163	2.86027e-163	3.46171e-163	-7.10524e-164	0
7.14947e-163	-1.26647e-163	5.06059e-163	1.44564e-163	5.42871e-164	-5.18243e-163	-3.75808e-163	1.97101e-163	1.83266e-163	-2.00915e-163	-1.90903e-163	-1.02198e-163	-7.05267e-163	-1.14036e-163	2.9896e-164	-1.54288e-163	4.43305e-163	3.41887e-163	4.09943e-163	8.74141e-163	-1.51734e-164	-8.55593e-163	7.25749e-163	-5.0322e-163	1.59324e-163	4.72478e-163	-5.70848e-163	2.86027e-163	3.46171e-163	-7.10524e-164	0
7.14947e-163	-1.26647e-163	5.06059e-163	1.44564e-163	5.42871e-164	-5.18243e-163	-3.75808e-163	1.97101e-163	1.83266e-163	-2.00915e-163	-1.90903e-163	-1.02198e-163	-7.05267e-163	-1.14036e-163	2.9896e-164	-1.54288e-163	4.43305e-163	3.41887e-163	4.09943e-163	8.74141e-163	-1.51734e-164	-8.55593e-163	7.25749e-163	-5.0322e-163	1.59324e-163	4.72478e-163	-5.70848e-163	2.86027e-163	3.46171e-163	-7.10524e-164	0
7.14947e-163	-1.26647e-163	5.06059e-163	1.44564e-163	5.42871e-164	-5.18243e-163	-3.75808e-163	1.97101e-163	1.83266e-163	-2.00915e-163	-1.90903e-163	-1.02198e-163	-7.05267e-163	-1.14036e-163	2.9896e-164	-1.54288e-163	4.43305e-163	3.41887e-163	4.09943e-163	8.74141e-163	-1.51734e-164	-8.55593e-163	7.25749e-163	-5.0322e-163	1.59324e-163	4.72478e-163	-5.70848e-163	2.86027e-163	3.46171e-163	-7.10524e-164	0
7.14947e-163	-1.26647e-163	5.06059e-163	1.44564e-163	5.42871e-164	-5.18243e-163	-3.75808e-163	1.97101e-163	1.83266e-163	-2.00915e-163	-1.90903e-163	-1.02198e-163	-7.05267e-163	-1.14036e-163	2.9896e-164	-1.54288e-163	4.43305e-163	3.41887e-163	4.09943e-163	8.74141e-163	-1.51734e-164	-8.55593e-163	7.25749e-163	-5.0322e-163	1.59324e-163	4.72478e-163	-5.70848e-163	2.86027e-163	3.46171e-163	-7.10524e-164	0
7.14947e-163	-1.26647e-163	5.06059e-163	1.44564e-163	5.42871e-164	-5.18243e-163	-3.75808e-163	1.97101e-163	1.83266e-163	-2.00915e-163	-1.90903e-163	-1.02198e-163	-7.05267e-163	-1.14036e-163	2.9896e-164	-1.54288e-163	4.43305e-163	3.41887e-163	4.09943e-163	8.74141e-163	-1.51734e-164	-8.55593e-163	7.25749e-163	-5.0322e-163	1.59324e-163	4.72478e-163	-5.70848e-163	2.86027e-163	3.46171e-163	-7.10524e-164	0
7.14947e-163	-1.26647e-163	5.06059e-163	1.44564e-163	5.42871e-164	-5.18243e-163	-3.75808e-163	1.97101e-163	1.83266e-163	-2.00915e-163	-1.90903e-163	-1.02198e-163	-7.05267e-163	-1.14036e-163	2.9896e-164	-1.54288e-163	4.43305e-163	3.41887e-163	4.09943e-163	8.74141e-163	-1.51734e-164	-8.55593e-163	7.25749e-163	-5.0322e-163	1.59324e-163	4.72478e-163	-5.70848e-163	2.86027e-163	3.46171e-163	-7.10524e-164	0
7.14947e-163	-1.26647e-163	5.06059e-163	1.44564e-163	5.42871e-164	-5.18243e-163	-3.75808e-163	1.97101e-163	1.83266e-163	-2.00915e-163	-1.90903e-163	-1.02198e-163	-7.05267e-163	-1.14036e-163	2.9896e-164	-1.54288e-163	4.43305e-163	3.41887e-163	4.09943e-163	8.74141e-163	-1.51734e-164	-8.55593e-163	7.25749e-163	-5.0322e-163	1.59324e-163	4.72478e-163	-5.70848e-163	2.86027e-163	3.46171e-163	-7.10524e-164	0
7.14947e-163	-1.26647e-163	5.06059e-163	1.44564e-163	5.42871e-164	-5.18243e-163	-3.75808e-163	1.97101e-163	1.83266e-163	-2.00915e-163	-1.90903e-163	-1.02198e-163	-7.05267e-163	-1.14036e-163	2.9896e-164	-1.54288e-163	4.43305e-163	3.41887e-163	4.09943e-163	8.74141e-163	-1.51734e-164	-8.55593e-163	7.25749e-163	-5.0322e-163	1.59324e-163	4.72478e-163	-5.70848e-163	2.86027e-163	3.46171e-163	-7.10524e-164	0
7.14947e-163	-1.26647e-163	5.06059e-163	1.44564e-163	5.42871e-164	-5.18243e-163	-3.75808e-163	1.97101e-163	1.83266e-163	-2.00915e-163	-1.90903e-163	-1.02198e-163	-7.05267e-163	-1.14036e-163	2.9896e-164	-1.54288e-163	4.43305e-163	3.41887e-163	4.09943e-163	8.74141e-163	-1.51734e-164	-8.55593e-163	7.25749e-163	-5.0322e-163	1.59324e-163	4.72478e-163	-5.70848e-163	2.86027e-163	3.46171e-163	-7.10524e-164	0
7.14947e-163	-1.26647e-163	5.06059e-163	1.44564e-163	5.42871e-164	-5.18243e-163	-3.75808e-163	1.97101e-163	1.83266e-163	-2.00915e-163	-1.90903e-163	-1.02198e-163	-7.05267e-163	-1.14036e-163	2.9896e-164	-1.54288e-163	4.43305e-163	3.41887e-163	4.09943e-163	8.74141e-163	-1.51734e-164	-8.55593e-163	7.25749e-163	-5.0322e-163	1.59324e-163	4.72478e-163	-5.70848e-163	2.86027e-163	3.46171e-163	-7.10524e-164	0
7.14947e-163	-1.26647e-163	5.06059e-163	1.44564e-163	5.42871e-164	-5.18243e-163	-3.75808e-163	1.97101e-163	1.83266e-163	-2.00915e-163	-1.90903e-163	-1.02198e-163	-7.05267e-163	-1.14036e-163	2.9896e-164	-1.54288e-163	4.43305e-163	3.41887e-163	4.09943e-163	8.74141e-163	-1.51734e-164	-8.55593e-163	7.25749e-163	-5.0322e-163	1.59324e-163	4.72478e-163	-5.70848e-163	2.86027e-163	3.46171e-163	-7.10524e-164	0
7.14947e-163	-1.26647e-163	5.06059e-163	1.44564e-163	5.42871e-164	-5.18243e-163	-3.75808e-163	1.97101e-163	1.83266e-163	-2.00915e-163	-1.90903e-163	-1.02198e-163	-7.05267e-163	-1.14036e-163	2.9896e-164	-1.54288e-163	4.43305e-163	3.41887e-163	4.09943e-163	8.74141e-163	-1.51734e-164	-8.55593e-163	7.25749e-163	-5.0322e-163	1.59324e-163	4.72478e-163	-5.70848e-163	2.86027e-163	3.46171e-163	-7.10524e-164	0
7.14947e-163	-1.26647e-163	5.06059e-163	1.44564e-163	5.42871e-164	-5.18243e-163	-3.75808e-163	1.97101e-163	1.83266e-163	-2.00915e-163	-1.90903e-163	-1.02198e-163	-7.05267e-163	-1.14036e-163	2.9896e-164	-1.54288e-163	4.43305e-163	3.41887e-163	4.09943e-163	8.74141e-163	-1.51734e-164	-8.55593e-163	7.25749e-163	-5.0322e-163	1.59324e-163	4.72478e-163	-5.70848e-163	2.86027e-163	3.46171e-163	-7.10524e-164	0
7.14947e-163	-1.26647e-163	5.06059e-163	1.44564e-163	5.42871e-164	-5.18243e-163	-3.75808e-163	1.97101e-163	1.83266e-163	-2.00915e-163	-1.90903e-163	-1.02198e-163	-7.05267e-163	-1.14036e-163	2.9896e-164	-1.54288e-163	4.43305e-163	3.41887e-163	4.09943e-163	8.74141e-163	-1.51734e-164	-8.55593e-163	7.25749e-163	-5.0322e-163	1.59324e-163	4.72478e-163	-5.70848e-163	2.86027e-163	3.46171e-163	-7.10524e-164	0
7.14947e-163	-1.26647e-163	5.06059e-163	1.44564e-163	5.42871e-164	-5.18243e-163	-3.75808e-163	1.97101e-163	1.83266e-163	-2.00915e-163	-1.90903e-163	-1.02198e-163	-7.05267e-163	-1.14036e-163	2.9896e-164	-1.54288e-163	4.43305e-163	3.41887e-163	4.09943e-163	8.74141e-163	-1.51734e-164	-8.55593e-163	7.25749e-163	-5.0322e-163	1.59324e-163	4.72478e-163	-5.70848e-163	2.86027e-163	3.46171e-163	-7.10524e-164	0
7.14947e-163	-1.26647e-163	5.06059e-163	1.44564e-163	5.42871e-164	-5.18243e-163	-3.75808e-163	1.97101e-163	1.83266e-163	-2.00915e-163	-1.90903e-163	-1.02198e-163	-7.05267e-163	-1.14036e-163	2.9896e-164	-1.54288e-163	4.43305e-163	3.41887e-163	4.09943e-163	8.74141e-163	-1.51734e-164	-8.55593e-163	7.25749e-163	-5.0322e-163	1.59324e-163	4.72478e-163	-5.70848e-163	2.86027e-163	3.46171e-163	-7.10524e-164	0
7.14947e-163	-1.26647e-163	5.06059e-163	1.44564e-163	5.42871e-164	-5.18243e-163	-3.75808e-163	1.97101e-163	1.83266e-163	-2.00915e-163	-1.90903e-163	-1.02198e-163	-7.05267e-163	-1.14036e-163	2.9896e-164	-1.54288e-163	4.43305e-163	3.41887e-163	4.09943e-163	8.74141e-163	-1.51734e-164	-8.55593e-163	7.25749e-163	-5.0322e-163	1.59324e-163	4.72478e-163	-5.70848e-163	2.86027e-163	3.46171e-163	-7.10524e-164	0
7.14947e-163	-1.26647e-163	5.06059e-163	1.44564e-163	5.42871e-164	-5.18243e-163	-3.75808e-163	1.97101e-163	1.83266e-163	-2.00915e-163	-1.90903e-163	-1.02198e-163	-7.05267e-163	-1.14036e-163	2.9896e-164	-1.54288e-163	4.43305e-163	3.41887e-163	4.09943e-163	8.74141e-163	-1.51734e-164	-8.55593e-163	7.25749e-163	-5.0322e-163	1.59324e-163	4.72478e-163	-5.70848e-163	2.86027e-163	3.46171e-163	-7.10524e-164	0
7.14947e-163	-1.26647e-163	5.06059e-163	1.44564e-163	5.42871e-164	-5.18243e-163	-3.75808e-163	1.97101e-163	1.83266e-163	-2.00915e-163	-1.90903e-163	-1.02198e-163	-7.05267e-163	-1.14036e-163	2.9896e-164	-1.54288e-163	4.43305e-163	3.41887e-163	4.09943e-163	8.74141e-163	-1.51734e-164	-8.55593e-163	7.25749e-163	-5.0322e-163	1.59324e-163	4.72478e-163	-5.70848e-163	2.86027e-163	3.46171e-163	-7.10524e-164	0
7.14947e-163	-1.26647e-163	5.06059e-163	1.44564e-163	5.42871e-164	-5.18243e-163	-3.75808e-163	1.97101e-163	1.83266e-163	-2.00915e-163	-1.90903e-163	-1.02198e-163	-7.05267e-163	-1.14036e-163	2.9896e-164	-1.54288e-163	4.43305e-163	3.41887e-163	4.09943e-163	8.74141e-163	-1.51734e-164	-8.55593e-163	7.25749e-163	-5.0322e-163	1.59324e-163	4.72478e-163	-5.70848e-163	2.86027e-163	3.46171e-163	-7.10524e-164	0
7.14947e-163	-1.26647e-163	5.06059e-163	1.44564e-163	5.42871e-164	-5.18243e-163	-3.75808e-163	1.97101e-163	1.83266e-163	-2.00915e-163	-1.90903e-163	-1.02198e-163	-7.05267e-163	-1.14036e-163	2.9896e-164	-1.54288e-163	4.43305e-163	3.41887e-163	4.09943e-163	8.74141e-163	-1.51734e-164	-8.55593e-163	7.25749e-163	-5.0322e-163	1.59324e-163	4.72478e-163	-5.70848e-163	2.86027e-163	3.46171e-163	-7.10524e-164	0
7.14947e-163	-1.26647e-163	5.06059e-163	1.44564e-163	5.42871e-164	-5.18243e-163	-3.75808e-163	1.97101e-163	1.83266e-163	-2.00915e-163	-1.90903e-163	-1.02198e-163	-7.05267e-163	-1.14036e-163	2.9896e-164	-1.54288e-163	4.43305e-163	3.41887e-163	4.09943e-163	8.74141e-163	-1.51734e-164	-8.55593e-163	7.25749e-163	-5.0322e-163	1.59324e-163	4.72478e-163	-5.70848e-163	2.86027e-163	3.46171e-163	-7.10524e-164	0
7.14947e-163	-1.26647e-163	5.06059e-163	1.44564e-163	5.42871e-164	-5.18243e-163	-3.75808e-163	1.97101e-163	1.83266e-163	-2.00915e-163	-1.90903e-163	-1.02198e-163	-7.05267e-163	-1.14036e-163	2.9896e-164	-1.54288e-163	4.43305e-163	3.41887e-163	4.09943e-163	8.74141e-163	-1.51734e-164	-8.55593e-163	7.25749e-163	-5.0322e-163	1.59324e-163	4.72478e-163	-5.70848e-163	2.86027e-163	3.46171e-163	-7.10524e-164	0
7.14947e-163	-1.26647e-163	5.06059e-163	1.44564e-163	5.42871e-164	-5.18243e-163	-3.75808e-163	1.97101e-163	1.83266e-163	-2.00915e-163	-1.90903e-163	-1.02198e-163	-7.05267e-163	-1.14036e-163	2.9896e-164	-1.54288e-163	4.43305e-163	3.41887e-163	4.09943e-163	8.74141e-163	-1.51734e-164	-8.55593e-163	7.25749e-163	-5.0322e-163	1.59324e-163	4.72478e-163	-5.70848e-163	2.86027e-163	3.46171e-163	-7.10524e-164	0
7.14947e-163	-1.26647e-163	5.06059e-163	1.44564e-163	5.42871e-164	-5.18243e-163	-3.75808e-163	1.97101e-163	1.83266e-163	-2.00915e-163	-1.90903e-163	-1.02198e-163	-7.05267e-163	-1.14036e-163	2.9896e-164	-1.54288e-163	4.43305e-163	3.41887e-163	4.09943e-163	8.74141e-163	-1.51734e-164	-8.55593e-163	7.25749e-163	-5.0322e-163	1.59324e-163	4.72478e-163	-5.70848e-163	2.86027e-163	3.46171e-163	-7.10524e-164	0
7.14947e-163	-1.26647e-163	5.06059e-163	1.44564e-163	5.42871e-164	-5.18243e-163	-3.75808e-163	1.97101e-163	1.83266e-163	-2.00915e-163	-1.90903e-163	-1.02198e-163	-7.05267e-163	-1.14036e-163	2.9896e-164	-1.54288e-163	4.43305e-163	3.41887e-163	4.09943e-163	8.74141e-163	-1.51734e-164	-8.55593e-163	7.25749e-163	-5.0322e-163	1.59324e-163	4.72478e-163	-5.70848e-163	2.86027e-163	3.46171e-163	-7.10524e-164	0
7.14947e-163	-1.26647e-163	5.06059e-163	1.44564e-163	5.42871e-164	-5.18243e-163	-3.75808e-163	1.97101e-163	1.83266e-163	-2.00915e-163	-1.90903e-163	-1.02198e-163	-7.05267e-163	-1.14036e-163	2.9896e-164	-1.54288e-163	4.43305e-163	3.41887e-163	4.09943e-163	8.74141e-163	-1.51734e-164	-8.55593e-163	7.25749e-163	-5.0322e-163	1.59324e-163	4.72478e-163	-5.70848e-163	2.86027e-163	3.46171e-163	-7.10524e-164	0
7.14947e-163	-1.26647e-163	5.06059e-163	1.44564e-163	5.42871e-164	-5.18243e-163	-3.75808e-163	1.97101e-163	1.83266e-163	-2.00915e-163	-1.90903e-163	-1.02198e-163	-7.05267e-163	-1.14036e-163	2.9896e-164	-1.54288e-163	4.43305e-163	3.41887e-163	4.09943e-163	8.74141e-163	-1.51734e-164	-8.55593e-163	7.25749e-163	-5.0322e-163	1.59324e-163	4.72478e-163	-5.70848e-163	2.86027e-163	3.46171e-163	-7.10524e-164	0
7.14947e-163	-1.26647e-163	5.06059e-163	1.44564e-163	5.42871e-164	-5.18243e-163	-3.75808e-163	1.97101e-163	1.83266e-163	-2.00915e-163	-1.90903e-163	-1.02198e-163	-7.05267e-163	-1.14036e-163	2.9896e-164	-1.54288e-163	4.43305e-163	3.41887e-163	4.09943e-163	8.74141e-163	-1.51734e-164	-8.55593e-163	7.25749e-163	-5.0322e-163	1.59324e-163	4.72478e-163	-5.70848e-163	2.86027e-163	3.46171e-163	-7.10524e-164	0
7.14947e-163	-1.26647e-163	5.06059e-163	1.44564e-163	5.42871e-164	-5.18243e-163	-3.75808e-163	1.97101e-163	1.83266e-163	-2.00915e-163	-1.90903e-163	-1.02198e-163	-7.05267e-163	-1.14036e-163	2.9896e-164	-1.54288e-163	4.43305e-163	3.41887e-163	4.09943e-163	8.74141e-163	-1.51734e-164	-8.55593e-163	7.25749e-163	-5.0322e-163	1.59324e-163	4.72478e-163	-5.70848e-163	2.86027e-163	3.46171e-163	-7.10524e-164	0
7.14947e-163	-1.26647e-163	5.06059e-163	1.44564e-163	5.42871e-164	-5.18243e-163	-3.75808e-163	1.97101e-163	1.83266e-163	-2.00915e-163	-1.90903e-163	-1.02198e-163	-7.05267e-163	-1.14036e-163	2.9896e-164	-1.54288e-163	4.43305e-163	3.41887e-163	4.09943e-163	8.74141e-163	-1.51734e-164	-8.55593e-163	7.25749e-163	-5.0322e-163	1.59324e-163	4.72478e-163	-5.70848e-163	2.86027e-163	3.46171e-163	-7.10524e-164	0
7.14947e-163	-1.26647e-163	5.06059e-163	1.44564e-163	5.42871e-164	-5.18243e-163	-3.75808e-163	1.97101e-163	1.83266e-163	-2.00915e-163	-1.90903e-163	-1.02198e-163	-7.05267e-163	-1.14036e-163	2.9896e-164	-1.54288e-163	4.43305e-163	3.41887e-163	4.09943e-163	8.74141e-163	-1.51734e-164	-8.55593e-163	7.25749e-163	-5.0322e-163	1.59324e-163	4.72478e-163	-5.70848e-163	2.86027e-163	3.46171e-163	-7.10524e-164	0
7.14947e-163	-1.26647e-163	5.06059e-163	1.44564e-163	5.42871e-164	-5.18243e-163	-3.75808e-163	1.97101e-163	1.83266e-163	-2.00915e-163	-1.90903e-163	-1.02198e-163	-7.05267e-163	-1.14036e-163	2.9896e-164	-1.54288e-163	4.43305e-163	3.41887e-163	4.09943e-163	8.74141e-163	-1.51734e-164	-8.55593e-163	7.25749e-163	-5.0322e-163	1.59324e-163	4.72478e-163	-5.70848e-163	2.86027e-163	3.46171e-163	-7.10524e-164	0
7.14947e-163	-1.26647e-163	5.06059e-163	1.44564e-163	5.42871e-164	-5.18243e-163	-3.75808e-163	1.97101e-163	1.83266e-163	-2.00915e-163	-1.90903e-163	-1.02198e-163	-7.05267e-163	-1.14036e-163	2.9896e-164	-1.54288e-163	4.43305e-163	3.41887e-163	4.09943e-163	8.74141e-163	-1.51734e-164	-8.55593e-163	7.25749e-163	-5.0322e-163	1.59324e-163	4.72478e-163	-5.70848e-163	2.86027e-163	3.46171e-163	-7.10524e-164	0
7.14947e-163	-1.26647e-163	5.06059e-163	1.44564e-163	5.42871e-164	-5.18243e-163	-3.75808e-163	1.97101e-163	1.83266e-163	-2.00915e-163	-1.90903e-163	-1.02198e-163	-7.05267e-163	-1.14036e-163	2.9896e-164	-1.54288e-163	4.43305e-163	3.41887e-163	4.09943e-163	8.74141e-163	-1.51734e-164	-8.55593e-163	7.25749e-163	-5.0322e-163	1.59324e-163	4.72478e-163	-5.70848e-163	2.86027e-163	3.46171e-163	-7.10524e-164	0
7.14947e-163	-1.26647e-163	5.06059e-163	1.44564e-163	5.42871e-164	-5.18243e-163	-3.75808e-163	1.97101e-163	1.83266e-163	-2.00915e-163	-1.90903e-163	-1.02198e-163	-7.05267e-163	-1.14036e-163	2.9896e-164	-1.54288e-163	4.43305e-163	3.41887e-163	4.09943e-163	8.74141e-163	-1.51734e-164	-8.55593e-163	7.25749e-163	-5.0322e-163	1.59324e-163	4.72478e-163	-5.70848e-163	2.86027e-163	3.46171e-163	-7.10524e-164	0
7.14947e-163	-1.26647e-163	5.06059e-163	1.44564e-163	5.42871e-164	-5.18243e-163	-3.75808e-163	1.97101e-163	1.83266e-163	-2.00915e-163	-1.90903e-163	-1.02198e-163	-7.05267e-163	-1.14036e-163	2.9896e-164	-1.54288e-163	4.43305e-163	3.41887e-163	4.09943e-163	8.74141e-163	-1.51734e-164	-8.55593e-163	7.25749e-163	-5.0322e-163	1.59324e-163	4.72478e-163	-5.70848e-163	2.86027e-163	3.46171e-163	-7.10524e-164	0
7.14947e-163	-1.26647e-163	5.06059e-163	1.44564e-163	5.42871e-164	-5.18243e-163	-3.75808e-163	1.97101e-163	1.83266e-163	-2.00915e-163	-1.90903e-163	-1.02198e-163	-7.05267e-163	-1.14036e-163	2.9896e-164	-1.54288e-163	4.43305e-163	3.41887e-163	4.09943e-163	8.74141e-163	-1.51734e-164	-8.55593e-163	7.25749e-163	-5.0322e-163	1.59324e-163	4.72478e-163	-5.70848e-163	2.86027e-163	3.46171e-163	-7.10524e-164	0
7.14947e-163	-1.26647e-163	5.06059e-163	1.44564e-163	5.42871e-164	-5.18243e-163	-3.75808e-163	1.97101e-163	1.83266e-163	-2.00915e-163	-1.90903e-163	-1.02198e-163	-7.05267e-163	-1.14036e-163	2.9896e-164	-1.54288e-163	4.43305e-163	3.41887e-163	4.09943e-163	8.74141e-163	-1.51734e-164	-8.55593e-163	7.25749e-163	-5.0322e-163	1.59324e-163	4.72478e-163	-5.70848e-163	2.86027e-163	3.46171e-163	-7.10524e-164	0
7.14947e-163	-1.26647e-163	5.06059e-163	1.44564e-163	5.42871e-164	-5.18243e-163	-3.75808e-163	1.97101e-163	1.83266e-163	-2.00915e-163	-1.90903e-163	-1.02198e-163	-7.05267e-163	-1.14036e-163	2.9896e-164	-1.54288e-163	4.43305e-163	3.41887e-163	4.09943e-163	8.74141e-163	-1.51734e-164	-8.55593e-163	7.25749e-163	-5.0322e-163	1.59324e-163	4.72478e-163	-5.70848e-163	2.86027e-163	3.46171e-163	-7.10524e-164	0
7.14947e-163	-1.26647e-163	5.06059e-163	1.44564e-163	5.42871e-164	-5.18243e-163	-3.75808e-163	1.97101e-163	1.83266e-163	-2.00915e-163	-1.90903e-163	-1.02198e-163	-7.05267e-163	-1.14036e-163	2.9896e-164	-1.54288e-163	4.43305e-163	3.41887e-163	4.09943e-163	8.74141e-163	-1.51734e-164	-8.55593e-163	7.25749e-163	-5.0322e-163	1.59324e-163	4.72478e-163	-5.70848e-163	2.86027e-163	3.46171e-163	-7.10524e-164	0
7.14947e-163	-1.26647e-163	5.06059e-163	1.44564e-163	5.42871e-164	-5.18243e-163	-3.75808e-163	1.97101e-163	1.83266e-163	-2.00915e-163	-1.90903e-163	-1.02198e-163	-7.05267e-163	-1.14036e-163	2.9896e-164	-1.54288e-163	4.43305e-163	3.41887e-163	4.09943e-163	8.74141e-163	-1.51734e-164	-8.55593e-163	7.25749e-163	-5.0322e-163	1.59324e-163	4.72478e-163	-5.70848e-163	2.86027e-163	3.46171e-163	-7.10524e-164	0
7.14947e-163	-1.26647e-163	5.06059e-163	1.44564e-163	5.42871e-164	-5.18243e-163	-3.75808e-163	1.97101e-163	1.83266e-163	-2.00915e-163	-1.90903e-163	-1.02198e-163	-7.05267e-163	-1.14036e-163	2.9896e-164	-1.54288e-163	4.43305e-163	3.41887e-163	4.09943e-163	8.74141e-163	-1.51734e-164	-8.55593e-163	7.25749e-163	-5.0322e-163	1.59324e-163	4.72478e-163	-5.70848e-163	2.86027e-163	3.46171e-163	-7.10524e-164	0
7.14947e-163	-1.26647e-163	5.06059e-163	1.44564e-163	5.42871e-164	-5.18243e-163	-3.75808e-163	1.97101e-163	1.83266e-163	-2.00915e-163	-1.90903e-163	-1.02198e-163	-7.05267e-163	-1.14036e-163	2.9896e-164	-1.54288e-163	4.43305e-163	3.41887e-163	4.09943e-163	8.74141e-163	-1.51734e-164	-8.55593e-163	7.25749e-163	-5.0322e-163	1.59324e-163	4.72478e-163	-5.70848e-163	2.86027e-163	3.46171e-163	-7.10524e-164	0
7.14947e-163	-1.26647e-163	5.06059e-163	1.44564e-163	5.42871e-164	-5.18243e-163	-3.75808e-163	1.97101e-163	1.83266e-163	-2.00915e-163	-1.90903e-163	-1.02198e-163	-7.05267e-163	-1.14036e-163	2.9896e-164	-1.54288e-163	4.43305e-163	3.41887e-163	4.09943e-163	8.74141e-163	-1.51734e-164	-8.55593e-163	7.25749e-163	-5.0322e-163	1.59324e-163	4.72478e-163	-5.70848e-163	2.86027e-163	3.46171e-163	-7.10524e-164	0
7.14947e-163	-1.26647e-163	5.06059e-163	1.44564e-163	5.42871e-164	-5.18243e-163	-3.75808e-163	1.97101e-163	1.83266e-163	-2.00915e-163	-1.90903e-163	-1.02198e-163	-7.05267e-163	-1.14036e-163	2.9896e-164	-1.54288e-163	4.43305e-163	3.41887e-163	4.09943e-163	8.74141e-163	-1.51734e-164	-8.55593e-163	7.25749e-163	-5.0322e-163	1.59324e-163	4.72478e-163	-5.70848e-163	2.86027e-163	3.46171e-163	-7.10524e-164	0
7.14947e-163	-1.26647e-163	5.06059e-163	1.44564e-163	5.42871e-164	-5.18243e-163	-3.75808e-163	1.97101e-163	1.83266e-163	-2.00915e-163	-1.90903e-163	-1.02198e-163	-7.05267e-163	-1.14036e-163	2.9896e-164	-1.54288e-163	4.43305e-163	3.41887e-163	4.09943e-163	8.74141e-163	-1.51734e-164	-8.55593e-163	7.25749e-163	-5.0322e-163	1.59324e-163	4.72478e-163	-5.70848e-163	2.86027e-163	3.46171e-163	-7.10524e-164	0
7.14947e-163	-1.26647e-163	5.06059e-163	1.44564e-163	5.42871e-164	-5.18243e-163	-3.75808e-163	1.97101e-163	1.83266e-163	-2.00915e-163	-1.90903e-163	-1.02198e-163	-7.05267e-163	-1.14036e-163	2.9896e-164	-1.54288e-163	4.43305e-163	3.41887e-163	4.09943e-163	8.74141e-163	-1.51734e-164	-8.55593e-163	7.25749e-163	-5.0322e-163	1.59324e-163	4.72478e-163	-5.70848e-163	2.86027e-163	3.46171e-163	-7.10524e-164	0
7.14947e-163	-1.26647e-163	5.06059e-163	1.44564e-163	5.42871e-164	-5.18243e-163	-3.75808e-163	1.97101e-163	1.83266e-163	-2.00915e-163	-1.90903e-163	-1.02198e-163	-7.05267e-163	-1.14036e-163	2.9896e-164	-1.54288e-163	4.43305e-163	3.41887e-163	4.09943e-163	8.74141e-163	-1.51734e-164	-8.55593e-163	7.25749e-163	-5.0322e-163	1.59324e-163	4.72478e-163	-5.70848e-163	2.86027e-163	3.46171e-163	-7.10524e-164	0
7.14947e-163	-1.26647e-163	5.06059e-163	1.44564e-163	5.42871e-164	-5.18243e-163	-3.75808e-163	1.97101e-163	1.83266e-163	-2.00915e-163	-1.90903e-163	-1.02198e-163	-7.05267e-163	-1.14036e-163	2.9896e-164	-1.54288e-163	4.43305e-163	3.41887e-163	4.09943e-163	8.74141e-163	-1.51734e-164	-8.55593e-163	7.25749e-163	-5.0322e-163	1.59324e-163	4.72478e-163	-5.70848e-163	2.86027e-163	3.46171e-163	-7.10524e-164	0
7.14947e-163	-1.26647e-163	5.06059e-163	1.44564e-163	5.42871e-164	-5.18243e-163	-3.75808e-163	1.97101e-163	1.83266e-163	-2.00915e-163	-1.90903e-163	-1.02198e-163	-7.05267e-163	-1.14036e-163	2.9896e-164	-1.54288e-163	4.43305e-163	3.41887e-163	4.09943e-163	8.74141e-163	-1.51734e-164	-8.55593e-163	7.25749e-163	-5.0322e-163	1.59324e-163	4.72478e-163	-5.70848e-163	2.86027e-163	3.46171e-163	-7.10524e-164	0
7.14947e-163	-1.26647e-163	5.06059e-163	1.44564e-163	5.42871e-164	-5.18243e-163	-3.75808e-163	1.97101e-163	1.83266e-163	-2.00915e-163	-1.90903e-163	-1.02198e-163	-7.05267e-163	-1.14036e-163	2.9896e-164	-1.54288e-163	4.43305e-163	3.41887e-163	4.09943e-163	8.74141e-163	-1.51734e-164	-8.55593e-163	7.25749e-163	-5.0322e-163	1.59324e-163	4.72478e-163	-5.70848e-163	2.86027e-163	3.46171e-163	-7.10524e-164	0
7.14947e-163	-1.26647e-163	5.06059e-163	1.44564e-163	5.42871e-164	-5.18243e-163	-3.75808e-163	1.97101e-163	1.83266e-163	-2.00915e-163	-1.90903e-163	-1.02198e-163	-7.05267e-163	-1.14036e-163	2.9896e-164	-1.54288e-163	4.43305e-163	3.41887e-163	4.09943e-163	8.74141e-163	-1.51734e-164	-8.55593e-163	7.25749e-163	-5.0322e-163	1.59324e-163	4.72478e-163	-5.70848e-163	2.86027e-163	3.46171e-163	-7.10524e-164	0
7.14947e-163	-1.26647e-163	5.06059e-163	1.44564e-163	5.42871e-164	-5.18243e-163	-3.75808e-163	1.97101e-163	1.83266e-163	-2.00915e-163	-1.90903e-163	-1.02198e-163	-7.05267e-163	-1.14036e-163	2.9896e-164	-1.54288e-163	4.43305e-163	3.41887e-163	4.09943e-163	8.74141e-163	-1.51734e-164	-8.55593e-163	7.25749e-163	-5.0322e-163	1.59324e-163	4.72478e-163	-5.70848e-163	2.86027e-163	3.46171e-163	-7.10524e-164	0
7.14947e-163	-1.26647e-163	5.06059e-163	1.44564e-163	5.42871e-164	-5.18243e-163	-3.75808e-163	1.97101e-163	1.83266e-163	-2.00915e-163	-1.90903e-163	-1.02198e-163	-7.05267e-163	-1.14036e-163	2.9896e-164	-1.54288e-163	4.43305e-163	3.41887e-163	4.09943e-163	8.74141e-163	-1.51734e-164	-8.55593e-163	7.25749e-163	-5.0322e-163	1.59324e-163	4.72478e-163	-5.70848e-163	2.86027e-163	3.46171e-163	-7.10524e-164	0
7.14947e-163	-1.26647e-163	5.06059e-163	1.44564e-163	5.42871e-164	-5.18243e-163	-3.75808e-163	1.97101e-163	1.83266e-163	-2.00915e-163	-1.90903e-163	-1.02198e-163	-7.05267e-163	-1.14036e-163	2.9896e-164	-1.54288e-163	4.43305e-163	3.41887e-163	4.09943e-163	8.74141e-163	-1.51734e-164	-8.55593e-163	7.25749e-163	-5.0322e-163	1.59324e-163	4.72478e-163	-5.70848e-163	2.86027e-163	3.46171e-163	-7.10524e-164	0
7.14947e-163	-1.26647e-163	5.06059e-163	1.44564e-163	5.42871e-164	-5.18243e-163	-3.75808e-163	1.97101e-163	1.83266e-163	-2.00915e-163	-1.90903e-163	-1.02198e-163	-7.05267e-163	-1.14036e-163	2.9896e-164	-1.54288e-163	4.43305e-163	3.41887e-163	4.09943e-163	8.74141e-163	-1.51734e-164	-8.55593e-163	7.25749e-163	-5.0322e-163	1.59324e-163	4.72478e-163	-5.70848e-163	2.86027e-163	3.46171e-163	-7.10524e-164	0
7.14947e-163	-1.26647e-163	5.06059e-163	1.44564e-163	5.42871e-164	-5.18243e-163	-3.75808e-163	1.97101e-163	1.83266e-163	-2.00915e-163	-1.90903e-163	-1.02198e-163	-7.05267e-163	-1.14036e-163	2.9896e-164	-1.54288e-163	4.43305e-163	3.41887e-163	4.09943e-163	8.74141e-163	-1.51734e-164	-8.55593e-163	7.25749e-163	-5.0322e-163	1.59324e-163	4.72478e-163	-5.70848e-163	2.86027e-163	3.46171e-163	-7.10524e-164	0
7.14947e-163	-1.26647e-163	5.06059e-163	1.44564e-163	5.42871e-164	-5.18243e-163	-3.75808e-163	1.97101e-163	1.83266e-163	-2.00915e-163	-1.90903e-163	-1.02198e-163	-7.05267e-163	-1.14036e-163	2.9896e-164	-1.54288e-163	4.43305e-163	3.41887e-163	4.09943e-163	8.74141e-163	-1.51734e-164	-8.55593e-163	7.25749e-163	-5.0322e-163	1.59324e-163	4.72478e-163	-5.70848e-163	2.86027e-163	3.46171e-163	-7.10524e-164	0
7.14947e-163	-1.26647e-163	5.06059e-163	1.44564e-163	5.42871e-164	-5.18243e-163	-3.75808e-163	1.97101e-163	1.83266e-163	-2.00915e-163	-1.90903e-163	-1.02198e-163	-7.05267e-163	-1.14036e-163	2.9896e-164	-1.54288e-163	4.43305e-163	3.41887e-163	4.09943e-163	8.74141e-163	-1.51734e-164	-8.55593e-163	7.25749e-163	-5.0322e-163	1.59324e-163	4.72478e-163	-5.70848e-163	2.86027e-163	3.46171e-163	-7.10524e-164	0
7.14947e-163	-1.26647e-163	5.06059e-163	1.44564e-163	5.42871e-164	-5.18243e-163	-3.75808e-163	1.97101e-163	1.83266e-163	-2.00915e-163	-1.90903e-163	-1.02198e-163	-7.05267e-163	-1.14036e-163	2.9896e-164	-1.54288e-163	4.43305e-163	3.41887e-163	4.09943e-163	8.74141e-163	-1.51734e-164	-8.55593e-163	7.25749e-163	-5.0322e-163	1.59324e-163	4.72478e-163	-5.70848e-163	2.86027e-163	3.46171e-163	-7.10524e-164	0
7.14947e-163	-1.26647e-163	5.06059e-163	1.44564e-163	5.42871e-164	-5.18243e-163	-3.75808e-163	1.97101e-163	1.83266e-163	-2.00915e-163	-1.90903e-163	-1.02198e-163	-7.05267e-163	-1.14036e-163	2.9896e-164	-1.54288e-163	4.43305e-163	3.41887e-163	4.09943e-163	8.74141e-163	-1.51734e-164	-8.55593e-163	7.25749e-163	-5.0322e-163	1.59324e-163	4.72478e-163	-5.70848e-163	2.86027e-163	3.46171e-163	-7.10524e-164	0
7.14947e-163	-1.26647e-163	5.06059e-163	1.44564e-163	5.42871e-164	-5.18243e-163	-3.75808e-163	1.97101e-163	1.83266e-163	-2.00915e-163	-1.90903e-163	-1.02198e-163	-7.05267e-163	-1.14036e-163	2.9896e-164	-1.54288e-163	4.43305e-163	3.41887e-163	4.09943e-163	8.74141e-163	-1.51734e-164	-8.55593e-163	7.25749e-163	-5.0322e-163	1.59324e-163	4.72478e-163	-5.70848e-163	2.86027e-163	3.46171e-163	-7.10524e-164	0
7.14947e-163	-1.26647e-163	5.06059e-163	1.44564e-163	5.42871e-164	-5.18243e-163	-3.75808e-163	1.97101e-163	1.83266e-163	-2.00915e-163	-1.90903e-163	-1.02198e-163	-7.05267e-163	-1.14036e-163	2.9896e-164	-1.54288e-163	4.43305e-163	3.41887e-163	4.09943e-163	8.74141e-163	-1.51734e-164	-8.55593e-163	7.25749e-163	-5.0322e-163	1.59324e-163	4.72478e-163	-5.70848e-163	2.86027e-163	3.46171e-163	-7.10524e-164	0
7.14947e-163	-1.26647e-163	5.06059e-163	1.44564e-163	5.42871e-164	-5.18243e-163	-3.75808e-163	1.97101e-163	1.83266e-163	-2.00915e-163	-1.90903e-163	-1.02198e-163	-7.05267e-163	-1.14036e-163	2.9896e-164	-1.54288e-163	4.43305e-163	3.41887e-163	4.09943e-163	8.74141e-163	-1.51734e-164	-8.55593e-163	7.25749e-163	-5.0322e-163	1.59324e-163	4.72478e-163	-5.70848e-163	2.86027e-163	3.46171e-163	-7.10524e-164	0
7.14947e-163	-1.26647e-163	5.06059e-163	1.44564e-163	5.42871e-164	-5.18243e-163	-3.75808e-163	1.97101e-163	1.83266e-163	-2.00915e-163	-1.90903e-163	-1.02198e-163	-7.05267e-163	-1.14036e-163	2.9896e-164	-1.54288e-163	4.43305e-163	3.41887e-163	4.09943e-163	8.74141e-163	-1.51734e-164	-8.55593e-163	7.25749e-163	-5.0322e-163	1.59324e-163	4.72478e-163	-5.70848e-163	2.86027e-163	3.46171e-163	-7.10524e-164	0
7.14947e-163	-1.26647e-163	5.06059e-163	1.44564e-163	5.42871e-164	-5.18243e-163	-3.75808e-163	1.97101e-163	1.83266e-163	-2.00915e-163	-1.90903e-163	-1.02198e-163	-7.05267e-163	-1.14036e-163	2.9896e-164	-1.54288e-163	4.43305e-163	3.41887e-163	4.09943e-163	8.74141e-163	-1.51734e-164	-8.55593e-163	7.25749e-163	-5.0322e-163	1.59324e-163	4.72478e-163	-5.70848e-163	2.86027e-163	3.46171e-163	-7.10524e-164	0
7.14947e-163	-1.26647e-163	5.06059e-163	1.44564e-163	5.42871e-164	-5.18243e-163	-3.75808e-163	1.97101e-163	1.83266e-163	-2.00915e-163	-1.90903e-163	-1.02198e-163	-7.05267e-163	-1.14036e-163	2.9896e-164	-1.54288e-163	4.43305e-163	3.41887e-163	4.09943e-163	8.74141e-163	-1.51734e-164	-8.55593e-163	7.25749e-163	-5.0322e-163	1.59324e-163	4.72478e-163	-5.70848e-163	2.86027e-163	3.46171e-163	-7.10524e-164	0
7.14947e-163	-1.26647e-163	5.06059e-163	1.44564e-163	5.42871e-164	-5.18243e-163	-3.75808e-163	1.97101e-163	1.83266e-163	-2.00915e-163	-1.90903e-163	-1.02198e-163	-7.05267e-163	-1.14036e-163	2.9896e-164	-1.54288e-163	4.43305e-163	3.41887e-163	4.09943e-163	8.74141e-163	-1.51734e-164	-8.55593e-163	7.25749e-163	-5.0322e-163	1.59324e-163	4.72478e-163	-5.70848e-163	2.86027e-163	3.46171e-163	-7.10524e-164	0
7.14947e-163	-1.26647e-163	5.06059e-163	1.44564e-163	5.42871e-164	-5.18243e-163	-3.75808e-163	1.97101e-163	1.83266e-163	-2.00915e-163	-1.90903e-163	-1.02198e-163	-7.05267e-163	-1.14036e-163	2.9896e-164	-1.54288e-163	4.43305e-163	3.41887e-163	4.09943e-163	8.74141e-163	-1.51734e-164	-8.55593e-163	7.25749e-163	-5.0322e-163	1.59324e-163	4.72478e-163	-5.70848e-163	2.86027e-163	3.46171e-163	-7.10524e-164	0
7.14947e-163	-1.26647e-163	5.06059e-163	1.44564e-163	5.42871e-164	-5.18243e-163	-3.75808e-163	1.97101e-163	1.83266e-163	-2.00915e-163	-1.90903e-163	-1.02198e-163	-7.05267e-163	-1.14036e-163	2.9896e-164	-1.54288e-163	4.43305e-163	3.41887e-163	4.09943e-163	8.74141e-163	-1.51734e-164	-8.55593e-163	7.25749e-163	-5.0322e-163	1.59324e-163	4.72478e-163	-5.70848e-163	2.86027e-163	3.46171e-163	-7.10524e-164	0
7.14947e-163	-1.26647e-163	5.06059e-163	1.44564e-163	5.42871e-164	-5.18243e-163	-3.75808e-163	1.97101e-163	1.83266e-163	-2.00915e-163	-1.90903e-163	-1.02198e-163	-7.05267e-163	-1.14036e-163	2.9896e-164	-1.54288e-163	4.43305e-163	3.41887e-163	4.09943e-163	8.74141e-163	-1.51734e-164	-8.55593e-163	7.25749e-163	-5.0322e-163	1.59324e-163	4.72478e-163	-5.70848e-163	2.86027e-163	3.46171e-163	-7.10524e-164	0
7.14947e-163	-1.26647e-163	5.06059e-163	1.44564e-163	5.42871e-164	-5.18243e-163	-3.75808e-163	1.97101e-163	1.83266e-163	-2.00915e-163	-1.90903e-163	-1.02198e-163	-7.05267e-163	-1.14036e-163	2.9896e-164	-1.54288e-163	4.43305e-163	3.41887e-163	4.09943e-163	8.74141e-163	-1.51734e-164	-8.55593e-163	7.25749e-163	-5.0322e-163	1.59324e-163	4.72478e-163	-5.70848e-163	2.86027e-163	3.46171e-163	-7.10524e-164	0
7.14947e-163	-1.26647e-163	5.06059e-163	1.44564e-163	5.42871e-164	-5.18243e-163	-3.75808e-163	1.97101e-163	1.83266e-163	-2.00915e-163	-1.90903e-163	-1.02198e-163	-7.05267e-163	-1.14036e-163	2.9896e-164	-1.54288e-163	4.43305e-163	3.41887e-163	4.09943e-163	8.74141e-163	-1.51734e-164	-8.55593e-163	7.25749e-163	-5.0322e-163	1.59324e-163	4.72478e-163	-5.70848e-163	2.86027e-163	3.46171e-163	-7.10524e-164	0
7.14947e-163	-1.26647e-163	5.06059e-163	1.44564e-163	5.42871e-164	-5.18243e-163	-3.75808e-163	1.97101e-163	1.83266e-163	-2.00915e-163	-1.90903e-163	-1.02198e-163	-7.05267e-163	-1.14036e-163	2.9896e-164	-1.54288e-163	4.43305e-163	3.41887e-163	4.09943e-163	8.74141e-163	-1.51734e-164	-8.55593e-163	7.25749e-163	-5.0322e-163	1.59324e-163	4.72478e-163	-5.70848e-163	2.86027e-163	3.46171e-163	-7.10524e-164	0
7.14947e-163	-1.26647e-163	5.06059e-163	1.44564e-163	5.42871e-164	-5.18243e-163	-3.75808e-163	1.97101e-163	1.83266e-163	-2.00915e-163	-1.90903e-163	-1.02198e-163	-7.05267e-163	-1.14036e-163	2.9896e-164	-1.54288e-163	4.43305e-163	3.41887e-163	4.09943e-163	8.74141e-163	-1.51734e-164	-8.55593e-163	7.25749e-163	-5.0322e-163	1.59324e-163	4.72478e-163	-5.70848e-163	2.86027e-163	3.46171e-163	-7.10524e-164	0
7.14947e-163	-1.26647e-163	5.06059e-163	1.44564e-163	5.42871e-164	-5.18243e-163	-3.75808e-163	1.97101e-163	1.83266e-163	-2.00915e-163	-1.90903e-163	-1.02198e-163	-7.05267e-163	-1.14036e-163	2.9896e-164	-1.54288e-163	4.43305e-163	3.41887e-163	4.09943e-163	8.74141e-163	-1.51734e-164	-8.55593e-163	7.25749e-163	-5.0322e-163	1.59324e-163	4.72478e-163	-5.70848e-163	2.86027e-163	3.46171e-163	-7.10524e-164	0
7.14947e-163	-1.26647e-163	5.06059e-163	1.44564e-163	5.42871e-164	-5.18243e-163	-3.75808e-163	1.97101e-163	1.83266e-163	-2.00915e-163	-1.90903e-163	-1.02198e-163	-7.05267e-163	-1.14036e-163	2.9896e-164	-1.54288e-163	4.43305e-163	3.41887e-163	4.09943e-163	8.74141e-163	-1.51734e-164	-8.55593e-163	7.25749e-163	-5.0322e-163	1.59324e-163	4.72478e-163	-5.70848e-163	2.86027e-163	3.46171e-163	-7.10524e-164	0
7.14947e-163	-1.26647e-163	5.06059e-163	1.44564e-163	5.42871e-164	-5.18243e-163	-3.75808e-163	1.97101e-163	1.83266e-163	-2.00915e-163	-1.90903e-163	-1.02198e-163	-7.05267e-163	-1.14036e-163	2.9896e-164	-1.54288e-163	4.43305e-163	3.41887e-163	4.09943e-163	8.74141e-163	-1.51734e-164	-8.55593e-163	7.25749e-163	-5.0322e-163	1.59324e-163	4.72478e-163	-5.70848e-163	2.86027e-163	3.46171e-163	-7.10524e-164	0
7.14947e-163	-1.26647e-163	5.06059e-163	1.44564e-163	5.42871e-164	-5.18243e-163	-3.75808e-163	1.97101e-163	1.83266e-163	-2.00915e-163	-1.90903e-163	-1.02198e-163	-7.05267e-163	-1.14036e-163	2.9896e-164	-1.54288e-163	4.43305e-163	3.41887e-163	4.09943e-163	8.74141e-163	-1.51734e-164	-8.55593e-163	7.25749e-163	-5.0322e-163	1.59324e-163	4.72478e-163	-5.70848e-163	2.86027e-163	3.46171e-163	-7.10524e-164	0
7.14947e-163	-1.26647e-163	5.06059e-163	1.44564e-163	5.42871e-164	-5.18243e-163	-3.75808e-163	1.97101e-163	1.83266e-163	-2.00915e-163	-1.90903e-163	-1.02198e-163	-7.05267e-163	-1.14036e-163	2.9896e-164	-1.54288e-163	4.43305e-163	3.41887e-163	4.09943e-163	8.74141e-163	-1.51734e-164	-8.55593e-163	7.25749e-163	-5.0322e-163	1.59324e-163	4.72478e-163	-5.70848e-163	2.86027e-163	3.46171e-163	-7.10524e-164	0
7.14947e-163	-1.26647e-163	5.06059e-163	1.44564e-163	5.42871e-164	-5.18243e-163	-3.75808e-163	1.97101e-163	1.83266e-163	-2.00915e-163	-1.90903e-163	-1.02198e-163	-7.05267e-163	-1.14036e-163	2.9896e-164	-1.54288e-163	4.43305e-163	3.41887e-163	4.09943e-163	8.74141e-163	-1.51734e-164	-8.55593e-163	7.25749e-163	-5.0322e-163	1.59324e-163	4.72478e-163	-5.70848e-163	2.86027e-163	3.46171e-163	-7.10524e-164	0
7.14947e-163	-1.26647e-163	5.06059e-163	1.44564e-163	5.42871e-164	-5.18243e-163	-3.75808e-163	1.97101e-163	1.83266e-163	-2.00915e-163	-1.90903e-163	-1.02198e-163	-7.05267e-163	-1.14036e-163	2.9896e-164	-1.54288e-163	4.43305e-163	3.41887e-163	4.09943e-163	8.74141e-163	-1.51734e-164	-8.55593e-163	7.25749e-163	-5.0322e-163	1.59324e-163	4.72478e-163	-5.70848e-163	2.86027e-163	3.46171e-163	-7.10524e-164	0
7.14947e-163	-1.26647e-163	5.06059e-163	1.44564e-163	5.42871e-164	-5.18243e-163	-3.75808e-163	1.97101e-163	1.83266e-163	-2.00915e-163	-1.90903e-163	-1.02198e-163	-7.05267e-163	-1.14036e-163	2.9896e-164	-1.54288e-163	4.43305e-163	3.41887e-163	4.09943e-163	8.74141e-163	-1.51734e-164	-8.55593e-163	7.25749e-163	-5.0322e-163	1.59324e-163	4.72478e-163	-5.70848e-163	2.86027e-163	3.46171e-163	-7.10524e-164	0
7.14947e-163	-1.26647e-163	5.06059e-163	1.44564e-163	5.42871e-164	-5.18243e-163	-3.75808e-163	1.97101e-163	1.83266e-163	-2.00915e-163	-1.90903e-163	-1.02198e-163	-7.05267e-163	-1.14036e-163	2.9896e-164	-1.54288e-163	4.43305e-163	3.41887e-163	4.09943e-163	8.74141e-163	-1.51734e-164	-8.55593e-163	7.25749e-163	-5.0322e-163	1.59324e-163	4.72478e-163	-5.70848e-163	2.86027e-163	3.46171e-163	-7.10524e-164	0
7.14947e-163	-1.26647e-163	5.06059e-163	1.44564e-163	5.42871e-164	-5.18243e-163	-3.75808e-163	1.97101e-163	1.83266e-163	-2.00915e-163	-1.90903e-163	-1.02198e-163	-7.05267e-163	-1.14036e-163	2.9896e-164	-1.54288e-163	4.43305e-163	3.41887e-163	4.09943e-163	8.74141e-163	-1.51734e-164	-8.55593e-163	7.25749e-163	-5.0322e-163	1.59324e-163	4.72478e-163	-5.70848e-163	2.86027e-163	3.46171e-163	-7.10524e-164	0
7.14947e-163	-1.26647e-163	5.06059e-163	1.44564e-163	5.42871e-164	-5.18243e-163	-3.75808e-163	1.97101e-163	1.83266e-163	-2.00915e-163	-1.90903e-163	-1.02198e-163	-7.05267e-163	-1.14036e-163	2.9896e-164	-1.54288e-163	4.43305e-163	3.41887e-163	4.09943e-163	8.74141e-163	-1.51734e-164	-8.55593e-163	7.25749e-163	-5.0322e-163	1.59324e-163	4.72478e-163	-5.70848e-163	2.86027e-163	3.46171e-163	-7.10524e-164	0
7.14947e-163	-1.26647e-163	5.06059e-163	1.44564e-163	5.42871e-164	-5.18243e-163	-3.75808e-163	1.97101e-163	1.83266e-163	-2.00915e-163	-1.90903e-163	-1.02198e-163	-7.05267e-163	-1.14036e-163	2.9896e-164	-1.54288e-163	4.43305e-163	3.41887e-163	4.09943e-163	8.74141e-163	-1.51734e-164	-8.55593e-163	7.25749e-163	-5.0322e-163	1.59324e-163	4.72478e-163	-5.70848e-163	2.86027e-163	3.46171e-163	-7.10524e-164	0
7.14947e-163	-1.26647e-163	5.06059e-163	1.44564e-163	5.42871e-164	-5.18243e-163	-3.75808e-163	1.97101e-163	1.83266e-163	-2.00915e-163	-1.90903e-163	-1.02198e-163	-7.05267e-163	-1.14036e-163	2.9896e-164	-1.54288e-163	4.43305e-163	3.41887e-163	4.09943e-163	8.74141e-163	-1.51734e-164	-8.55593e-163	7.25749e-163	-5.0322e-163	1.59324e-163	4.72478e-163	-5.70848e-163	2.86027e-163	3.46171e-163	-7.10524e-164	0
7.14947e-163	-1.26647e-163	5.06059e-163	1.44564e-163	5.42871e-164	-5.18243e-163	-3.75808e-163	1.97101e-163	1.83266e-163	-2.00915e-163	-1.90903e-163	-1.02198e-163	-7.05267e-163	-1.14036e-163	2.9896e-164	-1.54288e-163	4.43305e-163	3.41887e-163	4.09943e-163	8.74141e-163	-1.51734e-164	-8.55593e-163	7.25749e-163	-5.0322e-163	1.59324e-163	4.72478e-163	-5.70848e-163	2.86027e-163	3.46171e-163	-7.10524e-164	0
7.14947e-163	-1.26647e-163	5.06059e-163	1.44564e-163	5.42871e-164	-5.18243e-163	-3.75808e-163	1.97101e-163	1.83266e-163	-2.00915e-163	-1.90903e-163	-1.02198e-163	-7.05267e-163	-1.14036e-163	2.9896e-164	-1.54288e-163	4.43305e-163	3.41887e-163	4.09943e-163	8.74141e-163	-1.51734e-164	-8.55593e-163	7.25749e-163	-5.0322e-163	1.59324e-163	4.72478e-163	-5.70848e-163	2.86027e-163	3.46171e-163	-7.10524e-164	0
7.14947e-163	-1.26647e-163	5.06059e-163	1.44564e-163	5.42871e-164	-5.18243e-163	-3.75808e-163	1.97101e-163	1.83266e-163	-2.00915e-163	-1.90903e-163	-1.02198e-163	-7.05267e-163	-1.14036e-163	2.9896e-164	-1.54288e-163	4.43305e-163	3.41887e-163	4.09943e-163	8.74141e-163	-1.51734e-164	-8.55593e-163	7.25749e-163	-5.0322e-163	1.59324e-163	4.72478e-163	-5.70848e-163	2.86027e-163	3.46171e-163	-7.10524e-164	0
7.14947e-163	-1.26647e-163	5.06059e-163	1.44564e-163	5.42871e-164	-5.18243e-163	-3.75808e-163	1.97101e-163	1.83266e-163	-2.00915e-163	-1.90903e-163	-1.02198e-163	-7.05267e-163	-1.14036e-163	2.9896e-164	-1.54288e-163	4.43305e-163	3.41887e-163	4.09943e-163	8.74141e-163	-1.51734e-164	-8.55593e-163	7.25749e-163	-5.0322e-163	1.59324e-163	4.72478e-163	-5.70848e-163	2.86027e-163	3.46171e-163	-7.10524e-164	0
7.14947e-163	-1.26647e-163	5.06059e-163	1.44564e-163	5.42871e-164	-5.18243e-163	-3.75808e-163	1.97101e-163	1.83266e-163	-2.00915e-163	-1.90903e-163	-1.02198e-163	-7.05267e-163	-1.14036e-163	2.9896e-164	-1.54288e-163	4.43305e-163	3.41887e-163	4.09943e-163	8.74141e-163	-1.51734e-164	-8.55593e-163	7.25749e-163	-5.0322e-163	1.59324e-163	4.72478e-163	-5.70848e-163	2.86027e-163	3.46171e-163	-7.10524e-164	0
7.14947e-163	-1.26647e-163	5.06059e-163	1.44564e-163	5.42871e-164	-5.18243e-163	-3.75808e-163	1.97101e-163	1.83266e-163	-2.00915e-163	-1.90903e-163	-1.02198e-163	-7.05267e-163	-1.14036e-163	2.9896e-164	-1.54288e-163	4.43305e-163	3.41887e-163	4.09943e-163	8.74141e-163	-1.51734e-164	-8.55593e-163	7.25749e-163	-5.0322e-163	1.59324e-163	4.72478e-163	-5.70848e-163	2.86027e-163	3.46171e-163	-7.10524e-164	0
7.14947e-163	-1.26647e-163	5.06059e-163	1.44564e-163	5.42871e-164	-5.18243e-163	-3.75808e-163	1.97101e-163	1.83266e-163	-2.00915e-163	-1.90903e-163	-1.02198e-163	-7.05267e-163	-1.14036e-163	2.9896e-164	-1.54288e-163	4.43305e-163	3.41887e-163	4.09943e-163	8.74141e-163	-1.51734e-164	-8.55593e-163	7.25749e-163	-5.0322e-163	1.59324e-163	4.72478e-163	-5.70848e-163	2.86027e-163	3.46171e-163	-7.10524e-164	0
7.14947e-163	-1.26647e-163	5.06059e-163	1.44564e-163	5.42871e-164	-5.18243e-163	-3.75808e-163	1.97101e-163	1.83266e-163	-2.00915e-163	-1.90903e-163	-1.02198e-163	-7.05267e-163	-1.14036e-163	2.9896e-164	-1.54288e-163	4.43305e-163	3.41887e-163	4.09943e-163	8.74141e-163	-1.51734e-164	-8.55593e-163	7.25749e-163	-5.0322e-163	1.59324e-163	4.72478e-163	-5.70848e-163	2.86027e-163	3.46171e-163	-7.10524e-164	0
7.14947e-163	-1.26647e-163	5.06059e-163	1.44564e-163	5.42871e-164	-5.18243e-163	-3.75808e-163	1.97101e-163	1.83266e-163	-2.00915e-163	-1.90903e-163	-1.02198e-163	-7.05267e-163	-1.14036e-163	2.9896e-164	-1.54288e-163	4.43305e-163	3.41887e-163	4.09943e-163	8.74141e-163	-1.51734e-164	-8.55593e-163	7.25749e-163	-5.0322e-163	1.59324e-163	4.72478e-163	-5.70848e-163	2.86027e-163	3.46171e-163	-7.10524e-164	0
7.14947e-163	-1.26647e-163	5.06059e-163	1.44564e-163	5.42871e-164	-5.18243e-163	-3.75808e-163	1.97101e-163	1.83266e-163	-2.00915e-163	-1.90903e-163	-1.02198e-163	-7.05267e-163	-1.14036e-163	2.9896e-164	-1.54288e-163	4.43305e-163	3.41887e-163	4.09943e-163	8.74141e-163	-1.51734e-164	-8.55593e-163	7.25749e-163	-5.0322e-163	1.59324e-163	4.72478e-163	-5.70848e-163	2.86027e-163	3.46171e-163	-7.10524e-164	0
7.14947e-163	-1.26647e-163	5.06059e-163	1.44564e-163	5.42871e-164	-5.18243e-163	-3.75808e-163	1.97101e-163	1.83266e-163	-2.00915e-163	-1.90903e-163	-1.02198e-163	-7.05267e-163	-1.14036e-163	2.9896e-164	-1.54288e-163	4.43305e-163	3.41887e-163	4.09943e-163	8.74141e-163	-1.51734e-164	-8.55593e-163	7.25749e-163	-5.0322e-163	1.59324e-163	4.72478e-163	-5.70848e-163	2.86027e-163	3.46171e-163	-7.10524e-164	0
7.14947e-163	-1.26647e-163	5.06059e-163	1.44564e-163	5.42871e-164	-5.18243e-163	-3.75808e-163	1.97101e-163	1.83266e-163	-2.00915e-163	-1.90903e-163	-1.02198e-163	-7.05267e-163	-1.14036e-163	2.9896e-164	-1.54288e-163	4.43305e-163	3.41887e-163	4.09943e-163	8.74141e-163	-1.51734e-164	-8.55593e-163	7.25749e-163	-5.0322e-163	1.59324e-163	4.72478e-163	-5.70848e-163	2.86027e-163	3.46171e-163	-7.10524e-164	0
7.14947e-163	-1.26647e-163	5.06059e-163	1.44564e-163	5.42871e-164	-5.18243e-163	-3.75808e-163	1.97101e-163	1.83266e-163	-2.00915e-163	-1.90903e-163	-1.02198e-163	-7.05267e-163	-1.14036e-163	2.9896e-164	-1.54288e-163	4.43305e-163	3.41887e-163	4.09943e-163	8.74141e-163	-1.51734e-164	-8.55593e-163	7.25749e-163	-5.0322e-163	1.59324e-163	4.72478e-163	-5.70848e-163	2.86027e-163	3.46171e-163	-7.10524e-164	0
7.14947e-163	-1.26647e-163	5.06059e-163	1.44564e-163	5.42871e-164	-5.18243e-163	-3.75808e-163	1.97101e-163	1.83266e-163	-2.00915e-163	-1.90903e-163	-1.02198e-163	-7.05267e-163	-1.14036e-163	2.9896e-164	-1.54288e-163	4.43305e-163	3.41887e-163	4.09943e-163	8.74141e-163	-1.51734e-164	-8.55593e-163	7.25749e-163	-5.0322e-163	1.59324e-163	4.72478e-163	-5.70848e-163	2.86027e-163	3.46171e-163	-7.10524e-164	0
7.14947e-163	-1.26647e-163	5.06059e-163	1.44564e-163	5.42871e-164	-5.18243e-163	-3.75808e-163	1.97101e-163	1.83266e-163	-2.00915e-163	-1.90903e-163	-1.02198e-163	-7.05267e-163	-1.14036e-163	2.9896e-164	-1.54288e-163	4.43305e-163	3.41887e-163	4.09943e-163	8.74141e-163	-1.51734e-164	-8.55593e-163	7.25749e-163	-5.0322e-163	1.59324e-163	4.72478e-163	-5.70848e-163	2.86027e-163	3.46171e-163	-7.10524e-164	0
7.14947e-163	-1.26647e-163	5.06059e-163	1.44564e-163	5.42871e-164	-5.18243e-163	-3.75808e-163	1.97101e-163	1.83266e-163	-2.00915e-163	-1.90903e-163	-1.02198e-163	-7.05267e-163	-1.14036e-163	2.9896e-164	-1.54288e-163	4.43305e-163	3.41887e-163	4.09943e-163	8.74141e-163	-1.51734e-164	-8.55593e-163	7.25749e-163	-5.0322e-163	1.59324e-163	4.72478e-163	-5.70848e-163	2.86027e-163	3.46171e-163	-7.10524e-164	0
7.14947e-163	-1.26647e-163	5.06059e-163	1.44564e-163	5.42871e-164	-5.18243e-163	-3.75808e-163	1.97101e-163	1.83266e-163	-2.00915e-163	-1.90903e-163	-1.02198e-163	-7.05267e-163	-1.14036e-163	2.9896e-164	-1.54288e-163	4.43305e-163	3.41887e-163	4.09943e-163	8.74141e-163	-1.51734e-164	-8.55593e-163	7.25749e-163	-5.0322e-163	1.59324e-163	4.72478e-163	-5.70848e-163	2.86027e-163	3.46171e-163	-7.10524e-164	0
7.14947e-163	-1.26647e-163	5.06059e-163	1.44564e-163	5.42871e-164	-5.18243e-163	-3.75808e-163	1.97101e-163	1.83266e-163	-2.00915e-163	-1.90903e-163	-1.02198e-163	-7.05267e-163	-1.14036e-163	2.9896e-164	-1.54288e-163	4.43305e-163	3.41887e-163	4.09943e-163	8.74141e-163	-1.51734e-164	-8.55593e-163	7.25749e-163	-5.0322e-163	1.59324e-163	4.72478e-163	-5.70848e-163	2.86027e-163	3.46171e-163	-7.10524e-164	0
7.14947e-163	-1.26647e-163	5.06059e-163	1.44564e-163	5.42871e-164	-5.18243e-163	-3.75808e-163	1.97101e-163	1.83266e-163	-2.00915e-163	-1.90903e-163	-1.02198e-163	-7.05267e-163	-1.14036e-163	2.9896e-164	-1.54288e-163	4.43305e-163	3.41887e-163	4.09943e-163	8.74141e-163	-1.51734e-164	-8.55593e-163	7.25749e-163	-5.0322e-163	1.59324e-163	4.72478e-163	-5.70848e-163	2.86027e-163	3.46171e-163	-7.10524e-164	0
7.14947e-163	-1.26647e-163	5.06059e-163	1.44564e-163	5.42871e-164	-5.18243e-163	-3.75808e-163	1.97101e-163	1.83266e-163	-2.00915e-163	-1.90903e-163	-1.02198e-163	-7.05267e-163	-1.14036e-163	2.9896e-164	-1.54288e-163	4.43305e-163	3.41887e-163	4.09943e-163	8.74141e-163	-1.51734e-164	-8.55593e-163	7.25749e-163	-5.0322e-163	1.59324e-163	4.72478e-163	-5.70848e-163	2.86027e-163	3.46171e-163	-7.10524e-164	0
7.14947e-163	-1.26647e-163	5.06059e-163	1.44564e-163	5.42871e-164	-5.18243e-163	-3.75808e-163	1.97101e-163	1.83266e-163	-2.00915e-163	-1.90903e-163	-1.02198e-163	-7.05267e-163	-1.14036e-163	2.9896e-164	-1.54288e-163	4.43305e-163	3.41887e-163	4.09943e-163	8.74141e-163	-1.51734e-164	-8.55593e-163	7.25749e-163	-5.0322e-163	1.59324e-163	4.72478e-163	-5.70848e-163	2.86027e-163	3.46171e-163	-7.10524e-164	0
7.14947e-163	-1.26647e-163	5.06059e-163	1.44564e-163	5.42871e-164	-5.18243e-163	-3.75808e-163	1.97101e-163	1.83266e-163	-2.00915e-163	-1.90903e-163	-1.02198e-163	-7.05267e-163	-1.14036e-163	2.9896e-164	-1.54288e-163	4.43305e-163	3.41887e-163	4.09943e-163	8.74141e-163	-1.51734e-164	-8.55593e-163	7.25749e-163	-5.0322e-163	1.59324e-163	4.72478e-163	-5.70848e-163	2.86027e-163	3.46171e-163	-7.10524e-164	0
7.14947e-163	-1.26647e-163	5.06059e-163	1.44564e-163	5.42871e-164	-5.18243e-163	-3.75808e-163	1.97101e-163	1.83266e-163	-2.00915e-163	-1.90903e-163	-1.02198e-163	-7.05267e-163	-1.14036e-163	2.9896e-164	-1.54288e-163	4.43305e-163	3.41887e-163	4.09943e-163	8.74141e-163	-1.51734e-164	-8.55593e-163	7.25749e-163	-5.0322e-163	1.59324e-163	4.72478e-163	-5.70848e-163	2.86027e-163	3.46171e-163	-7.10524e-164	0
7.14947e-163	-1.26647e-163	5.06059e-163	1.44564e-163	5.42871e-164	-5.18243e-163	-3.75808e-163	1.97101e-163	1.83266e-163	-2.00915e-163	-1.90903e-163	-1.02198e-163	-7.05267e-163	-1.14036e-163	2.9896e-164	-1.54288e-163	4.43305e-163	3.41887e-163	4.09943e-163	8.74141e-163	-1.51734e-164	-8.55593e-163	7.25749e-163	-5.0322e-163	1.59324e-163	4.72478e-163	-5.70848e-163	2.86027e-163	3.46171e-163	-7.10524e-164	0
7.14947e-163	-1.26647e-163	5.06059e-163	1.44564e-163	5.42871e-164	-5.18243e-163	-3.75808e-163	1.97101e-163	1.83266e-163	-2.00915e-163	-1.90903e-163	-1.02198e-163	-7.05267e-163	-1.14036e-163	2.9896e-164	-1.54288e-163	4.43305e-163	3.41887e-163	4.09943e-163	8.74141e-163	-1.51734e-164	-8.55593e-163	7.25749e-163	-5.0322e-163	1.59324e-163	4.72478e-163	-5.70848e-163	2.86027e-163	3.46171e-163	-7.10524e-164	0
7.14947e-163	-1.26647e-163	5.06059e-163	1.44564e-163	5.42871e-164	-5.18243e-163	-3.75808e-163	1.97101e-163	1.83266e-163	-2.00915e-163	-1.90903e-163	-1.02198e-163	-7.05267e-163	-1.14036e-163	2.9896e-164	-1.54288e-163	4.43305e-163	3.41887e-163	4.09943e-163	8.74141e-163	-1.51734e-164	-8.55593e-163	7.25749e-163	-5.0322e-163	1.59324e-163	4.72478e-163	-5.70848e-163	2.86027e-163	3.46171e-163	-7.10524e-164	0
7.14947e-163	-1.26647e-163	5.06059e-163	1.44564e-163	5.42871e-164	-5.18243e-163	-3.75808e-163	1.97101e-163	1.83266e-163	-2.00915e-163	-1.90903e-163	-1.02198e-163	-7.05267e-163	-1.14036e-163	2.9896e-164	-1.54288e-163	4.43305e-163	3.41887e-163	4.09943e-163	8.74141e-163	-1.51734e-164	-8.55593e-163	7.25749e-163	-5.0322e-163	1.59324e-163	4.72478e-163	-5.70848e-163	2.86027e-163	3.46171e-163	-7.10524e-164	0
7.14947e-163	-1.26647e-163	5.06059e-163	1.44564e-163	5.42871e-164	-5.18243e-163	-3.75808e-163	1.97101e-163	1.83266e-163	-2.00915e-163	-1.90903e-163	-1.02198e-163	-7.05267e-163	-1.14036e-163	2.9896e-164	-1.54288e-163	4.43305e-163	3.41887e-163	4.09943e-163	8.74141e-163	-1.51734e-164	-8.55593e-163	7.25749e-163	-5.0322e-163	1.59324e-163	4.72478e-163	-5.70848e-163	2.86027e-163	3.46171e-163	-7.10524e-164	0
7.14947e-163	-1.26647e-163	5.06059e-163	1.44564e-163	5.42871e-164	-5.18243e-163	-3.75808e-163	1.97101e-163	1.83266e-163	-2.00915e-163	-1.90903e-163	-1.02198e-163	-7.05267e-163	-1.14036e-163	2.9896e-164	-1.54288e-163	4.43305e-163	3.41887e-163	4.09943e-163	8.74141e-163	-1.51734e-164	-8.55593e-163	7.25749e-163	-5.0322e-163	1.59324e-163	4.72478e-163	-5.70848e-163	2.86027e-163	3.46171e-163	-7.10524e-164	0
7.14947e-163	-1.26647e-163	5.06059e-163	1.44564e-163	5.42871e-164	-5.18243e-163	-3.75808e-163	1.97101e-163	1.83266e-163	-2.00915e-163	-1.90903e-163	-1.02198e-163	-7.05267e-163	-1.14036e-163	2.9896e-164	-1.54288e-163	4.43305e-163	3.41887e-163	4.09943e-163	8.74141e-163	-1.51734e-164	-8.55593e-163	7.25749e-163	-5.0322e-163	1.59324e-163	4.72478e-163	-5.70848e-163	2.86027e-163	3.46171e-163	-7.10524e-164	0
7.14947e-163	-1.26647e-163	5.06059e-163	1.44564e-163	5.42871e-164	-5.18243e-163	-3.75808e-163	1.97101e-163	1.83266e-163	-2.00915e-163	-1.90903e-163	-1.02198e-163	-7.05267e-163	-1.14036e-163	2.9896e-164	-1.54288e-163	4.43305e-163	3.41887e-163	4.09943e-163	8.74141e-163	-1.51734e-164	-8.55593e-163	7.25749e-163	-5.0322e-163	1.59324e-163	4.72478e-163	-5.70848e-163	2.86027e-163	3.46171e-163	-7.10524e-164	0
7.14947e-163	-1.26647e-163	5.06059e-163	1.44564e-163	5.42871e-164	-5.18243e-163	-3.75808e-163	1.97101e-163	1.83266e-163	-2.00915e-163	-1.90903e-163	-1.02198e-163	-7.05267e-163	-1.14036e-163	2.9896e-164	-1.54288e-163	4.43305e-163	3.41887e-163	4.09943e-163	8.74141e-163	-1.51734e-164	-8.55593e-163	7.25749e-163	-5.0322e-163	1.59324e-163	4.72478e-163	-5.70848e-163	2.86027e-163	3.46171e-163	-7.10524e-164	0
7.14947e-163	-1.26647e-163	5.06059e-163	1.44564e-163	5.42871e-164	-5.18243e-163	-3.75808e-163	1.97101e-163	1.83266e-163	-2.00915e-163	-1.90903e-163	-1.02198e-163	-7.05267e-163	-1.14036e-163	2.9896e-164	-1.54288e-163	4.43305e-163	3.41887e-163	4.09943e-163	8.74141e-163	-1.51734e-164	-8.55593e-163	7.25749e-163	-5.0322e-163	1.59324e-163	4.72478e-163	-5.70848e-163	2.86027e-163	3.46171e-163	-7.10524e-164	0
7.14947e-163	-1.26647e-163	5.06059e-163	1.44564e-163	5.42871e-164	-5.18243e-163	-3.75808e-163	1.97101e-163	1.83266e-163	-2.00915e-163	-1.90903e-163	-1.02198e-163	-7.05267e-163	-1.14036e-163	2.9896e-164	-1.54288e-163	4.43305e-163	3.41887e-163	4.09943e-163	8.74141e-163	-1.51734e-164	-8.55593e-163	7.25749e-163	-5.0322e-163	1.59324e-163	4.72478e-163	-5.70848e-163	2.86027e-163	3.46171e-163	-7.10524e-164	0
7.14947e-163	-1.26647e-163	5.06059e-163	1.44564e-163	5.42871e-164	-5.18243e-163	-3.75808e-163	1.97101e-163	1.83266e-163	-2.00915e-163	-1.90903e-163	-1.02198e-163	-7.05267e-163	-1.14036e-163	2.9896e-164	-1.54288e-163	4.43305e-163	3.41887e-163	4.09943e-163	8.74141e-163	-1.51734e-164	-8.55593e-163	7.25749e-163	-5.0322e-163	1.59324e-163	4.72478e-163	-5.70848e-163	2.86027e-163	3.46171e-163	-7.10524e-164	0
7.14947e-163	-1.26647e-163	5.06059e-163	1.44564e-163	5.42871e-164	-5.18243e-163	-3.75808e-163	1.97101e-163	1.83266e-163	-2.00915e-163	-1.90903e-163	-1.02198e-163	-7.05267e-163	-1.14036e-163	2.9896e-164	-1.54288e-163	4.43305e-163	3.41887e-163	4.09943e-163	8.74141e-163	-1.51734e-164	-8.55593e-163	7.25749e-163	-5.0322e-163	1.59324e-163	4.72478e-163	-5.70848e-163	2.86027e-163	3.46171e-163	-7.10524e-164	0
7.14947e-163	-1.26647e-163	5.06059e-163	1.44564e-163	5.42871e-164	-5.18243e-163	-3.75808e-163	1.97101e-163	1.83266e-163	-2.00915e-163	-1.90903e-163	-1.02198e-163	-7.05267e-163	-1.14036e-163	2.9896e-164	-1.54288e-163	4.43305e-163	3.41887e-163	4.09943e-163	8.74141e-163	-1.51734e-164	-8.55593e-163	7.25749e-163	-5.0322e-163	1.59324e-163	4.72478e-163	-5.70848e-163	2.86027e-163	3.46171e-163	-7.10524e-164	0
7.14947e-163	-1.26647e-163	5.06059e-163	1.44564e-163	5.42871e-164	-5.18243e-163	-3.75808e-163	1.97101e-163	1.83266e-163	-2.00915e-163	-1.90903e-163	-1.02198e-163	-7.05267e-163	-1.14036e-163	2.9896e-164	-1.54288e-163	4.43305e-163	3.41887e-163	4.09943e-163	8.74141e-163	-1.51734e-164	-8.55593e-163	7.25749e-163	-5.0322e-163	1.59324e-163	4.72478e-163	-5.70848e-163	2.86027e-163	3.46171e-163	-7.10524e-164	0
7.14947e-163	-1.26647e-163	5.06059e-163	1.44564e-163	5.42871e-164	-5.18243e-163	-3.75808e-163	1.97101e-163	1.83266e-163	-2.00915e-163	-1.90903e-163	-1.02198e-163	-7.05267e-163	-1.14036e-163	2.9896e-164	-1.54288e-163	4.43305e-163	3.41887e-163	4.09943e-163	8.74141e-163	-1.51734e-164	-8.55593e-163	7.25749e-163	-5.0322e-163	1.59324e-163	4.72478e-163	-5.70848e-163	2.86027e-163	3.46171e-163	-7.10524e-164	0
7.14947e-163	-1.26647e-163	5.06059e-163	1.44564e-163	5.42871e-164	-5.18243e-163	-3.75808e-163	1.97101e-163	1.83266e-163	-2.00915e-163	-1.90903e-163	-1.02198e-163	-7.05267e-163	-1.14036e-163	2.9896e-164	-1.54288e-163	4.43305e-163	3.41887e-163	4.09943e-163	8.74141e-163	-1.51734e-164	-8.55593e-163	7.25749e-163	-5.0322e-163	1.59324e-163	4.72478e-163	-5.70848e-163	2.86027e-163	3.46171e-163	-7.10524e-164	0
7.14947e-163	-1.26647e-163	5.06059e-163	1.44564e-163	5.42871e-164	-5.18243e-163	-3.75808e-163	1.97101e-163	1.83266e-163	-2.00915e-163	-1.90903e-163	-1.02198e-163	-7.05267e-163	-1.14036e-163	2.9896e-164	-1.54288e-163	4.43305e-163	3.41887e-163	4.09943e-163	8.74141e-163	-1.51734e-164	-8.55593e-163	7.25749e-163	-5.0322e-163	1.59324e-163	4.72478e-163	-5.70848e-163	2.86027e-163	3.46171e-163	-7.10524e-164	0
7.14947e-163	-1.26647e-163	5.06059e-163	1.44564e-163	5.42871e-164	-5.18243e-163	-3.75808e-163	1.97101e-163	1.83266e-163	-2.00915e-163	-1.90903e-163	-1.02198e-163	-7.05267e-163	-1.14036e-163	2.9896e-164	-1.54288e-163	4.43305e-163	3.41887e-163	4.09943e-163	8.74141e-163	-1.51734e-164	-8.55593e-163	7.25749e-163	-5.0322e-163	1.59324e-163	4.72478e-163	-5.70848e-163	2.86027e-163	3.46171e-163	-7.10524e-164	0
7.14947e-163	-1.26647e-163	5.06059e-163	1.44564e-163	5.42871e-164	-5.18243e-163	-3.75808e-163	1.97101e-163	1.83266e-163	-2.00915e-163	-1.90903e-163	-1.02198e-163	-7.05267e-163	-1.14036e-163	2.9896e-164	-1.54288e-163	4.43305e-163	3.41887e-163	4.09943e-163	8.74141e-163	-1.51734e-164	-8.55593e-163	7.25749e-163	-5.0322e-163	1.59324e-163	4.72478e-163	-5.70848e-163	2.86027e-163	3.46171e-163	-7.10524e-164	0
7.14947e-163	-1.26647e-163	5.06059e-163	1.44564e-163	5.42871e-164	-5.18243e-163	-3.75808e-163	1.97101e-163	1.83266e-163	-2.00915e-163	-1.90903e-163	-1.02198e-163	-7.05267e-163	-1.14036e-163	2.9896e-164	-1.54288e-163	4.43305e-163	3.41887e-163	4.09943e-163	8.74141e-163	-1.51734e-164	-8.55593e-163	7.25749e-163	-5.0322e-163	1.59324e-163	4.72478e-163	-5.70848e-163	2.86027e-163	3.46171e-163	-7.10524e-164	0
7.14947e-163	-1.26647e-163	5.06059e-163	1.44564e-163	5.42871e-164	-5.18243e-163	-3.75808e-163	1.97101e-163	1.83266e-163	-2.00915e-163	-1.90903e-163	-1.02198e-163	-7.05267e-163	-1.14036e-163	2.9896e-164	-1.54288e-163	4.43305e-163	3.41887e-163	4.09943e-163	8.74141e-163	-1.51734e-164	-8.55593e-163	7.25749e-163	-5.0322e-163	1.59324e-163	4.72478e-163	-5.70848e-163	2.86027e-163	3.46171e-163	-7.10524e-164	0
7.14947e-163	-1.26647e-163	5.06059e-163	1.44564e-163	5.42871e-164	-5.18243e-163	-3.75808e-163	1.97101e-163	1.83266e-163	-2.00915e-163	-1.90903e-163	-1.02198e-163	-7.05267e-163	-1.14036e-163	2.9896e-164	-1.54288e-163	4.43305e-163	3.41887e-163	4.09943e-163	8.74141e-163	-1.51734e-164	-8.55593e-163	7.25749e-163	-5.0322e-163	1.59324e-163	4.72478e-163	-5.70848e-163	2.86027e-163	3.46171e-163	-7.10524e-164	0
7.14947e-163	-1.26647e-163	5.06059e-163	1.44564e-163	5.42871e-164	-5.18243e-163	-3.75808e-163	1.97101e-163	1.83266e-163	-2.00915e-163	-1.90903e-163	-1.02198e-163	-7.05267e-163	-1.14036e-163	2.9896e-164	-1.54288e-163	4.43305e-163	3.41887e-163	4.09943e-163	8.74141e-163	-1.51734e-164	-8.55593e-163	7.25749e-163	-5.0322e-163	1.59324e-163	4.72478e-163	-5.70848e-163	2.86027e-163	3.46171e-163	-7.10524e-164	0
7.14947e-163	-1.26647e-163	5.06059e-163	1.44564e-163	5.42871e-164	-5.18243e-163	-3.75808e-163	1.97101e-163	1.83266e-163	-2.00915e-163	-1.90903e-163	-1.02198e-163	-7.05267e-163	-1.14036e-163	2.9896e-164	-1.54288e-163	4.43305e-163	3.41887e-163	4.09943e-163	8.74141e-163	-1.51734e-164	-8.55593e-163	7.25749e-163	-5.0322e-163	1.59324e-163	4.72478e-163	-5.70848e-163	2.86027e-163	3.46171e-163	-7.10524e-164	0
7.14947e-163	-1.26647e-163	5.06059e-163	1.44564e-163	5.42871e-164	-5.18243e-163	-3.75808e-163	1.97101e-163	1.83266e-163	-2.00915e-163	-1.90903e-163	-1.02198e-163	-7.05267e-163	-1.14036e-163	2.9896e-164	-1.54288e-163	4.43305e-163	3.41887e-163	4.09943e-163	8.74141e-163	-1.51734e-164	-8.55593e-163	7.25749e-163	-5.0322e-163	1.59324e-163	4.72478e-163	-5.70848e-163	2.86027e-163	3.46171e-163	-7.10524e-164	0
7.14947e-163	-1.26647e-163	5.06059e-163	1.44564e-163	5.42871e-164	-5.18243e-163	-3.75808e-163	1.97101e-163	1.83266e-163	-2.00915e-163	-1.90903e-163	-1.02198e-163	-7.05267e-163	-1.14036e-163	2.9896e-164	-1.54288e-163	4.43305e-163	3.41887e-163	4.09943e-163	8.74141e-163	-1.51734e-164	-8.55593e-163	7.25749e-163	-5.0322e-163	1.59324e-163	4.72478e-163	-5.70848e-163	2.86027e-163	3.46171e-163	-7.10524e-164	0
7.14947e-163	-1.26647e-163	5.06059e-163	1.44564e-163	5.42871e-164	-5.18243e-163	-3.75808e-163	1.97101e-163	1.83266e-163	-2.00915e-163	-1.90903e-163	-1.02198e-163	-7.05267e-163	-1.14036e-163	2.9896e-164	-1.54288e-163	4.43305e-163	3.41887e-163	4.09943e-163	8.74141e-163	-1.51734e-164	-8.55593e-163	7.25749e-163	-5.0322e-163	1.59324e-163	4.72478e-163	-5.70848e-163	2.86027e-163	3.46171e-163	-7.10524e-164	0
7.14947e-163	-1.26647e-163	5.06059e-163	1.44564e-163	5.42871e-164	-5.18243e-163	-3.75808e-163	1.97101e-163	1.83266e-163	-2.00915e-163	-1.90903e-163	-1.02198e-163	-7.05267e-163	-1.14036e-163	2.9896e-164	-1.54288e-163	4.43305e-163	3.41887e-163	4.09943e-163	8.74141e-163	-1.51734e-164	-8.55593e-163	7.25749e-163	-5.0322e-163	1.59324e-163	4.72478e-163	-5.70848e-163	2.86027e-163	3.46171e-163	-7.10524e-164	0
7.14947e-163	-1.26647e-163	5.06059e-163	1.44564e-163	5.42871e-164	-5.18243e-163	-3.75808e-163	1.97101e-163	1.83266e-163	-2.00915e-163	-1.90903e-163	-1.02198e-163	-7.05267e-163	-1.14036e-163	2.9896e-164	-1.54288e-163	4.43305e-163	3.41887e-163	4.09943e-163	8.74141e-163	-1.51734e-164	-8.55593e-163	7.25749e-163	-5.0322e-163	1.59324e-163	4.72478e-163	-5.70848e-163	2.86027e-163	3.46171e-163	-7.10524e-164	0
7.14947e-163	-1.26647e-163	5.06059e-163	1.44564e-163	5.42871e-164	-5.18243e-163	-3.75808e-163	1.97101e-163	1.83266e-163	-2.00915e-163	-1.90903e-163	-1.02198e-163	-7.05267e-163	-1.14036e-163	2.9896e-164	-1.54288e-163	4.43305e-163	3.41887e-163	4.09943e-163	8.74141e-163	-1.51734e-164	-8.55593e-163	7.25749e-163	-5.0322e-163	1.59324e-163	4.72478e-163	-5.70848e-163	2.86027e-163	3.46171e-163	-7.10524e-164	0
7.14947e-163	-1.26647e-163	5.06059e-163	1.44564e-163	5.42871e-164	-5.18243e-163	-3.75808e-163	1.97101e-163	1.83266e-163	-2.00915e-163	-1.90903e-163	-1.02198e-163	-7.05267e-163	-1.14036e-163	2.9896e-164	-1.54288e-163	4.43305e-163	3.41887e-163	4.09943e-163	8.74141e-163	-1.51734e-164	-8.55593e-163	7.25749e-163	-5.0322e-163	1.59324e-163	4.72478e-163	-5.70848e-163	2.86027e-163	3.46171e-163	-7.10524e-164	0
7.14947e-163	-1.26647e-163	5.06059e-163	1.44564e-163	5.42871e-164	-5.18243e-163	-3.75808e-163	1.97101e-163	1.83266e-163	-2.00915e-163	-1.90903e-163	-1.02198e-163	-7.05267e-163	-1.14036e-163	2.9896e-164	-1.54288e-163	4.43305e-163	3.41887e-163	4.09943e-163	8.74141e-163	-1.51734e-164	-8.55593e-163	7.25749e-163	-5.0322e-163	1.59324e-163	4.72478e-163	-5.70848e-163	2.86027e-163	3.46171e-163	-7.10524e-164	0
7.14947e-163	-1.26647e-163	5.06059e-163	1.44564e-163	5.42871e-164	-5.18243e-163	-3.75808e-163	1.97101e-163	1.83266e-163	-2.00915e-163	-1.90903e-163	-1.02198e-163	-7.05267e-163	-1.14036e-163	2.9896e-164	-1.54288e-163	4.43305e-163	3.41887e-163	4.09943e-163	8.74141e-163	-1.51734e-164	-8.55593e-163	7.25749e-163	-5.0322e-163	1.59324e-163	4.72478e-163	-5.70848e-163	2.86027e-163	3.46171e-163	-7.10524e-164	0
7.14947e-163	-1.26647e-163	5.06059e-163	1.44564e-163	5.42871e-164	-5.18243e-163	-3.75808e-163	1.97101e-163	1.83266e-163	-2.00915e-163	-1.90903e-163	-1.02198e-163	-7.05267e-163	-1.14036e-163	2.9896e-164	-1.54288e-163	4.43305e-163	3.41887e-163	4.09943e-163	8.74141e-163	-1.51734e-164	-8.55593e-163	7.25749e-163	-5.0322e-163	1.59324e-163	4.72478e-163	-5.70848e-163	2.86027e-163	3.46171e-163	-7.10524e-164	0
7.14947e-163	-1.26647e-163	5.06059e-163	1.44564e-163	5.42871e-164	-5.18243e-163	-3.75808e-163	1.97101e-163	1.83266e-163	-2.00915e-163	-1.90903e-163	-1.02198e-163	-7.05267e-163	-1.14036e-163	2.9896e-164	-1.54288e-163	4.43305e-163	3.41887e-163	4.09943e-163	8.74141e-163	-1.51734e-164	-8.55593e-163	7.25749e-163	-5.0322e-163	1.59324e-163	4.72478e-163	-5.70848e-163	2.86027e-163	3.46171e-163	-7.10524e-164	0
7.14947e-163	-1.26647e-163	5.06059e-163	1.44564e-163	5.42871e-164	-5.18243e-163	-3.75808e-163	1.97101e-163	1.83266e-163	-2.00915e-163	-1.90903e-163	-1.02198e-163	-7.05267e-163	-1.14036e-163	2.9896e-164	-1.54288e-163	4.43305e-163	3.41887e-163	4.09943e-163	8.74141e-163	-1.51734e-164	-8.55593e-163	7.25749e-163	-5.0322e-163	1.59324e-163	4.72478e-163	-5.70848e-163	2.86027e-163	3.46171e-163	-7.10524e-164	0
7.14947e-163	-1.26647e-163	5.06059e-163	1.44564e-163	5.42871e-164	-5.18243e-163	-3.75808e-163	1.97101e-163	1.83266e-163	-2.00915e-163	-1.90903e-163	-1.02198e-163	-7.05267e-163	-1.14036e-163	2.9896e-164	-1.54288e-163	4.43305e-163	3.41887e-163	4.09943e-163	8.74141e-163	-1.51734e-164	-8.55593e-163	7.25749e-163	-5.0322e-163	1.59324e-163	4.72478e-163	-5.70848e-163	2.86027e-163	3.46171e-163	-7.10524e-164	0
7.14947e-163	-1.26647e-163	5.06059e-163	1.44564e-163	5.42871e-164	-5.18243e-163	-3.75808e-163	1.97101e-163	1.83266e-163	-2.00915e-163	-1.90903e-163	-1.02198e-163	-7.05267e-163	-1.14036e-163	2.9896e-164	-1.54288e-163	4.43305e-163	3.41887e-163	4.09943e-163	8.74141e-163	-1.51734e-164	-8.55593e-163	7.25749e-163	-5.0322e-163	1.59324e-163	4.72478e-163	-5.70848e-163	2.86027e-163	3.46171e-163	-7.10524e-164	0
7.14947e-163	-1.26647e-163	5.06059e-163	1.44564e-163	5.42871e-164	-5.18243e-163	-3.75808e-163	1.97101e-163	1.83266e-163	-2.00915e-163	-1.90903e-163	-1.02198e-163	-7.05267e-163	-1.14036e-163	2.9896e-164	-1.54288e-163	4.43305e-163	3.41887e-163	4.09943e-163	8.74141e-163	-1.51734e-164	-8.55593e-163	7.25749e-163	-5.0322e-163	1.59324e-163	4.72478e-163	-5.70848e-163	2.86027e-163	3.46171e-163	-7.10524e-164	0
7.14947e-163	-1.26647e-163	5.06059e-163	1.44564e-163	5.42871e-164	-5.18243e-163	-3.75808e-163	1.97101e-163	1.83266e-163	-2.00915e-163	-1.90903e-163	-1.02198e-163	-7.05267e-163	-1.14036e-163	2.9896e-164	-1.54288e-163	4.43305e-163	3.41887e-163	4.09943e-163	8.74141e-163	-1.51734e-164	-8.55593e-163	7.25749e-163	-5.0322e-163	1.59324e-163	4.72478e-163	-5.70848e-163	2.86027e-163	3.46171e-163	-7.10524e-164	0
7.14947e-163	-1.26647e-163	5.06059e-163	1.44564e-163	5.42871e-164	-5.18243e-163	-3.75808e-163	1.97101e-163	1.83266e-163	-2.00915e-163	-1.90903e-163	-1.02198e-163	-7.05267e-163	-1.14036e-163	2.9896e-164	-1.54288e-163	4.43305e-163	3.41887e-163	4.09943e-163	8.74141e-163	-1.51734e-164	-8.55593e-163	7.25749e-163	-5.0322e-163	1.59324e-163	4.72478e-163	-5.70848e-163	2.86027e-163	3.46171e-163	-7.10524e-164	0
7.14947e-163	-1.26647e-163	5.06059e-163	1.44564e-163	5.42871e-164	-5.18243e-163	-3.75808e-163	1.97101e-163	1.83266e-163	-2.00915e-163	-1.90903e-163	-1.02198e-163	-7.05267e-163	-1.14036e-163	2.9896e-164	-1.54288e-163	4.43305e-163	3.41887e-163	4.09943e-163	8.74141e-163	-1.51734e-164	-8.55593e-163	7.25749e-163	-5.0322e-163	1.59324e-163	4.72478e-163	-5.70848e-163	2.86027e-163	3.46171e-163	-7.10524e-164	0
7.14947e-163	-1.26647e-163	5.06059e-163	1.44564e-163	5.42871e-164	-5.18243e-163	-3.75808e-163	1.97101e-163	1.83266e-163	-2.00915e-163	-1.90903e-163	-1.02198e-163	-7.05267e-163	-1.14036e-163	2.9896e-164	-1.54288e-163	4.43305e-163	3.41887e-163	4.09943e-163	8.74141e-163	-1.51734e-164	-8.55593e-163	7.25749e-163	-5.0322e-163	1.59324e-163	4.72478e-163	-5.70848e-163	2.86027e-163	3.46171e-163	-7.10524e-164	0
7.14947e-163	-1.26647e-163	5.06059e-163	1.44564e-163	5.42871e-164	-5.18243e-163	-3.75808e-163	1.97101e-163	1.83266e-163	-2.00915e-163	-1.90903e-163	-1.02198e-163	-7.05267e-163	-1.14036e-163	2.9896e-164	-1.54288e-163	4.43305e-163	3.41887e-163	4.09943e-163	8.74141e-163	-1.51734e-164	-8.55593e-163	7.25749e-163	-5.0322e-163	1.59324e-163	4.72478e-163	-5.70848e-163	2.86027e-163	3.46171e-163	-7.10524e-164	0
7.14947e-163	-1.26647e-163	5.06059e-163	1.44564e-163	5.42871e-164	-5.18243e-163	-3.75808e-163	1.97101e-163	1.83266e-163	-2.00915e-163	-1.90903e-163	-1.02198e-163	-7.05267e-163	-1.14036e-163	2.9896e-164	-1.54288e-163	4.43305e-163	3.41887e-163	4.09943e-163	8.74141e-163	-1.51734e-164	-8.55593e-163	7.25749e-163	-5.0322e-163	1.59324e-163	4.72478e-163	-5.70848e-163	2.86027e-163	3.46171e-163	-7.10524e-164	0
7.14947e-163	-1.26647e-163	5.06059e-163	1.44564e-163	5.42871e-164	-5.18243e-163	-3.75808e-163	1.97101e-163	1.83266e-163	-2.00915e-163	-1.90903e-163	-1.02198e-163	-7.05267e-163	-1.14036e-163	2.9896e-164	-1.54288e-163	4.43305e-163	3.41887e-163	4.09943e-163	8.74141e-163	-1.51734e-164	-8.55593e-163	7.25749e-163	-5.0322e-163	1.59324e-163	4.72478e-163	-5.70848e-163	2.86027e-163	3.46171e-163	-7.10524e-164	0
7.14947e-163	-1.26647e-163	5.06059e-163	1.44564e-163	5.42871e-164	-5.18243e-163	-3.75808e-163	1.97101e-163	1.83266e-163	-2.00915e-163	-1.90903e-163	-1.02198e-163	-7.05267e-163	-1.14036e-163	2.9896e-164	-1.54288e-163	4.43305e-163	3.41887e-163	4.09943e-163	8.74141e-163	-1.51734e-164	-8.55593e-163	7.25749e-163	-5.0322e-163	1.59324e-163	4.72478e-163	-5.70848e-163	2.86027e-163	3.46171e-163	-7.10524e-164	0
7.14947e-163	-1.26647e-163	5.06059e-163	1.44564e-163	5.42871e-164	-5.18243e-163	-3.75808e-163	1.97101e-163	1.83266e-163	-2.00915e-163	-1.90903e-163	-1.02198e-163	-7.05267e-163	-1.14036e-163	2.9896e-164	-1.54288e-163	4.43305e-163	3.41887e-163	4.09943e-163	8.74141e-163	-1.51734e-164	-8.55593e-163	7.25749e-163	-5.0322e-163	1.59324e-163	4.72478e-163	-5.70848e-163	2.86027e-163	3.46171e-163	-7.10524e-164	0
7.14947e-163	-1.26647e-163	5.06059e-163	1.44564e-163	5.42871e-164	-5.18243e-163	-3.75808e-163	1.97101e-163	1.83266e-163	-2.00915e-163	-1.90903e-163	-1.02198e-163	-7.05267e-163	-1.14036e-163	2.9896e-164	-1.54288e-163	4.43305e-163	3.41887e-163	4.09943e-163	8.74141e-163	-1.51734e-164	-8.55593e-163	7.25749e-163	-5.0322e-163	1.59324e-163	4.72478e-163	-5.70848e-163	2.86027e-163	3.46171e-163	-7.10524e-164	0
7.14947e-163	-1.26647e-163	5.06059e-163	1.44564e-163	5.42871e-164	-5.18243e-163	-3.75808e-163	1.97101e-163	1.83266e-163	-2.00915e-163	-1.90903e-163	-1.02198e-163	-7.05267e-163	-1.14036e-163	2.9896e-164	-1.54288e-163	4.43305e-163	3.41887e-163	4.09943e-163	8.74141e-163	-1.51734e-164	-8.55593e-163	7.25749e-163	-5.0322e-163	1.59324e-163	4.72478e-163	-5.70848e-163	2.86027e-163	3.46171e-163	-7.10524e-164	0
7.14947e-163	-1.26647e-163	5.06059e-163	1.44564e-163	5.42871e-164	-5.18243e-163	-3.75808e-163	1.97101e-163	1.83266e-163	-2.00915e-163	-1.90903e-163	-1.02198e-163	-7.05267e-163	-1.14036e-163	2.9896e-164	-1.54288e-163	4.43305e-163	3.41887e-163	4.09943e-163	8.74141e-163	-1.51734e-164	-8.55593e-163	7.25749e-163	-5.0322e-163	1.59324e-163	4.72478e-163	-5.70848e-163	2.86027e-163	3.46171e-163	-7.10524e-164	0
7.14947e-163	-1.26647e-163	5.06059e-163	1.44564e-163	5.42871e-164	-5.18243e-163	-3.75808e-163	1.97101e-163	1.83266e-163	-2.00915e-163	-1.90903e-163	-1.02198e-163	-7.05267e-163	-1.14036e-163	2.9896e-164	-1.54288e-163	4.43305e-163	3.41887e-163	4.09943e-163	8.74141e-163	-1.51734e-164	-8.55593e-163	7.25749e-163	-5.0322e-163	1.59324e-163	4.72478e-163	-5.70848e-163	2.86027e-163	3.46171e-163	-7.10524e-164	0
7.14947e-163	-1.26647e-163	5.06059e-163	1.44564e-163	5.42871e-164	-5.18243e-163	-3.75808e-163	1.97101e-163	1.83266e-163	-2.00915e-163	-1.90903e-163	-1.02198e-163	-7.05267e-163	-1.14036e-163	2.9896e-164	-1.54288e-163	4.43305e-163	3.41887e-163	4.09943e-163	8.74141e-163	-1.51734e-164	-8.55593e-163	7.25749e-163	-5.0322e-163	1.59324e-163	4.72478e-163	-5.70848e-163	2.86027e-163	3.46171e-163	-7.10524e-164	0
7.14947e-163	-1.26647e-163	5.06059e-163	1.44564e-163	5.42871e-164	-5.18243e-163	-3.75808e-163	1.97101e-163	1.83266e-163	-2.00915e-163	-1.90903e-163	-1.02198e-163	-7.05267e-163	-1.14036e-163	2.9896e-164	-1.54288e-163	4.43305e-163	3.41887e-163	4.09943e-163	8.74141e-163	-1.51734e-164	-8.55593e-163	7.25749e-163	-5.0322e-163	1.59324e-163	4.72478e-163	-5.70848e-163	2.86027e-163	3.46171e-163	-7.10524e-164	0
7.14947e-163	-1.26647e-163	5.06059e-163	1.44564e-163	5.42871e-164	-5.18243e-163	-3.75808e-163	1.97101e-163	1.83266e-163	-2.00915e-163	-1.90903e-163	-1.02198e-163	-7.05267e-163	-1.14036e-163	2.9896e-164	-1.54288e-163	4.43305e-163	3.41887e-163	4.09943e-163	8.74141e-163	-1.51734e-164	-8.55593e-163	7.25749e-163	-5.0322e-163	1.59324e-163	4.72478e-163	-5.70848e-163	2.86027e-163	3.46171e-163	-7.10524e-164	0
7.14947e-163	-1.26647e-163	5.06059e-163	1.44564e-163	5.42871e-164	-5.18243e-163	-3.75808e-163	1.97101e-163	1.83266e-163	-2.00915e-163	-1.90903e-163	-1.02198e-163	-7.05267e-163	-1.14036e-163	2.9896e-164	-1.54288e-163	4.43305e-163	3.41887e-163	4.09943e-163	8.74141e-163	-1.51734e-164	-8.55593e-163	7.25749e-163	-5.0322e-163	1.59324e-163	4.72478e-163	-5.70848e-163	2.86027e-163	3.46171e-163	-7.10524e-164	0
7.14947e-163	-1.26647e-163	5.06059e-163	1.44564e-163	5.42871e-164	-5.18243e-163	-3.75808e-163	1.97101e-163	1.83266e-163	-2.00915e-163	-1.90903e-163	-1.02198e-163	-7.05267e-163	-1.14036e-163	2.9896e-164	-1.54288e-163	4.43305e-163	3.41887e-163	4.09943e-163	8.74141e-163	-1.51734e-164	-8.55593e-163	7.25749e-163	-5.0322e-163	1.59324e-163	4.72478e-163	-5.70848e-163	2.86027e-163	3.46171e-163	-7.10524e-164	0
7.14947e-163	-1.26647e-163	5.06059e-163	1.44564e-163	5.42871e-164	-5.18243e-163	-3.75808e-163	1.97101e-163	1.83266e-163	-2.00915e-163	-1.90903e-163	-1.02198e-163	-7.05267e-163	-1.14036e-163	2.9896e-164	-1.54288e-163	4.43305e-163	3.41887e-163	4.09943e-163	8.74141e-163	-1.51734e-164	-8.55593e-163	7.25749e-163	-5.0322e-163	1.59324e-163	4.72478e-163	-5.70848e-163	2.86027e-163	3.46171e-163	-7.10524e-164	0
7.14947e-163	-1.26647e-163	5.06059e-163	1.44564e-163	5.42871e-164	-5.18243e-163	-3.75808e-163	1.97101e-163	1.83266e-163	-2.00915e-163	-1.90903e-163	-1.02198e-163	-7.05267e-163	-1.14036e-163	2.9896e-164	-1.54288e-163	4.43305e-163	3.41887e-163	4.09943e-163	8.74141e-163	-1.51734e-164	-8.55593e-163	7.25749e-163	-5.0322e-163	1.59324e-163	4.72478e-163	-5.70848e-163	2.86027e-163	3.46171e-163	-7.10524e-164	0
7.14947e-163	-1.26647e-163	5.06059e-163	1.44564e-163	5.42871e-164	-5.18243e-163	-3.75808e-163	1.97101e-163	1.83266e-163	-2.00915e-163	-1.90903e-163	-1.02198e-163	-7.05267e-163	-1.14036e-163	2.9896e-164	-1.54288e-163	4.43305e-163	3.41887e-163	4.09943e-163	8.74141e-163	-1.51734e-164	-8.55593e-163	7.25749e-163	-5.0322e-163	1.59324e-163	4.72478e-163	-5.70848e-163	2.86027e-163	3.46171e-163	-7.10524e-164	0
7.14947e-163	-1.26647e-163	5.06059e-163	1.44564e-163	5.42871e-164	-5.18243e-163	-3.75808e-163	1.97101e-163	1.83266e-163	-2.00915e-163	-1.90903e-163	-1.02198e-163	-7.05267e-163	-1.14036e-163	2.9896e-164	-1.54288e-163	4.43305e-163	3.41887e-163	4.09943e-163	8.74141e-163	-1.51734e-164	-8.55593e-163	7.25749e-163	-5.0322e-163	1.59324e-163	4.72478e-163	-5.70848e-163	2.86027e-163	3.46171e-163	-7.10524e-164	0
7.14947e-163	-1.26647e-163	5.06059e-163	1.44564e-163	5.42871e-164	-5.18243e-163	-3.75808e-163	1.97101e-163	1.83266e-163	-2.00915e-163	-1.90903e-163	-1.02198e-163	-7.05267e-163	-1.14036e-163	2.9896e-164	-1.54288e-163	4.43305e-163	3.41887e-163	4.09943e-163	8.74141e-163	-1.51734e-164	-8.55593e-163	7.25749e-163	-5.0322e-163	1.59324e-163	4.72478e-163	-5.70848e-163	2.86027e-163	3.46171e-163	-7.10524e-164	0
7.14947e-163	-1.26647e-163	5.06059e-163	1.44564e-163	5.42871e-164	-5.18243e-163	-3.75808e-163	1.97101e-163	1.83266e-163	-2.00915e-163	-1.90903e-163	-1.02198e-163	-7.05267e-163	-1.14036e-163	2.9896e-164	-1.54288e-163	4.43305e-163	3.41887e-163	4.09943e-163	8.74141e-163	-1.51734e-164	-8.55593e-163	7.25749e-163	-5.0322e-163	1.59324e-163	4.72478e-163	-5.70848e-163	2.86027e-163	3.46171e-163	-7.10524e-164	0
7.14947e-163	-1.26647e-163	5.06059e-163	1.44564e-163	5.42871e-164	-5.18243e-163	-3.75808e-163	1.97101e-163	1.83266e-163	-2.00915e-163	-1.90903e-163	-1.02198e-163	-7.05267e-163	-1.14036e-163	2.9896e-164	-1.54288e-163	4.43305e-163	3.41887e-163	4.09943e-163	8.74141e-163	-1.51734e-164	-8.55593e-163	7.25749e-163	-5.0322e-163	1.59324e-163	4.72478e-163	-5.70848e-163	2.86027e-163	3.46171e-163	-7.10524e-164	0
7.14947e-163	-1.26647e-163	5.06059e-163	1.44564e-163	5.42871e-164	-5.18243e-163	-3.75808e-163	1.97101e-163	1.83266e-163	-2.00915e-163	-1.90903e-163	-1.02198e-163	-7.05267e-163	-1.14036e-163	2.9896e-164	-1.54288e-163	4.43305e-163	3.41887e-163	4.09943e-163	8.74141e-163	-1.51734e-164	-8.55593e-163	7.25749e-163	-5.0322e-163	1.59324e-163	4.72478e-163	-5.70848e-163	2.86027e-163	3.46171e-163	-7.10524e-164	0
7.14947e-163	-1.26647e-163	5.06059e-163	1.44564e-163	5.42871e-164	-5.18243e-163	-3.75808e-163	1.97101e-163	1.83266e-163	-2.00915e-163	-1.90903e-163	-1.02198e-163	-7.05267e-163	-1.14036e-163	2.9896e-164	-1.54288e-163	4.43305e-163	3.41887e-163	4.09943e-163	8.74141e-163	-1.51734e-164	-8.55593e-163	7.25749e-163	-5.0322e-163	1.59324e-163	4.72478e-163	-5.70848e-163	2.86027e-163	3.46171e-163	-7.10524e-164	0
7.14947e-163	-1.26647e-163	5.06059e-163	1.44564e-163	5.42871e-164	-5.18243e-163	-3.75808e-163	1.97101e-163	1.83266e-163	-2.00915e-163	-1.90903e-163	-1.02198e-163	-7.05267e-163	-1.14036e-163	2.9896e-164	-1.54288e-163	4.43305e-163	3.41887e-163	4.09943e-163	8.74141e-163	-1.51734e-164	-8.55593e-163	7.25749e-163	-5.0322e-163	1.59324e-163	4.72478e-163	-5.70848e-163	2.86027e-163	3.46171e-163	-7.10524e-164	0
7.14947e-163	-1.26647e-163	5.06059e-163	1.44564e-163	5.42871e-164	-5.18243e-163	-3.75808e-163	1.97101e-163	1.83266e-163	-2.00915e-163	-1.90903e-163	-1.02198e-163	-7.05267e-163	-1.14036e-163	2.9896e-164	-1.54288e-163	4.43305e-163	3.41887e-163	4.09943e-163	8.74141e-163	-1.51734e-164	-8.55593e-163	7.25749e-163	-5.0322e-163	1.59324e-163	4.72478e-163	-5.70848e-163	2.86027e-163	3.46171e-163	-7.10524e-164	0
7.14947e-163	-1.26647e-163	5.06059e-163	1.44564e-163	5.42871e-164	-5.18243e-163	-3.75808e-163	1.97101e-163	1.83266e-163	-2.00915e-163	-1.90903e-163	-1.02198e-163	-7.05267e-163	-1.14036e-163	2.9896e-164	-1.54288e-163	4.43305e-163	3.41887e-163	4.09943e-163	8.74141e-163	-1.51734e-164	-8.55593e-163	7.25749e-163	-5.0322e-163	1.59324e-163	4.72478e-163	-5.70848e-163	2.86027e-163	3.46171e-163	-7.10524e-164	0
7.14947e-163	-1.26647e-163	5.06059e-163	1.44564e-163	5.42871e-164	-5.18243e-163	-3.75808e-163	1.97101e-163	1.83266e-163	-2.00915e-163	-1.90903e-163	-1.02198e-163	-7.05267e-163	-1.14036e-163	2.9896e-164	-1.54288e-163	4.43305e-163	3.41887e-163	4.09943e-163	8.74141e-163	-1.51734e-164	-8.55593e-163	7.25749e-163	-5.0322e-163	1.59324e-163	4.72478e-163	-5.70848e-163	2.86027e-163	3.46171e-163	-7.10524e-164	0
7.14947e-163	-1.26647e-163	5.06059e-163	1.44564e-163	5.42871e-164	-5.18243e-163	-3.75808e-163	1.97101e-163	1.83266e-163	-2.00915e-163	-1.90903e-163	-1.02198e-163	-7.05267e-163	-1.14036e-163	2.9896e-164	-1.54288e-163	4.43305e-163	3.41887e-163	4.09943e-163	8.74141e-163	-1.51734e-164	-8.55593e-163	7.25749e-163	-5.0322e-163	1.59324e-163	4.72478e-163	-5.70848e-163	2.86027e-163	3.46171e-163	-7.10524e-164	0
7.14947e-163	-1.26647e-163	5.06059e-163	1.44564e-163	5.42871e-164	-5.18243e-163	-3.75808e-163	1.97101e-163	1.83266e-163	-2.00915e-163	-1.90903e-163	-1.02198e-163	-7.05267e-163	-1.14036e-163	2.9896e-164	-1.54288e-163	4.43305e-163	3.41887e-163	4.09943e-163	8.74141e-163	-1.51734e-164	-8.55593e-163	7.25749e-163	-5.0322e-163	1.59324e-163	4.72478e-163	-5.70848e-163	2.86027e-163	3.46171e-163	-7.10524e-164	0
7.14947e-163	-1.26647e-163	5.06059e-163	1.44564e-163	5.42871e-164	-5.18243e-163	-3.75808e-163	1.97101e-163	1.83266e-163	-2.00915e-163	-1.90903e-163	-1.02198e-163	-7.05267e-163	-1.14036e-163	2.9896e-164	-1.54288e-163	4.43305e-163	3.41887e-163	4.09943e-163	8.74141e-163	-1.51734e-164	-8.55593e-163	7.25749e-163	-5.0322e-163	1.59324e-163	4.72478e-163	-5.70848e-163	2.86027e-163	3.46171e-163	-7.10524e-164	0
7.14947e-163	-1.26647e-163	5.06059e-163	1.44564e-163	5.42871e-164	-5.18243e-163	-3.75808e-163	1.97101e-163	1.83266e-163	-2.00915e-163	-1.90903e-163	-1.02198e-163	-7.05267e-163	-1.14036e-163	2.9896e-164	-1.54288e-163	4.43305e-163	3.41887e-163	4.09943e-163	8.74141e-163	-1.51734e-164	-8.55593e-163	7.25749e-163	-5.0322e-163	1.59324e-163	4.72478e-163	-5.70848e-163	2.86027e-163	3.46171e-163	-7.10524e-164	0
7.14947e-163	-1.26647e-163	5.06059e-163	1.44564e-163	5.42871e-164	-5.18243e-163	-3.75808e-163	1.97101e-163	1.83266e-163	-2.00915e-163	-1.90903e-163	-1.02198e-163	-7.05267e-163	-1.14036e-163	2.9896e-164	-1.54288e-163	4.43305e-163	3.41887e-163	4.09943e-163	8.74141e-163	-1.51734e-164	-8.55593e-163	7.25749e-163	-5.0322e-163	1.59324e-163	4.72478e-163	-5.70848e-163	2.86027e-163	3.46171e-163	-7.10524e-164	0
7.14947e-163	-1.26647e-163	5.06059e-163	1.44564e-163	5.42871e-164	-5.18243e-163	-3.75808e-163	1.97101e-163	1.83266e-163	-2.00915e-163	-1.90903e-163	-1.02198e-163	-7.05267e-163	-1.14036e-163	2.9896e-164	-1.54288e-163	4.43305e-163	3.41887e-163	4.09943e-163	8.74141e-163	-1.51734e-164	-8.55593e-163	7.25749e-163	-5.0322e-163	1.59324e-163	4.72478e-163	-5.70848e-163	2.86027e-163	3.46171e-163	-7.10524e-164	0
7.14947e-163	-1.26647e-163	5.06059e-163	1.44564e-163	5.42871e-164	-5.18243e-163	-3.75808e-163	1.97101e-163	1.83266e-163	-2.00915e-163	-1.90903e-163	-1.02198e-163	-7.05267e-163	-1.14036e-163	2.9896e-164	-1.54288e-163	4.43305e-163	3.41887e-163	4.09943e-163	8.74141e-163	-1.51734e-164	-8.55593e-163	7.25749e-163	-5.0322e-163	1.59324e-163	4.72478e-163	-5.70848e-163	2.86027e-163	3.46171e-163	-7.10524e-164	0
7.14947e-163	-1.26647e-163	5.06059e-163	1.44564e-163	5.42871e-164	-5.18243e-163	-3.75808e-163	1.97101e-163	1.83266e-163	-2.00915e-163	-1.90903e-163	-1.02198e-163	-7.05267e-163	-1.14036e-163	2.9896e-164	-1.54288e-163	4.43305e-163	3.41887e-163	4.09943e-163	8.74141e-163	-1.51734e-164	-8.55593e-163	7.25749e-163	-5.0322e-163	1.59324e-163	4.72478e-163	-5.70848e-163	2.86027e-163	3.46171e-163	-7.10524e-164	0
7.14947e-163	-1.26647e-163	5.06059e-163	1.44564e-163	5.42871e-164	-5.18243e-163	-3.75808e-163	1.97101e-163	1.83266e-163	-2.00915e-163	-1.90903e-163	-1.02198e-163	-7.05267e-163	-1.14036e-163	2.9896e-164	-1.54288e-163	4.43305e-163	3.41887e-163	4.09943e-163	8.74141e-163	-1.51734e-164	-8.55593e-163	7.25749e-163	-5.0322e-163	1.59324e-163	4.72478e-163	-5.70848e-163	2.86027e-163	3.46171e-163	-7.10524e-164	0
7.14947e-163	-1.26647e-163	5.06059e-163	1.44564e-163	5.42871e-164	-5.18243e-163	-3.75808e-163	1.97101e-163	1.83266e-163	-2.00915e-163	-1.90903e-163	-1.02198e-163	-7.05267e-163	-1.14036e-163	2.9896e-164	-1.54288e-163	4.43305e-163	3.41887e-163	4.09943e-163	8.74141e-163	-1.51734e-164	-8.55593e-163	7.25749e-163	-5.0322e-163	1.59324e-163	4.72478e-163	-5.70848e-163	2.86027e-163	3.46171e-163	-7.10524e-164	0
7.14947e-163	-1.26647e-163	5.06059e-163	1.44564e-163	5.42871e-164	-5.18243e-163	-3.75808e-163	1.97101e-163	1.83266e-163	-2.00915e-163	-1.90903e-163	-1.02198e-163	-7.05267e-163	-1.14036e-163	2.9896e-164	-1.54288e-163	4.43305e-163	3.41887e-163	4.09943e-163	8.74141e-163	-1.51734e-164	-8.55593e-163	7.25749e-163	-5.0322e-163	1.59324e-163	4.72478e-163	-5.70848e-163	2.86027e-163	3.46171e-163	-7.10524e-164	0
7.14947e-163	-1.26647e-163	5.06059e-163	1.44564e-163	5.42871e-164	-5.18243e-163	-3.75808e-163	1.97101e-163	1.83266e-163	-2.00915e-163	-1.90903e-163	-1.02198e-163	-7.05267e-163	-1.14036e-163	2.9896e-164	-1.54288e-163	4.43305e-163	3.41887e-163	4.09943e-163	8.74141e-163	-1.51734e-164	-8.55593e-163	7.25749e-163	-5.0322e-163	1.59324e-163	4.72478e-163	-5.70848e-163	2.86027e-163	3.46171e-163	-7.10524e-164	0
7.14947e-163	-1.26647e-163	5.06059e-163	1.44564e-163	5.42871e-164	-5.18243e-163	-3.75808e-163	1.97101e-163	1.83266e-163	-2.00915e-163	-1.90903e-163	-1.02198e-163	-7.05267e-163	-1.14036e-163	2.9896e-164	-1.54288e-163	4.43305e-163	3.41887e-163	4.09943e-163	8.74141e-163	-1.51734e-164	-8.55593e-163	7.25749e-163	-5.0322e-163	1.59324e-163	4.72478e-163	-5.70848e-163	2.86027e-163	3.46171e-163	-7.10524e-164	0
7.14947e-163	-1.26647e-163	5.06059e-163	1.44564e-163	5.42871e-164	-5.18243e-163	-3.75808e-163	1.97101e-163	1.83266e-163	-2.00915e-163	-1.90903e-163	-1.02198e-163	-7.05267e-163	-1.14036e-163	2.9896e-164	-1.54288e-163	4.43305e-163	3.41887e-163	4.09943e-163	8.74141e-163	-1.51734e-164	-8.55593e-163	7.25749e-163	-5.0322e-163	1.59324e-163	4.72478e-163	-5.70848e-163	2.86027e-163	3.46171e-163	-7.10524e-164	0
7.14947e-163	-1.26647e-163	5.06059e-163	1.44564e-163	5.42871e-164	-5.18243e-163	-3.75808e-163	1.97101e-163	1.83266e-163	-2.00915e-163	-1.90903e-163	-1.02198e-163	-7.05267e-163	-1.14036e-163	2.9896e-164	-1.54288e-163	4.43305e-163	3.41887e-163	4.09943e-163	8.74141e-163	-1.51734e-164	-8.55593e-163	7.25749e-163	-5.0322e-163	1.59324e-163	4.72478e-163	-5.70848e-163	2.86027e-163	3.46171e-163	-7.10524e-164	0
7.14947e-163	-1.26647e-163	5.06059e-163	1.44564e-163	5.42871e-164	-5.18243e-163	-3.75808e-163	1.97101e-163	1.83266e-163	-2.00915e-163	-1.90903e-163	-1.02198e-163	-7.05267e-163	-1.14036e-163	2.9896e-164	-1.54288e-163	4.43305e-163	3.41887e-163	4.09943e-163	8.74141e-163	-1.51734e-164	-8.55593e-163	7.25749e-163	-5.0322e-163	1.59324e-163	4.72478e-163	-5.70848e-163	2.86027e-163	3.46171e-163	-7.10524e-164	0
7.14947e-163	-1.26647e-163	5.06059e-163	1.44564e-163	5.42871e-164	-5.18243e-163	-3.75808e-163	1.97101e-163	1.83266e-163	-2.00915e-163	-1.90903e-163	-1.02198e-163	-7.05267e-163	-1.14036e-163	2.9896e-164	-1.54288e-163	4.43305e-163	3.41887e-163	4.09943e-163	8.74141e-163	-1.51734e-164	-8.55593e-163	7.25749e-163	-5.0322e-163	1.59324e-163	4.72478e-163	-5.70848e-163	2.86027e-163	3.46171e-163	-7.10524e-164	0
7.14947e-163	-1.26647e-163	5.06059e-163	1.44564e-163	5.42871e-164	-5.18243e-163	-3.75808e-163	1.97101e-163	1.83266e-163	-2.00915e-163	-1.90903e-163	-1.02198e-163	-7.05267e-163	-1.14036e-163	2.9896e-164	-1.54288e-163	4.43305e-163	3.41887e-163	4.09943e-163	8.74141e-163	-1.51734e-164	-8.55593e-163	7.25749e-163	-5.0322e-163	1.59324e-163	4.72478e-163	-5.70848e-163	2.86027e-163	3.46171e-163	-7.10524e-164	0
7.14947e-163	-1.26647e-163	5.06059e-163	1.44564e-163	5.42871e-164	-5.18243e-163	-3.75808e-163	1.97101e-163	1.83266e-163	-2.00915e-163	-1.90903e-163	-1.02198e-163	-7.05267e-163	-1.14036e-163	2.9896e-164	-1.54288e-163	4.43305e-163	3.41887e-163	4.09943e-163	8.74141e-163	-1.51734e-164	-8.55593e-163	7.25749e-163	-5.0322e-163	1.59324e-163	4.72478e-163	-5.70848e-163	2.86027e-163	3.46171e-163	-7.10524e-164	0
7.14947e-163	-1.26647e-163	5.06059e-163	1.44564e-163	5.42871e-164	-5.18243e-163	-3.75808e-163	1.97101e-163	1.83266e-163	-2.00915e-163	-1.90903e-163	-1.02198e-163	-7.05267e-163	-1.14036e-163	2.9896e-164	-1.54288e-163	4.43305e-163	3.41887e-163	4.09943e-163	8.74141e-163	-1.51734e-164	-8.55593e-163	7.25749e-163	-5.0322e-163	1.59324e-163	4.72478e-163	-5.70848e-163	2.86027e-163	3.46171e-163	-7.10524e-164	0
7.14947e-163	-1.26647e-163	5.06059e-163	1.44564e-163	5.42871e-164	-5.18243e-163	-3.75808e-163	1.97101e-163	1.83266e-163	-2.00915e-163	-1.90903e-163	-1.02198e-163	-7.05267e-163	-1.14036e-163	2.9896e-164	-1.54288e-163	4.43305e-163	3.41887e-163	4.09943e-163	8.74141e-163	-1.51734e-164	-8.55593e-163	7.25749e-163	-5.0322e-163	1.59324e-163	4.72478e-163	-5.70848e-163	2.86027e-163	3.46171e-163	-7.10524e-164	0
7.14947e-163	-1.26647e-163	5.06059e-163	1.44564e-163	5.42871e-164	-5.18243e-163	-3.75808e-163	1.97101e-163	1.83266e-163	-2.00915e-163	-1.90903e-163	-1.02198e-163	-7.05267e-163	-1.14036e-163	2.9896e-164	-1.54288e-163	4.43305e-163	3.41887e-163	4.09943e-163	8.74141e-163	-1.51734e-164	-8.55593e-163	7.25749e-163	-5.0322e-163	1.59324e-163	4.72478e-163	-5.70848e-163	2.86027e-163	3.46171e-163	-7.10524e-164	0
7.14947e-163	-1.26647e-163	5.06059e-163	1.44564e-163	5.42871e-164	-5.18243e-163	-3.75808e-163	1.97101e-163	1.83266e-163	-2.00915e-163	-1.90903e-163	-1.02198e-163	-7.05267e-163	-1.14036e-163	2.9896e-164	-1.54288e-163	4.43305e-163	3.41887e-163	4.09943e-163	8.74141e-163	-1.51734e-164	-8.55593e-163	7.25749e-163	-5.0322e-163	1.59324e-163	4.72478e-163	-5.70848e-163	2.86027e-163	3.46171e-163	-7.10524e-164	0
7.14947e-163	-1.26647e-163	5.06059e-163	1.44564e-163	5.42871e-164	-5.18243e-163	-3.75808e-163	1.97101e-163	1.83266e-163	-2.00915e-163	-1.90903e-163	-1.02198e-163	-7.05267e-163	-1.14036e-163	2.9896e-164	-1.54288e-163	4.43305e-163	3.41887e-163	4.09943e-163	8.74141e-163	-1.51734e-164	-8.55593e-163	7.25749e-163	-5.0322e-163	1.59324e-163	4.72478e-163	-5.70848e-163	2.86027e-163	3.46171e-163	-7.10524e-164	0
7.14947e-163	-1.26647e-163	5.06059e-163	1.44564e-163	5.42871e-164	-5.18243e-163	-3.75808e-163	1.97101e-163	1.83266e-163	-2.00915e-163	-1.90903e-163	-1.02198e-163	-7.05267e-163	-1.14036e-163	2.9896e-164	-1.54288e-163	4.43305e-163	3.41887e-163	4.09943e-163	8.74141e-163	-1.51734e-164	-8.55593e-163	7.25749e-163	-5.0322e-163	1.59324e-163	4.72478e-163	-5.70848e-163	2.86027e-163	3.46171e-163	-7.10524e-164	0
7.14947e-163	-1.26647e-163	5.06059e-163	1.44564e-163	5.42871e-164	-5.18243e-163	-3.75808e-163	1.97101e-163	1.83266e-163	-2.00915e-163	-1.90903e-163	-1.02198e-163	-7.05267e-163	-1.14036e-163	2.9896e-164	-1.54288e-163	4.43305e-163	3.41887e-163	4.09943e-163	8.74141e-163	-1.51734e-164	-8.55593e-163	7.25749e-163	-5.0322e-163	1.59324e-163	4.72478e-163	-5.70848e-163	2.86027e-163	3.46171e-163	-7.10524e-164	0
7.14947e-163	-1.26647e-163	5.06059e-163	1.44564e-163	5.42871e-164	-5.18243e-163	-3.75808e-163	1.97101e-163	1.83266e-163	-2.00915e-163	-1.90903e-163	-1.02198e-163	-7.05267e-163	-1.14036e-163	2.9896e-164	-1.54288e-163	4.43305e-163	3.41887e-163	4.09943e-163	8.74141e-163	-1.51734e-164	-8.55593e-163	7.25749e-163	-5.0322e-163	1.59324e-163	4.72478e-163	-5.70848e-163	2.86027e-163	3.46171e-163	-7.10524e-164	0
7.14947e-163	-1.26647e-163	5.06059e-163	1.44564e-163	5.42871e-164	-5.18243e-163	-3.75808e-163	1.97101e-163	1.83266e-163	-2.00915e-163	-1.90903e-163	-1.02198e-163	-7.05267e-163	-1.14036e-163	2.9896e-164	-1.54288e-163	4.43305e-163	3.41887e-163	4.09943e-163	8.74141e-163	-1.51734e-164	-8.55593e-163	7.25749e-163	-5.0322e-163	1.59324e-163	4.72478e-163	-5.70848e-163	2.86027e-163	3.46171e-163	-7.10524e-164	0
7.14947e-163	-1.26647e-163	5.06059e-163	1.44564e-163	5.42871e-164	-5.18243e-163	-3.75808e-163	1.97101e-163	1.83266e-163	-2.00915e-163	-1.90903e-163	-1.02198e-163	-7.05267e-163	-1.14036e-163	2.9896e-164	-1.54288e-163	4.43305e-163	3.41887e-163	4.09943e-163	8.74141e-163	-1.51734e-164	-8.55593e-163	7.25749e-163	-5.0322e-163	1.59324e-163	4.72478e-163	-5.70848e-163	2.86027e-163	3.46171e-163	-7.10524e-164	0
7.14947e-163	-1.26647e-163	5.06059e-163	1.44564e-163	5.42871e-164	-5.18243e-163	-3.75808e-163	1.97101e-163	1.83266e-163	-2.00915e-163	-1.90903e-163	-1.02198e-163	-7.05267e-163	-1.14036e-163	2.9896e-164	-1.54288e-163	4.43305e-163	3.41887e-163	4.09943e-163	8.74141e-163	-1.51734e-164	-8.55593e-163	7.25749e-163	-5.0322e-163	1.59324e-163	4.72478e-163	-5.70848e-163	2.86027e-163	3.46171e-163	-7.10524e-164	0
7.14947e-163	-1.26647e-163	5.06059e-163	1.44564e-163	5.42871e-164	-5.18243e-163	-3.75808e-163	1.97101e-163	1.83266e-163	-2.00915e-163	-1.90903e-163	-1.02198e-163	-7.05267e-163	-1.14036e-163	2.9896e-164	-1.54288e-163	4.43305e-163	3.41887e-163	4.09943e-163	8.74141e-163	-1.51734e-164	-8.55593e-163	7.25749e-163	-5.0322e-163	1.59324e-163	4.72478e-163	-5.70848e-163	2.86027e-163	3.46171e-163	-7.10524e-164	0
7.14947e-163	-1.26647e-163	5.06059e-163	1.44564e-163	5.42871e-164	-5.18243e-163	-3.75808e-163	1.97101e-163	1.83266e-163	-2.00915e-163	-1.90903e-163	-1.02198e-163	-7.05267e-163	-1.14036e-163	2.9896e-164	-1.54288e-163	4.43305e-163	3.41887e-163	4.09943e-163	8.74141e-163	-1.51734e-164	-8.55593e-163	7.25749e-163	-5.0322e-163	1.59324e-163	4.72478e-163	-5.70848e-163	2.86027e-163	3.46171e-163	-7.10524e-164	0
7.14947e-163	-1.26647e-163	5.06059e-163	1.44564e-163	5.42871e-164	-5.18243e-163	-3.75808e-163	1.97101e-163	1.83266e-163	-2.00915e-163	-1.90903e-163	-1.02198e-163	-7.05267e-163	-1.14036e-163	2.9896e-164	-1.54288e-163	4.43305e-163	3.41887e-163	4.09943e-163	8.74141e-163	-1.51734e-164	-8.55593e-163	7.25749e-163	-5.0322e-163	1.59324e-163	4.72478e-163	-5.70848e-163	2.86027e-163	3.46171e-163	-7.10524e-164	0
7.14947e-163	-1.26647e-163	5.06059e-163	1.44564e-163	5.42871e-164	-5.18243e-163	-3.75808e-163	1.97101e-163	1.83266e-163	-2.00915e-163	-1.90903e-163	-1.02198e-163	-7.05267e-163	-1.14036e-163	2.9896e-164	-1.54288e-163	4.43305e-163	3.41887e-163	4.09943e-163	8.74141e-163	-1.51734e-164	-8.55593e-163	7.25749e-163	-5.0322e-163	1.59324e-163	4.72478e-163	-5.70848e-163	2.86027e-163	3.46171e-163	-7.10524e-164	0
7.14947e-163	-1.26647e-163	5.06059e-163	1.44564e-163	5.42871e-164	-5.18243e-163	-3.75808e-163	1.97101e-163	1.83266e-163	-2.00915e-163	-1.90903e-163	-1.02198e-163	-7.05267e-163	-1.14036e-163	2.9896e-164	-1.54288e-163	4.43305e-163	3.41887e-163	4.09943e-163	8.74141e-163	-1.51734e-164	-8.55593e-163	7.25749e-163	-5.0322e-163	1.59324e-163	4.72478e-163	-5.70848e-163	2.86027e-163	3.46171e-163	-7.10524e-164	0
7.14947e-163	-1.26647e-163	5.06059e-163	1.44564e-163	5.42871e-164	-5.18243e-163	-3.75808e-163	1.97101e-163	1.83266e-163	-2.00915e-163	-1.90903e-163	-1.02198e-163	-7.05267e-163	-1.14036e-163	2.9896e-164	-1.54288e-163	4.43305e-163	3.41887e-163	4.09943e-163	8.74141e-163	-1.51734e-164	-8.55593e-163	7.25749e-163	-5.0322e-163	1.59324e-163	4.72478e-163	-5.70848e-163	2.86027e-163	3.46171e-163	-7.10524e-164	0
7.14947e-163	-1.26647e-163	5.06059e-163	1.44564e-163	5.42871e-164	-5.18243e-163	-3.75808e-163	1.97101e-163	1.83266e-163	-2.00915e-163	-1.90903e-163	-1.02198e-163	-7.05267e-163	-1.14036e-163	2.9896e-164	-1.54288e-163	4.43305e-163	3.41887e-163	4.09943e-163	8.74141e-163	-1.51734e-164	-8.55593e-163	7.25749e-163	-5.0322e-163	1.59324e-163	4.72478e-163	-5.70848e-163	2.86027e-163	3.46171e-163	-7.10524e-164	0
7.14947e-163	-1.26647e-163	5.06059e-163	1.44564e-163	5.42871e-164	-5.18243e-163	-3.75808e-163	1.97101e-163	1.83266e-163	-2.00915e-163	-1.90903e-163	-1.02198e-163	-7.05267e-163	-1.14036e-163	2.9896e-164	-1.54288e-163	4.43305e-163	3.41887e-163	4.09943e-163	8.74141e-163	-1.51734e-164	-8.55593e-163	7.25749e-163	-5.0322e-163	1.59324e-163	4.72478e-163	-5.70848e-163	2.86027e-163	3.46171e-163	-7.10524e-164	0
7.14947e-163	-1.26647e-163	5.06059e-163	1.44564e-163	5.42871e-164	-5.18243e-163	-3.75808e-163	1.97101e-163	1.83266e-163	-2.00915e-163	-1.90903e-163	-1.02198e-163	-7.05267e-163	-1.14036e-163	2.9896e-164	-1.54288e-163	4.43305e-163	3.41887e-163	4.09943e-163	8.74141e-163	-1.51734e-164	-8.55593e-163	7.25749e-163	-5.0322e-163	1.59324e-163	4.72478e-163	-5.70848e-163	2.86027e-163	3.46171e-163	-7.10524e-164	0
7.14947e-163	-1.26647e-163	5.06059e-163	1.44564e-163	5.42871e-164	-5.18243e-163	-3.75808e-163	1.97101e-163	1.83266e-163	-2.00915e-163	-1.90903e-163	-1.02198e-163	-7.05267e-163	-1.14036e-163	2.9896e-164	-1.54288e-163	4.43305e-163	3.41887e-163	4.09943e-163	8.74141e-163	-1.51734e-164	-8.55593e-163	7.25749e-163	-5.0322e-163	1.59324e-163	4.72478e-163	-5.70848e-163	2.86027e-163	3.46171e-163	-7.10524e-164	0
7.14947e-163	-1.26647e-163	5.06059e-163	1.44564e-163	5.42871e-164	-5.18243e-163	-3.75808e-163	1.97101e-163	1.83266e-163	-2.00915e-163	-1.90903e-163	-1.02198e-163	-7.05267e-163	-1.14036e-163	2.9896e-164	-1.54288e-163	4.43305e-163	3.41887e-163	4.09943e-163	8.74141e-163	-1.51734e-164	-8.55593e-163	7.25749e-163	-5.0322e-163	1.59324e-163	4.72478e-163	-5.70848e-163	2.86027e-163	3.46171e-163	-7.10524e-164	0
7.14947e-163	-1.26647e-163	5.06059e-163	1.44564e-163	5.42871e-164	-5.18243e-163	-3.75808e-163	1.97101e-163	1.83266e-163	-2.00915e-163	-1.90903e-163	-1.02198e-163	-7.05267e-163	-1.14036e-163	2.9896e-164	-1.54288e-163	4.43305e-163	3.41887e-163	4.09943e-163	8.74141e-163	-1.51734e-164	-8.55593e-163	7.25749e-163	-5.0322e-163	1.59324e-163	4.72478e-163	-5.70848e-163	2.86027e-163	3.46171e-163	-7.10524e-164	0
7.14947e-163	-1.26647e-163	5.06059e-163	1.44564e-163	5.42871e-164	-5.18243e-163	-3.75808e-163	1.97101e-163	1.83266e-163	-2.00915e-163	-1.90903e-163	-1.02198e-163	-7.05267e-163	-1.14036e-163	2.9896e-164	-1.54288e-163	4.43305e-163	3.41887e-163	4.09943e-163	8.74141e-163	-1.51734e-164	-8.55593e-163	7.25749e-163	-5.0322e-163	1.59324e-163	4.72478e-163	-5.70848e-163	2.86027e-163	3.46171e-163	-7.10524e-164	0
7.14947e-163	-1.26647e-163	5.06059e-163	1.44564e-163	5.42871e-164	-5.18243e-163	-3.75808e-163	1.97101e-163	1.83266e-163	-2.00915e-163	-1.90903e-163	-1.02198e-163	-7.05267e-163	-1.14036e-163	2.9896e-164	-1.54288e-163	4.43305e-163	3.41887e-163	4.09943e-163	8.74141e-163	-1.51734e-164	-8.55593e-163	7.25749e-163	-5.0322e-163	1.59324e-163	4.72478e-163	-5.70848e-163	2.86027e-163	3.46171e-163	-7.10524e-164	0
7.14947e-163	-1.26647e-163	5.06059e-163	1.44564e-163	5.42871e-164	-5.18243e-163	-3.75808e-163	1.97101e-163	1.83266e-163	-2.00915e-163	-1.90903e-163	-1.02198e-163	-7.05267e-163	-1.14036e-163	2.9896e-164	-1.54288e-163	4.43305e-163	3.41887e-163	4.09943e-163	8.74141e-163	-1.51734e-164	-8.55593e-163	7.25749e-163	-5.0322e-163	1.59324e-163	4.72478e-163	-5.70848e-163	2.86027e-163	3.46171e-163	-7.10524e-164	0
7.14947e-163	-1.26647e-163	5.06059e-163	1.44564e-163	5.42871e-164	-5.18243e-163	-3.75808e-163	1.97101e-163	1.83266e-163	-2.00915e-163	-1.90903e-163	-1.02198e-163	-7.05267e-163	-1.14036e-163	2.9896e-164	-1.54288e-163	4.43305e-163	3.41887e-163	4.09943e-163	8.74141e-163	-1.51734e-164	-8.55593e-163	7.25749e-163	-5.0322e-163	1.59324e-163	4.72478e-163	-5.70848e-163	2.86027e-163	3.46171e-163	-7.10524e-164	0
7.14947e-163	-1.26647e-163	5.06059e-163	1.44564e-163	5.42871e-164	-5.18243e-163	-3.75808e-163	1.97101e-163	1.83266e-163	-2.00915e-163	-1.90903e-163	-1.02198e-163	-7.05267e-163	-1.14036e-163	2.9896e-164	-1.54288e-163	4.43305e-163	3.41887e-163	4.09943e-163	8.74141e-163	-1.51734e-164	-8.55593e-163	7.25749e-163	-5.0322e-163	1.59324e-163	4.72478e-163	-5.70848e-163	2.86027e-163	3.46171e-163	-7.10524e-164	0
7.14947e-163	-1.26647e-163	5.06059e-163	1.44564e-163	5.42871e-164	-5.18243e-163	-3.75808e-163	1.97101e-163	1.83266e-163	-2.00915e-163	-1.90903e-163	-1.02198e-163	-7.05267e-163	-1.14036e-163	2.9896e-164	-1.54288e-163	4.43305e-163	3.41887e-163	4.09943e-163	8.74141e-163	-1.51734e-164	-8.55593e-163	7.25749e-163	-5.0322e-163	1.59324e-163	4.72478e-163	-5.70848e-163	2.86027e-163	3.46171e-163	-7.10524e-164	0
7.14947e-163	-1.26647e-163	5.06059e-163	1.44564e-163	5.42871e-164	-5.18243e-163	-3.75808e-163	1.97101e-163	1.83266e-163	-2.00915e-163	-1.90903e-163	-1.02198e-163	-7.05267e-163	-1.14036e-163	2.9896e-164	-1.54288e-163	4.43305e-163	3.41887e-163	4.09943e-163	8.74141e-163	-1.51734e-164	-8.55593e-163	7.25749e-163	-5.0322e-163	1.59324e-163	4.72478e-163	-5.70848e-163	2.86027e-163	3.46171e-163	-7.10524e-164	0
7.14947e-163	-1.26647e-163	5.06059e-163	1.44564e-163	5.42871e-164	-5.18243e-163	-3.75808e-163	1.97101e-163	1.83266e-163	-2.00915e-163	-1.90903e-163	-1.02198e-163	-7.05267e-163	-1.14036e-163	2.9896e-164	-1.54288e-163	4.43305e-163	3.41887e-163	4.09943e-163	8.74141e-163	-1.51734e-164	-8.55593e-163	7.25749e-163	-5.0322e-163	1.59324e-163	4.72478e-163	-5.70848e-163	2.86027e-163	3.46171e-163	-7.10524e-164	0
7.14947e-163	-1.26647e-163	5.06059e-163	1.44564e-163	5.42871e-164	-5.18243e-163	-3.75808e-163	1.97101e-163	1.83266e-163	-2.00915e-163	-1.90903e-163	-1.02198e-163	-7.05267e-163	-1.14036e-163	2.9896e-164	-1.54288e-163	4.43305e-163	3.41887e-163	4.09943e-163	8.74141e-163	-1.51734e-164	-8.55593e-163	7.25749e-163	-5.0322e-163	1.59324e-163	4.72478e-163	-5.70848e-163	2.86027e-163	3.46171e-163	-7.10524e-164	0
7.14947e-163	-1.26647e-163	5.06059e-163	1.44564e-163	5.42871e-164	-5.18243e-163	-3.75808e-163	1.97101e-163	1.83266e-163	-2.00915e-163	-1.90903e-163	-1.02198e-163	-7.05267e-163	-1.14036e-163	2.9896e-164	-1.54288e-163	4.43305e-163	3.41887e-163	4.09943e-163	8.74141e-163	-1.51734e-164	-8.55593e-163	7.25749e-163	-5.0322e-163	1.59324e-163	4.72478e-163	-5.70848e-163	2.86027e-163	3.46171e-163	-7.10524e-164	0
7.14947e-163	-1.26647e-163	5.06059e-163	1.44564e-163	5.42871e-164	-5.18243e-163	-3.75808e-163	1.97101e-163	1.83266e-163	-2.00915e-163	-1.90903e-163	-1.02198e-163	-7.05267e-163	-1.14036e-163	2.9896e-164	-1.54288e-163	4.43305e-163	3.41887e-163	4.09943e-163	8.74141e-163	-1.51734e-164	-8.55593e-163	7.25749e-163	-5.0322e-163	1.59324e-163	4.72478e-163	-5.70848e-163	2.86027e-163	3.46171e-163	-7.10524e-164	0
7.14947e-163	-1.26647e-163	5.06059e-163	1.44564e-163	5.42871e-164	-5.18243e-163	-3.75808e-163	1.97101e-163	1.83266e-163	-2.00915e-163	-1.90903e-163	-1.02198e-163	-7.05267e-163	-1.14036e-163	2.9896e-164	-1.54288e-163	4.43305e-163	3.41887e-163	4.09943e-163	8.74141e-163	-1.51734e-164	-8.55593e-163	7.25749e-163	-5.0322e-163	1.59324e-163	4.72478e-163	-5.70848e-163	2.86027e-163	3.46171e-163	-7.10524e-164	0
7.14947e-163	-1.26647e-163	5.06059e-163	1.44564e-163	5.42871e-164	-5.18243e-163	-3.75808e-163	1.97101e-163	1.83266e-163	-2.00915e-163	-1.90903e-163	-1.02198e-163	-7.05267e-163	-1.14036e-163	2.9896e-164	-1.54288e-163	4.43305e-163	3.41887e-163	4.09943e-163	8.74141e-163	-1.51734e-164	-8.55593e-163	7.25749e-163	-5.0322e-163	1.59324e-163	4.72478e-163	-5.70848e-163	2.86027e-163	3.46171e-163	-7.10524e-164	0
7.14947e-163	-1.26647e-163	5.06059e-163	1.44564e-163	5.42871e-164	-5.18243e-163	-3.75808e-163	1.97101e-163	1.83266e-163	-2.00915e-163	-1.90903e-163	-1.02198e-163	-7.05267e-163	-1.14036e-163	2.9896e-164	-1.54288e-163	4.43305e-163	3.41887e-163	4.09943e-163	8.74141e-163	-1.51734e-164	-8.55593e-163	7.25749e-163	-5.0322e-163	1.59324e-163	4.72478e-163	-5.70848e-163	2.86027e-163	3.46171e-163	-7.10524e-164	0
7.14947e-163	-1.26647e-163	5.06059e-163	1.44564e-163	5.42871e-164	-5.18243e-163	-3.75808e-163	1.97101e-163	1.83266e-163	-2.00915e-163	-1.90903e-163	-1.02198e-163	-7.05267e-163	-1.14036e-163	2.9896e-164	-1.54288e-163	4.43305e-163	3.41887e-163	4.09943e-163	8.74141e-163	-1.51734e-164	-8.55593e-163	7.25749e-163	-5.0322e-163	1.59324e-163	4.72478e-163	-5.70848e-163	2.86027e-163	3.46171e-163	-7.10524e-164	0
7.14947e-163	-1.26647e-163	5.06059e-163	1.44564e-163	5.42871e-164	-5.18243e-163	-3.75808e-163	1.97101e-163	1.83266e-163	-2.00915e-163	-1.90903e-163	-1.02198e-163	-7.05267e-163	-1.14036e-163	2.9896e-164	-1.54288e-163	4.43305e-163	3.41887e-163	4.09943e-163	8.74141e-163	-1.51734e-164	-8.55593e-163	7.25749e-163	-5.0322e-163	1.59324e-163	4.72478e-163	-5.70848e-163	2.86027e-163	3.46171e-163	-7.10524e-164	0
7.14947e-163	-1.26647e-163	5.06059e-163	1.44564e-163	5.42871e-164	-5.18243e-163	-3.75808e-163	1.97101e-163	1.83266e-163	-2.00915e-163	-1.90903e-163	-1.02198e-163	-7.05267e-163	-1.14036e-163	2.9896e-164	-1.54288e-163	4.43305e-163	3.41887e-163	4.09943e-163	8.74141e-163	-1.51734e-164	-8.55593e-163	7.25749e-163	-5.0322e-163	1.59324e-163	4.72478e-163	-5.70848e-163	2.86027e-163	3.46171e-163	-7.10524e-164	0
7.14947e-163	-1.26647e-163	5.06059e-163	1.44564e-163	5.42871e-164	-5.18243e-163	-3.75808e-163	1.97101e-163	1.83266e-163	-2.00915e-163	-1.90903e-163	-1.02198e-163	-7.05267e-163	-1.14036e-163	2.9896e-164	-1.54288e-163	4.43305e-163	3.41887e-163	4.09943e-163	8.74141e-163	-1.51734e-164	-8.55593e-163	7.25749e-163	-5.0322e-163	1.59324e-163	4.72478e-163	-5.70848e-163	2.86027e-163	3.46171e-163	-7.10524e-164	0
7.14947e-163	-1.26647e-163	5.06059e-163	1.44564e-163	5.42871e-164	-5.18243e-163	-3.75808e-163	1.97101e-163	1.83266e-163	-2.00915e-163	-1.90903e-163	-1.02198e-163	-7.05267e-163	-1.14036e-163	2.9896e-164	-1.54288e-163	4.43305e-163	3.41887e-163	4.09943e-163	8.74141e-163	-1.51734e-164	-8.55593e-163	7.25749e-163	-5.0322e-163	1.59324e-163	4.72478e-163	-5.70848e-163	2.86027e-163	3.46171e-163	-7.10524e-164	0
7.14947e-163	-1.26647e-163	5.06059e-163	1.44564e-163	5.42871e-164	-5.18243e-163	-3.75808e-163	1.97101e-163	1.83266e-163	-2.00915e-163	-1.90903e-163	-1.02198e-163	-7.05267e-163	-1.14036e-163	2.9896e-164	-1.54288e-163	4.43305e-163	3.41887e-163	4.09943e-163	8.74141e-163	-1.51734e-164	-8.55593e-163	7.25749e-163	-5.0322e-163	1.59324e-163	4.72478e-163	-5.70848e-163	2.86027e-163	3.46171e-163	-7.10524e-164	0
7.14947e-163	-1.26647e-163	5.06059e-163	1.44564e-163	5.42871e-164	-5.18243e-163	-3.75808e-163	1.97101e-163	1.83266e-163	-2.00915e-163	-1.90903e-163	-1.02198e-163	-7.05267e-163	-1.14036e-163	2.9896e-164	-1.54288e-163	4.43305e-163	3.41887e-163	4.09943e-163	8.74141e-163	-1.51734e-164	-8.55593e-163	7.25749e-163	-5.0322e-163	1.59324e-163	4.72478e-163	-5.70848e-163	2.86027e-163	3.46171e-163	-7.10524e-164	0
7.14947e-163	-1.26647e-163	5.06059e-163	1.44564e-163	5.42871e-164	-5.18243e-163	-3.75808e-163	1.97101e-163	1.83266e-163	-2.00915e-163	-1.90903e-163	-1.02198e-163	-7.05267e-163	-1.14036e-163	2.9896e-164	-1.54288e-163	4.43305e-163	3.41887e-163	4.09943e-163	8.74141e-163	-1.51734e-164	-8.55593e-163	7.25749e-163	-5.0322e-163	1.59324e-163	4.72478e-163	-5.70848e-163	2.86027e-163	3.46171e-163	-7.10524e-164	0
7.14947e-163	-1.26647e-163	5.06059e-163	1.44564e-163	5.42871e-164	-5.18243e-163	-3.75808e-163	1.97101e-163	1.83266e-163	-2.00915e-163	-1.90903e-163	-1.02198e-163	-7.05267e-163	-1.14036e-163	2.9896e-164	-1.54288e-163	4.43305e-163	3.41887e-163	4.09943e-163	8.74141e-163	-1.51734e-164	-8.55593e-163	7.25749e-163	-5.0322e-163	1.59324e-163	4.72478e-163	-5.70848e-163	2.86027e-163	3.46171e-163	-7.10524e-164	0
7.14947e-163	-1.26647e-163	5.06059e-163	1.44564e-163	5.42871e-164	-5.18243e-163	-3.75808e-163	1.97101e-163	1.83266e-163	-2.00915e-163	-1.90903e-163	-1.02198e-163	-7.05267e-163	-1.14036e-163	2.9896e-164	-1.54288e-163	4.43305e-163	3.41887e-163	4.09943e-163	8.74141e-163	-1.51734e-164	-8.55593e-163	7.25749e-163	-5.0322e-163	1.59324e-163	4.72478e-163	-5.70848e-163	2.86027e-163	3.46171e-163	-7.10524e-164	0
7.14947e-163	-1.26647e-163	5.06059e-163	1.44564e-163	5.42871e-164	-5.18243e-163	-3.75808e-163	1.97101e-163	1.83266e-163	-2.00915e-163	-1.90903e-163	-1.02198e-163	-7.05267e-163	-1.14036e-163	2.9896e-164	-1.54288e-163	4.43305e-163	3.41887e-163	4.09943e-163	8.74141e-163	-1.51734e-164	-8.55593e-163	7.25749e-163	-5.0322e-163	1.59324e-163	4.72478e-163	-5.70848e-163	2.86027e-163	3.46171e-163	-7.10524e-164	0
7.14947e-163	-1.26647e-163	5.06059e-163	1.44564e-163	5.42871e-164	-5.18243e-163	-3.75808e-163	1.97101e-163	1.83266e-163	-2.00915e-163	-1.90903e-163	-1.02198e-163	-7.05267e-163	-1.14036e-163	2.9896e-164	-1.54288e-163	4.43305e-163	3.41887e-163	4.09943e-163	8.74141e-163	-1.51734e-164	-8.55593e-163	7.25749e-163	-5.0322e-163	1.59324e-163	4.72478e-163	-5.70848e-163	2.86027e-163	3.46171e-163	-7.10524e-164	0
7.14947e-163	-1.26647e-163	5.06059e-163	1.44564e-163	5.42871e-164	-5.18243e-163	-3.75808e-163	1.97101e-163	1.83266e-163	-2.00915e-163	-1.90903e-163	-1.02198e-163	-7.05267e-163	-1.14036e-163	2.9896e-164	-1.54288e-163	4.43305e-163	3.41887e-163	4.09943e-163	8.74141e-163	-1.51734e-164	-8.55593e-163	7.25749e-163	-5.0322e-163	1.59324e-163	4.72478e-163	-5.70848e-163	2.86027e-163	3.46171e-163	-7.10524e-164	0
7.14947e-163	-1.26647e-163	5.06059e-163	1.44564e-163	5.42871e-164	-5.18243e-163	-3.75808e-163	1.97101e-163	1.83266e-163	-2.00915e-163	-1.90903e-163	-1.02198e-163	-7.05267e-163	-1.14036e-163	2.9896e-164	-1.54288e-163	4.43305e-163	3.41887e-163	4.09943e-163	8.74141e-163	-1.51734e-164	-8.55593e-163	7.25749e-163	-5.0322e-163	1.59324e-163	4.72478e-163	-5.70848e-163	2.86027e-163	3.46171e-163	-7.10524e-164	0
7.14947e-163	-1.26647e-163	5.06059e-163	1.44564e-163	5.42871e-164	-5.18243e-163	-3.75808e-163	1.97101e-163	1.83266e-163	-2.00915e-163	-1.90903e-163	-1.02198e-163	-7.05267e-163	-1.14036e-163	2.9896e-164	-1.54288e-163	4.43305e-163	3.41887e-163	4.09943e-163	8.74141e-163	-1.51734e-164	-8.55593e-163	7.25749e-163	-5.0322e-163	1.59324e-163	4.72478e-163	-5.70848e-163	2.86027e-163	3.46171e-163	-7.10524e-164	0
7.14947e-163	-1.26647e-163	5.06059e-163	1.44564e-163	5.42871e-164	-5.18243e-163	-3.75808e-163	1.97101e-163	1.83266e-163	-2.00915e-163	-1.90903e-163	-1.02198e-163	-7.05267e-163	-1.14036e-163	2.9896e-164	-1.54288e-163	4.43305e-163	3.41887e-163	4.09943e-163	8.74141e-163	-1.51734e-164	-8.55593e-163	7.25749e-163	-5.0322e-163	1.59324e-163	4.72478e-163	-5.70848e-163	2.86027e-163	3.46171e-163	-7.10524e-164	0
7.14947e-163	-1.26647e-163	5.06059e-163	1.44564e-163	5.42871e-164	-5.18243e-163	-3.75808e-163	1.97101e-163	1.83266e-163	-2.00915e-163	-1.90903e-163	-1.02198e-163	-7.05267e-163	-1.14036e-163	2.9896e-164	-1.54288e-163	4.43305e-163	3.41887e-163	4.09943e-163	8.74141e-163	-1.51734e-164	-8.55593e-163	7.25749e-163	-5.0322e-163	1.59324e-163	4.72478e-163	-5.70848e-163	2.86027e-163	3.46171e-163	-7.10524e-164	0
7.14947e-163	-1.26647e-163	5.06059e-163	1.44564e-163	5.42871e-164	-5.18243e-163	-3.75808e-163	1.97101e-163	1.83266e-163	-2.00915e-163	-1.90903e-163	-1.02198e-163	-7.05267e-163	-1.14036e-163	2.9896e-164	-1.54288e-163	4.43305e-163	3.41887e-163	4.09943e-163	8.74141e-163	-1.51734e-164	-8.55593e-163	7.25749e-163	-5.0322e-163	1.59324e-163	4.72478e-163	-5.70848e-163	2.86027e-163	3.46171e-163	-7.10524e-164	0
7.14947e-163	-1.26647e-163	5.06059e-163	1.44564e-163	5.42871e-164	-5.18243e-163	-3.75808e-163	1.97101e-163	1.83266e-163	-2.00915e-163	-1.90903e-163	-1.02198e-163	-7.05267e-163	-1.14036e-163	2.9896e-164	-1.54288e-163	4.43305e-163	3.41887e-163	4.09943e-163	8.74141e-163	-1.51734e-164	-8.55593e-163	7.25749e-163	-5.0322e-163	1.59324e-163	4.72478e-163	-5.70848e-163	2.86027e-163	3.46171e-163	-7.10524e-164	0
7.14947e-163	-1.26647e-163	5.06059e-163	1.44564e-163	5.42871e-164	-5.18243e-163	-3.75808e-163	1.97101e-163	1.83266e-163	-2.00915e-163	-1.90903e-163	-1.02198e-163	-7.05267e-163	-1.14036e-163	2.9896e-164	-1.54288e-163	4.43305e-163	3.41887e-163	4.09943e-163	8.74141e-163	-1.51734e-164	-8.55593e-163	7.25749e-163	-5.0322e-163	1.59324e-163	4.72478e-163	-5.70848e-163	2.86027e-163	3.46171e-163	-7.10524e-164	0
7.14947e-163	-1.26647e-163	5.06059e-163	1.44564e-163	5.42871e-164	-5.18243e-163	-3.75808e-163	1.97101e-163	1.83266e-163	-2.00915e-163	-1.90903e-163	-1.02198e-163	-7.05267e-163	-1.14036e-163	2.9896e-164	-1.54288e-163	4.43305e-163	3.41887e-163	4.09943e-163	8.74141e-163	-1.51734e-164	-8.55593e-163	7.25749e-163	-5.0322e-163	1.59324e-163	4.72478e-163	-5.70848e-163	2.86027e-163	3.46171e-163	-7.10524e-164	0
7.14947e-163	-1.26647e-163	5.06059e-163	1.44564e-163	5.42871e-164	-5.18243e-163	-3.75808e-163	1.97101e-163	1.83266e-163	-2.00915e-163	-1.90903e-163	-1.02198e-163	-7.05267e-163	-1.14036e-163	2.9896e-164	-1.54288e-163	4.43305e-163	3.41887e-163	4.09943e-163	8.74141e-163	-1.51734e-164	-8.55593e-163	7.25749e-163	-5.0322e-163	1.59324e-163	4.72478e-163	-5.70848e-163	2.86027e-163	3.46171e-163	-7.10524e-164	0
7.14947e-163	-1.26647e-163	5.06059e-163	1.44564e-163	5.42871e-164	-5.18243e-163	-3.75808e-163	1.97101e-163	1.83266e-163	-2.00915e-163	-1.90903e-163	-1.02198e-163	-7.05267e-163	-1.14036e-163	2.9896e-164	-1.54288e-163	4.43305e-163	3.41887e-163	4.09943e-163	8.74141e-163	-1.51734e-164	-8.55593e-163	7.25749e-163	-5.0322e-163	1.59324e-163	4.72478e-163	-5.70848e-163	2.86027e-163	3.46171e-163	-7.10524e-164	0
7.14947e-163	-1.26647e-163	5.06059e-163	1.44564e-163	5.42871e-164	-5.18243e-163	-3.75808e-163	1.97101e-163	1.83266e-163	-2.00915e-163	-1.90903e-163	-1.02198e-163	-7.05267e-163	-1.14036e-163	2.9896e-164	-1.54288e-163	4.43305e-163	3.41887e-163	4.09943e-163	8.74141e-163	-1.51734e-164	-8.55593e-163	7.25749e-163	-5.0322e-163	1.59324e-163	4.72478e-163	-5.70848e-163	2.86027e-163	3.46171e-163	-7.10524e-164	0
7.14947e-163	-1.26647e-163	5.06059e-163	1.44564e-163	5.42871e-164	-5.18243e-163	-3.75808e-163	1.97101e-163	1.83266e-163	-2.00915e-163	-1.90903e-163	-1.02198e-163	-7.05267e-163	-1.14036e-163	2.9896e-164	-1.54288e-163	4.43305e-163	3.41887e-163	4.09943e-163	8.74141e-163	-1.51734e-164	-8.55593e-163	7.25749e-163	-5.0322e-163	1.59324e-163	4.72478e-163	-5.70848e-163	2.86027e-163	3.46171e-163	-7.10524e-164	0
7.14947e-163	-1.26647e-163	5.06059e-163	1.44564e-163	5.42871e-164	-5.18243e-163	-3.75808e-163	1.97101e-163	1.83266e-163	-2.00915e-163	-1.90903e-163	-1.02198e-163	-7.05267e-163	-1.14036e-163	2.9896e-164	-1.54288e-163	4.43305e-163	3.41887e-163	4.09943e-163	8.74141e-163	-1.51734e-164	-8.55593e-163	7.25749e-163	-5.0322e-163	1.59324e-163	4.72478e-163	-5.70848e-163	2.86027e-163	3.46171e-163	-7.10524e-164	0
7.14947e-163	-1.26647e-163	5.06059e-163	1.44564e-163	5.42871e-164	-5.18243e-163	-3.75808e-163	1.97101e-163	1.83266e-163	-2.00915e-163	-1.90903e-163	-1.02198e-163	-7.05267e-163	-1.14036e-163	2.9896e-164	-1.54288e-163	4.43305e-163	3.41887e-163	4.09943e-163	8.74141e-163	-1.51734e-164	-8.55593e-163	7.25749e-163	-5.0322e-163	1.59324e-163	4.72478e-163	-5.70848e-163	2.86027e-163	3.46171e-163	-7.10524e-164	0
7.14947e-163	-1.26647e-163	5.06059e-163	1.44564e-163	5.42871e-164	-5.18243e-163	-3.75808e-163	1.97101e-163	1.83266e-163	-2.00915e-163	-1.90903e-163	-1.02198e-163	-7.05267e-163	-1.14036e-163	2.9896e-164	-1.54288e-163	4.43305e-163	3.41887e-163	4.09943e-163	8.74141e-163	-1.51734e-164	-8.55593e-163	7.25749e-163	-5.0322e-163	1.59324e-163	4.72478e-163	-5.70848e-163	2.86027e-163	3.46171e-163	-7.10524e-164	0
7.14947e-163	-1.26647e-163	5.06059e-163	1.44564e-163	5.42871e-164	-5.18243e-163	-3.75808e-163	1.97101e-163	1.83266e-163	-2.00915e-163	-1.90903e-163	-1.02198e-163	-7.05267e-163	-1.14036e-163	2.9896e-164	-1.54288e-163	4.43305e-163	3.41887e-163	4.09943e-163	8.74141e-163	-1.51734e-164	-8.55593e-163	7.25749e-163	-5.0322e-163	1.59324e-163	4.72478e-163	-5.70848e-163	2.86027e-163	3.46171e-163	-7.10524e-164	0
7.14947e-163	-1.26647e-163	5.06059e-163	1.44564e-163	5.42871e-164	-5.18243e-163	-3.75808e-163	1.97101e-163	1.83266e-163	-2.00915e-163	-1.90903e-163	-1.02198e-163	-7.05267e-163	-1.14036e-163	2.9896e-164	-1.54288e-163	4.43305e-163	3.41887e-163	4.09943e-163	8.74141e-163	-1.51734e-164	-8.55593e-163	7.25749e-163	-5.0322e-163	1.59324e-163	4.72478e-163	-5.70848e-163	2.86027e-163	3.46171e-163	-7.10524e-164	0
7.14947e-163	-1.26647e-163	5.06059e-163	1.44564e-163	5.42871e-164	-5.18243e-163	-3.75808e-163	1.97101e-163	1.83266e-163	-2.00915e-163	-1.90903e-163	-1.02198e-163	-7.05267e-163	-1.14036e-163	2.9896e-164	-1.54288e-163	4.43305e-163	3.41887e-163	4.09943e-163	8.74141e-163	-1.51734e-164	-8.55593e-163	7.25749e-163	-5.0322e-163	1.59324e-163	4.72478e-163	-5.70848e-163	2.86027e-163	3.46171e-163	-7.10524e-164	0
7.14947e-163	-1.26647e-163	5.06059e-163	1.44564e-163	5.42871e-164	-5.18243e-163	-3.75808e-163	1.97101e-163	1.83266e-163	-2.00915e-163	-1.90903e-163	-1.02198e-163	-7.05267e-163	-1.14036e-163	2.9896e-164	-1.54288e-163	4.43305e-163	3.41887e-163	4.09943e-163	8.74141e-163	-1.51734e-164	-8.55593e-163	7.25749e-163	-5.0322e-163	1.59324e-163	4.72478e-163	-5.70848e-163	2.86027e-163	3.46171e-163	-7.10524e-164	0
7.14947e-163	-1.26647e-163	5.06059e-163	1.44564e-163	5.42871e-164	-5.18243e-163	-3.75808e-163	1.97101e-163	1.83266e-163	-2.00915e-163	-1.90903e-163	-1.02198e-163	-7.05267e-163	-1.14036e-163	2.9896e-164	-1.54288e-163	4.43305e-163	3.41887e-163	4.09943e-163	8.74141e-163	-1.51734e-164	-8.55593e-163	7.25749e-163	-5.0322e-163	1.59324e-163	4.72478e-163	-5.70848e-163	2.86027e-163	3.46171e-163	-7.10524e-164	0
7.14947e-163	-1.26647e-163	5.06059e-163	1.44564e-163	5.42871e-164	-5.18243e-163	-3.75808e-163	1.97101e-163	1.83266e-163	-2.00915e-163	-1.90903e-163	-1.02198e-163	-7.05267e-163	-1.14036e-163	2.9896e-164	-1.54288e-163	4.43305e-163	3.41887e-163	4.09943e-163	8.74141e-163	-1.51734e-164	-8.55593e-163	7.25749e-163	-5.0322e-163	1.59324e-163	4.72478e-163	-5.70848e-163	2.86027e-163	3.46171e-163	-7.10524e-164	0
7.14947e-163	-1.26647e-163	5.06059e-163	1.44564e-163	5.42871e-164	-5.18243e-163	-3.75808e-163	1.97101e-163	1.83266e-163	-2.00915e-163	-1.90903e-163	-1.02198e-163	-7.05267e-163	-1.14036e-163	2.9896e-164	-1.54288e-163	4.43305e-163	3.41887e-163	4.09943e-163	8.74141e-163	-1.51734e-164	-8.55593e-163	7.25749e-163	-5.0322e-163	1.59324e-163	4.72478e-163	-5.70848e-163	2.86027e-163	3.46171e-163	-7.10524e-164	0
7.14947e-163	-1.26647e-163	5.06059e-163	1.44564e-163	5.42871e-164	-5.18243e-163	-3.75808e-163	1.97101e-163	1.83266e-163	-2.00915e-163	-1.90903e-163	-1.02198e-163	-7.05267e-163	-1.14036e-163	2.9896e-164	-1.54288e-163	4.43305e-163	3.41887e-163	4.09943e-163	8.74141e-163	-1.51734e-164	-8.55593e-163	7.25749e-163	-5.0322e-163	1.59324e-163	4.72478e-163	-5.70848e-163	2.86027e-163	3.46171e-163	-7.10524e-164	0
7.14947e-163	-1.26647e-163	5.06059e-163	1.44564e-163	5.42871e-164	-5.18243e-163	-3.75808e-163	1.97101e-163	1.83266e-163	-2.00915e-163	-1.90903e-163	-1.02198e-163	-7.05267e-163	-1.14036e-163	2.9896e-164	-1.54288e-163	4.43305e-163	3.41887e-163	4.09943e-163	8.74141e-163	-1.51734e-164	-8.55593e-163	7.25749e-163	-5.0322e-163	1.59324e-163	4.72478e-163	-5.70848e-163	2.86027e-163	3.46171e-163	-7.10524e-164	0
7.14947e-163	-1.26647e-163	5.06059e-163	1.44564e-163	5.42871e-164	-5.18243e-163	-3.75808e-163	1.97101e-163	1.83266e-163	-2.00915e-163	-1.90903e-163	-1.02198e-163	-7.05267e-163	-1.14036e-163	2.9896e-164	-1.54288e-163	4.43305e-163	3.41887e-163	4.09943e-163	8.74141e-163	-1.51734e-164	-8.55593e-163	7.25749e-163	-5.0322e-163	1.59324e-163	4.72478e-163	-5.70848e-163	2.86027e-163	3.46171e-163	-7.10524e-164	0
7.14947e-163	-1.26647e-163	5.06059e-163	1.44564e-163	5.42871e-164	-5.18243e-163	-3.75808e-163	1.97101e-163	1.83266e-163	-2.00915e-163	-1.90903e-163	-1.02198e-163	-7.05267e-163	-1.14036e-163	2.9896e-164	-1.54288e-163	4.43305e-163	3.41887e-163	4.09943e-163	8.74141e-163	-1.51734e-164	-8.55593e-163	7.25749e-163	-5.0322e-163	1.59324e-163	4.72478e-163	-5.70848e-163	2.86027e-163	3.46171e-163	-7.10524e-164	0
7.14947e-163	-1.26647e-163	5.06059e-163	1.44564e-163	5.42871e-164	-5.18243e-163	-3.75808e-163	1.97101e-163	1.83266e-163	-2.00915e-163	-1.90903e-163	-1.02198e-163	-7.05267e-163	-1.14036e-163	2.9896e-164	-1.54288e-163	4.43305e-163	3.41887e-163	4.09943e-163	8.74141e-163	-1.51734e-164	-8.55593e-163	7.25749e-163	-5.0322e-163	1.59324e-163	4.72478e-163	-5.70848e-163	2.86027e-163	3.46171e-163	-7.10524e-164	0
7.14947e-163	-1.26647e-163	5.06059e-163	1.44564e-163	5.42871e-164	-5.18243e-163	-3.75808e-163	1.97101e-163	1.83266e-163	-2.00915e-163	-1.90903e-163	-1.02198e-163	-7.05267e-163	-1.14036e-163	2.9896e-164	-1.54288e-163	4.43305e-163	3.41887e-163	4.09943e-163	8.74141e-163	-1.51734e-164	-8.55593e-163	7.25749e-163	-5.0322e-163	1.59324e-163	4.72478e-163	-5.70848e-163	2.86027e-163	3.46171e-163	-7.10524e-164	0
7.14947e-163	-1.26647e-163	5.06059e-163	1.44564e-163	5.42871e-164	-5.18243e-163	-3.75808e-163	1.97101e-163	1.83266e-163	-2.00915e-163	-1.90903e-163	-1.02198e-163	-7.05267e-163	-1.14036e-163	2.9896e-164	-1.54288e-163	4.43305e-163	3.41887e-163	4.09943e-163	8.74141e-163	-1.51734e-164	-8.55593e-163	7.25749e-163	-5.0322e-163	1.59324e-163	4.72478e-163	-5.70848e-163	2.86027e-163	3.46171e-163	-7.10524e-164	0
7.14947e-163	-1.26647e-163	5.06059e-163	1.44564e-163	5.42871e-164	-5.18243e-163	-3.75808e-163	1.97101e-163	1.83266e-163	-2.00915e-163	-1.90903e-163	-1.02198e-163	-7.05267e-163	-1.14036e-163	2.9896e-164	-1.54288e-163	4.43305e-163	3.41887e-163	4.09943e-163	8.74141e-163	-1.51734e-164	-8.55593e-163	7.25749e-163	-5.0322e-163	1.59324e-163	4.72478e-163	-5.70848e-163	2.86027e-163	3.46171e-163	-7.10524e-164	0
7.14947e-163	-1.26647e-163	5.06059e-163	1.44564e-163	5.42871e-164	-5.18243e-163	-3.75808e-163	1.97101e-163	1.83266e-163	-2.00915e-163	-1.90903e-163	-1.02198e-163	-7.05267e-163	-1.14036e-163	2.9896e-164	-1.54288e-163	4.43305e-163	3.41887e-163	4.09943e-163	8.74141e-163	-1.51734e-164	-8.55593e-163	7.25749e-163	-5.0322e-163	1.59324e-163	4.72478e-163	-5.70848e-163	2.86027e-163	3.46171e-163	-7.10524e-164	0
7.14947e-163	-1.26647e-163	5.06059e-163	1.44564e-163	5.42871e-164	-5.18243e-163	-3.75808e-163	1.97101e-163	1.83266e-163	-2.00915e-163	-1.90903e-163	-1.02198e-163	-7.05267e-163	-1.14036e-163	2.9896e-164	-1.54288e-163	4.43305e-163	3.41887e-163	4.09943e-163	8.74141e-163	-1.51734e-164	-8.55593e-163	7.25749e-163	-5.0322e-163	1.59324e-163	4.72478e-163	-5.70848e-163	2.86027e-163	3.46171e-163	-7.10524e-164	0
7.14947e-163	-1.26647e-163	5.06059e-163	1.44564e-163	5.42871e-164	-5.18243e-163	-3.75808e-163	1.97101e-163	1.83266e-163	-2.00915e-163	-1.90903e-163	-1.02198e-163	-7.05267e-163	-1.14036e-163	2.9896e-164	-1.54288e-163	4.43305e-163	3.41887e-163	4.09943e-163	8.74141e-163	-1.51734e-164	-8.55593e-163	7.25749e-163	-5.0322e-163	1.59324e-163	4.72478e-163	-5.70848e-163	2.86027e-163	3.46171e-163	-7.10524e-164	0
7.14947e-163	-1.26647e-163	5.06059e-163	1.44564e-163	5.42871e-164	-5.18243e-163	-3.75808e-163	1.97101e-163	1.83266e-163	-2.00915e-163	-1.90903e-163	-1.02198e-163	-7.05267e-163	-1.14036e-163	2.9896e-164	-1.54288e-163	4.43305e-163	3.41887e-163	4.09943e-163	8.74141e-163	-1.51734e-164	-8.55593e-163	7.25749e-163	-5.0322e-163	1.59324e-163	4.72478e-163	-5.70848e-163	2.86027e-163	3.46171e-163	-7.10524e-164	0
7.14947e-163	-1.26647e-163	5.06059e-163	1.44564e-163	5.42871e-164	-5.18243e-163	-3.75808e-163	1.97101e-163	1.83266e-163	-2.00915e-163	-1.90903e-163	-1.02198e-163	-7.05267e-163	-1.14036e-163	2.9896e-164	-1.54288e-163	4.43305e-163	3.41887e-163	4.09943e-163	8.74141e-163	-1.51734e-164	-8.55593e-163	7.25749e-163	-5.0322e-163	1.59324e-163	4.72478e-163	-5.70848e-163	2.86027e-163	3.46171e-163	-7.10524e-164	0
7.14947e-163	-1.26647e-163	5.06059e-163	1.44564e-163	5.42871e-164	-5.18243e-163	-3.75808e-163	1.97101e-163	1.83266e-163	-2.00915e-163	-1.90903e-163	-1.02198e-163	-7.05267e-163	-1.14036e-163	2.9896e-164	-1.54288e-163	4.43305e-163	3.41887e-163	4.09943e-163	8.74141e-163	-1.51734e-164	-8.55593e-163	7.25749e-163	-5.0322e-163	1.59324e-163	4.72478e-163	-5.70848e-163	2.86027e-163	3.46171e-163	-7.10524e-164	0
7.14947e-163	-1.26647e-163	5.06059e-163	1.44564e-163	5.42871e-164	-5.18243e-163	-3.75808e-163	1.97101e-163	1.83266e-163	-2.00915e-163	-1.90903e-163	-1.02198e-163	-7.05267e-163	-1.14036e-163	2.9896e-164	-1.54288e-163	4.43305e-163	3.41887e-163	4.09943e-163	8.74141e-163	-1.51734e-164	-8.55593e-163	7.25749e-163	-5.0322e-163	1.59324e-163	4.72478e-163	-5.70848e-163	2.86027e-163	3.46171e-163	-7.10524e-164	0
7.14947e-163	-1.26647e-163	5.06059e-163	1.44564e-163	5.42871e-164	-5.18243e-163	-3.75808e-163	1.97101e-163	1.83266e-163	-2.00915e-163	-1.90903e-163	-1.02198e-163	-7.05267e-163	-1.14036e-163	2.9896e-164	-1.54288e-163	4.43305e-163	3.41887e-163	4.09943e-163	8.74141e-163	-1.51734e-164	-8.55593e-163	7.25749e-163	-5.0322e-163	1.59324e-163	4.72478e-163	-5.70848e-163	2.86027e-163	3.46171e-163	-7.10524e-164	0
7.14947e-163	-1.26647e-163	5.06059e-163	1.44564e-163	5.42871e-164	-5.18243e-163	-3.75808e-163	1.97101e-163	1.83266e-163	-2.00915e-163	-1.90903e-163	-1.02198e-163	-7.05267e-163	-1.14036e-163	2.9896e-164	-1.54288e-163	4.43305e-163	3.41887e-163	4.09943e-163	8.74141e-163	-1.51734e-164	-8.55593e-163	7.25749e-163	-5.0322e-163	1.59324e-163	4.72478e-163	-5.70848e-163	2.86027e-163	3.46171e-163	-7.10524e-164	0
7.14947e-163	-1.26647e-163	5.06059e-163	1.44564e-163	5.42871e-164	-5.18243e-163	-3.75808e-163	1.97101e-163	1.83266e-163	-2.00915e-163	-1.90903e-163	-1.02198e-163	-7.05267e-163	-1.14036e-163	2.9896e-164	-1.54288e-163	4.43305e-163	3.41887e-163	4.09943e-163	8.74141e-163	-1.51734e-164	-8.55593e-163	7.25749e-163	-5.0322e-163	1.59324e-163	4.72478e-163	-5.70848e-163	2.86027e-163	3.46171e-163	-7.10524e-164	0
7.14947e-163	-1.26647e-163	5.06059e-163	1.44564e-163	5.42871e-164	-5.18243e-163	-3.75808e-163	1.97101e-163	1.83266e-163	-2.00915e-163	-1.90903e-163	-1.02198e-163	-7.05267e-163	-1.14036e-163	2.9896e-164	-1.54288e-163	4.43305e-163	3.41887e-163	4.09943e-163	8.74141e-163	-1.51734e-164	-8.55593e-163	7.25749e-163	-5.0322e-163	1.59324e-163	4.72478e-163	-5.70848e-163	2.86027e-163	3.46171e-163	-7.10524e-164	0
7.14947e-163	-1.26647e-163	5.06059e-163	1.44564e-163	5.42871e-164	-5.18243e-163	-3.75808e-163	1.97101e-163	1.83266e-163	-2.00915e-163	-1.90903e-163	-1.02198e-163	-7.05267e-163	-1.14036e-163	2.9896e-164	-1.54288e-163	4.43305e-163	3.41887e-163	4.09943e-163	8.74141e-163	-1.51734e-164	-8.55593e-163	7.25749e-163	-5.0322e-163	1.59324e-163	4.72478e-163	-5.70848e-163	2.86027e-163	3.46171e-163	-7.10524e-164	0
7.14947e-163	-1.26647e-163	5.06059e-163	1.44564e-163	5.42871e-164	-5.18243e-163	-3.75808e-163	1.97101e-163	1.83266e-163	-2.00915e-163	-1.90903e-163	-1.02198e-163	-7.05267e-163	-1.14036e-163	2.9896e-164	-1.54288e-163	4.43305e-163	3.41887e-163	4.09943e-163	8.74141e-163	-1.51734e-164	-8.55593e-163	7.25749e-163	-5.0322e-163	1.59324e-163	4.72478e-163	-5.70848e-163	2.86027e-163	3.46171e-163	-7.10524e-164	0
7.14947e-163	-1.26647e-163	5.06059e-163	1.44564e-163	5.42871e-164	-5.18243e-163	-3.75808e-163	1.97101e-163	1.83266e-163	-2.00915e-163	-1.90903e-163	-1.02198e-163	-7.05267e-163	-1.14036e-163	2.9896e-164	-1.54288e-163	4.43305e-163	3.41887e-163	4.09943e-163	8.74141e-163	-1.51734e-164	-8.55593e-163	7.25749e-163	-5.0322e-163	1.59324e-163	4.72478e-163	-5.70848e-163	2.86027e-163	3.46171e-163	-7.10524e-164	0
7.14947e-163	-1.26647e-163	5.06059e-163	1.44564e-163	5.42871e-164	-5.18243e-163	-3.75808e-163	1.97101e-163	1.83266e-163	-2.00915e-163	-1.90903e-163	-1.02198e-163	-7.05267e-163	-1.14036e-163	2.9896e-164	-1.54288e-163	4.43305e-163	3.41887e-163	4.09943e-163	8.74141e-163	-1.51734e-164	-8.55593e-163	7.25749e-163	-5.0322e-163	1.59324e-163	4.72478e-163	-5.70848e-163	2.86027e-163	3.46171e-163	-7.10524e-164	0
7.14947e-163	-1.26647e-163	5.06059e-163	1.44564e-163	5.42871e-164	-5.18243e-163	-3.75808e-163	1.97101e-163	1.83266e-163	-2.00915e-163	-1.90903e-163	-1.02198e-163	-7.05267e-163	-1.14036e-163	2.9896e-164	-1.54288e-163	4.43305e-163	3.41887e-163	4.09943e-163	8.74141e-163	-1.51734e-164	-8.55593e-163	7.25749e-163	-5.0322e-163	1.59324e-163	4.72478e-163	-5.70848e-163	2.86027e-163	3.46171e-163	-7.10524e-164	0
7.14947e-163	-1.26647e-163	5.06059e-163	1.44564e-163	5.42871e-164	-5.18243e-163	-3.75808e-163	1.97101e-163	1.83266e-163	-2.00915e-163	-1.90903e-163	-1.02198e-163	-7.05267e-163	-1.14036e-163	2.9896e-164	-1.54288e-163	4.43305e-163	3.41887e-163	4.09943e-163	8.74141e-163	-1.51734e-164	-8.55593e-163	7.25749e-163	-5.0322e-163	1.59324e-163	4.72478e-163	-5.70848e-163	2.86027e-163	3.46171e-163	-7.10524e-164	0
7.14947e-163	-1.26647e-163	5.06059e-163	1.44564e-163	5.42871e-164	-5.18243e-163	-3.75808e-163	1.97101e-163	1.83266e-163	-2.00915e-163	-1.90903e-163	-1.02198e-163	-7.05267e-163	-1.14036e-163	2.9896e-164	-1.54288e-163	4.43305e-163	3.41887e-163	4.09943e-163	8.74141e-163	-1.51734e-164	-8.55593e-163	7.25749e-163	-5.0322e-163	1.59324e-163	4.72478e-163	-5.70848e-163	2.86027e-163	3.46171e-163	-7.10524e-164	0
7.14947e-163	-1.26647e-163	5.06059e-163	1.44564e-163	5.42871e-164	-5.18243e-163	-3.75808e-163	1.97101e-163	1.83266e-163	-2.00915e-163	-1.90903e-163	-1.02198e-163	-7.05267e-163	-1.14036e-163	2.9896e-164	-1.54288e-163	4.43305e-163	3.41887e-163	4.09943e-163	8.74141e-163	-1.51734e-164	-8.55593e-163	7.25749e-163	-5.0322e-163	1.59324e-163	4.72478e-163	-5.70848e-163	2.86027e-163	3.46171e-163	-7.10524e-164	0
7.14947e-163	-1.26647e-163	5.06059e-163	1.44564e-163	5.42871e-164	-5.18243e-163	-3.75808e-163	1.97101e-163	1.83266e-163	-2.00915e-163	-1.90903e-163	-1.02198e-163	-7.05267e-163	-1.14036e-163	2.9896e-164	-1.54288e-163	4.43305e-163	3.41887e-163	4.09943e-163	8.74141e-163	-1.51734e-164	-8.55593e-163	7.25749e-163	-5.0322e-163	1.59324e-163	4.72478e-163	-5.70848e-163	2.86027e-163	3.46171e-163	-7.10524e-164	0
7.14947e-163	-1.26647e-163	5.06059e-163	1.44564e-163	5.42871e-164	-5.18243e-163	-3.75808e-163	1.97101e-163	1.83266e-163	-2.00915e-163	-1.90903e-163	-1.02198e-163	-7.05267e-163	-1.14036e-163	2.9896e-164	-1.54288e-163	4.43305e-163	3.41887e-163	4.09943e-163	8.74141e-163	-1.51734e-164	-8.55593e-163	7.25749e-163	-5.0322e-163	1.59324e-163	4.72478e-163	-5.70848e-163	2.86027e-163	3.46171e-163	-7.10524e-164	0
7.14947e-163	-1.26647e-163	5.06059e-163	1.44564e-163	5.42871e-164	-5.18243e-163	-3.75808e-163	1.97101e-163	1.83266e-163	-2.00915e-163	-1.90903e-163	-1.02198e-163	-7.05267e-163	-1.14036e-163	2.9896e-164	-1.54288e-163	4.43305e-163	3.41887e-163	4.09943e-163	8.74141e-163	-1.51734e-164	-8.55593e-163	7.25749e-163	-5.0322e-163	1.59324e-163	4.72478e-163	-5.70848e-163	2.86027e-163	3.46171e-163	-7.10524e-164	0
7.14947e-163	-1.26647e-163	5.06059e-163	1.44564e-163	5.42871e-164	-5.18243e-163	-3.75808e-163	1.97101e-163	1.83266e-163	-2.00915e-163	-1.90903e-163	-1.02198e-163	-7.05267e-163	-1.14036e-163	2.9896e-164	-1.54288e-163	4.43305e-163	3.41887e-163	4.09943e-163	8.74141e-163	-1.51734e-164	-8.55593e-163	7.25749e-163	-5.0322e-163	1.59324e-163	4.72478e-163	-5.70848e-163	2.86027e-163	3.46171e-163	-7.10524e-164	0
7.14947e-163	-1.26647e-163	5.06059e-163	1.44564e-163	5.42871e-164	-5.18243e-163	-3.75808e-163	1.97101e-163	1.83266e-163	-2.00915e-163	-1.90903e-163	-1.02198e-163	-7.05267e-163	-1.14036e-163	2.9896e-164	-1.54288e-163	4.43305e-163	3.41887e-163	4.09943e-163	8.74141e-163	-1.51734e-164	-8.55593e-163	7.25749e-163	-5.0322e-163	1.59324e-163	4.72478e-163	-5.70848e-163	2.86027e-163	3.46171e-163	-7.10524e-164	0
7.14947e-163	-1.26647e-163	5.06059e-163	1.44564e-163	5.42871e-164	-5.18243e-163	-3.75808e-163	1.97101e-163	1.83266e-163	-2.00915e-163	-1.90903e-163	-1.02198e-163	-7.05267e-163	-1.14036e-163	2.9896e-164	-1.54288e-163	4.43305e-163	3.41887e-163	4.09943e-163	8.74141e-163	-1.51734e-164	-8.55593e-163	7.25749e-163	-5.0322e-163	1.59324e-163	4.72478e-163	-5.70848e-163	2.86027e-163	3.46171e-163	-7.10524e-164	0
7.14947e-163	-1.26647e-163	5.06059e-163	1.44564e-163	5.42871e-164	-5.18243e-163	-3.75808e-163	1.97101e-163	1.83266e-163	-2.00915e-163	-1.90903e-163	-1.02198e-163	-7.05267e-163	-1.14036e-163	2.9896e-164	-1.54288e-163	4.43305e-163	3.41887e-163	4.09943e-163	8.74141e-163	-1.51734e-164	-8.55593e-163	7.25749e-163	-5.0322e-163	1.59324e-163	4.72478e-163	-5.70848e-163	2.86027e-163	3.46171e-163	-7.10524e-164	0
7.14947e-163	-1.26647e-163	5.06059e-163	1.44564e-163	5.42871e-164	-5.18243e-163	-3.75808e-163	1.97101e-163	1.83266e-163	-2.00915e-163	-1.90903e-163	-1.02198e-163	-7.05267e-163	-1.14036e-163	2.9896e-164	-1.54288e-163	4.43305e-163	3.41887e-163	4.09943e-163	8.74141e-163	-1.51734e-164	-8.55593e-163	7.25749e-163	-5.0322e-163	1.59324e-163	4.72478e-163	-5.70848e-163	2.86027e-163	3.46171e-163	-7.10524e-164	0
7.14947e-163	-1.26647e-163	5.06059e-163	1.44564e-163	5.42871e-164	-5.18243e-163	-3.75808e-163	1.97101e-163	1.83266e-163	-2.00915e-163	-1.90903e-163	-1.02198e-163	-7.05267e-163	-1.14036e-163	2.9896e-164	-1.54288e-163	4.43305e-163	3.41887e-163	4.09943e-163	8.74141e-163	-1.51734e-164	-8.55593e-163	7.25749e-163	-5.0322e-163	1.59324e-163	4.72478e-163	-5.70848e-163	2.86027e-163	3.46171e-163	-7.10524e-164	0
7.14947e-163	-1.26647e-163	5.06059e-163	1.44564e-163	5.42871e-164	-5.18243e-163	-3.75808e-163	1.97101e-163	1.83266e-163	-2.00915e-163	-1.90903e-163	-1.02198e-163	-7.05267e-163	-1.14036e-163	2.9896e-164	-1.54288e-163	4.43305e-163	3.41887e-163	4.09943e-163	8.74141e-163	-1.51734e-164	-8.55593e-163	7.25749e-163	-5.0322e-163	1.59324e-163	4.72478e-163	-5.70848e-163	2.86027e-163	3.46171e-163	-7.10524e-164	0
7.14947e-163	-1.26647e-163	5.06059e-163	1.44564e-163	5.42871e-164	-5.18243e-163	-3.75808e-163	1.97101e-163	1.83266e-163	-2.00915e-163	-1.90903e-163	-1.02198e-163	-7.05267e-163	-1.14036e-163	2.9896e-164	-1.54288e-163	4.43305e-163	3.41887e-163	4.09943e-163	8.74141e-163	-1.51734e-164	-8.55593e-163	7.25749e-163	-5.0322e-163	1.59324e-163	4.72478e-163	-5.70848e-163	2.86027e-163	3.46171e-163	-7.10524e-164	0
7.14947e-163	-1.26647e-163	5.06059e-163	1.44564e-163	5.42871e-164	-5.18243e-163	-3.75808e-163	1.97101e-163	1.83266e-163	-2.00915e-163	-1.90903e-163	-1.02198e-163	-7.05267e-163	-1.14036e-163	2.9896e-164	-1.54288e-163	4.43305e-163	3.41887e-163	4.09943e-163	8.74141e-163	-1.51734e-164	-8.55593e-163	7.25749e-163	-5.0322e-163	1.59324e-163	4.72478e-163	-5.70848e-163	2.86027e-163	3.46171e-163	-7.10524e-164	0
7.14947e-163	-1.26647e-163	5.06059e-163	1.44564e-163	5.42871e-164	-5.18243e-163	-3.75808e-163	1.97101e-163	1.83266e-163	-2.00915e-163	-1.90903e-163	-1.02198e-163	-7.05267e-163	-1.14036e-163	2.9896e-164	-1.54288e-163	4.43305e-163	3.41887e-163	4.09943e-163	8.74141e-163	-1.51734e-164	-8.55593e-163	7.25749e-163	-5.0322e-163	1.59324e-163	4.72478e-163	-5.70848e-163	2.86027e-163	3.46171e-163	-7.10524e-164	0
7.14947e-163	-1.26647e-163	5.06059e-163	1.44564e-163	5.42871e-164	-5.18243e-163	-3.75808e-163	1.97101e-163	1.83266e-163	-2.00915e-163	-1.90903e-163	-1.02198e-163	-7.05267e-163	-1.14036e-163	2.9896e-164	-1.54288e-163	4.43305e-163	3.41887e-163	4.09943e-163	8.74141e-163	-1.51734e-164	-8.55593e-163	7.25749e-163	-5.0322e-163	1.59324e-163	4.72478e-163	-5.70848e-163	2.86027e-163	3.46171e-163	-7.10524e-164	0
7.14947e-163	-1.26647e-163	5.06059e-163	1.44564e-163	5.42871e-164	-5.18243e-163	-3.75808e-163	1.97101e-163	1.83266e-163	-2.00915e-163	-1.90903e-163	-1.02198e-163	-7.05267e-163	-1.14036e-163	2.9896e-164	-1.54288e-163	4.43305e-163	3.41887e-163	4.09943e-163	8.74141e-163	-1.51734e-164	-8.55593e-163	7.25749e-163	-5.0322e-163	1.59324e-163	4.72478e-163	-5.70848e-163	2.86027e-163	3.46171e-163	-7.10524e-164	0
7.14947e-163	-1.26647e-163	5.06059e-163	1.44564e-163	5.42871e-164	-5.18243e-163	-3.75808e-163	1.97101e-163	1.83266e-163	-2.00915e-163	-1.90903e-163	-1.02198e-163	-7.05267e-163	-1.14036e-163	2.9896e-164	-1.54288e-163	4.43305e-163	3.41887e-163	4.09943e-163	8.74141e-163	-1.51734e-164	-8.55593e-163	7.25749e-163	-5.0322e-163	1.59324e-163	4.72478e-163	-5.70848e-163	2.86027e-163	3.46171e-163	-7.10524e-164	0
7.14947e-163	-1.26647e-163	5.06059e-163	1.44564e-163	5.42871e-164	-5.18243e-163	-3.75808e-163	1.97101e-163	1.83266e-163	-2.00915e-163	-1.90903e-163	-1.02198e-163	-7.05267e-163	-1.14036e-163	2.9896e-164	-1.54288e-163	4.43305e-163	3.41887e-163	4.09943e-163	8.74141e-163	-1.51734e-164	-8.55593e-163	7.25749e-163	-5.0322e-163	1.59324e-163	4.72478e-163	-5.70848e-163	2.86027e-163	3.46171e-163	-7.10524e-164	0
7.14947e-163	-1.26647e-163	5.06059e-163	1.44564e-163	5.42871e-164	-5.18243e-163	-3.75808e-163	1.97101e-163	1.83266e-163	-2.00915e-163	-1.90903e-163	-1.02198e-163	-7.05267e-163	-1.14036e-163	2.9896e-164	-1.54288e-163	4.43305e-163	3.41887e-163	4.09943e-163	8.74141e-163	-1.51734e-164	-8.55593e-163	7.25749e-163	-5.0322e-163	1.59324e-163	4.72478e-163	-5.70848e-163	2.86027e-163	3.46171e-163	-7.10524e-164	0
7.14947e-163	-1.26647e-163	5.06059e-163	1.44564e-163	5.42871e-164	-5.18243e-163	-3.75808e-163	1.97101e-163	1.83266e-163	-2.00915e-163	-1.90903e-163	-1.02198e-163	-7.05267e-163	-1.14036e-163	2.9896e-164	-1.54288e-163	4.43305e-163	3.41887e-163	4.09943e-163	8.74141e-163	-1.51734e-164	-8.55593e-163	7.25749e-163	-5.0322e-163	1.59324e-163	4.72478e-163	-5.70848e-163	2.86027e-163	3.46171e-163	-7.10524e-164	0
7.14947e-163	-1.26647e-163	5.06059e-163	1.44564e-163	5.42871e-164	-5.18243e-163	-3.75808e-163	1.97101e-163	1.83266e-163	-2.00915e-163	-1.90903e-163	-1.02198e-163	-7.05267e-163	-1.14036e-163	2.9896e-164	-1.54288e-163	4.43305e-163	3.41887e-163	4.09943e-163	8.74141e-163	-1.51734e-164	-8.55593e-163	7.25749e-163	-5.0322e-163	1.59324e-163	4.72478e-163	-5.70848e-163	2.86027e-163	3.46171e-163	-7.10524e-164	0
7.14947e-163	-1.26647e-163	5.06059e-163	1.44564e-163	5.42871e-164	-5.18243e-163	-3.75808e-163	1.97101e-163	1.83266e-163	-2.00915e-163	-1.90903e-163	-1.02198e-163	-7.05267e-163	-1.14036e-163	2.9896e-164	-1.54288e-163	4.43305e-163	3.41887e-163	4.09943e-163	8.74141e-163	-1.51734e-164	-8.55593e-163	7.25749e-163	-5.0322e-163	1.59324e-163	4.72478e-163	-5.70848e-163	2.86027e-163	3.46171e-163	-7.10524e-164	0
7.14947e-163	-1.26647e-163	5.06059e-163	1.44564e-163	5.42871e-164	-5.18243e-163	-3.75808e-163	1.97101e-163	1.83266e-163	-2.00915e-163	-1.90903e-163	-1.02198e-163	-7.05267e-163	-1.14036e-163	2.9896e-164	-1.54288e-163	4.43305e-163	3.41887e-163	4.09943e-163	8.74141e-163	-1.51734e-164	-8.55593e-163	7.25749e-163	-5.0322e-163	1.59324e-163	4.72478e-163	-5.70848e-163	2.86027e-163	3.46171e-163	-7.10524e-164	0
7.14947e-163	-1.26647e-163	5.06059e-163	1.44564e-163	5.42871e-164	-5.18243e-163	-3.75808e-163	1.97101e-163	1.83266e-163	-2.00915e-163	-1.90903e-163	-1.02198e-163	-7.05267e-163	-1.14036e-163	2.9896e-164	-1.54288e-163	4.43305e-163	3.41887e-163	4.09943e-163	8.74141e-163	-1.51734e-164	-8.55593e-163	7.25749e-163	-5.0322e-163	1.59324e-163	4.72478e-163	-5.70848e-163	2.86027e-163	3.46171e-163	-7.10524e-164	0
7.14947e-163	-1.26647e-163	5.06059e-163	1.44564e-163	5.42871e-164	-5.18243e-163	-3.75808e-163	1.97101e-163	1.83266e-163	-2.00915e-163	-1.90903e-163	-1.02198e-163	-7.05267e-163	-1.14036e-163	2.9896e-164	-1.54288e-163	4.43305e-163	3.41887e-163	4.09943e-163	8.74141e-163	-1.51734e-164	-8.55593e-163	7.25749e-163	-5.0322e-163	1.59324e-163	4.72478e-163	-5.70848e-163	2.86027e-163	3.46171e-163	-7.10524e-164	0
7.14947e-163	-1.26647e-163	5.06059e-163	1.44564e-163	5.42871e-164	-5.18243e-163	-3.75808e-163	1.97101e-163	1.83266e-163	-2.00915e-163	-1.90903e-163	-1.02198e-163	-7.05267e-163	-1.14036e-163	2.9896e-164	-1.54288e-163	4.43305e-163	3.41887e-163	4.09943e-163	8.74141e-163	-1.51734e-164	-8.55593e-163	7.25749e-163	-5.0322e-163	1.59324e-163	4.72478e-163	-5.70848e-163	2.86027e-163	3.46171e-163	-7.10524e-164	0
7.14947e-163	-1.26647e-163	5.06059e-163	1.44564e-163	5.42871e-164	-5.18243e-163	-3.75808e-163	1.97101e-163	1.83266e-163	-2.00915e-163	-1.90903e-163	-1.02198e-163	-7.05267e-163	-1.14036e-163	2.9896e-164	-1.54288e-163	4.43305e-163	3.41887e-163	4.09943e-163	8.74141e-163	-1.51734e-164	-8.55593e-163	7.25749e-163	-5.0322e-163	1.59324e-163	4.72478e-163	-5.70848e-163	2.86027e-163	3.46171e-163	-7.10524e-164	0
7.14947e-163	-1.26647e-163	5.06059e-163	1.44564e-163	5.42871e-164	-5.18243e-163	-3.75808e-163	1.97101e-163	1.83266e-163	-2.00915e-163	-1.90903e-163	-1.02198e-163	-7.05267e-163	-1.14036e-163	2.9896e-164	-1.54288e-163	4.43305e-163	3.41887e-163	4.09943e-163	8.74141e-163	-1.51734e-164	-8.55593e-163	7.25749e-163	-5.0322e-163	1.59324e-163	4.72478e-163	-5.70848e-163	2.86027e-163	3.46171e-163	-7.10524e-164	0
7.14947e-163	-1.26647e-163	5.06059e-163	1.44564e-163	5.42871e-164	-5.18243e-163	-3.75808e-163	1.97101e-163	1.83266e-163	-2.00915e-163	-1.90903e-163	-1.02198e-163	-7.05267e-163	-1.14036e-163	2.9896e-164	-1.54288e-163	4.43305e-163	3.41887e-163	4.09943e-163	8.74141e-163	-1.51734e-164	-8.55593e-163	7.25749e-163	-5.0322e-163	1.59324e-163	4.72478e-163	-5.70848e-163	2.86027e-163	3.46171e-163	-7.10524e-164	0
7.14947e-163	-1.26647e-163	5.06059e-163	1.44564e-163	5.42871e-164	-5.18243e-163	-3.75808e-163	1.97101e-163	1.83266e-163	-2.00915e-163	-1.90903e-163	-1.02198e-163	-7.05267e-163	-1.14036e-163	2.9896e-164	-1.54288e-163	4.43305e-163	3.41887e-163	4.09943e-163	8.74141e-163	-1.51734e-164	-8.55593e-163	7.25749e-163	-5.0322e-163	1.59324e-163	4.72478e-163	-5.70848e-163	2.86027e-163	3.46171e-163	-7.10524e-164	0
7.14947e-163	-1.26647e-163	5.06059e-163	1.44564e-163	5.42871e-164	-5.18243e-163	-3.75808e-163	1.97101e-163	1.83266e-163	-2.00915e-163	-1.90903e-163	-1.02198e-163	-7.05267e-163	-1.14036e-163	2.9896e-164	-1.54288e-163	4.43305e-163	3.41887e-163	4.09943e-163	8.74141e-163	-1.51734e-164	-8.55593e-163	7.25749e-163	-5.0322e-163	1.59324e-163	4.72478e-163	-5.70848e-163	2.86027e-163	3.46171e-163	-7.10524e-164	0
7.14947e-163	-1.26647e-163	5.06059e-163	1.44564e-163	5.42871e-164	-5.18243e-163	-3.75808e-163	1.97101e-163	1.83266e-163	-2.00915e-163	-1.90903e-163	-1.02198e-163	-7.05267e-163	-1.14036e-163	2.9896e-164	-1.54288e-163	4.43305e-163	3.41887e-163	4.09943e-163	8.74141e-163	-1.51734e-164	-8.55593e-163	7.25749e-163	-5.0322e-163	1.59324e-163	4.72478e-163	-5.70848e-163	2.86027e-163	3.46171e-163	-7.10524e-164	0
7.14947e-163	-1.26647e-163	5.06059e-163	1.44564e-163	5.42871e-164	-5.18243e-163	-3.75808e-163	1.97101e-163	1.83266e-163	-2.00915e-163	-1.90903e-163	-1.02198e-163	-7.05267e-163	-1.14036e-163	2.9896e-164	-1.54288e-163	4.43305e-163	3.41887e-163	4.09943e-163	8.74141e-163	-1.51734e-164	-8.55593e-163	7.25749e-163	-5.0322e-163	1.59324e-163	4.72478e-163	-5.70848e-163	2.86027e-163	3.46171e-163	-7.10524e-164	0
7.14947e-163	-1.26647e-163	5.06059e-163	1.44564e-163	5.42871e-164	-5.18243e-163	-3.75808e-163	1.97101e-163	1.83266e-163	-2.00915e-163	-1.90903e-163	-1.02198e-163	-7.05267e-163	-1.14036e-163	2.9896e-164	-1.54288e-163	4.43305e-163	3.41887e-163	4.09943e-163	8.74141e-163	-1.51734e-164	-8.55593e-163	7.25749e-163	-5.0322e-163	1.59324e-163	4.72478e-163	-5.70848e-163	2.86027e-163	3.46171e-163	-7.10524e-164	0
7.14947e-163	-1.26647e-163	5.06059e-163	1.44564e-163	5.42871e-164	-5.18243e-163	-3.75808e-163	1.97101e-163	1.83266e-163	-2.00915e-163	-1.90903e-163	-1.02198e-163	-7.05267e-163	-1.14036e-163	2.9896e-164	-1.54288e-163	4.43305e-163	3.41887e-163	4.09943e-163	8.74141e-163	-1.51734e-164	-8.55593e-163	7.25749e-163	-5.0322e-163	1.59324e-163	4.72478e-163	-5.70848e-163	2.86027e-163	3.46171e-163	-7.10524e-164	0
7.14947e-163	-1.26647e-163	5.06059e-163	1.44564e-163	5.42871e-164	-5.18243e-163	-3.75808e-163	1.97101e-163	1.83266e-163	-2.00915e-163	-1.90903e-163	-1.02198e-163	-7.05267e-163	-1.14036e-163	2.9896e-164	-1.54288e-163	4.43305e-163	3.41887e-163	4.09943e-163	8.74141e-163	-1.51734e-164	-8.55593e-163	7.25749e-163	-5.0322e-163	1.59324e-163	4.72478e-163	-5.70848e-163	2.86027e-163	3.46171e-163	-7.10524e-164	0
7.14947e-163	-1.26647e-163	5.06059e-163	1.44564e-163	5.42871e-164	-5.18243e-163	-3.75808e-163	1.97101e-163	1.83266e-163	-2.00915e-163	-1.90903e-163	-1.02198e-163	-7.05267e-163	-1.14036e-163	2.9896e-164	-1.54288e-163	4.43305e-163	3.41887e-163	4.09943e-163	8.74141e-163	-1.51734e-164	-8.55593e-163	7.25749e-163	-5.0322e-163	1.59324e-163	4.72478e-163	-5.70848e-163	2.86027e-163	3.46171e-163	-7.10524e-164	0
7.14947e-163	-1.26647e-163	5.06059e-163	1.44564e-163	5.42871e-164	-5.18243e-163	-3.75808e-163	1.97101e-163	1.83266e-163	-2.00915e-163	-1.90903e-163	-1.02198e-163	-7.05267e-163	-1.14036e-163	2.9896e-164	-1.54288e-163	4.43305e-163	3.41887e-163	4.09943e-163	8.74141e-163	-1.51734e-164	-8.55593e-163	7.25749e-163	-5.0322e-163	1.59324e-163	4.72478e-163	-5.70848e-163	2.86027e-163	3.46171e-163	-7.10524e-164	0
7.14947e-163	-1.26647e-163	5.06059e-163	1.44564e-163	5.42871e-164	-5.18243e-163	-3.75808e-163	1.97101e-163	1.83266e-163	-2.00915e-163	-1.90903e-163	-1.02198e-163	-7.05267e-163	-1.14036e-163	2.9896e-164	-1.54288e-163	4.43305e-163	3.41887e-163	4.09943e-163	8.74141e-163	-1.51734e-164	-8.55593e-163	7.25749e-163	-5.0322e-163	1.59324e-163	4.72478e-163	-5.70848e-163	2.86027e-163	3.46171e-163	-7.10524e-164	0
7.14947e-163	-1.26647e-163	5.06059e-163	1.44564e-163	5.42871e-164	-5.18243e-163	-3.75808e-163	1.97101e-163	1.83266e-163	-2.00915e-163	-1.90903e-163	-1.02198e-163	-7.05267e-163	-1.14036e-163	2.9896e-164	-1.54288e-163	4.43305e-163	3.41887e-163	4.09943e-163	8.74141e-163	-1.51734e-164	-8.55593e-163	7.25749e-163	-5.0322e-163	1.59324e-163	4.72478e-163	-5.70848e-163	2.86027e-163	3.46171e-163	-7.10524e-164	0
7.14947e-163	-1.26647e-163	5.06059e-163	1.44564e-163	5.42871e-164	-5.18243e-163	-3.75808e-163	1.97101e-163	1.83266e-163	-2.00915e-163	-1.90903e-163	-1.02198e-163	-7.05267e-163	-1.14036e-163	2.9896e-164	-1.54288e-163	4.43305e-163	3.41887e-163	4.09943e-163	8.74141e-163	-1.51734e-164	-8.55593e-163	7.25749e-163	-5.0322e-163	1.59324e-163	4.72478e-163	-5.70848e-163	2.86027e-163	3.46171e-163	-7.10524e-164	0
7.14947e-163	-1.26647e-163	5.06059e-163	1.44564e-163	5.42871e-164	-5.18243e-163	-3.75808e-163	1.97101e-163	1.83266e-163	-2.00915e-163	-1.90903e-163	-1.02198e-163	-7.05267e-163	-1.14036e-163	2.9896e-164	-1.54288e-163	4.43305e-163	3.41887e-163	4.09943e-163	8.74141e-163	-1.51734e-164	-8.55593e-163	7.25749e-163	-5.0322e-163	1.59324e-163	4.72478e-163	-5.70848e-163	2.86027e-163	3.46171e-163	-7.10524e-164	0
7.14947e-163	-1.26647e-163	5.06059e-163	1.44564e-163	5.42871e-164	-5.18243e-163	-3.75808e-163	1.97101e-163	1.83266e-163	-2.00915e-163	-1.90903e-163	-1.02198e-163	-7.05267e-163	-1.14036e-163	2.9896e-164	-1.54288e-163	4.43305e-163	3.41887e-163	4.09943e-163	8.74141e-163	-1.51734e-164	-8.55593e-163	7.25749e-163	-5.0322e-163	1.59324e-163	4.72478e-163	-5.70848e-163	2.86027e-163	3.46171e-163	-7.10524e-164	0
7.14947e-163	-1.26647e-163	5.06059e-163	1.44564e-163	5.42871e-164	-5.18243e-163	-3.75808e-163	1.97101e-163	1.83266e-163	-2.00915e-163	-1.90903e-163	-1.02198e-163	-7.05267e-163	-1.14036e-163	2.9896e-164	-1.54288e-163	4.43305e-163	3.41887e-163	4.09943e-163	8.74141e-163	-1.51734e-164	-8.55593e-163	7.25749e-163	-5.0322e-163	1.59324e-163	4.72478e-163	-5.70848e-163	2.86027e-163	3.46171e-163	-7.10524e-164	0
7.14947e-163	-1.26647e-163	5.06059e-163	1.44564e-163	5.42871e-164	-5.18243e-163	-3.75808e-163	1.97101e-163	1.83266e-163	-2.00915e-163	-1.90903e-163	-1.02198e-163	-7.05267e-163	-1.14036e-163	2.9896e-164	-1.54288e-163	4.43305e-163	3.41887e-163	4.09943e-163	8.74141e-163	-1.51734e-164	-8.55593e-163	7.25749e-163	-5.0322e-163	1.59324e-163	4.72478e-163	-5.70848e-163	2.86027e-163	3.46171e-163	-7.10524e-164	0
7.14947e-163	-1.26647e-163	5.06059e-163	1.44564e-163	5.42871e-164	-5.18243e-163	-3.75808e-163	1.97101e-163	1.83266e-163	-2.00915e-163	-1.90903e-163	-1.02198e-163	-7.05267e-163	-1.14036e-163	2.9896e-164	-1.54288e-163	4.43305e-163	3.41887e-163	4.09943e-163	8.74141e-163	-1.51734e-164	-8.55593e-163	7.25749e-163	-5.0322e-163	1.59324e-163	4.72478e-163	-5.70848e-163	2.86027e-163	3.46171e-163	-7.10524e-164	0
7.14947e-163	-1.26647e-163	5.06059e-163	1.44564e-163	5.42871e-164	-5.18243e-163	-3.75808e-163	1.97101e-163	1.83266e-163	-2.00915e-163	-1.90903e-163	-1.02198e-163	-7.05267e-163	-1.14036e-163	2.9896e-164	-1.54288e-163	4.43305e-163	3.41887e-163	4.09943e-163	8.74141e-163	-1.51734e-164	-8.55593e-163	7.25749e-163	-5.0322e-163	1.59324e-163	4.72478e-163	-5.70848e-163	2.86027e-163	3.46171e-163	-7.10524e-164	0
7.14947e-163	-1.26647e-163	5.06059e-163	1.44564e-163	5.42871e-164	-5.18243e-163	-3.75808e-163	1.97101e-163	1.83266e-163	-2.00915e-163	-1.90903e-163	-1.02198e-163	-7.05267e-163	-1.14036e-163	2.9896e-164	-1.54288e-163	4.43305e-163	3.41887e-163	4.09943e-163	8.74141e-163	-1.51734e-164	-8.55593e-163	7.25749e-163	-5.0322e-163	1.59324e-163	4.72478e-163	-5.70848e-163	2.86027e-163	3.46171e-163	-7.10524e-164	0
7.14947e-163	-1.26647e-163	5.06059e-163	1.44564e-163	5.42871e-164	-5.18243e-163	-3.75808e-163	1.97101e-163	1.83266e-163	-2.00915e-163	-1.90903e-163	-1.02198e-163	-7.05267e-163	-1.14036e-163	2.9896e-164	-1.54288e-163	4.43305e-163	3.41887e-163	4.09943e-163	8.74141e-163	-1.51734e-164	-8.55593e-163	7.25749e-163	-5.0322e-163	1.59324e-163	4.72478e-163	-5.70848e-163	2.86027e-163	3.46171e-163	-7.10524e-164	0
7.14947e-163	-1.26647e-163	5.06059e-163	1.44564e-163	5.42871e-164	-5.18243e-163	-3.75808e-163	1.97101e-163	1.83266e-163	-2.00915e-163	-1.90903e-163	-1.02198e-163	-7.05267e-163	-1.14036e-163	2.9896e-164	-1.54288e-163	4.43305e-163	3.41887e-163	4.09943e-163	8.74141e-163	-1.51734e-164	-8.55593e-163	7.25749e-163	-5.0322e-163	1.59324e-163	4.72478e-163	-5.70848e-163	2.86027e-163	3.46171e-163	-7.10524e-164	0
7.14947e-163	-1.26647e-163	5.06059e-163	1.44564e-163	5.42871e-164	-5.18243e-163	-3.75808e-163	1.97101e-163	1.83266e-163	-2.00915e-163	-1.90903e-163	-1.02198e-163	-7.05267e-163	-1.14036e-163	2.9896e-164	-1.54288e-163	4.43305e-163	3.41887e-163	4.09943e-163	8.74141e-163	-1.51734e-164	-8.55593e-163	7.25749e-163	-5.0322e-163	1.59324e-163	4.72478e-163	-5.70848e-163	2.86027e-163	3.46171e-163	-7.10524e-164	0
7.14947e-163	-1.26647e-163	5.06059e-163	1.44564e-163	5.42871e-164	-5.18243e-163	-3.75808e-163	1.97101e-163	1.83266e-163	-2.00915e-163	-1.90903e-163	-1.02198e-163	-7.05267e-163	-1.14036e-163	2.9896e-164	-1.54288e-163	4.43305e-163	3.41887e-163	4.09943e-163	8.74141e-163	-1.51734e-164	-8.55593e-163	7.25749e-163	-5.0322e-163	1.59324e-163	4.72478e-163	-5.70848e-163	2.86027e-163	3.46171e-163	-7.10524e-164	0
7.14947e-163	-1.26647e-163	5.06059e-163	1.44564e-163	5.42871e-164	-5.18243e-163	-3.75808e-163	1.97101e-163	1.83266e-163	-2.00915e-163	-1.90903e-163	-1.02198e-163	-7.05267e-163	-1.14036e-163	2.9896e-164	-1.54288e-163	4.43305e-163	3.41887e-163	4.09943e-163	8.74141e-163	-1.51734e-164	-8.55593e-163	7.25749e-163	-5.0322e-163	1.59324e-163	4.72478e-163	-5.70848e-163	2.86027e-163	3.46171e-163	-7.10524e-164	0
7.14947e-163	-1.26647e-163	5.06059e-163	1.44564e-163	5.42871e-164	-5.18243e-163	-3.75808e-163	1.97101e-163	1.83266e-163	-2.00915e-163	-1.90903e-163	-1.02198e-163	-7.05267e-163	-1.14036e-163	2.9896e-164	-1.54288e-163	4.43305e-163	3.41887e-163	4.09943e-163	8.74141e-163	-1.51734e-164	-8.55593e-163	7.25749e-163	-5.0322e-163	1.59324e-163	4.72478e-163	-5.70848e-163	2.86027e-163	3.46171e-163	-7.10524e-164	0
7.14947e-163	-1.26647e-163	5.06059e-163	1.44564e-163	5.42871e-164	-5.18243e-163	-3.75808e-163	1.97101e-163	1.83266e-163	-2.00915e-163	-1.90903e-163	-1.02198e-163	-7.05267e-163	-1.14036e-163	2.9896e-164	-1.54288e-163	4.43305e-163	3.41887e-163	4.09943e-163	8.74141e-163	-1.51734e-164	-8.55593e-163	7.25749e-163	-5.0322e-163	1.59324e-163	4.72478e-163	-5.70848e-163	2.86027e-163	3.46171e-163	-7.10524e-164	0
7.14947e-163	-1.26647e-163	5.06059e-163	1.44564e-163	5.42871e-164	-5.18243e-163	-3.75808e-163	1.97101e-163	1.83266e-163	-2.00915e-163	-1.90903e-163	-1.02198e-163	-7.05267e-163	-1.14036e-163	2.9896e-164	-1.54288e-163	4.43305e-163	3.41887e-163	4.09943e-163	8.74141e-163	-1.51734e-164	-8.55593e-163	7.25749e-163	-5.0322e-163	1.59324e-163	4.72478e-163	-5.70848e-163	2.86027e-163	3.46171e-163	-7.10524e-164	0
7.14947e-163	-1.26647e-163	5.06059e-163	1.44564e-163	5.42871e-164	-5.18243e-163	-3.75808e-163	1.97101e-163	1.83266e-163	-2.00915e-163	-1.90903e-163	-1.02198e-163	-7.05267e-163	-1.14036e-163	2.9896e-164	-1.54288e-163	4.43305e-163	3.41887e-163	4.09943e-163	8.74141e-163	-1.51734e-164	-8.55593e-163	7.25749e-163	-5.0322e-163	1.59324e-163	4.72478e-163	-5.70848e-163	2.86027e-163	3.46171e-163	-7.10524e-164	0
7.14947e-163	-1.26647e-163	5.06059e-163	1.44564e-163	5.42871e-164	-5.18243e-163	-3.75808e-163	1.97101e-163	1.83266e-163	-2.00915e-163	-1.90903e-163	-1.02198e-163	-7.05267e-163	-1.14036e-163	2.9896e-164	-1.54288e-163	4.43305e-163	3.41887e-163	4.09943e-163	8.74141e-163	-1.51734e-164	-8.55593e-163	7.25749e-163	-5.0322e-163	1.59324e-163	4.72478e-163	-5.70848e-163	2.86027e-163	3.46171e-163	-7.10524e-164	0
7.14947e-163	-1.26647e-163	5.06059e-163	1.44564e-163	5.42871e-164	-5.18243e-163	-3.75808e-163	1.97101e-163	1.83266e-163	-2.00915e-163	-1.90903e-163	-1.02198e-163	-7.05267e-163	-1.14036e-163	2.9896e-164	-1.54288e-163	4.43305e-163	3.41887e-163	4.09943e-163	8.74141e-163	-1.51734e-164	-8.55593e-163	7.25749e-163	-5.0322e-163	1.59324e-163	4.72478e-163	-5.70848e-163	2.86027e-163	3.46171e-163	-7.10524e-164	0
7.14947e-163	-1.26647e-163	5.06059e-163	1.44564e-163	5.42871e-164	-5.18243e-163	-3.75808e-163	1.97101e-163	1.83266e-163	-2.00915e-163	-1.90903e-163	-1.02198e-163	-7.05267e-163	-1.14036e-163	2.9896e-164	-1.54288e-163	4.43305e-163	3.41887e-163	4.09943e-163	8.74141e-163	-1.51734e-164	-8.55593e-163	7.25749e-163	-5.0322e-163	1.59324e-163	4.72478e-163	-5.70848e-163	2.86027e-163	3.46171e-163	-7.10524e-164	0
7.14947e-163	-1.26647e-163	5.06059e-163	1.44564e-163	5.42871e-164	-5.18243e-163	-3.75808e-163	1.97101e-163	1.83266e-163	-2.00915e-163	-1.90903e-163	-1.02198e-163	-7.05267e-163	-1.14036e-163	2.9896e-164	-1.54288e-163	4.43305e-163	3.41887e-163	4.09943e-163	8.74141e-163	-1.51734e-164	-8.55593e-163	7.25749e-163	-5.0322e-163	1.59324e-163	4.72478e-163	-5.70848e-163	2.86027e-163	3.46171e-163	-7.10524e-164	0
7.14947e-163	-1.26647e-163	5.06059e-163	1.44564e-163	5.42871e-164	-5.18243e-163	-3.75808e-163	1.97101e-163	1.83266e-163	-2.00915e-163	-1.90903e-163	-1.02198e-163	-7.05267e-163	-1.14036e-163	2.9896e-164	-1.54288e-163	4.43305e-163	3.41887e-163	4.09943e-163	8.74141e-163	-1.51734e-164	-8.55593e-163	7.25749e-163	-5.0322e-163	1.59324e-163	4.72478e-163	-5.70848e-163	2.86027e-163	3.46171e-163	-7.10524e-164	0
7.14947e-163	-1.26647e-163	5.06059e-163	1.44564e-163	5.42871e-164	-5.18243e-163	-3.75808e-163	1.97101e-163	1.83266e-163	-2.00915e-163	-1.90903e-163	-1.02198e-163	-7.05267e-163	-1.14036e-163	2.9896e-164	-1.54288e-163	4.43305e-163	3.41887e-163	4.09943e-163	8.74141e-163	-1.51734e-164	-8.55593e-163	7.25749e-163	-5.0322e-163	1.59324e-163	4.72478e-163	-5.70848e-163	2.86027e-163	3.46171e-163	-7.10524e-164	0
7.14947e-163	-1.26647e-163	5.06059e-163	1.44564e-163	5.42871e-164	-5.18243e-163	-3.75808e-163	1.97101e-163	1.83266e-163	-2.00915e-163	-1.90903e-163	-1.02198e-163	-7.05267e-163	-1.14036e-163	2.9896e-164	-1.54288e-163	4.43305e-163	3.41887e-163	4.09943e-163	8.74141e-163	-1.51734e-164	-8.55593e-163	7.25749e-163	-5.0322e-163	1.59324e-163	4.72478e-163	-5.70848e-163	2.86027e-163	3.46171e-163	-7.10524e-164	0
7.14947e-163	-1.26647e-163	5.06059e-163	1.44564e-163	5.42871e-164	-5.18243e-163	-3.75808e-163	1.97101e-163	1.83266e-163	-2.00915e-163	-1.90903e-163	-1.02198e-163	-7.05267e-163	-1.14036e-163	2.9896e-164	-1.54288e-163	4.43305e-163	3.41887e-163	4.09943e-163	8.74141e-163	-1.51734e-164	-8.55593e-163	7.25749e-163	-5.0322e-163	1.59324e-163	4.72478e-163	-5.70848e-163	2.86027e-163	3.46171e-163	-7.10524e-164	0
7.14947e-163	-1.26647e-163	5.06059e-163	1.44564e-163	5.42871e-164	-5.18243e-163	-3.75808e-163	1.97101e-163	1.83266e-163	-2.00915e-163	-1.90903e-163	-1.02198e-163	-7.05267e-163	-1.14036e-163	2.9896e-164	-1.54288e-163	4.43305e-163	3.41887e-163	4.09943e-163	8.74141e-163	-1.51734e-164	-8.55593e-163	7.25749e-163	-5.0322e-163	1.59324e-163	4.72478e-163	-5.70848e-163	2.86027e-163	3.46171e-163	-7.10524e-164	0
7.14947e-163	-1.26647e-163	5.06059e-163	1.44564e-163	5.42871e-164	-5.18243e-163	-3.75808e-163	1.97101e-163	1.83266e-163	-2.00915e-163	-1.90903e-163	-1.02198e-163	-7.05267e-163	-1.14036e-163	2.9896e-164	-1.54288e-163	4.43305e-163	3.41887e-163	4.09943e-163	8.74141e-163	-1.51734e-164	-8.55593e-163	7.25749e-163	-5.0322e-163	1.59324e-163	4.72478e-163	-5.70848e-163	2.86027e-163	3.46171e-163	-7.10524e-164	0
7.14947e-163	-1.26647e-163	5.06059e-163	1.44564e-163	5.42871e-164	-5.18243e-163	-3.75808e-163	1.97101e-163	1.83266e-163	-2.00915e-163	-1.90903e-163	-1.02198e-163	-7.05267e-163	-1.14036e-163	2.9896e-164	-1.54288e-163	4.43305e-163	3.41887e-163	4.09943e-163	8.74141e-163	-1.51734e-164	-8.55593e-163	7.25749e-163	-5.0322e-163	1.59324e-163	4.72478e-163	-5.70848e-163	2.86027e-163	3.46171e-163	-7.10524e-164	0
7.14947e-163	-1.26647e-163	5.06059e-163	1.44564e-163	5.42871e-164	-5.18243e-163	-3.75808e-163	1.97101e-163	1.83266e-163	-2.00915e-163	-1.90903e-163	-1.02198e-163	-7.05267e-163	-1.14036e-163	2.9896e-164	-1.54288e-163	4.43305e-163	3.41887e-163	4.09943e-163	8.74141e-163	-1.51734e-164	-8.55593e-163	7.25749e-163	-5.0322e-163	1.59324e-163	4.72478e-163	-5.70848e-163	2.86027e-163	3.46171e-163	-7.10524e-164	0
7.14947e-163	-1.26647e-163	5.06059e-163	1.44564e-163	5.42871e-164	-5.18243e-163	-3.75808e-163	1.97101e-163	1.83266e-163	-2.00915e-163	-1.90903e-163	-1.02198e-163	-7.05267e-163	-1.14036e-163	2.9896e-164	-1.54288e-163	4.43305e-163	3.41887e-163	4.09943e-163	8.74141e-163	-1.51734e-164	-8.55593e-163	7.25749e-163	-5.0322e-163	1.59324e-163	4.72478e-163	-5.70848e-163	2.86027e-163	3.46171e-163	-7.10524e-164	0
7.14947e-163	-1.26647e-163	5.06059e-163	1.44564e-163	5.42871e-164	-5.18243e-163	-3.75808e-163	1.97101e-163	1.83266e-163	-2.00915e-163	-1.90903e-163	-1.02198e-163	-7.05267e-163	-1.14036e-163	2.9896e-164	-1.54288e-163	4.43305e-163	3.41887e-163	4.09943e-163	8.74141e-163	-1.51734e-164	-8.55593e-163	7.25749e-163	-5.0322e-163	1.59324e-163	4.72478e-163	-5.70848e-163	2.86027e-163	3.46171e-163	-7.10524e-164	0
7.14947e-163	-1.26647e-163	5.06059e-163	1.44564e-163	5.42871e-164	-5.18243e-163	-3.75808e-163	1.97101e-163	1.83266e-163	-2.00915e-163	-1.90903e-163	-1.02198e-163	-7.05267e-163	-1.14036e-163	2.9896e-164	-1.54288e-163	4.43305e-163	3.41887e-163	4.09943e-163	8.74141e-163	-1.51734e-164	-8.55593e-163	7.25749e-163	-5.0322e-163	1.59324e-163	4.72478e-163	-5.70848e-163	2.86027e-163	3.46171e-163	-7.10524e-164	0
7.14947e-163	-1.26647e-163	5.06059e-163	1.44564e-163	5.42871e-164	-5.18243e-163	-3.75808e-163	1.97101e-163	1.83266e-163	-2.00915e-163	-1.90903e-163	-1.02198e-163	-7.05267e-163	-1.14036e-163	2.9896e-164	-1.54288e-163	4.43305e-163	3.41887e-163	4.09943e-163	8.74141e-163	-1.51734e-164	-8.55593e-163	7.25749e-163	-5.0322e-163	1.59324e-163	4.72478e-163	-5.70848e-163	2.86027e-163	3.46171e-163	-7.10524e-164	0
7.14947e-163	-1.26647e-163	5.06059e-163	1.44564e-163	5.42871e-164	-5.18243e-163	-3.75808e-163	1.97101e-163	1.83266e-163	-2.00915e-163	-1.90903e-163	-1.02198e-163	-7.05267e-163	-1.14036e-163	2.9896e-164	-1.54288e-163	4.43305e-163	3.41887e-163	4.09943e-163	8.74141e-163	-1.51734e-164	-8.55593e-163	7.25749e-163	-5.0322e-163	1.59324e-163	4.72478e-163	-5.70848e-163	2.86027e-163	3.46171e-163	-7.10524e-164	0
7.14947e-163	-1.26647e-163	5.06059e-163	1.44564e-163	5.42871e-164	-5.18243e-163	-3.75808e-163	1.97101e-163	1.83266e-163	-2.00915e-163	-1.90903e-163	-1.02198e-163	-7.05267e-163	-1.14036e-163	2.9896e-164	-1.54288e-163	4.43305e-163	3.41887e-163	4.09943e-163	8.74141e-163	-1.51734e-164	-8.55593e-163	7.25749e-163	-5.0322e-163	1.59324e-163	4.72478e-163	-5.70848e-163	2.86027e-163	3.46171e-163	-7.10524e-164	0
7.14947e-163	-1.26647e-163	5.06059e-163	1.44564e-163	5.42871e-164	-5.18243e-163	-3.75808e-163	1.97101e-163	1.83266e-163	-2.00915e-163	-1.90903e-163	-1.02198e-163	-7.05267e-163	-1.14036e-163	2.9896e-164	-1.54288e-163	4.43305e-163	3.41887e-163	4.09943e-163	8.74141e-163	-1.51734e-164	-8.55593e-163	7.25749e-163	-5.0322e-163	1.59324e-163	4.72478e-163	-5.70848e-163	2.86027e-163	3.46171e-163	-7.10524e-164	0
7.14947e-163	-1.26647e-163	5.06059e-163	1.44564e-163	5.42871e-164	-5.18243e-163	-3.75808e-163	1.97101e-163	1.83266e-163	-2.00915e-163	-1.90903e-163	-1.02198e-163	-7.05267e-163	-1.14036e-163	2.9896e-164	-1.54288e-163	4.43305e-163	3.41887e-163	4.09943e-163	8.74141e-163	-1.51734e-164	-8.55593e-163	7.25749e-163	-5.0322e-163	1.59324e-163	4.72478e-163	-5.70848e-163	2.86027e-163	3.46171e-163	-7.10524e-164	0
7.14947e-163	-1.26647e-163	5.06059e-163	1.44564e-163	5.42871e-164	-5.18243e-163	-3.75808e-163	1.97101e-163	1.83266e-163	-2.00915e-163	-1.90903e-163	-1.02198e-163	-7.05267e-163	-1.14036e-163	2.9896e-164	-1.54288e-163	4.43305e-163	3.41887e-163	4.09943e-163	8.74141e-163	-1.51734e-164	-8.55593e-163	7.25749e-163	-5.0322e-163	1.59324e-163	4.72478e-163	-5.70848e-163	2.86027e-163	3.46171e-163	-7.10524e-164	0
7.14947e-163	-1.26647e-163	5.06059e-163	1.44564e-163	5.42871e-164	-5.18243e-163	-3.75808e-163	1.97101e-163	1.83266e-163	-2.00915e-163	-1.90903e-163	-1.02198e-163	-7.05267e-163	-1.14036e-163	2.9896e-164	-1.54288e-163	4.43305e-163	3.41887e-163	4.09943e-163	8.74141e-163	-1.51734e-164	-8.55593e-163	7.25749e-163	-5.0322e-163	1.59324e-163	4.72478e-163	-5.70848e-163	2.86027e-163	3.46171e-163	-7.10524e-164	0
7.14947e-163	-1.26647e-163	5.06059e-163	1.44564e-163	5.42871e-164	-5.18243e-163	-3.75808e-163	1.97101e-163	1.83266e-163	-2.00915e-163	-1.90903e-163	-1.02198e-163	-7.05267e-163	-1.14036e-163	2.9896e-164	-1.54288e-163	4.43305e-163	3.41887e-163	4.09943e-163	8.74141e-163	-1.51734e-164	-8.55593e-163	7.25749e-163	-5.0322e-163	1.59324e-163	4.72478e-163	-5.70848e-163	2.86027e-163	3.46171e-163	-7.10524e-164	0
7.14947e-163	-1.26647e-163	5.06059e-163	1.44564e-163	5.42871e-164	-5.18243e-163	-3.75808e-163	1.97101e-163	1.83266e-163	-2.00915e-163	-1.90903e-163	-1.02198e-163	-7.05267e-163	-1.14036e-163	2.9896e-164	-1.54288e-163	4.43305e-163	3.41887e-163	4.09943e-163	8.74141e-163	-1.51734e-164	-8.55593e-163	7.25749e-163	-5.0322e-163	1.59324e-163	4.72478e-163	-5.70848e-163	2.86027e-163	3.46171e-163	-7.10524e-164	0
7.14947e-163	-1.26647e-163	5.06059e-163	1.44564e-163	5.42871e-164	-5.18243e-163	-3.75808e-163	1.97101e-163	1.83266e-163	-2.00915e-163	-1.90903e-163	-1.02198e-163	-7.05267e-163	-1.14036e-163	2.9896e-164	-1.54288e-163	4.43305e-163	3.41887e-163	4.09943e-163	8.74141e-163	-1.51734e-164	-8.55593e-163	7.25749e-163	-5.0322e-163	1.59324e-163	4.72478e-163	-5.70848e-163	2.86027e-163	3.46171e-163	-7.10524e-164	0
7.14947e-163	-1.26647e-163	5.06059e-163	1.44564e-163	5.42871e-164	-5.18243e-163	-3.75808e-163	1.97101e-163	1.83266e-163	-2.00915e-163	-1.90903e-163	-1.02198e-163	-7.05267e-163	-1.14036e-163	2.9896e-164	-1.54288e-163	4.43305e-163	3.41887e-163	4.09943e-163	8.74141e-163	-1.51734e-164	-8.55593e-163	7.25749e-163	-5.0322e-163	1.59324e-163	4.72478e-163	-5.70848e-163	2.86027e-163	3.46171e-163	-7.10524e-164	0
7.14947e-163	-1.26647e-163	5.06059e-163	1.44564e-163	5.42871e-164	-5.18243e-163	-3.75808e-163	1.97101e-163	1.83266e-163	-2.00915e-163	-1.90903e-163	-1.02198e-163	-7.05267e-163	-1.14036e-163	2.9896e-164	-1.54288e-163	4.43305e-163	3.41887e-163	4.09943e-163	8.74141e-163	-1.51734e-164	-8.55593e-163	7.25749e-163	-5.0322e-163	1.59324e-163	4.72478e-163	-5.70848e-163	2.86027e-163	3.46171e-163	-7.10524e-164	0
7.14947e-163	-1.26647e-163	5.06059e-163	1.44564e-163	5.42871e-164	-5.18243e-163	-3.75808e-163	1.97101e-163	1.83266e-163	-2.00915e-163	-1.90903e-163	-1.02198e-163	-7.05267e-163	-1.14036e-163	2.9896e-164	-1.54288e-163	4.43305e-163	3.41887e-163	4.09943e-163	8.74141e-163	-1.51734e-164	-8.55593e-163	7.25749e-163	-5.0322e-163	1.59324e-163	4.72478e-163	-5.70848e-163	2.86027e-163	3.46171e-163	-7.10524e-164	0
7.14947e-163	-1.26647e-163	5.06059e-163	1.44564e-163	5.42871e-164	-5.18243e-163	-3.75808e-163	1.97101e-163	1.83266e-163	-2.00915e-163	-1.90903e-163	-1.02198e-163	-7.05267e-163	-1.14036e-163	2.9896e-164	-1.54288e-163	4.43305e-163	3.41887e-163	4.09943e-163	8.74141e-163	-1.51734e-164	-8.55593e-163	7.25749e-163	-5.0322e-163	1.59324e-163	4.72478e-163	-5.70848e-163	2.86027e-163	3.46171e-163	-7.10524e-164	0
7.14947e-163	-1.26647e-163	5.06059e-163	1.44564e-163	5.42871e-164	-5.18243e-163	-3.75808e-163	1.97101e-163	1.83266e-163	-2.00915e-163	-1.90903e-163	-1.02198e-163	-7.05267e-163	-1.14036e-163	2.9896e-164	-1.54288e-163	4.43305e-163	3.41887e-163	4.09943e-163	8.74141e-163	-1.51734e-164	-8.55593e-163	7.25749e-163	-5.0322e-163	1.59324e-163	4.72478e-163	-5.70848e-163	2.86027e-163	3.46171e-163	-7.10524e-164	0
7.14947e-163	-1.26647e-163	5.06059e-163	1.44564e-163	5.42871e-164	-5.18243e-163	-3.75808e-163	1.97101e-163	1.83266e-163	-2.00915e-163	-1.90903e-163	-1.02198e-163	-7.05267e-163	-1.14036e-163	2.9896e-164	-1.54288e-163	4.43305e-163	3.41887e-163	4.09943e-163	8.74141e-163	-1.51734e-164	-8.55593e-163	7.25749e-163	-5.0322e-163	1.59324e-163	4.72478e-163	-5.70848e-163	2.86027e-163	3.46171e-163	-7.10524e-164	0
7.14947e-163	-1.26647e-163	5.06059e-163	1.44564e-163	5.42871e-164	-5.18243e-163	-3.75808e-163	1.97101e-163	1.83266e-163	-2.00915e-163	-1.90903e-163	-1.02198e-163	-7.05267e-163	-1.14036e-163	2.9896e-164	-1.54288e-163	4.43305e-163	3.41887e-163	4.09943e-163	8.74141e-163	-1.51734e-164	-8.55593e-163	7.25749e-163	-5.0322e-163	1.59324e-163	4.72478e-163	-5.70848e-163	2.86027e-163	3.46171e-163	-7.10524e-164	0
7.14947e-163	-1.26647e-163	5.06059e-163	1.44564e-163	5.42871e-164	-5.18243e-163	-3.75808e-163	1.97101e-163	1.83266e-163	-2.00915e-163	-1.90903e-163	-1.02198e-163	-7.05267e-163	-1.14036e-163	2.9896e-164	-1.54288e-163	4.43305e-163	3.41887e-163	4.09943e-163	8.74141e-163	-1.51734e-164	-8.55593e-163	7.25749e-163	-5.0322e-163	1.59324e-163	4.72478e-163	-5.70848e-163	2.86027e-163	3.46171e-163	-7.10524e-164	0
7.14947e-163	-1.26647e-163	5.06059e-163	1.44564e-163	5.42871e-164	-5.18243e-163	-3.75808e-163	1.97101e-163	1.83266e-163	-2.00915e-163	-1.90903e-163	-1.02198e-163	-7.05267e-163	-1.14036e-163	2.9896e-164	-1.54288e-163	4.43305e-163	3.41887e-163	4.09943e-163	8.74141e-163	-1.51734e-164	-8.55593e-163	7.25749e-163	-5.0322e-163	1.59324e-163	4.72478e-163	-5.70848e-163	2.86027e-163	3.46171e-163	-7.10524e-164	0
7.14947e-163	-1.26647e-163	5.06059e-163	1.44564e-163	5.42871e-164	-5.18243e-163	-3.75808e-163	1.97101e-163	1.83266e-163	-2.00915e-163	-1.90903e-163	-1.02198e-163	-7.05267e-163	-1.14036e-163	2.9896e-164	-1.54288e-163	4.43305e-163	3.41887e-163	4.09943e-163	8.74141e-163	-1.51734e-164	-8.55593e-163	7.25749e-163	-5.0322e-163	1.59324e-163	4.72478e-163	-5.70848e-163	2.86027e-163	3.46171e-163	-7.10524e-164	0
7.14947e-163	-1.26647e-163	5.06059e-163	1.44564e-163	5.42871e-164	-5.18243e-163	-3.75808e-163	1.97101e-163	1.83266e-163	-2.00915e-163	-1.90903e-163	-1.02198e-163	-7.05267e-163	-1.14036e-163	2.9896e-164	-1.54288e-163	4.43305e-163	3.41887e-163	4.09943e-163	8.74141e-163	-1.51734e-164	-8.55593e-163	7.25749e-163	-5.0322e-163	1.59324e-163	4.72478e-163	-5.70848e-163	2.86027e-163	3.46171e-163	-7.10524e-164	0
7.14947e-163	-1.26647e-163	5.06059e-163	1.44564e-163	5.42871e-164	-5.18243e-163	-3.75808e-163	1.97101e-163	1.83266e-163	-2.00915e-163	-1.90903e-163	-1.02198e-163	-7.05267e-163	-1.14036e-163	2.9896e-164	-1.54288e-163	4.43305e-163	3.41887e-163	4.09943e-163	8.74141e-163	-1.51734e-164	-8.55593e-163	7.25749e-163	-5.0322e-163	1.59324e-163	4.72478e-163	-5.70848e-163	2.86027e-163	3.46171e-163	-7.10524e-164	0
7.14947e-163	-1.26647e-163	5.06059e-163	1.44564e-163	5.42871e-164	-5.18243e-163	-3.75808e-163	1.97101e-163	1.83266e-163	-2.00915e-163	-1.90903e-163	-1.02198e-163	-7.05267e-163	-1.14036e-163	2.9896e-164	-1.54288e-163	4.43305e-163	3.41887e-163	4.09943e-163	8.74141e-163	-1.51734e-164	-8.55593e-163	7.25749e-163	-5.0322e-163	1.59324e-163	4.72478e-163	-5.70848e-163	2.86027e-163	3.46171e-163	-7.10524e-164	0
7.14947e-163	-1.26647e-163	5.06059e-163	1.44564e-163	5.42871e-164	-5.18243e-163	-3.75808e-163	1.97101e-163	1.83266e-163	-2.00915e-163	-1.90903e-163	-1.02198e-163	-7.05267e-163	-1.14036e-163	2.9896e-164	-1.54288e-163	4.43305e-163	3.41887e-163	4.09943e-163	8.74141e-163	-1.51734e-164	-8.55593e-163	7.25749e-163	-5.0322e-163	1.59324e-163	4.72478e-163	-5.70848e-163	2.86027e-163	3.46171e-163	-7.10524e-164	0
7.14947e-163	-1.26647e-163	5.06059e-163	1.44564e-163	5.42871e-164	-5.18243e-163	-3.75808e-163	1.97101e-163	1.83266e-163	-2.00915e-163	-1.90903e-163	-1.02198e-163	-7.05267e-163	-1.14036e-163	2.9896e-164	-1.54288e-163	4.43305e-163	3.41887e-163	4.09943e-163	8.74141e-163	-1.51734e-164	-8.55593e-163	7.25749e-163	-5.0322e-163	1.59324e-163	4.72478e-163	-5.70848e-163	2.86027e-163	3.46171e-163	-7.10524e-164	0
7.14947e-163	-1.26647e-163	5.06059e-163	1.44564e-163	5.42871e-164	-5.18243e-163	-3.75808e-163	1.97101e-163	1.83266e-163	-2.00915e-163	-1.90903e-163	-1.02198e-163	-7.05267e-163	-1.14036e-163	2.9896e-164	-1.54288e-163	4.43305e-163	3.41887e-163	4.09943e-163	8.74141e-163	-1.51734e-164	-8.55593e-163	7.25749e-163	-5.0322e-163	1.59324e-163	4.72478e-163	-5.70848e-163	2.86027e-163	3.46171e-163	-7.10524e-164	0
7.14947e-163	-1.26647e-163	5.06059e-163	1.44564e-163	5.42871e-164	-5.18243e-163	-3.75808e-163	1.97101e-163	1.83266e-163	-2.00915e-163	-1.90903e-163	-1.02198e-163	-7.05267e-163	-1.14036e-163	2.9896e-164	-1.54288e-163	4.43305e-163	3.41887e-163	4.09943e-163	8.74141e-163	-1.51734e-164	-8.55593e-163	7.25749e-163	-5.0322e-163	1.59324e-163	4.72478e-163	-5.70848e-163	2.86027e-163	3.46171e-163	-7.10524e-164	0
7.14947e-163	-1.26647e-163	5.06059e-163	1.44564e-163	5.42871e-164	-5.18243e-163	-3.75808e-163	1.97101e-163	1.83266e-163	-2.00915e-163	-1.90903e-163	-1.02198e-163	-7.05267e-163	-1.14036e-163	2.9896e-164	-1.54288e-163	4.43305e-163	3.41887e-163	4.09943e-163	8.74141e-163	-1.51734e-164	-8.55593e-163	7.25749e-163	-5.0322e-163	1.59324e-163	4.72478e-163	-5.70848e-163	2.86027e-163	3.46171e-163	-7.10524e-164	0
7.14947e-163	-1.26647e-163	5.06059e-163	1.44564e-163	5.42871e-164	-5.18243e-163	-3.75808e-163	1.97101e-163	1.83266e-163	-2.00915e-163	-1.90903e-163	-1.02198e-163	-7.05267e-163	-1.14036e-163	2.9896e-164	-1.54288e-163	4.43305e-163	3.41887e-163	4.09943e-163	8.74141e-163	-1.51734e-164	-8.55593e-163	7.25749e-163	-5.0322e-163	1.59324e-163	4.72478e-163	-5.70848e-163	2.86027e-163	3.46171e-163	-7.10524e-164	0
7.14947e-163	-1.26647e-163	5.06059e-163	1.44564e-163	5.42871e-164	-5.18243e-163	-3.75808e-163	1.97101e-163	1.83266e-163	-2.00915e-163	-1.90903e-163	-1.02198e-163	-7.05267e-163	-1.14036e-163	2.9896e-164	-1.54288e-163	4.43305e-163	3.41887e-163	4.09943e-163	8.74141e-163	-1.51734e-164	-8.55593e-163	7.25749e-163	-5.0322e-163	1.59324e-163	4.72478e-163	-5.70848e-163	2.86027e-163	3.46171e-163	-7.10524e-164	0
7.14947e-163	-1.26647e-163	5.06059e-163	1.44564e-163	5.42871e-164	-5.18243e-163	-3.75808e-163	1.97101e-163	1.83266e-163	-2.00915e-163	-1.90903e-163	-1.02198e-163	-7.05267e-163	-1.14036e-163	2.9896e-164	-1.54288e-163	4.43305e-163	3.41887e-163	4.09943e-163	8.74141e-163	-1.51734e-164	-8.55593e-163	7.25749e-163	-5.0322e-163	1.59324e-163	4.72478e-163	-5.70848e-163	2.86027e-163	3.46171e-163	-7.10524e-164	0
7.14947e-163	-1.26647e-163	5.06059e-163	1.44564e-163	5.42871e-164	-5.18243e-163	-3.75808e-163	1.97101e-163	1.83266e-163	-2.00915e-163	-1.90903e-163	-1.02198e-163	-7.05267e-163	-1.14036e-163	2.9896e-164	-1.54288e-163	4.43305e-163	3.41887e-163	4.09943e-163	8.74141e-163	-1.51734e-164	-8.55593e-163	7.25749e-163	-5.0322e-163	1.59324e-163	4.72478e-163	-5.70848e-163	2.86027e-163	3.46171e-163	-7.10524e-164	0
7.14947e-163	-1.26647e-163	5.06059e-163	1.44564e-163	5.42871e-164	-5.18243e-163	-3.75808e-163	1.97101e-163	1.83266e-163	-2.00915e-163	-1.90903e-163	-1.02198e-163	-7.05267e-163	-1.14036e-163	2.9896e-164	-1.54288e-163	4.43305e-163	3.41887e-163	4.09943e-163	8.74141e-163	-1.51734e-164	-8.55593e-163	7.25749e-163	-5.0322e-163	1.59324e-163	4.72478e-163	-5.70848e-163	2.86027e-163	3.46171e-163	-7.10524e-164	0
7.14947e-163	-1.26647e-163	5.06059e-163	1.44564e-163	5.42871e-164	-5.18243e-163	-3.75808e-163	1.97101e-163	1.83266e-163	-2.00915e-163	-1.90903e-163	-1.02198e-163	-7.05267e-163	-1.14036e-163	2.9896e-164	-1.54288e-163	4.43305e-163	3.41887e-163	4.09943e-163	8.74141e-163	-1.51734e-164	-8.55593e-163	7.25749e-163	-5.0322e-163	1.59324e-163	4.72478e-163	-5.70848e-163	2.86027e-163	3.46171e-163	-7.10524e-164	0
7.14947e-163	-1.26647e-163	5.06059e-163	1.44564e-163	5.42871e-164	-5.18243e-163	-3.75808e-163	1.97101e-163	1.83266e-163	-2.00915e-163	-1.90903e-163	-1.02198e-163	-7.05267e-163	-1.14036e-163	2.9896e-164	-1.54288e-163	4.43305e-163	3.41887e-163	4.09943e-163	8.74141e-163	-1.51734e-164	-8.55593e-163	7.25749e-163	-5.0322e-163	1.59324e-163	4.72478e-163	-5.70848e-163	2.86027e-163	3.46171e-163	-7.10524e-164	0
7.14947e-163	-1.26647e-163	5.06059e-163	1.44564e-163	5.42871e-164	-5.18243e-163	-3.75808e-163	1.97101e-163	1.83266e-163	-2.00915e-163	-1.90903e-163	-1.02198e-163	-7.05267e-163	-1.14036e-163	2.9896e-164	-1.54288e-163	4.43305e-163	3.41887e-163	4.09943e-163	8.74141e-163	-1.51734e-164	-8.55593e-163	7.25749e-163	-5.0322e-163	1.59324e-163	4.72478e-163	-5.70848e-163	2.86027e-163	3.46171e-163	-7.10524e-164	0
7.14947e-163	-1.26647e-163	5.06059e-163	1.44564e-163	5.42871e-164	-5.18243e-163	-3.75808e-163	1.97101e-163	1.83266e-163	-2.00915e-163	-1.90903e-163	-1.02198e-163	-7.05267e-163	-1.14036e-163	2.9896e-164	-1.54288e-163	4.43305e-163	3.41887e-163	4.09943e-163	8.74141e-163	-1.51734e-164	-8.55593e-163	7.25749e-163	-5.0322e-163	1.59324e-163	4.72478e-163	-5.70848e-163	2.86027e-163	3.46171e-163	-7.10524e-164	0
7.14947e-163	-1.26647e-163	5.06059e-163	1.44564e-163	5.42871e-164	-5.18243e-163	-3.75808e-163	1.97101e-163	1.83266e-163	-2.00915e-163	-1.90903e-163	-1.02198e-163	-7.05267e-163	-1.14036e-163	2.9896e-164	-1.54288e-163	4.43305e-163	3.41887e-163	4.09943e-163	8.74141e-163	-1.51734e-164	-8.55593e-163	7.25749e-163	-5.0322e-163	1.59324e-163	4.72478e-163	-5.70848e-163	2.86027e-163	3.46171e-163	-7.10524e-164	0
7.14947e-163	-1.26647e-163	5.06059e-163	1.44564e-163	5.42871e-164	-5.18243e-163	-3.75808e-163	1.97101e-163	1.83266e-163	-2.00915e-163	-1.90903e-163	-1.02198e-163	-7.05267e-163	-1.14036e-163	2.9896e-164	-1.54288e-163	4.43305e-163	3.41887e-163	4.09943e-163	8.74141e-163	-1.51734e-164	-8.55593e-163	7.25749e-163	-5.0322e-163	1.59324e-163	4.72478e-163	-5.70848e-163	2.86027e-163	3.46171e-163	-7.10524e-164	0
7.14947e-163	-1.26647e-163	5.06059e-163	1.44564e-163	5.42871e-164	-5.18243e-163	-3.75808e-163	1.97101e-163	1.83266e-163	-2.00915e-163	-1.90903e-163	-1.02198e-163	-7.05267e-163	-1.14036e-163	2.9896e-164	-1.54288e-163	4.43305e-163	3.41887e-163	4.09943e-163	8.74141e-163	-1.51734e-164	-8.55593e-163	7.25749e-163	-5.0322e-163	1.59324e-163	4.72478e-163	-5.70848e-163	2.86027e-163	3.46171e-163	-7.10524e-164	0
7.14947e-163	-1.26647e-163	5.06059e-163	1.44564e-163	5.42871e-164	-5.18243e-163	-3.75808e-163	1.97101e-163	1.83266e-163	-2.00915e-163	-1.90903e-163	-1.02198e-163	-7.05267e-163	-1.14036e-163	2.9896e-164	-1.54288e-163	4.43305e-163	3.41887e-163	4.09943e-163	8.74141e-163	-1.51734e-164	-8.55593e-163	7.25749e-163	-5.0322e-163	1.59324e-163	4.72478e-163	-5.70848e-163	2.86027e-163	3.46171e-163	-7.10524e-164	0
7.14947e-163	-1.26647e-163	5.06059e-163	1.44564e-163	5.42871e-164	-5.18243e-163	-3.75808e-163	1.97101e-163	1.83266e-163	-2.00915e-163	-1.90903e-163	-1.02198e-163	-7.05267e-163	-1.14036e-163	2.9896e-164	-1.54288e-163	4.43305e-163	3.41887e-163	4.09943e-163	8.74141e-163	-1.51734e-164	-8.55593e-163	7.25749e-163	-5.0322e-163	1.59324e-163	4.72478e-163	-5.70848e-163	2.86027e-163	3.46171e-163	-7.10524e-164	0
7.14947e-163	-1.26647e-163	5.06059e-163	1.44564e-163	5.42871e-164	-5.18243e-163	-3.75808e-163	1.97101e-163	1.83266e-163	-2.00915e-163	-1.90903e-163	-1.02198e-163	-7.05267e-163	-1.14036e-163	2.9896e-164	-1.54288e-163	4.43305e-163	3.41887e-163	4.09943e-163	8.74141e-163	-1.51734e-164	-8.55593e-163	7.25749e-163	-5.0322e-163	1.59324e-163	4.72478e-163	-5.70848e-163	2.86027e-163	3.46171e-163	-7.10524e-164	0
7.14947e-163	-1.26647e-163	5.06059e-163	1.44564e-163	5.42871e-164	-5.18243e-163	-3.75808e-163	1.97101e-163	1.83266e-163	-2.00915e-163	-1.90903e-163	-1.02198e-163	-7.05267e-163	-1.14036e-163	2.9896e-164	-1.54288e-163	4.43305e-163	3.41887e-163	4.09943e-163	8.74141e-163	-1.51734e-164	-8.55593e-163	7.25749e-163	-5.0322e-163	1.59324e-163	4.72478e-163	-5.70848e-163	2.86027e-163	3.46171e-163	-7.10524e-164	0
7.14947e-163	-1.26647e-163	5.06059e-163	1.44564e-163	5.42871e-164	-5.18243e-163	-3.75808e-163	1.97101e-163	1.83266e-163	-2.00915e-163	-1.90903e-163	-1.02198e-163	-7.05267e-163	-1.14036e-163	2.9896e-164	-1.54288e-163	4.43305e-163	3.41887e-163	4.09943e-163	8.74141e-163	-1.51734e-164	-8.55593e-163	7.25749e-163	-5.0322e-163	1.59324e-163	4.72478e-163	-5.70848e-163	2.86027e-163	3.46171e-163	-7.10524e-164	0
7.14947e-163	-1.26647e-163	5.06059e-163	1.44564e-163	5.42871e-164	-5.18243e-163	-3.75808e-163	1.97101e-163	1.83266e-163	-2.00915e-163	-1.90903e-163	-1.02198e-163	-7.05267e-163	-1.14036e-163	2.9896e-164	-1.54288e-163	4.43305e-163	3.41887e-163	4.09943e-163	8.74141e-163	-1.51734e-164	-8.55593e-163	7.25749e-163	-5.0322e-163	1.59324e-163	4.72478e-163	-5.70848e-163	2.86027e-163	3.46171e-163	-7.10524e-164	0
7.14947e-163	-1.26647e-163	5.06059e-163	1.44564e-163	5.42871e-164	-5.18243e-163	-3.75808e-163	1.97101e-163	1.83266e-163	-2.00915e-163	-1.90903e-163	-1.02198e-163	-7.05267e-163	-1.14036e-163	2.9896e-164	-1.54288e-163	4.43305e-163	3.41887e-163	4.09943e-163	8.74141e-163	-1.51734e-164	-8.55593e-163	7.25749e-163	-5.0322e-163	1.59324e-163	4.72478e-163	-5.70848e-163	2.86027e-163	3.46171e-163	-7.10524e-164	0
7.14947e-163	-1.26647e-163	5.06059e-163	1.44564e-163	5.42871e-164	-5.18243e-163	-3.75808e-163	1.97101e-163	1.83266e-163	-2.00915e-163	-1.90903e-163	-1.02198e-163	-7.05267e-163	-1.14036e-163	2.9896e-164	-1.54288e-163	4.43305e-163	3.41887e-163	4.09943e-163	8.74141e-163	-1.51734e-164	-8.55593e-163	7.25749e-163	-5.0322e-163	1.59324e-163	4.72478e-163	-5.70848e-163	2.86027e-163	3.46171e-163	-7.10524e-164	0
7.14947e-163	-1.26647e-163	5.06059e-163	1.44564e-163	5.42871e-164	-5.18243e-163	-3.75808e-163	1.97101e-163	1.83266e-163	-2.00915e-163	-1.90903e-163	-1.02198e-163	-7.05267e-163	-1.14036e-163	2.9896e-164	-1.54288e-163	4.43305e-163	3.41887e-163	4.09943e-163	8.74141e-163	-1.51734e-164	-8.55593e-163	7.25749e-163	-5.0322e-163	1.59324e-163	4.72478e-163	-5.70848e-163	2.86027e-163	3.46171e-163	-7.10524e-164	0
7.14947e-163	-1.26647e-163	5.06059e-163	1.44564e-163	5.42871e-164	-5.18243e-163	-3.75808e-163	1.97101e-163	1.83266e-163	-2.00915e-163	-1.90903e-163	-1.02198e-163	-7.05267e-163	-1.14036e-163	2.9896e-164	-1.54288e-163	4.43305e-163	3.41887e-163	4.09943e-163	8.74141e-163	-1.51734e-164	-8.55593e-163	7.25749e-163	-5.0322e-163	1.59324e-163	4.72478e-163	-5.70848e-163	2.86027e-163	3.46171e-163	-7.10524e-164	0
7.14947e-163	-1.26647e-163	5.06059e-163	1.44564e-163	5.42871e-164	-5.18243e-163	-3.75808e-163	1.97101e-163	1.83266e-163	-2.00915e-163	-1.90903e-163	-1.02198e-163	-7.05267e-163	-1.14036e-163	2.9896e-164	-1.54288e-163	4.43305e-163	3.41887e-163	4.09943e-163	8.74141e-163	-1.51734e-164	-8.55593e-163	7.25749e-163	-5.0322e-163	1.59324e-163	4.72478e-163	-5.70848e-163	2.86027e-163	3.46171e-163	-7.10524e-164	0
7.14947e-163	-1.26647e-163	5.06059e-163	1.44564e-163	5.42871e-164	-5.18243e-163	-3.75808e-163	1.97101e-163	1.83266e-163	-2.00915e-163	-1.90903e-163	-1.02198e-163	-7.05267e-163	-1.14036e-163	2.9896e-164	-1.54288e-163	4.43305e-163	3.41887e-163	4.09943e-163	8.74141e-163	-1.51734e-164	-8.55593e-163	7.25749e-163	-5.0322e-163	1.59324e-163	4.72478e-163	-5.70848e-163	2.86027e-163	3.46171e-163	-7.10524e-164	0
7.14947e-163	-1.26647e-163	5.06059e-163	1.44564e-163	5.42871e-164	-5.18243e-163	-3.75808e-163	1.97101e-163	1.83266e-163	-2.00915e-163	-1.90903e-163	-1.02198e-163	-7.05267e-163	-1.14036e-163	2.9896e-164	-1.54288e-163	4.43305e-163	3.41887e-163	4.09943e-163	8.74141e-163	-1.51734e-164	-8.55593e-163	7.25749e-163	-5.0322e-163	1.59324e-163	4.72478e-163	-5.70848e-163	2.86027e-163	3.46171e-163	-7.10524e-164	0
7.14947e-163	-1.26647e-163	5.06059e-163	1.44564e-163	5.42871e-164	-5.18243e-163	-3.75808e-163	1.97101e-163	1.83266e-163	-2.00915e-163	-1.90903e-163	-1.02198e-163	-7.05267e-163	-1.14036e-163	2.9896e-164	-1.54288e-163	4.43305e-163	3.41887e-163	4.09943e-163	8.74141e-163	-1.51734e-164	-8.55593e-163	7.25749e-163	-5.0322e-163	1.59324e-163	4.72478e-163	-5.70848e-163	2.86027e-163	3.46171e-163	-7.10524e-164	0
7.14947e-163	-1.26647e-163	5.06059e-163	1.44564e-163	5.42871e-164	-5.18243e-163	-3.75808e-163	1.97101e-163	1.83266e-163	-2.00915e-163	-1.90903e-163	-1.02198e-163	-7.05267e-163	-1.14036e-163	2.9896e-164	-1.54288e-163	4.43305e-163	3.41887e-163	4.09943e-163	8.74141e-163	-1.51734e-164	-8.55593e-163	7.25749e-163	-5.0322e-163	1.59324e-163	4.72478e-163	-5.70848e-163	2.86027e-163	3.46171e-163	-7.10524e-164	0
7.14947e-163	-1.26647e-163	5.06059e-163	1.44564e-163	5.42871e-164	-5.18243e-163	-3.75808e-163	1.97101e-163	1.83266e-163	-2.00915e-163	-1.90903e-163	-1.02198e-163	-7.05267e-163	-1.14036e-163	2.9896e-164	-1.54288e-163	4.43305e-163	3.41887e-163	4.09943e-163	8.74141e-163	-1.51734e-164	-8.55593e-163	7.25749e-163	-5.0322e-163	1.59324e-163	4.72478e-163	-5.70848e-163	2.86027e-163	3.46171e-163	-7.10524e-164	0
7.14947e-163	-1.26647e-163	5.06059e-163	1.44564e-163	5.42871e-164	-5.18243e-163	-3.75808e-163	1.97101e-163	1.83266e-163	-2.00915e-163	-1.90903e-163	-1.02198e-163	-7.05267e-163	-1.14036e-163	2.9896e-164	-1.54288e-163	4.43305e-163	3.41887e-163	4.09943e-163	8.74141e-163	-1.51734e-164	-8.55593e-163	7.25749e-163	-5.0322e-163	1.59324e-163	4.72478e-163	-5.70848e-163	2.86027e-163	3.46171e-163	-7.10524e-164	0
7.14947e-163	-1.26647e-163	5.06059e-163	1.44564e-163	5.42871e-164	-5.18243e-163	-3.75808e-163	1.97101e-163	1.83266e-163	-2.00915e-163	-1.90903e-163	-1.02198e-163	-7.05267e-163	-1.14036e-163	2.9896e-164	-1.54288e-163	4.43305e-163	3.41887e-163	4.09943e-163	8.74141e-163	-1.51734e-164	-8.55593e-163	7.25749e-163	-5.0322e-163	1.59324e-163	4.72478e-163	-5.70848e-163	2.86027e-163	3.46171e-163	-7.10524e-164	0
7.14947e-163	-1.26647e-163	5.06059e-163	1.44564e-163	5.42871e-164	-5.18243e-163	-3.75808e-163	1.97101e-163	1.83266e-163	-2.00915e-163	-1.90903e-163	-1.02198e-163	-7.05267e-163	-1.14036e-163	2.9896e-164	-1.54288e-163	4.43305e-163	3.41887e-163	4.09943e-163	8.74141e-163	-1.51734e-164	-8.55593e-163	7.25749e-163	-5.0322e-163	1.59324e-163	4.72478e-163	-5.70848e-163	2.86027e-163	3.46171e-163	-7.10524e-164	0
7.14947e-163	-1.26647e-163	5.06059e-163	1.44564e-163	5.42871e-164	-5.18243e-163	-3.75808e-163	1.97101e-163	1.83266e-163	-2.00915e-163	-1.90903e-163	-1.02198e-163	-7.05267e-163	-1.14036e-163	2.9896e-164	-1.54288e-163	4.43305e-163	3.41887e-163	4.09943e-163	8.74141e-163	-1.51734e-164	-8.55593e-163	7.25749e-163	-5.0322e-163	1.59324e-163	4.72478e-163	-5.70848e-163	2.86027e-163	3.46171e-163	-7.10524e-164	0
7.14947e-163	-1.26647e-163	5.06059e-163	1.44564e-163	5.42871e-164	-5.18243e-163	-3.75808e-163	1.97101e-163	1.83266e-163	-2.00915e-163	-1.90903e-163	-1.02198e-163	-7.05267e-163	-1.14036e-163	2.9896e-164	-1.54288e-163	4.43305e-163	3.41887e-163	4.09943e-163	8.74141e-163	-1.51734e-164	-8.55593e-163	7.25749e-163	-5.0322e-163	1.59324e-163	4.72478e-163	-5.70848e-163	2.86027e-163	3.46171e-163	-7.10524e-164	0
7.14947e-163	-1.26647e-163	5.06059e-163	1.44564e-163	5.42871e-164	-5.18243e-163	-3.75808e-163	1.97101e-163	1.83266e-163	-2.00915e-163	-1.90903e-163	-1.02198e-163	-7.05267e-163	-1.14036e-163	2.9896e-164	-1.54288e-163	4.43305e-163	3.41887e-163	4.09943e-163	8.74141e-163	-1.51734e-164	-8.55593e-163	7.25749e-163	-5.0322e-163	1.59324e-163	4.72478e-163	-5.70848e-163	2.86027e-163	3.46171e-163	-7.10524e-164	0
7.14947e-163	-1.26647e-163	5.06059e-163	1.44564e-163	5.42871e-164	-5.18243e-163	-3.75808e-163	1.97101e-163	1.83266e-163	-2.00915e-163	-1.90903e-163	-1.02198e-163	-7.05267e-163	-1.14036e-163	2.9896e-164	-1.54288e-163	4.43305e-163	3.41887e-163	4.09943e-163	8.74141e-163	-1.51734e-164	-8.55593e-163	7.25749e-163	-5.0322e-163	1.59324e-163	4.72478e-163	-5.70848e-163	2.86027e-163	3.46171e-163	-7.10524e-164	0
7.14947e-163	-1.26647e-163	5.06059e-163	1.44564e-163	5.42871e-164	-5.18243e-163	-3.75808e-163	1.97101e-163	1.83266e-163	-2.00915e-163	-1.90903e-163	-1.02198e-163	-7.05267e-163	-1.14036e-163	2.9896e-164	-1.54288e-163	4.43305e-163	3.41887e-163	4.09943e-163	8.74141e-163	-1.51734e-164	-8.55593e-163	7.25749e-163	-5.0322e-163	1.59324e-163	4.72478e-163	-5.70848e-163	2.86027e-163	3.46171e-163	-7.10524e-164	0
7.14947e-163	-1.26647e-163	5.06059e-163	1.44564e-163	5.42871e-164	-5.18243e-163	-3.75808e-163	1.97101e-163	1.83266e-163	-2.00915e-163	-1.90903e-163	-1.02198e-163	-7.05267e-163	-1.14036e-163	2.9896e-164	-1.54288e-163	4.43305e-163	3.41887e-163	4.09943e-163	8.74141e-163	-1.51734e-164	-8.55593e-163	7.25749e-163	-5.0322e-163	1.59324e-163	4.72478e-163	-5.70848e-163	2.86027e-163	3.46171e-163	-7.10524e-164	0
7.14947e-163	-1.26647e-163	5.06059e-163	1.44564e-163	5.42871e-164	-5.18243e-163	-3.75808e-163	1.97101e-163	1.83266e-163	-2.00915e-163	-1.90903e-163	-1.02198e-163	-7.05267e-163	-1.14036e-163	2.9896e-164	-1.54288e-163	4.43305e-163	3.41887e-163	4.09943e-163	8.74141e-163	-1.51734e-164	-8.55593e-163	7.25749e-163	-5.0322e-163	1.59324e-163	4.72478e-163	-5.70848e-163	2.86027e-163	3.46171e-163	-7.10524e-164	0
7.14947e-163	-1.26647e-163	5.06059e-163	1.44564e-163	5.42871e-164	-5.18243e-163	-3.75808e-163	1.97101e-163	1.83266e-163	-2.00915e-163	-1.90903e-163	-1.02198e-163	-7.05267e-163	-1.14036e-163	2.9896e-164	-1.54288e-163	4.43305e-163	3.41887e-163	4.09943e-163	8.74141e-163	-1.51734e-164	-8.55593e-163	7.25749e-163	-5.0322e-163	1.59324e-163	4.72478e-163	-5.70848e-163	2.86027e-163	3.46171e-163	-7.10524e-164	0
7.14947e-163	-1.26647e-163	5.06059e-163	1.44564e-163	5.42871e-164	-5.18243e-163	-3.75808e-163	1.97101e-163	1.83266e-163	-2.00915e-163	-1.90903e-163	-1.02198e-163	-7.05267e-163	-1.14036e-163	2.9896e-164	-1.54288e-163	4.43305e-163	3.41887e-163	4.09943e-163	8.74141e-163	-1.51734e-164	-8.55593e-163	7.25749e-163	-5.0322e-163	1.59324e-163	4.72478e-163	-5.70848e-163	2.86027e-163	3.46171e-163	-7.10524e-164	0
7.14947e-163	-1.26647e-163	5.06059e-163	1.44564e-163	5.42871e-164	-5.18243e-163	-3.75808e-163	1.97101e-163	1.83266e-163	-2.00915e-163	-1.90903e-163	-1.02198e-163	-7.05267e-163	-1.14036e-163	2.9896e-164	-1.54288e-163	4.43305e-163	3.41887e-163	4.09943e-163	8.74141e-163	-1.51734e-164	-8.55593e-163	7.25749e-163	-5.0322e-163	1.59324e-163	4.72478e-163	-5.70848e-163	2.86027e-163	3.46171e-163	-7.10524e-164	0
7.14947e-163	-1.26647e-163	5.06059e-163	1.44564e-163	5.42871e-164	-5.18243e-163	-3.75808e-163	1.97101e-163	1.83266e-163	-2.00915e-163	-1.90903e-163	-1.02198e-163	-7.05267e-163	-1.14036e-163	2.9896e-164	-1.54288e-163	4.43305e-163	3.41887e-163	4.09943e-163	8.74141e-163	-1.51734e-164	-8.55593e-163	7.25749e-163	-5.0322e-163	1.59324e-163	4.72478e-163	-5.70848e-163	2.86027e-163	3.46171e-163	-7.10524e-164	0
7.14947e-163	-1.26647e-163	5.06059e-163	1.44564e-163	5.42871e-164	-5.18243e-163	-3.75808e-163	1.97101e-163	1.83266e-163	-2.00915e-163	-1.90903e-163	-1.02198e-163	-7.05267e-163	-1.14036e-163	2.9896e-164	-1.54288e-163	4.43305e-163	3.41887e-163	4.09943e-163	8.74141e-163	-1.51734e-164	-8.55593e-163	7.25749e-163	-5.0322e-163	1.59324e-163	4.72478e-163	-5.70848e-163	2.86027e-163	3.46171e-163	-7.10524e-164	0
7.14947e-163	-1.26647e-163	5.06059e-163	1.44564e-163	5.42871e-164	-5.18243e-163	-3.75808e-163	1.97101e-163	1.83266e-163	-2.00915e-163	-1.90903e-163	-1.02198e-163	-7.05267e-163	-1.14036e-163	2.9896e-164	-1.54288e-163	4.43305e-163	3.41887e-163	4.09943e-163	8.74141e-163	-1.51734e-164	-8.55593e-163	7.25749e-163	-5.0322e-163	1.59324e-163	4.72478e-163	-5.70848e-163	2.86027e-163	3.46171e-163	-7.10524e-164	0
7.14947e-163	-1.26647e-163	5.06059e-163	1.44564e-163	5.42871e-164	-5.18243e-163	-3.75808e-163	1.97101e-163	1.83266e-163	-2.00915e-163	-1.90903e-163	-1.02198e-163	-7.05267e-163	-1.14036e-163	2.9896e-164	-1.54288e-163	4.43305e-163	3.41887e-163	4.09943e-163	8.74141e-163	-1.51734e-164	-8.55593e-163	7.25749e-163	-5.0322e-163	1.59324e-163	4.72478e-163	-5.70848e-163	2.86027e-163	3.46171e-163	-7.10524e-164	0
7.14947e-163	-1.26647e-163	5.06059e-163	1.44564e-163	5.42871e-164	-5.18243e-163	-3.75808e-163	1.97101e-163	1.83266e-163	-2.00915e-163	-1.90903e-163	-1.02198e-163	-7.05267e-163	-1.14036e-163	2.9896e-164	-1.54288e-163	4.43305e-163	3.41887e-163	4.09943e-163	8.74141e-163	-1.51734e-164	-8.55593e-163	7.25749e-163	-5.0322e-163	1.59324e-163	4.72478e-163	-5.70848e-163	2.86027e-163	3.46171e-163	-7.10524e-164	0
7.14947e-163	-1.26647e-163	5.06059e-163	1.44564e-163	5.42871e-164	-5.18243e-163	-3.75808e-163	1.97101e-163	1.83266e-163	-2.00915e-163	-1.90903e-163	-1.02198e-163	-7.05267e-163	-1.14036e-163	2.9896e-164	-1.54288e-163	4.43305e-163	3.41887e-163	4.09943e-163	8.74141e-163	-1.51734e-164	-8.55593e-163	7.25749e-163	-5.0322e-163	1.59324e-163	4.72478e-163	-5.70848e-163	2.86027e-163	3.46171e-163	-7.10524e-164	0
7.14947e-163	-1.26647e-163	5.06059e-163	1.44564e-163	5.42871e-164	-5.18243e-163	-3.75808e-163	1.97101e-163	1.83266e-163	-2.00915e-163	-1.90903e-163	-1.02198e-163	-7.05267e-163	-1.14036e-163	2.9896e-164	-1.54288e-163	4.43305e-163	3.41887e-163	4.09943e-163	8.74141e-163	-1.51734e-164	-8.55593e-163	7.25749e-163	-5.0322e-163	1.59324e-163	4.72478e-163	-5.70848e-163	2.86027e-163	3.46171e-163	-7.10524e-164	0
7.14947e-163	-1.26647e-163	5.06059e-163	1.44564e-163	5.42871e-164	-5.18243e-163	-3.75808e-163	1.97101e-163	1.83266e-163	-2.00915e-163	-1.90903e-163	-1.02198e-163	-7.05267e-163	-1.14036e-163	2.9896e-164	-1.54288e-163	4.43305e-163	3.41887e-163	4.09943e-163	8.74141e-163	-1.51734e-164	-8.55593e-163	7.25749e-163	-5.0322e-163	1.59324e-163	4.72478e-163	-5.70848e-163	2.86027e-163	3.46171e-163	-7.10524e-164	0
7.14947e-163	-1.26647e-163	5.06059e-163	1.44564e-163	5.42871e-164	-5.18243e-163	-3.75808e-163	1.97101e-163	1.83266e-163	-2.00915e-163	-1.90903e-163	-1.02198e-163	-7.05267e-163	-1.14036e-163	2.9896e-164	-1.54288e-163	4.43305e-163	3.41887e-163	4.09943e-163	8.74141e-163	-1.51734e-164	-8.55593e-163	7.25749e-163	-5.0322e-163	1.59324e-163	4.72478e-163	-5.70848e-163	2.86027e-163	3.46171e-163	-7.10524e-164	0
7.14947e-163	-1.26647e-163	5.06059e-163	1.44564e-163	5.42871e-164	-5.18243e-163	-3.75808e-163	1.97101e-163	1.83266e-163	-2.00915e-163	-1.90903e-163	-1.02198e-163	-7.05267e-163	-1.14036e-163	2.9896e-164	-1.54288e-163	4.43305e-163	3.41887e-163	4.09943e-163	8.74141e-163	-1.51734e-164	-8.55593e-163	7.25749e-163	-5.0322e-163	1.59324e-163	4.72478e-163	-5.70848e-163	2.86027e-163	3.46171e-163	-7.10524e-164	0
7.14947e-163	-1.26647e-163	5.06059e-163	1.44564e-163	5.42871e-164	-5.18243e-163	-3.75808e-163	1.97101e-163	1.83266e-163	-2.00915e-163	-1.90903e-163	-1.02198e-163	-7.05267e-163	-1.14036e-163	2.9896e-164	-1.54288e-163	4.43305e-163	3.41887e-163	4.09943e-163	8.74141e-163	-1.51734e-164	-8.55593e-163	7.25749e-163	-5.0322e-163	1.59324e-163	4.72478e-163	-5.70848e-163	2.86027e-163	3.46171e-163	-7.10524e-164	0
7.14947e-163	-1.26647e-163	5.06059e-163	1.44564e-163	5.42871e-164	-5.18243e-163	-3.75808e-163	1.97101e-163	1.83266e-163	-2.00915e-163	-1.90903e-163	-1.02198e-163	-7.05267e-163	-1.14036e-163	2.9896e-164	-1.54288e-163	4.43305e-163	3.41887e-163	4.09943e-163	8.74141e-163	-1.51734e-164	-8.55593e-163	7.25749e-163	-5.0322e-163	1.59324e-163	4.72478e-163	-5.70848e-163	2.86027e-163	3.46171e-163	-7.10524e-164	0
7.14947e-163	-1.26647e-163	5.06059e-163	1.44564e-163	5.42871e-164	-5.18243e-163	-3.75808e-163	1.97101e-163	1.83266e-163	-2.00915e-163	-1.90903e-163	-1.02198e-163	-7.05267e-163	-1.14036e-163	2.9896e-164	-1.54288e-163	4.43305e-163	3.41887e-163	4.09943e-163	8.74141e-163	-1.51734e-164	-8.55593e-163	7.25749e-163	-5.0322e-163	1.59324e-163	4.72478e-163	-5.70848e-163	2.86027e-163	3.46171e-163	-7.10524e-164	0
7.14947e-163	-1.26647e-163	5.06059e-163	1.44564e-163	5.42871e-164	-5.18243e-163	-3.75808e-163	1.97101e-163	1.83266e-163	-2.00915e-163	-1.90903e-163	-1.02198e-163	-7.05267e-163	-1.14036e-163	2.9896e-164	-1.54288e-163	4.43305e-163	3.41887e-163	4.09943e-163	8.74141e-163	-1.51734e-164	-8.55593e-163	7.25749e-163	-5.0322e-163	1.59324e-163	4.72478e-163	-5.70848e-163	2.86027e-163	3.46171e-163	-7.10524e-164	0
7.14947e-163	-1.26647e-163	5.06059e-163	1.44564e-163	5.42871e-164	-5.18243e-163	-3.75808e-163	1.97101e-163	1.83266e-163	-2.00915e-163	-1.90903e-163	-1.02198e-163	-7.05267e-163	-1.14036e-163	2.9896e-164	-1.54288e-163	4.43305e-163	3.41887e-163	4.09943e-163	8.74141e-163	-1.51734e-164	-8.55593e-163	7.25749e-163	-5.0322e-163	1.59324e-163	4.72478e-163	-5.70848e-163	2.86027e-163	3.46171e-163	-7.10524e-164	0
7.14947e-163	-1.26647e-163	5.06059e-163	1.44564e-163	5.42871e-164	-5.18243e-163	-3.75808e-163	1.97101e-163	1.83266e-163	-2.00915e-163	-1.90903e-163	-1.02198e-163	-7.05267e-163	-1.14036e-163	2.9896e-164	-1.54288e-163	4.43305e-163	3.41887e-163	4.09943e-163	8.74141e-163	-1.51734e-164	-8.55593e-163	7.25749e-163	-5.0322e-163	1.59324e-163	4.72478e-163	-5.70848e-163	2.86027e-163	3.46171e-163	-7.10524e-164	0
7.14947e-163	-1.26647e-163	5.06059e-163	1.44564e-163	5.42871e-164	-5.18243e-163	-3.75808e-163	1.97101e-163	1.83266e-163	-2.00915e-163	-1.90903e-163	-1.02198e-163	-7.05267e-163	-1.14036e-163	2.9896e-164	-1.54288e-163	4.43305e-163	3.41887e-163	4.09943e-163	8.74141e-163	-1.51734e-164	-8.55593e-163	7.25749e-163	-5.0322e-163	1.59324e-163	4.72478e-163	-5.70848e-163	2.86027e-163	3.46171e-163	-7.10524e-164	0
7.14947e-163	-1.26647e-163	5.06059e-163	1.44564e-163	5.42871e-164	-5.18243e-163	-3.75808e-163	1.97101e-163	1.83266e-163	-2.00915e-163	-1.90903e-163	-1.02198e-163	-7.05267e-163	-1.14036e-163	2.9896e-164	-1.54288e-163	4.43305e-163	3.41887e-163	4.09943e-163	8.74141e-163	-1.51734e-164	-8.55593e-163	7.25749e-163	-5.0322e-163	1.59324e-163	4.72478e-163	-5.70848e-163	2.86027e-163	3.46171e-163	-7.10524e-164	0
7.14947e-163	-1.26647e-163	5.06059e-163	1.44564e-163	5.42871e-164	-5.18243e-163	-3.75808e-163	1.97101e-163	1.83266e-163	-2.00915e-163	-1.90903e-163	-1.02198e-163	-7.05267e-163	-1.14036e-163	2.9896e-164	-1.54288e-163	4.43305e-163	3.41887e-163	4.09943e-163	8.74141e-163	-1.51734e-164	-8.55593e-163	7.25749e-163	-5.0322e-163	1.59324e-163	4.72478e-163	-5.70848e-163	2.86027e-163	3.46171e-163	-7.10524e-164	0
7.14947e-163	-1.26647e-163	5.06059e-163	1.44564e-163	5.42871e-164	-5.18243e-163	-3.75808e-163	1.97101e-163	1.83266e-163	-2.00915e-163	-1.90903e-163	-1.02198e-163	-7.05267e-163	-1.14036e-163	2.9896e-164	-1.54288e-163	4.43305e-163	3.41887e-163	4.09943e-163	8.74141e-163	-1.51734e-164	-8.55593e-163	7.25749e-163	-5.0322e-163	1.59324e-163	4.72478e-163	-5.70848e-163	2.86027e-163	3.46171e-163	-7.10524e-164	0
7.14947e-163	-1.26647e-163	5.06059e-163	1.44564e-163	5.42871e-164	-5.18243e-163	-3.75808e-163	1.97101e-163	1.83266e-163	-2.00915e-163	-1.90903e-163	-1.02198e-163	-7.05267e-163	-1.14036e-163	2.9896e-164	-1.54288e-163	4.43305e-163	3.41887e-163	4.09943e-163	8.74141e-163	-1.51734e-164	-8.55593e-163	7.25749e-163	-5.0322e-163	1.59324e-163	4.72478e-163	-5.70848e-163	2.86027e-163	3.46171e-163	-7.10524e-164	0
7.14947e-163	-1.26647e-163	5.06059e-163	1.44564e-163	5.42871e-164	-5.18243e-163	-3.75808e-163	1.97101e-163	1.83266e-163	-2.00915e-163	-1.90903e-163	-1.02198e-163	-7.05267e-163	-1.14036e-163	2.9896e-164	-1.54288e-163	4.43305e-163	3.41887e-163	4.09943e-163	8.74141e-163	-1.51734e-164	-8.55593e-163	7.25749e-163	-5.0322e-163	1.59324e-163	4.72478e-163	-5.70848e-163	2.86027e-163	3.46171e-163	-7.10524e-164	0
7.14947e-163	-1.26647e-163	5.06059e-163	1.44564e-163	5.42871e-164	-5.18243e-163	-3.75808e-163	1.97101e-163	1.83266e-163	-2.00915e-163	-1.90903e-163	-1.02198e-163	-7.05267e-163	-1.14036e-163	2.9896e-164	-1.54288e-163	4.43305e-163	3.41887e-163	4.09943e-163	8.74141e-163	-1.51734e-164	-8.55593e-163	7.25749e-163	-5.0322e-163	1.59324e-163	4.72478e-163	-5.70848e-163	2.86027e-163	3.46171e-163	-7.10524e-164	0
7.14947e-163	-1.26647e-163	5.06059e-163	1.44564e-163	5.42871e-164	-5.18243e-163	-3.75808e-163	1.97101e-163	1.83266e-163	-2.00915e-163	-1.90903e-163	-1.02198e-163	-7.05267e-163	-1.14036e-163	2.9896e-164	-1.54288e-163	4.43305e-163	3.41887e-163	4.09943e-163	8.74141e-163	-1.51734e-164	-8.55593e-163	7.25749e-163	-5.0322e-163	1.59324e-163	4.72478e-163	-5.70848e-163	2.86027e-163	3.46171e-163	-7.10524e-164	0
7.14947e-163	-1.26647e-163	5.06059e-163	1.44564e-163	5.42871e-164	-5.18243e-163	-3.75808e-163	1.97101e-163	1.83266e-163	-2.00915e-163	-1.90903e-163	-1.02198e-163	-7.05267e-163	-1.14036e-163	2.9896e-164	-1.54288e-163	4.43305e-163	3.41887e-163	4.09943e-163	8.74141e-163	-1.51734e-164	-8.55593e-163	7.25749e-163	-5.0322e-163	1.59324e-163	4.72478e-163	-5.70848e-163	2.86027e-163	3.46171e-163	-7.10524e-164	0
7.14947e-163	-1.26647e-163	5.06059e-163	1.44564e-163	5.42871e-164	-5.18243e-163	-3.75808e-163	1.97101e-163	1.83266e-163	-2.00915e-163	-1.90903e-163	-1.02198e-163	-7.05267e-163	-1.14036e-163	2.9896e-164	-1.54288e-163	4.43305e-163	3.41887e-163	4.09943e-163	8.74141e-163	-1.51734e-164	-8.55593e-163	7.25749e-163	-5.0322e-163	1.59324e-163	4.72478e-163	-5.70848e-163	2.86027e-163	3.46171e-163	-7.10524e-164	0
7.14947e-163	-1.26647e-163	5.06059e-163	1.44564e-163	5.42871e-164	-5.18243e-163	-3.75808e-163	1.97101e-163	1.83266e-163	-2.00915e-163	-1.90903e-163	-1.02198e-163	-7.05267e-163	-1.14036e-163	2.9896e-164	-1.54288e-163	4.43305e-163	3.41887e-163	4.09943e-163	8.74141e-163	-1.51734e-164	-8.55593e-163	7.25749e-163	-5.0322e-163	1.59324e-163	4.72478e-163	-5.70848e-163	2.86027e-163	3.46171e-163	-7.10524e-164	0
7.14947e-163	-1.26647e-163	5.06059e-163	1.44564e-163	5.42871e-164	-5.18243e-163	-3.75808e-163	1.97101e-163	1.83266e-163	-2.00915e-163	-1.90903e-163	-1.02198e-163	-7.05267e-163	-1.14036e-163	2.9896e-164	-1.54288e-163	4.43305e-163	3.41887e-163	4.09943e-163	8.74141e-163	-1.51734e-164	-8.55593e-163	7.25749e-163	-5.0322e-163	1.59324e-163	4.72478e-163	-5.70848e-163	2.86027e-163	3.46171e-163	-7.10524e-164	0
7.14947e-163	-1.26647e-163	5.06059e-163	1.44564e-163	5.42871e-164	-5.18243e-163	-3.75808e-163	1.97101e-163	1.83266e-163	-2.00915e-163	-1.90903e-163	-1.02198e-163	-7.05267e-163	-1.14036e-163	2.9896e-164	-1.54288e-163	4.43305e-163	3.41887e-163	4.09943e-163	8.74141e-163	-1.51734e-164	-8.55593e-163	7.25749e-163	-5.0322e-163	1.59324e-163	4.72478e-163	-5.70848e-163	2.86027e-163	3.46171e-163	-7.10524e-164	0
7.14947e-163	-1.26647e-163	5.06059e-163	1.44564e-163	5.42871e-164	-5.18243e-163	-3.75808e-163	1.97101e-163	1.83266e-163	-2.00915e-163	-1.90903e-163	-1.02198e-163	-7.05267e-163	-1.14036e-163	2.9896e-164	-1.54288e-163	4.43305e-163	3.41887e-163	4.09943e-163	8.74141e-163	-1.51734e-164	-8.55593e-163	7.25749e-163	-5.0322e-163	1.59324e-163	4.72478e-163	-5.70848e-163	2.86027e-163	3.46171e-163	-7.10524e-164	0
7.14947e-163	-1.26647e-163	5.06059e-163	1.44564e-163	5.42871e-164	-5.18243e-163	-3.75808e-163	1.97101e-163	1.83266e-163	-2.00915e-163	-1.90903e-163	-1.02198e-163	-7.05267e-163	-1.14036e-163	2.9896e-164	-1.54288e-163	4.43305e-163	3.41887e-163	4.09943e-163	8.74141e-163	-1.51734e-164	-8.55593e-163	7.25749e-163	-5.0322e-163	1.59324e-163	4.72478e-163	-5.70848e-163	2.86027e-163	3.46171e-163	-7.10524e-164	0
7.14947e-163	-1.26647e-163	5.06059e-163	1.44564e-163	5.42871e-164	-5.18243e-163	-3.75808e-163	1.97101e-163	1.83266e-163	-2.00915e-163	-1.90903e-163	-1.02198e-163	-7.05267e-163	-1.14036e-163	2.9896e-164	-1.54288e-163	4.43305e-163	3.41887e-163	4.09943e-163	8.74141e-163	-1.51734e-164	-8.55593e-163	7.25749e-163	-5.0322e-163	1.59324e-163	4.72478e-163	-5.70848e-163	2.86027e-163	3.46171e-163	-7.10524e-164	0
7.14947e-163	-1.26647e-163	5.06059e-163	1.44564e-163	5.42871e-164	-5.18243e-163	-3.75808e-163	1.97101e-163	1.83266e-163	-2.00915e-163	-1.90903e-163	-1.02198e-163	-7.05267e-163	-1.14036e-163	2.9896e-164	-1.54288e-163	4.43305e-163	3.41887e-163	4.09943e-163	8.74141e-163	-1.51734e-164	-8.55593e-163	7.25749e-163	-5.0322e-163	1.59324e-163	4.72478e-163	-5.70848e-163	2.86027e-163	3.46171e-163	-7.10524e-164	0
7.14947e-163	-1.26647e-163	5.06059e-163	1.44564e-163	5.42871e-164	-5.18243e-163	-3.75808e-163	1.97101e-163	1.83266e-163	-2.00915e-163	-1.90903e-163	-1.02198e-163	-7.05267e-163	-1.14036e-163	2.9896e-164	-1.54288e-163	4.43305e-163	3.41887e-163	4.09943e-163	8.74141e-163	-1.51734e-164	-8.55593e-163	7.25749e-163	-5.0322e-163	1.59324e-163	4.72478e-163	-5.70848e-163	2.86027e-163	3.46171e-163	-7.10524e-164	0
7.14947e-163	-1.26647e-163	5.06059e-163	1.44564e-163	5.42871e-164	-5.18243e-163	-3.75808e-163	1.97101e-163	1.83266e-163	-2.00915e-163	-1.90903e-163	-1.02198e-163	-7.05267e-163	-1.14036e-163	2.9896e-164	-1.54288e-163	4.43305e-163	3.41887e-163	4.09943e-163	8.74141e-163	-1.51734e-164	-8.55593e-163	7.25749e-163	-5.0322e-163	1.59324e-163	4.72478e-163	-5.70848e-163	2.86027e-163	3.46171e-163	-7.10524e-164	0
7.14947e-163	-1.26647e-163	5.06059e-163	1.44564e-163	5.42871e-164	-5.18243e-163	-3.75808e-163	1.97101e-163	1.83266e-163	-2.00915e-163	-1.90903e-163	-1.02198e-163	-7.05267e-163	-1.14036e-163	2.9896e-164	-1.54288e-163	4.43305e-163	3.41887e-163	4.09943e-163	8.74141e-163	-1.51734e-164	-8.55593e-163	7.25749e-163	-5.0322e-163	1.59324e-163	4.72478e-163	-5.70848e-163	2.86027e-163	3.46171e-163	-7.10524e-164	0
7.14947e-163	-1.26647e-163	5.06059e-163	1.44564e-163	5.42871e-164	-5.18243e-163	-3.75808e-163	1.97101e-163	1.83266e-163	-2.00915e-163	-1.90903e-163	-1.02198e-163	-7.05267e-163	-1.14036e-163	2.9896e-164	-1.54288e-163	4.43305e-163	3.41887e-163	4.09943e-163	8.74141e-163	-1.51734e-164	-8.55593e-163	7.25749e-163	-5.0322e-163	1.59324e-163	4.72478e-163	-5.70848e-163	2.86027e-163	3.46171e-163	-7.10524e-164	0
7.14947e-163	-1.26647e-163	5.06059e-163	1.44564e-163	5.42871e-164	-5.18243e-163	-3.75808e-163	1.97101e-163	1.83266e-163	-2.00915e-163	-1.90903e-163	-1.02198e-163	-7.05267e-163	-1.14036e-163	2.9896e-164	-1.54288e-163	4.43305e-163	3.41887e-163	4.09943e-163	8.74141e-163	-1.51734e-164	-8.55593e-163	7.25749e-163	-5.0322e-163	1.59324e-163	4.72478e-163	-5.70848e-163	2.86027e-163	3.46171e-163	-7.10524e-164	0
7.14947e-163	-1.26647e-163	5.06059e-163	1.44564e-163	5.42871e-164	-5.18243e-163	-3.75808e-163	1.97101e-163	1.83266e-163	-2.00915e-163	-1.90903e-163	-1.02198e-163	-7.05267e-163	-1.14036e-163	2.9896e-164	-1.54288e-163	4.43305e-163	3.41887e-163	4.09943e-163	8.74141e-163	-1.51734e-164	-8.55593e-163	7.25749e-163	-5.0322e-163	1.59324e-163	4.72478e-163	-5.70848e-163	2.86027e-163	3.46171e-163	-7.10524e-164	0
7.14947e-163	-1.26647e-163	5.06059e-163	1.44564e-163	5.42871e-164	-5.18243e-163	-3.75808e-163	1.97101e-163	1.83266e-163	-2.00915e-163	-1.90903e-163	-1.02198e-163	-7.05267e-163	-1.14036e-163	2.9896e-164	-1.54288e-163	4.43305e-163	3.41887e-163	4.09943e-163	8.74141e-163	-1.51734e-164	-8.55593e-163	7.25749e-163	-5.0322e-163	1.59324e-163	4.72478e-163	-5.70848e-163	2.86027e-163	3.46171e-163	-7.10524e-164	0
7.14947e-163	-1.26647e-163	5.06059e-163	1.44564e-163	5.42871e-164	-5.18243e-163	-3.75808e-163	1.97101e-163	1.83266e-163	-2.00915e-163	-1.90903e-163	-1.02198e-163	-7.05267e-163	-1.14036e-163	2.9896e-164	-1.54288e-163	4.43305e-163	3.41887e-163	4.09943e-163	8.74141e-163	-1.51734e-164	-8.55593e-163	7.25749e-163	-5.0322e-163	1.59324e-163	4.72478e-163	-5.70848e-163	2.86027e-163	3.46171e-163	-7.10524e-164	0
7.14947e-163	-1.26647e-163	5.06059e-163	1.44564e-163	5.42871e-164	-5.18243e-163	-3.75808e-163	1.97101e-163	1.83266e-163	-2.00915e-163	-1.90903e-163	-1.02198e-163	-7.05267e-163	-1.14036e-163	2.9896e-164	-1.54288e-163	4.43305e-163	3.41887e-163	4.09943e-163	8.74141e-163	-1.51734e-164	-8.55593e-163	7.25749e-163	-5.0322e-163	1.59324e-163	4.72478e-163	-5.70848e-163	2.86027e-163	3.46171e-163	-7.10524e-164	0
7.14947e-163	-1.26647e-163	5.06059e-163	1.44564e-163	5.42871e-164	-5.18243e-163	-3.75808e-163	1.97101e-163	1.83266e-163	-2.00915e-163	-1.90903e-163	-1.02198e-163	-7.05267e-163	-1.14036e-163	2.9896e-164	-1.54288e-163	4.43305e-163	3.41887e-163	4.09943e-163	8.74141e-163	-1.51734e-164	-8.55593e-163	7.25749e-163	-5.0322e-163	1.59324e-163	4.72478e-163	-5.70848e-163	2.86027e-163	3.46171e-163	-7.10524e-164	0
7.14947e-163	-1.26647e-163	5.06059e-163	1.44564e-163	5.42871e-164	-5.18243e-163	-3.75808e-163	1.97101e-163	1.83266e-163	-2.00915e-163	-1.90903e-163	-1.02198e-163	-7.05267e-163	-1.14036e-163	2.9896e-164	-1.54288e-163	4.43305e-163	3.41887e-163	4.09943e-163	8.74141e-163	-1.51734e-164	-8.55593e-163	7.25749e-163	-5.0322e-163	1.59324e-163	4.72478e-163	-5.70848e-163	2.86027e-163	3.46171e-163	-7.10524e-164	0
7.14947e-163	-1.26647e-163	5.06059e-163	1.44564e-163	5.42871e-164	-5.18243e-163	-3.75808e-163	1.97101e-163	1.83266e-163	-2.00915e-163	-1.90903e-163	-1.02198e-163	-7.05267e-163	-1.14036e-163	2.9896e-164	-1.54288e-163	4.43305e-163	3.41887e-163	4.09943e-163	8.74141e-163	-1.51734e-164	-8.55593e-163	7.25749e-163	-5.0322e-163	1.59324e-163	4.72478e-163	-5.70848e-163	2.86027e-163	3.46171e-163	-7.10524e-164	0
7.14947e-163	-1.26647e-163	5.06059e-163	1.44564e-163	5.42871e-164	-5.18243e-163	-3.75808e-163	1.97101e-163	1.83266e-163	-2.00915e-163	-1.90903e-163	-1.02198e-163	-7.05267e-163	-1.14036e-163	2.9896e-164	-1.54288e-163	4.43305e-163	3.41887e-163	4.09943e-163	8.74141e-163	-1.51734e-164	-8.55593e-163	7.25749e-163	-5.0322e-163	1.59324e-163	4.72478e-163	-5.70848e-163	2.86027e-163	3.46171e-163	-7.10524e-164	0
7.14947e-163	-1.26647e-163	5.06059e-163	1.44564e-163	5.42871e-164	-5.18243e-163	-3.75808e-163	1.97101e-163	1.83266e-163	-2.00915e-163	-1.90903e-163	-1.02198e-163	-7.05267e-163	-1.14036e-163	2.9896e-164	-1.54288e-163	4.43305e-163	3.41887e-163	4.09943e-163	8.74141e-163	-1.51734e-164	-8.55593e-163	7.25749e-163	-5.0322e-163	1.59324e-163	4.72478e-163	-5.70848e-163	2.86027e-163	3.46171e-163	-7.10524e-164	0
7.14947e-163	-1.26647e-163	5.06059e-163	1.44564e-163	5.42871e-164	-5.18243e-163	-3.75808e-163	1.97101e-163	1.83266e-163	-2.00915e-163	-1.90903e-163	-1.02198e-163	-7.05267e-163	-1.14036e-163	2.9896e-164	-1.54288e-163	4.43305e-163	3.41887e-163	4.09943e-163	8.74141e-163	-1.51734e-164	-8.55593e-163	7.25749e-163	-5.0322e-163	1.59324e-163	4.72478e-163	-5.70848e-163	2.86027e-163	3.46171e-163	-7.10524e-164	0
7.14947e-163	-1.26647e-163	5.06059e-163	1.44564e-163	5.42871e-164	-5.18243e-163	-3.75808e-163	1.97101e-163	1.83266e-163	-2.00915e-163	-1.90903e-163	-1.02198e-163	-7.05267e-163	-1.14036e-163	2.9896e-164	-1.54288e-163	4.43305e-163	3.41887e-163	4.09943e-163	8.74141e-163	-1.51734e-164	-8.55593e-163	7.25749e-163	-5.0322e-163	1.59324e-163	4.72478e-163	-5.70848e-163	2.86027e-163	3.46171e-163	-7.10524e-164	0
7.14947e-163	-1.26647e-163	5.06059e-163	1.44564e-163	5.42871e-164	-5.18243e-163	-3.75808e-163	1.97101e-163	1.83266e-163	-2.00915e-163	-1.90903e-163	-1.02198e-163	-7.05267e-163	-1.14036e-163	2.9896e-164	-1.54288e-163	4.43305e-163	3.41887e-163	4.09943e-163	8.74141e-163	-1.51734e-164	-8.55593e-163	7.25749e-163	-5.0322e-163	1.59324e-163	4.72478e-163	-5.70848e-163	2.86027e-163	3.46171e-163	-7.10524e-164	0
7.14947e-163	-1.26647e-163	5.06059e-163	1.44564e-163	5.42871e-164	-5.18243e-163	-3.75808e-163	1.97101e-163	1.83266e-163	-2.00915e-163	-1.90903e-163	-1.02198e-163	-7.05267e-163	-1.14036e-163	2.9896e-164	-1.54288e-163	4.43305e-163	3.41887e-163	4.09943e-163	8.74141e-163	-1.51734e-164	-8.55593e-163	7.25749e-163	-5.0322e-163	1.59324e-163	4.72478e-163	-5.70848e-163	2.86027e-163	3.46171e-163	-7.10524e-164	0
7.14947e-163	-1.26647e-163	5.06059e-163	1.44564e-163	5.42871e-164	-5.18243e-163	-3.75808e-163	1.97101e-163	1.83266e-163	-2.00915e-163	-1.90903e-163	-1.02198e-163	-7.05267e-163	-1.14036e-163	2.9896e-164	-1.54288e-163	4.43305e-163	3.41887e-163	4.09943e-163	8.74141e-163	-1.51734e-164	-8.55593e-163	7.25749e-163	-5.0322e-163	1.59324e-163	4.72478e-163	-5.70848e-163	2.86027e-163	3.46171e-163	-7.10524e-164	0
7.14947e-163	-1.26647e-163	5.06059e-163	1.44564e-163	5.42871e-164	-5.18243e-163	-3.75808e-163	1.97101e-163	1.83266e-163	-2.00915e-163	-1.90903e-163	-1.02198e-163	-7.05267e-163	-1.14036e-163	2.9896e-164	-1.54288e-163	4.43305e-163	3.41887e-163	4.09943e-163	8.74141e-163	-1.51734e-164	-8.55593e-163	7.25749e-163	-5.0322e-163	1.59324e-163	4.72478e-163	-5.70848e-163	2.86027e-163	3.46171e-163	-7.10524e-164	0
7.14947e-163	-1.26647e-163	5.06059e-163	1.44564e-163	5.42871e-164	-5.18243e-163	-3.75808e-163	1.97101e-163	1.83266e-163	-2.00915e-163	-1.90903e-163	-1.02198e-163	-7.05267e-163	-1.14036e-163	2.9896e-164	-1.54288e-163	4.43305e-163	3.41887e-163	4.09943e-163	8.74141e-163	-1.51734e-164	-8.55593e-163	7.25749e-163	-5.0322e-163	1.59324e-163	4.72478e-163	-5.70848e-163	2.86027e-163	3.46171e-163	-7.10524e-164	0
7.14947e-163	-1.26647e-163	5.06059e-163	1.44564e-163	5.42871e-164	-5.18243e-163	-3.75808e-163	1.97101e-163	1.83266e-163	-2.00915e-163	-1.90903e-163	-1.02198e-163	-7.05267e-163	-1.14036e-163	2.9896e-164	-1.54288e-163	4.43305e-163	3.41887e-163	4.09943e-163	8.74141e-163	-1.51734e-164	-8.55593e-163	7.25749e-163	-5.0322e-163	1.59324e-163	4.72478e-163	-5.70848e-163	2.86027e-163	3.46171e-163	-7.10524e-164	0
7.14947e-163	-1.26647e-163	5.06059e-163	1.44564e-163	5.42871e-164	-5.18243e-163	-3.75808e-163	1.97101e-163	1.83266e-163	-2.00915e-163	-1.90903e-163	-1.02198e-163	-7.05267e-163	-1.14036e-163	2.9896e-164	-1.54288e-163	4.43305e-163	3.41887e-163	4.09943e-163	8.74141e-163	-1.51734e-164	-8.55593e-163	7.25749e-163	-5.0322e-163	1.59324e-163	4.72478e-163	-5.70848e-163	2.86027e-163	3.46171e-163	-7.10524e-164	0
7.14947e-163	-1.26647e-163	5.06059e-163	1.44564e-163	5.42871e-164	-5.18243e-163	-3.75808e-163	1.97101e-163	1.83266e-163	-2.00915e-163	-1.90903e-163	-1.02198e-163	-7.05267e-163	-1.14036e-163	2.9896e-164	-1.54288e-163	4.43305e-163	3.41887e-163	4.09943e-163	8.74141e-163	-1.51734e-164	-8.55593e-163	7.25749e-163	-5.0322e-163	1.59324e-163	4.72478e-163	-5.70848e-163	2.86027e-163	3.46171e-163	-7.10524e-164	0
7.14947e-163	-1.26647e-163	5.06059e-163	1.44564e-163	5.42871e-164	-5.18243e-163	-3.75808e-163	1.97101e-163	1.83266e-163	-2.00915e-163	-1.90903e-163	-1.02198e-163	-7.05267e-163	-1.14036e-163	2.9896e-164	-1.54288e-163	4.43305e-163	3.41887e-163	4.09943e-163	8.74141e-163	-1.51734e-164	-8.55593e-163	7.25749e-163	-5.0322e-163	1.59324e-163	4.72478e-163	-5.70848e-163	2.86027e-163	3.46171e-163	-7.10524e-164	0
7.14947e-163	-1.26647e-163	5.06059e-163	1.44564e-163	5.42871e-164	-5.18243e-163	-3.75808e-163	1.97101e-163	1.83266e-163	-2.00915e-163	-1.90903e-163	-1.02198e-163	-7.05267e-163	-1.14036e-163	2.9896e-164	-1.54288e-163	4.43305e-163	3.41887e-163	4.09943e-163	8.74141e-163	-1.51734e-164	-8.55593e-163	7.25749e-163	-5.0322e-163	1.59324e-163	4.72478e-163	-5.70848e-163	2.86027e-163	3.46171e-163	-7.10524e-164	0
7.14947e-163	-1.26647e-163	5.06059e-163	1.44564e-163	5.42871e-164	-5.18243e-163	-3.75808e-163	1.97101e-163	1.83266e-163	-2.00915e-163	-1.90903e-163	-1.02198e-163	-7.05267e-163	-1.14036e-163	2.9896e-164	-1.54288e-163	4.43305e-163	3.41887e-163	4.09943e-163	8.74141e-163	-1.51734e-164	-8.55593e-163	7.25749e-163	-5.0322e-163	1.59324e-163	4.72478e-163	-5.70848e-163	2.86027e-163	3.46171e-163	-7.10524e-164	0
7.14947e-163	-1.26647e-163	5.06059e-163	1.44564e-163	5.42871e-164	-5.18243e-163	-3.75808e-163	1.97101e-163	1.83266e-163	-2.00915e-163	-1.90903e-163	-1.02198e-163	-7.05267e-163	-1.14036e-163	2.9896e-164	-1.54288e-163	4.43305e-163	3.41887e-163	4.09943e-163	8.74141e-163	-1.51734e-164	-8.55593e-163	7.25749e-163	-5.0322e-163	1.59324e-163	4.72478e-163	-5.70848e-163	2.86027e-163	3.46171e-163	-7.10524e-164	0
7.14947e-163	-1.26647e-163	5.06059e-163	1.44564e-163	5.42871e-164	-5.18243e-163	-3.75808e-163	1.97101e-163	1.83266e-163	-2.00915e-163	-1.90903e-163	-1.02198e-163	-7.05267e-163	-1.14036e-163	2.9896e-164	-1.54288e-163	4.43305e-163	3.41887e-163	4.09943e-163	8.74141e-163	-1.51734e-164	-8.55593e-163	7.25749e-163	-5.0322e-163	1.59324e-163	4.72478e-163	-5.70848e-163	2.86027e-163	3.46171e-163	-7.10524e-164	0
7.14947e-163	-1.26647e-163	5.06059e-163	1.44564e-163	5.42871e-164	-5.18243e-163	-3.75808e-163	1.97101e-163	1.83266e-163	-2.00915e-163	-1.90903e-163	-1.02198e-163	-7.05267e-163	-1.14036e-163	2.9896e-164	-1.54288e-163	4.43305e-163	3.41887e-163	4.09943e-163	8.74141e-163	-1.51734e-164	-8.55593e-163	7.25749e-163	-5.0322e-163	1.59324e-163	4.72478e-163	-5.70848e-163	2.86027e-163	3.46171e-163	-7.10524e-164	0
7.14947e-163	-1.26647e-163	5.06059e-163	1.44564e-163	5.42871e-164	-5.18243e-163	-3.75808e-163	1.97101e-163	1.83266e-163	-2.00915e-163	-1.90903e-163	-1.02198e-163	-7.05267e-163	-1.14036e-163	2.9896e-164	-1.54288e-163	4.43305e-163	3.41887e-163	4.09943e-163	8.74141e-163	-1.51734e-164	-8.55593e-163	7.25749e-163	-5.0322e-163	1.59324e-163	4.72478e-163	-5.70848e-163	2.86027e-163	3.46171e-163	-7.10524e-164	0
7.14947e-163	-1.26647e-163	5.06059e-163	1.44564e-163	5.42871e-164	-5.18243e-163	-3.75808e-163	1.97101e-163	1.83266e-163	-2.00915e-163	-1.90903e-163	-1.02198e-163	-7.05267e-163	-1.14036e-163	2.9896e-164	-1.54288e-163	4.43305e-163	3.41887e-163	4.09943e-163	8.74141e-163	-1.51734e-164	-8.55593e-163	7.25749e-163	-5.0322e-163	1.59324e-163	4.72478e-163	-5.70848e-163	2.86027e-163	3.46171e-163	-7.10524e-164	0
7.14947e-163	-1.26647e-163	5.06059e-163	1.44564e-163	5.42871e-164	-5.18243e-163	-3.75808e-163	1.97101e-163	1.83266e-163	-2.00915e-163	-1.90903e-163	-1.02198e-163	-7.05267e-163	-1.14036e-163	2.9896e-164	-1.54288e-163	4.43305e-163	3.41887e-163	4.09943e-163	8.74141e-163	-1.51734e-164	-8.55593e-163	7.25749e-163	-5.0322e-163	1.59324e-163	4.72478e-163	-5.70848e-163	2.86027e-163	3.46171e-163	-7.10524e-164	0
7.14947e-163	-1.26647e-163	5.06059e-163	1.44564e-163	5.42871e-164	-5.18243e-163	-3.75808e-163	1.97101e-163	1.83266e-163	-2.00915e-163	-1.90903e-163	-1.02198e-163	-7.05267e-163	-1.14036e-163	2.9896e-164	-1.54288e-163	4.43305e-163	3.41887e-163	4.09943e-163	8.74141e-163	-1.51734e-164	-8.55593e-163	7.25749e-163	-5.0322e-163	1.59324e-163	4.72478e-163	-5.70848e-163	2.86027e-163	3.46171e-163	-7.10524e-164	0
7.14947e-163	-1.26647e-163	5.06059e-163	1.44564e-163	5.42871e-164	-5.18243e-163	-3.75808e-163	1.97101e-163	1.83266e-163	-2.00915e-163	-1.90903e-163	-1.02198e-163	-7.05267e-163	-1.14036e-163	2.9896e-164	-1.54288e-163	4.43305e-163	3.41887e-163	4.09943e-163	8.74141e-163	-1.51734e-164	-8.55593e-163	7.25749e-163	-5.0322e-163	1.59324e-163	4.72478e-163	-5.70848e-163	2.86027e-163	3.46171e-163	-7.10524e-164	0
7.14947e-163	-1.26647e-163	5.06059e-163	1.44564e-163	5.42871e-164	-5.18243e-163	-3.75808e-163	1.97101e-163	1.83266e-163	-2.00915e-163	-1.90903e-163	-1.02198e-163	-7.05267e-163	-1.14036e-163	2.9896e-164	-1.54288e-163	4.43305e-163	3.41887e-163	4.09943e-163	8.74141e-163	-1.51734e-164	-8.55593e-163	7.25749e-163	-5.0322e-163	1.59324e-163	4.72478e-163	-5.70848e-163	2.86027e-163	3.46171e-163	-7.10524e-164	0
7.14947e-163	-1.26647e-163	5.06059e-163	1.44564e-163	5.42871e-164	-5.18243e-163	-3.75808e-163	1.97101e-163	1.83266e-163	-2.00915e-163	-1.90903e-163	-1.02198e-163	-7.05267e-163	-1.14036e-163	2.9896e-164	-1.54288e-163	4.43305e-163	3.41887e-163	4.09943e-163	8.74141e-163	-1.51734e-164	-8.55593e-163	7.25749e-163	-5.0322e-163	1.59324e-163	4.72478e-163	-5.70848e-163	2.86027e-163	3.46171e-163	-7.10524e-164	0
7.14947e-163	-1.26647e-163	5.06059e-163	1.44564e-163	5.42871e-164	-5.18243e-163	-3.75808e-163	1.97101e-163	1.83266e-163	-2.00915e-163	-1.90903e-163	-1.02198e-163	-7.05267e-163	-1.14036e-163	2.9896e-164	-1.54288e-163	4.43305e-163	3.41887e-163	4.09943e-163	8.74141e-163	-1.51734e-164	-8.55593e-163	7.25749e-163	-5.0322e-163	1.59324e-163	4.72478e-163	-5.70848e-163	2.86027e-163	3.46171e-163	-7.10524e-164	0
7.14947e-163	-1.26647e-163	5.06059e-163	1.44564e-163	5.42871e-164	-5.18243e-163	-3.75808e-163	1.97101e-163	1.83266e-163	-2.00915e-163	-1.90903e-163	-1.02198e-163	-7.05267e-163	-1.14036e-163	2.9896e-164	-1.54288e-163	4.43305e-163	3.41887e-163	4.09943e-163	8.74141e-163	-1.51734e-164	-8.55593e-163	7.25749e-163	-5.0322e-163	1.59324e-163	4.72478e-163	-5.70848e-163	2.86027e-163	3.46171e-163	-7.10524e-164	0
7.14947e-163	-1.26647e-163	5.06059e-163	1.44564e-163	5.42871e-164	-5.18243e-163	-3.75808e-163	1.97101e-163	1.83266e-163	-2.00915e-163	-1.90903e-163	-1.02198e-163	-7.05267e-163	-1.14036e-163	2.9896e-164	-1.54288e-163	4.43305e-163	3.41887e-163	4.09943e-163	8.74141e-163	-1.51734e-164	-8.55593e-163	7.25749e-163	-5.0322e-163	1.59324e-163	4.72478e-163	-5.70848e-163	2.86027e-163	3.46171e-163	-7.10524e-164	0
7.14947e-163	-1.26647e-163	5.06059e-163	1.44564e-163	5.42871e-164	-5.18243e-163	-3.75808e-163	1.97101e-163	1.83266e-163	-2.00915e-163	-1.90903e-163	-1.02198e-163	-7.05267e-163	-1.14036e-163	2.9896e-164	-1.54288e-163	4.43305e-163	3.41887e-163	4.09943e-163	8.74141e-163	-1.51734e-164	-8.55593e-163	7.25749e-163	-5.0322e-163	1.59324e-163	4.72478e-163	-5.70848e-163	2.86027e-163	3.46171e-163	-7.10524e-164	0
7.14947e-163	-1.26647e-163	5.06059e-163	1.44564e-163	5.42871e-164	-5.18243e-163	-3.75808e-163	1.97101e-163	1.83266e-163	-2.00915e-163	-1.90903e-163	-1.02198e-163	-7.05267e-163	-1.14036e-163	2.9896e-164	-1.54288e-163	4.43305e-163	3.41887e-163	4.09943e-163	8.74141e-163	-1.51734e-164	-8.55593e-163	7.25749e-163	-5.0322e-163	1.59324e-163	4.72478e-163	-5.70848e-163	2.86027e-163	3.46171e-163	-7.10524e-164	0
7.14947e-163	-1.26647e-163	5.06059e-163	1.44564e-163	5.42871e-164	-5.18243e-163	-3.75808e-163	1.97101e-163	1.83266e-163	-2.00915e-163	-1.90903e-163	-1.02198e-163	-7.05267e-163	-1.14036e-163	2.9896e-164	-1.54288e-163	4.43305e-163	3.41887e-163	4.09943e-163	8.74141e-163	-1.51734e-164	-8.55593e-163	7.25749e-163	-5.0322e-163	1.59324e-163	4.72478e-163	-5.70848e-163	2.86027e-163	3.46171e-163	-7.10524e-164	0
7.14947e-163	-1.26647e-163	5.06059e-163	1.44564e-163	5.42871e-164	-5.18243e-163	-3.75808e-163	1.97101e-163	1.83266e-163	-2.00915e-163	-1.90903e-163	-1.02198e-163	-7.05267e-163	-1.14036e-163	2.9896e-164	-1.54288e-163	4.43305e-163	3.41887e-163	4.09943e-163	8.74141e-163	-1.51734e-164	-8.55593e-163	7.25749e-163	-5.0322e-163	1.59324e-163	4.72478e-163	-5.70848e-163	2.86027e-163	3.46171e-163	-7.10524e-164	0
7.14947e-163	-1.26647e-163	5.06059e-163	1.44564e-163	5.42871e-164	-5.18243e-163	-3.75808e-163	1.97101e-163	1.83266e-163	-2.00915e-163	-1.90903e-163	-1.02198e-163	-7.05267e-163	-1.14036e-163	2.9896e-164	-1.54288e-163	4.43305e-163	3.41887e-163	4.09943e-163	8.74141e-163	-1.51734e-164	-8.55593e-163	7.25749e-163	-5.0322e-163	1.59324e-163	4.72478e-163	-5.70848e-163	2.86027e-163	3.46171e-163	-7.10524e-164	0
7.14947e-163	-1.26647e-163	5.06059e-163	1.44564e-163	5.42871e-164	-5.18243e-163	-3.75808e-163	1.97101e-163	1.83266e-163	-2.00915e-163	-1.90903e-163	-1.02198e-163	-7.05267e-163	-1.14036e-163	2.9896e-164	-1.54288e-163	4.43305e-163	3.41887e-163	4.09943e-163	8.74141e-163	-1.51734e-164	-8.55593e-163	7.25749e-163	-5.0322e-163	1.59324e-163	4.72478e-163	-5.70848e-163	2.86027e-163	3.46171e-163	-7.10524e-164	0
7.14947e-163	-1.26647e-163	5.06059e-163	1.44564e-163	5.42871e-164	-5.18243e-163	-3.75808e-163	1.97101e-163	1.83266e-163	-2.00915e-163	-1.90903e-163	-1.02198e-163	-7.05267e-163	-1.14036e-163	2.9896e-164	-1.54288e-163	4.43305e-163	3.41887e-163	4.09943e-163	8.74141e-163	-1.51734e-164	-8.55593e-163	7.25749e-163	-5.0322e-163	1.59324e-163	4.72478e-163	-5.70848e-163	2.86027e-163	3.46171e-163	-7.10524e-164	0
7.14947e-163	-1.26647e-163	5.06059e-163	1.44564e-163	5.42871e-164	-5.18243e-163	-3.75808e-163	1.97101e-163	1.83266e-163	-2.00915e-163	-1.90903e-163	-1.02198e-163	-7.05267e-163	-1.14036e-163	2.9896e-164	-1.54288e-163	4.43305e-163	3.41887e-163	4.09943e-163	8.74141e-163	-1.51734e-164	-8.55593e-163	7.25749e-163	-5.0322e-163	1.59324e-163	4.72478e-163	-5.70848e-163	2.86027e-163	3.46171e-163	-7.10524e-164	0
7.14947e-163	-1.26647e-163	5.06059e-163	1.44564e-163	5.42871e-164	-5.18243e-163	-3.75808e-163	1.97101e-163	1.83266e-163	-2.00915e-163	-1.90903e-163	-1.02198e-163	-7.05267e-163	-1.14036e-163	2.9896e-164	-1.54288e-163	4.43305e-163	3.41887e-163	4.09943e-163	8.74141e-163	-1.51734e-164	-8.55593e-163	7.25749e-163	-5.0322e-163	1.59324e-163	4.72478e-163	-5.70848e-163	2.86027e-163	3.46171e-163	-7.10524e-164	0
7.14947e-163	-1.26647e-163	5.06059e-163	1.44564e-163	5.42871e-164	-5.18243e-163	-3.75808e-163	1.97101e-163	1.83266e-163	-2.00915e-163	-1.90903e-163	-1.02198e-163	-7.05267e-163	-1.14036e-163	2.9896e-164	-1.54288e-163	4.43305e-163	3.41887e-163	4.09943e-163	8.74141e-163	-1.51734e-164	-8.55593e-163	7.25749e-163	-5.0322e-163	1.59324e-163	4.72478e-163	-5.70848e-163	2.86027e-163	3.46171e-163	-7.10524e-164	0
7.14947e-163	-1.26647e-163	5.06059e-163	1.44564e-163	5.42871e-164	-5.18243e-163	-3.75808e-163	1.97101e-163	1.83266e-163	-2.00915e-163	-1.90903e-163	-1.02198e-163	-7.05267e-163	-1.14036e-163	2.9896e-164	-1.54288e-163	4.43305e-163	3.41887e-163	4.09943e-163	8.74141e-163	-1.51734e-164	-8.55593e-163	7.25749e-163	-5.0322e-163	1.59324e-163	4.72478e-163	-5.70848e-163	2.86027e-163	3.46171e-163	-7.10524e-164	0
7.14947e-163	-1.26647e-163	5.06059e-163	1.44564e-163	5.42871e-164	-5.18243e-163	-3.75808e-163	1.97101e-163	1.83266e-163	-2.00915e-163	-1.90903e-163	-1.02198e-163	-7.05267e-163	-1.14036e-163	2.9896e-164	-1.54288e-163	4.43305e-163	3.41887e-163	4.09943e-163	8.74141e-163	-1.51734e-164	-8.55593e-163	7.25749e-163	-5.0322e-163	1.59324e-163	4.72478e-163	-5.70848e-163	2.86027e-163	3.46171e-163	-7.10524e-164	0
7.14947e-163	-1.26647e-163	5.06059e-163	1.44564e-163	5.42871e-164	-5.18243e-163	-3.75808e-163	1.97101e-163	1.83266e-163	-2.00915e-163	-1.90903e-163	-1.02198e-163	-7.05267e-163	-1.14036e-163	2.9896e-164	-1.54288e-163	4.43305e-163	3.41887e-163	4.09943e-163	8.74141e-163	-1.51734e-164	-8.55593e-163	7.25749e-163	-5.0322e-163	1.59324e-163	4.72478e-163	-5.70848e-163	2.86027e-163	3.46171e-163	-7.10524e-164	0
7.14947e-163	-1.26647e-163	5.06059e-163	1.44564e-163	5.42871e-164	-5.18243e-163	-3.75808e-163	1.97101e-163	1.83266e-163	-2.00915e-163	-1.90903e-163	-1.02198e-163	-7.05267e-163	-1.14036e-163	2.9896e-164	-1.54288e-163	4.43305e-163	3.41887e-163	4.09943e-163	8.74141e-163	-1.51734e-164	-8.55593e-163	7.25749e-163	-5.0322e-163	1.59324e-163	4.72478e-163	-5.70848e-163	2.86027e-163	3.46171e-163	-7.10524e-164	0
7.14947e-163	-1.26647e-163	5.06059e-163	1.44564e-163	5.42871e-164	-5.18243e-163	-3.75808e-163	1.97101e-163	1.83266e-163	-2.00915e-163	-1.90903e-163	-1.02198e-163	-7.05267e-163	-1.14036e-163	2.9896e-164	-1.54288e-163	4.43305e-163	3.41887e-163	4.09943e-163	8.74141e-163	-1.51734e-164	-8.55593e-163	7.25749e-163	-5.0322e-163	1.59324e-163	4.72478e-163	-5.70848e-163	2.86027e-163	3.46171e-163	-7.10524e-164	0
7.14947e-163	-1.26647e-163	5.06059e-163	1.44564e-163	5.42871e-164	-5.18243e-163	-3.75808e-163	1.97101e-163	1.83266e-163	-2.00915e-163	-1.90903e-163	-1.02198e-163	-7.05267e-163	-1.14036e-163	2.9896e-164	-1.54288e-163	4.43305e-163	3.41887e-163	4.09943e-163	8.74141e-163	-1.51734e-164	-8.55593e-163	7.25749e-163	-5.0322e-163	1.59324e-163	4.72478e-163	-5.70848e-163	2.86027e-163	3.46171e-163	-7.10524e-164	0
7.14947e-163	-1.26647e-163	5.06059e-163	1.44564e-163	5.42871e-164	-5.18243e-163	-3.75808e-163	1.97101e-163	1.83266e-163	-2.00915e-163	-1.90903e-163	-1.02198e-163	-7.05267e-163	-1.14036e-163	2.9896e-164	-1.54288e-163	4.43305e-163	3.41887e-163	4.09943e-163	8.74141e-163	-1.51734e-164	-8.55593e-163	7.25749e-163	-5.0322e-163	1.59324e-163	4.72478e-163	-5.70848e-163	2.86027e-163	3.46171e-163	-7.10524e-164	0
7.14947e-163	-1.26647e-163	5.06059e-163	1.44564e-163	5.42871e-164	-5.18243e-163	-3.75808e-163	1.97101e-163	1.83266e-163	-2.00915e-163	-1.90903e-163	-1.02198e-163	-7.05267e-163	-1.14036e-163	2.9896e-164	-1.54288e-163	4.43305e-163	3.41887e-163	4.09943e-163	8.74141e-163	-1.51734e-164	-8.55593e-163	7.25749e-163	-5.0322e-163	1.59324e-163	4.72478e-163	-5.70848e-163	2.86027e-163	3.46171e-163	-7.10524e-164	0
7.14947e-163	-1.26647e-163	5.06059e-163	1.44564e-163	5.42871e-164	-5.18243e-163	-3.75808e-163	1.97101e-163	1.83266e-163	-2.00915e-163	-1.90903e-163	-1.02198e-163	-7.05267e-163	-1.14036e-163	2.9896e-164	-1.54288e-163	4.43305e-163	3.41887e-163	4.09943e-163	8.74141e-163	-1.51734e-164	-8.55593e-163	7.25749e-163	-5.0322e-163	1.59324e-163	4.72478e-163	-5.70848e-163	2.86027e-163	3.46171e-163	-7.10524e-164	0
7.14947e-163	-1.26647e-163	5.06059e-163	1.44564e-163	5.42871e-164	-5.18243e-163	-3.75808e-163	1.97101e-163	1.83266e-163	-2.00915e-163	-1.90903e-163	-1.02198e-163	-7.05267e-163	-1.14036e-163	2.9896e-164	-1.54288e-163	4.43305e-163	3.41887e-163	4.09943e-163	8.74141e-163	-1.51734e-164	-8.55593e-163	7.25749e-163	-5.0322e-163	1.59324e-163	4.72478e-163	-5.70848e-163	2.86027e-163	3.46171e-163	-7.10524e-164	0
7.14947e-163	-1.26647e-163	5.06059e-163	1.44564e-163	5.42871e-164	-5.18243e-163	-3.75808e-163	1.97101e-163	1.83266e-163	-2.00915e-163	-1.90903e-163	-1.02198e-163	-7.05267e-163	-1.14036e-163	2.9896e-164	-1.54288e-163	4.43305e-163	3.41887e-163	4.09943e-163	8.74141e-163	-1.51734e-164	-8.55593e-163	7.25749e-163	-5.0322e-163	1.59324e-163	4.72478e-163	-5.70848e-163	2.86027e-163	3.46171e-163	-7.10524e-164	0
7.14947e-163	-1.26647e-163	5.06059e-163	1.44564e-163	5.42871e-164	-5.18243e-163	-3.75808e-163	1.97101e-163	1.83266e-163	-2.00915e-163	-1.90903e-163	-1.02198e-163	-7.05267e-163	-1.14036e-163	2.9896e-164	-1.54288e-163	4.43305e-163	3.41887e-163	4.09943e-163	8.74141e-163	-1.51734e-164	-8.55593e-163	7.25749e-163	-5.0322e-163	1.59324e-163	4.72478e-163	-5.70848e-163	2.86027e-163	3.46171e-163	-7.10524e-164	0
7.14947e-163	-1.26647e-163	5.06059e-163	1.44564e-163	5.42871e-164	-5.18243e-163	-3.75808e-163	1.97101e-163	1.83266e-163	-2.00915e-163	-1.90903e-163	-1.02198e-163	-7.05267e-163	-1.14036e-163	2.9896e-164	-1.54288e-163	4.43305e-163	3.41887e-163	4.09943e-163	8.74141e-163	-1.51734e-164	-8.55593e-163	7.25749e-163	-5.0322e-163	1.59324e-163	4.72478e-163	-5.70848e-163	2.86027e-163	3.46171e-163	-7.10524e-164	0
7.14947e-163	-1.26647e-163	5.06059e-163	1.44564e-163	5.42871e-164	-5.18243e-163	-3.75808e-163	1.97101e-163	1.83266e-163	-2.00915e-163	-1.90903e-163	-1.02198e-163	-7.05267e-163	-1.14036e-163	2.9896e-164	-1.54288e-163	4.43305e-163	3.41887e-163	4.09943e-163	8.74141e-163	-1.51734e-164	-8.55593e-163	7.25749e-163	-5.0322e-163	1.59324e-163	4.72478e-163	-5.70848e-163	2.86027e-163	3.46171e-163	-7.10524e-164	0
7.14947e-163	-1.26647e-163	5.06059e-163	1.44564e-163	5.42871e-164	-5.18243e-163	-3.75808e-163	1.97101e-163	1.83266e-163	-2.00915e-163	-1.90903e-163	-1.02198e-163	-7.05267e-163	-1.14036e-163	2.9896e-164	-1.54288e-163	4.43305e-163	3.41887e-163	4.09943e-163	8.74141e-163	-1.51734e-164	-8.55593e-163	7.25749e-163	-5.0322e-163	1.59324e-163	4.72478e-163	-5.70848e-163	2.86027e-163	3.46171e-163	-7.10524e-164	0
7.14947e-163	-1.26647e-163	5.06059e-163	1.44564e-163	5.42871e-164	-5.18243e-163	-3.75808e-163	1.97101e-163	1.83266e-163	-2.00915e-163	-1.90903e-163	-1.02198e-163	-7.05267e-163	-1.14036e-163	2.9896e-164	-1.54288e-163	4.43305e-163	3.41887e-163	4.09943e-163	8.74141e-163	-1.51734e-164	-8.55593e-163	7.25749e-163	-5.0322e-163	1.59324e-163	4.72478e-163	-5.70848e-163	2.86027e-163	3.46171e-163	-7.10524e-164	0
7.14947e-163	-1.26647e-163	5.06059e-163	1.44564e-163	5.42871e-164	-5.18243e-163	-3.75808e-163	1.97101e-163	1.83266e-163	-2.00915e-163	-1.90903e-163	-1.02198e-163	-7.05267e-163	-1.14036e-163	2.9896e-164	-1.54288e-163	4.43305e-163	3.41887e-163	4.09943e-163	8.74141e-163	-1.51734e-164	-8.55593e-163	7.25749e-163	-5.0322e-163	1.59324e-163	4.72478e-163	-5.70848e-163	2.86027e-163	3.46171e-163	-7.10524e-164	0
7.14947e-163	-1.26647e-163	5.06059e-163	1.44564e-163	5.42871e-164	-5.18243e-163	-3.75808e-163	1.97101e-163	1.83266e-163	-2.00915e-163	-1.90903e-163	-1.02198e-163	-7.05267e-163	-1.14036e-163	2.9896e-164	-1.54288e-163	4.43305e-163	3.41887e-163	4.09943e-163	8.74141e-163	-1.51734e-164	-8.55593e-163	7.25749e-163	-5.0322e-163	1.59324e-163	4.72478e-163	-5.70848e-163	2.86027e-163	3.46171e-163	-7.10524e-164	0
7.14947e-163	-1.26647e-163	5.06059e-163	1.44564e-163	5.42871e-164	-5.18243e-163	-3.75808e-163	1.97101e-163	1.83266e-163	-2.00915e-163	-1.90903e-163	-1.02198e-163	-7.05267e-163	-1.14036e-163	2.9896e-164	-1.54288e-163	4.43305e-163	3.41887e-163	4.09943e-163	8.74141e-163	-1.51734e-164	-8.55593e-163	7.25749e-163	-5.0322e-163	1.59324e-163	4.72478e-163	-5.70848e-163	2.86027e-163	3.46171e-163	-7.10524e-164	0
7.14947e-163	-1.26647e-163	5.06059e-163	1.44564e-163	5.42871e-164	-5.18243e-163	-3.75808e-163	1.97101e-163	1.83266e-163	-2.00915e-163	-1.90903e-163	-1.02198e-163	-7.05267e-163	-1.14036e-163	2.9896e-164	-1.54288e-163	4.43305e-163	3.41887e-163	4.09943e-163	8.74141e-163	-1.51734e-164	-8.55593e-163	7.25749e-163	-5.0322e-163	1.59324e-163	4.72478e-163	-5.70848e-163	2.86027e-163	3.46171e-163	-7.10524e-164	0
7.14947e-163	-1.26647e-163	5.06059e-163	1.44564e-163	5.42871e-164	-5.18243e-163	-3.75808e-163	1.97101e-163	1.83266e-163	-2.00915e-163	-1.90903e-163	-1.02198e-163	-7.05267e-163	-1.14036e-163	2.9896e-164	-1.54288e-163	4.43305e-163	3.41887e-163	4.09943e-163	8.74141e-163	-1.51734e-164	-8.55593e-163	7.25749e-163	-5.0322e-163	1.59324e-163	4.72478e-163	-5.70848e-163	2.86027e-163	3.46171e-163	-7.10524e-164	0
7.14947e-163	-1.26647e-163	5.06059e-163	1.44564e-163	5.42871e-164	-5.18243e-163	-3.75808e-163	1.97101e-163	1.83266e-163	-2.00915e-163	-1.90903e-163	-1.02198e-163	-7.05267e-163	-1.14036e-163	2.9896e-164	-1.54288e-163	4.43305e-163	3.41887e-163	4.09943e-163	8.74141e-163	-1.51734e-164	-8.55593e-163	7.25749e-163	-5.0322e-163	1.59324e-163	4.72478e-163	-5.70848e-163	2.86027e-163	3.46171e-163	-7.10524e-164	0
7.14947e-163	-1.26647e-163	5.06059e-163	1.44564e-163	5.42871e-164	-5.18243e-163	-3.75808e-163	1.97101e-163	1.83266e-163	-2.00915e-163	-1.90903e-163	-1.02198e-163	-7.05267e-163	-1.14036e-163	2.9896e-164	-1.54288e-163	4.43305e-163	3.41887e-163	4.09943e-163	8.74141e-163	-1.51734e-164	-8.55593e-163	7.25749e-163	-5.0322e-163	1.59324e-163	4.72478e-163	-5.70848e-163	2.86027e-163	3.46171e-163	-7.10524e-164	0
7.14947e-163	-1.26647e-163	5.06059e-163	1.44564e-163	5.42871e-164	-5.18243e-163	-3.75808e-163	1.97101e-163	1.83266e-163	-2.00915e-163	-1.90903e-163	-1.02198e-163	-7.05267e-163	-1.14036e-163	2.9896e-164	-1.54288e-163	4.43305e-163	3.41887e-163	4.09943e-163	8.74141e-163	-1.51734e-164	-8.55593e-163	7.25749e-163	-5.0322e-163	1.59324e-163	4.72478e-163	-5.70848e-163	2.86027e-163	3.46171e-163	-7.10524e-164	0
7.14947e-163	-1.26647e-163	5.06059e-163	1.44564e-163	5.42871e-164	-5.18243e-163	-3.75808e-163	1.97101e-163	1.83266e-163	-2.00915e-163	-1.90903e-163	-1.02198e-163	-7.05267e-163	-1.14036e-163	2.9896e-164	-1.54288e-163	4.43305e-163	3.41887e-163	4.09943e-163	8.74141e-163	-1.51734e-164	-8.55593e-163	7.25749e-163	-5.0322e-163	1.59324e-163	4.72478e-163	-5.70848e-163	2.86027e-163	3.46171e-163	-7.10524e-164	0
7.14947e-163	-1.26647e-163	5.06059e-163	1.44564e-163	5.42871e-164	-5.18243e-163	-3.75808e-163	1.97101e-163	1.83266e-163	-2.00915e-163	-1.90903e-163	-1.02198e-163	-7.05267e-163	-1.14036e-163	2.9896e-164	-1.54288e-163	4.43305e-163	3.41887e-163	4.09943e-163	8.74141e-163	-1.51734e-164	-8.55593e-163	7.25749e-163	-5.0322e-163	1.59324e-163	4.72478e-163	-5.70848e-163	2.86027e-163	3.46171e-163	-7.10524e-164	0
7.14947e-163	-1.26647e-163	5.06059e-163	1.44564e-163	5.42871e-164	-5.18243e-163	-3.75808e-163	1.97101e-163	1.83266e-163	-2.00915e-163	-1.90903e-163	-1.02198e-163	-7.05267e-163	-1.14036e-163	2.9896e-164	-1.54288e-163	4.43305e-163	3.41887e-163	4.09943e-163	8.74141e-163	-1.51734e-164	-8.55593e-163	7.25749e-163	-5.0322e-163	1.59324e-163	4.72478e-163	-5.70848e-163	2.86027e-163	3.46171e-163	-7.10524e-164	0
7.14947e-163	-1.26647e-163	5.06059e-163	1.44564e-163	5.42871e-164	-5.18243e-163	-3.75808e-163	1.97101e-163	1.83266e-163	-2.00915e-163	-1.90903e-163	-1.02198e-163	-7.05267e-163	-1.14036e-163	2.9896e-164	-1.54288e-163	4.43305e-163	3.41887e-163	4.09943e-163	8.74141e-163	-1.51734e-164	-8.55593e-163	7.25749e-163	-5.0322e-163	1.59324e-163	4.72478e-163	-5.70848e-163	2.86027e-163	3.46171e-163	-7.10524e-164	0
7.14947e-163	-1.26647e-163	5.06059e-163	1.44564e-163	5.42871e-164	-5.18243e-163	-3.75808e-163	1.97101e-163	1.83266e-163	-2.00915e-163	-1.90903e-163	-1.02198e-163	-7.05267e-163	-1.14036e-163	2.9896e-164	-1.54288e-163	4.43305e-163	3.41887e-163	4.09943e-163	8.74141e-163	-1.51734e-164	-8.55593e-163	7.25749e-163	-5.0322e-163	1.59324e-163	4.72478e-163	-5.70848e-163	2.86027e-163	3.46171e-163	-7.10524e-164	0
7.14947e-163	-1.26647e-163	5.06059e-163	1.44564e-163	5.42871e-164	-5.18243e-163	-3.75808e-163	1.97101e-163	1.83266e-163	-2.00915e-163	-1.90903e-163	-1.02198e-163	-7.05267e-163	-1.14036e-163	2.9896e-164	-1.54288e-163	4.43305e-163	3.41887e-163	4.09943e-163	8.74141e-163	-1.51734e-164	-8.55593e-163	7.25749e-163	-5.0322e-163	1.59324e-163	4.72478e-163	-5.70848e-163	2.86027e-163	3.46171e-163	-7.10524e-164	0
7.14947e-163	-1.26647e-163	5.06059e-163	1.44564e-163	5.42871e-164	-5.18243e-163	-3.75808e-163	1.97101e-163	1.83266e-163	-2.00915e-163	-1.90903e-163	-1.02198e-163	-7.05267e-163	-1.14036e-163	2.9896e-164	-1.54288e-163	4.43305e-163	3.41887e-163	4.09943e-163	8.74141e-163	-1.51734e-164	-8.55593e-163	7.25749e-163	-5.0322e-163	1.59324e-163	4.72478e-163	-5.70848e-163	2.86027e-163	3.46171e-163	-7.10524e-164	0
7.14947e-163	-1.26647e-163	5.06059e-163	1.44564e-163	5.42871e-164	-5.18243e-163	-3.75808e-163	1.97101e-163	1.83266e-163	-2.00915e-163	-1.90903e-163	-1.02198e-163	-7.05267e-163	-1.14036e-163	2.9896e-164	-1.54288e-163	4.43305e-163	3.41887e-163	4.09943e-163	8.74141e-163	-1.51734e-164	-8.55593e-163	7.25749e-163	-5.0322e-163	1.59324e-163	4.72478e-163	-5.70848e-163	2.86027e-163	3.46171e-163	-7.10524e-164	0
7.14947e-163	-1.26647e-163	5.06059e-163	1.44564e-163	5.42871e-164	-5.18243e-163	-3.75808e-163	1.97101e-163	1.83266e-163	-2.00915e-163	-1.90903e-163	-1.02198e-163	-7.05267e-163	-1.14036e-163	2.9896e-164	-1.54288e-163	4.43305e-163	3.41887e-163	4.09943e-163	8.74141e-163	-1.51734e-164	-8.55593e-163	7.25749e-163	-5.0322e-163	1.59324e-163	4.72478e-163	-5.70848e-163	2.86027e-163	3.46171e-163	-7.10524e-164	0
7.14947e-163	-1.26647e-163	5.06059e-163	1.44564e-163	5.42871e-164	-5.18243e-163	-3.75808e-163	1.97101e-163	1.83266e-163	-2.00915e-163	-1.90903e-163	-1.02198e-163	-7.05267e-163	-1.14036e-163	2.9896e-164	-1.54288e-163	4.43305e-163	3.41887e-163	4.09943e-163	8.74141e-163	-1.51734e-164	-8.55593e-163	7.25749e-163	-5.0322e-163	1.59324e-163	4.72478e-163	-5.70848e-163	2.86027e-163	3.46171e-163	-7.10524e-164	0
7.14947e-163	-1.26647e-163	5.06059e-163	1.44564e-163	5.42871e-164	-5.18243e-163	-3.75808e-163	1.97101e-163	1.83266e-163	-2.00915e-163	-1.90903e-163	-1.02198e-163	-7.05267e-163	-1.14036e-163	2.9896e-164	-1.54288e-163	4.43305e-163	3.41887e-163	4.09943e-163	8.74141e-163	-1.51734e-164	-8.55593e-163	7.25749e-163	-5.0322e-163	1.59324e-163	4.72478e-163	-5.70848e-163	2.86027e-163	3.46171e-163	-7.10524e-164	0
7.14947e-163	-1.26647e-163	5.06059e-163	1.44564e-163	5.42871e-164	-5.18243e-163	-3.75808e-163	1.97101e-163	1.83266e-163	-2.00915e-163	-1.90903e-163	-1.02198e-163	-7.05267e-163	-1.14036e-163	2.9896e-164	-1.54288e-163	4.43305e-163	3.41887e-163	4.09943e-163	8.74141e-163	-1.51734e-164	-8.55593e-163	7.25749e-163	-5.0322e-163	1.59324e-163	4.72478e-163	-5.70848e-163	2.86027e-163	3.46171e-163	-7.10524e-164	0
7.14947e-163	-1.26647e-163	5.06059e-163	1.44564e-163	5.42871e-164	-5.18243e-163	-3.75808e-163	1.97101e-163	1.83266e-163	-2.00915e-163	-1.90903e-163	-1.02198e-163	-7.05267e-163	-1.14036e-163	2.9896e-164	-1.54288e-163	4.43305e-163	3.41887e-163	4.09943e-163	8.74141e-163	-1.51734e-164	-8.55593e-163	7.25749e-163	-5.0322e-163	1.59324e-163	4.72478e-163	-5.70848e-163	2.86027e-163	3.46171e-163	-7.10524e-164	0
7.14947e-163	-1.26647e-163	5.06059e-163	1.44564e-163	5.42871e-164	-5.18243e-163	-3.75808e-163	1.97101e-163	1.83266e-163	-2.00915e-163	-1.90903e-163	-1.02198e-163	-7.05267e-163	-1.14036e-163	2.9896e-164	-1.54288e-163	4.43305e-163	3.41887e-163	4.09943e-163	8.74141e-163	-1.51734e-164	-8.55593e-163	7.25749e-163	-5.0322e-163	1.59324e-163	4.72478e-163	-5.70848e-163	2.86027e-163	3.46171e-163	-7.10524e-164	0
7.14947e-163	-1.26647e-163	5.06059e-163	1.44564e-163	5.42871e-164	-5.18243e-163	-3.75808e-163	1.97101e-163	1.83266e-163	-2.00915e-163	-1.90903e-163	-1.02198e-163	-7.05267e-163	-1.14036e-163	2.9896e-164	-1.54288e-163	4.43305e-163	3.41887e-163	4.09943e-163	8.74141e-163	-1.51734e-164	-8.55593e-163	7.25749e-163	-5.0322e-163	1.59324e-163	4.72478e-163	-5.70848e-163	2.86027e-163	3.46171e-163	-7.10524e-164	0
7.14947e-163	-1.26647e-163	5.06059e-163	1.44564e-163	5.42871e-164	-5.18243e-163	-3.75808e-163	1.97101e-163	1.83266e-163	-2.00915e-163	-1.90903e-163	-1.02198e-163	-7.05267e-163	-1.14036e-163	2.9896e-164	-1.54288e-163	4.43305e-163	3.41887e-163	4.09943e-163	8.74141e-163	-1.51734e-164	-8.55593e-163	7.25749e-163	-5.0322e-163	1.59324e-163	4.72478e-163	-5.70848e-163	2.86027e-163	3.46171e-163	-7.10524e-164	0
7.14947e-163	-1.26647e-163	5.06059e-163	1.44564e-163	5.42871e-164	-5.18243e-163	-3.75808e-163	1.97101e-163	1.83266e-163	-2.00915e-163	-1.90903e-163	-1.02198e-163	-7.05267e-163	-1.14036e-163	2.9896e-164	-1.54288e-163	4.43305e-163	3.41887e-163	4.09943e-163	8.74141e-163	-1.51734e-164	-8.55593e-163	7.25749e-163	-5.0322e-163	1.59324e-163	4.72478e-163	-5.70848e-163	2.86027e-163	3.46171e-163	-7.10524e-164	0
7.14947e-163	-1.26647e-163	5.06059e-163	1.44564e-163	5.42871e-164	-5.18243e-163	-3.75808e-163	1.97101e-163	1.83266e-163	-2.00915e-163	-1.90903e-163	-1.02198e-163	-7.05267e-163	-1.14036e-163	2.9896e-164	-1.54288e-163	4.43305e-163	3.41887e-163	4.09943e-163	8.74141e-163	-1.51734e-164	-8.55593e-163	7.25749e-163	-5.0322e-163	1.59324e-163	4.72478e-163	-5.70848e-163	2.86027e-163	3.46171e-163	-7.10524e-164	0
7.14947e-163	-1.26647e-163	5.06059e-163	1.44564e-163	5.42871e-164	-5.18243e-163	-3.75808e-163	1.97101e-163	1.83266e-163	-2.00915e-163	-1.90903e-163	-1.02198e-163	-7.05267e-163	-1.14036e-163	2.9896e-164	-1.54288e-163	4.43305e-163	3.41887e-163	4.09943e-163	8.74141e-163	-1.51734e-164	-8.55593e-163	7.25749e-163	-5.0322e-163	1.59324e-163	4.72478e-163	-5.70848e-163	2.86027e-163	3.46171e-163	-7.10524e-164	0
7.14947e-163	-1.26647e-163	5.06059e-163	1.44564e-163	5.42871e-164	-5.18243e-163	-3.75808e-163	1.97101e-163	1.83266e-163	-2.00915e-163	-1.90903e-163	-1.02198e-163	-7.05267e-163	-1.14036e-163	2.9896e-164	-1.54288e-163	4.43305e-163	3.41887e-163	4.09943e-163	8.74141e-163	-1.51734e-164	-8.55593e-163	7.25749e-163	-5.0322e-163	1.59324e-163	4.72478e-163	-5.70848e-163	2.86027e-163	3.46171e-163	-7.10524e-164	0
7.14947e-163	-1.26647e-163	5.06059e-163	1.44564e-163	5.42871e-164	-5.18243e-163	-3.75808e-163	1.97101e-163	1.83266e-163	-2.00915e-163	-1.90903e-163	-1.02198e-163	-7.05267e-163	-1.14036e-163	2.9896e-164	-1.54288e-163	4.43305e-163	3.41887e-163	4.09943e-163	8.74141e-163	-1.51734e-164	-8.55593e-163	7.25749e-163	-5.0322e-163	1.59324e-163	4.72478e-163	-5.70848e-163	2.86027e-163	3.46171e-163	-7.10524e-164	0
7.14947e-163	-1.26647e-163	5.06059e-163	1.44564e-163	5.42871e-164	-5.18243e-163	-3.75808e-163	1.97101e-163	1.83266e-163	-2.00915e-163	-1.90903e-163	-1.02198e-163	-7.05267e-163	-1.14036e-163	2.9896e-164	-1.54288e-163	4.43305e-163	3.41887e-163	4.09943e-163	8.74141e-163	-1.51734e-164	-8.55593e-163	7.25749e-163	-5.0322e-163	1.59324e-163	4.72478e-163	-5.70848e-163	2.86027e-163	3.46171e-163	-7.10524e-164	0
7.14947e-163	-1.26647e-163	5.06059e-163	1.44564e-163	5.42871e-164	-5.18243e-163	-3.75808e-163	1.97101e-163	1.83266e-163	-2.00915e-163	-1.90903e-163	-1.02198e-163	-7.05267e-163	-1.14036e-163	2.9896e-164	-1.54288e-163	4.43305e-163	3.41887e-163	4.09943e-163	8.74141e-163	-1.51734e-164	-8.55593e-163	7.25749e-163	-5.0322e-163	1.59324e-163	4.72478e-163	-5.70848e-163	2.86027e-163	3.46171e-163	-7.10524e-164	0
7.14947e-163	-1.26647e-163	5.06059e-163	1.44564e-163	5.42871e-164	-5.18243e-163	-3.75808e-163	1.97101e-163	1.83266e-163	-2.00915e-163	-1.90903e-163	-1.02198e-163	-7.05267e-163	-1.14036e-163	2.9896e-164	-1.54288e-163	4.43305e-163	3.41887e-163	4.09943e-163	8.74141e-163	-1.51734e-164	-8.55593e-163	7.25749e-163	-5.0322e-163	1.59324e-163	4.72478e-163	-5.70848e-163	2.86027e-163	3.46171e-163	-7.10524e-164	0
7.14947e-163	-1.26647e-163	5.06059e-163	1.44564e-163	5.42871e-164	-5.18243e-163	-3.75808e-163	1.97101e-163	1.83266e-163	-2.00915e-163	-1.90903e-163	-1.02198e-163	-7.05267e-163	-1.14036e-163	2.9896e-164	-1.54288e-163	4.43305e-163	3.41887e-163	4.09943e-163	8.74141e-163	-1.51734e-164	-8.55593e-163	7.25749e-163	-5.0322e-163	1.59324e-163	4.72478e-163	-5.70848e-163	2.86027e-163	3.46171e-163	-7.10524e-164	0
7.14947e-163	-1.26647e-163	5.06059e-163	1.44564e-163	5.42871e-164	-5.18243e-163	-3.75808e-163	1.97101e-163	1.83266e-163	-2.00915e-163	-1.90903e-163	-1.02198e-163	-7.05267e-163	-1.14036e-163	2.9896e-164	-1.54288e-163	4.43305e-163	3.41887e-163	4.09943e-163	8.74141e-163	-1.51734e-164	-8.55593e-163	7.25749e-163	-5.0322e-163	1.59324e-163	4.72478e-163	-5.70848e-163	2.86027e-163	3.46171e-163	-7.10524e-164	0
7.14947e-163	-1.26647e-163	5.06059e-163	1.44564e-163	5.42871e-164	-5.18243e-163	-3.75808e-163	1.97101e-163	1.83266e-163	-2.00915e-163	-1.90903e-163	-1.02198e-163	-7.05267e-163	-1.14036e-163	2.9896e-164	-1.54288e-163	4.43305e-163	3.41887e-163	4.09943e-163	8.74141e-163	-1.51734e-164	-8.55593e-163	7.25749e-163	-5.0322e-163	1.59324e-163	4.72478e-163	-5.70848e-163	2.86027e-163	3.46171e-163	-7.10524e-164	0
7.14947e-163	-1.26647e-163	5.06059e-163	1.44564e-163	5.42871e-164	-5.18243e-163	-3.75808e-163	1.97101e-163	1.83266e-163	-2.00915e-163	-1.90903e-163	-1.02198e-163	-7.05267e-163	-1.14036e-163	2.9896e-164	-1.54288e-163	4.43305e-163	3.41887e-163	4.09943e-163	8.74141e-163	-1.51734e-164	-8.55593e-163	7.25749e-163	-5.0322e-163	1.59324e-163	4.72478e-163	-5.70848e-163	2.86027e-163	3.46171e-163	-7.10524e-164	0
7.14947e-163	-1.26647e-163	5.06059e-163	1.44564e-163	5.42871e-164	-5.18243e-163	-3.75808e-163	1.97101e-163	1.83266e-163	-2.00915e-163	-1.90903e-163	-1.02198e-163	-7.05267e-163	-1.14036e-163	2.9896e-164	-1.54288e-163	4.43305e-163	3.41887e-163	4.09943e-163	8.74141e-163	-1.51734e-164	-8.55593e-163	7.25749e-163	-5.0322e-163	1.59324e-163	4.72478e-163	-5.70848e-163	2.86027e-163	3.46171e-163	-7.10524e-164	0
7.14947e-163	-1.26647e-163	5.06059e-163	1.44564e-163	5.42871e-164	-5.18243e-163	-3.75808e-163	1.97101e-163	1.83266e-163	-2.00915e-163	-1.90903e-163	-1.02198e-163	-7.05267e-163	-1.14036e-163	2.9896e-164	-1.54288e-163	4.43305e-163	3.41887e-163	4.09943e-163	8.74141e-163	-1.51734e-164	-8.55593e-163	7.25749e-163	-5.0322e-163	1.59324e-163	4.72478e-163	-5.70848e-163	2.86027e-163	3.46171e-163	-7.10524e-164	0
7.14947e-163	-1.26647e-163	5.06059e-163	1.44564e-163	5.42871e-164	-5.18243e-163	-3.75808e-163	1.97101e-163	1.83266e-163	-2.00915e-163	-1.90903e-163	-1.02198e-163	-7.05267e-163	-1.14036e-163	2.9896e-164	-1.54288e-163	4.43305e-163	3.41887e-163	4.09943e-163	8.74141e-163	-1.51734e-164	-8.55593e-163	7.25749e-163	-5.0322e-163	1.59324e-163	4.72478e-163	-5.70848e-163	2.86027e-163	3.46171e-163	-7.10524e-164	0
7.14947e-163	-1.26647e-163	5.06059e-163	1.44564e-163	5.42871e-164	-5.18243e-163	-3.75808e-163	1.97101e-163	1.83266e-163	-2.00915e-163	-1.90903e-163	-1.02198e-163	-7.05267e-163	-1.14036e-163	2.9896e-164	-1.54288e-163	4.43305e-163	3.41887e-163	4.09943e-163	8.74141e-163	-1.51734e-164	-8.55593e-163	7.25749e-163	-5.0322e-163	1.59324e-163	4.72478e-163	-5.70848e-163	2.86027e-163	3.46171e-163	-7.10524e-164	0
7.14947e-163	-1.26647e-163	5.06059e-163	1.44564e-163	5.42871e-164	-5.18243e-163	-3.75808e-163	1.97101e-163	1.83266e-163	-2.00915e-163	-1.90903e-163	-1.02198e-163	-7.05267e-163	-1.14036e-163	2.9896e-164	-1.54288e-163	4.43305e-163	3.41887e-163	4.09943e-163	8.74141e-163	-1.51734e-164	-8.55593e-163	7.25749e-163	-5.0322e-163	1.59324e-163	4.72478e-163	-5.70848e-163	2.86027e-163	3.46171e-163	-7.10524e-164	0
7.14947e-163	-1.26647e-163	5.06059e-163	1.44564e-163	5.42871e-164	-5.18243e-163	-3.75808e-163	1.97101e-163	1.83266e-163	-2.00915e-163	-1.90903e-163	-1.02198e-163	-7.05267e-163	-1.14036e-163	2.9896e-164	-1.54288e-163	4.43305e-163	3.41887e-163	4.09943e-163	8.74141e-163	-1.51734e-164	-8.55593e-163	7.25749e-163	-5.0322e-163	1.59324e-163	4.72478e-163	-5.70848e-163	2.86027e-163	3.46171e-163	-7.10524e-164	0
7.14947e-163	-1.26647e-163	5.06059e-163	1.44564e-163	5.42871e-164	-5.18243e-163	-3.75808e-163	1.97101e-163	1.83266e-163	-2.00915e-163	-1.90903e-163	-1.02198e-163	-7.05267e-163	-1.14036e-163	2.9896e-164	-1.54288e-163	4.43305e-163	3.41887e-163	4.09943e-163	8.74141e-163	-1.51734e-164	-8.55593e-163	7.25749e-163	-5.0322e-163	1.59324e-163	4.72478e-163	-5.70848e-163	2.86027e-163	3.46171e-163	-7.10524e-164	0
7.14947e-163	-1.26647e-163	5.06059e-163	1.44564e-163	5.42871e-164	-5.18243e-163	-3.75808e-163	1.97101e-163	1.83266e-163	-2.00915e-163	-1.90903e-163	-1.02198e-163	-7.05267e-163	-1.14036e-163	2.9896e-164	-1.54288e-163	4.43305e-163	3.41887e-163	4.09943e-163	8.74141e-163	-1.51734e-164	-8.55593e-163	7.25749e-163	-5.0322e-163	1.59324e-163	4.72478e-163	-5.70848e-163	2.86027e-163	3.46171e-163	-7.10524e-164	0
7.14947e-163	-1.26647e-163	5.06059e-163	1.44564e-163	5.42871e-164	-5.18243e-163	-3.75808e-163	1.97101e-163	1.83266e-163	-2.00915e-163	-1.90903e-163	-1.02198e-163	-7.05267e-163	-1.14036e-163	2.9896e-164	-1.54288e-163	4.43305e-163	3.41887e-163	4.09943e-163	8.74141e-163	-1.51734e-164	-8.55593e-163	7.25749e-163	-5.0322e-163	1.59324e-163	4.72478e-163	-5.70848e-163	2.86027e-163	3.46171e-163	-7.10524e-164	0
7.14947e-163	-1.26647e-163	5.06059e-163	1.44564e-163	5.42871e-164	-5.18243e-163	-3.75808e-163	1.97101e-163	1.83266e-163	-2.00915e-163	-1.90903e-163	-1.02198e-163	-7.05267e-163	-1.14036e-163	2.9896e-164	-1.54288e-163	4.43305e-163	3.41887e-163	4.09943e-163	8.74141e-163	-1.51734e-164	-8.55593e-163	7.25749e-163	-5.0322e-163	1.59324e-163	4.72478e-163	-5.70848e-163	2.86027e-163	3.46171e-163	-7.10524e-164	0
7.14947e-163	-1.26647e-163	5.06059e-163	1.44564e-163	5.42871e-164	-5.18243e-163	-3.75808e-163	1.97101e-163	1.83266e-163	-2.00915e-163	-1.90903e-163	-1.02198e-163	-7.05267e-163	-1.14036e-163	2.9896e-164	-1.54288e-163	4.43305e-163	3.41887e-163	4.09943e-163	8.74141e-163	-1.51734e-164	-8.55593e-163	7.25749e-163	-5.0322e-163	1.59324e-163	4.72478e-163	-5.70848e-163	2.86027e-163	3.46171e-163	-7.10524e-164	0
7.14947e-163	-1.26647e-163	5.06059e-163	1.44564e-163	5.42871e-164	-5.18243e-163	-3.75808e-163	1.97101e-163	1.83266e-163	-2.00915e-163	-1.90903e-163	-1.02198e-163	-7.05267e-163	-1.14036e-163	2.9896e-164	-1.54288e-163	4.43305e-163	3.41887e-163	4.09943e-163	8.74141e-163	-1.51734e-164	-8.55593e-163	7.25749e-163	-5.0322e-163	1.59324e-163	4.72478e-163	-5.70848e-163	2.86027e-163	3.46171e-163	-7.10524e-164	0
7.14947e-163	-1.26647e-163	5.06059e-163	1.44564e-163	5.42871e-164	-5.18243e-163	-3.75808e-163	1.97101e-163	1.83266e-163	-2.00915e-163	-1.90903e-163	-1.02198e-163	-7.05267e-163	-1.14036e-163	2.9896e-164	-1.54288e-163	4.43305e-163	3.41887e-163	4.09943e-163	8.74141e-163	-1.51734e-164	-8.55593e-163	7.25749e-163	-5.0322e-163	1.59324e-163	4.72478e-163	-5.70848e-163	2.86027e-163	3.46171e-163	-7.10524e-164	0
7.14947e-163	-1.26647e-163	5.06059e-163	1.44564e-163	5.42871e-164	-5.18243e-163	-3.75808e-163	1.97101e-163	1.83266e-163	-2.00915e-163	-1.90903e-163	-1.02198e-163	-7.05267e-163	-1.14036e-163	2.9896e-164	-1.54288e-163	4.43305e-163	3.41887e-163	4.09943e-163	8.74141e-163	-1.51734e-164	-8.55593e-163	7.25749e-163	-5.0322e-163	1.59324e-163	4.72478e-163	-5.70848e-163	2.86027e-163	3.46171e-163	-7.10524e-164	0
7.14947e-163	-1.26647e-163	5.06059e-163	1.44564e-163	5.42871e-164	-5.18243e-163	-3.75808e-163	1.97101e-163	1.83266e-163	-2.00915e-163	-1.90903e-163	-1.02198e-163	-7.05267e-163	-1.14036e-163	2.9896e-164	-1.54288e-163	4.43305e-163	3.41887e-163	4.09943e-163	8.74141e-163	-1.51734e-164	-8.55593e-163	7.25749e-163	-5.0322e-163	1.59324e-163	4.72478e-163	-5.70848e-163	2.86027e-163	3.46171e-163	-7.10524e-164	0
7.14947e-163	-1.26647e-163	5.06059e-163	1.44564e-163	5.42871e-164	-5.18243e-163	-3.75808e-163	1.97101e-163	1.83266e-163	-2.00915e-163	-1.90903e-163	-1.02198e-163	-7.05267e-163	-1.14036e-163	2.9896e-164	-1.54288e-163	4.43305e-163	3.41887e-163	4.09943e-163	8.74141e-163	-1.51734e-164	-8.55593e-163	7.25749e-163	-5.0322e-163	1.59324e-163	4.72478e-163	-5.70848e-163	2.86027e-163	3.46171e-163	-7.10524e-164	0
7.14947e-163	-1.26647e-163	5.06059e-163	1.44564e-163	5.42871e-164	-5.18243e-163	-3.75808e-163	1.97101e-163	1.83266e-163	-2.00915e-163	-1.90903e-163	-1.02198e-163	-7.05267e-163	-1.14036e-163	2.9896e-164	-1.54288e-163	4.43305e-163	3.41887e-163	4.09943e-163	8.74141e-163	-1.51734e-164	-8.55593e-163	7.25749e-163	-5.0322e-163	1.59324e-163	4.72478e-163	-5.70848e-163	2.86027e-163	3.46171e-163	-7.10524e-164	0
7.14947e-163	-1.26647e-163	5.06059e-163	1.44564e-163	5.42871e-164	-5.18243e-163	-3.75808e-163	1.97101e-163	1.83266e-163	-2.00915e-163	-1.90903e-163	-1.02198e-163	-7.05267e-163	-1.14036e-163	2.9896e-164	-1.54288e-163	4.43305e-163	3.41887e-163	4.09943e-163	8.74141e-163	-1.51734e-164	-8.55593e-163	7.25749e-163	-5.0322e-163	1.59324e-163	4.72478e-163	-5.70848e-163	2.86027e-163	3.46171e-163	-7.10524e-164	0
7.14947e-163	-1.26647e-163	5.06059e-163	1.44564e-163	5.42871e-164	-5.18243e-163	-3.75808e-163	1.97101e-163	1.83266e-163	-2.00915e-163	-1.90903e-163	-1.02198e-163	-7.05267e-163	-1.14036e-163	2.9896e-164	-1.54288e-163	4.43305e-163	3.41887e-163	4.09943e-163	8.74141e-163	-1.51734e-164	-8.55593e-163	7.25749e-163	-5.0322e-163	1.59324e-163	4.72478e-163	-5.70848e-163	2.86027e-163	3.46171e-163	-7.10524e-164	0
7.14947e-163	-1.26647e-163	5.06059e-163	1.44564e-163	5.42871e-164	-5.18243e-163	-3.75808e-163	1.97101e-163	1.83266e-163	-2.00915e-163	-1.90903e-163	-1.02198e-163	-7.05267e-163	-1.14036e-163	2.9896e-164	-1.54288e-163	4.43305e-163	3.41887e-163	4.09943e-163	8.74141e-163	-1.51734e-164	-8.55593e-163	7.25749e-163	-5.0322e-163	1.59324e-163	4.72478e-163	-5.70848e-163	2.86027e-163	3.46171e-163	-7.10524e-164	0
7.14947e-163	-1.26647e-163	5.06059e-163	1.44564e-163	5.42871e-164	-5.18243e-163	-3.75808e-163	1.97101e-163	1.83266e-163	-2.00915e-163	-1.90903e-163	-1.02198e-163	-7.05267e-163	-1.14036e-163	2.9896e-164	-1.54288e-163	4.43305e-163	3.41887e-163	4.09943e-163	8.74141e-163	-1.51734e-164	-8.55593e-163	7.25749e-163	-5.0322e-163	1.59324e-163	4.72478e-163	-5.70848e-163	2.86027e-163	3.46171e-163	-7.10524e-164	0
7.14947e-163	-1.26647e-163	5.06059e-163	1.44564e-163	5.42871e-164	-5.18243e-163	-3.75808e-163	1.97101e-163	1.83266e-163	-2.00915e-163	-1.90903e-163	-1.02198e-163	-7.05267e-163	-1.14036e-163	2.9896e-164	-1.54288e-163	4.43305e-163	3.41887e-163	4.09943e-163	8.74141e-163	-1.51734e-164	-8.55593e-163	7.25749e-163	-5.0322e-163	1.59324e-163	4.72478e-163	-5.70848e-163	2.86027e-163	3.46171e-163	-7.10524e-164	0
7.14947e-163	-1.26647e-163	5.06059e-163	1.44564e-163	5.42871e-164	-5.18243e-163	-3.75808e-163	1.97101e-163	1.83266e-163	-2.00915e-163	-1.90903e-163	-1.02198e-163	-7.05267e-163	-1.14036e-163	2.9896e-164	-1.54288e-163	4.43305e-163	3.41887e-163	4.09943e-163	8.74141e-163	-1.51734e-164	-8.55593e-163	7.25749e-163	-5.0322e-163	1.59324e-163	4.72478e-163	-5.70848e-163	2.86027e-163	3.46171e-163	-7.10524e-164	0
7.14947e-163	-1.26647e-163	5.06059e-163	1.44564e-163	5.42871e-164	-5.18243e-163	-3.75808e-163	1.97101e-163	1.83266e-163	-2.00915e-163	-1.90903e-163	-1.02198e-163	-7.05267e-163	-1.14036e-163	2.9896e-164	-1.54288e-163	4.43305e-163	3.41887e-163	4.09943e-163	8.74141e-163	-1.51734e-164	-8.55593e-163	7.25749e-163	-5.0322e-163	1.59324e-163	4.72478e-163	-5.70848e-163	2.86027e-163	3.46171e-163	-7.10524e-164	0
7.14947e-163	-1.26647e-163	5.06059e-163	1.44564e-163	5.42871e-164	-5.18243e-163	-3.75808e-163	1.97101e-163	1.83266e-163	-2.00915e-163	-1.90903e-163	-1.02198e-163	-7.05267e-163	-1.14036e-163	2.9896e-164	-1.54288e-163	4.43305e-163	3.41887e-163	4.09943e-163	8.74141e-163	-1.51734e-164	-8.55593e-163	7.25749e-163	-5.0322e-163	1.59324e-163	4.72478e-163	-5.70848e-163	2.86027e-163	3.46171e-163	-7.10524e-164	0
7.14947e-163	-1.26647e-163	5.06059e-163	1.44564e-163	5.42871e-164	-5.18243e-163	-3.75808e-163	1.97101e-163	1.83266e-163	-2.00915e-163	-1.90903e-163	-1.02198e-163	-7.05267e-163	-1.14036e-163	2.9896e-164	-1.54288e-163	4.43305e-163	3.41887e-163	4.09943e-163	8.74141e-163	-1.51734e-164	-8.55593e-163	7.25749e-163	-5.0322e-163	1.59324e-163	4.72478e-163	-5.70848e-163	2.86027e-163	3.46171e-163	-7.10524e-164	0
7.14947e-163	-1.26647e-163	5.06059e-163	1.44564e-163	5.42871e-164	-5.18243e-163	-3.75808e-163	1.97101e-163	1.83266e-163	-2.00915e-163	-1.90903e-163	-1.02198e-163	-7.05267e-163	-1.14036e-163	2.9896e-164	-1.54288e-163	4.43305e-163	3.41887e-163	4.09943e-163	8.74141e-163	-1.51734e-164	-8.55593e-163	7.25749e-163	-5.0322e-163	1.59324e-163	4.72478e-163	-5.70848e-163	2.86027e-163	3.46171e-163	-7.10524e-164	0
7.14947e-163	-1.26647e-163	5.06059e-163	1.44564e-163	5.42871e-164	-5.18243e-163	-3.75808e-163	1.97101e-163	1.83266e-163	-2.00915e-163	-1.90903e-163	-1.02198e-163	-7.05267e-163	-1.14036e-163	2.9896e-164	-1.54288e-163	4.43305e-163	3.41887e-163	4.09943e-163	8.74141e-163	-1.51734e-164	-8.55593e-163	7.25749e-163	-5.0322e-163	1.59324e-163	4.72478e-163	-5.70848e-163	2.86027e-163	3.46171e-163	-7.10524e-164	0
7.14947e-163	-1.26647e-163	5.06059e-163	1.44564e-163	5.42871e-164	-5.18243e-163	-3.75808e-163	1.97101e-163	1.83266e-163	-2.00915e-163	-1.90903e-163	-1.02198e-163	-7.05267e-163	-1.14036e-163	2.9896e-164	-1.54288e-163	4.43305e-163	3.41887e-163	4.09943e-163	8.74141e-163	-1.51734e-164	-8.55593e-163	7.25749e-163	-5.0322e-163	1.59324e-163	4.72478e-163	-5.70848e-163	2.86027e-163	3.46171e-163	-7.10524e-164	0
7.14947e-163	-1.26647e-163	5.06059e-163	1.44564e-163	5.42871e-164	-5.18243e-163	-3.75808e-163	1.97101e-163	1.83266e-163	-2.00915e-163	-1.90903e-163	-1.02198e-163	-7.05267e-163	-1.14036e-163	2.9896e-164	-1.54288e-163	4.43305e-163	3.41887e-163	4.09943e-163	8.74141e-163	-1.51734e-164	-8.55593e-163	7.25749e-163	-5.0322e-163	1.59324e-163	4.72478e-163	-5.70848e-163	2.86027e-163	3.46171e-163	-7.10524e-164	0
7.14947e-163	-1.26647e-163	5.06059e-163	1.44564e-163	5.42871e-164	-5.18243e-163	-3.75808e-163	1.97101e-163	1.83266e-163	-2.00915e-163	-1.90903e-163	-1.02198e-163	-7.05267e-163	-1.14036e-163	2.9896e-164	-1.54288e-163	4.43305e-163	3.41887e-163	4.09943e-163	8.74141e-163	-1.51734e-164	-8.55593e-163	7.25749e-163	-5.0322e-163	1.59324e-163	4.72478e-163	-5.70848e-163	2.86027e-163	3.46171e-163	-7.10524e-164	0
7.14947e-163	-1.26647e-163	5.06059e-163	1.44564e-163	5.42871e-164	-5.18243e-163	-3.75808e-163	1.97101e-163	1.83266e-163	-2.00915e-163	-1.90903e-163	-1.02198e-163	-7.05267e-163	-1.14036e-163	2.9896e-164	-1.54288e-163	4.43305e-163	3.41887e-163	4.09943e-163	8.74141e-163	-1.51734e-164	-8.55593e-163	7.25749e-163	-5.0322e-163	1.59324e-163	4.72478e-163	-5.70848e-163	2.86027e-163	3.46171e-163	-7.10524e-164	0
7.14947e-163	-1.26647e-163	5.06059e-163	1.44564e-163	5.42871e-164	-5.18243e-163	-3.75808e-163	1.97101e-163	1.83266e-163	-2.00915e-163	-1.90903e-163	-1.02198e-163	-7.05267e-163	-1.14036e-163	2.9896e-164	-1.54288e-163	4.43305e-163	3.41887e-163	4.09943e-163	8.74141e-163	-1.51734e-164	-8.55593e-163	7.25749e-163	-5.0322e-163	1.59324e-163	4.72478e-163	-5.70848e-163	2.86027e-163	3.46171e-163	-7.10524e-164	0
7.14947e-163	-1.26647e-163	5.06059e-163	1.44564e-163	5.42871e-164	-5.18243e-163	-3.75808e-163	1.97101e-163	1.83266e-163	-2.00915e-163	-1.90903e-163	-1.02198e-163	-7.05267e-163	-1.14036e-163	2.9896e-164	-1.54288e-163	4.43305e-163	3.41887e-163	4.09943e-163	8.74141e-163	-1.51734e-164	-8.55593e-163	7.25749e-163	-5.0322e-163	1.59324e-163	4.72478e-163	-5.70848e-163	2.86027e-163	3.46171e-163	-7.10524e-164	0
7.14947e-163	-1.26647e-163	5.06059e-163	1.44564e-163	5.42871e-164	-5.18243e-163	-3.75808e-163	1.97101e-163	1.83266e-163	-2.00915e-163	-1.90903e-163	-1.02198e-163	-7.05267e-163	-1.14036e-163	2.9896e-164	-1.54288e-163	4.43305e-163	3.41887e-163	4.09943e-163	8.74141e-163	-1.51734e-164	-8.55593e-163	7.25749e-163	-5.0322e-163	1.59324e-163	4.72478e-163	-5.70848e-163	2.86027e-163	3.46171e-163	-7.10524e-164	0
7.14947e-163	-1.26647e-163	5.06059e-163	1.44564e-163	5.42871e-164	-5.18243e-163	-3.75808e-163	1.97101e-163	1.83266e-163	-2.00915e-163	-1.90903e-163	-1.02198e-163	-7.05267e-163	-1.14036e-163	2.9896e-164	-1.54288e-163	4.43305e-163	3.41887e-163	4.09943e-163	8.74141e-163	-1.51734e-164	-8.55593e-163	7.25749e-163	-5.0322e-163	1.59324e-163	4.72478e-163	-5.70848e-163	2.86027e-163	3.46171e-163	-7.10524e-164	0
7.14947e-163	-1.26647e-163	5.06059e-163	1.44564e-163	5.42871e-164	-5.18243e-163	-3.75808e-163	1.97101e-163	1.83266e-163	-2.00915e-163	-1.90903e-163	-1.02198e-163	-7.05267e-163	-1.14036e-163	2.9896e-164	-1.54288e-163	4.43305e-163	3.41887e-163	4.09943e-163	8.74141e-163	-1.51734e-164	-8.55593e-163	7.25749e-163	-5.0322e-163	1.59324e-163	4.72478e-163	-5.70848e-163	2.86027e-163	3.46171e-163	-7.10524e-164	0
7.14947e-163	-1.26647e-163	5.06059e-163	1.44564e-163	5.42871e-164	-5.18243e-163	-3.75808e-163	1.97101e-163	1.83266e-163	-2.00915e-163	-1.90903e-163	-1.02198e-163	-7.05267e-163	-1.14036e-163	2.9896e-164	-1.54288e-163	4.43305e-163	3.41887e-163	4.09943e-163	8.74141e-163	-1.51734e-164	-8.55593e-163	7.25749e-163	-5.0322e-163	1.59324e-163	4.72478e-163	-5.70848e-163	2.86027e-163	3.46171e-163	-7.10524e-164	0
7.14947e-163	-1.26647e-163	5.06059e-163	1.44564e-163	5.42871e-164	-5.18243e-163	-3.75808e-163	1.97101e-163	1.83266e-163	-2.00915e-163	-1.90903e-163	-1.02198e-163	-7.05267e-163	-1.14036e-163	2.9896e-164	-1.54288e-163	4.43305e-163	3.41887e-163	4.09943e-163	8.74141e-163	-1.51734e-164	-8.55593e-163	7.25749e-163	-5.0322e-163	1.59324e-163	4.72478e-163	-5.70848e-163	2.86027e-163	3.46171e-163	-7.10524e-164	0
7.14947e-163	-1.26647e-163	5.06059e-163	1.44564e-163	5.42871e-164	-5.18243e-163	-3.75808e-163	1.97101e-163	1.83266e-163	-2.00915e-163	-1.90903e-163	-1.02198e-163	-7.05267e-163	-1.14036e-163	2.9896e-164	-1.54288e-163	4.43305e-163	3.41887e-163	4.09943e-163	8.74141e-163	-1.51734e-164	-8.55593e-163	7.25749e-163	-5.0322e-163	1.59324e-163	4.72478e-163	-5.70848e-163	2.86027e-163	3.46171e-163	-7.10524e-164	0
7.14947e-163	-1.26647e-163	5.06059e-163	1.44564e-163	5.42871e-164	-5.18243e-163	-3.75808e-163	1.97101e-163	1.83266e-163	-2.00915e-163	-1.90903e-163	-1.02198e-163	-7.05267e-163	-1.14036e-163	2.9896e-164	-1.54288e-163	4.43305e-163	3.41887e-163	4.09943e-163	8.74141e-163	-1.51734e-164	-8.55593e-163	7.25749e-163	-5.0322e-163	1.59324e-163	4.72478e-163	-5.70848e-163	2.86027e-163	3.46171e-163	-7.10524e-164	0
7.14947e-163	-1.26647e-163	5.06059e-163	1.44564e-163	5.42871e-164	-5.18243e-163	-3.75808e-163	1.97101e-163	1.83266e-163	-2.00915e-163	-1.90903e-163	-1.02198e-163	-7.05267e-163	-1.14036e-163	2.9896e-164	-1.54288e-163	4.43305e-163	3.41887e-163	4.09943e-163	8.74141e-163	-1.51734e-164	-8.55593e-163	7.25749e-163	-5.0322e-163	1.59324e-163	4.72478e-163	-5.70848e-163	2.86027e-163	3.46171e-163	-7.10524e-164	0
7.14947e-163	-1.26647e-163	5.06059e-163	1.44564e-163	5.42871e-164	-5.18243e-163	-3.75808e-163	1.97101e-163	1.83266e-163	-2.00915e-163	-1.90903e-163	-1.02198e-163	-7.05267e-163	-1.14036e-163	2.9896e-164	-1.54288e-163	4.43305e-163	3.41887e-163	4.09943e-163	8.74141e-163	-1.51734e-164	-8.55593e-163	7.25749e-163	-5.0322e-163	1.59324e-163	4.72478e-163	-5.70848e-163	2.86027e-163	3.46171e-163	-7.10524e-164	0
7.14947e-163	-1.26647e-163	5.06059e-163	1.44564e-163	5.42871e-164	-5.18243e-163	-3.75808e-163	1.97101e-163	1.83266e-163	-2.00915e-163	-1.90903e-163	-1.02198e-163	-7.05267e-163	-1.14036e-163	2.9896e-164	-1.54288e-163	4.43305e-163	3.41887e-163	4.09943e-163	8.74141e-163	-1.51734e-164	-8.55593e-163	7.25749e-163	-5.0322e-163	1.59324e-163	4.72478e-163	-5.70848e-163	2.86027e-163	3.46171e-163	-7.10524e-164	0
7.14947e-163	-1.26647e-163	5.06059e-163	1.44564e-163	5.42871e-164	-5.18243e-163	-3.75808e-163	1.97101e-163	1.83266e-163	-2.00915e-163	-1.90903e-163	-1.02198e-163	-7.05267e-163	-1.14036e-163	2.9896e-164	-1.54288e-163	4.43305e-163	3.41887e-163	4.09943e-163	8.74141e-163	-1.51734e-164	-8.55593e-163	7.25749e-163	-5.0322e-163	1.59324e-163	4.72478e-163	-5.70848e-163	2.86027e-163	3.46171e-163	-7.10524e-164	0
7.14947e-163	-1.26647e-163	5.06059e-163	1.44564e-163	5.42871e-164	-5.18243e-163	-3.75808e-163	1.97101e-163	1.83266e-163	-2.00915e-163	-1.90903e-163	-1.02198e-163	-7.05267e-163	-1.14036e-163	2.9896e-164	-1.54288e-163	4.43305e-163	3.41887e-163	4.09943e-163	8.74141e-163	-1.51734e-164	-8.55593e-163	7.25749e-163	-5.0322e-163	1.59324e-163	4.72478e-163	-5.70848e-163	2.86027e-163	3.46171e-163	-7.10524e-164	0
7.14947e-163	-1.26647e-163	5.06059e-163	1.44564e-163	5.42871e-164	-5.18243e-163	-3.75808e-163	1.97101e-163	1.83266e-163	-2.00915e-163	-1.90903e-163	-1.02198e-163	-7.05267e-163	-1.14036e-163	2.9896e-164	-1.54288e-163	4.43305e-163	3.41887e-163	4.09943e-163	8.74141e-163	-1.51734e-164	-8.55593e-163	7.25749e-163	-5.0322e-163	1.59324e-163	4.72478e-163	-5.70848e-163	2.86027e-163	3.46171e-163	-7.10524e-164	0
7.14947e-163	-1.26647e-163	5.06059e-163	1.44564e-163	5.42871e-164	-5.18243e-163	-3.75808e-163	1.97101e-163	1.83266e-163	-2.00915e-163	-1.90903e-163	-1.02198e-163	-7.05267e-163	-1.14036e-163	2.9896e-164	-1.54288e-163	4.43305e-163	3.41887e-163	4.09943e-163	8.74141e-163	-1.51734e-164	-8.55593e-163	7.25749e-163	-5.0322e-163	1.59324e-163	4.72478e-163	-5.70848e-163	2.86027e-163	3.46171e-163	-7.10524e-164	0
7.14947e-163	-1.26647e-163	5.06059e-163	1.44564e-163	5.42871e-164	-5.18243e-163	-3.75808e-163	1.97101e-163	1.83266e-163	-2.00915e-163	-1.90903e-163	-1.02198e-163	-7.05267e-163	-1.14036e-163	2.9896e-164	-1.54288e-163	4.43305e-163	3.41887e-163	4.09943e-163	8.74141e-163	-1.51734e-164	-8.55593e-163	7.25749e-163	-5.0322e-163	1.59324e-163	4.72478e-163	-5.70848e-163	2.86027e-163	3.46171e-163	-7.10524e-164	0
7.14947e-163	-1.26647e-163	5.06059e-163	1.44564e-163	5.42871e-164	-5.18243e-163	-3.75808e-163	1.97101e-163	1.83266e-163	-2.00915e-163	-1.90903e-163	-1.02198e-163	-7.05267e-163	-1.14036e-163	2.9896e-164	-1.54288e-163	4.43305e-163	3.41887e-163	4.09943e-163	8.74141e-163	-1.51734e-164	-8.55593e-163	7.25749e-163	-5.0322e-163	1.59324e-163	4.72478e-163	-5.70848e-163	2.86027e-163	3.46171e-163	-7.10524e-164	0
7.14947e-163	-1.26647e-163	5.06059e-163	1.44564e-163	5.42871e-164	-5.18243e-163	-3.75808e-163	1.97101e-163	1.83266e-163	-2.00915e-163	-1.90903e-163	-1.02198e-163	-7.05267e-163	-1.14036e-163	2.9896e-164	-1.54288e-163	4.43305e-163	3.41887e-163	4.09943e-163	8.74141e-163	-1.51734e-164	-8.55593e-163	7.25749e-163	-5.0322e-163	1.59324e-163	4.72478e-163	-5.70848e-163	2.86027e-163	3.46171e-163	-7.10524e-164	0
7.14947e-163	-1.26647e-163	5.06059e-163	1.44564e-163	5.42871e-164	-5.18243e-163	-3.75808e-163	1.97101e-163	1.83266e-163	-2.00915e-163	-1.90903e-163	-1.02198e-163	-7.05267e-163	-1.14036e-163	2.9896e-164	-1.54288e-163	4.43305e-163	3.41887e-163	4.09943e-163	8.74141e-163	-1.51734e-164	-8.55593e-163	7.25749e-163	-5.0322e-163	1.59324e-163	4.72478e-163	-5.70848e-163	2.86027e-163	3.46171e-163	-7.10524e-164	0
7.14947e-163	-1.26647e-163	5.06059e-163	1.44564e-163	5.42871e-164	-5.18243e-163	-3.75808e-163	1.97101e-163	1.83266e-163	-2.00915e-163	-1.90903e-163	-1.02198e-163	-7.05267e-163	-1.14036e-163	2.9896e-164	-1.54288e-163	4.43305e-163	3.41887e-163	4.09943e-163	8.74141e-163	-1.51734e-164	-8.55593e-163	7.25749e-163	-5.0322e-163	1.59324e-163	4.72478e-163	-5.70848e-163	2.86027e-163	3.46171e-163	-7.10524e-164	0
7.14947e-163	-1.26647e-163	5.06059e-163	1.44564e-163	5.42871e-164	-5.18243e-163	-3.75808e-163	1.97101e-163	1.83266e-163	-2.00915e-163	-1.90903e-163	-1.02198e-163	-7.05267e-163	-1.14036e-163	2.9896e-164	-1.54288e-163	4.43305e-163	3.41887e-163	4.09943e-163	8.74141e-163	-1.51734e-164	-8.55593e-163	7.25749e-163	-5.0322e-163	1.59324e-163	4.72478e-163	-5.70848e-163	2.86027e-163	3.46171e-163	-7.10524e-164	0
7.14947e-163	-1.26647e-163	5.06059e-163	1.44564e-163	5.42871e-164	-5.18243e-163	-3.75808e-163	1.97101e-163	1.83266e-163	-2.00915e-163	-1.90903e-163	-1.02198e-163	-7.05267e-163	-1.14036e-163	2.9896e-164	-1.54288e-163	4.43305e-163	3.41887e-163	4.09943e-163	8.74141e-163	-1.51734e-164	-8.55593e-163	7.25749e-163	-5.0322e-163	1.59324e-163	4.72478e-163	-5.70848e-163	2.86027e-163	3.46171e-163	-7.10524e-164	0
7.14947e-163	-1.26647e-163	5.06059e-163	1.44564e-163	5.42871e-164	-5.18243e-163	-3.75808e-163	1.97101e-163	1.83266e-163	-2.00915e-163	-1.90903e-163	-1.02198e-163	-7.05267e-163	-1.14036e-163	2.9896e-164	-1.54288e-163	4.43305e-163	3.41887e-163	4.09943e-163	8.74141e-163	-1.51734e-164	-8.55593e-163	7.25749e-163	-5.0322e-163	1.59324e-163	4.72478e-163	-5.70848e-163	2.86027e-163	3.46171e-163	-7.10524e-164	0
7.14947e-163	-1.26647e-163	5.06059e-163	1.44564e-163	5.42871e-164	-5.18243e-163	-3.75808e-163	1.97101e-163	1.83266e-163	-2.00915e-163	-1.90903e-163	-1.02198e-163	-7.05267e-163	-1.14036e-163	2.9896e-164	-1.54288e-163	4.43305e-163	3.41887e-163	4.09943e-163	8.74141e-163	-1.51734e-164	-8.55593e-163	7.25749e-163	-5.0322e-163	1.59324e-163	4.72478e-163	-5.70848e-163	2.86027e-163	3.46171e-163	-7.10524e-164	0
7.14947e-163	-1.26647e-163	5.06059e-163	1.44564e-163	5.42871e-164	-5.18243e-163	-3.75808e-163	1.97101e-163	1.83266e-163	-2.00915e-163	-1.90903e-163	-1.02198e-163	-7.05267e-163	-1.14036e-163	2.9896e-164	-1.54288e-163	4.43305e-163	3.41887e-163	4.09943e-163	8.74141e-163	-1.51734e-164	-8.55593e-163	7.25749e-163	-5.0322e-163	1.59324e-163	4.72478e-163	-5.70848e-163	2.86027e-163	3.46171e-163	-7.10524e-164	0
7.14947e-163	-1.26647e-163	5.06059e-163	1.44564e-163	5.42871e-164	-5.18243e-163	-3.75808e-163	1.97101e-163	1.83266e-163	-2.00915e-163	-1.90903e-163	-1.02198e-163	-7.05267e-163	-1.14036e-163	2.9896e-164	-1.54288e-163	4.43305e-163	3.41887e-163	4.09943e-163	8.74141e-163	-1.51734e-164	-8.55593e-163	7.25749e-163	-5.0322e-163	1.59324e-163	4.72478e-163	-5.70848e-163	2.86027e-163	3.46171e-163	-7.10524e-164	0
7.14947e-163	-1.26647e-163	5.06059e-163	1.44564e-163	5.42871e-164	-5.18243e-163	-3.75808e-163	1.97101e-163	1.83266e-163	-2.00915e-163	-1.90903e-163	-1.02198e-163	-7.05267e-163	-1.14036e-163	2.9896e-164	-1.54288e-163	4.43305e-163	3.41887e-163	4.09943e-163	8.74141e-163	-1.51734e-164	-8.55593e-163	7.25749e-163	-5.0322e-163	1.59324e-163	4.72478e-163	-5.70848e-163	2.86027e-163	3.46171e-163	-7.10524e-164	0
7.14947e-163	-1.26647e-163	5.06059e-163	1.44564e-163	5.42871e-164	-5.18243e-163	-3.75808e-163	1.97101e-163	1.83266e-163	-2.00915e-163	-1.90903e-163	-1.02198e-163	-7.05267e-163	-1.14036e-163	2.9896e-164	-1.54288e-163	4.43305e-163	3.41887e-163	4.09943e-163	8.74141e-163	-1.51734e-164	-8.55593e-163	7.25749e-163	-5.0322e-163	1.59324e-163	4.72478e-163	-5.70848e-163	2.86027e-163	3.46171e-163	-7.10524e-164	0
7.14947e-163	-1.26647e-163	5.06059e-163	1.44564e-163	5.42871e-164	-5.18243e-163	-3.75808e-163	1.97101e-163	1.83266e-163	-2.00915e-163	-1.90903e-163	-1.02198e-163	-7.05267e-163	-1.14036e-163	2.9896e-164	-1.54288e-163	4.43305e-163	3.41887e-163	4.09943e-163	8.74141e-163	-1.51734e-164	-8.55593e-163	7.25749e-163	-5.0322e-163	1.59324e-163	4.72478e-163	-5.70848e-163	2.86027e-163	3.46171e-163	-7.10524e-164	0
7.14947e-163	-1.26647e-163	5.06059e-163	1.44564e-163	5.42871e-164	-5.18243e-163	-3.75808e-163	1.97101e-163	1.83266e-163	-2.00915e-163	-1.90903e-163	-1.02198e-163	-7.05267e-163	-1.14036e-163	2.9896e-164	-1.54288e-163	4.43305e-163	3.41887e-163	4.09943e-163	8.74141e-163	-1.51734e-164	-8.55593e-163	7.25749e-163	-5.0322e-163	1.59324e-163	4.72478e-163	-5.70848e-163	2.86027e-163	3.46171e-163	-7.10524e-164	0
7.14947e-163	-1.26647e-163	5.06059e-163	1.44564e-163	5.42871e-164	-5.18243e-163	-3.75808e-163	1.97101e-163	1.83266e-163	-2.00915e-163	-1.90903e-163	-1.02198e-163	-7.05267e-163	-1.14036e-163	2.9896e-164	-1.54288e-163	4.43305e-163	3.41887e-163	4.09943e-163	8.74141e-163	-1.51734e-164	-8.55593e-163	7.25749e-163	-5.0322e-163	1.59324e-163	4.72478e-163	-5.70848e-163	2.86027e-163	3.46171e-163	-7.10524e-164	0
7.14947e-163	-1.26647e-163	5.06059e-163	1.44564e-163	5.42871e-164	-5.18243e-163	-3.75808e-163	1.97101e-163	1.83266e-163	-2.00915e-163	-1.90903e-163	-1.02198e-163	-7.05267e-163	-1.14036e-163	2.9896e-164	-1.54288e-163	4.43305e-163	3.41887e-163	4.09943e-163	8.74141e-163	-1.51734e-164	-8.55593e-163	7.25749e-163	-5.0322e-163	1.59324e-163	4.72478e-163	-5.70848e-163	2.86027e-163	3.46171e-163	-7.10524e-164	0
7.14947e-163	-1.26647e-163	5.06059e-163	1.44564e-163	5.42871e-164	-5.18243e-163	-3.75808e-163	1.97101e-163	1.83266e-163	-2.00915e-163	-1.90903e-163	-1.02198e-163	-7.05267e-163	-1.14036e-163	2.9896e-164	-1.54288e-163	4.43305e-163	3.41887e-163	4.09943e-163	8.74141e-163	-1.51734e-164	-8.55593e-163	7.25749e-163	-5.0322e-163	1.59324e-163	4.72478e-163	-5.70848e-163	2.86027e-163	3.46171e-163	-7.10524e-164	0
7.14947e-163	-1.26647e-163	5.06059e-163	1.44564e-163	5.42871e-164	-5.18243e-163	-3.75808e-163	1.97101e-163	1.83266e-163	-2.00915e-163	-1.90903e-163	-1.02198e-163	-7.05267e-163	-1.14036e-163	2.9896e-164	-1.54288e-163	4.43305e-163	3.41887e-163	4.09943e-163	8.74141e-163	-1.51734e-164	-8.55593e-163	7.25749e-163	-5.0322e-163	1.59324e-163	4.72478e-163	-5.70848e-163	2.86027e-163	3.46171e-163	-7.10524e-164	0
7.14947e-163	-1.26647e-163	5.06059e-163	1.44564e-163	5.42871e-164	-5.18243e-163	-3.75808e-163	1.97101e-163	1.83266e-163	-2.00915e-163	-1.90903e-163	-1.02198e-163	-7.05267e-163	-1.14036e-163	2.9896e-164	-1.54288e-163	4.43305e-163	3.41887e-163	4.09943e-163	8.74141e-163	-1.51734e-164	-8.55593e-163	7.25749e-163	-5.0322e-163	1.59324e-163	4.72478e-163	-5.70848e-163	2.86027e-163	3.46171e-163	-7.10524e-164	0
7.14947e-163	-1.26647e-163	5.06059e-163	1.44564e-163	5.42871e-164	-5.18243e-163	-3.75808e-163	1.97101e-163	1.83266e-163	-2.00915e-163	-1.90903e-163	-1.02198e-163	-7.05267e-163	-1.14036e-163	2.9896e-164	-1.54288e-163	4.43305e-163	3.41887e-163	4.09943e-163	8.74141e-163	-1.51734e-164	-8.55593e-163	7.25749e-163	-5.0322e-163	1.59324e-163	4.72478e-163	-5.70848e-163	2.86027e-163	3.46171e-163	-7.10524e-164	0
7.14947e-163	-1.26647e-163	5.06059e-163	1.44564e-163	5.42871e-164	-5.18243e-163	-3.75808e-163	1.97101e-163	1.83266e-163	-2.00915e-163	-1.90903e-163	-1.02198e-163	-7.05267e-163	-1.14036e-163	2.9896e-164	-1.54288e-163	4.43305e-163	3.41887e-163	4.09943e-163	8.74141e-163	-1.51734e-164	-8.55593e-163	7.25749e-163	-5.0322e-163	1.59324e-163	4.72478e-163	-5.70848e-163	2.86027e-163	3.46171e-163	-7.10524e-164	0
7.14947e-163	-1.26647e-163	5.06059e-163	1.44564e-163	5.42871e-164	-5.18243e-163	-3.75808e-163	1.97101e-163	1.83266e-163	-2.00915e-163	-1.90903e-163	-1.02198e-163	-7.05267e-163	-1.14036e-163	2.9896e-164	-1.54288e-163	4.43305e-163	3.41887e-163	4.09943e-163	8.74141e-163	-1.51734e-164	-8.55593e-163	7.25749e-163	-5.0322e-163	1.59324e-163	4.72478e-163	-5.70848e-163	2.86027e-163	3.46171e-163	-7.10524e-164	0
7.14947e-163	-1.26647e-163	5.06059e-163	1.44564e-163	5.42871e-164	-5.18243e-163	-3.75808e-163	1.97101e-163	1.83266e-163	-2.00915e-163	-1.90903e-163	-1.02198e-163	-7.05267e-163	-1.14036e-163	2.9896e-164	-1.54288e-163	4.43305e-163	3.41887e-163	4.09943e-163	8.74141e-163	-1.51734e-164	-8.55593e-163	7.25749e-163	-5.0322e-163	1.59324e-163	4.72478e-163	-5.70848e-163	2.86027e-163	3.46171e-163	-7.10524e-164	0
7.14947e-163	-1.26647e-163	5.06059e-163	1.44564e-163	5.42871e-164	-5.18243e-163	-3.75808e-163	1.97101e-163	1.83266e-163	-2.00915e-163	-1.90903e-163	-1.02198e-163	-7.05267e-163	-1.14036e-163	2.9896e-164	-1.54288e-163	4.43305e-163	3.41887e-163	4.09943e-163	8.74141e-163	-1.51734e-164	-8.55593e-163	7.25749e-163	-5.0322e-163	1.59324e-163	4.72478e-163	-5.70848e-163	2.86027e-163	3.46171e-163	-7.10524e-164	0
7.14947e-163	-1.26647e-163	5.06059e-163	1.44564e-163	5.42871e-164	-5.18243e-163	-3.75808e-163	1.97101e-163	1.83266e-163	-2.00915e-163	-1.90903e-163	-1.02198e-163	-7.05267e-163	-1.14036e-163	2.9896e-164	-1.54288e-163	4.43305e-163	3.41887e-163	4.09943e-163	8.74141e-163	-1.51734e-164	-8.55593e-163	7.25749e-163	-5.0322e-163	1.59324e-163	4.72478e-163	-5.70848e-163	2.86027e-163	3.46171e-163	-7.10524e-164	0
7.14947e-163	-1.26647e-163	5.06059e-163	1.44564e-163	5.42871e-164	-5.18243e-163	-3.75808e-163	1.97101e-163	1.83266e-163	-2.00915e-163	-1.90903e-163	-1.02198e-163	-7.05267e-163	-1.14036e-163	2.9896e-164	-1.54288e-163	4.43305e-163	3.41887e-163	4.09943e-163	8.74141e-163	-1.51734e-164	-8.55593e-163	7.25749e-163	-5.0322e-163	1.59324e-163	4.72478e-163	-5.70848e-163	2.86027e-163	3.46171e-163	-7.10524e-164	0
7.14947e-163	-1.26647e-163	5.06059e-163	1.44564e-163	5.42871e-164	-5.18243e-163	-3.75808e-163	1.97101e-163	1.83266e-163	-2.00915e-163	-1.90903e-163	-1.02198e-163	-7.05267e-163	-1.14036e-163	2.9896e-164	-1.54288e-163	4.43305e-163	3.41887e-163	4.09943e-163	8.74141e-163	-1.51734e-164	-8.55593e-163	7.25749e-163	-5.0322e-163	1.59324e-163	4.72478e-163	-5.70848e-163	2.86027e-163	3.46171e-163	-7.10524e-164	0
7.14947e-163	-1.26647e-163	5.06059e-163	1.44564e-163	5.42871e-164	-5.18243e-163	-3.75808e-163	1.97101e-163	1.83266e-163	-2.00915e-163	-1.90903e-163	-1.02198e-163	-7.05267e-163	-1.14036e-163	2.9896e-164	-1.54288e-163	4.43305e-163	3.41887e-163	4.09943e-163	8.74141e-163	-1.51734e-164	-8.55593e-163	7.25749e-163	-5.0322e-163	1.59324e-163	4.72478e-163	-5.70848e-163	2.86027e-163	3.46171e-163	-7.10524e-164	0
7.14947e-163	-1.26647e-163	5.06059e-163	1.44564e-163	5.42871e-164	-5.18243e-163	-3.75808e-163	1.97101e-163	1.83266e-163	-2.00915e-163	-1.90903e-163	-1.02198e-163	-7.05267e-163	-1.14036e-163	2.9896e-164	-1.54288e-163	4.43305e-163	3.41887e-163	4.09943e-163	8.74141e-163	-1.51734e-164	-8.55593e-163	7.25749e-163	-5.0322e-163	1.59324e-163	4.72478e-163	-5.70848e-163	2.86027e-163	3.46171e-163	-7.10524e-164	0
7.14947e-163	-1.26647e-163	5.06059e-163	1.44564e-163	5.42871e-164	-5.18243e-163	-3.75808e-163	1.97101e-163	1.83266e-163	-2.00915e-163	-1.90903e-163	-1.02198e-163	-7.05267e-163	-1.14036e-163	2.9896e-164	-1.54288e-163	4.43305e-163	3.41887e-163	4.09943e-163	8.74141e-163	-1.51734e-164	-8.55593e-163	7.25749e-163	-5.0322e-163	1.59324e-163	4.72478e-163	-5.70848e-163	2.86027e-163	3.46171e-163	-7.10524e-164	0
7.14947e-163	-1.26647e-163	5.06059e-163	1.44564e-163	5.42871e-164	-5.18243e-163	-3.75808e-163	1.97101e-163	1.83266e-163	-2.00915e-163	-1.90903e-163	-1.02198e-163	-7.05267e-163	-1.14036e-163	2.9896e-164	-1.54288e-163	4.43305e-163	3.41887e-163	4.09943e-163	8.74141e-163	-1.51734e-164	-8.55593e-163	7.25749e-163	-5.0322e-163	1.59324e-163	4.72478e-163	-5.70848e-163	2.86027e-163	3.46171e-163	-7.10524e-164	0
7.14947e-163	-1.26647e-163	5.06059e-163	1.44564e-163	5.42871e-164	-5.18243e-163	-3.75808e-163	1.97101e-163	1.83266e-163	-2.00915e-163	-1.90903e-163	-1.02198e-163	-7.05267e-163	-1.14036e-163	2.9896e-164	-1.54288e-163	4.43305e-163	3.41887e-163	4.09943e-163	8.74141e-163	-1.51734e-164	-8.55593e-163	7.25749e-163	-5.0322e-163	1.59324e-163	4.72478e-163	-5.70848e-163	2.86027e-163	3.46171e-163	-7.10524e-164	0
7.14947e-163	-1.26647e-163	5.06059e-163	1.44564e-163	5.42871e-164	-5.18243e-163	-3.75808e-163	1.97101e-163	1.83266e-163	-2.00915e-163	-1.90903e-163	-1.02198e-163	-7.05267e-163	-1.14036e-163	2.9896e-164	-1.54288e-163	4.43305e-163	3.41887e-163	4.09943e-163	8.74141e-163	-1.51734e-164	-8.55593e-163	7.25749e-163	-5.0322e-163	1.59324e-163	4.72478e-163	-5.70848e-163	2.86027e-163	3.46171e-163	-7.10524e-164	0
7.14947e-163	-1.26647e-163	5.06059e-163	1.44564e-163	5.42871e-164	-5.18243e-163	-3.75808e-163	1.97101e-163	1.83266e-163	-2.00915e-163	-1.90903e-163	-1.02198e-163	-7.05267e-163	-1.14036e-163	2.9896e-164	-1.54288e-163	4.43305e-163	3.41887e-163	4.09943e-163	8.74141e-163	-1.51734e-164	-8.55593e-163	7.25749e-163	-5.0322e-163	1.59324e-163	4.72478e-163	-5.70848e-163	2.86027e-163	3.46171e-163	-7.10524e-164	0
7.14947e-163	-1.26647e-163	5.06059e-163	1.44564e-163	5.42871e-164	-5.18243e-163	-3.75808e-163	1.97101e-163	1.83266e-163	-2.00915e-163	-1.90903e-163	-1.02198e-163	-7.05267e-163	-1.14036e-163	2.9896e-164	-1.54288e-163	4.43305e-163	3.41887e-163	4.09943e-163	8.74141e-163	-1.51734e-164	-8.55593e-163	7.25749e-163	-5.0322e-163	1.59324e-163	4.72478e-163	-5.70848e-163	2.86027e-163	3.46171e-163	-7.10524e-164	0
7.14947e-163	-1.26647e-163	5.06059e-163	1.44564e-163	5.42871e-164	-5.18243e-163	-3.75808e-163	1.97101e-163	1.83266e-163	-2.00915e-163	-1.90903e-163	-1.02198e-163	-7.05267e-163	-1.14036e-163	2.9896e-164	-1.54288e-163	4.43305e-163	3.41887e-163	4.09943e-163	8.74141e-163	-1.51734e-164	-8.55593e-163	7.25749e-163	-5.0322e-163	1.59324e-163	4.72478e-163	-5.70848e-163	2.86027e-163	3.46171e-163	-7.10524e-164	0
7.14947e-163	-1.26647e-163	5.06059e-163	1.44564e-163	5.42871e-164	-5.18243e-163	-3.75808e-163	1.97101e-163	1.83266e-163	-2.00915e-163	-1.90903e-163	-1.02198e-163	-7.05267e-163	-1.14036e-163	2.9896e-164	-1.54288e-163	4.43305e-163	3.41887e-163	4.09943e-163	8.74141e-163	-1.51734e-164	-8.55593e-163	7.25749e-163	-5.0322e-163	1.59324e-163	4.72478e-163	-5.70848e-163	2.86027e-163	3.46171e-163	-7.10524e-164	0
7.14947e-163	-1.26647e-163	5.06059e-163	1.44564e-163	5.42871e-164	-5.18243e-163	-3.75808e-163	1.97101e-163	1.83266e-163	-2.00915e-163	-1.90903e-163	-1.02198e-163	-7.05267e-163	-1.14036e-163	2.9896e-164	-1.54288e-163	4.43305e-163	3.41887e-163	4.09943e-163	8.74141e-163	-1.51734e-164	-8.55593e-163	7.25749e-163	-5.0322e-163	1.59324e-163	4.72478e-163	-5.70848e-163	2.86027e-163	3.46171e-163	-7.10524e-164	0
7.14947e-163	-1.26647e-163	5.06059e-163	1.44564e-163	5.42871e-164	-5.18243e-163	-3.75808e-163	1.97101e-163	1.83266e-163	-2.00915e-163	-1.90903e-163	-1.02198e-163	-7.05267e-163	-1.14036e-163	2.9896e-164	-1.54288e-163	4.43305e-163	3.41887e-163	4.09943e-163	8.74141e-163	-1.51734e-164	-8.55593e-163	7.25749e-163	-5.0322e-163	1.59324e-163	4.72478e-163	-5.70848e-163	2.86027e-163	3.46171e-163	-7.10524e-164	0
7.14947e-163	-1.26647e-163	5.06059e-163	1.44564e-163	5.42871e-164	-5.18243e-163	-3.75808e-163	1.97101e-163	1.83266e-163	-2.00915e-163	-1.90903e-163	-1.02198e-163	-7.05267e-163	-1.14036e-163	2.9896e-164	-1.54288e-163	4.43305e-163	3.41887e-163	4.09943e-163	8.74141e-163	-1.51734e-164	-8.55593e-163	7.25749e-163	-5.0322e-163	1.59324e-163	4.72478e-163	-5.70848e-163	2.86027e-163	3.46171e-163	-7.10524e-164	0
7.14947e-163	-1.26647e-163	5.06059e-163	1.44564e-163	5.42871e-164	-5.18243e-163	-3.75808e-163	1.97101e-163	1.83266e-163	-2.00915e-163	-1.90903e-163	-1.02198e-163	-7.05267e-163	-1.14036e-163	2.9896e-164	-1.54288e-163	4.43305e-163	3.41887e-163	4.09943e-163	8.74141e-163	-1.51734e-164	-8.55593e-163	7.25749e-163	-5.0322e-163	1.59324e-163	4.72478e-163	-5.70848e-163	2.86027e-163	3.46171e-163	-7.10524e-164	0
7.14947e-163	-1.26647e-163	5.06059e-163	1.44564e-163	5.42871e-164	-5.18243e-163	-3.75808e-163	1.97101e-163	1.83266e-163	-2.00915e-163	-1.90903e-163	-1.02198e-163	-7.05267e-163	-1.14036e-163	2.9896e-164	-1.54288e-163	4.43305e-163	3.41887e-163	4.09943e-163	8.74141e-163	-1.51734e-164	-8.55593e-163	7.25749e-163	-5.0322e-163	1.59324e-163	4.72478e-163	-5.70848e-163	2.86027e-163	3.46171e-163	-7.10524e-164	0
7.14947e-163	-1.26647e-163	5.06059e-163	1.44564e-163	5.42871e-164	-5.18243e-163	-3.75808e-163	1.97101e-163	1.83266e-163	-2.00915e-163	-1.90903e-163	-1.02198e-163	-7.05267e-163	-1.14036e-163	2.9896e-164	-1.54288e-163	4.43305e-163	3.41887e-163	4.09943e-163	8.74141e-163	-1.51734e-164	-8.55593e-163	7.25749e-163	-5.0322e-163	1.59324e-163	4.72478e-163	-5.70848e-163	2.86027e-163	3.46171e-163	-7.10524e-164	0
7.14947e-163	-1.26647e-163	5.06059e-163	1.44564e-163	5.42871e-164	-5.18243e-163	-3.75808e-163	1.97101e-163	1.83266e-163	-2.00915e-163	-1.90903e-163	-1.02198e-163	-7.05267e-163	-1.14036e-163	2.9896e-164	-1.54288e-163	4.43305e-163	3.41887e-163	4.09943e-163	8.74141e-163	-1.51734e-164	-8.55593e-163	7.25749e-163	-5.0322e-163	1.59324e-163	4.72478e-163	-5.70848e-163	2.86027e-163	3.46171e-163	-7.10524e-164	0
7.14947e-163	-1.26647e-163	5.06059e-163	1.44564e-163	5.42871e-164	-5.18243e-163	-3.75808e-163	1.97101e-163	1.83266e-163	-2.00915e-163	-1.90903e-163	-1.02198e-163	-7.05267e-163	-1.14036e-163	2.9896e-164	-1.54288e-163	4.43305e-163	3.41887e-163	4.09943e-163	8.74141e-163	-1.51734e-164	-8.55593e-163	7.25749e-163	-5.0322e-163	1.59324e-163	4.72478e-163	-5.70848e-163	2.86027e-163	3.46171e-163	-7.10524e-164	0
7.14947e-163	-1.26647e-163	5.06059e-163	1.44564e-163	5.42871e-164	-5.18243e-163	-3.75808e-163	1.97101e-163	1.83266e-163	-2.00915e-163	-1.90903e-163	-1.02198e-163	-7.05267e-163	-1.14036e-163	2.9896e-164	-1.54288e-163	4.43305e-163	3.41887e-163	4.09943e-163	8.74141e-163	-1.51734e-164	-8.55593e-163	7.25749e-163	-5.0322e-163	1.59324e-163	4.72478e-163	-5.70848e-163	2.86027e-163	3.46171e-163	-7.10524e-164	0
7.14947e-163	-1.26647e-163	5.06059e-163	1.44564e-163	5.42871e-164	-5.18243e-163	-3.75808e-163	1.97101e-163	1.83266e-163	-2.00915e-163	-1.90903e-163	-1.02198e-163	-7.05267e-163	-1.14036e-163	2.9896e-164	-1.54288e-163	4.43305e-163	3.41887e-163	4.09943e-163	8.74141e-163	-1.51734e-164	-8.55593e-163	7.25749e-163	-5.0322e-163	1.59324e-163	4.72478e-163	-5.70848e-163	2.86027e-163	3.46171e-163	-7.10524e-164	0
7.14947e-163	-1.26647e-163	5.06059e-163	1.44564e-163	5.42871e-164	-5.18243e-163	-3.75808e-163	1.97101e-163	1.83266e-163	-2.00915e-163	-1.90903e-163	-1.02198e-163	-7.05267e-163	-1.14036e-163	2.9896e-164	-1.54288e-163	4.43305e-163	3.41887e-163	4.09943e-163	8.74141e-163	-1.51734e-164	-8.55593e-163	7.25749e-163	-5.0322e-163	1.59324e-163	4.72478e-163	-5.70848e-163	2.86027e-163	3.46171e-163	-7.10524e-164	0
7.14947e-163	-1.26647e-163	5.06059e-163	1.44564e-163	5.42871e-164	-5.18243e-163	-3.75808e-163	1.97101e-163	1.83266e-163	-2.00915e-163	-1.90903e-163	-1.02198e-163	-7.05267e-163	-1.14036e-163	2.9896e-164	-1.54288e-163	4.43305e-163	3.41887e-163	4.09943e-163	8.74141e-163	-1.51734e-164	-8.55593e-163	7.25749e-163	-5.0322e-163	1.59324e-163	4.72478e-163	-5.70848e-163	2.86027e-163	3.46171e-163	-7.10524e-164	0
7.14947e-163	-1.26647e-163	5.06059e-163	1.44564e-163	5.42871e-164	-5.18243e-163	-3.75808e-163	1.97101e-163	1.83266e-163	-2.00915e-163	-1.90903e-163	-1.02198e-163	-7.05267e-163	-1.14036e-163	2.9896e-164	-1.54288e-163	4.43305e-163	3.41887e-163	4.09943e-163	8.74141e-163	-1.51734e-164	-8.55593e-163	7.25749e-163	-5.0322e-163	1.59324e-163	4.72478e-163	-5.70848e-163	2.86027e-163	3.46171e-163	-7.10524e-164	0
7.14947e-163	-1.26647e-163	5.06059e-163	1.44564e-163	5.42871e-164	-5.18243e-163	-3.75808e-163	1.97101e-163	1.83266e-163	-2.00915e-163	-1.90903e-163	-1.02198e-163	-7.05267e-163	-1.14036e-163	2.9896e-164	-1.54288e-163	4.43305e-163	3.41887e-163	4.09943e-163	8.74141e-163	-1.51734e-164	-8.55593e-163	7.25749e-163	-5.0322e-163	1.59324e-163	4.72478e-163	-5.70848e-163	2.86027e-163	3.46171e-163	-7.10524e-164	0
7.14947e-163	-1.26647e-163	5.06059e-163	1.44564e-163	5.42871e-164	-5.18243e-163	-3.75808e-163	1.97101e-163	1.83266e-163	-2.00915e-163	-1.90903e-163	-1.02198e-163	-7.05267e-163	-1.14036e-163	2.9896e-164	-1.54288e-163	4.43305e-163	3.41887e-163	4.09943e-163	8.74141e-163	-1.51734e-164	-8.55593e-163	7.25749e-163	-5.0322e-163	1.59324e-163	4.72478e-163	-5.70848e-163	2.86027e-163	3.46171e-163	-7.10524e-164	0
7.14947e-163	-1.26647e-163	5.06059e-163	1.44564e-163	5.42871e-164	-5.18243e-163	-3.75808e-163	1.97101e-163	1.83266e-163	-2.00915e-163	-1.90903e-163	-1.02198e-163	-7.05267e-163	-1.14036e-163	2.9896e-164	-1.54288e-163	4.43305e-163	3.41887e-163	4.09943e-163	8.74141e-163	-1.51734e-164	-8.55593e-163	7.25749e-163	-5.0322e-163	1.59324e-163	4.72478e-163	-5.70848e-163	2.86027e-163	3.46171e-163	-7.10524e-164	0
7.14947e-163	-1.26647e-163	5.06059e-163	1.44564e-163	5.42871e-164	-5.18243e-163	-3.75808e-163	1.97101e-163	1.83266e-163	-2.00915e-163	-1.90903e-163	-1.02198e-163	-7.05267e-163	-1.14036e-163	2.9896e-164	-1.54288e-163	4.43305e-163	3.41887e-163	4.09943e-163	8.74141e-163	-1.51734e-164	-8.55593e-163	7.25749e-163	-5.0322e-163	1.59324e-163	4.72478e-163	-5.70848e-163	2.86027e-163	3.46171e-163	-7.10524e-164	0
7.14947e-163	-1.26647e-163	5.06059e-163	1.44564e-163	5.42871e-164	-5.18243e-163	-3.75808e-163	1.97101e-163	1.83266e-163	-2.00915e-163	-1.90903e-163	-1.02198e-163	-7.05267e-163	-1.14036e-163	2.9896e-164	-1.54288e-163	4.43305e-163	3.41887e-163	4.09943e-163	8.74141e-163	-1.51734e-164	-8.55593e-163	7.25749e-163	-5.0322e-163	1.59324e-163	4.72478e-163	-5.70848e-163	2.86027e-163	3.46171e-163	-7.10524e-164	0
7.14947e-163	-1.26647e-163	5.06059e-163	1.44564e-163	5.42871e-164	-5.18243e-163	-3.75808e-163	1.97101e-163	1.83266e-163	-2.00915e-163	-1.90903e-163	-1.02198e-163	-7.05267e-163	-1.14036e-163	2.9896e-164	-1.54288e-163	4.43305e-163	3.41887e-163	4.09943e-163	8.74141e-163	-1.51734e-164	-8.55593e-163	7.25749e-163	-5.0322e-163	1.59324e-163	4.72478e-163	-5.70848e-163	2.86027e-163	3.46171e-163	-7.10524e-164	0
7.14947e-163	-1.26647e-163	5.06059e-163	1.44564e-163	5.42871e-164	-5.18243e-163	-3.75808e-163	1.97101e-163	1.83266e-163	-2.00915e-163	-1.90903e-163	-1.02198e-163	-7.05267e-163	-1.14036e-163	2.9896e-164	-1.54288e-163	4.43305e-163	3.41887e-163	4.09943e-163	8.74141e-163	-1.51734e-164	-8.55593e-163	7.25749e-163	-5.0322e-163	1.59324e-163	4.72478e-163	-5.70848e-163	2.86027e-163	3.46171e-163	-7.10524e-164	0
7.14947e-163	-1.26647e-163	5.06059e-163	1.44564e-163	5.42871e-164	-5.18243e-163	-3.75808e-163	1.97101e-163	1.83266e-163	-2.00915e-163	-1.90903e-163	-1.02198e-163	-7.05267e-163	-1.14036e-163	2.9896e-164	-1.54288e-163	4.43305e-163	3.41887e-163	4.09943e-163	8.74141e-163	-1.51734e-164	-8.55593e-163	7.25749e-163	-5.0322e-163	1.59324e-163	4.72478e-163	-5.70848e-163	2.86027e-163	3.46171e-163	-7.10524e-164	0
7.14947e-163	-1.26647e-163	5.06059e-163	1.44564e-163	5.42871e-164	-5.18243e-163	-3.75808e-163	1.97101e-163	1.83266e-163	-2.00915e-163	-1.90903e-163	-1.02198e-163	-7.05267e-163	-1.14036e-163	2.9896e-164	-1.54288e-163	4.43305e-163	3.41887e-163	4.09943e-163	8.74141e-163	-1.51734e-164	-8.55593e-163	7.25749e-163	-5.0322e-163	1.59324e-163	4.72478e-163	-5.70848e-163	2.86027e-163	3.46171e-163	-7.10524e-164	0
7.14947e-163	-1.26647e-163	5.06059e-163	1.44564e-163	5.42871e-164	-5.18243e-163	-3.75808e-163	1.97101e-163	1.83266e-163	-2.00915e-163	-1.90903e-163	-1.02198e-163	-7.05267e-163	-1.14036e-163	2.9896e-164	-1.54288e-163	4.43305e-163	3.41887e-163	4.09943e-163	8.74141e-163	-1.51734e-164	-8.55593e-163	7.25749e-163	-5.0322e-163	1.59324e-163	4.72478e-163	-5.70848e-163	2.86027e-163	3.46171e-163	-7.10524e-164	0
7.14947e-163	-1.26647e-163	5.06059e-163	1.44564e-163	5.42871e-164	-5.18243e-163	-3.75808e-163	1.97101e-163	1.83266e-163	-2.00915e-163	-1.90903e-163	-1.02198e-163	-7.05267e-163	-1.14036e-163	2.9896e-164	-1.54288e-163	4.43305e-163	3.41887e-163	4.09943e-163	8.74141e-163	-1.51734e-164	-8.55593e-163	7.25749e-163	-5.0322e-163	1.59324e-163	4.72478e-163	-5.70848e-163	2.86027e-163	3.46171e-163	-7.10524e-164	0
7.14947e-163	-1.26647e-163	5.06059e-163	1.44564e-163	5.42871e-164	-5.18243e-163	-3.75808e-163	1.97101e-163	1.83266e-163	-2.00915e-163	-1.90903e-163	-1.02198e-163	-7.05267e-163	-1.14036e-163	2.9896e-164	-1.54288e-163	4.43305e-163	3.41887e-163	4.09943e-163	8.74141e-163	-1.51734e-164	-8.55593e-163	7.25749e-163	-5.0322e-163	1.59324e-163	4.72478e-163	-5.70848e-163	2.86027e-163	3.46171e-163	-7.10524e-164	0
7.14947e-163	-1.26647e-163	5.06059e-163	1.44564e-163	5.42871e-164	-5.18243e-163	-3.75808e-163	1.97101e-163	1.83266e-163	-2.00915e-163	-1.90903e-163	-1.02198e-163	-7.05267e-163	-1.14036e-163	2.9896e-164	-1.54288e-163	4.43305e-163	3.41887e-163	4.09943e-163	8.74141e-163	-1.51734e-164	-8.55593e-163	7.25749e-163	-5.0322e-163	1.59324e-163	4.72478e-163	-5.70848e-163	2.86027e-163	3.46171e-163	-7.10524e-164	0
7.14947e-163	-1.26647e-163	5.06059e-163	1.44564e-163	5.42871e-164	-5.18243e-163	-3.75808e-163	1.97101e-163	1.83266e-163	-2.00915e-163	-1.90903e-163	-1.02198e-163	-7.05267e-163	-1.14036e-163	2.9896e-164	-1.54288e-163	4.43305e-163	3.41887e-163	4.09943e-163	8.74141e-163	-1.51734e-164	-8.55593e-163	7.25749e-163	-5.0322e-163	1.59324e-163	4.72478e-163	-5.70848e-163	2.86027e-163	3.46171e-163	-7.10524e-164	0
7.14947e-163	-1.26647e-163	5.06059e-163	1.44564e-163	5.42871e-164	-5.18243e-163	-3.75808e-163	1.97101e-163	1.83266e-163	-2.00915e-163	-1.90903e-163	-1.02198e-163	-7.05267e-163	-1.14036e-163	2.9896e-164	-1.54288e-163	4.43305e-163	3.41887e-163	4.09943e-163	8.74141e-163	-1.51734e-164	-8.55593e-163	7.25749e-163	-5.0322e-163	1.59324e-163	4.72478e-163	-5.70848e-163	2.86027e-163	3.46171e-163	-7.10524e-164	0
7.14947e-163	-1.26647e-163	5.06059e-163	1.44564e-163	5.42871e-164	-5.18243e-163	-3.75808e-163	1.97101e-163	1.83266e-163	-2.00915e-163	-1.90903e-163	-1.02198e-163	-7.05267e-163	-1.14036e-163	2.9896e-164	-1.54288e-163	4.43305e-163	3.41887e-163	4.09943e-163	8.74141e-163	-1.51734e-164	-8.55593e-163	7.25749e-163	-5.0322e-163	1.59324e-163	4.72478e-163	-5.70848e-163	2.86027e-163	3.46171e-163	-7.10524e-164	0
7.14947e-163	-1.26647e-163	5.06059e-163	1.44564e-163	5.42871e-164	-5.18243e-163	-3.75808e-163	1.97101e-163	1.83266e-163	-2.00915e-163	-1.90903e-163	-1.02198e-163	-7.05267e-163	-1.14036e-163	2.9896e-164	-1.54288e-163	4.43305e-163	3.41887e-163	4.09943e-163	8.74141e-163	-1.51734e-164	-8.55593e-163	7.25749e-163	-5.0322e-163	1.59324e-163	4.72478e-163	-5.70848e-163	2.86027e-163	3.46171e-163	-7.10524e-164	0
7.14947e-163	-1.26647e-163	5.06059e-163	1.44564e-163	5.42871e-164	-5.18243e-163	-3.75808e-163	1.97101e-163	1.83266e-163	-2.00915e-163	-1.90903e-163	-1.02198e-163	-7.05267e-163	-1.14036e-163	2.9896e-164	-1.54288e-163	4.43305e-163	3.41887e-163	4.09943e-163	8.74141e-163	-1.51734e-164	-8.55593e-163	7.25749e-163	-5.0322e-163	1.59324e-163	4.72478e-163	-5.70848e-163	2.86027e-163	3.46171e-163	-7.10524e-164	0
7.14947e-163	-1.26647e-163	5.06059e-163	1.44564e-163	5.42871e-164	-5.18243e-163	-3.75808e-163	1.97101e-163	1.83266e-163	-2.00915e-163	-1.90903e-163	-1.02198e-163	-7.05267e-163	-1.14036e-163	2.9896e-164	-1.54288e-163	4.43305e-163	3.41887e-163	4.09943e-163	8.74141e-163	-1.51734e-164	-8.55593e-163	7.25749e-163	-5.0322e-163	1.59324e-163	4.72478e-163	-5.70848e-163	2.86027e-163	3.46171e-163	-7.10524e-164	0
7.14947e-163	-1.26647e-163	5.06059e-163	1.44564e-163	5.42871e-164	-5.18243e-163	-3.75808e-163	1.97101e-163	1.83266e-163	-2.00915e-163	-1.90903e-163	-1.02198e-163	-7.05267e-163	-1.14036e-163	2.9896e-164	-1.54288e-163	4.43305e-163	3.41887e-163	4.09943e-163	8.74141e-163	-1.51734e-164	-8.55593e-163	7.25749e-163	-5.0322e-163	1.59324e-163	4.72478e-163	-5.70848e-163	2.86027e-163	3.46171e-163	-7.10524e-164	0
7.14947e-163	-1.26647e-163	5.06059e-163	1.44564e-163	5.42871e-164	-5.18243e-163	-3.75808e-163	1.97101e-163	1.83266e-163	-2.00915e-163	-1.90903e-163	-1.02198e-163	-7.05267e-163	-1.14036e-163	2.9896e-164	-1.54288e-163	4.43305e-163	3.41887e-163	4.09943e-163	8.74141e-163	-1.51734e-164	-8.55593e-163	7.25749e-163	-5.0322e-163	1.59324e-163	4.72478e-163	-5.70848e-163	2.86027e-163	3.46171e-163	-7.10524e-164	0
7.14947e-163	-1.26647e-163	5.06059e-163	1.44564e-163	5.42871e-164	-5.18243e-163	-3.75808e-163	1.97101e-163	1.83266e-163	-2.00915e-163	-1.90903e-163	-1.02198e-163	-7.05267e-163	-1.14036e-163	2.9896e-164	-1.54288e-163	4.43305e-163	3.41887e-163	4.09943e-163	8.74141e-163	-1.51734e-164	-8.55593e-163	7.25749e-163	-5.0322e-163	1.59324e-163	4.72478e-163	-5.70848e-163	2.86027e-163	3.46171e-163	-7.10524e-164	0
7.14947e-163	-1.26647e-163	5.06059e-163	1.44564e-163	5.42871e-164	-5.18243e-163	-3.75808e-163	1.97101e-163	1.83266e-163	-2.00915e-163	-1.90903e-163	-1.02198e-163	-7.05267e-163	-1.14036e-163	2.9896e-164	-1.54288e-163	4.43305e-163	3.41887e-163	4.09943e-163	8.74141e-163	-1.51734e-164	-8.55593e-163	7.25749e-163	-5.0322e-163	1.59324e-163	4.72478e-163	-5.70848e-163	2.86027e-163	3.46171e-163	-7.10524e-164	0
7.14947e-163	-1.26647e-163	5.06059e-163	1.44564e-163	5.42871e-164	-5.18243e-163	-3.75808e-163	1.97101e-163	1.83266e-163	-2.00915e-163	-1.90903e-163	-1.02198e-163	-7.05267e-163	-1.14036e-163	2.9896e-164	-1.54288e-163	4.43305e-163	3.41887e-163	4.09943e-163	8.74141e-163	-1.51734e-164	-8.55593e-163	7.25749e-163	-5.0322e-163	1.59324e-163	4.72478e-163	-5.70848e-163	2.86027e-163	3.46171e-163	-7.10524e-164	0
7.14947e-163	-1.26647e-163	5.06059e-163	1.44564e-163	5.42871e-164	-5.18243e-163	-3.75808e-163	1.97101e-163	1.83266e-163	-2.00915e-163	-1.90903e-163	-1.02198e-163	-7.05267e-163	-1.14036e-163	2.9896e-164	-1.54288e-163	4.43305e-163	3.41887e-163	4.09943e-163	8.74141e-163	-1.51734e-164	-8.55593e-163	7.25749e-163	-5.0322e-163	1.59324e-163	4.72478e-163	-5.70848e-163	2.86027e-163	3.46171e-163	-7.10524e-164	0
7.14947e-163	-1.26647e-163	5.06059e-163	1.44564e-163	5.42871e-164	-5.18243e-163	-3.75808e-163	1.97101e-163	1.83266e-163	-2.00915e-163	-1.90903e-163	-1.02198e-163	-7.05267e-163	-1.14036e-163	2.9896e-164	-1.54288e-163	4.43305e-163	3.41887e-163	4.09943e-163	8.74141e-163	-1.51734e-164	-8.55593e-163	7.25749e-163	-5.0322e-163	1.59324e-163	4.72478e-163	-5.70848e-163	2.86027e-163	3.46171e-163	-7.10524e-164	0
7.14947e-163	-1.26647e-163	5.06059e-163	1.44564e-163	5.42871e-164	-5.18243e-163	-3.75808e-163	1.97101e-163	1.83266e-163	-2.00915e-163	-1.90903e-163	-1.02198e-163	-7.05267e-163	-1.14036e-163	2.9896e-164	-1.54288e-163	4.43305e-163	3.41887e-163	4.09943e-163	8.74141e-163	-1.51734e-164	-8.55593e-163	7.25749e-163	-5.0322e-163	1.59324e-163	4.72478e-163	-5.70848e-163	2.86027e-163	3.46171e-163	-7.10524e-164	0
7.14947e-163	-1.26647e-163	5.06059e-163	1.44564e-163	5.42871e-164	-5.18243e-163	-3.75808e-163	1.97101e-163	1.83266e-163	-2.00915e-163	-1.90903e-163	-1.02198e-163	-7.05267e-163	-1.14036e-163	2.9896e-164	-1.54288e-163	4.43305e-163	3.41887e-163	4.09943e-163	8.74141e-163	-1.51734e-164	-8.55593e-163	7.25749e-163	-5.0322e-163	1.59324e-163	4.72478e-163	-5.70848e-163	2.86027e-163	3.46171e-163	-7.10524e-164	0
7.14947e-163	-1.26647e-163	5.06059e-163	1.44564e-163	5.42871e-164	-5.18243e-163	-3.75808e-163	1.97101e-163	1.83266e-163	-2.00915e-163	-1.90903e-163	-1.02198e-163	-7.05267e-163	-1.14036e-163	2.9896e-164	-1.54288e-163	4.43305e-163	3.41887e-163	4.09943e-163	8.74141e-163	-1.51734e-164	-8.55593e-163	7.25749e-163	-5.0322e-163	1.59324e-163	4.72478e-163	-5.70848e-163	2.86027e-163	3.46171e-163	-7.10524e-164	0
7.14947e-163	-1.26647e-163	5.06059e-163	1.44564e-163	5.42871e-164	-5.18243e-163	-3.75808e-163	1.97101e-163	1.83266e-163	-2.00915e-163	-1.90903e-163	-1.02198e-163	-7.05267e-163	-1.14036e-163	2.9896e-164	-1.54288e-163	4.43305e-163	3.41887e-163	4.09943e-163	8.74141e-163	-1.51734e-164	-8.55593e-163	7.25749e-163	-5.0322e-163	1.59324e-163	4.72478e-163	-5.70848e-163	2.86027e-163	3.46171e-163	-7.10524e-164	0
7.14947e-163	-1.26647e-163	5.06059e-163	1.44564e-163	5.42871e-164	-5.18243e-163	-3.75808e-163	1.97101e-163	1.83266e-163	-2.00915e-163	-1.90903e-163	-1.02198e-163	-7.05267e-163	-1.14036e-163	2.9896e-164	-1.54288e-163	4.43305e-163	3.41887e-163	4.09943e-163	8.74141e-163	-1.51734e-164	-8.55593e-163	7.25749e-163	-5.0322e-163	1.59324e-163	4.72478e-163	-5.70848e-163	2.86027e-163	3.46171e-163	-7.10524e-164	0
7.14947e-163	-1.26647e-163	5.06059e-163	1.44564e-163	5.42871e-164	-5.18243e-163	-3.75808e-163	1.97101e-163	1.83266e-163	-2.00915e-163	-1.90903e-163	-1.02198e-163	-7.05267e-163	-1.14036e-163	2.9896e-164	-1.54288e-163	4.43305e-163	3.41887e-163	4.09943e-163	8.74141e-163	-1.51734e-164	-8.55593e-163	7.25749e-163	-5.0322e-163	1.59324e-163	4.72478e-163	-5.70848e-163	2.86027e-163	3.46171e-163	-7.10524e-164	0
7.14947e-163	-1.26647e-163	5.06059e-163	1.44564e-163	5.42871e-164	-5.18243e-163	-3.75808e-163	1.97101e-163	1.83266e-163	-2.00915e-163	-1.90903e-163	-1.02198e-163	-7.05267e-163	-1.14036e-163	2.9896e-164	-1.54288e-163	4.43305e-163	3.41887e-163	4.09943e-163	8.74141e-163	-1.51734e-164	-8.55593e-163	7.25749e-163	-5.0322e-163	1.59324e-163	4.72478e-163	-5.70848e-163	2.86027e-163	3.46171e-163	-7.10524e-164	0
7.14947e-163	-1.26647e-163	5.06059e-163	1.44564e-163	5.42871e-164	-5.18243e-163	-3.75808e-163	1.97101e-163	1.83266e-163	-2.00915e-163	-1.90903e-163	-1.02198e-163	-7.05267e-163	-1.14036e-163	2.9896e-164	-1.54288e-163	4.43305e-163	3.41887e-163	4.09943e-163	8.74141e-163	-1.51734e-164	-8.55593e-163	7.25749e-163	-5.0322e-163	1.59324e-163	4.72478e-163	-5.70848e-163	2.86027e-163	3.46171e-163	-7.10524e-164	0
7.14947e-163	-1.26647e-163	5.06059e-163	1.44564e-163	5.42871e-164	-5.18243e-163	-3.75808e-163	1.97101e-163	1.83266e-163	-2.00915e-163	-1.90903e-163	-1.02198e-163	-7.05267e-163	-1.14036e-163	2.9896e-164	-1.54288e-163	4.43305e-163	3.41887e-163	4.09943e-163	8.74141e-163	-1.51734e-164	-8.55593e-163	7.25749e-163	-5.0322e-163	1.59324e-163	4.72478e-163	-5.70848e-163	2.86027e-163	3.46171e-163	-7.10524e-164	0
7.14947e-163	-1.26647e-163	5.06059e-163	1.44564e-163	5.42871e-164	-5.18243e-163	-3.75808e-163	1.97101e-163	1.83266e-163	-2.00915e-163	-1.90903e-163	-1.02198e-163	-7.05267e-163	-1.14036e-163	2.9896e-164	-1.54288e-163	4.43305e-163	3.41887e-163	4.09943e-163	8.74141e-163	-1.51734e-164	-8.55593e-163	7.25749e-163	-5.0322e-163	1.59324e-163	4.72478e-163	-5.70848e-163	2.86027e-163	3.46171e-163	-7.10524e-164	0
7.14947e-163	-1.26647e-163	5.06059e-163	1.44564e-163	5.42871e-164	-5.18243e-163	-3.75808e-163	1.97101e-163	1.83266e-163	-2.00915e-163	-1.90903e-163	-1.02198e-163	-7.05267e-163	-1.14036e-163	2.9896e-164	-1.54288e-163	4.43305e-163	3.41887e-163	4.09943e-163	8.74141e-163	-1.51734e-164	-8.55593e-163	7.25749e-163	-5.0322e-163	1.59324e-163	4.72478e-163	-5.70848e-163	2.86027e-163	3.46171e-163	-7.10524e-164	0
7.14947e-163	-1.26647e-163	5.06059e-163	1.44564e-163	5.42871e-164	-5.18243e-163	-3.75808e-163	1.97101e-163	1.83266e-163	-2.00915e-163	-1.90903e-163	-1.02198e-163	-7.05267e-163	-1.14036e-163	2.9896e-164	-1.54288e-163	4.43305e-163	3.41887e-163	4.09943e-163	8.74141e-163	-1.51734e-164	-8.55593e-163	7.25749e-163	-5.0322e-163	1.59324e-163	4.72478e-163	-5.70848e-163	2.86027e-163	3.46171e-163	-7.10524e-164	0
7.14947e-163	-1.26647e-163	5.06059e-163	1.44564e-163	5.42871e-164	-5.18243e-163	-3.75808e-163	1.97101e-163	1.83266e-163	-2.00915e-163	-1.90903e-163	-1.02198e-163	-7.05267e-163	-1.14036e-163	2.9896e-164	-1.54288e-163	4.43305e-163	3.41887e-163	4.09943e-163	8.74141e-163	-1.51734e-164	-8.55593e-163	7.25749e-163	-5.0322e-163	1.59324e-163	4.72478e-163	-5.70848e-163	2.86027e-163	3.46171e-163	-7.10524e-164	0
7.14947e-163	-1.26647e-163	5.06059e-163	1.44564e-163	5.42871e-164	-5.18243e-163	-3.75808e-163	1.97101e-163	1.83266e-163	-2.00915e-163	-1.90903e-163	-1.02198e-163	-7.05267e-163	-1.14036e-163	2.9896e-164	-1.54288e-163	4.43305e-163	3.41887e-163	4.09943e-163	8.74141e-163	-1.51734e-164	-8.55593e-163	7.25749e-163	-5.0322e-163	1.59324e-163	4.72478e-163	-5.70848e-163	2.86027e-163	3.46171e-163	-7.10524e-164	0
7.14947e-163	-1.26647e-163	5.06059e-163	1.44564e-163	5.42871e-164	-5.18243e-163	-3.75808e-163	1.97101e-163	1.83266e-163	-2.00915e-163	-1.90903e-163	-1.02198e-163	-7.05267e-163	-1.14036e-163	2.9896e-164	-1.54288e-163	4.43305e-163	3.41887e-163	4.09943e-163	8.74141e-163	-1.51734e-164	-8.55593e-163	7.25749e-163	-5.0322e-163	1.59324e-163	4.72478e-163	-5.70848e-163	2.86027e-163	3.46171e-163	-7.10524e-164	0
7.14947e-163	-1.26647e-163	5.06059e-163	1.44564e-163	5.42871e-164	-5.18243e-163	-3.75808e-163	1.97101e-163	1.83266e-163	-2.00915e-163	-1.90903e-163	-1.02198e-163	-7.05267e-163	-1.14036e-163	2.9896e-164	-1.54288e-163	4.43305e-163	3.41887e-163	4.09943e-163	8.74141e-163	-1.51734e-164	-8.55593e-163	7.25749e-163	-5.0322e-163	1.59324e-163	4.72478e-163	-5.70848e-163	2.86027e-163	3.46171e-163	-7.10524e-164	0
7.14947e-163	-1.26647e-163	5.06059e-163	1.44564e-163	5.42871e-164	-5.18243e-163	-3.75808e-163	1.97101e-163	1.83266e-163	-2.00915e-163	-1.90903e-163	-1.02198e-163	-7.05267e-163	-1.14036e-163	2.9896e-164	-1.54288e-163	4.43305e-163	3.41887e-163	4.09943e-163	8.74141e-163	-1.51734e-164	-8.55593e-163	7.25749e-163	-5.0322e-163	1.59324e-163	4.72478e-163	-5.70848e-163	2.86027e-163	3.46171e-163	-7.10524e-164	0
7.14947e-163	-1.26647e-163	5.06059e-163	1.44564e-163	5.42871e-164	-5.18243e-163	-3.75808e-163	1.97101e-163	1.83266e-163	-2.00915e-163	-1.90903e-163	-1.02198e-163	-7.05267e-163	-1.14036e-163	2.9896e-164	-1.54288e-163	4.43305e-163	3.41887e-163	4.09943e-163	8.74141e-163	-1.51734e-164	-8.55593e-163	7.25749e-163	-5.0322e-163	1.59324e-163	4.72478e-163	-5.70848e-163	2.86027e-163	3.46171e-163	-7.10524e-164	0
7.14947e-163	-1.26647e-163	5.06059e-163	1.44564e-163	5.42871e-164	-5.18243e-163	-3.75808e-163	1.97101e-163	1.83266e-163	-2.00915e-163	-1.90903e-163	-1.02198e-163	-7.05267e-163	-1.14036e-163	2.9896e-164	-1.54288e-163	4.43305e-163	3.41887e-163	4.09943e-163	8.74141e-163	-1.51734e-164	-8.55593e-163	7.25749e-163	-5.0322e-163	1.59324e-163	4.72478e-163	-5.70848e-163	2.86027e-163	3.46171e-163	-7.10524e-164	0
7.14947e-163	-1.26647e-163	5.06059e-163	1.44564e-163	5.42871e-164	-5.18243e-163	-3.75808e-163	1.97101e-163	1.83266e-163	-2.00915e-163	-1.90903e-163	-1.02198e-163	-7.05267e-163	-1.14036e-163	2.9896e-164	-1.54288e-163	4.43305e-163	3.41887e-163	4.09943e-163	8.74141e-163	-1.51734e-164	-8.55593e-163	7.25749e-163	-5.0322e-163	1.59324e-163	4.72478e-163	-5.70848e-163	2.86027e-163	3.46171e-163	-7.10524e-164	0
7.14947e-163	-1.26647e-163	5.06059e-163	1.44564e-163	5.42871e-164	-5.18243e-163	-3.75808e-163	1.97101e-163	1.83266e-163	-2.00915e-163	-1.90903e-163	-1.02198e-163	-7.05267e-163	-1.14036e-163	2.9896e-164	-1.54288e-163	4.43305e-163	3.41887e-163	4.09943e-163	8.74141e-163	-1.51734e-164	-8.55593e-163	7.25749e-163	-5.0322e-163	1.59324e-163	4.72478e-163	-5.70848e-163	2.86027e-163	3.46171e-163	-7.10524e-164	0
7.14947e-163	-1.26647e-163	5.06059e-163	1.44564e-163	5.42871e-164	-5.18243e-163	-3.75808e-163	1.97101e-163	1.83266e-163	-2.00915e-163	-1.90903e-163	-1.02198e-163	-7.05267e-163	-1.14036e-163	2.9896e-164	-1.54288e-163	4.43305e-163	3.41887e-163	4.09943e-163	8.74141e-163	-1.51734e-164	-8.55593e-163	7.25749e-163	-5.0322e-163	1.59324e-163	4.72478e-163	-5.70848e-163	2.86027e-163	3.46171e-163	-7.10524e-164	0
7.14947e-163	-1.26647e-163	5.06059e-163	1.44564e-163	5.42871e-164	-5.18243e-163	-3.75808e-163	1.97101e-163	1.83266e-163	-2.00915e-163	-1.90903e-163	-1.02198e-163	-7.05267e-163	-1.14036e-163	2.9896e-164	-1.54288e-163	4.43305e-163	3.41887e-163	4.09943e-163	8.74141e-163	-1.51734e-164	-8.55593e-163	7.25749e-163	-5.0322e-163	1.59324e-163	4.72478e-163	-5.70848e-163	2.86027e-163	3.46171e-163	-7.10524e-164	0
7.14947e-163	-1.26647e-163	5.06059e-163	1.44564e-163	5.42871e-164	-5.18243e-163	-3.75808e-163	1.97101e-163	1.83266e-163	-2.00915e-163	-1.90903e-163	-1.02198e-163	-7.05267e-163	-1.14036e-163	2.9896e-164	-1.54288e-163	4.43305e-163	3.41887e-163	4.09943e-163	8.74141e-163	-1.51734e-164	-8.55593e-163	7.25749e-163	-5.0322e-163	1.59324e-163	4.72478e-163	-5.70848e-163	2.86027e-163	3.46171e-163	-7.10524e-164	0
7.14947e-163	-1.26647e-163	5.06059e-163	1.44564e-163	5.42871e-164	-5.18243e-163	-3.75808e-163	1.97101e-163	1.83266e-163	-2.00915e-163	-1.90903e-163	-1.02198e-163	-7.05267e-163	-1.14036e-163	2.9896e-164	-1.54288e-163	4.43305e-163	3.41887e-163	4.09943e-163	8.74141e-163	-1.51734e-164	-8.55593e-163	7.25749e-163	-5.0322e-163	1.59324e-163	4.72478e-163	-5.70848e-163	2.86027e-163	3.46171e-163	-7.10524e-164	0
7.14947e-163	-1.26647e-163	5.06059e-163	1.44564e-163	5.42871e-164	-5.18243e-163	-3.75808e-163	1.97101e-163	1.83266e-163	-2.00915e-163	-1.90903e-163	-1.02198e-163	-7.05267e-163	-1.14036e-163	2.9896e-164	-1.54288e-163	4.43305e-163	3.41887e-163	4.09943e-163	8.74141e-163	-1.51734e-164	-8.55593e-163	7.25749e-163	-5.0322e-163	1.59324e-163	4.72478e-163	-5.70848e-163	2.86027e-163	3.46171e-163	-7.10524e-164	0
7.14947e-163	-1.26647e-163	5.06059e-163	1.44564e-163	5.42871e-164	-5.18243e-163	-3.75808e-163	1.97101e-163	1.83266e-163	-2.00915e-163	-1.90903e-163	-1.02198e-163	-7.05267e-163	-1.14036e-163	2.9896e-164	-1.54288e-163	4.43305e-163	3.41887e-163	4.09943e-163	8.74141e-163	-1.51734e-164	-8.55593e-163	7.25749e-163	-5.0322e-163	1.59324e-163	4.72478e-163	-5.70848e-163	2.86027e-163	3.46171e-163	-7.10524e-164	0
7.14947e-163	-1.26647e-163	5.06059e-163	1.44564e-163	5.42871e-164	-5.18243e-163	-3.75808e-163	1.97101e-163	1.83266e-163	-2.00915e-163	-1.90903e-163	-1.02198e-163	-7.05267e-163	-1.14036e-163	2.9896e-164	-1.54288e-163	4.43305e-163	3.41887e-163	4.09943e-163	8.74141e-163	-1.51734e-164	-8.55593e-163	7.25749e-163	-5.0322e-163	1.59324e-163	4.72478e-163	-5.70848e-163	2.86027e-163	3.46171e-163	-7.10524e-164	0
7.14947e-163	-1.26647e-163	5.06059e-163	1.44564e-163	5.42871e-164	-5.18243e-163	-3.75808e-163	1.97101e-163	1.83266e-163	-2.00915e-163	-1.90903e-163	-1.02198e-163	-7.05267e-163	-1.14036e-163	2.9896e-164	-1.54288e-163	4.43305e-163	3.41887e-163	4.09943e-163	8.74141e-163	-1.51734e-164	-8.55593e-163	7.25749e-163	-5.0322e-163	1.59324e-163	4.72478e-163	-5.70848e-163	2.86027e-163	3.46171e-163	-7.10524e-164	0
7.14947e-163	-1.26647e-163	5.06059e-163	1.44564e-163	5.42871e-164	-5.18243e-163	-3.75808e-163	1.97101e-163	1.83266e-163	-2.00915e-163	-1.90903e-163	-1.02198e-163	-7.05267e-163	-1.14036e-163	2.9896e-164	-1.54288e-163	4.43305e-163	3.41887e-163	4.09943e-163	8.74141e-163	-1.51734e-164	-8.55593e-163	7.25749e-163	-5.0322e-163	1.59324e-163	4.72478e-163	-5.70848e-163	2.86027e-163	3.46171e-163	-7.10524e-164	0
7.14947e-163	-1.26647e-163	5.06059e-163	1.44564e-163	5.42871e-164	-5.18243e-163	-3.75808e-163	1.97101e-163	1.83266e-163	-2.00915e-163	-1.90903e-163	-1.02198e-163	-7.05267e-163	-1.14036e-163	2.9896e-164	-1.54288e-163	4.43305e-163	3.41887e-163	4.09943e-163	8.74141e-163	-1.51734e-164	-8.55593e-163	7.25749e-163	-5.0322e-163	1.59324e-163	4.72478e-163	-5.70848e-163	2.86027e-163	3.46171e-163	-7.10524e-164	0
7.14947e-163	-1.26647e-163	5.06059e-163	1.44564e-163	5.42871e-164	-5.18243e-163	-3.75808e-163	1.97101e-163	1.83266e-163	-2.00915e-163	-1.90903e-163	-1.02198e-163	-7.05267e-163	-1.14036e-163	2.9896e-164	-1.54288e-163	4.43305e-163	3.41887e-163	4.09943e-163	8.74141e-163	-1.51734e-164	-8.55593e-163	7.25749e-163	-5.0322e-163	1.59324e-163	4.72478e-163	-5.70848e-163	2.86027e-163	3.46171e-163	-7.10524e-164	0
7.14947e-163	-1.26647e-163	5.06059e-163	1.44564e-163	5.42871e-164	-5.18243e-163	-3.75808e-163	1.97101e-163	1.83266e-163	-2.00915e-163	-1.90903e-163	-1.02198e-163	-7.05267e-163	-1.14036e-163	2.9896e-164	-1.54288e-163	4.43305e-163	3.41887e-163	4.09943e-163	8.74141e-163	-1.51734e-164	-8.55593e-163	7.25749e-163	-5.0322e-163	1.59324e-163	4.72478e-163	-5.70848e-163	2.86027e-163	3.46171e-163	-7.10524e-164	0
7.14947e-163	-1.26647e-163	5.06059e-163	1.44564e-163	5.42871e-164	-5.18243e-163	-3.75808e-163	1.97101e-163	1.83266e-163	-2.00915e-163	-1.90903e-163	-1.02198e-163	-7.05267e-163	-1.14036e-163	2.9896e-164	-1.54288e-163	4.43305e-163	3.41887e-163	4.09943e-163	8.74141e-163	-1.51734e-164	-8.55593e-163	7.25749e-163	-5.0322e-163	1.59324e-163	4.72478e-163	-5.70848e-163	2.86027e-163	3.46171e-163	-7.10524e-164	0
7.14947e-163	-1.26647e-163	5.06059e-163	1.44564e-163	5.42871e-164	-5.18243e-163	-3.75808e-163	1.97101e-163	1.83266e-163	-2.00915e-163	-1.90903e-163	-1.02198e-163	-7.05267e-163	-1.14036e-163	2.9896e-164	-1.54288e-163	4.43305e-163	3.41887e-163	4.09943e-163	8.74141e-163	-1.51734e-164	-8.55593e-163	7.25749e-163	-5.0322e-163	1.59324e-163	4.72478e-163	-5.70848e-163	2.86027e-163	3.46171e-163	-7.10524e-164	0
7.14947e-163	-1.26647e-163	5.06059e-163	1.44564e-163	5.42871e-164	-5.18243e-163	-3.75808e-163	1.97101e-163	1.83266e-163	-2.00915e-163	-1.90903e-163	-1.02198e-163	-7.05267e-163	-1.14036e-163	2.9896e-164	-1.54288e-163	4.43305e-163	3.41887e-163	4.09943e-163	8.74141e-163	-1.51734e-164	-8.55593e-163	7.25749e-163	-5.0322e-163	1.59324e-163	4.72478e-163	-5.70848e-163	2.86027e-163	3.46171e-163	-7.10524e-164	0
[truncated: 2,016 more rows]
