# Supplementary material for: A modified shuffled frog leaping algorithm with inertia weight
Source: Sci Rep. 2024 Feb 20;14:4146. doi: 10.1038/s41598-024-51306-1 (PMC11224354; doi:10.1038/s41598-024-51306-1)
Supplement: Supplementary file 1 — Supplementary Information. [file 41598_2024_51306_MOESM1_ESM.zip › data/F1/MSFLA_R_5.xls]

## Sheet: Sheet1
-8.63871	-5.49561	2.53544	-0.808504	3.30988	1.85329	3.25851	-1.04035	7.45973	-0.989741	4.30653	-2.34358	2.915	-7.79579	-5.84196	-4.04349	0.782677	-2.46299	-5.31364	5.16539	-3.15824	3.33172	-7.57694	5.09522	-0.697542	-1.01829	1.49336	-1.64724	1.45236	-3.9767	528.848
-0.177535	0.0656891	2.05175	0.294236	0.149261	-0.554567	-0.0771299	0.0361121	-0.146406	0.331424	-0.35035	0.48879	-0.184485	-0.850095	-0.233392	-0.538659	-0.634929	0.269905	-0.439194	0.204689	-0.310623	0.236787	0.287625	0.197457	-0.338783	0.342494	-0.0845101	-0.327153	0.10364	-0.472672	7.82888
0.0290889	0.036624	-0.0516784	-0.0220453	0.0610918	-0.00294636	0.046166	0.031372	-0.00724164	-0.0630485	0.205282	-0.145286	0.100528	0.00680049	-0.052802	0.0458188	-0.0303722	0.0848356	0.105348	0.00539579	-0.133843	0.0476994	0.0276746	0.137717	-0.019785	0.0386215	-0.0484995	0.17875	0.00747723	0.0175638	0.190236
3.97998e-05	0.0128056	0.0111276	0.00152036	0.00204477	-0.00532603	0.0120084	0.00303645	0.00467373	0.00027009	0.013364	0.0241716	0.000935252	-0.00130559	-0.00206824	0.00453992	0.00283303	0.00225946	-0.00150724	0.00347508	0.000500807	-0.00537565	-0.0064854	0.000293292	-0.0138367	0.00222605	0.00254818	-0.00085129	0.00199795	0.0058947	0.00162947
-0.000914399	-0.00132026	0.000787823	-0.000410333	-0.000170864	0.000137398	-0.00290712	0.000128646	0.000230754	-0.000283167	0.000830904	0.00051648	-0.000353255	-0.000541035	0.000144791	0.000238105	0.000491939	1.1308e-05	0.000505264	-0.000428346	-0.00109703	-0.0013101	-0.000693703	-0.000266868	0.000379602	-0.00058843	0.00292794	0.000345407	-0.000328509	0.00033036	2.70227e-05
0.000112216	3.1069e-08	-2.1138e-05	3.08781e-05	-0.000117281	-0.000114487	2.87837e-05	7.11641e-06	7.2891e-05	-7.45658e-05	7.38924e-05	-0.000140543	-2.73919e-05	-0.000105753	-1.147e-05	-3.48273e-05	0.000159998	-0.000225059	-3.98431e-05	-0.000257863	7.83923e-05	-1.09864e-05	-1.66682e-05	-1.67965e-05	-9.21283e-05	0.000134173	-0.000203337	8.67955e-05	5.41196e-05	-8.1165e-05	3.27142e-07
-6.3435e-06	8.36137e-06	-2.57262e-06	4.94371e-06	4.72555e-06	3.87077e-06	1.97794e-06	2.67979e-06	5.4842e-06	-1.69821e-07	1.81992e-05	-1.84677e-05	2.63024e-05	-5.33966e-05	2.98968e-07	8.87015e-06	-1.26645e-05	2.35022e-05	-4.72819e-06	2.58305e-06	-5.54445e-06	2.48265e-06	5.50673e-07	-7.03848e-06	1.59856e-06	-5.2316e-07	7.69316e-07	-4.7795e-06	-1.91303e-06	-1.30223e-06	5.37392e-09
1.30704e-06	2.8708e-06	1.249e-06	4.84428e-07	-6.26834e-07	-5.23283e-07	1.43658e-06	-7.15156e-07	-4.23069e-07	1.54525e-06	-4.06959e-06	5.58829e-07	-1.37324e-06	-8.89915e-07	3.42204e-06	-1.42426e-06	1.25925e-07	-2.52485e-06	-1.14729e-06	-1.1368e-06	2.89652e-07	1.12192e-06	-9.16935e-07	3.80373e-07	-4.92955e-09	1.03332e-06	-3.30522e-06	-1.68059e-06	3.73272e-06	7.3912e-07	9.14672e-11
-1.82828e-07	5.06397e-07	-2.16239e-07	-2.52257e-07	2.5309e-08	1.7651e-07	-1.41836e-07	2.13077e-07	8.09945e-08	-4.42295e-08	1.24304e-07	-2.15714e-07	-1.16767e-07	2.37737e-08	2.28359e-07	-1.82695e-07	-3.079e-07	-6.05735e-08	4.07643e-08	7.31858e-08	-9.15375e-08	-9.56002e-08	-1.3773e-07	1.32137e-07	4.3928e-08	1.47438e-07	9.37873e-08	-1.40801e-07	-1.19881e-07	-5.2819e-08	8.96686e-13
-9.48261e-09	4.65763e-08	-3.2907e-08	-1.99996e-09	-1.06133e-07	1.04341e-08	2.85858e-08	-1.11621e-08	-3.21703e-09	-1.123e-08	5.10624e-08	5.46144e-09	-1.64723e-08	-2.25666e-09	2.41432e-08	-9.90682e-09	1.79862e-08	2.61545e-08	1.55571e-08	4.67365e-08	7.63908e-09	-1.36911e-08	3.95362e-08	2.98052e-08	-3.37557e-09	2.07e-08	1.1338e-08	-3.54664e-08	1.22625e-08	-1.36686e-08	2.76867e-14
-3.87863e-09	1.94305e-09	3.46491e-09	6.16046e-11	-1.47723e-09	4.40302e-11	-6.28095e-10	-1.50033e-09	-1.06381e-09	4.27984e-09	-2.31887e-09	-3.03889e-09	1.20819e-09	-7.7663e-09	-1.06079e-09	2.73852e-10	-4.14118e-10	1.25461e-09	-7.13529e-09	6.83778e-10	-1.38313e-09	-2.20133e-09	2.03283e-09	-1.12965e-09	-1.28039e-09	-1.77971e-09	-3.23212e-09	-8.41731e-09	-1.41205e-09	2.23016e-10	2.86135e-16
-2.44756e-10	8.09725e-10	-5.24103e-10	2.47516e-10	1.11071e-09	6.56473e-10	2.6941e-10	1.0426e-10	8.01738e-10	2.61372e-10	9.93921e-11	4.23625e-10	-2.69012e-10	1.17418e-11	-4.47373e-10	-1.11844e-10	-3.4019e-10	-1.33079e-10	-2.09212e-10	-3.66221e-11	-2.82251e-10	-8.16538e-11	-7.78144e-10	2.94884e-10	6.82498e-10	-4.10802e-10	-1.17904e-10	6.09164e-11	-2.89507e-11	-1.76652e-10	5.62676e-18
-6.35674e-11	-1.43074e-11	-2.82688e-11	4.2715e-11	1.77975e-12	-4.35313e-12	-2.14686e-11	-2.8203e-11	1.01378e-10	-2.3583e-11	-2.69392e-11	-1.29559e-11	2.30541e-11	-2.2639e-11	-1.0847e-11	6.60861e-11	2.78372e-11	-2.02417e-11	1.01279e-13	4.32179e-12	3.19227e-11	1.26171e-10	-1.45949e-11	3.35627e-11	4.98284e-11	-4.58176e-11	-6.0005e-12	-4.33128e-11	-2.48339e-11	-1.40384e-12	5.19976e-20
3.47841e-12	7.55858e-12	-4.30707e-13	3.80678e-12	2.60923e-12	7.86281e-12	2.10351e-12	-2.31536e-12	-6.0782e-12	2.33601e-11	-6.31178e-12	-5.03893e-12	-1.52413e-12	8.75783e-12	1.0607e-12	-1.49315e-12	4.92917e-12	4.00163e-13	1.27118e-12	-2.42305e-12	2.04446e-12	1.00398e-11	-1.92672e-12	-2.90891e-13	2.12921e-12	1.26825e-12	-2.3719e-13	9.30299e-12	7.92988e-12	4.67369e-12	1.21076e-21
-4.38115e-14	-2.65827e-13	2.61237e-13	-8.05556e-13	-5.25852e-13	-7.95282e-14	1.48321e-12	1.85536e-14	-1.51101e-12	-2.70024e-13	1.69358e-13	-1.67096e-12	5.39382e-14	2.43223e-13	6.53486e-13	-5.17092e-13	1.10256e-12	3.81205e-14	8.84765e-13	-1.41244e-12	1.30589e-12	4.65609e-14	-2.59876e-13	5.67758e-13	4.92845e-13	-1.98047e-13	4.11625e-13	-5.73552e-13	1.1974e-12	2.59835e-13	1.75803e-23
5.93544e-14	2.12362e-14	-3.41882e-14	-9.13499e-14	7.45943e-14	-5.45703e-14	-6.02167e-14	1.16454e-14	-2.57191e-14	-9.96645e-14	-1.60251e-14	-1.30802e-13	1.15804e-13	-3.42576e-14	-3.2082e-14	-1.94957e-14	-2.15572e-14	8.46072e-14	1.27102e-13	-9.16031e-14	-8.14895e-14	-6.23047e-15	1.62176e-13	-8.64749e-14	6.82092e-14	-5.33507e-14	1.29998e-13	-4.24516e-14	-9.75488e-14	-3.05845e-13	2.7163e-25
-8.69452e-15	2.43073e-15	7.55248e-15	1.79215e-14	-6.27625e-15	4.58943e-15	-8.561e-15	-2.1567e-15	6.79372e-15	1.56744e-15	-1.49517e-15	-3.78557e-14	-2.52565e-14	-6.66266e-15	6.75794e-15	-7.19145e-15	-3.2033e-15	-2.14921e-15	-2.11796e-15	-2.9052e-15	9.94997e-16	-3.75512e-15	-1.27745e-14	1.31476e-14	2.46401e-15	-4.58617e-14	1.45801e-15	-1.08404e-14	-4.57078e-15	1.73915e-14	5.793e-27
1.55923e-16	-1.3027e-15	-1.89421e-15	3.00563e-16	-4.10883e-16	1.0112e-15	2.48262e-15	1.50272e-15	1.24825e-15	6.59907e-16	-2.9462e-15	-1.45158e-15	-7.03832e-16	-4.29407e-16	-1.4355e-15	2.32271e-17	-1.01115e-16	7.36297e-16	-8.81943e-16	1.7966e-15	-3.98574e-16	-2.41371e-16	-1.72309e-15	-4.86351e-16	-1.51098e-15	7.47935e-16	-4.11451e-16	1.54611e-15	8.34742e-17	-2.90245e-15	5.23484e-29
1.05541e-16	-5.46302e-17	-3.02372e-17	4.75503e-17	-6.57864e-17	3.24032e-17	-8.26259e-17	-1.55838e-16	7.11094e-17	8.27337e-17	-1.11096e-17	5.98812e-17	1.10869e-16	-3.52528e-16	-6.50238e-19	5.59829e-17	1.21074e-16	8.82005e-17	-1.96289e-16	2.0294e-16	3.70004e-17	-1.21576e-16	1.15788e-16	-4.76848e-17	1.58755e-16	1.0437e-16	-1.39906e-16	2.4187e-17	7.83156e-17	-2.69442e-17	4.06199e-31
1.56108e-17	8.65721e-18	9.19985e-19	2.92687e-17	-1.52893e-17	-5.02417e-17	-2.23933e-17	-1.16883e-17	-1.6748e-17	2.27102e-17	-1.26961e-17	1.39563e-18	-1.85195e-17	-1.61578e-18	4.37891e-18	4.22767e-17	5.33289e-20	-1.48174e-18	2.08837e-17	1.70935e-17	4.28324e-17	2.40951e-18	-1.19779e-17	3.55657e-17	2.64867e-18	-1.30427e-17	3.88935e-18	-1.4534e-17	1.92295e-17	3.0014e-17	1.33371e-32
-2.46601e-18	2.72593e-18	5.11096e-19	-1.12439e-18	1.42936e-19	-2.12775e-18	-1.7993e-18	3.97943e-18	1.89015e-18	-3.89957e-18	-3.32294e-18	3.59144e-18	1.22569e-18	-3.16948e-18	2.53515e-19	1.10967e-18	-3.99077e-19	6.64492e-19	6.85001e-18	-5.93414e-19	-1.69007e-18	2.79424e-18	-1.91442e-19	4.30974e-18	1.14782e-18	-4.89489e-19	-5.12245e-19	-6.76753e-18	1.36046e-18	-3.01764e-18	2.29948e-34
-2.25339e-19	2.01627e-19	-3.33977e-20	-1.33219e-19	7.32828e-20	-5.69597e-21	-8.17836e-20	2.24391e-19	2.42495e-19	-1.09747e-19	2.32332e-19	5.46996e-19	-5.86133e-21	-3.27718e-19	-4.03013e-20	8.24328e-20	-9.15127e-20	3.94105e-19	3.42647e-20	2.56548e-19	1.67667e-19	-8.79837e-20	-1.74099e-20	-1.22368e-19	9.9368e-20	-5.10787e-19	-1.88422e-19	-5.81194e-20	2.04165e-20	5.20898e-19	1.57585e-36
-1.71942e-20	3.70572e-20	-2.04278e-21	-3.21667e-21	-3.05727e-20	1.38887e-20	-4.5187e-20	-1.04764e-21	-5.79342e-21	3.37264e-21	2.35515e-20	1.53901e-21	-8.66394e-20	-8.47803e-21	-3.33587e-20	1.23173e-20	-4.3787e-20	-2.66186e-20	8.51077e-21	3.42418e-21	-1.00952e-21	-1.66332e-21	-4.1941e-20	-2.87599e-21	-2.06882e-20	-5.32991e-20	7.9864e-21	8.53461e-20	-1.48571e-20	2.16682e-20	3.00866e-38
-6.69629e-21	-7.52975e-23	-1.62729e-21	-4.94083e-21	-3.09556e-22	-1.86702e-21	2.16897e-22	-2.0788e-21	1.54673e-21	4.16668e-21	5.98695e-21	2.53493e-21	1.53226e-21	7.33219e-21	2.46452e-21	-1.84095e-21	5.23556e-21	3.44119e-21	2.03033e-22	4.58818e-21	7.65968e-21	6.49474e-21	6.82899e-21	3.99809e-21	-1.22159e-21	-5.84429e-22	-1.92144e-21	1.63423e-22	-8.40313e-22	2.96089e-21	4.46294e-40
2.74755e-23	4.95752e-22	1.85816e-22	-1.08433e-22	-9.5638e-23	-9.48557e-23	2.42167e-23	-2.8496e-22	-6.61068e-22	-5.14423e-23	1.2023e-22	-2.12651e-22	6.25967e-23	1.53462e-22	2.62295e-22	-6.44608e-23	-4.56339e-22	-2.74502e-24	-1.17824e-22	4.26376e-22	3.42194e-22	5.80021e-23	-1.16268e-21	1.70162e-22	3.21268e-22	1.3864e-22	6.75318e-22	5.60989e-22	9.83982e-23	5.77165e-22	4.13367e-42
7.66011e-23	-1.8048e-23	1.03175e-22	-9.33185e-24	-3.97222e-23	4.23743e-24	-2.2056e-23	-1.71124e-23	2.02491e-23	-2.77411e-23	1.22758e-23	8.35786e-24	-1.86032e-23	6.29029e-23	8.1938e-23	6.05976e-23	3.56829e-23	-7.62909e-24	-3.26781e-23	1.53378e-22	-1.48219e-23	-1.33298e-23	1.00904e-22	3.49425e-23	-2.59861e-23	-3.89389e-23	-1.3452e-23	5.90535e-23	2.15749e-23	-1.77814e-23	7.97549e-44
7.97448e-24	3.1398e-24	3.77075e-24	-3.57318e-24	-4.38014e-24	4.06996e-24	-8.3345e-24	2.52985e-24	1.75586e-24	3.42936e-24	-5.71811e-24	4.65169e-24	1.29674e-23	1.90306e-23	-7.56588e-24	1.38893e-24	-5.5037e-24	6.37333e-24	-3.06581e-24	1.64062e-23	3.46877e-24	-8.9644e-25	4.84853e-24	-5.80167e-24	2.45232e-23	6.17724e-24	-1.14945e-24	-1.21739e-24	-3.88465e-25	1.56525e-24	1.93514e-45
3.47432e-25	1.38098e-25	-2.13102e-24	1.26402e-25	1.90188e-25	-4.13079e-25	9.01063e-25	-2.06825e-25	1.66035e-24	-4.19704e-24	-1.66785e-24	2.87364e-25	-1.64591e-24	-7.46463e-25	1.3838e-24	2.41927e-25	-5.00605e-25	1.97857e-25	5.54394e-25	1.16955e-24	6.73876e-25	1.12574e-24	-8.91587e-25	-1.69346e-24	1.00519e-24	1.102e-24	1.21084e-24	-2.73398e-25	-4.80206e-25	-3.42569e-25	4.56971e-47
-4.42996e-26	6.28235e-26	-6.55678e-26	-1.37809e-25	-3.08418e-27	-1.808e-25	2.16215e-26	-1.6544e-25	-1.81944e-25	-3.67302e-27	4.38538e-26	-1.42464e-25	8.17252e-28	-1.4919e-25	5.52507e-26	4.04891e-26	1.29694e-25	-9.51615e-26	1.98602e-26	-7.4541e-26	1.04477e-25	-7.72072e-27	-1.09024e-26	-1.30892e-25	5.53321e-26	1.03844e-25	-2.67961e-26	1.24903e-27	-1.04686e-25	-1.08259e-25	2.6932e-49
-2.13032e-27	-1.17596e-26	9.56314e-27	-5.69463e-27	-1.16921e-26	-2.23015e-26	-1.65498e-26	7.61542e-27	2.00906e-26	3.41923e-26	4.55561e-27	2.37459e-26	1.86777e-26	6.91019e-27	1.46616e-28	4.71903e-27	-1.20016e-29	2.82516e-28	-4.1045e-26	1.63701e-26	2.05358e-26	-8.50307e-27	-7.58145e-27	-3.58142e-27	4.09276e-27	-1.40671e-27	-4.36124e-27	-1.10021e-26	1.82351e-27	-3.63846e-27	6.50136e-51
3.33959e-28	-3.41335e-27	-1.68718e-27	-8.61186e-28	-2.71204e-28	-1.19423e-27	-1.30948e-28	-3.0314e-27	2.85542e-28	-1.05342e-28	-2.01763e-27	4.29818e-28	-1.60362e-27	7.75436e-28	9.42227e-28	1.25721e-27	-2.30768e-28	-1.75144e-27	7.24019e-28	-6.06284e-28	3.99613e-27	-2.02716e-27	8.00698e-28	-6.05187e-28	2.00414e-27	5.00941e-29	9.74496e-28	1.84832e-27	7.35801e-28	-3.81584e-28	7.02169e-53
-2.58276e-30	-5.37626e-29	5.86114e-28	-8.77157e-29	-2.05706e-28	-1.31157e-28	-8.12154e-29	-2.16731e-28	3.13052e-28	-3.00012e-29	-1.26198e-28	2.2088e-28	-1.8877e-30	-3.21412e-29	9.07434e-30	3.88263e-29	4.09365e-28	6.57465e-29	-1.53744e-28	-2.94678e-28	-1.23704e-28	1.00964e-27	5.93165e-29	-3.01072e-28	-1.70457e-29	9.00957e-29	-6.03377e-29	9.09591e-29	-1.51403e-28	4.40669e-28	2.28209e-54
-6.95499e-30	1.66041e-29	1.6811e-30	5.79033e-30	-4.75635e-29	2.82986e-29	1.04429e-29	-5.84513e-29	4.12915e-29	9.62534e-30	-1.20187e-29	-4.09825e-30	-8.6274e-30	-6.60296e-29	-2.14593e-29	9.47289e-30	-2.23355e-29	-2.46632e-29	4.20934e-29	2.53897e-30	-9.13909e-30	6.88127e-30	2.20984e-29	-9.86643e-30	9.83243e-30	3.38495e-31	-2.61612e-29	1.8123e-31	3.05628e-29	3.43302e-29	2.03885e-56
1.4268e-30	-7.63793e-31	1.06411e-30	-3.29273e-30	-4.29298e-31	-8.4493e-32	3.23433e-31	-6.36169e-31	-9.90349e-31	-8.41091e-31	5.45581e-31	-2.97606e-30	-2.09124e-30	-3.00663e-30	-1.50657e-30	-2.13021e-30	-2.68914e-30	-2.66667e-30	1.76311e-30	-2.05624e-30	4.52216e-30	-1.67488e-30	-1.39169e-31	-3.53677e-30	-1.07923e-31	-1.66152e-30	-3.12348e-30	4.64693e-30	2.51998e-31	1.24249e-30	1.3955e-58
3.38704e-31	3.37135e-31	-2.28498e-31	-1.17105e-31	-1.00877e-30	7.38426e-32	-5.50843e-31	-8.78102e-31	-2.66236e-31	-8.59487e-32	1.02203e-31	3.2093e-31	2.37472e-31	-2.61586e-32	-3.07729e-32	9.98257e-31	-2.07756e-31	-2.27479e-31	5.6271e-33	2.80484e-32	-3.56837e-31	4.48384e-31	-1.8833e-31	-3.72318e-31	9.45186e-32	-2.02184e-31	5.91949e-32	1.94745e-32	-3.50801e-31	-1.51909e-32	4.4133e-60
-5.02219e-32	6.52803e-32	1.63504e-31	-3.78845e-32	3.18597e-33	5.13765e-33	-4.06098e-33	2.12139e-32	-4.49765e-32	1.27291e-32	-2.30475e-32	3.66793e-32	3.02114e-32	-4.51567e-33	-1.8821e-32	3.42366e-32	-5.7843e-33	-9.29578e-33	2.29707e-32	-1.17205e-31	-2.29459e-33	7.92422e-32	-9.77978e-32	2.54259e-32	1.43484e-32	5.71891e-32	-2.26253e-33	2.96547e-32	3.97855e-32	4.97154e-32	8.12722e-62
-2.80177e-32	-2.4776e-33	5.56766e-33	1.6565e-33	1.60386e-33	-2.98388e-33	1.66572e-32	1.82488e-32	-7.3795e-33	6.15051e-33	6.97995e-33	6.85371e-33	2.98714e-33	6.92389e-34	-1.03596e-33	1.08808e-34	1.42e-32	-2.53664e-33	4.03255e-33	1.34249e-34	-7.97307e-33	2.83661e-33	-8.05124e-33	1.0911e-32	-2.15717e-33	5.17524e-33	-1.98615e-33	-1.17346e-32	-3.5447e-33	2.90712e-33	2.31924e-63
5.49163e-34	-9.45917e-34	4.44708e-34	1.81569e-34	-7.2238e-34	-1.33607e-34	-7.52544e-34	6.87322e-34	6.27649e-34	7.68392e-36	-5.00774e-35	-3.68719e-34	4.68459e-34	-1.20262e-34	2.0995e-34	3.12295e-34	6.4423e-34	-6.61603e-34	4.32261e-34	-6.91427e-35	-1.95813e-34	8.81112e-34	3.35757e-35	3.07849e-34	-2.61425e-34	2.46506e-35	3.36445e-34	-2.42979e-34	2.89905e-34	-3.60527e-34	6.32367e-66
4.88759e-35	-2.86397e-35	-3.44987e-35	-4.79839e-35	5.11327e-35	-3.25451e-35	5.69694e-35	-3.01935e-36	5.8216e-35	-2.58812e-35	-2.42228e-35	-8.17192e-35	2.00217e-34	2.7072e-35	-1.47752e-35	-4.81923e-35	-6.27351e-36	-9.31221e-35	-2.66598e-36	-2.28991e-35	8.08511e-35	5.98325e-35	1.56884e-35	-2.44603e-35	6.37471e-35	2.25881e-35	3.35386e-35	-6.75144e-35	4.51209e-35	1.96393e-35	1.01197e-67
1.3873e-35	1.88074e-35	-6.04937e-36	9.9989e-37	2.0434e-36	3.21367e-35	8.23479e-36	2.10023e-36	3.61822e-38	-6.26666e-36	-1.87444e-36	-1.08711e-35	1.90235e-35	-6.70939e-36	1.72524e-35	2.58084e-36	-2.38536e-37	9.57364e-37	1.39571e-35	1.07539e-36	2.17156e-36	1.4994e-35	1.07027e-35	-8.41329e-36	-1.27181e-35	-1.49885e-36	2.88216e-36	-4.08025e-36	-4.75681e-36	8.77957e-36	3.46558e-69
-2.8067e-36	1.80838e-36	-1.71602e-36	6.0197e-37	9.37484e-38	2.93486e-36	-4.40313e-37	8.48535e-37	1.29059e-36	-2.81039e-37	-3.34705e-38	-1.19865e-36	1.50269e-36	-1.85038e-36	-5.81573e-39	3.33481e-37	-9.66337e-37	-1.05996e-36	5.73267e-37	3.44141e-37	-1.15875e-36	1.01141e-36	2.06028e-36	3.9505e-37	1.12002e-37	-2.8578e-36	-1.02341e-36	1.60949e-36	2.5694e-37	1.01486e-36	5.51508e-71
-3.13549e-38	9.18413e-38	-5.02432e-38	-8.27185e-38	-9.63278e-38	1.30038e-37	5.21931e-38	2.58761e-38	8.81937e-39	-7.27046e-38	-2.79184e-37	9.45941e-38	-2.93234e-37	-2.91486e-38	-9.62208e-38	2.40076e-37	1.22013e-37	-9.63422e-38	-1.5204e-38	-3.12668e-38	-2.24355e-37	-1.20187e-38	-4.66154e-39	4.60011e-38	-5.37915e-38	-2.65459e-37	-4.33446e-38	1.37021e-37	-9.78866e-38	6.81625e-38	4.80593e-73
7.04522e-39	-9.38756e-39	1.1716e-38	-2.14792e-39	-6.65087e-38	-6.66819e-39	9.34073e-39	1.65729e-38	-1.04647e-38	-9.20399e-40	-3.52176e-38	9.59061e-39	-2.75798e-39	1.03522e-38	8.8578e-39	3.30545e-38	1.36638e-38	-1.27025e-39	1.80679e-38	-2.33182e-38	-1.55708e-38	-1.50375e-38	-3.55053e-39	2.97465e-38	-2.57334e-38	-5.34859e-39	-2.45055e-39	2.99055e-39	-8.7786e-39	-5.89993e-39	1.108e-74
2.22416e-39	5.68604e-40	2.2332e-39	-3.32734e-39	3.04609e-39	-8.21645e-39	1.53285e-39	1.38057e-39	-2.77753e-39	4.10169e-39	-7.43859e-40	1.5318e-39	-2.80324e-39	-2.43684e-40	-2.92372e-40	-4.28978e-39	1.66205e-39	5.43497e-40	-3.09467e-40	-1.26163e-39	6.18029e-40	-5.73918e-41	-3.17006e-39	2.51712e-40	5.3493e-40	-3.70747e-40	-3.33995e-39	2.80905e-39	7.04083e-40	-1.12237e-39	1.92685e-76
-1.82244e-41	-2.15584e-40	1.48405e-40	-7.71305e-40	1.31789e-41	-3.49303e-40	9.38204e-43	1.00682e-39	2.90073e-40	4.32493e-40	-1.90927e-40	1.69476e-40	-5.54407e-41	-1.72355e-40	4.18637e-40	2.33152e-40	1.79231e-40	-1.57522e-40	7.50294e-42	1.65387e-40	6.59645e-40	-2.22717e-40	-8.1499e-40	-1.72659e-41	-1.3972e-41	-3.13854e-40	1.39369e-40	1.13442e-40	7.26587e-41	4.3371e-41	3.77013e-78
3.37437e-41	2.59767e-41	-6.2515e-41	2.13583e-41	-1.75048e-41	1.75739e-41	1.29932e-41	-1.13048e-41	-9.58407e-42	-3.0497e-41	-1.01595e-40	-1.61829e-41	6.11417e-42	-2.22062e-41	3.17215e-41	1.71967e-41	-2.37968e-42	-3.09124e-41	-1.00661e-40	-6.66889e-41	-3.06999e-41	-7.31517e-41	9.55773e-42	-3.89469e-41	2.31739e-41	4.80142e-41	-1.34081e-41	2.56867e-41	-2.44419e-41	2.94256e-42	4.82585e-80
-5.8214e-42	1.04557e-42	1.06389e-42	9.84615e-43	7.62614e-43	-2.93041e-42	4.63097e-42	1.10243e-42	8.47119e-42	-3.03744e-42	-1.56783e-42	-9.81438e-42	-1.97581e-42	-9.07357e-43	-1.62072e-41	-1.02752e-41	-5.71132e-42	2.42602e-42	-3.23633e-42	-2.90165e-42	-7.0008e-43	4.56929e-42	-6.92088e-43	1.71665e-42	-2.23736e-42	1.26133e-42	-8.20175e-42	-9.19896e-43	5.28636e-42	-6.78523e-42	8.52549e-82
1.35276e-43	7.90642e-43	-1.59729e-43	-6.21204e-43	1.69389e-43	-3.43117e-43	-3.93741e-43	-3.36987e-44	2.67803e-43	-1.00395e-42	1.69756e-43	-1.3071e-42	3.72385e-43	-3.35679e-43	5.21436e-43	3.33423e-44	-4.43054e-43	-8.89897e-43	-2.53705e-43	-8.0127e-43	8.87464e-43	-8.90172e-43	-1.32916e-42	9.69271e-43	2.02216e-43	8.38578e-44	1.16212e-42	-1.02543e-43	2.29477e-43	-6.98948e-43	1.26296e-83
1.36771e-44	4.18536e-44	2.72673e-44	4.17336e-46	4.1179e-44	-3.23578e-44	-2.66378e-44	-1.84804e-45	1.2212e-44	-3.98633e-44	-2.05191e-44	3.13961e-44	1.88826e-43	-2.49384e-44	-5.5396e-44	-7.17647e-44	-3.38117e-44	-4.25963e-44	9.03172e-44	1.05495e-43	-8.95498e-44	-3.76807e-44	1.69343e-43	-4.06391e-44	-5.58356e-44	2.95716e-43	3.45356e-44	-4.93245e-44	-3.4725e-44	2.99296e-44	2.12083e-85
-6.40414e-45	5.87313e-45	-4.43951e-45	-9.59181e-45	1.37394e-45	1.83656e-44	1.56448e-45	-5.78792e-45	7.5401e-45	3.0761e-45	1.84328e-45	-2.35676e-46	-1.14797e-44	5.81557e-45	2.49577e-44	-3.43936e-45	2.51747e-45	-3.48081e-46	-1.96748e-45	-2.08626e-44	-3.66571e-45	-5.11637e-45	1.22717e-44	2.3596e-45	4.2335e-45	2.131e-44	-1.41065e-45	4.88033e-45	-1.91124e-44	1.20075e-46	2.93694e-87
5.78875e-46	5.85426e-46	-5.1157e-46	1.00131e-45	-1.72595e-45	-1.91376e-45	-4.7112e-46	6.0317e-47	-2.97588e-46	1.65967e-45	4.52844e-46	6.82265e-46	5.77072e-46	-5.56468e-46	-1.95197e-45	-5.25525e-46	8.3442e-46	5.62749e-47	-3.13817e-46	-9.94443e-47	-2.70381e-46	-4.00907e-46	-1.43291e-46	9.70215e-46	-1.49971e-45	-7.35845e-46	-6.38327e-46	2.02137e-46	1.3747e-45	9.59659e-46	2.51049e-89
4.71684e-47	-1.46413e-46	-2.13349e-46	1.30028e-46	-2.353e-46	-1.16452e-46	1.76676e-48	-1.2605e-46	3.33029e-47	7.05511e-47	3.44965e-46	6.76802e-47	1.34677e-46	1.81552e-46	5.41426e-47	-8.56082e-47	-2.63063e-47	-1.66616e-46	-1.71554e-48	1.96633e-46	-9.63629e-47	9.80406e-47	3.15523e-47	-2.69508e-47	2.33072e-46	-8.19583e-47	3.62579e-47	1.18348e-46	1.90086e-46	-2.33329e-47	5.6271e-91
3.17098e-47	1.32742e-48	-2.52518e-47	-3.03993e-47	6.64872e-48	-4.2265e-48	-6.22971e-49	9.19955e-48	-2.59478e-47	-1.95259e-48	-1.23436e-47	2.10055e-47	2.45948e-47	9.7929e-48	1.67002e-48	1.63953e-47	8.77007e-48	-7.11787e-48	8.55082e-48	5.96455e-48	-1.03102e-47	3.09474e-48	-3.10217e-47	-1.09705e-47	-1.16064e-48	8.80232e-49	-1.4151e-47	-3.07755e-47	-9.77258e-48	6.99334e-48	7.68799e-93
-2.52909e-48	1.9696e-48	1.78864e-48	2.70813e-49	-4.89815e-49	-8.57203e-49	6.50104e-50	6.87074e-49	1.35822e-48	3.53468e-48	3.08837e-49	-6.76688e-49	-6.31945e-49	-5.31621e-49	-1.34459e-48	-4.43089e-49	-1.55264e-48	-5.43797e-49	-1.80719e-48	5.17526e-49	1.28834e-49	3.27491e-50	4.66966e-49	1.44324e-49	1.16869e-48	6.6053e-49	1.32585e-48	-1.86246e-48	3.34461e-49	-8.81619e-49	4.6992e-95
-4.88605e-49	1.7712e-49	-4.44385e-50	-5.36309e-49	1.26889e-49	2.17046e-49	-6.70212e-50	-5.36895e-49	1.96662e-49	-4.51826e-49	1.07751e-49	-3.82958e-49	2.19224e-50	-1.2666e-49	-3.13729e-50	-7.50804e-50	-1.04095e-49	-1.1341e-49	-7.87386e-51	2.36704e-49	-8.14308e-50	-1.97793e-49	-1.03089e-50	7.88744e-50	2.11129e-49	8.33721e-51	-1.14604e-50	9.89643e-50	1.61449e-50	3.00901e-49	1.61714e-96
-6.96927e-51	-5.45706e-51	-5.56161e-50	4.3963e-50	-1.61535e-50	-1.26246e-50	-1.66787e-50	-3.95101e-50	4.95784e-50	2.0309e-50	2.78742e-50	-1.28639e-50	6.30937e-50	-1.06874e-50	4.58507e-50	-2.466e-50	1.99214e-50	3.66525e-50	3.25344e-50	2.33498e-50	-1.8173e-50	-7.3114e-50	-1.73909e-50	2.74965e-50	1.73936e-50	-1.45178e-50	-1.41106e-51	-4.17589e-50	4.6351e-50	-1.3404e-50	3.26477e-98
3.29684e-51	2.4562e-51	-1.74967e-51	9.39231e-51	5.18396e-51	-4.31665e-52	-1.32445e-51	2.9421e-51	3.9472e-51	2.37944e-51	9.91579e-51	2.46998e-51	1.50379e-51	-7.33274e-51	-4.29258e-51	2.1226e-53	2.96942e-51	-1.43194e-51	-6.52105e-52	-2.96042e-51	-1.40102e-51	1.85684e-51	7.19518e-52	1.83029e-51	4.6528e-51	-1.12482e-52	1.05113e-50	2.34804e-51	-3.0863e-52	-4.57925e-51	5.33834e-100
1.16416e-51	1.28851e-52	1.9311e-52	1.87095e-52	-5.81665e-52	-8.06994e-53	4.12322e-54	1.29655e-52	1.1725e-52	4.25805e-52	1.45814e-52	-2.28561e-52	3.42154e-53	-2.40422e-52	-8.47943e-53	-4.5526e-52	-2.87836e-52	9.16921e-52	-2.01276e-52	6.4054e-52	-4.15311e-52	3.19015e-52	2.54927e-52	-9.55401e-52	-8.38432e-53	-3.61503e-52	-2.46686e-52	-1.58405e-52	4.00861e-53	-3.8749e-53	5.20102e-102
4.97478e-53	-3.65502e-53	-2.22782e-53	3.16908e-53	6.57781e-54	1.24561e-52	1.62301e-53	-3.82381e-53	8.00497e-53	8.79049e-53	-2.08574e-53	-1.18523e-52	-6.42971e-53	-6.1979e-53	-2.53151e-54	6.79117e-53	-5.22752e-53	9.00199e-53	2.90694e-53	-8.40253e-53	5.43558e-53	-1.15542e-52	1.2393e-53	6.18826e-53	-1.20686e-53	-5.64491e-53	1.0887e-52	3.99527e-54	-1.58824e-53	-4.63093e-54	1.18311e-103
2.26372e-56	-4.67771e-54	6.06169e-54	-1.36026e-53	-1.65997e-54	-2.00323e-55	3.00916e-54	-3.79249e-54	-1.41752e-54	1.86198e-53	-3.54228e-54	-1.76458e-54	5.53267e-54	-7.33908e-55	8.08957e-55	6.30397e-54	-7.18658e-54	-1.0998e-55	-5.21466e-54	-1.24225e-53	1.26669e-54	7.20262e-55	-5.65149e-54	-1.00981e-54	1.50406e-53	1.92059e-54	-1.10994e-53	-1.54278e-53	-9.68917e-54	2.58477e-55	1.65912e-105
-2.54326e-55	8.04631e-55	-5.02762e-55	1.5536e-56	7.23873e-57	1.88608e-54	1.00581e-54	1.2855e-54	-9.3544e-55	2.43307e-55	1.53656e-54	-5.27553e-55	4.4481e-55	-3.18686e-56	7.0347e-56	2.34087e-55	-3.94808e-55	-1.33801e-54	4.40154e-55	3.36409e-55	-1.1463e-54	1.89097e-55	-1.47771e-54	-4.91402e-55	6.53564e-55	9.94748e-55	-5.15748e-55	-1.69437e-54	8.37729e-55	-1.41796e-54	2.43128e-107
7.39989e-56	3.5858e-56	-2.69757e-56	-3.92525e-55	-9.46596e-57	-3.59559e-55	2.51321e-57	1.34021e-55	-5.93656e-56	-6.89329e-56	-4.66304e-56	-1.58065e-56	-5.75206e-56	-6.97429e-56	-1.76057e-55	-7.20669e-56	1.02535e-56	-2.51426e-57	1.16703e-56	-4.65515e-56	5.19134e-57	-2.5494e-55	-2.01649e-56	1.12473e-56	9.54197e-56	1.38093e-55	5.38208e-56	1.13356e-55	1.32593e-55	8.98428e-57	4.93519e-109
7.24865e-57	-2.8507e-57	-3.56336e-58	-1.5587e-56	1.14727e-57	-3.05433e-57	-1.02698e-56	-9.90534e-57	-1.85187e-57	-1.83704e-58	8.20381e-57	-3.25174e-58	2.80704e-56	-9.50514e-57	-1.45779e-56	1.88284e-56	2.1003e-56	-1.06941e-57	-1.37886e-56	-5.49099e-57	1.49754e-56	7.41807e-58	9.50442e-57	-1.02057e-57	-1.1861e-56	2.51713e-57	4.15487e-57	-7.85488e-57	-1.19456e-56	-1.15213e-56	3.51432e-111
1.19537e-57	1.25679e-57	2.39805e-58	-7.60633e-59	3.74211e-58	1.32023e-57	3.2907e-57	-8.13904e-58	4.20382e-58	3.10423e-57	-2.7397e-57	-4.99393e-57	-3.93578e-57	5.3518e-58	-4.40662e-58	8.59382e-58	8.81217e-58	4.21556e-58	-1.99575e-58	4.05945e-58	-1.66609e-57	1.07573e-57	-1.78282e-58	4.86709e-57	2.94947e-58	1.02046e-57	1.22087e-57	1.09968e-57	2.35768e-57	-1.26666e-57	1.15217e-112
-4.30233e-58	-1.23011e-58	-2.98331e-58	1.27745e-59	4.07663e-60	5.12359e-60	-4.50758e-58	1.27556e-58	2.7256e-58	-9.90769e-59	-1.64314e-59	-1.29728e-58	-2.23622e-59	-9.53343e-59	-1.25127e-59	1.03794e-59	-9.40171e-59	-9.04649e-59	-3.13756e-59	-1.11064e-58	4.99917e-59	-1.26715e-58	1.54008e-58	2.4104e-59	-5.90304e-59	-1.41226e-58	1.35834e-59	4.60043e-58	-1.20927e-58	-8.27249e-59	9.49869e-115
1.05136e-59	5.34655e-59	-7.30639e-60	1.81936e-59	-1.01344e-60	-4.91782e-59	-4.99175e-59	4.53663e-59	-4.5816e-60	2.24069e-59	-3.42946e-59	1.55353e-60	3.42156e-59	6.50285e-60	1.5451e-59	5.25367e-59	9.22491e-59	2.88602e-59	-2.43718e-59	1.83313e-59	-1.29571e-59	-8.68595e-60	-3.59019e-59	-4.09658e-60	6.77944e-59	2.0784e-59	-1.99816e-59	-5.61297e-60	3.06917e-60	-3.70402e-60	3.35402e-116
2.07147e-60	6.51646e-60	1.33069e-59	-2.86282e-60	-1.2812e-60	-4.65605e-60	3.13325e-60	-4.56631e-61	-4.19801e-60	-1.44132e-60	5.3999e-60	-1.15163e-60	-3.67635e-61	4.4733e-60	1.10145e-59	-1.61947e-60	-5.39307e-61	2.11328e-60	8.50608e-62	1.11791e-60	9.16491e-60	-1.68781e-60	-2.70512e-60	2.25673e-60	-2.29065e-60	4.44185e-60	-4.59413e-61	-7.49353e-61	-5.94645e-60	-7.75234e-61	6.26624e-118
2.82653e-62	1.80751e-61	8.2256e-61	-4.4619e-62	6.65344e-63	-3.78517e-62	-2.61561e-61	4.96073e-61	-6.17415e-61	-4.50543e-61	-2.56673e-62	9.65204e-62	1.00812e-61	-6.96976e-61	4.99508e-61	-1.41614e-61	-5.05522e-61	5.70963e-61	2.32285e-61	-1.117e-61	-3.24705e-61	-5.36309e-62	-2.03953e-61	-8.17185e-62	2.83729e-61	2.99991e-61	3.3196e-62	-4.17365e-61	-2.45118e-61	-2.46818e-61	3.65908e-120
3.42404e-63	-2.39528e-62	-3.84261e-63	1.46754e-62	3.40459e-62	-7.13284e-62	-1.79971e-62	3.80991e-62	-1.15863e-61	3.78993e-62	1.63274e-62	3.55469e-62	-1.77187e-62	3.7809e-63	5.31248e-62	-3.98776e-62	-4.84264e-62	-4.88655e-62	-8.06473e-63	-4.21242e-62	-5.37895e-62	4.82944e-62	-2.04412e-62	-9.35607e-62	3.80858e-63	-1.61377e-62	2.71824e-62	-6.94129e-62	1.65601e-62	-1.00264e-62	5.71456e-122
1.07779e-63	7.00417e-63	5.38278e-63	-2.39979e-64	3.22027e-63	-4.70721e-63	8.43301e-63	-6.8466e-66	8.1434e-64	-1.25143e-63	7.78407e-63	-8.55261e-63	1.91251e-63	3.90993e-63	-5.35475e-63	-6.90843e-63	-2.24021e-62	-2.67174e-63	4.28791e-63	2.74595e-63	8.17602e-64	1.8656e-63	3.56268e-63	1.398e-63	-5.58416e-63	8.14479e-63	2.53265e-63	-1.14723e-62	9.54127e-63	-2.81153e-63	1.30241e-123
4.04289e-64	-3.44559e-64	5.57912e-64	-4.23615e-64	-1.36027e-64	4.54273e-64	1.33895e-63	-1.22113e-64	-5.98971e-64	1.43406e-65	-3.27541e-64	8.86335e-65	2.3317e-64	-2.69838e-64	2.14724e-64	1.08025e-64	-3.73242e-64	-1.15665e-65	-1.208e-63	1.6e-64	-1.12759e-64	-1.46498e-63	-2.64234e-64	-4.92778e-64	-3.16101e-64	4.18545e-64	-2.37381e-64	2.66036e-64	-5.78652e-64	7.45994e-65	8.303e-126
3.19382e-65	1.34809e-64	-4.46685e-65	1.8307e-65	1.09511e-66	1.22905e-65	2.92963e-64	4.49644e-65	-1.30067e-64	-7.12944e-66	-3.36501e-65	3.67625e-65	1.45763e-64	1.19098e-64	-2.65964e-65	-1.99965e-65	-2.78935e-65	1.04254e-64	6.92817e-65	-4.74019e-65	1.60479e-65	1.8057e-64	-8.18515e-65	-1.42096e-64	-8.8401e-65	4.01486e-65	-1.33005e-64	-5.75375e-65	-7.79088e-65	1.46109e-65	2.80675e-127
-2.36589e-65	-2.83366e-66	4.18755e-66	6.6276e-66	2.28606e-66	-8.83249e-67	-8.17685e-66	2.32169e-65	2.18815e-65	3.74453e-66	-1.04596e-65	1.30917e-65	2.15393e-66	-3.92046e-66	-7.13416e-66	8.06404e-66	-2.0305e-66	-3.22997e-65	-6.42455e-66	3.0092e-66	-1.36226e-65	9.07137e-66	-9.86675e-66	-1.98255e-66	-4.48658e-66	2.81362e-65	-4.94277e-67	6.57233e-66	9.5594e-67	-2.48983e-66	4.47988e-129
-6.31673e-68	-4.74974e-66	1.76794e-68	2.37888e-67	6.32258e-67	-1.52261e-67	-9.72986e-67	-5.93688e-67	-4.62353e-67	-2.05799e-66	9.00458e-67	-1.4236e-66	-1.7686e-66	-1.87395e-66	-1.73037e-67	-1.11939e-67	1.07672e-66	1.07594e-66	4.10445e-66	1.56234e-67	1.06622e-66	1.40005e-66	3.9523e-67	9.14893e-68	3.22945e-67	3.25173e-67	-9.6229e-67	3.19683e-68	1.0465e-66	-2.14637e-67	6.30394e-131
-2.51524e-67	3.88423e-69	8.17071e-69	-2.58989e-68	-3.24149e-67	1.93013e-67	-1.5749e-68	-6.99813e-68	2.20618e-68	-4.71634e-68	2.3906e-67	1.23736e-67	-7.92485e-68	-1.63544e-67	-7.83702e-68	-1.82702e-67	1.18757e-67	-1.25091e-67	-2.18737e-70	-1.39724e-67	-8.38297e-68	4.80807e-68	1.28396e-67	-9.81307e-68	1.95991e-67	1.10708e-67	-7.54386e-68	2.69084e-68	-8.3523e-68	3.09819e-67	6.03985e-133
-1.57942e-69	-2.09468e-69	2.61364e-69	1.12239e-69	-4.26964e-68	3.82819e-68	-5.09965e-69	5.18056e-68	-9.25546e-69	-6.19099e-69	-3.32291e-69	1.85469e-68	2.16639e-69	-3.58602e-69	-4.40631e-69	9.26863e-69	-3.68277e-68	1.47973e-68	-9.51837e-69	1.88115e-69	3.69903e-68	-4.17186e-68	-2.67847e-68	-5.9284e-69	-1.25554e-68	1.23496e-68	1.45218e-68	3.35862e-68	7.19371e-71	-3.39516e-69	1.38065e-134
5.34218e-69	-3.42833e-70	-2.18043e-70	4.29099e-70	-2.14102e-69	-2.74197e-70	1.94154e-69	2.64928e-69	1.60529e-69	-7.24192e-70	1.76286e-69	1.35487e-69	2.53859e-70	-4.65843e-69	7.76168e-70	-6.79646e-70	-8.26747e-70	3.97082e-70	-8.40665e-70	-3.79494e-70	2.42461e-69	-3.39483e-71	-3.01822e-71	3.18398e-71	3.88338e-70	-8.53162e-70	6.61723e-70	-3.80197e-71	-1.27731e-69	-1.49462e-70	8.57557e-137
-4.39983e-70	-4.27251e-70	9.24182e-71	-4.85467e-71	1.71677e-71	-3.19525e-72	-2.79056e-70	-1.77336e-70	3.55841e-71	-2.29658e-70	-1.2503e-70	-2.21783e-70	-3.76559e-71	-3.79725e-71	7.80109e-71	-1.2958e-70	-1.16225e-70	1.2816e-71	-3.89912e-70	8.43189e-71	1.18575e-71	-2.27787e-70	-1.73921e-70	-1.11495e-70	2.85231e-70	-8.93042e-72	-1.57645e-70	-3.70791e-71	-4.70205e-71	-8.42553e-71	1.02571e-138
-1.00186e-71	7.08358e-71	1.58659e-71	-3.81665e-71	4.5601e-72	2.13749e-71	2.64655e-71	-3.49519e-71	-1.6717e-72	2.01245e-71	3.58344e-71	-2.68299e-71	-1.73024e-71	-1.28912e-71	6.07205e-71	-3.88109e-72	5.79807e-72	3.76663e-71	-2.15921e-71	5.4186e-71	-1.95394e-71	-1.22534e-71	-2.97015e-72	-6.623e-72	2.36276e-71	9.48318e-72	-6.02763e-71	-6.52362e-72	-4.32715e-71	-5.72e-72	2.7474e-140
1.56809e-72	1.15744e-72	-2.28254e-72	-2.08457e-72	-2.36061e-72	8.67439e-74	-3.65784e-72	9.33648e-72	-6.20463e-74	-1.5021e-71	-8.8397e-72	-4.00921e-72	4.29349e-72	3.5751e-72	-2.65622e-72	-2.61023e-72	-3.14901e-72	2.51507e-72	-5.30588e-72	-6.36571e-72	4.96758e-72	1.39323e-73	5.79971e-72	-3.89604e-72	-2.68353e-72	-5.28496e-73	-5.65635e-72	2.95976e-72	8.80948e-73	-1.12846e-73	6.91868e-142
1.51559e-73	4.72757e-73	-6.03069e-73	-1.84028e-73	2.08192e-73	1.74306e-73	7.22136e-73	-3.74479e-73	3.48722e-73	2.50466e-73	-5.96171e-73	-2.65735e-73	4.13924e-74	-3.30544e-73	-4.91176e-73	-3.08567e-73	-4.30261e-73	1.02972e-73	-4.14069e-73	3.53982e-74	1.32797e-73	8.31419e-73	-4.08572e-73	3.21812e-73	1.15422e-72	1.23393e-73	2.60223e-75	6.59975e-74	3.10693e-73	-4.16025e-73	5.40651e-144
-8.14224e-75	4.17663e-74	-7.35345e-74	3.62403e-74	-5.9512e-74	-6.78465e-74	1.84919e-74	-1.21586e-74	3.10091e-74	-7.50498e-74	1.08567e-74	1.1877e-75	1.7735e-74	1.01539e-74	-3.84856e-74	-1.50297e-74	1.97279e-73	6.58669e-74	-4.71081e-76	8.49036e-74	-1.38959e-74	-1.242e-73	-6.39414e-74	6.13266e-74	-2.17901e-74	-3.33847e-74	-6.21505e-74	4.75958e-74	4.76855e-74	-1.63651e-74	1.10197e-145
-1.38639e-74	2.56447e-75	5.76982e-75	4.6228e-75	-1.14749e-75	-2.0132e-75	-4.16315e-75	3.57472e-76	-4.42446e-76	-2.81663e-75	1.46673e-75	3.32208e-75	9.471e-77	-3.23696e-75	9.26758e-75	-9.17077e-76	-6.32631e-75	-2.36614e-75	-7.10707e-75	-5.47398e-75	2.06134e-75	6.67333e-75	-1.25713e-74	1.75757e-75	-6.78071e-75	-2.41408e-75	-6.1422e-75	5.91769e-76	-6.80217e-75	3.65484e-75	8.80323e-148
-6.32369e-76	2.85146e-75	1.45142e-76	1.76339e-76	8.53114e-76	9.44026e-76	-3.81855e-76	-8.33007e-77	-2.76217e-77	4.27478e-76	1.22095e-76	1.735e-76	5.11224e-76	1.29005e-75	6.49908e-76	-2.30432e-76	-3.23057e-76	6.4008e-76	-5.91178e-76	-1.97719e-77	-1.0599e-75	-2.23222e-76	-2.22847e-76	-5.47779e-76	1.1614e-75	-3.01582e-76	-2.7509e-77	4.8953e-76	-7.48801e-76	-7.72012e-76	1.8208e-149
-1.64115e-76	8.598e-77	2.88383e-77	-4.17697e-76	-5.85645e-77	9.24702e-77	3.86293e-77	2.92514e-78	-1.31143e-77	2.88257e-76	9.67639e-77	-2.79855e-77	-4.56602e-77	1.339e-76	1.43964e-77	1.48931e-77	-8.69524e-77	1.02382e-76	-9.07809e-77	4.07095e-76	-1.19126e-76	8.58397e-77	-1.4856e-76	3.19526e-77	-1.61677e-76	-7.45395e-77	-7.49704e-77	-1.34868e-76	2.74478e-76	-5.62856e-77	7.07637e-151
1.4116e-77	-6.51262e-79	5.79947e-78	1.89891e-77	2.46398e-77	1.44607e-78	7.11862e-78	-1.54014e-77	8.03744e-78	3.16192e-78	1.61355e-77	5.54429e-78	-4.14374e-78	-2.85983e-78	-5.2826e-78	-1.10823e-77	1.4647e-77	1.44789e-77	1.09455e-77	-2.65664e-77	-1.31559e-78	-2.27298e-77	1.18286e-77	8.23897e-78	-1.43544e-77	1.95431e-77	-1.10714e-77	-6.57652e-79	-7.39535e-78	-3.92269e-77	6.31311e-153
-8.49874e-79	1.20068e-78	2.60159e-79	3.80818e-78	4.001e-78	3.72659e-79	1.07409e-79	-1.98147e-78	-5.72834e-79	-8.10365e-79	-4.68105e-79	1.87879e-78	-5.57833e-79	-6.76481e-79	8.70675e-79	9.03836e-79	1.98992e-78	3.75678e-79	-5.17971e-79	1.31626e-79	1.77715e-79	1.10732e-79	1.19536e-79	-3.19142e-78	4.4995e-79	1.35282e-78	2.74268e-79	-2.56856e-78	1.13728e-78	9.85999e-79	6.94969e-155
7.03556e-80	-6.41029e-79	6.36045e-81	-2.66473e-80	-6.05994e-80	1.12842e-79	2.13285e-79	8.5673e-80	-2.86191e-80	2.29288e-79	-3.35305e-80	3.18987e-80	3.80209e-80	1.43979e-79	-2.39411e-79	9.22805e-80	7.22018e-80	-2.49093e-80	-2.11115e-79	-4.64069e-80	8.51132e-80	3.04817e-80	-2.57938e-80	1.09019e-79	1.3949e-79	1.41705e-79	-4.96217e-80	3.38531e-79	-3.19147e-79	2.80855e-79	1.04002e-156
5.16901e-80	-5.91984e-81	1.02207e-80	1.13037e-80	-1.34162e-81	2.33369e-80	-3.15011e-80	1.16736e-80	-3.72554e-80	-4.21149e-81	-1.26265e-80	-5.91311e-80	8.53704e-81	-2.65151e-80	2.12379e-80	4.04732e-81	4.46264e-80	1.38759e-80	-3.66109e-80	3.5086e-80	-1.83279e-80	3.75131e-80	-6.28022e-81	2.93497e-81	3.88954e-80	1.84867e-81	2.74287e-80	4.33378e-81	-2.05004e-80	6.21922e-80	2.40413e-158
-1.39248e-81	-1.28968e-81	3.01785e-81	-1.44544e-80	8.5578e-81	-4.624e-83	2.06803e-81	-5.44204e-81	-8.83419e-82	-5.34451e-81	6.94373e-81	-4.90503e-82	-3.0989e-81	-2.6168e-81	4.88914e-81	-3.85591e-81	-2.21152e-81	6.68369e-82	-2.73467e-81	-6.34541e-81	1.61679e-81	3.36145e-81	3.69289e-81	5.94341e-81	1.81788e-81	-2.38439e-81	-2.15455e-81	-2.08712e-81	-1.28069e-81	-2.56773e-81	6.0397e-160
1.68142e-82	-3.74663e-82	2.36671e-82	-2.65869e-82	5.89307e-83	3.92937e-82	-7.29708e-83	3.46583e-83	6.12832e-82	-3.20843e-82	3.27666e-82	-2.92142e-82	9.80235e-83	3.10099e-83	-8.28031e-84	1.50503e-83	-2.10248e-82	4.23848e-82	3.03512e-82	-3.54353e-82	5.55821e-82	-1.63347e-81	-7.76211e-83	2.09426e-82	-4.21403e-83	-1.26815e-82	1.49743e-82	3.27061e-83	1.1339e-82	-3.57044e-82	4.79211e-162
9.66609e-83	1.10249e-83	-1.17492e-82	2.14695e-83	2.48825e-83	-1.10434e-83	-1.23953e-83	4.5912e-84	-5.99566e-84	5.13994e-83	8.72071e-84	-5.71898e-85	-1.45888e-83	1.16173e-82	-4.92284e-84	-2.77223e-84	-6.2284e-83	4.50504e-83	-1.41319e-83	1.66657e-83	-7.11014e-84	-3.47259e-83	5.73828e-83	6.32488e-83	-1.63273e-83	1.76975e-82	-7.16922e-83	4.41636e-83	2.47254e-83	-9.33429e-84	9.54522e-164
2.17773e-84	5.5731e-84	3.51621e-84	4.94136e-84	-6.53404e-84	1.89516e-84	4.55208e-84	8.01891e-84	3.45267e-84	-7.80814e-84	2.16292e-84	1.3996e-84	-5.53256e-85	-9.01583e-85	3.36947e-85	2.61365e-84	-4.0417e-84	1.51309e-84	-8.79305e-85	8.39199e-84	6.15126e-84	-2.12283e-84	-2.59918e-84	8.51009e-84	-2.87862e-84	-1.40445e-84	-1.72123e-84	-1.14364e-83	2.63371e-84	7.7392e-84	7.1367e-166
-1.13189e-85	-6.23577e-85	6.44574e-85	3.96899e-85	9.77326e-85	-1.47802e-85	1.41639e-85	4.39954e-85	5.09214e-85	9.11094e-85	-9.8308e-85	5.88775e-85	7.44266e-86	3.60095e-85	-3.71398e-85	-9.73712e-86	3.54615e-85	-9.91373e-85	-1.36146e-84	-5.20254e-85	1.08299e-85	9.02008e-85	1.66729e-84	-3.0281e-85	3.38599e-85	-5.50772e-85	6.72208e-85	2.03071e-85	-2.57281e-85	-4.43054e-85	1.29537e-167
1.88783e-85	5.52346e-86	-7.49116e-86	3.31472e-86	8.06858e-86	-3.3528e-86	8.45023e-88	3.70747e-86	2.79003e-86	2.09368e-86	-7.77074e-87	-4.47586e-86	-9.59779e-86	-4.60276e-86	-2.81709e-86	-5.2962e-86	-1.04451e-85	-3.33819e-86	4.84944e-86	1.90143e-86	-1.82183e-85	-7.64947e-86	-5.11841e-86	-6.69461e-86	-6.85095e-86	-9.90665e-86	2.24108e-86	-2.56536e-86	-1.68116e-86	2.26276e-86	1.49963e-169
6.36033e-87	-4.70195e-87	1.50912e-86	-2.49609e-86	-1.46934e-86	1.6732e-88	1.25634e-87	-7.82518e-87	-7.92757e-87	9.55643e-87	9.44197e-87	8.09828e-87	7.82589e-88	-7.84288e-87	1.68397e-87	-5.19279e-87	-1.44106e-86	-8.49189e-87	-9.30743e-87	8.57816e-87	-1.62153e-86	7.49077e-87	1.92285e-86	-5.01868e-87	3.91491e-86	3.93852e-87	1.22703e-86	8.19814e-88	8.54556e-87	5.53685e-87	4.54996e-171
-5.46126e-88	5.23613e-88	8.17653e-89	7.9026e-88	8.62807e-88	6.51714e-88	7.23819e-89	-2.53432e-88	3.13296e-88	7.9245e-88	-2.35782e-88	1.83332e-87	1.86173e-87	1.61861e-87	-1.19261e-87	-1.82179e-87	-1.32866e-88	-3.39443e-88	-8.64695e-88	1.40704e-88	-7.53842e-88	3.41793e-87	-4.4496e-88	7.98712e-88	-1.7066e-88	1.41114e-87	5.90284e-88	1.81615e-87	2.84208e-87	-1.95743e-88	4.51821e-173
1.12795e-88	2.20145e-89	-8.63885e-89	1.18767e-88	-1.42327e-89	-3.83742e-89	-5.1358e-89	9.08433e-89	-4.52877e-89	2.06956e-88	-1.46389e-89	-1.52787e-88	-3.53203e-89	-4.48461e-90	-6.24795e-89	-4.86119e-88	9.19431e-89	-2.98211e-90	2.9516e-88	1.70644e-88	7.74881e-89	2.56107e-89	-1.202e-88	1.02753e-88	-1.3369e-89	-6.65922e-89	-7.50803e-89	-1.44974e-89	1.36754e-88	8.44975e-89	5.49933e-175
2.89671e-90	3.55326e-89	1.95706e-89	-1.18383e-91	-1.11731e-90	-1.29455e-89	2.41883e-89	-1.12705e-90	-8.4248e-90	4.95065e-90	-4.41178e-90	-3.39117e-89	-5.68309e-90	-5.22472e-90	4.52793e-90	4.95217e-90	1.88027e-89	1.01608e-89	3.61438e-89	5.0637e-89	2.80958e-89	1.20962e-89	2.74252e-89	-1.3793e-89	1.05239e-89	3.12717e-89	2.77013e-89	-2.34037e-89	-2.22227e-89	1.65795e-89	1.31566e-176
3.20281e-90	3.36077e-90	-2.70898e-91	3.10911e-91	1.38061e-90	7.98857e-92	-1.55651e-90	-4.46546e-90	1.97065e-90	7.51461e-91	1.20617e-90	1.25524e-90	-3.17284e-91	-2.58498e-90	2.36963e-90	-2.54501e-90	-1.72455e-90	-1.59657e-90	2.75947e-90	-4.69914e-92	8.28121e-91	1.03521e-90	-3.21501e-90	-6.85188e-91	-1.93739e-90	-6.5523e-91	-1.88745e-91	1.78125e-90	1.10132e-90	1.41645e-91	1.0668e-178
1.15659e-91	4.64981e-91	-2.68093e-91	-2.41948e-92	4.11312e-91	1.12315e-91	4.5723e-91	5.65318e-91	-1.20376e-91	1.1524e-91	6.31042e-91	-5.56761e-91	-1.00066e-91	-1.59253e-91	4.83426e-91	-8.30248e-92	2.0754e-92	3.18903e-92	2.63315e-92	1.24859e-91	3.71295e-91	-1.21515e-91	-3.4751e-91	3.30302e-91	-3.62323e-92	8.94035e-92	4.99453e-92	4.9157e-92	-1.2487e-91	2.02166e-91	2.49532e-180
9.89266e-93	-1.59469e-91	-5.38479e-93	-1.03211e-92	-3.00815e-93	-9.92057e-92	-1.78944e-92	2.70291e-92	-2.8586e-92	1.16484e-92	1.47687e-92	-1.30338e-91	-2.85139e-92	1.45699e-92	7.02233e-93	-5.03765e-92	1.06883e-92	3.44359e-92	2.42962e-92	3.09389e-92	6.65647e-92	-8.07036e-93	-1.39699e-92	-3.92751e-93	-7.20386e-92	-5.75764e-92	-4.36882e-93	-2.93845e-92	-1.48615e-92	-2.48963e-92	7.61185e-182
-3.34616e-93	7.93161e-95	-7.02736e-93	1.54175e-93	-1.37267e-94	-2.55412e-93	-1.74443e-93	4.36407e-93	-1.6678e-93	3.85173e-94	3.07901e-93	-6.21298e-94	1.92868e-93	-3.26892e-94	-2.43439e-93	1.46747e-93	6.78439e-93	-2.32045e-93	-3.63783e-93	-8.70547e-94	5.96036e-94	6.03671e-93	7.26201e-93	-7.91277e-93	3.39536e-93	9.36463e-93	6.42561e-93	1.00476e-93	-2.14474e-93	1.09068e-93	4.81159e-184
1.18057e-93	-8.47931e-95	-1.79492e-94	-3.75099e-94	1.54338e-93	-1.0865e-94	2.12073e-95	-7.28358e-94	3.8448e-94	1.79915e-93	7.79807e-95	5.6402e-94	1.72992e-94	-5.98017e-94	-1.7798e-93	7.62236e-94	1.89249e-94	-1.64882e-94	1.77977e-94	-1.77078e-94	-5.22097e-94	2.89468e-94	6.05839e-94	2.10659e-95	3.13552e-94	1.52532e-94	-1.61638e-93	-3.92748e-95	2.95472e-95	-6.26894e-94	1.63234e-185
1.63451e-95	5.54719e-96	8.42477e-95	-9.78925e-95	-3.06295e-95	-5.70961e-95	-1.47255e-95	-8.98694e-95	-4.28374e-96	1.13439e-95	8.46046e-96	4.02777e-95	-2.07847e-95	9.32839e-95	3.38267e-95	-2.92053e-95	9.04308e-96	-1.84109e-97	-2.99055e-95	-1.22705e-94	-8.7488e-96	-1.27393e-95	-9.99799e-95	7.71629e-95	1.25882e-94	3.03093e-95	-2.19533e-95	-5.03191e-96	-3.21917e-95	1.64239e-95	9.32418e-188
2.63286e-95	3.79657e-96	8.23006e-96	1.55748e-95	3.75808e-96	-4.99566e-96	1.28674e-96	-1.31225e-95	3.38619e-97	2.45181e-96	-3.21414e-96	1.53035e-95	8.61622e-96	1.49554e-96	9.03829e-96	-6.10832e-96	-2.66697e-96	3.27897e-96	-4.73951e-96	4.69543e-96	-1.7386e-96	-4.56542e-96	-1.79175e-96	6.63015e-98	1.69759e-97	6.82518e-97	-8.80593e-96	-1.63316e-96	1.98143e-97	5.72953e-96	1.88001e-189
-3.31378e-97	1.02319e-96	-3.10035e-97	1.16337e-96	-2.07654e-97	2.11957e-97	-5.81769e-97	3.23576e-97	1.14759e-96	-1.25258e-96	-4.67901e-98	-1.6e-97	-4.20335e-98	-2.46418e-96	-7.55328e-98	8.71888e-98	-1.57381e-97	-5.66704e-98	-6.01373e-97	-7.01969e-98	3.26286e-98	-1.30543e-96	-5.57494e-97	-4.16867e-97	-1.09046e-96	6.71946e-97	-1.54852e-97	7.28316e-98	1.04753e-96	1.15604e-96	1.88265e-191
-1.2694e-97	-9.39825e-98	3.18626e-98	3.1865e-97	1.47961e-97	-2.48506e-97	-1.07844e-97	2.47097e-98	-1.44244e-98	-4.90207e-97	3.86352e-98	-2.73422e-98	-1.00069e-97	8.03891e-98	9.63485e-99	4.22559e-98	-6.3321e-98	1.17063e-97	-7.39552e-98	1.12025e-97	-5.49371e-98	3.18345e-98	-2.01951e-98	-1.83775e-98	1.46876e-97	1.66685e-98	1.51707e-98	-4.83843e-98	2.06175e-98	-1.43115e-97	5.70332e-193
-1.01836e-98	-1.22338e-98	8.73825e-99	2.87692e-98	-1.82333e-98	-2.5607e-98	7.07939e-100	1.76727e-98	2.14859e-99	4.35399e-99	-3.90944e-99	-7.29329e-99	-2.48686e-98	-1.56726e-98	-1.21957e-98	-7.57528e-99	-4.72392e-98	-2.21261e-98	-5.63693e-99	3.27552e-99	1.10725e-98	1.02338e-98	-2.21158e-98	-1.68584e-98	1.07884e-101	-5.91968e-99	-4.71553e-101	-1.30262e-99	2.71467e-100	1.30904e-99	7.42343e-195
2.54688e-99	4.06535e-99	2.67206e-100	-6.97541e-100	-1.28143e-99	-3.55745e-100	-1.89491e-100	3.23033e-99	3.09397e-100	-1.1554e-99	2.2861e-99	-2.37788e-100	-6.88265e-100	-1.44031e-99	3.48877e-99	-1.45525e-99	2.50148e-99	4.15167e-100	-4.71462e-100	1.33697e-99	-6.97594e-100	-2.0298e-99	-7.77634e-101	-3.82763e-99	1.13104e-99	-4.5268e-100	7.12114e-100	-1.94097e-100	-3.15976e-99	1.37376e-99	1.00965e-196
7.18522e-100	6.54317e-101	5.2601e-101	-8.86977e-101	-9.36828e-101	-9.36218e-101	1.53306e-100	7.46338e-102	1.61047e-100	-2.47155e-100	8.59133e-101	1.14233e-100	6.17455e-101	-1.21767e-100	-3.23649e-100	2.73186e-100	3.25632e-100	-2.20045e-100	-3.45213e-100	2.76809e-100	4.11088e-100	-5.60818e-100	2.70109e-100	2.26117e-100	3.03957e-100	7.19152e-100	-3.60333e-100	4.11476e-100	-3.88462e-101	-3.18125e-100	2.84704e-198
-3.44488e-101	6.83178e-101	-4.1596e-101	6.59107e-102	-1.27195e-103	-1.50121e-101	1.3981e-100	1.33749e-102	-1.24614e-101	3.87985e-101	2.1791e-101	3.16416e-102	5.10562e-101	-2.45464e-101	3.19875e-101	8.63432e-102	1.75738e-101	-6.87709e-103	-1.06615e-101	5.98461e-102	1.13018e-101	-1.18244e-101	8.34916e-102	-5.7152e-102	-2.42724e-101	-4.8754e-101	5.84105e-101	1.17128e-101	2.48561e-101	5.49957e-102	4.1846e-200
1.19413e-102	8.71499e-103	2.77837e-102	3.61147e-102	1.86983e-104	9.60126e-103	-3.46947e-102	3.20419e-102	5.22874e-102	2.41313e-102	-9.84096e-103	-6.78067e-103	1.51155e-102	-6.98243e-102	2.48802e-102	4.68188e-103	1.89034e-102	1.04537e-103	-7.99803e-102	-6.17181e-102	1.48487e-103	2.87752e-102	-5.65483e-104	1.20807e-102	1.22891e-102	-2.73994e-102	9.06083e-102	-9.73241e-103	-2.12871e-102	-9.13808e-102	4.33722e-202
3.51503e-103	-9.45966e-103	5.37927e-103	-2.71214e-103	-2.6311e-103	-4.39947e-103	-6.81086e-104	-4.08708e-103	1.13137e-103	7.95808e-104	-6.07814e-104	4.40539e-103	-3.77258e-103	4.45807e-103	5.91178e-103	7.20237e-103	-3.31946e-103	3.23401e-103	8.86759e-103	-1.17807e-103	1.70259e-103	1.01875e-102	2.48592e-103	-9.46492e-103	2.66663e-104	9.12902e-104	4.34811e-103	-1.00459e-103	-1.41536e-103	-2.82056e-103	6.58927e-204
5.6891e-104	-7.60546e-104	8.95733e-104	4.19347e-105	2.8041e-105	-8.18255e-104	-5.4702e-104	9.31822e-104	4.76908e-104	-1.0567e-103	-3.8487e-104	-8.93576e-104	4.72878e-104	2.10076e-104	1.52811e-103	7.89616e-104	1.67291e-104	-2.58198e-104	2.10734e-104	-1.40867e-104	-4.24501e-104	-4.55162e-104	-2.6177e-105	-3.92298e-104	8.11735e-105	5.16138e-104	-8.28227e-105	-9.03177e-105	-1.24907e-104	6.7169e-105	1.007e-205
-1.60056e-104	4.3628e-105	2.55375e-105	8.79513e-105	-1.63009e-105	1.22513e-105	-1.78324e-105	-3.9128e-105	3.89903e-106	-4.48375e-105	-9.36617e-106	-1.71088e-104	-2.03575e-106	-1.25692e-104	-1.28854e-104	-9.83768e-105	-5.45012e-105	3.2777e-106	-1.4464e-104	-2.42478e-105	1.28441e-104	-6.47307e-105	-4.14219e-105	4.81426e-105	1.64852e-105	3.47054e-105	6.04835e-105	-5.65672e-105	5.01378e-105	1.36166e-105	1.71886e-207
-1.09302e-106	-1.28833e-105	-9.43423e-106	-4.97565e-106	-6.09546e-106	-9.79555e-107	1.41747e-105	-5.33204e-106	-4.85219e-106	-5.13637e-106	-2.74796e-106	4.52801e-106	-1.34128e-106	4.15859e-106	3.03835e-108	-5.5757e-107	7.35317e-106	8.12035e-107	-1.04614e-105	-1.34908e-105	8.11502e-106	-9.96413e-106	5.37924e-107	3.51672e-106	-4.46979e-106	2.16526e-106	2.69703e-106	-2.73647e-105	2.72625e-106	7.00032e-106	2.00696e-209
1.08415e-106	-5.12314e-108	-3.21229e-106	4.63538e-107	-7.40598e-107	-4.19178e-107	-3.69708e-107	-1.09592e-107	3.35448e-107	6.03765e-107	-2.58257e-106	-8.88501e-107	-1.23962e-107	-1.33512e-106	-9.06398e-107	3.44512e-107	1.56296e-107	1.24048e-107	2.88579e-106	4.71378e-107	1.05041e-107	1.42853e-106	-2.72418e-107	-2.74668e-106	-1.2403e-106	3.79387e-107	7.23458e-107	-5.44536e-107	2.04641e-107	-3.80676e-107	4.42079e-211
-4.9559e-110	-1.91293e-107	-9.69151e-108	-3.99232e-108	3.19739e-107	1.29967e-108	-2.17183e-108	-2.2858e-107	-2.50812e-107	-1.11019e-107	-4.0537e-109	6.43401e-108	1.65964e-107	-1.23021e-107	-7.08804e-108	-9.31211e-108	4.46283e-108	1.66438e-108	-9.77406e-108	-6.77492e-108	1.24802e-108	4.64151e-108	5.23917e-108	-1.73008e-107	-2.18346e-108	9.83736e-109	1.01423e-107	1.06522e-107	-6.65976e-108	-3.0204e-108	4.17417e-213
2.22785e-108	3.30714e-109	-3.35072e-108	-1.14502e-108	2.27358e-108	6.65e-109	-1.49364e-108	-2.03125e-108	6.50207e-109	-2.52018e-108	-9.17429e-110	-1.02264e-109	-3.16129e-109	-8.55617e-110	-1.26614e-108	-2.19923e-108	-1.56807e-108	-2.96707e-109	-1.9939e-108	-2.20527e-108	9.0342e-109	9.88976e-110	-2.11913e-109	1.73724e-108	1.08142e-108	-1.48479e-108	-1.58684e-109	7.56691e-109	-1.07188e-108	-1.1516e-108	6.46408e-215
9.03383e-110	1.69325e-110	-1.66778e-109	-2.17335e-109	2.79485e-109	5.9696e-110	-1.86251e-110	1.89371e-110	-3.89601e-110	-2.14437e-109	-8.9425e-110	-2.41511e-110	8.53549e-110	3.55085e-110	-1.82854e-109	-1.98851e-110	4.47144e-111	-1.03528e-109	2.73341e-109	-5.80972e-111	-1.36577e-109	2.9659e-110	5.04355e-110	1.04232e-109	3.55608e-109	-4.63314e-110	1.02957e-109	1.0633e-109	9.84429e-110	-3.28617e-110	5.44046e-217
-1.76996e-110	4.43872e-111	-3.14234e-110	-1.43899e-110	8.50272e-111	1.91602e-110	-2.67768e-110	5.69899e-111	-1.32747e-111	5.00868e-111	-2.0302e-110	1.09002e-110	-4.51649e-113	2.10019e-110	-1.22543e-110	-2.2981e-110	-5.94028e-111	-1.95256e-110	1.48716e-110	-3.70862e-111	-7.61624e-110	6.30988e-112	1.40034e-110	1.27348e-110	-1.94733e-110	-2.95639e-111	-5.50741e-111	-1.61061e-111	1.80703e-110	2.96985e-110	1.28338e-218
3.66412e-111	1.25136e-111	9.24933e-112	1.8757e-111	-4.87305e-111	5.19565e-113	7.33366e-113	3.4005e-111	1.06445e-111	-5.58718e-111	-1.18793e-111	1.52947e-111	7.6867e-111	1.59591e-111	5.5356e-112	-7.9137e-111	7.87481e-111	2.04881e-111	6.9043e-111	-3.56266e-111	1.57418e-111	1.71611e-111	-5.84839e-112	-1.95813e-112	3.78159e-112	1.53076e-111	3.85874e-111	-4.77046e-112	-2.45124e-112	-4.90202e-111	3.89418e-220
-1.38723e-112	-1.6936e-112	2.01757e-112	2.92877e-112	-5.91605e-112	-3.33169e-112	-1.22722e-112	7.91045e-113	-1.26452e-112	9.01884e-113	-1.35403e-111	-6.49671e-112	6.23361e-112	1.98524e-112	-5.5306e-112	-7.70097e-113	5.12118e-113	2.19064e-112	1.14835e-112	-1.64582e-112	-2.11191e-112	2.4438e-112	1.38692e-112	1.62938e-112	-2.84184e-112	4.29574e-112	5.02805e-112	-1.85525e-112	-2.13434e-113	3.41927e-112	4.587e-222
-9.7896e-113	-9.58021e-114	-1.92176e-113	2.60019e-113	-5.22953e-113	7.65834e-114	5.68187e-113	4.44999e-113	1.69743e-113	-3.96292e-113	-1.31598e-113	1.50979e-113	5.6386e-113	-1.42601e-115	2.57355e-113	4.0503e-113	2.90566e-113	-3.01016e-113	-1.59803e-112	-2.21949e-113	4.66604e-113	2.39227e-114	-3.58893e-113	-2.9128e-113	9.56411e-113	-1.013e-113	2.38377e-112	-8.09332e-113	2.43338e-115	-9.07596e-113	1.39425e-223
-1.72259e-114	5.44507e-114	5.40548e-115	-1.86274e-114	4.16433e-114	2.06021e-114	3.62444e-114	-1.21628e-114	2.93236e-114	-5.18539e-114	-1.34032e-115	2.64494e-114	8.51191e-115	2.65406e-114	6.21586e-115	3.76229e-114	-6.36321e-114	-1.08753e-113	-3.51866e-115	4.51104e-114	-1.01177e-113	1.61227e-114	-5.74298e-114	-4.87087e-114	6.65233e-114	9.67048e-114	-7.42589e-114	1.81427e-114	1.16017e-113	-4.27561e-114	8.27389e-226
-1.25052e-115	-3.10677e-115	-4.45834e-115	7.58723e-116	9.86525e-115	-1.17814e-115	-1.76217e-115	-2.5153e-115	-7.82162e-115	7.97318e-115	-2.91188e-115	-1.72028e-114	-6.82115e-115	3.15868e-115	3.94786e-115	1.3262e-114	2.39744e-115	3.64217e-115	-4.84995e-115	-6.26914e-115	1.43029e-115	1.20017e-114	-2.44441e-115	-6.76194e-116	-1.33119e-115	2.44006e-115	-7.46172e-116	1.80878e-114	-7.5502e-115	-1.18102e-115	1.44516e-227
-4.0387e-117	1.95607e-116	2.668e-116	-1.00593e-116	9.82936e-116	-9.19515e-116	-9.12594e-116	-4.98271e-116	-2.69092e-116	-3.21636e-116	1.25921e-115	1.69247e-116	1.63552e-116	4.49047e-116	-6.21342e-116	3.32958e-117	7.84454e-117	-4.61265e-116	-7.02073e-117	1.02599e-115	-2.96782e-117	-1.25816e-115	4.91121e-116	8.95264e-116	7.65159e-116	-2.26766e-116	2.37888e-115	2.1767e-116	4.37244e-116	4.38606e-116	1.60496e-229
4.27294e-117	-1.41192e-117	6.18925e-119	-1.16998e-117	-2.29396e-116	-9.09447e-117	-1.07223e-116	-5.39602e-117	9.707e-117	1.04455e-116	1.24939e-117	-2.00082e-116	3.35282e-117	-1.5144e-116	-3.00631e-117	-1.10836e-116	-1.61937e-117	-6.48236e-117	7.63504e-117	-1.25563e-116	-2.17014e-117	-9.87479e-117	-1.17216e-116	2.16698e-117	1.89701e-116	5.89421e-117	5.08647e-117	-4.75661e-117	-1.0178e-116	-3.20434e-117	2.81421e-231
1.81891e-117	2.9876e-117	2.52879e-118	-5.89923e-118	4.38144e-118	-1.41207e-117	8.0712e-118	2.36542e-117	9.09217e-118	2.81603e-118	1.06319e-117	3.36654e-117	3.33816e-119	3.96996e-117	-7.11381e-118	8.71928e-119	3.6908e-117	1.59113e-117	4.82529e-118	1.17841e-117	-3.38771e-119	2.78212e-118	2.23629e-118	-1.27935e-117	6.75997e-118	-6.57633e-118	-5.48814e-118	-1.38848e-118	-8.60925e-119	1.11839e-118	7.14944e-233
1.12755e-118	5.24158e-119	2.05738e-118	-1.98777e-118	-3.31867e-119	-3.48175e-118	-3.02604e-118	2.67326e-118	-7.48444e-119	7.06579e-119	-1.22051e-118	-6.03526e-119	3.46008e-118	-1.42065e-119	-3.08716e-119	2.8283e-118	-2.36847e-118	-9.86081e-119	-2.16547e-118	-1.88567e-120	2.00091e-118	-3.85038e-119	1.63831e-118	2.08056e-119	-3.27217e-118	-4.63647e-119	1.11741e-118	7.72361e-119	-7.74045e-119	1.32069e-118	9.45278e-235
1.2007e-119	2.99011e-119	9.94197e-120	1.71496e-121	-2.6117e-119	-2.5905e-120	1.7534e-119	-8.23595e-120	3.58716e-120	-2.23457e-119	8.75221e-120	-2.57334e-119	4.10787e-119	-3.05092e-119	5.98966e-120	-1.20369e-119	-5.56167e-120	-1.36183e-119	1.0147e-119	1.68596e-119	-2.00621e-119	-1.47315e-120	1.82159e-119	-1.6197e-119	-8.56999e-120	5.44516e-120	1.65713e-119	-1.83329e-119	-7.62011e-120	1.93488e-119	8.9999e-237
5.34725e-121	-3.54359e-121	-2.06757e-120	-1.31208e-121	-3.87351e-120	2.39399e-120	-1.84965e-120	-6.43597e-121	-1.50307e-121	1.85876e-120	5.83817e-121	2.21128e-120	-3.04523e-120	-7.80476e-121	2.42324e-121	-1.40758e-120	-2.08046e-120	-8.15364e-121	-8.22323e-121	-5.30699e-120	-2.3169e-120	-3.47948e-120	1.77572e-120	-1.34343e-120	2.32353e-121	-1.2857e-120	7.51007e-121	-3.7907e-121	3.21629e-120	-6.08099e-121	1.193e-238
-1.94368e-121	-1.30735e-121	-4.20292e-121	4.71138e-122	-1.12534e-121	-8.52761e-122	-1.47044e-122	6.52515e-122	1.07602e-121	-1.01123e-121	-1.82512e-121	-1.76998e-121	-9.05148e-122	2.21443e-121	-2.50954e-121	2.87158e-122	2.1322e-121	-1.3735e-121	2.93521e-121	1.32819e-121	5.24884e-122	3.23705e-121	-3.6603e-122	8.63374e-122	4.95433e-122	-5.84508e-122	3.00692e-121	-3.53831e-121	-3.24495e-123	2.50362e-121	1.03425e-240
-5.53932e-122	5.38848e-123	3.27439e-122	2.62362e-124	3.63173e-122	-4.74576e-123	1.49193e-122	6.31563e-122	5.63791e-122	9.03922e-123	-8.39653e-123	1.21101e-122	-4.22804e-123	-2.53793e-122	-3.35945e-122	2.52115e-123	1.39838e-122	3.25858e-122	1.10895e-122	2.93797e-123	1.54635e-122	1.46486e-122	2.73528e-122	1.31858e-122	2.40794e-122	2.04109e-122	6.50786e-124	-7.68091e-122	5.67591e-124	-8.76259e-123	2.47352e-242
2.92849e-123	2.02488e-123	-2.46527e-124	-1.78512e-123	-2.46903e-124	2.82901e-123	-4.90684e-123	1.46981e-124	-1.37117e-123	-1.77306e-123	-1.2844e-122	8.94836e-124	-4.61917e-123	-3.36475e-123	-1.23749e-123	-5.73524e-123	-8.37871e-123	-1.36271e-123	6.52014e-123	1.66304e-122	3.51278e-123	-6.96804e-123	3.60611e-123	3.60085e-123	-4.21235e-123	1.27257e-123	2.50088e-123	5.75385e-123	-4.84852e-123	-1.5553e-123	8.48619e-244
3.22783e-124	-5.12285e-124	-1.80395e-124	5.96405e-124	-3.73336e-124	-7.06846e-125	-6.94091e-125	1.19009e-124	-1.55473e-124	-1.72469e-124	5.4373e-125	-3.14982e-125	8.38149e-125	-2.37274e-123	-2.63484e-124	-4.13132e-124	6.911e-124	-4.64951e-124	-1.86212e-124	2.25895e-124	-1.63823e-123	-5.88828e-124	1.45061e-124	8.87869e-125	6.35994e-124	-3.1035e-124	1.21731e-123	-4.05889e-124	-7.50945e-124	-6.41878e-124	1.38154e-245
4.01577e-125	1.17051e-125	-4.62514e-125	-1.11561e-124	-3.63934e-125	-4.29571e-127	-4.59176e-125	-2.00846e-125	-1.61047e-124	4.04918e-125	-3.11342e-126	1.97258e-125	-3.54752e-127	-4.3151e-125	2.2621e-125	-9.38907e-125	-4.57731e-125	-3.99923e-125	-1.12598e-124	-3.3694e-125	1.72111e-124	-2.98453e-125	1.06222e-124	-4.58161e-125	-4.19826e-126	2.60012e-125	-8.91131e-126	-7.35643e-125	7.57642e-125	-3.09287e-126	1.32673e-247
-1.01476e-125	-2.66436e-127	-6.27104e-127	-1.64219e-126	2.71224e-126	-4.55574e-126	-1.60094e-126	2.146e-127	-1.0173e-125	-1.73306e-125	-1.67826e-125	-3.87562e-126	-2.56177e-125	1.27602e-126	-4.8521e-127	-2.08871e-126	1.69733e-126	-1.45213e-125	3.93734e-126	3.50955e-126	8.06673e-126	-1.39956e-125	-1.97606e-126	-3.20345e-125	-3.02478e-126	-6.85759e-126	8.27472e-126	-3.16171e-126	-1.56323e-126	-3.07539e-126	3.17903e-249
9.19084e-128	3.40292e-127	4.62199e-127	-1.062e-126	2.85953e-128	9.88271e-127	2.85313e-127	-1.69558e-127	7.08972e-129	1.03347e-127	2.31997e-127	-1.01748e-127	-2.4345e-127	1.33915e-126	2.38128e-127	4.50107e-127	5.33296e-127	7.40615e-128	1.01584e-127	1.40968e-126	3.57727e-127	-9.35232e-127	-8.4752e-128	1.9752e-126	-4.06118e-127	5.18496e-127	-4.84608e-126	-2.09062e-127	-6.24135e-127	-2.63985e-126	4.32591e-251
-1.73124e-127	3.95828e-128	-1.58128e-127	-6.2126e-128	2.05227e-127	-1.22797e-127	5.71694e-128	1.40261e-127	-5.24706e-130	7.77737e-128	4.07495e-128	-6.90328e-128	-2.75073e-128	-1.97186e-128	-6.09417e-128	3.45411e-128	-9.24423e-128	-5.34525e-128	-2.09935e-127	9.27258e-128	1.24157e-127	6.24449e-128	-2.04815e-127	-5.48401e-128	2.28489e-127	-2.92605e-128	1.04895e-127	-7.75184e-128	9.46922e-128	3.3927e-128	3.67607e-253
1.3482e-129	-1.14909e-129	9.17058e-130	-1.16514e-128	1.49389e-128	3.73426e-128	1.74988e-130	-2.43764e-128	3.70545e-129	-4.55821e-129	1.47237e-128	-3.95597e-128	1.6605e-128	6.52892e-129	9.54979e-129	-1.43687e-129	1.32305e-128	-6.06218e-129	-5.34018e-129	6.70254e-129	1.56801e-128	-2.66626e-129	-1.31751e-129	-1.53134e-128	4.61872e-129	5.4166e-129	-2.45904e-129	-4.47501e-129	1.72876e-128	-5.67443e-129	5.76175e-255
2.9192e-129	1.4413e-130	9.80889e-130	6.41074e-130	-7.21569e-130	-3.64743e-130	7.20345e-131	2.76825e-130	-4.42812e-130	-1.83231e-129	2.44943e-129	-3.58934e-129	6.33853e-129	-1.48847e-129	5.23727e-129	2.04969e-129	-3.99597e-129	1.98533e-129	-2.71453e-129	1.8859e-129	2.55604e-129	-2.08964e-129	1.10085e-130	-1.48577e-129	3.36308e-130	-3.45195e-129	1.5931e-129	-3.65537e-130	-2.81303e-129	1.01963e-128	2.77642e-256
1.94751e-130	9.48439e-131	3.76895e-131	9.26942e-131	-6.18655e-131	2.05826e-130	6.22653e-131	-2.65174e-131	-3.42342e-130	-1.37102e-130	-3.04773e-130	-5.68579e-130	-1.44016e-130	-6.94046e-130	-1.28245e-130	2.53123e-130	7.53921e-131	-1.23802e-130	-5.73174e-130	-1.3099e-131	4.16917e-131	-3.73851e-130	4.49485e-130	-3.17898e-130	4.99226e-130	-3.31999e-131	-6.21266e-131	-2.95078e-130	-1.65957e-130	4.28515e-132	2.40596e-258
-2.25607e-131	2.02035e-131	-2.20848e-131	2.98929e-131	-2.76485e-131	3.77844e-131	1.92967e-131	-2.79248e-131	-4.10569e-131	9.73315e-132	6.43122e-132	-3.61573e-132	5.56658e-131	-5.55575e-131	-9.29605e-132	-2.28673e-131	-5.91954e-131	-1.41388e-131	2.67593e-131	3.16146e-131	1.08161e-130	2.14486e-131	-4.14975e-131	1.22332e-131	3.10424e-131	-3.13939e-131	-1.23416e-131	2.46165e-131	3.06482e-131	-2.39385e-131	3.79422e-260
-1.80653e-132	5.15965e-132	9.82938e-133	3.5287e-132	-2.17602e-132	-5.44346e-132	4.23786e-132	4.69593e-132	-6.64972e-132	-1.436e-132	-1.38533e-132	2.36178e-132	-1.33943e-132	-1.64352e-132	1.51379e-131	1.08903e-132	5.90904e-132	-4.90996e-132	1.26118e-131	1.92608e-133	-4.94975e-133	-1.74305e-132	-1.6935e-132	-2.80669e-132	-3.18176e-132	-1.99399e-132	3.4337e-132	6.24519e-132	-2.30974e-132	4.14262e-132	7.25835e-262
4.66046e-135	-1.40306e-133	-8.06995e-133	4.89793e-134	-7.33759e-133	-1.85169e-132	7.73095e-133	2.85967e-133	-6.66075e-133	-1.73177e-133	-3.48112e-133	4.35705e-133	-4.8793e-134	2.3139e-133	-9.69687e-133	1.41366e-134	5.17146e-133	-2.94175e-133	9.82667e-134	2.95744e-133	4.45788e-133	3.04752e-133	1.50448e-132	1.1303e-133	6.0168e-133	2.22296e-133	-4.91859e-133	1.30335e-132	1.21084e-132	7.74807e-133	1.45385e-263
4.90631e-135	-3.57187e-134	2.66407e-134	6.97689e-134	-5.84265e-135	-5.31654e-134	6.66563e-135	3.60082e-134	-3.59796e-135	1.22632e-133	-7.94488e-134	-1.67969e-134	1.70761e-133	1.40146e-133	-5.73769e-134	-7.77335e-134	-7.76954e-134	9.51828e-135	-2.26318e-135	-2.00623e-133	3.79892e-134	-6.93709e-134	5.0183e-134	-3.17069e-134	2.95185e-134	3.17993e-134	8.65533e-135	-3.99091e-134	-7.37409e-135	-6.41563e-134	1.54741e-265
-4.04737e-136	-7.23352e-135	-8.4813e-135	3.14648e-135	-1.83549e-136	-5.10603e-136	-7.9798e-135	-3.14961e-136	-3.30905e-135	1.50471e-134	2.63989e-135	-1.47006e-134	1.39764e-136	7.80002e-136	1.34479e-134	-1.20788e-134	9.83881e-135	-4.3347e-135	1.68858e-135	1.1358e-134	3.77524e-135	-1.41096e-135	1.04626e-134	4.99691e-135	5.07252e-135	-1.39157e-135	1.01345e-134	1.31357e-135	-6.28802e-135	-2.02568e-135	1.56007e-267
-4.00611e-136	-2.49091e-136	1.00735e-135	1.20622e-136	2.30354e-136	-4.64881e-137	8.91332e-137	1.25427e-135	8.18539e-136	-5.83341e-136	-1.29268e-136	1.89321e-136	4.03185e-136	1.74341e-135	3.59906e-136	-1.11864e-135	-1.81742e-136	7.74102e-136	-2.56093e-136	2.29615e-135	-1.15259e-135	-2.08835e-136	9.86789e-137	-7.61781e-136	-5.33087e-136	-8.74009e-136	-2.47761e-136	2.03074e-135	-2.81973e-136	-6.13927e-136	2.2156e-269
4.21537e-137	-1.90933e-136	4.3711e-137	4.13051e-137	9.90045e-137	1.89623e-137	-1.07896e-136	1.53701e-136	1.03162e-136	-2.20456e-137	-3.15902e-137	3.91647e-137	-1.79922e-136	4.42912e-137	-6.07187e-137	-3.07543e-136	2.19212e-136	3.02948e-136	4.46435e-137	-1.02157e-136	-2.93713e-137	-2.21155e-136	5.97577e-137	8.9334e-138	5.68181e-139	8.05289e-137	-8.13084e-138	-5.36659e-137	-4.54356e-137	9.54593e-137	4.59831e-271
-1.0911e-137	-9.75914e-138	2.30666e-138	-2.53135e-139	-4.00745e-138	1.05889e-137	-1.33317e-137	-6.25925e-138	3.80323e-138	-8.93594e-138	1.69752e-138	-2.15859e-137	-3.31134e-138	-3.6898e-138	1.56404e-137	2.36148e-138	-1.29836e-138	-7.20084e-138	-2.66457e-138	-1.71889e-137	-2.07431e-137	2.73953e-137	1.5796e-140	-1.15877e-137	2.14604e-137	1.53459e-138	-1.60264e-137	-1.29887e-138	8.17301e-138	2.39293e-138	3.86781e-273
1.37462e-138	9.20283e-139	5.10779e-139	1.4962e-138	3.75883e-139	1.19003e-138	-4.96622e-139	2.11249e-138	-3.60396e-139	-8.97523e-139	-6.9884e-138	-8.89176e-139	1.62306e-138	-1.83558e-139	-2.65894e-139	9.35672e-141	-9.44485e-139	-1.36533e-138	4.57325e-139	-1.27842e-138	-1.51039e-138	-1.21808e-138	-5.28511e-139	-3.6462e-138	3.73393e-138	-2.92859e-138	-8.31019e-139	-1.7505e-138	-1.51649e-138	-3.17009e-139	1.15418e-274
6.70952e-141	-1.13628e-139	3.39658e-139	-2.61059e-140	-2.95339e-140	1.03483e-139	1.79234e-139	-2.55586e-139	6.1033e-140	-1.68045e-139	2.43519e-140	-2.37642e-139	3.08189e-140	-4.94872e-140	9.00682e-140	8.59614e-140	-4.31627e-140	2.82605e-139	-1.70477e-139	1.83522e-140	-2.43534e-139	2.17972e-139	-6.43927e-140	-1.14962e-139	-2.10038e-140	-4.61685e-139	-5.25189e-140	3.89169e-140	4.99566e-139	-5.86361e-139	1.39253e-276
8.86194e-141	-1.80467e-140	-5.16393e-140	1.63325e-140	-3.73947e-141	5.96562e-140	2.03324e-140	1.11983e-140	-4.99246e-140	-2.26341e-140	-1.74484e-140	-1.84243e-140	1.33805e-140	1.31625e-140	-6.166e-140	1.6059e-140	4.5604e-140	3.53881e-140	2.78741e-140	4.99413e-140	3.58429e-140	2.26959e-140	4.85873e-140	-1.80611e-140	1.08837e-141	-1.21671e-140	9.14279e-141	-3.27073e-141	2.92548e-140	5.20282e-140	3.04062e-278
-7.42594e-143	3.14583e-141	2.62275e-141	-6.14156e-141	8.90599e-142	-2.67671e-142	2.90523e-142	-2.7733e-141	1.80698e-141	-1.38479e-141	-1.20735e-141	-5.84195e-142	6.08064e-144	-6.7749e-142	1.66345e-141	-3.60904e-141	1.2597e-141	4.11413e-141	2.10374e-141	5.71072e-142	-4.15744e-142	-1.65313e-141	-9.604e-142	-2.40503e-141	1.99239e-141	-1.3468e-141	9.19011e-142	-1.8132e-142	1.65505e-141	-1.6461e-141	1.3136e-280
1.25694e-142	-2.89985e-143	-4.44316e-142	9.6941e-143	-1.37748e-142	1.02195e-142	1.35161e-142	-5.77586e-142	1.61735e-142	-1.85267e-142	3.62824e-143	2.52066e-142	2.2427e-142	-2.49585e-142	2.46699e-142	6.34185e-143	5.49222e-142	-2.82174e-142	-4.51903e-143	2.64619e-142	6.08732e-143	-1.98604e-142	-3.47174e-142	6.32588e-143	2.50371e-142	4.09945e-142	-2.92436e-142	-9.53325e-143	-1.02679e-141	3.68111e-142	3.04373e-282
-1.74288e-143	2.4014e-143	-4.19064e-144	-2.90885e-143	-1.729e-143	8.62253e-144	-1.23699e-142	-1.29531e-142	-3.98482e-143	-2.66523e-143	-8.97485e-143	-6.72431e-143	-3.2979e-143	-7.94378e-143	1.60713e-144	1.10639e-142	-7.22508e-143	-1.13383e-143	1.47506e-142	1.32375e-143	7.66814e-143	9.99036e-144	4.01981e-143	-6.3226e-143	6.33312e-143	1.06673e-143	-1.07111e-142	-2.71602e-144	-2.62616e-143	4.18324e-143	1.25633e-283
1.13778e-143	6.29151e-144	-2.38623e-144	1.95547e-144	-1.37212e-144	-8.62909e-144	1.39736e-144	2.11879e-144	2.14894e-144	6.66569e-145	-7.18806e-146	-7.26423e-144	-6.86168e-144	-8.51017e-144	-8.67554e-144	4.57323e-144	-2.39893e-144	-4.83522e-144	-3.88333e-144	9.88162e-144	4.94226e-144	-1.44349e-144	-2.4854e-144	3.04209e-144	-1.2967e-143	6.5703e-144	3.55506e-144	4.54377e-144	7.28523e-144	8.38153e-144	1.08659e-285
2.73888e-145	-9.26753e-146	-2.958e-145	5.35744e-145	5.41324e-145	2.47923e-145	1.5927e-144	-9.20271e-145	4.27365e-146	-9.63484e-146	7.51271e-145	4.60527e-145	4.94907e-145	-2.65274e-145	1.97087e-145	-5.13074e-145	8.25802e-146	-3.8437e-145	-2.81755e-145	-5.7348e-145	-3.00465e-145	2.6853e-145	5.90789e-145	4.09499e-146	7.99999e-145	5.63668e-145	-3.18964e-145	-1.21095e-145	6.07724e-146	1.82564e-146	7.75528e-288
-6.96005e-146	1.36459e-146	4.81726e-147	4.18366e-146	-2.3025e-146	1.63936e-146	-4.58192e-146	1.04639e-146	-8.38859e-146	7.18635e-149	1.75825e-145	-3.0125e-146	2.77176e-146	2.51938e-147	2.04777e-145	-5.67055e-147	-1.58631e-146	-4.89643e-146	-4.03928e-146	2.16206e-146	-1.71888e-146	1.74788e-146	-9.10203e-146	5.43899e-147	4.30239e-146	-9.8899e-147	-7.90945e-146	-1.33306e-146	4.94194e-146	-8.49605e-146	1.23117e-289
1.68554e-146	-6.27317e-147	2.88908e-148	-1.45327e-146	-7.56417e-147	-2.26326e-147	-1.02093e-147	9.68186e-147	-1.06469e-146	-5.37897e-147	-2.68115e-147	2.29965e-146	-2.19109e-148	-5.3445e-147	6.09154e-147	1.46279e-146	1.20516e-147	-4.30142e-147	2.46145e-146	-2.13418e-148	-1.88266e-147	-1.0315e-146	1.53164e-146	-8.83231e-147	7.40009e-147	6.66777e-148	-3.67728e-147	-8.13003e-147	-1.22554e-147	7.64059e-147	2.893e-291
-8.41804e-148	-2.64017e-148	-8.09682e-148	-5.34561e-148	9.25082e-148	4.37845e-148	5.86843e-148	-2.66472e-147	6.50998e-148	-1.20913e-147	5.4212e-149	-2.21449e-147	-1.33505e-147	1.01079e-147	-1.61528e-147	2.5885e-148	-1.07197e-147	5.18237e-148	-3.33155e-148	-1.54808e-147	3.65684e-148	1.29555e-148	-3.4566e-148	-1.4665e-147	3.50269e-149	-3.66206e-148	1.62583e-147	-8.2496e-149	2.84234e-148	1.88292e-147	3.52426e-293
2.69395e-148	4.51447e-149	-1.15421e-148	1.20074e-148	-5.10697e-149	-5.602e-149	-1.16982e-148	-1.79567e-148	-1.79243e-148	1.13902e-148	-6.84439e-149	-9.74859e-149	8.38357e-149	1.3649e-148	-1.62869e-148	-6.74584e-149	7.25503e-149	8.82016e-149	8.09874e-150	-6.67205e-149	-5.66662e-149	-1.12675e-148	1.36835e-148	-7.85648e-149	5.66811e-149	3.89533e-148	-2.60791e-148	3.38532e-149	9.49895e-149	3.93525e-148	7.16406e-295
-6.94841e-150	1.26646e-149	-1.29613e-150	-3.48758e-149	-8.77215e-150	1.47426e-150	1.20248e-149	-6.14512e-150	1.14475e-149	1.77542e-149	2.85341e-150	7.10732e-150	1.24321e-149	-2.56085e-149	-6.40575e-150	-4.10411e-151	1.65709e-149	-3.00429e-151	-1.35107e-149	-2.46362e-149	1.83411e-149	-1.87291e-150	1.40569e-149	-3.11249e-150	6.47641e-151	-7.53909e-150	5.93904e-150	1.31235e-149	-2.51522e-150	2.49186e-149	5.54799e-297
-3.43369e-150	1.17699e-150	-1.18473e-150	1.2714e-150	9.60856e-151	1.28212e-150	-4.11934e-151	2.91939e-150	-2.06341e-151	-1.5042e-151	9.35807e-151	7.19702e-151	-1.63125e-152	-2.80942e-150	3.03767e-150	-2.07007e-150	-1.27477e-150	-1.92176e-151	5.09409e-150	-4.50085e-150	2.4385e-150	1.222e-150	8.11475e-151	-5.9116e-150	6.02925e-151	6.65866e-151	-4.44907e-150	-2.50135e-150	2.75709e-150	-8.24932e-151	1.76374e-298
-2.53067e-151	2.41212e-151	-3.59441e-151	-3.88392e-151	1.32009e-152	-3.7598e-151	1.71965e-151	-7.3619e-152	-2.48958e-152	6.69181e-151	-2.4171e-151	2.17866e-152	1.16507e-152	1.52757e-151	1.05099e-151	-9.94887e-152	1.26975e-151	-7.45074e-152	-1.57503e-151	7.49281e-153	7.16591e-152	-4.518e-152	-4.44191e-153	-4.97328e-151	1.23999e-151	-4.0957e-151	7.23787e-152	1.39628e-152	1.54858e-151	-1.60866e-151	1.67002e-300
1.43196e-152	-2.65022e-152	-2.20073e-152	-4.04371e-152	-1.57817e-152	-5.07539e-152	2.54431e-153	-1.87279e-152	4.60676e-152	-1.15847e-152	-3.86392e-152	-2.87135e-152	7.19433e-153	1.02974e-152	-6.01461e-152	4.2967e-152	-4.8908e-152	-2.18937e-152	-1.28823e-152	7.24356e-153	-6.27306e-152	-5.20621e-153	6.58055e-152	1.7365e-152	1.62474e-152	-1.72464e-152	-2.65815e-152	1.74937e-152	2.12186e-152	-2.34415e-152	3.06622e-302
-7.64073e-154	-2.98216e-153	-5.33215e-153	-1.73633e-153	-9.96959e-154	8.79571e-154	-1.18349e-152	-2.02219e-153	1.01499e-152	-4.69805e-154	-7.30635e-153	-7.76889e-155	-2.72683e-153	4.97682e-153	9.42034e-153	-9.69188e-153	-4.51712e-153	-3.10809e-153	-4.96482e-153	2.51754e-153	3.04559e-153	-1.50573e-153	-2.11541e-153	-4.50125e-153	-3.07874e-154	6.16541e-153	-1.24418e-153	-3.59016e-153	3.29109e-153	-7.69876e-153	7.78332e-304
-1.53899e-154	-1.07351e-154	-6.76468e-155	-1.00282e-154	1.92112e-154	7.57914e-155	-5.49758e-155	-1.31616e-153	2.21288e-154	1.46513e-154	-1.61052e-153	-8.36617e-155	6.12728e-155	-1.92859e-155	2.78027e-154	8.34428e-155	1.04968e-154	-8.63522e-155	1.35253e-154	-2.89373e-154	2.5178e-154	-2.52082e-154	-1.40938e-153	-6.0352e-155	3.6345e-154	-1.06915e-154	1.80563e-154	-4.15863e-155	3.09893e-154	3.52273e-154	7.22283e-306
-1.79118e-155	4.29915e-155	7.55048e-155	8.55289e-156	-3.77727e-155	6.89078e-155	6.60903e-155	-1.01898e-154	2.52186e-155	-5.88838e-155	-1.14642e-155	1.33679e-155	-7.80025e-155	-2.67841e-155	4.09886e-155	-1.65342e-155	1.53314e-154	-3.0551e-155	7.36788e-155	2.41832e-155	8.39003e-155	9.66028e-155	1.02644e-154	6.84104e-155	1.76339e-155	-7.94925e-155	-9.83023e-156	3.42366e-155	-9.74653e-155	2.7023e-155	1.22206e-307
4.80215e-156	-2.54419e-156	2.72976e-156	-3.00435e-155	-8.12796e-156	1.76744e-156	-9.84446e-156	8.86096e-157	5.93047e-156	-8.84419e-156	-9.31802e-156	6.79921e-156	-1.57095e-156	-1.43238e-156	1.026e-155	1.30575e-155	-6.02516e-156	-6.04669e-156	-5.102e-156	-2.43023e-156	7.44705e-156	-2.25385e-156	2.72293e-158	-6.71192e-157	1.19172e-155	7.64146e-156	7.7632e-156	-4.42929e-156	-2.99775e-156	1.79272e-156	0
8.15089e-157	-1.54381e-157	2.77564e-157	-2.24979e-157	-2.14721e-157	1.20891e-156	-6.41436e-157	1.22283e-157	1.20417e-156	-2.65329e-157	9.04184e-157	1.43077e-157	1.09996e-157	-4.39334e-157	1.85675e-157	-8.11931e-157	2.85993e-156	1.1076e-156	4.7139e-157	-7.66676e-157	1.36303e-157	-8.93268e-157	-1.24738e-156	-4.35801e-157	-5.10776e-157	1.57979e-157	-8.83284e-158	-8.73675e-157	-1.77522e-156	-6.7342e-158	0
-9.96402e-158	1.5191e-157	-9.72805e-159	6.07394e-158	7.74766e-158	-3.26325e-158	7.38111e-158	-2.19043e-157	1.19934e-157	-7.85656e-158	1.17399e-157	-3.8617e-157	-3.79623e-158	1.50426e-158	5.14841e-158	-1.12032e-157	2.01097e-158	1.62672e-158	-6.57534e-158	-3.69496e-158	9.61819e-158	9.8451e-159	-1.74645e-157	5.99141e-158	1.55942e-158	1.46148e-157	1.29407e-157	4.80823e-158	-1.22159e-158	-1.95728e-158	0
9.94269e-159	5.42808e-159	4.62202e-160	5.89582e-159	7.3583e-159	-1.69064e-158	8.57917e-160	7.31568e-159	-1.51872e-158	-2.19948e-159	-3.63975e-159	-6.55294e-159	-5.48709e-159	-1.34417e-158	3.17878e-159	1.137e-158	1.11971e-158	-8.88882e-159	9.02247e-159	-8.07125e-159	4.47164e-159	-2.74216e-159	1.54765e-158	3.74536e-159	-1.78379e-158	-2.30544e-158	-2.17802e-158	-1.6037e-158	-3.22958e-159	1.53653e-159	0
-9.21252e-160	5.8638e-161	1.38276e-159	1.47998e-159	-6.39717e-160	-1.7838e-159	4.29168e-160	1.5212e-159	1.38582e-159	1.40101e-159	-4.29821e-160	-5.86405e-160	2.85098e-159	-1.3807e-159	2.81844e-159	-7.23733e-160	-1.93877e-159	-6.24674e-160	-6.06791e-161	-5.06817e-160	4.15607e-161	6.93612e-160	-1.09042e-159	1.15509e-159	-4.82985e-160	8.61433e-161	-1.86275e-159	-1.72965e-159	2.29951e-160	-6.10249e-160	0
-3.98013e-161	4.13689e-161	-1.00133e-160	8.35178e-161	-2.05122e-160	-9.82589e-161	-9.38092e-162	5.28372e-161	4.54509e-160	-2.52874e-160	5.65208e-161	-1.21342e-160	-1.17344e-160	-2.97066e-160	1.76547e-161	1.28505e-160	-5.19312e-161	8.53395e-161	-2.42341e-160	-1.10663e-160	6.46055e-161	6.64425e-161	1.00002e-160	2.22318e-160	-1.19175e-160	3.04297e-160	-1.73877e-160	6.40317e-161	-1.64834e-160	-2.40217e-160	0
-5.61837e-161	3.59319e-162	-2.91197e-161	3.54374e-161	1.38756e-161	5.68476e-162	2.3092e-161	-4.24792e-161	3.47219e-161	1.58171e-161	3.59245e-162	-1.47836e-161	6.7262e-162	-1.33362e-161	1.53164e-162	-1.09642e-161	-6.05096e-163	-4.9943e-161	-5.45599e-161	1.54773e-161	-1.03739e-161	5.77967e-162	3.59249e-162	1.01364e-160	-3.87409e-162	-2.50845e-161	1.10214e-161	-1.66956e-161	1.20046e-161	-2.89313e-161	0
4.50638e-163	8.2674e-163	-4.10968e-162	1.05107e-163	1.04078e-162	-1.59414e-162	6.72245e-162	6.19996e-162	3.13807e-162	-4.73314e-163	-3.98066e-162	-4.09765e-162	1.66886e-162	3.53791e-162	-1.34885e-162	-5.9264e-163	-1.69973e-163	-8.14436e-162	1.91375e-162	8.16252e-162	-3.88789e-162	-1.60094e-162	-3.8355e-162	-3.84058e-163	1.47566e-162	1.47799e-162	-1.44347e-162	2.8085e-162	-2.59221e-162	-7.18849e-163	0
-6.83381e-163	-3.80875e-163	1.94989e-163	-5.56877e-164	-2.07694e-163	-9.12203e-163	7.32086e-163	-3.81679e-163	2.51729e-163	1.26522e-163	-6.56354e-165	-1.95266e-163	-1.98228e-164	9.59739e-163	5.64154e-164	6.15725e-164	7.3277e-165	1.72914e-164	2.35016e-163	1.40839e-163	5.34661e-163	-3.99131e-164	-2.62402e-163	-2.04963e-163	1.73358e-163	-2.97611e-163	-7.22745e-163	-3.23134e-163	4.95739e-163	1.6331e-163	0
-6.83381e-163	-3.80875e-163	1.94989e-163	-5.56877e-164	-2.07694e-163	-9.12203e-163	7.32086e-163	-3.81679e-163	2.51729e-163	1.26522e-163	-6.56354e-165	-1.95266e-163	-1.98228e-164	9.59739e-163	5.64154e-164	6.15725e-164	7.3277e-165	1.72914e-164	2.35016e-163	1.40839e-163	5.34661e-163	-3.99131e-164	-2.62402e-163	-2.04963e-163	1.73358e-163	-2.97611e-163	-7.22745e-163	-3.23134e-163	4.95739e-163	1.6331e-163	0
-6.83381e-163	-3.80875e-163	1.94989e-163	-5.56877e-164	-2.07694e-163	-9.12203e-163	7.32086e-163	-3.81679e-163	2.51729e-163	1.26522e-163	-6.56354e-165	-1.95266e-163	-1.98228e-164	9.59739e-163	5.64154e-164	6.15725e-164	7.3277e-165	1.72914e-164	2.35016e-163	1.40839e-163	5.34661e-163	-3.99131e-164	-2.62402e-163	-2.04963e-163	1.73358e-163	-2.97611e-163	-7.22745e-163	-3.23134e-163	4.95739e-163	1.6331e-163	0
-6.83381e-163	-3.80875e-163	1.94989e-163	-5.56877e-164	-2.07694e-163	-9.12203e-163	7.32086e-163	-3.81679e-163	2.51729e-163	1.26522e-163	-6.56354e-165	-1.95266e-163	-1.98228e-164	9.59739e-163	5.64154e-164	6.15725e-164	7.3277e-165	1.72914e-164	2.35016e-163	1.40839e-163	5.34661e-163	-3.99131e-164	-2.62402e-163	-2.04963e-163	1.73358e-163	-2.97611e-163	-7.22745e-163	-3.23134e-163	4.95739e-163	1.6331e-163	0
-6.83381e-163	-3.80875e-163	1.94989e-163	-5.56877e-164	-2.07694e-163	-9.12203e-163	7.32086e-163	-3.81679e-163	2.51729e-163	1.26522e-163	-6.56354e-165	-1.95266e-163	-1.98228e-164	9.59739e-163	5.64154e-164	6.15725e-164	7.3277e-165	1.72914e-164	2.35016e-163	1.40839e-163	5.34661e-163	-3.99131e-164	-2.62402e-163	-2.04963e-163	1.73358e-163	-2.97611e-163	-7.22745e-163	-3.23134e-163	4.95739e-163	1.6331e-163	0
-6.83381e-163	-3.80875e-163	1.94989e-163	-5.56877e-164	-2.07694e-163	-9.12203e-163	7.32086e-163	-3.81679e-163	2.51729e-163	1.26522e-163	-6.56354e-165	-1.95266e-163	-1.98228e-164	9.59739e-163	5.64154e-164	6.15725e-164	7.3277e-165	1.72914e-164	2.35016e-163	1.40839e-163	5.34661e-163	-3.99131e-164	-2.62402e-163	-2.04963e-163	1.73358e-163	-2.97611e-163	-7.22745e-163	-3.23134e-163	4.95739e-163	1.6331e-163	0
-6.83381e-163	-3.80875e-163	1.94989e-163	-5.56877e-164	-2.07694e-163	-9.12203e-163	7.32086e-163	-3.81679e-163	2.51729e-163	1.26522e-163	-6.56354e-165	-1.95266e-163	-1.98228e-164	9.59739e-163	5.64154e-164	6.15725e-164	7.3277e-165	1.72914e-164	2.35016e-163	1.40839e-163	5.34661e-163	-3.99131e-164	-2.62402e-163	-2.04963e-163	1.73358e-163	-2.97611e-163	-7.22745e-163	-3.23134e-163	4.95739e-163	1.6331e-163	0
-6.83381e-163	-3.80875e-163	1.94989e-163	-5.56877e-164	-2.07694e-163	-9.12203e-163	7.32086e-163	-3.81679e-163	2.51729e-163	1.26522e-163	-6.56354e-165	-1.95266e-163	-1.98228e-164	9.59739e-163	5.64154e-164	6.15725e-164	7.3277e-165	1.72914e-164	2.35016e-163	1.40839e-163	5.34661e-163	-3.99131e-164	-2.62402e-163	-2.04963e-163	1.73358e-163	-2.97611e-163	-7.22745e-163	-3.23134e-163	4.95739e-163	1.6331e-163	0
-6.83381e-163	-3.80875e-163	1.94989e-163	-5.56877e-164	-2.07694e-163	-9.12203e-163	7.32086e-163	-3.81679e-163	2.51729e-163	1.26522e-163	-6.56354e-165	-1.95266e-163	-1.98228e-164	9.59739e-163	5.64154e-164	6.15725e-164	7.3277e-165	1.72914e-164	2.35016e-163	1.40839e-163	5.34661e-163	-3.99131e-164	-2.62402e-163	-2.04963e-163	1.73358e-163	-2.97611e-163	-7.22745e-163	-3.23134e-163	4.95739e-163	1.6331e-163	0
-6.83381e-163	-3.80875e-163	1.94989e-163	-5.56877e-164	-2.07694e-163	-9.12203e-163	7.32086e-163	-3.81679e-163	2.51729e-163	1.26522e-163	-6.56354e-165	-1.95266e-163	-1.98228e-164	9.59739e-163	5.64154e-164	6.15725e-164	7.3277e-165	1.72914e-164	2.35016e-163	1.40839e-163	5.34661e-163	-3.99131e-164	-2.62402e-163	-2.04963e-163	1.73358e-163	-2.97611e-163	-7.22745e-163	-3.23134e-163	4.95739e-163	1.6331e-163	0
-6.83381e-163	-3.80875e-163	1.94989e-163	-5.56877e-164	-2.07694e-163	-9.12203e-163	7.32086e-163	-3.81679e-163	2.51729e-163	1.26522e-163	-6.56354e-165	-1.95266e-163	-1.98228e-164	9.59739e-163	5.64154e-164	6.15725e-164	7.3277e-165	1.72914e-164	2.35016e-163	1.40839e-163	5.34661e-163	-3.99131e-164	-2.62402e-163	-2.04963e-163	1.73358e-163	-2.97611e-163	-7.22745e-163	-3.23134e-163	4.95739e-163	1.6331e-163	0
-6.83381e-163	-3.80875e-163	1.94989e-163	-5.56877e-164	-2.07694e-163	-9.12203e-163	7.32086e-163	-3.81679e-163	2.51729e-163	1.26522e-163	-6.56354e-165	-1.95266e-163	-1.98228e-164	9.59739e-163	5.64154e-164	6.15725e-164	7.3277e-165	1.72914e-164	2.35016e-163	1.40839e-163	5.34661e-163	-3.99131e-164	-2.62402e-163	-2.04963e-163	1.73358e-163	-2.97611e-163	-7.22745e-163	-3.23134e-163	4.95739e-163	1.6331e-163	0
-6.83381e-163	-3.80875e-163	1.94989e-163	-5.56877e-164	-2.07694e-163	-9.12203e-163	7.32086e-163	-3.81679e-163	2.51729e-163	1.26522e-163	-6.56354e-165	-1.95266e-163	-1.98228e-164	9.59739e-163	5.64154e-164	6.15725e-164	7.3277e-165	1.72914e-164	2.35016e-163	1.40839e-163	5.34661e-163	-3.99131e-164	-2.62402e-163	-2.04963e-163	1.73358e-163	-2.97611e-163	-7.22745e-163	-3.23134e-163	4.95739e-163	1.6331e-163	0
-6.83381e-163	-3.80875e-163	1.94989e-163	-5.56877e-164	-2.07694e-163	-9.12203e-163	7.32086e-163	-3.81679e-163	2.51729e-163	1.26522e-163	-6.56354e-165	-1.95266e-163	-1.98228e-164	9.59739e-163	5.64154e-164	6.15725e-164	7.3277e-165	1.72914e-164	2.35016e-163	1.40839e-163	5.34661e-163	-3.99131e-164	-2.62402e-163	-2.04963e-163	1.73358e-163	-2.97611e-163	-7.22745e-163	-3.23134e-163	4.95739e-163	1.6331e-163	0
-6.83381e-163	-3.80875e-163	1.94989e-163	-5.56877e-164	-2.07694e-163	-9.12203e-163	7.32086e-163	-3.81679e-163	2.51729e-163	1.26522e-163	-6.56354e-165	-1.95266e-163	-1.98228e-164	9.59739e-163	5.64154e-164	6.15725e-164	7.3277e-165	1.72914e-164	2.35016e-163	1.40839e-163	5.34661e-163	-3.99131e-164	-2.62402e-163	-2.04963e-163	1.73358e-163	-2.97611e-163	-7.22745e-163	-3.23134e-163	4.95739e-163	1.6331e-163	0
-6.83381e-163	-3.80875e-163	1.94989e-163	-5.56877e-164	-2.07694e-163	-9.12203e-163	7.32086e-163	-3.81679e-163	2.51729e-163	1.26522e-163	-6.56354e-165	-1.95266e-163	-1.98228e-164	9.59739e-163	5.64154e-164	6.15725e-164	7.3277e-165	1.72914e-164	2.35016e-163	1.40839e-163	5.34661e-163	-3.99131e-164	-2.62402e-163	-2.04963e-163	1.73358e-163	-2.97611e-163	-7.22745e-163	-3.23134e-163	4.95739e-163	1.6331e-163	0
-6.83381e-163	-3.80875e-163	1.94989e-163	-5.56877e-164	-2.07694e-163	-9.12203e-163	7.32086e-163	-3.81679e-163	2.51729e-163	1.26522e-163	-6.56354e-165	-1.95266e-163	-1.98228e-164	9.59739e-163	5.64154e-164	6.15725e-164	7.3277e-165	1.72914e-164	2.35016e-163	1.40839e-163	5.34661e-163	-3.99131e-164	-2.62402e-163	-2.04963e-163	1.73358e-163	-2.97611e-163	-7.22745e-163	-3.23134e-163	4.95739e-163	1.6331e-163	0
-6.83381e-163	-3.80875e-163	1.94989e-163	-5.56877e-164	-2.07694e-163	-9.12203e-163	7.32086e-163	-3.81679e-163	2.51729e-163	1.26522e-163	-6.56354e-165	-1.95266e-163	-1.98228e-164	9.59739e-163	5.64154e-164	6.15725e-164	7.3277e-165	1.72914e-164	2.35016e-163	1.40839e-163	5.34661e-163	-3.99131e-164	-2.62402e-163	-2.04963e-163	1.73358e-163	-2.97611e-163	-7.22745e-163	-3.23134e-163	4.95739e-163	1.6331e-163	0
-6.83381e-163	-3.80875e-163	1.94989e-163	-5.56877e-164	-2.07694e-163	-9.12203e-163	7.32086e-163	-3.81679e-163	2.51729e-163	1.26522e-163	-6.56354e-165	-1.95266e-163	-1.98228e-164	9.59739e-163	5.64154e-164	6.15725e-164	7.3277e-165	1.72914e-164	2.35016e-163	1.40839e-163	5.34661e-163	-3.99131e-164	-2.62402e-163	-2.04963e-163	1.73358e-163	-2.97611e-163	-7.22745e-163	-3.23134e-163	4.95739e-163	1.6331e-163	0
-6.83381e-163	-3.80875e-163	1.94989e-163	-5.56877e-164	-2.07694e-163	-9.12203e-163	7.32086e-163	-3.81679e-163	2.51729e-163	1.26522e-163	-6.56354e-165	-1.95266e-163	-1.98228e-164	9.59739e-163	5.64154e-164	6.15725e-164	7.3277e-165	1.72914e-164	2.35016e-163	1.40839e-163	5.34661e-163	-3.99131e-164	-2.62402e-163	-2.04963e-163	1.73358e-163	-2.97611e-163	-7.22745e-163	-3.23134e-163	4.95739e-163	1.6331e-163	0
-6.83381e-163	-3.80875e-163	1.94989e-163	-5.56877e-164	-2.07694e-163	-9.12203e-163	7.32086e-163	-3.81679e-163	2.51729e-163	1.26522e-163	-6.56354e-165	-1.95266e-163	-1.98228e-164	9.59739e-163	5.64154e-164	6.15725e-164	7.3277e-165	1.72914e-164	2.35016e-163	1.40839e-163	5.34661e-163	-3.99131e-164	-2.62402e-163	-2.04963e-163	1.73358e-163	-2.97611e-163	-7.22745e-163	-3.23134e-163	4.95739e-163	1.6331e-163	0
-6.83381e-163	-3.80875e-163	1.94989e-163	-5.56877e-164	-2.07694e-163	-9.12203e-163	7.32086e-163	-3.81679e-163	2.51729e-163	1.26522e-163	-6.56354e-165	-1.95266e-163	-1.98228e-164	9.59739e-163	5.64154e-164	6.15725e-164	7.3277e-165	1.72914e-164	2.35016e-163	1.40839e-163	5.34661e-163	-3.99131e-164	-2.62402e-163	-2.04963e-163	1.73358e-163	-2.97611e-163	-7.22745e-163	-3.23134e-163	4.95739e-163	1.6331e-163	0
-6.83381e-163	-3.80875e-163	1.94989e-163	-5.56877e-164	-2.07694e-163	-9.12203e-163	7.32086e-163	-3.81679e-163	2.51729e-163	1.26522e-163	-6.56354e-165	-1.95266e-163	-1.98228e-164	9.59739e-163	5.64154e-164	6.15725e-164	7.3277e-165	1.72914e-164	2.35016e-163	1.40839e-163	5.34661e-163	-3.99131e-164	-2.62402e-163	-2.04963e-163	1.73358e-163	-2.97611e-163	-7.22745e-163	-3.23134e-163	4.95739e-163	1.6331e-163	0
-6.83381e-163	-3.80875e-163	1.94989e-163	-5.56877e-164	-2.07694e-163	-9.12203e-163	7.32086e-163	-3.81679e-163	2.51729e-163	1.26522e-163	-6.56354e-165	-1.95266e-163	-1.98228e-164	9.59739e-163	5.64154e-164	6.15725e-164	7.3277e-165	1.72914e-164	2.35016e-163	1.40839e-163	5.34661e-163	-3.99131e-164	-2.62402e-163	-2.04963e-163	1.73358e-163	-2.97611e-163	-7.22745e-163	-3.23134e-163	4.95739e-163	1.6331e-163	0
-6.83381e-163	-3.80875e-163	1.94989e-163	-5.56877e-164	-2.07694e-163	-9.12203e-163	7.32086e-163	-3.81679e-163	2.51729e-163	1.26522e-163	-6.56354e-165	-1.95266e-163	-1.98228e-164	9.59739e-163	5.64154e-164	6.15725e-164	7.3277e-165	1.72914e-164	2.35016e-163	1.40839e-163	5.34661e-163	-3.99131e-164	-2.62402e-163	-2.04963e-163	1.73358e-163	-2.97611e-163	-7.22745e-163	-3.23134e-163	4.95739e-163	1.6331e-163	0
-6.83381e-163	-3.80875e-163	1.94989e-163	-5.56877e-164	-2.07694e-163	-9.12203e-163	7.32086e-163	-3.81679e-163	2.51729e-163	1.26522e-163	-6.56354e-165	-1.95266e-163	-1.98228e-164	9.59739e-163	5.64154e-164	6.15725e-164	7.3277e-165	1.72914e-164	2.35016e-163	1.40839e-163	5.34661e-163	-3.99131e-164	-2.62402e-163	-2.04963e-163	1.73358e-163	-2.97611e-163	-7.22745e-163	-3.23134e-163	4.95739e-163	1.6331e-163	0
-6.83381e-163	-3.80875e-163	1.94989e-163	-5.56877e-164	-2.07694e-163	-9.12203e-163	7.32086e-163	-3.81679e-163	2.51729e-163	1.26522e-163	-6.56354e-165	-1.95266e-163	-1.98228e-164	9.59739e-163	5.64154e-164	6.15725e-164	7.3277e-165	1.72914e-164	2.35016e-163	1.40839e-163	5.34661e-163	-3.99131e-164	-2.62402e-163	-2.04963e-163	1.73358e-163	-2.97611e-163	-7.22745e-163	-3.23134e-163	4.95739e-163	1.6331e-163	0
-6.83381e-163	-3.80875e-163	1.94989e-163	-5.56877e-164	-2.07694e-163	-9.12203e-163	7.32086e-163	-3.81679e-163	2.51729e-163	1.26522e-163	-6.56354e-165	-1.95266e-163	-1.98228e-164	9.59739e-163	5.64154e-164	6.15725e-164	7.3277e-165	1.72914e-164	2.35016e-163	1.40839e-163	5.34661e-163	-3.99131e-164	-2.62402e-163	-2.04963e-163	1.73358e-163	-2.97611e-163	-7.22745e-163	-3.23134e-163	4.95739e-163	1.6331e-163	0
-6.83381e-163	-3.80875e-163	1.94989e-163	-5.56877e-164	-2.07694e-163	-9.12203e-163	7.32086e-163	-3.81679e-163	2.51729e-163	1.26522e-163	-6.56354e-165	-1.95266e-163	-1.98228e-164	9.59739e-163	5.64154e-164	6.15725e-164	7.3277e-165	1.72914e-164	2.35016e-163	1.40839e-163	5.34661e-163	-3.99131e-164	-2.62402e-163	-2.04963e-163	1.73358e-163	-2.97611e-163	-7.22745e-163	-3.23134e-163	4.95739e-163	1.6331e-163	0
-6.83381e-163	-3.80875e-163	1.94989e-163	-5.56877e-164	-2.07694e-163	-9.12203e-163	7.32086e-163	-3.81679e-163	2.51729e-163	1.26522e-163	-6.56354e-165	-1.95266e-163	-1.98228e-164	9.59739e-163	5.64154e-164	6.15725e-164	7.3277e-165	1.72914e-164	2.35016e-163	1.40839e-163	5.34661e-163	-3.99131e-164	-2.62402e-163	-2.04963e-163	1.73358e-163	-2.97611e-163	-7.22745e-163	-3.23134e-163	4.95739e-163	1.6331e-163	0
-6.83381e-163	-3.80875e-163	1.94989e-163	-5.56877e-164	-2.07694e-163	-9.12203e-163	7.32086e-163	-3.81679e-163	2.51729e-163	1.26522e-163	-6.56354e-165	-1.95266e-163	-1.98228e-164	9.59739e-163	5.64154e-164	6.15725e-164	7.3277e-165	1.72914e-164	2.35016e-163	1.40839e-163	5.34661e-163	-3.99131e-164	-2.62402e-163	-2.04963e-163	1.73358e-163	-2.97611e-163	-7.22745e-163	-3.23134e-163	4.95739e-163	1.6331e-163	0
-6.83381e-163	-3.80875e-163	1.94989e-163	-5.56877e-164	-2.07694e-163	-9.12203e-163	7.32086e-163	-3.81679e-163	2.51729e-163	1.26522e-163	-6.56354e-165	-1.95266e-163	-1.98228e-164	9.59739e-163	5.64154e-164	6.15725e-164	7.3277e-165	1.72914e-164	2.35016e-163	1.40839e-163	5.34661e-163	-3.99131e-164	-2.62402e-163	-2.04963e-163	1.73358e-163	-2.97611e-163	-7.22745e-163	-3.23134e-163	4.95739e-163	1.6331e-163	0
-6.83381e-163	-3.80875e-163	1.94989e-163	-5.56877e-164	-2.07694e-163	-9.12203e-163	7.32086e-163	-3.81679e-163	2.51729e-163	1.26522e-163	-6.56354e-165	-1.95266e-163	-1.98228e-164	9.59739e-163	5.64154e-164	6.15725e-164	7.3277e-165	1.72914e-164	2.35016e-163	1.40839e-163	5.34661e-163	-3.99131e-164	-2.62402e-163	-2.04963e-163	1.73358e-163	-2.97611e-163	-7.22745e-163	-3.23134e-163	4.95739e-163	1.6331e-163	0
-6.83381e-163	-3.80875e-163	1.94989e-163	-5.56877e-164	-2.07694e-163	-9.12203e-163	7.32086e-163	-3.81679e-163	2.51729e-163	1.26522e-163	-6.56354e-165	-1.95266e-163	-1.98228e-164	9.59739e-163	5.64154e-164	6.15725e-164	7.3277e-165	1.72914e-164	2.35016e-163	1.40839e-163	5.34661e-163	-3.99131e-164	-2.62402e-163	-2.04963e-163	1.73358e-163	-2.97611e-163	-7.22745e-163	-3.23134e-163	4.95739e-163	1.6331e-163	0
-6.83381e-163	-3.80875e-163	1.94989e-163	-5.56877e-164	-2.07694e-163	-9.12203e-163	7.32086e-163	-3.81679e-163	2.51729e-163	1.26522e-163	-6.56354e-165	-1.95266e-163	-1.98228e-164	9.59739e-163	5.64154e-164	6.15725e-164	7.3277e-165	1.72914e-164	2.35016e-163	1.40839e-163	5.34661e-163	-3.99131e-164	-2.62402e-163	-2.04963e-163	1.73358e-163	-2.97611e-163	-7.22745e-163	-3.23134e-163	4.95739e-163	1.6331e-163	0
-6.83381e-163	-3.80875e-163	1.94989e-163	-5.56877e-164	-2.07694e-163	-9.12203e-163	7.32086e-163	-3.81679e-163	2.51729e-163	1.26522e-163	-6.56354e-165	-1.95266e-163	-1.98228e-164	9.59739e-163	5.64154e-164	6.15725e-164	7.3277e-165	1.72914e-164	2.35016e-163	1.40839e-163	5.34661e-163	-3.99131e-164	-2.62402e-163	-2.04963e-163	1.73358e-163	-2.97611e-163	-7.22745e-163	-3.23134e-163	4.95739e-163	1.6331e-163	0
-6.83381e-163	-3.80875e-163	1.94989e-163	-5.56877e-164	-2.07694e-163	-9.12203e-163	7.32086e-163	-3.81679e-163	2.51729e-163	1.26522e-163	-6.56354e-165	-1.95266e-163	-1.98228e-164	9.59739e-163	5.64154e-164	6.15725e-164	7.3277e-165	1.72914e-164	2.35016e-163	1.40839e-163	5.34661e-163	-3.99131e-164	-2.62402e-163	-2.04963e-163	1.73358e-163	-2.97611e-163	-7.22745e-163	-3.23134e-163	4.95739e-163	1.6331e-163	0
-6.83381e-163	-3.80875e-163	1.94989e-163	-5.56877e-164	-2.07694e-163	-9.12203e-163	7.32086e-163	-3.81679e-163	2.51729e-163	1.26522e-163	-6.56354e-165	-1.95266e-163	-1.98228e-164	9.59739e-163	5.64154e-164	6.15725e-164	7.3277e-165	1.72914e-164	2.35016e-163	1.40839e-163	5.34661e-163	-3.99131e-164	-2.62402e-163	-2.04963e-163	1.73358e-163	-2.97611e-163	-7.22745e-163	-3.23134e-163	4.95739e-163	1.6331e-163	0
-6.83381e-163	-3.80875e-163	1.94989e-163	-5.56877e-164	-2.07694e-163	-9.12203e-163	7.32086e-163	-3.81679e-163	2.51729e-163	1.26522e-163	-6.56354e-165	-1.95266e-163	-1.98228e-164	9.59739e-163	5.64154e-164	6.15725e-164	7.3277e-165	1.72914e-164	2.35016e-163	1.40839e-163	5.34661e-163	-3.99131e-164	-2.62402e-163	-2.04963e-163	1.73358e-163	-2.97611e-163	-7.22745e-163	-3.23134e-163	4.95739e-163	1.6331e-163	0
-6.83381e-163	-3.80875e-163	1.94989e-163	-5.56877e-164	-2.07694e-163	-9.12203e-163	7.32086e-163	-3.81679e-163	2.51729e-163	1.26522e-163	-6.56354e-165	-1.95266e-163	-1.98228e-164	9.59739e-163	5.64154e-164	6.15725e-164	7.3277e-165	1.72914e-164	2.35016e-163	1.40839e-163	5.34661e-163	-3.99131e-164	-2.62402e-163	-2.04963e-163	1.73358e-163	-2.97611e-163	-7.22745e-163	-3.23134e-163	4.95739e-163	1.6331e-163	0
-6.83381e-163	-3.80875e-163	1.94989e-163	-5.56877e-164	-2.07694e-163	-9.12203e-163	7.32086e-163	-3.81679e-163	2.51729e-163	1.26522e-163	-6.56354e-165	-1.95266e-163	-1.98228e-164	9.59739e-163	5.64154e-164	6.15725e-164	7.3277e-165	1.72914e-164	2.35016e-163	1.40839e-163	5.34661e-163	-3.99131e-164	-2.62402e-163	-2.04963e-163	1.73358e-163	-2.97611e-163	-7.22745e-163	-3.23134e-163	4.95739e-163	1.6331e-163	0
-6.83381e-163	-3.80875e-163	1.94989e-163	-5.56877e-164	-2.07694e-163	-9.12203e-163	7.32086e-163	-3.81679e-163	2.51729e-163	1.26522e-163	-6.56354e-165	-1.95266e-163	-1.98228e-164	9.59739e-163	5.64154e-164	6.15725e-164	7.3277e-165	1.72914e-164	2.35016e-163	1.40839e-163	5.34661e-163	-3.99131e-164	-2.62402e-163	-2.04963e-163	1.73358e-163	-2.97611e-163	-7.22745e-163	-3.23134e-163	4.95739e-163	1.6331e-163	0
-6.83381e-163	-3.80875e-163	1.94989e-163	-5.56877e-164	-2.07694e-163	-9.12203e-163	7.32086e-163	-3.81679e-163	2.51729e-163	1.26522e-163	-6.56354e-165	-1.95266e-163	-1.98228e-164	9.59739e-163	5.64154e-164	6.15725e-164	7.3277e-165	1.72914e-164	2.35016e-163	1.40839e-163	5.34661e-163	-3.99131e-164	-2.62402e-163	-2.04963e-163	1.73358e-163	-2.97611e-163	-7.22745e-163	-3.23134e-163	4.95739e-163	1.6331e-163	0
-6.83381e-163	-3.80875e-163	1.94989e-163	-5.56877e-164	-2.07694e-163	-9.12203e-163	7.32086e-163	-3.81679e-163	2.51729e-163	1.26522e-163	-6.56354e-165	-1.95266e-163	-1.98228e-164	9.59739e-163	5.64154e-164	6.15725e-164	7.3277e-165	1.72914e-164	2.35016e-163	1.40839e-163	5.34661e-163	-3.99131e-164	-2.62402e-163	-2.04963e-163	1.73358e-163	-2.97611e-163	-7.22745e-163	-3.23134e-163	4.95739e-163	1.6331e-163	0
-6.83381e-163	-3.80875e-163	1.94989e-163	-5.56877e-164	-2.07694e-163	-9.12203e-163	7.32086e-163	-3.81679e-163	2.51729e-163	1.26522e-163	-6.56354e-165	-1.95266e-163	-1.98228e-164	9.59739e-163	5.64154e-164	6.15725e-164	7.3277e-165	1.72914e-164	2.35016e-163	1.40839e-163	5.34661e-163	-3.99131e-164	-2.62402e-163	-2.04963e-163	1.73358e-163	-2.97611e-163	-7.22745e-163	-3.23134e-163	4.95739e-163	1.6331e-163	0
-6.83381e-163	-3.80875e-163	1.94989e-163	-5.56877e-164	-2.07694e-163	-9.12203e-163	7.32086e-163	-3.81679e-163	2.51729e-163	1.26522e-163	-6.56354e-165	-1.95266e-163	-1.98228e-164	9.59739e-163	5.64154e-164	6.15725e-164	7.3277e-165	1.72914e-164	2.35016e-163	1.40839e-163	5.34661e-163	-3.99131e-164	-2.62402e-163	-2.04963e-163	1.73358e-163	-2.97611e-163	-7.22745e-163	-3.23134e-163	4.95739e-163	1.6331e-163	0
-6.83381e-163	-3.80875e-163	1.94989e-163	-5.56877e-164	-2.07694e-163	-9.12203e-163	7.32086e-163	-3.81679e-163	2.51729e-163	1.26522e-163	-6.56354e-165	-1.95266e-163	-1.98228e-164	9.59739e-163	5.64154e-164	6.15725e-164	7.3277e-165	1.72914e-164	2.35016e-163	1.40839e-163	5.34661e-163	-3.99131e-164	-2.62402e-163	-2.04963e-163	1.73358e-163	-2.97611e-163	-7.22745e-163	-3.23134e-163	4.95739e-163	1.6331e-163	0
-6.83381e-163	-3.80875e-163	1.94989e-163	-5.56877e-164	-2.07694e-163	-9.12203e-163	7.32086e-163	-3.81679e-163	2.51729e-163	1.26522e-163	-6.56354e-165	-1.95266e-163	-1.98228e-164	9.59739e-163	5.64154e-164	6.15725e-164	7.3277e-165	1.72914e-164	2.35016e-163	1.40839e-163	5.34661e-163	-3.99131e-164	-2.62402e-163	-2.04963e-163	1.73358e-163	-2.97611e-163	-7.22745e-163	-3.23134e-163	4.95739e-163	1.6331e-163	0
-6.83381e-163	-3.80875e-163	1.94989e-163	-5.56877e-164	-2.07694e-163	-9.12203e-163	7.32086e-163	-3.81679e-163	2.51729e-163	1.26522e-163	-6.56354e-165	-1.95266e-163	-1.98228e-164	9.59739e-163	5.64154e-164	6.15725e-164	7.3277e-165	1.72914e-164	2.35016e-163	1.40839e-163	5.34661e-163	-3.99131e-164	-2.62402e-163	-2.04963e-163	1.73358e-163	-2.97611e-163	-7.22745e-163	-3.23134e-163	4.95739e-163	1.6331e-163	0
-6.83381e-163	-3.80875e-163	1.94989e-163	-5.56877e-164	-2.07694e-163	-9.12203e-163	7.32086e-163	-3.81679e-163	2.51729e-163	1.26522e-163	-6.56354e-165	-1.95266e-163	-1.98228e-164	9.59739e-163	5.64154e-164	6.15725e-164	7.3277e-165	1.72914e-164	2.35016e-163	1.40839e-163	5.34661e-163	-3.99131e-164	-2.62402e-163	-2.04963e-163	1.73358e-163	-2.97611e-163	-7.22745e-163	-3.23134e-163	4.95739e-163	1.6331e-163	0
-6.83381e-163	-3.80875e-163	1.94989e-163	-5.56877e-164	-2.07694e-163	-9.12203e-163	7.32086e-163	-3.81679e-163	2.51729e-163	1.26522e-163	-6.56354e-165	-1.95266e-163	-1.98228e-164	9.59739e-163	5.64154e-164	6.15725e-164	7.3277e-165	1.72914e-164	2.35016e-163	1.40839e-163	5.34661e-163	-3.99131e-164	-2.62402e-163	-2.04963e-163	1.73358e-163	-2.97611e-163	-7.22745e-163	-3.23134e-163	4.95739e-163	1.6331e-163	0
-6.83381e-163	-3.80875e-163	1.94989e-163	-5.56877e-164	-2.07694e-163	-9.12203e-163	7.32086e-163	-3.81679e-163	2.51729e-163	1.26522e-163	-6.56354e-165	-1.95266e-163	-1.98228e-164	9.59739e-163	5.64154e-164	6.15725e-164	7.3277e-165	1.72914e-164	2.35016e-163	1.40839e-163	5.34661e-163	-3.99131e-164	-2.62402e-163	-2.04963e-163	1.73358e-163	-2.97611e-163	-7.22745e-163	-3.23134e-163	4.95739e-163	1.6331e-163	0
-6.83381e-163	-3.80875e-163	1.94989e-163	-5.56877e-164	-2.07694e-163	-9.12203e-163	7.32086e-163	-3.81679e-163	2.51729e-163	1.26522e-163	-6.56354e-165	-1.95266e-163	-1.98228e-164	9.59739e-163	5.64154e-164	6.15725e-164	7.3277e-165	1.72914e-164	2.35016e-163	1.40839e-163	5.34661e-163	-3.99131e-164	-2.62402e-163	-2.04963e-163	1.73358e-163	-2.97611e-163	-7.22745e-163	-3.23134e-163	4.95739e-163	1.6331e-163	0
-6.83381e-163	-3.80875e-163	1.94989e-163	-5.56877e-164	-2.07694e-163	-9.12203e-163	7.32086e-163	-3.81679e-163	2.51729e-163	1.26522e-163	-6.56354e-165	-1.95266e-163	-1.98228e-164	9.59739e-163	5.64154e-164	6.15725e-164	7.3277e-165	1.72914e-164	2.35016e-163	1.40839e-163	5.34661e-163	-3.99131e-164	-2.62402e-163	-2.04963e-163	1.73358e-163	-2.97611e-163	-7.22745e-163	-3.23134e-163	4.95739e-163	1.6331e-163	0
-6.83381e-163	-3.80875e-163	1.94989e-163	-5.56877e-164	-2.07694e-163	-9.12203e-163	7.32086e-163	-3.81679e-163	2.51729e-163	1.26522e-163	-6.56354e-165	-1.95266e-163	-1.98228e-164	9.59739e-163	5.64154e-164	6.15725e-164	7.3277e-165	1.72914e-164	2.35016e-163	1.40839e-163	5.34661e-163	-3.99131e-164	-2.62402e-163	-2.04963e-163	1.73358e-163	-2.97611e-163	-7.22745e-163	-3.23134e-163	4.95739e-163	1.6331e-163	0
-6.83381e-163	-3.80875e-163	1.94989e-163	-5.56877e-164	-2.07694e-163	-9.12203e-163	7.32086e-163	-3.81679e-163	2.51729e-163	1.26522e-163	-6.56354e-165	-1.95266e-163	-1.98228e-164	9.59739e-163	5.64154e-164	6.15725e-164	7.3277e-165	1.72914e-164	2.35016e-163	1.40839e-163	5.34661e-163	-3.99131e-164	-2.62402e-163	-2.04963e-163	1.73358e-163	-2.97611e-163	-7.22745e-163	-3.23134e-163	4.95739e-163	1.6331e-163	0
-6.83381e-163	-3.80875e-163	1.94989e-163	-5.56877e-164	-2.07694e-163	-9.12203e-163	7.32086e-163	-3.81679e-163	2.51729e-163	1.26522e-163	-6.56354e-165	-1.95266e-163	-1.98228e-164	9.59739e-163	5.64154e-164	6.15725e-164	7.3277e-165	1.72914e-164	2.35016e-163	1.40839e-163	5.34661e-163	-3.99131e-164	-2.62402e-163	-2.04963e-163	1.73358e-163	-2.97611e-163	-7.22745e-163	-3.23134e-163	4.95739e-163	1.6331e-163	0
-6.83381e-163	-3.80875e-163	1.94989e-163	-5.56877e-164	-2.07694e-163	-9.12203e-163	7.32086e-163	-3.81679e-163	2.51729e-163	1.26522e-163	-6.56354e-165	-1.95266e-163	-1.98228e-164	9.59739e-163	5.64154e-164	6.15725e-164	7.3277e-165	1.72914e-164	2.35016e-163	1.40839e-163	5.34661e-163	-3.99131e-164	-2.62402e-163	-2.04963e-163	1.73358e-163	-2.97611e-163	-7.22745e-163	-3.23134e-163	4.95739e-163	1.6331e-163	0
-6.83381e-163	-3.80875e-163	1.94989e-163	-5.56877e-164	-2.07694e-163	-9.12203e-163	7.32086e-163	-3.81679e-163	2.51729e-163	1.26522e-163	-6.56354e-165	-1.95266e-163	-1.98228e-164	9.59739e-163	5.64154e-164	6.15725e-164	7.3277e-165	1.72914e-164	2.35016e-163	1.40839e-163	5.34661e-163	-3.99131e-164	-2.62402e-163	-2.04963e-163	1.73358e-163	-2.97611e-163	-7.22745e-163	-3.23134e-163	4.95739e-163	1.6331e-163	0
-6.83381e-163	-3.80875e-163	1.94989e-163	-5.56877e-164	-2.07694e-163	-9.12203e-163	7.32086e-163	-3.81679e-163	2.51729e-163	1.26522e-163	-6.56354e-165	-1.95266e-163	-1.98228e-164	9.59739e-163	5.64154e-164	6.15725e-164	7.3277e-165	1.72914e-164	2.35016e-163	1.40839e-163	5.34661e-163	-3.99131e-164	-2.62402e-163	-2.04963e-163	1.73358e-163	-2.97611e-163	-7.22745e-163	-3.23134e-163	4.95739e-163	1.6331e-163	0
-6.83381e-163	-3.80875e-163	1.94989e-163	-5.56877e-164	-2.07694e-163	-9.12203e-163	7.32086e-163	-3.81679e-163	2.51729e-163	1.26522e-163	-6.56354e-165	-1.95266e-163	-1.98228e-164	9.59739e-163	5.64154e-164	6.15725e-164	7.3277e-165	1.72914e-164	2.35016e-163	1.40839e-163	5.34661e-163	-3.99131e-164	-2.62402e-163	-2.04963e-163	1.73358e-163	-2.97611e-163	-7.22745e-163	-3.23134e-163	4.95739e-163	1.6331e-163	0
-6.83381e-163	-3.80875e-163	1.94989e-163	-5.56877e-164	-2.07694e-163	-9.12203e-163	7.32086e-163	-3.81679e-163	2.51729e-163	1.26522e-163	-6.56354e-165	-1.95266e-163	-1.98228e-164	9.59739e-163	5.64154e-164	6.15725e-164	7.3277e-165	1.72914e-164	2.35016e-163	1.40839e-163	5.34661e-163	-3.99131e-164	-2.62402e-163	-2.04963e-163	1.73358e-163	-2.97611e-163	-7.22745e-163	-3.23134e-163	4.95739e-163	1.6331e-163	0
-6.83381e-163	-3.80875e-163	1.94989e-163	-5.56877e-164	-2.07694e-163	-9.12203e-163	7.32086e-163	-3.81679e-163	2.51729e-163	1.26522e-163	-6.56354e-165	-1.95266e-163	-1.98228e-164	9.59739e-163	5.64154e-164	6.15725e-164	7.3277e-165	1.72914e-164	2.35016e-163	1.40839e-163	5.34661e-163	-3.99131e-164	-2.62402e-163	-2.04963e-163	1.73358e-163	-2.97611e-163	-7.22745e-163	-3.23134e-163	4.95739e-163	1.6331e-163	0
-6.83381e-163	-3.80875e-163	1.94989e-163	-5.56877e-164	-2.07694e-163	-9.12203e-163	7.32086e-163	-3.81679e-163	2.51729e-163	1.26522e-163	-6.56354e-165	-1.95266e-163	-1.98228e-164	9.59739e-163	5.64154e-164	6.15725e-164	7.3277e-165	1.72914e-164	2.35016e-163	1.40839e-163	5.34661e-163	-3.99131e-164	-2.62402e-163	-2.04963e-163	1.73358e-163	-2.97611e-163	-7.22745e-163	-3.23134e-163	4.95739e-163	1.6331e-163	0
-6.83381e-163	-3.80875e-163	1.94989e-163	-5.56877e-164	-2.07694e-163	-9.12203e-163	7.32086e-163	-3.81679e-163	2.51729e-163	1.26522e-163	-6.56354e-165	-1.95266e-163	-1.98228e-164	9.59739e-163	5.64154e-164	6.15725e-164	7.3277e-165	1.72914e-164	2.35016e-163	1.40839e-163	5.34661e-163	-3.99131e-164	-2.62402e-163	-2.04963e-163	1.73358e-163	-2.97611e-163	-7.22745e-163	-3.23134e-163	4.95739e-163	1.6331e-163	0
-6.83381e-163	-3.80875e-163	1.94989e-163	-5.56877e-164	-2.07694e-163	-9.12203e-163	7.32086e-163	-3.81679e-163	2.51729e-163	1.26522e-163	-6.56354e-165	-1.95266e-163	-1.98228e-164	9.59739e-163	5.64154e-164	6.15725e-164	7.3277e-165	1.72914e-164	2.35016e-163	1.40839e-163	5.34661e-163	-3.99131e-164	-2.62402e-163	-2.04963e-163	1.73358e-163	-2.97611e-163	-7.22745e-163	-3.23134e-163	4.95739e-163	1.6331e-163	0
-6.83381e-163	-3.80875e-163	1.94989e-163	-5.56877e-164	-2.07694e-163	-9.12203e-163	7.32086e-163	-3.81679e-163	2.51729e-163	1.26522e-163	-6.56354e-165	-1.95266e-163	-1.98228e-164	9.59739e-163	5.64154e-164	6.15725e-164	7.3277e-165	1.72914e-164	2.35016e-163	1.40839e-163	5.34661e-163	-3.99131e-164	-2.62402e-163	-2.04963e-163	1.73358e-163	-2.97611e-163	-7.22745e-163	-3.23134e-163	4.95739e-163	1.6331e-163	0
-6.83381e-163	-3.80875e-163	1.94989e-163	-5.56877e-164	-2.07694e-163	-9.12203e-163	7.32086e-163	-3.81679e-163	2.51729e-163	1.26522e-163	-6.56354e-165	-1.95266e-163	-1.98228e-164	9.59739e-163	5.64154e-164	6.15725e-164	7.3277e-165	1.72914e-164	2.35016e-163	1.40839e-163	5.34661e-163	-3.99131e-164	-2.62402e-163	-2.04963e-163	1.73358e-163	-2.97611e-163	-7.22745e-163	-3.23134e-163	4.95739e-163	1.6331e-163	0
-6.83381e-163	-3.80875e-163	1.94989e-163	-5.56877e-164	-2.07694e-163	-9.12203e-163	7.32086e-163	-3.81679e-163	2.51729e-163	1.26522e-163	-6.56354e-165	-1.95266e-163	-1.98228e-164	9.59739e-163	5.64154e-164	6.15725e-164	7.3277e-165	1.72914e-164	2.35016e-163	1.40839e-163	5.34661e-163	-3.99131e-164	-2.62402e-163	-2.04963e-163	1.73358e-163	-2.97611e-163	-7.22745e-163	-3.23134e-163	4.95739e-163	1.6331e-163	0
-6.83381e-163	-3.80875e-163	1.94989e-163	-5.56877e-164	-2.07694e-163	-9.12203e-163	7.32086e-163	-3.81679e-163	2.51729e-163	1.26522e-163	-6.56354e-165	-1.95266e-163	-1.98228e-164	9.59739e-163	5.64154e-164	6.15725e-164	7.3277e-165	1.72914e-164	2.35016e-163	1.40839e-163	5.34661e-163	-3.99131e-164	-2.62402e-163	-2.04963e-163	1.73358e-163	-2.97611e-163	-7.22745e-163	-3.23134e-163	4.95739e-163	1.6331e-163	0
-6.83381e-163	-3.80875e-163	1.94989e-163	-5.56877e-164	-2.07694e-163	-9.12203e-163	7.32086e-163	-3.81679e-163	2.51729e-163	1.26522e-163	-6.56354e-165	-1.95266e-163	-1.98228e-164	9.59739e-163	5.64154e-164	6.15725e-164	7.3277e-165	1.72914e-164	2.35016e-163	1.40839e-163	5.34661e-163	-3.99131e-164	-2.62402e-163	-2.04963e-163	1.73358e-163	-2.97611e-163	-7.22745e-163	-3.23134e-163	4.95739e-163	1.6331e-163	0
-6.83381e-163	-3.80875e-163	1.94989e-163	-5.56877e-164	-2.07694e-163	-9.12203e-163	7.32086e-163	-3.81679e-163	2.51729e-163	1.26522e-163	-6.56354e-165	-1.95266e-163	-1.98228e-164	9.59739e-163	5.64154e-164	6.15725e-164	7.3277e-165	1.72914e-164	2.35016e-163	1.40839e-163	5.34661e-163	-3.99131e-164	-2.62402e-163	-2.04963e-163	1.73358e-163	-2.97611e-163	-7.22745e-163	-3.23134e-163	4.95739e-163	1.6331e-163	0
-6.83381e-163	-3.80875e-163	1.94989e-163	-5.56877e-164	-2.07694e-163	-9.12203e-163	7.32086e-163	-3.81679e-163	2.51729e-163	1.26522e-163	-6.56354e-165	-1.95266e-163	-1.98228e-164	9.59739e-163	5.64154e-164	6.15725e-164	7.3277e-165	1.72914e-164	2.35016e-163	1.40839e-163	5.34661e-163	-3.99131e-164	-2.62402e-163	-2.04963e-163	1.73358e-163	-2.97611e-163	-7.22745e-163	-3.23134e-163	4.95739e-163	1.6331e-163	0
-6.83381e-163	-3.80875e-163	1.94989e-163	-5.56877e-164	-2.07694e-163	-9.12203e-163	7.32086e-163	-3.81679e-163	2.51729e-163	1.26522e-163	-6.56354e-165	-1.95266e-163	-1.98228e-164	9.59739e-163	5.64154e-164	6.15725e-164	7.3277e-165	1.72914e-164	2.35016e-163	1.40839e-163	5.34661e-163	-3.99131e-164	-2.62402e-163	-2.04963e-163	1.73358e-163	-2.97611e-163	-7.22745e-163	-3.23134e-163	4.95739e-163	1.6331e-163	0
-6.83381e-163	-3.80875e-163	1.94989e-163	-5.56877e-164	-2.07694e-163	-9.12203e-163	7.32086e-163	-3.81679e-163	2.51729e-163	1.26522e-163	-6.56354e-165	-1.95266e-163	-1.98228e-164	9.59739e-163	5.64154e-164	6.15725e-164	7.3277e-165	1.72914e-164	2.35016e-163	1.40839e-163	5.34661e-163	-3.99131e-164	-2.62402e-163	-2.04963e-163	1.73358e-163	-2.97611e-163	-7.22745e-163	-3.23134e-163	4.95739e-163	1.6331e-163	0
-6.83381e-163	-3.80875e-163	1.94989e-163	-5.56877e-164	-2.07694e-163	-9.12203e-163	7.32086e-163	-3.81679e-163	2.51729e-163	1.26522e-163	-6.56354e-165	-1.95266e-163	-1.98228e-164	9.59739e-163	5.64154e-164	6.15725e-164	7.3277e-165	1.72914e-164	2.35016e-163	1.40839e-163	5.34661e-163	-3.99131e-164	-2.62402e-163	-2.04963e-163	1.73358e-163	-2.97611e-163	-7.22745e-163	-3.23134e-163	4.95739e-163	1.6331e-163	0
-6.83381e-163	-3.80875e-163	1.94989e-163	-5.56877e-164	-2.07694e-163	-9.12203e-163	7.32086e-163	-3.81679e-163	2.51729e-163	1.26522e-163	-6.56354e-165	-1.95266e-163	-1.98228e-164	9.59739e-163	5.64154e-164	6.15725e-164	7.3277e-165	1.72914e-164	2.35016e-163	1.40839e-163	5.34661e-163	-3.99131e-164	-2.62402e-163	-2.04963e-163	1.73358e-163	-2.97611e-163	-7.22745e-163	-3.23134e-163	4.95739e-163	1.6331e-163	0
-6.83381e-163	-3.80875e-163	1.94989e-163	-5.56877e-164	-2.07694e-163	-9.12203e-163	7.32086e-163	-3.81679e-163	2.51729e-163	1.26522e-163	-6.56354e-165	-1.95266e-163	-1.98228e-164	9.59739e-163	5.64154e-164	6.15725e-164	7.3277e-165	1.72914e-164	2.35016e-163	1.40839e-163	5.34661e-163	-3.99131e-164	-2.62402e-163	-2.04963e-163	1.73358e-163	-2.97611e-163	-7.22745e-163	-3.23134e-163	4.95739e-163	1.6331e-163	0
-6.83381e-163	-3.80875e-163	1.94989e-163	-5.56877e-164	-2.07694e-163	-9.12203e-163	7.32086e-163	-3.81679e-163	2.51729e-163	1.26522e-163	-6.56354e-165	-1.95266e-163	-1.98228e-164	9.59739e-163	5.64154e-164	6.15725e-164	7.3277e-165	1.72914e-164	2.35016e-163	1.40839e-163	5.34661e-163	-3.99131e-164	-2.62402e-163	-2.04963e-163	1.73358e-163	-2.97611e-163	-7.22745e-163	-3.23134e-163	4.95739e-163	1.6331e-163	0
-6.83381e-163	-3.80875e-163	1.94989e-163	-5.56877e-164	-2.07694e-163	-9.12203e-163	7.32086e-163	-3.81679e-163	2.51729e-163	1.26522e-163	-6.56354e-165	-1.95266e-163	-1.98228e-164	9.59739e-163	5.64154e-164	6.15725e-164	7.3277e-165	1.72914e-164	2.35016e-163	1.40839e-163	5.34661e-163	-3.99131e-164	-2.62402e-163	-2.04963e-163	1.73358e-163	-2.97611e-163	-7.22745e-163	-3.23134e-163	4.95739e-163	1.6331e-163	0
-6.83381e-163	-3.80875e-163	1.94989e-163	-5.56877e-164	-2.07694e-163	-9.12203e-163	7.32086e-163	-3.81679e-163	2.51729e-163	1.26522e-163	-6.56354e-165	-1.95266e-163	-1.98228e-164	9.59739e-163	5.64154e-164	6.15725e-164	7.3277e-165	1.72914e-164	2.35016e-163	1.40839e-163	5.34661e-163	-3.99131e-164	-2.62402e-163	-2.04963e-163	1.73358e-163	-2.97611e-163	-7.22745e-163	-3.23134e-163	4.95739e-163	1.6331e-163	0
-6.83381e-163	-3.80875e-163	1.94989e-163	-5.56877e-164	-2.07694e-163	-9.12203e-163	7.32086e-163	-3.81679e-163	2.51729e-163	1.26522e-163	-6.56354e-165	-1.95266e-163	-1.98228e-164	9.59739e-163	5.64154e-164	6.15725e-164	7.3277e-165	1.72914e-164	2.35016e-163	1.40839e-163	5.34661e-163	-3.99131e-164	-2.62402e-163	-2.04963e-163	1.73358e-163	-2.97611e-163	-7.22745e-163	-3.23134e-163	4.95739e-163	1.6331e-163	0
-6.83381e-163	-3.80875e-163	1.94989e-163	-5.56877e-164	-2.07694e-163	-9.12203e-163	7.32086e-163	-3.81679e-163	2.51729e-163	1.26522e-163	-6.56354e-165	-1.95266e-163	-1.98228e-164	9.59739e-163	5.64154e-164	6.15725e-164	7.3277e-165	1.72914e-164	2.35016e-163	1.40839e-163	5.34661e-163	-3.99131e-164	-2.62402e-163	-2.04963e-163	1.73358e-163	-2.97611e-163	-7.22745e-163	-3.23134e-163	4.95739e-163	1.6331e-163	0
-6.83381e-163	-3.80875e-163	1.94989e-163	-5.56877e-164	-2.07694e-163	-9.12203e-163	7.32086e-163	-3.81679e-163	2.51729e-163	1.26522e-163	-6.56354e-165	-1.95266e-163	-1.98228e-164	9.59739e-163	5.64154e-164	6.15725e-164	7.3277e-165	1.72914e-164	2.35016e-163	1.40839e-163	5.34661e-163	-3.99131e-164	-2.62402e-163	-2.04963e-163	1.73358e-163	-2.97611e-163	-7.22745e-163	-3.23134e-163	4.95739e-163	1.6331e-163	0
-6.83381e-163	-3.80875e-163	1.94989e-163	-5.56877e-164	-2.07694e-163	-9.12203e-163	7.32086e-163	-3.81679e-163	2.51729e-163	1.26522e-163	-6.56354e-165	-1.95266e-163	-1.98228e-164	9.59739e-163	5.64154e-164	6.15725e-164	7.3277e-165	1.72914e-164	2.35016e-163	1.40839e-163	5.34661e-163	-3.99131e-164	-2.62402e-163	-2.04963e-163	1.73358e-163	-2.97611e-163	-7.22745e-163	-3.23134e-163	4.95739e-163	1.6331e-163	0
-6.83381e-163	-3.80875e-163	1.94989e-163	-5.56877e-164	-2.07694e-163	-9.12203e-163	7.32086e-163	-3.81679e-163	2.51729e-163	1.26522e-163	-6.56354e-165	-1.95266e-163	-1.98228e-164	9.59739e-163	5.64154e-164	6.15725e-164	7.3277e-165	1.72914e-164	2.35016e-163	1.40839e-163	5.34661e-163	-3.99131e-164	-2.62402e-163	-2.04963e-163	1.73358e-163	-2.97611e-163	-7.22745e-163	-3.23134e-163	4.95739e-163	1.6331e-163	0
-6.83381e-163	-3.80875e-163	1.94989e-163	-5.56877e-164	-2.07694e-163	-9.12203e-163	7.32086e-163	-3.81679e-163	2.51729e-163	1.26522e-163	-6.56354e-165	-1.95266e-163	-1.98228e-164	9.59739e-163	5.64154e-164	6.15725e-164	7.3277e-165	1.72914e-164	2.35016e-163	1.40839e-163	5.34661e-163	-3.99131e-164	-2.62402e-163	-2.04963e-163	1.73358e-163	-2.97611e-163	-7.22745e-163	-3.23134e-163	4.95739e-163	1.6331e-163	0
-6.83381e-163	-3.80875e-163	1.94989e-163	-5.56877e-164	-2.07694e-163	-9.12203e-163	7.32086e-163	-3.81679e-163	2.51729e-163	1.26522e-163	-6.56354e-165	-1.95266e-163	-1.98228e-164	9.59739e-163	5.64154e-164	6.15725e-164	7.3277e-165	1.72914e-164	2.35016e-163	1.40839e-163	5.34661e-163	-3.99131e-164	-2.62402e-163	-2.04963e-163	1.73358e-163	-2.97611e-163	-7.22745e-163	-3.23134e-163	4.95739e-163	1.6331e-163	0
-6.83381e-163	-3.80875e-163	1.94989e-163	-5.56877e-164	-2.07694e-163	-9.12203e-163	7.32086e-163	-3.81679e-163	2.51729e-163	1.26522e-163	-6.56354e-165	-1.95266e-163	-1.98228e-164	9.59739e-163	5.64154e-164	6.15725e-164	7.3277e-165	1.72914e-164	2.35016e-163	1.40839e-163	5.34661e-163	-3.99131e-164	-2.62402e-163	-2.04963e-163	1.73358e-163	-2.97611e-163	-7.22745e-163	-3.23134e-163	4.95739e-163	1.6331e-163	0
-6.83381e-163	-3.80875e-163	1.94989e-163	-5.56877e-164	-2.07694e-163	-9.12203e-163	7.32086e-163	-3.81679e-163	2.51729e-163	1.26522e-163	-6.56354e-165	-1.95266e-163	-1.98228e-164	9.59739e-163	5.64154e-164	6.15725e-164	7.3277e-165	1.72914e-164	2.35016e-163	1.40839e-163	5.34661e-163	-3.99131e-164	-2.62402e-163	-2.04963e-163	1.73358e-163	-2.97611e-163	-7.22745e-163	-3.23134e-163	4.95739e-163	1.6331e-163	0
-6.83381e-163	-3.80875e-163	1.94989e-163	-5.56877e-164	-2.07694e-163	-9.12203e-163	7.32086e-163	-3.81679e-163	2.51729e-163	1.26522e-163	-6.56354e-165	-1.95266e-163	-1.98228e-164	9.59739e-163	5.64154e-164	6.15725e-164	7.3277e-165	1.72914e-164	2.35016e-163	1.40839e-163	5.34661e-163	-3.99131e-164	-2.62402e-163	-2.04963e-163	1.73358e-163	-2.97611e-163	-7.22745e-163	-3.23134e-163	4.95739e-163	1.6331e-163	0
-6.83381e-163	-3.80875e-163	1.94989e-163	-5.56877e-164	-2.07694e-163	-9.12203e-163	7.32086e-163	-3.81679e-163	2.51729e-163	1.26522e-163	-6.56354e-165	-1.95266e-163	-1.98228e-164	9.59739e-163	5.64154e-164	6.15725e-164	7.3277e-165	1.72914e-164	2.35016e-163	1.40839e-163	5.34661e-163	-3.99131e-164	-2.62402e-163	-2.04963e-163	1.73358e-163	-2.97611e-163	-7.22745e-163	-3.23134e-163	4.95739e-163	1.6331e-163	0
-6.83381e-163	-3.80875e-163	1.94989e-163	-5.56877e-164	-2.07694e-163	-9.12203e-163	7.32086e-163	-3.81679e-163	2.51729e-163	1.26522e-163	-6.56354e-165	-1.95266e-163	-1.98228e-164	9.59739e-163	5.64154e-164	6.15725e-164	7.3277e-165	1.72914e-164	2.35016e-163	1.40839e-163	5.34661e-163	-3.99131e-164	-2.62402e-163	-2.04963e-163	1.73358e-163	-2.97611e-163	-7.22745e-163	-3.23134e-163	4.95739e-163	1.6331e-163	0
-6.83381e-163	-3.80875e-163	1.94989e-163	-5.56877e-164	-2.07694e-163	-9.12203e-163	7.32086e-163	-3.81679e-163	2.51729e-163	1.26522e-163	-6.56354e-165	-1.95266e-163	-1.98228e-164	9.59739e-163	5.64154e-164	6.15725e-164	7.3277e-165	1.72914e-164	2.35016e-163	1.40839e-163	5.34661e-163	-3.99131e-164	-2.62402e-163	-2.04963e-163	1.73358e-163	-2.97611e-163	-7.22745e-163	-3.23134e-163	4.95739e-163	1.6331e-163	0
-6.83381e-163	-3.80875e-163	1.94989e-163	-5.56877e-164	-2.07694e-163	-9.12203e-163	7.32086e-163	-3.81679e-163	2.51729e-163	1.26522e-163	-6.56354e-165	-1.95266e-163	-1.98228e-164	9.59739e-163	5.64154e-164	6.15725e-164	7.3277e-165	1.72914e-164	2.35016e-163	1.40839e-163	5.34661e-163	-3.99131e-164	-2.62402e-163	-2.04963e-163	1.73358e-163	-2.97611e-163	-7.22745e-163	-3.23134e-163	4.95739e-163	1.6331e-163	0
-6.83381e-163	-3.80875e-163	1.94989e-163	-5.56877e-164	-2.07694e-163	-9.12203e-163	7.32086e-163	-3.81679e-163	2.51729e-163	1.26522e-163	-6.56354e-165	-1.95266e-163	-1.98228e-164	9.59739e-163	5.64154e-164	6.15725e-164	7.3277e-165	1.72914e-164	2.35016e-163	1.40839e-163	5.34661e-163	-3.99131e-164	-2.62402e-163	-2.04963e-163	1.73358e-163	-2.97611e-163	-7.22745e-163	-3.23134e-163	4.95739e-163	1.6331e-163	0
-6.83381e-163	-3.80875e-163	1.94989e-163	-5.56877e-164	-2.07694e-163	-9.12203e-163	7.32086e-163	-3.81679e-163	2.51729e-163	1.26522e-163	-6.56354e-165	-1.95266e-163	-1.98228e-164	9.59739e-163	5.64154e-164	6.15725e-164	7.3277e-165	1.72914e-164	2.35016e-163	1.40839e-163	5.34661e-163	-3.99131e-164	-2.62402e-163	-2.04963e-163	1.73358e-163	-2.97611e-163	-7.22745e-163	-3.23134e-163	4.95739e-163	1.6331e-163	0
-6.83381e-163	-3.80875e-163	1.94989e-163	-5.56877e-164	-2.07694e-163	-9.12203e-163	7.32086e-163	-3.81679e-163	2.51729e-163	1.26522e-163	-6.56354e-165	-1.95266e-163	-1.98228e-164	9.59739e-163	5.64154e-164	6.15725e-164	7.3277e-165	1.72914e-164	2.35016e-163	1.40839e-163	5.34661e-163	-3.99131e-164	-2.62402e-163	-2.04963e-163	1.73358e-163	-2.97611e-163	-7.22745e-163	-3.23134e-163	4.95739e-163	1.6331e-163	0
-6.83381e-163	-3.80875e-163	1.94989e-163	-5.56877e-164	-2.07694e-163	-9.12203e-163	7.32086e-163	-3.81679e-163	2.51729e-163	1.26522e-163	-6.56354e-165	-1.95266e-163	-1.98228e-164	9.59739e-163	5.64154e-164	6.15725e-164	7.3277e-165	1.72914e-164	2.35016e-163	1.40839e-163	5.34661e-163	-3.99131e-164	-2.62402e-163	-2.04963e-163	1.73358e-163	-2.97611e-163	-7.22745e-163	-3.23134e-163	4.95739e-163	1.6331e-163	0
-6.83381e-163	-3.80875e-163	1.94989e-163	-5.56877e-164	-2.07694e-163	-9.12203e-163	7.32086e-163	-3.81679e-163	2.51729e-163	1.26522e-163	-6.56354e-165	-1.95266e-163	-1.98228e-164	9.59739e-163	5.64154e-164	6.15725e-164	7.3277e-165	1.72914e-164	2.35016e-163	1.40839e-163	5.34661e-163	-3.99131e-164	-2.62402e-163	-2.04963e-163	1.73358e-163	-2.97611e-163	-7.22745e-163	-3.23134e-163	4.95739e-163	1.6331e-163	0
-6.83381e-163	-3.80875e-163	1.94989e-163	-5.56877e-164	-2.07694e-163	-9.12203e-163	7.32086e-163	-3.81679e-163	2.51729e-163	1.26522e-163	-6.56354e-165	-1.95266e-163	-1.98228e-164	9.59739e-163	5.64154e-164	6.15725e-164	7.3277e-165	1.72914e-164	2.35016e-163	1.40839e-163	5.34661e-163	-3.99131e-164	-2.62402e-163	-2.04963e-163	1.73358e-163	-2.97611e-163	-7.22745e-163	-3.23134e-163	4.95739e-163	1.6331e-163	0
-6.83381e-163	-3.80875e-163	1.94989e-163	-5.56877e-164	-2.07694e-163	-9.12203e-163	7.32086e-163	-3.81679e-163	2.51729e-163	1.26522e-163	-6.56354e-165	-1.95266e-163	-1.98228e-164	9.59739e-163	5.64154e-164	6.15725e-164	7.3277e-165	1.72914e-164	2.35016e-163	1.40839e-163	5.34661e-163	-3.99131e-164	-2.62402e-163	-2.04963e-163	1.73358e-163	-2.97611e-163	-7.22745e-163	-3.23134e-163	4.95739e-163	1.6331e-163	0
-6.83381e-163	-3.80875e-163	1.94989e-163	-5.56877e-164	-2.07694e-163	-9.12203e-163	7.32086e-163	-3.81679e-163	2.51729e-163	1.26522e-163	-6.56354e-165	-1.95266e-163	-1.98228e-164	9.59739e-163	5.64154e-164	6.15725e-164	7.3277e-165	1.72914e-164	2.35016e-163	1.40839e-163	5.34661e-163	-3.99131e-164	-2.62402e-163	-2.04963e-163	1.73358e-163	-2.97611e-163	-7.22745e-163	-3.23134e-163	4.95739e-163	1.6331e-163	0
-6.83381e-163	-3.80875e-163	1.94989e-163	-5.56877e-164	-2.07694e-163	-9.12203e-163	7.32086e-163	-3.81679e-163	2.51729e-163	1.26522e-163	-6.56354e-165	-1.95266e-163	-1.98228e-164	9.59739e-163	5.64154e-164	6.15725e-164	7.3277e-165	1.72914e-164	2.35016e-163	1.40839e-163	5.34661e-163	-3.99131e-164	-2.62402e-163	-2.04963e-163	1.73358e-163	-2.97611e-163	-7.22745e-163	-3.23134e-163	4.95739e-163	1.6331e-163	0
-6.83381e-163	-3.80875e-163	1.94989e-163	-5.56877e-164	-2.07694e-163	-9.12203e-163	7.32086e-163	-3.81679e-163	2.51729e-163	1.26522e-163	-6.56354e-165	-1.95266e-163	-1.98228e-164	9.59739e-163	5.64154e-164	6.15725e-164	7.3277e-165	1.72914e-164	2.35016e-163	1.40839e-163	5.34661e-163	-3.99131e-164	-2.62402e-163	-2.04963e-163	1.73358e-163	-2.97611e-163	-7.22745e-163	-3.23134e-163	4.95739e-163	1.6331e-163	0
-6.83381e-163	-3.80875e-163	1.94989e-163	-5.56877e-164	-2.07694e-163	-9.12203e-163	7.32086e-163	-3.81679e-163	2.51729e-163	1.26522e-163	-6.56354e-165	-1.95266e-163	-1.98228e-164	9.59739e-163	5.64154e-164	6.15725e-164	7.3277e-165	1.72914e-164	2.35016e-163	1.40839e-163	5.34661e-163	-3.99131e-164	-2.62402e-163	-2.04963e-163	1.73358e-163	-2.97611e-163	-7.22745e-163	-3.23134e-163	4.95739e-163	1.6331e-163	0
-6.83381e-163	-3.80875e-163	1.94989e-163	-5.56877e-164	-2.07694e-163	-9.12203e-163	7.32086e-163	-3.81679e-163	2.51729e-163	1.26522e-163	-6.56354e-165	-1.95266e-163	-1.98228e-164	9.59739e-163	5.64154e-164	6.15725e-164	7.3277e-165	1.72914e-164	2.35016e-163	1.40839e-163	5.34661e-163	-3.99131e-164	-2.62402e-163	-2.04963e-163	1.73358e-163	-2.97611e-163	-7.22745e-163	-3.23134e-163	4.95739e-163	1.6331e-163	0
-6.83381e-163	-3.80875e-163	1.94989e-163	-5.56877e-164	-2.07694e-163	-9.12203e-163	7.32086e-163	-3.81679e-163	2.51729e-163	1.26522e-163	-6.56354e-165	-1.95266e-163	-1.98228e-164	9.59739e-163	5.64154e-164	6.15725e-164	7.3277e-165	1.72914e-164	2.35016e-163	1.40839e-163	5.34661e-163	-3.99131e-164	-2.62402e-163	-2.04963e-163	1.73358e-163	-2.97611e-163	-7.22745e-163	-3.23134e-163	4.95739e-163	1.6331e-163	0
-6.83381e-163	-3.80875e-163	1.94989e-163	-5.56877e-164	-2.07694e-163	-9.12203e-163	7.32086e-163	-3.81679e-163	2.51729e-163	1.26522e-163	-6.56354e-165	-1.95266e-163	-1.98228e-164	9.59739e-163	5.64154e-164	6.15725e-164	7.3277e-165	1.72914e-164	2.35016e-163	1.40839e-163	5.34661e-163	-3.99131e-164	-2.62402e-163	-2.04963e-163	1.73358e-163	-2.97611e-163	-7.22745e-163	-3.23134e-163	4.95739e-163	1.6331e-163	0
-6.83381e-163	-3.80875e-163	1.94989e-163	-5.56877e-164	-2.07694e-163	-9.12203e-163	7.32086e-163	-3.81679e-163	2.51729e-163	1.26522e-163	-6.56354e-165	-1.95266e-163	-1.98228e-164	9.59739e-163	5.64154e-164	6.15725e-164	7.3277e-165	1.72914e-164	2.35016e-163	1.40839e-163	5.34661e-163	-3.99131e-164	-2.62402e-163	-2.04963e-163	1.73358e-163	-2.97611e-163	-7.22745e-163	-3.23134e-163	4.95739e-163	1.6331e-163	0
-6.83381e-163	-3.80875e-163	1.94989e-163	-5.56877e-164	-2.07694e-163	-9.12203e-163	7.32086e-163	-3.81679e-163	2.51729e-163	1.26522e-163	-6.56354e-165	-1.95266e-163	-1.98228e-164	9.59739e-163	5.64154e-164	6.15725e-164	7.3277e-165	1.72914e-164	2.35016e-163	1.40839e-163	5.34661e-163	-3.99131e-164	-2.62402e-163	-2.04963e-163	1.73358e-163	-2.97611e-163	-7.22745e-163	-3.23134e-163	4.95739e-163	1.6331e-163	0
-6.83381e-163	-3.80875e-163	1.94989e-163	-5.56877e-164	-2.07694e-163	-9.12203e-163	7.32086e-163	-3.81679e-163	2.51729e-163	1.26522e-163	-6.56354e-165	-1.95266e-163	-1.98228e-164	9.59739e-163	5.64154e-164	6.15725e-164	7.3277e-165	1.72914e-164	2.35016e-163	1.40839e-163	5.34661e-163	-3.99131e-164	-2.62402e-163	-2.04963e-163	1.73358e-163	-2.97611e-163	-7.22745e-163	-3.23134e-163	4.95739e-163	1.6331e-163	0
-6.83381e-163	-3.80875e-163	1.94989e-163	-5.56877e-164	-2.07694e-163	-9.12203e-163	7.32086e-163	-3.81679e-163	2.51729e-163	1.26522e-163	-6.56354e-165	-1.95266e-163	-1.98228e-164	9.59739e-163	5.64154e-164	6.15725e-164	7.3277e-165	1.72914e-164	2.35016e-163	1.40839e-163	5.34661e-163	-3.99131e-164	-2.62402e-163	-2.04963e-163	1.73358e-163	-2.97611e-163	-7.22745e-163	-3.23134e-163	4.95739e-163	1.6331e-163	0
-6.83381e-163	-3.80875e-163	1.94989e-163	-5.56877e-164	-2.07694e-163	-9.12203e-163	7.32086e-163	-3.81679e-163	2.51729e-163	1.26522e-163	-6.56354e-165	-1.95266e-163	-1.98228e-164	9.59739e-163	5.64154e-164	6.15725e-164	7.3277e-165	1.72914e-164	2.35016e-163	1.40839e-163	5.34661e-163	-3.99131e-164	-2.62402e-163	-2.04963e-163	1.73358e-163	-2.97611e-163	-7.22745e-163	-3.23134e-163	4.95739e-163	1.6331e-163	0
-6.83381e-163	-3.80875e-163	1.94989e-163	-5.56877e-164	-2.07694e-163	-9.12203e-163	7.32086e-163	-3.81679e-163	2.51729e-163	1.26522e-163	-6.56354e-165	-1.95266e-163	-1.98228e-164	9.59739e-163	5.64154e-164	6.15725e-164	7.3277e-165	1.72914e-164	2.35016e-163	1.40839e-163	5.34661e-163	-3.99131e-164	-2.62402e-163	-2.04963e-163	1.73358e-163	-2.97611e-163	-7.22745e-163	-3.23134e-163	4.95739e-163	1.6331e-163	0
-6.83381e-163	-3.80875e-163	1.94989e-163	-5.56877e-164	-2.07694e-163	-9.12203e-163	7.32086e-163	-3.81679e-163	2.51729e-163	1.26522e-163	-6.56354e-165	-1.95266e-163	-1.98228e-164	9.59739e-163	5.64154e-164	6.15725e-164	7.3277e-165	1.72914e-164	2.35016e-163	1.40839e-163	5.34661e-163	-3.99131e-164	-2.62402e-163	-2.04963e-163	1.73358e-163	-2.97611e-163	-7.22745e-163	-3.23134e-163	4.95739e-163	1.6331e-163	0
-6.83381e-163	-3.80875e-163	1.94989e-163	-5.56877e-164	-2.07694e-163	-9.12203e-163	7.32086e-163	-3.81679e-163	2.51729e-163	1.26522e-163	-6.56354e-165	-1.95266e-163	-1.98228e-164	9.59739e-163	5.64154e-164	6.15725e-164	7.3277e-165	1.72914e-164	2.35016e-163	1.40839e-163	5.34661e-163	-3.99131e-164	-2.62402e-163	-2.04963e-163	1.73358e-163	-2.97611e-163	-7.22745e-163	-3.23134e-163	4.95739e-163	1.6331e-163	0
-6.83381e-163	-3.80875e-163	1.94989e-163	-5.56877e-164	-2.07694e-163	-9.12203e-163	7.32086e-163	-3.81679e-163	2.51729e-163	1.26522e-163	-6.56354e-165	-1.95266e-163	-1.98228e-164	9.59739e-163	5.64154e-164	6.15725e-164	7.3277e-165	1.72914e-164	2.35016e-163	1.40839e-163	5.34661e-163	-3.99131e-164	-2.62402e-163	-2.04963e-163	1.73358e-163	-2.97611e-163	-7.22745e-163	-3.23134e-163	4.95739e-163	1.6331e-163	0
-6.83381e-163	-3.80875e-163	1.94989e-163	-5.56877e-164	-2.07694e-163	-9.12203e-163	7.32086e-163	-3.81679e-163	2.51729e-163	1.26522e-163	-6.56354e-165	-1.95266e-163	-1.98228e-164	9.59739e-163	5.64154e-164	6.15725e-164	7.3277e-165	1.72914e-164	2.35016e-163	1.40839e-163	5.34661e-163	-3.99131e-164	-2.62402e-163	-2.04963e-163	1.73358e-163	-2.97611e-163	-7.22745e-163	-3.23134e-163	4.95739e-163	1.6331e-163	0
-6.83381e-163	-3.80875e-163	1.94989e-163	-5.56877e-164	-2.07694e-163	-9.12203e-163	7.32086e-163	-3.81679e-163	2.51729e-163	1.26522e-163	-6.56354e-165	-1.95266e-163	-1.98228e-164	9.59739e-163	5.64154e-164	6.15725e-164	7.3277e-165	1.72914e-164	2.35016e-163	1.40839e-163	5.34661e-163	-3.99131e-164	-2.62402e-163	-2.04963e-163	1.73358e-163	-2.97611e-163	-7.22745e-163	-3.23134e-163	4.95739e-163	1.6331e-163	0
-6.83381e-163	-3.80875e-163	1.94989e-163	-5.56877e-164	-2.07694e-163	-9.12203e-163	7.32086e-163	-3.81679e-163	2.51729e-163	1.26522e-163	-6.56354e-165	-1.95266e-163	-1.98228e-164	9.59739e-163	5.64154e-164	6.15725e-164	7.3277e-165	1.72914e-164	2.35016e-163	1.40839e-163	5.34661e-163	-3.99131e-164	-2.62402e-163	-2.04963e-163	1.73358e-163	-2.97611e-163	-7.22745e-163	-3.23134e-163	4.95739e-163	1.6331e-163	0
-6.83381e-163	-3.80875e-163	1.94989e-163	-5.56877e-164	-2.07694e-163	-9.12203e-163	7.32086e-163	-3.81679e-163	2.51729e-163	1.26522e-163	-6.56354e-165	-1.95266e-163	-1.98228e-164	9.59739e-163	5.64154e-164	6.15725e-164	7.3277e-165	1.72914e-164	2.35016e-163	1.40839e-163	5.34661e-163	-3.99131e-164	-2.62402e-163	-2.04963e-163	1.73358e-163	-2.97611e-163	-7.22745e-163	-3.23134e-163	4.95739e-163	1.6331e-163	0
-6.83381e-163	-3.80875e-163	1.94989e-163	-5.56877e-164	-2.07694e-163	-9.12203e-163	7.32086e-163	-3.81679e-163	2.51729e-163	1.26522e-163	-6.56354e-165	-1.95266e-163	-1.98228e-164	9.59739e-163	5.64154e-164	6.15725e-164	7.3277e-165	1.72914e-164	2.35016e-163	1.40839e-163	5.34661e-163	-3.99131e-164	-2.62402e-163	-2.04963e-163	1.73358e-163	-2.97611e-163	-7.22745e-163	-3.23134e-163	4.95739e-163	1.6331e-163	0
-6.83381e-163	-3.80875e-163	1.94989e-163	-5.56877e-164	-2.07694e-163	-9.12203e-163	7.32086e-163	-3.81679e-163	2.51729e-163	1.26522e-163	-6.56354e-165	-1.95266e-163	-1.98228e-164	9.59739e-163	5.64154e-164	6.15725e-164	7.3277e-165	1.72914e-164	2.35016e-163	1.40839e-163	5.34661e-163	-3.99131e-164	-2.62402e-163	-2.04963e-163	1.73358e-163	-2.97611e-163	-7.22745e-163	-3.23134e-163	4.95739e-163	1.6331e-163	0
-6.83381e-163	-3.80875e-163	1.94989e-163	-5.56877e-164	-2.07694e-163	-9.12203e-163	7.32086e-163	-3.81679e-163	2.51729e-163	1.26522e-163	-6.56354e-165	-1.95266e-163	-1.98228e-164	9.59739e-163	5.64154e-164	6.15725e-164	7.3277e-165	1.72914e-164	2.35016e-163	1.40839e-163	5.34661e-163	-3.99131e-164	-2.62402e-163	-2.04963e-163	1.73358e-163	-2.97611e-163	-7.22745e-163	-3.23134e-163	4.95739e-163	1.6331e-163	0
-6.83381e-163	-3.80875e-163	1.94989e-163	-5.56877e-164	-2.07694e-163	-9.12203e-163	7.32086e-163	-3.81679e-163	2.51729e-163	1.26522e-163	-6.56354e-165	-1.95266e-163	-1.98228e-164	9.59739e-163	5.64154e-164	6.15725e-164	7.3277e-165	1.72914e-164	2.35016e-163	1.40839e-163	5.34661e-163	-3.99131e-164	-2.62402e-163	-2.04963e-163	1.73358e-163	-2.97611e-163	-7.22745e-163	-3.23134e-163	4.95739e-163	1.6331e-163	0
-6.83381e-163	-3.80875e-163	1.94989e-163	-5.56877e-164	-2.07694e-163	-9.12203e-163	7.32086e-163	-3.81679e-163	2.51729e-163	1.26522e-163	-6.56354e-165	-1.95266e-163	-1.98228e-164	9.59739e-163	5.64154e-164	6.15725e-164	7.3277e-165	1.72914e-164	2.35016e-163	1.40839e-163	5.34661e-163	-3.99131e-164	-2.62402e-163	-2.04963e-163	1.73358e-163	-2.97611e-163	-7.22745e-163	-3.23134e-163	4.95739e-163	1.6331e-163	0
-6.83381e-163	-3.80875e-163	1.94989e-163	-5.56877e-164	-2.07694e-163	-9.12203e-163	7.32086e-163	-3.81679e-163	2.51729e-163	1.26522e-163	-6.56354e-165	-1.95266e-163	-1.98228e-164	9.59739e-163	5.64154e-164	6.15725e-164	7.3277e-165	1.72914e-164	2.35016e-163	1.40839e-163	5.34661e-163	-3.99131e-164	-2.62402e-163	-2.04963e-163	1.73358e-163	-2.97611e-163	-7.22745e-163	-3.23134e-163	4.95739e-163	1.6331e-163	0
-6.83381e-163	-3.80875e-163	1.94989e-163	-5.56877e-164	-2.07694e-163	-9.12203e-163	7.32086e-163	-3.81679e-163	2.51729e-163	1.26522e-163	-6.56354e-165	-1.95266e-163	-1.98228e-164	9.59739e-163	5.64154e-164	6.15725e-164	7.3277e-165	1.72914e-164	2.35016e-163	1.40839e-163	5.34661e-163	-3.99131e-164	-2.62402e-163	-2.04963e-163	1.73358e-163	-2.97611e-163	-7.22745e-163	-3.23134e-163	4.95739e-163	1.6331e-163	0
-6.83381e-163	-3.80875e-163	1.94989e-163	-5.56877e-164	-2.07694e-163	-9.12203e-163	7.32086e-163	-3.81679e-163	2.51729e-163	1.26522e-163	-6.56354e-165	-1.95266e-163	-1.98228e-164	9.59739e-163	5.64154e-164	6.15725e-164	7.3277e-165	1.72914e-164	2.35016e-163	1.40839e-163	5.34661e-163	-3.99131e-164	-2.62402e-163	-2.04963e-163	1.73358e-163	-2.97611e-163	-7.22745e-163	-3.23134e-163	4.95739e-163	1.6331e-163	0
-6.83381e-163	-3.80875e-163	1.94989e-163	-5.56877e-164	-2.07694e-163	-9.12203e-163	7.32086e-163	-3.81679e-163	2.51729e-163	1.26522e-163	-6.56354e-165	-1.95266e-163	-1.98228e-164	9.59739e-163	5.64154e-164	6.15725e-164	7.3277e-165	1.72914e-164	2.35016e-163	1.40839e-163	5.34661e-163	-3.99131e-164	-2.62402e-163	-2.04963e-163	1.73358e-163	-2.97611e-163	-7.22745e-163	-3.23134e-163	4.95739e-163	1.6331e-163	0
-6.83381e-163	-3.80875e-163	1.94989e-163	-5.56877e-164	-2.07694e-163	-9.12203e-163	7.32086e-163	-3.81679e-163	2.51729e-163	1.26522e-163	-6.56354e-165	-1.95266e-163	-1.98228e-164	9.59739e-163	5.64154e-164	6.15725e-164	7.3277e-165	1.72914e-164	2.35016e-163	1.40839e-163	5.34661e-163	-3.99131e-164	-2.62402e-163	-2.04963e-163	1.73358e-163	-2.97611e-163	-7.22745e-163	-3.23134e-163	4.95739e-163	1.6331e-163	0
-6.83381e-163	-3.80875e-163	1.94989e-163	-5.56877e-164	-2.07694e-163	-9.12203e-163	7.32086e-163	-3.81679e-163	2.51729e-163	1.26522e-163	-6.56354e-165	-1.95266e-163	-1.98228e-164	9.59739e-163	5.64154e-164	6.15725e-164	7.3277e-165	1.72914e-164	2.35016e-163	1.40839e-163	5.34661e-163	-3.99131e-164	-2.62402e-163	-2.04963e-163	1.73358e-163	-2.97611e-163	-7.22745e-163	-3.23134e-163	4.95739e-163	1.6331e-163	0
-6.83381e-163	-3.80875e-163	1.94989e-163	-5.56877e-164	-2.07694e-163	-9.12203e-163	7.32086e-163	-3.81679e-163	2.51729e-163	1.26522e-163	-6.56354e-165	-1.95266e-163	-1.98228e-164	9.59739e-163	5.64154e-164	6.15725e-164	7.3277e-165	1.72914e-164	2.35016e-163	1.40839e-163	5.34661e-163	-3.99131e-164	-2.62402e-163	-2.04963e-163	1.73358e-163	-2.97611e-163	-7.22745e-163	-3.23134e-163	4.95739e-163	1.6331e-163	0
-6.83381e-163	-3.80875e-163	1.94989e-163	-5.56877e-164	-2.07694e-163	-9.12203e-163	7.32086e-163	-3.81679e-163	2.51729e-163	1.26522e-163	-6.56354e-165	-1.95266e-163	-1.98228e-164	9.59739e-163	5.64154e-164	6.15725e-164	7.3277e-165	1.72914e-164	2.35016e-163	1.40839e-163	5.34661e-163	-3.99131e-164	-2.62402e-163	-2.04963e-163	1.73358e-163	-2.97611e-163	-7.22745e-163	-3.23134e-163	4.95739e-163	1.6331e-163	0
-6.83381e-163	-3.80875e-163	1.94989e-163	-5.56877e-164	-2.07694e-163	-9.12203e-163	7.32086e-163	-3.81679e-163	2.51729e-163	1.26522e-163	-6.56354e-165	-1.95266e-163	-1.98228e-164	9.59739e-163	5.64154e-164	6.15725e-164	7.3277e-165	1.72914e-164	2.35016e-163	1.40839e-163	5.34661e-163	-3.99131e-164	-2.62402e-163	-2.04963e-163	1.73358e-163	-2.97611e-163	-7.22745e-163	-3.23134e-163	4.95739e-163	1.6331e-163	0
-6.83381e-163	-3.80875e-163	1.94989e-163	-5.56877e-164	-2.07694e-163	-9.12203e-163	7.32086e-163	-3.81679e-163	2.51729e-163	1.26522e-163	-6.56354e-165	-1.95266e-163	-1.98228e-164	9.59739e-163	5.64154e-164	6.15725e-164	7.3277e-165	1.72914e-164	2.35016e-163	1.40839e-163	5.34661e-163	-3.99131e-164	-2.62402e-163	-2.04963e-163	1.73358e-163	-2.97611e-163	-7.22745e-163	-3.23134e-163	4.95739e-163	1.6331e-163	0
-6.83381e-163	-3.80875e-163	1.94989e-163	-5.56877e-164	-2.07694e-163	-9.12203e-163	7.32086e-163	-3.81679e-163	2.51729e-163	1.26522e-163	-6.56354e-165	-1.95266e-163	-1.98228e-164	9.59739e-163	5.64154e-164	6.15725e-164	7.3277e-165	1.72914e-164	2.35016e-163	1.40839e-163	5.34661e-163	-3.99131e-164	-2.62402e-163	-2.04963e-163	1.73358e-163	-2.97611e-163	-7.22745e-163	-3.23134e-163	4.95739e-163	1.6331e-163	0
-6.83381e-163	-3.80875e-163	1.94989e-163	-5.56877e-164	-2.07694e-163	-9.12203e-163	7.32086e-163	-3.81679e-163	2.51729e-163	1.26522e-163	-6.56354e-165	-1.95266e-163	-1.98228e-164	9.59739e-163	5.64154e-164	6.15725e-164	7.3277e-165	1.72914e-164	2.35016e-163	1.40839e-163	5.34661e-163	-3.99131e-164	-2.62402e-163	-2.04963e-163	1.73358e-163	-2.97611e-163	-7.22745e-163	-3.23134e-163	4.95739e-163	1.6331e-163	0
-6.83381e-163	-3.80875e-163	1.94989e-163	-5.56877e-164	-2.07694e-163	-9.12203e-163	7.32086e-163	-3.81679e-163	2.51729e-163	1.26522e-163	-6.56354e-165	-1.95266e-163	-1.98228e-164	9.59739e-163	5.64154e-164	6.15725e-164	7.3277e-165	1.72914e-164	2.35016e-163	1.40839e-163	5.34661e-163	-3.99131e-164	-2.62402e-163	-2.04963e-163	1.73358e-163	-2.97611e-163	-7.22745e-163	-3.23134e-163	4.95739e-163	1.6331e-163	0
-6.83381e-163	-3.80875e-163	1.94989e-163	-5.56877e-164	-2.07694e-163	-9.12203e-163	7.32086e-163	-3.81679e-163	2.51729e-163	1.26522e-163	-6.56354e-165	-1.95266e-163	-1.98228e-164	9.59739e-163	5.64154e-164	6.15725e-164	7.3277e-165	1.72914e-164	2.35016e-163	1.40839e-163	5.34661e-163	-3.99131e-164	-2.62402e-163	-2.04963e-163	1.73358e-163	-2.97611e-163	-7.22745e-163	-3.23134e-163	4.95739e-163	1.6331e-163	0
-6.83381e-163	-3.80875e-163	1.94989e-163	-5.56877e-164	-2.07694e-163	-9.12203e-163	7.32086e-163	-3.81679e-163	2.51729e-163	1.26522e-163	-6.56354e-165	-1.95266e-163	-1.98228e-164	9.59739e-163	5.64154e-164	6.15725e-164	7.3277e-165	1.72914e-164	2.35016e-163	1.40839e-163	5.34661e-163	-3.99131e-164	-2.62402e-163	-2.04963e-163	1.73358e-163	-2.97611e-163	-7.22745e-163	-3.23134e-163	4.95739e-163	1.6331e-163	0
-6.83381e-163	-3.80875e-163	1.94989e-163	-5.56877e-164	-2.07694e-163	-9.12203e-163	7.32086e-163	-3.81679e-163	2.51729e-163	1.26522e-163	-6.56354e-165	-1.95266e-163	-1.98228e-164	9.59739e-163	5.64154e-164	6.15725e-164	7.3277e-165	1.72914e-164	2.35016e-163	1.40839e-163	5.34661e-163	-3.99131e-164	-2.62402e-163	-2.04963e-163	1.73358e-163	-2.97611e-163	-7.22745e-163	-3.23134e-163	4.95739e-163	1.6331e-163	0
-6.83381e-163	-3.80875e-163	1.94989e-163	-5.56877e-164	-2.07694e-163	-9.12203e-163	7.32086e-163	-3.81679e-163	2.51729e-163	1.26522e-163	-6.56354e-165	-1.95266e-163	-1.98228e-164	9.59739e-163	5.64154e-164	6.15725e-164	7.3277e-165	1.72914e-164	2.35016e-163	1.40839e-163	5.34661e-163	-3.99131e-164	-2.62402e-163	-2.04963e-163	1.73358e-163	-2.97611e-163	-7.22745e-163	-3.23134e-163	4.95739e-163	1.6331e-163	0
-6.83381e-163	-3.80875e-163	1.94989e-163	-5.56877e-164	-2.07694e-163	-9.12203e-163	7.32086e-163	-3.81679e-163	2.51729e-163	1.26522e-163	-6.56354e-165	-1.95266e-163	-1.98228e-164	9.59739e-163	5.64154e-164	6.15725e-164	7.3277e-165	1.72914e-164	2.35016e-163	1.40839e-163	5.34661e-163	-3.99131e-164	-2.62402e-163	-2.04963e-163	1.73358e-163	-2.97611e-163	-7.22745e-163	-3.23134e-163	4.95739e-163	1.6331e-163	0
-6.83381e-163	-3.80875e-163	1.94989e-163	-5.56877e-164	-2.07694e-163	-9.12203e-163	7.32086e-163	-3.81679e-163	2.51729e-163	1.26522e-163	-6.56354e-165	-1.95266e-163	-1.98228e-164	9.59739e-163	5.64154e-164	6.15725e-164	7.3277e-165	1.72914e-164	2.35016e-163	1.40839e-163	5.34661e-163	-3.99131e-164	-2.62402e-163	-2.04963e-163	1.73358e-163	-2.97611e-163	-7.22745e-163	-3.23134e-163	4.95739e-163	1.6331e-163	0
-6.83381e-163	-3.80875e-163	1.94989e-163	-5.56877e-164	-2.07694e-163	-9.12203e-163	7.32086e-163	-3.81679e-163	2.51729e-163	1.26522e-163	-6.56354e-165	-1.95266e-163	-1.98228e-164	9.59739e-163	5.64154e-164	6.15725e-164	7.3277e-165	1.72914e-164	2.35016e-163	1.40839e-163	5.34661e-163	-3.99131e-164	-2.62402e-163	-2.04963e-163	1.73358e-163	-2.97611e-163	-7.22745e-163	-3.23134e-163	4.95739e-163	1.6331e-163	0
-6.83381e-163	-3.80875e-163	1.94989e-163	-5.56877e-164	-2.07694e-163	-9.12203e-163	7.32086e-163	-3.81679e-163	2.51729e-163	1.26522e-163	-6.56354e-165	-1.95266e-163	-1.98228e-164	9.59739e-163	5.64154e-164	6.15725e-164	7.3277e-165	1.72914e-164	2.35016e-163	1.40839e-163	5.34661e-163	-3.99131e-164	-2.62402e-163	-2.04963e-163	1.73358e-163	-2.97611e-163	-7.22745e-163	-3.23134e-163	4.95739e-163	1.6331e-163	0
-6.83381e-163	-3.80875e-163	1.94989e-163	-5.56877e-164	-2.07694e-163	-9.12203e-163	7.32086e-163	-3.81679e-163	2.51729e-163	1.26522e-163	-6.56354e-165	-1.95266e-163	-1.98228e-164	9.59739e-163	5.64154e-164	6.15725e-164	7.3277e-165	1.72914e-164	2.35016e-163	1.40839e-163	5.34661e-163	-3.99131e-164	-2.62402e-163	-2.04963e-163	1.73358e-163	-2.97611e-163	-7.22745e-163	-3.23134e-163	4.95739e-163	1.6331e-163	0
-6.83381e-163	-3.80875e-163	1.94989e-163	-5.56877e-164	-2.07694e-163	-9.12203e-163	7.32086e-163	-3.81679e-163	2.51729e-163	1.26522e-163	-6.56354e-165	-1.95266e-163	-1.98228e-164	9.59739e-163	5.64154e-164	6.15725e-164	7.3277e-165	1.72914e-164	2.35016e-163	1.40839e-163	5.34661e-163	-3.99131e-164	-2.62402e-163	-2.04963e-163	1.73358e-163	-2.97611e-163	-7.22745e-163	-3.23134e-163	4.95739e-163	1.6331e-163	0
-6.83381e-163	-3.80875e-163	1.94989e-163	-5.56877e-164	-2.07694e-163	-9.12203e-163	7.32086e-163	-3.81679e-163	2.51729e-163	1.26522e-163	-6.56354e-165	-1.95266e-163	-1.98228e-164	9.59739e-163	5.64154e-164	6.15725e-164	7.3277e-165	1.72914e-164	2.35016e-163	1.40839e-163	5.34661e-163	-3.99131e-164	-2.62402e-163	-2.04963e-163	1.73358e-163	-2.97611e-163	-7.22745e-163	-3.23134e-163	4.95739e-163	1.6331e-163	0
-6.83381e-163	-3.80875e-163	1.94989e-163	-5.56877e-164	-2.07694e-163	-9.12203e-163	7.32086e-163	-3.81679e-163	2.51729e-163	1.26522e-163	-6.56354e-165	-1.95266e-163	-1.98228e-164	9.59739e-163	5.64154e-164	6.15725e-164	7.3277e-165	1.72914e-164	2.35016e-163	1.40839e-163	5.34661e-163	-3.99131e-164	-2.62402e-163	-2.04963e-163	1.73358e-163	-2.97611e-163	-7.22745e-163	-3.23134e-163	4.95739e-163	1.6331e-163	0
-6.83381e-163	-3.80875e-163	1.94989e-163	-5.56877e-164	-2.07694e-163	-9.12203e-163	7.32086e-163	-3.81679e-163	2.51729e-163	1.26522e-163	-6.56354e-165	-1.95266e-163	-1.98228e-164	9.59739e-163	5.64154e-164	6.15725e-164	7.3277e-165	1.72914e-164	2.35016e-163	1.40839e-163	5.34661e-163	-3.99131e-164	-2.62402e-163	-2.04963e-163	1.73358e-163	-2.97611e-163	-7.22745e-163	-3.23134e-163	4.95739e-163	1.6331e-163	0
-6.83381e-163	-3.80875e-163	1.94989e-163	-5.56877e-164	-2.07694e-163	-9.12203e-163	7.32086e-163	-3.81679e-163	2.51729e-163	1.26522e-163	-6.56354e-165	-1.95266e-163	-1.98228e-164	9.59739e-163	5.64154e-164	6.15725e-164	7.3277e-165	1.72914e-164	2.35016e-163	1.40839e-163	5.34661e-163	-3.99131e-164	-2.62402e-163	-2.04963e-163	1.73358e-163	-2.97611e-163	-7.22745e-163	-3.23134e-163	4.95739e-163	1.6331e-163	0
-6.83381e-163	-3.80875e-163	1.94989e-163	-5.56877e-164	-2.07694e-163	-9.12203e-163	7.32086e-163	-3.81679e-163	2.51729e-163	1.26522e-163	-6.56354e-165	-1.95266e-163	-1.98228e-164	9.59739e-163	5.64154e-164	6.15725e-164	7.3277e-165	1.72914e-164	2.35016e-163	1.40839e-163	5.34661e-163	-3.99131e-164	-2.62402e-163	-2.04963e-163	1.73358e-163	-2.97611e-163	-7.22745e-163	-3.23134e-163	4.95739e-163	1.6331e-163	0
-6.83381e-163	-3.80875e-163	1.94989e-163	-5.56877e-164	-2.07694e-163	-9.12203e-163	7.32086e-163	-3.81679e-163	2.51729e-163	1.26522e-163	-6.56354e-165	-1.95266e-163	-1.98228e-164	9.59739e-163	5.64154e-164	6.15725e-164	7.3277e-165	1.72914e-164	2.35016e-163	1.40839e-163	5.34661e-163	-3.99131e-164	-2.62402e-163	-2.04963e-163	1.73358e-163	-2.97611e-163	-7.22745e-163	-3.23134e-163	4.95739e-163	1.6331e-163	0
-6.83381e-163	-3.80875e-163	1.94989e-163	-5.56877e-164	-2.07694e-163	-9.12203e-163	7.32086e-163	-3.81679e-163	2.51729e-163	1.26522e-163	-6.56354e-165	-1.95266e-163	-1.98228e-164	9.59739e-163	5.64154e-164	6.15725e-164	7.3277e-165	1.72914e-164	2.35016e-163	1.40839e-163	5.34661e-163	-3.99131e-164	-2.62402e-163	-2.04963e-163	1.73358e-163	-2.97611e-163	-7.22745e-163	-3.23134e-163	4.95739e-163	1.6331e-163	0
-6.83381e-163	-3.80875e-163	1.94989e-163	-5.56877e-164	-2.07694e-163	-9.12203e-163	7.32086e-163	-3.81679e-163	2.51729e-163	1.26522e-163	-6.56354e-165	-1.95266e-163	-1.98228e-164	9.59739e-163	5.64154e-164	6.15725e-164	7.3277e-165	1.72914e-164	2.35016e-163	1.40839e-163	5.34661e-163	-3.99131e-164	-2.62402e-163	-2.04963e-163	1.73358e-163	-2.97611e-163	-7.22745e-163	-3.23134e-163	4.95739e-163	1.6331e-163	0
-6.83381e-163	-3.80875e-163	1.94989e-163	-5.56877e-164	-2.07694e-163	-9.12203e-163	7.32086e-163	-3.81679e-163	2.51729e-163	1.26522e-163	-6.56354e-165	-1.95266e-163	-1.98228e-164	9.59739e-163	5.64154e-164	6.15725e-164	7.3277e-165	1.72914e-164	2.35016e-163	1.40839e-163	5.34661e-163	-3.99131e-164	-2.62402e-163	-2.04963e-163	1.73358e-163	-2.97611e-163	-7.22745e-163	-3.23134e-163	4.95739e-163	1.6331e-163	0
-6.83381e-163	-3.80875e-163	1.94989e-163	-5.56877e-164	-2.07694e-163	-9.12203e-163	7.32086e-163	-3.81679e-163	2.51729e-163	1.26522e-163	-6.56354e-165	-1.95266e-163	-1.98228e-164	9.59739e-163	5.64154e-164	6.15725e-164	7.3277e-165	1.72914e-164	2.35016e-163	1.40839e-163	5.34661e-163	-3.99131e-164	-2.62402e-163	-2.04963e-163	1.73358e-163	-2.97611e-163	-7.22745e-163	-3.23134e-163	4.95739e-163	1.6331e-163	0
-6.83381e-163	-3.80875e-163	1.94989e-163	-5.56877e-164	-2.07694e-163	-9.12203e-163	7.32086e-163	-3.81679e-163	2.51729e-163	1.26522e-163	-6.56354e-165	-1.95266e-163	-1.98228e-164	9.59739e-163	5.64154e-164	6.15725e-164	7.3277e-165	1.72914e-164	2.35016e-163	1.40839e-163	5.34661e-163	-3.99131e-164	-2.62402e-163	-2.04963e-163	1.73358e-163	-2.97611e-163	-7.22745e-163	-3.23134e-163	4.95739e-163	1.6331e-163	0
-6.83381e-163	-3.80875e-163	1.94989e-163	-5.56877e-164	-2.07694e-163	-9.12203e-163	7.32086e-163	-3.81679e-163	2.51729e-163	1.26522e-163	-6.56354e-165	-1.95266e-163	-1.98228e-164	9.59739e-163	5.64154e-164	6.15725e-164	7.3277e-165	1.72914e-164	2.35016e-163	1.40839e-163	5.34661e-163	-3.99131e-164	-2.62402e-163	-2.04963e-163	1.73358e-163	-2.97611e-163	-7.22745e-163	-3.23134e-163	4.95739e-163	1.6331e-163	0
-6.83381e-163	-3.80875e-163	1.94989e-163	-5.56877e-164	-2.07694e-163	-9.12203e-163	7.32086e-163	-3.81679e-163	2.51729e-163	1.26522e-163	-6.56354e-165	-1.95266e-163	-1.98228e-164	9.59739e-163	5.64154e-164	6.15725e-164	7.3277e-165	1.72914e-164	2.35016e-163	1.40839e-163	5.34661e-163	-3.99131e-164	-2.62402e-163	-2.04963e-163	1.73358e-163	-2.97611e-163	-7.22745e-163	-3.23134e-163	4.95739e-163	1.6331e-163	0
-6.83381e-163	-3.80875e-163	1.94989e-163	-5.56877e-164	-2.07694e-163	-9.12203e-163	7.32086e-163	-3.81679e-163	2.51729e-163	1.26522e-163	-6.56354e-165	-1.95266e-163	-1.98228e-164	9.59739e-163	5.64154e-164	6.15725e-164	7.3277e-165	1.72914e-164	2.35016e-163	1.40839e-163	5.34661e-163	-3.99131e-164	-2.62402e-163	-2.04963e-163	1.73358e-163	-2.97611e-163	-7.22745e-163	-3.23134e-163	4.95739e-163	1.6331e-163	0
-6.83381e-163	-3.80875e-163	1.94989e-163	-5.56877e-164	-2.07694e-163	-9.12203e-163	7.32086e-163	-3.81679e-163	2.51729e-163	1.26522e-163	-6.56354e-165	-1.95266e-163	-1.98228e-164	9.59739e-163	5.64154e-164	6.15725e-164	7.3277e-165	1.72914e-164	2.35016e-163	1.40839e-163	5.34661e-163	-3.99131e-164	-2.62402e-163	-2.04963e-163	1.73358e-163	-2.97611e-163	-7.22745e-163	-3.23134e-163	4.95739e-163	1.6331e-163	0
-6.83381e-163	-3.80875e-163	1.94989e-163	-5.56877e-164	-2.07694e-163	-9.12203e-163	7.32086e-163	-3.81679e-163	2.51729e-163	1.26522e-163	-6.56354e-165	-1.95266e-163	-1.98228e-164	9.59739e-163	5.64154e-164	6.15725e-164	7.3277e-165	1.72914e-164	2.35016e-163	1.40839e-163	5.34661e-163	-3.99131e-164	-2.62402e-163	-2.04963e-163	1.73358e-163	-2.97611e-163	-7.22745e-163	-3.23134e-163	4.95739e-163	1.6331e-163	0
-6.83381e-163	-3.80875e-163	1.94989e-163	-5.56877e-164	-2.07694e-163	-9.12203e-163	7.32086e-163	-3.81679e-163	2.51729e-163	1.26522e-163	-6.56354e-165	-1.95266e-163	-1.98228e-164	9.59739e-163	5.64154e-164	6.15725e-164	7.3277e-165	1.72914e-164	2.35016e-163	1.40839e-163	5.34661e-163	-3.99131e-164	-2.62402e-163	-2.04963e-163	1.73358e-163	-2.97611e-163	-7.22745e-163	-3.23134e-163	4.95739e-163	1.6331e-163	0
-6.83381e-163	-3.80875e-163	1.94989e-163	-5.56877e-164	-2.07694e-163	-9.12203e-163	7.32086e-163	-3.81679e-163	2.51729e-163	1.26522e-163	-6.56354e-165	-1.95266e-163	-1.98228e-164	9.59739e-163	5.64154e-164	6.15725e-164	7.3277e-165	1.72914e-164	2.35016e-163	1.40839e-163	5.34661e-163	-3.99131e-164	-2.62402e-163	-2.04963e-163	1.73358e-163	-2.97611e-163	-7.22745e-163	-3.23134e-163	4.95739e-163	1.6331e-163	0
-6.83381e-163	-3.80875e-163	1.94989e-163	-5.56877e-164	-2.07694e-163	-9.12203e-163	7.32086e-163	-3.81679e-163	2.51729e-163	1.26522e-163	-6.56354e-165	-1.95266e-163	-1.98228e-164	9.59739e-163	5.64154e-164	6.15725e-164	7.3277e-165	1.72914e-164	2.35016e-163	1.40839e-163	5.34661e-163	-3.99131e-164	-2.62402e-163	-2.04963e-163	1.73358e-163	-2.97611e-163	-7.22745e-163	-3.23134e-163	4.95739e-163	1.6331e-163	0
-6.83381e-163	-3.80875e-163	1.94989e-163	-5.56877e-164	-2.07694e-163	-9.12203e-163	7.32086e-163	-3.81679e-163	2.51729e-163	1.26522e-163	-6.56354e-165	-1.95266e-163	-1.98228e-164	9.59739e-163	5.64154e-164	6.15725e-164	7.3277e-165	1.72914e-164	2.35016e-163	1.40839e-163	5.34661e-163	-3.99131e-164	-2.62402e-163	-2.04963e-163	1.73358e-163	-2.97611e-163	-7.22745e-163	-3.23134e-163	4.95739e-163	1.6331e-163	0
-6.83381e-163	-3.80875e-163	1.94989e-163	-5.56877e-164	-2.07694e-163	-9.12203e-163	7.32086e-163	-3.81679e-163	2.51729e-163	1.26522e-163	-6.56354e-165	-1.95266e-163	-1.98228e-164	9.59739e-163	5.64154e-164	6.15725e-164	7.3277e-165	1.72914e-164	2.35016e-163	1.40839e-163	5.34661e-163	-3.99131e-164	-2.62402e-163	-2.04963e-163	1.73358e-163	-2.97611e-163	-7.22745e-163	-3.23134e-163	4.95739e-163	1.6331e-163	0
-6.83381e-163	-3.80875e-163	1.94989e-163	-5.56877e-164	-2.07694e-163	-9.12203e-163	7.32086e-163	-3.81679e-163	2.51729e-163	1.26522e-163	-6.56354e-165	-1.95266e-163	-1.98228e-164	9.59739e-163	5.64154e-164	6.15725e-164	7.3277e-165	1.72914e-164	2.35016e-163	1.40839e-163	5.34661e-163	-3.99131e-164	-2.62402e-163	-2.04963e-163	1.73358e-163	-2.97611e-163	-7.22745e-163	-3.23134e-163	4.95739e-163	1.6331e-163	0
-6.83381e-163	-3.80875e-163	1.94989e-163	-5.56877e-164	-2.07694e-163	-9.12203e-163	7.32086e-163	-3.81679e-163	2.51729e-163	1.26522e-163	-6.56354e-165	-1.95266e-163	-1.98228e-164	9.59739e-163	5.64154e-164	6.15725e-164	7.3277e-165	1.72914e-164	2.35016e-163	1.40839e-163	5.34661e-163	-3.99131e-164	-2.62402e-163	-2.04963e-163	1.73358e-163	-2.97611e-163	-7.22745e-163	-3.23134e-163	4.95739e-163	1.6331e-163	0
-6.83381e-163	-3.80875e-163	1.94989e-163	-5.56877e-164	-2.07694e-163	-9.12203e-163	7.32086e-163	-3.81679e-163	2.51729e-163	1.26522e-163	-6.56354e-165	-1.95266e-163	-1.98228e-164	9.59739e-163	5.64154e-164	6.15725e-164	7.3277e-165	1.72914e-164	2.35016e-163	1.40839e-163	5.34661e-163	-3.99131e-164	-2.62402e-163	-2.04963e-163	1.73358e-163	-2.97611e-163	-7.22745e-163	-3.23134e-163	4.95739e-163	1.6331e-163	0
-6.83381e-163	-3.80875e-163	1.94989e-163	-5.56877e-164	-2.07694e-163	-9.12203e-163	7.32086e-163	-3.81679e-163	2.51729e-163	1.26522e-163	-6.56354e-165	-1.95266e-163	-1.98228e-164	9.59739e-163	5.64154e-164	6.15725e-164	7.3277e-165	1.72914e-164	2.35016e-163	1.40839e-163	5.34661e-163	-3.99131e-164	-2.62402e-163	-2.04963e-163	1.73358e-163	-2.97611e-163	-7.22745e-163	-3.23134e-163	4.95739e-163	1.6331e-163	0
-6.83381e-163	-3.80875e-163	1.94989e-163	-5.56877e-164	-2.07694e-163	-9.12203e-163	7.32086e-163	-3.81679e-163	2.51729e-163	1.26522e-163	-6.56354e-165	-1.95266e-163	-1.98228e-164	9.59739e-163	5.64154e-164	6.15725e-164	7.3277e-165	1.72914e-164	2.35016e-163	1.40839e-163	5.34661e-163	-3.99131e-164	-2.62402e-163	-2.04963e-163	1.73358e-163	-2.97611e-163	-7.22745e-163	-3.23134e-163	4.95739e-163	1.6331e-163	0
-6.83381e-163	-3.80875e-163	1.94989e-163	-5.56877e-164	-2.07694e-163	-9.12203e-163	7.32086e-163	-3.81679e-163	2.51729e-163	1.26522e-163	-6.56354e-165	-1.95266e-163	-1.98228e-164	9.59739e-163	5.64154e-164	6.15725e-164	7.3277e-165	1.72914e-164	2.35016e-163	1.40839e-163	5.34661e-163	-3.99131e-164	-2.62402e-163	-2.04963e-163	1.73358e-163	-2.97611e-163	-7.22745e-163	-3.23134e-163	4.95739e-163	1.6331e-163	0
-6.83381e-163	-3.80875e-163	1.94989e-163	-5.56877e-164	-2.07694e-163	-9.12203e-163	7.32086e-163	-3.81679e-163	2.51729e-163	1.26522e-163	-6.56354e-165	-1.95266e-163	-1.98228e-164	9.59739e-163	5.64154e-164	6.15725e-164	7.3277e-165	1.72914e-164	2.35016e-163	1.40839e-163	5.34661e-163	-3.99131e-164	-2.62402e-163	-2.04963e-163	1.73358e-163	-2.97611e-163	-7.22745e-163	-3.23134e-163	4.95739e-163	1.6331e-163	0
-6.83381e-163	-3.80875e-163	1.94989e-163	-5.56877e-164	-2.07694e-163	-9.12203e-163	7.32086e-163	-3.81679e-163	2.51729e-163	1.26522e-163	-6.56354e-165	-1.95266e-163	-1.98228e-164	9.59739e-163	5.64154e-164	6.15725e-164	7.3277e-165	1.72914e-164	2.35016e-163	1.40839e-163	5.34661e-163	-3.99131e-164	-2.62402e-163	-2.04963e-163	1.73358e-163	-2.97611e-163	-7.22745e-163	-3.23134e-163	4.95739e-163	1.6331e-163	0
-6.83381e-163	-3.80875e-163	1.94989e-163	-5.56877e-164	-2.07694e-163	-9.12203e-163	7.32086e-163	-3.81679e-163	2.51729e-163	1.26522e-163	-6.56354e-165	-1.95266e-163	-1.98228e-164	9.59739e-163	5.64154e-164	6.15725e-164	7.3277e-165	1.72914e-164	2.35016e-163	1.40839e-163	5.34661e-163	-3.99131e-164	-2.62402e-163	-2.04963e-163	1.73358e-163	-2.97611e-163	-7.22745e-163	-3.23134e-163	4.95739e-163	1.6331e-163	0
-6.83381e-163	-3.80875e-163	1.94989e-163	-5.56877e-164	-2.07694e-163	-9.12203e-163	7.32086e-163	-3.81679e-163	2.51729e-163	1.26522e-163	-6.56354e-165	-1.95266e-163	-1.98228e-164	9.59739e-163	5.64154e-164	6.15725e-164	7.3277e-165	1.72914e-164	2.35016e-163	1.40839e-163	5.34661e-163	-3.99131e-164	-2.62402e-163	-2.04963e-163	1.73358e-163	-2.97611e-163	-7.22745e-163	-3.23134e-163	4.95739e-163	1.6331e-163	0
-6.83381e-163	-3.80875e-163	1.94989e-163	-5.56877e-164	-2.07694e-163	-9.12203e-163	7.32086e-163	-3.81679e-163	2.51729e-163	1.26522e-163	-6.56354e-165	-1.95266e-163	-1.98228e-164	9.59739e-163	5.64154e-164	6.15725e-164	7.3277e-165	1.72914e-164	2.35016e-163	1.40839e-163	5.34661e-163	-3.99131e-164	-2.62402e-163	-2.04963e-163	1.73358e-163	-2.97611e-163	-7.22745e-163	-3.23134e-163	4.95739e-163	1.6331e-163	0
-6.83381e-163	-3.80875e-163	1.94989e-163	-5.56877e-164	-2.07694e-163	-9.12203e-163	7.32086e-163	-3.81679e-163	2.51729e-163	1.26522e-163	-6.56354e-165	-1.95266e-163	-1.98228e-164	9.59739e-163	5.64154e-164	6.15725e-164	7.3277e-165	1.72914e-164	2.35016e-163	1.40839e-163	5.34661e-163	-3.99131e-164	-2.62402e-163	-2.04963e-163	1.73358e-163	-2.97611e-163	-7.22745e-163	-3.23134e-163	4.95739e-163	1.6331e-163	0
-6.83381e-163	-3.80875e-163	1.94989e-163	-5.56877e-164	-2.07694e-163	-9.12203e-163	7.32086e-163	-3.81679e-163	2.51729e-163	1.26522e-163	-6.56354e-165	-1.95266e-163	-1.98228e-164	9.59739e-163	5.64154e-164	6.15725e-164	7.3277e-165	1.72914e-164	2.35016e-163	1.40839e-163	5.34661e-163	-3.99131e-164	-2.62402e-163	-2.04963e-163	1.73358e-163	-2.97611e-163	-7.22745e-163	-3.23134e-163	4.95739e-163	1.6331e-163	0
-6.83381e-163	-3.80875e-163	1.94989e-163	-5.56877e-164	-2.07694e-163	-9.12203e-163	7.32086e-163	-3.81679e-163	2.51729e-163	1.26522e-163	-6.56354e-165	-1.95266e-163	-1.98228e-164	9.59739e-163	5.64154e-164	6.15725e-164	7.3277e-165	1.72914e-164	2.35016e-163	1.40839e-163	5.34661e-163	-3.99131e-164	-2.62402e-163	-2.04963e-163	1.73358e-163	-2.97611e-163	-7.22745e-163	-3.23134e-163	4.95739e-163	1.6331e-163	0
-6.83381e-163	-3.80875e-163	1.94989e-163	-5.56877e-164	-2.07694e-163	-9.12203e-163	7.32086e-163	-3.81679e-163	2.51729e-163	1.26522e-163	-6.56354e-165	-1.95266e-163	-1.98228e-164	9.59739e-163	5.64154e-164	6.15725e-164	7.3277e-165	1.72914e-164	2.35016e-163	1.40839e-163	5.34661e-163	-3.99131e-164	-2.62402e-163	-2.04963e-163	1.73358e-163	-2.97611e-163	-7.22745e-163	-3.23134e-163	4.95739e-163	1.6331e-163	0
-6.83381e-163	-3.80875e-163	1.94989e-163	-5.56877e-164	-2.07694e-163	-9.12203e-163	7.32086e-163	-3.81679e-163	2.51729e-163	1.26522e-163	-6.56354e-165	-1.95266e-163	-1.98228e-164	9.59739e-163	5.64154e-164	6.15725e-164	7.3277e-165	1.72914e-164	2.35016e-163	1.40839e-163	5.34661e-163	-3.99131e-164	-2.62402e-163	-2.04963e-163	1.73358e-163	-2.97611e-163	-7.22745e-163	-3.23134e-163	4.95739e-163	1.6331e-163	0
-6.83381e-163	-3.80875e-163	1.94989e-163	-5.56877e-164	-2.07694e-163	-9.12203e-163	7.32086e-163	-3.81679e-163	2.51729e-163	1.26522e-163	-6.56354e-165	-1.95266e-163	-1.98228e-164	9.59739e-163	5.64154e-164	6.15725e-164	7.3277e-165	1.72914e-164	2.35016e-163	1.40839e-163	5.34661e-163	-3.99131e-164	-2.62402e-163	-2.04963e-163	1.73358e-163	-2.97611e-163	-7.22745e-163	-3.23134e-163	4.95739e-163	1.6331e-163	0
-6.83381e-163	-3.80875e-163	1.94989e-163	-5.56877e-164	-2.07694e-163	-9.12203e-163	7.32086e-163	-3.81679e-163	2.51729e-163	1.26522e-163	-6.56354e-165	-1.95266e-163	-1.98228e-164	9.59739e-163	5.64154e-164	6.15725e-164	7.3277e-165	1.72914e-164	2.35016e-163	1.40839e-163	5.34661e-163	-3.99131e-164	-2.62402e-163	-2.04963e-163	1.73358e-163	-2.97611e-163	-7.22745e-163	-3.23134e-163	4.95739e-163	1.6331e-163	0
-6.83381e-163	-3.80875e-163	1.94989e-163	-5.56877e-164	-2.07694e-163	-9.12203e-163	7.32086e-163	-3.81679e-163	2.51729e-163	1.26522e-163	-6.56354e-165	-1.95266e-163	-1.98228e-164	9.59739e-163	5.64154e-164	6.15725e-164	7.3277e-165	1.72914e-164	2.35016e-163	1.40839e-163	5.34661e-163	-3.99131e-164	-2.62402e-163	-2.04963e-163	1.73358e-163	-2.97611e-163	-7.22745e-163	-3.23134e-163	4.95739e-163	1.6331e-163	0
-6.83381e-163	-3.80875e-163	1.94989e-163	-5.56877e-164	-2.07694e-163	-9.12203e-163	7.32086e-163	-3.81679e-163	2.51729e-163	1.26522e-163	-6.56354e-165	-1.95266e-163	-1.98228e-164	9.59739e-163	5.64154e-164	6.15725e-164	7.3277e-165	1.72914e-164	2.35016e-163	1.40839e-163	5.34661e-163	-3.99131e-164	-2.62402e-163	-2.04963e-163	1.73358e-163	-2.97611e-163	-7.22745e-163	-3.23134e-163	4.95739e-163	1.6331e-163	0
-6.83381e-163	-3.80875e-163	1.94989e-163	-5.56877e-164	-2.07694e-163	-9.12203e-163	7.32086e-163	-3.81679e-163	2.51729e-163	1.26522e-163	-6.56354e-165	-1.95266e-163	-1.98228e-164	9.59739e-163	5.64154e-164	6.15725e-164	7.3277e-165	1.72914e-164	2.35016e-163	1.40839e-163	5.34661e-163	-3.99131e-164	-2.62402e-163	-2.04963e-163	1.73358e-163	-2.97611e-163	-7.22745e-163	-3.23134e-163	4.95739e-163	1.6331e-163	0
-6.83381e-163	-3.80875e-163	1.94989e-163	-5.56877e-164	-2.07694e-163	-9.12203e-163	7.32086e-163	-3.81679e-163	2.51729e-163	1.26522e-163	-6.56354e-165	-1.95266e-163	-1.98228e-164	9.59739e-163	5.64154e-164	6.15725e-164	7.3277e-165	1.72914e-164	2.35016e-163	1.40839e-163	5.34661e-163	-3.99131e-164	-2.62402e-163	-2.04963e-163	1.73358e-163	-2.97611e-163	-7.22745e-163	-3.23134e-163	4.95739e-163	1.6331e-163	0
-6.83381e-163	-3.80875e-163	1.94989e-163	-5.56877e-164	-2.07694e-163	-9.12203e-163	7.32086e-163	-3.81679e-163	2.51729e-163	1.26522e-163	-6.56354e-165	-1.95266e-163	-1.98228e-164	9.59739e-163	5.64154e-164	6.15725e-164	7.3277e-165	1.72914e-164	2.35016e-163	1.40839e-163	5.34661e-163	-3.99131e-164	-2.62402e-163	-2.04963e-163	1.73358e-163	-2.97611e-163	-7.22745e-163	-3.23134e-163	4.95739e-163	1.6331e-163	0
-6.83381e-163	-3.80875e-163	1.94989e-163	-5.56877e-164	-2.07694e-163	-9.12203e-163	7.32086e-163	-3.81679e-163	2.51729e-163	1.26522e-163	-6.56354e-165	-1.95266e-163	-1.98228e-164	9.59739e-163	5.64154e-164	6.15725e-164	7.3277e-165	1.72914e-164	2.35016e-163	1.40839e-163	5.34661e-163	-3.99131e-164	-2.62402e-163	-2.04963e-163	1.73358e-163	-2.97611e-163	-7.22745e-163	-3.23134e-163	4.95739e-163	1.6331e-163	0
-6.83381e-163	-3.80875e-163	1.94989e-163	-5.56877e-164	-2.07694e-163	-9.12203e-163	7.32086e-163	-3.81679e-163	2.51729e-163	1.26522e-163	-6.56354e-165	-1.95266e-163	-1.98228e-164	9.59739e-163	5.64154e-164	6.15725e-164	7.3277e-165	1.72914e-164	2.35016e-163	1.40839e-163	5.34661e-163	-3.99131e-164	-2.62402e-163	-2.04963e-163	1.73358e-163	-2.97611e-163	-7.22745e-163	-3.23134e-163	4.95739e-163	1.6331e-163	0
-6.83381e-163	-3.80875e-163	1.94989e-163	-5.56877e-164	-2.07694e-163	-9.12203e-163	7.32086e-163	-3.81679e-163	2.51729e-163	1.26522e-163	-6.56354e-165	-1.95266e-163	-1.98228e-164	9.59739e-163	5.64154e-164	6.15725e-164	7.3277e-165	1.72914e-164	2.35016e-163	1.40839e-163	5.34661e-163	-3.99131e-164	-2.62402e-163	-2.04963e-163	1.73358e-163	-2.97611e-163	-7.22745e-163	-3.23134e-163	4.95739e-163	1.6331e-163	0
-6.83381e-163	-3.80875e-163	1.94989e-163	-5.56877e-164	-2.07694e-163	-9.12203e-163	7.32086e-163	-3.81679e-163	2.51729e-163	1.26522e-163	-6.56354e-165	-1.95266e-163	-1.98228e-164	9.59739e-163	5.64154e-164	6.15725e-164	7.3277e-165	1.72914e-164	2.35016e-163	1.40839e-163	5.34661e-163	-3.99131e-164	-2.62402e-163	-2.04963e-163	1.73358e-163	-2.97611e-163	-7.22745e-163	-3.23134e-163	4.95739e-163	1.6331e-163	0
-6.83381e-163	-3.80875e-163	1.94989e-163	-5.56877e-164	-2.07694e-163	-9.12203e-163	7.32086e-163	-3.81679e-163	2.51729e-163	1.26522e-163	-6.56354e-165	-1.95266e-163	-1.98228e-164	9.59739e-163	5.64154e-164	6.15725e-164	7.3277e-165	1.72914e-164	2.35016e-163	1.40839e-163	5.34661e-163	-3.99131e-164	-2.62402e-163	-2.04963e-163	1.73358e-163	-2.97611e-163	-7.22745e-163	-3.23134e-163	4.95739e-163	1.6331e-163	0
-6.83381e-163	-3.80875e-163	1.94989e-163	-5.56877e-164	-2.07694e-163	-9.12203e-163	7.32086e-163	-3.81679e-163	2.51729e-163	1.26522e-163	-6.56354e-165	-1.95266e-163	-1.98228e-164	9.59739e-163	5.64154e-164	6.15725e-164	7.3277e-165	1.72914e-164	2.35016e-163	1.40839e-163	5.34661e-163	-3.99131e-164	-2.62402e-163	-2.04963e-163	1.73358e-163	-2.97611e-163	-7.22745e-163	-3.23134e-163	4.95739e-163	1.6331e-163	0
-6.83381e-163	-3.80875e-163	1.94989e-163	-5.56877e-164	-2.07694e-163	-9.12203e-163	7.32086e-163	-3.81679e-163	2.51729e-163	1.26522e-163	-6.56354e-165	-1.95266e-163	-1.98228e-164	9.59739e-163	5.64154e-164	6.15725e-164	7.3277e-165	1.72914e-164	2.35016e-163	1.40839e-163	5.34661e-163	-3.99131e-164	-2.62402e-163	-2.04963e-163	1.73358e-163	-2.97611e-163	-7.22745e-163	-3.23134e-163	4.95739e-163	1.6331e-163	0
-6.83381e-163	-3.80875e-163	1.94989e-163	-5.56877e-164	-2.07694e-163	-9.12203e-163	7.32086e-163	-3.81679e-163	2.51729e-163	1.26522e-163	-6.56354e-165	-1.95266e-163	-1.98228e-164	9.59739e-163	5.64154e-164	6.15725e-164	7.3277e-165	1.72914e-164	2.35016e-163	1.40839e-163	5.34661e-163	-3.99131e-164	-2.62402e-163	-2.04963e-163	1.73358e-163	-2.97611e-163	-7.22745e-163	-3.23134e-163	4.95739e-163	1.6331e-163	0
-6.83381e-163	-3.80875e-163	1.94989e-163	-5.56877e-164	-2.07694e-163	-9.12203e-163	7.32086e-163	-3.81679e-163	2.51729e-163	1.26522e-163	-6.56354e-165	-1.95266e-163	-1.98228e-164	9.59739e-163	5.64154e-164	6.15725e-164	7.3277e-165	1.72914e-164	2.35016e-163	1.40839e-163	5.34661e-163	-3.99131e-164	-2.62402e-163	-2.04963e-163	1.73358e-163	-2.97611e-163	-7.22745e-163	-3.23134e-163	4.95739e-163	1.6331e-163	0
-6.83381e-163	-3.80875e-163	1.94989e-163	-5.56877e-164	-2.07694e-163	-9.12203e-163	7.32086e-163	-3.81679e-163	2.51729e-163	1.26522e-163	-6.56354e-165	-1.95266e-163	-1.98228e-164	9.59739e-163	5.64154e-164	6.15725e-164	7.3277e-165	1.72914e-164	2.35016e-163	1.40839e-163	5.34661e-163	-3.99131e-164	-2.62402e-163	-2.04963e-163	1.73358e-163	-2.97611e-163	-7.22745e-163	-3.23134e-163	4.95739e-163	1.6331e-163	0
-6.83381e-163	-3.80875e-163	1.94989e-163	-5.56877e-164	-2.07694e-163	-9.12203e-163	7.32086e-163	-3.81679e-163	2.51729e-163	1.26522e-163	-6.56354e-165	-1.95266e-163	-1.98228e-164	9.59739e-163	5.64154e-164	6.15725e-164	7.3277e-165	1.72914e-164	2.35016e-163	1.40839e-163	5.34661e-163	-3.99131e-164	-2.62402e-163	-2.04963e-163	1.73358e-163	-2.97611e-163	-7.22745e-163	-3.23134e-163	4.95739e-163	1.6331e-163	0
-6.83381e-163	-3.80875e-163	1.94989e-163	-5.56877e-164	-2.07694e-163	-9.12203e-163	7.32086e-163	-3.81679e-163	2.51729e-163	1.26522e-163	-6.56354e-165	-1.95266e-163	-1.98228e-164	9.59739e-163	5.64154e-164	6.15725e-164	7.3277e-165	1.72914e-164	2.35016e-163	1.40839e-163	5.34661e-163	-3.99131e-164	-2.62402e-163	-2.04963e-163	1.73358e-163	-2.97611e-163	-7.22745e-163	-3.23134e-163	4.95739e-163	1.6331e-163	0
-6.83381e-163	-3.80875e-163	1.94989e-163	-5.56877e-164	-2.07694e-163	-9.12203e-163	7.32086e-163	-3.81679e-163	2.51729e-163	1.26522e-163	-6.56354e-165	-1.95266e-163	-1.98228e-164	9.59739e-163	5.64154e-164	6.15725e-164	7.3277e-165	1.72914e-164	2.35016e-163	1.40839e-163	5.34661e-163	-3.99131e-164	-2.62402e-163	-2.04963e-163	1.73358e-163	-2.97611e-163	-7.22745e-163	-3.23134e-163	4.95739e-163	1.6331e-163	0
-6.83381e-163	-3.80875e-163	1.94989e-163	-5.56877e-164	-2.07694e-163	-9.12203e-163	7.32086e-163	-3.81679e-163	2.51729e-163	1.26522e-163	-6.56354e-165	-1.95266e-163	-1.98228e-164	9.59739e-163	5.64154e-164	6.15725e-164	7.3277e-165	1.72914e-164	2.35016e-163	1.40839e-163	5.34661e-163	-3.99131e-164	-2.62402e-163	-2.04963e-163	1.73358e-163	-2.97611e-163	-7.22745e-163	-3.23134e-163	4.95739e-163	1.6331e-163	0
-6.83381e-163	-3.80875e-163	1.94989e-163	-5.56877e-164	-2.07694e-163	-9.12203e-163	7.32086e-163	-3.81679e-163	2.51729e-163	1.26522e-163	-6.56354e-165	-1.95266e-163	-1.98228e-164	9.59739e-163	5.64154e-164	6.15725e-164	7.3277e-165	1.72914e-164	2.35016e-163	1.40839e-163	5.34661e-163	-3.99131e-164	-2.62402e-163	-2.04963e-163	1.73358e-163	-2.97611e-163	-7.22745e-163	-3.23134e-163	4.95739e-163	1.6331e-163	0
-6.83381e-163	-3.80875e-163	1.94989e-163	-5.56877e-164	-2.07694e-163	-9.12203e-163	7.32086e-163	-3.81679e-163	2.51729e-163	1.26522e-163	-6.56354e-165	-1.95266e-163	-1.98228e-164	9.59739e-163	5.64154e-164	6.15725e-164	7.3277e-165	1.72914e-164	2.35016e-163	1.40839e-163	5.34661e-163	-3.99131e-164	-2.62402e-163	-2.04963e-163	1.73358e-163	-2.97611e-163	-7.22745e-163	-3.23134e-163	4.95739e-163	1.6331e-163	0
-6.83381e-163	-3.80875e-163	1.94989e-163	-5.56877e-164	-2.07694e-163	-9.12203e-163	7.32086e-163	-3.81679e-163	2.51729e-163	1.26522e-163	-6.56354e-165	-1.95266e-163	-1.98228e-164	9.59739e-163	5.64154e-164	6.15725e-164	7.3277e-165	1.72914e-164	2.35016e-163	1.40839e-163	5.34661e-163	-3.99131e-164	-2.62402e-163	-2.04963e-163	1.73358e-163	-2.97611e-163	-7.22745e-163	-3.23134e-163	4.95739e-163	1.6331e-163	0
-6.83381e-163	-3.80875e-163	1.94989e-163	-5.56877e-164	-2.07694e-163	-9.12203e-163	7.32086e-163	-3.81679e-163	2.51729e-163	1.26522e-163	-6.56354e-165	-1.95266e-163	-1.98228e-164	9.59739e-163	5.64154e-164	6.15725e-164	7.3277e-165	1.72914e-164	2.35016e-163	1.40839e-163	5.34661e-163	-3.99131e-164	-2.62402e-163	-2.04963e-163	1.73358e-163	-2.97611e-163	-7.22745e-163	-3.23134e-163	4.95739e-163	1.6331e-163	0
-6.83381e-163	-3.80875e-163	1.94989e-163	-5.56877e-164	-2.07694e-163	-9.12203e-163	7.32086e-163	-3.81679e-163	2.51729e-163	1.26522e-163	-6.56354e-165	-1.95266e-163	-1.98228e-164	9.59739e-163	5.64154e-164	6.15725e-164	7.3277e-165	1.72914e-164	2.35016e-163	1.40839e-163	5.34661e-163	-3.99131e-164	-2.62402e-163	-2.04963e-163	1.73358e-163	-2.97611e-163	-7.22745e-163	-3.23134e-163	4.95739e-163	1.6331e-163	0
-6.83381e-163	-3.80875e-163	1.94989e-163	-5.56877e-164	-2.07694e-163	-9.12203e-163	7.32086e-163	-3.81679e-163	2.51729e-163	1.26522e-163	-6.56354e-165	-1.95266e-163	-1.98228e-164	9.59739e-163	5.64154e-164	6.15725e-164	7.3277e-165	1.72914e-164	2.35016e-163	1.40839e-163	5.34661e-163	-3.99131e-164	-2.62402e-163	-2.04963e-163	1.73358e-163	-2.97611e-163	-7.22745e-163	-3.23134e-163	4.95739e-163	1.6331e-163	0
-6.83381e-163	-3.80875e-163	1.94989e-163	-5.56877e-164	-2.07694e-163	-9.12203e-163	7.32086e-163	-3.81679e-163	2.51729e-163	1.26522e-163	-6.56354e-165	-1.95266e-163	-1.98228e-164	9.59739e-163	5.64154e-164	6.15725e-164	7.3277e-165	1.72914e-164	2.35016e-163	1.40839e-163	5.34661e-163	-3.99131e-164	-2.62402e-163	-2.04963e-163	1.73358e-163	-2.97611e-163	-7.22745e-163	-3.23134e-163	4.95739e-163	1.6331e-163	0
-6.83381e-163	-3.80875e-163	1.94989e-163	-5.56877e-164	-2.07694e-163	-9.12203e-163	7.32086e-163	-3.81679e-163	2.51729e-163	1.26522e-163	-6.56354e-165	-1.95266e-163	-1.98228e-164	9.59739e-163	5.64154e-164	6.15725e-164	7.3277e-165	1.72914e-164	2.35016e-163	1.40839e-163	5.34661e-163	-3.99131e-164	-2.62402e-163	-2.04963e-163	1.73358e-163	-2.97611e-163	-7.22745e-163	-3.23134e-163	4.95739e-163	1.6331e-163	0
-6.83381e-163	-3.80875e-163	1.94989e-163	-5.56877e-164	-2.07694e-163	-9.12203e-163	7.32086e-163	-3.81679e-163	2.51729e-163	1.26522e-163	-6.56354e-165	-1.95266e-163	-1.98228e-164	9.59739e-163	5.64154e-164	6.15725e-164	7.3277e-165	1.72914e-164	2.35016e-163	1.40839e-163	5.34661e-163	-3.99131e-164	-2.62402e-163	-2.04963e-163	1.73358e-163	-2.97611e-163	-7.22745e-163	-3.23134e-163	4.95739e-163	1.6331e-163	0
-6.83381e-163	-3.80875e-163	1.94989e-163	-5.56877e-164	-2.07694e-163	-9.12203e-163	7.32086e-163	-3.81679e-163	2.51729e-163	1.26522e-163	-6.56354e-165	-1.95266e-163	-1.98228e-164	9.59739e-163	5.64154e-164	6.15725e-164	7.3277e-165	1.72914e-164	2.35016e-163	1.40839e-163	5.34661e-163	-3.99131e-164	-2.62402e-163	-2.04963e-163	1.73358e-163	-2.97611e-163	-7.22745e-163	-3.23134e-163	4.95739e-163	1.6331e-163	0
-6.83381e-163	-3.80875e-163	1.94989e-163	-5.56877e-164	-2.07694e-163	-9.12203e-163	7.32086e-163	-3.81679e-163	2.51729e-163	1.26522e-163	-6.56354e-165	-1.95266e-163	-1.98228e-164	9.59739e-163	5.64154e-164	6.15725e-164	7.3277e-165	1.72914e-164	2.35016e-163	1.40839e-163	5.34661e-163	-3.99131e-164	-2.62402e-163	-2.04963e-163	1.73358e-163	-2.97611e-163	-7.22745e-163	-3.23134e-163	4.95739e-163	1.6331e-163	0
-6.83381e-163	-3.80875e-163	1.94989e-163	-5.56877e-164	-2.07694e-163	-9.12203e-163	7.32086e-163	-3.81679e-163	2.51729e-163	1.26522e-163	-6.56354e-165	-1.95266e-163	-1.98228e-164	9.59739e-163	5.64154e-164	6.15725e-164	7.3277e-165	1.72914e-164	2.35016e-163	1.40839e-163	5.34661e-163	-3.99131e-164	-2.62402e-163	-2.04963e-163	1.73358e-163	-2.97611e-163	-7.22745e-163	-3.23134e-163	4.95739e-163	1.6331e-163	0
-6.83381e-163	-3.80875e-163	1.94989e-163	-5.56877e-164	-2.07694e-163	-9.12203e-163	7.32086e-163	-3.81679e-163	2.51729e-163	1.26522e-163	-6.56354e-165	-1.95266e-163	-1.98228e-164	9.59739e-163	5.64154e-164	6.15725e-164	7.3277e-165	1.72914e-164	2.35016e-163	1.40839e-163	5.34661e-163	-3.99131e-164	-2.62402e-163	-2.04963e-163	1.73358e-163	-2.97611e-163	-7.22745e-163	-3.23134e-163	4.95739e-163	1.6331e-163	0
-6.83381e-163	-3.80875e-163	1.94989e-163	-5.56877e-164	-2.07694e-163	-9.12203e-163	7.32086e-163	-3.81679e-163	2.51729e-163	1.26522e-163	-6.56354e-165	-1.95266e-163	-1.98228e-164	9.59739e-163	5.64154e-164	6.15725e-164	7.3277e-165	1.72914e-164	2.35016e-163	1.40839e-163	5.34661e-163	-3.99131e-164	-2.62402e-163	-2.04963e-163	1.73358e-163	-2.97611e-163	-7.22745e-163	-3.23134e-163	4.95739e-163	1.6331e-163	0
-6.83381e-163	-3.80875e-163	1.94989e-163	-5.56877e-164	-2.07694e-163	-9.12203e-163	7.32086e-163	-3.81679e-163	2.51729e-163	1.26522e-163	-6.56354e-165	-1.95266e-163	-1.98228e-164	9.59739e-163	5.64154e-164	6.15725e-164	7.3277e-165	1.72914e-164	2.35016e-163	1.40839e-163	5.34661e-163	-3.99131e-164	-2.62402e-163	-2.04963e-163	1.73358e-163	-2.97611e-163	-7.22745e-163	-3.23134e-163	4.95739e-163	1.6331e-163	0
-6.83381e-163	-3.80875e-163	1.94989e-163	-5.56877e-164	-2.07694e-163	-9.12203e-163	7.32086e-163	-3.81679e-163	2.51729e-163	1.26522e-163	-6.56354e-165	-1.95266e-163	-1.98228e-164	9.59739e-163	5.64154e-164	6.15725e-164	7.3277e-165	1.72914e-164	2.35016e-163	1.40839e-163	5.34661e-163	-3.99131e-164	-2.62402e-163	-2.04963e-163	1.73358e-163	-2.97611e-163	-7.22745e-163	-3.23134e-163	4.95739e-163	1.6331e-163	0
-6.83381e-163	-3.80875e-163	1.94989e-163	-5.56877e-164	-2.07694e-163	-9.12203e-163	7.32086e-163	-3.81679e-163	2.51729e-163	1.26522e-163	-6.56354e-165	-1.95266e-163	-1.98228e-164	9.59739e-163	5.64154e-164	6.15725e-164	7.3277e-165	1.72914e-164	2.35016e-163	1.40839e-163	5.34661e-163	-3.99131e-164	-2.62402e-163	-2.04963e-163	1.73358e-163	-2.97611e-163	-7.22745e-163	-3.23134e-163	4.95739e-163	1.6331e-163	0
-6.83381e-163	-3.80875e-163	1.94989e-163	-5.56877e-164	-2.07694e-163	-9.12203e-163	7.32086e-163	-3.81679e-163	2.51729e-163	1.26522e-163	-6.56354e-165	-1.95266e-163	-1.98228e-164	9.59739e-163	5.64154e-164	6.15725e-164	7.3277e-165	1.72914e-164	2.35016e-163	1.40839e-163	5.34661e-163	-3.99131e-164	-2.62402e-163	-2.04963e-163	1.73358e-163	-2.97611e-163	-7.22745e-163	-3.23134e-163	4.95739e-163	1.6331e-163	0
-6.83381e-163	-3.80875e-163	1.94989e-163	-5.56877e-164	-2.07694e-163	-9.12203e-163	7.32086e-163	-3.81679e-163	2.51729e-163	1.26522e-163	-6.56354e-165	-1.95266e-163	-1.98228e-164	9.59739e-163	5.64154e-164	6.15725e-164	7.3277e-165	1.72914e-164	2.35016e-163	1.40839e-163	5.34661e-163	-3.99131e-164	-2.62402e-163	-2.04963e-163	1.73358e-163	-2.97611e-163	-7.22745e-163	-3.23134e-163	4.95739e-163	1.6331e-163	0
-6.83381e-163	-3.80875e-163	1.94989e-163	-5.56877e-164	-2.07694e-163	-9.12203e-163	7.32086e-163	-3.81679e-163	2.51729e-163	1.26522e-163	-6.56354e-165	-1.95266e-163	-1.98228e-164	9.59739e-163	5.64154e-164	6.15725e-164	7.3277e-165	1.72914e-164	2.35016e-163	1.40839e-163	5.34661e-163	-3.99131e-164	-2.62402e-163	-2.04963e-163	1.73358e-163	-2.97611e-163	-7.22745e-163	-3.23134e-163	4.95739e-163	1.6331e-163	0
-6.83381e-163	-3.80875e-163	1.94989e-163	-5.56877e-164	-2.07694e-163	-9.12203e-163	7.32086e-163	-3.81679e-163	2.51729e-163	1.26522e-163	-6.56354e-165	-1.95266e-163	-1.98228e-164	9.59739e-163	5.64154e-164	6.15725e-164	7.3277e-165	1.72914e-164	2.35016e-163	1.40839e-163	5.34661e-163	-3.99131e-164	-2.62402e-163	-2.04963e-163	1.73358e-163	-2.97611e-163	-7.22745e-163	-3.23134e-163	4.95739e-163	1.6331e-163	0
-6.83381e-163	-3.80875e-163	1.94989e-163	-5.56877e-164	-2.07694e-163	-9.12203e-163	7.32086e-163	-3.81679e-163	2.51729e-163	1.26522e-163	-6.56354e-165	-1.95266e-163	-1.98228e-164	9.59739e-163	5.64154e-164	6.15725e-164	7.3277e-165	1.72914e-164	2.35016e-163	1.40839e-163	5.34661e-163	-3.99131e-164	-2.62402e-163	-2.04963e-163	1.73358e-163	-2.97611e-163	-7.22745e-163	-3.23134e-163	4.95739e-163	1.6331e-163	0
-6.83381e-163	-3.80875e-163	1.94989e-163	-5.56877e-164	-2.07694e-163	-9.12203e-163	7.32086e-163	-3.81679e-163	2.51729e-163	1.26522e-163	-6.56354e-165	-1.95266e-163	-1.98228e-164	9.59739e-163	5.64154e-164	6.15725e-164	7.3277e-165	1.72914e-164	2.35016e-163	1.40839e-163	5.34661e-163	-3.99131e-164	-2.62402e-163	-2.04963e-163	1.73358e-163	-2.97611e-163	-7.22745e-163	-3.23134e-163	4.95739e-163	1.6331e-163	0
-6.83381e-163	-3.80875e-163	1.94989e-163	-5.56877e-164	-2.07694e-163	-9.12203e-163	7.32086e-163	-3.81679e-163	2.51729e-163	1.26522e-163	-6.56354e-165	-1.95266e-163	-1.98228e-164	9.59739e-163	5.64154e-164	6.15725e-164	7.3277e-165	1.72914e-164	2.35016e-163	1.40839e-163	5.34661e-163	-3.99131e-164	-2.62402e-163	-2.04963e-163	1.73358e-163	-2.97611e-163	-7.22745e-163	-3.23134e-163	4.95739e-163	1.6331e-163	0
-6.83381e-163	-3.80875e-163	1.94989e-163	-5.56877e-164	-2.07694e-163	-9.12203e-163	7.32086e-163	-3.81679e-163	2.51729e-163	1.26522e-163	-6.56354e-165	-1.95266e-163	-1.98228e-164	9.59739e-163	5.64154e-164	6.15725e-164	7.3277e-165	1.72914e-164	2.35016e-163	1.40839e-163	5.34661e-163	-3.99131e-164	-2.62402e-163	-2.04963e-163	1.73358e-163	-2.97611e-163	-7.22745e-163	-3.23134e-163	4.95739e-163	1.6331e-163	0
-6.83381e-163	-3.80875e-163	1.94989e-163	-5.56877e-164	-2.07694e-163	-9.12203e-163	7.32086e-163	-3.81679e-163	2.51729e-163	1.26522e-163	-6.56354e-165	-1.95266e-163	-1.98228e-164	9.59739e-163	5.64154e-164	6.15725e-164	7.3277e-165	1.72914e-164	2.35016e-163	1.40839e-163	5.34661e-163	-3.99131e-164	-2.62402e-163	-2.04963e-163	1.73358e-163	-2.97611e-163	-7.22745e-163	-3.23134e-163	4.95739e-163	1.6331e-163	0
-6.83381e-163	-3.80875e-163	1.94989e-163	-5.56877e-164	-2.07694e-163	-9.12203e-163	7.32086e-163	-3.81679e-163	2.51729e-163	1.26522e-163	-6.56354e-165	-1.95266e-163	-1.98228e-164	9.59739e-163	5.64154e-164	6.15725e-164	7.3277e-165	1.72914e-164	2.35016e-163	1.40839e-163	5.34661e-163	-3.99131e-164	-2.62402e-163	-2.04963e-163	1.73358e-163	-2.97611e-163	-7.22745e-163	-3.23134e-163	4.95739e-163	1.6331e-163	0
-6.83381e-163	-3.80875e-163	1.94989e-163	-5.56877e-164	-2.07694e-163	-9.12203e-163	7.32086e-163	-3.81679e-163	2.51729e-163	1.26522e-163	-6.56354e-165	-1.95266e-163	-1.98228e-164	9.59739e-163	5.64154e-164	6.15725e-164	7.3277e-165	1.72914e-164	2.35016e-163	1.40839e-163	5.34661e-163	-3.99131e-164	-2.62402e-163	-2.04963e-163	1.73358e-163	-2.97611e-163	-7.22745e-163	-3.23134e-163	4.95739e-163	1.6331e-163	0
-6.83381e-163	-3.80875e-163	1.94989e-163	-5.56877e-164	-2.07694e-163	-9.12203e-163	7.32086e-163	-3.81679e-163	2.51729e-163	1.26522e-163	-6.56354e-165	-1.95266e-163	-1.98228e-164	9.59739e-163	5.64154e-164	6.15725e-164	7.3277e-165	1.72914e-164	2.35016e-163	1.40839e-163	5.34661e-163	-3.99131e-164	-2.62402e-163	-2.04963e-163	1.73358e-163	-2.97611e-163	-7.22745e-163	-3.23134e-163	4.95739e-163	1.6331e-163	0
-6.83381e-163	-3.80875e-163	1.94989e-163	-5.56877e-164	-2.07694e-163	-9.12203e-163	7.32086e-163	-3.81679e-163	2.51729e-163	1.26522e-163	-6.56354e-165	-1.95266e-163	-1.98228e-164	9.59739e-163	5.64154e-164	6.15725e-164	7.3277e-165	1.72914e-164	2.35016e-163	1.40839e-163	5.34661e-163	-3.99131e-164	-2.62402e-163	-2.04963e-163	1.73358e-163	-2.97611e-163	-7.22745e-163	-3.23134e-163	4.95739e-163	1.6331e-163	0
-6.83381e-163	-3.80875e-163	1.94989e-163	-5.56877e-164	-2.07694e-163	-9.12203e-163	7.32086e-163	-3.81679e-163	2.51729e-163	1.26522e-163	-6.56354e-165	-1.95266e-163	-1.98228e-164	9.59739e-163	5.64154e-164	6.15725e-164	7.3277e-165	1.72914e-164	2.35016e-163	1.40839e-163	5.34661e-163	-3.99131e-164	-2.62402e-163	-2.04963e-163	1.73358e-163	-2.97611e-163	-7.22745e-163	-3.23134e-163	4.95739e-163	1.6331e-163	0
-6.83381e-163	-3.80875e-163	1.94989e-163	-5.56877e-164	-2.07694e-163	-9.12203e-163	7.32086e-163	-3.81679e-163	2.51729e-163	1.26522e-163	-6.56354e-165	-1.95266e-163	-1.98228e-164	9.59739e-163	5.64154e-164	6.15725e-164	7.3277e-165	1.72914e-164	2.35016e-163	1.40839e-163	5.34661e-163	-3.99131e-164	-2.62402e-163	-2.04963e-163	1.73358e-163	-2.97611e-163	-7.22745e-163	-3.23134e-163	4.95739e-163	1.6331e-163	0
-6.83381e-163	-3.80875e-163	1.94989e-163	-5.56877e-164	-2.07694e-163	-9.12203e-163	7.32086e-163	-3.81679e-163	2.51729e-163	1.26522e-163	-6.56354e-165	-1.95266e-163	-1.98228e-164	9.59739e-163	5.64154e-164	6.15725e-164	7.3277e-165	1.72914e-164	2.35016e-163	1.40839e-163	5.34661e-163	-3.99131e-164	-2.62402e-163	-2.04963e-163	1.73358e-163	-2.97611e-163	-7.22745e-163	-3.23134e-163	4.95739e-163	1.6331e-163	0
-6.83381e-163	-3.80875e-163	1.94989e-163	-5.56877e-164	-2.07694e-163	-9.12203e-163	7.32086e-163	-3.81679e-163	2.51729e-163	1.26522e-163	-6.56354e-165	-1.95266e-163	-1.98228e-164	9.59739e-163	5.64154e-164	6.15725e-164	7.3277e-165	1.72914e-164	2.35016e-163	1.40839e-163	5.34661e-163	-3.99131e-164	-2.62402e-163	-2.04963e-163	1.73358e-163	-2.97611e-163	-7.22745e-163	-3.23134e-163	4.95739e-163	1.6331e-163	0
-6.83381e-163	-3.80875e-163	1.94989e-163	-5.56877e-164	-2.07694e-163	-9.12203e-163	7.32086e-163	-3.81679e-163	2.51729e-163	1.26522e-163	-6.56354e-165	-1.95266e-163	-1.98228e-164	9.59739e-163	5.64154e-164	6.15725e-164	7.3277e-165	1.72914e-164	2.35016e-163	1.40839e-163	5.34661e-163	-3.99131e-164	-2.62402e-163	-2.04963e-163	1.73358e-163	-2.97611e-163	-7.22745e-163	-3.23134e-163	4.95739e-163	1.6331e-163	0
-6.83381e-163	-3.80875e-163	1.94989e-163	-5.56877e-164	-2.07694e-163	-9.12203e-163	7.32086e-163	-3.81679e-163	2.51729e-163	1.26522e-163	-6.56354e-165	-1.95266e-163	-1.98228e-164	9.59739e-163	5.64154e-164	6.15725e-164	7.3277e-165	1.72914e-164	2.35016e-163	1.40839e-163	5.34661e-163	-3.99131e-164	-2.62402e-163	-2.04963e-163	1.73358e-163	-2.97611e-163	-7.22745e-163	-3.23134e-163	4.95739e-163	1.6331e-163	0
-6.83381e-163	-3.80875e-163	1.94989e-163	-5.56877e-164	-2.07694e-163	-9.12203e-163	7.32086e-163	-3.81679e-163	2.51729e-163	1.26522e-163	-6.56354e-165	-1.95266e-163	-1.98228e-164	9.59739e-163	5.64154e-164	6.15725e-164	7.3277e-165	1.72914e-164	2.35016e-163	1.40839e-163	5.34661e-163	-3.99131e-164	-2.62402e-163	-2.04963e-163	1.73358e-163	-2.97611e-163	-7.22745e-163	-3.23134e-163	4.95739e-163	1.6331e-163	0
-6.83381e-163	-3.80875e-163	1.94989e-163	-5.56877e-164	-2.07694e-163	-9.12203e-163	7.32086e-163	-3.81679e-163	2.51729e-163	1.26522e-163	-6.56354e-165	-1.95266e-163	-1.98228e-164	9.59739e-163	5.64154e-164	6.15725e-164	7.3277e-165	1.72914e-164	2.35016e-163	1.40839e-163	5.34661e-163	-3.99131e-164	-2.62402e-163	-2.04963e-163	1.73358e-163	-2.97611e-163	-7.22745e-163	-3.23134e-163	4.95739e-163	1.6331e-163	0
-6.83381e-163	-3.80875e-163	1.94989e-163	-5.56877e-164	-2.07694e-163	-9.12203e-163	7.32086e-163	-3.81679e-163	2.51729e-163	1.26522e-163	-6.56354e-165	-1.95266e-163	-1.98228e-164	9.59739e-163	5.64154e-164	6.15725e-164	7.3277e-165	1.72914e-164	2.35016e-163	1.40839e-163	5.34661e-163	-3.99131e-164	-2.62402e-163	-2.04963e-163	1.73358e-163	-2.97611e-163	-7.22745e-163	-3.23134e-163	4.95739e-163	1.6331e-163	0
-6.83381e-163	-3.80875e-163	1.94989e-163	-5.56877e-164	-2.07694e-163	-9.12203e-163	7.32086e-163	-3.81679e-163	2.51729e-163	1.26522e-163	-6.56354e-165	-1.95266e-163	-1.98228e-164	9.59739e-163	5.64154e-164	6.15725e-164	7.3277e-165	1.72914e-164	2.35016e-163	1.40839e-163	5.34661e-163	-3.99131e-164	-2.62402e-163	-2.04963e-163	1.73358e-163	-2.97611e-163	-7.22745e-163	-3.23134e-163	4.95739e-163	1.6331e-163	0
-6.83381e-163	-3.80875e-163	1.94989e-163	-5.56877e-164	-2.07694e-163	-9.12203e-163	7.32086e-163	-3.81679e-163	2.51729e-163	1.26522e-163	-6.56354e-165	-1.95266e-163	-1.98228e-164	9.59739e-163	5.64154e-164	6.15725e-164	7.3277e-165	1.72914e-164	2.35016e-163	1.40839e-163	5.34661e-163	-3.99131e-164	-2.62402e-163	-2.04963e-163	1.73358e-163	-2.97611e-163	-7.22745e-163	-3.23134e-163	4.95739e-163	1.6331e-163	0
-6.83381e-163	-3.80875e-163	1.94989e-163	-5.56877e-164	-2.07694e-163	-9.12203e-163	7.32086e-163	-3.81679e-163	2.51729e-163	1.26522e-163	-6.56354e-165	-1.95266e-163	-1.98228e-164	9.59739e-163	5.64154e-164	6.15725e-164	7.3277e-165	1.72914e-164	2.35016e-163	1.40839e-163	5.34661e-163	-3.99131e-164	-2.62402e-163	-2.04963e-163	1.73358e-163	-2.97611e-163	-7.22745e-163	-3.23134e-163	4.95739e-163	1.6331e-163	0
-6.83381e-163	-3.80875e-163	1.94989e-163	-5.56877e-164	-2.07694e-163	-9.12203e-163	7.32086e-163	-3.81679e-163	2.51729e-163	1.26522e-163	-6.56354e-165	-1.95266e-163	-1.98228e-164	9.59739e-163	5.64154e-164	6.15725e-164	7.3277e-165	1.72914e-164	2.35016e-163	1.40839e-163	5.34661e-163	-3.99131e-164	-2.62402e-163	-2.04963e-163	1.73358e-163	-2.97611e-163	-7.22745e-163	-3.23134e-163	4.95739e-163	1.6331e-163	0
-6.83381e-163	-3.80875e-163	1.94989e-163	-5.56877e-164	-2.07694e-163	-9.12203e-163	7.32086e-163	-3.81679e-163	2.51729e-163	1.26522e-163	-6.56354e-165	-1.95266e-163	-1.98228e-164	9.59739e-163	5.64154e-164	6.15725e-164	7.3277e-165	1.72914e-164	2.35016e-163	1.40839e-163	5.34661e-163	-3.99131e-164	-2.62402e-163	-2.04963e-163	1.73358e-163	-2.97611e-163	-7.22745e-163	-3.23134e-163	4.95739e-163	1.6331e-163	0
-6.83381e-163	-3.80875e-163	1.94989e-163	-5.56877e-164	-2.07694e-163	-9.12203e-163	7.32086e-163	-3.81679e-163	2.51729e-163	1.26522e-163	-6.56354e-165	-1.95266e-163	-1.98228e-164	9.59739e-163	5.64154e-164	6.15725e-164	7.3277e-165	1.72914e-164	2.35016e-163	1.40839e-163	5.34661e-163	-3.99131e-164	-2.62402e-163	-2.04963e-163	1.73358e-163	-2.97611e-163	-7.22745e-163	-3.23134e-163	4.95739e-163	1.6331e-163	0
-6.83381e-163	-3.80875e-163	1.94989e-163	-5.56877e-164	-2.07694e-163	-9.12203e-163	7.32086e-163	-3.81679e-163	2.51729e-163	1.26522e-163	-6.56354e-165	-1.95266e-163	-1.98228e-164	9.59739e-163	5.64154e-164	6.15725e-164	7.3277e-165	1.72914e-164	2.35016e-163	1.40839e-163	5.34661e-163	-3.99131e-164	-2.62402e-163	-2.04963e-163	1.73358e-163	-2.97611e-163	-7.22745e-163	-3.23134e-163	4.95739e-163	1.6331e-163	0
-6.83381e-163	-3.80875e-163	1.94989e-163	-5.56877e-164	-2.07694e-163	-9.12203e-163	7.32086e-163	-3.81679e-163	2.51729e-163	1.26522e-163	-6.56354e-165	-1.95266e-163	-1.98228e-164	9.59739e-163	5.64154e-164	6.15725e-164	7.3277e-165	1.72914e-164	2.35016e-163	1.40839e-163	5.34661e-163	-3.99131e-164	-2.62402e-163	-2.04963e-163	1.73358e-163	-2.97611e-163	-7.22745e-163	-3.23134e-163	4.95739e-163	1.6331e-163	0
-6.83381e-163	-3.80875e-163	1.94989e-163	-5.56877e-164	-2.07694e-163	-9.12203e-163	7.32086e-163	-3.81679e-163	2.51729e-163	1.26522e-163	-6.56354e-165	-1.95266e-163	-1.98228e-164	9.59739e-163	5.64154e-164	6.15725e-164	7.3277e-165	1.72914e-164	2.35016e-163	1.40839e-163	5.34661e-163	-3.99131e-164	-2.62402e-163	-2.04963e-163	1.73358e-163	-2.97611e-163	-7.22745e-163	-3.23134e-163	4.95739e-163	1.6331e-163	0
-6.83381e-163	-3.80875e-163	1.94989e-163	-5.56877e-164	-2.07694e-163	-9.12203e-163	7.32086e-163	-3.81679e-163	2.51729e-163	1.26522e-163	-6.56354e-165	-1.95266e-163	-1.98228e-164	9.59739e-163	5.64154e-164	6.15725e-164	7.3277e-165	1.72914e-164	2.35016e-163	1.40839e-163	5.34661e-163	-3.99131e-164	-2.62402e-163	-2.04963e-163	1.73358e-163	-2.97611e-163	-7.22745e-163	-3.23134e-163	4.95739e-163	1.6331e-163	0
-6.83381e-163	-3.80875e-163	1.94989e-163	-5.56877e-164	-2.07694e-163	-9.12203e-163	7.32086e-163	-3.81679e-163	2.51729e-163	1.26522e-163	-6.56354e-165	-1.95266e-163	-1.98228e-164	9.59739e-163	5.64154e-164	6.15725e-164	7.3277e-165	1.72914e-164	2.35016e-163	1.40839e-163	5.34661e-163	-3.99131e-164	-2.62402e-163	-2.04963e-163	1.73358e-163	-2.97611e-163	-7.22745e-163	-3.23134e-163	4.95739e-163	1.6331e-163	0
-6.83381e-163	-3.80875e-163	1.94989e-163	-5.56877e-164	-2.07694e-163	-9.12203e-163	7.32086e-163	-3.81679e-163	2.51729e-163	1.26522e-163	-6.56354e-165	-1.95266e-163	-1.98228e-164	9.59739e-163	5.64154e-164	6.15725e-164	7.3277e-165	1.72914e-164	2.35016e-163	1.40839e-163	5.34661e-163	-3.99131e-164	-2.62402e-163	-2.04963e-163	1.73358e-163	-2.97611e-163	-7.22745e-163	-3.23134e-163	4.95739e-163	1.6331e-163	0
-6.83381e-163	-3.80875e-163	1.94989e-163	-5.56877e-164	-2.07694e-163	-9.12203e-163	7.32086e-163	-3.81679e-163	2.51729e-163	1.26522e-163	-6.56354e-165	-1.95266e-163	-1.98228e-164	9.59739e-163	5.64154e-164	6.15725e-164	7.3277e-165	1.72914e-164	2.35016e-163	1.40839e-163	5.34661e-163	-3.99131e-164	-2.62402e-163	-2.04963e-163	1.73358e-163	-2.97611e-163	-7.22745e-163	-3.23134e-163	4.95739e-163	1.6331e-163	0
-6.83381e-163	-3.80875e-163	1.94989e-163	-5.56877e-164	-2.07694e-163	-9.12203e-163	7.32086e-163	-3.81679e-163	2.51729e-163	1.26522e-163	-6.56354e-165	-1.95266e-163	-1.98228e-164	9.59739e-163	5.64154e-164	6.15725e-164	7.3277e-165	1.72914e-164	2.35016e-163	1.40839e-163	5.34661e-163	-3.99131e-164	-2.62402e-163	-2.04963e-163	1.73358e-163	-2.97611e-163	-7.22745e-163	-3.23134e-163	4.95739e-163	1.6331e-163	0
-6.83381e-163	-3.80875e-163	1.94989e-163	-5.56877e-164	-2.07694e-163	-9.12203e-163	7.32086e-163	-3.81679e-163	2.51729e-163	1.26522e-163	-6.56354e-165	-1.95266e-163	-1.98228e-164	9.59739e-163	5.64154e-164	6.15725e-164	7.3277e-165	1.72914e-164	2.35016e-163	1.40839e-163	5.34661e-163	-3.99131e-164	-2.62402e-163	-2.04963e-163	1.73358e-163	-2.97611e-163	-7.22745e-163	-3.23134e-163	4.95739e-163	1.6331e-163	0
-6.83381e-163	-3.80875e-163	1.94989e-163	-5.56877e-164	-2.07694e-163	-9.12203e-163	7.32086e-163	-3.81679e-163	2.51729e-163	1.26522e-163	-6.56354e-165	-1.95266e-163	-1.98228e-164	9.59739e-163	5.64154e-164	6.15725e-164	7.3277e-165	1.72914e-164	2.35016e-163	1.40839e-163	5.34661e-163	-3.99131e-164	-2.62402e-163	-2.04963e-163	1.73358e-163	-2.97611e-163	-7.22745e-163	-3.23134e-163	4.95739e-163	1.6331e-163	0
-6.83381e-163	-3.80875e-163	1.94989e-163	-5.56877e-164	-2.07694e-163	-9.12203e-163	7.32086e-163	-3.81679e-163	2.51729e-163	1.26522e-163	-6.56354e-165	-1.95266e-163	-1.98228e-164	9.59739e-163	5.64154e-164	6.15725e-164	7.3277e-165	1.72914e-164	2.35016e-163	1.40839e-163	5.34661e-163	-3.99131e-164	-2.62402e-163	-2.04963e-163	1.73358e-163	-2.97611e-163	-7.22745e-163	-3.23134e-163	4.95739e-163	1.6331e-163	0
-6.83381e-163	-3.80875e-163	1.94989e-163	-5.56877e-164	-2.07694e-163	-9.12203e-163	7.32086e-163	-3.81679e-163	2.51729e-163	1.26522e-163	-6.56354e-165	-1.95266e-163	-1.98228e-164	9.59739e-163	5.64154e-164	6.15725e-164	7.3277e-165	1.72914e-164	2.35016e-163	1.40839e-163	5.34661e-163	-3.99131e-164	-2.62402e-163	-2.04963e-163	1.73358e-163	-2.97611e-163	-7.22745e-163	-3.23134e-163	4.95739e-163	1.6331e-163	0
-6.83381e-163	-3.80875e-163	1.94989e-163	-5.56877e-164	-2.07694e-163	-9.12203e-163	7.32086e-163	-3.81679e-163	2.51729e-163	1.26522e-163	-6.56354e-165	-1.95266e-163	-1.98228e-164	9.59739e-163	5.64154e-164	6.15725e-164	7.3277e-165	1.72914e-164	2.35016e-163	1.40839e-163	5.34661e-163	-3.99131e-164	-2.62402e-163	-2.04963e-163	1.73358e-163	-2.97611e-163	-7.22745e-163	-3.23134e-163	4.95739e-163	1.6331e-163	0
-6.83381e-163	-3.80875e-163	1.94989e-163	-5.56877e-164	-2.07694e-163	-9.12203e-163	7.32086e-163	-3.81679e-163	2.51729e-163	1.26522e-163	-6.56354e-165	-1.95266e-163	-1.98228e-164	9.59739e-163	5.64154e-164	6.15725e-164	7.3277e-165	1.72914e-164	2.35016e-163	1.40839e-163	5.34661e-163	-3.99131e-164	-2.62402e-163	-2.04963e-163	1.73358e-163	-2.97611e-163	-7.22745e-163	-3.23134e-163	4.95739e-163	1.6331e-163	0
-6.83381e-163	-3.80875e-163	1.94989e-163	-5.56877e-164	-2.07694e-163	-9.12203e-163	7.32086e-163	-3.81679e-163	2.51729e-163	1.26522e-163	-6.56354e-165	-1.95266e-163	-1.98228e-164	9.59739e-163	5.64154e-164	6.15725e-164	7.3277e-165	1.72914e-164	2.35016e-163	1.40839e-163	5.34661e-163	-3.99131e-164	-2.62402e-163	-2.04963e-163	1.73358e-163	-2.97611e-163	-7.22745e-163	-3.23134e-163	4.95739e-163	1.6331e-163	0
-6.83381e-163	-3.80875e-163	1.94989e-163	-5.56877e-164	-2.07694e-163	-9.12203e-163	7.32086e-163	-3.81679e-163	2.51729e-163	1.26522e-163	-6.56354e-165	-1.95266e-163	-1.98228e-164	9.59739e-163	5.64154e-164	6.15725e-164	7.3277e-165	1.72914e-164	2.35016e-163	1.40839e-163	5.34661e-163	-3.99131e-164	-2.62402e-163	-2.04963e-163	1.73358e-163	-2.97611e-163	-7.22745e-163	-3.23134e-163	4.95739e-163	1.6331e-163	0
-6.83381e-163	-3.80875e-163	1.94989e-163	-5.56877e-164	-2.07694e-163	-9.12203e-163	7.32086e-163	-3.81679e-163	2.51729e-163	1.26522e-163	-6.56354e-165	-1.95266e-163	-1.98228e-164	9.59739e-163	5.64154e-164	6.15725e-164	7.3277e-165	1.72914e-164	2.35016e-163	1.40839e-163	5.34661e-163	-3.99131e-164	-2.62402e-163	-2.04963e-163	1.73358e-163	-2.97611e-163	-7.22745e-163	-3.23134e-163	4.95739e-163	1.6331e-163	0
-6.83381e-163	-3.80875e-163	1.94989e-163	-5.56877e-164	-2.07694e-163	-9.12203e-163	7.32086e-163	-3.81679e-163	2.51729e-163	1.26522e-163	-6.56354e-165	-1.95266e-163	-1.98228e-164	9.59739e-163	5.64154e-164	6.15725e-164	7.3277e-165	1.72914e-164	2.35016e-163	1.40839e-163	5.34661e-163	-3.99131e-164	-2.62402e-163	-2.04963e-163	1.73358e-163	-2.97611e-163	-7.22745e-163	-3.23134e-163	4.95739e-163	1.6331e-163	0
-6.83381e-163	-3.80875e-163	1.94989e-163	-5.56877e-164	-2.07694e-163	-9.12203e-163	7.32086e-163	-3.81679e-163	2.51729e-163	1.26522e-163	-6.56354e-165	-1.95266e-163	-1.98228e-164	9.59739e-163	5.64154e-164	6.15725e-164	7.3277e-165	1.72914e-164	2.35016e-163	1.40839e-163	5.34661e-163	-3.99131e-164	-2.62402e-163	-2.04963e-163	1.73358e-163	-2.97611e-163	-7.22745e-163	-3.23134e-163	4.95739e-163	1.6331e-163	0
-6.83381e-163	-3.80875e-163	1.94989e-163	-5.56877e-164	-2.07694e-163	-9.12203e-163	7.32086e-163	-3.81679e-163	2.51729e-163	1.26522e-163	-6.56354e-165	-1.95266e-163	-1.98228e-164	9.59739e-163	5.64154e-164	6.15725e-164	7.3277e-165	1.72914e-164	2.35016e-163	1.40839e-163	5.34661e-163	-3.99131e-164	-2.62402e-163	-2.04963e-163	1.73358e-163	-2.97611e-163	-7.22745e-163	-3.23134e-163	4.95739e-163	1.6331e-163	0
-6.83381e-163	-3.80875e-163	1.94989e-163	-5.56877e-164	-2.07694e-163	-9.12203e-163	7.32086e-163	-3.81679e-163	2.51729e-163	1.26522e-163	-6.56354e-165	-1.95266e-163	-1.98228e-164	9.59739e-163	5.64154e-164	6.15725e-164	7.3277e-165	1.72914e-164	2.35016e-163	1.40839e-163	5.34661e-163	-3.99131e-164	-2.62402e-163	-2.04963e-163	1.73358e-163	-2.97611e-163	-7.22745e-163	-3.23134e-163	4.95739e-163	1.6331e-163	0
-6.83381e-163	-3.80875e-163	1.94989e-163	-5.56877e-164	-2.07694e-163	-9.12203e-163	7.32086e-163	-3.81679e-163	2.51729e-163	1.26522e-163	-6.56354e-165	-1.95266e-163	-1.98228e-164	9.59739e-163	5.64154e-164	6.15725e-164	7.3277e-165	1.72914e-164	2.35016e-163	1.40839e-163	5.34661e-163	-3.99131e-164	-2.62402e-163	-2.04963e-163	1.73358e-163	-2.97611e-163	-7.22745e-163	-3.23134e-163	4.95739e-163	1.6331e-163	0
-6.83381e-163	-3.80875e-163	1.94989e-163	-5.56877e-164	-2.07694e-163	-9.12203e-163	7.32086e-163	-3.81679e-163	2.51729e-163	1.26522e-163	-6.56354e-165	-1.95266e-163	-1.98228e-164	9.59739e-163	5.64154e-164	6.15725e-164	7.3277e-165	1.72914e-164	2.35016e-163	1.40839e-163	5.34661e-163	-3.99131e-164	-2.62402e-163	-2.04963e-163	1.73358e-163	-2.97611e-163	-7.22745e-163	-3.23134e-163	4.95739e-163	1.6331e-163	0
-6.83381e-163	-3.80875e-163	1.94989e-163	-5.56877e-164	-2.07694e-163	-9.12203e-163	7.32086e-163	-3.81679e-163	2.51729e-163	1.26522e-163	-6.56354e-165	-1.95266e-163	-1.98228e-164	9.59739e-163	5.64154e-164	6.15725e-164	7.3277e-165	1.72914e-164	2.35016e-163	1.40839e-163	5.34661e-163	-3.99131e-164	-2.62402e-163	-2.04963e-163	1.73358e-163	-2.97611e-163	-7.22745e-163	-3.23134e-163	4.95739e-163	1.6331e-163	0
-6.83381e-163	-3.80875e-163	1.94989e-163	-5.56877e-164	-2.07694e-163	-9.12203e-163	7.32086e-163	-3.81679e-163	2.51729e-163	1.26522e-163	-6.56354e-165	-1.95266e-163	-1.98228e-164	9.59739e-163	5.64154e-164	6.15725e-164	7.3277e-165	1.72914e-164	2.35016e-163	1.40839e-163	5.34661e-163	-3.99131e-164	-2.62402e-163	-2.04963e-163	1.73358e-163	-2.97611e-163	-7.22745e-163	-3.23134e-163	4.95739e-163	1.6331e-163	0
-6.83381e-163	-3.80875e-163	1.94989e-163	-5.56877e-164	-2.07694e-163	-9.12203e-163	7.32086e-163	-3.81679e-163	2.51729e-163	1.26522e-163	-6.56354e-165	-1.95266e-163	-1.98228e-164	9.59739e-163	5.64154e-164	6.15725e-164	7.3277e-165	1.72914e-164	2.35016e-163	1.40839e-163	5.34661e-163	-3.99131e-164	-2.62402e-163	-2.04963e-163	1.73358e-163	-2.97611e-163	-7.22745e-163	-3.23134e-163	4.95739e-163	1.6331e-163	0
-6.83381e-163	-3.80875e-163	1.94989e-163	-5.56877e-164	-2.07694e-163	-9.12203e-163	7.32086e-163	-3.81679e-163	2.51729e-163	1.26522e-163	-6.56354e-165	-1.95266e-163	-1.98228e-164	9.59739e-163	5.64154e-164	6.15725e-164	7.3277e-165	1.72914e-164	2.35016e-163	1.40839e-163	5.34661e-163	-3.99131e-164	-2.62402e-163	-2.04963e-163	1.73358e-163	-2.97611e-163	-7.22745e-163	-3.23134e-163	4.95739e-163	1.6331e-163	0
-6.83381e-163	-3.80875e-163	1.94989e-163	-5.56877e-164	-2.07694e-163	-9.12203e-163	7.32086e-163	-3.81679e-163	2.51729e-163	1.26522e-163	-6.56354e-165	-1.95266e-163	-1.98228e-164	9.59739e-163	5.64154e-164	6.15725e-164	7.3277e-165	1.72914e-164	2.35016e-163	1.40839e-163	5.34661e-163	-3.99131e-164	-2.62402e-163	-2.04963e-163	1.73358e-163	-2.97611e-163	-7.22745e-163	-3.23134e-163	4.95739e-163	1.6331e-163	0
-6.83381e-163	-3.80875e-163	1.94989e-163	-5.56877e-164	-2.07694e-163	-9.12203e-163	7.32086e-163	-3.81679e-163	2.51729e-163	1.26522e-163	-6.56354e-165	-1.95266e-163	-1.98228e-164	9.59739e-163	5.64154e-164	6.15725e-164	7.3277e-165	1.72914e-164	2.35016e-163	1.40839e-163	5.34661e-163	-3.99131e-164	-2.62402e-163	-2.04963e-163	1.73358e-163	-2.97611e-163	-7.22745e-163	-3.23134e-163	4.95739e-163	1.6331e-163	0
-6.83381e-163	-3.80875e-163	1.94989e-163	-5.56877e-164	-2.07694e-163	-9.12203e-163	7.32086e-163	-3.81679e-163	2.51729e-163	1.26522e-163	-6.56354e-165	-1.95266e-163	-1.98228e-164	9.59739e-163	5.64154e-164	6.15725e-164	7.3277e-165	1.72914e-164	2.35016e-163	1.40839e-163	5.34661e-163	-3.99131e-164	-2.62402e-163	-2.04963e-163	1.73358e-163	-2.97611e-163	-7.22745e-163	-3.23134e-163	4.95739e-163	1.6331e-163	0
-6.83381e-163	-3.80875e-163	1.94989e-163	-5.56877e-164	-2.07694e-163	-9.12203e-163	7.32086e-163	-3.81679e-163	2.51729e-163	1.26522e-163	-6.56354e-165	-1.95266e-163	-1.98228e-164	9.59739e-163	5.64154e-164	6.15725e-164	7.3277e-165	1.72914e-164	2.35016e-163	1.40839e-163	5.34661e-163	-3.99131e-164	-2.62402e-163	-2.04963e-163	1.73358e-163	-2.97611e-163	-7.22745e-163	-3.23134e-163	4.95739e-163	1.6331e-163	0
-6.83381e-163	-3.80875e-163	1.94989e-163	-5.56877e-164	-2.07694e-163	-9.12203e-163	7.32086e-163	-3.81679e-163	2.51729e-163	1.26522e-163	-6.56354e-165	-1.95266e-163	-1.98228e-164	9.59739e-163	5.64154e-164	6.15725e-164	7.3277e-165	1.72914e-164	2.35016e-163	1.40839e-163	5.34661e-163	-3.99131e-164	-2.62402e-163	-2.04963e-163	1.73358e-163	-2.97611e-163	-7.22745e-163	-3.23134e-163	4.95739e-163	1.6331e-163	0
-6.83381e-163	-3.80875e-163	1.94989e-163	-5.56877e-164	-2.07694e-163	-9.12203e-163	7.32086e-163	-3.81679e-163	2.51729e-163	1.26522e-163	-6.56354e-165	-1.95266e-163	-1.98228e-164	9.59739e-163	5.64154e-164	6.15725e-164	7.3277e-165	1.72914e-164	2.35016e-163	1.40839e-163	5.34661e-163	-3.99131e-164	-2.62402e-163	-2.04963e-163	1.73358e-163	-2.97611e-163	-7.22745e-163	-3.23134e-163	4.95739e-163	1.6331e-163	0
-6.83381e-163	-3.80875e-163	1.94989e-163	-5.56877e-164	-2.07694e-163	-9.12203e-163	7.32086e-163	-3.81679e-163	2.51729e-163	1.26522e-163	-6.56354e-165	-1.95266e-163	-1.98228e-164	9.59739e-163	5.64154e-164	6.15725e-164	7.3277e-165	1.72914e-164	2.35016e-163	1.40839e-163	5.34661e-163	-3.99131e-164	-2.62402e-163	-2.04963e-163	1.73358e-163	-2.97611e-163	-7.22745e-163	-3.23134e-163	4.95739e-163	1.6331e-163	0
-6.83381e-163	-3.80875e-163	1.94989e-163	-5.56877e-164	-2.07694e-163	-9.12203e-163	7.32086e-163	-3.81679e-163	2.51729e-163	1.26522e-163	-6.56354e-165	-1.95266e-163	-1.98228e-164	9.59739e-163	5.64154e-164	6.15725e-164	7.3277e-165	1.72914e-164	2.35016e-163	1.40839e-163	5.34661e-163	-3.99131e-164	-2.62402e-163	-2.04963e-163	1.73358e-163	-2.97611e-163	-7.22745e-163	-3.23134e-163	4.95739e-163	1.6331e-163	0
-6.83381e-163	-3.80875e-163	1.94989e-163	-5.56877e-164	-2.07694e-163	-9.12203e-163	7.32086e-163	-3.81679e-163	2.51729e-163	1.26522e-163	-6.56354e-165	-1.95266e-163	-1.98228e-164	9.59739e-163	5.64154e-164	6.15725e-164	7.3277e-165	1.72914e-164	2.35016e-163	1.40839e-163	5.34661e-163	-3.99131e-164	-2.62402e-163	-2.04963e-163	1.73358e-163	-2.97611e-163	-7.22745e-163	-3.23134e-163	4.95739e-163	1.6331e-163	0
-6.83381e-163	-3.80875e-163	1.94989e-163	-5.56877e-164	-2.07694e-163	-9.12203e-163	7.32086e-163	-3.81679e-163	2.51729e-163	1.26522e-163	-6.56354e-165	-1.95266e-163	-1.98228e-164	9.59739e-163	5.64154e-164	6.15725e-164	7.3277e-165	1.72914e-164	2.35016e-163	1.40839e-163	5.34661e-163	-3.99131e-164	-2.62402e-163	-2.04963e-163	1.73358e-163	-2.97611e-163	-7.22745e-163	-3.23134e-163	4.95739e-163	1.6331e-163	0
-6.83381e-163	-3.80875e-163	1.94989e-163	-5.56877e-164	-2.07694e-163	-9.12203e-163	7.32086e-163	-3.81679e-163	2.51729e-163	1.26522e-163	-6.56354e-165	-1.95266e-163	-1.98228e-164	9.59739e-163	5.64154e-164	6.15725e-164	7.3277e-165	1.72914e-164	2.35016e-163	1.40839e-163	5.34661e-163	-3.99131e-164	-2.62402e-163	-2.04963e-163	1.73358e-163	-2.97611e-163	-7.22745e-163	-3.23134e-163	4.95739e-163	1.6331e-163	0
-6.83381e-163	-3.80875e-163	1.94989e-163	-5.56877e-164	-2.07694e-163	-9.12203e-163	7.32086e-163	-3.81679e-163	2.51729e-163	1.26522e-163	-6.56354e-165	-1.95266e-163	-1.98228e-164	9.59739e-163	5.64154e-164	6.15725e-164	7.3277e-165	1.72914e-164	2.35016e-163	1.40839e-163	5.34661e-163	-3.99131e-164	-2.62402e-163	-2.04963e-163	1.73358e-163	-2.97611e-163	-7.22745e-163	-3.23134e-163	4.95739e-163	1.6331e-163	0
-6.83381e-163	-3.80875e-163	1.94989e-163	-5.56877e-164	-2.07694e-163	-9.12203e-163	7.32086e-163	-3.81679e-163	2.51729e-163	1.26522e-163	-6.56354e-165	-1.95266e-163	-1.98228e-164	9.59739e-163	5.64154e-164	6.15725e-164	7.3277e-165	1.72914e-164	2.35016e-163	1.40839e-163	5.34661e-163	-3.99131e-164	-2.62402e-163	-2.04963e-163	1.73358e-163	-2.97611e-163	-7.22745e-163	-3.23134e-163	4.95739e-163	1.6331e-163	0
-6.83381e-163	-3.80875e-163	1.94989e-163	-5.56877e-164	-2.07694e-163	-9.12203e-163	7.32086e-163	-3.81679e-163	2.51729e-163	1.26522e-163	-6.56354e-165	-1.95266e-163	-1.98228e-164	9.59739e-163	5.64154e-164	6.15725e-164	7.3277e-165	1.72914e-164	2.35016e-163	1.40839e-163	5.34661e-163	-3.99131e-164	-2.62402e-163	-2.04963e-163	1.73358e-163	-2.97611e-163	-7.22745e-163	-3.23134e-163	4.95739e-163	1.6331e-163	0
-6.83381e-163	-3.80875e-163	1.94989e-163	-5.56877e-164	-2.07694e-163	-9.12203e-163	7.32086e-163	-3.81679e-163	2.51729e-163	1.26522e-163	-6.56354e-165	-1.95266e-163	-1.98228e-164	9.59739e-163	5.64154e-164	6.15725e-164	7.3277e-165	1.72914e-164	2.35016e-163	1.40839e-163	5.34661e-163	-3.99131e-164	-2.62402e-163	-2.04963e-163	1.73358e-163	-2.97611e-163	-7.22745e-163	-3.23134e-163	4.95739e-163	1.6331e-163	0
-6.83381e-163	-3.80875e-163	1.94989e-163	-5.56877e-164	-2.07694e-163	-9.12203e-163	7.32086e-163	-3.81679e-163	2.51729e-163	1.26522e-163	-6.56354e-165	-1.95266e-163	-1.98228e-164	9.59739e-163	5.64154e-164	6.15725e-164	7.3277e-165	1.72914e-164	2.35016e-163	1.40839e-163	5.34661e-163	-3.99131e-164	-2.62402e-163	-2.04963e-163	1.73358e-163	-2.97611e-163	-7.22745e-163	-3.23134e-163	4.95739e-163	1.6331e-163	0
-6.83381e-163	-3.80875e-163	1.94989e-163	-5.56877e-164	-2.07694e-163	-9.12203e-163	7.32086e-163	-3.81679e-163	2.51729e-163	1.26522e-163	-6.56354e-165	-1.95266e-163	-1.98228e-164	9.59739e-163	5.64154e-164	6.15725e-164	7.3277e-165	1.72914e-164	2.35016e-163	1.40839e-163	5.34661e-163	-3.99131e-164	-2.62402e-163	-2.04963e-163	1.73358e-163	-2.97611e-163	-7.22745e-163	-3.23134e-163	4.95739e-163	1.6331e-163	0
-6.83381e-163	-3.80875e-163	1.94989e-163	-5.56877e-164	-2.07694e-163	-9.12203e-163	7.32086e-163	-3.81679e-163	2.51729e-163	1.26522e-163	-6.56354e-165	-1.95266e-163	-1.98228e-164	9.59739e-163	5.64154e-164	6.15725e-164	7.3277e-165	1.72914e-164	2.35016e-163	1.40839e-163	5.34661e-163	-3.99131e-164	-2.62402e-163	-2.04963e-163	1.73358e-163	-2.97611e-163	-7.22745e-163	-3.23134e-163	4.95739e-163	1.6331e-163	0
-6.83381e-163	-3.80875e-163	1.94989e-163	-5.56877e-164	-2.07694e-163	-9.12203e-163	7.32086e-163	-3.81679e-163	2.51729e-163	1.26522e-163	-6.56354e-165	-1.95266e-163	-1.98228e-164	9.59739e-163	5.64154e-164	6.15725e-164	7.3277e-165	1.72914e-164	2.35016e-163	1.40839e-163	5.34661e-163	-3.99131e-164	-2.62402e-163	-2.04963e-163	1.73358e-163	-2.97611e-163	-7.22745e-163	-3.23134e-163	4.95739e-163	1.6331e-163	0
-6.83381e-163	-3.80875e-163	1.94989e-163	-5.56877e-164	-2.07694e-163	-9.12203e-163	7.32086e-163	-3.81679e-163	2.51729e-163	1.26522e-163	-6.56354e-165	-1.95266e-163	-1.98228e-164	9.59739e-163	5.64154e-164	6.15725e-164	7.3277e-165	1.72914e-164	2.35016e-163	1.40839e-163	5.34661e-163	-3.99131e-164	-2.62402e-163	-2.04963e-163	1.73358e-163	-2.97611e-163	-7.22745e-163	-3.23134e-163	4.95739e-163	1.6331e-163	0
-6.83381e-163	-3.80875e-163	1.94989e-163	-5.56877e-164	-2.07694e-163	-9.12203e-163	7.32086e-163	-3.81679e-163	2.51729e-163	1.26522e-163	-6.56354e-165	-1.95266e-163	-1.98228e-164	9.59739e-163	5.64154e-164	6.15725e-164	7.3277e-165	1.72914e-164	2.35016e-163	1.40839e-163	5.34661e-163	-3.99131e-164	-2.62402e-163	-2.04963e-163	1.73358e-163	-2.97611e-163	-7.22745e-163	-3.23134e-163	4.95739e-163	1.6331e-163	0
-6.83381e-163	-3.80875e-163	1.94989e-163	-5.56877e-164	-2.07694e-163	-9.12203e-163	7.32086e-163	-3.81679e-163	2.51729e-163	1.26522e-163	-6.56354e-165	-1.95266e-163	-1.98228e-164	9.59739e-163	5.64154e-164	6.15725e-164	7.3277e-165	1.72914e-164	2.35016e-163	1.40839e-163	5.34661e-163	-3.99131e-164	-2.62402e-163	-2.04963e-163	1.73358e-163	-2.97611e-163	-7.22745e-163	-3.23134e-163	4.95739e-163	1.6331e-163	0
-6.83381e-163	-3.80875e-163	1.94989e-163	-5.56877e-164	-2.07694e-163	-9.12203e-163	7.32086e-163	-3.81679e-163	2.51729e-163	1.26522e-163	-6.56354e-165	-1.95266e-163	-1.98228e-164	9.59739e-163	5.64154e-164	6.15725e-164	7.3277e-165	1.72914e-164	2.35016e-163	1.40839e-163	5.34661e-163	-3.99131e-164	-2.62402e-163	-2.04963e-163	1.73358e-163	-2.97611e-163	-7.22745e-163	-3.23134e-163	4.95739e-163	1.6331e-163	0
-6.83381e-163	-3.80875e-163	1.94989e-163	-5.56877e-164	-2.07694e-163	-9.12203e-163	7.32086e-163	-3.81679e-163	2.51729e-163	1.26522e-163	-6.56354e-165	-1.95266e-163	-1.98228e-164	9.59739e-163	5.64154e-164	6.15725e-164	7.3277e-165	1.72914e-164	2.35016e-163	1.40839e-163	5.34661e-163	-3.99131e-164	-2.62402e-163	-2.04963e-163	1.73358e-163	-2.97611e-163	-7.22745e-163	-3.23134e-163	4.95739e-163	1.6331e-163	0
-6.83381e-163	-3.80875e-163	1.94989e-163	-5.56877e-164	-2.07694e-163	-9.12203e-163	7.32086e-163	-3.81679e-163	2.51729e-163	1.26522e-163	-6.56354e-165	-1.95266e-163	-1.98228e-164	9.59739e-163	5.64154e-164	6.15725e-164	7.3277e-165	1.72914e-164	2.35016e-163	1.40839e-163	5.34661e-163	-3.99131e-164	-2.62402e-163	-2.04963e-163	1.73358e-163	-2.97611e-163	-7.22745e-163	-3.23134e-163	4.95739e-163	1.6331e-163	0
-6.83381e-163	-3.80875e-163	1.94989e-163	-5.56877e-164	-2.07694e-163	-9.12203e-163	7.32086e-163	-3.81679e-163	2.51729e-163	1.26522e-163	-6.56354e-165	-1.95266e-163	-1.98228e-164	9.59739e-163	5.64154e-164	6.15725e-164	7.3277e-165	1.72914e-164	2.35016e-163	1.40839e-163	5.34661e-163	-3.99131e-164	-2.62402e-163	-2.04963e-163	1.73358e-163	-2.97611e-163	-7.22745e-163	-3.23134e-163	4.95739e-163	1.6331e-163	0
-6.83381e-163	-3.80875e-163	1.94989e-163	-5.56877e-164	-2.07694e-163	-9.12203e-163	7.32086e-163	-3.81679e-163	2.51729e-163	1.26522e-163	-6.56354e-165	-1.95266e-163	-1.98228e-164	9.59739e-163	5.64154e-164	6.15725e-164	7.3277e-165	1.72914e-164	2.35016e-163	1.40839e-163	5.34661e-163	-3.99131e-164	-2.62402e-163	-2.04963e-163	1.73358e-163	-2.97611e-163	-7.22745e-163	-3.23134e-163	4.95739e-163	1.6331e-163	0
-6.83381e-163	-3.80875e-163	1.94989e-163	-5.56877e-164	-2.07694e-163	-9.12203e-163	7.32086e-163	-3.81679e-163	2.51729e-163	1.26522e-163	-6.56354e-165	-1.95266e-163	-1.98228e-164	9.59739e-163	5.64154e-164	6.15725e-164	7.3277e-165	1.72914e-164	2.35016e-163	1.40839e-163	5.34661e-163	-3.99131e-164	-2.62402e-163	-2.04963e-163	1.73358e-163	-2.97611e-163	-7.22745e-163	-3.23134e-163	4.95739e-163	1.6331e-163	0
-6.83381e-163	-3.80875e-163	1.94989e-163	-5.56877e-164	-2.07694e-163	-9.12203e-163	7.32086e-163	-3.81679e-163	2.51729e-163	1.26522e-163	-6.56354e-165	-1.95266e-163	-1.98228e-164	9.59739e-163	5.64154e-164	6.15725e-164	7.3277e-165	1.72914e-164	2.35016e-163	1.40839e-163	5.34661e-163	-3.99131e-164	-2.62402e-163	-2.04963e-163	1.73358e-163	-2.97611e-163	-7.22745e-163	-3.23134e-163	4.95739e-163	1.6331e-163	0
-6.83381e-163	-3.80875e-163	1.94989e-163	-5.56877e-164	-2.07694e-163	-9.12203e-163	7.32086e-163	-3.81679e-163	2.51729e-163	1.26522e-163	-6.56354e-165	-1.95266e-163	-1.98228e-164	9.59739e-163	5.64154e-164	6.15725e-164	7.3277e-165	1.72914e-164	2.35016e-163	1.40839e-163	5.34661e-163	-3.99131e-164	-2.62402e-163	-2.04963e-163	1.73358e-163	-2.97611e-163	-7.22745e-163	-3.23134e-163	4.95739e-163	1.6331e-163	0
-6.83381e-163	-3.80875e-163	1.94989e-163	-5.56877e-164	-2.07694e-163	-9.12203e-163	7.32086e-163	-3.81679e-163	2.51729e-163	1.26522e-163	-6.56354e-165	-1.95266e-163	-1.98228e-164	9.59739e-163	5.64154e-164	6.15725e-164	7.3277e-165	1.72914e-164	2.35016e-163	1.40839e-163	5.34661e-163	-3.99131e-164	-2.62402e-163	-2.04963e-163	1.73358e-163	-2.97611e-163	-7.22745e-163	-3.23134e-163	4.95739e-163	1.6331e-163	0
-6.83381e-163	-3.80875e-163	1.94989e-163	-5.56877e-164	-2.07694e-163	-9.12203e-163	7.32086e-163	-3.81679e-163	2.51729e-163	1.26522e-163	-6.56354e-165	-1.95266e-163	-1.98228e-164	9.59739e-163	5.64154e-164	6.15725e-164	7.3277e-165	1.72914e-164	2.35016e-163	1.40839e-163	5.34661e-163	-3.99131e-164	-2.62402e-163	-2.04963e-163	1.73358e-163	-2.97611e-163	-7.22745e-163	-3.23134e-163	4.95739e-163	1.6331e-163	0
-6.83381e-163	-3.80875e-163	1.94989e-163	-5.56877e-164	-2.07694e-163	-9.12203e-163	7.32086e-163	-3.81679e-163	2.51729e-163	1.26522e-163	-6.56354e-165	-1.95266e-163	-1.98228e-164	9.59739e-163	5.64154e-164	6.15725e-164	7.3277e-165	1.72914e-164	2.35016e-163	1.40839e-163	5.34661e-163	-3.99131e-164	-2.62402e-163	-2.04963e-163	1.73358e-163	-2.97611e-163	-7.22745e-163	-3.23134e-163	4.95739e-163	1.6331e-163	0
-6.83381e-163	-3.80875e-163	1.94989e-163	-5.56877e-164	-2.07694e-163	-9.12203e-163	7.32086e-163	-3.81679e-163	2.51729e-163	1.26522e-163	-6.56354e-165	-1.95266e-163	-1.98228e-164	9.59739e-163	5.64154e-164	6.15725e-164	7.3277e-165	1.72914e-164	2.35016e-163	1.40839e-163	5.34661e-163	-3.99131e-164	-2.62402e-163	-2.04963e-163	1.73358e-163	-2.97611e-163	-7.22745e-163	-3.23134e-163	4.95739e-163	1.6331e-163	0
-6.83381e-163	-3.80875e-163	1.94989e-163	-5.56877e-164	-2.07694e-163	-9.12203e-163	7.32086e-163	-3.81679e-163	2.51729e-163	1.26522e-163	-6.56354e-165	-1.95266e-163	-1.98228e-164	9.59739e-163	5.64154e-164	6.15725e-164	7.3277e-165	1.72914e-164	2.35016e-163	1.40839e-163	5.34661e-163	-3.99131e-164	-2.62402e-163	-2.04963e-163	1.73358e-163	-2.97611e-163	-7.22745e-163	-3.23134e-163	4.95739e-163	1.6331e-163	0
-6.83381e-163	-3.80875e-163	1.94989e-163	-5.56877e-164	-2.07694e-163	-9.12203e-163	7.32086e-163	-3.81679e-163	2.51729e-163	1.26522e-163	-6.56354e-165	-1.95266e-163	-1.98228e-164	9.59739e-163	5.64154e-164	6.15725e-164	7.3277e-165	1.72914e-164	2.35016e-163	1.40839e-163	5.34661e-163	-3.99131e-164	-2.62402e-163	-2.04963e-163	1.73358e-163	-2.97611e-163	-7.22745e-163	-3.23134e-163	4.95739e-163	1.6331e-163	0
-6.83381e-163	-3.80875e-163	1.94989e-163	-5.56877e-164	-2.07694e-163	-9.12203e-163	7.32086e-163	-3.81679e-163	2.51729e-163	1.26522e-163	-6.56354e-165	-1.95266e-163	-1.98228e-164	9.59739e-163	5.64154e-164	6.15725e-164	7.3277e-165	1.72914e-164	2.35016e-163	1.40839e-163	5.34661e-163	-3.99131e-164	-2.62402e-163	-2.04963e-163	1.73358e-163	-2.97611e-163	-7.22745e-163	-3.23134e-163	4.95739e-163	1.6331e-163	0
-6.83381e-163	-3.80875e-163	1.94989e-163	-5.56877e-164	-2.07694e-163	-9.12203e-163	7.32086e-163	-3.81679e-163	2.51729e-163	1.26522e-163	-6.56354e-165	-1.95266e-163	-1.98228e-164	9.59739e-163	5.64154e-164	6.15725e-164	7.3277e-165	1.72914e-164	2.35016e-163	1.40839e-163	5.34661e-163	-3.99131e-164	-2.62402e-163	-2.04963e-163	1.73358e-163	-2.97611e-163	-7.22745e-163	-3.23134e-163	4.95739e-163	1.6331e-163	0
-6.83381e-163	-3.80875e-163	1.94989e-163	-5.56877e-164	-2.07694e-163	-9.12203e-163	7.32086e-163	-3.81679e-163	2.51729e-163	1.26522e-163	-6.56354e-165	-1.95266e-163	-1.98228e-164	9.59739e-163	5.64154e-164	6.15725e-164	7.3277e-165	1.72914e-164	2.35016e-163	1.40839e-163	5.34661e-163	-3.99131e-164	-2.62402e-163	-2.04963e-163	1.73358e-163	-2.97611e-163	-7.22745e-163	-3.23134e-163	4.95739e-163	1.6331e-163	0
-6.83381e-163	-3.80875e-163	1.94989e-163	-5.56877e-164	-2.07694e-163	-9.12203e-163	7.32086e-163	-3.81679e-163	2.51729e-163	1.26522e-163	-6.56354e-165	-1.95266e-163	-1.98228e-164	9.59739e-163	5.64154e-164	6.15725e-164	7.3277e-165	1.72914e-164	2.35016e-163	1.40839e-163	5.34661e-163	-3.99131e-164	-2.62402e-163	-2.04963e-163	1.73358e-163	-2.97611e-163	-7.22745e-163	-3.23134e-163	4.95739e-163	1.6331e-163	0
-6.83381e-163	-3.80875e-163	1.94989e-163	-5.56877e-164	-2.07694e-163	-9.12203e-163	7.32086e-163	-3.81679e-163	2.51729e-163	1.26522e-163	-6.56354e-165	-1.95266e-163	-1.98228e-164	9.59739e-163	5.64154e-164	6.15725e-164	7.3277e-165	1.72914e-164	2.35016e-163	1.40839e-163	5.34661e-163	-3.99131e-164	-2.62402e-163	-2.04963e-163	1.73358e-163	-2.97611e-163	-7.22745e-163	-3.23134e-163	4.95739e-163	1.6331e-163	0
-6.83381e-163	-3.80875e-163	1.94989e-163	-5.56877e-164	-2.07694e-163	-9.12203e-163	7.32086e-163	-3.81679e-163	2.51729e-163	1.26522e-163	-6.56354e-165	-1.95266e-163	-1.98228e-164	9.59739e-163	5.64154e-164	6.15725e-164	7.3277e-165	1.72914e-164	2.35016e-163	1.40839e-163	5.34661e-163	-3.99131e-164	-2.62402e-163	-2.04963e-163	1.73358e-163	-2.97611e-163	-7.22745e-163	-3.23134e-163	4.95739e-163	1.6331e-163	0
-6.83381e-163	-3.80875e-163	1.94989e-163	-5.56877e-164	-2.07694e-163	-9.12203e-163	7.32086e-163	-3.81679e-163	2.51729e-163	1.26522e-163	-6.56354e-165	-1.95266e-163	-1.98228e-164	9.59739e-163	5.64154e-164	6.15725e-164	7.3277e-165	1.72914e-164	2.35016e-163	1.40839e-163	5.34661e-163	-3.99131e-164	-2.62402e-163	-2.04963e-163	1.73358e-163	-2.97611e-163	-7.22745e-163	-3.23134e-163	4.95739e-163	1.6331e-163	0
-6.83381e-163	-3.80875e-163	1.94989e-163	-5.56877e-164	-2.07694e-163	-9.12203e-163	7.32086e-163	-3.81679e-163	2.51729e-163	1.26522e-163	-6.56354e-165	-1.95266e-163	-1.98228e-164	9.59739e-163	5.64154e-164	6.15725e-164	7.3277e-165	1.72914e-164	2.35016e-163	1.40839e-163	5.34661e-163	-3.99131e-164	-2.62402e-163	-2.04963e-163	1.73358e-163	-2.97611e-163	-7.22745e-163	-3.23134e-163	4.95739e-163	1.6331e-163	0
-6.83381e-163	-3.80875e-163	1.94989e-163	-5.56877e-164	-2.07694e-163	-9.12203e-163	7.32086e-163	-3.81679e-163	2.51729e-163	1.26522e-163	-6.56354e-165	-1.95266e-163	-1.98228e-164	9.59739e-163	5.64154e-164	6.15725e-164	7.3277e-165	1.72914e-164	2.35016e-163	1.40839e-163	5.34661e-163	-3.99131e-164	-2.62402e-163	-2.04963e-163	1.73358e-163	-2.97611e-163	-7.22745e-163	-3.23134e-163	4.95739e-163	1.6331e-163	0
-6.83381e-163	-3.80875e-163	1.94989e-163	-5.56877e-164	-2.07694e-163	-9.12203e-163	7.32086e-163	-3.81679e-163	2.51729e-163	1.26522e-163	-6.56354e-165	-1.95266e-163	-1.98228e-164	9.59739e-163	5.64154e-164	6.15725e-164	7.3277e-165	1.72914e-164	2.35016e-163	1.40839e-163	5.34661e-163	-3.99131e-164	-2.62402e-163	-2.04963e-163	1.73358e-163	-2.97611e-163	-7.22745e-163	-3.23134e-163	4.95739e-163	1.6331e-163	0
-6.83381e-163	-3.80875e-163	1.94989e-163	-5.56877e-164	-2.07694e-163	-9.12203e-163	7.32086e-163	-3.81679e-163	2.51729e-163	1.26522e-163	-6.56354e-165	-1.95266e-163	-1.98228e-164	9.59739e-163	5.64154e-164	6.15725e-164	7.3277e-165	1.72914e-164	2.35016e-163	1.40839e-163	5.34661e-163	-3.99131e-164	-2.62402e-163	-2.04963e-163	1.73358e-163	-2.97611e-163	-7.22745e-163	-3.23134e-163	4.95739e-163	1.6331e-163	0
-6.83381e-163	-3.80875e-163	1.94989e-163	-5.56877e-164	-2.07694e-163	-9.12203e-163	7.32086e-163	-3.81679e-163	2.51729e-163	1.26522e-163	-6.56354e-165	-1.95266e-163	-1.98228e-164	9.59739e-163	5.64154e-164	6.15725e-164	7.3277e-165	1.72914e-164	2.35016e-163	1.40839e-163	5.34661e-163	-3.99131e-164	-2.62402e-163	-2.04963e-163	1.73358e-163	-2.97611e-163	-7.22745e-163	-3.23134e-163	4.95739e-163	1.6331e-163	0
-6.83381e-163	-3.80875e-163	1.94989e-163	-5.56877e-164	-2.07694e-163	-9.12203e-163	7.32086e-163	-3.81679e-163	2.51729e-163	1.26522e-163	-6.56354e-165	-1.95266e-163	-1.98228e-164	9.59739e-163	5.64154e-164	6.15725e-164	7.3277e-165	1.72914e-164	2.35016e-163	1.40839e-163	5.34661e-163	-3.99131e-164	-2.62402e-163	-2.04963e-163	1.73358e-163	-2.97611e-163	-7.22745e-163	-3.23134e-163	4.95739e-163	1.6331e-163	0
-6.83381e-163	-3.80875e-163	1.94989e-163	-5.56877e-164	-2.07694e-163	-9.12203e-163	7.32086e-163	-3.81679e-163	2.51729e-163	1.26522e-163	-6.56354e-165	-1.95266e-163	-1.98228e-164	9.59739e-163	5.64154e-164	6.15725e-164	7.3277e-165	1.72914e-164	2.35016e-163	1.40839e-163	5.34661e-163	-3.99131e-164	-2.62402e-163	-2.04963e-163	1.73358e-163	-2.97611e-163	-7.22745e-163	-3.23134e-163	4.95739e-163	1.6331e-163	0
-6.83381e-163	-3.80875e-163	1.94989e-163	-5.56877e-164	-2.07694e-163	-9.12203e-163	7.32086e-163	-3.81679e-163	2.51729e-163	1.26522e-163	-6.56354e-165	-1.95266e-163	-1.98228e-164	9.59739e-163	5.64154e-164	6.15725e-164	7.3277e-165	1.72914e-164	2.35016e-163	1.40839e-163	5.34661e-163	-3.99131e-164	-2.62402e-163	-2.04963e-163	1.73358e-163	-2.97611e-163	-7.22745e-163	-3.23134e-163	4.95739e-163	1.6331e-163	0
-6.83381e-163	-3.80875e-163	1.94989e-163	-5.56877e-164	-2.07694e-163	-9.12203e-163	7.32086e-163	-3.81679e-163	2.51729e-163	1.26522e-163	-6.56354e-165	-1.95266e-163	-1.98228e-164	9.59739e-163	5.64154e-164	6.15725e-164	7.3277e-165	1.72914e-164	2.35016e-163	1.40839e-163	5.34661e-163	-3.99131e-164	-2.62402e-163	-2.04963e-163	1.73358e-163	-2.97611e-163	-7.22745e-163	-3.23134e-163	4.95739e-163	1.6331e-163	0
-6.83381e-163	-3.80875e-163	1.94989e-163	-5.56877e-164	-2.07694e-163	-9.12203e-163	7.32086e-163	-3.81679e-163	2.51729e-163	1.26522e-163	-6.56354e-165	-1.95266e-163	-1.98228e-164	9.59739e-163	5.64154e-164	6.15725e-164	7.3277e-165	1.72914e-164	2.35016e-163	1.40839e-163	5.34661e-163	-3.99131e-164	-2.62402e-163	-2.04963e-163	1.73358e-163	-2.97611e-163	-7.22745e-163	-3.23134e-163	4.95739e-163	1.6331e-163	0
-6.83381e-163	-3.80875e-163	1.94989e-163	-5.56877e-164	-2.07694e-163	-9.12203e-163	7.32086e-163	-3.81679e-163	2.51729e-163	1.26522e-163	-6.56354e-165	-1.95266e-163	-1.98228e-164	9.59739e-163	5.64154e-164	6.15725e-164	7.3277e-165	1.72914e-164	2.35016e-163	1.40839e-163	5.34661e-163	-3.99131e-164	-2.62402e-163	-2.04963e-163	1.73358e-163	-2.97611e-163	-7.22745e-163	-3.23134e-163	4.95739e-163	1.6331e-163	0
-6.83381e-163	-3.80875e-163	1.94989e-163	-5.56877e-164	-2.07694e-163	-9.12203e-163	7.32086e-163	-3.81679e-163	2.51729e-163	1.26522e-163	-6.56354e-165	-1.95266e-163	-1.98228e-164	9.59739e-163	5.64154e-164	6.15725e-164	7.3277e-165	1.72914e-164	2.35016e-163	1.40839e-163	5.34661e-163	-3.99131e-164	-2.62402e-163	-2.04963e-163	1.73358e-163	-2.97611e-163	-7.22745e-163	-3.23134e-163	4.95739e-163	1.6331e-163	0
-6.83381e-163	-3.80875e-163	1.94989e-163	-5.56877e-164	-2.07694e-163	-9.12203e-163	7.32086e-163	-3.81679e-163	2.51729e-163	1.26522e-163	-6.56354e-165	-1.95266e-163	-1.98228e-164	9.59739e-163	5.64154e-164	6.15725e-164	7.3277e-165	1.72914e-164	2.35016e-163	1.40839e-163	5.34661e-163	-3.99131e-164	-2.62402e-163	-2.04963e-163	1.73358e-163	-2.97611e-163	-7.22745e-163	-3.23134e-163	4.95739e-163	1.6331e-163	0
-6.83381e-163	-3.80875e-163	1.94989e-163	-5.56877e-164	-2.07694e-163	-9.12203e-163	7.32086e-163	-3.81679e-163	2.51729e-163	1.26522e-163	-6.56354e-165	-1.95266e-163	-1.98228e-164	9.59739e-163	5.64154e-164	6.15725e-164	7.3277e-165	1.72914e-164	2.35016e-163	1.40839e-163	5.34661e-163	-3.99131e-164	-2.62402e-163	-2.04963e-163	1.73358e-163	-2.97611e-163	-7.22745e-163	-3.23134e-163	4.95739e-163	1.6331e-163	0
-6.83381e-163	-3.80875e-163	1.94989e-163	-5.56877e-164	-2.07694e-163	-9.12203e-163	7.32086e-163	-3.81679e-163	2.51729e-163	1.26522e-163	-6.56354e-165	-1.95266e-163	-1.98228e-164	9.59739e-163	5.64154e-164	6.15725e-164	7.3277e-165	1.72914e-164	2.35016e-163	1.40839e-163	5.34661e-163	-3.99131e-164	-2.62402e-163	-2.04963e-163	1.73358e-163	-2.97611e-163	-7.22745e-163	-3.23134e-163	4.95739e-163	1.6331e-163	0
-6.83381e-163	-3.80875e-163	1.94989e-163	-5.56877e-164	-2.07694e-163	-9.12203e-163	7.32086e-163	-3.81679e-163	2.51729e-163	1.26522e-163	-6.56354e-165	-1.95266e-163	-1.98228e-164	9.59739e-163	5.64154e-164	6.15725e-164	7.3277e-165	1.72914e-164	2.35016e-163	1.40839e-163	5.34661e-163	-3.99131e-164	-2.62402e-163	-2.04963e-163	1.73358e-163	-2.97611e-163	-7.22745e-163	-3.23134e-163	4.95739e-163	1.6331e-163	0
-6.83381e-163	-3.80875e-163	1.94989e-163	-5.56877e-164	-2.07694e-163	-9.12203e-163	7.32086e-163	-3.81679e-163	2.51729e-163	1.26522e-163	-6.56354e-165	-1.95266e-163	-1.98228e-164	9.59739e-163	5.64154e-164	6.15725e-164	7.3277e-165	1.72914e-164	2.35016e-163	1.40839e-163	5.34661e-163	-3.99131e-164	-2.62402e-163	-2.04963e-163	1.73358e-163	-2.97611e-163	-7.22745e-163	-3.23134e-163	4.95739e-163	1.6331e-163	0
-6.83381e-163	-3.80875e-163	1.94989e-163	-5.56877e-164	-2.07694e-163	-9.12203e-163	7.32086e-163	-3.81679e-163	2.51729e-163	1.26522e-163	-6.56354e-165	-1.95266e-163	-1.98228e-164	9.59739e-163	5.64154e-164	6.15725e-164	7.3277e-165	1.72914e-164	2.35016e-163	1.40839e-163	5.34661e-163	-3.99131e-164	-2.62402e-163	-2.04963e-163	1.73358e-163	-2.97611e-163	-7.22745e-163	-3.23134e-163	4.95739e-163	1.6331e-163	0
-6.83381e-163	-3.80875e-163	1.94989e-163	-5.56877e-164	-2.07694e-163	-9.12203e-163	7.32086e-163	-3.81679e-163	2.51729e-163	1.26522e-163	-6.56354e-165	-1.95266e-163	-1.98228e-164	9.59739e-163	5.64154e-164	6.15725e-164	7.3277e-165	1.72914e-164	2.35016e-163	1.40839e-163	5.34661e-163	-3.99131e-164	-2.62402e-163	-2.04963e-163	1.73358e-163	-2.97611e-163	-7.22745e-163	-3.23134e-163	4.95739e-163	1.6331e-163	0
-6.83381e-163	-3.80875e-163	1.94989e-163	-5.56877e-164	-2.07694e-163	-9.12203e-163	7.32086e-163	-3.81679e-163	2.51729e-163	1.26522e-163	-6.56354e-165	-1.95266e-163	-1.98228e-164	9.59739e-163	5.64154e-164	6.15725e-164	7.3277e-165	1.72914e-164	2.35016e-163	1.40839e-163	5.34661e-163	-3.99131e-164	-2.62402e-163	-2.04963e-163	1.73358e-163	-2.97611e-163	-7.22745e-163	-3.23134e-163	4.95739e-163	1.6331e-163	0
-6.83381e-163	-3.80875e-163	1.94989e-163	-5.56877e-164	-2.07694e-163	-9.12203e-163	7.32086e-163	-3.81679e-163	2.51729e-163	1.26522e-163	-6.56354e-165	-1.95266e-163	-1.98228e-164	9.59739e-163	5.64154e-164	6.15725e-164	7.3277e-165	1.72914e-164	2.35016e-163	1.40839e-163	5.34661e-163	-3.99131e-164	-2.62402e-163	-2.04963e-163	1.73358e-163	-2.97611e-163	-7.22745e-163	-3.23134e-163	4.95739e-163	1.6331e-163	0
-6.83381e-163	-3.80875e-163	1.94989e-163	-5.56877e-164	-2.07694e-163	-9.12203e-163	7.32086e-163	-3.81679e-163	2.51729e-163	1.26522e-163	-6.56354e-165	-1.95266e-163	-1.98228e-164	9.59739e-163	5.64154e-164	6.15725e-164	7.3277e-165	1.72914e-164	2.35016e-163	1.40839e-163	5.34661e-163	-3.99131e-164	-2.62402e-163	-2.04963e-163	1.73358e-163	-2.97611e-163	-7.22745e-163	-3.23134e-163	4.95739e-163	1.6331e-163	0
-6.83381e-163	-3.80875e-163	1.94989e-163	-5.56877e-164	-2.07694e-163	-9.12203e-163	7.32086e-163	-3.81679e-163	2.51729e-163	1.26522e-163	-6.56354e-165	-1.95266e-163	-1.98228e-164	9.59739e-163	5.64154e-164	6.15725e-164	7.3277e-165	1.72914e-164	2.35016e-163	1.40839e-163	5.34661e-163	-3.99131e-164	-2.62402e-163	-2.04963e-163	1.73358e-163	-2.97611e-163	-7.22745e-163	-3.23134e-163	4.95739e-163	1.6331e-163	0
-6.83381e-163	-3.80875e-163	1.94989e-163	-5.56877e-164	-2.07694e-163	-9.12203e-163	7.32086e-163	-3.81679e-163	2.51729e-163	1.26522e-163	-6.56354e-165	-1.95266e-163	-1.98228e-164	9.59739e-163	5.64154e-164	6.15725e-164	7.3277e-165	1.72914e-164	2.35016e-163	1.40839e-163	5.34661e-163	-3.99131e-164	-2.62402e-163	-2.04963e-163	1.73358e-163	-2.97611e-163	-7.22745e-163	-3.23134e-163	4.95739e-163	1.6331e-163	0
-6.83381e-163	-3.80875e-163	1.94989e-163	-5.56877e-164	-2.07694e-163	-9.12203e-163	7.32086e-163	-3.81679e-163	2.51729e-163	1.26522e-163	-6.56354e-165	-1.95266e-163	-1.98228e-164	9.59739e-163	5.64154e-164	6.15725e-164	7.3277e-165	1.72914e-164	2.35016e-163	1.40839e-163	5.34661e-163	-3.99131e-164	-2.62402e-163	-2.04963e-163	1.73358e-163	-2.97611e-163	-7.22745e-163	-3.23134e-163	4.95739e-163	1.6331e-163	0
-6.83381e-163	-3.80875e-163	1.94989e-163	-5.56877e-164	-2.07694e-163	-9.12203e-163	7.32086e-163	-3.81679e-163	2.51729e-163	1.26522e-163	-6.56354e-165	-1.95266e-163	-1.98228e-164	9.59739e-163	5.64154e-164	6.15725e-164	7.3277e-165	1.72914e-164	2.35016e-163	1.40839e-163	5.34661e-163	-3.99131e-164	-2.62402e-163	-2.04963e-163	1.73358e-163	-2.97611e-163	-7.22745e-163	-3.23134e-163	4.95739e-163	1.6331e-163	0
-6.83381e-163	-3.80875e-163	1.94989e-163	-5.56877e-164	-2.07694e-163	-9.12203e-163	7.32086e-163	-3.81679e-163	2.51729e-163	1.26522e-163	-6.56354e-165	-1.95266e-163	-1.98228e-164	9.59739e-163	5.64154e-164	6.15725e-164	7.3277e-165	1.72914e-164	2.35016e-163	1.40839e-163	5.34661e-163	-3.99131e-164	-2.62402e-163	-2.04963e-163	1.73358e-163	-2.97611e-163	-7.22745e-163	-3.23134e-163	4.95739e-163	1.6331e-163	0
-6.83381e-163	-3.80875e-163	1.94989e-163	-5.56877e-164	-2.07694e-163	-9.12203e-163	7.32086e-163	-3.81679e-163	2.51729e-163	1.26522e-163	-6.56354e-165	-1.95266e-163	-1.98228e-164	9.59739e-163	5.64154e-164	6.15725e-164	7.3277e-165	1.72914e-164	2.35016e-163	1.40839e-163	5.34661e-163	-3.99131e-164	-2.62402e-163	-2.04963e-163	1.73358e-163	-2.97611e-163	-7.22745e-163	-3.23134e-163	4.95739e-163	1.6331e-163	0
-6.83381e-163	-3.80875e-163	1.94989e-163	-5.56877e-164	-2.07694e-163	-9.12203e-163	7.32086e-163	-3.81679e-163	2.51729e-163	1.26522e-163	-6.56354e-165	-1.95266e-163	-1.98228e-164	9.59739e-163	5.64154e-164	6.15725e-164	7.3277e-165	1.72914e-164	2.35016e-163	1.40839e-163	5.34661e-163	-3.99131e-164	-2.62402e-163	-2.04963e-163	1.73358e-163	-2.97611e-163	-7.22745e-163	-3.23134e-163	4.95739e-163	1.6331e-163	0
-6.83381e-163	-3.80875e-163	1.94989e-163	-5.56877e-164	-2.07694e-163	-9.12203e-163	7.32086e-163	-3.81679e-163	2.51729e-163	1.26522e-163	-6.56354e-165	-1.95266e-163	-1.98228e-164	9.59739e-163	5.64154e-164	6.15725e-164	7.3277e-165	1.72914e-164	2.35016e-163	1.40839e-163	5.34661e-163	-3.99131e-164	-2.62402e-163	-2.04963e-163	1.73358e-163	-2.97611e-163	-7.22745e-163	-3.23134e-163	4.95739e-163	1.6331e-163	0
-6.83381e-163	-3.80875e-163	1.94989e-163	-5.56877e-164	-2.07694e-163	-9.12203e-163	7.32086e-163	-3.81679e-163	2.51729e-163	1.26522e-163	-6.56354e-165	-1.95266e-163	-1.98228e-164	9.59739e-163	5.64154e-164	6.15725e-164	7.3277e-165	1.72914e-164	2.35016e-163	1.40839e-163	5.34661e-163	-3.99131e-164	-2.62402e-163	-2.04963e-163	1.73358e-163	-2.97611e-163	-7.22745e-163	-3.23134e-163	4.95739e-163	1.6331e-163	0
-6.83381e-163	-3.80875e-163	1.94989e-163	-5.56877e-164	-2.07694e-163	-9.12203e-163	7.32086e-163	-3.81679e-163	2.51729e-163	1.26522e-163	-6.56354e-165	-1.95266e-163	-1.98228e-164	9.59739e-163	5.64154e-164	6.15725e-164	7.3277e-165	1.72914e-164	2.35016e-163	1.40839e-163	5.34661e-163	-3.99131e-164	-2.62402e-163	-2.04963e-163	1.73358e-163	-2.97611e-163	-7.22745e-163	-3.23134e-163	4.95739e-163	1.6331e-163	0
-6.83381e-163	-3.80875e-163	1.94989e-163	-5.56877e-164	-2.07694e-163	-9.12203e-163	7.32086e-163	-3.81679e-163	2.51729e-163	1.26522e-163	-6.56354e-165	-1.95266e-163	-1.98228e-164	9.59739e-163	5.64154e-164	6.15725e-164	7.3277e-165	1.72914e-164	2.35016e-163	1.40839e-163	5.34661e-163	-3.99131e-164	-2.62402e-163	-2.04963e-163	1.73358e-163	-2.97611e-163	-7.22745e-163	-3.23134e-163	4.95739e-163	1.6331e-163	0
-6.83381e-163	-3.80875e-163	1.94989e-163	-5.56877e-164	-2.07694e-163	-9.12203e-163	7.32086e-163	-3.81679e-163	2.51729e-163	1.26522e-163	-6.56354e-165	-1.95266e-163	-1.98228e-164	9.59739e-163	5.64154e-164	6.15725e-164	7.3277e-165	1.72914e-164	2.35016e-163	1.40839e-163	5.34661e-163	-3.99131e-164	-2.62402e-163	-2.04963e-163	1.73358e-163	-2.97611e-163	-7.22745e-163	-3.23134e-163	4.95739e-163	1.6331e-163	0
-6.83381e-163	-3.80875e-163	1.94989e-163	-5.56877e-164	-2.07694e-163	-9.12203e-163	7.32086e-163	-3.81679e-163	2.51729e-163	1.26522e-163	-6.56354e-165	-1.95266e-163	-1.98228e-164	9.59739e-163	5.64154e-164	6.15725e-164	7.3277e-165	1.72914e-164	2.35016e-163	1.40839e-163	5.34661e-163	-3.99131e-164	-2.62402e-163	-2.04963e-163	1.73358e-163	-2.97611e-163	-7.22745e-163	-3.23134e-163	4.95739e-163	1.6331e-163	0
-6.83381e-163	-3.80875e-163	1.94989e-163	-5.56877e-164	-2.07694e-163	-9.12203e-163	7.32086e-163	-3.81679e-163	2.51729e-163	1.26522e-163	-6.56354e-165	-1.95266e-163	-1.98228e-164	9.59739e-163	5.64154e-164	6.15725e-164	7.3277e-165	1.72914e-164	2.35016e-163	1.40839e-163	5.34661e-163	-3.99131e-164	-2.62402e-163	-2.04963e-163	1.73358e-163	-2.97611e-163	-7.22745e-163	-3.23134e-163	4.95739e-163	1.6331e-163	0
-6.83381e-163	-3.80875e-163	1.94989e-163	-5.56877e-164	-2.07694e-163	-9.12203e-163	7.32086e-163	-3.81679e-163	2.51729e-163	1.26522e-163	-6.56354e-165	-1.95266e-163	-1.98228e-164	9.59739e-163	5.64154e-164	6.15725e-164	7.3277e-165	1.72914e-164	2.35016e-163	1.40839e-163	5.34661e-163	-3.99131e-164	-2.62402e-163	-2.04963e-163	1.73358e-163	-2.97611e-163	-7.22745e-163	-3.23134e-163	4.95739e-163	1.6331e-163	0
-6.83381e-163	-3.80875e-163	1.94989e-163	-5.56877e-164	-2.07694e-163	-9.12203e-163	7.32086e-163	-3.81679e-163	2.51729e-163	1.26522e-163	-6.56354e-165	-1.95266e-163	-1.98228e-164	9.59739e-163	5.64154e-164	6.15725e-164	7.3277e-165	1.72914e-164	2.35016e-163	1.40839e-163	5.34661e-163	-3.99131e-164	-2.62402e-163	-2.04963e-163	1.73358e-163	-2.97611e-163	-7.22745e-163	-3.23134e-163	4.95739e-163	1.6331e-163	0
-6.83381e-163	-3.80875e-163	1.94989e-163	-5.56877e-164	-2.07694e-163	-9.12203e-163	7.32086e-163	-3.81679e-163	2.51729e-163	1.26522e-163	-6.56354e-165	-1.95266e-163	-1.98228e-164	9.59739e-163	5.64154e-164	6.15725e-164	7.3277e-165	1.72914e-164	2.35016e-163	1.40839e-163	5.34661e-163	-3.99131e-164	-2.62402e-163	-2.04963e-163	1.73358e-163	-2.97611e-163	-7.22745e-163	-3.23134e-163	4.95739e-163	1.6331e-163	0
-6.83381e-163	-3.80875e-163	1.94989e-163	-5.56877e-164	-2.07694e-163	-9.12203e-163	7.32086e-163	-3.81679e-163	2.51729e-163	1.26522e-163	-6.56354e-165	-1.95266e-163	-1.98228e-164	9.59739e-163	5.64154e-164	6.15725e-164	7.3277e-165	1.72914e-164	2.35016e-163	1.40839e-163	5.34661e-163	-3.99131e-164	-2.62402e-163	-2.04963e-163	1.73358e-163	-2.97611e-163	-7.22745e-163	-3.23134e-163	4.95739e-163	1.6331e-163	0
-6.83381e-163	-3.80875e-163	1.94989e-163	-5.56877e-164	-2.07694e-163	-9.12203e-163	7.32086e-163	-3.81679e-163	2.51729e-163	1.26522e-163	-6.56354e-165	-1.95266e-163	-1.98228e-164	9.59739e-163	5.64154e-164	6.15725e-164	7.3277e-165	1.72914e-164	2.35016e-163	1.40839e-163	5.34661e-163	-3.99131e-164	-2.62402e-163	-2.04963e-163	1.73358e-163	-2.97611e-163	-7.22745e-163	-3.23134e-163	4.95739e-163	1.6331e-163	0
-6.83381e-163	-3.80875e-163	1.94989e-163	-5.56877e-164	-2.07694e-163	-9.12203e-163	7.32086e-163	-3.81679e-163	2.51729e-163	1.26522e-163	-6.56354e-165	-1.95266e-163	-1.98228e-164	9.59739e-163	5.64154e-164	6.15725e-164	7.3277e-165	1.72914e-164	2.35016e-163	1.40839e-163	5.34661e-163	-3.99131e-164	-2.62402e-163	-2.04963e-163	1.73358e-163	-2.97611e-163	-7.22745e-163	-3.23134e-163	4.95739e-163	1.6331e-163	0
-6.83381e-163	-3.80875e-163	1.94989e-163	-5.56877e-164	-2.07694e-163	-9.12203e-163	7.32086e-163	-3.81679e-163	2.51729e-163	1.26522e-163	-6.56354e-165	-1.95266e-163	-1.98228e-164	9.59739e-163	5.64154e-164	6.15725e-164	7.3277e-165	1.72914e-164	2.35016e-163	1.40839e-163	5.34661e-163	-3.99131e-164	-2.62402e-163	-2.04963e-163	1.73358e-163	-2.97611e-163	-7.22745e-163	-3.23134e-163	4.95739e-163	1.6331e-163	0
-6.83381e-163	-3.80875e-163	1.94989e-163	-5.56877e-164	-2.07694e-163	-9.12203e-163	7.32086e-163	-3.81679e-163	2.51729e-163	1.26522e-163	-6.56354e-165	-1.95266e-163	-1.98228e-164	9.59739e-163	5.64154e-164	6.15725e-164	7.3277e-165	1.72914e-164	2.35016e-163	1.40839e-163	5.34661e-163	-3.99131e-164	-2.62402e-163	-2.04963e-163	1.73358e-163	-2.97611e-163	-7.22745e-163	-3.23134e-163	4.95739e-163	1.6331e-163	0
-6.83381e-163	-3.80875e-163	1.94989e-163	-5.56877e-164	-2.07694e-163	-9.12203e-163	7.32086e-163	-3.81679e-163	2.51729e-163	1.26522e-163	-6.56354e-165	-1.95266e-163	-1.98228e-164	9.59739e-163	5.64154e-164	6.15725e-164	7.3277e-165	1.72914e-164	2.35016e-163	1.40839e-163	5.34661e-163	-3.99131e-164	-2.62402e-163	-2.04963e-163	1.73358e-163	-2.97611e-163	-7.22745e-163	-3.23134e-163	4.95739e-163	1.6331e-163	0
-6.83381e-163	-3.80875e-163	1.94989e-163	-5.56877e-164	-2.07694e-163	-9.12203e-163	7.32086e-163	-3.81679e-163	2.51729e-163	1.26522e-163	-6.56354e-165	-1.95266e-163	-1.98228e-164	9.59739e-163	5.64154e-164	6.15725e-164	7.3277e-165	1.72914e-164	2.35016e-163	1.40839e-163	5.34661e-163	-3.99131e-164	-2.62402e-163	-2.04963e-163	1.73358e-163	-2.97611e-163	-7.22745e-163	-3.23134e-163	4.95739e-163	1.6331e-163	0
-6.83381e-163	-3.80875e-163	1.94989e-163	-5.56877e-164	-2.07694e-163	-9.12203e-163	7.32086e-163	-3.81679e-163	2.51729e-163	1.26522e-163	-6.56354e-165	-1.95266e-163	-1.98228e-164	9.59739e-163	5.64154e-164	6.15725e-164	7.3277e-165	1.72914e-164	2.35016e-163	1.40839e-163	5.34661e-163	-3.99131e-164	-2.62402e-163	-2.04963e-163	1.73358e-163	-2.97611e-163	-7.22745e-163	-3.23134e-163	4.95739e-163	1.6331e-163	0
-6.83381e-163	-3.80875e-163	1.94989e-163	-5.56877e-164	-2.07694e-163	-9.12203e-163	7.32086e-163	-3.81679e-163	2.51729e-163	1.26522e-163	-6.56354e-165	-1.95266e-163	-1.98228e-164	9.59739e-163	5.64154e-164	6.15725e-164	7.3277e-165	1.72914e-164	2.35016e-163	1.40839e-163	5.34661e-163	-3.99131e-164	-2.62402e-163	-2.04963e-163	1.73358e-163	-2.97611e-163	-7.22745e-163	-3.23134e-163	4.95739e-163	1.6331e-163	0
-6.83381e-163	-3.80875e-163	1.94989e-163	-5.56877e-164	-2.07694e-163	-9.12203e-163	7.32086e-163	-3.81679e-163	2.51729e-163	1.26522e-163	-6.56354e-165	-1.95266e-163	-1.98228e-164	9.59739e-163	5.64154e-164	6.15725e-164	7.3277e-165	1.72914e-164	2.35016e-163	1.40839e-163	5.34661e-163	-3.99131e-164	-2.62402e-163	-2.04963e-163	1.73358e-163	-2.97611e-163	-7.22745e-163	-3.23134e-163	4.95739e-163	1.6331e-163	0
-6.83381e-163	-3.80875e-163	1.94989e-163	-5.56877e-164	-2.07694e-163	-9.12203e-163	7.32086e-163	-3.81679e-163	2.51729e-163	1.26522e-163	-6.56354e-165	-1.95266e-163	-1.98228e-164	9.59739e-163	5.64154e-164	6.15725e-164	7.3277e-165	1.72914e-164	2.35016e-163	1.40839e-163	5.34661e-163	-3.99131e-164	-2.62402e-163	-2.04963e-163	1.73358e-163	-2.97611e-163	-7.22745e-163	-3.23134e-163	4.95739e-163	1.6331e-163	0
-6.83381e-163	-3.80875e-163	1.94989e-163	-5.56877e-164	-2.07694e-163	-9.12203e-163	7.32086e-163	-3.81679e-163	2.51729e-163	1.26522e-163	-6.56354e-165	-1.95266e-163	-1.98228e-164	9.59739e-163	5.64154e-164	6.15725e-164	7.3277e-165	1.72914e-164	2.35016e-163	1.40839e-163	5.34661e-163	-3.99131e-164	-2.62402e-163	-2.04963e-163	1.73358e-163	-2.97611e-163	-7.22745e-163	-3.23134e-163	4.95739e-163	1.6331e-163	0
-6.83381e-163	-3.80875e-163	1.94989e-163	-5.56877e-164	-2.07694e-163	-9.12203e-163	7.32086e-163	-3.81679e-163	2.51729e-163	1.26522e-163	-6.56354e-165	-1.95266e-163	-1.98228e-164	9.59739e-163	5.64154e-164	6.15725e-164	7.3277e-165	1.72914e-164	2.35016e-163	1.40839e-163	5.34661e-163	-3.99131e-164	-2.62402e-163	-2.04963e-163	1.73358e-163	-2.97611e-163	-7.22745e-163	-3.23134e-163	4.95739e-163	1.6331e-163	0
-6.83381e-163	-3.80875e-163	1.94989e-163	-5.56877e-164	-2.07694e-163	-9.12203e-163	7.32086e-163	-3.81679e-163	2.51729e-163	1.26522e-163	-6.56354e-165	-1.95266e-163	-1.98228e-164	9.59739e-163	5.64154e-164	6.15725e-164	7.3277e-165	1.72914e-164	2.35016e-163	1.40839e-163	5.34661e-163	-3.99131e-164	-2.62402e-163	-2.04963e-163	1.73358e-163	-2.97611e-163	-7.22745e-163	-3.23134e-163	4.95739e-163	1.6331e-163	0
-6.83381e-163	-3.80875e-163	1.94989e-163	-5.56877e-164	-2.07694e-163	-9.12203e-163	7.32086e-163	-3.81679e-163	2.51729e-163	1.26522e-163	-6.56354e-165	-1.95266e-163	-1.98228e-164	9.59739e-163	5.64154e-164	6.15725e-164	7.3277e-165	1.72914e-164	2.35016e-163	1.40839e-163	5.34661e-163	-3.99131e-164	-2.62402e-163	-2.04963e-163	1.73358e-163	-2.97611e-163	-7.22745e-163	-3.23134e-163	4.95739e-163	1.6331e-163	0
-6.83381e-163	-3.80875e-163	1.94989e-163	-5.56877e-164	-2.07694e-163	-9.12203e-163	7.32086e-163	-3.81679e-163	2.51729e-163	1.26522e-163	-6.56354e-165	-1.95266e-163	-1.98228e-164	9.59739e-163	5.64154e-164	6.15725e-164	7.3277e-165	1.72914e-164	2.35016e-163	1.40839e-163	5.34661e-163	-3.99131e-164	-2.62402e-163	-2.04963e-163	1.73358e-163	-2.97611e-163	-7.22745e-163	-3.23134e-163	4.95739e-163	1.6331e-163	0
-6.83381e-163	-3.80875e-163	1.94989e-163	-5.56877e-164	-2.07694e-163	-9.12203e-163	7.32086e-163	-3.81679e-163	2.51729e-163	1.26522e-163	-6.56354e-165	-1.95266e-163	-1.98228e-164	9.59739e-163	5.64154e-164	6.15725e-164	7.3277e-165	1.72914e-164	2.35016e-163	1.40839e-163	5.34661e-163	-3.99131e-164	-2.62402e-163	-2.04963e-163	1.73358e-163	-2.97611e-163	-7.22745e-163	-3.23134e-163	4.95739e-163	1.6331e-163	0
-6.83381e-163	-3.80875e-163	1.94989e-163	-5.56877e-164	-2.07694e-163	-9.12203e-163	7.32086e-163	-3.81679e-163	2.51729e-163	1.26522e-163	-6.56354e-165	-1.95266e-163	-1.98228e-164	9.59739e-163	5.64154e-164	6.15725e-164	7.3277e-165	1.72914e-164	2.35016e-163	1.40839e-163	5.34661e-163	-3.99131e-164	-2.62402e-163	-2.04963e-163	1.73358e-163	-2.97611e-163	-7.22745e-163	-3.23134e-163	4.95739e-163	1.6331e-163	0
-6.83381e-163	-3.80875e-163	1.94989e-163	-5.56877e-164	-2.07694e-163	-9.12203e-163	7.32086e-163	-3.81679e-163	2.51729e-163	1.26522e-163	-6.56354e-165	-1.95266e-163	-1.98228e-164	9.59739e-163	5.64154e-164	6.15725e-164	7.3277e-165	1.72914e-164	2.35016e-163	1.40839e-163	5.34661e-163	-3.99131e-164	-2.62402e-163	-2.04963e-163	1.73358e-163	-2.97611e-163	-7.22745e-163	-3.23134e-163	4.95739e-163	1.6331e-163	0
-6.83381e-163	-3.80875e-163	1.94989e-163	-5.56877e-164	-2.07694e-163	-9.12203e-163	7.32086e-163	-3.81679e-163	2.51729e-163	1.26522e-163	-6.56354e-165	-1.95266e-163	-1.98228e-164	9.59739e-163	5.64154e-164	6.15725e-164	7.3277e-165	1.72914e-164	2.35016e-163	1.40839e-163	5.34661e-163	-3.99131e-164	-2.62402e-163	-2.04963e-163	1.73358e-163	-2.97611e-163	-7.22745e-163	-3.23134e-163	4.95739e-163	1.6331e-163	0
-6.83381e-163	-3.80875e-163	1.94989e-163	-5.56877e-164	-2.07694e-163	-9.12203e-163	7.32086e-163	-3.81679e-163	2.51729e-163	1.26522e-163	-6.56354e-165	-1.95266e-163	-1.98228e-164	9.59739e-163	5.64154e-164	6.15725e-164	7.3277e-165	1.72914e-164	2.35016e-163	1.40839e-163	5.34661e-163	-3.99131e-164	-2.62402e-163	-2.04963e-163	1.73358e-163	-2.97611e-163	-7.22745e-163	-3.23134e-163	4.95739e-163	1.6331e-163	0
-6.83381e-163	-3.80875e-163	1.94989e-163	-5.56877e-164	-2.07694e-163	-9.12203e-163	7.32086e-163	-3.81679e-163	2.51729e-163	1.26522e-163	-6.56354e-165	-1.95266e-163	-1.98228e-164	9.59739e-163	5.64154e-164	6.15725e-164	7.3277e-165	1.72914e-164	2.35016e-163	1.40839e-163	5.34661e-163	-3.99131e-164	-2.62402e-163	-2.04963e-163	1.73358e-163	-2.97611e-163	-7.22745e-163	-3.23134e-163	4.95739e-163	1.6331e-163	0
-6.83381e-163	-3.80875e-163	1.94989e-163	-5.56877e-164	-2.07694e-163	-9.12203e-163	7.32086e-163	-3.81679e-163	2.51729e-163	1.26522e-163	-6.56354e-165	-1.95266e-163	-1.98228e-164	9.59739e-163	5.64154e-164	6.15725e-164	7.3277e-165	1.72914e-164	2.35016e-163	1.40839e-163	5.34661e-163	-3.99131e-164	-2.62402e-163	-2.04963e-163	1.73358e-163	-2.97611e-163	-7.22745e-163	-3.23134e-163	4.95739e-163	1.6331e-163	0
-6.83381e-163	-3.80875e-163	1.94989e-163	-5.56877e-164	-2.07694e-163	-9.12203e-163	7.32086e-163	-3.81679e-163	2.51729e-163	1.26522e-163	-6.56354e-165	-1.95266e-163	-1.98228e-164	9.59739e-163	5.64154e-164	6.15725e-164	7.3277e-165	1.72914e-164	2.35016e-163	1.40839e-163	5.34661e-163	-3.99131e-164	-2.62402e-163	-2.04963e-163	1.73358e-163	-2.97611e-163	-7.22745e-163	-3.23134e-163	4.95739e-163	1.6331e-163	0
-6.83381e-163	-3.80875e-163	1.94989e-163	-5.56877e-164	-2.07694e-163	-9.12203e-163	7.32086e-163	-3.81679e-163	2.51729e-163	1.26522e-163	-6.56354e-165	-1.95266e-163	-1.98228e-164	9.59739e-163	5.64154e-164	6.15725e-164	7.3277e-165	1.72914e-164	2.35016e-163	1.40839e-163	5.34661e-163	-3.99131e-164	-2.62402e-163	-2.04963e-163	1.73358e-163	-2.97611e-163	-7.22745e-163	-3.23134e-163	4.95739e-163	1.6331e-163	0
-6.83381e-163	-3.80875e-163	1.94989e-163	-5.56877e-164	-2.07694e-163	-9.12203e-163	7.32086e-163	-3.81679e-163	2.51729e-163	1.26522e-163	-6.56354e-165	-1.95266e-163	-1.98228e-164	9.59739e-163	5.64154e-164	6.15725e-164	7.3277e-165	1.72914e-164	2.35016e-163	1.40839e-163	5.34661e-163	-3.99131e-164	-2.62402e-163	-2.04963e-163	1.73358e-163	-2.97611e-163	-7.22745e-163	-3.23134e-163	4.95739e-163	1.6331e-163	0
-6.83381e-163	-3.80875e-163	1.94989e-163	-5.56877e-164	-2.07694e-163	-9.12203e-163	7.32086e-163	-3.81679e-163	2.51729e-163	1.26522e-163	-6.56354e-165	-1.95266e-163	-1.98228e-164	9.59739e-163	5.64154e-164	6.15725e-164	7.3277e-165	1.72914e-164	2.35016e-163	1.40839e-163	5.34661e-163	-3.99131e-164	-2.62402e-163	-2.04963e-163	1.73358e-163	-2.97611e-163	-7.22745e-163	-3.23134e-163	4.95739e-163	1.6331e-163	0
-6.83381e-163	-3.80875e-163	1.94989e-163	-5.56877e-164	-2.07694e-163	-9.12203e-163	7.32086e-163	-3.81679e-163	2.51729e-163	1.26522e-163	-6.56354e-165	-1.95266e-163	-1.98228e-164	9.59739e-163	5.64154e-164	6.15725e-164	7.3277e-165	1.72914e-164	2.35016e-163	1.40839e-163	5.34661e-163	-3.99131e-164	-2.62402e-163	-2.04963e-163	1.73358e-163	-2.97611e-163	-7.22745e-163	-3.23134e-163	4.95739e-163	1.6331e-163	0
-6.83381e-163	-3.80875e-163	1.94989e-163	-5.56877e-164	-2.07694e-163	-9.12203e-163	7.32086e-163	-3.81679e-163	2.51729e-163	1.26522e-163	-6.56354e-165	-1.95266e-163	-1.98228e-164	9.59739e-163	5.64154e-164	6.15725e-164	7.3277e-165	1.72914e-164	2.35016e-163	1.40839e-163	5.34661e-163	-3.99131e-164	-2.62402e-163	-2.04963e-163	1.73358e-163	-2.97611e-163	-7.22745e-163	-3.23134e-163	4.95739e-163	1.6331e-163	0
-6.83381e-163	-3.80875e-163	1.94989e-163	-5.56877e-164	-2.07694e-163	-9.12203e-163	7.32086e-163	-3.81679e-163	2.51729e-163	1.26522e-163	-6.56354e-165	-1.95266e-163	-1.98228e-164	9.59739e-163	5.64154e-164	6.15725e-164	7.3277e-165	1.72914e-164	2.35016e-163	1.40839e-163	5.34661e-163	-3.99131e-164	-2.62402e-163	-2.04963e-163	1.73358e-163	-2.97611e-163	-7.22745e-163	-3.23134e-163	4.95739e-163	1.6331e-163	0
-6.83381e-163	-3.80875e-163	1.94989e-163	-5.56877e-164	-2.07694e-163	-9.12203e-163	7.32086e-163	-3.81679e-163	2.51729e-163	1.26522e-163	-6.56354e-165	-1.95266e-163	-1.98228e-164	9.59739e-163	5.64154e-164	6.15725e-164	7.3277e-165	1.72914e-164	2.35016e-163	1.40839e-163	5.34661e-163	-3.99131e-164	-2.62402e-163	-2.04963e-163	1.73358e-163	-2.97611e-163	-7.22745e-163	-3.23134e-163	4.95739e-163	1.6331e-163	0
-6.83381e-163	-3.80875e-163	1.94989e-163	-5.56877e-164	-2.07694e-163	-9.12203e-163	7.32086e-163	-3.81679e-163	2.51729e-163	1.26522e-163	-6.56354e-165	-1.95266e-163	-1.98228e-164	9.59739e-163	5.64154e-164	6.15725e-164	7.3277e-165	1.72914e-164	2.35016e-163	1.40839e-163	5.34661e-163	-3.99131e-164	-2.62402e-163	-2.04963e-163	1.73358e-163	-2.97611e-163	-7.22745e-163	-3.23134e-163	4.95739e-163	1.6331e-163	0
-6.83381e-163	-3.80875e-163	1.94989e-163	-5.56877e-164	-2.07694e-163	-9.12203e-163	7.32086e-163	-3.81679e-163	2.51729e-163	1.26522e-163	-6.56354e-165	-1.95266e-163	-1.98228e-164	9.59739e-163	5.64154e-164	6.15725e-164	7.3277e-165	1.72914e-164	2.35016e-163	1.40839e-163	5.34661e-163	-3.99131e-164	-2.62402e-163	-2.04963e-163	1.73358e-163	-2.97611e-163	-7.22745e-163	-3.23134e-163	4.95739e-163	1.6331e-163	0
-6.83381e-163	-3.80875e-163	1.94989e-163	-5.56877e-164	-2.07694e-163	-9.12203e-163	7.32086e-163	-3.81679e-163	2.51729e-163	1.26522e-163	-6.56354e-165	-1.95266e-163	-1.98228e-164	9.59739e-163	5.64154e-164	6.15725e-164	7.3277e-165	1.72914e-164	2.35016e-163	1.40839e-163	5.34661e-163	-3.99131e-164	-2.62402e-163	-2.04963e-163	1.73358e-163	-2.97611e-163	-7.22745e-163	-3.23134e-163	4.95739e-163	1.6331e-163	0
-6.83381e-163	-3.80875e-163	1.94989e-163	-5.56877e-164	-2.07694e-163	-9.12203e-163	7.32086e-163	-3.81679e-163	2.51729e-163	1.26522e-163	-6.56354e-165	-1.95266e-163	-1.98228e-164	9.59739e-163	5.64154e-164	6.15725e-164	7.3277e-165	1.72914e-164	2.35016e-163	1.40839e-163	5.34661e-163	-3.99131e-164	-2.62402e-163	-2.04963e-163	1.73358e-163	-2.97611e-163	-7.22745e-163	-3.23134e-163	4.95739e-163	1.6331e-163	0
-6.83381e-163	-3.80875e-163	1.94989e-163	-5.56877e-164	-2.07694e-163	-9.12203e-163	7.32086e-163	-3.81679e-163	2.51729e-163	1.26522e-163	-6.56354e-165	-1.95266e-163	-1.98228e-164	9.59739e-163	5.64154e-164	6.15725e-164	7.3277e-165	1.72914e-164	2.35016e-163	1.40839e-163	5.34661e-163	-3.99131e-164	-2.62402e-163	-2.04963e-163	1.73358e-163	-2.97611e-163	-7.22745e-163	-3.23134e-163	4.95739e-163	1.6331e-163	0
-6.83381e-163	-3.80875e-163	1.94989e-163	-5.56877e-164	-2.07694e-163	-9.12203e-163	7.32086e-163	-3.81679e-163	2.51729e-163	1.26522e-163	-6.56354e-165	-1.95266e-163	-1.98228e-164	9.59739e-163	5.64154e-164	6.15725e-164	7.3277e-165	1.72914e-164	2.35016e-163	1.40839e-163	5.34661e-163	-3.99131e-164	-2.62402e-163	-2.04963e-163	1.73358e-163	-2.97611e-163	-7.22745e-163	-3.23134e-163	4.95739e-163	1.6331e-163	0
-6.83381e-163	-3.80875e-163	1.94989e-163	-5.56877e-164	-2.07694e-163	-9.12203e-163	7.32086e-163	-3.81679e-163	2.51729e-163	1.26522e-163	-6.56354e-165	-1.95266e-163	-1.98228e-164	9.59739e-163	5.64154e-164	6.15725e-164	7.3277e-165	1.72914e-164	2.35016e-163	1.40839e-163	5.34661e-163	-3.99131e-164	-2.62402e-163	-2.04963e-163	1.73358e-163	-2.97611e-163	-7.22745e-163	-3.23134e-163	4.95739e-163	1.6331e-163	0
-6.83381e-163	-3.80875e-163	1.94989e-163	-5.56877e-164	-2.07694e-163	-9.12203e-163	7.32086e-163	-3.81679e-163	2.51729e-163	1.26522e-163	-6.56354e-165	-1.95266e-163	-1.98228e-164	9.59739e-163	5.64154e-164	6.15725e-164	7.3277e-165	1.72914e-164	2.35016e-163	1.40839e-163	5.34661e-163	-3.99131e-164	-2.62402e-163	-2.04963e-163	1.73358e-163	-2.97611e-163	-7.22745e-163	-3.23134e-163	4.95739e-163	1.6331e-163	0
-6.83381e-163	-3.80875e-163	1.94989e-163	-5.56877e-164	-2.07694e-163	-9.12203e-163	7.32086e-163	-3.81679e-163	2.51729e-163	1.26522e-163	-6.56354e-165	-1.95266e-163	-1.98228e-164	9.59739e-163	5.64154e-164	6.15725e-164	7.3277e-165	1.72914e-164	2.35016e-163	1.40839e-163	5.34661e-163	-3.99131e-164	-2.62402e-163	-2.04963e-163	1.73358e-163	-2.97611e-163	-7.22745e-163	-3.23134e-163	4.95739e-163	1.6331e-163	0
-6.83381e-163	-3.80875e-163	1.94989e-163	-5.56877e-164	-2.07694e-163	-9.12203e-163	7.32086e-163	-3.81679e-163	2.51729e-163	1.26522e-163	-6.56354e-165	-1.95266e-163	-1.98228e-164	9.59739e-163	5.64154e-164	6.15725e-164	7.3277e-165	1.72914e-164	2.35016e-163	1.40839e-163	5.34661e-163	-3.99131e-164	-2.62402e-163	-2.04963e-163	1.73358e-163	-2.97611e-163	-7.22745e-163	-3.23134e-163	4.95739e-163	1.6331e-163	0
-6.83381e-163	-3.80875e-163	1.94989e-163	-5.56877e-164	-2.07694e-163	-9.12203e-163	7.32086e-163	-3.81679e-163	2.51729e-163	1.26522e-163	-6.56354e-165	-1.95266e-163	-1.98228e-164	9.59739e-163	5.64154e-164	6.15725e-164	7.3277e-165	1.72914e-164	2.35016e-163	1.40839e-163	5.34661e-163	-3.99131e-164	-2.62402e-163	-2.04963e-163	1.73358e-163	-2.97611e-163	-7.22745e-163	-3.23134e-163	4.95739e-163	1.6331e-163	0
-6.83381e-163	-3.80875e-163	1.94989e-163	-5.56877e-164	-2.07694e-163	-9.12203e-163	7.32086e-163	-3.81679e-163	2.51729e-163	1.26522e-163	-6.56354e-165	-1.95266e-163	-1.98228e-164	9.59739e-163	5.64154e-164	6.15725e-164	7.3277e-165	1.72914e-164	2.35016e-163	1.40839e-163	5.34661e-163	-3.99131e-164	-2.62402e-163	-2.04963e-163	1.73358e-163	-2.97611e-163	-7.22745e-163	-3.23134e-163	4.95739e-163	1.6331e-163	0
-6.83381e-163	-3.80875e-163	1.94989e-163	-5.56877e-164	-2.07694e-163	-9.12203e-163	7.32086e-163	-3.81679e-163	2.51729e-163	1.26522e-163	-6.56354e-165	-1.95266e-163	-1.98228e-164	9.59739e-163	5.64154e-164	6.15725e-164	7.3277e-165	1.72914e-164	2.35016e-163	1.40839e-163	5.34661e-163	-3.99131e-164	-2.62402e-163	-2.04963e-163	1.73358e-163	-2.97611e-163	-7.22745e-163	-3.23134e-163	4.95739e-163	1.6331e-163	0
-6.83381e-163	-3.80875e-163	1.94989e-163	-5.56877e-164	-2.07694e-163	-9.12203e-163	7.32086e-163	-3.81679e-163	2.51729e-163	1.26522e-163	-6.56354e-165	-1.95266e-163	-1.98228e-164	9.59739e-163	5.64154e-164	6.15725e-164	7.3277e-165	1.72914e-164	2.35016e-163	1.40839e-163	5.34661e-163	-3.99131e-164	-2.62402e-163	-2.04963e-163	1.73358e-163	-2.97611e-163	-7.22745e-163	-3.23134e-163	4.95739e-163	1.6331e-163	0
-6.83381e-163	-3.80875e-163	1.94989e-163	-5.56877e-164	-2.07694e-163	-9.12203e-163	7.32086e-163	-3.81679e-163	2.51729e-163	1.26522e-163	-6.56354e-165	-1.95266e-163	-1.98228e-164	9.59739e-163	5.64154e-164	6.15725e-164	7.3277e-165	1.72914e-164	2.35016e-163	1.40839e-163	5.34661e-163	-3.99131e-164	-2.62402e-163	-2.04963e-163	1.73358e-163	-2.97611e-163	-7.22745e-163	-3.23134e-163	4.95739e-163	1.6331e-163	0
-6.83381e-163	-3.80875e-163	1.94989e-163	-5.56877e-164	-2.07694e-163	-9.12203e-163	7.32086e-163	-3.81679e-163	2.51729e-163	1.26522e-163	-6.56354e-165	-1.95266e-163	-1.98228e-164	9.59739e-163	5.64154e-164	6.15725e-164	7.3277e-165	1.72914e-164	2.35016e-163	1.40839e-163	5.34661e-163	-3.99131e-164	-2.62402e-163	-2.04963e-163	1.73358e-163	-2.97611e-163	-7.22745e-163	-3.23134e-163	4.95739e-163	1.6331e-163	0
-6.83381e-163	-3.80875e-163	1.94989e-163	-5.56877e-164	-2.07694e-163	-9.12203e-163	7.32086e-163	-3.81679e-163	2.51729e-163	1.26522e-163	-6.56354e-165	-1.95266e-163	-1.98228e-164	9.59739e-163	5.64154e-164	6.15725e-164	7.3277e-165	1.72914e-164	2.35016e-163	1.40839e-163	5.34661e-163	-3.99131e-164	-2.62402e-163	-2.04963e-163	1.73358e-163	-2.97611e-163	-7.22745e-163	-3.23134e-163	4.95739e-163	1.6331e-163	0
-6.83381e-163	-3.80875e-163	1.94989e-163	-5.56877e-164	-2.07694e-163	-9.12203e-163	7.32086e-163	-3.81679e-163	2.51729e-163	1.26522e-163	-6.56354e-165	-1.95266e-163	-1.98228e-164	9.59739e-163	5.64154e-164	6.15725e-164	7.3277e-165	1.72914e-164	2.35016e-163	1.40839e-163	5.34661e-163	-3.99131e-164	-2.62402e-163	-2.04963e-163	1.73358e-163	-2.97611e-163	-7.22745e-163	-3.23134e-163	4.95739e-163	1.6331e-163	0
-6.83381e-163	-3.80875e-163	1.94989e-163	-5.56877e-164	-2.07694e-163	-9.12203e-163	7.32086e-163	-3.81679e-163	2.51729e-163	1.26522e-163	-6.56354e-165	-1.95266e-163	-1.98228e-164	9.59739e-163	5.64154e-164	6.15725e-164	7.3277e-165	1.72914e-164	2.35016e-163	1.40839e-163	5.34661e-163	-3.99131e-164	-2.62402e-163	-2.04963e-163	1.73358e-163	-2.97611e-163	-7.22745e-163	-3.23134e-163	4.95739e-163	1.6331e-163	0
-6.83381e-163	-3.80875e-163	1.94989e-163	-5.56877e-164	-2.07694e-163	-9.12203e-163	7.32086e-163	-3.81679e-163	2.51729e-163	1.26522e-163	-6.56354e-165	-1.95266e-163	-1.98228e-164	9.59739e-163	5.64154e-164	6.15725e-164	7.3277e-165	1.72914e-164	2.35016e-163	1.40839e-163	5.34661e-163	-3.99131e-164	-2.62402e-163	-2.04963e-163	1.73358e-163	-2.97611e-163	-7.22745e-163	-3.23134e-163	4.95739e-163	1.6331e-163	0
-6.83381e-163	-3.80875e-163	1.94989e-163	-5.56877e-164	-2.07694e-163	-9.12203e-163	7.32086e-163	-3.81679e-163	2.51729e-163	1.26522e-163	-6.56354e-165	-1.95266e-163	-1.98228e-164	9.59739e-163	5.64154e-164	6.15725e-164	7.3277e-165	1.72914e-164	2.35016e-163	1.40839e-163	5.34661e-163	-3.99131e-164	-2.62402e-163	-2.04963e-163	1.73358e-163	-2.97611e-163	-7.22745e-163	-3.23134e-163	4.95739e-163	1.6331e-163	0
-6.83381e-163	-3.80875e-163	1.94989e-163	-5.56877e-164	-2.07694e-163	-9.12203e-163	7.32086e-163	-3.81679e-163	2.51729e-163	1.26522e-163	-6.56354e-165	-1.95266e-163	-1.98228e-164	9.59739e-163	5.64154e-164	6.15725e-164	7.3277e-165	1.72914e-164	2.35016e-163	1.40839e-163	5.34661e-163	-3.99131e-164	-2.62402e-163	-2.04963e-163	1.73358e-163	-2.97611e-163	-7.22745e-163	-3.23134e-163	4.95739e-163	1.6331e-163	0
-6.83381e-163	-3.80875e-163	1.94989e-163	-5.56877e-164	-2.07694e-163	-9.12203e-163	7.32086e-163	-3.81679e-163	2.51729e-163	1.26522e-163	-6.56354e-165	-1.95266e-163	-1.98228e-164	9.59739e-163	5.64154e-164	6.15725e-164	7.3277e-165	1.72914e-164	2.35016e-163	1.40839e-163	5.34661e-163	-3.99131e-164	-2.62402e-163	-2.04963e-163	1.73358e-163	-2.97611e-163	-7.22745e-163	-3.23134e-163	4.95739e-163	1.6331e-163	0
-6.83381e-163	-3.80875e-163	1.94989e-163	-5.56877e-164	-2.07694e-163	-9.12203e-163	7.32086e-163	-3.81679e-163	2.51729e-163	1.26522e-163	-6.56354e-165	-1.95266e-163	-1.98228e-164	9.59739e-163	5.64154e-164	6.15725e-164	7.3277e-165	1.72914e-164	2.35016e-163	1.40839e-163	5.34661e-163	-3.99131e-164	-2.62402e-163	-2.04963e-163	1.73358e-163	-2.97611e-163	-7.22745e-163	-3.23134e-163	4.95739e-163	1.6331e-163	0
-6.83381e-163	-3.80875e-163	1.94989e-163	-5.56877e-164	-2.07694e-163	-9.12203e-163	7.32086e-163	-3.81679e-163	2.51729e-163	1.26522e-163	-6.56354e-165	-1.95266e-163	-1.98228e-164	9.59739e-163	5.64154e-164	6.15725e-164	7.3277e-165	1.72914e-164	2.35016e-163	1.40839e-163	5.34661e-163	-3.99131e-164	-2.62402e-163	-2.04963e-163	1.73358e-163	-2.97611e-163	-7.22745e-163	-3.23134e-163	4.95739e-163	1.6331e-163	0
-6.83381e-163	-3.80875e-163	1.94989e-163	-5.56877e-164	-2.07694e-163	-9.12203e-163	7.32086e-163	-3.81679e-163	2.51729e-163	1.26522e-163	-6.56354e-165	-1.95266e-163	-1.98228e-164	9.59739e-163	5.64154e-164	6.15725e-164	7.3277e-165	1.72914e-164	2.35016e-163	1.40839e-163	5.34661e-163	-3.99131e-164	-2.62402e-163	-2.04963e-163	1.73358e-163	-2.97611e-163	-7.22745e-163	-3.23134e-163	4.95739e-163	1.6331e-163	0
-6.83381e-163	-3.80875e-163	1.94989e-163	-5.56877e-164	-2.07694e-163	-9.12203e-163	7.32086e-163	-3.81679e-163	2.51729e-163	1.26522e-163	-6.56354e-165	-1.95266e-163	-1.98228e-164	9.59739e-163	5.64154e-164	6.15725e-164	7.3277e-165	1.72914e-164	2.35016e-163	1.40839e-163	5.34661e-163	-3.99131e-164	-2.62402e-163	-2.04963e-163	1.73358e-163	-2.97611e-163	-7.22745e-163	-3.23134e-163	4.95739e-163	1.6331e-163	0
-6.83381e-163	-3.80875e-163	1.94989e-163	-5.56877e-164	-2.07694e-163	-9.12203e-163	7.32086e-163	-3.81679e-163	2.51729e-163	1.26522e-163	-6.56354e-165	-1.95266e-163	-1.98228e-164	9.59739e-163	5.64154e-164	6.15725e-164	7.3277e-165	1.72914e-164	2.35016e-163	1.40839e-163	5.34661e-163	-3.99131e-164	-2.62402e-163	-2.04963e-163	1.73358e-163	-2.97611e-163	-7.22745e-163	-3.23134e-163	4.95739e-163	1.6331e-163	0
-6.83381e-163	-3.80875e-163	1.94989e-163	-5.56877e-164	-2.07694e-163	-9.12203e-163	7.32086e-163	-3.81679e-163	2.51729e-163	1.26522e-163	-6.56354e-165	-1.95266e-163	-1.98228e-164	9.59739e-163	5.64154e-164	6.15725e-164	7.3277e-165	1.72914e-164	2.35016e-163	1.40839e-163	5.34661e-163	-3.99131e-164	-2.62402e-163	-2.04963e-163	1.73358e-163	-2.97611e-163	-7.22745e-163	-3.23134e-163	4.95739e-163	1.6331e-163	0
-6.83381e-163	-3.80875e-163	1.94989e-163	-5.56877e-164	-2.07694e-163	-9.12203e-163	7.32086e-163	-3.81679e-163	2.51729e-163	1.26522e-163	-6.56354e-165	-1.95266e-163	-1.98228e-164	9.59739e-163	5.64154e-164	6.15725e-164	7.3277e-165	1.72914e-164	2.35016e-163	1.40839e-163	5.34661e-163	-3.99131e-164	-2.62402e-163	-2.04963e-163	1.73358e-163	-2.97611e-163	-7.22745e-163	-3.23134e-163	4.95739e-163	1.6331e-163	0
-6.83381e-163	-3.80875e-163	1.94989e-163	-5.56877e-164	-2.07694e-163	-9.12203e-163	7.32086e-163	-3.81679e-163	2.51729e-163	1.26522e-163	-6.56354e-165	-1.95266e-163	-1.98228e-164	9.59739e-163	5.64154e-164	6.15725e-164	7.3277e-165	1.72914e-164	2.35016e-163	1.40839e-163	5.34661e-163	-3.99131e-164	-2.62402e-163	-2.04963e-163	1.73358e-163	-2.97611e-163	-7.22745e-163	-3.23134e-163	4.95739e-163	1.6331e-163	0
-6.83381e-163	-3.80875e-163	1.94989e-163	-5.56877e-164	-2.07694e-163	-9.12203e-163	7.32086e-163	-3.81679e-163	2.51729e-163	1.26522e-163	-6.56354e-165	-1.95266e-163	-1.98228e-164	9.59739e-163	5.64154e-164	6.15725e-164	7.3277e-165	1.72914e-164	2.35016e-163	1.40839e-163	5.34661e-163	-3.99131e-164	-2.62402e-163	-2.04963e-163	1.73358e-163	-2.97611e-163	-7.22745e-163	-3.23134e-163	4.95739e-163	1.6331e-163	0
-6.83381e-163	-3.80875e-163	1.94989e-163	-5.56877e-164	-2.07694e-163	-9.12203e-163	7.32086e-163	-3.81679e-163	2.51729e-163	1.26522e-163	-6.56354e-165	-1.95266e-163	-1.98228e-164	9.59739e-163	5.64154e-164	6.15725e-164	7.3277e-165	1.72914e-164	2.35016e-163	1.40839e-163	5.34661e-163	-3.99131e-164	-2.62402e-163	-2.04963e-163	1.73358e-163	-2.97611e-163	-7.22745e-163	-3.23134e-163	4.95739e-163	1.6331e-163	0
-6.83381e-163	-3.80875e-163	1.94989e-163	-5.56877e-164	-2.07694e-163	-9.12203e-163	7.32086e-163	-3.81679e-163	2.51729e-163	1.26522e-163	-6.56354e-165	-1.95266e-163	-1.98228e-164	9.59739e-163	5.64154e-164	6.15725e-164	7.3277e-165	1.72914e-164	2.35016e-163	1.40839e-163	5.34661e-163	-3.99131e-164	-2.62402e-163	-2.04963e-163	1.73358e-163	-2.97611e-163	-7.22745e-163	-3.23134e-163	4.95739e-163	1.6331e-163	0
-6.83381e-163	-3.80875e-163	1.94989e-163	-5.56877e-164	-2.07694e-163	-9.12203e-163	7.32086e-163	-3.81679e-163	2.51729e-163	1.26522e-163	-6.56354e-165	-1.95266e-163	-1.98228e-164	9.59739e-163	5.64154e-164	6.15725e-164	7.3277e-165	1.72914e-164	2.35016e-163	1.40839e-163	5.34661e-163	-3.99131e-164	-2.62402e-163	-2.04963e-163	1.73358e-163	-2.97611e-163	-7.22745e-163	-3.23134e-163	4.95739e-163	1.6331e-163	0
-6.83381e-163	-3.80875e-163	1.94989e-163	-5.56877e-164	-2.07694e-163	-9.12203e-163	7.32086e-163	-3.81679e-163	2.51729e-163	1.26522e-163	-6.56354e-165	-1.95266e-163	-1.98228e-164	9.59739e-163	5.64154e-164	6.15725e-164	7.3277e-165	1.72914e-164	2.35016e-163	1.40839e-163	5.34661e-163	-3.99131e-164	-2.62402e-163	-2.04963e-163	1.73358e-163	-2.97611e-163	-7.22745e-163	-3.23134e-163	4.95739e-163	1.6331e-163	0
-6.83381e-163	-3.80875e-163	1.94989e-163	-5.56877e-164	-2.07694e-163	-9.12203e-163	7.32086e-163	-3.81679e-163	2.51729e-163	1.26522e-163	-6.56354e-165	-1.95266e-163	-1.98228e-164	9.59739e-163	5.64154e-164	6.15725e-164	7.3277e-165	1.72914e-164	2.35016e-163	1.40839e-163	5.34661e-163	-3.99131e-164	-2.62402e-163	-2.04963e-163	1.73358e-163	-2.97611e-163	-7.22745e-163	-3.23134e-163	4.95739e-163	1.6331e-163	0
-6.83381e-163	-3.80875e-163	1.94989e-163	-5.56877e-164	-2.07694e-163	-9.12203e-163	7.32086e-163	-3.81679e-163	2.51729e-163	1.26522e-163	-6.56354e-165	-1.95266e-163	-1.98228e-164	9.59739e-163	5.64154e-164	6.15725e-164	7.3277e-165	1.72914e-164	2.35016e-163	1.40839e-163	5.34661e-163	-3.99131e-164	-2.62402e-163	-2.04963e-163	1.73358e-163	-2.97611e-163	-7.22745e-163	-3.23134e-163	4.95739e-163	1.6331e-163	0
-6.83381e-163	-3.80875e-163	1.94989e-163	-5.56877e-164	-2.07694e-163	-9.12203e-163	7.32086e-163	-3.81679e-163	2.51729e-163	1.26522e-163	-6.56354e-165	-1.95266e-163	-1.98228e-164	9.59739e-163	5.64154e-164	6.15725e-164	7.3277e-165	1.72914e-164	2.35016e-163	1.40839e-163	5.34661e-163	-3.99131e-164	-2.62402e-163	-2.04963e-163	1.73358e-163	-2.97611e-163	-7.22745e-163	-3.23134e-163	4.95739e-163	1.6331e-163	0
-6.83381e-163	-3.80875e-163	1.94989e-163	-5.56877e-164	-2.07694e-163	-9.12203e-163	7.32086e-163	-3.81679e-163	2.51729e-163	1.26522e-163	-6.56354e-165	-1.95266e-163	-1.98228e-164	9.59739e-163	5.64154e-164	6.15725e-164	7.3277e-165	1.72914e-164	2.35016e-163	1.40839e-163	5.34661e-163	-3.99131e-164	-2.62402e-163	-2.04963e-163	1.73358e-163	-2.97611e-163	-7.22745e-163	-3.23134e-163	4.95739e-163	1.6331e-163	0
-6.83381e-163	-3.80875e-163	1.94989e-163	-5.56877e-164	-2.07694e-163	-9.12203e-163	7.32086e-163	-3.81679e-163	2.51729e-163	1.26522e-163	-6.56354e-165	-1.95266e-163	-1.98228e-164	9.59739e-163	5.64154e-164	6.15725e-164	7.3277e-165	1.72914e-164	2.35016e-163	1.40839e-163	5.34661e-163	-3.99131e-164	-2.62402e-163	-2.04963e-163	1.73358e-163	-2.97611e-163	-7.22745e-163	-3.23134e-163	4.95739e-163	1.6331e-163	0
-6.83381e-163	-3.80875e-163	1.94989e-163	-5.56877e-164	-2.07694e-163	-9.12203e-163	7.32086e-163	-3.81679e-163	2.51729e-163	1.26522e-163	-6.56354e-165	-1.95266e-163	-1.98228e-164	9.59739e-163	5.64154e-164	6.15725e-164	7.3277e-165	1.72914e-164	2.35016e-163	1.40839e-163	5.34661e-163	-3.99131e-164	-2.62402e-163	-2.04963e-163	1.73358e-163	-2.97611e-163	-7.22745e-163	-3.23134e-163	4.95739e-163	1.6331e-163	0
-6.83381e-163	-3.80875e-163	1.94989e-163	-5.56877e-164	-2.07694e-163	-9.12203e-163	7.32086e-163	-3.81679e-163	2.51729e-163	1.26522e-163	-6.56354e-165	-1.95266e-163	-1.98228e-164	9.59739e-163	5.64154e-164	6.15725e-164	7.3277e-165	1.72914e-164	2.35016e-163	1.40839e-163	5.34661e-163	-3.99131e-164	-2.62402e-163	-2.04963e-163	1.73358e-163	-2.97611e-163	-7.22745e-163	-3.23134e-163	4.95739e-163	1.6331e-163	0
-6.83381e-163	-3.80875e-163	1.94989e-163	-5.56877e-164	-2.07694e-163	-9.12203e-163	7.32086e-163	-3.81679e-163	2.51729e-163	1.26522e-163	-6.56354e-165	-1.95266e-163	-1.98228e-164	9.59739e-163	5.64154e-164	6.15725e-164	7.3277e-165	1.72914e-164	2.35016e-163	1.40839e-163	5.34661e-163	-3.99131e-164	-2.62402e-163	-2.04963e-163	1.73358e-163	-2.97611e-163	-7.22745e-163	-3.23134e-163	4.95739e-163	1.6331e-163	0
-6.83381e-163	-3.80875e-163	1.94989e-163	-5.56877e-164	-2.07694e-163	-9.12203e-163	7.32086e-163	-3.81679e-163	2.51729e-163	1.26522e-163	-6.56354e-165	-1.95266e-163	-1.98228e-164	9.59739e-163	5.64154e-164	6.15725e-164	7.3277e-165	1.72914e-164	2.35016e-163	1.40839e-163	5.34661e-163	-3.99131e-164	-2.62402e-163	-2.04963e-163	1.73358e-163	-2.97611e-163	-7.22745e-163	-3.23134e-163	4.95739e-163	1.6331e-163	0
-6.83381e-163	-3.80875e-163	1.94989e-163	-5.56877e-164	-2.07694e-163	-9.12203e-163	7.32086e-163	-3.81679e-163	2.51729e-163	1.26522e-163	-6.56354e-165	-1.95266e-163	-1.98228e-164	9.59739e-163	5.64154e-164	6.15725e-164	7.3277e-165	1.72914e-164	2.35016e-163	1.40839e-163	5.34661e-163	-3.99131e-164	-2.62402e-163	-2.04963e-163	1.73358e-163	-2.97611e-163	-7.22745e-163	-3.23134e-163	4.95739e-163	1.6331e-163	0
-6.83381e-163	-3.80875e-163	1.94989e-163	-5.56877e-164	-2.07694e-163	-9.12203e-163	7.32086e-163	-3.81679e-163	2.51729e-163	1.26522e-163	-6.56354e-165	-1.95266e-163	-1.98228e-164	9.59739e-163	5.64154e-164	6.15725e-164	7.3277e-165	1.72914e-164	2.35016e-163	1.40839e-163	5.34661e-163	-3.99131e-164	-2.62402e-163	-2.04963e-163	1.73358e-163	-2.97611e-163	-7.22745e-163	-3.23134e-163	4.95739e-163	1.6331e-163	0
-6.83381e-163	-3.80875e-163	1.94989e-163	-5.56877e-164	-2.07694e-163	-9.12203e-163	7.32086e-163	-3.81679e-163	2.51729e-163	1.26522e-163	-6.56354e-165	-1.95266e-163	-1.98228e-164	9.59739e-163	5.64154e-164	6.15725e-164	7.3277e-165	1.72914e-164	2.35016e-163	1.40839e-163	5.34661e-163	-3.99131e-164	-2.62402e-163	-2.04963e-163	1.73358e-163	-2.97611e-163	-7.22745e-163	-3.23134e-163	4.95739e-163	1.6331e-163	0
-6.83381e-163	-3.80875e-163	1.94989e-163	-5.56877e-164	-2.07694e-163	-9.12203e-163	7.32086e-163	-3.81679e-163	2.51729e-163	1.26522e-163	-6.56354e-165	-1.95266e-163	-1.98228e-164	9.59739e-163	5.64154e-164	6.15725e-164	7.3277e-165	1.72914e-164	2.35016e-163	1.40839e-163	5.34661e-163	-3.99131e-164	-2.62402e-163	-2.04963e-163	1.73358e-163	-2.97611e-163	-7.22745e-163	-3.23134e-163	4.95739e-163	1.6331e-163	0
-6.83381e-163	-3.80875e-163	1.94989e-163	-5.56877e-164	-2.07694e-163	-9.12203e-163	7.32086e-163	-3.81679e-163	2.51729e-163	1.26522e-163	-6.56354e-165	-1.95266e-163	-1.98228e-164	9.59739e-163	5.64154e-164	6.15725e-164	7.3277e-165	1.72914e-164	2.35016e-163	1.40839e-163	5.34661e-163	-3.99131e-164	-2.62402e-163	-2.04963e-163	1.73358e-163	-2.97611e-163	-7.22745e-163	-3.23134e-163	4.95739e-163	1.6331e-163	0
-6.83381e-163	-3.80875e-163	1.94989e-163	-5.56877e-164	-2.07694e-163	-9.12203e-163	7.32086e-163	-3.81679e-163	2.51729e-163	1.26522e-163	-6.56354e-165	-1.95266e-163	-1.98228e-164	9.59739e-163	5.64154e-164	6.15725e-164	7.3277e-165	1.72914e-164	2.35016e-163	1.40839e-163	5.34661e-163	-3.99131e-164	-2.62402e-163	-2.04963e-163	1.73358e-163	-2.97611e-163	-7.22745e-163	-3.23134e-163	4.95739e-163	1.6331e-163	0
-6.83381e-163	-3.80875e-163	1.94989e-163	-5.56877e-164	-2.07694e-163	-9.12203e-163	7.32086e-163	-3.81679e-163	2.51729e-163	1.26522e-163	-6.56354e-165	-1.95266e-163	-1.98228e-164	9.59739e-163	5.64154e-164	6.15725e-164	7.3277e-165	1.72914e-164	2.35016e-163	1.40839e-163	5.34661e-163	-3.99131e-164	-2.62402e-163	-2.04963e-163	1.73358e-163	-2.97611e-163	-7.22745e-163	-3.23134e-163	4.95739e-163	1.6331e-163	0
-6.83381e-163	-3.80875e-163	1.94989e-163	-5.56877e-164	-2.07694e-163	-9.12203e-163	7.32086e-163	-3.81679e-163	2.51729e-163	1.26522e-163	-6.56354e-165	-1.95266e-163	-1.98228e-164	9.59739e-163	5.64154e-164	6.15725e-164	7.3277e-165	1.72914e-164	2.35016e-163	1.40839e-163	5.34661e-163	-3.99131e-164	-2.62402e-163	-2.04963e-163	1.73358e-163	-2.97611e-163	-7.22745e-163	-3.23134e-163	4.95739e-163	1.6331e-163	0
-6.83381e-163	-3.80875e-163	1.94989e-163	-5.56877e-164	-2.07694e-163	-9.12203e-163	7.32086e-163	-3.81679e-163	2.51729e-163	1.26522e-163	-6.56354e-165	-1.95266e-163	-1.98228e-164	9.59739e-163	5.64154e-164	6.15725e-164	7.3277e-165	1.72914e-164	2.35016e-163	1.40839e-163	5.34661e-163	-3.99131e-164	-2.62402e-163	-2.04963e-163	1.73358e-163	-2.97611e-163	-7.22745e-163	-3.23134e-163	4.95739e-163	1.6331e-163	0
-6.83381e-163	-3.80875e-163	1.94989e-163	-5.56877e-164	-2.07694e-163	-9.12203e-163	7.32086e-163	-3.81679e-163	2.51729e-163	1.26522e-163	-6.56354e-165	-1.95266e-163	-1.98228e-164	9.59739e-163	5.64154e-164	6.15725e-164	7.3277e-165	1.72914e-164	2.35016e-163	1.40839e-163	5.34661e-163	-3.99131e-164	-2.62402e-163	-2.04963e-163	1.73358e-163	-2.97611e-163	-7.22745e-163	-3.23134e-163	4.95739e-163	1.6331e-163	0
-6.83381e-163	-3.80875e-163	1.94989e-163	-5.56877e-164	-2.07694e-163	-9.12203e-163	7.32086e-163	-3.81679e-163	2.51729e-163	1.26522e-163	-6.56354e-165	-1.95266e-163	-1.98228e-164	9.59739e-163	5.64154e-164	6.15725e-164	7.3277e-165	1.72914e-164	2.35016e-163	1.40839e-163	5.34661e-163	-3.99131e-164	-2.62402e-163	-2.04963e-163	1.73358e-163	-2.97611e-163	-7.22745e-163	-3.23134e-163	4.95739e-163	1.6331e-163	0
-6.83381e-163	-3.80875e-163	1.94989e-163	-5.56877e-164	-2.07694e-163	-9.12203e-163	7.32086e-163	-3.81679e-163	2.51729e-163	1.26522e-163	-6.56354e-165	-1.95266e-163	-1.98228e-164	9.59739e-163	5.64154e-164	6.15725e-164	7.3277e-165	1.72914e-164	2.35016e-163	1.40839e-163	5.34661e-163	-3.99131e-164	-2.62402e-163	-2.04963e-163	1.73358e-163	-2.97611e-163	-7.22745e-163	-3.23134e-163	4.95739e-163	1.6331e-163	0
-6.83381e-163	-3.80875e-163	1.94989e-163	-5.56877e-164	-2.07694e-163	-9.12203e-163	7.32086e-163	-3.81679e-163	2.51729e-163	1.26522e-163	-6.56354e-165	-1.95266e-163	-1.98228e-164	9.59739e-163	5.64154e-164	6.15725e-164	7.3277e-165	1.72914e-164	2.35016e-163	1.40839e-163	5.34661e-163	-3.99131e-164	-2.62402e-163	-2.04963e-163	1.73358e-163	-2.97611e-163	-7.22745e-163	-3.23134e-163	4.95739e-163	1.6331e-163	0
-6.83381e-163	-3.80875e-163	1.94989e-163	-5.56877e-164	-2.07694e-163	-9.12203e-163	7.32086e-163	-3.81679e-163	2.51729e-163	1.26522e-163	-6.56354e-165	-1.95266e-163	-1.98228e-164	9.59739e-163	5.64154e-164	6.15725e-164	7.3277e-165	1.72914e-164	2.35016e-163	1.40839e-163	5.34661e-163	-3.99131e-164	-2.62402e-163	-2.04963e-163	1.73358e-163	-2.97611e-163	-7.22745e-163	-3.23134e-163	4.95739e-163	1.6331e-163	0
-6.83381e-163	-3.80875e-163	1.94989e-163	-5.56877e-164	-2.07694e-163	-9.12203e-163	7.32086e-163	-3.81679e-163	2.51729e-163	1.26522e-163	-6.56354e-165	-1.95266e-163	-1.98228e-164	9.59739e-163	5.64154e-164	6.15725e-164	7.3277e-165	1.72914e-164	2.35016e-163	1.40839e-163	5.34661e-163	-3.99131e-164	-2.62402e-163	-2.04963e-163	1.73358e-163	-2.97611e-163	-7.22745e-163	-3.23134e-163	4.95739e-163	1.6331e-163	0
-6.83381e-163	-3.80875e-163	1.94989e-163	-5.56877e-164	-2.07694e-163	-9.12203e-163	7.32086e-163	-3.81679e-163	2.51729e-163	1.26522e-163	-6.56354e-165	-1.95266e-163	-1.98228e-164	9.59739e-163	5.64154e-164	6.15725e-164	7.3277e-165	1.72914e-164	2.35016e-163	1.40839e-163	5.34661e-163	-3.99131e-164	-2.62402e-163	-2.04963e-163	1.73358e-163	-2.97611e-163	-7.22745e-163	-3.23134e-163	4.95739e-163	1.6331e-163	0
-6.83381e-163	-3.80875e-163	1.94989e-163	-5.56877e-164	-2.07694e-163	-9.12203e-163	7.32086e-163	-3.81679e-163	2.51729e-163	1.26522e-163	-6.56354e-165	-1.95266e-163	-1.98228e-164	9.59739e-163	5.64154e-164	6.15725e-164	7.3277e-165	1.72914e-164	2.35016e-163	1.40839e-163	5.34661e-163	-3.99131e-164	-2.62402e-163	-2.04963e-163	1.73358e-163	-2.97611e-163	-7.22745e-163	-3.23134e-163	4.95739e-163	1.6331e-163	0
-6.83381e-163	-3.80875e-163	1.94989e-163	-5.56877e-164	-2.07694e-163	-9.12203e-163	7.32086e-163	-3.81679e-163	2.51729e-163	1.26522e-163	-6.56354e-165	-1.95266e-163	-1.98228e-164	9.59739e-163	5.64154e-164	6.15725e-164	7.3277e-165	1.72914e-164	2.35016e-163	1.40839e-163	5.34661e-163	-3.99131e-164	-2.62402e-163	-2.04963e-163	1.73358e-163	-2.97611e-163	-7.22745e-163	-3.23134e-163	4.95739e-163	1.6331e-163	0
-6.83381e-163	-3.80875e-163	1.94989e-163	-5.56877e-164	-2.07694e-163	-9.12203e-163	7.32086e-163	-3.81679e-163	2.51729e-163	1.26522e-163	-6.56354e-165	-1.95266e-163	-1.98228e-164	9.59739e-163	5.64154e-164	6.15725e-164	7.3277e-165	1.72914e-164	2.35016e-163	1.40839e-163	5.34661e-163	-3.99131e-164	-2.62402e-163	-2.04963e-163	1.73358e-163	-2.97611e-163	-7.22745e-163	-3.23134e-163	4.95739e-163	1.6331e-163	0
-6.83381e-163	-3.80875e-163	1.94989e-163	-5.56877e-164	-2.07694e-163	-9.12203e-163	7.32086e-163	-3.81679e-163	2.51729e-163	1.26522e-163	-6.56354e-165	-1.95266e-163	-1.98228e-164	9.59739e-163	5.64154e-164	6.15725e-164	7.3277e-165	1.72914e-164	2.35016e-163	1.40839e-163	5.34661e-163	-3.99131e-164	-2.62402e-163	-2.04963e-163	1.73358e-163	-2.97611e-163	-7.22745e-163	-3.23134e-163	4.95739e-163	1.6331e-163	0
-6.83381e-163	-3.80875e-163	1.94989e-163	-5.56877e-164	-2.07694e-163	-9.12203e-163	7.32086e-163	-3.81679e-163	2.51729e-163	1.26522e-163	-6.56354e-165	-1.95266e-163	-1.98228e-164	9.59739e-163	5.64154e-164	6.15725e-164	7.3277e-165	1.72914e-164	2.35016e-163	1.40839e-163	5.34661e-163	-3.99131e-164	-2.62402e-163	-2.04963e-163	1.73358e-163	-2.97611e-163	-7.22745e-163	-3.23134e-163	4.95739e-163	1.6331e-163	0
-6.83381e-163	-3.80875e-163	1.94989e-163	-5.56877e-164	-2.07694e-163	-9.12203e-163	7.32086e-163	-3.81679e-163	2.51729e-163	1.26522e-163	-6.56354e-165	-1.95266e-163	-1.98228e-164	9.59739e-163	5.64154e-164	6.15725e-164	7.3277e-165	1.72914e-164	2.35016e-163	1.40839e-163	5.34661e-163	-3.99131e-164	-2.62402e-163	-2.04963e-163	1.73358e-163	-2.97611e-163	-7.22745e-163	-3.23134e-163	4.95739e-163	1.6331e-163	0
-6.83381e-163	-3.80875e-163	1.94989e-163	-5.56877e-164	-2.07694e-163	-9.12203e-163	7.32086e-163	-3.81679e-163	2.51729e-163	1.26522e-163	-6.56354e-165	-1.95266e-163	-1.98228e-164	9.59739e-163	5.64154e-164	6.15725e-164	7.3277e-165	1.72914e-164	2.35016e-163	1.40839e-163	5.34661e-163	-3.99131e-164	-2.62402e-163	-2.04963e-163	1.73358e-163	-2.97611e-163	-7.22745e-163	-3.23134e-163	4.95739e-163	1.6331e-163	0
-6.83381e-163	-3.80875e-163	1.94989e-163	-5.56877e-164	-2.07694e-163	-9.12203e-163	7.32086e-163	-3.81679e-163	2.51729e-163	1.26522e-163	-6.56354e-165	-1.95266e-163	-1.98228e-164	9.59739e-163	5.64154e-164	6.15725e-164	7.3277e-165	1.72914e-164	2.35016e-163	1.40839e-163	5.34661e-163	-3.99131e-164	-2.62402e-163	-2.04963e-163	1.73358e-163	-2.97611e-163	-7.22745e-163	-3.23134e-163	4.95739e-163	1.6331e-163	0
-6.83381e-163	-3.80875e-163	1.94989e-163	-5.56877e-164	-2.07694e-163	-9.12203e-163	7.32086e-163	-3.81679e-163	2.51729e-163	1.26522e-163	-6.56354e-165	-1.95266e-163	-1.98228e-164	9.59739e-163	5.64154e-164	6.15725e-164	7.3277e-165	1.72914e-164	2.35016e-163	1.40839e-163	5.34661e-163	-3.99131e-164	-2.62402e-163	-2.04963e-163	1.73358e-163	-2.97611e-163	-7.22745e-163	-3.23134e-163	4.95739e-163	1.6331e-163	0
-6.83381e-163	-3.80875e-163	1.94989e-163	-5.56877e-164	-2.07694e-163	-9.12203e-163	7.32086e-163	-3.81679e-163	2.51729e-163	1.26522e-163	-6.56354e-165	-1.95266e-163	-1.98228e-164	9.59739e-163	5.64154e-164	6.15725e-164	7.3277e-165	1.72914e-164	2.35016e-163	1.40839e-163	5.34661e-163	-3.99131e-164	-2.62402e-163	-2.04963e-163	1.73358e-163	-2.97611e-163	-7.22745e-163	-3.23134e-163	4.95739e-163	1.6331e-163	0
-6.83381e-163	-3.80875e-163	1.94989e-163	-5.56877e-164	-2.07694e-163	-9.12203e-163	7.32086e-163	-3.81679e-163	2.51729e-163	1.26522e-163	-6.56354e-165	-1.95266e-163	-1.98228e-164	9.59739e-163	5.64154e-164	6.15725e-164	7.3277e-165	1.72914e-164	2.35016e-163	1.40839e-163	5.34661e-163	-3.99131e-164	-2.62402e-163	-2.04963e-163	1.73358e-163	-2.97611e-163	-7.22745e-163	-3.23134e-163	4.95739e-163	1.6331e-163	0
-6.83381e-163	-3.80875e-163	1.94989e-163	-5.56877e-164	-2.07694e-163	-9.12203e-163	7.32086e-163	-3.81679e-163	2.51729e-163	1.26522e-163	-6.56354e-165	-1.95266e-163	-1.98228e-164	9.59739e-163	5.64154e-164	6.15725e-164	7.3277e-165	1.72914e-164	2.35016e-163	1.40839e-163	5.34661e-163	-3.99131e-164	-2.62402e-163	-2.04963e-163	1.73358e-163	-2.97611e-163	-7.22745e-163	-3.23134e-163	4.95739e-163	1.6331e-163	0
-6.83381e-163	-3.80875e-163	1.94989e-163	-5.56877e-164	-2.07694e-163	-9.12203e-163	7.32086e-163	-3.81679e-163	2.51729e-163	1.26522e-163	-6.56354e-165	-1.95266e-163	-1.98228e-164	9.59739e-163	5.64154e-164	6.15725e-164	7.3277e-165	1.72914e-164	2.35016e-163	1.40839e-163	5.34661e-163	-3.99131e-164	-2.62402e-163	-2.04963e-163	1.73358e-163	-2.97611e-163	-7.22745e-163	-3.23134e-163	4.95739e-163	1.6331e-163	0
-6.83381e-163	-3.80875e-163	1.94989e-163	-5.56877e-164	-2.07694e-163	-9.12203e-163	7.32086e-163	-3.81679e-163	2.51729e-163	1.26522e-163	-6.56354e-165	-1.95266e-163	-1.98228e-164	9.59739e-163	5.64154e-164	6.15725e-164	7.3277e-165	1.72914e-164	2.35016e-163	1.40839e-163	5.34661e-163	-3.99131e-164	-2.62402e-163	-2.04963e-163	1.73358e-163	-2.97611e-163	-7.22745e-163	-3.23134e-163	4.95739e-163	1.6331e-163	0
-6.83381e-163	-3.80875e-163	1.94989e-163	-5.56877e-164	-2.07694e-163	-9.12203e-163	7.32086e-163	-3.81679e-163	2.51729e-163	1.26522e-163	-6.56354e-165	-1.95266e-163	-1.98228e-164	9.59739e-163	5.64154e-164	6.15725e-164	7.3277e-165	1.72914e-164	2.35016e-163	1.40839e-163	5.34661e-163	-3.99131e-164	-2.62402e-163	-2.04963e-163	1.73358e-163	-2.97611e-163	-7.22745e-163	-3.23134e-163	4.95739e-163	1.6331e-163	0
-6.83381e-163	-3.80875e-163	1.94989e-163	-5.56877e-164	-2.07694e-163	-9.12203e-163	7.32086e-163	-3.81679e-163	2.51729e-163	1.26522e-163	-6.56354e-165	-1.95266e-163	-1.98228e-164	9.59739e-163	5.64154e-164	6.15725e-164	7.3277e-165	1.72914e-164	2.35016e-163	1.40839e-163	5.34661e-163	-3.99131e-164	-2.62402e-163	-2.04963e-163	1.73358e-163	-2.97611e-163	-7.22745e-163	-3.23134e-163	4.95739e-163	1.6331e-163	0
-6.83381e-163	-3.80875e-163	1.94989e-163	-5.56877e-164	-2.07694e-163	-9.12203e-163	7.32086e-163	-3.81679e-163	2.51729e-163	1.26522e-163	-6.56354e-165	-1.95266e-163	-1.98228e-164	9.59739e-163	5.64154e-164	6.15725e-164	7.3277e-165	1.72914e-164	2.35016e-163	1.40839e-163	5.34661e-163	-3.99131e-164	-2.62402e-163	-2.04963e-163	1.73358e-163	-2.97611e-163	-7.22745e-163	-3.23134e-163	4.95739e-163	1.6331e-163	0
-6.83381e-163	-3.80875e-163	1.94989e-163	-5.56877e-164	-2.07694e-163	-9.12203e-163	7.32086e-163	-3.81679e-163	2.51729e-163	1.26522e-163	-6.56354e-165	-1.95266e-163	-1.98228e-164	9.59739e-163	5.64154e-164	6.15725e-164	7.3277e-165	1.72914e-164	2.35016e-163	1.40839e-163	5.34661e-163	-3.99131e-164	-2.62402e-163	-2.04963e-163	1.73358e-163	-2.97611e-163	-7.22745e-163	-3.23134e-163	4.95739e-163	1.6331e-163	0
-6.83381e-163	-3.80875e-163	1.94989e-163	-5.56877e-164	-2.07694e-163	-9.12203e-163	7.32086e-163	-3.81679e-163	2.51729e-163	1.26522e-163	-6.56354e-165	-1.95266e-163	-1.98228e-164	9.59739e-163	5.64154e-164	6.15725e-164	7.3277e-165	1.72914e-164	2.35016e-163	1.40839e-163	5.34661e-163	-3.99131e-164	-2.62402e-163	-2.04963e-163	1.73358e-163	-2.97611e-163	-7.22745e-163	-3.23134e-163	4.95739e-163	1.6331e-163	0
-6.83381e-163	-3.80875e-163	1.94989e-163	-5.56877e-164	-2.07694e-163	-9.12203e-163	7.32086e-163	-3.81679e-163	2.51729e-163	1.26522e-163	-6.56354e-165	-1.95266e-163	-1.98228e-164	9.59739e-163	5.64154e-164	6.15725e-164	7.3277e-165	1.72914e-164	2.35016e-163	1.40839e-163	5.34661e-163	-3.99131e-164	-2.62402e-163	-2.04963e-163	1.73358e-163	-2.97611e-163	-7.22745e-163	-3.23134e-163	4.95739e-163	1.6331e-163	0
-6.83381e-163	-3.80875e-163	1.94989e-163	-5.56877e-164	-2.07694e-163	-9.12203e-163	7.32086e-163	-3.81679e-163	2.51729e-163	1.26522e-163	-6.56354e-165	-1.95266e-163	-1.98228e-164	9.59739e-163	5.64154e-164	6.15725e-164	7.3277e-165	1.72914e-164	2.35016e-163	1.40839e-163	5.34661e-163	-3.99131e-164	-2.62402e-163	-2.04963e-163	1.73358e-163	-2.97611e-163	-7.22745e-163	-3.23134e-163	4.95739e-163	1.6331e-163	0
-6.83381e-163	-3.80875e-163	1.94989e-163	-5.56877e-164	-2.07694e-163	-9.12203e-163	7.32086e-163	-3.81679e-163	2.51729e-163	1.26522e-163	-6.56354e-165	-1.95266e-163	-1.98228e-164	9.59739e-163	5.64154e-164	6.15725e-164	7.3277e-165	1.72914e-164	2.35016e-163	1.40839e-163	5.34661e-163	-3.99131e-164	-2.62402e-163	-2.04963e-163	1.73358e-163	-2.97611e-163	-7.22745e-163	-3.23134e-163	4.95739e-163	1.6331e-163	0
-6.83381e-163	-3.80875e-163	1.94989e-163	-5.56877e-164	-2.07694e-163	-9.12203e-163	7.32086e-163	-3.81679e-163	2.51729e-163	1.26522e-163	-6.56354e-165	-1.95266e-163	-1.98228e-164	9.59739e-163	5.64154e-164	6.15725e-164	7.3277e-165	1.72914e-164	2.35016e-163	1.40839e-163	5.34661e-163	-3.99131e-164	-2.62402e-163	-2.04963e-163	1.73358e-163	-2.97611e-163	-7.22745e-163	-3.23134e-163	4.95739e-163	1.6331e-163	0
-6.83381e-163	-3.80875e-163	1.94989e-163	-5.56877e-164	-2.07694e-163	-9.12203e-163	7.32086e-163	-3.81679e-163	2.51729e-163	1.26522e-163	-6.56354e-165	-1.95266e-163	-1.98228e-164	9.59739e-163	5.64154e-164	6.15725e-164	7.3277e-165	1.72914e-164	2.35016e-163	1.40839e-163	5.34661e-163	-3.99131e-164	-2.62402e-163	-2.04963e-163	1.73358e-163	-2.97611e-163	-7.22745e-163	-3.23134e-163	4.95739e-163	1.6331e-163	0
-6.83381e-163	-3.80875e-163	1.94989e-163	-5.56877e-164	-2.07694e-163	-9.12203e-163	7.32086e-163	-3.81679e-163	2.51729e-163	1.26522e-163	-6.56354e-165	-1.95266e-163	-1.98228e-164	9.59739e-163	5.64154e-164	6.15725e-164	7.3277e-165	1.72914e-164	2.35016e-163	1.40839e-163	5.34661e-163	-3.99131e-164	-2.62402e-163	-2.04963e-163	1.73358e-163	-2.97611e-163	-7.22745e-163	-3.23134e-163	4.95739e-163	1.6331e-163	0
-6.83381e-163	-3.80875e-163	1.94989e-163	-5.56877e-164	-2.07694e-163	-9.12203e-163	7.32086e-163	-3.81679e-163	2.51729e-163	1.26522e-163	-6.56354e-165	-1.95266e-163	-1.98228e-164	9.59739e-163	5.64154e-164	6.15725e-164	7.3277e-165	1.72914e-164	2.35016e-163	1.40839e-163	5.34661e-163	-3.99131e-164	-2.62402e-163	-2.04963e-163	1.73358e-163	-2.97611e-163	-7.22745e-163	-3.23134e-163	4.95739e-163	1.6331e-163	0
-6.83381e-163	-3.80875e-163	1.94989e-163	-5.56877e-164	-2.07694e-163	-9.12203e-163	7.32086e-163	-3.81679e-163	2.51729e-163	1.26522e-163	-6.56354e-165	-1.95266e-163	-1.98228e-164	9.59739e-163	5.64154e-164	6.15725e-164	7.3277e-165	1.72914e-164	2.35016e-163	1.40839e-163	5.34661e-163	-3.99131e-164	-2.62402e-163	-2.04963e-163	1.73358e-163	-2.97611e-163	-7.22745e-163	-3.23134e-163	4.95739e-163	1.6331e-163	0
-6.83381e-163	-3.80875e-163	1.94989e-163	-5.56877e-164	-2.07694e-163	-9.12203e-163	7.32086e-163	-3.81679e-163	2.51729e-163	1.26522e-163	-6.56354e-165	-1.95266e-163	-1.98228e-164	9.59739e-163	5.64154e-164	6.15725e-164	7.3277e-165	1.72914e-164	2.35016e-163	1.40839e-163	5.34661e-163	-3.99131e-164	-2.62402e-163	-2.04963e-163	1.73358e-163	-2.97611e-163	-7.22745e-163	-3.23134e-163	4.95739e-163	1.6331e-163	0
-6.83381e-163	-3.80875e-163	1.94989e-163	-5.56877e-164	-2.07694e-163	-9.12203e-163	7.32086e-163	-3.81679e-163	2.51729e-163	1.26522e-163	-6.56354e-165	-1.95266e-163	-1.98228e-164	9.59739e-163	5.64154e-164	6.15725e-164	7.3277e-165	1.72914e-164	2.35016e-163	1.40839e-163	5.34661e-163	-3.99131e-164	-2.62402e-163	-2.04963e-163	1.73358e-163	-2.97611e-163	-7.22745e-163	-3.23134e-163	4.95739e-163	1.6331e-163	0
-6.83381e-163	-3.80875e-163	1.94989e-163	-5.56877e-164	-2.07694e-163	-9.12203e-163	7.32086e-163	-3.81679e-163	2.51729e-163	1.26522e-163	-6.56354e-165	-1.95266e-163	-1.98228e-164	9.59739e-163	5.64154e-164	6.15725e-164	7.3277e-165	1.72914e-164	2.35016e-163	1.40839e-163	5.34661e-163	-3.99131e-164	-2.62402e-163	-2.04963e-163	1.73358e-163	-2.97611e-163	-7.22745e-163	-3.23134e-163	4.95739e-163	1.6331e-163	0
-6.83381e-163	-3.80875e-163	1.94989e-163	-5.56877e-164	-2.07694e-163	-9.12203e-163	7.32086e-163	-3.81679e-163	2.51729e-163	1.26522e-163	-6.56354e-165	-1.95266e-163	-1.98228e-164	9.59739e-163	5.64154e-164	6.15725e-164	7.3277e-165	1.72914e-164	2.35016e-163	1.40839e-163	5.34661e-163	-3.99131e-164	-2.62402e-163	-2.04963e-163	1.73358e-163	-2.97611e-163	-7.22745e-163	-3.23134e-163	4.95739e-163	1.6331e-163	0
-6.83381e-163	-3.80875e-163	1.94989e-163	-5.56877e-164	-2.07694e-163	-9.12203e-163	7.32086e-163	-3.81679e-163	2.51729e-163	1.26522e-163	-6.56354e-165	-1.95266e-163	-1.98228e-164	9.59739e-163	5.64154e-164	6.15725e-164	7.3277e-165	1.72914e-164	2.35016e-163	1.40839e-163	5.34661e-163	-3.99131e-164	-2.62402e-163	-2.04963e-163	1.73358e-163	-2.97611e-163	-7.22745e-163	-3.23134e-163	4.95739e-163	1.6331e-163	0
-6.83381e-163	-3.80875e-163	1.94989e-163	-5.56877e-164	-2.07694e-163	-9.12203e-163	7.32086e-163	-3.81679e-163	2.51729e-163	1.26522e-163	-6.56354e-165	-1.95266e-163	-1.98228e-164	9.59739e-163	5.64154e-164	6.15725e-164	7.3277e-165	1.72914e-164	2.35016e-163	1.40839e-163	5.34661e-163	-3.99131e-164	-2.62402e-163	-2.04963e-163	1.73358e-163	-2.97611e-163	-7.22745e-163	-3.23134e-163	4.95739e-163	1.6331e-163	0
-6.83381e-163	-3.80875e-163	1.94989e-163	-5.56877e-164	-2.07694e-163	-9.12203e-163	7.32086e-163	-3.81679e-163	2.51729e-163	1.26522e-163	-6.56354e-165	-1.95266e-163	-1.98228e-164	9.59739e-163	5.64154e-164	6.15725e-164	7.3277e-165	1.72914e-164	2.35016e-163	1.40839e-163	5.34661e-163	-3.99131e-164	-2.62402e-163	-2.04963e-163	1.73358e-163	-2.97611e-163	-7.22745e-163	-3.23134e-163	4.95739e-163	1.6331e-163	0
-6.83381e-163	-3.80875e-163	1.94989e-163	-5.56877e-164	-2.07694e-163	-9.12203e-163	7.32086e-163	-3.81679e-163	2.51729e-163	1.26522e-163	-6.56354e-165	-1.95266e-163	-1.98228e-164	9.59739e-163	5.64154e-164	6.15725e-164	7.3277e-165	1.72914e-164	2.35016e-163	1.40839e-163	5.34661e-163	-3.99131e-164	-2.62402e-163	-2.04963e-163	1.73358e-163	-2.97611e-163	-7.22745e-163	-3.23134e-163	4.95739e-163	1.6331e-163	0
-6.83381e-163	-3.80875e-163	1.94989e-163	-5.56877e-164	-2.07694e-163	-9.12203e-163	7.32086e-163	-3.81679e-163	2.51729e-163	1.26522e-163	-6.56354e-165	-1.95266e-163	-1.98228e-164	9.59739e-163	5.64154e-164	6.15725e-164	7.3277e-165	1.72914e-164	2.35016e-163	1.40839e-163	5.34661e-163	-3.99131e-164	-2.62402e-163	-2.04963e-163	1.73358e-163	-2.97611e-163	-7.22745e-163	-3.23134e-163	4.95739e-163	1.6331e-163	0
-6.83381e-163	-3.80875e-163	1.94989e-163	-5.56877e-164	-2.07694e-163	-9.12203e-163	7.32086e-163	-3.81679e-163	2.51729e-163	1.26522e-163	-6.56354e-165	-1.95266e-163	-1.98228e-164	9.59739e-163	5.64154e-164	6.15725e-164	7.3277e-165	1.72914e-164	2.35016e-163	1.40839e-163	5.34661e-163	-3.99131e-164	-2.62402e-163	-2.04963e-163	1.73358e-163	-2.97611e-163	-7.22745e-163	-3.23134e-163	4.95739e-163	1.6331e-163	0
-6.83381e-163	-3.80875e-163	1.94989e-163	-5.56877e-164	-2.07694e-163	-9.12203e-163	7.32086e-163	-3.81679e-163	2.51729e-163	1.26522e-163	-6.56354e-165	-1.95266e-163	-1.98228e-164	9.59739e-163	5.64154e-164	6.15725e-164	7.3277e-165	1.72914e-164	2.35016e-163	1.40839e-163	5.34661e-163	-3.99131e-164	-2.62402e-163	-2.04963e-163	1.73358e-163	-2.97611e-163	-7.22745e-163	-3.23134e-163	4.95739e-163	1.6331e-163	0
-6.83381e-163	-3.80875e-163	1.94989e-163	-5.56877e-164	-2.07694e-163	-9.12203e-163	7.32086e-163	-3.81679e-163	2.51729e-163	1.26522e-163	-6.56354e-165	-1.95266e-163	-1.98228e-164	9.59739e-163	5.64154e-164	6.15725e-164	7.3277e-165	1.72914e-164	2.35016e-163	1.40839e-163	5.34661e-163	-3.99131e-164	-2.62402e-163	-2.04963e-163	1.73358e-163	-2.97611e-163	-7.22745e-163	-3.23134e-163	4.95739e-163	1.6331e-163	0
-6.83381e-163	-3.80875e-163	1.94989e-163	-5.56877e-164	-2.07694e-163	-9.12203e-163	7.32086e-163	-3.81679e-163	2.51729e-163	1.26522e-163	-6.56354e-165	-1.95266e-163	-1.98228e-164	9.59739e-163	5.64154e-164	6.15725e-164	7.3277e-165	1.72914e-164	2.35016e-163	1.40839e-163	5.34661e-163	-3.99131e-164	-2.62402e-163	-2.04963e-163	1.73358e-163	-2.97611e-163	-7.22745e-163	-3.23134e-163	4.95739e-163	1.6331e-163	0
-6.83381e-163	-3.80875e-163	1.94989e-163	-5.56877e-164	-2.07694e-163	-9.12203e-163	7.32086e-163	-3.81679e-163	2.51729e-163	1.26522e-163	-6.56354e-165	-1.95266e-163	-1.98228e-164	9.59739e-163	5.64154e-164	6.15725e-164	7.3277e-165	1.72914e-164	2.35016e-163	1.40839e-163	5.34661e-163	-3.99131e-164	-2.62402e-163	-2.04963e-163	1.73358e-163	-2.97611e-163	-7.22745e-163	-3.23134e-163	4.95739e-163	1.6331e-163	0
-6.83381e-163	-3.80875e-163	1.94989e-163	-5.56877e-164	-2.07694e-163	-9.12203e-163	7.32086e-163	-3.81679e-163	2.51729e-163	1.26522e-163	-6.56354e-165	-1.95266e-163	-1.98228e-164	9.59739e-163	5.64154e-164	6.15725e-164	7.3277e-165	1.72914e-164	2.35016e-163	1.40839e-163	5.34661e-163	-3.99131e-164	-2.62402e-163	-2.04963e-163	1.73358e-163	-2.97611e-163	-7.22745e-163	-3.23134e-163	4.95739e-163	1.6331e-163	0
-6.83381e-163	-3.80875e-163	1.94989e-163	-5.56877e-164	-2.07694e-163	-9.12203e-163	7.32086e-163	-3.81679e-163	2.51729e-163	1.26522e-163	-6.56354e-165	-1.95266e-163	-1.98228e-164	9.59739e-163	5.64154e-164	6.15725e-164	7.3277e-165	1.72914e-164	2.35016e-163	1.40839e-163	5.34661e-163	-3.99131e-164	-2.62402e-163	-2.04963e-163	1.73358e-163	-2.97611e-163	-7.22745e-163	-3.23134e-163	4.95739e-163	1.6331e-163	0
-6.83381e-163	-3.80875e-163	1.94989e-163	-5.56877e-164	-2.07694e-163	-9.12203e-163	7.32086e-163	-3.81679e-163	2.51729e-163	1.26522e-163	-6.56354e-165	-1.95266e-163	-1.98228e-164	9.59739e-163	5.64154e-164	6.15725e-164	7.3277e-165	1.72914e-164	2.35016e-163	1.40839e-163	5.34661e-163	-3.99131e-164	-2.62402e-163	-2.04963e-163	1.73358e-163	-2.97611e-163	-7.22745e-163	-3.23134e-163	4.95739e-163	1.6331e-163	0
-6.83381e-163	-3.80875e-163	1.94989e-163	-5.56877e-164	-2.07694e-163	-9.12203e-163	7.32086e-163	-3.81679e-163	2.51729e-163	1.26522e-163	-6.56354e-165	-1.95266e-163	-1.98228e-164	9.59739e-163	5.64154e-164	6.15725e-164	7.3277e-165	1.72914e-164	2.35016e-163	1.40839e-163	5.34661e-163	-3.99131e-164	-2.62402e-163	-2.04963e-163	1.73358e-163	-2.97611e-163	-7.22745e-163	-3.23134e-163	4.95739e-163	1.6331e-163	0
-6.83381e-163	-3.80875e-163	1.94989e-163	-5.56877e-164	-2.07694e-163	-9.12203e-163	7.32086e-163	-3.81679e-163	2.51729e-163	1.26522e-163	-6.56354e-165	-1.95266e-163	-1.98228e-164	9.59739e-163	5.64154e-164	6.15725e-164	7.3277e-165	1.72914e-164	2.35016e-163	1.40839e-163	5.34661e-163	-3.99131e-164	-2.62402e-163	-2.04963e-163	1.73358e-163	-2.97611e-163	-7.22745e-163	-3.23134e-163	4.95739e-163	1.6331e-163	0
-6.83381e-163	-3.80875e-163	1.94989e-163	-5.56877e-164	-2.07694e-163	-9.12203e-163	7.32086e-163	-3.81679e-163	2.51729e-163	1.26522e-163	-6.56354e-165	-1.95266e-163	-1.98228e-164	9.59739e-163	5.64154e-164	6.15725e-164	7.3277e-165	1.72914e-164	2.35016e-163	1.40839e-163	5.34661e-163	-3.99131e-164	-2.62402e-163	-2.04963e-163	1.73358e-163	-2.97611e-163	-7.22745e-163	-3.23134e-163	4.95739e-163	1.6331e-163	0
-6.83381e-163	-3.80875e-163	1.94989e-163	-5.56877e-164	-2.07694e-163	-9.12203e-163	7.32086e-163	-3.81679e-163	2.51729e-163	1.26522e-163	-6.56354e-165	-1.95266e-163	-1.98228e-164	9.59739e-163	5.64154e-164	6.15725e-164	7.3277e-165	1.72914e-164	2.35016e-163	1.40839e-163	5.34661e-163	-3.99131e-164	-2.62402e-163	-2.04963e-163	1.73358e-163	-2.97611e-163	-7.22745e-163	-3.23134e-163	4.95739e-163	1.6331e-163	0
-6.83381e-163	-3.80875e-163	1.94989e-163	-5.56877e-164	-2.07694e-163	-9.12203e-163	7.32086e-163	-3.81679e-163	2.51729e-163	1.26522e-163	-6.56354e-165	-1.95266e-163	-1.98228e-164	9.59739e-163	5.64154e-164	6.15725e-164	7.3277e-165	1.72914e-164	2.35016e-163	1.40839e-163	5.34661e-163	-3.99131e-164	-2.62402e-163	-2.04963e-163	1.73358e-163	-2.97611e-163	-7.22745e-163	-3.23134e-163	4.95739e-163	1.6331e-163	0
-6.83381e-163	-3.80875e-163	1.94989e-163	-5.56877e-164	-2.07694e-163	-9.12203e-163	7.32086e-163	-3.81679e-163	2.51729e-163	1.26522e-163	-6.56354e-165	-1.95266e-163	-1.98228e-164	9.59739e-163	5.64154e-164	6.15725e-164	7.3277e-165	1.72914e-164	2.35016e-163	1.40839e-163	5.34661e-163	-3.99131e-164	-2.62402e-163	-2.04963e-163	1.73358e-163	-2.97611e-163	-7.22745e-163	-3.23134e-163	4.95739e-163	1.6331e-163	0
-6.83381e-163	-3.80875e-163	1.94989e-163	-5.56877e-164	-2.07694e-163	-9.12203e-163	7.32086e-163	-3.81679e-163	2.51729e-163	1.26522e-163	-6.56354e-165	-1.95266e-163	-1.98228e-164	9.59739e-163	5.64154e-164	6.15725e-164	7.3277e-165	1.72914e-164	2.35016e-163	1.40839e-163	5.34661e-163	-3.99131e-164	-2.62402e-163	-2.04963e-163	1.73358e-163	-2.97611e-163	-7.22745e-163	-3.23134e-163	4.95739e-163	1.6331e-163	0
-6.83381e-163	-3.80875e-163	1.94989e-163	-5.56877e-164	-2.07694e-163	-9.12203e-163	7.32086e-163	-3.81679e-163	2.51729e-163	1.26522e-163	-6.56354e-165	-1.95266e-163	-1.98228e-164	9.59739e-163	5.64154e-164	6.15725e-164	7.3277e-165	1.72914e-164	2.35016e-163	1.40839e-163	5.34661e-163	-3.99131e-164	-2.62402e-163	-2.04963e-163	1.73358e-163	-2.97611e-163	-7.22745e-163	-3.23134e-163	4.95739e-163	1.6331e-163	0
-6.83381e-163	-3.80875e-163	1.94989e-163	-5.56877e-164	-2.07694e-163	-9.12203e-163	7.32086e-163	-3.81679e-163	2.51729e-163	1.26522e-163	-6.56354e-165	-1.95266e-163	-1.98228e-164	9.59739e-163	5.64154e-164	6.15725e-164	7.3277e-165	1.72914e-164	2.35016e-163	1.40839e-163	5.34661e-163	-3.99131e-164	-2.62402e-163	-2.04963e-163	1.73358e-163	-2.97611e-163	-7.22745e-163	-3.23134e-163	4.95739e-163	1.6331e-163	0
-6.83381e-163	-3.80875e-163	1.94989e-163	-5.56877e-164	-2.07694e-163	-9.12203e-163	7.32086e-163	-3.81679e-163	2.51729e-163	1.26522e-163	-6.56354e-165	-1.95266e-163	-1.98228e-164	9.59739e-163	5.64154e-164	6.15725e-164	7.3277e-165	1.72914e-164	2.35016e-163	1.40839e-163	5.34661e-163	-3.99131e-164	-2.62402e-163	-2.04963e-163	1.73358e-163	-2.97611e-163	-7.22745e-163	-3.23134e-163	4.95739e-163	1.6331e-163	0
-6.83381e-163	-3.80875e-163	1.94989e-163	-5.56877e-164	-2.07694e-163	-9.12203e-163	7.32086e-163	-3.81679e-163	2.51729e-163	1.26522e-163	-6.56354e-165	-1.95266e-163	-1.98228e-164	9.59739e-163	5.64154e-164	6.15725e-164	7.3277e-165	1.72914e-164	2.35016e-163	1.40839e-163	5.34661e-163	-3.99131e-164	-2.62402e-163	-2.04963e-163	1.73358e-163	-2.97611e-163	-7.22745e-163	-3.23134e-163	4.95739e-163	1.6331e-163	0
-6.83381e-163	-3.80875e-163	1.94989e-163	-5.56877e-164	-2.07694e-163	-9.12203e-163	7.32086e-163	-3.81679e-163	2.51729e-163	1.26522e-163	-6.56354e-165	-1.95266e-163	-1.98228e-164	9.59739e-163	5.64154e-164	6.15725e-164	7.3277e-165	1.72914e-164	2.35016e-163	1.40839e-163	5.34661e-163	-3.99131e-164	-2.62402e-163	-2.04963e-163	1.73358e-163	-2.97611e-163	-7.22745e-163	-3.23134e-163	4.95739e-163	1.6331e-163	0
-6.83381e-163	-3.80875e-163	1.94989e-163	-5.56877e-164	-2.07694e-163	-9.12203e-163	7.32086e-163	-3.81679e-163	2.51729e-163	1.26522e-163	-6.56354e-165	-1.95266e-163	-1.98228e-164	9.59739e-163	5.64154e-164	6.15725e-164	7.3277e-165	1.72914e-164	2.35016e-163	1.40839e-163	5.34661e-163	-3.99131e-164	-2.62402e-163	-2.04963e-163	1.73358e-163	-2.97611e-163	-7.22745e-163	-3.23134e-163	4.95739e-163	1.6331e-163	0
-6.83381e-163	-3.80875e-163	1.94989e-163	-5.56877e-164	-2.07694e-163	-9.12203e-163	7.32086e-163	-3.81679e-163	2.51729e-163	1.26522e-163	-6.56354e-165	-1.95266e-163	-1.98228e-164	9.59739e-163	5.64154e-164	6.15725e-164	7.3277e-165	1.72914e-164	2.35016e-163	1.40839e-163	5.34661e-163	-3.99131e-164	-2.62402e-163	-2.04963e-163	1.73358e-163	-2.97611e-163	-7.22745e-163	-3.23134e-163	4.95739e-163	1.6331e-163	0
-6.83381e-163	-3.80875e-163	1.94989e-163	-5.56877e-164	-2.07694e-163	-9.12203e-163	7.32086e-163	-3.81679e-163	2.51729e-163	1.26522e-163	-6.56354e-165	-1.95266e-163	-1.98228e-164	9.59739e-163	5.64154e-164	6.15725e-164	7.3277e-165	1.72914e-164	2.35016e-163	1.40839e-163	5.34661e-163	-3.99131e-164	-2.62402e-163	-2.04963e-163	1.73358e-163	-2.97611e-163	-7.22745e-163	-3.23134e-163	4.95739e-163	1.6331e-163	0
-6.83381e-163	-3.80875e-163	1.94989e-163	-5.56877e-164	-2.07694e-163	-9.12203e-163	7.32086e-163	-3.81679e-163	2.51729e-163	1.26522e-163	-6.56354e-165	-1.95266e-163	-1.98228e-164	9.59739e-163	5.64154e-164	6.15725e-164	7.3277e-165	1.72914e-164	2.35016e-163	1.40839e-163	5.34661e-163	-3.99131e-164	-2.62402e-163	-2.04963e-163	1.73358e-163	-2.97611e-163	-7.22745e-163	-3.23134e-163	4.95739e-163	1.6331e-163	0
-6.83381e-163	-3.80875e-163	1.94989e-163	-5.56877e-164	-2.07694e-163	-9.12203e-163	7.32086e-163	-3.81679e-163	2.51729e-163	1.26522e-163	-6.56354e-165	-1.95266e-163	-1.98228e-164	9.59739e-163	5.64154e-164	6.15725e-164	7.3277e-165	1.72914e-164	2.35016e-163	1.40839e-163	5.34661e-163	-3.99131e-164	-2.62402e-163	-2.04963e-163	1.73358e-163	-2.97611e-163	-7.22745e-163	-3.23134e-163	4.95739e-163	1.6331e-163	0
-6.83381e-163	-3.80875e-163	1.94989e-163	-5.56877e-164	-2.07694e-163	-9.12203e-163	7.32086e-163	-3.81679e-163	2.51729e-163	1.26522e-163	-6.56354e-165	-1.95266e-163	-1.98228e-164	9.59739e-163	5.64154e-164	6.15725e-164	7.3277e-165	1.72914e-164	2.35016e-163	1.40839e-163	5.34661e-163	-3.99131e-164	-2.62402e-163	-2.04963e-163	1.73358e-163	-2.97611e-163	-7.22745e-163	-3.23134e-163	4.95739e-163	1.6331e-163	0
-6.83381e-163	-3.80875e-163	1.94989e-163	-5.56877e-164	-2.07694e-163	-9.12203e-163	7.32086e-163	-3.81679e-163	2.51729e-163	1.26522e-163	-6.56354e-165	-1.95266e-163	-1.98228e-164	9.59739e-163	5.64154e-164	6.15725e-164	7.3277e-165	1.72914e-164	2.35016e-163	1.40839e-163	5.34661e-163	-3.99131e-164	-2.62402e-163	-2.04963e-163	1.73358e-163	-2.97611e-163	-7.22745e-163	-3.23134e-163	4.95739e-163	1.6331e-163	0
-6.83381e-163	-3.80875e-163	1.94989e-163	-5.56877e-164	-2.07694e-163	-9.12203e-163	7.32086e-163	-3.81679e-163	2.51729e-163	1.26522e-163	-6.56354e-165	-1.95266e-163	-1.98228e-164	9.59739e-163	5.64154e-164	6.15725e-164	7.3277e-165	1.72914e-164	2.35016e-163	1.40839e-163	5.34661e-163	-3.99131e-164	-2.62402e-163	-2.04963e-163	1.73358e-163	-2.97611e-163	-7.22745e-163	-3.23134e-163	4.95739e-163	1.6331e-163	0
-6.83381e-163	-3.80875e-163	1.94989e-163	-5.56877e-164	-2.07694e-163	-9.12203e-163	7.32086e-163	-3.81679e-163	2.51729e-163	1.26522e-163	-6.56354e-165	-1.95266e-163	-1.98228e-164	9.59739e-163	5.64154e-164	6.15725e-164	7.3277e-165	1.72914e-164	2.35016e-163	1.40839e-163	5.34661e-163	-3.99131e-164	-2.62402e-163	-2.04963e-163	1.73358e-163	-2.97611e-163	-7.22745e-163	-3.23134e-163	4.95739e-163	1.6331e-163	0
-6.83381e-163	-3.80875e-163	1.94989e-163	-5.56877e-164	-2.07694e-163	-9.12203e-163	7.32086e-163	-3.81679e-163	2.51729e-163	1.26522e-163	-6.56354e-165	-1.95266e-163	-1.98228e-164	9.59739e-163	5.64154e-164	6.15725e-164	7.3277e-165	1.72914e-164	2.35016e-163	1.40839e-163	5.34661e-163	-3.99131e-164	-2.62402e-163	-2.04963e-163	1.73358e-163	-2.97611e-163	-7.22745e-163	-3.23134e-163	4.95739e-163	1.6331e-163	0
-6.83381e-163	-3.80875e-163	1.94989e-163	-5.56877e-164	-2.07694e-163	-9.12203e-163	7.32086e-163	-3.81679e-163	2.51729e-163	1.26522e-163	-6.56354e-165	-1.95266e-163	-1.98228e-164	9.59739e-163	5.64154e-164	6.15725e-164	7.3277e-165	1.72914e-164	2.35016e-163	1.40839e-163	5.34661e-163	-3.99131e-164	-2.62402e-163	-2.04963e-163	1.73358e-163	-2.97611e-163	-7.22745e-163	-3.23134e-163	4.95739e-163	1.6331e-163	0
-6.83381e-163	-3.80875e-163	1.94989e-163	-5.56877e-164	-2.07694e-163	-9.12203e-163	7.32086e-163	-3.81679e-163	2.51729e-163	1.26522e-163	-6.56354e-165	-1.95266e-163	-1.98228e-164	9.59739e-163	5.64154e-164	6.15725e-164	7.3277e-165	1.72914e-164	2.35016e-163	1.40839e-163	5.34661e-163	-3.99131e-164	-2.62402e-163	-2.04963e-163	1.73358e-163	-2.97611e-163	-7.22745e-163	-3.23134e-163	4.95739e-163	1.6331e-163	0
-6.83381e-163	-3.80875e-163	1.94989e-163	-5.56877e-164	-2.07694e-163	-9.12203e-163	7.32086e-163	-3.81679e-163	2.51729e-163	1.26522e-163	-6.56354e-165	-1.95266e-163	-1.98228e-164	9.59739e-163	5.64154e-164	6.15725e-164	7.3277e-165	1.72914e-164	2.35016e-163	1.40839e-163	5.34661e-163	-3.99131e-164	-2.62402e-163	-2.04963e-163	1.73358e-163	-2.97611e-163	-7.22745e-163	-3.23134e-163	4.95739e-163	1.6331e-163	0
-6.83381e-163	-3.80875e-163	1.94989e-163	-5.56877e-164	-2.07694e-163	-9.12203e-163	7.32086e-163	-3.81679e-163	2.51729e-163	1.26522e-163	-6.56354e-165	-1.95266e-163	-1.98228e-164	9.59739e-163	5.64154e-164	6.15725e-164	7.3277e-165	1.72914e-164	2.35016e-163	1.40839e-163	5.34661e-163	-3.99131e-164	-2.62402e-163	-2.04963e-163	1.73358e-163	-2.97611e-163	-7.22745e-163	-3.23134e-163	4.95739e-163	1.6331e-163	0
-6.83381e-163	-3.80875e-163	1.94989e-163	-5.56877e-164	-2.07694e-163	-9.12203e-163	7.32086e-163	-3.81679e-163	2.51729e-163	1.26522e-163	-6.56354e-165	-1.95266e-163	-1.98228e-164	9.59739e-163	5.64154e-164	6.15725e-164	7.3277e-165	1.72914e-164	2.35016e-163	1.40839e-163	5.34661e-163	-3.99131e-164	-2.62402e-163	-2.04963e-163	1.73358e-163	-2.97611e-163	-7.22745e-163	-3.23134e-163	4.95739e-163	1.6331e-163	0
-6.83381e-163	-3.80875e-163	1.94989e-163	-5.56877e-164	-2.07694e-163	-9.12203e-163	7.32086e-163	-3.81679e-163	2.51729e-163	1.26522e-163	-6.56354e-165	-1.95266e-163	-1.98228e-164	9.59739e-163	5.64154e-164	6.15725e-164	7.3277e-165	1.72914e-164	2.35016e-163	1.40839e-163	5.34661e-163	-3.99131e-164	-2.62402e-163	-2.04963e-163	1.73358e-163	-2.97611e-163	-7.22745e-163	-3.23134e-163	4.95739e-163	1.6331e-163	0
-6.83381e-163	-3.80875e-163	1.94989e-163	-5.56877e-164	-2.07694e-163	-9.12203e-163	7.32086e-163	-3.81679e-163	2.51729e-163	1.26522e-163	-6.56354e-165	-1.95266e-163	-1.98228e-164	9.59739e-163	5.64154e-164	6.15725e-164	7.3277e-165	1.72914e-164	2.35016e-163	1.40839e-163	5.34661e-163	-3.99131e-164	-2.62402e-163	-2.04963e-163	1.73358e-163	-2.97611e-163	-7.22745e-163	-3.23134e-163	4.95739e-163	1.6331e-163	0
-6.83381e-163	-3.80875e-163	1.94989e-163	-5.56877e-164	-2.07694e-163	-9.12203e-163	7.32086e-163	-3.81679e-163	2.51729e-163	1.26522e-163	-6.56354e-165	-1.95266e-163	-1.98228e-164	9.59739e-163	5.64154e-164	6.15725e-164	7.3277e-165	1.72914e-164	2.35016e-163	1.40839e-163	5.34661e-163	-3.99131e-164	-2.62402e-163	-2.04963e-163	1.73358e-163	-2.97611e-163	-7.22745e-163	-3.23134e-163	4.95739e-163	1.6331e-163	0
-6.83381e-163	-3.80875e-163	1.94989e-163	-5.56877e-164	-2.07694e-163	-9.12203e-163	7.32086e-163	-3.81679e-163	2.51729e-163	1.26522e-163	-6.56354e-165	-1.95266e-163	-1.98228e-164	9.59739e-163	5.64154e-164	6.15725e-164	7.3277e-165	1.72914e-164	2.35016e-163	1.40839e-163	5.34661e-163	-3.99131e-164	-2.62402e-163	-2.04963e-163	1.73358e-163	-2.97611e-163	-7.22745e-163	-3.23134e-163	4.95739e-163	1.6331e-163	0
-6.83381e-163	-3.80875e-163	1.94989e-163	-5.56877e-164	-2.07694e-163	-9.12203e-163	7.32086e-163	-3.81679e-163	2.51729e-163	1.26522e-163	-6.56354e-165	-1.95266e-163	-1.98228e-164	9.59739e-163	5.64154e-164	6.15725e-164	7.3277e-165	1.72914e-164	2.35016e-163	1.40839e-163	5.34661e-163	-3.99131e-164	-2.62402e-163	-2.04963e-163	1.73358e-163	-2.97611e-163	-7.22745e-163	-3.23134e-163	4.95739e-163	1.6331e-163	0
-6.83381e-163	-3.80875e-163	1.94989e-163	-5.56877e-164	-2.07694e-163	-9.12203e-163	7.32086e-163	-3.81679e-163	2.51729e-163	1.26522e-163	-6.56354e-165	-1.95266e-163	-1.98228e-164	9.59739e-163	5.64154e-164	6.15725e-164	7.3277e-165	1.72914e-164	2.35016e-163	1.40839e-163	5.34661e-163	-3.99131e-164	-2.62402e-163	-2.04963e-163	1.73358e-163	-2.97611e-163	-7.22745e-163	-3.23134e-163	4.95739e-163	1.6331e-163	0
-6.83381e-163	-3.80875e-163	1.94989e-163	-5.56877e-164	-2.07694e-163	-9.12203e-163	7.32086e-163	-3.81679e-163	2.51729e-163	1.26522e-163	-6.56354e-165	-1.95266e-163	-1.98228e-164	9.59739e-163	5.64154e-164	6.15725e-164	7.3277e-165	1.72914e-164	2.35016e-163	1.40839e-163	5.34661e-163	-3.99131e-164	-2.62402e-163	-2.04963e-163	1.73358e-163	-2.97611e-163	-7.22745e-163	-3.23134e-163	4.95739e-163	1.6331e-163	0
-6.83381e-163	-3.80875e-163	1.94989e-163	-5.56877e-164	-2.07694e-163	-9.12203e-163	7.32086e-163	-3.81679e-163	2.51729e-163	1.26522e-163	-6.56354e-165	-1.95266e-163	-1.98228e-164	9.59739e-163	5.64154e-164	6.15725e-164	7.3277e-165	1.72914e-164	2.35016e-163	1.40839e-163	5.34661e-163	-3.99131e-164	-2.62402e-163	-2.04963e-163	1.73358e-163	-2.97611e-163	-7.22745e-163	-3.23134e-163	4.95739e-163	1.6331e-163	0
-6.83381e-163	-3.80875e-163	1.94989e-163	-5.56877e-164	-2.07694e-163	-9.12203e-163	7.32086e-163	-3.81679e-163	2.51729e-163	1.26522e-163	-6.56354e-165	-1.95266e-163	-1.98228e-164	9.59739e-163	5.64154e-164	6.15725e-164	7.3277e-165	1.72914e-164	2.35016e-163	1.40839e-163	5.34661e-163	-3.99131e-164	-2.62402e-163	-2.04963e-163	1.73358e-163	-2.97611e-163	-7.22745e-163	-3.23134e-163	4.95739e-163	1.6331e-163	0
-6.83381e-163	-3.80875e-163	1.94989e-163	-5.56877e-164	-2.07694e-163	-9.12203e-163	7.32086e-163	-3.81679e-163	2.51729e-163	1.26522e-163	-6.56354e-165	-1.95266e-163	-1.98228e-164	9.59739e-163	5.64154e-164	6.15725e-164	7.3277e-165	1.72914e-164	2.35016e-163	1.40839e-163	5.34661e-163	-3.99131e-164	-2.62402e-163	-2.04963e-163	1.73358e-163	-2.97611e-163	-7.22745e-163	-3.23134e-163	4.95739e-163	1.6331e-163	0
-6.83381e-163	-3.80875e-163	1.94989e-163	-5.56877e-164	-2.07694e-163	-9.12203e-163	7.32086e-163	-3.81679e-163	2.51729e-163	1.26522e-163	-6.56354e-165	-1.95266e-163	-1.98228e-164	9.59739e-163	5.64154e-164	6.15725e-164	7.3277e-165	1.72914e-164	2.35016e-163	1.40839e-163	5.34661e-163	-3.99131e-164	-2.62402e-163	-2.04963e-163	1.73358e-163	-2.97611e-163	-7.22745e-163	-3.23134e-163	4.95739e-163	1.6331e-163	0
-6.83381e-163	-3.80875e-163	1.94989e-163	-5.56877e-164	-2.07694e-163	-9.12203e-163	7.32086e-163	-3.81679e-163	2.51729e-163	1.26522e-163	-6.56354e-165	-1.95266e-163	-1.98228e-164	9.59739e-163	5.64154e-164	6.15725e-164	7.3277e-165	1.72914e-164	2.35016e-163	1.40839e-163	5.34661e-163	-3.99131e-164	-2.62402e-163	-2.04963e-163	1.73358e-163	-2.97611e-163	-7.22745e-163	-3.23134e-163	4.95739e-163	1.6331e-163	0
-6.83381e-163	-3.80875e-163	1.94989e-163	-5.56877e-164	-2.07694e-163	-9.12203e-163	7.32086e-163	-3.81679e-163	2.51729e-163	1.26522e-163	-6.56354e-165	-1.95266e-163	-1.98228e-164	9.59739e-163	5.64154e-164	6.15725e-164	7.3277e-165	1.72914e-164	2.35016e-163	1.40839e-163	5.34661e-163	-3.99131e-164	-2.62402e-163	-2.04963e-163	1.73358e-163	-2.97611e-163	-7.22745e-163	-3.23134e-163	4.95739e-163	1.6331e-163	0
-6.83381e-163	-3.80875e-163	1.94989e-163	-5.56877e-164	-2.07694e-163	-9.12203e-163	7.32086e-163	-3.81679e-163	2.51729e-163	1.26522e-163	-6.56354e-165	-1.95266e-163	-1.98228e-164	9.59739e-163	5.64154e-164	6.15725e-164	7.3277e-165	1.72914e-164	2.35016e-163	1.40839e-163	5.34661e-163	-3.99131e-164	-2.62402e-163	-2.04963e-163	1.73358e-163	-2.97611e-163	-7.22745e-163	-3.23134e-163	4.95739e-163	1.6331e-163	0
-6.83381e-163	-3.80875e-163	1.94989e-163	-5.56877e-164	-2.07694e-163	-9.12203e-163	7.32086e-163	-3.81679e-163	2.51729e-163	1.26522e-163	-6.56354e-165	-1.95266e-163	-1.98228e-164	9.59739e-163	5.64154e-164	6.15725e-164	7.3277e-165	1.72914e-164	2.35016e-163	1.40839e-163	5.34661e-163	-3.99131e-164	-2.62402e-163	-2.04963e-163	1.73358e-163	-2.97611e-163	-7.22745e-163	-3.23134e-163	4.95739e-163	1.6331e-163	0
-6.83381e-163	-3.80875e-163	1.94989e-163	-5.56877e-164	-2.07694e-163	-9.12203e-163	7.32086e-163	-3.81679e-163	2.51729e-163	1.26522e-163	-6.56354e-165	-1.95266e-163	-1.98228e-164	9.59739e-163	5.64154e-164	6.15725e-164	7.3277e-165	1.72914e-164	2.35016e-163	1.40839e-163	5.34661e-163	-3.99131e-164	-2.62402e-163	-2.04963e-163	1.73358e-163	-2.97611e-163	-7.22745e-163	-3.23134e-163	4.95739e-163	1.6331e-163	0
-6.83381e-163	-3.80875e-163	1.94989e-163	-5.56877e-164	-2.07694e-163	-9.12203e-163	7.32086e-163	-3.81679e-163	2.51729e-163	1.26522e-163	-6.56354e-165	-1.95266e-163	-1.98228e-164	9.59739e-163	5.64154e-164	6.15725e-164	7.3277e-165	1.72914e-164	2.35016e-163	1.40839e-163	5.34661e-163	-3.99131e-164	-2.62402e-163	-2.04963e-163	1.73358e-163	-2.97611e-163	-7.22745e-163	-3.23134e-163	4.95739e-163	1.6331e-163	0
-6.83381e-163	-3.80875e-163	1.94989e-163	-5.56877e-164	-2.07694e-163	-9.12203e-163	7.32086e-163	-3.81679e-163	2.51729e-163	1.26522e-163	-6.56354e-165	-1.95266e-163	-1.98228e-164	9.59739e-163	5.64154e-164	6.15725e-164	7.3277e-165	1.72914e-164	2.35016e-163	1.40839e-163	5.34661e-163	-3.99131e-164	-2.62402e-163	-2.04963e-163	1.73358e-163	-2.97611e-163	-7.22745e-163	-3.23134e-163	4.95739e-163	1.6331e-163	0
-6.83381e-163	-3.80875e-163	1.94989e-163	-5.56877e-164	-2.07694e-163	-9.12203e-163	7.32086e-163	-3.81679e-163	2.51729e-163	1.26522e-163	-6.56354e-165	-1.95266e-163	-1.98228e-164	9.59739e-163	5.64154e-164	6.15725e-164	7.3277e-165	1.72914e-164	2.35016e-163	1.40839e-163	5.34661e-163	-3.99131e-164	-2.62402e-163	-2.04963e-163	1.73358e-163	-2.97611e-163	-7.22745e-163	-3.23134e-163	4.95739e-163	1.6331e-163	0
-6.83381e-163	-3.80875e-163	1.94989e-163	-5.56877e-164	-2.07694e-163	-9.12203e-163	7.32086e-163	-3.81679e-163	2.51729e-163	1.26522e-163	-6.56354e-165	-1.95266e-163	-1.98228e-164	9.59739e-163	5.64154e-164	6.15725e-164	7.3277e-165	1.72914e-164	2.35016e-163	1.40839e-163	5.34661e-163	-3.99131e-164	-2.62402e-163	-2.04963e-163	1.73358e-163	-2.97611e-163	-7.22745e-163	-3.23134e-163	4.95739e-163	1.6331e-163	0
-6.83381e-163	-3.80875e-163	1.94989e-163	-5.56877e-164	-2.07694e-163	-9.12203e-163	7.32086e-163	-3.81679e-163	2.51729e-163	1.26522e-163	-6.56354e-165	-1.95266e-163	-1.98228e-164	9.59739e-163	5.64154e-164	6.15725e-164	7.3277e-165	1.72914e-164	2.35016e-163	1.40839e-163	5.34661e-163	-3.99131e-164	-2.62402e-163	-2.04963e-163	1.73358e-163	-2.97611e-163	-7.22745e-163	-3.23134e-163	4.95739e-163	1.6331e-163	0
-6.83381e-163	-3.80875e-163	1.94989e-163	-5.56877e-164	-2.07694e-163	-9.12203e-163	7.32086e-163	-3.81679e-163	2.51729e-163	1.26522e-163	-6.56354e-165	-1.95266e-163	-1.98228e-164	9.59739e-163	5.64154e-164	6.15725e-164	7.3277e-165	1.72914e-164	2.35016e-163	1.40839e-163	5.34661e-163	-3.99131e-164	-2.62402e-163	-2.04963e-163	1.73358e-163	-2.97611e-163	-7.22745e-163	-3.23134e-163	4.95739e-163	1.6331e-163	0
-6.83381e-163	-3.80875e-163	1.94989e-163	-5.56877e-164	-2.07694e-163	-9.12203e-163	7.32086e-163	-3.81679e-163	2.51729e-163	1.26522e-163	-6.56354e-165	-1.95266e-163	-1.98228e-164	9.59739e-163	5.64154e-164	6.15725e-164	7.3277e-165	1.72914e-164	2.35016e-163	1.40839e-163	5.34661e-163	-3.99131e-164	-2.62402e-163	-2.04963e-163	1.73358e-163	-2.97611e-163	-7.22745e-163	-3.23134e-163	4.95739e-163	1.6331e-163	0
-6.83381e-163	-3.80875e-163	1.94989e-163	-5.56877e-164	-2.07694e-163	-9.12203e-163	7.32086e-163	-3.81679e-163	2.51729e-163	1.26522e-163	-6.56354e-165	-1.95266e-163	-1.98228e-164	9.59739e-163	5.64154e-164	6.15725e-164	7.3277e-165	1.72914e-164	2.35016e-163	1.40839e-163	5.34661e-163	-3.99131e-164	-2.62402e-163	-2.04963e-163	1.73358e-163	-2.97611e-163	-7.22745e-163	-3.23134e-163	4.95739e-163	1.6331e-163	0
-6.83381e-163	-3.80875e-163	1.94989e-163	-5.56877e-164	-2.07694e-163	-9.12203e-163	7.32086e-163	-3.81679e-163	2.51729e-163	1.26522e-163	-6.56354e-165	-1.95266e-163	-1.98228e-164	9.59739e-163	5.64154e-164	6.15725e-164	7.3277e-165	1.72914e-164	2.35016e-163	1.40839e-163	5.34661e-163	-3.99131e-164	-2.62402e-163	-2.04963e-163	1.73358e-163	-2.97611e-163	-7.22745e-163	-3.23134e-163	4.95739e-163	1.6331e-163	0
-6.83381e-163	-3.80875e-163	1.94989e-163	-5.56877e-164	-2.07694e-163	-9.12203e-163	7.32086e-163	-3.81679e-163	2.51729e-163	1.26522e-163	-6.56354e-165	-1.95266e-163	-1.98228e-164	9.59739e-163	5.64154e-164	6.15725e-164	7.3277e-165	1.72914e-164	2.35016e-163	1.40839e-163	5.34661e-163	-3.99131e-164	-2.62402e-163	-2.04963e-163	1.73358e-163	-2.97611e-163	-7.22745e-163	-3.23134e-163	4.95739e-163	1.6331e-163	0
-6.83381e-163	-3.80875e-163	1.94989e-163	-5.56877e-164	-2.07694e-163	-9.12203e-163	7.32086e-163	-3.81679e-163	2.51729e-163	1.26522e-163	-6.56354e-165	-1.95266e-163	-1.98228e-164	9.59739e-163	5.64154e-164	6.15725e-164	7.3277e-165	1.72914e-164	2.35016e-163	1.40839e-163	5.34661e-163	-3.99131e-164	-2.62402e-163	-2.04963e-163	1.73358e-163	-2.97611e-163	-7.22745e-163	-3.23134e-163	4.95739e-163	1.6331e-163	0
-6.83381e-163	-3.80875e-163	1.94989e-163	-5.56877e-164	-2.07694e-163	-9.12203e-163	7.32086e-163	-3.81679e-163	2.51729e-163	1.26522e-163	-6.56354e-165	-1.95266e-163	-1.98228e-164	9.59739e-163	5.64154e-164	6.15725e-164	7.3277e-165	1.72914e-164	2.35016e-163	1.40839e-163	5.34661e-163	-3.99131e-164	-2.62402e-163	-2.04963e-163	1.73358e-163	-2.97611e-163	-7.22745e-163	-3.23134e-163	4.95739e-163	1.6331e-163	0
-6.83381e-163	-3.80875e-163	1.94989e-163	-5.56877e-164	-2.07694e-163	-9.12203e-163	7.32086e-163	-3.81679e-163	2.51729e-163	1.26522e-163	-6.56354e-165	-1.95266e-163	-1.98228e-164	9.59739e-163	5.64154e-164	6.15725e-164	7.3277e-165	1.72914e-164	2.35016e-163	1.40839e-163	5.34661e-163	-3.99131e-164	-2.62402e-163	-2.04963e-163	1.73358e-163	-2.97611e-163	-7.22745e-163	-3.23134e-163	4.95739e-163	1.6331e-163	0
-6.83381e-163	-3.80875e-163	1.94989e-163	-5.56877e-164	-2.07694e-163	-9.12203e-163	7.32086e-163	-3.81679e-163	2.51729e-163	1.26522e-163	-6.56354e-165	-1.95266e-163	-1.98228e-164	9.59739e-163	5.64154e-164	6.15725e-164	7.3277e-165	1.72914e-164	2.35016e-163	1.40839e-163	5.34661e-163	-3.99131e-164	-2.62402e-163	-2.04963e-163	1.73358e-163	-2.97611e-163	-7.22745e-163	-3.23134e-163	4.95739e-163	1.6331e-163	0
-6.83381e-163	-3.80875e-163	1.94989e-163	-5.56877e-164	-2.07694e-163	-9.12203e-163	7.32086e-163	-3.81679e-163	2.51729e-163	1.26522e-163	-6.56354e-165	-1.95266e-163	-1.98228e-164	9.59739e-163	5.64154e-164	6.15725e-164	7.3277e-165	1.72914e-164	2.35016e-163	1.40839e-163	5.34661e-163	-3.99131e-164	-2.62402e-163	-2.04963e-163	1.73358e-163	-2.97611e-163	-7.22745e-163	-3.23134e-163	4.95739e-163	1.6331e-163	0
-6.83381e-163	-3.80875e-163	1.94989e-163	-5.56877e-164	-2.07694e-163	-9.12203e-163	7.32086e-163	-3.81679e-163	2.51729e-163	1.26522e-163	-6.56354e-165	-1.95266e-163	-1.98228e-164	9.59739e-163	5.64154e-164	6.15725e-164	7.3277e-165	1.72914e-164	2.35016e-163	1.40839e-163	5.34661e-163	-3.99131e-164	-2.62402e-163	-2.04963e-163	1.73358e-163	-2.97611e-163	-7.22745e-163	-3.23134e-163	4.95739e-163	1.6331e-163	0
-6.83381e-163	-3.80875e-163	1.94989e-163	-5.56877e-164	-2.07694e-163	-9.12203e-163	7.32086e-163	-3.81679e-163	2.51729e-163	1.26522e-163	-6.56354e-165	-1.95266e-163	-1.98228e-164	9.59739e-163	5.64154e-164	6.15725e-164	7.3277e-165	1.72914e-164	2.35016e-163	1.40839e-163	5.34661e-163	-3.99131e-164	-2.62402e-163	-2.04963e-163	1.73358e-163	-2.97611e-163	-7.22745e-163	-3.23134e-163	4.95739e-163	1.6331e-163	0
-6.83381e-163	-3.80875e-163	1.94989e-163	-5.56877e-164	-2.07694e-163	-9.12203e-163	7.32086e-163	-3.81679e-163	2.51729e-163	1.26522e-163	-6.56354e-165	-1.95266e-163	-1.98228e-164	9.59739e-163	5.64154e-164	6.15725e-164	7.3277e-165	1.72914e-164	2.35016e-163	1.40839e-163	5.34661e-163	-3.99131e-164	-2.62402e-163	-2.04963e-163	1.73358e-163	-2.97611e-163	-7.22745e-163	-3.23134e-163	4.95739e-163	1.6331e-163	0
-6.83381e-163	-3.80875e-163	1.94989e-163	-5.56877e-164	-2.07694e-163	-9.12203e-163	7.32086e-163	-3.81679e-163	2.51729e-163	1.26522e-163	-6.56354e-165	-1.95266e-163	-1.98228e-164	9.59739e-163	5.64154e-164	6.15725e-164	7.3277e-165	1.72914e-164	2.35016e-163	1.40839e-163	5.34661e-163	-3.99131e-164	-2.62402e-163	-2.04963e-163	1.73358e-163	-2.97611e-163	-7.22745e-163	-3.23134e-163	4.95739e-163	1.6331e-163	0
-6.83381e-163	-3.80875e-163	1.94989e-163	-5.56877e-164	-2.07694e-163	-9.12203e-163	7.32086e-163	-3.81679e-163	2.51729e-163	1.26522e-163	-6.56354e-165	-1.95266e-163	-1.98228e-164	9.59739e-163	5.64154e-164	6.15725e-164	7.3277e-165	1.72914e-164	2.35016e-163	1.40839e-163	5.34661e-163	-3.99131e-164	-2.62402e-163	-2.04963e-163	1.73358e-163	-2.97611e-163	-7.22745e-163	-3.23134e-163	4.95739e-163	1.6331e-163	0
-6.83381e-163	-3.80875e-163	1.94989e-163	-5.56877e-164	-2.07694e-163	-9.12203e-163	7.32086e-163	-3.81679e-163	2.51729e-163	1.26522e-163	-6.56354e-165	-1.95266e-163	-1.98228e-164	9.59739e-163	5.64154e-164	6.15725e-164	7.3277e-165	1.72914e-164	2.35016e-163	1.40839e-163	5.34661e-163	-3.99131e-164	-2.62402e-163	-2.04963e-163	1.73358e-163	-2.97611e-163	-7.22745e-163	-3.23134e-163	4.95739e-163	1.6331e-163	0
-6.83381e-163	-3.80875e-163	1.94989e-163	-5.56877e-164	-2.07694e-163	-9.12203e-163	7.32086e-163	-3.81679e-163	2.51729e-163	1.26522e-163	-6.56354e-165	-1.95266e-163	-1.98228e-164	9.59739e-163	5.64154e-164	6.15725e-164	7.3277e-165	1.72914e-164	2.35016e-163	1.40839e-163	5.34661e-163	-3.99131e-164	-2.62402e-163	-2.04963e-163	1.73358e-163	-2.97611e-163	-7.22745e-163	-3.23134e-163	4.95739e-163	1.6331e-163	0
-6.83381e-163	-3.80875e-163	1.94989e-163	-5.56877e-164	-2.07694e-163	-9.12203e-163	7.32086e-163	-3.81679e-163	2.51729e-163	1.26522e-163	-6.56354e-165	-1.95266e-163	-1.98228e-164	9.59739e-163	5.64154e-164	6.15725e-164	7.3277e-165	1.72914e-164	2.35016e-163	1.40839e-163	5.34661e-163	-3.99131e-164	-2.62402e-163	-2.04963e-163	1.73358e-163	-2.97611e-163	-7.22745e-163	-3.23134e-163	4.95739e-163	1.6331e-163	0
-6.83381e-163	-3.80875e-163	1.94989e-163	-5.56877e-164	-2.07694e-163	-9.12203e-163	7.32086e-163	-3.81679e-163	2.51729e-163	1.26522e-163	-6.56354e-165	-1.95266e-163	-1.98228e-164	9.59739e-163	5.64154e-164	6.15725e-164	7.3277e-165	1.72914e-164	2.35016e-163	1.40839e-163	5.34661e-163	-3.99131e-164	-2.62402e-163	-2.04963e-163	1.73358e-163	-2.97611e-163	-7.22745e-163	-3.23134e-163	4.95739e-163	1.6331e-163	0
-6.83381e-163	-3.80875e-163	1.94989e-163	-5.56877e-164	-2.07694e-163	-9.12203e-163	7.32086e-163	-3.81679e-163	2.51729e-163	1.26522e-163	-6.56354e-165	-1.95266e-163	-1.98228e-164	9.59739e-163	5.64154e-164	6.15725e-164	7.3277e-165	1.72914e-164	2.35016e-163	1.40839e-163	5.34661e-163	-3.99131e-164	-2.62402e-163	-2.04963e-163	1.73358e-163	-2.97611e-163	-7.22745e-163	-3.23134e-163	4.95739e-163	1.6331e-163	0
-6.83381e-163	-3.80875e-163	1.94989e-163	-5.56877e-164	-2.07694e-163	-9.12203e-163	7.32086e-163	-3.81679e-163	2.51729e-163	1.26522e-163	-6.56354e-165	-1.95266e-163	-1.98228e-164	9.59739e-163	5.64154e-164	6.15725e-164	7.3277e-165	1.72914e-164	2.35016e-163	1.40839e-163	5.34661e-163	-3.99131e-164	-2.62402e-163	-2.04963e-163	1.73358e-163	-2.97611e-163	-7.22745e-163	-3.23134e-163	4.95739e-163	1.6331e-163	0
-6.83381e-163	-3.80875e-163	1.94989e-163	-5.56877e-164	-2.07694e-163	-9.12203e-163	7.32086e-163	-3.81679e-163	2.51729e-163	1.26522e-163	-6.56354e-165	-1.95266e-163	-1.98228e-164	9.59739e-163	5.64154e-164	6.15725e-164	7.3277e-165	1.72914e-164	2.35016e-163	1.40839e-163	5.34661e-163	-3.99131e-164	-2.62402e-163	-2.04963e-163	1.73358e-163	-2.97611e-163	-7.22745e-163	-3.23134e-163	4.95739e-163	1.6331e-163	0
-6.83381e-163	-3.80875e-163	1.94989e-163	-5.56877e-164	-2.07694e-163	-9.12203e-163	7.32086e-163	-3.81679e-163	2.51729e-163	1.26522e-163	-6.56354e-165	-1.95266e-163	-1.98228e-164	9.59739e-163	5.64154e-164	6.15725e-164	7.3277e-165	1.72914e-164	2.35016e-163	1.40839e-163	5.34661e-163	-3.99131e-164	-2.62402e-163	-2.04963e-163	1.73358e-163	-2.97611e-163	-7.22745e-163	-3.23134e-163	4.95739e-163	1.6331e-163	0
-6.83381e-163	-3.80875e-163	1.94989e-163	-5.56877e-164	-2.07694e-163	-9.12203e-163	7.32086e-163	-3.81679e-163	2.51729e-163	1.26522e-163	-6.56354e-165	-1.95266e-163	-1.98228e-164	9.59739e-163	5.64154e-164	6.15725e-164	7.3277e-165	1.72914e-164	2.35016e-163	1.40839e-163	5.34661e-163	-3.99131e-164	-2.62402e-163	-2.04963e-163	1.73358e-163	-2.97611e-163	-7.22745e-163	-3.23134e-163	4.95739e-163	1.6331e-163	0
-6.83381e-163	-3.80875e-163	1.94989e-163	-5.56877e-164	-2.07694e-163	-9.12203e-163	7.32086e-163	-3.81679e-163	2.51729e-163	1.26522e-163	-6.56354e-165	-1.95266e-163	-1.98228e-164	9.59739e-163	5.64154e-164	6.15725e-164	7.3277e-165	1.72914e-164	2.35016e-163	1.40839e-163	5.34661e-163	-3.99131e-164	-2.62402e-163	-2.04963e-163	1.73358e-163	-2.97611e-163	-7.22745e-163	-3.23134e-163	4.95739e-163	1.6331e-163	0
-6.83381e-163	-3.80875e-163	1.94989e-163	-5.56877e-164	-2.07694e-163	-9.12203e-163	7.32086e-163	-3.81679e-163	2.51729e-163	1.26522e-163	-6.56354e-165	-1.95266e-163	-1.98228e-164	9.59739e-163	5.64154e-164	6.15725e-164	7.3277e-165	1.72914e-164	2.35016e-163	1.40839e-163	5.34661e-163	-3.99131e-164	-2.62402e-163	-2.04963e-163	1.73358e-163	-2.97611e-163	-7.22745e-163	-3.23134e-163	4.95739e-163	1.6331e-163	0
-6.83381e-163	-3.80875e-163	1.94989e-163	-5.56877e-164	-2.07694e-163	-9.12203e-163	7.32086e-163	-3.81679e-163	2.51729e-163	1.26522e-163	-6.56354e-165	-1.95266e-163	-1.98228e-164	9.59739e-163	5.64154e-164	6.15725e-164	7.3277e-165	1.72914e-164	2.35016e-163	1.40839e-163	5.34661e-163	-3.99131e-164	-2.62402e-163	-2.04963e-163	1.73358e-163	-2.97611e-163	-7.22745e-163	-3.23134e-163	4.95739e-163	1.6331e-163	0
-6.83381e-163	-3.80875e-163	1.94989e-163	-5.56877e-164	-2.07694e-163	-9.12203e-163	7.32086e-163	-3.81679e-163	2.51729e-163	1.26522e-163	-6.56354e-165	-1.95266e-163	-1.98228e-164	9.59739e-163	5.64154e-164	6.15725e-164	7.3277e-165	1.72914e-164	2.35016e-163	1.40839e-163	5.34661e-163	-3.99131e-164	-2.62402e-163	-2.04963e-163	1.73358e-163	-2.97611e-163	-7.22745e-163	-3.23134e-163	4.95739e-163	1.6331e-163	0
-6.83381e-163	-3.80875e-163	1.94989e-163	-5.56877e-164	-2.07694e-163	-9.12203e-163	7.32086e-163	-3.81679e-163	2.51729e-163	1.26522e-163	-6.56354e-165	-1.95266e-163	-1.98228e-164	9.59739e-163	5.64154e-164	6.15725e-164	7.3277e-165	1.72914e-164	2.35016e-163	1.40839e-163	5.34661e-163	-3.99131e-164	-2.62402e-163	-2.04963e-163	1.73358e-163	-2.97611e-163	-7.22745e-163	-3.23134e-163	4.95739e-163	1.6331e-163	0
-6.83381e-163	-3.80875e-163	1.94989e-163	-5.56877e-164	-2.07694e-163	-9.12203e-163	7.32086e-163	-3.81679e-163	2.51729e-163	1.26522e-163	-6.56354e-165	-1.95266e-163	-1.98228e-164	9.59739e-163	5.64154e-164	6.15725e-164	7.3277e-165	1.72914e-164	2.35016e-163	1.40839e-163	5.34661e-163	-3.99131e-164	-2.62402e-163	-2.04963e-163	1.73358e-163	-2.97611e-163	-7.22745e-163	-3.23134e-163	4.95739e-163	1.6331e-163	0
-6.83381e-163	-3.80875e-163	1.94989e-163	-5.56877e-164	-2.07694e-163	-9.12203e-163	7.32086e-163	-3.81679e-163	2.51729e-163	1.26522e-163	-6.56354e-165	-1.95266e-163	-1.98228e-164	9.59739e-163	5.64154e-164	6.15725e-164	7.3277e-165	1.72914e-164	2.35016e-163	1.40839e-163	5.34661e-163	-3.99131e-164	-2.62402e-163	-2.04963e-163	1.73358e-163	-2.97611e-163	-7.22745e-163	-3.23134e-163	4.95739e-163	1.6331e-163	0
-6.83381e-163	-3.80875e-163	1.94989e-163	-5.56877e-164	-2.07694e-163	-9.12203e-163	7.32086e-163	-3.81679e-163	2.51729e-163	1.26522e-163	-6.56354e-165	-1.95266e-163	-1.98228e-164	9.59739e-163	5.64154e-164	6.15725e-164	7.3277e-165	1.72914e-164	2.35016e-163	1.40839e-163	5.34661e-163	-3.99131e-164	-2.62402e-163	-2.04963e-163	1.73358e-163	-2.97611e-163	-7.22745e-163	-3.23134e-163	4.95739e-163	1.6331e-163	0
-6.83381e-163	-3.80875e-163	1.94989e-163	-5.56877e-164	-2.07694e-163	-9.12203e-163	7.32086e-163	-3.81679e-163	2.51729e-163	1.26522e-163	-6.56354e-165	-1.95266e-163	-1.98228e-164	9.59739e-163	5.64154e-164	6.15725e-164	7.3277e-165	1.72914e-164	2.35016e-163	1.40839e-163	5.34661e-163	-3.99131e-164	-2.62402e-163	-2.04963e-163	1.73358e-163	-2.97611e-163	-7.22745e-163	-3.23134e-163	4.95739e-163	1.6331e-163	0
-6.83381e-163	-3.80875e-163	1.94989e-163	-5.56877e-164	-2.07694e-163	-9.12203e-163	7.32086e-163	-3.81679e-163	2.51729e-163	1.26522e-163	-6.56354e-165	-1.95266e-163	-1.98228e-164	9.59739e-163	5.64154e-164	6.15725e-164	7.3277e-165	1.72914e-164	2.35016e-163	1.40839e-163	5.34661e-163	-3.99131e-164	-2.62402e-163	-2.04963e-163	1.73358e-163	-2.97611e-163	-7.22745e-163	-3.23134e-163	4.95739e-163	1.6331e-163	0
-6.83381e-163	-3.80875e-163	1.94989e-163	-5.56877e-164	-2.07694e-163	-9.12203e-163	7.32086e-163	-3.81679e-163	2.51729e-163	1.26522e-163	-6.56354e-165	-1.95266e-163	-1.98228e-164	9.59739e-163	5.64154e-164	6.15725e-164	7.3277e-165	1.72914e-164	2.35016e-163	1.40839e-163	5.34661e-163	-3.99131e-164	-2.62402e-163	-2.04963e-163	1.73358e-163	-2.97611e-163	-7.22745e-163	-3.23134e-163	4.95739e-163	1.6331e-163	0
-6.83381e-163	-3.80875e-163	1.94989e-163	-5.56877e-164	-2.07694e-163	-9.12203e-163	7.32086e-163	-3.81679e-163	2.51729e-163	1.26522e-163	-6.56354e-165	-1.95266e-163	-1.98228e-164	9.59739e-163	5.64154e-164	6.15725e-164	7.3277e-165	1.72914e-164	2.35016e-163	1.40839e-163	5.34661e-163	-3.99131e-164	-2.62402e-163	-2.04963e-163	1.73358e-163	-2.97611e-163	-7.22745e-163	-3.23134e-163	4.95739e-163	1.6331e-163	0
-6.83381e-163	-3.80875e-163	1.94989e-163	-5.56877e-164	-2.07694e-163	-9.12203e-163	7.32086e-163	-3.81679e-163	2.51729e-163	1.26522e-163	-6.56354e-165	-1.95266e-163	-1.98228e-164	9.59739e-163	5.64154e-164	6.15725e-164	7.3277e-165	1.72914e-164	2.35016e-163	1.40839e-163	5.34661e-163	-3.99131e-164	-2.62402e-163	-2.04963e-163	1.73358e-163	-2.97611e-163	-7.22745e-163	-3.23134e-163	4.95739e-163	1.6331e-163	0
-6.83381e-163	-3.80875e-163	1.94989e-163	-5.56877e-164	-2.07694e-163	-9.12203e-163	7.32086e-163	-3.81679e-163	2.51729e-163	1.26522e-163	-6.56354e-165	-1.95266e-163	-1.98228e-164	9.59739e-163	5.64154e-164	6.15725e-164	7.3277e-165	1.72914e-164	2.35016e-163	1.40839e-163	5.34661e-163	-3.99131e-164	-2.62402e-163	-2.04963e-163	1.73358e-163	-2.97611e-163	-7.22745e-163	-3.23134e-163	4.95739e-163	1.6331e-163	0
-6.83381e-163	-3.80875e-163	1.94989e-163	-5.56877e-164	-2.07694e-163	-9.12203e-163	7.32086e-163	-3.81679e-163	2.51729e-163	1.26522e-163	-6.56354e-165	-1.95266e-163	-1.98228e-164	9.59739e-163	5.64154e-164	6.15725e-164	7.3277e-165	1.72914e-164	2.35016e-163	1.40839e-163	5.34661e-163	-3.99131e-164	-2.62402e-163	-2.04963e-163	1.73358e-163	-2.97611e-163	-7.22745e-163	-3.23134e-163	4.95739e-163	1.6331e-163	0
-6.83381e-163	-3.80875e-163	1.94989e-163	-5.56877e-164	-2.07694e-163	-9.12203e-163	7.32086e-163	-3.81679e-163	2.51729e-163	1.26522e-163	-6.56354e-165	-1.95266e-163	-1.98228e-164	9.59739e-163	5.64154e-164	6.15725e-164	7.3277e-165	1.72914e-164	2.35016e-163	1.40839e-163	5.34661e-163	-3.99131e-164	-2.62402e-163	-2.04963e-163	1.73358e-163	-2.97611e-163	-7.22745e-163	-3.23134e-163	4.95739e-163	1.6331e-163	0
-6.83381e-163	-3.80875e-163	1.94989e-163	-5.56877e-164	-2.07694e-163	-9.12203e-163	7.32086e-163	-3.81679e-163	2.51729e-163	1.26522e-163	-6.56354e-165	-1.95266e-163	-1.98228e-164	9.59739e-163	5.64154e-164	6.15725e-164	7.3277e-165	1.72914e-164	2.35016e-163	1.40839e-163	5.34661e-163	-3.99131e-164	-2.62402e-163	-2.04963e-163	1.73358e-163	-2.97611e-163	-7.22745e-163	-3.23134e-163	4.95739e-163	1.6331e-163	0
-6.83381e-163	-3.80875e-163	1.94989e-163	-5.56877e-164	-2.07694e-163	-9.12203e-163	7.32086e-163	-3.81679e-163	2.51729e-163	1.26522e-163	-6.56354e-165	-1.95266e-163	-1.98228e-164	9.59739e-163	5.64154e-164	6.15725e-164	7.3277e-165	1.72914e-164	2.35016e-163	1.40839e-163	5.34661e-163	-3.99131e-164	-2.62402e-163	-2.04963e-163	1.73358e-163	-2.97611e-163	-7.22745e-163	-3.23134e-163	4.95739e-163	1.6331e-163	0
-6.83381e-163	-3.80875e-163	1.94989e-163	-5.56877e-164	-2.07694e-163	-9.12203e-163	7.32086e-163	-3.81679e-163	2.51729e-163	1.26522e-163	-6.56354e-165	-1.95266e-163	-1.98228e-164	9.59739e-163	5.64154e-164	6.15725e-164	7.3277e-165	1.72914e-164	2.35016e-163	1.40839e-163	5.34661e-163	-3.99131e-164	-2.62402e-163	-2.04963e-163	1.73358e-163	-2.97611e-163	-7.22745e-163	-3.23134e-163	4.95739e-163	1.6331e-163	0
-6.83381e-163	-3.80875e-163	1.94989e-163	-5.56877e-164	-2.07694e-163	-9.12203e-163	7.32086e-163	-3.81679e-163	2.51729e-163	1.26522e-163	-6.56354e-165	-1.95266e-163	-1.98228e-164	9.59739e-163	5.64154e-164	6.15725e-164	7.3277e-165	1.72914e-164	2.35016e-163	1.40839e-163	5.34661e-163	-3.99131e-164	-2.62402e-163	-2.04963e-163	1.73358e-163	-2.97611e-163	-7.22745e-163	-3.23134e-163	4.95739e-163	1.6331e-163	0
-6.83381e-163	-3.80875e-163	1.94989e-163	-5.56877e-164	-2.07694e-163	-9.12203e-163	7.32086e-163	-3.81679e-163	2.51729e-163	1.26522e-163	-6.56354e-165	-1.95266e-163	-1.98228e-164	9.59739e-163	5.64154e-164	6.15725e-164	7.3277e-165	1.72914e-164	2.35016e-163	1.40839e-163	5.34661e-163	-3.99131e-164	-2.62402e-163	-2.04963e-163	1.73358e-163	-2.97611e-163	-7.22745e-163	-3.23134e-163	4.95739e-163	1.6331e-163	0
-6.83381e-163	-3.80875e-163	1.94989e-163	-5.56877e-164	-2.07694e-163	-9.12203e-163	7.32086e-163	-3.81679e-163	2.51729e-163	1.26522e-163	-6.56354e-165	-1.95266e-163	-1.98228e-164	9.59739e-163	5.64154e-164	6.15725e-164	7.3277e-165	1.72914e-164	2.35016e-163	1.40839e-163	5.34661e-163	-3.99131e-164	-2.62402e-163	-2.04963e-163	1.73358e-163	-2.97611e-163	-7.22745e-163	-3.23134e-163	4.95739e-163	1.6331e-163	0
-6.83381e-163	-3.80875e-163	1.94989e-163	-5.56877e-164	-2.07694e-163	-9.12203e-163	7.32086e-163	-3.81679e-163	2.51729e-163	1.26522e-163	-6.56354e-165	-1.95266e-163	-1.98228e-164	9.59739e-163	5.64154e-164	6.15725e-164	7.3277e-165	1.72914e-164	2.35016e-163	1.40839e-163	5.34661e-163	-3.99131e-164	-2.62402e-163	-2.04963e-163	1.73358e-163	-2.97611e-163	-7.22745e-163	-3.23134e-163	4.95739e-163	1.6331e-163	0
-6.83381e-163	-3.80875e-163	1.94989e-163	-5.56877e-164	-2.07694e-163	-9.12203e-163	7.32086e-163	-3.81679e-163	2.51729e-163	1.26522e-163	-6.56354e-165	-1.95266e-163	-1.98228e-164	9.59739e-163	5.64154e-164	6.15725e-164	7.3277e-165	1.72914e-164	2.35016e-163	1.40839e-163	5.34661e-163	-3.99131e-164	-2.62402e-163	-2.04963e-163	1.73358e-163	-2.97611e-163	-7.22745e-163	-3.23134e-163	4.95739e-163	1.6331e-163	0
-6.83381e-163	-3.80875e-163	1.94989e-163	-5.56877e-164	-2.07694e-163	-9.12203e-163	7.32086e-163	-3.81679e-163	2.51729e-163	1.26522e-163	-6.56354e-165	-1.95266e-163	-1.98228e-164	9.59739e-163	5.64154e-164	6.15725e-164	7.3277e-165	1.72914e-164	2.35016e-163	1.40839e-163	5.34661e-163	-3.99131e-164	-2.62402e-163	-2.04963e-163	1.73358e-163	-2.97611e-163	-7.22745e-163	-3.23134e-163	4.95739e-163	1.6331e-163	0
-6.83381e-163	-3.80875e-163	1.94989e-163	-5.56877e-164	-2.07694e-163	-9.12203e-163	7.32086e-163	-3.81679e-163	2.51729e-163	1.26522e-163	-6.56354e-165	-1.95266e-163	-1.98228e-164	9.59739e-163	5.64154e-164	6.15725e-164	7.3277e-165	1.72914e-164	2.35016e-163	1.40839e-163	5.34661e-163	-3.99131e-164	-2.62402e-163	-2.04963e-163	1.73358e-163	-2.97611e-163	-7.22745e-163	-3.23134e-163	4.95739e-163	1.6331e-163	0
-6.83381e-163	-3.80875e-163	1.94989e-163	-5.56877e-164	-2.07694e-163	-9.12203e-163	7.32086e-163	-3.81679e-163	2.51729e-163	1.26522e-163	-6.56354e-165	-1.95266e-163	-1.98228e-164	9.59739e-163	5.64154e-164	6.15725e-164	7.3277e-165	1.72914e-164	2.35016e-163	1.40839e-163	5.34661e-163	-3.99131e-164	-2.62402e-163	-2.04963e-163	1.73358e-163	-2.97611e-163	-7.22745e-163	-3.23134e-163	4.95739e-163	1.6331e-163	0
-6.83381e-163	-3.80875e-163	1.94989e-163	-5.56877e-164	-2.07694e-163	-9.12203e-163	7.32086e-163	-3.81679e-163	2.51729e-163	1.26522e-163	-6.56354e-165	-1.95266e-163	-1.98228e-164	9.59739e-163	5.64154e-164	6.15725e-164	7.3277e-165	1.72914e-164	2.35016e-163	1.40839e-163	5.34661e-163	-3.99131e-164	-2.62402e-163	-2.04963e-163	1.73358e-163	-2.97611e-163	-7.22745e-163	-3.23134e-163	4.95739e-163	1.6331e-163	0
-6.83381e-163	-3.80875e-163	1.94989e-163	-5.56877e-164	-2.07694e-163	-9.12203e-163	7.32086e-163	-3.81679e-163	2.51729e-163	1.26522e-163	-6.56354e-165	-1.95266e-163	-1.98228e-164	9.59739e-163	5.64154e-164	6.15725e-164	7.3277e-165	1.72914e-164	2.35016e-163	1.40839e-163	5.34661e-163	-3.99131e-164	-2.62402e-163	-2.04963e-163	1.73358e-163	-2.97611e-163	-7.22745e-163	-3.23134e-163	4.95739e-163	1.6331e-163	0
-6.83381e-163	-3.80875e-163	1.94989e-163	-5.56877e-164	-2.07694e-163	-9.12203e-163	7.32086e-163	-3.81679e-163	2.51729e-163	1.26522e-163	-6.56354e-165	-1.95266e-163	-1.98228e-164	9.59739e-163	5.64154e-164	6.15725e-164	7.3277e-165	1.72914e-164	2.35016e-163	1.40839e-163	5.34661e-163	-3.99131e-164	-2.62402e-163	-2.04963e-163	1.73358e-163	-2.97611e-163	-7.22745e-163	-3.23134e-163	4.95739e-163	1.6331e-163	0
-6.83381e-163	-3.80875e-163	1.94989e-163	-5.56877e-164	-2.07694e-163	-9.12203e-163	7.32086e-163	-3.81679e-163	2.51729e-163	1.26522e-163	-6.56354e-165	-1.95266e-163	-1.98228e-164	9.59739e-163	5.64154e-164	6.15725e-164	7.3277e-165	1.72914e-164	2.35016e-163	1.40839e-163	5.34661e-163	-3.99131e-164	-2.62402e-163	-2.04963e-163	1.73358e-163	-2.97611e-163	-7.22745e-163	-3.23134e-163	4.95739e-163	1.6331e-163	0
-6.83381e-163	-3.80875e-163	1.94989e-163	-5.56877e-164	-2.07694e-163	-9.12203e-163	7.32086e-163	-3.81679e-163	2.51729e-163	1.26522e-163	-6.56354e-165	-1.95266e-163	-1.98228e-164	9.59739e-163	5.64154e-164	6.15725e-164	7.3277e-165	1.72914e-164	2.35016e-163	1.40839e-163	5.34661e-163	-3.99131e-164	-2.62402e-163	-2.04963e-163	1.73358e-163	-2.97611e-163	-7.22745e-163	-3.23134e-163	4.95739e-163	1.6331e-163	0
-6.83381e-163	-3.80875e-163	1.94989e-163	-5.56877e-164	-2.07694e-163	-9.12203e-163	7.32086e-163	-3.81679e-163	2.51729e-163	1.26522e-163	-6.56354e-165	-1.95266e-163	-1.98228e-164	9.59739e-163	5.64154e-164	6.15725e-164	7.3277e-165	1.72914e-164	2.35016e-163	1.40839e-163	5.34661e-163	-3.99131e-164	-2.62402e-163	-2.04963e-163	1.73358e-163	-2.97611e-163	-7.22745e-163	-3.23134e-163	4.95739e-163	1.6331e-163	0
-6.83381e-163	-3.80875e-163	1.94989e-163	-5.56877e-164	-2.07694e-163	-9.12203e-163	7.32086e-163	-3.81679e-163	2.51729e-163	1.26522e-163	-6.56354e-165	-1.95266e-163	-1.98228e-164	9.59739e-163	5.64154e-164	6.15725e-164	7.3277e-165	1.72914e-164	2.35016e-163	1.40839e-163	5.34661e-163	-3.99131e-164	-2.62402e-163	-2.04963e-163	1.73358e-163	-2.97611e-163	-7.22745e-163	-3.23134e-163	4.95739e-163	1.6331e-163	0
-6.83381e-163	-3.80875e-163	1.94989e-163	-5.56877e-164	-2.07694e-163	-9.12203e-163	7.32086e-163	-3.81679e-163	2.51729e-163	1.26522e-163	-6.56354e-165	-1.95266e-163	-1.98228e-164	9.59739e-163	5.64154e-164	6.15725e-164	7.3277e-165	1.72914e-164	2.35016e-163	1.40839e-163	5.34661e-163	-3.99131e-164	-2.62402e-163	-2.04963e-163	1.73358e-163	-2.97611e-163	-7.22745e-163	-3.23134e-163	4.95739e-163	1.6331e-163	0
-6.83381e-163	-3.80875e-163	1.94989e-163	-5.56877e-164	-2.07694e-163	-9.12203e-163	7.32086e-163	-3.81679e-163	2.51729e-163	1.26522e-163	-6.56354e-165	-1.95266e-163	-1.98228e-164	9.59739e-163	5.64154e-164	6.15725e-164	7.3277e-165	1.72914e-164	2.35016e-163	1.40839e-163	5.34661e-163	-3.99131e-164	-2.62402e-163	-2.04963e-163	1.73358e-163	-2.97611e-163	-7.22745e-163	-3.23134e-163	4.95739e-163	1.6331e-163	0
-6.83381e-163	-3.80875e-163	1.94989e-163	-5.56877e-164	-2.07694e-163	-9.12203e-163	7.32086e-163	-3.81679e-163	2.51729e-163	1.26522e-163	-6.56354e-165	-1.95266e-163	-1.98228e-164	9.59739e-163	5.64154e-164	6.15725e-164	7.3277e-165	1.72914e-164	2.35016e-163	1.40839e-163	5.34661e-163	-3.99131e-164	-2.62402e-163	-2.04963e-163	1.73358e-163	-2.97611e-163	-7.22745e-163	-3.23134e-163	4.95739e-163	1.6331e-163	0
-6.83381e-163	-3.80875e-163	1.94989e-163	-5.56877e-164	-2.07694e-163	-9.12203e-163	7.32086e-163	-3.81679e-163	2.51729e-163	1.26522e-163	-6.56354e-165	-1.95266e-163	-1.98228e-164	9.59739e-163	5.64154e-164	6.15725e-164	7.3277e-165	1.72914e-164	2.35016e-163	1.40839e-163	5.34661e-163	-3.99131e-164	-2.62402e-163	-2.04963e-163	1.73358e-163	-2.97611e-163	-7.22745e-163	-3.23134e-163	4.95739e-163	1.6331e-163	0
-6.83381e-163	-3.80875e-163	1.94989e-163	-5.56877e-164	-2.07694e-163	-9.12203e-163	7.32086e-163	-3.81679e-163	2.51729e-163	1.26522e-163	-6.56354e-165	-1.95266e-163	-1.98228e-164	9.59739e-163	5.64154e-164	6.15725e-164	7.3277e-165	1.72914e-164	2.35016e-163	1.40839e-163	5.34661e-163	-3.99131e-164	-2.62402e-163	-2.04963e-163	1.73358e-163	-2.97611e-163	-7.22745e-163	-3.23134e-163	4.95739e-163	1.6331e-163	0
-6.83381e-163	-3.80875e-163	1.94989e-163	-5.56877e-164	-2.07694e-163	-9.12203e-163	7.32086e-163	-3.81679e-163	2.51729e-163	1.26522e-163	-6.56354e-165	-1.95266e-163	-1.98228e-164	9.59739e-163	5.64154e-164	6.15725e-164	7.3277e-165	1.72914e-164	2.35016e-163	1.40839e-163	5.34661e-163	-3.99131e-164	-2.62402e-163	-2.04963e-163	1.73358e-163	-2.97611e-163	-7.22745e-163	-3.23134e-163	4.95739e-163	1.6331e-163	0
-6.83381e-163	-3.80875e-163	1.94989e-163	-5.56877e-164	-2.07694e-163	-9.12203e-163	7.32086e-163	-3.81679e-163	2.51729e-163	1.26522e-163	-6.56354e-165	-1.95266e-163	-1.98228e-164	9.59739e-163	5.64154e-164	6.15725e-164	7.3277e-165	1.72914e-164	2.35016e-163	1.40839e-163	5.34661e-163	-3.99131e-164	-2.62402e-163	-2.04963e-163	1.73358e-163	-2.97611e-163	-7.22745e-163	-3.23134e-163	4.95739e-163	1.6331e-163	0
-6.83381e-163	-3.80875e-163	1.94989e-163	-5.56877e-164	-2.07694e-163	-9.12203e-163	7.32086e-163	-3.81679e-163	2.51729e-163	1.26522e-163	-6.56354e-165	-1.95266e-163	-1.98228e-164	9.59739e-163	5.64154e-164	6.15725e-164	7.3277e-165	1.72914e-164	2.35016e-163	1.40839e-163	5.34661e-163	-3.99131e-164	-2.62402e-163	-2.04963e-163	1.73358e-163	-2.97611e-163	-7.22745e-163	-3.23134e-163	4.95739e-163	1.6331e-163	0
-6.83381e-163	-3.80875e-163	1.94989e-163	-5.56877e-164	-2.07694e-163	-9.12203e-163	7.32086e-163	-3.81679e-163	2.51729e-163	1.26522e-163	-6.56354e-165	-1.95266e-163	-1.98228e-164	9.59739e-163	5.64154e-164	6.15725e-164	7.3277e-165	1.72914e-164	2.35016e-163	1.40839e-163	5.34661e-163	-3.99131e-164	-2.62402e-163	-2.04963e-163	1.73358e-163	-2.97611e-163	-7.22745e-163	-3.23134e-163	4.95739e-163	1.6331e-163	0
-6.83381e-163	-3.80875e-163	1.94989e-163	-5.56877e-164	-2.07694e-163	-9.12203e-163	7.32086e-163	-3.81679e-163	2.51729e-163	1.26522e-163	-6.56354e-165	-1.95266e-163	-1.98228e-164	9.59739e-163	5.64154e-164	6.15725e-164	7.3277e-165	1.72914e-164	2.35016e-163	1.40839e-163	5.34661e-163	-3.99131e-164	-2.62402e-163	-2.04963e-163	1.73358e-163	-2.97611e-163	-7.22745e-163	-3.23134e-163	4.95739e-163	1.6331e-163	0
-6.83381e-163	-3.80875e-163	1.94989e-163	-5.56877e-164	-2.07694e-163	-9.12203e-163	7.32086e-163	-3.81679e-163	2.51729e-163	1.26522e-163	-6.56354e-165	-1.95266e-163	-1.98228e-164	9.59739e-163	5.64154e-164	6.15725e-164	7.3277e-165	1.72914e-164	2.35016e-163	1.40839e-163	5.34661e-163	-3.99131e-164	-2.62402e-163	-2.04963e-163	1.73358e-163	-2.97611e-163	-7.22745e-163	-3.23134e-163	4.95739e-163	1.6331e-163	0
-6.83381e-163	-3.80875e-163	1.94989e-163	-5.56877e-164	-2.07694e-163	-9.12203e-163	7.32086e-163	-3.81679e-163	2.51729e-163	1.26522e-163	-6.56354e-165	-1.95266e-163	-1.98228e-164	9.59739e-163	5.64154e-164	6.15725e-164	7.3277e-165	1.72914e-164	2.35016e-163	1.40839e-163	5.34661e-163	-3.99131e-164	-2.62402e-163	-2.04963e-163	1.73358e-163	-2.97611e-163	-7.22745e-163	-3.23134e-163	4.95739e-163	1.6331e-163	0
-6.83381e-163	-3.80875e-163	1.94989e-163	-5.56877e-164	-2.07694e-163	-9.12203e-163	7.32086e-163	-3.81679e-163	2.51729e-163	1.26522e-163	-6.56354e-165	-1.95266e-163	-1.98228e-164	9.59739e-163	5.64154e-164	6.15725e-164	7.3277e-165	1.72914e-164	2.35016e-163	1.40839e-163	5.34661e-163	-3.99131e-164	-2.62402e-163	-2.04963e-163	1.73358e-163	-2.97611e-163	-7.22745e-163	-3.23134e-163	4.95739e-163	1.6331e-163	0
-6.83381e-163	-3.80875e-163	1.94989e-163	-5.56877e-164	-2.07694e-163	-9.12203e-163	7.32086e-163	-3.81679e-163	2.51729e-163	1.26522e-163	-6.56354e-165	-1.95266e-163	-1.98228e-164	9.59739e-163	5.64154e-164	6.15725e-164	7.3277e-165	1.72914e-164	2.35016e-163	1.40839e-163	5.34661e-163	-3.99131e-164	-2.62402e-163	-2.04963e-163	1.73358e-163	-2.97611e-163	-7.22745e-163	-3.23134e-163	4.95739e-163	1.6331e-163	0
-6.83381e-163	-3.80875e-163	1.94989e-163	-5.56877e-164	-2.07694e-163	-9.12203e-163	7.32086e-163	-3.81679e-163	2.51729e-163	1.26522e-163	-6.56354e-165	-1.95266e-163	-1.98228e-164	9.59739e-163	5.64154e-164	6.15725e-164	7.3277e-165	1.72914e-164	2.35016e-163	1.40839e-163	5.34661e-163	-3.99131e-164	-2.62402e-163	-2.04963e-163	1.73358e-163	-2.97611e-163	-7.22745e-163	-3.23134e-163	4.95739e-163	1.6331e-163	0
-6.83381e-163	-3.80875e-163	1.94989e-163	-5.56877e-164	-2.07694e-163	-9.12203e-163	7.32086e-163	-3.81679e-163	2.51729e-163	1.26522e-163	-6.56354e-165	-1.95266e-163	-1.98228e-164	9.59739e-163	5.64154e-164	6.15725e-164	7.3277e-165	1.72914e-164	2.35016e-163	1.40839e-163	5.34661e-163	-3.99131e-164	-2.62402e-163	-2.04963e-163	1.73358e-163	-2.97611e-163	-7.22745e-163	-3.23134e-163	4.95739e-163	1.6331e-163	0
-6.83381e-163	-3.80875e-163	1.94989e-163	-5.56877e-164	-2.07694e-163	-9.12203e-163	7.32086e-163	-3.81679e-163	2.51729e-163	1.26522e-163	-6.56354e-165	-1.95266e-163	-1.98228e-164	9.59739e-163	5.64154e-164	6.15725e-164	7.3277e-165	1.72914e-164	2.35016e-163	1.40839e-163	5.34661e-163	-3.99131e-164	-2.62402e-163	-2.04963e-163	1.73358e-163	-2.97611e-163	-7.22745e-163	-3.23134e-163	4.95739e-163	1.6331e-163	0
-6.83381e-163	-3.80875e-163	1.94989e-163	-5.56877e-164	-2.07694e-163	-9.12203e-163	7.32086e-163	-3.81679e-163	2.51729e-163	1.26522e-163	-6.56354e-165	-1.95266e-163	-1.98228e-164	9.59739e-163	5.64154e-164	6.15725e-164	7.3277e-165	1.72914e-164	2.35016e-163	1.40839e-163	5.34661e-163	-3.99131e-164	-2.62402e-163	-2.04963e-163	1.73358e-163	-2.97611e-163	-7.22745e-163	-3.23134e-163	4.95739e-163	1.6331e-163	0
-6.83381e-163	-3.80875e-163	1.94989e-163	-5.56877e-164	-2.07694e-163	-9.12203e-163	7.32086e-163	-3.81679e-163	2.51729e-163	1.26522e-163	-6.56354e-165	-1.95266e-163	-1.98228e-164	9.59739e-163	5.64154e-164	6.15725e-164	7.3277e-165	1.72914e-164	2.35016e-163	1.40839e-163	5.34661e-163	-3.99131e-164	-2.62402e-163	-2.04963e-163	1.73358e-163	-2.97611e-163	-7.22745e-163	-3.23134e-163	4.95739e-163	1.6331e-163	0
-6.83381e-163	-3.80875e-163	1.94989e-163	-5.56877e-164	-2.07694e-163	-9.12203e-163	7.32086e-163	-3.81679e-163	2.51729e-163	1.26522e-163	-6.56354e-165	-1.95266e-163	-1.98228e-164	9.59739e-163	5.64154e-164	6.15725e-164	7.3277e-165	1.72914e-164	2.35016e-163	1.40839e-163	5.34661e-163	-3.99131e-164	-2.62402e-163	-2.04963e-163	1.73358e-163	-2.97611e-163	-7.22745e-163	-3.23134e-163	4.95739e-163	1.6331e-163	0
-6.83381e-163	-3.80875e-163	1.94989e-163	-5.56877e-164	-2.07694e-163	-9.12203e-163	7.32086e-163	-3.81679e-163	2.51729e-163	1.26522e-163	-6.56354e-165	-1.95266e-163	-1.98228e-164	9.59739e-163	5.64154e-164	6.15725e-164	7.3277e-165	1.72914e-164	2.35016e-163	1.40839e-163	5.34661e-163	-3.99131e-164	-2.62402e-163	-2.04963e-163	1.73358e-163	-2.97611e-163	-7.22745e-163	-3.23134e-163	4.95739e-163	1.6331e-163	0
-6.83381e-163	-3.80875e-163	1.94989e-163	-5.56877e-164	-2.07694e-163	-9.12203e-163	7.32086e-163	-3.81679e-163	2.51729e-163	1.26522e-163	-6.56354e-165	-1.95266e-163	-1.98228e-164	9.59739e-163	5.64154e-164	6.15725e-164	7.3277e-165	1.72914e-164	2.35016e-163	1.40839e-163	5.34661e-163	-3.99131e-164	-2.62402e-163	-2.04963e-163	1.73358e-163	-2.97611e-163	-7.22745e-163	-3.23134e-163	4.95739e-163	1.6331e-163	0
-6.83381e-163	-3.80875e-163	1.94989e-163	-5.56877e-164	-2.07694e-163	-9.12203e-163	7.32086e-163	-3.81679e-163	2.51729e-163	1.26522e-163	-6.56354e-165	-1.95266e-163	-1.98228e-164	9.59739e-163	5.64154e-164	6.15725e-164	7.3277e-165	1.72914e-164	2.35016e-163	1.40839e-163	5.34661e-163	-3.99131e-164	-2.62402e-163	-2.04963e-163	1.73358e-163	-2.97611e-163	-7.22745e-163	-3.23134e-163	4.95739e-163	1.6331e-163	0
-6.83381e-163	-3.80875e-163	1.94989e-163	-5.56877e-164	-2.07694e-163	-9.12203e-163	7.32086e-163	-3.81679e-163	2.51729e-163	1.26522e-163	-6.56354e-165	-1.95266e-163	-1.98228e-164	9.59739e-163	5.64154e-164	6.15725e-164	7.3277e-165	1.72914e-164	2.35016e-163	1.40839e-163	5.34661e-163	-3.99131e-164	-2.62402e-163	-2.04963e-163	1.73358e-163	-2.97611e-163	-7.22745e-163	-3.23134e-163	4.95739e-163	1.6331e-163	0
-6.83381e-163	-3.80875e-163	1.94989e-163	-5.56877e-164	-2.07694e-163	-9.12203e-163	7.32086e-163	-3.81679e-163	2.51729e-163	1.26522e-163	-6.56354e-165	-1.95266e-163	-1.98228e-164	9.59739e-163	5.64154e-164	6.15725e-164	7.3277e-165	1.72914e-164	2.35016e-163	1.40839e-163	5.34661e-163	-3.99131e-164	-2.62402e-163	-2.04963e-163	1.73358e-163	-2.97611e-163	-7.22745e-163	-3.23134e-163	4.95739e-163	1.6331e-163	0
-6.83381e-163	-3.80875e-163	1.94989e-163	-5.56877e-164	-2.07694e-163	-9.12203e-163	7.32086e-163	-3.81679e-163	2.51729e-163	1.26522e-163	-6.56354e-165	-1.95266e-163	-1.98228e-164	9.59739e-163	5.64154e-164	6.15725e-164	7.3277e-165	1.72914e-164	2.35016e-163	1.40839e-163	5.34661e-163	-3.99131e-164	-2.62402e-163	-2.04963e-163	1.73358e-163	-2.97611e-163	-7.22745e-163	-3.23134e-163	4.95739e-163	1.6331e-163	0
-6.83381e-163	-3.80875e-163	1.94989e-163	-5.56877e-164	-2.07694e-163	-9.12203e-163	7.32086e-163	-3.81679e-163	2.51729e-163	1.26522e-163	-6.56354e-165	-1.95266e-163	-1.98228e-164	9.59739e-163	5.64154e-164	6.15725e-164	7.3277e-165	1.72914e-164	2.35016e-163	1.40839e-163	5.34661e-163	-3.99131e-164	-2.62402e-163	-2.04963e-163	1.73358e-163	-2.97611e-163	-7.22745e-163	-3.23134e-163	4.95739e-163	1.6331e-163	0
-6.83381e-163	-3.80875e-163	1.94989e-163	-5.56877e-164	-2.07694e-163	-9.12203e-163	7.32086e-163	-3.81679e-163	2.51729e-163	1.26522e-163	-6.56354e-165	-1.95266e-163	-1.98228e-164	9.59739e-163	5.64154e-164	6.15725e-164	7.3277e-165	1.72914e-164	2.35016e-163	1.40839e-163	5.34661e-163	-3.99131e-164	-2.62402e-163	-2.04963e-163	1.73358e-163	-2.97611e-163	-7.22745e-163	-3.23134e-163	4.95739e-163	1.6331e-163	0
-6.83381e-163	-3.80875e-163	1.94989e-163	-5.56877e-164	-2.07694e-163	-9.12203e-163	7.32086e-163	-3.81679e-163	2.51729e-163	1.26522e-163	-6.56354e-165	-1.95266e-163	-1.98228e-164	9.59739e-163	5.64154e-164	6.15725e-164	7.3277e-165	1.72914e-164	2.35016e-163	1.40839e-163	5.34661e-163	-3.99131e-164	-2.62402e-163	-2.04963e-163	1.73358e-163	-2.97611e-163	-7.22745e-163	-3.23134e-163	4.95739e-163	1.6331e-163	0
-6.83381e-163	-3.80875e-163	1.94989e-163	-5.56877e-164	-2.07694e-163	-9.12203e-163	7.32086e-163	-3.81679e-163	2.51729e-163	1.26522e-163	-6.56354e-165	-1.95266e-163	-1.98228e-164	9.59739e-163	5.64154e-164	6.15725e-164	7.3277e-165	1.72914e-164	2.35016e-163	1.40839e-163	5.34661e-163	-3.99131e-164	-2.62402e-163	-2.04963e-163	1.73358e-163	-2.97611e-163	-7.22745e-163	-3.23134e-163	4.95739e-163	1.6331e-163	0
-6.83381e-163	-3.80875e-163	1.94989e-163	-5.56877e-164	-2.07694e-163	-9.12203e-163	7.32086e-163	-3.81679e-163	2.51729e-163	1.26522e-163	-6.56354e-165	-1.95266e-163	-1.98228e-164	9.59739e-163	5.64154e-164	6.15725e-164	7.3277e-165	1.72914e-164	2.35016e-163	1.40839e-163	5.34661e-163	-3.99131e-164	-2.62402e-163	-2.04963e-163	1.73358e-163	-2.97611e-163	-7.22745e-163	-3.23134e-163	4.95739e-163	1.6331e-163	0
-6.83381e-163	-3.80875e-163	1.94989e-163	-5.56877e-164	-2.07694e-163	-9.12203e-163	7.32086e-163	-3.81679e-163	2.51729e-163	1.26522e-163	-6.56354e-165	-1.95266e-163	-1.98228e-164	9.59739e-163	5.64154e-164	6.15725e-164	7.3277e-165	1.72914e-164	2.35016e-163	1.40839e-163	5.34661e-163	-3.99131e-164	-2.62402e-163	-2.04963e-163	1.73358e-163	-2.97611e-163	-7.22745e-163	-3.23134e-163	4.95739e-163	1.6331e-163	0
-6.83381e-163	-3.80875e-163	1.94989e-163	-5.56877e-164	-2.07694e-163	-9.12203e-163	7.32086e-163	-3.81679e-163	2.51729e-163	1.26522e-163	-6.56354e-165	-1.95266e-163	-1.98228e-164	9.59739e-163	5.64154e-164	6.15725e-164	7.3277e-165	1.72914e-164	2.35016e-163	1.40839e-163	5.34661e-163	-3.99131e-164	-2.62402e-163	-2.04963e-163	1.73358e-163	-2.97611e-163	-7.22745e-163	-3.23134e-163	4.95739e-163	1.6331e-163	0
-6.83381e-163	-3.80875e-163	1.94989e-163	-5.56877e-164	-2.07694e-163	-9.12203e-163	7.32086e-163	-3.81679e-163	2.51729e-163	1.26522e-163	-6.56354e-165	-1.95266e-163	-1.98228e-164	9.59739e-163	5.64154e-164	6.15725e-164	7.3277e-165	1.72914e-164	2.35016e-163	1.40839e-163	5.34661e-163	-3.99131e-164	-2.62402e-163	-2.04963e-163	1.73358e-163	-2.97611e-163	-7.22745e-163	-3.23134e-163	4.95739e-163	1.6331e-163	0
-6.83381e-163	-3.80875e-163	1.94989e-163	-5.56877e-164	-2.07694e-163	-9.12203e-163	7.32086e-163	-3.81679e-163	2.51729e-163	1.26522e-163	-6.56354e-165	-1.95266e-163	-1.98228e-164	9.59739e-163	5.64154e-164	6.15725e-164	7.3277e-165	1.72914e-164	2.35016e-163	1.40839e-163	5.34661e-163	-3.99131e-164	-2.62402e-163	-2.04963e-163	1.73358e-163	-2.97611e-163	-7.22745e-163	-3.23134e-163	4.95739e-163	1.6331e-163	0
-6.83381e-163	-3.80875e-163	1.94989e-163	-5.56877e-164	-2.07694e-163	-9.12203e-163	7.32086e-163	-3.81679e-163	2.51729e-163	1.26522e-163	-6.56354e-165	-1.95266e-163	-1.98228e-164	9.59739e-163	5.64154e-164	6.15725e-164	7.3277e-165	1.72914e-164	2.35016e-163	1.40839e-163	5.34661e-163	-3.99131e-164	-2.62402e-163	-2.04963e-163	1.73358e-163	-2.97611e-163	-7.22745e-163	-3.23134e-163	4.95739e-163	1.6331e-163	0
-6.83381e-163	-3.80875e-163	1.94989e-163	-5.56877e-164	-2.07694e-163	-9.12203e-163	7.32086e-163	-3.81679e-163	2.51729e-163	1.26522e-163	-6.56354e-165	-1.95266e-163	-1.98228e-164	9.59739e-163	5.64154e-164	6.15725e-164	7.3277e-165	1.72914e-164	2.35016e-163	1.40839e-163	5.34661e-163	-3.99131e-164	-2.62402e-163	-2.04963e-163	1.73358e-163	-2.97611e-163	-7.22745e-163	-3.23134e-163	4.95739e-163	1.6331e-163	0
-6.83381e-163	-3.80875e-163	1.94989e-163	-5.56877e-164	-2.07694e-163	-9.12203e-163	7.32086e-163	-3.81679e-163	2.51729e-163	1.26522e-163	-6.56354e-165	-1.95266e-163	-1.98228e-164	9.59739e-163	5.64154e-164	6.15725e-164	7.3277e-165	1.72914e-164	2.35016e-163	1.40839e-163	5.34661e-163	-3.99131e-164	-2.62402e-163	-2.04963e-163	1.73358e-163	-2.97611e-163	-7.22745e-163	-3.23134e-163	4.95739e-163	1.6331e-163	0
-6.83381e-163	-3.80875e-163	1.94989e-163	-5.56877e-164	-2.07694e-163	-9.12203e-163	7.32086e-163	-3.81679e-163	2.51729e-163	1.26522e-163	-6.56354e-165	-1.95266e-163	-1.98228e-164	9.59739e-163	5.64154e-164	6.15725e-164	7.3277e-165	1.72914e-164	2.35016e-163	1.40839e-163	5.34661e-163	-3.99131e-164	-2.62402e-163	-2.04963e-163	1.73358e-163	-2.97611e-163	-7.22745e-163	-3.23134e-163	4.95739e-163	1.6331e-163	0
-6.83381e-163	-3.80875e-163	1.94989e-163	-5.56877e-164	-2.07694e-163	-9.12203e-163	7.32086e-163	-3.81679e-163	2.51729e-163	1.26522e-163	-6.56354e-165	-1.95266e-163	-1.98228e-164	9.59739e-163	5.64154e-164	6.15725e-164	7.3277e-165	1.72914e-164	2.35016e-163	1.40839e-163	5.34661e-163	-3.99131e-164	-2.62402e-163	-2.04963e-163	1.73358e-163	-2.97611e-163	-7.22745e-163	-3.23134e-163	4.95739e-163	1.6331e-163	0
-6.83381e-163	-3.80875e-163	1.94989e-163	-5.56877e-164	-2.07694e-163	-9.12203e-163	7.32086e-163	-3.81679e-163	2.51729e-163	1.26522e-163	-6.56354e-165	-1.95266e-163	-1.98228e-164	9.59739e-163	5.64154e-164	6.15725e-164	7.3277e-165	1.72914e-164	2.35016e-163	1.40839e-163	5.34661e-163	-3.99131e-164	-2.62402e-163	-2.04963e-163	1.73358e-163	-2.97611e-163	-7.22745e-163	-3.23134e-163	4.95739e-163	1.6331e-163	0
-6.83381e-163	-3.80875e-163	1.94989e-163	-5.56877e-164	-2.07694e-163	-9.12203e-163	7.32086e-163	-3.81679e-163	2.51729e-163	1.26522e-163	-6.56354e-165	-1.95266e-163	-1.98228e-164	9.59739e-163	5.64154e-164	6.15725e-164	7.3277e-165	1.72914e-164	2.35016e-163	1.40839e-163	5.34661e-163	-3.99131e-164	-2.62402e-163	-2.04963e-163	1.73358e-163	-2.97611e-163	-7.22745e-163	-3.23134e-163	4.95739e-163	1.6331e-163	0
-6.83381e-163	-3.80875e-163	1.94989e-163	-5.56877e-164	-2.07694e-163	-9.12203e-163	7.32086e-163	-3.81679e-163	2.51729e-163	1.26522e-163	-6.56354e-165	-1.95266e-163	-1.98228e-164	9.59739e-163	5.64154e-164	6.15725e-164	7.3277e-165	1.72914e-164	2.35016e-163	1.40839e-163	5.34661e-163	-3.99131e-164	-2.62402e-163	-2.04963e-163	1.73358e-163	-2.97611e-163	-7.22745e-163	-3.23134e-163	4.95739e-163	1.6331e-163	0
-6.83381e-163	-3.80875e-163	1.94989e-163	-5.56877e-164	-2.07694e-163	-9.12203e-163	7.32086e-163	-3.81679e-163	2.51729e-163	1.26522e-163	-6.56354e-165	-1.95266e-163	-1.98228e-164	9.59739e-163	5.64154e-164	6.15725e-164	7.3277e-165	1.72914e-164	2.35016e-163	1.40839e-163	5.34661e-163	-3.99131e-164	-2.62402e-163	-2.04963e-163	1.73358e-163	-2.97611e-163	-7.22745e-163	-3.23134e-163	4.95739e-163	1.6331e-163	0
-6.83381e-163	-3.80875e-163	1.94989e-163	-5.56877e-164	-2.07694e-163	-9.12203e-163	7.32086e-163	-3.81679e-163	2.51729e-163	1.26522e-163	-6.56354e-165	-1.95266e-163	-1.98228e-164	9.59739e-163	5.64154e-164	6.15725e-164	7.3277e-165	1.72914e-164	2.35016e-163	1.40839e-163	5.34661e-163	-3.99131e-164	-2.62402e-163	-2.04963e-163	1.73358e-163	-2.97611e-163	-7.22745e-163	-3.23134e-163	4.95739e-163	1.6331e-163	0
-6.83381e-163	-3.80875e-163	1.94989e-163	-5.56877e-164	-2.07694e-163	-9.12203e-163	7.32086e-163	-3.81679e-163	2.51729e-163	1.26522e-163	-6.56354e-165	-1.95266e-163	-1.98228e-164	9.59739e-163	5.64154e-164	6.15725e-164	7.3277e-165	1.72914e-164	2.35016e-163	1.40839e-163	5.34661e-163	-3.99131e-164	-2.62402e-163	-2.04963e-163	1.73358e-163	-2.97611e-163	-7.22745e-163	-3.23134e-163	4.95739e-163	1.6331e-163	0
-6.83381e-163	-3.80875e-163	1.94989e-163	-5.56877e-164	-2.07694e-163	-9.12203e-163	7.32086e-163	-3.81679e-163	2.51729e-163	1.26522e-163	-6.56354e-165	-1.95266e-163	-1.98228e-164	9.59739e-163	5.64154e-164	6.15725e-164	7.3277e-165	1.72914e-164	2.35016e-163	1.40839e-163	5.34661e-163	-3.99131e-164	-2.62402e-163	-2.04963e-163	1.73358e-163	-2.97611e-163	-7.22745e-163	-3.23134e-163	4.95739e-163	1.6331e-163	0
-6.83381e-163	-3.80875e-163	1.94989e-163	-5.56877e-164	-2.07694e-163	-9.12203e-163	7.32086e-163	-3.81679e-163	2.51729e-163	1.26522e-163	-6.56354e-165	-1.95266e-163	-1.98228e-164	9.59739e-163	5.64154e-164	6.15725e-164	7.3277e-165	1.72914e-164	2.35016e-163	1.40839e-163	5.34661e-163	-3.99131e-164	-2.62402e-163	-2.04963e-163	1.73358e-163	-2.97611e-163	-7.22745e-163	-3.23134e-163	4.95739e-163	1.6331e-163	0
-6.83381e-163	-3.80875e-163	1.94989e-163	-5.56877e-164	-2.07694e-163	-9.12203e-163	7.32086e-163	-3.81679e-163	2.51729e-163	1.26522e-163	-6.56354e-165	-1.95266e-163	-1.98228e-164	9.59739e-163	5.64154e-164	6.15725e-164	7.3277e-165	1.72914e-164	2.35016e-163	1.40839e-163	5.34661e-163	-3.99131e-164	-2.62402e-163	-2.04963e-163	1.73358e-163	-2.97611e-163	-7.22745e-163	-3.23134e-163	4.95739e-163	1.6331e-163	0
-6.83381e-163	-3.80875e-163	1.94989e-163	-5.56877e-164	-2.07694e-163	-9.12203e-163	7.32086e-163	-3.81679e-163	2.51729e-163	1.26522e-163	-6.56354e-165	-1.95266e-163	-1.98228e-164	9.59739e-163	5.64154e-164	6.15725e-164	7.3277e-165	1.72914e-164	2.35016e-163	1.40839e-163	5.34661e-163	-3.99131e-164	-2.62402e-163	-2.04963e-163	1.73358e-163	-2.97611e-163	-7.22745e-163	-3.23134e-163	4.95739e-163	1.6331e-163	0
-6.83381e-163	-3.80875e-163	1.94989e-163	-5.56877e-164	-2.07694e-163	-9.12203e-163	7.32086e-163	-3.81679e-163	2.51729e-163	1.26522e-163	-6.56354e-165	-1.95266e-163	-1.98228e-164	9.59739e-163	5.64154e-164	6.15725e-164	7.3277e-165	1.72914e-164	2.35016e-163	1.40839e-163	5.34661e-163	-3.99131e-164	-2.62402e-163	-2.04963e-163	1.73358e-163	-2.97611e-163	-7.22745e-163	-3.23134e-163	4.95739e-163	1.6331e-163	0
-6.83381e-163	-3.80875e-163	1.94989e-163	-5.56877e-164	-2.07694e-163	-9.12203e-163	7.32086e-163	-3.81679e-163	2.51729e-163	1.26522e-163	-6.56354e-165	-1.95266e-163	-1.98228e-164	9.59739e-163	5.64154e-164	6.15725e-164	7.3277e-165	1.72914e-164	2.35016e-163	1.40839e-163	5.34661e-163	-3.99131e-164	-2.62402e-163	-2.04963e-163	1.73358e-163	-2.97611e-163	-7.22745e-163	-3.23134e-163	4.95739e-163	1.6331e-163	0
-6.83381e-163	-3.80875e-163	1.94989e-163	-5.56877e-164	-2.07694e-163	-9.12203e-163	7.32086e-163	-3.81679e-163	2.51729e-163	1.26522e-163	-6.56354e-165	-1.95266e-163	-1.98228e-164	9.59739e-163	5.64154e-164	6.15725e-164	7.3277e-165	1.72914e-164	2.35016e-163	1.40839e-163	5.34661e-163	-3.99131e-164	-2.62402e-163	-2.04963e-163	1.73358e-163	-2.97611e-163	-7.22745e-163	-3.23134e-163	4.95739e-163	1.6331e-163	0
-6.83381e-163	-3.80875e-163	1.94989e-163	-5.56877e-164	-2.07694e-163	-9.12203e-163	7.32086e-163	-3.81679e-163	2.51729e-163	1.26522e-163	-6.56354e-165	-1.95266e-163	-1.98228e-164	9.59739e-163	5.64154e-164	6.15725e-164	7.3277e-165	1.72914e-164	2.35016e-163	1.40839e-163	5.34661e-163	-3.99131e-164	-2.62402e-163	-2.04963e-163	1.73358e-163	-2.97611e-163	-7.22745e-163	-3.23134e-163	4.95739e-163	1.6331e-163	0
-6.83381e-163	-3.80875e-163	1.94989e-163	-5.56877e-164	-2.07694e-163	-9.12203e-163	7.32086e-163	-3.81679e-163	2.51729e-163	1.26522e-163	-6.56354e-165	-1.95266e-163	-1.98228e-164	9.59739e-163	5.64154e-164	6.15725e-164	7.3277e-165	1.72914e-164	2.35016e-163	1.40839e-163	5.34661e-163	-3.99131e-164	-2.62402e-163	-2.04963e-163	1.73358e-163	-2.97611e-163	-7.22745e-163	-3.23134e-163	4.95739e-163	1.6331e-163	0
-6.83381e-163	-3.80875e-163	1.94989e-163	-5.56877e-164	-2.07694e-163	-9.12203e-163	7.32086e-163	-3.81679e-163	2.51729e-163	1.26522e-163	-6.56354e-165	-1.95266e-163	-1.98228e-164	9.59739e-163	5.64154e-164	6.15725e-164	7.3277e-165	1.72914e-164	2.35016e-163	1.40839e-163	5.34661e-163	-3.99131e-164	-2.62402e-163	-2.04963e-163	1.73358e-163	-2.97611e-163	-7.22745e-163	-3.23134e-163	4.95739e-163	1.6331e-163	0
-6.83381e-163	-3.80875e-163	1.94989e-163	-5.56877e-164	-2.07694e-163	-9.12203e-163	7.32086e-163	-3.81679e-163	2.51729e-163	1.26522e-163	-6.56354e-165	-1.95266e-163	-1.98228e-164	9.59739e-163	5.64154e-164	6.15725e-164	7.3277e-165	1.72914e-164	2.35016e-163	1.40839e-163	5.34661e-163	-3.99131e-164	-2.62402e-163	-2.04963e-163	1.73358e-163	-2.97611e-163	-7.22745e-163	-3.23134e-163	4.95739e-163	1.6331e-163	0
-6.83381e-163	-3.80875e-163	1.94989e-163	-5.56877e-164	-2.07694e-163	-9.12203e-163	7.32086e-163	-3.81679e-163	2.51729e-163	1.26522e-163	-6.56354e-165	-1.95266e-163	-1.98228e-164	9.59739e-163	5.64154e-164	6.15725e-164	7.3277e-165	1.72914e-164	2.35016e-163	1.40839e-163	5.34661e-163	-3.99131e-164	-2.62402e-163	-2.04963e-163	1.73358e-163	-2.97611e-163	-7.22745e-163	-3.23134e-163	4.95739e-163	1.6331e-163	0
-6.83381e-163	-3.80875e-163	1.94989e-163	-5.56877e-164	-2.07694e-163	-9.12203e-163	7.32086e-163	-3.81679e-163	2.51729e-163	1.26522e-163	-6.56354e-165	-1.95266e-163	-1.98228e-164	9.59739e-163	5.64154e-164	6.15725e-164	7.3277e-165	1.72914e-164	2.35016e-163	1.40839e-163	5.34661e-163	-3.99131e-164	-2.62402e-163	-2.04963e-163	1.73358e-163	-2.97611e-163	-7.22745e-163	-3.23134e-163	4.95739e-163	1.6331e-163	0
-6.83381e-163	-3.80875e-163	1.94989e-163	-5.56877e-164	-2.07694e-163	-9.12203e-163	7.32086e-163	-3.81679e-163	2.51729e-163	1.26522e-163	-6.56354e-165	-1.95266e-163	-1.98228e-164	9.59739e-163	5.64154e-164	6.15725e-164	7.3277e-165	1.72914e-164	2.35016e-163	1.40839e-163	5.34661e-163	-3.99131e-164	-2.62402e-163	-2.04963e-163	1.73358e-163	-2.97611e-163	-7.22745e-163	-3.23134e-163	4.95739e-163	1.6331e-163	0
-6.83381e-163	-3.80875e-163	1.94989e-163	-5.56877e-164	-2.07694e-163	-9.12203e-163	7.32086e-163	-3.81679e-163	2.51729e-163	1.26522e-163	-6.56354e-165	-1.95266e-163	-1.98228e-164	9.59739e-163	5.64154e-164	6.15725e-164	7.3277e-165	1.72914e-164	2.35016e-163	1.40839e-163	5.34661e-163	-3.99131e-164	-2.62402e-163	-2.04963e-163	1.73358e-163	-2.97611e-163	-7.22745e-163	-3.23134e-163	4.95739e-163	1.6331e-163	0
-6.83381e-163	-3.80875e-163	1.94989e-163	-5.56877e-164	-2.07694e-163	-9.12203e-163	7.32086e-163	-3.81679e-163	2.51729e-163	1.26522e-163	-6.56354e-165	-1.95266e-163	-1.98228e-164	9.59739e-163	5.64154e-164	6.15725e-164	7.3277e-165	1.72914e-164	2.35016e-163	1.40839e-163	5.34661e-163	-3.99131e-164	-2.62402e-163	-2.04963e-163	1.73358e-163	-2.97611e-163	-7.22745e-163	-3.23134e-163	4.95739e-163	1.6331e-163	0
-6.83381e-163	-3.80875e-163	1.94989e-163	-5.56877e-164	-2.07694e-163	-9.12203e-163	7.32086e-163	-3.81679e-163	2.51729e-163	1.26522e-163	-6.56354e-165	-1.95266e-163	-1.98228e-164	9.59739e-163	5.64154e-164	6.15725e-164	7.3277e-165	1.72914e-164	2.35016e-163	1.40839e-163	5.34661e-163	-3.99131e-164	-2.62402e-163	-2.04963e-163	1.73358e-163	-2.97611e-163	-7.22745e-163	-3.23134e-163	4.95739e-163	1.6331e-163	0
-6.83381e-163	-3.80875e-163	1.94989e-163	-5.56877e-164	-2.07694e-163	-9.12203e-163	7.32086e-163	-3.81679e-163	2.51729e-163	1.26522e-163	-6.56354e-165	-1.95266e-163	-1.98228e-164	9.59739e-163	5.64154e-164	6.15725e-164	7.3277e-165	1.72914e-164	2.35016e-163	1.40839e-163	5.34661e-163	-3.99131e-164	-2.62402e-163	-2.04963e-163	1.73358e-163	-2.97611e-163	-7.22745e-163	-3.23134e-163	4.95739e-163	1.6331e-163	0
-6.83381e-163	-3.80875e-163	1.94989e-163	-5.56877e-164	-2.07694e-163	-9.12203e-163	7.32086e-163	-3.81679e-163	2.51729e-163	1.26522e-163	-6.56354e-165	-1.95266e-163	-1.98228e-164	9.59739e-163	5.64154e-164	6.15725e-164	7.3277e-165	1.72914e-164	2.35016e-163	1.40839e-163	5.34661e-163	-3.99131e-164	-2.62402e-163	-2.04963e-163	1.73358e-163	-2.97611e-163	-7.22745e-163	-3.23134e-163	4.95739e-163	1.6331e-163	0
-6.83381e-163	-3.80875e-163	1.94989e-163	-5.56877e-164	-2.07694e-163	-9.12203e-163	7.32086e-163	-3.81679e-163	2.51729e-163	1.26522e-163	-6.56354e-165	-1.95266e-163	-1.98228e-164	9.59739e-163	5.64154e-164	6.15725e-164	7.3277e-165	1.72914e-164	2.35016e-163	1.40839e-163	5.34661e-163	-3.99131e-164	-2.62402e-163	-2.04963e-163	1.73358e-163	-2.97611e-163	-7.22745e-163	-3.23134e-163	4.95739e-163	1.6331e-163	0
-6.83381e-163	-3.80875e-163	1.94989e-163	-5.56877e-164	-2.07694e-163	-9.12203e-163	7.32086e-163	-3.81679e-163	2.51729e-163	1.26522e-163	-6.56354e-165	-1.95266e-163	-1.98228e-164	9.59739e-163	5.64154e-164	6.15725e-164	7.3277e-165	1.72914e-164	2.35016e-163	1.40839e-163	5.34661e-163	-3.99131e-164	-2.62402e-163	-2.04963e-163	1.73358e-163	-2.97611e-163	-7.22745e-163	-3.23134e-163	4.95739e-163	1.6331e-163	0
-6.83381e-163	-3.80875e-163	1.94989e-163	-5.56877e-164	-2.07694e-163	-9.12203e-163	7.32086e-163	-3.81679e-163	2.51729e-163	1.26522e-163	-6.56354e-165	-1.95266e-163	-1.98228e-164	9.59739e-163	5.64154e-164	6.15725e-164	7.3277e-165	1.72914e-164	2.35016e-163	1.40839e-163	5.34661e-163	-3.99131e-164	-2.62402e-163	-2.04963e-163	1.73358e-163	-2.97611e-163	-7.22745e-163	-3.23134e-163	4.95739e-163	1.6331e-163	0
-6.83381e-163	-3.80875e-163	1.94989e-163	-5.56877e-164	-2.07694e-163	-9.12203e-163	7.32086e-163	-3.81679e-163	2.51729e-163	1.26522e-163	-6.56354e-165	-1.95266e-163	-1.98228e-164	9.59739e-163	5.64154e-164	6.15725e-164	7.3277e-165	1.72914e-164	2.35016e-163	1.40839e-163	5.34661e-163	-3.99131e-164	-2.62402e-163	-2.04963e-163	1.73358e-163	-2.97611e-163	-7.22745e-163	-3.23134e-163	4.95739e-163	1.6331e-163	0
-6.83381e-163	-3.80875e-163	1.94989e-163	-5.56877e-164	-2.07694e-163	-9.12203e-163	7.32086e-163	-3.81679e-163	2.51729e-163	1.26522e-163	-6.56354e-165	-1.95266e-163	-1.98228e-164	9.59739e-163	5.64154e-164	6.15725e-164	7.3277e-165	1.72914e-164	2.35016e-163	1.40839e-163	5.34661e-163	-3.99131e-164	-2.62402e-163	-2.04963e-163	1.73358e-163	-2.97611e-163	-7.22745e-163	-3.23134e-163	4.95739e-163	1.6331e-163	0
-6.83381e-163	-3.80875e-163	1.94989e-163	-5.56877e-164	-2.07694e-163	-9.12203e-163	7.32086e-163	-3.81679e-163	2.51729e-163	1.26522e-163	-6.56354e-165	-1.95266e-163	-1.98228e-164	9.59739e-163	5.64154e-164	6.15725e-164	7.3277e-165	1.72914e-164	2.35016e-163	1.40839e-163	5.34661e-163	-3.99131e-164	-2.62402e-163	-2.04963e-163	1.73358e-163	-2.97611e-163	-7.22745e-163	-3.23134e-163	4.95739e-163	1.6331e-163	0
-6.83381e-163	-3.80875e-163	1.94989e-163	-5.56877e-164	-2.07694e-163	-9.12203e-163	7.32086e-163	-3.81679e-163	2.51729e-163	1.26522e-163	-6.56354e-165	-1.95266e-163	-1.98228e-164	9.59739e-163	5.64154e-164	6.15725e-164	7.3277e-165	1.72914e-164	2.35016e-163	1.40839e-163	5.34661e-163	-3.99131e-164	-2.62402e-163	-2.04963e-163	1.73358e-163	-2.97611e-163	-7.22745e-163	-3.23134e-163	4.95739e-163	1.6331e-163	0
-6.83381e-163	-3.80875e-163	1.94989e-163	-5.56877e-164	-2.07694e-163	-9.12203e-163	7.32086e-163	-3.81679e-163	2.51729e-163	1.26522e-163	-6.56354e-165	-1.95266e-163	-1.98228e-164	9.59739e-163	5.64154e-164	6.15725e-164	7.3277e-165	1.72914e-164	2.35016e-163	1.40839e-163	5.34661e-163	-3.99131e-164	-2.62402e-163	-2.04963e-163	1.73358e-163	-2.97611e-163	-7.22745e-163	-3.23134e-163	4.95739e-163	1.6331e-163	0
-6.83381e-163	-3.80875e-163	1.94989e-163	-5.56877e-164	-2.07694e-163	-9.12203e-163	7.32086e-163	-3.81679e-163	2.51729e-163	1.26522e-163	-6.56354e-165	-1.95266e-163	-1.98228e-164	9.59739e-163	5.64154e-164	6.15725e-164	7.3277e-165	1.72914e-164	2.35016e-163	1.40839e-163	5.34661e-163	-3.99131e-164	-2.62402e-163	-2.04963e-163	1.73358e-163	-2.97611e-163	-7.22745e-163	-3.23134e-163	4.95739e-163	1.6331e-163	0
-6.83381e-163	-3.80875e-163	1.94989e-163	-5.56877e-164	-2.07694e-163	-9.12203e-163	7.32086e-163	-3.81679e-163	2.51729e-163	1.26522e-163	-6.56354e-165	-1.95266e-163	-1.98228e-164	9.59739e-163	5.64154e-164	6.15725e-164	7.3277e-165	1.72914e-164	2.35016e-163	1.40839e-163	5.34661e-163	-3.99131e-164	-2.62402e-163	-2.04963e-163	1.73358e-163	-2.97611e-163	-7.22745e-163	-3.23134e-163	4.95739e-163	1.6331e-163	0
-6.83381e-163	-3.80875e-163	1.94989e-163	-5.56877e-164	-2.07694e-163	-9.12203e-163	7.32086e-163	-3.81679e-163	2.51729e-163	1.26522e-163	-6.56354e-165	-1.95266e-163	-1.98228e-164	9.59739e-163	5.64154e-164	6.15725e-164	7.3277e-165	1.72914e-164	2.35016e-163	1.40839e-163	5.34661e-163	-3.99131e-164	-2.62402e-163	-2.04963e-163	1.73358e-163	-2.97611e-163	-7.22745e-163	-3.23134e-163	4.95739e-163	1.6331e-163	0
-6.83381e-163	-3.80875e-163	1.94989e-163	-5.56877e-164	-2.07694e-163	-9.12203e-163	7.32086e-163	-3.81679e-163	2.51729e-163	1.26522e-163	-6.56354e-165	-1.95266e-163	-1.98228e-164	9.59739e-163	5.64154e-164	6.15725e-164	7.3277e-165	1.72914e-164	2.35016e-163	1.40839e-163	5.34661e-163	-3.99131e-164	-2.62402e-163	-2.04963e-163	1.73358e-163	-2.97611e-163	-7.22745e-163	-3.23134e-163	4.95739e-163	1.6331e-163	0
-6.83381e-163	-3.80875e-163	1.94989e-163	-5.56877e-164	-2.07694e-163	-9.12203e-163	7.32086e-163	-3.81679e-163	2.51729e-163	1.26522e-163	-6.56354e-165	-1.95266e-163	-1.98228e-164	9.59739e-163	5.64154e-164	6.15725e-164	7.3277e-165	1.72914e-164	2.35016e-163	1.40839e-163	5.34661e-163	-3.99131e-164	-2.62402e-163	-2.04963e-163	1.73358e-163	-2.97611e-163	-7.22745e-163	-3.23134e-163	4.95739e-163	1.6331e-163	0
-6.83381e-163	-3.80875e-163	1.94989e-163	-5.56877e-164	-2.07694e-163	-9.12203e-163	7.32086e-163	-3.81679e-163	2.51729e-163	1.26522e-163	-6.56354e-165	-1.95266e-163	-1.98228e-164	9.59739e-163	5.64154e-164	6.15725e-164	7.3277e-165	1.72914e-164	2.35016e-163	1.40839e-163	5.34661e-163	-3.99131e-164	-2.62402e-163	-2.04963e-163	1.73358e-163	-2.97611e-163	-7.22745e-163	-3.23134e-163	4.95739e-163	1.6331e-163	0
-6.83381e-163	-3.80875e-163	1.94989e-163	-5.56877e-164	-2.07694e-163	-9.12203e-163	7.32086e-163	-3.81679e-163	2.51729e-163	1.26522e-163	-6.56354e-165	-1.95266e-163	-1.98228e-164	9.59739e-163	5.64154e-164	6.15725e-164	7.3277e-165	1.72914e-164	2.35016e-163	1.40839e-163	5.34661e-163	-3.99131e-164	-2.62402e-163	-2.04963e-163	1.73358e-163	-2.97611e-163	-7.22745e-163	-3.23134e-163	4.95739e-163	1.6331e-163	0
-6.83381e-163	-3.80875e-163	1.94989e-163	-5.56877e-164	-2.07694e-163	-9.12203e-163	7.32086e-163	-3.81679e-163	2.51729e-163	1.26522e-163	-6.56354e-165	-1.95266e-163	-1.98228e-164	9.59739e-163	5.64154e-164	6.15725e-164	7.3277e-165	1.72914e-164	2.35016e-163	1.40839e-163	5.34661e-163	-3.99131e-164	-2.62402e-163	-2.04963e-163	1.73358e-163	-2.97611e-163	-7.22745e-163	-3.23134e-163	4.95739e-163	1.6331e-163	0
-6.83381e-163	-3.80875e-163	1.94989e-163	-5.56877e-164	-2.07694e-163	-9.12203e-163	7.32086e-163	-3.81679e-163	2.51729e-163	1.26522e-163	-6.56354e-165	-1.95266e-163	-1.98228e-164	9.59739e-163	5.64154e-164	6.15725e-164	7.3277e-165	1.72914e-164	2.35016e-163	1.40839e-163	5.34661e-163	-3.99131e-164	-2.62402e-163	-2.04963e-163	1.73358e-163	-2.97611e-163	-7.22745e-163	-3.23134e-163	4.95739e-163	1.6331e-163	0
-6.83381e-163	-3.80875e-163	1.94989e-163	-5.56877e-164	-2.07694e-163	-9.12203e-163	7.32086e-163	-3.81679e-163	2.51729e-163	1.26522e-163	-6.56354e-165	-1.95266e-163	-1.98228e-164	9.59739e-163	5.64154e-164	6.15725e-164	7.3277e-165	1.72914e-164	2.35016e-163	1.40839e-163	5.34661e-163	-3.99131e-164	-2.62402e-163	-2.04963e-163	1.73358e-163	-2.97611e-163	-7.22745e-163	-3.23134e-163	4.95739e-163	1.6331e-163	0
-6.83381e-163	-3.80875e-163	1.94989e-163	-5.56877e-164	-2.07694e-163	-9.12203e-163	7.32086e-163	-3.81679e-163	2.51729e-163	1.26522e-163	-6.56354e-165	-1.95266e-163	-1.98228e-164	9.59739e-163	5.64154e-164	6.15725e-164	7.3277e-165	1.72914e-164	2.35016e-163	1.40839e-163	5.34661e-163	-3.99131e-164	-2.62402e-163	-2.04963e-163	1.73358e-163	-2.97611e-163	-7.22745e-163	-3.23134e-163	4.95739e-163	1.6331e-163	0
-6.83381e-163	-3.80875e-163	1.94989e-163	-5.56877e-164	-2.07694e-163	-9.12203e-163	7.32086e-163	-3.81679e-163	2.51729e-163	1.26522e-163	-6.56354e-165	-1.95266e-163	-1.98228e-164	9.59739e-163	5.64154e-164	6.15725e-164	7.3277e-165	1.72914e-164	2.35016e-163	1.40839e-163	5.34661e-163	-3.99131e-164	-2.62402e-163	-2.04963e-163	1.73358e-163	-2.97611e-163	-7.22745e-163	-3.23134e-163	4.95739e-163	1.6331e-163	0
-6.83381e-163	-3.80875e-163	1.94989e-163	-5.56877e-164	-2.07694e-163	-9.12203e-163	7.32086e-163	-3.81679e-163	2.51729e-163	1.26522e-163	-6.56354e-165	-1.95266e-163	-1.98228e-164	9.59739e-163	5.64154e-164	6.15725e-164	7.3277e-165	1.72914e-164	2.35016e-163	1.40839e-163	5.34661e-163	-3.99131e-164	-2.62402e-163	-2.04963e-163	1.73358e-163	-2.97611e-163	-7.22745e-163	-3.23134e-163	4.95739e-163	1.6331e-163	0
-6.83381e-163	-3.80875e-163	1.94989e-163	-5.56877e-164	-2.07694e-163	-9.12203e-163	7.32086e-163	-3.81679e-163	2.51729e-163	1.26522e-163	-6.56354e-165	-1.95266e-163	-1.98228e-164	9.59739e-163	5.64154e-164	6.15725e-164	7.3277e-165	1.72914e-164	2.35016e-163	1.40839e-163	5.34661e-163	-3.99131e-164	-2.62402e-163	-2.04963e-163	1.73358e-163	-2.97611e-163	-7.22745e-163	-3.23134e-163	4.95739e-163	1.6331e-163	0
-6.83381e-163	-3.80875e-163	1.94989e-163	-5.56877e-164	-2.07694e-163	-9.12203e-163	7.32086e-163	-3.81679e-163	2.51729e-163	1.26522e-163	-6.56354e-165	-1.95266e-163	-1.98228e-164	9.59739e-163	5.64154e-164	6.15725e-164	7.3277e-165	1.72914e-164	2.35016e-163	1.40839e-163	5.34661e-163	-3.99131e-164	-2.62402e-163	-2.04963e-163	1.73358e-163	-2.97611e-163	-7.22745e-163	-3.23134e-163	4.95739e-163	1.6331e-163	0
-6.83381e-163	-3.80875e-163	1.94989e-163	-5.56877e-164	-2.07694e-163	-9.12203e-163	7.32086e-163	-3.81679e-163	2.51729e-163	1.26522e-163	-6.56354e-165	-1.95266e-163	-1.98228e-164	9.59739e-163	5.64154e-164	6.15725e-164	7.3277e-165	1.72914e-164	2.35016e-163	1.40839e-163	5.34661e-163	-3.99131e-164	-2.62402e-163	-2.04963e-163	1.73358e-163	-2.97611e-163	-7.22745e-163	-3.23134e-163	4.95739e-163	1.6331e-163	0
-6.83381e-163	-3.80875e-163	1.94989e-163	-5.56877e-164	-2.07694e-163	-9.12203e-163	7.32086e-163	-3.81679e-163	2.51729e-163	1.26522e-163	-6.56354e-165	-1.95266e-163	-1.98228e-164	9.59739e-163	5.64154e-164	6.15725e-164	7.3277e-165	1.72914e-164	2.35016e-163	1.40839e-163	5.34661e-163	-3.99131e-164	-2.62402e-163	-2.04963e-163	1.73358e-163	-2.97611e-163	-7.22745e-163	-3.23134e-163	4.95739e-163	1.6331e-163	0
-6.83381e-163	-3.80875e-163	1.94989e-163	-5.56877e-164	-2.07694e-163	-9.12203e-163	7.32086e-163	-3.81679e-163	2.51729e-163	1.26522e-163	-6.56354e-165	-1.95266e-163	-1.98228e-164	9.59739e-163	5.64154e-164	6.15725e-164	7.3277e-165	1.72914e-164	2.35016e-163	1.40839e-163	5.34661e-163	-3.99131e-164	-2.62402e-163	-2.04963e-163	1.73358e-163	-2.97611e-163	-7.22745e-163	-3.23134e-163	4.95739e-163	1.6331e-163	0
-6.83381e-163	-3.80875e-163	1.94989e-163	-5.56877e-164	-2.07694e-163	-9.12203e-163	7.32086e-163	-3.81679e-163	2.51729e-163	1.26522e-163	-6.56354e-165	-1.95266e-163	-1.98228e-164	9.59739e-163	5.64154e-164	6.15725e-164	7.3277e-165	1.72914e-164	2.35016e-163	1.40839e-163	5.34661e-163	-3.99131e-164	-2.62402e-163	-2.04963e-163	1.73358e-163	-2.97611e-163	-7.22745e-163	-3.23134e-163	4.95739e-163	1.6331e-163	0
-6.83381e-163	-3.80875e-163	1.94989e-163	-5.56877e-164	-2.07694e-163	-9.12203e-163	7.32086e-163	-3.81679e-163	2.51729e-163	1.26522e-163	-6.56354e-165	-1.95266e-163	-1.98228e-164	9.59739e-163	5.64154e-164	6.15725e-164	7.3277e-165	1.72914e-164	2.35016e-163	1.40839e-163	5.34661e-163	-3.99131e-164	-2.62402e-163	-2.04963e-163	1.73358e-163	-2.97611e-163	-7.22745e-163	-3.23134e-163	4.95739e-163	1.6331e-163	0
-6.83381e-163	-3.80875e-163	1.94989e-163	-5.56877e-164	-2.07694e-163	-9.12203e-163	7.32086e-163	-3.81679e-163	2.51729e-163	1.26522e-163	-6.56354e-165	-1.95266e-163	-1.98228e-164	9.59739e-163	5.64154e-164	6.15725e-164	7.3277e-165	1.72914e-164	2.35016e-163	1.40839e-163	5.34661e-163	-3.99131e-164	-2.62402e-163	-2.04963e-163	1.73358e-163	-2.97611e-163	-7.22745e-163	-3.23134e-163	4.95739e-163	1.6331e-163	0
-6.83381e-163	-3.80875e-163	1.94989e-163	-5.56877e-164	-2.07694e-163	-9.12203e-163	7.32086e-163	-3.81679e-163	2.51729e-163	1.26522e-163	-6.56354e-165	-1.95266e-163	-1.98228e-164	9.59739e-163	5.64154e-164	6.15725e-164	7.3277e-165	1.72914e-164	2.35016e-163	1.40839e-163	5.34661e-163	-3.99131e-164	-2.62402e-163	-2.04963e-163	1.73358e-163	-2.97611e-163	-7.22745e-163	-3.23134e-163	4.95739e-163	1.6331e-163	0
-6.83381e-163	-3.80875e-163	1.94989e-163	-5.56877e-164	-2.07694e-163	-9.12203e-163	7.32086e-163	-3.81679e-163	2.51729e-163	1.26522e-163	-6.56354e-165	-1.95266e-163	-1.98228e-164	9.59739e-163	5.64154e-164	6.15725e-164	7.3277e-165	1.72914e-164	2.35016e-163	1.40839e-163	5.34661e-163	-3.99131e-164	-2.62402e-163	-2.04963e-163	1.73358e-163	-2.97611e-163	-7.22745e-163	-3.23134e-163	4.95739e-163	1.6331e-163	0
-6.83381e-163	-3.80875e-163	1.94989e-163	-5.56877e-164	-2.07694e-163	-9.12203e-163	7.32086e-163	-3.81679e-163	2.51729e-163	1.26522e-163	-6.56354e-165	-1.95266e-163	-1.98228e-164	9.59739e-163	5.64154e-164	6.15725e-164	7.3277e-165	1.72914e-164	2.35016e-163	1.40839e-163	5.34661e-163	-3.99131e-164	-2.62402e-163	-2.04963e-163	1.73358e-163	-2.97611e-163	-7.22745e-163	-3.23134e-163	4.95739e-163	1.6331e-163	0
-6.83381e-163	-3.80875e-163	1.94989e-163	-5.56877e-164	-2.07694e-163	-9.12203e-163	7.32086e-163	-3.81679e-163	2.51729e-163	1.26522e-163	-6.56354e-165	-1.95266e-163	-1.98228e-164	9.59739e-163	5.64154e-164	6.15725e-164	7.3277e-165	1.72914e-164	2.35016e-163	1.40839e-163	5.34661e-163	-3.99131e-164	-2.62402e-163	-2.04963e-163	1.73358e-163	-2.97611e-163	-7.22745e-163	-3.23134e-163	4.95739e-163	1.6331e-163	0
-6.83381e-163	-3.80875e-163	1.94989e-163	-5.56877e-164	-2.07694e-163	-9.12203e-163	7.32086e-163	-3.81679e-163	2.51729e-163	1.26522e-163	-6.56354e-165	-1.95266e-163	-1.98228e-164	9.59739e-163	5.64154e-164	6.15725e-164	7.3277e-165	1.72914e-164	2.35016e-163	1.40839e-163	5.34661e-163	-3.99131e-164	-2.62402e-163	-2.04963e-163	1.73358e-163	-2.97611e-163	-7.22745e-163	-3.23134e-163	4.95739e-163	1.6331e-163	0
-6.83381e-163	-3.80875e-163	1.94989e-163	-5.56877e-164	-2.07694e-163	-9.12203e-163	7.32086e-163	-3.81679e-163	2.51729e-163	1.26522e-163	-6.56354e-165	-1.95266e-163	-1.98228e-164	9.59739e-163	5.64154e-164	6.15725e-164	7.3277e-165	1.72914e-164	2.35016e-163	1.40839e-163	5.34661e-163	-3.99131e-164	-2.62402e-163	-2.04963e-163	1.73358e-163	-2.97611e-163	-7.22745e-163	-3.23134e-163	4.95739e-163	1.6331e-163	0
-6.83381e-163	-3.80875e-163	1.94989e-163	-5.56877e-164	-2.07694e-163	-9.12203e-163	7.32086e-163	-3.81679e-163	2.51729e-163	1.26522e-163	-6.56354e-165	-1.95266e-163	-1.98228e-164	9.59739e-163	5.64154e-164	6.15725e-164	7.3277e-165	1.72914e-164	2.35016e-163	1.40839e-163	5.34661e-163	-3.99131e-164	-2.62402e-163	-2.04963e-163	1.73358e-163	-2.97611e-163	-7.22745e-163	-3.23134e-163	4.95739e-163	1.6331e-163	0
-6.83381e-163	-3.80875e-163	1.94989e-163	-5.56877e-164	-2.07694e-163	-9.12203e-163	7.32086e-163	-3.81679e-163	2.51729e-163	1.26522e-163	-6.56354e-165	-1.95266e-163	-1.98228e-164	9.59739e-163	5.64154e-164	6.15725e-164	7.3277e-165	1.72914e-164	2.35016e-163	1.40839e-163	5.34661e-163	-3.99131e-164	-2.62402e-163	-2.04963e-163	1.73358e-163	-2.97611e-163	-7.22745e-163	-3.23134e-163	4.95739e-163	1.6331e-163	0
-6.83381e-163	-3.80875e-163	1.94989e-163	-5.56877e-164	-2.07694e-163	-9.12203e-163	7.32086e-163	-3.81679e-163	2.51729e-163	1.26522e-163	-6.56354e-165	-1.95266e-163	-1.98228e-164	9.59739e-163	5.64154e-164	6.15725e-164	7.3277e-165	1.72914e-164	2.35016e-163	1.40839e-163	5.34661e-163	-3.99131e-164	-2.62402e-163	-2.04963e-163	1.73358e-163	-2.97611e-163	-7.22745e-163	-3.23134e-163	4.95739e-163	1.6331e-163	0
-6.83381e-163	-3.80875e-163	1.94989e-163	-5.56877e-164	-2.07694e-163	-9.12203e-163	7.32086e-163	-3.81679e-163	2.51729e-163	1.26522e-163	-6.56354e-165	-1.95266e-163	-1.98228e-164	9.59739e-163	5.64154e-164	6.15725e-164	7.3277e-165	1.72914e-164	2.35016e-163	1.40839e-163	5.34661e-163	-3.99131e-164	-2.62402e-163	-2.04963e-163	1.73358e-163	-2.97611e-163	-7.22745e-163	-3.23134e-163	4.95739e-163	1.6331e-163	0
-6.83381e-163	-3.80875e-163	1.94989e-163	-5.56877e-164	-2.07694e-163	-9.12203e-163	7.32086e-163	-3.81679e-163	2.51729e-163	1.26522e-163	-6.56354e-165	-1.95266e-163	-1.98228e-164	9.59739e-163	5.64154e-164	6.15725e-164	7.3277e-165	1.72914e-164	2.35016e-163	1.40839e-163	5.34661e-163	-3.99131e-164	-2.62402e-163	-2.04963e-163	1.73358e-163	-2.97611e-163	-7.22745e-163	-3.23134e-163	4.95739e-163	1.6331e-163	0
-6.83381e-163	-3.80875e-163	1.94989e-163	-5.56877e-164	-2.07694e-163	-9.12203e-163	7.32086e-163	-3.81679e-163	2.51729e-163	1.26522e-163	-6.56354e-165	-1.95266e-163	-1.98228e-164	9.59739e-163	5.64154e-164	6.15725e-164	7.3277e-165	1.72914e-164	2.35016e-163	1.40839e-163	5.34661e-163	-3.99131e-164	-2.62402e-163	-2.04963e-163	1.73358e-163	-2.97611e-163	-7.22745e-163	-3.23134e-163	4.95739e-163	1.6331e-163	0
-6.83381e-163	-3.80875e-163	1.94989e-163	-5.56877e-164	-2.07694e-163	-9.12203e-163	7.32086e-163	-3.81679e-163	2.51729e-163	1.26522e-163	-6.56354e-165	-1.95266e-163	-1.98228e-164	9.59739e-163	5.64154e-164	6.15725e-164	7.3277e-165	1.72914e-164	2.35016e-163	1.40839e-163	5.34661e-163	-3.99131e-164	-2.62402e-163	-2.04963e-163	1.73358e-163	-2.97611e-163	-7.22745e-163	-3.23134e-163	4.95739e-163	1.6331e-163	0
-6.83381e-163	-3.80875e-163	1.94989e-163	-5.56877e-164	-2.07694e-163	-9.12203e-163	7.32086e-163	-3.81679e-163	2.51729e-163	1.26522e-163	-6.56354e-165	-1.95266e-163	-1.98228e-164	9.59739e-163	5.64154e-164	6.15725e-164	7.3277e-165	1.72914e-164	2.35016e-163	1.40839e-163	5.34661e-163	-3.99131e-164	-2.62402e-163	-2.04963e-163	1.73358e-163	-2.97611e-163	-7.22745e-163	-3.23134e-163	4.95739e-163	1.6331e-163	0
-6.83381e-163	-3.80875e-163	1.94989e-163	-5.56877e-164	-2.07694e-163	-9.12203e-163	7.32086e-163	-3.81679e-163	2.51729e-163	1.26522e-163	-6.56354e-165	-1.95266e-163	-1.98228e-164	9.59739e-163	5.64154e-164	6.15725e-164	7.3277e-165	1.72914e-164	2.35016e-163	1.40839e-163	5.34661e-163	-3.99131e-164	-2.62402e-163	-2.04963e-163	1.73358e-163	-2.97611e-163	-7.22745e-163	-3.23134e-163	4.95739e-163	1.6331e-163	0
-6.83381e-163	-3.80875e-163	1.94989e-163	-5.56877e-164	-2.07694e-163	-9.12203e-163	7.32086e-163	-3.81679e-163	2.51729e-163	1.26522e-163	-6.56354e-165	-1.95266e-163	-1.98228e-164	9.59739e-163	5.64154e-164	6.15725e-164	7.3277e-165	1.72914e-164	2.35016e-163	1.40839e-163	5.34661e-163	-3.99131e-164	-2.62402e-163	-2.04963e-163	1.73358e-163	-2.97611e-163	-7.22745e-163	-3.23134e-163	4.95739e-163	1.6331e-163	0
-6.83381e-163	-3.80875e-163	1.94989e-163	-5.56877e-164	-2.07694e-163	-9.12203e-163	7.32086e-163	-3.81679e-163	2.51729e-163	1.26522e-163	-6.56354e-165	-1.95266e-163	-1.98228e-164	9.59739e-163	5.64154e-164	6.15725e-164	7.3277e-165	1.72914e-164	2.35016e-163	1.40839e-163	5.34661e-163	-3.99131e-164	-2.62402e-163	-2.04963e-163	1.73358e-163	-2.97611e-163	-7.22745e-163	-3.23134e-163	4.95739e-163	1.6331e-163	0
-6.83381e-163	-3.80875e-163	1.94989e-163	-5.56877e-164	-2.07694e-163	-9.12203e-163	7.32086e-163	-3.81679e-163	2.51729e-163	1.26522e-163	-6.56354e-165	-1.95266e-163	-1.98228e-164	9.59739e-163	5.64154e-164	6.15725e-164	7.3277e-165	1.72914e-164	2.35016e-163	1.40839e-163	5.34661e-163	-3.99131e-164	-2.62402e-163	-2.04963e-163	1.73358e-163	-2.97611e-163	-7.22745e-163	-3.23134e-163	4.95739e-163	1.6331e-163	0
-6.83381e-163	-3.80875e-163	1.94989e-163	-5.56877e-164	-2.07694e-163	-9.12203e-163	7.32086e-163	-3.81679e-163	2.51729e-163	1.26522e-163	-6.56354e-165	-1.95266e-163	-1.98228e-164	9.59739e-163	5.64154e-164	6.15725e-164	7.3277e-165	1.72914e-164	2.35016e-163	1.40839e-163	5.34661e-163	-3.99131e-164	-2.62402e-163	-2.04963e-163	1.73358e-163	-2.97611e-163	-7.22745e-163	-3.23134e-163	4.95739e-163	1.6331e-163	0
-6.83381e-163	-3.80875e-163	1.94989e-163	-5.56877e-164	-2.07694e-163	-9.12203e-163	7.32086e-163	-3.81679e-163	2.51729e-163	1.26522e-163	-6.56354e-165	-1.95266e-163	-1.98228e-164	9.59739e-163	5.64154e-164	6.15725e-164	7.3277e-165	1.72914e-164	2.35016e-163	1.40839e-163	5.34661e-163	-3.99131e-164	-2.62402e-163	-2.04963e-163	1.73358e-163	-2.97611e-163	-7.22745e-163	-3.23134e-163	4.95739e-163	1.6331e-163	0
-6.83381e-163	-3.80875e-163	1.94989e-163	-5.56877e-164	-2.07694e-163	-9.12203e-163	7.32086e-163	-3.81679e-163	2.51729e-163	1.26522e-163	-6.56354e-165	-1.95266e-163	-1.98228e-164	9.59739e-163	5.64154e-164	6.15725e-164	7.3277e-165	1.72914e-164	2.35016e-163	1.40839e-163	5.34661e-163	-3.99131e-164	-2.62402e-163	-2.04963e-163	1.73358e-163	-2.97611e-163	-7.22745e-163	-3.23134e-163	4.95739e-163	1.6331e-163	0
-6.83381e-163	-3.80875e-163	1.94989e-163	-5.56877e-164	-2.07694e-163	-9.12203e-163	7.32086e-163	-3.81679e-163	2.51729e-163	1.26522e-163	-6.56354e-165	-1.95266e-163	-1.98228e-164	9.59739e-163	5.64154e-164	6.15725e-164	7.3277e-165	1.72914e-164	2.35016e-163	1.40839e-163	5.34661e-163	-3.99131e-164	-2.62402e-163	-2.04963e-163	1.73358e-163	-2.97611e-163	-7.22745e-163	-3.23134e-163	4.95739e-163	1.6331e-163	0
-6.83381e-163	-3.80875e-163	1.94989e-163	-5.56877e-164	-2.07694e-163	-9.12203e-163	7.32086e-163	-3.81679e-163	2.51729e-163	1.26522e-163	-6.56354e-165	-1.95266e-163	-1.98228e-164	9.59739e-163	5.64154e-164	6.15725e-164	7.3277e-165	1.72914e-164	2.35016e-163	1.40839e-163	5.34661e-163	-3.99131e-164	-2.62402e-163	-2.04963e-163	1.73358e-163	-2.97611e-163	-7.22745e-163	-3.23134e-163	4.95739e-163	1.6331e-163	0
-6.83381e-163	-3.80875e-163	1.94989e-163	-5.56877e-164	-2.07694e-163	-9.12203e-163	7.32086e-163	-3.81679e-163	2.51729e-163	1.26522e-163	-6.56354e-165	-1.95266e-163	-1.98228e-164	9.59739e-163	5.64154e-164	6.15725e-164	7.3277e-165	1.72914e-164	2.35016e-163	1.40839e-163	5.34661e-163	-3.99131e-164	-2.62402e-163	-2.04963e-163	1.73358e-163	-2.97611e-163	-7.22745e-163	-3.23134e-163	4.95739e-163	1.6331e-163	0
-6.83381e-163	-3.80875e-163	1.94989e-163	-5.56877e-164	-2.07694e-163	-9.12203e-163	7.32086e-163	-3.81679e-163	2.51729e-163	1.26522e-163	-6.56354e-165	-1.95266e-163	-1.98228e-164	9.59739e-163	5.64154e-164	6.15725e-164	7.3277e-165	1.72914e-164	2.35016e-163	1.40839e-163	5.34661e-163	-3.99131e-164	-2.62402e-163	-2.04963e-163	1.73358e-163	-2.97611e-163	-7.22745e-163	-3.23134e-163	4.95739e-163	1.6331e-163	0
-6.83381e-163	-3.80875e-163	1.94989e-163	-5.56877e-164	-2.07694e-163	-9.12203e-163	7.32086e-163	-3.81679e-163	2.51729e-163	1.26522e-163	-6.56354e-165	-1.95266e-163	-1.98228e-164	9.59739e-163	5.64154e-164	6.15725e-164	7.3277e-165	1.72914e-164	2.35016e-163	1.40839e-163	5.34661e-163	-3.99131e-164	-2.62402e-163	-2.04963e-163	1.73358e-163	-2.97611e-163	-7.22745e-163	-3.23134e-163	4.95739e-163	1.6331e-163	0
-6.83381e-163	-3.80875e-163	1.94989e-163	-5.56877e-164	-2.07694e-163	-9.12203e-163	7.32086e-163	-3.81679e-163	2.51729e-163	1.26522e-163	-6.56354e-165	-1.95266e-163	-1.98228e-164	9.59739e-163	5.64154e-164	6.15725e-164	7.3277e-165	1.72914e-164	2.35016e-163	1.40839e-163	5.34661e-163	-3.99131e-164	-2.62402e-163	-2.04963e-163	1.73358e-163	-2.97611e-163	-7.22745e-163	-3.23134e-163	4.95739e-163	1.6331e-163	0
-6.83381e-163	-3.80875e-163	1.94989e-163	-5.56877e-164	-2.07694e-163	-9.12203e-163	7.32086e-163	-3.81679e-163	2.51729e-163	1.26522e-163	-6.56354e-165	-1.95266e-163	-1.98228e-164	9.59739e-163	5.64154e-164	6.15725e-164	7.3277e-165	1.72914e-164	2.35016e-163	1.40839e-163	5.34661e-163	-3.99131e-164	-2.62402e-163	-2.04963e-163	1.73358e-163	-2.97611e-163	-7.22745e-163	-3.23134e-163	4.95739e-163	1.6331e-163	0
-6.83381e-163	-3.80875e-163	1.94989e-163	-5.56877e-164	-2.07694e-163	-9.12203e-163	7.32086e-163	-3.81679e-163	2.51729e-163	1.26522e-163	-6.56354e-165	-1.95266e-163	-1.98228e-164	9.59739e-163	5.64154e-164	6.15725e-164	7.3277e-165	1.72914e-164	2.35016e-163	1.40839e-163	5.34661e-163	-3.99131e-164	-2.62402e-163	-2.04963e-163	1.73358e-163	-2.97611e-163	-7.22745e-163	-3.23134e-163	4.95739e-163	1.6331e-163	0
-6.83381e-163	-3.80875e-163	1.94989e-163	-5.56877e-164	-2.07694e-163	-9.12203e-163	7.32086e-163	-3.81679e-163	2.51729e-163	1.26522e-163	-6.56354e-165	-1.95266e-163	-1.98228e-164	9.59739e-163	5.64154e-164	6.15725e-164	7.3277e-165	1.72914e-164	2.35016e-163	1.40839e-163	5.34661e-163	-3.99131e-164	-2.62402e-163	-2.04963e-163	1.73358e-163	-2.97611e-163	-7.22745e-163	-3.23134e-163	4.95739e-163	1.6331e-163	0
-6.83381e-163	-3.80875e-163	1.94989e-163	-5.56877e-164	-2.07694e-163	-9.12203e-163	7.32086e-163	-3.81679e-163	2.51729e-163	1.26522e-163	-6.56354e-165	-1.95266e-163	-1.98228e-164	9.59739e-163	5.64154e-164	6.15725e-164	7.3277e-165	1.72914e-164	2.35016e-163	1.40839e-163	5.34661e-163	-3.99131e-164	-2.62402e-163	-2.04963e-163	1.73358e-163	-2.97611e-163	-7.22745e-163	-3.23134e-163	4.95739e-163	1.6331e-163	0
-6.83381e-163	-3.80875e-163	1.94989e-163	-5.56877e-164	-2.07694e-163	-9.12203e-163	7.32086e-163	-3.81679e-163	2.51729e-163	1.26522e-163	-6.56354e-165	-1.95266e-163	-1.98228e-164	9.59739e-163	5.64154e-164	6.15725e-164	7.3277e-165	1.72914e-164	2.35016e-163	1.40839e-163	5.34661e-163	-3.99131e-164	-2.62402e-163	-2.04963e-163	1.73358e-163	-2.97611e-163	-7.22745e-163	-3.23134e-163	4.95739e-163	1.6331e-163	0
-6.83381e-163	-3.80875e-163	1.94989e-163	-5.56877e-164	-2.07694e-163	-9.12203e-163	7.32086e-163	-3.81679e-163	2.51729e-163	1.26522e-163	-6.56354e-165	-1.95266e-163	-1.98228e-164	9.59739e-163	5.64154e-164	6.15725e-164	7.3277e-165	1.72914e-164	2.35016e-163	1.40839e-163	5.34661e-163	-3.99131e-164	-2.62402e-163	-2.04963e-163	1.73358e-163	-2.97611e-163	-7.22745e-163	-3.23134e-163	4.95739e-163	1.6331e-163	0
-6.83381e-163	-3.80875e-163	1.94989e-163	-5.56877e-164	-2.07694e-163	-9.12203e-163	7.32086e-163	-3.81679e-163	2.51729e-163	1.26522e-163	-6.56354e-165	-1.95266e-163	-1.98228e-164	9.59739e-163	5.64154e-164	6.15725e-164	7.3277e-165	1.72914e-164	2.35016e-163	1.40839e-163	5.34661e-163	-3.99131e-164	-2.62402e-163	-2.04963e-163	1.73358e-163	-2.97611e-163	-7.22745e-163	-3.23134e-163	4.95739e-163	1.6331e-163	0
-6.83381e-163	-3.80875e-163	1.94989e-163	-5.56877e-164	-2.07694e-163	-9.12203e-163	7.32086e-163	-3.81679e-163	2.51729e-163	1.26522e-163	-6.56354e-165	-1.95266e-163	-1.98228e-164	9.59739e-163	5.64154e-164	6.15725e-164	7.3277e-165	1.72914e-164	2.35016e-163	1.40839e-163	5.34661e-163	-3.99131e-164	-2.62402e-163	-2.04963e-163	1.73358e-163	-2.97611e-163	-7.22745e-163	-3.23134e-163	4.95739e-163	1.6331e-163	0
-6.83381e-163	-3.80875e-163	1.94989e-163	-5.56877e-164	-2.07694e-163	-9.12203e-163	7.32086e-163	-3.81679e-163	2.51729e-163	1.26522e-163	-6.56354e-165	-1.95266e-163	-1.98228e-164	9.59739e-163	5.64154e-164	6.15725e-164	7.3277e-165	1.72914e-164	2.35016e-163	1.40839e-163	5.34661e-163	-3.99131e-164	-2.62402e-163	-2.04963e-163	1.73358e-163	-2.97611e-163	-7.22745e-163	-3.23134e-163	4.95739e-163	1.6331e-163	0
-6.83381e-163	-3.80875e-163	1.94989e-163	-5.56877e-164	-2.07694e-163	-9.12203e-163	7.32086e-163	-3.81679e-163	2.51729e-163	1.26522e-163	-6.56354e-165	-1.95266e-163	-1.98228e-164	9.59739e-163	5.64154e-164	6.15725e-164	7.3277e-165	1.72914e-164	2.35016e-163	1.40839e-163	5.34661e-163	-3.99131e-164	-2.62402e-163	-2.04963e-163	1.73358e-163	-2.97611e-163	-7.22745e-163	-3.23134e-163	4.95739e-163	1.6331e-163	0
-6.83381e-163	-3.80875e-163	1.94989e-163	-5.56877e-164	-2.07694e-163	-9.12203e-163	7.32086e-163	-3.81679e-163	2.51729e-163	1.26522e-163	-6.56354e-165	-1.95266e-163	-1.98228e-164	9.59739e-163	5.64154e-164	6.15725e-164	7.3277e-165	1.72914e-164	2.35016e-163	1.40839e-163	5.34661e-163	-3.99131e-164	-2.62402e-163	-2.04963e-163	1.73358e-163	-2.97611e-163	-7.22745e-163	-3.23134e-163	4.95739e-163	1.6331e-163	0
-6.83381e-163	-3.80875e-163	1.94989e-163	-5.56877e-164	-2.07694e-163	-9.12203e-163	7.32086e-163	-3.81679e-163	2.51729e-163	1.26522e-163	-6.56354e-165	-1.95266e-163	-1.98228e-164	9.59739e-163	5.64154e-164	6.15725e-164	7.3277e-165	1.72914e-164	2.35016e-163	1.40839e-163	5.34661e-163	-3.99131e-164	-2.62402e-163	-2.04963e-163	1.73358e-163	-2.97611e-163	-7.22745e-163	-3.23134e-163	4.95739e-163	1.6331e-163	0
-6.83381e-163	-3.80875e-163	1.94989e-163	-5.56877e-164	-2.07694e-163	-9.12203e-163	7.32086e-163	-3.81679e-163	2.51729e-163	1.26522e-163	-6.56354e-165	-1.95266e-163	-1.98228e-164	9.59739e-163	5.64154e-164	6.15725e-164	7.3277e-165	1.72914e-164	2.35016e-163	1.40839e-163	5.34661e-163	-3.99131e-164	-2.62402e-163	-2.04963e-163	1.73358e-163	-2.97611e-163	-7.22745e-163	-3.23134e-163	4.95739e-163	1.6331e-163	0
-6.83381e-163	-3.80875e-163	1.94989e-163	-5.56877e-164	-2.07694e-163	-9.12203e-163	7.32086e-163	-3.81679e-163	2.51729e-163	1.26522e-163	-6.56354e-165	-1.95266e-163	-1.98228e-164	9.59739e-163	5.64154e-164	6.15725e-164	7.3277e-165	1.72914e-164	2.35016e-163	1.40839e-163	5.34661e-163	-3.99131e-164	-2.62402e-163	-2.04963e-163	1.73358e-163	-2.97611e-163	-7.22745e-163	-3.23134e-163	4.95739e-163	1.6331e-163	0
-6.83381e-163	-3.80875e-163	1.94989e-163	-5.56877e-164	-2.07694e-163	-9.12203e-163	7.32086e-163	-3.81679e-163	2.51729e-163	1.26522e-163	-6.56354e-165	-1.95266e-163	-1.98228e-164	9.59739e-163	5.64154e-164	6.15725e-164	7.3277e-165	1.72914e-164	2.35016e-163	1.40839e-163	5.34661e-163	-3.99131e-164	-2.62402e-163	-2.04963e-163	1.73358e-163	-2.97611e-163	-7.22745e-163	-3.23134e-163	4.95739e-163	1.6331e-163	0
-6.83381e-163	-3.80875e-163	1.94989e-163	-5.56877e-164	-2.07694e-163	-9.12203e-163	7.32086e-163	-3.81679e-163	2.51729e-163	1.26522e-163	-6.56354e-165	-1.95266e-163	-1.98228e-164	9.59739e-163	5.64154e-164	6.15725e-164	7.3277e-165	1.72914e-164	2.35016e-163	1.40839e-163	5.34661e-163	-3.99131e-164	-2.62402e-163	-2.04963e-163	1.73358e-163	-2.97611e-163	-7.22745e-163	-3.23134e-163	4.95739e-163	1.6331e-163	0
-6.83381e-163	-3.80875e-163	1.94989e-163	-5.56877e-164	-2.07694e-163	-9.12203e-163	7.32086e-163	-3.81679e-163	2.51729e-163	1.26522e-163	-6.56354e-165	-1.95266e-163	-1.98228e-164	9.59739e-163	5.64154e-164	6.15725e-164	7.3277e-165	1.72914e-164	2.35016e-163	1.40839e-163	5.34661e-163	-3.99131e-164	-2.62402e-163	-2.04963e-163	1.73358e-163	-2.97611e-163	-7.22745e-163	-3.23134e-163	4.95739e-163	1.6331e-163	0
-6.83381e-163	-3.80875e-163	1.94989e-163	-5.56877e-164	-2.07694e-163	-9.12203e-163	7.32086e-163	-3.81679e-163	2.51729e-163	1.26522e-163	-6.56354e-165	-1.95266e-163	-1.98228e-164	9.59739e-163	5.64154e-164	6.15725e-164	7.3277e-165	1.72914e-164	2.35016e-163	1.40839e-163	5.34661e-163	-3.99131e-164	-2.62402e-163	-2.04963e-163	1.73358e-163	-2.97611e-163	-7.22745e-163	-3.23134e-163	4.95739e-163	1.6331e-163	0
-6.83381e-163	-3.80875e-163	1.94989e-163	-5.56877e-164	-2.07694e-163	-9.12203e-163	7.32086e-163	-3.81679e-163	2.51729e-163	1.26522e-163	-6.56354e-165	-1.95266e-163	-1.98228e-164	9.59739e-163	5.64154e-164	6.15725e-164	7.3277e-165	1.72914e-164	2.35016e-163	1.40839e-163	5.34661e-163	-3.99131e-164	-2.62402e-163	-2.04963e-163	1.73358e-163	-2.97611e-163	-7.22745e-163	-3.23134e-163	4.95739e-163	1.6331e-163	0
-6.83381e-163	-3.80875e-163	1.94989e-163	-5.56877e-164	-2.07694e-163	-9.12203e-163	7.32086e-163	-3.81679e-163	2.51729e-163	1.26522e-163	-6.56354e-165	-1.95266e-163	-1.98228e-164	9.59739e-163	5.64154e-164	6.15725e-164	7.3277e-165	1.72914e-164	2.35016e-163	1.40839e-163	5.34661e-163	-3.99131e-164	-2.62402e-163	-2.04963e-163	1.73358e-163	-2.97611e-163	-7.22745e-163	-3.23134e-163	4.95739e-163	1.6331e-163	0
-6.83381e-163	-3.80875e-163	1.94989e-163	-5.56877e-164	-2.07694e-163	-9.12203e-163	7.32086e-163	-3.81679e-163	2.51729e-163	1.26522e-163	-6.56354e-165	-1.95266e-163	-1.98228e-164	9.59739e-163	5.64154e-164	6.15725e-164	7.3277e-165	1.72914e-164	2.35016e-163	1.40839e-163	5.34661e-163	-3.99131e-164	-2.62402e-163	-2.04963e-163	1.73358e-163	-2.97611e-163	-7.22745e-163	-3.23134e-163	4.95739e-163	1.6331e-163	0
-6.83381e-163	-3.80875e-163	1.94989e-163	-5.56877e-164	-2.07694e-163	-9.12203e-163	7.32086e-163	-3.81679e-163	2.51729e-163	1.26522e-163	-6.56354e-165	-1.95266e-163	-1.98228e-164	9.59739e-163	5.64154e-164	6.15725e-164	7.3277e-165	1.72914e-164	2.35016e-163	1.40839e-163	5.34661e-163	-3.99131e-164	-2.62402e-163	-2.04963e-163	1.73358e-163	-2.97611e-163	-7.22745e-163	-3.23134e-163	4.95739e-163	1.6331e-163	0
-6.83381e-163	-3.80875e-163	1.94989e-163	-5.56877e-164	-2.07694e-163	-9.12203e-163	7.32086e-163	-3.81679e-163	2.51729e-163	1.26522e-163	-6.56354e-165	-1.95266e-163	-1.98228e-164	9.59739e-163	5.64154e-164	6.15725e-164	7.3277e-165	1.72914e-164	2.35016e-163	1.40839e-163	5.34661e-163	-3.99131e-164	-2.62402e-163	-2.04963e-163	1.73358e-163	-2.97611e-163	-7.22745e-163	-3.23134e-163	4.95739e-163	1.6331e-163	0
-6.83381e-163	-3.80875e-163	1.94989e-163	-5.56877e-164	-2.07694e-163	-9.12203e-163	7.32086e-163	-3.81679e-163	2.51729e-163	1.26522e-163	-6.56354e-165	-1.95266e-163	-1.98228e-164	9.59739e-163	5.64154e-164	6.15725e-164	7.3277e-165	1.72914e-164	2.35016e-163	1.40839e-163	5.34661e-163	-3.99131e-164	-2.62402e-163	-2.04963e-163	1.73358e-163	-2.97611e-163	-7.22745e-163	-3.23134e-163	4.95739e-163	1.6331e-163	0
-6.83381e-163	-3.80875e-163	1.94989e-163	-5.56877e-164	-2.07694e-163	-9.12203e-163	7.32086e-163	-3.81679e-163	2.51729e-163	1.26522e-163	-6.56354e-165	-1.95266e-163	-1.98228e-164	9.59739e-163	5.64154e-164	6.15725e-164	7.3277e-165	1.72914e-164	2.35016e-163	1.40839e-163	5.34661e-163	-3.99131e-164	-2.62402e-163	-2.04963e-163	1.73358e-163	-2.97611e-163	-7.22745e-163	-3.23134e-163	4.95739e-163	1.6331e-163	0
-6.83381e-163	-3.80875e-163	1.94989e-163	-5.56877e-164	-2.07694e-163	-9.12203e-163	7.32086e-163	-3.81679e-163	2.51729e-163	1.26522e-163	-6.56354e-165	-1.95266e-163	-1.98228e-164	9.59739e-163	5.64154e-164	6.15725e-164	7.3277e-165	1.72914e-164	2.35016e-163	1.40839e-163	5.34661e-163	-3.99131e-164	-2.62402e-163	-2.04963e-163	1.73358e-163	-2.97611e-163	-7.22745e-163	-3.23134e-163	4.95739e-163	1.6331e-163	0
-6.83381e-163	-3.80875e-163	1.94989e-163	-5.56877e-164	-2.07694e-163	-9.12203e-163	7.32086e-163	-3.81679e-163	2.51729e-163	1.26522e-163	-6.56354e-165	-1.95266e-163	-1.98228e-164	9.59739e-163	5.64154e-164	6.15725e-164	7.3277e-165	1.72914e-164	2.35016e-163	1.40839e-163	5.34661e-163	-3.99131e-164	-2.62402e-163	-2.04963e-163	1.73358e-163	-2.97611e-163	-7.22745e-163	-3.23134e-163	4.95739e-163	1.6331e-163	0
-6.83381e-163	-3.80875e-163	1.94989e-163	-5.56877e-164	-2.07694e-163	-9.12203e-163	7.32086e-163	-3.81679e-163	2.51729e-163	1.26522e-163	-6.56354e-165	-1.95266e-163	-1.98228e-164	9.59739e-163	5.64154e-164	6.15725e-164	7.3277e-165	1.72914e-164	2.35016e-163	1.40839e-163	5.34661e-163	-3.99131e-164	-2.62402e-163	-2.04963e-163	1.73358e-163	-2.97611e-163	-7.22745e-163	-3.23134e-163	4.95739e-163	1.6331e-163	0
-6.83381e-163	-3.80875e-163	1.94989e-163	-5.56877e-164	-2.07694e-163	-9.12203e-163	7.32086e-163	-3.81679e-163	2.51729e-163	1.26522e-163	-6.56354e-165	-1.95266e-163	-1.98228e-164	9.59739e-163	5.64154e-164	6.15725e-164	7.3277e-165	1.72914e-164	2.35016e-163	1.40839e-163	5.34661e-163	-3.99131e-164	-2.62402e-163	-2.04963e-163	1.73358e-163	-2.97611e-163	-7.22745e-163	-3.23134e-163	4.95739e-163	1.6331e-163	0
-6.83381e-163	-3.80875e-163	1.94989e-163	-5.56877e-164	-2.07694e-163	-9.12203e-163	7.32086e-163	-3.81679e-163	2.51729e-163	1.26522e-163	-6.56354e-165	-1.95266e-163	-1.98228e-164	9.59739e-163	5.64154e-164	6.15725e-164	7.3277e-165	1.72914e-164	2.35016e-163	1.40839e-163	5.34661e-163	-3.99131e-164	-2.62402e-163	-2.04963e-163	1.73358e-163	-2.97611e-163	-7.22745e-163	-3.23134e-163	4.95739e-163	1.6331e-163	0
-6.83381e-163	-3.80875e-163	1.94989e-163	-5.56877e-164	-2.07694e-163	-9.12203e-163	7.32086e-163	-3.81679e-163	2.51729e-163	1.26522e-163	-6.56354e-165	-1.95266e-163	-1.98228e-164	9.59739e-163	5.64154e-164	6.15725e-164	7.3277e-165	1.72914e-164	2.35016e-163	1.40839e-163	5.34661e-163	-3.99131e-164	-2.62402e-163	-2.04963e-163	1.73358e-163	-2.97611e-163	-7.22745e-163	-3.23134e-163	4.95739e-163	1.6331e-163	0
-6.83381e-163	-3.80875e-163	1.94989e-163	-5.56877e-164	-2.07694e-163	-9.12203e-163	7.32086e-163	-3.81679e-163	2.51729e-163	1.26522e-163	-6.56354e-165	-1.95266e-163	-1.98228e-164	9.59739e-163	5.64154e-164	6.15725e-164	7.3277e-165	1.72914e-164	2.35016e-163	1.40839e-163	5.34661e-163	-3.99131e-164	-2.62402e-163	-2.04963e-163	1.73358e-163	-2.97611e-163	-7.22745e-163	-3.23134e-163	4.95739e-163	1.6331e-163	0
-6.83381e-163	-3.80875e-163	1.94989e-163	-5.56877e-164	-2.07694e-163	-9.12203e-163	7.32086e-163	-3.81679e-163	2.51729e-163	1.26522e-163	-6.56354e-165	-1.95266e-163	-1.98228e-164	9.59739e-163	5.64154e-164	6.15725e-164	7.3277e-165	1.72914e-164	2.35016e-163	1.40839e-163	5.34661e-163	-3.99131e-164	-2.62402e-163	-2.04963e-163	1.73358e-163	-2.97611e-163	-7.22745e-163	-3.23134e-163	4.95739e-163	1.6331e-163	0
-6.83381e-163	-3.80875e-163	1.94989e-163	-5.56877e-164	-2.07694e-163	-9.12203e-163	7.32086e-163	-3.81679e-163	2.51729e-163	1.26522e-163	-6.56354e-165	-1.95266e-163	-1.98228e-164	9.59739e-163	5.64154e-164	6.15725e-164	7.3277e-165	1.72914e-164	2.35016e-163	1.40839e-163	5.34661e-163	-3.99131e-164	-2.62402e-163	-2.04963e-163	1.73358e-163	-2.97611e-163	-7.22745e-163	-3.23134e-163	4.95739e-163	1.6331e-163	0
-6.83381e-163	-3.80875e-163	1.94989e-163	-5.56877e-164	-2.07694e-163	-9.12203e-163	7.32086e-163	-3.81679e-163	2.51729e-163	1.26522e-163	-6.56354e-165	-1.95266e-163	-1.98228e-164	9.59739e-163	5.64154e-164	6.15725e-164	7.3277e-165	1.72914e-164	2.35016e-163	1.40839e-163	5.34661e-163	-3.99131e-164	-2.62402e-163	-2.04963e-163	1.73358e-163	-2.97611e-163	-7.22745e-163	-3.23134e-163	4.95739e-163	1.6331e-163	0
-6.83381e-163	-3.80875e-163	1.94989e-163	-5.56877e-164	-2.07694e-163	-9.12203e-163	7.32086e-163	-3.81679e-163	2.51729e-163	1.26522e-163	-6.56354e-165	-1.95266e-163	-1.98228e-164	9.59739e-163	5.64154e-164	6.15725e-164	7.3277e-165	1.72914e-164	2.35016e-163	1.40839e-163	5.34661e-163	-3.99131e-164	-2.62402e-163	-2.04963e-163	1.73358e-163	-2.97611e-163	-7.22745e-163	-3.23134e-163	4.95739e-163	1.6331e-163	0
-6.83381e-163	-3.80875e-163	1.94989e-163	-5.56877e-164	-2.07694e-163	-9.12203e-163	7.32086e-163	-3.81679e-163	2.51729e-163	1.26522e-163	-6.56354e-165	-1.95266e-163	-1.98228e-164	9.59739e-163	5.64154e-164	6.15725e-164	7.3277e-165	1.72914e-164	2.35016e-163	1.40839e-163	5.34661e-163	-3.99131e-164	-2.62402e-163	-2.04963e-163	1.73358e-163	-2.97611e-163	-7.22745e-163	-3.23134e-163	4.95739e-163	1.6331e-163	0
-6.83381e-163	-3.80875e-163	1.94989e-163	-5.56877e-164	-2.07694e-163	-9.12203e-163	7.32086e-163	-3.81679e-163	2.51729e-163	1.26522e-163	-6.56354e-165	-1.95266e-163	-1.98228e-164	9.59739e-163	5.64154e-164	6.15725e-164	7.3277e-165	1.72914e-164	2.35016e-163	1.40839e-163	5.34661e-163	-3.99131e-164	-2.62402e-163	-2.04963e-163	1.73358e-163	-2.97611e-163	-7.22745e-163	-3.23134e-163	4.95739e-163	1.6331e-163	0
-6.83381e-163	-3.80875e-163	1.94989e-163	-5.56877e-164	-2.07694e-163	-9.12203e-163	7.32086e-163	-3.81679e-163	2.51729e-163	1.26522e-163	-6.56354e-165	-1.95266e-163	-1.98228e-164	9.59739e-163	5.64154e-164	6.15725e-164	7.3277e-165	1.72914e-164	2.35016e-163	1.40839e-163	5.34661e-163	-3.99131e-164	-2.62402e-163	-2.04963e-163	1.73358e-163	-2.97611e-163	-7.22745e-163	-3.23134e-163	4.95739e-163	1.6331e-163	0
-6.83381e-163	-3.80875e-163	1.94989e-163	-5.56877e-164	-2.07694e-163	-9.12203e-163	7.32086e-163	-3.81679e-163	2.51729e-163	1.26522e-163	-6.56354e-165	-1.95266e-163	-1.98228e-164	9.59739e-163	5.64154e-164	6.15725e-164	7.3277e-165	1.72914e-164	2.35016e-163	1.40839e-163	5.34661e-163	-3.99131e-164	-2.62402e-163	-2.04963e-163	1.73358e-163	-2.97611e-163	-7.22745e-163	-3.23134e-163	4.95739e-163	1.6331e-163	0
-6.83381e-163	-3.80875e-163	1.94989e-163	-5.56877e-164	-2.07694e-163	-9.12203e-163	7.32086e-163	-3.81679e-163	2.51729e-163	1.26522e-163	-6.56354e-165	-1.95266e-163	-1.98228e-164	9.59739e-163	5.64154e-164	6.15725e-164	7.3277e-165	1.72914e-164	2.35016e-163	1.40839e-163	5.34661e-163	-3.99131e-164	-2.62402e-163	-2.04963e-163	1.73358e-163	-2.97611e-163	-7.22745e-163	-3.23134e-163	4.95739e-163	1.6331e-163	0
-6.83381e-163	-3.80875e-163	1.94989e-163	-5.56877e-164	-2.07694e-163	-9.12203e-163	7.32086e-163	-3.81679e-163	2.51729e-163	1.26522e-163	-6.56354e-165	-1.95266e-163	-1.98228e-164	9.59739e-163	5.64154e-164	6.15725e-164	7.3277e-165	1.72914e-164	2.35016e-163	1.40839e-163	5.34661e-163	-3.99131e-164	-2.62402e-163	-2.04963e-163	1.73358e-163	-2.97611e-163	-7.22745e-163	-3.23134e-163	4.95739e-163	1.6331e-163	0
-6.83381e-163	-3.80875e-163	1.94989e-163	-5.56877e-164	-2.07694e-163	-9.12203e-163	7.32086e-163	-3.81679e-163	2.51729e-163	1.26522e-163	-6.56354e-165	-1.95266e-163	-1.98228e-164	9.59739e-163	5.64154e-164	6.15725e-164	7.3277e-165	1.72914e-164	2.35016e-163	1.40839e-163	5.34661e-163	-3.99131e-164	-2.62402e-163	-2.04963e-163	1.73358e-163	-2.97611e-163	-7.22745e-163	-3.23134e-163	4.95739e-163	1.6331e-163	0
-6.83381e-163	-3.80875e-163	1.94989e-163	-5.56877e-164	-2.07694e-163	-9.12203e-163	7.32086e-163	-3.81679e-163	2.51729e-163	1.26522e-163	-6.56354e-165	-1.95266e-163	-1.98228e-164	9.59739e-163	5.64154e-164	6.15725e-164	7.3277e-165	1.72914e-164	2.35016e-163	1.40839e-163	5.34661e-163	-3.99131e-164	-2.62402e-163	-2.04963e-163	1.73358e-163	-2.97611e-163	-7.22745e-163	-3.23134e-163	4.95739e-163	1.6331e-163	0
-6.83381e-163	-3.80875e-163	1.94989e-163	-5.56877e-164	-2.07694e-163	-9.12203e-163	7.32086e-163	-3.81679e-163	2.51729e-163	1.26522e-163	-6.56354e-165	-1.95266e-163	-1.98228e-164	9.59739e-163	5.64154e-164	6.15725e-164	7.3277e-165	1.72914e-164	2.35016e-163	1.40839e-163	5.34661e-163	-3.99131e-164	-2.62402e-163	-2.04963e-163	1.73358e-163	-2.97611e-163	-7.22745e-163	-3.23134e-163	4.95739e-163	1.6331e-163	0
-6.83381e-163	-3.80875e-163	1.94989e-163	-5.56877e-164	-2.07694e-163	-9.12203e-163	7.32086e-163	-3.81679e-163	2.51729e-163	1.26522e-163	-6.56354e-165	-1.95266e-163	-1.98228e-164	9.59739e-163	5.64154e-164	6.15725e-164	7.3277e-165	1.72914e-164	2.35016e-163	1.40839e-163	5.34661e-163	-3.99131e-164	-2.62402e-163	-2.04963e-163	1.73358e-163	-2.97611e-163	-7.22745e-163	-3.23134e-163	4.95739e-163	1.6331e-163	0
-6.83381e-163	-3.80875e-163	1.94989e-163	-5.56877e-164	-2.07694e-163	-9.12203e-163	7.32086e-163	-3.81679e-163	2.51729e-163	1.26522e-163	-6.56354e-165	-1.95266e-163	-1.98228e-164	9.59739e-163	5.64154e-164	6.15725e-164	7.3277e-165	1.72914e-164	2.35016e-163	1.40839e-163	5.34661e-163	-3.99131e-164	-2.62402e-163	-2.04963e-163	1.73358e-163	-2.97611e-163	-7.22745e-163	-3.23134e-163	4.95739e-163	1.6331e-163	0
-6.83381e-163	-3.80875e-163	1.94989e-163	-5.56877e-164	-2.07694e-163	-9.12203e-163	7.32086e-163	-3.81679e-163	2.51729e-163	1.26522e-163	-6.56354e-165	-1.95266e-163	-1.98228e-164	9.59739e-163	5.64154e-164	6.15725e-164	7.3277e-165	1.72914e-164	2.35016e-163	1.40839e-163	5.34661e-163	-3.99131e-164	-2.62402e-163	-2.04963e-163	1.73358e-163	-2.97611e-163	-7.22745e-163	-3.23134e-163	4.95739e-163	1.6331e-163	0
-6.83381e-163	-3.80875e-163	1.94989e-163	-5.56877e-164	-2.07694e-163	-9.12203e-163	7.32086e-163	-3.81679e-163	2.51729e-163	1.26522e-163	-6.56354e-165	-1.95266e-163	-1.98228e-164	9.59739e-163	5.64154e-164	6.15725e-164	7.3277e-165	1.72914e-164	2.35016e-163	1.40839e-163	5.34661e-163	-3.99131e-164	-2.62402e-163	-2.04963e-163	1.73358e-163	-2.97611e-163	-7.22745e-163	-3.23134e-163	4.95739e-163	1.6331e-163	0
-6.83381e-163	-3.80875e-163	1.94989e-163	-5.56877e-164	-2.07694e-163	-9.12203e-163	7.32086e-163	-3.81679e-163	2.51729e-163	1.26522e-163	-6.56354e-165	-1.95266e-163	-1.98228e-164	9.59739e-163	5.64154e-164	6.15725e-164	7.3277e-165	1.72914e-164	2.35016e-163	1.40839e-163	5.34661e-163	-3.99131e-164	-2.62402e-163	-2.04963e-163	1.73358e-163	-2.97611e-163	-7.22745e-163	-3.23134e-163	4.95739e-163	1.6331e-163	0
-6.83381e-163	-3.80875e-163	1.94989e-163	-5.56877e-164	-2.07694e-163	-9.12203e-163	7.32086e-163	-3.81679e-163	2.51729e-163	1.26522e-163	-6.56354e-165	-1.95266e-163	-1.98228e-164	9.59739e-163	5.64154e-164	6.15725e-164	7.3277e-165	1.72914e-164	2.35016e-163	1.40839e-163	5.34661e-163	-3.99131e-164	-2.62402e-163	-2.04963e-163	1.73358e-163	-2.97611e-163	-7.22745e-163	-3.23134e-163	4.95739e-163	1.6331e-163	0
-6.83381e-163	-3.80875e-163	1.94989e-163	-5.56877e-164	-2.07694e-163	-9.12203e-163	7.32086e-163	-3.81679e-163	2.51729e-163	1.26522e-163	-6.56354e-165	-1.95266e-163	-1.98228e-164	9.59739e-163	5.64154e-164	6.15725e-164	7.3277e-165	1.72914e-164	2.35016e-163	1.40839e-163	5.34661e-163	-3.99131e-164	-2.62402e-163	-2.04963e-163	1.73358e-163	-2.97611e-163	-7.22745e-163	-3.23134e-163	4.95739e-163	1.6331e-163	0
-6.83381e-163	-3.80875e-163	1.94989e-163	-5.56877e-164	-2.07694e-163	-9.12203e-163	7.32086e-163	-3.81679e-163	2.51729e-163	1.26522e-163	-6.56354e-165	-1.95266e-163	-1.98228e-164	9.59739e-163	5.64154e-164	6.15725e-164	7.3277e-165	1.72914e-164	2.35016e-163	1.40839e-163	5.34661e-163	-3.99131e-164	-2.62402e-163	-2.04963e-163	1.73358e-163	-2.97611e-163	-7.22745e-163	-3.23134e-163	4.95739e-163	1.6331e-163	0
-6.83381e-163	-3.80875e-163	1.94989e-163	-5.56877e-164	-2.07694e-163	-9.12203e-163	7.32086e-163	-3.81679e-163	2.51729e-163	1.26522e-163	-6.56354e-165	-1.95266e-163	-1.98228e-164	9.59739e-163	5.64154e-164	6.15725e-164	7.3277e-165	1.72914e-164	2.35016e-163	1.40839e-163	5.34661e-163	-3.99131e-164	-2.62402e-163	-2.04963e-163	1.73358e-163	-2.97611e-163	-7.22745e-163	-3.23134e-163	4.95739e-163	1.6331e-163	0
-6.83381e-163	-3.80875e-163	1.94989e-163	-5.56877e-164	-2.07694e-163	-9.12203e-163	7.32086e-163	-3.81679e-163	2.51729e-163	1.26522e-163	-6.56354e-165	-1.95266e-163	-1.98228e-164	9.59739e-163	5.64154e-164	6.15725e-164	7.3277e-165	1.72914e-164	2.35016e-163	1.40839e-163	5.34661e-163	-3.99131e-164	-2.62402e-163	-2.04963e-163	1.73358e-163	-2.97611e-163	-7.22745e-163	-3.23134e-163	4.95739e-163	1.6331e-163	0
-6.83381e-163	-3.80875e-163	1.94989e-163	-5.56877e-164	-2.07694e-163	-9.12203e-163	7.32086e-163	-3.81679e-163	2.51729e-163	1.26522e-163	-6.56354e-165	-1.95266e-163	-1.98228e-164	9.59739e-163	5.64154e-164	6.15725e-164	7.3277e-165	1.72914e-164	2.35016e-163	1.40839e-163	5.34661e-163	-3.99131e-164	-2.62402e-163	-2.04963e-163	1.73358e-163	-2.97611e-163	-7.22745e-163	-3.23134e-163	4.95739e-163	1.6331e-163	0
-6.83381e-163	-3.80875e-163	1.94989e-163	-5.56877e-164	-2.07694e-163	-9.12203e-163	7.32086e-163	-3.81679e-163	2.51729e-163	1.26522e-163	-6.56354e-165	-1.95266e-163	-1.98228e-164	9.59739e-163	5.64154e-164	6.15725e-164	7.3277e-165	1.72914e-164	2.35016e-163	1.40839e-163	5.34661e-163	-3.99131e-164	-2.62402e-163	-2.04963e-163	1.73358e-163	-2.97611e-163	-7.22745e-163	-3.23134e-163	4.95739e-163	1.6331e-163	0
-6.83381e-163	-3.80875e-163	1.94989e-163	-5.56877e-164	-2.07694e-163	-9.12203e-163	7.32086e-163	-3.81679e-163	2.51729e-163	1.26522e-163	-6.56354e-165	-1.95266e-163	-1.98228e-164	9.59739e-163	5.64154e-164	6.15725e-164	7.3277e-165	1.72914e-164	2.35016e-163	1.40839e-163	5.34661e-163	-3.99131e-164	-2.62402e-163	-2.04963e-163	1.73358e-163	-2.97611e-163	-7.22745e-163	-3.23134e-163	4.95739e-163	1.6331e-163	0
-6.83381e-163	-3.80875e-163	1.94989e-163	-5.56877e-164	-2.07694e-163	-9.12203e-163	7.32086e-163	-3.81679e-163	2.51729e-163	1.26522e-163	-6.56354e-165	-1.95266e-163	-1.98228e-164	9.59739e-163	5.64154e-164	6.15725e-164	7.3277e-165	1.72914e-164	2.35016e-163	1.40839e-163	5.34661e-163	-3.99131e-164	-2.62402e-163	-2.04963e-163	1.73358e-163	-2.97611e-163	-7.22745e-163	-3.23134e-163	4.95739e-163	1.6331e-163	0
-6.83381e-163	-3.80875e-163	1.94989e-163	-5.56877e-164	-2.07694e-163	-9.12203e-163	7.32086e-163	-3.81679e-163	2.51729e-163	1.26522e-163	-6.56354e-165	-1.95266e-163	-1.98228e-164	9.59739e-163	5.64154e-164	6.15725e-164	7.3277e-165	1.72914e-164	2.35016e-163	1.40839e-163	5.34661e-163	-3.99131e-164	-2.62402e-163	-2.04963e-163	1.73358e-163	-2.97611e-163	-7.22745e-163	-3.23134e-163	4.95739e-163	1.6331e-163	0
-6.83381e-163	-3.80875e-163	1.94989e-163	-5.56877e-164	-2.07694e-163	-9.12203e-163	7.32086e-163	-3.81679e-163	2.51729e-163	1.26522e-163	-6.56354e-165	-1.95266e-163	-1.98228e-164	9.59739e-163	5.64154e-164	6.15725e-164	7.3277e-165	1.72914e-164	2.35016e-163	1.40839e-163	5.34661e-163	-3.99131e-164	-2.62402e-163	-2.04963e-163	1.73358e-163	-2.97611e-163	-7.22745e-163	-3.23134e-163	4.95739e-163	1.6331e-163	0
-6.83381e-163	-3.80875e-163	1.94989e-163	-5.56877e-164	-2.07694e-163	-9.12203e-163	7.32086e-163	-3.81679e-163	2.51729e-163	1.26522e-163	-6.56354e-165	-1.95266e-163	-1.98228e-164	9.59739e-163	5.64154e-164	6.15725e-164	7.3277e-165	1.72914e-164	2.35016e-163	1.40839e-163	5.34661e-163	-3.99131e-164	-2.62402e-163	-2.04963e-163	1.73358e-163	-2.97611e-163	-7.22745e-163	-3.23134e-163	4.95739e-163	1.6331e-163	0
-6.83381e-163	-3.80875e-163	1.94989e-163	-5.56877e-164	-2.07694e-163	-9.12203e-163	7.32086e-163	-3.81679e-163	2.51729e-163	1.26522e-163	-6.56354e-165	-1.95266e-163	-1.98228e-164	9.59739e-163	5.64154e-164	6.15725e-164	7.3277e-165	1.72914e-164	2.35016e-163	1.40839e-163	5.34661e-163	-3.99131e-164	-2.62402e-163	-2.04963e-163	1.73358e-163	-2.97611e-163	-7.22745e-163	-3.23134e-163	4.95739e-163	1.6331e-163	0
-6.83381e-163	-3.80875e-163	1.94989e-163	-5.56877e-164	-2.07694e-163	-9.12203e-163	7.32086e-163	-3.81679e-163	2.51729e-163	1.26522e-163	-6.56354e-165	-1.95266e-163	-1.98228e-164	9.59739e-163	5.64154e-164	6.15725e-164	7.3277e-165	1.72914e-164	2.35016e-163	1.40839e-163	5.34661e-163	-3.99131e-164	-2.62402e-163	-2.04963e-163	1.73358e-163	-2.97611e-163	-7.22745e-163	-3.23134e-163	4.95739e-163	1.6331e-163	0
-6.83381e-163	-3.80875e-163	1.94989e-163	-5.56877e-164	-2.07694e-163	-9.12203e-163	7.32086e-163	-3.81679e-163	2.51729e-163	1.26522e-163	-6.56354e-165	-1.95266e-163	-1.98228e-164	9.59739e-163	5.64154e-164	6.15725e-164	7.3277e-165	1.72914e-164	2.35016e-163	1.40839e-163	5.34661e-163	-3.99131e-164	-2.62402e-163	-2.04963e-163	1.73358e-163	-2.97611e-163	-7.22745e-163	-3.23134e-163	4.95739e-163	1.6331e-163	0
-6.83381e-163	-3.80875e-163	1.94989e-163	-5.56877e-164	-2.07694e-163	-9.12203e-163	7.32086e-163	-3.81679e-163	2.51729e-163	1.26522e-163	-6.56354e-165	-1.95266e-163	-1.98228e-164	9.59739e-163	5.64154e-164	6.15725e-164	7.3277e-165	1.72914e-164	2.35016e-163	1.40839e-163	5.34661e-163	-3.99131e-164	-2.62402e-163	-2.04963e-163	1.73358e-163	-2.97611e-163	-7.22745e-163	-3.23134e-163	4.95739e-163	1.6331e-163	0
-6.83381e-163	-3.80875e-163	1.94989e-163	-5.56877e-164	-2.07694e-163	-9.12203e-163	7.32086e-163	-3.81679e-163	2.51729e-163	1.26522e-163	-6.56354e-165	-1.95266e-163	-1.98228e-164	9.59739e-163	5.64154e-164	6.15725e-164	7.3277e-165	1.72914e-164	2.35016e-163	1.40839e-163	5.34661e-163	-3.99131e-164	-2.62402e-163	-2.04963e-163	1.73358e-163	-2.97611e-163	-7.22745e-163	-3.23134e-163	4.95739e-163	1.6331e-163	0
-6.83381e-163	-3.80875e-163	1.94989e-163	-5.56877e-164	-2.07694e-163	-9.12203e-163	7.32086e-163	-3.81679e-163	2.51729e-163	1.26522e-163	-6.56354e-165	-1.95266e-163	-1.98228e-164	9.59739e-163	5.64154e-164	6.15725e-164	7.3277e-165	1.72914e-164	2.35016e-163	1.40839e-163	5.34661e-163	-3.99131e-164	-2.62402e-163	-2.04963e-163	1.73358e-163	-2.97611e-163	-7.22745e-163	-3.23134e-163	4.95739e-163	1.6331e-163	0
-6.83381e-163	-3.80875e-163	1.94989e-163	-5.56877e-164	-2.07694e-163	-9.12203e-163	7.32086e-163	-3.81679e-163	2.51729e-163	1.26522e-163	-6.56354e-165	-1.95266e-163	-1.98228e-164	9.59739e-163	5.64154e-164	6.15725e-164	7.3277e-165	1.72914e-164	2.35016e-163	1.40839e-163	5.34661e-163	-3.99131e-164	-2.62402e-163	-2.04963e-163	1.73358e-163	-2.97611e-163	-7.22745e-163	-3.23134e-163	4.95739e-163	1.6331e-163	0
-6.83381e-163	-3.80875e-163	1.94989e-163	-5.56877e-164	-2.07694e-163	-9.12203e-163	7.32086e-163	-3.81679e-163	2.51729e-163	1.26522e-163	-6.56354e-165	-1.95266e-163	-1.98228e-164	9.59739e-163	5.64154e-164	6.15725e-164	7.3277e-165	1.72914e-164	2.35016e-163	1.40839e-163	5.34661e-163	-3.99131e-164	-2.62402e-163	-2.04963e-163	1.73358e-163	-2.97611e-163	-7.22745e-163	-3.23134e-163	4.95739e-163	1.6331e-163	0
-6.83381e-163	-3.80875e-163	1.94989e-163	-5.56877e-164	-2.07694e-163	-9.12203e-163	7.32086e-163	-3.81679e-163	2.51729e-163	1.26522e-163	-6.56354e-165	-1.95266e-163	-1.98228e-164	9.59739e-163	5.64154e-164	6.15725e-164	7.3277e-165	1.72914e-164	2.35016e-163	1.40839e-163	5.34661e-163	-3.99131e-164	-2.62402e-163	-2.04963e-163	1.73358e-163	-2.97611e-163	-7.22745e-163	-3.23134e-163	4.95739e-163	1.6331e-163	0
-6.83381e-163	-3.80875e-163	1.94989e-163	-5.56877e-164	-2.07694e-163	-9.12203e-163	7.32086e-163	-3.81679e-163	2.51729e-163	1.26522e-163	-6.56354e-165	-1.95266e-163	-1.98228e-164	9.59739e-163	5.64154e-164	6.15725e-164	7.3277e-165	1.72914e-164	2.35016e-163	1.40839e-163	5.34661e-163	-3.99131e-164	-2.62402e-163	-2.04963e-163	1.73358e-163	-2.97611e-163	-7.22745e-163	-3.23134e-163	4.95739e-163	1.6331e-163	0
-6.83381e-163	-3.80875e-163	1.94989e-163	-5.56877e-164	-2.07694e-163	-9.12203e-163	7.32086e-163	-3.81679e-163	2.51729e-163	1.26522e-163	-6.56354e-165	-1.95266e-163	-1.98228e-164	9.59739e-163	5.64154e-164	6.15725e-164	7.3277e-165	1.72914e-164	2.35016e-163	1.40839e-163	5.34661e-163	-3.99131e-164	-2.62402e-163	-2.04963e-163	1.73358e-163	-2.97611e-163	-7.22745e-163	-3.23134e-163	4.95739e-163	1.6331e-163	0
-6.83381e-163	-3.80875e-163	1.94989e-163	-5.56877e-164	-2.07694e-163	-9.12203e-163	7.32086e-163	-3.81679e-163	2.51729e-163	1.26522e-163	-6.56354e-165	-1.95266e-163	-1.98228e-164	9.59739e-163	5.64154e-164	6.15725e-164	7.3277e-165	1.72914e-164	2.35016e-163	1.40839e-163	5.34661e-163	-3.99131e-164	-2.62402e-163	-2.04963e-163	1.73358e-163	-2.97611e-163	-7.22745e-163	-3.23134e-163	4.95739e-163	1.6331e-163	0
-6.83381e-163	-3.80875e-163	1.94989e-163	-5.56877e-164	-2.07694e-163	-9.12203e-163	7.32086e-163	-3.81679e-163	2.51729e-163	1.26522e-163	-6.56354e-165	-1.95266e-163	-1.98228e-164	9.59739e-163	5.64154e-164	6.15725e-164	7.3277e-165	1.72914e-164	2.35016e-163	1.40839e-163	5.34661e-163	-3.99131e-164	-2.62402e-163	-2.04963e-163	1.73358e-163	-2.97611e-163	-7.22745e-163	-3.23134e-163	4.95739e-163	1.6331e-163	0
-6.83381e-163	-3.80875e-163	1.94989e-163	-5.56877e-164	-2.07694e-163	-9.12203e-163	7.32086e-163	-3.81679e-163	2.51729e-163	1.26522e-163	-6.56354e-165	-1.95266e-163	-1.98228e-164	9.59739e-163	5.64154e-164	6.15725e-164	7.3277e-165	1.72914e-164	2.35016e-163	1.40839e-163	5.34661e-163	-3.99131e-164	-2.62402e-163	-2.04963e-163	1.73358e-163	-2.97611e-163	-7.22745e-163	-3.23134e-163	4.95739e-163	1.6331e-163	0
-6.83381e-163	-3.80875e-163	1.94989e-163	-5.56877e-164	-2.07694e-163	-9.12203e-163	7.32086e-163	-3.81679e-163	2.51729e-163	1.26522e-163	-6.56354e-165	-1.95266e-163	-1.98228e-164	9.59739e-163	5.64154e-164	6.15725e-164	7.3277e-165	1.72914e-164	2.35016e-163	1.40839e-163	5.34661e-163	-3.99131e-164	-2.62402e-163	-2.04963e-163	1.73358e-163	-2.97611e-163	-7.22745e-163	-3.23134e-163	4.95739e-163	1.6331e-163	0
-6.83381e-163	-3.80875e-163	1.94989e-163	-5.56877e-164	-2.07694e-163	-9.12203e-163	7.32086e-163	-3.81679e-163	2.51729e-163	1.26522e-163	-6.56354e-165	-1.95266e-163	-1.98228e-164	9.59739e-163	5.64154e-164	6.15725e-164	7.3277e-165	1.72914e-164	2.35016e-163	1.40839e-163	5.34661e-163	-3.99131e-164	-2.62402e-163	-2.04963e-163	1.73358e-163	-2.97611e-163	-7.22745e-163	-3.23134e-163	4.95739e-163	1.6331e-163	0
[truncated: 2,018 more rows]
