# Supplementary material for: A modified shuffled frog leaping algorithm with inertia weight
Source: Sci Rep. 2024 Feb 20;14:4146. doi: 10.1038/s41598-024-51306-1 (PMC11224354; doi:10.1038/s41598-024-51306-1)
Supplement: Supplementary file 1 — Supplementary Information. [file 41598_2024_51306_MOESM1_ESM.zip › data/F1/MSFLA_R_6.xls]

## Sheet: Sheet1
-1.34544	-2.37163	-1.93034	3.41901	-0.676063	6.43913	2.61344	-2.40478	4.06085	-8.86438	-0.060399	-1.26196	3.28557	1.26349	7.05198	-2.63658	-1.00772	-3.31703	-0.397134	6.03231	2.36005	0.57859	0.184133	-3.94589	0.424086	-4.49925	0.188033	0.511085	0.116178	-8.31225	403.02
0.169323	-1.39021	-0.072618	0.428873	0.888146	-0.363646	0.105031	0.0791225	-0.297569	0.0986041	0.138511	-0.142367	-0.159704	-0.586571	0.21459	-0.262461	0.0335773	-0.27733	-0.463285	0.334788	0.260602	0.971694	-0.0562399	0.123554	0.141677	0.539388	0.185675	-0.516067	0.585238	0.75675	6.67341
0.00564599	0.0449132	0.0212631	-0.0540422	0.0244042	-0.00290277	-0.0435352	-0.0924509	0.0301356	-0.0225119	-0.0527724	0.0477242	0.00159436	0.0252522	-0.116958	-0.0340169	0.0572461	-0.0194274	0.0202806	0.082573	0.105664	-0.0236743	0.0950039	-0.0291562	0.0524693	0.0478046	-0.0962457	-0.0669208	0.00577995	-0.00173562	0.0897241
0.00570406	0.00444904	0.000155971	0.00182836	0.000959986	-0.00337221	0.00900042	0.000217869	-0.00161964	0.00550185	0.00469786	-0.00885859	0.0032054	-0.00171377	-0.00549379	0.0012023	-0.00354079	-0.00949559	-0.00237381	0.000953842	0.000517634	-8.13743e-06	0.0248558	0.00193599	0.00215979	0.0111234	-0.00556264	0.00374954	-0.00435908	-0.0113712	0.0013801
0.00220835	0.000726842	-1.1867e-05	-8.50819e-05	0.000889171	0.00068068	-9.09719e-06	0.000472538	0.00232391	-0.00176384	0.000131301	0.00138649	0.000215278	0.000111616	-0.000368695	-0.000862397	-0.00252755	-0.000583793	4.74709e-05	0.00139421	-0.000272392	-0.00117835	0.000606066	-0.000432239	-0.000191252	-0.000773277	-0.00172988	-0.00141528	0.000289267	-0.00119166	3.61055e-05
-0.000222691	1.84844e-05	-8.25805e-05	-6.51446e-05	-1.88038e-05	4.52289e-05	6.50855e-05	4.96792e-05	-4.22196e-05	-1.0885e-06	1.12733e-05	6.93779e-05	-0.000238667	-3.84311e-07	3.13065e-05	-5.16126e-05	-3.858e-05	0.000195689	-2.43509e-05	-1.32789e-05	2.16791e-05	-3.90838e-05	-8.66856e-06	7.55964e-05	-0.000211113	4.33106e-05	0.000189175	-6.6263e-06	0.000167302	-2.13737e-05	2.96492e-07
-6.21126e-06	-4.11858e-06	-7.72355e-06	7.21097e-06	-6.99391e-06	2.21618e-07	-1.07295e-05	-2.05362e-06	1.27629e-06	-9.68643e-06	-1.37742e-05	-1.71151e-05	3.08088e-06	6.53444e-06	4.53189e-05	-8.12292e-06	3.82185e-07	-6.10849e-06	-1.3598e-05	6.33195e-06	-1.78963e-05	4.55898e-06	1.55707e-05	-5.36514e-06	1.11089e-05	-9.33655e-06	9.94005e-07	7.03888e-06	1.30219e-06	-4.02099e-06	4.23931e-09
1.07616e-06	-1.22706e-06	1.09796e-07	2.19055e-06	-2.67261e-07	6.85826e-07	2.07121e-07	1.79269e-06	6.02968e-07	-1.21224e-06	2.72067e-07	2.88631e-07	-1.1293e-07	1.18748e-08	2.46573e-07	-9.07221e-07	-1.54008e-06	-3.23664e-07	2.54678e-06	4.47325e-06	-4.68114e-07	-1.9695e-06	9.00034e-07	6.84977e-07	-1.03651e-06	7.95333e-09	-5.77861e-07	-9.30183e-07	7.74089e-08	1.92629e-06	5.45e-11
4.4871e-08	-1.29128e-07	-1.29207e-07	6.68096e-08	3.9245e-07	6.71639e-09	-7.49732e-08	1.16341e-07	-9.70965e-08	-2.73464e-07	1.98431e-09	-5.06198e-08	-6.08085e-07	-2.83865e-07	-9.93172e-08	-1.14831e-07	4.88202e-08	1.76409e-07	-6.03416e-08	2.5328e-07	3.26202e-07	1.38068e-07	-1.80907e-07	-1.85541e-07	-2.63558e-08	3.93194e-08	-1.12285e-07	-9.57678e-08	-1.34848e-08	-9.0379e-08	1.09953e-12
1.00379e-08	-6.63073e-08	-5.75299e-10	-7.22931e-09	-1.30315e-08	1.02306e-08	-7.98907e-09	-7.74266e-09	3.96812e-09	4.60716e-09	-2.29755e-08	7.21722e-09	-8.274e-09	4.76448e-08	8.62132e-09	-1.15429e-08	1.75068e-08	2.93877e-09	-3.22156e-08	1.84929e-08	9.86027e-10	4.09478e-08	-5.87434e-09	-4.67339e-09	-2.70157e-08	-1.3335e-08	8.18098e-09	-1.92795e-08	-5.59311e-09	-1.19299e-08	1.30602e-14
5.62911e-10	1.62306e-09	9.35529e-09	-2.2446e-09	-7.29916e-10	1.84343e-09	9.32179e-10	8.4799e-09	-1.02905e-09	2.51847e-09	-7.57519e-09	1.19289e-09	-5.3936e-09	-6.71231e-09	1.23338e-09	2.09759e-09	-1.00836e-08	-2.58076e-09	1.64017e-09	-2.18098e-09	1.17689e-09	6.41568e-10	1.4459e-09	5.25495e-09	-7.76377e-09	1.45262e-09	-6.01715e-10	-1.12835e-09	-7.81543e-10	1.5245e-10	5.30438e-16
-5.88685e-10	5.47247e-11	6.01622e-10	4.0807e-10	-3.53512e-11	4.1822e-10	1.29694e-09	1.31918e-10	2.93193e-10	1.74355e-11	-9.46864e-11	-1.74511e-10	5.54567e-10	1.98268e-11	-3.09767e-10	4.2324e-10	2.84635e-10	1.33647e-10	6.18548e-11	-4.92556e-10	-1.2809e-10	1.50485e-10	6.40264e-10	2.44586e-10	-1.90483e-10	-1.39019e-10	4.52437e-11	2.63338e-10	2.25865e-10	8.98279e-10	5.3014e-18
-7.54687e-12	2.25359e-11	1.23654e-11	4.99884e-11	1.56466e-11	4.21403e-11	-4.27732e-12	8.94824e-12	-2.20135e-11	-1.62291e-10	-4.28647e-11	-2.6227e-11	9.11419e-11	-5.1276e-11	-6.22335e-11	-6.75734e-12	3.60617e-11	4.52319e-11	2.13459e-11	1.22599e-10	-4.93186e-11	-8.55325e-11	-4.57963e-11	1.96168e-11	6.6503e-11	2.34584e-11	2.47736e-11	-1.67459e-11	1.25713e-11	1.5545e-11	8.68678e-20
1.83435e-12	-1.42723e-11	6.84488e-12	-5.53481e-12	6.6857e-12	2.43428e-13	-1.31967e-12	-1.20938e-12	-1.41723e-13	-6.3369e-12	-6.78863e-12	1.20816e-12	3.07874e-13	-7.29554e-13	-4.4095e-12	-7.23385e-12	-2.97522e-12	-3.56e-13	3.00321e-12	-9.04812e-13	2.23666e-12	6.81096e-12	3.17605e-12	3.80536e-12	-3.24745e-12	-2.77771e-12	8.88044e-12	-5.7952e-12	-3.53814e-12	1.13675e-12	7.31927e-22
2.39426e-13	1.7792e-13	-3.54931e-12	9.51778e-13	-1.0585e-12	1.63938e-12	7.03714e-14	4.16086e-13	2.84387e-13	-1.23674e-13	1.03593e-13	4.10251e-13	2.09889e-12	3.57074e-13	-3.81201e-14	6.81403e-13	-4.60951e-13	4.71426e-13	7.12858e-14	1.19575e-12	1.10513e-12	1.61363e-13	4.57919e-14	-3.16012e-13	2.797e-13	-2.61002e-13	-1.45591e-12	-6.17806e-13	6.58931e-14	-3.92891e-13	2.88777e-23
1.28955e-13	-1.43888e-13	2.67984e-13	-7.13922e-15	-2.53774e-14	3.4061e-13	8.78841e-14	1.66732e-13	-2.10328e-14	-2.53027e-14	-2.82451e-14	7.98788e-14	1.86972e-13	1.59762e-14	1.13155e-13	1.86767e-13	4.18433e-14	3.64403e-14	7.71732e-14	-2.26088e-14	8.97722e-15	3.81295e-14	-1.73215e-14	-8.48277e-14	-2.58016e-13	-6.35642e-14	4.24085e-14	-6.78703e-15	-7.27742e-14	6.00606e-15	4.48908e-25
-7.69308e-15	-6.97683e-15	-3.73363e-15	-1.73817e-14	6.76449e-15	-1.88195e-14	-2.01709e-14	1.72986e-15	6.91609e-15	1.00895e-14	4.34365e-15	2.43231e-15	-1.14018e-15	1.8942e-15	1.5736e-15	-1.79672e-14	7.0075e-16	-1.21646e-14	-1.70314e-15	4.73517e-15	-1.3525e-14	-2.89155e-15	-4.37127e-17	-1.73536e-14	-6.28005e-15	9.46503e-15	7.04056e-15	-4.64861e-15	3.86706e-15	3.10981e-15	2.62936e-27
-1.7671e-15	-8.07746e-16	9.75771e-16	6.98932e-16	-1.80402e-15	4.71847e-16	7.30282e-16	2.74868e-16	-4.83907e-16	-1.18226e-15	2.19861e-16	-2.21087e-16	-4.03214e-15	-8.12249e-16	-1.05864e-15	-9.85266e-16	1.52552e-15	1.12961e-15	1.55672e-15	1.01893e-15	3.89386e-16	-1.47829e-16	4.23553e-16	-1.32353e-15	1.40578e-15	7.59122e-16	-3.04133e-15	-9.50948e-16	2.04675e-15	5.60368e-16	5.64193e-29
-1.07382e-16	1.64141e-16	3.59242e-16	-1.56908e-18	-7.45343e-17	9.59044e-17	3.14032e-17	-1.0187e-17	-7.21854e-17	1.32296e-17	-1.69522e-16	1.23757e-17	-7.33439e-17	3.45518e-17	-5.86413e-17	1.90572e-17	-8.21841e-20	-9.23411e-17	1.95276e-16	3.28818e-17	-3.99635e-17	-1.41356e-16	1.21727e-17	-1.42894e-16	5.41005e-17	8.21921e-18	8.32958e-17	2.48032e-16	3.25477e-17	1.69867e-16	4.19278e-31
-5.37038e-18	-3.40373e-17	5.69839e-17	5.47943e-18	-7.44832e-18	2.29314e-17	3.05014e-17	-2.54902e-17	-2.29449e-17	2.06286e-17	-3.8588e-17	3.56425e-18	-1.38045e-17	6.57384e-18	3.69934e-18	1.67899e-17	-6.27428e-18	1.15608e-17	3.19385e-17	4.44491e-17	2.062e-17	1.15027e-17	-3.66168e-17	-1.26035e-17	-1.14926e-17	3.00834e-17	1.78157e-17	-1.05356e-17	-5.2371e-17	3.63349e-17	2.03635e-32
3.64714e-18	-6.33297e-19	4.08386e-18	-2.5793e-19	-1.63739e-18	-5.07207e-19	-3.87583e-19	-1.6702e-19	4.01643e-19	2.15015e-18	1.22141e-18	7.86976e-19	1.11832e-18	-1.07176e-18	-5.1745e-19	-4.44865e-18	-1.05397e-18	4.09751e-19	2.00606e-18	2.91686e-18	-4.73146e-19	-1.65077e-18	-5.89745e-19	-1.59318e-18	2.7101e-18	-8.94801e-19	8.52234e-19	-1.71675e-18	4.07017e-18	-6.42979e-18	1.5229e-34
-2.37995e-19	-1.1264e-19	1.83345e-19	2.20229e-19	-4.58088e-19	3.89666e-20	-3.02905e-20	3.66847e-19	-2.54023e-19	-1.31312e-19	1.17948e-19	1.98396e-19	-9.51343e-20	-2.39843e-19	8.69477e-20	6.16671e-20	7.04188e-19	-3.41885e-19	-2.74741e-19	-4.5108e-19	-1.60105e-19	1.67507e-19	3.50088e-20	2.38162e-22	-4.26889e-20	-1.0166e-19	-4.82741e-19	2.62975e-19	2.39142e-19	-4.82944e-20	2.0318e-36
2.22394e-20	-2.97917e-20	2.6621e-20	8.06386e-20	1.57976e-20	-2.19117e-20	-4.5668e-20	-5.33383e-20	-2.95848e-20	2.35007e-20	6.44985e-21	-1.07001e-20	5.79839e-20	-7.20901e-21	5.8633e-21	-2.53882e-20	-7.54516e-21	2.82455e-20	5.15225e-20	-3.23191e-20	1.32162e-20	-5.65936e-21	4.86858e-20	-3.06638e-20	-8.02696e-20	2.91055e-20	8.45908e-21	1.11128e-20	6.95143e-21	-4.73004e-20	3.77724e-38
6.22888e-22	-1.1966e-20	1.02376e-22	3.87068e-21	1.86226e-22	-1.60211e-20	-6.37268e-21	2.27716e-21	1.67717e-21	8.28164e-22	-1.89539e-22	1.64894e-21	3.8566e-21	-5.95455e-21	8.76991e-21	4.40602e-21	-1.09655e-21	3.85161e-21	-4.80626e-22	-6.74248e-21	3.80835e-21	-1.96916e-21	-1.61471e-21	-4.81142e-22	-2.14724e-21	1.23041e-20	5.34325e-21	-1.36584e-21	-3.43209e-21	6.67649e-22	8.95571e-40
-4.85165e-22	-8.01607e-22	1.10119e-21	-5.36891e-22	5.87515e-22	1.81182e-23	-2.59756e-22	8.67788e-22	2.6552e-22	3.16149e-22	-3.65739e-22	8.18621e-22	9.96301e-22	2.76143e-23	-4.19789e-22	-1.96135e-24	-2.04128e-22	-7.83383e-22	-4.33468e-22	1.29202e-22	-9.57003e-22	-7.33098e-22	-2.06323e-22	5.6293e-22	2.12988e-21	6.51942e-22	3.29783e-22	-7.27494e-22	1.36706e-22	3.60453e-22	1.41096e-41
4.59931e-23	-1.84366e-22	-4.98028e-23	-5.59749e-23	-9.28019e-23	4.64668e-23	-1.6439e-23	-8.03575e-23	-5.00526e-23	-3.04507e-23	-9.12426e-23	4.61888e-23	-5.16269e-23	-1.07482e-22	-4.29224e-23	1.22374e-22	2.01722e-23	-3.71909e-23	8.11768e-24	9.12071e-23	1.40345e-25	-4.7728e-23	-5.67141e-24	1.38386e-23	-2.10389e-23	-1.82066e-22	2.53702e-23	-5.36841e-23	4.25854e-23	-1.42257e-23	1.55954e-43
2.45435e-24	-9.71587e-24	-1.25357e-23	-1.73296e-24	-3.88179e-24	1.58296e-23	2.80996e-24	-4.96687e-25	-6.28285e-24	-1.73932e-23	1.49846e-24	-7.7036e-24	-4.25935e-24	-1.64065e-23	-1.45255e-23	-3.26118e-23	1.04457e-23	6.32837e-24	-3.99668e-24	3.3944e-25	-3.7807e-24	-1.70304e-23	-3.19144e-23	6.99768e-24	-8.97757e-25	6.1291e-24	-6.97155e-24	-1.3849e-23	1.51404e-23	-2.5846e-23	5.21287e-45
3.42268e-25	8.64456e-25	-3.83574e-24	-5.0656e-24	2.81754e-24	2.50942e-26	-1.01903e-24	-1.37366e-24	-2.04663e-24	8.33885e-25	-3.53169e-25	2.7374e-24	-1.15465e-24	-2.86792e-25	-8.28954e-25	1.06757e-24	2.34451e-24	-1.64469e-24	8.99282e-25	1.88941e-24	2.45538e-24	-8.03812e-25	8.1131e-25	8.22596e-25	-5.08653e-25	1.48193e-24	4.23498e-25	1.69778e-24	-1.16226e-24	3.72071e-25	9.54427e-47
-3.29126e-25	3.7084e-25	-4.38283e-27	-1.82552e-25	-2.76423e-26	-1.22188e-25	-2.2491e-25	-3.89387e-26	9.69593e-26	-1.81286e-25	-4.27118e-26	-2.51321e-25	-1.01013e-25	1.95628e-25	4.33422e-26	2.38063e-25	3.01902e-25	-1.59296e-25	7.88491e-26	-6.31673e-26	-9.46105e-26	1.41999e-26	-6.80934e-26	8.94757e-26	-5.25991e-25	-1.42558e-25	-1.02154e-25	-1.00009e-25	3.05169e-26	-1.90049e-25	1.06426e-48
-9.70053e-29	-1.90586e-27	-1.08445e-27	9.86828e-27	-5.09689e-27	1.16333e-26	-6.20756e-27	-8.13507e-27	8.32316e-27	-4.47904e-27	-1.33101e-26	-1.50092e-26	4.42525e-27	1.33973e-27	-3.18073e-26	-4.35073e-27	3.88037e-28	-1.3408e-26	3.16192e-27	-4.81243e-27	6.57196e-27	-2.22507e-27	3.85655e-27	-1.76833e-26	4.11359e-26	-1.72603e-26	-6.2143e-27	5.85671e-27	1.37371e-26	4.63286e-27	4.77397e-51
3.73174e-28	-2.75849e-28	1.23265e-27	2.87915e-29	-2.49621e-27	-3.7371e-28	-4.05854e-28	2.81115e-28	-1.69471e-27	-6.5206e-28	4.55234e-29	-1.34538e-29	5.29859e-28	1.53263e-27	-2.1754e-27	6.38535e-28	-2.30184e-28	-1.17487e-27	-2.07876e-28	-4.04702e-28	-2.63709e-27	-6.12352e-28	-1.56625e-27	-7.90998e-28	1.89119e-27	5.48628e-27	5.01993e-27	4.87183e-27	7.5878e-28	-2.02633e-27	1.1876e-52
-2.27618e-29	-1.37206e-28	1.7226e-28	-2.62922e-29	1.35718e-30	-1.05699e-28	-5.47318e-29	-1.23704e-28	1.16731e-28	-2.44346e-28	7.45596e-28	-6.23177e-28	-2.10365e-28	2.00243e-29	7.37162e-29	-2.93802e-29	5.77962e-29	-3.09946e-29	2.21355e-28	2.75075e-29	9.6449e-30	-4.62714e-28	5.26085e-28	3.21287e-28	-3.04482e-28	-9.42579e-29	2.0817e-29	1.11293e-28	-3.69797e-30	-5.24029e-30	1.91042e-54
-2.25291e-29	-1.68652e-29	-1.6962e-29	2.5477e-29	1.87519e-29	-1.21035e-29	-1.1964e-29	1.55921e-29	-3.04575e-29	-1.72002e-30	-7.74974e-30	-4.07333e-30	-9.16156e-29	4.72568e-29	9.54471e-30	5.93368e-30	-1.73698e-29	1.80539e-29	-9.06116e-30	-3.84369e-29	-3.82723e-29	4.36123e-29	7.44964e-30	5.69622e-30	-8.57476e-30	1.11611e-30	3.42341e-29	2.07883e-29	-3.91513e-29	-3.02733e-29	2.41435e-56
-7.15836e-30	2.39244e-30	-2.0456e-30	-1.91666e-31	-3.30581e-30	1.27518e-31	-1.55103e-31	1.7107e-30	1.55665e-30	-5.78238e-30	2.86281e-30	-5.84953e-30	-8.41658e-31	1.6532e-30	-1.02571e-29	-3.0338e-31	-2.36962e-30	3.47072e-30	6.8241e-31	1.55464e-30	-1.86538e-30	1.36841e-32	4.62186e-31	7.83437e-31	1.64036e-30	1.22621e-30	-2.74359e-30	1.74172e-30	-4.19144e-30	1.59232e-30	3.21805e-58
1.99341e-31	-2.52781e-31	4.69702e-31	-6.71095e-31	4.28352e-31	7.53543e-31	-1.72724e-31	7.41479e-31	3.53465e-31	1.1916e-31	-2.69313e-31	-2.636e-31	-2.03746e-30	-5.02084e-31	-8.2952e-31	1.49084e-31	1.50537e-31	1.01006e-30	-5.45495e-31	-3.08261e-31	1.14885e-30	8.61575e-31	-8.22629e-32	1.06832e-31	1.13183e-31	2.68167e-32	2.85516e-31	3.09252e-32	-5.04134e-31	3.37986e-31	1.14806e-59
7.86947e-32	3.2255e-32	-5.23481e-32	-3.9498e-32	7.22026e-32	4.9487e-32	-8.81217e-32	2.9033e-32	-3.86237e-32	-4.57217e-32	-5.92855e-32	-2.92357e-32	4.33616e-32	-2.68871e-32	-1.78662e-32	-2.54904e-32	-6.40255e-32	9.70865e-32	-1.29804e-33	-3.17232e-32	-4.13065e-32	-2.91405e-32	1.9301e-32	9.64279e-33	4.74539e-32	-2.69257e-32	2.43444e-32	-1.90984e-32	-4.30994e-32	6.98087e-33	6.27226e-62
-2.15699e-32	-2.81327e-33	-1.82757e-32	-3.084e-33	-9.54712e-34	1.61743e-32	4.70713e-33	5.35728e-33	-1.62974e-32	1.13571e-32	-1.66972e-33	-1.35123e-32	3.58511e-33	8.44267e-33	-2.47701e-33	8.18134e-33	2.51859e-33	3.84641e-33	-4.65655e-34	2.09082e-32	1.66382e-33	1.60756e-33	3.06033e-33	7.51828e-33	-1.71793e-33	9.10744e-33	-1.98179e-33	6.44538e-34	-9.4897e-33	7.11836e-33	2.62794e-63
-3.8903e-34	2.49501e-35	-1.67453e-34	-3.0458e-34	9.53282e-34	9.00394e-34	1.19872e-33	3.03091e-34	-1.53027e-34	1.09357e-33	6.06539e-34	-6.07219e-34	-1.35749e-33	-2.63819e-34	-6.51735e-34	-5.99965e-34	4.6535e-34	4.69769e-34	-6.53719e-34	-4.08777e-34	9.19824e-35	-7.46006e-34	4.35898e-34	2.46433e-34	1.62856e-33	4.49039e-34	-4.56094e-34	9.79339e-34	-1.45395e-33	-1.58415e-33	1.86659e-65
-2.61828e-36	-7.68274e-35	7.07605e-35	1.33447e-35	-2.08496e-35	-6.30234e-35	5.87534e-35	3.32426e-35	4.28326e-35	-1.80522e-34	3.91192e-35	2.9201e-34	4.95061e-35	1.28557e-35	2.0348e-34	-2.923e-34	-2.31105e-35	1.97161e-35	2.9934e-35	2.17912e-35	1.98284e-34	2.06539e-35	1.01912e-34	1.79952e-35	-7.65776e-35	2.7595e-35	-3.6023e-35	-1.77359e-34	1.24122e-34	-2.62426e-35	3.78961e-67
-1.4131e-36	-7.38967e-36	1.62079e-35	-9.35198e-36	1.31456e-36	-8.91611e-36	2.4406e-35	-7.88694e-36	1.76325e-36	-4.81417e-35	-2.51053e-35	-6.61052e-36	1.51032e-35	2.19308e-35	1.77457e-35	-7.61057e-36	-1.58984e-35	-1.95974e-35	-2.31821e-35	-3.19711e-35	1.7867e-35	-5.47193e-36	1.3234e-36	3.8209e-36	3.43615e-37	4.23407e-36	1.54824e-36	-4.11052e-37	1.36158e-35	-1.28053e-35	8.15433e-69
-3.88087e-37	-2.54078e-37	-6.82493e-37	1.46986e-36	1.48192e-37	5.85346e-37	1.21578e-36	-1.44945e-36	2.18747e-36	7.38222e-37	-2.765e-37	2.61486e-36	-2.33511e-36	3.20285e-36	4.05455e-37	9.95054e-37	1.10902e-36	-5.49663e-37	-2.84976e-36	1.30917e-37	1.22988e-36	-2.43017e-36	3.60128e-37	-2.09221e-37	1.01259e-36	-2.29908e-37	1.31643e-36	-5.32206e-37	3.49362e-37	-5.12633e-36	8.26525e-71
4.2059e-39	-1.15404e-37	1.17338e-37	-3.47835e-38	1.59812e-37	2.01798e-37	1.90876e-37	9.14733e-38	3.48033e-38	-3.07896e-38	4.60411e-38	1.32991e-39	-1.78585e-38	-9.34804e-38	-2.33042e-38	8.6658e-38	-3.16557e-38	-1.0438e-37	-1.49726e-37	-1.44613e-37	2.17019e-38	-2.89684e-38	-5.28474e-37	-2.07075e-37	1.95591e-37	-1.61071e-37	7.93018e-38	-1.17465e-37	-1.99948e-37	2.30551e-37	7.1689e-73
3.38125e-38	-1.91076e-38	-1.73959e-38	-8.50025e-39	-3.58694e-38	7.68682e-39	8.46596e-39	6.41344e-39	-4.95435e-39	1.65217e-38	3.31275e-38	1.23288e-38	-1.41531e-38	2.20837e-39	1.437e-38	-2.15902e-39	-1.71144e-38	1.51792e-38	4.57644e-38	3.1968e-38	1.51063e-39	-1.70839e-38	-1.02468e-38	2.69657e-38	1.13361e-38	1.97207e-40	-2.81815e-40	-1.80176e-39	1.91924e-40	-9.82666e-39	1.02995e-74
-9.85708e-40	-6.94333e-40	3.20951e-39	3.08835e-39	6.17718e-39	2.16667e-39	-5.08918e-40	-2.92142e-39	-2.7363e-40	4.51987e-39	1.20646e-38	4.64741e-41	-3.04616e-39	4.55198e-40	-5.76805e-40	-6.77139e-39	2.96731e-40	-4.7578e-40	2.21401e-39	4.07796e-39	-4.39594e-40	2.54407e-39	-4.4457e-39	6.35017e-40	1.02388e-39	-1.72544e-39	1.91588e-39	2.82944e-40	-7.74023e-39	-1.57087e-39	4.13504e-76
-6.18818e-41	-3.9815e-40	-6.40818e-40	-2.75971e-40	1.78912e-40	1.39525e-41	7.20933e-40	4.87413e-40	2.35867e-40	1.3928e-40	-3.40862e-40	-9.28801e-41	4.66775e-40	4.73412e-40	-3.71977e-40	-8.05584e-41	5.93676e-40	-3.09757e-41	-5.11933e-40	6.26987e-41	-6.76076e-41	2.30159e-40	-1.31837e-40	-4.42255e-40	6.44506e-40	4.05636e-41	-2.66186e-40	-3.90381e-41	1.68603e-40	9.27708e-41	3.64176e-78
1.74264e-41	4.39598e-42	1.94136e-41	-2.63027e-41	-7.5183e-41	-4.96888e-41	3.91094e-42	-9.65713e-41	2.40991e-41	-4.4726e-41	5.37214e-41	2.8066e-42	-2.18223e-41	5.14301e-41	2.48114e-41	-4.62091e-41	-2.02521e-41	1.42121e-41	1.21815e-41	1.39345e-40	-4.27748e-42	-4.46717e-42	-8.29374e-41	-2.47199e-41	-1.51236e-41	9.32845e-42	-2.35328e-41	-9.8296e-41	1.18097e-41	1.12871e-41	6.87057e-80
-7.06221e-42	3.57289e-42	-4.89148e-42	1.15148e-41	-1.76989e-42	-1.79182e-42	-6.84055e-43	2.52997e-42	-5.5648e-43	4.92535e-42	-3.97483e-42	1.40694e-42	6.12822e-42	3.06904e-42	2.23471e-42	-1.05368e-42	-3.217e-42	1.49294e-42	-4.57755e-42	-1.49423e-41	5.33084e-42	-2.44677e-42	-4.88334e-42	-1.70428e-42	-7.58744e-42	-7.04641e-42	-1.24364e-42	-2.92459e-43	1.6321e-42	-8.09363e-43	7.57927e-82
2.99018e-43	1.50462e-44	1.08069e-42	-5.6267e-43	1.32523e-42	-2.28701e-43	9.58325e-44	-4.801e-43	4.44582e-44	-5.08402e-43	7.06441e-44	-4.04959e-43	6.91183e-43	6.6584e-43	-5.0434e-43	-1.13046e-42	-1.11247e-42	-5.42671e-43	8.70288e-44	2.6e-43	-3.7214e-43	-3.01305e-43	1.18923e-43	-1.13161e-44	-4.37173e-43	-1.91139e-43	5.73846e-43	3.98874e-43	-2.43945e-43	-3.07288e-43	9.22594e-84
3.76595e-44	-4.93035e-44	4.10084e-44	5.2386e-44	7.23411e-44	1.14031e-44	3.52241e-44	-5.92035e-45	5.44243e-44	-6.32652e-44	-2.07197e-43	-6.50185e-44	4.5064e-45	1.89628e-43	-1.1224e-43	-1.01144e-43	-1.5163e-45	-5.37425e-45	-1.6737e-44	-4.39795e-45	6.57687e-44	5.73916e-44	-5.68011e-44	8.2035e-44	-1.55771e-44	2.37496e-43	5.36184e-45	2.97039e-44	-1.20575e-43	1.40275e-44	2.18043e-85
-2.54362e-45	-2.59164e-44	2.62786e-44	-4.84619e-45	-1.47747e-44	-4.1592e-46	5.0309e-45	-4.36574e-45	-1.45313e-45	-6.48651e-45	-1.41176e-44	1.46552e-45	1.02687e-44	2.72906e-45	3.5332e-45	-4.21248e-45	1.67061e-45	9.79389e-46	3.73562e-45	7.3079e-46	-3.96299e-45	7.643e-45	-8.92074e-45	-7.92199e-45	8.46118e-46	6.41843e-45	-1.2016e-44	3.2519e-46	2.00455e-44	-6.16061e-45	2.90466e-87
1.08615e-47	1.2599e-45	-4.29415e-46	-1.54708e-45	-7.13564e-46	-1.1837e-45	8.65577e-46	-4.11907e-46	3.00309e-45	-1.64039e-45	1.55109e-45	-2.84893e-46	-6.37939e-46	-5.65418e-46	-9.97896e-46	-6.26762e-46	-3.14062e-45	-1.30552e-45	-1.07913e-45	-1.22233e-45	-5.76297e-46	-1.3515e-45	-2.09835e-47	2.49287e-46	-4.15329e-45	3.44862e-46	-5.23179e-46	7.60345e-46	7.63235e-46	-1.24038e-45	6.00957e-89
-5.25197e-47	2.6894e-48	2.82151e-47	-1.06566e-46	-3.42245e-46	-2.34481e-47	3.15338e-46	-7.88592e-47	-5.09115e-47	3.22119e-47	-1.03654e-46	1.28917e-46	1.02104e-46	-1.61602e-46	-1.08294e-46	-1.24228e-46	1.46305e-46	-5.02861e-47	8.86185e-47	-1.10402e-46	1.87095e-46	-6.30932e-47	-3.35107e-47	-6.62245e-47	3.88955e-47	3.93839e-46	9.04061e-48	5.38498e-48	1.18295e-46	2.7464e-47	5.92901e-91
2.7954e-48	-1.29254e-48	1.18421e-47	1.8971e-47	-8.7933e-48	3.65418e-48	-3.49757e-48	-3.52496e-48	-4.96429e-48	5.92165e-48	-2.15411e-47	-2.3458e-48	4.29067e-48	-4.81981e-48	8.34807e-48	1.25304e-47	9.67421e-48	1.95563e-48	-3.03942e-47	-6.85322e-48	1.36866e-47	1.14002e-47	-4.12174e-47	-9.75896e-48	-2.26148e-50	7.70685e-48	1.38701e-47	2.06175e-47	1.31795e-47	-1.42429e-47	5.65553e-93
6.05942e-50	-2.29919e-48	-5.01063e-49	-5.24893e-49	8.74684e-49	-9.53909e-49	9.74404e-50	8.11921e-49	7.17386e-50	3.09304e-49	-3.55191e-48	-8.67782e-49	4.39391e-49	1.76981e-48	1.82033e-48	1.3916e-49	2.39475e-48	-5.74733e-49	3.34941e-49	-9.71348e-50	7.99884e-49	-1.06761e-48	-7.14193e-49	2.219e-48	-1.56435e-48	-1.90475e-48	-1.24013e-48	2.05001e-49	3.22997e-48	-4.31003e-49	5.99625e-95
-2.79306e-49	3.36932e-49	1.104e-49	3.51909e-50	-1.61445e-49	1.9738e-49	-2.10932e-49	6.54687e-49	-5.03163e-50	3.8982e-49	4.2737e-49	-2.04856e-49	4.72377e-49	-1.1649e-49	-5.78793e-49	2.35689e-50	4.69916e-49	-3.36358e-49	1.75199e-49	1.81445e-49	3.50062e-50	5.87195e-50	-1.72395e-50	3.03804e-49	-1.40583e-49	-4.7874e-49	2.32228e-49	5.76654e-49	-4.52523e-49	1.86658e-49	3.06434e-96
5.18129e-51	-6.99553e-50	-3.34535e-50	-4.81419e-50	7.37885e-50	-1.39256e-50	8.82515e-50	-3.06028e-50	6.6438e-50	2.97008e-50	6.89788e-51	-3.0577e-50	-8.4288e-51	-4.13372e-51	-2.5493e-50	4.43359e-51	-4.78706e-50	-1.04301e-50	1.3531e-50	2.60336e-50	7.30832e-51	4.70588e-50	1.51358e-50	1.16363e-50	-1.3169e-52	-6.54913e-52	9.62364e-52	-9.61089e-52	1.87316e-50	8.72143e-51	3.60801e-98
2.21431e-51	-6.54759e-51	-9.39703e-51	-8.07833e-52	-2.52975e-51	2.24249e-51	-1.17393e-50	-3.72079e-51	3.79904e-51	3.65511e-51	1.99633e-51	3.76962e-53	2.35554e-51	5.01055e-51	-2.986e-51	-6.13656e-51	-3.80293e-51	3.18293e-51	-8.32112e-53	-2.19846e-51	-1.12018e-52	-3.45241e-51	-1.10592e-50	-6.61965e-51	-8.64182e-52	3.94733e-51	-5.61875e-52	8.48442e-51	-4.88783e-51	9.46689e-51	8.18457e-100
3.31689e-52	-3.17147e-52	2.58296e-52	-1.94462e-52	6.56812e-53	-2.25523e-52	-5.40297e-52	-1.84508e-52	-7.41775e-53	2.20704e-52	-3.61171e-52	7.07434e-53	2.53667e-52	2.38156e-53	9.71821e-53	-2.21149e-51	-3.60448e-52	5.98213e-52	7.78375e-52	-5.03426e-53	5.69455e-52	-3.68167e-53	6.9312e-52	-7.4539e-52	6.23477e-52	-2.81347e-52	-1.36599e-52	-6.48341e-52	8.71499e-53	-1.03486e-51	1.02942e-101
1.1939e-52	1.77354e-52	-1.0615e-53	-5.3725e-53	-3.234e-54	-5.51193e-53	-8.01993e-53	-1.05139e-53	-1.4972e-53	2.9263e-53	-1.07764e-52	4.91731e-53	-1.43076e-53	9.82899e-54	-5.32953e-53	2.47698e-54	-5.33154e-53	-7.95036e-53	4.56245e-53	-1.00512e-53	2.26182e-54	-4.05176e-53	6.77085e-53	-9.01855e-54	1.03291e-52	2.79813e-53	3.02613e-53	1.3952e-53	1.24017e-52	1.30348e-53	1.22329e-103
-1.32177e-54	6.44106e-55	-6.42912e-55	-1.2737e-54	1.93539e-54	-1.79544e-54	8.15209e-55	-2.28125e-54	3.639e-54	3.96009e-54	-1.21444e-53	3.72498e-54	-1.26126e-54	2.27049e-54	1.0165e-53	-2.59159e-54	-4.08658e-55	2.08111e-53	-1.93758e-54	-6.46469e-54	-3.12235e-54	6.39625e-54	3.71609e-54	-7.63516e-54	-6.84866e-54	-2.8634e-56	8.27562e-54	3.71692e-54	-9.82839e-55	-1.01192e-54	1.05689e-105
9.95388e-55	2.27008e-54	1.24104e-54	-7.61814e-55	7.40215e-55	-1.16869e-54	-6.36052e-55	-8.41946e-55	7.37579e-55	2.36399e-54	-5.59025e-55	3.94457e-55	1.15784e-54	5.30197e-55	1.11839e-54	-8.55136e-55	-8.81988e-55	2.00146e-54	5.17183e-55	7.59052e-55	-4.71525e-55	1.78095e-54	-1.58237e-55	-1.85146e-55	-5.99377e-55	5.30373e-56	-1.39291e-54	-7.35111e-55	-2.65898e-57	-5.90205e-55	3.3768e-107
3.1631e-55	1.69392e-55	2.10567e-56	3.82325e-56	6.12439e-57	6.4352e-57	-2.88259e-56	-1.18405e-55	1.51742e-56	7.90373e-56	-1.4207e-55	-1.85863e-56	1.61951e-55	-1.43033e-56	-1.22676e-56	-3.37532e-55	2.05254e-56	1.31198e-55	1.66211e-55	9.17824e-56	1.35048e-55	1.89844e-55	-1.00993e-55	-7.24323e-56	-5.03176e-56	-1.69524e-55	1.67059e-57	-9.50642e-56	1.23387e-55	1.0266e-55	5.0258e-109
2.43607e-56	1.45207e-56	-1.16812e-56	-7.98117e-59	-8.27588e-57	-1.27355e-57	2.53384e-56	-1.4489e-56	-2.31698e-56	1.39551e-56	-8.23938e-57	6.16334e-57	-1.06262e-56	4.78407e-56	6.02329e-57	1.54104e-56	-2.67495e-56	-9.2608e-57	9.00661e-57	-3.24656e-56	3.53744e-57	-2.79654e-58	-9.50278e-58	3.47481e-56	-1.20621e-56	1.93144e-56	-1.14328e-56	-1.37612e-56	1.29649e-56	-1.13514e-57	9.54105e-111
4.30225e-58	6.46773e-57	8.957e-58	-2.7941e-57	-1.10708e-58	4.4372e-57	6.73223e-59	1.13629e-57	1.83742e-57	-9.16823e-58	-4.78096e-58	-6.64643e-58	-1.38649e-57	-1.79799e-58	1.89212e-58	-3.38187e-57	-4.73648e-58	7.26186e-58	-5.03485e-58	-2.51456e-57	1.99175e-57	-1.56916e-57	6.58402e-58	2.0615e-57	-2.60282e-57	-7.83835e-58	2.25677e-57	2.97975e-57	-5.91422e-58	4.08109e-58	1.30255e-112
-1.032e-58	2.04797e-58	-1.91709e-58	-5.06793e-59	-1.3464e-58	2.78626e-58	-2.43377e-58	-4.54548e-58	-1.37737e-58	1.46206e-58	-2.26347e-58	-1.02727e-58	2.82873e-58	1.19064e-58	-6.32458e-59	-4.63483e-59	-3.37957e-58	4.81143e-60	-3.40277e-59	-2.14807e-58	-3.43085e-58	-2.14611e-58	2.69329e-58	6.40846e-60	-1.67449e-59	-1.62248e-58	-1.54145e-58	-6.19037e-58	-9.34277e-59	5.96852e-60	1.49621e-114
1.34897e-59	1.97591e-59	-9.07229e-60	-7.8132e-61	-3.33838e-59	7.81584e-60	-8.22999e-60	-5.90989e-60	4.38336e-59	-2.22371e-59	2.28141e-59	-1.01457e-59	-9.48637e-60	-2.27187e-60	-2.24917e-59	-1.08377e-60	1.68835e-59	-4.60948e-61	-3.31743e-59	-1.10883e-59	7.90632e-60	7.64946e-60	-1.02823e-60	6.60672e-60	-2.77456e-60	-2.02356e-59	5.25042e-60	8.80088e-60	-2.51447e-60	1.10307e-59	7.89971e-117
9.71716e-60	1.49012e-60	-6.77259e-60	-1.89863e-61	7.90657e-61	-1.2295e-60	-5.8945e-60	1.54089e-60	5.61899e-60	-2.21864e-60	-1.79939e-60	2.64164e-60	3.8954e-60	-1.1173e-60	-9.50017e-60	-1.46706e-60	5.24816e-60	-3.2011e-60	6.26046e-61	-9.71392e-61	-1.06404e-60	1.94099e-60	2.55012e-61	-1.31861e-60	2.85027e-60	-7.83044e-61	-2.1969e-60	1.53183e-60	3.84192e-60	6.21427e-60	4.5246e-118
5.11509e-61	-2.92909e-61	-6.7301e-61	1.87747e-61	-2.38451e-61	-2.42322e-61	1.4061e-61	-1.14794e-62	8.11752e-62	7.25941e-61	2.7942e-61	4.28109e-61	1.0601e-62	-1.03409e-61	-2.86127e-61	4.80669e-61	1.27784e-60	-4.57347e-61	-5.4742e-62	-3.19908e-61	-2.65487e-63	4.26064e-62	-2.51537e-62	-4.5866e-61	2.56441e-61	4.79313e-61	8.98558e-62	1.31816e-61	4.08554e-61	9.17259e-62	4.74624e-120
3.75044e-62	2.52325e-62	2.68787e-62	7.14992e-62	1.13922e-62	1.65177e-62	6.12746e-62	4.38602e-62	-2.78591e-64	7.67811e-62	-1.52356e-62	6.79234e-62	1.05501e-61	1.0684e-61	1.77029e-62	-2.24622e-62	3.07962e-62	-7.6894e-62	5.86475e-62	-4.96345e-62	-5.16167e-62	1.73992e-62	5.49432e-62	4.46558e-62	-9.50184e-62	-2.87075e-62	2.00415e-62	-5.90268e-62	-4.60367e-62	9.29479e-63	8.47514e-122
-4.60608e-63	-3.39043e-63	2.21374e-63	1.09641e-62	8.79348e-63	-1.51875e-63	-3.8376e-63	1.81777e-63	4.54265e-63	1.28933e-62	-5.31269e-64	3.71773e-63	-1.1586e-63	-5.24957e-63	-1.26791e-63	6.77468e-63	-6.71884e-64	5.32813e-63	8.45631e-63	2.31534e-64	-4.26219e-63	-2.19352e-63	-1.33664e-63	2.08782e-63	1.70898e-63	1.77695e-63	3.76134e-63	4.44705e-63	6.16293e-63	-2.57689e-63	7.47018e-124
-4.04962e-64	9.96836e-64	7.8865e-64	7.44629e-64	3.75214e-64	3.04152e-63	1.49861e-64	3.24463e-64	3.86302e-64	9.5801e-64	-4.24701e-64	-4.15561e-66	-6.88678e-65	-8.96436e-64	6.69488e-64	-7.82817e-64	-6.84715e-64	-6.80545e-65	-7.86255e-65	5.53218e-64	2.05581e-63	5.23464e-64	-1.55038e-65	8.42713e-64	5.04406e-64	9.27281e-64	-1.31771e-64	-8.42365e-64	-2.61313e-66	6.02446e-65	2.28116e-125
-1.70095e-64	-6.0163e-65	6.52438e-65	-7.43267e-65	-2.2426e-64	-1.84501e-64	7.25237e-65	-1.48867e-64	5.7703e-65	5.68665e-65	-4.0639e-65	3.92768e-65	-4.83377e-65	1.23239e-65	4.67009e-65	1.056e-65	-3.03512e-65	-3.07277e-65	9.39402e-66	-9.20943e-65	2.87752e-65	9.00243e-65	4.02265e-65	1.13484e-66	9.74345e-65	1.28433e-64	8.50016e-65	6.30384e-65	-1.64194e-65	-5.54055e-65	2.3014e-127
-4.22889e-66	1.26553e-65	-1.66622e-65	3.44268e-65	3.04137e-66	-3.49453e-67	-6.71706e-67	1.79926e-66	-9.19336e-66	1.71587e-66	3.0546e-65	1.95586e-65	3.55956e-66	-6.22128e-66	6.77649e-66	-9.81843e-66	2.25798e-65	3.13705e-66	3.67673e-66	-3.67713e-65	8.72953e-66	1.91822e-65	4.26579e-66	9.68523e-66	-1.75378e-65	-4.4567e-65	1.12878e-65	-4.48159e-66	3.48604e-66	3.90398e-66	8.16086e-129
6.88765e-67	-8.28985e-67	1.63281e-66	-2.09899e-66	-1.46185e-66	-8.88568e-67	-9.48357e-67	1.13657e-66	3.0723e-67	1.57227e-66	-9.34447e-67	1.56926e-66	-1.34211e-66	-2.04192e-66	1.21471e-66	-1.27189e-66	-1.69591e-67	1.19735e-67	1.62901e-67	-8.79719e-67	-3.08123e-67	-1.49876e-66	-2.96265e-67	-2.6968e-68	6.10755e-67	-5.47012e-67	6.77262e-67	4.44904e-67	-8.7912e-69	-7.29655e-67	3.34519e-131
-4.0511e-67	-2.86737e-67	-6.23112e-67	-1.48725e-67	-7.27347e-68	-1.65589e-67	-7.07568e-68	1.41894e-67	1.27152e-67	1.07102e-67	-1.93425e-67	4.79849e-67	2.86047e-67	-7.80779e-67	-6.35919e-68	-4.56781e-67	6.18885e-68	7.13806e-68	-4.09136e-67	1.30208e-67	-2.40948e-67	-1.654e-68	-1.29379e-67	2.70842e-67	3.31416e-68	-1.00654e-67	6.76103e-68	-3.6794e-68	-1.1494e-67	3.91348e-68	2.2876e-132
-1.1509e-68	1.52114e-68	3.94754e-69	-1.70344e-68	1.87093e-68	-7.6029e-68	2.20533e-69	-4.45114e-70	3.09354e-69	1.15087e-69	1.13861e-68	-1.39838e-68	-1.26151e-68	-2.96347e-68	-1.86974e-68	-1.90539e-68	4.78601e-69	1.5429e-69	3.00631e-68	7.32494e-69	1.09078e-68	-8.27456e-69	-1.06135e-68	4.49725e-69	4.42488e-68	4.85578e-68	1.3127e-68	-7.08891e-69	-2.50618e-68	4.04809e-68	1.69994e-134
1.84252e-69	-4.28931e-69	6.48352e-69	1.49159e-69	6.41385e-69	2.11123e-70	-5.51072e-70	2.87264e-69	3.39566e-70	-9.95273e-70	-1.32721e-69	-8.11225e-72	2.25733e-69	-1.82909e-69	2.22071e-69	-1.07053e-69	-2.86438e-69	-5.02481e-71	-1.2857e-69	-3.16177e-70	7.87657e-70	-2.0906e-69	7.52113e-70	4.10167e-69	4.56464e-70	-1.75774e-69	4.8106e-69	-1.9759e-69	5.51252e-70	5.62024e-70	1.96482e-136
-1.02749e-70	2.57328e-70	3.09955e-71	4.14872e-71	-1.02212e-70	-8.74902e-70	-1.29559e-70	9.76382e-71	2.02035e-70	-2.17699e-71	7.75565e-71	3.80004e-70	5.6482e-70	-2.62546e-70	-1.00435e-70	1.49813e-70	2.83819e-70	1.38135e-71	-1.03417e-69	-1.46771e-70	4.46871e-71	3.87038e-70	1.0649e-70	-1.79178e-70	3.2994e-70	1.64636e-70	-1.47982e-71	3.13498e-70	-1.93348e-70	1.0029e-70	3.1428e-138
4.07593e-73	-1.88103e-71	-3.60014e-71	2.79948e-71	2.94477e-71	-5.70913e-71	-2.00177e-71	-4.5933e-71	-1.36039e-72	-6.15887e-72	-6.23163e-72	-5.74592e-71	7.29041e-71	6.14215e-71	1.01429e-70	6.8227e-72	2.29882e-71	-4.39951e-72	-3.27709e-71	1.071e-73	1.60478e-70	1.7616e-71	4.84744e-72	4.37593e-71	-2.75595e-71	-5.47981e-71	-4.62751e-72	-1.40805e-71	-2.77805e-71	2.7674e-71	6.70164e-140
5.14669e-72	-1.85197e-72	-1.96516e-72	1.99576e-72	-2.02245e-72	6.60037e-72	-1.8215e-72	-1.44812e-72	1.13663e-71	-1.18595e-72	1.34611e-72	3.02914e-72	-6.09079e-72	-8.39487e-73	-3.26607e-72	-4.71133e-72	4.16299e-73	-5.88654e-72	3.26003e-72	5.90068e-72	-1.78429e-73	-5.03703e-72	-5.37191e-72	-6.49023e-72	-1.15149e-73	-4.52072e-73	-2.99648e-72	-5.35451e-72	-7.08006e-72	1.76645e-72	5.70855e-142
-2.53012e-73	4.45566e-73	-1.13197e-72	-5.29041e-73	4.5803e-74	3.47091e-73	2.88203e-73	-3.53443e-73	-1.43526e-73	-5.39244e-73	4.80696e-73	6.25789e-73	2.63088e-74	-1.24295e-72	3.27154e-73	9.70092e-75	6.42757e-73	-8.76428e-73	-1.85982e-74	4.0077e-73	-1.81337e-73	2.90626e-73	5.95901e-73	5.53172e-74	8.28851e-74	3.10601e-73	-7.80555e-73	3.0582e-73	-3.12377e-73	-4.96577e-73	7.70916e-144
1.82483e-75	-1.46033e-73	1.03521e-73	-2.66154e-74	-2.63795e-74	8.89134e-74	-1.31995e-74	-5.91688e-75	-2.38322e-74	1.24233e-73	-5.84163e-74	4.89151e-74	-2.6248e-74	-8.05871e-74	1.74232e-74	2.67543e-74	3.21093e-74	1.69492e-74	1.11091e-73	-1.25926e-74	-3.13397e-74	-8.41422e-74	9.48644e-74	-7.44969e-74	-9.48281e-74	4.88296e-74	-9.00561e-75	-1.19526e-74	-5.29098e-75	-4.03714e-74	1.21262e-145
-1.76998e-74	2.11664e-75	-7.15839e-75	-6.26597e-75	-7.44758e-75	7.23624e-75	-7.3701e-75	-6.54661e-75	7.90405e-76	1.28613e-74	-2.31157e-76	1.45251e-75	-2.11057e-74	5.03386e-76	-4.72487e-75	-2.09514e-75	-5.71965e-75	4.87079e-75	-1.18026e-74	-8.09661e-75	-2.99828e-75	-5.2901e-75	-2.66193e-75	3.11175e-75	1.17804e-74	2.20815e-75	3.19853e-75	5.10354e-75	5.16944e-75	-1.29648e-74	1.94367e-147
-8.77621e-76	-2.07239e-76	2.14538e-76	-9.58018e-78	1.60157e-76	-7.56934e-76	9.43864e-76	8.94962e-76	-1.87167e-75	-1.20605e-75	2.95533e-76	6.05377e-76	7.97187e-76	-4.64074e-76	-6.03062e-76	-2.34066e-76	8.28973e-76	-9.67271e-77	3.60006e-75	-6.16587e-76	1.14181e-75	6.0314e-76	-2.51655e-76	-1.97042e-76	-5.88513e-76	1.66555e-75	1.39642e-75	-3.35597e-76	-1.18757e-75	9.2558e-76	3.30875e-149
-1.46191e-76	-4.21354e-76	-8.00104e-77	2.46877e-76	-7.15618e-77	7.67917e-77	2.12507e-76	-2.95679e-77	2.5325e-77	4.73764e-77	2.50996e-76	3.00982e-76	1.02521e-76	-1.8698e-77	-7.86081e-77	-3.77776e-76	-1.34511e-76	7.60201e-77	2.17665e-76	1.86065e-76	-4.14189e-77	6.43067e-77	8.01175e-77	-1.12211e-76	-1.52045e-76	4.32243e-77	6.48642e-77	-4.44022e-77	-3.85971e-76	-4.90696e-76	1.19119e-150
3.59509e-79	-1.50279e-77	-1.05295e-77	1.09453e-78	1.02243e-77	2.82521e-78	-8.98596e-78	-3.9418e-77	-5.1939e-78	1.49256e-78	-1.88475e-78	-2.723e-77	1.43774e-79	-3.26421e-78	-9.56696e-79	-1.01688e-77	-4.92896e-77	-9.33299e-78	2.31996e-77	3.30499e-78	2.34716e-77	1.1129e-78	-4.88184e-78	-1.30575e-77	-9.50577e-78	-4.65169e-78	3.36662e-77	-1.1711e-77	-1.14559e-78	4.23016e-78	8.18827e-153
-1.39014e-79	-1.56807e-78	-1.03394e-79	-7.7694e-79	1.23565e-78	-6.76176e-79	3.40633e-78	1.30699e-78	-1.33848e-78	-2.46608e-78	-2.19742e-79	-1.72807e-78	3.2013e-78	6.95177e-78	1.0718e-78	-2.76758e-78	-2.37212e-78	1.31116e-78	-2.73109e-78	-4.91746e-79	-1.54991e-79	3.38596e-79	1.4443e-79	-1.82757e-78	-6.45076e-79	4.91863e-79	5.67502e-78	1.53922e-79	4.48563e-79	3.57591e-78	1.61101e-154
-1.05538e-79	-7.86806e-80	3.02373e-79	6.05267e-80	-1.55878e-80	-1.36013e-79	4.70746e-79	3.65484e-79	-6.69741e-79	2.56139e-79	2.16024e-79	-9.15769e-80	2.42248e-80	5.13392e-81	-2.7992e-80	8.04609e-80	-4.226e-81	-1.27183e-79	-1.83564e-79	1.53476e-79	-8.46772e-80	2.91784e-79	1.8498e-79	9.82821e-80	7.49362e-80	-7.24593e-80	-1.1644e-79	1.31972e-79	-1.15025e-79	1.13295e-80	1.32826e-156
3.31578e-80	2.66165e-80	3.47755e-80	-1.12087e-80	-9.58167e-80	-1.34846e-81	1.03234e-80	-4.374e-81	-2.01451e-80	-2.17744e-80	-1.80113e-80	-4.06516e-80	-3.98649e-80	2.10178e-80	6.88369e-81	-3.53269e-83	-3.31637e-80	8.27273e-81	-3.11794e-81	2.79916e-80	-4.82331e-80	5.79505e-81	-4.45578e-80	3.79119e-80	-1.64642e-80	9.08261e-80	1.64519e-80	2.74669e-81	3.6376e-81	1.28456e-80	3.41076e-158
2.69296e-81	-1.99197e-81	-6.53198e-81	-9.48705e-81	1.4335e-80	5.75709e-81	7.93591e-81	7.43585e-82	-2.11318e-81	2.94475e-81	5.92163e-82	2.92075e-81	-1.0983e-80	6.5012e-82	9.54779e-81	-1.36516e-80	3.20373e-81	-2.47503e-81	4.07733e-81	9.16787e-81	3.38565e-81	-1.39282e-82	7.23022e-82	-4.69372e-81	-1.23651e-80	4.10038e-81	1.1828e-80	-9.6675e-82	6.55536e-82	2.77767e-82	1.3288e-159
-1.91534e-82	-6.29738e-83	-2.09481e-82	1.00618e-82	-1.6428e-82	1.48137e-82	-3.8305e-82	3.31569e-82	-6.67491e-82	5.67159e-83	-2.84362e-82	-3.53077e-82	5.12028e-82	-1.05133e-82	4.46487e-82	-8.93999e-82	-4.12714e-82	-8.33204e-83	2.19786e-82	-1.6461e-82	-4.55526e-82	5.28902e-83	4.62815e-83	9.61458e-82	-8.12435e-82	3.35365e-82	-2.43925e-82	1.27979e-81	4.78968e-82	3.35752e-82	6.5279e-162
7.01755e-83	9.4126e-83	5.50487e-83	1.10307e-82	2.50628e-83	1.20318e-82	1.08005e-83	-8.9219e-84	-3.51499e-83	-3.59195e-83	-2.90841e-83	8.97716e-84	-1.23874e-82	4.39573e-83	-2.8774e-83	6.69194e-84	6.87472e-83	2.82952e-83	-7.09564e-84	3.32973e-83	1.04952e-82	-4.57713e-83	2.84362e-84	-2.72884e-83	-3.03866e-83	-3.68138e-83	4.77531e-83	-1.95484e-83	-8.47545e-83	4.11889e-83	1.00254e-163
1.04849e-83	-2.79781e-84	-1.79644e-85	-3.6908e-85	9.99332e-84	1.11094e-83	7.63745e-84	5.06522e-84	-2.98294e-84	-2.07544e-85	4.07759e-84	2.07506e-83	-4.59762e-85	1.59924e-84	-9.12057e-84	-3.14707e-84	6.78947e-84	-3.99637e-84	-3.18529e-84	1.13728e-83	-8.6223e-84	-1.01554e-84	5.28534e-84	1.78971e-84	-1.2456e-83	-2.94566e-84	1.25342e-83	-9.41498e-84	1.27934e-83	-3.34108e-84	1.86969e-165
3.58237e-85	-7.42247e-86	2.36801e-85	-7.41246e-85	-5.19272e-85	3.63997e-85	-8.28669e-86	1.07854e-84	2.61535e-85	2.23348e-84	-9.94793e-85	-6.07603e-85	6.16434e-85	-9.10933e-85	3.19201e-85	9.82764e-86	2.73706e-85	2.33032e-85	-3.52481e-85	-6.06292e-85	-4.32437e-85	1.54969e-85	-2.89769e-84	-5.02673e-85	-1.22384e-84	5.26105e-85	1.54959e-84	2.97161e-85	-1.12345e-85	-8.45251e-85	2.45211e-167
-3.58219e-86	-3.22111e-86	4.14776e-86	-4.36508e-85	1.14474e-85	7.34368e-86	5.79375e-86	-5.81173e-86	1.23738e-86	5.32195e-86	-9.90967e-86	6.74913e-86	2.51199e-86	-3.6926e-86	-1.0268e-85	5.89426e-86	1.02565e-85	5.55753e-86	1.23054e-86	-1.38125e-85	4.21848e-86	-3.12675e-86	1.23237e-85	5.46093e-86	-1.12345e-85	-2.55564e-86	2.91014e-86	6.04376e-86	-3.09649e-86	1.15786e-85	3.39089e-169
1.3664e-86	8.24353e-87	-7.45071e-87	6.84226e-87	8.99256e-87	-4.03644e-87	4.01641e-87	-4.55583e-87	1.2633e-87	1.23915e-86	-2.16305e-86	-9.88926e-87	-2.03902e-86	2.35901e-87	1.69921e-86	1.60285e-87	1.22345e-86	-2.70165e-87	9.51972e-87	-1.76262e-86	3.31273e-87	6.74252e-87	4.98738e-86	1.30422e-86	5.39371e-87	1.06907e-86	-1.48559e-87	-1.40164e-86	-1.63243e-86	-7.518e-87	5.86176e-171
2.79277e-87	-1.14693e-88	-1.53563e-87	-3.15205e-88	1.81416e-87	-3.09163e-87	1.91148e-87	-8.28812e-88	-3.50867e-88	-3.67139e-88	3.15716e-87	2.0998e-87	3.25581e-87	-4.35642e-88	-1.7942e-90	2.16182e-87	3.60453e-87	1.02058e-87	-1.73551e-87	3.01063e-88	-2.58422e-87	2.62905e-87	-1.52361e-87	-1.5303e-87	3.07445e-87	1.46215e-87	-2.56671e-87	2.07703e-87	-2.83637e-88	-6.70713e-88	1.15971e-172
1.9398e-89	4.22779e-90	1.47086e-88	1.38709e-88	-4.90615e-89	-3.17458e-89	1.48079e-88	-1.72876e-88	-1.51975e-88	1.0934e-89	1.2821e-88	-9.24464e-89	-1.49357e-88	-1.64338e-88	6.53405e-89	-7.2709e-89	3.56213e-88	-7.41434e-89	-2.86699e-89	-5.45636e-89	1.59302e-88	1.05841e-88	-2.20428e-88	-2.51849e-88	-4.16345e-88	-1.7872e-88	-1.71951e-88	-1.87203e-88	6.92943e-89	-2.40037e-88	8.20663e-175
-6.58901e-89	-8.13715e-90	4.36384e-90	-6.91796e-90	1.94657e-89	1.50029e-89	6.62506e-89	-9.52247e-90	-4.22834e-90	-8.07745e-90	-2.39129e-89	8.79198e-90	3.18595e-90	6.41472e-90	3.19315e-89	8.28587e-90	7.19467e-90	-1.75956e-89	5.97452e-90	-2.80515e-89	-3.34917e-90	2.98921e-89	2.90384e-89	-2.13177e-89	-2.32373e-89	1.06614e-89	-6.66048e-90	-9.78956e-90	7.5953e-90	1.23095e-89	1.58197e-176
2.02043e-90	-8.19125e-91	-2.05023e-90	2.24747e-90	7.98503e-90	2.33666e-90	1.02638e-89	1.54575e-90	-6.20568e-90	7.71178e-90	4.1571e-90	1.22741e-90	-1.79692e-91	4.19588e-91	6.48275e-91	-2.05622e-90	-2.08265e-90	1.92277e-90	1.02758e-90	-7.70339e-91	1.11066e-90	-1.68546e-90	-7.49989e-91	4.73248e-91	1.63125e-90	-6.07019e-90	-3.44592e-90	-3.84243e-90	9.74162e-90	6.8408e-91	4.88648e-178
-8.85214e-92	8.2234e-92	-2.78218e-91	-1.93013e-91	-3.95664e-91	2.15661e-91	8.94487e-92	2.28153e-91	-2.21244e-91	3.77572e-91	-4.88068e-91	-1.01917e-90	1.48184e-91	2.36633e-91	-4.9106e-92	5.62386e-91	4.55317e-91	-8.78332e-92	5.82429e-91	7.34184e-92	1.28744e-91	4.60581e-91	-4.94852e-92	1.23328e-91	-3.16035e-91	-1.58747e-91	1.09603e-91	-1.53662e-91	5.02455e-91	-1.74404e-91	3.50703e-180
6.46709e-92	3.71513e-92	3.67873e-93	8.15742e-94	5.69301e-92	-1.23148e-92	1.01326e-93	5.12078e-93	4.38266e-92	3.72556e-92	2.99795e-92	-7.90781e-92	3.91226e-92	-4.93993e-92	2.42088e-92	-4.7446e-93	3.82713e-93	-3.19032e-92	7.10908e-93	-1.90077e-92	1.28605e-92	-4.00363e-92	-4.80232e-92	-2.21995e-92	-1.43606e-91	-2.69979e-92	3.66059e-92	5.69981e-92	7.08035e-92	2.28122e-92	6.15225e-182
1.05208e-94	-6.698e-93	-5.10695e-93	1.01006e-93	5.46511e-94	2.2802e-93	2.76284e-93	3.89236e-93	-4.34114e-93	-3.75373e-93	-5.06752e-93	5.95175e-93	7.0677e-94	2.17679e-93	1.38151e-92	-3.15852e-93	-2.5601e-94	-3.08439e-93	1.78026e-93	1.9998e-92	5.82435e-94	-3.21178e-93	2.25659e-92	-4.40844e-93	5.57026e-93	2.7718e-93	1.10089e-92	1.67657e-93	1.32654e-93	1.61378e-93	1.51943e-183
-1.44197e-94	7.53968e-94	4.01517e-94	2.06442e-94	1.31645e-93	1.8845e-93	7.1113e-95	6.30576e-95	-6.02388e-94	7.55815e-94	-2.53148e-95	-4.11227e-94	2.43403e-94	-1.93071e-94	7.25851e-95	5.41638e-94	6.59196e-94	-5.52627e-94	-1.87101e-93	1.8075e-93	2.01069e-94	5.31223e-95	-1.25894e-94	7.56412e-94	1.30365e-93	-1.88588e-94	5.58749e-94	-3.76139e-95	4.2286e-94	-6.15006e-94	1.83302e-185
-1.61337e-96	4.3592e-95	7.11963e-95	1.68612e-94	1.02547e-94	-3.70576e-96	1.49474e-94	-3.40481e-95	-2.01595e-95	2.29155e-95	-1.98815e-95	8.60519e-95	1.7865e-94	5.09799e-94	3.69578e-95	-1.08827e-94	-9.85086e-95	-5.72317e-96	-6.3723e-95	-1.78056e-94	3.60871e-95	3.28431e-95	-4.21687e-95	9.27474e-95	-6.31205e-95	4.83186e-95	-1.62513e-94	-4.31312e-95	-5.18576e-95	5.35372e-95	4.81592e-187
4.0329e-96	1.82194e-95	-1.70696e-96	6.613e-96	-2.13892e-95	-7.63459e-96	-3.05807e-96	1.9799e-96	1.59668e-95	1.943e-96	-4.702e-96	-6.05929e-96	1.52399e-95	-3.29333e-96	-5.08739e-96	8.85086e-96	1.02618e-95	3.31536e-96	1.5082e-96	2.11157e-95	-5.76715e-96	1.02715e-95	2.38861e-96	-3.66672e-96	-1.10048e-95	1.76342e-95	-5.82313e-96	-1.98269e-95	2.6248e-96	-2.28594e-96	3.18233e-189
1.37014e-96	2.55388e-96	-1.22912e-96	-2.97064e-96	-3.44549e-96	-6.41502e-96	-6.14422e-97	-1.34646e-96	4.2089e-98	-6.61499e-98	-1.44406e-96	-4.35489e-96	1.72353e-96	6.17071e-97	-3.38854e-98	-4.03352e-97	4.3352e-97	1.17542e-96	-4.90547e-97	-1.56236e-96	2.10179e-96	1.16404e-96	5.52605e-97	-7.56224e-97	-1.70577e-96	2.23644e-96	-1.78629e-96	5.40188e-97	-1.3766e-97	7.8665e-98	1.20841e-190
6.72828e-98	-1.57662e-97	-3.99217e-98	-2.94239e-97	2.05817e-97	-1.23415e-97	-9.79194e-98	5.68993e-98	-5.49386e-98	3.6684e-97	-2.46707e-98	-8.43937e-99	-5.04176e-98	3.51622e-98	-8.63962e-98	-3.05779e-97	2.79222e-97	3.16644e-97	2.31117e-97	-1.72773e-98	4.9754e-98	8.52255e-98	1.46919e-97	9.04881e-98	-3.0147e-97	-1.39624e-97	-1.78933e-97	-1.98189e-98	1.65579e-97	-6.91061e-98	8.7742e-193
5.16094e-98	-5.82041e-98	5.97827e-99	3.67542e-98	2.3603e-98	-7.74628e-99	-1.69274e-99	2.40949e-98	1.5658e-98	-9.26814e-99	-3.76494e-98	1.067e-98	7.65486e-99	-3.21833e-98	-1.51188e-99	1.5047e-99	1.36572e-98	7.18477e-100	-1.30666e-98	8.21232e-99	-3.4665e-98	2.16859e-98	-1.08579e-98	2.55012e-98	-6.87664e-98	-1.5083e-98	7.08522e-99	5.88046e-99	7.65633e-99	3.97113e-98	2.11418e-194
1.86261e-100	-9.5662e-99	3.10515e-99	-1.37428e-99	-7.38854e-100	6.91692e-99	6.64961e-100	-1.01767e-99	1.76714e-99	-7.65593e-100	7.16108e-99	-3.5915e-99	-9.07307e-100	-1.23928e-99	-3.80442e-99	-2.31371e-99	-3.30816e-99	3.41651e-100	3.35522e-99	3.31572e-99	6.73058e-102	3.80442e-100	1.11617e-99	-1.3847e-99	-3.67325e-99	-1.29057e-100	2.25141e-99	-5.97824e-99	-2.22524e-99	1.19001e-98	4.80522e-196
-4.22411e-101	-5.91907e-100	-3.83233e-101	2.11508e-100	-9.86699e-100	-3.85643e-100	2.3749e-101	5.86875e-100	-1.41308e-100	-5.43868e-101	2.14085e-100	-5.51256e-100	-4.85126e-101	6.24249e-100	1.67938e-100	6.31432e-100	5.10513e-100	-2.07634e-100	1.68175e-100	8.4778e-101	9.1138e-101	-1.86775e-100	3.67777e-101	-9.00806e-101	4.83988e-100	-4.32868e-102	3.25629e-100	-2.35116e-100	-1.1476e-99	2.73076e-100	5.23622e-198
-1.10547e-101	7.11507e-102	-2.6928e-101	-7.45448e-101	4.52133e-101	5.95718e-101	2.41851e-101	2.6347e-101	-3.03584e-101	-4.84443e-102	1.95971e-101	-1.98105e-101	-1.90267e-101	1.74553e-101	2.18365e-101	-4.2323e-101	3.44692e-102	6.03355e-102	-3.39305e-102	-9.49305e-101	-1.17193e-100	-4.31343e-101	-6.41913e-101	-1.9147e-102	1.68301e-101	5.74999e-101	4.61845e-101	6.21437e-102	3.11335e-101	4.42284e-101	5.54605e-200
3.32522e-102	5.60102e-102	-5.09114e-102	4.72028e-102	-1.21565e-102	2.6758e-102	2.29725e-102	-2.09093e-102	1.14647e-101	1.34065e-102	5.71148e-102	3.05966e-102	5.26733e-102	-9.66057e-102	6.70978e-102	2.64016e-102	-1.89011e-102	-2.1987e-102	-1.20104e-103	-1.26434e-102	5.67533e-102	7.31939e-102	8.33861e-102	-7.67486e-103	-2.20288e-102	-1.244e-102	-7.65938e-102	-5.67692e-103	-1.12374e-101	4.37987e-102	8.33974e-202
-1.2188e-103	3.94629e-103	-1.79153e-103	-2.93137e-103	-6.1114e-103	1.01128e-103	-5.76724e-103	6.29846e-103	1.30489e-102	3.42778e-103	-2.14441e-103	-1.57222e-103	-3.07629e-103	6.26956e-103	1.97033e-103	-2.61465e-103	-4.37387e-103	1.03113e-103	-1.67677e-103	2.00441e-103	-4.1244e-103	7.31553e-103	-8.90599e-104	3.07236e-103	2.48399e-102	7.73016e-103	-2.41174e-103	-7.19753e-103	-1.4733e-102	-9.09253e-103	1.53067e-203
4.87098e-104	3.16975e-105	3.29076e-104	-1.29257e-103	7.60973e-104	7.42819e-104	2.4143e-104	-8.75643e-104	1.21013e-103	-1.11762e-104	-2.24293e-104	6.21513e-104	-2.09536e-104	-1.2752e-103	9.21399e-104	1.18588e-104	-2.01178e-104	6.57366e-104	5.60577e-104	1.2017e-103	-1.91452e-103	1.10346e-103	9.63996e-104	8.1814e-105	2.37466e-104	1.02155e-103	2.92888e-105	8.93851e-104	4.40534e-104	-2.86062e-104	1.86454e-205
5.48443e-105	1.84836e-105	-6.44346e-105	6.62172e-105	2.18825e-105	4.49694e-106	-2.44116e-106	-6.16364e-105	-2.4198e-106	-3.67554e-105	1.63352e-105	-2.89212e-105	1.35444e-104	-6.66121e-105	7.18824e-105	-1.20932e-104	5.97764e-105	9.57273e-105	-2.05156e-104	-4.28944e-106	2.07125e-104	-2.8407e-105	-6.75954e-105	2.91769e-106	-4.3937e-105	1.55128e-104	3.08423e-105	1.26292e-104	-6.86873e-105	-2.2899e-104	2.64404e-207
3.3726e-106	2.57923e-106	-1.50636e-105	5.20334e-106	7.692e-107	5.16379e-106	3.19645e-106	-8.55512e-106	2.66161e-106	6.35615e-107	-9.77268e-107	1.2805e-105	-2.93161e-106	-2.19825e-105	5.57871e-106	5.74497e-106	-3.42674e-106	9.66126e-106	-1.86353e-106	-2.63393e-106	5.13472e-106	-2.38146e-105	1.69615e-106	1.97439e-105	6.71148e-106	1.56829e-106	1.29078e-106	-5.85647e-106	-1.25895e-105	6.5759e-107	2.45513e-209
-7.84302e-107	1.68834e-106	-3.94976e-107	3.81277e-106	-4.01183e-107	-1.09287e-106	-7.16561e-107	7.19228e-107	4.71708e-107	-2.89159e-108	-1.46475e-106	1.56845e-106	2.8881e-106	3.37254e-107	7.0505e-107	4.01341e-108	1.93364e-106	-3.48562e-107	7.04517e-107	1.70459e-106	5.23674e-107	-1.70802e-106	-8.49225e-107	-1.02008e-106	1.49098e-106	-2.95e-106	2.37461e-106	-3.06142e-107	-9.45654e-107	3.82438e-107	6.42416e-211
-5.73834e-108	-3.13328e-107	-2.14319e-107	-2.02383e-107	1.41667e-107	5.74692e-108	2.33416e-107	2.06649e-108	-9.00206e-108	2.38895e-107	5.34334e-109	-2.5803e-108	4.65202e-108	6.65019e-108	1.92366e-107	2.65161e-108	-1.44383e-107	-3.9293e-109	-1.26292e-107	-9.9683e-108	-2.73496e-107	8.03605e-108	1.68389e-107	5.10683e-108	-2.06956e-107	2.87777e-107	1.61515e-107	2.32536e-107	4.58332e-108	-1.83354e-107	7.773e-213
-3.84469e-109	1.00794e-108	7.32064e-109	6.93951e-109	2.64308e-108	-1.21108e-108	-5.20608e-108	2.30237e-109	-1.2916e-108	1.90718e-108	-2.41608e-109	1.35781e-108	1.62779e-108	5.74838e-108	-1.85527e-110	7.83478e-111	1.32701e-108	2.67065e-108	6.02187e-108	-1.23926e-108	3.75192e-108	-5.96425e-109	-2.01361e-108	4.06171e-108	1.46073e-108	-4.34901e-109	-2.67846e-108	-1.95971e-109	2.55433e-109	-2.01365e-109	1.7201e-214
2.06018e-110	1.27261e-109	1.53097e-109	5.99228e-110	4.77129e-110	-2.73001e-109	-1.52089e-109	-1.83712e-110	-6.82765e-110	-3.10164e-110	1.40525e-110	-9.12682e-111	-1.72336e-109	2.33681e-109	5.98225e-110	1.96049e-109	-2.65898e-109	9.45852e-110	6.93316e-110	-4.94797e-109	1.53842e-109	4.89755e-109	5.07357e-110	1.72384e-109	7.33976e-110	5.29833e-109	2.47149e-109	-2.04442e-109	-5.64935e-111	-9.65618e-110	1.29959e-216
9.70604e-111	1.79162e-110	4.49984e-110	-5.29677e-110	-8.09096e-111	1.39928e-111	-2.04186e-110	-1.96819e-110	3.01513e-111	9.9982e-111	5.98832e-111	4.6767e-110	-6.12025e-111	2.74075e-110	8.17157e-112	-6.17733e-110	3.51229e-111	8.57323e-111	-1.52404e-111	4.7245e-111	-1.20059e-110	5.42143e-110	3.20251e-111	-4.46084e-110	-6.12272e-111	-4.62137e-110	-4.16311e-110	-9.60142e-111	-2.36492e-110	-1.85959e-111	2.28099e-218
3.21087e-111	-6.77209e-113	3.26428e-112	9.01343e-111	-8.27278e-112	1.34949e-111	3.65847e-112	-2.15698e-111	-4.84257e-111	6.15253e-111	1.92128e-111	-6.61633e-112	2.94575e-111	6.48362e-111	1.30892e-111	7.24213e-112	-1.44285e-111	-1.80594e-111	1.72711e-112	-1.63225e-111	1.42679e-111	2.26448e-111	1.06588e-111	-1.57708e-111	4.31067e-111	1.52592e-112	2.3696e-111	-1.64275e-111	7.98005e-112	1.1283e-111	2.64993e-220
-1.37262e-112	-4.67311e-112	1.89928e-112	7.41637e-112	-1.32296e-113	-1.87396e-112	1.64948e-112	-5.90041e-114	2.98808e-112	3.77243e-112	8.25393e-113	1.68559e-112	8.16284e-112	5.8896e-112	-2.34768e-113	-1.65348e-112	3.52509e-112	2.81063e-112	4.05985e-112	8.33854e-112	-2.05416e-112	-1.45962e-112	1.22247e-112	5.17679e-112	-3.21024e-112	1.5648e-112	-2.74616e-113	4.53348e-112	-3.54014e-112	-7.6669e-112	4.65055e-222
-2.64964e-113	5.22688e-113	7.12037e-113	1.77102e-113	-8.95704e-113	-3.51954e-113	-5.34654e-113	3.52963e-113	-6.36781e-114	1.0489e-112	-4.16451e-114	9.64414e-113	-9.81103e-113	-2.27741e-113	-7.6265e-113	-7.91222e-113	7.56547e-115	8.18515e-113	-5.60521e-113	2.65014e-113	-4.36627e-113	5.19719e-114	-2.95311e-113	1.21726e-113	7.65034e-113	5.33665e-113	-1.96856e-113	4.63502e-113	-6.12927e-113	-1.86447e-113	9.36045e-224
-2.36821e-114	-4.94686e-114	4.28109e-114	-1.50418e-113	-4.04071e-114	6.26272e-116	-2.63021e-113	1.62049e-114	-7.71535e-114	4.91229e-114	-4.88974e-114	2.37002e-113	2.37929e-114	1.46851e-114	-1.46114e-113	-1.78547e-113	-3.11399e-114	-3.10352e-113	-1.32659e-113	1.45086e-113	-6.20341e-115	-4.79363e-114	5.73885e-114	4.22726e-114	1.16851e-114	8.54626e-114	6.65643e-115	2.8821e-114	1.0055e-113	-4.92118e-114	3.8368e-225
2.2906e-115	-2.87682e-116	2.60554e-116	1.0675e-116	-1.6036e-115	2.86931e-115	-6.40774e-115	-4.1937e-116	7.26933e-115	8.88168e-115	4.32719e-115	2.65197e-114	-3.4505e-115	-6.8762e-115	1.1082e-114	2.47137e-115	-5.93248e-115	-2.53162e-115	1.38833e-114	-4.6995e-115	1.91053e-115	-3.43849e-114	2.84538e-115	4.92e-115	-6.3683e-115	-9.20089e-115	-2.05775e-115	-1.44789e-114	1.28445e-115	-8.1304e-116	2.9154e-227
-3.27146e-116	-7.69064e-116	-4.25184e-116	-2.94095e-115	-1.68632e-115	3.77475e-116	2.97429e-115	2.67407e-115	1.84561e-115	-3.15907e-115	-4.65553e-116	7.20142e-116	-3.38232e-115	-1.34443e-115	1.0951e-115	1.07112e-116	6.12386e-117	2.97057e-116	-1.02037e-115	6.5135e-118	1.52446e-115	-7.82688e-116	4.61703e-116	-6.84741e-116	9.12678e-117	3.6151e-116	6.07507e-116	8.35016e-116	2.31849e-115	6.82305e-116	6.88893e-229
2.12385e-116	-3.57509e-117	9.81164e-117	9.17759e-117	-4.63666e-117	-2.07691e-116	9.32144e-117	1.37724e-116	-1.98646e-116	8.22598e-117	-1.71337e-116	-1.30178e-116	2.35713e-116	3.35381e-116	-1.44162e-116	-7.62871e-117	2.23829e-116	2.34051e-116	5.32495e-116	-1.15937e-116	1.63558e-119	-2.99257e-117	1.22795e-116	-1.3758e-118	-1.63e-116	-1.91517e-116	8.78332e-117	-3.8599e-117	-1.5111e-116	2.88726e-117	9.38518e-231
7.7774e-118	2.09583e-118	3.06354e-118	-9.66979e-119	2.69577e-117	-6.08799e-118	-1.66267e-117	-4.92527e-118	-3.58772e-118	2.19699e-117	-2.45807e-117	-1.08876e-117	1.80077e-118	-1.39365e-117	-9.63842e-118	1.78633e-117	2.47606e-117	-2.38191e-118	8.43711e-118	3.08007e-117	7.3831e-117	-2.41483e-117	-3.37128e-117	1.06276e-117	-8.74144e-118	3.93381e-118	1.44092e-118	-1.30907e-117	8.52672e-118	7.71543e-118	1.22873e-232
1.42896e-118	1.94295e-119	8.1586e-118	1.3375e-118	-4.71729e-118	4.01043e-118	3.40255e-118	2.04051e-118	-9.0287e-119	2.2681e-119	2.76982e-118	1.41814e-118	-1.7898e-118	1.53142e-118	1.52556e-118	-5.33591e-119	-1.52456e-118	3.45986e-118	3.01487e-119	5.56653e-118	1.0839e-118	-9.42332e-119	2.79305e-118	-3.48975e-119	3.64341e-118	1.45409e-118	-4.14463e-118	6.5045e-118	3.65653e-118	-2.90767e-118	2.95277e-234
3.2034e-119	-2.164e-119	2.1757e-119	-8.24857e-119	1.73006e-119	1.1712e-120	3.54724e-119	1.53105e-119	7.61963e-119	-2.29983e-119	-1.48198e-121	-6.68313e-119	-1.88755e-119	-2.78347e-119	-8.67862e-120	-9.31021e-120	-5.34971e-119	4.00374e-119	-4.8186e-119	-2.98558e-119	-3.64076e-119	1.54809e-119	4.92789e-119	-1.13581e-119	-2.64569e-119	-3.66264e-119	-4.75874e-119	8.97318e-120	3.5601e-119	-1.37098e-119	4.03021e-236
-1.37338e-120	-1.67308e-120	4.09946e-121	-1.27754e-119	1.44514e-120	1.25585e-120	4.39196e-120	1.30726e-120	-6.85785e-120	-1.84321e-120	-3.07367e-120	-2.90814e-120	1.06268e-120	-2.07142e-120	-4.14018e-121	-5.19636e-120	1.65514e-120	-1.152e-119	-1.34762e-120	6.36647e-120	-5.32722e-120	-3.59168e-120	1.27611e-120	3.68709e-120	2.7053e-120	3.75232e-120	-9.50025e-121	8.75065e-120	-2.4503e-120	1.65294e-121	6.3286e-238
-2.57664e-121	-2.14785e-121	-7.08291e-121	1.41223e-121	1.35677e-121	-4.26709e-121	-3.47051e-121	-2.00707e-122	-5.22375e-121	2.77645e-121	-9.05228e-121	-5.18553e-121	-1.35786e-121	-7.86556e-122	-1.81375e-121	-2.68061e-121	8.54389e-122	-5.79213e-122	3.4834e-122	-4.29201e-121	6.28077e-121	-9.13735e-122	-2.71291e-122	9.41683e-122	-4.66137e-121	6.22969e-122	2.0354e-121	-5.99115e-121	-4.47143e-121	6.82361e-121	4.41876e-240
5.33946e-122	-2.31215e-122	3.54507e-122	6.10654e-122	-5.30914e-122	-3.90805e-124	-3.76642e-122	-1.07253e-121	-1.41163e-122	6.06714e-122	-2.08119e-122	-7.43372e-123	-1.15025e-121	2.95053e-122	9.47976e-123	-1.02915e-121	-2.80923e-122	-2.29539e-122	5.72679e-122	4.57984e-122	-3.0411e-124	-6.35668e-123	-5.89715e-122	1.3391e-121	1.72895e-122	1.00963e-122	-4.85819e-124	-2.37957e-122	3.62611e-122	9.20486e-123	8.37737e-242
1.40869e-122	9.68268e-123	-1.93466e-122	5.42379e-123	1.55946e-123	-2.45194e-123	-2.18167e-123	1.63117e-123	-7.9315e-123	-4.01812e-123	-7.47841e-123	-4.50551e-123	-5.17565e-123	-1.88375e-123	-2.03317e-123	1.27553e-123	5.99721e-123	-4.62483e-123	2.57359e-123	2.15901e-122	-8.0074e-123	5.94244e-123	3.06566e-123	-5.46224e-123	1.27267e-123	1.10964e-122	1.24867e-123	8.37781e-123	2.47376e-123	1.93234e-125	1.77454e-243
-1.33483e-123	3.54791e-124	1.06185e-124	9.23726e-124	1.70081e-124	-8.8407e-124	-1.5372e-123	4.31251e-124	-6.34534e-125	6.17885e-124	3.35654e-124	1.41309e-124	-8.11352e-124	-4.22536e-124	1.13987e-124	-6.4485e-124	-9.35929e-124	4.55804e-124	-3.7673e-124	4.01159e-123	-1.5072e-123	4.21465e-123	9.07358e-126	-9.33486e-124	4.23626e-125	2.25635e-123	2.9323e-124	-5.7548e-124	7.84006e-124	-9.5279e-124	5.31732e-245
-4.92474e-125	1.27504e-125	1.53567e-124	-1.61232e-125	7.329e-125	-5.42266e-125	-7.77808e-125	-9.41331e-126	-5.32138e-125	7.77577e-125	4.4267e-125	-7.29158e-125	2.26216e-125	1.43072e-124	1.12381e-124	3.51653e-126	1.67072e-124	4.4747e-125	7.0324e-126	9.60448e-125	-2.6846e-125	4.27671e-125	7.5821e-125	1.13738e-124	-1.20517e-124	1.80044e-125	-5.41837e-125	1.49909e-125	-3.90262e-125	6.64976e-125	1.75037e-247
-4.64199e-126	2.92782e-125	-4.91596e-126	-1.3994e-125	2.75324e-126	1.48738e-125	3.54479e-126	-1.81213e-126	-3.29097e-125	2.86035e-125	4.76784e-126	1.90528e-125	-2.47353e-126	1.22077e-125	8.49893e-126	9.62616e-126	-2.82504e-126	-1.49097e-125	5.76264e-126	6.80721e-126	-4.57426e-126	-2.74831e-125	1.56633e-126	6.77147e-126	-1.54374e-125	7.23961e-126	6.88133e-126	5.5778e-127	-1.44748e-125	1.22922e-125	5.7838e-249
-5.08572e-127	1.29849e-126	3.6293e-129	-2.52594e-127	1.58105e-126	5.70101e-127	6.53531e-127	-1.78811e-126	-2.81929e-126	3.01166e-127	2.03385e-126	1.12964e-126	1.74076e-126	3.10892e-127	-1.51547e-127	2.60788e-126	2.95141e-127	8.834e-128	2.20301e-126	7.65184e-127	-1.77689e-126	1.01597e-126	2.1874e-126	1.31305e-126	1.85877e-126	-8.83096e-127	-1.97787e-126	1.10077e-126	3.3539e-126	-2.69989e-127	6.87725e-251
-1.36967e-127	6.95868e-128	-2.81768e-127	2.79846e-127	-2.08978e-127	-2.67764e-127	-2.14877e-127	8.42103e-128	-1.45671e-127	1.073e-130	3.43441e-128	-1.24603e-127	-1.55922e-127	-1.44815e-127	-3.51809e-127	-7.7228e-128	-1.51192e-127	-3.26231e-128	1.35915e-127	-1.86094e-128	1.74049e-127	-3.59584e-127	2.37945e-127	3.605e-127	-2.98254e-127	6.85328e-128	9.03994e-128	4.38838e-127	-1.75103e-128	-5.48936e-128	1.24952e-252
2.9328e-128	1.59894e-128	-5.38905e-128	-1.77095e-128	-4.62412e-129	4.39418e-130	1.20515e-128	-3.13728e-128	2.35778e-128	7.33628e-129	2.07564e-129	-6.2988e-129	3.62217e-128	1.1281e-128	-2.05811e-128	2.00134e-129	-1.13622e-128	-3.50746e-128	9.25004e-129	-6.32654e-129	3.22708e-128	-9.58624e-129	-1.14369e-128	8.64819e-129	-2.09422e-128	6.23311e-129	7.45208e-129	-1.44391e-128	2.53105e-128	-6.29835e-129	1.22508e-254
3.96718e-130	-5.47505e-129	2.72138e-129	-4.2482e-129	-4.01586e-129	2.18608e-129	-2.90127e-129	-1.19749e-129	-7.72373e-131	4.91212e-130	-2.83042e-129	3.12012e-130	-9.73658e-130	2.11653e-129	-6.88376e-129	1.58815e-129	-1.89387e-129	8.13655e-130	2.87279e-129	-4.97008e-131	-2.70642e-129	8.40674e-129	1.2654e-129	-3.57603e-130	1.39214e-129	-6.59642e-129	3.87479e-129	1.31107e-130	-1.87806e-129	2.96936e-129	3.15094e-256
1.09714e-130	-2.91264e-130	2.65559e-130	5.58126e-130	2.16866e-130	1.0996e-130	3.08043e-131	1.95096e-130	-6.92076e-131	-3.53117e-130	5.51154e-131	-5.61754e-130	3.00765e-130	6.25753e-131	1.18799e-130	2.32029e-130	1.48347e-130	1.58042e-130	-2.88465e-130	8.08717e-131	2.41271e-130	-7.69299e-131	-1.98594e-131	-2.56025e-131	-6.24427e-131	-2.06649e-130	-4.07961e-130	2.67581e-130	-4.31766e-130	-1.96596e-130	1.89907e-258
-2.24245e-131	-1.14566e-131	-2.21382e-131	-3.6647e-131	4.03329e-131	1.57479e-131	1.38852e-131	5.04854e-131	5.59136e-131	-9.47355e-131	-1.24549e-131	1.93762e-131	-2.84238e-131	-1.87388e-131	4.05537e-131	-8.08514e-132	3.01668e-131	1.13438e-131	-7.20444e-131	-7.57663e-133	3.59363e-131	-6.03601e-132	-2.00597e-131	2.61754e-131	3.2309e-131	-2.46751e-131	-1.03418e-130	1.59249e-131	-6.31561e-131	-1.07629e-131	4.79355e-260
1.54036e-132	5.23484e-132	-4.5323e-132	-3.68185e-132	-1.71678e-133	-1.99385e-132	-1.48849e-132	-6.19502e-132	-1.32567e-132	7.03387e-132	4.5454e-132	7.86855e-132	-5.14144e-132	4.9927e-132	-1.52019e-131	1.02469e-132	-2.71615e-132	7.31204e-133	-3.21448e-132	1.30194e-131	3.74763e-132	-2.98063e-132	1.98561e-132	3.54347e-132	-1.86334e-133	7.98057e-132	2.00452e-132	-6.20799e-132	7.01341e-132	-3.92262e-133	9.08589e-262
-2.0108e-134	-9.84215e-133	-2.14712e-133	1.12266e-132	4.15981e-134	2.36008e-133	7.54472e-133	-7.76804e-134	-4.1083e-133	1.12078e-132	-2.73331e-133	9.35735e-134	8.6423e-133	-1.06883e-132	-1.7212e-133	-1.32337e-132	-1.78387e-132	6.61548e-133	-1.1135e-132	3.02703e-133	1.6248e-133	-2.8916e-133	-6.53445e-133	-2.54308e-134	1.05998e-132	-7.18027e-133	9.44369e-133	-7.65869e-133	-4.09952e-133	-8.43361e-133	1.75727e-263
4.65603e-134	1.88049e-134	-6.19935e-135	-4.31192e-134	6.3699e-134	-1.09857e-133	-1.81132e-133	1.96812e-134	-1.07574e-134	-2.0376e-134	1.26848e-133	-1.12191e-133	-1.58499e-133	7.76982e-134	-2.65574e-134	6.70756e-134	1.48603e-134	-1.21382e-134	-4.96277e-134	-2.55929e-133	4.49471e-134	-1.62768e-133	-2.04928e-134	-2.57452e-134	-2.53513e-134	9.11947e-134	-4.38416e-134	-2.32444e-135	7.4614e-134	-5.50629e-135	2.33724e-265
-4.77971e-136	-5.28691e-135	-1.08434e-134	-3.97808e-136	-1.06715e-134	1.57689e-134	-7.08548e-135	2.48467e-135	-1.69666e-134	3.00654e-135	1.83559e-134	1.13012e-134	-1.10791e-134	-5.2817e-135	1.52565e-134	2.52388e-135	-1.17272e-134	-1.04747e-135	-9.45063e-135	6.49188e-135	-1.19726e-134	9.12612e-135	-2.81368e-135	-1.65016e-134	2.83051e-134	-1.22822e-134	1.23368e-134	-1.41951e-134	-4.40328e-135	2.1605e-135	3.82289e-267
1.0256e-136	2.5398e-136	-7.25818e-136	1.39529e-136	-1.39556e-136	-4.84244e-136	1.57897e-135	-3.72111e-136	-6.98684e-136	1.00707e-136	-1.26773e-135	1.36545e-135	4.66193e-136	-1.34757e-135	1.07049e-135	1.39155e-135	2.14218e-135	-2.74201e-135	2.18807e-135	-1.03229e-136	-1.0791e-135	3.10113e-135	7.43368e-136	8.33038e-137	6.53867e-136	-7.71217e-136	-1.90921e-136	-6.14951e-136	2.99522e-135	-1.76238e-135	5.43535e-269
1.08729e-138	6.10662e-137	2.85177e-136	-1.22058e-136	-1.16272e-136	-1.49528e-136	5.19959e-137	-3.33239e-137	-4.54524e-137	2.309e-136	-1.25404e-136	-1.52912e-136	-7.11705e-138	-2.50619e-136	2.21445e-136	-1.8763e-136	-1.26562e-136	-2.87788e-136	2.55223e-137	-2.21961e-136	1.09628e-137	4.35626e-137	-2.20064e-136	1.24449e-136	-5.21726e-136	-3.34385e-137	2.76559e-136	-3.42946e-137	2.88203e-137	-5.73879e-137	9.51031e-271
4.37251e-137	2.60587e-137	-7.16854e-137	-1.03502e-138	1.28551e-137	1.07442e-137	-4.09191e-137	-7.06268e-138	-2.86539e-137	4.23808e-137	-7.5596e-138	1.73482e-138	7.9712e-138	4.31443e-137	4.21162e-138	-5.46009e-138	2.22661e-137	-4.12613e-137	3.01181e-137	1.96123e-138	1.36754e-138	8.08612e-138	-2.22883e-137	2.23382e-137	-5.84277e-138	-2.81535e-137	-7.71922e-138	-2.49301e-137	7.60183e-138	-4.39337e-138	2.01428e-272
-2.60814e-138	-1.12964e-138	-8.7965e-139	-1.40149e-138	-3.99802e-138	-2.32242e-139	-4.06451e-138	-6.05151e-138	-6.9024e-140	1.27998e-138	2.30377e-138	-8.59311e-138	2.88149e-138	-3.68624e-138	1.63251e-138	-4.57827e-138	-1.73925e-138	-7.28048e-140	3.03789e-139	7.95998e-139	-1.51995e-138	-2.14565e-138	2.93396e-138	1.14217e-138	1.12962e-139	-3.46167e-138	1.08309e-139	4.96898e-139	2.6658e-139	-4.32898e-138	2.57953e-274
-2.88257e-139	1.14704e-139	1.42974e-139	-2.94445e-139	1.47359e-140	2.39594e-139	4.85131e-140	-1.43084e-139	-1.92997e-139	6.85322e-140	-6.93653e-140	-1.77881e-140	-1.94823e-139	3.36622e-139	1.07533e-139	-1.83972e-140	1.69754e-139	1.16673e-139	-2.72203e-139	3.93769e-139	-5.11013e-140	-2.55927e-139	-1.86866e-139	6.79745e-140	-8.92781e-140	-3.71481e-139	-3.25507e-139	3.76739e-139	-1.04595e-139	2.52511e-139	1.34187e-276
3.06132e-140	-1.21297e-140	-3.85019e-140	3.6252e-142	1.33372e-140	4.18628e-140	-1.26666e-140	1.66706e-140	-1.10803e-140	-5.125e-141	-1.34483e-140	2.26196e-141	-4.3491e-140	-4.50449e-141	3.92107e-140	-5.30304e-141	1.78827e-140	-1.8112e-140	-1.53551e-140	-3.27921e-140	2.7991e-140	2.331e-141	3.40618e-140	2.94721e-140	4.9692e-140	6.41468e-140	7.16753e-141	-4.03401e-141	-2.50266e-140	4.63783e-140	2.29536e-278
3.1782e-141	1.52222e-142	-5.06044e-141	2.68652e-141	-9.93862e-142	3.87249e-141	7.28362e-141	1.01463e-140	-2.81158e-141	-3.01746e-141	5.52608e-141	-1.04022e-141	3.71473e-141	-6.85206e-141	-1.24418e-141	6.6651e-141	-2.39114e-141	8.97906e-142	-1.74251e-141	-2.31733e-142	4.2784e-141	5.84149e-142	7.7422e-141	-8.40632e-141	1.48048e-141	-7.25844e-141	-1.2861e-140	1.73358e-141	-8.40812e-141	5.16314e-141	8.49794e-280
3.03415e-142	1.85259e-142	6.55618e-142	-4.27185e-142	-5.14781e-142	-3.72339e-142	-1.79828e-142	7.72861e-142	8.26731e-142	1.37995e-141	-3.95605e-142	6.71334e-143	6.82982e-142	1.15803e-141	1.7245e-142	-7.00243e-143	3.50634e-142	2.06717e-142	-7.96314e-142	2.7868e-142	-2.78436e-142	-2.89254e-142	-2.30694e-142	-6.65155e-142	1.74986e-142	1.34642e-142	-2.50517e-142	1.71771e-141	-1.49284e-141	7.61403e-142	1.37676e-281
-6.32917e-144	-5.26497e-144	2.49721e-143	-2.76256e-143	1.28723e-143	2.06306e-144	-2.12841e-143	-1.04308e-142	-2.00674e-143	4.1951e-143	6.45298e-143	-3.22786e-143	-3.29728e-143	1.75652e-143	8.83501e-143	-1.74756e-142	9.66952e-143	-1.50657e-143	4.92575e-144	-3.14824e-143	-2.31209e-144	4.12594e-143	1.06943e-143	-6.44844e-143	-8.68722e-143	-1.1023e-143	-1.57403e-143	-1.44174e-144	2.99622e-143	-3.09104e-143	8.64113e-284
-1.44231e-144	1.53947e-144	-1.98658e-144	9.90384e-145	4.93323e-144	-5.369e-144	-4.21986e-144	-2.21894e-143	-4.79742e-144	-1.91223e-144	-3.64254e-144	1.03707e-144	-7.56807e-145	-4.11823e-144	3.22614e-144	-5.32349e-144	1.16979e-143	3.19129e-144	2.76056e-144	7.90878e-144	7.83729e-145	-2.08976e-144	5.69003e-144	-4.54894e-144	4.15382e-144	1.9871e-143	4.07463e-144	1.5652e-143	-2.30295e-143	-1.44601e-143	2.35841e-285
-2.17614e-146	-4.02209e-145	7.95655e-145	-5.97862e-145	-6.81731e-146	-4.70777e-144	5.0593e-146	2.3001e-144	-7.18669e-145	-1.92129e-144	-9.42695e-145	1.86537e-145	2.01822e-144	-1.0707e-145	2.03375e-145	8.80743e-145	2.75506e-144	-1.19625e-144	8.69746e-145	1.04637e-144	-4.49565e-145	-9.36068e-145	1.43995e-144	5.52003e-145	1.1557e-146	-4.9118e-145	7.36061e-145	-3.41605e-145	-2.35618e-145	1.40122e-144	5.58946e-287
9.84535e-147	-6.45595e-147	-4.93067e-146	-7.87507e-147	9.01413e-147	-1.65045e-145	3.83286e-146	6.24994e-146	4.33658e-146	1.0365e-145	-6.92362e-146	4.43383e-146	-4.19429e-147	5.55849e-146	1.62872e-146	-8.52224e-146	1.38783e-145	2.42278e-145	2.12413e-146	1.38953e-145	-7.16586e-146	7.9546e-146	5.4026e-145	-1.09945e-145	3.21217e-145	4.11761e-146	5.24159e-145	-8.56745e-146	-7.47385e-146	-1.93194e-145	9.08365e-289
-2.18202e-147	-1.65018e-147	1.02219e-147	-3.32671e-147	-3.48071e-147	-5.83485e-147	3.26606e-147	3.03188e-146	-4.59601e-146	2.12156e-146	1.61967e-146	-5.89007e-148	-9.87428e-147	-5.02293e-147	-4.27385e-147	-9.17848e-147	9.32528e-147	-3.45597e-146	-3.52484e-146	6.70091e-147	3.16593e-147	-2.17735e-146	-4.60123e-146	1.68592e-146	-1.82743e-146	1.89792e-146	1.40458e-146	5.91025e-147	8.31946e-147	1.50466e-146	1.07222e-290
8.15649e-148	3.59976e-148	3.0485e-148	3.7052e-148	1.90835e-147	-1.24803e-147	7.61196e-148	1.4258e-148	9.55731e-148	1.98561e-147	-1.2031e-147	2.48547e-147	1.19743e-147	4.56049e-148	-3.39071e-148	-6.1079e-148	1.57764e-147	2.3264e-147	1.05921e-147	-1.0158e-147	-3.76712e-147	7.47396e-148	-1.65918e-147	-4.53159e-148	7.60039e-147	2.55722e-147	-1.62089e-147	1.74757e-147	-5.4985e-148	2.29527e-147	1.24755e-292
-5.75732e-148	-1.71762e-148	2.24773e-148	4.89987e-149	1.59459e-148	-3.05198e-148	-2.24798e-148	-2.36827e-148	-8.09629e-148	7.70082e-148	-1.47095e-148	-1.56197e-149	2.1369e-148	3.27552e-148	-3.38344e-148	-4.00433e-149	-5.46684e-148	-1.81743e-148	1.29698e-147	-6.56703e-148	-8.93542e-150	-2.20994e-148	-2.32775e-149	6.48312e-148	-3.87705e-148	1.47713e-150	-9.36624e-149	4.10767e-149	-1.04954e-149	7.1381e-148	5.76402e-294
4.33079e-150	-6.56645e-149	1.00635e-149	1.1022e-149	-2.53628e-149	1.23695e-149	1.90148e-149	2.55656e-149	2.56454e-149	5.65195e-150	-1.60071e-149	-2.40524e-149	-1.82647e-149	-3.44641e-149	2.37628e-149	6.26005e-150	5.96759e-151	-7.5052e-149	-2.40805e-150	-6.85945e-150	-9.37415e-150	-1.10846e-148	-3.3935e-149	2.61071e-150	4.32503e-149	-3.16176e-149	-5.45467e-149	-2.47825e-149	-2.66819e-149	-2.60434e-149	3.70834e-296
7.27087e-151	-2.96899e-150	-4.66637e-150	1.46606e-150	-9.96908e-151	-3.6076e-150	1.60822e-149	7.66794e-150	-3.49427e-150	5.89273e-150	5.35478e-150	3.88172e-150	-4.73097e-150	-2.54948e-150	-3.74896e-150	3.7727e-151	5.9421e-151	-1.95505e-150	4.86521e-150	1.04583e-150	-1.10314e-149	-3.81535e-151	-1.66224e-151	6.11501e-150	-6.09605e-150	-6.47769e-150	-3.34839e-150	-3.56869e-150	-9.57159e-151	5.83306e-150	8.24672e-298
4.42901e-151	-1.30169e-151	3.93788e-152	2.78568e-151	-5.00857e-151	-1.46213e-150	-3.0287e-151	9.24075e-151	-4.67408e-151	3.43843e-153	1.49091e-151	1.37871e-151	-2.23953e-151	1.37993e-151	-4.17468e-152	4.02928e-151	-5.75445e-152	7.4118e-151	-1.05132e-150	-6.3397e-151	-1.52353e-150	-5.48104e-151	-1.27702e-150	8.12138e-152	-2.87706e-151	-9.1993e-152	-5.12885e-151	-4.12963e-151	3.30763e-151	4.17793e-152	1.10744e-299
8.7946e-153	-1.21318e-151	-1.37909e-151	-2.19014e-152	3.17092e-152	-9.36897e-152	2.6632e-152	-2.77577e-152	-2.67631e-152	3.79558e-152	1.62453e-151	1.52482e-152	-3.91346e-152	6.29947e-152	1.24264e-151	-1.00066e-152	2.28639e-152	9.76274e-152	-1.24013e-151	4.54005e-152	-7.15038e-152	1.6987e-152	1.0675e-151	-7.22456e-152	-2.05058e-152	2.85182e-152	1.31848e-152	7.05238e-152	7.14933e-152	1.48992e-151	1.78581e-301
1.44994e-152	-7.35113e-153	-4.58047e-153	-9.31297e-153	-1.55018e-152	-9.0634e-154	-3.84682e-153	-9.79416e-154	-3.8882e-153	7.52051e-153	-1.46083e-152	-1.22293e-153	-6.29872e-153	1.07135e-152	5.70839e-153	-1.14246e-152	4.16783e-153	1.07734e-152	-1.18539e-152	3.70719e-154	3.98882e-153	3.78155e-153	8.47782e-154	9.92964e-154	-7.30865e-153	-9.08023e-153	-1.01127e-153	-7.51445e-153	8.47696e-153	3.13061e-153	1.81402e-303
3.90248e-154	-8.32035e-154	-2.4909e-154	-3.73293e-154	-1.59195e-154	2.23228e-153	-2.53998e-153	-3.62603e-154	1.17424e-155	-1.46614e-153	2.40656e-153	-2.99051e-154	-3.01417e-154	-2.66111e-154	1.14766e-153	6.30061e-154	3.75089e-154	-3.58284e-155	3.08814e-155	6.10313e-155	1.14805e-153	7.06406e-155	-5.62138e-154	2.03618e-154	-8.79412e-154	6.95818e-154	-3.20591e-155	4.93303e-154	-3.50569e-154	1.53697e-154	2.60194e-305
-2.17835e-155	-1.14985e-154	4.74666e-156	7.97502e-155	-1.47731e-154	-4.02287e-155	-9.32842e-155	-3.08916e-155	-4.20212e-155	-8.09155e-155	-1.90748e-157	1.91087e-155	-1.06783e-154	1.61598e-154	9.83598e-155	-4.01022e-156	1.15018e-154	-1.16842e-154	-3.14009e-155	9.83754e-155	6.21985e-156	-1.2573e-154	9.5503e-155	-8.94858e-155	-1.35091e-154	-1.35755e-154	-7.42429e-155	-2.51031e-155	-8.92225e-155	-4.5908e-155	2.32473e-307
1.11503e-156	-5.51915e-157	-9.7522e-156	1.23151e-155	-1.72035e-155	-1.80136e-155	-8.93024e-156	-2.29816e-155	-1.56333e-156	-8.65761e-156	-2.09931e-157	-2.66757e-156	5.5979e-156	-6.03267e-156	-1.71287e-155	-7.18474e-156	1.05886e-156	-5.43829e-156	7.10299e-156	7.48402e-156	2.91056e-156	2.42067e-155	3.21985e-155	8.3131e-156	-2.941e-156	1.14365e-155	1.25785e-155	-8.59161e-157	-2.70014e-156	-1.98896e-156	0
1.75708e-157	-1.47351e-157	5.59925e-157	-2.44208e-157	-1.26587e-156	-6.39355e-157	-1.13918e-156	-3.456e-157	-3.11914e-157	-4.1766e-157	-9.72955e-158	-3.70643e-157	2.77411e-157	-1.04712e-156	5.77954e-157	-1.55446e-156	-2.32704e-156	4.8977e-157	-1.04019e-158	-1.71691e-156	-1.43507e-156	3.72497e-157	-7.11499e-157	-1.82912e-156	-1.78578e-157	-4.51149e-156	3.67129e-157	1.99608e-156	-1.37501e-156	5.74608e-158	0
1.91356e-158	2.71926e-157	-1.56621e-157	5.98861e-158	-2.09772e-158	1.28839e-157	1.24427e-157	1.31069e-157	3.06406e-157	9.42903e-157	1.30113e-158	-5.93587e-160	-8.2345e-158	-2.26914e-158	-3.57315e-158	-2.53267e-157	-1.08397e-157	1.57645e-157	-9.03541e-157	-1.92794e-157	5.34297e-157	-6.1246e-158	-6.20824e-158	-3.12585e-157	-1.02118e-157	5.89217e-159	-4.44166e-157	-3.62479e-158	4.66331e-158	3.14552e-157	0
4.25906e-158	-7.35855e-158	6.42955e-160	-5.30035e-158	8.54275e-159	-9.0985e-159	-9.08416e-159	1.8359e-158	-1.52246e-158	-9.24303e-159	9.70841e-159	-1.6471e-158	1.45598e-158	3.05691e-158	4.47346e-159	-1.33018e-158	-2.1297e-158	2.11458e-158	1.53933e-158	3.91189e-158	2.5055e-158	1.37677e-158	-2.4945e-158	1.28144e-158	-3.51956e-159	-2.70257e-158	1.20188e-158	-1.29209e-158	-3.62687e-160	-7.47135e-159	0
-3.91276e-159	-1.32032e-159	-4.27044e-160	4.46249e-160	-2.10969e-159	1.95771e-159	5.23207e-160	7.9197e-159	5.53914e-160	5.6996e-161	2.85507e-159	1.11487e-159	2.12666e-159	2.49374e-159	-1.29664e-159	5.72733e-159	2.171e-160	-2.32358e-159	2.38152e-159	1.31809e-159	-3.23157e-159	-1.08186e-160	-2.00371e-162	-3.06067e-159	9.41145e-160	2.51816e-159	2.68773e-159	-2.60839e-159	1.96723e-159	1.18906e-159	0
4.80317e-160	1.46972e-160	1.54598e-160	2.64123e-160	-7.94533e-162	3.88192e-160	6.65709e-160	5.69842e-160	1.87679e-160	3.55566e-160	-3.5735e-160	4.82484e-160	-3.71499e-160	-7.18899e-161	-1.70276e-160	3.43417e-160	-1.88731e-160	9.672e-161	3.6924e-160	-1.36221e-161	1.76884e-160	-2.71776e-160	7.52428e-161	4.58003e-161	7.183e-161	3.60825e-160	-3.34967e-160	-1.96614e-160	-1.09465e-159	7.16376e-160	0
1.04904e-160	6.1665e-161	8.64256e-162	5.52643e-161	3.38533e-161	5.11125e-161	6.08134e-161	4.92924e-161	2.0467e-161	1.90657e-163	1.15454e-162	-3.17829e-161	-2.00757e-161	-1.64195e-160	-3.7517e-161	-2.46618e-161	-7.44161e-161	3.3265e-161	4.9867e-161	-5.43717e-161	2.47698e-161	-1.12258e-161	2.80537e-161	-1.23377e-161	-6.53641e-161	1.01926e-160	-2.94174e-161	-4.5453e-161	9.71675e-161	1.2711e-160	0
1.08216e-162	3.01834e-162	1.06844e-162	4.08419e-162	9.11185e-164	-4.88848e-162	-9.61292e-162	-3.63161e-162	1.0808e-162	2.79597e-162	-1.89652e-163	-5.56672e-162	-6.61972e-163	3.00226e-162	-1.12062e-162	1.54349e-162	-7.93022e-162	-2.5454e-163	-2.25071e-162	2.89867e-162	8.84007e-163	7.48866e-162	2.69319e-162	2.40374e-162	1.31273e-162	-2.16419e-162	9.92794e-162	-5.10042e-162	-5.06937e-162	8.55354e-163	0
2.53082e-162	1.07475e-162	1.86087e-162	-7.47198e-163	-1.08556e-162	-2.70703e-162	-5.24729e-163	2.67909e-162	1.24966e-162	-3.59241e-163	6.97354e-163	7.27107e-163	-3.88626e-163	-5.57616e-163	2.27179e-163	-9.66382e-163	-1.12165e-162	-3.89854e-163	1.55491e-162	1.30397e-163	-6.8954e-165	3.39605e-163	7.85825e-163	4.4141e-164	7.89588e-163	-5.20975e-163	9.58289e-163	-2.42822e-162	-5.19564e-163	-6.85423e-163	0
1.38761e-162	2.82024e-163	1.15523e-162	-1.25366e-162	-1.12997e-162	8.95178e-163	-3.96665e-164	-2.35952e-163	-3.08853e-163	-2.8419e-163	1.27112e-163	5.99361e-163	-3.58449e-163	-6.93782e-163	-6.67664e-163	8.85978e-163	4.76019e-163	-1.76587e-163	-5.4609e-163	4.85455e-163	-6.39375e-163	9.91177e-163	3.03627e-163	-1.287e-162	5.50986e-163	3.62714e-163	2.14633e-164	-3.92322e-163	7.70853e-164	-9.58658e-163	0
1.38761e-162	2.82024e-163	1.15523e-162	-1.25366e-162	-1.12997e-162	8.95178e-163	-3.96665e-164	-2.35952e-163	-3.08853e-163	-2.8419e-163	1.27112e-163	5.99361e-163	-3.58449e-163	-6.93782e-163	-6.67664e-163	8.85978e-163	4.76019e-163	-1.76587e-163	-5.4609e-163	4.85455e-163	-6.39375e-163	9.91177e-163	3.03627e-163	-1.287e-162	5.50986e-163	3.62714e-163	2.14633e-164	-3.92322e-163	7.70853e-164	-9.58658e-163	0
1.38761e-162	2.82024e-163	1.15523e-162	-1.25366e-162	-1.12997e-162	8.95178e-163	-3.96665e-164	-2.35952e-163	-3.08853e-163	-2.8419e-163	1.27112e-163	5.99361e-163	-3.58449e-163	-6.93782e-163	-6.67664e-163	8.85978e-163	4.76019e-163	-1.76587e-163	-5.4609e-163	4.85455e-163	-6.39375e-163	9.91177e-163	3.03627e-163	-1.287e-162	5.50986e-163	3.62714e-163	2.14633e-164	-3.92322e-163	7.70853e-164	-9.58658e-163	0
1.38761e-162	2.82024e-163	1.15523e-162	-1.25366e-162	-1.12997e-162	8.95178e-163	-3.96665e-164	-2.35952e-163	-3.08853e-163	-2.8419e-163	1.27112e-163	5.99361e-163	-3.58449e-163	-6.93782e-163	-6.67664e-163	8.85978e-163	4.76019e-163	-1.76587e-163	-5.4609e-163	4.85455e-163	-6.39375e-163	9.91177e-163	3.03627e-163	-1.287e-162	5.50986e-163	3.62714e-163	2.14633e-164	-3.92322e-163	7.70853e-164	-9.58658e-163	0
1.38761e-162	2.82024e-163	1.15523e-162	-1.25366e-162	-1.12997e-162	8.95178e-163	-3.96665e-164	-2.35952e-163	-3.08853e-163	-2.8419e-163	1.27112e-163	5.99361e-163	-3.58449e-163	-6.93782e-163	-6.67664e-163	8.85978e-163	4.76019e-163	-1.76587e-163	-5.4609e-163	4.85455e-163	-6.39375e-163	9.91177e-163	3.03627e-163	-1.287e-162	5.50986e-163	3.62714e-163	2.14633e-164	-3.92322e-163	7.70853e-164	-9.58658e-163	0
1.38761e-162	2.82024e-163	1.15523e-162	-1.25366e-162	-1.12997e-162	8.95178e-163	-3.96665e-164	-2.35952e-163	-3.08853e-163	-2.8419e-163	1.27112e-163	5.99361e-163	-3.58449e-163	-6.93782e-163	-6.67664e-163	8.85978e-163	4.76019e-163	-1.76587e-163	-5.4609e-163	4.85455e-163	-6.39375e-163	9.91177e-163	3.03627e-163	-1.287e-162	5.50986e-163	3.62714e-163	2.14633e-164	-3.92322e-163	7.70853e-164	-9.58658e-163	0
1.38761e-162	2.82024e-163	1.15523e-162	-1.25366e-162	-1.12997e-162	8.95178e-163	-3.96665e-164	-2.35952e-163	-3.08853e-163	-2.8419e-163	1.27112e-163	5.99361e-163	-3.58449e-163	-6.93782e-163	-6.67664e-163	8.85978e-163	4.76019e-163	-1.76587e-163	-5.4609e-163	4.85455e-163	-6.39375e-163	9.91177e-163	3.03627e-163	-1.287e-162	5.50986e-163	3.62714e-163	2.14633e-164	-3.92322e-163	7.70853e-164	-9.58658e-163	0
1.38761e-162	2.82024e-163	1.15523e-162	-1.25366e-162	-1.12997e-162	8.95178e-163	-3.96665e-164	-2.35952e-163	-3.08853e-163	-2.8419e-163	1.27112e-163	5.99361e-163	-3.58449e-163	-6.93782e-163	-6.67664e-163	8.85978e-163	4.76019e-163	-1.76587e-163	-5.4609e-163	4.85455e-163	-6.39375e-163	9.91177e-163	3.03627e-163	-1.287e-162	5.50986e-163	3.62714e-163	2.14633e-164	-3.92322e-163	7.70853e-164	-9.58658e-163	0
1.38761e-162	2.82024e-163	1.15523e-162	-1.25366e-162	-1.12997e-162	8.95178e-163	-3.96665e-164	-2.35952e-163	-3.08853e-163	-2.8419e-163	1.27112e-163	5.99361e-163	-3.58449e-163	-6.93782e-163	-6.67664e-163	8.85978e-163	4.76019e-163	-1.76587e-163	-5.4609e-163	4.85455e-163	-6.39375e-163	9.91177e-163	3.03627e-163	-1.287e-162	5.50986e-163	3.62714e-163	2.14633e-164	-3.92322e-163	7.70853e-164	-9.58658e-163	0
1.38761e-162	2.82024e-163	1.15523e-162	-1.25366e-162	-1.12997e-162	8.95178e-163	-3.96665e-164	-2.35952e-163	-3.08853e-163	-2.8419e-163	1.27112e-163	5.99361e-163	-3.58449e-163	-6.93782e-163	-6.67664e-163	8.85978e-163	4.76019e-163	-1.76587e-163	-5.4609e-163	4.85455e-163	-6.39375e-163	9.91177e-163	3.03627e-163	-1.287e-162	5.50986e-163	3.62714e-163	2.14633e-164	-3.92322e-163	7.70853e-164	-9.58658e-163	0
1.38761e-162	2.82024e-163	1.15523e-162	-1.25366e-162	-1.12997e-162	8.95178e-163	-3.96665e-164	-2.35952e-163	-3.08853e-163	-2.8419e-163	1.27112e-163	5.99361e-163	-3.58449e-163	-6.93782e-163	-6.67664e-163	8.85978e-163	4.76019e-163	-1.76587e-163	-5.4609e-163	4.85455e-163	-6.39375e-163	9.91177e-163	3.03627e-163	-1.287e-162	5.50986e-163	3.62714e-163	2.14633e-164	-3.92322e-163	7.70853e-164	-9.58658e-163	0
1.38761e-162	2.82024e-163	1.15523e-162	-1.25366e-162	-1.12997e-162	8.95178e-163	-3.96665e-164	-2.35952e-163	-3.08853e-163	-2.8419e-163	1.27112e-163	5.99361e-163	-3.58449e-163	-6.93782e-163	-6.67664e-163	8.85978e-163	4.76019e-163	-1.76587e-163	-5.4609e-163	4.85455e-163	-6.39375e-163	9.91177e-163	3.03627e-163	-1.287e-162	5.50986e-163	3.62714e-163	2.14633e-164	-3.92322e-163	7.70853e-164	-9.58658e-163	0
1.38761e-162	2.82024e-163	1.15523e-162	-1.25366e-162	-1.12997e-162	8.95178e-163	-3.96665e-164	-2.35952e-163	-3.08853e-163	-2.8419e-163	1.27112e-163	5.99361e-163	-3.58449e-163	-6.93782e-163	-6.67664e-163	8.85978e-163	4.76019e-163	-1.76587e-163	-5.4609e-163	4.85455e-163	-6.39375e-163	9.91177e-163	3.03627e-163	-1.287e-162	5.50986e-163	3.62714e-163	2.14633e-164	-3.92322e-163	7.70853e-164	-9.58658e-163	0
1.38761e-162	2.82024e-163	1.15523e-162	-1.25366e-162	-1.12997e-162	8.95178e-163	-3.96665e-164	-2.35952e-163	-3.08853e-163	-2.8419e-163	1.27112e-163	5.99361e-163	-3.58449e-163	-6.93782e-163	-6.67664e-163	8.85978e-163	4.76019e-163	-1.76587e-163	-5.4609e-163	4.85455e-163	-6.39375e-163	9.91177e-163	3.03627e-163	-1.287e-162	5.50986e-163	3.62714e-163	2.14633e-164	-3.92322e-163	7.70853e-164	-9.58658e-163	0
1.38761e-162	2.82024e-163	1.15523e-162	-1.25366e-162	-1.12997e-162	8.95178e-163	-3.96665e-164	-2.35952e-163	-3.08853e-163	-2.8419e-163	1.27112e-163	5.99361e-163	-3.58449e-163	-6.93782e-163	-6.67664e-163	8.85978e-163	4.76019e-163	-1.76587e-163	-5.4609e-163	4.85455e-163	-6.39375e-163	9.91177e-163	3.03627e-163	-1.287e-162	5.50986e-163	3.62714e-163	2.14633e-164	-3.92322e-163	7.70853e-164	-9.58658e-163	0
1.38761e-162	2.82024e-163	1.15523e-162	-1.25366e-162	-1.12997e-162	8.95178e-163	-3.96665e-164	-2.35952e-163	-3.08853e-163	-2.8419e-163	1.27112e-163	5.99361e-163	-3.58449e-163	-6.93782e-163	-6.67664e-163	8.85978e-163	4.76019e-163	-1.76587e-163	-5.4609e-163	4.85455e-163	-6.39375e-163	9.91177e-163	3.03627e-163	-1.287e-162	5.50986e-163	3.62714e-163	2.14633e-164	-3.92322e-163	7.70853e-164	-9.58658e-163	0
1.38761e-162	2.82024e-163	1.15523e-162	-1.25366e-162	-1.12997e-162	8.95178e-163	-3.96665e-164	-2.35952e-163	-3.08853e-163	-2.8419e-163	1.27112e-163	5.99361e-163	-3.58449e-163	-6.93782e-163	-6.67664e-163	8.85978e-163	4.76019e-163	-1.76587e-163	-5.4609e-163	4.85455e-163	-6.39375e-163	9.91177e-163	3.03627e-163	-1.287e-162	5.50986e-163	3.62714e-163	2.14633e-164	-3.92322e-163	7.70853e-164	-9.58658e-163	0
1.38761e-162	2.82024e-163	1.15523e-162	-1.25366e-162	-1.12997e-162	8.95178e-163	-3.96665e-164	-2.35952e-163	-3.08853e-163	-2.8419e-163	1.27112e-163	5.99361e-163	-3.58449e-163	-6.93782e-163	-6.67664e-163	8.85978e-163	4.76019e-163	-1.76587e-163	-5.4609e-163	4.85455e-163	-6.39375e-163	9.91177e-163	3.03627e-163	-1.287e-162	5.50986e-163	3.62714e-163	2.14633e-164	-3.92322e-163	7.70853e-164	-9.58658e-163	0
1.38761e-162	2.82024e-163	1.15523e-162	-1.25366e-162	-1.12997e-162	8.95178e-163	-3.96665e-164	-2.35952e-163	-3.08853e-163	-2.8419e-163	1.27112e-163	5.99361e-163	-3.58449e-163	-6.93782e-163	-6.67664e-163	8.85978e-163	4.76019e-163	-1.76587e-163	-5.4609e-163	4.85455e-163	-6.39375e-163	9.91177e-163	3.03627e-163	-1.287e-162	5.50986e-163	3.62714e-163	2.14633e-164	-3.92322e-163	7.70853e-164	-9.58658e-163	0
1.38761e-162	2.82024e-163	1.15523e-162	-1.25366e-162	-1.12997e-162	8.95178e-163	-3.96665e-164	-2.35952e-163	-3.08853e-163	-2.8419e-163	1.27112e-163	5.99361e-163	-3.58449e-163	-6.93782e-163	-6.67664e-163	8.85978e-163	4.76019e-163	-1.76587e-163	-5.4609e-163	4.85455e-163	-6.39375e-163	9.91177e-163	3.03627e-163	-1.287e-162	5.50986e-163	3.62714e-163	2.14633e-164	-3.92322e-163	7.70853e-164	-9.58658e-163	0
1.38761e-162	2.82024e-163	1.15523e-162	-1.25366e-162	-1.12997e-162	8.95178e-163	-3.96665e-164	-2.35952e-163	-3.08853e-163	-2.8419e-163	1.27112e-163	5.99361e-163	-3.58449e-163	-6.93782e-163	-6.67664e-163	8.85978e-163	4.76019e-163	-1.76587e-163	-5.4609e-163	4.85455e-163	-6.39375e-163	9.91177e-163	3.03627e-163	-1.287e-162	5.50986e-163	3.62714e-163	2.14633e-164	-3.92322e-163	7.70853e-164	-9.58658e-163	0
1.38761e-162	2.82024e-163	1.15523e-162	-1.25366e-162	-1.12997e-162	8.95178e-163	-3.96665e-164	-2.35952e-163	-3.08853e-163	-2.8419e-163	1.27112e-163	5.99361e-163	-3.58449e-163	-6.93782e-163	-6.67664e-163	8.85978e-163	4.76019e-163	-1.76587e-163	-5.4609e-163	4.85455e-163	-6.39375e-163	9.91177e-163	3.03627e-163	-1.287e-162	5.50986e-163	3.62714e-163	2.14633e-164	-3.92322e-163	7.70853e-164	-9.58658e-163	0
1.38761e-162	2.82024e-163	1.15523e-162	-1.25366e-162	-1.12997e-162	8.95178e-163	-3.96665e-164	-2.35952e-163	-3.08853e-163	-2.8419e-163	1.27112e-163	5.99361e-163	-3.58449e-163	-6.93782e-163	-6.67664e-163	8.85978e-163	4.76019e-163	-1.76587e-163	-5.4609e-163	4.85455e-163	-6.39375e-163	9.91177e-163	3.03627e-163	-1.287e-162	5.50986e-163	3.62714e-163	2.14633e-164	-3.92322e-163	7.70853e-164	-9.58658e-163	0
1.38761e-162	2.82024e-163	1.15523e-162	-1.25366e-162	-1.12997e-162	8.95178e-163	-3.96665e-164	-2.35952e-163	-3.08853e-163	-2.8419e-163	1.27112e-163	5.99361e-163	-3.58449e-163	-6.93782e-163	-6.67664e-163	8.85978e-163	4.76019e-163	-1.76587e-163	-5.4609e-163	4.85455e-163	-6.39375e-163	9.91177e-163	3.03627e-163	-1.287e-162	5.50986e-163	3.62714e-163	2.14633e-164	-3.92322e-163	7.70853e-164	-9.58658e-163	0
1.38761e-162	2.82024e-163	1.15523e-162	-1.25366e-162	-1.12997e-162	8.95178e-163	-3.96665e-164	-2.35952e-163	-3.08853e-163	-2.8419e-163	1.27112e-163	5.99361e-163	-3.58449e-163	-6.93782e-163	-6.67664e-163	8.85978e-163	4.76019e-163	-1.76587e-163	-5.4609e-163	4.85455e-163	-6.39375e-163	9.91177e-163	3.03627e-163	-1.287e-162	5.50986e-163	3.62714e-163	2.14633e-164	-3.92322e-163	7.70853e-164	-9.58658e-163	0
1.38761e-162	2.82024e-163	1.15523e-162	-1.25366e-162	-1.12997e-162	8.95178e-163	-3.96665e-164	-2.35952e-163	-3.08853e-163	-2.8419e-163	1.27112e-163	5.99361e-163	-3.58449e-163	-6.93782e-163	-6.67664e-163	8.85978e-163	4.76019e-163	-1.76587e-163	-5.4609e-163	4.85455e-163	-6.39375e-163	9.91177e-163	3.03627e-163	-1.287e-162	5.50986e-163	3.62714e-163	2.14633e-164	-3.92322e-163	7.70853e-164	-9.58658e-163	0
1.38761e-162	2.82024e-163	1.15523e-162	-1.25366e-162	-1.12997e-162	8.95178e-163	-3.96665e-164	-2.35952e-163	-3.08853e-163	-2.8419e-163	1.27112e-163	5.99361e-163	-3.58449e-163	-6.93782e-163	-6.67664e-163	8.85978e-163	4.76019e-163	-1.76587e-163	-5.4609e-163	4.85455e-163	-6.39375e-163	9.91177e-163	3.03627e-163	-1.287e-162	5.50986e-163	3.62714e-163	2.14633e-164	-3.92322e-163	7.70853e-164	-9.58658e-163	0
1.38761e-162	2.82024e-163	1.15523e-162	-1.25366e-162	-1.12997e-162	8.95178e-163	-3.96665e-164	-2.35952e-163	-3.08853e-163	-2.8419e-163	1.27112e-163	5.99361e-163	-3.58449e-163	-6.93782e-163	-6.67664e-163	8.85978e-163	4.76019e-163	-1.76587e-163	-5.4609e-163	4.85455e-163	-6.39375e-163	9.91177e-163	3.03627e-163	-1.287e-162	5.50986e-163	3.62714e-163	2.14633e-164	-3.92322e-163	7.70853e-164	-9.58658e-163	0
1.38761e-162	2.82024e-163	1.15523e-162	-1.25366e-162	-1.12997e-162	8.95178e-163	-3.96665e-164	-2.35952e-163	-3.08853e-163	-2.8419e-163	1.27112e-163	5.99361e-163	-3.58449e-163	-6.93782e-163	-6.67664e-163	8.85978e-163	4.76019e-163	-1.76587e-163	-5.4609e-163	4.85455e-163	-6.39375e-163	9.91177e-163	3.03627e-163	-1.287e-162	5.50986e-163	3.62714e-163	2.14633e-164	-3.92322e-163	7.70853e-164	-9.58658e-163	0
1.38761e-162	2.82024e-163	1.15523e-162	-1.25366e-162	-1.12997e-162	8.95178e-163	-3.96665e-164	-2.35952e-163	-3.08853e-163	-2.8419e-163	1.27112e-163	5.99361e-163	-3.58449e-163	-6.93782e-163	-6.67664e-163	8.85978e-163	4.76019e-163	-1.76587e-163	-5.4609e-163	4.85455e-163	-6.39375e-163	9.91177e-163	3.03627e-163	-1.287e-162	5.50986e-163	3.62714e-163	2.14633e-164	-3.92322e-163	7.70853e-164	-9.58658e-163	0
1.38761e-162	2.82024e-163	1.15523e-162	-1.25366e-162	-1.12997e-162	8.95178e-163	-3.96665e-164	-2.35952e-163	-3.08853e-163	-2.8419e-163	1.27112e-163	5.99361e-163	-3.58449e-163	-6.93782e-163	-6.67664e-163	8.85978e-163	4.76019e-163	-1.76587e-163	-5.4609e-163	4.85455e-163	-6.39375e-163	9.91177e-163	3.03627e-163	-1.287e-162	5.50986e-163	3.62714e-163	2.14633e-164	-3.92322e-163	7.70853e-164	-9.58658e-163	0
1.38761e-162	2.82024e-163	1.15523e-162	-1.25366e-162	-1.12997e-162	8.95178e-163	-3.96665e-164	-2.35952e-163	-3.08853e-163	-2.8419e-163	1.27112e-163	5.99361e-163	-3.58449e-163	-6.93782e-163	-6.67664e-163	8.85978e-163	4.76019e-163	-1.76587e-163	-5.4609e-163	4.85455e-163	-6.39375e-163	9.91177e-163	3.03627e-163	-1.287e-162	5.50986e-163	3.62714e-163	2.14633e-164	-3.92322e-163	7.70853e-164	-9.58658e-163	0
1.38761e-162	2.82024e-163	1.15523e-162	-1.25366e-162	-1.12997e-162	8.95178e-163	-3.96665e-164	-2.35952e-163	-3.08853e-163	-2.8419e-163	1.27112e-163	5.99361e-163	-3.58449e-163	-6.93782e-163	-6.67664e-163	8.85978e-163	4.76019e-163	-1.76587e-163	-5.4609e-163	4.85455e-163	-6.39375e-163	9.91177e-163	3.03627e-163	-1.287e-162	5.50986e-163	3.62714e-163	2.14633e-164	-3.92322e-163	7.70853e-164	-9.58658e-163	0
1.38761e-162	2.82024e-163	1.15523e-162	-1.25366e-162	-1.12997e-162	8.95178e-163	-3.96665e-164	-2.35952e-163	-3.08853e-163	-2.8419e-163	1.27112e-163	5.99361e-163	-3.58449e-163	-6.93782e-163	-6.67664e-163	8.85978e-163	4.76019e-163	-1.76587e-163	-5.4609e-163	4.85455e-163	-6.39375e-163	9.91177e-163	3.03627e-163	-1.287e-162	5.50986e-163	3.62714e-163	2.14633e-164	-3.92322e-163	7.70853e-164	-9.58658e-163	0
1.38761e-162	2.82024e-163	1.15523e-162	-1.25366e-162	-1.12997e-162	8.95178e-163	-3.96665e-164	-2.35952e-163	-3.08853e-163	-2.8419e-163	1.27112e-163	5.99361e-163	-3.58449e-163	-6.93782e-163	-6.67664e-163	8.85978e-163	4.76019e-163	-1.76587e-163	-5.4609e-163	4.85455e-163	-6.39375e-163	9.91177e-163	3.03627e-163	-1.287e-162	5.50986e-163	3.62714e-163	2.14633e-164	-3.92322e-163	7.70853e-164	-9.58658e-163	0
1.38761e-162	2.82024e-163	1.15523e-162	-1.25366e-162	-1.12997e-162	8.95178e-163	-3.96665e-164	-2.35952e-163	-3.08853e-163	-2.8419e-163	1.27112e-163	5.99361e-163	-3.58449e-163	-6.93782e-163	-6.67664e-163	8.85978e-163	4.76019e-163	-1.76587e-163	-5.4609e-163	4.85455e-163	-6.39375e-163	9.91177e-163	3.03627e-163	-1.287e-162	5.50986e-163	3.62714e-163	2.14633e-164	-3.92322e-163	7.70853e-164	-9.58658e-163	0
1.38761e-162	2.82024e-163	1.15523e-162	-1.25366e-162	-1.12997e-162	8.95178e-163	-3.96665e-164	-2.35952e-163	-3.08853e-163	-2.8419e-163	1.27112e-163	5.99361e-163	-3.58449e-163	-6.93782e-163	-6.67664e-163	8.85978e-163	4.76019e-163	-1.76587e-163	-5.4609e-163	4.85455e-163	-6.39375e-163	9.91177e-163	3.03627e-163	-1.287e-162	5.50986e-163	3.62714e-163	2.14633e-164	-3.92322e-163	7.70853e-164	-9.58658e-163	0
1.38761e-162	2.82024e-163	1.15523e-162	-1.25366e-162	-1.12997e-162	8.95178e-163	-3.96665e-164	-2.35952e-163	-3.08853e-163	-2.8419e-163	1.27112e-163	5.99361e-163	-3.58449e-163	-6.93782e-163	-6.67664e-163	8.85978e-163	4.76019e-163	-1.76587e-163	-5.4609e-163	4.85455e-163	-6.39375e-163	9.91177e-163	3.03627e-163	-1.287e-162	5.50986e-163	3.62714e-163	2.14633e-164	-3.92322e-163	7.70853e-164	-9.58658e-163	0
1.38761e-162	2.82024e-163	1.15523e-162	-1.25366e-162	-1.12997e-162	8.95178e-163	-3.96665e-164	-2.35952e-163	-3.08853e-163	-2.8419e-163	1.27112e-163	5.99361e-163	-3.58449e-163	-6.93782e-163	-6.67664e-163	8.85978e-163	4.76019e-163	-1.76587e-163	-5.4609e-163	4.85455e-163	-6.39375e-163	9.91177e-163	3.03627e-163	-1.287e-162	5.50986e-163	3.62714e-163	2.14633e-164	-3.92322e-163	7.70853e-164	-9.58658e-163	0
1.38761e-162	2.82024e-163	1.15523e-162	-1.25366e-162	-1.12997e-162	8.95178e-163	-3.96665e-164	-2.35952e-163	-3.08853e-163	-2.8419e-163	1.27112e-163	5.99361e-163	-3.58449e-163	-6.93782e-163	-6.67664e-163	8.85978e-163	4.76019e-163	-1.76587e-163	-5.4609e-163	4.85455e-163	-6.39375e-163	9.91177e-163	3.03627e-163	-1.287e-162	5.50986e-163	3.62714e-163	2.14633e-164	-3.92322e-163	7.70853e-164	-9.58658e-163	0
1.38761e-162	2.82024e-163	1.15523e-162	-1.25366e-162	-1.12997e-162	8.95178e-163	-3.96665e-164	-2.35952e-163	-3.08853e-163	-2.8419e-163	1.27112e-163	5.99361e-163	-3.58449e-163	-6.93782e-163	-6.67664e-163	8.85978e-163	4.76019e-163	-1.76587e-163	-5.4609e-163	4.85455e-163	-6.39375e-163	9.91177e-163	3.03627e-163	-1.287e-162	5.50986e-163	3.62714e-163	2.14633e-164	-3.92322e-163	7.70853e-164	-9.58658e-163	0
1.38761e-162	2.82024e-163	1.15523e-162	-1.25366e-162	-1.12997e-162	8.95178e-163	-3.96665e-164	-2.35952e-163	-3.08853e-163	-2.8419e-163	1.27112e-163	5.99361e-163	-3.58449e-163	-6.93782e-163	-6.67664e-163	8.85978e-163	4.76019e-163	-1.76587e-163	-5.4609e-163	4.85455e-163	-6.39375e-163	9.91177e-163	3.03627e-163	-1.287e-162	5.50986e-163	3.62714e-163	2.14633e-164	-3.92322e-163	7.70853e-164	-9.58658e-163	0
1.38761e-162	2.82024e-163	1.15523e-162	-1.25366e-162	-1.12997e-162	8.95178e-163	-3.96665e-164	-2.35952e-163	-3.08853e-163	-2.8419e-163	1.27112e-163	5.99361e-163	-3.58449e-163	-6.93782e-163	-6.67664e-163	8.85978e-163	4.76019e-163	-1.76587e-163	-5.4609e-163	4.85455e-163	-6.39375e-163	9.91177e-163	3.03627e-163	-1.287e-162	5.50986e-163	3.62714e-163	2.14633e-164	-3.92322e-163	7.70853e-164	-9.58658e-163	0
1.38761e-162	2.82024e-163	1.15523e-162	-1.25366e-162	-1.12997e-162	8.95178e-163	-3.96665e-164	-2.35952e-163	-3.08853e-163	-2.8419e-163	1.27112e-163	5.99361e-163	-3.58449e-163	-6.93782e-163	-6.67664e-163	8.85978e-163	4.76019e-163	-1.76587e-163	-5.4609e-163	4.85455e-163	-6.39375e-163	9.91177e-163	3.03627e-163	-1.287e-162	5.50986e-163	3.62714e-163	2.14633e-164	-3.92322e-163	7.70853e-164	-9.58658e-163	0
1.38761e-162	2.82024e-163	1.15523e-162	-1.25366e-162	-1.12997e-162	8.95178e-163	-3.96665e-164	-2.35952e-163	-3.08853e-163	-2.8419e-163	1.27112e-163	5.99361e-163	-3.58449e-163	-6.93782e-163	-6.67664e-163	8.85978e-163	4.76019e-163	-1.76587e-163	-5.4609e-163	4.85455e-163	-6.39375e-163	9.91177e-163	3.03627e-163	-1.287e-162	5.50986e-163	3.62714e-163	2.14633e-164	-3.92322e-163	7.70853e-164	-9.58658e-163	0
1.38761e-162	2.82024e-163	1.15523e-162	-1.25366e-162	-1.12997e-162	8.95178e-163	-3.96665e-164	-2.35952e-163	-3.08853e-163	-2.8419e-163	1.27112e-163	5.99361e-163	-3.58449e-163	-6.93782e-163	-6.67664e-163	8.85978e-163	4.76019e-163	-1.76587e-163	-5.4609e-163	4.85455e-163	-6.39375e-163	9.91177e-163	3.03627e-163	-1.287e-162	5.50986e-163	3.62714e-163	2.14633e-164	-3.92322e-163	7.70853e-164	-9.58658e-163	0
1.38761e-162	2.82024e-163	1.15523e-162	-1.25366e-162	-1.12997e-162	8.95178e-163	-3.96665e-164	-2.35952e-163	-3.08853e-163	-2.8419e-163	1.27112e-163	5.99361e-163	-3.58449e-163	-6.93782e-163	-6.67664e-163	8.85978e-163	4.76019e-163	-1.76587e-163	-5.4609e-163	4.85455e-163	-6.39375e-163	9.91177e-163	3.03627e-163	-1.287e-162	5.50986e-163	3.62714e-163	2.14633e-164	-3.92322e-163	7.70853e-164	-9.58658e-163	0
1.38761e-162	2.82024e-163	1.15523e-162	-1.25366e-162	-1.12997e-162	8.95178e-163	-3.96665e-164	-2.35952e-163	-3.08853e-163	-2.8419e-163	1.27112e-163	5.99361e-163	-3.58449e-163	-6.93782e-163	-6.67664e-163	8.85978e-163	4.76019e-163	-1.76587e-163	-5.4609e-163	4.85455e-163	-6.39375e-163	9.91177e-163	3.03627e-163	-1.287e-162	5.50986e-163	3.62714e-163	2.14633e-164	-3.92322e-163	7.70853e-164	-9.58658e-163	0
1.38761e-162	2.82024e-163	1.15523e-162	-1.25366e-162	-1.12997e-162	8.95178e-163	-3.96665e-164	-2.35952e-163	-3.08853e-163	-2.8419e-163	1.27112e-163	5.99361e-163	-3.58449e-163	-6.93782e-163	-6.67664e-163	8.85978e-163	4.76019e-163	-1.76587e-163	-5.4609e-163	4.85455e-163	-6.39375e-163	9.91177e-163	3.03627e-163	-1.287e-162	5.50986e-163	3.62714e-163	2.14633e-164	-3.92322e-163	7.70853e-164	-9.58658e-163	0
1.38761e-162	2.82024e-163	1.15523e-162	-1.25366e-162	-1.12997e-162	8.95178e-163	-3.96665e-164	-2.35952e-163	-3.08853e-163	-2.8419e-163	1.27112e-163	5.99361e-163	-3.58449e-163	-6.93782e-163	-6.67664e-163	8.85978e-163	4.76019e-163	-1.76587e-163	-5.4609e-163	4.85455e-163	-6.39375e-163	9.91177e-163	3.03627e-163	-1.287e-162	5.50986e-163	3.62714e-163	2.14633e-164	-3.92322e-163	7.70853e-164	-9.58658e-163	0
1.38761e-162	2.82024e-163	1.15523e-162	-1.25366e-162	-1.12997e-162	8.95178e-163	-3.96665e-164	-2.35952e-163	-3.08853e-163	-2.8419e-163	1.27112e-163	5.99361e-163	-3.58449e-163	-6.93782e-163	-6.67664e-163	8.85978e-163	4.76019e-163	-1.76587e-163	-5.4609e-163	4.85455e-163	-6.39375e-163	9.91177e-163	3.03627e-163	-1.287e-162	5.50986e-163	3.62714e-163	2.14633e-164	-3.92322e-163	7.70853e-164	-9.58658e-163	0
1.38761e-162	2.82024e-163	1.15523e-162	-1.25366e-162	-1.12997e-162	8.95178e-163	-3.96665e-164	-2.35952e-163	-3.08853e-163	-2.8419e-163	1.27112e-163	5.99361e-163	-3.58449e-163	-6.93782e-163	-6.67664e-163	8.85978e-163	4.76019e-163	-1.76587e-163	-5.4609e-163	4.85455e-163	-6.39375e-163	9.91177e-163	3.03627e-163	-1.287e-162	5.50986e-163	3.62714e-163	2.14633e-164	-3.92322e-163	7.70853e-164	-9.58658e-163	0
1.38761e-162	2.82024e-163	1.15523e-162	-1.25366e-162	-1.12997e-162	8.95178e-163	-3.96665e-164	-2.35952e-163	-3.08853e-163	-2.8419e-163	1.27112e-163	5.99361e-163	-3.58449e-163	-6.93782e-163	-6.67664e-163	8.85978e-163	4.76019e-163	-1.76587e-163	-5.4609e-163	4.85455e-163	-6.39375e-163	9.91177e-163	3.03627e-163	-1.287e-162	5.50986e-163	3.62714e-163	2.14633e-164	-3.92322e-163	7.70853e-164	-9.58658e-163	0
1.38761e-162	2.82024e-163	1.15523e-162	-1.25366e-162	-1.12997e-162	8.95178e-163	-3.96665e-164	-2.35952e-163	-3.08853e-163	-2.8419e-163	1.27112e-163	5.99361e-163	-3.58449e-163	-6.93782e-163	-6.67664e-163	8.85978e-163	4.76019e-163	-1.76587e-163	-5.4609e-163	4.85455e-163	-6.39375e-163	9.91177e-163	3.03627e-163	-1.287e-162	5.50986e-163	3.62714e-163	2.14633e-164	-3.92322e-163	7.70853e-164	-9.58658e-163	0
1.38761e-162	2.82024e-163	1.15523e-162	-1.25366e-162	-1.12997e-162	8.95178e-163	-3.96665e-164	-2.35952e-163	-3.08853e-163	-2.8419e-163	1.27112e-163	5.99361e-163	-3.58449e-163	-6.93782e-163	-6.67664e-163	8.85978e-163	4.76019e-163	-1.76587e-163	-5.4609e-163	4.85455e-163	-6.39375e-163	9.91177e-163	3.03627e-163	-1.287e-162	5.50986e-163	3.62714e-163	2.14633e-164	-3.92322e-163	7.70853e-164	-9.58658e-163	0
1.38761e-162	2.82024e-163	1.15523e-162	-1.25366e-162	-1.12997e-162	8.95178e-163	-3.96665e-164	-2.35952e-163	-3.08853e-163	-2.8419e-163	1.27112e-163	5.99361e-163	-3.58449e-163	-6.93782e-163	-6.67664e-163	8.85978e-163	4.76019e-163	-1.76587e-163	-5.4609e-163	4.85455e-163	-6.39375e-163	9.91177e-163	3.03627e-163	-1.287e-162	5.50986e-163	3.62714e-163	2.14633e-164	-3.92322e-163	7.70853e-164	-9.58658e-163	0
1.38761e-162	2.82024e-163	1.15523e-162	-1.25366e-162	-1.12997e-162	8.95178e-163	-3.96665e-164	-2.35952e-163	-3.08853e-163	-2.8419e-163	1.27112e-163	5.99361e-163	-3.58449e-163	-6.93782e-163	-6.67664e-163	8.85978e-163	4.76019e-163	-1.76587e-163	-5.4609e-163	4.85455e-163	-6.39375e-163	9.91177e-163	3.03627e-163	-1.287e-162	5.50986e-163	3.62714e-163	2.14633e-164	-3.92322e-163	7.70853e-164	-9.58658e-163	0
1.38761e-162	2.82024e-163	1.15523e-162	-1.25366e-162	-1.12997e-162	8.95178e-163	-3.96665e-164	-2.35952e-163	-3.08853e-163	-2.8419e-163	1.27112e-163	5.99361e-163	-3.58449e-163	-6.93782e-163	-6.67664e-163	8.85978e-163	4.76019e-163	-1.76587e-163	-5.4609e-163	4.85455e-163	-6.39375e-163	9.91177e-163	3.03627e-163	-1.287e-162	5.50986e-163	3.62714e-163	2.14633e-164	-3.92322e-163	7.70853e-164	-9.58658e-163	0
1.38761e-162	2.82024e-163	1.15523e-162	-1.25366e-162	-1.12997e-162	8.95178e-163	-3.96665e-164	-2.35952e-163	-3.08853e-163	-2.8419e-163	1.27112e-163	5.99361e-163	-3.58449e-163	-6.93782e-163	-6.67664e-163	8.85978e-163	4.76019e-163	-1.76587e-163	-5.4609e-163	4.85455e-163	-6.39375e-163	9.91177e-163	3.03627e-163	-1.287e-162	5.50986e-163	3.62714e-163	2.14633e-164	-3.92322e-163	7.70853e-164	-9.58658e-163	0
1.38761e-162	2.82024e-163	1.15523e-162	-1.25366e-162	-1.12997e-162	8.95178e-163	-3.96665e-164	-2.35952e-163	-3.08853e-163	-2.8419e-163	1.27112e-163	5.99361e-163	-3.58449e-163	-6.93782e-163	-6.67664e-163	8.85978e-163	4.76019e-163	-1.76587e-163	-5.4609e-163	4.85455e-163	-6.39375e-163	9.91177e-163	3.03627e-163	-1.287e-162	5.50986e-163	3.62714e-163	2.14633e-164	-3.92322e-163	7.70853e-164	-9.58658e-163	0
1.38761e-162	2.82024e-163	1.15523e-162	-1.25366e-162	-1.12997e-162	8.95178e-163	-3.96665e-164	-2.35952e-163	-3.08853e-163	-2.8419e-163	1.27112e-163	5.99361e-163	-3.58449e-163	-6.93782e-163	-6.67664e-163	8.85978e-163	4.76019e-163	-1.76587e-163	-5.4609e-163	4.85455e-163	-6.39375e-163	9.91177e-163	3.03627e-163	-1.287e-162	5.50986e-163	3.62714e-163	2.14633e-164	-3.92322e-163	7.70853e-164	-9.58658e-163	0
1.38761e-162	2.82024e-163	1.15523e-162	-1.25366e-162	-1.12997e-162	8.95178e-163	-3.96665e-164	-2.35952e-163	-3.08853e-163	-2.8419e-163	1.27112e-163	5.99361e-163	-3.58449e-163	-6.93782e-163	-6.67664e-163	8.85978e-163	4.76019e-163	-1.76587e-163	-5.4609e-163	4.85455e-163	-6.39375e-163	9.91177e-163	3.03627e-163	-1.287e-162	5.50986e-163	3.62714e-163	2.14633e-164	-3.92322e-163	7.70853e-164	-9.58658e-163	0
1.38761e-162	2.82024e-163	1.15523e-162	-1.25366e-162	-1.12997e-162	8.95178e-163	-3.96665e-164	-2.35952e-163	-3.08853e-163	-2.8419e-163	1.27112e-163	5.99361e-163	-3.58449e-163	-6.93782e-163	-6.67664e-163	8.85978e-163	4.76019e-163	-1.76587e-163	-5.4609e-163	4.85455e-163	-6.39375e-163	9.91177e-163	3.03627e-163	-1.287e-162	5.50986e-163	3.62714e-163	2.14633e-164	-3.92322e-163	7.70853e-164	-9.58658e-163	0
1.38761e-162	2.82024e-163	1.15523e-162	-1.25366e-162	-1.12997e-162	8.95178e-163	-3.96665e-164	-2.35952e-163	-3.08853e-163	-2.8419e-163	1.27112e-163	5.99361e-163	-3.58449e-163	-6.93782e-163	-6.67664e-163	8.85978e-163	4.76019e-163	-1.76587e-163	-5.4609e-163	4.85455e-163	-6.39375e-163	9.91177e-163	3.03627e-163	-1.287e-162	5.50986e-163	3.62714e-163	2.14633e-164	-3.92322e-163	7.70853e-164	-9.58658e-163	0
1.38761e-162	2.82024e-163	1.15523e-162	-1.25366e-162	-1.12997e-162	8.95178e-163	-3.96665e-164	-2.35952e-163	-3.08853e-163	-2.8419e-163	1.27112e-163	5.99361e-163	-3.58449e-163	-6.93782e-163	-6.67664e-163	8.85978e-163	4.76019e-163	-1.76587e-163	-5.4609e-163	4.85455e-163	-6.39375e-163	9.91177e-163	3.03627e-163	-1.287e-162	5.50986e-163	3.62714e-163	2.14633e-164	-3.92322e-163	7.70853e-164	-9.58658e-163	0
1.38761e-162	2.82024e-163	1.15523e-162	-1.25366e-162	-1.12997e-162	8.95178e-163	-3.96665e-164	-2.35952e-163	-3.08853e-163	-2.8419e-163	1.27112e-163	5.99361e-163	-3.58449e-163	-6.93782e-163	-6.67664e-163	8.85978e-163	4.76019e-163	-1.76587e-163	-5.4609e-163	4.85455e-163	-6.39375e-163	9.91177e-163	3.03627e-163	-1.287e-162	5.50986e-163	3.62714e-163	2.14633e-164	-3.92322e-163	7.70853e-164	-9.58658e-163	0
1.38761e-162	2.82024e-163	1.15523e-162	-1.25366e-162	-1.12997e-162	8.95178e-163	-3.96665e-164	-2.35952e-163	-3.08853e-163	-2.8419e-163	1.27112e-163	5.99361e-163	-3.58449e-163	-6.93782e-163	-6.67664e-163	8.85978e-163	4.76019e-163	-1.76587e-163	-5.4609e-163	4.85455e-163	-6.39375e-163	9.91177e-163	3.03627e-163	-1.287e-162	5.50986e-163	3.62714e-163	2.14633e-164	-3.92322e-163	7.70853e-164	-9.58658e-163	0
1.38761e-162	2.82024e-163	1.15523e-162	-1.25366e-162	-1.12997e-162	8.95178e-163	-3.96665e-164	-2.35952e-163	-3.08853e-163	-2.8419e-163	1.27112e-163	5.99361e-163	-3.58449e-163	-6.93782e-163	-6.67664e-163	8.85978e-163	4.76019e-163	-1.76587e-163	-5.4609e-163	4.85455e-163	-6.39375e-163	9.91177e-163	3.03627e-163	-1.287e-162	5.50986e-163	3.62714e-163	2.14633e-164	-3.92322e-163	7.70853e-164	-9.58658e-163	0
1.38761e-162	2.82024e-163	1.15523e-162	-1.25366e-162	-1.12997e-162	8.95178e-163	-3.96665e-164	-2.35952e-163	-3.08853e-163	-2.8419e-163	1.27112e-163	5.99361e-163	-3.58449e-163	-6.93782e-163	-6.67664e-163	8.85978e-163	4.76019e-163	-1.76587e-163	-5.4609e-163	4.85455e-163	-6.39375e-163	9.91177e-163	3.03627e-163	-1.287e-162	5.50986e-163	3.62714e-163	2.14633e-164	-3.92322e-163	7.70853e-164	-9.58658e-163	0
1.38761e-162	2.82024e-163	1.15523e-162	-1.25366e-162	-1.12997e-162	8.95178e-163	-3.96665e-164	-2.35952e-163	-3.08853e-163	-2.8419e-163	1.27112e-163	5.99361e-163	-3.58449e-163	-6.93782e-163	-6.67664e-163	8.85978e-163	4.76019e-163	-1.76587e-163	-5.4609e-163	4.85455e-163	-6.39375e-163	9.91177e-163	3.03627e-163	-1.287e-162	5.50986e-163	3.62714e-163	2.14633e-164	-3.92322e-163	7.70853e-164	-9.58658e-163	0
1.38761e-162	2.82024e-163	1.15523e-162	-1.25366e-162	-1.12997e-162	8.95178e-163	-3.96665e-164	-2.35952e-163	-3.08853e-163	-2.8419e-163	1.27112e-163	5.99361e-163	-3.58449e-163	-6.93782e-163	-6.67664e-163	8.85978e-163	4.76019e-163	-1.76587e-163	-5.4609e-163	4.85455e-163	-6.39375e-163	9.91177e-163	3.03627e-163	-1.287e-162	5.50986e-163	3.62714e-163	2.14633e-164	-3.92322e-163	7.70853e-164	-9.58658e-163	0
1.38761e-162	2.82024e-163	1.15523e-162	-1.25366e-162	-1.12997e-162	8.95178e-163	-3.96665e-164	-2.35952e-163	-3.08853e-163	-2.8419e-163	1.27112e-163	5.99361e-163	-3.58449e-163	-6.93782e-163	-6.67664e-163	8.85978e-163	4.76019e-163	-1.76587e-163	-5.4609e-163	4.85455e-163	-6.39375e-163	9.91177e-163	3.03627e-163	-1.287e-162	5.50986e-163	3.62714e-163	2.14633e-164	-3.92322e-163	7.70853e-164	-9.58658e-163	0
1.38761e-162	2.82024e-163	1.15523e-162	-1.25366e-162	-1.12997e-162	8.95178e-163	-3.96665e-164	-2.35952e-163	-3.08853e-163	-2.8419e-163	1.27112e-163	5.99361e-163	-3.58449e-163	-6.93782e-163	-6.67664e-163	8.85978e-163	4.76019e-163	-1.76587e-163	-5.4609e-163	4.85455e-163	-6.39375e-163	9.91177e-163	3.03627e-163	-1.287e-162	5.50986e-163	3.62714e-163	2.14633e-164	-3.92322e-163	7.70853e-164	-9.58658e-163	0
1.38761e-162	2.82024e-163	1.15523e-162	-1.25366e-162	-1.12997e-162	8.95178e-163	-3.96665e-164	-2.35952e-163	-3.08853e-163	-2.8419e-163	1.27112e-163	5.99361e-163	-3.58449e-163	-6.93782e-163	-6.67664e-163	8.85978e-163	4.76019e-163	-1.76587e-163	-5.4609e-163	4.85455e-163	-6.39375e-163	9.91177e-163	3.03627e-163	-1.287e-162	5.50986e-163	3.62714e-163	2.14633e-164	-3.92322e-163	7.70853e-164	-9.58658e-163	0
1.38761e-162	2.82024e-163	1.15523e-162	-1.25366e-162	-1.12997e-162	8.95178e-163	-3.96665e-164	-2.35952e-163	-3.08853e-163	-2.8419e-163	1.27112e-163	5.99361e-163	-3.58449e-163	-6.93782e-163	-6.67664e-163	8.85978e-163	4.76019e-163	-1.76587e-163	-5.4609e-163	4.85455e-163	-6.39375e-163	9.91177e-163	3.03627e-163	-1.287e-162	5.50986e-163	3.62714e-163	2.14633e-164	-3.92322e-163	7.70853e-164	-9.58658e-163	0
1.38761e-162	2.82024e-163	1.15523e-162	-1.25366e-162	-1.12997e-162	8.95178e-163	-3.96665e-164	-2.35952e-163	-3.08853e-163	-2.8419e-163	1.27112e-163	5.99361e-163	-3.58449e-163	-6.93782e-163	-6.67664e-163	8.85978e-163	4.76019e-163	-1.76587e-163	-5.4609e-163	4.85455e-163	-6.39375e-163	9.91177e-163	3.03627e-163	-1.287e-162	5.50986e-163	3.62714e-163	2.14633e-164	-3.92322e-163	7.70853e-164	-9.58658e-163	0
1.38761e-162	2.82024e-163	1.15523e-162	-1.25366e-162	-1.12997e-162	8.95178e-163	-3.96665e-164	-2.35952e-163	-3.08853e-163	-2.8419e-163	1.27112e-163	5.99361e-163	-3.58449e-163	-6.93782e-163	-6.67664e-163	8.85978e-163	4.76019e-163	-1.76587e-163	-5.4609e-163	4.85455e-163	-6.39375e-163	9.91177e-163	3.03627e-163	-1.287e-162	5.50986e-163	3.62714e-163	2.14633e-164	-3.92322e-163	7.70853e-164	-9.58658e-163	0
1.38761e-162	2.82024e-163	1.15523e-162	-1.25366e-162	-1.12997e-162	8.95178e-163	-3.96665e-164	-2.35952e-163	-3.08853e-163	-2.8419e-163	1.27112e-163	5.99361e-163	-3.58449e-163	-6.93782e-163	-6.67664e-163	8.85978e-163	4.76019e-163	-1.76587e-163	-5.4609e-163	4.85455e-163	-6.39375e-163	9.91177e-163	3.03627e-163	-1.287e-162	5.50986e-163	3.62714e-163	2.14633e-164	-3.92322e-163	7.70853e-164	-9.58658e-163	0
1.38761e-162	2.82024e-163	1.15523e-162	-1.25366e-162	-1.12997e-162	8.95178e-163	-3.96665e-164	-2.35952e-163	-3.08853e-163	-2.8419e-163	1.27112e-163	5.99361e-163	-3.58449e-163	-6.93782e-163	-6.67664e-163	8.85978e-163	4.76019e-163	-1.76587e-163	-5.4609e-163	4.85455e-163	-6.39375e-163	9.91177e-163	3.03627e-163	-1.287e-162	5.50986e-163	3.62714e-163	2.14633e-164	-3.92322e-163	7.70853e-164	-9.58658e-163	0
1.38761e-162	2.82024e-163	1.15523e-162	-1.25366e-162	-1.12997e-162	8.95178e-163	-3.96665e-164	-2.35952e-163	-3.08853e-163	-2.8419e-163	1.27112e-163	5.99361e-163	-3.58449e-163	-6.93782e-163	-6.67664e-163	8.85978e-163	4.76019e-163	-1.76587e-163	-5.4609e-163	4.85455e-163	-6.39375e-163	9.91177e-163	3.03627e-163	-1.287e-162	5.50986e-163	3.62714e-163	2.14633e-164	-3.92322e-163	7.70853e-164	-9.58658e-163	0
1.38761e-162	2.82024e-163	1.15523e-162	-1.25366e-162	-1.12997e-162	8.95178e-163	-3.96665e-164	-2.35952e-163	-3.08853e-163	-2.8419e-163	1.27112e-163	5.99361e-163	-3.58449e-163	-6.93782e-163	-6.67664e-163	8.85978e-163	4.76019e-163	-1.76587e-163	-5.4609e-163	4.85455e-163	-6.39375e-163	9.91177e-163	3.03627e-163	-1.287e-162	5.50986e-163	3.62714e-163	2.14633e-164	-3.92322e-163	7.70853e-164	-9.58658e-163	0
1.38761e-162	2.82024e-163	1.15523e-162	-1.25366e-162	-1.12997e-162	8.95178e-163	-3.96665e-164	-2.35952e-163	-3.08853e-163	-2.8419e-163	1.27112e-163	5.99361e-163	-3.58449e-163	-6.93782e-163	-6.67664e-163	8.85978e-163	4.76019e-163	-1.76587e-163	-5.4609e-163	4.85455e-163	-6.39375e-163	9.91177e-163	3.03627e-163	-1.287e-162	5.50986e-163	3.62714e-163	2.14633e-164	-3.92322e-163	7.70853e-164	-9.58658e-163	0
1.38761e-162	2.82024e-163	1.15523e-162	-1.25366e-162	-1.12997e-162	8.95178e-163	-3.96665e-164	-2.35952e-163	-3.08853e-163	-2.8419e-163	1.27112e-163	5.99361e-163	-3.58449e-163	-6.93782e-163	-6.67664e-163	8.85978e-163	4.76019e-163	-1.76587e-163	-5.4609e-163	4.85455e-163	-6.39375e-163	9.91177e-163	3.03627e-163	-1.287e-162	5.50986e-163	3.62714e-163	2.14633e-164	-3.92322e-163	7.70853e-164	-9.58658e-163	0
1.38761e-162	2.82024e-163	1.15523e-162	-1.25366e-162	-1.12997e-162	8.95178e-163	-3.96665e-164	-2.35952e-163	-3.08853e-163	-2.8419e-163	1.27112e-163	5.99361e-163	-3.58449e-163	-6.93782e-163	-6.67664e-163	8.85978e-163	4.76019e-163	-1.76587e-163	-5.4609e-163	4.85455e-163	-6.39375e-163	9.91177e-163	3.03627e-163	-1.287e-162	5.50986e-163	3.62714e-163	2.14633e-164	-3.92322e-163	7.70853e-164	-9.58658e-163	0
1.38761e-162	2.82024e-163	1.15523e-162	-1.25366e-162	-1.12997e-162	8.95178e-163	-3.96665e-164	-2.35952e-163	-3.08853e-163	-2.8419e-163	1.27112e-163	5.99361e-163	-3.58449e-163	-6.93782e-163	-6.67664e-163	8.85978e-163	4.76019e-163	-1.76587e-163	-5.4609e-163	4.85455e-163	-6.39375e-163	9.91177e-163	3.03627e-163	-1.287e-162	5.50986e-163	3.62714e-163	2.14633e-164	-3.92322e-163	7.70853e-164	-9.58658e-163	0
1.38761e-162	2.82024e-163	1.15523e-162	-1.25366e-162	-1.12997e-162	8.95178e-163	-3.96665e-164	-2.35952e-163	-3.08853e-163	-2.8419e-163	1.27112e-163	5.99361e-163	-3.58449e-163	-6.93782e-163	-6.67664e-163	8.85978e-163	4.76019e-163	-1.76587e-163	-5.4609e-163	4.85455e-163	-6.39375e-163	9.91177e-163	3.03627e-163	-1.287e-162	5.50986e-163	3.62714e-163	2.14633e-164	-3.92322e-163	7.70853e-164	-9.58658e-163	0
1.38761e-162	2.82024e-163	1.15523e-162	-1.25366e-162	-1.12997e-162	8.95178e-163	-3.96665e-164	-2.35952e-163	-3.08853e-163	-2.8419e-163	1.27112e-163	5.99361e-163	-3.58449e-163	-6.93782e-163	-6.67664e-163	8.85978e-163	4.76019e-163	-1.76587e-163	-5.4609e-163	4.85455e-163	-6.39375e-163	9.91177e-163	3.03627e-163	-1.287e-162	5.50986e-163	3.62714e-163	2.14633e-164	-3.92322e-163	7.70853e-164	-9.58658e-163	0
1.38761e-162	2.82024e-163	1.15523e-162	-1.25366e-162	-1.12997e-162	8.95178e-163	-3.96665e-164	-2.35952e-163	-3.08853e-163	-2.8419e-163	1.27112e-163	5.99361e-163	-3.58449e-163	-6.93782e-163	-6.67664e-163	8.85978e-163	4.76019e-163	-1.76587e-163	-5.4609e-163	4.85455e-163	-6.39375e-163	9.91177e-163	3.03627e-163	-1.287e-162	5.50986e-163	3.62714e-163	2.14633e-164	-3.92322e-163	7.70853e-164	-9.58658e-163	0
1.38761e-162	2.82024e-163	1.15523e-162	-1.25366e-162	-1.12997e-162	8.95178e-163	-3.96665e-164	-2.35952e-163	-3.08853e-163	-2.8419e-163	1.27112e-163	5.99361e-163	-3.58449e-163	-6.93782e-163	-6.67664e-163	8.85978e-163	4.76019e-163	-1.76587e-163	-5.4609e-163	4.85455e-163	-6.39375e-163	9.91177e-163	3.03627e-163	-1.287e-162	5.50986e-163	3.62714e-163	2.14633e-164	-3.92322e-163	7.70853e-164	-9.58658e-163	0
1.38761e-162	2.82024e-163	1.15523e-162	-1.25366e-162	-1.12997e-162	8.95178e-163	-3.96665e-164	-2.35952e-163	-3.08853e-163	-2.8419e-163	1.27112e-163	5.99361e-163	-3.58449e-163	-6.93782e-163	-6.67664e-163	8.85978e-163	4.76019e-163	-1.76587e-163	-5.4609e-163	4.85455e-163	-6.39375e-163	9.91177e-163	3.03627e-163	-1.287e-162	5.50986e-163	3.62714e-163	2.14633e-164	-3.92322e-163	7.70853e-164	-9.58658e-163	0
1.38761e-162	2.82024e-163	1.15523e-162	-1.25366e-162	-1.12997e-162	8.95178e-163	-3.96665e-164	-2.35952e-163	-3.08853e-163	-2.8419e-163	1.27112e-163	5.99361e-163	-3.58449e-163	-6.93782e-163	-6.67664e-163	8.85978e-163	4.76019e-163	-1.76587e-163	-5.4609e-163	4.85455e-163	-6.39375e-163	9.91177e-163	3.03627e-163	-1.287e-162	5.50986e-163	3.62714e-163	2.14633e-164	-3.92322e-163	7.70853e-164	-9.58658e-163	0
1.38761e-162	2.82024e-163	1.15523e-162	-1.25366e-162	-1.12997e-162	8.95178e-163	-3.96665e-164	-2.35952e-163	-3.08853e-163	-2.8419e-163	1.27112e-163	5.99361e-163	-3.58449e-163	-6.93782e-163	-6.67664e-163	8.85978e-163	4.76019e-163	-1.76587e-163	-5.4609e-163	4.85455e-163	-6.39375e-163	9.91177e-163	3.03627e-163	-1.287e-162	5.50986e-163	3.62714e-163	2.14633e-164	-3.92322e-163	7.70853e-164	-9.58658e-163	0
1.38761e-162	2.82024e-163	1.15523e-162	-1.25366e-162	-1.12997e-162	8.95178e-163	-3.96665e-164	-2.35952e-163	-3.08853e-163	-2.8419e-163	1.27112e-163	5.99361e-163	-3.58449e-163	-6.93782e-163	-6.67664e-163	8.85978e-163	4.76019e-163	-1.76587e-163	-5.4609e-163	4.85455e-163	-6.39375e-163	9.91177e-163	3.03627e-163	-1.287e-162	5.50986e-163	3.62714e-163	2.14633e-164	-3.92322e-163	7.70853e-164	-9.58658e-163	0
1.38761e-162	2.82024e-163	1.15523e-162	-1.25366e-162	-1.12997e-162	8.95178e-163	-3.96665e-164	-2.35952e-163	-3.08853e-163	-2.8419e-163	1.27112e-163	5.99361e-163	-3.58449e-163	-6.93782e-163	-6.67664e-163	8.85978e-163	4.76019e-163	-1.76587e-163	-5.4609e-163	4.85455e-163	-6.39375e-163	9.91177e-163	3.03627e-163	-1.287e-162	5.50986e-163	3.62714e-163	2.14633e-164	-3.92322e-163	7.70853e-164	-9.58658e-163	0
1.38761e-162	2.82024e-163	1.15523e-162	-1.25366e-162	-1.12997e-162	8.95178e-163	-3.96665e-164	-2.35952e-163	-3.08853e-163	-2.8419e-163	1.27112e-163	5.99361e-163	-3.58449e-163	-6.93782e-163	-6.67664e-163	8.85978e-163	4.76019e-163	-1.76587e-163	-5.4609e-163	4.85455e-163	-6.39375e-163	9.91177e-163	3.03627e-163	-1.287e-162	5.50986e-163	3.62714e-163	2.14633e-164	-3.92322e-163	7.70853e-164	-9.58658e-163	0
1.38761e-162	2.82024e-163	1.15523e-162	-1.25366e-162	-1.12997e-162	8.95178e-163	-3.96665e-164	-2.35952e-163	-3.08853e-163	-2.8419e-163	1.27112e-163	5.99361e-163	-3.58449e-163	-6.93782e-163	-6.67664e-163	8.85978e-163	4.76019e-163	-1.76587e-163	-5.4609e-163	4.85455e-163	-6.39375e-163	9.91177e-163	3.03627e-163	-1.287e-162	5.50986e-163	3.62714e-163	2.14633e-164	-3.92322e-163	7.70853e-164	-9.58658e-163	0
1.38761e-162	2.82024e-163	1.15523e-162	-1.25366e-162	-1.12997e-162	8.95178e-163	-3.96665e-164	-2.35952e-163	-3.08853e-163	-2.8419e-163	1.27112e-163	5.99361e-163	-3.58449e-163	-6.93782e-163	-6.67664e-163	8.85978e-163	4.76019e-163	-1.76587e-163	-5.4609e-163	4.85455e-163	-6.39375e-163	9.91177e-163	3.03627e-163	-1.287e-162	5.50986e-163	3.62714e-163	2.14633e-164	-3.92322e-163	7.70853e-164	-9.58658e-163	0
1.38761e-162	2.82024e-163	1.15523e-162	-1.25366e-162	-1.12997e-162	8.95178e-163	-3.96665e-164	-2.35952e-163	-3.08853e-163	-2.8419e-163	1.27112e-163	5.99361e-163	-3.58449e-163	-6.93782e-163	-6.67664e-163	8.85978e-163	4.76019e-163	-1.76587e-163	-5.4609e-163	4.85455e-163	-6.39375e-163	9.91177e-163	3.03627e-163	-1.287e-162	5.50986e-163	3.62714e-163	2.14633e-164	-3.92322e-163	7.70853e-164	-9.58658e-163	0
1.38761e-162	2.82024e-163	1.15523e-162	-1.25366e-162	-1.12997e-162	8.95178e-163	-3.96665e-164	-2.35952e-163	-3.08853e-163	-2.8419e-163	1.27112e-163	5.99361e-163	-3.58449e-163	-6.93782e-163	-6.67664e-163	8.85978e-163	4.76019e-163	-1.76587e-163	-5.4609e-163	4.85455e-163	-6.39375e-163	9.91177e-163	3.03627e-163	-1.287e-162	5.50986e-163	3.62714e-163	2.14633e-164	-3.92322e-163	7.70853e-164	-9.58658e-163	0
1.38761e-162	2.82024e-163	1.15523e-162	-1.25366e-162	-1.12997e-162	8.95178e-163	-3.96665e-164	-2.35952e-163	-3.08853e-163	-2.8419e-163	1.27112e-163	5.99361e-163	-3.58449e-163	-6.93782e-163	-6.67664e-163	8.85978e-163	4.76019e-163	-1.76587e-163	-5.4609e-163	4.85455e-163	-6.39375e-163	9.91177e-163	3.03627e-163	-1.287e-162	5.50986e-163	3.62714e-163	2.14633e-164	-3.92322e-163	7.70853e-164	-9.58658e-163	0
1.38761e-162	2.82024e-163	1.15523e-162	-1.25366e-162	-1.12997e-162	8.95178e-163	-3.96665e-164	-2.35952e-163	-3.08853e-163	-2.8419e-163	1.27112e-163	5.99361e-163	-3.58449e-163	-6.93782e-163	-6.67664e-163	8.85978e-163	4.76019e-163	-1.76587e-163	-5.4609e-163	4.85455e-163	-6.39375e-163	9.91177e-163	3.03627e-163	-1.287e-162	5.50986e-163	3.62714e-163	2.14633e-164	-3.92322e-163	7.70853e-164	-9.58658e-163	0
1.38761e-162	2.82024e-163	1.15523e-162	-1.25366e-162	-1.12997e-162	8.95178e-163	-3.96665e-164	-2.35952e-163	-3.08853e-163	-2.8419e-163	1.27112e-163	5.99361e-163	-3.58449e-163	-6.93782e-163	-6.67664e-163	8.85978e-163	4.76019e-163	-1.76587e-163	-5.4609e-163	4.85455e-163	-6.39375e-163	9.91177e-163	3.03627e-163	-1.287e-162	5.50986e-163	3.62714e-163	2.14633e-164	-3.92322e-163	7.70853e-164	-9.58658e-163	0
1.38761e-162	2.82024e-163	1.15523e-162	-1.25366e-162	-1.12997e-162	8.95178e-163	-3.96665e-164	-2.35952e-163	-3.08853e-163	-2.8419e-163	1.27112e-163	5.99361e-163	-3.58449e-163	-6.93782e-163	-6.67664e-163	8.85978e-163	4.76019e-163	-1.76587e-163	-5.4609e-163	4.85455e-163	-6.39375e-163	9.91177e-163	3.03627e-163	-1.287e-162	5.50986e-163	3.62714e-163	2.14633e-164	-3.92322e-163	7.70853e-164	-9.58658e-163	0
1.38761e-162	2.82024e-163	1.15523e-162	-1.25366e-162	-1.12997e-162	8.95178e-163	-3.96665e-164	-2.35952e-163	-3.08853e-163	-2.8419e-163	1.27112e-163	5.99361e-163	-3.58449e-163	-6.93782e-163	-6.67664e-163	8.85978e-163	4.76019e-163	-1.76587e-163	-5.4609e-163	4.85455e-163	-6.39375e-163	9.91177e-163	3.03627e-163	-1.287e-162	5.50986e-163	3.62714e-163	2.14633e-164	-3.92322e-163	7.70853e-164	-9.58658e-163	0
1.38761e-162	2.82024e-163	1.15523e-162	-1.25366e-162	-1.12997e-162	8.95178e-163	-3.96665e-164	-2.35952e-163	-3.08853e-163	-2.8419e-163	1.27112e-163	5.99361e-163	-3.58449e-163	-6.93782e-163	-6.67664e-163	8.85978e-163	4.76019e-163	-1.76587e-163	-5.4609e-163	4.85455e-163	-6.39375e-163	9.91177e-163	3.03627e-163	-1.287e-162	5.50986e-163	3.62714e-163	2.14633e-164	-3.92322e-163	7.70853e-164	-9.58658e-163	0
1.38761e-162	2.82024e-163	1.15523e-162	-1.25366e-162	-1.12997e-162	8.95178e-163	-3.96665e-164	-2.35952e-163	-3.08853e-163	-2.8419e-163	1.27112e-163	5.99361e-163	-3.58449e-163	-6.93782e-163	-6.67664e-163	8.85978e-163	4.76019e-163	-1.76587e-163	-5.4609e-163	4.85455e-163	-6.39375e-163	9.91177e-163	3.03627e-163	-1.287e-162	5.50986e-163	3.62714e-163	2.14633e-164	-3.92322e-163	7.70853e-164	-9.58658e-163	0
1.38761e-162	2.82024e-163	1.15523e-162	-1.25366e-162	-1.12997e-162	8.95178e-163	-3.96665e-164	-2.35952e-163	-3.08853e-163	-2.8419e-163	1.27112e-163	5.99361e-163	-3.58449e-163	-6.93782e-163	-6.67664e-163	8.85978e-163	4.76019e-163	-1.76587e-163	-5.4609e-163	4.85455e-163	-6.39375e-163	9.91177e-163	3.03627e-163	-1.287e-162	5.50986e-163	3.62714e-163	2.14633e-164	-3.92322e-163	7.70853e-164	-9.58658e-163	0
1.38761e-162	2.82024e-163	1.15523e-162	-1.25366e-162	-1.12997e-162	8.95178e-163	-3.96665e-164	-2.35952e-163	-3.08853e-163	-2.8419e-163	1.27112e-163	5.99361e-163	-3.58449e-163	-6.93782e-163	-6.67664e-163	8.85978e-163	4.76019e-163	-1.76587e-163	-5.4609e-163	4.85455e-163	-6.39375e-163	9.91177e-163	3.03627e-163	-1.287e-162	5.50986e-163	3.62714e-163	2.14633e-164	-3.92322e-163	7.70853e-164	-9.58658e-163	0
1.38761e-162	2.82024e-163	1.15523e-162	-1.25366e-162	-1.12997e-162	8.95178e-163	-3.96665e-164	-2.35952e-163	-3.08853e-163	-2.8419e-163	1.27112e-163	5.99361e-163	-3.58449e-163	-6.93782e-163	-6.67664e-163	8.85978e-163	4.76019e-163	-1.76587e-163	-5.4609e-163	4.85455e-163	-6.39375e-163	9.91177e-163	3.03627e-163	-1.287e-162	5.50986e-163	3.62714e-163	2.14633e-164	-3.92322e-163	7.70853e-164	-9.58658e-163	0
1.38761e-162	2.82024e-163	1.15523e-162	-1.25366e-162	-1.12997e-162	8.95178e-163	-3.96665e-164	-2.35952e-163	-3.08853e-163	-2.8419e-163	1.27112e-163	5.99361e-163	-3.58449e-163	-6.93782e-163	-6.67664e-163	8.85978e-163	4.76019e-163	-1.76587e-163	-5.4609e-163	4.85455e-163	-6.39375e-163	9.91177e-163	3.03627e-163	-1.287e-162	5.50986e-163	3.62714e-163	2.14633e-164	-3.92322e-163	7.70853e-164	-9.58658e-163	0
1.38761e-162	2.82024e-163	1.15523e-162	-1.25366e-162	-1.12997e-162	8.95178e-163	-3.96665e-164	-2.35952e-163	-3.08853e-163	-2.8419e-163	1.27112e-163	5.99361e-163	-3.58449e-163	-6.93782e-163	-6.67664e-163	8.85978e-163	4.76019e-163	-1.76587e-163	-5.4609e-163	4.85455e-163	-6.39375e-163	9.91177e-163	3.03627e-163	-1.287e-162	5.50986e-163	3.62714e-163	2.14633e-164	-3.92322e-163	7.70853e-164	-9.58658e-163	0
1.38761e-162	2.82024e-163	1.15523e-162	-1.25366e-162	-1.12997e-162	8.95178e-163	-3.96665e-164	-2.35952e-163	-3.08853e-163	-2.8419e-163	1.27112e-163	5.99361e-163	-3.58449e-163	-6.93782e-163	-6.67664e-163	8.85978e-163	4.76019e-163	-1.76587e-163	-5.4609e-163	4.85455e-163	-6.39375e-163	9.91177e-163	3.03627e-163	-1.287e-162	5.50986e-163	3.62714e-163	2.14633e-164	-3.92322e-163	7.70853e-164	-9.58658e-163	0
1.38761e-162	2.82024e-163	1.15523e-162	-1.25366e-162	-1.12997e-162	8.95178e-163	-3.96665e-164	-2.35952e-163	-3.08853e-163	-2.8419e-163	1.27112e-163	5.99361e-163	-3.58449e-163	-6.93782e-163	-6.67664e-163	8.85978e-163	4.76019e-163	-1.76587e-163	-5.4609e-163	4.85455e-163	-6.39375e-163	9.91177e-163	3.03627e-163	-1.287e-162	5.50986e-163	3.62714e-163	2.14633e-164	-3.92322e-163	7.70853e-164	-9.58658e-163	0
1.38761e-162	2.82024e-163	1.15523e-162	-1.25366e-162	-1.12997e-162	8.95178e-163	-3.96665e-164	-2.35952e-163	-3.08853e-163	-2.8419e-163	1.27112e-163	5.99361e-163	-3.58449e-163	-6.93782e-163	-6.67664e-163	8.85978e-163	4.76019e-163	-1.76587e-163	-5.4609e-163	4.85455e-163	-6.39375e-163	9.91177e-163	3.03627e-163	-1.287e-162	5.50986e-163	3.62714e-163	2.14633e-164	-3.92322e-163	7.70853e-164	-9.58658e-163	0
1.38761e-162	2.82024e-163	1.15523e-162	-1.25366e-162	-1.12997e-162	8.95178e-163	-3.96665e-164	-2.35952e-163	-3.08853e-163	-2.8419e-163	1.27112e-163	5.99361e-163	-3.58449e-163	-6.93782e-163	-6.67664e-163	8.85978e-163	4.76019e-163	-1.76587e-163	-5.4609e-163	4.85455e-163	-6.39375e-163	9.91177e-163	3.03627e-163	-1.287e-162	5.50986e-163	3.62714e-163	2.14633e-164	-3.92322e-163	7.70853e-164	-9.58658e-163	0
1.38761e-162	2.82024e-163	1.15523e-162	-1.25366e-162	-1.12997e-162	8.95178e-163	-3.96665e-164	-2.35952e-163	-3.08853e-163	-2.8419e-163	1.27112e-163	5.99361e-163	-3.58449e-163	-6.93782e-163	-6.67664e-163	8.85978e-163	4.76019e-163	-1.76587e-163	-5.4609e-163	4.85455e-163	-6.39375e-163	9.91177e-163	3.03627e-163	-1.287e-162	5.50986e-163	3.62714e-163	2.14633e-164	-3.92322e-163	7.70853e-164	-9.58658e-163	0
1.38761e-162	2.82024e-163	1.15523e-162	-1.25366e-162	-1.12997e-162	8.95178e-163	-3.96665e-164	-2.35952e-163	-3.08853e-163	-2.8419e-163	1.27112e-163	5.99361e-163	-3.58449e-163	-6.93782e-163	-6.67664e-163	8.85978e-163	4.76019e-163	-1.76587e-163	-5.4609e-163	4.85455e-163	-6.39375e-163	9.91177e-163	3.03627e-163	-1.287e-162	5.50986e-163	3.62714e-163	2.14633e-164	-3.92322e-163	7.70853e-164	-9.58658e-163	0
1.38761e-162	2.82024e-163	1.15523e-162	-1.25366e-162	-1.12997e-162	8.95178e-163	-3.96665e-164	-2.35952e-163	-3.08853e-163	-2.8419e-163	1.27112e-163	5.99361e-163	-3.58449e-163	-6.93782e-163	-6.67664e-163	8.85978e-163	4.76019e-163	-1.76587e-163	-5.4609e-163	4.85455e-163	-6.39375e-163	9.91177e-163	3.03627e-163	-1.287e-162	5.50986e-163	3.62714e-163	2.14633e-164	-3.92322e-163	7.70853e-164	-9.58658e-163	0
1.38761e-162	2.82024e-163	1.15523e-162	-1.25366e-162	-1.12997e-162	8.95178e-163	-3.96665e-164	-2.35952e-163	-3.08853e-163	-2.8419e-163	1.27112e-163	5.99361e-163	-3.58449e-163	-6.93782e-163	-6.67664e-163	8.85978e-163	4.76019e-163	-1.76587e-163	-5.4609e-163	4.85455e-163	-6.39375e-163	9.91177e-163	3.03627e-163	-1.287e-162	5.50986e-163	3.62714e-163	2.14633e-164	-3.92322e-163	7.70853e-164	-9.58658e-163	0
1.38761e-162	2.82024e-163	1.15523e-162	-1.25366e-162	-1.12997e-162	8.95178e-163	-3.96665e-164	-2.35952e-163	-3.08853e-163	-2.8419e-163	1.27112e-163	5.99361e-163	-3.58449e-163	-6.93782e-163	-6.67664e-163	8.85978e-163	4.76019e-163	-1.76587e-163	-5.4609e-163	4.85455e-163	-6.39375e-163	9.91177e-163	3.03627e-163	-1.287e-162	5.50986e-163	3.62714e-163	2.14633e-164	-3.92322e-163	7.70853e-164	-9.58658e-163	0
1.38761e-162	2.82024e-163	1.15523e-162	-1.25366e-162	-1.12997e-162	8.95178e-163	-3.96665e-164	-2.35952e-163	-3.08853e-163	-2.8419e-163	1.27112e-163	5.99361e-163	-3.58449e-163	-6.93782e-163	-6.67664e-163	8.85978e-163	4.76019e-163	-1.76587e-163	-5.4609e-163	4.85455e-163	-6.39375e-163	9.91177e-163	3.03627e-163	-1.287e-162	5.50986e-163	3.62714e-163	2.14633e-164	-3.92322e-163	7.70853e-164	-9.58658e-163	0
1.38761e-162	2.82024e-163	1.15523e-162	-1.25366e-162	-1.12997e-162	8.95178e-163	-3.96665e-164	-2.35952e-163	-3.08853e-163	-2.8419e-163	1.27112e-163	5.99361e-163	-3.58449e-163	-6.93782e-163	-6.67664e-163	8.85978e-163	4.76019e-163	-1.76587e-163	-5.4609e-163	4.85455e-163	-6.39375e-163	9.91177e-163	3.03627e-163	-1.287e-162	5.50986e-163	3.62714e-163	2.14633e-164	-3.92322e-163	7.70853e-164	-9.58658e-163	0
1.38761e-162	2.82024e-163	1.15523e-162	-1.25366e-162	-1.12997e-162	8.95178e-163	-3.96665e-164	-2.35952e-163	-3.08853e-163	-2.8419e-163	1.27112e-163	5.99361e-163	-3.58449e-163	-6.93782e-163	-6.67664e-163	8.85978e-163	4.76019e-163	-1.76587e-163	-5.4609e-163	4.85455e-163	-6.39375e-163	9.91177e-163	3.03627e-163	-1.287e-162	5.50986e-163	3.62714e-163	2.14633e-164	-3.92322e-163	7.70853e-164	-9.58658e-163	0
1.38761e-162	2.82024e-163	1.15523e-162	-1.25366e-162	-1.12997e-162	8.95178e-163	-3.96665e-164	-2.35952e-163	-3.08853e-163	-2.8419e-163	1.27112e-163	5.99361e-163	-3.58449e-163	-6.93782e-163	-6.67664e-163	8.85978e-163	4.76019e-163	-1.76587e-163	-5.4609e-163	4.85455e-163	-6.39375e-163	9.91177e-163	3.03627e-163	-1.287e-162	5.50986e-163	3.62714e-163	2.14633e-164	-3.92322e-163	7.70853e-164	-9.58658e-163	0
1.38761e-162	2.82024e-163	1.15523e-162	-1.25366e-162	-1.12997e-162	8.95178e-163	-3.96665e-164	-2.35952e-163	-3.08853e-163	-2.8419e-163	1.27112e-163	5.99361e-163	-3.58449e-163	-6.93782e-163	-6.67664e-163	8.85978e-163	4.76019e-163	-1.76587e-163	-5.4609e-163	4.85455e-163	-6.39375e-163	9.91177e-163	3.03627e-163	-1.287e-162	5.50986e-163	3.62714e-163	2.14633e-164	-3.92322e-163	7.70853e-164	-9.58658e-163	0
1.38761e-162	2.82024e-163	1.15523e-162	-1.25366e-162	-1.12997e-162	8.95178e-163	-3.96665e-164	-2.35952e-163	-3.08853e-163	-2.8419e-163	1.27112e-163	5.99361e-163	-3.58449e-163	-6.93782e-163	-6.67664e-163	8.85978e-163	4.76019e-163	-1.76587e-163	-5.4609e-163	4.85455e-163	-6.39375e-163	9.91177e-163	3.03627e-163	-1.287e-162	5.50986e-163	3.62714e-163	2.14633e-164	-3.92322e-163	7.70853e-164	-9.58658e-163	0
1.38761e-162	2.82024e-163	1.15523e-162	-1.25366e-162	-1.12997e-162	8.95178e-163	-3.96665e-164	-2.35952e-163	-3.08853e-163	-2.8419e-163	1.27112e-163	5.99361e-163	-3.58449e-163	-6.93782e-163	-6.67664e-163	8.85978e-163	4.76019e-163	-1.76587e-163	-5.4609e-163	4.85455e-163	-6.39375e-163	9.91177e-163	3.03627e-163	-1.287e-162	5.50986e-163	3.62714e-163	2.14633e-164	-3.92322e-163	7.70853e-164	-9.58658e-163	0
1.38761e-162	2.82024e-163	1.15523e-162	-1.25366e-162	-1.12997e-162	8.95178e-163	-3.96665e-164	-2.35952e-163	-3.08853e-163	-2.8419e-163	1.27112e-163	5.99361e-163	-3.58449e-163	-6.93782e-163	-6.67664e-163	8.85978e-163	4.76019e-163	-1.76587e-163	-5.4609e-163	4.85455e-163	-6.39375e-163	9.91177e-163	3.03627e-163	-1.287e-162	5.50986e-163	3.62714e-163	2.14633e-164	-3.92322e-163	7.70853e-164	-9.58658e-163	0
1.38761e-162	2.82024e-163	1.15523e-162	-1.25366e-162	-1.12997e-162	8.95178e-163	-3.96665e-164	-2.35952e-163	-3.08853e-163	-2.8419e-163	1.27112e-163	5.99361e-163	-3.58449e-163	-6.93782e-163	-6.67664e-163	8.85978e-163	4.76019e-163	-1.76587e-163	-5.4609e-163	4.85455e-163	-6.39375e-163	9.91177e-163	3.03627e-163	-1.287e-162	5.50986e-163	3.62714e-163	2.14633e-164	-3.92322e-163	7.70853e-164	-9.58658e-163	0
1.38761e-162	2.82024e-163	1.15523e-162	-1.25366e-162	-1.12997e-162	8.95178e-163	-3.96665e-164	-2.35952e-163	-3.08853e-163	-2.8419e-163	1.27112e-163	5.99361e-163	-3.58449e-163	-6.93782e-163	-6.67664e-163	8.85978e-163	4.76019e-163	-1.76587e-163	-5.4609e-163	4.85455e-163	-6.39375e-163	9.91177e-163	3.03627e-163	-1.287e-162	5.50986e-163	3.62714e-163	2.14633e-164	-3.92322e-163	7.70853e-164	-9.58658e-163	0
1.38761e-162	2.82024e-163	1.15523e-162	-1.25366e-162	-1.12997e-162	8.95178e-163	-3.96665e-164	-2.35952e-163	-3.08853e-163	-2.8419e-163	1.27112e-163	5.99361e-163	-3.58449e-163	-6.93782e-163	-6.67664e-163	8.85978e-163	4.76019e-163	-1.76587e-163	-5.4609e-163	4.85455e-163	-6.39375e-163	9.91177e-163	3.03627e-163	-1.287e-162	5.50986e-163	3.62714e-163	2.14633e-164	-3.92322e-163	7.70853e-164	-9.58658e-163	0
1.38761e-162	2.82024e-163	1.15523e-162	-1.25366e-162	-1.12997e-162	8.95178e-163	-3.96665e-164	-2.35952e-163	-3.08853e-163	-2.8419e-163	1.27112e-163	5.99361e-163	-3.58449e-163	-6.93782e-163	-6.67664e-163	8.85978e-163	4.76019e-163	-1.76587e-163	-5.4609e-163	4.85455e-163	-6.39375e-163	9.91177e-163	3.03627e-163	-1.287e-162	5.50986e-163	3.62714e-163	2.14633e-164	-3.92322e-163	7.70853e-164	-9.58658e-163	0
1.38761e-162	2.82024e-163	1.15523e-162	-1.25366e-162	-1.12997e-162	8.95178e-163	-3.96665e-164	-2.35952e-163	-3.08853e-163	-2.8419e-163	1.27112e-163	5.99361e-163	-3.58449e-163	-6.93782e-163	-6.67664e-163	8.85978e-163	4.76019e-163	-1.76587e-163	-5.4609e-163	4.85455e-163	-6.39375e-163	9.91177e-163	3.03627e-163	-1.287e-162	5.50986e-163	3.62714e-163	2.14633e-164	-3.92322e-163	7.70853e-164	-9.58658e-163	0
1.38761e-162	2.82024e-163	1.15523e-162	-1.25366e-162	-1.12997e-162	8.95178e-163	-3.96665e-164	-2.35952e-163	-3.08853e-163	-2.8419e-163	1.27112e-163	5.99361e-163	-3.58449e-163	-6.93782e-163	-6.67664e-163	8.85978e-163	4.76019e-163	-1.76587e-163	-5.4609e-163	4.85455e-163	-6.39375e-163	9.91177e-163	3.03627e-163	-1.287e-162	5.50986e-163	3.62714e-163	2.14633e-164	-3.92322e-163	7.70853e-164	-9.58658e-163	0
1.38761e-162	2.82024e-163	1.15523e-162	-1.25366e-162	-1.12997e-162	8.95178e-163	-3.96665e-164	-2.35952e-163	-3.08853e-163	-2.8419e-163	1.27112e-163	5.99361e-163	-3.58449e-163	-6.93782e-163	-6.67664e-163	8.85978e-163	4.76019e-163	-1.76587e-163	-5.4609e-163	4.85455e-163	-6.39375e-163	9.91177e-163	3.03627e-163	-1.287e-162	5.50986e-163	3.62714e-163	2.14633e-164	-3.92322e-163	7.70853e-164	-9.58658e-163	0
1.38761e-162	2.82024e-163	1.15523e-162	-1.25366e-162	-1.12997e-162	8.95178e-163	-3.96665e-164	-2.35952e-163	-3.08853e-163	-2.8419e-163	1.27112e-163	5.99361e-163	-3.58449e-163	-6.93782e-163	-6.67664e-163	8.85978e-163	4.76019e-163	-1.76587e-163	-5.4609e-163	4.85455e-163	-6.39375e-163	9.91177e-163	3.03627e-163	-1.287e-162	5.50986e-163	3.62714e-163	2.14633e-164	-3.92322e-163	7.70853e-164	-9.58658e-163	0
1.38761e-162	2.82024e-163	1.15523e-162	-1.25366e-162	-1.12997e-162	8.95178e-163	-3.96665e-164	-2.35952e-163	-3.08853e-163	-2.8419e-163	1.27112e-163	5.99361e-163	-3.58449e-163	-6.93782e-163	-6.67664e-163	8.85978e-163	4.76019e-163	-1.76587e-163	-5.4609e-163	4.85455e-163	-6.39375e-163	9.91177e-163	3.03627e-163	-1.287e-162	5.50986e-163	3.62714e-163	2.14633e-164	-3.92322e-163	7.70853e-164	-9.58658e-163	0
1.38761e-162	2.82024e-163	1.15523e-162	-1.25366e-162	-1.12997e-162	8.95178e-163	-3.96665e-164	-2.35952e-163	-3.08853e-163	-2.8419e-163	1.27112e-163	5.99361e-163	-3.58449e-163	-6.93782e-163	-6.67664e-163	8.85978e-163	4.76019e-163	-1.76587e-163	-5.4609e-163	4.85455e-163	-6.39375e-163	9.91177e-163	3.03627e-163	-1.287e-162	5.50986e-163	3.62714e-163	2.14633e-164	-3.92322e-163	7.70853e-164	-9.58658e-163	0
1.38761e-162	2.82024e-163	1.15523e-162	-1.25366e-162	-1.12997e-162	8.95178e-163	-3.96665e-164	-2.35952e-163	-3.08853e-163	-2.8419e-163	1.27112e-163	5.99361e-163	-3.58449e-163	-6.93782e-163	-6.67664e-163	8.85978e-163	4.76019e-163	-1.76587e-163	-5.4609e-163	4.85455e-163	-6.39375e-163	9.91177e-163	3.03627e-163	-1.287e-162	5.50986e-163	3.62714e-163	2.14633e-164	-3.92322e-163	7.70853e-164	-9.58658e-163	0
1.38761e-162	2.82024e-163	1.15523e-162	-1.25366e-162	-1.12997e-162	8.95178e-163	-3.96665e-164	-2.35952e-163	-3.08853e-163	-2.8419e-163	1.27112e-163	5.99361e-163	-3.58449e-163	-6.93782e-163	-6.67664e-163	8.85978e-163	4.76019e-163	-1.76587e-163	-5.4609e-163	4.85455e-163	-6.39375e-163	9.91177e-163	3.03627e-163	-1.287e-162	5.50986e-163	3.62714e-163	2.14633e-164	-3.92322e-163	7.70853e-164	-9.58658e-163	0
1.38761e-162	2.82024e-163	1.15523e-162	-1.25366e-162	-1.12997e-162	8.95178e-163	-3.96665e-164	-2.35952e-163	-3.08853e-163	-2.8419e-163	1.27112e-163	5.99361e-163	-3.58449e-163	-6.93782e-163	-6.67664e-163	8.85978e-163	4.76019e-163	-1.76587e-163	-5.4609e-163	4.85455e-163	-6.39375e-163	9.91177e-163	3.03627e-163	-1.287e-162	5.50986e-163	3.62714e-163	2.14633e-164	-3.92322e-163	7.70853e-164	-9.58658e-163	0
1.38761e-162	2.82024e-163	1.15523e-162	-1.25366e-162	-1.12997e-162	8.95178e-163	-3.96665e-164	-2.35952e-163	-3.08853e-163	-2.8419e-163	1.27112e-163	5.99361e-163	-3.58449e-163	-6.93782e-163	-6.67664e-163	8.85978e-163	4.76019e-163	-1.76587e-163	-5.4609e-163	4.85455e-163	-6.39375e-163	9.91177e-163	3.03627e-163	-1.287e-162	5.50986e-163	3.62714e-163	2.14633e-164	-3.92322e-163	7.70853e-164	-9.58658e-163	0
1.38761e-162	2.82024e-163	1.15523e-162	-1.25366e-162	-1.12997e-162	8.95178e-163	-3.96665e-164	-2.35952e-163	-3.08853e-163	-2.8419e-163	1.27112e-163	5.99361e-163	-3.58449e-163	-6.93782e-163	-6.67664e-163	8.85978e-163	4.76019e-163	-1.76587e-163	-5.4609e-163	4.85455e-163	-6.39375e-163	9.91177e-163	3.03627e-163	-1.287e-162	5.50986e-163	3.62714e-163	2.14633e-164	-3.92322e-163	7.70853e-164	-9.58658e-163	0
1.38761e-162	2.82024e-163	1.15523e-162	-1.25366e-162	-1.12997e-162	8.95178e-163	-3.96665e-164	-2.35952e-163	-3.08853e-163	-2.8419e-163	1.27112e-163	5.99361e-163	-3.58449e-163	-6.93782e-163	-6.67664e-163	8.85978e-163	4.76019e-163	-1.76587e-163	-5.4609e-163	4.85455e-163	-6.39375e-163	9.91177e-163	3.03627e-163	-1.287e-162	5.50986e-163	3.62714e-163	2.14633e-164	-3.92322e-163	7.70853e-164	-9.58658e-163	0
1.38761e-162	2.82024e-163	1.15523e-162	-1.25366e-162	-1.12997e-162	8.95178e-163	-3.96665e-164	-2.35952e-163	-3.08853e-163	-2.8419e-163	1.27112e-163	5.99361e-163	-3.58449e-163	-6.93782e-163	-6.67664e-163	8.85978e-163	4.76019e-163	-1.76587e-163	-5.4609e-163	4.85455e-163	-6.39375e-163	9.91177e-163	3.03627e-163	-1.287e-162	5.50986e-163	3.62714e-163	2.14633e-164	-3.92322e-163	7.70853e-164	-9.58658e-163	0
1.38761e-162	2.82024e-163	1.15523e-162	-1.25366e-162	-1.12997e-162	8.95178e-163	-3.96665e-164	-2.35952e-163	-3.08853e-163	-2.8419e-163	1.27112e-163	5.99361e-163	-3.58449e-163	-6.93782e-163	-6.67664e-163	8.85978e-163	4.76019e-163	-1.76587e-163	-5.4609e-163	4.85455e-163	-6.39375e-163	9.91177e-163	3.03627e-163	-1.287e-162	5.50986e-163	3.62714e-163	2.14633e-164	-3.92322e-163	7.70853e-164	-9.58658e-163	0
1.38761e-162	2.82024e-163	1.15523e-162	-1.25366e-162	-1.12997e-162	8.95178e-163	-3.96665e-164	-2.35952e-163	-3.08853e-163	-2.8419e-163	1.27112e-163	5.99361e-163	-3.58449e-163	-6.93782e-163	-6.67664e-163	8.85978e-163	4.76019e-163	-1.76587e-163	-5.4609e-163	4.85455e-163	-6.39375e-163	9.91177e-163	3.03627e-163	-1.287e-162	5.50986e-163	3.62714e-163	2.14633e-164	-3.92322e-163	7.70853e-164	-9.58658e-163	0
1.38761e-162	2.82024e-163	1.15523e-162	-1.25366e-162	-1.12997e-162	8.95178e-163	-3.96665e-164	-2.35952e-163	-3.08853e-163	-2.8419e-163	1.27112e-163	5.99361e-163	-3.58449e-163	-6.93782e-163	-6.67664e-163	8.85978e-163	4.76019e-163	-1.76587e-163	-5.4609e-163	4.85455e-163	-6.39375e-163	9.91177e-163	3.03627e-163	-1.287e-162	5.50986e-163	3.62714e-163	2.14633e-164	-3.92322e-163	7.70853e-164	-9.58658e-163	0
1.38761e-162	2.82024e-163	1.15523e-162	-1.25366e-162	-1.12997e-162	8.95178e-163	-3.96665e-164	-2.35952e-163	-3.08853e-163	-2.8419e-163	1.27112e-163	5.99361e-163	-3.58449e-163	-6.93782e-163	-6.67664e-163	8.85978e-163	4.76019e-163	-1.76587e-163	-5.4609e-163	4.85455e-163	-6.39375e-163	9.91177e-163	3.03627e-163	-1.287e-162	5.50986e-163	3.62714e-163	2.14633e-164	-3.92322e-163	7.70853e-164	-9.58658e-163	0
1.38761e-162	2.82024e-163	1.15523e-162	-1.25366e-162	-1.12997e-162	8.95178e-163	-3.96665e-164	-2.35952e-163	-3.08853e-163	-2.8419e-163	1.27112e-163	5.99361e-163	-3.58449e-163	-6.93782e-163	-6.67664e-163	8.85978e-163	4.76019e-163	-1.76587e-163	-5.4609e-163	4.85455e-163	-6.39375e-163	9.91177e-163	3.03627e-163	-1.287e-162	5.50986e-163	3.62714e-163	2.14633e-164	-3.92322e-163	7.70853e-164	-9.58658e-163	0
1.38761e-162	2.82024e-163	1.15523e-162	-1.25366e-162	-1.12997e-162	8.95178e-163	-3.96665e-164	-2.35952e-163	-3.08853e-163	-2.8419e-163	1.27112e-163	5.99361e-163	-3.58449e-163	-6.93782e-163	-6.67664e-163	8.85978e-163	4.76019e-163	-1.76587e-163	-5.4609e-163	4.85455e-163	-6.39375e-163	9.91177e-163	3.03627e-163	-1.287e-162	5.50986e-163	3.62714e-163	2.14633e-164	-3.92322e-163	7.70853e-164	-9.58658e-163	0
1.38761e-162	2.82024e-163	1.15523e-162	-1.25366e-162	-1.12997e-162	8.95178e-163	-3.96665e-164	-2.35952e-163	-3.08853e-163	-2.8419e-163	1.27112e-163	5.99361e-163	-3.58449e-163	-6.93782e-163	-6.67664e-163	8.85978e-163	4.76019e-163	-1.76587e-163	-5.4609e-163	4.85455e-163	-6.39375e-163	9.91177e-163	3.03627e-163	-1.287e-162	5.50986e-163	3.62714e-163	2.14633e-164	-3.92322e-163	7.70853e-164	-9.58658e-163	0
1.38761e-162	2.82024e-163	1.15523e-162	-1.25366e-162	-1.12997e-162	8.95178e-163	-3.96665e-164	-2.35952e-163	-3.08853e-163	-2.8419e-163	1.27112e-163	5.99361e-163	-3.58449e-163	-6.93782e-163	-6.67664e-163	8.85978e-163	4.76019e-163	-1.76587e-163	-5.4609e-163	4.85455e-163	-6.39375e-163	9.91177e-163	3.03627e-163	-1.287e-162	5.50986e-163	3.62714e-163	2.14633e-164	-3.92322e-163	7.70853e-164	-9.58658e-163	0
1.38761e-162	2.82024e-163	1.15523e-162	-1.25366e-162	-1.12997e-162	8.95178e-163	-3.96665e-164	-2.35952e-163	-3.08853e-163	-2.8419e-163	1.27112e-163	5.99361e-163	-3.58449e-163	-6.93782e-163	-6.67664e-163	8.85978e-163	4.76019e-163	-1.76587e-163	-5.4609e-163	4.85455e-163	-6.39375e-163	9.91177e-163	3.03627e-163	-1.287e-162	5.50986e-163	3.62714e-163	2.14633e-164	-3.92322e-163	7.70853e-164	-9.58658e-163	0
1.38761e-162	2.82024e-163	1.15523e-162	-1.25366e-162	-1.12997e-162	8.95178e-163	-3.96665e-164	-2.35952e-163	-3.08853e-163	-2.8419e-163	1.27112e-163	5.99361e-163	-3.58449e-163	-6.93782e-163	-6.67664e-163	8.85978e-163	4.76019e-163	-1.76587e-163	-5.4609e-163	4.85455e-163	-6.39375e-163	9.91177e-163	3.03627e-163	-1.287e-162	5.50986e-163	3.62714e-163	2.14633e-164	-3.92322e-163	7.70853e-164	-9.58658e-163	0
1.38761e-162	2.82024e-163	1.15523e-162	-1.25366e-162	-1.12997e-162	8.95178e-163	-3.96665e-164	-2.35952e-163	-3.08853e-163	-2.8419e-163	1.27112e-163	5.99361e-163	-3.58449e-163	-6.93782e-163	-6.67664e-163	8.85978e-163	4.76019e-163	-1.76587e-163	-5.4609e-163	4.85455e-163	-6.39375e-163	9.91177e-163	3.03627e-163	-1.287e-162	5.50986e-163	3.62714e-163	2.14633e-164	-3.92322e-163	7.70853e-164	-9.58658e-163	0
1.38761e-162	2.82024e-163	1.15523e-162	-1.25366e-162	-1.12997e-162	8.95178e-163	-3.96665e-164	-2.35952e-163	-3.08853e-163	-2.8419e-163	1.27112e-163	5.99361e-163	-3.58449e-163	-6.93782e-163	-6.67664e-163	8.85978e-163	4.76019e-163	-1.76587e-163	-5.4609e-163	4.85455e-163	-6.39375e-163	9.91177e-163	3.03627e-163	-1.287e-162	5.50986e-163	3.62714e-163	2.14633e-164	-3.92322e-163	7.70853e-164	-9.58658e-163	0
1.38761e-162	2.82024e-163	1.15523e-162	-1.25366e-162	-1.12997e-162	8.95178e-163	-3.96665e-164	-2.35952e-163	-3.08853e-163	-2.8419e-163	1.27112e-163	5.99361e-163	-3.58449e-163	-6.93782e-163	-6.67664e-163	8.85978e-163	4.76019e-163	-1.76587e-163	-5.4609e-163	4.85455e-163	-6.39375e-163	9.91177e-163	3.03627e-163	-1.287e-162	5.50986e-163	3.62714e-163	2.14633e-164	-3.92322e-163	7.70853e-164	-9.58658e-163	0
1.38761e-162	2.82024e-163	1.15523e-162	-1.25366e-162	-1.12997e-162	8.95178e-163	-3.96665e-164	-2.35952e-163	-3.08853e-163	-2.8419e-163	1.27112e-163	5.99361e-163	-3.58449e-163	-6.93782e-163	-6.67664e-163	8.85978e-163	4.76019e-163	-1.76587e-163	-5.4609e-163	4.85455e-163	-6.39375e-163	9.91177e-163	3.03627e-163	-1.287e-162	5.50986e-163	3.62714e-163	2.14633e-164	-3.92322e-163	7.70853e-164	-9.58658e-163	0
1.38761e-162	2.82024e-163	1.15523e-162	-1.25366e-162	-1.12997e-162	8.95178e-163	-3.96665e-164	-2.35952e-163	-3.08853e-163	-2.8419e-163	1.27112e-163	5.99361e-163	-3.58449e-163	-6.93782e-163	-6.67664e-163	8.85978e-163	4.76019e-163	-1.76587e-163	-5.4609e-163	4.85455e-163	-6.39375e-163	9.91177e-163	3.03627e-163	-1.287e-162	5.50986e-163	3.62714e-163	2.14633e-164	-3.92322e-163	7.70853e-164	-9.58658e-163	0
1.38761e-162	2.82024e-163	1.15523e-162	-1.25366e-162	-1.12997e-162	8.95178e-163	-3.96665e-164	-2.35952e-163	-3.08853e-163	-2.8419e-163	1.27112e-163	5.99361e-163	-3.58449e-163	-6.93782e-163	-6.67664e-163	8.85978e-163	4.76019e-163	-1.76587e-163	-5.4609e-163	4.85455e-163	-6.39375e-163	9.91177e-163	3.03627e-163	-1.287e-162	5.50986e-163	3.62714e-163	2.14633e-164	-3.92322e-163	7.70853e-164	-9.58658e-163	0
1.38761e-162	2.82024e-163	1.15523e-162	-1.25366e-162	-1.12997e-162	8.95178e-163	-3.96665e-164	-2.35952e-163	-3.08853e-163	-2.8419e-163	1.27112e-163	5.99361e-163	-3.58449e-163	-6.93782e-163	-6.67664e-163	8.85978e-163	4.76019e-163	-1.76587e-163	-5.4609e-163	4.85455e-163	-6.39375e-163	9.91177e-163	3.03627e-163	-1.287e-162	5.50986e-163	3.62714e-163	2.14633e-164	-3.92322e-163	7.70853e-164	-9.58658e-163	0
1.38761e-162	2.82024e-163	1.15523e-162	-1.25366e-162	-1.12997e-162	8.95178e-163	-3.96665e-164	-2.35952e-163	-3.08853e-163	-2.8419e-163	1.27112e-163	5.99361e-163	-3.58449e-163	-6.93782e-163	-6.67664e-163	8.85978e-163	4.76019e-163	-1.76587e-163	-5.4609e-163	4.85455e-163	-6.39375e-163	9.91177e-163	3.03627e-163	-1.287e-162	5.50986e-163	3.62714e-163	2.14633e-164	-3.92322e-163	7.70853e-164	-9.58658e-163	0
1.38761e-162	2.82024e-163	1.15523e-162	-1.25366e-162	-1.12997e-162	8.95178e-163	-3.96665e-164	-2.35952e-163	-3.08853e-163	-2.8419e-163	1.27112e-163	5.99361e-163	-3.58449e-163	-6.93782e-163	-6.67664e-163	8.85978e-163	4.76019e-163	-1.76587e-163	-5.4609e-163	4.85455e-163	-6.39375e-163	9.91177e-163	3.03627e-163	-1.287e-162	5.50986e-163	3.62714e-163	2.14633e-164	-3.92322e-163	7.70853e-164	-9.58658e-163	0
1.38761e-162	2.82024e-163	1.15523e-162	-1.25366e-162	-1.12997e-162	8.95178e-163	-3.96665e-164	-2.35952e-163	-3.08853e-163	-2.8419e-163	1.27112e-163	5.99361e-163	-3.58449e-163	-6.93782e-163	-6.67664e-163	8.85978e-163	4.76019e-163	-1.76587e-163	-5.4609e-163	4.85455e-163	-6.39375e-163	9.91177e-163	3.03627e-163	-1.287e-162	5.50986e-163	3.62714e-163	2.14633e-164	-3.92322e-163	7.70853e-164	-9.58658e-163	0
1.38761e-162	2.82024e-163	1.15523e-162	-1.25366e-162	-1.12997e-162	8.95178e-163	-3.96665e-164	-2.35952e-163	-3.08853e-163	-2.8419e-163	1.27112e-163	5.99361e-163	-3.58449e-163	-6.93782e-163	-6.67664e-163	8.85978e-163	4.76019e-163	-1.76587e-163	-5.4609e-163	4.85455e-163	-6.39375e-163	9.91177e-163	3.03627e-163	-1.287e-162	5.50986e-163	3.62714e-163	2.14633e-164	-3.92322e-163	7.70853e-164	-9.58658e-163	0
1.38761e-162	2.82024e-163	1.15523e-162	-1.25366e-162	-1.12997e-162	8.95178e-163	-3.96665e-164	-2.35952e-163	-3.08853e-163	-2.8419e-163	1.27112e-163	5.99361e-163	-3.58449e-163	-6.93782e-163	-6.67664e-163	8.85978e-163	4.76019e-163	-1.76587e-163	-5.4609e-163	4.85455e-163	-6.39375e-163	9.91177e-163	3.03627e-163	-1.287e-162	5.50986e-163	3.62714e-163	2.14633e-164	-3.92322e-163	7.70853e-164	-9.58658e-163	0
1.38761e-162	2.82024e-163	1.15523e-162	-1.25366e-162	-1.12997e-162	8.95178e-163	-3.96665e-164	-2.35952e-163	-3.08853e-163	-2.8419e-163	1.27112e-163	5.99361e-163	-3.58449e-163	-6.93782e-163	-6.67664e-163	8.85978e-163	4.76019e-163	-1.76587e-163	-5.4609e-163	4.85455e-163	-6.39375e-163	9.91177e-163	3.03627e-163	-1.287e-162	5.50986e-163	3.62714e-163	2.14633e-164	-3.92322e-163	7.70853e-164	-9.58658e-163	0
1.38761e-162	2.82024e-163	1.15523e-162	-1.25366e-162	-1.12997e-162	8.95178e-163	-3.96665e-164	-2.35952e-163	-3.08853e-163	-2.8419e-163	1.27112e-163	5.99361e-163	-3.58449e-163	-6.93782e-163	-6.67664e-163	8.85978e-163	4.76019e-163	-1.76587e-163	-5.4609e-163	4.85455e-163	-6.39375e-163	9.91177e-163	3.03627e-163	-1.287e-162	5.50986e-163	3.62714e-163	2.14633e-164	-3.92322e-163	7.70853e-164	-9.58658e-163	0
1.38761e-162	2.82024e-163	1.15523e-162	-1.25366e-162	-1.12997e-162	8.95178e-163	-3.96665e-164	-2.35952e-163	-3.08853e-163	-2.8419e-163	1.27112e-163	5.99361e-163	-3.58449e-163	-6.93782e-163	-6.67664e-163	8.85978e-163	4.76019e-163	-1.76587e-163	-5.4609e-163	4.85455e-163	-6.39375e-163	9.91177e-163	3.03627e-163	-1.287e-162	5.50986e-163	3.62714e-163	2.14633e-164	-3.92322e-163	7.70853e-164	-9.58658e-163	0
1.38761e-162	2.82024e-163	1.15523e-162	-1.25366e-162	-1.12997e-162	8.95178e-163	-3.96665e-164	-2.35952e-163	-3.08853e-163	-2.8419e-163	1.27112e-163	5.99361e-163	-3.58449e-163	-6.93782e-163	-6.67664e-163	8.85978e-163	4.76019e-163	-1.76587e-163	-5.4609e-163	4.85455e-163	-6.39375e-163	9.91177e-163	3.03627e-163	-1.287e-162	5.50986e-163	3.62714e-163	2.14633e-164	-3.92322e-163	7.70853e-164	-9.58658e-163	0
1.38761e-162	2.82024e-163	1.15523e-162	-1.25366e-162	-1.12997e-162	8.95178e-163	-3.96665e-164	-2.35952e-163	-3.08853e-163	-2.8419e-163	1.27112e-163	5.99361e-163	-3.58449e-163	-6.93782e-163	-6.67664e-163	8.85978e-163	4.76019e-163	-1.76587e-163	-5.4609e-163	4.85455e-163	-6.39375e-163	9.91177e-163	3.03627e-163	-1.287e-162	5.50986e-163	3.62714e-163	2.14633e-164	-3.92322e-163	7.70853e-164	-9.58658e-163	0
1.38761e-162	2.82024e-163	1.15523e-162	-1.25366e-162	-1.12997e-162	8.95178e-163	-3.96665e-164	-2.35952e-163	-3.08853e-163	-2.8419e-163	1.27112e-163	5.99361e-163	-3.58449e-163	-6.93782e-163	-6.67664e-163	8.85978e-163	4.76019e-163	-1.76587e-163	-5.4609e-163	4.85455e-163	-6.39375e-163	9.91177e-163	3.03627e-163	-1.287e-162	5.50986e-163	3.62714e-163	2.14633e-164	-3.92322e-163	7.70853e-164	-9.58658e-163	0
1.38761e-162	2.82024e-163	1.15523e-162	-1.25366e-162	-1.12997e-162	8.95178e-163	-3.96665e-164	-2.35952e-163	-3.08853e-163	-2.8419e-163	1.27112e-163	5.99361e-163	-3.58449e-163	-6.93782e-163	-6.67664e-163	8.85978e-163	4.76019e-163	-1.76587e-163	-5.4609e-163	4.85455e-163	-6.39375e-163	9.91177e-163	3.03627e-163	-1.287e-162	5.50986e-163	3.62714e-163	2.14633e-164	-3.92322e-163	7.70853e-164	-9.58658e-163	0
1.38761e-162	2.82024e-163	1.15523e-162	-1.25366e-162	-1.12997e-162	8.95178e-163	-3.96665e-164	-2.35952e-163	-3.08853e-163	-2.8419e-163	1.27112e-163	5.99361e-163	-3.58449e-163	-6.93782e-163	-6.67664e-163	8.85978e-163	4.76019e-163	-1.76587e-163	-5.4609e-163	4.85455e-163	-6.39375e-163	9.91177e-163	3.03627e-163	-1.287e-162	5.50986e-163	3.62714e-163	2.14633e-164	-3.92322e-163	7.70853e-164	-9.58658e-163	0
1.38761e-162	2.82024e-163	1.15523e-162	-1.25366e-162	-1.12997e-162	8.95178e-163	-3.96665e-164	-2.35952e-163	-3.08853e-163	-2.8419e-163	1.27112e-163	5.99361e-163	-3.58449e-163	-6.93782e-163	-6.67664e-163	8.85978e-163	4.76019e-163	-1.76587e-163	-5.4609e-163	4.85455e-163	-6.39375e-163	9.91177e-163	3.03627e-163	-1.287e-162	5.50986e-163	3.62714e-163	2.14633e-164	-3.92322e-163	7.70853e-164	-9.58658e-163	0
1.38761e-162	2.82024e-163	1.15523e-162	-1.25366e-162	-1.12997e-162	8.95178e-163	-3.96665e-164	-2.35952e-163	-3.08853e-163	-2.8419e-163	1.27112e-163	5.99361e-163	-3.58449e-163	-6.93782e-163	-6.67664e-163	8.85978e-163	4.76019e-163	-1.76587e-163	-5.4609e-163	4.85455e-163	-6.39375e-163	9.91177e-163	3.03627e-163	-1.287e-162	5.50986e-163	3.62714e-163	2.14633e-164	-3.92322e-163	7.70853e-164	-9.58658e-163	0
1.38761e-162	2.82024e-163	1.15523e-162	-1.25366e-162	-1.12997e-162	8.95178e-163	-3.96665e-164	-2.35952e-163	-3.08853e-163	-2.8419e-163	1.27112e-163	5.99361e-163	-3.58449e-163	-6.93782e-163	-6.67664e-163	8.85978e-163	4.76019e-163	-1.76587e-163	-5.4609e-163	4.85455e-163	-6.39375e-163	9.91177e-163	3.03627e-163	-1.287e-162	5.50986e-163	3.62714e-163	2.14633e-164	-3.92322e-163	7.70853e-164	-9.58658e-163	0
1.38761e-162	2.82024e-163	1.15523e-162	-1.25366e-162	-1.12997e-162	8.95178e-163	-3.96665e-164	-2.35952e-163	-3.08853e-163	-2.8419e-163	1.27112e-163	5.99361e-163	-3.58449e-163	-6.93782e-163	-6.67664e-163	8.85978e-163	4.76019e-163	-1.76587e-163	-5.4609e-163	4.85455e-163	-6.39375e-163	9.91177e-163	3.03627e-163	-1.287e-162	5.50986e-163	3.62714e-163	2.14633e-164	-3.92322e-163	7.70853e-164	-9.58658e-163	0
1.38761e-162	2.82024e-163	1.15523e-162	-1.25366e-162	-1.12997e-162	8.95178e-163	-3.96665e-164	-2.35952e-163	-3.08853e-163	-2.8419e-163	1.27112e-163	5.99361e-163	-3.58449e-163	-6.93782e-163	-6.67664e-163	8.85978e-163	4.76019e-163	-1.76587e-163	-5.4609e-163	4.85455e-163	-6.39375e-163	9.91177e-163	3.03627e-163	-1.287e-162	5.50986e-163	3.62714e-163	2.14633e-164	-3.92322e-163	7.70853e-164	-9.58658e-163	0
1.38761e-162	2.82024e-163	1.15523e-162	-1.25366e-162	-1.12997e-162	8.95178e-163	-3.96665e-164	-2.35952e-163	-3.08853e-163	-2.8419e-163	1.27112e-163	5.99361e-163	-3.58449e-163	-6.93782e-163	-6.67664e-163	8.85978e-163	4.76019e-163	-1.76587e-163	-5.4609e-163	4.85455e-163	-6.39375e-163	9.91177e-163	3.03627e-163	-1.287e-162	5.50986e-163	3.62714e-163	2.14633e-164	-3.92322e-163	7.70853e-164	-9.58658e-163	0
1.38761e-162	2.82024e-163	1.15523e-162	-1.25366e-162	-1.12997e-162	8.95178e-163	-3.96665e-164	-2.35952e-163	-3.08853e-163	-2.8419e-163	1.27112e-163	5.99361e-163	-3.58449e-163	-6.93782e-163	-6.67664e-163	8.85978e-163	4.76019e-163	-1.76587e-163	-5.4609e-163	4.85455e-163	-6.39375e-163	9.91177e-163	3.03627e-163	-1.287e-162	5.50986e-163	3.62714e-163	2.14633e-164	-3.92322e-163	7.70853e-164	-9.58658e-163	0
1.38761e-162	2.82024e-163	1.15523e-162	-1.25366e-162	-1.12997e-162	8.95178e-163	-3.96665e-164	-2.35952e-163	-3.08853e-163	-2.8419e-163	1.27112e-163	5.99361e-163	-3.58449e-163	-6.93782e-163	-6.67664e-163	8.85978e-163	4.76019e-163	-1.76587e-163	-5.4609e-163	4.85455e-163	-6.39375e-163	9.91177e-163	3.03627e-163	-1.287e-162	5.50986e-163	3.62714e-163	2.14633e-164	-3.92322e-163	7.70853e-164	-9.58658e-163	0
1.38761e-162	2.82024e-163	1.15523e-162	-1.25366e-162	-1.12997e-162	8.95178e-163	-3.96665e-164	-2.35952e-163	-3.08853e-163	-2.8419e-163	1.27112e-163	5.99361e-163	-3.58449e-163	-6.93782e-163	-6.67664e-163	8.85978e-163	4.76019e-163	-1.76587e-163	-5.4609e-163	4.85455e-163	-6.39375e-163	9.91177e-163	3.03627e-163	-1.287e-162	5.50986e-163	3.62714e-163	2.14633e-164	-3.92322e-163	7.70853e-164	-9.58658e-163	0
1.38761e-162	2.82024e-163	1.15523e-162	-1.25366e-162	-1.12997e-162	8.95178e-163	-3.96665e-164	-2.35952e-163	-3.08853e-163	-2.8419e-163	1.27112e-163	5.99361e-163	-3.58449e-163	-6.93782e-163	-6.67664e-163	8.85978e-163	4.76019e-163	-1.76587e-163	-5.4609e-163	4.85455e-163	-6.39375e-163	9.91177e-163	3.03627e-163	-1.287e-162	5.50986e-163	3.62714e-163	2.14633e-164	-3.92322e-163	7.70853e-164	-9.58658e-163	0
1.38761e-162	2.82024e-163	1.15523e-162	-1.25366e-162	-1.12997e-162	8.95178e-163	-3.96665e-164	-2.35952e-163	-3.08853e-163	-2.8419e-163	1.27112e-163	5.99361e-163	-3.58449e-163	-6.93782e-163	-6.67664e-163	8.85978e-163	4.76019e-163	-1.76587e-163	-5.4609e-163	4.85455e-163	-6.39375e-163	9.91177e-163	3.03627e-163	-1.287e-162	5.50986e-163	3.62714e-163	2.14633e-164	-3.92322e-163	7.70853e-164	-9.58658e-163	0
1.38761e-162	2.82024e-163	1.15523e-162	-1.25366e-162	-1.12997e-162	8.95178e-163	-3.96665e-164	-2.35952e-163	-3.08853e-163	-2.8419e-163	1.27112e-163	5.99361e-163	-3.58449e-163	-6.93782e-163	-6.67664e-163	8.85978e-163	4.76019e-163	-1.76587e-163	-5.4609e-163	4.85455e-163	-6.39375e-163	9.91177e-163	3.03627e-163	-1.287e-162	5.50986e-163	3.62714e-163	2.14633e-164	-3.92322e-163	7.70853e-164	-9.58658e-163	0
1.38761e-162	2.82024e-163	1.15523e-162	-1.25366e-162	-1.12997e-162	8.95178e-163	-3.96665e-164	-2.35952e-163	-3.08853e-163	-2.8419e-163	1.27112e-163	5.99361e-163	-3.58449e-163	-6.93782e-163	-6.67664e-163	8.85978e-163	4.76019e-163	-1.76587e-163	-5.4609e-163	4.85455e-163	-6.39375e-163	9.91177e-163	3.03627e-163	-1.287e-162	5.50986e-163	3.62714e-163	2.14633e-164	-3.92322e-163	7.70853e-164	-9.58658e-163	0
1.38761e-162	2.82024e-163	1.15523e-162	-1.25366e-162	-1.12997e-162	8.95178e-163	-3.96665e-164	-2.35952e-163	-3.08853e-163	-2.8419e-163	1.27112e-163	5.99361e-163	-3.58449e-163	-6.93782e-163	-6.67664e-163	8.85978e-163	4.76019e-163	-1.76587e-163	-5.4609e-163	4.85455e-163	-6.39375e-163	9.91177e-163	3.03627e-163	-1.287e-162	5.50986e-163	3.62714e-163	2.14633e-164	-3.92322e-163	7.70853e-164	-9.58658e-163	0
1.38761e-162	2.82024e-163	1.15523e-162	-1.25366e-162	-1.12997e-162	8.95178e-163	-3.96665e-164	-2.35952e-163	-3.08853e-163	-2.8419e-163	1.27112e-163	5.99361e-163	-3.58449e-163	-6.93782e-163	-6.67664e-163	8.85978e-163	4.76019e-163	-1.76587e-163	-5.4609e-163	4.85455e-163	-6.39375e-163	9.91177e-163	3.03627e-163	-1.287e-162	5.50986e-163	3.62714e-163	2.14633e-164	-3.92322e-163	7.70853e-164	-9.58658e-163	0
1.38761e-162	2.82024e-163	1.15523e-162	-1.25366e-162	-1.12997e-162	8.95178e-163	-3.96665e-164	-2.35952e-163	-3.08853e-163	-2.8419e-163	1.27112e-163	5.99361e-163	-3.58449e-163	-6.93782e-163	-6.67664e-163	8.85978e-163	4.76019e-163	-1.76587e-163	-5.4609e-163	4.85455e-163	-6.39375e-163	9.91177e-163	3.03627e-163	-1.287e-162	5.50986e-163	3.62714e-163	2.14633e-164	-3.92322e-163	7.70853e-164	-9.58658e-163	0
1.38761e-162	2.82024e-163	1.15523e-162	-1.25366e-162	-1.12997e-162	8.95178e-163	-3.96665e-164	-2.35952e-163	-3.08853e-163	-2.8419e-163	1.27112e-163	5.99361e-163	-3.58449e-163	-6.93782e-163	-6.67664e-163	8.85978e-163	4.76019e-163	-1.76587e-163	-5.4609e-163	4.85455e-163	-6.39375e-163	9.91177e-163	3.03627e-163	-1.287e-162	5.50986e-163	3.62714e-163	2.14633e-164	-3.92322e-163	7.70853e-164	-9.58658e-163	0
1.38761e-162	2.82024e-163	1.15523e-162	-1.25366e-162	-1.12997e-162	8.95178e-163	-3.96665e-164	-2.35952e-163	-3.08853e-163	-2.8419e-163	1.27112e-163	5.99361e-163	-3.58449e-163	-6.93782e-163	-6.67664e-163	8.85978e-163	4.76019e-163	-1.76587e-163	-5.4609e-163	4.85455e-163	-6.39375e-163	9.91177e-163	3.03627e-163	-1.287e-162	5.50986e-163	3.62714e-163	2.14633e-164	-3.92322e-163	7.70853e-164	-9.58658e-163	0
1.38761e-162	2.82024e-163	1.15523e-162	-1.25366e-162	-1.12997e-162	8.95178e-163	-3.96665e-164	-2.35952e-163	-3.08853e-163	-2.8419e-163	1.27112e-163	5.99361e-163	-3.58449e-163	-6.93782e-163	-6.67664e-163	8.85978e-163	4.76019e-163	-1.76587e-163	-5.4609e-163	4.85455e-163	-6.39375e-163	9.91177e-163	3.03627e-163	-1.287e-162	5.50986e-163	3.62714e-163	2.14633e-164	-3.92322e-163	7.70853e-164	-9.58658e-163	0
1.38761e-162	2.82024e-163	1.15523e-162	-1.25366e-162	-1.12997e-162	8.95178e-163	-3.96665e-164	-2.35952e-163	-3.08853e-163	-2.8419e-163	1.27112e-163	5.99361e-163	-3.58449e-163	-6.93782e-163	-6.67664e-163	8.85978e-163	4.76019e-163	-1.76587e-163	-5.4609e-163	4.85455e-163	-6.39375e-163	9.91177e-163	3.03627e-163	-1.287e-162	5.50986e-163	3.62714e-163	2.14633e-164	-3.92322e-163	7.70853e-164	-9.58658e-163	0
1.38761e-162	2.82024e-163	1.15523e-162	-1.25366e-162	-1.12997e-162	8.95178e-163	-3.96665e-164	-2.35952e-163	-3.08853e-163	-2.8419e-163	1.27112e-163	5.99361e-163	-3.58449e-163	-6.93782e-163	-6.67664e-163	8.85978e-163	4.76019e-163	-1.76587e-163	-5.4609e-163	4.85455e-163	-6.39375e-163	9.91177e-163	3.03627e-163	-1.287e-162	5.50986e-163	3.62714e-163	2.14633e-164	-3.92322e-163	7.70853e-164	-9.58658e-163	0
1.38761e-162	2.82024e-163	1.15523e-162	-1.25366e-162	-1.12997e-162	8.95178e-163	-3.96665e-164	-2.35952e-163	-3.08853e-163	-2.8419e-163	1.27112e-163	5.99361e-163	-3.58449e-163	-6.93782e-163	-6.67664e-163	8.85978e-163	4.76019e-163	-1.76587e-163	-5.4609e-163	4.85455e-163	-6.39375e-163	9.91177e-163	3.03627e-163	-1.287e-162	5.50986e-163	3.62714e-163	2.14633e-164	-3.92322e-163	7.70853e-164	-9.58658e-163	0
1.38761e-162	2.82024e-163	1.15523e-162	-1.25366e-162	-1.12997e-162	8.95178e-163	-3.96665e-164	-2.35952e-163	-3.08853e-163	-2.8419e-163	1.27112e-163	5.99361e-163	-3.58449e-163	-6.93782e-163	-6.67664e-163	8.85978e-163	4.76019e-163	-1.76587e-163	-5.4609e-163	4.85455e-163	-6.39375e-163	9.91177e-163	3.03627e-163	-1.287e-162	5.50986e-163	3.62714e-163	2.14633e-164	-3.92322e-163	7.70853e-164	-9.58658e-163	0
1.38761e-162	2.82024e-163	1.15523e-162	-1.25366e-162	-1.12997e-162	8.95178e-163	-3.96665e-164	-2.35952e-163	-3.08853e-163	-2.8419e-163	1.27112e-163	5.99361e-163	-3.58449e-163	-6.93782e-163	-6.67664e-163	8.85978e-163	4.76019e-163	-1.76587e-163	-5.4609e-163	4.85455e-163	-6.39375e-163	9.91177e-163	3.03627e-163	-1.287e-162	5.50986e-163	3.62714e-163	2.14633e-164	-3.92322e-163	7.70853e-164	-9.58658e-163	0
1.38761e-162	2.82024e-163	1.15523e-162	-1.25366e-162	-1.12997e-162	8.95178e-163	-3.96665e-164	-2.35952e-163	-3.08853e-163	-2.8419e-163	1.27112e-163	5.99361e-163	-3.58449e-163	-6.93782e-163	-6.67664e-163	8.85978e-163	4.76019e-163	-1.76587e-163	-5.4609e-163	4.85455e-163	-6.39375e-163	9.91177e-163	3.03627e-163	-1.287e-162	5.50986e-163	3.62714e-163	2.14633e-164	-3.92322e-163	7.70853e-164	-9.58658e-163	0
1.38761e-162	2.82024e-163	1.15523e-162	-1.25366e-162	-1.12997e-162	8.95178e-163	-3.96665e-164	-2.35952e-163	-3.08853e-163	-2.8419e-163	1.27112e-163	5.99361e-163	-3.58449e-163	-6.93782e-163	-6.67664e-163	8.85978e-163	4.76019e-163	-1.76587e-163	-5.4609e-163	4.85455e-163	-6.39375e-163	9.91177e-163	3.03627e-163	-1.287e-162	5.50986e-163	3.62714e-163	2.14633e-164	-3.92322e-163	7.70853e-164	-9.58658e-163	0
1.38761e-162	2.82024e-163	1.15523e-162	-1.25366e-162	-1.12997e-162	8.95178e-163	-3.96665e-164	-2.35952e-163	-3.08853e-163	-2.8419e-163	1.27112e-163	5.99361e-163	-3.58449e-163	-6.93782e-163	-6.67664e-163	8.85978e-163	4.76019e-163	-1.76587e-163	-5.4609e-163	4.85455e-163	-6.39375e-163	9.91177e-163	3.03627e-163	-1.287e-162	5.50986e-163	3.62714e-163	2.14633e-164	-3.92322e-163	7.70853e-164	-9.58658e-163	0
1.38761e-162	2.82024e-163	1.15523e-162	-1.25366e-162	-1.12997e-162	8.95178e-163	-3.96665e-164	-2.35952e-163	-3.08853e-163	-2.8419e-163	1.27112e-163	5.99361e-163	-3.58449e-163	-6.93782e-163	-6.67664e-163	8.85978e-163	4.76019e-163	-1.76587e-163	-5.4609e-163	4.85455e-163	-6.39375e-163	9.91177e-163	3.03627e-163	-1.287e-162	5.50986e-163	3.62714e-163	2.14633e-164	-3.92322e-163	7.70853e-164	-9.58658e-163	0
1.38761e-162	2.82024e-163	1.15523e-162	-1.25366e-162	-1.12997e-162	8.95178e-163	-3.96665e-164	-2.35952e-163	-3.08853e-163	-2.8419e-163	1.27112e-163	5.99361e-163	-3.58449e-163	-6.93782e-163	-6.67664e-163	8.85978e-163	4.76019e-163	-1.76587e-163	-5.4609e-163	4.85455e-163	-6.39375e-163	9.91177e-163	3.03627e-163	-1.287e-162	5.50986e-163	3.62714e-163	2.14633e-164	-3.92322e-163	7.70853e-164	-9.58658e-163	0
1.38761e-162	2.82024e-163	1.15523e-162	-1.25366e-162	-1.12997e-162	8.95178e-163	-3.96665e-164	-2.35952e-163	-3.08853e-163	-2.8419e-163	1.27112e-163	5.99361e-163	-3.58449e-163	-6.93782e-163	-6.67664e-163	8.85978e-163	4.76019e-163	-1.76587e-163	-5.4609e-163	4.85455e-163	-6.39375e-163	9.91177e-163	3.03627e-163	-1.287e-162	5.50986e-163	3.62714e-163	2.14633e-164	-3.92322e-163	7.70853e-164	-9.58658e-163	0
1.38761e-162	2.82024e-163	1.15523e-162	-1.25366e-162	-1.12997e-162	8.95178e-163	-3.96665e-164	-2.35952e-163	-3.08853e-163	-2.8419e-163	1.27112e-163	5.99361e-163	-3.58449e-163	-6.93782e-163	-6.67664e-163	8.85978e-163	4.76019e-163	-1.76587e-163	-5.4609e-163	4.85455e-163	-6.39375e-163	9.91177e-163	3.03627e-163	-1.287e-162	5.50986e-163	3.62714e-163	2.14633e-164	-3.92322e-163	7.70853e-164	-9.58658e-163	0
1.38761e-162	2.82024e-163	1.15523e-162	-1.25366e-162	-1.12997e-162	8.95178e-163	-3.96665e-164	-2.35952e-163	-3.08853e-163	-2.8419e-163	1.27112e-163	5.99361e-163	-3.58449e-163	-6.93782e-163	-6.67664e-163	8.85978e-163	4.76019e-163	-1.76587e-163	-5.4609e-163	4.85455e-163	-6.39375e-163	9.91177e-163	3.03627e-163	-1.287e-162	5.50986e-163	3.62714e-163	2.14633e-164	-3.92322e-163	7.70853e-164	-9.58658e-163	0
1.38761e-162	2.82024e-163	1.15523e-162	-1.25366e-162	-1.12997e-162	8.95178e-163	-3.96665e-164	-2.35952e-163	-3.08853e-163	-2.8419e-163	1.27112e-163	5.99361e-163	-3.58449e-163	-6.93782e-163	-6.67664e-163	8.85978e-163	4.76019e-163	-1.76587e-163	-5.4609e-163	4.85455e-163	-6.39375e-163	9.91177e-163	3.03627e-163	-1.287e-162	5.50986e-163	3.62714e-163	2.14633e-164	-3.92322e-163	7.70853e-164	-9.58658e-163	0
1.38761e-162	2.82024e-163	1.15523e-162	-1.25366e-162	-1.12997e-162	8.95178e-163	-3.96665e-164	-2.35952e-163	-3.08853e-163	-2.8419e-163	1.27112e-163	5.99361e-163	-3.58449e-163	-6.93782e-163	-6.67664e-163	8.85978e-163	4.76019e-163	-1.76587e-163	-5.4609e-163	4.85455e-163	-6.39375e-163	9.91177e-163	3.03627e-163	-1.287e-162	5.50986e-163	3.62714e-163	2.14633e-164	-3.92322e-163	7.70853e-164	-9.58658e-163	0
1.38761e-162	2.82024e-163	1.15523e-162	-1.25366e-162	-1.12997e-162	8.95178e-163	-3.96665e-164	-2.35952e-163	-3.08853e-163	-2.8419e-163	1.27112e-163	5.99361e-163	-3.58449e-163	-6.93782e-163	-6.67664e-163	8.85978e-163	4.76019e-163	-1.76587e-163	-5.4609e-163	4.85455e-163	-6.39375e-163	9.91177e-163	3.03627e-163	-1.287e-162	5.50986e-163	3.62714e-163	2.14633e-164	-3.92322e-163	7.70853e-164	-9.58658e-163	0
1.38761e-162	2.82024e-163	1.15523e-162	-1.25366e-162	-1.12997e-162	8.95178e-163	-3.96665e-164	-2.35952e-163	-3.08853e-163	-2.8419e-163	1.27112e-163	5.99361e-163	-3.58449e-163	-6.93782e-163	-6.67664e-163	8.85978e-163	4.76019e-163	-1.76587e-163	-5.4609e-163	4.85455e-163	-6.39375e-163	9.91177e-163	3.03627e-163	-1.287e-162	5.50986e-163	3.62714e-163	2.14633e-164	-3.92322e-163	7.70853e-164	-9.58658e-163	0
1.38761e-162	2.82024e-163	1.15523e-162	-1.25366e-162	-1.12997e-162	8.95178e-163	-3.96665e-164	-2.35952e-163	-3.08853e-163	-2.8419e-163	1.27112e-163	5.99361e-163	-3.58449e-163	-6.93782e-163	-6.67664e-163	8.85978e-163	4.76019e-163	-1.76587e-163	-5.4609e-163	4.85455e-163	-6.39375e-163	9.91177e-163	3.03627e-163	-1.287e-162	5.50986e-163	3.62714e-163	2.14633e-164	-3.92322e-163	7.70853e-164	-9.58658e-163	0
1.38761e-162	2.82024e-163	1.15523e-162	-1.25366e-162	-1.12997e-162	8.95178e-163	-3.96665e-164	-2.35952e-163	-3.08853e-163	-2.8419e-163	1.27112e-163	5.99361e-163	-3.58449e-163	-6.93782e-163	-6.67664e-163	8.85978e-163	4.76019e-163	-1.76587e-163	-5.4609e-163	4.85455e-163	-6.39375e-163	9.91177e-163	3.03627e-163	-1.287e-162	5.50986e-163	3.62714e-163	2.14633e-164	-3.92322e-163	7.70853e-164	-9.58658e-163	0
1.38761e-162	2.82024e-163	1.15523e-162	-1.25366e-162	-1.12997e-162	8.95178e-163	-3.96665e-164	-2.35952e-163	-3.08853e-163	-2.8419e-163	1.27112e-163	5.99361e-163	-3.58449e-163	-6.93782e-163	-6.67664e-163	8.85978e-163	4.76019e-163	-1.76587e-163	-5.4609e-163	4.85455e-163	-6.39375e-163	9.91177e-163	3.03627e-163	-1.287e-162	5.50986e-163	3.62714e-163	2.14633e-164	-3.92322e-163	7.70853e-164	-9.58658e-163	0
1.38761e-162	2.82024e-163	1.15523e-162	-1.25366e-162	-1.12997e-162	8.95178e-163	-3.96665e-164	-2.35952e-163	-3.08853e-163	-2.8419e-163	1.27112e-163	5.99361e-163	-3.58449e-163	-6.93782e-163	-6.67664e-163	8.85978e-163	4.76019e-163	-1.76587e-163	-5.4609e-163	4.85455e-163	-6.39375e-163	9.91177e-163	3.03627e-163	-1.287e-162	5.50986e-163	3.62714e-163	2.14633e-164	-3.92322e-163	7.70853e-164	-9.58658e-163	0
1.38761e-162	2.82024e-163	1.15523e-162	-1.25366e-162	-1.12997e-162	8.95178e-163	-3.96665e-164	-2.35952e-163	-3.08853e-163	-2.8419e-163	1.27112e-163	5.99361e-163	-3.58449e-163	-6.93782e-163	-6.67664e-163	8.85978e-163	4.76019e-163	-1.76587e-163	-5.4609e-163	4.85455e-163	-6.39375e-163	9.91177e-163	3.03627e-163	-1.287e-162	5.50986e-163	3.62714e-163	2.14633e-164	-3.92322e-163	7.70853e-164	-9.58658e-163	0
1.38761e-162	2.82024e-163	1.15523e-162	-1.25366e-162	-1.12997e-162	8.95178e-163	-3.96665e-164	-2.35952e-163	-3.08853e-163	-2.8419e-163	1.27112e-163	5.99361e-163	-3.58449e-163	-6.93782e-163	-6.67664e-163	8.85978e-163	4.76019e-163	-1.76587e-163	-5.4609e-163	4.85455e-163	-6.39375e-163	9.91177e-163	3.03627e-163	-1.287e-162	5.50986e-163	3.62714e-163	2.14633e-164	-3.92322e-163	7.70853e-164	-9.58658e-163	0
1.38761e-162	2.82024e-163	1.15523e-162	-1.25366e-162	-1.12997e-162	8.95178e-163	-3.96665e-164	-2.35952e-163	-3.08853e-163	-2.8419e-163	1.27112e-163	5.99361e-163	-3.58449e-163	-6.93782e-163	-6.67664e-163	8.85978e-163	4.76019e-163	-1.76587e-163	-5.4609e-163	4.85455e-163	-6.39375e-163	9.91177e-163	3.03627e-163	-1.287e-162	5.50986e-163	3.62714e-163	2.14633e-164	-3.92322e-163	7.70853e-164	-9.58658e-163	0
1.38761e-162	2.82024e-163	1.15523e-162	-1.25366e-162	-1.12997e-162	8.95178e-163	-3.96665e-164	-2.35952e-163	-3.08853e-163	-2.8419e-163	1.27112e-163	5.99361e-163	-3.58449e-163	-6.93782e-163	-6.67664e-163	8.85978e-163	4.76019e-163	-1.76587e-163	-5.4609e-163	4.85455e-163	-6.39375e-163	9.91177e-163	3.03627e-163	-1.287e-162	5.50986e-163	3.62714e-163	2.14633e-164	-3.92322e-163	7.70853e-164	-9.58658e-163	0
1.38761e-162	2.82024e-163	1.15523e-162	-1.25366e-162	-1.12997e-162	8.95178e-163	-3.96665e-164	-2.35952e-163	-3.08853e-163	-2.8419e-163	1.27112e-163	5.99361e-163	-3.58449e-163	-6.93782e-163	-6.67664e-163	8.85978e-163	4.76019e-163	-1.76587e-163	-5.4609e-163	4.85455e-163	-6.39375e-163	9.91177e-163	3.03627e-163	-1.287e-162	5.50986e-163	3.62714e-163	2.14633e-164	-3.92322e-163	7.70853e-164	-9.58658e-163	0
1.38761e-162	2.82024e-163	1.15523e-162	-1.25366e-162	-1.12997e-162	8.95178e-163	-3.96665e-164	-2.35952e-163	-3.08853e-163	-2.8419e-163	1.27112e-163	5.99361e-163	-3.58449e-163	-6.93782e-163	-6.67664e-163	8.85978e-163	4.76019e-163	-1.76587e-163	-5.4609e-163	4.85455e-163	-6.39375e-163	9.91177e-163	3.03627e-163	-1.287e-162	5.50986e-163	3.62714e-163	2.14633e-164	-3.92322e-163	7.70853e-164	-9.58658e-163	0
1.38761e-162	2.82024e-163	1.15523e-162	-1.25366e-162	-1.12997e-162	8.95178e-163	-3.96665e-164	-2.35952e-163	-3.08853e-163	-2.8419e-163	1.27112e-163	5.99361e-163	-3.58449e-163	-6.93782e-163	-6.67664e-163	8.85978e-163	4.76019e-163	-1.76587e-163	-5.4609e-163	4.85455e-163	-6.39375e-163	9.91177e-163	3.03627e-163	-1.287e-162	5.50986e-163	3.62714e-163	2.14633e-164	-3.92322e-163	7.70853e-164	-9.58658e-163	0
1.38761e-162	2.82024e-163	1.15523e-162	-1.25366e-162	-1.12997e-162	8.95178e-163	-3.96665e-164	-2.35952e-163	-3.08853e-163	-2.8419e-163	1.27112e-163	5.99361e-163	-3.58449e-163	-6.93782e-163	-6.67664e-163	8.85978e-163	4.76019e-163	-1.76587e-163	-5.4609e-163	4.85455e-163	-6.39375e-163	9.91177e-163	3.03627e-163	-1.287e-162	5.50986e-163	3.62714e-163	2.14633e-164	-3.92322e-163	7.70853e-164	-9.58658e-163	0
1.38761e-162	2.82024e-163	1.15523e-162	-1.25366e-162	-1.12997e-162	8.95178e-163	-3.96665e-164	-2.35952e-163	-3.08853e-163	-2.8419e-163	1.27112e-163	5.99361e-163	-3.58449e-163	-6.93782e-163	-6.67664e-163	8.85978e-163	4.76019e-163	-1.76587e-163	-5.4609e-163	4.85455e-163	-6.39375e-163	9.91177e-163	3.03627e-163	-1.287e-162	5.50986e-163	3.62714e-163	2.14633e-164	-3.92322e-163	7.70853e-164	-9.58658e-163	0
1.38761e-162	2.82024e-163	1.15523e-162	-1.25366e-162	-1.12997e-162	8.95178e-163	-3.96665e-164	-2.35952e-163	-3.08853e-163	-2.8419e-163	1.27112e-163	5.99361e-163	-3.58449e-163	-6.93782e-163	-6.67664e-163	8.85978e-163	4.76019e-163	-1.76587e-163	-5.4609e-163	4.85455e-163	-6.39375e-163	9.91177e-163	3.03627e-163	-1.287e-162	5.50986e-163	3.62714e-163	2.14633e-164	-3.92322e-163	7.70853e-164	-9.58658e-163	0
1.38761e-162	2.82024e-163	1.15523e-162	-1.25366e-162	-1.12997e-162	8.95178e-163	-3.96665e-164	-2.35952e-163	-3.08853e-163	-2.8419e-163	1.27112e-163	5.99361e-163	-3.58449e-163	-6.93782e-163	-6.67664e-163	8.85978e-163	4.76019e-163	-1.76587e-163	-5.4609e-163	4.85455e-163	-6.39375e-163	9.91177e-163	3.03627e-163	-1.287e-162	5.50986e-163	3.62714e-163	2.14633e-164	-3.92322e-163	7.70853e-164	-9.58658e-163	0
1.38761e-162	2.82024e-163	1.15523e-162	-1.25366e-162	-1.12997e-162	8.95178e-163	-3.96665e-164	-2.35952e-163	-3.08853e-163	-2.8419e-163	1.27112e-163	5.99361e-163	-3.58449e-163	-6.93782e-163	-6.67664e-163	8.85978e-163	4.76019e-163	-1.76587e-163	-5.4609e-163	4.85455e-163	-6.39375e-163	9.91177e-163	3.03627e-163	-1.287e-162	5.50986e-163	3.62714e-163	2.14633e-164	-3.92322e-163	7.70853e-164	-9.58658e-163	0
1.38761e-162	2.82024e-163	1.15523e-162	-1.25366e-162	-1.12997e-162	8.95178e-163	-3.96665e-164	-2.35952e-163	-3.08853e-163	-2.8419e-163	1.27112e-163	5.99361e-163	-3.58449e-163	-6.93782e-163	-6.67664e-163	8.85978e-163	4.76019e-163	-1.76587e-163	-5.4609e-163	4.85455e-163	-6.39375e-163	9.91177e-163	3.03627e-163	-1.287e-162	5.50986e-163	3.62714e-163	2.14633e-164	-3.92322e-163	7.70853e-164	-9.58658e-163	0
1.38761e-162	2.82024e-163	1.15523e-162	-1.25366e-162	-1.12997e-162	8.95178e-163	-3.96665e-164	-2.35952e-163	-3.08853e-163	-2.8419e-163	1.27112e-163	5.99361e-163	-3.58449e-163	-6.93782e-163	-6.67664e-163	8.85978e-163	4.76019e-163	-1.76587e-163	-5.4609e-163	4.85455e-163	-6.39375e-163	9.91177e-163	3.03627e-163	-1.287e-162	5.50986e-163	3.62714e-163	2.14633e-164	-3.92322e-163	7.70853e-164	-9.58658e-163	0
1.38761e-162	2.82024e-163	1.15523e-162	-1.25366e-162	-1.12997e-162	8.95178e-163	-3.96665e-164	-2.35952e-163	-3.08853e-163	-2.8419e-163	1.27112e-163	5.99361e-163	-3.58449e-163	-6.93782e-163	-6.67664e-163	8.85978e-163	4.76019e-163	-1.76587e-163	-5.4609e-163	4.85455e-163	-6.39375e-163	9.91177e-163	3.03627e-163	-1.287e-162	5.50986e-163	3.62714e-163	2.14633e-164	-3.92322e-163	7.70853e-164	-9.58658e-163	0
1.38761e-162	2.82024e-163	1.15523e-162	-1.25366e-162	-1.12997e-162	8.95178e-163	-3.96665e-164	-2.35952e-163	-3.08853e-163	-2.8419e-163	1.27112e-163	5.99361e-163	-3.58449e-163	-6.93782e-163	-6.67664e-163	8.85978e-163	4.76019e-163	-1.76587e-163	-5.4609e-163	4.85455e-163	-6.39375e-163	9.91177e-163	3.03627e-163	-1.287e-162	5.50986e-163	3.62714e-163	2.14633e-164	-3.92322e-163	7.70853e-164	-9.58658e-163	0
1.38761e-162	2.82024e-163	1.15523e-162	-1.25366e-162	-1.12997e-162	8.95178e-163	-3.96665e-164	-2.35952e-163	-3.08853e-163	-2.8419e-163	1.27112e-163	5.99361e-163	-3.58449e-163	-6.93782e-163	-6.67664e-163	8.85978e-163	4.76019e-163	-1.76587e-163	-5.4609e-163	4.85455e-163	-6.39375e-163	9.91177e-163	3.03627e-163	-1.287e-162	5.50986e-163	3.62714e-163	2.14633e-164	-3.92322e-163	7.70853e-164	-9.58658e-163	0
1.38761e-162	2.82024e-163	1.15523e-162	-1.25366e-162	-1.12997e-162	8.95178e-163	-3.96665e-164	-2.35952e-163	-3.08853e-163	-2.8419e-163	1.27112e-163	5.99361e-163	-3.58449e-163	-6.93782e-163	-6.67664e-163	8.85978e-163	4.76019e-163	-1.76587e-163	-5.4609e-163	4.85455e-163	-6.39375e-163	9.91177e-163	3.03627e-163	-1.287e-162	5.50986e-163	3.62714e-163	2.14633e-164	-3.92322e-163	7.70853e-164	-9.58658e-163	0
1.38761e-162	2.82024e-163	1.15523e-162	-1.25366e-162	-1.12997e-162	8.95178e-163	-3.96665e-164	-2.35952e-163	-3.08853e-163	-2.8419e-163	1.27112e-163	5.99361e-163	-3.58449e-163	-6.93782e-163	-6.67664e-163	8.85978e-163	4.76019e-163	-1.76587e-163	-5.4609e-163	4.85455e-163	-6.39375e-163	9.91177e-163	3.03627e-163	-1.287e-162	5.50986e-163	3.62714e-163	2.14633e-164	-3.92322e-163	7.70853e-164	-9.58658e-163	0
1.38761e-162	2.82024e-163	1.15523e-162	-1.25366e-162	-1.12997e-162	8.95178e-163	-3.96665e-164	-2.35952e-163	-3.08853e-163	-2.8419e-163	1.27112e-163	5.99361e-163	-3.58449e-163	-6.93782e-163	-6.67664e-163	8.85978e-163	4.76019e-163	-1.76587e-163	-5.4609e-163	4.85455e-163	-6.39375e-163	9.91177e-163	3.03627e-163	-1.287e-162	5.50986e-163	3.62714e-163	2.14633e-164	-3.92322e-163	7.70853e-164	-9.58658e-163	0
1.38761e-162	2.82024e-163	1.15523e-162	-1.25366e-162	-1.12997e-162	8.95178e-163	-3.96665e-164	-2.35952e-163	-3.08853e-163	-2.8419e-163	1.27112e-163	5.99361e-163	-3.58449e-163	-6.93782e-163	-6.67664e-163	8.85978e-163	4.76019e-163	-1.76587e-163	-5.4609e-163	4.85455e-163	-6.39375e-163	9.91177e-163	3.03627e-163	-1.287e-162	5.50986e-163	3.62714e-163	2.14633e-164	-3.92322e-163	7.70853e-164	-9.58658e-163	0
1.38761e-162	2.82024e-163	1.15523e-162	-1.25366e-162	-1.12997e-162	8.95178e-163	-3.96665e-164	-2.35952e-163	-3.08853e-163	-2.8419e-163	1.27112e-163	5.99361e-163	-3.58449e-163	-6.93782e-163	-6.67664e-163	8.85978e-163	4.76019e-163	-1.76587e-163	-5.4609e-163	4.85455e-163	-6.39375e-163	9.91177e-163	3.03627e-163	-1.287e-162	5.50986e-163	3.62714e-163	2.14633e-164	-3.92322e-163	7.70853e-164	-9.58658e-163	0
1.38761e-162	2.82024e-163	1.15523e-162	-1.25366e-162	-1.12997e-162	8.95178e-163	-3.96665e-164	-2.35952e-163	-3.08853e-163	-2.8419e-163	1.27112e-163	5.99361e-163	-3.58449e-163	-6.93782e-163	-6.67664e-163	8.85978e-163	4.76019e-163	-1.76587e-163	-5.4609e-163	4.85455e-163	-6.39375e-163	9.91177e-163	3.03627e-163	-1.287e-162	5.50986e-163	3.62714e-163	2.14633e-164	-3.92322e-163	7.70853e-164	-9.58658e-163	0
1.38761e-162	2.82024e-163	1.15523e-162	-1.25366e-162	-1.12997e-162	8.95178e-163	-3.96665e-164	-2.35952e-163	-3.08853e-163	-2.8419e-163	1.27112e-163	5.99361e-163	-3.58449e-163	-6.93782e-163	-6.67664e-163	8.85978e-163	4.76019e-163	-1.76587e-163	-5.4609e-163	4.85455e-163	-6.39375e-163	9.91177e-163	3.03627e-163	-1.287e-162	5.50986e-163	3.62714e-163	2.14633e-164	-3.92322e-163	7.70853e-164	-9.58658e-163	0
1.38761e-162	2.82024e-163	1.15523e-162	-1.25366e-162	-1.12997e-162	8.95178e-163	-3.96665e-164	-2.35952e-163	-3.08853e-163	-2.8419e-163	1.27112e-163	5.99361e-163	-3.58449e-163	-6.93782e-163	-6.67664e-163	8.85978e-163	4.76019e-163	-1.76587e-163	-5.4609e-163	4.85455e-163	-6.39375e-163	9.91177e-163	3.03627e-163	-1.287e-162	5.50986e-163	3.62714e-163	2.14633e-164	-3.92322e-163	7.70853e-164	-9.58658e-163	0
1.38761e-162	2.82024e-163	1.15523e-162	-1.25366e-162	-1.12997e-162	8.95178e-163	-3.96665e-164	-2.35952e-163	-3.08853e-163	-2.8419e-163	1.27112e-163	5.99361e-163	-3.58449e-163	-6.93782e-163	-6.67664e-163	8.85978e-163	4.76019e-163	-1.76587e-163	-5.4609e-163	4.85455e-163	-6.39375e-163	9.91177e-163	3.03627e-163	-1.287e-162	5.50986e-163	3.62714e-163	2.14633e-164	-3.92322e-163	7.70853e-164	-9.58658e-163	0
1.38761e-162	2.82024e-163	1.15523e-162	-1.25366e-162	-1.12997e-162	8.95178e-163	-3.96665e-164	-2.35952e-163	-3.08853e-163	-2.8419e-163	1.27112e-163	5.99361e-163	-3.58449e-163	-6.93782e-163	-6.67664e-163	8.85978e-163	4.76019e-163	-1.76587e-163	-5.4609e-163	4.85455e-163	-6.39375e-163	9.91177e-163	3.03627e-163	-1.287e-162	5.50986e-163	3.62714e-163	2.14633e-164	-3.92322e-163	7.70853e-164	-9.58658e-163	0
1.38761e-162	2.82024e-163	1.15523e-162	-1.25366e-162	-1.12997e-162	8.95178e-163	-3.96665e-164	-2.35952e-163	-3.08853e-163	-2.8419e-163	1.27112e-163	5.99361e-163	-3.58449e-163	-6.93782e-163	-6.67664e-163	8.85978e-163	4.76019e-163	-1.76587e-163	-5.4609e-163	4.85455e-163	-6.39375e-163	9.91177e-163	3.03627e-163	-1.287e-162	5.50986e-163	3.62714e-163	2.14633e-164	-3.92322e-163	7.70853e-164	-9.58658e-163	0
1.38761e-162	2.82024e-163	1.15523e-162	-1.25366e-162	-1.12997e-162	8.95178e-163	-3.96665e-164	-2.35952e-163	-3.08853e-163	-2.8419e-163	1.27112e-163	5.99361e-163	-3.58449e-163	-6.93782e-163	-6.67664e-163	8.85978e-163	4.76019e-163	-1.76587e-163	-5.4609e-163	4.85455e-163	-6.39375e-163	9.91177e-163	3.03627e-163	-1.287e-162	5.50986e-163	3.62714e-163	2.14633e-164	-3.92322e-163	7.70853e-164	-9.58658e-163	0
1.38761e-162	2.82024e-163	1.15523e-162	-1.25366e-162	-1.12997e-162	8.95178e-163	-3.96665e-164	-2.35952e-163	-3.08853e-163	-2.8419e-163	1.27112e-163	5.99361e-163	-3.58449e-163	-6.93782e-163	-6.67664e-163	8.85978e-163	4.76019e-163	-1.76587e-163	-5.4609e-163	4.85455e-163	-6.39375e-163	9.91177e-163	3.03627e-163	-1.287e-162	5.50986e-163	3.62714e-163	2.14633e-164	-3.92322e-163	7.70853e-164	-9.58658e-163	0
1.38761e-162	2.82024e-163	1.15523e-162	-1.25366e-162	-1.12997e-162	8.95178e-163	-3.96665e-164	-2.35952e-163	-3.08853e-163	-2.8419e-163	1.27112e-163	5.99361e-163	-3.58449e-163	-6.93782e-163	-6.67664e-163	8.85978e-163	4.76019e-163	-1.76587e-163	-5.4609e-163	4.85455e-163	-6.39375e-163	9.91177e-163	3.03627e-163	-1.287e-162	5.50986e-163	3.62714e-163	2.14633e-164	-3.92322e-163	7.70853e-164	-9.58658e-163	0
1.38761e-162	2.82024e-163	1.15523e-162	-1.25366e-162	-1.12997e-162	8.95178e-163	-3.96665e-164	-2.35952e-163	-3.08853e-163	-2.8419e-163	1.27112e-163	5.99361e-163	-3.58449e-163	-6.93782e-163	-6.67664e-163	8.85978e-163	4.76019e-163	-1.76587e-163	-5.4609e-163	4.85455e-163	-6.39375e-163	9.91177e-163	3.03627e-163	-1.287e-162	5.50986e-163	3.62714e-163	2.14633e-164	-3.92322e-163	7.70853e-164	-9.58658e-163	0
1.38761e-162	2.82024e-163	1.15523e-162	-1.25366e-162	-1.12997e-162	8.95178e-163	-3.96665e-164	-2.35952e-163	-3.08853e-163	-2.8419e-163	1.27112e-163	5.99361e-163	-3.58449e-163	-6.93782e-163	-6.67664e-163	8.85978e-163	4.76019e-163	-1.76587e-163	-5.4609e-163	4.85455e-163	-6.39375e-163	9.91177e-163	3.03627e-163	-1.287e-162	5.50986e-163	3.62714e-163	2.14633e-164	-3.92322e-163	7.70853e-164	-9.58658e-163	0
1.38761e-162	2.82024e-163	1.15523e-162	-1.25366e-162	-1.12997e-162	8.95178e-163	-3.96665e-164	-2.35952e-163	-3.08853e-163	-2.8419e-163	1.27112e-163	5.99361e-163	-3.58449e-163	-6.93782e-163	-6.67664e-163	8.85978e-163	4.76019e-163	-1.76587e-163	-5.4609e-163	4.85455e-163	-6.39375e-163	9.91177e-163	3.03627e-163	-1.287e-162	5.50986e-163	3.62714e-163	2.14633e-164	-3.92322e-163	7.70853e-164	-9.58658e-163	0
1.38761e-162	2.82024e-163	1.15523e-162	-1.25366e-162	-1.12997e-162	8.95178e-163	-3.96665e-164	-2.35952e-163	-3.08853e-163	-2.8419e-163	1.27112e-163	5.99361e-163	-3.58449e-163	-6.93782e-163	-6.67664e-163	8.85978e-163	4.76019e-163	-1.76587e-163	-5.4609e-163	4.85455e-163	-6.39375e-163	9.91177e-163	3.03627e-163	-1.287e-162	5.50986e-163	3.62714e-163	2.14633e-164	-3.92322e-163	7.70853e-164	-9.58658e-163	0
1.38761e-162	2.82024e-163	1.15523e-162	-1.25366e-162	-1.12997e-162	8.95178e-163	-3.96665e-164	-2.35952e-163	-3.08853e-163	-2.8419e-163	1.27112e-163	5.99361e-163	-3.58449e-163	-6.93782e-163	-6.67664e-163	8.85978e-163	4.76019e-163	-1.76587e-163	-5.4609e-163	4.85455e-163	-6.39375e-163	9.91177e-163	3.03627e-163	-1.287e-162	5.50986e-163	3.62714e-163	2.14633e-164	-3.92322e-163	7.70853e-164	-9.58658e-163	0
1.38761e-162	2.82024e-163	1.15523e-162	-1.25366e-162	-1.12997e-162	8.95178e-163	-3.96665e-164	-2.35952e-163	-3.08853e-163	-2.8419e-163	1.27112e-163	5.99361e-163	-3.58449e-163	-6.93782e-163	-6.67664e-163	8.85978e-163	4.76019e-163	-1.76587e-163	-5.4609e-163	4.85455e-163	-6.39375e-163	9.91177e-163	3.03627e-163	-1.287e-162	5.50986e-163	3.62714e-163	2.14633e-164	-3.92322e-163	7.70853e-164	-9.58658e-163	0
1.38761e-162	2.82024e-163	1.15523e-162	-1.25366e-162	-1.12997e-162	8.95178e-163	-3.96665e-164	-2.35952e-163	-3.08853e-163	-2.8419e-163	1.27112e-163	5.99361e-163	-3.58449e-163	-6.93782e-163	-6.67664e-163	8.85978e-163	4.76019e-163	-1.76587e-163	-5.4609e-163	4.85455e-163	-6.39375e-163	9.91177e-163	3.03627e-163	-1.287e-162	5.50986e-163	3.62714e-163	2.14633e-164	-3.92322e-163	7.70853e-164	-9.58658e-163	0
1.38761e-162	2.82024e-163	1.15523e-162	-1.25366e-162	-1.12997e-162	8.95178e-163	-3.96665e-164	-2.35952e-163	-3.08853e-163	-2.8419e-163	1.27112e-163	5.99361e-163	-3.58449e-163	-6.93782e-163	-6.67664e-163	8.85978e-163	4.76019e-163	-1.76587e-163	-5.4609e-163	4.85455e-163	-6.39375e-163	9.91177e-163	3.03627e-163	-1.287e-162	5.50986e-163	3.62714e-163	2.14633e-164	-3.92322e-163	7.70853e-164	-9.58658e-163	0
1.38761e-162	2.82024e-163	1.15523e-162	-1.25366e-162	-1.12997e-162	8.95178e-163	-3.96665e-164	-2.35952e-163	-3.08853e-163	-2.8419e-163	1.27112e-163	5.99361e-163	-3.58449e-163	-6.93782e-163	-6.67664e-163	8.85978e-163	4.76019e-163	-1.76587e-163	-5.4609e-163	4.85455e-163	-6.39375e-163	9.91177e-163	3.03627e-163	-1.287e-162	5.50986e-163	3.62714e-163	2.14633e-164	-3.92322e-163	7.70853e-164	-9.58658e-163	0
1.38761e-162	2.82024e-163	1.15523e-162	-1.25366e-162	-1.12997e-162	8.95178e-163	-3.96665e-164	-2.35952e-163	-3.08853e-163	-2.8419e-163	1.27112e-163	5.99361e-163	-3.58449e-163	-6.93782e-163	-6.67664e-163	8.85978e-163	4.76019e-163	-1.76587e-163	-5.4609e-163	4.85455e-163	-6.39375e-163	9.91177e-163	3.03627e-163	-1.287e-162	5.50986e-163	3.62714e-163	2.14633e-164	-3.92322e-163	7.70853e-164	-9.58658e-163	0
1.38761e-162	2.82024e-163	1.15523e-162	-1.25366e-162	-1.12997e-162	8.95178e-163	-3.96665e-164	-2.35952e-163	-3.08853e-163	-2.8419e-163	1.27112e-163	5.99361e-163	-3.58449e-163	-6.93782e-163	-6.67664e-163	8.85978e-163	4.76019e-163	-1.76587e-163	-5.4609e-163	4.85455e-163	-6.39375e-163	9.91177e-163	3.03627e-163	-1.287e-162	5.50986e-163	3.62714e-163	2.14633e-164	-3.92322e-163	7.70853e-164	-9.58658e-163	0
1.38761e-162	2.82024e-163	1.15523e-162	-1.25366e-162	-1.12997e-162	8.95178e-163	-3.96665e-164	-2.35952e-163	-3.08853e-163	-2.8419e-163	1.27112e-163	5.99361e-163	-3.58449e-163	-6.93782e-163	-6.67664e-163	8.85978e-163	4.76019e-163	-1.76587e-163	-5.4609e-163	4.85455e-163	-6.39375e-163	9.91177e-163	3.03627e-163	-1.287e-162	5.50986e-163	3.62714e-163	2.14633e-164	-3.92322e-163	7.70853e-164	-9.58658e-163	0
1.38761e-162	2.82024e-163	1.15523e-162	-1.25366e-162	-1.12997e-162	8.95178e-163	-3.96665e-164	-2.35952e-163	-3.08853e-163	-2.8419e-163	1.27112e-163	5.99361e-163	-3.58449e-163	-6.93782e-163	-6.67664e-163	8.85978e-163	4.76019e-163	-1.76587e-163	-5.4609e-163	4.85455e-163	-6.39375e-163	9.91177e-163	3.03627e-163	-1.287e-162	5.50986e-163	3.62714e-163	2.14633e-164	-3.92322e-163	7.70853e-164	-9.58658e-163	0
1.38761e-162	2.82024e-163	1.15523e-162	-1.25366e-162	-1.12997e-162	8.95178e-163	-3.96665e-164	-2.35952e-163	-3.08853e-163	-2.8419e-163	1.27112e-163	5.99361e-163	-3.58449e-163	-6.93782e-163	-6.67664e-163	8.85978e-163	4.76019e-163	-1.76587e-163	-5.4609e-163	4.85455e-163	-6.39375e-163	9.91177e-163	3.03627e-163	-1.287e-162	5.50986e-163	3.62714e-163	2.14633e-164	-3.92322e-163	7.70853e-164	-9.58658e-163	0
1.38761e-162	2.82024e-163	1.15523e-162	-1.25366e-162	-1.12997e-162	8.95178e-163	-3.96665e-164	-2.35952e-163	-3.08853e-163	-2.8419e-163	1.27112e-163	5.99361e-163	-3.58449e-163	-6.93782e-163	-6.67664e-163	8.85978e-163	4.76019e-163	-1.76587e-163	-5.4609e-163	4.85455e-163	-6.39375e-163	9.91177e-163	3.03627e-163	-1.287e-162	5.50986e-163	3.62714e-163	2.14633e-164	-3.92322e-163	7.70853e-164	-9.58658e-163	0
1.38761e-162	2.82024e-163	1.15523e-162	-1.25366e-162	-1.12997e-162	8.95178e-163	-3.96665e-164	-2.35952e-163	-3.08853e-163	-2.8419e-163	1.27112e-163	5.99361e-163	-3.58449e-163	-6.93782e-163	-6.67664e-163	8.85978e-163	4.76019e-163	-1.76587e-163	-5.4609e-163	4.85455e-163	-6.39375e-163	9.91177e-163	3.03627e-163	-1.287e-162	5.50986e-163	3.62714e-163	2.14633e-164	-3.92322e-163	7.70853e-164	-9.58658e-163	0
1.38761e-162	2.82024e-163	1.15523e-162	-1.25366e-162	-1.12997e-162	8.95178e-163	-3.96665e-164	-2.35952e-163	-3.08853e-163	-2.8419e-163	1.27112e-163	5.99361e-163	-3.58449e-163	-6.93782e-163	-6.67664e-163	8.85978e-163	4.76019e-163	-1.76587e-163	-5.4609e-163	4.85455e-163	-6.39375e-163	9.91177e-163	3.03627e-163	-1.287e-162	5.50986e-163	3.62714e-163	2.14633e-164	-3.92322e-163	7.70853e-164	-9.58658e-163	0
1.38761e-162	2.82024e-163	1.15523e-162	-1.25366e-162	-1.12997e-162	8.95178e-163	-3.96665e-164	-2.35952e-163	-3.08853e-163	-2.8419e-163	1.27112e-163	5.99361e-163	-3.58449e-163	-6.93782e-163	-6.67664e-163	8.85978e-163	4.76019e-163	-1.76587e-163	-5.4609e-163	4.85455e-163	-6.39375e-163	9.91177e-163	3.03627e-163	-1.287e-162	5.50986e-163	3.62714e-163	2.14633e-164	-3.92322e-163	7.70853e-164	-9.58658e-163	0
1.38761e-162	2.82024e-163	1.15523e-162	-1.25366e-162	-1.12997e-162	8.95178e-163	-3.96665e-164	-2.35952e-163	-3.08853e-163	-2.8419e-163	1.27112e-163	5.99361e-163	-3.58449e-163	-6.93782e-163	-6.67664e-163	8.85978e-163	4.76019e-163	-1.76587e-163	-5.4609e-163	4.85455e-163	-6.39375e-163	9.91177e-163	3.03627e-163	-1.287e-162	5.50986e-163	3.62714e-163	2.14633e-164	-3.92322e-163	7.70853e-164	-9.58658e-163	0
1.38761e-162	2.82024e-163	1.15523e-162	-1.25366e-162	-1.12997e-162	8.95178e-163	-3.96665e-164	-2.35952e-163	-3.08853e-163	-2.8419e-163	1.27112e-163	5.99361e-163	-3.58449e-163	-6.93782e-163	-6.67664e-163	8.85978e-163	4.76019e-163	-1.76587e-163	-5.4609e-163	4.85455e-163	-6.39375e-163	9.91177e-163	3.03627e-163	-1.287e-162	5.50986e-163	3.62714e-163	2.14633e-164	-3.92322e-163	7.70853e-164	-9.58658e-163	0
1.38761e-162	2.82024e-163	1.15523e-162	-1.25366e-162	-1.12997e-162	8.95178e-163	-3.96665e-164	-2.35952e-163	-3.08853e-163	-2.8419e-163	1.27112e-163	5.99361e-163	-3.58449e-163	-6.93782e-163	-6.67664e-163	8.85978e-163	4.76019e-163	-1.76587e-163	-5.4609e-163	4.85455e-163	-6.39375e-163	9.91177e-163	3.03627e-163	-1.287e-162	5.50986e-163	3.62714e-163	2.14633e-164	-3.92322e-163	7.70853e-164	-9.58658e-163	0
1.38761e-162	2.82024e-163	1.15523e-162	-1.25366e-162	-1.12997e-162	8.95178e-163	-3.96665e-164	-2.35952e-163	-3.08853e-163	-2.8419e-163	1.27112e-163	5.99361e-163	-3.58449e-163	-6.93782e-163	-6.67664e-163	8.85978e-163	4.76019e-163	-1.76587e-163	-5.4609e-163	4.85455e-163	-6.39375e-163	9.91177e-163	3.03627e-163	-1.287e-162	5.50986e-163	3.62714e-163	2.14633e-164	-3.92322e-163	7.70853e-164	-9.58658e-163	0
1.38761e-162	2.82024e-163	1.15523e-162	-1.25366e-162	-1.12997e-162	8.95178e-163	-3.96665e-164	-2.35952e-163	-3.08853e-163	-2.8419e-163	1.27112e-163	5.99361e-163	-3.58449e-163	-6.93782e-163	-6.67664e-163	8.85978e-163	4.76019e-163	-1.76587e-163	-5.4609e-163	4.85455e-163	-6.39375e-163	9.91177e-163	3.03627e-163	-1.287e-162	5.50986e-163	3.62714e-163	2.14633e-164	-3.92322e-163	7.70853e-164	-9.58658e-163	0
1.38761e-162	2.82024e-163	1.15523e-162	-1.25366e-162	-1.12997e-162	8.95178e-163	-3.96665e-164	-2.35952e-163	-3.08853e-163	-2.8419e-163	1.27112e-163	5.99361e-163	-3.58449e-163	-6.93782e-163	-6.67664e-163	8.85978e-163	4.76019e-163	-1.76587e-163	-5.4609e-163	4.85455e-163	-6.39375e-163	9.91177e-163	3.03627e-163	-1.287e-162	5.50986e-163	3.62714e-163	2.14633e-164	-3.92322e-163	7.70853e-164	-9.58658e-163	0
1.38761e-162	2.82024e-163	1.15523e-162	-1.25366e-162	-1.12997e-162	8.95178e-163	-3.96665e-164	-2.35952e-163	-3.08853e-163	-2.8419e-163	1.27112e-163	5.99361e-163	-3.58449e-163	-6.93782e-163	-6.67664e-163	8.85978e-163	4.76019e-163	-1.76587e-163	-5.4609e-163	4.85455e-163	-6.39375e-163	9.91177e-163	3.03627e-163	-1.287e-162	5.50986e-163	3.62714e-163	2.14633e-164	-3.92322e-163	7.70853e-164	-9.58658e-163	0
1.38761e-162	2.82024e-163	1.15523e-162	-1.25366e-162	-1.12997e-162	8.95178e-163	-3.96665e-164	-2.35952e-163	-3.08853e-163	-2.8419e-163	1.27112e-163	5.99361e-163	-3.58449e-163	-6.93782e-163	-6.67664e-163	8.85978e-163	4.76019e-163	-1.76587e-163	-5.4609e-163	4.85455e-163	-6.39375e-163	9.91177e-163	3.03627e-163	-1.287e-162	5.50986e-163	3.62714e-163	2.14633e-164	-3.92322e-163	7.70853e-164	-9.58658e-163	0
1.38761e-162	2.82024e-163	1.15523e-162	-1.25366e-162	-1.12997e-162	8.95178e-163	-3.96665e-164	-2.35952e-163	-3.08853e-163	-2.8419e-163	1.27112e-163	5.99361e-163	-3.58449e-163	-6.93782e-163	-6.67664e-163	8.85978e-163	4.76019e-163	-1.76587e-163	-5.4609e-163	4.85455e-163	-6.39375e-163	9.91177e-163	3.03627e-163	-1.287e-162	5.50986e-163	3.62714e-163	2.14633e-164	-3.92322e-163	7.70853e-164	-9.58658e-163	0
1.38761e-162	2.82024e-163	1.15523e-162	-1.25366e-162	-1.12997e-162	8.95178e-163	-3.96665e-164	-2.35952e-163	-3.08853e-163	-2.8419e-163	1.27112e-163	5.99361e-163	-3.58449e-163	-6.93782e-163	-6.67664e-163	8.85978e-163	4.76019e-163	-1.76587e-163	-5.4609e-163	4.85455e-163	-6.39375e-163	9.91177e-163	3.03627e-163	-1.287e-162	5.50986e-163	3.62714e-163	2.14633e-164	-3.92322e-163	7.70853e-164	-9.58658e-163	0
1.38761e-162	2.82024e-163	1.15523e-162	-1.25366e-162	-1.12997e-162	8.95178e-163	-3.96665e-164	-2.35952e-163	-3.08853e-163	-2.8419e-163	1.27112e-163	5.99361e-163	-3.58449e-163	-6.93782e-163	-6.67664e-163	8.85978e-163	4.76019e-163	-1.76587e-163	-5.4609e-163	4.85455e-163	-6.39375e-163	9.91177e-163	3.03627e-163	-1.287e-162	5.50986e-163	3.62714e-163	2.14633e-164	-3.92322e-163	7.70853e-164	-9.58658e-163	0
1.38761e-162	2.82024e-163	1.15523e-162	-1.25366e-162	-1.12997e-162	8.95178e-163	-3.96665e-164	-2.35952e-163	-3.08853e-163	-2.8419e-163	1.27112e-163	5.99361e-163	-3.58449e-163	-6.93782e-163	-6.67664e-163	8.85978e-163	4.76019e-163	-1.76587e-163	-5.4609e-163	4.85455e-163	-6.39375e-163	9.91177e-163	3.03627e-163	-1.287e-162	5.50986e-163	3.62714e-163	2.14633e-164	-3.92322e-163	7.70853e-164	-9.58658e-163	0
1.38761e-162	2.82024e-163	1.15523e-162	-1.25366e-162	-1.12997e-162	8.95178e-163	-3.96665e-164	-2.35952e-163	-3.08853e-163	-2.8419e-163	1.27112e-163	5.99361e-163	-3.58449e-163	-6.93782e-163	-6.67664e-163	8.85978e-163	4.76019e-163	-1.76587e-163	-5.4609e-163	4.85455e-163	-6.39375e-163	9.91177e-163	3.03627e-163	-1.287e-162	5.50986e-163	3.62714e-163	2.14633e-164	-3.92322e-163	7.70853e-164	-9.58658e-163	0
1.38761e-162	2.82024e-163	1.15523e-162	-1.25366e-162	-1.12997e-162	8.95178e-163	-3.96665e-164	-2.35952e-163	-3.08853e-163	-2.8419e-163	1.27112e-163	5.99361e-163	-3.58449e-163	-6.93782e-163	-6.67664e-163	8.85978e-163	4.76019e-163	-1.76587e-163	-5.4609e-163	4.85455e-163	-6.39375e-163	9.91177e-163	3.03627e-163	-1.287e-162	5.50986e-163	3.62714e-163	2.14633e-164	-3.92322e-163	7.70853e-164	-9.58658e-163	0
1.38761e-162	2.82024e-163	1.15523e-162	-1.25366e-162	-1.12997e-162	8.95178e-163	-3.96665e-164	-2.35952e-163	-3.08853e-163	-2.8419e-163	1.27112e-163	5.99361e-163	-3.58449e-163	-6.93782e-163	-6.67664e-163	8.85978e-163	4.76019e-163	-1.76587e-163	-5.4609e-163	4.85455e-163	-6.39375e-163	9.91177e-163	3.03627e-163	-1.287e-162	5.50986e-163	3.62714e-163	2.14633e-164	-3.92322e-163	7.70853e-164	-9.58658e-163	0
1.38761e-162	2.82024e-163	1.15523e-162	-1.25366e-162	-1.12997e-162	8.95178e-163	-3.96665e-164	-2.35952e-163	-3.08853e-163	-2.8419e-163	1.27112e-163	5.99361e-163	-3.58449e-163	-6.93782e-163	-6.67664e-163	8.85978e-163	4.76019e-163	-1.76587e-163	-5.4609e-163	4.85455e-163	-6.39375e-163	9.91177e-163	3.03627e-163	-1.287e-162	5.50986e-163	3.62714e-163	2.14633e-164	-3.92322e-163	7.70853e-164	-9.58658e-163	0
1.38761e-162	2.82024e-163	1.15523e-162	-1.25366e-162	-1.12997e-162	8.95178e-163	-3.96665e-164	-2.35952e-163	-3.08853e-163	-2.8419e-163	1.27112e-163	5.99361e-163	-3.58449e-163	-6.93782e-163	-6.67664e-163	8.85978e-163	4.76019e-163	-1.76587e-163	-5.4609e-163	4.85455e-163	-6.39375e-163	9.91177e-163	3.03627e-163	-1.287e-162	5.50986e-163	3.62714e-163	2.14633e-164	-3.92322e-163	7.70853e-164	-9.58658e-163	0
1.38761e-162	2.82024e-163	1.15523e-162	-1.25366e-162	-1.12997e-162	8.95178e-163	-3.96665e-164	-2.35952e-163	-3.08853e-163	-2.8419e-163	1.27112e-163	5.99361e-163	-3.58449e-163	-6.93782e-163	-6.67664e-163	8.85978e-163	4.76019e-163	-1.76587e-163	-5.4609e-163	4.85455e-163	-6.39375e-163	9.91177e-163	3.03627e-163	-1.287e-162	5.50986e-163	3.62714e-163	2.14633e-164	-3.92322e-163	7.70853e-164	-9.58658e-163	0
1.38761e-162	2.82024e-163	1.15523e-162	-1.25366e-162	-1.12997e-162	8.95178e-163	-3.96665e-164	-2.35952e-163	-3.08853e-163	-2.8419e-163	1.27112e-163	5.99361e-163	-3.58449e-163	-6.93782e-163	-6.67664e-163	8.85978e-163	4.76019e-163	-1.76587e-163	-5.4609e-163	4.85455e-163	-6.39375e-163	9.91177e-163	3.03627e-163	-1.287e-162	5.50986e-163	3.62714e-163	2.14633e-164	-3.92322e-163	7.70853e-164	-9.58658e-163	0
1.38761e-162	2.82024e-163	1.15523e-162	-1.25366e-162	-1.12997e-162	8.95178e-163	-3.96665e-164	-2.35952e-163	-3.08853e-163	-2.8419e-163	1.27112e-163	5.99361e-163	-3.58449e-163	-6.93782e-163	-6.67664e-163	8.85978e-163	4.76019e-163	-1.76587e-163	-5.4609e-163	4.85455e-163	-6.39375e-163	9.91177e-163	3.03627e-163	-1.287e-162	5.50986e-163	3.62714e-163	2.14633e-164	-3.92322e-163	7.70853e-164	-9.58658e-163	0
1.38761e-162	2.82024e-163	1.15523e-162	-1.25366e-162	-1.12997e-162	8.95178e-163	-3.96665e-164	-2.35952e-163	-3.08853e-163	-2.8419e-163	1.27112e-163	5.99361e-163	-3.58449e-163	-6.93782e-163	-6.67664e-163	8.85978e-163	4.76019e-163	-1.76587e-163	-5.4609e-163	4.85455e-163	-6.39375e-163	9.91177e-163	3.03627e-163	-1.287e-162	5.50986e-163	3.62714e-163	2.14633e-164	-3.92322e-163	7.70853e-164	-9.58658e-163	0
1.38761e-162	2.82024e-163	1.15523e-162	-1.25366e-162	-1.12997e-162	8.95178e-163	-3.96665e-164	-2.35952e-163	-3.08853e-163	-2.8419e-163	1.27112e-163	5.99361e-163	-3.58449e-163	-6.93782e-163	-6.67664e-163	8.85978e-163	4.76019e-163	-1.76587e-163	-5.4609e-163	4.85455e-163	-6.39375e-163	9.91177e-163	3.03627e-163	-1.287e-162	5.50986e-163	3.62714e-163	2.14633e-164	-3.92322e-163	7.70853e-164	-9.58658e-163	0
1.38761e-162	2.82024e-163	1.15523e-162	-1.25366e-162	-1.12997e-162	8.95178e-163	-3.96665e-164	-2.35952e-163	-3.08853e-163	-2.8419e-163	1.27112e-163	5.99361e-163	-3.58449e-163	-6.93782e-163	-6.67664e-163	8.85978e-163	4.76019e-163	-1.76587e-163	-5.4609e-163	4.85455e-163	-6.39375e-163	9.91177e-163	3.03627e-163	-1.287e-162	5.50986e-163	3.62714e-163	2.14633e-164	-3.92322e-163	7.70853e-164	-9.58658e-163	0
1.38761e-162	2.82024e-163	1.15523e-162	-1.25366e-162	-1.12997e-162	8.95178e-163	-3.96665e-164	-2.35952e-163	-3.08853e-163	-2.8419e-163	1.27112e-163	5.99361e-163	-3.58449e-163	-6.93782e-163	-6.67664e-163	8.85978e-163	4.76019e-163	-1.76587e-163	-5.4609e-163	4.85455e-163	-6.39375e-163	9.91177e-163	3.03627e-163	-1.287e-162	5.50986e-163	3.62714e-163	2.14633e-164	-3.92322e-163	7.70853e-164	-9.58658e-163	0
1.38761e-162	2.82024e-163	1.15523e-162	-1.25366e-162	-1.12997e-162	8.95178e-163	-3.96665e-164	-2.35952e-163	-3.08853e-163	-2.8419e-163	1.27112e-163	5.99361e-163	-3.58449e-163	-6.93782e-163	-6.67664e-163	8.85978e-163	4.76019e-163	-1.76587e-163	-5.4609e-163	4.85455e-163	-6.39375e-163	9.91177e-163	3.03627e-163	-1.287e-162	5.50986e-163	3.62714e-163	2.14633e-164	-3.92322e-163	7.70853e-164	-9.58658e-163	0
1.38761e-162	2.82024e-163	1.15523e-162	-1.25366e-162	-1.12997e-162	8.95178e-163	-3.96665e-164	-2.35952e-163	-3.08853e-163	-2.8419e-163	1.27112e-163	5.99361e-163	-3.58449e-163	-6.93782e-163	-6.67664e-163	8.85978e-163	4.76019e-163	-1.76587e-163	-5.4609e-163	4.85455e-163	-6.39375e-163	9.91177e-163	3.03627e-163	-1.287e-162	5.50986e-163	3.62714e-163	2.14633e-164	-3.92322e-163	7.70853e-164	-9.58658e-163	0
1.38761e-162	2.82024e-163	1.15523e-162	-1.25366e-162	-1.12997e-162	8.95178e-163	-3.96665e-164	-2.35952e-163	-3.08853e-163	-2.8419e-163	1.27112e-163	5.99361e-163	-3.58449e-163	-6.93782e-163	-6.67664e-163	8.85978e-163	4.76019e-163	-1.76587e-163	-5.4609e-163	4.85455e-163	-6.39375e-163	9.91177e-163	3.03627e-163	-1.287e-162	5.50986e-163	3.62714e-163	2.14633e-164	-3.92322e-163	7.70853e-164	-9.58658e-163	0
1.38761e-162	2.82024e-163	1.15523e-162	-1.25366e-162	-1.12997e-162	8.95178e-163	-3.96665e-164	-2.35952e-163	-3.08853e-163	-2.8419e-163	1.27112e-163	5.99361e-163	-3.58449e-163	-6.93782e-163	-6.67664e-163	8.85978e-163	4.76019e-163	-1.76587e-163	-5.4609e-163	4.85455e-163	-6.39375e-163	9.91177e-163	3.03627e-163	-1.287e-162	5.50986e-163	3.62714e-163	2.14633e-164	-3.92322e-163	7.70853e-164	-9.58658e-163	0
1.38761e-162	2.82024e-163	1.15523e-162	-1.25366e-162	-1.12997e-162	8.95178e-163	-3.96665e-164	-2.35952e-163	-3.08853e-163	-2.8419e-163	1.27112e-163	5.99361e-163	-3.58449e-163	-6.93782e-163	-6.67664e-163	8.85978e-163	4.76019e-163	-1.76587e-163	-5.4609e-163	4.85455e-163	-6.39375e-163	9.91177e-163	3.03627e-163	-1.287e-162	5.50986e-163	3.62714e-163	2.14633e-164	-3.92322e-163	7.70853e-164	-9.58658e-163	0
1.38761e-162	2.82024e-163	1.15523e-162	-1.25366e-162	-1.12997e-162	8.95178e-163	-3.96665e-164	-2.35952e-163	-3.08853e-163	-2.8419e-163	1.27112e-163	5.99361e-163	-3.58449e-163	-6.93782e-163	-6.67664e-163	8.85978e-163	4.76019e-163	-1.76587e-163	-5.4609e-163	4.85455e-163	-6.39375e-163	9.91177e-163	3.03627e-163	-1.287e-162	5.50986e-163	3.62714e-163	2.14633e-164	-3.92322e-163	7.70853e-164	-9.58658e-163	0
1.38761e-162	2.82024e-163	1.15523e-162	-1.25366e-162	-1.12997e-162	8.95178e-163	-3.96665e-164	-2.35952e-163	-3.08853e-163	-2.8419e-163	1.27112e-163	5.99361e-163	-3.58449e-163	-6.93782e-163	-6.67664e-163	8.85978e-163	4.76019e-163	-1.76587e-163	-5.4609e-163	4.85455e-163	-6.39375e-163	9.91177e-163	3.03627e-163	-1.287e-162	5.50986e-163	3.62714e-163	2.14633e-164	-3.92322e-163	7.70853e-164	-9.58658e-163	0
1.38761e-162	2.82024e-163	1.15523e-162	-1.25366e-162	-1.12997e-162	8.95178e-163	-3.96665e-164	-2.35952e-163	-3.08853e-163	-2.8419e-163	1.27112e-163	5.99361e-163	-3.58449e-163	-6.93782e-163	-6.67664e-163	8.85978e-163	4.76019e-163	-1.76587e-163	-5.4609e-163	4.85455e-163	-6.39375e-163	9.91177e-163	3.03627e-163	-1.287e-162	5.50986e-163	3.62714e-163	2.14633e-164	-3.92322e-163	7.70853e-164	-9.58658e-163	0
1.38761e-162	2.82024e-163	1.15523e-162	-1.25366e-162	-1.12997e-162	8.95178e-163	-3.96665e-164	-2.35952e-163	-3.08853e-163	-2.8419e-163	1.27112e-163	5.99361e-163	-3.58449e-163	-6.93782e-163	-6.67664e-163	8.85978e-163	4.76019e-163	-1.76587e-163	-5.4609e-163	4.85455e-163	-6.39375e-163	9.91177e-163	3.03627e-163	-1.287e-162	5.50986e-163	3.62714e-163	2.14633e-164	-3.92322e-163	7.70853e-164	-9.58658e-163	0
1.38761e-162	2.82024e-163	1.15523e-162	-1.25366e-162	-1.12997e-162	8.95178e-163	-3.96665e-164	-2.35952e-163	-3.08853e-163	-2.8419e-163	1.27112e-163	5.99361e-163	-3.58449e-163	-6.93782e-163	-6.67664e-163	8.85978e-163	4.76019e-163	-1.76587e-163	-5.4609e-163	4.85455e-163	-6.39375e-163	9.91177e-163	3.03627e-163	-1.287e-162	5.50986e-163	3.62714e-163	2.14633e-164	-3.92322e-163	7.70853e-164	-9.58658e-163	0
1.38761e-162	2.82024e-163	1.15523e-162	-1.25366e-162	-1.12997e-162	8.95178e-163	-3.96665e-164	-2.35952e-163	-3.08853e-163	-2.8419e-163	1.27112e-163	5.99361e-163	-3.58449e-163	-6.93782e-163	-6.67664e-163	8.85978e-163	4.76019e-163	-1.76587e-163	-5.4609e-163	4.85455e-163	-6.39375e-163	9.91177e-163	3.03627e-163	-1.287e-162	5.50986e-163	3.62714e-163	2.14633e-164	-3.92322e-163	7.70853e-164	-9.58658e-163	0
1.38761e-162	2.82024e-163	1.15523e-162	-1.25366e-162	-1.12997e-162	8.95178e-163	-3.96665e-164	-2.35952e-163	-3.08853e-163	-2.8419e-163	1.27112e-163	5.99361e-163	-3.58449e-163	-6.93782e-163	-6.67664e-163	8.85978e-163	4.76019e-163	-1.76587e-163	-5.4609e-163	4.85455e-163	-6.39375e-163	9.91177e-163	3.03627e-163	-1.287e-162	5.50986e-163	3.62714e-163	2.14633e-164	-3.92322e-163	7.70853e-164	-9.58658e-163	0
1.38761e-162	2.82024e-163	1.15523e-162	-1.25366e-162	-1.12997e-162	8.95178e-163	-3.96665e-164	-2.35952e-163	-3.08853e-163	-2.8419e-163	1.27112e-163	5.99361e-163	-3.58449e-163	-6.93782e-163	-6.67664e-163	8.85978e-163	4.76019e-163	-1.76587e-163	-5.4609e-163	4.85455e-163	-6.39375e-163	9.91177e-163	3.03627e-163	-1.287e-162	5.50986e-163	3.62714e-163	2.14633e-164	-3.92322e-163	7.70853e-164	-9.58658e-163	0
1.38761e-162	2.82024e-163	1.15523e-162	-1.25366e-162	-1.12997e-162	8.95178e-163	-3.96665e-164	-2.35952e-163	-3.08853e-163	-2.8419e-163	1.27112e-163	5.99361e-163	-3.58449e-163	-6.93782e-163	-6.67664e-163	8.85978e-163	4.76019e-163	-1.76587e-163	-5.4609e-163	4.85455e-163	-6.39375e-163	9.91177e-163	3.03627e-163	-1.287e-162	5.50986e-163	3.62714e-163	2.14633e-164	-3.92322e-163	7.70853e-164	-9.58658e-163	0
1.38761e-162	2.82024e-163	1.15523e-162	-1.25366e-162	-1.12997e-162	8.95178e-163	-3.96665e-164	-2.35952e-163	-3.08853e-163	-2.8419e-163	1.27112e-163	5.99361e-163	-3.58449e-163	-6.93782e-163	-6.67664e-163	8.85978e-163	4.76019e-163	-1.76587e-163	-5.4609e-163	4.85455e-163	-6.39375e-163	9.91177e-163	3.03627e-163	-1.287e-162	5.50986e-163	3.62714e-163	2.14633e-164	-3.92322e-163	7.70853e-164	-9.58658e-163	0
1.38761e-162	2.82024e-163	1.15523e-162	-1.25366e-162	-1.12997e-162	8.95178e-163	-3.96665e-164	-2.35952e-163	-3.08853e-163	-2.8419e-163	1.27112e-163	5.99361e-163	-3.58449e-163	-6.93782e-163	-6.67664e-163	8.85978e-163	4.76019e-163	-1.76587e-163	-5.4609e-163	4.85455e-163	-6.39375e-163	9.91177e-163	3.03627e-163	-1.287e-162	5.50986e-163	3.62714e-163	2.14633e-164	-3.92322e-163	7.70853e-164	-9.58658e-163	0
1.38761e-162	2.82024e-163	1.15523e-162	-1.25366e-162	-1.12997e-162	8.95178e-163	-3.96665e-164	-2.35952e-163	-3.08853e-163	-2.8419e-163	1.27112e-163	5.99361e-163	-3.58449e-163	-6.93782e-163	-6.67664e-163	8.85978e-163	4.76019e-163	-1.76587e-163	-5.4609e-163	4.85455e-163	-6.39375e-163	9.91177e-163	3.03627e-163	-1.287e-162	5.50986e-163	3.62714e-163	2.14633e-164	-3.92322e-163	7.70853e-164	-9.58658e-163	0
1.38761e-162	2.82024e-163	1.15523e-162	-1.25366e-162	-1.12997e-162	8.95178e-163	-3.96665e-164	-2.35952e-163	-3.08853e-163	-2.8419e-163	1.27112e-163	5.99361e-163	-3.58449e-163	-6.93782e-163	-6.67664e-163	8.85978e-163	4.76019e-163	-1.76587e-163	-5.4609e-163	4.85455e-163	-6.39375e-163	9.91177e-163	3.03627e-163	-1.287e-162	5.50986e-163	3.62714e-163	2.14633e-164	-3.92322e-163	7.70853e-164	-9.58658e-163	0
1.38761e-162	2.82024e-163	1.15523e-162	-1.25366e-162	-1.12997e-162	8.95178e-163	-3.96665e-164	-2.35952e-163	-3.08853e-163	-2.8419e-163	1.27112e-163	5.99361e-163	-3.58449e-163	-6.93782e-163	-6.67664e-163	8.85978e-163	4.76019e-163	-1.76587e-163	-5.4609e-163	4.85455e-163	-6.39375e-163	9.91177e-163	3.03627e-163	-1.287e-162	5.50986e-163	3.62714e-163	2.14633e-164	-3.92322e-163	7.70853e-164	-9.58658e-163	0
1.38761e-162	2.82024e-163	1.15523e-162	-1.25366e-162	-1.12997e-162	8.95178e-163	-3.96665e-164	-2.35952e-163	-3.08853e-163	-2.8419e-163	1.27112e-163	5.99361e-163	-3.58449e-163	-6.93782e-163	-6.67664e-163	8.85978e-163	4.76019e-163	-1.76587e-163	-5.4609e-163	4.85455e-163	-6.39375e-163	9.91177e-163	3.03627e-163	-1.287e-162	5.50986e-163	3.62714e-163	2.14633e-164	-3.92322e-163	7.70853e-164	-9.58658e-163	0
1.38761e-162	2.82024e-163	1.15523e-162	-1.25366e-162	-1.12997e-162	8.95178e-163	-3.96665e-164	-2.35952e-163	-3.08853e-163	-2.8419e-163	1.27112e-163	5.99361e-163	-3.58449e-163	-6.93782e-163	-6.67664e-163	8.85978e-163	4.76019e-163	-1.76587e-163	-5.4609e-163	4.85455e-163	-6.39375e-163	9.91177e-163	3.03627e-163	-1.287e-162	5.50986e-163	3.62714e-163	2.14633e-164	-3.92322e-163	7.70853e-164	-9.58658e-163	0
1.38761e-162	2.82024e-163	1.15523e-162	-1.25366e-162	-1.12997e-162	8.95178e-163	-3.96665e-164	-2.35952e-163	-3.08853e-163	-2.8419e-163	1.27112e-163	5.99361e-163	-3.58449e-163	-6.93782e-163	-6.67664e-163	8.85978e-163	4.76019e-163	-1.76587e-163	-5.4609e-163	4.85455e-163	-6.39375e-163	9.91177e-163	3.03627e-163	-1.287e-162	5.50986e-163	3.62714e-163	2.14633e-164	-3.92322e-163	7.70853e-164	-9.58658e-163	0
1.38761e-162	2.82024e-163	1.15523e-162	-1.25366e-162	-1.12997e-162	8.95178e-163	-3.96665e-164	-2.35952e-163	-3.08853e-163	-2.8419e-163	1.27112e-163	5.99361e-163	-3.58449e-163	-6.93782e-163	-6.67664e-163	8.85978e-163	4.76019e-163	-1.76587e-163	-5.4609e-163	4.85455e-163	-6.39375e-163	9.91177e-163	3.03627e-163	-1.287e-162	5.50986e-163	3.62714e-163	2.14633e-164	-3.92322e-163	7.70853e-164	-9.58658e-163	0
1.38761e-162	2.82024e-163	1.15523e-162	-1.25366e-162	-1.12997e-162	8.95178e-163	-3.96665e-164	-2.35952e-163	-3.08853e-163	-2.8419e-163	1.27112e-163	5.99361e-163	-3.58449e-163	-6.93782e-163	-6.67664e-163	8.85978e-163	4.76019e-163	-1.76587e-163	-5.4609e-163	4.85455e-163	-6.39375e-163	9.91177e-163	3.03627e-163	-1.287e-162	5.50986e-163	3.62714e-163	2.14633e-164	-3.92322e-163	7.70853e-164	-9.58658e-163	0
1.38761e-162	2.82024e-163	1.15523e-162	-1.25366e-162	-1.12997e-162	8.95178e-163	-3.96665e-164	-2.35952e-163	-3.08853e-163	-2.8419e-163	1.27112e-163	5.99361e-163	-3.58449e-163	-6.93782e-163	-6.67664e-163	8.85978e-163	4.76019e-163	-1.76587e-163	-5.4609e-163	4.85455e-163	-6.39375e-163	9.91177e-163	3.03627e-163	-1.287e-162	5.50986e-163	3.62714e-163	2.14633e-164	-3.92322e-163	7.70853e-164	-9.58658e-163	0
1.38761e-162	2.82024e-163	1.15523e-162	-1.25366e-162	-1.12997e-162	8.95178e-163	-3.96665e-164	-2.35952e-163	-3.08853e-163	-2.8419e-163	1.27112e-163	5.99361e-163	-3.58449e-163	-6.93782e-163	-6.67664e-163	8.85978e-163	4.76019e-163	-1.76587e-163	-5.4609e-163	4.85455e-163	-6.39375e-163	9.91177e-163	3.03627e-163	-1.287e-162	5.50986e-163	3.62714e-163	2.14633e-164	-3.92322e-163	7.70853e-164	-9.58658e-163	0
1.38761e-162	2.82024e-163	1.15523e-162	-1.25366e-162	-1.12997e-162	8.95178e-163	-3.96665e-164	-2.35952e-163	-3.08853e-163	-2.8419e-163	1.27112e-163	5.99361e-163	-3.58449e-163	-6.93782e-163	-6.67664e-163	8.85978e-163	4.76019e-163	-1.76587e-163	-5.4609e-163	4.85455e-163	-6.39375e-163	9.91177e-163	3.03627e-163	-1.287e-162	5.50986e-163	3.62714e-163	2.14633e-164	-3.92322e-163	7.70853e-164	-9.58658e-163	0
1.38761e-162	2.82024e-163	1.15523e-162	-1.25366e-162	-1.12997e-162	8.95178e-163	-3.96665e-164	-2.35952e-163	-3.08853e-163	-2.8419e-163	1.27112e-163	5.99361e-163	-3.58449e-163	-6.93782e-163	-6.67664e-163	8.85978e-163	4.76019e-163	-1.76587e-163	-5.4609e-163	4.85455e-163	-6.39375e-163	9.91177e-163	3.03627e-163	-1.287e-162	5.50986e-163	3.62714e-163	2.14633e-164	-3.92322e-163	7.70853e-164	-9.58658e-163	0
1.38761e-162	2.82024e-163	1.15523e-162	-1.25366e-162	-1.12997e-162	8.95178e-163	-3.96665e-164	-2.35952e-163	-3.08853e-163	-2.8419e-163	1.27112e-163	5.99361e-163	-3.58449e-163	-6.93782e-163	-6.67664e-163	8.85978e-163	4.76019e-163	-1.76587e-163	-5.4609e-163	4.85455e-163	-6.39375e-163	9.91177e-163	3.03627e-163	-1.287e-162	5.50986e-163	3.62714e-163	2.14633e-164	-3.92322e-163	7.70853e-164	-9.58658e-163	0
1.38761e-162	2.82024e-163	1.15523e-162	-1.25366e-162	-1.12997e-162	8.95178e-163	-3.96665e-164	-2.35952e-163	-3.08853e-163	-2.8419e-163	1.27112e-163	5.99361e-163	-3.58449e-163	-6.93782e-163	-6.67664e-163	8.85978e-163	4.76019e-163	-1.76587e-163	-5.4609e-163	4.85455e-163	-6.39375e-163	9.91177e-163	3.03627e-163	-1.287e-162	5.50986e-163	3.62714e-163	2.14633e-164	-3.92322e-163	7.70853e-164	-9.58658e-163	0
1.38761e-162	2.82024e-163	1.15523e-162	-1.25366e-162	-1.12997e-162	8.95178e-163	-3.96665e-164	-2.35952e-163	-3.08853e-163	-2.8419e-163	1.27112e-163	5.99361e-163	-3.58449e-163	-6.93782e-163	-6.67664e-163	8.85978e-163	4.76019e-163	-1.76587e-163	-5.4609e-163	4.85455e-163	-6.39375e-163	9.91177e-163	3.03627e-163	-1.287e-162	5.50986e-163	3.62714e-163	2.14633e-164	-3.92322e-163	7.70853e-164	-9.58658e-163	0
1.38761e-162	2.82024e-163	1.15523e-162	-1.25366e-162	-1.12997e-162	8.95178e-163	-3.96665e-164	-2.35952e-163	-3.08853e-163	-2.8419e-163	1.27112e-163	5.99361e-163	-3.58449e-163	-6.93782e-163	-6.67664e-163	8.85978e-163	4.76019e-163	-1.76587e-163	-5.4609e-163	4.85455e-163	-6.39375e-163	9.91177e-163	3.03627e-163	-1.287e-162	5.50986e-163	3.62714e-163	2.14633e-164	-3.92322e-163	7.70853e-164	-9.58658e-163	0
1.38761e-162	2.82024e-163	1.15523e-162	-1.25366e-162	-1.12997e-162	8.95178e-163	-3.96665e-164	-2.35952e-163	-3.08853e-163	-2.8419e-163	1.27112e-163	5.99361e-163	-3.58449e-163	-6.93782e-163	-6.67664e-163	8.85978e-163	4.76019e-163	-1.76587e-163	-5.4609e-163	4.85455e-163	-6.39375e-163	9.91177e-163	3.03627e-163	-1.287e-162	5.50986e-163	3.62714e-163	2.14633e-164	-3.92322e-163	7.70853e-164	-9.58658e-163	0
1.38761e-162	2.82024e-163	1.15523e-162	-1.25366e-162	-1.12997e-162	8.95178e-163	-3.96665e-164	-2.35952e-163	-3.08853e-163	-2.8419e-163	1.27112e-163	5.99361e-163	-3.58449e-163	-6.93782e-163	-6.67664e-163	8.85978e-163	4.76019e-163	-1.76587e-163	-5.4609e-163	4.85455e-163	-6.39375e-163	9.91177e-163	3.03627e-163	-1.287e-162	5.50986e-163	3.62714e-163	2.14633e-164	-3.92322e-163	7.70853e-164	-9.58658e-163	0
1.38761e-162	2.82024e-163	1.15523e-162	-1.25366e-162	-1.12997e-162	8.95178e-163	-3.96665e-164	-2.35952e-163	-3.08853e-163	-2.8419e-163	1.27112e-163	5.99361e-163	-3.58449e-163	-6.93782e-163	-6.67664e-163	8.85978e-163	4.76019e-163	-1.76587e-163	-5.4609e-163	4.85455e-163	-6.39375e-163	9.91177e-163	3.03627e-163	-1.287e-162	5.50986e-163	3.62714e-163	2.14633e-164	-3.92322e-163	7.70853e-164	-9.58658e-163	0
1.38761e-162	2.82024e-163	1.15523e-162	-1.25366e-162	-1.12997e-162	8.95178e-163	-3.96665e-164	-2.35952e-163	-3.08853e-163	-2.8419e-163	1.27112e-163	5.99361e-163	-3.58449e-163	-6.93782e-163	-6.67664e-163	8.85978e-163	4.76019e-163	-1.76587e-163	-5.4609e-163	4.85455e-163	-6.39375e-163	9.91177e-163	3.03627e-163	-1.287e-162	5.50986e-163	3.62714e-163	2.14633e-164	-3.92322e-163	7.70853e-164	-9.58658e-163	0
1.38761e-162	2.82024e-163	1.15523e-162	-1.25366e-162	-1.12997e-162	8.95178e-163	-3.96665e-164	-2.35952e-163	-3.08853e-163	-2.8419e-163	1.27112e-163	5.99361e-163	-3.58449e-163	-6.93782e-163	-6.67664e-163	8.85978e-163	4.76019e-163	-1.76587e-163	-5.4609e-163	4.85455e-163	-6.39375e-163	9.91177e-163	3.03627e-163	-1.287e-162	5.50986e-163	3.62714e-163	2.14633e-164	-3.92322e-163	7.70853e-164	-9.58658e-163	0
1.38761e-162	2.82024e-163	1.15523e-162	-1.25366e-162	-1.12997e-162	8.95178e-163	-3.96665e-164	-2.35952e-163	-3.08853e-163	-2.8419e-163	1.27112e-163	5.99361e-163	-3.58449e-163	-6.93782e-163	-6.67664e-163	8.85978e-163	4.76019e-163	-1.76587e-163	-5.4609e-163	4.85455e-163	-6.39375e-163	9.91177e-163	3.03627e-163	-1.287e-162	5.50986e-163	3.62714e-163	2.14633e-164	-3.92322e-163	7.70853e-164	-9.58658e-163	0
1.38761e-162	2.82024e-163	1.15523e-162	-1.25366e-162	-1.12997e-162	8.95178e-163	-3.96665e-164	-2.35952e-163	-3.08853e-163	-2.8419e-163	1.27112e-163	5.99361e-163	-3.58449e-163	-6.93782e-163	-6.67664e-163	8.85978e-163	4.76019e-163	-1.76587e-163	-5.4609e-163	4.85455e-163	-6.39375e-163	9.91177e-163	3.03627e-163	-1.287e-162	5.50986e-163	3.62714e-163	2.14633e-164	-3.92322e-163	7.70853e-164	-9.58658e-163	0
1.38761e-162	2.82024e-163	1.15523e-162	-1.25366e-162	-1.12997e-162	8.95178e-163	-3.96665e-164	-2.35952e-163	-3.08853e-163	-2.8419e-163	1.27112e-163	5.99361e-163	-3.58449e-163	-6.93782e-163	-6.67664e-163	8.85978e-163	4.76019e-163	-1.76587e-163	-5.4609e-163	4.85455e-163	-6.39375e-163	9.91177e-163	3.03627e-163	-1.287e-162	5.50986e-163	3.62714e-163	2.14633e-164	-3.92322e-163	7.70853e-164	-9.58658e-163	0
1.38761e-162	2.82024e-163	1.15523e-162	-1.25366e-162	-1.12997e-162	8.95178e-163	-3.96665e-164	-2.35952e-163	-3.08853e-163	-2.8419e-163	1.27112e-163	5.99361e-163	-3.58449e-163	-6.93782e-163	-6.67664e-163	8.85978e-163	4.76019e-163	-1.76587e-163	-5.4609e-163	4.85455e-163	-6.39375e-163	9.91177e-163	3.03627e-163	-1.287e-162	5.50986e-163	3.62714e-163	2.14633e-164	-3.92322e-163	7.70853e-164	-9.58658e-163	0
1.38761e-162	2.82024e-163	1.15523e-162	-1.25366e-162	-1.12997e-162	8.95178e-163	-3.96665e-164	-2.35952e-163	-3.08853e-163	-2.8419e-163	1.27112e-163	5.99361e-163	-3.58449e-163	-6.93782e-163	-6.67664e-163	8.85978e-163	4.76019e-163	-1.76587e-163	-5.4609e-163	4.85455e-163	-6.39375e-163	9.91177e-163	3.03627e-163	-1.287e-162	5.50986e-163	3.62714e-163	2.14633e-164	-3.92322e-163	7.70853e-164	-9.58658e-163	0
1.38761e-162	2.82024e-163	1.15523e-162	-1.25366e-162	-1.12997e-162	8.95178e-163	-3.96665e-164	-2.35952e-163	-3.08853e-163	-2.8419e-163	1.27112e-163	5.99361e-163	-3.58449e-163	-6.93782e-163	-6.67664e-163	8.85978e-163	4.76019e-163	-1.76587e-163	-5.4609e-163	4.85455e-163	-6.39375e-163	9.91177e-163	3.03627e-163	-1.287e-162	5.50986e-163	3.62714e-163	2.14633e-164	-3.92322e-163	7.70853e-164	-9.58658e-163	0
1.38761e-162	2.82024e-163	1.15523e-162	-1.25366e-162	-1.12997e-162	8.95178e-163	-3.96665e-164	-2.35952e-163	-3.08853e-163	-2.8419e-163	1.27112e-163	5.99361e-163	-3.58449e-163	-6.93782e-163	-6.67664e-163	8.85978e-163	4.76019e-163	-1.76587e-163	-5.4609e-163	4.85455e-163	-6.39375e-163	9.91177e-163	3.03627e-163	-1.287e-162	5.50986e-163	3.62714e-163	2.14633e-164	-3.92322e-163	7.70853e-164	-9.58658e-163	0
1.38761e-162	2.82024e-163	1.15523e-162	-1.25366e-162	-1.12997e-162	8.95178e-163	-3.96665e-164	-2.35952e-163	-3.08853e-163	-2.8419e-163	1.27112e-163	5.99361e-163	-3.58449e-163	-6.93782e-163	-6.67664e-163	8.85978e-163	4.76019e-163	-1.76587e-163	-5.4609e-163	4.85455e-163	-6.39375e-163	9.91177e-163	3.03627e-163	-1.287e-162	5.50986e-163	3.62714e-163	2.14633e-164	-3.92322e-163	7.70853e-164	-9.58658e-163	0
1.38761e-162	2.82024e-163	1.15523e-162	-1.25366e-162	-1.12997e-162	8.95178e-163	-3.96665e-164	-2.35952e-163	-3.08853e-163	-2.8419e-163	1.27112e-163	5.99361e-163	-3.58449e-163	-6.93782e-163	-6.67664e-163	8.85978e-163	4.76019e-163	-1.76587e-163	-5.4609e-163	4.85455e-163	-6.39375e-163	9.91177e-163	3.03627e-163	-1.287e-162	5.50986e-163	3.62714e-163	2.14633e-164	-3.92322e-163	7.70853e-164	-9.58658e-163	0
1.38761e-162	2.82024e-163	1.15523e-162	-1.25366e-162	-1.12997e-162	8.95178e-163	-3.96665e-164	-2.35952e-163	-3.08853e-163	-2.8419e-163	1.27112e-163	5.99361e-163	-3.58449e-163	-6.93782e-163	-6.67664e-163	8.85978e-163	4.76019e-163	-1.76587e-163	-5.4609e-163	4.85455e-163	-6.39375e-163	9.91177e-163	3.03627e-163	-1.287e-162	5.50986e-163	3.62714e-163	2.14633e-164	-3.92322e-163	7.70853e-164	-9.58658e-163	0
1.38761e-162	2.82024e-163	1.15523e-162	-1.25366e-162	-1.12997e-162	8.95178e-163	-3.96665e-164	-2.35952e-163	-3.08853e-163	-2.8419e-163	1.27112e-163	5.99361e-163	-3.58449e-163	-6.93782e-163	-6.67664e-163	8.85978e-163	4.76019e-163	-1.76587e-163	-5.4609e-163	4.85455e-163	-6.39375e-163	9.91177e-163	3.03627e-163	-1.287e-162	5.50986e-163	3.62714e-163	2.14633e-164	-3.92322e-163	7.70853e-164	-9.58658e-163	0
1.38761e-162	2.82024e-163	1.15523e-162	-1.25366e-162	-1.12997e-162	8.95178e-163	-3.96665e-164	-2.35952e-163	-3.08853e-163	-2.8419e-163	1.27112e-163	5.99361e-163	-3.58449e-163	-6.93782e-163	-6.67664e-163	8.85978e-163	4.76019e-163	-1.76587e-163	-5.4609e-163	4.85455e-163	-6.39375e-163	9.91177e-163	3.03627e-163	-1.287e-162	5.50986e-163	3.62714e-163	2.14633e-164	-3.92322e-163	7.70853e-164	-9.58658e-163	0
1.38761e-162	2.82024e-163	1.15523e-162	-1.25366e-162	-1.12997e-162	8.95178e-163	-3.96665e-164	-2.35952e-163	-3.08853e-163	-2.8419e-163	1.27112e-163	5.99361e-163	-3.58449e-163	-6.93782e-163	-6.67664e-163	8.85978e-163	4.76019e-163	-1.76587e-163	-5.4609e-163	4.85455e-163	-6.39375e-163	9.91177e-163	3.03627e-163	-1.287e-162	5.50986e-163	3.62714e-163	2.14633e-164	-3.92322e-163	7.70853e-164	-9.58658e-163	0
1.38761e-162	2.82024e-163	1.15523e-162	-1.25366e-162	-1.12997e-162	8.95178e-163	-3.96665e-164	-2.35952e-163	-3.08853e-163	-2.8419e-163	1.27112e-163	5.99361e-163	-3.58449e-163	-6.93782e-163	-6.67664e-163	8.85978e-163	4.76019e-163	-1.76587e-163	-5.4609e-163	4.85455e-163	-6.39375e-163	9.91177e-163	3.03627e-163	-1.287e-162	5.50986e-163	3.62714e-163	2.14633e-164	-3.92322e-163	7.70853e-164	-9.58658e-163	0
1.38761e-162	2.82024e-163	1.15523e-162	-1.25366e-162	-1.12997e-162	8.95178e-163	-3.96665e-164	-2.35952e-163	-3.08853e-163	-2.8419e-163	1.27112e-163	5.99361e-163	-3.58449e-163	-6.93782e-163	-6.67664e-163	8.85978e-163	4.76019e-163	-1.76587e-163	-5.4609e-163	4.85455e-163	-6.39375e-163	9.91177e-163	3.03627e-163	-1.287e-162	5.50986e-163	3.62714e-163	2.14633e-164	-3.92322e-163	7.70853e-164	-9.58658e-163	0
1.38761e-162	2.82024e-163	1.15523e-162	-1.25366e-162	-1.12997e-162	8.95178e-163	-3.96665e-164	-2.35952e-163	-3.08853e-163	-2.8419e-163	1.27112e-163	5.99361e-163	-3.58449e-163	-6.93782e-163	-6.67664e-163	8.85978e-163	4.76019e-163	-1.76587e-163	-5.4609e-163	4.85455e-163	-6.39375e-163	9.91177e-163	3.03627e-163	-1.287e-162	5.50986e-163	3.62714e-163	2.14633e-164	-3.92322e-163	7.70853e-164	-9.58658e-163	0
1.38761e-162	2.82024e-163	1.15523e-162	-1.25366e-162	-1.12997e-162	8.95178e-163	-3.96665e-164	-2.35952e-163	-3.08853e-163	-2.8419e-163	1.27112e-163	5.99361e-163	-3.58449e-163	-6.93782e-163	-6.67664e-163	8.85978e-163	4.76019e-163	-1.76587e-163	-5.4609e-163	4.85455e-163	-6.39375e-163	9.91177e-163	3.03627e-163	-1.287e-162	5.50986e-163	3.62714e-163	2.14633e-164	-3.92322e-163	7.70853e-164	-9.58658e-163	0
1.38761e-162	2.82024e-163	1.15523e-162	-1.25366e-162	-1.12997e-162	8.95178e-163	-3.96665e-164	-2.35952e-163	-3.08853e-163	-2.8419e-163	1.27112e-163	5.99361e-163	-3.58449e-163	-6.93782e-163	-6.67664e-163	8.85978e-163	4.76019e-163	-1.76587e-163	-5.4609e-163	4.85455e-163	-6.39375e-163	9.91177e-163	3.03627e-163	-1.287e-162	5.50986e-163	3.62714e-163	2.14633e-164	-3.92322e-163	7.70853e-164	-9.58658e-163	0
1.38761e-162	2.82024e-163	1.15523e-162	-1.25366e-162	-1.12997e-162	8.95178e-163	-3.96665e-164	-2.35952e-163	-3.08853e-163	-2.8419e-163	1.27112e-163	5.99361e-163	-3.58449e-163	-6.93782e-163	-6.67664e-163	8.85978e-163	4.76019e-163	-1.76587e-163	-5.4609e-163	4.85455e-163	-6.39375e-163	9.91177e-163	3.03627e-163	-1.287e-162	5.50986e-163	3.62714e-163	2.14633e-164	-3.92322e-163	7.70853e-164	-9.58658e-163	0
1.38761e-162	2.82024e-163	1.15523e-162	-1.25366e-162	-1.12997e-162	8.95178e-163	-3.96665e-164	-2.35952e-163	-3.08853e-163	-2.8419e-163	1.27112e-163	5.99361e-163	-3.58449e-163	-6.93782e-163	-6.67664e-163	8.85978e-163	4.76019e-163	-1.76587e-163	-5.4609e-163	4.85455e-163	-6.39375e-163	9.91177e-163	3.03627e-163	-1.287e-162	5.50986e-163	3.62714e-163	2.14633e-164	-3.92322e-163	7.70853e-164	-9.58658e-163	0
1.38761e-162	2.82024e-163	1.15523e-162	-1.25366e-162	-1.12997e-162	8.95178e-163	-3.96665e-164	-2.35952e-163	-3.08853e-163	-2.8419e-163	1.27112e-163	5.99361e-163	-3.58449e-163	-6.93782e-163	-6.67664e-163	8.85978e-163	4.76019e-163	-1.76587e-163	-5.4609e-163	4.85455e-163	-6.39375e-163	9.91177e-163	3.03627e-163	-1.287e-162	5.50986e-163	3.62714e-163	2.14633e-164	-3.92322e-163	7.70853e-164	-9.58658e-163	0
1.38761e-162	2.82024e-163	1.15523e-162	-1.25366e-162	-1.12997e-162	8.95178e-163	-3.96665e-164	-2.35952e-163	-3.08853e-163	-2.8419e-163	1.27112e-163	5.99361e-163	-3.58449e-163	-6.93782e-163	-6.67664e-163	8.85978e-163	4.76019e-163	-1.76587e-163	-5.4609e-163	4.85455e-163	-6.39375e-163	9.91177e-163	3.03627e-163	-1.287e-162	5.50986e-163	3.62714e-163	2.14633e-164	-3.92322e-163	7.70853e-164	-9.58658e-163	0
1.38761e-162	2.82024e-163	1.15523e-162	-1.25366e-162	-1.12997e-162	8.95178e-163	-3.96665e-164	-2.35952e-163	-3.08853e-163	-2.8419e-163	1.27112e-163	5.99361e-163	-3.58449e-163	-6.93782e-163	-6.67664e-163	8.85978e-163	4.76019e-163	-1.76587e-163	-5.4609e-163	4.85455e-163	-6.39375e-163	9.91177e-163	3.03627e-163	-1.287e-162	5.50986e-163	3.62714e-163	2.14633e-164	-3.92322e-163	7.70853e-164	-9.58658e-163	0
1.38761e-162	2.82024e-163	1.15523e-162	-1.25366e-162	-1.12997e-162	8.95178e-163	-3.96665e-164	-2.35952e-163	-3.08853e-163	-2.8419e-163	1.27112e-163	5.99361e-163	-3.58449e-163	-6.93782e-163	-6.67664e-163	8.85978e-163	4.76019e-163	-1.76587e-163	-5.4609e-163	4.85455e-163	-6.39375e-163	9.91177e-163	3.03627e-163	-1.287e-162	5.50986e-163	3.62714e-163	2.14633e-164	-3.92322e-163	7.70853e-164	-9.58658e-163	0
1.38761e-162	2.82024e-163	1.15523e-162	-1.25366e-162	-1.12997e-162	8.95178e-163	-3.96665e-164	-2.35952e-163	-3.08853e-163	-2.8419e-163	1.27112e-163	5.99361e-163	-3.58449e-163	-6.93782e-163	-6.67664e-163	8.85978e-163	4.76019e-163	-1.76587e-163	-5.4609e-163	4.85455e-163	-6.39375e-163	9.91177e-163	3.03627e-163	-1.287e-162	5.50986e-163	3.62714e-163	2.14633e-164	-3.92322e-163	7.70853e-164	-9.58658e-163	0
1.38761e-162	2.82024e-163	1.15523e-162	-1.25366e-162	-1.12997e-162	8.95178e-163	-3.96665e-164	-2.35952e-163	-3.08853e-163	-2.8419e-163	1.27112e-163	5.99361e-163	-3.58449e-163	-6.93782e-163	-6.67664e-163	8.85978e-163	4.76019e-163	-1.76587e-163	-5.4609e-163	4.85455e-163	-6.39375e-163	9.91177e-163	3.03627e-163	-1.287e-162	5.50986e-163	3.62714e-163	2.14633e-164	-3.92322e-163	7.70853e-164	-9.58658e-163	0
1.38761e-162	2.82024e-163	1.15523e-162	-1.25366e-162	-1.12997e-162	8.95178e-163	-3.96665e-164	-2.35952e-163	-3.08853e-163	-2.8419e-163	1.27112e-163	5.99361e-163	-3.58449e-163	-6.93782e-163	-6.67664e-163	8.85978e-163	4.76019e-163	-1.76587e-163	-5.4609e-163	4.85455e-163	-6.39375e-163	9.91177e-163	3.03627e-163	-1.287e-162	5.50986e-163	3.62714e-163	2.14633e-164	-3.92322e-163	7.70853e-164	-9.58658e-163	0
1.38761e-162	2.82024e-163	1.15523e-162	-1.25366e-162	-1.12997e-162	8.95178e-163	-3.96665e-164	-2.35952e-163	-3.08853e-163	-2.8419e-163	1.27112e-163	5.99361e-163	-3.58449e-163	-6.93782e-163	-6.67664e-163	8.85978e-163	4.76019e-163	-1.76587e-163	-5.4609e-163	4.85455e-163	-6.39375e-163	9.91177e-163	3.03627e-163	-1.287e-162	5.50986e-163	3.62714e-163	2.14633e-164	-3.92322e-163	7.70853e-164	-9.58658e-163	0
1.38761e-162	2.82024e-163	1.15523e-162	-1.25366e-162	-1.12997e-162	8.95178e-163	-3.96665e-164	-2.35952e-163	-3.08853e-163	-2.8419e-163	1.27112e-163	5.99361e-163	-3.58449e-163	-6.93782e-163	-6.67664e-163	8.85978e-163	4.76019e-163	-1.76587e-163	-5.4609e-163	4.85455e-163	-6.39375e-163	9.91177e-163	3.03627e-163	-1.287e-162	5.50986e-163	3.62714e-163	2.14633e-164	-3.92322e-163	7.70853e-164	-9.58658e-163	0
1.38761e-162	2.82024e-163	1.15523e-162	-1.25366e-162	-1.12997e-162	8.95178e-163	-3.96665e-164	-2.35952e-163	-3.08853e-163	-2.8419e-163	1.27112e-163	5.99361e-163	-3.58449e-163	-6.93782e-163	-6.67664e-163	8.85978e-163	4.76019e-163	-1.76587e-163	-5.4609e-163	4.85455e-163	-6.39375e-163	9.91177e-163	3.03627e-163	-1.287e-162	5.50986e-163	3.62714e-163	2.14633e-164	-3.92322e-163	7.70853e-164	-9.58658e-163	0
1.38761e-162	2.82024e-163	1.15523e-162	-1.25366e-162	-1.12997e-162	8.95178e-163	-3.96665e-164	-2.35952e-163	-3.08853e-163	-2.8419e-163	1.27112e-163	5.99361e-163	-3.58449e-163	-6.93782e-163	-6.67664e-163	8.85978e-163	4.76019e-163	-1.76587e-163	-5.4609e-163	4.85455e-163	-6.39375e-163	9.91177e-163	3.03627e-163	-1.287e-162	5.50986e-163	3.62714e-163	2.14633e-164	-3.92322e-163	7.70853e-164	-9.58658e-163	0
1.38761e-162	2.82024e-163	1.15523e-162	-1.25366e-162	-1.12997e-162	8.95178e-163	-3.96665e-164	-2.35952e-163	-3.08853e-163	-2.8419e-163	1.27112e-163	5.99361e-163	-3.58449e-163	-6.93782e-163	-6.67664e-163	8.85978e-163	4.76019e-163	-1.76587e-163	-5.4609e-163	4.85455e-163	-6.39375e-163	9.91177e-163	3.03627e-163	-1.287e-162	5.50986e-163	3.62714e-163	2.14633e-164	-3.92322e-163	7.70853e-164	-9.58658e-163	0
1.38761e-162	2.82024e-163	1.15523e-162	-1.25366e-162	-1.12997e-162	8.95178e-163	-3.96665e-164	-2.35952e-163	-3.08853e-163	-2.8419e-163	1.27112e-163	5.99361e-163	-3.58449e-163	-6.93782e-163	-6.67664e-163	8.85978e-163	4.76019e-163	-1.76587e-163	-5.4609e-163	4.85455e-163	-6.39375e-163	9.91177e-163	3.03627e-163	-1.287e-162	5.50986e-163	3.62714e-163	2.14633e-164	-3.92322e-163	7.70853e-164	-9.58658e-163	0
1.38761e-162	2.82024e-163	1.15523e-162	-1.25366e-162	-1.12997e-162	8.95178e-163	-3.96665e-164	-2.35952e-163	-3.08853e-163	-2.8419e-163	1.27112e-163	5.99361e-163	-3.58449e-163	-6.93782e-163	-6.67664e-163	8.85978e-163	4.76019e-163	-1.76587e-163	-5.4609e-163	4.85455e-163	-6.39375e-163	9.91177e-163	3.03627e-163	-1.287e-162	5.50986e-163	3.62714e-163	2.14633e-164	-3.92322e-163	7.70853e-164	-9.58658e-163	0
1.38761e-162	2.82024e-163	1.15523e-162	-1.25366e-162	-1.12997e-162	8.95178e-163	-3.96665e-164	-2.35952e-163	-3.08853e-163	-2.8419e-163	1.27112e-163	5.99361e-163	-3.58449e-163	-6.93782e-163	-6.67664e-163	8.85978e-163	4.76019e-163	-1.76587e-163	-5.4609e-163	4.85455e-163	-6.39375e-163	9.91177e-163	3.03627e-163	-1.287e-162	5.50986e-163	3.62714e-163	2.14633e-164	-3.92322e-163	7.70853e-164	-9.58658e-163	0
1.38761e-162	2.82024e-163	1.15523e-162	-1.25366e-162	-1.12997e-162	8.95178e-163	-3.96665e-164	-2.35952e-163	-3.08853e-163	-2.8419e-163	1.27112e-163	5.99361e-163	-3.58449e-163	-6.93782e-163	-6.67664e-163	8.85978e-163	4.76019e-163	-1.76587e-163	-5.4609e-163	4.85455e-163	-6.39375e-163	9.91177e-163	3.03627e-163	-1.287e-162	5.50986e-163	3.62714e-163	2.14633e-164	-3.92322e-163	7.70853e-164	-9.58658e-163	0
1.38761e-162	2.82024e-163	1.15523e-162	-1.25366e-162	-1.12997e-162	8.95178e-163	-3.96665e-164	-2.35952e-163	-3.08853e-163	-2.8419e-163	1.27112e-163	5.99361e-163	-3.58449e-163	-6.93782e-163	-6.67664e-163	8.85978e-163	4.76019e-163	-1.76587e-163	-5.4609e-163	4.85455e-163	-6.39375e-163	9.91177e-163	3.03627e-163	-1.287e-162	5.50986e-163	3.62714e-163	2.14633e-164	-3.92322e-163	7.70853e-164	-9.58658e-163	0
1.38761e-162	2.82024e-163	1.15523e-162	-1.25366e-162	-1.12997e-162	8.95178e-163	-3.96665e-164	-2.35952e-163	-3.08853e-163	-2.8419e-163	1.27112e-163	5.99361e-163	-3.58449e-163	-6.93782e-163	-6.67664e-163	8.85978e-163	4.76019e-163	-1.76587e-163	-5.4609e-163	4.85455e-163	-6.39375e-163	9.91177e-163	3.03627e-163	-1.287e-162	5.50986e-163	3.62714e-163	2.14633e-164	-3.92322e-163	7.70853e-164	-9.58658e-163	0
1.38761e-162	2.82024e-163	1.15523e-162	-1.25366e-162	-1.12997e-162	8.95178e-163	-3.96665e-164	-2.35952e-163	-3.08853e-163	-2.8419e-163	1.27112e-163	5.99361e-163	-3.58449e-163	-6.93782e-163	-6.67664e-163	8.85978e-163	4.76019e-163	-1.76587e-163	-5.4609e-163	4.85455e-163	-6.39375e-163	9.91177e-163	3.03627e-163	-1.287e-162	5.50986e-163	3.62714e-163	2.14633e-164	-3.92322e-163	7.70853e-164	-9.58658e-163	0
1.38761e-162	2.82024e-163	1.15523e-162	-1.25366e-162	-1.12997e-162	8.95178e-163	-3.96665e-164	-2.35952e-163	-3.08853e-163	-2.8419e-163	1.27112e-163	5.99361e-163	-3.58449e-163	-6.93782e-163	-6.67664e-163	8.85978e-163	4.76019e-163	-1.76587e-163	-5.4609e-163	4.85455e-163	-6.39375e-163	9.91177e-163	3.03627e-163	-1.287e-162	5.50986e-163	3.62714e-163	2.14633e-164	-3.92322e-163	7.70853e-164	-9.58658e-163	0
1.38761e-162	2.82024e-163	1.15523e-162	-1.25366e-162	-1.12997e-162	8.95178e-163	-3.96665e-164	-2.35952e-163	-3.08853e-163	-2.8419e-163	1.27112e-163	5.99361e-163	-3.58449e-163	-6.93782e-163	-6.67664e-163	8.85978e-163	4.76019e-163	-1.76587e-163	-5.4609e-163	4.85455e-163	-6.39375e-163	9.91177e-163	3.03627e-163	-1.287e-162	5.50986e-163	3.62714e-163	2.14633e-164	-3.92322e-163	7.70853e-164	-9.58658e-163	0
1.38761e-162	2.82024e-163	1.15523e-162	-1.25366e-162	-1.12997e-162	8.95178e-163	-3.96665e-164	-2.35952e-163	-3.08853e-163	-2.8419e-163	1.27112e-163	5.99361e-163	-3.58449e-163	-6.93782e-163	-6.67664e-163	8.85978e-163	4.76019e-163	-1.76587e-163	-5.4609e-163	4.85455e-163	-6.39375e-163	9.91177e-163	3.03627e-163	-1.287e-162	5.50986e-163	3.62714e-163	2.14633e-164	-3.92322e-163	7.70853e-164	-9.58658e-163	0
1.38761e-162	2.82024e-163	1.15523e-162	-1.25366e-162	-1.12997e-162	8.95178e-163	-3.96665e-164	-2.35952e-163	-3.08853e-163	-2.8419e-163	1.27112e-163	5.99361e-163	-3.58449e-163	-6.93782e-163	-6.67664e-163	8.85978e-163	4.76019e-163	-1.76587e-163	-5.4609e-163	4.85455e-163	-6.39375e-163	9.91177e-163	3.03627e-163	-1.287e-162	5.50986e-163	3.62714e-163	2.14633e-164	-3.92322e-163	7.70853e-164	-9.58658e-163	0
1.38761e-162	2.82024e-163	1.15523e-162	-1.25366e-162	-1.12997e-162	8.95178e-163	-3.96665e-164	-2.35952e-163	-3.08853e-163	-2.8419e-163	1.27112e-163	5.99361e-163	-3.58449e-163	-6.93782e-163	-6.67664e-163	8.85978e-163	4.76019e-163	-1.76587e-163	-5.4609e-163	4.85455e-163	-6.39375e-163	9.91177e-163	3.03627e-163	-1.287e-162	5.50986e-163	3.62714e-163	2.14633e-164	-3.92322e-163	7.70853e-164	-9.58658e-163	0
1.38761e-162	2.82024e-163	1.15523e-162	-1.25366e-162	-1.12997e-162	8.95178e-163	-3.96665e-164	-2.35952e-163	-3.08853e-163	-2.8419e-163	1.27112e-163	5.99361e-163	-3.58449e-163	-6.93782e-163	-6.67664e-163	8.85978e-163	4.76019e-163	-1.76587e-163	-5.4609e-163	4.85455e-163	-6.39375e-163	9.91177e-163	3.03627e-163	-1.287e-162	5.50986e-163	3.62714e-163	2.14633e-164	-3.92322e-163	7.70853e-164	-9.58658e-163	0
1.38761e-162	2.82024e-163	1.15523e-162	-1.25366e-162	-1.12997e-162	8.95178e-163	-3.96665e-164	-2.35952e-163	-3.08853e-163	-2.8419e-163	1.27112e-163	5.99361e-163	-3.58449e-163	-6.93782e-163	-6.67664e-163	8.85978e-163	4.76019e-163	-1.76587e-163	-5.4609e-163	4.85455e-163	-6.39375e-163	9.91177e-163	3.03627e-163	-1.287e-162	5.50986e-163	3.62714e-163	2.14633e-164	-3.92322e-163	7.70853e-164	-9.58658e-163	0
1.38761e-162	2.82024e-163	1.15523e-162	-1.25366e-162	-1.12997e-162	8.95178e-163	-3.96665e-164	-2.35952e-163	-3.08853e-163	-2.8419e-163	1.27112e-163	5.99361e-163	-3.58449e-163	-6.93782e-163	-6.67664e-163	8.85978e-163	4.76019e-163	-1.76587e-163	-5.4609e-163	4.85455e-163	-6.39375e-163	9.91177e-163	3.03627e-163	-1.287e-162	5.50986e-163	3.62714e-163	2.14633e-164	-3.92322e-163	7.70853e-164	-9.58658e-163	0
1.38761e-162	2.82024e-163	1.15523e-162	-1.25366e-162	-1.12997e-162	8.95178e-163	-3.96665e-164	-2.35952e-163	-3.08853e-163	-2.8419e-163	1.27112e-163	5.99361e-163	-3.58449e-163	-6.93782e-163	-6.67664e-163	8.85978e-163	4.76019e-163	-1.76587e-163	-5.4609e-163	4.85455e-163	-6.39375e-163	9.91177e-163	3.03627e-163	-1.287e-162	5.50986e-163	3.62714e-163	2.14633e-164	-3.92322e-163	7.70853e-164	-9.58658e-163	0
1.38761e-162	2.82024e-163	1.15523e-162	-1.25366e-162	-1.12997e-162	8.95178e-163	-3.96665e-164	-2.35952e-163	-3.08853e-163	-2.8419e-163	1.27112e-163	5.99361e-163	-3.58449e-163	-6.93782e-163	-6.67664e-163	8.85978e-163	4.76019e-163	-1.76587e-163	-5.4609e-163	4.85455e-163	-6.39375e-163	9.91177e-163	3.03627e-163	-1.287e-162	5.50986e-163	3.62714e-163	2.14633e-164	-3.92322e-163	7.70853e-164	-9.58658e-163	0
1.38761e-162	2.82024e-163	1.15523e-162	-1.25366e-162	-1.12997e-162	8.95178e-163	-3.96665e-164	-2.35952e-163	-3.08853e-163	-2.8419e-163	1.27112e-163	5.99361e-163	-3.58449e-163	-6.93782e-163	-6.67664e-163	8.85978e-163	4.76019e-163	-1.76587e-163	-5.4609e-163	4.85455e-163	-6.39375e-163	9.91177e-163	3.03627e-163	-1.287e-162	5.50986e-163	3.62714e-163	2.14633e-164	-3.92322e-163	7.70853e-164	-9.58658e-163	0
1.38761e-162	2.82024e-163	1.15523e-162	-1.25366e-162	-1.12997e-162	8.95178e-163	-3.96665e-164	-2.35952e-163	-3.08853e-163	-2.8419e-163	1.27112e-163	5.99361e-163	-3.58449e-163	-6.93782e-163	-6.67664e-163	8.85978e-163	4.76019e-163	-1.76587e-163	-5.4609e-163	4.85455e-163	-6.39375e-163	9.91177e-163	3.03627e-163	-1.287e-162	5.50986e-163	3.62714e-163	2.14633e-164	-3.92322e-163	7.70853e-164	-9.58658e-163	0
1.38761e-162	2.82024e-163	1.15523e-162	-1.25366e-162	-1.12997e-162	8.95178e-163	-3.96665e-164	-2.35952e-163	-3.08853e-163	-2.8419e-163	1.27112e-163	5.99361e-163	-3.58449e-163	-6.93782e-163	-6.67664e-163	8.85978e-163	4.76019e-163	-1.76587e-163	-5.4609e-163	4.85455e-163	-6.39375e-163	9.91177e-163	3.03627e-163	-1.287e-162	5.50986e-163	3.62714e-163	2.14633e-164	-3.92322e-163	7.70853e-164	-9.58658e-163	0
1.38761e-162	2.82024e-163	1.15523e-162	-1.25366e-162	-1.12997e-162	8.95178e-163	-3.96665e-164	-2.35952e-163	-3.08853e-163	-2.8419e-163	1.27112e-163	5.99361e-163	-3.58449e-163	-6.93782e-163	-6.67664e-163	8.85978e-163	4.76019e-163	-1.76587e-163	-5.4609e-163	4.85455e-163	-6.39375e-163	9.91177e-163	3.03627e-163	-1.287e-162	5.50986e-163	3.62714e-163	2.14633e-164	-3.92322e-163	7.70853e-164	-9.58658e-163	0
1.38761e-162	2.82024e-163	1.15523e-162	-1.25366e-162	-1.12997e-162	8.95178e-163	-3.96665e-164	-2.35952e-163	-3.08853e-163	-2.8419e-163	1.27112e-163	5.99361e-163	-3.58449e-163	-6.93782e-163	-6.67664e-163	8.85978e-163	4.76019e-163	-1.76587e-163	-5.4609e-163	4.85455e-163	-6.39375e-163	9.91177e-163	3.03627e-163	-1.287e-162	5.50986e-163	3.62714e-163	2.14633e-164	-3.92322e-163	7.70853e-164	-9.58658e-163	0
1.38761e-162	2.82024e-163	1.15523e-162	-1.25366e-162	-1.12997e-162	8.95178e-163	-3.96665e-164	-2.35952e-163	-3.08853e-163	-2.8419e-163	1.27112e-163	5.99361e-163	-3.58449e-163	-6.93782e-163	-6.67664e-163	8.85978e-163	4.76019e-163	-1.76587e-163	-5.4609e-163	4.85455e-163	-6.39375e-163	9.91177e-163	3.03627e-163	-1.287e-162	5.50986e-163	3.62714e-163	2.14633e-164	-3.92322e-163	7.70853e-164	-9.58658e-163	0
1.38761e-162	2.82024e-163	1.15523e-162	-1.25366e-162	-1.12997e-162	8.95178e-163	-3.96665e-164	-2.35952e-163	-3.08853e-163	-2.8419e-163	1.27112e-163	5.99361e-163	-3.58449e-163	-6.93782e-163	-6.67664e-163	8.85978e-163	4.76019e-163	-1.76587e-163	-5.4609e-163	4.85455e-163	-6.39375e-163	9.91177e-163	3.03627e-163	-1.287e-162	5.50986e-163	3.62714e-163	2.14633e-164	-3.92322e-163	7.70853e-164	-9.58658e-163	0
1.38761e-162	2.82024e-163	1.15523e-162	-1.25366e-162	-1.12997e-162	8.95178e-163	-3.96665e-164	-2.35952e-163	-3.08853e-163	-2.8419e-163	1.27112e-163	5.99361e-163	-3.58449e-163	-6.93782e-163	-6.67664e-163	8.85978e-163	4.76019e-163	-1.76587e-163	-5.4609e-163	4.85455e-163	-6.39375e-163	9.91177e-163	3.03627e-163	-1.287e-162	5.50986e-163	3.62714e-163	2.14633e-164	-3.92322e-163	7.70853e-164	-9.58658e-163	0
1.38761e-162	2.82024e-163	1.15523e-162	-1.25366e-162	-1.12997e-162	8.95178e-163	-3.96665e-164	-2.35952e-163	-3.08853e-163	-2.8419e-163	1.27112e-163	5.99361e-163	-3.58449e-163	-6.93782e-163	-6.67664e-163	8.85978e-163	4.76019e-163	-1.76587e-163	-5.4609e-163	4.85455e-163	-6.39375e-163	9.91177e-163	3.03627e-163	-1.287e-162	5.50986e-163	3.62714e-163	2.14633e-164	-3.92322e-163	7.70853e-164	-9.58658e-163	0
1.38761e-162	2.82024e-163	1.15523e-162	-1.25366e-162	-1.12997e-162	8.95178e-163	-3.96665e-164	-2.35952e-163	-3.08853e-163	-2.8419e-163	1.27112e-163	5.99361e-163	-3.58449e-163	-6.93782e-163	-6.67664e-163	8.85978e-163	4.76019e-163	-1.76587e-163	-5.4609e-163	4.85455e-163	-6.39375e-163	9.91177e-163	3.03627e-163	-1.287e-162	5.50986e-163	3.62714e-163	2.14633e-164	-3.92322e-163	7.70853e-164	-9.58658e-163	0
1.38761e-162	2.82024e-163	1.15523e-162	-1.25366e-162	-1.12997e-162	8.95178e-163	-3.96665e-164	-2.35952e-163	-3.08853e-163	-2.8419e-163	1.27112e-163	5.99361e-163	-3.58449e-163	-6.93782e-163	-6.67664e-163	8.85978e-163	4.76019e-163	-1.76587e-163	-5.4609e-163	4.85455e-163	-6.39375e-163	9.91177e-163	3.03627e-163	-1.287e-162	5.50986e-163	3.62714e-163	2.14633e-164	-3.92322e-163	7.70853e-164	-9.58658e-163	0
1.38761e-162	2.82024e-163	1.15523e-162	-1.25366e-162	-1.12997e-162	8.95178e-163	-3.96665e-164	-2.35952e-163	-3.08853e-163	-2.8419e-163	1.27112e-163	5.99361e-163	-3.58449e-163	-6.93782e-163	-6.67664e-163	8.85978e-163	4.76019e-163	-1.76587e-163	-5.4609e-163	4.85455e-163	-6.39375e-163	9.91177e-163	3.03627e-163	-1.287e-162	5.50986e-163	3.62714e-163	2.14633e-164	-3.92322e-163	7.70853e-164	-9.58658e-163	0
1.38761e-162	2.82024e-163	1.15523e-162	-1.25366e-162	-1.12997e-162	8.95178e-163	-3.96665e-164	-2.35952e-163	-3.08853e-163	-2.8419e-163	1.27112e-163	5.99361e-163	-3.58449e-163	-6.93782e-163	-6.67664e-163	8.85978e-163	4.76019e-163	-1.76587e-163	-5.4609e-163	4.85455e-163	-6.39375e-163	9.91177e-163	3.03627e-163	-1.287e-162	5.50986e-163	3.62714e-163	2.14633e-164	-3.92322e-163	7.70853e-164	-9.58658e-163	0
1.38761e-162	2.82024e-163	1.15523e-162	-1.25366e-162	-1.12997e-162	8.95178e-163	-3.96665e-164	-2.35952e-163	-3.08853e-163	-2.8419e-163	1.27112e-163	5.99361e-163	-3.58449e-163	-6.93782e-163	-6.67664e-163	8.85978e-163	4.76019e-163	-1.76587e-163	-5.4609e-163	4.85455e-163	-6.39375e-163	9.91177e-163	3.03627e-163	-1.287e-162	5.50986e-163	3.62714e-163	2.14633e-164	-3.92322e-163	7.70853e-164	-9.58658e-163	0
1.38761e-162	2.82024e-163	1.15523e-162	-1.25366e-162	-1.12997e-162	8.95178e-163	-3.96665e-164	-2.35952e-163	-3.08853e-163	-2.8419e-163	1.27112e-163	5.99361e-163	-3.58449e-163	-6.93782e-163	-6.67664e-163	8.85978e-163	4.76019e-163	-1.76587e-163	-5.4609e-163	4.85455e-163	-6.39375e-163	9.91177e-163	3.03627e-163	-1.287e-162	5.50986e-163	3.62714e-163	2.14633e-164	-3.92322e-163	7.70853e-164	-9.58658e-163	0
1.38761e-162	2.82024e-163	1.15523e-162	-1.25366e-162	-1.12997e-162	8.95178e-163	-3.96665e-164	-2.35952e-163	-3.08853e-163	-2.8419e-163	1.27112e-163	5.99361e-163	-3.58449e-163	-6.93782e-163	-6.67664e-163	8.85978e-163	4.76019e-163	-1.76587e-163	-5.4609e-163	4.85455e-163	-6.39375e-163	9.91177e-163	3.03627e-163	-1.287e-162	5.50986e-163	3.62714e-163	2.14633e-164	-3.92322e-163	7.70853e-164	-9.58658e-163	0
1.38761e-162	2.82024e-163	1.15523e-162	-1.25366e-162	-1.12997e-162	8.95178e-163	-3.96665e-164	-2.35952e-163	-3.08853e-163	-2.8419e-163	1.27112e-163	5.99361e-163	-3.58449e-163	-6.93782e-163	-6.67664e-163	8.85978e-163	4.76019e-163	-1.76587e-163	-5.4609e-163	4.85455e-163	-6.39375e-163	9.91177e-163	3.03627e-163	-1.287e-162	5.50986e-163	3.62714e-163	2.14633e-164	-3.92322e-163	7.70853e-164	-9.58658e-163	0
1.38761e-162	2.82024e-163	1.15523e-162	-1.25366e-162	-1.12997e-162	8.95178e-163	-3.96665e-164	-2.35952e-163	-3.08853e-163	-2.8419e-163	1.27112e-163	5.99361e-163	-3.58449e-163	-6.93782e-163	-6.67664e-163	8.85978e-163	4.76019e-163	-1.76587e-163	-5.4609e-163	4.85455e-163	-6.39375e-163	9.91177e-163	3.03627e-163	-1.287e-162	5.50986e-163	3.62714e-163	2.14633e-164	-3.92322e-163	7.70853e-164	-9.58658e-163	0
1.38761e-162	2.82024e-163	1.15523e-162	-1.25366e-162	-1.12997e-162	8.95178e-163	-3.96665e-164	-2.35952e-163	-3.08853e-163	-2.8419e-163	1.27112e-163	5.99361e-163	-3.58449e-163	-6.93782e-163	-6.67664e-163	8.85978e-163	4.76019e-163	-1.76587e-163	-5.4609e-163	4.85455e-163	-6.39375e-163	9.91177e-163	3.03627e-163	-1.287e-162	5.50986e-163	3.62714e-163	2.14633e-164	-3.92322e-163	7.70853e-164	-9.58658e-163	0
1.38761e-162	2.82024e-163	1.15523e-162	-1.25366e-162	-1.12997e-162	8.95178e-163	-3.96665e-164	-2.35952e-163	-3.08853e-163	-2.8419e-163	1.27112e-163	5.99361e-163	-3.58449e-163	-6.93782e-163	-6.67664e-163	8.85978e-163	4.76019e-163	-1.76587e-163	-5.4609e-163	4.85455e-163	-6.39375e-163	9.91177e-163	3.03627e-163	-1.287e-162	5.50986e-163	3.62714e-163	2.14633e-164	-3.92322e-163	7.70853e-164	-9.58658e-163	0
1.38761e-162	2.82024e-163	1.15523e-162	-1.25366e-162	-1.12997e-162	8.95178e-163	-3.96665e-164	-2.35952e-163	-3.08853e-163	-2.8419e-163	1.27112e-163	5.99361e-163	-3.58449e-163	-6.93782e-163	-6.67664e-163	8.85978e-163	4.76019e-163	-1.76587e-163	-5.4609e-163	4.85455e-163	-6.39375e-163	9.91177e-163	3.03627e-163	-1.287e-162	5.50986e-163	3.62714e-163	2.14633e-164	-3.92322e-163	7.70853e-164	-9.58658e-163	0
1.38761e-162	2.82024e-163	1.15523e-162	-1.25366e-162	-1.12997e-162	8.95178e-163	-3.96665e-164	-2.35952e-163	-3.08853e-163	-2.8419e-163	1.27112e-163	5.99361e-163	-3.58449e-163	-6.93782e-163	-6.67664e-163	8.85978e-163	4.76019e-163	-1.76587e-163	-5.4609e-163	4.85455e-163	-6.39375e-163	9.91177e-163	3.03627e-163	-1.287e-162	5.50986e-163	3.62714e-163	2.14633e-164	-3.92322e-163	7.70853e-164	-9.58658e-163	0
1.38761e-162	2.82024e-163	1.15523e-162	-1.25366e-162	-1.12997e-162	8.95178e-163	-3.96665e-164	-2.35952e-163	-3.08853e-163	-2.8419e-163	1.27112e-163	5.99361e-163	-3.58449e-163	-6.93782e-163	-6.67664e-163	8.85978e-163	4.76019e-163	-1.76587e-163	-5.4609e-163	4.85455e-163	-6.39375e-163	9.91177e-163	3.03627e-163	-1.287e-162	5.50986e-163	3.62714e-163	2.14633e-164	-3.92322e-163	7.70853e-164	-9.58658e-163	0
1.38761e-162	2.82024e-163	1.15523e-162	-1.25366e-162	-1.12997e-162	8.95178e-163	-3.96665e-164	-2.35952e-163	-3.08853e-163	-2.8419e-163	1.27112e-163	5.99361e-163	-3.58449e-163	-6.93782e-163	-6.67664e-163	8.85978e-163	4.76019e-163	-1.76587e-163	-5.4609e-163	4.85455e-163	-6.39375e-163	9.91177e-163	3.03627e-163	-1.287e-162	5.50986e-163	3.62714e-163	2.14633e-164	-3.92322e-163	7.70853e-164	-9.58658e-163	0
1.38761e-162	2.82024e-163	1.15523e-162	-1.25366e-162	-1.12997e-162	8.95178e-163	-3.96665e-164	-2.35952e-163	-3.08853e-163	-2.8419e-163	1.27112e-163	5.99361e-163	-3.58449e-163	-6.93782e-163	-6.67664e-163	8.85978e-163	4.76019e-163	-1.76587e-163	-5.4609e-163	4.85455e-163	-6.39375e-163	9.91177e-163	3.03627e-163	-1.287e-162	5.50986e-163	3.62714e-163	2.14633e-164	-3.92322e-163	7.70853e-164	-9.58658e-163	0
1.38761e-162	2.82024e-163	1.15523e-162	-1.25366e-162	-1.12997e-162	8.95178e-163	-3.96665e-164	-2.35952e-163	-3.08853e-163	-2.8419e-163	1.27112e-163	5.99361e-163	-3.58449e-163	-6.93782e-163	-6.67664e-163	8.85978e-163	4.76019e-163	-1.76587e-163	-5.4609e-163	4.85455e-163	-6.39375e-163	9.91177e-163	3.03627e-163	-1.287e-162	5.50986e-163	3.62714e-163	2.14633e-164	-3.92322e-163	7.70853e-164	-9.58658e-163	0
1.38761e-162	2.82024e-163	1.15523e-162	-1.25366e-162	-1.12997e-162	8.95178e-163	-3.96665e-164	-2.35952e-163	-3.08853e-163	-2.8419e-163	1.27112e-163	5.99361e-163	-3.58449e-163	-6.93782e-163	-6.67664e-163	8.85978e-163	4.76019e-163	-1.76587e-163	-5.4609e-163	4.85455e-163	-6.39375e-163	9.91177e-163	3.03627e-163	-1.287e-162	5.50986e-163	3.62714e-163	2.14633e-164	-3.92322e-163	7.70853e-164	-9.58658e-163	0
1.38761e-162	2.82024e-163	1.15523e-162	-1.25366e-162	-1.12997e-162	8.95178e-163	-3.96665e-164	-2.35952e-163	-3.08853e-163	-2.8419e-163	1.27112e-163	5.99361e-163	-3.58449e-163	-6.93782e-163	-6.67664e-163	8.85978e-163	4.76019e-163	-1.76587e-163	-5.4609e-163	4.85455e-163	-6.39375e-163	9.91177e-163	3.03627e-163	-1.287e-162	5.50986e-163	3.62714e-163	2.14633e-164	-3.92322e-163	7.70853e-164	-9.58658e-163	0
1.38761e-162	2.82024e-163	1.15523e-162	-1.25366e-162	-1.12997e-162	8.95178e-163	-3.96665e-164	-2.35952e-163	-3.08853e-163	-2.8419e-163	1.27112e-163	5.99361e-163	-3.58449e-163	-6.93782e-163	-6.67664e-163	8.85978e-163	4.76019e-163	-1.76587e-163	-5.4609e-163	4.85455e-163	-6.39375e-163	9.91177e-163	3.03627e-163	-1.287e-162	5.50986e-163	3.62714e-163	2.14633e-164	-3.92322e-163	7.70853e-164	-9.58658e-163	0
1.38761e-162	2.82024e-163	1.15523e-162	-1.25366e-162	-1.12997e-162	8.95178e-163	-3.96665e-164	-2.35952e-163	-3.08853e-163	-2.8419e-163	1.27112e-163	5.99361e-163	-3.58449e-163	-6.93782e-163	-6.67664e-163	8.85978e-163	4.76019e-163	-1.76587e-163	-5.4609e-163	4.85455e-163	-6.39375e-163	9.91177e-163	3.03627e-163	-1.287e-162	5.50986e-163	3.62714e-163	2.14633e-164	-3.92322e-163	7.70853e-164	-9.58658e-163	0
1.38761e-162	2.82024e-163	1.15523e-162	-1.25366e-162	-1.12997e-162	8.95178e-163	-3.96665e-164	-2.35952e-163	-3.08853e-163	-2.8419e-163	1.27112e-163	5.99361e-163	-3.58449e-163	-6.93782e-163	-6.67664e-163	8.85978e-163	4.76019e-163	-1.76587e-163	-5.4609e-163	4.85455e-163	-6.39375e-163	9.91177e-163	3.03627e-163	-1.287e-162	5.50986e-163	3.62714e-163	2.14633e-164	-3.92322e-163	7.70853e-164	-9.58658e-163	0
1.38761e-162	2.82024e-163	1.15523e-162	-1.25366e-162	-1.12997e-162	8.95178e-163	-3.96665e-164	-2.35952e-163	-3.08853e-163	-2.8419e-163	1.27112e-163	5.99361e-163	-3.58449e-163	-6.93782e-163	-6.67664e-163	8.85978e-163	4.76019e-163	-1.76587e-163	-5.4609e-163	4.85455e-163	-6.39375e-163	9.91177e-163	3.03627e-163	-1.287e-162	5.50986e-163	3.62714e-163	2.14633e-164	-3.92322e-163	7.70853e-164	-9.58658e-163	0
1.38761e-162	2.82024e-163	1.15523e-162	-1.25366e-162	-1.12997e-162	8.95178e-163	-3.96665e-164	-2.35952e-163	-3.08853e-163	-2.8419e-163	1.27112e-163	5.99361e-163	-3.58449e-163	-6.93782e-163	-6.67664e-163	8.85978e-163	4.76019e-163	-1.76587e-163	-5.4609e-163	4.85455e-163	-6.39375e-163	9.91177e-163	3.03627e-163	-1.287e-162	5.50986e-163	3.62714e-163	2.14633e-164	-3.92322e-163	7.70853e-164	-9.58658e-163	0
1.38761e-162	2.82024e-163	1.15523e-162	-1.25366e-162	-1.12997e-162	8.95178e-163	-3.96665e-164	-2.35952e-163	-3.08853e-163	-2.8419e-163	1.27112e-163	5.99361e-163	-3.58449e-163	-6.93782e-163	-6.67664e-163	8.85978e-163	4.76019e-163	-1.76587e-163	-5.4609e-163	4.85455e-163	-6.39375e-163	9.91177e-163	3.03627e-163	-1.287e-162	5.50986e-163	3.62714e-163	2.14633e-164	-3.92322e-163	7.70853e-164	-9.58658e-163	0
1.38761e-162	2.82024e-163	1.15523e-162	-1.25366e-162	-1.12997e-162	8.95178e-163	-3.96665e-164	-2.35952e-163	-3.08853e-163	-2.8419e-163	1.27112e-163	5.99361e-163	-3.58449e-163	-6.93782e-163	-6.67664e-163	8.85978e-163	4.76019e-163	-1.76587e-163	-5.4609e-163	4.85455e-163	-6.39375e-163	9.91177e-163	3.03627e-163	-1.287e-162	5.50986e-163	3.62714e-163	2.14633e-164	-3.92322e-163	7.70853e-164	-9.58658e-163	0
1.38761e-162	2.82024e-163	1.15523e-162	-1.25366e-162	-1.12997e-162	8.95178e-163	-3.96665e-164	-2.35952e-163	-3.08853e-163	-2.8419e-163	1.27112e-163	5.99361e-163	-3.58449e-163	-6.93782e-163	-6.67664e-163	8.85978e-163	4.76019e-163	-1.76587e-163	-5.4609e-163	4.85455e-163	-6.39375e-163	9.91177e-163	3.03627e-163	-1.287e-162	5.50986e-163	3.62714e-163	2.14633e-164	-3.92322e-163	7.70853e-164	-9.58658e-163	0
1.38761e-162	2.82024e-163	1.15523e-162	-1.25366e-162	-1.12997e-162	8.95178e-163	-3.96665e-164	-2.35952e-163	-3.08853e-163	-2.8419e-163	1.27112e-163	5.99361e-163	-3.58449e-163	-6.93782e-163	-6.67664e-163	8.85978e-163	4.76019e-163	-1.76587e-163	-5.4609e-163	4.85455e-163	-6.39375e-163	9.91177e-163	3.03627e-163	-1.287e-162	5.50986e-163	3.62714e-163	2.14633e-164	-3.92322e-163	7.70853e-164	-9.58658e-163	0
1.38761e-162	2.82024e-163	1.15523e-162	-1.25366e-162	-1.12997e-162	8.95178e-163	-3.96665e-164	-2.35952e-163	-3.08853e-163	-2.8419e-163	1.27112e-163	5.99361e-163	-3.58449e-163	-6.93782e-163	-6.67664e-163	8.85978e-163	4.76019e-163	-1.76587e-163	-5.4609e-163	4.85455e-163	-6.39375e-163	9.91177e-163	3.03627e-163	-1.287e-162	5.50986e-163	3.62714e-163	2.14633e-164	-3.92322e-163	7.70853e-164	-9.58658e-163	0
1.38761e-162	2.82024e-163	1.15523e-162	-1.25366e-162	-1.12997e-162	8.95178e-163	-3.96665e-164	-2.35952e-163	-3.08853e-163	-2.8419e-163	1.27112e-163	5.99361e-163	-3.58449e-163	-6.93782e-163	-6.67664e-163	8.85978e-163	4.76019e-163	-1.76587e-163	-5.4609e-163	4.85455e-163	-6.39375e-163	9.91177e-163	3.03627e-163	-1.287e-162	5.50986e-163	3.62714e-163	2.14633e-164	-3.92322e-163	7.70853e-164	-9.58658e-163	0
1.38761e-162	2.82024e-163	1.15523e-162	-1.25366e-162	-1.12997e-162	8.95178e-163	-3.96665e-164	-2.35952e-163	-3.08853e-163	-2.8419e-163	1.27112e-163	5.99361e-163	-3.58449e-163	-6.93782e-163	-6.67664e-163	8.85978e-163	4.76019e-163	-1.76587e-163	-5.4609e-163	4.85455e-163	-6.39375e-163	9.91177e-163	3.03627e-163	-1.287e-162	5.50986e-163	3.62714e-163	2.14633e-164	-3.92322e-163	7.70853e-164	-9.58658e-163	0
1.38761e-162	2.82024e-163	1.15523e-162	-1.25366e-162	-1.12997e-162	8.95178e-163	-3.96665e-164	-2.35952e-163	-3.08853e-163	-2.8419e-163	1.27112e-163	5.99361e-163	-3.58449e-163	-6.93782e-163	-6.67664e-163	8.85978e-163	4.76019e-163	-1.76587e-163	-5.4609e-163	4.85455e-163	-6.39375e-163	9.91177e-163	3.03627e-163	-1.287e-162	5.50986e-163	3.62714e-163	2.14633e-164	-3.92322e-163	7.70853e-164	-9.58658e-163	0
1.38761e-162	2.82024e-163	1.15523e-162	-1.25366e-162	-1.12997e-162	8.95178e-163	-3.96665e-164	-2.35952e-163	-3.08853e-163	-2.8419e-163	1.27112e-163	5.99361e-163	-3.58449e-163	-6.93782e-163	-6.67664e-163	8.85978e-163	4.76019e-163	-1.76587e-163	-5.4609e-163	4.85455e-163	-6.39375e-163	9.91177e-163	3.03627e-163	-1.287e-162	5.50986e-163	3.62714e-163	2.14633e-164	-3.92322e-163	7.70853e-164	-9.58658e-163	0
1.38761e-162	2.82024e-163	1.15523e-162	-1.25366e-162	-1.12997e-162	8.95178e-163	-3.96665e-164	-2.35952e-163	-3.08853e-163	-2.8419e-163	1.27112e-163	5.99361e-163	-3.58449e-163	-6.93782e-163	-6.67664e-163	8.85978e-163	4.76019e-163	-1.76587e-163	-5.4609e-163	4.85455e-163	-6.39375e-163	9.91177e-163	3.03627e-163	-1.287e-162	5.50986e-163	3.62714e-163	2.14633e-164	-3.92322e-163	7.70853e-164	-9.58658e-163	0
1.38761e-162	2.82024e-163	1.15523e-162	-1.25366e-162	-1.12997e-162	8.95178e-163	-3.96665e-164	-2.35952e-163	-3.08853e-163	-2.8419e-163	1.27112e-163	5.99361e-163	-3.58449e-163	-6.93782e-163	-6.67664e-163	8.85978e-163	4.76019e-163	-1.76587e-163	-5.4609e-163	4.85455e-163	-6.39375e-163	9.91177e-163	3.03627e-163	-1.287e-162	5.50986e-163	3.62714e-163	2.14633e-164	-3.92322e-163	7.70853e-164	-9.58658e-163	0
1.38761e-162	2.82024e-163	1.15523e-162	-1.25366e-162	-1.12997e-162	8.95178e-163	-3.96665e-164	-2.35952e-163	-3.08853e-163	-2.8419e-163	1.27112e-163	5.99361e-163	-3.58449e-163	-6.93782e-163	-6.67664e-163	8.85978e-163	4.76019e-163	-1.76587e-163	-5.4609e-163	4.85455e-163	-6.39375e-163	9.91177e-163	3.03627e-163	-1.287e-162	5.50986e-163	3.62714e-163	2.14633e-164	-3.92322e-163	7.70853e-164	-9.58658e-163	0
1.38761e-162	2.82024e-163	1.15523e-162	-1.25366e-162	-1.12997e-162	8.95178e-163	-3.96665e-164	-2.35952e-163	-3.08853e-163	-2.8419e-163	1.27112e-163	5.99361e-163	-3.58449e-163	-6.93782e-163	-6.67664e-163	8.85978e-163	4.76019e-163	-1.76587e-163	-5.4609e-163	4.85455e-163	-6.39375e-163	9.91177e-163	3.03627e-163	-1.287e-162	5.50986e-163	3.62714e-163	2.14633e-164	-3.92322e-163	7.70853e-164	-9.58658e-163	0
1.38761e-162	2.82024e-163	1.15523e-162	-1.25366e-162	-1.12997e-162	8.95178e-163	-3.96665e-164	-2.35952e-163	-3.08853e-163	-2.8419e-163	1.27112e-163	5.99361e-163	-3.58449e-163	-6.93782e-163	-6.67664e-163	8.85978e-163	4.76019e-163	-1.76587e-163	-5.4609e-163	4.85455e-163	-6.39375e-163	9.91177e-163	3.03627e-163	-1.287e-162	5.50986e-163	3.62714e-163	2.14633e-164	-3.92322e-163	7.70853e-164	-9.58658e-163	0
1.38761e-162	2.82024e-163	1.15523e-162	-1.25366e-162	-1.12997e-162	8.95178e-163	-3.96665e-164	-2.35952e-163	-3.08853e-163	-2.8419e-163	1.27112e-163	5.99361e-163	-3.58449e-163	-6.93782e-163	-6.67664e-163	8.85978e-163	4.76019e-163	-1.76587e-163	-5.4609e-163	4.85455e-163	-6.39375e-163	9.91177e-163	3.03627e-163	-1.287e-162	5.50986e-163	3.62714e-163	2.14633e-164	-3.92322e-163	7.70853e-164	-9.58658e-163	0
1.38761e-162	2.82024e-163	1.15523e-162	-1.25366e-162	-1.12997e-162	8.95178e-163	-3.96665e-164	-2.35952e-163	-3.08853e-163	-2.8419e-163	1.27112e-163	5.99361e-163	-3.58449e-163	-6.93782e-163	-6.67664e-163	8.85978e-163	4.76019e-163	-1.76587e-163	-5.4609e-163	4.85455e-163	-6.39375e-163	9.91177e-163	3.03627e-163	-1.287e-162	5.50986e-163	3.62714e-163	2.14633e-164	-3.92322e-163	7.70853e-164	-9.58658e-163	0
1.38761e-162	2.82024e-163	1.15523e-162	-1.25366e-162	-1.12997e-162	8.95178e-163	-3.96665e-164	-2.35952e-163	-3.08853e-163	-2.8419e-163	1.27112e-163	5.99361e-163	-3.58449e-163	-6.93782e-163	-6.67664e-163	8.85978e-163	4.76019e-163	-1.76587e-163	-5.4609e-163	4.85455e-163	-6.39375e-163	9.91177e-163	3.03627e-163	-1.287e-162	5.50986e-163	3.62714e-163	2.14633e-164	-3.92322e-163	7.70853e-164	-9.58658e-163	0
1.38761e-162	2.82024e-163	1.15523e-162	-1.25366e-162	-1.12997e-162	8.95178e-163	-3.96665e-164	-2.35952e-163	-3.08853e-163	-2.8419e-163	1.27112e-163	5.99361e-163	-3.58449e-163	-6.93782e-163	-6.67664e-163	8.85978e-163	4.76019e-163	-1.76587e-163	-5.4609e-163	4.85455e-163	-6.39375e-163	9.91177e-163	3.03627e-163	-1.287e-162	5.50986e-163	3.62714e-163	2.14633e-164	-3.92322e-163	7.70853e-164	-9.58658e-163	0
1.38761e-162	2.82024e-163	1.15523e-162	-1.25366e-162	-1.12997e-162	8.95178e-163	-3.96665e-164	-2.35952e-163	-3.08853e-163	-2.8419e-163	1.27112e-163	5.99361e-163	-3.58449e-163	-6.93782e-163	-6.67664e-163	8.85978e-163	4.76019e-163	-1.76587e-163	-5.4609e-163	4.85455e-163	-6.39375e-163	9.91177e-163	3.03627e-163	-1.287e-162	5.50986e-163	3.62714e-163	2.14633e-164	-3.92322e-163	7.70853e-164	-9.58658e-163	0
1.38761e-162	2.82024e-163	1.15523e-162	-1.25366e-162	-1.12997e-162	8.95178e-163	-3.96665e-164	-2.35952e-163	-3.08853e-163	-2.8419e-163	1.27112e-163	5.99361e-163	-3.58449e-163	-6.93782e-163	-6.67664e-163	8.85978e-163	4.76019e-163	-1.76587e-163	-5.4609e-163	4.85455e-163	-6.39375e-163	9.91177e-163	3.03627e-163	-1.287e-162	5.50986e-163	3.62714e-163	2.14633e-164	-3.92322e-163	7.70853e-164	-9.58658e-163	0
1.38761e-162	2.82024e-163	1.15523e-162	-1.25366e-162	-1.12997e-162	8.95178e-163	-3.96665e-164	-2.35952e-163	-3.08853e-163	-2.8419e-163	1.27112e-163	5.99361e-163	-3.58449e-163	-6.93782e-163	-6.67664e-163	8.85978e-163	4.76019e-163	-1.76587e-163	-5.4609e-163	4.85455e-163	-6.39375e-163	9.91177e-163	3.03627e-163	-1.287e-162	5.50986e-163	3.62714e-163	2.14633e-164	-3.92322e-163	7.70853e-164	-9.58658e-163	0
1.38761e-162	2.82024e-163	1.15523e-162	-1.25366e-162	-1.12997e-162	8.95178e-163	-3.96665e-164	-2.35952e-163	-3.08853e-163	-2.8419e-163	1.27112e-163	5.99361e-163	-3.58449e-163	-6.93782e-163	-6.67664e-163	8.85978e-163	4.76019e-163	-1.76587e-163	-5.4609e-163	4.85455e-163	-6.39375e-163	9.91177e-163	3.03627e-163	-1.287e-162	5.50986e-163	3.62714e-163	2.14633e-164	-3.92322e-163	7.70853e-164	-9.58658e-163	0
1.38761e-162	2.82024e-163	1.15523e-162	-1.25366e-162	-1.12997e-162	8.95178e-163	-3.96665e-164	-2.35952e-163	-3.08853e-163	-2.8419e-163	1.27112e-163	5.99361e-163	-3.58449e-163	-6.93782e-163	-6.67664e-163	8.85978e-163	4.76019e-163	-1.76587e-163	-5.4609e-163	4.85455e-163	-6.39375e-163	9.91177e-163	3.03627e-163	-1.287e-162	5.50986e-163	3.62714e-163	2.14633e-164	-3.92322e-163	7.70853e-164	-9.58658e-163	0
1.38761e-162	2.82024e-163	1.15523e-162	-1.25366e-162	-1.12997e-162	8.95178e-163	-3.96665e-164	-2.35952e-163	-3.08853e-163	-2.8419e-163	1.27112e-163	5.99361e-163	-3.58449e-163	-6.93782e-163	-6.67664e-163	8.85978e-163	4.76019e-163	-1.76587e-163	-5.4609e-163	4.85455e-163	-6.39375e-163	9.91177e-163	3.03627e-163	-1.287e-162	5.50986e-163	3.62714e-163	2.14633e-164	-3.92322e-163	7.70853e-164	-9.58658e-163	0
1.38761e-162	2.82024e-163	1.15523e-162	-1.25366e-162	-1.12997e-162	8.95178e-163	-3.96665e-164	-2.35952e-163	-3.08853e-163	-2.8419e-163	1.27112e-163	5.99361e-163	-3.58449e-163	-6.93782e-163	-6.67664e-163	8.85978e-163	4.76019e-163	-1.76587e-163	-5.4609e-163	4.85455e-163	-6.39375e-163	9.91177e-163	3.03627e-163	-1.287e-162	5.50986e-163	3.62714e-163	2.14633e-164	-3.92322e-163	7.70853e-164	-9.58658e-163	0
1.38761e-162	2.82024e-163	1.15523e-162	-1.25366e-162	-1.12997e-162	8.95178e-163	-3.96665e-164	-2.35952e-163	-3.08853e-163	-2.8419e-163	1.27112e-163	5.99361e-163	-3.58449e-163	-6.93782e-163	-6.67664e-163	8.85978e-163	4.76019e-163	-1.76587e-163	-5.4609e-163	4.85455e-163	-6.39375e-163	9.91177e-163	3.03627e-163	-1.287e-162	5.50986e-163	3.62714e-163	2.14633e-164	-3.92322e-163	7.70853e-164	-9.58658e-163	0
1.38761e-162	2.82024e-163	1.15523e-162	-1.25366e-162	-1.12997e-162	8.95178e-163	-3.96665e-164	-2.35952e-163	-3.08853e-163	-2.8419e-163	1.27112e-163	5.99361e-163	-3.58449e-163	-6.93782e-163	-6.67664e-163	8.85978e-163	4.76019e-163	-1.76587e-163	-5.4609e-163	4.85455e-163	-6.39375e-163	9.91177e-163	3.03627e-163	-1.287e-162	5.50986e-163	3.62714e-163	2.14633e-164	-3.92322e-163	7.70853e-164	-9.58658e-163	0
1.38761e-162	2.82024e-163	1.15523e-162	-1.25366e-162	-1.12997e-162	8.95178e-163	-3.96665e-164	-2.35952e-163	-3.08853e-163	-2.8419e-163	1.27112e-163	5.99361e-163	-3.58449e-163	-6.93782e-163	-6.67664e-163	8.85978e-163	4.76019e-163	-1.76587e-163	-5.4609e-163	4.85455e-163	-6.39375e-163	9.91177e-163	3.03627e-163	-1.287e-162	5.50986e-163	3.62714e-163	2.14633e-164	-3.92322e-163	7.70853e-164	-9.58658e-163	0
1.38761e-162	2.82024e-163	1.15523e-162	-1.25366e-162	-1.12997e-162	8.95178e-163	-3.96665e-164	-2.35952e-163	-3.08853e-163	-2.8419e-163	1.27112e-163	5.99361e-163	-3.58449e-163	-6.93782e-163	-6.67664e-163	8.85978e-163	4.76019e-163	-1.76587e-163	-5.4609e-163	4.85455e-163	-6.39375e-163	9.91177e-163	3.03627e-163	-1.287e-162	5.50986e-163	3.62714e-163	2.14633e-164	-3.92322e-163	7.70853e-164	-9.58658e-163	0
1.38761e-162	2.82024e-163	1.15523e-162	-1.25366e-162	-1.12997e-162	8.95178e-163	-3.96665e-164	-2.35952e-163	-3.08853e-163	-2.8419e-163	1.27112e-163	5.99361e-163	-3.58449e-163	-6.93782e-163	-6.67664e-163	8.85978e-163	4.76019e-163	-1.76587e-163	-5.4609e-163	4.85455e-163	-6.39375e-163	9.91177e-163	3.03627e-163	-1.287e-162	5.50986e-163	3.62714e-163	2.14633e-164	-3.92322e-163	7.70853e-164	-9.58658e-163	0
1.38761e-162	2.82024e-163	1.15523e-162	-1.25366e-162	-1.12997e-162	8.95178e-163	-3.96665e-164	-2.35952e-163	-3.08853e-163	-2.8419e-163	1.27112e-163	5.99361e-163	-3.58449e-163	-6.93782e-163	-6.67664e-163	8.85978e-163	4.76019e-163	-1.76587e-163	-5.4609e-163	4.85455e-163	-6.39375e-163	9.91177e-163	3.03627e-163	-1.287e-162	5.50986e-163	3.62714e-163	2.14633e-164	-3.92322e-163	7.70853e-164	-9.58658e-163	0
1.38761e-162	2.82024e-163	1.15523e-162	-1.25366e-162	-1.12997e-162	8.95178e-163	-3.96665e-164	-2.35952e-163	-3.08853e-163	-2.8419e-163	1.27112e-163	5.99361e-163	-3.58449e-163	-6.93782e-163	-6.67664e-163	8.85978e-163	4.76019e-163	-1.76587e-163	-5.4609e-163	4.85455e-163	-6.39375e-163	9.91177e-163	3.03627e-163	-1.287e-162	5.50986e-163	3.62714e-163	2.14633e-164	-3.92322e-163	7.70853e-164	-9.58658e-163	0
1.38761e-162	2.82024e-163	1.15523e-162	-1.25366e-162	-1.12997e-162	8.95178e-163	-3.96665e-164	-2.35952e-163	-3.08853e-163	-2.8419e-163	1.27112e-163	5.99361e-163	-3.58449e-163	-6.93782e-163	-6.67664e-163	8.85978e-163	4.76019e-163	-1.76587e-163	-5.4609e-163	4.85455e-163	-6.39375e-163	9.91177e-163	3.03627e-163	-1.287e-162	5.50986e-163	3.62714e-163	2.14633e-164	-3.92322e-163	7.70853e-164	-9.58658e-163	0
1.38761e-162	2.82024e-163	1.15523e-162	-1.25366e-162	-1.12997e-162	8.95178e-163	-3.96665e-164	-2.35952e-163	-3.08853e-163	-2.8419e-163	1.27112e-163	5.99361e-163	-3.58449e-163	-6.93782e-163	-6.67664e-163	8.85978e-163	4.76019e-163	-1.76587e-163	-5.4609e-163	4.85455e-163	-6.39375e-163	9.91177e-163	3.03627e-163	-1.287e-162	5.50986e-163	3.62714e-163	2.14633e-164	-3.92322e-163	7.70853e-164	-9.58658e-163	0
1.38761e-162	2.82024e-163	1.15523e-162	-1.25366e-162	-1.12997e-162	8.95178e-163	-3.96665e-164	-2.35952e-163	-3.08853e-163	-2.8419e-163	1.27112e-163	5.99361e-163	-3.58449e-163	-6.93782e-163	-6.67664e-163	8.85978e-163	4.76019e-163	-1.76587e-163	-5.4609e-163	4.85455e-163	-6.39375e-163	9.91177e-163	3.03627e-163	-1.287e-162	5.50986e-163	3.62714e-163	2.14633e-164	-3.92322e-163	7.70853e-164	-9.58658e-163	0
1.38761e-162	2.82024e-163	1.15523e-162	-1.25366e-162	-1.12997e-162	8.95178e-163	-3.96665e-164	-2.35952e-163	-3.08853e-163	-2.8419e-163	1.27112e-163	5.99361e-163	-3.58449e-163	-6.93782e-163	-6.67664e-163	8.85978e-163	4.76019e-163	-1.76587e-163	-5.4609e-163	4.85455e-163	-6.39375e-163	9.91177e-163	3.03627e-163	-1.287e-162	5.50986e-163	3.62714e-163	2.14633e-164	-3.92322e-163	7.70853e-164	-9.58658e-163	0
1.38761e-162	2.82024e-163	1.15523e-162	-1.25366e-162	-1.12997e-162	8.95178e-163	-3.96665e-164	-2.35952e-163	-3.08853e-163	-2.8419e-163	1.27112e-163	5.99361e-163	-3.58449e-163	-6.93782e-163	-6.67664e-163	8.85978e-163	4.76019e-163	-1.76587e-163	-5.4609e-163	4.85455e-163	-6.39375e-163	9.91177e-163	3.03627e-163	-1.287e-162	5.50986e-163	3.62714e-163	2.14633e-164	-3.92322e-163	7.70853e-164	-9.58658e-163	0
1.38761e-162	2.82024e-163	1.15523e-162	-1.25366e-162	-1.12997e-162	8.95178e-163	-3.96665e-164	-2.35952e-163	-3.08853e-163	-2.8419e-163	1.27112e-163	5.99361e-163	-3.58449e-163	-6.93782e-163	-6.67664e-163	8.85978e-163	4.76019e-163	-1.76587e-163	-5.4609e-163	4.85455e-163	-6.39375e-163	9.91177e-163	3.03627e-163	-1.287e-162	5.50986e-163	3.62714e-163	2.14633e-164	-3.92322e-163	7.70853e-164	-9.58658e-163	0
1.38761e-162	2.82024e-163	1.15523e-162	-1.25366e-162	-1.12997e-162	8.95178e-163	-3.96665e-164	-2.35952e-163	-3.08853e-163	-2.8419e-163	1.27112e-163	5.99361e-163	-3.58449e-163	-6.93782e-163	-6.67664e-163	8.85978e-163	4.76019e-163	-1.76587e-163	-5.4609e-163	4.85455e-163	-6.39375e-163	9.91177e-163	3.03627e-163	-1.287e-162	5.50986e-163	3.62714e-163	2.14633e-164	-3.92322e-163	7.70853e-164	-9.58658e-163	0
1.38761e-162	2.82024e-163	1.15523e-162	-1.25366e-162	-1.12997e-162	8.95178e-163	-3.96665e-164	-2.35952e-163	-3.08853e-163	-2.8419e-163	1.27112e-163	5.99361e-163	-3.58449e-163	-6.93782e-163	-6.67664e-163	8.85978e-163	4.76019e-163	-1.76587e-163	-5.4609e-163	4.85455e-163	-6.39375e-163	9.91177e-163	3.03627e-163	-1.287e-162	5.50986e-163	3.62714e-163	2.14633e-164	-3.92322e-163	7.70853e-164	-9.58658e-163	0
1.38761e-162	2.82024e-163	1.15523e-162	-1.25366e-162	-1.12997e-162	8.95178e-163	-3.96665e-164	-2.35952e-163	-3.08853e-163	-2.8419e-163	1.27112e-163	5.99361e-163	-3.58449e-163	-6.93782e-163	-6.67664e-163	8.85978e-163	4.76019e-163	-1.76587e-163	-5.4609e-163	4.85455e-163	-6.39375e-163	9.91177e-163	3.03627e-163	-1.287e-162	5.50986e-163	3.62714e-163	2.14633e-164	-3.92322e-163	7.70853e-164	-9.58658e-163	0
1.38761e-162	2.82024e-163	1.15523e-162	-1.25366e-162	-1.12997e-162	8.95178e-163	-3.96665e-164	-2.35952e-163	-3.08853e-163	-2.8419e-163	1.27112e-163	5.99361e-163	-3.58449e-163	-6.93782e-163	-6.67664e-163	8.85978e-163	4.76019e-163	-1.76587e-163	-5.4609e-163	4.85455e-163	-6.39375e-163	9.91177e-163	3.03627e-163	-1.287e-162	5.50986e-163	3.62714e-163	2.14633e-164	-3.92322e-163	7.70853e-164	-9.58658e-163	0
1.38761e-162	2.82024e-163	1.15523e-162	-1.25366e-162	-1.12997e-162	8.95178e-163	-3.96665e-164	-2.35952e-163	-3.08853e-163	-2.8419e-163	1.27112e-163	5.99361e-163	-3.58449e-163	-6.93782e-163	-6.67664e-163	8.85978e-163	4.76019e-163	-1.76587e-163	-5.4609e-163	4.85455e-163	-6.39375e-163	9.91177e-163	3.03627e-163	-1.287e-162	5.50986e-163	3.62714e-163	2.14633e-164	-3.92322e-163	7.70853e-164	-9.58658e-163	0
1.38761e-162	2.82024e-163	1.15523e-162	-1.25366e-162	-1.12997e-162	8.95178e-163	-3.96665e-164	-2.35952e-163	-3.08853e-163	-2.8419e-163	1.27112e-163	5.99361e-163	-3.58449e-163	-6.93782e-163	-6.67664e-163	8.85978e-163	4.76019e-163	-1.76587e-163	-5.4609e-163	4.85455e-163	-6.39375e-163	9.91177e-163	3.03627e-163	-1.287e-162	5.50986e-163	3.62714e-163	2.14633e-164	-3.92322e-163	7.70853e-164	-9.58658e-163	0
1.38761e-162	2.82024e-163	1.15523e-162	-1.25366e-162	-1.12997e-162	8.95178e-163	-3.96665e-164	-2.35952e-163	-3.08853e-163	-2.8419e-163	1.27112e-163	5.99361e-163	-3.58449e-163	-6.93782e-163	-6.67664e-163	8.85978e-163	4.76019e-163	-1.76587e-163	-5.4609e-163	4.85455e-163	-6.39375e-163	9.91177e-163	3.03627e-163	-1.287e-162	5.50986e-163	3.62714e-163	2.14633e-164	-3.92322e-163	7.70853e-164	-9.58658e-163	0
1.38761e-162	2.82024e-163	1.15523e-162	-1.25366e-162	-1.12997e-162	8.95178e-163	-3.96665e-164	-2.35952e-163	-3.08853e-163	-2.8419e-163	1.27112e-163	5.99361e-163	-3.58449e-163	-6.93782e-163	-6.67664e-163	8.85978e-163	4.76019e-163	-1.76587e-163	-5.4609e-163	4.85455e-163	-6.39375e-163	9.91177e-163	3.03627e-163	-1.287e-162	5.50986e-163	3.62714e-163	2.14633e-164	-3.92322e-163	7.70853e-164	-9.58658e-163	0
1.38761e-162	2.82024e-163	1.15523e-162	-1.25366e-162	-1.12997e-162	8.95178e-163	-3.96665e-164	-2.35952e-163	-3.08853e-163	-2.8419e-163	1.27112e-163	5.99361e-163	-3.58449e-163	-6.93782e-163	-6.67664e-163	8.85978e-163	4.76019e-163	-1.76587e-163	-5.4609e-163	4.85455e-163	-6.39375e-163	9.91177e-163	3.03627e-163	-1.287e-162	5.50986e-163	3.62714e-163	2.14633e-164	-3.92322e-163	7.70853e-164	-9.58658e-163	0
1.38761e-162	2.82024e-163	1.15523e-162	-1.25366e-162	-1.12997e-162	8.95178e-163	-3.96665e-164	-2.35952e-163	-3.08853e-163	-2.8419e-163	1.27112e-163	5.99361e-163	-3.58449e-163	-6.93782e-163	-6.67664e-163	8.85978e-163	4.76019e-163	-1.76587e-163	-5.4609e-163	4.85455e-163	-6.39375e-163	9.91177e-163	3.03627e-163	-1.287e-162	5.50986e-163	3.62714e-163	2.14633e-164	-3.92322e-163	7.70853e-164	-9.58658e-163	0
1.38761e-162	2.82024e-163	1.15523e-162	-1.25366e-162	-1.12997e-162	8.95178e-163	-3.96665e-164	-2.35952e-163	-3.08853e-163	-2.8419e-163	1.27112e-163	5.99361e-163	-3.58449e-163	-6.93782e-163	-6.67664e-163	8.85978e-163	4.76019e-163	-1.76587e-163	-5.4609e-163	4.85455e-163	-6.39375e-163	9.91177e-163	3.03627e-163	-1.287e-162	5.50986e-163	3.62714e-163	2.14633e-164	-3.92322e-163	7.70853e-164	-9.58658e-163	0
1.38761e-162	2.82024e-163	1.15523e-162	-1.25366e-162	-1.12997e-162	8.95178e-163	-3.96665e-164	-2.35952e-163	-3.08853e-163	-2.8419e-163	1.27112e-163	5.99361e-163	-3.58449e-163	-6.93782e-163	-6.67664e-163	8.85978e-163	4.76019e-163	-1.76587e-163	-5.4609e-163	4.85455e-163	-6.39375e-163	9.91177e-163	3.03627e-163	-1.287e-162	5.50986e-163	3.62714e-163	2.14633e-164	-3.92322e-163	7.70853e-164	-9.58658e-163	0
1.38761e-162	2.82024e-163	1.15523e-162	-1.25366e-162	-1.12997e-162	8.95178e-163	-3.96665e-164	-2.35952e-163	-3.08853e-163	-2.8419e-163	1.27112e-163	5.99361e-163	-3.58449e-163	-6.93782e-163	-6.67664e-163	8.85978e-163	4.76019e-163	-1.76587e-163	-5.4609e-163	4.85455e-163	-6.39375e-163	9.91177e-163	3.03627e-163	-1.287e-162	5.50986e-163	3.62714e-163	2.14633e-164	-3.92322e-163	7.70853e-164	-9.58658e-163	0
1.38761e-162	2.82024e-163	1.15523e-162	-1.25366e-162	-1.12997e-162	8.95178e-163	-3.96665e-164	-2.35952e-163	-3.08853e-163	-2.8419e-163	1.27112e-163	5.99361e-163	-3.58449e-163	-6.93782e-163	-6.67664e-163	8.85978e-163	4.76019e-163	-1.76587e-163	-5.4609e-163	4.85455e-163	-6.39375e-163	9.91177e-163	3.03627e-163	-1.287e-162	5.50986e-163	3.62714e-163	2.14633e-164	-3.92322e-163	7.70853e-164	-9.58658e-163	0
1.38761e-162	2.82024e-163	1.15523e-162	-1.25366e-162	-1.12997e-162	8.95178e-163	-3.96665e-164	-2.35952e-163	-3.08853e-163	-2.8419e-163	1.27112e-163	5.99361e-163	-3.58449e-163	-6.93782e-163	-6.67664e-163	8.85978e-163	4.76019e-163	-1.76587e-163	-5.4609e-163	4.85455e-163	-6.39375e-163	9.91177e-163	3.03627e-163	-1.287e-162	5.50986e-163	3.62714e-163	2.14633e-164	-3.92322e-163	7.70853e-164	-9.58658e-163	0
1.38761e-162	2.82024e-163	1.15523e-162	-1.25366e-162	-1.12997e-162	8.95178e-163	-3.96665e-164	-2.35952e-163	-3.08853e-163	-2.8419e-163	1.27112e-163	5.99361e-163	-3.58449e-163	-6.93782e-163	-6.67664e-163	8.85978e-163	4.76019e-163	-1.76587e-163	-5.4609e-163	4.85455e-163	-6.39375e-163	9.91177e-163	3.03627e-163	-1.287e-162	5.50986e-163	3.62714e-163	2.14633e-164	-3.92322e-163	7.70853e-164	-9.58658e-163	0
1.38761e-162	2.82024e-163	1.15523e-162	-1.25366e-162	-1.12997e-162	8.95178e-163	-3.96665e-164	-2.35952e-163	-3.08853e-163	-2.8419e-163	1.27112e-163	5.99361e-163	-3.58449e-163	-6.93782e-163	-6.67664e-163	8.85978e-163	4.76019e-163	-1.76587e-163	-5.4609e-163	4.85455e-163	-6.39375e-163	9.91177e-163	3.03627e-163	-1.287e-162	5.50986e-163	3.62714e-163	2.14633e-164	-3.92322e-163	7.70853e-164	-9.58658e-163	0
1.38761e-162	2.82024e-163	1.15523e-162	-1.25366e-162	-1.12997e-162	8.95178e-163	-3.96665e-164	-2.35952e-163	-3.08853e-163	-2.8419e-163	1.27112e-163	5.99361e-163	-3.58449e-163	-6.93782e-163	-6.67664e-163	8.85978e-163	4.76019e-163	-1.76587e-163	-5.4609e-163	4.85455e-163	-6.39375e-163	9.91177e-163	3.03627e-163	-1.287e-162	5.50986e-163	3.62714e-163	2.14633e-164	-3.92322e-163	7.70853e-164	-9.58658e-163	0
1.38761e-162	2.82024e-163	1.15523e-162	-1.25366e-162	-1.12997e-162	8.95178e-163	-3.96665e-164	-2.35952e-163	-3.08853e-163	-2.8419e-163	1.27112e-163	5.99361e-163	-3.58449e-163	-6.93782e-163	-6.67664e-163	8.85978e-163	4.76019e-163	-1.76587e-163	-5.4609e-163	4.85455e-163	-6.39375e-163	9.91177e-163	3.03627e-163	-1.287e-162	5.50986e-163	3.62714e-163	2.14633e-164	-3.92322e-163	7.70853e-164	-9.58658e-163	0
1.38761e-162	2.82024e-163	1.15523e-162	-1.25366e-162	-1.12997e-162	8.95178e-163	-3.96665e-164	-2.35952e-163	-3.08853e-163	-2.8419e-163	1.27112e-163	5.99361e-163	-3.58449e-163	-6.93782e-163	-6.67664e-163	8.85978e-163	4.76019e-163	-1.76587e-163	-5.4609e-163	4.85455e-163	-6.39375e-163	9.91177e-163	3.03627e-163	-1.287e-162	5.50986e-163	3.62714e-163	2.14633e-164	-3.92322e-163	7.70853e-164	-9.58658e-163	0
1.38761e-162	2.82024e-163	1.15523e-162	-1.25366e-162	-1.12997e-162	8.95178e-163	-3.96665e-164	-2.35952e-163	-3.08853e-163	-2.8419e-163	1.27112e-163	5.99361e-163	-3.58449e-163	-6.93782e-163	-6.67664e-163	8.85978e-163	4.76019e-163	-1.76587e-163	-5.4609e-163	4.85455e-163	-6.39375e-163	9.91177e-163	3.03627e-163	-1.287e-162	5.50986e-163	3.62714e-163	2.14633e-164	-3.92322e-163	7.70853e-164	-9.58658e-163	0
1.38761e-162	2.82024e-163	1.15523e-162	-1.25366e-162	-1.12997e-162	8.95178e-163	-3.96665e-164	-2.35952e-163	-3.08853e-163	-2.8419e-163	1.27112e-163	5.99361e-163	-3.58449e-163	-6.93782e-163	-6.67664e-163	8.85978e-163	4.76019e-163	-1.76587e-163	-5.4609e-163	4.85455e-163	-6.39375e-163	9.91177e-163	3.03627e-163	-1.287e-162	5.50986e-163	3.62714e-163	2.14633e-164	-3.92322e-163	7.70853e-164	-9.58658e-163	0
1.38761e-162	2.82024e-163	1.15523e-162	-1.25366e-162	-1.12997e-162	8.95178e-163	-3.96665e-164	-2.35952e-163	-3.08853e-163	-2.8419e-163	1.27112e-163	5.99361e-163	-3.58449e-163	-6.93782e-163	-6.67664e-163	8.85978e-163	4.76019e-163	-1.76587e-163	-5.4609e-163	4.85455e-163	-6.39375e-163	9.91177e-163	3.03627e-163	-1.287e-162	5.50986e-163	3.62714e-163	2.14633e-164	-3.92322e-163	7.70853e-164	-9.58658e-163	0
1.38761e-162	2.82024e-163	1.15523e-162	-1.25366e-162	-1.12997e-162	8.95178e-163	-3.96665e-164	-2.35952e-163	-3.08853e-163	-2.8419e-163	1.27112e-163	5.99361e-163	-3.58449e-163	-6.93782e-163	-6.67664e-163	8.85978e-163	4.76019e-163	-1.76587e-163	-5.4609e-163	4.85455e-163	-6.39375e-163	9.91177e-163	3.03627e-163	-1.287e-162	5.50986e-163	3.62714e-163	2.14633e-164	-3.92322e-163	7.70853e-164	-9.58658e-163	0
1.38761e-162	2.82024e-163	1.15523e-162	-1.25366e-162	-1.12997e-162	8.95178e-163	-3.96665e-164	-2.35952e-163	-3.08853e-163	-2.8419e-163	1.27112e-163	5.99361e-163	-3.58449e-163	-6.93782e-163	-6.67664e-163	8.85978e-163	4.76019e-163	-1.76587e-163	-5.4609e-163	4.85455e-163	-6.39375e-163	9.91177e-163	3.03627e-163	-1.287e-162	5.50986e-163	3.62714e-163	2.14633e-164	-3.92322e-163	7.70853e-164	-9.58658e-163	0
1.38761e-162	2.82024e-163	1.15523e-162	-1.25366e-162	-1.12997e-162	8.95178e-163	-3.96665e-164	-2.35952e-163	-3.08853e-163	-2.8419e-163	1.27112e-163	5.99361e-163	-3.58449e-163	-6.93782e-163	-6.67664e-163	8.85978e-163	4.76019e-163	-1.76587e-163	-5.4609e-163	4.85455e-163	-6.39375e-163	9.91177e-163	3.03627e-163	-1.287e-162	5.50986e-163	3.62714e-163	2.14633e-164	-3.92322e-163	7.70853e-164	-9.58658e-163	0
1.38761e-162	2.82024e-163	1.15523e-162	-1.25366e-162	-1.12997e-162	8.95178e-163	-3.96665e-164	-2.35952e-163	-3.08853e-163	-2.8419e-163	1.27112e-163	5.99361e-163	-3.58449e-163	-6.93782e-163	-6.67664e-163	8.85978e-163	4.76019e-163	-1.76587e-163	-5.4609e-163	4.85455e-163	-6.39375e-163	9.91177e-163	3.03627e-163	-1.287e-162	5.50986e-163	3.62714e-163	2.14633e-164	-3.92322e-163	7.70853e-164	-9.58658e-163	0
1.38761e-162	2.82024e-163	1.15523e-162	-1.25366e-162	-1.12997e-162	8.95178e-163	-3.96665e-164	-2.35952e-163	-3.08853e-163	-2.8419e-163	1.27112e-163	5.99361e-163	-3.58449e-163	-6.93782e-163	-6.67664e-163	8.85978e-163	4.76019e-163	-1.76587e-163	-5.4609e-163	4.85455e-163	-6.39375e-163	9.91177e-163	3.03627e-163	-1.287e-162	5.50986e-163	3.62714e-163	2.14633e-164	-3.92322e-163	7.70853e-164	-9.58658e-163	0
1.38761e-162	2.82024e-163	1.15523e-162	-1.25366e-162	-1.12997e-162	8.95178e-163	-3.96665e-164	-2.35952e-163	-3.08853e-163	-2.8419e-163	1.27112e-163	5.99361e-163	-3.58449e-163	-6.93782e-163	-6.67664e-163	8.85978e-163	4.76019e-163	-1.76587e-163	-5.4609e-163	4.85455e-163	-6.39375e-163	9.91177e-163	3.03627e-163	-1.287e-162	5.50986e-163	3.62714e-163	2.14633e-164	-3.92322e-163	7.70853e-164	-9.58658e-163	0
1.38761e-162	2.82024e-163	1.15523e-162	-1.25366e-162	-1.12997e-162	8.95178e-163	-3.96665e-164	-2.35952e-163	-3.08853e-163	-2.8419e-163	1.27112e-163	5.99361e-163	-3.58449e-163	-6.93782e-163	-6.67664e-163	8.85978e-163	4.76019e-163	-1.76587e-163	-5.4609e-163	4.85455e-163	-6.39375e-163	9.91177e-163	3.03627e-163	-1.287e-162	5.50986e-163	3.62714e-163	2.14633e-164	-3.92322e-163	7.70853e-164	-9.58658e-163	0
1.38761e-162	2.82024e-163	1.15523e-162	-1.25366e-162	-1.12997e-162	8.95178e-163	-3.96665e-164	-2.35952e-163	-3.08853e-163	-2.8419e-163	1.27112e-163	5.99361e-163	-3.58449e-163	-6.93782e-163	-6.67664e-163	8.85978e-163	4.76019e-163	-1.76587e-163	-5.4609e-163	4.85455e-163	-6.39375e-163	9.91177e-163	3.03627e-163	-1.287e-162	5.50986e-163	3.62714e-163	2.14633e-164	-3.92322e-163	7.70853e-164	-9.58658e-163	0
1.38761e-162	2.82024e-163	1.15523e-162	-1.25366e-162	-1.12997e-162	8.95178e-163	-3.96665e-164	-2.35952e-163	-3.08853e-163	-2.8419e-163	1.27112e-163	5.99361e-163	-3.58449e-163	-6.93782e-163	-6.67664e-163	8.85978e-163	4.76019e-163	-1.76587e-163	-5.4609e-163	4.85455e-163	-6.39375e-163	9.91177e-163	3.03627e-163	-1.287e-162	5.50986e-163	3.62714e-163	2.14633e-164	-3.92322e-163	7.70853e-164	-9.58658e-163	0
1.38761e-162	2.82024e-163	1.15523e-162	-1.25366e-162	-1.12997e-162	8.95178e-163	-3.96665e-164	-2.35952e-163	-3.08853e-163	-2.8419e-163	1.27112e-163	5.99361e-163	-3.58449e-163	-6.93782e-163	-6.67664e-163	8.85978e-163	4.76019e-163	-1.76587e-163	-5.4609e-163	4.85455e-163	-6.39375e-163	9.91177e-163	3.03627e-163	-1.287e-162	5.50986e-163	3.62714e-163	2.14633e-164	-3.92322e-163	7.70853e-164	-9.58658e-163	0
1.38761e-162	2.82024e-163	1.15523e-162	-1.25366e-162	-1.12997e-162	8.95178e-163	-3.96665e-164	-2.35952e-163	-3.08853e-163	-2.8419e-163	1.27112e-163	5.99361e-163	-3.58449e-163	-6.93782e-163	-6.67664e-163	8.85978e-163	4.76019e-163	-1.76587e-163	-5.4609e-163	4.85455e-163	-6.39375e-163	9.91177e-163	3.03627e-163	-1.287e-162	5.50986e-163	3.62714e-163	2.14633e-164	-3.92322e-163	7.70853e-164	-9.58658e-163	0
1.38761e-162	2.82024e-163	1.15523e-162	-1.25366e-162	-1.12997e-162	8.95178e-163	-3.96665e-164	-2.35952e-163	-3.08853e-163	-2.8419e-163	1.27112e-163	5.99361e-163	-3.58449e-163	-6.93782e-163	-6.67664e-163	8.85978e-163	4.76019e-163	-1.76587e-163	-5.4609e-163	4.85455e-163	-6.39375e-163	9.91177e-163	3.03627e-163	-1.287e-162	5.50986e-163	3.62714e-163	2.14633e-164	-3.92322e-163	7.70853e-164	-9.58658e-163	0
1.38761e-162	2.82024e-163	1.15523e-162	-1.25366e-162	-1.12997e-162	8.95178e-163	-3.96665e-164	-2.35952e-163	-3.08853e-163	-2.8419e-163	1.27112e-163	5.99361e-163	-3.58449e-163	-6.93782e-163	-6.67664e-163	8.85978e-163	4.76019e-163	-1.76587e-163	-5.4609e-163	4.85455e-163	-6.39375e-163	9.91177e-163	3.03627e-163	-1.287e-162	5.50986e-163	3.62714e-163	2.14633e-164	-3.92322e-163	7.70853e-164	-9.58658e-163	0
1.38761e-162	2.82024e-163	1.15523e-162	-1.25366e-162	-1.12997e-162	8.95178e-163	-3.96665e-164	-2.35952e-163	-3.08853e-163	-2.8419e-163	1.27112e-163	5.99361e-163	-3.58449e-163	-6.93782e-163	-6.67664e-163	8.85978e-163	4.76019e-163	-1.76587e-163	-5.4609e-163	4.85455e-163	-6.39375e-163	9.91177e-163	3.03627e-163	-1.287e-162	5.50986e-163	3.62714e-163	2.14633e-164	-3.92322e-163	7.70853e-164	-9.58658e-163	0
1.38761e-162	2.82024e-163	1.15523e-162	-1.25366e-162	-1.12997e-162	8.95178e-163	-3.96665e-164	-2.35952e-163	-3.08853e-163	-2.8419e-163	1.27112e-163	5.99361e-163	-3.58449e-163	-6.93782e-163	-6.67664e-163	8.85978e-163	4.76019e-163	-1.76587e-163	-5.4609e-163	4.85455e-163	-6.39375e-163	9.91177e-163	3.03627e-163	-1.287e-162	5.50986e-163	3.62714e-163	2.14633e-164	-3.92322e-163	7.70853e-164	-9.58658e-163	0
1.38761e-162	2.82024e-163	1.15523e-162	-1.25366e-162	-1.12997e-162	8.95178e-163	-3.96665e-164	-2.35952e-163	-3.08853e-163	-2.8419e-163	1.27112e-163	5.99361e-163	-3.58449e-163	-6.93782e-163	-6.67664e-163	8.85978e-163	4.76019e-163	-1.76587e-163	-5.4609e-163	4.85455e-163	-6.39375e-163	9.91177e-163	3.03627e-163	-1.287e-162	5.50986e-163	3.62714e-163	2.14633e-164	-3.92322e-163	7.70853e-164	-9.58658e-163	0
1.38761e-162	2.82024e-163	1.15523e-162	-1.25366e-162	-1.12997e-162	8.95178e-163	-3.96665e-164	-2.35952e-163	-3.08853e-163	-2.8419e-163	1.27112e-163	5.99361e-163	-3.58449e-163	-6.93782e-163	-6.67664e-163	8.85978e-163	4.76019e-163	-1.76587e-163	-5.4609e-163	4.85455e-163	-6.39375e-163	9.91177e-163	3.03627e-163	-1.287e-162	5.50986e-163	3.62714e-163	2.14633e-164	-3.92322e-163	7.70853e-164	-9.58658e-163	0
1.38761e-162	2.82024e-163	1.15523e-162	-1.25366e-162	-1.12997e-162	8.95178e-163	-3.96665e-164	-2.35952e-163	-3.08853e-163	-2.8419e-163	1.27112e-163	5.99361e-163	-3.58449e-163	-6.93782e-163	-6.67664e-163	8.85978e-163	4.76019e-163	-1.76587e-163	-5.4609e-163	4.85455e-163	-6.39375e-163	9.91177e-163	3.03627e-163	-1.287e-162	5.50986e-163	3.62714e-163	2.14633e-164	-3.92322e-163	7.70853e-164	-9.58658e-163	0
1.38761e-162	2.82024e-163	1.15523e-162	-1.25366e-162	-1.12997e-162	8.95178e-163	-3.96665e-164	-2.35952e-163	-3.08853e-163	-2.8419e-163	1.27112e-163	5.99361e-163	-3.58449e-163	-6.93782e-163	-6.67664e-163	8.85978e-163	4.76019e-163	-1.76587e-163	-5.4609e-163	4.85455e-163	-6.39375e-163	9.91177e-163	3.03627e-163	-1.287e-162	5.50986e-163	3.62714e-163	2.14633e-164	-3.92322e-163	7.70853e-164	-9.58658e-163	0
1.38761e-162	2.82024e-163	1.15523e-162	-1.25366e-162	-1.12997e-162	8.95178e-163	-3.96665e-164	-2.35952e-163	-3.08853e-163	-2.8419e-163	1.27112e-163	5.99361e-163	-3.58449e-163	-6.93782e-163	-6.67664e-163	8.85978e-163	4.76019e-163	-1.76587e-163	-5.4609e-163	4.85455e-163	-6.39375e-163	9.91177e-163	3.03627e-163	-1.287e-162	5.50986e-163	3.62714e-163	2.14633e-164	-3.92322e-163	7.70853e-164	-9.58658e-163	0
1.38761e-162	2.82024e-163	1.15523e-162	-1.25366e-162	-1.12997e-162	8.95178e-163	-3.96665e-164	-2.35952e-163	-3.08853e-163	-2.8419e-163	1.27112e-163	5.99361e-163	-3.58449e-163	-6.93782e-163	-6.67664e-163	8.85978e-163	4.76019e-163	-1.76587e-163	-5.4609e-163	4.85455e-163	-6.39375e-163	9.91177e-163	3.03627e-163	-1.287e-162	5.50986e-163	3.62714e-163	2.14633e-164	-3.92322e-163	7.70853e-164	-9.58658e-163	0
1.38761e-162	2.82024e-163	1.15523e-162	-1.25366e-162	-1.12997e-162	8.95178e-163	-3.96665e-164	-2.35952e-163	-3.08853e-163	-2.8419e-163	1.27112e-163	5.99361e-163	-3.58449e-163	-6.93782e-163	-6.67664e-163	8.85978e-163	4.76019e-163	-1.76587e-163	-5.4609e-163	4.85455e-163	-6.39375e-163	9.91177e-163	3.03627e-163	-1.287e-162	5.50986e-163	3.62714e-163	2.14633e-164	-3.92322e-163	7.70853e-164	-9.58658e-163	0
1.38761e-162	2.82024e-163	1.15523e-162	-1.25366e-162	-1.12997e-162	8.95178e-163	-3.96665e-164	-2.35952e-163	-3.08853e-163	-2.8419e-163	1.27112e-163	5.99361e-163	-3.58449e-163	-6.93782e-163	-6.67664e-163	8.85978e-163	4.76019e-163	-1.76587e-163	-5.4609e-163	4.85455e-163	-6.39375e-163	9.91177e-163	3.03627e-163	-1.287e-162	5.50986e-163	3.62714e-163	2.14633e-164	-3.92322e-163	7.70853e-164	-9.58658e-163	0
1.38761e-162	2.82024e-163	1.15523e-162	-1.25366e-162	-1.12997e-162	8.95178e-163	-3.96665e-164	-2.35952e-163	-3.08853e-163	-2.8419e-163	1.27112e-163	5.99361e-163	-3.58449e-163	-6.93782e-163	-6.67664e-163	8.85978e-163	4.76019e-163	-1.76587e-163	-5.4609e-163	4.85455e-163	-6.39375e-163	9.91177e-163	3.03627e-163	-1.287e-162	5.50986e-163	3.62714e-163	2.14633e-164	-3.92322e-163	7.70853e-164	-9.58658e-163	0
1.38761e-162	2.82024e-163	1.15523e-162	-1.25366e-162	-1.12997e-162	8.95178e-163	-3.96665e-164	-2.35952e-163	-3.08853e-163	-2.8419e-163	1.27112e-163	5.99361e-163	-3.58449e-163	-6.93782e-163	-6.67664e-163	8.85978e-163	4.76019e-163	-1.76587e-163	-5.4609e-163	4.85455e-163	-6.39375e-163	9.91177e-163	3.03627e-163	-1.287e-162	5.50986e-163	3.62714e-163	2.14633e-164	-3.92322e-163	7.70853e-164	-9.58658e-163	0
1.38761e-162	2.82024e-163	1.15523e-162	-1.25366e-162	-1.12997e-162	8.95178e-163	-3.96665e-164	-2.35952e-163	-3.08853e-163	-2.8419e-163	1.27112e-163	5.99361e-163	-3.58449e-163	-6.93782e-163	-6.67664e-163	8.85978e-163	4.76019e-163	-1.76587e-163	-5.4609e-163	4.85455e-163	-6.39375e-163	9.91177e-163	3.03627e-163	-1.287e-162	5.50986e-163	3.62714e-163	2.14633e-164	-3.92322e-163	7.70853e-164	-9.58658e-163	0
1.38761e-162	2.82024e-163	1.15523e-162	-1.25366e-162	-1.12997e-162	8.95178e-163	-3.96665e-164	-2.35952e-163	-3.08853e-163	-2.8419e-163	1.27112e-163	5.99361e-163	-3.58449e-163	-6.93782e-163	-6.67664e-163	8.85978e-163	4.76019e-163	-1.76587e-163	-5.4609e-163	4.85455e-163	-6.39375e-163	9.91177e-163	3.03627e-163	-1.287e-162	5.50986e-163	3.62714e-163	2.14633e-164	-3.92322e-163	7.70853e-164	-9.58658e-163	0
1.38761e-162	2.82024e-163	1.15523e-162	-1.25366e-162	-1.12997e-162	8.95178e-163	-3.96665e-164	-2.35952e-163	-3.08853e-163	-2.8419e-163	1.27112e-163	5.99361e-163	-3.58449e-163	-6.93782e-163	-6.67664e-163	8.85978e-163	4.76019e-163	-1.76587e-163	-5.4609e-163	4.85455e-163	-6.39375e-163	9.91177e-163	3.03627e-163	-1.287e-162	5.50986e-163	3.62714e-163	2.14633e-164	-3.92322e-163	7.70853e-164	-9.58658e-163	0
1.38761e-162	2.82024e-163	1.15523e-162	-1.25366e-162	-1.12997e-162	8.95178e-163	-3.96665e-164	-2.35952e-163	-3.08853e-163	-2.8419e-163	1.27112e-163	5.99361e-163	-3.58449e-163	-6.93782e-163	-6.67664e-163	8.85978e-163	4.76019e-163	-1.76587e-163	-5.4609e-163	4.85455e-163	-6.39375e-163	9.91177e-163	3.03627e-163	-1.287e-162	5.50986e-163	3.62714e-163	2.14633e-164	-3.92322e-163	7.70853e-164	-9.58658e-163	0
1.38761e-162	2.82024e-163	1.15523e-162	-1.25366e-162	-1.12997e-162	8.95178e-163	-3.96665e-164	-2.35952e-163	-3.08853e-163	-2.8419e-163	1.27112e-163	5.99361e-163	-3.58449e-163	-6.93782e-163	-6.67664e-163	8.85978e-163	4.76019e-163	-1.76587e-163	-5.4609e-163	4.85455e-163	-6.39375e-163	9.91177e-163	3.03627e-163	-1.287e-162	5.50986e-163	3.62714e-163	2.14633e-164	-3.92322e-163	7.70853e-164	-9.58658e-163	0
1.38761e-162	2.82024e-163	1.15523e-162	-1.25366e-162	-1.12997e-162	8.95178e-163	-3.96665e-164	-2.35952e-163	-3.08853e-163	-2.8419e-163	1.27112e-163	5.99361e-163	-3.58449e-163	-6.93782e-163	-6.67664e-163	8.85978e-163	4.76019e-163	-1.76587e-163	-5.4609e-163	4.85455e-163	-6.39375e-163	9.91177e-163	3.03627e-163	-1.287e-162	5.50986e-163	3.62714e-163	2.14633e-164	-3.92322e-163	7.70853e-164	-9.58658e-163	0
1.38761e-162	2.82024e-163	1.15523e-162	-1.25366e-162	-1.12997e-162	8.95178e-163	-3.96665e-164	-2.35952e-163	-3.08853e-163	-2.8419e-163	1.27112e-163	5.99361e-163	-3.58449e-163	-6.93782e-163	-6.67664e-163	8.85978e-163	4.76019e-163	-1.76587e-163	-5.4609e-163	4.85455e-163	-6.39375e-163	9.91177e-163	3.03627e-163	-1.287e-162	5.50986e-163	3.62714e-163	2.14633e-164	-3.92322e-163	7.70853e-164	-9.58658e-163	0
1.38761e-162	2.82024e-163	1.15523e-162	-1.25366e-162	-1.12997e-162	8.95178e-163	-3.96665e-164	-2.35952e-163	-3.08853e-163	-2.8419e-163	1.27112e-163	5.99361e-163	-3.58449e-163	-6.93782e-163	-6.67664e-163	8.85978e-163	4.76019e-163	-1.76587e-163	-5.4609e-163	4.85455e-163	-6.39375e-163	9.91177e-163	3.03627e-163	-1.287e-162	5.50986e-163	3.62714e-163	2.14633e-164	-3.92322e-163	7.70853e-164	-9.58658e-163	0
1.38761e-162	2.82024e-163	1.15523e-162	-1.25366e-162	-1.12997e-162	8.95178e-163	-3.96665e-164	-2.35952e-163	-3.08853e-163	-2.8419e-163	1.27112e-163	5.99361e-163	-3.58449e-163	-6.93782e-163	-6.67664e-163	8.85978e-163	4.76019e-163	-1.76587e-163	-5.4609e-163	4.85455e-163	-6.39375e-163	9.91177e-163	3.03627e-163	-1.287e-162	5.50986e-163	3.62714e-163	2.14633e-164	-3.92322e-163	7.70853e-164	-9.58658e-163	0
1.38761e-162	2.82024e-163	1.15523e-162	-1.25366e-162	-1.12997e-162	8.95178e-163	-3.96665e-164	-2.35952e-163	-3.08853e-163	-2.8419e-163	1.27112e-163	5.99361e-163	-3.58449e-163	-6.93782e-163	-6.67664e-163	8.85978e-163	4.76019e-163	-1.76587e-163	-5.4609e-163	4.85455e-163	-6.39375e-163	9.91177e-163	3.03627e-163	-1.287e-162	5.50986e-163	3.62714e-163	2.14633e-164	-3.92322e-163	7.70853e-164	-9.58658e-163	0
1.38761e-162	2.82024e-163	1.15523e-162	-1.25366e-162	-1.12997e-162	8.95178e-163	-3.96665e-164	-2.35952e-163	-3.08853e-163	-2.8419e-163	1.27112e-163	5.99361e-163	-3.58449e-163	-6.93782e-163	-6.67664e-163	8.85978e-163	4.76019e-163	-1.76587e-163	-5.4609e-163	4.85455e-163	-6.39375e-163	9.91177e-163	3.03627e-163	-1.287e-162	5.50986e-163	3.62714e-163	2.14633e-164	-3.92322e-163	7.70853e-164	-9.58658e-163	0
1.38761e-162	2.82024e-163	1.15523e-162	-1.25366e-162	-1.12997e-162	8.95178e-163	-3.96665e-164	-2.35952e-163	-3.08853e-163	-2.8419e-163	1.27112e-163	5.99361e-163	-3.58449e-163	-6.93782e-163	-6.67664e-163	8.85978e-163	4.76019e-163	-1.76587e-163	-5.4609e-163	4.85455e-163	-6.39375e-163	9.91177e-163	3.03627e-163	-1.287e-162	5.50986e-163	3.62714e-163	2.14633e-164	-3.92322e-163	7.70853e-164	-9.58658e-163	0
1.38761e-162	2.82024e-163	1.15523e-162	-1.25366e-162	-1.12997e-162	8.95178e-163	-3.96665e-164	-2.35952e-163	-3.08853e-163	-2.8419e-163	1.27112e-163	5.99361e-163	-3.58449e-163	-6.93782e-163	-6.67664e-163	8.85978e-163	4.76019e-163	-1.76587e-163	-5.4609e-163	4.85455e-163	-6.39375e-163	9.91177e-163	3.03627e-163	-1.287e-162	5.50986e-163	3.62714e-163	2.14633e-164	-3.92322e-163	7.70853e-164	-9.58658e-163	0
1.38761e-162	2.82024e-163	1.15523e-162	-1.25366e-162	-1.12997e-162	8.95178e-163	-3.96665e-164	-2.35952e-163	-3.08853e-163	-2.8419e-163	1.27112e-163	5.99361e-163	-3.58449e-163	-6.93782e-163	-6.67664e-163	8.85978e-163	4.76019e-163	-1.76587e-163	-5.4609e-163	4.85455e-163	-6.39375e-163	9.91177e-163	3.03627e-163	-1.287e-162	5.50986e-163	3.62714e-163	2.14633e-164	-3.92322e-163	7.70853e-164	-9.58658e-163	0
1.38761e-162	2.82024e-163	1.15523e-162	-1.25366e-162	-1.12997e-162	8.95178e-163	-3.96665e-164	-2.35952e-163	-3.08853e-163	-2.8419e-163	1.27112e-163	5.99361e-163	-3.58449e-163	-6.93782e-163	-6.67664e-163	8.85978e-163	4.76019e-163	-1.76587e-163	-5.4609e-163	4.85455e-163	-6.39375e-163	9.91177e-163	3.03627e-163	-1.287e-162	5.50986e-163	3.62714e-163	2.14633e-164	-3.92322e-163	7.70853e-164	-9.58658e-163	0
1.38761e-162	2.82024e-163	1.15523e-162	-1.25366e-162	-1.12997e-162	8.95178e-163	-3.96665e-164	-2.35952e-163	-3.08853e-163	-2.8419e-163	1.27112e-163	5.99361e-163	-3.58449e-163	-6.93782e-163	-6.67664e-163	8.85978e-163	4.76019e-163	-1.76587e-163	-5.4609e-163	4.85455e-163	-6.39375e-163	9.91177e-163	3.03627e-163	-1.287e-162	5.50986e-163	3.62714e-163	2.14633e-164	-3.92322e-163	7.70853e-164	-9.58658e-163	0
1.38761e-162	2.82024e-163	1.15523e-162	-1.25366e-162	-1.12997e-162	8.95178e-163	-3.96665e-164	-2.35952e-163	-3.08853e-163	-2.8419e-163	1.27112e-163	5.99361e-163	-3.58449e-163	-6.93782e-163	-6.67664e-163	8.85978e-163	4.76019e-163	-1.76587e-163	-5.4609e-163	4.85455e-163	-6.39375e-163	9.91177e-163	3.03627e-163	-1.287e-162	5.50986e-163	3.62714e-163	2.14633e-164	-3.92322e-163	7.70853e-164	-9.58658e-163	0
1.38761e-162	2.82024e-163	1.15523e-162	-1.25366e-162	-1.12997e-162	8.95178e-163	-3.96665e-164	-2.35952e-163	-3.08853e-163	-2.8419e-163	1.27112e-163	5.99361e-163	-3.58449e-163	-6.93782e-163	-6.67664e-163	8.85978e-163	4.76019e-163	-1.76587e-163	-5.4609e-163	4.85455e-163	-6.39375e-163	9.91177e-163	3.03627e-163	-1.287e-162	5.50986e-163	3.62714e-163	2.14633e-164	-3.92322e-163	7.70853e-164	-9.58658e-163	0
1.38761e-162	2.82024e-163	1.15523e-162	-1.25366e-162	-1.12997e-162	8.95178e-163	-3.96665e-164	-2.35952e-163	-3.08853e-163	-2.8419e-163	1.27112e-163	5.99361e-163	-3.58449e-163	-6.93782e-163	-6.67664e-163	8.85978e-163	4.76019e-163	-1.76587e-163	-5.4609e-163	4.85455e-163	-6.39375e-163	9.91177e-163	3.03627e-163	-1.287e-162	5.50986e-163	3.62714e-163	2.14633e-164	-3.92322e-163	7.70853e-164	-9.58658e-163	0
1.38761e-162	2.82024e-163	1.15523e-162	-1.25366e-162	-1.12997e-162	8.95178e-163	-3.96665e-164	-2.35952e-163	-3.08853e-163	-2.8419e-163	1.27112e-163	5.99361e-163	-3.58449e-163	-6.93782e-163	-6.67664e-163	8.85978e-163	4.76019e-163	-1.76587e-163	-5.4609e-163	4.85455e-163	-6.39375e-163	9.91177e-163	3.03627e-163	-1.287e-162	5.50986e-163	3.62714e-163	2.14633e-164	-3.92322e-163	7.70853e-164	-9.58658e-163	0
1.38761e-162	2.82024e-163	1.15523e-162	-1.25366e-162	-1.12997e-162	8.95178e-163	-3.96665e-164	-2.35952e-163	-3.08853e-163	-2.8419e-163	1.27112e-163	5.99361e-163	-3.58449e-163	-6.93782e-163	-6.67664e-163	8.85978e-163	4.76019e-163	-1.76587e-163	-5.4609e-163	4.85455e-163	-6.39375e-163	9.91177e-163	3.03627e-163	-1.287e-162	5.50986e-163	3.62714e-163	2.14633e-164	-3.92322e-163	7.70853e-164	-9.58658e-163	0
1.38761e-162	2.82024e-163	1.15523e-162	-1.25366e-162	-1.12997e-162	8.95178e-163	-3.96665e-164	-2.35952e-163	-3.08853e-163	-2.8419e-163	1.27112e-163	5.99361e-163	-3.58449e-163	-6.93782e-163	-6.67664e-163	8.85978e-163	4.76019e-163	-1.76587e-163	-5.4609e-163	4.85455e-163	-6.39375e-163	9.91177e-163	3.03627e-163	-1.287e-162	5.50986e-163	3.62714e-163	2.14633e-164	-3.92322e-163	7.70853e-164	-9.58658e-163	0
1.38761e-162	2.82024e-163	1.15523e-162	-1.25366e-162	-1.12997e-162	8.95178e-163	-3.96665e-164	-2.35952e-163	-3.08853e-163	-2.8419e-163	1.27112e-163	5.99361e-163	-3.58449e-163	-6.93782e-163	-6.67664e-163	8.85978e-163	4.76019e-163	-1.76587e-163	-5.4609e-163	4.85455e-163	-6.39375e-163	9.91177e-163	3.03627e-163	-1.287e-162	5.50986e-163	3.62714e-163	2.14633e-164	-3.92322e-163	7.70853e-164	-9.58658e-163	0
1.38761e-162	2.82024e-163	1.15523e-162	-1.25366e-162	-1.12997e-162	8.95178e-163	-3.96665e-164	-2.35952e-163	-3.08853e-163	-2.8419e-163	1.27112e-163	5.99361e-163	-3.58449e-163	-6.93782e-163	-6.67664e-163	8.85978e-163	4.76019e-163	-1.76587e-163	-5.4609e-163	4.85455e-163	-6.39375e-163	9.91177e-163	3.03627e-163	-1.287e-162	5.50986e-163	3.62714e-163	2.14633e-164	-3.92322e-163	7.70853e-164	-9.58658e-163	0
1.38761e-162	2.82024e-163	1.15523e-162	-1.25366e-162	-1.12997e-162	8.95178e-163	-3.96665e-164	-2.35952e-163	-3.08853e-163	-2.8419e-163	1.27112e-163	5.99361e-163	-3.58449e-163	-6.93782e-163	-6.67664e-163	8.85978e-163	4.76019e-163	-1.76587e-163	-5.4609e-163	4.85455e-163	-6.39375e-163	9.91177e-163	3.03627e-163	-1.287e-162	5.50986e-163	3.62714e-163	2.14633e-164	-3.92322e-163	7.70853e-164	-9.58658e-163	0
1.38761e-162	2.82024e-163	1.15523e-162	-1.25366e-162	-1.12997e-162	8.95178e-163	-3.96665e-164	-2.35952e-163	-3.08853e-163	-2.8419e-163	1.27112e-163	5.99361e-163	-3.58449e-163	-6.93782e-163	-6.67664e-163	8.85978e-163	4.76019e-163	-1.76587e-163	-5.4609e-163	4.85455e-163	-6.39375e-163	9.91177e-163	3.03627e-163	-1.287e-162	5.50986e-163	3.62714e-163	2.14633e-164	-3.92322e-163	7.70853e-164	-9.58658e-163	0
1.38761e-162	2.82024e-163	1.15523e-162	-1.25366e-162	-1.12997e-162	8.95178e-163	-3.96665e-164	-2.35952e-163	-3.08853e-163	-2.8419e-163	1.27112e-163	5.99361e-163	-3.58449e-163	-6.93782e-163	-6.67664e-163	8.85978e-163	4.76019e-163	-1.76587e-163	-5.4609e-163	4.85455e-163	-6.39375e-163	9.91177e-163	3.03627e-163	-1.287e-162	5.50986e-163	3.62714e-163	2.14633e-164	-3.92322e-163	7.70853e-164	-9.58658e-163	0
1.38761e-162	2.82024e-163	1.15523e-162	-1.25366e-162	-1.12997e-162	8.95178e-163	-3.96665e-164	-2.35952e-163	-3.08853e-163	-2.8419e-163	1.27112e-163	5.99361e-163	-3.58449e-163	-6.93782e-163	-6.67664e-163	8.85978e-163	4.76019e-163	-1.76587e-163	-5.4609e-163	4.85455e-163	-6.39375e-163	9.91177e-163	3.03627e-163	-1.287e-162	5.50986e-163	3.62714e-163	2.14633e-164	-3.92322e-163	7.70853e-164	-9.58658e-163	0
1.38761e-162	2.82024e-163	1.15523e-162	-1.25366e-162	-1.12997e-162	8.95178e-163	-3.96665e-164	-2.35952e-163	-3.08853e-163	-2.8419e-163	1.27112e-163	5.99361e-163	-3.58449e-163	-6.93782e-163	-6.67664e-163	8.85978e-163	4.76019e-163	-1.76587e-163	-5.4609e-163	4.85455e-163	-6.39375e-163	9.91177e-163	3.03627e-163	-1.287e-162	5.50986e-163	3.62714e-163	2.14633e-164	-3.92322e-163	7.70853e-164	-9.58658e-163	0
1.38761e-162	2.82024e-163	1.15523e-162	-1.25366e-162	-1.12997e-162	8.95178e-163	-3.96665e-164	-2.35952e-163	-3.08853e-163	-2.8419e-163	1.27112e-163	5.99361e-163	-3.58449e-163	-6.93782e-163	-6.67664e-163	8.85978e-163	4.76019e-163	-1.76587e-163	-5.4609e-163	4.85455e-163	-6.39375e-163	9.91177e-163	3.03627e-163	-1.287e-162	5.50986e-163	3.62714e-163	2.14633e-164	-3.92322e-163	7.70853e-164	-9.58658e-163	0
1.38761e-162	2.82024e-163	1.15523e-162	-1.25366e-162	-1.12997e-162	8.95178e-163	-3.96665e-164	-2.35952e-163	-3.08853e-163	-2.8419e-163	1.27112e-163	5.99361e-163	-3.58449e-163	-6.93782e-163	-6.67664e-163	8.85978e-163	4.76019e-163	-1.76587e-163	-5.4609e-163	4.85455e-163	-6.39375e-163	9.91177e-163	3.03627e-163	-1.287e-162	5.50986e-163	3.62714e-163	2.14633e-164	-3.92322e-163	7.70853e-164	-9.58658e-163	0
1.38761e-162	2.82024e-163	1.15523e-162	-1.25366e-162	-1.12997e-162	8.95178e-163	-3.96665e-164	-2.35952e-163	-3.08853e-163	-2.8419e-163	1.27112e-163	5.99361e-163	-3.58449e-163	-6.93782e-163	-6.67664e-163	8.85978e-163	4.76019e-163	-1.76587e-163	-5.4609e-163	4.85455e-163	-6.39375e-163	9.91177e-163	3.03627e-163	-1.287e-162	5.50986e-163	3.62714e-163	2.14633e-164	-3.92322e-163	7.70853e-164	-9.58658e-163	0
1.38761e-162	2.82024e-163	1.15523e-162	-1.25366e-162	-1.12997e-162	8.95178e-163	-3.96665e-164	-2.35952e-163	-3.08853e-163	-2.8419e-163	1.27112e-163	5.99361e-163	-3.58449e-163	-6.93782e-163	-6.67664e-163	8.85978e-163	4.76019e-163	-1.76587e-163	-5.4609e-163	4.85455e-163	-6.39375e-163	9.91177e-163	3.03627e-163	-1.287e-162	5.50986e-163	3.62714e-163	2.14633e-164	-3.92322e-163	7.70853e-164	-9.58658e-163	0
1.38761e-162	2.82024e-163	1.15523e-162	-1.25366e-162	-1.12997e-162	8.95178e-163	-3.96665e-164	-2.35952e-163	-3.08853e-163	-2.8419e-163	1.27112e-163	5.99361e-163	-3.58449e-163	-6.93782e-163	-6.67664e-163	8.85978e-163	4.76019e-163	-1.76587e-163	-5.4609e-163	4.85455e-163	-6.39375e-163	9.91177e-163	3.03627e-163	-1.287e-162	5.50986e-163	3.62714e-163	2.14633e-164	-3.92322e-163	7.70853e-164	-9.58658e-163	0
1.38761e-162	2.82024e-163	1.15523e-162	-1.25366e-162	-1.12997e-162	8.95178e-163	-3.96665e-164	-2.35952e-163	-3.08853e-163	-2.8419e-163	1.27112e-163	5.99361e-163	-3.58449e-163	-6.93782e-163	-6.67664e-163	8.85978e-163	4.76019e-163	-1.76587e-163	-5.4609e-163	4.85455e-163	-6.39375e-163	9.91177e-163	3.03627e-163	-1.287e-162	5.50986e-163	3.62714e-163	2.14633e-164	-3.92322e-163	7.70853e-164	-9.58658e-163	0
1.38761e-162	2.82024e-163	1.15523e-162	-1.25366e-162	-1.12997e-162	8.95178e-163	-3.96665e-164	-2.35952e-163	-3.08853e-163	-2.8419e-163	1.27112e-163	5.99361e-163	-3.58449e-163	-6.93782e-163	-6.67664e-163	8.85978e-163	4.76019e-163	-1.76587e-163	-5.4609e-163	4.85455e-163	-6.39375e-163	9.91177e-163	3.03627e-163	-1.287e-162	5.50986e-163	3.62714e-163	2.14633e-164	-3.92322e-163	7.70853e-164	-9.58658e-163	0
1.38761e-162	2.82024e-163	1.15523e-162	-1.25366e-162	-1.12997e-162	8.95178e-163	-3.96665e-164	-2.35952e-163	-3.08853e-163	-2.8419e-163	1.27112e-163	5.99361e-163	-3.58449e-163	-6.93782e-163	-6.67664e-163	8.85978e-163	4.76019e-163	-1.76587e-163	-5.4609e-163	4.85455e-163	-6.39375e-163	9.91177e-163	3.03627e-163	-1.287e-162	5.50986e-163	3.62714e-163	2.14633e-164	-3.92322e-163	7.70853e-164	-9.58658e-163	0
1.38761e-162	2.82024e-163	1.15523e-162	-1.25366e-162	-1.12997e-162	8.95178e-163	-3.96665e-164	-2.35952e-163	-3.08853e-163	-2.8419e-163	1.27112e-163	5.99361e-163	-3.58449e-163	-6.93782e-163	-6.67664e-163	8.85978e-163	4.76019e-163	-1.76587e-163	-5.4609e-163	4.85455e-163	-6.39375e-163	9.91177e-163	3.03627e-163	-1.287e-162	5.50986e-163	3.62714e-163	2.14633e-164	-3.92322e-163	7.70853e-164	-9.58658e-163	0
1.38761e-162	2.82024e-163	1.15523e-162	-1.25366e-162	-1.12997e-162	8.95178e-163	-3.96665e-164	-2.35952e-163	-3.08853e-163	-2.8419e-163	1.27112e-163	5.99361e-163	-3.58449e-163	-6.93782e-163	-6.67664e-163	8.85978e-163	4.76019e-163	-1.76587e-163	-5.4609e-163	4.85455e-163	-6.39375e-163	9.91177e-163	3.03627e-163	-1.287e-162	5.50986e-163	3.62714e-163	2.14633e-164	-3.92322e-163	7.70853e-164	-9.58658e-163	0
1.38761e-162	2.82024e-163	1.15523e-162	-1.25366e-162	-1.12997e-162	8.95178e-163	-3.96665e-164	-2.35952e-163	-3.08853e-163	-2.8419e-163	1.27112e-163	5.99361e-163	-3.58449e-163	-6.93782e-163	-6.67664e-163	8.85978e-163	4.76019e-163	-1.76587e-163	-5.4609e-163	4.85455e-163	-6.39375e-163	9.91177e-163	3.03627e-163	-1.287e-162	5.50986e-163	3.62714e-163	2.14633e-164	-3.92322e-163	7.70853e-164	-9.58658e-163	0
1.38761e-162	2.82024e-163	1.15523e-162	-1.25366e-162	-1.12997e-162	8.95178e-163	-3.96665e-164	-2.35952e-163	-3.08853e-163	-2.8419e-163	1.27112e-163	5.99361e-163	-3.58449e-163	-6.93782e-163	-6.67664e-163	8.85978e-163	4.76019e-163	-1.76587e-163	-5.4609e-163	4.85455e-163	-6.39375e-163	9.91177e-163	3.03627e-163	-1.287e-162	5.50986e-163	3.62714e-163	2.14633e-164	-3.92322e-163	7.70853e-164	-9.58658e-163	0
1.38761e-162	2.82024e-163	1.15523e-162	-1.25366e-162	-1.12997e-162	8.95178e-163	-3.96665e-164	-2.35952e-163	-3.08853e-163	-2.8419e-163	1.27112e-163	5.99361e-163	-3.58449e-163	-6.93782e-163	-6.67664e-163	8.85978e-163	4.76019e-163	-1.76587e-163	-5.4609e-163	4.85455e-163	-6.39375e-163	9.91177e-163	3.03627e-163	-1.287e-162	5.50986e-163	3.62714e-163	2.14633e-164	-3.92322e-163	7.70853e-164	-9.58658e-163	0
1.38761e-162	2.82024e-163	1.15523e-162	-1.25366e-162	-1.12997e-162	8.95178e-163	-3.96665e-164	-2.35952e-163	-3.08853e-163	-2.8419e-163	1.27112e-163	5.99361e-163	-3.58449e-163	-6.93782e-163	-6.67664e-163	8.85978e-163	4.76019e-163	-1.76587e-163	-5.4609e-163	4.85455e-163	-6.39375e-163	9.91177e-163	3.03627e-163	-1.287e-162	5.50986e-163	3.62714e-163	2.14633e-164	-3.92322e-163	7.70853e-164	-9.58658e-163	0
1.38761e-162	2.82024e-163	1.15523e-162	-1.25366e-162	-1.12997e-162	8.95178e-163	-3.96665e-164	-2.35952e-163	-3.08853e-163	-2.8419e-163	1.27112e-163	5.99361e-163	-3.58449e-163	-6.93782e-163	-6.67664e-163	8.85978e-163	4.76019e-163	-1.76587e-163	-5.4609e-163	4.85455e-163	-6.39375e-163	9.91177e-163	3.03627e-163	-1.287e-162	5.50986e-163	3.62714e-163	2.14633e-164	-3.92322e-163	7.70853e-164	-9.58658e-163	0
1.38761e-162	2.82024e-163	1.15523e-162	-1.25366e-162	-1.12997e-162	8.95178e-163	-3.96665e-164	-2.35952e-163	-3.08853e-163	-2.8419e-163	1.27112e-163	5.99361e-163	-3.58449e-163	-6.93782e-163	-6.67664e-163	8.85978e-163	4.76019e-163	-1.76587e-163	-5.4609e-163	4.85455e-163	-6.39375e-163	9.91177e-163	3.03627e-163	-1.287e-162	5.50986e-163	3.62714e-163	2.14633e-164	-3.92322e-163	7.70853e-164	-9.58658e-163	0
1.38761e-162	2.82024e-163	1.15523e-162	-1.25366e-162	-1.12997e-162	8.95178e-163	-3.96665e-164	-2.35952e-163	-3.08853e-163	-2.8419e-163	1.27112e-163	5.99361e-163	-3.58449e-163	-6.93782e-163	-6.67664e-163	8.85978e-163	4.76019e-163	-1.76587e-163	-5.4609e-163	4.85455e-163	-6.39375e-163	9.91177e-163	3.03627e-163	-1.287e-162	5.50986e-163	3.62714e-163	2.14633e-164	-3.92322e-163	7.70853e-164	-9.58658e-163	0
1.38761e-162	2.82024e-163	1.15523e-162	-1.25366e-162	-1.12997e-162	8.95178e-163	-3.96665e-164	-2.35952e-163	-3.08853e-163	-2.8419e-163	1.27112e-163	5.99361e-163	-3.58449e-163	-6.93782e-163	-6.67664e-163	8.85978e-163	4.76019e-163	-1.76587e-163	-5.4609e-163	4.85455e-163	-6.39375e-163	9.91177e-163	3.03627e-163	-1.287e-162	5.50986e-163	3.62714e-163	2.14633e-164	-3.92322e-163	7.70853e-164	-9.58658e-163	0
1.38761e-162	2.82024e-163	1.15523e-162	-1.25366e-162	-1.12997e-162	8.95178e-163	-3.96665e-164	-2.35952e-163	-3.08853e-163	-2.8419e-163	1.27112e-163	5.99361e-163	-3.58449e-163	-6.93782e-163	-6.67664e-163	8.85978e-163	4.76019e-163	-1.76587e-163	-5.4609e-163	4.85455e-163	-6.39375e-163	9.91177e-163	3.03627e-163	-1.287e-162	5.50986e-163	3.62714e-163	2.14633e-164	-3.92322e-163	7.70853e-164	-9.58658e-163	0
1.38761e-162	2.82024e-163	1.15523e-162	-1.25366e-162	-1.12997e-162	8.95178e-163	-3.96665e-164	-2.35952e-163	-3.08853e-163	-2.8419e-163	1.27112e-163	5.99361e-163	-3.58449e-163	-6.93782e-163	-6.67664e-163	8.85978e-163	4.76019e-163	-1.76587e-163	-5.4609e-163	4.85455e-163	-6.39375e-163	9.91177e-163	3.03627e-163	-1.287e-162	5.50986e-163	3.62714e-163	2.14633e-164	-3.92322e-163	7.70853e-164	-9.58658e-163	0
1.38761e-162	2.82024e-163	1.15523e-162	-1.25366e-162	-1.12997e-162	8.95178e-163	-3.96665e-164	-2.35952e-163	-3.08853e-163	-2.8419e-163	1.27112e-163	5.99361e-163	-3.58449e-163	-6.93782e-163	-6.67664e-163	8.85978e-163	4.76019e-163	-1.76587e-163	-5.4609e-163	4.85455e-163	-6.39375e-163	9.91177e-163	3.03627e-163	-1.287e-162	5.50986e-163	3.62714e-163	2.14633e-164	-3.92322e-163	7.70853e-164	-9.58658e-163	0
1.38761e-162	2.82024e-163	1.15523e-162	-1.25366e-162	-1.12997e-162	8.95178e-163	-3.96665e-164	-2.35952e-163	-3.08853e-163	-2.8419e-163	1.27112e-163	5.99361e-163	-3.58449e-163	-6.93782e-163	-6.67664e-163	8.85978e-163	4.76019e-163	-1.76587e-163	-5.4609e-163	4.85455e-163	-6.39375e-163	9.91177e-163	3.03627e-163	-1.287e-162	5.50986e-163	3.62714e-163	2.14633e-164	-3.92322e-163	7.70853e-164	-9.58658e-163	0
1.38761e-162	2.82024e-163	1.15523e-162	-1.25366e-162	-1.12997e-162	8.95178e-163	-3.96665e-164	-2.35952e-163	-3.08853e-163	-2.8419e-163	1.27112e-163	5.99361e-163	-3.58449e-163	-6.93782e-163	-6.67664e-163	8.85978e-163	4.76019e-163	-1.76587e-163	-5.4609e-163	4.85455e-163	-6.39375e-163	9.91177e-163	3.03627e-163	-1.287e-162	5.50986e-163	3.62714e-163	2.14633e-164	-3.92322e-163	7.70853e-164	-9.58658e-163	0
1.38761e-162	2.82024e-163	1.15523e-162	-1.25366e-162	-1.12997e-162	8.95178e-163	-3.96665e-164	-2.35952e-163	-3.08853e-163	-2.8419e-163	1.27112e-163	5.99361e-163	-3.58449e-163	-6.93782e-163	-6.67664e-163	8.85978e-163	4.76019e-163	-1.76587e-163	-5.4609e-163	4.85455e-163	-6.39375e-163	9.91177e-163	3.03627e-163	-1.287e-162	5.50986e-163	3.62714e-163	2.14633e-164	-3.92322e-163	7.70853e-164	-9.58658e-163	0
1.38761e-162	2.82024e-163	1.15523e-162	-1.25366e-162	-1.12997e-162	8.95178e-163	-3.96665e-164	-2.35952e-163	-3.08853e-163	-2.8419e-163	1.27112e-163	5.99361e-163	-3.58449e-163	-6.93782e-163	-6.67664e-163	8.85978e-163	4.76019e-163	-1.76587e-163	-5.4609e-163	4.85455e-163	-6.39375e-163	9.91177e-163	3.03627e-163	-1.287e-162	5.50986e-163	3.62714e-163	2.14633e-164	-3.92322e-163	7.70853e-164	-9.58658e-163	0
1.38761e-162	2.82024e-163	1.15523e-162	-1.25366e-162	-1.12997e-162	8.95178e-163	-3.96665e-164	-2.35952e-163	-3.08853e-163	-2.8419e-163	1.27112e-163	5.99361e-163	-3.58449e-163	-6.93782e-163	-6.67664e-163	8.85978e-163	4.76019e-163	-1.76587e-163	-5.4609e-163	4.85455e-163	-6.39375e-163	9.91177e-163	3.03627e-163	-1.287e-162	5.50986e-163	3.62714e-163	2.14633e-164	-3.92322e-163	7.70853e-164	-9.58658e-163	0
1.38761e-162	2.82024e-163	1.15523e-162	-1.25366e-162	-1.12997e-162	8.95178e-163	-3.96665e-164	-2.35952e-163	-3.08853e-163	-2.8419e-163	1.27112e-163	5.99361e-163	-3.58449e-163	-6.93782e-163	-6.67664e-163	8.85978e-163	4.76019e-163	-1.76587e-163	-5.4609e-163	4.85455e-163	-6.39375e-163	9.91177e-163	3.03627e-163	-1.287e-162	5.50986e-163	3.62714e-163	2.14633e-164	-3.92322e-163	7.70853e-164	-9.58658e-163	0
1.38761e-162	2.82024e-163	1.15523e-162	-1.25366e-162	-1.12997e-162	8.95178e-163	-3.96665e-164	-2.35952e-163	-3.08853e-163	-2.8419e-163	1.27112e-163	5.99361e-163	-3.58449e-163	-6.93782e-163	-6.67664e-163	8.85978e-163	4.76019e-163	-1.76587e-163	-5.4609e-163	4.85455e-163	-6.39375e-163	9.91177e-163	3.03627e-163	-1.287e-162	5.50986e-163	3.62714e-163	2.14633e-164	-3.92322e-163	7.70853e-164	-9.58658e-163	0
1.38761e-162	2.82024e-163	1.15523e-162	-1.25366e-162	-1.12997e-162	8.95178e-163	-3.96665e-164	-2.35952e-163	-3.08853e-163	-2.8419e-163	1.27112e-163	5.99361e-163	-3.58449e-163	-6.93782e-163	-6.67664e-163	8.85978e-163	4.76019e-163	-1.76587e-163	-5.4609e-163	4.85455e-163	-6.39375e-163	9.91177e-163	3.03627e-163	-1.287e-162	5.50986e-163	3.62714e-163	2.14633e-164	-3.92322e-163	7.70853e-164	-9.58658e-163	0
1.38761e-162	2.82024e-163	1.15523e-162	-1.25366e-162	-1.12997e-162	8.95178e-163	-3.96665e-164	-2.35952e-163	-3.08853e-163	-2.8419e-163	1.27112e-163	5.99361e-163	-3.58449e-163	-6.93782e-163	-6.67664e-163	8.85978e-163	4.76019e-163	-1.76587e-163	-5.4609e-163	4.85455e-163	-6.39375e-163	9.91177e-163	3.03627e-163	-1.287e-162	5.50986e-163	3.62714e-163	2.14633e-164	-3.92322e-163	7.70853e-164	-9.58658e-163	0
1.38761e-162	2.82024e-163	1.15523e-162	-1.25366e-162	-1.12997e-162	8.95178e-163	-3.96665e-164	-2.35952e-163	-3.08853e-163	-2.8419e-163	1.27112e-163	5.99361e-163	-3.58449e-163	-6.93782e-163	-6.67664e-163	8.85978e-163	4.76019e-163	-1.76587e-163	-5.4609e-163	4.85455e-163	-6.39375e-163	9.91177e-163	3.03627e-163	-1.287e-162	5.50986e-163	3.62714e-163	2.14633e-164	-3.92322e-163	7.70853e-164	-9.58658e-163	0
1.38761e-162	2.82024e-163	1.15523e-162	-1.25366e-162	-1.12997e-162	8.95178e-163	-3.96665e-164	-2.35952e-163	-3.08853e-163	-2.8419e-163	1.27112e-163	5.99361e-163	-3.58449e-163	-6.93782e-163	-6.67664e-163	8.85978e-163	4.76019e-163	-1.76587e-163	-5.4609e-163	4.85455e-163	-6.39375e-163	9.91177e-163	3.03627e-163	-1.287e-162	5.50986e-163	3.62714e-163	2.14633e-164	-3.92322e-163	7.70853e-164	-9.58658e-163	0
1.38761e-162	2.82024e-163	1.15523e-162	-1.25366e-162	-1.12997e-162	8.95178e-163	-3.96665e-164	-2.35952e-163	-3.08853e-163	-2.8419e-163	1.27112e-163	5.99361e-163	-3.58449e-163	-6.93782e-163	-6.67664e-163	8.85978e-163	4.76019e-163	-1.76587e-163	-5.4609e-163	4.85455e-163	-6.39375e-163	9.91177e-163	3.03627e-163	-1.287e-162	5.50986e-163	3.62714e-163	2.14633e-164	-3.92322e-163	7.70853e-164	-9.58658e-163	0
1.38761e-162	2.82024e-163	1.15523e-162	-1.25366e-162	-1.12997e-162	8.95178e-163	-3.96665e-164	-2.35952e-163	-3.08853e-163	-2.8419e-163	1.27112e-163	5.99361e-163	-3.58449e-163	-6.93782e-163	-6.67664e-163	8.85978e-163	4.76019e-163	-1.76587e-163	-5.4609e-163	4.85455e-163	-6.39375e-163	9.91177e-163	3.03627e-163	-1.287e-162	5.50986e-163	3.62714e-163	2.14633e-164	-3.92322e-163	7.70853e-164	-9.58658e-163	0
1.38761e-162	2.82024e-163	1.15523e-162	-1.25366e-162	-1.12997e-162	8.95178e-163	-3.96665e-164	-2.35952e-163	-3.08853e-163	-2.8419e-163	1.27112e-163	5.99361e-163	-3.58449e-163	-6.93782e-163	-6.67664e-163	8.85978e-163	4.76019e-163	-1.76587e-163	-5.4609e-163	4.85455e-163	-6.39375e-163	9.91177e-163	3.03627e-163	-1.287e-162	5.50986e-163	3.62714e-163	2.14633e-164	-3.92322e-163	7.70853e-164	-9.58658e-163	0
1.38761e-162	2.82024e-163	1.15523e-162	-1.25366e-162	-1.12997e-162	8.95178e-163	-3.96665e-164	-2.35952e-163	-3.08853e-163	-2.8419e-163	1.27112e-163	5.99361e-163	-3.58449e-163	-6.93782e-163	-6.67664e-163	8.85978e-163	4.76019e-163	-1.76587e-163	-5.4609e-163	4.85455e-163	-6.39375e-163	9.91177e-163	3.03627e-163	-1.287e-162	5.50986e-163	3.62714e-163	2.14633e-164	-3.92322e-163	7.70853e-164	-9.58658e-163	0
1.38761e-162	2.82024e-163	1.15523e-162	-1.25366e-162	-1.12997e-162	8.95178e-163	-3.96665e-164	-2.35952e-163	-3.08853e-163	-2.8419e-163	1.27112e-163	5.99361e-163	-3.58449e-163	-6.93782e-163	-6.67664e-163	8.85978e-163	4.76019e-163	-1.76587e-163	-5.4609e-163	4.85455e-163	-6.39375e-163	9.91177e-163	3.03627e-163	-1.287e-162	5.50986e-163	3.62714e-163	2.14633e-164	-3.92322e-163	7.70853e-164	-9.58658e-163	0
1.38761e-162	2.82024e-163	1.15523e-162	-1.25366e-162	-1.12997e-162	8.95178e-163	-3.96665e-164	-2.35952e-163	-3.08853e-163	-2.8419e-163	1.27112e-163	5.99361e-163	-3.58449e-163	-6.93782e-163	-6.67664e-163	8.85978e-163	4.76019e-163	-1.76587e-163	-5.4609e-163	4.85455e-163	-6.39375e-163	9.91177e-163	3.03627e-163	-1.287e-162	5.50986e-163	3.62714e-163	2.14633e-164	-3.92322e-163	7.70853e-164	-9.58658e-163	0
1.38761e-162	2.82024e-163	1.15523e-162	-1.25366e-162	-1.12997e-162	8.95178e-163	-3.96665e-164	-2.35952e-163	-3.08853e-163	-2.8419e-163	1.27112e-163	5.99361e-163	-3.58449e-163	-6.93782e-163	-6.67664e-163	8.85978e-163	4.76019e-163	-1.76587e-163	-5.4609e-163	4.85455e-163	-6.39375e-163	9.91177e-163	3.03627e-163	-1.287e-162	5.50986e-163	3.62714e-163	2.14633e-164	-3.92322e-163	7.70853e-164	-9.58658e-163	0
1.38761e-162	2.82024e-163	1.15523e-162	-1.25366e-162	-1.12997e-162	8.95178e-163	-3.96665e-164	-2.35952e-163	-3.08853e-163	-2.8419e-163	1.27112e-163	5.99361e-163	-3.58449e-163	-6.93782e-163	-6.67664e-163	8.85978e-163	4.76019e-163	-1.76587e-163	-5.4609e-163	4.85455e-163	-6.39375e-163	9.91177e-163	3.03627e-163	-1.287e-162	5.50986e-163	3.62714e-163	2.14633e-164	-3.92322e-163	7.70853e-164	-9.58658e-163	0
1.38761e-162	2.82024e-163	1.15523e-162	-1.25366e-162	-1.12997e-162	8.95178e-163	-3.96665e-164	-2.35952e-163	-3.08853e-163	-2.8419e-163	1.27112e-163	5.99361e-163	-3.58449e-163	-6.93782e-163	-6.67664e-163	8.85978e-163	4.76019e-163	-1.76587e-163	-5.4609e-163	4.85455e-163	-6.39375e-163	9.91177e-163	3.03627e-163	-1.287e-162	5.50986e-163	3.62714e-163	2.14633e-164	-3.92322e-163	7.70853e-164	-9.58658e-163	0
1.38761e-162	2.82024e-163	1.15523e-162	-1.25366e-162	-1.12997e-162	8.95178e-163	-3.96665e-164	-2.35952e-163	-3.08853e-163	-2.8419e-163	1.27112e-163	5.99361e-163	-3.58449e-163	-6.93782e-163	-6.67664e-163	8.85978e-163	4.76019e-163	-1.76587e-163	-5.4609e-163	4.85455e-163	-6.39375e-163	9.91177e-163	3.03627e-163	-1.287e-162	5.50986e-163	3.62714e-163	2.14633e-164	-3.92322e-163	7.70853e-164	-9.58658e-163	0
1.38761e-162	2.82024e-163	1.15523e-162	-1.25366e-162	-1.12997e-162	8.95178e-163	-3.96665e-164	-2.35952e-163	-3.08853e-163	-2.8419e-163	1.27112e-163	5.99361e-163	-3.58449e-163	-6.93782e-163	-6.67664e-163	8.85978e-163	4.76019e-163	-1.76587e-163	-5.4609e-163	4.85455e-163	-6.39375e-163	9.91177e-163	3.03627e-163	-1.287e-162	5.50986e-163	3.62714e-163	2.14633e-164	-3.92322e-163	7.70853e-164	-9.58658e-163	0
1.38761e-162	2.82024e-163	1.15523e-162	-1.25366e-162	-1.12997e-162	8.95178e-163	-3.96665e-164	-2.35952e-163	-3.08853e-163	-2.8419e-163	1.27112e-163	5.99361e-163	-3.58449e-163	-6.93782e-163	-6.67664e-163	8.85978e-163	4.76019e-163	-1.76587e-163	-5.4609e-163	4.85455e-163	-6.39375e-163	9.91177e-163	3.03627e-163	-1.287e-162	5.50986e-163	3.62714e-163	2.14633e-164	-3.92322e-163	7.70853e-164	-9.58658e-163	0
1.38761e-162	2.82024e-163	1.15523e-162	-1.25366e-162	-1.12997e-162	8.95178e-163	-3.96665e-164	-2.35952e-163	-3.08853e-163	-2.8419e-163	1.27112e-163	5.99361e-163	-3.58449e-163	-6.93782e-163	-6.67664e-163	8.85978e-163	4.76019e-163	-1.76587e-163	-5.4609e-163	4.85455e-163	-6.39375e-163	9.91177e-163	3.03627e-163	-1.287e-162	5.50986e-163	3.62714e-163	2.14633e-164	-3.92322e-163	7.70853e-164	-9.58658e-163	0
1.38761e-162	2.82024e-163	1.15523e-162	-1.25366e-162	-1.12997e-162	8.95178e-163	-3.96665e-164	-2.35952e-163	-3.08853e-163	-2.8419e-163	1.27112e-163	5.99361e-163	-3.58449e-163	-6.93782e-163	-6.67664e-163	8.85978e-163	4.76019e-163	-1.76587e-163	-5.4609e-163	4.85455e-163	-6.39375e-163	9.91177e-163	3.03627e-163	-1.287e-162	5.50986e-163	3.62714e-163	2.14633e-164	-3.92322e-163	7.70853e-164	-9.58658e-163	0
1.38761e-162	2.82024e-163	1.15523e-162	-1.25366e-162	-1.12997e-162	8.95178e-163	-3.96665e-164	-2.35952e-163	-3.08853e-163	-2.8419e-163	1.27112e-163	5.99361e-163	-3.58449e-163	-6.93782e-163	-6.67664e-163	8.85978e-163	4.76019e-163	-1.76587e-163	-5.4609e-163	4.85455e-163	-6.39375e-163	9.91177e-163	3.03627e-163	-1.287e-162	5.50986e-163	3.62714e-163	2.14633e-164	-3.92322e-163	7.70853e-164	-9.58658e-163	0
1.38761e-162	2.82024e-163	1.15523e-162	-1.25366e-162	-1.12997e-162	8.95178e-163	-3.96665e-164	-2.35952e-163	-3.08853e-163	-2.8419e-163	1.27112e-163	5.99361e-163	-3.58449e-163	-6.93782e-163	-6.67664e-163	8.85978e-163	4.76019e-163	-1.76587e-163	-5.4609e-163	4.85455e-163	-6.39375e-163	9.91177e-163	3.03627e-163	-1.287e-162	5.50986e-163	3.62714e-163	2.14633e-164	-3.92322e-163	7.70853e-164	-9.58658e-163	0
1.38761e-162	2.82024e-163	1.15523e-162	-1.25366e-162	-1.12997e-162	8.95178e-163	-3.96665e-164	-2.35952e-163	-3.08853e-163	-2.8419e-163	1.27112e-163	5.99361e-163	-3.58449e-163	-6.93782e-163	-6.67664e-163	8.85978e-163	4.76019e-163	-1.76587e-163	-5.4609e-163	4.85455e-163	-6.39375e-163	9.91177e-163	3.03627e-163	-1.287e-162	5.50986e-163	3.62714e-163	2.14633e-164	-3.92322e-163	7.70853e-164	-9.58658e-163	0
1.38761e-162	2.82024e-163	1.15523e-162	-1.25366e-162	-1.12997e-162	8.95178e-163	-3.96665e-164	-2.35952e-163	-3.08853e-163	-2.8419e-163	1.27112e-163	5.99361e-163	-3.58449e-163	-6.93782e-163	-6.67664e-163	8.85978e-163	4.76019e-163	-1.76587e-163	-5.4609e-163	4.85455e-163	-6.39375e-163	9.91177e-163	3.03627e-163	-1.287e-162	5.50986e-163	3.62714e-163	2.14633e-164	-3.92322e-163	7.70853e-164	-9.58658e-163	0
1.38761e-162	2.82024e-163	1.15523e-162	-1.25366e-162	-1.12997e-162	8.95178e-163	-3.96665e-164	-2.35952e-163	-3.08853e-163	-2.8419e-163	1.27112e-163	5.99361e-163	-3.58449e-163	-6.93782e-163	-6.67664e-163	8.85978e-163	4.76019e-163	-1.76587e-163	-5.4609e-163	4.85455e-163	-6.39375e-163	9.91177e-163	3.03627e-163	-1.287e-162	5.50986e-163	3.62714e-163	2.14633e-164	-3.92322e-163	7.70853e-164	-9.58658e-163	0
1.38761e-162	2.82024e-163	1.15523e-162	-1.25366e-162	-1.12997e-162	8.95178e-163	-3.96665e-164	-2.35952e-163	-3.08853e-163	-2.8419e-163	1.27112e-163	5.99361e-163	-3.58449e-163	-6.93782e-163	-6.67664e-163	8.85978e-163	4.76019e-163	-1.76587e-163	-5.4609e-163	4.85455e-163	-6.39375e-163	9.91177e-163	3.03627e-163	-1.287e-162	5.50986e-163	3.62714e-163	2.14633e-164	-3.92322e-163	7.70853e-164	-9.58658e-163	0
1.38761e-162	2.82024e-163	1.15523e-162	-1.25366e-162	-1.12997e-162	8.95178e-163	-3.96665e-164	-2.35952e-163	-3.08853e-163	-2.8419e-163	1.27112e-163	5.99361e-163	-3.58449e-163	-6.93782e-163	-6.67664e-163	8.85978e-163	4.76019e-163	-1.76587e-163	-5.4609e-163	4.85455e-163	-6.39375e-163	9.91177e-163	3.03627e-163	-1.287e-162	5.50986e-163	3.62714e-163	2.14633e-164	-3.92322e-163	7.70853e-164	-9.58658e-163	0
1.38761e-162	2.82024e-163	1.15523e-162	-1.25366e-162	-1.12997e-162	8.95178e-163	-3.96665e-164	-2.35952e-163	-3.08853e-163	-2.8419e-163	1.27112e-163	5.99361e-163	-3.58449e-163	-6.93782e-163	-6.67664e-163	8.85978e-163	4.76019e-163	-1.76587e-163	-5.4609e-163	4.85455e-163	-6.39375e-163	9.91177e-163	3.03627e-163	-1.287e-162	5.50986e-163	3.62714e-163	2.14633e-164	-3.92322e-163	7.70853e-164	-9.58658e-163	0
1.38761e-162	2.82024e-163	1.15523e-162	-1.25366e-162	-1.12997e-162	8.95178e-163	-3.96665e-164	-2.35952e-163	-3.08853e-163	-2.8419e-163	1.27112e-163	5.99361e-163	-3.58449e-163	-6.93782e-163	-6.67664e-163	8.85978e-163	4.76019e-163	-1.76587e-163	-5.4609e-163	4.85455e-163	-6.39375e-163	9.91177e-163	3.03627e-163	-1.287e-162	5.50986e-163	3.62714e-163	2.14633e-164	-3.92322e-163	7.70853e-164	-9.58658e-163	0
1.38761e-162	2.82024e-163	1.15523e-162	-1.25366e-162	-1.12997e-162	8.95178e-163	-3.96665e-164	-2.35952e-163	-3.08853e-163	-2.8419e-163	1.27112e-163	5.99361e-163	-3.58449e-163	-6.93782e-163	-6.67664e-163	8.85978e-163	4.76019e-163	-1.76587e-163	-5.4609e-163	4.85455e-163	-6.39375e-163	9.91177e-163	3.03627e-163	-1.287e-162	5.50986e-163	3.62714e-163	2.14633e-164	-3.92322e-163	7.70853e-164	-9.58658e-163	0
1.38761e-162	2.82024e-163	1.15523e-162	-1.25366e-162	-1.12997e-162	8.95178e-163	-3.96665e-164	-2.35952e-163	-3.08853e-163	-2.8419e-163	1.27112e-163	5.99361e-163	-3.58449e-163	-6.93782e-163	-6.67664e-163	8.85978e-163	4.76019e-163	-1.76587e-163	-5.4609e-163	4.85455e-163	-6.39375e-163	9.91177e-163	3.03627e-163	-1.287e-162	5.50986e-163	3.62714e-163	2.14633e-164	-3.92322e-163	7.70853e-164	-9.58658e-163	0
1.38761e-162	2.82024e-163	1.15523e-162	-1.25366e-162	-1.12997e-162	8.95178e-163	-3.96665e-164	-2.35952e-163	-3.08853e-163	-2.8419e-163	1.27112e-163	5.99361e-163	-3.58449e-163	-6.93782e-163	-6.67664e-163	8.85978e-163	4.76019e-163	-1.76587e-163	-5.4609e-163	4.85455e-163	-6.39375e-163	9.91177e-163	3.03627e-163	-1.287e-162	5.50986e-163	3.62714e-163	2.14633e-164	-3.92322e-163	7.70853e-164	-9.58658e-163	0
1.38761e-162	2.82024e-163	1.15523e-162	-1.25366e-162	-1.12997e-162	8.95178e-163	-3.96665e-164	-2.35952e-163	-3.08853e-163	-2.8419e-163	1.27112e-163	5.99361e-163	-3.58449e-163	-6.93782e-163	-6.67664e-163	8.85978e-163	4.76019e-163	-1.76587e-163	-5.4609e-163	4.85455e-163	-6.39375e-163	9.91177e-163	3.03627e-163	-1.287e-162	5.50986e-163	3.62714e-163	2.14633e-164	-3.92322e-163	7.70853e-164	-9.58658e-163	0
1.38761e-162	2.82024e-163	1.15523e-162	-1.25366e-162	-1.12997e-162	8.95178e-163	-3.96665e-164	-2.35952e-163	-3.08853e-163	-2.8419e-163	1.27112e-163	5.99361e-163	-3.58449e-163	-6.93782e-163	-6.67664e-163	8.85978e-163	4.76019e-163	-1.76587e-163	-5.4609e-163	4.85455e-163	-6.39375e-163	9.91177e-163	3.03627e-163	-1.287e-162	5.50986e-163	3.62714e-163	2.14633e-164	-3.92322e-163	7.70853e-164	-9.58658e-163	0
1.38761e-162	2.82024e-163	1.15523e-162	-1.25366e-162	-1.12997e-162	8.95178e-163	-3.96665e-164	-2.35952e-163	-3.08853e-163	-2.8419e-163	1.27112e-163	5.99361e-163	-3.58449e-163	-6.93782e-163	-6.67664e-163	8.85978e-163	4.76019e-163	-1.76587e-163	-5.4609e-163	4.85455e-163	-6.39375e-163	9.91177e-163	3.03627e-163	-1.287e-162	5.50986e-163	3.62714e-163	2.14633e-164	-3.92322e-163	7.70853e-164	-9.58658e-163	0
1.38761e-162	2.82024e-163	1.15523e-162	-1.25366e-162	-1.12997e-162	8.95178e-163	-3.96665e-164	-2.35952e-163	-3.08853e-163	-2.8419e-163	1.27112e-163	5.99361e-163	-3.58449e-163	-6.93782e-163	-6.67664e-163	8.85978e-163	4.76019e-163	-1.76587e-163	-5.4609e-163	4.85455e-163	-6.39375e-163	9.91177e-163	3.03627e-163	-1.287e-162	5.50986e-163	3.62714e-163	2.14633e-164	-3.92322e-163	7.70853e-164	-9.58658e-163	0
1.38761e-162	2.82024e-163	1.15523e-162	-1.25366e-162	-1.12997e-162	8.95178e-163	-3.96665e-164	-2.35952e-163	-3.08853e-163	-2.8419e-163	1.27112e-163	5.99361e-163	-3.58449e-163	-6.93782e-163	-6.67664e-163	8.85978e-163	4.76019e-163	-1.76587e-163	-5.4609e-163	4.85455e-163	-6.39375e-163	9.91177e-163	3.03627e-163	-1.287e-162	5.50986e-163	3.62714e-163	2.14633e-164	-3.92322e-163	7.70853e-164	-9.58658e-163	0
1.38761e-162	2.82024e-163	1.15523e-162	-1.25366e-162	-1.12997e-162	8.95178e-163	-3.96665e-164	-2.35952e-163	-3.08853e-163	-2.8419e-163	1.27112e-163	5.99361e-163	-3.58449e-163	-6.93782e-163	-6.67664e-163	8.85978e-163	4.76019e-163	-1.76587e-163	-5.4609e-163	4.85455e-163	-6.39375e-163	9.91177e-163	3.03627e-163	-1.287e-162	5.50986e-163	3.62714e-163	2.14633e-164	-3.92322e-163	7.70853e-164	-9.58658e-163	0
1.38761e-162	2.82024e-163	1.15523e-162	-1.25366e-162	-1.12997e-162	8.95178e-163	-3.96665e-164	-2.35952e-163	-3.08853e-163	-2.8419e-163	1.27112e-163	5.99361e-163	-3.58449e-163	-6.93782e-163	-6.67664e-163	8.85978e-163	4.76019e-163	-1.76587e-163	-5.4609e-163	4.85455e-163	-6.39375e-163	9.91177e-163	3.03627e-163	-1.287e-162	5.50986e-163	3.62714e-163	2.14633e-164	-3.92322e-163	7.70853e-164	-9.58658e-163	0
1.38761e-162	2.82024e-163	1.15523e-162	-1.25366e-162	-1.12997e-162	8.95178e-163	-3.96665e-164	-2.35952e-163	-3.08853e-163	-2.8419e-163	1.27112e-163	5.99361e-163	-3.58449e-163	-6.93782e-163	-6.67664e-163	8.85978e-163	4.76019e-163	-1.76587e-163	-5.4609e-163	4.85455e-163	-6.39375e-163	9.91177e-163	3.03627e-163	-1.287e-162	5.50986e-163	3.62714e-163	2.14633e-164	-3.92322e-163	7.70853e-164	-9.58658e-163	0
1.38761e-162	2.82024e-163	1.15523e-162	-1.25366e-162	-1.12997e-162	8.95178e-163	-3.96665e-164	-2.35952e-163	-3.08853e-163	-2.8419e-163	1.27112e-163	5.99361e-163	-3.58449e-163	-6.93782e-163	-6.67664e-163	8.85978e-163	4.76019e-163	-1.76587e-163	-5.4609e-163	4.85455e-163	-6.39375e-163	9.91177e-163	3.03627e-163	-1.287e-162	5.50986e-163	3.62714e-163	2.14633e-164	-3.92322e-163	7.70853e-164	-9.58658e-163	0
1.38761e-162	2.82024e-163	1.15523e-162	-1.25366e-162	-1.12997e-162	8.95178e-163	-3.96665e-164	-2.35952e-163	-3.08853e-163	-2.8419e-163	1.27112e-163	5.99361e-163	-3.58449e-163	-6.93782e-163	-6.67664e-163	8.85978e-163	4.76019e-163	-1.76587e-163	-5.4609e-163	4.85455e-163	-6.39375e-163	9.91177e-163	3.03627e-163	-1.287e-162	5.50986e-163	3.62714e-163	2.14633e-164	-3.92322e-163	7.70853e-164	-9.58658e-163	0
1.38761e-162	2.82024e-163	1.15523e-162	-1.25366e-162	-1.12997e-162	8.95178e-163	-3.96665e-164	-2.35952e-163	-3.08853e-163	-2.8419e-163	1.27112e-163	5.99361e-163	-3.58449e-163	-6.93782e-163	-6.67664e-163	8.85978e-163	4.76019e-163	-1.76587e-163	-5.4609e-163	4.85455e-163	-6.39375e-163	9.91177e-163	3.03627e-163	-1.287e-162	5.50986e-163	3.62714e-163	2.14633e-164	-3.92322e-163	7.70853e-164	-9.58658e-163	0
1.38761e-162	2.82024e-163	1.15523e-162	-1.25366e-162	-1.12997e-162	8.95178e-163	-3.96665e-164	-2.35952e-163	-3.08853e-163	-2.8419e-163	1.27112e-163	5.99361e-163	-3.58449e-163	-6.93782e-163	-6.67664e-163	8.85978e-163	4.76019e-163	-1.76587e-163	-5.4609e-163	4.85455e-163	-6.39375e-163	9.91177e-163	3.03627e-163	-1.287e-162	5.50986e-163	3.62714e-163	2.14633e-164	-3.92322e-163	7.70853e-164	-9.58658e-163	0
1.38761e-162	2.82024e-163	1.15523e-162	-1.25366e-162	-1.12997e-162	8.95178e-163	-3.96665e-164	-2.35952e-163	-3.08853e-163	-2.8419e-163	1.27112e-163	5.99361e-163	-3.58449e-163	-6.93782e-163	-6.67664e-163	8.85978e-163	4.76019e-163	-1.76587e-163	-5.4609e-163	4.85455e-163	-6.39375e-163	9.91177e-163	3.03627e-163	-1.287e-162	5.50986e-163	3.62714e-163	2.14633e-164	-3.92322e-163	7.70853e-164	-9.58658e-163	0
1.38761e-162	2.82024e-163	1.15523e-162	-1.25366e-162	-1.12997e-162	8.95178e-163	-3.96665e-164	-2.35952e-163	-3.08853e-163	-2.8419e-163	1.27112e-163	5.99361e-163	-3.58449e-163	-6.93782e-163	-6.67664e-163	8.85978e-163	4.76019e-163	-1.76587e-163	-5.4609e-163	4.85455e-163	-6.39375e-163	9.91177e-163	3.03627e-163	-1.287e-162	5.50986e-163	3.62714e-163	2.14633e-164	-3.92322e-163	7.70853e-164	-9.58658e-163	0
1.38761e-162	2.82024e-163	1.15523e-162	-1.25366e-162	-1.12997e-162	8.95178e-163	-3.96665e-164	-2.35952e-163	-3.08853e-163	-2.8419e-163	1.27112e-163	5.99361e-163	-3.58449e-163	-6.93782e-163	-6.67664e-163	8.85978e-163	4.76019e-163	-1.76587e-163	-5.4609e-163	4.85455e-163	-6.39375e-163	9.91177e-163	3.03627e-163	-1.287e-162	5.50986e-163	3.62714e-163	2.14633e-164	-3.92322e-163	7.70853e-164	-9.58658e-163	0
1.38761e-162	2.82024e-163	1.15523e-162	-1.25366e-162	-1.12997e-162	8.95178e-163	-3.96665e-164	-2.35952e-163	-3.08853e-163	-2.8419e-163	1.27112e-163	5.99361e-163	-3.58449e-163	-6.93782e-163	-6.67664e-163	8.85978e-163	4.76019e-163	-1.76587e-163	-5.4609e-163	4.85455e-163	-6.39375e-163	9.91177e-163	3.03627e-163	-1.287e-162	5.50986e-163	3.62714e-163	2.14633e-164	-3.92322e-163	7.70853e-164	-9.58658e-163	0
1.38761e-162	2.82024e-163	1.15523e-162	-1.25366e-162	-1.12997e-162	8.95178e-163	-3.96665e-164	-2.35952e-163	-3.08853e-163	-2.8419e-163	1.27112e-163	5.99361e-163	-3.58449e-163	-6.93782e-163	-6.67664e-163	8.85978e-163	4.76019e-163	-1.76587e-163	-5.4609e-163	4.85455e-163	-6.39375e-163	9.91177e-163	3.03627e-163	-1.287e-162	5.50986e-163	3.62714e-163	2.14633e-164	-3.92322e-163	7.70853e-164	-9.58658e-163	0
1.38761e-162	2.82024e-163	1.15523e-162	-1.25366e-162	-1.12997e-162	8.95178e-163	-3.96665e-164	-2.35952e-163	-3.08853e-163	-2.8419e-163	1.27112e-163	5.99361e-163	-3.58449e-163	-6.93782e-163	-6.67664e-163	8.85978e-163	4.76019e-163	-1.76587e-163	-5.4609e-163	4.85455e-163	-6.39375e-163	9.91177e-163	3.03627e-163	-1.287e-162	5.50986e-163	3.62714e-163	2.14633e-164	-3.92322e-163	7.70853e-164	-9.58658e-163	0
1.38761e-162	2.82024e-163	1.15523e-162	-1.25366e-162	-1.12997e-162	8.95178e-163	-3.96665e-164	-2.35952e-163	-3.08853e-163	-2.8419e-163	1.27112e-163	5.99361e-163	-3.58449e-163	-6.93782e-163	-6.67664e-163	8.85978e-163	4.76019e-163	-1.76587e-163	-5.4609e-163	4.85455e-163	-6.39375e-163	9.91177e-163	3.03627e-163	-1.287e-162	5.50986e-163	3.62714e-163	2.14633e-164	-3.92322e-163	7.70853e-164	-9.58658e-163	0
1.38761e-162	2.82024e-163	1.15523e-162	-1.25366e-162	-1.12997e-162	8.95178e-163	-3.96665e-164	-2.35952e-163	-3.08853e-163	-2.8419e-163	1.27112e-163	5.99361e-163	-3.58449e-163	-6.93782e-163	-6.67664e-163	8.85978e-163	4.76019e-163	-1.76587e-163	-5.4609e-163	4.85455e-163	-6.39375e-163	9.91177e-163	3.03627e-163	-1.287e-162	5.50986e-163	3.62714e-163	2.14633e-164	-3.92322e-163	7.70853e-164	-9.58658e-163	0
1.38761e-162	2.82024e-163	1.15523e-162	-1.25366e-162	-1.12997e-162	8.95178e-163	-3.96665e-164	-2.35952e-163	-3.08853e-163	-2.8419e-163	1.27112e-163	5.99361e-163	-3.58449e-163	-6.93782e-163	-6.67664e-163	8.85978e-163	4.76019e-163	-1.76587e-163	-5.4609e-163	4.85455e-163	-6.39375e-163	9.91177e-163	3.03627e-163	-1.287e-162	5.50986e-163	3.62714e-163	2.14633e-164	-3.92322e-163	7.70853e-164	-9.58658e-163	0
1.38761e-162	2.82024e-163	1.15523e-162	-1.25366e-162	-1.12997e-162	8.95178e-163	-3.96665e-164	-2.35952e-163	-3.08853e-163	-2.8419e-163	1.27112e-163	5.99361e-163	-3.58449e-163	-6.93782e-163	-6.67664e-163	8.85978e-163	4.76019e-163	-1.76587e-163	-5.4609e-163	4.85455e-163	-6.39375e-163	9.91177e-163	3.03627e-163	-1.287e-162	5.50986e-163	3.62714e-163	2.14633e-164	-3.92322e-163	7.70853e-164	-9.58658e-163	0
1.38761e-162	2.82024e-163	1.15523e-162	-1.25366e-162	-1.12997e-162	8.95178e-163	-3.96665e-164	-2.35952e-163	-3.08853e-163	-2.8419e-163	1.27112e-163	5.99361e-163	-3.58449e-163	-6.93782e-163	-6.67664e-163	8.85978e-163	4.76019e-163	-1.76587e-163	-5.4609e-163	4.85455e-163	-6.39375e-163	9.91177e-163	3.03627e-163	-1.287e-162	5.50986e-163	3.62714e-163	2.14633e-164	-3.92322e-163	7.70853e-164	-9.58658e-163	0
1.38761e-162	2.82024e-163	1.15523e-162	-1.25366e-162	-1.12997e-162	8.95178e-163	-3.96665e-164	-2.35952e-163	-3.08853e-163	-2.8419e-163	1.27112e-163	5.99361e-163	-3.58449e-163	-6.93782e-163	-6.67664e-163	8.85978e-163	4.76019e-163	-1.76587e-163	-5.4609e-163	4.85455e-163	-6.39375e-163	9.91177e-163	3.03627e-163	-1.287e-162	5.50986e-163	3.62714e-163	2.14633e-164	-3.92322e-163	7.70853e-164	-9.58658e-163	0
1.38761e-162	2.82024e-163	1.15523e-162	-1.25366e-162	-1.12997e-162	8.95178e-163	-3.96665e-164	-2.35952e-163	-3.08853e-163	-2.8419e-163	1.27112e-163	5.99361e-163	-3.58449e-163	-6.93782e-163	-6.67664e-163	8.85978e-163	4.76019e-163	-1.76587e-163	-5.4609e-163	4.85455e-163	-6.39375e-163	9.91177e-163	3.03627e-163	-1.287e-162	5.50986e-163	3.62714e-163	2.14633e-164	-3.92322e-163	7.70853e-164	-9.58658e-163	0
1.38761e-162	2.82024e-163	1.15523e-162	-1.25366e-162	-1.12997e-162	8.95178e-163	-3.96665e-164	-2.35952e-163	-3.08853e-163	-2.8419e-163	1.27112e-163	5.99361e-163	-3.58449e-163	-6.93782e-163	-6.67664e-163	8.85978e-163	4.76019e-163	-1.76587e-163	-5.4609e-163	4.85455e-163	-6.39375e-163	9.91177e-163	3.03627e-163	-1.287e-162	5.50986e-163	3.62714e-163	2.14633e-164	-3.92322e-163	7.70853e-164	-9.58658e-163	0
1.38761e-162	2.82024e-163	1.15523e-162	-1.25366e-162	-1.12997e-162	8.95178e-163	-3.96665e-164	-2.35952e-163	-3.08853e-163	-2.8419e-163	1.27112e-163	5.99361e-163	-3.58449e-163	-6.93782e-163	-6.67664e-163	8.85978e-163	4.76019e-163	-1.76587e-163	-5.4609e-163	4.85455e-163	-6.39375e-163	9.91177e-163	3.03627e-163	-1.287e-162	5.50986e-163	3.62714e-163	2.14633e-164	-3.92322e-163	7.70853e-164	-9.58658e-163	0
1.38761e-162	2.82024e-163	1.15523e-162	-1.25366e-162	-1.12997e-162	8.95178e-163	-3.96665e-164	-2.35952e-163	-3.08853e-163	-2.8419e-163	1.27112e-163	5.99361e-163	-3.58449e-163	-6.93782e-163	-6.67664e-163	8.85978e-163	4.76019e-163	-1.76587e-163	-5.4609e-163	4.85455e-163	-6.39375e-163	9.91177e-163	3.03627e-163	-1.287e-162	5.50986e-163	3.62714e-163	2.14633e-164	-3.92322e-163	7.70853e-164	-9.58658e-163	0
1.38761e-162	2.82024e-163	1.15523e-162	-1.25366e-162	-1.12997e-162	8.95178e-163	-3.96665e-164	-2.35952e-163	-3.08853e-163	-2.8419e-163	1.27112e-163	5.99361e-163	-3.58449e-163	-6.93782e-163	-6.67664e-163	8.85978e-163	4.76019e-163	-1.76587e-163	-5.4609e-163	4.85455e-163	-6.39375e-163	9.91177e-163	3.03627e-163	-1.287e-162	5.50986e-163	3.62714e-163	2.14633e-164	-3.92322e-163	7.70853e-164	-9.58658e-163	0
1.38761e-162	2.82024e-163	1.15523e-162	-1.25366e-162	-1.12997e-162	8.95178e-163	-3.96665e-164	-2.35952e-163	-3.08853e-163	-2.8419e-163	1.27112e-163	5.99361e-163	-3.58449e-163	-6.93782e-163	-6.67664e-163	8.85978e-163	4.76019e-163	-1.76587e-163	-5.4609e-163	4.85455e-163	-6.39375e-163	9.91177e-163	3.03627e-163	-1.287e-162	5.50986e-163	3.62714e-163	2.14633e-164	-3.92322e-163	7.70853e-164	-9.58658e-163	0
1.38761e-162	2.82024e-163	1.15523e-162	-1.25366e-162	-1.12997e-162	8.95178e-163	-3.96665e-164	-2.35952e-163	-3.08853e-163	-2.8419e-163	1.27112e-163	5.99361e-163	-3.58449e-163	-6.93782e-163	-6.67664e-163	8.85978e-163	4.76019e-163	-1.76587e-163	-5.4609e-163	4.85455e-163	-6.39375e-163	9.91177e-163	3.03627e-163	-1.287e-162	5.50986e-163	3.62714e-163	2.14633e-164	-3.92322e-163	7.70853e-164	-9.58658e-163	0
1.38761e-162	2.82024e-163	1.15523e-162	-1.25366e-162	-1.12997e-162	8.95178e-163	-3.96665e-164	-2.35952e-163	-3.08853e-163	-2.8419e-163	1.27112e-163	5.99361e-163	-3.58449e-163	-6.93782e-163	-6.67664e-163	8.85978e-163	4.76019e-163	-1.76587e-163	-5.4609e-163	4.85455e-163	-6.39375e-163	9.91177e-163	3.03627e-163	-1.287e-162	5.50986e-163	3.62714e-163	2.14633e-164	-3.92322e-163	7.70853e-164	-9.58658e-163	0
1.38761e-162	2.82024e-163	1.15523e-162	-1.25366e-162	-1.12997e-162	8.95178e-163	-3.96665e-164	-2.35952e-163	-3.08853e-163	-2.8419e-163	1.27112e-163	5.99361e-163	-3.58449e-163	-6.93782e-163	-6.67664e-163	8.85978e-163	4.76019e-163	-1.76587e-163	-5.4609e-163	4.85455e-163	-6.39375e-163	9.91177e-163	3.03627e-163	-1.287e-162	5.50986e-163	3.62714e-163	2.14633e-164	-3.92322e-163	7.70853e-164	-9.58658e-163	0
1.38761e-162	2.82024e-163	1.15523e-162	-1.25366e-162	-1.12997e-162	8.95178e-163	-3.96665e-164	-2.35952e-163	-3.08853e-163	-2.8419e-163	1.27112e-163	5.99361e-163	-3.58449e-163	-6.93782e-163	-6.67664e-163	8.85978e-163	4.76019e-163	-1.76587e-163	-5.4609e-163	4.85455e-163	-6.39375e-163	9.91177e-163	3.03627e-163	-1.287e-162	5.50986e-163	3.62714e-163	2.14633e-164	-3.92322e-163	7.70853e-164	-9.58658e-163	0
1.38761e-162	2.82024e-163	1.15523e-162	-1.25366e-162	-1.12997e-162	8.95178e-163	-3.96665e-164	-2.35952e-163	-3.08853e-163	-2.8419e-163	1.27112e-163	5.99361e-163	-3.58449e-163	-6.93782e-163	-6.67664e-163	8.85978e-163	4.76019e-163	-1.76587e-163	-5.4609e-163	4.85455e-163	-6.39375e-163	9.91177e-163	3.03627e-163	-1.287e-162	5.50986e-163	3.62714e-163	2.14633e-164	-3.92322e-163	7.70853e-164	-9.58658e-163	0
1.38761e-162	2.82024e-163	1.15523e-162	-1.25366e-162	-1.12997e-162	8.95178e-163	-3.96665e-164	-2.35952e-163	-3.08853e-163	-2.8419e-163	1.27112e-163	5.99361e-163	-3.58449e-163	-6.93782e-163	-6.67664e-163	8.85978e-163	4.76019e-163	-1.76587e-163	-5.4609e-163	4.85455e-163	-6.39375e-163	9.91177e-163	3.03627e-163	-1.287e-162	5.50986e-163	3.62714e-163	2.14633e-164	-3.92322e-163	7.70853e-164	-9.58658e-163	0
1.38761e-162	2.82024e-163	1.15523e-162	-1.25366e-162	-1.12997e-162	8.95178e-163	-3.96665e-164	-2.35952e-163	-3.08853e-163	-2.8419e-163	1.27112e-163	5.99361e-163	-3.58449e-163	-6.93782e-163	-6.67664e-163	8.85978e-163	4.76019e-163	-1.76587e-163	-5.4609e-163	4.85455e-163	-6.39375e-163	9.91177e-163	3.03627e-163	-1.287e-162	5.50986e-163	3.62714e-163	2.14633e-164	-3.92322e-163	7.70853e-164	-9.58658e-163	0
1.38761e-162	2.82024e-163	1.15523e-162	-1.25366e-162	-1.12997e-162	8.95178e-163	-3.96665e-164	-2.35952e-163	-3.08853e-163	-2.8419e-163	1.27112e-163	5.99361e-163	-3.58449e-163	-6.93782e-163	-6.67664e-163	8.85978e-163	4.76019e-163	-1.76587e-163	-5.4609e-163	4.85455e-163	-6.39375e-163	9.91177e-163	3.03627e-163	-1.287e-162	5.50986e-163	3.62714e-163	2.14633e-164	-3.92322e-163	7.70853e-164	-9.58658e-163	0
1.38761e-162	2.82024e-163	1.15523e-162	-1.25366e-162	-1.12997e-162	8.95178e-163	-3.96665e-164	-2.35952e-163	-3.08853e-163	-2.8419e-163	1.27112e-163	5.99361e-163	-3.58449e-163	-6.93782e-163	-6.67664e-163	8.85978e-163	4.76019e-163	-1.76587e-163	-5.4609e-163	4.85455e-163	-6.39375e-163	9.91177e-163	3.03627e-163	-1.287e-162	5.50986e-163	3.62714e-163	2.14633e-164	-3.92322e-163	7.70853e-164	-9.58658e-163	0
1.38761e-162	2.82024e-163	1.15523e-162	-1.25366e-162	-1.12997e-162	8.95178e-163	-3.96665e-164	-2.35952e-163	-3.08853e-163	-2.8419e-163	1.27112e-163	5.99361e-163	-3.58449e-163	-6.93782e-163	-6.67664e-163	8.85978e-163	4.76019e-163	-1.76587e-163	-5.4609e-163	4.85455e-163	-6.39375e-163	9.91177e-163	3.03627e-163	-1.287e-162	5.50986e-163	3.62714e-163	2.14633e-164	-3.92322e-163	7.70853e-164	-9.58658e-163	0
1.38761e-162	2.82024e-163	1.15523e-162	-1.25366e-162	-1.12997e-162	8.95178e-163	-3.96665e-164	-2.35952e-163	-3.08853e-163	-2.8419e-163	1.27112e-163	5.99361e-163	-3.58449e-163	-6.93782e-163	-6.67664e-163	8.85978e-163	4.76019e-163	-1.76587e-163	-5.4609e-163	4.85455e-163	-6.39375e-163	9.91177e-163	3.03627e-163	-1.287e-162	5.50986e-163	3.62714e-163	2.14633e-164	-3.92322e-163	7.70853e-164	-9.58658e-163	0
1.38761e-162	2.82024e-163	1.15523e-162	-1.25366e-162	-1.12997e-162	8.95178e-163	-3.96665e-164	-2.35952e-163	-3.08853e-163	-2.8419e-163	1.27112e-163	5.99361e-163	-3.58449e-163	-6.93782e-163	-6.67664e-163	8.85978e-163	4.76019e-163	-1.76587e-163	-5.4609e-163	4.85455e-163	-6.39375e-163	9.91177e-163	3.03627e-163	-1.287e-162	5.50986e-163	3.62714e-163	2.14633e-164	-3.92322e-163	7.70853e-164	-9.58658e-163	0
1.38761e-162	2.82024e-163	1.15523e-162	-1.25366e-162	-1.12997e-162	8.95178e-163	-3.96665e-164	-2.35952e-163	-3.08853e-163	-2.8419e-163	1.27112e-163	5.99361e-163	-3.58449e-163	-6.93782e-163	-6.67664e-163	8.85978e-163	4.76019e-163	-1.76587e-163	-5.4609e-163	4.85455e-163	-6.39375e-163	9.91177e-163	3.03627e-163	-1.287e-162	5.50986e-163	3.62714e-163	2.14633e-164	-3.92322e-163	7.70853e-164	-9.58658e-163	0
1.38761e-162	2.82024e-163	1.15523e-162	-1.25366e-162	-1.12997e-162	8.95178e-163	-3.96665e-164	-2.35952e-163	-3.08853e-163	-2.8419e-163	1.27112e-163	5.99361e-163	-3.58449e-163	-6.93782e-163	-6.67664e-163	8.85978e-163	4.76019e-163	-1.76587e-163	-5.4609e-163	4.85455e-163	-6.39375e-163	9.91177e-163	3.03627e-163	-1.287e-162	5.50986e-163	3.62714e-163	2.14633e-164	-3.92322e-163	7.70853e-164	-9.58658e-163	0
1.38761e-162	2.82024e-163	1.15523e-162	-1.25366e-162	-1.12997e-162	8.95178e-163	-3.96665e-164	-2.35952e-163	-3.08853e-163	-2.8419e-163	1.27112e-163	5.99361e-163	-3.58449e-163	-6.93782e-163	-6.67664e-163	8.85978e-163	4.76019e-163	-1.76587e-163	-5.4609e-163	4.85455e-163	-6.39375e-163	9.91177e-163	3.03627e-163	-1.287e-162	5.50986e-163	3.62714e-163	2.14633e-164	-3.92322e-163	7.70853e-164	-9.58658e-163	0
1.38761e-162	2.82024e-163	1.15523e-162	-1.25366e-162	-1.12997e-162	8.95178e-163	-3.96665e-164	-2.35952e-163	-3.08853e-163	-2.8419e-163	1.27112e-163	5.99361e-163	-3.58449e-163	-6.93782e-163	-6.67664e-163	8.85978e-163	4.76019e-163	-1.76587e-163	-5.4609e-163	4.85455e-163	-6.39375e-163	9.91177e-163	3.03627e-163	-1.287e-162	5.50986e-163	3.62714e-163	2.14633e-164	-3.92322e-163	7.70853e-164	-9.58658e-163	0
1.38761e-162	2.82024e-163	1.15523e-162	-1.25366e-162	-1.12997e-162	8.95178e-163	-3.96665e-164	-2.35952e-163	-3.08853e-163	-2.8419e-163	1.27112e-163	5.99361e-163	-3.58449e-163	-6.93782e-163	-6.67664e-163	8.85978e-163	4.76019e-163	-1.76587e-163	-5.4609e-163	4.85455e-163	-6.39375e-163	9.91177e-163	3.03627e-163	-1.287e-162	5.50986e-163	3.62714e-163	2.14633e-164	-3.92322e-163	7.70853e-164	-9.58658e-163	0
1.38761e-162	2.82024e-163	1.15523e-162	-1.25366e-162	-1.12997e-162	8.95178e-163	-3.96665e-164	-2.35952e-163	-3.08853e-163	-2.8419e-163	1.27112e-163	5.99361e-163	-3.58449e-163	-6.93782e-163	-6.67664e-163	8.85978e-163	4.76019e-163	-1.76587e-163	-5.4609e-163	4.85455e-163	-6.39375e-163	9.91177e-163	3.03627e-163	-1.287e-162	5.50986e-163	3.62714e-163	2.14633e-164	-3.92322e-163	7.70853e-164	-9.58658e-163	0
1.38761e-162	2.82024e-163	1.15523e-162	-1.25366e-162	-1.12997e-162	8.95178e-163	-3.96665e-164	-2.35952e-163	-3.08853e-163	-2.8419e-163	1.27112e-163	5.99361e-163	-3.58449e-163	-6.93782e-163	-6.67664e-163	8.85978e-163	4.76019e-163	-1.76587e-163	-5.4609e-163	4.85455e-163	-6.39375e-163	9.91177e-163	3.03627e-163	-1.287e-162	5.50986e-163	3.62714e-163	2.14633e-164	-3.92322e-163	7.70853e-164	-9.58658e-163	0
1.38761e-162	2.82024e-163	1.15523e-162	-1.25366e-162	-1.12997e-162	8.95178e-163	-3.96665e-164	-2.35952e-163	-3.08853e-163	-2.8419e-163	1.27112e-163	5.99361e-163	-3.58449e-163	-6.93782e-163	-6.67664e-163	8.85978e-163	4.76019e-163	-1.76587e-163	-5.4609e-163	4.85455e-163	-6.39375e-163	9.91177e-163	3.03627e-163	-1.287e-162	5.50986e-163	3.62714e-163	2.14633e-164	-3.92322e-163	7.70853e-164	-9.58658e-163	0
1.38761e-162	2.82024e-163	1.15523e-162	-1.25366e-162	-1.12997e-162	8.95178e-163	-3.96665e-164	-2.35952e-163	-3.08853e-163	-2.8419e-163	1.27112e-163	5.99361e-163	-3.58449e-163	-6.93782e-163	-6.67664e-163	8.85978e-163	4.76019e-163	-1.76587e-163	-5.4609e-163	4.85455e-163	-6.39375e-163	9.91177e-163	3.03627e-163	-1.287e-162	5.50986e-163	3.62714e-163	2.14633e-164	-3.92322e-163	7.70853e-164	-9.58658e-163	0
1.38761e-162	2.82024e-163	1.15523e-162	-1.25366e-162	-1.12997e-162	8.95178e-163	-3.96665e-164	-2.35952e-163	-3.08853e-163	-2.8419e-163	1.27112e-163	5.99361e-163	-3.58449e-163	-6.93782e-163	-6.67664e-163	8.85978e-163	4.76019e-163	-1.76587e-163	-5.4609e-163	4.85455e-163	-6.39375e-163	9.91177e-163	3.03627e-163	-1.287e-162	5.50986e-163	3.62714e-163	2.14633e-164	-3.92322e-163	7.70853e-164	-9.58658e-163	0
1.38761e-162	2.82024e-163	1.15523e-162	-1.25366e-162	-1.12997e-162	8.95178e-163	-3.96665e-164	-2.35952e-163	-3.08853e-163	-2.8419e-163	1.27112e-163	5.99361e-163	-3.58449e-163	-6.93782e-163	-6.67664e-163	8.85978e-163	4.76019e-163	-1.76587e-163	-5.4609e-163	4.85455e-163	-6.39375e-163	9.91177e-163	3.03627e-163	-1.287e-162	5.50986e-163	3.62714e-163	2.14633e-164	-3.92322e-163	7.70853e-164	-9.58658e-163	0
1.38761e-162	2.82024e-163	1.15523e-162	-1.25366e-162	-1.12997e-162	8.95178e-163	-3.96665e-164	-2.35952e-163	-3.08853e-163	-2.8419e-163	1.27112e-163	5.99361e-163	-3.58449e-163	-6.93782e-163	-6.67664e-163	8.85978e-163	4.76019e-163	-1.76587e-163	-5.4609e-163	4.85455e-163	-6.39375e-163	9.91177e-163	3.03627e-163	-1.287e-162	5.50986e-163	3.62714e-163	2.14633e-164	-3.92322e-163	7.70853e-164	-9.58658e-163	0
1.38761e-162	2.82024e-163	1.15523e-162	-1.25366e-162	-1.12997e-162	8.95178e-163	-3.96665e-164	-2.35952e-163	-3.08853e-163	-2.8419e-163	1.27112e-163	5.99361e-163	-3.58449e-163	-6.93782e-163	-6.67664e-163	8.85978e-163	4.76019e-163	-1.76587e-163	-5.4609e-163	4.85455e-163	-6.39375e-163	9.91177e-163	3.03627e-163	-1.287e-162	5.50986e-163	3.62714e-163	2.14633e-164	-3.92322e-163	7.70853e-164	-9.58658e-163	0
1.38761e-162	2.82024e-163	1.15523e-162	-1.25366e-162	-1.12997e-162	8.95178e-163	-3.96665e-164	-2.35952e-163	-3.08853e-163	-2.8419e-163	1.27112e-163	5.99361e-163	-3.58449e-163	-6.93782e-163	-6.67664e-163	8.85978e-163	4.76019e-163	-1.76587e-163	-5.4609e-163	4.85455e-163	-6.39375e-163	9.91177e-163	3.03627e-163	-1.287e-162	5.50986e-163	3.62714e-163	2.14633e-164	-3.92322e-163	7.70853e-164	-9.58658e-163	0
1.38761e-162	2.82024e-163	1.15523e-162	-1.25366e-162	-1.12997e-162	8.95178e-163	-3.96665e-164	-2.35952e-163	-3.08853e-163	-2.8419e-163	1.27112e-163	5.99361e-163	-3.58449e-163	-6.93782e-163	-6.67664e-163	8.85978e-163	4.76019e-163	-1.76587e-163	-5.4609e-163	4.85455e-163	-6.39375e-163	9.91177e-163	3.03627e-163	-1.287e-162	5.50986e-163	3.62714e-163	2.14633e-164	-3.92322e-163	7.70853e-164	-9.58658e-163	0
1.38761e-162	2.82024e-163	1.15523e-162	-1.25366e-162	-1.12997e-162	8.95178e-163	-3.96665e-164	-2.35952e-163	-3.08853e-163	-2.8419e-163	1.27112e-163	5.99361e-163	-3.58449e-163	-6.93782e-163	-6.67664e-163	8.85978e-163	4.76019e-163	-1.76587e-163	-5.4609e-163	4.85455e-163	-6.39375e-163	9.91177e-163	3.03627e-163	-1.287e-162	5.50986e-163	3.62714e-163	2.14633e-164	-3.92322e-163	7.70853e-164	-9.58658e-163	0
1.38761e-162	2.82024e-163	1.15523e-162	-1.25366e-162	-1.12997e-162	8.95178e-163	-3.96665e-164	-2.35952e-163	-3.08853e-163	-2.8419e-163	1.27112e-163	5.99361e-163	-3.58449e-163	-6.93782e-163	-6.67664e-163	8.85978e-163	4.76019e-163	-1.76587e-163	-5.4609e-163	4.85455e-163	-6.39375e-163	9.91177e-163	3.03627e-163	-1.287e-162	5.50986e-163	3.62714e-163	2.14633e-164	-3.92322e-163	7.70853e-164	-9.58658e-163	0
1.38761e-162	2.82024e-163	1.15523e-162	-1.25366e-162	-1.12997e-162	8.95178e-163	-3.96665e-164	-2.35952e-163	-3.08853e-163	-2.8419e-163	1.27112e-163	5.99361e-163	-3.58449e-163	-6.93782e-163	-6.67664e-163	8.85978e-163	4.76019e-163	-1.76587e-163	-5.4609e-163	4.85455e-163	-6.39375e-163	9.91177e-163	3.03627e-163	-1.287e-162	5.50986e-163	3.62714e-163	2.14633e-164	-3.92322e-163	7.70853e-164	-9.58658e-163	0
1.38761e-162	2.82024e-163	1.15523e-162	-1.25366e-162	-1.12997e-162	8.95178e-163	-3.96665e-164	-2.35952e-163	-3.08853e-163	-2.8419e-163	1.27112e-163	5.99361e-163	-3.58449e-163	-6.93782e-163	-6.67664e-163	8.85978e-163	4.76019e-163	-1.76587e-163	-5.4609e-163	4.85455e-163	-6.39375e-163	9.91177e-163	3.03627e-163	-1.287e-162	5.50986e-163	3.62714e-163	2.14633e-164	-3.92322e-163	7.70853e-164	-9.58658e-163	0
1.38761e-162	2.82024e-163	1.15523e-162	-1.25366e-162	-1.12997e-162	8.95178e-163	-3.96665e-164	-2.35952e-163	-3.08853e-163	-2.8419e-163	1.27112e-163	5.99361e-163	-3.58449e-163	-6.93782e-163	-6.67664e-163	8.85978e-163	4.76019e-163	-1.76587e-163	-5.4609e-163	4.85455e-163	-6.39375e-163	9.91177e-163	3.03627e-163	-1.287e-162	5.50986e-163	3.62714e-163	2.14633e-164	-3.92322e-163	7.70853e-164	-9.58658e-163	0
1.38761e-162	2.82024e-163	1.15523e-162	-1.25366e-162	-1.12997e-162	8.95178e-163	-3.96665e-164	-2.35952e-163	-3.08853e-163	-2.8419e-163	1.27112e-163	5.99361e-163	-3.58449e-163	-6.93782e-163	-6.67664e-163	8.85978e-163	4.76019e-163	-1.76587e-163	-5.4609e-163	4.85455e-163	-6.39375e-163	9.91177e-163	3.03627e-163	-1.287e-162	5.50986e-163	3.62714e-163	2.14633e-164	-3.92322e-163	7.70853e-164	-9.58658e-163	0
1.38761e-162	2.82024e-163	1.15523e-162	-1.25366e-162	-1.12997e-162	8.95178e-163	-3.96665e-164	-2.35952e-163	-3.08853e-163	-2.8419e-163	1.27112e-163	5.99361e-163	-3.58449e-163	-6.93782e-163	-6.67664e-163	8.85978e-163	4.76019e-163	-1.76587e-163	-5.4609e-163	4.85455e-163	-6.39375e-163	9.91177e-163	3.03627e-163	-1.287e-162	5.50986e-163	3.62714e-163	2.14633e-164	-3.92322e-163	7.70853e-164	-9.58658e-163	0
1.38761e-162	2.82024e-163	1.15523e-162	-1.25366e-162	-1.12997e-162	8.95178e-163	-3.96665e-164	-2.35952e-163	-3.08853e-163	-2.8419e-163	1.27112e-163	5.99361e-163	-3.58449e-163	-6.93782e-163	-6.67664e-163	8.85978e-163	4.76019e-163	-1.76587e-163	-5.4609e-163	4.85455e-163	-6.39375e-163	9.91177e-163	3.03627e-163	-1.287e-162	5.50986e-163	3.62714e-163	2.14633e-164	-3.92322e-163	7.70853e-164	-9.58658e-163	0
1.38761e-162	2.82024e-163	1.15523e-162	-1.25366e-162	-1.12997e-162	8.95178e-163	-3.96665e-164	-2.35952e-163	-3.08853e-163	-2.8419e-163	1.27112e-163	5.99361e-163	-3.58449e-163	-6.93782e-163	-6.67664e-163	8.85978e-163	4.76019e-163	-1.76587e-163	-5.4609e-163	4.85455e-163	-6.39375e-163	9.91177e-163	3.03627e-163	-1.287e-162	5.50986e-163	3.62714e-163	2.14633e-164	-3.92322e-163	7.70853e-164	-9.58658e-163	0
1.38761e-162	2.82024e-163	1.15523e-162	-1.25366e-162	-1.12997e-162	8.95178e-163	-3.96665e-164	-2.35952e-163	-3.08853e-163	-2.8419e-163	1.27112e-163	5.99361e-163	-3.58449e-163	-6.93782e-163	-6.67664e-163	8.85978e-163	4.76019e-163	-1.76587e-163	-5.4609e-163	4.85455e-163	-6.39375e-163	9.91177e-163	3.03627e-163	-1.287e-162	5.50986e-163	3.62714e-163	2.14633e-164	-3.92322e-163	7.70853e-164	-9.58658e-163	0
1.38761e-162	2.82024e-163	1.15523e-162	-1.25366e-162	-1.12997e-162	8.95178e-163	-3.96665e-164	-2.35952e-163	-3.08853e-163	-2.8419e-163	1.27112e-163	5.99361e-163	-3.58449e-163	-6.93782e-163	-6.67664e-163	8.85978e-163	4.76019e-163	-1.76587e-163	-5.4609e-163	4.85455e-163	-6.39375e-163	9.91177e-163	3.03627e-163	-1.287e-162	5.50986e-163	3.62714e-163	2.14633e-164	-3.92322e-163	7.70853e-164	-9.58658e-163	0
1.38761e-162	2.82024e-163	1.15523e-162	-1.25366e-162	-1.12997e-162	8.95178e-163	-3.96665e-164	-2.35952e-163	-3.08853e-163	-2.8419e-163	1.27112e-163	5.99361e-163	-3.58449e-163	-6.93782e-163	-6.67664e-163	8.85978e-163	4.76019e-163	-1.76587e-163	-5.4609e-163	4.85455e-163	-6.39375e-163	9.91177e-163	3.03627e-163	-1.287e-162	5.50986e-163	3.62714e-163	2.14633e-164	-3.92322e-163	7.70853e-164	-9.58658e-163	0
1.38761e-162	2.82024e-163	1.15523e-162	-1.25366e-162	-1.12997e-162	8.95178e-163	-3.96665e-164	-2.35952e-163	-3.08853e-163	-2.8419e-163	1.27112e-163	5.99361e-163	-3.58449e-163	-6.93782e-163	-6.67664e-163	8.85978e-163	4.76019e-163	-1.76587e-163	-5.4609e-163	4.85455e-163	-6.39375e-163	9.91177e-163	3.03627e-163	-1.287e-162	5.50986e-163	3.62714e-163	2.14633e-164	-3.92322e-163	7.70853e-164	-9.58658e-163	0
1.38761e-162	2.82024e-163	1.15523e-162	-1.25366e-162	-1.12997e-162	8.95178e-163	-3.96665e-164	-2.35952e-163	-3.08853e-163	-2.8419e-163	1.27112e-163	5.99361e-163	-3.58449e-163	-6.93782e-163	-6.67664e-163	8.85978e-163	4.76019e-163	-1.76587e-163	-5.4609e-163	4.85455e-163	-6.39375e-163	9.91177e-163	3.03627e-163	-1.287e-162	5.50986e-163	3.62714e-163	2.14633e-164	-3.92322e-163	7.70853e-164	-9.58658e-163	0
1.38761e-162	2.82024e-163	1.15523e-162	-1.25366e-162	-1.12997e-162	8.95178e-163	-3.96665e-164	-2.35952e-163	-3.08853e-163	-2.8419e-163	1.27112e-163	5.99361e-163	-3.58449e-163	-6.93782e-163	-6.67664e-163	8.85978e-163	4.76019e-163	-1.76587e-163	-5.4609e-163	4.85455e-163	-6.39375e-163	9.91177e-163	3.03627e-163	-1.287e-162	5.50986e-163	3.62714e-163	2.14633e-164	-3.92322e-163	7.70853e-164	-9.58658e-163	0
1.38761e-162	2.82024e-163	1.15523e-162	-1.25366e-162	-1.12997e-162	8.95178e-163	-3.96665e-164	-2.35952e-163	-3.08853e-163	-2.8419e-163	1.27112e-163	5.99361e-163	-3.58449e-163	-6.93782e-163	-6.67664e-163	8.85978e-163	4.76019e-163	-1.76587e-163	-5.4609e-163	4.85455e-163	-6.39375e-163	9.91177e-163	3.03627e-163	-1.287e-162	5.50986e-163	3.62714e-163	2.14633e-164	-3.92322e-163	7.70853e-164	-9.58658e-163	0
1.38761e-162	2.82024e-163	1.15523e-162	-1.25366e-162	-1.12997e-162	8.95178e-163	-3.96665e-164	-2.35952e-163	-3.08853e-163	-2.8419e-163	1.27112e-163	5.99361e-163	-3.58449e-163	-6.93782e-163	-6.67664e-163	8.85978e-163	4.76019e-163	-1.76587e-163	-5.4609e-163	4.85455e-163	-6.39375e-163	9.91177e-163	3.03627e-163	-1.287e-162	5.50986e-163	3.62714e-163	2.14633e-164	-3.92322e-163	7.70853e-164	-9.58658e-163	0
1.38761e-162	2.82024e-163	1.15523e-162	-1.25366e-162	-1.12997e-162	8.95178e-163	-3.96665e-164	-2.35952e-163	-3.08853e-163	-2.8419e-163	1.27112e-163	5.99361e-163	-3.58449e-163	-6.93782e-163	-6.67664e-163	8.85978e-163	4.76019e-163	-1.76587e-163	-5.4609e-163	4.85455e-163	-6.39375e-163	9.91177e-163	3.03627e-163	-1.287e-162	5.50986e-163	3.62714e-163	2.14633e-164	-3.92322e-163	7.70853e-164	-9.58658e-163	0
1.38761e-162	2.82024e-163	1.15523e-162	-1.25366e-162	-1.12997e-162	8.95178e-163	-3.96665e-164	-2.35952e-163	-3.08853e-163	-2.8419e-163	1.27112e-163	5.99361e-163	-3.58449e-163	-6.93782e-163	-6.67664e-163	8.85978e-163	4.76019e-163	-1.76587e-163	-5.4609e-163	4.85455e-163	-6.39375e-163	9.91177e-163	3.03627e-163	-1.287e-162	5.50986e-163	3.62714e-163	2.14633e-164	-3.92322e-163	7.70853e-164	-9.58658e-163	0
1.38761e-162	2.82024e-163	1.15523e-162	-1.25366e-162	-1.12997e-162	8.95178e-163	-3.96665e-164	-2.35952e-163	-3.08853e-163	-2.8419e-163	1.27112e-163	5.99361e-163	-3.58449e-163	-6.93782e-163	-6.67664e-163	8.85978e-163	4.76019e-163	-1.76587e-163	-5.4609e-163	4.85455e-163	-6.39375e-163	9.91177e-163	3.03627e-163	-1.287e-162	5.50986e-163	3.62714e-163	2.14633e-164	-3.92322e-163	7.70853e-164	-9.58658e-163	0
1.38761e-162	2.82024e-163	1.15523e-162	-1.25366e-162	-1.12997e-162	8.95178e-163	-3.96665e-164	-2.35952e-163	-3.08853e-163	-2.8419e-163	1.27112e-163	5.99361e-163	-3.58449e-163	-6.93782e-163	-6.67664e-163	8.85978e-163	4.76019e-163	-1.76587e-163	-5.4609e-163	4.85455e-163	-6.39375e-163	9.91177e-163	3.03627e-163	-1.287e-162	5.50986e-163	3.62714e-163	2.14633e-164	-3.92322e-163	7.70853e-164	-9.58658e-163	0
1.38761e-162	2.82024e-163	1.15523e-162	-1.25366e-162	-1.12997e-162	8.95178e-163	-3.96665e-164	-2.35952e-163	-3.08853e-163	-2.8419e-163	1.27112e-163	5.99361e-163	-3.58449e-163	-6.93782e-163	-6.67664e-163	8.85978e-163	4.76019e-163	-1.76587e-163	-5.4609e-163	4.85455e-163	-6.39375e-163	9.91177e-163	3.03627e-163	-1.287e-162	5.50986e-163	3.62714e-163	2.14633e-164	-3.92322e-163	7.70853e-164	-9.58658e-163	0
1.38761e-162	2.82024e-163	1.15523e-162	-1.25366e-162	-1.12997e-162	8.95178e-163	-3.96665e-164	-2.35952e-163	-3.08853e-163	-2.8419e-163	1.27112e-163	5.99361e-163	-3.58449e-163	-6.93782e-163	-6.67664e-163	8.85978e-163	4.76019e-163	-1.76587e-163	-5.4609e-163	4.85455e-163	-6.39375e-163	9.91177e-163	3.03627e-163	-1.287e-162	5.50986e-163	3.62714e-163	2.14633e-164	-3.92322e-163	7.70853e-164	-9.58658e-163	0
1.38761e-162	2.82024e-163	1.15523e-162	-1.25366e-162	-1.12997e-162	8.95178e-163	-3.96665e-164	-2.35952e-163	-3.08853e-163	-2.8419e-163	1.27112e-163	5.99361e-163	-3.58449e-163	-6.93782e-163	-6.67664e-163	8.85978e-163	4.76019e-163	-1.76587e-163	-5.4609e-163	4.85455e-163	-6.39375e-163	9.91177e-163	3.03627e-163	-1.287e-162	5.50986e-163	3.62714e-163	2.14633e-164	-3.92322e-163	7.70853e-164	-9.58658e-163	0
1.38761e-162	2.82024e-163	1.15523e-162	-1.25366e-162	-1.12997e-162	8.95178e-163	-3.96665e-164	-2.35952e-163	-3.08853e-163	-2.8419e-163	1.27112e-163	5.99361e-163	-3.58449e-163	-6.93782e-163	-6.67664e-163	8.85978e-163	4.76019e-163	-1.76587e-163	-5.4609e-163	4.85455e-163	-6.39375e-163	9.91177e-163	3.03627e-163	-1.287e-162	5.50986e-163	3.62714e-163	2.14633e-164	-3.92322e-163	7.70853e-164	-9.58658e-163	0
1.38761e-162	2.82024e-163	1.15523e-162	-1.25366e-162	-1.12997e-162	8.95178e-163	-3.96665e-164	-2.35952e-163	-3.08853e-163	-2.8419e-163	1.27112e-163	5.99361e-163	-3.58449e-163	-6.93782e-163	-6.67664e-163	8.85978e-163	4.76019e-163	-1.76587e-163	-5.4609e-163	4.85455e-163	-6.39375e-163	9.91177e-163	3.03627e-163	-1.287e-162	5.50986e-163	3.62714e-163	2.14633e-164	-3.92322e-163	7.70853e-164	-9.58658e-163	0
1.38761e-162	2.82024e-163	1.15523e-162	-1.25366e-162	-1.12997e-162	8.95178e-163	-3.96665e-164	-2.35952e-163	-3.08853e-163	-2.8419e-163	1.27112e-163	5.99361e-163	-3.58449e-163	-6.93782e-163	-6.67664e-163	8.85978e-163	4.76019e-163	-1.76587e-163	-5.4609e-163	4.85455e-163	-6.39375e-163	9.91177e-163	3.03627e-163	-1.287e-162	5.50986e-163	3.62714e-163	2.14633e-164	-3.92322e-163	7.70853e-164	-9.58658e-163	0
1.38761e-162	2.82024e-163	1.15523e-162	-1.25366e-162	-1.12997e-162	8.95178e-163	-3.96665e-164	-2.35952e-163	-3.08853e-163	-2.8419e-163	1.27112e-163	5.99361e-163	-3.58449e-163	-6.93782e-163	-6.67664e-163	8.85978e-163	4.76019e-163	-1.76587e-163	-5.4609e-163	4.85455e-163	-6.39375e-163	9.91177e-163	3.03627e-163	-1.287e-162	5.50986e-163	3.62714e-163	2.14633e-164	-3.92322e-163	7.70853e-164	-9.58658e-163	0
1.38761e-162	2.82024e-163	1.15523e-162	-1.25366e-162	-1.12997e-162	8.95178e-163	-3.96665e-164	-2.35952e-163	-3.08853e-163	-2.8419e-163	1.27112e-163	5.99361e-163	-3.58449e-163	-6.93782e-163	-6.67664e-163	8.85978e-163	4.76019e-163	-1.76587e-163	-5.4609e-163	4.85455e-163	-6.39375e-163	9.91177e-163	3.03627e-163	-1.287e-162	5.50986e-163	3.62714e-163	2.14633e-164	-3.92322e-163	7.70853e-164	-9.58658e-163	0
1.38761e-162	2.82024e-163	1.15523e-162	-1.25366e-162	-1.12997e-162	8.95178e-163	-3.96665e-164	-2.35952e-163	-3.08853e-163	-2.8419e-163	1.27112e-163	5.99361e-163	-3.58449e-163	-6.93782e-163	-6.67664e-163	8.85978e-163	4.76019e-163	-1.76587e-163	-5.4609e-163	4.85455e-163	-6.39375e-163	9.91177e-163	3.03627e-163	-1.287e-162	5.50986e-163	3.62714e-163	2.14633e-164	-3.92322e-163	7.70853e-164	-9.58658e-163	0
1.38761e-162	2.82024e-163	1.15523e-162	-1.25366e-162	-1.12997e-162	8.95178e-163	-3.96665e-164	-2.35952e-163	-3.08853e-163	-2.8419e-163	1.27112e-163	5.99361e-163	-3.58449e-163	-6.93782e-163	-6.67664e-163	8.85978e-163	4.76019e-163	-1.76587e-163	-5.4609e-163	4.85455e-163	-6.39375e-163	9.91177e-163	3.03627e-163	-1.287e-162	5.50986e-163	3.62714e-163	2.14633e-164	-3.92322e-163	7.70853e-164	-9.58658e-163	0
1.38761e-162	2.82024e-163	1.15523e-162	-1.25366e-162	-1.12997e-162	8.95178e-163	-3.96665e-164	-2.35952e-163	-3.08853e-163	-2.8419e-163	1.27112e-163	5.99361e-163	-3.58449e-163	-6.93782e-163	-6.67664e-163	8.85978e-163	4.76019e-163	-1.76587e-163	-5.4609e-163	4.85455e-163	-6.39375e-163	9.91177e-163	3.03627e-163	-1.287e-162	5.50986e-163	3.62714e-163	2.14633e-164	-3.92322e-163	7.70853e-164	-9.58658e-163	0
1.38761e-162	2.82024e-163	1.15523e-162	-1.25366e-162	-1.12997e-162	8.95178e-163	-3.96665e-164	-2.35952e-163	-3.08853e-163	-2.8419e-163	1.27112e-163	5.99361e-163	-3.58449e-163	-6.93782e-163	-6.67664e-163	8.85978e-163	4.76019e-163	-1.76587e-163	-5.4609e-163	4.85455e-163	-6.39375e-163	9.91177e-163	3.03627e-163	-1.287e-162	5.50986e-163	3.62714e-163	2.14633e-164	-3.92322e-163	7.70853e-164	-9.58658e-163	0
1.38761e-162	2.82024e-163	1.15523e-162	-1.25366e-162	-1.12997e-162	8.95178e-163	-3.96665e-164	-2.35952e-163	-3.08853e-163	-2.8419e-163	1.27112e-163	5.99361e-163	-3.58449e-163	-6.93782e-163	-6.67664e-163	8.85978e-163	4.76019e-163	-1.76587e-163	-5.4609e-163	4.85455e-163	-6.39375e-163	9.91177e-163	3.03627e-163	-1.287e-162	5.50986e-163	3.62714e-163	2.14633e-164	-3.92322e-163	7.70853e-164	-9.58658e-163	0
1.38761e-162	2.82024e-163	1.15523e-162	-1.25366e-162	-1.12997e-162	8.95178e-163	-3.96665e-164	-2.35952e-163	-3.08853e-163	-2.8419e-163	1.27112e-163	5.99361e-163	-3.58449e-163	-6.93782e-163	-6.67664e-163	8.85978e-163	4.76019e-163	-1.76587e-163	-5.4609e-163	4.85455e-163	-6.39375e-163	9.91177e-163	3.03627e-163	-1.287e-162	5.50986e-163	3.62714e-163	2.14633e-164	-3.92322e-163	7.70853e-164	-9.58658e-163	0
1.38761e-162	2.82024e-163	1.15523e-162	-1.25366e-162	-1.12997e-162	8.95178e-163	-3.96665e-164	-2.35952e-163	-3.08853e-163	-2.8419e-163	1.27112e-163	5.99361e-163	-3.58449e-163	-6.93782e-163	-6.67664e-163	8.85978e-163	4.76019e-163	-1.76587e-163	-5.4609e-163	4.85455e-163	-6.39375e-163	9.91177e-163	3.03627e-163	-1.287e-162	5.50986e-163	3.62714e-163	2.14633e-164	-3.92322e-163	7.70853e-164	-9.58658e-163	0
1.38761e-162	2.82024e-163	1.15523e-162	-1.25366e-162	-1.12997e-162	8.95178e-163	-3.96665e-164	-2.35952e-163	-3.08853e-163	-2.8419e-163	1.27112e-163	5.99361e-163	-3.58449e-163	-6.93782e-163	-6.67664e-163	8.85978e-163	4.76019e-163	-1.76587e-163	-5.4609e-163	4.85455e-163	-6.39375e-163	9.91177e-163	3.03627e-163	-1.287e-162	5.50986e-163	3.62714e-163	2.14633e-164	-3.92322e-163	7.70853e-164	-9.58658e-163	0
1.38761e-162	2.82024e-163	1.15523e-162	-1.25366e-162	-1.12997e-162	8.95178e-163	-3.96665e-164	-2.35952e-163	-3.08853e-163	-2.8419e-163	1.27112e-163	5.99361e-163	-3.58449e-163	-6.93782e-163	-6.67664e-163	8.85978e-163	4.76019e-163	-1.76587e-163	-5.4609e-163	4.85455e-163	-6.39375e-163	9.91177e-163	3.03627e-163	-1.287e-162	5.50986e-163	3.62714e-163	2.14633e-164	-3.92322e-163	7.70853e-164	-9.58658e-163	0
1.38761e-162	2.82024e-163	1.15523e-162	-1.25366e-162	-1.12997e-162	8.95178e-163	-3.96665e-164	-2.35952e-163	-3.08853e-163	-2.8419e-163	1.27112e-163	5.99361e-163	-3.58449e-163	-6.93782e-163	-6.67664e-163	8.85978e-163	4.76019e-163	-1.76587e-163	-5.4609e-163	4.85455e-163	-6.39375e-163	9.91177e-163	3.03627e-163	-1.287e-162	5.50986e-163	3.62714e-163	2.14633e-164	-3.92322e-163	7.70853e-164	-9.58658e-163	0
1.38761e-162	2.82024e-163	1.15523e-162	-1.25366e-162	-1.12997e-162	8.95178e-163	-3.96665e-164	-2.35952e-163	-3.08853e-163	-2.8419e-163	1.27112e-163	5.99361e-163	-3.58449e-163	-6.93782e-163	-6.67664e-163	8.85978e-163	4.76019e-163	-1.76587e-163	-5.4609e-163	4.85455e-163	-6.39375e-163	9.91177e-163	3.03627e-163	-1.287e-162	5.50986e-163	3.62714e-163	2.14633e-164	-3.92322e-163	7.70853e-164	-9.58658e-163	0
1.38761e-162	2.82024e-163	1.15523e-162	-1.25366e-162	-1.12997e-162	8.95178e-163	-3.96665e-164	-2.35952e-163	-3.08853e-163	-2.8419e-163	1.27112e-163	5.99361e-163	-3.58449e-163	-6.93782e-163	-6.67664e-163	8.85978e-163	4.76019e-163	-1.76587e-163	-5.4609e-163	4.85455e-163	-6.39375e-163	9.91177e-163	3.03627e-163	-1.287e-162	5.50986e-163	3.62714e-163	2.14633e-164	-3.92322e-163	7.70853e-164	-9.58658e-163	0
1.38761e-162	2.82024e-163	1.15523e-162	-1.25366e-162	-1.12997e-162	8.95178e-163	-3.96665e-164	-2.35952e-163	-3.08853e-163	-2.8419e-163	1.27112e-163	5.99361e-163	-3.58449e-163	-6.93782e-163	-6.67664e-163	8.85978e-163	4.76019e-163	-1.76587e-163	-5.4609e-163	4.85455e-163	-6.39375e-163	9.91177e-163	3.03627e-163	-1.287e-162	5.50986e-163	3.62714e-163	2.14633e-164	-3.92322e-163	7.70853e-164	-9.58658e-163	0
1.38761e-162	2.82024e-163	1.15523e-162	-1.25366e-162	-1.12997e-162	8.95178e-163	-3.96665e-164	-2.35952e-163	-3.08853e-163	-2.8419e-163	1.27112e-163	5.99361e-163	-3.58449e-163	-6.93782e-163	-6.67664e-163	8.85978e-163	4.76019e-163	-1.76587e-163	-5.4609e-163	4.85455e-163	-6.39375e-163	9.91177e-163	3.03627e-163	-1.287e-162	5.50986e-163	3.62714e-163	2.14633e-164	-3.92322e-163	7.70853e-164	-9.58658e-163	0
1.38761e-162	2.82024e-163	1.15523e-162	-1.25366e-162	-1.12997e-162	8.95178e-163	-3.96665e-164	-2.35952e-163	-3.08853e-163	-2.8419e-163	1.27112e-163	5.99361e-163	-3.58449e-163	-6.93782e-163	-6.67664e-163	8.85978e-163	4.76019e-163	-1.76587e-163	-5.4609e-163	4.85455e-163	-6.39375e-163	9.91177e-163	3.03627e-163	-1.287e-162	5.50986e-163	3.62714e-163	2.14633e-164	-3.92322e-163	7.70853e-164	-9.58658e-163	0
1.38761e-162	2.82024e-163	1.15523e-162	-1.25366e-162	-1.12997e-162	8.95178e-163	-3.96665e-164	-2.35952e-163	-3.08853e-163	-2.8419e-163	1.27112e-163	5.99361e-163	-3.58449e-163	-6.93782e-163	-6.67664e-163	8.85978e-163	4.76019e-163	-1.76587e-163	-5.4609e-163	4.85455e-163	-6.39375e-163	9.91177e-163	3.03627e-163	-1.287e-162	5.50986e-163	3.62714e-163	2.14633e-164	-3.92322e-163	7.70853e-164	-9.58658e-163	0
1.38761e-162	2.82024e-163	1.15523e-162	-1.25366e-162	-1.12997e-162	8.95178e-163	-3.96665e-164	-2.35952e-163	-3.08853e-163	-2.8419e-163	1.27112e-163	5.99361e-163	-3.58449e-163	-6.93782e-163	-6.67664e-163	8.85978e-163	4.76019e-163	-1.76587e-163	-5.4609e-163	4.85455e-163	-6.39375e-163	9.91177e-163	3.03627e-163	-1.287e-162	5.50986e-163	3.62714e-163	2.14633e-164	-3.92322e-163	7.70853e-164	-9.58658e-163	0
1.38761e-162	2.82024e-163	1.15523e-162	-1.25366e-162	-1.12997e-162	8.95178e-163	-3.96665e-164	-2.35952e-163	-3.08853e-163	-2.8419e-163	1.27112e-163	5.99361e-163	-3.58449e-163	-6.93782e-163	-6.67664e-163	8.85978e-163	4.76019e-163	-1.76587e-163	-5.4609e-163	4.85455e-163	-6.39375e-163	9.91177e-163	3.03627e-163	-1.287e-162	5.50986e-163	3.62714e-163	2.14633e-164	-3.92322e-163	7.70853e-164	-9.58658e-163	0
1.38761e-162	2.82024e-163	1.15523e-162	-1.25366e-162	-1.12997e-162	8.95178e-163	-3.96665e-164	-2.35952e-163	-3.08853e-163	-2.8419e-163	1.27112e-163	5.99361e-163	-3.58449e-163	-6.93782e-163	-6.67664e-163	8.85978e-163	4.76019e-163	-1.76587e-163	-5.4609e-163	4.85455e-163	-6.39375e-163	9.91177e-163	3.03627e-163	-1.287e-162	5.50986e-163	3.62714e-163	2.14633e-164	-3.92322e-163	7.70853e-164	-9.58658e-163	0
1.38761e-162	2.82024e-163	1.15523e-162	-1.25366e-162	-1.12997e-162	8.95178e-163	-3.96665e-164	-2.35952e-163	-3.08853e-163	-2.8419e-163	1.27112e-163	5.99361e-163	-3.58449e-163	-6.93782e-163	-6.67664e-163	8.85978e-163	4.76019e-163	-1.76587e-163	-5.4609e-163	4.85455e-163	-6.39375e-163	9.91177e-163	3.03627e-163	-1.287e-162	5.50986e-163	3.62714e-163	2.14633e-164	-3.92322e-163	7.70853e-164	-9.58658e-163	0
1.38761e-162	2.82024e-163	1.15523e-162	-1.25366e-162	-1.12997e-162	8.95178e-163	-3.96665e-164	-2.35952e-163	-3.08853e-163	-2.8419e-163	1.27112e-163	5.99361e-163	-3.58449e-163	-6.93782e-163	-6.67664e-163	8.85978e-163	4.76019e-163	-1.76587e-163	-5.4609e-163	4.85455e-163	-6.39375e-163	9.91177e-163	3.03627e-163	-1.287e-162	5.50986e-163	3.62714e-163	2.14633e-164	-3.92322e-163	7.70853e-164	-9.58658e-163	0
1.38761e-162	2.82024e-163	1.15523e-162	-1.25366e-162	-1.12997e-162	8.95178e-163	-3.96665e-164	-2.35952e-163	-3.08853e-163	-2.8419e-163	1.27112e-163	5.99361e-163	-3.58449e-163	-6.93782e-163	-6.67664e-163	8.85978e-163	4.76019e-163	-1.76587e-163	-5.4609e-163	4.85455e-163	-6.39375e-163	9.91177e-163	3.03627e-163	-1.287e-162	5.50986e-163	3.62714e-163	2.14633e-164	-3.92322e-163	7.70853e-164	-9.58658e-163	0
1.38761e-162	2.82024e-163	1.15523e-162	-1.25366e-162	-1.12997e-162	8.95178e-163	-3.96665e-164	-2.35952e-163	-3.08853e-163	-2.8419e-163	1.27112e-163	5.99361e-163	-3.58449e-163	-6.93782e-163	-6.67664e-163	8.85978e-163	4.76019e-163	-1.76587e-163	-5.4609e-163	4.85455e-163	-6.39375e-163	9.91177e-163	3.03627e-163	-1.287e-162	5.50986e-163	3.62714e-163	2.14633e-164	-3.92322e-163	7.70853e-164	-9.58658e-163	0
1.38761e-162	2.82024e-163	1.15523e-162	-1.25366e-162	-1.12997e-162	8.95178e-163	-3.96665e-164	-2.35952e-163	-3.08853e-163	-2.8419e-163	1.27112e-163	5.99361e-163	-3.58449e-163	-6.93782e-163	-6.67664e-163	8.85978e-163	4.76019e-163	-1.76587e-163	-5.4609e-163	4.85455e-163	-6.39375e-163	9.91177e-163	3.03627e-163	-1.287e-162	5.50986e-163	3.62714e-163	2.14633e-164	-3.92322e-163	7.70853e-164	-9.58658e-163	0
1.38761e-162	2.82024e-163	1.15523e-162	-1.25366e-162	-1.12997e-162	8.95178e-163	-3.96665e-164	-2.35952e-163	-3.08853e-163	-2.8419e-163	1.27112e-163	5.99361e-163	-3.58449e-163	-6.93782e-163	-6.67664e-163	8.85978e-163	4.76019e-163	-1.76587e-163	-5.4609e-163	4.85455e-163	-6.39375e-163	9.91177e-163	3.03627e-163	-1.287e-162	5.50986e-163	3.62714e-163	2.14633e-164	-3.92322e-163	7.70853e-164	-9.58658e-163	0
1.38761e-162	2.82024e-163	1.15523e-162	-1.25366e-162	-1.12997e-162	8.95178e-163	-3.96665e-164	-2.35952e-163	-3.08853e-163	-2.8419e-163	1.27112e-163	5.99361e-163	-3.58449e-163	-6.93782e-163	-6.67664e-163	8.85978e-163	4.76019e-163	-1.76587e-163	-5.4609e-163	4.85455e-163	-6.39375e-163	9.91177e-163	3.03627e-163	-1.287e-162	5.50986e-163	3.62714e-163	2.14633e-164	-3.92322e-163	7.70853e-164	-9.58658e-163	0
1.38761e-162	2.82024e-163	1.15523e-162	-1.25366e-162	-1.12997e-162	8.95178e-163	-3.96665e-164	-2.35952e-163	-3.08853e-163	-2.8419e-163	1.27112e-163	5.99361e-163	-3.58449e-163	-6.93782e-163	-6.67664e-163	8.85978e-163	4.76019e-163	-1.76587e-163	-5.4609e-163	4.85455e-163	-6.39375e-163	9.91177e-163	3.03627e-163	-1.287e-162	5.50986e-163	3.62714e-163	2.14633e-164	-3.92322e-163	7.70853e-164	-9.58658e-163	0
1.38761e-162	2.82024e-163	1.15523e-162	-1.25366e-162	-1.12997e-162	8.95178e-163	-3.96665e-164	-2.35952e-163	-3.08853e-163	-2.8419e-163	1.27112e-163	5.99361e-163	-3.58449e-163	-6.93782e-163	-6.67664e-163	8.85978e-163	4.76019e-163	-1.76587e-163	-5.4609e-163	4.85455e-163	-6.39375e-163	9.91177e-163	3.03627e-163	-1.287e-162	5.50986e-163	3.62714e-163	2.14633e-164	-3.92322e-163	7.70853e-164	-9.58658e-163	0
1.38761e-162	2.82024e-163	1.15523e-162	-1.25366e-162	-1.12997e-162	8.95178e-163	-3.96665e-164	-2.35952e-163	-3.08853e-163	-2.8419e-163	1.27112e-163	5.99361e-163	-3.58449e-163	-6.93782e-163	-6.67664e-163	8.85978e-163	4.76019e-163	-1.76587e-163	-5.4609e-163	4.85455e-163	-6.39375e-163	9.91177e-163	3.03627e-163	-1.287e-162	5.50986e-163	3.62714e-163	2.14633e-164	-3.92322e-163	7.70853e-164	-9.58658e-163	0
1.38761e-162	2.82024e-163	1.15523e-162	-1.25366e-162	-1.12997e-162	8.95178e-163	-3.96665e-164	-2.35952e-163	-3.08853e-163	-2.8419e-163	1.27112e-163	5.99361e-163	-3.58449e-163	-6.93782e-163	-6.67664e-163	8.85978e-163	4.76019e-163	-1.76587e-163	-5.4609e-163	4.85455e-163	-6.39375e-163	9.91177e-163	3.03627e-163	-1.287e-162	5.50986e-163	3.62714e-163	2.14633e-164	-3.92322e-163	7.70853e-164	-9.58658e-163	0
1.38761e-162	2.82024e-163	1.15523e-162	-1.25366e-162	-1.12997e-162	8.95178e-163	-3.96665e-164	-2.35952e-163	-3.08853e-163	-2.8419e-163	1.27112e-163	5.99361e-163	-3.58449e-163	-6.93782e-163	-6.67664e-163	8.85978e-163	4.76019e-163	-1.76587e-163	-5.4609e-163	4.85455e-163	-6.39375e-163	9.91177e-163	3.03627e-163	-1.287e-162	5.50986e-163	3.62714e-163	2.14633e-164	-3.92322e-163	7.70853e-164	-9.58658e-163	0
1.38761e-162	2.82024e-163	1.15523e-162	-1.25366e-162	-1.12997e-162	8.95178e-163	-3.96665e-164	-2.35952e-163	-3.08853e-163	-2.8419e-163	1.27112e-163	5.99361e-163	-3.58449e-163	-6.93782e-163	-6.67664e-163	8.85978e-163	4.76019e-163	-1.76587e-163	-5.4609e-163	4.85455e-163	-6.39375e-163	9.91177e-163	3.03627e-163	-1.287e-162	5.50986e-163	3.62714e-163	2.14633e-164	-3.92322e-163	7.70853e-164	-9.58658e-163	0
1.38761e-162	2.82024e-163	1.15523e-162	-1.25366e-162	-1.12997e-162	8.95178e-163	-3.96665e-164	-2.35952e-163	-3.08853e-163	-2.8419e-163	1.27112e-163	5.99361e-163	-3.58449e-163	-6.93782e-163	-6.67664e-163	8.85978e-163	4.76019e-163	-1.76587e-163	-5.4609e-163	4.85455e-163	-6.39375e-163	9.91177e-163	3.03627e-163	-1.287e-162	5.50986e-163	3.62714e-163	2.14633e-164	-3.92322e-163	7.70853e-164	-9.58658e-163	0
1.38761e-162	2.82024e-163	1.15523e-162	-1.25366e-162	-1.12997e-162	8.95178e-163	-3.96665e-164	-2.35952e-163	-3.08853e-163	-2.8419e-163	1.27112e-163	5.99361e-163	-3.58449e-163	-6.93782e-163	-6.67664e-163	8.85978e-163	4.76019e-163	-1.76587e-163	-5.4609e-163	4.85455e-163	-6.39375e-163	9.91177e-163	3.03627e-163	-1.287e-162	5.50986e-163	3.62714e-163	2.14633e-164	-3.92322e-163	7.70853e-164	-9.58658e-163	0
1.38761e-162	2.82024e-163	1.15523e-162	-1.25366e-162	-1.12997e-162	8.95178e-163	-3.96665e-164	-2.35952e-163	-3.08853e-163	-2.8419e-163	1.27112e-163	5.99361e-163	-3.58449e-163	-6.93782e-163	-6.67664e-163	8.85978e-163	4.76019e-163	-1.76587e-163	-5.4609e-163	4.85455e-163	-6.39375e-163	9.91177e-163	3.03627e-163	-1.287e-162	5.50986e-163	3.62714e-163	2.14633e-164	-3.92322e-163	7.70853e-164	-9.58658e-163	0
1.38761e-162	2.82024e-163	1.15523e-162	-1.25366e-162	-1.12997e-162	8.95178e-163	-3.96665e-164	-2.35952e-163	-3.08853e-163	-2.8419e-163	1.27112e-163	5.99361e-163	-3.58449e-163	-6.93782e-163	-6.67664e-163	8.85978e-163	4.76019e-163	-1.76587e-163	-5.4609e-163	4.85455e-163	-6.39375e-163	9.91177e-163	3.03627e-163	-1.287e-162	5.50986e-163	3.62714e-163	2.14633e-164	-3.92322e-163	7.70853e-164	-9.58658e-163	0
1.38761e-162	2.82024e-163	1.15523e-162	-1.25366e-162	-1.12997e-162	8.95178e-163	-3.96665e-164	-2.35952e-163	-3.08853e-163	-2.8419e-163	1.27112e-163	5.99361e-163	-3.58449e-163	-6.93782e-163	-6.67664e-163	8.85978e-163	4.76019e-163	-1.76587e-163	-5.4609e-163	4.85455e-163	-6.39375e-163	9.91177e-163	3.03627e-163	-1.287e-162	5.50986e-163	3.62714e-163	2.14633e-164	-3.92322e-163	7.70853e-164	-9.58658e-163	0
1.38761e-162	2.82024e-163	1.15523e-162	-1.25366e-162	-1.12997e-162	8.95178e-163	-3.96665e-164	-2.35952e-163	-3.08853e-163	-2.8419e-163	1.27112e-163	5.99361e-163	-3.58449e-163	-6.93782e-163	-6.67664e-163	8.85978e-163	4.76019e-163	-1.76587e-163	-5.4609e-163	4.85455e-163	-6.39375e-163	9.91177e-163	3.03627e-163	-1.287e-162	5.50986e-163	3.62714e-163	2.14633e-164	-3.92322e-163	7.70853e-164	-9.58658e-163	0
1.38761e-162	2.82024e-163	1.15523e-162	-1.25366e-162	-1.12997e-162	8.95178e-163	-3.96665e-164	-2.35952e-163	-3.08853e-163	-2.8419e-163	1.27112e-163	5.99361e-163	-3.58449e-163	-6.93782e-163	-6.67664e-163	8.85978e-163	4.76019e-163	-1.76587e-163	-5.4609e-163	4.85455e-163	-6.39375e-163	9.91177e-163	3.03627e-163	-1.287e-162	5.50986e-163	3.62714e-163	2.14633e-164	-3.92322e-163	7.70853e-164	-9.58658e-163	0
1.38761e-162	2.82024e-163	1.15523e-162	-1.25366e-162	-1.12997e-162	8.95178e-163	-3.96665e-164	-2.35952e-163	-3.08853e-163	-2.8419e-163	1.27112e-163	5.99361e-163	-3.58449e-163	-6.93782e-163	-6.67664e-163	8.85978e-163	4.76019e-163	-1.76587e-163	-5.4609e-163	4.85455e-163	-6.39375e-163	9.91177e-163	3.03627e-163	-1.287e-162	5.50986e-163	3.62714e-163	2.14633e-164	-3.92322e-163	7.70853e-164	-9.58658e-163	0
1.38761e-162	2.82024e-163	1.15523e-162	-1.25366e-162	-1.12997e-162	8.95178e-163	-3.96665e-164	-2.35952e-163	-3.08853e-163	-2.8419e-163	1.27112e-163	5.99361e-163	-3.58449e-163	-6.93782e-163	-6.67664e-163	8.85978e-163	4.76019e-163	-1.76587e-163	-5.4609e-163	4.85455e-163	-6.39375e-163	9.91177e-163	3.03627e-163	-1.287e-162	5.50986e-163	3.62714e-163	2.14633e-164	-3.92322e-163	7.70853e-164	-9.58658e-163	0
1.38761e-162	2.82024e-163	1.15523e-162	-1.25366e-162	-1.12997e-162	8.95178e-163	-3.96665e-164	-2.35952e-163	-3.08853e-163	-2.8419e-163	1.27112e-163	5.99361e-163	-3.58449e-163	-6.93782e-163	-6.67664e-163	8.85978e-163	4.76019e-163	-1.76587e-163	-5.4609e-163	4.85455e-163	-6.39375e-163	9.91177e-163	3.03627e-163	-1.287e-162	5.50986e-163	3.62714e-163	2.14633e-164	-3.92322e-163	7.70853e-164	-9.58658e-163	0
1.38761e-162	2.82024e-163	1.15523e-162	-1.25366e-162	-1.12997e-162	8.95178e-163	-3.96665e-164	-2.35952e-163	-3.08853e-163	-2.8419e-163	1.27112e-163	5.99361e-163	-3.58449e-163	-6.93782e-163	-6.67664e-163	8.85978e-163	4.76019e-163	-1.76587e-163	-5.4609e-163	4.85455e-163	-6.39375e-163	9.91177e-163	3.03627e-163	-1.287e-162	5.50986e-163	3.62714e-163	2.14633e-164	-3.92322e-163	7.70853e-164	-9.58658e-163	0
1.38761e-162	2.82024e-163	1.15523e-162	-1.25366e-162	-1.12997e-162	8.95178e-163	-3.96665e-164	-2.35952e-163	-3.08853e-163	-2.8419e-163	1.27112e-163	5.99361e-163	-3.58449e-163	-6.93782e-163	-6.67664e-163	8.85978e-163	4.76019e-163	-1.76587e-163	-5.4609e-163	4.85455e-163	-6.39375e-163	9.91177e-163	3.03627e-163	-1.287e-162	5.50986e-163	3.62714e-163	2.14633e-164	-3.92322e-163	7.70853e-164	-9.58658e-163	0
1.38761e-162	2.82024e-163	1.15523e-162	-1.25366e-162	-1.12997e-162	8.95178e-163	-3.96665e-164	-2.35952e-163	-3.08853e-163	-2.8419e-163	1.27112e-163	5.99361e-163	-3.58449e-163	-6.93782e-163	-6.67664e-163	8.85978e-163	4.76019e-163	-1.76587e-163	-5.4609e-163	4.85455e-163	-6.39375e-163	9.91177e-163	3.03627e-163	-1.287e-162	5.50986e-163	3.62714e-163	2.14633e-164	-3.92322e-163	7.70853e-164	-9.58658e-163	0
1.38761e-162	2.82024e-163	1.15523e-162	-1.25366e-162	-1.12997e-162	8.95178e-163	-3.96665e-164	-2.35952e-163	-3.08853e-163	-2.8419e-163	1.27112e-163	5.99361e-163	-3.58449e-163	-6.93782e-163	-6.67664e-163	8.85978e-163	4.76019e-163	-1.76587e-163	-5.4609e-163	4.85455e-163	-6.39375e-163	9.91177e-163	3.03627e-163	-1.287e-162	5.50986e-163	3.62714e-163	2.14633e-164	-3.92322e-163	7.70853e-164	-9.58658e-163	0
1.38761e-162	2.82024e-163	1.15523e-162	-1.25366e-162	-1.12997e-162	8.95178e-163	-3.96665e-164	-2.35952e-163	-3.08853e-163	-2.8419e-163	1.27112e-163	5.99361e-163	-3.58449e-163	-6.93782e-163	-6.67664e-163	8.85978e-163	4.76019e-163	-1.76587e-163	-5.4609e-163	4.85455e-163	-6.39375e-163	9.91177e-163	3.03627e-163	-1.287e-162	5.50986e-163	3.62714e-163	2.14633e-164	-3.92322e-163	7.70853e-164	-9.58658e-163	0
1.38761e-162	2.82024e-163	1.15523e-162	-1.25366e-162	-1.12997e-162	8.95178e-163	-3.96665e-164	-2.35952e-163	-3.08853e-163	-2.8419e-163	1.27112e-163	5.99361e-163	-3.58449e-163	-6.93782e-163	-6.67664e-163	8.85978e-163	4.76019e-163	-1.76587e-163	-5.4609e-163	4.85455e-163	-6.39375e-163	9.91177e-163	3.03627e-163	-1.287e-162	5.50986e-163	3.62714e-163	2.14633e-164	-3.92322e-163	7.70853e-164	-9.58658e-163	0
1.38761e-162	2.82024e-163	1.15523e-162	-1.25366e-162	-1.12997e-162	8.95178e-163	-3.96665e-164	-2.35952e-163	-3.08853e-163	-2.8419e-163	1.27112e-163	5.99361e-163	-3.58449e-163	-6.93782e-163	-6.67664e-163	8.85978e-163	4.76019e-163	-1.76587e-163	-5.4609e-163	4.85455e-163	-6.39375e-163	9.91177e-163	3.03627e-163	-1.287e-162	5.50986e-163	3.62714e-163	2.14633e-164	-3.92322e-163	7.70853e-164	-9.58658e-163	0
1.38761e-162	2.82024e-163	1.15523e-162	-1.25366e-162	-1.12997e-162	8.95178e-163	-3.96665e-164	-2.35952e-163	-3.08853e-163	-2.8419e-163	1.27112e-163	5.99361e-163	-3.58449e-163	-6.93782e-163	-6.67664e-163	8.85978e-163	4.76019e-163	-1.76587e-163	-5.4609e-163	4.85455e-163	-6.39375e-163	9.91177e-163	3.03627e-163	-1.287e-162	5.50986e-163	3.62714e-163	2.14633e-164	-3.92322e-163	7.70853e-164	-9.58658e-163	0
1.38761e-162	2.82024e-163	1.15523e-162	-1.25366e-162	-1.12997e-162	8.95178e-163	-3.96665e-164	-2.35952e-163	-3.08853e-163	-2.8419e-163	1.27112e-163	5.99361e-163	-3.58449e-163	-6.93782e-163	-6.67664e-163	8.85978e-163	4.76019e-163	-1.76587e-163	-5.4609e-163	4.85455e-163	-6.39375e-163	9.91177e-163	3.03627e-163	-1.287e-162	5.50986e-163	3.62714e-163	2.14633e-164	-3.92322e-163	7.70853e-164	-9.58658e-163	0
1.38761e-162	2.82024e-163	1.15523e-162	-1.25366e-162	-1.12997e-162	8.95178e-163	-3.96665e-164	-2.35952e-163	-3.08853e-163	-2.8419e-163	1.27112e-163	5.99361e-163	-3.58449e-163	-6.93782e-163	-6.67664e-163	8.85978e-163	4.76019e-163	-1.76587e-163	-5.4609e-163	4.85455e-163	-6.39375e-163	9.91177e-163	3.03627e-163	-1.287e-162	5.50986e-163	3.62714e-163	2.14633e-164	-3.92322e-163	7.70853e-164	-9.58658e-163	0
1.38761e-162	2.82024e-163	1.15523e-162	-1.25366e-162	-1.12997e-162	8.95178e-163	-3.96665e-164	-2.35952e-163	-3.08853e-163	-2.8419e-163	1.27112e-163	5.99361e-163	-3.58449e-163	-6.93782e-163	-6.67664e-163	8.85978e-163	4.76019e-163	-1.76587e-163	-5.4609e-163	4.85455e-163	-6.39375e-163	9.91177e-163	3.03627e-163	-1.287e-162	5.50986e-163	3.62714e-163	2.14633e-164	-3.92322e-163	7.70853e-164	-9.58658e-163	0
1.38761e-162	2.82024e-163	1.15523e-162	-1.25366e-162	-1.12997e-162	8.95178e-163	-3.96665e-164	-2.35952e-163	-3.08853e-163	-2.8419e-163	1.27112e-163	5.99361e-163	-3.58449e-163	-6.93782e-163	-6.67664e-163	8.85978e-163	4.76019e-163	-1.76587e-163	-5.4609e-163	4.85455e-163	-6.39375e-163	9.91177e-163	3.03627e-163	-1.287e-162	5.50986e-163	3.62714e-163	2.14633e-164	-3.92322e-163	7.70853e-164	-9.58658e-163	0
1.38761e-162	2.82024e-163	1.15523e-162	-1.25366e-162	-1.12997e-162	8.95178e-163	-3.96665e-164	-2.35952e-163	-3.08853e-163	-2.8419e-163	1.27112e-163	5.99361e-163	-3.58449e-163	-6.93782e-163	-6.67664e-163	8.85978e-163	4.76019e-163	-1.76587e-163	-5.4609e-163	4.85455e-163	-6.39375e-163	9.91177e-163	3.03627e-163	-1.287e-162	5.50986e-163	3.62714e-163	2.14633e-164	-3.92322e-163	7.70853e-164	-9.58658e-163	0
1.38761e-162	2.82024e-163	1.15523e-162	-1.25366e-162	-1.12997e-162	8.95178e-163	-3.96665e-164	-2.35952e-163	-3.08853e-163	-2.8419e-163	1.27112e-163	5.99361e-163	-3.58449e-163	-6.93782e-163	-6.67664e-163	8.85978e-163	4.76019e-163	-1.76587e-163	-5.4609e-163	4.85455e-163	-6.39375e-163	9.91177e-163	3.03627e-163	-1.287e-162	5.50986e-163	3.62714e-163	2.14633e-164	-3.92322e-163	7.70853e-164	-9.58658e-163	0
1.38761e-162	2.82024e-163	1.15523e-162	-1.25366e-162	-1.12997e-162	8.95178e-163	-3.96665e-164	-2.35952e-163	-3.08853e-163	-2.8419e-163	1.27112e-163	5.99361e-163	-3.58449e-163	-6.93782e-163	-6.67664e-163	8.85978e-163	4.76019e-163	-1.76587e-163	-5.4609e-163	4.85455e-163	-6.39375e-163	9.91177e-163	3.03627e-163	-1.287e-162	5.50986e-163	3.62714e-163	2.14633e-164	-3.92322e-163	7.70853e-164	-9.58658e-163	0
1.38761e-162	2.82024e-163	1.15523e-162	-1.25366e-162	-1.12997e-162	8.95178e-163	-3.96665e-164	-2.35952e-163	-3.08853e-163	-2.8419e-163	1.27112e-163	5.99361e-163	-3.58449e-163	-6.93782e-163	-6.67664e-163	8.85978e-163	4.76019e-163	-1.76587e-163	-5.4609e-163	4.85455e-163	-6.39375e-163	9.91177e-163	3.03627e-163	-1.287e-162	5.50986e-163	3.62714e-163	2.14633e-164	-3.92322e-163	7.70853e-164	-9.58658e-163	0
1.38761e-162	2.82024e-163	1.15523e-162	-1.25366e-162	-1.12997e-162	8.95178e-163	-3.96665e-164	-2.35952e-163	-3.08853e-163	-2.8419e-163	1.27112e-163	5.99361e-163	-3.58449e-163	-6.93782e-163	-6.67664e-163	8.85978e-163	4.76019e-163	-1.76587e-163	-5.4609e-163	4.85455e-163	-6.39375e-163	9.91177e-163	3.03627e-163	-1.287e-162	5.50986e-163	3.62714e-163	2.14633e-164	-3.92322e-163	7.70853e-164	-9.58658e-163	0
1.38761e-162	2.82024e-163	1.15523e-162	-1.25366e-162	-1.12997e-162	8.95178e-163	-3.96665e-164	-2.35952e-163	-3.08853e-163	-2.8419e-163	1.27112e-163	5.99361e-163	-3.58449e-163	-6.93782e-163	-6.67664e-163	8.85978e-163	4.76019e-163	-1.76587e-163	-5.4609e-163	4.85455e-163	-6.39375e-163	9.91177e-163	3.03627e-163	-1.287e-162	5.50986e-163	3.62714e-163	2.14633e-164	-3.92322e-163	7.70853e-164	-9.58658e-163	0
1.38761e-162	2.82024e-163	1.15523e-162	-1.25366e-162	-1.12997e-162	8.95178e-163	-3.96665e-164	-2.35952e-163	-3.08853e-163	-2.8419e-163	1.27112e-163	5.99361e-163	-3.58449e-163	-6.93782e-163	-6.67664e-163	8.85978e-163	4.76019e-163	-1.76587e-163	-5.4609e-163	4.85455e-163	-6.39375e-163	9.91177e-163	3.03627e-163	-1.287e-162	5.50986e-163	3.62714e-163	2.14633e-164	-3.92322e-163	7.70853e-164	-9.58658e-163	0
1.38761e-162	2.82024e-163	1.15523e-162	-1.25366e-162	-1.12997e-162	8.95178e-163	-3.96665e-164	-2.35952e-163	-3.08853e-163	-2.8419e-163	1.27112e-163	5.99361e-163	-3.58449e-163	-6.93782e-163	-6.67664e-163	8.85978e-163	4.76019e-163	-1.76587e-163	-5.4609e-163	4.85455e-163	-6.39375e-163	9.91177e-163	3.03627e-163	-1.287e-162	5.50986e-163	3.62714e-163	2.14633e-164	-3.92322e-163	7.70853e-164	-9.58658e-163	0
1.38761e-162	2.82024e-163	1.15523e-162	-1.25366e-162	-1.12997e-162	8.95178e-163	-3.96665e-164	-2.35952e-163	-3.08853e-163	-2.8419e-163	1.27112e-163	5.99361e-163	-3.58449e-163	-6.93782e-163	-6.67664e-163	8.85978e-163	4.76019e-163	-1.76587e-163	-5.4609e-163	4.85455e-163	-6.39375e-163	9.91177e-163	3.03627e-163	-1.287e-162	5.50986e-163	3.62714e-163	2.14633e-164	-3.92322e-163	7.70853e-164	-9.58658e-163	0
1.38761e-162	2.82024e-163	1.15523e-162	-1.25366e-162	-1.12997e-162	8.95178e-163	-3.96665e-164	-2.35952e-163	-3.08853e-163	-2.8419e-163	1.27112e-163	5.99361e-163	-3.58449e-163	-6.93782e-163	-6.67664e-163	8.85978e-163	4.76019e-163	-1.76587e-163	-5.4609e-163	4.85455e-163	-6.39375e-163	9.91177e-163	3.03627e-163	-1.287e-162	5.50986e-163	3.62714e-163	2.14633e-164	-3.92322e-163	7.70853e-164	-9.58658e-163	0
1.38761e-162	2.82024e-163	1.15523e-162	-1.25366e-162	-1.12997e-162	8.95178e-163	-3.96665e-164	-2.35952e-163	-3.08853e-163	-2.8419e-163	1.27112e-163	5.99361e-163	-3.58449e-163	-6.93782e-163	-6.67664e-163	8.85978e-163	4.76019e-163	-1.76587e-163	-5.4609e-163	4.85455e-163	-6.39375e-163	9.91177e-163	3.03627e-163	-1.287e-162	5.50986e-163	3.62714e-163	2.14633e-164	-3.92322e-163	7.70853e-164	-9.58658e-163	0
1.38761e-162	2.82024e-163	1.15523e-162	-1.25366e-162	-1.12997e-162	8.95178e-163	-3.96665e-164	-2.35952e-163	-3.08853e-163	-2.8419e-163	1.27112e-163	5.99361e-163	-3.58449e-163	-6.93782e-163	-6.67664e-163	8.85978e-163	4.76019e-163	-1.76587e-163	-5.4609e-163	4.85455e-163	-6.39375e-163	9.91177e-163	3.03627e-163	-1.287e-162	5.50986e-163	3.62714e-163	2.14633e-164	-3.92322e-163	7.70853e-164	-9.58658e-163	0
1.38761e-162	2.82024e-163	1.15523e-162	-1.25366e-162	-1.12997e-162	8.95178e-163	-3.96665e-164	-2.35952e-163	-3.08853e-163	-2.8419e-163	1.27112e-163	5.99361e-163	-3.58449e-163	-6.93782e-163	-6.67664e-163	8.85978e-163	4.76019e-163	-1.76587e-163	-5.4609e-163	4.85455e-163	-6.39375e-163	9.91177e-163	3.03627e-163	-1.287e-162	5.50986e-163	3.62714e-163	2.14633e-164	-3.92322e-163	7.70853e-164	-9.58658e-163	0
1.38761e-162	2.82024e-163	1.15523e-162	-1.25366e-162	-1.12997e-162	8.95178e-163	-3.96665e-164	-2.35952e-163	-3.08853e-163	-2.8419e-163	1.27112e-163	5.99361e-163	-3.58449e-163	-6.93782e-163	-6.67664e-163	8.85978e-163	4.76019e-163	-1.76587e-163	-5.4609e-163	4.85455e-163	-6.39375e-163	9.91177e-163	3.03627e-163	-1.287e-162	5.50986e-163	3.62714e-163	2.14633e-164	-3.92322e-163	7.70853e-164	-9.58658e-163	0
1.38761e-162	2.82024e-163	1.15523e-162	-1.25366e-162	-1.12997e-162	8.95178e-163	-3.96665e-164	-2.35952e-163	-3.08853e-163	-2.8419e-163	1.27112e-163	5.99361e-163	-3.58449e-163	-6.93782e-163	-6.67664e-163	8.85978e-163	4.76019e-163	-1.76587e-163	-5.4609e-163	4.85455e-163	-6.39375e-163	9.91177e-163	3.03627e-163	-1.287e-162	5.50986e-163	3.62714e-163	2.14633e-164	-3.92322e-163	7.70853e-164	-9.58658e-163	0
1.38761e-162	2.82024e-163	1.15523e-162	-1.25366e-162	-1.12997e-162	8.95178e-163	-3.96665e-164	-2.35952e-163	-3.08853e-163	-2.8419e-163	1.27112e-163	5.99361e-163	-3.58449e-163	-6.93782e-163	-6.67664e-163	8.85978e-163	4.76019e-163	-1.76587e-163	-5.4609e-163	4.85455e-163	-6.39375e-163	9.91177e-163	3.03627e-163	-1.287e-162	5.50986e-163	3.62714e-163	2.14633e-164	-3.92322e-163	7.70853e-164	-9.58658e-163	0
1.38761e-162	2.82024e-163	1.15523e-162	-1.25366e-162	-1.12997e-162	8.95178e-163	-3.96665e-164	-2.35952e-163	-3.08853e-163	-2.8419e-163	1.27112e-163	5.99361e-163	-3.58449e-163	-6.93782e-163	-6.67664e-163	8.85978e-163	4.76019e-163	-1.76587e-163	-5.4609e-163	4.85455e-163	-6.39375e-163	9.91177e-163	3.03627e-163	-1.287e-162	5.50986e-163	3.62714e-163	2.14633e-164	-3.92322e-163	7.70853e-164	-9.58658e-163	0
1.38761e-162	2.82024e-163	1.15523e-162	-1.25366e-162	-1.12997e-162	8.95178e-163	-3.96665e-164	-2.35952e-163	-3.08853e-163	-2.8419e-163	1.27112e-163	5.99361e-163	-3.58449e-163	-6.93782e-163	-6.67664e-163	8.85978e-163	4.76019e-163	-1.76587e-163	-5.4609e-163	4.85455e-163	-6.39375e-163	9.91177e-163	3.03627e-163	-1.287e-162	5.50986e-163	3.62714e-163	2.14633e-164	-3.92322e-163	7.70853e-164	-9.58658e-163	0
1.38761e-162	2.82024e-163	1.15523e-162	-1.25366e-162	-1.12997e-162	8.95178e-163	-3.96665e-164	-2.35952e-163	-3.08853e-163	-2.8419e-163	1.27112e-163	5.99361e-163	-3.58449e-163	-6.93782e-163	-6.67664e-163	8.85978e-163	4.76019e-163	-1.76587e-163	-5.4609e-163	4.85455e-163	-6.39375e-163	9.91177e-163	3.03627e-163	-1.287e-162	5.50986e-163	3.62714e-163	2.14633e-164	-3.92322e-163	7.70853e-164	-9.58658e-163	0
1.38761e-162	2.82024e-163	1.15523e-162	-1.25366e-162	-1.12997e-162	8.95178e-163	-3.96665e-164	-2.35952e-163	-3.08853e-163	-2.8419e-163	1.27112e-163	5.99361e-163	-3.58449e-163	-6.93782e-163	-6.67664e-163	8.85978e-163	4.76019e-163	-1.76587e-163	-5.4609e-163	4.85455e-163	-6.39375e-163	9.91177e-163	3.03627e-163	-1.287e-162	5.50986e-163	3.62714e-163	2.14633e-164	-3.92322e-163	7.70853e-164	-9.58658e-163	0
1.38761e-162	2.82024e-163	1.15523e-162	-1.25366e-162	-1.12997e-162	8.95178e-163	-3.96665e-164	-2.35952e-163	-3.08853e-163	-2.8419e-163	1.27112e-163	5.99361e-163	-3.58449e-163	-6.93782e-163	-6.67664e-163	8.85978e-163	4.76019e-163	-1.76587e-163	-5.4609e-163	4.85455e-163	-6.39375e-163	9.91177e-163	3.03627e-163	-1.287e-162	5.50986e-163	3.62714e-163	2.14633e-164	-3.92322e-163	7.70853e-164	-9.58658e-163	0
1.38761e-162	2.82024e-163	1.15523e-162	-1.25366e-162	-1.12997e-162	8.95178e-163	-3.96665e-164	-2.35952e-163	-3.08853e-163	-2.8419e-163	1.27112e-163	5.99361e-163	-3.58449e-163	-6.93782e-163	-6.67664e-163	8.85978e-163	4.76019e-163	-1.76587e-163	-5.4609e-163	4.85455e-163	-6.39375e-163	9.91177e-163	3.03627e-163	-1.287e-162	5.50986e-163	3.62714e-163	2.14633e-164	-3.92322e-163	7.70853e-164	-9.58658e-163	0
1.38761e-162	2.82024e-163	1.15523e-162	-1.25366e-162	-1.12997e-162	8.95178e-163	-3.96665e-164	-2.35952e-163	-3.08853e-163	-2.8419e-163	1.27112e-163	5.99361e-163	-3.58449e-163	-6.93782e-163	-6.67664e-163	8.85978e-163	4.76019e-163	-1.76587e-163	-5.4609e-163	4.85455e-163	-6.39375e-163	9.91177e-163	3.03627e-163	-1.287e-162	5.50986e-163	3.62714e-163	2.14633e-164	-3.92322e-163	7.70853e-164	-9.58658e-163	0
1.38761e-162	2.82024e-163	1.15523e-162	-1.25366e-162	-1.12997e-162	8.95178e-163	-3.96665e-164	-2.35952e-163	-3.08853e-163	-2.8419e-163	1.27112e-163	5.99361e-163	-3.58449e-163	-6.93782e-163	-6.67664e-163	8.85978e-163	4.76019e-163	-1.76587e-163	-5.4609e-163	4.85455e-163	-6.39375e-163	9.91177e-163	3.03627e-163	-1.287e-162	5.50986e-163	3.62714e-163	2.14633e-164	-3.92322e-163	7.70853e-164	-9.58658e-163	0
1.38761e-162	2.82024e-163	1.15523e-162	-1.25366e-162	-1.12997e-162	8.95178e-163	-3.96665e-164	-2.35952e-163	-3.08853e-163	-2.8419e-163	1.27112e-163	5.99361e-163	-3.58449e-163	-6.93782e-163	-6.67664e-163	8.85978e-163	4.76019e-163	-1.76587e-163	-5.4609e-163	4.85455e-163	-6.39375e-163	9.91177e-163	3.03627e-163	-1.287e-162	5.50986e-163	3.62714e-163	2.14633e-164	-3.92322e-163	7.70853e-164	-9.58658e-163	0
1.38761e-162	2.82024e-163	1.15523e-162	-1.25366e-162	-1.12997e-162	8.95178e-163	-3.96665e-164	-2.35952e-163	-3.08853e-163	-2.8419e-163	1.27112e-163	5.99361e-163	-3.58449e-163	-6.93782e-163	-6.67664e-163	8.85978e-163	4.76019e-163	-1.76587e-163	-5.4609e-163	4.85455e-163	-6.39375e-163	9.91177e-163	3.03627e-163	-1.287e-162	5.50986e-163	3.62714e-163	2.14633e-164	-3.92322e-163	7.70853e-164	-9.58658e-163	0
1.38761e-162	2.82024e-163	1.15523e-162	-1.25366e-162	-1.12997e-162	8.95178e-163	-3.96665e-164	-2.35952e-163	-3.08853e-163	-2.8419e-163	1.27112e-163	5.99361e-163	-3.58449e-163	-6.93782e-163	-6.67664e-163	8.85978e-163	4.76019e-163	-1.76587e-163	-5.4609e-163	4.85455e-163	-6.39375e-163	9.91177e-163	3.03627e-163	-1.287e-162	5.50986e-163	3.62714e-163	2.14633e-164	-3.92322e-163	7.70853e-164	-9.58658e-163	0
1.38761e-162	2.82024e-163	1.15523e-162	-1.25366e-162	-1.12997e-162	8.95178e-163	-3.96665e-164	-2.35952e-163	-3.08853e-163	-2.8419e-163	1.27112e-163	5.99361e-163	-3.58449e-163	-6.93782e-163	-6.67664e-163	8.85978e-163	4.76019e-163	-1.76587e-163	-5.4609e-163	4.85455e-163	-6.39375e-163	9.91177e-163	3.03627e-163	-1.287e-162	5.50986e-163	3.62714e-163	2.14633e-164	-3.92322e-163	7.70853e-164	-9.58658e-163	0
1.38761e-162	2.82024e-163	1.15523e-162	-1.25366e-162	-1.12997e-162	8.95178e-163	-3.96665e-164	-2.35952e-163	-3.08853e-163	-2.8419e-163	1.27112e-163	5.99361e-163	-3.58449e-163	-6.93782e-163	-6.67664e-163	8.85978e-163	4.76019e-163	-1.76587e-163	-5.4609e-163	4.85455e-163	-6.39375e-163	9.91177e-163	3.03627e-163	-1.287e-162	5.50986e-163	3.62714e-163	2.14633e-164	-3.92322e-163	7.70853e-164	-9.58658e-163	0
1.38761e-162	2.82024e-163	1.15523e-162	-1.25366e-162	-1.12997e-162	8.95178e-163	-3.96665e-164	-2.35952e-163	-3.08853e-163	-2.8419e-163	1.27112e-163	5.99361e-163	-3.58449e-163	-6.93782e-163	-6.67664e-163	8.85978e-163	4.76019e-163	-1.76587e-163	-5.4609e-163	4.85455e-163	-6.39375e-163	9.91177e-163	3.03627e-163	-1.287e-162	5.50986e-163	3.62714e-163	2.14633e-164	-3.92322e-163	7.70853e-164	-9.58658e-163	0
1.38761e-162	2.82024e-163	1.15523e-162	-1.25366e-162	-1.12997e-162	8.95178e-163	-3.96665e-164	-2.35952e-163	-3.08853e-163	-2.8419e-163	1.27112e-163	5.99361e-163	-3.58449e-163	-6.93782e-163	-6.67664e-163	8.85978e-163	4.76019e-163	-1.76587e-163	-5.4609e-163	4.85455e-163	-6.39375e-163	9.91177e-163	3.03627e-163	-1.287e-162	5.50986e-163	3.62714e-163	2.14633e-164	-3.92322e-163	7.70853e-164	-9.58658e-163	0
1.38761e-162	2.82024e-163	1.15523e-162	-1.25366e-162	-1.12997e-162	8.95178e-163	-3.96665e-164	-2.35952e-163	-3.08853e-163	-2.8419e-163	1.27112e-163	5.99361e-163	-3.58449e-163	-6.93782e-163	-6.67664e-163	8.85978e-163	4.76019e-163	-1.76587e-163	-5.4609e-163	4.85455e-163	-6.39375e-163	9.91177e-163	3.03627e-163	-1.287e-162	5.50986e-163	3.62714e-163	2.14633e-164	-3.92322e-163	7.70853e-164	-9.58658e-163	0
1.38761e-162	2.82024e-163	1.15523e-162	-1.25366e-162	-1.12997e-162	8.95178e-163	-3.96665e-164	-2.35952e-163	-3.08853e-163	-2.8419e-163	1.27112e-163	5.99361e-163	-3.58449e-163	-6.93782e-163	-6.67664e-163	8.85978e-163	4.76019e-163	-1.76587e-163	-5.4609e-163	4.85455e-163	-6.39375e-163	9.91177e-163	3.03627e-163	-1.287e-162	5.50986e-163	3.62714e-163	2.14633e-164	-3.92322e-163	7.70853e-164	-9.58658e-163	0
1.38761e-162	2.82024e-163	1.15523e-162	-1.25366e-162	-1.12997e-162	8.95178e-163	-3.96665e-164	-2.35952e-163	-3.08853e-163	-2.8419e-163	1.27112e-163	5.99361e-163	-3.58449e-163	-6.93782e-163	-6.67664e-163	8.85978e-163	4.76019e-163	-1.76587e-163	-5.4609e-163	4.85455e-163	-6.39375e-163	9.91177e-163	3.03627e-163	-1.287e-162	5.50986e-163	3.62714e-163	2.14633e-164	-3.92322e-163	7.70853e-164	-9.58658e-163	0
1.38761e-162	2.82024e-163	1.15523e-162	-1.25366e-162	-1.12997e-162	8.95178e-163	-3.96665e-164	-2.35952e-163	-3.08853e-163	-2.8419e-163	1.27112e-163	5.99361e-163	-3.58449e-163	-6.93782e-163	-6.67664e-163	8.85978e-163	4.76019e-163	-1.76587e-163	-5.4609e-163	4.85455e-163	-6.39375e-163	9.91177e-163	3.03627e-163	-1.287e-162	5.50986e-163	3.62714e-163	2.14633e-164	-3.92322e-163	7.70853e-164	-9.58658e-163	0
1.38761e-162	2.82024e-163	1.15523e-162	-1.25366e-162	-1.12997e-162	8.95178e-163	-3.96665e-164	-2.35952e-163	-3.08853e-163	-2.8419e-163	1.27112e-163	5.99361e-163	-3.58449e-163	-6.93782e-163	-6.67664e-163	8.85978e-163	4.76019e-163	-1.76587e-163	-5.4609e-163	4.85455e-163	-6.39375e-163	9.91177e-163	3.03627e-163	-1.287e-162	5.50986e-163	3.62714e-163	2.14633e-164	-3.92322e-163	7.70853e-164	-9.58658e-163	0
1.38761e-162	2.82024e-163	1.15523e-162	-1.25366e-162	-1.12997e-162	8.95178e-163	-3.96665e-164	-2.35952e-163	-3.08853e-163	-2.8419e-163	1.27112e-163	5.99361e-163	-3.58449e-163	-6.93782e-163	-6.67664e-163	8.85978e-163	4.76019e-163	-1.76587e-163	-5.4609e-163	4.85455e-163	-6.39375e-163	9.91177e-163	3.03627e-163	-1.287e-162	5.50986e-163	3.62714e-163	2.14633e-164	-3.92322e-163	7.70853e-164	-9.58658e-163	0
1.38761e-162	2.82024e-163	1.15523e-162	-1.25366e-162	-1.12997e-162	8.95178e-163	-3.96665e-164	-2.35952e-163	-3.08853e-163	-2.8419e-163	1.27112e-163	5.99361e-163	-3.58449e-163	-6.93782e-163	-6.67664e-163	8.85978e-163	4.76019e-163	-1.76587e-163	-5.4609e-163	4.85455e-163	-6.39375e-163	9.91177e-163	3.03627e-163	-1.287e-162	5.50986e-163	3.62714e-163	2.14633e-164	-3.92322e-163	7.70853e-164	-9.58658e-163	0
1.38761e-162	2.82024e-163	1.15523e-162	-1.25366e-162	-1.12997e-162	8.95178e-163	-3.96665e-164	-2.35952e-163	-3.08853e-163	-2.8419e-163	1.27112e-163	5.99361e-163	-3.58449e-163	-6.93782e-163	-6.67664e-163	8.85978e-163	4.76019e-163	-1.76587e-163	-5.4609e-163	4.85455e-163	-6.39375e-163	9.91177e-163	3.03627e-163	-1.287e-162	5.50986e-163	3.62714e-163	2.14633e-164	-3.92322e-163	7.70853e-164	-9.58658e-163	0
1.38761e-162	2.82024e-163	1.15523e-162	-1.25366e-162	-1.12997e-162	8.95178e-163	-3.96665e-164	-2.35952e-163	-3.08853e-163	-2.8419e-163	1.27112e-163	5.99361e-163	-3.58449e-163	-6.93782e-163	-6.67664e-163	8.85978e-163	4.76019e-163	-1.76587e-163	-5.4609e-163	4.85455e-163	-6.39375e-163	9.91177e-163	3.03627e-163	-1.287e-162	5.50986e-163	3.62714e-163	2.14633e-164	-3.92322e-163	7.70853e-164	-9.58658e-163	0
1.38761e-162	2.82024e-163	1.15523e-162	-1.25366e-162	-1.12997e-162	8.95178e-163	-3.96665e-164	-2.35952e-163	-3.08853e-163	-2.8419e-163	1.27112e-163	5.99361e-163	-3.58449e-163	-6.93782e-163	-6.67664e-163	8.85978e-163	4.76019e-163	-1.76587e-163	-5.4609e-163	4.85455e-163	-6.39375e-163	9.91177e-163	3.03627e-163	-1.287e-162	5.50986e-163	3.62714e-163	2.14633e-164	-3.92322e-163	7.70853e-164	-9.58658e-163	0
1.38761e-162	2.82024e-163	1.15523e-162	-1.25366e-162	-1.12997e-162	8.95178e-163	-3.96665e-164	-2.35952e-163	-3.08853e-163	-2.8419e-163	1.27112e-163	5.99361e-163	-3.58449e-163	-6.93782e-163	-6.67664e-163	8.85978e-163	4.76019e-163	-1.76587e-163	-5.4609e-163	4.85455e-163	-6.39375e-163	9.91177e-163	3.03627e-163	-1.287e-162	5.50986e-163	3.62714e-163	2.14633e-164	-3.92322e-163	7.70853e-164	-9.58658e-163	0
1.38761e-162	2.82024e-163	1.15523e-162	-1.25366e-162	-1.12997e-162	8.95178e-163	-3.96665e-164	-2.35952e-163	-3.08853e-163	-2.8419e-163	1.27112e-163	5.99361e-163	-3.58449e-163	-6.93782e-163	-6.67664e-163	8.85978e-163	4.76019e-163	-1.76587e-163	-5.4609e-163	4.85455e-163	-6.39375e-163	9.91177e-163	3.03627e-163	-1.287e-162	5.50986e-163	3.62714e-163	2.14633e-164	-3.92322e-163	7.70853e-164	-9.58658e-163	0
1.38761e-162	2.82024e-163	1.15523e-162	-1.25366e-162	-1.12997e-162	8.95178e-163	-3.96665e-164	-2.35952e-163	-3.08853e-163	-2.8419e-163	1.27112e-163	5.99361e-163	-3.58449e-163	-6.93782e-163	-6.67664e-163	8.85978e-163	4.76019e-163	-1.76587e-163	-5.4609e-163	4.85455e-163	-6.39375e-163	9.91177e-163	3.03627e-163	-1.287e-162	5.50986e-163	3.62714e-163	2.14633e-164	-3.92322e-163	7.70853e-164	-9.58658e-163	0
1.38761e-162	2.82024e-163	1.15523e-162	-1.25366e-162	-1.12997e-162	8.95178e-163	-3.96665e-164	-2.35952e-163	-3.08853e-163	-2.8419e-163	1.27112e-163	5.99361e-163	-3.58449e-163	-6.93782e-163	-6.67664e-163	8.85978e-163	4.76019e-163	-1.76587e-163	-5.4609e-163	4.85455e-163	-6.39375e-163	9.91177e-163	3.03627e-163	-1.287e-162	5.50986e-163	3.62714e-163	2.14633e-164	-3.92322e-163	7.70853e-164	-9.58658e-163	0
1.38761e-162	2.82024e-163	1.15523e-162	-1.25366e-162	-1.12997e-162	8.95178e-163	-3.96665e-164	-2.35952e-163	-3.08853e-163	-2.8419e-163	1.27112e-163	5.99361e-163	-3.58449e-163	-6.93782e-163	-6.67664e-163	8.85978e-163	4.76019e-163	-1.76587e-163	-5.4609e-163	4.85455e-163	-6.39375e-163	9.91177e-163	3.03627e-163	-1.287e-162	5.50986e-163	3.62714e-163	2.14633e-164	-3.92322e-163	7.70853e-164	-9.58658e-163	0
1.38761e-162	2.82024e-163	1.15523e-162	-1.25366e-162	-1.12997e-162	8.95178e-163	-3.96665e-164	-2.35952e-163	-3.08853e-163	-2.8419e-163	1.27112e-163	5.99361e-163	-3.58449e-163	-6.93782e-163	-6.67664e-163	8.85978e-163	4.76019e-163	-1.76587e-163	-5.4609e-163	4.85455e-163	-6.39375e-163	9.91177e-163	3.03627e-163	-1.287e-162	5.50986e-163	3.62714e-163	2.14633e-164	-3.92322e-163	7.70853e-164	-9.58658e-163	0
1.38761e-162	2.82024e-163	1.15523e-162	-1.25366e-162	-1.12997e-162	8.95178e-163	-3.96665e-164	-2.35952e-163	-3.08853e-163	-2.8419e-163	1.27112e-163	5.99361e-163	-3.58449e-163	-6.93782e-163	-6.67664e-163	8.85978e-163	4.76019e-163	-1.76587e-163	-5.4609e-163	4.85455e-163	-6.39375e-163	9.91177e-163	3.03627e-163	-1.287e-162	5.50986e-163	3.62714e-163	2.14633e-164	-3.92322e-163	7.70853e-164	-9.58658e-163	0
1.38761e-162	2.82024e-163	1.15523e-162	-1.25366e-162	-1.12997e-162	8.95178e-163	-3.96665e-164	-2.35952e-163	-3.08853e-163	-2.8419e-163	1.27112e-163	5.99361e-163	-3.58449e-163	-6.93782e-163	-6.67664e-163	8.85978e-163	4.76019e-163	-1.76587e-163	-5.4609e-163	4.85455e-163	-6.39375e-163	9.91177e-163	3.03627e-163	-1.287e-162	5.50986e-163	3.62714e-163	2.14633e-164	-3.92322e-163	7.70853e-164	-9.58658e-163	0
1.38761e-162	2.82024e-163	1.15523e-162	-1.25366e-162	-1.12997e-162	8.95178e-163	-3.96665e-164	-2.35952e-163	-3.08853e-163	-2.8419e-163	1.27112e-163	5.99361e-163	-3.58449e-163	-6.93782e-163	-6.67664e-163	8.85978e-163	4.76019e-163	-1.76587e-163	-5.4609e-163	4.85455e-163	-6.39375e-163	9.91177e-163	3.03627e-163	-1.287e-162	5.50986e-163	3.62714e-163	2.14633e-164	-3.92322e-163	7.70853e-164	-9.58658e-163	0
1.38761e-162	2.82024e-163	1.15523e-162	-1.25366e-162	-1.12997e-162	8.95178e-163	-3.96665e-164	-2.35952e-163	-3.08853e-163	-2.8419e-163	1.27112e-163	5.99361e-163	-3.58449e-163	-6.93782e-163	-6.67664e-163	8.85978e-163	4.76019e-163	-1.76587e-163	-5.4609e-163	4.85455e-163	-6.39375e-163	9.91177e-163	3.03627e-163	-1.287e-162	5.50986e-163	3.62714e-163	2.14633e-164	-3.92322e-163	7.70853e-164	-9.58658e-163	0
1.38761e-162	2.82024e-163	1.15523e-162	-1.25366e-162	-1.12997e-162	8.95178e-163	-3.96665e-164	-2.35952e-163	-3.08853e-163	-2.8419e-163	1.27112e-163	5.99361e-163	-3.58449e-163	-6.93782e-163	-6.67664e-163	8.85978e-163	4.76019e-163	-1.76587e-163	-5.4609e-163	4.85455e-163	-6.39375e-163	9.91177e-163	3.03627e-163	-1.287e-162	5.50986e-163	3.62714e-163	2.14633e-164	-3.92322e-163	7.70853e-164	-9.58658e-163	0
1.38761e-162	2.82024e-163	1.15523e-162	-1.25366e-162	-1.12997e-162	8.95178e-163	-3.96665e-164	-2.35952e-163	-3.08853e-163	-2.8419e-163	1.27112e-163	5.99361e-163	-3.58449e-163	-6.93782e-163	-6.67664e-163	8.85978e-163	4.76019e-163	-1.76587e-163	-5.4609e-163	4.85455e-163	-6.39375e-163	9.91177e-163	3.03627e-163	-1.287e-162	5.50986e-163	3.62714e-163	2.14633e-164	-3.92322e-163	7.70853e-164	-9.58658e-163	0
1.38761e-162	2.82024e-163	1.15523e-162	-1.25366e-162	-1.12997e-162	8.95178e-163	-3.96665e-164	-2.35952e-163	-3.08853e-163	-2.8419e-163	1.27112e-163	5.99361e-163	-3.58449e-163	-6.93782e-163	-6.67664e-163	8.85978e-163	4.76019e-163	-1.76587e-163	-5.4609e-163	4.85455e-163	-6.39375e-163	9.91177e-163	3.03627e-163	-1.287e-162	5.50986e-163	3.62714e-163	2.14633e-164	-3.92322e-163	7.70853e-164	-9.58658e-163	0
1.38761e-162	2.82024e-163	1.15523e-162	-1.25366e-162	-1.12997e-162	8.95178e-163	-3.96665e-164	-2.35952e-163	-3.08853e-163	-2.8419e-163	1.27112e-163	5.99361e-163	-3.58449e-163	-6.93782e-163	-6.67664e-163	8.85978e-163	4.76019e-163	-1.76587e-163	-5.4609e-163	4.85455e-163	-6.39375e-163	9.91177e-163	3.03627e-163	-1.287e-162	5.50986e-163	3.62714e-163	2.14633e-164	-3.92322e-163	7.70853e-164	-9.58658e-163	0
1.38761e-162	2.82024e-163	1.15523e-162	-1.25366e-162	-1.12997e-162	8.95178e-163	-3.96665e-164	-2.35952e-163	-3.08853e-163	-2.8419e-163	1.27112e-163	5.99361e-163	-3.58449e-163	-6.93782e-163	-6.67664e-163	8.85978e-163	4.76019e-163	-1.76587e-163	-5.4609e-163	4.85455e-163	-6.39375e-163	9.91177e-163	3.03627e-163	-1.287e-162	5.50986e-163	3.62714e-163	2.14633e-164	-3.92322e-163	7.70853e-164	-9.58658e-163	0
1.38761e-162	2.82024e-163	1.15523e-162	-1.25366e-162	-1.12997e-162	8.95178e-163	-3.96665e-164	-2.35952e-163	-3.08853e-163	-2.8419e-163	1.27112e-163	5.99361e-163	-3.58449e-163	-6.93782e-163	-6.67664e-163	8.85978e-163	4.76019e-163	-1.76587e-163	-5.4609e-163	4.85455e-163	-6.39375e-163	9.91177e-163	3.03627e-163	-1.287e-162	5.50986e-163	3.62714e-163	2.14633e-164	-3.92322e-163	7.70853e-164	-9.58658e-163	0
1.38761e-162	2.82024e-163	1.15523e-162	-1.25366e-162	-1.12997e-162	8.95178e-163	-3.96665e-164	-2.35952e-163	-3.08853e-163	-2.8419e-163	1.27112e-163	5.99361e-163	-3.58449e-163	-6.93782e-163	-6.67664e-163	8.85978e-163	4.76019e-163	-1.76587e-163	-5.4609e-163	4.85455e-163	-6.39375e-163	9.91177e-163	3.03627e-163	-1.287e-162	5.50986e-163	3.62714e-163	2.14633e-164	-3.92322e-163	7.70853e-164	-9.58658e-163	0
1.38761e-162	2.82024e-163	1.15523e-162	-1.25366e-162	-1.12997e-162	8.95178e-163	-3.96665e-164	-2.35952e-163	-3.08853e-163	-2.8419e-163	1.27112e-163	5.99361e-163	-3.58449e-163	-6.93782e-163	-6.67664e-163	8.85978e-163	4.76019e-163	-1.76587e-163	-5.4609e-163	4.85455e-163	-6.39375e-163	9.91177e-163	3.03627e-163	-1.287e-162	5.50986e-163	3.62714e-163	2.14633e-164	-3.92322e-163	7.70853e-164	-9.58658e-163	0
1.38761e-162	2.82024e-163	1.15523e-162	-1.25366e-162	-1.12997e-162	8.95178e-163	-3.96665e-164	-2.35952e-163	-3.08853e-163	-2.8419e-163	1.27112e-163	5.99361e-163	-3.58449e-163	-6.93782e-163	-6.67664e-163	8.85978e-163	4.76019e-163	-1.76587e-163	-5.4609e-163	4.85455e-163	-6.39375e-163	9.91177e-163	3.03627e-163	-1.287e-162	5.50986e-163	3.62714e-163	2.14633e-164	-3.92322e-163	7.70853e-164	-9.58658e-163	0
1.38761e-162	2.82024e-163	1.15523e-162	-1.25366e-162	-1.12997e-162	8.95178e-163	-3.96665e-164	-2.35952e-163	-3.08853e-163	-2.8419e-163	1.27112e-163	5.99361e-163	-3.58449e-163	-6.93782e-163	-6.67664e-163	8.85978e-163	4.76019e-163	-1.76587e-163	-5.4609e-163	4.85455e-163	-6.39375e-163	9.91177e-163	3.03627e-163	-1.287e-162	5.50986e-163	3.62714e-163	2.14633e-164	-3.92322e-163	7.70853e-164	-9.58658e-163	0
1.38761e-162	2.82024e-163	1.15523e-162	-1.25366e-162	-1.12997e-162	8.95178e-163	-3.96665e-164	-2.35952e-163	-3.08853e-163	-2.8419e-163	1.27112e-163	5.99361e-163	-3.58449e-163	-6.93782e-163	-6.67664e-163	8.85978e-163	4.76019e-163	-1.76587e-163	-5.4609e-163	4.85455e-163	-6.39375e-163	9.91177e-163	3.03627e-163	-1.287e-162	5.50986e-163	3.62714e-163	2.14633e-164	-3.92322e-163	7.70853e-164	-9.58658e-163	0
1.38761e-162	2.82024e-163	1.15523e-162	-1.25366e-162	-1.12997e-162	8.95178e-163	-3.96665e-164	-2.35952e-163	-3.08853e-163	-2.8419e-163	1.27112e-163	5.99361e-163	-3.58449e-163	-6.93782e-163	-6.67664e-163	8.85978e-163	4.76019e-163	-1.76587e-163	-5.4609e-163	4.85455e-163	-6.39375e-163	9.91177e-163	3.03627e-163	-1.287e-162	5.50986e-163	3.62714e-163	2.14633e-164	-3.92322e-163	7.70853e-164	-9.58658e-163	0
1.38761e-162	2.82024e-163	1.15523e-162	-1.25366e-162	-1.12997e-162	8.95178e-163	-3.96665e-164	-2.35952e-163	-3.08853e-163	-2.8419e-163	1.27112e-163	5.99361e-163	-3.58449e-163	-6.93782e-163	-6.67664e-163	8.85978e-163	4.76019e-163	-1.76587e-163	-5.4609e-163	4.85455e-163	-6.39375e-163	9.91177e-163	3.03627e-163	-1.287e-162	5.50986e-163	3.62714e-163	2.14633e-164	-3.92322e-163	7.70853e-164	-9.58658e-163	0
1.38761e-162	2.82024e-163	1.15523e-162	-1.25366e-162	-1.12997e-162	8.95178e-163	-3.96665e-164	-2.35952e-163	-3.08853e-163	-2.8419e-163	1.27112e-163	5.99361e-163	-3.58449e-163	-6.93782e-163	-6.67664e-163	8.85978e-163	4.76019e-163	-1.76587e-163	-5.4609e-163	4.85455e-163	-6.39375e-163	9.91177e-163	3.03627e-163	-1.287e-162	5.50986e-163	3.62714e-163	2.14633e-164	-3.92322e-163	7.70853e-164	-9.58658e-163	0
1.38761e-162	2.82024e-163	1.15523e-162	-1.25366e-162	-1.12997e-162	8.95178e-163	-3.96665e-164	-2.35952e-163	-3.08853e-163	-2.8419e-163	1.27112e-163	5.99361e-163	-3.58449e-163	-6.93782e-163	-6.67664e-163	8.85978e-163	4.76019e-163	-1.76587e-163	-5.4609e-163	4.85455e-163	-6.39375e-163	9.91177e-163	3.03627e-163	-1.287e-162	5.50986e-163	3.62714e-163	2.14633e-164	-3.92322e-163	7.70853e-164	-9.58658e-163	0
1.38761e-162	2.82024e-163	1.15523e-162	-1.25366e-162	-1.12997e-162	8.95178e-163	-3.96665e-164	-2.35952e-163	-3.08853e-163	-2.8419e-163	1.27112e-163	5.99361e-163	-3.58449e-163	-6.93782e-163	-6.67664e-163	8.85978e-163	4.76019e-163	-1.76587e-163	-5.4609e-163	4.85455e-163	-6.39375e-163	9.91177e-163	3.03627e-163	-1.287e-162	5.50986e-163	3.62714e-163	2.14633e-164	-3.92322e-163	7.70853e-164	-9.58658e-163	0
1.38761e-162	2.82024e-163	1.15523e-162	-1.25366e-162	-1.12997e-162	8.95178e-163	-3.96665e-164	-2.35952e-163	-3.08853e-163	-2.8419e-163	1.27112e-163	5.99361e-163	-3.58449e-163	-6.93782e-163	-6.67664e-163	8.85978e-163	4.76019e-163	-1.76587e-163	-5.4609e-163	4.85455e-163	-6.39375e-163	9.91177e-163	3.03627e-163	-1.287e-162	5.50986e-163	3.62714e-163	2.14633e-164	-3.92322e-163	7.70853e-164	-9.58658e-163	0
1.38761e-162	2.82024e-163	1.15523e-162	-1.25366e-162	-1.12997e-162	8.95178e-163	-3.96665e-164	-2.35952e-163	-3.08853e-163	-2.8419e-163	1.27112e-163	5.99361e-163	-3.58449e-163	-6.93782e-163	-6.67664e-163	8.85978e-163	4.76019e-163	-1.76587e-163	-5.4609e-163	4.85455e-163	-6.39375e-163	9.91177e-163	3.03627e-163	-1.287e-162	5.50986e-163	3.62714e-163	2.14633e-164	-3.92322e-163	7.70853e-164	-9.58658e-163	0
1.38761e-162	2.82024e-163	1.15523e-162	-1.25366e-162	-1.12997e-162	8.95178e-163	-3.96665e-164	-2.35952e-163	-3.08853e-163	-2.8419e-163	1.27112e-163	5.99361e-163	-3.58449e-163	-6.93782e-163	-6.67664e-163	8.85978e-163	4.76019e-163	-1.76587e-163	-5.4609e-163	4.85455e-163	-6.39375e-163	9.91177e-163	3.03627e-163	-1.287e-162	5.50986e-163	3.62714e-163	2.14633e-164	-3.92322e-163	7.70853e-164	-9.58658e-163	0
1.38761e-162	2.82024e-163	1.15523e-162	-1.25366e-162	-1.12997e-162	8.95178e-163	-3.96665e-164	-2.35952e-163	-3.08853e-163	-2.8419e-163	1.27112e-163	5.99361e-163	-3.58449e-163	-6.93782e-163	-6.67664e-163	8.85978e-163	4.76019e-163	-1.76587e-163	-5.4609e-163	4.85455e-163	-6.39375e-163	9.91177e-163	3.03627e-163	-1.287e-162	5.50986e-163	3.62714e-163	2.14633e-164	-3.92322e-163	7.70853e-164	-9.58658e-163	0
1.38761e-162	2.82024e-163	1.15523e-162	-1.25366e-162	-1.12997e-162	8.95178e-163	-3.96665e-164	-2.35952e-163	-3.08853e-163	-2.8419e-163	1.27112e-163	5.99361e-163	-3.58449e-163	-6.93782e-163	-6.67664e-163	8.85978e-163	4.76019e-163	-1.76587e-163	-5.4609e-163	4.85455e-163	-6.39375e-163	9.91177e-163	3.03627e-163	-1.287e-162	5.50986e-163	3.62714e-163	2.14633e-164	-3.92322e-163	7.70853e-164	-9.58658e-163	0
1.38761e-162	2.82024e-163	1.15523e-162	-1.25366e-162	-1.12997e-162	8.95178e-163	-3.96665e-164	-2.35952e-163	-3.08853e-163	-2.8419e-163	1.27112e-163	5.99361e-163	-3.58449e-163	-6.93782e-163	-6.67664e-163	8.85978e-163	4.76019e-163	-1.76587e-163	-5.4609e-163	4.85455e-163	-6.39375e-163	9.91177e-163	3.03627e-163	-1.287e-162	5.50986e-163	3.62714e-163	2.14633e-164	-3.92322e-163	7.70853e-164	-9.58658e-163	0
1.38761e-162	2.82024e-163	1.15523e-162	-1.25366e-162	-1.12997e-162	8.95178e-163	-3.96665e-164	-2.35952e-163	-3.08853e-163	-2.8419e-163	1.27112e-163	5.99361e-163	-3.58449e-163	-6.93782e-163	-6.67664e-163	8.85978e-163	4.76019e-163	-1.76587e-163	-5.4609e-163	4.85455e-163	-6.39375e-163	9.91177e-163	3.03627e-163	-1.287e-162	5.50986e-163	3.62714e-163	2.14633e-164	-3.92322e-163	7.70853e-164	-9.58658e-163	0
1.38761e-162	2.82024e-163	1.15523e-162	-1.25366e-162	-1.12997e-162	8.95178e-163	-3.96665e-164	-2.35952e-163	-3.08853e-163	-2.8419e-163	1.27112e-163	5.99361e-163	-3.58449e-163	-6.93782e-163	-6.67664e-163	8.85978e-163	4.76019e-163	-1.76587e-163	-5.4609e-163	4.85455e-163	-6.39375e-163	9.91177e-163	3.03627e-163	-1.287e-162	5.50986e-163	3.62714e-163	2.14633e-164	-3.92322e-163	7.70853e-164	-9.58658e-163	0
1.38761e-162	2.82024e-163	1.15523e-162	-1.25366e-162	-1.12997e-162	8.95178e-163	-3.96665e-164	-2.35952e-163	-3.08853e-163	-2.8419e-163	1.27112e-163	5.99361e-163	-3.58449e-163	-6.93782e-163	-6.67664e-163	8.85978e-163	4.76019e-163	-1.76587e-163	-5.4609e-163	4.85455e-163	-6.39375e-163	9.91177e-163	3.03627e-163	-1.287e-162	5.50986e-163	3.62714e-163	2.14633e-164	-3.92322e-163	7.70853e-164	-9.58658e-163	0
1.38761e-162	2.82024e-163	1.15523e-162	-1.25366e-162	-1.12997e-162	8.95178e-163	-3.96665e-164	-2.35952e-163	-3.08853e-163	-2.8419e-163	1.27112e-163	5.99361e-163	-3.58449e-163	-6.93782e-163	-6.67664e-163	8.85978e-163	4.76019e-163	-1.76587e-163	-5.4609e-163	4.85455e-163	-6.39375e-163	9.91177e-163	3.03627e-163	-1.287e-162	5.50986e-163	3.62714e-163	2.14633e-164	-3.92322e-163	7.70853e-164	-9.58658e-163	0
1.38761e-162	2.82024e-163	1.15523e-162	-1.25366e-162	-1.12997e-162	8.95178e-163	-3.96665e-164	-2.35952e-163	-3.08853e-163	-2.8419e-163	1.27112e-163	5.99361e-163	-3.58449e-163	-6.93782e-163	-6.67664e-163	8.85978e-163	4.76019e-163	-1.76587e-163	-5.4609e-163	4.85455e-163	-6.39375e-163	9.91177e-163	3.03627e-163	-1.287e-162	5.50986e-163	3.62714e-163	2.14633e-164	-3.92322e-163	7.70853e-164	-9.58658e-163	0
1.38761e-162	2.82024e-163	1.15523e-162	-1.25366e-162	-1.12997e-162	8.95178e-163	-3.96665e-164	-2.35952e-163	-3.08853e-163	-2.8419e-163	1.27112e-163	5.99361e-163	-3.58449e-163	-6.93782e-163	-6.67664e-163	8.85978e-163	4.76019e-163	-1.76587e-163	-5.4609e-163	4.85455e-163	-6.39375e-163	9.91177e-163	3.03627e-163	-1.287e-162	5.50986e-163	3.62714e-163	2.14633e-164	-3.92322e-163	7.70853e-164	-9.58658e-163	0
1.38761e-162	2.82024e-163	1.15523e-162	-1.25366e-162	-1.12997e-162	8.95178e-163	-3.96665e-164	-2.35952e-163	-3.08853e-163	-2.8419e-163	1.27112e-163	5.99361e-163	-3.58449e-163	-6.93782e-163	-6.67664e-163	8.85978e-163	4.76019e-163	-1.76587e-163	-5.4609e-163	4.85455e-163	-6.39375e-163	9.91177e-163	3.03627e-163	-1.287e-162	5.50986e-163	3.62714e-163	2.14633e-164	-3.92322e-163	7.70853e-164	-9.58658e-163	0
1.38761e-162	2.82024e-163	1.15523e-162	-1.25366e-162	-1.12997e-162	8.95178e-163	-3.96665e-164	-2.35952e-163	-3.08853e-163	-2.8419e-163	1.27112e-163	5.99361e-163	-3.58449e-163	-6.93782e-163	-6.67664e-163	8.85978e-163	4.76019e-163	-1.76587e-163	-5.4609e-163	4.85455e-163	-6.39375e-163	9.91177e-163	3.03627e-163	-1.287e-162	5.50986e-163	3.62714e-163	2.14633e-164	-3.92322e-163	7.70853e-164	-9.58658e-163	0
1.38761e-162	2.82024e-163	1.15523e-162	-1.25366e-162	-1.12997e-162	8.95178e-163	-3.96665e-164	-2.35952e-163	-3.08853e-163	-2.8419e-163	1.27112e-163	5.99361e-163	-3.58449e-163	-6.93782e-163	-6.67664e-163	8.85978e-163	4.76019e-163	-1.76587e-163	-5.4609e-163	4.85455e-163	-6.39375e-163	9.91177e-163	3.03627e-163	-1.287e-162	5.50986e-163	3.62714e-163	2.14633e-164	-3.92322e-163	7.70853e-164	-9.58658e-163	0
1.38761e-162	2.82024e-163	1.15523e-162	-1.25366e-162	-1.12997e-162	8.95178e-163	-3.96665e-164	-2.35952e-163	-3.08853e-163	-2.8419e-163	1.27112e-163	5.99361e-163	-3.58449e-163	-6.93782e-163	-6.67664e-163	8.85978e-163	4.76019e-163	-1.76587e-163	-5.4609e-163	4.85455e-163	-6.39375e-163	9.91177e-163	3.03627e-163	-1.287e-162	5.50986e-163	3.62714e-163	2.14633e-164	-3.92322e-163	7.70853e-164	-9.58658e-163	0
1.38761e-162	2.82024e-163	1.15523e-162	-1.25366e-162	-1.12997e-162	8.95178e-163	-3.96665e-164	-2.35952e-163	-3.08853e-163	-2.8419e-163	1.27112e-163	5.99361e-163	-3.58449e-163	-6.93782e-163	-6.67664e-163	8.85978e-163	4.76019e-163	-1.76587e-163	-5.4609e-163	4.85455e-163	-6.39375e-163	9.91177e-163	3.03627e-163	-1.287e-162	5.50986e-163	3.62714e-163	2.14633e-164	-3.92322e-163	7.70853e-164	-9.58658e-163	0
1.38761e-162	2.82024e-163	1.15523e-162	-1.25366e-162	-1.12997e-162	8.95178e-163	-3.96665e-164	-2.35952e-163	-3.08853e-163	-2.8419e-163	1.27112e-163	5.99361e-163	-3.58449e-163	-6.93782e-163	-6.67664e-163	8.85978e-163	4.76019e-163	-1.76587e-163	-5.4609e-163	4.85455e-163	-6.39375e-163	9.91177e-163	3.03627e-163	-1.287e-162	5.50986e-163	3.62714e-163	2.14633e-164	-3.92322e-163	7.70853e-164	-9.58658e-163	0
1.38761e-162	2.82024e-163	1.15523e-162	-1.25366e-162	-1.12997e-162	8.95178e-163	-3.96665e-164	-2.35952e-163	-3.08853e-163	-2.8419e-163	1.27112e-163	5.99361e-163	-3.58449e-163	-6.93782e-163	-6.67664e-163	8.85978e-163	4.76019e-163	-1.76587e-163	-5.4609e-163	4.85455e-163	-6.39375e-163	9.91177e-163	3.03627e-163	-1.287e-162	5.50986e-163	3.62714e-163	2.14633e-164	-3.92322e-163	7.70853e-164	-9.58658e-163	0
[truncated: 2,014 more rows]
