# Supplementary material for: A modified shuffled frog leaping algorithm with inertia weight
Source: Sci Rep. 2024 Feb 20;14:4146. doi: 10.1038/s41598-024-51306-1 (PMC11224354; doi:10.1038/s41598-024-51306-1)
Supplement: Supplementary file 1 — Supplementary Information. [file 41598_2024_51306_MOESM1_ESM.zip › data/F1/MSFLA_R_7.xls]

## Sheet: Sheet1
7.85742	4.12498	-0.27416	0.060477	1.37644	0.911148	-2.74522	-0.850002	1.51395	-2.65476	2.75126	-8.30292	-4.3635	-3.13531	-0.0686915	-0.469908	1.81293	0.557222	6.34347	-0.777646	1.08401	3.18659	5.23846	2.30788	-5.2191	-5.33951	-9.29138	3.07545	-0.556123	6.90881	492.878
-0.754199	0.0478035	-0.052536	-0.0196864	0.35152	-0.825784	0.258634	-0.270767	-0.100262	-0.125229	-0.11163	0.00831377	0.0953432	0.252486	-0.305734	0.212929	0.364205	-0.151176	1.20667	-0.148031	-0.760494	-0.363237	0.439153	-0.427475	-0.0612071	-0.120606	0.238997	0.242493	-0.0228585	-0.0435419	4.62584
0.00644087	0.0108224	0.00544892	0.0066049	0.0305778	0.0776272	0.0491897	0.000288001	-0.00870709	0.0368365	-0.0065895	0.0125619	-0.0173902	-0.0361118	-0.0496734	0.0183462	0.0215386	0.0223979	-0.0663302	0.0147322	-0.0205668	0.127422	0.054855	-0.134123	-0.0180198	-0.00120084	-0.00286047	-0.0457569	0.0147421	0.0405379	0.0631854
-0.00996373	-0.000938091	0.00642433	-0.00182775	-0.00136308	0.00799112	-0.0125109	0.00326351	-0.00011635	0.00586284	0.000594843	0.00474107	0.00653345	0.00516524	0.0088546	-0.00480435	-0.00171055	0.0106662	-0.00106367	0.00092059	0.00165513	0.00556087	-0.00469327	-0.00862109	0.0005884	6.73844e-05	-0.00262081	0.0020488	0.00137305	0.00113051	0.000868994
-0.000413806	0.000287828	-0.000844569	0.000667141	-0.000454922	0.000679248	-0.000903044	0.00106058	-0.000511768	0.000793544	0.000830891	0.00101146	-0.000500645	-0.00025075	-0.000125574	-0.00026879	-0.000435392	-0.00069912	-3.9956e-05	-0.000153193	8.8496e-05	-0.000678006	0.00236502	-0.000575261	-0.000402773	-0.000516394	-0.00036627	0.000488921	0.0003088	0.000271123	1.50938e-05
-3.69461e-05	-1.50887e-05	-4.46562e-06	-0.000189719	4.40756e-05	-1.55838e-05	-0.000119483	-3.66071e-05	-5.85415e-05	-0.000147235	-7.00565e-05	-3.8864e-05	7.35716e-05	-0.000102002	6.33959e-05	0.000117547	2.54867e-08	7.51649e-05	-2.10526e-05	-0.00010068	0.00010489	6.42044e-06	-3.93984e-05	1.60329e-05	3.04002e-05	-3.77775e-05	-6.53081e-05	-1.95762e-06	1.72135e-06	-0.000171704	1.85773e-07
7.93762e-07	-3.86019e-06	-2.87862e-07	3.11019e-06	5.08188e-05	1.89135e-06	2.78108e-06	-5.60032e-06	-4.82872e-06	6.68859e-06	2.82964e-06	-3.61714e-05	-4.05556e-06	-2.13278e-06	4.06103e-06	-2.4225e-06	-2.07524e-06	-4.73075e-06	-6.05685e-06	-1.82776e-07	-1.49563e-06	1.56415e-05	-1.2943e-05	-1.00267e-05	-2.23363e-05	2.9129e-05	1.44693e-05	2.23881e-05	8.02466e-06	-2.4934e-05	7.40075e-09
2.52343e-06	6.12383e-07	-1.20589e-06	-9.4842e-07	-2.05913e-07	3.33493e-06	-2.91459e-06	9.09446e-07	2.2641e-06	3.04725e-07	5.70495e-07	2.27938e-06	-3.91574e-06	-1.29267e-07	-1.15123e-06	1.41596e-07	-5.09302e-06	4.72406e-07	-1.20492e-06	1.94953e-06	2.69903e-07	-9.16589e-07	1.13971e-06	-1.14952e-06	-1.31782e-06	2.29783e-06	-7.84366e-07	1.99188e-06	2.0242e-08	-1.28998e-06	1.05229e-10
2.67293e-08	-6.0446e-08	-6.08345e-08	-1.08239e-08	8.92157e-09	9.17452e-08	-7.49889e-08	-9.89599e-08	1.80586e-07	-2.50068e-07	4.14933e-09	-7.15174e-08	-1.37128e-07	2.15669e-07	-4.11174e-08	-4.85873e-08	-2.61773e-07	-2.33749e-07	-3.88723e-08	4.70031e-08	1.0731e-07	-1.08812e-07	-7.09869e-08	1.65416e-07	8.22136e-08	6.82749e-07	-6.77892e-08	-1.46064e-07	-1.54676e-07	1.55122e-08	9.07387e-13
-1.65618e-08	5.75253e-09	1.96784e-08	1.07795e-08	5.47091e-08	-1.93384e-08	-2.1133e-08	-6.00739e-08	8.92637e-09	2.08808e-08	-3.5985e-08	1.75801e-09	-2.80732e-08	3.92923e-08	4.60164e-09	3.55834e-09	-4.20686e-08	-4.28043e-09	-8.484e-09	9.34618e-09	-6.51407e-09	1.81239e-08	-2.98149e-08	1.33264e-08	4.55312e-08	-1.52311e-08	-3.33367e-09	-1.12209e-08	8.3316e-09	-2.10387e-09	1.83137e-14
-1.12706e-09	-2.18687e-09	-2.5228e-09	1.61534e-09	1.09068e-09	3.67071e-09	-6.76593e-09	3.29911e-09	-3.82774e-10	-1.08769e-09	-1.59643e-09	4.48376e-09	-1.83804e-09	6.93061e-11	-1.89162e-09	-5.05207e-09	-2.42543e-09	-1.52481e-09	7.48324e-09	8.60066e-10	5.4644e-09	2.2583e-10	-1.15008e-09	8.84289e-10	-5.80008e-09	2.93399e-10	-2.00338e-09	-1.54848e-09	-2.14821e-09	2.80653e-09	2.92411e-16
2.33509e-10	-1.79294e-10	3.65544e-11	1.72218e-10	1.302e-10	4.5483e-10	1.32273e-10	5.2412e-11	5.01669e-11	1.43234e-10	2.4924e-10	8.57177e-10	-7.38005e-11	-1.51531e-10	2.42032e-10	2.7698e-10	4.90652e-10	3.08355e-10	2.97783e-10	4.84903e-10	3.93703e-10	-3.47432e-10	1.31135e-10	2.68734e-10	6.41448e-11	-4.87161e-10	4.19452e-10	-5.12918e-10	-4.88832e-11	-4.67552e-10	3.27156e-18
-1.55649e-11	2.65606e-11	4.0888e-11	-1.07716e-11	2.0841e-11	2.68524e-11	-5.82006e-11	-4.40683e-11	-4.5907e-12	-3.15402e-11	-2.67983e-11	-4.31518e-11	-1.02512e-11	-1.44582e-11	3.21837e-11	-7.77179e-11	5.57059e-11	-6.69478e-12	5.87822e-12	1.39356e-13	2.57889e-11	3.15729e-11	-2.32747e-11	3.15547e-11	-2.51025e-11	6.89834e-12	9.66492e-12	-9.04275e-12	-4.0143e-12	1.6385e-11	2.77258e-20
1.06447e-11	-4.79688e-12	1.99466e-12	5.08971e-12	-3.71522e-12	-2.41013e-12	5.1709e-12	2.70955e-12	3.29835e-12	-5.95335e-12	-2.79499e-12	-5.66342e-12	2.92024e-13	-8.08317e-12	-1.3648e-12	2.54025e-12	2.07303e-12	3.0064e-13	-1.56581e-12	3.58688e-12	7.50199e-13	4.50361e-12	8.76974e-12	4.04541e-12	-8.01535e-12	-6.59813e-13	9.89355e-14	2.77264e-12	-3.62552e-12	2.51266e-12	6.05502e-22
2.8869e-13	4.12753e-13	4.00618e-13	-1.30197e-12	-5.61895e-13	-1.21936e-13	4.9751e-13	-1.06022e-14	1.87803e-13	-3.00916e-13	9.38798e-14	8.68563e-13	-4.13673e-13	3.87028e-13	2.96094e-13	1.23691e-12	5.09755e-13	-1.40623e-13	8.90258e-14	-2.42477e-13	1.26525e-13	1.88464e-13	9.62302e-13	-5.59329e-14	9.85161e-14	-6.22705e-14	-6.05253e-13	-1.53066e-13	-2.16353e-13	-2.04664e-13	7.33419e-24
-2.95374e-14	-2.67438e-14	2.88783e-14	6.85747e-14	6.05795e-14	-5.04792e-14	-6.93027e-15	-1.94223e-14	8.47516e-14	-1.47144e-14	1.74988e-13	9.52459e-14	-7.2425e-15	-3.19962e-14	7.14107e-15	-8.33878e-14	3.82404e-14	-1.85681e-13	-2.40062e-14	1.05654e-13	-5.05057e-14	-2.35179e-14	1.0916e-13	-5.55814e-14	2.20776e-14	-8.01665e-15	4.62202e-14	3.72741e-14	-5.70179e-14	7.72563e-14	1.48025e-25
2.0577e-15	5.35032e-15	-7.75991e-16	-9.50232e-15	-6.69788e-15	-1.35417e-15	-5.74981e-16	-2.25325e-15	-7.11543e-15	-8.36541e-16	-7.13693e-15	-1.13689e-14	-2.41379e-15	7.80349e-15	-1.46312e-15	5.26572e-15	-1.93634e-15	3.64283e-15	4.88735e-15	-6.09262e-15	9.89605e-15	-4.5102e-15	-1.71005e-14	2.14234e-14	-5.75379e-15	-6.83068e-15	4.28873e-15	1.81602e-15	-2.45439e-15	-2.77934e-16	1.55921e-27
-2.78554e-15	1.60364e-16	1.6896e-16	5.74854e-16	8.0784e-16	9.3239e-16	-2.86401e-16	-4.6182e-16	4.33843e-16	-2.32481e-15	2.26797e-16	1.95962e-16	1.47666e-16	-3.60774e-16	-5.66915e-16	-7.38752e-16	-1.98492e-16	1.10641e-15	-1.14859e-15	-1.2029e-17	-9.39977e-17	-1.14989e-15	9.36402e-17	2.40918e-16	-1.26603e-15	3.61784e-15	3.6536e-16	8.32811e-16	-1.52607e-16	-4.02188e-16	3.63477e-29
4.01058e-17	-6.43065e-19	5.16282e-17	2.38937e-16	2.53119e-17	5.10972e-17	-1.52749e-16	8.47188e-17	-1.03345e-16	2.66878e-16	-6.20725e-17	-4.25473e-17	-1.59148e-16	1.79506e-16	3.04643e-16	1.77842e-16	-6.87622e-18	2.04195e-17	-3.95108e-17	-1.4377e-16	5.93149e-17	-1.18144e-16	-1.46892e-16	-9.39399e-17	-2.44601e-16	6.45834e-18	7.96411e-17	1.22242e-17	5.94432e-17	-3.7702e-17	5.06571e-31
1.45116e-17	6.95773e-18	5.11258e-18	-8.30861e-18	-1.07598e-17	1.40965e-17	-9.10824e-18	2.41356e-18	9.88889e-19	8.55393e-18	-5.91255e-19	4.08578e-18	-1.54965e-17	1.87089e-17	-1.25092e-17	2.09131e-17	4.78477e-18	-2.74885e-17	1.97405e-17	-4.19791e-18	-6.8622e-18	3.0513e-18	-5.90392e-18	1.07231e-17	-4.47473e-18	4.45647e-17	-9.2214e-18	1.65709e-17	-3.54535e-18	-5.3206e-18	5.83124e-33
8.57995e-19	-9.71269e-19	5.40307e-19	4.09721e-19	-3.179e-19	-1.86474e-19	6.98551e-19	-1.1862e-19	8.63811e-19	6.70452e-19	-1.19851e-18	-2.00234e-18	6.78504e-19	-1.33656e-18	6.26578e-19	2.23987e-18	-5.95733e-18	-1.96595e-19	-1.025e-18	1.1019e-18	1.03531e-18	1.38669e-18	-1.54814e-19	-1.70782e-18	-1.01939e-19	1.62133e-18	-3.62404e-18	-1.32508e-18	-7.09844e-19	2.53049e-19	7.89002e-35
2.01774e-20	5.37907e-19	9.45351e-19	-2.82524e-19	-1.47893e-19	2.19296e-19	-1.55687e-19	3.52652e-19	9.70244e-20	-1.05524e-19	-6.22934e-20	3.54618e-19	2.74928e-19	-5.60801e-20	6.79447e-20	-2.29162e-20	6.8095e-20	-7.95422e-20	-5.01712e-20	-5.11063e-19	1.87277e-19	-1.06669e-19	1.84349e-19	-2.3277e-20	3.52567e-20	-2.09958e-19	1.71241e-19	-3.31712e-19	3.02957e-19	-1.1249e-19	2.36064e-36
8.84545e-21	-2.99016e-20	-4.70221e-20	2.36495e-20	-4.45827e-21	6.07542e-21	1.38325e-20	-1.74369e-20	1.25555e-20	-3.05545e-20	5.07419e-20	1.33522e-20	2.24699e-20	-9.39425e-21	-4.64112e-21	6.11172e-20	-1.39816e-20	-4.01638e-21	-4.63114e-20	1.74155e-20	7.7017e-20	2.8992e-20	-1.3234e-20	-5.74019e-21	-3.44671e-20	-2.02621e-20	2.75862e-20	-5.55877e-20	7.60179e-21	-2.80055e-20	2.84207e-38
-2.74624e-21	1.95128e-21	-1.19658e-22	1.71864e-21	-3.69794e-21	1.51595e-22	9.71682e-22	4.05713e-21	-3.80263e-22	2.98943e-22	-1.62366e-22	6.68595e-22	-2.11858e-21	-3.2011e-21	-2.22271e-21	-1.24271e-22	5.64857e-22	1.90036e-21	5.5858e-22	-2.96839e-21	-3.06835e-22	-2.66597e-21	-7.66843e-21	-3.12199e-21	2.94737e-21	2.06061e-21	-8.94643e-21	-5.59667e-21	-1.12428e-21	6.61806e-21	3.23982e-40
6.7085e-22	1.00279e-22	-1.99756e-22	-4.59346e-22	-6.06667e-22	-8.73601e-23	1.52707e-22	4.10403e-22	-1.33337e-22	7.4957e-22	-2.36801e-22	-2.87789e-22	-1.11716e-21	-1.72309e-22	-2.66604e-22	-4.36798e-22	-2.79945e-22	3.50428e-22	2.57983e-22	2.54486e-23	2.44195e-22	-3.0698e-22	3.34682e-24	3.51582e-23	-6.48068e-23	-3.59158e-22	4.66403e-22	-3.17041e-22	1.97764e-22	-1.74667e-22	4.48092e-42
1.61329e-23	-1.52562e-23	-2.2169e-23	-1.16859e-22	-2.59002e-23	6.36187e-23	-3.12313e-23	-9.88243e-24	-7.4313e-23	-1.95323e-23	-5.18433e-23	-1.12563e-23	-7.48594e-23	6.94018e-23	-2.07126e-23	-6.39529e-23	3.05018e-23	7.27703e-23	-1.18633e-22	1.7675e-23	-8.09524e-24	3.10659e-23	-8.07116e-23	5.78248e-24	1.02926e-22	-8.67236e-24	-2.18193e-23	-1.2633e-23	3.5999e-23	-8.23431e-23	9.16613e-44
-1.26306e-23	-1.25468e-23	-5.54167e-24	-2.36708e-24	2.81304e-27	1.59303e-23	1.19363e-23	1.01847e-24	-4.14603e-24	5.92434e-24	2.56714e-24	-4.43952e-24	9.95099e-24	1.67831e-23	-2.78682e-24	1.47547e-25	1.54942e-23	6.04778e-25	-2.34376e-24	4.07175e-25	-3.16222e-24	-2.71069e-24	-8.90051e-24	1.6139e-24	-5.822e-24	-5.25746e-24	1.37271e-23	-3.9185e-24	-2.44281e-24	-2.47168e-24	1.84029e-45
-5.96636e-25	9.18868e-25	9.70749e-25	1.83737e-24	-1.1605e-24	2.1023e-25	-1.29208e-24	-6.8439e-27	3.14892e-26	1.63284e-24	-7.26684e-25	4.49382e-25	1.02276e-24	-1.61527e-25	2.30635e-24	-1.18968e-24	-5.70647e-26	-1.22788e-24	-7.39245e-25	1.13146e-25	-1.91852e-24	-4.59257e-25	4.43107e-25	-2.1498e-24	-1.94075e-24	-2.01338e-25	-3.64874e-25	1.42778e-25	-1.09234e-24	1.15166e-24	3.70429e-47
-1.27246e-25	5.28468e-26	-1.24412e-25	2.52606e-26	-4.9777e-26	2.2732e-26	1.1277e-25	-4.24242e-27	-1.85865e-25	3.02923e-26	-5.56451e-26	1.21817e-25	-2.06644e-26	8.39734e-26	1.96493e-25	-1.17021e-26	1.8012e-25	-3.86723e-26	-3.94431e-26	-4.13577e-26	4.05007e-27	2.72185e-26	-5.94127e-26	-4.08371e-26	-7.49181e-26	2.13848e-25	-2.31209e-27	-9.54504e-27	6.61651e-26	1.84954e-25	2.8364e-49
-1.5834e-27	-1.36807e-27	4.62462e-27	-5.02189e-27	2.10524e-26	-1.94349e-28	1.22791e-26	-2.27329e-26	3.42157e-27	3.0869e-27	-6.33519e-27	-4.61728e-27	-1.24376e-28	-8.62242e-28	7.03788e-27	-5.64172e-27	5.81138e-27	1.72379e-26	-2.00486e-27	8.4783e-27	5.49794e-27	1.65943e-26	8.18115e-27	-9.1463e-27	2.48218e-27	7.4741e-27	-4.99421e-27	-1.93801e-27	2.60757e-27	1.91815e-26	2.65505e-51
-4.72014e-28	-1.65334e-27	-1.82155e-27	1.55734e-27	-1.49824e-27	1.55546e-27	6.54607e-31	-5.60573e-28	-7.49778e-28	-7.113e-31	-2.47752e-27	-3.98327e-28	-7.23074e-28	1.28434e-27	-5.89093e-28	3.81944e-27	2.63448e-27	-7.60745e-28	-6.00271e-28	-1.55638e-29	-5.67511e-28	-7.05909e-28	-2.75187e-28	-3.98519e-29	-7.14306e-28	-1.50658e-27	3.49418e-27	3.30131e-27	4.08472e-28	1.20165e-28	7.24914e-53
2.64608e-28	-2.18621e-28	8.78148e-29	3.66179e-29	-3.90715e-28	-8.72806e-29	1.48919e-28	-1.91071e-28	-4.78809e-28	-2.09037e-28	1.45704e-28	3.96947e-28	-2.58029e-29	4.3841e-28	8.80579e-29	-8.44823e-29	3.61786e-29	9.89438e-30	-2.49713e-28	2.26156e-28	-1.10195e-28	-9.64462e-29	9.69993e-30	1.5254e-28	-5.30105e-28	-8.09602e-29	-1.71842e-28	-4.60249e-28	7.04582e-29	6.70027e-29	1.70343e-54
1.33422e-29	1.31436e-29	-7.80409e-30	8.31306e-30	-2.06294e-29	5.00783e-31	-1.56368e-29	5.0161e-30	-3.67061e-29	5.06807e-30	-2.57205e-29	2.57251e-29	2.57405e-29	1.29043e-29	6.05959e-30	-1.82902e-29	-4.45504e-29	5.33951e-30	-7.57859e-30	1.59103e-29	1.02158e-29	-6.68994e-30	-8.25739e-29	9.08743e-30	1.18828e-29	1.69113e-29	2.88173e-30	-3.02381e-31	8.27694e-31	1.68376e-29	1.51667e-56
-5.04506e-30	7.26135e-30	1.54001e-31	-3.00183e-30	2.43621e-30	1.11413e-31	-1.21774e-30	3.2295e-31	6.70664e-31	4.31528e-31	1.4565e-30	4.85413e-31	-3.90739e-31	-1.72715e-31	2.36095e-30	-5.68624e-30	-1.65585e-30	-5.06473e-30	1.11183e-30	1.7943e-32	-1.59553e-30	7.56592e-31	-3.72692e-30	2.52732e-30	-9.7961e-31	4.08965e-31	-8.18639e-31	-6.88887e-31	1.07809e-31	6.90642e-31	1.91618e-58
-1.19463e-31	-1.30772e-31	-2.00847e-31	1.90943e-31	2.65312e-31	1.17463e-31	-1.56724e-31	-8.84032e-32	1.19979e-31	4.05031e-31	-2.91907e-31	-2.3768e-31	-5.53705e-32	4.94724e-31	2.73968e-31	3.40038e-31	-1.64089e-32	7.19698e-32	-3.68435e-31	5.94786e-32	3.10367e-31	-4.19513e-31	6.18795e-31	1.49991e-31	3.25085e-31	1.99604e-31	-6.64348e-31	1.49528e-31	-2.36132e-31	9.05256e-31	3.29033e-60
-3.18016e-32	3.34011e-32	5.16414e-32	-4.01438e-32	-5.74753e-33	-4.11555e-32	-1.55808e-32	5.32187e-33	6.64514e-32	9.98744e-33	1.20691e-32	6.50994e-33	1.04158e-31	-5.53126e-32	-7.11688e-32	-4.89076e-32	-2.09851e-32	-8.41995e-33	-3.50171e-32	-2.86926e-32	-4.27318e-33	-1.38366e-32	6.44737e-32	-9.64376e-33	8.63846e-32	4.46523e-33	1.74655e-32	-5.49679e-33	-5.13628e-33	3.70743e-32	5.07108e-62
1.94014e-33	3.67495e-33	9.70431e-35	-1.04399e-32	1.92233e-33	-1.16041e-32	2.326e-33	-1.20528e-33	1.91562e-33	-1.76337e-33	1.22381e-33	-8.16344e-33	-9.4542e-33	-2.24214e-34	1.77768e-33	-2.40899e-33	1.96019e-33	-2.58151e-33	3.78924e-33	-6.69136e-34	8.57472e-33	-7.47712e-34	2.60739e-33	6.12892e-33	-7.50607e-34	7.99037e-33	-1.66628e-33	3.25653e-33	4.54163e-33	-7.10925e-34	6.8748e-64
8.17609e-34	7.29039e-34	3.30913e-35	-4.99498e-34	1.70991e-33	-8.10179e-34	4.42229e-34	-1.07496e-34	1.13405e-34	-2.04468e-35	1.05737e-34	9.31349e-35	-1.42111e-34	-6.37942e-34	1.301e-33	-3.0931e-36	-2.39811e-34	-2.59887e-34	-8.11372e-34	2.53068e-34	2.77825e-35	5.50122e-34	5.83173e-34	2.13766e-34	3.81808e-34	-5.7751e-34	-3.77403e-34	-1.33936e-34	-1.76496e-34	-2.77426e-34	9.67517e-66
-8.35755e-35	-9.90253e-35	-8.36195e-36	2.19446e-34	-8.06202e-35	3.88431e-35	-1.05303e-34	6.90225e-35	1.71449e-35	-2.72278e-35	-6.08213e-35	1.6479e-35	1.33329e-35	-9.09485e-36	3.70603e-35	-1.10944e-34	3.56152e-35	9.25292e-35	3.88709e-35	-2.03763e-34	4.40686e-35	-8.70554e-35	-6.79534e-35	-7.73453e-35	1.34799e-34	1.37507e-34	4.92311e-35	1.47195e-34	-2.62245e-35	6.68403e-35	2.47132e-67
-1.13711e-35	-2.71621e-36	1.68836e-35	-2.9969e-36	3.28442e-36	3.8057e-36	1.09373e-35	6.89222e-36	-6.58369e-36	-1.51027e-35	2.23874e-36	7.28702e-36	-1.36143e-35	9.54932e-36	2.12027e-36	2.94293e-36	-1.95857e-36	3.02541e-36	1.44417e-35	2.00735e-35	-2.09676e-36	-1.23322e-35	6.26909e-36	-3.10115e-36	-1.62087e-35	-5.5461e-36	5.27691e-36	1.34587e-35	-4.71352e-36	-1.05763e-35	2.70879e-69
9.31669e-37	1.21671e-38	2.38086e-37	1.554e-37	1.18538e-36	1.96404e-37	3.08077e-37	-1.02241e-36	4.07298e-37	-9.32166e-37	7.26243e-37	7.84868e-37	3.77818e-36	9.25453e-37	-8.61113e-37	-2.85855e-37	7.25792e-37	-4.47229e-38	6.87631e-37	2.14582e-37	1.33486e-36	1.82912e-36	-5.88055e-37	-1.01141e-36	3.65868e-37	2.03369e-36	-1.46413e-37	4.82672e-37	3.26499e-36	1.48331e-36	4.6594e-71
3.70862e-38	-2.66041e-38	7.22631e-39	1.64759e-37	-3.42964e-38	4.44131e-38	-1.20808e-37	1.20666e-37	-2.23557e-37	3.74382e-37	1.43448e-37	-5.05941e-38	-5.84936e-38	-2.68487e-38	-3.61361e-38	-1.16226e-38	-2.87147e-37	3.67864e-38	-9.59556e-39	1.17244e-37	-1.00329e-37	8.75289e-38	-5.2976e-37	2.99789e-38	5.92632e-38	-3.31519e-38	1.17952e-37	-3.94364e-38	-4.78135e-38	-1.28647e-37	7.16276e-73
-1.37597e-38	-1.45916e-38	3.73413e-38	1.45671e-38	-1.28486e-39	6.76789e-39	9.25918e-39	4.55731e-39	-8.36987e-39	1.13367e-39	-2.29521e-40	-3.1972e-39	-1.40154e-38	8.82962e-39	8.78679e-39	3.6158e-39	-1.11573e-38	1.07542e-38	-1.2436e-39	1.58814e-39	2.25093e-38	2.7239e-39	9.48428e-39	1.04846e-38	-2.61612e-39	-3.17132e-38	1.34414e-38	-2.68094e-38	3.50233e-38	-3.28064e-38	7.78212e-75
-4.39734e-40	-6.4941e-40	-1.62036e-39	2.06129e-39	-1.30758e-39	-2.62164e-40	-4.37053e-40	-3.42562e-40	-4.28433e-41	-8.6396e-40	-1.07803e-39	6.71931e-40	2.17267e-39	-3.19761e-40	-4.98955e-42	-6.91122e-40	-6.07856e-40	1.7616e-39	-4.92806e-40	9.31218e-40	-5.12983e-40	2.12709e-39	-6.46548e-40	2.00866e-39	-1.84819e-39	-5.4459e-39	3.60948e-40	-5.01536e-39	-1.81794e-39	2.16105e-39	9.73947e-77
8.43098e-41	4.80516e-41	1.00027e-40	6.11862e-40	-8.19321e-41	-2.01262e-40	2.17864e-40	2.39486e-40	-1.14899e-40	-4.15591e-41	-5.05951e-41	-3.43555e-40	-3.59485e-40	1.07195e-40	1.9438e-41	1.32101e-40	1.32845e-40	-1.362e-40	-1.02014e-40	-8.22796e-41	1.50413e-40	-1.32219e-40	-2.03164e-40	-2.70654e-40	6.30836e-41	1.74953e-41	2.01232e-40	-2.10027e-41	3.33824e-40	-1.97542e-40	1.2436e-78
-2.16309e-41	6.89651e-41	4.88619e-41	-2.16329e-41	-2.22803e-41	5.36978e-43	6.64656e-41	-9.17573e-42	-1.38855e-41	-2.21896e-41	1.50596e-41	-7.27258e-42	-3.04703e-41	-1.04523e-41	8.59173e-42	1.32648e-41	-2.28354e-42	4.80969e-41	-5.82795e-42	2.49089e-41	6.43197e-42	2.12591e-41	1.18846e-41	2.4434e-41	2.72344e-41	-7.05402e-41	2.31349e-41	-1.43212e-41	2.99531e-41	3.81118e-41	2.83426e-80
-4.57352e-42	1.90388e-42	7.48365e-43	6.69109e-42	-3.4351e-42	3.41801e-42	-7.35463e-42	-2.89939e-42	-5.52489e-43	-4.18736e-42	7.12921e-43	2.27494e-42	1.707e-42	-5.0411e-42	-7.06722e-42	-1.72067e-42	9.63674e-43	2.60766e-42	-1.36063e-42	2.6523e-42	-6.28646e-42	-5.86536e-42	4.01909e-43	-6.76284e-43	-4.2276e-42	-5.63702e-42	1.2101e-42	-2.35887e-42	2.18511e-42	-1.07186e-42	4.14364e-82
1.52616e-43	4.93217e-43	6.10224e-43	2.5763e-43	-5.33131e-44	-2.11028e-43	1.20228e-43	2.43515e-43	-4.27955e-43	-1.80113e-43	-2.57827e-43	-4.33377e-43	-2.78053e-43	1.56874e-42	-8.01554e-43	-9.54829e-44	4.04441e-43	3.92365e-44	-1.91656e-43	-3.33225e-43	-5.77951e-43	3.2315e-43	2.70906e-43	-3.43419e-44	-2.09666e-43	-3.23633e-44	1.14677e-43	-1.13697e-43	4.69653e-44	1.43447e-42	7.44308e-84
3.94169e-44	5.02454e-44	2.12695e-44	-1.58555e-44	9.62388e-44	5.6029e-45	-7.22189e-45	-7.50874e-44	1.52073e-43	-1.25102e-43	-9.31951e-44	1.50641e-43	4.97074e-44	2.66789e-44	-4.74338e-44	2.72529e-44	1.30816e-44	9.69063e-44	3.66022e-44	9.76205e-44	-2.39119e-44	-3.48983e-44	-3.89777e-44	-1.24698e-43	-5.57481e-44	6.45048e-45	1.54847e-44	-3.70732e-44	-8.01169e-44	1.87587e-44	1.4692e-85
-7.21647e-45	-1.91891e-45	-2.5006e-45	1.1093e-44	7.01626e-45	5.14669e-45	-6.50843e-45	2.03287e-45	3.20494e-45	-1.62976e-44	1.51806e-44	-1.44001e-44	-2.47677e-45	-6.63275e-45	-8.50901e-46	-4.66145e-45	-6.52153e-45	4.51563e-46	2.27645e-46	-3.52036e-45	4.83728e-45	5.00632e-46	-5.11019e-45	-7.34836e-46	2.80762e-45	2.99677e-45	1.03037e-44	-1.90981e-45	1.20029e-44	2.20467e-45	1.47464e-87
1.98868e-45	7.7606e-46	1.19624e-45	-2.50114e-45	-9.06053e-46	8.66261e-46	-2.91657e-45	-7.79954e-46	-3.75524e-46	5.36076e-46	1.18469e-47	-1.2344e-45	-1.76592e-46	4.61548e-46	9.66269e-46	8.93495e-46	3.45111e-45	1.3092e-45	-7.53312e-46	2.52177e-46	-4.9146e-46	-8.41022e-46	7.51125e-46	-1.24476e-45	-1.55824e-45	1.13315e-45	1.11512e-46	-2.24938e-47	2.30022e-46	1.8135e-46	4.79869e-89
-9.14311e-47	-7.83039e-47	7.60782e-47	-2.8804e-46	-1.20898e-46	-7.47711e-47	2.70094e-47	7.19899e-47	-7.06458e-47	-3.33244e-46	8.60941e-47	-2.92352e-46	1.43876e-46	-2.66119e-47	1.38791e-47	-1.32093e-46	1.72197e-47	-2.78614e-46	3.94396e-47	2.07801e-47	1.66148e-46	1.05417e-46	-1.92653e-47	-1.10571e-46	1.6311e-46	-1.39566e-46	-6.18991e-47	-7.80262e-47	-1.07808e-46	2.59719e-47	5.76864e-91
-1.14735e-47	5.96519e-48	1.5951e-49	-6.77424e-48	2.76497e-48	-4.57749e-48	7.55179e-48	5.7671e-48	7.85686e-48	2.27643e-47	-7.99955e-49	-4.8829e-48	2.28717e-47	3.98255e-48	3.8374e-48	-5.68636e-48	1.11867e-47	-1.1305e-47	-4.32016e-48	5.55234e-48	-1.03323e-47	2.84291e-48	-4.19445e-48	1.4763e-48	7.81026e-49	-1.24581e-48	9.72232e-48	-3.19983e-48	-5.30837e-48	-1.52815e-48	2.09698e-93
1.16326e-48	1.53287e-48	1.74206e-49	-7.22416e-49	1.23649e-48	2.07969e-49	-1.00643e-48	4.87338e-49	-4.77755e-49	2.05036e-48	-1.58879e-48	2.52027e-49	2.41461e-48	-1.64964e-48	-4.97241e-50	6.55606e-49	2.36918e-48	-9.28606e-49	-2.87097e-48	-1.25747e-49	-2.14289e-48	2.11546e-48	-1.64705e-50	-4.1244e-49	-4.62036e-50	-2.50346e-48	-3.51993e-48	8.49434e-49	-2.4095e-49	2.45038e-48	7.24961e-95
2.98059e-49	3.36735e-49	-1.74823e-49	-3.44505e-49	-2.377e-49	-6.55191e-50	2.33954e-50	-6.9645e-50	2.02751e-49	1.43085e-49	-4.03105e-49	4.39972e-50	-3.36503e-49	-2.19334e-49	-1.58901e-49	1.14547e-49	-6.40907e-50	-7.61365e-52	-4.08305e-49	3.87374e-49	-2.15112e-49	1.93727e-49	1.79946e-50	-3.14609e-50	-3.07254e-49	-3.88091e-49	6.24011e-50	6.7402e-50	-1.33031e-50	1.39508e-49	1.52248e-96
4.71952e-51	2.86161e-51	-4.91094e-51	-3.19177e-50	7.43609e-51	-1.65673e-51	2.5869e-50	6.33058e-51	-1.62422e-50	-4.98538e-50	1.941e-51	-8.39706e-51	-2.37474e-50	1.95168e-50	-2.54937e-51	3.02763e-50	2.4368e-50	2.84065e-50	7.11397e-50	4.67158e-50	2.57676e-51	5.46191e-51	-5.07754e-51	4.87651e-50	2.03419e-50	-2.61456e-50	-1.03713e-50	4.05976e-51	1.21411e-50	-3.29833e-50	2.00731e-98
4.88678e-52	-4.43863e-51	-4.01558e-51	6.69906e-52	-6.56387e-52	-7.44664e-52	6.76862e-51	3.05916e-51	-1.18341e-51	9.03696e-52	2.88035e-51	-9.59965e-51	2.24206e-51	2.10378e-51	-3.11439e-51	8.65555e-51	-3.39274e-51	2.85362e-51	-2.89721e-51	2.45289e-51	-3.70485e-51	5.65933e-52	-4.58197e-52	4.64133e-52	9.59729e-52	-1.95112e-51	-1.90583e-51	-2.91024e-52	1.91724e-51	2.58314e-51	3.56739e-100
2.80693e-52	-4.32976e-53	-5.44381e-52	-1.70983e-52	2.1603e-52	-1.25604e-52	-7.85295e-53	2.73382e-52	-2.28949e-52	3.63429e-52	-4.54379e-52	4.67993e-52	2.30133e-52	-1.13088e-51	2.88176e-52	6.36397e-52	-3.05495e-52	-1.73949e-52	-5.94257e-52	-6.31789e-52	-6.08047e-52	-9.59862e-52	5.95173e-52	-3.50994e-52	-1.23055e-52	2.24887e-53	4.65632e-52	3.19807e-52	-4.09875e-52	-1.45143e-52	6.14765e-102
-4.29558e-53	3.50216e-53	1.21431e-53	-1.09012e-52	-1.33115e-53	5.34485e-53	-2.32859e-53	1.05641e-53	-7.63123e-53	-3.63897e-54	4.53795e-54	-1.92566e-53	1.96458e-53	-1.33992e-53	2.39945e-53	-7.08446e-53	-3.54548e-53	-1.03518e-53	1.56733e-53	1.45066e-53	7.37712e-54	-3.94497e-53	-4.31915e-53	-1.65663e-53	-1.34246e-54	1.02016e-53	4.44314e-54	-1.02977e-53	-2.0277e-53	-8.98211e-54	3.74735e-104
-6.72372e-54	4.40964e-54	-8.77857e-55	-7.50554e-54	-6.3548e-54	3.28049e-54	-1.01243e-53	7.32072e-54	-1.51091e-53	-8.58623e-54	-1.54337e-54	-4.32843e-54	-1.78773e-53	2.91466e-54	9.14297e-54	1.73883e-54	-8.3745e-54	-1.73395e-54	1.45596e-54	2.96795e-54	-1.55808e-53	2.44634e-54	2.34306e-55	-6.83299e-54	-1.42981e-54	-5.284e-54	1.39276e-55	1.81198e-54	6.78086e-54	-5.37845e-54	1.55456e-105
-1.13935e-54	-1.10577e-54	2.1167e-54	-5.08396e-56	1.58462e-54	-3.22026e-55	-1.94385e-55	1.40089e-54	-5.52284e-55	-3.6493e-56	1.80525e-55	-1.13105e-55	-8.99406e-55	-3.06838e-55	-1.77531e-54	-1.52625e-55	5.03148e-55	6.14472e-55	6.22429e-56	2.79354e-55	5.37256e-55	-4.19979e-55	-1.29171e-55	-2.78414e-55	4.81616e-55	2.12596e-55	-3.32876e-56	9.17272e-55	-8.93982e-56	8.67475e-55	1.92007e-107
4.75359e-56	3.77516e-56	3.20507e-57	-3.50704e-56	-6.40708e-56	-1.48236e-56	-1.50877e-55	-8.72866e-56	4.66567e-56	-8.31913e-56	-2.51125e-56	1.3474e-56	-1.07016e-55	1.22316e-56	-6.77947e-57	-5.06252e-56	-1.24972e-55	6.04679e-56	-1.05728e-55	-6.76674e-57	4.14152e-57	7.73359e-56	-6.75925e-57	7.96891e-56	-5.76969e-56	-8.13342e-57	1.39719e-56	7.89736e-56	1.03232e-55	2.37889e-55	1.83721e-109
6.03761e-57	3.57848e-56	-2.89414e-57	-4.35592e-57	-2.92165e-57	-2.97532e-56	-7.18952e-59	-1.49864e-56	9.62939e-57	2.28674e-56	-6.36052e-57	-1.06692e-56	-1.44861e-57	4.01842e-57	2.43387e-57	-5.82274e-58	-1.19139e-57	1.02692e-56	1.92526e-57	6.73377e-57	-1.07289e-58	-2.2057e-56	-9.37046e-57	2.07963e-57	4.09358e-57	3.01823e-57	7.44417e-57	-1.332e-56	-3.28024e-58	7.80536e-57	4.3115e-111
-6.79566e-58	-9.84847e-58	-7.02169e-59	-3.42844e-59	1.93467e-57	-3.19643e-57	-5.78622e-58	1.82473e-57	-2.26554e-58	-3.05458e-57	1.41677e-58	-1.72918e-57	6.80351e-57	-3.99269e-58	-1.22671e-57	-2.16876e-57	4.16858e-59	2.97935e-58	-8.70202e-59	-1.57716e-57	4.7707e-58	8.05887e-58	-1.18881e-57	1.12991e-57	1.05988e-57	3.16887e-57	-1.1325e-57	-2.1889e-57	-4.44328e-58	1.76021e-57	1.10797e-112
3.76243e-59	-4.46656e-58	-9.74204e-59	4.67095e-59	3.08795e-58	1.79334e-59	1.67632e-58	3.85991e-59	-4.8281e-59	-4.80999e-59	9.21942e-59	-4.47818e-58	1.42466e-58	1.57223e-58	2.13206e-58	3.0216e-59	3.50634e-58	9.50744e-59	-1.7218e-58	1.5495e-58	2.89827e-58	-1.9347e-59	-7.04156e-59	-3.71122e-59	-4.45762e-59	2.05184e-59	1.35071e-58	2.80555e-59	6.61675e-59	1.03909e-58	9.55889e-115
1.95619e-59	-4.2704e-60	-3.22357e-59	-2.43832e-59	2.61608e-59	1.15439e-59	-2.91335e-60	-8.51176e-60	9.02919e-62	1.09084e-59	6.8878e-60	-1.6882e-60	-1.08277e-60	1.11677e-59	-5.5558e-60	-8.77997e-60	-1.53052e-60	-4.63735e-59	9.70821e-60	3.74157e-59	-4.00806e-59	5.46957e-60	2.2069e-59	1.2902e-59	-3.32823e-60	6.99169e-60	5.65237e-61	3.88949e-59	1.68244e-59	1.34471e-59	1.13102e-116
-9.01283e-61	1.3155e-61	2.32805e-61	-1.37557e-60	2.38318e-60	-4.34467e-60	-3.02875e-61	3.63113e-60	-1.4501e-60	2.33201e-60	-7.27418e-62	8.12249e-60	3.24439e-62	-1.35427e-60	-7.47711e-60	2.13173e-60	-2.54588e-60	4.72412e-60	-4.26902e-60	1.22864e-60	-3.86394e-60	4.72556e-60	2.71615e-61	3.85383e-60	-1.89221e-61	-1.32825e-60	-2.55531e-60	1.9415e-60	1.37666e-60	-8.9188e-60	3.70675e-118
5.80555e-62	-4.11192e-61	-2.64719e-62	-3.69387e-61	-6.72239e-61	3.1942e-61	-1.69655e-61	-3.14237e-62	1.10068e-61	-1.72793e-61	2.00592e-61	4.61649e-61	2.87287e-61	3.33935e-62	-7.04401e-63	-7.59499e-62	1.55713e-62	1.11866e-61	-4.37486e-61	7.37169e-63	9.74996e-62	5.64832e-62	1.11625e-61	-4.04961e-61	3.79569e-62	2.61204e-61	-2.23138e-61	-6.34215e-62	-6.06237e-62	-1.12027e-62	1.79873e-120
4.02664e-62	-3.7646e-62	1.33972e-62	1.27954e-62	1.38657e-62	-2.99846e-62	1.25857e-62	5.13193e-62	4.1214e-62	5.13086e-63	1.41226e-62	1.88798e-62	2.18959e-62	4.99987e-62	-9.42583e-63	-1.06924e-62	1.11725e-61	2.18983e-62	1.32388e-62	-3.49251e-62	5.50295e-63	2.91885e-62	-2.07339e-62	-1.78769e-62	-1.36733e-62	-2.74997e-63	6.59676e-62	3.531e-62	4.08702e-62	7.30681e-62	4.15197e-122
1.02295e-63	3.18182e-63	9.18861e-63	-1.56918e-64	8.0812e-64	8.90684e-64	-1.00065e-64	-1.18653e-62	4.8277e-63	-4.71973e-64	-4.17566e-63	3.54529e-63	8.12809e-64	-4.12121e-63	1.08327e-63	-2.00886e-63	-5.03377e-63	-1.48271e-63	2.40681e-63	2.5589e-63	-2.7874e-64	-1.33334e-63	1.51886e-63	-3.06865e-63	-3.38471e-63	3.63908e-63	8.50016e-64	4.66038e-63	1.2463e-63	5.80078e-64	4.16743e-124
4.54722e-64	-1.92083e-64	-2.0085e-64	1.20172e-64	8.58239e-64	1.18044e-63	-1.32854e-64	2.26311e-64	1.9538e-64	-4.14945e-64	1.04185e-63	1.12648e-64	-1.64048e-64	1.42631e-64	3.37055e-64	2.47296e-64	-1.7231e-65	-4.07025e-64	2.99772e-64	2.55792e-65	5.1719e-65	-8.61377e-64	1.19499e-64	8.02162e-64	1.86369e-64	-7.59859e-64	2.38237e-64	-2.80098e-64	-4.0831e-64	2.32006e-65	6.60131e-126
-2.19067e-65	2.64999e-65	-4.24024e-66	-1.49454e-65	-1.23132e-65	1.4402e-65	-3.08718e-65	4.62742e-66	5.99206e-65	1.039e-64	6.24541e-65	5.07541e-65	1.67601e-65	-2.47924e-65	8.16184e-65	3.69055e-65	8.74134e-65	1.52689e-64	6.5571e-65	-6.6893e-66	1.43767e-64	-4.49419e-65	-1.50805e-65	4.18063e-65	-8.53674e-66	-5.59755e-65	-6.56394e-65	1.05514e-65	1.15145e-65	-2.07877e-65	1.00692e-127
-6.6082e-66	1.6224e-66	-5.05464e-66	1.36852e-66	-1.34054e-65	1.48367e-65	-2.0337e-66	1.93645e-66	6.93655e-66	6.70629e-66	-1.11893e-65	-1.048e-66	1.07652e-65	3.18165e-65	5.03457e-66	-8.26901e-66	-3.59981e-67	1.03237e-65	-8.59306e-67	5.34217e-67	8.27175e-67	-8.65686e-67	-5.50077e-66	4.56336e-66	-8.7189e-66	2.74664e-66	-5.44547e-66	-2.18838e-66	1.08968e-65	-5.84622e-66	2.3539e-129
-2.56311e-66	-3.62771e-68	6.27988e-67	1.77133e-66	7.66282e-67	4.46566e-67	-1.97603e-67	-1.23933e-67	-2.7646e-67	1.12473e-66	2.13636e-66	1.09095e-66	-1.6875e-67	-1.5629e-66	1.72538e-66	1.16339e-66	4.42206e-67	1.81114e-66	-4.70262e-67	-3.94411e-67	-1.11424e-66	-2.43234e-67	7.51195e-68	1.7987e-68	1.73018e-69	7.14026e-68	-2.76525e-67	2.18341e-66	3.99653e-67	1.12802e-67	3.50215e-131
2.1508e-68	7.84932e-68	1.19157e-67	2.42008e-67	2.42936e-68	-1.16001e-67	-4.36451e-67	-3.62664e-68	-2.50865e-67	-6.83398e-68	1.43141e-67	7.17252e-68	2.49428e-67	4.44301e-69	-1.22538e-67	7.76839e-68	1.6605e-67	1.74654e-67	-6.32959e-68	-2.49221e-67	-1.47173e-67	-3.35302e-68	-1.21324e-67	-8.58733e-68	-1.6255e-68	2.21254e-67	7.56203e-68	4.95882e-68	-4.26804e-68	1.32808e-67	7.07689e-133
8.91844e-69	-6.43871e-69	1.49087e-68	-1.38975e-69	6.60065e-69	-1.26389e-68	-6.04331e-69	-5.76031e-69	6.07043e-69	9.12947e-69	6.41221e-69	-6.10934e-69	-5.07532e-69	3.76077e-69	6.62768e-70	1.76652e-68	-7.55048e-69	-3.5146e-68	3.12343e-69	-3.59598e-68	-5.20725e-69	-9.3625e-69	1.85338e-68	1.90208e-68	1.30624e-68	3.70553e-69	-3.21276e-69	1.66445e-69	1.41247e-68	7.24735e-69	5.0339e-135
-3.94372e-70	1.5071e-69	-3.67782e-70	3.54991e-69	-3.0247e-69	-2.25693e-69	-1.21786e-69	1.48294e-69	1.3619e-69	-9.68316e-70	1.03373e-69	7.93247e-70	-3.24518e-69	1.46401e-69	7.42367e-70	1.9374e-69	5.02348e-71	5.16832e-70	2.04989e-71	4.04747e-70	-2.40211e-69	-9.23723e-70	-6.03474e-70	-1.4767e-69	-7.34166e-71	2.47413e-70	1.95159e-69	3.47446e-69	2.05013e-69	-2.69864e-70	8.43834e-137
6.93237e-71	5.22181e-71	4.3585e-70	1.68989e-70	-1.13519e-72	1.1105e-70	5.41035e-71	2.78313e-70	-5.32092e-71	-5.65452e-71	1.99965e-70	1.80693e-70	1.42637e-71	1.0545e-70	-6.12356e-70	-2.24177e-70	-2.01996e-70	-2.7116e-70	-1.43939e-70	-1.59666e-71	-1.79535e-70	-6.69666e-71	-2.2754e-70	-2.46926e-70	-3.74533e-71	-2.35613e-70	1.30177e-70	3.87919e-70	-1.26244e-70	-8.94087e-71	1.36704e-138
2.98763e-71	5.52321e-74	-4.03583e-71	3.66814e-71	-8.12825e-72	-1.70871e-72	-1.05255e-71	-2.26662e-72	9.81608e-72	-4.40128e-72	-1.62546e-71	1.08728e-71	-3.95302e-71	-1.52377e-71	5.01272e-72	2.546e-71	3.68471e-71	1.44234e-71	-6.82235e-72	3.47803e-71	2.38061e-71	-8.7795e-72	-6.13512e-71	2.83257e-72	-9.32937e-73	7.36453e-71	1.13063e-71	1.27329e-71	1.34231e-71	-4.55274e-71	2.22233e-140
6.76385e-72	-2.0209e-72	1.47419e-72	-5.00098e-72	-6.41131e-73	2.6222e-72	9.29804e-73	-2.30448e-72	2.21965e-72	1.10796e-72	-8.78888e-73	-7.60933e-72	-1.0307e-72	-2.56023e-72	1.06974e-72	-5.85211e-74	5.03139e-72	-7.86701e-72	3.39701e-72	6.41941e-73	1.50517e-72	7.06117e-73	5.63121e-72	1.00385e-73	-2.62159e-72	-9.20574e-73	2.39613e-73	2.97014e-72	-3.08407e-72	1.87469e-72	3.27339e-142
-2.35357e-73	1.55326e-73	-5.26332e-73	-5.27829e-73	-5.06667e-73	2.22633e-73	-1.20531e-73	-8.53987e-75	-2.10334e-73	-1.79229e-73	5.22955e-73	-8.0392e-74	9.55845e-74	-1.97272e-73	2.55254e-74	5.16961e-73	1.00255e-73	1.2941e-73	2.69067e-73	3.93982e-73	-8.20679e-73	8.48376e-74	4.1823e-73	-3.74105e-73	1.98919e-73	2.52095e-74	3.59397e-73	1.84556e-73	-4.22973e-73	-2.97235e-73	3.34897e-144
-1.17822e-73	1.7926e-74	3.56065e-75	-2.08783e-74	-8.70873e-74	2.60506e-74	-8.52896e-74	2.15169e-74	3.34629e-74	-4.15273e-74	2.21817e-74	1.51885e-74	9.32123e-75	-1.59465e-74	-3.43097e-74	4.31725e-74	-1.81634e-74	2.12502e-74	-1.57199e-74	-7.7539e-74	-4.66445e-74	-8.62242e-75	-3.68074e-75	6.64819e-75	-2.66875e-74	1.89246e-74	-1.10665e-73	8.60754e-75	2.44945e-74	-2.52258e-74	6.15774e-146
6.60822e-75	-1.31568e-75	-1.20765e-74	-5.26304e-75	3.37606e-75	-6.47341e-75	8.02721e-75	-2.40459e-75	-4.87301e-75	-3.81759e-75	1.13284e-75	9.68307e-75	-8.04875e-75	2.90502e-76	1.86479e-75	-4.92274e-76	1.16734e-75	1.00848e-74	9.16857e-77	-1.01849e-75	-7.41421e-75	-9.98272e-76	4.0055e-75	5.63508e-75	-4.02883e-75	3.14372e-75	-4.54339e-75	-1.47058e-75	-8.29607e-75	-4.4843e-76	8.70235e-148
-2.40536e-75	5.12053e-76	-6.03465e-76	-3.11844e-75	1.45001e-75	-2.05001e-76	1.01204e-76	1.89173e-76	7.4157e-76	6.18115e-76	-1.7586e-76	-2.37563e-77	-3.88075e-76	1.89245e-76	-2.47645e-76	9.2707e-76	-5.86918e-76	-1.4109e-75	2.77038e-77	-1.07771e-75	6.02372e-76	-2.01137e-75	-2.07678e-75	-6.4531e-76	2.33497e-76	1.30735e-76	3.61387e-77	-5.04105e-76	6.35403e-76	-1.49748e-75	3.60065e-149
5.74562e-77	-1.07532e-76	5.28587e-77	-6.50832e-77	1.98262e-76	1.8648e-76	-1.52367e-76	-5.64468e-77	-7.56168e-77	-1.57149e-76	-5.95631e-77	-1.22195e-76	-1.37637e-77	4.85148e-77	5.30613e-77	-9.69054e-78	-1.52506e-77	-4.01705e-77	-2.33206e-76	6.67434e-77	-1.37324e-78	-1.23529e-76	-7.2422e-77	-5.12896e-77	2.92258e-76	-4.74478e-77	-4.82909e-78	-6.08692e-77	3.46815e-77	-7.86988e-77	3.59339e-151
1.08047e-77	3.87205e-79	1.34119e-77	-7.42929e-78	8.07626e-78	-1.19235e-77	4.52635e-78	-5.10362e-78	9.91636e-78	-4.96821e-78	4.3247e-77	1.46081e-77	4.18527e-78	-5.83488e-78	3.59025e-78	1.25277e-77	-2.74193e-78	-1.75993e-77	-8.33371e-78	-1.69401e-77	-3.90994e-77	-9.88812e-79	-6.53263e-78	1.03636e-77	-4.00935e-78	-6.86193e-78	6.72559e-78	-4.41722e-78	-4.98878e-78	9.15817e-78	5.62416e-153
1.53191e-78	-7.3151e-80	-1.15422e-79	-1.04368e-78	4.83876e-79	1.47112e-78	9.7232e-80	-3.81065e-78	2.97379e-78	-5.00827e-78	2.01753e-78	-2.82895e-79	-7.28124e-80	-1.10871e-81	5.46587e-79	-4.24317e-79	-2.94488e-79	1.39531e-78	2.31282e-78	-6.39624e-79	1.86642e-78	-1.74198e-79	-1.56943e-78	6.43368e-79	3.0804e-78	9.93641e-79	-3.49182e-78	5.26005e-80	-1.3881e-79	-3.97488e-79	9.59762e-155
-1.59471e-79	1.01066e-80	-2.82391e-80	1.60085e-79	-9.97952e-80	1.95913e-80	-4.25396e-80	-6.35791e-80	-1.42286e-79	-5.33959e-81	1.55191e-79	-4.42987e-79	-8.17353e-80	1.17434e-79	5.9782e-80	-4.64718e-80	2.98092e-80	9.07811e-80	-2.41434e-80	1.64308e-79	5.67863e-80	-4.8894e-80	3.30996e-80	-1.64911e-79	5.87835e-80	3.1333e-80	-1.26482e-79	-9.96106e-81	2.53411e-79	4.2898e-79	6.74345e-157
1.02447e-81	1.26803e-80	-1.08208e-80	-3.15108e-80	-1.33672e-80	-1.64683e-80	-9.00449e-82	-3.7467e-82	2.39499e-80	8.0276e-81	-5.98323e-81	5.39824e-80	8.44493e-82	-1.49601e-80	1.82659e-82	1.88861e-81	1.27038e-80	8.97721e-81	-9.10311e-81	1.94483e-80	3.37136e-80	-5.30708e-81	7.44289e-81	1.25206e-81	8.66537e-81	-7.62556e-81	9.19655e-81	3.83412e-80	2.64622e-81	-2.33745e-80	9.70481e-159
1.21573e-81	1.85473e-81	-1.5353e-82	-5.61371e-81	-8.13883e-82	2.22838e-81	-4.63259e-82	-3.85273e-82	1.31245e-81	6.17726e-82	1.05201e-81	1.61858e-81	-8.61851e-82	7.83848e-82	-2.30055e-81	7.66533e-82	-2.27322e-81	3.7924e-81	-1.61087e-82	-3.48391e-81	-2.61487e-81	2.86074e-81	-4.60494e-81	2.92954e-81	-2.94122e-81	-1.32979e-81	-1.21134e-83	-1.32488e-81	1.48227e-81	-1.98974e-81	1.50368e-160
3.528e-82	7.65566e-83	1.22808e-82	-3.80294e-82	-2.15291e-82	-5.997e-82	-1.44074e-82	1.89417e-82	2.5922e-82	4.54565e-82	-5.65485e-82	-7.38354e-83	-4.44402e-82	1.81222e-82	-1.51907e-82	2.22629e-82	-9.06208e-83	-4.10719e-83	-8.59361e-84	1.86522e-82	2.93659e-82	4.48437e-82	2.04804e-82	-4.64963e-82	-3.71482e-82	6.68248e-82	-3.44973e-82	-5.79628e-82	-5.36621e-82	-1.19607e-82	3.58671e-162
1.45406e-83	-2.03805e-85	9.30036e-83	1.13653e-83	1.10288e-83	4.66721e-83	-5.14751e-83	3.20469e-83	1.46711e-83	-5.81373e-84	-1.03564e-82	-7.21918e-84	-4.52314e-83	1.78324e-82	-9.60684e-83	2.46079e-83	-2.16234e-83	3.45027e-83	5.75599e-83	-5.87159e-84	2.34346e-83	4.55464e-83	4.18797e-83	4.92736e-83	7.22501e-83	8.29873e-83	5.16916e-83	-6.69021e-83	2.4858e-83	-7.61592e-83	1.07158e-163
2.19563e-84	-4.96119e-84	-4.84187e-84	-4.13222e-84	-6.55217e-84	2.15922e-84	5.58391e-85	-9.18781e-84	-1.47959e-84	-7.38247e-84	-2.24441e-84	-5.26739e-84	-1.20652e-83	-1.11507e-83	-3.01844e-84	1.93404e-84	-8.3326e-84	-1.13938e-84	-2.01465e-84	-1.73115e-84	1.16101e-83	-1.33496e-83	-1.39149e-84	8.26066e-85	-8.26322e-85	-2.51799e-86	7.03267e-84	5.05601e-84	3.23166e-84	2.71863e-84	1.06146e-165
6.76632e-86	-3.35196e-85	-8.6408e-85	7.59901e-86	-5.17186e-85	3.55704e-85	-4.09422e-87	3.48039e-85	1.65377e-85	-2.13158e-85	-3.93309e-85	2.04143e-85	3.64907e-85	-7.13798e-86	-3.68768e-85	-5.16183e-85	2.62363e-85	-1.10763e-84	2.29594e-85	1.35373e-84	8.83816e-85	-8.19107e-85	6.72817e-86	-1.22573e-85	6.87573e-86	7.05653e-86	-1.84647e-85	1.93309e-85	3.63213e-85	1.19204e-85	7.07424e-168
-1.24637e-85	1.48143e-85	-7.14372e-86	2.50148e-86	-2.73998e-86	6.67732e-86	9.50497e-86	4.94678e-87	-2.2543e-86	-8.22334e-86	1.01641e-85	-3.12826e-86	-1.42499e-85	-1.36322e-86	-8.92938e-86	4.06066e-87	5.53494e-86	-6.93555e-87	-2.56413e-86	1.96188e-85	-1.15559e-87	2.95571e-87	-5.31826e-86	4.12409e-86	5.96181e-86	7.03932e-86	1.44509e-85	-4.53045e-86	1.33231e-86	-6.6396e-87	1.83004e-169
-1.26856e-86	-1.74179e-86	2.0006e-86	1.01323e-87	-3.53411e-87	-1.68625e-87	-3.2842e-86	-9.11714e-87	-9.77584e-87	-1.68414e-88	-1.40156e-86	-1.70935e-87	1.35447e-86	-1.4918e-87	6.73126e-87	-1.57787e-86	1.53679e-87	-1.35307e-86	-6.097e-88	2.07933e-86	1.21517e-86	2.43457e-86	1.0971e-87	-5.12506e-87	-9.20518e-88	-9.45275e-87	1.25378e-86	-6.07957e-87	4.85769e-88	1.13522e-86	4.61703e-171
-1.56035e-88	4.03529e-88	2.11377e-89	2.28628e-88	-4.3345e-87	-1.07902e-87	7.53363e-89	-6.53343e-88	-4.03819e-88	-2.99629e-88	-6.80886e-88	-3.07567e-87	-3.46625e-88	-3.24422e-88	-2.94201e-88	-1.61539e-88	1.06524e-88	3.4841e-88	-1.88749e-88	-2.05642e-88	1.03312e-88	-9.04742e-88	1.6142e-87	1.12938e-88	5.99302e-88	-6.61574e-88	-1.83205e-88	-2.30804e-87	-8.45738e-89	-7.73428e-88	4.15599e-173
2.29884e-88	-2.99462e-89	-2.19719e-88	7.98349e-89	2.30872e-88	2.01321e-88	5.37282e-89	-2.77382e-88	-1.25526e-89	-1.70497e-89	-2.38673e-88	-1.59734e-89	9.21499e-90	3.95569e-89	4.79567e-89	-4.56307e-88	-3.81802e-89	5.07277e-89	1.98405e-88	-9.62642e-89	9.53582e-89	-3.13735e-89	-2.61947e-89	1.04497e-88	7.75714e-89	-1.5311e-88	2.53144e-89	-2.83626e-88	-9.99362e-89	3.91615e-90	7.46779e-175
8.50168e-90	4.05425e-90	-2.52739e-90	-4.96187e-90	2.4641e-89	9.97902e-91	3.59357e-89	3.13801e-89	-2.69962e-89	1.37355e-89	3.63825e-90	-2.9714e-90	1.23505e-89	-2.6398e-90	-6.03611e-90	1.72576e-89	-1.86781e-89	-3.90761e-91	-2.76662e-90	1.76877e-89	-4.64118e-90	-4.33373e-90	-6.96688e-92	-2.19445e-89	1.41294e-89	-2.0538e-89	-9.31155e-90	2.00383e-89	1.96611e-90	-6.06821e-90	6.77907e-177
1.24544e-90	-5.36852e-91	1.43529e-92	4.08142e-91	-2.72179e-90	-1.46146e-90	3.21948e-90	2.07028e-90	-1.29071e-90	-4.14319e-90	-2.74704e-91	1.70946e-90	-3.74779e-91	6.37382e-92	-2.12845e-91	2.45008e-90	-2.62783e-90	-8.59917e-91	-1.15589e-90	-1.55605e-90	-3.64565e-90	-1.97727e-90	2.37032e-90	5.99656e-91	-5.22908e-91	-4.22537e-90	-1.97259e-90	1.15418e-90	2.22074e-90	-2.02012e-90	1.21167e-178
-3.78039e-92	7.81582e-92	-3.08037e-91	-4.31445e-92	4.41049e-92	1.61879e-91	-7.04396e-93	7.0067e-94	-8.17718e-92	2.75967e-91	2.34208e-91	1.45119e-91	-2.21167e-91	-2.70697e-91	-9.83918e-92	1.63084e-91	4.40131e-92	-5.60924e-91	1.1654e-91	-2.6093e-91	3.99676e-91	-2.01501e-92	-8.35604e-92	-6.31289e-93	3.85057e-91	7.98376e-93	-1.7803e-91	-1.22966e-91	-6.51054e-92	-2.44272e-91	1.27418e-180
1.10746e-91	2.2491e-92	7.76973e-92	-1.02549e-92	-5.63811e-93	-2.49554e-92	-4.66886e-92	-4.2535e-93	5.04335e-92	3.69676e-93	-1.86633e-92	-1.18967e-92	4.55204e-92	1.00174e-92	1.00884e-92	-3.90424e-92	2.53147e-92	2.09876e-92	-4.5499e-92	7.3529e-92	5.50699e-92	1.03707e-92	-2.69863e-93	-6.547e-92	4.54593e-92	3.53791e-93	-1.67556e-92	4.76439e-93	-8.07554e-93	8.34858e-92	5.402e-182
-3.93746e-93	-2.35695e-93	5.33328e-94	2.50492e-93	1.30954e-96	2.26461e-93	2.94617e-93	-1.11275e-94	-4.88733e-93	3.82665e-93	3.59321e-93	-3.50627e-94	3.26309e-93	-7.17176e-93	-9.16001e-93	6.90849e-94	-6.1864e-93	1.84996e-93	-1.47047e-93	-3.34749e-94	3.15894e-93	-1.39996e-93	1.22313e-92	7.08618e-93	-8.95058e-93	1.70491e-94	-7.53132e-93	2.26365e-93	-6.5099e-93	-6.29099e-93	7.19136e-184
3.72918e-95	6.92744e-95	-1.64611e-94	-2.39526e-94	8.23645e-94	-1.90218e-94	6.1994e-94	-1.6369e-94	1.66866e-94	-1.19483e-94	1.74392e-94	1.0575e-95	-1.90425e-94	3.46074e-95	6.17809e-94	-8.58946e-94	-7.34038e-95	2.09595e-94	-3.32075e-94	3.37315e-95	6.9063e-95	-1.60212e-94	1.31835e-94	2.98951e-94	7.40311e-94	3.76766e-94	7.90283e-94	3.31247e-94	9.94494e-94	2.62454e-94	5.22604e-186
-5.45753e-95	2.90033e-95	-5.78959e-95	1.60471e-95	2.66372e-95	-4.49017e-95	1.09308e-94	-5.63844e-96	-5.65068e-95	-1.23963e-94	-4.5558e-95	-7.7514e-96	3.21472e-95	1.05022e-95	6.12309e-95	3.77387e-95	1.71089e-96	-7.28898e-95	-5.00104e-95	-1.4559e-95	-1.8675e-95	-4.95356e-95	-2.8414e-95	3.2025e-95	3.01997e-95	-3.996e-95	9.86543e-95	-5.09351e-95	-6.98998e-95	3.23796e-95	8.25821e-188
-1.23131e-95	-6.46965e-96	9.60417e-96	-4.19519e-97	-3.33439e-95	1.42561e-96	5.7845e-96	9.5316e-96	7.5747e-96	3.4866e-96	-2.55247e-97	-2.97851e-96	-5.46295e-96	1.80765e-96	-3.38796e-96	2.71222e-96	-1.23624e-96	1.18416e-95	9.04072e-96	-1.24547e-95	-6.09962e-96	-1.12188e-96	-3.26316e-96	3.40064e-96	-7.52804e-96	-2.49178e-96	-3.20306e-96	1.33902e-95	4.29121e-96	-1.08167e-95	2.4816e-189
-1.46524e-96	6.67332e-98	1.73923e-96	4.88365e-97	-1.12921e-97	1.28159e-97	5.37648e-97	1.48922e-96	-1.02571e-96	-4.28517e-97	6.8034e-97	-1.09982e-96	7.09355e-97	4.17946e-97	-1.07321e-97	-7.47157e-97	4.55087e-97	-4.1195e-98	-2.78963e-97	-4.95374e-97	1.11254e-96	7.3803e-97	2.72686e-97	-1.93404e-96	4.36559e-98	3.02202e-97	4.18251e-98	8.59221e-97	7.22102e-97	-3.84768e-97	1.97387e-191
-1.98757e-98	-6.3329e-99	-7.60993e-98	3.15278e-97	1.49838e-97	-9.55729e-98	-4.5548e-98	1.40185e-97	-1.09294e-97	7.45638e-98	6.28355e-98	2.60523e-98	-1.55392e-97	-1.58677e-99	-3.51672e-98	5.16603e-98	-1.0197e-97	9.6489e-98	2.49949e-97	-3.51046e-98	2.15321e-98	5.62453e-98	-6.71781e-98	2.36493e-97	9.28828e-98	7.06082e-98	1.21621e-97	-1.28342e-97	-4.67218e-98	-1.45858e-97	4.24942e-193
1.92891e-98	-9.93047e-99	-1.44083e-98	-8.47596e-99	-8.38858e-99	-4.04505e-100	7.27984e-99	-1.0703e-98	4.31225e-99	1.7813e-99	1.93454e-98	7.93354e-100	8.50043e-99	-1.19553e-98	2.62774e-99	1.65546e-98	1.93334e-98	-5.45192e-99	-9.02339e-101	5.96216e-99	-1.67432e-98	1.24135e-99	1.66933e-99	-2.35147e-98	-1.39977e-99	-3.00541e-99	2.92704e-99	8.43996e-99	9.68961e-100	6.49393e-99	3.29156e-195
-3.79529e-100	-2.78589e-99	-3.84783e-99	2.92747e-99	6.53684e-100	-4.06074e-99	1.72414e-99	3.87814e-99	-3.16945e-99	5.94672e-99	5.04712e-100	3.07026e-99	-3.11708e-99	3.36053e-100	1.76246e-100	-5.39358e-99	2.25239e-100	-1.08693e-99	-5.39039e-101	-1.20786e-99	3.62135e-99	-1.04469e-99	-1.12782e-99	-1.44102e-99	-2.04608e-99	-1.13466e-100	-7.37584e-100	1.5883e-99	-8.74218e-100	2.11425e-100	1.88575e-196
7.98281e-101	-4.07933e-101	-7.15236e-101	-1.33009e-101	-2.42349e-101	-2.34463e-100	2.52169e-100	4.49821e-101	-8.32534e-101	2.39595e-100	-5.4249e-101	-3.79578e-100	9.23772e-101	-6.99025e-101	-6.22276e-101	-7.10018e-101	-7.19685e-101	-1.99173e-100	2.49529e-100	-1.72598e-100	9.38185e-101	-3.13552e-100	1.40072e-101	3.48834e-100	-7.38254e-101	-5.59282e-101	6.15907e-101	1.76593e-100	1.8121e-100	-7.93403e-101	8.16785e-199
5.48068e-101	1.71868e-102	6.92249e-102	-2.68174e-101	-7.98963e-101	2.83665e-102	-8.67727e-102	-9.89359e-102	-2.36456e-101	2.36876e-101	-1.77046e-101	3.26208e-101	2.49441e-101	1.7449e-101	2.77967e-101	-3.10055e-101	-2.04488e-101	-6.57778e-102	1.9433e-101	-1.36506e-101	1.47578e-101	-1.77202e-102	9.74703e-102	3.69459e-101	-1.44237e-101	-2.38543e-102	4.43975e-102	-3.51742e-101	2.49775e-101	1.41858e-101	2.04991e-200
-5.88814e-103	-1.89424e-102	-4.51588e-102	-6.37972e-103	1.74451e-102	6.85218e-104	-1.87733e-102	-4.27522e-103	-7.15459e-103	-5.84815e-102	-1.65928e-102	7.12291e-104	7.4897e-103	-4.36997e-102	1.18537e-102	1.28322e-102	-5.53937e-102	1.53855e-102	6.98776e-102	-2.11487e-102	-1.77328e-102	-4.34142e-102	3.30654e-102	-9.29239e-102	8.93655e-103	1.23743e-103	-1.01011e-101	4.52469e-102	-3.04447e-102	-1.21278e-104	4.29885e-202
-3.13789e-103	-7.76662e-104	-4.70292e-103	-7.12777e-103	-9.66359e-105	-9.20257e-104	1.43027e-104	1.70154e-103	-5.12635e-103	-1.1875e-104	3.7236e-103	-1.1445e-103	1.22182e-103	-1.33714e-103	2.35975e-103	2.96712e-103	-1.763e-103	1.77977e-103	-7.23167e-103	2.17485e-103	1.85554e-103	6.37859e-103	-2.11225e-103	-9.27849e-103	-6.57794e-104	6.19968e-103	-5.81321e-103	-7.4375e-104	4.49266e-104	-5.813e-105	4.1767e-204
6.84928e-104	-9.73552e-104	-4.04047e-105	-1.94344e-104	-3.11473e-104	-1.88537e-105	-3.14895e-104	-1.32187e-104	8.27068e-104	-3.17299e-104	-2.0065e-104	-1.69675e-104	-4.54719e-104	6.21119e-104	8.06392e-104	2.83324e-104	3.25929e-104	-4.39236e-105	6.03671e-104	1.67634e-104	-2.22637e-104	4.3072e-104	6.65347e-104	-3.58762e-104	5.21929e-104	6.70422e-104	1.70058e-104	-2.42879e-104	8.64286e-104	-3.37825e-104	6.82527e-206
1.88794e-106	-4.81817e-105	1.67007e-104	-2.00841e-106	3.72187e-106	-3.86894e-105	-1.9805e-105	3.99513e-105	-5.5532e-106	1.04557e-105	-1.33042e-106	-3.53529e-105	-3.28478e-105	-1.36602e-104	-7.89136e-105	4.77895e-106	-2.13997e-105	3.98244e-105	-1.64008e-106	4.31902e-105	-1.30237e-104	8.88601e-105	-1.28026e-105	5.38821e-105	-7.89079e-105	4.09686e-105	-2.90437e-105	-2.89123e-105	-2.38047e-104	5.65539e-105	1.62387e-207
5.594e-106	-5.30457e-106	-4.07429e-106	-1.62049e-106	3.51777e-107	7.39169e-106	1.2963e-105	1.63561e-105	-1.10902e-106	-8.33899e-106	-2.21428e-106	-5.47358e-106	-4.75483e-106	-3.12215e-106	7.81519e-106	1.66787e-106	-2.1355e-105	-5.2196e-106	-2.57853e-106	-5.90986e-106	6.14204e-107	-1.49064e-106	-4.70159e-106	-3.43455e-106	1.00658e-105	8.30502e-107	-6.8777e-106	-2.98243e-106	8.86431e-106	-7.26689e-106	1.62177e-209
1.80061e-107	-1.5783e-107	-1.66979e-106	1.64368e-106	2.12467e-106	2.67069e-107	-3.07508e-107	-2.04746e-107	-1.44043e-107	-2.51547e-107	7.13101e-107	-9.93331e-107	2.45189e-108	4.05442e-107	2.44322e-106	-3.30486e-106	-3.05815e-107	6.60337e-107	-9.44854e-107	3.86841e-107	7.64316e-108	-1.89855e-106	-2.22393e-107	-5.67991e-107	4.77845e-108	-6.87891e-108	-6.12762e-107	-3.42616e-107	3.21098e-107	-7.33465e-107	3.56002e-211
-8.55914e-108	-2.18458e-108	8.07363e-108	2.77972e-108	9.87428e-108	-1.82122e-108	4.85461e-108	-1.91424e-107	-3.71205e-108	-4.82493e-108	1.68205e-107	-4.10668e-108	-1.89003e-108	1.0874e-107	1.15568e-108	2.33224e-108	7.775e-108	-5.15925e-108	-1.24035e-107	1.16836e-107	5.41002e-108	-2.89182e-107	-2.23313e-107	-6.247e-108	-2.26409e-109	1.76671e-107	-5.30498e-108	-7.78593e-108	-3.27717e-108	2.77241e-108	3.30723e-213
5.22587e-109	1.18972e-108	8.93422e-109	9.99541e-109	1.69057e-109	1.11298e-109	-1.8136e-109	-2.30285e-109	1.24155e-108	1.76606e-108	7.81338e-109	6.53492e-109	1.23121e-108	-5.576e-109	-2.07662e-108	4.03523e-109	-5.60771e-109	8.47552e-109	-7.69243e-109	-4.57619e-109	-1.65022e-108	-1.18085e-108	1.13713e-108	-1.16468e-108	5.04462e-109	1.90809e-108	-2.91857e-109	3.30247e-109	4.74187e-110	-3.8861e-109	2.84566e-215
6.01198e-110	2.35836e-109	-8.85449e-110	1.95542e-109	1.88511e-109	3.00083e-110	6.10305e-110	9.09777e-110	-2.06169e-109	-1.35915e-109	2.51156e-109	-1.64497e-109	-2.2967e-109	-4.85334e-110	-4.61647e-109	-1.16403e-109	7.99803e-111	3.14857e-110	-4.55294e-110	9.21493e-110	-9.73376e-110	2.41007e-109	1.9517e-109	-9.5835e-111	1.61849e-110	-7.34062e-109	-9.04896e-110	3.19138e-109	-1.15688e-109	1.74915e-109	1.39712e-216
-3.03815e-110	-9.23976e-111	-1.83543e-110	1.0997e-110	1.04522e-110	4.76832e-110	-6.11872e-110	2.52378e-110	-7.88419e-111	5.37697e-111	8.51989e-111	2.30802e-110	-5.33033e-111	-2.3374e-110	2.38524e-112	-1.32929e-110	3.63856e-110	-1.15765e-110	3.73861e-111	1.04694e-110	-1.05634e-111	3.40467e-110	-4.41129e-111	4.08255e-111	-2.81636e-110	7.09666e-111	-3.51042e-111	9.01004e-111	-2.34769e-110	8.07023e-111	1.40091e-218
5.48667e-112	-2.2154e-111	7.15409e-112	1.07709e-111	9.20465e-112	-8.94331e-112	1.72191e-111	-3.3096e-111	-1.90593e-111	-5.70208e-112	2.43332e-112	1.32223e-111	-6.14104e-112	4.34003e-112	4.79657e-112	4.09081e-111	1.02637e-111	-8.29123e-112	-1.72399e-111	-6.60253e-112	6.13464e-113	1.1415e-111	8.53575e-113	-2.2653e-112	9.96093e-112	1.18905e-111	-2.80177e-112	-8.2962e-112	5.05214e-112	1.47022e-111	5.7846e-221
-2.97875e-112	1.56045e-112	-1.38722e-112	1.25269e-112	3.8779e-112	3.54099e-112	1.28986e-112	8.19694e-114	-2.38171e-112	-6.6967e-113	-1.95066e-112	2.32761e-112	-8.45585e-113	2.34628e-112	-2.68275e-113	-3.53548e-113	-5.9679e-113	-8.03945e-114	-1.87814e-112	1.45214e-111	1.26349e-112	1.04476e-112	5.7758e-113	1.424e-113	-6.37532e-113	1.30808e-112	-3.23809e-112	-3.70124e-113	5.2391e-112	3.939e-113	3.23956e-222
-4.96923e-114	-3.76269e-114	-2.56792e-113	2.14244e-113	-3.65065e-113	-5.71253e-113	5.25006e-114	-9.11571e-114	-2.2316e-114	-1.14958e-113	5.6958e-114	-6.25963e-113	1.56899e-113	-2.5324e-113	4.50208e-114	-1.19523e-113	1.08625e-112	-4.20555e-113	-5.50336e-115	-6.28607e-116	-6.09958e-114	3.25169e-113	-2.4192e-113	-2.6673e-113	-1.03495e-113	-1.04921e-112	3.05402e-113	-3.30249e-113	2.65319e-113	-5.33621e-113	4.36523e-224
1.05974e-113	1.78982e-114	1.81094e-114	1.14042e-114	-1.55226e-114	4.8444e-114	-1.89535e-115	-3.7277e-114	-1.45324e-114	1.01834e-114	-4.43835e-114	-5.35252e-115	-6.98248e-114	-2.9843e-115	-1.02672e-114	8.50503e-115	-3.63779e-114	-1.05768e-113	-1.54347e-114	-4.05656e-114	-1.41476e-114	4.5962e-115	3.45805e-114	-7.48729e-115	4.68271e-115	3.32844e-115	-4.6507e-115	5.0577e-115	-4.99349e-114	-5.33175e-114	4.4649e-226
-8.37898e-115	-2.00764e-115	-5.99213e-115	1.54709e-115	5.82882e-115	-3.17265e-116	1.2817e-115	-1.07003e-116	-1.6996e-115	1.41606e-115	-1.50228e-114	3.97025e-115	3.27197e-115	-1.83975e-115	1.41502e-115	2.53915e-115	-8.70908e-115	-8.09165e-115	-7.05423e-115	6.40114e-115	1.39508e-115	7.16404e-116	-2.29692e-116	-8.51468e-115	-4.70643e-115	1.02265e-116	2.27609e-115	2.23421e-115	-2.95546e-115	2.577e-115	7.71928e-228
8.79435e-116	3.67207e-117	8.67901e-116	-2.13691e-116	-8.88911e-116	6.71785e-117	1.09204e-115	2.27718e-116	6.12285e-116	4.64708e-116	2.75196e-116	5.84125e-116	6.16187e-116	6.69527e-116	-8.02975e-117	-2.9275e-116	-2.00315e-116	1.95629e-117	-1.65864e-116	-6.16272e-118	-1.5276e-116	4.59027e-116	-9.40378e-117	-1.74694e-115	-3.32778e-116	4.89035e-118	-6.88901e-116	1.14145e-116	1.20605e-115	-1.99514e-116	1.09961e-229
1.30074e-116	2.62171e-117	-2.87251e-117	6.04982e-117	-2.96804e-117	5.86524e-117	-5.80389e-117	1.3309e-117	2.38818e-117	-2.18727e-117	-4.72166e-117	2.41501e-117	-1.58471e-117	-6.76891e-117	-1.25691e-116	2.14916e-117	-8.53008e-118	2.01318e-118	1.28788e-117	2.54108e-117	2.94622e-117	-7.42719e-118	1.41346e-117	-8.50617e-118	2.93255e-117	5.77427e-118	2.16274e-117	-4.38104e-117	-1.65347e-116	7.13752e-117	9.27111e-232
1.16677e-117	3.32764e-118	1.68586e-117	2.31311e-117	-1.67704e-117	1.0629e-117	2.44439e-117	6.64049e-118	2.75733e-118	-8.32118e-118	1.25098e-117	-1.49252e-117	4.64892e-118	2.14385e-118	4.46106e-118	-2.21515e-117	4.27282e-118	5.3249e-118	1.25382e-117	-2.70326e-118	5.50535e-118	5.44129e-118	2.48992e-117	-5.46449e-118	5.51516e-118	-8.149e-118	-1.48662e-120	-8.90106e-118	-3.80543e-118	-7.8154e-120	4.10661e-233
1.08727e-119	-4.81373e-119	1.59757e-118	3.55602e-119	-6.84259e-119	1.74561e-118	1.08166e-118	5.59882e-119	-2.73897e-119	1.52183e-118	-1.75736e-118	1.42351e-118	1.79913e-118	1.6367e-119	1.87789e-118	3.2158e-119	-5.92991e-119	1.86301e-118	-8.59905e-119	-2.84378e-118	-3.08513e-119	-2.84168e-119	3.04493e-118	-1.67554e-118	4.75953e-119	2.64743e-119	-4.88192e-119	-4.26798e-119	-1.6032e-118	-5.39833e-120	5.05144e-235
2.48898e-119	2.39314e-119	-1.62574e-122	4.44384e-119	-9.00335e-120	1.84526e-119	-7.95498e-120	-7.01237e-120	1.67235e-120	4.67394e-121	6.44894e-122	-9.94172e-120	-9.03775e-120	-2.1174e-119	1.26014e-119	7.68059e-120	-7.10441e-120	-1.46878e-119	-4.0429e-121	1.16659e-119	-2.98227e-120	2.40054e-119	-5.8482e-120	-1.27006e-119	-1.51259e-119	-9.84664e-120	-2.60006e-119	-9.27512e-120	-1.16931e-119	3.04556e-122	6.95833e-237
3.87066e-120	1.5417e-120	-4.69311e-120	4.15175e-120	-1.21719e-120	1.10692e-120	3.3413e-121	1.13445e-122	4.31437e-120	6.01343e-121	2.06623e-122	2.91106e-120	-1.70561e-120	-2.5703e-120	2.76746e-120	-1.06035e-120	5.27102e-120	1.32549e-120	-2.23467e-120	1.72834e-120	-1.6465e-120	-3.43303e-121	4.15806e-121	1.47102e-120	-2.04146e-120	1.45452e-120	1.98772e-121	-1.8413e-121	-9.32683e-121	-1.84445e-120	1.58504e-238
-8.98584e-122	-2.81545e-121	-1.1843e-121	-4.18165e-122	-4.88257e-122	1.61568e-121	-2.06108e-122	-8.12123e-122	-1.75552e-121	1.43218e-121	3.76731e-121	2.09686e-121	-4.59409e-122	-1.46726e-121	1.78898e-121	-1.50183e-121	5.71216e-122	-1.72735e-121	4.73244e-122	2.66147e-121	4.64216e-122	-3.89771e-121	-1.26805e-122	-1.24273e-121	-1.49811e-121	-3.10014e-121	-2.45072e-121	-8.95487e-122	2.70643e-121	3.57396e-121	1.11751e-240
1.54349e-122	-1.17217e-122	-1.52172e-123	9.21064e-123	2.92145e-123	-1.97055e-123	-1.03792e-122	-1.78464e-122	-1.24115e-122	2.74265e-123	-2.52272e-122	5.42893e-123	6.22736e-123	-8.1205e-123	-1.57924e-123	-2.0818e-122	1.48431e-123	2.28615e-122	-2.96376e-122	-2.05192e-122	-5.62226e-122	-2.3395e-122	1.77832e-123	1.32009e-122	1.81137e-122	2.62173e-122	-6.50613e-125	1.55891e-122	-5.64395e-122	-1.28045e-122	1.25873e-242
-5.24898e-124	-3.02637e-123	-3.63184e-123	-2.89632e-123	3.78508e-124	-6.38813e-123	8.22773e-124	4.36271e-123	5.58999e-123	-4.98988e-124	4.70073e-123	-7.05803e-124	2.4245e-124	4.91188e-123	5.85198e-124	5.49302e-124	-7.69019e-123	-1.74792e-123	3.53298e-123	4.69321e-123	1.54056e-123	1.16027e-123	8.76216e-124	-2.71273e-124	-7.36337e-124	-1.34878e-123	2.52927e-123	8.90109e-124	2.73252e-123	-2.81898e-123	2.96824e-244
-7.63339e-124	2.85831e-124	7.43378e-124	-3.13142e-124	2.10398e-124	2.68323e-125	1.66095e-124	1.97265e-124	-9.52487e-124	-2.86656e-125	-5.57966e-124	-6.26675e-124	-2.82325e-124	-2.73508e-124	2.33154e-124	-7.60371e-124	1.14398e-123	-2.59779e-124	4.6091e-125	3.06168e-124	4.91555e-124	4.8988e-124	1.07169e-124	5.47711e-124	7.27606e-124	8.45225e-125	2.92378e-124	3.94302e-124	3.01271e-124	-2.54467e-124	7.02384e-246
3.95104e-125	-2.23811e-126	5.84951e-125	-2.44428e-125	-6.10843e-125	-3.9642e-125	-1.76126e-125	4.20835e-125	2.53087e-125	1.11352e-124	2.62857e-127	-8.44702e-126	4.02531e-125	7.08589e-125	-4.17148e-125	1.50312e-124	-3.65188e-125	7.72912e-125	6.76464e-125	7.46295e-125	1.95123e-125	-9.94839e-126	-1.01135e-124	5.83478e-125	-1.018e-125	6.1035e-125	1.10124e-125	-2.21676e-125	3.35027e-125	-2.30129e-125	9.47148e-248
-2.62582e-126	-2.08257e-127	5.32736e-126	5.02131e-126	3.59947e-126	-7.09067e-126	-6.23995e-126	-2.81573e-126	2.76373e-126	-3.81933e-126	-7.82261e-126	4.89068e-126	-1.42724e-126	-3.74738e-126	-1.25805e-125	9.75773e-127	-2.47834e-126	2.39745e-126	-1.03496e-126	-8.79572e-126	-4.83428e-126	4.69525e-126	4.96889e-126	-1.17379e-126	1.13479e-125	-4.58466e-126	2.66699e-126	-8.49033e-126	-2.93995e-126	-7.89491e-126	9.15046e-250
-1.23319e-126	1.63526e-127	-7.06805e-127	-1.1824e-126	-6.56546e-127	-1.55018e-127	-4.68004e-127	-9.25314e-128	1.75402e-126	-1.03241e-127	-6.88889e-127	1.35036e-127	7.20682e-127	1.19045e-126	8.82356e-127	1.96807e-127	-9.31675e-127	8.38897e-127	-1.00479e-126	4.03594e-127	-2.78985e-128	-5.65855e-127	7.26884e-127	-4.39973e-127	1.21424e-126	-4.60361e-127	-1.18706e-127	1.15593e-126	4.37604e-127	-5.82054e-127	1.78157e-251
-6.61194e-128	-7.98861e-128	-7.2911e-128	1.67955e-127	-7.98048e-128	-1.83452e-128	2.13257e-128	-2.17891e-128	-1.21933e-127	-7.79991e-128	-1.57061e-128	-3.68547e-128	1.26848e-127	1.55463e-128	-6.46456e-128	6.15631e-128	-2.87454e-128	2.68261e-128	1.31607e-127	1.325e-128	-5.1755e-129	-4.48312e-128	2.75932e-128	1.25497e-127	-6.06448e-128	-4.08369e-128	-9.06396e-128	2.93654e-127	7.88653e-128	-8.06176e-128	2.48873e-253
-8.8542e-130	-1.06878e-128	3.08416e-129	3.22783e-128	-3.95583e-129	2.31553e-129	-7.44328e-129	-1.14137e-128	4.06455e-129	-6.83382e-129	-2.42622e-129	7.43876e-129	-2.4014e-129	-1.18052e-128	-2.22455e-129	1.45975e-128	8.35345e-129	-1.61526e-128	-7.10825e-130	1.56328e-129	8.03368e-129	2.67279e-129	-4.04474e-129	-5.24188e-129	1.40787e-128	-5.46084e-129	-3.46061e-129	1.73936e-128	1.55812e-128	-5.85451e-129	3.12945e-255
2.78708e-129	2.45816e-129	7.00027e-130	-1.04411e-129	-1.35704e-130	-2.46988e-130	-7.23974e-131	4.123e-131	-2.32511e-129	-1.20504e-129	-7.62641e-130	3.75136e-130	-2.11685e-130	1.80357e-129	3.59911e-129	1.6627e-129	-3.40144e-129	-8.3729e-131	-9.24962e-130	-4.23629e-131	-2.85463e-129	1.6223e-130	1.50196e-129	-2.55226e-130	-1.59192e-130	-1.20356e-129	2.3069e-130	-4.32865e-130	8.63385e-130	1.07223e-131	6.74638e-257
1.90206e-130	7.71944e-131	-3.72977e-132	-3.42878e-132	3.80671e-130	1.48078e-130	2.81439e-131	2.07529e-130	5.68812e-131	1.11679e-130	6.47318e-131	1.12229e-130	4.6095e-131	2.23599e-131	1.09952e-130	3.22464e-130	-4.87886e-130	6.1793e-132	-7.25633e-131	6.13168e-131	2.07596e-130	4.64791e-131	5.18522e-131	9.67202e-132	-5.93137e-131	1.13591e-130	-1.96018e-131	-9.12353e-131	-8.03762e-131	-7.25794e-131	7.36043e-259
-2.22821e-132	-4.70105e-132	-8.82751e-132	-4.83201e-133	-1.03006e-131	2.42373e-131	-6.03672e-132	-1.00658e-132	3.42002e-132	2.04063e-132	9.11435e-132	-5.13107e-133	3.32568e-131	1.5229e-131	-2.59353e-132	4.73496e-131	6.36677e-132	1.59669e-131	4.16035e-132	-1.46953e-131	3.76439e-132	-4.41363e-132	-2.30499e-132	-3.21453e-132	-4.2966e-131	1.87579e-131	-1.45269e-131	-1.35211e-131	2.82938e-132	-9.05197e-132	7.78184e-261
9.67517e-133	-1.12466e-132	-1.15903e-132	1.83757e-133	-3.15807e-132	5.30544e-133	5.79346e-133	-8.68437e-133	7.55648e-133	-1.90124e-132	-9.62627e-133	3.91882e-132	1.82879e-133	-2.65248e-132	2.43939e-132	9.33554e-133	-5.74364e-132	2.86502e-133	-1.25503e-133	-8.91634e-133	8.55833e-133	-3.09391e-132	2.65286e-132	3.36295e-132	1.87904e-132	-3.87388e-132	3.20898e-133	1.94939e-132	-3.02104e-132	1.37775e-132	1.45283e-262
9.31487e-134	4.96054e-135	-4.45184e-133	-2.39402e-133	4.1603e-133	5.22035e-135	-3.67526e-133	9.67561e-134	-3.93987e-133	-2.10508e-133	3.577e-133	5.70765e-134	3.42751e-134	8.27517e-134	-6.19368e-133	2.38344e-133	4.61293e-133	-6.91171e-134	1.77728e-133	-2.53308e-133	-3.54537e-133	3.55522e-133	-1.85772e-133	-3.15785e-133	6.33662e-134	4.09056e-133	-3.69594e-134	-2.19812e-133	-2.04907e-133	2.63752e-133	2.39317e-264
2.13829e-134	-7.30437e-135	-3.27144e-134	-6.44891e-134	-7.75092e-134	1.46705e-134	5.74677e-134	5.45097e-135	-2.09591e-134	-1.92617e-134	3.99367e-134	5.82639e-134	-6.9172e-134	9.15084e-134	-2.99036e-134	9.93381e-135	1.13696e-134	-5.01952e-134	-9.42745e-134	2.31562e-134	2.06072e-134	-9.7479e-134	8.35919e-135	-3.76986e-134	-2.02707e-134	-2.83862e-135	1.93669e-135	5.05619e-134	2.4362e-134	-1.01035e-133	7.25175e-266
-1.24419e-134	-4.99562e-135	6.47875e-135	8.47174e-135	5.21903e-135	5.78252e-135	4.39149e-135	-4.92777e-135	-9.41024e-135	8.6598e-135	-1.88517e-136	1.7304e-134	3.92316e-135	-3.05075e-135	3.24209e-135	8.50853e-135	-6.6762e-136	7.35806e-136	5.86892e-136	8.31205e-135	1.28646e-135	-3.19093e-135	2.49046e-137	5.62541e-135	3.47721e-135	-8.323e-135	-3.83643e-135	-3.00793e-135	-1.98202e-135	-1.02595e-134	1.29658e-267
5.22514e-136	5.71084e-136	-1.3409e-136	9.80273e-136	-1.05018e-135	-2.82159e-136	7.66355e-136	-5.45245e-137	6.16825e-136	-3.51576e-136	-5.94052e-136	-2.15177e-136	-4.6934e-136	1.60559e-135	-3.25324e-137	3.76648e-136	4.73873e-136	2.95629e-138	1.12586e-135	1.24219e-136	-1.95342e-136	-4.97582e-137	9.41529e-137	-1.52189e-136	-4.67207e-137	-6.95947e-136	3.27131e-136	-1.03831e-135	-1.40381e-137	1.00804e-136	1.04574e-269
-3.93908e-137	9.84024e-137	-2.66376e-137	5.30618e-137	5.84125e-137	1.86564e-137	7.06189e-137	-3.64643e-137	-4.16095e-137	2.12525e-138	1.74647e-136	-1.42585e-137	1.94602e-137	3.66605e-137	-4.51383e-138	-6.48042e-137	1.18789e-137	4.78168e-137	-1.73284e-136	-1.03588e-137	6.7072e-137	-3.33005e-137	3.28019e-137	1.14641e-136	3.31565e-137	5.27488e-137	5.68482e-138	3.06044e-137	-8.37205e-138	1.8374e-136	1.54289e-271
-4.09034e-138	1.29479e-137	3.97288e-138	9.08653e-139	-3.66725e-139	6.2493e-138	-1.43258e-137	9.5713e-138	2.22717e-138	6.00757e-138	1.1158e-138	-1.05278e-137	-9.94857e-139	-1.55082e-138	2.17429e-138	1.5624e-137	-4.14839e-138	-4.94062e-139	-1.67566e-138	4.12546e-139	-5.98725e-138	-5.57548e-138	-1.32432e-137	-7.40368e-139	2.36888e-138	-1.11938e-139	-2.8092e-138	3.09211e-138	2.05895e-139	-2.03017e-137	1.64095e-273
1.7597e-138	-1.30434e-138	-1.49393e-140	9.80599e-139	3.83973e-139	-9.54424e-139	8.2555e-139	1.15865e-138	-1.44103e-138	1.70415e-138	-8.24229e-140	-6.64772e-139	1.72056e-138	2.76539e-139	-8.01114e-139	-1.4425e-139	3.07291e-139	-2.01032e-139	1.63902e-138	-1.34456e-139	1.134e-138	-9.58504e-140	1.11391e-138	-6.54426e-139	5.51484e-139	3.99836e-139	-1.44529e-138	-3.98154e-139	-6.933e-139	2.31357e-138	3.2319e-275
2.53155e-139	-1.19394e-139	-1.18049e-139	-7.63864e-140	-1.1573e-139	9.04785e-140	-1.4911e-139	1.20107e-139	1.5813e-139	-1.79545e-140	-5.20895e-140	-5.60869e-140	8.25368e-140	-1.12794e-139	2.78916e-139	7.42067e-140	-9.8503e-140	-5.61374e-140	6.70043e-140	1.72425e-139	-6.94235e-140	1.23408e-139	2.37329e-139	1.94043e-139	1.19127e-139	2.09345e-139	1.23465e-139	1.9309e-140	1.45328e-139	-6.28102e-140	5.50173e-277
-2.33322e-140	2.81757e-140	1.85594e-141	-2.18955e-141	1.51756e-140	-2.71268e-140	1.02747e-140	2.18108e-140	-4.48391e-140	-3.61417e-140	-1.36926e-140	2.14143e-140	-2.537e-140	6.49392e-141	-2.26469e-141	1.07112e-140	-1.99189e-140	2.78547e-140	-4.49167e-141	3.30129e-141	1.30622e-140	-6.65549e-141	1.79478e-141	-2.06461e-140	9.62892e-141	-1.72689e-140	-5.67928e-142	-1.4238e-140	2.08638e-140	1.32919e-140	1.07165e-278
3.66995e-141	7.95897e-142	-5.7565e-142	-1.70163e-141	2.31237e-141	-1.62734e-141	-7.35982e-142	-2.8285e-141	1.68865e-141	2.83646e-141	-2.56671e-141	1.21718e-143	-4.86321e-142	8.83222e-142	4.81484e-142	1.35741e-141	-1.08864e-141	9.67725e-142	-2.85429e-141	-4.08213e-142	-6.12731e-143	-2.51668e-141	-1.82658e-141	1.58862e-141	-9.3073e-142	-2.30544e-142	1.02749e-141	-8.28948e-142	1.93779e-141	-2.086e-142	8.3536e-281
-7.74561e-142	-4.42983e-142	-2.96597e-143	-1.64807e-142	4.6463e-143	-3.3512e-142	-4.67792e-143	1.37165e-142	3.41229e-142	2.19637e-142	2.48486e-142	5.81119e-143	1.60277e-142	1.22501e-142	-2.12282e-143	2.89551e-144	-3.77584e-142	3.84712e-142	1.5368e-142	1.5381e-142	-3.46649e-143	3.74185e-142	4.54769e-143	7.25256e-143	-5.01988e-143	1.67373e-142	-1.22013e-142	-1.17031e-144	-2.15596e-142	1.07685e-142	1.82053e-282
-4.27439e-143	-2.30457e-143	-9.39177e-144	-7.75664e-144	-3.50186e-143	-1.70478e-143	-9.04557e-143	-2.49217e-143	-5.43017e-143	-5.44219e-143	-4.92024e-143	-1.1775e-143	-1.80067e-144	-1.16152e-143	-4.07114e-143	-6.75708e-143	-2.91319e-144	-1.26705e-144	-1.29103e-142	-5.50798e-143	-6.61002e-143	-4.92084e-143	2.29735e-144	-5.58303e-147	-1.3022e-144	-9.47041e-144	-6.81898e-143	-4.01885e-144	9.11537e-144	-9.88115e-144	5.91035e-284
-3.95461e-144	-1.09277e-144	5.69972e-144	-1.2941e-144	8.49548e-145	8.19883e-145	-8.02534e-145	5.19018e-144	6.87573e-144	-4.69708e-144	-1.94914e-145	-1.8123e-144	2.12355e-144	2.17662e-144	-7.24689e-145	2.89897e-144	-6.45328e-145	-6.97829e-144	-8.76915e-144	-2.71494e-144	5.74228e-144	9.16109e-145	5.56799e-144	-2.47491e-144	-3.86435e-145	8.06256e-145	-1.89045e-144	1.37816e-144	-1.33618e-144	1.64412e-144	3.85891e-286
-1.51664e-145	-2.00918e-145	-3.24185e-146	1.81226e-145	-2.1093e-145	-2.32257e-145	6.26373e-146	-7.88746e-146	-8.70431e-145	-3.05912e-145	9.62431e-145	5.77847e-145	3.52154e-145	5.45853e-146	-6.8697e-146	1.85593e-146	7.84734e-146	2.85929e-145	-1.0264e-145	3.98891e-146	-2.9648e-145	-7.52106e-146	-9.93373e-146	-5.78311e-146	3.65059e-145	1.7094e-145	1.71378e-146	8.75659e-146	1.42361e-146	4.21754e-146	2.82855e-288
-4.30135e-146	3.04039e-146	4.48707e-146	-5.23721e-146	-4.35348e-146	1.3972e-145	2.89151e-146	-6.1269e-147	1.92744e-145	-1.1535e-146	1.83578e-146	-1.89187e-146	5.08626e-146	-2.10275e-146	-3.85188e-146	1.74957e-148	-3.65824e-147	2.43309e-146	4.19848e-146	-1.71749e-146	1.70115e-145	5.02459e-146	-5.32667e-146	-4.23002e-146	-1.32121e-146	-2.28714e-146	-7.04563e-147	-7.07157e-146	1.40964e-145	1.85212e-146	1.37028e-289
1.71982e-147	-7.65588e-147	-4.01894e-147	-1.12689e-147	-2.47119e-147	-1.21041e-147	5.80378e-147	1.01739e-147	-1.43658e-146	-2.91928e-147	-1.82447e-147	-7.65487e-147	-8.20357e-147	2.81727e-147	-2.26085e-148	1.54483e-147	-1.3358e-146	8.18395e-147	-1.22183e-149	2.21733e-146	3.44429e-147	3.44683e-149	4.61586e-147	3.07512e-147	2.49734e-147	2.72981e-147	2.98423e-147	3.5808e-148	4.02709e-147	-2.66742e-147	1.30153e-291
-9.395e-148	-7.33481e-148	2.03062e-149	-5.45216e-148	1.10744e-147	1.08924e-148	-4.64124e-148	-8.12736e-148	-1.20613e-147	1.97969e-148	-2.70022e-149	-1.11461e-147	1.02567e-147	-7.79862e-148	2.58506e-148	-3.10915e-148	-1.84418e-147	3.65804e-148	7.29907e-148	4.25272e-149	-9.35646e-148	2.7282e-147	5.03869e-148	8.61927e-148	-1.36027e-147	3.11842e-148	2.47676e-148	-2.2089e-148	-3.50442e-148	-2.65372e-148	2.40289e-293
-2.804e-149	1.80912e-148	-2.21325e-149	-1.60682e-148	1.10157e-149	-3.98705e-149	-1.23049e-148	1.70185e-148	-4.95693e-149	1.08625e-148	-1.83363e-149	2.46509e-148	3.19092e-148	-6.42451e-149	2.71431e-148	-1.32424e-148	-1.45238e-148	-8.01604e-149	1.10977e-148	-1.22612e-148	-5.80813e-149	-5.34749e-149	3.60989e-150	1.70483e-148	-5.9609e-149	-9.54682e-149	5.01072e-151	9.35538e-149	2.47e-148	-7.91352e-150	5.50827e-295
-3.7946e-150	9.03633e-150	8.52244e-150	1.46963e-149	1.59082e-149	3.92297e-150	-3.50116e-149	-1.63949e-149	-2.38967e-149	8.03377e-150	1.55898e-149	3.64986e-149	-6.75583e-150	-3.65302e-149	-8.3192e-150	-2.59209e-149	-3.05936e-151	-4.21046e-150	5.85345e-150	-3.18106e-150	1.4163e-149	-6.652e-150	2.83215e-149	-7.05198e-150	1.04521e-149	3.62681e-150	1.36976e-149	-2.39889e-149	-5.6813e-150	-1.05565e-149	8.66781e-297
-6.49538e-151	-2.49292e-150	-1.17007e-150	-5.8544e-151	4.24691e-151	-1.85962e-152	-2.79595e-150	6.42619e-152	2.38382e-150	1.0168e-150	-3.1005e-150	-3.16296e-152	3.63215e-151	3.77492e-150	1.10788e-150	4.17349e-150	3.10655e-150	2.80247e-150	2.00348e-150	1.19165e-150	2.07916e-150	-3.56423e-150	-4.78989e-151	-1.25399e-150	8.41563e-151	-2.48695e-150	-1.02307e-150	3.49489e-151	-7.74523e-151	2.01357e-150	1.20192e-298
-1.43383e-152	-3.70283e-151	-1.46512e-151	3.50265e-152	7.0558e-152	-1.72989e-151	-2.70853e-151	1.34037e-151	-6.22333e-152	-5.50268e-154	4.90569e-151	3.56862e-151	3.64976e-152	-2.90049e-151	4.81043e-152	-4.53874e-153	-1.21468e-151	-8.07475e-152	-1.90475e-151	1.06867e-151	-3.64874e-151	7.77341e-152	1.27083e-151	-2.90113e-151	-1.06336e-152	8.47757e-153	-3.38973e-152	3.87676e-151	5.71697e-152	3.22625e-151	1.31337e-300
-2.10462e-152	-8.47827e-153	1.32233e-152	-2.54157e-152	1.37047e-154	-6.47873e-153	2.55655e-152	1.76024e-152	-8.18453e-153	1.24076e-152	3.49311e-153	-1.23065e-152	-4.41684e-152	-1.37429e-153	8.99623e-153	1.38571e-152	3.61762e-152	-2.73963e-153	7.87322e-153	-9.3395e-154	-2.25466e-153	4.42147e-152	-2.23151e-152	-1.47601e-152	7.44276e-153	1.85807e-153	1.12762e-152	-2.04538e-152	-8.11689e-153	9.54847e-153	9.76767e-303
-5.52936e-153	-3.6787e-154	1.94105e-153	-2.87479e-153	-1.35637e-153	-2.30918e-153	4.01796e-154	2.06155e-154	3.90904e-153	1.80999e-153	9.87332e-154	1.61805e-153	-4.23412e-153	-3.86497e-153	-2.07e-154	4.28703e-154	7.22222e-153	-1.40957e-154	2.96593e-154	1.10219e-153	1.44315e-155	1.33254e-153	4.02779e-153	-1.01176e-153	5.34368e-154	-9.37488e-154	2.69633e-153	-3.35548e-153	-1.80584e-153	8.22409e-154	2.01496e-304
-6.71963e-154	-2.69697e-155	2.51608e-154	-1.38266e-154	1.52436e-153	-3.73992e-154	6.20246e-154	1.57874e-154	6.4453e-155	-4.20717e-154	2.79886e-154	-2.04528e-154	-5.51081e-154	-9.3455e-154	-5.2053e-155	-2.51066e-154	1.70807e-155	3.68095e-154	-8.55344e-155	-2.80117e-154	1.57192e-154	1.62174e-154	1.21466e-155	-2.83758e-154	1.83015e-154	1.16462e-154	-1.33127e-154	2.35604e-154	1.66782e-154	-3.25089e-155	5.4544e-306
-3.23023e-156	7.38908e-155	-9.18451e-155	-9.11741e-155	-5.76818e-155	5.26042e-157	4.26139e-155	7.27508e-155	-6.69627e-156	-2.42478e-155	-5.77564e-155	9.33562e-156	-4.58863e-155	-1.14443e-155	1.94158e-155	-9.79912e-156	-5.86629e-156	-2.78382e-155	8.36402e-156	2.41226e-156	-1.34002e-155	-1.07293e-154	-3.20719e-155	-1.67415e-155	2.94161e-155	1.41905e-154	6.63384e-156	-9.61012e-156	1.03751e-156	-5.68082e-156	7.44773e-308
7.73606e-156	-1.52673e-156	-8.17115e-157	5.12034e-156	2.70312e-156	5.98782e-157	7.60088e-156	-5.11262e-156	-1.93942e-157	8.06398e-157	-4.12306e-156	-1.79376e-156	2.88888e-156	-4.34981e-156	-6.6112e-156	2.69674e-156	-3.64545e-156	4.22635e-156	-1.30481e-155	-2.57379e-156	8.58168e-156	-4.70025e-157	1.77826e-157	4.65775e-156	-4.71964e-156	-8.18073e-156	-2.53963e-156	8.32017e-157	-1.7376e-155	-4.34107e-156	0
3.03816e-157	-7.09799e-157	2.61384e-157	-5.82979e-157	-4.26065e-157	-2.32835e-157	-4.54966e-157	3.76295e-157	-6.11479e-157	-1.74068e-156	-4.74379e-157	-1.8128e-157	-4.18298e-157	5.58822e-157	-3.07518e-157	5.15552e-157	-9.54458e-157	-2.83484e-157	1.08615e-157	1.80664e-156	-3.50446e-157	-2.61256e-156	1.2423e-157	2.15035e-156	8.91592e-157	-2.7253e-157	-3.102e-157	5.06567e-157	2.00315e-157	-5.22747e-157	0
-6.68263e-158	-8.54316e-159	-6.21326e-159	-5.10558e-158	2.65912e-158	-1.09924e-157	-9.4381e-158	2.09041e-158	-2.95467e-158	-6.96654e-158	-3.65111e-158	1.03923e-157	6.60939e-158	2.15608e-159	1.15786e-157	4.05736e-158	3.11082e-158	1.10596e-157	-2.18746e-158	-2.15306e-158	5.29856e-158	-6.8019e-158	-3.8395e-159	-1.76621e-158	-2.02007e-157	7.31786e-160	2.43389e-158	9.43386e-159	1.23609e-157	-2.19339e-158	0
-2.34648e-158	1.955e-158	4.02425e-159	3.05618e-159	8.35295e-159	-7.43137e-159	-2.14614e-158	-9.05331e-159	2.45106e-158	7.54101e-159	-6.48694e-159	4.12121e-159	4.69678e-159	-2.29377e-163	1.16836e-158	7.59155e-159	6.53997e-159	7.36127e-159	-4.43275e-159	2.50613e-158	7.83526e-159	3.52517e-159	3.4152e-159	-1.29904e-159	-1.36366e-158	2.47586e-159	1.09803e-159	2.70285e-159	4.38067e-159	7.48664e-159	0
5.40401e-160	-3.61832e-160	8.56379e-160	7.10207e-160	2.17586e-160	-3.06284e-159	-2.11587e-159	-1.18849e-159	5.56134e-160	1.54975e-159	-1.46655e-160	3.30456e-159	1.53055e-159	-1.09128e-159	-3.79322e-160	2.66846e-159	1.67315e-159	5.0562e-160	1.82175e-159	2.89191e-159	3.01655e-160	6.8924e-160	1.98852e-159	-9.96553e-160	7.16398e-161	-1.49912e-160	1.62116e-159	1.8057e-159	-5.29755e-160	-7.66545e-160	0
9.34635e-161	3.41254e-160	9.46152e-161	-3.50412e-160	1.43357e-160	-1.18041e-160	-5.26981e-161	1.14515e-160	-3.72867e-161	-2.78874e-161	3.59691e-160	4.63132e-161	-1.0075e-160	-9.259e-161	8.81301e-161	-1.19589e-162	-1.21049e-161	-1.37337e-160	-4.80383e-162	4.84306e-161	1.25214e-160	8.60052e-161	-1.03646e-160	6.7484e-162	-3.78948e-161	-1.68169e-160	-1.44016e-160	5.57463e-161	-1.85035e-160	5.01201e-161	0
1.85241e-161	-2.46968e-161	-1.23694e-161	-3.02663e-161	-6.83287e-161	-6.70977e-162	-2.72281e-161	-1.63135e-161	1.50378e-161	-7.98882e-163	-1.90381e-161	-1.86137e-161	6.67902e-162	-8.34388e-162	4.32342e-161	-1.69601e-161	2.50764e-161	7.05352e-162	3.83646e-161	-4.3324e-162	3.06644e-161	-3.65364e-162	-1.14647e-161	-9.63057e-162	8.20164e-162	-2.5145e-161	1.38521e-161	1.46202e-161	-5.32819e-162	5.1128e-162	0
-1.46658e-163	3.31108e-162	-1.24843e-162	-1.92963e-163	3.02507e-162	2.5229e-163	2.56412e-162	-1.29069e-162	1.04422e-161	2.69111e-162	-1.03774e-162	1.32062e-162	6.91695e-163	3.61945e-163	2.0742e-162	-3.17783e-163	-6.34539e-163	-4.44601e-162	5.63179e-163	1.92259e-162	-1.70232e-162	3.33672e-162	1.02611e-162	5.09192e-164	4.44045e-162	4.9782e-163	2.4957e-162	-4.7529e-162	-4.1097e-163	-1.23411e-162	0
5.82261e-164	-1.17036e-163	-1.38201e-163	1.08142e-163	-2.49941e-163	-2.59249e-163	-5.04034e-163	7.04804e-163	-5.33138e-163	-1.44222e-162	-3.81003e-163	9.46945e-164	4.32701e-163	5.20184e-163	-1.61063e-163	-5.71337e-163	-3.47799e-163	-3.33848e-163	1.41343e-163	1.25135e-163	2.94637e-163	1.0903e-162	-1.19863e-162	-8.73102e-163	-1.33816e-163	-3.58523e-163	-3.36521e-163	-9.96944e-163	6.42849e-163	-1.70102e-163	0
5.82261e-164	-1.17036e-163	-1.38201e-163	1.08142e-163	-2.49941e-163	-2.59249e-163	-5.04034e-163	7.04804e-163	-5.33138e-163	-1.44222e-162	-3.81003e-163	9.46945e-164	4.32701e-163	5.20184e-163	-1.61063e-163	-5.71337e-163	-3.47799e-163	-3.33848e-163	1.41343e-163	1.25135e-163	2.94637e-163	1.0903e-162	-1.19863e-162	-8.73102e-163	-1.33816e-163	-3.58523e-163	-3.36521e-163	-9.96944e-163	6.42849e-163	-1.70102e-163	0
5.82261e-164	-1.17036e-163	-1.38201e-163	1.08142e-163	-2.49941e-163	-2.59249e-163	-5.04034e-163	7.04804e-163	-5.33138e-163	-1.44222e-162	-3.81003e-163	9.46945e-164	4.32701e-163	5.20184e-163	-1.61063e-163	-5.71337e-163	-3.47799e-163	-3.33848e-163	1.41343e-163	1.25135e-163	2.94637e-163	1.0903e-162	-1.19863e-162	-8.73102e-163	-1.33816e-163	-3.58523e-163	-3.36521e-163	-9.96944e-163	6.42849e-163	-1.70102e-163	0
5.82261e-164	-1.17036e-163	-1.38201e-163	1.08142e-163	-2.49941e-163	-2.59249e-163	-5.04034e-163	7.04804e-163	-5.33138e-163	-1.44222e-162	-3.81003e-163	9.46945e-164	4.32701e-163	5.20184e-163	-1.61063e-163	-5.71337e-163	-3.47799e-163	-3.33848e-163	1.41343e-163	1.25135e-163	2.94637e-163	1.0903e-162	-1.19863e-162	-8.73102e-163	-1.33816e-163	-3.58523e-163	-3.36521e-163	-9.96944e-163	6.42849e-163	-1.70102e-163	0
5.82261e-164	-1.17036e-163	-1.38201e-163	1.08142e-163	-2.49941e-163	-2.59249e-163	-5.04034e-163	7.04804e-163	-5.33138e-163	-1.44222e-162	-3.81003e-163	9.46945e-164	4.32701e-163	5.20184e-163	-1.61063e-163	-5.71337e-163	-3.47799e-163	-3.33848e-163	1.41343e-163	1.25135e-163	2.94637e-163	1.0903e-162	-1.19863e-162	-8.73102e-163	-1.33816e-163	-3.58523e-163	-3.36521e-163	-9.96944e-163	6.42849e-163	-1.70102e-163	0
5.82261e-164	-1.17036e-163	-1.38201e-163	1.08142e-163	-2.49941e-163	-2.59249e-163	-5.04034e-163	7.04804e-163	-5.33138e-163	-1.44222e-162	-3.81003e-163	9.46945e-164	4.32701e-163	5.20184e-163	-1.61063e-163	-5.71337e-163	-3.47799e-163	-3.33848e-163	1.41343e-163	1.25135e-163	2.94637e-163	1.0903e-162	-1.19863e-162	-8.73102e-163	-1.33816e-163	-3.58523e-163	-3.36521e-163	-9.96944e-163	6.42849e-163	-1.70102e-163	0
5.82261e-164	-1.17036e-163	-1.38201e-163	1.08142e-163	-2.49941e-163	-2.59249e-163	-5.04034e-163	7.04804e-163	-5.33138e-163	-1.44222e-162	-3.81003e-163	9.46945e-164	4.32701e-163	5.20184e-163	-1.61063e-163	-5.71337e-163	-3.47799e-163	-3.33848e-163	1.41343e-163	1.25135e-163	2.94637e-163	1.0903e-162	-1.19863e-162	-8.73102e-163	-1.33816e-163	-3.58523e-163	-3.36521e-163	-9.96944e-163	6.42849e-163	-1.70102e-163	0
5.82261e-164	-1.17036e-163	-1.38201e-163	1.08142e-163	-2.49941e-163	-2.59249e-163	-5.04034e-163	7.04804e-163	-5.33138e-163	-1.44222e-162	-3.81003e-163	9.46945e-164	4.32701e-163	5.20184e-163	-1.61063e-163	-5.71337e-163	-3.47799e-163	-3.33848e-163	1.41343e-163	1.25135e-163	2.94637e-163	1.0903e-162	-1.19863e-162	-8.73102e-163	-1.33816e-163	-3.58523e-163	-3.36521e-163	-9.96944e-163	6.42849e-163	-1.70102e-163	0
5.82261e-164	-1.17036e-163	-1.38201e-163	1.08142e-163	-2.49941e-163	-2.59249e-163	-5.04034e-163	7.04804e-163	-5.33138e-163	-1.44222e-162	-3.81003e-163	9.46945e-164	4.32701e-163	5.20184e-163	-1.61063e-163	-5.71337e-163	-3.47799e-163	-3.33848e-163	1.41343e-163	1.25135e-163	2.94637e-163	1.0903e-162	-1.19863e-162	-8.73102e-163	-1.33816e-163	-3.58523e-163	-3.36521e-163	-9.96944e-163	6.42849e-163	-1.70102e-163	0
5.82261e-164	-1.17036e-163	-1.38201e-163	1.08142e-163	-2.49941e-163	-2.59249e-163	-5.04034e-163	7.04804e-163	-5.33138e-163	-1.44222e-162	-3.81003e-163	9.46945e-164	4.32701e-163	5.20184e-163	-1.61063e-163	-5.71337e-163	-3.47799e-163	-3.33848e-163	1.41343e-163	1.25135e-163	2.94637e-163	1.0903e-162	-1.19863e-162	-8.73102e-163	-1.33816e-163	-3.58523e-163	-3.36521e-163	-9.96944e-163	6.42849e-163	-1.70102e-163	0
5.82261e-164	-1.17036e-163	-1.38201e-163	1.08142e-163	-2.49941e-163	-2.59249e-163	-5.04034e-163	7.04804e-163	-5.33138e-163	-1.44222e-162	-3.81003e-163	9.46945e-164	4.32701e-163	5.20184e-163	-1.61063e-163	-5.71337e-163	-3.47799e-163	-3.33848e-163	1.41343e-163	1.25135e-163	2.94637e-163	1.0903e-162	-1.19863e-162	-8.73102e-163	-1.33816e-163	-3.58523e-163	-3.36521e-163	-9.96944e-163	6.42849e-163	-1.70102e-163	0
5.82261e-164	-1.17036e-163	-1.38201e-163	1.08142e-163	-2.49941e-163	-2.59249e-163	-5.04034e-163	7.04804e-163	-5.33138e-163	-1.44222e-162	-3.81003e-163	9.46945e-164	4.32701e-163	5.20184e-163	-1.61063e-163	-5.71337e-163	-3.47799e-163	-3.33848e-163	1.41343e-163	1.25135e-163	2.94637e-163	1.0903e-162	-1.19863e-162	-8.73102e-163	-1.33816e-163	-3.58523e-163	-3.36521e-163	-9.96944e-163	6.42849e-163	-1.70102e-163	0
5.82261e-164	-1.17036e-163	-1.38201e-163	1.08142e-163	-2.49941e-163	-2.59249e-163	-5.04034e-163	7.04804e-163	-5.33138e-163	-1.44222e-162	-3.81003e-163	9.46945e-164	4.32701e-163	5.20184e-163	-1.61063e-163	-5.71337e-163	-3.47799e-163	-3.33848e-163	1.41343e-163	1.25135e-163	2.94637e-163	1.0903e-162	-1.19863e-162	-8.73102e-163	-1.33816e-163	-3.58523e-163	-3.36521e-163	-9.96944e-163	6.42849e-163	-1.70102e-163	0
5.82261e-164	-1.17036e-163	-1.38201e-163	1.08142e-163	-2.49941e-163	-2.59249e-163	-5.04034e-163	7.04804e-163	-5.33138e-163	-1.44222e-162	-3.81003e-163	9.46945e-164	4.32701e-163	5.20184e-163	-1.61063e-163	-5.71337e-163	-3.47799e-163	-3.33848e-163	1.41343e-163	1.25135e-163	2.94637e-163	1.0903e-162	-1.19863e-162	-8.73102e-163	-1.33816e-163	-3.58523e-163	-3.36521e-163	-9.96944e-163	6.42849e-163	-1.70102e-163	0
5.82261e-164	-1.17036e-163	-1.38201e-163	1.08142e-163	-2.49941e-163	-2.59249e-163	-5.04034e-163	7.04804e-163	-5.33138e-163	-1.44222e-162	-3.81003e-163	9.46945e-164	4.32701e-163	5.20184e-163	-1.61063e-163	-5.71337e-163	-3.47799e-163	-3.33848e-163	1.41343e-163	1.25135e-163	2.94637e-163	1.0903e-162	-1.19863e-162	-8.73102e-163	-1.33816e-163	-3.58523e-163	-3.36521e-163	-9.96944e-163	6.42849e-163	-1.70102e-163	0
5.82261e-164	-1.17036e-163	-1.38201e-163	1.08142e-163	-2.49941e-163	-2.59249e-163	-5.04034e-163	7.04804e-163	-5.33138e-163	-1.44222e-162	-3.81003e-163	9.46945e-164	4.32701e-163	5.20184e-163	-1.61063e-163	-5.71337e-163	-3.47799e-163	-3.33848e-163	1.41343e-163	1.25135e-163	2.94637e-163	1.0903e-162	-1.19863e-162	-8.73102e-163	-1.33816e-163	-3.58523e-163	-3.36521e-163	-9.96944e-163	6.42849e-163	-1.70102e-163	0
5.82261e-164	-1.17036e-163	-1.38201e-163	1.08142e-163	-2.49941e-163	-2.59249e-163	-5.04034e-163	7.04804e-163	-5.33138e-163	-1.44222e-162	-3.81003e-163	9.46945e-164	4.32701e-163	5.20184e-163	-1.61063e-163	-5.71337e-163	-3.47799e-163	-3.33848e-163	1.41343e-163	1.25135e-163	2.94637e-163	1.0903e-162	-1.19863e-162	-8.73102e-163	-1.33816e-163	-3.58523e-163	-3.36521e-163	-9.96944e-163	6.42849e-163	-1.70102e-163	0
5.82261e-164	-1.17036e-163	-1.38201e-163	1.08142e-163	-2.49941e-163	-2.59249e-163	-5.04034e-163	7.04804e-163	-5.33138e-163	-1.44222e-162	-3.81003e-163	9.46945e-164	4.32701e-163	5.20184e-163	-1.61063e-163	-5.71337e-163	-3.47799e-163	-3.33848e-163	1.41343e-163	1.25135e-163	2.94637e-163	1.0903e-162	-1.19863e-162	-8.73102e-163	-1.33816e-163	-3.58523e-163	-3.36521e-163	-9.96944e-163	6.42849e-163	-1.70102e-163	0
5.82261e-164	-1.17036e-163	-1.38201e-163	1.08142e-163	-2.49941e-163	-2.59249e-163	-5.04034e-163	7.04804e-163	-5.33138e-163	-1.44222e-162	-3.81003e-163	9.46945e-164	4.32701e-163	5.20184e-163	-1.61063e-163	-5.71337e-163	-3.47799e-163	-3.33848e-163	1.41343e-163	1.25135e-163	2.94637e-163	1.0903e-162	-1.19863e-162	-8.73102e-163	-1.33816e-163	-3.58523e-163	-3.36521e-163	-9.96944e-163	6.42849e-163	-1.70102e-163	0
5.82261e-164	-1.17036e-163	-1.38201e-163	1.08142e-163	-2.49941e-163	-2.59249e-163	-5.04034e-163	7.04804e-163	-5.33138e-163	-1.44222e-162	-3.81003e-163	9.46945e-164	4.32701e-163	5.20184e-163	-1.61063e-163	-5.71337e-163	-3.47799e-163	-3.33848e-163	1.41343e-163	1.25135e-163	2.94637e-163	1.0903e-162	-1.19863e-162	-8.73102e-163	-1.33816e-163	-3.58523e-163	-3.36521e-163	-9.96944e-163	6.42849e-163	-1.70102e-163	0
5.82261e-164	-1.17036e-163	-1.38201e-163	1.08142e-163	-2.49941e-163	-2.59249e-163	-5.04034e-163	7.04804e-163	-5.33138e-163	-1.44222e-162	-3.81003e-163	9.46945e-164	4.32701e-163	5.20184e-163	-1.61063e-163	-5.71337e-163	-3.47799e-163	-3.33848e-163	1.41343e-163	1.25135e-163	2.94637e-163	1.0903e-162	-1.19863e-162	-8.73102e-163	-1.33816e-163	-3.58523e-163	-3.36521e-163	-9.96944e-163	6.42849e-163	-1.70102e-163	0
5.82261e-164	-1.17036e-163	-1.38201e-163	1.08142e-163	-2.49941e-163	-2.59249e-163	-5.04034e-163	7.04804e-163	-5.33138e-163	-1.44222e-162	-3.81003e-163	9.46945e-164	4.32701e-163	5.20184e-163	-1.61063e-163	-5.71337e-163	-3.47799e-163	-3.33848e-163	1.41343e-163	1.25135e-163	2.94637e-163	1.0903e-162	-1.19863e-162	-8.73102e-163	-1.33816e-163	-3.58523e-163	-3.36521e-163	-9.96944e-163	6.42849e-163	-1.70102e-163	0
5.82261e-164	-1.17036e-163	-1.38201e-163	1.08142e-163	-2.49941e-163	-2.59249e-163	-5.04034e-163	7.04804e-163	-5.33138e-163	-1.44222e-162	-3.81003e-163	9.46945e-164	4.32701e-163	5.20184e-163	-1.61063e-163	-5.71337e-163	-3.47799e-163	-3.33848e-163	1.41343e-163	1.25135e-163	2.94637e-163	1.0903e-162	-1.19863e-162	-8.73102e-163	-1.33816e-163	-3.58523e-163	-3.36521e-163	-9.96944e-163	6.42849e-163	-1.70102e-163	0
5.82261e-164	-1.17036e-163	-1.38201e-163	1.08142e-163	-2.49941e-163	-2.59249e-163	-5.04034e-163	7.04804e-163	-5.33138e-163	-1.44222e-162	-3.81003e-163	9.46945e-164	4.32701e-163	5.20184e-163	-1.61063e-163	-5.71337e-163	-3.47799e-163	-3.33848e-163	1.41343e-163	1.25135e-163	2.94637e-163	1.0903e-162	-1.19863e-162	-8.73102e-163	-1.33816e-163	-3.58523e-163	-3.36521e-163	-9.96944e-163	6.42849e-163	-1.70102e-163	0
5.82261e-164	-1.17036e-163	-1.38201e-163	1.08142e-163	-2.49941e-163	-2.59249e-163	-5.04034e-163	7.04804e-163	-5.33138e-163	-1.44222e-162	-3.81003e-163	9.46945e-164	4.32701e-163	5.20184e-163	-1.61063e-163	-5.71337e-163	-3.47799e-163	-3.33848e-163	1.41343e-163	1.25135e-163	2.94637e-163	1.0903e-162	-1.19863e-162	-8.73102e-163	-1.33816e-163	-3.58523e-163	-3.36521e-163	-9.96944e-163	6.42849e-163	-1.70102e-163	0
5.82261e-164	-1.17036e-163	-1.38201e-163	1.08142e-163	-2.49941e-163	-2.59249e-163	-5.04034e-163	7.04804e-163	-5.33138e-163	-1.44222e-162	-3.81003e-163	9.46945e-164	4.32701e-163	5.20184e-163	-1.61063e-163	-5.71337e-163	-3.47799e-163	-3.33848e-163	1.41343e-163	1.25135e-163	2.94637e-163	1.0903e-162	-1.19863e-162	-8.73102e-163	-1.33816e-163	-3.58523e-163	-3.36521e-163	-9.96944e-163	6.42849e-163	-1.70102e-163	0
5.82261e-164	-1.17036e-163	-1.38201e-163	1.08142e-163	-2.49941e-163	-2.59249e-163	-5.04034e-163	7.04804e-163	-5.33138e-163	-1.44222e-162	-3.81003e-163	9.46945e-164	4.32701e-163	5.20184e-163	-1.61063e-163	-5.71337e-163	-3.47799e-163	-3.33848e-163	1.41343e-163	1.25135e-163	2.94637e-163	1.0903e-162	-1.19863e-162	-8.73102e-163	-1.33816e-163	-3.58523e-163	-3.36521e-163	-9.96944e-163	6.42849e-163	-1.70102e-163	0
5.82261e-164	-1.17036e-163	-1.38201e-163	1.08142e-163	-2.49941e-163	-2.59249e-163	-5.04034e-163	7.04804e-163	-5.33138e-163	-1.44222e-162	-3.81003e-163	9.46945e-164	4.32701e-163	5.20184e-163	-1.61063e-163	-5.71337e-163	-3.47799e-163	-3.33848e-163	1.41343e-163	1.25135e-163	2.94637e-163	1.0903e-162	-1.19863e-162	-8.73102e-163	-1.33816e-163	-3.58523e-163	-3.36521e-163	-9.96944e-163	6.42849e-163	-1.70102e-163	0
5.82261e-164	-1.17036e-163	-1.38201e-163	1.08142e-163	-2.49941e-163	-2.59249e-163	-5.04034e-163	7.04804e-163	-5.33138e-163	-1.44222e-162	-3.81003e-163	9.46945e-164	4.32701e-163	5.20184e-163	-1.61063e-163	-5.71337e-163	-3.47799e-163	-3.33848e-163	1.41343e-163	1.25135e-163	2.94637e-163	1.0903e-162	-1.19863e-162	-8.73102e-163	-1.33816e-163	-3.58523e-163	-3.36521e-163	-9.96944e-163	6.42849e-163	-1.70102e-163	0
5.82261e-164	-1.17036e-163	-1.38201e-163	1.08142e-163	-2.49941e-163	-2.59249e-163	-5.04034e-163	7.04804e-163	-5.33138e-163	-1.44222e-162	-3.81003e-163	9.46945e-164	4.32701e-163	5.20184e-163	-1.61063e-163	-5.71337e-163	-3.47799e-163	-3.33848e-163	1.41343e-163	1.25135e-163	2.94637e-163	1.0903e-162	-1.19863e-162	-8.73102e-163	-1.33816e-163	-3.58523e-163	-3.36521e-163	-9.96944e-163	6.42849e-163	-1.70102e-163	0
5.82261e-164	-1.17036e-163	-1.38201e-163	1.08142e-163	-2.49941e-163	-2.59249e-163	-5.04034e-163	7.04804e-163	-5.33138e-163	-1.44222e-162	-3.81003e-163	9.46945e-164	4.32701e-163	5.20184e-163	-1.61063e-163	-5.71337e-163	-3.47799e-163	-3.33848e-163	1.41343e-163	1.25135e-163	2.94637e-163	1.0903e-162	-1.19863e-162	-8.73102e-163	-1.33816e-163	-3.58523e-163	-3.36521e-163	-9.96944e-163	6.42849e-163	-1.70102e-163	0
5.82261e-164	-1.17036e-163	-1.38201e-163	1.08142e-163	-2.49941e-163	-2.59249e-163	-5.04034e-163	7.04804e-163	-5.33138e-163	-1.44222e-162	-3.81003e-163	9.46945e-164	4.32701e-163	5.20184e-163	-1.61063e-163	-5.71337e-163	-3.47799e-163	-3.33848e-163	1.41343e-163	1.25135e-163	2.94637e-163	1.0903e-162	-1.19863e-162	-8.73102e-163	-1.33816e-163	-3.58523e-163	-3.36521e-163	-9.96944e-163	6.42849e-163	-1.70102e-163	0
5.82261e-164	-1.17036e-163	-1.38201e-163	1.08142e-163	-2.49941e-163	-2.59249e-163	-5.04034e-163	7.04804e-163	-5.33138e-163	-1.44222e-162	-3.81003e-163	9.46945e-164	4.32701e-163	5.20184e-163	-1.61063e-163	-5.71337e-163	-3.47799e-163	-3.33848e-163	1.41343e-163	1.25135e-163	2.94637e-163	1.0903e-162	-1.19863e-162	-8.73102e-163	-1.33816e-163	-3.58523e-163	-3.36521e-163	-9.96944e-163	6.42849e-163	-1.70102e-163	0
5.82261e-164	-1.17036e-163	-1.38201e-163	1.08142e-163	-2.49941e-163	-2.59249e-163	-5.04034e-163	7.04804e-163	-5.33138e-163	-1.44222e-162	-3.81003e-163	9.46945e-164	4.32701e-163	5.20184e-163	-1.61063e-163	-5.71337e-163	-3.47799e-163	-3.33848e-163	1.41343e-163	1.25135e-163	2.94637e-163	1.0903e-162	-1.19863e-162	-8.73102e-163	-1.33816e-163	-3.58523e-163	-3.36521e-163	-9.96944e-163	6.42849e-163	-1.70102e-163	0
5.82261e-164	-1.17036e-163	-1.38201e-163	1.08142e-163	-2.49941e-163	-2.59249e-163	-5.04034e-163	7.04804e-163	-5.33138e-163	-1.44222e-162	-3.81003e-163	9.46945e-164	4.32701e-163	5.20184e-163	-1.61063e-163	-5.71337e-163	-3.47799e-163	-3.33848e-163	1.41343e-163	1.25135e-163	2.94637e-163	1.0903e-162	-1.19863e-162	-8.73102e-163	-1.33816e-163	-3.58523e-163	-3.36521e-163	-9.96944e-163	6.42849e-163	-1.70102e-163	0
5.82261e-164	-1.17036e-163	-1.38201e-163	1.08142e-163	-2.49941e-163	-2.59249e-163	-5.04034e-163	7.04804e-163	-5.33138e-163	-1.44222e-162	-3.81003e-163	9.46945e-164	4.32701e-163	5.20184e-163	-1.61063e-163	-5.71337e-163	-3.47799e-163	-3.33848e-163	1.41343e-163	1.25135e-163	2.94637e-163	1.0903e-162	-1.19863e-162	-8.73102e-163	-1.33816e-163	-3.58523e-163	-3.36521e-163	-9.96944e-163	6.42849e-163	-1.70102e-163	0
5.82261e-164	-1.17036e-163	-1.38201e-163	1.08142e-163	-2.49941e-163	-2.59249e-163	-5.04034e-163	7.04804e-163	-5.33138e-163	-1.44222e-162	-3.81003e-163	9.46945e-164	4.32701e-163	5.20184e-163	-1.61063e-163	-5.71337e-163	-3.47799e-163	-3.33848e-163	1.41343e-163	1.25135e-163	2.94637e-163	1.0903e-162	-1.19863e-162	-8.73102e-163	-1.33816e-163	-3.58523e-163	-3.36521e-163	-9.96944e-163	6.42849e-163	-1.70102e-163	0
5.82261e-164	-1.17036e-163	-1.38201e-163	1.08142e-163	-2.49941e-163	-2.59249e-163	-5.04034e-163	7.04804e-163	-5.33138e-163	-1.44222e-162	-3.81003e-163	9.46945e-164	4.32701e-163	5.20184e-163	-1.61063e-163	-5.71337e-163	-3.47799e-163	-3.33848e-163	1.41343e-163	1.25135e-163	2.94637e-163	1.0903e-162	-1.19863e-162	-8.73102e-163	-1.33816e-163	-3.58523e-163	-3.36521e-163	-9.96944e-163	6.42849e-163	-1.70102e-163	0
5.82261e-164	-1.17036e-163	-1.38201e-163	1.08142e-163	-2.49941e-163	-2.59249e-163	-5.04034e-163	7.04804e-163	-5.33138e-163	-1.44222e-162	-3.81003e-163	9.46945e-164	4.32701e-163	5.20184e-163	-1.61063e-163	-5.71337e-163	-3.47799e-163	-3.33848e-163	1.41343e-163	1.25135e-163	2.94637e-163	1.0903e-162	-1.19863e-162	-8.73102e-163	-1.33816e-163	-3.58523e-163	-3.36521e-163	-9.96944e-163	6.42849e-163	-1.70102e-163	0
5.82261e-164	-1.17036e-163	-1.38201e-163	1.08142e-163	-2.49941e-163	-2.59249e-163	-5.04034e-163	7.04804e-163	-5.33138e-163	-1.44222e-162	-3.81003e-163	9.46945e-164	4.32701e-163	5.20184e-163	-1.61063e-163	-5.71337e-163	-3.47799e-163	-3.33848e-163	1.41343e-163	1.25135e-163	2.94637e-163	1.0903e-162	-1.19863e-162	-8.73102e-163	-1.33816e-163	-3.58523e-163	-3.36521e-163	-9.96944e-163	6.42849e-163	-1.70102e-163	0
5.82261e-164	-1.17036e-163	-1.38201e-163	1.08142e-163	-2.49941e-163	-2.59249e-163	-5.04034e-163	7.04804e-163	-5.33138e-163	-1.44222e-162	-3.81003e-163	9.46945e-164	4.32701e-163	5.20184e-163	-1.61063e-163	-5.71337e-163	-3.47799e-163	-3.33848e-163	1.41343e-163	1.25135e-163	2.94637e-163	1.0903e-162	-1.19863e-162	-8.73102e-163	-1.33816e-163	-3.58523e-163	-3.36521e-163	-9.96944e-163	6.42849e-163	-1.70102e-163	0
5.82261e-164	-1.17036e-163	-1.38201e-163	1.08142e-163	-2.49941e-163	-2.59249e-163	-5.04034e-163	7.04804e-163	-5.33138e-163	-1.44222e-162	-3.81003e-163	9.46945e-164	4.32701e-163	5.20184e-163	-1.61063e-163	-5.71337e-163	-3.47799e-163	-3.33848e-163	1.41343e-163	1.25135e-163	2.94637e-163	1.0903e-162	-1.19863e-162	-8.73102e-163	-1.33816e-163	-3.58523e-163	-3.36521e-163	-9.96944e-163	6.42849e-163	-1.70102e-163	0
5.82261e-164	-1.17036e-163	-1.38201e-163	1.08142e-163	-2.49941e-163	-2.59249e-163	-5.04034e-163	7.04804e-163	-5.33138e-163	-1.44222e-162	-3.81003e-163	9.46945e-164	4.32701e-163	5.20184e-163	-1.61063e-163	-5.71337e-163	-3.47799e-163	-3.33848e-163	1.41343e-163	1.25135e-163	2.94637e-163	1.0903e-162	-1.19863e-162	-8.73102e-163	-1.33816e-163	-3.58523e-163	-3.36521e-163	-9.96944e-163	6.42849e-163	-1.70102e-163	0
5.82261e-164	-1.17036e-163	-1.38201e-163	1.08142e-163	-2.49941e-163	-2.59249e-163	-5.04034e-163	7.04804e-163	-5.33138e-163	-1.44222e-162	-3.81003e-163	9.46945e-164	4.32701e-163	5.20184e-163	-1.61063e-163	-5.71337e-163	-3.47799e-163	-3.33848e-163	1.41343e-163	1.25135e-163	2.94637e-163	1.0903e-162	-1.19863e-162	-8.73102e-163	-1.33816e-163	-3.58523e-163	-3.36521e-163	-9.96944e-163	6.42849e-163	-1.70102e-163	0
5.82261e-164	-1.17036e-163	-1.38201e-163	1.08142e-163	-2.49941e-163	-2.59249e-163	-5.04034e-163	7.04804e-163	-5.33138e-163	-1.44222e-162	-3.81003e-163	9.46945e-164	4.32701e-163	5.20184e-163	-1.61063e-163	-5.71337e-163	-3.47799e-163	-3.33848e-163	1.41343e-163	1.25135e-163	2.94637e-163	1.0903e-162	-1.19863e-162	-8.73102e-163	-1.33816e-163	-3.58523e-163	-3.36521e-163	-9.96944e-163	6.42849e-163	-1.70102e-163	0
5.82261e-164	-1.17036e-163	-1.38201e-163	1.08142e-163	-2.49941e-163	-2.59249e-163	-5.04034e-163	7.04804e-163	-5.33138e-163	-1.44222e-162	-3.81003e-163	9.46945e-164	4.32701e-163	5.20184e-163	-1.61063e-163	-5.71337e-163	-3.47799e-163	-3.33848e-163	1.41343e-163	1.25135e-163	2.94637e-163	1.0903e-162	-1.19863e-162	-8.73102e-163	-1.33816e-163	-3.58523e-163	-3.36521e-163	-9.96944e-163	6.42849e-163	-1.70102e-163	0
5.82261e-164	-1.17036e-163	-1.38201e-163	1.08142e-163	-2.49941e-163	-2.59249e-163	-5.04034e-163	7.04804e-163	-5.33138e-163	-1.44222e-162	-3.81003e-163	9.46945e-164	4.32701e-163	5.20184e-163	-1.61063e-163	-5.71337e-163	-3.47799e-163	-3.33848e-163	1.41343e-163	1.25135e-163	2.94637e-163	1.0903e-162	-1.19863e-162	-8.73102e-163	-1.33816e-163	-3.58523e-163	-3.36521e-163	-9.96944e-163	6.42849e-163	-1.70102e-163	0
5.82261e-164	-1.17036e-163	-1.38201e-163	1.08142e-163	-2.49941e-163	-2.59249e-163	-5.04034e-163	7.04804e-163	-5.33138e-163	-1.44222e-162	-3.81003e-163	9.46945e-164	4.32701e-163	5.20184e-163	-1.61063e-163	-5.71337e-163	-3.47799e-163	-3.33848e-163	1.41343e-163	1.25135e-163	2.94637e-163	1.0903e-162	-1.19863e-162	-8.73102e-163	-1.33816e-163	-3.58523e-163	-3.36521e-163	-9.96944e-163	6.42849e-163	-1.70102e-163	0
5.82261e-164	-1.17036e-163	-1.38201e-163	1.08142e-163	-2.49941e-163	-2.59249e-163	-5.04034e-163	7.04804e-163	-5.33138e-163	-1.44222e-162	-3.81003e-163	9.46945e-164	4.32701e-163	5.20184e-163	-1.61063e-163	-5.71337e-163	-3.47799e-163	-3.33848e-163	1.41343e-163	1.25135e-163	2.94637e-163	1.0903e-162	-1.19863e-162	-8.73102e-163	-1.33816e-163	-3.58523e-163	-3.36521e-163	-9.96944e-163	6.42849e-163	-1.70102e-163	0
5.82261e-164	-1.17036e-163	-1.38201e-163	1.08142e-163	-2.49941e-163	-2.59249e-163	-5.04034e-163	7.04804e-163	-5.33138e-163	-1.44222e-162	-3.81003e-163	9.46945e-164	4.32701e-163	5.20184e-163	-1.61063e-163	-5.71337e-163	-3.47799e-163	-3.33848e-163	1.41343e-163	1.25135e-163	2.94637e-163	1.0903e-162	-1.19863e-162	-8.73102e-163	-1.33816e-163	-3.58523e-163	-3.36521e-163	-9.96944e-163	6.42849e-163	-1.70102e-163	0
5.82261e-164	-1.17036e-163	-1.38201e-163	1.08142e-163	-2.49941e-163	-2.59249e-163	-5.04034e-163	7.04804e-163	-5.33138e-163	-1.44222e-162	-3.81003e-163	9.46945e-164	4.32701e-163	5.20184e-163	-1.61063e-163	-5.71337e-163	-3.47799e-163	-3.33848e-163	1.41343e-163	1.25135e-163	2.94637e-163	1.0903e-162	-1.19863e-162	-8.73102e-163	-1.33816e-163	-3.58523e-163	-3.36521e-163	-9.96944e-163	6.42849e-163	-1.70102e-163	0
5.82261e-164	-1.17036e-163	-1.38201e-163	1.08142e-163	-2.49941e-163	-2.59249e-163	-5.04034e-163	7.04804e-163	-5.33138e-163	-1.44222e-162	-3.81003e-163	9.46945e-164	4.32701e-163	5.20184e-163	-1.61063e-163	-5.71337e-163	-3.47799e-163	-3.33848e-163	1.41343e-163	1.25135e-163	2.94637e-163	1.0903e-162	-1.19863e-162	-8.73102e-163	-1.33816e-163	-3.58523e-163	-3.36521e-163	-9.96944e-163	6.42849e-163	-1.70102e-163	0
5.82261e-164	-1.17036e-163	-1.38201e-163	1.08142e-163	-2.49941e-163	-2.59249e-163	-5.04034e-163	7.04804e-163	-5.33138e-163	-1.44222e-162	-3.81003e-163	9.46945e-164	4.32701e-163	5.20184e-163	-1.61063e-163	-5.71337e-163	-3.47799e-163	-3.33848e-163	1.41343e-163	1.25135e-163	2.94637e-163	1.0903e-162	-1.19863e-162	-8.73102e-163	-1.33816e-163	-3.58523e-163	-3.36521e-163	-9.96944e-163	6.42849e-163	-1.70102e-163	0
5.82261e-164	-1.17036e-163	-1.38201e-163	1.08142e-163	-2.49941e-163	-2.59249e-163	-5.04034e-163	7.04804e-163	-5.33138e-163	-1.44222e-162	-3.81003e-163	9.46945e-164	4.32701e-163	5.20184e-163	-1.61063e-163	-5.71337e-163	-3.47799e-163	-3.33848e-163	1.41343e-163	1.25135e-163	2.94637e-163	1.0903e-162	-1.19863e-162	-8.73102e-163	-1.33816e-163	-3.58523e-163	-3.36521e-163	-9.96944e-163	6.42849e-163	-1.70102e-163	0
5.82261e-164	-1.17036e-163	-1.38201e-163	1.08142e-163	-2.49941e-163	-2.59249e-163	-5.04034e-163	7.04804e-163	-5.33138e-163	-1.44222e-162	-3.81003e-163	9.46945e-164	4.32701e-163	5.20184e-163	-1.61063e-163	-5.71337e-163	-3.47799e-163	-3.33848e-163	1.41343e-163	1.25135e-163	2.94637e-163	1.0903e-162	-1.19863e-162	-8.73102e-163	-1.33816e-163	-3.58523e-163	-3.36521e-163	-9.96944e-163	6.42849e-163	-1.70102e-163	0
5.82261e-164	-1.17036e-163	-1.38201e-163	1.08142e-163	-2.49941e-163	-2.59249e-163	-5.04034e-163	7.04804e-163	-5.33138e-163	-1.44222e-162	-3.81003e-163	9.46945e-164	4.32701e-163	5.20184e-163	-1.61063e-163	-5.71337e-163	-3.47799e-163	-3.33848e-163	1.41343e-163	1.25135e-163	2.94637e-163	1.0903e-162	-1.19863e-162	-8.73102e-163	-1.33816e-163	-3.58523e-163	-3.36521e-163	-9.96944e-163	6.42849e-163	-1.70102e-163	0
5.82261e-164	-1.17036e-163	-1.38201e-163	1.08142e-163	-2.49941e-163	-2.59249e-163	-5.04034e-163	7.04804e-163	-5.33138e-163	-1.44222e-162	-3.81003e-163	9.46945e-164	4.32701e-163	5.20184e-163	-1.61063e-163	-5.71337e-163	-3.47799e-163	-3.33848e-163	1.41343e-163	1.25135e-163	2.94637e-163	1.0903e-162	-1.19863e-162	-8.73102e-163	-1.33816e-163	-3.58523e-163	-3.36521e-163	-9.96944e-163	6.42849e-163	-1.70102e-163	0
5.82261e-164	-1.17036e-163	-1.38201e-163	1.08142e-163	-2.49941e-163	-2.59249e-163	-5.04034e-163	7.04804e-163	-5.33138e-163	-1.44222e-162	-3.81003e-163	9.46945e-164	4.32701e-163	5.20184e-163	-1.61063e-163	-5.71337e-163	-3.47799e-163	-3.33848e-163	1.41343e-163	1.25135e-163	2.94637e-163	1.0903e-162	-1.19863e-162	-8.73102e-163	-1.33816e-163	-3.58523e-163	-3.36521e-163	-9.96944e-163	6.42849e-163	-1.70102e-163	0
5.82261e-164	-1.17036e-163	-1.38201e-163	1.08142e-163	-2.49941e-163	-2.59249e-163	-5.04034e-163	7.04804e-163	-5.33138e-163	-1.44222e-162	-3.81003e-163	9.46945e-164	4.32701e-163	5.20184e-163	-1.61063e-163	-5.71337e-163	-3.47799e-163	-3.33848e-163	1.41343e-163	1.25135e-163	2.94637e-163	1.0903e-162	-1.19863e-162	-8.73102e-163	-1.33816e-163	-3.58523e-163	-3.36521e-163	-9.96944e-163	6.42849e-163	-1.70102e-163	0
5.82261e-164	-1.17036e-163	-1.38201e-163	1.08142e-163	-2.49941e-163	-2.59249e-163	-5.04034e-163	7.04804e-163	-5.33138e-163	-1.44222e-162	-3.81003e-163	9.46945e-164	4.32701e-163	5.20184e-163	-1.61063e-163	-5.71337e-163	-3.47799e-163	-3.33848e-163	1.41343e-163	1.25135e-163	2.94637e-163	1.0903e-162	-1.19863e-162	-8.73102e-163	-1.33816e-163	-3.58523e-163	-3.36521e-163	-9.96944e-163	6.42849e-163	-1.70102e-163	0
5.82261e-164	-1.17036e-163	-1.38201e-163	1.08142e-163	-2.49941e-163	-2.59249e-163	-5.04034e-163	7.04804e-163	-5.33138e-163	-1.44222e-162	-3.81003e-163	9.46945e-164	4.32701e-163	5.20184e-163	-1.61063e-163	-5.71337e-163	-3.47799e-163	-3.33848e-163	1.41343e-163	1.25135e-163	2.94637e-163	1.0903e-162	-1.19863e-162	-8.73102e-163	-1.33816e-163	-3.58523e-163	-3.36521e-163	-9.96944e-163	6.42849e-163	-1.70102e-163	0
5.82261e-164	-1.17036e-163	-1.38201e-163	1.08142e-163	-2.49941e-163	-2.59249e-163	-5.04034e-163	7.04804e-163	-5.33138e-163	-1.44222e-162	-3.81003e-163	9.46945e-164	4.32701e-163	5.20184e-163	-1.61063e-163	-5.71337e-163	-3.47799e-163	-3.33848e-163	1.41343e-163	1.25135e-163	2.94637e-163	1.0903e-162	-1.19863e-162	-8.73102e-163	-1.33816e-163	-3.58523e-163	-3.36521e-163	-9.96944e-163	6.42849e-163	-1.70102e-163	0
5.82261e-164	-1.17036e-163	-1.38201e-163	1.08142e-163	-2.49941e-163	-2.59249e-163	-5.04034e-163	7.04804e-163	-5.33138e-163	-1.44222e-162	-3.81003e-163	9.46945e-164	4.32701e-163	5.20184e-163	-1.61063e-163	-5.71337e-163	-3.47799e-163	-3.33848e-163	1.41343e-163	1.25135e-163	2.94637e-163	1.0903e-162	-1.19863e-162	-8.73102e-163	-1.33816e-163	-3.58523e-163	-3.36521e-163	-9.96944e-163	6.42849e-163	-1.70102e-163	0
5.82261e-164	-1.17036e-163	-1.38201e-163	1.08142e-163	-2.49941e-163	-2.59249e-163	-5.04034e-163	7.04804e-163	-5.33138e-163	-1.44222e-162	-3.81003e-163	9.46945e-164	4.32701e-163	5.20184e-163	-1.61063e-163	-5.71337e-163	-3.47799e-163	-3.33848e-163	1.41343e-163	1.25135e-163	2.94637e-163	1.0903e-162	-1.19863e-162	-8.73102e-163	-1.33816e-163	-3.58523e-163	-3.36521e-163	-9.96944e-163	6.42849e-163	-1.70102e-163	0
5.82261e-164	-1.17036e-163	-1.38201e-163	1.08142e-163	-2.49941e-163	-2.59249e-163	-5.04034e-163	7.04804e-163	-5.33138e-163	-1.44222e-162	-3.81003e-163	9.46945e-164	4.32701e-163	5.20184e-163	-1.61063e-163	-5.71337e-163	-3.47799e-163	-3.33848e-163	1.41343e-163	1.25135e-163	2.94637e-163	1.0903e-162	-1.19863e-162	-8.73102e-163	-1.33816e-163	-3.58523e-163	-3.36521e-163	-9.96944e-163	6.42849e-163	-1.70102e-163	0
5.82261e-164	-1.17036e-163	-1.38201e-163	1.08142e-163	-2.49941e-163	-2.59249e-163	-5.04034e-163	7.04804e-163	-5.33138e-163	-1.44222e-162	-3.81003e-163	9.46945e-164	4.32701e-163	5.20184e-163	-1.61063e-163	-5.71337e-163	-3.47799e-163	-3.33848e-163	1.41343e-163	1.25135e-163	2.94637e-163	1.0903e-162	-1.19863e-162	-8.73102e-163	-1.33816e-163	-3.58523e-163	-3.36521e-163	-9.96944e-163	6.42849e-163	-1.70102e-163	0
5.82261e-164	-1.17036e-163	-1.38201e-163	1.08142e-163	-2.49941e-163	-2.59249e-163	-5.04034e-163	7.04804e-163	-5.33138e-163	-1.44222e-162	-3.81003e-163	9.46945e-164	4.32701e-163	5.20184e-163	-1.61063e-163	-5.71337e-163	-3.47799e-163	-3.33848e-163	1.41343e-163	1.25135e-163	2.94637e-163	1.0903e-162	-1.19863e-162	-8.73102e-163	-1.33816e-163	-3.58523e-163	-3.36521e-163	-9.96944e-163	6.42849e-163	-1.70102e-163	0
5.82261e-164	-1.17036e-163	-1.38201e-163	1.08142e-163	-2.49941e-163	-2.59249e-163	-5.04034e-163	7.04804e-163	-5.33138e-163	-1.44222e-162	-3.81003e-163	9.46945e-164	4.32701e-163	5.20184e-163	-1.61063e-163	-5.71337e-163	-3.47799e-163	-3.33848e-163	1.41343e-163	1.25135e-163	2.94637e-163	1.0903e-162	-1.19863e-162	-8.73102e-163	-1.33816e-163	-3.58523e-163	-3.36521e-163	-9.96944e-163	6.42849e-163	-1.70102e-163	0
5.82261e-164	-1.17036e-163	-1.38201e-163	1.08142e-163	-2.49941e-163	-2.59249e-163	-5.04034e-163	7.04804e-163	-5.33138e-163	-1.44222e-162	-3.81003e-163	9.46945e-164	4.32701e-163	5.20184e-163	-1.61063e-163	-5.71337e-163	-3.47799e-163	-3.33848e-163	1.41343e-163	1.25135e-163	2.94637e-163	1.0903e-162	-1.19863e-162	-8.73102e-163	-1.33816e-163	-3.58523e-163	-3.36521e-163	-9.96944e-163	6.42849e-163	-1.70102e-163	0
5.82261e-164	-1.17036e-163	-1.38201e-163	1.08142e-163	-2.49941e-163	-2.59249e-163	-5.04034e-163	7.04804e-163	-5.33138e-163	-1.44222e-162	-3.81003e-163	9.46945e-164	4.32701e-163	5.20184e-163	-1.61063e-163	-5.71337e-163	-3.47799e-163	-3.33848e-163	1.41343e-163	1.25135e-163	2.94637e-163	1.0903e-162	-1.19863e-162	-8.73102e-163	-1.33816e-163	-3.58523e-163	-3.36521e-163	-9.96944e-163	6.42849e-163	-1.70102e-163	0
5.82261e-164	-1.17036e-163	-1.38201e-163	1.08142e-163	-2.49941e-163	-2.59249e-163	-5.04034e-163	7.04804e-163	-5.33138e-163	-1.44222e-162	-3.81003e-163	9.46945e-164	4.32701e-163	5.20184e-163	-1.61063e-163	-5.71337e-163	-3.47799e-163	-3.33848e-163	1.41343e-163	1.25135e-163	2.94637e-163	1.0903e-162	-1.19863e-162	-8.73102e-163	-1.33816e-163	-3.58523e-163	-3.36521e-163	-9.96944e-163	6.42849e-163	-1.70102e-163	0
5.82261e-164	-1.17036e-163	-1.38201e-163	1.08142e-163	-2.49941e-163	-2.59249e-163	-5.04034e-163	7.04804e-163	-5.33138e-163	-1.44222e-162	-3.81003e-163	9.46945e-164	4.32701e-163	5.20184e-163	-1.61063e-163	-5.71337e-163	-3.47799e-163	-3.33848e-163	1.41343e-163	1.25135e-163	2.94637e-163	1.0903e-162	-1.19863e-162	-8.73102e-163	-1.33816e-163	-3.58523e-163	-3.36521e-163	-9.96944e-163	6.42849e-163	-1.70102e-163	0
5.82261e-164	-1.17036e-163	-1.38201e-163	1.08142e-163	-2.49941e-163	-2.59249e-163	-5.04034e-163	7.04804e-163	-5.33138e-163	-1.44222e-162	-3.81003e-163	9.46945e-164	4.32701e-163	5.20184e-163	-1.61063e-163	-5.71337e-163	-3.47799e-163	-3.33848e-163	1.41343e-163	1.25135e-163	2.94637e-163	1.0903e-162	-1.19863e-162	-8.73102e-163	-1.33816e-163	-3.58523e-163	-3.36521e-163	-9.96944e-163	6.42849e-163	-1.70102e-163	0
5.82261e-164	-1.17036e-163	-1.38201e-163	1.08142e-163	-2.49941e-163	-2.59249e-163	-5.04034e-163	7.04804e-163	-5.33138e-163	-1.44222e-162	-3.81003e-163	9.46945e-164	4.32701e-163	5.20184e-163	-1.61063e-163	-5.71337e-163	-3.47799e-163	-3.33848e-163	1.41343e-163	1.25135e-163	2.94637e-163	1.0903e-162	-1.19863e-162	-8.73102e-163	-1.33816e-163	-3.58523e-163	-3.36521e-163	-9.96944e-163	6.42849e-163	-1.70102e-163	0
5.82261e-164	-1.17036e-163	-1.38201e-163	1.08142e-163	-2.49941e-163	-2.59249e-163	-5.04034e-163	7.04804e-163	-5.33138e-163	-1.44222e-162	-3.81003e-163	9.46945e-164	4.32701e-163	5.20184e-163	-1.61063e-163	-5.71337e-163	-3.47799e-163	-3.33848e-163	1.41343e-163	1.25135e-163	2.94637e-163	1.0903e-162	-1.19863e-162	-8.73102e-163	-1.33816e-163	-3.58523e-163	-3.36521e-163	-9.96944e-163	6.42849e-163	-1.70102e-163	0
5.82261e-164	-1.17036e-163	-1.38201e-163	1.08142e-163	-2.49941e-163	-2.59249e-163	-5.04034e-163	7.04804e-163	-5.33138e-163	-1.44222e-162	-3.81003e-163	9.46945e-164	4.32701e-163	5.20184e-163	-1.61063e-163	-5.71337e-163	-3.47799e-163	-3.33848e-163	1.41343e-163	1.25135e-163	2.94637e-163	1.0903e-162	-1.19863e-162	-8.73102e-163	-1.33816e-163	-3.58523e-163	-3.36521e-163	-9.96944e-163	6.42849e-163	-1.70102e-163	0
5.82261e-164	-1.17036e-163	-1.38201e-163	1.08142e-163	-2.49941e-163	-2.59249e-163	-5.04034e-163	7.04804e-163	-5.33138e-163	-1.44222e-162	-3.81003e-163	9.46945e-164	4.32701e-163	5.20184e-163	-1.61063e-163	-5.71337e-163	-3.47799e-163	-3.33848e-163	1.41343e-163	1.25135e-163	2.94637e-163	1.0903e-162	-1.19863e-162	-8.73102e-163	-1.33816e-163	-3.58523e-163	-3.36521e-163	-9.96944e-163	6.42849e-163	-1.70102e-163	0
5.82261e-164	-1.17036e-163	-1.38201e-163	1.08142e-163	-2.49941e-163	-2.59249e-163	-5.04034e-163	7.04804e-163	-5.33138e-163	-1.44222e-162	-3.81003e-163	9.46945e-164	4.32701e-163	5.20184e-163	-1.61063e-163	-5.71337e-163	-3.47799e-163	-3.33848e-163	1.41343e-163	1.25135e-163	2.94637e-163	1.0903e-162	-1.19863e-162	-8.73102e-163	-1.33816e-163	-3.58523e-163	-3.36521e-163	-9.96944e-163	6.42849e-163	-1.70102e-163	0
5.82261e-164	-1.17036e-163	-1.38201e-163	1.08142e-163	-2.49941e-163	-2.59249e-163	-5.04034e-163	7.04804e-163	-5.33138e-163	-1.44222e-162	-3.81003e-163	9.46945e-164	4.32701e-163	5.20184e-163	-1.61063e-163	-5.71337e-163	-3.47799e-163	-3.33848e-163	1.41343e-163	1.25135e-163	2.94637e-163	1.0903e-162	-1.19863e-162	-8.73102e-163	-1.33816e-163	-3.58523e-163	-3.36521e-163	-9.96944e-163	6.42849e-163	-1.70102e-163	0
5.82261e-164	-1.17036e-163	-1.38201e-163	1.08142e-163	-2.49941e-163	-2.59249e-163	-5.04034e-163	7.04804e-163	-5.33138e-163	-1.44222e-162	-3.81003e-163	9.46945e-164	4.32701e-163	5.20184e-163	-1.61063e-163	-5.71337e-163	-3.47799e-163	-3.33848e-163	1.41343e-163	1.25135e-163	2.94637e-163	1.0903e-162	-1.19863e-162	-8.73102e-163	-1.33816e-163	-3.58523e-163	-3.36521e-163	-9.96944e-163	6.42849e-163	-1.70102e-163	0
5.82261e-164	-1.17036e-163	-1.38201e-163	1.08142e-163	-2.49941e-163	-2.59249e-163	-5.04034e-163	7.04804e-163	-5.33138e-163	-1.44222e-162	-3.81003e-163	9.46945e-164	4.32701e-163	5.20184e-163	-1.61063e-163	-5.71337e-163	-3.47799e-163	-3.33848e-163	1.41343e-163	1.25135e-163	2.94637e-163	1.0903e-162	-1.19863e-162	-8.73102e-163	-1.33816e-163	-3.58523e-163	-3.36521e-163	-9.96944e-163	6.42849e-163	-1.70102e-163	0
5.82261e-164	-1.17036e-163	-1.38201e-163	1.08142e-163	-2.49941e-163	-2.59249e-163	-5.04034e-163	7.04804e-163	-5.33138e-163	-1.44222e-162	-3.81003e-163	9.46945e-164	4.32701e-163	5.20184e-163	-1.61063e-163	-5.71337e-163	-3.47799e-163	-3.33848e-163	1.41343e-163	1.25135e-163	2.94637e-163	1.0903e-162	-1.19863e-162	-8.73102e-163	-1.33816e-163	-3.58523e-163	-3.36521e-163	-9.96944e-163	6.42849e-163	-1.70102e-163	0
5.82261e-164	-1.17036e-163	-1.38201e-163	1.08142e-163	-2.49941e-163	-2.59249e-163	-5.04034e-163	7.04804e-163	-5.33138e-163	-1.44222e-162	-3.81003e-163	9.46945e-164	4.32701e-163	5.20184e-163	-1.61063e-163	-5.71337e-163	-3.47799e-163	-3.33848e-163	1.41343e-163	1.25135e-163	2.94637e-163	1.0903e-162	-1.19863e-162	-8.73102e-163	-1.33816e-163	-3.58523e-163	-3.36521e-163	-9.96944e-163	6.42849e-163	-1.70102e-163	0
5.82261e-164	-1.17036e-163	-1.38201e-163	1.08142e-163	-2.49941e-163	-2.59249e-163	-5.04034e-163	7.04804e-163	-5.33138e-163	-1.44222e-162	-3.81003e-163	9.46945e-164	4.32701e-163	5.20184e-163	-1.61063e-163	-5.71337e-163	-3.47799e-163	-3.33848e-163	1.41343e-163	1.25135e-163	2.94637e-163	1.0903e-162	-1.19863e-162	-8.73102e-163	-1.33816e-163	-3.58523e-163	-3.36521e-163	-9.96944e-163	6.42849e-163	-1.70102e-163	0
5.82261e-164	-1.17036e-163	-1.38201e-163	1.08142e-163	-2.49941e-163	-2.59249e-163	-5.04034e-163	7.04804e-163	-5.33138e-163	-1.44222e-162	-3.81003e-163	9.46945e-164	4.32701e-163	5.20184e-163	-1.61063e-163	-5.71337e-163	-3.47799e-163	-3.33848e-163	1.41343e-163	1.25135e-163	2.94637e-163	1.0903e-162	-1.19863e-162	-8.73102e-163	-1.33816e-163	-3.58523e-163	-3.36521e-163	-9.96944e-163	6.42849e-163	-1.70102e-163	0
5.82261e-164	-1.17036e-163	-1.38201e-163	1.08142e-163	-2.49941e-163	-2.59249e-163	-5.04034e-163	7.04804e-163	-5.33138e-163	-1.44222e-162	-3.81003e-163	9.46945e-164	4.32701e-163	5.20184e-163	-1.61063e-163	-5.71337e-163	-3.47799e-163	-3.33848e-163	1.41343e-163	1.25135e-163	2.94637e-163	1.0903e-162	-1.19863e-162	-8.73102e-163	-1.33816e-163	-3.58523e-163	-3.36521e-163	-9.96944e-163	6.42849e-163	-1.70102e-163	0
5.82261e-164	-1.17036e-163	-1.38201e-163	1.08142e-163	-2.49941e-163	-2.59249e-163	-5.04034e-163	7.04804e-163	-5.33138e-163	-1.44222e-162	-3.81003e-163	9.46945e-164	4.32701e-163	5.20184e-163	-1.61063e-163	-5.71337e-163	-3.47799e-163	-3.33848e-163	1.41343e-163	1.25135e-163	2.94637e-163	1.0903e-162	-1.19863e-162	-8.73102e-163	-1.33816e-163	-3.58523e-163	-3.36521e-163	-9.96944e-163	6.42849e-163	-1.70102e-163	0
5.82261e-164	-1.17036e-163	-1.38201e-163	1.08142e-163	-2.49941e-163	-2.59249e-163	-5.04034e-163	7.04804e-163	-5.33138e-163	-1.44222e-162	-3.81003e-163	9.46945e-164	4.32701e-163	5.20184e-163	-1.61063e-163	-5.71337e-163	-3.47799e-163	-3.33848e-163	1.41343e-163	1.25135e-163	2.94637e-163	1.0903e-162	-1.19863e-162	-8.73102e-163	-1.33816e-163	-3.58523e-163	-3.36521e-163	-9.96944e-163	6.42849e-163	-1.70102e-163	0
5.82261e-164	-1.17036e-163	-1.38201e-163	1.08142e-163	-2.49941e-163	-2.59249e-163	-5.04034e-163	7.04804e-163	-5.33138e-163	-1.44222e-162	-3.81003e-163	9.46945e-164	4.32701e-163	5.20184e-163	-1.61063e-163	-5.71337e-163	-3.47799e-163	-3.33848e-163	1.41343e-163	1.25135e-163	2.94637e-163	1.0903e-162	-1.19863e-162	-8.73102e-163	-1.33816e-163	-3.58523e-163	-3.36521e-163	-9.96944e-163	6.42849e-163	-1.70102e-163	0
5.82261e-164	-1.17036e-163	-1.38201e-163	1.08142e-163	-2.49941e-163	-2.59249e-163	-5.04034e-163	7.04804e-163	-5.33138e-163	-1.44222e-162	-3.81003e-163	9.46945e-164	4.32701e-163	5.20184e-163	-1.61063e-163	-5.71337e-163	-3.47799e-163	-3.33848e-163	1.41343e-163	1.25135e-163	2.94637e-163	1.0903e-162	-1.19863e-162	-8.73102e-163	-1.33816e-163	-3.58523e-163	-3.36521e-163	-9.96944e-163	6.42849e-163	-1.70102e-163	0
5.82261e-164	-1.17036e-163	-1.38201e-163	1.08142e-163	-2.49941e-163	-2.59249e-163	-5.04034e-163	7.04804e-163	-5.33138e-163	-1.44222e-162	-3.81003e-163	9.46945e-164	4.32701e-163	5.20184e-163	-1.61063e-163	-5.71337e-163	-3.47799e-163	-3.33848e-163	1.41343e-163	1.25135e-163	2.94637e-163	1.0903e-162	-1.19863e-162	-8.73102e-163	-1.33816e-163	-3.58523e-163	-3.36521e-163	-9.96944e-163	6.42849e-163	-1.70102e-163	0
5.82261e-164	-1.17036e-163	-1.38201e-163	1.08142e-163	-2.49941e-163	-2.59249e-163	-5.04034e-163	7.04804e-163	-5.33138e-163	-1.44222e-162	-3.81003e-163	9.46945e-164	4.32701e-163	5.20184e-163	-1.61063e-163	-5.71337e-163	-3.47799e-163	-3.33848e-163	1.41343e-163	1.25135e-163	2.94637e-163	1.0903e-162	-1.19863e-162	-8.73102e-163	-1.33816e-163	-3.58523e-163	-3.36521e-163	-9.96944e-163	6.42849e-163	-1.70102e-163	0
5.82261e-164	-1.17036e-163	-1.38201e-163	1.08142e-163	-2.49941e-163	-2.59249e-163	-5.04034e-163	7.04804e-163	-5.33138e-163	-1.44222e-162	-3.81003e-163	9.46945e-164	4.32701e-163	5.20184e-163	-1.61063e-163	-5.71337e-163	-3.47799e-163	-3.33848e-163	1.41343e-163	1.25135e-163	2.94637e-163	1.0903e-162	-1.19863e-162	-8.73102e-163	-1.33816e-163	-3.58523e-163	-3.36521e-163	-9.96944e-163	6.42849e-163	-1.70102e-163	0
5.82261e-164	-1.17036e-163	-1.38201e-163	1.08142e-163	-2.49941e-163	-2.59249e-163	-5.04034e-163	7.04804e-163	-5.33138e-163	-1.44222e-162	-3.81003e-163	9.46945e-164	4.32701e-163	5.20184e-163	-1.61063e-163	-5.71337e-163	-3.47799e-163	-3.33848e-163	1.41343e-163	1.25135e-163	2.94637e-163	1.0903e-162	-1.19863e-162	-8.73102e-163	-1.33816e-163	-3.58523e-163	-3.36521e-163	-9.96944e-163	6.42849e-163	-1.70102e-163	0
5.82261e-164	-1.17036e-163	-1.38201e-163	1.08142e-163	-2.49941e-163	-2.59249e-163	-5.04034e-163	7.04804e-163	-5.33138e-163	-1.44222e-162	-3.81003e-163	9.46945e-164	4.32701e-163	5.20184e-163	-1.61063e-163	-5.71337e-163	-3.47799e-163	-3.33848e-163	1.41343e-163	1.25135e-163	2.94637e-163	1.0903e-162	-1.19863e-162	-8.73102e-163	-1.33816e-163	-3.58523e-163	-3.36521e-163	-9.96944e-163	6.42849e-163	-1.70102e-163	0
5.82261e-164	-1.17036e-163	-1.38201e-163	1.08142e-163	-2.49941e-163	-2.59249e-163	-5.04034e-163	7.04804e-163	-5.33138e-163	-1.44222e-162	-3.81003e-163	9.46945e-164	4.32701e-163	5.20184e-163	-1.61063e-163	-5.71337e-163	-3.47799e-163	-3.33848e-163	1.41343e-163	1.25135e-163	2.94637e-163	1.0903e-162	-1.19863e-162	-8.73102e-163	-1.33816e-163	-3.58523e-163	-3.36521e-163	-9.96944e-163	6.42849e-163	-1.70102e-163	0
5.82261e-164	-1.17036e-163	-1.38201e-163	1.08142e-163	-2.49941e-163	-2.59249e-163	-5.04034e-163	7.04804e-163	-5.33138e-163	-1.44222e-162	-3.81003e-163	9.46945e-164	4.32701e-163	5.20184e-163	-1.61063e-163	-5.71337e-163	-3.47799e-163	-3.33848e-163	1.41343e-163	1.25135e-163	2.94637e-163	1.0903e-162	-1.19863e-162	-8.73102e-163	-1.33816e-163	-3.58523e-163	-3.36521e-163	-9.96944e-163	6.42849e-163	-1.70102e-163	0
5.82261e-164	-1.17036e-163	-1.38201e-163	1.08142e-163	-2.49941e-163	-2.59249e-163	-5.04034e-163	7.04804e-163	-5.33138e-163	-1.44222e-162	-3.81003e-163	9.46945e-164	4.32701e-163	5.20184e-163	-1.61063e-163	-5.71337e-163	-3.47799e-163	-3.33848e-163	1.41343e-163	1.25135e-163	2.94637e-163	1.0903e-162	-1.19863e-162	-8.73102e-163	-1.33816e-163	-3.58523e-163	-3.36521e-163	-9.96944e-163	6.42849e-163	-1.70102e-163	0
5.82261e-164	-1.17036e-163	-1.38201e-163	1.08142e-163	-2.49941e-163	-2.59249e-163	-5.04034e-163	7.04804e-163	-5.33138e-163	-1.44222e-162	-3.81003e-163	9.46945e-164	4.32701e-163	5.20184e-163	-1.61063e-163	-5.71337e-163	-3.47799e-163	-3.33848e-163	1.41343e-163	1.25135e-163	2.94637e-163	1.0903e-162	-1.19863e-162	-8.73102e-163	-1.33816e-163	-3.58523e-163	-3.36521e-163	-9.96944e-163	6.42849e-163	-1.70102e-163	0
5.82261e-164	-1.17036e-163	-1.38201e-163	1.08142e-163	-2.49941e-163	-2.59249e-163	-5.04034e-163	7.04804e-163	-5.33138e-163	-1.44222e-162	-3.81003e-163	9.46945e-164	4.32701e-163	5.20184e-163	-1.61063e-163	-5.71337e-163	-3.47799e-163	-3.33848e-163	1.41343e-163	1.25135e-163	2.94637e-163	1.0903e-162	-1.19863e-162	-8.73102e-163	-1.33816e-163	-3.58523e-163	-3.36521e-163	-9.96944e-163	6.42849e-163	-1.70102e-163	0
5.82261e-164	-1.17036e-163	-1.38201e-163	1.08142e-163	-2.49941e-163	-2.59249e-163	-5.04034e-163	7.04804e-163	-5.33138e-163	-1.44222e-162	-3.81003e-163	9.46945e-164	4.32701e-163	5.20184e-163	-1.61063e-163	-5.71337e-163	-3.47799e-163	-3.33848e-163	1.41343e-163	1.25135e-163	2.94637e-163	1.0903e-162	-1.19863e-162	-8.73102e-163	-1.33816e-163	-3.58523e-163	-3.36521e-163	-9.96944e-163	6.42849e-163	-1.70102e-163	0
5.82261e-164	-1.17036e-163	-1.38201e-163	1.08142e-163	-2.49941e-163	-2.59249e-163	-5.04034e-163	7.04804e-163	-5.33138e-163	-1.44222e-162	-3.81003e-163	9.46945e-164	4.32701e-163	5.20184e-163	-1.61063e-163	-5.71337e-163	-3.47799e-163	-3.33848e-163	1.41343e-163	1.25135e-163	2.94637e-163	1.0903e-162	-1.19863e-162	-8.73102e-163	-1.33816e-163	-3.58523e-163	-3.36521e-163	-9.96944e-163	6.42849e-163	-1.70102e-163	0
5.82261e-164	-1.17036e-163	-1.38201e-163	1.08142e-163	-2.49941e-163	-2.59249e-163	-5.04034e-163	7.04804e-163	-5.33138e-163	-1.44222e-162	-3.81003e-163	9.46945e-164	4.32701e-163	5.20184e-163	-1.61063e-163	-5.71337e-163	-3.47799e-163	-3.33848e-163	1.41343e-163	1.25135e-163	2.94637e-163	1.0903e-162	-1.19863e-162	-8.73102e-163	-1.33816e-163	-3.58523e-163	-3.36521e-163	-9.96944e-163	6.42849e-163	-1.70102e-163	0
5.82261e-164	-1.17036e-163	-1.38201e-163	1.08142e-163	-2.49941e-163	-2.59249e-163	-5.04034e-163	7.04804e-163	-5.33138e-163	-1.44222e-162	-3.81003e-163	9.46945e-164	4.32701e-163	5.20184e-163	-1.61063e-163	-5.71337e-163	-3.47799e-163	-3.33848e-163	1.41343e-163	1.25135e-163	2.94637e-163	1.0903e-162	-1.19863e-162	-8.73102e-163	-1.33816e-163	-3.58523e-163	-3.36521e-163	-9.96944e-163	6.42849e-163	-1.70102e-163	0
5.82261e-164	-1.17036e-163	-1.38201e-163	1.08142e-163	-2.49941e-163	-2.59249e-163	-5.04034e-163	7.04804e-163	-5.33138e-163	-1.44222e-162	-3.81003e-163	9.46945e-164	4.32701e-163	5.20184e-163	-1.61063e-163	-5.71337e-163	-3.47799e-163	-3.33848e-163	1.41343e-163	1.25135e-163	2.94637e-163	1.0903e-162	-1.19863e-162	-8.73102e-163	-1.33816e-163	-3.58523e-163	-3.36521e-163	-9.96944e-163	6.42849e-163	-1.70102e-163	0
5.82261e-164	-1.17036e-163	-1.38201e-163	1.08142e-163	-2.49941e-163	-2.59249e-163	-5.04034e-163	7.04804e-163	-5.33138e-163	-1.44222e-162	-3.81003e-163	9.46945e-164	4.32701e-163	5.20184e-163	-1.61063e-163	-5.71337e-163	-3.47799e-163	-3.33848e-163	1.41343e-163	1.25135e-163	2.94637e-163	1.0903e-162	-1.19863e-162	-8.73102e-163	-1.33816e-163	-3.58523e-163	-3.36521e-163	-9.96944e-163	6.42849e-163	-1.70102e-163	0
5.82261e-164	-1.17036e-163	-1.38201e-163	1.08142e-163	-2.49941e-163	-2.59249e-163	-5.04034e-163	7.04804e-163	-5.33138e-163	-1.44222e-162	-3.81003e-163	9.46945e-164	4.32701e-163	5.20184e-163	-1.61063e-163	-5.71337e-163	-3.47799e-163	-3.33848e-163	1.41343e-163	1.25135e-163	2.94637e-163	1.0903e-162	-1.19863e-162	-8.73102e-163	-1.33816e-163	-3.58523e-163	-3.36521e-163	-9.96944e-163	6.42849e-163	-1.70102e-163	0
5.82261e-164	-1.17036e-163	-1.38201e-163	1.08142e-163	-2.49941e-163	-2.59249e-163	-5.04034e-163	7.04804e-163	-5.33138e-163	-1.44222e-162	-3.81003e-163	9.46945e-164	4.32701e-163	5.20184e-163	-1.61063e-163	-5.71337e-163	-3.47799e-163	-3.33848e-163	1.41343e-163	1.25135e-163	2.94637e-163	1.0903e-162	-1.19863e-162	-8.73102e-163	-1.33816e-163	-3.58523e-163	-3.36521e-163	-9.96944e-163	6.42849e-163	-1.70102e-163	0
5.82261e-164	-1.17036e-163	-1.38201e-163	1.08142e-163	-2.49941e-163	-2.59249e-163	-5.04034e-163	7.04804e-163	-5.33138e-163	-1.44222e-162	-3.81003e-163	9.46945e-164	4.32701e-163	5.20184e-163	-1.61063e-163	-5.71337e-163	-3.47799e-163	-3.33848e-163	1.41343e-163	1.25135e-163	2.94637e-163	1.0903e-162	-1.19863e-162	-8.73102e-163	-1.33816e-163	-3.58523e-163	-3.36521e-163	-9.96944e-163	6.42849e-163	-1.70102e-163	0
5.82261e-164	-1.17036e-163	-1.38201e-163	1.08142e-163	-2.49941e-163	-2.59249e-163	-5.04034e-163	7.04804e-163	-5.33138e-163	-1.44222e-162	-3.81003e-163	9.46945e-164	4.32701e-163	5.20184e-163	-1.61063e-163	-5.71337e-163	-3.47799e-163	-3.33848e-163	1.41343e-163	1.25135e-163	2.94637e-163	1.0903e-162	-1.19863e-162	-8.73102e-163	-1.33816e-163	-3.58523e-163	-3.36521e-163	-9.96944e-163	6.42849e-163	-1.70102e-163	0
5.82261e-164	-1.17036e-163	-1.38201e-163	1.08142e-163	-2.49941e-163	-2.59249e-163	-5.04034e-163	7.04804e-163	-5.33138e-163	-1.44222e-162	-3.81003e-163	9.46945e-164	4.32701e-163	5.20184e-163	-1.61063e-163	-5.71337e-163	-3.47799e-163	-3.33848e-163	1.41343e-163	1.25135e-163	2.94637e-163	1.0903e-162	-1.19863e-162	-8.73102e-163	-1.33816e-163	-3.58523e-163	-3.36521e-163	-9.96944e-163	6.42849e-163	-1.70102e-163	0
5.82261e-164	-1.17036e-163	-1.38201e-163	1.08142e-163	-2.49941e-163	-2.59249e-163	-5.04034e-163	7.04804e-163	-5.33138e-163	-1.44222e-162	-3.81003e-163	9.46945e-164	4.32701e-163	5.20184e-163	-1.61063e-163	-5.71337e-163	-3.47799e-163	-3.33848e-163	1.41343e-163	1.25135e-163	2.94637e-163	1.0903e-162	-1.19863e-162	-8.73102e-163	-1.33816e-163	-3.58523e-163	-3.36521e-163	-9.96944e-163	6.42849e-163	-1.70102e-163	0
5.82261e-164	-1.17036e-163	-1.38201e-163	1.08142e-163	-2.49941e-163	-2.59249e-163	-5.04034e-163	7.04804e-163	-5.33138e-163	-1.44222e-162	-3.81003e-163	9.46945e-164	4.32701e-163	5.20184e-163	-1.61063e-163	-5.71337e-163	-3.47799e-163	-3.33848e-163	1.41343e-163	1.25135e-163	2.94637e-163	1.0903e-162	-1.19863e-162	-8.73102e-163	-1.33816e-163	-3.58523e-163	-3.36521e-163	-9.96944e-163	6.42849e-163	-1.70102e-163	0
5.82261e-164	-1.17036e-163	-1.38201e-163	1.08142e-163	-2.49941e-163	-2.59249e-163	-5.04034e-163	7.04804e-163	-5.33138e-163	-1.44222e-162	-3.81003e-163	9.46945e-164	4.32701e-163	5.20184e-163	-1.61063e-163	-5.71337e-163	-3.47799e-163	-3.33848e-163	1.41343e-163	1.25135e-163	2.94637e-163	1.0903e-162	-1.19863e-162	-8.73102e-163	-1.33816e-163	-3.58523e-163	-3.36521e-163	-9.96944e-163	6.42849e-163	-1.70102e-163	0
5.82261e-164	-1.17036e-163	-1.38201e-163	1.08142e-163	-2.49941e-163	-2.59249e-163	-5.04034e-163	7.04804e-163	-5.33138e-163	-1.44222e-162	-3.81003e-163	9.46945e-164	4.32701e-163	5.20184e-163	-1.61063e-163	-5.71337e-163	-3.47799e-163	-3.33848e-163	1.41343e-163	1.25135e-163	2.94637e-163	1.0903e-162	-1.19863e-162	-8.73102e-163	-1.33816e-163	-3.58523e-163	-3.36521e-163	-9.96944e-163	6.42849e-163	-1.70102e-163	0
5.82261e-164	-1.17036e-163	-1.38201e-163	1.08142e-163	-2.49941e-163	-2.59249e-163	-5.04034e-163	7.04804e-163	-5.33138e-163	-1.44222e-162	-3.81003e-163	9.46945e-164	4.32701e-163	5.20184e-163	-1.61063e-163	-5.71337e-163	-3.47799e-163	-3.33848e-163	1.41343e-163	1.25135e-163	2.94637e-163	1.0903e-162	-1.19863e-162	-8.73102e-163	-1.33816e-163	-3.58523e-163	-3.36521e-163	-9.96944e-163	6.42849e-163	-1.70102e-163	0
5.82261e-164	-1.17036e-163	-1.38201e-163	1.08142e-163	-2.49941e-163	-2.59249e-163	-5.04034e-163	7.04804e-163	-5.33138e-163	-1.44222e-162	-3.81003e-163	9.46945e-164	4.32701e-163	5.20184e-163	-1.61063e-163	-5.71337e-163	-3.47799e-163	-3.33848e-163	1.41343e-163	1.25135e-163	2.94637e-163	1.0903e-162	-1.19863e-162	-8.73102e-163	-1.33816e-163	-3.58523e-163	-3.36521e-163	-9.96944e-163	6.42849e-163	-1.70102e-163	0
5.82261e-164	-1.17036e-163	-1.38201e-163	1.08142e-163	-2.49941e-163	-2.59249e-163	-5.04034e-163	7.04804e-163	-5.33138e-163	-1.44222e-162	-3.81003e-163	9.46945e-164	4.32701e-163	5.20184e-163	-1.61063e-163	-5.71337e-163	-3.47799e-163	-3.33848e-163	1.41343e-163	1.25135e-163	2.94637e-163	1.0903e-162	-1.19863e-162	-8.73102e-163	-1.33816e-163	-3.58523e-163	-3.36521e-163	-9.96944e-163	6.42849e-163	-1.70102e-163	0
5.82261e-164	-1.17036e-163	-1.38201e-163	1.08142e-163	-2.49941e-163	-2.59249e-163	-5.04034e-163	7.04804e-163	-5.33138e-163	-1.44222e-162	-3.81003e-163	9.46945e-164	4.32701e-163	5.20184e-163	-1.61063e-163	-5.71337e-163	-3.47799e-163	-3.33848e-163	1.41343e-163	1.25135e-163	2.94637e-163	1.0903e-162	-1.19863e-162	-8.73102e-163	-1.33816e-163	-3.58523e-163	-3.36521e-163	-9.96944e-163	6.42849e-163	-1.70102e-163	0
5.82261e-164	-1.17036e-163	-1.38201e-163	1.08142e-163	-2.49941e-163	-2.59249e-163	-5.04034e-163	7.04804e-163	-5.33138e-163	-1.44222e-162	-3.81003e-163	9.46945e-164	4.32701e-163	5.20184e-163	-1.61063e-163	-5.71337e-163	-3.47799e-163	-3.33848e-163	1.41343e-163	1.25135e-163	2.94637e-163	1.0903e-162	-1.19863e-162	-8.73102e-163	-1.33816e-163	-3.58523e-163	-3.36521e-163	-9.96944e-163	6.42849e-163	-1.70102e-163	0
5.82261e-164	-1.17036e-163	-1.38201e-163	1.08142e-163	-2.49941e-163	-2.59249e-163	-5.04034e-163	7.04804e-163	-5.33138e-163	-1.44222e-162	-3.81003e-163	9.46945e-164	4.32701e-163	5.20184e-163	-1.61063e-163	-5.71337e-163	-3.47799e-163	-3.33848e-163	1.41343e-163	1.25135e-163	2.94637e-163	1.0903e-162	-1.19863e-162	-8.73102e-163	-1.33816e-163	-3.58523e-163	-3.36521e-163	-9.96944e-163	6.42849e-163	-1.70102e-163	0
5.82261e-164	-1.17036e-163	-1.38201e-163	1.08142e-163	-2.49941e-163	-2.59249e-163	-5.04034e-163	7.04804e-163	-5.33138e-163	-1.44222e-162	-3.81003e-163	9.46945e-164	4.32701e-163	5.20184e-163	-1.61063e-163	-5.71337e-163	-3.47799e-163	-3.33848e-163	1.41343e-163	1.25135e-163	2.94637e-163	1.0903e-162	-1.19863e-162	-8.73102e-163	-1.33816e-163	-3.58523e-163	-3.36521e-163	-9.96944e-163	6.42849e-163	-1.70102e-163	0
5.82261e-164	-1.17036e-163	-1.38201e-163	1.08142e-163	-2.49941e-163	-2.59249e-163	-5.04034e-163	7.04804e-163	-5.33138e-163	-1.44222e-162	-3.81003e-163	9.46945e-164	4.32701e-163	5.20184e-163	-1.61063e-163	-5.71337e-163	-3.47799e-163	-3.33848e-163	1.41343e-163	1.25135e-163	2.94637e-163	1.0903e-162	-1.19863e-162	-8.73102e-163	-1.33816e-163	-3.58523e-163	-3.36521e-163	-9.96944e-163	6.42849e-163	-1.70102e-163	0
5.82261e-164	-1.17036e-163	-1.38201e-163	1.08142e-163	-2.49941e-163	-2.59249e-163	-5.04034e-163	7.04804e-163	-5.33138e-163	-1.44222e-162	-3.81003e-163	9.46945e-164	4.32701e-163	5.20184e-163	-1.61063e-163	-5.71337e-163	-3.47799e-163	-3.33848e-163	1.41343e-163	1.25135e-163	2.94637e-163	1.0903e-162	-1.19863e-162	-8.73102e-163	-1.33816e-163	-3.58523e-163	-3.36521e-163	-9.96944e-163	6.42849e-163	-1.70102e-163	0
5.82261e-164	-1.17036e-163	-1.38201e-163	1.08142e-163	-2.49941e-163	-2.59249e-163	-5.04034e-163	7.04804e-163	-5.33138e-163	-1.44222e-162	-3.81003e-163	9.46945e-164	4.32701e-163	5.20184e-163	-1.61063e-163	-5.71337e-163	-3.47799e-163	-3.33848e-163	1.41343e-163	1.25135e-163	2.94637e-163	1.0903e-162	-1.19863e-162	-8.73102e-163	-1.33816e-163	-3.58523e-163	-3.36521e-163	-9.96944e-163	6.42849e-163	-1.70102e-163	0
5.82261e-164	-1.17036e-163	-1.38201e-163	1.08142e-163	-2.49941e-163	-2.59249e-163	-5.04034e-163	7.04804e-163	-5.33138e-163	-1.44222e-162	-3.81003e-163	9.46945e-164	4.32701e-163	5.20184e-163	-1.61063e-163	-5.71337e-163	-3.47799e-163	-3.33848e-163	1.41343e-163	1.25135e-163	2.94637e-163	1.0903e-162	-1.19863e-162	-8.73102e-163	-1.33816e-163	-3.58523e-163	-3.36521e-163	-9.96944e-163	6.42849e-163	-1.70102e-163	0
5.82261e-164	-1.17036e-163	-1.38201e-163	1.08142e-163	-2.49941e-163	-2.59249e-163	-5.04034e-163	7.04804e-163	-5.33138e-163	-1.44222e-162	-3.81003e-163	9.46945e-164	4.32701e-163	5.20184e-163	-1.61063e-163	-5.71337e-163	-3.47799e-163	-3.33848e-163	1.41343e-163	1.25135e-163	2.94637e-163	1.0903e-162	-1.19863e-162	-8.73102e-163	-1.33816e-163	-3.58523e-163	-3.36521e-163	-9.96944e-163	6.42849e-163	-1.70102e-163	0
5.82261e-164	-1.17036e-163	-1.38201e-163	1.08142e-163	-2.49941e-163	-2.59249e-163	-5.04034e-163	7.04804e-163	-5.33138e-163	-1.44222e-162	-3.81003e-163	9.46945e-164	4.32701e-163	5.20184e-163	-1.61063e-163	-5.71337e-163	-3.47799e-163	-3.33848e-163	1.41343e-163	1.25135e-163	2.94637e-163	1.0903e-162	-1.19863e-162	-8.73102e-163	-1.33816e-163	-3.58523e-163	-3.36521e-163	-9.96944e-163	6.42849e-163	-1.70102e-163	0
5.82261e-164	-1.17036e-163	-1.38201e-163	1.08142e-163	-2.49941e-163	-2.59249e-163	-5.04034e-163	7.04804e-163	-5.33138e-163	-1.44222e-162	-3.81003e-163	9.46945e-164	4.32701e-163	5.20184e-163	-1.61063e-163	-5.71337e-163	-3.47799e-163	-3.33848e-163	1.41343e-163	1.25135e-163	2.94637e-163	1.0903e-162	-1.19863e-162	-8.73102e-163	-1.33816e-163	-3.58523e-163	-3.36521e-163	-9.96944e-163	6.42849e-163	-1.70102e-163	0
5.82261e-164	-1.17036e-163	-1.38201e-163	1.08142e-163	-2.49941e-163	-2.59249e-163	-5.04034e-163	7.04804e-163	-5.33138e-163	-1.44222e-162	-3.81003e-163	9.46945e-164	4.32701e-163	5.20184e-163	-1.61063e-163	-5.71337e-163	-3.47799e-163	-3.33848e-163	1.41343e-163	1.25135e-163	2.94637e-163	1.0903e-162	-1.19863e-162	-8.73102e-163	-1.33816e-163	-3.58523e-163	-3.36521e-163	-9.96944e-163	6.42849e-163	-1.70102e-163	0
5.82261e-164	-1.17036e-163	-1.38201e-163	1.08142e-163	-2.49941e-163	-2.59249e-163	-5.04034e-163	7.04804e-163	-5.33138e-163	-1.44222e-162	-3.81003e-163	9.46945e-164	4.32701e-163	5.20184e-163	-1.61063e-163	-5.71337e-163	-3.47799e-163	-3.33848e-163	1.41343e-163	1.25135e-163	2.94637e-163	1.0903e-162	-1.19863e-162	-8.73102e-163	-1.33816e-163	-3.58523e-163	-3.36521e-163	-9.96944e-163	6.42849e-163	-1.70102e-163	0
5.82261e-164	-1.17036e-163	-1.38201e-163	1.08142e-163	-2.49941e-163	-2.59249e-163	-5.04034e-163	7.04804e-163	-5.33138e-163	-1.44222e-162	-3.81003e-163	9.46945e-164	4.32701e-163	5.20184e-163	-1.61063e-163	-5.71337e-163	-3.47799e-163	-3.33848e-163	1.41343e-163	1.25135e-163	2.94637e-163	1.0903e-162	-1.19863e-162	-8.73102e-163	-1.33816e-163	-3.58523e-163	-3.36521e-163	-9.96944e-163	6.42849e-163	-1.70102e-163	0
5.82261e-164	-1.17036e-163	-1.38201e-163	1.08142e-163	-2.49941e-163	-2.59249e-163	-5.04034e-163	7.04804e-163	-5.33138e-163	-1.44222e-162	-3.81003e-163	9.46945e-164	4.32701e-163	5.20184e-163	-1.61063e-163	-5.71337e-163	-3.47799e-163	-3.33848e-163	1.41343e-163	1.25135e-163	2.94637e-163	1.0903e-162	-1.19863e-162	-8.73102e-163	-1.33816e-163	-3.58523e-163	-3.36521e-163	-9.96944e-163	6.42849e-163	-1.70102e-163	0
5.82261e-164	-1.17036e-163	-1.38201e-163	1.08142e-163	-2.49941e-163	-2.59249e-163	-5.04034e-163	7.04804e-163	-5.33138e-163	-1.44222e-162	-3.81003e-163	9.46945e-164	4.32701e-163	5.20184e-163	-1.61063e-163	-5.71337e-163	-3.47799e-163	-3.33848e-163	1.41343e-163	1.25135e-163	2.94637e-163	1.0903e-162	-1.19863e-162	-8.73102e-163	-1.33816e-163	-3.58523e-163	-3.36521e-163	-9.96944e-163	6.42849e-163	-1.70102e-163	0
5.82261e-164	-1.17036e-163	-1.38201e-163	1.08142e-163	-2.49941e-163	-2.59249e-163	-5.04034e-163	7.04804e-163	-5.33138e-163	-1.44222e-162	-3.81003e-163	9.46945e-164	4.32701e-163	5.20184e-163	-1.61063e-163	-5.71337e-163	-3.47799e-163	-3.33848e-163	1.41343e-163	1.25135e-163	2.94637e-163	1.0903e-162	-1.19863e-162	-8.73102e-163	-1.33816e-163	-3.58523e-163	-3.36521e-163	-9.96944e-163	6.42849e-163	-1.70102e-163	0
5.82261e-164	-1.17036e-163	-1.38201e-163	1.08142e-163	-2.49941e-163	-2.59249e-163	-5.04034e-163	7.04804e-163	-5.33138e-163	-1.44222e-162	-3.81003e-163	9.46945e-164	4.32701e-163	5.20184e-163	-1.61063e-163	-5.71337e-163	-3.47799e-163	-3.33848e-163	1.41343e-163	1.25135e-163	2.94637e-163	1.0903e-162	-1.19863e-162	-8.73102e-163	-1.33816e-163	-3.58523e-163	-3.36521e-163	-9.96944e-163	6.42849e-163	-1.70102e-163	0
5.82261e-164	-1.17036e-163	-1.38201e-163	1.08142e-163	-2.49941e-163	-2.59249e-163	-5.04034e-163	7.04804e-163	-5.33138e-163	-1.44222e-162	-3.81003e-163	9.46945e-164	4.32701e-163	5.20184e-163	-1.61063e-163	-5.71337e-163	-3.47799e-163	-3.33848e-163	1.41343e-163	1.25135e-163	2.94637e-163	1.0903e-162	-1.19863e-162	-8.73102e-163	-1.33816e-163	-3.58523e-163	-3.36521e-163	-9.96944e-163	6.42849e-163	-1.70102e-163	0
5.82261e-164	-1.17036e-163	-1.38201e-163	1.08142e-163	-2.49941e-163	-2.59249e-163	-5.04034e-163	7.04804e-163	-5.33138e-163	-1.44222e-162	-3.81003e-163	9.46945e-164	4.32701e-163	5.20184e-163	-1.61063e-163	-5.71337e-163	-3.47799e-163	-3.33848e-163	1.41343e-163	1.25135e-163	2.94637e-163	1.0903e-162	-1.19863e-162	-8.73102e-163	-1.33816e-163	-3.58523e-163	-3.36521e-163	-9.96944e-163	6.42849e-163	-1.70102e-163	0
5.82261e-164	-1.17036e-163	-1.38201e-163	1.08142e-163	-2.49941e-163	-2.59249e-163	-5.04034e-163	7.04804e-163	-5.33138e-163	-1.44222e-162	-3.81003e-163	9.46945e-164	4.32701e-163	5.20184e-163	-1.61063e-163	-5.71337e-163	-3.47799e-163	-3.33848e-163	1.41343e-163	1.25135e-163	2.94637e-163	1.0903e-162	-1.19863e-162	-8.73102e-163	-1.33816e-163	-3.58523e-163	-3.36521e-163	-9.96944e-163	6.42849e-163	-1.70102e-163	0
5.82261e-164	-1.17036e-163	-1.38201e-163	1.08142e-163	-2.49941e-163	-2.59249e-163	-5.04034e-163	7.04804e-163	-5.33138e-163	-1.44222e-162	-3.81003e-163	9.46945e-164	4.32701e-163	5.20184e-163	-1.61063e-163	-5.71337e-163	-3.47799e-163	-3.33848e-163	1.41343e-163	1.25135e-163	2.94637e-163	1.0903e-162	-1.19863e-162	-8.73102e-163	-1.33816e-163	-3.58523e-163	-3.36521e-163	-9.96944e-163	6.42849e-163	-1.70102e-163	0
5.82261e-164	-1.17036e-163	-1.38201e-163	1.08142e-163	-2.49941e-163	-2.59249e-163	-5.04034e-163	7.04804e-163	-5.33138e-163	-1.44222e-162	-3.81003e-163	9.46945e-164	4.32701e-163	5.20184e-163	-1.61063e-163	-5.71337e-163	-3.47799e-163	-3.33848e-163	1.41343e-163	1.25135e-163	2.94637e-163	1.0903e-162	-1.19863e-162	-8.73102e-163	-1.33816e-163	-3.58523e-163	-3.36521e-163	-9.96944e-163	6.42849e-163	-1.70102e-163	0
5.82261e-164	-1.17036e-163	-1.38201e-163	1.08142e-163	-2.49941e-163	-2.59249e-163	-5.04034e-163	7.04804e-163	-5.33138e-163	-1.44222e-162	-3.81003e-163	9.46945e-164	4.32701e-163	5.20184e-163	-1.61063e-163	-5.71337e-163	-3.47799e-163	-3.33848e-163	1.41343e-163	1.25135e-163	2.94637e-163	1.0903e-162	-1.19863e-162	-8.73102e-163	-1.33816e-163	-3.58523e-163	-3.36521e-163	-9.96944e-163	6.42849e-163	-1.70102e-163	0
5.82261e-164	-1.17036e-163	-1.38201e-163	1.08142e-163	-2.49941e-163	-2.59249e-163	-5.04034e-163	7.04804e-163	-5.33138e-163	-1.44222e-162	-3.81003e-163	9.46945e-164	4.32701e-163	5.20184e-163	-1.61063e-163	-5.71337e-163	-3.47799e-163	-3.33848e-163	1.41343e-163	1.25135e-163	2.94637e-163	1.0903e-162	-1.19863e-162	-8.73102e-163	-1.33816e-163	-3.58523e-163	-3.36521e-163	-9.96944e-163	6.42849e-163	-1.70102e-163	0
5.82261e-164	-1.17036e-163	-1.38201e-163	1.08142e-163	-2.49941e-163	-2.59249e-163	-5.04034e-163	7.04804e-163	-5.33138e-163	-1.44222e-162	-3.81003e-163	9.46945e-164	4.32701e-163	5.20184e-163	-1.61063e-163	-5.71337e-163	-3.47799e-163	-3.33848e-163	1.41343e-163	1.25135e-163	2.94637e-163	1.0903e-162	-1.19863e-162	-8.73102e-163	-1.33816e-163	-3.58523e-163	-3.36521e-163	-9.96944e-163	6.42849e-163	-1.70102e-163	0
5.82261e-164	-1.17036e-163	-1.38201e-163	1.08142e-163	-2.49941e-163	-2.59249e-163	-5.04034e-163	7.04804e-163	-5.33138e-163	-1.44222e-162	-3.81003e-163	9.46945e-164	4.32701e-163	5.20184e-163	-1.61063e-163	-5.71337e-163	-3.47799e-163	-3.33848e-163	1.41343e-163	1.25135e-163	2.94637e-163	1.0903e-162	-1.19863e-162	-8.73102e-163	-1.33816e-163	-3.58523e-163	-3.36521e-163	-9.96944e-163	6.42849e-163	-1.70102e-163	0
5.82261e-164	-1.17036e-163	-1.38201e-163	1.08142e-163	-2.49941e-163	-2.59249e-163	-5.04034e-163	7.04804e-163	-5.33138e-163	-1.44222e-162	-3.81003e-163	9.46945e-164	4.32701e-163	5.20184e-163	-1.61063e-163	-5.71337e-163	-3.47799e-163	-3.33848e-163	1.41343e-163	1.25135e-163	2.94637e-163	1.0903e-162	-1.19863e-162	-8.73102e-163	-1.33816e-163	-3.58523e-163	-3.36521e-163	-9.96944e-163	6.42849e-163	-1.70102e-163	0
5.82261e-164	-1.17036e-163	-1.38201e-163	1.08142e-163	-2.49941e-163	-2.59249e-163	-5.04034e-163	7.04804e-163	-5.33138e-163	-1.44222e-162	-3.81003e-163	9.46945e-164	4.32701e-163	5.20184e-163	-1.61063e-163	-5.71337e-163	-3.47799e-163	-3.33848e-163	1.41343e-163	1.25135e-163	2.94637e-163	1.0903e-162	-1.19863e-162	-8.73102e-163	-1.33816e-163	-3.58523e-163	-3.36521e-163	-9.96944e-163	6.42849e-163	-1.70102e-163	0
5.82261e-164	-1.17036e-163	-1.38201e-163	1.08142e-163	-2.49941e-163	-2.59249e-163	-5.04034e-163	7.04804e-163	-5.33138e-163	-1.44222e-162	-3.81003e-163	9.46945e-164	4.32701e-163	5.20184e-163	-1.61063e-163	-5.71337e-163	-3.47799e-163	-3.33848e-163	1.41343e-163	1.25135e-163	2.94637e-163	1.0903e-162	-1.19863e-162	-8.73102e-163	-1.33816e-163	-3.58523e-163	-3.36521e-163	-9.96944e-163	6.42849e-163	-1.70102e-163	0
5.82261e-164	-1.17036e-163	-1.38201e-163	1.08142e-163	-2.49941e-163	-2.59249e-163	-5.04034e-163	7.04804e-163	-5.33138e-163	-1.44222e-162	-3.81003e-163	9.46945e-164	4.32701e-163	5.20184e-163	-1.61063e-163	-5.71337e-163	-3.47799e-163	-3.33848e-163	1.41343e-163	1.25135e-163	2.94637e-163	1.0903e-162	-1.19863e-162	-8.73102e-163	-1.33816e-163	-3.58523e-163	-3.36521e-163	-9.96944e-163	6.42849e-163	-1.70102e-163	0
5.82261e-164	-1.17036e-163	-1.38201e-163	1.08142e-163	-2.49941e-163	-2.59249e-163	-5.04034e-163	7.04804e-163	-5.33138e-163	-1.44222e-162	-3.81003e-163	9.46945e-164	4.32701e-163	5.20184e-163	-1.61063e-163	-5.71337e-163	-3.47799e-163	-3.33848e-163	1.41343e-163	1.25135e-163	2.94637e-163	1.0903e-162	-1.19863e-162	-8.73102e-163	-1.33816e-163	-3.58523e-163	-3.36521e-163	-9.96944e-163	6.42849e-163	-1.70102e-163	0
5.82261e-164	-1.17036e-163	-1.38201e-163	1.08142e-163	-2.49941e-163	-2.59249e-163	-5.04034e-163	7.04804e-163	-5.33138e-163	-1.44222e-162	-3.81003e-163	9.46945e-164	4.32701e-163	5.20184e-163	-1.61063e-163	-5.71337e-163	-3.47799e-163	-3.33848e-163	1.41343e-163	1.25135e-163	2.94637e-163	1.0903e-162	-1.19863e-162	-8.73102e-163	-1.33816e-163	-3.58523e-163	-3.36521e-163	-9.96944e-163	6.42849e-163	-1.70102e-163	0
5.82261e-164	-1.17036e-163	-1.38201e-163	1.08142e-163	-2.49941e-163	-2.59249e-163	-5.04034e-163	7.04804e-163	-5.33138e-163	-1.44222e-162	-3.81003e-163	9.46945e-164	4.32701e-163	5.20184e-163	-1.61063e-163	-5.71337e-163	-3.47799e-163	-3.33848e-163	1.41343e-163	1.25135e-163	2.94637e-163	1.0903e-162	-1.19863e-162	-8.73102e-163	-1.33816e-163	-3.58523e-163	-3.36521e-163	-9.96944e-163	6.42849e-163	-1.70102e-163	0
5.82261e-164	-1.17036e-163	-1.38201e-163	1.08142e-163	-2.49941e-163	-2.59249e-163	-5.04034e-163	7.04804e-163	-5.33138e-163	-1.44222e-162	-3.81003e-163	9.46945e-164	4.32701e-163	5.20184e-163	-1.61063e-163	-5.71337e-163	-3.47799e-163	-3.33848e-163	1.41343e-163	1.25135e-163	2.94637e-163	1.0903e-162	-1.19863e-162	-8.73102e-163	-1.33816e-163	-3.58523e-163	-3.36521e-163	-9.96944e-163	6.42849e-163	-1.70102e-163	0
5.82261e-164	-1.17036e-163	-1.38201e-163	1.08142e-163	-2.49941e-163	-2.59249e-163	-5.04034e-163	7.04804e-163	-5.33138e-163	-1.44222e-162	-3.81003e-163	9.46945e-164	4.32701e-163	5.20184e-163	-1.61063e-163	-5.71337e-163	-3.47799e-163	-3.33848e-163	1.41343e-163	1.25135e-163	2.94637e-163	1.0903e-162	-1.19863e-162	-8.73102e-163	-1.33816e-163	-3.58523e-163	-3.36521e-163	-9.96944e-163	6.42849e-163	-1.70102e-163	0
5.82261e-164	-1.17036e-163	-1.38201e-163	1.08142e-163	-2.49941e-163	-2.59249e-163	-5.04034e-163	7.04804e-163	-5.33138e-163	-1.44222e-162	-3.81003e-163	9.46945e-164	4.32701e-163	5.20184e-163	-1.61063e-163	-5.71337e-163	-3.47799e-163	-3.33848e-163	1.41343e-163	1.25135e-163	2.94637e-163	1.0903e-162	-1.19863e-162	-8.73102e-163	-1.33816e-163	-3.58523e-163	-3.36521e-163	-9.96944e-163	6.42849e-163	-1.70102e-163	0
5.82261e-164	-1.17036e-163	-1.38201e-163	1.08142e-163	-2.49941e-163	-2.59249e-163	-5.04034e-163	7.04804e-163	-5.33138e-163	-1.44222e-162	-3.81003e-163	9.46945e-164	4.32701e-163	5.20184e-163	-1.61063e-163	-5.71337e-163	-3.47799e-163	-3.33848e-163	1.41343e-163	1.25135e-163	2.94637e-163	1.0903e-162	-1.19863e-162	-8.73102e-163	-1.33816e-163	-3.58523e-163	-3.36521e-163	-9.96944e-163	6.42849e-163	-1.70102e-163	0
5.82261e-164	-1.17036e-163	-1.38201e-163	1.08142e-163	-2.49941e-163	-2.59249e-163	-5.04034e-163	7.04804e-163	-5.33138e-163	-1.44222e-162	-3.81003e-163	9.46945e-164	4.32701e-163	5.20184e-163	-1.61063e-163	-5.71337e-163	-3.47799e-163	-3.33848e-163	1.41343e-163	1.25135e-163	2.94637e-163	1.0903e-162	-1.19863e-162	-8.73102e-163	-1.33816e-163	-3.58523e-163	-3.36521e-163	-9.96944e-163	6.42849e-163	-1.70102e-163	0
5.82261e-164	-1.17036e-163	-1.38201e-163	1.08142e-163	-2.49941e-163	-2.59249e-163	-5.04034e-163	7.04804e-163	-5.33138e-163	-1.44222e-162	-3.81003e-163	9.46945e-164	4.32701e-163	5.20184e-163	-1.61063e-163	-5.71337e-163	-3.47799e-163	-3.33848e-163	1.41343e-163	1.25135e-163	2.94637e-163	1.0903e-162	-1.19863e-162	-8.73102e-163	-1.33816e-163	-3.58523e-163	-3.36521e-163	-9.96944e-163	6.42849e-163	-1.70102e-163	0
5.82261e-164	-1.17036e-163	-1.38201e-163	1.08142e-163	-2.49941e-163	-2.59249e-163	-5.04034e-163	7.04804e-163	-5.33138e-163	-1.44222e-162	-3.81003e-163	9.46945e-164	4.32701e-163	5.20184e-163	-1.61063e-163	-5.71337e-163	-3.47799e-163	-3.33848e-163	1.41343e-163	1.25135e-163	2.94637e-163	1.0903e-162	-1.19863e-162	-8.73102e-163	-1.33816e-163	-3.58523e-163	-3.36521e-163	-9.96944e-163	6.42849e-163	-1.70102e-163	0
5.82261e-164	-1.17036e-163	-1.38201e-163	1.08142e-163	-2.49941e-163	-2.59249e-163	-5.04034e-163	7.04804e-163	-5.33138e-163	-1.44222e-162	-3.81003e-163	9.46945e-164	4.32701e-163	5.20184e-163	-1.61063e-163	-5.71337e-163	-3.47799e-163	-3.33848e-163	1.41343e-163	1.25135e-163	2.94637e-163	1.0903e-162	-1.19863e-162	-8.73102e-163	-1.33816e-163	-3.58523e-163	-3.36521e-163	-9.96944e-163	6.42849e-163	-1.70102e-163	0
5.82261e-164	-1.17036e-163	-1.38201e-163	1.08142e-163	-2.49941e-163	-2.59249e-163	-5.04034e-163	7.04804e-163	-5.33138e-163	-1.44222e-162	-3.81003e-163	9.46945e-164	4.32701e-163	5.20184e-163	-1.61063e-163	-5.71337e-163	-3.47799e-163	-3.33848e-163	1.41343e-163	1.25135e-163	2.94637e-163	1.0903e-162	-1.19863e-162	-8.73102e-163	-1.33816e-163	-3.58523e-163	-3.36521e-163	-9.96944e-163	6.42849e-163	-1.70102e-163	0
5.82261e-164	-1.17036e-163	-1.38201e-163	1.08142e-163	-2.49941e-163	-2.59249e-163	-5.04034e-163	7.04804e-163	-5.33138e-163	-1.44222e-162	-3.81003e-163	9.46945e-164	4.32701e-163	5.20184e-163	-1.61063e-163	-5.71337e-163	-3.47799e-163	-3.33848e-163	1.41343e-163	1.25135e-163	2.94637e-163	1.0903e-162	-1.19863e-162	-8.73102e-163	-1.33816e-163	-3.58523e-163	-3.36521e-163	-9.96944e-163	6.42849e-163	-1.70102e-163	0
5.82261e-164	-1.17036e-163	-1.38201e-163	1.08142e-163	-2.49941e-163	-2.59249e-163	-5.04034e-163	7.04804e-163	-5.33138e-163	-1.44222e-162	-3.81003e-163	9.46945e-164	4.32701e-163	5.20184e-163	-1.61063e-163	-5.71337e-163	-3.47799e-163	-3.33848e-163	1.41343e-163	1.25135e-163	2.94637e-163	1.0903e-162	-1.19863e-162	-8.73102e-163	-1.33816e-163	-3.58523e-163	-3.36521e-163	-9.96944e-163	6.42849e-163	-1.70102e-163	0
5.82261e-164	-1.17036e-163	-1.38201e-163	1.08142e-163	-2.49941e-163	-2.59249e-163	-5.04034e-163	7.04804e-163	-5.33138e-163	-1.44222e-162	-3.81003e-163	9.46945e-164	4.32701e-163	5.20184e-163	-1.61063e-163	-5.71337e-163	-3.47799e-163	-3.33848e-163	1.41343e-163	1.25135e-163	2.94637e-163	1.0903e-162	-1.19863e-162	-8.73102e-163	-1.33816e-163	-3.58523e-163	-3.36521e-163	-9.96944e-163	6.42849e-163	-1.70102e-163	0
5.82261e-164	-1.17036e-163	-1.38201e-163	1.08142e-163	-2.49941e-163	-2.59249e-163	-5.04034e-163	7.04804e-163	-5.33138e-163	-1.44222e-162	-3.81003e-163	9.46945e-164	4.32701e-163	5.20184e-163	-1.61063e-163	-5.71337e-163	-3.47799e-163	-3.33848e-163	1.41343e-163	1.25135e-163	2.94637e-163	1.0903e-162	-1.19863e-162	-8.73102e-163	-1.33816e-163	-3.58523e-163	-3.36521e-163	-9.96944e-163	6.42849e-163	-1.70102e-163	0
5.82261e-164	-1.17036e-163	-1.38201e-163	1.08142e-163	-2.49941e-163	-2.59249e-163	-5.04034e-163	7.04804e-163	-5.33138e-163	-1.44222e-162	-3.81003e-163	9.46945e-164	4.32701e-163	5.20184e-163	-1.61063e-163	-5.71337e-163	-3.47799e-163	-3.33848e-163	1.41343e-163	1.25135e-163	2.94637e-163	1.0903e-162	-1.19863e-162	-8.73102e-163	-1.33816e-163	-3.58523e-163	-3.36521e-163	-9.96944e-163	6.42849e-163	-1.70102e-163	0
5.82261e-164	-1.17036e-163	-1.38201e-163	1.08142e-163	-2.49941e-163	-2.59249e-163	-5.04034e-163	7.04804e-163	-5.33138e-163	-1.44222e-162	-3.81003e-163	9.46945e-164	4.32701e-163	5.20184e-163	-1.61063e-163	-5.71337e-163	-3.47799e-163	-3.33848e-163	1.41343e-163	1.25135e-163	2.94637e-163	1.0903e-162	-1.19863e-162	-8.73102e-163	-1.33816e-163	-3.58523e-163	-3.36521e-163	-9.96944e-163	6.42849e-163	-1.70102e-163	0
5.82261e-164	-1.17036e-163	-1.38201e-163	1.08142e-163	-2.49941e-163	-2.59249e-163	-5.04034e-163	7.04804e-163	-5.33138e-163	-1.44222e-162	-3.81003e-163	9.46945e-164	4.32701e-163	5.20184e-163	-1.61063e-163	-5.71337e-163	-3.47799e-163	-3.33848e-163	1.41343e-163	1.25135e-163	2.94637e-163	1.0903e-162	-1.19863e-162	-8.73102e-163	-1.33816e-163	-3.58523e-163	-3.36521e-163	-9.96944e-163	6.42849e-163	-1.70102e-163	0
5.82261e-164	-1.17036e-163	-1.38201e-163	1.08142e-163	-2.49941e-163	-2.59249e-163	-5.04034e-163	7.04804e-163	-5.33138e-163	-1.44222e-162	-3.81003e-163	9.46945e-164	4.32701e-163	5.20184e-163	-1.61063e-163	-5.71337e-163	-3.47799e-163	-3.33848e-163	1.41343e-163	1.25135e-163	2.94637e-163	1.0903e-162	-1.19863e-162	-8.73102e-163	-1.33816e-163	-3.58523e-163	-3.36521e-163	-9.96944e-163	6.42849e-163	-1.70102e-163	0
5.82261e-164	-1.17036e-163	-1.38201e-163	1.08142e-163	-2.49941e-163	-2.59249e-163	-5.04034e-163	7.04804e-163	-5.33138e-163	-1.44222e-162	-3.81003e-163	9.46945e-164	4.32701e-163	5.20184e-163	-1.61063e-163	-5.71337e-163	-3.47799e-163	-3.33848e-163	1.41343e-163	1.25135e-163	2.94637e-163	1.0903e-162	-1.19863e-162	-8.73102e-163	-1.33816e-163	-3.58523e-163	-3.36521e-163	-9.96944e-163	6.42849e-163	-1.70102e-163	0
5.82261e-164	-1.17036e-163	-1.38201e-163	1.08142e-163	-2.49941e-163	-2.59249e-163	-5.04034e-163	7.04804e-163	-5.33138e-163	-1.44222e-162	-3.81003e-163	9.46945e-164	4.32701e-163	5.20184e-163	-1.61063e-163	-5.71337e-163	-3.47799e-163	-3.33848e-163	1.41343e-163	1.25135e-163	2.94637e-163	1.0903e-162	-1.19863e-162	-8.73102e-163	-1.33816e-163	-3.58523e-163	-3.36521e-163	-9.96944e-163	6.42849e-163	-1.70102e-163	0
5.82261e-164	-1.17036e-163	-1.38201e-163	1.08142e-163	-2.49941e-163	-2.59249e-163	-5.04034e-163	7.04804e-163	-5.33138e-163	-1.44222e-162	-3.81003e-163	9.46945e-164	4.32701e-163	5.20184e-163	-1.61063e-163	-5.71337e-163	-3.47799e-163	-3.33848e-163	1.41343e-163	1.25135e-163	2.94637e-163	1.0903e-162	-1.19863e-162	-8.73102e-163	-1.33816e-163	-3.58523e-163	-3.36521e-163	-9.96944e-163	6.42849e-163	-1.70102e-163	0
5.82261e-164	-1.17036e-163	-1.38201e-163	1.08142e-163	-2.49941e-163	-2.59249e-163	-5.04034e-163	7.04804e-163	-5.33138e-163	-1.44222e-162	-3.81003e-163	9.46945e-164	4.32701e-163	5.20184e-163	-1.61063e-163	-5.71337e-163	-3.47799e-163	-3.33848e-163	1.41343e-163	1.25135e-163	2.94637e-163	1.0903e-162	-1.19863e-162	-8.73102e-163	-1.33816e-163	-3.58523e-163	-3.36521e-163	-9.96944e-163	6.42849e-163	-1.70102e-163	0
5.82261e-164	-1.17036e-163	-1.38201e-163	1.08142e-163	-2.49941e-163	-2.59249e-163	-5.04034e-163	7.04804e-163	-5.33138e-163	-1.44222e-162	-3.81003e-163	9.46945e-164	4.32701e-163	5.20184e-163	-1.61063e-163	-5.71337e-163	-3.47799e-163	-3.33848e-163	1.41343e-163	1.25135e-163	2.94637e-163	1.0903e-162	-1.19863e-162	-8.73102e-163	-1.33816e-163	-3.58523e-163	-3.36521e-163	-9.96944e-163	6.42849e-163	-1.70102e-163	0
5.82261e-164	-1.17036e-163	-1.38201e-163	1.08142e-163	-2.49941e-163	-2.59249e-163	-5.04034e-163	7.04804e-163	-5.33138e-163	-1.44222e-162	-3.81003e-163	9.46945e-164	4.32701e-163	5.20184e-163	-1.61063e-163	-5.71337e-163	-3.47799e-163	-3.33848e-163	1.41343e-163	1.25135e-163	2.94637e-163	1.0903e-162	-1.19863e-162	-8.73102e-163	-1.33816e-163	-3.58523e-163	-3.36521e-163	-9.96944e-163	6.42849e-163	-1.70102e-163	0
5.82261e-164	-1.17036e-163	-1.38201e-163	1.08142e-163	-2.49941e-163	-2.59249e-163	-5.04034e-163	7.04804e-163	-5.33138e-163	-1.44222e-162	-3.81003e-163	9.46945e-164	4.32701e-163	5.20184e-163	-1.61063e-163	-5.71337e-163	-3.47799e-163	-3.33848e-163	1.41343e-163	1.25135e-163	2.94637e-163	1.0903e-162	-1.19863e-162	-8.73102e-163	-1.33816e-163	-3.58523e-163	-3.36521e-163	-9.96944e-163	6.42849e-163	-1.70102e-163	0
5.82261e-164	-1.17036e-163	-1.38201e-163	1.08142e-163	-2.49941e-163	-2.59249e-163	-5.04034e-163	7.04804e-163	-5.33138e-163	-1.44222e-162	-3.81003e-163	9.46945e-164	4.32701e-163	5.20184e-163	-1.61063e-163	-5.71337e-163	-3.47799e-163	-3.33848e-163	1.41343e-163	1.25135e-163	2.94637e-163	1.0903e-162	-1.19863e-162	-8.73102e-163	-1.33816e-163	-3.58523e-163	-3.36521e-163	-9.96944e-163	6.42849e-163	-1.70102e-163	0
5.82261e-164	-1.17036e-163	-1.38201e-163	1.08142e-163	-2.49941e-163	-2.59249e-163	-5.04034e-163	7.04804e-163	-5.33138e-163	-1.44222e-162	-3.81003e-163	9.46945e-164	4.32701e-163	5.20184e-163	-1.61063e-163	-5.71337e-163	-3.47799e-163	-3.33848e-163	1.41343e-163	1.25135e-163	2.94637e-163	1.0903e-162	-1.19863e-162	-8.73102e-163	-1.33816e-163	-3.58523e-163	-3.36521e-163	-9.96944e-163	6.42849e-163	-1.70102e-163	0
5.82261e-164	-1.17036e-163	-1.38201e-163	1.08142e-163	-2.49941e-163	-2.59249e-163	-5.04034e-163	7.04804e-163	-5.33138e-163	-1.44222e-162	-3.81003e-163	9.46945e-164	4.32701e-163	5.20184e-163	-1.61063e-163	-5.71337e-163	-3.47799e-163	-3.33848e-163	1.41343e-163	1.25135e-163	2.94637e-163	1.0903e-162	-1.19863e-162	-8.73102e-163	-1.33816e-163	-3.58523e-163	-3.36521e-163	-9.96944e-163	6.42849e-163	-1.70102e-163	0
5.82261e-164	-1.17036e-163	-1.38201e-163	1.08142e-163	-2.49941e-163	-2.59249e-163	-5.04034e-163	7.04804e-163	-5.33138e-163	-1.44222e-162	-3.81003e-163	9.46945e-164	4.32701e-163	5.20184e-163	-1.61063e-163	-5.71337e-163	-3.47799e-163	-3.33848e-163	1.41343e-163	1.25135e-163	2.94637e-163	1.0903e-162	-1.19863e-162	-8.73102e-163	-1.33816e-163	-3.58523e-163	-3.36521e-163	-9.96944e-163	6.42849e-163	-1.70102e-163	0
5.82261e-164	-1.17036e-163	-1.38201e-163	1.08142e-163	-2.49941e-163	-2.59249e-163	-5.04034e-163	7.04804e-163	-5.33138e-163	-1.44222e-162	-3.81003e-163	9.46945e-164	4.32701e-163	5.20184e-163	-1.61063e-163	-5.71337e-163	-3.47799e-163	-3.33848e-163	1.41343e-163	1.25135e-163	2.94637e-163	1.0903e-162	-1.19863e-162	-8.73102e-163	-1.33816e-163	-3.58523e-163	-3.36521e-163	-9.96944e-163	6.42849e-163	-1.70102e-163	0
5.82261e-164	-1.17036e-163	-1.38201e-163	1.08142e-163	-2.49941e-163	-2.59249e-163	-5.04034e-163	7.04804e-163	-5.33138e-163	-1.44222e-162	-3.81003e-163	9.46945e-164	4.32701e-163	5.20184e-163	-1.61063e-163	-5.71337e-163	-3.47799e-163	-3.33848e-163	1.41343e-163	1.25135e-163	2.94637e-163	1.0903e-162	-1.19863e-162	-8.73102e-163	-1.33816e-163	-3.58523e-163	-3.36521e-163	-9.96944e-163	6.42849e-163	-1.70102e-163	0
5.82261e-164	-1.17036e-163	-1.38201e-163	1.08142e-163	-2.49941e-163	-2.59249e-163	-5.04034e-163	7.04804e-163	-5.33138e-163	-1.44222e-162	-3.81003e-163	9.46945e-164	4.32701e-163	5.20184e-163	-1.61063e-163	-5.71337e-163	-3.47799e-163	-3.33848e-163	1.41343e-163	1.25135e-163	2.94637e-163	1.0903e-162	-1.19863e-162	-8.73102e-163	-1.33816e-163	-3.58523e-163	-3.36521e-163	-9.96944e-163	6.42849e-163	-1.70102e-163	0
5.82261e-164	-1.17036e-163	-1.38201e-163	1.08142e-163	-2.49941e-163	-2.59249e-163	-5.04034e-163	7.04804e-163	-5.33138e-163	-1.44222e-162	-3.81003e-163	9.46945e-164	4.32701e-163	5.20184e-163	-1.61063e-163	-5.71337e-163	-3.47799e-163	-3.33848e-163	1.41343e-163	1.25135e-163	2.94637e-163	1.0903e-162	-1.19863e-162	-8.73102e-163	-1.33816e-163	-3.58523e-163	-3.36521e-163	-9.96944e-163	6.42849e-163	-1.70102e-163	0
5.82261e-164	-1.17036e-163	-1.38201e-163	1.08142e-163	-2.49941e-163	-2.59249e-163	-5.04034e-163	7.04804e-163	-5.33138e-163	-1.44222e-162	-3.81003e-163	9.46945e-164	4.32701e-163	5.20184e-163	-1.61063e-163	-5.71337e-163	-3.47799e-163	-3.33848e-163	1.41343e-163	1.25135e-163	2.94637e-163	1.0903e-162	-1.19863e-162	-8.73102e-163	-1.33816e-163	-3.58523e-163	-3.36521e-163	-9.96944e-163	6.42849e-163	-1.70102e-163	0
5.82261e-164	-1.17036e-163	-1.38201e-163	1.08142e-163	-2.49941e-163	-2.59249e-163	-5.04034e-163	7.04804e-163	-5.33138e-163	-1.44222e-162	-3.81003e-163	9.46945e-164	4.32701e-163	5.20184e-163	-1.61063e-163	-5.71337e-163	-3.47799e-163	-3.33848e-163	1.41343e-163	1.25135e-163	2.94637e-163	1.0903e-162	-1.19863e-162	-8.73102e-163	-1.33816e-163	-3.58523e-163	-3.36521e-163	-9.96944e-163	6.42849e-163	-1.70102e-163	0
5.82261e-164	-1.17036e-163	-1.38201e-163	1.08142e-163	-2.49941e-163	-2.59249e-163	-5.04034e-163	7.04804e-163	-5.33138e-163	-1.44222e-162	-3.81003e-163	9.46945e-164	4.32701e-163	5.20184e-163	-1.61063e-163	-5.71337e-163	-3.47799e-163	-3.33848e-163	1.41343e-163	1.25135e-163	2.94637e-163	1.0903e-162	-1.19863e-162	-8.73102e-163	-1.33816e-163	-3.58523e-163	-3.36521e-163	-9.96944e-163	6.42849e-163	-1.70102e-163	0
5.82261e-164	-1.17036e-163	-1.38201e-163	1.08142e-163	-2.49941e-163	-2.59249e-163	-5.04034e-163	7.04804e-163	-5.33138e-163	-1.44222e-162	-3.81003e-163	9.46945e-164	4.32701e-163	5.20184e-163	-1.61063e-163	-5.71337e-163	-3.47799e-163	-3.33848e-163	1.41343e-163	1.25135e-163	2.94637e-163	1.0903e-162	-1.19863e-162	-8.73102e-163	-1.33816e-163	-3.58523e-163	-3.36521e-163	-9.96944e-163	6.42849e-163	-1.70102e-163	0
5.82261e-164	-1.17036e-163	-1.38201e-163	1.08142e-163	-2.49941e-163	-2.59249e-163	-5.04034e-163	7.04804e-163	-5.33138e-163	-1.44222e-162	-3.81003e-163	9.46945e-164	4.32701e-163	5.20184e-163	-1.61063e-163	-5.71337e-163	-3.47799e-163	-3.33848e-163	1.41343e-163	1.25135e-163	2.94637e-163	1.0903e-162	-1.19863e-162	-8.73102e-163	-1.33816e-163	-3.58523e-163	-3.36521e-163	-9.96944e-163	6.42849e-163	-1.70102e-163	0
5.82261e-164	-1.17036e-163	-1.38201e-163	1.08142e-163	-2.49941e-163	-2.59249e-163	-5.04034e-163	7.04804e-163	-5.33138e-163	-1.44222e-162	-3.81003e-163	9.46945e-164	4.32701e-163	5.20184e-163	-1.61063e-163	-5.71337e-163	-3.47799e-163	-3.33848e-163	1.41343e-163	1.25135e-163	2.94637e-163	1.0903e-162	-1.19863e-162	-8.73102e-163	-1.33816e-163	-3.58523e-163	-3.36521e-163	-9.96944e-163	6.42849e-163	-1.70102e-163	0
5.82261e-164	-1.17036e-163	-1.38201e-163	1.08142e-163	-2.49941e-163	-2.59249e-163	-5.04034e-163	7.04804e-163	-5.33138e-163	-1.44222e-162	-3.81003e-163	9.46945e-164	4.32701e-163	5.20184e-163	-1.61063e-163	-5.71337e-163	-3.47799e-163	-3.33848e-163	1.41343e-163	1.25135e-163	2.94637e-163	1.0903e-162	-1.19863e-162	-8.73102e-163	-1.33816e-163	-3.58523e-163	-3.36521e-163	-9.96944e-163	6.42849e-163	-1.70102e-163	0
5.82261e-164	-1.17036e-163	-1.38201e-163	1.08142e-163	-2.49941e-163	-2.59249e-163	-5.04034e-163	7.04804e-163	-5.33138e-163	-1.44222e-162	-3.81003e-163	9.46945e-164	4.32701e-163	5.20184e-163	-1.61063e-163	-5.71337e-163	-3.47799e-163	-3.33848e-163	1.41343e-163	1.25135e-163	2.94637e-163	1.0903e-162	-1.19863e-162	-8.73102e-163	-1.33816e-163	-3.58523e-163	-3.36521e-163	-9.96944e-163	6.42849e-163	-1.70102e-163	0
5.82261e-164	-1.17036e-163	-1.38201e-163	1.08142e-163	-2.49941e-163	-2.59249e-163	-5.04034e-163	7.04804e-163	-5.33138e-163	-1.44222e-162	-3.81003e-163	9.46945e-164	4.32701e-163	5.20184e-163	-1.61063e-163	-5.71337e-163	-3.47799e-163	-3.33848e-163	1.41343e-163	1.25135e-163	2.94637e-163	1.0903e-162	-1.19863e-162	-8.73102e-163	-1.33816e-163	-3.58523e-163	-3.36521e-163	-9.96944e-163	6.42849e-163	-1.70102e-163	0
5.82261e-164	-1.17036e-163	-1.38201e-163	1.08142e-163	-2.49941e-163	-2.59249e-163	-5.04034e-163	7.04804e-163	-5.33138e-163	-1.44222e-162	-3.81003e-163	9.46945e-164	4.32701e-163	5.20184e-163	-1.61063e-163	-5.71337e-163	-3.47799e-163	-3.33848e-163	1.41343e-163	1.25135e-163	2.94637e-163	1.0903e-162	-1.19863e-162	-8.73102e-163	-1.33816e-163	-3.58523e-163	-3.36521e-163	-9.96944e-163	6.42849e-163	-1.70102e-163	0
5.82261e-164	-1.17036e-163	-1.38201e-163	1.08142e-163	-2.49941e-163	-2.59249e-163	-5.04034e-163	7.04804e-163	-5.33138e-163	-1.44222e-162	-3.81003e-163	9.46945e-164	4.32701e-163	5.20184e-163	-1.61063e-163	-5.71337e-163	-3.47799e-163	-3.33848e-163	1.41343e-163	1.25135e-163	2.94637e-163	1.0903e-162	-1.19863e-162	-8.73102e-163	-1.33816e-163	-3.58523e-163	-3.36521e-163	-9.96944e-163	6.42849e-163	-1.70102e-163	0
5.82261e-164	-1.17036e-163	-1.38201e-163	1.08142e-163	-2.49941e-163	-2.59249e-163	-5.04034e-163	7.04804e-163	-5.33138e-163	-1.44222e-162	-3.81003e-163	9.46945e-164	4.32701e-163	5.20184e-163	-1.61063e-163	-5.71337e-163	-3.47799e-163	-3.33848e-163	1.41343e-163	1.25135e-163	2.94637e-163	1.0903e-162	-1.19863e-162	-8.73102e-163	-1.33816e-163	-3.58523e-163	-3.36521e-163	-9.96944e-163	6.42849e-163	-1.70102e-163	0
5.82261e-164	-1.17036e-163	-1.38201e-163	1.08142e-163	-2.49941e-163	-2.59249e-163	-5.04034e-163	7.04804e-163	-5.33138e-163	-1.44222e-162	-3.81003e-163	9.46945e-164	4.32701e-163	5.20184e-163	-1.61063e-163	-5.71337e-163	-3.47799e-163	-3.33848e-163	1.41343e-163	1.25135e-163	2.94637e-163	1.0903e-162	-1.19863e-162	-8.73102e-163	-1.33816e-163	-3.58523e-163	-3.36521e-163	-9.96944e-163	6.42849e-163	-1.70102e-163	0
5.82261e-164	-1.17036e-163	-1.38201e-163	1.08142e-163	-2.49941e-163	-2.59249e-163	-5.04034e-163	7.04804e-163	-5.33138e-163	-1.44222e-162	-3.81003e-163	9.46945e-164	4.32701e-163	5.20184e-163	-1.61063e-163	-5.71337e-163	-3.47799e-163	-3.33848e-163	1.41343e-163	1.25135e-163	2.94637e-163	1.0903e-162	-1.19863e-162	-8.73102e-163	-1.33816e-163	-3.58523e-163	-3.36521e-163	-9.96944e-163	6.42849e-163	-1.70102e-163	0
5.82261e-164	-1.17036e-163	-1.38201e-163	1.08142e-163	-2.49941e-163	-2.59249e-163	-5.04034e-163	7.04804e-163	-5.33138e-163	-1.44222e-162	-3.81003e-163	9.46945e-164	4.32701e-163	5.20184e-163	-1.61063e-163	-5.71337e-163	-3.47799e-163	-3.33848e-163	1.41343e-163	1.25135e-163	2.94637e-163	1.0903e-162	-1.19863e-162	-8.73102e-163	-1.33816e-163	-3.58523e-163	-3.36521e-163	-9.96944e-163	6.42849e-163	-1.70102e-163	0
5.82261e-164	-1.17036e-163	-1.38201e-163	1.08142e-163	-2.49941e-163	-2.59249e-163	-5.04034e-163	7.04804e-163	-5.33138e-163	-1.44222e-162	-3.81003e-163	9.46945e-164	4.32701e-163	5.20184e-163	-1.61063e-163	-5.71337e-163	-3.47799e-163	-3.33848e-163	1.41343e-163	1.25135e-163	2.94637e-163	1.0903e-162	-1.19863e-162	-8.73102e-163	-1.33816e-163	-3.58523e-163	-3.36521e-163	-9.96944e-163	6.42849e-163	-1.70102e-163	0
5.82261e-164	-1.17036e-163	-1.38201e-163	1.08142e-163	-2.49941e-163	-2.59249e-163	-5.04034e-163	7.04804e-163	-5.33138e-163	-1.44222e-162	-3.81003e-163	9.46945e-164	4.32701e-163	5.20184e-163	-1.61063e-163	-5.71337e-163	-3.47799e-163	-3.33848e-163	1.41343e-163	1.25135e-163	2.94637e-163	1.0903e-162	-1.19863e-162	-8.73102e-163	-1.33816e-163	-3.58523e-163	-3.36521e-163	-9.96944e-163	6.42849e-163	-1.70102e-163	0
5.82261e-164	-1.17036e-163	-1.38201e-163	1.08142e-163	-2.49941e-163	-2.59249e-163	-5.04034e-163	7.04804e-163	-5.33138e-163	-1.44222e-162	-3.81003e-163	9.46945e-164	4.32701e-163	5.20184e-163	-1.61063e-163	-5.71337e-163	-3.47799e-163	-3.33848e-163	1.41343e-163	1.25135e-163	2.94637e-163	1.0903e-162	-1.19863e-162	-8.73102e-163	-1.33816e-163	-3.58523e-163	-3.36521e-163	-9.96944e-163	6.42849e-163	-1.70102e-163	0
5.82261e-164	-1.17036e-163	-1.38201e-163	1.08142e-163	-2.49941e-163	-2.59249e-163	-5.04034e-163	7.04804e-163	-5.33138e-163	-1.44222e-162	-3.81003e-163	9.46945e-164	4.32701e-163	5.20184e-163	-1.61063e-163	-5.71337e-163	-3.47799e-163	-3.33848e-163	1.41343e-163	1.25135e-163	2.94637e-163	1.0903e-162	-1.19863e-162	-8.73102e-163	-1.33816e-163	-3.58523e-163	-3.36521e-163	-9.96944e-163	6.42849e-163	-1.70102e-163	0
5.82261e-164	-1.17036e-163	-1.38201e-163	1.08142e-163	-2.49941e-163	-2.59249e-163	-5.04034e-163	7.04804e-163	-5.33138e-163	-1.44222e-162	-3.81003e-163	9.46945e-164	4.32701e-163	5.20184e-163	-1.61063e-163	-5.71337e-163	-3.47799e-163	-3.33848e-163	1.41343e-163	1.25135e-163	2.94637e-163	1.0903e-162	-1.19863e-162	-8.73102e-163	-1.33816e-163	-3.58523e-163	-3.36521e-163	-9.96944e-163	6.42849e-163	-1.70102e-163	0
5.82261e-164	-1.17036e-163	-1.38201e-163	1.08142e-163	-2.49941e-163	-2.59249e-163	-5.04034e-163	7.04804e-163	-5.33138e-163	-1.44222e-162	-3.81003e-163	9.46945e-164	4.32701e-163	5.20184e-163	-1.61063e-163	-5.71337e-163	-3.47799e-163	-3.33848e-163	1.41343e-163	1.25135e-163	2.94637e-163	1.0903e-162	-1.19863e-162	-8.73102e-163	-1.33816e-163	-3.58523e-163	-3.36521e-163	-9.96944e-163	6.42849e-163	-1.70102e-163	0
5.82261e-164	-1.17036e-163	-1.38201e-163	1.08142e-163	-2.49941e-163	-2.59249e-163	-5.04034e-163	7.04804e-163	-5.33138e-163	-1.44222e-162	-3.81003e-163	9.46945e-164	4.32701e-163	5.20184e-163	-1.61063e-163	-5.71337e-163	-3.47799e-163	-3.33848e-163	1.41343e-163	1.25135e-163	2.94637e-163	1.0903e-162	-1.19863e-162	-8.73102e-163	-1.33816e-163	-3.58523e-163	-3.36521e-163	-9.96944e-163	6.42849e-163	-1.70102e-163	0
5.82261e-164	-1.17036e-163	-1.38201e-163	1.08142e-163	-2.49941e-163	-2.59249e-163	-5.04034e-163	7.04804e-163	-5.33138e-163	-1.44222e-162	-3.81003e-163	9.46945e-164	4.32701e-163	5.20184e-163	-1.61063e-163	-5.71337e-163	-3.47799e-163	-3.33848e-163	1.41343e-163	1.25135e-163	2.94637e-163	1.0903e-162	-1.19863e-162	-8.73102e-163	-1.33816e-163	-3.58523e-163	-3.36521e-163	-9.96944e-163	6.42849e-163	-1.70102e-163	0
5.82261e-164	-1.17036e-163	-1.38201e-163	1.08142e-163	-2.49941e-163	-2.59249e-163	-5.04034e-163	7.04804e-163	-5.33138e-163	-1.44222e-162	-3.81003e-163	9.46945e-164	4.32701e-163	5.20184e-163	-1.61063e-163	-5.71337e-163	-3.47799e-163	-3.33848e-163	1.41343e-163	1.25135e-163	2.94637e-163	1.0903e-162	-1.19863e-162	-8.73102e-163	-1.33816e-163	-3.58523e-163	-3.36521e-163	-9.96944e-163	6.42849e-163	-1.70102e-163	0
5.82261e-164	-1.17036e-163	-1.38201e-163	1.08142e-163	-2.49941e-163	-2.59249e-163	-5.04034e-163	7.04804e-163	-5.33138e-163	-1.44222e-162	-3.81003e-163	9.46945e-164	4.32701e-163	5.20184e-163	-1.61063e-163	-5.71337e-163	-3.47799e-163	-3.33848e-163	1.41343e-163	1.25135e-163	2.94637e-163	1.0903e-162	-1.19863e-162	-8.73102e-163	-1.33816e-163	-3.58523e-163	-3.36521e-163	-9.96944e-163	6.42849e-163	-1.70102e-163	0
5.82261e-164	-1.17036e-163	-1.38201e-163	1.08142e-163	-2.49941e-163	-2.59249e-163	-5.04034e-163	7.04804e-163	-5.33138e-163	-1.44222e-162	-3.81003e-163	9.46945e-164	4.32701e-163	5.20184e-163	-1.61063e-163	-5.71337e-163	-3.47799e-163	-3.33848e-163	1.41343e-163	1.25135e-163	2.94637e-163	1.0903e-162	-1.19863e-162	-8.73102e-163	-1.33816e-163	-3.58523e-163	-3.36521e-163	-9.96944e-163	6.42849e-163	-1.70102e-163	0
5.82261e-164	-1.17036e-163	-1.38201e-163	1.08142e-163	-2.49941e-163	-2.59249e-163	-5.04034e-163	7.04804e-163	-5.33138e-163	-1.44222e-162	-3.81003e-163	9.46945e-164	4.32701e-163	5.20184e-163	-1.61063e-163	-5.71337e-163	-3.47799e-163	-3.33848e-163	1.41343e-163	1.25135e-163	2.94637e-163	1.0903e-162	-1.19863e-162	-8.73102e-163	-1.33816e-163	-3.58523e-163	-3.36521e-163	-9.96944e-163	6.42849e-163	-1.70102e-163	0
5.82261e-164	-1.17036e-163	-1.38201e-163	1.08142e-163	-2.49941e-163	-2.59249e-163	-5.04034e-163	7.04804e-163	-5.33138e-163	-1.44222e-162	-3.81003e-163	9.46945e-164	4.32701e-163	5.20184e-163	-1.61063e-163	-5.71337e-163	-3.47799e-163	-3.33848e-163	1.41343e-163	1.25135e-163	2.94637e-163	1.0903e-162	-1.19863e-162	-8.73102e-163	-1.33816e-163	-3.58523e-163	-3.36521e-163	-9.96944e-163	6.42849e-163	-1.70102e-163	0
5.82261e-164	-1.17036e-163	-1.38201e-163	1.08142e-163	-2.49941e-163	-2.59249e-163	-5.04034e-163	7.04804e-163	-5.33138e-163	-1.44222e-162	-3.81003e-163	9.46945e-164	4.32701e-163	5.20184e-163	-1.61063e-163	-5.71337e-163	-3.47799e-163	-3.33848e-163	1.41343e-163	1.25135e-163	2.94637e-163	1.0903e-162	-1.19863e-162	-8.73102e-163	-1.33816e-163	-3.58523e-163	-3.36521e-163	-9.96944e-163	6.42849e-163	-1.70102e-163	0
5.82261e-164	-1.17036e-163	-1.38201e-163	1.08142e-163	-2.49941e-163	-2.59249e-163	-5.04034e-163	7.04804e-163	-5.33138e-163	-1.44222e-162	-3.81003e-163	9.46945e-164	4.32701e-163	5.20184e-163	-1.61063e-163	-5.71337e-163	-3.47799e-163	-3.33848e-163	1.41343e-163	1.25135e-163	2.94637e-163	1.0903e-162	-1.19863e-162	-8.73102e-163	-1.33816e-163	-3.58523e-163	-3.36521e-163	-9.96944e-163	6.42849e-163	-1.70102e-163	0
5.82261e-164	-1.17036e-163	-1.38201e-163	1.08142e-163	-2.49941e-163	-2.59249e-163	-5.04034e-163	7.04804e-163	-5.33138e-163	-1.44222e-162	-3.81003e-163	9.46945e-164	4.32701e-163	5.20184e-163	-1.61063e-163	-5.71337e-163	-3.47799e-163	-3.33848e-163	1.41343e-163	1.25135e-163	2.94637e-163	1.0903e-162	-1.19863e-162	-8.73102e-163	-1.33816e-163	-3.58523e-163	-3.36521e-163	-9.96944e-163	6.42849e-163	-1.70102e-163	0
5.82261e-164	-1.17036e-163	-1.38201e-163	1.08142e-163	-2.49941e-163	-2.59249e-163	-5.04034e-163	7.04804e-163	-5.33138e-163	-1.44222e-162	-3.81003e-163	9.46945e-164	4.32701e-163	5.20184e-163	-1.61063e-163	-5.71337e-163	-3.47799e-163	-3.33848e-163	1.41343e-163	1.25135e-163	2.94637e-163	1.0903e-162	-1.19863e-162	-8.73102e-163	-1.33816e-163	-3.58523e-163	-3.36521e-163	-9.96944e-163	6.42849e-163	-1.70102e-163	0
5.82261e-164	-1.17036e-163	-1.38201e-163	1.08142e-163	-2.49941e-163	-2.59249e-163	-5.04034e-163	7.04804e-163	-5.33138e-163	-1.44222e-162	-3.81003e-163	9.46945e-164	4.32701e-163	5.20184e-163	-1.61063e-163	-5.71337e-163	-3.47799e-163	-3.33848e-163	1.41343e-163	1.25135e-163	2.94637e-163	1.0903e-162	-1.19863e-162	-8.73102e-163	-1.33816e-163	-3.58523e-163	-3.36521e-163	-9.96944e-163	6.42849e-163	-1.70102e-163	0
5.82261e-164	-1.17036e-163	-1.38201e-163	1.08142e-163	-2.49941e-163	-2.59249e-163	-5.04034e-163	7.04804e-163	-5.33138e-163	-1.44222e-162	-3.81003e-163	9.46945e-164	4.32701e-163	5.20184e-163	-1.61063e-163	-5.71337e-163	-3.47799e-163	-3.33848e-163	1.41343e-163	1.25135e-163	2.94637e-163	1.0903e-162	-1.19863e-162	-8.73102e-163	-1.33816e-163	-3.58523e-163	-3.36521e-163	-9.96944e-163	6.42849e-163	-1.70102e-163	0
5.82261e-164	-1.17036e-163	-1.38201e-163	1.08142e-163	-2.49941e-163	-2.59249e-163	-5.04034e-163	7.04804e-163	-5.33138e-163	-1.44222e-162	-3.81003e-163	9.46945e-164	4.32701e-163	5.20184e-163	-1.61063e-163	-5.71337e-163	-3.47799e-163	-3.33848e-163	1.41343e-163	1.25135e-163	2.94637e-163	1.0903e-162	-1.19863e-162	-8.73102e-163	-1.33816e-163	-3.58523e-163	-3.36521e-163	-9.96944e-163	6.42849e-163	-1.70102e-163	0
5.82261e-164	-1.17036e-163	-1.38201e-163	1.08142e-163	-2.49941e-163	-2.59249e-163	-5.04034e-163	7.04804e-163	-5.33138e-163	-1.44222e-162	-3.81003e-163	9.46945e-164	4.32701e-163	5.20184e-163	-1.61063e-163	-5.71337e-163	-3.47799e-163	-3.33848e-163	1.41343e-163	1.25135e-163	2.94637e-163	1.0903e-162	-1.19863e-162	-8.73102e-163	-1.33816e-163	-3.58523e-163	-3.36521e-163	-9.96944e-163	6.42849e-163	-1.70102e-163	0
5.82261e-164	-1.17036e-163	-1.38201e-163	1.08142e-163	-2.49941e-163	-2.59249e-163	-5.04034e-163	7.04804e-163	-5.33138e-163	-1.44222e-162	-3.81003e-163	9.46945e-164	4.32701e-163	5.20184e-163	-1.61063e-163	-5.71337e-163	-3.47799e-163	-3.33848e-163	1.41343e-163	1.25135e-163	2.94637e-163	1.0903e-162	-1.19863e-162	-8.73102e-163	-1.33816e-163	-3.58523e-163	-3.36521e-163	-9.96944e-163	6.42849e-163	-1.70102e-163	0
5.82261e-164	-1.17036e-163	-1.38201e-163	1.08142e-163	-2.49941e-163	-2.59249e-163	-5.04034e-163	7.04804e-163	-5.33138e-163	-1.44222e-162	-3.81003e-163	9.46945e-164	4.32701e-163	5.20184e-163	-1.61063e-163	-5.71337e-163	-3.47799e-163	-3.33848e-163	1.41343e-163	1.25135e-163	2.94637e-163	1.0903e-162	-1.19863e-162	-8.73102e-163	-1.33816e-163	-3.58523e-163	-3.36521e-163	-9.96944e-163	6.42849e-163	-1.70102e-163	0
5.82261e-164	-1.17036e-163	-1.38201e-163	1.08142e-163	-2.49941e-163	-2.59249e-163	-5.04034e-163	7.04804e-163	-5.33138e-163	-1.44222e-162	-3.81003e-163	9.46945e-164	4.32701e-163	5.20184e-163	-1.61063e-163	-5.71337e-163	-3.47799e-163	-3.33848e-163	1.41343e-163	1.25135e-163	2.94637e-163	1.0903e-162	-1.19863e-162	-8.73102e-163	-1.33816e-163	-3.58523e-163	-3.36521e-163	-9.96944e-163	6.42849e-163	-1.70102e-163	0
5.82261e-164	-1.17036e-163	-1.38201e-163	1.08142e-163	-2.49941e-163	-2.59249e-163	-5.04034e-163	7.04804e-163	-5.33138e-163	-1.44222e-162	-3.81003e-163	9.46945e-164	4.32701e-163	5.20184e-163	-1.61063e-163	-5.71337e-163	-3.47799e-163	-3.33848e-163	1.41343e-163	1.25135e-163	2.94637e-163	1.0903e-162	-1.19863e-162	-8.73102e-163	-1.33816e-163	-3.58523e-163	-3.36521e-163	-9.96944e-163	6.42849e-163	-1.70102e-163	0
5.82261e-164	-1.17036e-163	-1.38201e-163	1.08142e-163	-2.49941e-163	-2.59249e-163	-5.04034e-163	7.04804e-163	-5.33138e-163	-1.44222e-162	-3.81003e-163	9.46945e-164	4.32701e-163	5.20184e-163	-1.61063e-163	-5.71337e-163	-3.47799e-163	-3.33848e-163	1.41343e-163	1.25135e-163	2.94637e-163	1.0903e-162	-1.19863e-162	-8.73102e-163	-1.33816e-163	-3.58523e-163	-3.36521e-163	-9.96944e-163	6.42849e-163	-1.70102e-163	0
5.82261e-164	-1.17036e-163	-1.38201e-163	1.08142e-163	-2.49941e-163	-2.59249e-163	-5.04034e-163	7.04804e-163	-5.33138e-163	-1.44222e-162	-3.81003e-163	9.46945e-164	4.32701e-163	5.20184e-163	-1.61063e-163	-5.71337e-163	-3.47799e-163	-3.33848e-163	1.41343e-163	1.25135e-163	2.94637e-163	1.0903e-162	-1.19863e-162	-8.73102e-163	-1.33816e-163	-3.58523e-163	-3.36521e-163	-9.96944e-163	6.42849e-163	-1.70102e-163	0
5.82261e-164	-1.17036e-163	-1.38201e-163	1.08142e-163	-2.49941e-163	-2.59249e-163	-5.04034e-163	7.04804e-163	-5.33138e-163	-1.44222e-162	-3.81003e-163	9.46945e-164	4.32701e-163	5.20184e-163	-1.61063e-163	-5.71337e-163	-3.47799e-163	-3.33848e-163	1.41343e-163	1.25135e-163	2.94637e-163	1.0903e-162	-1.19863e-162	-8.73102e-163	-1.33816e-163	-3.58523e-163	-3.36521e-163	-9.96944e-163	6.42849e-163	-1.70102e-163	0
5.82261e-164	-1.17036e-163	-1.38201e-163	1.08142e-163	-2.49941e-163	-2.59249e-163	-5.04034e-163	7.04804e-163	-5.33138e-163	-1.44222e-162	-3.81003e-163	9.46945e-164	4.32701e-163	5.20184e-163	-1.61063e-163	-5.71337e-163	-3.47799e-163	-3.33848e-163	1.41343e-163	1.25135e-163	2.94637e-163	1.0903e-162	-1.19863e-162	-8.73102e-163	-1.33816e-163	-3.58523e-163	-3.36521e-163	-9.96944e-163	6.42849e-163	-1.70102e-163	0
5.82261e-164	-1.17036e-163	-1.38201e-163	1.08142e-163	-2.49941e-163	-2.59249e-163	-5.04034e-163	7.04804e-163	-5.33138e-163	-1.44222e-162	-3.81003e-163	9.46945e-164	4.32701e-163	5.20184e-163	-1.61063e-163	-5.71337e-163	-3.47799e-163	-3.33848e-163	1.41343e-163	1.25135e-163	2.94637e-163	1.0903e-162	-1.19863e-162	-8.73102e-163	-1.33816e-163	-3.58523e-163	-3.36521e-163	-9.96944e-163	6.42849e-163	-1.70102e-163	0
5.82261e-164	-1.17036e-163	-1.38201e-163	1.08142e-163	-2.49941e-163	-2.59249e-163	-5.04034e-163	7.04804e-163	-5.33138e-163	-1.44222e-162	-3.81003e-163	9.46945e-164	4.32701e-163	5.20184e-163	-1.61063e-163	-5.71337e-163	-3.47799e-163	-3.33848e-163	1.41343e-163	1.25135e-163	2.94637e-163	1.0903e-162	-1.19863e-162	-8.73102e-163	-1.33816e-163	-3.58523e-163	-3.36521e-163	-9.96944e-163	6.42849e-163	-1.70102e-163	0
5.82261e-164	-1.17036e-163	-1.38201e-163	1.08142e-163	-2.49941e-163	-2.59249e-163	-5.04034e-163	7.04804e-163	-5.33138e-163	-1.44222e-162	-3.81003e-163	9.46945e-164	4.32701e-163	5.20184e-163	-1.61063e-163	-5.71337e-163	-3.47799e-163	-3.33848e-163	1.41343e-163	1.25135e-163	2.94637e-163	1.0903e-162	-1.19863e-162	-8.73102e-163	-1.33816e-163	-3.58523e-163	-3.36521e-163	-9.96944e-163	6.42849e-163	-1.70102e-163	0
5.82261e-164	-1.17036e-163	-1.38201e-163	1.08142e-163	-2.49941e-163	-2.59249e-163	-5.04034e-163	7.04804e-163	-5.33138e-163	-1.44222e-162	-3.81003e-163	9.46945e-164	4.32701e-163	5.20184e-163	-1.61063e-163	-5.71337e-163	-3.47799e-163	-3.33848e-163	1.41343e-163	1.25135e-163	2.94637e-163	1.0903e-162	-1.19863e-162	-8.73102e-163	-1.33816e-163	-3.58523e-163	-3.36521e-163	-9.96944e-163	6.42849e-163	-1.70102e-163	0
5.82261e-164	-1.17036e-163	-1.38201e-163	1.08142e-163	-2.49941e-163	-2.59249e-163	-5.04034e-163	7.04804e-163	-5.33138e-163	-1.44222e-162	-3.81003e-163	9.46945e-164	4.32701e-163	5.20184e-163	-1.61063e-163	-5.71337e-163	-3.47799e-163	-3.33848e-163	1.41343e-163	1.25135e-163	2.94637e-163	1.0903e-162	-1.19863e-162	-8.73102e-163	-1.33816e-163	-3.58523e-163	-3.36521e-163	-9.96944e-163	6.42849e-163	-1.70102e-163	0
5.82261e-164	-1.17036e-163	-1.38201e-163	1.08142e-163	-2.49941e-163	-2.59249e-163	-5.04034e-163	7.04804e-163	-5.33138e-163	-1.44222e-162	-3.81003e-163	9.46945e-164	4.32701e-163	5.20184e-163	-1.61063e-163	-5.71337e-163	-3.47799e-163	-3.33848e-163	1.41343e-163	1.25135e-163	2.94637e-163	1.0903e-162	-1.19863e-162	-8.73102e-163	-1.33816e-163	-3.58523e-163	-3.36521e-163	-9.96944e-163	6.42849e-163	-1.70102e-163	0
5.82261e-164	-1.17036e-163	-1.38201e-163	1.08142e-163	-2.49941e-163	-2.59249e-163	-5.04034e-163	7.04804e-163	-5.33138e-163	-1.44222e-162	-3.81003e-163	9.46945e-164	4.32701e-163	5.20184e-163	-1.61063e-163	-5.71337e-163	-3.47799e-163	-3.33848e-163	1.41343e-163	1.25135e-163	2.94637e-163	1.0903e-162	-1.19863e-162	-8.73102e-163	-1.33816e-163	-3.58523e-163	-3.36521e-163	-9.96944e-163	6.42849e-163	-1.70102e-163	0
5.82261e-164	-1.17036e-163	-1.38201e-163	1.08142e-163	-2.49941e-163	-2.59249e-163	-5.04034e-163	7.04804e-163	-5.33138e-163	-1.44222e-162	-3.81003e-163	9.46945e-164	4.32701e-163	5.20184e-163	-1.61063e-163	-5.71337e-163	-3.47799e-163	-3.33848e-163	1.41343e-163	1.25135e-163	2.94637e-163	1.0903e-162	-1.19863e-162	-8.73102e-163	-1.33816e-163	-3.58523e-163	-3.36521e-163	-9.96944e-163	6.42849e-163	-1.70102e-163	0
5.82261e-164	-1.17036e-163	-1.38201e-163	1.08142e-163	-2.49941e-163	-2.59249e-163	-5.04034e-163	7.04804e-163	-5.33138e-163	-1.44222e-162	-3.81003e-163	9.46945e-164	4.32701e-163	5.20184e-163	-1.61063e-163	-5.71337e-163	-3.47799e-163	-3.33848e-163	1.41343e-163	1.25135e-163	2.94637e-163	1.0903e-162	-1.19863e-162	-8.73102e-163	-1.33816e-163	-3.58523e-163	-3.36521e-163	-9.96944e-163	6.42849e-163	-1.70102e-163	0
5.82261e-164	-1.17036e-163	-1.38201e-163	1.08142e-163	-2.49941e-163	-2.59249e-163	-5.04034e-163	7.04804e-163	-5.33138e-163	-1.44222e-162	-3.81003e-163	9.46945e-164	4.32701e-163	5.20184e-163	-1.61063e-163	-5.71337e-163	-3.47799e-163	-3.33848e-163	1.41343e-163	1.25135e-163	2.94637e-163	1.0903e-162	-1.19863e-162	-8.73102e-163	-1.33816e-163	-3.58523e-163	-3.36521e-163	-9.96944e-163	6.42849e-163	-1.70102e-163	0
5.82261e-164	-1.17036e-163	-1.38201e-163	1.08142e-163	-2.49941e-163	-2.59249e-163	-5.04034e-163	7.04804e-163	-5.33138e-163	-1.44222e-162	-3.81003e-163	9.46945e-164	4.32701e-163	5.20184e-163	-1.61063e-163	-5.71337e-163	-3.47799e-163	-3.33848e-163	1.41343e-163	1.25135e-163	2.94637e-163	1.0903e-162	-1.19863e-162	-8.73102e-163	-1.33816e-163	-3.58523e-163	-3.36521e-163	-9.96944e-163	6.42849e-163	-1.70102e-163	0
5.82261e-164	-1.17036e-163	-1.38201e-163	1.08142e-163	-2.49941e-163	-2.59249e-163	-5.04034e-163	7.04804e-163	-5.33138e-163	-1.44222e-162	-3.81003e-163	9.46945e-164	4.32701e-163	5.20184e-163	-1.61063e-163	-5.71337e-163	-3.47799e-163	-3.33848e-163	1.41343e-163	1.25135e-163	2.94637e-163	1.0903e-162	-1.19863e-162	-8.73102e-163	-1.33816e-163	-3.58523e-163	-3.36521e-163	-9.96944e-163	6.42849e-163	-1.70102e-163	0
5.82261e-164	-1.17036e-163	-1.38201e-163	1.08142e-163	-2.49941e-163	-2.59249e-163	-5.04034e-163	7.04804e-163	-5.33138e-163	-1.44222e-162	-3.81003e-163	9.46945e-164	4.32701e-163	5.20184e-163	-1.61063e-163	-5.71337e-163	-3.47799e-163	-3.33848e-163	1.41343e-163	1.25135e-163	2.94637e-163	1.0903e-162	-1.19863e-162	-8.73102e-163	-1.33816e-163	-3.58523e-163	-3.36521e-163	-9.96944e-163	6.42849e-163	-1.70102e-163	0
5.82261e-164	-1.17036e-163	-1.38201e-163	1.08142e-163	-2.49941e-163	-2.59249e-163	-5.04034e-163	7.04804e-163	-5.33138e-163	-1.44222e-162	-3.81003e-163	9.46945e-164	4.32701e-163	5.20184e-163	-1.61063e-163	-5.71337e-163	-3.47799e-163	-3.33848e-163	1.41343e-163	1.25135e-163	2.94637e-163	1.0903e-162	-1.19863e-162	-8.73102e-163	-1.33816e-163	-3.58523e-163	-3.36521e-163	-9.96944e-163	6.42849e-163	-1.70102e-163	0
5.82261e-164	-1.17036e-163	-1.38201e-163	1.08142e-163	-2.49941e-163	-2.59249e-163	-5.04034e-163	7.04804e-163	-5.33138e-163	-1.44222e-162	-3.81003e-163	9.46945e-164	4.32701e-163	5.20184e-163	-1.61063e-163	-5.71337e-163	-3.47799e-163	-3.33848e-163	1.41343e-163	1.25135e-163	2.94637e-163	1.0903e-162	-1.19863e-162	-8.73102e-163	-1.33816e-163	-3.58523e-163	-3.36521e-163	-9.96944e-163	6.42849e-163	-1.70102e-163	0
5.82261e-164	-1.17036e-163	-1.38201e-163	1.08142e-163	-2.49941e-163	-2.59249e-163	-5.04034e-163	7.04804e-163	-5.33138e-163	-1.44222e-162	-3.81003e-163	9.46945e-164	4.32701e-163	5.20184e-163	-1.61063e-163	-5.71337e-163	-3.47799e-163	-3.33848e-163	1.41343e-163	1.25135e-163	2.94637e-163	1.0903e-162	-1.19863e-162	-8.73102e-163	-1.33816e-163	-3.58523e-163	-3.36521e-163	-9.96944e-163	6.42849e-163	-1.70102e-163	0
5.82261e-164	-1.17036e-163	-1.38201e-163	1.08142e-163	-2.49941e-163	-2.59249e-163	-5.04034e-163	7.04804e-163	-5.33138e-163	-1.44222e-162	-3.81003e-163	9.46945e-164	4.32701e-163	5.20184e-163	-1.61063e-163	-5.71337e-163	-3.47799e-163	-3.33848e-163	1.41343e-163	1.25135e-163	2.94637e-163	1.0903e-162	-1.19863e-162	-8.73102e-163	-1.33816e-163	-3.58523e-163	-3.36521e-163	-9.96944e-163	6.42849e-163	-1.70102e-163	0
5.82261e-164	-1.17036e-163	-1.38201e-163	1.08142e-163	-2.49941e-163	-2.59249e-163	-5.04034e-163	7.04804e-163	-5.33138e-163	-1.44222e-162	-3.81003e-163	9.46945e-164	4.32701e-163	5.20184e-163	-1.61063e-163	-5.71337e-163	-3.47799e-163	-3.33848e-163	1.41343e-163	1.25135e-163	2.94637e-163	1.0903e-162	-1.19863e-162	-8.73102e-163	-1.33816e-163	-3.58523e-163	-3.36521e-163	-9.96944e-163	6.42849e-163	-1.70102e-163	0
5.82261e-164	-1.17036e-163	-1.38201e-163	1.08142e-163	-2.49941e-163	-2.59249e-163	-5.04034e-163	7.04804e-163	-5.33138e-163	-1.44222e-162	-3.81003e-163	9.46945e-164	4.32701e-163	5.20184e-163	-1.61063e-163	-5.71337e-163	-3.47799e-163	-3.33848e-163	1.41343e-163	1.25135e-163	2.94637e-163	1.0903e-162	-1.19863e-162	-8.73102e-163	-1.33816e-163	-3.58523e-163	-3.36521e-163	-9.96944e-163	6.42849e-163	-1.70102e-163	0
5.82261e-164	-1.17036e-163	-1.38201e-163	1.08142e-163	-2.49941e-163	-2.59249e-163	-5.04034e-163	7.04804e-163	-5.33138e-163	-1.44222e-162	-3.81003e-163	9.46945e-164	4.32701e-163	5.20184e-163	-1.61063e-163	-5.71337e-163	-3.47799e-163	-3.33848e-163	1.41343e-163	1.25135e-163	2.94637e-163	1.0903e-162	-1.19863e-162	-8.73102e-163	-1.33816e-163	-3.58523e-163	-3.36521e-163	-9.96944e-163	6.42849e-163	-1.70102e-163	0
5.82261e-164	-1.17036e-163	-1.38201e-163	1.08142e-163	-2.49941e-163	-2.59249e-163	-5.04034e-163	7.04804e-163	-5.33138e-163	-1.44222e-162	-3.81003e-163	9.46945e-164	4.32701e-163	5.20184e-163	-1.61063e-163	-5.71337e-163	-3.47799e-163	-3.33848e-163	1.41343e-163	1.25135e-163	2.94637e-163	1.0903e-162	-1.19863e-162	-8.73102e-163	-1.33816e-163	-3.58523e-163	-3.36521e-163	-9.96944e-163	6.42849e-163	-1.70102e-163	0
5.82261e-164	-1.17036e-163	-1.38201e-163	1.08142e-163	-2.49941e-163	-2.59249e-163	-5.04034e-163	7.04804e-163	-5.33138e-163	-1.44222e-162	-3.81003e-163	9.46945e-164	4.32701e-163	5.20184e-163	-1.61063e-163	-5.71337e-163	-3.47799e-163	-3.33848e-163	1.41343e-163	1.25135e-163	2.94637e-163	1.0903e-162	-1.19863e-162	-8.73102e-163	-1.33816e-163	-3.58523e-163	-3.36521e-163	-9.96944e-163	6.42849e-163	-1.70102e-163	0
5.82261e-164	-1.17036e-163	-1.38201e-163	1.08142e-163	-2.49941e-163	-2.59249e-163	-5.04034e-163	7.04804e-163	-5.33138e-163	-1.44222e-162	-3.81003e-163	9.46945e-164	4.32701e-163	5.20184e-163	-1.61063e-163	-5.71337e-163	-3.47799e-163	-3.33848e-163	1.41343e-163	1.25135e-163	2.94637e-163	1.0903e-162	-1.19863e-162	-8.73102e-163	-1.33816e-163	-3.58523e-163	-3.36521e-163	-9.96944e-163	6.42849e-163	-1.70102e-163	0
5.82261e-164	-1.17036e-163	-1.38201e-163	1.08142e-163	-2.49941e-163	-2.59249e-163	-5.04034e-163	7.04804e-163	-5.33138e-163	-1.44222e-162	-3.81003e-163	9.46945e-164	4.32701e-163	5.20184e-163	-1.61063e-163	-5.71337e-163	-3.47799e-163	-3.33848e-163	1.41343e-163	1.25135e-163	2.94637e-163	1.0903e-162	-1.19863e-162	-8.73102e-163	-1.33816e-163	-3.58523e-163	-3.36521e-163	-9.96944e-163	6.42849e-163	-1.70102e-163	0
5.82261e-164	-1.17036e-163	-1.38201e-163	1.08142e-163	-2.49941e-163	-2.59249e-163	-5.04034e-163	7.04804e-163	-5.33138e-163	-1.44222e-162	-3.81003e-163	9.46945e-164	4.32701e-163	5.20184e-163	-1.61063e-163	-5.71337e-163	-3.47799e-163	-3.33848e-163	1.41343e-163	1.25135e-163	2.94637e-163	1.0903e-162	-1.19863e-162	-8.73102e-163	-1.33816e-163	-3.58523e-163	-3.36521e-163	-9.96944e-163	6.42849e-163	-1.70102e-163	0
5.82261e-164	-1.17036e-163	-1.38201e-163	1.08142e-163	-2.49941e-163	-2.59249e-163	-5.04034e-163	7.04804e-163	-5.33138e-163	-1.44222e-162	-3.81003e-163	9.46945e-164	4.32701e-163	5.20184e-163	-1.61063e-163	-5.71337e-163	-3.47799e-163	-3.33848e-163	1.41343e-163	1.25135e-163	2.94637e-163	1.0903e-162	-1.19863e-162	-8.73102e-163	-1.33816e-163	-3.58523e-163	-3.36521e-163	-9.96944e-163	6.42849e-163	-1.70102e-163	0
5.82261e-164	-1.17036e-163	-1.38201e-163	1.08142e-163	-2.49941e-163	-2.59249e-163	-5.04034e-163	7.04804e-163	-5.33138e-163	-1.44222e-162	-3.81003e-163	9.46945e-164	4.32701e-163	5.20184e-163	-1.61063e-163	-5.71337e-163	-3.47799e-163	-3.33848e-163	1.41343e-163	1.25135e-163	2.94637e-163	1.0903e-162	-1.19863e-162	-8.73102e-163	-1.33816e-163	-3.58523e-163	-3.36521e-163	-9.96944e-163	6.42849e-163	-1.70102e-163	0
5.82261e-164	-1.17036e-163	-1.38201e-163	1.08142e-163	-2.49941e-163	-2.59249e-163	-5.04034e-163	7.04804e-163	-5.33138e-163	-1.44222e-162	-3.81003e-163	9.46945e-164	4.32701e-163	5.20184e-163	-1.61063e-163	-5.71337e-163	-3.47799e-163	-3.33848e-163	1.41343e-163	1.25135e-163	2.94637e-163	1.0903e-162	-1.19863e-162	-8.73102e-163	-1.33816e-163	-3.58523e-163	-3.36521e-163	-9.96944e-163	6.42849e-163	-1.70102e-163	0
5.82261e-164	-1.17036e-163	-1.38201e-163	1.08142e-163	-2.49941e-163	-2.59249e-163	-5.04034e-163	7.04804e-163	-5.33138e-163	-1.44222e-162	-3.81003e-163	9.46945e-164	4.32701e-163	5.20184e-163	-1.61063e-163	-5.71337e-163	-3.47799e-163	-3.33848e-163	1.41343e-163	1.25135e-163	2.94637e-163	1.0903e-162	-1.19863e-162	-8.73102e-163	-1.33816e-163	-3.58523e-163	-3.36521e-163	-9.96944e-163	6.42849e-163	-1.70102e-163	0
5.82261e-164	-1.17036e-163	-1.38201e-163	1.08142e-163	-2.49941e-163	-2.59249e-163	-5.04034e-163	7.04804e-163	-5.33138e-163	-1.44222e-162	-3.81003e-163	9.46945e-164	4.32701e-163	5.20184e-163	-1.61063e-163	-5.71337e-163	-3.47799e-163	-3.33848e-163	1.41343e-163	1.25135e-163	2.94637e-163	1.0903e-162	-1.19863e-162	-8.73102e-163	-1.33816e-163	-3.58523e-163	-3.36521e-163	-9.96944e-163	6.42849e-163	-1.70102e-163	0
5.82261e-164	-1.17036e-163	-1.38201e-163	1.08142e-163	-2.49941e-163	-2.59249e-163	-5.04034e-163	7.04804e-163	-5.33138e-163	-1.44222e-162	-3.81003e-163	9.46945e-164	4.32701e-163	5.20184e-163	-1.61063e-163	-5.71337e-163	-3.47799e-163	-3.33848e-163	1.41343e-163	1.25135e-163	2.94637e-163	1.0903e-162	-1.19863e-162	-8.73102e-163	-1.33816e-163	-3.58523e-163	-3.36521e-163	-9.96944e-163	6.42849e-163	-1.70102e-163	0
5.82261e-164	-1.17036e-163	-1.38201e-163	1.08142e-163	-2.49941e-163	-2.59249e-163	-5.04034e-163	7.04804e-163	-5.33138e-163	-1.44222e-162	-3.81003e-163	9.46945e-164	4.32701e-163	5.20184e-163	-1.61063e-163	-5.71337e-163	-3.47799e-163	-3.33848e-163	1.41343e-163	1.25135e-163	2.94637e-163	1.0903e-162	-1.19863e-162	-8.73102e-163	-1.33816e-163	-3.58523e-163	-3.36521e-163	-9.96944e-163	6.42849e-163	-1.70102e-163	0
5.82261e-164	-1.17036e-163	-1.38201e-163	1.08142e-163	-2.49941e-163	-2.59249e-163	-5.04034e-163	7.04804e-163	-5.33138e-163	-1.44222e-162	-3.81003e-163	9.46945e-164	4.32701e-163	5.20184e-163	-1.61063e-163	-5.71337e-163	-3.47799e-163	-3.33848e-163	1.41343e-163	1.25135e-163	2.94637e-163	1.0903e-162	-1.19863e-162	-8.73102e-163	-1.33816e-163	-3.58523e-163	-3.36521e-163	-9.96944e-163	6.42849e-163	-1.70102e-163	0
5.82261e-164	-1.17036e-163	-1.38201e-163	1.08142e-163	-2.49941e-163	-2.59249e-163	-5.04034e-163	7.04804e-163	-5.33138e-163	-1.44222e-162	-3.81003e-163	9.46945e-164	4.32701e-163	5.20184e-163	-1.61063e-163	-5.71337e-163	-3.47799e-163	-3.33848e-163	1.41343e-163	1.25135e-163	2.94637e-163	1.0903e-162	-1.19863e-162	-8.73102e-163	-1.33816e-163	-3.58523e-163	-3.36521e-163	-9.96944e-163	6.42849e-163	-1.70102e-163	0
5.82261e-164	-1.17036e-163	-1.38201e-163	1.08142e-163	-2.49941e-163	-2.59249e-163	-5.04034e-163	7.04804e-163	-5.33138e-163	-1.44222e-162	-3.81003e-163	9.46945e-164	4.32701e-163	5.20184e-163	-1.61063e-163	-5.71337e-163	-3.47799e-163	-3.33848e-163	1.41343e-163	1.25135e-163	2.94637e-163	1.0903e-162	-1.19863e-162	-8.73102e-163	-1.33816e-163	-3.58523e-163	-3.36521e-163	-9.96944e-163	6.42849e-163	-1.70102e-163	0
5.82261e-164	-1.17036e-163	-1.38201e-163	1.08142e-163	-2.49941e-163	-2.59249e-163	-5.04034e-163	7.04804e-163	-5.33138e-163	-1.44222e-162	-3.81003e-163	9.46945e-164	4.32701e-163	5.20184e-163	-1.61063e-163	-5.71337e-163	-3.47799e-163	-3.33848e-163	1.41343e-163	1.25135e-163	2.94637e-163	1.0903e-162	-1.19863e-162	-8.73102e-163	-1.33816e-163	-3.58523e-163	-3.36521e-163	-9.96944e-163	6.42849e-163	-1.70102e-163	0
5.82261e-164	-1.17036e-163	-1.38201e-163	1.08142e-163	-2.49941e-163	-2.59249e-163	-5.04034e-163	7.04804e-163	-5.33138e-163	-1.44222e-162	-3.81003e-163	9.46945e-164	4.32701e-163	5.20184e-163	-1.61063e-163	-5.71337e-163	-3.47799e-163	-3.33848e-163	1.41343e-163	1.25135e-163	2.94637e-163	1.0903e-162	-1.19863e-162	-8.73102e-163	-1.33816e-163	-3.58523e-163	-3.36521e-163	-9.96944e-163	6.42849e-163	-1.70102e-163	0
5.82261e-164	-1.17036e-163	-1.38201e-163	1.08142e-163	-2.49941e-163	-2.59249e-163	-5.04034e-163	7.04804e-163	-5.33138e-163	-1.44222e-162	-3.81003e-163	9.46945e-164	4.32701e-163	5.20184e-163	-1.61063e-163	-5.71337e-163	-3.47799e-163	-3.33848e-163	1.41343e-163	1.25135e-163	2.94637e-163	1.0903e-162	-1.19863e-162	-8.73102e-163	-1.33816e-163	-3.58523e-163	-3.36521e-163	-9.96944e-163	6.42849e-163	-1.70102e-163	0
5.82261e-164	-1.17036e-163	-1.38201e-163	1.08142e-163	-2.49941e-163	-2.59249e-163	-5.04034e-163	7.04804e-163	-5.33138e-163	-1.44222e-162	-3.81003e-163	9.46945e-164	4.32701e-163	5.20184e-163	-1.61063e-163	-5.71337e-163	-3.47799e-163	-3.33848e-163	1.41343e-163	1.25135e-163	2.94637e-163	1.0903e-162	-1.19863e-162	-8.73102e-163	-1.33816e-163	-3.58523e-163	-3.36521e-163	-9.96944e-163	6.42849e-163	-1.70102e-163	0
5.82261e-164	-1.17036e-163	-1.38201e-163	1.08142e-163	-2.49941e-163	-2.59249e-163	-5.04034e-163	7.04804e-163	-5.33138e-163	-1.44222e-162	-3.81003e-163	9.46945e-164	4.32701e-163	5.20184e-163	-1.61063e-163	-5.71337e-163	-3.47799e-163	-3.33848e-163	1.41343e-163	1.25135e-163	2.94637e-163	1.0903e-162	-1.19863e-162	-8.73102e-163	-1.33816e-163	-3.58523e-163	-3.36521e-163	-9.96944e-163	6.42849e-163	-1.70102e-163	0
5.82261e-164	-1.17036e-163	-1.38201e-163	1.08142e-163	-2.49941e-163	-2.59249e-163	-5.04034e-163	7.04804e-163	-5.33138e-163	-1.44222e-162	-3.81003e-163	9.46945e-164	4.32701e-163	5.20184e-163	-1.61063e-163	-5.71337e-163	-3.47799e-163	-3.33848e-163	1.41343e-163	1.25135e-163	2.94637e-163	1.0903e-162	-1.19863e-162	-8.73102e-163	-1.33816e-163	-3.58523e-163	-3.36521e-163	-9.96944e-163	6.42849e-163	-1.70102e-163	0
5.82261e-164	-1.17036e-163	-1.38201e-163	1.08142e-163	-2.49941e-163	-2.59249e-163	-5.04034e-163	7.04804e-163	-5.33138e-163	-1.44222e-162	-3.81003e-163	9.46945e-164	4.32701e-163	5.20184e-163	-1.61063e-163	-5.71337e-163	-3.47799e-163	-3.33848e-163	1.41343e-163	1.25135e-163	2.94637e-163	1.0903e-162	-1.19863e-162	-8.73102e-163	-1.33816e-163	-3.58523e-163	-3.36521e-163	-9.96944e-163	6.42849e-163	-1.70102e-163	0
5.82261e-164	-1.17036e-163	-1.38201e-163	1.08142e-163	-2.49941e-163	-2.59249e-163	-5.04034e-163	7.04804e-163	-5.33138e-163	-1.44222e-162	-3.81003e-163	9.46945e-164	4.32701e-163	5.20184e-163	-1.61063e-163	-5.71337e-163	-3.47799e-163	-3.33848e-163	1.41343e-163	1.25135e-163	2.94637e-163	1.0903e-162	-1.19863e-162	-8.73102e-163	-1.33816e-163	-3.58523e-163	-3.36521e-163	-9.96944e-163	6.42849e-163	-1.70102e-163	0
5.82261e-164	-1.17036e-163	-1.38201e-163	1.08142e-163	-2.49941e-163	-2.59249e-163	-5.04034e-163	7.04804e-163	-5.33138e-163	-1.44222e-162	-3.81003e-163	9.46945e-164	4.32701e-163	5.20184e-163	-1.61063e-163	-5.71337e-163	-3.47799e-163	-3.33848e-163	1.41343e-163	1.25135e-163	2.94637e-163	1.0903e-162	-1.19863e-162	-8.73102e-163	-1.33816e-163	-3.58523e-163	-3.36521e-163	-9.96944e-163	6.42849e-163	-1.70102e-163	0
5.82261e-164	-1.17036e-163	-1.38201e-163	1.08142e-163	-2.49941e-163	-2.59249e-163	-5.04034e-163	7.04804e-163	-5.33138e-163	-1.44222e-162	-3.81003e-163	9.46945e-164	4.32701e-163	5.20184e-163	-1.61063e-163	-5.71337e-163	-3.47799e-163	-3.33848e-163	1.41343e-163	1.25135e-163	2.94637e-163	1.0903e-162	-1.19863e-162	-8.73102e-163	-1.33816e-163	-3.58523e-163	-3.36521e-163	-9.96944e-163	6.42849e-163	-1.70102e-163	0
5.82261e-164	-1.17036e-163	-1.38201e-163	1.08142e-163	-2.49941e-163	-2.59249e-163	-5.04034e-163	7.04804e-163	-5.33138e-163	-1.44222e-162	-3.81003e-163	9.46945e-164	4.32701e-163	5.20184e-163	-1.61063e-163	-5.71337e-163	-3.47799e-163	-3.33848e-163	1.41343e-163	1.25135e-163	2.94637e-163	1.0903e-162	-1.19863e-162	-8.73102e-163	-1.33816e-163	-3.58523e-163	-3.36521e-163	-9.96944e-163	6.42849e-163	-1.70102e-163	0
5.82261e-164	-1.17036e-163	-1.38201e-163	1.08142e-163	-2.49941e-163	-2.59249e-163	-5.04034e-163	7.04804e-163	-5.33138e-163	-1.44222e-162	-3.81003e-163	9.46945e-164	4.32701e-163	5.20184e-163	-1.61063e-163	-5.71337e-163	-3.47799e-163	-3.33848e-163	1.41343e-163	1.25135e-163	2.94637e-163	1.0903e-162	-1.19863e-162	-8.73102e-163	-1.33816e-163	-3.58523e-163	-3.36521e-163	-9.96944e-163	6.42849e-163	-1.70102e-163	0
5.82261e-164	-1.17036e-163	-1.38201e-163	1.08142e-163	-2.49941e-163	-2.59249e-163	-5.04034e-163	7.04804e-163	-5.33138e-163	-1.44222e-162	-3.81003e-163	9.46945e-164	4.32701e-163	5.20184e-163	-1.61063e-163	-5.71337e-163	-3.47799e-163	-3.33848e-163	1.41343e-163	1.25135e-163	2.94637e-163	1.0903e-162	-1.19863e-162	-8.73102e-163	-1.33816e-163	-3.58523e-163	-3.36521e-163	-9.96944e-163	6.42849e-163	-1.70102e-163	0
5.82261e-164	-1.17036e-163	-1.38201e-163	1.08142e-163	-2.49941e-163	-2.59249e-163	-5.04034e-163	7.04804e-163	-5.33138e-163	-1.44222e-162	-3.81003e-163	9.46945e-164	4.32701e-163	5.20184e-163	-1.61063e-163	-5.71337e-163	-3.47799e-163	-3.33848e-163	1.41343e-163	1.25135e-163	2.94637e-163	1.0903e-162	-1.19863e-162	-8.73102e-163	-1.33816e-163	-3.58523e-163	-3.36521e-163	-9.96944e-163	6.42849e-163	-1.70102e-163	0
5.82261e-164	-1.17036e-163	-1.38201e-163	1.08142e-163	-2.49941e-163	-2.59249e-163	-5.04034e-163	7.04804e-163	-5.33138e-163	-1.44222e-162	-3.81003e-163	9.46945e-164	4.32701e-163	5.20184e-163	-1.61063e-163	-5.71337e-163	-3.47799e-163	-3.33848e-163	1.41343e-163	1.25135e-163	2.94637e-163	1.0903e-162	-1.19863e-162	-8.73102e-163	-1.33816e-163	-3.58523e-163	-3.36521e-163	-9.96944e-163	6.42849e-163	-1.70102e-163	0
5.82261e-164	-1.17036e-163	-1.38201e-163	1.08142e-163	-2.49941e-163	-2.59249e-163	-5.04034e-163	7.04804e-163	-5.33138e-163	-1.44222e-162	-3.81003e-163	9.46945e-164	4.32701e-163	5.20184e-163	-1.61063e-163	-5.71337e-163	-3.47799e-163	-3.33848e-163	1.41343e-163	1.25135e-163	2.94637e-163	1.0903e-162	-1.19863e-162	-8.73102e-163	-1.33816e-163	-3.58523e-163	-3.36521e-163	-9.96944e-163	6.42849e-163	-1.70102e-163	0
5.82261e-164	-1.17036e-163	-1.38201e-163	1.08142e-163	-2.49941e-163	-2.59249e-163	-5.04034e-163	7.04804e-163	-5.33138e-163	-1.44222e-162	-3.81003e-163	9.46945e-164	4.32701e-163	5.20184e-163	-1.61063e-163	-5.71337e-163	-3.47799e-163	-3.33848e-163	1.41343e-163	1.25135e-163	2.94637e-163	1.0903e-162	-1.19863e-162	-8.73102e-163	-1.33816e-163	-3.58523e-163	-3.36521e-163	-9.96944e-163	6.42849e-163	-1.70102e-163	0
5.82261e-164	-1.17036e-163	-1.38201e-163	1.08142e-163	-2.49941e-163	-2.59249e-163	-5.04034e-163	7.04804e-163	-5.33138e-163	-1.44222e-162	-3.81003e-163	9.46945e-164	4.32701e-163	5.20184e-163	-1.61063e-163	-5.71337e-163	-3.47799e-163	-3.33848e-163	1.41343e-163	1.25135e-163	2.94637e-163	1.0903e-162	-1.19863e-162	-8.73102e-163	-1.33816e-163	-3.58523e-163	-3.36521e-163	-9.96944e-163	6.42849e-163	-1.70102e-163	0
5.82261e-164	-1.17036e-163	-1.38201e-163	1.08142e-163	-2.49941e-163	-2.59249e-163	-5.04034e-163	7.04804e-163	-5.33138e-163	-1.44222e-162	-3.81003e-163	9.46945e-164	4.32701e-163	5.20184e-163	-1.61063e-163	-5.71337e-163	-3.47799e-163	-3.33848e-163	1.41343e-163	1.25135e-163	2.94637e-163	1.0903e-162	-1.19863e-162	-8.73102e-163	-1.33816e-163	-3.58523e-163	-3.36521e-163	-9.96944e-163	6.42849e-163	-1.70102e-163	0
5.82261e-164	-1.17036e-163	-1.38201e-163	1.08142e-163	-2.49941e-163	-2.59249e-163	-5.04034e-163	7.04804e-163	-5.33138e-163	-1.44222e-162	-3.81003e-163	9.46945e-164	4.32701e-163	5.20184e-163	-1.61063e-163	-5.71337e-163	-3.47799e-163	-3.33848e-163	1.41343e-163	1.25135e-163	2.94637e-163	1.0903e-162	-1.19863e-162	-8.73102e-163	-1.33816e-163	-3.58523e-163	-3.36521e-163	-9.96944e-163	6.42849e-163	-1.70102e-163	0
5.82261e-164	-1.17036e-163	-1.38201e-163	1.08142e-163	-2.49941e-163	-2.59249e-163	-5.04034e-163	7.04804e-163	-5.33138e-163	-1.44222e-162	-3.81003e-163	9.46945e-164	4.32701e-163	5.20184e-163	-1.61063e-163	-5.71337e-163	-3.47799e-163	-3.33848e-163	1.41343e-163	1.25135e-163	2.94637e-163	1.0903e-162	-1.19863e-162	-8.73102e-163	-1.33816e-163	-3.58523e-163	-3.36521e-163	-9.96944e-163	6.42849e-163	-1.70102e-163	0
5.82261e-164	-1.17036e-163	-1.38201e-163	1.08142e-163	-2.49941e-163	-2.59249e-163	-5.04034e-163	7.04804e-163	-5.33138e-163	-1.44222e-162	-3.81003e-163	9.46945e-164	4.32701e-163	5.20184e-163	-1.61063e-163	-5.71337e-163	-3.47799e-163	-3.33848e-163	1.41343e-163	1.25135e-163	2.94637e-163	1.0903e-162	-1.19863e-162	-8.73102e-163	-1.33816e-163	-3.58523e-163	-3.36521e-163	-9.96944e-163	6.42849e-163	-1.70102e-163	0
5.82261e-164	-1.17036e-163	-1.38201e-163	1.08142e-163	-2.49941e-163	-2.59249e-163	-5.04034e-163	7.04804e-163	-5.33138e-163	-1.44222e-162	-3.81003e-163	9.46945e-164	4.32701e-163	5.20184e-163	-1.61063e-163	-5.71337e-163	-3.47799e-163	-3.33848e-163	1.41343e-163	1.25135e-163	2.94637e-163	1.0903e-162	-1.19863e-162	-8.73102e-163	-1.33816e-163	-3.58523e-163	-3.36521e-163	-9.96944e-163	6.42849e-163	-1.70102e-163	0
5.82261e-164	-1.17036e-163	-1.38201e-163	1.08142e-163	-2.49941e-163	-2.59249e-163	-5.04034e-163	7.04804e-163	-5.33138e-163	-1.44222e-162	-3.81003e-163	9.46945e-164	4.32701e-163	5.20184e-163	-1.61063e-163	-5.71337e-163	-3.47799e-163	-3.33848e-163	1.41343e-163	1.25135e-163	2.94637e-163	1.0903e-162	-1.19863e-162	-8.73102e-163	-1.33816e-163	-3.58523e-163	-3.36521e-163	-9.96944e-163	6.42849e-163	-1.70102e-163	0
5.82261e-164	-1.17036e-163	-1.38201e-163	1.08142e-163	-2.49941e-163	-2.59249e-163	-5.04034e-163	7.04804e-163	-5.33138e-163	-1.44222e-162	-3.81003e-163	9.46945e-164	4.32701e-163	5.20184e-163	-1.61063e-163	-5.71337e-163	-3.47799e-163	-3.33848e-163	1.41343e-163	1.25135e-163	2.94637e-163	1.0903e-162	-1.19863e-162	-8.73102e-163	-1.33816e-163	-3.58523e-163	-3.36521e-163	-9.96944e-163	6.42849e-163	-1.70102e-163	0
5.82261e-164	-1.17036e-163	-1.38201e-163	1.08142e-163	-2.49941e-163	-2.59249e-163	-5.04034e-163	7.04804e-163	-5.33138e-163	-1.44222e-162	-3.81003e-163	9.46945e-164	4.32701e-163	5.20184e-163	-1.61063e-163	-5.71337e-163	-3.47799e-163	-3.33848e-163	1.41343e-163	1.25135e-163	2.94637e-163	1.0903e-162	-1.19863e-162	-8.73102e-163	-1.33816e-163	-3.58523e-163	-3.36521e-163	-9.96944e-163	6.42849e-163	-1.70102e-163	0
5.82261e-164	-1.17036e-163	-1.38201e-163	1.08142e-163	-2.49941e-163	-2.59249e-163	-5.04034e-163	7.04804e-163	-5.33138e-163	-1.44222e-162	-3.81003e-163	9.46945e-164	4.32701e-163	5.20184e-163	-1.61063e-163	-5.71337e-163	-3.47799e-163	-3.33848e-163	1.41343e-163	1.25135e-163	2.94637e-163	1.0903e-162	-1.19863e-162	-8.73102e-163	-1.33816e-163	-3.58523e-163	-3.36521e-163	-9.96944e-163	6.42849e-163	-1.70102e-163	0
5.82261e-164	-1.17036e-163	-1.38201e-163	1.08142e-163	-2.49941e-163	-2.59249e-163	-5.04034e-163	7.04804e-163	-5.33138e-163	-1.44222e-162	-3.81003e-163	9.46945e-164	4.32701e-163	5.20184e-163	-1.61063e-163	-5.71337e-163	-3.47799e-163	-3.33848e-163	1.41343e-163	1.25135e-163	2.94637e-163	1.0903e-162	-1.19863e-162	-8.73102e-163	-1.33816e-163	-3.58523e-163	-3.36521e-163	-9.96944e-163	6.42849e-163	-1.70102e-163	0
5.82261e-164	-1.17036e-163	-1.38201e-163	1.08142e-163	-2.49941e-163	-2.59249e-163	-5.04034e-163	7.04804e-163	-5.33138e-163	-1.44222e-162	-3.81003e-163	9.46945e-164	4.32701e-163	5.20184e-163	-1.61063e-163	-5.71337e-163	-3.47799e-163	-3.33848e-163	1.41343e-163	1.25135e-163	2.94637e-163	1.0903e-162	-1.19863e-162	-8.73102e-163	-1.33816e-163	-3.58523e-163	-3.36521e-163	-9.96944e-163	6.42849e-163	-1.70102e-163	0
5.82261e-164	-1.17036e-163	-1.38201e-163	1.08142e-163	-2.49941e-163	-2.59249e-163	-5.04034e-163	7.04804e-163	-5.33138e-163	-1.44222e-162	-3.81003e-163	9.46945e-164	4.32701e-163	5.20184e-163	-1.61063e-163	-5.71337e-163	-3.47799e-163	-3.33848e-163	1.41343e-163	1.25135e-163	2.94637e-163	1.0903e-162	-1.19863e-162	-8.73102e-163	-1.33816e-163	-3.58523e-163	-3.36521e-163	-9.96944e-163	6.42849e-163	-1.70102e-163	0
5.82261e-164	-1.17036e-163	-1.38201e-163	1.08142e-163	-2.49941e-163	-2.59249e-163	-5.04034e-163	7.04804e-163	-5.33138e-163	-1.44222e-162	-3.81003e-163	9.46945e-164	4.32701e-163	5.20184e-163	-1.61063e-163	-5.71337e-163	-3.47799e-163	-3.33848e-163	1.41343e-163	1.25135e-163	2.94637e-163	1.0903e-162	-1.19863e-162	-8.73102e-163	-1.33816e-163	-3.58523e-163	-3.36521e-163	-9.96944e-163	6.42849e-163	-1.70102e-163	0
5.82261e-164	-1.17036e-163	-1.38201e-163	1.08142e-163	-2.49941e-163	-2.59249e-163	-5.04034e-163	7.04804e-163	-5.33138e-163	-1.44222e-162	-3.81003e-163	9.46945e-164	4.32701e-163	5.20184e-163	-1.61063e-163	-5.71337e-163	-3.47799e-163	-3.33848e-163	1.41343e-163	1.25135e-163	2.94637e-163	1.0903e-162	-1.19863e-162	-8.73102e-163	-1.33816e-163	-3.58523e-163	-3.36521e-163	-9.96944e-163	6.42849e-163	-1.70102e-163	0
5.82261e-164	-1.17036e-163	-1.38201e-163	1.08142e-163	-2.49941e-163	-2.59249e-163	-5.04034e-163	7.04804e-163	-5.33138e-163	-1.44222e-162	-3.81003e-163	9.46945e-164	4.32701e-163	5.20184e-163	-1.61063e-163	-5.71337e-163	-3.47799e-163	-3.33848e-163	1.41343e-163	1.25135e-163	2.94637e-163	1.0903e-162	-1.19863e-162	-8.73102e-163	-1.33816e-163	-3.58523e-163	-3.36521e-163	-9.96944e-163	6.42849e-163	-1.70102e-163	0
5.82261e-164	-1.17036e-163	-1.38201e-163	1.08142e-163	-2.49941e-163	-2.59249e-163	-5.04034e-163	7.04804e-163	-5.33138e-163	-1.44222e-162	-3.81003e-163	9.46945e-164	4.32701e-163	5.20184e-163	-1.61063e-163	-5.71337e-163	-3.47799e-163	-3.33848e-163	1.41343e-163	1.25135e-163	2.94637e-163	1.0903e-162	-1.19863e-162	-8.73102e-163	-1.33816e-163	-3.58523e-163	-3.36521e-163	-9.96944e-163	6.42849e-163	-1.70102e-163	0
5.82261e-164	-1.17036e-163	-1.38201e-163	1.08142e-163	-2.49941e-163	-2.59249e-163	-5.04034e-163	7.04804e-163	-5.33138e-163	-1.44222e-162	-3.81003e-163	9.46945e-164	4.32701e-163	5.20184e-163	-1.61063e-163	-5.71337e-163	-3.47799e-163	-3.33848e-163	1.41343e-163	1.25135e-163	2.94637e-163	1.0903e-162	-1.19863e-162	-8.73102e-163	-1.33816e-163	-3.58523e-163	-3.36521e-163	-9.96944e-163	6.42849e-163	-1.70102e-163	0
5.82261e-164	-1.17036e-163	-1.38201e-163	1.08142e-163	-2.49941e-163	-2.59249e-163	-5.04034e-163	7.04804e-163	-5.33138e-163	-1.44222e-162	-3.81003e-163	9.46945e-164	4.32701e-163	5.20184e-163	-1.61063e-163	-5.71337e-163	-3.47799e-163	-3.33848e-163	1.41343e-163	1.25135e-163	2.94637e-163	1.0903e-162	-1.19863e-162	-8.73102e-163	-1.33816e-163	-3.58523e-163	-3.36521e-163	-9.96944e-163	6.42849e-163	-1.70102e-163	0
5.82261e-164	-1.17036e-163	-1.38201e-163	1.08142e-163	-2.49941e-163	-2.59249e-163	-5.04034e-163	7.04804e-163	-5.33138e-163	-1.44222e-162	-3.81003e-163	9.46945e-164	4.32701e-163	5.20184e-163	-1.61063e-163	-5.71337e-163	-3.47799e-163	-3.33848e-163	1.41343e-163	1.25135e-163	2.94637e-163	1.0903e-162	-1.19863e-162	-8.73102e-163	-1.33816e-163	-3.58523e-163	-3.36521e-163	-9.96944e-163	6.42849e-163	-1.70102e-163	0
5.82261e-164	-1.17036e-163	-1.38201e-163	1.08142e-163	-2.49941e-163	-2.59249e-163	-5.04034e-163	7.04804e-163	-5.33138e-163	-1.44222e-162	-3.81003e-163	9.46945e-164	4.32701e-163	5.20184e-163	-1.61063e-163	-5.71337e-163	-3.47799e-163	-3.33848e-163	1.41343e-163	1.25135e-163	2.94637e-163	1.0903e-162	-1.19863e-162	-8.73102e-163	-1.33816e-163	-3.58523e-163	-3.36521e-163	-9.96944e-163	6.42849e-163	-1.70102e-163	0
5.82261e-164	-1.17036e-163	-1.38201e-163	1.08142e-163	-2.49941e-163	-2.59249e-163	-5.04034e-163	7.04804e-163	-5.33138e-163	-1.44222e-162	-3.81003e-163	9.46945e-164	4.32701e-163	5.20184e-163	-1.61063e-163	-5.71337e-163	-3.47799e-163	-3.33848e-163	1.41343e-163	1.25135e-163	2.94637e-163	1.0903e-162	-1.19863e-162	-8.73102e-163	-1.33816e-163	-3.58523e-163	-3.36521e-163	-9.96944e-163	6.42849e-163	-1.70102e-163	0
5.82261e-164	-1.17036e-163	-1.38201e-163	1.08142e-163	-2.49941e-163	-2.59249e-163	-5.04034e-163	7.04804e-163	-5.33138e-163	-1.44222e-162	-3.81003e-163	9.46945e-164	4.32701e-163	5.20184e-163	-1.61063e-163	-5.71337e-163	-3.47799e-163	-3.33848e-163	1.41343e-163	1.25135e-163	2.94637e-163	1.0903e-162	-1.19863e-162	-8.73102e-163	-1.33816e-163	-3.58523e-163	-3.36521e-163	-9.96944e-163	6.42849e-163	-1.70102e-163	0
5.82261e-164	-1.17036e-163	-1.38201e-163	1.08142e-163	-2.49941e-163	-2.59249e-163	-5.04034e-163	7.04804e-163	-5.33138e-163	-1.44222e-162	-3.81003e-163	9.46945e-164	4.32701e-163	5.20184e-163	-1.61063e-163	-5.71337e-163	-3.47799e-163	-3.33848e-163	1.41343e-163	1.25135e-163	2.94637e-163	1.0903e-162	-1.19863e-162	-8.73102e-163	-1.33816e-163	-3.58523e-163	-3.36521e-163	-9.96944e-163	6.42849e-163	-1.70102e-163	0
5.82261e-164	-1.17036e-163	-1.38201e-163	1.08142e-163	-2.49941e-163	-2.59249e-163	-5.04034e-163	7.04804e-163	-5.33138e-163	-1.44222e-162	-3.81003e-163	9.46945e-164	4.32701e-163	5.20184e-163	-1.61063e-163	-5.71337e-163	-3.47799e-163	-3.33848e-163	1.41343e-163	1.25135e-163	2.94637e-163	1.0903e-162	-1.19863e-162	-8.73102e-163	-1.33816e-163	-3.58523e-163	-3.36521e-163	-9.96944e-163	6.42849e-163	-1.70102e-163	0
5.82261e-164	-1.17036e-163	-1.38201e-163	1.08142e-163	-2.49941e-163	-2.59249e-163	-5.04034e-163	7.04804e-163	-5.33138e-163	-1.44222e-162	-3.81003e-163	9.46945e-164	4.32701e-163	5.20184e-163	-1.61063e-163	-5.71337e-163	-3.47799e-163	-3.33848e-163	1.41343e-163	1.25135e-163	2.94637e-163	1.0903e-162	-1.19863e-162	-8.73102e-163	-1.33816e-163	-3.58523e-163	-3.36521e-163	-9.96944e-163	6.42849e-163	-1.70102e-163	0
5.82261e-164	-1.17036e-163	-1.38201e-163	1.08142e-163	-2.49941e-163	-2.59249e-163	-5.04034e-163	7.04804e-163	-5.33138e-163	-1.44222e-162	-3.81003e-163	9.46945e-164	4.32701e-163	5.20184e-163	-1.61063e-163	-5.71337e-163	-3.47799e-163	-3.33848e-163	1.41343e-163	1.25135e-163	2.94637e-163	1.0903e-162	-1.19863e-162	-8.73102e-163	-1.33816e-163	-3.58523e-163	-3.36521e-163	-9.96944e-163	6.42849e-163	-1.70102e-163	0
5.82261e-164	-1.17036e-163	-1.38201e-163	1.08142e-163	-2.49941e-163	-2.59249e-163	-5.04034e-163	7.04804e-163	-5.33138e-163	-1.44222e-162	-3.81003e-163	9.46945e-164	4.32701e-163	5.20184e-163	-1.61063e-163	-5.71337e-163	-3.47799e-163	-3.33848e-163	1.41343e-163	1.25135e-163	2.94637e-163	1.0903e-162	-1.19863e-162	-8.73102e-163	-1.33816e-163	-3.58523e-163	-3.36521e-163	-9.96944e-163	6.42849e-163	-1.70102e-163	0
5.82261e-164	-1.17036e-163	-1.38201e-163	1.08142e-163	-2.49941e-163	-2.59249e-163	-5.04034e-163	7.04804e-163	-5.33138e-163	-1.44222e-162	-3.81003e-163	9.46945e-164	4.32701e-163	5.20184e-163	-1.61063e-163	-5.71337e-163	-3.47799e-163	-3.33848e-163	1.41343e-163	1.25135e-163	2.94637e-163	1.0903e-162	-1.19863e-162	-8.73102e-163	-1.33816e-163	-3.58523e-163	-3.36521e-163	-9.96944e-163	6.42849e-163	-1.70102e-163	0
5.82261e-164	-1.17036e-163	-1.38201e-163	1.08142e-163	-2.49941e-163	-2.59249e-163	-5.04034e-163	7.04804e-163	-5.33138e-163	-1.44222e-162	-3.81003e-163	9.46945e-164	4.32701e-163	5.20184e-163	-1.61063e-163	-5.71337e-163	-3.47799e-163	-3.33848e-163	1.41343e-163	1.25135e-163	2.94637e-163	1.0903e-162	-1.19863e-162	-8.73102e-163	-1.33816e-163	-3.58523e-163	-3.36521e-163	-9.96944e-163	6.42849e-163	-1.70102e-163	0
5.82261e-164	-1.17036e-163	-1.38201e-163	1.08142e-163	-2.49941e-163	-2.59249e-163	-5.04034e-163	7.04804e-163	-5.33138e-163	-1.44222e-162	-3.81003e-163	9.46945e-164	4.32701e-163	5.20184e-163	-1.61063e-163	-5.71337e-163	-3.47799e-163	-3.33848e-163	1.41343e-163	1.25135e-163	2.94637e-163	1.0903e-162	-1.19863e-162	-8.73102e-163	-1.33816e-163	-3.58523e-163	-3.36521e-163	-9.96944e-163	6.42849e-163	-1.70102e-163	0
5.82261e-164	-1.17036e-163	-1.38201e-163	1.08142e-163	-2.49941e-163	-2.59249e-163	-5.04034e-163	7.04804e-163	-5.33138e-163	-1.44222e-162	-3.81003e-163	9.46945e-164	4.32701e-163	5.20184e-163	-1.61063e-163	-5.71337e-163	-3.47799e-163	-3.33848e-163	1.41343e-163	1.25135e-163	2.94637e-163	1.0903e-162	-1.19863e-162	-8.73102e-163	-1.33816e-163	-3.58523e-163	-3.36521e-163	-9.96944e-163	6.42849e-163	-1.70102e-163	0
5.82261e-164	-1.17036e-163	-1.38201e-163	1.08142e-163	-2.49941e-163	-2.59249e-163	-5.04034e-163	7.04804e-163	-5.33138e-163	-1.44222e-162	-3.81003e-163	9.46945e-164	4.32701e-163	5.20184e-163	-1.61063e-163	-5.71337e-163	-3.47799e-163	-3.33848e-163	1.41343e-163	1.25135e-163	2.94637e-163	1.0903e-162	-1.19863e-162	-8.73102e-163	-1.33816e-163	-3.58523e-163	-3.36521e-163	-9.96944e-163	6.42849e-163	-1.70102e-163	0
5.82261e-164	-1.17036e-163	-1.38201e-163	1.08142e-163	-2.49941e-163	-2.59249e-163	-5.04034e-163	7.04804e-163	-5.33138e-163	-1.44222e-162	-3.81003e-163	9.46945e-164	4.32701e-163	5.20184e-163	-1.61063e-163	-5.71337e-163	-3.47799e-163	-3.33848e-163	1.41343e-163	1.25135e-163	2.94637e-163	1.0903e-162	-1.19863e-162	-8.73102e-163	-1.33816e-163	-3.58523e-163	-3.36521e-163	-9.96944e-163	6.42849e-163	-1.70102e-163	0
5.82261e-164	-1.17036e-163	-1.38201e-163	1.08142e-163	-2.49941e-163	-2.59249e-163	-5.04034e-163	7.04804e-163	-5.33138e-163	-1.44222e-162	-3.81003e-163	9.46945e-164	4.32701e-163	5.20184e-163	-1.61063e-163	-5.71337e-163	-3.47799e-163	-3.33848e-163	1.41343e-163	1.25135e-163	2.94637e-163	1.0903e-162	-1.19863e-162	-8.73102e-163	-1.33816e-163	-3.58523e-163	-3.36521e-163	-9.96944e-163	6.42849e-163	-1.70102e-163	0
5.82261e-164	-1.17036e-163	-1.38201e-163	1.08142e-163	-2.49941e-163	-2.59249e-163	-5.04034e-163	7.04804e-163	-5.33138e-163	-1.44222e-162	-3.81003e-163	9.46945e-164	4.32701e-163	5.20184e-163	-1.61063e-163	-5.71337e-163	-3.47799e-163	-3.33848e-163	1.41343e-163	1.25135e-163	2.94637e-163	1.0903e-162	-1.19863e-162	-8.73102e-163	-1.33816e-163	-3.58523e-163	-3.36521e-163	-9.96944e-163	6.42849e-163	-1.70102e-163	0
5.82261e-164	-1.17036e-163	-1.38201e-163	1.08142e-163	-2.49941e-163	-2.59249e-163	-5.04034e-163	7.04804e-163	-5.33138e-163	-1.44222e-162	-3.81003e-163	9.46945e-164	4.32701e-163	5.20184e-163	-1.61063e-163	-5.71337e-163	-3.47799e-163	-3.33848e-163	1.41343e-163	1.25135e-163	2.94637e-163	1.0903e-162	-1.19863e-162	-8.73102e-163	-1.33816e-163	-3.58523e-163	-3.36521e-163	-9.96944e-163	6.42849e-163	-1.70102e-163	0
5.82261e-164	-1.17036e-163	-1.38201e-163	1.08142e-163	-2.49941e-163	-2.59249e-163	-5.04034e-163	7.04804e-163	-5.33138e-163	-1.44222e-162	-3.81003e-163	9.46945e-164	4.32701e-163	5.20184e-163	-1.61063e-163	-5.71337e-163	-3.47799e-163	-3.33848e-163	1.41343e-163	1.25135e-163	2.94637e-163	1.0903e-162	-1.19863e-162	-8.73102e-163	-1.33816e-163	-3.58523e-163	-3.36521e-163	-9.96944e-163	6.42849e-163	-1.70102e-163	0
5.82261e-164	-1.17036e-163	-1.38201e-163	1.08142e-163	-2.49941e-163	-2.59249e-163	-5.04034e-163	7.04804e-163	-5.33138e-163	-1.44222e-162	-3.81003e-163	9.46945e-164	4.32701e-163	5.20184e-163	-1.61063e-163	-5.71337e-163	-3.47799e-163	-3.33848e-163	1.41343e-163	1.25135e-163	2.94637e-163	1.0903e-162	-1.19863e-162	-8.73102e-163	-1.33816e-163	-3.58523e-163	-3.36521e-163	-9.96944e-163	6.42849e-163	-1.70102e-163	0
5.82261e-164	-1.17036e-163	-1.38201e-163	1.08142e-163	-2.49941e-163	-2.59249e-163	-5.04034e-163	7.04804e-163	-5.33138e-163	-1.44222e-162	-3.81003e-163	9.46945e-164	4.32701e-163	5.20184e-163	-1.61063e-163	-5.71337e-163	-3.47799e-163	-3.33848e-163	1.41343e-163	1.25135e-163	2.94637e-163	1.0903e-162	-1.19863e-162	-8.73102e-163	-1.33816e-163	-3.58523e-163	-3.36521e-163	-9.96944e-163	6.42849e-163	-1.70102e-163	0
5.82261e-164	-1.17036e-163	-1.38201e-163	1.08142e-163	-2.49941e-163	-2.59249e-163	-5.04034e-163	7.04804e-163	-5.33138e-163	-1.44222e-162	-3.81003e-163	9.46945e-164	4.32701e-163	5.20184e-163	-1.61063e-163	-5.71337e-163	-3.47799e-163	-3.33848e-163	1.41343e-163	1.25135e-163	2.94637e-163	1.0903e-162	-1.19863e-162	-8.73102e-163	-1.33816e-163	-3.58523e-163	-3.36521e-163	-9.96944e-163	6.42849e-163	-1.70102e-163	0
5.82261e-164	-1.17036e-163	-1.38201e-163	1.08142e-163	-2.49941e-163	-2.59249e-163	-5.04034e-163	7.04804e-163	-5.33138e-163	-1.44222e-162	-3.81003e-163	9.46945e-164	4.32701e-163	5.20184e-163	-1.61063e-163	-5.71337e-163	-3.47799e-163	-3.33848e-163	1.41343e-163	1.25135e-163	2.94637e-163	1.0903e-162	-1.19863e-162	-8.73102e-163	-1.33816e-163	-3.58523e-163	-3.36521e-163	-9.96944e-163	6.42849e-163	-1.70102e-163	0
5.82261e-164	-1.17036e-163	-1.38201e-163	1.08142e-163	-2.49941e-163	-2.59249e-163	-5.04034e-163	7.04804e-163	-5.33138e-163	-1.44222e-162	-3.81003e-163	9.46945e-164	4.32701e-163	5.20184e-163	-1.61063e-163	-5.71337e-163	-3.47799e-163	-3.33848e-163	1.41343e-163	1.25135e-163	2.94637e-163	1.0903e-162	-1.19863e-162	-8.73102e-163	-1.33816e-163	-3.58523e-163	-3.36521e-163	-9.96944e-163	6.42849e-163	-1.70102e-163	0
5.82261e-164	-1.17036e-163	-1.38201e-163	1.08142e-163	-2.49941e-163	-2.59249e-163	-5.04034e-163	7.04804e-163	-5.33138e-163	-1.44222e-162	-3.81003e-163	9.46945e-164	4.32701e-163	5.20184e-163	-1.61063e-163	-5.71337e-163	-3.47799e-163	-3.33848e-163	1.41343e-163	1.25135e-163	2.94637e-163	1.0903e-162	-1.19863e-162	-8.73102e-163	-1.33816e-163	-3.58523e-163	-3.36521e-163	-9.96944e-163	6.42849e-163	-1.70102e-163	0
5.82261e-164	-1.17036e-163	-1.38201e-163	1.08142e-163	-2.49941e-163	-2.59249e-163	-5.04034e-163	7.04804e-163	-5.33138e-163	-1.44222e-162	-3.81003e-163	9.46945e-164	4.32701e-163	5.20184e-163	-1.61063e-163	-5.71337e-163	-3.47799e-163	-3.33848e-163	1.41343e-163	1.25135e-163	2.94637e-163	1.0903e-162	-1.19863e-162	-8.73102e-163	-1.33816e-163	-3.58523e-163	-3.36521e-163	-9.96944e-163	6.42849e-163	-1.70102e-163	0
5.82261e-164	-1.17036e-163	-1.38201e-163	1.08142e-163	-2.49941e-163	-2.59249e-163	-5.04034e-163	7.04804e-163	-5.33138e-163	-1.44222e-162	-3.81003e-163	9.46945e-164	4.32701e-163	5.20184e-163	-1.61063e-163	-5.71337e-163	-3.47799e-163	-3.33848e-163	1.41343e-163	1.25135e-163	2.94637e-163	1.0903e-162	-1.19863e-162	-8.73102e-163	-1.33816e-163	-3.58523e-163	-3.36521e-163	-9.96944e-163	6.42849e-163	-1.70102e-163	0
5.82261e-164	-1.17036e-163	-1.38201e-163	1.08142e-163	-2.49941e-163	-2.59249e-163	-5.04034e-163	7.04804e-163	-5.33138e-163	-1.44222e-162	-3.81003e-163	9.46945e-164	4.32701e-163	5.20184e-163	-1.61063e-163	-5.71337e-163	-3.47799e-163	-3.33848e-163	1.41343e-163	1.25135e-163	2.94637e-163	1.0903e-162	-1.19863e-162	-8.73102e-163	-1.33816e-163	-3.58523e-163	-3.36521e-163	-9.96944e-163	6.42849e-163	-1.70102e-163	0
5.82261e-164	-1.17036e-163	-1.38201e-163	1.08142e-163	-2.49941e-163	-2.59249e-163	-5.04034e-163	7.04804e-163	-5.33138e-163	-1.44222e-162	-3.81003e-163	9.46945e-164	4.32701e-163	5.20184e-163	-1.61063e-163	-5.71337e-163	-3.47799e-163	-3.33848e-163	1.41343e-163	1.25135e-163	2.94637e-163	1.0903e-162	-1.19863e-162	-8.73102e-163	-1.33816e-163	-3.58523e-163	-3.36521e-163	-9.96944e-163	6.42849e-163	-1.70102e-163	0
5.82261e-164	-1.17036e-163	-1.38201e-163	1.08142e-163	-2.49941e-163	-2.59249e-163	-5.04034e-163	7.04804e-163	-5.33138e-163	-1.44222e-162	-3.81003e-163	9.46945e-164	4.32701e-163	5.20184e-163	-1.61063e-163	-5.71337e-163	-3.47799e-163	-3.33848e-163	1.41343e-163	1.25135e-163	2.94637e-163	1.0903e-162	-1.19863e-162	-8.73102e-163	-1.33816e-163	-3.58523e-163	-3.36521e-163	-9.96944e-163	6.42849e-163	-1.70102e-163	0
5.82261e-164	-1.17036e-163	-1.38201e-163	1.08142e-163	-2.49941e-163	-2.59249e-163	-5.04034e-163	7.04804e-163	-5.33138e-163	-1.44222e-162	-3.81003e-163	9.46945e-164	4.32701e-163	5.20184e-163	-1.61063e-163	-5.71337e-163	-3.47799e-163	-3.33848e-163	1.41343e-163	1.25135e-163	2.94637e-163	1.0903e-162	-1.19863e-162	-8.73102e-163	-1.33816e-163	-3.58523e-163	-3.36521e-163	-9.96944e-163	6.42849e-163	-1.70102e-163	0
5.82261e-164	-1.17036e-163	-1.38201e-163	1.08142e-163	-2.49941e-163	-2.59249e-163	-5.04034e-163	7.04804e-163	-5.33138e-163	-1.44222e-162	-3.81003e-163	9.46945e-164	4.32701e-163	5.20184e-163	-1.61063e-163	-5.71337e-163	-3.47799e-163	-3.33848e-163	1.41343e-163	1.25135e-163	2.94637e-163	1.0903e-162	-1.19863e-162	-8.73102e-163	-1.33816e-163	-3.58523e-163	-3.36521e-163	-9.96944e-163	6.42849e-163	-1.70102e-163	0
5.82261e-164	-1.17036e-163	-1.38201e-163	1.08142e-163	-2.49941e-163	-2.59249e-163	-5.04034e-163	7.04804e-163	-5.33138e-163	-1.44222e-162	-3.81003e-163	9.46945e-164	4.32701e-163	5.20184e-163	-1.61063e-163	-5.71337e-163	-3.47799e-163	-3.33848e-163	1.41343e-163	1.25135e-163	2.94637e-163	1.0903e-162	-1.19863e-162	-8.73102e-163	-1.33816e-163	-3.58523e-163	-3.36521e-163	-9.96944e-163	6.42849e-163	-1.70102e-163	0
5.82261e-164	-1.17036e-163	-1.38201e-163	1.08142e-163	-2.49941e-163	-2.59249e-163	-5.04034e-163	7.04804e-163	-5.33138e-163	-1.44222e-162	-3.81003e-163	9.46945e-164	4.32701e-163	5.20184e-163	-1.61063e-163	-5.71337e-163	-3.47799e-163	-3.33848e-163	1.41343e-163	1.25135e-163	2.94637e-163	1.0903e-162	-1.19863e-162	-8.73102e-163	-1.33816e-163	-3.58523e-163	-3.36521e-163	-9.96944e-163	6.42849e-163	-1.70102e-163	0
5.82261e-164	-1.17036e-163	-1.38201e-163	1.08142e-163	-2.49941e-163	-2.59249e-163	-5.04034e-163	7.04804e-163	-5.33138e-163	-1.44222e-162	-3.81003e-163	9.46945e-164	4.32701e-163	5.20184e-163	-1.61063e-163	-5.71337e-163	-3.47799e-163	-3.33848e-163	1.41343e-163	1.25135e-163	2.94637e-163	1.0903e-162	-1.19863e-162	-8.73102e-163	-1.33816e-163	-3.58523e-163	-3.36521e-163	-9.96944e-163	6.42849e-163	-1.70102e-163	0
5.82261e-164	-1.17036e-163	-1.38201e-163	1.08142e-163	-2.49941e-163	-2.59249e-163	-5.04034e-163	7.04804e-163	-5.33138e-163	-1.44222e-162	-3.81003e-163	9.46945e-164	4.32701e-163	5.20184e-163	-1.61063e-163	-5.71337e-163	-3.47799e-163	-3.33848e-163	1.41343e-163	1.25135e-163	2.94637e-163	1.0903e-162	-1.19863e-162	-8.73102e-163	-1.33816e-163	-3.58523e-163	-3.36521e-163	-9.96944e-163	6.42849e-163	-1.70102e-163	0
5.82261e-164	-1.17036e-163	-1.38201e-163	1.08142e-163	-2.49941e-163	-2.59249e-163	-5.04034e-163	7.04804e-163	-5.33138e-163	-1.44222e-162	-3.81003e-163	9.46945e-164	4.32701e-163	5.20184e-163	-1.61063e-163	-5.71337e-163	-3.47799e-163	-3.33848e-163	1.41343e-163	1.25135e-163	2.94637e-163	1.0903e-162	-1.19863e-162	-8.73102e-163	-1.33816e-163	-3.58523e-163	-3.36521e-163	-9.96944e-163	6.42849e-163	-1.70102e-163	0
5.82261e-164	-1.17036e-163	-1.38201e-163	1.08142e-163	-2.49941e-163	-2.59249e-163	-5.04034e-163	7.04804e-163	-5.33138e-163	-1.44222e-162	-3.81003e-163	9.46945e-164	4.32701e-163	5.20184e-163	-1.61063e-163	-5.71337e-163	-3.47799e-163	-3.33848e-163	1.41343e-163	1.25135e-163	2.94637e-163	1.0903e-162	-1.19863e-162	-8.73102e-163	-1.33816e-163	-3.58523e-163	-3.36521e-163	-9.96944e-163	6.42849e-163	-1.70102e-163	0
5.82261e-164	-1.17036e-163	-1.38201e-163	1.08142e-163	-2.49941e-163	-2.59249e-163	-5.04034e-163	7.04804e-163	-5.33138e-163	-1.44222e-162	-3.81003e-163	9.46945e-164	4.32701e-163	5.20184e-163	-1.61063e-163	-5.71337e-163	-3.47799e-163	-3.33848e-163	1.41343e-163	1.25135e-163	2.94637e-163	1.0903e-162	-1.19863e-162	-8.73102e-163	-1.33816e-163	-3.58523e-163	-3.36521e-163	-9.96944e-163	6.42849e-163	-1.70102e-163	0
5.82261e-164	-1.17036e-163	-1.38201e-163	1.08142e-163	-2.49941e-163	-2.59249e-163	-5.04034e-163	7.04804e-163	-5.33138e-163	-1.44222e-162	-3.81003e-163	9.46945e-164	4.32701e-163	5.20184e-163	-1.61063e-163	-5.71337e-163	-3.47799e-163	-3.33848e-163	1.41343e-163	1.25135e-163	2.94637e-163	1.0903e-162	-1.19863e-162	-8.73102e-163	-1.33816e-163	-3.58523e-163	-3.36521e-163	-9.96944e-163	6.42849e-163	-1.70102e-163	0
5.82261e-164	-1.17036e-163	-1.38201e-163	1.08142e-163	-2.49941e-163	-2.59249e-163	-5.04034e-163	7.04804e-163	-5.33138e-163	-1.44222e-162	-3.81003e-163	9.46945e-164	4.32701e-163	5.20184e-163	-1.61063e-163	-5.71337e-163	-3.47799e-163	-3.33848e-163	1.41343e-163	1.25135e-163	2.94637e-163	1.0903e-162	-1.19863e-162	-8.73102e-163	-1.33816e-163	-3.58523e-163	-3.36521e-163	-9.96944e-163	6.42849e-163	-1.70102e-163	0
5.82261e-164	-1.17036e-163	-1.38201e-163	1.08142e-163	-2.49941e-163	-2.59249e-163	-5.04034e-163	7.04804e-163	-5.33138e-163	-1.44222e-162	-3.81003e-163	9.46945e-164	4.32701e-163	5.20184e-163	-1.61063e-163	-5.71337e-163	-3.47799e-163	-3.33848e-163	1.41343e-163	1.25135e-163	2.94637e-163	1.0903e-162	-1.19863e-162	-8.73102e-163	-1.33816e-163	-3.58523e-163	-3.36521e-163	-9.96944e-163	6.42849e-163	-1.70102e-163	0
5.82261e-164	-1.17036e-163	-1.38201e-163	1.08142e-163	-2.49941e-163	-2.59249e-163	-5.04034e-163	7.04804e-163	-5.33138e-163	-1.44222e-162	-3.81003e-163	9.46945e-164	4.32701e-163	5.20184e-163	-1.61063e-163	-5.71337e-163	-3.47799e-163	-3.33848e-163	1.41343e-163	1.25135e-163	2.94637e-163	1.0903e-162	-1.19863e-162	-8.73102e-163	-1.33816e-163	-3.58523e-163	-3.36521e-163	-9.96944e-163	6.42849e-163	-1.70102e-163	0
5.82261e-164	-1.17036e-163	-1.38201e-163	1.08142e-163	-2.49941e-163	-2.59249e-163	-5.04034e-163	7.04804e-163	-5.33138e-163	-1.44222e-162	-3.81003e-163	9.46945e-164	4.32701e-163	5.20184e-163	-1.61063e-163	-5.71337e-163	-3.47799e-163	-3.33848e-163	1.41343e-163	1.25135e-163	2.94637e-163	1.0903e-162	-1.19863e-162	-8.73102e-163	-1.33816e-163	-3.58523e-163	-3.36521e-163	-9.96944e-163	6.42849e-163	-1.70102e-163	0
5.82261e-164	-1.17036e-163	-1.38201e-163	1.08142e-163	-2.49941e-163	-2.59249e-163	-5.04034e-163	7.04804e-163	-5.33138e-163	-1.44222e-162	-3.81003e-163	9.46945e-164	4.32701e-163	5.20184e-163	-1.61063e-163	-5.71337e-163	-3.47799e-163	-3.33848e-163	1.41343e-163	1.25135e-163	2.94637e-163	1.0903e-162	-1.19863e-162	-8.73102e-163	-1.33816e-163	-3.58523e-163	-3.36521e-163	-9.96944e-163	6.42849e-163	-1.70102e-163	0
5.82261e-164	-1.17036e-163	-1.38201e-163	1.08142e-163	-2.49941e-163	-2.59249e-163	-5.04034e-163	7.04804e-163	-5.33138e-163	-1.44222e-162	-3.81003e-163	9.46945e-164	4.32701e-163	5.20184e-163	-1.61063e-163	-5.71337e-163	-3.47799e-163	-3.33848e-163	1.41343e-163	1.25135e-163	2.94637e-163	1.0903e-162	-1.19863e-162	-8.73102e-163	-1.33816e-163	-3.58523e-163	-3.36521e-163	-9.96944e-163	6.42849e-163	-1.70102e-163	0
5.82261e-164	-1.17036e-163	-1.38201e-163	1.08142e-163	-2.49941e-163	-2.59249e-163	-5.04034e-163	7.04804e-163	-5.33138e-163	-1.44222e-162	-3.81003e-163	9.46945e-164	4.32701e-163	5.20184e-163	-1.61063e-163	-5.71337e-163	-3.47799e-163	-3.33848e-163	1.41343e-163	1.25135e-163	2.94637e-163	1.0903e-162	-1.19863e-162	-8.73102e-163	-1.33816e-163	-3.58523e-163	-3.36521e-163	-9.96944e-163	6.42849e-163	-1.70102e-163	0
5.82261e-164	-1.17036e-163	-1.38201e-163	1.08142e-163	-2.49941e-163	-2.59249e-163	-5.04034e-163	7.04804e-163	-5.33138e-163	-1.44222e-162	-3.81003e-163	9.46945e-164	4.32701e-163	5.20184e-163	-1.61063e-163	-5.71337e-163	-3.47799e-163	-3.33848e-163	1.41343e-163	1.25135e-163	2.94637e-163	1.0903e-162	-1.19863e-162	-8.73102e-163	-1.33816e-163	-3.58523e-163	-3.36521e-163	-9.96944e-163	6.42849e-163	-1.70102e-163	0
5.82261e-164	-1.17036e-163	-1.38201e-163	1.08142e-163	-2.49941e-163	-2.59249e-163	-5.04034e-163	7.04804e-163	-5.33138e-163	-1.44222e-162	-3.81003e-163	9.46945e-164	4.32701e-163	5.20184e-163	-1.61063e-163	-5.71337e-163	-3.47799e-163	-3.33848e-163	1.41343e-163	1.25135e-163	2.94637e-163	1.0903e-162	-1.19863e-162	-8.73102e-163	-1.33816e-163	-3.58523e-163	-3.36521e-163	-9.96944e-163	6.42849e-163	-1.70102e-163	0
5.82261e-164	-1.17036e-163	-1.38201e-163	1.08142e-163	-2.49941e-163	-2.59249e-163	-5.04034e-163	7.04804e-163	-5.33138e-163	-1.44222e-162	-3.81003e-163	9.46945e-164	4.32701e-163	5.20184e-163	-1.61063e-163	-5.71337e-163	-3.47799e-163	-3.33848e-163	1.41343e-163	1.25135e-163	2.94637e-163	1.0903e-162	-1.19863e-162	-8.73102e-163	-1.33816e-163	-3.58523e-163	-3.36521e-163	-9.96944e-163	6.42849e-163	-1.70102e-163	0
5.82261e-164	-1.17036e-163	-1.38201e-163	1.08142e-163	-2.49941e-163	-2.59249e-163	-5.04034e-163	7.04804e-163	-5.33138e-163	-1.44222e-162	-3.81003e-163	9.46945e-164	4.32701e-163	5.20184e-163	-1.61063e-163	-5.71337e-163	-3.47799e-163	-3.33848e-163	1.41343e-163	1.25135e-163	2.94637e-163	1.0903e-162	-1.19863e-162	-8.73102e-163	-1.33816e-163	-3.58523e-163	-3.36521e-163	-9.96944e-163	6.42849e-163	-1.70102e-163	0
5.82261e-164	-1.17036e-163	-1.38201e-163	1.08142e-163	-2.49941e-163	-2.59249e-163	-5.04034e-163	7.04804e-163	-5.33138e-163	-1.44222e-162	-3.81003e-163	9.46945e-164	4.32701e-163	5.20184e-163	-1.61063e-163	-5.71337e-163	-3.47799e-163	-3.33848e-163	1.41343e-163	1.25135e-163	2.94637e-163	1.0903e-162	-1.19863e-162	-8.73102e-163	-1.33816e-163	-3.58523e-163	-3.36521e-163	-9.96944e-163	6.42849e-163	-1.70102e-163	0
5.82261e-164	-1.17036e-163	-1.38201e-163	1.08142e-163	-2.49941e-163	-2.59249e-163	-5.04034e-163	7.04804e-163	-5.33138e-163	-1.44222e-162	-3.81003e-163	9.46945e-164	4.32701e-163	5.20184e-163	-1.61063e-163	-5.71337e-163	-3.47799e-163	-3.33848e-163	1.41343e-163	1.25135e-163	2.94637e-163	1.0903e-162	-1.19863e-162	-8.73102e-163	-1.33816e-163	-3.58523e-163	-3.36521e-163	-9.96944e-163	6.42849e-163	-1.70102e-163	0
5.82261e-164	-1.17036e-163	-1.38201e-163	1.08142e-163	-2.49941e-163	-2.59249e-163	-5.04034e-163	7.04804e-163	-5.33138e-163	-1.44222e-162	-3.81003e-163	9.46945e-164	4.32701e-163	5.20184e-163	-1.61063e-163	-5.71337e-163	-3.47799e-163	-3.33848e-163	1.41343e-163	1.25135e-163	2.94637e-163	1.0903e-162	-1.19863e-162	-8.73102e-163	-1.33816e-163	-3.58523e-163	-3.36521e-163	-9.96944e-163	6.42849e-163	-1.70102e-163	0
5.82261e-164	-1.17036e-163	-1.38201e-163	1.08142e-163	-2.49941e-163	-2.59249e-163	-5.04034e-163	7.04804e-163	-5.33138e-163	-1.44222e-162	-3.81003e-163	9.46945e-164	4.32701e-163	5.20184e-163	-1.61063e-163	-5.71337e-163	-3.47799e-163	-3.33848e-163	1.41343e-163	1.25135e-163	2.94637e-163	1.0903e-162	-1.19863e-162	-8.73102e-163	-1.33816e-163	-3.58523e-163	-3.36521e-163	-9.96944e-163	6.42849e-163	-1.70102e-163	0
5.82261e-164	-1.17036e-163	-1.38201e-163	1.08142e-163	-2.49941e-163	-2.59249e-163	-5.04034e-163	7.04804e-163	-5.33138e-163	-1.44222e-162	-3.81003e-163	9.46945e-164	4.32701e-163	5.20184e-163	-1.61063e-163	-5.71337e-163	-3.47799e-163	-3.33848e-163	1.41343e-163	1.25135e-163	2.94637e-163	1.0903e-162	-1.19863e-162	-8.73102e-163	-1.33816e-163	-3.58523e-163	-3.36521e-163	-9.96944e-163	6.42849e-163	-1.70102e-163	0
5.82261e-164	-1.17036e-163	-1.38201e-163	1.08142e-163	-2.49941e-163	-2.59249e-163	-5.04034e-163	7.04804e-163	-5.33138e-163	-1.44222e-162	-3.81003e-163	9.46945e-164	4.32701e-163	5.20184e-163	-1.61063e-163	-5.71337e-163	-3.47799e-163	-3.33848e-163	1.41343e-163	1.25135e-163	2.94637e-163	1.0903e-162	-1.19863e-162	-8.73102e-163	-1.33816e-163	-3.58523e-163	-3.36521e-163	-9.96944e-163	6.42849e-163	-1.70102e-163	0
5.82261e-164	-1.17036e-163	-1.38201e-163	1.08142e-163	-2.49941e-163	-2.59249e-163	-5.04034e-163	7.04804e-163	-5.33138e-163	-1.44222e-162	-3.81003e-163	9.46945e-164	4.32701e-163	5.20184e-163	-1.61063e-163	-5.71337e-163	-3.47799e-163	-3.33848e-163	1.41343e-163	1.25135e-163	2.94637e-163	1.0903e-162	-1.19863e-162	-8.73102e-163	-1.33816e-163	-3.58523e-163	-3.36521e-163	-9.96944e-163	6.42849e-163	-1.70102e-163	0
5.82261e-164	-1.17036e-163	-1.38201e-163	1.08142e-163	-2.49941e-163	-2.59249e-163	-5.04034e-163	7.04804e-163	-5.33138e-163	-1.44222e-162	-3.81003e-163	9.46945e-164	4.32701e-163	5.20184e-163	-1.61063e-163	-5.71337e-163	-3.47799e-163	-3.33848e-163	1.41343e-163	1.25135e-163	2.94637e-163	1.0903e-162	-1.19863e-162	-8.73102e-163	-1.33816e-163	-3.58523e-163	-3.36521e-163	-9.96944e-163	6.42849e-163	-1.70102e-163	0
5.82261e-164	-1.17036e-163	-1.38201e-163	1.08142e-163	-2.49941e-163	-2.59249e-163	-5.04034e-163	7.04804e-163	-5.33138e-163	-1.44222e-162	-3.81003e-163	9.46945e-164	4.32701e-163	5.20184e-163	-1.61063e-163	-5.71337e-163	-3.47799e-163	-3.33848e-163	1.41343e-163	1.25135e-163	2.94637e-163	1.0903e-162	-1.19863e-162	-8.73102e-163	-1.33816e-163	-3.58523e-163	-3.36521e-163	-9.96944e-163	6.42849e-163	-1.70102e-163	0
5.82261e-164	-1.17036e-163	-1.38201e-163	1.08142e-163	-2.49941e-163	-2.59249e-163	-5.04034e-163	7.04804e-163	-5.33138e-163	-1.44222e-162	-3.81003e-163	9.46945e-164	4.32701e-163	5.20184e-163	-1.61063e-163	-5.71337e-163	-3.47799e-163	-3.33848e-163	1.41343e-163	1.25135e-163	2.94637e-163	1.0903e-162	-1.19863e-162	-8.73102e-163	-1.33816e-163	-3.58523e-163	-3.36521e-163	-9.96944e-163	6.42849e-163	-1.70102e-163	0
5.82261e-164	-1.17036e-163	-1.38201e-163	1.08142e-163	-2.49941e-163	-2.59249e-163	-5.04034e-163	7.04804e-163	-5.33138e-163	-1.44222e-162	-3.81003e-163	9.46945e-164	4.32701e-163	5.20184e-163	-1.61063e-163	-5.71337e-163	-3.47799e-163	-3.33848e-163	1.41343e-163	1.25135e-163	2.94637e-163	1.0903e-162	-1.19863e-162	-8.73102e-163	-1.33816e-163	-3.58523e-163	-3.36521e-163	-9.96944e-163	6.42849e-163	-1.70102e-163	0
5.82261e-164	-1.17036e-163	-1.38201e-163	1.08142e-163	-2.49941e-163	-2.59249e-163	-5.04034e-163	7.04804e-163	-5.33138e-163	-1.44222e-162	-3.81003e-163	9.46945e-164	4.32701e-163	5.20184e-163	-1.61063e-163	-5.71337e-163	-3.47799e-163	-3.33848e-163	1.41343e-163	1.25135e-163	2.94637e-163	1.0903e-162	-1.19863e-162	-8.73102e-163	-1.33816e-163	-3.58523e-163	-3.36521e-163	-9.96944e-163	6.42849e-163	-1.70102e-163	0
5.82261e-164	-1.17036e-163	-1.38201e-163	1.08142e-163	-2.49941e-163	-2.59249e-163	-5.04034e-163	7.04804e-163	-5.33138e-163	-1.44222e-162	-3.81003e-163	9.46945e-164	4.32701e-163	5.20184e-163	-1.61063e-163	-5.71337e-163	-3.47799e-163	-3.33848e-163	1.41343e-163	1.25135e-163	2.94637e-163	1.0903e-162	-1.19863e-162	-8.73102e-163	-1.33816e-163	-3.58523e-163	-3.36521e-163	-9.96944e-163	6.42849e-163	-1.70102e-163	0
5.82261e-164	-1.17036e-163	-1.38201e-163	1.08142e-163	-2.49941e-163	-2.59249e-163	-5.04034e-163	7.04804e-163	-5.33138e-163	-1.44222e-162	-3.81003e-163	9.46945e-164	4.32701e-163	5.20184e-163	-1.61063e-163	-5.71337e-163	-3.47799e-163	-3.33848e-163	1.41343e-163	1.25135e-163	2.94637e-163	1.0903e-162	-1.19863e-162	-8.73102e-163	-1.33816e-163	-3.58523e-163	-3.36521e-163	-9.96944e-163	6.42849e-163	-1.70102e-163	0
5.82261e-164	-1.17036e-163	-1.38201e-163	1.08142e-163	-2.49941e-163	-2.59249e-163	-5.04034e-163	7.04804e-163	-5.33138e-163	-1.44222e-162	-3.81003e-163	9.46945e-164	4.32701e-163	5.20184e-163	-1.61063e-163	-5.71337e-163	-3.47799e-163	-3.33848e-163	1.41343e-163	1.25135e-163	2.94637e-163	1.0903e-162	-1.19863e-162	-8.73102e-163	-1.33816e-163	-3.58523e-163	-3.36521e-163	-9.96944e-163	6.42849e-163	-1.70102e-163	0
5.82261e-164	-1.17036e-163	-1.38201e-163	1.08142e-163	-2.49941e-163	-2.59249e-163	-5.04034e-163	7.04804e-163	-5.33138e-163	-1.44222e-162	-3.81003e-163	9.46945e-164	4.32701e-163	5.20184e-163	-1.61063e-163	-5.71337e-163	-3.47799e-163	-3.33848e-163	1.41343e-163	1.25135e-163	2.94637e-163	1.0903e-162	-1.19863e-162	-8.73102e-163	-1.33816e-163	-3.58523e-163	-3.36521e-163	-9.96944e-163	6.42849e-163	-1.70102e-163	0
5.82261e-164	-1.17036e-163	-1.38201e-163	1.08142e-163	-2.49941e-163	-2.59249e-163	-5.04034e-163	7.04804e-163	-5.33138e-163	-1.44222e-162	-3.81003e-163	9.46945e-164	4.32701e-163	5.20184e-163	-1.61063e-163	-5.71337e-163	-3.47799e-163	-3.33848e-163	1.41343e-163	1.25135e-163	2.94637e-163	1.0903e-162	-1.19863e-162	-8.73102e-163	-1.33816e-163	-3.58523e-163	-3.36521e-163	-9.96944e-163	6.42849e-163	-1.70102e-163	0
5.82261e-164	-1.17036e-163	-1.38201e-163	1.08142e-163	-2.49941e-163	-2.59249e-163	-5.04034e-163	7.04804e-163	-5.33138e-163	-1.44222e-162	-3.81003e-163	9.46945e-164	4.32701e-163	5.20184e-163	-1.61063e-163	-5.71337e-163	-3.47799e-163	-3.33848e-163	1.41343e-163	1.25135e-163	2.94637e-163	1.0903e-162	-1.19863e-162	-8.73102e-163	-1.33816e-163	-3.58523e-163	-3.36521e-163	-9.96944e-163	6.42849e-163	-1.70102e-163	0
5.82261e-164	-1.17036e-163	-1.38201e-163	1.08142e-163	-2.49941e-163	-2.59249e-163	-5.04034e-163	7.04804e-163	-5.33138e-163	-1.44222e-162	-3.81003e-163	9.46945e-164	4.32701e-163	5.20184e-163	-1.61063e-163	-5.71337e-163	-3.47799e-163	-3.33848e-163	1.41343e-163	1.25135e-163	2.94637e-163	1.0903e-162	-1.19863e-162	-8.73102e-163	-1.33816e-163	-3.58523e-163	-3.36521e-163	-9.96944e-163	6.42849e-163	-1.70102e-163	0
5.82261e-164	-1.17036e-163	-1.38201e-163	1.08142e-163	-2.49941e-163	-2.59249e-163	-5.04034e-163	7.04804e-163	-5.33138e-163	-1.44222e-162	-3.81003e-163	9.46945e-164	4.32701e-163	5.20184e-163	-1.61063e-163	-5.71337e-163	-3.47799e-163	-3.33848e-163	1.41343e-163	1.25135e-163	2.94637e-163	1.0903e-162	-1.19863e-162	-8.73102e-163	-1.33816e-163	-3.58523e-163	-3.36521e-163	-9.96944e-163	6.42849e-163	-1.70102e-163	0
5.82261e-164	-1.17036e-163	-1.38201e-163	1.08142e-163	-2.49941e-163	-2.59249e-163	-5.04034e-163	7.04804e-163	-5.33138e-163	-1.44222e-162	-3.81003e-163	9.46945e-164	4.32701e-163	5.20184e-163	-1.61063e-163	-5.71337e-163	-3.47799e-163	-3.33848e-163	1.41343e-163	1.25135e-163	2.94637e-163	1.0903e-162	-1.19863e-162	-8.73102e-163	-1.33816e-163	-3.58523e-163	-3.36521e-163	-9.96944e-163	6.42849e-163	-1.70102e-163	0
5.82261e-164	-1.17036e-163	-1.38201e-163	1.08142e-163	-2.49941e-163	-2.59249e-163	-5.04034e-163	7.04804e-163	-5.33138e-163	-1.44222e-162	-3.81003e-163	9.46945e-164	4.32701e-163	5.20184e-163	-1.61063e-163	-5.71337e-163	-3.47799e-163	-3.33848e-163	1.41343e-163	1.25135e-163	2.94637e-163	1.0903e-162	-1.19863e-162	-8.73102e-163	-1.33816e-163	-3.58523e-163	-3.36521e-163	-9.96944e-163	6.42849e-163	-1.70102e-163	0
5.82261e-164	-1.17036e-163	-1.38201e-163	1.08142e-163	-2.49941e-163	-2.59249e-163	-5.04034e-163	7.04804e-163	-5.33138e-163	-1.44222e-162	-3.81003e-163	9.46945e-164	4.32701e-163	5.20184e-163	-1.61063e-163	-5.71337e-163	-3.47799e-163	-3.33848e-163	1.41343e-163	1.25135e-163	2.94637e-163	1.0903e-162	-1.19863e-162	-8.73102e-163	-1.33816e-163	-3.58523e-163	-3.36521e-163	-9.96944e-163	6.42849e-163	-1.70102e-163	0
5.82261e-164	-1.17036e-163	-1.38201e-163	1.08142e-163	-2.49941e-163	-2.59249e-163	-5.04034e-163	7.04804e-163	-5.33138e-163	-1.44222e-162	-3.81003e-163	9.46945e-164	4.32701e-163	5.20184e-163	-1.61063e-163	-5.71337e-163	-3.47799e-163	-3.33848e-163	1.41343e-163	1.25135e-163	2.94637e-163	1.0903e-162	-1.19863e-162	-8.73102e-163	-1.33816e-163	-3.58523e-163	-3.36521e-163	-9.96944e-163	6.42849e-163	-1.70102e-163	0
5.82261e-164	-1.17036e-163	-1.38201e-163	1.08142e-163	-2.49941e-163	-2.59249e-163	-5.04034e-163	7.04804e-163	-5.33138e-163	-1.44222e-162	-3.81003e-163	9.46945e-164	4.32701e-163	5.20184e-163	-1.61063e-163	-5.71337e-163	-3.47799e-163	-3.33848e-163	1.41343e-163	1.25135e-163	2.94637e-163	1.0903e-162	-1.19863e-162	-8.73102e-163	-1.33816e-163	-3.58523e-163	-3.36521e-163	-9.96944e-163	6.42849e-163	-1.70102e-163	0
5.82261e-164	-1.17036e-163	-1.38201e-163	1.08142e-163	-2.49941e-163	-2.59249e-163	-5.04034e-163	7.04804e-163	-5.33138e-163	-1.44222e-162	-3.81003e-163	9.46945e-164	4.32701e-163	5.20184e-163	-1.61063e-163	-5.71337e-163	-3.47799e-163	-3.33848e-163	1.41343e-163	1.25135e-163	2.94637e-163	1.0903e-162	-1.19863e-162	-8.73102e-163	-1.33816e-163	-3.58523e-163	-3.36521e-163	-9.96944e-163	6.42849e-163	-1.70102e-163	0
5.82261e-164	-1.17036e-163	-1.38201e-163	1.08142e-163	-2.49941e-163	-2.59249e-163	-5.04034e-163	7.04804e-163	-5.33138e-163	-1.44222e-162	-3.81003e-163	9.46945e-164	4.32701e-163	5.20184e-163	-1.61063e-163	-5.71337e-163	-3.47799e-163	-3.33848e-163	1.41343e-163	1.25135e-163	2.94637e-163	1.0903e-162	-1.19863e-162	-8.73102e-163	-1.33816e-163	-3.58523e-163	-3.36521e-163	-9.96944e-163	6.42849e-163	-1.70102e-163	0
5.82261e-164	-1.17036e-163	-1.38201e-163	1.08142e-163	-2.49941e-163	-2.59249e-163	-5.04034e-163	7.04804e-163	-5.33138e-163	-1.44222e-162	-3.81003e-163	9.46945e-164	4.32701e-163	5.20184e-163	-1.61063e-163	-5.71337e-163	-3.47799e-163	-3.33848e-163	1.41343e-163	1.25135e-163	2.94637e-163	1.0903e-162	-1.19863e-162	-8.73102e-163	-1.33816e-163	-3.58523e-163	-3.36521e-163	-9.96944e-163	6.42849e-163	-1.70102e-163	0
5.82261e-164	-1.17036e-163	-1.38201e-163	1.08142e-163	-2.49941e-163	-2.59249e-163	-5.04034e-163	7.04804e-163	-5.33138e-163	-1.44222e-162	-3.81003e-163	9.46945e-164	4.32701e-163	5.20184e-163	-1.61063e-163	-5.71337e-163	-3.47799e-163	-3.33848e-163	1.41343e-163	1.25135e-163	2.94637e-163	1.0903e-162	-1.19863e-162	-8.73102e-163	-1.33816e-163	-3.58523e-163	-3.36521e-163	-9.96944e-163	6.42849e-163	-1.70102e-163	0
5.82261e-164	-1.17036e-163	-1.38201e-163	1.08142e-163	-2.49941e-163	-2.59249e-163	-5.04034e-163	7.04804e-163	-5.33138e-163	-1.44222e-162	-3.81003e-163	9.46945e-164	4.32701e-163	5.20184e-163	-1.61063e-163	-5.71337e-163	-3.47799e-163	-3.33848e-163	1.41343e-163	1.25135e-163	2.94637e-163	1.0903e-162	-1.19863e-162	-8.73102e-163	-1.33816e-163	-3.58523e-163	-3.36521e-163	-9.96944e-163	6.42849e-163	-1.70102e-163	0
5.82261e-164	-1.17036e-163	-1.38201e-163	1.08142e-163	-2.49941e-163	-2.59249e-163	-5.04034e-163	7.04804e-163	-5.33138e-163	-1.44222e-162	-3.81003e-163	9.46945e-164	4.32701e-163	5.20184e-163	-1.61063e-163	-5.71337e-163	-3.47799e-163	-3.33848e-163	1.41343e-163	1.25135e-163	2.94637e-163	1.0903e-162	-1.19863e-162	-8.73102e-163	-1.33816e-163	-3.58523e-163	-3.36521e-163	-9.96944e-163	6.42849e-163	-1.70102e-163	0
5.82261e-164	-1.17036e-163	-1.38201e-163	1.08142e-163	-2.49941e-163	-2.59249e-163	-5.04034e-163	7.04804e-163	-5.33138e-163	-1.44222e-162	-3.81003e-163	9.46945e-164	4.32701e-163	5.20184e-163	-1.61063e-163	-5.71337e-163	-3.47799e-163	-3.33848e-163	1.41343e-163	1.25135e-163	2.94637e-163	1.0903e-162	-1.19863e-162	-8.73102e-163	-1.33816e-163	-3.58523e-163	-3.36521e-163	-9.96944e-163	6.42849e-163	-1.70102e-163	0
5.82261e-164	-1.17036e-163	-1.38201e-163	1.08142e-163	-2.49941e-163	-2.59249e-163	-5.04034e-163	7.04804e-163	-5.33138e-163	-1.44222e-162	-3.81003e-163	9.46945e-164	4.32701e-163	5.20184e-163	-1.61063e-163	-5.71337e-163	-3.47799e-163	-3.33848e-163	1.41343e-163	1.25135e-163	2.94637e-163	1.0903e-162	-1.19863e-162	-8.73102e-163	-1.33816e-163	-3.58523e-163	-3.36521e-163	-9.96944e-163	6.42849e-163	-1.70102e-163	0
5.82261e-164	-1.17036e-163	-1.38201e-163	1.08142e-163	-2.49941e-163	-2.59249e-163	-5.04034e-163	7.04804e-163	-5.33138e-163	-1.44222e-162	-3.81003e-163	9.46945e-164	4.32701e-163	5.20184e-163	-1.61063e-163	-5.71337e-163	-3.47799e-163	-3.33848e-163	1.41343e-163	1.25135e-163	2.94637e-163	1.0903e-162	-1.19863e-162	-8.73102e-163	-1.33816e-163	-3.58523e-163	-3.36521e-163	-9.96944e-163	6.42849e-163	-1.70102e-163	0
5.82261e-164	-1.17036e-163	-1.38201e-163	1.08142e-163	-2.49941e-163	-2.59249e-163	-5.04034e-163	7.04804e-163	-5.33138e-163	-1.44222e-162	-3.81003e-163	9.46945e-164	4.32701e-163	5.20184e-163	-1.61063e-163	-5.71337e-163	-3.47799e-163	-3.33848e-163	1.41343e-163	1.25135e-163	2.94637e-163	1.0903e-162	-1.19863e-162	-8.73102e-163	-1.33816e-163	-3.58523e-163	-3.36521e-163	-9.96944e-163	6.42849e-163	-1.70102e-163	0
5.82261e-164	-1.17036e-163	-1.38201e-163	1.08142e-163	-2.49941e-163	-2.59249e-163	-5.04034e-163	7.04804e-163	-5.33138e-163	-1.44222e-162	-3.81003e-163	9.46945e-164	4.32701e-163	5.20184e-163	-1.61063e-163	-5.71337e-163	-3.47799e-163	-3.33848e-163	1.41343e-163	1.25135e-163	2.94637e-163	1.0903e-162	-1.19863e-162	-8.73102e-163	-1.33816e-163	-3.58523e-163	-3.36521e-163	-9.96944e-163	6.42849e-163	-1.70102e-163	0
5.82261e-164	-1.17036e-163	-1.38201e-163	1.08142e-163	-2.49941e-163	-2.59249e-163	-5.04034e-163	7.04804e-163	-5.33138e-163	-1.44222e-162	-3.81003e-163	9.46945e-164	4.32701e-163	5.20184e-163	-1.61063e-163	-5.71337e-163	-3.47799e-163	-3.33848e-163	1.41343e-163	1.25135e-163	2.94637e-163	1.0903e-162	-1.19863e-162	-8.73102e-163	-1.33816e-163	-3.58523e-163	-3.36521e-163	-9.96944e-163	6.42849e-163	-1.70102e-163	0
5.82261e-164	-1.17036e-163	-1.38201e-163	1.08142e-163	-2.49941e-163	-2.59249e-163	-5.04034e-163	7.04804e-163	-5.33138e-163	-1.44222e-162	-3.81003e-163	9.46945e-164	4.32701e-163	5.20184e-163	-1.61063e-163	-5.71337e-163	-3.47799e-163	-3.33848e-163	1.41343e-163	1.25135e-163	2.94637e-163	1.0903e-162	-1.19863e-162	-8.73102e-163	-1.33816e-163	-3.58523e-163	-3.36521e-163	-9.96944e-163	6.42849e-163	-1.70102e-163	0
5.82261e-164	-1.17036e-163	-1.38201e-163	1.08142e-163	-2.49941e-163	-2.59249e-163	-5.04034e-163	7.04804e-163	-5.33138e-163	-1.44222e-162	-3.81003e-163	9.46945e-164	4.32701e-163	5.20184e-163	-1.61063e-163	-5.71337e-163	-3.47799e-163	-3.33848e-163	1.41343e-163	1.25135e-163	2.94637e-163	1.0903e-162	-1.19863e-162	-8.73102e-163	-1.33816e-163	-3.58523e-163	-3.36521e-163	-9.96944e-163	6.42849e-163	-1.70102e-163	0
5.82261e-164	-1.17036e-163	-1.38201e-163	1.08142e-163	-2.49941e-163	-2.59249e-163	-5.04034e-163	7.04804e-163	-5.33138e-163	-1.44222e-162	-3.81003e-163	9.46945e-164	4.32701e-163	5.20184e-163	-1.61063e-163	-5.71337e-163	-3.47799e-163	-3.33848e-163	1.41343e-163	1.25135e-163	2.94637e-163	1.0903e-162	-1.19863e-162	-8.73102e-163	-1.33816e-163	-3.58523e-163	-3.36521e-163	-9.96944e-163	6.42849e-163	-1.70102e-163	0
5.82261e-164	-1.17036e-163	-1.38201e-163	1.08142e-163	-2.49941e-163	-2.59249e-163	-5.04034e-163	7.04804e-163	-5.33138e-163	-1.44222e-162	-3.81003e-163	9.46945e-164	4.32701e-163	5.20184e-163	-1.61063e-163	-5.71337e-163	-3.47799e-163	-3.33848e-163	1.41343e-163	1.25135e-163	2.94637e-163	1.0903e-162	-1.19863e-162	-8.73102e-163	-1.33816e-163	-3.58523e-163	-3.36521e-163	-9.96944e-163	6.42849e-163	-1.70102e-163	0
5.82261e-164	-1.17036e-163	-1.38201e-163	1.08142e-163	-2.49941e-163	-2.59249e-163	-5.04034e-163	7.04804e-163	-5.33138e-163	-1.44222e-162	-3.81003e-163	9.46945e-164	4.32701e-163	5.20184e-163	-1.61063e-163	-5.71337e-163	-3.47799e-163	-3.33848e-163	1.41343e-163	1.25135e-163	2.94637e-163	1.0903e-162	-1.19863e-162	-8.73102e-163	-1.33816e-163	-3.58523e-163	-3.36521e-163	-9.96944e-163	6.42849e-163	-1.70102e-163	0
5.82261e-164	-1.17036e-163	-1.38201e-163	1.08142e-163	-2.49941e-163	-2.59249e-163	-5.04034e-163	7.04804e-163	-5.33138e-163	-1.44222e-162	-3.81003e-163	9.46945e-164	4.32701e-163	5.20184e-163	-1.61063e-163	-5.71337e-163	-3.47799e-163	-3.33848e-163	1.41343e-163	1.25135e-163	2.94637e-163	1.0903e-162	-1.19863e-162	-8.73102e-163	-1.33816e-163	-3.58523e-163	-3.36521e-163	-9.96944e-163	6.42849e-163	-1.70102e-163	0
5.82261e-164	-1.17036e-163	-1.38201e-163	1.08142e-163	-2.49941e-163	-2.59249e-163	-5.04034e-163	7.04804e-163	-5.33138e-163	-1.44222e-162	-3.81003e-163	9.46945e-164	4.32701e-163	5.20184e-163	-1.61063e-163	-5.71337e-163	-3.47799e-163	-3.33848e-163	1.41343e-163	1.25135e-163	2.94637e-163	1.0903e-162	-1.19863e-162	-8.73102e-163	-1.33816e-163	-3.58523e-163	-3.36521e-163	-9.96944e-163	6.42849e-163	-1.70102e-163	0
5.82261e-164	-1.17036e-163	-1.38201e-163	1.08142e-163	-2.49941e-163	-2.59249e-163	-5.04034e-163	7.04804e-163	-5.33138e-163	-1.44222e-162	-3.81003e-163	9.46945e-164	4.32701e-163	5.20184e-163	-1.61063e-163	-5.71337e-163	-3.47799e-163	-3.33848e-163	1.41343e-163	1.25135e-163	2.94637e-163	1.0903e-162	-1.19863e-162	-8.73102e-163	-1.33816e-163	-3.58523e-163	-3.36521e-163	-9.96944e-163	6.42849e-163	-1.70102e-163	0
5.82261e-164	-1.17036e-163	-1.38201e-163	1.08142e-163	-2.49941e-163	-2.59249e-163	-5.04034e-163	7.04804e-163	-5.33138e-163	-1.44222e-162	-3.81003e-163	9.46945e-164	4.32701e-163	5.20184e-163	-1.61063e-163	-5.71337e-163	-3.47799e-163	-3.33848e-163	1.41343e-163	1.25135e-163	2.94637e-163	1.0903e-162	-1.19863e-162	-8.73102e-163	-1.33816e-163	-3.58523e-163	-3.36521e-163	-9.96944e-163	6.42849e-163	-1.70102e-163	0
5.82261e-164	-1.17036e-163	-1.38201e-163	1.08142e-163	-2.49941e-163	-2.59249e-163	-5.04034e-163	7.04804e-163	-5.33138e-163	-1.44222e-162	-3.81003e-163	9.46945e-164	4.32701e-163	5.20184e-163	-1.61063e-163	-5.71337e-163	-3.47799e-163	-3.33848e-163	1.41343e-163	1.25135e-163	2.94637e-163	1.0903e-162	-1.19863e-162	-8.73102e-163	-1.33816e-163	-3.58523e-163	-3.36521e-163	-9.96944e-163	6.42849e-163	-1.70102e-163	0
5.82261e-164	-1.17036e-163	-1.38201e-163	1.08142e-163	-2.49941e-163	-2.59249e-163	-5.04034e-163	7.04804e-163	-5.33138e-163	-1.44222e-162	-3.81003e-163	9.46945e-164	4.32701e-163	5.20184e-163	-1.61063e-163	-5.71337e-163	-3.47799e-163	-3.33848e-163	1.41343e-163	1.25135e-163	2.94637e-163	1.0903e-162	-1.19863e-162	-8.73102e-163	-1.33816e-163	-3.58523e-163	-3.36521e-163	-9.96944e-163	6.42849e-163	-1.70102e-163	0
5.82261e-164	-1.17036e-163	-1.38201e-163	1.08142e-163	-2.49941e-163	-2.59249e-163	-5.04034e-163	7.04804e-163	-5.33138e-163	-1.44222e-162	-3.81003e-163	9.46945e-164	4.32701e-163	5.20184e-163	-1.61063e-163	-5.71337e-163	-3.47799e-163	-3.33848e-163	1.41343e-163	1.25135e-163	2.94637e-163	1.0903e-162	-1.19863e-162	-8.73102e-163	-1.33816e-163	-3.58523e-163	-3.36521e-163	-9.96944e-163	6.42849e-163	-1.70102e-163	0
5.82261e-164	-1.17036e-163	-1.38201e-163	1.08142e-163	-2.49941e-163	-2.59249e-163	-5.04034e-163	7.04804e-163	-5.33138e-163	-1.44222e-162	-3.81003e-163	9.46945e-164	4.32701e-163	5.20184e-163	-1.61063e-163	-5.71337e-163	-3.47799e-163	-3.33848e-163	1.41343e-163	1.25135e-163	2.94637e-163	1.0903e-162	-1.19863e-162	-8.73102e-163	-1.33816e-163	-3.58523e-163	-3.36521e-163	-9.96944e-163	6.42849e-163	-1.70102e-163	0
5.82261e-164	-1.17036e-163	-1.38201e-163	1.08142e-163	-2.49941e-163	-2.59249e-163	-5.04034e-163	7.04804e-163	-5.33138e-163	-1.44222e-162	-3.81003e-163	9.46945e-164	4.32701e-163	5.20184e-163	-1.61063e-163	-5.71337e-163	-3.47799e-163	-3.33848e-163	1.41343e-163	1.25135e-163	2.94637e-163	1.0903e-162	-1.19863e-162	-8.73102e-163	-1.33816e-163	-3.58523e-163	-3.36521e-163	-9.96944e-163	6.42849e-163	-1.70102e-163	0
5.82261e-164	-1.17036e-163	-1.38201e-163	1.08142e-163	-2.49941e-163	-2.59249e-163	-5.04034e-163	7.04804e-163	-5.33138e-163	-1.44222e-162	-3.81003e-163	9.46945e-164	4.32701e-163	5.20184e-163	-1.61063e-163	-5.71337e-163	-3.47799e-163	-3.33848e-163	1.41343e-163	1.25135e-163	2.94637e-163	1.0903e-162	-1.19863e-162	-8.73102e-163	-1.33816e-163	-3.58523e-163	-3.36521e-163	-9.96944e-163	6.42849e-163	-1.70102e-163	0
5.82261e-164	-1.17036e-163	-1.38201e-163	1.08142e-163	-2.49941e-163	-2.59249e-163	-5.04034e-163	7.04804e-163	-5.33138e-163	-1.44222e-162	-3.81003e-163	9.46945e-164	4.32701e-163	5.20184e-163	-1.61063e-163	-5.71337e-163	-3.47799e-163	-3.33848e-163	1.41343e-163	1.25135e-163	2.94637e-163	1.0903e-162	-1.19863e-162	-8.73102e-163	-1.33816e-163	-3.58523e-163	-3.36521e-163	-9.96944e-163	6.42849e-163	-1.70102e-163	0
5.82261e-164	-1.17036e-163	-1.38201e-163	1.08142e-163	-2.49941e-163	-2.59249e-163	-5.04034e-163	7.04804e-163	-5.33138e-163	-1.44222e-162	-3.81003e-163	9.46945e-164	4.32701e-163	5.20184e-163	-1.61063e-163	-5.71337e-163	-3.47799e-163	-3.33848e-163	1.41343e-163	1.25135e-163	2.94637e-163	1.0903e-162	-1.19863e-162	-8.73102e-163	-1.33816e-163	-3.58523e-163	-3.36521e-163	-9.96944e-163	6.42849e-163	-1.70102e-163	0
5.82261e-164	-1.17036e-163	-1.38201e-163	1.08142e-163	-2.49941e-163	-2.59249e-163	-5.04034e-163	7.04804e-163	-5.33138e-163	-1.44222e-162	-3.81003e-163	9.46945e-164	4.32701e-163	5.20184e-163	-1.61063e-163	-5.71337e-163	-3.47799e-163	-3.33848e-163	1.41343e-163	1.25135e-163	2.94637e-163	1.0903e-162	-1.19863e-162	-8.73102e-163	-1.33816e-163	-3.58523e-163	-3.36521e-163	-9.96944e-163	6.42849e-163	-1.70102e-163	0
5.82261e-164	-1.17036e-163	-1.38201e-163	1.08142e-163	-2.49941e-163	-2.59249e-163	-5.04034e-163	7.04804e-163	-5.33138e-163	-1.44222e-162	-3.81003e-163	9.46945e-164	4.32701e-163	5.20184e-163	-1.61063e-163	-5.71337e-163	-3.47799e-163	-3.33848e-163	1.41343e-163	1.25135e-163	2.94637e-163	1.0903e-162	-1.19863e-162	-8.73102e-163	-1.33816e-163	-3.58523e-163	-3.36521e-163	-9.96944e-163	6.42849e-163	-1.70102e-163	0
5.82261e-164	-1.17036e-163	-1.38201e-163	1.08142e-163	-2.49941e-163	-2.59249e-163	-5.04034e-163	7.04804e-163	-5.33138e-163	-1.44222e-162	-3.81003e-163	9.46945e-164	4.32701e-163	5.20184e-163	-1.61063e-163	-5.71337e-163	-3.47799e-163	-3.33848e-163	1.41343e-163	1.25135e-163	2.94637e-163	1.0903e-162	-1.19863e-162	-8.73102e-163	-1.33816e-163	-3.58523e-163	-3.36521e-163	-9.96944e-163	6.42849e-163	-1.70102e-163	0
5.82261e-164	-1.17036e-163	-1.38201e-163	1.08142e-163	-2.49941e-163	-2.59249e-163	-5.04034e-163	7.04804e-163	-5.33138e-163	-1.44222e-162	-3.81003e-163	9.46945e-164	4.32701e-163	5.20184e-163	-1.61063e-163	-5.71337e-163	-3.47799e-163	-3.33848e-163	1.41343e-163	1.25135e-163	2.94637e-163	1.0903e-162	-1.19863e-162	-8.73102e-163	-1.33816e-163	-3.58523e-163	-3.36521e-163	-9.96944e-163	6.42849e-163	-1.70102e-163	0
5.82261e-164	-1.17036e-163	-1.38201e-163	1.08142e-163	-2.49941e-163	-2.59249e-163	-5.04034e-163	7.04804e-163	-5.33138e-163	-1.44222e-162	-3.81003e-163	9.46945e-164	4.32701e-163	5.20184e-163	-1.61063e-163	-5.71337e-163	-3.47799e-163	-3.33848e-163	1.41343e-163	1.25135e-163	2.94637e-163	1.0903e-162	-1.19863e-162	-8.73102e-163	-1.33816e-163	-3.58523e-163	-3.36521e-163	-9.96944e-163	6.42849e-163	-1.70102e-163	0
5.82261e-164	-1.17036e-163	-1.38201e-163	1.08142e-163	-2.49941e-163	-2.59249e-163	-5.04034e-163	7.04804e-163	-5.33138e-163	-1.44222e-162	-3.81003e-163	9.46945e-164	4.32701e-163	5.20184e-163	-1.61063e-163	-5.71337e-163	-3.47799e-163	-3.33848e-163	1.41343e-163	1.25135e-163	2.94637e-163	1.0903e-162	-1.19863e-162	-8.73102e-163	-1.33816e-163	-3.58523e-163	-3.36521e-163	-9.96944e-163	6.42849e-163	-1.70102e-163	0
5.82261e-164	-1.17036e-163	-1.38201e-163	1.08142e-163	-2.49941e-163	-2.59249e-163	-5.04034e-163	7.04804e-163	-5.33138e-163	-1.44222e-162	-3.81003e-163	9.46945e-164	4.32701e-163	5.20184e-163	-1.61063e-163	-5.71337e-163	-3.47799e-163	-3.33848e-163	1.41343e-163	1.25135e-163	2.94637e-163	1.0903e-162	-1.19863e-162	-8.73102e-163	-1.33816e-163	-3.58523e-163	-3.36521e-163	-9.96944e-163	6.42849e-163	-1.70102e-163	0
5.82261e-164	-1.17036e-163	-1.38201e-163	1.08142e-163	-2.49941e-163	-2.59249e-163	-5.04034e-163	7.04804e-163	-5.33138e-163	-1.44222e-162	-3.81003e-163	9.46945e-164	4.32701e-163	5.20184e-163	-1.61063e-163	-5.71337e-163	-3.47799e-163	-3.33848e-163	1.41343e-163	1.25135e-163	2.94637e-163	1.0903e-162	-1.19863e-162	-8.73102e-163	-1.33816e-163	-3.58523e-163	-3.36521e-163	-9.96944e-163	6.42849e-163	-1.70102e-163	0
5.82261e-164	-1.17036e-163	-1.38201e-163	1.08142e-163	-2.49941e-163	-2.59249e-163	-5.04034e-163	7.04804e-163	-5.33138e-163	-1.44222e-162	-3.81003e-163	9.46945e-164	4.32701e-163	5.20184e-163	-1.61063e-163	-5.71337e-163	-3.47799e-163	-3.33848e-163	1.41343e-163	1.25135e-163	2.94637e-163	1.0903e-162	-1.19863e-162	-8.73102e-163	-1.33816e-163	-3.58523e-163	-3.36521e-163	-9.96944e-163	6.42849e-163	-1.70102e-163	0
5.82261e-164	-1.17036e-163	-1.38201e-163	1.08142e-163	-2.49941e-163	-2.59249e-163	-5.04034e-163	7.04804e-163	-5.33138e-163	-1.44222e-162	-3.81003e-163	9.46945e-164	4.32701e-163	5.20184e-163	-1.61063e-163	-5.71337e-163	-3.47799e-163	-3.33848e-163	1.41343e-163	1.25135e-163	2.94637e-163	1.0903e-162	-1.19863e-162	-8.73102e-163	-1.33816e-163	-3.58523e-163	-3.36521e-163	-9.96944e-163	6.42849e-163	-1.70102e-163	0
5.82261e-164	-1.17036e-163	-1.38201e-163	1.08142e-163	-2.49941e-163	-2.59249e-163	-5.04034e-163	7.04804e-163	-5.33138e-163	-1.44222e-162	-3.81003e-163	9.46945e-164	4.32701e-163	5.20184e-163	-1.61063e-163	-5.71337e-163	-3.47799e-163	-3.33848e-163	1.41343e-163	1.25135e-163	2.94637e-163	1.0903e-162	-1.19863e-162	-8.73102e-163	-1.33816e-163	-3.58523e-163	-3.36521e-163	-9.96944e-163	6.42849e-163	-1.70102e-163	0
5.82261e-164	-1.17036e-163	-1.38201e-163	1.08142e-163	-2.49941e-163	-2.59249e-163	-5.04034e-163	7.04804e-163	-5.33138e-163	-1.44222e-162	-3.81003e-163	9.46945e-164	4.32701e-163	5.20184e-163	-1.61063e-163	-5.71337e-163	-3.47799e-163	-3.33848e-163	1.41343e-163	1.25135e-163	2.94637e-163	1.0903e-162	-1.19863e-162	-8.73102e-163	-1.33816e-163	-3.58523e-163	-3.36521e-163	-9.96944e-163	6.42849e-163	-1.70102e-163	0
5.82261e-164	-1.17036e-163	-1.38201e-163	1.08142e-163	-2.49941e-163	-2.59249e-163	-5.04034e-163	7.04804e-163	-5.33138e-163	-1.44222e-162	-3.81003e-163	9.46945e-164	4.32701e-163	5.20184e-163	-1.61063e-163	-5.71337e-163	-3.47799e-163	-3.33848e-163	1.41343e-163	1.25135e-163	2.94637e-163	1.0903e-162	-1.19863e-162	-8.73102e-163	-1.33816e-163	-3.58523e-163	-3.36521e-163	-9.96944e-163	6.42849e-163	-1.70102e-163	0
5.82261e-164	-1.17036e-163	-1.38201e-163	1.08142e-163	-2.49941e-163	-2.59249e-163	-5.04034e-163	7.04804e-163	-5.33138e-163	-1.44222e-162	-3.81003e-163	9.46945e-164	4.32701e-163	5.20184e-163	-1.61063e-163	-5.71337e-163	-3.47799e-163	-3.33848e-163	1.41343e-163	1.25135e-163	2.94637e-163	1.0903e-162	-1.19863e-162	-8.73102e-163	-1.33816e-163	-3.58523e-163	-3.36521e-163	-9.96944e-163	6.42849e-163	-1.70102e-163	0
5.82261e-164	-1.17036e-163	-1.38201e-163	1.08142e-163	-2.49941e-163	-2.59249e-163	-5.04034e-163	7.04804e-163	-5.33138e-163	-1.44222e-162	-3.81003e-163	9.46945e-164	4.32701e-163	5.20184e-163	-1.61063e-163	-5.71337e-163	-3.47799e-163	-3.33848e-163	1.41343e-163	1.25135e-163	2.94637e-163	1.0903e-162	-1.19863e-162	-8.73102e-163	-1.33816e-163	-3.58523e-163	-3.36521e-163	-9.96944e-163	6.42849e-163	-1.70102e-163	0
5.82261e-164	-1.17036e-163	-1.38201e-163	1.08142e-163	-2.49941e-163	-2.59249e-163	-5.04034e-163	7.04804e-163	-5.33138e-163	-1.44222e-162	-3.81003e-163	9.46945e-164	4.32701e-163	5.20184e-163	-1.61063e-163	-5.71337e-163	-3.47799e-163	-3.33848e-163	1.41343e-163	1.25135e-163	2.94637e-163	1.0903e-162	-1.19863e-162	-8.73102e-163	-1.33816e-163	-3.58523e-163	-3.36521e-163	-9.96944e-163	6.42849e-163	-1.70102e-163	0
5.82261e-164	-1.17036e-163	-1.38201e-163	1.08142e-163	-2.49941e-163	-2.59249e-163	-5.04034e-163	7.04804e-163	-5.33138e-163	-1.44222e-162	-3.81003e-163	9.46945e-164	4.32701e-163	5.20184e-163	-1.61063e-163	-5.71337e-163	-3.47799e-163	-3.33848e-163	1.41343e-163	1.25135e-163	2.94637e-163	1.0903e-162	-1.19863e-162	-8.73102e-163	-1.33816e-163	-3.58523e-163	-3.36521e-163	-9.96944e-163	6.42849e-163	-1.70102e-163	0
5.82261e-164	-1.17036e-163	-1.38201e-163	1.08142e-163	-2.49941e-163	-2.59249e-163	-5.04034e-163	7.04804e-163	-5.33138e-163	-1.44222e-162	-3.81003e-163	9.46945e-164	4.32701e-163	5.20184e-163	-1.61063e-163	-5.71337e-163	-3.47799e-163	-3.33848e-163	1.41343e-163	1.25135e-163	2.94637e-163	1.0903e-162	-1.19863e-162	-8.73102e-163	-1.33816e-163	-3.58523e-163	-3.36521e-163	-9.96944e-163	6.42849e-163	-1.70102e-163	0
5.82261e-164	-1.17036e-163	-1.38201e-163	1.08142e-163	-2.49941e-163	-2.59249e-163	-5.04034e-163	7.04804e-163	-5.33138e-163	-1.44222e-162	-3.81003e-163	9.46945e-164	4.32701e-163	5.20184e-163	-1.61063e-163	-5.71337e-163	-3.47799e-163	-3.33848e-163	1.41343e-163	1.25135e-163	2.94637e-163	1.0903e-162	-1.19863e-162	-8.73102e-163	-1.33816e-163	-3.58523e-163	-3.36521e-163	-9.96944e-163	6.42849e-163	-1.70102e-163	0
5.82261e-164	-1.17036e-163	-1.38201e-163	1.08142e-163	-2.49941e-163	-2.59249e-163	-5.04034e-163	7.04804e-163	-5.33138e-163	-1.44222e-162	-3.81003e-163	9.46945e-164	4.32701e-163	5.20184e-163	-1.61063e-163	-5.71337e-163	-3.47799e-163	-3.33848e-163	1.41343e-163	1.25135e-163	2.94637e-163	1.0903e-162	-1.19863e-162	-8.73102e-163	-1.33816e-163	-3.58523e-163	-3.36521e-163	-9.96944e-163	6.42849e-163	-1.70102e-163	0
5.82261e-164	-1.17036e-163	-1.38201e-163	1.08142e-163	-2.49941e-163	-2.59249e-163	-5.04034e-163	7.04804e-163	-5.33138e-163	-1.44222e-162	-3.81003e-163	9.46945e-164	4.32701e-163	5.20184e-163	-1.61063e-163	-5.71337e-163	-3.47799e-163	-3.33848e-163	1.41343e-163	1.25135e-163	2.94637e-163	1.0903e-162	-1.19863e-162	-8.73102e-163	-1.33816e-163	-3.58523e-163	-3.36521e-163	-9.96944e-163	6.42849e-163	-1.70102e-163	0
5.82261e-164	-1.17036e-163	-1.38201e-163	1.08142e-163	-2.49941e-163	-2.59249e-163	-5.04034e-163	7.04804e-163	-5.33138e-163	-1.44222e-162	-3.81003e-163	9.46945e-164	4.32701e-163	5.20184e-163	-1.61063e-163	-5.71337e-163	-3.47799e-163	-3.33848e-163	1.41343e-163	1.25135e-163	2.94637e-163	1.0903e-162	-1.19863e-162	-8.73102e-163	-1.33816e-163	-3.58523e-163	-3.36521e-163	-9.96944e-163	6.42849e-163	-1.70102e-163	0
5.82261e-164	-1.17036e-163	-1.38201e-163	1.08142e-163	-2.49941e-163	-2.59249e-163	-5.04034e-163	7.04804e-163	-5.33138e-163	-1.44222e-162	-3.81003e-163	9.46945e-164	4.32701e-163	5.20184e-163	-1.61063e-163	-5.71337e-163	-3.47799e-163	-3.33848e-163	1.41343e-163	1.25135e-163	2.94637e-163	1.0903e-162	-1.19863e-162	-8.73102e-163	-1.33816e-163	-3.58523e-163	-3.36521e-163	-9.96944e-163	6.42849e-163	-1.70102e-163	0
5.82261e-164	-1.17036e-163	-1.38201e-163	1.08142e-163	-2.49941e-163	-2.59249e-163	-5.04034e-163	7.04804e-163	-5.33138e-163	-1.44222e-162	-3.81003e-163	9.46945e-164	4.32701e-163	5.20184e-163	-1.61063e-163	-5.71337e-163	-3.47799e-163	-3.33848e-163	1.41343e-163	1.25135e-163	2.94637e-163	1.0903e-162	-1.19863e-162	-8.73102e-163	-1.33816e-163	-3.58523e-163	-3.36521e-163	-9.96944e-163	6.42849e-163	-1.70102e-163	0
5.82261e-164	-1.17036e-163	-1.38201e-163	1.08142e-163	-2.49941e-163	-2.59249e-163	-5.04034e-163	7.04804e-163	-5.33138e-163	-1.44222e-162	-3.81003e-163	9.46945e-164	4.32701e-163	5.20184e-163	-1.61063e-163	-5.71337e-163	-3.47799e-163	-3.33848e-163	1.41343e-163	1.25135e-163	2.94637e-163	1.0903e-162	-1.19863e-162	-8.73102e-163	-1.33816e-163	-3.58523e-163	-3.36521e-163	-9.96944e-163	6.42849e-163	-1.70102e-163	0
5.82261e-164	-1.17036e-163	-1.38201e-163	1.08142e-163	-2.49941e-163	-2.59249e-163	-5.04034e-163	7.04804e-163	-5.33138e-163	-1.44222e-162	-3.81003e-163	9.46945e-164	4.32701e-163	5.20184e-163	-1.61063e-163	-5.71337e-163	-3.47799e-163	-3.33848e-163	1.41343e-163	1.25135e-163	2.94637e-163	1.0903e-162	-1.19863e-162	-8.73102e-163	-1.33816e-163	-3.58523e-163	-3.36521e-163	-9.96944e-163	6.42849e-163	-1.70102e-163	0
5.82261e-164	-1.17036e-163	-1.38201e-163	1.08142e-163	-2.49941e-163	-2.59249e-163	-5.04034e-163	7.04804e-163	-5.33138e-163	-1.44222e-162	-3.81003e-163	9.46945e-164	4.32701e-163	5.20184e-163	-1.61063e-163	-5.71337e-163	-3.47799e-163	-3.33848e-163	1.41343e-163	1.25135e-163	2.94637e-163	1.0903e-162	-1.19863e-162	-8.73102e-163	-1.33816e-163	-3.58523e-163	-3.36521e-163	-9.96944e-163	6.42849e-163	-1.70102e-163	0
5.82261e-164	-1.17036e-163	-1.38201e-163	1.08142e-163	-2.49941e-163	-2.59249e-163	-5.04034e-163	7.04804e-163	-5.33138e-163	-1.44222e-162	-3.81003e-163	9.46945e-164	4.32701e-163	5.20184e-163	-1.61063e-163	-5.71337e-163	-3.47799e-163	-3.33848e-163	1.41343e-163	1.25135e-163	2.94637e-163	1.0903e-162	-1.19863e-162	-8.73102e-163	-1.33816e-163	-3.58523e-163	-3.36521e-163	-9.96944e-163	6.42849e-163	-1.70102e-163	0
5.82261e-164	-1.17036e-163	-1.38201e-163	1.08142e-163	-2.49941e-163	-2.59249e-163	-5.04034e-163	7.04804e-163	-5.33138e-163	-1.44222e-162	-3.81003e-163	9.46945e-164	4.32701e-163	5.20184e-163	-1.61063e-163	-5.71337e-163	-3.47799e-163	-3.33848e-163	1.41343e-163	1.25135e-163	2.94637e-163	1.0903e-162	-1.19863e-162	-8.73102e-163	-1.33816e-163	-3.58523e-163	-3.36521e-163	-9.96944e-163	6.42849e-163	-1.70102e-163	0
5.82261e-164	-1.17036e-163	-1.38201e-163	1.08142e-163	-2.49941e-163	-2.59249e-163	-5.04034e-163	7.04804e-163	-5.33138e-163	-1.44222e-162	-3.81003e-163	9.46945e-164	4.32701e-163	5.20184e-163	-1.61063e-163	-5.71337e-163	-3.47799e-163	-3.33848e-163	1.41343e-163	1.25135e-163	2.94637e-163	1.0903e-162	-1.19863e-162	-8.73102e-163	-1.33816e-163	-3.58523e-163	-3.36521e-163	-9.96944e-163	6.42849e-163	-1.70102e-163	0
5.82261e-164	-1.17036e-163	-1.38201e-163	1.08142e-163	-2.49941e-163	-2.59249e-163	-5.04034e-163	7.04804e-163	-5.33138e-163	-1.44222e-162	-3.81003e-163	9.46945e-164	4.32701e-163	5.20184e-163	-1.61063e-163	-5.71337e-163	-3.47799e-163	-3.33848e-163	1.41343e-163	1.25135e-163	2.94637e-163	1.0903e-162	-1.19863e-162	-8.73102e-163	-1.33816e-163	-3.58523e-163	-3.36521e-163	-9.96944e-163	6.42849e-163	-1.70102e-163	0
5.82261e-164	-1.17036e-163	-1.38201e-163	1.08142e-163	-2.49941e-163	-2.59249e-163	-5.04034e-163	7.04804e-163	-5.33138e-163	-1.44222e-162	-3.81003e-163	9.46945e-164	4.32701e-163	5.20184e-163	-1.61063e-163	-5.71337e-163	-3.47799e-163	-3.33848e-163	1.41343e-163	1.25135e-163	2.94637e-163	1.0903e-162	-1.19863e-162	-8.73102e-163	-1.33816e-163	-3.58523e-163	-3.36521e-163	-9.96944e-163	6.42849e-163	-1.70102e-163	0
5.82261e-164	-1.17036e-163	-1.38201e-163	1.08142e-163	-2.49941e-163	-2.59249e-163	-5.04034e-163	7.04804e-163	-5.33138e-163	-1.44222e-162	-3.81003e-163	9.46945e-164	4.32701e-163	5.20184e-163	-1.61063e-163	-5.71337e-163	-3.47799e-163	-3.33848e-163	1.41343e-163	1.25135e-163	2.94637e-163	1.0903e-162	-1.19863e-162	-8.73102e-163	-1.33816e-163	-3.58523e-163	-3.36521e-163	-9.96944e-163	6.42849e-163	-1.70102e-163	0
5.82261e-164	-1.17036e-163	-1.38201e-163	1.08142e-163	-2.49941e-163	-2.59249e-163	-5.04034e-163	7.04804e-163	-5.33138e-163	-1.44222e-162	-3.81003e-163	9.46945e-164	4.32701e-163	5.20184e-163	-1.61063e-163	-5.71337e-163	-3.47799e-163	-3.33848e-163	1.41343e-163	1.25135e-163	2.94637e-163	1.0903e-162	-1.19863e-162	-8.73102e-163	-1.33816e-163	-3.58523e-163	-3.36521e-163	-9.96944e-163	6.42849e-163	-1.70102e-163	0
5.82261e-164	-1.17036e-163	-1.38201e-163	1.08142e-163	-2.49941e-163	-2.59249e-163	-5.04034e-163	7.04804e-163	-5.33138e-163	-1.44222e-162	-3.81003e-163	9.46945e-164	4.32701e-163	5.20184e-163	-1.61063e-163	-5.71337e-163	-3.47799e-163	-3.33848e-163	1.41343e-163	1.25135e-163	2.94637e-163	1.0903e-162	-1.19863e-162	-8.73102e-163	-1.33816e-163	-3.58523e-163	-3.36521e-163	-9.96944e-163	6.42849e-163	-1.70102e-163	0
5.82261e-164	-1.17036e-163	-1.38201e-163	1.08142e-163	-2.49941e-163	-2.59249e-163	-5.04034e-163	7.04804e-163	-5.33138e-163	-1.44222e-162	-3.81003e-163	9.46945e-164	4.32701e-163	5.20184e-163	-1.61063e-163	-5.71337e-163	-3.47799e-163	-3.33848e-163	1.41343e-163	1.25135e-163	2.94637e-163	1.0903e-162	-1.19863e-162	-8.73102e-163	-1.33816e-163	-3.58523e-163	-3.36521e-163	-9.96944e-163	6.42849e-163	-1.70102e-163	0
5.82261e-164	-1.17036e-163	-1.38201e-163	1.08142e-163	-2.49941e-163	-2.59249e-163	-5.04034e-163	7.04804e-163	-5.33138e-163	-1.44222e-162	-3.81003e-163	9.46945e-164	4.32701e-163	5.20184e-163	-1.61063e-163	-5.71337e-163	-3.47799e-163	-3.33848e-163	1.41343e-163	1.25135e-163	2.94637e-163	1.0903e-162	-1.19863e-162	-8.73102e-163	-1.33816e-163	-3.58523e-163	-3.36521e-163	-9.96944e-163	6.42849e-163	-1.70102e-163	0
5.82261e-164	-1.17036e-163	-1.38201e-163	1.08142e-163	-2.49941e-163	-2.59249e-163	-5.04034e-163	7.04804e-163	-5.33138e-163	-1.44222e-162	-3.81003e-163	9.46945e-164	4.32701e-163	5.20184e-163	-1.61063e-163	-5.71337e-163	-3.47799e-163	-3.33848e-163	1.41343e-163	1.25135e-163	2.94637e-163	1.0903e-162	-1.19863e-162	-8.73102e-163	-1.33816e-163	-3.58523e-163	-3.36521e-163	-9.96944e-163	6.42849e-163	-1.70102e-163	0
5.82261e-164	-1.17036e-163	-1.38201e-163	1.08142e-163	-2.49941e-163	-2.59249e-163	-5.04034e-163	7.04804e-163	-5.33138e-163	-1.44222e-162	-3.81003e-163	9.46945e-164	4.32701e-163	5.20184e-163	-1.61063e-163	-5.71337e-163	-3.47799e-163	-3.33848e-163	1.41343e-163	1.25135e-163	2.94637e-163	1.0903e-162	-1.19863e-162	-8.73102e-163	-1.33816e-163	-3.58523e-163	-3.36521e-163	-9.96944e-163	6.42849e-163	-1.70102e-163	0
5.82261e-164	-1.17036e-163	-1.38201e-163	1.08142e-163	-2.49941e-163	-2.59249e-163	-5.04034e-163	7.04804e-163	-5.33138e-163	-1.44222e-162	-3.81003e-163	9.46945e-164	4.32701e-163	5.20184e-163	-1.61063e-163	-5.71337e-163	-3.47799e-163	-3.33848e-163	1.41343e-163	1.25135e-163	2.94637e-163	1.0903e-162	-1.19863e-162	-8.73102e-163	-1.33816e-163	-3.58523e-163	-3.36521e-163	-9.96944e-163	6.42849e-163	-1.70102e-163	0
5.82261e-164	-1.17036e-163	-1.38201e-163	1.08142e-163	-2.49941e-163	-2.59249e-163	-5.04034e-163	7.04804e-163	-5.33138e-163	-1.44222e-162	-3.81003e-163	9.46945e-164	4.32701e-163	5.20184e-163	-1.61063e-163	-5.71337e-163	-3.47799e-163	-3.33848e-163	1.41343e-163	1.25135e-163	2.94637e-163	1.0903e-162	-1.19863e-162	-8.73102e-163	-1.33816e-163	-3.58523e-163	-3.36521e-163	-9.96944e-163	6.42849e-163	-1.70102e-163	0
5.82261e-164	-1.17036e-163	-1.38201e-163	1.08142e-163	-2.49941e-163	-2.59249e-163	-5.04034e-163	7.04804e-163	-5.33138e-163	-1.44222e-162	-3.81003e-163	9.46945e-164	4.32701e-163	5.20184e-163	-1.61063e-163	-5.71337e-163	-3.47799e-163	-3.33848e-163	1.41343e-163	1.25135e-163	2.94637e-163	1.0903e-162	-1.19863e-162	-8.73102e-163	-1.33816e-163	-3.58523e-163	-3.36521e-163	-9.96944e-163	6.42849e-163	-1.70102e-163	0
5.82261e-164	-1.17036e-163	-1.38201e-163	1.08142e-163	-2.49941e-163	-2.59249e-163	-5.04034e-163	7.04804e-163	-5.33138e-163	-1.44222e-162	-3.81003e-163	9.46945e-164	4.32701e-163	5.20184e-163	-1.61063e-163	-5.71337e-163	-3.47799e-163	-3.33848e-163	1.41343e-163	1.25135e-163	2.94637e-163	1.0903e-162	-1.19863e-162	-8.73102e-163	-1.33816e-163	-3.58523e-163	-3.36521e-163	-9.96944e-163	6.42849e-163	-1.70102e-163	0
5.82261e-164	-1.17036e-163	-1.38201e-163	1.08142e-163	-2.49941e-163	-2.59249e-163	-5.04034e-163	7.04804e-163	-5.33138e-163	-1.44222e-162	-3.81003e-163	9.46945e-164	4.32701e-163	5.20184e-163	-1.61063e-163	-5.71337e-163	-3.47799e-163	-3.33848e-163	1.41343e-163	1.25135e-163	2.94637e-163	1.0903e-162	-1.19863e-162	-8.73102e-163	-1.33816e-163	-3.58523e-163	-3.36521e-163	-9.96944e-163	6.42849e-163	-1.70102e-163	0
5.82261e-164	-1.17036e-163	-1.38201e-163	1.08142e-163	-2.49941e-163	-2.59249e-163	-5.04034e-163	7.04804e-163	-5.33138e-163	-1.44222e-162	-3.81003e-163	9.46945e-164	4.32701e-163	5.20184e-163	-1.61063e-163	-5.71337e-163	-3.47799e-163	-3.33848e-163	1.41343e-163	1.25135e-163	2.94637e-163	1.0903e-162	-1.19863e-162	-8.73102e-163	-1.33816e-163	-3.58523e-163	-3.36521e-163	-9.96944e-163	6.42849e-163	-1.70102e-163	0
5.82261e-164	-1.17036e-163	-1.38201e-163	1.08142e-163	-2.49941e-163	-2.59249e-163	-5.04034e-163	7.04804e-163	-5.33138e-163	-1.44222e-162	-3.81003e-163	9.46945e-164	4.32701e-163	5.20184e-163	-1.61063e-163	-5.71337e-163	-3.47799e-163	-3.33848e-163	1.41343e-163	1.25135e-163	2.94637e-163	1.0903e-162	-1.19863e-162	-8.73102e-163	-1.33816e-163	-3.58523e-163	-3.36521e-163	-9.96944e-163	6.42849e-163	-1.70102e-163	0
5.82261e-164	-1.17036e-163	-1.38201e-163	1.08142e-163	-2.49941e-163	-2.59249e-163	-5.04034e-163	7.04804e-163	-5.33138e-163	-1.44222e-162	-3.81003e-163	9.46945e-164	4.32701e-163	5.20184e-163	-1.61063e-163	-5.71337e-163	-3.47799e-163	-3.33848e-163	1.41343e-163	1.25135e-163	2.94637e-163	1.0903e-162	-1.19863e-162	-8.73102e-163	-1.33816e-163	-3.58523e-163	-3.36521e-163	-9.96944e-163	6.42849e-163	-1.70102e-163	0
5.82261e-164	-1.17036e-163	-1.38201e-163	1.08142e-163	-2.49941e-163	-2.59249e-163	-5.04034e-163	7.04804e-163	-5.33138e-163	-1.44222e-162	-3.81003e-163	9.46945e-164	4.32701e-163	5.20184e-163	-1.61063e-163	-5.71337e-163	-3.47799e-163	-3.33848e-163	1.41343e-163	1.25135e-163	2.94637e-163	1.0903e-162	-1.19863e-162	-8.73102e-163	-1.33816e-163	-3.58523e-163	-3.36521e-163	-9.96944e-163	6.42849e-163	-1.70102e-163	0
5.82261e-164	-1.17036e-163	-1.38201e-163	1.08142e-163	-2.49941e-163	-2.59249e-163	-5.04034e-163	7.04804e-163	-5.33138e-163	-1.44222e-162	-3.81003e-163	9.46945e-164	4.32701e-163	5.20184e-163	-1.61063e-163	-5.71337e-163	-3.47799e-163	-3.33848e-163	1.41343e-163	1.25135e-163	2.94637e-163	1.0903e-162	-1.19863e-162	-8.73102e-163	-1.33816e-163	-3.58523e-163	-3.36521e-163	-9.96944e-163	6.42849e-163	-1.70102e-163	0
5.82261e-164	-1.17036e-163	-1.38201e-163	1.08142e-163	-2.49941e-163	-2.59249e-163	-5.04034e-163	7.04804e-163	-5.33138e-163	-1.44222e-162	-3.81003e-163	9.46945e-164	4.32701e-163	5.20184e-163	-1.61063e-163	-5.71337e-163	-3.47799e-163	-3.33848e-163	1.41343e-163	1.25135e-163	2.94637e-163	1.0903e-162	-1.19863e-162	-8.73102e-163	-1.33816e-163	-3.58523e-163	-3.36521e-163	-9.96944e-163	6.42849e-163	-1.70102e-163	0
5.82261e-164	-1.17036e-163	-1.38201e-163	1.08142e-163	-2.49941e-163	-2.59249e-163	-5.04034e-163	7.04804e-163	-5.33138e-163	-1.44222e-162	-3.81003e-163	9.46945e-164	4.32701e-163	5.20184e-163	-1.61063e-163	-5.71337e-163	-3.47799e-163	-3.33848e-163	1.41343e-163	1.25135e-163	2.94637e-163	1.0903e-162	-1.19863e-162	-8.73102e-163	-1.33816e-163	-3.58523e-163	-3.36521e-163	-9.96944e-163	6.42849e-163	-1.70102e-163	0
5.82261e-164	-1.17036e-163	-1.38201e-163	1.08142e-163	-2.49941e-163	-2.59249e-163	-5.04034e-163	7.04804e-163	-5.33138e-163	-1.44222e-162	-3.81003e-163	9.46945e-164	4.32701e-163	5.20184e-163	-1.61063e-163	-5.71337e-163	-3.47799e-163	-3.33848e-163	1.41343e-163	1.25135e-163	2.94637e-163	1.0903e-162	-1.19863e-162	-8.73102e-163	-1.33816e-163	-3.58523e-163	-3.36521e-163	-9.96944e-163	6.42849e-163	-1.70102e-163	0
5.82261e-164	-1.17036e-163	-1.38201e-163	1.08142e-163	-2.49941e-163	-2.59249e-163	-5.04034e-163	7.04804e-163	-5.33138e-163	-1.44222e-162	-3.81003e-163	9.46945e-164	4.32701e-163	5.20184e-163	-1.61063e-163	-5.71337e-163	-3.47799e-163	-3.33848e-163	1.41343e-163	1.25135e-163	2.94637e-163	1.0903e-162	-1.19863e-162	-8.73102e-163	-1.33816e-163	-3.58523e-163	-3.36521e-163	-9.96944e-163	6.42849e-163	-1.70102e-163	0
5.82261e-164	-1.17036e-163	-1.38201e-163	1.08142e-163	-2.49941e-163	-2.59249e-163	-5.04034e-163	7.04804e-163	-5.33138e-163	-1.44222e-162	-3.81003e-163	9.46945e-164	4.32701e-163	5.20184e-163	-1.61063e-163	-5.71337e-163	-3.47799e-163	-3.33848e-163	1.41343e-163	1.25135e-163	2.94637e-163	1.0903e-162	-1.19863e-162	-8.73102e-163	-1.33816e-163	-3.58523e-163	-3.36521e-163	-9.96944e-163	6.42849e-163	-1.70102e-163	0
5.82261e-164	-1.17036e-163	-1.38201e-163	1.08142e-163	-2.49941e-163	-2.59249e-163	-5.04034e-163	7.04804e-163	-5.33138e-163	-1.44222e-162	-3.81003e-163	9.46945e-164	4.32701e-163	5.20184e-163	-1.61063e-163	-5.71337e-163	-3.47799e-163	-3.33848e-163	1.41343e-163	1.25135e-163	2.94637e-163	1.0903e-162	-1.19863e-162	-8.73102e-163	-1.33816e-163	-3.58523e-163	-3.36521e-163	-9.96944e-163	6.42849e-163	-1.70102e-163	0
5.82261e-164	-1.17036e-163	-1.38201e-163	1.08142e-163	-2.49941e-163	-2.59249e-163	-5.04034e-163	7.04804e-163	-5.33138e-163	-1.44222e-162	-3.81003e-163	9.46945e-164	4.32701e-163	5.20184e-163	-1.61063e-163	-5.71337e-163	-3.47799e-163	-3.33848e-163	1.41343e-163	1.25135e-163	2.94637e-163	1.0903e-162	-1.19863e-162	-8.73102e-163	-1.33816e-163	-3.58523e-163	-3.36521e-163	-9.96944e-163	6.42849e-163	-1.70102e-163	0
5.82261e-164	-1.17036e-163	-1.38201e-163	1.08142e-163	-2.49941e-163	-2.59249e-163	-5.04034e-163	7.04804e-163	-5.33138e-163	-1.44222e-162	-3.81003e-163	9.46945e-164	4.32701e-163	5.20184e-163	-1.61063e-163	-5.71337e-163	-3.47799e-163	-3.33848e-163	1.41343e-163	1.25135e-163	2.94637e-163	1.0903e-162	-1.19863e-162	-8.73102e-163	-1.33816e-163	-3.58523e-163	-3.36521e-163	-9.96944e-163	6.42849e-163	-1.70102e-163	0
5.82261e-164	-1.17036e-163	-1.38201e-163	1.08142e-163	-2.49941e-163	-2.59249e-163	-5.04034e-163	7.04804e-163	-5.33138e-163	-1.44222e-162	-3.81003e-163	9.46945e-164	4.32701e-163	5.20184e-163	-1.61063e-163	-5.71337e-163	-3.47799e-163	-3.33848e-163	1.41343e-163	1.25135e-163	2.94637e-163	1.0903e-162	-1.19863e-162	-8.73102e-163	-1.33816e-163	-3.58523e-163	-3.36521e-163	-9.96944e-163	6.42849e-163	-1.70102e-163	0
5.82261e-164	-1.17036e-163	-1.38201e-163	1.08142e-163	-2.49941e-163	-2.59249e-163	-5.04034e-163	7.04804e-163	-5.33138e-163	-1.44222e-162	-3.81003e-163	9.46945e-164	4.32701e-163	5.20184e-163	-1.61063e-163	-5.71337e-163	-3.47799e-163	-3.33848e-163	1.41343e-163	1.25135e-163	2.94637e-163	1.0903e-162	-1.19863e-162	-8.73102e-163	-1.33816e-163	-3.58523e-163	-3.36521e-163	-9.96944e-163	6.42849e-163	-1.70102e-163	0
5.82261e-164	-1.17036e-163	-1.38201e-163	1.08142e-163	-2.49941e-163	-2.59249e-163	-5.04034e-163	7.04804e-163	-5.33138e-163	-1.44222e-162	-3.81003e-163	9.46945e-164	4.32701e-163	5.20184e-163	-1.61063e-163	-5.71337e-163	-3.47799e-163	-3.33848e-163	1.41343e-163	1.25135e-163	2.94637e-163	1.0903e-162	-1.19863e-162	-8.73102e-163	-1.33816e-163	-3.58523e-163	-3.36521e-163	-9.96944e-163	6.42849e-163	-1.70102e-163	0
5.82261e-164	-1.17036e-163	-1.38201e-163	1.08142e-163	-2.49941e-163	-2.59249e-163	-5.04034e-163	7.04804e-163	-5.33138e-163	-1.44222e-162	-3.81003e-163	9.46945e-164	4.32701e-163	5.20184e-163	-1.61063e-163	-5.71337e-163	-3.47799e-163	-3.33848e-163	1.41343e-163	1.25135e-163	2.94637e-163	1.0903e-162	-1.19863e-162	-8.73102e-163	-1.33816e-163	-3.58523e-163	-3.36521e-163	-9.96944e-163	6.42849e-163	-1.70102e-163	0
5.82261e-164	-1.17036e-163	-1.38201e-163	1.08142e-163	-2.49941e-163	-2.59249e-163	-5.04034e-163	7.04804e-163	-5.33138e-163	-1.44222e-162	-3.81003e-163	9.46945e-164	4.32701e-163	5.20184e-163	-1.61063e-163	-5.71337e-163	-3.47799e-163	-3.33848e-163	1.41343e-163	1.25135e-163	2.94637e-163	1.0903e-162	-1.19863e-162	-8.73102e-163	-1.33816e-163	-3.58523e-163	-3.36521e-163	-9.96944e-163	6.42849e-163	-1.70102e-163	0
5.82261e-164	-1.17036e-163	-1.38201e-163	1.08142e-163	-2.49941e-163	-2.59249e-163	-5.04034e-163	7.04804e-163	-5.33138e-163	-1.44222e-162	-3.81003e-163	9.46945e-164	4.32701e-163	5.20184e-163	-1.61063e-163	-5.71337e-163	-3.47799e-163	-3.33848e-163	1.41343e-163	1.25135e-163	2.94637e-163	1.0903e-162	-1.19863e-162	-8.73102e-163	-1.33816e-163	-3.58523e-163	-3.36521e-163	-9.96944e-163	6.42849e-163	-1.70102e-163	0
5.82261e-164	-1.17036e-163	-1.38201e-163	1.08142e-163	-2.49941e-163	-2.59249e-163	-5.04034e-163	7.04804e-163	-5.33138e-163	-1.44222e-162	-3.81003e-163	9.46945e-164	4.32701e-163	5.20184e-163	-1.61063e-163	-5.71337e-163	-3.47799e-163	-3.33848e-163	1.41343e-163	1.25135e-163	2.94637e-163	1.0903e-162	-1.19863e-162	-8.73102e-163	-1.33816e-163	-3.58523e-163	-3.36521e-163	-9.96944e-163	6.42849e-163	-1.70102e-163	0
5.82261e-164	-1.17036e-163	-1.38201e-163	1.08142e-163	-2.49941e-163	-2.59249e-163	-5.04034e-163	7.04804e-163	-5.33138e-163	-1.44222e-162	-3.81003e-163	9.46945e-164	4.32701e-163	5.20184e-163	-1.61063e-163	-5.71337e-163	-3.47799e-163	-3.33848e-163	1.41343e-163	1.25135e-163	2.94637e-163	1.0903e-162	-1.19863e-162	-8.73102e-163	-1.33816e-163	-3.58523e-163	-3.36521e-163	-9.96944e-163	6.42849e-163	-1.70102e-163	0
5.82261e-164	-1.17036e-163	-1.38201e-163	1.08142e-163	-2.49941e-163	-2.59249e-163	-5.04034e-163	7.04804e-163	-5.33138e-163	-1.44222e-162	-3.81003e-163	9.46945e-164	4.32701e-163	5.20184e-163	-1.61063e-163	-5.71337e-163	-3.47799e-163	-3.33848e-163	1.41343e-163	1.25135e-163	2.94637e-163	1.0903e-162	-1.19863e-162	-8.73102e-163	-1.33816e-163	-3.58523e-163	-3.36521e-163	-9.96944e-163	6.42849e-163	-1.70102e-163	0
5.82261e-164	-1.17036e-163	-1.38201e-163	1.08142e-163	-2.49941e-163	-2.59249e-163	-5.04034e-163	7.04804e-163	-5.33138e-163	-1.44222e-162	-3.81003e-163	9.46945e-164	4.32701e-163	5.20184e-163	-1.61063e-163	-5.71337e-163	-3.47799e-163	-3.33848e-163	1.41343e-163	1.25135e-163	2.94637e-163	1.0903e-162	-1.19863e-162	-8.73102e-163	-1.33816e-163	-3.58523e-163	-3.36521e-163	-9.96944e-163	6.42849e-163	-1.70102e-163	0
5.82261e-164	-1.17036e-163	-1.38201e-163	1.08142e-163	-2.49941e-163	-2.59249e-163	-5.04034e-163	7.04804e-163	-5.33138e-163	-1.44222e-162	-3.81003e-163	9.46945e-164	4.32701e-163	5.20184e-163	-1.61063e-163	-5.71337e-163	-3.47799e-163	-3.33848e-163	1.41343e-163	1.25135e-163	2.94637e-163	1.0903e-162	-1.19863e-162	-8.73102e-163	-1.33816e-163	-3.58523e-163	-3.36521e-163	-9.96944e-163	6.42849e-163	-1.70102e-163	0
5.82261e-164	-1.17036e-163	-1.38201e-163	1.08142e-163	-2.49941e-163	-2.59249e-163	-5.04034e-163	7.04804e-163	-5.33138e-163	-1.44222e-162	-3.81003e-163	9.46945e-164	4.32701e-163	5.20184e-163	-1.61063e-163	-5.71337e-163	-3.47799e-163	-3.33848e-163	1.41343e-163	1.25135e-163	2.94637e-163	1.0903e-162	-1.19863e-162	-8.73102e-163	-1.33816e-163	-3.58523e-163	-3.36521e-163	-9.96944e-163	6.42849e-163	-1.70102e-163	0
5.82261e-164	-1.17036e-163	-1.38201e-163	1.08142e-163	-2.49941e-163	-2.59249e-163	-5.04034e-163	7.04804e-163	-5.33138e-163	-1.44222e-162	-3.81003e-163	9.46945e-164	4.32701e-163	5.20184e-163	-1.61063e-163	-5.71337e-163	-3.47799e-163	-3.33848e-163	1.41343e-163	1.25135e-163	2.94637e-163	1.0903e-162	-1.19863e-162	-8.73102e-163	-1.33816e-163	-3.58523e-163	-3.36521e-163	-9.96944e-163	6.42849e-163	-1.70102e-163	0
5.82261e-164	-1.17036e-163	-1.38201e-163	1.08142e-163	-2.49941e-163	-2.59249e-163	-5.04034e-163	7.04804e-163	-5.33138e-163	-1.44222e-162	-3.81003e-163	9.46945e-164	4.32701e-163	5.20184e-163	-1.61063e-163	-5.71337e-163	-3.47799e-163	-3.33848e-163	1.41343e-163	1.25135e-163	2.94637e-163	1.0903e-162	-1.19863e-162	-8.73102e-163	-1.33816e-163	-3.58523e-163	-3.36521e-163	-9.96944e-163	6.42849e-163	-1.70102e-163	0
5.82261e-164	-1.17036e-163	-1.38201e-163	1.08142e-163	-2.49941e-163	-2.59249e-163	-5.04034e-163	7.04804e-163	-5.33138e-163	-1.44222e-162	-3.81003e-163	9.46945e-164	4.32701e-163	5.20184e-163	-1.61063e-163	-5.71337e-163	-3.47799e-163	-3.33848e-163	1.41343e-163	1.25135e-163	2.94637e-163	1.0903e-162	-1.19863e-162	-8.73102e-163	-1.33816e-163	-3.58523e-163	-3.36521e-163	-9.96944e-163	6.42849e-163	-1.70102e-163	0
5.82261e-164	-1.17036e-163	-1.38201e-163	1.08142e-163	-2.49941e-163	-2.59249e-163	-5.04034e-163	7.04804e-163	-5.33138e-163	-1.44222e-162	-3.81003e-163	9.46945e-164	4.32701e-163	5.20184e-163	-1.61063e-163	-5.71337e-163	-3.47799e-163	-3.33848e-163	1.41343e-163	1.25135e-163	2.94637e-163	1.0903e-162	-1.19863e-162	-8.73102e-163	-1.33816e-163	-3.58523e-163	-3.36521e-163	-9.96944e-163	6.42849e-163	-1.70102e-163	0
5.82261e-164	-1.17036e-163	-1.38201e-163	1.08142e-163	-2.49941e-163	-2.59249e-163	-5.04034e-163	7.04804e-163	-5.33138e-163	-1.44222e-162	-3.81003e-163	9.46945e-164	4.32701e-163	5.20184e-163	-1.61063e-163	-5.71337e-163	-3.47799e-163	-3.33848e-163	1.41343e-163	1.25135e-163	2.94637e-163	1.0903e-162	-1.19863e-162	-8.73102e-163	-1.33816e-163	-3.58523e-163	-3.36521e-163	-9.96944e-163	6.42849e-163	-1.70102e-163	0
5.82261e-164	-1.17036e-163	-1.38201e-163	1.08142e-163	-2.49941e-163	-2.59249e-163	-5.04034e-163	7.04804e-163	-5.33138e-163	-1.44222e-162	-3.81003e-163	9.46945e-164	4.32701e-163	5.20184e-163	-1.61063e-163	-5.71337e-163	-3.47799e-163	-3.33848e-163	1.41343e-163	1.25135e-163	2.94637e-163	1.0903e-162	-1.19863e-162	-8.73102e-163	-1.33816e-163	-3.58523e-163	-3.36521e-163	-9.96944e-163	6.42849e-163	-1.70102e-163	0
5.82261e-164	-1.17036e-163	-1.38201e-163	1.08142e-163	-2.49941e-163	-2.59249e-163	-5.04034e-163	7.04804e-163	-5.33138e-163	-1.44222e-162	-3.81003e-163	9.46945e-164	4.32701e-163	5.20184e-163	-1.61063e-163	-5.71337e-163	-3.47799e-163	-3.33848e-163	1.41343e-163	1.25135e-163	2.94637e-163	1.0903e-162	-1.19863e-162	-8.73102e-163	-1.33816e-163	-3.58523e-163	-3.36521e-163	-9.96944e-163	6.42849e-163	-1.70102e-163	0
5.82261e-164	-1.17036e-163	-1.38201e-163	1.08142e-163	-2.49941e-163	-2.59249e-163	-5.04034e-163	7.04804e-163	-5.33138e-163	-1.44222e-162	-3.81003e-163	9.46945e-164	4.32701e-163	5.20184e-163	-1.61063e-163	-5.71337e-163	-3.47799e-163	-3.33848e-163	1.41343e-163	1.25135e-163	2.94637e-163	1.0903e-162	-1.19863e-162	-8.73102e-163	-1.33816e-163	-3.58523e-163	-3.36521e-163	-9.96944e-163	6.42849e-163	-1.70102e-163	0
5.82261e-164	-1.17036e-163	-1.38201e-163	1.08142e-163	-2.49941e-163	-2.59249e-163	-5.04034e-163	7.04804e-163	-5.33138e-163	-1.44222e-162	-3.81003e-163	9.46945e-164	4.32701e-163	5.20184e-163	-1.61063e-163	-5.71337e-163	-3.47799e-163	-3.33848e-163	1.41343e-163	1.25135e-163	2.94637e-163	1.0903e-162	-1.19863e-162	-8.73102e-163	-1.33816e-163	-3.58523e-163	-3.36521e-163	-9.96944e-163	6.42849e-163	-1.70102e-163	0
5.82261e-164	-1.17036e-163	-1.38201e-163	1.08142e-163	-2.49941e-163	-2.59249e-163	-5.04034e-163	7.04804e-163	-5.33138e-163	-1.44222e-162	-3.81003e-163	9.46945e-164	4.32701e-163	5.20184e-163	-1.61063e-163	-5.71337e-163	-3.47799e-163	-3.33848e-163	1.41343e-163	1.25135e-163	2.94637e-163	1.0903e-162	-1.19863e-162	-8.73102e-163	-1.33816e-163	-3.58523e-163	-3.36521e-163	-9.96944e-163	6.42849e-163	-1.70102e-163	0
5.82261e-164	-1.17036e-163	-1.38201e-163	1.08142e-163	-2.49941e-163	-2.59249e-163	-5.04034e-163	7.04804e-163	-5.33138e-163	-1.44222e-162	-3.81003e-163	9.46945e-164	4.32701e-163	5.20184e-163	-1.61063e-163	-5.71337e-163	-3.47799e-163	-3.33848e-163	1.41343e-163	1.25135e-163	2.94637e-163	1.0903e-162	-1.19863e-162	-8.73102e-163	-1.33816e-163	-3.58523e-163	-3.36521e-163	-9.96944e-163	6.42849e-163	-1.70102e-163	0
5.82261e-164	-1.17036e-163	-1.38201e-163	1.08142e-163	-2.49941e-163	-2.59249e-163	-5.04034e-163	7.04804e-163	-5.33138e-163	-1.44222e-162	-3.81003e-163	9.46945e-164	4.32701e-163	5.20184e-163	-1.61063e-163	-5.71337e-163	-3.47799e-163	-3.33848e-163	1.41343e-163	1.25135e-163	2.94637e-163	1.0903e-162	-1.19863e-162	-8.73102e-163	-1.33816e-163	-3.58523e-163	-3.36521e-163	-9.96944e-163	6.42849e-163	-1.70102e-163	0
5.82261e-164	-1.17036e-163	-1.38201e-163	1.08142e-163	-2.49941e-163	-2.59249e-163	-5.04034e-163	7.04804e-163	-5.33138e-163	-1.44222e-162	-3.81003e-163	9.46945e-164	4.32701e-163	5.20184e-163	-1.61063e-163	-5.71337e-163	-3.47799e-163	-3.33848e-163	1.41343e-163	1.25135e-163	2.94637e-163	1.0903e-162	-1.19863e-162	-8.73102e-163	-1.33816e-163	-3.58523e-163	-3.36521e-163	-9.96944e-163	6.42849e-163	-1.70102e-163	0
5.82261e-164	-1.17036e-163	-1.38201e-163	1.08142e-163	-2.49941e-163	-2.59249e-163	-5.04034e-163	7.04804e-163	-5.33138e-163	-1.44222e-162	-3.81003e-163	9.46945e-164	4.32701e-163	5.20184e-163	-1.61063e-163	-5.71337e-163	-3.47799e-163	-3.33848e-163	1.41343e-163	1.25135e-163	2.94637e-163	1.0903e-162	-1.19863e-162	-8.73102e-163	-1.33816e-163	-3.58523e-163	-3.36521e-163	-9.96944e-163	6.42849e-163	-1.70102e-163	0
5.82261e-164	-1.17036e-163	-1.38201e-163	1.08142e-163	-2.49941e-163	-2.59249e-163	-5.04034e-163	7.04804e-163	-5.33138e-163	-1.44222e-162	-3.81003e-163	9.46945e-164	4.32701e-163	5.20184e-163	-1.61063e-163	-5.71337e-163	-3.47799e-163	-3.33848e-163	1.41343e-163	1.25135e-163	2.94637e-163	1.0903e-162	-1.19863e-162	-8.73102e-163	-1.33816e-163	-3.58523e-163	-3.36521e-163	-9.96944e-163	6.42849e-163	-1.70102e-163	0
5.82261e-164	-1.17036e-163	-1.38201e-163	1.08142e-163	-2.49941e-163	-2.59249e-163	-5.04034e-163	7.04804e-163	-5.33138e-163	-1.44222e-162	-3.81003e-163	9.46945e-164	4.32701e-163	5.20184e-163	-1.61063e-163	-5.71337e-163	-3.47799e-163	-3.33848e-163	1.41343e-163	1.25135e-163	2.94637e-163	1.0903e-162	-1.19863e-162	-8.73102e-163	-1.33816e-163	-3.58523e-163	-3.36521e-163	-9.96944e-163	6.42849e-163	-1.70102e-163	0
5.82261e-164	-1.17036e-163	-1.38201e-163	1.08142e-163	-2.49941e-163	-2.59249e-163	-5.04034e-163	7.04804e-163	-5.33138e-163	-1.44222e-162	-3.81003e-163	9.46945e-164	4.32701e-163	5.20184e-163	-1.61063e-163	-5.71337e-163	-3.47799e-163	-3.33848e-163	1.41343e-163	1.25135e-163	2.94637e-163	1.0903e-162	-1.19863e-162	-8.73102e-163	-1.33816e-163	-3.58523e-163	-3.36521e-163	-9.96944e-163	6.42849e-163	-1.70102e-163	0
5.82261e-164	-1.17036e-163	-1.38201e-163	1.08142e-163	-2.49941e-163	-2.59249e-163	-5.04034e-163	7.04804e-163	-5.33138e-163	-1.44222e-162	-3.81003e-163	9.46945e-164	4.32701e-163	5.20184e-163	-1.61063e-163	-5.71337e-163	-3.47799e-163	-3.33848e-163	1.41343e-163	1.25135e-163	2.94637e-163	1.0903e-162	-1.19863e-162	-8.73102e-163	-1.33816e-163	-3.58523e-163	-3.36521e-163	-9.96944e-163	6.42849e-163	-1.70102e-163	0
5.82261e-164	-1.17036e-163	-1.38201e-163	1.08142e-163	-2.49941e-163	-2.59249e-163	-5.04034e-163	7.04804e-163	-5.33138e-163	-1.44222e-162	-3.81003e-163	9.46945e-164	4.32701e-163	5.20184e-163	-1.61063e-163	-5.71337e-163	-3.47799e-163	-3.33848e-163	1.41343e-163	1.25135e-163	2.94637e-163	1.0903e-162	-1.19863e-162	-8.73102e-163	-1.33816e-163	-3.58523e-163	-3.36521e-163	-9.96944e-163	6.42849e-163	-1.70102e-163	0
5.82261e-164	-1.17036e-163	-1.38201e-163	1.08142e-163	-2.49941e-163	-2.59249e-163	-5.04034e-163	7.04804e-163	-5.33138e-163	-1.44222e-162	-3.81003e-163	9.46945e-164	4.32701e-163	5.20184e-163	-1.61063e-163	-5.71337e-163	-3.47799e-163	-3.33848e-163	1.41343e-163	1.25135e-163	2.94637e-163	1.0903e-162	-1.19863e-162	-8.73102e-163	-1.33816e-163	-3.58523e-163	-3.36521e-163	-9.96944e-163	6.42849e-163	-1.70102e-163	0
5.82261e-164	-1.17036e-163	-1.38201e-163	1.08142e-163	-2.49941e-163	-2.59249e-163	-5.04034e-163	7.04804e-163	-5.33138e-163	-1.44222e-162	-3.81003e-163	9.46945e-164	4.32701e-163	5.20184e-163	-1.61063e-163	-5.71337e-163	-3.47799e-163	-3.33848e-163	1.41343e-163	1.25135e-163	2.94637e-163	1.0903e-162	-1.19863e-162	-8.73102e-163	-1.33816e-163	-3.58523e-163	-3.36521e-163	-9.96944e-163	6.42849e-163	-1.70102e-163	0
5.82261e-164	-1.17036e-163	-1.38201e-163	1.08142e-163	-2.49941e-163	-2.59249e-163	-5.04034e-163	7.04804e-163	-5.33138e-163	-1.44222e-162	-3.81003e-163	9.46945e-164	4.32701e-163	5.20184e-163	-1.61063e-163	-5.71337e-163	-3.47799e-163	-3.33848e-163	1.41343e-163	1.25135e-163	2.94637e-163	1.0903e-162	-1.19863e-162	-8.73102e-163	-1.33816e-163	-3.58523e-163	-3.36521e-163	-9.96944e-163	6.42849e-163	-1.70102e-163	0
5.82261e-164	-1.17036e-163	-1.38201e-163	1.08142e-163	-2.49941e-163	-2.59249e-163	-5.04034e-163	7.04804e-163	-5.33138e-163	-1.44222e-162	-3.81003e-163	9.46945e-164	4.32701e-163	5.20184e-163	-1.61063e-163	-5.71337e-163	-3.47799e-163	-3.33848e-163	1.41343e-163	1.25135e-163	2.94637e-163	1.0903e-162	-1.19863e-162	-8.73102e-163	-1.33816e-163	-3.58523e-163	-3.36521e-163	-9.96944e-163	6.42849e-163	-1.70102e-163	0
5.82261e-164	-1.17036e-163	-1.38201e-163	1.08142e-163	-2.49941e-163	-2.59249e-163	-5.04034e-163	7.04804e-163	-5.33138e-163	-1.44222e-162	-3.81003e-163	9.46945e-164	4.32701e-163	5.20184e-163	-1.61063e-163	-5.71337e-163	-3.47799e-163	-3.33848e-163	1.41343e-163	1.25135e-163	2.94637e-163	1.0903e-162	-1.19863e-162	-8.73102e-163	-1.33816e-163	-3.58523e-163	-3.36521e-163	-9.96944e-163	6.42849e-163	-1.70102e-163	0
5.82261e-164	-1.17036e-163	-1.38201e-163	1.08142e-163	-2.49941e-163	-2.59249e-163	-5.04034e-163	7.04804e-163	-5.33138e-163	-1.44222e-162	-3.81003e-163	9.46945e-164	4.32701e-163	5.20184e-163	-1.61063e-163	-5.71337e-163	-3.47799e-163	-3.33848e-163	1.41343e-163	1.25135e-163	2.94637e-163	1.0903e-162	-1.19863e-162	-8.73102e-163	-1.33816e-163	-3.58523e-163	-3.36521e-163	-9.96944e-163	6.42849e-163	-1.70102e-163	0
5.82261e-164	-1.17036e-163	-1.38201e-163	1.08142e-163	-2.49941e-163	-2.59249e-163	-5.04034e-163	7.04804e-163	-5.33138e-163	-1.44222e-162	-3.81003e-163	9.46945e-164	4.32701e-163	5.20184e-163	-1.61063e-163	-5.71337e-163	-3.47799e-163	-3.33848e-163	1.41343e-163	1.25135e-163	2.94637e-163	1.0903e-162	-1.19863e-162	-8.73102e-163	-1.33816e-163	-3.58523e-163	-3.36521e-163	-9.96944e-163	6.42849e-163	-1.70102e-163	0
5.82261e-164	-1.17036e-163	-1.38201e-163	1.08142e-163	-2.49941e-163	-2.59249e-163	-5.04034e-163	7.04804e-163	-5.33138e-163	-1.44222e-162	-3.81003e-163	9.46945e-164	4.32701e-163	5.20184e-163	-1.61063e-163	-5.71337e-163	-3.47799e-163	-3.33848e-163	1.41343e-163	1.25135e-163	2.94637e-163	1.0903e-162	-1.19863e-162	-8.73102e-163	-1.33816e-163	-3.58523e-163	-3.36521e-163	-9.96944e-163	6.42849e-163	-1.70102e-163	0
5.82261e-164	-1.17036e-163	-1.38201e-163	1.08142e-163	-2.49941e-163	-2.59249e-163	-5.04034e-163	7.04804e-163	-5.33138e-163	-1.44222e-162	-3.81003e-163	9.46945e-164	4.32701e-163	5.20184e-163	-1.61063e-163	-5.71337e-163	-3.47799e-163	-3.33848e-163	1.41343e-163	1.25135e-163	2.94637e-163	1.0903e-162	-1.19863e-162	-8.73102e-163	-1.33816e-163	-3.58523e-163	-3.36521e-163	-9.96944e-163	6.42849e-163	-1.70102e-163	0
5.82261e-164	-1.17036e-163	-1.38201e-163	1.08142e-163	-2.49941e-163	-2.59249e-163	-5.04034e-163	7.04804e-163	-5.33138e-163	-1.44222e-162	-3.81003e-163	9.46945e-164	4.32701e-163	5.20184e-163	-1.61063e-163	-5.71337e-163	-3.47799e-163	-3.33848e-163	1.41343e-163	1.25135e-163	2.94637e-163	1.0903e-162	-1.19863e-162	-8.73102e-163	-1.33816e-163	-3.58523e-163	-3.36521e-163	-9.96944e-163	6.42849e-163	-1.70102e-163	0
5.82261e-164	-1.17036e-163	-1.38201e-163	1.08142e-163	-2.49941e-163	-2.59249e-163	-5.04034e-163	7.04804e-163	-5.33138e-163	-1.44222e-162	-3.81003e-163	9.46945e-164	4.32701e-163	5.20184e-163	-1.61063e-163	-5.71337e-163	-3.47799e-163	-3.33848e-163	1.41343e-163	1.25135e-163	2.94637e-163	1.0903e-162	-1.19863e-162	-8.73102e-163	-1.33816e-163	-3.58523e-163	-3.36521e-163	-9.96944e-163	6.42849e-163	-1.70102e-163	0
5.82261e-164	-1.17036e-163	-1.38201e-163	1.08142e-163	-2.49941e-163	-2.59249e-163	-5.04034e-163	7.04804e-163	-5.33138e-163	-1.44222e-162	-3.81003e-163	9.46945e-164	4.32701e-163	5.20184e-163	-1.61063e-163	-5.71337e-163	-3.47799e-163	-3.33848e-163	1.41343e-163	1.25135e-163	2.94637e-163	1.0903e-162	-1.19863e-162	-8.73102e-163	-1.33816e-163	-3.58523e-163	-3.36521e-163	-9.96944e-163	6.42849e-163	-1.70102e-163	0
5.82261e-164	-1.17036e-163	-1.38201e-163	1.08142e-163	-2.49941e-163	-2.59249e-163	-5.04034e-163	7.04804e-163	-5.33138e-163	-1.44222e-162	-3.81003e-163	9.46945e-164	4.32701e-163	5.20184e-163	-1.61063e-163	-5.71337e-163	-3.47799e-163	-3.33848e-163	1.41343e-163	1.25135e-163	2.94637e-163	1.0903e-162	-1.19863e-162	-8.73102e-163	-1.33816e-163	-3.58523e-163	-3.36521e-163	-9.96944e-163	6.42849e-163	-1.70102e-163	0
5.82261e-164	-1.17036e-163	-1.38201e-163	1.08142e-163	-2.49941e-163	-2.59249e-163	-5.04034e-163	7.04804e-163	-5.33138e-163	-1.44222e-162	-3.81003e-163	9.46945e-164	4.32701e-163	5.20184e-163	-1.61063e-163	-5.71337e-163	-3.47799e-163	-3.33848e-163	1.41343e-163	1.25135e-163	2.94637e-163	1.0903e-162	-1.19863e-162	-8.73102e-163	-1.33816e-163	-3.58523e-163	-3.36521e-163	-9.96944e-163	6.42849e-163	-1.70102e-163	0
5.82261e-164	-1.17036e-163	-1.38201e-163	1.08142e-163	-2.49941e-163	-2.59249e-163	-5.04034e-163	7.04804e-163	-5.33138e-163	-1.44222e-162	-3.81003e-163	9.46945e-164	4.32701e-163	5.20184e-163	-1.61063e-163	-5.71337e-163	-3.47799e-163	-3.33848e-163	1.41343e-163	1.25135e-163	2.94637e-163	1.0903e-162	-1.19863e-162	-8.73102e-163	-1.33816e-163	-3.58523e-163	-3.36521e-163	-9.96944e-163	6.42849e-163	-1.70102e-163	0
5.82261e-164	-1.17036e-163	-1.38201e-163	1.08142e-163	-2.49941e-163	-2.59249e-163	-5.04034e-163	7.04804e-163	-5.33138e-163	-1.44222e-162	-3.81003e-163	9.46945e-164	4.32701e-163	5.20184e-163	-1.61063e-163	-5.71337e-163	-3.47799e-163	-3.33848e-163	1.41343e-163	1.25135e-163	2.94637e-163	1.0903e-162	-1.19863e-162	-8.73102e-163	-1.33816e-163	-3.58523e-163	-3.36521e-163	-9.96944e-163	6.42849e-163	-1.70102e-163	0
5.82261e-164	-1.17036e-163	-1.38201e-163	1.08142e-163	-2.49941e-163	-2.59249e-163	-5.04034e-163	7.04804e-163	-5.33138e-163	-1.44222e-162	-3.81003e-163	9.46945e-164	4.32701e-163	5.20184e-163	-1.61063e-163	-5.71337e-163	-3.47799e-163	-3.33848e-163	1.41343e-163	1.25135e-163	2.94637e-163	1.0903e-162	-1.19863e-162	-8.73102e-163	-1.33816e-163	-3.58523e-163	-3.36521e-163	-9.96944e-163	6.42849e-163	-1.70102e-163	0
5.82261e-164	-1.17036e-163	-1.38201e-163	1.08142e-163	-2.49941e-163	-2.59249e-163	-5.04034e-163	7.04804e-163	-5.33138e-163	-1.44222e-162	-3.81003e-163	9.46945e-164	4.32701e-163	5.20184e-163	-1.61063e-163	-5.71337e-163	-3.47799e-163	-3.33848e-163	1.41343e-163	1.25135e-163	2.94637e-163	1.0903e-162	-1.19863e-162	-8.73102e-163	-1.33816e-163	-3.58523e-163	-3.36521e-163	-9.96944e-163	6.42849e-163	-1.70102e-163	0
5.82261e-164	-1.17036e-163	-1.38201e-163	1.08142e-163	-2.49941e-163	-2.59249e-163	-5.04034e-163	7.04804e-163	-5.33138e-163	-1.44222e-162	-3.81003e-163	9.46945e-164	4.32701e-163	5.20184e-163	-1.61063e-163	-5.71337e-163	-3.47799e-163	-3.33848e-163	1.41343e-163	1.25135e-163	2.94637e-163	1.0903e-162	-1.19863e-162	-8.73102e-163	-1.33816e-163	-3.58523e-163	-3.36521e-163	-9.96944e-163	6.42849e-163	-1.70102e-163	0
5.82261e-164	-1.17036e-163	-1.38201e-163	1.08142e-163	-2.49941e-163	-2.59249e-163	-5.04034e-163	7.04804e-163	-5.33138e-163	-1.44222e-162	-3.81003e-163	9.46945e-164	4.32701e-163	5.20184e-163	-1.61063e-163	-5.71337e-163	-3.47799e-163	-3.33848e-163	1.41343e-163	1.25135e-163	2.94637e-163	1.0903e-162	-1.19863e-162	-8.73102e-163	-1.33816e-163	-3.58523e-163	-3.36521e-163	-9.96944e-163	6.42849e-163	-1.70102e-163	0
5.82261e-164	-1.17036e-163	-1.38201e-163	1.08142e-163	-2.49941e-163	-2.59249e-163	-5.04034e-163	7.04804e-163	-5.33138e-163	-1.44222e-162	-3.81003e-163	9.46945e-164	4.32701e-163	5.20184e-163	-1.61063e-163	-5.71337e-163	-3.47799e-163	-3.33848e-163	1.41343e-163	1.25135e-163	2.94637e-163	1.0903e-162	-1.19863e-162	-8.73102e-163	-1.33816e-163	-3.58523e-163	-3.36521e-163	-9.96944e-163	6.42849e-163	-1.70102e-163	0
5.82261e-164	-1.17036e-163	-1.38201e-163	1.08142e-163	-2.49941e-163	-2.59249e-163	-5.04034e-163	7.04804e-163	-5.33138e-163	-1.44222e-162	-3.81003e-163	9.46945e-164	4.32701e-163	5.20184e-163	-1.61063e-163	-5.71337e-163	-3.47799e-163	-3.33848e-163	1.41343e-163	1.25135e-163	2.94637e-163	1.0903e-162	-1.19863e-162	-8.73102e-163	-1.33816e-163	-3.58523e-163	-3.36521e-163	-9.96944e-163	6.42849e-163	-1.70102e-163	0
5.82261e-164	-1.17036e-163	-1.38201e-163	1.08142e-163	-2.49941e-163	-2.59249e-163	-5.04034e-163	7.04804e-163	-5.33138e-163	-1.44222e-162	-3.81003e-163	9.46945e-164	4.32701e-163	5.20184e-163	-1.61063e-163	-5.71337e-163	-3.47799e-163	-3.33848e-163	1.41343e-163	1.25135e-163	2.94637e-163	1.0903e-162	-1.19863e-162	-8.73102e-163	-1.33816e-163	-3.58523e-163	-3.36521e-163	-9.96944e-163	6.42849e-163	-1.70102e-163	0
5.82261e-164	-1.17036e-163	-1.38201e-163	1.08142e-163	-2.49941e-163	-2.59249e-163	-5.04034e-163	7.04804e-163	-5.33138e-163	-1.44222e-162	-3.81003e-163	9.46945e-164	4.32701e-163	5.20184e-163	-1.61063e-163	-5.71337e-163	-3.47799e-163	-3.33848e-163	1.41343e-163	1.25135e-163	2.94637e-163	1.0903e-162	-1.19863e-162	-8.73102e-163	-1.33816e-163	-3.58523e-163	-3.36521e-163	-9.96944e-163	6.42849e-163	-1.70102e-163	0
5.82261e-164	-1.17036e-163	-1.38201e-163	1.08142e-163	-2.49941e-163	-2.59249e-163	-5.04034e-163	7.04804e-163	-5.33138e-163	-1.44222e-162	-3.81003e-163	9.46945e-164	4.32701e-163	5.20184e-163	-1.61063e-163	-5.71337e-163	-3.47799e-163	-3.33848e-163	1.41343e-163	1.25135e-163	2.94637e-163	1.0903e-162	-1.19863e-162	-8.73102e-163	-1.33816e-163	-3.58523e-163	-3.36521e-163	-9.96944e-163	6.42849e-163	-1.70102e-163	0
5.82261e-164	-1.17036e-163	-1.38201e-163	1.08142e-163	-2.49941e-163	-2.59249e-163	-5.04034e-163	7.04804e-163	-5.33138e-163	-1.44222e-162	-3.81003e-163	9.46945e-164	4.32701e-163	5.20184e-163	-1.61063e-163	-5.71337e-163	-3.47799e-163	-3.33848e-163	1.41343e-163	1.25135e-163	2.94637e-163	1.0903e-162	-1.19863e-162	-8.73102e-163	-1.33816e-163	-3.58523e-163	-3.36521e-163	-9.96944e-163	6.42849e-163	-1.70102e-163	0
5.82261e-164	-1.17036e-163	-1.38201e-163	1.08142e-163	-2.49941e-163	-2.59249e-163	-5.04034e-163	7.04804e-163	-5.33138e-163	-1.44222e-162	-3.81003e-163	9.46945e-164	4.32701e-163	5.20184e-163	-1.61063e-163	-5.71337e-163	-3.47799e-163	-3.33848e-163	1.41343e-163	1.25135e-163	2.94637e-163	1.0903e-162	-1.19863e-162	-8.73102e-163	-1.33816e-163	-3.58523e-163	-3.36521e-163	-9.96944e-163	6.42849e-163	-1.70102e-163	0
5.82261e-164	-1.17036e-163	-1.38201e-163	1.08142e-163	-2.49941e-163	-2.59249e-163	-5.04034e-163	7.04804e-163	-5.33138e-163	-1.44222e-162	-3.81003e-163	9.46945e-164	4.32701e-163	5.20184e-163	-1.61063e-163	-5.71337e-163	-3.47799e-163	-3.33848e-163	1.41343e-163	1.25135e-163	2.94637e-163	1.0903e-162	-1.19863e-162	-8.73102e-163	-1.33816e-163	-3.58523e-163	-3.36521e-163	-9.96944e-163	6.42849e-163	-1.70102e-163	0
5.82261e-164	-1.17036e-163	-1.38201e-163	1.08142e-163	-2.49941e-163	-2.59249e-163	-5.04034e-163	7.04804e-163	-5.33138e-163	-1.44222e-162	-3.81003e-163	9.46945e-164	4.32701e-163	5.20184e-163	-1.61063e-163	-5.71337e-163	-3.47799e-163	-3.33848e-163	1.41343e-163	1.25135e-163	2.94637e-163	1.0903e-162	-1.19863e-162	-8.73102e-163	-1.33816e-163	-3.58523e-163	-3.36521e-163	-9.96944e-163	6.42849e-163	-1.70102e-163	0
5.82261e-164	-1.17036e-163	-1.38201e-163	1.08142e-163	-2.49941e-163	-2.59249e-163	-5.04034e-163	7.04804e-163	-5.33138e-163	-1.44222e-162	-3.81003e-163	9.46945e-164	4.32701e-163	5.20184e-163	-1.61063e-163	-5.71337e-163	-3.47799e-163	-3.33848e-163	1.41343e-163	1.25135e-163	2.94637e-163	1.0903e-162	-1.19863e-162	-8.73102e-163	-1.33816e-163	-3.58523e-163	-3.36521e-163	-9.96944e-163	6.42849e-163	-1.70102e-163	0
5.82261e-164	-1.17036e-163	-1.38201e-163	1.08142e-163	-2.49941e-163	-2.59249e-163	-5.04034e-163	7.04804e-163	-5.33138e-163	-1.44222e-162	-3.81003e-163	9.46945e-164	4.32701e-163	5.20184e-163	-1.61063e-163	-5.71337e-163	-3.47799e-163	-3.33848e-163	1.41343e-163	1.25135e-163	2.94637e-163	1.0903e-162	-1.19863e-162	-8.73102e-163	-1.33816e-163	-3.58523e-163	-3.36521e-163	-9.96944e-163	6.42849e-163	-1.70102e-163	0
5.82261e-164	-1.17036e-163	-1.38201e-163	1.08142e-163	-2.49941e-163	-2.59249e-163	-5.04034e-163	7.04804e-163	-5.33138e-163	-1.44222e-162	-3.81003e-163	9.46945e-164	4.32701e-163	5.20184e-163	-1.61063e-163	-5.71337e-163	-3.47799e-163	-3.33848e-163	1.41343e-163	1.25135e-163	2.94637e-163	1.0903e-162	-1.19863e-162	-8.73102e-163	-1.33816e-163	-3.58523e-163	-3.36521e-163	-9.96944e-163	6.42849e-163	-1.70102e-163	0
5.82261e-164	-1.17036e-163	-1.38201e-163	1.08142e-163	-2.49941e-163	-2.59249e-163	-5.04034e-163	7.04804e-163	-5.33138e-163	-1.44222e-162	-3.81003e-163	9.46945e-164	4.32701e-163	5.20184e-163	-1.61063e-163	-5.71337e-163	-3.47799e-163	-3.33848e-163	1.41343e-163	1.25135e-163	2.94637e-163	1.0903e-162	-1.19863e-162	-8.73102e-163	-1.33816e-163	-3.58523e-163	-3.36521e-163	-9.96944e-163	6.42849e-163	-1.70102e-163	0
5.82261e-164	-1.17036e-163	-1.38201e-163	1.08142e-163	-2.49941e-163	-2.59249e-163	-5.04034e-163	7.04804e-163	-5.33138e-163	-1.44222e-162	-3.81003e-163	9.46945e-164	4.32701e-163	5.20184e-163	-1.61063e-163	-5.71337e-163	-3.47799e-163	-3.33848e-163	1.41343e-163	1.25135e-163	2.94637e-163	1.0903e-162	-1.19863e-162	-8.73102e-163	-1.33816e-163	-3.58523e-163	-3.36521e-163	-9.96944e-163	6.42849e-163	-1.70102e-163	0
5.82261e-164	-1.17036e-163	-1.38201e-163	1.08142e-163	-2.49941e-163	-2.59249e-163	-5.04034e-163	7.04804e-163	-5.33138e-163	-1.44222e-162	-3.81003e-163	9.46945e-164	4.32701e-163	5.20184e-163	-1.61063e-163	-5.71337e-163	-3.47799e-163	-3.33848e-163	1.41343e-163	1.25135e-163	2.94637e-163	1.0903e-162	-1.19863e-162	-8.73102e-163	-1.33816e-163	-3.58523e-163	-3.36521e-163	-9.96944e-163	6.42849e-163	-1.70102e-163	0
5.82261e-164	-1.17036e-163	-1.38201e-163	1.08142e-163	-2.49941e-163	-2.59249e-163	-5.04034e-163	7.04804e-163	-5.33138e-163	-1.44222e-162	-3.81003e-163	9.46945e-164	4.32701e-163	5.20184e-163	-1.61063e-163	-5.71337e-163	-3.47799e-163	-3.33848e-163	1.41343e-163	1.25135e-163	2.94637e-163	1.0903e-162	-1.19863e-162	-8.73102e-163	-1.33816e-163	-3.58523e-163	-3.36521e-163	-9.96944e-163	6.42849e-163	-1.70102e-163	0
5.82261e-164	-1.17036e-163	-1.38201e-163	1.08142e-163	-2.49941e-163	-2.59249e-163	-5.04034e-163	7.04804e-163	-5.33138e-163	-1.44222e-162	-3.81003e-163	9.46945e-164	4.32701e-163	5.20184e-163	-1.61063e-163	-5.71337e-163	-3.47799e-163	-3.33848e-163	1.41343e-163	1.25135e-163	2.94637e-163	1.0903e-162	-1.19863e-162	-8.73102e-163	-1.33816e-163	-3.58523e-163	-3.36521e-163	-9.96944e-163	6.42849e-163	-1.70102e-163	0
5.82261e-164	-1.17036e-163	-1.38201e-163	1.08142e-163	-2.49941e-163	-2.59249e-163	-5.04034e-163	7.04804e-163	-5.33138e-163	-1.44222e-162	-3.81003e-163	9.46945e-164	4.32701e-163	5.20184e-163	-1.61063e-163	-5.71337e-163	-3.47799e-163	-3.33848e-163	1.41343e-163	1.25135e-163	2.94637e-163	1.0903e-162	-1.19863e-162	-8.73102e-163	-1.33816e-163	-3.58523e-163	-3.36521e-163	-9.96944e-163	6.42849e-163	-1.70102e-163	0
5.82261e-164	-1.17036e-163	-1.38201e-163	1.08142e-163	-2.49941e-163	-2.59249e-163	-5.04034e-163	7.04804e-163	-5.33138e-163	-1.44222e-162	-3.81003e-163	9.46945e-164	4.32701e-163	5.20184e-163	-1.61063e-163	-5.71337e-163	-3.47799e-163	-3.33848e-163	1.41343e-163	1.25135e-163	2.94637e-163	1.0903e-162	-1.19863e-162	-8.73102e-163	-1.33816e-163	-3.58523e-163	-3.36521e-163	-9.96944e-163	6.42849e-163	-1.70102e-163	0
5.82261e-164	-1.17036e-163	-1.38201e-163	1.08142e-163	-2.49941e-163	-2.59249e-163	-5.04034e-163	7.04804e-163	-5.33138e-163	-1.44222e-162	-3.81003e-163	9.46945e-164	4.32701e-163	5.20184e-163	-1.61063e-163	-5.71337e-163	-3.47799e-163	-3.33848e-163	1.41343e-163	1.25135e-163	2.94637e-163	1.0903e-162	-1.19863e-162	-8.73102e-163	-1.33816e-163	-3.58523e-163	-3.36521e-163	-9.96944e-163	6.42849e-163	-1.70102e-163	0
5.82261e-164	-1.17036e-163	-1.38201e-163	1.08142e-163	-2.49941e-163	-2.59249e-163	-5.04034e-163	7.04804e-163	-5.33138e-163	-1.44222e-162	-3.81003e-163	9.46945e-164	4.32701e-163	5.20184e-163	-1.61063e-163	-5.71337e-163	-3.47799e-163	-3.33848e-163	1.41343e-163	1.25135e-163	2.94637e-163	1.0903e-162	-1.19863e-162	-8.73102e-163	-1.33816e-163	-3.58523e-163	-3.36521e-163	-9.96944e-163	6.42849e-163	-1.70102e-163	0
5.82261e-164	-1.17036e-163	-1.38201e-163	1.08142e-163	-2.49941e-163	-2.59249e-163	-5.04034e-163	7.04804e-163	-5.33138e-163	-1.44222e-162	-3.81003e-163	9.46945e-164	4.32701e-163	5.20184e-163	-1.61063e-163	-5.71337e-163	-3.47799e-163	-3.33848e-163	1.41343e-163	1.25135e-163	2.94637e-163	1.0903e-162	-1.19863e-162	-8.73102e-163	-1.33816e-163	-3.58523e-163	-3.36521e-163	-9.96944e-163	6.42849e-163	-1.70102e-163	0
5.82261e-164	-1.17036e-163	-1.38201e-163	1.08142e-163	-2.49941e-163	-2.59249e-163	-5.04034e-163	7.04804e-163	-5.33138e-163	-1.44222e-162	-3.81003e-163	9.46945e-164	4.32701e-163	5.20184e-163	-1.61063e-163	-5.71337e-163	-3.47799e-163	-3.33848e-163	1.41343e-163	1.25135e-163	2.94637e-163	1.0903e-162	-1.19863e-162	-8.73102e-163	-1.33816e-163	-3.58523e-163	-3.36521e-163	-9.96944e-163	6.42849e-163	-1.70102e-163	0
5.82261e-164	-1.17036e-163	-1.38201e-163	1.08142e-163	-2.49941e-163	-2.59249e-163	-5.04034e-163	7.04804e-163	-5.33138e-163	-1.44222e-162	-3.81003e-163	9.46945e-164	4.32701e-163	5.20184e-163	-1.61063e-163	-5.71337e-163	-3.47799e-163	-3.33848e-163	1.41343e-163	1.25135e-163	2.94637e-163	1.0903e-162	-1.19863e-162	-8.73102e-163	-1.33816e-163	-3.58523e-163	-3.36521e-163	-9.96944e-163	6.42849e-163	-1.70102e-163	0
5.82261e-164	-1.17036e-163	-1.38201e-163	1.08142e-163	-2.49941e-163	-2.59249e-163	-5.04034e-163	7.04804e-163	-5.33138e-163	-1.44222e-162	-3.81003e-163	9.46945e-164	4.32701e-163	5.20184e-163	-1.61063e-163	-5.71337e-163	-3.47799e-163	-3.33848e-163	1.41343e-163	1.25135e-163	2.94637e-163	1.0903e-162	-1.19863e-162	-8.73102e-163	-1.33816e-163	-3.58523e-163	-3.36521e-163	-9.96944e-163	6.42849e-163	-1.70102e-163	0
5.82261e-164	-1.17036e-163	-1.38201e-163	1.08142e-163	-2.49941e-163	-2.59249e-163	-5.04034e-163	7.04804e-163	-5.33138e-163	-1.44222e-162	-3.81003e-163	9.46945e-164	4.32701e-163	5.20184e-163	-1.61063e-163	-5.71337e-163	-3.47799e-163	-3.33848e-163	1.41343e-163	1.25135e-163	2.94637e-163	1.0903e-162	-1.19863e-162	-8.73102e-163	-1.33816e-163	-3.58523e-163	-3.36521e-163	-9.96944e-163	6.42849e-163	-1.70102e-163	0
5.82261e-164	-1.17036e-163	-1.38201e-163	1.08142e-163	-2.49941e-163	-2.59249e-163	-5.04034e-163	7.04804e-163	-5.33138e-163	-1.44222e-162	-3.81003e-163	9.46945e-164	4.32701e-163	5.20184e-163	-1.61063e-163	-5.71337e-163	-3.47799e-163	-3.33848e-163	1.41343e-163	1.25135e-163	2.94637e-163	1.0903e-162	-1.19863e-162	-8.73102e-163	-1.33816e-163	-3.58523e-163	-3.36521e-163	-9.96944e-163	6.42849e-163	-1.70102e-163	0
5.82261e-164	-1.17036e-163	-1.38201e-163	1.08142e-163	-2.49941e-163	-2.59249e-163	-5.04034e-163	7.04804e-163	-5.33138e-163	-1.44222e-162	-3.81003e-163	9.46945e-164	4.32701e-163	5.20184e-163	-1.61063e-163	-5.71337e-163	-3.47799e-163	-3.33848e-163	1.41343e-163	1.25135e-163	2.94637e-163	1.0903e-162	-1.19863e-162	-8.73102e-163	-1.33816e-163	-3.58523e-163	-3.36521e-163	-9.96944e-163	6.42849e-163	-1.70102e-163	0
5.82261e-164	-1.17036e-163	-1.38201e-163	1.08142e-163	-2.49941e-163	-2.59249e-163	-5.04034e-163	7.04804e-163	-5.33138e-163	-1.44222e-162	-3.81003e-163	9.46945e-164	4.32701e-163	5.20184e-163	-1.61063e-163	-5.71337e-163	-3.47799e-163	-3.33848e-163	1.41343e-163	1.25135e-163	2.94637e-163	1.0903e-162	-1.19863e-162	-8.73102e-163	-1.33816e-163	-3.58523e-163	-3.36521e-163	-9.96944e-163	6.42849e-163	-1.70102e-163	0
5.82261e-164	-1.17036e-163	-1.38201e-163	1.08142e-163	-2.49941e-163	-2.59249e-163	-5.04034e-163	7.04804e-163	-5.33138e-163	-1.44222e-162	-3.81003e-163	9.46945e-164	4.32701e-163	5.20184e-163	-1.61063e-163	-5.71337e-163	-3.47799e-163	-3.33848e-163	1.41343e-163	1.25135e-163	2.94637e-163	1.0903e-162	-1.19863e-162	-8.73102e-163	-1.33816e-163	-3.58523e-163	-3.36521e-163	-9.96944e-163	6.42849e-163	-1.70102e-163	0
5.82261e-164	-1.17036e-163	-1.38201e-163	1.08142e-163	-2.49941e-163	-2.59249e-163	-5.04034e-163	7.04804e-163	-5.33138e-163	-1.44222e-162	-3.81003e-163	9.46945e-164	4.32701e-163	5.20184e-163	-1.61063e-163	-5.71337e-163	-3.47799e-163	-3.33848e-163	1.41343e-163	1.25135e-163	2.94637e-163	1.0903e-162	-1.19863e-162	-8.73102e-163	-1.33816e-163	-3.58523e-163	-3.36521e-163	-9.96944e-163	6.42849e-163	-1.70102e-163	0
5.82261e-164	-1.17036e-163	-1.38201e-163	1.08142e-163	-2.49941e-163	-2.59249e-163	-5.04034e-163	7.04804e-163	-5.33138e-163	-1.44222e-162	-3.81003e-163	9.46945e-164	4.32701e-163	5.20184e-163	-1.61063e-163	-5.71337e-163	-3.47799e-163	-3.33848e-163	1.41343e-163	1.25135e-163	2.94637e-163	1.0903e-162	-1.19863e-162	-8.73102e-163	-1.33816e-163	-3.58523e-163	-3.36521e-163	-9.96944e-163	6.42849e-163	-1.70102e-163	0
5.82261e-164	-1.17036e-163	-1.38201e-163	1.08142e-163	-2.49941e-163	-2.59249e-163	-5.04034e-163	7.04804e-163	-5.33138e-163	-1.44222e-162	-3.81003e-163	9.46945e-164	4.32701e-163	5.20184e-163	-1.61063e-163	-5.71337e-163	-3.47799e-163	-3.33848e-163	1.41343e-163	1.25135e-163	2.94637e-163	1.0903e-162	-1.19863e-162	-8.73102e-163	-1.33816e-163	-3.58523e-163	-3.36521e-163	-9.96944e-163	6.42849e-163	-1.70102e-163	0
5.82261e-164	-1.17036e-163	-1.38201e-163	1.08142e-163	-2.49941e-163	-2.59249e-163	-5.04034e-163	7.04804e-163	-5.33138e-163	-1.44222e-162	-3.81003e-163	9.46945e-164	4.32701e-163	5.20184e-163	-1.61063e-163	-5.71337e-163	-3.47799e-163	-3.33848e-163	1.41343e-163	1.25135e-163	2.94637e-163	1.0903e-162	-1.19863e-162	-8.73102e-163	-1.33816e-163	-3.58523e-163	-3.36521e-163	-9.96944e-163	6.42849e-163	-1.70102e-163	0
5.82261e-164	-1.17036e-163	-1.38201e-163	1.08142e-163	-2.49941e-163	-2.59249e-163	-5.04034e-163	7.04804e-163	-5.33138e-163	-1.44222e-162	-3.81003e-163	9.46945e-164	4.32701e-163	5.20184e-163	-1.61063e-163	-5.71337e-163	-3.47799e-163	-3.33848e-163	1.41343e-163	1.25135e-163	2.94637e-163	1.0903e-162	-1.19863e-162	-8.73102e-163	-1.33816e-163	-3.58523e-163	-3.36521e-163	-9.96944e-163	6.42849e-163	-1.70102e-163	0
5.82261e-164	-1.17036e-163	-1.38201e-163	1.08142e-163	-2.49941e-163	-2.59249e-163	-5.04034e-163	7.04804e-163	-5.33138e-163	-1.44222e-162	-3.81003e-163	9.46945e-164	4.32701e-163	5.20184e-163	-1.61063e-163	-5.71337e-163	-3.47799e-163	-3.33848e-163	1.41343e-163	1.25135e-163	2.94637e-163	1.0903e-162	-1.19863e-162	-8.73102e-163	-1.33816e-163	-3.58523e-163	-3.36521e-163	-9.96944e-163	6.42849e-163	-1.70102e-163	0
5.82261e-164	-1.17036e-163	-1.38201e-163	1.08142e-163	-2.49941e-163	-2.59249e-163	-5.04034e-163	7.04804e-163	-5.33138e-163	-1.44222e-162	-3.81003e-163	9.46945e-164	4.32701e-163	5.20184e-163	-1.61063e-163	-5.71337e-163	-3.47799e-163	-3.33848e-163	1.41343e-163	1.25135e-163	2.94637e-163	1.0903e-162	-1.19863e-162	-8.73102e-163	-1.33816e-163	-3.58523e-163	-3.36521e-163	-9.96944e-163	6.42849e-163	-1.70102e-163	0
5.82261e-164	-1.17036e-163	-1.38201e-163	1.08142e-163	-2.49941e-163	-2.59249e-163	-5.04034e-163	7.04804e-163	-5.33138e-163	-1.44222e-162	-3.81003e-163	9.46945e-164	4.32701e-163	5.20184e-163	-1.61063e-163	-5.71337e-163	-3.47799e-163	-3.33848e-163	1.41343e-163	1.25135e-163	2.94637e-163	1.0903e-162	-1.19863e-162	-8.73102e-163	-1.33816e-163	-3.58523e-163	-3.36521e-163	-9.96944e-163	6.42849e-163	-1.70102e-163	0
5.82261e-164	-1.17036e-163	-1.38201e-163	1.08142e-163	-2.49941e-163	-2.59249e-163	-5.04034e-163	7.04804e-163	-5.33138e-163	-1.44222e-162	-3.81003e-163	9.46945e-164	4.32701e-163	5.20184e-163	-1.61063e-163	-5.71337e-163	-3.47799e-163	-3.33848e-163	1.41343e-163	1.25135e-163	2.94637e-163	1.0903e-162	-1.19863e-162	-8.73102e-163	-1.33816e-163	-3.58523e-163	-3.36521e-163	-9.96944e-163	6.42849e-163	-1.70102e-163	0
5.82261e-164	-1.17036e-163	-1.38201e-163	1.08142e-163	-2.49941e-163	-2.59249e-163	-5.04034e-163	7.04804e-163	-5.33138e-163	-1.44222e-162	-3.81003e-163	9.46945e-164	4.32701e-163	5.20184e-163	-1.61063e-163	-5.71337e-163	-3.47799e-163	-3.33848e-163	1.41343e-163	1.25135e-163	2.94637e-163	1.0903e-162	-1.19863e-162	-8.73102e-163	-1.33816e-163	-3.58523e-163	-3.36521e-163	-9.96944e-163	6.42849e-163	-1.70102e-163	0
5.82261e-164	-1.17036e-163	-1.38201e-163	1.08142e-163	-2.49941e-163	-2.59249e-163	-5.04034e-163	7.04804e-163	-5.33138e-163	-1.44222e-162	-3.81003e-163	9.46945e-164	4.32701e-163	5.20184e-163	-1.61063e-163	-5.71337e-163	-3.47799e-163	-3.33848e-163	1.41343e-163	1.25135e-163	2.94637e-163	1.0903e-162	-1.19863e-162	-8.73102e-163	-1.33816e-163	-3.58523e-163	-3.36521e-163	-9.96944e-163	6.42849e-163	-1.70102e-163	0
5.82261e-164	-1.17036e-163	-1.38201e-163	1.08142e-163	-2.49941e-163	-2.59249e-163	-5.04034e-163	7.04804e-163	-5.33138e-163	-1.44222e-162	-3.81003e-163	9.46945e-164	4.32701e-163	5.20184e-163	-1.61063e-163	-5.71337e-163	-3.47799e-163	-3.33848e-163	1.41343e-163	1.25135e-163	2.94637e-163	1.0903e-162	-1.19863e-162	-8.73102e-163	-1.33816e-163	-3.58523e-163	-3.36521e-163	-9.96944e-163	6.42849e-163	-1.70102e-163	0
5.82261e-164	-1.17036e-163	-1.38201e-163	1.08142e-163	-2.49941e-163	-2.59249e-163	-5.04034e-163	7.04804e-163	-5.33138e-163	-1.44222e-162	-3.81003e-163	9.46945e-164	4.32701e-163	5.20184e-163	-1.61063e-163	-5.71337e-163	-3.47799e-163	-3.33848e-163	1.41343e-163	1.25135e-163	2.94637e-163	1.0903e-162	-1.19863e-162	-8.73102e-163	-1.33816e-163	-3.58523e-163	-3.36521e-163	-9.96944e-163	6.42849e-163	-1.70102e-163	0
5.82261e-164	-1.17036e-163	-1.38201e-163	1.08142e-163	-2.49941e-163	-2.59249e-163	-5.04034e-163	7.04804e-163	-5.33138e-163	-1.44222e-162	-3.81003e-163	9.46945e-164	4.32701e-163	5.20184e-163	-1.61063e-163	-5.71337e-163	-3.47799e-163	-3.33848e-163	1.41343e-163	1.25135e-163	2.94637e-163	1.0903e-162	-1.19863e-162	-8.73102e-163	-1.33816e-163	-3.58523e-163	-3.36521e-163	-9.96944e-163	6.42849e-163	-1.70102e-163	0
5.82261e-164	-1.17036e-163	-1.38201e-163	1.08142e-163	-2.49941e-163	-2.59249e-163	-5.04034e-163	7.04804e-163	-5.33138e-163	-1.44222e-162	-3.81003e-163	9.46945e-164	4.32701e-163	5.20184e-163	-1.61063e-163	-5.71337e-163	-3.47799e-163	-3.33848e-163	1.41343e-163	1.25135e-163	2.94637e-163	1.0903e-162	-1.19863e-162	-8.73102e-163	-1.33816e-163	-3.58523e-163	-3.36521e-163	-9.96944e-163	6.42849e-163	-1.70102e-163	0
5.82261e-164	-1.17036e-163	-1.38201e-163	1.08142e-163	-2.49941e-163	-2.59249e-163	-5.04034e-163	7.04804e-163	-5.33138e-163	-1.44222e-162	-3.81003e-163	9.46945e-164	4.32701e-163	5.20184e-163	-1.61063e-163	-5.71337e-163	-3.47799e-163	-3.33848e-163	1.41343e-163	1.25135e-163	2.94637e-163	1.0903e-162	-1.19863e-162	-8.73102e-163	-1.33816e-163	-3.58523e-163	-3.36521e-163	-9.96944e-163	6.42849e-163	-1.70102e-163	0
5.82261e-164	-1.17036e-163	-1.38201e-163	1.08142e-163	-2.49941e-163	-2.59249e-163	-5.04034e-163	7.04804e-163	-5.33138e-163	-1.44222e-162	-3.81003e-163	9.46945e-164	4.32701e-163	5.20184e-163	-1.61063e-163	-5.71337e-163	-3.47799e-163	-3.33848e-163	1.41343e-163	1.25135e-163	2.94637e-163	1.0903e-162	-1.19863e-162	-8.73102e-163	-1.33816e-163	-3.58523e-163	-3.36521e-163	-9.96944e-163	6.42849e-163	-1.70102e-163	0
5.82261e-164	-1.17036e-163	-1.38201e-163	1.08142e-163	-2.49941e-163	-2.59249e-163	-5.04034e-163	7.04804e-163	-5.33138e-163	-1.44222e-162	-3.81003e-163	9.46945e-164	4.32701e-163	5.20184e-163	-1.61063e-163	-5.71337e-163	-3.47799e-163	-3.33848e-163	1.41343e-163	1.25135e-163	2.94637e-163	1.0903e-162	-1.19863e-162	-8.73102e-163	-1.33816e-163	-3.58523e-163	-3.36521e-163	-9.96944e-163	6.42849e-163	-1.70102e-163	0
5.82261e-164	-1.17036e-163	-1.38201e-163	1.08142e-163	-2.49941e-163	-2.59249e-163	-5.04034e-163	7.04804e-163	-5.33138e-163	-1.44222e-162	-3.81003e-163	9.46945e-164	4.32701e-163	5.20184e-163	-1.61063e-163	-5.71337e-163	-3.47799e-163	-3.33848e-163	1.41343e-163	1.25135e-163	2.94637e-163	1.0903e-162	-1.19863e-162	-8.73102e-163	-1.33816e-163	-3.58523e-163	-3.36521e-163	-9.96944e-163	6.42849e-163	-1.70102e-163	0
5.82261e-164	-1.17036e-163	-1.38201e-163	1.08142e-163	-2.49941e-163	-2.59249e-163	-5.04034e-163	7.04804e-163	-5.33138e-163	-1.44222e-162	-3.81003e-163	9.46945e-164	4.32701e-163	5.20184e-163	-1.61063e-163	-5.71337e-163	-3.47799e-163	-3.33848e-163	1.41343e-163	1.25135e-163	2.94637e-163	1.0903e-162	-1.19863e-162	-8.73102e-163	-1.33816e-163	-3.58523e-163	-3.36521e-163	-9.96944e-163	6.42849e-163	-1.70102e-163	0
5.82261e-164	-1.17036e-163	-1.38201e-163	1.08142e-163	-2.49941e-163	-2.59249e-163	-5.04034e-163	7.04804e-163	-5.33138e-163	-1.44222e-162	-3.81003e-163	9.46945e-164	4.32701e-163	5.20184e-163	-1.61063e-163	-5.71337e-163	-3.47799e-163	-3.33848e-163	1.41343e-163	1.25135e-163	2.94637e-163	1.0903e-162	-1.19863e-162	-8.73102e-163	-1.33816e-163	-3.58523e-163	-3.36521e-163	-9.96944e-163	6.42849e-163	-1.70102e-163	0
5.82261e-164	-1.17036e-163	-1.38201e-163	1.08142e-163	-2.49941e-163	-2.59249e-163	-5.04034e-163	7.04804e-163	-5.33138e-163	-1.44222e-162	-3.81003e-163	9.46945e-164	4.32701e-163	5.20184e-163	-1.61063e-163	-5.71337e-163	-3.47799e-163	-3.33848e-163	1.41343e-163	1.25135e-163	2.94637e-163	1.0903e-162	-1.19863e-162	-8.73102e-163	-1.33816e-163	-3.58523e-163	-3.36521e-163	-9.96944e-163	6.42849e-163	-1.70102e-163	0
5.82261e-164	-1.17036e-163	-1.38201e-163	1.08142e-163	-2.49941e-163	-2.59249e-163	-5.04034e-163	7.04804e-163	-5.33138e-163	-1.44222e-162	-3.81003e-163	9.46945e-164	4.32701e-163	5.20184e-163	-1.61063e-163	-5.71337e-163	-3.47799e-163	-3.33848e-163	1.41343e-163	1.25135e-163	2.94637e-163	1.0903e-162	-1.19863e-162	-8.73102e-163	-1.33816e-163	-3.58523e-163	-3.36521e-163	-9.96944e-163	6.42849e-163	-1.70102e-163	0
5.82261e-164	-1.17036e-163	-1.38201e-163	1.08142e-163	-2.49941e-163	-2.59249e-163	-5.04034e-163	7.04804e-163	-5.33138e-163	-1.44222e-162	-3.81003e-163	9.46945e-164	4.32701e-163	5.20184e-163	-1.61063e-163	-5.71337e-163	-3.47799e-163	-3.33848e-163	1.41343e-163	1.25135e-163	2.94637e-163	1.0903e-162	-1.19863e-162	-8.73102e-163	-1.33816e-163	-3.58523e-163	-3.36521e-163	-9.96944e-163	6.42849e-163	-1.70102e-163	0
5.82261e-164	-1.17036e-163	-1.38201e-163	1.08142e-163	-2.49941e-163	-2.59249e-163	-5.04034e-163	7.04804e-163	-5.33138e-163	-1.44222e-162	-3.81003e-163	9.46945e-164	4.32701e-163	5.20184e-163	-1.61063e-163	-5.71337e-163	-3.47799e-163	-3.33848e-163	1.41343e-163	1.25135e-163	2.94637e-163	1.0903e-162	-1.19863e-162	-8.73102e-163	-1.33816e-163	-3.58523e-163	-3.36521e-163	-9.96944e-163	6.42849e-163	-1.70102e-163	0
5.82261e-164	-1.17036e-163	-1.38201e-163	1.08142e-163	-2.49941e-163	-2.59249e-163	-5.04034e-163	7.04804e-163	-5.33138e-163	-1.44222e-162	-3.81003e-163	9.46945e-164	4.32701e-163	5.20184e-163	-1.61063e-163	-5.71337e-163	-3.47799e-163	-3.33848e-163	1.41343e-163	1.25135e-163	2.94637e-163	1.0903e-162	-1.19863e-162	-8.73102e-163	-1.33816e-163	-3.58523e-163	-3.36521e-163	-9.96944e-163	6.42849e-163	-1.70102e-163	0
5.82261e-164	-1.17036e-163	-1.38201e-163	1.08142e-163	-2.49941e-163	-2.59249e-163	-5.04034e-163	7.04804e-163	-5.33138e-163	-1.44222e-162	-3.81003e-163	9.46945e-164	4.32701e-163	5.20184e-163	-1.61063e-163	-5.71337e-163	-3.47799e-163	-3.33848e-163	1.41343e-163	1.25135e-163	2.94637e-163	1.0903e-162	-1.19863e-162	-8.73102e-163	-1.33816e-163	-3.58523e-163	-3.36521e-163	-9.96944e-163	6.42849e-163	-1.70102e-163	0
5.82261e-164	-1.17036e-163	-1.38201e-163	1.08142e-163	-2.49941e-163	-2.59249e-163	-5.04034e-163	7.04804e-163	-5.33138e-163	-1.44222e-162	-3.81003e-163	9.46945e-164	4.32701e-163	5.20184e-163	-1.61063e-163	-5.71337e-163	-3.47799e-163	-3.33848e-163	1.41343e-163	1.25135e-163	2.94637e-163	1.0903e-162	-1.19863e-162	-8.73102e-163	-1.33816e-163	-3.58523e-163	-3.36521e-163	-9.96944e-163	6.42849e-163	-1.70102e-163	0
5.82261e-164	-1.17036e-163	-1.38201e-163	1.08142e-163	-2.49941e-163	-2.59249e-163	-5.04034e-163	7.04804e-163	-5.33138e-163	-1.44222e-162	-3.81003e-163	9.46945e-164	4.32701e-163	5.20184e-163	-1.61063e-163	-5.71337e-163	-3.47799e-163	-3.33848e-163	1.41343e-163	1.25135e-163	2.94637e-163	1.0903e-162	-1.19863e-162	-8.73102e-163	-1.33816e-163	-3.58523e-163	-3.36521e-163	-9.96944e-163	6.42849e-163	-1.70102e-163	0
5.82261e-164	-1.17036e-163	-1.38201e-163	1.08142e-163	-2.49941e-163	-2.59249e-163	-5.04034e-163	7.04804e-163	-5.33138e-163	-1.44222e-162	-3.81003e-163	9.46945e-164	4.32701e-163	5.20184e-163	-1.61063e-163	-5.71337e-163	-3.47799e-163	-3.33848e-163	1.41343e-163	1.25135e-163	2.94637e-163	1.0903e-162	-1.19863e-162	-8.73102e-163	-1.33816e-163	-3.58523e-163	-3.36521e-163	-9.96944e-163	6.42849e-163	-1.70102e-163	0
5.82261e-164	-1.17036e-163	-1.38201e-163	1.08142e-163	-2.49941e-163	-2.59249e-163	-5.04034e-163	7.04804e-163	-5.33138e-163	-1.44222e-162	-3.81003e-163	9.46945e-164	4.32701e-163	5.20184e-163	-1.61063e-163	-5.71337e-163	-3.47799e-163	-3.33848e-163	1.41343e-163	1.25135e-163	2.94637e-163	1.0903e-162	-1.19863e-162	-8.73102e-163	-1.33816e-163	-3.58523e-163	-3.36521e-163	-9.96944e-163	6.42849e-163	-1.70102e-163	0
5.82261e-164	-1.17036e-163	-1.38201e-163	1.08142e-163	-2.49941e-163	-2.59249e-163	-5.04034e-163	7.04804e-163	-5.33138e-163	-1.44222e-162	-3.81003e-163	9.46945e-164	4.32701e-163	5.20184e-163	-1.61063e-163	-5.71337e-163	-3.47799e-163	-3.33848e-163	1.41343e-163	1.25135e-163	2.94637e-163	1.0903e-162	-1.19863e-162	-8.73102e-163	-1.33816e-163	-3.58523e-163	-3.36521e-163	-9.96944e-163	6.42849e-163	-1.70102e-163	0
5.82261e-164	-1.17036e-163	-1.38201e-163	1.08142e-163	-2.49941e-163	-2.59249e-163	-5.04034e-163	7.04804e-163	-5.33138e-163	-1.44222e-162	-3.81003e-163	9.46945e-164	4.32701e-163	5.20184e-163	-1.61063e-163	-5.71337e-163	-3.47799e-163	-3.33848e-163	1.41343e-163	1.25135e-163	2.94637e-163	1.0903e-162	-1.19863e-162	-8.73102e-163	-1.33816e-163	-3.58523e-163	-3.36521e-163	-9.96944e-163	6.42849e-163	-1.70102e-163	0
5.82261e-164	-1.17036e-163	-1.38201e-163	1.08142e-163	-2.49941e-163	-2.59249e-163	-5.04034e-163	7.04804e-163	-5.33138e-163	-1.44222e-162	-3.81003e-163	9.46945e-164	4.32701e-163	5.20184e-163	-1.61063e-163	-5.71337e-163	-3.47799e-163	-3.33848e-163	1.41343e-163	1.25135e-163	2.94637e-163	1.0903e-162	-1.19863e-162	-8.73102e-163	-1.33816e-163	-3.58523e-163	-3.36521e-163	-9.96944e-163	6.42849e-163	-1.70102e-163	0
5.82261e-164	-1.17036e-163	-1.38201e-163	1.08142e-163	-2.49941e-163	-2.59249e-163	-5.04034e-163	7.04804e-163	-5.33138e-163	-1.44222e-162	-3.81003e-163	9.46945e-164	4.32701e-163	5.20184e-163	-1.61063e-163	-5.71337e-163	-3.47799e-163	-3.33848e-163	1.41343e-163	1.25135e-163	2.94637e-163	1.0903e-162	-1.19863e-162	-8.73102e-163	-1.33816e-163	-3.58523e-163	-3.36521e-163	-9.96944e-163	6.42849e-163	-1.70102e-163	0
5.82261e-164	-1.17036e-163	-1.38201e-163	1.08142e-163	-2.49941e-163	-2.59249e-163	-5.04034e-163	7.04804e-163	-5.33138e-163	-1.44222e-162	-3.81003e-163	9.46945e-164	4.32701e-163	5.20184e-163	-1.61063e-163	-5.71337e-163	-3.47799e-163	-3.33848e-163	1.41343e-163	1.25135e-163	2.94637e-163	1.0903e-162	-1.19863e-162	-8.73102e-163	-1.33816e-163	-3.58523e-163	-3.36521e-163	-9.96944e-163	6.42849e-163	-1.70102e-163	0
5.82261e-164	-1.17036e-163	-1.38201e-163	1.08142e-163	-2.49941e-163	-2.59249e-163	-5.04034e-163	7.04804e-163	-5.33138e-163	-1.44222e-162	-3.81003e-163	9.46945e-164	4.32701e-163	5.20184e-163	-1.61063e-163	-5.71337e-163	-3.47799e-163	-3.33848e-163	1.41343e-163	1.25135e-163	2.94637e-163	1.0903e-162	-1.19863e-162	-8.73102e-163	-1.33816e-163	-3.58523e-163	-3.36521e-163	-9.96944e-163	6.42849e-163	-1.70102e-163	0
5.82261e-164	-1.17036e-163	-1.38201e-163	1.08142e-163	-2.49941e-163	-2.59249e-163	-5.04034e-163	7.04804e-163	-5.33138e-163	-1.44222e-162	-3.81003e-163	9.46945e-164	4.32701e-163	5.20184e-163	-1.61063e-163	-5.71337e-163	-3.47799e-163	-3.33848e-163	1.41343e-163	1.25135e-163	2.94637e-163	1.0903e-162	-1.19863e-162	-8.73102e-163	-1.33816e-163	-3.58523e-163	-3.36521e-163	-9.96944e-163	6.42849e-163	-1.70102e-163	0
5.82261e-164	-1.17036e-163	-1.38201e-163	1.08142e-163	-2.49941e-163	-2.59249e-163	-5.04034e-163	7.04804e-163	-5.33138e-163	-1.44222e-162	-3.81003e-163	9.46945e-164	4.32701e-163	5.20184e-163	-1.61063e-163	-5.71337e-163	-3.47799e-163	-3.33848e-163	1.41343e-163	1.25135e-163	2.94637e-163	1.0903e-162	-1.19863e-162	-8.73102e-163	-1.33816e-163	-3.58523e-163	-3.36521e-163	-9.96944e-163	6.42849e-163	-1.70102e-163	0
5.82261e-164	-1.17036e-163	-1.38201e-163	1.08142e-163	-2.49941e-163	-2.59249e-163	-5.04034e-163	7.04804e-163	-5.33138e-163	-1.44222e-162	-3.81003e-163	9.46945e-164	4.32701e-163	5.20184e-163	-1.61063e-163	-5.71337e-163	-3.47799e-163	-3.33848e-163	1.41343e-163	1.25135e-163	2.94637e-163	1.0903e-162	-1.19863e-162	-8.73102e-163	-1.33816e-163	-3.58523e-163	-3.36521e-163	-9.96944e-163	6.42849e-163	-1.70102e-163	0
5.82261e-164	-1.17036e-163	-1.38201e-163	1.08142e-163	-2.49941e-163	-2.59249e-163	-5.04034e-163	7.04804e-163	-5.33138e-163	-1.44222e-162	-3.81003e-163	9.46945e-164	4.32701e-163	5.20184e-163	-1.61063e-163	-5.71337e-163	-3.47799e-163	-3.33848e-163	1.41343e-163	1.25135e-163	2.94637e-163	1.0903e-162	-1.19863e-162	-8.73102e-163	-1.33816e-163	-3.58523e-163	-3.36521e-163	-9.96944e-163	6.42849e-163	-1.70102e-163	0
5.82261e-164	-1.17036e-163	-1.38201e-163	1.08142e-163	-2.49941e-163	-2.59249e-163	-5.04034e-163	7.04804e-163	-5.33138e-163	-1.44222e-162	-3.81003e-163	9.46945e-164	4.32701e-163	5.20184e-163	-1.61063e-163	-5.71337e-163	-3.47799e-163	-3.33848e-163	1.41343e-163	1.25135e-163	2.94637e-163	1.0903e-162	-1.19863e-162	-8.73102e-163	-1.33816e-163	-3.58523e-163	-3.36521e-163	-9.96944e-163	6.42849e-163	-1.70102e-163	0
5.82261e-164	-1.17036e-163	-1.38201e-163	1.08142e-163	-2.49941e-163	-2.59249e-163	-5.04034e-163	7.04804e-163	-5.33138e-163	-1.44222e-162	-3.81003e-163	9.46945e-164	4.32701e-163	5.20184e-163	-1.61063e-163	-5.71337e-163	-3.47799e-163	-3.33848e-163	1.41343e-163	1.25135e-163	2.94637e-163	1.0903e-162	-1.19863e-162	-8.73102e-163	-1.33816e-163	-3.58523e-163	-3.36521e-163	-9.96944e-163	6.42849e-163	-1.70102e-163	0
5.82261e-164	-1.17036e-163	-1.38201e-163	1.08142e-163	-2.49941e-163	-2.59249e-163	-5.04034e-163	7.04804e-163	-5.33138e-163	-1.44222e-162	-3.81003e-163	9.46945e-164	4.32701e-163	5.20184e-163	-1.61063e-163	-5.71337e-163	-3.47799e-163	-3.33848e-163	1.41343e-163	1.25135e-163	2.94637e-163	1.0903e-162	-1.19863e-162	-8.73102e-163	-1.33816e-163	-3.58523e-163	-3.36521e-163	-9.96944e-163	6.42849e-163	-1.70102e-163	0
5.82261e-164	-1.17036e-163	-1.38201e-163	1.08142e-163	-2.49941e-163	-2.59249e-163	-5.04034e-163	7.04804e-163	-5.33138e-163	-1.44222e-162	-3.81003e-163	9.46945e-164	4.32701e-163	5.20184e-163	-1.61063e-163	-5.71337e-163	-3.47799e-163	-3.33848e-163	1.41343e-163	1.25135e-163	2.94637e-163	1.0903e-162	-1.19863e-162	-8.73102e-163	-1.33816e-163	-3.58523e-163	-3.36521e-163	-9.96944e-163	6.42849e-163	-1.70102e-163	0
5.82261e-164	-1.17036e-163	-1.38201e-163	1.08142e-163	-2.49941e-163	-2.59249e-163	-5.04034e-163	7.04804e-163	-5.33138e-163	-1.44222e-162	-3.81003e-163	9.46945e-164	4.32701e-163	5.20184e-163	-1.61063e-163	-5.71337e-163	-3.47799e-163	-3.33848e-163	1.41343e-163	1.25135e-163	2.94637e-163	1.0903e-162	-1.19863e-162	-8.73102e-163	-1.33816e-163	-3.58523e-163	-3.36521e-163	-9.96944e-163	6.42849e-163	-1.70102e-163	0
5.82261e-164	-1.17036e-163	-1.38201e-163	1.08142e-163	-2.49941e-163	-2.59249e-163	-5.04034e-163	7.04804e-163	-5.33138e-163	-1.44222e-162	-3.81003e-163	9.46945e-164	4.32701e-163	5.20184e-163	-1.61063e-163	-5.71337e-163	-3.47799e-163	-3.33848e-163	1.41343e-163	1.25135e-163	2.94637e-163	1.0903e-162	-1.19863e-162	-8.73102e-163	-1.33816e-163	-3.58523e-163	-3.36521e-163	-9.96944e-163	6.42849e-163	-1.70102e-163	0
5.82261e-164	-1.17036e-163	-1.38201e-163	1.08142e-163	-2.49941e-163	-2.59249e-163	-5.04034e-163	7.04804e-163	-5.33138e-163	-1.44222e-162	-3.81003e-163	9.46945e-164	4.32701e-163	5.20184e-163	-1.61063e-163	-5.71337e-163	-3.47799e-163	-3.33848e-163	1.41343e-163	1.25135e-163	2.94637e-163	1.0903e-162	-1.19863e-162	-8.73102e-163	-1.33816e-163	-3.58523e-163	-3.36521e-163	-9.96944e-163	6.42849e-163	-1.70102e-163	0
5.82261e-164	-1.17036e-163	-1.38201e-163	1.08142e-163	-2.49941e-163	-2.59249e-163	-5.04034e-163	7.04804e-163	-5.33138e-163	-1.44222e-162	-3.81003e-163	9.46945e-164	4.32701e-163	5.20184e-163	-1.61063e-163	-5.71337e-163	-3.47799e-163	-3.33848e-163	1.41343e-163	1.25135e-163	2.94637e-163	1.0903e-162	-1.19863e-162	-8.73102e-163	-1.33816e-163	-3.58523e-163	-3.36521e-163	-9.96944e-163	6.42849e-163	-1.70102e-163	0
5.82261e-164	-1.17036e-163	-1.38201e-163	1.08142e-163	-2.49941e-163	-2.59249e-163	-5.04034e-163	7.04804e-163	-5.33138e-163	-1.44222e-162	-3.81003e-163	9.46945e-164	4.32701e-163	5.20184e-163	-1.61063e-163	-5.71337e-163	-3.47799e-163	-3.33848e-163	1.41343e-163	1.25135e-163	2.94637e-163	1.0903e-162	-1.19863e-162	-8.73102e-163	-1.33816e-163	-3.58523e-163	-3.36521e-163	-9.96944e-163	6.42849e-163	-1.70102e-163	0
5.82261e-164	-1.17036e-163	-1.38201e-163	1.08142e-163	-2.49941e-163	-2.59249e-163	-5.04034e-163	7.04804e-163	-5.33138e-163	-1.44222e-162	-3.81003e-163	9.46945e-164	4.32701e-163	5.20184e-163	-1.61063e-163	-5.71337e-163	-3.47799e-163	-3.33848e-163	1.41343e-163	1.25135e-163	2.94637e-163	1.0903e-162	-1.19863e-162	-8.73102e-163	-1.33816e-163	-3.58523e-163	-3.36521e-163	-9.96944e-163	6.42849e-163	-1.70102e-163	0
5.82261e-164	-1.17036e-163	-1.38201e-163	1.08142e-163	-2.49941e-163	-2.59249e-163	-5.04034e-163	7.04804e-163	-5.33138e-163	-1.44222e-162	-3.81003e-163	9.46945e-164	4.32701e-163	5.20184e-163	-1.61063e-163	-5.71337e-163	-3.47799e-163	-3.33848e-163	1.41343e-163	1.25135e-163	2.94637e-163	1.0903e-162	-1.19863e-162	-8.73102e-163	-1.33816e-163	-3.58523e-163	-3.36521e-163	-9.96944e-163	6.42849e-163	-1.70102e-163	0
5.82261e-164	-1.17036e-163	-1.38201e-163	1.08142e-163	-2.49941e-163	-2.59249e-163	-5.04034e-163	7.04804e-163	-5.33138e-163	-1.44222e-162	-3.81003e-163	9.46945e-164	4.32701e-163	5.20184e-163	-1.61063e-163	-5.71337e-163	-3.47799e-163	-3.33848e-163	1.41343e-163	1.25135e-163	2.94637e-163	1.0903e-162	-1.19863e-162	-8.73102e-163	-1.33816e-163	-3.58523e-163	-3.36521e-163	-9.96944e-163	6.42849e-163	-1.70102e-163	0
5.82261e-164	-1.17036e-163	-1.38201e-163	1.08142e-163	-2.49941e-163	-2.59249e-163	-5.04034e-163	7.04804e-163	-5.33138e-163	-1.44222e-162	-3.81003e-163	9.46945e-164	4.32701e-163	5.20184e-163	-1.61063e-163	-5.71337e-163	-3.47799e-163	-3.33848e-163	1.41343e-163	1.25135e-163	2.94637e-163	1.0903e-162	-1.19863e-162	-8.73102e-163	-1.33816e-163	-3.58523e-163	-3.36521e-163	-9.96944e-163	6.42849e-163	-1.70102e-163	0
5.82261e-164	-1.17036e-163	-1.38201e-163	1.08142e-163	-2.49941e-163	-2.59249e-163	-5.04034e-163	7.04804e-163	-5.33138e-163	-1.44222e-162	-3.81003e-163	9.46945e-164	4.32701e-163	5.20184e-163	-1.61063e-163	-5.71337e-163	-3.47799e-163	-3.33848e-163	1.41343e-163	1.25135e-163	2.94637e-163	1.0903e-162	-1.19863e-162	-8.73102e-163	-1.33816e-163	-3.58523e-163	-3.36521e-163	-9.96944e-163	6.42849e-163	-1.70102e-163	0
5.82261e-164	-1.17036e-163	-1.38201e-163	1.08142e-163	-2.49941e-163	-2.59249e-163	-5.04034e-163	7.04804e-163	-5.33138e-163	-1.44222e-162	-3.81003e-163	9.46945e-164	4.32701e-163	5.20184e-163	-1.61063e-163	-5.71337e-163	-3.47799e-163	-3.33848e-163	1.41343e-163	1.25135e-163	2.94637e-163	1.0903e-162	-1.19863e-162	-8.73102e-163	-1.33816e-163	-3.58523e-163	-3.36521e-163	-9.96944e-163	6.42849e-163	-1.70102e-163	0
5.82261e-164	-1.17036e-163	-1.38201e-163	1.08142e-163	-2.49941e-163	-2.59249e-163	-5.04034e-163	7.04804e-163	-5.33138e-163	-1.44222e-162	-3.81003e-163	9.46945e-164	4.32701e-163	5.20184e-163	-1.61063e-163	-5.71337e-163	-3.47799e-163	-3.33848e-163	1.41343e-163	1.25135e-163	2.94637e-163	1.0903e-162	-1.19863e-162	-8.73102e-163	-1.33816e-163	-3.58523e-163	-3.36521e-163	-9.96944e-163	6.42849e-163	-1.70102e-163	0
5.82261e-164	-1.17036e-163	-1.38201e-163	1.08142e-163	-2.49941e-163	-2.59249e-163	-5.04034e-163	7.04804e-163	-5.33138e-163	-1.44222e-162	-3.81003e-163	9.46945e-164	4.32701e-163	5.20184e-163	-1.61063e-163	-5.71337e-163	-3.47799e-163	-3.33848e-163	1.41343e-163	1.25135e-163	2.94637e-163	1.0903e-162	-1.19863e-162	-8.73102e-163	-1.33816e-163	-3.58523e-163	-3.36521e-163	-9.96944e-163	6.42849e-163	-1.70102e-163	0
5.82261e-164	-1.17036e-163	-1.38201e-163	1.08142e-163	-2.49941e-163	-2.59249e-163	-5.04034e-163	7.04804e-163	-5.33138e-163	-1.44222e-162	-3.81003e-163	9.46945e-164	4.32701e-163	5.20184e-163	-1.61063e-163	-5.71337e-163	-3.47799e-163	-3.33848e-163	1.41343e-163	1.25135e-163	2.94637e-163	1.0903e-162	-1.19863e-162	-8.73102e-163	-1.33816e-163	-3.58523e-163	-3.36521e-163	-9.96944e-163	6.42849e-163	-1.70102e-163	0
5.82261e-164	-1.17036e-163	-1.38201e-163	1.08142e-163	-2.49941e-163	-2.59249e-163	-5.04034e-163	7.04804e-163	-5.33138e-163	-1.44222e-162	-3.81003e-163	9.46945e-164	4.32701e-163	5.20184e-163	-1.61063e-163	-5.71337e-163	-3.47799e-163	-3.33848e-163	1.41343e-163	1.25135e-163	2.94637e-163	1.0903e-162	-1.19863e-162	-8.73102e-163	-1.33816e-163	-3.58523e-163	-3.36521e-163	-9.96944e-163	6.42849e-163	-1.70102e-163	0
5.82261e-164	-1.17036e-163	-1.38201e-163	1.08142e-163	-2.49941e-163	-2.59249e-163	-5.04034e-163	7.04804e-163	-5.33138e-163	-1.44222e-162	-3.81003e-163	9.46945e-164	4.32701e-163	5.20184e-163	-1.61063e-163	-5.71337e-163	-3.47799e-163	-3.33848e-163	1.41343e-163	1.25135e-163	2.94637e-163	1.0903e-162	-1.19863e-162	-8.73102e-163	-1.33816e-163	-3.58523e-163	-3.36521e-163	-9.96944e-163	6.42849e-163	-1.70102e-163	0
5.82261e-164	-1.17036e-163	-1.38201e-163	1.08142e-163	-2.49941e-163	-2.59249e-163	-5.04034e-163	7.04804e-163	-5.33138e-163	-1.44222e-162	-3.81003e-163	9.46945e-164	4.32701e-163	5.20184e-163	-1.61063e-163	-5.71337e-163	-3.47799e-163	-3.33848e-163	1.41343e-163	1.25135e-163	2.94637e-163	1.0903e-162	-1.19863e-162	-8.73102e-163	-1.33816e-163	-3.58523e-163	-3.36521e-163	-9.96944e-163	6.42849e-163	-1.70102e-163	0
5.82261e-164	-1.17036e-163	-1.38201e-163	1.08142e-163	-2.49941e-163	-2.59249e-163	-5.04034e-163	7.04804e-163	-5.33138e-163	-1.44222e-162	-3.81003e-163	9.46945e-164	4.32701e-163	5.20184e-163	-1.61063e-163	-5.71337e-163	-3.47799e-163	-3.33848e-163	1.41343e-163	1.25135e-163	2.94637e-163	1.0903e-162	-1.19863e-162	-8.73102e-163	-1.33816e-163	-3.58523e-163	-3.36521e-163	-9.96944e-163	6.42849e-163	-1.70102e-163	0
5.82261e-164	-1.17036e-163	-1.38201e-163	1.08142e-163	-2.49941e-163	-2.59249e-163	-5.04034e-163	7.04804e-163	-5.33138e-163	-1.44222e-162	-3.81003e-163	9.46945e-164	4.32701e-163	5.20184e-163	-1.61063e-163	-5.71337e-163	-3.47799e-163	-3.33848e-163	1.41343e-163	1.25135e-163	2.94637e-163	1.0903e-162	-1.19863e-162	-8.73102e-163	-1.33816e-163	-3.58523e-163	-3.36521e-163	-9.96944e-163	6.42849e-163	-1.70102e-163	0
5.82261e-164	-1.17036e-163	-1.38201e-163	1.08142e-163	-2.49941e-163	-2.59249e-163	-5.04034e-163	7.04804e-163	-5.33138e-163	-1.44222e-162	-3.81003e-163	9.46945e-164	4.32701e-163	5.20184e-163	-1.61063e-163	-5.71337e-163	-3.47799e-163	-3.33848e-163	1.41343e-163	1.25135e-163	2.94637e-163	1.0903e-162	-1.19863e-162	-8.73102e-163	-1.33816e-163	-3.58523e-163	-3.36521e-163	-9.96944e-163	6.42849e-163	-1.70102e-163	0
5.82261e-164	-1.17036e-163	-1.38201e-163	1.08142e-163	-2.49941e-163	-2.59249e-163	-5.04034e-163	7.04804e-163	-5.33138e-163	-1.44222e-162	-3.81003e-163	9.46945e-164	4.32701e-163	5.20184e-163	-1.61063e-163	-5.71337e-163	-3.47799e-163	-3.33848e-163	1.41343e-163	1.25135e-163	2.94637e-163	1.0903e-162	-1.19863e-162	-8.73102e-163	-1.33816e-163	-3.58523e-163	-3.36521e-163	-9.96944e-163	6.42849e-163	-1.70102e-163	0
5.82261e-164	-1.17036e-163	-1.38201e-163	1.08142e-163	-2.49941e-163	-2.59249e-163	-5.04034e-163	7.04804e-163	-5.33138e-163	-1.44222e-162	-3.81003e-163	9.46945e-164	4.32701e-163	5.20184e-163	-1.61063e-163	-5.71337e-163	-3.47799e-163	-3.33848e-163	1.41343e-163	1.25135e-163	2.94637e-163	1.0903e-162	-1.19863e-162	-8.73102e-163	-1.33816e-163	-3.58523e-163	-3.36521e-163	-9.96944e-163	6.42849e-163	-1.70102e-163	0
5.82261e-164	-1.17036e-163	-1.38201e-163	1.08142e-163	-2.49941e-163	-2.59249e-163	-5.04034e-163	7.04804e-163	-5.33138e-163	-1.44222e-162	-3.81003e-163	9.46945e-164	4.32701e-163	5.20184e-163	-1.61063e-163	-5.71337e-163	-3.47799e-163	-3.33848e-163	1.41343e-163	1.25135e-163	2.94637e-163	1.0903e-162	-1.19863e-162	-8.73102e-163	-1.33816e-163	-3.58523e-163	-3.36521e-163	-9.96944e-163	6.42849e-163	-1.70102e-163	0
5.82261e-164	-1.17036e-163	-1.38201e-163	1.08142e-163	-2.49941e-163	-2.59249e-163	-5.04034e-163	7.04804e-163	-5.33138e-163	-1.44222e-162	-3.81003e-163	9.46945e-164	4.32701e-163	5.20184e-163	-1.61063e-163	-5.71337e-163	-3.47799e-163	-3.33848e-163	1.41343e-163	1.25135e-163	2.94637e-163	1.0903e-162	-1.19863e-162	-8.73102e-163	-1.33816e-163	-3.58523e-163	-3.36521e-163	-9.96944e-163	6.42849e-163	-1.70102e-163	0
5.82261e-164	-1.17036e-163	-1.38201e-163	1.08142e-163	-2.49941e-163	-2.59249e-163	-5.04034e-163	7.04804e-163	-5.33138e-163	-1.44222e-162	-3.81003e-163	9.46945e-164	4.32701e-163	5.20184e-163	-1.61063e-163	-5.71337e-163	-3.47799e-163	-3.33848e-163	1.41343e-163	1.25135e-163	2.94637e-163	1.0903e-162	-1.19863e-162	-8.73102e-163	-1.33816e-163	-3.58523e-163	-3.36521e-163	-9.96944e-163	6.42849e-163	-1.70102e-163	0
5.82261e-164	-1.17036e-163	-1.38201e-163	1.08142e-163	-2.49941e-163	-2.59249e-163	-5.04034e-163	7.04804e-163	-5.33138e-163	-1.44222e-162	-3.81003e-163	9.46945e-164	4.32701e-163	5.20184e-163	-1.61063e-163	-5.71337e-163	-3.47799e-163	-3.33848e-163	1.41343e-163	1.25135e-163	2.94637e-163	1.0903e-162	-1.19863e-162	-8.73102e-163	-1.33816e-163	-3.58523e-163	-3.36521e-163	-9.96944e-163	6.42849e-163	-1.70102e-163	0
5.82261e-164	-1.17036e-163	-1.38201e-163	1.08142e-163	-2.49941e-163	-2.59249e-163	-5.04034e-163	7.04804e-163	-5.33138e-163	-1.44222e-162	-3.81003e-163	9.46945e-164	4.32701e-163	5.20184e-163	-1.61063e-163	-5.71337e-163	-3.47799e-163	-3.33848e-163	1.41343e-163	1.25135e-163	2.94637e-163	1.0903e-162	-1.19863e-162	-8.73102e-163	-1.33816e-163	-3.58523e-163	-3.36521e-163	-9.96944e-163	6.42849e-163	-1.70102e-163	0
5.82261e-164	-1.17036e-163	-1.38201e-163	1.08142e-163	-2.49941e-163	-2.59249e-163	-5.04034e-163	7.04804e-163	-5.33138e-163	-1.44222e-162	-3.81003e-163	9.46945e-164	4.32701e-163	5.20184e-163	-1.61063e-163	-5.71337e-163	-3.47799e-163	-3.33848e-163	1.41343e-163	1.25135e-163	2.94637e-163	1.0903e-162	-1.19863e-162	-8.73102e-163	-1.33816e-163	-3.58523e-163	-3.36521e-163	-9.96944e-163	6.42849e-163	-1.70102e-163	0
5.82261e-164	-1.17036e-163	-1.38201e-163	1.08142e-163	-2.49941e-163	-2.59249e-163	-5.04034e-163	7.04804e-163	-5.33138e-163	-1.44222e-162	-3.81003e-163	9.46945e-164	4.32701e-163	5.20184e-163	-1.61063e-163	-5.71337e-163	-3.47799e-163	-3.33848e-163	1.41343e-163	1.25135e-163	2.94637e-163	1.0903e-162	-1.19863e-162	-8.73102e-163	-1.33816e-163	-3.58523e-163	-3.36521e-163	-9.96944e-163	6.42849e-163	-1.70102e-163	0
5.82261e-164	-1.17036e-163	-1.38201e-163	1.08142e-163	-2.49941e-163	-2.59249e-163	-5.04034e-163	7.04804e-163	-5.33138e-163	-1.44222e-162	-3.81003e-163	9.46945e-164	4.32701e-163	5.20184e-163	-1.61063e-163	-5.71337e-163	-3.47799e-163	-3.33848e-163	1.41343e-163	1.25135e-163	2.94637e-163	1.0903e-162	-1.19863e-162	-8.73102e-163	-1.33816e-163	-3.58523e-163	-3.36521e-163	-9.96944e-163	6.42849e-163	-1.70102e-163	0
5.82261e-164	-1.17036e-163	-1.38201e-163	1.08142e-163	-2.49941e-163	-2.59249e-163	-5.04034e-163	7.04804e-163	-5.33138e-163	-1.44222e-162	-3.81003e-163	9.46945e-164	4.32701e-163	5.20184e-163	-1.61063e-163	-5.71337e-163	-3.47799e-163	-3.33848e-163	1.41343e-163	1.25135e-163	2.94637e-163	1.0903e-162	-1.19863e-162	-8.73102e-163	-1.33816e-163	-3.58523e-163	-3.36521e-163	-9.96944e-163	6.42849e-163	-1.70102e-163	0
5.82261e-164	-1.17036e-163	-1.38201e-163	1.08142e-163	-2.49941e-163	-2.59249e-163	-5.04034e-163	7.04804e-163	-5.33138e-163	-1.44222e-162	-3.81003e-163	9.46945e-164	4.32701e-163	5.20184e-163	-1.61063e-163	-5.71337e-163	-3.47799e-163	-3.33848e-163	1.41343e-163	1.25135e-163	2.94637e-163	1.0903e-162	-1.19863e-162	-8.73102e-163	-1.33816e-163	-3.58523e-163	-3.36521e-163	-9.96944e-163	6.42849e-163	-1.70102e-163	0
5.82261e-164	-1.17036e-163	-1.38201e-163	1.08142e-163	-2.49941e-163	-2.59249e-163	-5.04034e-163	7.04804e-163	-5.33138e-163	-1.44222e-162	-3.81003e-163	9.46945e-164	4.32701e-163	5.20184e-163	-1.61063e-163	-5.71337e-163	-3.47799e-163	-3.33848e-163	1.41343e-163	1.25135e-163	2.94637e-163	1.0903e-162	-1.19863e-162	-8.73102e-163	-1.33816e-163	-3.58523e-163	-3.36521e-163	-9.96944e-163	6.42849e-163	-1.70102e-163	0
5.82261e-164	-1.17036e-163	-1.38201e-163	1.08142e-163	-2.49941e-163	-2.59249e-163	-5.04034e-163	7.04804e-163	-5.33138e-163	-1.44222e-162	-3.81003e-163	9.46945e-164	4.32701e-163	5.20184e-163	-1.61063e-163	-5.71337e-163	-3.47799e-163	-3.33848e-163	1.41343e-163	1.25135e-163	2.94637e-163	1.0903e-162	-1.19863e-162	-8.73102e-163	-1.33816e-163	-3.58523e-163	-3.36521e-163	-9.96944e-163	6.42849e-163	-1.70102e-163	0
5.82261e-164	-1.17036e-163	-1.38201e-163	1.08142e-163	-2.49941e-163	-2.59249e-163	-5.04034e-163	7.04804e-163	-5.33138e-163	-1.44222e-162	-3.81003e-163	9.46945e-164	4.32701e-163	5.20184e-163	-1.61063e-163	-5.71337e-163	-3.47799e-163	-3.33848e-163	1.41343e-163	1.25135e-163	2.94637e-163	1.0903e-162	-1.19863e-162	-8.73102e-163	-1.33816e-163	-3.58523e-163	-3.36521e-163	-9.96944e-163	6.42849e-163	-1.70102e-163	0
5.82261e-164	-1.17036e-163	-1.38201e-163	1.08142e-163	-2.49941e-163	-2.59249e-163	-5.04034e-163	7.04804e-163	-5.33138e-163	-1.44222e-162	-3.81003e-163	9.46945e-164	4.32701e-163	5.20184e-163	-1.61063e-163	-5.71337e-163	-3.47799e-163	-3.33848e-163	1.41343e-163	1.25135e-163	2.94637e-163	1.0903e-162	-1.19863e-162	-8.73102e-163	-1.33816e-163	-3.58523e-163	-3.36521e-163	-9.96944e-163	6.42849e-163	-1.70102e-163	0
5.82261e-164	-1.17036e-163	-1.38201e-163	1.08142e-163	-2.49941e-163	-2.59249e-163	-5.04034e-163	7.04804e-163	-5.33138e-163	-1.44222e-162	-3.81003e-163	9.46945e-164	4.32701e-163	5.20184e-163	-1.61063e-163	-5.71337e-163	-3.47799e-163	-3.33848e-163	1.41343e-163	1.25135e-163	2.94637e-163	1.0903e-162	-1.19863e-162	-8.73102e-163	-1.33816e-163	-3.58523e-163	-3.36521e-163	-9.96944e-163	6.42849e-163	-1.70102e-163	0
5.82261e-164	-1.17036e-163	-1.38201e-163	1.08142e-163	-2.49941e-163	-2.59249e-163	-5.04034e-163	7.04804e-163	-5.33138e-163	-1.44222e-162	-3.81003e-163	9.46945e-164	4.32701e-163	5.20184e-163	-1.61063e-163	-5.71337e-163	-3.47799e-163	-3.33848e-163	1.41343e-163	1.25135e-163	2.94637e-163	1.0903e-162	-1.19863e-162	-8.73102e-163	-1.33816e-163	-3.58523e-163	-3.36521e-163	-9.96944e-163	6.42849e-163	-1.70102e-163	0
5.82261e-164	-1.17036e-163	-1.38201e-163	1.08142e-163	-2.49941e-163	-2.59249e-163	-5.04034e-163	7.04804e-163	-5.33138e-163	-1.44222e-162	-3.81003e-163	9.46945e-164	4.32701e-163	5.20184e-163	-1.61063e-163	-5.71337e-163	-3.47799e-163	-3.33848e-163	1.41343e-163	1.25135e-163	2.94637e-163	1.0903e-162	-1.19863e-162	-8.73102e-163	-1.33816e-163	-3.58523e-163	-3.36521e-163	-9.96944e-163	6.42849e-163	-1.70102e-163	0
5.82261e-164	-1.17036e-163	-1.38201e-163	1.08142e-163	-2.49941e-163	-2.59249e-163	-5.04034e-163	7.04804e-163	-5.33138e-163	-1.44222e-162	-3.81003e-163	9.46945e-164	4.32701e-163	5.20184e-163	-1.61063e-163	-5.71337e-163	-3.47799e-163	-3.33848e-163	1.41343e-163	1.25135e-163	2.94637e-163	1.0903e-162	-1.19863e-162	-8.73102e-163	-1.33816e-163	-3.58523e-163	-3.36521e-163	-9.96944e-163	6.42849e-163	-1.70102e-163	0
5.82261e-164	-1.17036e-163	-1.38201e-163	1.08142e-163	-2.49941e-163	-2.59249e-163	-5.04034e-163	7.04804e-163	-5.33138e-163	-1.44222e-162	-3.81003e-163	9.46945e-164	4.32701e-163	5.20184e-163	-1.61063e-163	-5.71337e-163	-3.47799e-163	-3.33848e-163	1.41343e-163	1.25135e-163	2.94637e-163	1.0903e-162	-1.19863e-162	-8.73102e-163	-1.33816e-163	-3.58523e-163	-3.36521e-163	-9.96944e-163	6.42849e-163	-1.70102e-163	0
5.82261e-164	-1.17036e-163	-1.38201e-163	1.08142e-163	-2.49941e-163	-2.59249e-163	-5.04034e-163	7.04804e-163	-5.33138e-163	-1.44222e-162	-3.81003e-163	9.46945e-164	4.32701e-163	5.20184e-163	-1.61063e-163	-5.71337e-163	-3.47799e-163	-3.33848e-163	1.41343e-163	1.25135e-163	2.94637e-163	1.0903e-162	-1.19863e-162	-8.73102e-163	-1.33816e-163	-3.58523e-163	-3.36521e-163	-9.96944e-163	6.42849e-163	-1.70102e-163	0
5.82261e-164	-1.17036e-163	-1.38201e-163	1.08142e-163	-2.49941e-163	-2.59249e-163	-5.04034e-163	7.04804e-163	-5.33138e-163	-1.44222e-162	-3.81003e-163	9.46945e-164	4.32701e-163	5.20184e-163	-1.61063e-163	-5.71337e-163	-3.47799e-163	-3.33848e-163	1.41343e-163	1.25135e-163	2.94637e-163	1.0903e-162	-1.19863e-162	-8.73102e-163	-1.33816e-163	-3.58523e-163	-3.36521e-163	-9.96944e-163	6.42849e-163	-1.70102e-163	0
5.82261e-164	-1.17036e-163	-1.38201e-163	1.08142e-163	-2.49941e-163	-2.59249e-163	-5.04034e-163	7.04804e-163	-5.33138e-163	-1.44222e-162	-3.81003e-163	9.46945e-164	4.32701e-163	5.20184e-163	-1.61063e-163	-5.71337e-163	-3.47799e-163	-3.33848e-163	1.41343e-163	1.25135e-163	2.94637e-163	1.0903e-162	-1.19863e-162	-8.73102e-163	-1.33816e-163	-3.58523e-163	-3.36521e-163	-9.96944e-163	6.42849e-163	-1.70102e-163	0
5.82261e-164	-1.17036e-163	-1.38201e-163	1.08142e-163	-2.49941e-163	-2.59249e-163	-5.04034e-163	7.04804e-163	-5.33138e-163	-1.44222e-162	-3.81003e-163	9.46945e-164	4.32701e-163	5.20184e-163	-1.61063e-163	-5.71337e-163	-3.47799e-163	-3.33848e-163	1.41343e-163	1.25135e-163	2.94637e-163	1.0903e-162	-1.19863e-162	-8.73102e-163	-1.33816e-163	-3.58523e-163	-3.36521e-163	-9.96944e-163	6.42849e-163	-1.70102e-163	0
5.82261e-164	-1.17036e-163	-1.38201e-163	1.08142e-163	-2.49941e-163	-2.59249e-163	-5.04034e-163	7.04804e-163	-5.33138e-163	-1.44222e-162	-3.81003e-163	9.46945e-164	4.32701e-163	5.20184e-163	-1.61063e-163	-5.71337e-163	-3.47799e-163	-3.33848e-163	1.41343e-163	1.25135e-163	2.94637e-163	1.0903e-162	-1.19863e-162	-8.73102e-163	-1.33816e-163	-3.58523e-163	-3.36521e-163	-9.96944e-163	6.42849e-163	-1.70102e-163	0
5.82261e-164	-1.17036e-163	-1.38201e-163	1.08142e-163	-2.49941e-163	-2.59249e-163	-5.04034e-163	7.04804e-163	-5.33138e-163	-1.44222e-162	-3.81003e-163	9.46945e-164	4.32701e-163	5.20184e-163	-1.61063e-163	-5.71337e-163	-3.47799e-163	-3.33848e-163	1.41343e-163	1.25135e-163	2.94637e-163	1.0903e-162	-1.19863e-162	-8.73102e-163	-1.33816e-163	-3.58523e-163	-3.36521e-163	-9.96944e-163	6.42849e-163	-1.70102e-163	0
5.82261e-164	-1.17036e-163	-1.38201e-163	1.08142e-163	-2.49941e-163	-2.59249e-163	-5.04034e-163	7.04804e-163	-5.33138e-163	-1.44222e-162	-3.81003e-163	9.46945e-164	4.32701e-163	5.20184e-163	-1.61063e-163	-5.71337e-163	-3.47799e-163	-3.33848e-163	1.41343e-163	1.25135e-163	2.94637e-163	1.0903e-162	-1.19863e-162	-8.73102e-163	-1.33816e-163	-3.58523e-163	-3.36521e-163	-9.96944e-163	6.42849e-163	-1.70102e-163	0
5.82261e-164	-1.17036e-163	-1.38201e-163	1.08142e-163	-2.49941e-163	-2.59249e-163	-5.04034e-163	7.04804e-163	-5.33138e-163	-1.44222e-162	-3.81003e-163	9.46945e-164	4.32701e-163	5.20184e-163	-1.61063e-163	-5.71337e-163	-3.47799e-163	-3.33848e-163	1.41343e-163	1.25135e-163	2.94637e-163	1.0903e-162	-1.19863e-162	-8.73102e-163	-1.33816e-163	-3.58523e-163	-3.36521e-163	-9.96944e-163	6.42849e-163	-1.70102e-163	0
5.82261e-164	-1.17036e-163	-1.38201e-163	1.08142e-163	-2.49941e-163	-2.59249e-163	-5.04034e-163	7.04804e-163	-5.33138e-163	-1.44222e-162	-3.81003e-163	9.46945e-164	4.32701e-163	5.20184e-163	-1.61063e-163	-5.71337e-163	-3.47799e-163	-3.33848e-163	1.41343e-163	1.25135e-163	2.94637e-163	1.0903e-162	-1.19863e-162	-8.73102e-163	-1.33816e-163	-3.58523e-163	-3.36521e-163	-9.96944e-163	6.42849e-163	-1.70102e-163	0
5.82261e-164	-1.17036e-163	-1.38201e-163	1.08142e-163	-2.49941e-163	-2.59249e-163	-5.04034e-163	7.04804e-163	-5.33138e-163	-1.44222e-162	-3.81003e-163	9.46945e-164	4.32701e-163	5.20184e-163	-1.61063e-163	-5.71337e-163	-3.47799e-163	-3.33848e-163	1.41343e-163	1.25135e-163	2.94637e-163	1.0903e-162	-1.19863e-162	-8.73102e-163	-1.33816e-163	-3.58523e-163	-3.36521e-163	-9.96944e-163	6.42849e-163	-1.70102e-163	0
5.82261e-164	-1.17036e-163	-1.38201e-163	1.08142e-163	-2.49941e-163	-2.59249e-163	-5.04034e-163	7.04804e-163	-5.33138e-163	-1.44222e-162	-3.81003e-163	9.46945e-164	4.32701e-163	5.20184e-163	-1.61063e-163	-5.71337e-163	-3.47799e-163	-3.33848e-163	1.41343e-163	1.25135e-163	2.94637e-163	1.0903e-162	-1.19863e-162	-8.73102e-163	-1.33816e-163	-3.58523e-163	-3.36521e-163	-9.96944e-163	6.42849e-163	-1.70102e-163	0
5.82261e-164	-1.17036e-163	-1.38201e-163	1.08142e-163	-2.49941e-163	-2.59249e-163	-5.04034e-163	7.04804e-163	-5.33138e-163	-1.44222e-162	-3.81003e-163	9.46945e-164	4.32701e-163	5.20184e-163	-1.61063e-163	-5.71337e-163	-3.47799e-163	-3.33848e-163	1.41343e-163	1.25135e-163	2.94637e-163	1.0903e-162	-1.19863e-162	-8.73102e-163	-1.33816e-163	-3.58523e-163	-3.36521e-163	-9.96944e-163	6.42849e-163	-1.70102e-163	0
5.82261e-164	-1.17036e-163	-1.38201e-163	1.08142e-163	-2.49941e-163	-2.59249e-163	-5.04034e-163	7.04804e-163	-5.33138e-163	-1.44222e-162	-3.81003e-163	9.46945e-164	4.32701e-163	5.20184e-163	-1.61063e-163	-5.71337e-163	-3.47799e-163	-3.33848e-163	1.41343e-163	1.25135e-163	2.94637e-163	1.0903e-162	-1.19863e-162	-8.73102e-163	-1.33816e-163	-3.58523e-163	-3.36521e-163	-9.96944e-163	6.42849e-163	-1.70102e-163	0
5.82261e-164	-1.17036e-163	-1.38201e-163	1.08142e-163	-2.49941e-163	-2.59249e-163	-5.04034e-163	7.04804e-163	-5.33138e-163	-1.44222e-162	-3.81003e-163	9.46945e-164	4.32701e-163	5.20184e-163	-1.61063e-163	-5.71337e-163	-3.47799e-163	-3.33848e-163	1.41343e-163	1.25135e-163	2.94637e-163	1.0903e-162	-1.19863e-162	-8.73102e-163	-1.33816e-163	-3.58523e-163	-3.36521e-163	-9.96944e-163	6.42849e-163	-1.70102e-163	0
5.82261e-164	-1.17036e-163	-1.38201e-163	1.08142e-163	-2.49941e-163	-2.59249e-163	-5.04034e-163	7.04804e-163	-5.33138e-163	-1.44222e-162	-3.81003e-163	9.46945e-164	4.32701e-163	5.20184e-163	-1.61063e-163	-5.71337e-163	-3.47799e-163	-3.33848e-163	1.41343e-163	1.25135e-163	2.94637e-163	1.0903e-162	-1.19863e-162	-8.73102e-163	-1.33816e-163	-3.58523e-163	-3.36521e-163	-9.96944e-163	6.42849e-163	-1.70102e-163	0
5.82261e-164	-1.17036e-163	-1.38201e-163	1.08142e-163	-2.49941e-163	-2.59249e-163	-5.04034e-163	7.04804e-163	-5.33138e-163	-1.44222e-162	-3.81003e-163	9.46945e-164	4.32701e-163	5.20184e-163	-1.61063e-163	-5.71337e-163	-3.47799e-163	-3.33848e-163	1.41343e-163	1.25135e-163	2.94637e-163	1.0903e-162	-1.19863e-162	-8.73102e-163	-1.33816e-163	-3.58523e-163	-3.36521e-163	-9.96944e-163	6.42849e-163	-1.70102e-163	0
5.82261e-164	-1.17036e-163	-1.38201e-163	1.08142e-163	-2.49941e-163	-2.59249e-163	-5.04034e-163	7.04804e-163	-5.33138e-163	-1.44222e-162	-3.81003e-163	9.46945e-164	4.32701e-163	5.20184e-163	-1.61063e-163	-5.71337e-163	-3.47799e-163	-3.33848e-163	1.41343e-163	1.25135e-163	2.94637e-163	1.0903e-162	-1.19863e-162	-8.73102e-163	-1.33816e-163	-3.58523e-163	-3.36521e-163	-9.96944e-163	6.42849e-163	-1.70102e-163	0
5.82261e-164	-1.17036e-163	-1.38201e-163	1.08142e-163	-2.49941e-163	-2.59249e-163	-5.04034e-163	7.04804e-163	-5.33138e-163	-1.44222e-162	-3.81003e-163	9.46945e-164	4.32701e-163	5.20184e-163	-1.61063e-163	-5.71337e-163	-3.47799e-163	-3.33848e-163	1.41343e-163	1.25135e-163	2.94637e-163	1.0903e-162	-1.19863e-162	-8.73102e-163	-1.33816e-163	-3.58523e-163	-3.36521e-163	-9.96944e-163	6.42849e-163	-1.70102e-163	0
5.82261e-164	-1.17036e-163	-1.38201e-163	1.08142e-163	-2.49941e-163	-2.59249e-163	-5.04034e-163	7.04804e-163	-5.33138e-163	-1.44222e-162	-3.81003e-163	9.46945e-164	4.32701e-163	5.20184e-163	-1.61063e-163	-5.71337e-163	-3.47799e-163	-3.33848e-163	1.41343e-163	1.25135e-163	2.94637e-163	1.0903e-162	-1.19863e-162	-8.73102e-163	-1.33816e-163	-3.58523e-163	-3.36521e-163	-9.96944e-163	6.42849e-163	-1.70102e-163	0
5.82261e-164	-1.17036e-163	-1.38201e-163	1.08142e-163	-2.49941e-163	-2.59249e-163	-5.04034e-163	7.04804e-163	-5.33138e-163	-1.44222e-162	-3.81003e-163	9.46945e-164	4.32701e-163	5.20184e-163	-1.61063e-163	-5.71337e-163	-3.47799e-163	-3.33848e-163	1.41343e-163	1.25135e-163	2.94637e-163	1.0903e-162	-1.19863e-162	-8.73102e-163	-1.33816e-163	-3.58523e-163	-3.36521e-163	-9.96944e-163	6.42849e-163	-1.70102e-163	0
5.82261e-164	-1.17036e-163	-1.38201e-163	1.08142e-163	-2.49941e-163	-2.59249e-163	-5.04034e-163	7.04804e-163	-5.33138e-163	-1.44222e-162	-3.81003e-163	9.46945e-164	4.32701e-163	5.20184e-163	-1.61063e-163	-5.71337e-163	-3.47799e-163	-3.33848e-163	1.41343e-163	1.25135e-163	2.94637e-163	1.0903e-162	-1.19863e-162	-8.73102e-163	-1.33816e-163	-3.58523e-163	-3.36521e-163	-9.96944e-163	6.42849e-163	-1.70102e-163	0
5.82261e-164	-1.17036e-163	-1.38201e-163	1.08142e-163	-2.49941e-163	-2.59249e-163	-5.04034e-163	7.04804e-163	-5.33138e-163	-1.44222e-162	-3.81003e-163	9.46945e-164	4.32701e-163	5.20184e-163	-1.61063e-163	-5.71337e-163	-3.47799e-163	-3.33848e-163	1.41343e-163	1.25135e-163	2.94637e-163	1.0903e-162	-1.19863e-162	-8.73102e-163	-1.33816e-163	-3.58523e-163	-3.36521e-163	-9.96944e-163	6.42849e-163	-1.70102e-163	0
5.82261e-164	-1.17036e-163	-1.38201e-163	1.08142e-163	-2.49941e-163	-2.59249e-163	-5.04034e-163	7.04804e-163	-5.33138e-163	-1.44222e-162	-3.81003e-163	9.46945e-164	4.32701e-163	5.20184e-163	-1.61063e-163	-5.71337e-163	-3.47799e-163	-3.33848e-163	1.41343e-163	1.25135e-163	2.94637e-163	1.0903e-162	-1.19863e-162	-8.73102e-163	-1.33816e-163	-3.58523e-163	-3.36521e-163	-9.96944e-163	6.42849e-163	-1.70102e-163	0
5.82261e-164	-1.17036e-163	-1.38201e-163	1.08142e-163	-2.49941e-163	-2.59249e-163	-5.04034e-163	7.04804e-163	-5.33138e-163	-1.44222e-162	-3.81003e-163	9.46945e-164	4.32701e-163	5.20184e-163	-1.61063e-163	-5.71337e-163	-3.47799e-163	-3.33848e-163	1.41343e-163	1.25135e-163	2.94637e-163	1.0903e-162	-1.19863e-162	-8.73102e-163	-1.33816e-163	-3.58523e-163	-3.36521e-163	-9.96944e-163	6.42849e-163	-1.70102e-163	0
5.82261e-164	-1.17036e-163	-1.38201e-163	1.08142e-163	-2.49941e-163	-2.59249e-163	-5.04034e-163	7.04804e-163	-5.33138e-163	-1.44222e-162	-3.81003e-163	9.46945e-164	4.32701e-163	5.20184e-163	-1.61063e-163	-5.71337e-163	-3.47799e-163	-3.33848e-163	1.41343e-163	1.25135e-163	2.94637e-163	1.0903e-162	-1.19863e-162	-8.73102e-163	-1.33816e-163	-3.58523e-163	-3.36521e-163	-9.96944e-163	6.42849e-163	-1.70102e-163	0
5.82261e-164	-1.17036e-163	-1.38201e-163	1.08142e-163	-2.49941e-163	-2.59249e-163	-5.04034e-163	7.04804e-163	-5.33138e-163	-1.44222e-162	-3.81003e-163	9.46945e-164	4.32701e-163	5.20184e-163	-1.61063e-163	-5.71337e-163	-3.47799e-163	-3.33848e-163	1.41343e-163	1.25135e-163	2.94637e-163	1.0903e-162	-1.19863e-162	-8.73102e-163	-1.33816e-163	-3.58523e-163	-3.36521e-163	-9.96944e-163	6.42849e-163	-1.70102e-163	0
5.82261e-164	-1.17036e-163	-1.38201e-163	1.08142e-163	-2.49941e-163	-2.59249e-163	-5.04034e-163	7.04804e-163	-5.33138e-163	-1.44222e-162	-3.81003e-163	9.46945e-164	4.32701e-163	5.20184e-163	-1.61063e-163	-5.71337e-163	-3.47799e-163	-3.33848e-163	1.41343e-163	1.25135e-163	2.94637e-163	1.0903e-162	-1.19863e-162	-8.73102e-163	-1.33816e-163	-3.58523e-163	-3.36521e-163	-9.96944e-163	6.42849e-163	-1.70102e-163	0
5.82261e-164	-1.17036e-163	-1.38201e-163	1.08142e-163	-2.49941e-163	-2.59249e-163	-5.04034e-163	7.04804e-163	-5.33138e-163	-1.44222e-162	-3.81003e-163	9.46945e-164	4.32701e-163	5.20184e-163	-1.61063e-163	-5.71337e-163	-3.47799e-163	-3.33848e-163	1.41343e-163	1.25135e-163	2.94637e-163	1.0903e-162	-1.19863e-162	-8.73102e-163	-1.33816e-163	-3.58523e-163	-3.36521e-163	-9.96944e-163	6.42849e-163	-1.70102e-163	0
5.82261e-164	-1.17036e-163	-1.38201e-163	1.08142e-163	-2.49941e-163	-2.59249e-163	-5.04034e-163	7.04804e-163	-5.33138e-163	-1.44222e-162	-3.81003e-163	9.46945e-164	4.32701e-163	5.20184e-163	-1.61063e-163	-5.71337e-163	-3.47799e-163	-3.33848e-163	1.41343e-163	1.25135e-163	2.94637e-163	1.0903e-162	-1.19863e-162	-8.73102e-163	-1.33816e-163	-3.58523e-163	-3.36521e-163	-9.96944e-163	6.42849e-163	-1.70102e-163	0
5.82261e-164	-1.17036e-163	-1.38201e-163	1.08142e-163	-2.49941e-163	-2.59249e-163	-5.04034e-163	7.04804e-163	-5.33138e-163	-1.44222e-162	-3.81003e-163	9.46945e-164	4.32701e-163	5.20184e-163	-1.61063e-163	-5.71337e-163	-3.47799e-163	-3.33848e-163	1.41343e-163	1.25135e-163	2.94637e-163	1.0903e-162	-1.19863e-162	-8.73102e-163	-1.33816e-163	-3.58523e-163	-3.36521e-163	-9.96944e-163	6.42849e-163	-1.70102e-163	0
5.82261e-164	-1.17036e-163	-1.38201e-163	1.08142e-163	-2.49941e-163	-2.59249e-163	-5.04034e-163	7.04804e-163	-5.33138e-163	-1.44222e-162	-3.81003e-163	9.46945e-164	4.32701e-163	5.20184e-163	-1.61063e-163	-5.71337e-163	-3.47799e-163	-3.33848e-163	1.41343e-163	1.25135e-163	2.94637e-163	1.0903e-162	-1.19863e-162	-8.73102e-163	-1.33816e-163	-3.58523e-163	-3.36521e-163	-9.96944e-163	6.42849e-163	-1.70102e-163	0
5.82261e-164	-1.17036e-163	-1.38201e-163	1.08142e-163	-2.49941e-163	-2.59249e-163	-5.04034e-163	7.04804e-163	-5.33138e-163	-1.44222e-162	-3.81003e-163	9.46945e-164	4.32701e-163	5.20184e-163	-1.61063e-163	-5.71337e-163	-3.47799e-163	-3.33848e-163	1.41343e-163	1.25135e-163	2.94637e-163	1.0903e-162	-1.19863e-162	-8.73102e-163	-1.33816e-163	-3.58523e-163	-3.36521e-163	-9.96944e-163	6.42849e-163	-1.70102e-163	0
5.82261e-164	-1.17036e-163	-1.38201e-163	1.08142e-163	-2.49941e-163	-2.59249e-163	-5.04034e-163	7.04804e-163	-5.33138e-163	-1.44222e-162	-3.81003e-163	9.46945e-164	4.32701e-163	5.20184e-163	-1.61063e-163	-5.71337e-163	-3.47799e-163	-3.33848e-163	1.41343e-163	1.25135e-163	2.94637e-163	1.0903e-162	-1.19863e-162	-8.73102e-163	-1.33816e-163	-3.58523e-163	-3.36521e-163	-9.96944e-163	6.42849e-163	-1.70102e-163	0
5.82261e-164	-1.17036e-163	-1.38201e-163	1.08142e-163	-2.49941e-163	-2.59249e-163	-5.04034e-163	7.04804e-163	-5.33138e-163	-1.44222e-162	-3.81003e-163	9.46945e-164	4.32701e-163	5.20184e-163	-1.61063e-163	-5.71337e-163	-3.47799e-163	-3.33848e-163	1.41343e-163	1.25135e-163	2.94637e-163	1.0903e-162	-1.19863e-162	-8.73102e-163	-1.33816e-163	-3.58523e-163	-3.36521e-163	-9.96944e-163	6.42849e-163	-1.70102e-163	0
5.82261e-164	-1.17036e-163	-1.38201e-163	1.08142e-163	-2.49941e-163	-2.59249e-163	-5.04034e-163	7.04804e-163	-5.33138e-163	-1.44222e-162	-3.81003e-163	9.46945e-164	4.32701e-163	5.20184e-163	-1.61063e-163	-5.71337e-163	-3.47799e-163	-3.33848e-163	1.41343e-163	1.25135e-163	2.94637e-163	1.0903e-162	-1.19863e-162	-8.73102e-163	-1.33816e-163	-3.58523e-163	-3.36521e-163	-9.96944e-163	6.42849e-163	-1.70102e-163	0
5.82261e-164	-1.17036e-163	-1.38201e-163	1.08142e-163	-2.49941e-163	-2.59249e-163	-5.04034e-163	7.04804e-163	-5.33138e-163	-1.44222e-162	-3.81003e-163	9.46945e-164	4.32701e-163	5.20184e-163	-1.61063e-163	-5.71337e-163	-3.47799e-163	-3.33848e-163	1.41343e-163	1.25135e-163	2.94637e-163	1.0903e-162	-1.19863e-162	-8.73102e-163	-1.33816e-163	-3.58523e-163	-3.36521e-163	-9.96944e-163	6.42849e-163	-1.70102e-163	0
5.82261e-164	-1.17036e-163	-1.38201e-163	1.08142e-163	-2.49941e-163	-2.59249e-163	-5.04034e-163	7.04804e-163	-5.33138e-163	-1.44222e-162	-3.81003e-163	9.46945e-164	4.32701e-163	5.20184e-163	-1.61063e-163	-5.71337e-163	-3.47799e-163	-3.33848e-163	1.41343e-163	1.25135e-163	2.94637e-163	1.0903e-162	-1.19863e-162	-8.73102e-163	-1.33816e-163	-3.58523e-163	-3.36521e-163	-9.96944e-163	6.42849e-163	-1.70102e-163	0
5.82261e-164	-1.17036e-163	-1.38201e-163	1.08142e-163	-2.49941e-163	-2.59249e-163	-5.04034e-163	7.04804e-163	-5.33138e-163	-1.44222e-162	-3.81003e-163	9.46945e-164	4.32701e-163	5.20184e-163	-1.61063e-163	-5.71337e-163	-3.47799e-163	-3.33848e-163	1.41343e-163	1.25135e-163	2.94637e-163	1.0903e-162	-1.19863e-162	-8.73102e-163	-1.33816e-163	-3.58523e-163	-3.36521e-163	-9.96944e-163	6.42849e-163	-1.70102e-163	0
5.82261e-164	-1.17036e-163	-1.38201e-163	1.08142e-163	-2.49941e-163	-2.59249e-163	-5.04034e-163	7.04804e-163	-5.33138e-163	-1.44222e-162	-3.81003e-163	9.46945e-164	4.32701e-163	5.20184e-163	-1.61063e-163	-5.71337e-163	-3.47799e-163	-3.33848e-163	1.41343e-163	1.25135e-163	2.94637e-163	1.0903e-162	-1.19863e-162	-8.73102e-163	-1.33816e-163	-3.58523e-163	-3.36521e-163	-9.96944e-163	6.42849e-163	-1.70102e-163	0
5.82261e-164	-1.17036e-163	-1.38201e-163	1.08142e-163	-2.49941e-163	-2.59249e-163	-5.04034e-163	7.04804e-163	-5.33138e-163	-1.44222e-162	-3.81003e-163	9.46945e-164	4.32701e-163	5.20184e-163	-1.61063e-163	-5.71337e-163	-3.47799e-163	-3.33848e-163	1.41343e-163	1.25135e-163	2.94637e-163	1.0903e-162	-1.19863e-162	-8.73102e-163	-1.33816e-163	-3.58523e-163	-3.36521e-163	-9.96944e-163	6.42849e-163	-1.70102e-163	0
5.82261e-164	-1.17036e-163	-1.38201e-163	1.08142e-163	-2.49941e-163	-2.59249e-163	-5.04034e-163	7.04804e-163	-5.33138e-163	-1.44222e-162	-3.81003e-163	9.46945e-164	4.32701e-163	5.20184e-163	-1.61063e-163	-5.71337e-163	-3.47799e-163	-3.33848e-163	1.41343e-163	1.25135e-163	2.94637e-163	1.0903e-162	-1.19863e-162	-8.73102e-163	-1.33816e-163	-3.58523e-163	-3.36521e-163	-9.96944e-163	6.42849e-163	-1.70102e-163	0
5.82261e-164	-1.17036e-163	-1.38201e-163	1.08142e-163	-2.49941e-163	-2.59249e-163	-5.04034e-163	7.04804e-163	-5.33138e-163	-1.44222e-162	-3.81003e-163	9.46945e-164	4.32701e-163	5.20184e-163	-1.61063e-163	-5.71337e-163	-3.47799e-163	-3.33848e-163	1.41343e-163	1.25135e-163	2.94637e-163	1.0903e-162	-1.19863e-162	-8.73102e-163	-1.33816e-163	-3.58523e-163	-3.36521e-163	-9.96944e-163	6.42849e-163	-1.70102e-163	0
5.82261e-164	-1.17036e-163	-1.38201e-163	1.08142e-163	-2.49941e-163	-2.59249e-163	-5.04034e-163	7.04804e-163	-5.33138e-163	-1.44222e-162	-3.81003e-163	9.46945e-164	4.32701e-163	5.20184e-163	-1.61063e-163	-5.71337e-163	-3.47799e-163	-3.33848e-163	1.41343e-163	1.25135e-163	2.94637e-163	1.0903e-162	-1.19863e-162	-8.73102e-163	-1.33816e-163	-3.58523e-163	-3.36521e-163	-9.96944e-163	6.42849e-163	-1.70102e-163	0
5.82261e-164	-1.17036e-163	-1.38201e-163	1.08142e-163	-2.49941e-163	-2.59249e-163	-5.04034e-163	7.04804e-163	-5.33138e-163	-1.44222e-162	-3.81003e-163	9.46945e-164	4.32701e-163	5.20184e-163	-1.61063e-163	-5.71337e-163	-3.47799e-163	-3.33848e-163	1.41343e-163	1.25135e-163	2.94637e-163	1.0903e-162	-1.19863e-162	-8.73102e-163	-1.33816e-163	-3.58523e-163	-3.36521e-163	-9.96944e-163	6.42849e-163	-1.70102e-163	0
5.82261e-164	-1.17036e-163	-1.38201e-163	1.08142e-163	-2.49941e-163	-2.59249e-163	-5.04034e-163	7.04804e-163	-5.33138e-163	-1.44222e-162	-3.81003e-163	9.46945e-164	4.32701e-163	5.20184e-163	-1.61063e-163	-5.71337e-163	-3.47799e-163	-3.33848e-163	1.41343e-163	1.25135e-163	2.94637e-163	1.0903e-162	-1.19863e-162	-8.73102e-163	-1.33816e-163	-3.58523e-163	-3.36521e-163	-9.96944e-163	6.42849e-163	-1.70102e-163	0
5.82261e-164	-1.17036e-163	-1.38201e-163	1.08142e-163	-2.49941e-163	-2.59249e-163	-5.04034e-163	7.04804e-163	-5.33138e-163	-1.44222e-162	-3.81003e-163	9.46945e-164	4.32701e-163	5.20184e-163	-1.61063e-163	-5.71337e-163	-3.47799e-163	-3.33848e-163	1.41343e-163	1.25135e-163	2.94637e-163	1.0903e-162	-1.19863e-162	-8.73102e-163	-1.33816e-163	-3.58523e-163	-3.36521e-163	-9.96944e-163	6.42849e-163	-1.70102e-163	0
5.82261e-164	-1.17036e-163	-1.38201e-163	1.08142e-163	-2.49941e-163	-2.59249e-163	-5.04034e-163	7.04804e-163	-5.33138e-163	-1.44222e-162	-3.81003e-163	9.46945e-164	4.32701e-163	5.20184e-163	-1.61063e-163	-5.71337e-163	-3.47799e-163	-3.33848e-163	1.41343e-163	1.25135e-163	2.94637e-163	1.0903e-162	-1.19863e-162	-8.73102e-163	-1.33816e-163	-3.58523e-163	-3.36521e-163	-9.96944e-163	6.42849e-163	-1.70102e-163	0
5.82261e-164	-1.17036e-163	-1.38201e-163	1.08142e-163	-2.49941e-163	-2.59249e-163	-5.04034e-163	7.04804e-163	-5.33138e-163	-1.44222e-162	-3.81003e-163	9.46945e-164	4.32701e-163	5.20184e-163	-1.61063e-163	-5.71337e-163	-3.47799e-163	-3.33848e-163	1.41343e-163	1.25135e-163	2.94637e-163	1.0903e-162	-1.19863e-162	-8.73102e-163	-1.33816e-163	-3.58523e-163	-3.36521e-163	-9.96944e-163	6.42849e-163	-1.70102e-163	0
5.82261e-164	-1.17036e-163	-1.38201e-163	1.08142e-163	-2.49941e-163	-2.59249e-163	-5.04034e-163	7.04804e-163	-5.33138e-163	-1.44222e-162	-3.81003e-163	9.46945e-164	4.32701e-163	5.20184e-163	-1.61063e-163	-5.71337e-163	-3.47799e-163	-3.33848e-163	1.41343e-163	1.25135e-163	2.94637e-163	1.0903e-162	-1.19863e-162	-8.73102e-163	-1.33816e-163	-3.58523e-163	-3.36521e-163	-9.96944e-163	6.42849e-163	-1.70102e-163	0
5.82261e-164	-1.17036e-163	-1.38201e-163	1.08142e-163	-2.49941e-163	-2.59249e-163	-5.04034e-163	7.04804e-163	-5.33138e-163	-1.44222e-162	-3.81003e-163	9.46945e-164	4.32701e-163	5.20184e-163	-1.61063e-163	-5.71337e-163	-3.47799e-163	-3.33848e-163	1.41343e-163	1.25135e-163	2.94637e-163	1.0903e-162	-1.19863e-162	-8.73102e-163	-1.33816e-163	-3.58523e-163	-3.36521e-163	-9.96944e-163	6.42849e-163	-1.70102e-163	0
5.82261e-164	-1.17036e-163	-1.38201e-163	1.08142e-163	-2.49941e-163	-2.59249e-163	-5.04034e-163	7.04804e-163	-5.33138e-163	-1.44222e-162	-3.81003e-163	9.46945e-164	4.32701e-163	5.20184e-163	-1.61063e-163	-5.71337e-163	-3.47799e-163	-3.33848e-163	1.41343e-163	1.25135e-163	2.94637e-163	1.0903e-162	-1.19863e-162	-8.73102e-163	-1.33816e-163	-3.58523e-163	-3.36521e-163	-9.96944e-163	6.42849e-163	-1.70102e-163	0
5.82261e-164	-1.17036e-163	-1.38201e-163	1.08142e-163	-2.49941e-163	-2.59249e-163	-5.04034e-163	7.04804e-163	-5.33138e-163	-1.44222e-162	-3.81003e-163	9.46945e-164	4.32701e-163	5.20184e-163	-1.61063e-163	-5.71337e-163	-3.47799e-163	-3.33848e-163	1.41343e-163	1.25135e-163	2.94637e-163	1.0903e-162	-1.19863e-162	-8.73102e-163	-1.33816e-163	-3.58523e-163	-3.36521e-163	-9.96944e-163	6.42849e-163	-1.70102e-163	0
5.82261e-164	-1.17036e-163	-1.38201e-163	1.08142e-163	-2.49941e-163	-2.59249e-163	-5.04034e-163	7.04804e-163	-5.33138e-163	-1.44222e-162	-3.81003e-163	9.46945e-164	4.32701e-163	5.20184e-163	-1.61063e-163	-5.71337e-163	-3.47799e-163	-3.33848e-163	1.41343e-163	1.25135e-163	2.94637e-163	1.0903e-162	-1.19863e-162	-8.73102e-163	-1.33816e-163	-3.58523e-163	-3.36521e-163	-9.96944e-163	6.42849e-163	-1.70102e-163	0
5.82261e-164	-1.17036e-163	-1.38201e-163	1.08142e-163	-2.49941e-163	-2.59249e-163	-5.04034e-163	7.04804e-163	-5.33138e-163	-1.44222e-162	-3.81003e-163	9.46945e-164	4.32701e-163	5.20184e-163	-1.61063e-163	-5.71337e-163	-3.47799e-163	-3.33848e-163	1.41343e-163	1.25135e-163	2.94637e-163	1.0903e-162	-1.19863e-162	-8.73102e-163	-1.33816e-163	-3.58523e-163	-3.36521e-163	-9.96944e-163	6.42849e-163	-1.70102e-163	0
5.82261e-164	-1.17036e-163	-1.38201e-163	1.08142e-163	-2.49941e-163	-2.59249e-163	-5.04034e-163	7.04804e-163	-5.33138e-163	-1.44222e-162	-3.81003e-163	9.46945e-164	4.32701e-163	5.20184e-163	-1.61063e-163	-5.71337e-163	-3.47799e-163	-3.33848e-163	1.41343e-163	1.25135e-163	2.94637e-163	1.0903e-162	-1.19863e-162	-8.73102e-163	-1.33816e-163	-3.58523e-163	-3.36521e-163	-9.96944e-163	6.42849e-163	-1.70102e-163	0
5.82261e-164	-1.17036e-163	-1.38201e-163	1.08142e-163	-2.49941e-163	-2.59249e-163	-5.04034e-163	7.04804e-163	-5.33138e-163	-1.44222e-162	-3.81003e-163	9.46945e-164	4.32701e-163	5.20184e-163	-1.61063e-163	-5.71337e-163	-3.47799e-163	-3.33848e-163	1.41343e-163	1.25135e-163	2.94637e-163	1.0903e-162	-1.19863e-162	-8.73102e-163	-1.33816e-163	-3.58523e-163	-3.36521e-163	-9.96944e-163	6.42849e-163	-1.70102e-163	0
5.82261e-164	-1.17036e-163	-1.38201e-163	1.08142e-163	-2.49941e-163	-2.59249e-163	-5.04034e-163	7.04804e-163	-5.33138e-163	-1.44222e-162	-3.81003e-163	9.46945e-164	4.32701e-163	5.20184e-163	-1.61063e-163	-5.71337e-163	-3.47799e-163	-3.33848e-163	1.41343e-163	1.25135e-163	2.94637e-163	1.0903e-162	-1.19863e-162	-8.73102e-163	-1.33816e-163	-3.58523e-163	-3.36521e-163	-9.96944e-163	6.42849e-163	-1.70102e-163	0
5.82261e-164	-1.17036e-163	-1.38201e-163	1.08142e-163	-2.49941e-163	-2.59249e-163	-5.04034e-163	7.04804e-163	-5.33138e-163	-1.44222e-162	-3.81003e-163	9.46945e-164	4.32701e-163	5.20184e-163	-1.61063e-163	-5.71337e-163	-3.47799e-163	-3.33848e-163	1.41343e-163	1.25135e-163	2.94637e-163	1.0903e-162	-1.19863e-162	-8.73102e-163	-1.33816e-163	-3.58523e-163	-3.36521e-163	-9.96944e-163	6.42849e-163	-1.70102e-163	0
5.82261e-164	-1.17036e-163	-1.38201e-163	1.08142e-163	-2.49941e-163	-2.59249e-163	-5.04034e-163	7.04804e-163	-5.33138e-163	-1.44222e-162	-3.81003e-163	9.46945e-164	4.32701e-163	5.20184e-163	-1.61063e-163	-5.71337e-163	-3.47799e-163	-3.33848e-163	1.41343e-163	1.25135e-163	2.94637e-163	1.0903e-162	-1.19863e-162	-8.73102e-163	-1.33816e-163	-3.58523e-163	-3.36521e-163	-9.96944e-163	6.42849e-163	-1.70102e-163	0
5.82261e-164	-1.17036e-163	-1.38201e-163	1.08142e-163	-2.49941e-163	-2.59249e-163	-5.04034e-163	7.04804e-163	-5.33138e-163	-1.44222e-162	-3.81003e-163	9.46945e-164	4.32701e-163	5.20184e-163	-1.61063e-163	-5.71337e-163	-3.47799e-163	-3.33848e-163	1.41343e-163	1.25135e-163	2.94637e-163	1.0903e-162	-1.19863e-162	-8.73102e-163	-1.33816e-163	-3.58523e-163	-3.36521e-163	-9.96944e-163	6.42849e-163	-1.70102e-163	0
5.82261e-164	-1.17036e-163	-1.38201e-163	1.08142e-163	-2.49941e-163	-2.59249e-163	-5.04034e-163	7.04804e-163	-5.33138e-163	-1.44222e-162	-3.81003e-163	9.46945e-164	4.32701e-163	5.20184e-163	-1.61063e-163	-5.71337e-163	-3.47799e-163	-3.33848e-163	1.41343e-163	1.25135e-163	2.94637e-163	1.0903e-162	-1.19863e-162	-8.73102e-163	-1.33816e-163	-3.58523e-163	-3.36521e-163	-9.96944e-163	6.42849e-163	-1.70102e-163	0
5.82261e-164	-1.17036e-163	-1.38201e-163	1.08142e-163	-2.49941e-163	-2.59249e-163	-5.04034e-163	7.04804e-163	-5.33138e-163	-1.44222e-162	-3.81003e-163	9.46945e-164	4.32701e-163	5.20184e-163	-1.61063e-163	-5.71337e-163	-3.47799e-163	-3.33848e-163	1.41343e-163	1.25135e-163	2.94637e-163	1.0903e-162	-1.19863e-162	-8.73102e-163	-1.33816e-163	-3.58523e-163	-3.36521e-163	-9.96944e-163	6.42849e-163	-1.70102e-163	0
5.82261e-164	-1.17036e-163	-1.38201e-163	1.08142e-163	-2.49941e-163	-2.59249e-163	-5.04034e-163	7.04804e-163	-5.33138e-163	-1.44222e-162	-3.81003e-163	9.46945e-164	4.32701e-163	5.20184e-163	-1.61063e-163	-5.71337e-163	-3.47799e-163	-3.33848e-163	1.41343e-163	1.25135e-163	2.94637e-163	1.0903e-162	-1.19863e-162	-8.73102e-163	-1.33816e-163	-3.58523e-163	-3.36521e-163	-9.96944e-163	6.42849e-163	-1.70102e-163	0
5.82261e-164	-1.17036e-163	-1.38201e-163	1.08142e-163	-2.49941e-163	-2.59249e-163	-5.04034e-163	7.04804e-163	-5.33138e-163	-1.44222e-162	-3.81003e-163	9.46945e-164	4.32701e-163	5.20184e-163	-1.61063e-163	-5.71337e-163	-3.47799e-163	-3.33848e-163	1.41343e-163	1.25135e-163	2.94637e-163	1.0903e-162	-1.19863e-162	-8.73102e-163	-1.33816e-163	-3.58523e-163	-3.36521e-163	-9.96944e-163	6.42849e-163	-1.70102e-163	0
5.82261e-164	-1.17036e-163	-1.38201e-163	1.08142e-163	-2.49941e-163	-2.59249e-163	-5.04034e-163	7.04804e-163	-5.33138e-163	-1.44222e-162	-3.81003e-163	9.46945e-164	4.32701e-163	5.20184e-163	-1.61063e-163	-5.71337e-163	-3.47799e-163	-3.33848e-163	1.41343e-163	1.25135e-163	2.94637e-163	1.0903e-162	-1.19863e-162	-8.73102e-163	-1.33816e-163	-3.58523e-163	-3.36521e-163	-9.96944e-163	6.42849e-163	-1.70102e-163	0
5.82261e-164	-1.17036e-163	-1.38201e-163	1.08142e-163	-2.49941e-163	-2.59249e-163	-5.04034e-163	7.04804e-163	-5.33138e-163	-1.44222e-162	-3.81003e-163	9.46945e-164	4.32701e-163	5.20184e-163	-1.61063e-163	-5.71337e-163	-3.47799e-163	-3.33848e-163	1.41343e-163	1.25135e-163	2.94637e-163	1.0903e-162	-1.19863e-162	-8.73102e-163	-1.33816e-163	-3.58523e-163	-3.36521e-163	-9.96944e-163	6.42849e-163	-1.70102e-163	0
5.82261e-164	-1.17036e-163	-1.38201e-163	1.08142e-163	-2.49941e-163	-2.59249e-163	-5.04034e-163	7.04804e-163	-5.33138e-163	-1.44222e-162	-3.81003e-163	9.46945e-164	4.32701e-163	5.20184e-163	-1.61063e-163	-5.71337e-163	-3.47799e-163	-3.33848e-163	1.41343e-163	1.25135e-163	2.94637e-163	1.0903e-162	-1.19863e-162	-8.73102e-163	-1.33816e-163	-3.58523e-163	-3.36521e-163	-9.96944e-163	6.42849e-163	-1.70102e-163	0
5.82261e-164	-1.17036e-163	-1.38201e-163	1.08142e-163	-2.49941e-163	-2.59249e-163	-5.04034e-163	7.04804e-163	-5.33138e-163	-1.44222e-162	-3.81003e-163	9.46945e-164	4.32701e-163	5.20184e-163	-1.61063e-163	-5.71337e-163	-3.47799e-163	-3.33848e-163	1.41343e-163	1.25135e-163	2.94637e-163	1.0903e-162	-1.19863e-162	-8.73102e-163	-1.33816e-163	-3.58523e-163	-3.36521e-163	-9.96944e-163	6.42849e-163	-1.70102e-163	0
5.82261e-164	-1.17036e-163	-1.38201e-163	1.08142e-163	-2.49941e-163	-2.59249e-163	-5.04034e-163	7.04804e-163	-5.33138e-163	-1.44222e-162	-3.81003e-163	9.46945e-164	4.32701e-163	5.20184e-163	-1.61063e-163	-5.71337e-163	-3.47799e-163	-3.33848e-163	1.41343e-163	1.25135e-163	2.94637e-163	1.0903e-162	-1.19863e-162	-8.73102e-163	-1.33816e-163	-3.58523e-163	-3.36521e-163	-9.96944e-163	6.42849e-163	-1.70102e-163	0
5.82261e-164	-1.17036e-163	-1.38201e-163	1.08142e-163	-2.49941e-163	-2.59249e-163	-5.04034e-163	7.04804e-163	-5.33138e-163	-1.44222e-162	-3.81003e-163	9.46945e-164	4.32701e-163	5.20184e-163	-1.61063e-163	-5.71337e-163	-3.47799e-163	-3.33848e-163	1.41343e-163	1.25135e-163	2.94637e-163	1.0903e-162	-1.19863e-162	-8.73102e-163	-1.33816e-163	-3.58523e-163	-3.36521e-163	-9.96944e-163	6.42849e-163	-1.70102e-163	0
5.82261e-164	-1.17036e-163	-1.38201e-163	1.08142e-163	-2.49941e-163	-2.59249e-163	-5.04034e-163	7.04804e-163	-5.33138e-163	-1.44222e-162	-3.81003e-163	9.46945e-164	4.32701e-163	5.20184e-163	-1.61063e-163	-5.71337e-163	-3.47799e-163	-3.33848e-163	1.41343e-163	1.25135e-163	2.94637e-163	1.0903e-162	-1.19863e-162	-8.73102e-163	-1.33816e-163	-3.58523e-163	-3.36521e-163	-9.96944e-163	6.42849e-163	-1.70102e-163	0
5.82261e-164	-1.17036e-163	-1.38201e-163	1.08142e-163	-2.49941e-163	-2.59249e-163	-5.04034e-163	7.04804e-163	-5.33138e-163	-1.44222e-162	-3.81003e-163	9.46945e-164	4.32701e-163	5.20184e-163	-1.61063e-163	-5.71337e-163	-3.47799e-163	-3.33848e-163	1.41343e-163	1.25135e-163	2.94637e-163	1.0903e-162	-1.19863e-162	-8.73102e-163	-1.33816e-163	-3.58523e-163	-3.36521e-163	-9.96944e-163	6.42849e-163	-1.70102e-163	0
5.82261e-164	-1.17036e-163	-1.38201e-163	1.08142e-163	-2.49941e-163	-2.59249e-163	-5.04034e-163	7.04804e-163	-5.33138e-163	-1.44222e-162	-3.81003e-163	9.46945e-164	4.32701e-163	5.20184e-163	-1.61063e-163	-5.71337e-163	-3.47799e-163	-3.33848e-163	1.41343e-163	1.25135e-163	2.94637e-163	1.0903e-162	-1.19863e-162	-8.73102e-163	-1.33816e-163	-3.58523e-163	-3.36521e-163	-9.96944e-163	6.42849e-163	-1.70102e-163	0
5.82261e-164	-1.17036e-163	-1.38201e-163	1.08142e-163	-2.49941e-163	-2.59249e-163	-5.04034e-163	7.04804e-163	-5.33138e-163	-1.44222e-162	-3.81003e-163	9.46945e-164	4.32701e-163	5.20184e-163	-1.61063e-163	-5.71337e-163	-3.47799e-163	-3.33848e-163	1.41343e-163	1.25135e-163	2.94637e-163	1.0903e-162	-1.19863e-162	-8.73102e-163	-1.33816e-163	-3.58523e-163	-3.36521e-163	-9.96944e-163	6.42849e-163	-1.70102e-163	0
5.82261e-164	-1.17036e-163	-1.38201e-163	1.08142e-163	-2.49941e-163	-2.59249e-163	-5.04034e-163	7.04804e-163	-5.33138e-163	-1.44222e-162	-3.81003e-163	9.46945e-164	4.32701e-163	5.20184e-163	-1.61063e-163	-5.71337e-163	-3.47799e-163	-3.33848e-163	1.41343e-163	1.25135e-163	2.94637e-163	1.0903e-162	-1.19863e-162	-8.73102e-163	-1.33816e-163	-3.58523e-163	-3.36521e-163	-9.96944e-163	6.42849e-163	-1.70102e-163	0
5.82261e-164	-1.17036e-163	-1.38201e-163	1.08142e-163	-2.49941e-163	-2.59249e-163	-5.04034e-163	7.04804e-163	-5.33138e-163	-1.44222e-162	-3.81003e-163	9.46945e-164	4.32701e-163	5.20184e-163	-1.61063e-163	-5.71337e-163	-3.47799e-163	-3.33848e-163	1.41343e-163	1.25135e-163	2.94637e-163	1.0903e-162	-1.19863e-162	-8.73102e-163	-1.33816e-163	-3.58523e-163	-3.36521e-163	-9.96944e-163	6.42849e-163	-1.70102e-163	0
5.82261e-164	-1.17036e-163	-1.38201e-163	1.08142e-163	-2.49941e-163	-2.59249e-163	-5.04034e-163	7.04804e-163	-5.33138e-163	-1.44222e-162	-3.81003e-163	9.46945e-164	4.32701e-163	5.20184e-163	-1.61063e-163	-5.71337e-163	-3.47799e-163	-3.33848e-163	1.41343e-163	1.25135e-163	2.94637e-163	1.0903e-162	-1.19863e-162	-8.73102e-163	-1.33816e-163	-3.58523e-163	-3.36521e-163	-9.96944e-163	6.42849e-163	-1.70102e-163	0
5.82261e-164	-1.17036e-163	-1.38201e-163	1.08142e-163	-2.49941e-163	-2.59249e-163	-5.04034e-163	7.04804e-163	-5.33138e-163	-1.44222e-162	-3.81003e-163	9.46945e-164	4.32701e-163	5.20184e-163	-1.61063e-163	-5.71337e-163	-3.47799e-163	-3.33848e-163	1.41343e-163	1.25135e-163	2.94637e-163	1.0903e-162	-1.19863e-162	-8.73102e-163	-1.33816e-163	-3.58523e-163	-3.36521e-163	-9.96944e-163	6.42849e-163	-1.70102e-163	0
5.82261e-164	-1.17036e-163	-1.38201e-163	1.08142e-163	-2.49941e-163	-2.59249e-163	-5.04034e-163	7.04804e-163	-5.33138e-163	-1.44222e-162	-3.81003e-163	9.46945e-164	4.32701e-163	5.20184e-163	-1.61063e-163	-5.71337e-163	-3.47799e-163	-3.33848e-163	1.41343e-163	1.25135e-163	2.94637e-163	1.0903e-162	-1.19863e-162	-8.73102e-163	-1.33816e-163	-3.58523e-163	-3.36521e-163	-9.96944e-163	6.42849e-163	-1.70102e-163	0
5.82261e-164	-1.17036e-163	-1.38201e-163	1.08142e-163	-2.49941e-163	-2.59249e-163	-5.04034e-163	7.04804e-163	-5.33138e-163	-1.44222e-162	-3.81003e-163	9.46945e-164	4.32701e-163	5.20184e-163	-1.61063e-163	-5.71337e-163	-3.47799e-163	-3.33848e-163	1.41343e-163	1.25135e-163	2.94637e-163	1.0903e-162	-1.19863e-162	-8.73102e-163	-1.33816e-163	-3.58523e-163	-3.36521e-163	-9.96944e-163	6.42849e-163	-1.70102e-163	0
5.82261e-164	-1.17036e-163	-1.38201e-163	1.08142e-163	-2.49941e-163	-2.59249e-163	-5.04034e-163	7.04804e-163	-5.33138e-163	-1.44222e-162	-3.81003e-163	9.46945e-164	4.32701e-163	5.20184e-163	-1.61063e-163	-5.71337e-163	-3.47799e-163	-3.33848e-163	1.41343e-163	1.25135e-163	2.94637e-163	1.0903e-162	-1.19863e-162	-8.73102e-163	-1.33816e-163	-3.58523e-163	-3.36521e-163	-9.96944e-163	6.42849e-163	-1.70102e-163	0
5.82261e-164	-1.17036e-163	-1.38201e-163	1.08142e-163	-2.49941e-163	-2.59249e-163	-5.04034e-163	7.04804e-163	-5.33138e-163	-1.44222e-162	-3.81003e-163	9.46945e-164	4.32701e-163	5.20184e-163	-1.61063e-163	-5.71337e-163	-3.47799e-163	-3.33848e-163	1.41343e-163	1.25135e-163	2.94637e-163	1.0903e-162	-1.19863e-162	-8.73102e-163	-1.33816e-163	-3.58523e-163	-3.36521e-163	-9.96944e-163	6.42849e-163	-1.70102e-163	0
5.82261e-164	-1.17036e-163	-1.38201e-163	1.08142e-163	-2.49941e-163	-2.59249e-163	-5.04034e-163	7.04804e-163	-5.33138e-163	-1.44222e-162	-3.81003e-163	9.46945e-164	4.32701e-163	5.20184e-163	-1.61063e-163	-5.71337e-163	-3.47799e-163	-3.33848e-163	1.41343e-163	1.25135e-163	2.94637e-163	1.0903e-162	-1.19863e-162	-8.73102e-163	-1.33816e-163	-3.58523e-163	-3.36521e-163	-9.96944e-163	6.42849e-163	-1.70102e-163	0
5.82261e-164	-1.17036e-163	-1.38201e-163	1.08142e-163	-2.49941e-163	-2.59249e-163	-5.04034e-163	7.04804e-163	-5.33138e-163	-1.44222e-162	-3.81003e-163	9.46945e-164	4.32701e-163	5.20184e-163	-1.61063e-163	-5.71337e-163	-3.47799e-163	-3.33848e-163	1.41343e-163	1.25135e-163	2.94637e-163	1.0903e-162	-1.19863e-162	-8.73102e-163	-1.33816e-163	-3.58523e-163	-3.36521e-163	-9.96944e-163	6.42849e-163	-1.70102e-163	0
5.82261e-164	-1.17036e-163	-1.38201e-163	1.08142e-163	-2.49941e-163	-2.59249e-163	-5.04034e-163	7.04804e-163	-5.33138e-163	-1.44222e-162	-3.81003e-163	9.46945e-164	4.32701e-163	5.20184e-163	-1.61063e-163	-5.71337e-163	-3.47799e-163	-3.33848e-163	1.41343e-163	1.25135e-163	2.94637e-163	1.0903e-162	-1.19863e-162	-8.73102e-163	-1.33816e-163	-3.58523e-163	-3.36521e-163	-9.96944e-163	6.42849e-163	-1.70102e-163	0
5.82261e-164	-1.17036e-163	-1.38201e-163	1.08142e-163	-2.49941e-163	-2.59249e-163	-5.04034e-163	7.04804e-163	-5.33138e-163	-1.44222e-162	-3.81003e-163	9.46945e-164	4.32701e-163	5.20184e-163	-1.61063e-163	-5.71337e-163	-3.47799e-163	-3.33848e-163	1.41343e-163	1.25135e-163	2.94637e-163	1.0903e-162	-1.19863e-162	-8.73102e-163	-1.33816e-163	-3.58523e-163	-3.36521e-163	-9.96944e-163	6.42849e-163	-1.70102e-163	0
5.82261e-164	-1.17036e-163	-1.38201e-163	1.08142e-163	-2.49941e-163	-2.59249e-163	-5.04034e-163	7.04804e-163	-5.33138e-163	-1.44222e-162	-3.81003e-163	9.46945e-164	4.32701e-163	5.20184e-163	-1.61063e-163	-5.71337e-163	-3.47799e-163	-3.33848e-163	1.41343e-163	1.25135e-163	2.94637e-163	1.0903e-162	-1.19863e-162	-8.73102e-163	-1.33816e-163	-3.58523e-163	-3.36521e-163	-9.96944e-163	6.42849e-163	-1.70102e-163	0
5.82261e-164	-1.17036e-163	-1.38201e-163	1.08142e-163	-2.49941e-163	-2.59249e-163	-5.04034e-163	7.04804e-163	-5.33138e-163	-1.44222e-162	-3.81003e-163	9.46945e-164	4.32701e-163	5.20184e-163	-1.61063e-163	-5.71337e-163	-3.47799e-163	-3.33848e-163	1.41343e-163	1.25135e-163	2.94637e-163	1.0903e-162	-1.19863e-162	-8.73102e-163	-1.33816e-163	-3.58523e-163	-3.36521e-163	-9.96944e-163	6.42849e-163	-1.70102e-163	0
5.82261e-164	-1.17036e-163	-1.38201e-163	1.08142e-163	-2.49941e-163	-2.59249e-163	-5.04034e-163	7.04804e-163	-5.33138e-163	-1.44222e-162	-3.81003e-163	9.46945e-164	4.32701e-163	5.20184e-163	-1.61063e-163	-5.71337e-163	-3.47799e-163	-3.33848e-163	1.41343e-163	1.25135e-163	2.94637e-163	1.0903e-162	-1.19863e-162	-8.73102e-163	-1.33816e-163	-3.58523e-163	-3.36521e-163	-9.96944e-163	6.42849e-163	-1.70102e-163	0
5.82261e-164	-1.17036e-163	-1.38201e-163	1.08142e-163	-2.49941e-163	-2.59249e-163	-5.04034e-163	7.04804e-163	-5.33138e-163	-1.44222e-162	-3.81003e-163	9.46945e-164	4.32701e-163	5.20184e-163	-1.61063e-163	-5.71337e-163	-3.47799e-163	-3.33848e-163	1.41343e-163	1.25135e-163	2.94637e-163	1.0903e-162	-1.19863e-162	-8.73102e-163	-1.33816e-163	-3.58523e-163	-3.36521e-163	-9.96944e-163	6.42849e-163	-1.70102e-163	0
5.82261e-164	-1.17036e-163	-1.38201e-163	1.08142e-163	-2.49941e-163	-2.59249e-163	-5.04034e-163	7.04804e-163	-5.33138e-163	-1.44222e-162	-3.81003e-163	9.46945e-164	4.32701e-163	5.20184e-163	-1.61063e-163	-5.71337e-163	-3.47799e-163	-3.33848e-163	1.41343e-163	1.25135e-163	2.94637e-163	1.0903e-162	-1.19863e-162	-8.73102e-163	-1.33816e-163	-3.58523e-163	-3.36521e-163	-9.96944e-163	6.42849e-163	-1.70102e-163	0
5.82261e-164	-1.17036e-163	-1.38201e-163	1.08142e-163	-2.49941e-163	-2.59249e-163	-5.04034e-163	7.04804e-163	-5.33138e-163	-1.44222e-162	-3.81003e-163	9.46945e-164	4.32701e-163	5.20184e-163	-1.61063e-163	-5.71337e-163	-3.47799e-163	-3.33848e-163	1.41343e-163	1.25135e-163	2.94637e-163	1.0903e-162	-1.19863e-162	-8.73102e-163	-1.33816e-163	-3.58523e-163	-3.36521e-163	-9.96944e-163	6.42849e-163	-1.70102e-163	0
5.82261e-164	-1.17036e-163	-1.38201e-163	1.08142e-163	-2.49941e-163	-2.59249e-163	-5.04034e-163	7.04804e-163	-5.33138e-163	-1.44222e-162	-3.81003e-163	9.46945e-164	4.32701e-163	5.20184e-163	-1.61063e-163	-5.71337e-163	-3.47799e-163	-3.33848e-163	1.41343e-163	1.25135e-163	2.94637e-163	1.0903e-162	-1.19863e-162	-8.73102e-163	-1.33816e-163	-3.58523e-163	-3.36521e-163	-9.96944e-163	6.42849e-163	-1.70102e-163	0
5.82261e-164	-1.17036e-163	-1.38201e-163	1.08142e-163	-2.49941e-163	-2.59249e-163	-5.04034e-163	7.04804e-163	-5.33138e-163	-1.44222e-162	-3.81003e-163	9.46945e-164	4.32701e-163	5.20184e-163	-1.61063e-163	-5.71337e-163	-3.47799e-163	-3.33848e-163	1.41343e-163	1.25135e-163	2.94637e-163	1.0903e-162	-1.19863e-162	-8.73102e-163	-1.33816e-163	-3.58523e-163	-3.36521e-163	-9.96944e-163	6.42849e-163	-1.70102e-163	0
5.82261e-164	-1.17036e-163	-1.38201e-163	1.08142e-163	-2.49941e-163	-2.59249e-163	-5.04034e-163	7.04804e-163	-5.33138e-163	-1.44222e-162	-3.81003e-163	9.46945e-164	4.32701e-163	5.20184e-163	-1.61063e-163	-5.71337e-163	-3.47799e-163	-3.33848e-163	1.41343e-163	1.25135e-163	2.94637e-163	1.0903e-162	-1.19863e-162	-8.73102e-163	-1.33816e-163	-3.58523e-163	-3.36521e-163	-9.96944e-163	6.42849e-163	-1.70102e-163	0
5.82261e-164	-1.17036e-163	-1.38201e-163	1.08142e-163	-2.49941e-163	-2.59249e-163	-5.04034e-163	7.04804e-163	-5.33138e-163	-1.44222e-162	-3.81003e-163	9.46945e-164	4.32701e-163	5.20184e-163	-1.61063e-163	-5.71337e-163	-3.47799e-163	-3.33848e-163	1.41343e-163	1.25135e-163	2.94637e-163	1.0903e-162	-1.19863e-162	-8.73102e-163	-1.33816e-163	-3.58523e-163	-3.36521e-163	-9.96944e-163	6.42849e-163	-1.70102e-163	0
5.82261e-164	-1.17036e-163	-1.38201e-163	1.08142e-163	-2.49941e-163	-2.59249e-163	-5.04034e-163	7.04804e-163	-5.33138e-163	-1.44222e-162	-3.81003e-163	9.46945e-164	4.32701e-163	5.20184e-163	-1.61063e-163	-5.71337e-163	-3.47799e-163	-3.33848e-163	1.41343e-163	1.25135e-163	2.94637e-163	1.0903e-162	-1.19863e-162	-8.73102e-163	-1.33816e-163	-3.58523e-163	-3.36521e-163	-9.96944e-163	6.42849e-163	-1.70102e-163	0
5.82261e-164	-1.17036e-163	-1.38201e-163	1.08142e-163	-2.49941e-163	-2.59249e-163	-5.04034e-163	7.04804e-163	-5.33138e-163	-1.44222e-162	-3.81003e-163	9.46945e-164	4.32701e-163	5.20184e-163	-1.61063e-163	-5.71337e-163	-3.47799e-163	-3.33848e-163	1.41343e-163	1.25135e-163	2.94637e-163	1.0903e-162	-1.19863e-162	-8.73102e-163	-1.33816e-163	-3.58523e-163	-3.36521e-163	-9.96944e-163	6.42849e-163	-1.70102e-163	0
5.82261e-164	-1.17036e-163	-1.38201e-163	1.08142e-163	-2.49941e-163	-2.59249e-163	-5.04034e-163	7.04804e-163	-5.33138e-163	-1.44222e-162	-3.81003e-163	9.46945e-164	4.32701e-163	5.20184e-163	-1.61063e-163	-5.71337e-163	-3.47799e-163	-3.33848e-163	1.41343e-163	1.25135e-163	2.94637e-163	1.0903e-162	-1.19863e-162	-8.73102e-163	-1.33816e-163	-3.58523e-163	-3.36521e-163	-9.96944e-163	6.42849e-163	-1.70102e-163	0
5.82261e-164	-1.17036e-163	-1.38201e-163	1.08142e-163	-2.49941e-163	-2.59249e-163	-5.04034e-163	7.04804e-163	-5.33138e-163	-1.44222e-162	-3.81003e-163	9.46945e-164	4.32701e-163	5.20184e-163	-1.61063e-163	-5.71337e-163	-3.47799e-163	-3.33848e-163	1.41343e-163	1.25135e-163	2.94637e-163	1.0903e-162	-1.19863e-162	-8.73102e-163	-1.33816e-163	-3.58523e-163	-3.36521e-163	-9.96944e-163	6.42849e-163	-1.70102e-163	0
5.82261e-164	-1.17036e-163	-1.38201e-163	1.08142e-163	-2.49941e-163	-2.59249e-163	-5.04034e-163	7.04804e-163	-5.33138e-163	-1.44222e-162	-3.81003e-163	9.46945e-164	4.32701e-163	5.20184e-163	-1.61063e-163	-5.71337e-163	-3.47799e-163	-3.33848e-163	1.41343e-163	1.25135e-163	2.94637e-163	1.0903e-162	-1.19863e-162	-8.73102e-163	-1.33816e-163	-3.58523e-163	-3.36521e-163	-9.96944e-163	6.42849e-163	-1.70102e-163	0
5.82261e-164	-1.17036e-163	-1.38201e-163	1.08142e-163	-2.49941e-163	-2.59249e-163	-5.04034e-163	7.04804e-163	-5.33138e-163	-1.44222e-162	-3.81003e-163	9.46945e-164	4.32701e-163	5.20184e-163	-1.61063e-163	-5.71337e-163	-3.47799e-163	-3.33848e-163	1.41343e-163	1.25135e-163	2.94637e-163	1.0903e-162	-1.19863e-162	-8.73102e-163	-1.33816e-163	-3.58523e-163	-3.36521e-163	-9.96944e-163	6.42849e-163	-1.70102e-163	0
5.82261e-164	-1.17036e-163	-1.38201e-163	1.08142e-163	-2.49941e-163	-2.59249e-163	-5.04034e-163	7.04804e-163	-5.33138e-163	-1.44222e-162	-3.81003e-163	9.46945e-164	4.32701e-163	5.20184e-163	-1.61063e-163	-5.71337e-163	-3.47799e-163	-3.33848e-163	1.41343e-163	1.25135e-163	2.94637e-163	1.0903e-162	-1.19863e-162	-8.73102e-163	-1.33816e-163	-3.58523e-163	-3.36521e-163	-9.96944e-163	6.42849e-163	-1.70102e-163	0
5.82261e-164	-1.17036e-163	-1.38201e-163	1.08142e-163	-2.49941e-163	-2.59249e-163	-5.04034e-163	7.04804e-163	-5.33138e-163	-1.44222e-162	-3.81003e-163	9.46945e-164	4.32701e-163	5.20184e-163	-1.61063e-163	-5.71337e-163	-3.47799e-163	-3.33848e-163	1.41343e-163	1.25135e-163	2.94637e-163	1.0903e-162	-1.19863e-162	-8.73102e-163	-1.33816e-163	-3.58523e-163	-3.36521e-163	-9.96944e-163	6.42849e-163	-1.70102e-163	0
5.82261e-164	-1.17036e-163	-1.38201e-163	1.08142e-163	-2.49941e-163	-2.59249e-163	-5.04034e-163	7.04804e-163	-5.33138e-163	-1.44222e-162	-3.81003e-163	9.46945e-164	4.32701e-163	5.20184e-163	-1.61063e-163	-5.71337e-163	-3.47799e-163	-3.33848e-163	1.41343e-163	1.25135e-163	2.94637e-163	1.0903e-162	-1.19863e-162	-8.73102e-163	-1.33816e-163	-3.58523e-163	-3.36521e-163	-9.96944e-163	6.42849e-163	-1.70102e-163	0
5.82261e-164	-1.17036e-163	-1.38201e-163	1.08142e-163	-2.49941e-163	-2.59249e-163	-5.04034e-163	7.04804e-163	-5.33138e-163	-1.44222e-162	-3.81003e-163	9.46945e-164	4.32701e-163	5.20184e-163	-1.61063e-163	-5.71337e-163	-3.47799e-163	-3.33848e-163	1.41343e-163	1.25135e-163	2.94637e-163	1.0903e-162	-1.19863e-162	-8.73102e-163	-1.33816e-163	-3.58523e-163	-3.36521e-163	-9.96944e-163	6.42849e-163	-1.70102e-163	0
5.82261e-164	-1.17036e-163	-1.38201e-163	1.08142e-163	-2.49941e-163	-2.59249e-163	-5.04034e-163	7.04804e-163	-5.33138e-163	-1.44222e-162	-3.81003e-163	9.46945e-164	4.32701e-163	5.20184e-163	-1.61063e-163	-5.71337e-163	-3.47799e-163	-3.33848e-163	1.41343e-163	1.25135e-163	2.94637e-163	1.0903e-162	-1.19863e-162	-8.73102e-163	-1.33816e-163	-3.58523e-163	-3.36521e-163	-9.96944e-163	6.42849e-163	-1.70102e-163	0
5.82261e-164	-1.17036e-163	-1.38201e-163	1.08142e-163	-2.49941e-163	-2.59249e-163	-5.04034e-163	7.04804e-163	-5.33138e-163	-1.44222e-162	-3.81003e-163	9.46945e-164	4.32701e-163	5.20184e-163	-1.61063e-163	-5.71337e-163	-3.47799e-163	-3.33848e-163	1.41343e-163	1.25135e-163	2.94637e-163	1.0903e-162	-1.19863e-162	-8.73102e-163	-1.33816e-163	-3.58523e-163	-3.36521e-163	-9.96944e-163	6.42849e-163	-1.70102e-163	0
5.82261e-164	-1.17036e-163	-1.38201e-163	1.08142e-163	-2.49941e-163	-2.59249e-163	-5.04034e-163	7.04804e-163	-5.33138e-163	-1.44222e-162	-3.81003e-163	9.46945e-164	4.32701e-163	5.20184e-163	-1.61063e-163	-5.71337e-163	-3.47799e-163	-3.33848e-163	1.41343e-163	1.25135e-163	2.94637e-163	1.0903e-162	-1.19863e-162	-8.73102e-163	-1.33816e-163	-3.58523e-163	-3.36521e-163	-9.96944e-163	6.42849e-163	-1.70102e-163	0
5.82261e-164	-1.17036e-163	-1.38201e-163	1.08142e-163	-2.49941e-163	-2.59249e-163	-5.04034e-163	7.04804e-163	-5.33138e-163	-1.44222e-162	-3.81003e-163	9.46945e-164	4.32701e-163	5.20184e-163	-1.61063e-163	-5.71337e-163	-3.47799e-163	-3.33848e-163	1.41343e-163	1.25135e-163	2.94637e-163	1.0903e-162	-1.19863e-162	-8.73102e-163	-1.33816e-163	-3.58523e-163	-3.36521e-163	-9.96944e-163	6.42849e-163	-1.70102e-163	0
5.82261e-164	-1.17036e-163	-1.38201e-163	1.08142e-163	-2.49941e-163	-2.59249e-163	-5.04034e-163	7.04804e-163	-5.33138e-163	-1.44222e-162	-3.81003e-163	9.46945e-164	4.32701e-163	5.20184e-163	-1.61063e-163	-5.71337e-163	-3.47799e-163	-3.33848e-163	1.41343e-163	1.25135e-163	2.94637e-163	1.0903e-162	-1.19863e-162	-8.73102e-163	-1.33816e-163	-3.58523e-163	-3.36521e-163	-9.96944e-163	6.42849e-163	-1.70102e-163	0
5.82261e-164	-1.17036e-163	-1.38201e-163	1.08142e-163	-2.49941e-163	-2.59249e-163	-5.04034e-163	7.04804e-163	-5.33138e-163	-1.44222e-162	-3.81003e-163	9.46945e-164	4.32701e-163	5.20184e-163	-1.61063e-163	-5.71337e-163	-3.47799e-163	-3.33848e-163	1.41343e-163	1.25135e-163	2.94637e-163	1.0903e-162	-1.19863e-162	-8.73102e-163	-1.33816e-163	-3.58523e-163	-3.36521e-163	-9.96944e-163	6.42849e-163	-1.70102e-163	0
5.82261e-164	-1.17036e-163	-1.38201e-163	1.08142e-163	-2.49941e-163	-2.59249e-163	-5.04034e-163	7.04804e-163	-5.33138e-163	-1.44222e-162	-3.81003e-163	9.46945e-164	4.32701e-163	5.20184e-163	-1.61063e-163	-5.71337e-163	-3.47799e-163	-3.33848e-163	1.41343e-163	1.25135e-163	2.94637e-163	1.0903e-162	-1.19863e-162	-8.73102e-163	-1.33816e-163	-3.58523e-163	-3.36521e-163	-9.96944e-163	6.42849e-163	-1.70102e-163	0
5.82261e-164	-1.17036e-163	-1.38201e-163	1.08142e-163	-2.49941e-163	-2.59249e-163	-5.04034e-163	7.04804e-163	-5.33138e-163	-1.44222e-162	-3.81003e-163	9.46945e-164	4.32701e-163	5.20184e-163	-1.61063e-163	-5.71337e-163	-3.47799e-163	-3.33848e-163	1.41343e-163	1.25135e-163	2.94637e-163	1.0903e-162	-1.19863e-162	-8.73102e-163	-1.33816e-163	-3.58523e-163	-3.36521e-163	-9.96944e-163	6.42849e-163	-1.70102e-163	0
5.82261e-164	-1.17036e-163	-1.38201e-163	1.08142e-163	-2.49941e-163	-2.59249e-163	-5.04034e-163	7.04804e-163	-5.33138e-163	-1.44222e-162	-3.81003e-163	9.46945e-164	4.32701e-163	5.20184e-163	-1.61063e-163	-5.71337e-163	-3.47799e-163	-3.33848e-163	1.41343e-163	1.25135e-163	2.94637e-163	1.0903e-162	-1.19863e-162	-8.73102e-163	-1.33816e-163	-3.58523e-163	-3.36521e-163	-9.96944e-163	6.42849e-163	-1.70102e-163	0
5.82261e-164	-1.17036e-163	-1.38201e-163	1.08142e-163	-2.49941e-163	-2.59249e-163	-5.04034e-163	7.04804e-163	-5.33138e-163	-1.44222e-162	-3.81003e-163	9.46945e-164	4.32701e-163	5.20184e-163	-1.61063e-163	-5.71337e-163	-3.47799e-163	-3.33848e-163	1.41343e-163	1.25135e-163	2.94637e-163	1.0903e-162	-1.19863e-162	-8.73102e-163	-1.33816e-163	-3.58523e-163	-3.36521e-163	-9.96944e-163	6.42849e-163	-1.70102e-163	0
5.82261e-164	-1.17036e-163	-1.38201e-163	1.08142e-163	-2.49941e-163	-2.59249e-163	-5.04034e-163	7.04804e-163	-5.33138e-163	-1.44222e-162	-3.81003e-163	9.46945e-164	4.32701e-163	5.20184e-163	-1.61063e-163	-5.71337e-163	-3.47799e-163	-3.33848e-163	1.41343e-163	1.25135e-163	2.94637e-163	1.0903e-162	-1.19863e-162	-8.73102e-163	-1.33816e-163	-3.58523e-163	-3.36521e-163	-9.96944e-163	6.42849e-163	-1.70102e-163	0
5.82261e-164	-1.17036e-163	-1.38201e-163	1.08142e-163	-2.49941e-163	-2.59249e-163	-5.04034e-163	7.04804e-163	-5.33138e-163	-1.44222e-162	-3.81003e-163	9.46945e-164	4.32701e-163	5.20184e-163	-1.61063e-163	-5.71337e-163	-3.47799e-163	-3.33848e-163	1.41343e-163	1.25135e-163	2.94637e-163	1.0903e-162	-1.19863e-162	-8.73102e-163	-1.33816e-163	-3.58523e-163	-3.36521e-163	-9.96944e-163	6.42849e-163	-1.70102e-163	0
5.82261e-164	-1.17036e-163	-1.38201e-163	1.08142e-163	-2.49941e-163	-2.59249e-163	-5.04034e-163	7.04804e-163	-5.33138e-163	-1.44222e-162	-3.81003e-163	9.46945e-164	4.32701e-163	5.20184e-163	-1.61063e-163	-5.71337e-163	-3.47799e-163	-3.33848e-163	1.41343e-163	1.25135e-163	2.94637e-163	1.0903e-162	-1.19863e-162	-8.73102e-163	-1.33816e-163	-3.58523e-163	-3.36521e-163	-9.96944e-163	6.42849e-163	-1.70102e-163	0
5.82261e-164	-1.17036e-163	-1.38201e-163	1.08142e-163	-2.49941e-163	-2.59249e-163	-5.04034e-163	7.04804e-163	-5.33138e-163	-1.44222e-162	-3.81003e-163	9.46945e-164	4.32701e-163	5.20184e-163	-1.61063e-163	-5.71337e-163	-3.47799e-163	-3.33848e-163	1.41343e-163	1.25135e-163	2.94637e-163	1.0903e-162	-1.19863e-162	-8.73102e-163	-1.33816e-163	-3.58523e-163	-3.36521e-163	-9.96944e-163	6.42849e-163	-1.70102e-163	0
5.82261e-164	-1.17036e-163	-1.38201e-163	1.08142e-163	-2.49941e-163	-2.59249e-163	-5.04034e-163	7.04804e-163	-5.33138e-163	-1.44222e-162	-3.81003e-163	9.46945e-164	4.32701e-163	5.20184e-163	-1.61063e-163	-5.71337e-163	-3.47799e-163	-3.33848e-163	1.41343e-163	1.25135e-163	2.94637e-163	1.0903e-162	-1.19863e-162	-8.73102e-163	-1.33816e-163	-3.58523e-163	-3.36521e-163	-9.96944e-163	6.42849e-163	-1.70102e-163	0
5.82261e-164	-1.17036e-163	-1.38201e-163	1.08142e-163	-2.49941e-163	-2.59249e-163	-5.04034e-163	7.04804e-163	-5.33138e-163	-1.44222e-162	-3.81003e-163	9.46945e-164	4.32701e-163	5.20184e-163	-1.61063e-163	-5.71337e-163	-3.47799e-163	-3.33848e-163	1.41343e-163	1.25135e-163	2.94637e-163	1.0903e-162	-1.19863e-162	-8.73102e-163	-1.33816e-163	-3.58523e-163	-3.36521e-163	-9.96944e-163	6.42849e-163	-1.70102e-163	0
5.82261e-164	-1.17036e-163	-1.38201e-163	1.08142e-163	-2.49941e-163	-2.59249e-163	-5.04034e-163	7.04804e-163	-5.33138e-163	-1.44222e-162	-3.81003e-163	9.46945e-164	4.32701e-163	5.20184e-163	-1.61063e-163	-5.71337e-163	-3.47799e-163	-3.33848e-163	1.41343e-163	1.25135e-163	2.94637e-163	1.0903e-162	-1.19863e-162	-8.73102e-163	-1.33816e-163	-3.58523e-163	-3.36521e-163	-9.96944e-163	6.42849e-163	-1.70102e-163	0
5.82261e-164	-1.17036e-163	-1.38201e-163	1.08142e-163	-2.49941e-163	-2.59249e-163	-5.04034e-163	7.04804e-163	-5.33138e-163	-1.44222e-162	-3.81003e-163	9.46945e-164	4.32701e-163	5.20184e-163	-1.61063e-163	-5.71337e-163	-3.47799e-163	-3.33848e-163	1.41343e-163	1.25135e-163	2.94637e-163	1.0903e-162	-1.19863e-162	-8.73102e-163	-1.33816e-163	-3.58523e-163	-3.36521e-163	-9.96944e-163	6.42849e-163	-1.70102e-163	0
5.82261e-164	-1.17036e-163	-1.38201e-163	1.08142e-163	-2.49941e-163	-2.59249e-163	-5.04034e-163	7.04804e-163	-5.33138e-163	-1.44222e-162	-3.81003e-163	9.46945e-164	4.32701e-163	5.20184e-163	-1.61063e-163	-5.71337e-163	-3.47799e-163	-3.33848e-163	1.41343e-163	1.25135e-163	2.94637e-163	1.0903e-162	-1.19863e-162	-8.73102e-163	-1.33816e-163	-3.58523e-163	-3.36521e-163	-9.96944e-163	6.42849e-163	-1.70102e-163	0
5.82261e-164	-1.17036e-163	-1.38201e-163	1.08142e-163	-2.49941e-163	-2.59249e-163	-5.04034e-163	7.04804e-163	-5.33138e-163	-1.44222e-162	-3.81003e-163	9.46945e-164	4.32701e-163	5.20184e-163	-1.61063e-163	-5.71337e-163	-3.47799e-163	-3.33848e-163	1.41343e-163	1.25135e-163	2.94637e-163	1.0903e-162	-1.19863e-162	-8.73102e-163	-1.33816e-163	-3.58523e-163	-3.36521e-163	-9.96944e-163	6.42849e-163	-1.70102e-163	0
5.82261e-164	-1.17036e-163	-1.38201e-163	1.08142e-163	-2.49941e-163	-2.59249e-163	-5.04034e-163	7.04804e-163	-5.33138e-163	-1.44222e-162	-3.81003e-163	9.46945e-164	4.32701e-163	5.20184e-163	-1.61063e-163	-5.71337e-163	-3.47799e-163	-3.33848e-163	1.41343e-163	1.25135e-163	2.94637e-163	1.0903e-162	-1.19863e-162	-8.73102e-163	-1.33816e-163	-3.58523e-163	-3.36521e-163	-9.96944e-163	6.42849e-163	-1.70102e-163	0
5.82261e-164	-1.17036e-163	-1.38201e-163	1.08142e-163	-2.49941e-163	-2.59249e-163	-5.04034e-163	7.04804e-163	-5.33138e-163	-1.44222e-162	-3.81003e-163	9.46945e-164	4.32701e-163	5.20184e-163	-1.61063e-163	-5.71337e-163	-3.47799e-163	-3.33848e-163	1.41343e-163	1.25135e-163	2.94637e-163	1.0903e-162	-1.19863e-162	-8.73102e-163	-1.33816e-163	-3.58523e-163	-3.36521e-163	-9.96944e-163	6.42849e-163	-1.70102e-163	0
5.82261e-164	-1.17036e-163	-1.38201e-163	1.08142e-163	-2.49941e-163	-2.59249e-163	-5.04034e-163	7.04804e-163	-5.33138e-163	-1.44222e-162	-3.81003e-163	9.46945e-164	4.32701e-163	5.20184e-163	-1.61063e-163	-5.71337e-163	-3.47799e-163	-3.33848e-163	1.41343e-163	1.25135e-163	2.94637e-163	1.0903e-162	-1.19863e-162	-8.73102e-163	-1.33816e-163	-3.58523e-163	-3.36521e-163	-9.96944e-163	6.42849e-163	-1.70102e-163	0
5.82261e-164	-1.17036e-163	-1.38201e-163	1.08142e-163	-2.49941e-163	-2.59249e-163	-5.04034e-163	7.04804e-163	-5.33138e-163	-1.44222e-162	-3.81003e-163	9.46945e-164	4.32701e-163	5.20184e-163	-1.61063e-163	-5.71337e-163	-3.47799e-163	-3.33848e-163	1.41343e-163	1.25135e-163	2.94637e-163	1.0903e-162	-1.19863e-162	-8.73102e-163	-1.33816e-163	-3.58523e-163	-3.36521e-163	-9.96944e-163	6.42849e-163	-1.70102e-163	0
5.82261e-164	-1.17036e-163	-1.38201e-163	1.08142e-163	-2.49941e-163	-2.59249e-163	-5.04034e-163	7.04804e-163	-5.33138e-163	-1.44222e-162	-3.81003e-163	9.46945e-164	4.32701e-163	5.20184e-163	-1.61063e-163	-5.71337e-163	-3.47799e-163	-3.33848e-163	1.41343e-163	1.25135e-163	2.94637e-163	1.0903e-162	-1.19863e-162	-8.73102e-163	-1.33816e-163	-3.58523e-163	-3.36521e-163	-9.96944e-163	6.42849e-163	-1.70102e-163	0
5.82261e-164	-1.17036e-163	-1.38201e-163	1.08142e-163	-2.49941e-163	-2.59249e-163	-5.04034e-163	7.04804e-163	-5.33138e-163	-1.44222e-162	-3.81003e-163	9.46945e-164	4.32701e-163	5.20184e-163	-1.61063e-163	-5.71337e-163	-3.47799e-163	-3.33848e-163	1.41343e-163	1.25135e-163	2.94637e-163	1.0903e-162	-1.19863e-162	-8.73102e-163	-1.33816e-163	-3.58523e-163	-3.36521e-163	-9.96944e-163	6.42849e-163	-1.70102e-163	0
5.82261e-164	-1.17036e-163	-1.38201e-163	1.08142e-163	-2.49941e-163	-2.59249e-163	-5.04034e-163	7.04804e-163	-5.33138e-163	-1.44222e-162	-3.81003e-163	9.46945e-164	4.32701e-163	5.20184e-163	-1.61063e-163	-5.71337e-163	-3.47799e-163	-3.33848e-163	1.41343e-163	1.25135e-163	2.94637e-163	1.0903e-162	-1.19863e-162	-8.73102e-163	-1.33816e-163	-3.58523e-163	-3.36521e-163	-9.96944e-163	6.42849e-163	-1.70102e-163	0
5.82261e-164	-1.17036e-163	-1.38201e-163	1.08142e-163	-2.49941e-163	-2.59249e-163	-5.04034e-163	7.04804e-163	-5.33138e-163	-1.44222e-162	-3.81003e-163	9.46945e-164	4.32701e-163	5.20184e-163	-1.61063e-163	-5.71337e-163	-3.47799e-163	-3.33848e-163	1.41343e-163	1.25135e-163	2.94637e-163	1.0903e-162	-1.19863e-162	-8.73102e-163	-1.33816e-163	-3.58523e-163	-3.36521e-163	-9.96944e-163	6.42849e-163	-1.70102e-163	0
5.82261e-164	-1.17036e-163	-1.38201e-163	1.08142e-163	-2.49941e-163	-2.59249e-163	-5.04034e-163	7.04804e-163	-5.33138e-163	-1.44222e-162	-3.81003e-163	9.46945e-164	4.32701e-163	5.20184e-163	-1.61063e-163	-5.71337e-163	-3.47799e-163	-3.33848e-163	1.41343e-163	1.25135e-163	2.94637e-163	1.0903e-162	-1.19863e-162	-8.73102e-163	-1.33816e-163	-3.58523e-163	-3.36521e-163	-9.96944e-163	6.42849e-163	-1.70102e-163	0
5.82261e-164	-1.17036e-163	-1.38201e-163	1.08142e-163	-2.49941e-163	-2.59249e-163	-5.04034e-163	7.04804e-163	-5.33138e-163	-1.44222e-162	-3.81003e-163	9.46945e-164	4.32701e-163	5.20184e-163	-1.61063e-163	-5.71337e-163	-3.47799e-163	-3.33848e-163	1.41343e-163	1.25135e-163	2.94637e-163	1.0903e-162	-1.19863e-162	-8.73102e-163	-1.33816e-163	-3.58523e-163	-3.36521e-163	-9.96944e-163	6.42849e-163	-1.70102e-163	0
5.82261e-164	-1.17036e-163	-1.38201e-163	1.08142e-163	-2.49941e-163	-2.59249e-163	-5.04034e-163	7.04804e-163	-5.33138e-163	-1.44222e-162	-3.81003e-163	9.46945e-164	4.32701e-163	5.20184e-163	-1.61063e-163	-5.71337e-163	-3.47799e-163	-3.33848e-163	1.41343e-163	1.25135e-163	2.94637e-163	1.0903e-162	-1.19863e-162	-8.73102e-163	-1.33816e-163	-3.58523e-163	-3.36521e-163	-9.96944e-163	6.42849e-163	-1.70102e-163	0
5.82261e-164	-1.17036e-163	-1.38201e-163	1.08142e-163	-2.49941e-163	-2.59249e-163	-5.04034e-163	7.04804e-163	-5.33138e-163	-1.44222e-162	-3.81003e-163	9.46945e-164	4.32701e-163	5.20184e-163	-1.61063e-163	-5.71337e-163	-3.47799e-163	-3.33848e-163	1.41343e-163	1.25135e-163	2.94637e-163	1.0903e-162	-1.19863e-162	-8.73102e-163	-1.33816e-163	-3.58523e-163	-3.36521e-163	-9.96944e-163	6.42849e-163	-1.70102e-163	0
5.82261e-164	-1.17036e-163	-1.38201e-163	1.08142e-163	-2.49941e-163	-2.59249e-163	-5.04034e-163	7.04804e-163	-5.33138e-163	-1.44222e-162	-3.81003e-163	9.46945e-164	4.32701e-163	5.20184e-163	-1.61063e-163	-5.71337e-163	-3.47799e-163	-3.33848e-163	1.41343e-163	1.25135e-163	2.94637e-163	1.0903e-162	-1.19863e-162	-8.73102e-163	-1.33816e-163	-3.58523e-163	-3.36521e-163	-9.96944e-163	6.42849e-163	-1.70102e-163	0
5.82261e-164	-1.17036e-163	-1.38201e-163	1.08142e-163	-2.49941e-163	-2.59249e-163	-5.04034e-163	7.04804e-163	-5.33138e-163	-1.44222e-162	-3.81003e-163	9.46945e-164	4.32701e-163	5.20184e-163	-1.61063e-163	-5.71337e-163	-3.47799e-163	-3.33848e-163	1.41343e-163	1.25135e-163	2.94637e-163	1.0903e-162	-1.19863e-162	-8.73102e-163	-1.33816e-163	-3.58523e-163	-3.36521e-163	-9.96944e-163	6.42849e-163	-1.70102e-163	0
5.82261e-164	-1.17036e-163	-1.38201e-163	1.08142e-163	-2.49941e-163	-2.59249e-163	-5.04034e-163	7.04804e-163	-5.33138e-163	-1.44222e-162	-3.81003e-163	9.46945e-164	4.32701e-163	5.20184e-163	-1.61063e-163	-5.71337e-163	-3.47799e-163	-3.33848e-163	1.41343e-163	1.25135e-163	2.94637e-163	1.0903e-162	-1.19863e-162	-8.73102e-163	-1.33816e-163	-3.58523e-163	-3.36521e-163	-9.96944e-163	6.42849e-163	-1.70102e-163	0
5.82261e-164	-1.17036e-163	-1.38201e-163	1.08142e-163	-2.49941e-163	-2.59249e-163	-5.04034e-163	7.04804e-163	-5.33138e-163	-1.44222e-162	-3.81003e-163	9.46945e-164	4.32701e-163	5.20184e-163	-1.61063e-163	-5.71337e-163	-3.47799e-163	-3.33848e-163	1.41343e-163	1.25135e-163	2.94637e-163	1.0903e-162	-1.19863e-162	-8.73102e-163	-1.33816e-163	-3.58523e-163	-3.36521e-163	-9.96944e-163	6.42849e-163	-1.70102e-163	0
5.82261e-164	-1.17036e-163	-1.38201e-163	1.08142e-163	-2.49941e-163	-2.59249e-163	-5.04034e-163	7.04804e-163	-5.33138e-163	-1.44222e-162	-3.81003e-163	9.46945e-164	4.32701e-163	5.20184e-163	-1.61063e-163	-5.71337e-163	-3.47799e-163	-3.33848e-163	1.41343e-163	1.25135e-163	2.94637e-163	1.0903e-162	-1.19863e-162	-8.73102e-163	-1.33816e-163	-3.58523e-163	-3.36521e-163	-9.96944e-163	6.42849e-163	-1.70102e-163	0
5.82261e-164	-1.17036e-163	-1.38201e-163	1.08142e-163	-2.49941e-163	-2.59249e-163	-5.04034e-163	7.04804e-163	-5.33138e-163	-1.44222e-162	-3.81003e-163	9.46945e-164	4.32701e-163	5.20184e-163	-1.61063e-163	-5.71337e-163	-3.47799e-163	-3.33848e-163	1.41343e-163	1.25135e-163	2.94637e-163	1.0903e-162	-1.19863e-162	-8.73102e-163	-1.33816e-163	-3.58523e-163	-3.36521e-163	-9.96944e-163	6.42849e-163	-1.70102e-163	0
5.82261e-164	-1.17036e-163	-1.38201e-163	1.08142e-163	-2.49941e-163	-2.59249e-163	-5.04034e-163	7.04804e-163	-5.33138e-163	-1.44222e-162	-3.81003e-163	9.46945e-164	4.32701e-163	5.20184e-163	-1.61063e-163	-5.71337e-163	-3.47799e-163	-3.33848e-163	1.41343e-163	1.25135e-163	2.94637e-163	1.0903e-162	-1.19863e-162	-8.73102e-163	-1.33816e-163	-3.58523e-163	-3.36521e-163	-9.96944e-163	6.42849e-163	-1.70102e-163	0
5.82261e-164	-1.17036e-163	-1.38201e-163	1.08142e-163	-2.49941e-163	-2.59249e-163	-5.04034e-163	7.04804e-163	-5.33138e-163	-1.44222e-162	-3.81003e-163	9.46945e-164	4.32701e-163	5.20184e-163	-1.61063e-163	-5.71337e-163	-3.47799e-163	-3.33848e-163	1.41343e-163	1.25135e-163	2.94637e-163	1.0903e-162	-1.19863e-162	-8.73102e-163	-1.33816e-163	-3.58523e-163	-3.36521e-163	-9.96944e-163	6.42849e-163	-1.70102e-163	0
5.82261e-164	-1.17036e-163	-1.38201e-163	1.08142e-163	-2.49941e-163	-2.59249e-163	-5.04034e-163	7.04804e-163	-5.33138e-163	-1.44222e-162	-3.81003e-163	9.46945e-164	4.32701e-163	5.20184e-163	-1.61063e-163	-5.71337e-163	-3.47799e-163	-3.33848e-163	1.41343e-163	1.25135e-163	2.94637e-163	1.0903e-162	-1.19863e-162	-8.73102e-163	-1.33816e-163	-3.58523e-163	-3.36521e-163	-9.96944e-163	6.42849e-163	-1.70102e-163	0
5.82261e-164	-1.17036e-163	-1.38201e-163	1.08142e-163	-2.49941e-163	-2.59249e-163	-5.04034e-163	7.04804e-163	-5.33138e-163	-1.44222e-162	-3.81003e-163	9.46945e-164	4.32701e-163	5.20184e-163	-1.61063e-163	-5.71337e-163	-3.47799e-163	-3.33848e-163	1.41343e-163	1.25135e-163	2.94637e-163	1.0903e-162	-1.19863e-162	-8.73102e-163	-1.33816e-163	-3.58523e-163	-3.36521e-163	-9.96944e-163	6.42849e-163	-1.70102e-163	0
5.82261e-164	-1.17036e-163	-1.38201e-163	1.08142e-163	-2.49941e-163	-2.59249e-163	-5.04034e-163	7.04804e-163	-5.33138e-163	-1.44222e-162	-3.81003e-163	9.46945e-164	4.32701e-163	5.20184e-163	-1.61063e-163	-5.71337e-163	-3.47799e-163	-3.33848e-163	1.41343e-163	1.25135e-163	2.94637e-163	1.0903e-162	-1.19863e-162	-8.73102e-163	-1.33816e-163	-3.58523e-163	-3.36521e-163	-9.96944e-163	6.42849e-163	-1.70102e-163	0
5.82261e-164	-1.17036e-163	-1.38201e-163	1.08142e-163	-2.49941e-163	-2.59249e-163	-5.04034e-163	7.04804e-163	-5.33138e-163	-1.44222e-162	-3.81003e-163	9.46945e-164	4.32701e-163	5.20184e-163	-1.61063e-163	-5.71337e-163	-3.47799e-163	-3.33848e-163	1.41343e-163	1.25135e-163	2.94637e-163	1.0903e-162	-1.19863e-162	-8.73102e-163	-1.33816e-163	-3.58523e-163	-3.36521e-163	-9.96944e-163	6.42849e-163	-1.70102e-163	0
5.82261e-164	-1.17036e-163	-1.38201e-163	1.08142e-163	-2.49941e-163	-2.59249e-163	-5.04034e-163	7.04804e-163	-5.33138e-163	-1.44222e-162	-3.81003e-163	9.46945e-164	4.32701e-163	5.20184e-163	-1.61063e-163	-5.71337e-163	-3.47799e-163	-3.33848e-163	1.41343e-163	1.25135e-163	2.94637e-163	1.0903e-162	-1.19863e-162	-8.73102e-163	-1.33816e-163	-3.58523e-163	-3.36521e-163	-9.96944e-163	6.42849e-163	-1.70102e-163	0
5.82261e-164	-1.17036e-163	-1.38201e-163	1.08142e-163	-2.49941e-163	-2.59249e-163	-5.04034e-163	7.04804e-163	-5.33138e-163	-1.44222e-162	-3.81003e-163	9.46945e-164	4.32701e-163	5.20184e-163	-1.61063e-163	-5.71337e-163	-3.47799e-163	-3.33848e-163	1.41343e-163	1.25135e-163	2.94637e-163	1.0903e-162	-1.19863e-162	-8.73102e-163	-1.33816e-163	-3.58523e-163	-3.36521e-163	-9.96944e-163	6.42849e-163	-1.70102e-163	0
5.82261e-164	-1.17036e-163	-1.38201e-163	1.08142e-163	-2.49941e-163	-2.59249e-163	-5.04034e-163	7.04804e-163	-5.33138e-163	-1.44222e-162	-3.81003e-163	9.46945e-164	4.32701e-163	5.20184e-163	-1.61063e-163	-5.71337e-163	-3.47799e-163	-3.33848e-163	1.41343e-163	1.25135e-163	2.94637e-163	1.0903e-162	-1.19863e-162	-8.73102e-163	-1.33816e-163	-3.58523e-163	-3.36521e-163	-9.96944e-163	6.42849e-163	-1.70102e-163	0
5.82261e-164	-1.17036e-163	-1.38201e-163	1.08142e-163	-2.49941e-163	-2.59249e-163	-5.04034e-163	7.04804e-163	-5.33138e-163	-1.44222e-162	-3.81003e-163	9.46945e-164	4.32701e-163	5.20184e-163	-1.61063e-163	-5.71337e-163	-3.47799e-163	-3.33848e-163	1.41343e-163	1.25135e-163	2.94637e-163	1.0903e-162	-1.19863e-162	-8.73102e-163	-1.33816e-163	-3.58523e-163	-3.36521e-163	-9.96944e-163	6.42849e-163	-1.70102e-163	0
5.82261e-164	-1.17036e-163	-1.38201e-163	1.08142e-163	-2.49941e-163	-2.59249e-163	-5.04034e-163	7.04804e-163	-5.33138e-163	-1.44222e-162	-3.81003e-163	9.46945e-164	4.32701e-163	5.20184e-163	-1.61063e-163	-5.71337e-163	-3.47799e-163	-3.33848e-163	1.41343e-163	1.25135e-163	2.94637e-163	1.0903e-162	-1.19863e-162	-8.73102e-163	-1.33816e-163	-3.58523e-163	-3.36521e-163	-9.96944e-163	6.42849e-163	-1.70102e-163	0
5.82261e-164	-1.17036e-163	-1.38201e-163	1.08142e-163	-2.49941e-163	-2.59249e-163	-5.04034e-163	7.04804e-163	-5.33138e-163	-1.44222e-162	-3.81003e-163	9.46945e-164	4.32701e-163	5.20184e-163	-1.61063e-163	-5.71337e-163	-3.47799e-163	-3.33848e-163	1.41343e-163	1.25135e-163	2.94637e-163	1.0903e-162	-1.19863e-162	-8.73102e-163	-1.33816e-163	-3.58523e-163	-3.36521e-163	-9.96944e-163	6.42849e-163	-1.70102e-163	0
5.82261e-164	-1.17036e-163	-1.38201e-163	1.08142e-163	-2.49941e-163	-2.59249e-163	-5.04034e-163	7.04804e-163	-5.33138e-163	-1.44222e-162	-3.81003e-163	9.46945e-164	4.32701e-163	5.20184e-163	-1.61063e-163	-5.71337e-163	-3.47799e-163	-3.33848e-163	1.41343e-163	1.25135e-163	2.94637e-163	1.0903e-162	-1.19863e-162	-8.73102e-163	-1.33816e-163	-3.58523e-163	-3.36521e-163	-9.96944e-163	6.42849e-163	-1.70102e-163	0
5.82261e-164	-1.17036e-163	-1.38201e-163	1.08142e-163	-2.49941e-163	-2.59249e-163	-5.04034e-163	7.04804e-163	-5.33138e-163	-1.44222e-162	-3.81003e-163	9.46945e-164	4.32701e-163	5.20184e-163	-1.61063e-163	-5.71337e-163	-3.47799e-163	-3.33848e-163	1.41343e-163	1.25135e-163	2.94637e-163	1.0903e-162	-1.19863e-162	-8.73102e-163	-1.33816e-163	-3.58523e-163	-3.36521e-163	-9.96944e-163	6.42849e-163	-1.70102e-163	0
5.82261e-164	-1.17036e-163	-1.38201e-163	1.08142e-163	-2.49941e-163	-2.59249e-163	-5.04034e-163	7.04804e-163	-5.33138e-163	-1.44222e-162	-3.81003e-163	9.46945e-164	4.32701e-163	5.20184e-163	-1.61063e-163	-5.71337e-163	-3.47799e-163	-3.33848e-163	1.41343e-163	1.25135e-163	2.94637e-163	1.0903e-162	-1.19863e-162	-8.73102e-163	-1.33816e-163	-3.58523e-163	-3.36521e-163	-9.96944e-163	6.42849e-163	-1.70102e-163	0
5.82261e-164	-1.17036e-163	-1.38201e-163	1.08142e-163	-2.49941e-163	-2.59249e-163	-5.04034e-163	7.04804e-163	-5.33138e-163	-1.44222e-162	-3.81003e-163	9.46945e-164	4.32701e-163	5.20184e-163	-1.61063e-163	-5.71337e-163	-3.47799e-163	-3.33848e-163	1.41343e-163	1.25135e-163	2.94637e-163	1.0903e-162	-1.19863e-162	-8.73102e-163	-1.33816e-163	-3.58523e-163	-3.36521e-163	-9.96944e-163	6.42849e-163	-1.70102e-163	0
5.82261e-164	-1.17036e-163	-1.38201e-163	1.08142e-163	-2.49941e-163	-2.59249e-163	-5.04034e-163	7.04804e-163	-5.33138e-163	-1.44222e-162	-3.81003e-163	9.46945e-164	4.32701e-163	5.20184e-163	-1.61063e-163	-5.71337e-163	-3.47799e-163	-3.33848e-163	1.41343e-163	1.25135e-163	2.94637e-163	1.0903e-162	-1.19863e-162	-8.73102e-163	-1.33816e-163	-3.58523e-163	-3.36521e-163	-9.96944e-163	6.42849e-163	-1.70102e-163	0
5.82261e-164	-1.17036e-163	-1.38201e-163	1.08142e-163	-2.49941e-163	-2.59249e-163	-5.04034e-163	7.04804e-163	-5.33138e-163	-1.44222e-162	-3.81003e-163	9.46945e-164	4.32701e-163	5.20184e-163	-1.61063e-163	-5.71337e-163	-3.47799e-163	-3.33848e-163	1.41343e-163	1.25135e-163	2.94637e-163	1.0903e-162	-1.19863e-162	-8.73102e-163	-1.33816e-163	-3.58523e-163	-3.36521e-163	-9.96944e-163	6.42849e-163	-1.70102e-163	0
5.82261e-164	-1.17036e-163	-1.38201e-163	1.08142e-163	-2.49941e-163	-2.59249e-163	-5.04034e-163	7.04804e-163	-5.33138e-163	-1.44222e-162	-3.81003e-163	9.46945e-164	4.32701e-163	5.20184e-163	-1.61063e-163	-5.71337e-163	-3.47799e-163	-3.33848e-163	1.41343e-163	1.25135e-163	2.94637e-163	1.0903e-162	-1.19863e-162	-8.73102e-163	-1.33816e-163	-3.58523e-163	-3.36521e-163	-9.96944e-163	6.42849e-163	-1.70102e-163	0
5.82261e-164	-1.17036e-163	-1.38201e-163	1.08142e-163	-2.49941e-163	-2.59249e-163	-5.04034e-163	7.04804e-163	-5.33138e-163	-1.44222e-162	-3.81003e-163	9.46945e-164	4.32701e-163	5.20184e-163	-1.61063e-163	-5.71337e-163	-3.47799e-163	-3.33848e-163	1.41343e-163	1.25135e-163	2.94637e-163	1.0903e-162	-1.19863e-162	-8.73102e-163	-1.33816e-163	-3.58523e-163	-3.36521e-163	-9.96944e-163	6.42849e-163	-1.70102e-163	0
5.82261e-164	-1.17036e-163	-1.38201e-163	1.08142e-163	-2.49941e-163	-2.59249e-163	-5.04034e-163	7.04804e-163	-5.33138e-163	-1.44222e-162	-3.81003e-163	9.46945e-164	4.32701e-163	5.20184e-163	-1.61063e-163	-5.71337e-163	-3.47799e-163	-3.33848e-163	1.41343e-163	1.25135e-163	2.94637e-163	1.0903e-162	-1.19863e-162	-8.73102e-163	-1.33816e-163	-3.58523e-163	-3.36521e-163	-9.96944e-163	6.42849e-163	-1.70102e-163	0
[truncated: 2,028 more rows]
