# Supplementary material for: A modified shuffled frog leaping algorithm with inertia weight
Source: Sci Rep. 2024 Feb 20;14:4146. doi: 10.1038/s41598-024-51306-1 (PMC11224354; doi:10.1038/s41598-024-51306-1)
Supplement: Supplementary file 1 — Supplementary Information. [file 41598_2024_51306_MOESM1_ESM.zip › data/F1/MSFLA_R_8.xls]

## Sheet: Sheet1
1.81804	-0.540722	0.991264	-1.67345	1.20654	-0.341884	-0.784986	0.0082862	-1.52816	-4.04481	4.09715	-3.99369	3.18838	-0.941201	-1.10388	-1.30793	2.33199	1.45353	-2.30877	0.903064	-7.82606	-0.686567	-2.37626	-0.771566	5.49117	3.27061	-0.349359	5.83481	-1.97938	-0.359143	235.704
-0.00268186	0.190815	0.520677	0.233612	0.288517	1.2529	0.190674	-0.470124	1.09184	0.417336	-0.0741971	0.567428	-0.0101472	-0.336969	-0.280414	-0.335307	0.0566112	-0.184339	0.0101145	-0.685699	0.17725	-0.0832356	-0.137157	-2.32464	-0.34906	-0.59933	0.352195	-0.484646	0.471163	-0.814783	11.9653
-0.0077002	0.00767808	0.0478023	0.0109139	0.00970014	0.00115086	0.0408657	0.026925	0.00949656	-0.0570229	-0.0174101	-0.0168832	-0.00921723	0.0900889	0.00913584	-0.0213297	0.067254	-0.0334115	0.0487105	-0.0619821	-0.0725545	0.0401009	0.106013	0.0181255	-0.0234948	0.0647961	-0.0240451	0.0258027	0.0243592	0.0175634	0.054872
0.00248361	0.0131728	-0.00343126	0.00224865	0.00501374	-0.000610957	-0.00587493	-0.000278939	0.00627708	-0.000951874	-0.00352244	0.00579273	0.00538742	-0.0105697	-0.0113987	0.00671541	0.00181026	-0.00151322	0.0112162	0.00269739	0.00463939	0.000614335	0.00182967	0.00785795	-0.00771622	-0.00630971	-0.00577979	0.00202404	-0.000572847	9.30258e-05	0.0010215
-0.000465791	-0.000483627	0.000807354	0.000131871	-0.000191408	-0.000678339	-0.000545132	0.00118974	2.80642e-05	-1.20627e-05	-0.00269187	0.00265272	-0.000800439	-0.000683242	-0.000903391	-7.98757e-06	-0.000482877	0.00023235	0.000880958	0.00124362	-0.000936759	-0.000165145	0.00104148	-0.000805031	0.000275758	0.000341128	-8.70576e-05	-0.00015381	-6.01279e-06	0.000476388	2.52352e-05
-4.69963e-05	-5.55853e-05	3.78524e-05	-0.000151149	7.12376e-05	4.22595e-05	8.65534e-05	4.41672e-06	-3.38458e-05	-6.25239e-05	5.15091e-05	2.71282e-05	-6.8526e-05	-6.67959e-05	-2.73958e-05	-4.12084e-05	-8.38623e-05	-0.00011607	0.000144051	-9.43856e-05	1.81006e-05	1.27302e-05	-0.000143644	5.34008e-05	0.000142759	-9.06957e-05	-0.000153762	-6.20012e-05	-7.24104e-05	1.13005e-05	1.99602e-07
-1.30422e-05	-9.91547e-07	-4.38664e-06	-8.58837e-06	-1.90383e-05	-1.34808e-05	1.50164e-05	4.26355e-06	4.5829e-06	6.98214e-06	-4.95657e-06	-5.86071e-06	1.88614e-05	-1.63352e-05	-9.22045e-06	1.98245e-06	1.38927e-05	-2.88077e-06	9.37802e-06	9.11688e-06	-2.10837e-05	-4.94601e-06	8.41945e-07	-2.5722e-06	-6.3042e-06	-9.69847e-06	-2.00978e-05	-1.3665e-05	8.35788e-06	2.76292e-05	4.29852e-09
1.82358e-06	-4.95796e-08	2.75007e-07	1.04921e-06	1.69254e-06	-1.64349e-06	-4.18336e-07	1.09748e-06	-2.11869e-07	6.37419e-07	-6.32178e-07	-4.659e-07	6.62325e-08	1.33285e-06	-1.69826e-07	2.10809e-06	-1.16265e-06	-6.54926e-07	4.32084e-06	-3.0953e-07	4.51139e-07	-4.7866e-07	2.02709e-06	2.05173e-07	-1.33201e-06	-7.01303e-07	-4.97686e-07	-4.00012e-07	2.32661e-06	1.15358e-06	5.33189e-11
-6.87557e-08	-8.6534e-08	-8.15542e-08	-2.09882e-07	6.59169e-08	2.00189e-07	1.11045e-07	-1.94066e-07	2.2784e-07	-5.56738e-09	1.17477e-07	2.6941e-08	1.765e-07	-6.29557e-08	-8.04174e-08	1.11482e-07	-7.18641e-08	-3.35976e-08	1.10749e-07	-2.3962e-07	-1.58394e-07	4.77757e-08	-1.03214e-07	6.05872e-08	-8.8837e-08	-7.82622e-08	-1.32947e-08	9.10093e-08	-1.62698e-07	-5.30469e-08	4.47243e-13
-5.41324e-08	-6.74369e-09	-1.81212e-08	-3.81181e-08	-1.46194e-08	2.95182e-08	4.49515e-09	7.43075e-09	-8.70204e-09	3.68292e-08	-1.37454e-08	1.08139e-09	-3.49503e-08	1.15297e-08	1.20791e-08	-6.63193e-08	-9.22805e-09	2.45324e-08	3.91863e-08	2.47452e-08	-6.21055e-09	1.96308e-08	-4.75412e-09	-3.30755e-10	1.24925e-08	1.83501e-08	-5.50109e-09	-7.33248e-09	-1.1171e-08	7.62271e-09	1.74797e-14
3.88088e-09	3.30733e-09	-1.62957e-09	-1.34274e-09	1.59164e-09	-1.05143e-09	6.62779e-09	5.59535e-09	-2.40188e-09	-5.16823e-09	8.29166e-09	-3.30452e-09	1.04607e-08	-1.00105e-09	3.31321e-09	-6.4866e-10	-4.80075e-09	-5.76148e-10	-1.57505e-09	-3.23818e-09	-3.75711e-09	3.22881e-10	-1.61004e-09	-1.87426e-09	4.10448e-09	-8.75386e-10	-6.02595e-09	3.56906e-09	-1.19574e-09	-8.80731e-10	4.6885e-16
6.51637e-10	-1.28326e-10	-4.32328e-10	-1.57125e-10	4.26413e-11	-5.5163e-11	1.81177e-10	8.02393e-10	1.12667e-11	6.5462e-10	8.72851e-10	3.38175e-10	-2.20645e-10	-2.68569e-10	-1.02382e-11	-2.84265e-11	-1.43061e-10	-2.48404e-10	5.78568e-10	3.70826e-10	-6.49737e-10	-1.21522e-10	-4.39987e-10	1.01735e-09	-6.16337e-10	-2.02276e-10	1.95142e-10	8.34573e-10	-4.95754e-10	3.00026e-10	6.47193e-18
-9.80082e-11	-4.11468e-11	2.61553e-11	-1.39881e-11	3.02854e-11	-5.41837e-11	-3.51071e-11	1.50014e-11	3.4324e-11	-1.68644e-11	1.10576e-11	-4.89639e-11	-3.16547e-11	-3.06966e-11	-6.27052e-12	-1.24969e-12	9.04343e-12	-4.0152e-11	-1.19698e-11	-3.29482e-11	9.52978e-11	2.20713e-11	-3.78553e-11	-3.5793e-11	4.94563e-12	3.26857e-12	-2.57322e-11	2.004e-11	8.55635e-12	2.5048e-11	4.04618e-20
-4.50374e-13	7.47751e-12	1.12028e-12	1.75122e-12	5.42092e-12	2.78255e-12	2.0559e-12	-1.12249e-13	5.36601e-12	5.90458e-12	-1.50251e-12	4.15631e-12	-7.99748e-13	3.23177e-13	-4.53798e-12	-2.80077e-12	-1.58074e-12	2.63439e-12	-2.70996e-12	-1.69516e-12	7.29355e-12	-3.41374e-12	-9.47055e-13	-1.60114e-12	-1.70948e-12	3.66025e-12	-1.93342e-12	2.69945e-12	-4.22958e-12	2.57118e-12	3.5399e-22
-1.16069e-12	2.67691e-13	-1.89582e-13	6.97341e-13	-3.73188e-14	-9.59006e-13	9.00304e-13	8.56212e-13	-9.04229e-13	2.48159e-14	-5.85365e-14	1.20628e-13	-3.92172e-13	1.16943e-12	-1.71197e-15	2.75809e-13	-1.48648e-13	-2.60037e-13	-3.98447e-13	4.61369e-13	6.70988e-13	3.34338e-13	1.02714e-12	4.53153e-13	-7.02531e-14	1.10098e-12	4.50805e-13	4.28459e-13	8.76745e-13	-7.73555e-13	1.20941e-23
-8.49222e-14	7.30867e-14	1.15773e-14	-7.68167e-14	-4.68582e-14	7.09117e-14	-1.12702e-13	-6.25334e-14	-2.25435e-14	-4.73847e-15	-2.70828e-14	-5.05684e-15	1.03104e-13	1.755e-13	2.16566e-14	1.03872e-13	-9.82893e-14	-4.34839e-14	3.43877e-14	-2.46875e-13	-1.47239e-13	-5.10945e-14	5.08727e-14	4.54607e-14	-5.85009e-15	-5.82992e-14	-5.87539e-14	1.18839e-14	1.09522e-13	-3.20804e-14	2.1908e-25
-2.50381e-15	6.72414e-15	7.13172e-15	9.77987e-17	1.16769e-14	4.1189e-16	-9.72424e-16	-4.47836e-15	8.77471e-15	-2.55002e-15	4.89696e-15	1.76484e-15	8.76215e-16	1.87243e-14	-9.36408e-15	2.08299e-14	-1.84641e-14	-3.46406e-15	-1.19976e-15	1.5068e-15	-6.4245e-15	1.02567e-16	-8.45993e-15	-1.00165e-14	7.07273e-15	3.58822e-15	9.21866e-15	-1.48347e-15	-2.8184e-15	1.5716e-15	1.97372e-27
-1.10529e-15	-8.23303e-17	-2.8595e-15	-5.17567e-16	-1.86335e-15	-2.71601e-15	-6.00781e-16	-1.4689e-15	4.15904e-16	-2.91217e-16	3.38911e-16	-3.43038e-16	-1.51734e-15	4.29386e-16	3.69601e-15	-1.58053e-15	5.69053e-16	-2.6577e-16	-3.07476e-16	-1.53613e-15	1.81688e-16	6.67684e-16	5.40553e-16	4.68838e-16	-5.47408e-17	-3.47916e-15	-1.88682e-15	-7.43782e-16	-7.97063e-16	-1.10185e-15	6.40858e-29
-6.40871e-17	2.9348e-17	-1.45027e-18	-1.92332e-17	5.73299e-17	1.81944e-16	2.21113e-16	7.85256e-17	-5.9111e-17	8.52515e-17	-2.4871e-17	-2.38457e-17	2.59865e-16	3.04021e-16	-1.43541e-16	-1.48125e-16	1.53665e-16	5.35184e-17	-1.84033e-16	-8.80617e-17	-1.19872e-16	-8.25972e-18	6.10859e-17	8.74597e-17	-1.6448e-17	-1.7648e-16	-2.2252e-17	-7.33989e-17	-5.03516e-17	1.43094e-17	4.45198e-31
-5.70807e-18	7.77917e-18	6.70681e-18	-1.24999e-17	-1.90863e-17	3.90195e-17	1.47522e-18	-2.35186e-17	1.8449e-17	-6.67574e-18	6.78264e-18	-4.60906e-18	8.69888e-18	1.46361e-17	-6.43293e-18	8.98549e-18	4.43572e-18	-1.55062e-17	1.77549e-17	3.5857e-18	-2.03804e-18	1.51095e-17	4.64887e-18	2.12468e-17	2.99279e-17	2.55493e-18	-4.87779e-19	-4.68478e-18	-8.66467e-18	-6.0338e-18	5.93019e-33
-4.60402e-19	-1.40103e-18	2.09153e-19	7.66835e-19	-1.14013e-18	5.59234e-18	8.8441e-20	4.6774e-19	-3.06852e-18	9.31542e-19	-1.88938e-18	1.40793e-19	1.7637e-18	-3.11558e-18	4.52273e-19	6.20009e-20	3.02518e-19	4.1812e-19	-1.53241e-18	-4.25944e-19	-2.74422e-18	-3.44732e-19	-1.20025e-18	-9.85917e-19	-1.52366e-19	7.89465e-19	-2.52301e-19	7.01862e-20	-1.71926e-18	9.49505e-19	7.99371e-35
1.71074e-19	-6.04513e-20	-3.79909e-19	-8.66864e-20	2.99346e-19	-3.9704e-19	-4.70674e-20	-8.23881e-20	1.08926e-19	-4.18612e-20	5.79489e-20	3.05961e-19	1.57013e-20	-3.35674e-19	1.26335e-19	-7.96658e-20	8.22297e-19	5.64305e-20	3.26341e-19	1.25083e-19	1.32941e-19	-1.19547e-20	2.84818e-19	2.62424e-19	6.24975e-20	1.42507e-19	1.39854e-20	-7.99519e-20	3.15877e-19	-2.03273e-19	1.82804e-36
-1.39859e-20	1.85625e-20	-4.716e-21	-1.56422e-21	-1.28713e-20	3.01656e-20	3.57655e-20	-1.08286e-21	-4.03376e-21	-1.23183e-20	-4.34696e-20	-4.59082e-21	-5.8354e-21	-4.65788e-21	2.12174e-20	6.67029e-20	3.04298e-20	-5.5376e-20	-4.05347e-20	-1.03729e-20	-1.20216e-20	6.52357e-20	-3.14678e-22	-4.5254e-21	-6.555e-20	1.18858e-20	-3.75758e-20	-1.22291e-20	8.01633e-21	1.49444e-20	2.64058e-38
2.43983e-21	-1.7048e-21	1.06691e-21	-1.06387e-21	-1.05247e-22	1.03434e-21	-3.07011e-21	1.40953e-21	-2.47157e-21	-7.17947e-21	9.92429e-21	1.51897e-21	-4.01529e-22	3.59759e-21	-5.0407e-21	3.51399e-21	1.76208e-21	-6.47215e-21	-1.75276e-21	-4.41084e-21	-3.00451e-21	2.27366e-22	-2.61252e-21	1.02868e-21	-2.71974e-21	-7.45626e-22	-3.09782e-21	1.07504e-21	1.10792e-21	-1.72832e-21	3.40339e-40
8.52938e-22	-2.04919e-22	1.51364e-23	-2.76993e-22	3.33304e-22	-8.0702e-24	-2.27871e-22	-4.4396e-22	1.17108e-22	4.05238e-22	2.71233e-22	1.29715e-22	2.5088e-22	-2.12095e-22	-2.53836e-23	2.35644e-22	6.96485e-22	-1.06587e-23	-2.0285e-22	7.79809e-22	4.61382e-22	5.52817e-23	-5.13441e-22	-4.02496e-22	1.80727e-21	1.38306e-23	-1.33644e-22	-3.69875e-22	-4.82911e-22	3.63927e-22	7.20179e-42
-6.75587e-23	-6.23508e-23	5.21322e-23	2.93847e-23	4.96946e-23	1.02879e-22	-1.03274e-23	-8.20589e-23	-4.08535e-23	-1.42232e-22	-4.90229e-23	1.01053e-23	1.76875e-22	-1.28943e-23	5.12456e-23	1.90248e-23	-1.74933e-23	1.3503e-23	2.02712e-24	7.23099e-23	5.88963e-23	9.46555e-23	-4.99491e-23	-1.27447e-23	1.86168e-23	-2.78268e-23	4.9559e-23	2.14967e-23	-6.59925e-23	-1.93486e-23	1.20346e-43
5.35073e-25	7.55457e-24	2.41491e-23	4.93539e-24	-8.60209e-24	9.13084e-25	-4.12498e-24	-7.05451e-24	-2.47971e-23	-1.77054e-23	1.41156e-23	5.55582e-24	1.6645e-23	1.5941e-24	8.60712e-24	-2.25162e-24	-2.07715e-24	-4.15731e-24	5.47916e-24	9.03974e-24	4.9626e-25	-4.00232e-24	6.77913e-24	-2.11516e-23	-2.2236e-24	5.24254e-25	2.21672e-24	9.89542e-25	2.13556e-24	-3.2597e-24	2.993e-45
-1.43473e-25	5.58517e-26	-1.99539e-25	-7.39949e-27	-6.16015e-25	2.07906e-25	-2.16244e-25	3.24526e-25	-6.80043e-25	-3.15067e-25	-6.27267e-25	8.50837e-25	3.2487e-25	1.70515e-25	-1.26097e-25	-2.06435e-25	7.33169e-25	4.33821e-26	-1.71166e-25	-9.64935e-26	1.67105e-24	-6.59962e-25	-2.75693e-25	8.51254e-25	5.48407e-25	-9.52588e-26	-2.67621e-25	-3.65813e-26	-7.25404e-25	-7.21229e-25	8.54639e-48
-6.02376e-26	4.48591e-26	4.09272e-26	2.27547e-26	-1.34436e-26	-4.7378e-27	-6.99224e-26	8.46119e-26	-5.50931e-26	4.26943e-26	-3.35507e-26	-9.37372e-27	1.04408e-25	2.98294e-26	-2.1291e-26	6.12904e-26	9.25391e-26	-5.297e-26	-1.10389e-25	3.14266e-26	-1.14068e-25	2.08248e-25	1.25107e-26	-6.29918e-26	1.39165e-25	-1.93412e-26	9.06654e-26	-1.64509e-27	-1.59543e-26	-4.12431e-27	1.55439e-49
-1.78304e-26	-7.69691e-27	-2.15501e-27	1.82535e-26	8.12338e-27	-5.33423e-27	1.76512e-26	-2.96302e-27	6.83347e-27	-1.24975e-26	1.03777e-26	-1.0628e-27	2.08031e-27	9.59185e-27	1.68743e-27	-9.92861e-28	-4.35339e-28	1.9839e-27	4.72314e-27	1.46319e-27	-8.00817e-27	8.78364e-27	8.62294e-27	1.15017e-26	-3.69146e-27	1.36388e-27	-1.97481e-26	-1.18372e-27	-1.32751e-27	8.97646e-27	2.40737e-51
-4.45963e-27	4.74404e-28	2.02127e-27	-1.62785e-27	1.01664e-27	-2.23948e-27	1.04842e-28	-3.09365e-28	1.7039e-27	1.23315e-27	1.7282e-27	8.51295e-28	3.70399e-28	4.18742e-27	2.2582e-28	-1.8962e-27	7.29198e-28	-1.27289e-27	2.9784e-27	-1.43453e-27	-1.41811e-27	-5.87722e-28	4.08594e-27	1.61029e-27	5.1202e-29	-1.87117e-28	1.26006e-27	2.46669e-28	-2.52712e-28	-1.21718e-27	1.00415e-52
-1.0759e-29	-1.15771e-28	1.73127e-28	-1.13212e-29	-1.09775e-28	1.01502e-28	-4.87516e-29	-1.70319e-28	3.42785e-29	-6.79188e-29	4.30125e-29	8.04889e-30	-1.5065e-29	-2.86659e-29	2.24856e-28	-7.93134e-29	3.01065e-28	-2.3778e-29	-1.05127e-28	1.56139e-28	-1.17087e-28	2.76694e-29	1.30041e-28	2.2137e-29	-3.09509e-28	-1.16849e-28	7.75904e-29	-1.1979e-28	-7.00745e-29	-2.03422e-29	4.56617e-55
1.0735e-29	1.2534e-29	-8.36177e-30	2.81988e-29	-5.02049e-32	7.8644e-30	-2.36588e-30	-6.63802e-31	1.06423e-29	-3.3395e-31	-3.06003e-29	3.49024e-30	-1.35549e-29	6.63282e-30	3.18825e-29	-6.66048e-30	5.2129e-30	-1.83853e-29	-1.30271e-29	8.59782e-30	-5.74736e-30	5.16403e-30	-7.95945e-30	-4.35067e-30	-1.40956e-30	4.79744e-30	1.70308e-31	4.2452e-29	-1.18292e-29	-3.29571e-29	7.35995e-57
2.50344e-30	1.70404e-30	-1.84398e-30	-3.41455e-30	1.34568e-30	-1.20272e-30	1.01161e-30	6.48594e-31	1.53765e-30	4.85175e-31	2.09785e-30	1.04702e-30	-9.56484e-32	-1.33307e-30	3.76942e-31	3.04389e-30	1.24993e-30	-1.30316e-30	-5.48902e-30	2.08375e-30	6.48982e-31	-3.77463e-31	-1.38742e-30	-1.30051e-30	-1.6075e-31	-1.62068e-30	-2.36243e-30	1.66343e-30	-4.44465e-30	1.33985e-30	1.22685e-58
5.26992e-31	-2.25196e-31	-8.61371e-32	-4.13496e-31	-1.37267e-31	-3.26301e-31	-3.00095e-31	1.66083e-31	-7.27966e-32	-1.57657e-31	2.47025e-31	4.2009e-32	-2.00798e-31	-1.58375e-31	-2.02202e-31	7.27265e-31	3.88203e-31	-1.6826e-31	-1.08921e-30	3.67364e-31	3.1918e-31	3.0774e-31	-1.6184e-31	2.49261e-31	-2.27596e-31	4.36368e-31	3.5674e-31	7.94159e-33	-3.77254e-31	2.4417e-31	3.83466e-60
-2.99626e-32	4.01816e-32	8.13275e-32	1.62401e-32	-6.9253e-32	-3.51917e-32	-1.29232e-31	-2.59718e-32	7.1667e-33	5.47212e-34	-3.66683e-33	-7.37127e-32	1.1716e-32	-1.39355e-32	-8.33879e-33	-2.73621e-32	-4.61416e-32	-1.17808e-33	4.80643e-32	-7.79405e-32	-2.67818e-32	-1.65511e-32	2.65711e-32	7.03255e-33	-9.05158e-33	8.3177e-33	2.973e-32	-3.87023e-32	-9.52778e-32	-8.89533e-33	6.34003e-62
5.75274e-34	2.11074e-33	2.09342e-33	-5.52003e-33	2.12561e-33	5.24991e-33	1.14934e-32	-2.67719e-33	1.24545e-33	-2.25469e-33	-2.39642e-33	-4.8616e-33	-2.11456e-33	-3.37552e-33	8.47338e-33	-1.84556e-33	-3.07576e-33	-1.53064e-33	1.71538e-33	1.06173e-33	2.51923e-33	1.77522e-33	3.66229e-33	1.25519e-32	8.8784e-33	6.65033e-33	-1.25073e-32	-6.30051e-34	-6.29904e-34	3.61833e-33	8.27772e-64
-9.07449e-35	3.28742e-34	3.39924e-34	8.78647e-34	1.0492e-34	1.01099e-33	3.76732e-34	-4.03302e-34	6.26446e-34	3.35597e-34	1.16835e-33	6.9415e-34	3.5177e-34	8.35109e-34	1.04549e-33	-6.53966e-34	8.98172e-35	-1.32367e-33	-7.18447e-34	1.07605e-33	-8.45099e-34	-2.43169e-34	1.02507e-33	1.15408e-33	-1.19213e-33	3.48203e-34	1.40148e-34	-1.04347e-34	-6.17388e-34	-4.42721e-34	1.57757e-65
-6.71194e-36	2.62032e-36	-3.73439e-35	-1.38748e-35	-4.65008e-35	-5.84878e-35	1.42895e-36	2.80939e-35	-1.90504e-34	-1.63941e-35	-2.9485e-35	1.30626e-35	-5.30214e-35	-2.09956e-35	1.79262e-35	1.71263e-35	1.68507e-35	-4.62668e-35	-7.89368e-35	-2.33431e-35	-4.27379e-35	-2.5225e-35	-9.74041e-35	3.82017e-35	-5.7013e-35	-3.27619e-35	-4.91402e-35	2.64577e-35	-1.02736e-35	1.95225e-35	8.00162e-68
1.74871e-36	-9.31539e-36	-4.03964e-36	3.12575e-36	-5.1851e-36	8.38535e-36	5.60187e-36	-2.61756e-36	6.68249e-37	1.50929e-35	-6.92573e-36	-4.1625e-36	5.69299e-36	-1.72543e-35	-2.19329e-35	2.48656e-36	-1.25011e-35	3.97233e-36	1.98012e-35	-1.08028e-35	9.67451e-37	5.54048e-36	-1.74726e-36	1.39129e-35	4.36597e-36	1.17127e-35	2.85528e-35	-1.11892e-35	1.43202e-35	-2.01572e-37	3.57317e-69
2.82909e-37	-8.77526e-38	1.66389e-37	-1.72129e-36	1.47304e-36	-1.35191e-37	3.30622e-36	-3.97841e-37	3.28565e-37	2.27033e-37	1.93491e-36	-2.86583e-38	1.5097e-36	-5.03094e-37	-1.4223e-37	-2.73726e-37	-7.74551e-37	2.78385e-37	2.11892e-37	-1.65137e-38	-1.90118e-37	1.11253e-36	7.6636e-37	3.25726e-37	1.11396e-37	-4.17733e-37	-1.75329e-37	-5.93639e-36	6.45318e-37	7.67697e-37	6.20414e-71
2.88278e-37	4.39217e-38	-1.25123e-37	2.40466e-37	1.56142e-37	-6.21401e-38	1.39145e-38	-5.24752e-38	2.75236e-38	1.17829e-37	-1.00186e-37	2.03962e-37	8.40484e-38	-1.80975e-37	-7.96335e-38	4.32261e-37	-2.32622e-38	3.25834e-38	1.99521e-37	-1.09226e-37	-3.7733e-37	-1.53075e-37	-1.41294e-39	-1.30296e-37	2.32417e-37	3.95413e-39	-2.37071e-38	-7.86212e-38	1.0073e-37	-5.05843e-38	7.98601e-73
-2.50088e-38	-3.19262e-38	-3.39656e-39	7.16297e-39	-6.33122e-38	-9.47067e-39	-1.71515e-39	-7.52389e-39	5.72106e-39	-1.4726e-38	1.23834e-39	-1.75591e-38	-1.16175e-38	-1.54328e-38	1.32362e-38	2.13228e-38	-3.08197e-38	-1.28934e-38	2.23999e-39	8.40805e-39	-1.67855e-38	-4.57435e-40	1.74504e-38	-2.80871e-38	1.91194e-40	8.19646e-39	6.07208e-39	-4.74747e-40	1.72978e-38	3.15969e-38	1.13967e-74
1.08928e-39	6.73985e-40	1.05756e-39	-2.46385e-40	-9.3251e-41	4.92959e-40	9.43313e-41	-4.47287e-40	8.91204e-40	-2.04646e-40	-1.52932e-40	2.20697e-39	-7.1875e-40	-7.67275e-40	2.21734e-40	-1.44215e-39	-8.63998e-40	-1.58382e-39	1.35435e-39	-1.0471e-40	-3.83876e-40	-6.60421e-40	-1.39552e-39	-1.12594e-39	3.98477e-39	1.67209e-39	9.16193e-40	6.23364e-39	-3.7278e-40	-9.27256e-40	8.05148e-77
-6.36821e-41	-9.43805e-41	-8.07151e-41	-6.47123e-41	-7.30974e-41	3.78347e-41	-5.28364e-40	7.4785e-41	3.76382e-40	-9.59357e-41	1.20145e-40	4.80015e-40	1.36966e-40	1.7248e-40	-1.32197e-40	4.64461e-40	-3.83156e-40	1.13181e-41	1.5024e-40	-8.82816e-41	2.16741e-41	-6.22067e-40	-2.55286e-41	-4.58547e-40	6.72076e-40	-2.69035e-40	7.61149e-41	3.12709e-41	-4.42145e-41	3.31093e-40	2.4107e-78
2.49549e-41	2.94177e-41	-2.15234e-41	1.38237e-41	-4.02738e-41	-4.24773e-42	3.65033e-42	-4.73072e-42	-3.07672e-41	-2.10968e-41	-1.16526e-41	2.39369e-41	-6.87984e-41	3.66771e-41	2.3602e-42	-2.29728e-41	-5.31048e-42	2.89001e-42	-2.90687e-41	-1.88415e-41	-2.03572e-41	-1.26495e-41	8.7423e-41	-1.75977e-41	8.8172e-42	2.2335e-41	-1.39718e-41	-6.39223e-41	2.59334e-41	-8.74286e-41	3.5468e-80
4.2704e-42	-1.69334e-42	4.84601e-42	3.8952e-42	-6.93777e-43	-7.19939e-44	-6.89116e-42	6.19936e-43	3.65929e-43	4.5653e-42	-3.31161e-43	1.03775e-41	-8.66893e-43	2.00244e-42	-6.15636e-42	-4.58729e-42	-7.27417e-42	2.60081e-42	6.02716e-42	6.0314e-42	-5.0644e-42	8.30206e-42	1.09779e-41	-3.31522e-43	2.17149e-42	2.40981e-42	-6.08957e-42	5.40015e-42	4.72121e-42	-8.41865e-42	8.18112e-82
1.66111e-43	-8.09278e-43	1.24602e-42	4.56569e-43	5.119e-44	-1.22365e-43	1.03054e-43	6.46283e-43	6.25731e-44	5.19288e-43	-4.43876e-44	-3.69354e-43	-5.66209e-43	-2.9462e-43	4.11401e-43	-7.66133e-44	6.58969e-43	5.87012e-44	1.03549e-42	-1.97539e-43	3.25256e-43	2.05467e-43	-8.03907e-43	6.95271e-43	7.04624e-44	8.24544e-43	4.71595e-44	-3.21593e-43	-3.6217e-43	8.80487e-43	8.40745e-84
2.23062e-44	-6.06606e-44	-1.74156e-44	3.4634e-44	3.10627e-44	-2.07302e-44	-8.17134e-44	-2.40585e-43	2.73607e-44	2.57583e-44	2.73355e-44	-4.56782e-44	1.57018e-44	7.46004e-45	4.11254e-45	-3.35365e-44	7.00721e-44	-3.35961e-44	-1.54526e-45	-1.66984e-44	-8.70879e-44	-2.33284e-43	-3.88771e-44	3.29635e-44	-6.89829e-44	-4.1045e-44	-2.70326e-44	-3.42465e-44	-8.87904e-44	1.18797e-44	1.64618e-85
1.46568e-44	-9.92231e-45	2.24178e-45	8.25829e-45	-1.24838e-44	2.67613e-45	-4.27166e-45	8.71799e-46	-4.73502e-45	9.23958e-45	-8.97453e-46	-6.39315e-45	-1.81008e-45	-8.4762e-45	2.23253e-44	4.14285e-45	-1.8272e-44	1.17614e-44	-1.32093e-44	-5.52623e-45	-3.74628e-46	6.32124e-45	5.4992e-46	2.32962e-44	7.48483e-45	-2.55971e-46	-6.18936e-45	1.1039e-44	3.0745e-45	-4.24481e-45	2.81275e-87
3.72124e-46	-1.35787e-46	-3.80837e-46	9.4979e-46	3.21686e-46	-1.48446e-46	-1.0196e-45	-2.50916e-45	4.92155e-46	-2.55791e-46	-3.32794e-46	-3.65074e-45	3.06732e-46	-1.01794e-46	-4.21015e-46	4.8689e-46	3.04139e-46	6.45805e-46	2.60321e-46	-9.22928e-47	-1.1743e-45	-2.22083e-46	3.22579e-45	4.94898e-46	-1.00873e-46	8.91248e-46	8.47407e-46	-4.78498e-46	4.75117e-46	4.06645e-46	3.77376e-89
6.86663e-47	-1.93798e-47	9.61868e-47	-1.19509e-47	1.05971e-46	-1.37921e-47	-2.78334e-48	-1.20501e-46	-3.17924e-47	-3.6742e-47	-3.44494e-47	5.55184e-47	3.75158e-47	-4.74922e-47	-5.50602e-47	-7.58521e-47	9.01072e-47	1.71208e-46	4.8084e-47	-5.20356e-47	9.7279e-47	1.08588e-46	9.43456e-47	-2.04136e-47	1.68672e-47	2.59545e-46	-7.41147e-47	-1.21068e-46	1.86816e-46	-2.7663e-47	2.55999e-91
1.34282e-47	8.37474e-48	-1.59253e-48	-2.67649e-47	8.49989e-48	-2.38138e-48	-1.59879e-48	-3.1304e-48	-4.54911e-47	-1.64472e-47	1.07684e-47	2.22389e-48	7.96322e-48	-1.96332e-47	1.46742e-47	-1.46875e-47	5.83808e-48	2.38122e-47	5.2464e-48	-5.07894e-48	4.53447e-48	1.00218e-47	-2.56419e-47	3.59061e-48	5.63849e-48	6.38491e-48	-9.37315e-48	1.1613e-47	-1.71753e-47	-4.65835e-48	6.4582e-93
1.4112e-48	8.62401e-49	-4.29188e-49	1.17456e-48	-6.03987e-50	-1.89097e-48	-4.65454e-49	-1.49132e-48	1.48384e-48	1.43838e-49	1.04046e-48	3.03924e-49	-3.51402e-48	3.46033e-48	1.69829e-48	-1.9652e-48	-3.41052e-49	2.45426e-48	7.25166e-49	4.7965e-50	1.00352e-48	5.35521e-49	1.35261e-48	4.94463e-49	-1.26417e-48	1.16801e-48	-1.138e-48	-1.31808e-48	1.39862e-48	-6.68156e-49	6.3218e-95
5.10953e-50	-1.04625e-50	-6.2671e-50	-2.36377e-51	-6.78158e-51	-2.57071e-49	-2.75776e-49	1.48737e-49	-2.14828e-49	8.22483e-50	5.92349e-51	-2.14847e-49	1.34961e-49	-1.33567e-49	9.07245e-50	-6.66977e-50	-5.10971e-49	1.91685e-50	-3.05615e-49	-9.58915e-50	4.15958e-49	-3.28697e-49	5.70353e-50	-1.38898e-49	1.2478e-50	2.90306e-49	-1.13783e-49	2.56348e-50	1.05519e-49	-7.21637e-50	1.10085e-96
7.07549e-51	-6.01772e-51	2.18358e-50	-1.66574e-50	-2.7869e-51	-1.29121e-50	-2.98233e-50	1.69811e-50	-2.28665e-50	1.52827e-50	3.79296e-50	4.62526e-51	-3.36724e-51	1.33155e-50	-1.029e-50	-5.54644e-50	6.6662e-51	-2.98048e-50	-2.76801e-50	6.28064e-51	-1.93137e-50	2.77353e-50	7.69608e-51	2.01329e-50	1.88807e-51	2.46968e-50	-2.91118e-50	-2.60799e-50	2.06245e-50	1.54666e-51	1.36943e-98
-1.14068e-51	-6.89823e-52	-1.1504e-51	-2.41453e-51	-5.12127e-51	3.58273e-52	-1.90374e-51	-1.59506e-51	3.74606e-51	9.02721e-53	-5.57034e-51	-8.46706e-51	1.58563e-51	1.12439e-50	2.1163e-51	9.98061e-52	-1.81418e-51	-3.9685e-52	-5.87737e-51	-9.766e-52	3.35055e-51	3.09458e-52	1.16805e-51	-1.1148e-50	-1.09573e-52	-7.3295e-51	1.9085e-51	1.15673e-52	-2.5984e-51	-2.22409e-52	5.32732e-100
1.54688e-52	1.15242e-52	8.29115e-53	-3.63026e-52	-7.18958e-54	1.08149e-52	1.65621e-52	-5.69482e-52	-1.10923e-52	5.18838e-52	3.72224e-52	-1.19217e-52	-5.0681e-53	-3.0285e-52	-3.87026e-52	-2.35639e-52	3.34392e-52	-2.07527e-52	4.31989e-52	-8.20181e-53	-2.9175e-52	-7.12172e-52	9.83399e-53	-1.26201e-51	-1.50427e-52	1.94447e-53	7.50835e-52	-2.9042e-52	2.35405e-52	2.36059e-53	4.54316e-102
-2.08368e-52	-3.20817e-53	-6.37197e-53	5.85631e-53	4.12032e-53	-1.70484e-52	-4.65431e-53	-3.25697e-54	4.76892e-53	1.06115e-53	-9.25323e-54	-7.93414e-54	-6.36846e-53	-7.7092e-55	-2.06358e-53	3.37244e-54	1.49643e-52	-4.79948e-53	2.28594e-53	1.57398e-53	-8.65572e-53	-7.27902e-53	3.73459e-54	-1.27828e-52	-2.34436e-53	2.8272e-53	1.13347e-52	3.70692e-53	2.35882e-53	8.51397e-53	1.69892e-103
6.64775e-55	-2.03564e-54	-6.60614e-54	-2.17864e-55	9.85996e-54	1.9489e-54	-5.6392e-54	5.65277e-54	-2.39492e-54	1.41269e-53	-1.6107e-54	-1.30025e-54	-1.32103e-54	7.11562e-54	1.67969e-54	1.1455e-53	1.67437e-55	5.94781e-54	8.70329e-54	1.43661e-54	-5.88309e-54	1.57707e-54	-1.61877e-55	-2.06726e-54	-3.01853e-54	7.41929e-54	-2.86598e-54	-5.91569e-54	-4.37775e-54	-7.56083e-55	8.90768e-106
8.48734e-56	-8.43243e-56	-2.04377e-55	-8.94524e-55	3.13389e-55	6.73732e-55	-1.43742e-54	-4.51933e-55	-9.48716e-55	-2.55397e-54	-6.18745e-55	-3.01193e-55	6.6044e-55	1.78309e-55	1.12614e-54	-4.71094e-55	4.66103e-55	6.85511e-55	4.69707e-55	-1.93078e-54	2.90877e-55	-3.09009e-55	3.6897e-54	-8.92842e-55	-6.8836e-56	-1.39729e-54	-8.51849e-55	2.58514e-55	4.5486e-55	-8.74027e-55	3.64806e-107
-1.36226e-55	-2.68864e-55	-1.67348e-56	-1.93941e-56	-5.03683e-56	-3.2172e-56	-2.02589e-56	-2.41781e-56	-5.67577e-56	4.62546e-56	4.434e-56	-1.03301e-55	-3.00028e-56	-1.53789e-56	-6.44227e-56	3.97862e-56	1.46262e-57	-1.96873e-55	-3.3498e-56	-1.37766e-55	-3.33898e-56	3.83133e-56	4.28174e-57	4.81783e-56	-2.63874e-55	-2.8263e-56	-8.90108e-56	4.32192e-56	1.90416e-55	1.19696e-56	3.01342e-109
7.07489e-57	8.80909e-57	3.12224e-57	1.63468e-56	-3.99456e-57	2.13126e-57	-1.32034e-56	-2.38366e-57	7.61503e-57	1.94244e-56	-2.71489e-57	-1.27665e-56	1.03442e-56	2.42343e-56	4.41845e-58	1.39841e-57	-2.08723e-56	-9.60009e-57	7.38081e-57	7.99881e-57	-2.78941e-57	-9.7677e-57	2.4906e-57	-6.73584e-58	4.46212e-57	8.59247e-57	2.42066e-56	2.10017e-56	6.43466e-57	7.0847e-58	3.82603e-111
-5.85149e-58	-2.96771e-58	1.87068e-57	2.27859e-58	-1.85273e-58	-1.49843e-57	-1.057e-57	-3.4293e-58	7.80568e-58	3.84764e-58	-3.46742e-57	-7.80627e-58	2.36874e-57	-8.26291e-58	-1.10532e-58	-2.86853e-58	3.90473e-59	-2.72392e-58	-3.86859e-58	-3.35888e-58	-8.57213e-58	-2.17648e-57	8.00551e-58	1.2543e-57	-2.842e-57	6.934e-58	1.78143e-57	1.36315e-57	2.45848e-57	1.17111e-57	5.63035e-113
1.78494e-58	-4.67498e-58	9.84753e-61	5.76718e-59	2.87681e-58	-6.78986e-59	2.38067e-58	1.34776e-58	2.13907e-59	-1.44186e-59	8.85304e-59	7.7151e-59	1.21145e-58	1.57249e-59	-7.22363e-59	1.60167e-58	1.95654e-59	1.83123e-59	3.99298e-59	-1.04363e-60	2.99771e-58	-5.09012e-59	-1.65071e-58	-2.61315e-58	3.31596e-59	-1.13785e-58	9.36513e-59	1.54741e-58	-2.50808e-58	3.63672e-58	9.08429e-115
-1.2558e-59	8.26912e-59	-1.26371e-59	1.70683e-59	-3.4601e-60	2.21272e-59	-9.75082e-60	-7.84411e-60	-5.14178e-60	4.98812e-60	3.07778e-59	-1.7998e-59	-4.71842e-60	-2.04751e-59	-1.21746e-60	-3.30433e-59	-3.91385e-61	-1.26547e-59	-2.15869e-60	1.59134e-59	1.5482e-59	2.67718e-59	-2.79287e-60	9.70305e-61	-6.93825e-60	1.8408e-59	1.64612e-59	3.57284e-60	-1.1596e-59	-1.22769e-59	1.33014e-116
-1.56754e-60	9.055e-61	1.70328e-60	1.12646e-60	-9.30017e-60	1.21285e-60	-5.03378e-60	-2.0102e-61	-1.40188e-60	8.82577e-61	-2.01285e-63	8.04291e-61	-5.2264e-61	8.10368e-61	-1.6797e-60	1.48198e-60	-1.78889e-60	-4.98784e-61	-9.22432e-61	-1.55245e-60	1.36824e-61	-5.25642e-61	1.05845e-60	2.38301e-60	-3.97968e-60	-1.98481e-60	-6.72594e-61	3.83521e-60	1.18093e-60	-2.28794e-60	1.85501e-118
-3.03235e-61	5.14823e-61	8.64659e-62	7.77127e-61	-5.38453e-61	-1.47646e-61	3.31516e-62	-8.05093e-61	6.13858e-61	-5.36737e-61	2.72403e-61	-7.94828e-62	-2.94005e-61	-3.73531e-61	3.5336e-61	-3.89121e-62	-2.32552e-61	-4.56263e-62	6.66608e-61	5.94174e-62	1.29719e-62	5.64232e-62	-7.34343e-61	4.8208e-62	-1.42234e-61	3.7895e-61	-2.93965e-62	-2.15501e-63	7.80606e-62	4.44723e-61	4.44474e-120
-1.41195e-62	1.48189e-62	-1.58868e-64	-7.95385e-63	-1.95417e-62	-1.76603e-62	5.72227e-62	1.10175e-62	-1.36857e-62	1.30668e-62	6.90123e-63	4.77082e-62	1.7317e-62	-1.05108e-63	-4.72117e-62	-2.15694e-62	8.2199e-63	-8.78392e-63	-2.31699e-62	8.16204e-63	-4.13028e-63	2.82249e-62	-1.69656e-62	5.11022e-62	1.81399e-62	-1.21733e-63	3.27328e-62	-7.65792e-62	-3.84763e-62	-1.45406e-62	2.36681e-122
-6.69218e-63	-1.99308e-63	8.82397e-64	-1.58228e-63	-5.9288e-64	-1.01157e-63	9.00113e-63	2.07409e-63	-3.09426e-63	-1.97956e-63	3.06179e-65	3.28604e-63	-1.19265e-62	2.08445e-63	2.59877e-63	1.6152e-63	2.39394e-63	-1.35899e-63	3.04072e-63	-2.87321e-64	1.78409e-64	2.70466e-63	-3.14951e-63	1.68174e-63	3.23598e-63	2.83196e-63	-1.57213e-63	-8.82072e-63	3.01565e-63	-7.75509e-63	5.23984e-124
-2.57423e-64	1.60268e-65	-8.45926e-64	1.4917e-63	-2.21177e-64	6.63243e-65	7.74579e-64	2.58965e-64	2.99317e-64	-5.37295e-64	1.02556e-64	6.80853e-64	2.02132e-63	2.23184e-64	1.08553e-64	2.41643e-64	-6.39728e-64	1.08436e-63	-1.18109e-64	4.01251e-64	2.56485e-64	2.55609e-64	-2.29646e-64	2.61882e-64	-9.51716e-64	-2.0252e-64	4.23003e-65	7.37244e-64	7.67792e-64	-6.58636e-64	1.33136e-125
-1.20127e-64	-2.93592e-65	-5.78456e-66	-4.09137e-65	-1.96085e-65	5.0685e-66	6.44699e-66	1.26936e-65	1.6319e-65	3.6521e-65	1.09907e-65	-1.02857e-65	-5.97365e-66	-5.85146e-65	-4.66559e-65	-7.89031e-65	-5.13979e-66	1.06143e-64	-1.27845e-64	-4.04258e-66	-1.41539e-64	5.41946e-65	-3.45064e-65	-1.73926e-65	-9.52186e-66	1.12594e-64	-5.1151e-66	8.20131e-65	3.00668e-65	-6.81517e-65	1.08488e-127
-5.83799e-66	-1.26209e-65	-1.18761e-65	-3.60152e-68	-8.77829e-66	6.16201e-66	-1.31951e-65	1.84171e-65	1.4697e-66	-1.1172e-65	2.33085e-65	1.59231e-66	3.24204e-66	1.26093e-65	5.51469e-66	1.62171e-66	-7.27239e-66	-9.97642e-66	-2.15438e-65	-2.87433e-67	1.55581e-65	4.35888e-66	-7.97501e-66	5.85571e-66	-7.62612e-66	7.73301e-66	-4.72569e-66	2.40262e-65	1.31811e-66	5.84114e-66	3.56706e-129
-1.33488e-66	7.97484e-69	2.57507e-68	-1.23919e-66	-6.55807e-67	6.67741e-67	6.21649e-67	-9.91436e-67	-2.78474e-68	2.65376e-66	-1.30694e-66	-1.75797e-67	-1.06064e-67	-1.12184e-66	1.94976e-67	-1.12234e-67	4.62996e-68	2.77108e-70	-2.69989e-67	-8.65209e-68	6.81099e-67	-2.3577e-67	6.80647e-67	3.27069e-66	-7.91854e-67	-7.83531e-67	2.81376e-67	2.17975e-67	-2.58686e-66	-4.07203e-67	3.56542e-131
-3.01736e-67	-8.43946e-68	4.33251e-70	1.55037e-67	-1.26552e-67	6.73345e-68	-3.76875e-68	-9.39395e-68	-3.74312e-68	-1.30492e-67	-3.9124e-67	-4.33454e-69	2.67059e-67	-1.19042e-68	3.19024e-68	3.565e-69	-1.42169e-67	1.06919e-68	-3.34256e-67	1.15729e-67	-3.50136e-67	-2.88913e-67	-2.4372e-68	8.05815e-68	-1.23513e-67	4.37724e-68	-2.89836e-67	8.04606e-68	1.97502e-67	2.40234e-67	9.59977e-133
-2.61145e-68	-5.43564e-68	4.53949e-69	1.16412e-68	2.96401e-69	2.03367e-68	-1.44678e-68	5.33579e-69	9.83089e-69	-1.46985e-68	4.85511e-69	1.24505e-68	-8.86014e-69	-9.40823e-70	2.09569e-68	3.09249e-69	-1.28319e-68	-2.34643e-68	2.42674e-68	-1.09649e-68	1.13852e-69	-1.15671e-68	2.74409e-68	1.10124e-68	-4.20321e-68	1.10554e-68	-4.54481e-69	-1.50238e-68	-3.01698e-69	2.48938e-69	1.00566e-134
-7.50741e-70	-2.08381e-69	1.81231e-69	1.49756e-69	-2.80581e-69	-9.56816e-70	1.19327e-70	-1.9926e-70	2.57871e-70	1.67135e-69	-5.2568e-70	-2.69911e-69	1.2238e-69	2.18422e-69	3.03293e-69	-1.27879e-69	2.88751e-70	-6.54403e-70	1.34258e-69	-1.99956e-70	-6.37201e-71	-3.95883e-70	-1.71875e-69	-3.4672e-71	2.23561e-70	9.53683e-70	2.54662e-70	-1.36928e-69	-2.2214e-70	1.49088e-70	5.524e-137
-1.10731e-70	8.48149e-71	-1.74973e-70	-3.08561e-71	1.00287e-70	1.70028e-71	-6.22538e-71	-1.86869e-70	1.23929e-71	5.95354e-71	-2.4298e-70	-5.16749e-71	-1.21701e-70	-1.60775e-70	-4.01156e-70	3.63807e-71	8.0149e-71	5.73324e-71	-5.49929e-71	-6.58101e-71	-1.51786e-70	-9.76264e-71	1.62203e-70	-1.20908e-70	-1.34182e-70	8.23546e-71	3.33094e-71	-1.33986e-70	-3.04444e-73	-1.71871e-70	5.32434e-139
-2.51375e-71	6.11367e-71	-4.76544e-72	2.30465e-71	2.644e-71	1.41972e-71	-8.31961e-72	4.95274e-71	1.21598e-72	-7.90908e-72	-1.64006e-71	2.54274e-71	1.7748e-71	-3.38535e-71	-2.10807e-71	1.74445e-71	-1.07332e-71	1.74063e-71	1.76161e-71	4.18387e-72	3.41501e-72	-3.93857e-72	-1.42092e-71	-2.05714e-71	3.81634e-72	2.26017e-72	-2.30584e-71	-2.59557e-71	4.87985e-71	1.36583e-71	1.67267e-140
-3.18658e-72	7.40338e-72	6.30438e-72	-1.24371e-72	4.32676e-72	1.03947e-72	-2.26988e-73	1.70666e-73	4.37827e-73	-1.1277e-72	-2.04231e-72	-4.9739e-72	-8.82233e-73	-8.49104e-73	3.62481e-73	-8.82632e-73	7.02685e-72	1.31548e-72	7.65809e-73	1.95826e-73	-6.15727e-73	1.6129e-72	-2.58953e-73	9.54115e-73	1.54026e-72	2.95755e-72	-2.41528e-72	1.54383e-72	4.77241e-72	-7.56191e-73	2.57296e-142
1.38844e-72	-5.11854e-73	2.01457e-73	3.37505e-73	2.92694e-74	1.15871e-73	2.6705e-73	-1.27128e-73	4.93614e-73	-1.51861e-73	-1.05913e-73	-1.20899e-72	-1.20095e-72	5.08988e-74	2.98877e-73	-1.99691e-73	9.12222e-73	-2.71749e-73	-3.38928e-73	2.35022e-73	-6.94069e-73	1.81226e-73	-9.46163e-75	-2.09761e-73	-1.78446e-73	6.16295e-73	-5.44963e-73	6.06417e-73	5.1371e-74	-1.08642e-73	8.48525e-144
9.33736e-75	1.40756e-75	6.98733e-74	-1.19524e-73	2.41992e-74	4.12302e-74	1.32724e-74	1.36354e-74	3.55534e-74	-4.57216e-74	-5.62802e-74	-9.323e-74	-3.79385e-75	4.15122e-74	4.49255e-74	-8.23678e-75	1.92667e-74	3.04909e-75	2.68959e-74	1.45629e-74	-7.73381e-75	4.00298e-74	2.32627e-74	2.57763e-74	3.85109e-74	-7.38648e-75	-4.38048e-74	3.3311e-75	3.10796e-74	-6.47379e-74	5.37509e-146
-1.45918e-74	4.18653e-75	2.25583e-75	-6.15551e-75	-2.67861e-75	-4.96894e-75	-1.18853e-74	-2.12587e-76	1.92268e-75	-7.15614e-75	-1.32605e-75	-2.34083e-75	2.75972e-75	1.09078e-75	-3.75598e-75	-2.19887e-75	4.91897e-75	-1.06222e-74	8.76329e-75	-2.33671e-74	4.99352e-75	-1.47343e-74	-8.38964e-75	-2.82229e-75	-1.02477e-74	-1.48876e-74	-2.1396e-74	-1.43411e-75	1.34877e-75	5.05445e-75	2.43059e-147
2.07299e-75	2.72924e-76	3.0197e-76	4.45752e-76	-4.40723e-77	4.37664e-76	1.90494e-75	2.45397e-76	-6.5818e-76	1.40303e-75	-3.47124e-76	2.72125e-76	-1.57396e-76	-7.28103e-76	-6.50064e-76	-3.47124e-76	-2.23087e-75	1.28019e-75	-7.11385e-76	1.13182e-75	8.80015e-76	2.54974e-76	4.16776e-77	-9.31298e-76	5.95935e-76	6.02656e-76	-1.12244e-76	1.50111e-76	3.18961e-76	1.26661e-76	2.32209e-149
-1.78736e-77	-4.57407e-77	4.4068e-77	2.2558e-76	4.71511e-77	1.25416e-77	-3.71696e-78	4.33366e-77	-5.13724e-77	3.72153e-77	2.19487e-77	-1.27998e-79	8.15967e-77	-3.97092e-77	-2.10868e-76	-1.93842e-77	-2.75748e-77	-1.26286e-76	-7.01662e-77	-4.44092e-77	1.12826e-76	-9.41419e-77	3.37378e-77	-6.57623e-77	-1.22642e-77	6.8557e-78	-4.21206e-77	-4.15628e-78	1.88448e-77	2.64701e-76	2.40164e-151
-7.83763e-78	1.51396e-77	-6.57264e-78	-4.57433e-78	5.87061e-78	-5.2098e-78	-8.44577e-78	-3.46349e-78	-1.69986e-77	-4.00721e-78	-6.33923e-78	-1.80388e-77	-7.62639e-80	-6.86993e-78	-1.2777e-77	-1.97762e-77	7.19359e-78	-1.45102e-77	-4.44532e-78	1.45426e-77	-3.70038e-77	-2.77898e-78	-3.81689e-78	2.32699e-77	2.7657e-78	1.68956e-78	-3.06148e-78	9.32548e-78	-9.80425e-78	-1.5687e-78	4.40387e-153
2.88661e-78	-2.80945e-78	-1.61769e-78	6.47755e-80	2.68494e-78	2.57489e-79	1.74503e-79	-5.28608e-79	1.09388e-78	9.99266e-79	5.00004e-79	-1.43561e-78	2.03041e-78	7.39615e-79	-2.43136e-79	-6.56064e-79	9.83605e-79	-3.74791e-78	1.43009e-78	3.13113e-78	3.83624e-78	2.42356e-78	1.49021e-78	1.40253e-78	-1.49534e-78	-8.30839e-80	2.46048e-78	2.88821e-80	-4.44591e-79	-3.3306e-79	9.63449e-155
4.80619e-79	9.11554e-81	-1.37031e-79	-1.66911e-79	-9.26147e-80	-2.92953e-79	-1.86447e-79	9.80502e-80	-2.3174e-79	4.64157e-79	1.39057e-79	1.2934e-80	-1.30647e-79	2.52007e-79	-1.99146e-79	-6.22426e-81	2.17042e-80	-1.37196e-79	7.61224e-80	6.40845e-79	5.38092e-79	-1.78705e-79	-2.57928e-79	6.90061e-80	-2.11635e-79	-3.05172e-79	-1.22797e-80	4.23338e-79	1.82178e-79	-1.3209e-79	2.02187e-156
-1.16939e-80	3.48286e-80	-4.30324e-81	1.61737e-80	-4.21302e-81	-8.35263e-81	-4.47559e-80	1.86346e-80	-1.66781e-80	-3.00175e-80	-1.01853e-80	-7.46684e-80	1.46169e-80	2.48929e-80	-1.92844e-81	6.06015e-82	4.30684e-80	9.43294e-81	-1.01448e-80	-1.61615e-81	1.4353e-80	-6.83307e-81	-1.95092e-80	-9.25581e-81	-3.63918e-80	-1.52829e-80	-2.09047e-80	-1.28752e-80	3.02124e-80	1.88329e-80	1.796e-158
-2.80054e-81	-3.43564e-81	-1.43523e-81	1.52836e-81	4.5459e-81	3.35127e-82	-8.29879e-82	-6.65721e-82	1.97985e-81	-7.95748e-83	-2.83039e-81	-1.75492e-81	-2.46902e-81	-1.16085e-81	2.59406e-81	-3.97965e-82	-1.35581e-81	-1.2684e-81	2.98669e-81	-2.08793e-82	8.42051e-82	-1.32066e-81	-1.43235e-81	-8.33047e-81	-4.77209e-81	-3.44047e-81	-6.38245e-81	1.57863e-81	-2.51031e-81	-1.67125e-81	2.48545e-160
1.85224e-82	-1.07316e-82	8.8131e-82	8.86256e-83	-9.36551e-83	5.13214e-83	3.82391e-82	-5.26875e-82	-1.48245e-82	2.03207e-82	1.20802e-82	-3.6818e-82	-2.04004e-82	-2.79518e-83	1.38051e-82	-7.43481e-83	1.00769e-82	1.7424e-82	1.49033e-82	6.08274e-82	-5.09074e-82	3.26973e-83	2.67879e-83	-2.74557e-83	-3.92488e-82	-3.04896e-82	9.69672e-83	1.53826e-83	-2.81376e-82	1.16094e-82	2.58973e-162
-1.04458e-83	2.43435e-84	2.07113e-83	2.20471e-83	1.19567e-83	3.59672e-83	-4.41773e-83	4.36142e-83	-4.37486e-83	-1.87142e-83	1.34384e-83	-4.84946e-84	4.97539e-83	2.91129e-83	-1.7658e-83	-8.27864e-84	1.57847e-82	7.09724e-84	5.04089e-83	6.90847e-84	4.33233e-83	1.05951e-82	9.1226e-83	-1.38289e-82	4.12534e-83	4.00086e-83	1.91247e-83	-5.14916e-84	-2.66301e-85	-2.15489e-83	8.47548e-164
1.60452e-84	-1.76907e-84	1.12228e-84	-2.28312e-84	-1.87222e-83	1.72697e-83	-1.14871e-84	1.20844e-83	-9.47258e-85	3.31244e-84	3.61401e-85	-4.71797e-85	-2.07387e-84	7.09649e-84	-3.15708e-84	2.74673e-84	1.32217e-83	-8.28829e-84	-4.56888e-84	1.98627e-84	4.8063e-85	4.86999e-84	-9.38027e-85	2.4833e-84	7.75416e-85	1.01669e-83	9.53401e-85	5.23707e-84	4.89989e-84	-3.67239e-84	1.36181e-165
-7.75497e-85	-3.95596e-85	3.11934e-85	5.23932e-86	2.30977e-84	6.87773e-85	1.44964e-85	1.86493e-84	5.76347e-86	-1.56275e-84	-4.5687e-85	1.35851e-85	9.19795e-85	1.44362e-85	2.5883e-85	-2.10958e-85	-1.06632e-85	3.72907e-85	8.13438e-85	-7.24156e-85	-1.25371e-85	-3.2137e-86	-1.16236e-84	4.41974e-85	-1.24026e-85	8.99369e-85	-3.58556e-85	3.37343e-85	-5.64194e-85	7.85514e-85	1.87177e-167
-9.54283e-86	-5.03576e-86	-3.31393e-86	-2.7583e-86	2.24398e-86	2.22839e-86	-2.61299e-86	6.39113e-86	-1.53792e-85	-1.32159e-85	5.68973e-86	-1.78829e-86	-5.80488e-86	1.67912e-86	3.22685e-86	2.26346e-86	1.15574e-86	3.13206e-85	-2.90383e-87	6.26419e-86	9.03704e-87	1.36779e-86	-9.48881e-86	2.55003e-86	-4.77585e-86	-7.78064e-86	-7.81464e-86	7.81315e-86	-4.53257e-86	4.7774e-86	2.06119e-169
2.4892e-86	1.63682e-87	-1.30103e-86	-6.50143e-87	-1.26194e-86	-2.25168e-87	-4.31495e-87	1.1371e-86	2.97547e-88	-2.46723e-87	-2.24441e-86	1.01539e-87	3.23706e-87	-1.82985e-87	2.99141e-87	-4.70585e-87	-3.60337e-87	1.06372e-86	-1.3524e-86	1.41916e-87	9.77372e-87	-1.23037e-87	3.12889e-86	6.44533e-87	1.25857e-87	6.74473e-87	3.03801e-87	-1.46141e-86	5.89582e-87	3.78647e-87	3.44953e-171
-2.87257e-88	-9.05609e-88	7.4488e-88	9.78344e-88	-7.47706e-88	-1.09726e-87	2.76199e-87	-2.58996e-88	-1.55152e-87	9.63177e-88	-6.27448e-88	-1.94079e-87	1.42393e-87	8.17852e-88	-2.54287e-88	1.45144e-87	-1.12989e-87	5.95975e-88	2.52868e-88	-1.279e-87	3.86214e-88	5.99046e-87	1.62645e-87	2.958e-87	-1.32806e-87	-1.11919e-87	-5.26695e-88	-1.18738e-87	-2.16755e-88	2.92995e-87	8.83332e-173
-1.43935e-89	1.19082e-88	2.22421e-89	1.49241e-88	1.35823e-88	3.47052e-89	-1.59023e-88	-5.52601e-89	-2.45615e-89	7.44177e-89	-2.85821e-88	-3.46926e-89	-1.15206e-88	1.17111e-88	1.83328e-88	-6.23919e-89	-2.16777e-88	-1.89663e-89	1.40295e-88	1.79063e-88	-1.46892e-88	2.40903e-88	1.72519e-88	3.54394e-88	-1.10605e-89	-5.15216e-89	-2.91021e-88	-1.53335e-88	-1.91469e-90	3.67203e-88	8.18568e-175
-1.11446e-89	8.7939e-90	1.62562e-89	2.06068e-89	2.56471e-90	-4.36475e-89	4.96649e-90	7.77826e-90	-4.81276e-90	-1.25977e-89	-3.43294e-89	1.01044e-89	-2.00142e-89	2.96213e-90	5.07836e-90	-2.00003e-89	-9.34811e-90	-6.69224e-90	-2.00091e-89	1.21169e-89	-1.74531e-89	-1.86278e-90	1.09349e-90	1.05674e-89	1.38991e-89	1.30759e-89	9.10902e-90	2.90252e-89	-2.38814e-89	1.55924e-90	8.14756e-177
7.78234e-91	-4.07873e-90	6.49287e-91	-2.17653e-90	1.94551e-91	9.46476e-91	1.18047e-92	5.46483e-92	4.24401e-90	1.03422e-90	1.67689e-90	4.40678e-92	-1.11376e-90	2.60735e-90	-6.4948e-91	-2.96247e-90	1.05548e-90	1.18101e-90	7.6286e-91	-3.09507e-90	-1.81336e-90	-7.22127e-91	1.2489e-91	5.45649e-91	2.56005e-90	-1.39465e-90	4.95422e-90	3.87283e-90	1.3766e-90	9.2839e-91	1.30062e-178
-5.9594e-91	2.54827e-91	5.41753e-91	1.61264e-91	4.09537e-91	3.07235e-91	1.16194e-91	-2.41118e-91	-4.77142e-91	2.46203e-91	-6.24278e-91	-1.80688e-91	5.8076e-92	-3.37743e-91	2.97381e-92	-7.18434e-91	9.86523e-92	2.15553e-92	-4.56762e-92	4.48663e-91	3.50871e-91	1.70955e-92	2.90884e-91	-1.65025e-91	5.61669e-91	-1.6757e-91	-7.63859e-91	-5.29603e-91	6.94365e-92	-2.12327e-91	4.12471e-180
5.03457e-92	6.20297e-92	-1.89815e-92	-1.7637e-92	2.71822e-93	-4.37483e-92	-4.06114e-92	1.83807e-92	-1.86382e-92	2.92041e-92	1.14667e-92	5.89769e-92	2.26551e-92	1.09307e-91	9.57012e-94	-3.52756e-92	7.41742e-93	-3.56461e-92	4.08806e-93	2.14297e-93	2.05145e-92	-3.84365e-92	-1.09361e-92	-5.95481e-92	-2.53219e-92	4.79991e-92	-3.09702e-92	-4.70513e-93	-2.70976e-92	1.10399e-92	4.11722e-182
4.51009e-93	-3.87844e-94	-6.91011e-93	-2.10807e-93	-7.92565e-94	7.48326e-93	-1.22597e-93	1.51896e-93	8.53276e-94	1.63114e-93	-2.01663e-93	-5.77113e-93	-7.00859e-94	-1.19601e-93	2.73263e-94	4.02842e-93	1.11103e-92	4.74129e-94	1.13632e-93	-1.83347e-93	-3.84224e-93	3.29974e-93	-8.08255e-93	-7.48471e-94	-3.75603e-93	3.74893e-93	-1.32663e-93	2.71497e-94	-2.81619e-93	7.10435e-93	5.00361e-184
8.37783e-94	-6.17385e-95	-3.56766e-95	-4.06463e-94	-1.20648e-95	1.11485e-94	7.11194e-94	-2.60585e-94	-2.96721e-95	-4.45629e-94	1.17734e-95	-3.06251e-94	-4.06286e-95	-4.77566e-95	1.82237e-94	1.25898e-94	2.05018e-93	8.50216e-95	-1.65077e-94	-4.46091e-95	-4.64921e-94	-2.74656e-95	-1.31465e-94	-3.93727e-95	3.86169e-95	2.42091e-94	-8.04455e-94	-8.13143e-94	1.72429e-94	3.33661e-94	7.78978e-186
-2.55517e-95	6.08633e-96	1.14541e-95	-1.3905e-95	2.41475e-95	4.4846e-95	-3.47231e-95	-2.09431e-95	3.48704e-95	-4.78946e-95	-2.74279e-94	-1.15644e-94	4.46898e-95	-2.14333e-95	7.1237e-95	2.22954e-95	-1.44893e-95	3.18709e-95	2.67759e-95	-2.11571e-95	1.04494e-95	-1.17223e-95	8.665e-95	4.48578e-95	-4.02117e-96	-2.70754e-95	9.51669e-95	-2.26627e-95	-2.05138e-95	-3.40038e-95	1.29448e-187
8.4783e-96	9.98748e-96	-6.71915e-96	-1.7278e-95	6.90944e-97	6.57889e-96	-1.334e-96	-9.36981e-96	3.19837e-96	2.26108e-96	-1.80826e-96	-1.13559e-95	3.45921e-97	7.52045e-96	-8.23394e-96	-2.03575e-96	1.1279e-95	-5.18836e-96	4.1874e-97	-2.38897e-95	1.30208e-95	-3.26055e-96	9.49092e-96	7.97457e-96	-1.56482e-95	2.18048e-96	-1.23189e-95	2.59287e-96	2.428e-95	1.58816e-95	3.23354e-189
2.48293e-97	-8.86934e-97	-4.11038e-97	2.91552e-97	-7.8395e-97	2.61209e-97	2.74547e-96	-6.91756e-97	2.63905e-97	6.78477e-97	1.41166e-97	8.20122e-97	-3.6024e-97	-5.98619e-97	2.26187e-97	1.14107e-96	1.01709e-97	5.55746e-97	-1.02318e-96	-4.00475e-97	-1.09623e-96	3.47069e-97	7.72661e-97	7.01342e-98	-4.83853e-97	-4.00738e-97	2.74037e-97	-5.27852e-97	-6.61761e-98	-5.64619e-97	1.73872e-191
-4.68912e-99	4.13805e-98	1.86985e-97	2.40493e-97	7.17747e-98	5.23325e-98	9.26235e-98	-1.0104e-97	-4.62146e-98	1.50631e-97	-1.67978e-98	7.91188e-98	-9.41337e-98	-1.64914e-98	1.5836e-97	2.6478e-97	4.08555e-100	-5.19202e-99	-8.73087e-98	-2.44557e-97	1.25611e-98	-2.40985e-98	1.30617e-97	5.67875e-98	-4.0807e-98	-2.80082e-97	-2.1763e-97	-2.02202e-98	-6.34e-98	-1.84796e-97	5.11434e-193
2.88727e-99	8.48445e-99	-4.81958e-99	-1.18177e-98	-3.10592e-98	-2.04393e-99	3.50708e-98	2.42714e-98	-1.38413e-98	-2.82158e-100	4.00113e-98	2.63991e-98	2.68643e-98	1.95411e-98	-1.07669e-98	1.00642e-99	1.1322e-99	-1.12048e-98	6.50811e-99	1.46046e-98	-3.80647e-98	-4.60621e-99	4.84318e-98	7.38992e-100	4.49722e-99	3.26545e-98	-4.01019e-99	3.96165e-99	3.71814e-99	-2.85351e-99	1.20802e-194
2.17826e-99	2.31333e-99	8.8244e-99	1.58782e-100	-2.33954e-99	1.79249e-99	-4.14367e-99	3.74497e-99	-9.43419e-100	1.08539e-99	1.54794e-99	-1.84376e-99	1.95795e-99	-2.42567e-99	1.0419e-99	-1.55542e-99	-3.20606e-100	-4.5569e-100	1.11641e-99	9.99884e-100	2.02497e-99	8.61448e-100	3.60671e-99	-4.33499e-100	-2.002e-99	1.26095e-99	1.61391e-99	5.13534e-99	3.92528e-99	-4.04469e-99	2.35896e-196
6.24821e-101	6.75389e-101	-6.25879e-100	-8.16718e-100	-5.57069e-101	-5.49606e-101	3.30959e-100	-1.72011e-100	-1.82539e-100	-7.61499e-101	-5.81826e-101	3.31919e-100	4.67872e-100	-6.0252e-101	3.21561e-101	-5.7247e-100	7.61809e-101	3.28154e-100	-4.25243e-101	6.217e-100	2.50204e-100	1.71496e-100	1.99967e-100	1.69228e-100	9.44357e-101	1.29678e-100	-2.14978e-100	1.4305e-100	3.52689e-101	5.86093e-102	2.67257e-198
2.00009e-101	7.84244e-102	-3.40702e-101	1.64475e-101	-1.33326e-103	-8.12325e-102	6.71932e-101	2.18153e-102	1.41931e-100	-2.34419e-101	-3.66387e-101	2.11878e-102	-1.59137e-102	-4.12114e-101	-1.50895e-101	-1.00951e-101	-4.69003e-101	-9.59109e-102	-3.28315e-101	8.6417e-102	-4.19213e-101	1.59298e-101	-3.26106e-101	1.63557e-101	4.94022e-101	-2.84112e-102	2.28284e-101	-7.85793e-101	-7.83717e-102	1.84008e-102	4.65455e-200
3.88474e-102	3.36716e-103	-3.03543e-102	-1.18534e-102	1.76422e-102	-4.59195e-102	-2.93715e-102	-1.17087e-102	-5.75038e-103	-2.89588e-102	1.74646e-101	-9.67889e-103	2.54954e-102	1.59179e-102	5.34773e-103	1.1116e-102	-1.3551e-103	-2.08126e-102	-7.30208e-104	1.06452e-102	-6.25851e-102	3.76477e-102	1.58165e-102	-9.0042e-102	4.81612e-103	1.76632e-102	-3.1806e-102	-1.1006e-101	-3.31836e-102	-2.83394e-103	6.7334e-202
-4.15668e-103	-1.85899e-103	5.42093e-104	-4.18374e-103	-1.99948e-103	-5.32228e-104	1.66495e-103	2.94032e-103	2.5641e-103	-8.74973e-103	-1.81947e-103	-1.77895e-103	-1.72541e-103	-3.93305e-103	5.6882e-104	-1.26418e-103	5.54173e-103	-3.40694e-103	-1.41192e-103	1.65797e-103	-2.23547e-103	6.83394e-103	-4.11209e-104	5.86389e-103	-3.53426e-103	-1.2389e-103	-3.0427e-103	-2.51084e-103	-5.52947e-103	2.2545e-103	3.62766e-204
-2.03761e-103	-3.85613e-104	3.82891e-104	9.39329e-104	-2.17302e-104	1.23685e-104	1.387e-104	5.99656e-104	3.98152e-104	-4.06756e-105	9.05206e-105	-1.20353e-104	1.2506e-104	1.43933e-105	-2.29438e-104	8.6525e-104	4.15841e-104	-9.37838e-104	-1.01272e-103	1.7791e-104	6.30898e-104	6.01931e-105	2.57193e-104	4.239e-105	-6.78263e-104	-1.13616e-104	-1.70463e-104	2.74677e-105	-1.11527e-103	-3.43016e-105	1.10979e-205
-1.09087e-104	1.29453e-105	9.86963e-105	-3.93566e-105	-1.36989e-104	4.61641e-106	-3.40859e-106	1.18244e-104	1.27083e-104	-2.79652e-105	-1.96453e-104	-1.08372e-104	3.35137e-105	-2.67181e-106	-2.21152e-105	-1.02083e-105	2.36133e-105	4.03076e-105	1.9915e-104	1.94675e-105	-1.22145e-105	3.91554e-105	2.19813e-105	2.96361e-105	-1.32855e-104	1.17111e-104	8.45008e-105	6.23593e-105	-2.96629e-105	3.32608e-106	2.13683e-207
1.46501e-105	-1.70775e-105	-8.91228e-106	5.13504e-106	1.12359e-105	7.02247e-106	1.0593e-105	7.76286e-106	5.0047e-106	1.00876e-106	3.14021e-105	-1.37807e-105	3.30745e-106	9.69645e-106	3.84204e-106	-3.33339e-106	1.3621e-105	-7.14551e-107	-2.5012e-106	1.08484e-105	8.83947e-106	-2.93961e-106	-2.21785e-106	-2.29709e-106	-4.13182e-107	-1.17047e-105	4.14534e-106	-2.22559e-106	4.89959e-106	-3.37895e-106	2.89469e-209
-1.17237e-106	-1.05816e-107	-1.00929e-106	-2.3319e-107	2.17242e-107	1.19016e-106	-8.69436e-107	7.24236e-107	1.27475e-106	-4.48649e-107	5.75357e-107	-6.11312e-107	-1.67915e-107	-1.37821e-106	-1.19504e-106	4.81814e-109	-2.67439e-106	1.27051e-106	1.70254e-106	2.18412e-107	1.54155e-106	-4.03824e-106	5.63882e-107	1.17191e-106	-1.19693e-106	-3.8866e-107	-4.35138e-107	-8.23582e-108	8.59184e-108	-1.71777e-106	4.79156e-211
-1.31619e-107	-8.23291e-108	1.45626e-107	1.11454e-107	-3.18122e-108	8.3951e-108	1.43705e-107	2.19278e-107	4.95364e-108	-1.79809e-108	-3.33749e-108	2.24415e-107	9.14767e-108	-1.25657e-107	1.61828e-107	-4.36132e-109	-2.37873e-107	1.47586e-107	4.35201e-109	1.7297e-108	-5.4082e-109	-5.63657e-108	-2.45712e-107	2.41163e-107	6.38186e-108	-2.30634e-107	5.14072e-110	4.18013e-108	-2.89435e-107	-9.69206e-108	5.91745e-213
2.67486e-108	-4.86277e-110	-3.64338e-110	-9.48682e-109	-4.22512e-109	-1.91075e-108	5.06423e-109	2.48916e-108	-7.0746e-109	1.39363e-108	-6.55407e-109	-2.21909e-108	-1.13131e-108	9.58446e-109	-1.01748e-108	4.55746e-109	1.50975e-109	-1.9908e-109	9.07029e-109	2.39077e-109	1.28133e-108	6.00319e-109	-3.55658e-109	1.77833e-109	9.03371e-109	1.1266e-109	2.15822e-108	-3.13175e-109	5.30535e-109	-2.39063e-109	3.86045e-215
3.44791e-109	-2.2515e-109	3.22976e-109	7.83075e-110	-3.42133e-109	-3.73839e-109	-2.30172e-109	1.16011e-109	1.16271e-110	-2.46684e-111	-1.14725e-109	-5.14689e-109	1.37324e-109	-1.38899e-109	6.77546e-110	1.89804e-109	-2.68434e-109	-2.47453e-110	-1.50323e-109	-1.69182e-109	2.35636e-110	2.78607e-109	-1.22997e-109	2.79417e-109	3.90501e-109	-2.74687e-109	-5.40011e-110	-1.81772e-111	-1.18149e-109	2.05608e-109	1.54261e-216
-1.76221e-110	2.74438e-110	7.45135e-111	-3.20814e-111	4.36591e-110	2.29212e-110	1.84432e-110	2.5922e-110	-2.44473e-110	-1.62916e-110	-3.68501e-111	5.77108e-111	4.02886e-110	2.61628e-110	-1.70602e-110	-1.50336e-110	2.3476e-111	1.04924e-110	-3.83659e-110	1.07633e-110	4.68655e-111	-2.33615e-111	-1.91402e-110	-3.88355e-110	1.08058e-110	1.12225e-110	3.19218e-110	-1.70709e-110	9.33389e-111	1.72733e-110	1.38518e-218
1.4924e-111	-3.51944e-111	2.72732e-111	-1.01134e-111	2.89044e-111	1.21559e-111	-2.25097e-111	2.0795e-111	-2.10686e-111	1.61263e-111	3.50272e-112	-3.05477e-111	2.18919e-111	7.63096e-111	-5.52904e-111	3.81304e-111	1.9804e-111	-2.29172e-111	-4.34436e-111	-7.34443e-112	2.64301e-112	9.66386e-111	4.30364e-111	3.53753e-111	3.89345e-111	-2.92894e-112	3.7421e-111	7.07465e-112	-2.34985e-111	1.4419e-111	3.57357e-220
2.83174e-112	-3.65456e-112	1.11435e-111	-6.70582e-112	2.86574e-112	-9.51102e-113	6.25463e-113	-2.10909e-112	1.36518e-112	-1.83029e-113	7.23586e-112	1.95267e-113	-3.66589e-112	-2.8063e-112	-1.66339e-112	2.71167e-112	3.57124e-113	3.78712e-112	-3.51644e-112	-2.85161e-113	1.69928e-112	4.70611e-113	3.62343e-112	-5.0508e-112	4.65999e-112	2.38804e-112	1.86317e-112	1.59872e-112	-2.73931e-112	2.31675e-112	4.05185e-222
5.45208e-113	4.36089e-113	3.66038e-113	1.22319e-113	-7.65325e-115	-1.07737e-113	2.31539e-114	-7.36404e-113	1.63643e-113	3.74838e-113	1.72305e-113	3.00362e-113	1.53591e-114	1.82046e-113	-3.36561e-113	-2.31144e-113	4.58866e-114	3.39849e-113	-8.86226e-114	4.75592e-114	-3.13786e-113	2.14012e-113	7.15732e-113	5.1406e-113	-7.53177e-114	-4.75809e-113	-5.97826e-114	6.20538e-114	-4.48649e-113	1.12385e-112	4.43045e-224
2.97611e-114	-9.1589e-114	8.92572e-115	-1.04488e-114	1.00379e-114	8.90583e-114	3.56172e-114	-4.13157e-114	-3.81079e-114	7.8949e-115	-1.60036e-114	-3.11756e-114	1.11639e-113	4.29689e-114	1.78161e-115	4.55724e-114	7.58939e-114	-2.02592e-114	1.44425e-113	1.2188e-113	-1.90654e-114	-8.2084e-115	-6.99569e-114	2.74539e-115	2.11392e-114	1.42674e-116	1.76073e-114	-4.11652e-114	-2.54108e-114	-8.69231e-114	9.7472e-226
-9.47626e-116	1.80414e-115	-2.61086e-115	-5.71202e-115	-4.37623e-116	-5.77364e-115	-4.91612e-115	-7.0214e-116	-1.89718e-115	1.02396e-115	-4.8425e-115	-2.50762e-115	-3.43516e-115	-9.18175e-115	2.99205e-115	7.39988e-116	5.02162e-115	1.71404e-114	1.32348e-115	-1.54593e-114	9.73853e-115	-2.84526e-114	2.30796e-115	-4.23192e-115	1.05786e-114	5.12889e-115	4.27664e-115	-8.16975e-115	-3.8661e-115	1.39263e-115	1.96929e-227
-1.24248e-115	-9.66967e-117	3.96391e-117	1.21655e-116	1.55708e-116	2.36149e-116	-1.21343e-116	-2.96837e-116	3.0782e-116	7.99171e-116	-1.19115e-115	2.56604e-115	-3.41995e-116	-1.36192e-116	2.87528e-116	6.47678e-116	3.13457e-118	6.1809e-116	1.2397e-115	2.06529e-115	-6.22182e-118	-4.4411e-116	-2.53814e-115	-4.16189e-116	-1.68428e-116	-1.85384e-115	-7.1541e-116	-1.27702e-115	1.59066e-115	-1.07826e-115	3.34243e-229
8.29282e-117	-4.30891e-117	1.05218e-116	1.86356e-117	-1.39877e-117	1.70265e-116	-7.7829e-117	3.3312e-117	9.7101e-117	3.17497e-117	-1.02876e-116	-5.84955e-117	-1.70012e-118	1.56794e-117	5.76936e-117	-8.55163e-117	7.53154e-117	-1.23099e-116	1.53902e-117	-7.6128e-117	-1.26445e-117	3.61964e-117	1.24816e-116	-1.43238e-117	1.62944e-116	1.45663e-117	-1.48956e-116	5.68902e-117	-7.26914e-117	7.83035e-117	1.99552e-231
-1.39955e-117	-1.2696e-118	2.27383e-117	-3.20992e-117	-2.30415e-117	-6.51054e-119	-3.11949e-118	1.71738e-117	1.14135e-117	1.29188e-117	-1.23544e-117	4.15709e-118	-8.18806e-118	2.72562e-118	-1.03637e-117	-6.0981e-118	-1.71455e-117	3.27652e-118	1.97237e-117	-2.27821e-117	1.8435e-117	-1.93976e-117	-8.52893e-118	6.45784e-117	1.48107e-117	8.28755e-119	2.34498e-117	-1.52415e-117	2.60088e-117	-1.51934e-117	1.13485e-232
5.47222e-119	1.95762e-119	-8.32895e-119	1.48387e-118	-5.73493e-119	-2.17413e-119	8.46565e-119	-2.13759e-118	-6.40391e-119	-1.13309e-118	3.99119e-119	-7.12828e-119	-1.92397e-118	2.21148e-118	-1.41971e-118	-3.63704e-118	-5.61438e-119	-1.2698e-118	-2.39595e-119	1.67575e-118	-1.42647e-119	6.0017e-119	3.16349e-118	-7.13385e-119	-2.91304e-118	8.89692e-120	-1.33983e-119	-1.75712e-118	-1.74926e-118	-1.70263e-119	6.54711e-235
-2.55033e-119	1.26873e-119	-1.43708e-119	-2.27585e-120	-1.50356e-119	4.67632e-121	-1.95809e-119	1.12146e-119	-5.32547e-120	-4.33071e-120	1.28139e-120	1.8716e-119	-7.65499e-120	6.5091e-119	1.15945e-119	-6.66247e-120	-6.63163e-120	1.34234e-119	6.3893e-120	-2.07827e-120	-4.28202e-120	-3.48727e-119	5.14453e-119	1.72634e-119	-2.19311e-119	1.09813e-119	1.05686e-119	3.44886e-119	-1.31172e-119	-5.73499e-121	1.31554e-236
-2.38872e-120	-1.46099e-120	5.89114e-121	-3.70327e-120	-4.0138e-121	3.28096e-121	-1.9636e-120	-8.96387e-121	-2.04179e-120	1.70785e-120	-1.18657e-121	4.00835e-120	1.6328e-120	-1.03176e-120	-5.83966e-120	-1.04725e-120	4.22771e-121	7.13153e-121	3.88482e-120	-6.06266e-122	1.02611e-120	-8.38656e-121	-2.30394e-120	-6.20427e-121	8.9708e-121	3.82964e-120	-1.90122e-120	3.77146e-120	-8.89745e-121	1.52785e-120	1.48593e-238
6.92695e-122	3.38409e-121	4.26026e-121	-2.04419e-121	3.94974e-121	4.0526e-122	-3.93339e-121	-3.99936e-121	1.11174e-121	-1.01204e-120	-7.55325e-122	-1.12395e-121	-1.05529e-121	-4.1054e-122	1.84126e-121	1.54663e-121	-1.64334e-121	6.39294e-121	9.32861e-122	2.10428e-121	1.62723e-121	-2.47259e-121	-5.49861e-122	1.64291e-120	2.84168e-121	5.0675e-121	9.60178e-122	2.84289e-122	3.64356e-121	-7.28529e-122	5.70461e-240
-3.8295e-123	2.55643e-122	-5.35439e-122	-5.8886e-122	8.70513e-123	-8.10522e-123	2.14899e-123	-1.4196e-122	-5.14132e-122	5.55454e-122	-3.57907e-123	4.50009e-122	2.62497e-122	-2.01535e-122	-1.96105e-122	-1.26371e-123	2.74324e-122	-2.38727e-122	-2.01417e-122	-2.57283e-124	4.28729e-122	-4.05593e-122	-1.1857e-122	-2.34501e-122	1.20024e-122	-5.36965e-122	2.61856e-122	-2.51404e-122	-1.88045e-122	3.56488e-122	2.84696e-242
1.91707e-122	3.48614e-123	-7.61619e-123	3.48653e-123	-7.03004e-123	5.76629e-123	7.87277e-124	1.09585e-122	-9.88019e-123	-3.51719e-123	5.77572e-123	1.38216e-122	-5.47519e-123	1.11358e-123	-7.31548e-123	-5.99969e-123	6.60512e-123	9.7419e-125	-3.82992e-123	-2.74465e-123	1.06891e-123	6.17343e-123	-1.30835e-123	1.70852e-123	-5.75618e-123	5.49814e-123	-2.22764e-123	-3.05471e-123	2.44916e-123	2.99604e-123	1.31068e-243
5.10745e-124	6.68493e-124	-1.46377e-123	3.17478e-124	5.23713e-124	-1.72644e-124	2.10064e-124	1.49633e-123	1.42682e-123	3.374e-124	4.77294e-124	2.45426e-124	3.57397e-124	-3.06614e-124	-6.64823e-124	-4.90636e-124	2.68768e-125	2.48606e-124	-3.88676e-124	1.54279e-123	-1.43123e-123	-6.1303e-125	1.29812e-125	1.03718e-123	-1.42506e-123	-3.24842e-124	-3.50309e-124	3.88017e-124	-3.18597e-124	2.99511e-124	1.72032e-245
-2.68339e-125	-4.34779e-125	-1.56086e-125	-3.1849e-125	-1.26909e-124	6.3462e-125	-2.70561e-125	-2.68199e-125	1.62285e-126	3.42431e-125	2.32038e-125	1.11133e-125	-1.17476e-124	-1.1592e-124	-9.61976e-125	6.18032e-125	-7.42366e-126	-9.92799e-125	-5.31259e-125	-1.81087e-124	1.74806e-124	-1.0437e-125	3.72906e-125	-3.15466e-125	5.23591e-125	-1.22545e-124	-1.20281e-124	5.0131e-125	-3.97326e-125	2.56318e-125	1.83155e-247
-3.64745e-126	-7.30018e-126	-2.31757e-126	4.96497e-126	-2.03561e-126	2.10349e-125	5.40979e-127	-5.57303e-126	-1.01498e-126	4.4281e-126	-6.28229e-126	6.626e-126	-2.17986e-126	1.25502e-125	1.40733e-125	-7.14022e-126	5.56316e-126	-8.67949e-126	2.06217e-125	-9.57782e-127	-1.02126e-126	-5.14146e-126	1.16858e-125	-8.67089e-126	5.79663e-126	1.54068e-125	-2.91067e-126	5.5721e-126	5.19318e-126	1.40369e-125	2.39606e-249
1.99436e-126	1.11035e-126	2.91507e-126	-4.70819e-127	8.4076e-127	-4.1689e-127	-4.36745e-127	1.7834e-127	4.28309e-127	-1.76401e-127	-8.08459e-127	-3.77967e-128	1.73474e-126	-1.21255e-126	-8.18759e-127	-3.70789e-127	5.93813e-128	8.48586e-127	2.49075e-126	-8.15297e-127	-3.50032e-127	1.07031e-126	-1.06728e-127	-6.39028e-127	4.2807e-127	6.34939e-127	-7.2884e-127	3.12809e-127	2.61594e-127	5.21782e-127	3.20261e-251
-2.87556e-127	1.36992e-127	1.58107e-127	-1.00243e-127	1.36971e-127	-2.49695e-128	-1.78493e-127	6.68951e-128	-7.7774e-129	-4.8377e-127	1.09153e-127	-1.13231e-127	3.93744e-128	-1.04723e-127	-1.00072e-127	-6.92511e-128	-1.8356e-127	-2.18375e-128	-5.56507e-128	7.87224e-128	7.62397e-128	1.0503e-127	-6.19234e-128	1.01265e-127	-4.90855e-128	1.09659e-127	-1.65663e-127	1.03906e-128	-3.58995e-128	4.55864e-129	5.96073e-253
-4.15196e-128	7.05133e-130	3.90601e-129	1.35562e-128	-1.91358e-129	-1.43351e-129	-8.87616e-129	-1.28774e-128	3.36177e-129	5.78034e-129	-3.26723e-128	2.55858e-128	-1.7055e-129	1.4599e-129	4.24356e-129	-2.21959e-128	-1.22879e-128	-2.24919e-129	-6.97011e-130	4.86835e-128	1.24715e-128	1.60929e-129	1.87268e-128	-1.49763e-129	-2.03947e-128	3.72303e-128	-2.32091e-128	-9.32447e-130	1.94046e-128	-6.63213e-129	1.0256e-254
1.1609e-130	-5.25939e-130	1.28203e-129	2.12287e-129	4.42339e-130	8.47708e-130	3.08094e-130	-1.14128e-130	1.81513e-129	-2.7718e-129	5.33593e-129	1.93067e-129	-4.88195e-130	-1.15982e-129	1.48622e-129	-2.3553e-130	5.21717e-131	6.15846e-130	-1.63441e-130	-4.04646e-129	-3.76096e-129	-2.41845e-129	-3.60067e-129	3.01682e-130	4.26436e-130	-6.92007e-130	-9.93256e-130	4.97449e-130	-1.95779e-129	3.6444e-129	1.23329e-256
3.7318e-130	6.2436e-131	5.87412e-132	2.69563e-130	-1.22264e-130	6.32147e-132	1.04364e-131	3.23301e-130	1.96943e-130	-6.00121e-130	-1.98143e-130	2.06303e-130	4.2926e-130	-4.15228e-131	1.96511e-130	-1.01786e-130	-9.25555e-131	-3.60744e-130	7.65575e-131	3.08317e-130	1.1924e-130	-2.39331e-130	-9.25508e-131	-1.28501e-131	7.19337e-131	-9.84499e-131	3.87753e-130	4.98744e-131	-2.22938e-130	-3.46883e-130	1.70879e-258
-2.16339e-132	1.17565e-131	3.07155e-131	-7.16734e-133	2.05766e-131	3.29781e-132	-1.54824e-131	-2.84055e-131	-2.21861e-131	-5.2581e-131	-2.95525e-131	1.59605e-131	2.89822e-131	9.38509e-132	-3.31894e-131	1.36427e-131	1.03633e-131	-2.99216e-131	-4.55259e-131	7.9218e-131	-4.63231e-132	-6.43011e-131	-1.76011e-131	-2.93782e-131	-8.68662e-132	8.4756e-132	-5.7953e-132	-1.56516e-131	-3.02175e-131	-6.51578e-132	2.52296e-260
-1.7795e-131	-6.98295e-132	4.19123e-132	8.7165e-133	-4.62923e-133	2.05005e-132	4.59276e-133	-3.85997e-132	-7.14336e-132	-7.01595e-133	2.87517e-132	1.01641e-131	-2.24395e-132	5.87266e-132	-2.52597e-132	7.35105e-132	9.30376e-132	-8.17943e-133	4.05033e-132	-1.99254e-132	7.81857e-133	2.00318e-132	9.08801e-134	-4.05265e-132	-5.21153e-132	2.72565e-132	9.03902e-134	5.06786e-132	-4.80155e-132	-3.71521e-132	8.92114e-262
9.58721e-134	1.16798e-132	-5.1731e-133	3.37724e-133	-1.84353e-133	-1.62605e-133	-6.81512e-133	1.53209e-132	6.97801e-133	-1.16717e-132	-5.7567e-133	1.57099e-133	-3.54727e-133	-2.10471e-133	6.94621e-133	-2.38693e-134	2.77852e-133	2.47405e-133	5.12664e-133	-6.02245e-133	-2.37225e-133	-3.86512e-133	-8.49678e-133	-1.4069e-133	-2.14367e-133	7.43213e-133	-2.24712e-132	-3.34143e-133	1.33946e-133	-3.49442e-133	1.50966e-263
2.17477e-133	-1.31845e-134	-5.08757e-134	-3.39816e-135	2.0334e-133	-1.19792e-133	2.76177e-134	-5.04491e-134	-7.97714e-134	6.34596e-134	-2.36351e-133	9.61347e-134	8.97506e-134	-3.14956e-134	1.40465e-133	9.36331e-134	-3.19074e-133	-5.36215e-134	6.91557e-134	6.8622e-134	-2.41003e-134	1.49641e-134	-1.71425e-134	-4.47164e-134	-4.41321e-135	7.26595e-134	-4.47373e-134	-1.67542e-133	-2.01932e-134	3.93249e-134	3.76712e-265
1.29743e-135	1.21735e-135	-1.25158e-134	8.05668e-135	3.61861e-135	-6.06616e-135	1.10998e-134	7.00533e-135	-4.66983e-135	-1.68224e-134	-4.7668e-135	-1.52816e-134	2.52699e-134	5.31451e-135	9.97026e-135	-3.63649e-135	-2.96743e-135	7.67062e-135	1.76652e-134	-7.01138e-135	-1.22085e-135	7.72897e-135	-1.62058e-134	1.2099e-134	1.84061e-136	7.02889e-135	2.23226e-136	-1.08226e-134	-2.05258e-135	6.84692e-135	2.9042e-267
1.69706e-135	1.74439e-136	8.49923e-136	-1.3377e-136	1.54481e-136	2.7142e-136	2.06956e-136	3.34382e-136	-5.38674e-136	2.56545e-136	-1.86278e-135	2.23229e-136	1.76484e-135	1.44727e-135	1.60933e-135	-2.79845e-136	-7.19781e-136	1.68439e-136	2.07888e-135	1.01206e-135	5.01295e-136	4.27619e-135	-8.66463e-137	-6.40477e-136	1.19164e-135	-6.66875e-136	-2.01628e-136	-7.66184e-137	-1.091e-135	1.22458e-135	4.51045e-269
9.96503e-137	-8.94615e-137	2.75594e-137	-2.93027e-137	4.7648e-137	-3.10203e-138	-7.3388e-137	-4.32122e-137	2.42972e-137	5.60768e-137	-1.44337e-136	-3.55262e-137	-1.0576e-137	4.62944e-137	-1.95677e-136	6.73165e-137	-1.69925e-136	2.25549e-137	6.32695e-137	4.24188e-139	-1.2216e-136	4.49872e-137	-2.96922e-136	-9.2057e-137	1.69678e-136	-1.50707e-137	-1.10413e-137	-1.42582e-136	-9.21092e-137	4.97911e-137	3.07394e-271
8.89172e-138	1.76301e-137	9.46609e-140	-1.68231e-137	-7.29401e-139	5.00695e-138	4.20879e-138	1.15863e-137	-2.74461e-137	-6.55572e-137	-2.79405e-138	1.86324e-137	1.12749e-138	1.70942e-137	-1.67503e-137	-3.22707e-138	5.13786e-138	8.59436e-138	-1.04977e-137	-3.93185e-138	-1.02477e-137	3.17906e-137	-2.30691e-138	4.46827e-139	9.54369e-138	-1.40867e-137	4.65706e-138	-1.72449e-137	-4.45638e-138	1.92732e-137	9.18794e-273
-3.8195e-138	-2.50383e-138	8.40353e-139	2.10748e-138	5.76006e-139	-7.06077e-139	-1.77268e-138	3.9027e-138	7.88137e-139	-2.0916e-139	-1.68444e-139	2.53281e-139	2.34582e-139	3.18284e-138	2.1256e-139	8.66868e-139	-8.6714e-139	5.67807e-139	1.14538e-138	-3.88384e-138	-1.53144e-138	-2.81096e-139	3.44567e-138	2.14659e-138	6.52622e-139	-3.21057e-138	1.76644e-138	-6.34854e-139	-1.32666e-138	6.59687e-139	1.09776e-274
-7.75624e-139	-3.22959e-139	4.68475e-140	-1.10473e-139	-4.22581e-139	-7.68971e-140	1.72594e-139	7.86199e-139	5.68404e-140	-1.38989e-139	-3.1422e-139	-1.2116e-139	2.0236e-139	-3.96152e-139	-6.26376e-140	2.34497e-141	-8.76672e-140	-1.30748e-140	-1.46615e-140	9.69088e-140	-7.33187e-140	7.54667e-140	-7.60745e-140	4.82536e-139	1.96306e-139	-3.69436e-139	-1.07461e-139	-8.71516e-140	6.61451e-140	-8.44389e-140	2.36329e-276
-1.07538e-140	3.85096e-141	1.31591e-140	1.02454e-140	-8.05203e-141	5.30031e-140	2.40227e-141	-6.2785e-141	1.85592e-140	-4.73693e-140	7.17739e-140	4.55436e-140	-7.44677e-141	-1.8484e-140	3.21493e-140	-3.13569e-141	3.02432e-140	9.01193e-141	3.57977e-140	-2.79409e-140	5.5136e-141	2.60076e-140	4.85286e-141	6.56396e-140	2.32693e-140	-4.19047e-141	1.28424e-140	-1.87278e-140	4.84559e-140	-2.0695e-141	2.61064e-278
-4.06902e-142	-5.64515e-142	-3.64197e-141	-7.41965e-141	-4.30494e-141	3.00157e-141	-5.35739e-141	-5.73766e-142	7.57756e-142	9.71271e-141	-2.90752e-141	2.98266e-141	-1.18503e-141	2.48748e-142	-2.24988e-141	-5.12279e-141	2.24632e-141	6.88094e-141	-3.08376e-141	3.05598e-141	-2.63755e-141	2.5303e-142	-3.10211e-141	-5.83487e-142	2.82527e-141	1.17921e-142	6.46607e-142	8.95381e-141	-1.01656e-140	-3.25581e-141	5.61156e-280
8.0622e-143	8.6977e-143	4.36154e-142	2.60481e-143	3.29153e-142	5.96333e-142	-1.30543e-142	-1.02026e-142	-3.83833e-142	8.09931e-142	-2.77799e-142	6.4647e-143	-1.13881e-142	4.33293e-142	-7.6431e-142	1.88951e-142	-6.66363e-143	1.40727e-142	-2.84614e-143	-1.12304e-142	1.83036e-143	-2.9478e-143	-9.08073e-145	5.80212e-142	-7.41425e-143	2.13725e-143	-2.75808e-142	-1.07648e-142	3.06934e-142	2.55357e-141	9.48567e-282
9.52016e-143	-8.27008e-144	-2.07965e-142	-5.89315e-143	-1.52927e-142	1.42347e-143	-5.48609e-144	1.18311e-143	1.68466e-143	2.10856e-143	-7.29778e-143	1.01313e-143	3.35559e-143	2.90162e-143	7.43545e-143	6.59208e-143	1.32346e-142	1.28317e-143	-6.81851e-143	5.46615e-143	-5.7148e-143	-3.39911e-143	-1.43608e-142	-1.43425e-144	-1.45319e-143	-8.21748e-143	4.01958e-143	2.41023e-144	1.06871e-142	-6.06055e-144	1.6802e-283
2.29849e-144	-1.12932e-143	2.47484e-144	-2.90375e-144	-1.58431e-143	-1.26631e-143	1.69993e-143	-4.94676e-144	7.79219e-144	-5.74124e-144	-1.64615e-144	-9.7886e-145	-9.62636e-144	4.26736e-144	3.39309e-144	1.1026e-143	-8.63997e-144	5.50703e-144	-1.32554e-143	-8.69218e-144	-1.6925e-144	-2.19977e-144	-7.23246e-144	1.47507e-144	-1.16763e-143	-1.36254e-143	9.52201e-144	-6.5964e-144	3.35392e-144	7.02483e-144	2.14868e-285
-1.14129e-144	5.96835e-146	-1.91513e-145	9.21907e-145	1.30005e-144	-1.99956e-145	6.33687e-145	2.97371e-146	7.02565e-146	5.22023e-145	1.80775e-145	-6.2558e-145	-2.51463e-146	7.03995e-146	-1.83953e-145	1.01072e-144	7.65048e-145	6.51168e-145	-1.95151e-145	1.05745e-145	-6.59559e-145	4.71567e-145	-1.01886e-144	-1.03744e-144	-1.05379e-144	-3.85787e-146	6.73477e-145	-1.71405e-144	-4.38921e-145	-4.9319e-145	1.48574e-287
6.14944e-146	-7.60539e-146	1.54824e-145	1.49652e-147	-4.2357e-145	1.07374e-145	-3.48953e-146	3.88295e-146	4.52024e-146	8.22494e-146	-1.03431e-145	6.71095e-147	3.96288e-146	-1.72964e-145	-3.86874e-146	-4.54329e-145	4.84559e-147	-1.31854e-145	5.21055e-146	5.56046e-146	5.84582e-146	-4.2526e-146	1.49905e-145	3.34025e-145	3.03453e-146	5.96727e-146	-5.40365e-147	8.28145e-146	9.03653e-146	-6.16455e-146	6.71976e-289
-1.31108e-146	-8.84878e-147	2.68435e-146	-2.53382e-147	-6.34616e-147	-4.97104e-147	2.37407e-146	6.05732e-147	1.00873e-146	-4.68755e-147	4.00217e-148	-3.41189e-147	1.63779e-147	-1.80199e-146	-3.28393e-146	2.68343e-147	-3.37694e-147	2.3271e-146	2.45176e-146	9.22087e-147	1.07637e-146	2.36094e-147	1.82441e-147	-7.19043e-147	5.34682e-147	1.4344e-146	4.31257e-147	1.29646e-146	9.13746e-147	9.49412e-147	5.20122e-291
2.69547e-147	-5.44584e-148	-1.07033e-147	-8.77761e-148	1.90787e-147	1.90985e-147	-1.08881e-148	2.5802e-147	2.404e-147	-2.68728e-147	2.3915e-147	1.16844e-148	-2.08697e-147	1.73112e-147	4.26053e-150	6.93895e-148	-4.20516e-148	5.3953e-148	2.26887e-147	7.61525e-148	-3.80902e-148	-3.01714e-148	-3.70419e-148	2.18258e-147	-6.79193e-148	4.95324e-148	1.15698e-147	1.75471e-147	-7.40693e-148	-3.94012e-148	6.71631e-293
2.86822e-148	3.85623e-149	-1.35051e-148	2.84799e-149	-1.68693e-148	-4.22782e-149	-6.30928e-149	3.46908e-148	3.14309e-149	-9.35444e-149	2.61385e-150	1.92429e-149	-5.05114e-149	-1.51045e-148	-5.55528e-149	-1.20911e-148	1.61111e-150	-4.78728e-148	-3.79842e-149	-3.71141e-149	3.80446e-148	2.49791e-148	7.01823e-149	1.20172e-148	-1.25483e-148	3.49882e-149	-3.88734e-148	-5.40208e-149	2.0455e-148	-1.07558e-148	9.93479e-295
-7.01809e-149	-2.7218e-149	1.02238e-148	1.66068e-149	6.51389e-149	-2.29123e-149	1.14481e-149	-2.6179e-149	-4.2904e-149	-2.13388e-149	-1.00601e-148	-2.58517e-149	-3.24699e-151	-5.83226e-149	-2.32275e-149	9.66064e-149	1.04952e-149	9.20014e-150	-3.55723e-150	6.6055e-149	-2.20558e-150	7.79178e-151	2.77567e-149	2.15675e-149	-2.62184e-149	-6.79833e-149	-1.86634e-149	-5.03979e-149	2.44287e-149	9.41386e-150	6.30325e-296
-4.81537e-151	1.5435e-150	-3.21225e-150	3.38544e-151	8.86446e-151	1.15802e-150	-1.53616e-149	-8.60097e-151	-5.00275e-151	-6.06071e-150	-1.1391e-150	3.27923e-150	2.97026e-150	9.75645e-151	-2.40905e-150	3.99865e-150	-5.20134e-150	1.57056e-151	-5.27006e-151	1.47051e-150	2.14934e-150	3.40324e-150	1.54752e-150	1.81824e-150	-1.44256e-150	-6.97062e-151	5.71642e-150	-7.76421e-151	4.34551e-151	-5.15055e-150	4.46477e-298
-3.58635e-151	7.37265e-151	-4.9732e-151	7.39337e-152	-5.36527e-151	1.78815e-152	-8.15233e-153	-3.95833e-152	1.59513e-151	-5.67229e-151	2.64854e-151	3.04808e-153	4.90193e-152	-2.75744e-151	-1.97261e-151	3.11464e-151	-1.24289e-151	1.51091e-152	-4.17571e-151	3.84606e-151	4.04772e-151	-4.57797e-151	-5.55919e-151	5.93447e-151	-2.59393e-151	-5.31793e-151	1.3252e-150	6.70369e-151	5.91153e-151	2.36312e-151	6.18005e-300
-2.74312e-152	1.75745e-152	3.08277e-152	-4.30058e-152	-1.06221e-151	5.06415e-153	1.51704e-151	-2.77917e-152	2.74067e-152	-1.32395e-152	-5.16028e-152	-8.53772e-154	-1.55926e-152	-1.78235e-152	4.67443e-152	5.73471e-152	-1.13687e-152	5.07064e-152	-4.56931e-152	2.73925e-152	2.56289e-152	-1.92811e-152	3.89768e-152	1.20689e-152	2.47809e-153	-3.37605e-152	3.51388e-152	1.47608e-152	3.64595e-152	-6.62163e-153	6.07846e-302
-1.22123e-153	-1.61814e-153	3.86979e-153	1.42126e-153	-9.73249e-153	-4.4735e-153	5.5272e-153	2.19808e-153	8.55159e-155	-2.03205e-153	-3.12737e-154	-4.14204e-153	9.51114e-153	-1.23344e-152	2.13559e-153	1.35718e-153	-1.04954e-152	-5.30944e-153	-6.57752e-154	1.83531e-152	-6.57736e-153	-1.82561e-153	-2.21858e-154	1.43597e-153	-1.367e-154	-5.10783e-153	-1.40871e-153	1.36364e-153	1.0432e-153	-4.06698e-154	9.97137e-304
-4.22286e-154	-3.68828e-154	4.92664e-154	1.16387e-154	-3.60505e-154	7.44781e-154	-5.46097e-154	9.84666e-155	-2.61999e-155	-1.21531e-153	4.1337e-154	-1.96312e-154	1.10329e-153	-5.5835e-154	1.41523e-154	-1.07918e-153	-2.6602e-154	-1.88643e-153	4.93307e-154	-1.07645e-154	1.50415e-153	-5.56888e-154	-1.50479e-154	7.0622e-154	-8.36582e-154	7.78378e-154	-2.73709e-154	-2.80126e-155	-1.92322e-154	1.13374e-153	1.5646e-305
1.03982e-155	-2.81345e-155	-5.02073e-155	3.08084e-155	6.51293e-155	-2.07314e-155	-1.84494e-154	7.57776e-156	1.5626e-154	1.37134e-154	9.19585e-155	-7.26861e-155	3.20809e-155	-4.4556e-155	5.47707e-155	-1.64475e-154	-6.12555e-155	1.27791e-154	-2.83138e-155	1.02046e-154	4.54622e-155	-7.37293e-156	1.32792e-154	1.14087e-154	-1.92485e-155	8.05977e-155	1.23892e-155	-1.94741e-155	-1.72265e-155	-3.83029e-154	3.5164e-307
6.18482e-156	3.8432e-156	5.15665e-156	8.72081e-156	1.26751e-155	-4.90023e-156	-1.16913e-155	-4.94251e-156	9.2279e-156	1.87383e-155	1.4673e-155	-8.4186e-156	2.9342e-156	-9.46762e-156	-6.57893e-156	9.21487e-156	-7.50089e-156	-5.1217e-156	5.02981e-155	2.71872e-156	5.85399e-156	-2.11292e-155	-2.38562e-155	3.02543e-157	-1.5255e-155	-4.24929e-156	7.42659e-156	-1.6175e-155	8.7987e-156	-1.32109e-155	0
9.31875e-157	-9.89654e-157	1.85266e-156	4.46022e-157	7.13872e-157	-1.67655e-156	2.58828e-156	-5.88358e-157	3.46501e-157	-9.77605e-157	1.88254e-157	-1.51117e-156	-6.90364e-157	1.0148e-156	-7.71148e-157	-1.93317e-157	3.23445e-157	3.42565e-156	-2.74125e-156	1.49341e-156	1.0813e-156	-2.1846e-157	1.62356e-157	1.79692e-156	-1.35756e-156	-2.96549e-157	5.116e-156	-8.45667e-157	-1.83582e-156	-4.5883e-156	0
-1.7546e-157	1.31251e-157	-6.92435e-158	-2.57018e-157	4.61218e-158	1.09498e-157	1.10362e-157	3.10512e-157	2.21923e-157	-4.08194e-158	-2.5394e-157	-9.04439e-158	-5.4796e-158	-2.74644e-157	1.13752e-157	-1.33437e-157	7.30922e-158	-1.94473e-157	-9.49125e-158	3.45506e-157	3.82117e-157	5.05817e-158	2.14074e-157	5.0233e-157	6.9469e-158	-9.59997e-158	-6.07643e-158	-2.16646e-158	-2.24425e-157	-9.15171e-158	0
-4.59542e-158	7.06038e-158	-5.59423e-159	2.34479e-158	3.8811e-159	-1.53283e-158	-1.00522e-158	1.74497e-158	9.61947e-159	2.99157e-158	-3.43078e-158	5.32879e-159	2.37248e-159	-2.23683e-159	1.87671e-158	2.94156e-158	-2.49799e-158	8.66047e-159	3.19599e-159	-8.4067e-159	-1.38648e-158	1.37378e-159	1.58741e-158	-1.70193e-159	-1.62068e-159	-1.18556e-158	2.90481e-158	8.72491e-159	-9.36275e-160	7.78854e-159	0
4.09397e-160	-3.02349e-159	5.69973e-160	3.13029e-159	-1.22262e-159	6.03704e-161	-1.79094e-159	-3.56557e-159	1.94969e-159	2.06709e-160	4.42505e-160	2.79394e-159	-1.10436e-159	-1.98654e-159	-3.43792e-160	3.65142e-159	2.00555e-159	-1.81001e-159	-2.84639e-160	5.62328e-160	5.43787e-159	-1.07344e-159	1.38329e-159	-1.01306e-159	1.82527e-159	5.71109e-159	2.52492e-160	1.56195e-159	-2.99617e-160	2.65512e-160	0
-3.3505e-160	2.33252e-160	9.58504e-161	2.49978e-160	-2.04098e-160	-5.01145e-160	-2.0399e-160	6.10471e-162	-7.79995e-160	1.75032e-160	2.92504e-160	3.65953e-160	-8.02225e-160	4.43561e-160	3.59281e-160	4.47375e-160	3.1529e-160	-1.4621e-160	-1.75709e-160	-6.53258e-160	2.4014e-160	-5.29537e-160	5.62248e-162	-1.66542e-160	2.59951e-160	-4.83083e-160	1.62117e-160	-6.48445e-160	1.10998e-160	7.36102e-161	0
2.82704e-162	-1.94973e-161	-1.95163e-161	3.84286e-161	1.34337e-161	1.32669e-160	-4.22455e-161	5.09775e-162	1.04001e-161	-1.38945e-161	4.38824e-161	8.0497e-161	1.09895e-160	1.32999e-161	-3.42968e-162	1.62767e-161	3.43464e-162	-5.1173e-162	6.47731e-161	-6.13541e-161	-6.88105e-161	-8.2169e-161	-7.58968e-162	4.49032e-161	-3.86913e-161	-2.20856e-161	6.85846e-161	1.45878e-161	2.8134e-161	1.74417e-160	0
5.61193e-163	1.33574e-161	-2.44908e-162	-9.54675e-162	-8.53887e-163	2.77857e-162	-2.17305e-162	1.97933e-162	-8.57234e-162	-4.62875e-162	5.83477e-162	-1.14192e-162	1.36821e-161	8.39446e-162	7.58547e-162	3.56791e-162	1.43468e-162	-5.70743e-162	1.06402e-161	9.67359e-162	-2.49568e-162	3.05478e-162	6.90629e-164	-1.61486e-162	3.19305e-162	3.92945e-162	-9.64403e-162	2.9665e-162	-1.15235e-162	2.80375e-162	0
-7.06421e-164	6.47024e-163	3.90138e-163	-2.23099e-163	3.40775e-163	6.1698e-163	5.33573e-163	-1.03264e-163	1.24008e-163	-3.41421e-163	-5.00923e-163	3.80229e-163	1.65321e-162	-8.33548e-163	5.13255e-163	-5.45869e-163	-6.71852e-164	3.96612e-163	3.59969e-163	-3.68813e-163	-6.8121e-163	6.79659e-164	1.40623e-162	-4.98744e-163	-5.03448e-164	1.59277e-163	-8.3296e-164	2.70795e-163	-1.36353e-163	2.59295e-163	0
6.35045e-164	-2.0495e-163	-2.16609e-164	-6.68123e-164	2.83033e-163	1.09303e-163	-1.21616e-162	-2.21112e-163	-3.17555e-163	9.70386e-165	2.38947e-163	5.55128e-163	-7.03621e-163	1.03518e-163	-3.8806e-163	5.62227e-163	-7.09604e-164	-7.33869e-163	4.02035e-163	-3.22744e-163	-3.9033e-163	8.45925e-164	-2.73547e-163	1.64606e-163	2.93235e-163	8.97551e-163	-2.774e-164	-3.05917e-163	4.07488e-163	2.92518e-163	0
6.35045e-164	-2.0495e-163	-2.16609e-164	-6.68123e-164	2.83033e-163	1.09303e-163	-1.21616e-162	-2.21112e-163	-3.17555e-163	9.70386e-165	2.38947e-163	5.55128e-163	-7.03621e-163	1.03518e-163	-3.8806e-163	5.62227e-163	-7.09604e-164	-7.33869e-163	4.02035e-163	-3.22744e-163	-3.9033e-163	8.45925e-164	-2.73547e-163	1.64606e-163	2.93235e-163	8.97551e-163	-2.774e-164	-3.05917e-163	4.07488e-163	2.92518e-163	0
6.35045e-164	-2.0495e-163	-2.16609e-164	-6.68123e-164	2.83033e-163	1.09303e-163	-1.21616e-162	-2.21112e-163	-3.17555e-163	9.70386e-165	2.38947e-163	5.55128e-163	-7.03621e-163	1.03518e-163	-3.8806e-163	5.62227e-163	-7.09604e-164	-7.33869e-163	4.02035e-163	-3.22744e-163	-3.9033e-163	8.45925e-164	-2.73547e-163	1.64606e-163	2.93235e-163	8.97551e-163	-2.774e-164	-3.05917e-163	4.07488e-163	2.92518e-163	0
6.35045e-164	-2.0495e-163	-2.16609e-164	-6.68123e-164	2.83033e-163	1.09303e-163	-1.21616e-162	-2.21112e-163	-3.17555e-163	9.70386e-165	2.38947e-163	5.55128e-163	-7.03621e-163	1.03518e-163	-3.8806e-163	5.62227e-163	-7.09604e-164	-7.33869e-163	4.02035e-163	-3.22744e-163	-3.9033e-163	8.45925e-164	-2.73547e-163	1.64606e-163	2.93235e-163	8.97551e-163	-2.774e-164	-3.05917e-163	4.07488e-163	2.92518e-163	0
6.35045e-164	-2.0495e-163	-2.16609e-164	-6.68123e-164	2.83033e-163	1.09303e-163	-1.21616e-162	-2.21112e-163	-3.17555e-163	9.70386e-165	2.38947e-163	5.55128e-163	-7.03621e-163	1.03518e-163	-3.8806e-163	5.62227e-163	-7.09604e-164	-7.33869e-163	4.02035e-163	-3.22744e-163	-3.9033e-163	8.45925e-164	-2.73547e-163	1.64606e-163	2.93235e-163	8.97551e-163	-2.774e-164	-3.05917e-163	4.07488e-163	2.92518e-163	0
6.35045e-164	-2.0495e-163	-2.16609e-164	-6.68123e-164	2.83033e-163	1.09303e-163	-1.21616e-162	-2.21112e-163	-3.17555e-163	9.70386e-165	2.38947e-163	5.55128e-163	-7.03621e-163	1.03518e-163	-3.8806e-163	5.62227e-163	-7.09604e-164	-7.33869e-163	4.02035e-163	-3.22744e-163	-3.9033e-163	8.45925e-164	-2.73547e-163	1.64606e-163	2.93235e-163	8.97551e-163	-2.774e-164	-3.05917e-163	4.07488e-163	2.92518e-163	0
6.35045e-164	-2.0495e-163	-2.16609e-164	-6.68123e-164	2.83033e-163	1.09303e-163	-1.21616e-162	-2.21112e-163	-3.17555e-163	9.70386e-165	2.38947e-163	5.55128e-163	-7.03621e-163	1.03518e-163	-3.8806e-163	5.62227e-163	-7.09604e-164	-7.33869e-163	4.02035e-163	-3.22744e-163	-3.9033e-163	8.45925e-164	-2.73547e-163	1.64606e-163	2.93235e-163	8.97551e-163	-2.774e-164	-3.05917e-163	4.07488e-163	2.92518e-163	0
6.35045e-164	-2.0495e-163	-2.16609e-164	-6.68123e-164	2.83033e-163	1.09303e-163	-1.21616e-162	-2.21112e-163	-3.17555e-163	9.70386e-165	2.38947e-163	5.55128e-163	-7.03621e-163	1.03518e-163	-3.8806e-163	5.62227e-163	-7.09604e-164	-7.33869e-163	4.02035e-163	-3.22744e-163	-3.9033e-163	8.45925e-164	-2.73547e-163	1.64606e-163	2.93235e-163	8.97551e-163	-2.774e-164	-3.05917e-163	4.07488e-163	2.92518e-163	0
6.35045e-164	-2.0495e-163	-2.16609e-164	-6.68123e-164	2.83033e-163	1.09303e-163	-1.21616e-162	-2.21112e-163	-3.17555e-163	9.70386e-165	2.38947e-163	5.55128e-163	-7.03621e-163	1.03518e-163	-3.8806e-163	5.62227e-163	-7.09604e-164	-7.33869e-163	4.02035e-163	-3.22744e-163	-3.9033e-163	8.45925e-164	-2.73547e-163	1.64606e-163	2.93235e-163	8.97551e-163	-2.774e-164	-3.05917e-163	4.07488e-163	2.92518e-163	0
6.35045e-164	-2.0495e-163	-2.16609e-164	-6.68123e-164	2.83033e-163	1.09303e-163	-1.21616e-162	-2.21112e-163	-3.17555e-163	9.70386e-165	2.38947e-163	5.55128e-163	-7.03621e-163	1.03518e-163	-3.8806e-163	5.62227e-163	-7.09604e-164	-7.33869e-163	4.02035e-163	-3.22744e-163	-3.9033e-163	8.45925e-164	-2.73547e-163	1.64606e-163	2.93235e-163	8.97551e-163	-2.774e-164	-3.05917e-163	4.07488e-163	2.92518e-163	0
6.35045e-164	-2.0495e-163	-2.16609e-164	-6.68123e-164	2.83033e-163	1.09303e-163	-1.21616e-162	-2.21112e-163	-3.17555e-163	9.70386e-165	2.38947e-163	5.55128e-163	-7.03621e-163	1.03518e-163	-3.8806e-163	5.62227e-163	-7.09604e-164	-7.33869e-163	4.02035e-163	-3.22744e-163	-3.9033e-163	8.45925e-164	-2.73547e-163	1.64606e-163	2.93235e-163	8.97551e-163	-2.774e-164	-3.05917e-163	4.07488e-163	2.92518e-163	0
6.35045e-164	-2.0495e-163	-2.16609e-164	-6.68123e-164	2.83033e-163	1.09303e-163	-1.21616e-162	-2.21112e-163	-3.17555e-163	9.70386e-165	2.38947e-163	5.55128e-163	-7.03621e-163	1.03518e-163	-3.8806e-163	5.62227e-163	-7.09604e-164	-7.33869e-163	4.02035e-163	-3.22744e-163	-3.9033e-163	8.45925e-164	-2.73547e-163	1.64606e-163	2.93235e-163	8.97551e-163	-2.774e-164	-3.05917e-163	4.07488e-163	2.92518e-163	0
6.35045e-164	-2.0495e-163	-2.16609e-164	-6.68123e-164	2.83033e-163	1.09303e-163	-1.21616e-162	-2.21112e-163	-3.17555e-163	9.70386e-165	2.38947e-163	5.55128e-163	-7.03621e-163	1.03518e-163	-3.8806e-163	5.62227e-163	-7.09604e-164	-7.33869e-163	4.02035e-163	-3.22744e-163	-3.9033e-163	8.45925e-164	-2.73547e-163	1.64606e-163	2.93235e-163	8.97551e-163	-2.774e-164	-3.05917e-163	4.07488e-163	2.92518e-163	0
6.35045e-164	-2.0495e-163	-2.16609e-164	-6.68123e-164	2.83033e-163	1.09303e-163	-1.21616e-162	-2.21112e-163	-3.17555e-163	9.70386e-165	2.38947e-163	5.55128e-163	-7.03621e-163	1.03518e-163	-3.8806e-163	5.62227e-163	-7.09604e-164	-7.33869e-163	4.02035e-163	-3.22744e-163	-3.9033e-163	8.45925e-164	-2.73547e-163	1.64606e-163	2.93235e-163	8.97551e-163	-2.774e-164	-3.05917e-163	4.07488e-163	2.92518e-163	0
6.35045e-164	-2.0495e-163	-2.16609e-164	-6.68123e-164	2.83033e-163	1.09303e-163	-1.21616e-162	-2.21112e-163	-3.17555e-163	9.70386e-165	2.38947e-163	5.55128e-163	-7.03621e-163	1.03518e-163	-3.8806e-163	5.62227e-163	-7.09604e-164	-7.33869e-163	4.02035e-163	-3.22744e-163	-3.9033e-163	8.45925e-164	-2.73547e-163	1.64606e-163	2.93235e-163	8.97551e-163	-2.774e-164	-3.05917e-163	4.07488e-163	2.92518e-163	0
6.35045e-164	-2.0495e-163	-2.16609e-164	-6.68123e-164	2.83033e-163	1.09303e-163	-1.21616e-162	-2.21112e-163	-3.17555e-163	9.70386e-165	2.38947e-163	5.55128e-163	-7.03621e-163	1.03518e-163	-3.8806e-163	5.62227e-163	-7.09604e-164	-7.33869e-163	4.02035e-163	-3.22744e-163	-3.9033e-163	8.45925e-164	-2.73547e-163	1.64606e-163	2.93235e-163	8.97551e-163	-2.774e-164	-3.05917e-163	4.07488e-163	2.92518e-163	0
6.35045e-164	-2.0495e-163	-2.16609e-164	-6.68123e-164	2.83033e-163	1.09303e-163	-1.21616e-162	-2.21112e-163	-3.17555e-163	9.70386e-165	2.38947e-163	5.55128e-163	-7.03621e-163	1.03518e-163	-3.8806e-163	5.62227e-163	-7.09604e-164	-7.33869e-163	4.02035e-163	-3.22744e-163	-3.9033e-163	8.45925e-164	-2.73547e-163	1.64606e-163	2.93235e-163	8.97551e-163	-2.774e-164	-3.05917e-163	4.07488e-163	2.92518e-163	0
6.35045e-164	-2.0495e-163	-2.16609e-164	-6.68123e-164	2.83033e-163	1.09303e-163	-1.21616e-162	-2.21112e-163	-3.17555e-163	9.70386e-165	2.38947e-163	5.55128e-163	-7.03621e-163	1.03518e-163	-3.8806e-163	5.62227e-163	-7.09604e-164	-7.33869e-163	4.02035e-163	-3.22744e-163	-3.9033e-163	8.45925e-164	-2.73547e-163	1.64606e-163	2.93235e-163	8.97551e-163	-2.774e-164	-3.05917e-163	4.07488e-163	2.92518e-163	0
6.35045e-164	-2.0495e-163	-2.16609e-164	-6.68123e-164	2.83033e-163	1.09303e-163	-1.21616e-162	-2.21112e-163	-3.17555e-163	9.70386e-165	2.38947e-163	5.55128e-163	-7.03621e-163	1.03518e-163	-3.8806e-163	5.62227e-163	-7.09604e-164	-7.33869e-163	4.02035e-163	-3.22744e-163	-3.9033e-163	8.45925e-164	-2.73547e-163	1.64606e-163	2.93235e-163	8.97551e-163	-2.774e-164	-3.05917e-163	4.07488e-163	2.92518e-163	0
6.35045e-164	-2.0495e-163	-2.16609e-164	-6.68123e-164	2.83033e-163	1.09303e-163	-1.21616e-162	-2.21112e-163	-3.17555e-163	9.70386e-165	2.38947e-163	5.55128e-163	-7.03621e-163	1.03518e-163	-3.8806e-163	5.62227e-163	-7.09604e-164	-7.33869e-163	4.02035e-163	-3.22744e-163	-3.9033e-163	8.45925e-164	-2.73547e-163	1.64606e-163	2.93235e-163	8.97551e-163	-2.774e-164	-3.05917e-163	4.07488e-163	2.92518e-163	0
6.35045e-164	-2.0495e-163	-2.16609e-164	-6.68123e-164	2.83033e-163	1.09303e-163	-1.21616e-162	-2.21112e-163	-3.17555e-163	9.70386e-165	2.38947e-163	5.55128e-163	-7.03621e-163	1.03518e-163	-3.8806e-163	5.62227e-163	-7.09604e-164	-7.33869e-163	4.02035e-163	-3.22744e-163	-3.9033e-163	8.45925e-164	-2.73547e-163	1.64606e-163	2.93235e-163	8.97551e-163	-2.774e-164	-3.05917e-163	4.07488e-163	2.92518e-163	0
6.35045e-164	-2.0495e-163	-2.16609e-164	-6.68123e-164	2.83033e-163	1.09303e-163	-1.21616e-162	-2.21112e-163	-3.17555e-163	9.70386e-165	2.38947e-163	5.55128e-163	-7.03621e-163	1.03518e-163	-3.8806e-163	5.62227e-163	-7.09604e-164	-7.33869e-163	4.02035e-163	-3.22744e-163	-3.9033e-163	8.45925e-164	-2.73547e-163	1.64606e-163	2.93235e-163	8.97551e-163	-2.774e-164	-3.05917e-163	4.07488e-163	2.92518e-163	0
6.35045e-164	-2.0495e-163	-2.16609e-164	-6.68123e-164	2.83033e-163	1.09303e-163	-1.21616e-162	-2.21112e-163	-3.17555e-163	9.70386e-165	2.38947e-163	5.55128e-163	-7.03621e-163	1.03518e-163	-3.8806e-163	5.62227e-163	-7.09604e-164	-7.33869e-163	4.02035e-163	-3.22744e-163	-3.9033e-163	8.45925e-164	-2.73547e-163	1.64606e-163	2.93235e-163	8.97551e-163	-2.774e-164	-3.05917e-163	4.07488e-163	2.92518e-163	0
6.35045e-164	-2.0495e-163	-2.16609e-164	-6.68123e-164	2.83033e-163	1.09303e-163	-1.21616e-162	-2.21112e-163	-3.17555e-163	9.70386e-165	2.38947e-163	5.55128e-163	-7.03621e-163	1.03518e-163	-3.8806e-163	5.62227e-163	-7.09604e-164	-7.33869e-163	4.02035e-163	-3.22744e-163	-3.9033e-163	8.45925e-164	-2.73547e-163	1.64606e-163	2.93235e-163	8.97551e-163	-2.774e-164	-3.05917e-163	4.07488e-163	2.92518e-163	0
6.35045e-164	-2.0495e-163	-2.16609e-164	-6.68123e-164	2.83033e-163	1.09303e-163	-1.21616e-162	-2.21112e-163	-3.17555e-163	9.70386e-165	2.38947e-163	5.55128e-163	-7.03621e-163	1.03518e-163	-3.8806e-163	5.62227e-163	-7.09604e-164	-7.33869e-163	4.02035e-163	-3.22744e-163	-3.9033e-163	8.45925e-164	-2.73547e-163	1.64606e-163	2.93235e-163	8.97551e-163	-2.774e-164	-3.05917e-163	4.07488e-163	2.92518e-163	0
6.35045e-164	-2.0495e-163	-2.16609e-164	-6.68123e-164	2.83033e-163	1.09303e-163	-1.21616e-162	-2.21112e-163	-3.17555e-163	9.70386e-165	2.38947e-163	5.55128e-163	-7.03621e-163	1.03518e-163	-3.8806e-163	5.62227e-163	-7.09604e-164	-7.33869e-163	4.02035e-163	-3.22744e-163	-3.9033e-163	8.45925e-164	-2.73547e-163	1.64606e-163	2.93235e-163	8.97551e-163	-2.774e-164	-3.05917e-163	4.07488e-163	2.92518e-163	0
6.35045e-164	-2.0495e-163	-2.16609e-164	-6.68123e-164	2.83033e-163	1.09303e-163	-1.21616e-162	-2.21112e-163	-3.17555e-163	9.70386e-165	2.38947e-163	5.55128e-163	-7.03621e-163	1.03518e-163	-3.8806e-163	5.62227e-163	-7.09604e-164	-7.33869e-163	4.02035e-163	-3.22744e-163	-3.9033e-163	8.45925e-164	-2.73547e-163	1.64606e-163	2.93235e-163	8.97551e-163	-2.774e-164	-3.05917e-163	4.07488e-163	2.92518e-163	0
6.35045e-164	-2.0495e-163	-2.16609e-164	-6.68123e-164	2.83033e-163	1.09303e-163	-1.21616e-162	-2.21112e-163	-3.17555e-163	9.70386e-165	2.38947e-163	5.55128e-163	-7.03621e-163	1.03518e-163	-3.8806e-163	5.62227e-163	-7.09604e-164	-7.33869e-163	4.02035e-163	-3.22744e-163	-3.9033e-163	8.45925e-164	-2.73547e-163	1.64606e-163	2.93235e-163	8.97551e-163	-2.774e-164	-3.05917e-163	4.07488e-163	2.92518e-163	0
6.35045e-164	-2.0495e-163	-2.16609e-164	-6.68123e-164	2.83033e-163	1.09303e-163	-1.21616e-162	-2.21112e-163	-3.17555e-163	9.70386e-165	2.38947e-163	5.55128e-163	-7.03621e-163	1.03518e-163	-3.8806e-163	5.62227e-163	-7.09604e-164	-7.33869e-163	4.02035e-163	-3.22744e-163	-3.9033e-163	8.45925e-164	-2.73547e-163	1.64606e-163	2.93235e-163	8.97551e-163	-2.774e-164	-3.05917e-163	4.07488e-163	2.92518e-163	0
6.35045e-164	-2.0495e-163	-2.16609e-164	-6.68123e-164	2.83033e-163	1.09303e-163	-1.21616e-162	-2.21112e-163	-3.17555e-163	9.70386e-165	2.38947e-163	5.55128e-163	-7.03621e-163	1.03518e-163	-3.8806e-163	5.62227e-163	-7.09604e-164	-7.33869e-163	4.02035e-163	-3.22744e-163	-3.9033e-163	8.45925e-164	-2.73547e-163	1.64606e-163	2.93235e-163	8.97551e-163	-2.774e-164	-3.05917e-163	4.07488e-163	2.92518e-163	0
6.35045e-164	-2.0495e-163	-2.16609e-164	-6.68123e-164	2.83033e-163	1.09303e-163	-1.21616e-162	-2.21112e-163	-3.17555e-163	9.70386e-165	2.38947e-163	5.55128e-163	-7.03621e-163	1.03518e-163	-3.8806e-163	5.62227e-163	-7.09604e-164	-7.33869e-163	4.02035e-163	-3.22744e-163	-3.9033e-163	8.45925e-164	-2.73547e-163	1.64606e-163	2.93235e-163	8.97551e-163	-2.774e-164	-3.05917e-163	4.07488e-163	2.92518e-163	0
6.35045e-164	-2.0495e-163	-2.16609e-164	-6.68123e-164	2.83033e-163	1.09303e-163	-1.21616e-162	-2.21112e-163	-3.17555e-163	9.70386e-165	2.38947e-163	5.55128e-163	-7.03621e-163	1.03518e-163	-3.8806e-163	5.62227e-163	-7.09604e-164	-7.33869e-163	4.02035e-163	-3.22744e-163	-3.9033e-163	8.45925e-164	-2.73547e-163	1.64606e-163	2.93235e-163	8.97551e-163	-2.774e-164	-3.05917e-163	4.07488e-163	2.92518e-163	0
6.35045e-164	-2.0495e-163	-2.16609e-164	-6.68123e-164	2.83033e-163	1.09303e-163	-1.21616e-162	-2.21112e-163	-3.17555e-163	9.70386e-165	2.38947e-163	5.55128e-163	-7.03621e-163	1.03518e-163	-3.8806e-163	5.62227e-163	-7.09604e-164	-7.33869e-163	4.02035e-163	-3.22744e-163	-3.9033e-163	8.45925e-164	-2.73547e-163	1.64606e-163	2.93235e-163	8.97551e-163	-2.774e-164	-3.05917e-163	4.07488e-163	2.92518e-163	0
6.35045e-164	-2.0495e-163	-2.16609e-164	-6.68123e-164	2.83033e-163	1.09303e-163	-1.21616e-162	-2.21112e-163	-3.17555e-163	9.70386e-165	2.38947e-163	5.55128e-163	-7.03621e-163	1.03518e-163	-3.8806e-163	5.62227e-163	-7.09604e-164	-7.33869e-163	4.02035e-163	-3.22744e-163	-3.9033e-163	8.45925e-164	-2.73547e-163	1.64606e-163	2.93235e-163	8.97551e-163	-2.774e-164	-3.05917e-163	4.07488e-163	2.92518e-163	0
6.35045e-164	-2.0495e-163	-2.16609e-164	-6.68123e-164	2.83033e-163	1.09303e-163	-1.21616e-162	-2.21112e-163	-3.17555e-163	9.70386e-165	2.38947e-163	5.55128e-163	-7.03621e-163	1.03518e-163	-3.8806e-163	5.62227e-163	-7.09604e-164	-7.33869e-163	4.02035e-163	-3.22744e-163	-3.9033e-163	8.45925e-164	-2.73547e-163	1.64606e-163	2.93235e-163	8.97551e-163	-2.774e-164	-3.05917e-163	4.07488e-163	2.92518e-163	0
6.35045e-164	-2.0495e-163	-2.16609e-164	-6.68123e-164	2.83033e-163	1.09303e-163	-1.21616e-162	-2.21112e-163	-3.17555e-163	9.70386e-165	2.38947e-163	5.55128e-163	-7.03621e-163	1.03518e-163	-3.8806e-163	5.62227e-163	-7.09604e-164	-7.33869e-163	4.02035e-163	-3.22744e-163	-3.9033e-163	8.45925e-164	-2.73547e-163	1.64606e-163	2.93235e-163	8.97551e-163	-2.774e-164	-3.05917e-163	4.07488e-163	2.92518e-163	0
6.35045e-164	-2.0495e-163	-2.16609e-164	-6.68123e-164	2.83033e-163	1.09303e-163	-1.21616e-162	-2.21112e-163	-3.17555e-163	9.70386e-165	2.38947e-163	5.55128e-163	-7.03621e-163	1.03518e-163	-3.8806e-163	5.62227e-163	-7.09604e-164	-7.33869e-163	4.02035e-163	-3.22744e-163	-3.9033e-163	8.45925e-164	-2.73547e-163	1.64606e-163	2.93235e-163	8.97551e-163	-2.774e-164	-3.05917e-163	4.07488e-163	2.92518e-163	0
6.35045e-164	-2.0495e-163	-2.16609e-164	-6.68123e-164	2.83033e-163	1.09303e-163	-1.21616e-162	-2.21112e-163	-3.17555e-163	9.70386e-165	2.38947e-163	5.55128e-163	-7.03621e-163	1.03518e-163	-3.8806e-163	5.62227e-163	-7.09604e-164	-7.33869e-163	4.02035e-163	-3.22744e-163	-3.9033e-163	8.45925e-164	-2.73547e-163	1.64606e-163	2.93235e-163	8.97551e-163	-2.774e-164	-3.05917e-163	4.07488e-163	2.92518e-163	0
6.35045e-164	-2.0495e-163	-2.16609e-164	-6.68123e-164	2.83033e-163	1.09303e-163	-1.21616e-162	-2.21112e-163	-3.17555e-163	9.70386e-165	2.38947e-163	5.55128e-163	-7.03621e-163	1.03518e-163	-3.8806e-163	5.62227e-163	-7.09604e-164	-7.33869e-163	4.02035e-163	-3.22744e-163	-3.9033e-163	8.45925e-164	-2.73547e-163	1.64606e-163	2.93235e-163	8.97551e-163	-2.774e-164	-3.05917e-163	4.07488e-163	2.92518e-163	0
6.35045e-164	-2.0495e-163	-2.16609e-164	-6.68123e-164	2.83033e-163	1.09303e-163	-1.21616e-162	-2.21112e-163	-3.17555e-163	9.70386e-165	2.38947e-163	5.55128e-163	-7.03621e-163	1.03518e-163	-3.8806e-163	5.62227e-163	-7.09604e-164	-7.33869e-163	4.02035e-163	-3.22744e-163	-3.9033e-163	8.45925e-164	-2.73547e-163	1.64606e-163	2.93235e-163	8.97551e-163	-2.774e-164	-3.05917e-163	4.07488e-163	2.92518e-163	0
6.35045e-164	-2.0495e-163	-2.16609e-164	-6.68123e-164	2.83033e-163	1.09303e-163	-1.21616e-162	-2.21112e-163	-3.17555e-163	9.70386e-165	2.38947e-163	5.55128e-163	-7.03621e-163	1.03518e-163	-3.8806e-163	5.62227e-163	-7.09604e-164	-7.33869e-163	4.02035e-163	-3.22744e-163	-3.9033e-163	8.45925e-164	-2.73547e-163	1.64606e-163	2.93235e-163	8.97551e-163	-2.774e-164	-3.05917e-163	4.07488e-163	2.92518e-163	0
6.35045e-164	-2.0495e-163	-2.16609e-164	-6.68123e-164	2.83033e-163	1.09303e-163	-1.21616e-162	-2.21112e-163	-3.17555e-163	9.70386e-165	2.38947e-163	5.55128e-163	-7.03621e-163	1.03518e-163	-3.8806e-163	5.62227e-163	-7.09604e-164	-7.33869e-163	4.02035e-163	-3.22744e-163	-3.9033e-163	8.45925e-164	-2.73547e-163	1.64606e-163	2.93235e-163	8.97551e-163	-2.774e-164	-3.05917e-163	4.07488e-163	2.92518e-163	0
6.35045e-164	-2.0495e-163	-2.16609e-164	-6.68123e-164	2.83033e-163	1.09303e-163	-1.21616e-162	-2.21112e-163	-3.17555e-163	9.70386e-165	2.38947e-163	5.55128e-163	-7.03621e-163	1.03518e-163	-3.8806e-163	5.62227e-163	-7.09604e-164	-7.33869e-163	4.02035e-163	-3.22744e-163	-3.9033e-163	8.45925e-164	-2.73547e-163	1.64606e-163	2.93235e-163	8.97551e-163	-2.774e-164	-3.05917e-163	4.07488e-163	2.92518e-163	0
6.35045e-164	-2.0495e-163	-2.16609e-164	-6.68123e-164	2.83033e-163	1.09303e-163	-1.21616e-162	-2.21112e-163	-3.17555e-163	9.70386e-165	2.38947e-163	5.55128e-163	-7.03621e-163	1.03518e-163	-3.8806e-163	5.62227e-163	-7.09604e-164	-7.33869e-163	4.02035e-163	-3.22744e-163	-3.9033e-163	8.45925e-164	-2.73547e-163	1.64606e-163	2.93235e-163	8.97551e-163	-2.774e-164	-3.05917e-163	4.07488e-163	2.92518e-163	0
6.35045e-164	-2.0495e-163	-2.16609e-164	-6.68123e-164	2.83033e-163	1.09303e-163	-1.21616e-162	-2.21112e-163	-3.17555e-163	9.70386e-165	2.38947e-163	5.55128e-163	-7.03621e-163	1.03518e-163	-3.8806e-163	5.62227e-163	-7.09604e-164	-7.33869e-163	4.02035e-163	-3.22744e-163	-3.9033e-163	8.45925e-164	-2.73547e-163	1.64606e-163	2.93235e-163	8.97551e-163	-2.774e-164	-3.05917e-163	4.07488e-163	2.92518e-163	0
6.35045e-164	-2.0495e-163	-2.16609e-164	-6.68123e-164	2.83033e-163	1.09303e-163	-1.21616e-162	-2.21112e-163	-3.17555e-163	9.70386e-165	2.38947e-163	5.55128e-163	-7.03621e-163	1.03518e-163	-3.8806e-163	5.62227e-163	-7.09604e-164	-7.33869e-163	4.02035e-163	-3.22744e-163	-3.9033e-163	8.45925e-164	-2.73547e-163	1.64606e-163	2.93235e-163	8.97551e-163	-2.774e-164	-3.05917e-163	4.07488e-163	2.92518e-163	0
6.35045e-164	-2.0495e-163	-2.16609e-164	-6.68123e-164	2.83033e-163	1.09303e-163	-1.21616e-162	-2.21112e-163	-3.17555e-163	9.70386e-165	2.38947e-163	5.55128e-163	-7.03621e-163	1.03518e-163	-3.8806e-163	5.62227e-163	-7.09604e-164	-7.33869e-163	4.02035e-163	-3.22744e-163	-3.9033e-163	8.45925e-164	-2.73547e-163	1.64606e-163	2.93235e-163	8.97551e-163	-2.774e-164	-3.05917e-163	4.07488e-163	2.92518e-163	0
6.35045e-164	-2.0495e-163	-2.16609e-164	-6.68123e-164	2.83033e-163	1.09303e-163	-1.21616e-162	-2.21112e-163	-3.17555e-163	9.70386e-165	2.38947e-163	5.55128e-163	-7.03621e-163	1.03518e-163	-3.8806e-163	5.62227e-163	-7.09604e-164	-7.33869e-163	4.02035e-163	-3.22744e-163	-3.9033e-163	8.45925e-164	-2.73547e-163	1.64606e-163	2.93235e-163	8.97551e-163	-2.774e-164	-3.05917e-163	4.07488e-163	2.92518e-163	0
6.35045e-164	-2.0495e-163	-2.16609e-164	-6.68123e-164	2.83033e-163	1.09303e-163	-1.21616e-162	-2.21112e-163	-3.17555e-163	9.70386e-165	2.38947e-163	5.55128e-163	-7.03621e-163	1.03518e-163	-3.8806e-163	5.62227e-163	-7.09604e-164	-7.33869e-163	4.02035e-163	-3.22744e-163	-3.9033e-163	8.45925e-164	-2.73547e-163	1.64606e-163	2.93235e-163	8.97551e-163	-2.774e-164	-3.05917e-163	4.07488e-163	2.92518e-163	0
6.35045e-164	-2.0495e-163	-2.16609e-164	-6.68123e-164	2.83033e-163	1.09303e-163	-1.21616e-162	-2.21112e-163	-3.17555e-163	9.70386e-165	2.38947e-163	5.55128e-163	-7.03621e-163	1.03518e-163	-3.8806e-163	5.62227e-163	-7.09604e-164	-7.33869e-163	4.02035e-163	-3.22744e-163	-3.9033e-163	8.45925e-164	-2.73547e-163	1.64606e-163	2.93235e-163	8.97551e-163	-2.774e-164	-3.05917e-163	4.07488e-163	2.92518e-163	0
6.35045e-164	-2.0495e-163	-2.16609e-164	-6.68123e-164	2.83033e-163	1.09303e-163	-1.21616e-162	-2.21112e-163	-3.17555e-163	9.70386e-165	2.38947e-163	5.55128e-163	-7.03621e-163	1.03518e-163	-3.8806e-163	5.62227e-163	-7.09604e-164	-7.33869e-163	4.02035e-163	-3.22744e-163	-3.9033e-163	8.45925e-164	-2.73547e-163	1.64606e-163	2.93235e-163	8.97551e-163	-2.774e-164	-3.05917e-163	4.07488e-163	2.92518e-163	0
6.35045e-164	-2.0495e-163	-2.16609e-164	-6.68123e-164	2.83033e-163	1.09303e-163	-1.21616e-162	-2.21112e-163	-3.17555e-163	9.70386e-165	2.38947e-163	5.55128e-163	-7.03621e-163	1.03518e-163	-3.8806e-163	5.62227e-163	-7.09604e-164	-7.33869e-163	4.02035e-163	-3.22744e-163	-3.9033e-163	8.45925e-164	-2.73547e-163	1.64606e-163	2.93235e-163	8.97551e-163	-2.774e-164	-3.05917e-163	4.07488e-163	2.92518e-163	0
6.35045e-164	-2.0495e-163	-2.16609e-164	-6.68123e-164	2.83033e-163	1.09303e-163	-1.21616e-162	-2.21112e-163	-3.17555e-163	9.70386e-165	2.38947e-163	5.55128e-163	-7.03621e-163	1.03518e-163	-3.8806e-163	5.62227e-163	-7.09604e-164	-7.33869e-163	4.02035e-163	-3.22744e-163	-3.9033e-163	8.45925e-164	-2.73547e-163	1.64606e-163	2.93235e-163	8.97551e-163	-2.774e-164	-3.05917e-163	4.07488e-163	2.92518e-163	0
6.35045e-164	-2.0495e-163	-2.16609e-164	-6.68123e-164	2.83033e-163	1.09303e-163	-1.21616e-162	-2.21112e-163	-3.17555e-163	9.70386e-165	2.38947e-163	5.55128e-163	-7.03621e-163	1.03518e-163	-3.8806e-163	5.62227e-163	-7.09604e-164	-7.33869e-163	4.02035e-163	-3.22744e-163	-3.9033e-163	8.45925e-164	-2.73547e-163	1.64606e-163	2.93235e-163	8.97551e-163	-2.774e-164	-3.05917e-163	4.07488e-163	2.92518e-163	0
6.35045e-164	-2.0495e-163	-2.16609e-164	-6.68123e-164	2.83033e-163	1.09303e-163	-1.21616e-162	-2.21112e-163	-3.17555e-163	9.70386e-165	2.38947e-163	5.55128e-163	-7.03621e-163	1.03518e-163	-3.8806e-163	5.62227e-163	-7.09604e-164	-7.33869e-163	4.02035e-163	-3.22744e-163	-3.9033e-163	8.45925e-164	-2.73547e-163	1.64606e-163	2.93235e-163	8.97551e-163	-2.774e-164	-3.05917e-163	4.07488e-163	2.92518e-163	0
6.35045e-164	-2.0495e-163	-2.16609e-164	-6.68123e-164	2.83033e-163	1.09303e-163	-1.21616e-162	-2.21112e-163	-3.17555e-163	9.70386e-165	2.38947e-163	5.55128e-163	-7.03621e-163	1.03518e-163	-3.8806e-163	5.62227e-163	-7.09604e-164	-7.33869e-163	4.02035e-163	-3.22744e-163	-3.9033e-163	8.45925e-164	-2.73547e-163	1.64606e-163	2.93235e-163	8.97551e-163	-2.774e-164	-3.05917e-163	4.07488e-163	2.92518e-163	0
6.35045e-164	-2.0495e-163	-2.16609e-164	-6.68123e-164	2.83033e-163	1.09303e-163	-1.21616e-162	-2.21112e-163	-3.17555e-163	9.70386e-165	2.38947e-163	5.55128e-163	-7.03621e-163	1.03518e-163	-3.8806e-163	5.62227e-163	-7.09604e-164	-7.33869e-163	4.02035e-163	-3.22744e-163	-3.9033e-163	8.45925e-164	-2.73547e-163	1.64606e-163	2.93235e-163	8.97551e-163	-2.774e-164	-3.05917e-163	4.07488e-163	2.92518e-163	0
6.35045e-164	-2.0495e-163	-2.16609e-164	-6.68123e-164	2.83033e-163	1.09303e-163	-1.21616e-162	-2.21112e-163	-3.17555e-163	9.70386e-165	2.38947e-163	5.55128e-163	-7.03621e-163	1.03518e-163	-3.8806e-163	5.62227e-163	-7.09604e-164	-7.33869e-163	4.02035e-163	-3.22744e-163	-3.9033e-163	8.45925e-164	-2.73547e-163	1.64606e-163	2.93235e-163	8.97551e-163	-2.774e-164	-3.05917e-163	4.07488e-163	2.92518e-163	0
6.35045e-164	-2.0495e-163	-2.16609e-164	-6.68123e-164	2.83033e-163	1.09303e-163	-1.21616e-162	-2.21112e-163	-3.17555e-163	9.70386e-165	2.38947e-163	5.55128e-163	-7.03621e-163	1.03518e-163	-3.8806e-163	5.62227e-163	-7.09604e-164	-7.33869e-163	4.02035e-163	-3.22744e-163	-3.9033e-163	8.45925e-164	-2.73547e-163	1.64606e-163	2.93235e-163	8.97551e-163	-2.774e-164	-3.05917e-163	4.07488e-163	2.92518e-163	0
6.35045e-164	-2.0495e-163	-2.16609e-164	-6.68123e-164	2.83033e-163	1.09303e-163	-1.21616e-162	-2.21112e-163	-3.17555e-163	9.70386e-165	2.38947e-163	5.55128e-163	-7.03621e-163	1.03518e-163	-3.8806e-163	5.62227e-163	-7.09604e-164	-7.33869e-163	4.02035e-163	-3.22744e-163	-3.9033e-163	8.45925e-164	-2.73547e-163	1.64606e-163	2.93235e-163	8.97551e-163	-2.774e-164	-3.05917e-163	4.07488e-163	2.92518e-163	0
6.35045e-164	-2.0495e-163	-2.16609e-164	-6.68123e-164	2.83033e-163	1.09303e-163	-1.21616e-162	-2.21112e-163	-3.17555e-163	9.70386e-165	2.38947e-163	5.55128e-163	-7.03621e-163	1.03518e-163	-3.8806e-163	5.62227e-163	-7.09604e-164	-7.33869e-163	4.02035e-163	-3.22744e-163	-3.9033e-163	8.45925e-164	-2.73547e-163	1.64606e-163	2.93235e-163	8.97551e-163	-2.774e-164	-3.05917e-163	4.07488e-163	2.92518e-163	0
6.35045e-164	-2.0495e-163	-2.16609e-164	-6.68123e-164	2.83033e-163	1.09303e-163	-1.21616e-162	-2.21112e-163	-3.17555e-163	9.70386e-165	2.38947e-163	5.55128e-163	-7.03621e-163	1.03518e-163	-3.8806e-163	5.62227e-163	-7.09604e-164	-7.33869e-163	4.02035e-163	-3.22744e-163	-3.9033e-163	8.45925e-164	-2.73547e-163	1.64606e-163	2.93235e-163	8.97551e-163	-2.774e-164	-3.05917e-163	4.07488e-163	2.92518e-163	0
6.35045e-164	-2.0495e-163	-2.16609e-164	-6.68123e-164	2.83033e-163	1.09303e-163	-1.21616e-162	-2.21112e-163	-3.17555e-163	9.70386e-165	2.38947e-163	5.55128e-163	-7.03621e-163	1.03518e-163	-3.8806e-163	5.62227e-163	-7.09604e-164	-7.33869e-163	4.02035e-163	-3.22744e-163	-3.9033e-163	8.45925e-164	-2.73547e-163	1.64606e-163	2.93235e-163	8.97551e-163	-2.774e-164	-3.05917e-163	4.07488e-163	2.92518e-163	0
6.35045e-164	-2.0495e-163	-2.16609e-164	-6.68123e-164	2.83033e-163	1.09303e-163	-1.21616e-162	-2.21112e-163	-3.17555e-163	9.70386e-165	2.38947e-163	5.55128e-163	-7.03621e-163	1.03518e-163	-3.8806e-163	5.62227e-163	-7.09604e-164	-7.33869e-163	4.02035e-163	-3.22744e-163	-3.9033e-163	8.45925e-164	-2.73547e-163	1.64606e-163	2.93235e-163	8.97551e-163	-2.774e-164	-3.05917e-163	4.07488e-163	2.92518e-163	0
6.35045e-164	-2.0495e-163	-2.16609e-164	-6.68123e-164	2.83033e-163	1.09303e-163	-1.21616e-162	-2.21112e-163	-3.17555e-163	9.70386e-165	2.38947e-163	5.55128e-163	-7.03621e-163	1.03518e-163	-3.8806e-163	5.62227e-163	-7.09604e-164	-7.33869e-163	4.02035e-163	-3.22744e-163	-3.9033e-163	8.45925e-164	-2.73547e-163	1.64606e-163	2.93235e-163	8.97551e-163	-2.774e-164	-3.05917e-163	4.07488e-163	2.92518e-163	0
6.35045e-164	-2.0495e-163	-2.16609e-164	-6.68123e-164	2.83033e-163	1.09303e-163	-1.21616e-162	-2.21112e-163	-3.17555e-163	9.70386e-165	2.38947e-163	5.55128e-163	-7.03621e-163	1.03518e-163	-3.8806e-163	5.62227e-163	-7.09604e-164	-7.33869e-163	4.02035e-163	-3.22744e-163	-3.9033e-163	8.45925e-164	-2.73547e-163	1.64606e-163	2.93235e-163	8.97551e-163	-2.774e-164	-3.05917e-163	4.07488e-163	2.92518e-163	0
6.35045e-164	-2.0495e-163	-2.16609e-164	-6.68123e-164	2.83033e-163	1.09303e-163	-1.21616e-162	-2.21112e-163	-3.17555e-163	9.70386e-165	2.38947e-163	5.55128e-163	-7.03621e-163	1.03518e-163	-3.8806e-163	5.62227e-163	-7.09604e-164	-7.33869e-163	4.02035e-163	-3.22744e-163	-3.9033e-163	8.45925e-164	-2.73547e-163	1.64606e-163	2.93235e-163	8.97551e-163	-2.774e-164	-3.05917e-163	4.07488e-163	2.92518e-163	0
6.35045e-164	-2.0495e-163	-2.16609e-164	-6.68123e-164	2.83033e-163	1.09303e-163	-1.21616e-162	-2.21112e-163	-3.17555e-163	9.70386e-165	2.38947e-163	5.55128e-163	-7.03621e-163	1.03518e-163	-3.8806e-163	5.62227e-163	-7.09604e-164	-7.33869e-163	4.02035e-163	-3.22744e-163	-3.9033e-163	8.45925e-164	-2.73547e-163	1.64606e-163	2.93235e-163	8.97551e-163	-2.774e-164	-3.05917e-163	4.07488e-163	2.92518e-163	0
6.35045e-164	-2.0495e-163	-2.16609e-164	-6.68123e-164	2.83033e-163	1.09303e-163	-1.21616e-162	-2.21112e-163	-3.17555e-163	9.70386e-165	2.38947e-163	5.55128e-163	-7.03621e-163	1.03518e-163	-3.8806e-163	5.62227e-163	-7.09604e-164	-7.33869e-163	4.02035e-163	-3.22744e-163	-3.9033e-163	8.45925e-164	-2.73547e-163	1.64606e-163	2.93235e-163	8.97551e-163	-2.774e-164	-3.05917e-163	4.07488e-163	2.92518e-163	0
6.35045e-164	-2.0495e-163	-2.16609e-164	-6.68123e-164	2.83033e-163	1.09303e-163	-1.21616e-162	-2.21112e-163	-3.17555e-163	9.70386e-165	2.38947e-163	5.55128e-163	-7.03621e-163	1.03518e-163	-3.8806e-163	5.62227e-163	-7.09604e-164	-7.33869e-163	4.02035e-163	-3.22744e-163	-3.9033e-163	8.45925e-164	-2.73547e-163	1.64606e-163	2.93235e-163	8.97551e-163	-2.774e-164	-3.05917e-163	4.07488e-163	2.92518e-163	0
6.35045e-164	-2.0495e-163	-2.16609e-164	-6.68123e-164	2.83033e-163	1.09303e-163	-1.21616e-162	-2.21112e-163	-3.17555e-163	9.70386e-165	2.38947e-163	5.55128e-163	-7.03621e-163	1.03518e-163	-3.8806e-163	5.62227e-163	-7.09604e-164	-7.33869e-163	4.02035e-163	-3.22744e-163	-3.9033e-163	8.45925e-164	-2.73547e-163	1.64606e-163	2.93235e-163	8.97551e-163	-2.774e-164	-3.05917e-163	4.07488e-163	2.92518e-163	0
6.35045e-164	-2.0495e-163	-2.16609e-164	-6.68123e-164	2.83033e-163	1.09303e-163	-1.21616e-162	-2.21112e-163	-3.17555e-163	9.70386e-165	2.38947e-163	5.55128e-163	-7.03621e-163	1.03518e-163	-3.8806e-163	5.62227e-163	-7.09604e-164	-7.33869e-163	4.02035e-163	-3.22744e-163	-3.9033e-163	8.45925e-164	-2.73547e-163	1.64606e-163	2.93235e-163	8.97551e-163	-2.774e-164	-3.05917e-163	4.07488e-163	2.92518e-163	0
6.35045e-164	-2.0495e-163	-2.16609e-164	-6.68123e-164	2.83033e-163	1.09303e-163	-1.21616e-162	-2.21112e-163	-3.17555e-163	9.70386e-165	2.38947e-163	5.55128e-163	-7.03621e-163	1.03518e-163	-3.8806e-163	5.62227e-163	-7.09604e-164	-7.33869e-163	4.02035e-163	-3.22744e-163	-3.9033e-163	8.45925e-164	-2.73547e-163	1.64606e-163	2.93235e-163	8.97551e-163	-2.774e-164	-3.05917e-163	4.07488e-163	2.92518e-163	0
6.35045e-164	-2.0495e-163	-2.16609e-164	-6.68123e-164	2.83033e-163	1.09303e-163	-1.21616e-162	-2.21112e-163	-3.17555e-163	9.70386e-165	2.38947e-163	5.55128e-163	-7.03621e-163	1.03518e-163	-3.8806e-163	5.62227e-163	-7.09604e-164	-7.33869e-163	4.02035e-163	-3.22744e-163	-3.9033e-163	8.45925e-164	-2.73547e-163	1.64606e-163	2.93235e-163	8.97551e-163	-2.774e-164	-3.05917e-163	4.07488e-163	2.92518e-163	0
6.35045e-164	-2.0495e-163	-2.16609e-164	-6.68123e-164	2.83033e-163	1.09303e-163	-1.21616e-162	-2.21112e-163	-3.17555e-163	9.70386e-165	2.38947e-163	5.55128e-163	-7.03621e-163	1.03518e-163	-3.8806e-163	5.62227e-163	-7.09604e-164	-7.33869e-163	4.02035e-163	-3.22744e-163	-3.9033e-163	8.45925e-164	-2.73547e-163	1.64606e-163	2.93235e-163	8.97551e-163	-2.774e-164	-3.05917e-163	4.07488e-163	2.92518e-163	0
6.35045e-164	-2.0495e-163	-2.16609e-164	-6.68123e-164	2.83033e-163	1.09303e-163	-1.21616e-162	-2.21112e-163	-3.17555e-163	9.70386e-165	2.38947e-163	5.55128e-163	-7.03621e-163	1.03518e-163	-3.8806e-163	5.62227e-163	-7.09604e-164	-7.33869e-163	4.02035e-163	-3.22744e-163	-3.9033e-163	8.45925e-164	-2.73547e-163	1.64606e-163	2.93235e-163	8.97551e-163	-2.774e-164	-3.05917e-163	4.07488e-163	2.92518e-163	0
6.35045e-164	-2.0495e-163	-2.16609e-164	-6.68123e-164	2.83033e-163	1.09303e-163	-1.21616e-162	-2.21112e-163	-3.17555e-163	9.70386e-165	2.38947e-163	5.55128e-163	-7.03621e-163	1.03518e-163	-3.8806e-163	5.62227e-163	-7.09604e-164	-7.33869e-163	4.02035e-163	-3.22744e-163	-3.9033e-163	8.45925e-164	-2.73547e-163	1.64606e-163	2.93235e-163	8.97551e-163	-2.774e-164	-3.05917e-163	4.07488e-163	2.92518e-163	0
6.35045e-164	-2.0495e-163	-2.16609e-164	-6.68123e-164	2.83033e-163	1.09303e-163	-1.21616e-162	-2.21112e-163	-3.17555e-163	9.70386e-165	2.38947e-163	5.55128e-163	-7.03621e-163	1.03518e-163	-3.8806e-163	5.62227e-163	-7.09604e-164	-7.33869e-163	4.02035e-163	-3.22744e-163	-3.9033e-163	8.45925e-164	-2.73547e-163	1.64606e-163	2.93235e-163	8.97551e-163	-2.774e-164	-3.05917e-163	4.07488e-163	2.92518e-163	0
6.35045e-164	-2.0495e-163	-2.16609e-164	-6.68123e-164	2.83033e-163	1.09303e-163	-1.21616e-162	-2.21112e-163	-3.17555e-163	9.70386e-165	2.38947e-163	5.55128e-163	-7.03621e-163	1.03518e-163	-3.8806e-163	5.62227e-163	-7.09604e-164	-7.33869e-163	4.02035e-163	-3.22744e-163	-3.9033e-163	8.45925e-164	-2.73547e-163	1.64606e-163	2.93235e-163	8.97551e-163	-2.774e-164	-3.05917e-163	4.07488e-163	2.92518e-163	0
6.35045e-164	-2.0495e-163	-2.16609e-164	-6.68123e-164	2.83033e-163	1.09303e-163	-1.21616e-162	-2.21112e-163	-3.17555e-163	9.70386e-165	2.38947e-163	5.55128e-163	-7.03621e-163	1.03518e-163	-3.8806e-163	5.62227e-163	-7.09604e-164	-7.33869e-163	4.02035e-163	-3.22744e-163	-3.9033e-163	8.45925e-164	-2.73547e-163	1.64606e-163	2.93235e-163	8.97551e-163	-2.774e-164	-3.05917e-163	4.07488e-163	2.92518e-163	0
6.35045e-164	-2.0495e-163	-2.16609e-164	-6.68123e-164	2.83033e-163	1.09303e-163	-1.21616e-162	-2.21112e-163	-3.17555e-163	9.70386e-165	2.38947e-163	5.55128e-163	-7.03621e-163	1.03518e-163	-3.8806e-163	5.62227e-163	-7.09604e-164	-7.33869e-163	4.02035e-163	-3.22744e-163	-3.9033e-163	8.45925e-164	-2.73547e-163	1.64606e-163	2.93235e-163	8.97551e-163	-2.774e-164	-3.05917e-163	4.07488e-163	2.92518e-163	0
6.35045e-164	-2.0495e-163	-2.16609e-164	-6.68123e-164	2.83033e-163	1.09303e-163	-1.21616e-162	-2.21112e-163	-3.17555e-163	9.70386e-165	2.38947e-163	5.55128e-163	-7.03621e-163	1.03518e-163	-3.8806e-163	5.62227e-163	-7.09604e-164	-7.33869e-163	4.02035e-163	-3.22744e-163	-3.9033e-163	8.45925e-164	-2.73547e-163	1.64606e-163	2.93235e-163	8.97551e-163	-2.774e-164	-3.05917e-163	4.07488e-163	2.92518e-163	0
6.35045e-164	-2.0495e-163	-2.16609e-164	-6.68123e-164	2.83033e-163	1.09303e-163	-1.21616e-162	-2.21112e-163	-3.17555e-163	9.70386e-165	2.38947e-163	5.55128e-163	-7.03621e-163	1.03518e-163	-3.8806e-163	5.62227e-163	-7.09604e-164	-7.33869e-163	4.02035e-163	-3.22744e-163	-3.9033e-163	8.45925e-164	-2.73547e-163	1.64606e-163	2.93235e-163	8.97551e-163	-2.774e-164	-3.05917e-163	4.07488e-163	2.92518e-163	0
6.35045e-164	-2.0495e-163	-2.16609e-164	-6.68123e-164	2.83033e-163	1.09303e-163	-1.21616e-162	-2.21112e-163	-3.17555e-163	9.70386e-165	2.38947e-163	5.55128e-163	-7.03621e-163	1.03518e-163	-3.8806e-163	5.62227e-163	-7.09604e-164	-7.33869e-163	4.02035e-163	-3.22744e-163	-3.9033e-163	8.45925e-164	-2.73547e-163	1.64606e-163	2.93235e-163	8.97551e-163	-2.774e-164	-3.05917e-163	4.07488e-163	2.92518e-163	0
6.35045e-164	-2.0495e-163	-2.16609e-164	-6.68123e-164	2.83033e-163	1.09303e-163	-1.21616e-162	-2.21112e-163	-3.17555e-163	9.70386e-165	2.38947e-163	5.55128e-163	-7.03621e-163	1.03518e-163	-3.8806e-163	5.62227e-163	-7.09604e-164	-7.33869e-163	4.02035e-163	-3.22744e-163	-3.9033e-163	8.45925e-164	-2.73547e-163	1.64606e-163	2.93235e-163	8.97551e-163	-2.774e-164	-3.05917e-163	4.07488e-163	2.92518e-163	0
6.35045e-164	-2.0495e-163	-2.16609e-164	-6.68123e-164	2.83033e-163	1.09303e-163	-1.21616e-162	-2.21112e-163	-3.17555e-163	9.70386e-165	2.38947e-163	5.55128e-163	-7.03621e-163	1.03518e-163	-3.8806e-163	5.62227e-163	-7.09604e-164	-7.33869e-163	4.02035e-163	-3.22744e-163	-3.9033e-163	8.45925e-164	-2.73547e-163	1.64606e-163	2.93235e-163	8.97551e-163	-2.774e-164	-3.05917e-163	4.07488e-163	2.92518e-163	0
6.35045e-164	-2.0495e-163	-2.16609e-164	-6.68123e-164	2.83033e-163	1.09303e-163	-1.21616e-162	-2.21112e-163	-3.17555e-163	9.70386e-165	2.38947e-163	5.55128e-163	-7.03621e-163	1.03518e-163	-3.8806e-163	5.62227e-163	-7.09604e-164	-7.33869e-163	4.02035e-163	-3.22744e-163	-3.9033e-163	8.45925e-164	-2.73547e-163	1.64606e-163	2.93235e-163	8.97551e-163	-2.774e-164	-3.05917e-163	4.07488e-163	2.92518e-163	0
6.35045e-164	-2.0495e-163	-2.16609e-164	-6.68123e-164	2.83033e-163	1.09303e-163	-1.21616e-162	-2.21112e-163	-3.17555e-163	9.70386e-165	2.38947e-163	5.55128e-163	-7.03621e-163	1.03518e-163	-3.8806e-163	5.62227e-163	-7.09604e-164	-7.33869e-163	4.02035e-163	-3.22744e-163	-3.9033e-163	8.45925e-164	-2.73547e-163	1.64606e-163	2.93235e-163	8.97551e-163	-2.774e-164	-3.05917e-163	4.07488e-163	2.92518e-163	0
6.35045e-164	-2.0495e-163	-2.16609e-164	-6.68123e-164	2.83033e-163	1.09303e-163	-1.21616e-162	-2.21112e-163	-3.17555e-163	9.70386e-165	2.38947e-163	5.55128e-163	-7.03621e-163	1.03518e-163	-3.8806e-163	5.62227e-163	-7.09604e-164	-7.33869e-163	4.02035e-163	-3.22744e-163	-3.9033e-163	8.45925e-164	-2.73547e-163	1.64606e-163	2.93235e-163	8.97551e-163	-2.774e-164	-3.05917e-163	4.07488e-163	2.92518e-163	0
6.35045e-164	-2.0495e-163	-2.16609e-164	-6.68123e-164	2.83033e-163	1.09303e-163	-1.21616e-162	-2.21112e-163	-3.17555e-163	9.70386e-165	2.38947e-163	5.55128e-163	-7.03621e-163	1.03518e-163	-3.8806e-163	5.62227e-163	-7.09604e-164	-7.33869e-163	4.02035e-163	-3.22744e-163	-3.9033e-163	8.45925e-164	-2.73547e-163	1.64606e-163	2.93235e-163	8.97551e-163	-2.774e-164	-3.05917e-163	4.07488e-163	2.92518e-163	0
6.35045e-164	-2.0495e-163	-2.16609e-164	-6.68123e-164	2.83033e-163	1.09303e-163	-1.21616e-162	-2.21112e-163	-3.17555e-163	9.70386e-165	2.38947e-163	5.55128e-163	-7.03621e-163	1.03518e-163	-3.8806e-163	5.62227e-163	-7.09604e-164	-7.33869e-163	4.02035e-163	-3.22744e-163	-3.9033e-163	8.45925e-164	-2.73547e-163	1.64606e-163	2.93235e-163	8.97551e-163	-2.774e-164	-3.05917e-163	4.07488e-163	2.92518e-163	0
6.35045e-164	-2.0495e-163	-2.16609e-164	-6.68123e-164	2.83033e-163	1.09303e-163	-1.21616e-162	-2.21112e-163	-3.17555e-163	9.70386e-165	2.38947e-163	5.55128e-163	-7.03621e-163	1.03518e-163	-3.8806e-163	5.62227e-163	-7.09604e-164	-7.33869e-163	4.02035e-163	-3.22744e-163	-3.9033e-163	8.45925e-164	-2.73547e-163	1.64606e-163	2.93235e-163	8.97551e-163	-2.774e-164	-3.05917e-163	4.07488e-163	2.92518e-163	0
6.35045e-164	-2.0495e-163	-2.16609e-164	-6.68123e-164	2.83033e-163	1.09303e-163	-1.21616e-162	-2.21112e-163	-3.17555e-163	9.70386e-165	2.38947e-163	5.55128e-163	-7.03621e-163	1.03518e-163	-3.8806e-163	5.62227e-163	-7.09604e-164	-7.33869e-163	4.02035e-163	-3.22744e-163	-3.9033e-163	8.45925e-164	-2.73547e-163	1.64606e-163	2.93235e-163	8.97551e-163	-2.774e-164	-3.05917e-163	4.07488e-163	2.92518e-163	0
6.35045e-164	-2.0495e-163	-2.16609e-164	-6.68123e-164	2.83033e-163	1.09303e-163	-1.21616e-162	-2.21112e-163	-3.17555e-163	9.70386e-165	2.38947e-163	5.55128e-163	-7.03621e-163	1.03518e-163	-3.8806e-163	5.62227e-163	-7.09604e-164	-7.33869e-163	4.02035e-163	-3.22744e-163	-3.9033e-163	8.45925e-164	-2.73547e-163	1.64606e-163	2.93235e-163	8.97551e-163	-2.774e-164	-3.05917e-163	4.07488e-163	2.92518e-163	0
6.35045e-164	-2.0495e-163	-2.16609e-164	-6.68123e-164	2.83033e-163	1.09303e-163	-1.21616e-162	-2.21112e-163	-3.17555e-163	9.70386e-165	2.38947e-163	5.55128e-163	-7.03621e-163	1.03518e-163	-3.8806e-163	5.62227e-163	-7.09604e-164	-7.33869e-163	4.02035e-163	-3.22744e-163	-3.9033e-163	8.45925e-164	-2.73547e-163	1.64606e-163	2.93235e-163	8.97551e-163	-2.774e-164	-3.05917e-163	4.07488e-163	2.92518e-163	0
6.35045e-164	-2.0495e-163	-2.16609e-164	-6.68123e-164	2.83033e-163	1.09303e-163	-1.21616e-162	-2.21112e-163	-3.17555e-163	9.70386e-165	2.38947e-163	5.55128e-163	-7.03621e-163	1.03518e-163	-3.8806e-163	5.62227e-163	-7.09604e-164	-7.33869e-163	4.02035e-163	-3.22744e-163	-3.9033e-163	8.45925e-164	-2.73547e-163	1.64606e-163	2.93235e-163	8.97551e-163	-2.774e-164	-3.05917e-163	4.07488e-163	2.92518e-163	0
6.35045e-164	-2.0495e-163	-2.16609e-164	-6.68123e-164	2.83033e-163	1.09303e-163	-1.21616e-162	-2.21112e-163	-3.17555e-163	9.70386e-165	2.38947e-163	5.55128e-163	-7.03621e-163	1.03518e-163	-3.8806e-163	5.62227e-163	-7.09604e-164	-7.33869e-163	4.02035e-163	-3.22744e-163	-3.9033e-163	8.45925e-164	-2.73547e-163	1.64606e-163	2.93235e-163	8.97551e-163	-2.774e-164	-3.05917e-163	4.07488e-163	2.92518e-163	0
6.35045e-164	-2.0495e-163	-2.16609e-164	-6.68123e-164	2.83033e-163	1.09303e-163	-1.21616e-162	-2.21112e-163	-3.17555e-163	9.70386e-165	2.38947e-163	5.55128e-163	-7.03621e-163	1.03518e-163	-3.8806e-163	5.62227e-163	-7.09604e-164	-7.33869e-163	4.02035e-163	-3.22744e-163	-3.9033e-163	8.45925e-164	-2.73547e-163	1.64606e-163	2.93235e-163	8.97551e-163	-2.774e-164	-3.05917e-163	4.07488e-163	2.92518e-163	0
6.35045e-164	-2.0495e-163	-2.16609e-164	-6.68123e-164	2.83033e-163	1.09303e-163	-1.21616e-162	-2.21112e-163	-3.17555e-163	9.70386e-165	2.38947e-163	5.55128e-163	-7.03621e-163	1.03518e-163	-3.8806e-163	5.62227e-163	-7.09604e-164	-7.33869e-163	4.02035e-163	-3.22744e-163	-3.9033e-163	8.45925e-164	-2.73547e-163	1.64606e-163	2.93235e-163	8.97551e-163	-2.774e-164	-3.05917e-163	4.07488e-163	2.92518e-163	0
6.35045e-164	-2.0495e-163	-2.16609e-164	-6.68123e-164	2.83033e-163	1.09303e-163	-1.21616e-162	-2.21112e-163	-3.17555e-163	9.70386e-165	2.38947e-163	5.55128e-163	-7.03621e-163	1.03518e-163	-3.8806e-163	5.62227e-163	-7.09604e-164	-7.33869e-163	4.02035e-163	-3.22744e-163	-3.9033e-163	8.45925e-164	-2.73547e-163	1.64606e-163	2.93235e-163	8.97551e-163	-2.774e-164	-3.05917e-163	4.07488e-163	2.92518e-163	0
6.35045e-164	-2.0495e-163	-2.16609e-164	-6.68123e-164	2.83033e-163	1.09303e-163	-1.21616e-162	-2.21112e-163	-3.17555e-163	9.70386e-165	2.38947e-163	5.55128e-163	-7.03621e-163	1.03518e-163	-3.8806e-163	5.62227e-163	-7.09604e-164	-7.33869e-163	4.02035e-163	-3.22744e-163	-3.9033e-163	8.45925e-164	-2.73547e-163	1.64606e-163	2.93235e-163	8.97551e-163	-2.774e-164	-3.05917e-163	4.07488e-163	2.92518e-163	0
6.35045e-164	-2.0495e-163	-2.16609e-164	-6.68123e-164	2.83033e-163	1.09303e-163	-1.21616e-162	-2.21112e-163	-3.17555e-163	9.70386e-165	2.38947e-163	5.55128e-163	-7.03621e-163	1.03518e-163	-3.8806e-163	5.62227e-163	-7.09604e-164	-7.33869e-163	4.02035e-163	-3.22744e-163	-3.9033e-163	8.45925e-164	-2.73547e-163	1.64606e-163	2.93235e-163	8.97551e-163	-2.774e-164	-3.05917e-163	4.07488e-163	2.92518e-163	0
6.35045e-164	-2.0495e-163	-2.16609e-164	-6.68123e-164	2.83033e-163	1.09303e-163	-1.21616e-162	-2.21112e-163	-3.17555e-163	9.70386e-165	2.38947e-163	5.55128e-163	-7.03621e-163	1.03518e-163	-3.8806e-163	5.62227e-163	-7.09604e-164	-7.33869e-163	4.02035e-163	-3.22744e-163	-3.9033e-163	8.45925e-164	-2.73547e-163	1.64606e-163	2.93235e-163	8.97551e-163	-2.774e-164	-3.05917e-163	4.07488e-163	2.92518e-163	0
6.35045e-164	-2.0495e-163	-2.16609e-164	-6.68123e-164	2.83033e-163	1.09303e-163	-1.21616e-162	-2.21112e-163	-3.17555e-163	9.70386e-165	2.38947e-163	5.55128e-163	-7.03621e-163	1.03518e-163	-3.8806e-163	5.62227e-163	-7.09604e-164	-7.33869e-163	4.02035e-163	-3.22744e-163	-3.9033e-163	8.45925e-164	-2.73547e-163	1.64606e-163	2.93235e-163	8.97551e-163	-2.774e-164	-3.05917e-163	4.07488e-163	2.92518e-163	0
6.35045e-164	-2.0495e-163	-2.16609e-164	-6.68123e-164	2.83033e-163	1.09303e-163	-1.21616e-162	-2.21112e-163	-3.17555e-163	9.70386e-165	2.38947e-163	5.55128e-163	-7.03621e-163	1.03518e-163	-3.8806e-163	5.62227e-163	-7.09604e-164	-7.33869e-163	4.02035e-163	-3.22744e-163	-3.9033e-163	8.45925e-164	-2.73547e-163	1.64606e-163	2.93235e-163	8.97551e-163	-2.774e-164	-3.05917e-163	4.07488e-163	2.92518e-163	0
6.35045e-164	-2.0495e-163	-2.16609e-164	-6.68123e-164	2.83033e-163	1.09303e-163	-1.21616e-162	-2.21112e-163	-3.17555e-163	9.70386e-165	2.38947e-163	5.55128e-163	-7.03621e-163	1.03518e-163	-3.8806e-163	5.62227e-163	-7.09604e-164	-7.33869e-163	4.02035e-163	-3.22744e-163	-3.9033e-163	8.45925e-164	-2.73547e-163	1.64606e-163	2.93235e-163	8.97551e-163	-2.774e-164	-3.05917e-163	4.07488e-163	2.92518e-163	0
6.35045e-164	-2.0495e-163	-2.16609e-164	-6.68123e-164	2.83033e-163	1.09303e-163	-1.21616e-162	-2.21112e-163	-3.17555e-163	9.70386e-165	2.38947e-163	5.55128e-163	-7.03621e-163	1.03518e-163	-3.8806e-163	5.62227e-163	-7.09604e-164	-7.33869e-163	4.02035e-163	-3.22744e-163	-3.9033e-163	8.45925e-164	-2.73547e-163	1.64606e-163	2.93235e-163	8.97551e-163	-2.774e-164	-3.05917e-163	4.07488e-163	2.92518e-163	0
6.35045e-164	-2.0495e-163	-2.16609e-164	-6.68123e-164	2.83033e-163	1.09303e-163	-1.21616e-162	-2.21112e-163	-3.17555e-163	9.70386e-165	2.38947e-163	5.55128e-163	-7.03621e-163	1.03518e-163	-3.8806e-163	5.62227e-163	-7.09604e-164	-7.33869e-163	4.02035e-163	-3.22744e-163	-3.9033e-163	8.45925e-164	-2.73547e-163	1.64606e-163	2.93235e-163	8.97551e-163	-2.774e-164	-3.05917e-163	4.07488e-163	2.92518e-163	0
6.35045e-164	-2.0495e-163	-2.16609e-164	-6.68123e-164	2.83033e-163	1.09303e-163	-1.21616e-162	-2.21112e-163	-3.17555e-163	9.70386e-165	2.38947e-163	5.55128e-163	-7.03621e-163	1.03518e-163	-3.8806e-163	5.62227e-163	-7.09604e-164	-7.33869e-163	4.02035e-163	-3.22744e-163	-3.9033e-163	8.45925e-164	-2.73547e-163	1.64606e-163	2.93235e-163	8.97551e-163	-2.774e-164	-3.05917e-163	4.07488e-163	2.92518e-163	0
6.35045e-164	-2.0495e-163	-2.16609e-164	-6.68123e-164	2.83033e-163	1.09303e-163	-1.21616e-162	-2.21112e-163	-3.17555e-163	9.70386e-165	2.38947e-163	5.55128e-163	-7.03621e-163	1.03518e-163	-3.8806e-163	5.62227e-163	-7.09604e-164	-7.33869e-163	4.02035e-163	-3.22744e-163	-3.9033e-163	8.45925e-164	-2.73547e-163	1.64606e-163	2.93235e-163	8.97551e-163	-2.774e-164	-3.05917e-163	4.07488e-163	2.92518e-163	0
6.35045e-164	-2.0495e-163	-2.16609e-164	-6.68123e-164	2.83033e-163	1.09303e-163	-1.21616e-162	-2.21112e-163	-3.17555e-163	9.70386e-165	2.38947e-163	5.55128e-163	-7.03621e-163	1.03518e-163	-3.8806e-163	5.62227e-163	-7.09604e-164	-7.33869e-163	4.02035e-163	-3.22744e-163	-3.9033e-163	8.45925e-164	-2.73547e-163	1.64606e-163	2.93235e-163	8.97551e-163	-2.774e-164	-3.05917e-163	4.07488e-163	2.92518e-163	0
6.35045e-164	-2.0495e-163	-2.16609e-164	-6.68123e-164	2.83033e-163	1.09303e-163	-1.21616e-162	-2.21112e-163	-3.17555e-163	9.70386e-165	2.38947e-163	5.55128e-163	-7.03621e-163	1.03518e-163	-3.8806e-163	5.62227e-163	-7.09604e-164	-7.33869e-163	4.02035e-163	-3.22744e-163	-3.9033e-163	8.45925e-164	-2.73547e-163	1.64606e-163	2.93235e-163	8.97551e-163	-2.774e-164	-3.05917e-163	4.07488e-163	2.92518e-163	0
6.35045e-164	-2.0495e-163	-2.16609e-164	-6.68123e-164	2.83033e-163	1.09303e-163	-1.21616e-162	-2.21112e-163	-3.17555e-163	9.70386e-165	2.38947e-163	5.55128e-163	-7.03621e-163	1.03518e-163	-3.8806e-163	5.62227e-163	-7.09604e-164	-7.33869e-163	4.02035e-163	-3.22744e-163	-3.9033e-163	8.45925e-164	-2.73547e-163	1.64606e-163	2.93235e-163	8.97551e-163	-2.774e-164	-3.05917e-163	4.07488e-163	2.92518e-163	0
6.35045e-164	-2.0495e-163	-2.16609e-164	-6.68123e-164	2.83033e-163	1.09303e-163	-1.21616e-162	-2.21112e-163	-3.17555e-163	9.70386e-165	2.38947e-163	5.55128e-163	-7.03621e-163	1.03518e-163	-3.8806e-163	5.62227e-163	-7.09604e-164	-7.33869e-163	4.02035e-163	-3.22744e-163	-3.9033e-163	8.45925e-164	-2.73547e-163	1.64606e-163	2.93235e-163	8.97551e-163	-2.774e-164	-3.05917e-163	4.07488e-163	2.92518e-163	0
6.35045e-164	-2.0495e-163	-2.16609e-164	-6.68123e-164	2.83033e-163	1.09303e-163	-1.21616e-162	-2.21112e-163	-3.17555e-163	9.70386e-165	2.38947e-163	5.55128e-163	-7.03621e-163	1.03518e-163	-3.8806e-163	5.62227e-163	-7.09604e-164	-7.33869e-163	4.02035e-163	-3.22744e-163	-3.9033e-163	8.45925e-164	-2.73547e-163	1.64606e-163	2.93235e-163	8.97551e-163	-2.774e-164	-3.05917e-163	4.07488e-163	2.92518e-163	0
6.35045e-164	-2.0495e-163	-2.16609e-164	-6.68123e-164	2.83033e-163	1.09303e-163	-1.21616e-162	-2.21112e-163	-3.17555e-163	9.70386e-165	2.38947e-163	5.55128e-163	-7.03621e-163	1.03518e-163	-3.8806e-163	5.62227e-163	-7.09604e-164	-7.33869e-163	4.02035e-163	-3.22744e-163	-3.9033e-163	8.45925e-164	-2.73547e-163	1.64606e-163	2.93235e-163	8.97551e-163	-2.774e-164	-3.05917e-163	4.07488e-163	2.92518e-163	0
6.35045e-164	-2.0495e-163	-2.16609e-164	-6.68123e-164	2.83033e-163	1.09303e-163	-1.21616e-162	-2.21112e-163	-3.17555e-163	9.70386e-165	2.38947e-163	5.55128e-163	-7.03621e-163	1.03518e-163	-3.8806e-163	5.62227e-163	-7.09604e-164	-7.33869e-163	4.02035e-163	-3.22744e-163	-3.9033e-163	8.45925e-164	-2.73547e-163	1.64606e-163	2.93235e-163	8.97551e-163	-2.774e-164	-3.05917e-163	4.07488e-163	2.92518e-163	0
6.35045e-164	-2.0495e-163	-2.16609e-164	-6.68123e-164	2.83033e-163	1.09303e-163	-1.21616e-162	-2.21112e-163	-3.17555e-163	9.70386e-165	2.38947e-163	5.55128e-163	-7.03621e-163	1.03518e-163	-3.8806e-163	5.62227e-163	-7.09604e-164	-7.33869e-163	4.02035e-163	-3.22744e-163	-3.9033e-163	8.45925e-164	-2.73547e-163	1.64606e-163	2.93235e-163	8.97551e-163	-2.774e-164	-3.05917e-163	4.07488e-163	2.92518e-163	0
6.35045e-164	-2.0495e-163	-2.16609e-164	-6.68123e-164	2.83033e-163	1.09303e-163	-1.21616e-162	-2.21112e-163	-3.17555e-163	9.70386e-165	2.38947e-163	5.55128e-163	-7.03621e-163	1.03518e-163	-3.8806e-163	5.62227e-163	-7.09604e-164	-7.33869e-163	4.02035e-163	-3.22744e-163	-3.9033e-163	8.45925e-164	-2.73547e-163	1.64606e-163	2.93235e-163	8.97551e-163	-2.774e-164	-3.05917e-163	4.07488e-163	2.92518e-163	0
6.35045e-164	-2.0495e-163	-2.16609e-164	-6.68123e-164	2.83033e-163	1.09303e-163	-1.21616e-162	-2.21112e-163	-3.17555e-163	9.70386e-165	2.38947e-163	5.55128e-163	-7.03621e-163	1.03518e-163	-3.8806e-163	5.62227e-163	-7.09604e-164	-7.33869e-163	4.02035e-163	-3.22744e-163	-3.9033e-163	8.45925e-164	-2.73547e-163	1.64606e-163	2.93235e-163	8.97551e-163	-2.774e-164	-3.05917e-163	4.07488e-163	2.92518e-163	0
6.35045e-164	-2.0495e-163	-2.16609e-164	-6.68123e-164	2.83033e-163	1.09303e-163	-1.21616e-162	-2.21112e-163	-3.17555e-163	9.70386e-165	2.38947e-163	5.55128e-163	-7.03621e-163	1.03518e-163	-3.8806e-163	5.62227e-163	-7.09604e-164	-7.33869e-163	4.02035e-163	-3.22744e-163	-3.9033e-163	8.45925e-164	-2.73547e-163	1.64606e-163	2.93235e-163	8.97551e-163	-2.774e-164	-3.05917e-163	4.07488e-163	2.92518e-163	0
6.35045e-164	-2.0495e-163	-2.16609e-164	-6.68123e-164	2.83033e-163	1.09303e-163	-1.21616e-162	-2.21112e-163	-3.17555e-163	9.70386e-165	2.38947e-163	5.55128e-163	-7.03621e-163	1.03518e-163	-3.8806e-163	5.62227e-163	-7.09604e-164	-7.33869e-163	4.02035e-163	-3.22744e-163	-3.9033e-163	8.45925e-164	-2.73547e-163	1.64606e-163	2.93235e-163	8.97551e-163	-2.774e-164	-3.05917e-163	4.07488e-163	2.92518e-163	0
6.35045e-164	-2.0495e-163	-2.16609e-164	-6.68123e-164	2.83033e-163	1.09303e-163	-1.21616e-162	-2.21112e-163	-3.17555e-163	9.70386e-165	2.38947e-163	5.55128e-163	-7.03621e-163	1.03518e-163	-3.8806e-163	5.62227e-163	-7.09604e-164	-7.33869e-163	4.02035e-163	-3.22744e-163	-3.9033e-163	8.45925e-164	-2.73547e-163	1.64606e-163	2.93235e-163	8.97551e-163	-2.774e-164	-3.05917e-163	4.07488e-163	2.92518e-163	0
6.35045e-164	-2.0495e-163	-2.16609e-164	-6.68123e-164	2.83033e-163	1.09303e-163	-1.21616e-162	-2.21112e-163	-3.17555e-163	9.70386e-165	2.38947e-163	5.55128e-163	-7.03621e-163	1.03518e-163	-3.8806e-163	5.62227e-163	-7.09604e-164	-7.33869e-163	4.02035e-163	-3.22744e-163	-3.9033e-163	8.45925e-164	-2.73547e-163	1.64606e-163	2.93235e-163	8.97551e-163	-2.774e-164	-3.05917e-163	4.07488e-163	2.92518e-163	0
6.35045e-164	-2.0495e-163	-2.16609e-164	-6.68123e-164	2.83033e-163	1.09303e-163	-1.21616e-162	-2.21112e-163	-3.17555e-163	9.70386e-165	2.38947e-163	5.55128e-163	-7.03621e-163	1.03518e-163	-3.8806e-163	5.62227e-163	-7.09604e-164	-7.33869e-163	4.02035e-163	-3.22744e-163	-3.9033e-163	8.45925e-164	-2.73547e-163	1.64606e-163	2.93235e-163	8.97551e-163	-2.774e-164	-3.05917e-163	4.07488e-163	2.92518e-163	0
6.35045e-164	-2.0495e-163	-2.16609e-164	-6.68123e-164	2.83033e-163	1.09303e-163	-1.21616e-162	-2.21112e-163	-3.17555e-163	9.70386e-165	2.38947e-163	5.55128e-163	-7.03621e-163	1.03518e-163	-3.8806e-163	5.62227e-163	-7.09604e-164	-7.33869e-163	4.02035e-163	-3.22744e-163	-3.9033e-163	8.45925e-164	-2.73547e-163	1.64606e-163	2.93235e-163	8.97551e-163	-2.774e-164	-3.05917e-163	4.07488e-163	2.92518e-163	0
6.35045e-164	-2.0495e-163	-2.16609e-164	-6.68123e-164	2.83033e-163	1.09303e-163	-1.21616e-162	-2.21112e-163	-3.17555e-163	9.70386e-165	2.38947e-163	5.55128e-163	-7.03621e-163	1.03518e-163	-3.8806e-163	5.62227e-163	-7.09604e-164	-7.33869e-163	4.02035e-163	-3.22744e-163	-3.9033e-163	8.45925e-164	-2.73547e-163	1.64606e-163	2.93235e-163	8.97551e-163	-2.774e-164	-3.05917e-163	4.07488e-163	2.92518e-163	0
6.35045e-164	-2.0495e-163	-2.16609e-164	-6.68123e-164	2.83033e-163	1.09303e-163	-1.21616e-162	-2.21112e-163	-3.17555e-163	9.70386e-165	2.38947e-163	5.55128e-163	-7.03621e-163	1.03518e-163	-3.8806e-163	5.62227e-163	-7.09604e-164	-7.33869e-163	4.02035e-163	-3.22744e-163	-3.9033e-163	8.45925e-164	-2.73547e-163	1.64606e-163	2.93235e-163	8.97551e-163	-2.774e-164	-3.05917e-163	4.07488e-163	2.92518e-163	0
6.35045e-164	-2.0495e-163	-2.16609e-164	-6.68123e-164	2.83033e-163	1.09303e-163	-1.21616e-162	-2.21112e-163	-3.17555e-163	9.70386e-165	2.38947e-163	5.55128e-163	-7.03621e-163	1.03518e-163	-3.8806e-163	5.62227e-163	-7.09604e-164	-7.33869e-163	4.02035e-163	-3.22744e-163	-3.9033e-163	8.45925e-164	-2.73547e-163	1.64606e-163	2.93235e-163	8.97551e-163	-2.774e-164	-3.05917e-163	4.07488e-163	2.92518e-163	0
6.35045e-164	-2.0495e-163	-2.16609e-164	-6.68123e-164	2.83033e-163	1.09303e-163	-1.21616e-162	-2.21112e-163	-3.17555e-163	9.70386e-165	2.38947e-163	5.55128e-163	-7.03621e-163	1.03518e-163	-3.8806e-163	5.62227e-163	-7.09604e-164	-7.33869e-163	4.02035e-163	-3.22744e-163	-3.9033e-163	8.45925e-164	-2.73547e-163	1.64606e-163	2.93235e-163	8.97551e-163	-2.774e-164	-3.05917e-163	4.07488e-163	2.92518e-163	0
6.35045e-164	-2.0495e-163	-2.16609e-164	-6.68123e-164	2.83033e-163	1.09303e-163	-1.21616e-162	-2.21112e-163	-3.17555e-163	9.70386e-165	2.38947e-163	5.55128e-163	-7.03621e-163	1.03518e-163	-3.8806e-163	5.62227e-163	-7.09604e-164	-7.33869e-163	4.02035e-163	-3.22744e-163	-3.9033e-163	8.45925e-164	-2.73547e-163	1.64606e-163	2.93235e-163	8.97551e-163	-2.774e-164	-3.05917e-163	4.07488e-163	2.92518e-163	0
6.35045e-164	-2.0495e-163	-2.16609e-164	-6.68123e-164	2.83033e-163	1.09303e-163	-1.21616e-162	-2.21112e-163	-3.17555e-163	9.70386e-165	2.38947e-163	5.55128e-163	-7.03621e-163	1.03518e-163	-3.8806e-163	5.62227e-163	-7.09604e-164	-7.33869e-163	4.02035e-163	-3.22744e-163	-3.9033e-163	8.45925e-164	-2.73547e-163	1.64606e-163	2.93235e-163	8.97551e-163	-2.774e-164	-3.05917e-163	4.07488e-163	2.92518e-163	0
6.35045e-164	-2.0495e-163	-2.16609e-164	-6.68123e-164	2.83033e-163	1.09303e-163	-1.21616e-162	-2.21112e-163	-3.17555e-163	9.70386e-165	2.38947e-163	5.55128e-163	-7.03621e-163	1.03518e-163	-3.8806e-163	5.62227e-163	-7.09604e-164	-7.33869e-163	4.02035e-163	-3.22744e-163	-3.9033e-163	8.45925e-164	-2.73547e-163	1.64606e-163	2.93235e-163	8.97551e-163	-2.774e-164	-3.05917e-163	4.07488e-163	2.92518e-163	0
6.35045e-164	-2.0495e-163	-2.16609e-164	-6.68123e-164	2.83033e-163	1.09303e-163	-1.21616e-162	-2.21112e-163	-3.17555e-163	9.70386e-165	2.38947e-163	5.55128e-163	-7.03621e-163	1.03518e-163	-3.8806e-163	5.62227e-163	-7.09604e-164	-7.33869e-163	4.02035e-163	-3.22744e-163	-3.9033e-163	8.45925e-164	-2.73547e-163	1.64606e-163	2.93235e-163	8.97551e-163	-2.774e-164	-3.05917e-163	4.07488e-163	2.92518e-163	0
6.35045e-164	-2.0495e-163	-2.16609e-164	-6.68123e-164	2.83033e-163	1.09303e-163	-1.21616e-162	-2.21112e-163	-3.17555e-163	9.70386e-165	2.38947e-163	5.55128e-163	-7.03621e-163	1.03518e-163	-3.8806e-163	5.62227e-163	-7.09604e-164	-7.33869e-163	4.02035e-163	-3.22744e-163	-3.9033e-163	8.45925e-164	-2.73547e-163	1.64606e-163	2.93235e-163	8.97551e-163	-2.774e-164	-3.05917e-163	4.07488e-163	2.92518e-163	0
6.35045e-164	-2.0495e-163	-2.16609e-164	-6.68123e-164	2.83033e-163	1.09303e-163	-1.21616e-162	-2.21112e-163	-3.17555e-163	9.70386e-165	2.38947e-163	5.55128e-163	-7.03621e-163	1.03518e-163	-3.8806e-163	5.62227e-163	-7.09604e-164	-7.33869e-163	4.02035e-163	-3.22744e-163	-3.9033e-163	8.45925e-164	-2.73547e-163	1.64606e-163	2.93235e-163	8.97551e-163	-2.774e-164	-3.05917e-163	4.07488e-163	2.92518e-163	0
6.35045e-164	-2.0495e-163	-2.16609e-164	-6.68123e-164	2.83033e-163	1.09303e-163	-1.21616e-162	-2.21112e-163	-3.17555e-163	9.70386e-165	2.38947e-163	5.55128e-163	-7.03621e-163	1.03518e-163	-3.8806e-163	5.62227e-163	-7.09604e-164	-7.33869e-163	4.02035e-163	-3.22744e-163	-3.9033e-163	8.45925e-164	-2.73547e-163	1.64606e-163	2.93235e-163	8.97551e-163	-2.774e-164	-3.05917e-163	4.07488e-163	2.92518e-163	0
6.35045e-164	-2.0495e-163	-2.16609e-164	-6.68123e-164	2.83033e-163	1.09303e-163	-1.21616e-162	-2.21112e-163	-3.17555e-163	9.70386e-165	2.38947e-163	5.55128e-163	-7.03621e-163	1.03518e-163	-3.8806e-163	5.62227e-163	-7.09604e-164	-7.33869e-163	4.02035e-163	-3.22744e-163	-3.9033e-163	8.45925e-164	-2.73547e-163	1.64606e-163	2.93235e-163	8.97551e-163	-2.774e-164	-3.05917e-163	4.07488e-163	2.92518e-163	0
6.35045e-164	-2.0495e-163	-2.16609e-164	-6.68123e-164	2.83033e-163	1.09303e-163	-1.21616e-162	-2.21112e-163	-3.17555e-163	9.70386e-165	2.38947e-163	5.55128e-163	-7.03621e-163	1.03518e-163	-3.8806e-163	5.62227e-163	-7.09604e-164	-7.33869e-163	4.02035e-163	-3.22744e-163	-3.9033e-163	8.45925e-164	-2.73547e-163	1.64606e-163	2.93235e-163	8.97551e-163	-2.774e-164	-3.05917e-163	4.07488e-163	2.92518e-163	0
6.35045e-164	-2.0495e-163	-2.16609e-164	-6.68123e-164	2.83033e-163	1.09303e-163	-1.21616e-162	-2.21112e-163	-3.17555e-163	9.70386e-165	2.38947e-163	5.55128e-163	-7.03621e-163	1.03518e-163	-3.8806e-163	5.62227e-163	-7.09604e-164	-7.33869e-163	4.02035e-163	-3.22744e-163	-3.9033e-163	8.45925e-164	-2.73547e-163	1.64606e-163	2.93235e-163	8.97551e-163	-2.774e-164	-3.05917e-163	4.07488e-163	2.92518e-163	0
6.35045e-164	-2.0495e-163	-2.16609e-164	-6.68123e-164	2.83033e-163	1.09303e-163	-1.21616e-162	-2.21112e-163	-3.17555e-163	9.70386e-165	2.38947e-163	5.55128e-163	-7.03621e-163	1.03518e-163	-3.8806e-163	5.62227e-163	-7.09604e-164	-7.33869e-163	4.02035e-163	-3.22744e-163	-3.9033e-163	8.45925e-164	-2.73547e-163	1.64606e-163	2.93235e-163	8.97551e-163	-2.774e-164	-3.05917e-163	4.07488e-163	2.92518e-163	0
6.35045e-164	-2.0495e-163	-2.16609e-164	-6.68123e-164	2.83033e-163	1.09303e-163	-1.21616e-162	-2.21112e-163	-3.17555e-163	9.70386e-165	2.38947e-163	5.55128e-163	-7.03621e-163	1.03518e-163	-3.8806e-163	5.62227e-163	-7.09604e-164	-7.33869e-163	4.02035e-163	-3.22744e-163	-3.9033e-163	8.45925e-164	-2.73547e-163	1.64606e-163	2.93235e-163	8.97551e-163	-2.774e-164	-3.05917e-163	4.07488e-163	2.92518e-163	0
6.35045e-164	-2.0495e-163	-2.16609e-164	-6.68123e-164	2.83033e-163	1.09303e-163	-1.21616e-162	-2.21112e-163	-3.17555e-163	9.70386e-165	2.38947e-163	5.55128e-163	-7.03621e-163	1.03518e-163	-3.8806e-163	5.62227e-163	-7.09604e-164	-7.33869e-163	4.02035e-163	-3.22744e-163	-3.9033e-163	8.45925e-164	-2.73547e-163	1.64606e-163	2.93235e-163	8.97551e-163	-2.774e-164	-3.05917e-163	4.07488e-163	2.92518e-163	0
6.35045e-164	-2.0495e-163	-2.16609e-164	-6.68123e-164	2.83033e-163	1.09303e-163	-1.21616e-162	-2.21112e-163	-3.17555e-163	9.70386e-165	2.38947e-163	5.55128e-163	-7.03621e-163	1.03518e-163	-3.8806e-163	5.62227e-163	-7.09604e-164	-7.33869e-163	4.02035e-163	-3.22744e-163	-3.9033e-163	8.45925e-164	-2.73547e-163	1.64606e-163	2.93235e-163	8.97551e-163	-2.774e-164	-3.05917e-163	4.07488e-163	2.92518e-163	0
6.35045e-164	-2.0495e-163	-2.16609e-164	-6.68123e-164	2.83033e-163	1.09303e-163	-1.21616e-162	-2.21112e-163	-3.17555e-163	9.70386e-165	2.38947e-163	5.55128e-163	-7.03621e-163	1.03518e-163	-3.8806e-163	5.62227e-163	-7.09604e-164	-7.33869e-163	4.02035e-163	-3.22744e-163	-3.9033e-163	8.45925e-164	-2.73547e-163	1.64606e-163	2.93235e-163	8.97551e-163	-2.774e-164	-3.05917e-163	4.07488e-163	2.92518e-163	0
6.35045e-164	-2.0495e-163	-2.16609e-164	-6.68123e-164	2.83033e-163	1.09303e-163	-1.21616e-162	-2.21112e-163	-3.17555e-163	9.70386e-165	2.38947e-163	5.55128e-163	-7.03621e-163	1.03518e-163	-3.8806e-163	5.62227e-163	-7.09604e-164	-7.33869e-163	4.02035e-163	-3.22744e-163	-3.9033e-163	8.45925e-164	-2.73547e-163	1.64606e-163	2.93235e-163	8.97551e-163	-2.774e-164	-3.05917e-163	4.07488e-163	2.92518e-163	0
6.35045e-164	-2.0495e-163	-2.16609e-164	-6.68123e-164	2.83033e-163	1.09303e-163	-1.21616e-162	-2.21112e-163	-3.17555e-163	9.70386e-165	2.38947e-163	5.55128e-163	-7.03621e-163	1.03518e-163	-3.8806e-163	5.62227e-163	-7.09604e-164	-7.33869e-163	4.02035e-163	-3.22744e-163	-3.9033e-163	8.45925e-164	-2.73547e-163	1.64606e-163	2.93235e-163	8.97551e-163	-2.774e-164	-3.05917e-163	4.07488e-163	2.92518e-163	0
6.35045e-164	-2.0495e-163	-2.16609e-164	-6.68123e-164	2.83033e-163	1.09303e-163	-1.21616e-162	-2.21112e-163	-3.17555e-163	9.70386e-165	2.38947e-163	5.55128e-163	-7.03621e-163	1.03518e-163	-3.8806e-163	5.62227e-163	-7.09604e-164	-7.33869e-163	4.02035e-163	-3.22744e-163	-3.9033e-163	8.45925e-164	-2.73547e-163	1.64606e-163	2.93235e-163	8.97551e-163	-2.774e-164	-3.05917e-163	4.07488e-163	2.92518e-163	0
6.35045e-164	-2.0495e-163	-2.16609e-164	-6.68123e-164	2.83033e-163	1.09303e-163	-1.21616e-162	-2.21112e-163	-3.17555e-163	9.70386e-165	2.38947e-163	5.55128e-163	-7.03621e-163	1.03518e-163	-3.8806e-163	5.62227e-163	-7.09604e-164	-7.33869e-163	4.02035e-163	-3.22744e-163	-3.9033e-163	8.45925e-164	-2.73547e-163	1.64606e-163	2.93235e-163	8.97551e-163	-2.774e-164	-3.05917e-163	4.07488e-163	2.92518e-163	0
6.35045e-164	-2.0495e-163	-2.16609e-164	-6.68123e-164	2.83033e-163	1.09303e-163	-1.21616e-162	-2.21112e-163	-3.17555e-163	9.70386e-165	2.38947e-163	5.55128e-163	-7.03621e-163	1.03518e-163	-3.8806e-163	5.62227e-163	-7.09604e-164	-7.33869e-163	4.02035e-163	-3.22744e-163	-3.9033e-163	8.45925e-164	-2.73547e-163	1.64606e-163	2.93235e-163	8.97551e-163	-2.774e-164	-3.05917e-163	4.07488e-163	2.92518e-163	0
6.35045e-164	-2.0495e-163	-2.16609e-164	-6.68123e-164	2.83033e-163	1.09303e-163	-1.21616e-162	-2.21112e-163	-3.17555e-163	9.70386e-165	2.38947e-163	5.55128e-163	-7.03621e-163	1.03518e-163	-3.8806e-163	5.62227e-163	-7.09604e-164	-7.33869e-163	4.02035e-163	-3.22744e-163	-3.9033e-163	8.45925e-164	-2.73547e-163	1.64606e-163	2.93235e-163	8.97551e-163	-2.774e-164	-3.05917e-163	4.07488e-163	2.92518e-163	0
6.35045e-164	-2.0495e-163	-2.16609e-164	-6.68123e-164	2.83033e-163	1.09303e-163	-1.21616e-162	-2.21112e-163	-3.17555e-163	9.70386e-165	2.38947e-163	5.55128e-163	-7.03621e-163	1.03518e-163	-3.8806e-163	5.62227e-163	-7.09604e-164	-7.33869e-163	4.02035e-163	-3.22744e-163	-3.9033e-163	8.45925e-164	-2.73547e-163	1.64606e-163	2.93235e-163	8.97551e-163	-2.774e-164	-3.05917e-163	4.07488e-163	2.92518e-163	0
6.35045e-164	-2.0495e-163	-2.16609e-164	-6.68123e-164	2.83033e-163	1.09303e-163	-1.21616e-162	-2.21112e-163	-3.17555e-163	9.70386e-165	2.38947e-163	5.55128e-163	-7.03621e-163	1.03518e-163	-3.8806e-163	5.62227e-163	-7.09604e-164	-7.33869e-163	4.02035e-163	-3.22744e-163	-3.9033e-163	8.45925e-164	-2.73547e-163	1.64606e-163	2.93235e-163	8.97551e-163	-2.774e-164	-3.05917e-163	4.07488e-163	2.92518e-163	0
6.35045e-164	-2.0495e-163	-2.16609e-164	-6.68123e-164	2.83033e-163	1.09303e-163	-1.21616e-162	-2.21112e-163	-3.17555e-163	9.70386e-165	2.38947e-163	5.55128e-163	-7.03621e-163	1.03518e-163	-3.8806e-163	5.62227e-163	-7.09604e-164	-7.33869e-163	4.02035e-163	-3.22744e-163	-3.9033e-163	8.45925e-164	-2.73547e-163	1.64606e-163	2.93235e-163	8.97551e-163	-2.774e-164	-3.05917e-163	4.07488e-163	2.92518e-163	0
6.35045e-164	-2.0495e-163	-2.16609e-164	-6.68123e-164	2.83033e-163	1.09303e-163	-1.21616e-162	-2.21112e-163	-3.17555e-163	9.70386e-165	2.38947e-163	5.55128e-163	-7.03621e-163	1.03518e-163	-3.8806e-163	5.62227e-163	-7.09604e-164	-7.33869e-163	4.02035e-163	-3.22744e-163	-3.9033e-163	8.45925e-164	-2.73547e-163	1.64606e-163	2.93235e-163	8.97551e-163	-2.774e-164	-3.05917e-163	4.07488e-163	2.92518e-163	0
6.35045e-164	-2.0495e-163	-2.16609e-164	-6.68123e-164	2.83033e-163	1.09303e-163	-1.21616e-162	-2.21112e-163	-3.17555e-163	9.70386e-165	2.38947e-163	5.55128e-163	-7.03621e-163	1.03518e-163	-3.8806e-163	5.62227e-163	-7.09604e-164	-7.33869e-163	4.02035e-163	-3.22744e-163	-3.9033e-163	8.45925e-164	-2.73547e-163	1.64606e-163	2.93235e-163	8.97551e-163	-2.774e-164	-3.05917e-163	4.07488e-163	2.92518e-163	0
6.35045e-164	-2.0495e-163	-2.16609e-164	-6.68123e-164	2.83033e-163	1.09303e-163	-1.21616e-162	-2.21112e-163	-3.17555e-163	9.70386e-165	2.38947e-163	5.55128e-163	-7.03621e-163	1.03518e-163	-3.8806e-163	5.62227e-163	-7.09604e-164	-7.33869e-163	4.02035e-163	-3.22744e-163	-3.9033e-163	8.45925e-164	-2.73547e-163	1.64606e-163	2.93235e-163	8.97551e-163	-2.774e-164	-3.05917e-163	4.07488e-163	2.92518e-163	0
6.35045e-164	-2.0495e-163	-2.16609e-164	-6.68123e-164	2.83033e-163	1.09303e-163	-1.21616e-162	-2.21112e-163	-3.17555e-163	9.70386e-165	2.38947e-163	5.55128e-163	-7.03621e-163	1.03518e-163	-3.8806e-163	5.62227e-163	-7.09604e-164	-7.33869e-163	4.02035e-163	-3.22744e-163	-3.9033e-163	8.45925e-164	-2.73547e-163	1.64606e-163	2.93235e-163	8.97551e-163	-2.774e-164	-3.05917e-163	4.07488e-163	2.92518e-163	0
6.35045e-164	-2.0495e-163	-2.16609e-164	-6.68123e-164	2.83033e-163	1.09303e-163	-1.21616e-162	-2.21112e-163	-3.17555e-163	9.70386e-165	2.38947e-163	5.55128e-163	-7.03621e-163	1.03518e-163	-3.8806e-163	5.62227e-163	-7.09604e-164	-7.33869e-163	4.02035e-163	-3.22744e-163	-3.9033e-163	8.45925e-164	-2.73547e-163	1.64606e-163	2.93235e-163	8.97551e-163	-2.774e-164	-3.05917e-163	4.07488e-163	2.92518e-163	0
6.35045e-164	-2.0495e-163	-2.16609e-164	-6.68123e-164	2.83033e-163	1.09303e-163	-1.21616e-162	-2.21112e-163	-3.17555e-163	9.70386e-165	2.38947e-163	5.55128e-163	-7.03621e-163	1.03518e-163	-3.8806e-163	5.62227e-163	-7.09604e-164	-7.33869e-163	4.02035e-163	-3.22744e-163	-3.9033e-163	8.45925e-164	-2.73547e-163	1.64606e-163	2.93235e-163	8.97551e-163	-2.774e-164	-3.05917e-163	4.07488e-163	2.92518e-163	0
6.35045e-164	-2.0495e-163	-2.16609e-164	-6.68123e-164	2.83033e-163	1.09303e-163	-1.21616e-162	-2.21112e-163	-3.17555e-163	9.70386e-165	2.38947e-163	5.55128e-163	-7.03621e-163	1.03518e-163	-3.8806e-163	5.62227e-163	-7.09604e-164	-7.33869e-163	4.02035e-163	-3.22744e-163	-3.9033e-163	8.45925e-164	-2.73547e-163	1.64606e-163	2.93235e-163	8.97551e-163	-2.774e-164	-3.05917e-163	4.07488e-163	2.92518e-163	0
6.35045e-164	-2.0495e-163	-2.16609e-164	-6.68123e-164	2.83033e-163	1.09303e-163	-1.21616e-162	-2.21112e-163	-3.17555e-163	9.70386e-165	2.38947e-163	5.55128e-163	-7.03621e-163	1.03518e-163	-3.8806e-163	5.62227e-163	-7.09604e-164	-7.33869e-163	4.02035e-163	-3.22744e-163	-3.9033e-163	8.45925e-164	-2.73547e-163	1.64606e-163	2.93235e-163	8.97551e-163	-2.774e-164	-3.05917e-163	4.07488e-163	2.92518e-163	0
6.35045e-164	-2.0495e-163	-2.16609e-164	-6.68123e-164	2.83033e-163	1.09303e-163	-1.21616e-162	-2.21112e-163	-3.17555e-163	9.70386e-165	2.38947e-163	5.55128e-163	-7.03621e-163	1.03518e-163	-3.8806e-163	5.62227e-163	-7.09604e-164	-7.33869e-163	4.02035e-163	-3.22744e-163	-3.9033e-163	8.45925e-164	-2.73547e-163	1.64606e-163	2.93235e-163	8.97551e-163	-2.774e-164	-3.05917e-163	4.07488e-163	2.92518e-163	0
6.35045e-164	-2.0495e-163	-2.16609e-164	-6.68123e-164	2.83033e-163	1.09303e-163	-1.21616e-162	-2.21112e-163	-3.17555e-163	9.70386e-165	2.38947e-163	5.55128e-163	-7.03621e-163	1.03518e-163	-3.8806e-163	5.62227e-163	-7.09604e-164	-7.33869e-163	4.02035e-163	-3.22744e-163	-3.9033e-163	8.45925e-164	-2.73547e-163	1.64606e-163	2.93235e-163	8.97551e-163	-2.774e-164	-3.05917e-163	4.07488e-163	2.92518e-163	0
6.35045e-164	-2.0495e-163	-2.16609e-164	-6.68123e-164	2.83033e-163	1.09303e-163	-1.21616e-162	-2.21112e-163	-3.17555e-163	9.70386e-165	2.38947e-163	5.55128e-163	-7.03621e-163	1.03518e-163	-3.8806e-163	5.62227e-163	-7.09604e-164	-7.33869e-163	4.02035e-163	-3.22744e-163	-3.9033e-163	8.45925e-164	-2.73547e-163	1.64606e-163	2.93235e-163	8.97551e-163	-2.774e-164	-3.05917e-163	4.07488e-163	2.92518e-163	0
6.35045e-164	-2.0495e-163	-2.16609e-164	-6.68123e-164	2.83033e-163	1.09303e-163	-1.21616e-162	-2.21112e-163	-3.17555e-163	9.70386e-165	2.38947e-163	5.55128e-163	-7.03621e-163	1.03518e-163	-3.8806e-163	5.62227e-163	-7.09604e-164	-7.33869e-163	4.02035e-163	-3.22744e-163	-3.9033e-163	8.45925e-164	-2.73547e-163	1.64606e-163	2.93235e-163	8.97551e-163	-2.774e-164	-3.05917e-163	4.07488e-163	2.92518e-163	0
6.35045e-164	-2.0495e-163	-2.16609e-164	-6.68123e-164	2.83033e-163	1.09303e-163	-1.21616e-162	-2.21112e-163	-3.17555e-163	9.70386e-165	2.38947e-163	5.55128e-163	-7.03621e-163	1.03518e-163	-3.8806e-163	5.62227e-163	-7.09604e-164	-7.33869e-163	4.02035e-163	-3.22744e-163	-3.9033e-163	8.45925e-164	-2.73547e-163	1.64606e-163	2.93235e-163	8.97551e-163	-2.774e-164	-3.05917e-163	4.07488e-163	2.92518e-163	0
6.35045e-164	-2.0495e-163	-2.16609e-164	-6.68123e-164	2.83033e-163	1.09303e-163	-1.21616e-162	-2.21112e-163	-3.17555e-163	9.70386e-165	2.38947e-163	5.55128e-163	-7.03621e-163	1.03518e-163	-3.8806e-163	5.62227e-163	-7.09604e-164	-7.33869e-163	4.02035e-163	-3.22744e-163	-3.9033e-163	8.45925e-164	-2.73547e-163	1.64606e-163	2.93235e-163	8.97551e-163	-2.774e-164	-3.05917e-163	4.07488e-163	2.92518e-163	0
6.35045e-164	-2.0495e-163	-2.16609e-164	-6.68123e-164	2.83033e-163	1.09303e-163	-1.21616e-162	-2.21112e-163	-3.17555e-163	9.70386e-165	2.38947e-163	5.55128e-163	-7.03621e-163	1.03518e-163	-3.8806e-163	5.62227e-163	-7.09604e-164	-7.33869e-163	4.02035e-163	-3.22744e-163	-3.9033e-163	8.45925e-164	-2.73547e-163	1.64606e-163	2.93235e-163	8.97551e-163	-2.774e-164	-3.05917e-163	4.07488e-163	2.92518e-163	0
6.35045e-164	-2.0495e-163	-2.16609e-164	-6.68123e-164	2.83033e-163	1.09303e-163	-1.21616e-162	-2.21112e-163	-3.17555e-163	9.70386e-165	2.38947e-163	5.55128e-163	-7.03621e-163	1.03518e-163	-3.8806e-163	5.62227e-163	-7.09604e-164	-7.33869e-163	4.02035e-163	-3.22744e-163	-3.9033e-163	8.45925e-164	-2.73547e-163	1.64606e-163	2.93235e-163	8.97551e-163	-2.774e-164	-3.05917e-163	4.07488e-163	2.92518e-163	0
6.35045e-164	-2.0495e-163	-2.16609e-164	-6.68123e-164	2.83033e-163	1.09303e-163	-1.21616e-162	-2.21112e-163	-3.17555e-163	9.70386e-165	2.38947e-163	5.55128e-163	-7.03621e-163	1.03518e-163	-3.8806e-163	5.62227e-163	-7.09604e-164	-7.33869e-163	4.02035e-163	-3.22744e-163	-3.9033e-163	8.45925e-164	-2.73547e-163	1.64606e-163	2.93235e-163	8.97551e-163	-2.774e-164	-3.05917e-163	4.07488e-163	2.92518e-163	0
6.35045e-164	-2.0495e-163	-2.16609e-164	-6.68123e-164	2.83033e-163	1.09303e-163	-1.21616e-162	-2.21112e-163	-3.17555e-163	9.70386e-165	2.38947e-163	5.55128e-163	-7.03621e-163	1.03518e-163	-3.8806e-163	5.62227e-163	-7.09604e-164	-7.33869e-163	4.02035e-163	-3.22744e-163	-3.9033e-163	8.45925e-164	-2.73547e-163	1.64606e-163	2.93235e-163	8.97551e-163	-2.774e-164	-3.05917e-163	4.07488e-163	2.92518e-163	0
6.35045e-164	-2.0495e-163	-2.16609e-164	-6.68123e-164	2.83033e-163	1.09303e-163	-1.21616e-162	-2.21112e-163	-3.17555e-163	9.70386e-165	2.38947e-163	5.55128e-163	-7.03621e-163	1.03518e-163	-3.8806e-163	5.62227e-163	-7.09604e-164	-7.33869e-163	4.02035e-163	-3.22744e-163	-3.9033e-163	8.45925e-164	-2.73547e-163	1.64606e-163	2.93235e-163	8.97551e-163	-2.774e-164	-3.05917e-163	4.07488e-163	2.92518e-163	0
6.35045e-164	-2.0495e-163	-2.16609e-164	-6.68123e-164	2.83033e-163	1.09303e-163	-1.21616e-162	-2.21112e-163	-3.17555e-163	9.70386e-165	2.38947e-163	5.55128e-163	-7.03621e-163	1.03518e-163	-3.8806e-163	5.62227e-163	-7.09604e-164	-7.33869e-163	4.02035e-163	-3.22744e-163	-3.9033e-163	8.45925e-164	-2.73547e-163	1.64606e-163	2.93235e-163	8.97551e-163	-2.774e-164	-3.05917e-163	4.07488e-163	2.92518e-163	0
6.35045e-164	-2.0495e-163	-2.16609e-164	-6.68123e-164	2.83033e-163	1.09303e-163	-1.21616e-162	-2.21112e-163	-3.17555e-163	9.70386e-165	2.38947e-163	5.55128e-163	-7.03621e-163	1.03518e-163	-3.8806e-163	5.62227e-163	-7.09604e-164	-7.33869e-163	4.02035e-163	-3.22744e-163	-3.9033e-163	8.45925e-164	-2.73547e-163	1.64606e-163	2.93235e-163	8.97551e-163	-2.774e-164	-3.05917e-163	4.07488e-163	2.92518e-163	0
6.35045e-164	-2.0495e-163	-2.16609e-164	-6.68123e-164	2.83033e-163	1.09303e-163	-1.21616e-162	-2.21112e-163	-3.17555e-163	9.70386e-165	2.38947e-163	5.55128e-163	-7.03621e-163	1.03518e-163	-3.8806e-163	5.62227e-163	-7.09604e-164	-7.33869e-163	4.02035e-163	-3.22744e-163	-3.9033e-163	8.45925e-164	-2.73547e-163	1.64606e-163	2.93235e-163	8.97551e-163	-2.774e-164	-3.05917e-163	4.07488e-163	2.92518e-163	0
6.35045e-164	-2.0495e-163	-2.16609e-164	-6.68123e-164	2.83033e-163	1.09303e-163	-1.21616e-162	-2.21112e-163	-3.17555e-163	9.70386e-165	2.38947e-163	5.55128e-163	-7.03621e-163	1.03518e-163	-3.8806e-163	5.62227e-163	-7.09604e-164	-7.33869e-163	4.02035e-163	-3.22744e-163	-3.9033e-163	8.45925e-164	-2.73547e-163	1.64606e-163	2.93235e-163	8.97551e-163	-2.774e-164	-3.05917e-163	4.07488e-163	2.92518e-163	0
6.35045e-164	-2.0495e-163	-2.16609e-164	-6.68123e-164	2.83033e-163	1.09303e-163	-1.21616e-162	-2.21112e-163	-3.17555e-163	9.70386e-165	2.38947e-163	5.55128e-163	-7.03621e-163	1.03518e-163	-3.8806e-163	5.62227e-163	-7.09604e-164	-7.33869e-163	4.02035e-163	-3.22744e-163	-3.9033e-163	8.45925e-164	-2.73547e-163	1.64606e-163	2.93235e-163	8.97551e-163	-2.774e-164	-3.05917e-163	4.07488e-163	2.92518e-163	0
6.35045e-164	-2.0495e-163	-2.16609e-164	-6.68123e-164	2.83033e-163	1.09303e-163	-1.21616e-162	-2.21112e-163	-3.17555e-163	9.70386e-165	2.38947e-163	5.55128e-163	-7.03621e-163	1.03518e-163	-3.8806e-163	5.62227e-163	-7.09604e-164	-7.33869e-163	4.02035e-163	-3.22744e-163	-3.9033e-163	8.45925e-164	-2.73547e-163	1.64606e-163	2.93235e-163	8.97551e-163	-2.774e-164	-3.05917e-163	4.07488e-163	2.92518e-163	0
6.35045e-164	-2.0495e-163	-2.16609e-164	-6.68123e-164	2.83033e-163	1.09303e-163	-1.21616e-162	-2.21112e-163	-3.17555e-163	9.70386e-165	2.38947e-163	5.55128e-163	-7.03621e-163	1.03518e-163	-3.8806e-163	5.62227e-163	-7.09604e-164	-7.33869e-163	4.02035e-163	-3.22744e-163	-3.9033e-163	8.45925e-164	-2.73547e-163	1.64606e-163	2.93235e-163	8.97551e-163	-2.774e-164	-3.05917e-163	4.07488e-163	2.92518e-163	0
6.35045e-164	-2.0495e-163	-2.16609e-164	-6.68123e-164	2.83033e-163	1.09303e-163	-1.21616e-162	-2.21112e-163	-3.17555e-163	9.70386e-165	2.38947e-163	5.55128e-163	-7.03621e-163	1.03518e-163	-3.8806e-163	5.62227e-163	-7.09604e-164	-7.33869e-163	4.02035e-163	-3.22744e-163	-3.9033e-163	8.45925e-164	-2.73547e-163	1.64606e-163	2.93235e-163	8.97551e-163	-2.774e-164	-3.05917e-163	4.07488e-163	2.92518e-163	0
6.35045e-164	-2.0495e-163	-2.16609e-164	-6.68123e-164	2.83033e-163	1.09303e-163	-1.21616e-162	-2.21112e-163	-3.17555e-163	9.70386e-165	2.38947e-163	5.55128e-163	-7.03621e-163	1.03518e-163	-3.8806e-163	5.62227e-163	-7.09604e-164	-7.33869e-163	4.02035e-163	-3.22744e-163	-3.9033e-163	8.45925e-164	-2.73547e-163	1.64606e-163	2.93235e-163	8.97551e-163	-2.774e-164	-3.05917e-163	4.07488e-163	2.92518e-163	0
6.35045e-164	-2.0495e-163	-2.16609e-164	-6.68123e-164	2.83033e-163	1.09303e-163	-1.21616e-162	-2.21112e-163	-3.17555e-163	9.70386e-165	2.38947e-163	5.55128e-163	-7.03621e-163	1.03518e-163	-3.8806e-163	5.62227e-163	-7.09604e-164	-7.33869e-163	4.02035e-163	-3.22744e-163	-3.9033e-163	8.45925e-164	-2.73547e-163	1.64606e-163	2.93235e-163	8.97551e-163	-2.774e-164	-3.05917e-163	4.07488e-163	2.92518e-163	0
6.35045e-164	-2.0495e-163	-2.16609e-164	-6.68123e-164	2.83033e-163	1.09303e-163	-1.21616e-162	-2.21112e-163	-3.17555e-163	9.70386e-165	2.38947e-163	5.55128e-163	-7.03621e-163	1.03518e-163	-3.8806e-163	5.62227e-163	-7.09604e-164	-7.33869e-163	4.02035e-163	-3.22744e-163	-3.9033e-163	8.45925e-164	-2.73547e-163	1.64606e-163	2.93235e-163	8.97551e-163	-2.774e-164	-3.05917e-163	4.07488e-163	2.92518e-163	0
6.35045e-164	-2.0495e-163	-2.16609e-164	-6.68123e-164	2.83033e-163	1.09303e-163	-1.21616e-162	-2.21112e-163	-3.17555e-163	9.70386e-165	2.38947e-163	5.55128e-163	-7.03621e-163	1.03518e-163	-3.8806e-163	5.62227e-163	-7.09604e-164	-7.33869e-163	4.02035e-163	-3.22744e-163	-3.9033e-163	8.45925e-164	-2.73547e-163	1.64606e-163	2.93235e-163	8.97551e-163	-2.774e-164	-3.05917e-163	4.07488e-163	2.92518e-163	0
6.35045e-164	-2.0495e-163	-2.16609e-164	-6.68123e-164	2.83033e-163	1.09303e-163	-1.21616e-162	-2.21112e-163	-3.17555e-163	9.70386e-165	2.38947e-163	5.55128e-163	-7.03621e-163	1.03518e-163	-3.8806e-163	5.62227e-163	-7.09604e-164	-7.33869e-163	4.02035e-163	-3.22744e-163	-3.9033e-163	8.45925e-164	-2.73547e-163	1.64606e-163	2.93235e-163	8.97551e-163	-2.774e-164	-3.05917e-163	4.07488e-163	2.92518e-163	0
6.35045e-164	-2.0495e-163	-2.16609e-164	-6.68123e-164	2.83033e-163	1.09303e-163	-1.21616e-162	-2.21112e-163	-3.17555e-163	9.70386e-165	2.38947e-163	5.55128e-163	-7.03621e-163	1.03518e-163	-3.8806e-163	5.62227e-163	-7.09604e-164	-7.33869e-163	4.02035e-163	-3.22744e-163	-3.9033e-163	8.45925e-164	-2.73547e-163	1.64606e-163	2.93235e-163	8.97551e-163	-2.774e-164	-3.05917e-163	4.07488e-163	2.92518e-163	0
6.35045e-164	-2.0495e-163	-2.16609e-164	-6.68123e-164	2.83033e-163	1.09303e-163	-1.21616e-162	-2.21112e-163	-3.17555e-163	9.70386e-165	2.38947e-163	5.55128e-163	-7.03621e-163	1.03518e-163	-3.8806e-163	5.62227e-163	-7.09604e-164	-7.33869e-163	4.02035e-163	-3.22744e-163	-3.9033e-163	8.45925e-164	-2.73547e-163	1.64606e-163	2.93235e-163	8.97551e-163	-2.774e-164	-3.05917e-163	4.07488e-163	2.92518e-163	0
6.35045e-164	-2.0495e-163	-2.16609e-164	-6.68123e-164	2.83033e-163	1.09303e-163	-1.21616e-162	-2.21112e-163	-3.17555e-163	9.70386e-165	2.38947e-163	5.55128e-163	-7.03621e-163	1.03518e-163	-3.8806e-163	5.62227e-163	-7.09604e-164	-7.33869e-163	4.02035e-163	-3.22744e-163	-3.9033e-163	8.45925e-164	-2.73547e-163	1.64606e-163	2.93235e-163	8.97551e-163	-2.774e-164	-3.05917e-163	4.07488e-163	2.92518e-163	0
6.35045e-164	-2.0495e-163	-2.16609e-164	-6.68123e-164	2.83033e-163	1.09303e-163	-1.21616e-162	-2.21112e-163	-3.17555e-163	9.70386e-165	2.38947e-163	5.55128e-163	-7.03621e-163	1.03518e-163	-3.8806e-163	5.62227e-163	-7.09604e-164	-7.33869e-163	4.02035e-163	-3.22744e-163	-3.9033e-163	8.45925e-164	-2.73547e-163	1.64606e-163	2.93235e-163	8.97551e-163	-2.774e-164	-3.05917e-163	4.07488e-163	2.92518e-163	0
6.35045e-164	-2.0495e-163	-2.16609e-164	-6.68123e-164	2.83033e-163	1.09303e-163	-1.21616e-162	-2.21112e-163	-3.17555e-163	9.70386e-165	2.38947e-163	5.55128e-163	-7.03621e-163	1.03518e-163	-3.8806e-163	5.62227e-163	-7.09604e-164	-7.33869e-163	4.02035e-163	-3.22744e-163	-3.9033e-163	8.45925e-164	-2.73547e-163	1.64606e-163	2.93235e-163	8.97551e-163	-2.774e-164	-3.05917e-163	4.07488e-163	2.92518e-163	0
6.35045e-164	-2.0495e-163	-2.16609e-164	-6.68123e-164	2.83033e-163	1.09303e-163	-1.21616e-162	-2.21112e-163	-3.17555e-163	9.70386e-165	2.38947e-163	5.55128e-163	-7.03621e-163	1.03518e-163	-3.8806e-163	5.62227e-163	-7.09604e-164	-7.33869e-163	4.02035e-163	-3.22744e-163	-3.9033e-163	8.45925e-164	-2.73547e-163	1.64606e-163	2.93235e-163	8.97551e-163	-2.774e-164	-3.05917e-163	4.07488e-163	2.92518e-163	0
6.35045e-164	-2.0495e-163	-2.16609e-164	-6.68123e-164	2.83033e-163	1.09303e-163	-1.21616e-162	-2.21112e-163	-3.17555e-163	9.70386e-165	2.38947e-163	5.55128e-163	-7.03621e-163	1.03518e-163	-3.8806e-163	5.62227e-163	-7.09604e-164	-7.33869e-163	4.02035e-163	-3.22744e-163	-3.9033e-163	8.45925e-164	-2.73547e-163	1.64606e-163	2.93235e-163	8.97551e-163	-2.774e-164	-3.05917e-163	4.07488e-163	2.92518e-163	0
6.35045e-164	-2.0495e-163	-2.16609e-164	-6.68123e-164	2.83033e-163	1.09303e-163	-1.21616e-162	-2.21112e-163	-3.17555e-163	9.70386e-165	2.38947e-163	5.55128e-163	-7.03621e-163	1.03518e-163	-3.8806e-163	5.62227e-163	-7.09604e-164	-7.33869e-163	4.02035e-163	-3.22744e-163	-3.9033e-163	8.45925e-164	-2.73547e-163	1.64606e-163	2.93235e-163	8.97551e-163	-2.774e-164	-3.05917e-163	4.07488e-163	2.92518e-163	0
6.35045e-164	-2.0495e-163	-2.16609e-164	-6.68123e-164	2.83033e-163	1.09303e-163	-1.21616e-162	-2.21112e-163	-3.17555e-163	9.70386e-165	2.38947e-163	5.55128e-163	-7.03621e-163	1.03518e-163	-3.8806e-163	5.62227e-163	-7.09604e-164	-7.33869e-163	4.02035e-163	-3.22744e-163	-3.9033e-163	8.45925e-164	-2.73547e-163	1.64606e-163	2.93235e-163	8.97551e-163	-2.774e-164	-3.05917e-163	4.07488e-163	2.92518e-163	0
6.35045e-164	-2.0495e-163	-2.16609e-164	-6.68123e-164	2.83033e-163	1.09303e-163	-1.21616e-162	-2.21112e-163	-3.17555e-163	9.70386e-165	2.38947e-163	5.55128e-163	-7.03621e-163	1.03518e-163	-3.8806e-163	5.62227e-163	-7.09604e-164	-7.33869e-163	4.02035e-163	-3.22744e-163	-3.9033e-163	8.45925e-164	-2.73547e-163	1.64606e-163	2.93235e-163	8.97551e-163	-2.774e-164	-3.05917e-163	4.07488e-163	2.92518e-163	0
6.35045e-164	-2.0495e-163	-2.16609e-164	-6.68123e-164	2.83033e-163	1.09303e-163	-1.21616e-162	-2.21112e-163	-3.17555e-163	9.70386e-165	2.38947e-163	5.55128e-163	-7.03621e-163	1.03518e-163	-3.8806e-163	5.62227e-163	-7.09604e-164	-7.33869e-163	4.02035e-163	-3.22744e-163	-3.9033e-163	8.45925e-164	-2.73547e-163	1.64606e-163	2.93235e-163	8.97551e-163	-2.774e-164	-3.05917e-163	4.07488e-163	2.92518e-163	0
6.35045e-164	-2.0495e-163	-2.16609e-164	-6.68123e-164	2.83033e-163	1.09303e-163	-1.21616e-162	-2.21112e-163	-3.17555e-163	9.70386e-165	2.38947e-163	5.55128e-163	-7.03621e-163	1.03518e-163	-3.8806e-163	5.62227e-163	-7.09604e-164	-7.33869e-163	4.02035e-163	-3.22744e-163	-3.9033e-163	8.45925e-164	-2.73547e-163	1.64606e-163	2.93235e-163	8.97551e-163	-2.774e-164	-3.05917e-163	4.07488e-163	2.92518e-163	0
6.35045e-164	-2.0495e-163	-2.16609e-164	-6.68123e-164	2.83033e-163	1.09303e-163	-1.21616e-162	-2.21112e-163	-3.17555e-163	9.70386e-165	2.38947e-163	5.55128e-163	-7.03621e-163	1.03518e-163	-3.8806e-163	5.62227e-163	-7.09604e-164	-7.33869e-163	4.02035e-163	-3.22744e-163	-3.9033e-163	8.45925e-164	-2.73547e-163	1.64606e-163	2.93235e-163	8.97551e-163	-2.774e-164	-3.05917e-163	4.07488e-163	2.92518e-163	0
6.35045e-164	-2.0495e-163	-2.16609e-164	-6.68123e-164	2.83033e-163	1.09303e-163	-1.21616e-162	-2.21112e-163	-3.17555e-163	9.70386e-165	2.38947e-163	5.55128e-163	-7.03621e-163	1.03518e-163	-3.8806e-163	5.62227e-163	-7.09604e-164	-7.33869e-163	4.02035e-163	-3.22744e-163	-3.9033e-163	8.45925e-164	-2.73547e-163	1.64606e-163	2.93235e-163	8.97551e-163	-2.774e-164	-3.05917e-163	4.07488e-163	2.92518e-163	0
6.35045e-164	-2.0495e-163	-2.16609e-164	-6.68123e-164	2.83033e-163	1.09303e-163	-1.21616e-162	-2.21112e-163	-3.17555e-163	9.70386e-165	2.38947e-163	5.55128e-163	-7.03621e-163	1.03518e-163	-3.8806e-163	5.62227e-163	-7.09604e-164	-7.33869e-163	4.02035e-163	-3.22744e-163	-3.9033e-163	8.45925e-164	-2.73547e-163	1.64606e-163	2.93235e-163	8.97551e-163	-2.774e-164	-3.05917e-163	4.07488e-163	2.92518e-163	0
6.35045e-164	-2.0495e-163	-2.16609e-164	-6.68123e-164	2.83033e-163	1.09303e-163	-1.21616e-162	-2.21112e-163	-3.17555e-163	9.70386e-165	2.38947e-163	5.55128e-163	-7.03621e-163	1.03518e-163	-3.8806e-163	5.62227e-163	-7.09604e-164	-7.33869e-163	4.02035e-163	-3.22744e-163	-3.9033e-163	8.45925e-164	-2.73547e-163	1.64606e-163	2.93235e-163	8.97551e-163	-2.774e-164	-3.05917e-163	4.07488e-163	2.92518e-163	0
6.35045e-164	-2.0495e-163	-2.16609e-164	-6.68123e-164	2.83033e-163	1.09303e-163	-1.21616e-162	-2.21112e-163	-3.17555e-163	9.70386e-165	2.38947e-163	5.55128e-163	-7.03621e-163	1.03518e-163	-3.8806e-163	5.62227e-163	-7.09604e-164	-7.33869e-163	4.02035e-163	-3.22744e-163	-3.9033e-163	8.45925e-164	-2.73547e-163	1.64606e-163	2.93235e-163	8.97551e-163	-2.774e-164	-3.05917e-163	4.07488e-163	2.92518e-163	0
6.35045e-164	-2.0495e-163	-2.16609e-164	-6.68123e-164	2.83033e-163	1.09303e-163	-1.21616e-162	-2.21112e-163	-3.17555e-163	9.70386e-165	2.38947e-163	5.55128e-163	-7.03621e-163	1.03518e-163	-3.8806e-163	5.62227e-163	-7.09604e-164	-7.33869e-163	4.02035e-163	-3.22744e-163	-3.9033e-163	8.45925e-164	-2.73547e-163	1.64606e-163	2.93235e-163	8.97551e-163	-2.774e-164	-3.05917e-163	4.07488e-163	2.92518e-163	0
6.35045e-164	-2.0495e-163	-2.16609e-164	-6.68123e-164	2.83033e-163	1.09303e-163	-1.21616e-162	-2.21112e-163	-3.17555e-163	9.70386e-165	2.38947e-163	5.55128e-163	-7.03621e-163	1.03518e-163	-3.8806e-163	5.62227e-163	-7.09604e-164	-7.33869e-163	4.02035e-163	-3.22744e-163	-3.9033e-163	8.45925e-164	-2.73547e-163	1.64606e-163	2.93235e-163	8.97551e-163	-2.774e-164	-3.05917e-163	4.07488e-163	2.92518e-163	0
6.35045e-164	-2.0495e-163	-2.16609e-164	-6.68123e-164	2.83033e-163	1.09303e-163	-1.21616e-162	-2.21112e-163	-3.17555e-163	9.70386e-165	2.38947e-163	5.55128e-163	-7.03621e-163	1.03518e-163	-3.8806e-163	5.62227e-163	-7.09604e-164	-7.33869e-163	4.02035e-163	-3.22744e-163	-3.9033e-163	8.45925e-164	-2.73547e-163	1.64606e-163	2.93235e-163	8.97551e-163	-2.774e-164	-3.05917e-163	4.07488e-163	2.92518e-163	0
6.35045e-164	-2.0495e-163	-2.16609e-164	-6.68123e-164	2.83033e-163	1.09303e-163	-1.21616e-162	-2.21112e-163	-3.17555e-163	9.70386e-165	2.38947e-163	5.55128e-163	-7.03621e-163	1.03518e-163	-3.8806e-163	5.62227e-163	-7.09604e-164	-7.33869e-163	4.02035e-163	-3.22744e-163	-3.9033e-163	8.45925e-164	-2.73547e-163	1.64606e-163	2.93235e-163	8.97551e-163	-2.774e-164	-3.05917e-163	4.07488e-163	2.92518e-163	0
6.35045e-164	-2.0495e-163	-2.16609e-164	-6.68123e-164	2.83033e-163	1.09303e-163	-1.21616e-162	-2.21112e-163	-3.17555e-163	9.70386e-165	2.38947e-163	5.55128e-163	-7.03621e-163	1.03518e-163	-3.8806e-163	5.62227e-163	-7.09604e-164	-7.33869e-163	4.02035e-163	-3.22744e-163	-3.9033e-163	8.45925e-164	-2.73547e-163	1.64606e-163	2.93235e-163	8.97551e-163	-2.774e-164	-3.05917e-163	4.07488e-163	2.92518e-163	0
6.35045e-164	-2.0495e-163	-2.16609e-164	-6.68123e-164	2.83033e-163	1.09303e-163	-1.21616e-162	-2.21112e-163	-3.17555e-163	9.70386e-165	2.38947e-163	5.55128e-163	-7.03621e-163	1.03518e-163	-3.8806e-163	5.62227e-163	-7.09604e-164	-7.33869e-163	4.02035e-163	-3.22744e-163	-3.9033e-163	8.45925e-164	-2.73547e-163	1.64606e-163	2.93235e-163	8.97551e-163	-2.774e-164	-3.05917e-163	4.07488e-163	2.92518e-163	0
6.35045e-164	-2.0495e-163	-2.16609e-164	-6.68123e-164	2.83033e-163	1.09303e-163	-1.21616e-162	-2.21112e-163	-3.17555e-163	9.70386e-165	2.38947e-163	5.55128e-163	-7.03621e-163	1.03518e-163	-3.8806e-163	5.62227e-163	-7.09604e-164	-7.33869e-163	4.02035e-163	-3.22744e-163	-3.9033e-163	8.45925e-164	-2.73547e-163	1.64606e-163	2.93235e-163	8.97551e-163	-2.774e-164	-3.05917e-163	4.07488e-163	2.92518e-163	0
6.35045e-164	-2.0495e-163	-2.16609e-164	-6.68123e-164	2.83033e-163	1.09303e-163	-1.21616e-162	-2.21112e-163	-3.17555e-163	9.70386e-165	2.38947e-163	5.55128e-163	-7.03621e-163	1.03518e-163	-3.8806e-163	5.62227e-163	-7.09604e-164	-7.33869e-163	4.02035e-163	-3.22744e-163	-3.9033e-163	8.45925e-164	-2.73547e-163	1.64606e-163	2.93235e-163	8.97551e-163	-2.774e-164	-3.05917e-163	4.07488e-163	2.92518e-163	0
6.35045e-164	-2.0495e-163	-2.16609e-164	-6.68123e-164	2.83033e-163	1.09303e-163	-1.21616e-162	-2.21112e-163	-3.17555e-163	9.70386e-165	2.38947e-163	5.55128e-163	-7.03621e-163	1.03518e-163	-3.8806e-163	5.62227e-163	-7.09604e-164	-7.33869e-163	4.02035e-163	-3.22744e-163	-3.9033e-163	8.45925e-164	-2.73547e-163	1.64606e-163	2.93235e-163	8.97551e-163	-2.774e-164	-3.05917e-163	4.07488e-163	2.92518e-163	0
6.35045e-164	-2.0495e-163	-2.16609e-164	-6.68123e-164	2.83033e-163	1.09303e-163	-1.21616e-162	-2.21112e-163	-3.17555e-163	9.70386e-165	2.38947e-163	5.55128e-163	-7.03621e-163	1.03518e-163	-3.8806e-163	5.62227e-163	-7.09604e-164	-7.33869e-163	4.02035e-163	-3.22744e-163	-3.9033e-163	8.45925e-164	-2.73547e-163	1.64606e-163	2.93235e-163	8.97551e-163	-2.774e-164	-3.05917e-163	4.07488e-163	2.92518e-163	0
6.35045e-164	-2.0495e-163	-2.16609e-164	-6.68123e-164	2.83033e-163	1.09303e-163	-1.21616e-162	-2.21112e-163	-3.17555e-163	9.70386e-165	2.38947e-163	5.55128e-163	-7.03621e-163	1.03518e-163	-3.8806e-163	5.62227e-163	-7.09604e-164	-7.33869e-163	4.02035e-163	-3.22744e-163	-3.9033e-163	8.45925e-164	-2.73547e-163	1.64606e-163	2.93235e-163	8.97551e-163	-2.774e-164	-3.05917e-163	4.07488e-163	2.92518e-163	0
6.35045e-164	-2.0495e-163	-2.16609e-164	-6.68123e-164	2.83033e-163	1.09303e-163	-1.21616e-162	-2.21112e-163	-3.17555e-163	9.70386e-165	2.38947e-163	5.55128e-163	-7.03621e-163	1.03518e-163	-3.8806e-163	5.62227e-163	-7.09604e-164	-7.33869e-163	4.02035e-163	-3.22744e-163	-3.9033e-163	8.45925e-164	-2.73547e-163	1.64606e-163	2.93235e-163	8.97551e-163	-2.774e-164	-3.05917e-163	4.07488e-163	2.92518e-163	0
6.35045e-164	-2.0495e-163	-2.16609e-164	-6.68123e-164	2.83033e-163	1.09303e-163	-1.21616e-162	-2.21112e-163	-3.17555e-163	9.70386e-165	2.38947e-163	5.55128e-163	-7.03621e-163	1.03518e-163	-3.8806e-163	5.62227e-163	-7.09604e-164	-7.33869e-163	4.02035e-163	-3.22744e-163	-3.9033e-163	8.45925e-164	-2.73547e-163	1.64606e-163	2.93235e-163	8.97551e-163	-2.774e-164	-3.05917e-163	4.07488e-163	2.92518e-163	0
6.35045e-164	-2.0495e-163	-2.16609e-164	-6.68123e-164	2.83033e-163	1.09303e-163	-1.21616e-162	-2.21112e-163	-3.17555e-163	9.70386e-165	2.38947e-163	5.55128e-163	-7.03621e-163	1.03518e-163	-3.8806e-163	5.62227e-163	-7.09604e-164	-7.33869e-163	4.02035e-163	-3.22744e-163	-3.9033e-163	8.45925e-164	-2.73547e-163	1.64606e-163	2.93235e-163	8.97551e-163	-2.774e-164	-3.05917e-163	4.07488e-163	2.92518e-163	0
6.35045e-164	-2.0495e-163	-2.16609e-164	-6.68123e-164	2.83033e-163	1.09303e-163	-1.21616e-162	-2.21112e-163	-3.17555e-163	9.70386e-165	2.38947e-163	5.55128e-163	-7.03621e-163	1.03518e-163	-3.8806e-163	5.62227e-163	-7.09604e-164	-7.33869e-163	4.02035e-163	-3.22744e-163	-3.9033e-163	8.45925e-164	-2.73547e-163	1.64606e-163	2.93235e-163	8.97551e-163	-2.774e-164	-3.05917e-163	4.07488e-163	2.92518e-163	0
6.35045e-164	-2.0495e-163	-2.16609e-164	-6.68123e-164	2.83033e-163	1.09303e-163	-1.21616e-162	-2.21112e-163	-3.17555e-163	9.70386e-165	2.38947e-163	5.55128e-163	-7.03621e-163	1.03518e-163	-3.8806e-163	5.62227e-163	-7.09604e-164	-7.33869e-163	4.02035e-163	-3.22744e-163	-3.9033e-163	8.45925e-164	-2.73547e-163	1.64606e-163	2.93235e-163	8.97551e-163	-2.774e-164	-3.05917e-163	4.07488e-163	2.92518e-163	0
6.35045e-164	-2.0495e-163	-2.16609e-164	-6.68123e-164	2.83033e-163	1.09303e-163	-1.21616e-162	-2.21112e-163	-3.17555e-163	9.70386e-165	2.38947e-163	5.55128e-163	-7.03621e-163	1.03518e-163	-3.8806e-163	5.62227e-163	-7.09604e-164	-7.33869e-163	4.02035e-163	-3.22744e-163	-3.9033e-163	8.45925e-164	-2.73547e-163	1.64606e-163	2.93235e-163	8.97551e-163	-2.774e-164	-3.05917e-163	4.07488e-163	2.92518e-163	0
6.35045e-164	-2.0495e-163	-2.16609e-164	-6.68123e-164	2.83033e-163	1.09303e-163	-1.21616e-162	-2.21112e-163	-3.17555e-163	9.70386e-165	2.38947e-163	5.55128e-163	-7.03621e-163	1.03518e-163	-3.8806e-163	5.62227e-163	-7.09604e-164	-7.33869e-163	4.02035e-163	-3.22744e-163	-3.9033e-163	8.45925e-164	-2.73547e-163	1.64606e-163	2.93235e-163	8.97551e-163	-2.774e-164	-3.05917e-163	4.07488e-163	2.92518e-163	0
6.35045e-164	-2.0495e-163	-2.16609e-164	-6.68123e-164	2.83033e-163	1.09303e-163	-1.21616e-162	-2.21112e-163	-3.17555e-163	9.70386e-165	2.38947e-163	5.55128e-163	-7.03621e-163	1.03518e-163	-3.8806e-163	5.62227e-163	-7.09604e-164	-7.33869e-163	4.02035e-163	-3.22744e-163	-3.9033e-163	8.45925e-164	-2.73547e-163	1.64606e-163	2.93235e-163	8.97551e-163	-2.774e-164	-3.05917e-163	4.07488e-163	2.92518e-163	0
6.35045e-164	-2.0495e-163	-2.16609e-164	-6.68123e-164	2.83033e-163	1.09303e-163	-1.21616e-162	-2.21112e-163	-3.17555e-163	9.70386e-165	2.38947e-163	5.55128e-163	-7.03621e-163	1.03518e-163	-3.8806e-163	5.62227e-163	-7.09604e-164	-7.33869e-163	4.02035e-163	-3.22744e-163	-3.9033e-163	8.45925e-164	-2.73547e-163	1.64606e-163	2.93235e-163	8.97551e-163	-2.774e-164	-3.05917e-163	4.07488e-163	2.92518e-163	0
6.35045e-164	-2.0495e-163	-2.16609e-164	-6.68123e-164	2.83033e-163	1.09303e-163	-1.21616e-162	-2.21112e-163	-3.17555e-163	9.70386e-165	2.38947e-163	5.55128e-163	-7.03621e-163	1.03518e-163	-3.8806e-163	5.62227e-163	-7.09604e-164	-7.33869e-163	4.02035e-163	-3.22744e-163	-3.9033e-163	8.45925e-164	-2.73547e-163	1.64606e-163	2.93235e-163	8.97551e-163	-2.774e-164	-3.05917e-163	4.07488e-163	2.92518e-163	0
6.35045e-164	-2.0495e-163	-2.16609e-164	-6.68123e-164	2.83033e-163	1.09303e-163	-1.21616e-162	-2.21112e-163	-3.17555e-163	9.70386e-165	2.38947e-163	5.55128e-163	-7.03621e-163	1.03518e-163	-3.8806e-163	5.62227e-163	-7.09604e-164	-7.33869e-163	4.02035e-163	-3.22744e-163	-3.9033e-163	8.45925e-164	-2.73547e-163	1.64606e-163	2.93235e-163	8.97551e-163	-2.774e-164	-3.05917e-163	4.07488e-163	2.92518e-163	0
6.35045e-164	-2.0495e-163	-2.16609e-164	-6.68123e-164	2.83033e-163	1.09303e-163	-1.21616e-162	-2.21112e-163	-3.17555e-163	9.70386e-165	2.38947e-163	5.55128e-163	-7.03621e-163	1.03518e-163	-3.8806e-163	5.62227e-163	-7.09604e-164	-7.33869e-163	4.02035e-163	-3.22744e-163	-3.9033e-163	8.45925e-164	-2.73547e-163	1.64606e-163	2.93235e-163	8.97551e-163	-2.774e-164	-3.05917e-163	4.07488e-163	2.92518e-163	0
6.35045e-164	-2.0495e-163	-2.16609e-164	-6.68123e-164	2.83033e-163	1.09303e-163	-1.21616e-162	-2.21112e-163	-3.17555e-163	9.70386e-165	2.38947e-163	5.55128e-163	-7.03621e-163	1.03518e-163	-3.8806e-163	5.62227e-163	-7.09604e-164	-7.33869e-163	4.02035e-163	-3.22744e-163	-3.9033e-163	8.45925e-164	-2.73547e-163	1.64606e-163	2.93235e-163	8.97551e-163	-2.774e-164	-3.05917e-163	4.07488e-163	2.92518e-163	0
6.35045e-164	-2.0495e-163	-2.16609e-164	-6.68123e-164	2.83033e-163	1.09303e-163	-1.21616e-162	-2.21112e-163	-3.17555e-163	9.70386e-165	2.38947e-163	5.55128e-163	-7.03621e-163	1.03518e-163	-3.8806e-163	5.62227e-163	-7.09604e-164	-7.33869e-163	4.02035e-163	-3.22744e-163	-3.9033e-163	8.45925e-164	-2.73547e-163	1.64606e-163	2.93235e-163	8.97551e-163	-2.774e-164	-3.05917e-163	4.07488e-163	2.92518e-163	0
6.35045e-164	-2.0495e-163	-2.16609e-164	-6.68123e-164	2.83033e-163	1.09303e-163	-1.21616e-162	-2.21112e-163	-3.17555e-163	9.70386e-165	2.38947e-163	5.55128e-163	-7.03621e-163	1.03518e-163	-3.8806e-163	5.62227e-163	-7.09604e-164	-7.33869e-163	4.02035e-163	-3.22744e-163	-3.9033e-163	8.45925e-164	-2.73547e-163	1.64606e-163	2.93235e-163	8.97551e-163	-2.774e-164	-3.05917e-163	4.07488e-163	2.92518e-163	0
6.35045e-164	-2.0495e-163	-2.16609e-164	-6.68123e-164	2.83033e-163	1.09303e-163	-1.21616e-162	-2.21112e-163	-3.17555e-163	9.70386e-165	2.38947e-163	5.55128e-163	-7.03621e-163	1.03518e-163	-3.8806e-163	5.62227e-163	-7.09604e-164	-7.33869e-163	4.02035e-163	-3.22744e-163	-3.9033e-163	8.45925e-164	-2.73547e-163	1.64606e-163	2.93235e-163	8.97551e-163	-2.774e-164	-3.05917e-163	4.07488e-163	2.92518e-163	0
6.35045e-164	-2.0495e-163	-2.16609e-164	-6.68123e-164	2.83033e-163	1.09303e-163	-1.21616e-162	-2.21112e-163	-3.17555e-163	9.70386e-165	2.38947e-163	5.55128e-163	-7.03621e-163	1.03518e-163	-3.8806e-163	5.62227e-163	-7.09604e-164	-7.33869e-163	4.02035e-163	-3.22744e-163	-3.9033e-163	8.45925e-164	-2.73547e-163	1.64606e-163	2.93235e-163	8.97551e-163	-2.774e-164	-3.05917e-163	4.07488e-163	2.92518e-163	0
6.35045e-164	-2.0495e-163	-2.16609e-164	-6.68123e-164	2.83033e-163	1.09303e-163	-1.21616e-162	-2.21112e-163	-3.17555e-163	9.70386e-165	2.38947e-163	5.55128e-163	-7.03621e-163	1.03518e-163	-3.8806e-163	5.62227e-163	-7.09604e-164	-7.33869e-163	4.02035e-163	-3.22744e-163	-3.9033e-163	8.45925e-164	-2.73547e-163	1.64606e-163	2.93235e-163	8.97551e-163	-2.774e-164	-3.05917e-163	4.07488e-163	2.92518e-163	0
6.35045e-164	-2.0495e-163	-2.16609e-164	-6.68123e-164	2.83033e-163	1.09303e-163	-1.21616e-162	-2.21112e-163	-3.17555e-163	9.70386e-165	2.38947e-163	5.55128e-163	-7.03621e-163	1.03518e-163	-3.8806e-163	5.62227e-163	-7.09604e-164	-7.33869e-163	4.02035e-163	-3.22744e-163	-3.9033e-163	8.45925e-164	-2.73547e-163	1.64606e-163	2.93235e-163	8.97551e-163	-2.774e-164	-3.05917e-163	4.07488e-163	2.92518e-163	0
6.35045e-164	-2.0495e-163	-2.16609e-164	-6.68123e-164	2.83033e-163	1.09303e-163	-1.21616e-162	-2.21112e-163	-3.17555e-163	9.70386e-165	2.38947e-163	5.55128e-163	-7.03621e-163	1.03518e-163	-3.8806e-163	5.62227e-163	-7.09604e-164	-7.33869e-163	4.02035e-163	-3.22744e-163	-3.9033e-163	8.45925e-164	-2.73547e-163	1.64606e-163	2.93235e-163	8.97551e-163	-2.774e-164	-3.05917e-163	4.07488e-163	2.92518e-163	0
6.35045e-164	-2.0495e-163	-2.16609e-164	-6.68123e-164	2.83033e-163	1.09303e-163	-1.21616e-162	-2.21112e-163	-3.17555e-163	9.70386e-165	2.38947e-163	5.55128e-163	-7.03621e-163	1.03518e-163	-3.8806e-163	5.62227e-163	-7.09604e-164	-7.33869e-163	4.02035e-163	-3.22744e-163	-3.9033e-163	8.45925e-164	-2.73547e-163	1.64606e-163	2.93235e-163	8.97551e-163	-2.774e-164	-3.05917e-163	4.07488e-163	2.92518e-163	0
6.35045e-164	-2.0495e-163	-2.16609e-164	-6.68123e-164	2.83033e-163	1.09303e-163	-1.21616e-162	-2.21112e-163	-3.17555e-163	9.70386e-165	2.38947e-163	5.55128e-163	-7.03621e-163	1.03518e-163	-3.8806e-163	5.62227e-163	-7.09604e-164	-7.33869e-163	4.02035e-163	-3.22744e-163	-3.9033e-163	8.45925e-164	-2.73547e-163	1.64606e-163	2.93235e-163	8.97551e-163	-2.774e-164	-3.05917e-163	4.07488e-163	2.92518e-163	0
6.35045e-164	-2.0495e-163	-2.16609e-164	-6.68123e-164	2.83033e-163	1.09303e-163	-1.21616e-162	-2.21112e-163	-3.17555e-163	9.70386e-165	2.38947e-163	5.55128e-163	-7.03621e-163	1.03518e-163	-3.8806e-163	5.62227e-163	-7.09604e-164	-7.33869e-163	4.02035e-163	-3.22744e-163	-3.9033e-163	8.45925e-164	-2.73547e-163	1.64606e-163	2.93235e-163	8.97551e-163	-2.774e-164	-3.05917e-163	4.07488e-163	2.92518e-163	0
6.35045e-164	-2.0495e-163	-2.16609e-164	-6.68123e-164	2.83033e-163	1.09303e-163	-1.21616e-162	-2.21112e-163	-3.17555e-163	9.70386e-165	2.38947e-163	5.55128e-163	-7.03621e-163	1.03518e-163	-3.8806e-163	5.62227e-163	-7.09604e-164	-7.33869e-163	4.02035e-163	-3.22744e-163	-3.9033e-163	8.45925e-164	-2.73547e-163	1.64606e-163	2.93235e-163	8.97551e-163	-2.774e-164	-3.05917e-163	4.07488e-163	2.92518e-163	0
6.35045e-164	-2.0495e-163	-2.16609e-164	-6.68123e-164	2.83033e-163	1.09303e-163	-1.21616e-162	-2.21112e-163	-3.17555e-163	9.70386e-165	2.38947e-163	5.55128e-163	-7.03621e-163	1.03518e-163	-3.8806e-163	5.62227e-163	-7.09604e-164	-7.33869e-163	4.02035e-163	-3.22744e-163	-3.9033e-163	8.45925e-164	-2.73547e-163	1.64606e-163	2.93235e-163	8.97551e-163	-2.774e-164	-3.05917e-163	4.07488e-163	2.92518e-163	0
6.35045e-164	-2.0495e-163	-2.16609e-164	-6.68123e-164	2.83033e-163	1.09303e-163	-1.21616e-162	-2.21112e-163	-3.17555e-163	9.70386e-165	2.38947e-163	5.55128e-163	-7.03621e-163	1.03518e-163	-3.8806e-163	5.62227e-163	-7.09604e-164	-7.33869e-163	4.02035e-163	-3.22744e-163	-3.9033e-163	8.45925e-164	-2.73547e-163	1.64606e-163	2.93235e-163	8.97551e-163	-2.774e-164	-3.05917e-163	4.07488e-163	2.92518e-163	0
6.35045e-164	-2.0495e-163	-2.16609e-164	-6.68123e-164	2.83033e-163	1.09303e-163	-1.21616e-162	-2.21112e-163	-3.17555e-163	9.70386e-165	2.38947e-163	5.55128e-163	-7.03621e-163	1.03518e-163	-3.8806e-163	5.62227e-163	-7.09604e-164	-7.33869e-163	4.02035e-163	-3.22744e-163	-3.9033e-163	8.45925e-164	-2.73547e-163	1.64606e-163	2.93235e-163	8.97551e-163	-2.774e-164	-3.05917e-163	4.07488e-163	2.92518e-163	0
6.35045e-164	-2.0495e-163	-2.16609e-164	-6.68123e-164	2.83033e-163	1.09303e-163	-1.21616e-162	-2.21112e-163	-3.17555e-163	9.70386e-165	2.38947e-163	5.55128e-163	-7.03621e-163	1.03518e-163	-3.8806e-163	5.62227e-163	-7.09604e-164	-7.33869e-163	4.02035e-163	-3.22744e-163	-3.9033e-163	8.45925e-164	-2.73547e-163	1.64606e-163	2.93235e-163	8.97551e-163	-2.774e-164	-3.05917e-163	4.07488e-163	2.92518e-163	0
6.35045e-164	-2.0495e-163	-2.16609e-164	-6.68123e-164	2.83033e-163	1.09303e-163	-1.21616e-162	-2.21112e-163	-3.17555e-163	9.70386e-165	2.38947e-163	5.55128e-163	-7.03621e-163	1.03518e-163	-3.8806e-163	5.62227e-163	-7.09604e-164	-7.33869e-163	4.02035e-163	-3.22744e-163	-3.9033e-163	8.45925e-164	-2.73547e-163	1.64606e-163	2.93235e-163	8.97551e-163	-2.774e-164	-3.05917e-163	4.07488e-163	2.92518e-163	0
6.35045e-164	-2.0495e-163	-2.16609e-164	-6.68123e-164	2.83033e-163	1.09303e-163	-1.21616e-162	-2.21112e-163	-3.17555e-163	9.70386e-165	2.38947e-163	5.55128e-163	-7.03621e-163	1.03518e-163	-3.8806e-163	5.62227e-163	-7.09604e-164	-7.33869e-163	4.02035e-163	-3.22744e-163	-3.9033e-163	8.45925e-164	-2.73547e-163	1.64606e-163	2.93235e-163	8.97551e-163	-2.774e-164	-3.05917e-163	4.07488e-163	2.92518e-163	0
6.35045e-164	-2.0495e-163	-2.16609e-164	-6.68123e-164	2.83033e-163	1.09303e-163	-1.21616e-162	-2.21112e-163	-3.17555e-163	9.70386e-165	2.38947e-163	5.55128e-163	-7.03621e-163	1.03518e-163	-3.8806e-163	5.62227e-163	-7.09604e-164	-7.33869e-163	4.02035e-163	-3.22744e-163	-3.9033e-163	8.45925e-164	-2.73547e-163	1.64606e-163	2.93235e-163	8.97551e-163	-2.774e-164	-3.05917e-163	4.07488e-163	2.92518e-163	0
6.35045e-164	-2.0495e-163	-2.16609e-164	-6.68123e-164	2.83033e-163	1.09303e-163	-1.21616e-162	-2.21112e-163	-3.17555e-163	9.70386e-165	2.38947e-163	5.55128e-163	-7.03621e-163	1.03518e-163	-3.8806e-163	5.62227e-163	-7.09604e-164	-7.33869e-163	4.02035e-163	-3.22744e-163	-3.9033e-163	8.45925e-164	-2.73547e-163	1.64606e-163	2.93235e-163	8.97551e-163	-2.774e-164	-3.05917e-163	4.07488e-163	2.92518e-163	0
6.35045e-164	-2.0495e-163	-2.16609e-164	-6.68123e-164	2.83033e-163	1.09303e-163	-1.21616e-162	-2.21112e-163	-3.17555e-163	9.70386e-165	2.38947e-163	5.55128e-163	-7.03621e-163	1.03518e-163	-3.8806e-163	5.62227e-163	-7.09604e-164	-7.33869e-163	4.02035e-163	-3.22744e-163	-3.9033e-163	8.45925e-164	-2.73547e-163	1.64606e-163	2.93235e-163	8.97551e-163	-2.774e-164	-3.05917e-163	4.07488e-163	2.92518e-163	0
6.35045e-164	-2.0495e-163	-2.16609e-164	-6.68123e-164	2.83033e-163	1.09303e-163	-1.21616e-162	-2.21112e-163	-3.17555e-163	9.70386e-165	2.38947e-163	5.55128e-163	-7.03621e-163	1.03518e-163	-3.8806e-163	5.62227e-163	-7.09604e-164	-7.33869e-163	4.02035e-163	-3.22744e-163	-3.9033e-163	8.45925e-164	-2.73547e-163	1.64606e-163	2.93235e-163	8.97551e-163	-2.774e-164	-3.05917e-163	4.07488e-163	2.92518e-163	0
6.35045e-164	-2.0495e-163	-2.16609e-164	-6.68123e-164	2.83033e-163	1.09303e-163	-1.21616e-162	-2.21112e-163	-3.17555e-163	9.70386e-165	2.38947e-163	5.55128e-163	-7.03621e-163	1.03518e-163	-3.8806e-163	5.62227e-163	-7.09604e-164	-7.33869e-163	4.02035e-163	-3.22744e-163	-3.9033e-163	8.45925e-164	-2.73547e-163	1.64606e-163	2.93235e-163	8.97551e-163	-2.774e-164	-3.05917e-163	4.07488e-163	2.92518e-163	0
6.35045e-164	-2.0495e-163	-2.16609e-164	-6.68123e-164	2.83033e-163	1.09303e-163	-1.21616e-162	-2.21112e-163	-3.17555e-163	9.70386e-165	2.38947e-163	5.55128e-163	-7.03621e-163	1.03518e-163	-3.8806e-163	5.62227e-163	-7.09604e-164	-7.33869e-163	4.02035e-163	-3.22744e-163	-3.9033e-163	8.45925e-164	-2.73547e-163	1.64606e-163	2.93235e-163	8.97551e-163	-2.774e-164	-3.05917e-163	4.07488e-163	2.92518e-163	0
6.35045e-164	-2.0495e-163	-2.16609e-164	-6.68123e-164	2.83033e-163	1.09303e-163	-1.21616e-162	-2.21112e-163	-3.17555e-163	9.70386e-165	2.38947e-163	5.55128e-163	-7.03621e-163	1.03518e-163	-3.8806e-163	5.62227e-163	-7.09604e-164	-7.33869e-163	4.02035e-163	-3.22744e-163	-3.9033e-163	8.45925e-164	-2.73547e-163	1.64606e-163	2.93235e-163	8.97551e-163	-2.774e-164	-3.05917e-163	4.07488e-163	2.92518e-163	0
6.35045e-164	-2.0495e-163	-2.16609e-164	-6.68123e-164	2.83033e-163	1.09303e-163	-1.21616e-162	-2.21112e-163	-3.17555e-163	9.70386e-165	2.38947e-163	5.55128e-163	-7.03621e-163	1.03518e-163	-3.8806e-163	5.62227e-163	-7.09604e-164	-7.33869e-163	4.02035e-163	-3.22744e-163	-3.9033e-163	8.45925e-164	-2.73547e-163	1.64606e-163	2.93235e-163	8.97551e-163	-2.774e-164	-3.05917e-163	4.07488e-163	2.92518e-163	0
6.35045e-164	-2.0495e-163	-2.16609e-164	-6.68123e-164	2.83033e-163	1.09303e-163	-1.21616e-162	-2.21112e-163	-3.17555e-163	9.70386e-165	2.38947e-163	5.55128e-163	-7.03621e-163	1.03518e-163	-3.8806e-163	5.62227e-163	-7.09604e-164	-7.33869e-163	4.02035e-163	-3.22744e-163	-3.9033e-163	8.45925e-164	-2.73547e-163	1.64606e-163	2.93235e-163	8.97551e-163	-2.774e-164	-3.05917e-163	4.07488e-163	2.92518e-163	0
6.35045e-164	-2.0495e-163	-2.16609e-164	-6.68123e-164	2.83033e-163	1.09303e-163	-1.21616e-162	-2.21112e-163	-3.17555e-163	9.70386e-165	2.38947e-163	5.55128e-163	-7.03621e-163	1.03518e-163	-3.8806e-163	5.62227e-163	-7.09604e-164	-7.33869e-163	4.02035e-163	-3.22744e-163	-3.9033e-163	8.45925e-164	-2.73547e-163	1.64606e-163	2.93235e-163	8.97551e-163	-2.774e-164	-3.05917e-163	4.07488e-163	2.92518e-163	0
6.35045e-164	-2.0495e-163	-2.16609e-164	-6.68123e-164	2.83033e-163	1.09303e-163	-1.21616e-162	-2.21112e-163	-3.17555e-163	9.70386e-165	2.38947e-163	5.55128e-163	-7.03621e-163	1.03518e-163	-3.8806e-163	5.62227e-163	-7.09604e-164	-7.33869e-163	4.02035e-163	-3.22744e-163	-3.9033e-163	8.45925e-164	-2.73547e-163	1.64606e-163	2.93235e-163	8.97551e-163	-2.774e-164	-3.05917e-163	4.07488e-163	2.92518e-163	0
6.35045e-164	-2.0495e-163	-2.16609e-164	-6.68123e-164	2.83033e-163	1.09303e-163	-1.21616e-162	-2.21112e-163	-3.17555e-163	9.70386e-165	2.38947e-163	5.55128e-163	-7.03621e-163	1.03518e-163	-3.8806e-163	5.62227e-163	-7.09604e-164	-7.33869e-163	4.02035e-163	-3.22744e-163	-3.9033e-163	8.45925e-164	-2.73547e-163	1.64606e-163	2.93235e-163	8.97551e-163	-2.774e-164	-3.05917e-163	4.07488e-163	2.92518e-163	0
6.35045e-164	-2.0495e-163	-2.16609e-164	-6.68123e-164	2.83033e-163	1.09303e-163	-1.21616e-162	-2.21112e-163	-3.17555e-163	9.70386e-165	2.38947e-163	5.55128e-163	-7.03621e-163	1.03518e-163	-3.8806e-163	5.62227e-163	-7.09604e-164	-7.33869e-163	4.02035e-163	-3.22744e-163	-3.9033e-163	8.45925e-164	-2.73547e-163	1.64606e-163	2.93235e-163	8.97551e-163	-2.774e-164	-3.05917e-163	4.07488e-163	2.92518e-163	0
6.35045e-164	-2.0495e-163	-2.16609e-164	-6.68123e-164	2.83033e-163	1.09303e-163	-1.21616e-162	-2.21112e-163	-3.17555e-163	9.70386e-165	2.38947e-163	5.55128e-163	-7.03621e-163	1.03518e-163	-3.8806e-163	5.62227e-163	-7.09604e-164	-7.33869e-163	4.02035e-163	-3.22744e-163	-3.9033e-163	8.45925e-164	-2.73547e-163	1.64606e-163	2.93235e-163	8.97551e-163	-2.774e-164	-3.05917e-163	4.07488e-163	2.92518e-163	0
6.35045e-164	-2.0495e-163	-2.16609e-164	-6.68123e-164	2.83033e-163	1.09303e-163	-1.21616e-162	-2.21112e-163	-3.17555e-163	9.70386e-165	2.38947e-163	5.55128e-163	-7.03621e-163	1.03518e-163	-3.8806e-163	5.62227e-163	-7.09604e-164	-7.33869e-163	4.02035e-163	-3.22744e-163	-3.9033e-163	8.45925e-164	-2.73547e-163	1.64606e-163	2.93235e-163	8.97551e-163	-2.774e-164	-3.05917e-163	4.07488e-163	2.92518e-163	0
6.35045e-164	-2.0495e-163	-2.16609e-164	-6.68123e-164	2.83033e-163	1.09303e-163	-1.21616e-162	-2.21112e-163	-3.17555e-163	9.70386e-165	2.38947e-163	5.55128e-163	-7.03621e-163	1.03518e-163	-3.8806e-163	5.62227e-163	-7.09604e-164	-7.33869e-163	4.02035e-163	-3.22744e-163	-3.9033e-163	8.45925e-164	-2.73547e-163	1.64606e-163	2.93235e-163	8.97551e-163	-2.774e-164	-3.05917e-163	4.07488e-163	2.92518e-163	0
6.35045e-164	-2.0495e-163	-2.16609e-164	-6.68123e-164	2.83033e-163	1.09303e-163	-1.21616e-162	-2.21112e-163	-3.17555e-163	9.70386e-165	2.38947e-163	5.55128e-163	-7.03621e-163	1.03518e-163	-3.8806e-163	5.62227e-163	-7.09604e-164	-7.33869e-163	4.02035e-163	-3.22744e-163	-3.9033e-163	8.45925e-164	-2.73547e-163	1.64606e-163	2.93235e-163	8.97551e-163	-2.774e-164	-3.05917e-163	4.07488e-163	2.92518e-163	0
6.35045e-164	-2.0495e-163	-2.16609e-164	-6.68123e-164	2.83033e-163	1.09303e-163	-1.21616e-162	-2.21112e-163	-3.17555e-163	9.70386e-165	2.38947e-163	5.55128e-163	-7.03621e-163	1.03518e-163	-3.8806e-163	5.62227e-163	-7.09604e-164	-7.33869e-163	4.02035e-163	-3.22744e-163	-3.9033e-163	8.45925e-164	-2.73547e-163	1.64606e-163	2.93235e-163	8.97551e-163	-2.774e-164	-3.05917e-163	4.07488e-163	2.92518e-163	0
6.35045e-164	-2.0495e-163	-2.16609e-164	-6.68123e-164	2.83033e-163	1.09303e-163	-1.21616e-162	-2.21112e-163	-3.17555e-163	9.70386e-165	2.38947e-163	5.55128e-163	-7.03621e-163	1.03518e-163	-3.8806e-163	5.62227e-163	-7.09604e-164	-7.33869e-163	4.02035e-163	-3.22744e-163	-3.9033e-163	8.45925e-164	-2.73547e-163	1.64606e-163	2.93235e-163	8.97551e-163	-2.774e-164	-3.05917e-163	4.07488e-163	2.92518e-163	0
6.35045e-164	-2.0495e-163	-2.16609e-164	-6.68123e-164	2.83033e-163	1.09303e-163	-1.21616e-162	-2.21112e-163	-3.17555e-163	9.70386e-165	2.38947e-163	5.55128e-163	-7.03621e-163	1.03518e-163	-3.8806e-163	5.62227e-163	-7.09604e-164	-7.33869e-163	4.02035e-163	-3.22744e-163	-3.9033e-163	8.45925e-164	-2.73547e-163	1.64606e-163	2.93235e-163	8.97551e-163	-2.774e-164	-3.05917e-163	4.07488e-163	2.92518e-163	0
6.35045e-164	-2.0495e-163	-2.16609e-164	-6.68123e-164	2.83033e-163	1.09303e-163	-1.21616e-162	-2.21112e-163	-3.17555e-163	9.70386e-165	2.38947e-163	5.55128e-163	-7.03621e-163	1.03518e-163	-3.8806e-163	5.62227e-163	-7.09604e-164	-7.33869e-163	4.02035e-163	-3.22744e-163	-3.9033e-163	8.45925e-164	-2.73547e-163	1.64606e-163	2.93235e-163	8.97551e-163	-2.774e-164	-3.05917e-163	4.07488e-163	2.92518e-163	0
6.35045e-164	-2.0495e-163	-2.16609e-164	-6.68123e-164	2.83033e-163	1.09303e-163	-1.21616e-162	-2.21112e-163	-3.17555e-163	9.70386e-165	2.38947e-163	5.55128e-163	-7.03621e-163	1.03518e-163	-3.8806e-163	5.62227e-163	-7.09604e-164	-7.33869e-163	4.02035e-163	-3.22744e-163	-3.9033e-163	8.45925e-164	-2.73547e-163	1.64606e-163	2.93235e-163	8.97551e-163	-2.774e-164	-3.05917e-163	4.07488e-163	2.92518e-163	0
6.35045e-164	-2.0495e-163	-2.16609e-164	-6.68123e-164	2.83033e-163	1.09303e-163	-1.21616e-162	-2.21112e-163	-3.17555e-163	9.70386e-165	2.38947e-163	5.55128e-163	-7.03621e-163	1.03518e-163	-3.8806e-163	5.62227e-163	-7.09604e-164	-7.33869e-163	4.02035e-163	-3.22744e-163	-3.9033e-163	8.45925e-164	-2.73547e-163	1.64606e-163	2.93235e-163	8.97551e-163	-2.774e-164	-3.05917e-163	4.07488e-163	2.92518e-163	0
6.35045e-164	-2.0495e-163	-2.16609e-164	-6.68123e-164	2.83033e-163	1.09303e-163	-1.21616e-162	-2.21112e-163	-3.17555e-163	9.70386e-165	2.38947e-163	5.55128e-163	-7.03621e-163	1.03518e-163	-3.8806e-163	5.62227e-163	-7.09604e-164	-7.33869e-163	4.02035e-163	-3.22744e-163	-3.9033e-163	8.45925e-164	-2.73547e-163	1.64606e-163	2.93235e-163	8.97551e-163	-2.774e-164	-3.05917e-163	4.07488e-163	2.92518e-163	0
6.35045e-164	-2.0495e-163	-2.16609e-164	-6.68123e-164	2.83033e-163	1.09303e-163	-1.21616e-162	-2.21112e-163	-3.17555e-163	9.70386e-165	2.38947e-163	5.55128e-163	-7.03621e-163	1.03518e-163	-3.8806e-163	5.62227e-163	-7.09604e-164	-7.33869e-163	4.02035e-163	-3.22744e-163	-3.9033e-163	8.45925e-164	-2.73547e-163	1.64606e-163	2.93235e-163	8.97551e-163	-2.774e-164	-3.05917e-163	4.07488e-163	2.92518e-163	0
6.35045e-164	-2.0495e-163	-2.16609e-164	-6.68123e-164	2.83033e-163	1.09303e-163	-1.21616e-162	-2.21112e-163	-3.17555e-163	9.70386e-165	2.38947e-163	5.55128e-163	-7.03621e-163	1.03518e-163	-3.8806e-163	5.62227e-163	-7.09604e-164	-7.33869e-163	4.02035e-163	-3.22744e-163	-3.9033e-163	8.45925e-164	-2.73547e-163	1.64606e-163	2.93235e-163	8.97551e-163	-2.774e-164	-3.05917e-163	4.07488e-163	2.92518e-163	0
6.35045e-164	-2.0495e-163	-2.16609e-164	-6.68123e-164	2.83033e-163	1.09303e-163	-1.21616e-162	-2.21112e-163	-3.17555e-163	9.70386e-165	2.38947e-163	5.55128e-163	-7.03621e-163	1.03518e-163	-3.8806e-163	5.62227e-163	-7.09604e-164	-7.33869e-163	4.02035e-163	-3.22744e-163	-3.9033e-163	8.45925e-164	-2.73547e-163	1.64606e-163	2.93235e-163	8.97551e-163	-2.774e-164	-3.05917e-163	4.07488e-163	2.92518e-163	0
6.35045e-164	-2.0495e-163	-2.16609e-164	-6.68123e-164	2.83033e-163	1.09303e-163	-1.21616e-162	-2.21112e-163	-3.17555e-163	9.70386e-165	2.38947e-163	5.55128e-163	-7.03621e-163	1.03518e-163	-3.8806e-163	5.62227e-163	-7.09604e-164	-7.33869e-163	4.02035e-163	-3.22744e-163	-3.9033e-163	8.45925e-164	-2.73547e-163	1.64606e-163	2.93235e-163	8.97551e-163	-2.774e-164	-3.05917e-163	4.07488e-163	2.92518e-163	0
6.35045e-164	-2.0495e-163	-2.16609e-164	-6.68123e-164	2.83033e-163	1.09303e-163	-1.21616e-162	-2.21112e-163	-3.17555e-163	9.70386e-165	2.38947e-163	5.55128e-163	-7.03621e-163	1.03518e-163	-3.8806e-163	5.62227e-163	-7.09604e-164	-7.33869e-163	4.02035e-163	-3.22744e-163	-3.9033e-163	8.45925e-164	-2.73547e-163	1.64606e-163	2.93235e-163	8.97551e-163	-2.774e-164	-3.05917e-163	4.07488e-163	2.92518e-163	0
6.35045e-164	-2.0495e-163	-2.16609e-164	-6.68123e-164	2.83033e-163	1.09303e-163	-1.21616e-162	-2.21112e-163	-3.17555e-163	9.70386e-165	2.38947e-163	5.55128e-163	-7.03621e-163	1.03518e-163	-3.8806e-163	5.62227e-163	-7.09604e-164	-7.33869e-163	4.02035e-163	-3.22744e-163	-3.9033e-163	8.45925e-164	-2.73547e-163	1.64606e-163	2.93235e-163	8.97551e-163	-2.774e-164	-3.05917e-163	4.07488e-163	2.92518e-163	0
6.35045e-164	-2.0495e-163	-2.16609e-164	-6.68123e-164	2.83033e-163	1.09303e-163	-1.21616e-162	-2.21112e-163	-3.17555e-163	9.70386e-165	2.38947e-163	5.55128e-163	-7.03621e-163	1.03518e-163	-3.8806e-163	5.62227e-163	-7.09604e-164	-7.33869e-163	4.02035e-163	-3.22744e-163	-3.9033e-163	8.45925e-164	-2.73547e-163	1.64606e-163	2.93235e-163	8.97551e-163	-2.774e-164	-3.05917e-163	4.07488e-163	2.92518e-163	0
6.35045e-164	-2.0495e-163	-2.16609e-164	-6.68123e-164	2.83033e-163	1.09303e-163	-1.21616e-162	-2.21112e-163	-3.17555e-163	9.70386e-165	2.38947e-163	5.55128e-163	-7.03621e-163	1.03518e-163	-3.8806e-163	5.62227e-163	-7.09604e-164	-7.33869e-163	4.02035e-163	-3.22744e-163	-3.9033e-163	8.45925e-164	-2.73547e-163	1.64606e-163	2.93235e-163	8.97551e-163	-2.774e-164	-3.05917e-163	4.07488e-163	2.92518e-163	0
6.35045e-164	-2.0495e-163	-2.16609e-164	-6.68123e-164	2.83033e-163	1.09303e-163	-1.21616e-162	-2.21112e-163	-3.17555e-163	9.70386e-165	2.38947e-163	5.55128e-163	-7.03621e-163	1.03518e-163	-3.8806e-163	5.62227e-163	-7.09604e-164	-7.33869e-163	4.02035e-163	-3.22744e-163	-3.9033e-163	8.45925e-164	-2.73547e-163	1.64606e-163	2.93235e-163	8.97551e-163	-2.774e-164	-3.05917e-163	4.07488e-163	2.92518e-163	0
6.35045e-164	-2.0495e-163	-2.16609e-164	-6.68123e-164	2.83033e-163	1.09303e-163	-1.21616e-162	-2.21112e-163	-3.17555e-163	9.70386e-165	2.38947e-163	5.55128e-163	-7.03621e-163	1.03518e-163	-3.8806e-163	5.62227e-163	-7.09604e-164	-7.33869e-163	4.02035e-163	-3.22744e-163	-3.9033e-163	8.45925e-164	-2.73547e-163	1.64606e-163	2.93235e-163	8.97551e-163	-2.774e-164	-3.05917e-163	4.07488e-163	2.92518e-163	0
6.35045e-164	-2.0495e-163	-2.16609e-164	-6.68123e-164	2.83033e-163	1.09303e-163	-1.21616e-162	-2.21112e-163	-3.17555e-163	9.70386e-165	2.38947e-163	5.55128e-163	-7.03621e-163	1.03518e-163	-3.8806e-163	5.62227e-163	-7.09604e-164	-7.33869e-163	4.02035e-163	-3.22744e-163	-3.9033e-163	8.45925e-164	-2.73547e-163	1.64606e-163	2.93235e-163	8.97551e-163	-2.774e-164	-3.05917e-163	4.07488e-163	2.92518e-163	0
6.35045e-164	-2.0495e-163	-2.16609e-164	-6.68123e-164	2.83033e-163	1.09303e-163	-1.21616e-162	-2.21112e-163	-3.17555e-163	9.70386e-165	2.38947e-163	5.55128e-163	-7.03621e-163	1.03518e-163	-3.8806e-163	5.62227e-163	-7.09604e-164	-7.33869e-163	4.02035e-163	-3.22744e-163	-3.9033e-163	8.45925e-164	-2.73547e-163	1.64606e-163	2.93235e-163	8.97551e-163	-2.774e-164	-3.05917e-163	4.07488e-163	2.92518e-163	0
6.35045e-164	-2.0495e-163	-2.16609e-164	-6.68123e-164	2.83033e-163	1.09303e-163	-1.21616e-162	-2.21112e-163	-3.17555e-163	9.70386e-165	2.38947e-163	5.55128e-163	-7.03621e-163	1.03518e-163	-3.8806e-163	5.62227e-163	-7.09604e-164	-7.33869e-163	4.02035e-163	-3.22744e-163	-3.9033e-163	8.45925e-164	-2.73547e-163	1.64606e-163	2.93235e-163	8.97551e-163	-2.774e-164	-3.05917e-163	4.07488e-163	2.92518e-163	0
6.35045e-164	-2.0495e-163	-2.16609e-164	-6.68123e-164	2.83033e-163	1.09303e-163	-1.21616e-162	-2.21112e-163	-3.17555e-163	9.70386e-165	2.38947e-163	5.55128e-163	-7.03621e-163	1.03518e-163	-3.8806e-163	5.62227e-163	-7.09604e-164	-7.33869e-163	4.02035e-163	-3.22744e-163	-3.9033e-163	8.45925e-164	-2.73547e-163	1.64606e-163	2.93235e-163	8.97551e-163	-2.774e-164	-3.05917e-163	4.07488e-163	2.92518e-163	0
6.35045e-164	-2.0495e-163	-2.16609e-164	-6.68123e-164	2.83033e-163	1.09303e-163	-1.21616e-162	-2.21112e-163	-3.17555e-163	9.70386e-165	2.38947e-163	5.55128e-163	-7.03621e-163	1.03518e-163	-3.8806e-163	5.62227e-163	-7.09604e-164	-7.33869e-163	4.02035e-163	-3.22744e-163	-3.9033e-163	8.45925e-164	-2.73547e-163	1.64606e-163	2.93235e-163	8.97551e-163	-2.774e-164	-3.05917e-163	4.07488e-163	2.92518e-163	0
6.35045e-164	-2.0495e-163	-2.16609e-164	-6.68123e-164	2.83033e-163	1.09303e-163	-1.21616e-162	-2.21112e-163	-3.17555e-163	9.70386e-165	2.38947e-163	5.55128e-163	-7.03621e-163	1.03518e-163	-3.8806e-163	5.62227e-163	-7.09604e-164	-7.33869e-163	4.02035e-163	-3.22744e-163	-3.9033e-163	8.45925e-164	-2.73547e-163	1.64606e-163	2.93235e-163	8.97551e-163	-2.774e-164	-3.05917e-163	4.07488e-163	2.92518e-163	0
6.35045e-164	-2.0495e-163	-2.16609e-164	-6.68123e-164	2.83033e-163	1.09303e-163	-1.21616e-162	-2.21112e-163	-3.17555e-163	9.70386e-165	2.38947e-163	5.55128e-163	-7.03621e-163	1.03518e-163	-3.8806e-163	5.62227e-163	-7.09604e-164	-7.33869e-163	4.02035e-163	-3.22744e-163	-3.9033e-163	8.45925e-164	-2.73547e-163	1.64606e-163	2.93235e-163	8.97551e-163	-2.774e-164	-3.05917e-163	4.07488e-163	2.92518e-163	0
6.35045e-164	-2.0495e-163	-2.16609e-164	-6.68123e-164	2.83033e-163	1.09303e-163	-1.21616e-162	-2.21112e-163	-3.17555e-163	9.70386e-165	2.38947e-163	5.55128e-163	-7.03621e-163	1.03518e-163	-3.8806e-163	5.62227e-163	-7.09604e-164	-7.33869e-163	4.02035e-163	-3.22744e-163	-3.9033e-163	8.45925e-164	-2.73547e-163	1.64606e-163	2.93235e-163	8.97551e-163	-2.774e-164	-3.05917e-163	4.07488e-163	2.92518e-163	0
6.35045e-164	-2.0495e-163	-2.16609e-164	-6.68123e-164	2.83033e-163	1.09303e-163	-1.21616e-162	-2.21112e-163	-3.17555e-163	9.70386e-165	2.38947e-163	5.55128e-163	-7.03621e-163	1.03518e-163	-3.8806e-163	5.62227e-163	-7.09604e-164	-7.33869e-163	4.02035e-163	-3.22744e-163	-3.9033e-163	8.45925e-164	-2.73547e-163	1.64606e-163	2.93235e-163	8.97551e-163	-2.774e-164	-3.05917e-163	4.07488e-163	2.92518e-163	0
6.35045e-164	-2.0495e-163	-2.16609e-164	-6.68123e-164	2.83033e-163	1.09303e-163	-1.21616e-162	-2.21112e-163	-3.17555e-163	9.70386e-165	2.38947e-163	5.55128e-163	-7.03621e-163	1.03518e-163	-3.8806e-163	5.62227e-163	-7.09604e-164	-7.33869e-163	4.02035e-163	-3.22744e-163	-3.9033e-163	8.45925e-164	-2.73547e-163	1.64606e-163	2.93235e-163	8.97551e-163	-2.774e-164	-3.05917e-163	4.07488e-163	2.92518e-163	0
6.35045e-164	-2.0495e-163	-2.16609e-164	-6.68123e-164	2.83033e-163	1.09303e-163	-1.21616e-162	-2.21112e-163	-3.17555e-163	9.70386e-165	2.38947e-163	5.55128e-163	-7.03621e-163	1.03518e-163	-3.8806e-163	5.62227e-163	-7.09604e-164	-7.33869e-163	4.02035e-163	-3.22744e-163	-3.9033e-163	8.45925e-164	-2.73547e-163	1.64606e-163	2.93235e-163	8.97551e-163	-2.774e-164	-3.05917e-163	4.07488e-163	2.92518e-163	0
6.35045e-164	-2.0495e-163	-2.16609e-164	-6.68123e-164	2.83033e-163	1.09303e-163	-1.21616e-162	-2.21112e-163	-3.17555e-163	9.70386e-165	2.38947e-163	5.55128e-163	-7.03621e-163	1.03518e-163	-3.8806e-163	5.62227e-163	-7.09604e-164	-7.33869e-163	4.02035e-163	-3.22744e-163	-3.9033e-163	8.45925e-164	-2.73547e-163	1.64606e-163	2.93235e-163	8.97551e-163	-2.774e-164	-3.05917e-163	4.07488e-163	2.92518e-163	0
6.35045e-164	-2.0495e-163	-2.16609e-164	-6.68123e-164	2.83033e-163	1.09303e-163	-1.21616e-162	-2.21112e-163	-3.17555e-163	9.70386e-165	2.38947e-163	5.55128e-163	-7.03621e-163	1.03518e-163	-3.8806e-163	5.62227e-163	-7.09604e-164	-7.33869e-163	4.02035e-163	-3.22744e-163	-3.9033e-163	8.45925e-164	-2.73547e-163	1.64606e-163	2.93235e-163	8.97551e-163	-2.774e-164	-3.05917e-163	4.07488e-163	2.92518e-163	0
6.35045e-164	-2.0495e-163	-2.16609e-164	-6.68123e-164	2.83033e-163	1.09303e-163	-1.21616e-162	-2.21112e-163	-3.17555e-163	9.70386e-165	2.38947e-163	5.55128e-163	-7.03621e-163	1.03518e-163	-3.8806e-163	5.62227e-163	-7.09604e-164	-7.33869e-163	4.02035e-163	-3.22744e-163	-3.9033e-163	8.45925e-164	-2.73547e-163	1.64606e-163	2.93235e-163	8.97551e-163	-2.774e-164	-3.05917e-163	4.07488e-163	2.92518e-163	0
6.35045e-164	-2.0495e-163	-2.16609e-164	-6.68123e-164	2.83033e-163	1.09303e-163	-1.21616e-162	-2.21112e-163	-3.17555e-163	9.70386e-165	2.38947e-163	5.55128e-163	-7.03621e-163	1.03518e-163	-3.8806e-163	5.62227e-163	-7.09604e-164	-7.33869e-163	4.02035e-163	-3.22744e-163	-3.9033e-163	8.45925e-164	-2.73547e-163	1.64606e-163	2.93235e-163	8.97551e-163	-2.774e-164	-3.05917e-163	4.07488e-163	2.92518e-163	0
6.35045e-164	-2.0495e-163	-2.16609e-164	-6.68123e-164	2.83033e-163	1.09303e-163	-1.21616e-162	-2.21112e-163	-3.17555e-163	9.70386e-165	2.38947e-163	5.55128e-163	-7.03621e-163	1.03518e-163	-3.8806e-163	5.62227e-163	-7.09604e-164	-7.33869e-163	4.02035e-163	-3.22744e-163	-3.9033e-163	8.45925e-164	-2.73547e-163	1.64606e-163	2.93235e-163	8.97551e-163	-2.774e-164	-3.05917e-163	4.07488e-163	2.92518e-163	0
6.35045e-164	-2.0495e-163	-2.16609e-164	-6.68123e-164	2.83033e-163	1.09303e-163	-1.21616e-162	-2.21112e-163	-3.17555e-163	9.70386e-165	2.38947e-163	5.55128e-163	-7.03621e-163	1.03518e-163	-3.8806e-163	5.62227e-163	-7.09604e-164	-7.33869e-163	4.02035e-163	-3.22744e-163	-3.9033e-163	8.45925e-164	-2.73547e-163	1.64606e-163	2.93235e-163	8.97551e-163	-2.774e-164	-3.05917e-163	4.07488e-163	2.92518e-163	0
6.35045e-164	-2.0495e-163	-2.16609e-164	-6.68123e-164	2.83033e-163	1.09303e-163	-1.21616e-162	-2.21112e-163	-3.17555e-163	9.70386e-165	2.38947e-163	5.55128e-163	-7.03621e-163	1.03518e-163	-3.8806e-163	5.62227e-163	-7.09604e-164	-7.33869e-163	4.02035e-163	-3.22744e-163	-3.9033e-163	8.45925e-164	-2.73547e-163	1.64606e-163	2.93235e-163	8.97551e-163	-2.774e-164	-3.05917e-163	4.07488e-163	2.92518e-163	0
6.35045e-164	-2.0495e-163	-2.16609e-164	-6.68123e-164	2.83033e-163	1.09303e-163	-1.21616e-162	-2.21112e-163	-3.17555e-163	9.70386e-165	2.38947e-163	5.55128e-163	-7.03621e-163	1.03518e-163	-3.8806e-163	5.62227e-163	-7.09604e-164	-7.33869e-163	4.02035e-163	-3.22744e-163	-3.9033e-163	8.45925e-164	-2.73547e-163	1.64606e-163	2.93235e-163	8.97551e-163	-2.774e-164	-3.05917e-163	4.07488e-163	2.92518e-163	0
6.35045e-164	-2.0495e-163	-2.16609e-164	-6.68123e-164	2.83033e-163	1.09303e-163	-1.21616e-162	-2.21112e-163	-3.17555e-163	9.70386e-165	2.38947e-163	5.55128e-163	-7.03621e-163	1.03518e-163	-3.8806e-163	5.62227e-163	-7.09604e-164	-7.33869e-163	4.02035e-163	-3.22744e-163	-3.9033e-163	8.45925e-164	-2.73547e-163	1.64606e-163	2.93235e-163	8.97551e-163	-2.774e-164	-3.05917e-163	4.07488e-163	2.92518e-163	0
6.35045e-164	-2.0495e-163	-2.16609e-164	-6.68123e-164	2.83033e-163	1.09303e-163	-1.21616e-162	-2.21112e-163	-3.17555e-163	9.70386e-165	2.38947e-163	5.55128e-163	-7.03621e-163	1.03518e-163	-3.8806e-163	5.62227e-163	-7.09604e-164	-7.33869e-163	4.02035e-163	-3.22744e-163	-3.9033e-163	8.45925e-164	-2.73547e-163	1.64606e-163	2.93235e-163	8.97551e-163	-2.774e-164	-3.05917e-163	4.07488e-163	2.92518e-163	0
6.35045e-164	-2.0495e-163	-2.16609e-164	-6.68123e-164	2.83033e-163	1.09303e-163	-1.21616e-162	-2.21112e-163	-3.17555e-163	9.70386e-165	2.38947e-163	5.55128e-163	-7.03621e-163	1.03518e-163	-3.8806e-163	5.62227e-163	-7.09604e-164	-7.33869e-163	4.02035e-163	-3.22744e-163	-3.9033e-163	8.45925e-164	-2.73547e-163	1.64606e-163	2.93235e-163	8.97551e-163	-2.774e-164	-3.05917e-163	4.07488e-163	2.92518e-163	0
6.35045e-164	-2.0495e-163	-2.16609e-164	-6.68123e-164	2.83033e-163	1.09303e-163	-1.21616e-162	-2.21112e-163	-3.17555e-163	9.70386e-165	2.38947e-163	5.55128e-163	-7.03621e-163	1.03518e-163	-3.8806e-163	5.62227e-163	-7.09604e-164	-7.33869e-163	4.02035e-163	-3.22744e-163	-3.9033e-163	8.45925e-164	-2.73547e-163	1.64606e-163	2.93235e-163	8.97551e-163	-2.774e-164	-3.05917e-163	4.07488e-163	2.92518e-163	0
6.35045e-164	-2.0495e-163	-2.16609e-164	-6.68123e-164	2.83033e-163	1.09303e-163	-1.21616e-162	-2.21112e-163	-3.17555e-163	9.70386e-165	2.38947e-163	5.55128e-163	-7.03621e-163	1.03518e-163	-3.8806e-163	5.62227e-163	-7.09604e-164	-7.33869e-163	4.02035e-163	-3.22744e-163	-3.9033e-163	8.45925e-164	-2.73547e-163	1.64606e-163	2.93235e-163	8.97551e-163	-2.774e-164	-3.05917e-163	4.07488e-163	2.92518e-163	0
6.35045e-164	-2.0495e-163	-2.16609e-164	-6.68123e-164	2.83033e-163	1.09303e-163	-1.21616e-162	-2.21112e-163	-3.17555e-163	9.70386e-165	2.38947e-163	5.55128e-163	-7.03621e-163	1.03518e-163	-3.8806e-163	5.62227e-163	-7.09604e-164	-7.33869e-163	4.02035e-163	-3.22744e-163	-3.9033e-163	8.45925e-164	-2.73547e-163	1.64606e-163	2.93235e-163	8.97551e-163	-2.774e-164	-3.05917e-163	4.07488e-163	2.92518e-163	0
6.35045e-164	-2.0495e-163	-2.16609e-164	-6.68123e-164	2.83033e-163	1.09303e-163	-1.21616e-162	-2.21112e-163	-3.17555e-163	9.70386e-165	2.38947e-163	5.55128e-163	-7.03621e-163	1.03518e-163	-3.8806e-163	5.62227e-163	-7.09604e-164	-7.33869e-163	4.02035e-163	-3.22744e-163	-3.9033e-163	8.45925e-164	-2.73547e-163	1.64606e-163	2.93235e-163	8.97551e-163	-2.774e-164	-3.05917e-163	4.07488e-163	2.92518e-163	0
6.35045e-164	-2.0495e-163	-2.16609e-164	-6.68123e-164	2.83033e-163	1.09303e-163	-1.21616e-162	-2.21112e-163	-3.17555e-163	9.70386e-165	2.38947e-163	5.55128e-163	-7.03621e-163	1.03518e-163	-3.8806e-163	5.62227e-163	-7.09604e-164	-7.33869e-163	4.02035e-163	-3.22744e-163	-3.9033e-163	8.45925e-164	-2.73547e-163	1.64606e-163	2.93235e-163	8.97551e-163	-2.774e-164	-3.05917e-163	4.07488e-163	2.92518e-163	0
6.35045e-164	-2.0495e-163	-2.16609e-164	-6.68123e-164	2.83033e-163	1.09303e-163	-1.21616e-162	-2.21112e-163	-3.17555e-163	9.70386e-165	2.38947e-163	5.55128e-163	-7.03621e-163	1.03518e-163	-3.8806e-163	5.62227e-163	-7.09604e-164	-7.33869e-163	4.02035e-163	-3.22744e-163	-3.9033e-163	8.45925e-164	-2.73547e-163	1.64606e-163	2.93235e-163	8.97551e-163	-2.774e-164	-3.05917e-163	4.07488e-163	2.92518e-163	0
6.35045e-164	-2.0495e-163	-2.16609e-164	-6.68123e-164	2.83033e-163	1.09303e-163	-1.21616e-162	-2.21112e-163	-3.17555e-163	9.70386e-165	2.38947e-163	5.55128e-163	-7.03621e-163	1.03518e-163	-3.8806e-163	5.62227e-163	-7.09604e-164	-7.33869e-163	4.02035e-163	-3.22744e-163	-3.9033e-163	8.45925e-164	-2.73547e-163	1.64606e-163	2.93235e-163	8.97551e-163	-2.774e-164	-3.05917e-163	4.07488e-163	2.92518e-163	0
6.35045e-164	-2.0495e-163	-2.16609e-164	-6.68123e-164	2.83033e-163	1.09303e-163	-1.21616e-162	-2.21112e-163	-3.17555e-163	9.70386e-165	2.38947e-163	5.55128e-163	-7.03621e-163	1.03518e-163	-3.8806e-163	5.62227e-163	-7.09604e-164	-7.33869e-163	4.02035e-163	-3.22744e-163	-3.9033e-163	8.45925e-164	-2.73547e-163	1.64606e-163	2.93235e-163	8.97551e-163	-2.774e-164	-3.05917e-163	4.07488e-163	2.92518e-163	0
6.35045e-164	-2.0495e-163	-2.16609e-164	-6.68123e-164	2.83033e-163	1.09303e-163	-1.21616e-162	-2.21112e-163	-3.17555e-163	9.70386e-165	2.38947e-163	5.55128e-163	-7.03621e-163	1.03518e-163	-3.8806e-163	5.62227e-163	-7.09604e-164	-7.33869e-163	4.02035e-163	-3.22744e-163	-3.9033e-163	8.45925e-164	-2.73547e-163	1.64606e-163	2.93235e-163	8.97551e-163	-2.774e-164	-3.05917e-163	4.07488e-163	2.92518e-163	0
6.35045e-164	-2.0495e-163	-2.16609e-164	-6.68123e-164	2.83033e-163	1.09303e-163	-1.21616e-162	-2.21112e-163	-3.17555e-163	9.70386e-165	2.38947e-163	5.55128e-163	-7.03621e-163	1.03518e-163	-3.8806e-163	5.62227e-163	-7.09604e-164	-7.33869e-163	4.02035e-163	-3.22744e-163	-3.9033e-163	8.45925e-164	-2.73547e-163	1.64606e-163	2.93235e-163	8.97551e-163	-2.774e-164	-3.05917e-163	4.07488e-163	2.92518e-163	0
6.35045e-164	-2.0495e-163	-2.16609e-164	-6.68123e-164	2.83033e-163	1.09303e-163	-1.21616e-162	-2.21112e-163	-3.17555e-163	9.70386e-165	2.38947e-163	5.55128e-163	-7.03621e-163	1.03518e-163	-3.8806e-163	5.62227e-163	-7.09604e-164	-7.33869e-163	4.02035e-163	-3.22744e-163	-3.9033e-163	8.45925e-164	-2.73547e-163	1.64606e-163	2.93235e-163	8.97551e-163	-2.774e-164	-3.05917e-163	4.07488e-163	2.92518e-163	0
6.35045e-164	-2.0495e-163	-2.16609e-164	-6.68123e-164	2.83033e-163	1.09303e-163	-1.21616e-162	-2.21112e-163	-3.17555e-163	9.70386e-165	2.38947e-163	5.55128e-163	-7.03621e-163	1.03518e-163	-3.8806e-163	5.62227e-163	-7.09604e-164	-7.33869e-163	4.02035e-163	-3.22744e-163	-3.9033e-163	8.45925e-164	-2.73547e-163	1.64606e-163	2.93235e-163	8.97551e-163	-2.774e-164	-3.05917e-163	4.07488e-163	2.92518e-163	0
6.35045e-164	-2.0495e-163	-2.16609e-164	-6.68123e-164	2.83033e-163	1.09303e-163	-1.21616e-162	-2.21112e-163	-3.17555e-163	9.70386e-165	2.38947e-163	5.55128e-163	-7.03621e-163	1.03518e-163	-3.8806e-163	5.62227e-163	-7.09604e-164	-7.33869e-163	4.02035e-163	-3.22744e-163	-3.9033e-163	8.45925e-164	-2.73547e-163	1.64606e-163	2.93235e-163	8.97551e-163	-2.774e-164	-3.05917e-163	4.07488e-163	2.92518e-163	0
6.35045e-164	-2.0495e-163	-2.16609e-164	-6.68123e-164	2.83033e-163	1.09303e-163	-1.21616e-162	-2.21112e-163	-3.17555e-163	9.70386e-165	2.38947e-163	5.55128e-163	-7.03621e-163	1.03518e-163	-3.8806e-163	5.62227e-163	-7.09604e-164	-7.33869e-163	4.02035e-163	-3.22744e-163	-3.9033e-163	8.45925e-164	-2.73547e-163	1.64606e-163	2.93235e-163	8.97551e-163	-2.774e-164	-3.05917e-163	4.07488e-163	2.92518e-163	0
6.35045e-164	-2.0495e-163	-2.16609e-164	-6.68123e-164	2.83033e-163	1.09303e-163	-1.21616e-162	-2.21112e-163	-3.17555e-163	9.70386e-165	2.38947e-163	5.55128e-163	-7.03621e-163	1.03518e-163	-3.8806e-163	5.62227e-163	-7.09604e-164	-7.33869e-163	4.02035e-163	-3.22744e-163	-3.9033e-163	8.45925e-164	-2.73547e-163	1.64606e-163	2.93235e-163	8.97551e-163	-2.774e-164	-3.05917e-163	4.07488e-163	2.92518e-163	0
6.35045e-164	-2.0495e-163	-2.16609e-164	-6.68123e-164	2.83033e-163	1.09303e-163	-1.21616e-162	-2.21112e-163	-3.17555e-163	9.70386e-165	2.38947e-163	5.55128e-163	-7.03621e-163	1.03518e-163	-3.8806e-163	5.62227e-163	-7.09604e-164	-7.33869e-163	4.02035e-163	-3.22744e-163	-3.9033e-163	8.45925e-164	-2.73547e-163	1.64606e-163	2.93235e-163	8.97551e-163	-2.774e-164	-3.05917e-163	4.07488e-163	2.92518e-163	0
6.35045e-164	-2.0495e-163	-2.16609e-164	-6.68123e-164	2.83033e-163	1.09303e-163	-1.21616e-162	-2.21112e-163	-3.17555e-163	9.70386e-165	2.38947e-163	5.55128e-163	-7.03621e-163	1.03518e-163	-3.8806e-163	5.62227e-163	-7.09604e-164	-7.33869e-163	4.02035e-163	-3.22744e-163	-3.9033e-163	8.45925e-164	-2.73547e-163	1.64606e-163	2.93235e-163	8.97551e-163	-2.774e-164	-3.05917e-163	4.07488e-163	2.92518e-163	0
6.35045e-164	-2.0495e-163	-2.16609e-164	-6.68123e-164	2.83033e-163	1.09303e-163	-1.21616e-162	-2.21112e-163	-3.17555e-163	9.70386e-165	2.38947e-163	5.55128e-163	-7.03621e-163	1.03518e-163	-3.8806e-163	5.62227e-163	-7.09604e-164	-7.33869e-163	4.02035e-163	-3.22744e-163	-3.9033e-163	8.45925e-164	-2.73547e-163	1.64606e-163	2.93235e-163	8.97551e-163	-2.774e-164	-3.05917e-163	4.07488e-163	2.92518e-163	0
6.35045e-164	-2.0495e-163	-2.16609e-164	-6.68123e-164	2.83033e-163	1.09303e-163	-1.21616e-162	-2.21112e-163	-3.17555e-163	9.70386e-165	2.38947e-163	5.55128e-163	-7.03621e-163	1.03518e-163	-3.8806e-163	5.62227e-163	-7.09604e-164	-7.33869e-163	4.02035e-163	-3.22744e-163	-3.9033e-163	8.45925e-164	-2.73547e-163	1.64606e-163	2.93235e-163	8.97551e-163	-2.774e-164	-3.05917e-163	4.07488e-163	2.92518e-163	0
6.35045e-164	-2.0495e-163	-2.16609e-164	-6.68123e-164	2.83033e-163	1.09303e-163	-1.21616e-162	-2.21112e-163	-3.17555e-163	9.70386e-165	2.38947e-163	5.55128e-163	-7.03621e-163	1.03518e-163	-3.8806e-163	5.62227e-163	-7.09604e-164	-7.33869e-163	4.02035e-163	-3.22744e-163	-3.9033e-163	8.45925e-164	-2.73547e-163	1.64606e-163	2.93235e-163	8.97551e-163	-2.774e-164	-3.05917e-163	4.07488e-163	2.92518e-163	0
6.35045e-164	-2.0495e-163	-2.16609e-164	-6.68123e-164	2.83033e-163	1.09303e-163	-1.21616e-162	-2.21112e-163	-3.17555e-163	9.70386e-165	2.38947e-163	5.55128e-163	-7.03621e-163	1.03518e-163	-3.8806e-163	5.62227e-163	-7.09604e-164	-7.33869e-163	4.02035e-163	-3.22744e-163	-3.9033e-163	8.45925e-164	-2.73547e-163	1.64606e-163	2.93235e-163	8.97551e-163	-2.774e-164	-3.05917e-163	4.07488e-163	2.92518e-163	0
6.35045e-164	-2.0495e-163	-2.16609e-164	-6.68123e-164	2.83033e-163	1.09303e-163	-1.21616e-162	-2.21112e-163	-3.17555e-163	9.70386e-165	2.38947e-163	5.55128e-163	-7.03621e-163	1.03518e-163	-3.8806e-163	5.62227e-163	-7.09604e-164	-7.33869e-163	4.02035e-163	-3.22744e-163	-3.9033e-163	8.45925e-164	-2.73547e-163	1.64606e-163	2.93235e-163	8.97551e-163	-2.774e-164	-3.05917e-163	4.07488e-163	2.92518e-163	0
6.35045e-164	-2.0495e-163	-2.16609e-164	-6.68123e-164	2.83033e-163	1.09303e-163	-1.21616e-162	-2.21112e-163	-3.17555e-163	9.70386e-165	2.38947e-163	5.55128e-163	-7.03621e-163	1.03518e-163	-3.8806e-163	5.62227e-163	-7.09604e-164	-7.33869e-163	4.02035e-163	-3.22744e-163	-3.9033e-163	8.45925e-164	-2.73547e-163	1.64606e-163	2.93235e-163	8.97551e-163	-2.774e-164	-3.05917e-163	4.07488e-163	2.92518e-163	0
6.35045e-164	-2.0495e-163	-2.16609e-164	-6.68123e-164	2.83033e-163	1.09303e-163	-1.21616e-162	-2.21112e-163	-3.17555e-163	9.70386e-165	2.38947e-163	5.55128e-163	-7.03621e-163	1.03518e-163	-3.8806e-163	5.62227e-163	-7.09604e-164	-7.33869e-163	4.02035e-163	-3.22744e-163	-3.9033e-163	8.45925e-164	-2.73547e-163	1.64606e-163	2.93235e-163	8.97551e-163	-2.774e-164	-3.05917e-163	4.07488e-163	2.92518e-163	0
6.35045e-164	-2.0495e-163	-2.16609e-164	-6.68123e-164	2.83033e-163	1.09303e-163	-1.21616e-162	-2.21112e-163	-3.17555e-163	9.70386e-165	2.38947e-163	5.55128e-163	-7.03621e-163	1.03518e-163	-3.8806e-163	5.62227e-163	-7.09604e-164	-7.33869e-163	4.02035e-163	-3.22744e-163	-3.9033e-163	8.45925e-164	-2.73547e-163	1.64606e-163	2.93235e-163	8.97551e-163	-2.774e-164	-3.05917e-163	4.07488e-163	2.92518e-163	0
6.35045e-164	-2.0495e-163	-2.16609e-164	-6.68123e-164	2.83033e-163	1.09303e-163	-1.21616e-162	-2.21112e-163	-3.17555e-163	9.70386e-165	2.38947e-163	5.55128e-163	-7.03621e-163	1.03518e-163	-3.8806e-163	5.62227e-163	-7.09604e-164	-7.33869e-163	4.02035e-163	-3.22744e-163	-3.9033e-163	8.45925e-164	-2.73547e-163	1.64606e-163	2.93235e-163	8.97551e-163	-2.774e-164	-3.05917e-163	4.07488e-163	2.92518e-163	0
6.35045e-164	-2.0495e-163	-2.16609e-164	-6.68123e-164	2.83033e-163	1.09303e-163	-1.21616e-162	-2.21112e-163	-3.17555e-163	9.70386e-165	2.38947e-163	5.55128e-163	-7.03621e-163	1.03518e-163	-3.8806e-163	5.62227e-163	-7.09604e-164	-7.33869e-163	4.02035e-163	-3.22744e-163	-3.9033e-163	8.45925e-164	-2.73547e-163	1.64606e-163	2.93235e-163	8.97551e-163	-2.774e-164	-3.05917e-163	4.07488e-163	2.92518e-163	0
6.35045e-164	-2.0495e-163	-2.16609e-164	-6.68123e-164	2.83033e-163	1.09303e-163	-1.21616e-162	-2.21112e-163	-3.17555e-163	9.70386e-165	2.38947e-163	5.55128e-163	-7.03621e-163	1.03518e-163	-3.8806e-163	5.62227e-163	-7.09604e-164	-7.33869e-163	4.02035e-163	-3.22744e-163	-3.9033e-163	8.45925e-164	-2.73547e-163	1.64606e-163	2.93235e-163	8.97551e-163	-2.774e-164	-3.05917e-163	4.07488e-163	2.92518e-163	0
6.35045e-164	-2.0495e-163	-2.16609e-164	-6.68123e-164	2.83033e-163	1.09303e-163	-1.21616e-162	-2.21112e-163	-3.17555e-163	9.70386e-165	2.38947e-163	5.55128e-163	-7.03621e-163	1.03518e-163	-3.8806e-163	5.62227e-163	-7.09604e-164	-7.33869e-163	4.02035e-163	-3.22744e-163	-3.9033e-163	8.45925e-164	-2.73547e-163	1.64606e-163	2.93235e-163	8.97551e-163	-2.774e-164	-3.05917e-163	4.07488e-163	2.92518e-163	0
6.35045e-164	-2.0495e-163	-2.16609e-164	-6.68123e-164	2.83033e-163	1.09303e-163	-1.21616e-162	-2.21112e-163	-3.17555e-163	9.70386e-165	2.38947e-163	5.55128e-163	-7.03621e-163	1.03518e-163	-3.8806e-163	5.62227e-163	-7.09604e-164	-7.33869e-163	4.02035e-163	-3.22744e-163	-3.9033e-163	8.45925e-164	-2.73547e-163	1.64606e-163	2.93235e-163	8.97551e-163	-2.774e-164	-3.05917e-163	4.07488e-163	2.92518e-163	0
6.35045e-164	-2.0495e-163	-2.16609e-164	-6.68123e-164	2.83033e-163	1.09303e-163	-1.21616e-162	-2.21112e-163	-3.17555e-163	9.70386e-165	2.38947e-163	5.55128e-163	-7.03621e-163	1.03518e-163	-3.8806e-163	5.62227e-163	-7.09604e-164	-7.33869e-163	4.02035e-163	-3.22744e-163	-3.9033e-163	8.45925e-164	-2.73547e-163	1.64606e-163	2.93235e-163	8.97551e-163	-2.774e-164	-3.05917e-163	4.07488e-163	2.92518e-163	0
6.35045e-164	-2.0495e-163	-2.16609e-164	-6.68123e-164	2.83033e-163	1.09303e-163	-1.21616e-162	-2.21112e-163	-3.17555e-163	9.70386e-165	2.38947e-163	5.55128e-163	-7.03621e-163	1.03518e-163	-3.8806e-163	5.62227e-163	-7.09604e-164	-7.33869e-163	4.02035e-163	-3.22744e-163	-3.9033e-163	8.45925e-164	-2.73547e-163	1.64606e-163	2.93235e-163	8.97551e-163	-2.774e-164	-3.05917e-163	4.07488e-163	2.92518e-163	0
6.35045e-164	-2.0495e-163	-2.16609e-164	-6.68123e-164	2.83033e-163	1.09303e-163	-1.21616e-162	-2.21112e-163	-3.17555e-163	9.70386e-165	2.38947e-163	5.55128e-163	-7.03621e-163	1.03518e-163	-3.8806e-163	5.62227e-163	-7.09604e-164	-7.33869e-163	4.02035e-163	-3.22744e-163	-3.9033e-163	8.45925e-164	-2.73547e-163	1.64606e-163	2.93235e-163	8.97551e-163	-2.774e-164	-3.05917e-163	4.07488e-163	2.92518e-163	0
6.35045e-164	-2.0495e-163	-2.16609e-164	-6.68123e-164	2.83033e-163	1.09303e-163	-1.21616e-162	-2.21112e-163	-3.17555e-163	9.70386e-165	2.38947e-163	5.55128e-163	-7.03621e-163	1.03518e-163	-3.8806e-163	5.62227e-163	-7.09604e-164	-7.33869e-163	4.02035e-163	-3.22744e-163	-3.9033e-163	8.45925e-164	-2.73547e-163	1.64606e-163	2.93235e-163	8.97551e-163	-2.774e-164	-3.05917e-163	4.07488e-163	2.92518e-163	0
6.35045e-164	-2.0495e-163	-2.16609e-164	-6.68123e-164	2.83033e-163	1.09303e-163	-1.21616e-162	-2.21112e-163	-3.17555e-163	9.70386e-165	2.38947e-163	5.55128e-163	-7.03621e-163	1.03518e-163	-3.8806e-163	5.62227e-163	-7.09604e-164	-7.33869e-163	4.02035e-163	-3.22744e-163	-3.9033e-163	8.45925e-164	-2.73547e-163	1.64606e-163	2.93235e-163	8.97551e-163	-2.774e-164	-3.05917e-163	4.07488e-163	2.92518e-163	0
6.35045e-164	-2.0495e-163	-2.16609e-164	-6.68123e-164	2.83033e-163	1.09303e-163	-1.21616e-162	-2.21112e-163	-3.17555e-163	9.70386e-165	2.38947e-163	5.55128e-163	-7.03621e-163	1.03518e-163	-3.8806e-163	5.62227e-163	-7.09604e-164	-7.33869e-163	4.02035e-163	-3.22744e-163	-3.9033e-163	8.45925e-164	-2.73547e-163	1.64606e-163	2.93235e-163	8.97551e-163	-2.774e-164	-3.05917e-163	4.07488e-163	2.92518e-163	0
6.35045e-164	-2.0495e-163	-2.16609e-164	-6.68123e-164	2.83033e-163	1.09303e-163	-1.21616e-162	-2.21112e-163	-3.17555e-163	9.70386e-165	2.38947e-163	5.55128e-163	-7.03621e-163	1.03518e-163	-3.8806e-163	5.62227e-163	-7.09604e-164	-7.33869e-163	4.02035e-163	-3.22744e-163	-3.9033e-163	8.45925e-164	-2.73547e-163	1.64606e-163	2.93235e-163	8.97551e-163	-2.774e-164	-3.05917e-163	4.07488e-163	2.92518e-163	0
6.35045e-164	-2.0495e-163	-2.16609e-164	-6.68123e-164	2.83033e-163	1.09303e-163	-1.21616e-162	-2.21112e-163	-3.17555e-163	9.70386e-165	2.38947e-163	5.55128e-163	-7.03621e-163	1.03518e-163	-3.8806e-163	5.62227e-163	-7.09604e-164	-7.33869e-163	4.02035e-163	-3.22744e-163	-3.9033e-163	8.45925e-164	-2.73547e-163	1.64606e-163	2.93235e-163	8.97551e-163	-2.774e-164	-3.05917e-163	4.07488e-163	2.92518e-163	0
6.35045e-164	-2.0495e-163	-2.16609e-164	-6.68123e-164	2.83033e-163	1.09303e-163	-1.21616e-162	-2.21112e-163	-3.17555e-163	9.70386e-165	2.38947e-163	5.55128e-163	-7.03621e-163	1.03518e-163	-3.8806e-163	5.62227e-163	-7.09604e-164	-7.33869e-163	4.02035e-163	-3.22744e-163	-3.9033e-163	8.45925e-164	-2.73547e-163	1.64606e-163	2.93235e-163	8.97551e-163	-2.774e-164	-3.05917e-163	4.07488e-163	2.92518e-163	0
6.35045e-164	-2.0495e-163	-2.16609e-164	-6.68123e-164	2.83033e-163	1.09303e-163	-1.21616e-162	-2.21112e-163	-3.17555e-163	9.70386e-165	2.38947e-163	5.55128e-163	-7.03621e-163	1.03518e-163	-3.8806e-163	5.62227e-163	-7.09604e-164	-7.33869e-163	4.02035e-163	-3.22744e-163	-3.9033e-163	8.45925e-164	-2.73547e-163	1.64606e-163	2.93235e-163	8.97551e-163	-2.774e-164	-3.05917e-163	4.07488e-163	2.92518e-163	0
6.35045e-164	-2.0495e-163	-2.16609e-164	-6.68123e-164	2.83033e-163	1.09303e-163	-1.21616e-162	-2.21112e-163	-3.17555e-163	9.70386e-165	2.38947e-163	5.55128e-163	-7.03621e-163	1.03518e-163	-3.8806e-163	5.62227e-163	-7.09604e-164	-7.33869e-163	4.02035e-163	-3.22744e-163	-3.9033e-163	8.45925e-164	-2.73547e-163	1.64606e-163	2.93235e-163	8.97551e-163	-2.774e-164	-3.05917e-163	4.07488e-163	2.92518e-163	0
6.35045e-164	-2.0495e-163	-2.16609e-164	-6.68123e-164	2.83033e-163	1.09303e-163	-1.21616e-162	-2.21112e-163	-3.17555e-163	9.70386e-165	2.38947e-163	5.55128e-163	-7.03621e-163	1.03518e-163	-3.8806e-163	5.62227e-163	-7.09604e-164	-7.33869e-163	4.02035e-163	-3.22744e-163	-3.9033e-163	8.45925e-164	-2.73547e-163	1.64606e-163	2.93235e-163	8.97551e-163	-2.774e-164	-3.05917e-163	4.07488e-163	2.92518e-163	0
6.35045e-164	-2.0495e-163	-2.16609e-164	-6.68123e-164	2.83033e-163	1.09303e-163	-1.21616e-162	-2.21112e-163	-3.17555e-163	9.70386e-165	2.38947e-163	5.55128e-163	-7.03621e-163	1.03518e-163	-3.8806e-163	5.62227e-163	-7.09604e-164	-7.33869e-163	4.02035e-163	-3.22744e-163	-3.9033e-163	8.45925e-164	-2.73547e-163	1.64606e-163	2.93235e-163	8.97551e-163	-2.774e-164	-3.05917e-163	4.07488e-163	2.92518e-163	0
6.35045e-164	-2.0495e-163	-2.16609e-164	-6.68123e-164	2.83033e-163	1.09303e-163	-1.21616e-162	-2.21112e-163	-3.17555e-163	9.70386e-165	2.38947e-163	5.55128e-163	-7.03621e-163	1.03518e-163	-3.8806e-163	5.62227e-163	-7.09604e-164	-7.33869e-163	4.02035e-163	-3.22744e-163	-3.9033e-163	8.45925e-164	-2.73547e-163	1.64606e-163	2.93235e-163	8.97551e-163	-2.774e-164	-3.05917e-163	4.07488e-163	2.92518e-163	0
6.35045e-164	-2.0495e-163	-2.16609e-164	-6.68123e-164	2.83033e-163	1.09303e-163	-1.21616e-162	-2.21112e-163	-3.17555e-163	9.70386e-165	2.38947e-163	5.55128e-163	-7.03621e-163	1.03518e-163	-3.8806e-163	5.62227e-163	-7.09604e-164	-7.33869e-163	4.02035e-163	-3.22744e-163	-3.9033e-163	8.45925e-164	-2.73547e-163	1.64606e-163	2.93235e-163	8.97551e-163	-2.774e-164	-3.05917e-163	4.07488e-163	2.92518e-163	0
6.35045e-164	-2.0495e-163	-2.16609e-164	-6.68123e-164	2.83033e-163	1.09303e-163	-1.21616e-162	-2.21112e-163	-3.17555e-163	9.70386e-165	2.38947e-163	5.55128e-163	-7.03621e-163	1.03518e-163	-3.8806e-163	5.62227e-163	-7.09604e-164	-7.33869e-163	4.02035e-163	-3.22744e-163	-3.9033e-163	8.45925e-164	-2.73547e-163	1.64606e-163	2.93235e-163	8.97551e-163	-2.774e-164	-3.05917e-163	4.07488e-163	2.92518e-163	0
6.35045e-164	-2.0495e-163	-2.16609e-164	-6.68123e-164	2.83033e-163	1.09303e-163	-1.21616e-162	-2.21112e-163	-3.17555e-163	9.70386e-165	2.38947e-163	5.55128e-163	-7.03621e-163	1.03518e-163	-3.8806e-163	5.62227e-163	-7.09604e-164	-7.33869e-163	4.02035e-163	-3.22744e-163	-3.9033e-163	8.45925e-164	-2.73547e-163	1.64606e-163	2.93235e-163	8.97551e-163	-2.774e-164	-3.05917e-163	4.07488e-163	2.92518e-163	0
6.35045e-164	-2.0495e-163	-2.16609e-164	-6.68123e-164	2.83033e-163	1.09303e-163	-1.21616e-162	-2.21112e-163	-3.17555e-163	9.70386e-165	2.38947e-163	5.55128e-163	-7.03621e-163	1.03518e-163	-3.8806e-163	5.62227e-163	-7.09604e-164	-7.33869e-163	4.02035e-163	-3.22744e-163	-3.9033e-163	8.45925e-164	-2.73547e-163	1.64606e-163	2.93235e-163	8.97551e-163	-2.774e-164	-3.05917e-163	4.07488e-163	2.92518e-163	0
6.35045e-164	-2.0495e-163	-2.16609e-164	-6.68123e-164	2.83033e-163	1.09303e-163	-1.21616e-162	-2.21112e-163	-3.17555e-163	9.70386e-165	2.38947e-163	5.55128e-163	-7.03621e-163	1.03518e-163	-3.8806e-163	5.62227e-163	-7.09604e-164	-7.33869e-163	4.02035e-163	-3.22744e-163	-3.9033e-163	8.45925e-164	-2.73547e-163	1.64606e-163	2.93235e-163	8.97551e-163	-2.774e-164	-3.05917e-163	4.07488e-163	2.92518e-163	0
6.35045e-164	-2.0495e-163	-2.16609e-164	-6.68123e-164	2.83033e-163	1.09303e-163	-1.21616e-162	-2.21112e-163	-3.17555e-163	9.70386e-165	2.38947e-163	5.55128e-163	-7.03621e-163	1.03518e-163	-3.8806e-163	5.62227e-163	-7.09604e-164	-7.33869e-163	4.02035e-163	-3.22744e-163	-3.9033e-163	8.45925e-164	-2.73547e-163	1.64606e-163	2.93235e-163	8.97551e-163	-2.774e-164	-3.05917e-163	4.07488e-163	2.92518e-163	0
6.35045e-164	-2.0495e-163	-2.16609e-164	-6.68123e-164	2.83033e-163	1.09303e-163	-1.21616e-162	-2.21112e-163	-3.17555e-163	9.70386e-165	2.38947e-163	5.55128e-163	-7.03621e-163	1.03518e-163	-3.8806e-163	5.62227e-163	-7.09604e-164	-7.33869e-163	4.02035e-163	-3.22744e-163	-3.9033e-163	8.45925e-164	-2.73547e-163	1.64606e-163	2.93235e-163	8.97551e-163	-2.774e-164	-3.05917e-163	4.07488e-163	2.92518e-163	0
6.35045e-164	-2.0495e-163	-2.16609e-164	-6.68123e-164	2.83033e-163	1.09303e-163	-1.21616e-162	-2.21112e-163	-3.17555e-163	9.70386e-165	2.38947e-163	5.55128e-163	-7.03621e-163	1.03518e-163	-3.8806e-163	5.62227e-163	-7.09604e-164	-7.33869e-163	4.02035e-163	-3.22744e-163	-3.9033e-163	8.45925e-164	-2.73547e-163	1.64606e-163	2.93235e-163	8.97551e-163	-2.774e-164	-3.05917e-163	4.07488e-163	2.92518e-163	0
6.35045e-164	-2.0495e-163	-2.16609e-164	-6.68123e-164	2.83033e-163	1.09303e-163	-1.21616e-162	-2.21112e-163	-3.17555e-163	9.70386e-165	2.38947e-163	5.55128e-163	-7.03621e-163	1.03518e-163	-3.8806e-163	5.62227e-163	-7.09604e-164	-7.33869e-163	4.02035e-163	-3.22744e-163	-3.9033e-163	8.45925e-164	-2.73547e-163	1.64606e-163	2.93235e-163	8.97551e-163	-2.774e-164	-3.05917e-163	4.07488e-163	2.92518e-163	0
6.35045e-164	-2.0495e-163	-2.16609e-164	-6.68123e-164	2.83033e-163	1.09303e-163	-1.21616e-162	-2.21112e-163	-3.17555e-163	9.70386e-165	2.38947e-163	5.55128e-163	-7.03621e-163	1.03518e-163	-3.8806e-163	5.62227e-163	-7.09604e-164	-7.33869e-163	4.02035e-163	-3.22744e-163	-3.9033e-163	8.45925e-164	-2.73547e-163	1.64606e-163	2.93235e-163	8.97551e-163	-2.774e-164	-3.05917e-163	4.07488e-163	2.92518e-163	0
6.35045e-164	-2.0495e-163	-2.16609e-164	-6.68123e-164	2.83033e-163	1.09303e-163	-1.21616e-162	-2.21112e-163	-3.17555e-163	9.70386e-165	2.38947e-163	5.55128e-163	-7.03621e-163	1.03518e-163	-3.8806e-163	5.62227e-163	-7.09604e-164	-7.33869e-163	4.02035e-163	-3.22744e-163	-3.9033e-163	8.45925e-164	-2.73547e-163	1.64606e-163	2.93235e-163	8.97551e-163	-2.774e-164	-3.05917e-163	4.07488e-163	2.92518e-163	0
6.35045e-164	-2.0495e-163	-2.16609e-164	-6.68123e-164	2.83033e-163	1.09303e-163	-1.21616e-162	-2.21112e-163	-3.17555e-163	9.70386e-165	2.38947e-163	5.55128e-163	-7.03621e-163	1.03518e-163	-3.8806e-163	5.62227e-163	-7.09604e-164	-7.33869e-163	4.02035e-163	-3.22744e-163	-3.9033e-163	8.45925e-164	-2.73547e-163	1.64606e-163	2.93235e-163	8.97551e-163	-2.774e-164	-3.05917e-163	4.07488e-163	2.92518e-163	0
6.35045e-164	-2.0495e-163	-2.16609e-164	-6.68123e-164	2.83033e-163	1.09303e-163	-1.21616e-162	-2.21112e-163	-3.17555e-163	9.70386e-165	2.38947e-163	5.55128e-163	-7.03621e-163	1.03518e-163	-3.8806e-163	5.62227e-163	-7.09604e-164	-7.33869e-163	4.02035e-163	-3.22744e-163	-3.9033e-163	8.45925e-164	-2.73547e-163	1.64606e-163	2.93235e-163	8.97551e-163	-2.774e-164	-3.05917e-163	4.07488e-163	2.92518e-163	0
6.35045e-164	-2.0495e-163	-2.16609e-164	-6.68123e-164	2.83033e-163	1.09303e-163	-1.21616e-162	-2.21112e-163	-3.17555e-163	9.70386e-165	2.38947e-163	5.55128e-163	-7.03621e-163	1.03518e-163	-3.8806e-163	5.62227e-163	-7.09604e-164	-7.33869e-163	4.02035e-163	-3.22744e-163	-3.9033e-163	8.45925e-164	-2.73547e-163	1.64606e-163	2.93235e-163	8.97551e-163	-2.774e-164	-3.05917e-163	4.07488e-163	2.92518e-163	0
6.35045e-164	-2.0495e-163	-2.16609e-164	-6.68123e-164	2.83033e-163	1.09303e-163	-1.21616e-162	-2.21112e-163	-3.17555e-163	9.70386e-165	2.38947e-163	5.55128e-163	-7.03621e-163	1.03518e-163	-3.8806e-163	5.62227e-163	-7.09604e-164	-7.33869e-163	4.02035e-163	-3.22744e-163	-3.9033e-163	8.45925e-164	-2.73547e-163	1.64606e-163	2.93235e-163	8.97551e-163	-2.774e-164	-3.05917e-163	4.07488e-163	2.92518e-163	0
6.35045e-164	-2.0495e-163	-2.16609e-164	-6.68123e-164	2.83033e-163	1.09303e-163	-1.21616e-162	-2.21112e-163	-3.17555e-163	9.70386e-165	2.38947e-163	5.55128e-163	-7.03621e-163	1.03518e-163	-3.8806e-163	5.62227e-163	-7.09604e-164	-7.33869e-163	4.02035e-163	-3.22744e-163	-3.9033e-163	8.45925e-164	-2.73547e-163	1.64606e-163	2.93235e-163	8.97551e-163	-2.774e-164	-3.05917e-163	4.07488e-163	2.92518e-163	0
6.35045e-164	-2.0495e-163	-2.16609e-164	-6.68123e-164	2.83033e-163	1.09303e-163	-1.21616e-162	-2.21112e-163	-3.17555e-163	9.70386e-165	2.38947e-163	5.55128e-163	-7.03621e-163	1.03518e-163	-3.8806e-163	5.62227e-163	-7.09604e-164	-7.33869e-163	4.02035e-163	-3.22744e-163	-3.9033e-163	8.45925e-164	-2.73547e-163	1.64606e-163	2.93235e-163	8.97551e-163	-2.774e-164	-3.05917e-163	4.07488e-163	2.92518e-163	0
6.35045e-164	-2.0495e-163	-2.16609e-164	-6.68123e-164	2.83033e-163	1.09303e-163	-1.21616e-162	-2.21112e-163	-3.17555e-163	9.70386e-165	2.38947e-163	5.55128e-163	-7.03621e-163	1.03518e-163	-3.8806e-163	5.62227e-163	-7.09604e-164	-7.33869e-163	4.02035e-163	-3.22744e-163	-3.9033e-163	8.45925e-164	-2.73547e-163	1.64606e-163	2.93235e-163	8.97551e-163	-2.774e-164	-3.05917e-163	4.07488e-163	2.92518e-163	0
6.35045e-164	-2.0495e-163	-2.16609e-164	-6.68123e-164	2.83033e-163	1.09303e-163	-1.21616e-162	-2.21112e-163	-3.17555e-163	9.70386e-165	2.38947e-163	5.55128e-163	-7.03621e-163	1.03518e-163	-3.8806e-163	5.62227e-163	-7.09604e-164	-7.33869e-163	4.02035e-163	-3.22744e-163	-3.9033e-163	8.45925e-164	-2.73547e-163	1.64606e-163	2.93235e-163	8.97551e-163	-2.774e-164	-3.05917e-163	4.07488e-163	2.92518e-163	0
6.35045e-164	-2.0495e-163	-2.16609e-164	-6.68123e-164	2.83033e-163	1.09303e-163	-1.21616e-162	-2.21112e-163	-3.17555e-163	9.70386e-165	2.38947e-163	5.55128e-163	-7.03621e-163	1.03518e-163	-3.8806e-163	5.62227e-163	-7.09604e-164	-7.33869e-163	4.02035e-163	-3.22744e-163	-3.9033e-163	8.45925e-164	-2.73547e-163	1.64606e-163	2.93235e-163	8.97551e-163	-2.774e-164	-3.05917e-163	4.07488e-163	2.92518e-163	0
6.35045e-164	-2.0495e-163	-2.16609e-164	-6.68123e-164	2.83033e-163	1.09303e-163	-1.21616e-162	-2.21112e-163	-3.17555e-163	9.70386e-165	2.38947e-163	5.55128e-163	-7.03621e-163	1.03518e-163	-3.8806e-163	5.62227e-163	-7.09604e-164	-7.33869e-163	4.02035e-163	-3.22744e-163	-3.9033e-163	8.45925e-164	-2.73547e-163	1.64606e-163	2.93235e-163	8.97551e-163	-2.774e-164	-3.05917e-163	4.07488e-163	2.92518e-163	0
6.35045e-164	-2.0495e-163	-2.16609e-164	-6.68123e-164	2.83033e-163	1.09303e-163	-1.21616e-162	-2.21112e-163	-3.17555e-163	9.70386e-165	2.38947e-163	5.55128e-163	-7.03621e-163	1.03518e-163	-3.8806e-163	5.62227e-163	-7.09604e-164	-7.33869e-163	4.02035e-163	-3.22744e-163	-3.9033e-163	8.45925e-164	-2.73547e-163	1.64606e-163	2.93235e-163	8.97551e-163	-2.774e-164	-3.05917e-163	4.07488e-163	2.92518e-163	0
6.35045e-164	-2.0495e-163	-2.16609e-164	-6.68123e-164	2.83033e-163	1.09303e-163	-1.21616e-162	-2.21112e-163	-3.17555e-163	9.70386e-165	2.38947e-163	5.55128e-163	-7.03621e-163	1.03518e-163	-3.8806e-163	5.62227e-163	-7.09604e-164	-7.33869e-163	4.02035e-163	-3.22744e-163	-3.9033e-163	8.45925e-164	-2.73547e-163	1.64606e-163	2.93235e-163	8.97551e-163	-2.774e-164	-3.05917e-163	4.07488e-163	2.92518e-163	0
6.35045e-164	-2.0495e-163	-2.16609e-164	-6.68123e-164	2.83033e-163	1.09303e-163	-1.21616e-162	-2.21112e-163	-3.17555e-163	9.70386e-165	2.38947e-163	5.55128e-163	-7.03621e-163	1.03518e-163	-3.8806e-163	5.62227e-163	-7.09604e-164	-7.33869e-163	4.02035e-163	-3.22744e-163	-3.9033e-163	8.45925e-164	-2.73547e-163	1.64606e-163	2.93235e-163	8.97551e-163	-2.774e-164	-3.05917e-163	4.07488e-163	2.92518e-163	0
6.35045e-164	-2.0495e-163	-2.16609e-164	-6.68123e-164	2.83033e-163	1.09303e-163	-1.21616e-162	-2.21112e-163	-3.17555e-163	9.70386e-165	2.38947e-163	5.55128e-163	-7.03621e-163	1.03518e-163	-3.8806e-163	5.62227e-163	-7.09604e-164	-7.33869e-163	4.02035e-163	-3.22744e-163	-3.9033e-163	8.45925e-164	-2.73547e-163	1.64606e-163	2.93235e-163	8.97551e-163	-2.774e-164	-3.05917e-163	4.07488e-163	2.92518e-163	0
6.35045e-164	-2.0495e-163	-2.16609e-164	-6.68123e-164	2.83033e-163	1.09303e-163	-1.21616e-162	-2.21112e-163	-3.17555e-163	9.70386e-165	2.38947e-163	5.55128e-163	-7.03621e-163	1.03518e-163	-3.8806e-163	5.62227e-163	-7.09604e-164	-7.33869e-163	4.02035e-163	-3.22744e-163	-3.9033e-163	8.45925e-164	-2.73547e-163	1.64606e-163	2.93235e-163	8.97551e-163	-2.774e-164	-3.05917e-163	4.07488e-163	2.92518e-163	0
6.35045e-164	-2.0495e-163	-2.16609e-164	-6.68123e-164	2.83033e-163	1.09303e-163	-1.21616e-162	-2.21112e-163	-3.17555e-163	9.70386e-165	2.38947e-163	5.55128e-163	-7.03621e-163	1.03518e-163	-3.8806e-163	5.62227e-163	-7.09604e-164	-7.33869e-163	4.02035e-163	-3.22744e-163	-3.9033e-163	8.45925e-164	-2.73547e-163	1.64606e-163	2.93235e-163	8.97551e-163	-2.774e-164	-3.05917e-163	4.07488e-163	2.92518e-163	0
6.35045e-164	-2.0495e-163	-2.16609e-164	-6.68123e-164	2.83033e-163	1.09303e-163	-1.21616e-162	-2.21112e-163	-3.17555e-163	9.70386e-165	2.38947e-163	5.55128e-163	-7.03621e-163	1.03518e-163	-3.8806e-163	5.62227e-163	-7.09604e-164	-7.33869e-163	4.02035e-163	-3.22744e-163	-3.9033e-163	8.45925e-164	-2.73547e-163	1.64606e-163	2.93235e-163	8.97551e-163	-2.774e-164	-3.05917e-163	4.07488e-163	2.92518e-163	0
6.35045e-164	-2.0495e-163	-2.16609e-164	-6.68123e-164	2.83033e-163	1.09303e-163	-1.21616e-162	-2.21112e-163	-3.17555e-163	9.70386e-165	2.38947e-163	5.55128e-163	-7.03621e-163	1.03518e-163	-3.8806e-163	5.62227e-163	-7.09604e-164	-7.33869e-163	4.02035e-163	-3.22744e-163	-3.9033e-163	8.45925e-164	-2.73547e-163	1.64606e-163	2.93235e-163	8.97551e-163	-2.774e-164	-3.05917e-163	4.07488e-163	2.92518e-163	0
6.35045e-164	-2.0495e-163	-2.16609e-164	-6.68123e-164	2.83033e-163	1.09303e-163	-1.21616e-162	-2.21112e-163	-3.17555e-163	9.70386e-165	2.38947e-163	5.55128e-163	-7.03621e-163	1.03518e-163	-3.8806e-163	5.62227e-163	-7.09604e-164	-7.33869e-163	4.02035e-163	-3.22744e-163	-3.9033e-163	8.45925e-164	-2.73547e-163	1.64606e-163	2.93235e-163	8.97551e-163	-2.774e-164	-3.05917e-163	4.07488e-163	2.92518e-163	0
6.35045e-164	-2.0495e-163	-2.16609e-164	-6.68123e-164	2.83033e-163	1.09303e-163	-1.21616e-162	-2.21112e-163	-3.17555e-163	9.70386e-165	2.38947e-163	5.55128e-163	-7.03621e-163	1.03518e-163	-3.8806e-163	5.62227e-163	-7.09604e-164	-7.33869e-163	4.02035e-163	-3.22744e-163	-3.9033e-163	8.45925e-164	-2.73547e-163	1.64606e-163	2.93235e-163	8.97551e-163	-2.774e-164	-3.05917e-163	4.07488e-163	2.92518e-163	0
6.35045e-164	-2.0495e-163	-2.16609e-164	-6.68123e-164	2.83033e-163	1.09303e-163	-1.21616e-162	-2.21112e-163	-3.17555e-163	9.70386e-165	2.38947e-163	5.55128e-163	-7.03621e-163	1.03518e-163	-3.8806e-163	5.62227e-163	-7.09604e-164	-7.33869e-163	4.02035e-163	-3.22744e-163	-3.9033e-163	8.45925e-164	-2.73547e-163	1.64606e-163	2.93235e-163	8.97551e-163	-2.774e-164	-3.05917e-163	4.07488e-163	2.92518e-163	0
6.35045e-164	-2.0495e-163	-2.16609e-164	-6.68123e-164	2.83033e-163	1.09303e-163	-1.21616e-162	-2.21112e-163	-3.17555e-163	9.70386e-165	2.38947e-163	5.55128e-163	-7.03621e-163	1.03518e-163	-3.8806e-163	5.62227e-163	-7.09604e-164	-7.33869e-163	4.02035e-163	-3.22744e-163	-3.9033e-163	8.45925e-164	-2.73547e-163	1.64606e-163	2.93235e-163	8.97551e-163	-2.774e-164	-3.05917e-163	4.07488e-163	2.92518e-163	0
6.35045e-164	-2.0495e-163	-2.16609e-164	-6.68123e-164	2.83033e-163	1.09303e-163	-1.21616e-162	-2.21112e-163	-3.17555e-163	9.70386e-165	2.38947e-163	5.55128e-163	-7.03621e-163	1.03518e-163	-3.8806e-163	5.62227e-163	-7.09604e-164	-7.33869e-163	4.02035e-163	-3.22744e-163	-3.9033e-163	8.45925e-164	-2.73547e-163	1.64606e-163	2.93235e-163	8.97551e-163	-2.774e-164	-3.05917e-163	4.07488e-163	2.92518e-163	0
6.35045e-164	-2.0495e-163	-2.16609e-164	-6.68123e-164	2.83033e-163	1.09303e-163	-1.21616e-162	-2.21112e-163	-3.17555e-163	9.70386e-165	2.38947e-163	5.55128e-163	-7.03621e-163	1.03518e-163	-3.8806e-163	5.62227e-163	-7.09604e-164	-7.33869e-163	4.02035e-163	-3.22744e-163	-3.9033e-163	8.45925e-164	-2.73547e-163	1.64606e-163	2.93235e-163	8.97551e-163	-2.774e-164	-3.05917e-163	4.07488e-163	2.92518e-163	0
6.35045e-164	-2.0495e-163	-2.16609e-164	-6.68123e-164	2.83033e-163	1.09303e-163	-1.21616e-162	-2.21112e-163	-3.17555e-163	9.70386e-165	2.38947e-163	5.55128e-163	-7.03621e-163	1.03518e-163	-3.8806e-163	5.62227e-163	-7.09604e-164	-7.33869e-163	4.02035e-163	-3.22744e-163	-3.9033e-163	8.45925e-164	-2.73547e-163	1.64606e-163	2.93235e-163	8.97551e-163	-2.774e-164	-3.05917e-163	4.07488e-163	2.92518e-163	0
6.35045e-164	-2.0495e-163	-2.16609e-164	-6.68123e-164	2.83033e-163	1.09303e-163	-1.21616e-162	-2.21112e-163	-3.17555e-163	9.70386e-165	2.38947e-163	5.55128e-163	-7.03621e-163	1.03518e-163	-3.8806e-163	5.62227e-163	-7.09604e-164	-7.33869e-163	4.02035e-163	-3.22744e-163	-3.9033e-163	8.45925e-164	-2.73547e-163	1.64606e-163	2.93235e-163	8.97551e-163	-2.774e-164	-3.05917e-163	4.07488e-163	2.92518e-163	0
6.35045e-164	-2.0495e-163	-2.16609e-164	-6.68123e-164	2.83033e-163	1.09303e-163	-1.21616e-162	-2.21112e-163	-3.17555e-163	9.70386e-165	2.38947e-163	5.55128e-163	-7.03621e-163	1.03518e-163	-3.8806e-163	5.62227e-163	-7.09604e-164	-7.33869e-163	4.02035e-163	-3.22744e-163	-3.9033e-163	8.45925e-164	-2.73547e-163	1.64606e-163	2.93235e-163	8.97551e-163	-2.774e-164	-3.05917e-163	4.07488e-163	2.92518e-163	0
6.35045e-164	-2.0495e-163	-2.16609e-164	-6.68123e-164	2.83033e-163	1.09303e-163	-1.21616e-162	-2.21112e-163	-3.17555e-163	9.70386e-165	2.38947e-163	5.55128e-163	-7.03621e-163	1.03518e-163	-3.8806e-163	5.62227e-163	-7.09604e-164	-7.33869e-163	4.02035e-163	-3.22744e-163	-3.9033e-163	8.45925e-164	-2.73547e-163	1.64606e-163	2.93235e-163	8.97551e-163	-2.774e-164	-3.05917e-163	4.07488e-163	2.92518e-163	0
6.35045e-164	-2.0495e-163	-2.16609e-164	-6.68123e-164	2.83033e-163	1.09303e-163	-1.21616e-162	-2.21112e-163	-3.17555e-163	9.70386e-165	2.38947e-163	5.55128e-163	-7.03621e-163	1.03518e-163	-3.8806e-163	5.62227e-163	-7.09604e-164	-7.33869e-163	4.02035e-163	-3.22744e-163	-3.9033e-163	8.45925e-164	-2.73547e-163	1.64606e-163	2.93235e-163	8.97551e-163	-2.774e-164	-3.05917e-163	4.07488e-163	2.92518e-163	0
6.35045e-164	-2.0495e-163	-2.16609e-164	-6.68123e-164	2.83033e-163	1.09303e-163	-1.21616e-162	-2.21112e-163	-3.17555e-163	9.70386e-165	2.38947e-163	5.55128e-163	-7.03621e-163	1.03518e-163	-3.8806e-163	5.62227e-163	-7.09604e-164	-7.33869e-163	4.02035e-163	-3.22744e-163	-3.9033e-163	8.45925e-164	-2.73547e-163	1.64606e-163	2.93235e-163	8.97551e-163	-2.774e-164	-3.05917e-163	4.07488e-163	2.92518e-163	0
6.35045e-164	-2.0495e-163	-2.16609e-164	-6.68123e-164	2.83033e-163	1.09303e-163	-1.21616e-162	-2.21112e-163	-3.17555e-163	9.70386e-165	2.38947e-163	5.55128e-163	-7.03621e-163	1.03518e-163	-3.8806e-163	5.62227e-163	-7.09604e-164	-7.33869e-163	4.02035e-163	-3.22744e-163	-3.9033e-163	8.45925e-164	-2.73547e-163	1.64606e-163	2.93235e-163	8.97551e-163	-2.774e-164	-3.05917e-163	4.07488e-163	2.92518e-163	0
6.35045e-164	-2.0495e-163	-2.16609e-164	-6.68123e-164	2.83033e-163	1.09303e-163	-1.21616e-162	-2.21112e-163	-3.17555e-163	9.70386e-165	2.38947e-163	5.55128e-163	-7.03621e-163	1.03518e-163	-3.8806e-163	5.62227e-163	-7.09604e-164	-7.33869e-163	4.02035e-163	-3.22744e-163	-3.9033e-163	8.45925e-164	-2.73547e-163	1.64606e-163	2.93235e-163	8.97551e-163	-2.774e-164	-3.05917e-163	4.07488e-163	2.92518e-163	0
6.35045e-164	-2.0495e-163	-2.16609e-164	-6.68123e-164	2.83033e-163	1.09303e-163	-1.21616e-162	-2.21112e-163	-3.17555e-163	9.70386e-165	2.38947e-163	5.55128e-163	-7.03621e-163	1.03518e-163	-3.8806e-163	5.62227e-163	-7.09604e-164	-7.33869e-163	4.02035e-163	-3.22744e-163	-3.9033e-163	8.45925e-164	-2.73547e-163	1.64606e-163	2.93235e-163	8.97551e-163	-2.774e-164	-3.05917e-163	4.07488e-163	2.92518e-163	0
6.35045e-164	-2.0495e-163	-2.16609e-164	-6.68123e-164	2.83033e-163	1.09303e-163	-1.21616e-162	-2.21112e-163	-3.17555e-163	9.70386e-165	2.38947e-163	5.55128e-163	-7.03621e-163	1.03518e-163	-3.8806e-163	5.62227e-163	-7.09604e-164	-7.33869e-163	4.02035e-163	-3.22744e-163	-3.9033e-163	8.45925e-164	-2.73547e-163	1.64606e-163	2.93235e-163	8.97551e-163	-2.774e-164	-3.05917e-163	4.07488e-163	2.92518e-163	0
6.35045e-164	-2.0495e-163	-2.16609e-164	-6.68123e-164	2.83033e-163	1.09303e-163	-1.21616e-162	-2.21112e-163	-3.17555e-163	9.70386e-165	2.38947e-163	5.55128e-163	-7.03621e-163	1.03518e-163	-3.8806e-163	5.62227e-163	-7.09604e-164	-7.33869e-163	4.02035e-163	-3.22744e-163	-3.9033e-163	8.45925e-164	-2.73547e-163	1.64606e-163	2.93235e-163	8.97551e-163	-2.774e-164	-3.05917e-163	4.07488e-163	2.92518e-163	0
6.35045e-164	-2.0495e-163	-2.16609e-164	-6.68123e-164	2.83033e-163	1.09303e-163	-1.21616e-162	-2.21112e-163	-3.17555e-163	9.70386e-165	2.38947e-163	5.55128e-163	-7.03621e-163	1.03518e-163	-3.8806e-163	5.62227e-163	-7.09604e-164	-7.33869e-163	4.02035e-163	-3.22744e-163	-3.9033e-163	8.45925e-164	-2.73547e-163	1.64606e-163	2.93235e-163	8.97551e-163	-2.774e-164	-3.05917e-163	4.07488e-163	2.92518e-163	0
6.35045e-164	-2.0495e-163	-2.16609e-164	-6.68123e-164	2.83033e-163	1.09303e-163	-1.21616e-162	-2.21112e-163	-3.17555e-163	9.70386e-165	2.38947e-163	5.55128e-163	-7.03621e-163	1.03518e-163	-3.8806e-163	5.62227e-163	-7.09604e-164	-7.33869e-163	4.02035e-163	-3.22744e-163	-3.9033e-163	8.45925e-164	-2.73547e-163	1.64606e-163	2.93235e-163	8.97551e-163	-2.774e-164	-3.05917e-163	4.07488e-163	2.92518e-163	0
6.35045e-164	-2.0495e-163	-2.16609e-164	-6.68123e-164	2.83033e-163	1.09303e-163	-1.21616e-162	-2.21112e-163	-3.17555e-163	9.70386e-165	2.38947e-163	5.55128e-163	-7.03621e-163	1.03518e-163	-3.8806e-163	5.62227e-163	-7.09604e-164	-7.33869e-163	4.02035e-163	-3.22744e-163	-3.9033e-163	8.45925e-164	-2.73547e-163	1.64606e-163	2.93235e-163	8.97551e-163	-2.774e-164	-3.05917e-163	4.07488e-163	2.92518e-163	0
6.35045e-164	-2.0495e-163	-2.16609e-164	-6.68123e-164	2.83033e-163	1.09303e-163	-1.21616e-162	-2.21112e-163	-3.17555e-163	9.70386e-165	2.38947e-163	5.55128e-163	-7.03621e-163	1.03518e-163	-3.8806e-163	5.62227e-163	-7.09604e-164	-7.33869e-163	4.02035e-163	-3.22744e-163	-3.9033e-163	8.45925e-164	-2.73547e-163	1.64606e-163	2.93235e-163	8.97551e-163	-2.774e-164	-3.05917e-163	4.07488e-163	2.92518e-163	0
6.35045e-164	-2.0495e-163	-2.16609e-164	-6.68123e-164	2.83033e-163	1.09303e-163	-1.21616e-162	-2.21112e-163	-3.17555e-163	9.70386e-165	2.38947e-163	5.55128e-163	-7.03621e-163	1.03518e-163	-3.8806e-163	5.62227e-163	-7.09604e-164	-7.33869e-163	4.02035e-163	-3.22744e-163	-3.9033e-163	8.45925e-164	-2.73547e-163	1.64606e-163	2.93235e-163	8.97551e-163	-2.774e-164	-3.05917e-163	4.07488e-163	2.92518e-163	0
6.35045e-164	-2.0495e-163	-2.16609e-164	-6.68123e-164	2.83033e-163	1.09303e-163	-1.21616e-162	-2.21112e-163	-3.17555e-163	9.70386e-165	2.38947e-163	5.55128e-163	-7.03621e-163	1.03518e-163	-3.8806e-163	5.62227e-163	-7.09604e-164	-7.33869e-163	4.02035e-163	-3.22744e-163	-3.9033e-163	8.45925e-164	-2.73547e-163	1.64606e-163	2.93235e-163	8.97551e-163	-2.774e-164	-3.05917e-163	4.07488e-163	2.92518e-163	0
6.35045e-164	-2.0495e-163	-2.16609e-164	-6.68123e-164	2.83033e-163	1.09303e-163	-1.21616e-162	-2.21112e-163	-3.17555e-163	9.70386e-165	2.38947e-163	5.55128e-163	-7.03621e-163	1.03518e-163	-3.8806e-163	5.62227e-163	-7.09604e-164	-7.33869e-163	4.02035e-163	-3.22744e-163	-3.9033e-163	8.45925e-164	-2.73547e-163	1.64606e-163	2.93235e-163	8.97551e-163	-2.774e-164	-3.05917e-163	4.07488e-163	2.92518e-163	0
6.35045e-164	-2.0495e-163	-2.16609e-164	-6.68123e-164	2.83033e-163	1.09303e-163	-1.21616e-162	-2.21112e-163	-3.17555e-163	9.70386e-165	2.38947e-163	5.55128e-163	-7.03621e-163	1.03518e-163	-3.8806e-163	5.62227e-163	-7.09604e-164	-7.33869e-163	4.02035e-163	-3.22744e-163	-3.9033e-163	8.45925e-164	-2.73547e-163	1.64606e-163	2.93235e-163	8.97551e-163	-2.774e-164	-3.05917e-163	4.07488e-163	2.92518e-163	0
6.35045e-164	-2.0495e-163	-2.16609e-164	-6.68123e-164	2.83033e-163	1.09303e-163	-1.21616e-162	-2.21112e-163	-3.17555e-163	9.70386e-165	2.38947e-163	5.55128e-163	-7.03621e-163	1.03518e-163	-3.8806e-163	5.62227e-163	-7.09604e-164	-7.33869e-163	4.02035e-163	-3.22744e-163	-3.9033e-163	8.45925e-164	-2.73547e-163	1.64606e-163	2.93235e-163	8.97551e-163	-2.774e-164	-3.05917e-163	4.07488e-163	2.92518e-163	0
6.35045e-164	-2.0495e-163	-2.16609e-164	-6.68123e-164	2.83033e-163	1.09303e-163	-1.21616e-162	-2.21112e-163	-3.17555e-163	9.70386e-165	2.38947e-163	5.55128e-163	-7.03621e-163	1.03518e-163	-3.8806e-163	5.62227e-163	-7.09604e-164	-7.33869e-163	4.02035e-163	-3.22744e-163	-3.9033e-163	8.45925e-164	-2.73547e-163	1.64606e-163	2.93235e-163	8.97551e-163	-2.774e-164	-3.05917e-163	4.07488e-163	2.92518e-163	0
6.35045e-164	-2.0495e-163	-2.16609e-164	-6.68123e-164	2.83033e-163	1.09303e-163	-1.21616e-162	-2.21112e-163	-3.17555e-163	9.70386e-165	2.38947e-163	5.55128e-163	-7.03621e-163	1.03518e-163	-3.8806e-163	5.62227e-163	-7.09604e-164	-7.33869e-163	4.02035e-163	-3.22744e-163	-3.9033e-163	8.45925e-164	-2.73547e-163	1.64606e-163	2.93235e-163	8.97551e-163	-2.774e-164	-3.05917e-163	4.07488e-163	2.92518e-163	0
6.35045e-164	-2.0495e-163	-2.16609e-164	-6.68123e-164	2.83033e-163	1.09303e-163	-1.21616e-162	-2.21112e-163	-3.17555e-163	9.70386e-165	2.38947e-163	5.55128e-163	-7.03621e-163	1.03518e-163	-3.8806e-163	5.62227e-163	-7.09604e-164	-7.33869e-163	4.02035e-163	-3.22744e-163	-3.9033e-163	8.45925e-164	-2.73547e-163	1.64606e-163	2.93235e-163	8.97551e-163	-2.774e-164	-3.05917e-163	4.07488e-163	2.92518e-163	0
6.35045e-164	-2.0495e-163	-2.16609e-164	-6.68123e-164	2.83033e-163	1.09303e-163	-1.21616e-162	-2.21112e-163	-3.17555e-163	9.70386e-165	2.38947e-163	5.55128e-163	-7.03621e-163	1.03518e-163	-3.8806e-163	5.62227e-163	-7.09604e-164	-7.33869e-163	4.02035e-163	-3.22744e-163	-3.9033e-163	8.45925e-164	-2.73547e-163	1.64606e-163	2.93235e-163	8.97551e-163	-2.774e-164	-3.05917e-163	4.07488e-163	2.92518e-163	0
6.35045e-164	-2.0495e-163	-2.16609e-164	-6.68123e-164	2.83033e-163	1.09303e-163	-1.21616e-162	-2.21112e-163	-3.17555e-163	9.70386e-165	2.38947e-163	5.55128e-163	-7.03621e-163	1.03518e-163	-3.8806e-163	5.62227e-163	-7.09604e-164	-7.33869e-163	4.02035e-163	-3.22744e-163	-3.9033e-163	8.45925e-164	-2.73547e-163	1.64606e-163	2.93235e-163	8.97551e-163	-2.774e-164	-3.05917e-163	4.07488e-163	2.92518e-163	0
6.35045e-164	-2.0495e-163	-2.16609e-164	-6.68123e-164	2.83033e-163	1.09303e-163	-1.21616e-162	-2.21112e-163	-3.17555e-163	9.70386e-165	2.38947e-163	5.55128e-163	-7.03621e-163	1.03518e-163	-3.8806e-163	5.62227e-163	-7.09604e-164	-7.33869e-163	4.02035e-163	-3.22744e-163	-3.9033e-163	8.45925e-164	-2.73547e-163	1.64606e-163	2.93235e-163	8.97551e-163	-2.774e-164	-3.05917e-163	4.07488e-163	2.92518e-163	0
6.35045e-164	-2.0495e-163	-2.16609e-164	-6.68123e-164	2.83033e-163	1.09303e-163	-1.21616e-162	-2.21112e-163	-3.17555e-163	9.70386e-165	2.38947e-163	5.55128e-163	-7.03621e-163	1.03518e-163	-3.8806e-163	5.62227e-163	-7.09604e-164	-7.33869e-163	4.02035e-163	-3.22744e-163	-3.9033e-163	8.45925e-164	-2.73547e-163	1.64606e-163	2.93235e-163	8.97551e-163	-2.774e-164	-3.05917e-163	4.07488e-163	2.92518e-163	0
6.35045e-164	-2.0495e-163	-2.16609e-164	-6.68123e-164	2.83033e-163	1.09303e-163	-1.21616e-162	-2.21112e-163	-3.17555e-163	9.70386e-165	2.38947e-163	5.55128e-163	-7.03621e-163	1.03518e-163	-3.8806e-163	5.62227e-163	-7.09604e-164	-7.33869e-163	4.02035e-163	-3.22744e-163	-3.9033e-163	8.45925e-164	-2.73547e-163	1.64606e-163	2.93235e-163	8.97551e-163	-2.774e-164	-3.05917e-163	4.07488e-163	2.92518e-163	0
6.35045e-164	-2.0495e-163	-2.16609e-164	-6.68123e-164	2.83033e-163	1.09303e-163	-1.21616e-162	-2.21112e-163	-3.17555e-163	9.70386e-165	2.38947e-163	5.55128e-163	-7.03621e-163	1.03518e-163	-3.8806e-163	5.62227e-163	-7.09604e-164	-7.33869e-163	4.02035e-163	-3.22744e-163	-3.9033e-163	8.45925e-164	-2.73547e-163	1.64606e-163	2.93235e-163	8.97551e-163	-2.774e-164	-3.05917e-163	4.07488e-163	2.92518e-163	0
6.35045e-164	-2.0495e-163	-2.16609e-164	-6.68123e-164	2.83033e-163	1.09303e-163	-1.21616e-162	-2.21112e-163	-3.17555e-163	9.70386e-165	2.38947e-163	5.55128e-163	-7.03621e-163	1.03518e-163	-3.8806e-163	5.62227e-163	-7.09604e-164	-7.33869e-163	4.02035e-163	-3.22744e-163	-3.9033e-163	8.45925e-164	-2.73547e-163	1.64606e-163	2.93235e-163	8.97551e-163	-2.774e-164	-3.05917e-163	4.07488e-163	2.92518e-163	0
6.35045e-164	-2.0495e-163	-2.16609e-164	-6.68123e-164	2.83033e-163	1.09303e-163	-1.21616e-162	-2.21112e-163	-3.17555e-163	9.70386e-165	2.38947e-163	5.55128e-163	-7.03621e-163	1.03518e-163	-3.8806e-163	5.62227e-163	-7.09604e-164	-7.33869e-163	4.02035e-163	-3.22744e-163	-3.9033e-163	8.45925e-164	-2.73547e-163	1.64606e-163	2.93235e-163	8.97551e-163	-2.774e-164	-3.05917e-163	4.07488e-163	2.92518e-163	0
6.35045e-164	-2.0495e-163	-2.16609e-164	-6.68123e-164	2.83033e-163	1.09303e-163	-1.21616e-162	-2.21112e-163	-3.17555e-163	9.70386e-165	2.38947e-163	5.55128e-163	-7.03621e-163	1.03518e-163	-3.8806e-163	5.62227e-163	-7.09604e-164	-7.33869e-163	4.02035e-163	-3.22744e-163	-3.9033e-163	8.45925e-164	-2.73547e-163	1.64606e-163	2.93235e-163	8.97551e-163	-2.774e-164	-3.05917e-163	4.07488e-163	2.92518e-163	0
6.35045e-164	-2.0495e-163	-2.16609e-164	-6.68123e-164	2.83033e-163	1.09303e-163	-1.21616e-162	-2.21112e-163	-3.17555e-163	9.70386e-165	2.38947e-163	5.55128e-163	-7.03621e-163	1.03518e-163	-3.8806e-163	5.62227e-163	-7.09604e-164	-7.33869e-163	4.02035e-163	-3.22744e-163	-3.9033e-163	8.45925e-164	-2.73547e-163	1.64606e-163	2.93235e-163	8.97551e-163	-2.774e-164	-3.05917e-163	4.07488e-163	2.92518e-163	0
6.35045e-164	-2.0495e-163	-2.16609e-164	-6.68123e-164	2.83033e-163	1.09303e-163	-1.21616e-162	-2.21112e-163	-3.17555e-163	9.70386e-165	2.38947e-163	5.55128e-163	-7.03621e-163	1.03518e-163	-3.8806e-163	5.62227e-163	-7.09604e-164	-7.33869e-163	4.02035e-163	-3.22744e-163	-3.9033e-163	8.45925e-164	-2.73547e-163	1.64606e-163	2.93235e-163	8.97551e-163	-2.774e-164	-3.05917e-163	4.07488e-163	2.92518e-163	0
6.35045e-164	-2.0495e-163	-2.16609e-164	-6.68123e-164	2.83033e-163	1.09303e-163	-1.21616e-162	-2.21112e-163	-3.17555e-163	9.70386e-165	2.38947e-163	5.55128e-163	-7.03621e-163	1.03518e-163	-3.8806e-163	5.62227e-163	-7.09604e-164	-7.33869e-163	4.02035e-163	-3.22744e-163	-3.9033e-163	8.45925e-164	-2.73547e-163	1.64606e-163	2.93235e-163	8.97551e-163	-2.774e-164	-3.05917e-163	4.07488e-163	2.92518e-163	0
6.35045e-164	-2.0495e-163	-2.16609e-164	-6.68123e-164	2.83033e-163	1.09303e-163	-1.21616e-162	-2.21112e-163	-3.17555e-163	9.70386e-165	2.38947e-163	5.55128e-163	-7.03621e-163	1.03518e-163	-3.8806e-163	5.62227e-163	-7.09604e-164	-7.33869e-163	4.02035e-163	-3.22744e-163	-3.9033e-163	8.45925e-164	-2.73547e-163	1.64606e-163	2.93235e-163	8.97551e-163	-2.774e-164	-3.05917e-163	4.07488e-163	2.92518e-163	0
6.35045e-164	-2.0495e-163	-2.16609e-164	-6.68123e-164	2.83033e-163	1.09303e-163	-1.21616e-162	-2.21112e-163	-3.17555e-163	9.70386e-165	2.38947e-163	5.55128e-163	-7.03621e-163	1.03518e-163	-3.8806e-163	5.62227e-163	-7.09604e-164	-7.33869e-163	4.02035e-163	-3.22744e-163	-3.9033e-163	8.45925e-164	-2.73547e-163	1.64606e-163	2.93235e-163	8.97551e-163	-2.774e-164	-3.05917e-163	4.07488e-163	2.92518e-163	0
6.35045e-164	-2.0495e-163	-2.16609e-164	-6.68123e-164	2.83033e-163	1.09303e-163	-1.21616e-162	-2.21112e-163	-3.17555e-163	9.70386e-165	2.38947e-163	5.55128e-163	-7.03621e-163	1.03518e-163	-3.8806e-163	5.62227e-163	-7.09604e-164	-7.33869e-163	4.02035e-163	-3.22744e-163	-3.9033e-163	8.45925e-164	-2.73547e-163	1.64606e-163	2.93235e-163	8.97551e-163	-2.774e-164	-3.05917e-163	4.07488e-163	2.92518e-163	0
6.35045e-164	-2.0495e-163	-2.16609e-164	-6.68123e-164	2.83033e-163	1.09303e-163	-1.21616e-162	-2.21112e-163	-3.17555e-163	9.70386e-165	2.38947e-163	5.55128e-163	-7.03621e-163	1.03518e-163	-3.8806e-163	5.62227e-163	-7.09604e-164	-7.33869e-163	4.02035e-163	-3.22744e-163	-3.9033e-163	8.45925e-164	-2.73547e-163	1.64606e-163	2.93235e-163	8.97551e-163	-2.774e-164	-3.05917e-163	4.07488e-163	2.92518e-163	0
6.35045e-164	-2.0495e-163	-2.16609e-164	-6.68123e-164	2.83033e-163	1.09303e-163	-1.21616e-162	-2.21112e-163	-3.17555e-163	9.70386e-165	2.38947e-163	5.55128e-163	-7.03621e-163	1.03518e-163	-3.8806e-163	5.62227e-163	-7.09604e-164	-7.33869e-163	4.02035e-163	-3.22744e-163	-3.9033e-163	8.45925e-164	-2.73547e-163	1.64606e-163	2.93235e-163	8.97551e-163	-2.774e-164	-3.05917e-163	4.07488e-163	2.92518e-163	0
6.35045e-164	-2.0495e-163	-2.16609e-164	-6.68123e-164	2.83033e-163	1.09303e-163	-1.21616e-162	-2.21112e-163	-3.17555e-163	9.70386e-165	2.38947e-163	5.55128e-163	-7.03621e-163	1.03518e-163	-3.8806e-163	5.62227e-163	-7.09604e-164	-7.33869e-163	4.02035e-163	-3.22744e-163	-3.9033e-163	8.45925e-164	-2.73547e-163	1.64606e-163	2.93235e-163	8.97551e-163	-2.774e-164	-3.05917e-163	4.07488e-163	2.92518e-163	0
6.35045e-164	-2.0495e-163	-2.16609e-164	-6.68123e-164	2.83033e-163	1.09303e-163	-1.21616e-162	-2.21112e-163	-3.17555e-163	9.70386e-165	2.38947e-163	5.55128e-163	-7.03621e-163	1.03518e-163	-3.8806e-163	5.62227e-163	-7.09604e-164	-7.33869e-163	4.02035e-163	-3.22744e-163	-3.9033e-163	8.45925e-164	-2.73547e-163	1.64606e-163	2.93235e-163	8.97551e-163	-2.774e-164	-3.05917e-163	4.07488e-163	2.92518e-163	0
6.35045e-164	-2.0495e-163	-2.16609e-164	-6.68123e-164	2.83033e-163	1.09303e-163	-1.21616e-162	-2.21112e-163	-3.17555e-163	9.70386e-165	2.38947e-163	5.55128e-163	-7.03621e-163	1.03518e-163	-3.8806e-163	5.62227e-163	-7.09604e-164	-7.33869e-163	4.02035e-163	-3.22744e-163	-3.9033e-163	8.45925e-164	-2.73547e-163	1.64606e-163	2.93235e-163	8.97551e-163	-2.774e-164	-3.05917e-163	4.07488e-163	2.92518e-163	0
6.35045e-164	-2.0495e-163	-2.16609e-164	-6.68123e-164	2.83033e-163	1.09303e-163	-1.21616e-162	-2.21112e-163	-3.17555e-163	9.70386e-165	2.38947e-163	5.55128e-163	-7.03621e-163	1.03518e-163	-3.8806e-163	5.62227e-163	-7.09604e-164	-7.33869e-163	4.02035e-163	-3.22744e-163	-3.9033e-163	8.45925e-164	-2.73547e-163	1.64606e-163	2.93235e-163	8.97551e-163	-2.774e-164	-3.05917e-163	4.07488e-163	2.92518e-163	0
6.35045e-164	-2.0495e-163	-2.16609e-164	-6.68123e-164	2.83033e-163	1.09303e-163	-1.21616e-162	-2.21112e-163	-3.17555e-163	9.70386e-165	2.38947e-163	5.55128e-163	-7.03621e-163	1.03518e-163	-3.8806e-163	5.62227e-163	-7.09604e-164	-7.33869e-163	4.02035e-163	-3.22744e-163	-3.9033e-163	8.45925e-164	-2.73547e-163	1.64606e-163	2.93235e-163	8.97551e-163	-2.774e-164	-3.05917e-163	4.07488e-163	2.92518e-163	0
6.35045e-164	-2.0495e-163	-2.16609e-164	-6.68123e-164	2.83033e-163	1.09303e-163	-1.21616e-162	-2.21112e-163	-3.17555e-163	9.70386e-165	2.38947e-163	5.55128e-163	-7.03621e-163	1.03518e-163	-3.8806e-163	5.62227e-163	-7.09604e-164	-7.33869e-163	4.02035e-163	-3.22744e-163	-3.9033e-163	8.45925e-164	-2.73547e-163	1.64606e-163	2.93235e-163	8.97551e-163	-2.774e-164	-3.05917e-163	4.07488e-163	2.92518e-163	0
6.35045e-164	-2.0495e-163	-2.16609e-164	-6.68123e-164	2.83033e-163	1.09303e-163	-1.21616e-162	-2.21112e-163	-3.17555e-163	9.70386e-165	2.38947e-163	5.55128e-163	-7.03621e-163	1.03518e-163	-3.8806e-163	5.62227e-163	-7.09604e-164	-7.33869e-163	4.02035e-163	-3.22744e-163	-3.9033e-163	8.45925e-164	-2.73547e-163	1.64606e-163	2.93235e-163	8.97551e-163	-2.774e-164	-3.05917e-163	4.07488e-163	2.92518e-163	0
6.35045e-164	-2.0495e-163	-2.16609e-164	-6.68123e-164	2.83033e-163	1.09303e-163	-1.21616e-162	-2.21112e-163	-3.17555e-163	9.70386e-165	2.38947e-163	5.55128e-163	-7.03621e-163	1.03518e-163	-3.8806e-163	5.62227e-163	-7.09604e-164	-7.33869e-163	4.02035e-163	-3.22744e-163	-3.9033e-163	8.45925e-164	-2.73547e-163	1.64606e-163	2.93235e-163	8.97551e-163	-2.774e-164	-3.05917e-163	4.07488e-163	2.92518e-163	0
6.35045e-164	-2.0495e-163	-2.16609e-164	-6.68123e-164	2.83033e-163	1.09303e-163	-1.21616e-162	-2.21112e-163	-3.17555e-163	9.70386e-165	2.38947e-163	5.55128e-163	-7.03621e-163	1.03518e-163	-3.8806e-163	5.62227e-163	-7.09604e-164	-7.33869e-163	4.02035e-163	-3.22744e-163	-3.9033e-163	8.45925e-164	-2.73547e-163	1.64606e-163	2.93235e-163	8.97551e-163	-2.774e-164	-3.05917e-163	4.07488e-163	2.92518e-163	0
6.35045e-164	-2.0495e-163	-2.16609e-164	-6.68123e-164	2.83033e-163	1.09303e-163	-1.21616e-162	-2.21112e-163	-3.17555e-163	9.70386e-165	2.38947e-163	5.55128e-163	-7.03621e-163	1.03518e-163	-3.8806e-163	5.62227e-163	-7.09604e-164	-7.33869e-163	4.02035e-163	-3.22744e-163	-3.9033e-163	8.45925e-164	-2.73547e-163	1.64606e-163	2.93235e-163	8.97551e-163	-2.774e-164	-3.05917e-163	4.07488e-163	2.92518e-163	0
6.35045e-164	-2.0495e-163	-2.16609e-164	-6.68123e-164	2.83033e-163	1.09303e-163	-1.21616e-162	-2.21112e-163	-3.17555e-163	9.70386e-165	2.38947e-163	5.55128e-163	-7.03621e-163	1.03518e-163	-3.8806e-163	5.62227e-163	-7.09604e-164	-7.33869e-163	4.02035e-163	-3.22744e-163	-3.9033e-163	8.45925e-164	-2.73547e-163	1.64606e-163	2.93235e-163	8.97551e-163	-2.774e-164	-3.05917e-163	4.07488e-163	2.92518e-163	0
6.35045e-164	-2.0495e-163	-2.16609e-164	-6.68123e-164	2.83033e-163	1.09303e-163	-1.21616e-162	-2.21112e-163	-3.17555e-163	9.70386e-165	2.38947e-163	5.55128e-163	-7.03621e-163	1.03518e-163	-3.8806e-163	5.62227e-163	-7.09604e-164	-7.33869e-163	4.02035e-163	-3.22744e-163	-3.9033e-163	8.45925e-164	-2.73547e-163	1.64606e-163	2.93235e-163	8.97551e-163	-2.774e-164	-3.05917e-163	4.07488e-163	2.92518e-163	0
6.35045e-164	-2.0495e-163	-2.16609e-164	-6.68123e-164	2.83033e-163	1.09303e-163	-1.21616e-162	-2.21112e-163	-3.17555e-163	9.70386e-165	2.38947e-163	5.55128e-163	-7.03621e-163	1.03518e-163	-3.8806e-163	5.62227e-163	-7.09604e-164	-7.33869e-163	4.02035e-163	-3.22744e-163	-3.9033e-163	8.45925e-164	-2.73547e-163	1.64606e-163	2.93235e-163	8.97551e-163	-2.774e-164	-3.05917e-163	4.07488e-163	2.92518e-163	0
6.35045e-164	-2.0495e-163	-2.16609e-164	-6.68123e-164	2.83033e-163	1.09303e-163	-1.21616e-162	-2.21112e-163	-3.17555e-163	9.70386e-165	2.38947e-163	5.55128e-163	-7.03621e-163	1.03518e-163	-3.8806e-163	5.62227e-163	-7.09604e-164	-7.33869e-163	4.02035e-163	-3.22744e-163	-3.9033e-163	8.45925e-164	-2.73547e-163	1.64606e-163	2.93235e-163	8.97551e-163	-2.774e-164	-3.05917e-163	4.07488e-163	2.92518e-163	0
6.35045e-164	-2.0495e-163	-2.16609e-164	-6.68123e-164	2.83033e-163	1.09303e-163	-1.21616e-162	-2.21112e-163	-3.17555e-163	9.70386e-165	2.38947e-163	5.55128e-163	-7.03621e-163	1.03518e-163	-3.8806e-163	5.62227e-163	-7.09604e-164	-7.33869e-163	4.02035e-163	-3.22744e-163	-3.9033e-163	8.45925e-164	-2.73547e-163	1.64606e-163	2.93235e-163	8.97551e-163	-2.774e-164	-3.05917e-163	4.07488e-163	2.92518e-163	0
6.35045e-164	-2.0495e-163	-2.16609e-164	-6.68123e-164	2.83033e-163	1.09303e-163	-1.21616e-162	-2.21112e-163	-3.17555e-163	9.70386e-165	2.38947e-163	5.55128e-163	-7.03621e-163	1.03518e-163	-3.8806e-163	5.62227e-163	-7.09604e-164	-7.33869e-163	4.02035e-163	-3.22744e-163	-3.9033e-163	8.45925e-164	-2.73547e-163	1.64606e-163	2.93235e-163	8.97551e-163	-2.774e-164	-3.05917e-163	4.07488e-163	2.92518e-163	0
6.35045e-164	-2.0495e-163	-2.16609e-164	-6.68123e-164	2.83033e-163	1.09303e-163	-1.21616e-162	-2.21112e-163	-3.17555e-163	9.70386e-165	2.38947e-163	5.55128e-163	-7.03621e-163	1.03518e-163	-3.8806e-163	5.62227e-163	-7.09604e-164	-7.33869e-163	4.02035e-163	-3.22744e-163	-3.9033e-163	8.45925e-164	-2.73547e-163	1.64606e-163	2.93235e-163	8.97551e-163	-2.774e-164	-3.05917e-163	4.07488e-163	2.92518e-163	0
6.35045e-164	-2.0495e-163	-2.16609e-164	-6.68123e-164	2.83033e-163	1.09303e-163	-1.21616e-162	-2.21112e-163	-3.17555e-163	9.70386e-165	2.38947e-163	5.55128e-163	-7.03621e-163	1.03518e-163	-3.8806e-163	5.62227e-163	-7.09604e-164	-7.33869e-163	4.02035e-163	-3.22744e-163	-3.9033e-163	8.45925e-164	-2.73547e-163	1.64606e-163	2.93235e-163	8.97551e-163	-2.774e-164	-3.05917e-163	4.07488e-163	2.92518e-163	0
6.35045e-164	-2.0495e-163	-2.16609e-164	-6.68123e-164	2.83033e-163	1.09303e-163	-1.21616e-162	-2.21112e-163	-3.17555e-163	9.70386e-165	2.38947e-163	5.55128e-163	-7.03621e-163	1.03518e-163	-3.8806e-163	5.62227e-163	-7.09604e-164	-7.33869e-163	4.02035e-163	-3.22744e-163	-3.9033e-163	8.45925e-164	-2.73547e-163	1.64606e-163	2.93235e-163	8.97551e-163	-2.774e-164	-3.05917e-163	4.07488e-163	2.92518e-163	0
6.35045e-164	-2.0495e-163	-2.16609e-164	-6.68123e-164	2.83033e-163	1.09303e-163	-1.21616e-162	-2.21112e-163	-3.17555e-163	9.70386e-165	2.38947e-163	5.55128e-163	-7.03621e-163	1.03518e-163	-3.8806e-163	5.62227e-163	-7.09604e-164	-7.33869e-163	4.02035e-163	-3.22744e-163	-3.9033e-163	8.45925e-164	-2.73547e-163	1.64606e-163	2.93235e-163	8.97551e-163	-2.774e-164	-3.05917e-163	4.07488e-163	2.92518e-163	0
6.35045e-164	-2.0495e-163	-2.16609e-164	-6.68123e-164	2.83033e-163	1.09303e-163	-1.21616e-162	-2.21112e-163	-3.17555e-163	9.70386e-165	2.38947e-163	5.55128e-163	-7.03621e-163	1.03518e-163	-3.8806e-163	5.62227e-163	-7.09604e-164	-7.33869e-163	4.02035e-163	-3.22744e-163	-3.9033e-163	8.45925e-164	-2.73547e-163	1.64606e-163	2.93235e-163	8.97551e-163	-2.774e-164	-3.05917e-163	4.07488e-163	2.92518e-163	0
6.35045e-164	-2.0495e-163	-2.16609e-164	-6.68123e-164	2.83033e-163	1.09303e-163	-1.21616e-162	-2.21112e-163	-3.17555e-163	9.70386e-165	2.38947e-163	5.55128e-163	-7.03621e-163	1.03518e-163	-3.8806e-163	5.62227e-163	-7.09604e-164	-7.33869e-163	4.02035e-163	-3.22744e-163	-3.9033e-163	8.45925e-164	-2.73547e-163	1.64606e-163	2.93235e-163	8.97551e-163	-2.774e-164	-3.05917e-163	4.07488e-163	2.92518e-163	0
6.35045e-164	-2.0495e-163	-2.16609e-164	-6.68123e-164	2.83033e-163	1.09303e-163	-1.21616e-162	-2.21112e-163	-3.17555e-163	9.70386e-165	2.38947e-163	5.55128e-163	-7.03621e-163	1.03518e-163	-3.8806e-163	5.62227e-163	-7.09604e-164	-7.33869e-163	4.02035e-163	-3.22744e-163	-3.9033e-163	8.45925e-164	-2.73547e-163	1.64606e-163	2.93235e-163	8.97551e-163	-2.774e-164	-3.05917e-163	4.07488e-163	2.92518e-163	0
6.35045e-164	-2.0495e-163	-2.16609e-164	-6.68123e-164	2.83033e-163	1.09303e-163	-1.21616e-162	-2.21112e-163	-3.17555e-163	9.70386e-165	2.38947e-163	5.55128e-163	-7.03621e-163	1.03518e-163	-3.8806e-163	5.62227e-163	-7.09604e-164	-7.33869e-163	4.02035e-163	-3.22744e-163	-3.9033e-163	8.45925e-164	-2.73547e-163	1.64606e-163	2.93235e-163	8.97551e-163	-2.774e-164	-3.05917e-163	4.07488e-163	2.92518e-163	0
6.35045e-164	-2.0495e-163	-2.16609e-164	-6.68123e-164	2.83033e-163	1.09303e-163	-1.21616e-162	-2.21112e-163	-3.17555e-163	9.70386e-165	2.38947e-163	5.55128e-163	-7.03621e-163	1.03518e-163	-3.8806e-163	5.62227e-163	-7.09604e-164	-7.33869e-163	4.02035e-163	-3.22744e-163	-3.9033e-163	8.45925e-164	-2.73547e-163	1.64606e-163	2.93235e-163	8.97551e-163	-2.774e-164	-3.05917e-163	4.07488e-163	2.92518e-163	0
6.35045e-164	-2.0495e-163	-2.16609e-164	-6.68123e-164	2.83033e-163	1.09303e-163	-1.21616e-162	-2.21112e-163	-3.17555e-163	9.70386e-165	2.38947e-163	5.55128e-163	-7.03621e-163	1.03518e-163	-3.8806e-163	5.62227e-163	-7.09604e-164	-7.33869e-163	4.02035e-163	-3.22744e-163	-3.9033e-163	8.45925e-164	-2.73547e-163	1.64606e-163	2.93235e-163	8.97551e-163	-2.774e-164	-3.05917e-163	4.07488e-163	2.92518e-163	0
6.35045e-164	-2.0495e-163	-2.16609e-164	-6.68123e-164	2.83033e-163	1.09303e-163	-1.21616e-162	-2.21112e-163	-3.17555e-163	9.70386e-165	2.38947e-163	5.55128e-163	-7.03621e-163	1.03518e-163	-3.8806e-163	5.62227e-163	-7.09604e-164	-7.33869e-163	4.02035e-163	-3.22744e-163	-3.9033e-163	8.45925e-164	-2.73547e-163	1.64606e-163	2.93235e-163	8.97551e-163	-2.774e-164	-3.05917e-163	4.07488e-163	2.92518e-163	0
6.35045e-164	-2.0495e-163	-2.16609e-164	-6.68123e-164	2.83033e-163	1.09303e-163	-1.21616e-162	-2.21112e-163	-3.17555e-163	9.70386e-165	2.38947e-163	5.55128e-163	-7.03621e-163	1.03518e-163	-3.8806e-163	5.62227e-163	-7.09604e-164	-7.33869e-163	4.02035e-163	-3.22744e-163	-3.9033e-163	8.45925e-164	-2.73547e-163	1.64606e-163	2.93235e-163	8.97551e-163	-2.774e-164	-3.05917e-163	4.07488e-163	2.92518e-163	0
6.35045e-164	-2.0495e-163	-2.16609e-164	-6.68123e-164	2.83033e-163	1.09303e-163	-1.21616e-162	-2.21112e-163	-3.17555e-163	9.70386e-165	2.38947e-163	5.55128e-163	-7.03621e-163	1.03518e-163	-3.8806e-163	5.62227e-163	-7.09604e-164	-7.33869e-163	4.02035e-163	-3.22744e-163	-3.9033e-163	8.45925e-164	-2.73547e-163	1.64606e-163	2.93235e-163	8.97551e-163	-2.774e-164	-3.05917e-163	4.07488e-163	2.92518e-163	0
6.35045e-164	-2.0495e-163	-2.16609e-164	-6.68123e-164	2.83033e-163	1.09303e-163	-1.21616e-162	-2.21112e-163	-3.17555e-163	9.70386e-165	2.38947e-163	5.55128e-163	-7.03621e-163	1.03518e-163	-3.8806e-163	5.62227e-163	-7.09604e-164	-7.33869e-163	4.02035e-163	-3.22744e-163	-3.9033e-163	8.45925e-164	-2.73547e-163	1.64606e-163	2.93235e-163	8.97551e-163	-2.774e-164	-3.05917e-163	4.07488e-163	2.92518e-163	0
6.35045e-164	-2.0495e-163	-2.16609e-164	-6.68123e-164	2.83033e-163	1.09303e-163	-1.21616e-162	-2.21112e-163	-3.17555e-163	9.70386e-165	2.38947e-163	5.55128e-163	-7.03621e-163	1.03518e-163	-3.8806e-163	5.62227e-163	-7.09604e-164	-7.33869e-163	4.02035e-163	-3.22744e-163	-3.9033e-163	8.45925e-164	-2.73547e-163	1.64606e-163	2.93235e-163	8.97551e-163	-2.774e-164	-3.05917e-163	4.07488e-163	2.92518e-163	0
6.35045e-164	-2.0495e-163	-2.16609e-164	-6.68123e-164	2.83033e-163	1.09303e-163	-1.21616e-162	-2.21112e-163	-3.17555e-163	9.70386e-165	2.38947e-163	5.55128e-163	-7.03621e-163	1.03518e-163	-3.8806e-163	5.62227e-163	-7.09604e-164	-7.33869e-163	4.02035e-163	-3.22744e-163	-3.9033e-163	8.45925e-164	-2.73547e-163	1.64606e-163	2.93235e-163	8.97551e-163	-2.774e-164	-3.05917e-163	4.07488e-163	2.92518e-163	0
6.35045e-164	-2.0495e-163	-2.16609e-164	-6.68123e-164	2.83033e-163	1.09303e-163	-1.21616e-162	-2.21112e-163	-3.17555e-163	9.70386e-165	2.38947e-163	5.55128e-163	-7.03621e-163	1.03518e-163	-3.8806e-163	5.62227e-163	-7.09604e-164	-7.33869e-163	4.02035e-163	-3.22744e-163	-3.9033e-163	8.45925e-164	-2.73547e-163	1.64606e-163	2.93235e-163	8.97551e-163	-2.774e-164	-3.05917e-163	4.07488e-163	2.92518e-163	0
6.35045e-164	-2.0495e-163	-2.16609e-164	-6.68123e-164	2.83033e-163	1.09303e-163	-1.21616e-162	-2.21112e-163	-3.17555e-163	9.70386e-165	2.38947e-163	5.55128e-163	-7.03621e-163	1.03518e-163	-3.8806e-163	5.62227e-163	-7.09604e-164	-7.33869e-163	4.02035e-163	-3.22744e-163	-3.9033e-163	8.45925e-164	-2.73547e-163	1.64606e-163	2.93235e-163	8.97551e-163	-2.774e-164	-3.05917e-163	4.07488e-163	2.92518e-163	0
6.35045e-164	-2.0495e-163	-2.16609e-164	-6.68123e-164	2.83033e-163	1.09303e-163	-1.21616e-162	-2.21112e-163	-3.17555e-163	9.70386e-165	2.38947e-163	5.55128e-163	-7.03621e-163	1.03518e-163	-3.8806e-163	5.62227e-163	-7.09604e-164	-7.33869e-163	4.02035e-163	-3.22744e-163	-3.9033e-163	8.45925e-164	-2.73547e-163	1.64606e-163	2.93235e-163	8.97551e-163	-2.774e-164	-3.05917e-163	4.07488e-163	2.92518e-163	0
6.35045e-164	-2.0495e-163	-2.16609e-164	-6.68123e-164	2.83033e-163	1.09303e-163	-1.21616e-162	-2.21112e-163	-3.17555e-163	9.70386e-165	2.38947e-163	5.55128e-163	-7.03621e-163	1.03518e-163	-3.8806e-163	5.62227e-163	-7.09604e-164	-7.33869e-163	4.02035e-163	-3.22744e-163	-3.9033e-163	8.45925e-164	-2.73547e-163	1.64606e-163	2.93235e-163	8.97551e-163	-2.774e-164	-3.05917e-163	4.07488e-163	2.92518e-163	0
6.35045e-164	-2.0495e-163	-2.16609e-164	-6.68123e-164	2.83033e-163	1.09303e-163	-1.21616e-162	-2.21112e-163	-3.17555e-163	9.70386e-165	2.38947e-163	5.55128e-163	-7.03621e-163	1.03518e-163	-3.8806e-163	5.62227e-163	-7.09604e-164	-7.33869e-163	4.02035e-163	-3.22744e-163	-3.9033e-163	8.45925e-164	-2.73547e-163	1.64606e-163	2.93235e-163	8.97551e-163	-2.774e-164	-3.05917e-163	4.07488e-163	2.92518e-163	0
6.35045e-164	-2.0495e-163	-2.16609e-164	-6.68123e-164	2.83033e-163	1.09303e-163	-1.21616e-162	-2.21112e-163	-3.17555e-163	9.70386e-165	2.38947e-163	5.55128e-163	-7.03621e-163	1.03518e-163	-3.8806e-163	5.62227e-163	-7.09604e-164	-7.33869e-163	4.02035e-163	-3.22744e-163	-3.9033e-163	8.45925e-164	-2.73547e-163	1.64606e-163	2.93235e-163	8.97551e-163	-2.774e-164	-3.05917e-163	4.07488e-163	2.92518e-163	0
6.35045e-164	-2.0495e-163	-2.16609e-164	-6.68123e-164	2.83033e-163	1.09303e-163	-1.21616e-162	-2.21112e-163	-3.17555e-163	9.70386e-165	2.38947e-163	5.55128e-163	-7.03621e-163	1.03518e-163	-3.8806e-163	5.62227e-163	-7.09604e-164	-7.33869e-163	4.02035e-163	-3.22744e-163	-3.9033e-163	8.45925e-164	-2.73547e-163	1.64606e-163	2.93235e-163	8.97551e-163	-2.774e-164	-3.05917e-163	4.07488e-163	2.92518e-163	0
6.35045e-164	-2.0495e-163	-2.16609e-164	-6.68123e-164	2.83033e-163	1.09303e-163	-1.21616e-162	-2.21112e-163	-3.17555e-163	9.70386e-165	2.38947e-163	5.55128e-163	-7.03621e-163	1.03518e-163	-3.8806e-163	5.62227e-163	-7.09604e-164	-7.33869e-163	4.02035e-163	-3.22744e-163	-3.9033e-163	8.45925e-164	-2.73547e-163	1.64606e-163	2.93235e-163	8.97551e-163	-2.774e-164	-3.05917e-163	4.07488e-163	2.92518e-163	0
6.35045e-164	-2.0495e-163	-2.16609e-164	-6.68123e-164	2.83033e-163	1.09303e-163	-1.21616e-162	-2.21112e-163	-3.17555e-163	9.70386e-165	2.38947e-163	5.55128e-163	-7.03621e-163	1.03518e-163	-3.8806e-163	5.62227e-163	-7.09604e-164	-7.33869e-163	4.02035e-163	-3.22744e-163	-3.9033e-163	8.45925e-164	-2.73547e-163	1.64606e-163	2.93235e-163	8.97551e-163	-2.774e-164	-3.05917e-163	4.07488e-163	2.92518e-163	0
6.35045e-164	-2.0495e-163	-2.16609e-164	-6.68123e-164	2.83033e-163	1.09303e-163	-1.21616e-162	-2.21112e-163	-3.17555e-163	9.70386e-165	2.38947e-163	5.55128e-163	-7.03621e-163	1.03518e-163	-3.8806e-163	5.62227e-163	-7.09604e-164	-7.33869e-163	4.02035e-163	-3.22744e-163	-3.9033e-163	8.45925e-164	-2.73547e-163	1.64606e-163	2.93235e-163	8.97551e-163	-2.774e-164	-3.05917e-163	4.07488e-163	2.92518e-163	0
6.35045e-164	-2.0495e-163	-2.16609e-164	-6.68123e-164	2.83033e-163	1.09303e-163	-1.21616e-162	-2.21112e-163	-3.17555e-163	9.70386e-165	2.38947e-163	5.55128e-163	-7.03621e-163	1.03518e-163	-3.8806e-163	5.62227e-163	-7.09604e-164	-7.33869e-163	4.02035e-163	-3.22744e-163	-3.9033e-163	8.45925e-164	-2.73547e-163	1.64606e-163	2.93235e-163	8.97551e-163	-2.774e-164	-3.05917e-163	4.07488e-163	2.92518e-163	0
6.35045e-164	-2.0495e-163	-2.16609e-164	-6.68123e-164	2.83033e-163	1.09303e-163	-1.21616e-162	-2.21112e-163	-3.17555e-163	9.70386e-165	2.38947e-163	5.55128e-163	-7.03621e-163	1.03518e-163	-3.8806e-163	5.62227e-163	-7.09604e-164	-7.33869e-163	4.02035e-163	-3.22744e-163	-3.9033e-163	8.45925e-164	-2.73547e-163	1.64606e-163	2.93235e-163	8.97551e-163	-2.774e-164	-3.05917e-163	4.07488e-163	2.92518e-163	0
6.35045e-164	-2.0495e-163	-2.16609e-164	-6.68123e-164	2.83033e-163	1.09303e-163	-1.21616e-162	-2.21112e-163	-3.17555e-163	9.70386e-165	2.38947e-163	5.55128e-163	-7.03621e-163	1.03518e-163	-3.8806e-163	5.62227e-163	-7.09604e-164	-7.33869e-163	4.02035e-163	-3.22744e-163	-3.9033e-163	8.45925e-164	-2.73547e-163	1.64606e-163	2.93235e-163	8.97551e-163	-2.774e-164	-3.05917e-163	4.07488e-163	2.92518e-163	0
6.35045e-164	-2.0495e-163	-2.16609e-164	-6.68123e-164	2.83033e-163	1.09303e-163	-1.21616e-162	-2.21112e-163	-3.17555e-163	9.70386e-165	2.38947e-163	5.55128e-163	-7.03621e-163	1.03518e-163	-3.8806e-163	5.62227e-163	-7.09604e-164	-7.33869e-163	4.02035e-163	-3.22744e-163	-3.9033e-163	8.45925e-164	-2.73547e-163	1.64606e-163	2.93235e-163	8.97551e-163	-2.774e-164	-3.05917e-163	4.07488e-163	2.92518e-163	0
6.35045e-164	-2.0495e-163	-2.16609e-164	-6.68123e-164	2.83033e-163	1.09303e-163	-1.21616e-162	-2.21112e-163	-3.17555e-163	9.70386e-165	2.38947e-163	5.55128e-163	-7.03621e-163	1.03518e-163	-3.8806e-163	5.62227e-163	-7.09604e-164	-7.33869e-163	4.02035e-163	-3.22744e-163	-3.9033e-163	8.45925e-164	-2.73547e-163	1.64606e-163	2.93235e-163	8.97551e-163	-2.774e-164	-3.05917e-163	4.07488e-163	2.92518e-163	0
6.35045e-164	-2.0495e-163	-2.16609e-164	-6.68123e-164	2.83033e-163	1.09303e-163	-1.21616e-162	-2.21112e-163	-3.17555e-163	9.70386e-165	2.38947e-163	5.55128e-163	-7.03621e-163	1.03518e-163	-3.8806e-163	5.62227e-163	-7.09604e-164	-7.33869e-163	4.02035e-163	-3.22744e-163	-3.9033e-163	8.45925e-164	-2.73547e-163	1.64606e-163	2.93235e-163	8.97551e-163	-2.774e-164	-3.05917e-163	4.07488e-163	2.92518e-163	0
6.35045e-164	-2.0495e-163	-2.16609e-164	-6.68123e-164	2.83033e-163	1.09303e-163	-1.21616e-162	-2.21112e-163	-3.17555e-163	9.70386e-165	2.38947e-163	5.55128e-163	-7.03621e-163	1.03518e-163	-3.8806e-163	5.62227e-163	-7.09604e-164	-7.33869e-163	4.02035e-163	-3.22744e-163	-3.9033e-163	8.45925e-164	-2.73547e-163	1.64606e-163	2.93235e-163	8.97551e-163	-2.774e-164	-3.05917e-163	4.07488e-163	2.92518e-163	0
6.35045e-164	-2.0495e-163	-2.16609e-164	-6.68123e-164	2.83033e-163	1.09303e-163	-1.21616e-162	-2.21112e-163	-3.17555e-163	9.70386e-165	2.38947e-163	5.55128e-163	-7.03621e-163	1.03518e-163	-3.8806e-163	5.62227e-163	-7.09604e-164	-7.33869e-163	4.02035e-163	-3.22744e-163	-3.9033e-163	8.45925e-164	-2.73547e-163	1.64606e-163	2.93235e-163	8.97551e-163	-2.774e-164	-3.05917e-163	4.07488e-163	2.92518e-163	0
6.35045e-164	-2.0495e-163	-2.16609e-164	-6.68123e-164	2.83033e-163	1.09303e-163	-1.21616e-162	-2.21112e-163	-3.17555e-163	9.70386e-165	2.38947e-163	5.55128e-163	-7.03621e-163	1.03518e-163	-3.8806e-163	5.62227e-163	-7.09604e-164	-7.33869e-163	4.02035e-163	-3.22744e-163	-3.9033e-163	8.45925e-164	-2.73547e-163	1.64606e-163	2.93235e-163	8.97551e-163	-2.774e-164	-3.05917e-163	4.07488e-163	2.92518e-163	0
6.35045e-164	-2.0495e-163	-2.16609e-164	-6.68123e-164	2.83033e-163	1.09303e-163	-1.21616e-162	-2.21112e-163	-3.17555e-163	9.70386e-165	2.38947e-163	5.55128e-163	-7.03621e-163	1.03518e-163	-3.8806e-163	5.62227e-163	-7.09604e-164	-7.33869e-163	4.02035e-163	-3.22744e-163	-3.9033e-163	8.45925e-164	-2.73547e-163	1.64606e-163	2.93235e-163	8.97551e-163	-2.774e-164	-3.05917e-163	4.07488e-163	2.92518e-163	0
6.35045e-164	-2.0495e-163	-2.16609e-164	-6.68123e-164	2.83033e-163	1.09303e-163	-1.21616e-162	-2.21112e-163	-3.17555e-163	9.70386e-165	2.38947e-163	5.55128e-163	-7.03621e-163	1.03518e-163	-3.8806e-163	5.62227e-163	-7.09604e-164	-7.33869e-163	4.02035e-163	-3.22744e-163	-3.9033e-163	8.45925e-164	-2.73547e-163	1.64606e-163	2.93235e-163	8.97551e-163	-2.774e-164	-3.05917e-163	4.07488e-163	2.92518e-163	0
6.35045e-164	-2.0495e-163	-2.16609e-164	-6.68123e-164	2.83033e-163	1.09303e-163	-1.21616e-162	-2.21112e-163	-3.17555e-163	9.70386e-165	2.38947e-163	5.55128e-163	-7.03621e-163	1.03518e-163	-3.8806e-163	5.62227e-163	-7.09604e-164	-7.33869e-163	4.02035e-163	-3.22744e-163	-3.9033e-163	8.45925e-164	-2.73547e-163	1.64606e-163	2.93235e-163	8.97551e-163	-2.774e-164	-3.05917e-163	4.07488e-163	2.92518e-163	0
6.35045e-164	-2.0495e-163	-2.16609e-164	-6.68123e-164	2.83033e-163	1.09303e-163	-1.21616e-162	-2.21112e-163	-3.17555e-163	9.70386e-165	2.38947e-163	5.55128e-163	-7.03621e-163	1.03518e-163	-3.8806e-163	5.62227e-163	-7.09604e-164	-7.33869e-163	4.02035e-163	-3.22744e-163	-3.9033e-163	8.45925e-164	-2.73547e-163	1.64606e-163	2.93235e-163	8.97551e-163	-2.774e-164	-3.05917e-163	4.07488e-163	2.92518e-163	0
6.35045e-164	-2.0495e-163	-2.16609e-164	-6.68123e-164	2.83033e-163	1.09303e-163	-1.21616e-162	-2.21112e-163	-3.17555e-163	9.70386e-165	2.38947e-163	5.55128e-163	-7.03621e-163	1.03518e-163	-3.8806e-163	5.62227e-163	-7.09604e-164	-7.33869e-163	4.02035e-163	-3.22744e-163	-3.9033e-163	8.45925e-164	-2.73547e-163	1.64606e-163	2.93235e-163	8.97551e-163	-2.774e-164	-3.05917e-163	4.07488e-163	2.92518e-163	0
6.35045e-164	-2.0495e-163	-2.16609e-164	-6.68123e-164	2.83033e-163	1.09303e-163	-1.21616e-162	-2.21112e-163	-3.17555e-163	9.70386e-165	2.38947e-163	5.55128e-163	-7.03621e-163	1.03518e-163	-3.8806e-163	5.62227e-163	-7.09604e-164	-7.33869e-163	4.02035e-163	-3.22744e-163	-3.9033e-163	8.45925e-164	-2.73547e-163	1.64606e-163	2.93235e-163	8.97551e-163	-2.774e-164	-3.05917e-163	4.07488e-163	2.92518e-163	0
6.35045e-164	-2.0495e-163	-2.16609e-164	-6.68123e-164	2.83033e-163	1.09303e-163	-1.21616e-162	-2.21112e-163	-3.17555e-163	9.70386e-165	2.38947e-163	5.55128e-163	-7.03621e-163	1.03518e-163	-3.8806e-163	5.62227e-163	-7.09604e-164	-7.33869e-163	4.02035e-163	-3.22744e-163	-3.9033e-163	8.45925e-164	-2.73547e-163	1.64606e-163	2.93235e-163	8.97551e-163	-2.774e-164	-3.05917e-163	4.07488e-163	2.92518e-163	0
6.35045e-164	-2.0495e-163	-2.16609e-164	-6.68123e-164	2.83033e-163	1.09303e-163	-1.21616e-162	-2.21112e-163	-3.17555e-163	9.70386e-165	2.38947e-163	5.55128e-163	-7.03621e-163	1.03518e-163	-3.8806e-163	5.62227e-163	-7.09604e-164	-7.33869e-163	4.02035e-163	-3.22744e-163	-3.9033e-163	8.45925e-164	-2.73547e-163	1.64606e-163	2.93235e-163	8.97551e-163	-2.774e-164	-3.05917e-163	4.07488e-163	2.92518e-163	0
6.35045e-164	-2.0495e-163	-2.16609e-164	-6.68123e-164	2.83033e-163	1.09303e-163	-1.21616e-162	-2.21112e-163	-3.17555e-163	9.70386e-165	2.38947e-163	5.55128e-163	-7.03621e-163	1.03518e-163	-3.8806e-163	5.62227e-163	-7.09604e-164	-7.33869e-163	4.02035e-163	-3.22744e-163	-3.9033e-163	8.45925e-164	-2.73547e-163	1.64606e-163	2.93235e-163	8.97551e-163	-2.774e-164	-3.05917e-163	4.07488e-163	2.92518e-163	0
6.35045e-164	-2.0495e-163	-2.16609e-164	-6.68123e-164	2.83033e-163	1.09303e-163	-1.21616e-162	-2.21112e-163	-3.17555e-163	9.70386e-165	2.38947e-163	5.55128e-163	-7.03621e-163	1.03518e-163	-3.8806e-163	5.62227e-163	-7.09604e-164	-7.33869e-163	4.02035e-163	-3.22744e-163	-3.9033e-163	8.45925e-164	-2.73547e-163	1.64606e-163	2.93235e-163	8.97551e-163	-2.774e-164	-3.05917e-163	4.07488e-163	2.92518e-163	0
6.35045e-164	-2.0495e-163	-2.16609e-164	-6.68123e-164	2.83033e-163	1.09303e-163	-1.21616e-162	-2.21112e-163	-3.17555e-163	9.70386e-165	2.38947e-163	5.55128e-163	-7.03621e-163	1.03518e-163	-3.8806e-163	5.62227e-163	-7.09604e-164	-7.33869e-163	4.02035e-163	-3.22744e-163	-3.9033e-163	8.45925e-164	-2.73547e-163	1.64606e-163	2.93235e-163	8.97551e-163	-2.774e-164	-3.05917e-163	4.07488e-163	2.92518e-163	0
6.35045e-164	-2.0495e-163	-2.16609e-164	-6.68123e-164	2.83033e-163	1.09303e-163	-1.21616e-162	-2.21112e-163	-3.17555e-163	9.70386e-165	2.38947e-163	5.55128e-163	-7.03621e-163	1.03518e-163	-3.8806e-163	5.62227e-163	-7.09604e-164	-7.33869e-163	4.02035e-163	-3.22744e-163	-3.9033e-163	8.45925e-164	-2.73547e-163	1.64606e-163	2.93235e-163	8.97551e-163	-2.774e-164	-3.05917e-163	4.07488e-163	2.92518e-163	0
6.35045e-164	-2.0495e-163	-2.16609e-164	-6.68123e-164	2.83033e-163	1.09303e-163	-1.21616e-162	-2.21112e-163	-3.17555e-163	9.70386e-165	2.38947e-163	5.55128e-163	-7.03621e-163	1.03518e-163	-3.8806e-163	5.62227e-163	-7.09604e-164	-7.33869e-163	4.02035e-163	-3.22744e-163	-3.9033e-163	8.45925e-164	-2.73547e-163	1.64606e-163	2.93235e-163	8.97551e-163	-2.774e-164	-3.05917e-163	4.07488e-163	2.92518e-163	0
6.35045e-164	-2.0495e-163	-2.16609e-164	-6.68123e-164	2.83033e-163	1.09303e-163	-1.21616e-162	-2.21112e-163	-3.17555e-163	9.70386e-165	2.38947e-163	5.55128e-163	-7.03621e-163	1.03518e-163	-3.8806e-163	5.62227e-163	-7.09604e-164	-7.33869e-163	4.02035e-163	-3.22744e-163	-3.9033e-163	8.45925e-164	-2.73547e-163	1.64606e-163	2.93235e-163	8.97551e-163	-2.774e-164	-3.05917e-163	4.07488e-163	2.92518e-163	0
6.35045e-164	-2.0495e-163	-2.16609e-164	-6.68123e-164	2.83033e-163	1.09303e-163	-1.21616e-162	-2.21112e-163	-3.17555e-163	9.70386e-165	2.38947e-163	5.55128e-163	-7.03621e-163	1.03518e-163	-3.8806e-163	5.62227e-163	-7.09604e-164	-7.33869e-163	4.02035e-163	-3.22744e-163	-3.9033e-163	8.45925e-164	-2.73547e-163	1.64606e-163	2.93235e-163	8.97551e-163	-2.774e-164	-3.05917e-163	4.07488e-163	2.92518e-163	0
6.35045e-164	-2.0495e-163	-2.16609e-164	-6.68123e-164	2.83033e-163	1.09303e-163	-1.21616e-162	-2.21112e-163	-3.17555e-163	9.70386e-165	2.38947e-163	5.55128e-163	-7.03621e-163	1.03518e-163	-3.8806e-163	5.62227e-163	-7.09604e-164	-7.33869e-163	4.02035e-163	-3.22744e-163	-3.9033e-163	8.45925e-164	-2.73547e-163	1.64606e-163	2.93235e-163	8.97551e-163	-2.774e-164	-3.05917e-163	4.07488e-163	2.92518e-163	0
6.35045e-164	-2.0495e-163	-2.16609e-164	-6.68123e-164	2.83033e-163	1.09303e-163	-1.21616e-162	-2.21112e-163	-3.17555e-163	9.70386e-165	2.38947e-163	5.55128e-163	-7.03621e-163	1.03518e-163	-3.8806e-163	5.62227e-163	-7.09604e-164	-7.33869e-163	4.02035e-163	-3.22744e-163	-3.9033e-163	8.45925e-164	-2.73547e-163	1.64606e-163	2.93235e-163	8.97551e-163	-2.774e-164	-3.05917e-163	4.07488e-163	2.92518e-163	0
6.35045e-164	-2.0495e-163	-2.16609e-164	-6.68123e-164	2.83033e-163	1.09303e-163	-1.21616e-162	-2.21112e-163	-3.17555e-163	9.70386e-165	2.38947e-163	5.55128e-163	-7.03621e-163	1.03518e-163	-3.8806e-163	5.62227e-163	-7.09604e-164	-7.33869e-163	4.02035e-163	-3.22744e-163	-3.9033e-163	8.45925e-164	-2.73547e-163	1.64606e-163	2.93235e-163	8.97551e-163	-2.774e-164	-3.05917e-163	4.07488e-163	2.92518e-163	0
6.35045e-164	-2.0495e-163	-2.16609e-164	-6.68123e-164	2.83033e-163	1.09303e-163	-1.21616e-162	-2.21112e-163	-3.17555e-163	9.70386e-165	2.38947e-163	5.55128e-163	-7.03621e-163	1.03518e-163	-3.8806e-163	5.62227e-163	-7.09604e-164	-7.33869e-163	4.02035e-163	-3.22744e-163	-3.9033e-163	8.45925e-164	-2.73547e-163	1.64606e-163	2.93235e-163	8.97551e-163	-2.774e-164	-3.05917e-163	4.07488e-163	2.92518e-163	0
6.35045e-164	-2.0495e-163	-2.16609e-164	-6.68123e-164	2.83033e-163	1.09303e-163	-1.21616e-162	-2.21112e-163	-3.17555e-163	9.70386e-165	2.38947e-163	5.55128e-163	-7.03621e-163	1.03518e-163	-3.8806e-163	5.62227e-163	-7.09604e-164	-7.33869e-163	4.02035e-163	-3.22744e-163	-3.9033e-163	8.45925e-164	-2.73547e-163	1.64606e-163	2.93235e-163	8.97551e-163	-2.774e-164	-3.05917e-163	4.07488e-163	2.92518e-163	0
6.35045e-164	-2.0495e-163	-2.16609e-164	-6.68123e-164	2.83033e-163	1.09303e-163	-1.21616e-162	-2.21112e-163	-3.17555e-163	9.70386e-165	2.38947e-163	5.55128e-163	-7.03621e-163	1.03518e-163	-3.8806e-163	5.62227e-163	-7.09604e-164	-7.33869e-163	4.02035e-163	-3.22744e-163	-3.9033e-163	8.45925e-164	-2.73547e-163	1.64606e-163	2.93235e-163	8.97551e-163	-2.774e-164	-3.05917e-163	4.07488e-163	2.92518e-163	0
6.35045e-164	-2.0495e-163	-2.16609e-164	-6.68123e-164	2.83033e-163	1.09303e-163	-1.21616e-162	-2.21112e-163	-3.17555e-163	9.70386e-165	2.38947e-163	5.55128e-163	-7.03621e-163	1.03518e-163	-3.8806e-163	5.62227e-163	-7.09604e-164	-7.33869e-163	4.02035e-163	-3.22744e-163	-3.9033e-163	8.45925e-164	-2.73547e-163	1.64606e-163	2.93235e-163	8.97551e-163	-2.774e-164	-3.05917e-163	4.07488e-163	2.92518e-163	0
6.35045e-164	-2.0495e-163	-2.16609e-164	-6.68123e-164	2.83033e-163	1.09303e-163	-1.21616e-162	-2.21112e-163	-3.17555e-163	9.70386e-165	2.38947e-163	5.55128e-163	-7.03621e-163	1.03518e-163	-3.8806e-163	5.62227e-163	-7.09604e-164	-7.33869e-163	4.02035e-163	-3.22744e-163	-3.9033e-163	8.45925e-164	-2.73547e-163	1.64606e-163	2.93235e-163	8.97551e-163	-2.774e-164	-3.05917e-163	4.07488e-163	2.92518e-163	0
6.35045e-164	-2.0495e-163	-2.16609e-164	-6.68123e-164	2.83033e-163	1.09303e-163	-1.21616e-162	-2.21112e-163	-3.17555e-163	9.70386e-165	2.38947e-163	5.55128e-163	-7.03621e-163	1.03518e-163	-3.8806e-163	5.62227e-163	-7.09604e-164	-7.33869e-163	4.02035e-163	-3.22744e-163	-3.9033e-163	8.45925e-164	-2.73547e-163	1.64606e-163	2.93235e-163	8.97551e-163	-2.774e-164	-3.05917e-163	4.07488e-163	2.92518e-163	0
6.35045e-164	-2.0495e-163	-2.16609e-164	-6.68123e-164	2.83033e-163	1.09303e-163	-1.21616e-162	-2.21112e-163	-3.17555e-163	9.70386e-165	2.38947e-163	5.55128e-163	-7.03621e-163	1.03518e-163	-3.8806e-163	5.62227e-163	-7.09604e-164	-7.33869e-163	4.02035e-163	-3.22744e-163	-3.9033e-163	8.45925e-164	-2.73547e-163	1.64606e-163	2.93235e-163	8.97551e-163	-2.774e-164	-3.05917e-163	4.07488e-163	2.92518e-163	0
6.35045e-164	-2.0495e-163	-2.16609e-164	-6.68123e-164	2.83033e-163	1.09303e-163	-1.21616e-162	-2.21112e-163	-3.17555e-163	9.70386e-165	2.38947e-163	5.55128e-163	-7.03621e-163	1.03518e-163	-3.8806e-163	5.62227e-163	-7.09604e-164	-7.33869e-163	4.02035e-163	-3.22744e-163	-3.9033e-163	8.45925e-164	-2.73547e-163	1.64606e-163	2.93235e-163	8.97551e-163	-2.774e-164	-3.05917e-163	4.07488e-163	2.92518e-163	0
6.35045e-164	-2.0495e-163	-2.16609e-164	-6.68123e-164	2.83033e-163	1.09303e-163	-1.21616e-162	-2.21112e-163	-3.17555e-163	9.70386e-165	2.38947e-163	5.55128e-163	-7.03621e-163	1.03518e-163	-3.8806e-163	5.62227e-163	-7.09604e-164	-7.33869e-163	4.02035e-163	-3.22744e-163	-3.9033e-163	8.45925e-164	-2.73547e-163	1.64606e-163	2.93235e-163	8.97551e-163	-2.774e-164	-3.05917e-163	4.07488e-163	2.92518e-163	0
6.35045e-164	-2.0495e-163	-2.16609e-164	-6.68123e-164	2.83033e-163	1.09303e-163	-1.21616e-162	-2.21112e-163	-3.17555e-163	9.70386e-165	2.38947e-163	5.55128e-163	-7.03621e-163	1.03518e-163	-3.8806e-163	5.62227e-163	-7.09604e-164	-7.33869e-163	4.02035e-163	-3.22744e-163	-3.9033e-163	8.45925e-164	-2.73547e-163	1.64606e-163	2.93235e-163	8.97551e-163	-2.774e-164	-3.05917e-163	4.07488e-163	2.92518e-163	0
6.35045e-164	-2.0495e-163	-2.16609e-164	-6.68123e-164	2.83033e-163	1.09303e-163	-1.21616e-162	-2.21112e-163	-3.17555e-163	9.70386e-165	2.38947e-163	5.55128e-163	-7.03621e-163	1.03518e-163	-3.8806e-163	5.62227e-163	-7.09604e-164	-7.33869e-163	4.02035e-163	-3.22744e-163	-3.9033e-163	8.45925e-164	-2.73547e-163	1.64606e-163	2.93235e-163	8.97551e-163	-2.774e-164	-3.05917e-163	4.07488e-163	2.92518e-163	0
6.35045e-164	-2.0495e-163	-2.16609e-164	-6.68123e-164	2.83033e-163	1.09303e-163	-1.21616e-162	-2.21112e-163	-3.17555e-163	9.70386e-165	2.38947e-163	5.55128e-163	-7.03621e-163	1.03518e-163	-3.8806e-163	5.62227e-163	-7.09604e-164	-7.33869e-163	4.02035e-163	-3.22744e-163	-3.9033e-163	8.45925e-164	-2.73547e-163	1.64606e-163	2.93235e-163	8.97551e-163	-2.774e-164	-3.05917e-163	4.07488e-163	2.92518e-163	0
6.35045e-164	-2.0495e-163	-2.16609e-164	-6.68123e-164	2.83033e-163	1.09303e-163	-1.21616e-162	-2.21112e-163	-3.17555e-163	9.70386e-165	2.38947e-163	5.55128e-163	-7.03621e-163	1.03518e-163	-3.8806e-163	5.62227e-163	-7.09604e-164	-7.33869e-163	4.02035e-163	-3.22744e-163	-3.9033e-163	8.45925e-164	-2.73547e-163	1.64606e-163	2.93235e-163	8.97551e-163	-2.774e-164	-3.05917e-163	4.07488e-163	2.92518e-163	0
6.35045e-164	-2.0495e-163	-2.16609e-164	-6.68123e-164	2.83033e-163	1.09303e-163	-1.21616e-162	-2.21112e-163	-3.17555e-163	9.70386e-165	2.38947e-163	5.55128e-163	-7.03621e-163	1.03518e-163	-3.8806e-163	5.62227e-163	-7.09604e-164	-7.33869e-163	4.02035e-163	-3.22744e-163	-3.9033e-163	8.45925e-164	-2.73547e-163	1.64606e-163	2.93235e-163	8.97551e-163	-2.774e-164	-3.05917e-163	4.07488e-163	2.92518e-163	0
6.35045e-164	-2.0495e-163	-2.16609e-164	-6.68123e-164	2.83033e-163	1.09303e-163	-1.21616e-162	-2.21112e-163	-3.17555e-163	9.70386e-165	2.38947e-163	5.55128e-163	-7.03621e-163	1.03518e-163	-3.8806e-163	5.62227e-163	-7.09604e-164	-7.33869e-163	4.02035e-163	-3.22744e-163	-3.9033e-163	8.45925e-164	-2.73547e-163	1.64606e-163	2.93235e-163	8.97551e-163	-2.774e-164	-3.05917e-163	4.07488e-163	2.92518e-163	0
6.35045e-164	-2.0495e-163	-2.16609e-164	-6.68123e-164	2.83033e-163	1.09303e-163	-1.21616e-162	-2.21112e-163	-3.17555e-163	9.70386e-165	2.38947e-163	5.55128e-163	-7.03621e-163	1.03518e-163	-3.8806e-163	5.62227e-163	-7.09604e-164	-7.33869e-163	4.02035e-163	-3.22744e-163	-3.9033e-163	8.45925e-164	-2.73547e-163	1.64606e-163	2.93235e-163	8.97551e-163	-2.774e-164	-3.05917e-163	4.07488e-163	2.92518e-163	0
6.35045e-164	-2.0495e-163	-2.16609e-164	-6.68123e-164	2.83033e-163	1.09303e-163	-1.21616e-162	-2.21112e-163	-3.17555e-163	9.70386e-165	2.38947e-163	5.55128e-163	-7.03621e-163	1.03518e-163	-3.8806e-163	5.62227e-163	-7.09604e-164	-7.33869e-163	4.02035e-163	-3.22744e-163	-3.9033e-163	8.45925e-164	-2.73547e-163	1.64606e-163	2.93235e-163	8.97551e-163	-2.774e-164	-3.05917e-163	4.07488e-163	2.92518e-163	0
6.35045e-164	-2.0495e-163	-2.16609e-164	-6.68123e-164	2.83033e-163	1.09303e-163	-1.21616e-162	-2.21112e-163	-3.17555e-163	9.70386e-165	2.38947e-163	5.55128e-163	-7.03621e-163	1.03518e-163	-3.8806e-163	5.62227e-163	-7.09604e-164	-7.33869e-163	4.02035e-163	-3.22744e-163	-3.9033e-163	8.45925e-164	-2.73547e-163	1.64606e-163	2.93235e-163	8.97551e-163	-2.774e-164	-3.05917e-163	4.07488e-163	2.92518e-163	0
6.35045e-164	-2.0495e-163	-2.16609e-164	-6.68123e-164	2.83033e-163	1.09303e-163	-1.21616e-162	-2.21112e-163	-3.17555e-163	9.70386e-165	2.38947e-163	5.55128e-163	-7.03621e-163	1.03518e-163	-3.8806e-163	5.62227e-163	-7.09604e-164	-7.33869e-163	4.02035e-163	-3.22744e-163	-3.9033e-163	8.45925e-164	-2.73547e-163	1.64606e-163	2.93235e-163	8.97551e-163	-2.774e-164	-3.05917e-163	4.07488e-163	2.92518e-163	0
6.35045e-164	-2.0495e-163	-2.16609e-164	-6.68123e-164	2.83033e-163	1.09303e-163	-1.21616e-162	-2.21112e-163	-3.17555e-163	9.70386e-165	2.38947e-163	5.55128e-163	-7.03621e-163	1.03518e-163	-3.8806e-163	5.62227e-163	-7.09604e-164	-7.33869e-163	4.02035e-163	-3.22744e-163	-3.9033e-163	8.45925e-164	-2.73547e-163	1.64606e-163	2.93235e-163	8.97551e-163	-2.774e-164	-3.05917e-163	4.07488e-163	2.92518e-163	0
6.35045e-164	-2.0495e-163	-2.16609e-164	-6.68123e-164	2.83033e-163	1.09303e-163	-1.21616e-162	-2.21112e-163	-3.17555e-163	9.70386e-165	2.38947e-163	5.55128e-163	-7.03621e-163	1.03518e-163	-3.8806e-163	5.62227e-163	-7.09604e-164	-7.33869e-163	4.02035e-163	-3.22744e-163	-3.9033e-163	8.45925e-164	-2.73547e-163	1.64606e-163	2.93235e-163	8.97551e-163	-2.774e-164	-3.05917e-163	4.07488e-163	2.92518e-163	0
6.35045e-164	-2.0495e-163	-2.16609e-164	-6.68123e-164	2.83033e-163	1.09303e-163	-1.21616e-162	-2.21112e-163	-3.17555e-163	9.70386e-165	2.38947e-163	5.55128e-163	-7.03621e-163	1.03518e-163	-3.8806e-163	5.62227e-163	-7.09604e-164	-7.33869e-163	4.02035e-163	-3.22744e-163	-3.9033e-163	8.45925e-164	-2.73547e-163	1.64606e-163	2.93235e-163	8.97551e-163	-2.774e-164	-3.05917e-163	4.07488e-163	2.92518e-163	0
6.35045e-164	-2.0495e-163	-2.16609e-164	-6.68123e-164	2.83033e-163	1.09303e-163	-1.21616e-162	-2.21112e-163	-3.17555e-163	9.70386e-165	2.38947e-163	5.55128e-163	-7.03621e-163	1.03518e-163	-3.8806e-163	5.62227e-163	-7.09604e-164	-7.33869e-163	4.02035e-163	-3.22744e-163	-3.9033e-163	8.45925e-164	-2.73547e-163	1.64606e-163	2.93235e-163	8.97551e-163	-2.774e-164	-3.05917e-163	4.07488e-163	2.92518e-163	0
6.35045e-164	-2.0495e-163	-2.16609e-164	-6.68123e-164	2.83033e-163	1.09303e-163	-1.21616e-162	-2.21112e-163	-3.17555e-163	9.70386e-165	2.38947e-163	5.55128e-163	-7.03621e-163	1.03518e-163	-3.8806e-163	5.62227e-163	-7.09604e-164	-7.33869e-163	4.02035e-163	-3.22744e-163	-3.9033e-163	8.45925e-164	-2.73547e-163	1.64606e-163	2.93235e-163	8.97551e-163	-2.774e-164	-3.05917e-163	4.07488e-163	2.92518e-163	0
6.35045e-164	-2.0495e-163	-2.16609e-164	-6.68123e-164	2.83033e-163	1.09303e-163	-1.21616e-162	-2.21112e-163	-3.17555e-163	9.70386e-165	2.38947e-163	5.55128e-163	-7.03621e-163	1.03518e-163	-3.8806e-163	5.62227e-163	-7.09604e-164	-7.33869e-163	4.02035e-163	-3.22744e-163	-3.9033e-163	8.45925e-164	-2.73547e-163	1.64606e-163	2.93235e-163	8.97551e-163	-2.774e-164	-3.05917e-163	4.07488e-163	2.92518e-163	0
6.35045e-164	-2.0495e-163	-2.16609e-164	-6.68123e-164	2.83033e-163	1.09303e-163	-1.21616e-162	-2.21112e-163	-3.17555e-163	9.70386e-165	2.38947e-163	5.55128e-163	-7.03621e-163	1.03518e-163	-3.8806e-163	5.62227e-163	-7.09604e-164	-7.33869e-163	4.02035e-163	-3.22744e-163	-3.9033e-163	8.45925e-164	-2.73547e-163	1.64606e-163	2.93235e-163	8.97551e-163	-2.774e-164	-3.05917e-163	4.07488e-163	2.92518e-163	0
6.35045e-164	-2.0495e-163	-2.16609e-164	-6.68123e-164	2.83033e-163	1.09303e-163	-1.21616e-162	-2.21112e-163	-3.17555e-163	9.70386e-165	2.38947e-163	5.55128e-163	-7.03621e-163	1.03518e-163	-3.8806e-163	5.62227e-163	-7.09604e-164	-7.33869e-163	4.02035e-163	-3.22744e-163	-3.9033e-163	8.45925e-164	-2.73547e-163	1.64606e-163	2.93235e-163	8.97551e-163	-2.774e-164	-3.05917e-163	4.07488e-163	2.92518e-163	0
6.35045e-164	-2.0495e-163	-2.16609e-164	-6.68123e-164	2.83033e-163	1.09303e-163	-1.21616e-162	-2.21112e-163	-3.17555e-163	9.70386e-165	2.38947e-163	5.55128e-163	-7.03621e-163	1.03518e-163	-3.8806e-163	5.62227e-163	-7.09604e-164	-7.33869e-163	4.02035e-163	-3.22744e-163	-3.9033e-163	8.45925e-164	-2.73547e-163	1.64606e-163	2.93235e-163	8.97551e-163	-2.774e-164	-3.05917e-163	4.07488e-163	2.92518e-163	0
6.35045e-164	-2.0495e-163	-2.16609e-164	-6.68123e-164	2.83033e-163	1.09303e-163	-1.21616e-162	-2.21112e-163	-3.17555e-163	9.70386e-165	2.38947e-163	5.55128e-163	-7.03621e-163	1.03518e-163	-3.8806e-163	5.62227e-163	-7.09604e-164	-7.33869e-163	4.02035e-163	-3.22744e-163	-3.9033e-163	8.45925e-164	-2.73547e-163	1.64606e-163	2.93235e-163	8.97551e-163	-2.774e-164	-3.05917e-163	4.07488e-163	2.92518e-163	0
6.35045e-164	-2.0495e-163	-2.16609e-164	-6.68123e-164	2.83033e-163	1.09303e-163	-1.21616e-162	-2.21112e-163	-3.17555e-163	9.70386e-165	2.38947e-163	5.55128e-163	-7.03621e-163	1.03518e-163	-3.8806e-163	5.62227e-163	-7.09604e-164	-7.33869e-163	4.02035e-163	-3.22744e-163	-3.9033e-163	8.45925e-164	-2.73547e-163	1.64606e-163	2.93235e-163	8.97551e-163	-2.774e-164	-3.05917e-163	4.07488e-163	2.92518e-163	0
6.35045e-164	-2.0495e-163	-2.16609e-164	-6.68123e-164	2.83033e-163	1.09303e-163	-1.21616e-162	-2.21112e-163	-3.17555e-163	9.70386e-165	2.38947e-163	5.55128e-163	-7.03621e-163	1.03518e-163	-3.8806e-163	5.62227e-163	-7.09604e-164	-7.33869e-163	4.02035e-163	-3.22744e-163	-3.9033e-163	8.45925e-164	-2.73547e-163	1.64606e-163	2.93235e-163	8.97551e-163	-2.774e-164	-3.05917e-163	4.07488e-163	2.92518e-163	0
6.35045e-164	-2.0495e-163	-2.16609e-164	-6.68123e-164	2.83033e-163	1.09303e-163	-1.21616e-162	-2.21112e-163	-3.17555e-163	9.70386e-165	2.38947e-163	5.55128e-163	-7.03621e-163	1.03518e-163	-3.8806e-163	5.62227e-163	-7.09604e-164	-7.33869e-163	4.02035e-163	-3.22744e-163	-3.9033e-163	8.45925e-164	-2.73547e-163	1.64606e-163	2.93235e-163	8.97551e-163	-2.774e-164	-3.05917e-163	4.07488e-163	2.92518e-163	0
6.35045e-164	-2.0495e-163	-2.16609e-164	-6.68123e-164	2.83033e-163	1.09303e-163	-1.21616e-162	-2.21112e-163	-3.17555e-163	9.70386e-165	2.38947e-163	5.55128e-163	-7.03621e-163	1.03518e-163	-3.8806e-163	5.62227e-163	-7.09604e-164	-7.33869e-163	4.02035e-163	-3.22744e-163	-3.9033e-163	8.45925e-164	-2.73547e-163	1.64606e-163	2.93235e-163	8.97551e-163	-2.774e-164	-3.05917e-163	4.07488e-163	2.92518e-163	0
6.35045e-164	-2.0495e-163	-2.16609e-164	-6.68123e-164	2.83033e-163	1.09303e-163	-1.21616e-162	-2.21112e-163	-3.17555e-163	9.70386e-165	2.38947e-163	5.55128e-163	-7.03621e-163	1.03518e-163	-3.8806e-163	5.62227e-163	-7.09604e-164	-7.33869e-163	4.02035e-163	-3.22744e-163	-3.9033e-163	8.45925e-164	-2.73547e-163	1.64606e-163	2.93235e-163	8.97551e-163	-2.774e-164	-3.05917e-163	4.07488e-163	2.92518e-163	0
6.35045e-164	-2.0495e-163	-2.16609e-164	-6.68123e-164	2.83033e-163	1.09303e-163	-1.21616e-162	-2.21112e-163	-3.17555e-163	9.70386e-165	2.38947e-163	5.55128e-163	-7.03621e-163	1.03518e-163	-3.8806e-163	5.62227e-163	-7.09604e-164	-7.33869e-163	4.02035e-163	-3.22744e-163	-3.9033e-163	8.45925e-164	-2.73547e-163	1.64606e-163	2.93235e-163	8.97551e-163	-2.774e-164	-3.05917e-163	4.07488e-163	2.92518e-163	0
6.35045e-164	-2.0495e-163	-2.16609e-164	-6.68123e-164	2.83033e-163	1.09303e-163	-1.21616e-162	-2.21112e-163	-3.17555e-163	9.70386e-165	2.38947e-163	5.55128e-163	-7.03621e-163	1.03518e-163	-3.8806e-163	5.62227e-163	-7.09604e-164	-7.33869e-163	4.02035e-163	-3.22744e-163	-3.9033e-163	8.45925e-164	-2.73547e-163	1.64606e-163	2.93235e-163	8.97551e-163	-2.774e-164	-3.05917e-163	4.07488e-163	2.92518e-163	0
6.35045e-164	-2.0495e-163	-2.16609e-164	-6.68123e-164	2.83033e-163	1.09303e-163	-1.21616e-162	-2.21112e-163	-3.17555e-163	9.70386e-165	2.38947e-163	5.55128e-163	-7.03621e-163	1.03518e-163	-3.8806e-163	5.62227e-163	-7.09604e-164	-7.33869e-163	4.02035e-163	-3.22744e-163	-3.9033e-163	8.45925e-164	-2.73547e-163	1.64606e-163	2.93235e-163	8.97551e-163	-2.774e-164	-3.05917e-163	4.07488e-163	2.92518e-163	0
6.35045e-164	-2.0495e-163	-2.16609e-164	-6.68123e-164	2.83033e-163	1.09303e-163	-1.21616e-162	-2.21112e-163	-3.17555e-163	9.70386e-165	2.38947e-163	5.55128e-163	-7.03621e-163	1.03518e-163	-3.8806e-163	5.62227e-163	-7.09604e-164	-7.33869e-163	4.02035e-163	-3.22744e-163	-3.9033e-163	8.45925e-164	-2.73547e-163	1.64606e-163	2.93235e-163	8.97551e-163	-2.774e-164	-3.05917e-163	4.07488e-163	2.92518e-163	0
6.35045e-164	-2.0495e-163	-2.16609e-164	-6.68123e-164	2.83033e-163	1.09303e-163	-1.21616e-162	-2.21112e-163	-3.17555e-163	9.70386e-165	2.38947e-163	5.55128e-163	-7.03621e-163	1.03518e-163	-3.8806e-163	5.62227e-163	-7.09604e-164	-7.33869e-163	4.02035e-163	-3.22744e-163	-3.9033e-163	8.45925e-164	-2.73547e-163	1.64606e-163	2.93235e-163	8.97551e-163	-2.774e-164	-3.05917e-163	4.07488e-163	2.92518e-163	0
6.35045e-164	-2.0495e-163	-2.16609e-164	-6.68123e-164	2.83033e-163	1.09303e-163	-1.21616e-162	-2.21112e-163	-3.17555e-163	9.70386e-165	2.38947e-163	5.55128e-163	-7.03621e-163	1.03518e-163	-3.8806e-163	5.62227e-163	-7.09604e-164	-7.33869e-163	4.02035e-163	-3.22744e-163	-3.9033e-163	8.45925e-164	-2.73547e-163	1.64606e-163	2.93235e-163	8.97551e-163	-2.774e-164	-3.05917e-163	4.07488e-163	2.92518e-163	0
6.35045e-164	-2.0495e-163	-2.16609e-164	-6.68123e-164	2.83033e-163	1.09303e-163	-1.21616e-162	-2.21112e-163	-3.17555e-163	9.70386e-165	2.38947e-163	5.55128e-163	-7.03621e-163	1.03518e-163	-3.8806e-163	5.62227e-163	-7.09604e-164	-7.33869e-163	4.02035e-163	-3.22744e-163	-3.9033e-163	8.45925e-164	-2.73547e-163	1.64606e-163	2.93235e-163	8.97551e-163	-2.774e-164	-3.05917e-163	4.07488e-163	2.92518e-163	0
6.35045e-164	-2.0495e-163	-2.16609e-164	-6.68123e-164	2.83033e-163	1.09303e-163	-1.21616e-162	-2.21112e-163	-3.17555e-163	9.70386e-165	2.38947e-163	5.55128e-163	-7.03621e-163	1.03518e-163	-3.8806e-163	5.62227e-163	-7.09604e-164	-7.33869e-163	4.02035e-163	-3.22744e-163	-3.9033e-163	8.45925e-164	-2.73547e-163	1.64606e-163	2.93235e-163	8.97551e-163	-2.774e-164	-3.05917e-163	4.07488e-163	2.92518e-163	0
6.35045e-164	-2.0495e-163	-2.16609e-164	-6.68123e-164	2.83033e-163	1.09303e-163	-1.21616e-162	-2.21112e-163	-3.17555e-163	9.70386e-165	2.38947e-163	5.55128e-163	-7.03621e-163	1.03518e-163	-3.8806e-163	5.62227e-163	-7.09604e-164	-7.33869e-163	4.02035e-163	-3.22744e-163	-3.9033e-163	8.45925e-164	-2.73547e-163	1.64606e-163	2.93235e-163	8.97551e-163	-2.774e-164	-3.05917e-163	4.07488e-163	2.92518e-163	0
6.35045e-164	-2.0495e-163	-2.16609e-164	-6.68123e-164	2.83033e-163	1.09303e-163	-1.21616e-162	-2.21112e-163	-3.17555e-163	9.70386e-165	2.38947e-163	5.55128e-163	-7.03621e-163	1.03518e-163	-3.8806e-163	5.62227e-163	-7.09604e-164	-7.33869e-163	4.02035e-163	-3.22744e-163	-3.9033e-163	8.45925e-164	-2.73547e-163	1.64606e-163	2.93235e-163	8.97551e-163	-2.774e-164	-3.05917e-163	4.07488e-163	2.92518e-163	0
6.35045e-164	-2.0495e-163	-2.16609e-164	-6.68123e-164	2.83033e-163	1.09303e-163	-1.21616e-162	-2.21112e-163	-3.17555e-163	9.70386e-165	2.38947e-163	5.55128e-163	-7.03621e-163	1.03518e-163	-3.8806e-163	5.62227e-163	-7.09604e-164	-7.33869e-163	4.02035e-163	-3.22744e-163	-3.9033e-163	8.45925e-164	-2.73547e-163	1.64606e-163	2.93235e-163	8.97551e-163	-2.774e-164	-3.05917e-163	4.07488e-163	2.92518e-163	0
6.35045e-164	-2.0495e-163	-2.16609e-164	-6.68123e-164	2.83033e-163	1.09303e-163	-1.21616e-162	-2.21112e-163	-3.17555e-163	9.70386e-165	2.38947e-163	5.55128e-163	-7.03621e-163	1.03518e-163	-3.8806e-163	5.62227e-163	-7.09604e-164	-7.33869e-163	4.02035e-163	-3.22744e-163	-3.9033e-163	8.45925e-164	-2.73547e-163	1.64606e-163	2.93235e-163	8.97551e-163	-2.774e-164	-3.05917e-163	4.07488e-163	2.92518e-163	0
6.35045e-164	-2.0495e-163	-2.16609e-164	-6.68123e-164	2.83033e-163	1.09303e-163	-1.21616e-162	-2.21112e-163	-3.17555e-163	9.70386e-165	2.38947e-163	5.55128e-163	-7.03621e-163	1.03518e-163	-3.8806e-163	5.62227e-163	-7.09604e-164	-7.33869e-163	4.02035e-163	-3.22744e-163	-3.9033e-163	8.45925e-164	-2.73547e-163	1.64606e-163	2.93235e-163	8.97551e-163	-2.774e-164	-3.05917e-163	4.07488e-163	2.92518e-163	0
6.35045e-164	-2.0495e-163	-2.16609e-164	-6.68123e-164	2.83033e-163	1.09303e-163	-1.21616e-162	-2.21112e-163	-3.17555e-163	9.70386e-165	2.38947e-163	5.55128e-163	-7.03621e-163	1.03518e-163	-3.8806e-163	5.62227e-163	-7.09604e-164	-7.33869e-163	4.02035e-163	-3.22744e-163	-3.9033e-163	8.45925e-164	-2.73547e-163	1.64606e-163	2.93235e-163	8.97551e-163	-2.774e-164	-3.05917e-163	4.07488e-163	2.92518e-163	0
6.35045e-164	-2.0495e-163	-2.16609e-164	-6.68123e-164	2.83033e-163	1.09303e-163	-1.21616e-162	-2.21112e-163	-3.17555e-163	9.70386e-165	2.38947e-163	5.55128e-163	-7.03621e-163	1.03518e-163	-3.8806e-163	5.62227e-163	-7.09604e-164	-7.33869e-163	4.02035e-163	-3.22744e-163	-3.9033e-163	8.45925e-164	-2.73547e-163	1.64606e-163	2.93235e-163	8.97551e-163	-2.774e-164	-3.05917e-163	4.07488e-163	2.92518e-163	0
6.35045e-164	-2.0495e-163	-2.16609e-164	-6.68123e-164	2.83033e-163	1.09303e-163	-1.21616e-162	-2.21112e-163	-3.17555e-163	9.70386e-165	2.38947e-163	5.55128e-163	-7.03621e-163	1.03518e-163	-3.8806e-163	5.62227e-163	-7.09604e-164	-7.33869e-163	4.02035e-163	-3.22744e-163	-3.9033e-163	8.45925e-164	-2.73547e-163	1.64606e-163	2.93235e-163	8.97551e-163	-2.774e-164	-3.05917e-163	4.07488e-163	2.92518e-163	0
6.35045e-164	-2.0495e-163	-2.16609e-164	-6.68123e-164	2.83033e-163	1.09303e-163	-1.21616e-162	-2.21112e-163	-3.17555e-163	9.70386e-165	2.38947e-163	5.55128e-163	-7.03621e-163	1.03518e-163	-3.8806e-163	5.62227e-163	-7.09604e-164	-7.33869e-163	4.02035e-163	-3.22744e-163	-3.9033e-163	8.45925e-164	-2.73547e-163	1.64606e-163	2.93235e-163	8.97551e-163	-2.774e-164	-3.05917e-163	4.07488e-163	2.92518e-163	0
6.35045e-164	-2.0495e-163	-2.16609e-164	-6.68123e-164	2.83033e-163	1.09303e-163	-1.21616e-162	-2.21112e-163	-3.17555e-163	9.70386e-165	2.38947e-163	5.55128e-163	-7.03621e-163	1.03518e-163	-3.8806e-163	5.62227e-163	-7.09604e-164	-7.33869e-163	4.02035e-163	-3.22744e-163	-3.9033e-163	8.45925e-164	-2.73547e-163	1.64606e-163	2.93235e-163	8.97551e-163	-2.774e-164	-3.05917e-163	4.07488e-163	2.92518e-163	0
6.35045e-164	-2.0495e-163	-2.16609e-164	-6.68123e-164	2.83033e-163	1.09303e-163	-1.21616e-162	-2.21112e-163	-3.17555e-163	9.70386e-165	2.38947e-163	5.55128e-163	-7.03621e-163	1.03518e-163	-3.8806e-163	5.62227e-163	-7.09604e-164	-7.33869e-163	4.02035e-163	-3.22744e-163	-3.9033e-163	8.45925e-164	-2.73547e-163	1.64606e-163	2.93235e-163	8.97551e-163	-2.774e-164	-3.05917e-163	4.07488e-163	2.92518e-163	0
6.35045e-164	-2.0495e-163	-2.16609e-164	-6.68123e-164	2.83033e-163	1.09303e-163	-1.21616e-162	-2.21112e-163	-3.17555e-163	9.70386e-165	2.38947e-163	5.55128e-163	-7.03621e-163	1.03518e-163	-3.8806e-163	5.62227e-163	-7.09604e-164	-7.33869e-163	4.02035e-163	-3.22744e-163	-3.9033e-163	8.45925e-164	-2.73547e-163	1.64606e-163	2.93235e-163	8.97551e-163	-2.774e-164	-3.05917e-163	4.07488e-163	2.92518e-163	0
6.35045e-164	-2.0495e-163	-2.16609e-164	-6.68123e-164	2.83033e-163	1.09303e-163	-1.21616e-162	-2.21112e-163	-3.17555e-163	9.70386e-165	2.38947e-163	5.55128e-163	-7.03621e-163	1.03518e-163	-3.8806e-163	5.62227e-163	-7.09604e-164	-7.33869e-163	4.02035e-163	-3.22744e-163	-3.9033e-163	8.45925e-164	-2.73547e-163	1.64606e-163	2.93235e-163	8.97551e-163	-2.774e-164	-3.05917e-163	4.07488e-163	2.92518e-163	0
6.35045e-164	-2.0495e-163	-2.16609e-164	-6.68123e-164	2.83033e-163	1.09303e-163	-1.21616e-162	-2.21112e-163	-3.17555e-163	9.70386e-165	2.38947e-163	5.55128e-163	-7.03621e-163	1.03518e-163	-3.8806e-163	5.62227e-163	-7.09604e-164	-7.33869e-163	4.02035e-163	-3.22744e-163	-3.9033e-163	8.45925e-164	-2.73547e-163	1.64606e-163	2.93235e-163	8.97551e-163	-2.774e-164	-3.05917e-163	4.07488e-163	2.92518e-163	0
6.35045e-164	-2.0495e-163	-2.16609e-164	-6.68123e-164	2.83033e-163	1.09303e-163	-1.21616e-162	-2.21112e-163	-3.17555e-163	9.70386e-165	2.38947e-163	5.55128e-163	-7.03621e-163	1.03518e-163	-3.8806e-163	5.62227e-163	-7.09604e-164	-7.33869e-163	4.02035e-163	-3.22744e-163	-3.9033e-163	8.45925e-164	-2.73547e-163	1.64606e-163	2.93235e-163	8.97551e-163	-2.774e-164	-3.05917e-163	4.07488e-163	2.92518e-163	0
6.35045e-164	-2.0495e-163	-2.16609e-164	-6.68123e-164	2.83033e-163	1.09303e-163	-1.21616e-162	-2.21112e-163	-3.17555e-163	9.70386e-165	2.38947e-163	5.55128e-163	-7.03621e-163	1.03518e-163	-3.8806e-163	5.62227e-163	-7.09604e-164	-7.33869e-163	4.02035e-163	-3.22744e-163	-3.9033e-163	8.45925e-164	-2.73547e-163	1.64606e-163	2.93235e-163	8.97551e-163	-2.774e-164	-3.05917e-163	4.07488e-163	2.92518e-163	0
6.35045e-164	-2.0495e-163	-2.16609e-164	-6.68123e-164	2.83033e-163	1.09303e-163	-1.21616e-162	-2.21112e-163	-3.17555e-163	9.70386e-165	2.38947e-163	5.55128e-163	-7.03621e-163	1.03518e-163	-3.8806e-163	5.62227e-163	-7.09604e-164	-7.33869e-163	4.02035e-163	-3.22744e-163	-3.9033e-163	8.45925e-164	-2.73547e-163	1.64606e-163	2.93235e-163	8.97551e-163	-2.774e-164	-3.05917e-163	4.07488e-163	2.92518e-163	0
6.35045e-164	-2.0495e-163	-2.16609e-164	-6.68123e-164	2.83033e-163	1.09303e-163	-1.21616e-162	-2.21112e-163	-3.17555e-163	9.70386e-165	2.38947e-163	5.55128e-163	-7.03621e-163	1.03518e-163	-3.8806e-163	5.62227e-163	-7.09604e-164	-7.33869e-163	4.02035e-163	-3.22744e-163	-3.9033e-163	8.45925e-164	-2.73547e-163	1.64606e-163	2.93235e-163	8.97551e-163	-2.774e-164	-3.05917e-163	4.07488e-163	2.92518e-163	0
6.35045e-164	-2.0495e-163	-2.16609e-164	-6.68123e-164	2.83033e-163	1.09303e-163	-1.21616e-162	-2.21112e-163	-3.17555e-163	9.70386e-165	2.38947e-163	5.55128e-163	-7.03621e-163	1.03518e-163	-3.8806e-163	5.62227e-163	-7.09604e-164	-7.33869e-163	4.02035e-163	-3.22744e-163	-3.9033e-163	8.45925e-164	-2.73547e-163	1.64606e-163	2.93235e-163	8.97551e-163	-2.774e-164	-3.05917e-163	4.07488e-163	2.92518e-163	0
6.35045e-164	-2.0495e-163	-2.16609e-164	-6.68123e-164	2.83033e-163	1.09303e-163	-1.21616e-162	-2.21112e-163	-3.17555e-163	9.70386e-165	2.38947e-163	5.55128e-163	-7.03621e-163	1.03518e-163	-3.8806e-163	5.62227e-163	-7.09604e-164	-7.33869e-163	4.02035e-163	-3.22744e-163	-3.9033e-163	8.45925e-164	-2.73547e-163	1.64606e-163	2.93235e-163	8.97551e-163	-2.774e-164	-3.05917e-163	4.07488e-163	2.92518e-163	0
6.35045e-164	-2.0495e-163	-2.16609e-164	-6.68123e-164	2.83033e-163	1.09303e-163	-1.21616e-162	-2.21112e-163	-3.17555e-163	9.70386e-165	2.38947e-163	5.55128e-163	-7.03621e-163	1.03518e-163	-3.8806e-163	5.62227e-163	-7.09604e-164	-7.33869e-163	4.02035e-163	-3.22744e-163	-3.9033e-163	8.45925e-164	-2.73547e-163	1.64606e-163	2.93235e-163	8.97551e-163	-2.774e-164	-3.05917e-163	4.07488e-163	2.92518e-163	0
6.35045e-164	-2.0495e-163	-2.16609e-164	-6.68123e-164	2.83033e-163	1.09303e-163	-1.21616e-162	-2.21112e-163	-3.17555e-163	9.70386e-165	2.38947e-163	5.55128e-163	-7.03621e-163	1.03518e-163	-3.8806e-163	5.62227e-163	-7.09604e-164	-7.33869e-163	4.02035e-163	-3.22744e-163	-3.9033e-163	8.45925e-164	-2.73547e-163	1.64606e-163	2.93235e-163	8.97551e-163	-2.774e-164	-3.05917e-163	4.07488e-163	2.92518e-163	0
6.35045e-164	-2.0495e-163	-2.16609e-164	-6.68123e-164	2.83033e-163	1.09303e-163	-1.21616e-162	-2.21112e-163	-3.17555e-163	9.70386e-165	2.38947e-163	5.55128e-163	-7.03621e-163	1.03518e-163	-3.8806e-163	5.62227e-163	-7.09604e-164	-7.33869e-163	4.02035e-163	-3.22744e-163	-3.9033e-163	8.45925e-164	-2.73547e-163	1.64606e-163	2.93235e-163	8.97551e-163	-2.774e-164	-3.05917e-163	4.07488e-163	2.92518e-163	0
6.35045e-164	-2.0495e-163	-2.16609e-164	-6.68123e-164	2.83033e-163	1.09303e-163	-1.21616e-162	-2.21112e-163	-3.17555e-163	9.70386e-165	2.38947e-163	5.55128e-163	-7.03621e-163	1.03518e-163	-3.8806e-163	5.62227e-163	-7.09604e-164	-7.33869e-163	4.02035e-163	-3.22744e-163	-3.9033e-163	8.45925e-164	-2.73547e-163	1.64606e-163	2.93235e-163	8.97551e-163	-2.774e-164	-3.05917e-163	4.07488e-163	2.92518e-163	0
6.35045e-164	-2.0495e-163	-2.16609e-164	-6.68123e-164	2.83033e-163	1.09303e-163	-1.21616e-162	-2.21112e-163	-3.17555e-163	9.70386e-165	2.38947e-163	5.55128e-163	-7.03621e-163	1.03518e-163	-3.8806e-163	5.62227e-163	-7.09604e-164	-7.33869e-163	4.02035e-163	-3.22744e-163	-3.9033e-163	8.45925e-164	-2.73547e-163	1.64606e-163	2.93235e-163	8.97551e-163	-2.774e-164	-3.05917e-163	4.07488e-163	2.92518e-163	0
6.35045e-164	-2.0495e-163	-2.16609e-164	-6.68123e-164	2.83033e-163	1.09303e-163	-1.21616e-162	-2.21112e-163	-3.17555e-163	9.70386e-165	2.38947e-163	5.55128e-163	-7.03621e-163	1.03518e-163	-3.8806e-163	5.62227e-163	-7.09604e-164	-7.33869e-163	4.02035e-163	-3.22744e-163	-3.9033e-163	8.45925e-164	-2.73547e-163	1.64606e-163	2.93235e-163	8.97551e-163	-2.774e-164	-3.05917e-163	4.07488e-163	2.92518e-163	0
6.35045e-164	-2.0495e-163	-2.16609e-164	-6.68123e-164	2.83033e-163	1.09303e-163	-1.21616e-162	-2.21112e-163	-3.17555e-163	9.70386e-165	2.38947e-163	5.55128e-163	-7.03621e-163	1.03518e-163	-3.8806e-163	5.62227e-163	-7.09604e-164	-7.33869e-163	4.02035e-163	-3.22744e-163	-3.9033e-163	8.45925e-164	-2.73547e-163	1.64606e-163	2.93235e-163	8.97551e-163	-2.774e-164	-3.05917e-163	4.07488e-163	2.92518e-163	0
6.35045e-164	-2.0495e-163	-2.16609e-164	-6.68123e-164	2.83033e-163	1.09303e-163	-1.21616e-162	-2.21112e-163	-3.17555e-163	9.70386e-165	2.38947e-163	5.55128e-163	-7.03621e-163	1.03518e-163	-3.8806e-163	5.62227e-163	-7.09604e-164	-7.33869e-163	4.02035e-163	-3.22744e-163	-3.9033e-163	8.45925e-164	-2.73547e-163	1.64606e-163	2.93235e-163	8.97551e-163	-2.774e-164	-3.05917e-163	4.07488e-163	2.92518e-163	0
6.35045e-164	-2.0495e-163	-2.16609e-164	-6.68123e-164	2.83033e-163	1.09303e-163	-1.21616e-162	-2.21112e-163	-3.17555e-163	9.70386e-165	2.38947e-163	5.55128e-163	-7.03621e-163	1.03518e-163	-3.8806e-163	5.62227e-163	-7.09604e-164	-7.33869e-163	4.02035e-163	-3.22744e-163	-3.9033e-163	8.45925e-164	-2.73547e-163	1.64606e-163	2.93235e-163	8.97551e-163	-2.774e-164	-3.05917e-163	4.07488e-163	2.92518e-163	0
6.35045e-164	-2.0495e-163	-2.16609e-164	-6.68123e-164	2.83033e-163	1.09303e-163	-1.21616e-162	-2.21112e-163	-3.17555e-163	9.70386e-165	2.38947e-163	5.55128e-163	-7.03621e-163	1.03518e-163	-3.8806e-163	5.62227e-163	-7.09604e-164	-7.33869e-163	4.02035e-163	-3.22744e-163	-3.9033e-163	8.45925e-164	-2.73547e-163	1.64606e-163	2.93235e-163	8.97551e-163	-2.774e-164	-3.05917e-163	4.07488e-163	2.92518e-163	0
6.35045e-164	-2.0495e-163	-2.16609e-164	-6.68123e-164	2.83033e-163	1.09303e-163	-1.21616e-162	-2.21112e-163	-3.17555e-163	9.70386e-165	2.38947e-163	5.55128e-163	-7.03621e-163	1.03518e-163	-3.8806e-163	5.62227e-163	-7.09604e-164	-7.33869e-163	4.02035e-163	-3.22744e-163	-3.9033e-163	8.45925e-164	-2.73547e-163	1.64606e-163	2.93235e-163	8.97551e-163	-2.774e-164	-3.05917e-163	4.07488e-163	2.92518e-163	0
6.35045e-164	-2.0495e-163	-2.16609e-164	-6.68123e-164	2.83033e-163	1.09303e-163	-1.21616e-162	-2.21112e-163	-3.17555e-163	9.70386e-165	2.38947e-163	5.55128e-163	-7.03621e-163	1.03518e-163	-3.8806e-163	5.62227e-163	-7.09604e-164	-7.33869e-163	4.02035e-163	-3.22744e-163	-3.9033e-163	8.45925e-164	-2.73547e-163	1.64606e-163	2.93235e-163	8.97551e-163	-2.774e-164	-3.05917e-163	4.07488e-163	2.92518e-163	0
6.35045e-164	-2.0495e-163	-2.16609e-164	-6.68123e-164	2.83033e-163	1.09303e-163	-1.21616e-162	-2.21112e-163	-3.17555e-163	9.70386e-165	2.38947e-163	5.55128e-163	-7.03621e-163	1.03518e-163	-3.8806e-163	5.62227e-163	-7.09604e-164	-7.33869e-163	4.02035e-163	-3.22744e-163	-3.9033e-163	8.45925e-164	-2.73547e-163	1.64606e-163	2.93235e-163	8.97551e-163	-2.774e-164	-3.05917e-163	4.07488e-163	2.92518e-163	0
6.35045e-164	-2.0495e-163	-2.16609e-164	-6.68123e-164	2.83033e-163	1.09303e-163	-1.21616e-162	-2.21112e-163	-3.17555e-163	9.70386e-165	2.38947e-163	5.55128e-163	-7.03621e-163	1.03518e-163	-3.8806e-163	5.62227e-163	-7.09604e-164	-7.33869e-163	4.02035e-163	-3.22744e-163	-3.9033e-163	8.45925e-164	-2.73547e-163	1.64606e-163	2.93235e-163	8.97551e-163	-2.774e-164	-3.05917e-163	4.07488e-163	2.92518e-163	0
6.35045e-164	-2.0495e-163	-2.16609e-164	-6.68123e-164	2.83033e-163	1.09303e-163	-1.21616e-162	-2.21112e-163	-3.17555e-163	9.70386e-165	2.38947e-163	5.55128e-163	-7.03621e-163	1.03518e-163	-3.8806e-163	5.62227e-163	-7.09604e-164	-7.33869e-163	4.02035e-163	-3.22744e-163	-3.9033e-163	8.45925e-164	-2.73547e-163	1.64606e-163	2.93235e-163	8.97551e-163	-2.774e-164	-3.05917e-163	4.07488e-163	2.92518e-163	0
6.35045e-164	-2.0495e-163	-2.16609e-164	-6.68123e-164	2.83033e-163	1.09303e-163	-1.21616e-162	-2.21112e-163	-3.17555e-163	9.70386e-165	2.38947e-163	5.55128e-163	-7.03621e-163	1.03518e-163	-3.8806e-163	5.62227e-163	-7.09604e-164	-7.33869e-163	4.02035e-163	-3.22744e-163	-3.9033e-163	8.45925e-164	-2.73547e-163	1.64606e-163	2.93235e-163	8.97551e-163	-2.774e-164	-3.05917e-163	4.07488e-163	2.92518e-163	0
6.35045e-164	-2.0495e-163	-2.16609e-164	-6.68123e-164	2.83033e-163	1.09303e-163	-1.21616e-162	-2.21112e-163	-3.17555e-163	9.70386e-165	2.38947e-163	5.55128e-163	-7.03621e-163	1.03518e-163	-3.8806e-163	5.62227e-163	-7.09604e-164	-7.33869e-163	4.02035e-163	-3.22744e-163	-3.9033e-163	8.45925e-164	-2.73547e-163	1.64606e-163	2.93235e-163	8.97551e-163	-2.774e-164	-3.05917e-163	4.07488e-163	2.92518e-163	0
6.35045e-164	-2.0495e-163	-2.16609e-164	-6.68123e-164	2.83033e-163	1.09303e-163	-1.21616e-162	-2.21112e-163	-3.17555e-163	9.70386e-165	2.38947e-163	5.55128e-163	-7.03621e-163	1.03518e-163	-3.8806e-163	5.62227e-163	-7.09604e-164	-7.33869e-163	4.02035e-163	-3.22744e-163	-3.9033e-163	8.45925e-164	-2.73547e-163	1.64606e-163	2.93235e-163	8.97551e-163	-2.774e-164	-3.05917e-163	4.07488e-163	2.92518e-163	0
6.35045e-164	-2.0495e-163	-2.16609e-164	-6.68123e-164	2.83033e-163	1.09303e-163	-1.21616e-162	-2.21112e-163	-3.17555e-163	9.70386e-165	2.38947e-163	5.55128e-163	-7.03621e-163	1.03518e-163	-3.8806e-163	5.62227e-163	-7.09604e-164	-7.33869e-163	4.02035e-163	-3.22744e-163	-3.9033e-163	8.45925e-164	-2.73547e-163	1.64606e-163	2.93235e-163	8.97551e-163	-2.774e-164	-3.05917e-163	4.07488e-163	2.92518e-163	0
6.35045e-164	-2.0495e-163	-2.16609e-164	-6.68123e-164	2.83033e-163	1.09303e-163	-1.21616e-162	-2.21112e-163	-3.17555e-163	9.70386e-165	2.38947e-163	5.55128e-163	-7.03621e-163	1.03518e-163	-3.8806e-163	5.62227e-163	-7.09604e-164	-7.33869e-163	4.02035e-163	-3.22744e-163	-3.9033e-163	8.45925e-164	-2.73547e-163	1.64606e-163	2.93235e-163	8.97551e-163	-2.774e-164	-3.05917e-163	4.07488e-163	2.92518e-163	0
6.35045e-164	-2.0495e-163	-2.16609e-164	-6.68123e-164	2.83033e-163	1.09303e-163	-1.21616e-162	-2.21112e-163	-3.17555e-163	9.70386e-165	2.38947e-163	5.55128e-163	-7.03621e-163	1.03518e-163	-3.8806e-163	5.62227e-163	-7.09604e-164	-7.33869e-163	4.02035e-163	-3.22744e-163	-3.9033e-163	8.45925e-164	-2.73547e-163	1.64606e-163	2.93235e-163	8.97551e-163	-2.774e-164	-3.05917e-163	4.07488e-163	2.92518e-163	0
6.35045e-164	-2.0495e-163	-2.16609e-164	-6.68123e-164	2.83033e-163	1.09303e-163	-1.21616e-162	-2.21112e-163	-3.17555e-163	9.70386e-165	2.38947e-163	5.55128e-163	-7.03621e-163	1.03518e-163	-3.8806e-163	5.62227e-163	-7.09604e-164	-7.33869e-163	4.02035e-163	-3.22744e-163	-3.9033e-163	8.45925e-164	-2.73547e-163	1.64606e-163	2.93235e-163	8.97551e-163	-2.774e-164	-3.05917e-163	4.07488e-163	2.92518e-163	0
6.35045e-164	-2.0495e-163	-2.16609e-164	-6.68123e-164	2.83033e-163	1.09303e-163	-1.21616e-162	-2.21112e-163	-3.17555e-163	9.70386e-165	2.38947e-163	5.55128e-163	-7.03621e-163	1.03518e-163	-3.8806e-163	5.62227e-163	-7.09604e-164	-7.33869e-163	4.02035e-163	-3.22744e-163	-3.9033e-163	8.45925e-164	-2.73547e-163	1.64606e-163	2.93235e-163	8.97551e-163	-2.774e-164	-3.05917e-163	4.07488e-163	2.92518e-163	0
6.35045e-164	-2.0495e-163	-2.16609e-164	-6.68123e-164	2.83033e-163	1.09303e-163	-1.21616e-162	-2.21112e-163	-3.17555e-163	9.70386e-165	2.38947e-163	5.55128e-163	-7.03621e-163	1.03518e-163	-3.8806e-163	5.62227e-163	-7.09604e-164	-7.33869e-163	4.02035e-163	-3.22744e-163	-3.9033e-163	8.45925e-164	-2.73547e-163	1.64606e-163	2.93235e-163	8.97551e-163	-2.774e-164	-3.05917e-163	4.07488e-163	2.92518e-163	0
6.35045e-164	-2.0495e-163	-2.16609e-164	-6.68123e-164	2.83033e-163	1.09303e-163	-1.21616e-162	-2.21112e-163	-3.17555e-163	9.70386e-165	2.38947e-163	5.55128e-163	-7.03621e-163	1.03518e-163	-3.8806e-163	5.62227e-163	-7.09604e-164	-7.33869e-163	4.02035e-163	-3.22744e-163	-3.9033e-163	8.45925e-164	-2.73547e-163	1.64606e-163	2.93235e-163	8.97551e-163	-2.774e-164	-3.05917e-163	4.07488e-163	2.92518e-163	0
6.35045e-164	-2.0495e-163	-2.16609e-164	-6.68123e-164	2.83033e-163	1.09303e-163	-1.21616e-162	-2.21112e-163	-3.17555e-163	9.70386e-165	2.38947e-163	5.55128e-163	-7.03621e-163	1.03518e-163	-3.8806e-163	5.62227e-163	-7.09604e-164	-7.33869e-163	4.02035e-163	-3.22744e-163	-3.9033e-163	8.45925e-164	-2.73547e-163	1.64606e-163	2.93235e-163	8.97551e-163	-2.774e-164	-3.05917e-163	4.07488e-163	2.92518e-163	0
6.35045e-164	-2.0495e-163	-2.16609e-164	-6.68123e-164	2.83033e-163	1.09303e-163	-1.21616e-162	-2.21112e-163	-3.17555e-163	9.70386e-165	2.38947e-163	5.55128e-163	-7.03621e-163	1.03518e-163	-3.8806e-163	5.62227e-163	-7.09604e-164	-7.33869e-163	4.02035e-163	-3.22744e-163	-3.9033e-163	8.45925e-164	-2.73547e-163	1.64606e-163	2.93235e-163	8.97551e-163	-2.774e-164	-3.05917e-163	4.07488e-163	2.92518e-163	0
6.35045e-164	-2.0495e-163	-2.16609e-164	-6.68123e-164	2.83033e-163	1.09303e-163	-1.21616e-162	-2.21112e-163	-3.17555e-163	9.70386e-165	2.38947e-163	5.55128e-163	-7.03621e-163	1.03518e-163	-3.8806e-163	5.62227e-163	-7.09604e-164	-7.33869e-163	4.02035e-163	-3.22744e-163	-3.9033e-163	8.45925e-164	-2.73547e-163	1.64606e-163	2.93235e-163	8.97551e-163	-2.774e-164	-3.05917e-163	4.07488e-163	2.92518e-163	0
6.35045e-164	-2.0495e-163	-2.16609e-164	-6.68123e-164	2.83033e-163	1.09303e-163	-1.21616e-162	-2.21112e-163	-3.17555e-163	9.70386e-165	2.38947e-163	5.55128e-163	-7.03621e-163	1.03518e-163	-3.8806e-163	5.62227e-163	-7.09604e-164	-7.33869e-163	4.02035e-163	-3.22744e-163	-3.9033e-163	8.45925e-164	-2.73547e-163	1.64606e-163	2.93235e-163	8.97551e-163	-2.774e-164	-3.05917e-163	4.07488e-163	2.92518e-163	0
6.35045e-164	-2.0495e-163	-2.16609e-164	-6.68123e-164	2.83033e-163	1.09303e-163	-1.21616e-162	-2.21112e-163	-3.17555e-163	9.70386e-165	2.38947e-163	5.55128e-163	-7.03621e-163	1.03518e-163	-3.8806e-163	5.62227e-163	-7.09604e-164	-7.33869e-163	4.02035e-163	-3.22744e-163	-3.9033e-163	8.45925e-164	-2.73547e-163	1.64606e-163	2.93235e-163	8.97551e-163	-2.774e-164	-3.05917e-163	4.07488e-163	2.92518e-163	0
6.35045e-164	-2.0495e-163	-2.16609e-164	-6.68123e-164	2.83033e-163	1.09303e-163	-1.21616e-162	-2.21112e-163	-3.17555e-163	9.70386e-165	2.38947e-163	5.55128e-163	-7.03621e-163	1.03518e-163	-3.8806e-163	5.62227e-163	-7.09604e-164	-7.33869e-163	4.02035e-163	-3.22744e-163	-3.9033e-163	8.45925e-164	-2.73547e-163	1.64606e-163	2.93235e-163	8.97551e-163	-2.774e-164	-3.05917e-163	4.07488e-163	2.92518e-163	0
6.35045e-164	-2.0495e-163	-2.16609e-164	-6.68123e-164	2.83033e-163	1.09303e-163	-1.21616e-162	-2.21112e-163	-3.17555e-163	9.70386e-165	2.38947e-163	5.55128e-163	-7.03621e-163	1.03518e-163	-3.8806e-163	5.62227e-163	-7.09604e-164	-7.33869e-163	4.02035e-163	-3.22744e-163	-3.9033e-163	8.45925e-164	-2.73547e-163	1.64606e-163	2.93235e-163	8.97551e-163	-2.774e-164	-3.05917e-163	4.07488e-163	2.92518e-163	0
6.35045e-164	-2.0495e-163	-2.16609e-164	-6.68123e-164	2.83033e-163	1.09303e-163	-1.21616e-162	-2.21112e-163	-3.17555e-163	9.70386e-165	2.38947e-163	5.55128e-163	-7.03621e-163	1.03518e-163	-3.8806e-163	5.62227e-163	-7.09604e-164	-7.33869e-163	4.02035e-163	-3.22744e-163	-3.9033e-163	8.45925e-164	-2.73547e-163	1.64606e-163	2.93235e-163	8.97551e-163	-2.774e-164	-3.05917e-163	4.07488e-163	2.92518e-163	0
6.35045e-164	-2.0495e-163	-2.16609e-164	-6.68123e-164	2.83033e-163	1.09303e-163	-1.21616e-162	-2.21112e-163	-3.17555e-163	9.70386e-165	2.38947e-163	5.55128e-163	-7.03621e-163	1.03518e-163	-3.8806e-163	5.62227e-163	-7.09604e-164	-7.33869e-163	4.02035e-163	-3.22744e-163	-3.9033e-163	8.45925e-164	-2.73547e-163	1.64606e-163	2.93235e-163	8.97551e-163	-2.774e-164	-3.05917e-163	4.07488e-163	2.92518e-163	0
6.35045e-164	-2.0495e-163	-2.16609e-164	-6.68123e-164	2.83033e-163	1.09303e-163	-1.21616e-162	-2.21112e-163	-3.17555e-163	9.70386e-165	2.38947e-163	5.55128e-163	-7.03621e-163	1.03518e-163	-3.8806e-163	5.62227e-163	-7.09604e-164	-7.33869e-163	4.02035e-163	-3.22744e-163	-3.9033e-163	8.45925e-164	-2.73547e-163	1.64606e-163	2.93235e-163	8.97551e-163	-2.774e-164	-3.05917e-163	4.07488e-163	2.92518e-163	0
6.35045e-164	-2.0495e-163	-2.16609e-164	-6.68123e-164	2.83033e-163	1.09303e-163	-1.21616e-162	-2.21112e-163	-3.17555e-163	9.70386e-165	2.38947e-163	5.55128e-163	-7.03621e-163	1.03518e-163	-3.8806e-163	5.62227e-163	-7.09604e-164	-7.33869e-163	4.02035e-163	-3.22744e-163	-3.9033e-163	8.45925e-164	-2.73547e-163	1.64606e-163	2.93235e-163	8.97551e-163	-2.774e-164	-3.05917e-163	4.07488e-163	2.92518e-163	0
6.35045e-164	-2.0495e-163	-2.16609e-164	-6.68123e-164	2.83033e-163	1.09303e-163	-1.21616e-162	-2.21112e-163	-3.17555e-163	9.70386e-165	2.38947e-163	5.55128e-163	-7.03621e-163	1.03518e-163	-3.8806e-163	5.62227e-163	-7.09604e-164	-7.33869e-163	4.02035e-163	-3.22744e-163	-3.9033e-163	8.45925e-164	-2.73547e-163	1.64606e-163	2.93235e-163	8.97551e-163	-2.774e-164	-3.05917e-163	4.07488e-163	2.92518e-163	0
6.35045e-164	-2.0495e-163	-2.16609e-164	-6.68123e-164	2.83033e-163	1.09303e-163	-1.21616e-162	-2.21112e-163	-3.17555e-163	9.70386e-165	2.38947e-163	5.55128e-163	-7.03621e-163	1.03518e-163	-3.8806e-163	5.62227e-163	-7.09604e-164	-7.33869e-163	4.02035e-163	-3.22744e-163	-3.9033e-163	8.45925e-164	-2.73547e-163	1.64606e-163	2.93235e-163	8.97551e-163	-2.774e-164	-3.05917e-163	4.07488e-163	2.92518e-163	0
6.35045e-164	-2.0495e-163	-2.16609e-164	-6.68123e-164	2.83033e-163	1.09303e-163	-1.21616e-162	-2.21112e-163	-3.17555e-163	9.70386e-165	2.38947e-163	5.55128e-163	-7.03621e-163	1.03518e-163	-3.8806e-163	5.62227e-163	-7.09604e-164	-7.33869e-163	4.02035e-163	-3.22744e-163	-3.9033e-163	8.45925e-164	-2.73547e-163	1.64606e-163	2.93235e-163	8.97551e-163	-2.774e-164	-3.05917e-163	4.07488e-163	2.92518e-163	0
6.35045e-164	-2.0495e-163	-2.16609e-164	-6.68123e-164	2.83033e-163	1.09303e-163	-1.21616e-162	-2.21112e-163	-3.17555e-163	9.70386e-165	2.38947e-163	5.55128e-163	-7.03621e-163	1.03518e-163	-3.8806e-163	5.62227e-163	-7.09604e-164	-7.33869e-163	4.02035e-163	-3.22744e-163	-3.9033e-163	8.45925e-164	-2.73547e-163	1.64606e-163	2.93235e-163	8.97551e-163	-2.774e-164	-3.05917e-163	4.07488e-163	2.92518e-163	0
6.35045e-164	-2.0495e-163	-2.16609e-164	-6.68123e-164	2.83033e-163	1.09303e-163	-1.21616e-162	-2.21112e-163	-3.17555e-163	9.70386e-165	2.38947e-163	5.55128e-163	-7.03621e-163	1.03518e-163	-3.8806e-163	5.62227e-163	-7.09604e-164	-7.33869e-163	4.02035e-163	-3.22744e-163	-3.9033e-163	8.45925e-164	-2.73547e-163	1.64606e-163	2.93235e-163	8.97551e-163	-2.774e-164	-3.05917e-163	4.07488e-163	2.92518e-163	0
6.35045e-164	-2.0495e-163	-2.16609e-164	-6.68123e-164	2.83033e-163	1.09303e-163	-1.21616e-162	-2.21112e-163	-3.17555e-163	9.70386e-165	2.38947e-163	5.55128e-163	-7.03621e-163	1.03518e-163	-3.8806e-163	5.62227e-163	-7.09604e-164	-7.33869e-163	4.02035e-163	-3.22744e-163	-3.9033e-163	8.45925e-164	-2.73547e-163	1.64606e-163	2.93235e-163	8.97551e-163	-2.774e-164	-3.05917e-163	4.07488e-163	2.92518e-163	0
6.35045e-164	-2.0495e-163	-2.16609e-164	-6.68123e-164	2.83033e-163	1.09303e-163	-1.21616e-162	-2.21112e-163	-3.17555e-163	9.70386e-165	2.38947e-163	5.55128e-163	-7.03621e-163	1.03518e-163	-3.8806e-163	5.62227e-163	-7.09604e-164	-7.33869e-163	4.02035e-163	-3.22744e-163	-3.9033e-163	8.45925e-164	-2.73547e-163	1.64606e-163	2.93235e-163	8.97551e-163	-2.774e-164	-3.05917e-163	4.07488e-163	2.92518e-163	0
6.35045e-164	-2.0495e-163	-2.16609e-164	-6.68123e-164	2.83033e-163	1.09303e-163	-1.21616e-162	-2.21112e-163	-3.17555e-163	9.70386e-165	2.38947e-163	5.55128e-163	-7.03621e-163	1.03518e-163	-3.8806e-163	5.62227e-163	-7.09604e-164	-7.33869e-163	4.02035e-163	-3.22744e-163	-3.9033e-163	8.45925e-164	-2.73547e-163	1.64606e-163	2.93235e-163	8.97551e-163	-2.774e-164	-3.05917e-163	4.07488e-163	2.92518e-163	0
6.35045e-164	-2.0495e-163	-2.16609e-164	-6.68123e-164	2.83033e-163	1.09303e-163	-1.21616e-162	-2.21112e-163	-3.17555e-163	9.70386e-165	2.38947e-163	5.55128e-163	-7.03621e-163	1.03518e-163	-3.8806e-163	5.62227e-163	-7.09604e-164	-7.33869e-163	4.02035e-163	-3.22744e-163	-3.9033e-163	8.45925e-164	-2.73547e-163	1.64606e-163	2.93235e-163	8.97551e-163	-2.774e-164	-3.05917e-163	4.07488e-163	2.92518e-163	0
6.35045e-164	-2.0495e-163	-2.16609e-164	-6.68123e-164	2.83033e-163	1.09303e-163	-1.21616e-162	-2.21112e-163	-3.17555e-163	9.70386e-165	2.38947e-163	5.55128e-163	-7.03621e-163	1.03518e-163	-3.8806e-163	5.62227e-163	-7.09604e-164	-7.33869e-163	4.02035e-163	-3.22744e-163	-3.9033e-163	8.45925e-164	-2.73547e-163	1.64606e-163	2.93235e-163	8.97551e-163	-2.774e-164	-3.05917e-163	4.07488e-163	2.92518e-163	0
6.35045e-164	-2.0495e-163	-2.16609e-164	-6.68123e-164	2.83033e-163	1.09303e-163	-1.21616e-162	-2.21112e-163	-3.17555e-163	9.70386e-165	2.38947e-163	5.55128e-163	-7.03621e-163	1.03518e-163	-3.8806e-163	5.62227e-163	-7.09604e-164	-7.33869e-163	4.02035e-163	-3.22744e-163	-3.9033e-163	8.45925e-164	-2.73547e-163	1.64606e-163	2.93235e-163	8.97551e-163	-2.774e-164	-3.05917e-163	4.07488e-163	2.92518e-163	0
6.35045e-164	-2.0495e-163	-2.16609e-164	-6.68123e-164	2.83033e-163	1.09303e-163	-1.21616e-162	-2.21112e-163	-3.17555e-163	9.70386e-165	2.38947e-163	5.55128e-163	-7.03621e-163	1.03518e-163	-3.8806e-163	5.62227e-163	-7.09604e-164	-7.33869e-163	4.02035e-163	-3.22744e-163	-3.9033e-163	8.45925e-164	-2.73547e-163	1.64606e-163	2.93235e-163	8.97551e-163	-2.774e-164	-3.05917e-163	4.07488e-163	2.92518e-163	0
6.35045e-164	-2.0495e-163	-2.16609e-164	-6.68123e-164	2.83033e-163	1.09303e-163	-1.21616e-162	-2.21112e-163	-3.17555e-163	9.70386e-165	2.38947e-163	5.55128e-163	-7.03621e-163	1.03518e-163	-3.8806e-163	5.62227e-163	-7.09604e-164	-7.33869e-163	4.02035e-163	-3.22744e-163	-3.9033e-163	8.45925e-164	-2.73547e-163	1.64606e-163	2.93235e-163	8.97551e-163	-2.774e-164	-3.05917e-163	4.07488e-163	2.92518e-163	0
6.35045e-164	-2.0495e-163	-2.16609e-164	-6.68123e-164	2.83033e-163	1.09303e-163	-1.21616e-162	-2.21112e-163	-3.17555e-163	9.70386e-165	2.38947e-163	5.55128e-163	-7.03621e-163	1.03518e-163	-3.8806e-163	5.62227e-163	-7.09604e-164	-7.33869e-163	4.02035e-163	-3.22744e-163	-3.9033e-163	8.45925e-164	-2.73547e-163	1.64606e-163	2.93235e-163	8.97551e-163	-2.774e-164	-3.05917e-163	4.07488e-163	2.92518e-163	0
6.35045e-164	-2.0495e-163	-2.16609e-164	-6.68123e-164	2.83033e-163	1.09303e-163	-1.21616e-162	-2.21112e-163	-3.17555e-163	9.70386e-165	2.38947e-163	5.55128e-163	-7.03621e-163	1.03518e-163	-3.8806e-163	5.62227e-163	-7.09604e-164	-7.33869e-163	4.02035e-163	-3.22744e-163	-3.9033e-163	8.45925e-164	-2.73547e-163	1.64606e-163	2.93235e-163	8.97551e-163	-2.774e-164	-3.05917e-163	4.07488e-163	2.92518e-163	0
6.35045e-164	-2.0495e-163	-2.16609e-164	-6.68123e-164	2.83033e-163	1.09303e-163	-1.21616e-162	-2.21112e-163	-3.17555e-163	9.70386e-165	2.38947e-163	5.55128e-163	-7.03621e-163	1.03518e-163	-3.8806e-163	5.62227e-163	-7.09604e-164	-7.33869e-163	4.02035e-163	-3.22744e-163	-3.9033e-163	8.45925e-164	-2.73547e-163	1.64606e-163	2.93235e-163	8.97551e-163	-2.774e-164	-3.05917e-163	4.07488e-163	2.92518e-163	0
6.35045e-164	-2.0495e-163	-2.16609e-164	-6.68123e-164	2.83033e-163	1.09303e-163	-1.21616e-162	-2.21112e-163	-3.17555e-163	9.70386e-165	2.38947e-163	5.55128e-163	-7.03621e-163	1.03518e-163	-3.8806e-163	5.62227e-163	-7.09604e-164	-7.33869e-163	4.02035e-163	-3.22744e-163	-3.9033e-163	8.45925e-164	-2.73547e-163	1.64606e-163	2.93235e-163	8.97551e-163	-2.774e-164	-3.05917e-163	4.07488e-163	2.92518e-163	0
6.35045e-164	-2.0495e-163	-2.16609e-164	-6.68123e-164	2.83033e-163	1.09303e-163	-1.21616e-162	-2.21112e-163	-3.17555e-163	9.70386e-165	2.38947e-163	5.55128e-163	-7.03621e-163	1.03518e-163	-3.8806e-163	5.62227e-163	-7.09604e-164	-7.33869e-163	4.02035e-163	-3.22744e-163	-3.9033e-163	8.45925e-164	-2.73547e-163	1.64606e-163	2.93235e-163	8.97551e-163	-2.774e-164	-3.05917e-163	4.07488e-163	2.92518e-163	0
6.35045e-164	-2.0495e-163	-2.16609e-164	-6.68123e-164	2.83033e-163	1.09303e-163	-1.21616e-162	-2.21112e-163	-3.17555e-163	9.70386e-165	2.38947e-163	5.55128e-163	-7.03621e-163	1.03518e-163	-3.8806e-163	5.62227e-163	-7.09604e-164	-7.33869e-163	4.02035e-163	-3.22744e-163	-3.9033e-163	8.45925e-164	-2.73547e-163	1.64606e-163	2.93235e-163	8.97551e-163	-2.774e-164	-3.05917e-163	4.07488e-163	2.92518e-163	0
6.35045e-164	-2.0495e-163	-2.16609e-164	-6.68123e-164	2.83033e-163	1.09303e-163	-1.21616e-162	-2.21112e-163	-3.17555e-163	9.70386e-165	2.38947e-163	5.55128e-163	-7.03621e-163	1.03518e-163	-3.8806e-163	5.62227e-163	-7.09604e-164	-7.33869e-163	4.02035e-163	-3.22744e-163	-3.9033e-163	8.45925e-164	-2.73547e-163	1.64606e-163	2.93235e-163	8.97551e-163	-2.774e-164	-3.05917e-163	4.07488e-163	2.92518e-163	0
6.35045e-164	-2.0495e-163	-2.16609e-164	-6.68123e-164	2.83033e-163	1.09303e-163	-1.21616e-162	-2.21112e-163	-3.17555e-163	9.70386e-165	2.38947e-163	5.55128e-163	-7.03621e-163	1.03518e-163	-3.8806e-163	5.62227e-163	-7.09604e-164	-7.33869e-163	4.02035e-163	-3.22744e-163	-3.9033e-163	8.45925e-164	-2.73547e-163	1.64606e-163	2.93235e-163	8.97551e-163	-2.774e-164	-3.05917e-163	4.07488e-163	2.92518e-163	0
6.35045e-164	-2.0495e-163	-2.16609e-164	-6.68123e-164	2.83033e-163	1.09303e-163	-1.21616e-162	-2.21112e-163	-3.17555e-163	9.70386e-165	2.38947e-163	5.55128e-163	-7.03621e-163	1.03518e-163	-3.8806e-163	5.62227e-163	-7.09604e-164	-7.33869e-163	4.02035e-163	-3.22744e-163	-3.9033e-163	8.45925e-164	-2.73547e-163	1.64606e-163	2.93235e-163	8.97551e-163	-2.774e-164	-3.05917e-163	4.07488e-163	2.92518e-163	0
6.35045e-164	-2.0495e-163	-2.16609e-164	-6.68123e-164	2.83033e-163	1.09303e-163	-1.21616e-162	-2.21112e-163	-3.17555e-163	9.70386e-165	2.38947e-163	5.55128e-163	-7.03621e-163	1.03518e-163	-3.8806e-163	5.62227e-163	-7.09604e-164	-7.33869e-163	4.02035e-163	-3.22744e-163	-3.9033e-163	8.45925e-164	-2.73547e-163	1.64606e-163	2.93235e-163	8.97551e-163	-2.774e-164	-3.05917e-163	4.07488e-163	2.92518e-163	0
6.35045e-164	-2.0495e-163	-2.16609e-164	-6.68123e-164	2.83033e-163	1.09303e-163	-1.21616e-162	-2.21112e-163	-3.17555e-163	9.70386e-165	2.38947e-163	5.55128e-163	-7.03621e-163	1.03518e-163	-3.8806e-163	5.62227e-163	-7.09604e-164	-7.33869e-163	4.02035e-163	-3.22744e-163	-3.9033e-163	8.45925e-164	-2.73547e-163	1.64606e-163	2.93235e-163	8.97551e-163	-2.774e-164	-3.05917e-163	4.07488e-163	2.92518e-163	0
6.35045e-164	-2.0495e-163	-2.16609e-164	-6.68123e-164	2.83033e-163	1.09303e-163	-1.21616e-162	-2.21112e-163	-3.17555e-163	9.70386e-165	2.38947e-163	5.55128e-163	-7.03621e-163	1.03518e-163	-3.8806e-163	5.62227e-163	-7.09604e-164	-7.33869e-163	4.02035e-163	-3.22744e-163	-3.9033e-163	8.45925e-164	-2.73547e-163	1.64606e-163	2.93235e-163	8.97551e-163	-2.774e-164	-3.05917e-163	4.07488e-163	2.92518e-163	0
6.35045e-164	-2.0495e-163	-2.16609e-164	-6.68123e-164	2.83033e-163	1.09303e-163	-1.21616e-162	-2.21112e-163	-3.17555e-163	9.70386e-165	2.38947e-163	5.55128e-163	-7.03621e-163	1.03518e-163	-3.8806e-163	5.62227e-163	-7.09604e-164	-7.33869e-163	4.02035e-163	-3.22744e-163	-3.9033e-163	8.45925e-164	-2.73547e-163	1.64606e-163	2.93235e-163	8.97551e-163	-2.774e-164	-3.05917e-163	4.07488e-163	2.92518e-163	0
6.35045e-164	-2.0495e-163	-2.16609e-164	-6.68123e-164	2.83033e-163	1.09303e-163	-1.21616e-162	-2.21112e-163	-3.17555e-163	9.70386e-165	2.38947e-163	5.55128e-163	-7.03621e-163	1.03518e-163	-3.8806e-163	5.62227e-163	-7.09604e-164	-7.33869e-163	4.02035e-163	-3.22744e-163	-3.9033e-163	8.45925e-164	-2.73547e-163	1.64606e-163	2.93235e-163	8.97551e-163	-2.774e-164	-3.05917e-163	4.07488e-163	2.92518e-163	0
6.35045e-164	-2.0495e-163	-2.16609e-164	-6.68123e-164	2.83033e-163	1.09303e-163	-1.21616e-162	-2.21112e-163	-3.17555e-163	9.70386e-165	2.38947e-163	5.55128e-163	-7.03621e-163	1.03518e-163	-3.8806e-163	5.62227e-163	-7.09604e-164	-7.33869e-163	4.02035e-163	-3.22744e-163	-3.9033e-163	8.45925e-164	-2.73547e-163	1.64606e-163	2.93235e-163	8.97551e-163	-2.774e-164	-3.05917e-163	4.07488e-163	2.92518e-163	0
6.35045e-164	-2.0495e-163	-2.16609e-164	-6.68123e-164	2.83033e-163	1.09303e-163	-1.21616e-162	-2.21112e-163	-3.17555e-163	9.70386e-165	2.38947e-163	5.55128e-163	-7.03621e-163	1.03518e-163	-3.8806e-163	5.62227e-163	-7.09604e-164	-7.33869e-163	4.02035e-163	-3.22744e-163	-3.9033e-163	8.45925e-164	-2.73547e-163	1.64606e-163	2.93235e-163	8.97551e-163	-2.774e-164	-3.05917e-163	4.07488e-163	2.92518e-163	0
6.35045e-164	-2.0495e-163	-2.16609e-164	-6.68123e-164	2.83033e-163	1.09303e-163	-1.21616e-162	-2.21112e-163	-3.17555e-163	9.70386e-165	2.38947e-163	5.55128e-163	-7.03621e-163	1.03518e-163	-3.8806e-163	5.62227e-163	-7.09604e-164	-7.33869e-163	4.02035e-163	-3.22744e-163	-3.9033e-163	8.45925e-164	-2.73547e-163	1.64606e-163	2.93235e-163	8.97551e-163	-2.774e-164	-3.05917e-163	4.07488e-163	2.92518e-163	0
6.35045e-164	-2.0495e-163	-2.16609e-164	-6.68123e-164	2.83033e-163	1.09303e-163	-1.21616e-162	-2.21112e-163	-3.17555e-163	9.70386e-165	2.38947e-163	5.55128e-163	-7.03621e-163	1.03518e-163	-3.8806e-163	5.62227e-163	-7.09604e-164	-7.33869e-163	4.02035e-163	-3.22744e-163	-3.9033e-163	8.45925e-164	-2.73547e-163	1.64606e-163	2.93235e-163	8.97551e-163	-2.774e-164	-3.05917e-163	4.07488e-163	2.92518e-163	0
6.35045e-164	-2.0495e-163	-2.16609e-164	-6.68123e-164	2.83033e-163	1.09303e-163	-1.21616e-162	-2.21112e-163	-3.17555e-163	9.70386e-165	2.38947e-163	5.55128e-163	-7.03621e-163	1.03518e-163	-3.8806e-163	5.62227e-163	-7.09604e-164	-7.33869e-163	4.02035e-163	-3.22744e-163	-3.9033e-163	8.45925e-164	-2.73547e-163	1.64606e-163	2.93235e-163	8.97551e-163	-2.774e-164	-3.05917e-163	4.07488e-163	2.92518e-163	0
6.35045e-164	-2.0495e-163	-2.16609e-164	-6.68123e-164	2.83033e-163	1.09303e-163	-1.21616e-162	-2.21112e-163	-3.17555e-163	9.70386e-165	2.38947e-163	5.55128e-163	-7.03621e-163	1.03518e-163	-3.8806e-163	5.62227e-163	-7.09604e-164	-7.33869e-163	4.02035e-163	-3.22744e-163	-3.9033e-163	8.45925e-164	-2.73547e-163	1.64606e-163	2.93235e-163	8.97551e-163	-2.774e-164	-3.05917e-163	4.07488e-163	2.92518e-163	0
6.35045e-164	-2.0495e-163	-2.16609e-164	-6.68123e-164	2.83033e-163	1.09303e-163	-1.21616e-162	-2.21112e-163	-3.17555e-163	9.70386e-165	2.38947e-163	5.55128e-163	-7.03621e-163	1.03518e-163	-3.8806e-163	5.62227e-163	-7.09604e-164	-7.33869e-163	4.02035e-163	-3.22744e-163	-3.9033e-163	8.45925e-164	-2.73547e-163	1.64606e-163	2.93235e-163	8.97551e-163	-2.774e-164	-3.05917e-163	4.07488e-163	2.92518e-163	0
6.35045e-164	-2.0495e-163	-2.16609e-164	-6.68123e-164	2.83033e-163	1.09303e-163	-1.21616e-162	-2.21112e-163	-3.17555e-163	9.70386e-165	2.38947e-163	5.55128e-163	-7.03621e-163	1.03518e-163	-3.8806e-163	5.62227e-163	-7.09604e-164	-7.33869e-163	4.02035e-163	-3.22744e-163	-3.9033e-163	8.45925e-164	-2.73547e-163	1.64606e-163	2.93235e-163	8.97551e-163	-2.774e-164	-3.05917e-163	4.07488e-163	2.92518e-163	0
6.35045e-164	-2.0495e-163	-2.16609e-164	-6.68123e-164	2.83033e-163	1.09303e-163	-1.21616e-162	-2.21112e-163	-3.17555e-163	9.70386e-165	2.38947e-163	5.55128e-163	-7.03621e-163	1.03518e-163	-3.8806e-163	5.62227e-163	-7.09604e-164	-7.33869e-163	4.02035e-163	-3.22744e-163	-3.9033e-163	8.45925e-164	-2.73547e-163	1.64606e-163	2.93235e-163	8.97551e-163	-2.774e-164	-3.05917e-163	4.07488e-163	2.92518e-163	0
6.35045e-164	-2.0495e-163	-2.16609e-164	-6.68123e-164	2.83033e-163	1.09303e-163	-1.21616e-162	-2.21112e-163	-3.17555e-163	9.70386e-165	2.38947e-163	5.55128e-163	-7.03621e-163	1.03518e-163	-3.8806e-163	5.62227e-163	-7.09604e-164	-7.33869e-163	4.02035e-163	-3.22744e-163	-3.9033e-163	8.45925e-164	-2.73547e-163	1.64606e-163	2.93235e-163	8.97551e-163	-2.774e-164	-3.05917e-163	4.07488e-163	2.92518e-163	0
6.35045e-164	-2.0495e-163	-2.16609e-164	-6.68123e-164	2.83033e-163	1.09303e-163	-1.21616e-162	-2.21112e-163	-3.17555e-163	9.70386e-165	2.38947e-163	5.55128e-163	-7.03621e-163	1.03518e-163	-3.8806e-163	5.62227e-163	-7.09604e-164	-7.33869e-163	4.02035e-163	-3.22744e-163	-3.9033e-163	8.45925e-164	-2.73547e-163	1.64606e-163	2.93235e-163	8.97551e-163	-2.774e-164	-3.05917e-163	4.07488e-163	2.92518e-163	0
6.35045e-164	-2.0495e-163	-2.16609e-164	-6.68123e-164	2.83033e-163	1.09303e-163	-1.21616e-162	-2.21112e-163	-3.17555e-163	9.70386e-165	2.38947e-163	5.55128e-163	-7.03621e-163	1.03518e-163	-3.8806e-163	5.62227e-163	-7.09604e-164	-7.33869e-163	4.02035e-163	-3.22744e-163	-3.9033e-163	8.45925e-164	-2.73547e-163	1.64606e-163	2.93235e-163	8.97551e-163	-2.774e-164	-3.05917e-163	4.07488e-163	2.92518e-163	0
6.35045e-164	-2.0495e-163	-2.16609e-164	-6.68123e-164	2.83033e-163	1.09303e-163	-1.21616e-162	-2.21112e-163	-3.17555e-163	9.70386e-165	2.38947e-163	5.55128e-163	-7.03621e-163	1.03518e-163	-3.8806e-163	5.62227e-163	-7.09604e-164	-7.33869e-163	4.02035e-163	-3.22744e-163	-3.9033e-163	8.45925e-164	-2.73547e-163	1.64606e-163	2.93235e-163	8.97551e-163	-2.774e-164	-3.05917e-163	4.07488e-163	2.92518e-163	0
6.35045e-164	-2.0495e-163	-2.16609e-164	-6.68123e-164	2.83033e-163	1.09303e-163	-1.21616e-162	-2.21112e-163	-3.17555e-163	9.70386e-165	2.38947e-163	5.55128e-163	-7.03621e-163	1.03518e-163	-3.8806e-163	5.62227e-163	-7.09604e-164	-7.33869e-163	4.02035e-163	-3.22744e-163	-3.9033e-163	8.45925e-164	-2.73547e-163	1.64606e-163	2.93235e-163	8.97551e-163	-2.774e-164	-3.05917e-163	4.07488e-163	2.92518e-163	0
6.35045e-164	-2.0495e-163	-2.16609e-164	-6.68123e-164	2.83033e-163	1.09303e-163	-1.21616e-162	-2.21112e-163	-3.17555e-163	9.70386e-165	2.38947e-163	5.55128e-163	-7.03621e-163	1.03518e-163	-3.8806e-163	5.62227e-163	-7.09604e-164	-7.33869e-163	4.02035e-163	-3.22744e-163	-3.9033e-163	8.45925e-164	-2.73547e-163	1.64606e-163	2.93235e-163	8.97551e-163	-2.774e-164	-3.05917e-163	4.07488e-163	2.92518e-163	0
6.35045e-164	-2.0495e-163	-2.16609e-164	-6.68123e-164	2.83033e-163	1.09303e-163	-1.21616e-162	-2.21112e-163	-3.17555e-163	9.70386e-165	2.38947e-163	5.55128e-163	-7.03621e-163	1.03518e-163	-3.8806e-163	5.62227e-163	-7.09604e-164	-7.33869e-163	4.02035e-163	-3.22744e-163	-3.9033e-163	8.45925e-164	-2.73547e-163	1.64606e-163	2.93235e-163	8.97551e-163	-2.774e-164	-3.05917e-163	4.07488e-163	2.92518e-163	0
6.35045e-164	-2.0495e-163	-2.16609e-164	-6.68123e-164	2.83033e-163	1.09303e-163	-1.21616e-162	-2.21112e-163	-3.17555e-163	9.70386e-165	2.38947e-163	5.55128e-163	-7.03621e-163	1.03518e-163	-3.8806e-163	5.62227e-163	-7.09604e-164	-7.33869e-163	4.02035e-163	-3.22744e-163	-3.9033e-163	8.45925e-164	-2.73547e-163	1.64606e-163	2.93235e-163	8.97551e-163	-2.774e-164	-3.05917e-163	4.07488e-163	2.92518e-163	0
6.35045e-164	-2.0495e-163	-2.16609e-164	-6.68123e-164	2.83033e-163	1.09303e-163	-1.21616e-162	-2.21112e-163	-3.17555e-163	9.70386e-165	2.38947e-163	5.55128e-163	-7.03621e-163	1.03518e-163	-3.8806e-163	5.62227e-163	-7.09604e-164	-7.33869e-163	4.02035e-163	-3.22744e-163	-3.9033e-163	8.45925e-164	-2.73547e-163	1.64606e-163	2.93235e-163	8.97551e-163	-2.774e-164	-3.05917e-163	4.07488e-163	2.92518e-163	0
6.35045e-164	-2.0495e-163	-2.16609e-164	-6.68123e-164	2.83033e-163	1.09303e-163	-1.21616e-162	-2.21112e-163	-3.17555e-163	9.70386e-165	2.38947e-163	5.55128e-163	-7.03621e-163	1.03518e-163	-3.8806e-163	5.62227e-163	-7.09604e-164	-7.33869e-163	4.02035e-163	-3.22744e-163	-3.9033e-163	8.45925e-164	-2.73547e-163	1.64606e-163	2.93235e-163	8.97551e-163	-2.774e-164	-3.05917e-163	4.07488e-163	2.92518e-163	0
6.35045e-164	-2.0495e-163	-2.16609e-164	-6.68123e-164	2.83033e-163	1.09303e-163	-1.21616e-162	-2.21112e-163	-3.17555e-163	9.70386e-165	2.38947e-163	5.55128e-163	-7.03621e-163	1.03518e-163	-3.8806e-163	5.62227e-163	-7.09604e-164	-7.33869e-163	4.02035e-163	-3.22744e-163	-3.9033e-163	8.45925e-164	-2.73547e-163	1.64606e-163	2.93235e-163	8.97551e-163	-2.774e-164	-3.05917e-163	4.07488e-163	2.92518e-163	0
6.35045e-164	-2.0495e-163	-2.16609e-164	-6.68123e-164	2.83033e-163	1.09303e-163	-1.21616e-162	-2.21112e-163	-3.17555e-163	9.70386e-165	2.38947e-163	5.55128e-163	-7.03621e-163	1.03518e-163	-3.8806e-163	5.62227e-163	-7.09604e-164	-7.33869e-163	4.02035e-163	-3.22744e-163	-3.9033e-163	8.45925e-164	-2.73547e-163	1.64606e-163	2.93235e-163	8.97551e-163	-2.774e-164	-3.05917e-163	4.07488e-163	2.92518e-163	0
6.35045e-164	-2.0495e-163	-2.16609e-164	-6.68123e-164	2.83033e-163	1.09303e-163	-1.21616e-162	-2.21112e-163	-3.17555e-163	9.70386e-165	2.38947e-163	5.55128e-163	-7.03621e-163	1.03518e-163	-3.8806e-163	5.62227e-163	-7.09604e-164	-7.33869e-163	4.02035e-163	-3.22744e-163	-3.9033e-163	8.45925e-164	-2.73547e-163	1.64606e-163	2.93235e-163	8.97551e-163	-2.774e-164	-3.05917e-163	4.07488e-163	2.92518e-163	0
6.35045e-164	-2.0495e-163	-2.16609e-164	-6.68123e-164	2.83033e-163	1.09303e-163	-1.21616e-162	-2.21112e-163	-3.17555e-163	9.70386e-165	2.38947e-163	5.55128e-163	-7.03621e-163	1.03518e-163	-3.8806e-163	5.62227e-163	-7.09604e-164	-7.33869e-163	4.02035e-163	-3.22744e-163	-3.9033e-163	8.45925e-164	-2.73547e-163	1.64606e-163	2.93235e-163	8.97551e-163	-2.774e-164	-3.05917e-163	4.07488e-163	2.92518e-163	0
6.35045e-164	-2.0495e-163	-2.16609e-164	-6.68123e-164	2.83033e-163	1.09303e-163	-1.21616e-162	-2.21112e-163	-3.17555e-163	9.70386e-165	2.38947e-163	5.55128e-163	-7.03621e-163	1.03518e-163	-3.8806e-163	5.62227e-163	-7.09604e-164	-7.33869e-163	4.02035e-163	-3.22744e-163	-3.9033e-163	8.45925e-164	-2.73547e-163	1.64606e-163	2.93235e-163	8.97551e-163	-2.774e-164	-3.05917e-163	4.07488e-163	2.92518e-163	0
6.35045e-164	-2.0495e-163	-2.16609e-164	-6.68123e-164	2.83033e-163	1.09303e-163	-1.21616e-162	-2.21112e-163	-3.17555e-163	9.70386e-165	2.38947e-163	5.55128e-163	-7.03621e-163	1.03518e-163	-3.8806e-163	5.62227e-163	-7.09604e-164	-7.33869e-163	4.02035e-163	-3.22744e-163	-3.9033e-163	8.45925e-164	-2.73547e-163	1.64606e-163	2.93235e-163	8.97551e-163	-2.774e-164	-3.05917e-163	4.07488e-163	2.92518e-163	0
6.35045e-164	-2.0495e-163	-2.16609e-164	-6.68123e-164	2.83033e-163	1.09303e-163	-1.21616e-162	-2.21112e-163	-3.17555e-163	9.70386e-165	2.38947e-163	5.55128e-163	-7.03621e-163	1.03518e-163	-3.8806e-163	5.62227e-163	-7.09604e-164	-7.33869e-163	4.02035e-163	-3.22744e-163	-3.9033e-163	8.45925e-164	-2.73547e-163	1.64606e-163	2.93235e-163	8.97551e-163	-2.774e-164	-3.05917e-163	4.07488e-163	2.92518e-163	0
6.35045e-164	-2.0495e-163	-2.16609e-164	-6.68123e-164	2.83033e-163	1.09303e-163	-1.21616e-162	-2.21112e-163	-3.17555e-163	9.70386e-165	2.38947e-163	5.55128e-163	-7.03621e-163	1.03518e-163	-3.8806e-163	5.62227e-163	-7.09604e-164	-7.33869e-163	4.02035e-163	-3.22744e-163	-3.9033e-163	8.45925e-164	-2.73547e-163	1.64606e-163	2.93235e-163	8.97551e-163	-2.774e-164	-3.05917e-163	4.07488e-163	2.92518e-163	0
6.35045e-164	-2.0495e-163	-2.16609e-164	-6.68123e-164	2.83033e-163	1.09303e-163	-1.21616e-162	-2.21112e-163	-3.17555e-163	9.70386e-165	2.38947e-163	5.55128e-163	-7.03621e-163	1.03518e-163	-3.8806e-163	5.62227e-163	-7.09604e-164	-7.33869e-163	4.02035e-163	-3.22744e-163	-3.9033e-163	8.45925e-164	-2.73547e-163	1.64606e-163	2.93235e-163	8.97551e-163	-2.774e-164	-3.05917e-163	4.07488e-163	2.92518e-163	0
6.35045e-164	-2.0495e-163	-2.16609e-164	-6.68123e-164	2.83033e-163	1.09303e-163	-1.21616e-162	-2.21112e-163	-3.17555e-163	9.70386e-165	2.38947e-163	5.55128e-163	-7.03621e-163	1.03518e-163	-3.8806e-163	5.62227e-163	-7.09604e-164	-7.33869e-163	4.02035e-163	-3.22744e-163	-3.9033e-163	8.45925e-164	-2.73547e-163	1.64606e-163	2.93235e-163	8.97551e-163	-2.774e-164	-3.05917e-163	4.07488e-163	2.92518e-163	0
6.35045e-164	-2.0495e-163	-2.16609e-164	-6.68123e-164	2.83033e-163	1.09303e-163	-1.21616e-162	-2.21112e-163	-3.17555e-163	9.70386e-165	2.38947e-163	5.55128e-163	-7.03621e-163	1.03518e-163	-3.8806e-163	5.62227e-163	-7.09604e-164	-7.33869e-163	4.02035e-163	-3.22744e-163	-3.9033e-163	8.45925e-164	-2.73547e-163	1.64606e-163	2.93235e-163	8.97551e-163	-2.774e-164	-3.05917e-163	4.07488e-163	2.92518e-163	0
6.35045e-164	-2.0495e-163	-2.16609e-164	-6.68123e-164	2.83033e-163	1.09303e-163	-1.21616e-162	-2.21112e-163	-3.17555e-163	9.70386e-165	2.38947e-163	5.55128e-163	-7.03621e-163	1.03518e-163	-3.8806e-163	5.62227e-163	-7.09604e-164	-7.33869e-163	4.02035e-163	-3.22744e-163	-3.9033e-163	8.45925e-164	-2.73547e-163	1.64606e-163	2.93235e-163	8.97551e-163	-2.774e-164	-3.05917e-163	4.07488e-163	2.92518e-163	0
6.35045e-164	-2.0495e-163	-2.16609e-164	-6.68123e-164	2.83033e-163	1.09303e-163	-1.21616e-162	-2.21112e-163	-3.17555e-163	9.70386e-165	2.38947e-163	5.55128e-163	-7.03621e-163	1.03518e-163	-3.8806e-163	5.62227e-163	-7.09604e-164	-7.33869e-163	4.02035e-163	-3.22744e-163	-3.9033e-163	8.45925e-164	-2.73547e-163	1.64606e-163	2.93235e-163	8.97551e-163	-2.774e-164	-3.05917e-163	4.07488e-163	2.92518e-163	0
6.35045e-164	-2.0495e-163	-2.16609e-164	-6.68123e-164	2.83033e-163	1.09303e-163	-1.21616e-162	-2.21112e-163	-3.17555e-163	9.70386e-165	2.38947e-163	5.55128e-163	-7.03621e-163	1.03518e-163	-3.8806e-163	5.62227e-163	-7.09604e-164	-7.33869e-163	4.02035e-163	-3.22744e-163	-3.9033e-163	8.45925e-164	-2.73547e-163	1.64606e-163	2.93235e-163	8.97551e-163	-2.774e-164	-3.05917e-163	4.07488e-163	2.92518e-163	0
6.35045e-164	-2.0495e-163	-2.16609e-164	-6.68123e-164	2.83033e-163	1.09303e-163	-1.21616e-162	-2.21112e-163	-3.17555e-163	9.70386e-165	2.38947e-163	5.55128e-163	-7.03621e-163	1.03518e-163	-3.8806e-163	5.62227e-163	-7.09604e-164	-7.33869e-163	4.02035e-163	-3.22744e-163	-3.9033e-163	8.45925e-164	-2.73547e-163	1.64606e-163	2.93235e-163	8.97551e-163	-2.774e-164	-3.05917e-163	4.07488e-163	2.92518e-163	0
6.35045e-164	-2.0495e-163	-2.16609e-164	-6.68123e-164	2.83033e-163	1.09303e-163	-1.21616e-162	-2.21112e-163	-3.17555e-163	9.70386e-165	2.38947e-163	5.55128e-163	-7.03621e-163	1.03518e-163	-3.8806e-163	5.62227e-163	-7.09604e-164	-7.33869e-163	4.02035e-163	-3.22744e-163	-3.9033e-163	8.45925e-164	-2.73547e-163	1.64606e-163	2.93235e-163	8.97551e-163	-2.774e-164	-3.05917e-163	4.07488e-163	2.92518e-163	0
6.35045e-164	-2.0495e-163	-2.16609e-164	-6.68123e-164	2.83033e-163	1.09303e-163	-1.21616e-162	-2.21112e-163	-3.17555e-163	9.70386e-165	2.38947e-163	5.55128e-163	-7.03621e-163	1.03518e-163	-3.8806e-163	5.62227e-163	-7.09604e-164	-7.33869e-163	4.02035e-163	-3.22744e-163	-3.9033e-163	8.45925e-164	-2.73547e-163	1.64606e-163	2.93235e-163	8.97551e-163	-2.774e-164	-3.05917e-163	4.07488e-163	2.92518e-163	0
6.35045e-164	-2.0495e-163	-2.16609e-164	-6.68123e-164	2.83033e-163	1.09303e-163	-1.21616e-162	-2.21112e-163	-3.17555e-163	9.70386e-165	2.38947e-163	5.55128e-163	-7.03621e-163	1.03518e-163	-3.8806e-163	5.62227e-163	-7.09604e-164	-7.33869e-163	4.02035e-163	-3.22744e-163	-3.9033e-163	8.45925e-164	-2.73547e-163	1.64606e-163	2.93235e-163	8.97551e-163	-2.774e-164	-3.05917e-163	4.07488e-163	2.92518e-163	0
6.35045e-164	-2.0495e-163	-2.16609e-164	-6.68123e-164	2.83033e-163	1.09303e-163	-1.21616e-162	-2.21112e-163	-3.17555e-163	9.70386e-165	2.38947e-163	5.55128e-163	-7.03621e-163	1.03518e-163	-3.8806e-163	5.62227e-163	-7.09604e-164	-7.33869e-163	4.02035e-163	-3.22744e-163	-3.9033e-163	8.45925e-164	-2.73547e-163	1.64606e-163	2.93235e-163	8.97551e-163	-2.774e-164	-3.05917e-163	4.07488e-163	2.92518e-163	0
6.35045e-164	-2.0495e-163	-2.16609e-164	-6.68123e-164	2.83033e-163	1.09303e-163	-1.21616e-162	-2.21112e-163	-3.17555e-163	9.70386e-165	2.38947e-163	5.55128e-163	-7.03621e-163	1.03518e-163	-3.8806e-163	5.62227e-163	-7.09604e-164	-7.33869e-163	4.02035e-163	-3.22744e-163	-3.9033e-163	8.45925e-164	-2.73547e-163	1.64606e-163	2.93235e-163	8.97551e-163	-2.774e-164	-3.05917e-163	4.07488e-163	2.92518e-163	0
6.35045e-164	-2.0495e-163	-2.16609e-164	-6.68123e-164	2.83033e-163	1.09303e-163	-1.21616e-162	-2.21112e-163	-3.17555e-163	9.70386e-165	2.38947e-163	5.55128e-163	-7.03621e-163	1.03518e-163	-3.8806e-163	5.62227e-163	-7.09604e-164	-7.33869e-163	4.02035e-163	-3.22744e-163	-3.9033e-163	8.45925e-164	-2.73547e-163	1.64606e-163	2.93235e-163	8.97551e-163	-2.774e-164	-3.05917e-163	4.07488e-163	2.92518e-163	0
6.35045e-164	-2.0495e-163	-2.16609e-164	-6.68123e-164	2.83033e-163	1.09303e-163	-1.21616e-162	-2.21112e-163	-3.17555e-163	9.70386e-165	2.38947e-163	5.55128e-163	-7.03621e-163	1.03518e-163	-3.8806e-163	5.62227e-163	-7.09604e-164	-7.33869e-163	4.02035e-163	-3.22744e-163	-3.9033e-163	8.45925e-164	-2.73547e-163	1.64606e-163	2.93235e-163	8.97551e-163	-2.774e-164	-3.05917e-163	4.07488e-163	2.92518e-163	0
6.35045e-164	-2.0495e-163	-2.16609e-164	-6.68123e-164	2.83033e-163	1.09303e-163	-1.21616e-162	-2.21112e-163	-3.17555e-163	9.70386e-165	2.38947e-163	5.55128e-163	-7.03621e-163	1.03518e-163	-3.8806e-163	5.62227e-163	-7.09604e-164	-7.33869e-163	4.02035e-163	-3.22744e-163	-3.9033e-163	8.45925e-164	-2.73547e-163	1.64606e-163	2.93235e-163	8.97551e-163	-2.774e-164	-3.05917e-163	4.07488e-163	2.92518e-163	0
6.35045e-164	-2.0495e-163	-2.16609e-164	-6.68123e-164	2.83033e-163	1.09303e-163	-1.21616e-162	-2.21112e-163	-3.17555e-163	9.70386e-165	2.38947e-163	5.55128e-163	-7.03621e-163	1.03518e-163	-3.8806e-163	5.62227e-163	-7.09604e-164	-7.33869e-163	4.02035e-163	-3.22744e-163	-3.9033e-163	8.45925e-164	-2.73547e-163	1.64606e-163	2.93235e-163	8.97551e-163	-2.774e-164	-3.05917e-163	4.07488e-163	2.92518e-163	0
6.35045e-164	-2.0495e-163	-2.16609e-164	-6.68123e-164	2.83033e-163	1.09303e-163	-1.21616e-162	-2.21112e-163	-3.17555e-163	9.70386e-165	2.38947e-163	5.55128e-163	-7.03621e-163	1.03518e-163	-3.8806e-163	5.62227e-163	-7.09604e-164	-7.33869e-163	4.02035e-163	-3.22744e-163	-3.9033e-163	8.45925e-164	-2.73547e-163	1.64606e-163	2.93235e-163	8.97551e-163	-2.774e-164	-3.05917e-163	4.07488e-163	2.92518e-163	0
6.35045e-164	-2.0495e-163	-2.16609e-164	-6.68123e-164	2.83033e-163	1.09303e-163	-1.21616e-162	-2.21112e-163	-3.17555e-163	9.70386e-165	2.38947e-163	5.55128e-163	-7.03621e-163	1.03518e-163	-3.8806e-163	5.62227e-163	-7.09604e-164	-7.33869e-163	4.02035e-163	-3.22744e-163	-3.9033e-163	8.45925e-164	-2.73547e-163	1.64606e-163	2.93235e-163	8.97551e-163	-2.774e-164	-3.05917e-163	4.07488e-163	2.92518e-163	0
6.35045e-164	-2.0495e-163	-2.16609e-164	-6.68123e-164	2.83033e-163	1.09303e-163	-1.21616e-162	-2.21112e-163	-3.17555e-163	9.70386e-165	2.38947e-163	5.55128e-163	-7.03621e-163	1.03518e-163	-3.8806e-163	5.62227e-163	-7.09604e-164	-7.33869e-163	4.02035e-163	-3.22744e-163	-3.9033e-163	8.45925e-164	-2.73547e-163	1.64606e-163	2.93235e-163	8.97551e-163	-2.774e-164	-3.05917e-163	4.07488e-163	2.92518e-163	0
6.35045e-164	-2.0495e-163	-2.16609e-164	-6.68123e-164	2.83033e-163	1.09303e-163	-1.21616e-162	-2.21112e-163	-3.17555e-163	9.70386e-165	2.38947e-163	5.55128e-163	-7.03621e-163	1.03518e-163	-3.8806e-163	5.62227e-163	-7.09604e-164	-7.33869e-163	4.02035e-163	-3.22744e-163	-3.9033e-163	8.45925e-164	-2.73547e-163	1.64606e-163	2.93235e-163	8.97551e-163	-2.774e-164	-3.05917e-163	4.07488e-163	2.92518e-163	0
6.35045e-164	-2.0495e-163	-2.16609e-164	-6.68123e-164	2.83033e-163	1.09303e-163	-1.21616e-162	-2.21112e-163	-3.17555e-163	9.70386e-165	2.38947e-163	5.55128e-163	-7.03621e-163	1.03518e-163	-3.8806e-163	5.62227e-163	-7.09604e-164	-7.33869e-163	4.02035e-163	-3.22744e-163	-3.9033e-163	8.45925e-164	-2.73547e-163	1.64606e-163	2.93235e-163	8.97551e-163	-2.774e-164	-3.05917e-163	4.07488e-163	2.92518e-163	0
6.35045e-164	-2.0495e-163	-2.16609e-164	-6.68123e-164	2.83033e-163	1.09303e-163	-1.21616e-162	-2.21112e-163	-3.17555e-163	9.70386e-165	2.38947e-163	5.55128e-163	-7.03621e-163	1.03518e-163	-3.8806e-163	5.62227e-163	-7.09604e-164	-7.33869e-163	4.02035e-163	-3.22744e-163	-3.9033e-163	8.45925e-164	-2.73547e-163	1.64606e-163	2.93235e-163	8.97551e-163	-2.774e-164	-3.05917e-163	4.07488e-163	2.92518e-163	0
6.35045e-164	-2.0495e-163	-2.16609e-164	-6.68123e-164	2.83033e-163	1.09303e-163	-1.21616e-162	-2.21112e-163	-3.17555e-163	9.70386e-165	2.38947e-163	5.55128e-163	-7.03621e-163	1.03518e-163	-3.8806e-163	5.62227e-163	-7.09604e-164	-7.33869e-163	4.02035e-163	-3.22744e-163	-3.9033e-163	8.45925e-164	-2.73547e-163	1.64606e-163	2.93235e-163	8.97551e-163	-2.774e-164	-3.05917e-163	4.07488e-163	2.92518e-163	0
6.35045e-164	-2.0495e-163	-2.16609e-164	-6.68123e-164	2.83033e-163	1.09303e-163	-1.21616e-162	-2.21112e-163	-3.17555e-163	9.70386e-165	2.38947e-163	5.55128e-163	-7.03621e-163	1.03518e-163	-3.8806e-163	5.62227e-163	-7.09604e-164	-7.33869e-163	4.02035e-163	-3.22744e-163	-3.9033e-163	8.45925e-164	-2.73547e-163	1.64606e-163	2.93235e-163	8.97551e-163	-2.774e-164	-3.05917e-163	4.07488e-163	2.92518e-163	0
6.35045e-164	-2.0495e-163	-2.16609e-164	-6.68123e-164	2.83033e-163	1.09303e-163	-1.21616e-162	-2.21112e-163	-3.17555e-163	9.70386e-165	2.38947e-163	5.55128e-163	-7.03621e-163	1.03518e-163	-3.8806e-163	5.62227e-163	-7.09604e-164	-7.33869e-163	4.02035e-163	-3.22744e-163	-3.9033e-163	8.45925e-164	-2.73547e-163	1.64606e-163	2.93235e-163	8.97551e-163	-2.774e-164	-3.05917e-163	4.07488e-163	2.92518e-163	0
6.35045e-164	-2.0495e-163	-2.16609e-164	-6.68123e-164	2.83033e-163	1.09303e-163	-1.21616e-162	-2.21112e-163	-3.17555e-163	9.70386e-165	2.38947e-163	5.55128e-163	-7.03621e-163	1.03518e-163	-3.8806e-163	5.62227e-163	-7.09604e-164	-7.33869e-163	4.02035e-163	-3.22744e-163	-3.9033e-163	8.45925e-164	-2.73547e-163	1.64606e-163	2.93235e-163	8.97551e-163	-2.774e-164	-3.05917e-163	4.07488e-163	2.92518e-163	0
6.35045e-164	-2.0495e-163	-2.16609e-164	-6.68123e-164	2.83033e-163	1.09303e-163	-1.21616e-162	-2.21112e-163	-3.17555e-163	9.70386e-165	2.38947e-163	5.55128e-163	-7.03621e-163	1.03518e-163	-3.8806e-163	5.62227e-163	-7.09604e-164	-7.33869e-163	4.02035e-163	-3.22744e-163	-3.9033e-163	8.45925e-164	-2.73547e-163	1.64606e-163	2.93235e-163	8.97551e-163	-2.774e-164	-3.05917e-163	4.07488e-163	2.92518e-163	0
6.35045e-164	-2.0495e-163	-2.16609e-164	-6.68123e-164	2.83033e-163	1.09303e-163	-1.21616e-162	-2.21112e-163	-3.17555e-163	9.70386e-165	2.38947e-163	5.55128e-163	-7.03621e-163	1.03518e-163	-3.8806e-163	5.62227e-163	-7.09604e-164	-7.33869e-163	4.02035e-163	-3.22744e-163	-3.9033e-163	8.45925e-164	-2.73547e-163	1.64606e-163	2.93235e-163	8.97551e-163	-2.774e-164	-3.05917e-163	4.07488e-163	2.92518e-163	0
6.35045e-164	-2.0495e-163	-2.16609e-164	-6.68123e-164	2.83033e-163	1.09303e-163	-1.21616e-162	-2.21112e-163	-3.17555e-163	9.70386e-165	2.38947e-163	5.55128e-163	-7.03621e-163	1.03518e-163	-3.8806e-163	5.62227e-163	-7.09604e-164	-7.33869e-163	4.02035e-163	-3.22744e-163	-3.9033e-163	8.45925e-164	-2.73547e-163	1.64606e-163	2.93235e-163	8.97551e-163	-2.774e-164	-3.05917e-163	4.07488e-163	2.92518e-163	0
6.35045e-164	-2.0495e-163	-2.16609e-164	-6.68123e-164	2.83033e-163	1.09303e-163	-1.21616e-162	-2.21112e-163	-3.17555e-163	9.70386e-165	2.38947e-163	5.55128e-163	-7.03621e-163	1.03518e-163	-3.8806e-163	5.62227e-163	-7.09604e-164	-7.33869e-163	4.02035e-163	-3.22744e-163	-3.9033e-163	8.45925e-164	-2.73547e-163	1.64606e-163	2.93235e-163	8.97551e-163	-2.774e-164	-3.05917e-163	4.07488e-163	2.92518e-163	0
6.35045e-164	-2.0495e-163	-2.16609e-164	-6.68123e-164	2.83033e-163	1.09303e-163	-1.21616e-162	-2.21112e-163	-3.17555e-163	9.70386e-165	2.38947e-163	5.55128e-163	-7.03621e-163	1.03518e-163	-3.8806e-163	5.62227e-163	-7.09604e-164	-7.33869e-163	4.02035e-163	-3.22744e-163	-3.9033e-163	8.45925e-164	-2.73547e-163	1.64606e-163	2.93235e-163	8.97551e-163	-2.774e-164	-3.05917e-163	4.07488e-163	2.92518e-163	0
6.35045e-164	-2.0495e-163	-2.16609e-164	-6.68123e-164	2.83033e-163	1.09303e-163	-1.21616e-162	-2.21112e-163	-3.17555e-163	9.70386e-165	2.38947e-163	5.55128e-163	-7.03621e-163	1.03518e-163	-3.8806e-163	5.62227e-163	-7.09604e-164	-7.33869e-163	4.02035e-163	-3.22744e-163	-3.9033e-163	8.45925e-164	-2.73547e-163	1.64606e-163	2.93235e-163	8.97551e-163	-2.774e-164	-3.05917e-163	4.07488e-163	2.92518e-163	0
6.35045e-164	-2.0495e-163	-2.16609e-164	-6.68123e-164	2.83033e-163	1.09303e-163	-1.21616e-162	-2.21112e-163	-3.17555e-163	9.70386e-165	2.38947e-163	5.55128e-163	-7.03621e-163	1.03518e-163	-3.8806e-163	5.62227e-163	-7.09604e-164	-7.33869e-163	4.02035e-163	-3.22744e-163	-3.9033e-163	8.45925e-164	-2.73547e-163	1.64606e-163	2.93235e-163	8.97551e-163	-2.774e-164	-3.05917e-163	4.07488e-163	2.92518e-163	0
6.35045e-164	-2.0495e-163	-2.16609e-164	-6.68123e-164	2.83033e-163	1.09303e-163	-1.21616e-162	-2.21112e-163	-3.17555e-163	9.70386e-165	2.38947e-163	5.55128e-163	-7.03621e-163	1.03518e-163	-3.8806e-163	5.62227e-163	-7.09604e-164	-7.33869e-163	4.02035e-163	-3.22744e-163	-3.9033e-163	8.45925e-164	-2.73547e-163	1.64606e-163	2.93235e-163	8.97551e-163	-2.774e-164	-3.05917e-163	4.07488e-163	2.92518e-163	0
6.35045e-164	-2.0495e-163	-2.16609e-164	-6.68123e-164	2.83033e-163	1.09303e-163	-1.21616e-162	-2.21112e-163	-3.17555e-163	9.70386e-165	2.38947e-163	5.55128e-163	-7.03621e-163	1.03518e-163	-3.8806e-163	5.62227e-163	-7.09604e-164	-7.33869e-163	4.02035e-163	-3.22744e-163	-3.9033e-163	8.45925e-164	-2.73547e-163	1.64606e-163	2.93235e-163	8.97551e-163	-2.774e-164	-3.05917e-163	4.07488e-163	2.92518e-163	0
6.35045e-164	-2.0495e-163	-2.16609e-164	-6.68123e-164	2.83033e-163	1.09303e-163	-1.21616e-162	-2.21112e-163	-3.17555e-163	9.70386e-165	2.38947e-163	5.55128e-163	-7.03621e-163	1.03518e-163	-3.8806e-163	5.62227e-163	-7.09604e-164	-7.33869e-163	4.02035e-163	-3.22744e-163	-3.9033e-163	8.45925e-164	-2.73547e-163	1.64606e-163	2.93235e-163	8.97551e-163	-2.774e-164	-3.05917e-163	4.07488e-163	2.92518e-163	0
6.35045e-164	-2.0495e-163	-2.16609e-164	-6.68123e-164	2.83033e-163	1.09303e-163	-1.21616e-162	-2.21112e-163	-3.17555e-163	9.70386e-165	2.38947e-163	5.55128e-163	-7.03621e-163	1.03518e-163	-3.8806e-163	5.62227e-163	-7.09604e-164	-7.33869e-163	4.02035e-163	-3.22744e-163	-3.9033e-163	8.45925e-164	-2.73547e-163	1.64606e-163	2.93235e-163	8.97551e-163	-2.774e-164	-3.05917e-163	4.07488e-163	2.92518e-163	0
6.35045e-164	-2.0495e-163	-2.16609e-164	-6.68123e-164	2.83033e-163	1.09303e-163	-1.21616e-162	-2.21112e-163	-3.17555e-163	9.70386e-165	2.38947e-163	5.55128e-163	-7.03621e-163	1.03518e-163	-3.8806e-163	5.62227e-163	-7.09604e-164	-7.33869e-163	4.02035e-163	-3.22744e-163	-3.9033e-163	8.45925e-164	-2.73547e-163	1.64606e-163	2.93235e-163	8.97551e-163	-2.774e-164	-3.05917e-163	4.07488e-163	2.92518e-163	0
6.35045e-164	-2.0495e-163	-2.16609e-164	-6.68123e-164	2.83033e-163	1.09303e-163	-1.21616e-162	-2.21112e-163	-3.17555e-163	9.70386e-165	2.38947e-163	5.55128e-163	-7.03621e-163	1.03518e-163	-3.8806e-163	5.62227e-163	-7.09604e-164	-7.33869e-163	4.02035e-163	-3.22744e-163	-3.9033e-163	8.45925e-164	-2.73547e-163	1.64606e-163	2.93235e-163	8.97551e-163	-2.774e-164	-3.05917e-163	4.07488e-163	2.92518e-163	0
6.35045e-164	-2.0495e-163	-2.16609e-164	-6.68123e-164	2.83033e-163	1.09303e-163	-1.21616e-162	-2.21112e-163	-3.17555e-163	9.70386e-165	2.38947e-163	5.55128e-163	-7.03621e-163	1.03518e-163	-3.8806e-163	5.62227e-163	-7.09604e-164	-7.33869e-163	4.02035e-163	-3.22744e-163	-3.9033e-163	8.45925e-164	-2.73547e-163	1.64606e-163	2.93235e-163	8.97551e-163	-2.774e-164	-3.05917e-163	4.07488e-163	2.92518e-163	0
6.35045e-164	-2.0495e-163	-2.16609e-164	-6.68123e-164	2.83033e-163	1.09303e-163	-1.21616e-162	-2.21112e-163	-3.17555e-163	9.70386e-165	2.38947e-163	5.55128e-163	-7.03621e-163	1.03518e-163	-3.8806e-163	5.62227e-163	-7.09604e-164	-7.33869e-163	4.02035e-163	-3.22744e-163	-3.9033e-163	8.45925e-164	-2.73547e-163	1.64606e-163	2.93235e-163	8.97551e-163	-2.774e-164	-3.05917e-163	4.07488e-163	2.92518e-163	0
6.35045e-164	-2.0495e-163	-2.16609e-164	-6.68123e-164	2.83033e-163	1.09303e-163	-1.21616e-162	-2.21112e-163	-3.17555e-163	9.70386e-165	2.38947e-163	5.55128e-163	-7.03621e-163	1.03518e-163	-3.8806e-163	5.62227e-163	-7.09604e-164	-7.33869e-163	4.02035e-163	-3.22744e-163	-3.9033e-163	8.45925e-164	-2.73547e-163	1.64606e-163	2.93235e-163	8.97551e-163	-2.774e-164	-3.05917e-163	4.07488e-163	2.92518e-163	0
6.35045e-164	-2.0495e-163	-2.16609e-164	-6.68123e-164	2.83033e-163	1.09303e-163	-1.21616e-162	-2.21112e-163	-3.17555e-163	9.70386e-165	2.38947e-163	5.55128e-163	-7.03621e-163	1.03518e-163	-3.8806e-163	5.62227e-163	-7.09604e-164	-7.33869e-163	4.02035e-163	-3.22744e-163	-3.9033e-163	8.45925e-164	-2.73547e-163	1.64606e-163	2.93235e-163	8.97551e-163	-2.774e-164	-3.05917e-163	4.07488e-163	2.92518e-163	0
6.35045e-164	-2.0495e-163	-2.16609e-164	-6.68123e-164	2.83033e-163	1.09303e-163	-1.21616e-162	-2.21112e-163	-3.17555e-163	9.70386e-165	2.38947e-163	5.55128e-163	-7.03621e-163	1.03518e-163	-3.8806e-163	5.62227e-163	-7.09604e-164	-7.33869e-163	4.02035e-163	-3.22744e-163	-3.9033e-163	8.45925e-164	-2.73547e-163	1.64606e-163	2.93235e-163	8.97551e-163	-2.774e-164	-3.05917e-163	4.07488e-163	2.92518e-163	0
6.35045e-164	-2.0495e-163	-2.16609e-164	-6.68123e-164	2.83033e-163	1.09303e-163	-1.21616e-162	-2.21112e-163	-3.17555e-163	9.70386e-165	2.38947e-163	5.55128e-163	-7.03621e-163	1.03518e-163	-3.8806e-163	5.62227e-163	-7.09604e-164	-7.33869e-163	4.02035e-163	-3.22744e-163	-3.9033e-163	8.45925e-164	-2.73547e-163	1.64606e-163	2.93235e-163	8.97551e-163	-2.774e-164	-3.05917e-163	4.07488e-163	2.92518e-163	0
6.35045e-164	-2.0495e-163	-2.16609e-164	-6.68123e-164	2.83033e-163	1.09303e-163	-1.21616e-162	-2.21112e-163	-3.17555e-163	9.70386e-165	2.38947e-163	5.55128e-163	-7.03621e-163	1.03518e-163	-3.8806e-163	5.62227e-163	-7.09604e-164	-7.33869e-163	4.02035e-163	-3.22744e-163	-3.9033e-163	8.45925e-164	-2.73547e-163	1.64606e-163	2.93235e-163	8.97551e-163	-2.774e-164	-3.05917e-163	4.07488e-163	2.92518e-163	0
6.35045e-164	-2.0495e-163	-2.16609e-164	-6.68123e-164	2.83033e-163	1.09303e-163	-1.21616e-162	-2.21112e-163	-3.17555e-163	9.70386e-165	2.38947e-163	5.55128e-163	-7.03621e-163	1.03518e-163	-3.8806e-163	5.62227e-163	-7.09604e-164	-7.33869e-163	4.02035e-163	-3.22744e-163	-3.9033e-163	8.45925e-164	-2.73547e-163	1.64606e-163	2.93235e-163	8.97551e-163	-2.774e-164	-3.05917e-163	4.07488e-163	2.92518e-163	0
6.35045e-164	-2.0495e-163	-2.16609e-164	-6.68123e-164	2.83033e-163	1.09303e-163	-1.21616e-162	-2.21112e-163	-3.17555e-163	9.70386e-165	2.38947e-163	5.55128e-163	-7.03621e-163	1.03518e-163	-3.8806e-163	5.62227e-163	-7.09604e-164	-7.33869e-163	4.02035e-163	-3.22744e-163	-3.9033e-163	8.45925e-164	-2.73547e-163	1.64606e-163	2.93235e-163	8.97551e-163	-2.774e-164	-3.05917e-163	4.07488e-163	2.92518e-163	0
6.35045e-164	-2.0495e-163	-2.16609e-164	-6.68123e-164	2.83033e-163	1.09303e-163	-1.21616e-162	-2.21112e-163	-3.17555e-163	9.70386e-165	2.38947e-163	5.55128e-163	-7.03621e-163	1.03518e-163	-3.8806e-163	5.62227e-163	-7.09604e-164	-7.33869e-163	4.02035e-163	-3.22744e-163	-3.9033e-163	8.45925e-164	-2.73547e-163	1.64606e-163	2.93235e-163	8.97551e-163	-2.774e-164	-3.05917e-163	4.07488e-163	2.92518e-163	0
6.35045e-164	-2.0495e-163	-2.16609e-164	-6.68123e-164	2.83033e-163	1.09303e-163	-1.21616e-162	-2.21112e-163	-3.17555e-163	9.70386e-165	2.38947e-163	5.55128e-163	-7.03621e-163	1.03518e-163	-3.8806e-163	5.62227e-163	-7.09604e-164	-7.33869e-163	4.02035e-163	-3.22744e-163	-3.9033e-163	8.45925e-164	-2.73547e-163	1.64606e-163	2.93235e-163	8.97551e-163	-2.774e-164	-3.05917e-163	4.07488e-163	2.92518e-163	0
6.35045e-164	-2.0495e-163	-2.16609e-164	-6.68123e-164	2.83033e-163	1.09303e-163	-1.21616e-162	-2.21112e-163	-3.17555e-163	9.70386e-165	2.38947e-163	5.55128e-163	-7.03621e-163	1.03518e-163	-3.8806e-163	5.62227e-163	-7.09604e-164	-7.33869e-163	4.02035e-163	-3.22744e-163	-3.9033e-163	8.45925e-164	-2.73547e-163	1.64606e-163	2.93235e-163	8.97551e-163	-2.774e-164	-3.05917e-163	4.07488e-163	2.92518e-163	0
6.35045e-164	-2.0495e-163	-2.16609e-164	-6.68123e-164	2.83033e-163	1.09303e-163	-1.21616e-162	-2.21112e-163	-3.17555e-163	9.70386e-165	2.38947e-163	5.55128e-163	-7.03621e-163	1.03518e-163	-3.8806e-163	5.62227e-163	-7.09604e-164	-7.33869e-163	4.02035e-163	-3.22744e-163	-3.9033e-163	8.45925e-164	-2.73547e-163	1.64606e-163	2.93235e-163	8.97551e-163	-2.774e-164	-3.05917e-163	4.07488e-163	2.92518e-163	0
6.35045e-164	-2.0495e-163	-2.16609e-164	-6.68123e-164	2.83033e-163	1.09303e-163	-1.21616e-162	-2.21112e-163	-3.17555e-163	9.70386e-165	2.38947e-163	5.55128e-163	-7.03621e-163	1.03518e-163	-3.8806e-163	5.62227e-163	-7.09604e-164	-7.33869e-163	4.02035e-163	-3.22744e-163	-3.9033e-163	8.45925e-164	-2.73547e-163	1.64606e-163	2.93235e-163	8.97551e-163	-2.774e-164	-3.05917e-163	4.07488e-163	2.92518e-163	0
6.35045e-164	-2.0495e-163	-2.16609e-164	-6.68123e-164	2.83033e-163	1.09303e-163	-1.21616e-162	-2.21112e-163	-3.17555e-163	9.70386e-165	2.38947e-163	5.55128e-163	-7.03621e-163	1.03518e-163	-3.8806e-163	5.62227e-163	-7.09604e-164	-7.33869e-163	4.02035e-163	-3.22744e-163	-3.9033e-163	8.45925e-164	-2.73547e-163	1.64606e-163	2.93235e-163	8.97551e-163	-2.774e-164	-3.05917e-163	4.07488e-163	2.92518e-163	0
6.35045e-164	-2.0495e-163	-2.16609e-164	-6.68123e-164	2.83033e-163	1.09303e-163	-1.21616e-162	-2.21112e-163	-3.17555e-163	9.70386e-165	2.38947e-163	5.55128e-163	-7.03621e-163	1.03518e-163	-3.8806e-163	5.62227e-163	-7.09604e-164	-7.33869e-163	4.02035e-163	-3.22744e-163	-3.9033e-163	8.45925e-164	-2.73547e-163	1.64606e-163	2.93235e-163	8.97551e-163	-2.774e-164	-3.05917e-163	4.07488e-163	2.92518e-163	0
6.35045e-164	-2.0495e-163	-2.16609e-164	-6.68123e-164	2.83033e-163	1.09303e-163	-1.21616e-162	-2.21112e-163	-3.17555e-163	9.70386e-165	2.38947e-163	5.55128e-163	-7.03621e-163	1.03518e-163	-3.8806e-163	5.62227e-163	-7.09604e-164	-7.33869e-163	4.02035e-163	-3.22744e-163	-3.9033e-163	8.45925e-164	-2.73547e-163	1.64606e-163	2.93235e-163	8.97551e-163	-2.774e-164	-3.05917e-163	4.07488e-163	2.92518e-163	0
6.35045e-164	-2.0495e-163	-2.16609e-164	-6.68123e-164	2.83033e-163	1.09303e-163	-1.21616e-162	-2.21112e-163	-3.17555e-163	9.70386e-165	2.38947e-163	5.55128e-163	-7.03621e-163	1.03518e-163	-3.8806e-163	5.62227e-163	-7.09604e-164	-7.33869e-163	4.02035e-163	-3.22744e-163	-3.9033e-163	8.45925e-164	-2.73547e-163	1.64606e-163	2.93235e-163	8.97551e-163	-2.774e-164	-3.05917e-163	4.07488e-163	2.92518e-163	0
6.35045e-164	-2.0495e-163	-2.16609e-164	-6.68123e-164	2.83033e-163	1.09303e-163	-1.21616e-162	-2.21112e-163	-3.17555e-163	9.70386e-165	2.38947e-163	5.55128e-163	-7.03621e-163	1.03518e-163	-3.8806e-163	5.62227e-163	-7.09604e-164	-7.33869e-163	4.02035e-163	-3.22744e-163	-3.9033e-163	8.45925e-164	-2.73547e-163	1.64606e-163	2.93235e-163	8.97551e-163	-2.774e-164	-3.05917e-163	4.07488e-163	2.92518e-163	0
6.35045e-164	-2.0495e-163	-2.16609e-164	-6.68123e-164	2.83033e-163	1.09303e-163	-1.21616e-162	-2.21112e-163	-3.17555e-163	9.70386e-165	2.38947e-163	5.55128e-163	-7.03621e-163	1.03518e-163	-3.8806e-163	5.62227e-163	-7.09604e-164	-7.33869e-163	4.02035e-163	-3.22744e-163	-3.9033e-163	8.45925e-164	-2.73547e-163	1.64606e-163	2.93235e-163	8.97551e-163	-2.774e-164	-3.05917e-163	4.07488e-163	2.92518e-163	0
6.35045e-164	-2.0495e-163	-2.16609e-164	-6.68123e-164	2.83033e-163	1.09303e-163	-1.21616e-162	-2.21112e-163	-3.17555e-163	9.70386e-165	2.38947e-163	5.55128e-163	-7.03621e-163	1.03518e-163	-3.8806e-163	5.62227e-163	-7.09604e-164	-7.33869e-163	4.02035e-163	-3.22744e-163	-3.9033e-163	8.45925e-164	-2.73547e-163	1.64606e-163	2.93235e-163	8.97551e-163	-2.774e-164	-3.05917e-163	4.07488e-163	2.92518e-163	0
6.35045e-164	-2.0495e-163	-2.16609e-164	-6.68123e-164	2.83033e-163	1.09303e-163	-1.21616e-162	-2.21112e-163	-3.17555e-163	9.70386e-165	2.38947e-163	5.55128e-163	-7.03621e-163	1.03518e-163	-3.8806e-163	5.62227e-163	-7.09604e-164	-7.33869e-163	4.02035e-163	-3.22744e-163	-3.9033e-163	8.45925e-164	-2.73547e-163	1.64606e-163	2.93235e-163	8.97551e-163	-2.774e-164	-3.05917e-163	4.07488e-163	2.92518e-163	0
6.35045e-164	-2.0495e-163	-2.16609e-164	-6.68123e-164	2.83033e-163	1.09303e-163	-1.21616e-162	-2.21112e-163	-3.17555e-163	9.70386e-165	2.38947e-163	5.55128e-163	-7.03621e-163	1.03518e-163	-3.8806e-163	5.62227e-163	-7.09604e-164	-7.33869e-163	4.02035e-163	-3.22744e-163	-3.9033e-163	8.45925e-164	-2.73547e-163	1.64606e-163	2.93235e-163	8.97551e-163	-2.774e-164	-3.05917e-163	4.07488e-163	2.92518e-163	0
6.35045e-164	-2.0495e-163	-2.16609e-164	-6.68123e-164	2.83033e-163	1.09303e-163	-1.21616e-162	-2.21112e-163	-3.17555e-163	9.70386e-165	2.38947e-163	5.55128e-163	-7.03621e-163	1.03518e-163	-3.8806e-163	5.62227e-163	-7.09604e-164	-7.33869e-163	4.02035e-163	-3.22744e-163	-3.9033e-163	8.45925e-164	-2.73547e-163	1.64606e-163	2.93235e-163	8.97551e-163	-2.774e-164	-3.05917e-163	4.07488e-163	2.92518e-163	0
6.35045e-164	-2.0495e-163	-2.16609e-164	-6.68123e-164	2.83033e-163	1.09303e-163	-1.21616e-162	-2.21112e-163	-3.17555e-163	9.70386e-165	2.38947e-163	5.55128e-163	-7.03621e-163	1.03518e-163	-3.8806e-163	5.62227e-163	-7.09604e-164	-7.33869e-163	4.02035e-163	-3.22744e-163	-3.9033e-163	8.45925e-164	-2.73547e-163	1.64606e-163	2.93235e-163	8.97551e-163	-2.774e-164	-3.05917e-163	4.07488e-163	2.92518e-163	0
6.35045e-164	-2.0495e-163	-2.16609e-164	-6.68123e-164	2.83033e-163	1.09303e-163	-1.21616e-162	-2.21112e-163	-3.17555e-163	9.70386e-165	2.38947e-163	5.55128e-163	-7.03621e-163	1.03518e-163	-3.8806e-163	5.62227e-163	-7.09604e-164	-7.33869e-163	4.02035e-163	-3.22744e-163	-3.9033e-163	8.45925e-164	-2.73547e-163	1.64606e-163	2.93235e-163	8.97551e-163	-2.774e-164	-3.05917e-163	4.07488e-163	2.92518e-163	0
6.35045e-164	-2.0495e-163	-2.16609e-164	-6.68123e-164	2.83033e-163	1.09303e-163	-1.21616e-162	-2.21112e-163	-3.17555e-163	9.70386e-165	2.38947e-163	5.55128e-163	-7.03621e-163	1.03518e-163	-3.8806e-163	5.62227e-163	-7.09604e-164	-7.33869e-163	4.02035e-163	-3.22744e-163	-3.9033e-163	8.45925e-164	-2.73547e-163	1.64606e-163	2.93235e-163	8.97551e-163	-2.774e-164	-3.05917e-163	4.07488e-163	2.92518e-163	0
6.35045e-164	-2.0495e-163	-2.16609e-164	-6.68123e-164	2.83033e-163	1.09303e-163	-1.21616e-162	-2.21112e-163	-3.17555e-163	9.70386e-165	2.38947e-163	5.55128e-163	-7.03621e-163	1.03518e-163	-3.8806e-163	5.62227e-163	-7.09604e-164	-7.33869e-163	4.02035e-163	-3.22744e-163	-3.9033e-163	8.45925e-164	-2.73547e-163	1.64606e-163	2.93235e-163	8.97551e-163	-2.774e-164	-3.05917e-163	4.07488e-163	2.92518e-163	0
6.35045e-164	-2.0495e-163	-2.16609e-164	-6.68123e-164	2.83033e-163	1.09303e-163	-1.21616e-162	-2.21112e-163	-3.17555e-163	9.70386e-165	2.38947e-163	5.55128e-163	-7.03621e-163	1.03518e-163	-3.8806e-163	5.62227e-163	-7.09604e-164	-7.33869e-163	4.02035e-163	-3.22744e-163	-3.9033e-163	8.45925e-164	-2.73547e-163	1.64606e-163	2.93235e-163	8.97551e-163	-2.774e-164	-3.05917e-163	4.07488e-163	2.92518e-163	0
6.35045e-164	-2.0495e-163	-2.16609e-164	-6.68123e-164	2.83033e-163	1.09303e-163	-1.21616e-162	-2.21112e-163	-3.17555e-163	9.70386e-165	2.38947e-163	5.55128e-163	-7.03621e-163	1.03518e-163	-3.8806e-163	5.62227e-163	-7.09604e-164	-7.33869e-163	4.02035e-163	-3.22744e-163	-3.9033e-163	8.45925e-164	-2.73547e-163	1.64606e-163	2.93235e-163	8.97551e-163	-2.774e-164	-3.05917e-163	4.07488e-163	2.92518e-163	0
6.35045e-164	-2.0495e-163	-2.16609e-164	-6.68123e-164	2.83033e-163	1.09303e-163	-1.21616e-162	-2.21112e-163	-3.17555e-163	9.70386e-165	2.38947e-163	5.55128e-163	-7.03621e-163	1.03518e-163	-3.8806e-163	5.62227e-163	-7.09604e-164	-7.33869e-163	4.02035e-163	-3.22744e-163	-3.9033e-163	8.45925e-164	-2.73547e-163	1.64606e-163	2.93235e-163	8.97551e-163	-2.774e-164	-3.05917e-163	4.07488e-163	2.92518e-163	0
6.35045e-164	-2.0495e-163	-2.16609e-164	-6.68123e-164	2.83033e-163	1.09303e-163	-1.21616e-162	-2.21112e-163	-3.17555e-163	9.70386e-165	2.38947e-163	5.55128e-163	-7.03621e-163	1.03518e-163	-3.8806e-163	5.62227e-163	-7.09604e-164	-7.33869e-163	4.02035e-163	-3.22744e-163	-3.9033e-163	8.45925e-164	-2.73547e-163	1.64606e-163	2.93235e-163	8.97551e-163	-2.774e-164	-3.05917e-163	4.07488e-163	2.92518e-163	0
6.35045e-164	-2.0495e-163	-2.16609e-164	-6.68123e-164	2.83033e-163	1.09303e-163	-1.21616e-162	-2.21112e-163	-3.17555e-163	9.70386e-165	2.38947e-163	5.55128e-163	-7.03621e-163	1.03518e-163	-3.8806e-163	5.62227e-163	-7.09604e-164	-7.33869e-163	4.02035e-163	-3.22744e-163	-3.9033e-163	8.45925e-164	-2.73547e-163	1.64606e-163	2.93235e-163	8.97551e-163	-2.774e-164	-3.05917e-163	4.07488e-163	2.92518e-163	0
6.35045e-164	-2.0495e-163	-2.16609e-164	-6.68123e-164	2.83033e-163	1.09303e-163	-1.21616e-162	-2.21112e-163	-3.17555e-163	9.70386e-165	2.38947e-163	5.55128e-163	-7.03621e-163	1.03518e-163	-3.8806e-163	5.62227e-163	-7.09604e-164	-7.33869e-163	4.02035e-163	-3.22744e-163	-3.9033e-163	8.45925e-164	-2.73547e-163	1.64606e-163	2.93235e-163	8.97551e-163	-2.774e-164	-3.05917e-163	4.07488e-163	2.92518e-163	0
6.35045e-164	-2.0495e-163	-2.16609e-164	-6.68123e-164	2.83033e-163	1.09303e-163	-1.21616e-162	-2.21112e-163	-3.17555e-163	9.70386e-165	2.38947e-163	5.55128e-163	-7.03621e-163	1.03518e-163	-3.8806e-163	5.62227e-163	-7.09604e-164	-7.33869e-163	4.02035e-163	-3.22744e-163	-3.9033e-163	8.45925e-164	-2.73547e-163	1.64606e-163	2.93235e-163	8.97551e-163	-2.774e-164	-3.05917e-163	4.07488e-163	2.92518e-163	0
6.35045e-164	-2.0495e-163	-2.16609e-164	-6.68123e-164	2.83033e-163	1.09303e-163	-1.21616e-162	-2.21112e-163	-3.17555e-163	9.70386e-165	2.38947e-163	5.55128e-163	-7.03621e-163	1.03518e-163	-3.8806e-163	5.62227e-163	-7.09604e-164	-7.33869e-163	4.02035e-163	-3.22744e-163	-3.9033e-163	8.45925e-164	-2.73547e-163	1.64606e-163	2.93235e-163	8.97551e-163	-2.774e-164	-3.05917e-163	4.07488e-163	2.92518e-163	0
6.35045e-164	-2.0495e-163	-2.16609e-164	-6.68123e-164	2.83033e-163	1.09303e-163	-1.21616e-162	-2.21112e-163	-3.17555e-163	9.70386e-165	2.38947e-163	5.55128e-163	-7.03621e-163	1.03518e-163	-3.8806e-163	5.62227e-163	-7.09604e-164	-7.33869e-163	4.02035e-163	-3.22744e-163	-3.9033e-163	8.45925e-164	-2.73547e-163	1.64606e-163	2.93235e-163	8.97551e-163	-2.774e-164	-3.05917e-163	4.07488e-163	2.92518e-163	0
6.35045e-164	-2.0495e-163	-2.16609e-164	-6.68123e-164	2.83033e-163	1.09303e-163	-1.21616e-162	-2.21112e-163	-3.17555e-163	9.70386e-165	2.38947e-163	5.55128e-163	-7.03621e-163	1.03518e-163	-3.8806e-163	5.62227e-163	-7.09604e-164	-7.33869e-163	4.02035e-163	-3.22744e-163	-3.9033e-163	8.45925e-164	-2.73547e-163	1.64606e-163	2.93235e-163	8.97551e-163	-2.774e-164	-3.05917e-163	4.07488e-163	2.92518e-163	0
6.35045e-164	-2.0495e-163	-2.16609e-164	-6.68123e-164	2.83033e-163	1.09303e-163	-1.21616e-162	-2.21112e-163	-3.17555e-163	9.70386e-165	2.38947e-163	5.55128e-163	-7.03621e-163	1.03518e-163	-3.8806e-163	5.62227e-163	-7.09604e-164	-7.33869e-163	4.02035e-163	-3.22744e-163	-3.9033e-163	8.45925e-164	-2.73547e-163	1.64606e-163	2.93235e-163	8.97551e-163	-2.774e-164	-3.05917e-163	4.07488e-163	2.92518e-163	0
6.35045e-164	-2.0495e-163	-2.16609e-164	-6.68123e-164	2.83033e-163	1.09303e-163	-1.21616e-162	-2.21112e-163	-3.17555e-163	9.70386e-165	2.38947e-163	5.55128e-163	-7.03621e-163	1.03518e-163	-3.8806e-163	5.62227e-163	-7.09604e-164	-7.33869e-163	4.02035e-163	-3.22744e-163	-3.9033e-163	8.45925e-164	-2.73547e-163	1.64606e-163	2.93235e-163	8.97551e-163	-2.774e-164	-3.05917e-163	4.07488e-163	2.92518e-163	0
6.35045e-164	-2.0495e-163	-2.16609e-164	-6.68123e-164	2.83033e-163	1.09303e-163	-1.21616e-162	-2.21112e-163	-3.17555e-163	9.70386e-165	2.38947e-163	5.55128e-163	-7.03621e-163	1.03518e-163	-3.8806e-163	5.62227e-163	-7.09604e-164	-7.33869e-163	4.02035e-163	-3.22744e-163	-3.9033e-163	8.45925e-164	-2.73547e-163	1.64606e-163	2.93235e-163	8.97551e-163	-2.774e-164	-3.05917e-163	4.07488e-163	2.92518e-163	0
6.35045e-164	-2.0495e-163	-2.16609e-164	-6.68123e-164	2.83033e-163	1.09303e-163	-1.21616e-162	-2.21112e-163	-3.17555e-163	9.70386e-165	2.38947e-163	5.55128e-163	-7.03621e-163	1.03518e-163	-3.8806e-163	5.62227e-163	-7.09604e-164	-7.33869e-163	4.02035e-163	-3.22744e-163	-3.9033e-163	8.45925e-164	-2.73547e-163	1.64606e-163	2.93235e-163	8.97551e-163	-2.774e-164	-3.05917e-163	4.07488e-163	2.92518e-163	0
6.35045e-164	-2.0495e-163	-2.16609e-164	-6.68123e-164	2.83033e-163	1.09303e-163	-1.21616e-162	-2.21112e-163	-3.17555e-163	9.70386e-165	2.38947e-163	5.55128e-163	-7.03621e-163	1.03518e-163	-3.8806e-163	5.62227e-163	-7.09604e-164	-7.33869e-163	4.02035e-163	-3.22744e-163	-3.9033e-163	8.45925e-164	-2.73547e-163	1.64606e-163	2.93235e-163	8.97551e-163	-2.774e-164	-3.05917e-163	4.07488e-163	2.92518e-163	0
6.35045e-164	-2.0495e-163	-2.16609e-164	-6.68123e-164	2.83033e-163	1.09303e-163	-1.21616e-162	-2.21112e-163	-3.17555e-163	9.70386e-165	2.38947e-163	5.55128e-163	-7.03621e-163	1.03518e-163	-3.8806e-163	5.62227e-163	-7.09604e-164	-7.33869e-163	4.02035e-163	-3.22744e-163	-3.9033e-163	8.45925e-164	-2.73547e-163	1.64606e-163	2.93235e-163	8.97551e-163	-2.774e-164	-3.05917e-163	4.07488e-163	2.92518e-163	0
6.35045e-164	-2.0495e-163	-2.16609e-164	-6.68123e-164	2.83033e-163	1.09303e-163	-1.21616e-162	-2.21112e-163	-3.17555e-163	9.70386e-165	2.38947e-163	5.55128e-163	-7.03621e-163	1.03518e-163	-3.8806e-163	5.62227e-163	-7.09604e-164	-7.33869e-163	4.02035e-163	-3.22744e-163	-3.9033e-163	8.45925e-164	-2.73547e-163	1.64606e-163	2.93235e-163	8.97551e-163	-2.774e-164	-3.05917e-163	4.07488e-163	2.92518e-163	0
6.35045e-164	-2.0495e-163	-2.16609e-164	-6.68123e-164	2.83033e-163	1.09303e-163	-1.21616e-162	-2.21112e-163	-3.17555e-163	9.70386e-165	2.38947e-163	5.55128e-163	-7.03621e-163	1.03518e-163	-3.8806e-163	5.62227e-163	-7.09604e-164	-7.33869e-163	4.02035e-163	-3.22744e-163	-3.9033e-163	8.45925e-164	-2.73547e-163	1.64606e-163	2.93235e-163	8.97551e-163	-2.774e-164	-3.05917e-163	4.07488e-163	2.92518e-163	0
6.35045e-164	-2.0495e-163	-2.16609e-164	-6.68123e-164	2.83033e-163	1.09303e-163	-1.21616e-162	-2.21112e-163	-3.17555e-163	9.70386e-165	2.38947e-163	5.55128e-163	-7.03621e-163	1.03518e-163	-3.8806e-163	5.62227e-163	-7.09604e-164	-7.33869e-163	4.02035e-163	-3.22744e-163	-3.9033e-163	8.45925e-164	-2.73547e-163	1.64606e-163	2.93235e-163	8.97551e-163	-2.774e-164	-3.05917e-163	4.07488e-163	2.92518e-163	0
6.35045e-164	-2.0495e-163	-2.16609e-164	-6.68123e-164	2.83033e-163	1.09303e-163	-1.21616e-162	-2.21112e-163	-3.17555e-163	9.70386e-165	2.38947e-163	5.55128e-163	-7.03621e-163	1.03518e-163	-3.8806e-163	5.62227e-163	-7.09604e-164	-7.33869e-163	4.02035e-163	-3.22744e-163	-3.9033e-163	8.45925e-164	-2.73547e-163	1.64606e-163	2.93235e-163	8.97551e-163	-2.774e-164	-3.05917e-163	4.07488e-163	2.92518e-163	0
6.35045e-164	-2.0495e-163	-2.16609e-164	-6.68123e-164	2.83033e-163	1.09303e-163	-1.21616e-162	-2.21112e-163	-3.17555e-163	9.70386e-165	2.38947e-163	5.55128e-163	-7.03621e-163	1.03518e-163	-3.8806e-163	5.62227e-163	-7.09604e-164	-7.33869e-163	4.02035e-163	-3.22744e-163	-3.9033e-163	8.45925e-164	-2.73547e-163	1.64606e-163	2.93235e-163	8.97551e-163	-2.774e-164	-3.05917e-163	4.07488e-163	2.92518e-163	0
6.35045e-164	-2.0495e-163	-2.16609e-164	-6.68123e-164	2.83033e-163	1.09303e-163	-1.21616e-162	-2.21112e-163	-3.17555e-163	9.70386e-165	2.38947e-163	5.55128e-163	-7.03621e-163	1.03518e-163	-3.8806e-163	5.62227e-163	-7.09604e-164	-7.33869e-163	4.02035e-163	-3.22744e-163	-3.9033e-163	8.45925e-164	-2.73547e-163	1.64606e-163	2.93235e-163	8.97551e-163	-2.774e-164	-3.05917e-163	4.07488e-163	2.92518e-163	0
6.35045e-164	-2.0495e-163	-2.16609e-164	-6.68123e-164	2.83033e-163	1.09303e-163	-1.21616e-162	-2.21112e-163	-3.17555e-163	9.70386e-165	2.38947e-163	5.55128e-163	-7.03621e-163	1.03518e-163	-3.8806e-163	5.62227e-163	-7.09604e-164	-7.33869e-163	4.02035e-163	-3.22744e-163	-3.9033e-163	8.45925e-164	-2.73547e-163	1.64606e-163	2.93235e-163	8.97551e-163	-2.774e-164	-3.05917e-163	4.07488e-163	2.92518e-163	0
6.35045e-164	-2.0495e-163	-2.16609e-164	-6.68123e-164	2.83033e-163	1.09303e-163	-1.21616e-162	-2.21112e-163	-3.17555e-163	9.70386e-165	2.38947e-163	5.55128e-163	-7.03621e-163	1.03518e-163	-3.8806e-163	5.62227e-163	-7.09604e-164	-7.33869e-163	4.02035e-163	-3.22744e-163	-3.9033e-163	8.45925e-164	-2.73547e-163	1.64606e-163	2.93235e-163	8.97551e-163	-2.774e-164	-3.05917e-163	4.07488e-163	2.92518e-163	0
6.35045e-164	-2.0495e-163	-2.16609e-164	-6.68123e-164	2.83033e-163	1.09303e-163	-1.21616e-162	-2.21112e-163	-3.17555e-163	9.70386e-165	2.38947e-163	5.55128e-163	-7.03621e-163	1.03518e-163	-3.8806e-163	5.62227e-163	-7.09604e-164	-7.33869e-163	4.02035e-163	-3.22744e-163	-3.9033e-163	8.45925e-164	-2.73547e-163	1.64606e-163	2.93235e-163	8.97551e-163	-2.774e-164	-3.05917e-163	4.07488e-163	2.92518e-163	0
6.35045e-164	-2.0495e-163	-2.16609e-164	-6.68123e-164	2.83033e-163	1.09303e-163	-1.21616e-162	-2.21112e-163	-3.17555e-163	9.70386e-165	2.38947e-163	5.55128e-163	-7.03621e-163	1.03518e-163	-3.8806e-163	5.62227e-163	-7.09604e-164	-7.33869e-163	4.02035e-163	-3.22744e-163	-3.9033e-163	8.45925e-164	-2.73547e-163	1.64606e-163	2.93235e-163	8.97551e-163	-2.774e-164	-3.05917e-163	4.07488e-163	2.92518e-163	0
6.35045e-164	-2.0495e-163	-2.16609e-164	-6.68123e-164	2.83033e-163	1.09303e-163	-1.21616e-162	-2.21112e-163	-3.17555e-163	9.70386e-165	2.38947e-163	5.55128e-163	-7.03621e-163	1.03518e-163	-3.8806e-163	5.62227e-163	-7.09604e-164	-7.33869e-163	4.02035e-163	-3.22744e-163	-3.9033e-163	8.45925e-164	-2.73547e-163	1.64606e-163	2.93235e-163	8.97551e-163	-2.774e-164	-3.05917e-163	4.07488e-163	2.92518e-163	0
6.35045e-164	-2.0495e-163	-2.16609e-164	-6.68123e-164	2.83033e-163	1.09303e-163	-1.21616e-162	-2.21112e-163	-3.17555e-163	9.70386e-165	2.38947e-163	5.55128e-163	-7.03621e-163	1.03518e-163	-3.8806e-163	5.62227e-163	-7.09604e-164	-7.33869e-163	4.02035e-163	-3.22744e-163	-3.9033e-163	8.45925e-164	-2.73547e-163	1.64606e-163	2.93235e-163	8.97551e-163	-2.774e-164	-3.05917e-163	4.07488e-163	2.92518e-163	0
6.35045e-164	-2.0495e-163	-2.16609e-164	-6.68123e-164	2.83033e-163	1.09303e-163	-1.21616e-162	-2.21112e-163	-3.17555e-163	9.70386e-165	2.38947e-163	5.55128e-163	-7.03621e-163	1.03518e-163	-3.8806e-163	5.62227e-163	-7.09604e-164	-7.33869e-163	4.02035e-163	-3.22744e-163	-3.9033e-163	8.45925e-164	-2.73547e-163	1.64606e-163	2.93235e-163	8.97551e-163	-2.774e-164	-3.05917e-163	4.07488e-163	2.92518e-163	0
6.35045e-164	-2.0495e-163	-2.16609e-164	-6.68123e-164	2.83033e-163	1.09303e-163	-1.21616e-162	-2.21112e-163	-3.17555e-163	9.70386e-165	2.38947e-163	5.55128e-163	-7.03621e-163	1.03518e-163	-3.8806e-163	5.62227e-163	-7.09604e-164	-7.33869e-163	4.02035e-163	-3.22744e-163	-3.9033e-163	8.45925e-164	-2.73547e-163	1.64606e-163	2.93235e-163	8.97551e-163	-2.774e-164	-3.05917e-163	4.07488e-163	2.92518e-163	0
6.35045e-164	-2.0495e-163	-2.16609e-164	-6.68123e-164	2.83033e-163	1.09303e-163	-1.21616e-162	-2.21112e-163	-3.17555e-163	9.70386e-165	2.38947e-163	5.55128e-163	-7.03621e-163	1.03518e-163	-3.8806e-163	5.62227e-163	-7.09604e-164	-7.33869e-163	4.02035e-163	-3.22744e-163	-3.9033e-163	8.45925e-164	-2.73547e-163	1.64606e-163	2.93235e-163	8.97551e-163	-2.774e-164	-3.05917e-163	4.07488e-163	2.92518e-163	0
6.35045e-164	-2.0495e-163	-2.16609e-164	-6.68123e-164	2.83033e-163	1.09303e-163	-1.21616e-162	-2.21112e-163	-3.17555e-163	9.70386e-165	2.38947e-163	5.55128e-163	-7.03621e-163	1.03518e-163	-3.8806e-163	5.62227e-163	-7.09604e-164	-7.33869e-163	4.02035e-163	-3.22744e-163	-3.9033e-163	8.45925e-164	-2.73547e-163	1.64606e-163	2.93235e-163	8.97551e-163	-2.774e-164	-3.05917e-163	4.07488e-163	2.92518e-163	0
6.35045e-164	-2.0495e-163	-2.16609e-164	-6.68123e-164	2.83033e-163	1.09303e-163	-1.21616e-162	-2.21112e-163	-3.17555e-163	9.70386e-165	2.38947e-163	5.55128e-163	-7.03621e-163	1.03518e-163	-3.8806e-163	5.62227e-163	-7.09604e-164	-7.33869e-163	4.02035e-163	-3.22744e-163	-3.9033e-163	8.45925e-164	-2.73547e-163	1.64606e-163	2.93235e-163	8.97551e-163	-2.774e-164	-3.05917e-163	4.07488e-163	2.92518e-163	0
6.35045e-164	-2.0495e-163	-2.16609e-164	-6.68123e-164	2.83033e-163	1.09303e-163	-1.21616e-162	-2.21112e-163	-3.17555e-163	9.70386e-165	2.38947e-163	5.55128e-163	-7.03621e-163	1.03518e-163	-3.8806e-163	5.62227e-163	-7.09604e-164	-7.33869e-163	4.02035e-163	-3.22744e-163	-3.9033e-163	8.45925e-164	-2.73547e-163	1.64606e-163	2.93235e-163	8.97551e-163	-2.774e-164	-3.05917e-163	4.07488e-163	2.92518e-163	0
6.35045e-164	-2.0495e-163	-2.16609e-164	-6.68123e-164	2.83033e-163	1.09303e-163	-1.21616e-162	-2.21112e-163	-3.17555e-163	9.70386e-165	2.38947e-163	5.55128e-163	-7.03621e-163	1.03518e-163	-3.8806e-163	5.62227e-163	-7.09604e-164	-7.33869e-163	4.02035e-163	-3.22744e-163	-3.9033e-163	8.45925e-164	-2.73547e-163	1.64606e-163	2.93235e-163	8.97551e-163	-2.774e-164	-3.05917e-163	4.07488e-163	2.92518e-163	0
6.35045e-164	-2.0495e-163	-2.16609e-164	-6.68123e-164	2.83033e-163	1.09303e-163	-1.21616e-162	-2.21112e-163	-3.17555e-163	9.70386e-165	2.38947e-163	5.55128e-163	-7.03621e-163	1.03518e-163	-3.8806e-163	5.62227e-163	-7.09604e-164	-7.33869e-163	4.02035e-163	-3.22744e-163	-3.9033e-163	8.45925e-164	-2.73547e-163	1.64606e-163	2.93235e-163	8.97551e-163	-2.774e-164	-3.05917e-163	4.07488e-163	2.92518e-163	0
6.35045e-164	-2.0495e-163	-2.16609e-164	-6.68123e-164	2.83033e-163	1.09303e-163	-1.21616e-162	-2.21112e-163	-3.17555e-163	9.70386e-165	2.38947e-163	5.55128e-163	-7.03621e-163	1.03518e-163	-3.8806e-163	5.62227e-163	-7.09604e-164	-7.33869e-163	4.02035e-163	-3.22744e-163	-3.9033e-163	8.45925e-164	-2.73547e-163	1.64606e-163	2.93235e-163	8.97551e-163	-2.774e-164	-3.05917e-163	4.07488e-163	2.92518e-163	0
6.35045e-164	-2.0495e-163	-2.16609e-164	-6.68123e-164	2.83033e-163	1.09303e-163	-1.21616e-162	-2.21112e-163	-3.17555e-163	9.70386e-165	2.38947e-163	5.55128e-163	-7.03621e-163	1.03518e-163	-3.8806e-163	5.62227e-163	-7.09604e-164	-7.33869e-163	4.02035e-163	-3.22744e-163	-3.9033e-163	8.45925e-164	-2.73547e-163	1.64606e-163	2.93235e-163	8.97551e-163	-2.774e-164	-3.05917e-163	4.07488e-163	2.92518e-163	0
6.35045e-164	-2.0495e-163	-2.16609e-164	-6.68123e-164	2.83033e-163	1.09303e-163	-1.21616e-162	-2.21112e-163	-3.17555e-163	9.70386e-165	2.38947e-163	5.55128e-163	-7.03621e-163	1.03518e-163	-3.8806e-163	5.62227e-163	-7.09604e-164	-7.33869e-163	4.02035e-163	-3.22744e-163	-3.9033e-163	8.45925e-164	-2.73547e-163	1.64606e-163	2.93235e-163	8.97551e-163	-2.774e-164	-3.05917e-163	4.07488e-163	2.92518e-163	0
6.35045e-164	-2.0495e-163	-2.16609e-164	-6.68123e-164	2.83033e-163	1.09303e-163	-1.21616e-162	-2.21112e-163	-3.17555e-163	9.70386e-165	2.38947e-163	5.55128e-163	-7.03621e-163	1.03518e-163	-3.8806e-163	5.62227e-163	-7.09604e-164	-7.33869e-163	4.02035e-163	-3.22744e-163	-3.9033e-163	8.45925e-164	-2.73547e-163	1.64606e-163	2.93235e-163	8.97551e-163	-2.774e-164	-3.05917e-163	4.07488e-163	2.92518e-163	0
6.35045e-164	-2.0495e-163	-2.16609e-164	-6.68123e-164	2.83033e-163	1.09303e-163	-1.21616e-162	-2.21112e-163	-3.17555e-163	9.70386e-165	2.38947e-163	5.55128e-163	-7.03621e-163	1.03518e-163	-3.8806e-163	5.62227e-163	-7.09604e-164	-7.33869e-163	4.02035e-163	-3.22744e-163	-3.9033e-163	8.45925e-164	-2.73547e-163	1.64606e-163	2.93235e-163	8.97551e-163	-2.774e-164	-3.05917e-163	4.07488e-163	2.92518e-163	0
6.35045e-164	-2.0495e-163	-2.16609e-164	-6.68123e-164	2.83033e-163	1.09303e-163	-1.21616e-162	-2.21112e-163	-3.17555e-163	9.70386e-165	2.38947e-163	5.55128e-163	-7.03621e-163	1.03518e-163	-3.8806e-163	5.62227e-163	-7.09604e-164	-7.33869e-163	4.02035e-163	-3.22744e-163	-3.9033e-163	8.45925e-164	-2.73547e-163	1.64606e-163	2.93235e-163	8.97551e-163	-2.774e-164	-3.05917e-163	4.07488e-163	2.92518e-163	0
6.35045e-164	-2.0495e-163	-2.16609e-164	-6.68123e-164	2.83033e-163	1.09303e-163	-1.21616e-162	-2.21112e-163	-3.17555e-163	9.70386e-165	2.38947e-163	5.55128e-163	-7.03621e-163	1.03518e-163	-3.8806e-163	5.62227e-163	-7.09604e-164	-7.33869e-163	4.02035e-163	-3.22744e-163	-3.9033e-163	8.45925e-164	-2.73547e-163	1.64606e-163	2.93235e-163	8.97551e-163	-2.774e-164	-3.05917e-163	4.07488e-163	2.92518e-163	0
6.35045e-164	-2.0495e-163	-2.16609e-164	-6.68123e-164	2.83033e-163	1.09303e-163	-1.21616e-162	-2.21112e-163	-3.17555e-163	9.70386e-165	2.38947e-163	5.55128e-163	-7.03621e-163	1.03518e-163	-3.8806e-163	5.62227e-163	-7.09604e-164	-7.33869e-163	4.02035e-163	-3.22744e-163	-3.9033e-163	8.45925e-164	-2.73547e-163	1.64606e-163	2.93235e-163	8.97551e-163	-2.774e-164	-3.05917e-163	4.07488e-163	2.92518e-163	0
6.35045e-164	-2.0495e-163	-2.16609e-164	-6.68123e-164	2.83033e-163	1.09303e-163	-1.21616e-162	-2.21112e-163	-3.17555e-163	9.70386e-165	2.38947e-163	5.55128e-163	-7.03621e-163	1.03518e-163	-3.8806e-163	5.62227e-163	-7.09604e-164	-7.33869e-163	4.02035e-163	-3.22744e-163	-3.9033e-163	8.45925e-164	-2.73547e-163	1.64606e-163	2.93235e-163	8.97551e-163	-2.774e-164	-3.05917e-163	4.07488e-163	2.92518e-163	0
6.35045e-164	-2.0495e-163	-2.16609e-164	-6.68123e-164	2.83033e-163	1.09303e-163	-1.21616e-162	-2.21112e-163	-3.17555e-163	9.70386e-165	2.38947e-163	5.55128e-163	-7.03621e-163	1.03518e-163	-3.8806e-163	5.62227e-163	-7.09604e-164	-7.33869e-163	4.02035e-163	-3.22744e-163	-3.9033e-163	8.45925e-164	-2.73547e-163	1.64606e-163	2.93235e-163	8.97551e-163	-2.774e-164	-3.05917e-163	4.07488e-163	2.92518e-163	0
6.35045e-164	-2.0495e-163	-2.16609e-164	-6.68123e-164	2.83033e-163	1.09303e-163	-1.21616e-162	-2.21112e-163	-3.17555e-163	9.70386e-165	2.38947e-163	5.55128e-163	-7.03621e-163	1.03518e-163	-3.8806e-163	5.62227e-163	-7.09604e-164	-7.33869e-163	4.02035e-163	-3.22744e-163	-3.9033e-163	8.45925e-164	-2.73547e-163	1.64606e-163	2.93235e-163	8.97551e-163	-2.774e-164	-3.05917e-163	4.07488e-163	2.92518e-163	0
6.35045e-164	-2.0495e-163	-2.16609e-164	-6.68123e-164	2.83033e-163	1.09303e-163	-1.21616e-162	-2.21112e-163	-3.17555e-163	9.70386e-165	2.38947e-163	5.55128e-163	-7.03621e-163	1.03518e-163	-3.8806e-163	5.62227e-163	-7.09604e-164	-7.33869e-163	4.02035e-163	-3.22744e-163	-3.9033e-163	8.45925e-164	-2.73547e-163	1.64606e-163	2.93235e-163	8.97551e-163	-2.774e-164	-3.05917e-163	4.07488e-163	2.92518e-163	0
6.35045e-164	-2.0495e-163	-2.16609e-164	-6.68123e-164	2.83033e-163	1.09303e-163	-1.21616e-162	-2.21112e-163	-3.17555e-163	9.70386e-165	2.38947e-163	5.55128e-163	-7.03621e-163	1.03518e-163	-3.8806e-163	5.62227e-163	-7.09604e-164	-7.33869e-163	4.02035e-163	-3.22744e-163	-3.9033e-163	8.45925e-164	-2.73547e-163	1.64606e-163	2.93235e-163	8.97551e-163	-2.774e-164	-3.05917e-163	4.07488e-163	2.92518e-163	0
6.35045e-164	-2.0495e-163	-2.16609e-164	-6.68123e-164	2.83033e-163	1.09303e-163	-1.21616e-162	-2.21112e-163	-3.17555e-163	9.70386e-165	2.38947e-163	5.55128e-163	-7.03621e-163	1.03518e-163	-3.8806e-163	5.62227e-163	-7.09604e-164	-7.33869e-163	4.02035e-163	-3.22744e-163	-3.9033e-163	8.45925e-164	-2.73547e-163	1.64606e-163	2.93235e-163	8.97551e-163	-2.774e-164	-3.05917e-163	4.07488e-163	2.92518e-163	0
6.35045e-164	-2.0495e-163	-2.16609e-164	-6.68123e-164	2.83033e-163	1.09303e-163	-1.21616e-162	-2.21112e-163	-3.17555e-163	9.70386e-165	2.38947e-163	5.55128e-163	-7.03621e-163	1.03518e-163	-3.8806e-163	5.62227e-163	-7.09604e-164	-7.33869e-163	4.02035e-163	-3.22744e-163	-3.9033e-163	8.45925e-164	-2.73547e-163	1.64606e-163	2.93235e-163	8.97551e-163	-2.774e-164	-3.05917e-163	4.07488e-163	2.92518e-163	0
6.35045e-164	-2.0495e-163	-2.16609e-164	-6.68123e-164	2.83033e-163	1.09303e-163	-1.21616e-162	-2.21112e-163	-3.17555e-163	9.70386e-165	2.38947e-163	5.55128e-163	-7.03621e-163	1.03518e-163	-3.8806e-163	5.62227e-163	-7.09604e-164	-7.33869e-163	4.02035e-163	-3.22744e-163	-3.9033e-163	8.45925e-164	-2.73547e-163	1.64606e-163	2.93235e-163	8.97551e-163	-2.774e-164	-3.05917e-163	4.07488e-163	2.92518e-163	0
6.35045e-164	-2.0495e-163	-2.16609e-164	-6.68123e-164	2.83033e-163	1.09303e-163	-1.21616e-162	-2.21112e-163	-3.17555e-163	9.70386e-165	2.38947e-163	5.55128e-163	-7.03621e-163	1.03518e-163	-3.8806e-163	5.62227e-163	-7.09604e-164	-7.33869e-163	4.02035e-163	-3.22744e-163	-3.9033e-163	8.45925e-164	-2.73547e-163	1.64606e-163	2.93235e-163	8.97551e-163	-2.774e-164	-3.05917e-163	4.07488e-163	2.92518e-163	0
6.35045e-164	-2.0495e-163	-2.16609e-164	-6.68123e-164	2.83033e-163	1.09303e-163	-1.21616e-162	-2.21112e-163	-3.17555e-163	9.70386e-165	2.38947e-163	5.55128e-163	-7.03621e-163	1.03518e-163	-3.8806e-163	5.62227e-163	-7.09604e-164	-7.33869e-163	4.02035e-163	-3.22744e-163	-3.9033e-163	8.45925e-164	-2.73547e-163	1.64606e-163	2.93235e-163	8.97551e-163	-2.774e-164	-3.05917e-163	4.07488e-163	2.92518e-163	0
6.35045e-164	-2.0495e-163	-2.16609e-164	-6.68123e-164	2.83033e-163	1.09303e-163	-1.21616e-162	-2.21112e-163	-3.17555e-163	9.70386e-165	2.38947e-163	5.55128e-163	-7.03621e-163	1.03518e-163	-3.8806e-163	5.62227e-163	-7.09604e-164	-7.33869e-163	4.02035e-163	-3.22744e-163	-3.9033e-163	8.45925e-164	-2.73547e-163	1.64606e-163	2.93235e-163	8.97551e-163	-2.774e-164	-3.05917e-163	4.07488e-163	2.92518e-163	0
6.35045e-164	-2.0495e-163	-2.16609e-164	-6.68123e-164	2.83033e-163	1.09303e-163	-1.21616e-162	-2.21112e-163	-3.17555e-163	9.70386e-165	2.38947e-163	5.55128e-163	-7.03621e-163	1.03518e-163	-3.8806e-163	5.62227e-163	-7.09604e-164	-7.33869e-163	4.02035e-163	-3.22744e-163	-3.9033e-163	8.45925e-164	-2.73547e-163	1.64606e-163	2.93235e-163	8.97551e-163	-2.774e-164	-3.05917e-163	4.07488e-163	2.92518e-163	0
6.35045e-164	-2.0495e-163	-2.16609e-164	-6.68123e-164	2.83033e-163	1.09303e-163	-1.21616e-162	-2.21112e-163	-3.17555e-163	9.70386e-165	2.38947e-163	5.55128e-163	-7.03621e-163	1.03518e-163	-3.8806e-163	5.62227e-163	-7.09604e-164	-7.33869e-163	4.02035e-163	-3.22744e-163	-3.9033e-163	8.45925e-164	-2.73547e-163	1.64606e-163	2.93235e-163	8.97551e-163	-2.774e-164	-3.05917e-163	4.07488e-163	2.92518e-163	0
6.35045e-164	-2.0495e-163	-2.16609e-164	-6.68123e-164	2.83033e-163	1.09303e-163	-1.21616e-162	-2.21112e-163	-3.17555e-163	9.70386e-165	2.38947e-163	5.55128e-163	-7.03621e-163	1.03518e-163	-3.8806e-163	5.62227e-163	-7.09604e-164	-7.33869e-163	4.02035e-163	-3.22744e-163	-3.9033e-163	8.45925e-164	-2.73547e-163	1.64606e-163	2.93235e-163	8.97551e-163	-2.774e-164	-3.05917e-163	4.07488e-163	2.92518e-163	0
6.35045e-164	-2.0495e-163	-2.16609e-164	-6.68123e-164	2.83033e-163	1.09303e-163	-1.21616e-162	-2.21112e-163	-3.17555e-163	9.70386e-165	2.38947e-163	5.55128e-163	-7.03621e-163	1.03518e-163	-3.8806e-163	5.62227e-163	-7.09604e-164	-7.33869e-163	4.02035e-163	-3.22744e-163	-3.9033e-163	8.45925e-164	-2.73547e-163	1.64606e-163	2.93235e-163	8.97551e-163	-2.774e-164	-3.05917e-163	4.07488e-163	2.92518e-163	0
6.35045e-164	-2.0495e-163	-2.16609e-164	-6.68123e-164	2.83033e-163	1.09303e-163	-1.21616e-162	-2.21112e-163	-3.17555e-163	9.70386e-165	2.38947e-163	5.55128e-163	-7.03621e-163	1.03518e-163	-3.8806e-163	5.62227e-163	-7.09604e-164	-7.33869e-163	4.02035e-163	-3.22744e-163	-3.9033e-163	8.45925e-164	-2.73547e-163	1.64606e-163	2.93235e-163	8.97551e-163	-2.774e-164	-3.05917e-163	4.07488e-163	2.92518e-163	0
6.35045e-164	-2.0495e-163	-2.16609e-164	-6.68123e-164	2.83033e-163	1.09303e-163	-1.21616e-162	-2.21112e-163	-3.17555e-163	9.70386e-165	2.38947e-163	5.55128e-163	-7.03621e-163	1.03518e-163	-3.8806e-163	5.62227e-163	-7.09604e-164	-7.33869e-163	4.02035e-163	-3.22744e-163	-3.9033e-163	8.45925e-164	-2.73547e-163	1.64606e-163	2.93235e-163	8.97551e-163	-2.774e-164	-3.05917e-163	4.07488e-163	2.92518e-163	0
6.35045e-164	-2.0495e-163	-2.16609e-164	-6.68123e-164	2.83033e-163	1.09303e-163	-1.21616e-162	-2.21112e-163	-3.17555e-163	9.70386e-165	2.38947e-163	5.55128e-163	-7.03621e-163	1.03518e-163	-3.8806e-163	5.62227e-163	-7.09604e-164	-7.33869e-163	4.02035e-163	-3.22744e-163	-3.9033e-163	8.45925e-164	-2.73547e-163	1.64606e-163	2.93235e-163	8.97551e-163	-2.774e-164	-3.05917e-163	4.07488e-163	2.92518e-163	0
6.35045e-164	-2.0495e-163	-2.16609e-164	-6.68123e-164	2.83033e-163	1.09303e-163	-1.21616e-162	-2.21112e-163	-3.17555e-163	9.70386e-165	2.38947e-163	5.55128e-163	-7.03621e-163	1.03518e-163	-3.8806e-163	5.62227e-163	-7.09604e-164	-7.33869e-163	4.02035e-163	-3.22744e-163	-3.9033e-163	8.45925e-164	-2.73547e-163	1.64606e-163	2.93235e-163	8.97551e-163	-2.774e-164	-3.05917e-163	4.07488e-163	2.92518e-163	0
6.35045e-164	-2.0495e-163	-2.16609e-164	-6.68123e-164	2.83033e-163	1.09303e-163	-1.21616e-162	-2.21112e-163	-3.17555e-163	9.70386e-165	2.38947e-163	5.55128e-163	-7.03621e-163	1.03518e-163	-3.8806e-163	5.62227e-163	-7.09604e-164	-7.33869e-163	4.02035e-163	-3.22744e-163	-3.9033e-163	8.45925e-164	-2.73547e-163	1.64606e-163	2.93235e-163	8.97551e-163	-2.774e-164	-3.05917e-163	4.07488e-163	2.92518e-163	0
6.35045e-164	-2.0495e-163	-2.16609e-164	-6.68123e-164	2.83033e-163	1.09303e-163	-1.21616e-162	-2.21112e-163	-3.17555e-163	9.70386e-165	2.38947e-163	5.55128e-163	-7.03621e-163	1.03518e-163	-3.8806e-163	5.62227e-163	-7.09604e-164	-7.33869e-163	4.02035e-163	-3.22744e-163	-3.9033e-163	8.45925e-164	-2.73547e-163	1.64606e-163	2.93235e-163	8.97551e-163	-2.774e-164	-3.05917e-163	4.07488e-163	2.92518e-163	0
6.35045e-164	-2.0495e-163	-2.16609e-164	-6.68123e-164	2.83033e-163	1.09303e-163	-1.21616e-162	-2.21112e-163	-3.17555e-163	9.70386e-165	2.38947e-163	5.55128e-163	-7.03621e-163	1.03518e-163	-3.8806e-163	5.62227e-163	-7.09604e-164	-7.33869e-163	4.02035e-163	-3.22744e-163	-3.9033e-163	8.45925e-164	-2.73547e-163	1.64606e-163	2.93235e-163	8.97551e-163	-2.774e-164	-3.05917e-163	4.07488e-163	2.92518e-163	0
6.35045e-164	-2.0495e-163	-2.16609e-164	-6.68123e-164	2.83033e-163	1.09303e-163	-1.21616e-162	-2.21112e-163	-3.17555e-163	9.70386e-165	2.38947e-163	5.55128e-163	-7.03621e-163	1.03518e-163	-3.8806e-163	5.62227e-163	-7.09604e-164	-7.33869e-163	4.02035e-163	-3.22744e-163	-3.9033e-163	8.45925e-164	-2.73547e-163	1.64606e-163	2.93235e-163	8.97551e-163	-2.774e-164	-3.05917e-163	4.07488e-163	2.92518e-163	0
6.35045e-164	-2.0495e-163	-2.16609e-164	-6.68123e-164	2.83033e-163	1.09303e-163	-1.21616e-162	-2.21112e-163	-3.17555e-163	9.70386e-165	2.38947e-163	5.55128e-163	-7.03621e-163	1.03518e-163	-3.8806e-163	5.62227e-163	-7.09604e-164	-7.33869e-163	4.02035e-163	-3.22744e-163	-3.9033e-163	8.45925e-164	-2.73547e-163	1.64606e-163	2.93235e-163	8.97551e-163	-2.774e-164	-3.05917e-163	4.07488e-163	2.92518e-163	0
6.35045e-164	-2.0495e-163	-2.16609e-164	-6.68123e-164	2.83033e-163	1.09303e-163	-1.21616e-162	-2.21112e-163	-3.17555e-163	9.70386e-165	2.38947e-163	5.55128e-163	-7.03621e-163	1.03518e-163	-3.8806e-163	5.62227e-163	-7.09604e-164	-7.33869e-163	4.02035e-163	-3.22744e-163	-3.9033e-163	8.45925e-164	-2.73547e-163	1.64606e-163	2.93235e-163	8.97551e-163	-2.774e-164	-3.05917e-163	4.07488e-163	2.92518e-163	0
6.35045e-164	-2.0495e-163	-2.16609e-164	-6.68123e-164	2.83033e-163	1.09303e-163	-1.21616e-162	-2.21112e-163	-3.17555e-163	9.70386e-165	2.38947e-163	5.55128e-163	-7.03621e-163	1.03518e-163	-3.8806e-163	5.62227e-163	-7.09604e-164	-7.33869e-163	4.02035e-163	-3.22744e-163	-3.9033e-163	8.45925e-164	-2.73547e-163	1.64606e-163	2.93235e-163	8.97551e-163	-2.774e-164	-3.05917e-163	4.07488e-163	2.92518e-163	0
6.35045e-164	-2.0495e-163	-2.16609e-164	-6.68123e-164	2.83033e-163	1.09303e-163	-1.21616e-162	-2.21112e-163	-3.17555e-163	9.70386e-165	2.38947e-163	5.55128e-163	-7.03621e-163	1.03518e-163	-3.8806e-163	5.62227e-163	-7.09604e-164	-7.33869e-163	4.02035e-163	-3.22744e-163	-3.9033e-163	8.45925e-164	-2.73547e-163	1.64606e-163	2.93235e-163	8.97551e-163	-2.774e-164	-3.05917e-163	4.07488e-163	2.92518e-163	0
6.35045e-164	-2.0495e-163	-2.16609e-164	-6.68123e-164	2.83033e-163	1.09303e-163	-1.21616e-162	-2.21112e-163	-3.17555e-163	9.70386e-165	2.38947e-163	5.55128e-163	-7.03621e-163	1.03518e-163	-3.8806e-163	5.62227e-163	-7.09604e-164	-7.33869e-163	4.02035e-163	-3.22744e-163	-3.9033e-163	8.45925e-164	-2.73547e-163	1.64606e-163	2.93235e-163	8.97551e-163	-2.774e-164	-3.05917e-163	4.07488e-163	2.92518e-163	0
6.35045e-164	-2.0495e-163	-2.16609e-164	-6.68123e-164	2.83033e-163	1.09303e-163	-1.21616e-162	-2.21112e-163	-3.17555e-163	9.70386e-165	2.38947e-163	5.55128e-163	-7.03621e-163	1.03518e-163	-3.8806e-163	5.62227e-163	-7.09604e-164	-7.33869e-163	4.02035e-163	-3.22744e-163	-3.9033e-163	8.45925e-164	-2.73547e-163	1.64606e-163	2.93235e-163	8.97551e-163	-2.774e-164	-3.05917e-163	4.07488e-163	2.92518e-163	0
6.35045e-164	-2.0495e-163	-2.16609e-164	-6.68123e-164	2.83033e-163	1.09303e-163	-1.21616e-162	-2.21112e-163	-3.17555e-163	9.70386e-165	2.38947e-163	5.55128e-163	-7.03621e-163	1.03518e-163	-3.8806e-163	5.62227e-163	-7.09604e-164	-7.33869e-163	4.02035e-163	-3.22744e-163	-3.9033e-163	8.45925e-164	-2.73547e-163	1.64606e-163	2.93235e-163	8.97551e-163	-2.774e-164	-3.05917e-163	4.07488e-163	2.92518e-163	0
6.35045e-164	-2.0495e-163	-2.16609e-164	-6.68123e-164	2.83033e-163	1.09303e-163	-1.21616e-162	-2.21112e-163	-3.17555e-163	9.70386e-165	2.38947e-163	5.55128e-163	-7.03621e-163	1.03518e-163	-3.8806e-163	5.62227e-163	-7.09604e-164	-7.33869e-163	4.02035e-163	-3.22744e-163	-3.9033e-163	8.45925e-164	-2.73547e-163	1.64606e-163	2.93235e-163	8.97551e-163	-2.774e-164	-3.05917e-163	4.07488e-163	2.92518e-163	0
6.35045e-164	-2.0495e-163	-2.16609e-164	-6.68123e-164	2.83033e-163	1.09303e-163	-1.21616e-162	-2.21112e-163	-3.17555e-163	9.70386e-165	2.38947e-163	5.55128e-163	-7.03621e-163	1.03518e-163	-3.8806e-163	5.62227e-163	-7.09604e-164	-7.33869e-163	4.02035e-163	-3.22744e-163	-3.9033e-163	8.45925e-164	-2.73547e-163	1.64606e-163	2.93235e-163	8.97551e-163	-2.774e-164	-3.05917e-163	4.07488e-163	2.92518e-163	0
6.35045e-164	-2.0495e-163	-2.16609e-164	-6.68123e-164	2.83033e-163	1.09303e-163	-1.21616e-162	-2.21112e-163	-3.17555e-163	9.70386e-165	2.38947e-163	5.55128e-163	-7.03621e-163	1.03518e-163	-3.8806e-163	5.62227e-163	-7.09604e-164	-7.33869e-163	4.02035e-163	-3.22744e-163	-3.9033e-163	8.45925e-164	-2.73547e-163	1.64606e-163	2.93235e-163	8.97551e-163	-2.774e-164	-3.05917e-163	4.07488e-163	2.92518e-163	0
6.35045e-164	-2.0495e-163	-2.16609e-164	-6.68123e-164	2.83033e-163	1.09303e-163	-1.21616e-162	-2.21112e-163	-3.17555e-163	9.70386e-165	2.38947e-163	5.55128e-163	-7.03621e-163	1.03518e-163	-3.8806e-163	5.62227e-163	-7.09604e-164	-7.33869e-163	4.02035e-163	-3.22744e-163	-3.9033e-163	8.45925e-164	-2.73547e-163	1.64606e-163	2.93235e-163	8.97551e-163	-2.774e-164	-3.05917e-163	4.07488e-163	2.92518e-163	0
6.35045e-164	-2.0495e-163	-2.16609e-164	-6.68123e-164	2.83033e-163	1.09303e-163	-1.21616e-162	-2.21112e-163	-3.17555e-163	9.70386e-165	2.38947e-163	5.55128e-163	-7.03621e-163	1.03518e-163	-3.8806e-163	5.62227e-163	-7.09604e-164	-7.33869e-163	4.02035e-163	-3.22744e-163	-3.9033e-163	8.45925e-164	-2.73547e-163	1.64606e-163	2.93235e-163	8.97551e-163	-2.774e-164	-3.05917e-163	4.07488e-163	2.92518e-163	0
6.35045e-164	-2.0495e-163	-2.16609e-164	-6.68123e-164	2.83033e-163	1.09303e-163	-1.21616e-162	-2.21112e-163	-3.17555e-163	9.70386e-165	2.38947e-163	5.55128e-163	-7.03621e-163	1.03518e-163	-3.8806e-163	5.62227e-163	-7.09604e-164	-7.33869e-163	4.02035e-163	-3.22744e-163	-3.9033e-163	8.45925e-164	-2.73547e-163	1.64606e-163	2.93235e-163	8.97551e-163	-2.774e-164	-3.05917e-163	4.07488e-163	2.92518e-163	0
6.35045e-164	-2.0495e-163	-2.16609e-164	-6.68123e-164	2.83033e-163	1.09303e-163	-1.21616e-162	-2.21112e-163	-3.17555e-163	9.70386e-165	2.38947e-163	5.55128e-163	-7.03621e-163	1.03518e-163	-3.8806e-163	5.62227e-163	-7.09604e-164	-7.33869e-163	4.02035e-163	-3.22744e-163	-3.9033e-163	8.45925e-164	-2.73547e-163	1.64606e-163	2.93235e-163	8.97551e-163	-2.774e-164	-3.05917e-163	4.07488e-163	2.92518e-163	0
6.35045e-164	-2.0495e-163	-2.16609e-164	-6.68123e-164	2.83033e-163	1.09303e-163	-1.21616e-162	-2.21112e-163	-3.17555e-163	9.70386e-165	2.38947e-163	5.55128e-163	-7.03621e-163	1.03518e-163	-3.8806e-163	5.62227e-163	-7.09604e-164	-7.33869e-163	4.02035e-163	-3.22744e-163	-3.9033e-163	8.45925e-164	-2.73547e-163	1.64606e-163	2.93235e-163	8.97551e-163	-2.774e-164	-3.05917e-163	4.07488e-163	2.92518e-163	0
6.35045e-164	-2.0495e-163	-2.16609e-164	-6.68123e-164	2.83033e-163	1.09303e-163	-1.21616e-162	-2.21112e-163	-3.17555e-163	9.70386e-165	2.38947e-163	5.55128e-163	-7.03621e-163	1.03518e-163	-3.8806e-163	5.62227e-163	-7.09604e-164	-7.33869e-163	4.02035e-163	-3.22744e-163	-3.9033e-163	8.45925e-164	-2.73547e-163	1.64606e-163	2.93235e-163	8.97551e-163	-2.774e-164	-3.05917e-163	4.07488e-163	2.92518e-163	0
6.35045e-164	-2.0495e-163	-2.16609e-164	-6.68123e-164	2.83033e-163	1.09303e-163	-1.21616e-162	-2.21112e-163	-3.17555e-163	9.70386e-165	2.38947e-163	5.55128e-163	-7.03621e-163	1.03518e-163	-3.8806e-163	5.62227e-163	-7.09604e-164	-7.33869e-163	4.02035e-163	-3.22744e-163	-3.9033e-163	8.45925e-164	-2.73547e-163	1.64606e-163	2.93235e-163	8.97551e-163	-2.774e-164	-3.05917e-163	4.07488e-163	2.92518e-163	0
6.35045e-164	-2.0495e-163	-2.16609e-164	-6.68123e-164	2.83033e-163	1.09303e-163	-1.21616e-162	-2.21112e-163	-3.17555e-163	9.70386e-165	2.38947e-163	5.55128e-163	-7.03621e-163	1.03518e-163	-3.8806e-163	5.62227e-163	-7.09604e-164	-7.33869e-163	4.02035e-163	-3.22744e-163	-3.9033e-163	8.45925e-164	-2.73547e-163	1.64606e-163	2.93235e-163	8.97551e-163	-2.774e-164	-3.05917e-163	4.07488e-163	2.92518e-163	0
6.35045e-164	-2.0495e-163	-2.16609e-164	-6.68123e-164	2.83033e-163	1.09303e-163	-1.21616e-162	-2.21112e-163	-3.17555e-163	9.70386e-165	2.38947e-163	5.55128e-163	-7.03621e-163	1.03518e-163	-3.8806e-163	5.62227e-163	-7.09604e-164	-7.33869e-163	4.02035e-163	-3.22744e-163	-3.9033e-163	8.45925e-164	-2.73547e-163	1.64606e-163	2.93235e-163	8.97551e-163	-2.774e-164	-3.05917e-163	4.07488e-163	2.92518e-163	0
6.35045e-164	-2.0495e-163	-2.16609e-164	-6.68123e-164	2.83033e-163	1.09303e-163	-1.21616e-162	-2.21112e-163	-3.17555e-163	9.70386e-165	2.38947e-163	5.55128e-163	-7.03621e-163	1.03518e-163	-3.8806e-163	5.62227e-163	-7.09604e-164	-7.33869e-163	4.02035e-163	-3.22744e-163	-3.9033e-163	8.45925e-164	-2.73547e-163	1.64606e-163	2.93235e-163	8.97551e-163	-2.774e-164	-3.05917e-163	4.07488e-163	2.92518e-163	0
6.35045e-164	-2.0495e-163	-2.16609e-164	-6.68123e-164	2.83033e-163	1.09303e-163	-1.21616e-162	-2.21112e-163	-3.17555e-163	9.70386e-165	2.38947e-163	5.55128e-163	-7.03621e-163	1.03518e-163	-3.8806e-163	5.62227e-163	-7.09604e-164	-7.33869e-163	4.02035e-163	-3.22744e-163	-3.9033e-163	8.45925e-164	-2.73547e-163	1.64606e-163	2.93235e-163	8.97551e-163	-2.774e-164	-3.05917e-163	4.07488e-163	2.92518e-163	0
6.35045e-164	-2.0495e-163	-2.16609e-164	-6.68123e-164	2.83033e-163	1.09303e-163	-1.21616e-162	-2.21112e-163	-3.17555e-163	9.70386e-165	2.38947e-163	5.55128e-163	-7.03621e-163	1.03518e-163	-3.8806e-163	5.62227e-163	-7.09604e-164	-7.33869e-163	4.02035e-163	-3.22744e-163	-3.9033e-163	8.45925e-164	-2.73547e-163	1.64606e-163	2.93235e-163	8.97551e-163	-2.774e-164	-3.05917e-163	4.07488e-163	2.92518e-163	0
6.35045e-164	-2.0495e-163	-2.16609e-164	-6.68123e-164	2.83033e-163	1.09303e-163	-1.21616e-162	-2.21112e-163	-3.17555e-163	9.70386e-165	2.38947e-163	5.55128e-163	-7.03621e-163	1.03518e-163	-3.8806e-163	5.62227e-163	-7.09604e-164	-7.33869e-163	4.02035e-163	-3.22744e-163	-3.9033e-163	8.45925e-164	-2.73547e-163	1.64606e-163	2.93235e-163	8.97551e-163	-2.774e-164	-3.05917e-163	4.07488e-163	2.92518e-163	0
6.35045e-164	-2.0495e-163	-2.16609e-164	-6.68123e-164	2.83033e-163	1.09303e-163	-1.21616e-162	-2.21112e-163	-3.17555e-163	9.70386e-165	2.38947e-163	5.55128e-163	-7.03621e-163	1.03518e-163	-3.8806e-163	5.62227e-163	-7.09604e-164	-7.33869e-163	4.02035e-163	-3.22744e-163	-3.9033e-163	8.45925e-164	-2.73547e-163	1.64606e-163	2.93235e-163	8.97551e-163	-2.774e-164	-3.05917e-163	4.07488e-163	2.92518e-163	0
6.35045e-164	-2.0495e-163	-2.16609e-164	-6.68123e-164	2.83033e-163	1.09303e-163	-1.21616e-162	-2.21112e-163	-3.17555e-163	9.70386e-165	2.38947e-163	5.55128e-163	-7.03621e-163	1.03518e-163	-3.8806e-163	5.62227e-163	-7.09604e-164	-7.33869e-163	4.02035e-163	-3.22744e-163	-3.9033e-163	8.45925e-164	-2.73547e-163	1.64606e-163	2.93235e-163	8.97551e-163	-2.774e-164	-3.05917e-163	4.07488e-163	2.92518e-163	0
6.35045e-164	-2.0495e-163	-2.16609e-164	-6.68123e-164	2.83033e-163	1.09303e-163	-1.21616e-162	-2.21112e-163	-3.17555e-163	9.70386e-165	2.38947e-163	5.55128e-163	-7.03621e-163	1.03518e-163	-3.8806e-163	5.62227e-163	-7.09604e-164	-7.33869e-163	4.02035e-163	-3.22744e-163	-3.9033e-163	8.45925e-164	-2.73547e-163	1.64606e-163	2.93235e-163	8.97551e-163	-2.774e-164	-3.05917e-163	4.07488e-163	2.92518e-163	0
6.35045e-164	-2.0495e-163	-2.16609e-164	-6.68123e-164	2.83033e-163	1.09303e-163	-1.21616e-162	-2.21112e-163	-3.17555e-163	9.70386e-165	2.38947e-163	5.55128e-163	-7.03621e-163	1.03518e-163	-3.8806e-163	5.62227e-163	-7.09604e-164	-7.33869e-163	4.02035e-163	-3.22744e-163	-3.9033e-163	8.45925e-164	-2.73547e-163	1.64606e-163	2.93235e-163	8.97551e-163	-2.774e-164	-3.05917e-163	4.07488e-163	2.92518e-163	0
6.35045e-164	-2.0495e-163	-2.16609e-164	-6.68123e-164	2.83033e-163	1.09303e-163	-1.21616e-162	-2.21112e-163	-3.17555e-163	9.70386e-165	2.38947e-163	5.55128e-163	-7.03621e-163	1.03518e-163	-3.8806e-163	5.62227e-163	-7.09604e-164	-7.33869e-163	4.02035e-163	-3.22744e-163	-3.9033e-163	8.45925e-164	-2.73547e-163	1.64606e-163	2.93235e-163	8.97551e-163	-2.774e-164	-3.05917e-163	4.07488e-163	2.92518e-163	0
6.35045e-164	-2.0495e-163	-2.16609e-164	-6.68123e-164	2.83033e-163	1.09303e-163	-1.21616e-162	-2.21112e-163	-3.17555e-163	9.70386e-165	2.38947e-163	5.55128e-163	-7.03621e-163	1.03518e-163	-3.8806e-163	5.62227e-163	-7.09604e-164	-7.33869e-163	4.02035e-163	-3.22744e-163	-3.9033e-163	8.45925e-164	-2.73547e-163	1.64606e-163	2.93235e-163	8.97551e-163	-2.774e-164	-3.05917e-163	4.07488e-163	2.92518e-163	0
6.35045e-164	-2.0495e-163	-2.16609e-164	-6.68123e-164	2.83033e-163	1.09303e-163	-1.21616e-162	-2.21112e-163	-3.17555e-163	9.70386e-165	2.38947e-163	5.55128e-163	-7.03621e-163	1.03518e-163	-3.8806e-163	5.62227e-163	-7.09604e-164	-7.33869e-163	4.02035e-163	-3.22744e-163	-3.9033e-163	8.45925e-164	-2.73547e-163	1.64606e-163	2.93235e-163	8.97551e-163	-2.774e-164	-3.05917e-163	4.07488e-163	2.92518e-163	0
6.35045e-164	-2.0495e-163	-2.16609e-164	-6.68123e-164	2.83033e-163	1.09303e-163	-1.21616e-162	-2.21112e-163	-3.17555e-163	9.70386e-165	2.38947e-163	5.55128e-163	-7.03621e-163	1.03518e-163	-3.8806e-163	5.62227e-163	-7.09604e-164	-7.33869e-163	4.02035e-163	-3.22744e-163	-3.9033e-163	8.45925e-164	-2.73547e-163	1.64606e-163	2.93235e-163	8.97551e-163	-2.774e-164	-3.05917e-163	4.07488e-163	2.92518e-163	0
6.35045e-164	-2.0495e-163	-2.16609e-164	-6.68123e-164	2.83033e-163	1.09303e-163	-1.21616e-162	-2.21112e-163	-3.17555e-163	9.70386e-165	2.38947e-163	5.55128e-163	-7.03621e-163	1.03518e-163	-3.8806e-163	5.62227e-163	-7.09604e-164	-7.33869e-163	4.02035e-163	-3.22744e-163	-3.9033e-163	8.45925e-164	-2.73547e-163	1.64606e-163	2.93235e-163	8.97551e-163	-2.774e-164	-3.05917e-163	4.07488e-163	2.92518e-163	0
6.35045e-164	-2.0495e-163	-2.16609e-164	-6.68123e-164	2.83033e-163	1.09303e-163	-1.21616e-162	-2.21112e-163	-3.17555e-163	9.70386e-165	2.38947e-163	5.55128e-163	-7.03621e-163	1.03518e-163	-3.8806e-163	5.62227e-163	-7.09604e-164	-7.33869e-163	4.02035e-163	-3.22744e-163	-3.9033e-163	8.45925e-164	-2.73547e-163	1.64606e-163	2.93235e-163	8.97551e-163	-2.774e-164	-3.05917e-163	4.07488e-163	2.92518e-163	0
6.35045e-164	-2.0495e-163	-2.16609e-164	-6.68123e-164	2.83033e-163	1.09303e-163	-1.21616e-162	-2.21112e-163	-3.17555e-163	9.70386e-165	2.38947e-163	5.55128e-163	-7.03621e-163	1.03518e-163	-3.8806e-163	5.62227e-163	-7.09604e-164	-7.33869e-163	4.02035e-163	-3.22744e-163	-3.9033e-163	8.45925e-164	-2.73547e-163	1.64606e-163	2.93235e-163	8.97551e-163	-2.774e-164	-3.05917e-163	4.07488e-163	2.92518e-163	0
[truncated: 2,012 more rows]
