# Supplementary material for: A modified shuffled frog leaping algorithm with inertia weight
Source: Sci Rep. 2024 Feb 20;14:4146. doi: 10.1038/s41598-024-51306-1 (PMC11224354; doi:10.1038/s41598-024-51306-1)
Supplement: Supplementary file 1 — Supplementary Information. [file 41598_2024_51306_MOESM1_ESM.zip › data/F1/MSFLA_R_9.xls]

## Sheet: Sheet1
0.960169	2.50759	-1.06781	-2.85573	2.32098	-0.450914	4.66849	3.28459	-3.04977	-3.98088	0.942045	9.45741	1.82316	-1.6584	0.896559	-7.02261	-6.55118	11.7382	0.661164	0.386815	-0.494515	-1.8034	6.6856	-6.06634	3.6916	2.5127	2.12336	2.35364	0.826341	7.26302	576.061
1.38051	-0.526754	-0.255346	-0.482889	0.394165	0.0589873	-0.0963982	1.10224	-0.107487	-0.933741	1.30682	0.584156	-0.398937	0.246941	-0.675251	0.488741	-0.335183	0.418519	-0.00155224	0.0781257	-0.297477	-0.393678	-0.130408	-0.408729	0.425911	-0.184	-0.0597635	0.0298128	-0.286018	0.260616	8.80274
0.0106133	-0.14323	-0.144291	0.067074	0.0635756	-0.0197381	-0.0103859	0.0361447	0.0758216	-0.0352588	-0.0255344	-0.0584115	0.0234555	0.050743	0.0244879	0.038256	0.0777085	0.24769	0.0591334	-0.0984067	0.039667	-0.0257685	-0.00336954	-0.0569119	-0.0198621	0.0754764	-0.0605431	0.0264001	0.0238373	-0.0119014	0.165257
-0.00148704	-0.00177045	-0.00474021	0.00339922	0.00473152	0.0010169	0.000785785	0.0032868	0.000926748	0.00423751	0.00379343	-0.00649897	0.0103447	0.00565153	0.00231639	-0.00298631	-0.00277694	-0.00630832	-0.00261262	0.0059777	0.000897336	-0.000777204	0.00478646	-0.0133837	-0.0100678	-0.00296357	0.00336001	0.0136314	0.00881814	-0.0057392	0.00101434
9.10323e-05	-0.000607569	0.000449653	0.00109022	0.00123509	-0.00123797	-0.000662598	4.03717e-05	-0.000972256	0.000553102	-0.000129698	-0.00209221	0.00086893	0.000165992	0.000360054	0.000483372	-0.000645054	0.00127816	0.000132153	-0.000600709	0.000609709	0.000548143	-0.00199595	-3.97652e-05	-6.06983e-05	-0.00102561	-0.00128367	0.000409379	-0.000734427	0.000424433	2.27343e-05
2.82321e-05	5.38904e-05	1.30751e-05	-1.59307e-05	9.94119e-06	-7.3165e-05	-3.0758e-05	-6.35896e-05	-7.85577e-05	-1.61084e-05	0.000188133	5.41247e-05	7.16716e-05	-6.54024e-05	7.30012e-05	-0.000133315	-2.30106e-05	0.000101636	-0.000102628	5.7429e-05	0.000145352	-3.69066e-05	0.000201186	-0.000174597	-3.86591e-06	-2.30636e-08	-1.63511e-05	-1.60136e-05	0.000128468	5.09028e-05	2.29611e-07
1.33211e-05	-1.38892e-06	3.88878e-05	3.37741e-07	1.12485e-05	6.24599e-06	3.72666e-06	1.71339e-05	2.56635e-05	1.8021e-05	-6.76498e-06	3.40772e-06	9.58709e-06	5.68728e-06	4.04728e-06	-1.01546e-05	-4.90326e-06	-4.75068e-06	6.6239e-06	5.21211e-06	1.69331e-05	1.21421e-05	-4.21795e-06	8.88469e-06	4.32566e-06	6.67452e-06	3.02324e-06	1.26169e-05	-1.03893e-05	-4.3897e-05	6.36428e-09
-2.75608e-06	1.75582e-09	5.12111e-07	-4.03647e-07	2.62633e-06	-7.51069e-07	-1.51374e-06	2.86824e-06	-2.85586e-07	1.24941e-06	1.09259e-06	-2.013e-06	1.83582e-06	-4.68945e-07	1.85784e-06	-9.75703e-08	3.84715e-07	-2.54346e-06	1.75172e-06	3.71308e-07	-6.12368e-09	-4.97756e-07	2.36784e-06	-3.52595e-06	-2.23605e-07	-6.14544e-07	-1.38198e-06	2.09099e-06	1.45208e-06	-3.47187e-07	7.69901e-11
1.27627e-07	1.22322e-07	4.91649e-07	1.03008e-07	-2.54704e-07	-4.68686e-08	1.37068e-07	2.67834e-07	-9.86503e-08	-1.66442e-07	1.39387e-07	6.8756e-08	-4.82158e-07	3.27216e-07	1.09447e-07	-5.42062e-07	-2.31331e-07	2.52991e-07	-3.7763e-07	2.38438e-08	1.54774e-07	1.37029e-07	1.34679e-07	-3.86997e-07	-6.62732e-08	2.32194e-07	2.68647e-07	-2.46522e-07	-3.34388e-08	-4.26799e-07	1.99398e-12
-1.51385e-08	-9.5245e-10	-5.78529e-09	4.10199e-08	5.19314e-09	-7.18351e-09	-8.10115e-09	-1.76213e-10	-3.26111e-08	-1.20841e-08	-2.51827e-09	-6.76685e-10	-2.51175e-08	-1.10478e-08	3.63935e-08	2.42586e-08	-6.20188e-09	-3.36795e-08	9.24223e-09	1.76669e-08	-2.27617e-08	-1.25289e-09	2.59452e-08	1.7637e-08	-2.32925e-08	-5.52767e-09	1.64559e-08	-2.17975e-08	-3.72662e-08	-1.23644e-08	1.19075e-14
-3.43805e-10	8.01528e-09	2.95176e-11	2.20579e-10	9.16787e-11	7.66008e-12	-1.49971e-09	6.51638e-10	2.70308e-09	-4.01362e-09	2.4225e-09	9.0346e-10	-7.5045e-11	5.37294e-11	-2.73594e-09	3.78897e-09	-4.99275e-10	-4.31488e-09	-4.005e-10	1.40057e-09	8.23811e-10	1.25242e-10	6.186e-12	-1.21885e-09	-5.65407e-09	-3.31306e-09	8.79394e-10	-1.03989e-09	9.04026e-11	1.27694e-09	1.88653e-16
8.76726e-10	-5.81618e-11	-1.0943e-09	2.98792e-10	-2.63376e-10	2.66934e-10	-6.01406e-10	-4.75473e-10	5.30108e-11	2.07985e-10	-2.50357e-10	-5.37272e-11	1.41046e-10	2.43579e-10	-2.80257e-10	-6.68804e-10	-1.82486e-10	1.19579e-09	3.32136e-10	-6.57703e-10	5.4265e-10	-1.4877e-10	-1.3939e-10	2.45404e-10	4.45339e-10	-6.12934e-10	7.92493e-11	5.38383e-11	-3.12292e-10	-4.70551e-11	6.58918e-18
8.7623e-11	-4.81864e-12	5.47807e-14	-1.89786e-11	-2.40984e-11	-2.84845e-11	-4.04319e-11	-6.8443e-11	7.24165e-12	3.93644e-11	1.91173e-11	1.29532e-11	-1.42061e-11	1.18312e-11	3.01709e-11	9.56572e-11	-2.67823e-12	-9.22602e-11	2.09958e-12	6.09329e-11	1.27964e-11	3.59597e-11	7.82322e-12	6.3084e-11	2.33189e-11	2.96282e-11	3.96889e-11	-4.12164e-11	6.07424e-11	-5.79006e-11	5.77818e-20
-9.83389e-12	-4.80766e-12	-1.76314e-12	-1.53248e-12	4.98925e-12	4.6931e-13	1.13713e-12	-5.15818e-12	1.74356e-12	-3.52742e-12	-3.78284e-12	-2.97497e-13	-1.14457e-12	-2.78201e-12	3.81209e-12	1.11941e-11	6.29394e-12	-2.28385e-12	7.42464e-13	9.75376e-15	-2.2904e-12	9.45698e-13	1.61566e-12	2.79709e-12	1.25584e-12	-7.34235e-12	-4.52025e-12	-3.1607e-12	-2.4408e-12	1.52641e-12	5.13213e-22
3.27251e-13	-3.26809e-13	-5.66595e-13	5.17085e-13	6.30265e-13	7.0187e-13	1.23172e-12	-6.99603e-14	7.8884e-13	-9.8278e-13	-1.89925e-13	9.59463e-14	-1.39282e-12	-1.80661e-14	-5.20703e-13	3.43358e-13	-6.31664e-13	-4.22066e-13	2.97245e-13	-3.76882e-13	-3.38552e-12	-8.07494e-13	3.89105e-13	1.1437e-12	-7.28465e-14	6.40774e-13	-9.09481e-13	3.97563e-14	3.23272e-13	-8.61216e-14	2.29142e-23
4.03401e-14	5.10627e-14	-7.95935e-14	2.25524e-15	4.55126e-15	-1.87272e-14	-2.75388e-14	2.5228e-13	-1.36572e-13	5.74204e-14	3.23002e-15	3.74305e-14	-1.08206e-14	-1.89035e-15	-1.83429e-13	-3.46164e-14	3.31272e-15	9.1241e-14	-3.40866e-15	-2.00473e-14	-8.93322e-14	-2.13052e-13	6.4894e-16	8.28095e-14	-3.21004e-14	-7.64345e-15	7.22389e-14	5.83033e-14	-5.31351e-14	1.34989e-13	2.33406e-25
1.39609e-14	2.02763e-15	1.2013e-15	1.2415e-15	-8.48783e-15	5.17269e-15	1.68675e-14	-2.37673e-16	-1.01645e-15	-9.92208e-15	5.19533e-15	-1.67292e-15	9.92731e-15	3.18412e-15	6.16431e-15	-4.53304e-15	-1.41399e-14	1.16332e-14	-1.83572e-15	-1.54501e-14	-6.2538e-15	1.02941e-14	-2.01667e-14	-2.36167e-15	-2.5411e-15	-2.12794e-15	-9.66009e-15	1.59462e-15	-5.65628e-15	8.80867e-15	2.23301e-27
-2.16155e-15	1.12619e-15	6.78391e-16	-3.44702e-15	-8.0813e-16	-2.39513e-15	-1.15178e-15	9.70252e-17	-9.06352e-17	-3.22572e-16	-2.91619e-16	-1.20637e-15	2.99924e-16	4.16906e-16	8.10332e-16	-1.71979e-15	-1.55174e-16	2.28016e-15	1.0801e-15	-3.92336e-16	2.11054e-15	-1.46259e-16	-4.05586e-16	1.91734e-15	-2.96017e-15	-2.01675e-15	2.29745e-15	6.30922e-16	5.11464e-16	-2.72029e-15	7.25672e-29
-2.84117e-16	1.29394e-16	-6.77884e-17	-6.01437e-17	-7.4435e-17	6.61851e-17	-2.02641e-16	2.63257e-16	8.95061e-17	-9.68574e-19	-2.75716e-16	-6.66034e-17	6.88939e-17	-9.0405e-17	-2.02646e-17	-1.06863e-16	1.27277e-16	-9.55068e-17	2.91528e-17	-9.41105e-17	-7.51514e-17	1.59615e-16	-9.85136e-17	1.8373e-16	1.12358e-17	4.81056e-17	2.92419e-16	1.7418e-16	8.14144e-17	2.20963e-17	5.74202e-31
4.32964e-18	-3.1646e-17	-2.56694e-17	1.79307e-18	-5.55909e-18	8.6412e-18	-2.59348e-18	-1.3465e-17	-5.05154e-18	-1.24396e-17	-4.22255e-17	-1.17154e-17	-6.78981e-18	-2.79637e-17	1.84129e-17	-2.94467e-17	9.86579e-19	2.96516e-17	-8.72271e-18	-1.06078e-18	5.1704e-18	2.4502e-18	-4.01047e-18	-6.40491e-18	-2.75869e-18	-4.59194e-18	-8.38958e-18	-4.70319e-18	5.07524e-18	-6.17614e-18	7.34302e-33
3.05785e-18	1.21159e-18	-3.16006e-18	-6.60188e-19	2.16527e-19	4.56606e-19	-2.39969e-18	-9.75665e-20	1.58097e-18	2.26137e-18	-6.36536e-19	2.72128e-18	-9.83804e-20	-1.33008e-19	1.97791e-19	9.50199e-19	-1.32265e-18	1.38991e-18	6.60344e-19	-1.06546e-18	3.76666e-19	1.1674e-18	-4.93687e-18	1.88664e-18	-6.56775e-18	2.43188e-19	3.37092e-19	7.19345e-19	-4.45497e-18	-7.80518e-18	2.02939e-34
-3.41158e-20	-5.90919e-20	2.1478e-20	7.70352e-20	-3.17046e-20	-8.19337e-19	-4.41274e-20	-4.78126e-19	6.86964e-20	-8.83158e-20	1.7925e-19	2.50999e-19	-3.16253e-19	-3.64886e-19	4.13717e-19	-9.29122e-20	-4.79924e-20	9.71821e-20	2.18898e-20	4.09638e-19	-4.91062e-19	-1.57077e-19	-2.50567e-19	-3.69995e-20	-6.49259e-20	-1.14892e-19	1.37555e-19	-2.42941e-19	-3.58565e-19	-8.15907e-19	2.83415e-36
-6.49769e-20	-2.31041e-20	-4.53094e-20	-4.95293e-20	2.28114e-20	2.23855e-20	7.31764e-21	-3.83753e-20	5.63097e-22	-5.03096e-20	-8.20807e-21	-8.71563e-21	-5.84447e-20	1.63286e-22	7.76775e-21	-2.20525e-21	1.41053e-20	-6.17455e-21	7.8251e-20	-7.61568e-20	-2.29599e-20	6.30341e-20	1.40632e-20	-1.1744e-20	-2.53409e-20	8.43766e-21	7.01295e-20	-1.45811e-21	9.04332e-21	1.98768e-20	4.10721e-38
-4.94439e-21	-1.32299e-21	-1.78699e-21	2.69414e-21	3.49458e-21	3.62533e-21	-3.43833e-22	-3.52014e-21	-3.53391e-22	4.97242e-21	5.22368e-22	-2.69221e-21	6.40279e-21	-2.06834e-21	-4.91782e-22	6.96469e-21	2.32696e-21	-1.40008e-21	-2.22658e-21	1.46405e-21	-1.22615e-20	7.19955e-21	3.07271e-21	-9.9812e-21	6.60296e-21	2.55228e-21	1.61824e-21	2.49943e-21	-1.05664e-20	-6.99949e-21	7.46247e-40
-2.29855e-22	-7.76383e-23	-5.31549e-23	-9.61037e-23	-2.63783e-22	3.27277e-22	4.88537e-22	7.40983e-23	-1.21417e-22	1.58395e-22	9.81661e-22	4.88027e-22	2.39974e-22	-1.57055e-21	2.39779e-23	2.39837e-23	-6.40994e-22	7.76394e-23	6.31547e-22	1.50999e-22	-8.85126e-22	-2.92954e-22	-1.12143e-22	-3.47603e-22	-2.08956e-22	4.54342e-22	-3.85762e-22	1.25583e-22	-2.82441e-22	6.05675e-23	6.59815e-42
-1.99135e-22	3.11504e-23	-1.16408e-22	3.0413e-23	-3.05772e-23	6.14409e-23	-2.75041e-23	-1.95553e-23	-1.11782e-22	-1.83447e-25	-4.95971e-23	-5.56066e-23	2.77407e-23	-1.67685e-22	-4.71238e-24	-9.74449e-23	2.29329e-23	-8.44178e-23	3.02898e-23	-4.78077e-23	2.8003e-23	1.26316e-24	-2.43532e-23	-2.1202e-23	-1.14704e-22	-1.22274e-22	1.22659e-23	2.74496e-22	2.16334e-23	-1.57246e-22	2.58887e-43
-1.3352e-23	-5.19563e-24	-5.10203e-24	-3.09068e-24	-3.40915e-24	1.22843e-24	-1.28515e-23	2.07675e-23	-1.02076e-24	1.48111e-24	1.73863e-24	-2.50326e-24	-2.06604e-23	5.09862e-24	7.90385e-25	-2.27183e-24	3.58226e-24	5.13203e-24	-2.49588e-24	-1.25963e-23	4.55179e-24	3.4785e-24	1.21828e-24	-2.16552e-25	-1.33117e-23	6.70817e-24	-1.83028e-23	-4.80931e-24	-7.1852e-25	3.75495e-24	2.15495e-45
5.50746e-25	4.71876e-25	1.06758e-24	-1.45415e-24	-8.27755e-25	-4.97763e-25	4.10544e-25	-1.72642e-24	-5.08014e-25	1.43596e-25	8.65884e-25	-1.04265e-24	-3.00719e-25	-4.75176e-25	-4.84403e-25	1.82132e-25	-1.32266e-25	-2.5472e-25	1.28513e-24	9.091e-25	1.4463e-24	-5.32759e-25	9.09773e-25	-9.27236e-25	9.76569e-25	1.88975e-25	4.80763e-25	-3.04931e-26	-1.39641e-24	-6.16335e-25	2.07367e-47
7.24604e-26	-3.16484e-25	1.16724e-25	1.57056e-25	-2.1743e-25	9.07001e-26	1.74981e-25	-3.24269e-26	1.62897e-25	6.59451e-26	-1.01915e-25	2.84496e-26	-8.51416e-26	-2.07098e-25	2.21402e-25	6.61571e-26	-1.34549e-26	-2.46408e-25	-1.08642e-26	1.14051e-25	1.65031e-26	1.40861e-25	-1.12302e-25	3.95431e-26	-6.63902e-26	-2.36002e-25	-1.70491e-25	1.75506e-25	-7.42731e-27	6.56363e-27	6.04877e-49
-1.60652e-26	-2.03435e-26	2.53969e-26	5.58473e-28	-6.55355e-27	-2.12704e-26	-5.48571e-27	1.38615e-26	1.2568e-27	-7.96116e-27	1.26028e-26	-4.9236e-28	1.50642e-26	2.80916e-26	-4.50773e-27	2.3688e-27	7.54552e-27	-1.09494e-26	5.95639e-27	-2.4141e-27	-2.00629e-29	1.77394e-26	-2.20978e-26	-2.91268e-27	1.74245e-26	1.71354e-26	-3.33723e-26	1.76548e-26	-3.40683e-27	-4.84319e-26	8.71041e-51
3.37356e-28	-2.55789e-28	-3.39926e-27	-8.04647e-28	-1.65049e-27	5.57773e-28	-7.62042e-28	-1.60169e-27	-2.24753e-27	-6.2622e-28	-2.31403e-27	-1.37844e-27	2.13681e-27	-1.46764e-27	-2.63268e-28	-1.903e-27	2.14084e-27	1.48362e-27	-2.27305e-27	3.11053e-28	-1.04284e-27	-1.22776e-27	-9.55428e-28	1.79436e-28	2.27283e-27	4.84673e-27	-4.60541e-28	7.31178e-28	-3.86867e-27	1.45093e-27	1.03735e-52
7.34885e-29	3.77772e-28	-2.29681e-28	-2.36853e-28	1.00161e-28	-4.04891e-29	5.86914e-29	-2.26604e-29	-1.76188e-28	2.30516e-29	-8.61149e-29	2.28521e-29	-1.52878e-28	3.71159e-29	2.9691e-28	-9.50674e-29	1.30665e-28	-1.60022e-28	-9.81996e-29	2.37448e-28	1.29155e-28	-1.21734e-28	-4.3671e-28	2.92668e-28	-3.6438e-28	-4.53731e-28	1.0411e-30	-4.47364e-29	-3.0834e-29	-6.18958e-28	1.57533e-54
-3.42636e-29	-3.34085e-29	-3.73878e-30	-8.61579e-30	-1.18977e-29	1.37764e-30	-3.12803e-29	-4.72094e-29	2.23382e-29	-4.46311e-30	-6.20652e-31	-1.25943e-29	-1.11797e-29	-3.80448e-30	1.52563e-29	1.26831e-30	-5.75291e-30	-4.86628e-30	-2.20271e-29	-3.2997e-29	1.1089e-29	9.30345e-30	-7.23585e-30	-2.48071e-29	4.16389e-29	-1.85867e-29	3.33615e-29	3.02945e-30	1.67189e-29	-2.21876e-29	1.3262e-56
-1.17969e-30	-1.52423e-30	1.65381e-30	7.00824e-31	8.99481e-31	-3.33402e-31	-2.96707e-30	-8.35245e-31	-7.52169e-31	-3.92247e-31	1.29112e-30	-1.18705e-29	1.91698e-31	4.91112e-30	-1.97369e-30	4.74361e-30	-1.71811e-30	3.73476e-30	2.9879e-30	-4.13931e-30	-7.88643e-32	4.85584e-30	-1.55547e-31	2.78487e-30	-4.92402e-31	-7.98182e-31	-4.564e-30	3.87018e-30	-4.51227e-31	2.16465e-31	3.22477e-58
3.41262e-32	4.51675e-31	-6.57525e-31	3.18143e-31	-9.80935e-32	-3.3949e-31	2.67773e-31	3.78435e-31	-3.80202e-31	4.61747e-31	-4.07017e-32	-5.26736e-31	8.44516e-31	-2.00947e-31	-3.85865e-31	5.62959e-32	-1.19404e-30	-6.38374e-31	1.60718e-31	-9.60386e-32	-2.23157e-31	-1.78695e-32	1.7172e-31	-6.91383e-31	8.29175e-32	-6.41071e-31	6.62409e-31	-1.81958e-31	-4.55491e-31	-1.79438e-31	6.17638e-60
-5.80683e-32	2.53464e-32	6.7698e-33	-2.16682e-32	-2.49598e-32	-6.67231e-32	-9.58253e-34	-1.0963e-32	1.27076e-31	-4.98306e-33	-1.43457e-31	8.26207e-32	-8.40014e-32	1.88944e-34	-1.02358e-31	1.25788e-32	-2.3549e-32	1.9471e-31	-1.1906e-31	-4.89412e-33	5.00037e-32	-7.02665e-33	3.6146e-33	5.09701e-32	-6.53662e-32	-3.61772e-32	-5.49573e-32	-3.4972e-32	1.10438e-32	-2.35964e-33	1.38776e-61
4.45273e-33	-4.69229e-33	2.99135e-33	-5.38547e-33	1.3964e-32	5.35985e-33	3.71144e-33	-7.92943e-33	-2.53487e-33	-6.1334e-33	-1.52848e-33	7.1806e-33	3.30243e-33	8.76382e-35	-9.74979e-33	-7.5294e-33	-4.35216e-33	8.54504e-34	-2.50079e-33	4.49849e-33	1.23986e-34	1.48898e-33	5.97884e-33	1.68954e-32	1.14667e-32	-1.84389e-33	8.24211e-35	1.9148e-33	1.91572e-33	-4.78906e-33	1.17553e-63
-5.06234e-34	2.37043e-35	-7.16022e-35	-3.64617e-34	1.74656e-34	-9.50864e-34	3.48985e-33	8.17792e-34	4.10132e-35	-8.26454e-34	6.30629e-35	1.98054e-33	-1.99466e-34	-1.99789e-34	1.09121e-33	4.7093e-34	1.12188e-34	1.61921e-34	1.7957e-34	-1.11056e-34	6.18942e-34	-1.09318e-33	4.08681e-34	5.00536e-34	-5.24152e-34	-1.11276e-33	3.00389e-34	-4.93665e-35	-5.93034e-35	6.3256e-34	2.43692e-65
-6.82689e-35	8.91338e-35	7.56436e-35	-5.56214e-35	-2.21801e-35	-4.68268e-35	6.81959e-36	2.39083e-35	-6.35236e-35	-7.66989e-36	4.21119e-35	6.05416e-35	-7.85692e-35	6.31758e-35	1.59015e-34	-1.73051e-35	1.82191e-34	1.24824e-35	2.78465e-35	-3.64617e-35	1.09563e-35	-1.1283e-34	-6.93583e-35	7.72768e-36	-1.3397e-36	7.06695e-35	1.3059e-35	2.68569e-36	2.26249e-36	-1.70604e-35	1.28651e-67
1.88087e-35	-1.79914e-35	-1.10256e-35	1.17255e-36	2.93232e-36	3.38512e-36	-2.58158e-35	-3.15758e-36	1.45602e-36	2.53323e-36	1.63238e-35	-7.9896e-36	-4.82775e-36	1.2913e-35	-1.6596e-35	1.62057e-35	-1.60678e-36	-3.22723e-36	-1.81134e-35	-3.5782e-36	3.6069e-36	1.09028e-35	-1.1013e-35	-1.99802e-35	-7.84341e-36	-8.29312e-36	-1.27887e-35	1.29593e-35	1.31459e-35	3.3511e-36	4.21593e-69
1.80965e-36	-1.87931e-36	4.84321e-37	-2.06762e-37	-3.63656e-37	1.80762e-37	1.0794e-36	2.46398e-37	-1.71508e-37	-3.51644e-36	1.70747e-36	-2.23715e-36	-3.64818e-37	-7.68604e-37	2.16738e-36	1.93454e-37	5.95331e-37	-4.68591e-36	-9.54078e-38	1.63694e-36	1.30713e-36	1.0208e-36	-8.06418e-37	-4.99612e-37	2.44998e-36	3.92686e-37	-1.40087e-37	8.70986e-37	-6.5241e-37	7.38196e-37	7.08054e-71
-2.45979e-37	-1.42714e-38	1.76475e-38	1.36374e-37	3.3998e-37	4.0826e-38	-1.27396e-37	2.42851e-39	-6.02565e-38	-4.17043e-38	2.30475e-37	2.98641e-39	1.70051e-37	1.20434e-37	-4.15261e-39	-1.61993e-38	3.62006e-38	9.75775e-38	7.46529e-38	-3.24758e-38	7.36202e-38	-8.65755e-38	-6.31578e-38	4.99204e-39	-1.90532e-37	-4.38507e-38	1.8913e-38	-2.11238e-38	-3.01233e-37	1.90403e-38	4.79828e-73
-2.30166e-38	-5.87804e-39	-2.69024e-39	-1.54316e-38	-3.33038e-38	-7.75857e-39	-3.88275e-39	6.89582e-39	3.28952e-38	3.2677e-38	4.93945e-40	3.28931e-40	-2.66116e-38	1.12461e-38	3.92209e-38	-8.60942e-39	-4.95484e-38	-8.65399e-39	-1.9734e-38	-1.41028e-38	-1.00661e-38	3.1501e-39	-2.8678e-38	-3.01011e-39	4.34316e-39	2.7475e-39	1.00562e-38	6.9403e-38	1.20901e-38	-2.4445e-39	1.57964e-74
-1.36689e-39	3.45828e-39	-2.85738e-40	9.45125e-41	3.96055e-40	6.13587e-41	1.73775e-39	6.81323e-40	-5.17531e-40	-2.40229e-39	1.32845e-39	-7.14712e-39	-5.06301e-40	-1.10755e-39	1.60266e-39	1.50498e-39	-5.42755e-39	2.14133e-39	-2.4324e-39	-9.37588e-40	-1.76543e-39	-1.98175e-39	-4.05072e-39	2.8249e-39	-1.63011e-40	-2.24255e-39	-6.90504e-40	-3.83493e-40	-9.03802e-40	-4.25541e-40	1.61714e-76
2.13327e-41	-5.81686e-41	1.70963e-40	2.56143e-40	-5.45279e-40	-1.24457e-40	-3.66823e-40	-4.72266e-40	7.83045e-40	2.02044e-40	-3.68742e-41	-4.96897e-40	-4.8764e-41	2.50816e-40	-2.13405e-40	2.27996e-40	-2.12471e-40	1.41597e-40	-1.40693e-40	-2.7346e-41	-1.64506e-40	8.82489e-41	3.21461e-40	-6.09922e-41	2.13346e-40	-4.51077e-40	5.25555e-40	2.75466e-41	6.94889e-41	1.41243e-40	2.61252e-78
3.01799e-42	-1.0831e-41	-7.63556e-42	1.19497e-41	3.30808e-41	-1.62769e-42	-2.48398e-41	1.57938e-41	3.56883e-41	2.76537e-41	1.90854e-41	-3.87599e-41	3.62529e-41	-8.45831e-42	8.25959e-41	2.42768e-41	-1.2223e-41	-1.17207e-41	-5.0937e-42	5.8655e-42	-1.04505e-40	1.71501e-41	-3.07137e-42	5.3251e-41	-1.32516e-41	-6.37037e-41	-1.29154e-41	4.06795e-42	-8.9727e-41	2.5702e-41	4.25294e-80
-8.35514e-43	-4.71895e-43	7.88242e-42	-9.66971e-43	3.38632e-42	2.29515e-42	-3.23773e-43	-7.82734e-42	-4.06502e-42	-2.20448e-42	4.00307e-42	-2.32247e-42	-4.78996e-43	-5.04456e-42	-3.83602e-42	9.15692e-43	-1.58693e-42	5.40439e-43	1.40706e-42	-2.84236e-42	7.59284e-42	-2.21008e-42	2.61476e-42	-6.69459e-43	-6.31327e-43	-2.76044e-42	3.18898e-42	-2.56648e-42	3.15874e-42	7.98326e-43	3.44208e-82
-1.03973e-43	-2.43216e-43	8.1602e-43	-4.45575e-43	5.63149e-43	-4.17413e-43	5.37336e-43	4.23541e-43	8.97386e-43	7.02384e-44	6.09059e-43	-7.81899e-43	1.66501e-43	-3.98854e-43	-6.92726e-43	3.27359e-43	3.85071e-43	-1.28089e-42	7.54682e-43	1.45639e-42	-6.66008e-43	1.20042e-43	-2.70726e-43	-1.14192e-43	8.30233e-44	5.99988e-43	-4.17559e-43	-3.45386e-43	-1.78062e-42	-5.08588e-43	1.35739e-83
5.59085e-44	7.66285e-44	3.26707e-44	-1.31242e-44	2.63972e-43	-9.83048e-45	-2.76534e-44	-8.26862e-44	4.78544e-44	1.24425e-43	2.0045e-44	-1.88814e-44	-2.17302e-44	-2.21009e-44	8.12067e-44	9.39621e-44	1.26972e-44	1.7018e-44	6.3526e-47	4.24035e-44	1.31479e-44	-1.26445e-44	4.92206e-44	-1.08699e-44	-7.91671e-44	-3.63275e-44	-3.44603e-44	1.94728e-44	-3.21719e-44	1.52409e-44	1.38074e-85
-1.29014e-44	1.66817e-44	-7.23037e-46	4.5923e-45	-1.83777e-44	1.90597e-44	2.50468e-44	7.28439e-45	-2.22585e-45	2.04781e-44	6.71313e-46	-1.11476e-44	-5.21985e-45	-6.7632e-45	2.86277e-45	-6.73725e-45	9.5851e-45	3.735e-45	-1.09321e-45	-3.92016e-45	2.62652e-44	-2.71332e-45	7.27606e-45	7.77441e-46	6.20637e-46	1.00644e-44	8.94503e-45	-2.40251e-45	-1.82225e-45	-3.98238e-45	3.60315e-87
-1.49092e-45	-7.8974e-46	1.0578e-45	-7.0395e-46	-3.92141e-46	-2.15556e-45	2.16306e-45	-3.13061e-46	3.82147e-47	-1.14517e-45	5.26192e-46	-6.17634e-46	-3.09506e-46	-9.67996e-46	6.58212e-46	1.35506e-45	3.54484e-46	1.60398e-46	-1.17169e-45	-2.59619e-46	-1.76461e-45	-3.95639e-46	4.81195e-46	-3.74971e-46	1.04184e-45	-9.69855e-46	-1.11276e-45	3.6914e-46	1.0752e-45	-3.69639e-46	2.9239e-89
-2.89037e-47	4.3261e-47	-7.24679e-47	2.0624e-46	3.28404e-46	1.29942e-46	-1.03147e-46	-2.01544e-47	-6.69063e-47	1.7007e-47	-7.46463e-47	1.24804e-46	-5.19976e-47	7.01122e-47	1.14534e-46	2.31635e-46	5.95528e-47	-5.494e-48	2.11401e-46	3.83571e-48	1.0142e-47	3.27799e-47	1.26051e-47	-3.23728e-47	-6.38422e-47	-2.56988e-47	1.81732e-47	3.35624e-47	4.1647e-48	1.44866e-47	3.43665e-91
-1.36376e-47	-1.36817e-47	-2.54924e-47	6.06658e-49	5.03003e-48	4.01278e-48	-2.22707e-48	1.44228e-47	-7.82212e-48	2.25224e-47	8.81341e-48	-8.78937e-48	7.25331e-48	-9.6899e-48	-1.18019e-47	-8.91937e-48	3.32732e-47	2.53803e-48	5.38344e-48	1.59082e-47	-3.09088e-48	-1.49153e-47	6.17209e-48	-1.78402e-48	1.25149e-47	-2.43272e-48	2.08476e-47	3.72157e-47	5.91552e-48	2.00245e-47	6.45354e-93
-1.50494e-48	-7.60169e-49	2.57188e-49	-3.07569e-49	-7.63584e-49	-8.51774e-49	-1.71238e-49	1.32331e-48	5.23161e-49	-1.374e-48	-8.4787e-49	-1.61135e-48	3.84457e-49	6.28839e-48	2.86621e-48	2.49673e-49	-1.57311e-48	6.21055e-49	8.85066e-49	7.39254e-49	2.75259e-48	-1.37081e-48	-3.76759e-49	2.22846e-48	8.34518e-49	2.22166e-48	1.65466e-48	-1.60436e-49	-2.64449e-48	1.00026e-48	9.46823e-95
2.91112e-50	5.41846e-50	1.06756e-50	2.16086e-49	-2.80854e-49	-7.53508e-50	-9.97297e-50	-1.05408e-49	-6.52515e-50	3.54468e-49	-2.92743e-50	7.91147e-49	5.48813e-51	-2.76939e-49	-1.44393e-49	1.35169e-49	1.43761e-49	-2.18931e-49	1.64018e-49	-7.04995e-50	-3.70834e-50	4.49371e-49	4.55286e-49	1.5024e-49	4.30914e-50	1.93648e-49	3.6933e-50	1.56126e-50	3.74464e-49	2.00295e-50	1.74395e-96
1.02615e-50	3.4755e-50	-4.40989e-50	-1.28385e-50	3.25687e-50	-3.28749e-51	1.68402e-50	4.97868e-51	-7.87315e-51	-2.12862e-50	1.09587e-50	-2.30499e-52	-1.34211e-50	1.89424e-51	-6.99503e-50	-6.75134e-51	-1.68913e-50	-1.92249e-50	8.29207e-51	3.43138e-51	8.09299e-51	-3.13891e-52	-2.683e-51	1.33424e-50	2.38074e-51	1.31315e-50	-1.07031e-50	1.58497e-50	-1.16498e-50	7.56353e-51	1.22833e-98
8.99134e-52	3.7747e-51	6.91166e-51	2.1601e-51	3.29142e-51	-1.275e-51	-1.7213e-51	-1.44147e-51	-1.01079e-51	-1.46206e-52	-1.59889e-52	-8.31301e-51	1.34519e-51	3.87995e-51	-1.5299e-51	5.71935e-52	-8.1499e-51	7.43593e-51	2.79343e-51	-5.06413e-51	-5.10819e-51	-3.63408e-52	-7.79987e-52	-5.86219e-52	-6.7563e-51	-8.74472e-51	-3.998e-52	8.1684e-52	2.6501e-52	1.62648e-51	4.827e-100
3.84026e-53	-1.67363e-52	-4.13168e-54	3.35138e-52	1.81224e-52	-1.36196e-52	1.4685e-52	1.59042e-53	2.4907e-53	-1.20205e-53	1.61739e-53	3.06431e-52	1.46112e-52	3.13073e-52	-5.55155e-53	-2.5414e-52	7.72877e-53	-5.37375e-52	2.74113e-52	-3.0779e-52	7.20599e-53	4.97398e-53	-1.74816e-52	6.9297e-53	-2.50576e-52	-2.91446e-52	1.35071e-51	-3.53458e-53	6.63504e-52	-2.78522e-52	3.49586e-102
1.01117e-52	-9.61032e-53	-5.47267e-54	-3.14672e-53	-2.76415e-54	9.84568e-53	1.26158e-52	6.36436e-53	-5.2853e-53	-2.03704e-53	4.91727e-53	-2.62904e-54	2.1158e-53	-2.765e-53	4.0501e-53	3.16349e-53	4.82554e-53	8.41212e-53	-5.91991e-54	-3.0658e-53	-7.09965e-53	1.01625e-53	1.5312e-53	-7.42746e-54	6.74355e-53	3.00348e-53	-1.01757e-52	5.28373e-53	-7.00031e-54	-3.73212e-53	9.5486e-104
-3.50035e-54	3.59446e-54	3.82019e-54	3.37236e-54	-3.77448e-54	-3.1884e-54	4.04653e-54	1.16727e-55	-4.22338e-54	3.18359e-54	2.85097e-55	2.18135e-54	6.62129e-54	-9.53556e-54	-1.07114e-54	8.28382e-54	-2.46097e-54	-1.69209e-53	1.06399e-53	-7.74183e-54	-5.1428e-55	1.51754e-53	-2.34244e-55	-1.14839e-54	-2.13022e-54	2.97232e-54	-3.0367e-54	-2.10111e-54	-3.88278e-54	-3.21803e-53	2.1044e-105
4.08465e-55	5.81598e-55	-8.26047e-55	-1.0414e-55	4.38295e-56	4.72403e-55	1.02604e-55	7.53827e-55	-2.25233e-55	3.1066e-55	-5.21124e-55	4.83861e-55	3.38627e-55	1.87307e-54	2.10216e-55	-3.20229e-55	-3.91935e-55	1.07441e-55	9.13599e-55	1.70102e-55	-8.84978e-55	2.4072e-55	1.16391e-54	-2.97528e-55	4.62667e-55	2.20242e-55	4.48692e-55	1.12996e-54	1.67798e-54	-8.86236e-55	1.50797e-107
-4.02994e-56	-2.34787e-55	-6.87715e-56	-1.87471e-55	4.26868e-56	5.37184e-55	8.19643e-56	1.37685e-55	-1.29766e-55	-4.86258e-57	-2.72787e-55	6.08984e-56	9.2807e-56	8.40275e-56	6.55793e-56	-5.17947e-56	2.4887e-56	-1.80904e-55	1.56083e-55	7.36515e-56	8.99261e-57	1.5711e-55	-2.24615e-56	1.64521e-55	-1.34243e-55	3.53574e-55	1.56237e-55	4.3433e-56	1.92851e-56	7.34351e-56	8.20894e-109
1.53643e-56	-4.13193e-57	-1.62064e-56	1.17274e-57	-3.1874e-56	1.16892e-56	-8.82167e-58	1.01163e-57	1.24365e-56	1.68997e-56	-3.37199e-57	1.91118e-57	3.40448e-57	5.55067e-57	6.79345e-57	9.94926e-57	-1.39383e-56	-2.02264e-57	2.29152e-57	4.16485e-56	-2.52135e-57	-2.42773e-56	-8.71312e-57	-1.51532e-56	6.09198e-57	1.81803e-56	-2.82974e-56	1.4502e-56	6.37721e-57	2.37968e-56	7.13951e-111
-9.70479e-58	6.39089e-58	-6.28615e-58	-1.07408e-57	9.91192e-59	1.30816e-57	-4.27309e-57	-4.42683e-58	-4.64096e-58	2.66413e-59	2.70064e-57	-2.1273e-57	-1.61415e-58	-1.51411e-58	9.56164e-58	1.70076e-57	3.02772e-58	-8.55841e-58	-8.80431e-58	5.06804e-58	-1.35917e-57	4.46491e-57	5.92738e-59	2.50444e-57	1.37305e-57	3.34601e-58	-3.32195e-57	-8.06969e-58	-6.24654e-58	-6.73118e-58	8.34079e-113
-9.02076e-59	4.63397e-59	-2.81346e-58	1.90238e-58	-2.58346e-58	4.92359e-59	-1.02944e-58	6.32542e-59	1.03698e-58	-3.3417e-60	1.83928e-59	-9.84645e-60	-1.69209e-59	2.68222e-58	-8.60186e-59	2.06893e-58	-4.43554e-58	9.71951e-59	1.05384e-58	-1.04507e-58	-5.02645e-59	-1.14651e-58	1.15007e-58	1.73416e-58	-2.27561e-58	-6.17654e-59	7.26785e-59	-1.51723e-58	-8.39028e-59	-2.90283e-58	8.0542e-115
-1.01486e-59	-1.54103e-59	1.79833e-59	-2.66331e-60	1.61133e-59	3.38598e-59	-2.54055e-60	-3.68645e-59	2.63296e-59	2.37213e-59	9.93822e-60	3.37359e-59	1.0415e-59	1.8986e-59	-7.63669e-61	-5.82808e-60	-6.56638e-60	3.29576e-59	-1.14388e-59	-6.36845e-59	-2.10101e-60	-6.70893e-60	-6.81514e-60	-3.16602e-59	-5.03669e-59	-5.01732e-60	9.14981e-60	-4.51568e-60	-1.54114e-59	-3.62321e-59	1.70694e-116
4.09883e-60	5.16951e-61	1.21881e-60	1.67357e-60	-3.26267e-60	6.76552e-62	8.82295e-61	-1.01828e-60	4.41295e-60	-9.44241e-61	-4.20288e-61	-3.36625e-61	-1.74216e-60	2.10611e-60	3.55162e-60	1.84423e-60	-1.3238e-60	-1.17202e-60	-3.1785e-61	-1.13534e-60	1.24839e-60	-1.45342e-60	1.29766e-60	-1.17571e-60	-3.11466e-60	4.05156e-61	-4.23051e-60	1.60735e-60	1.65263e-60	1.65104e-60	1.25017e-118
5.29967e-61	-6.14345e-62	3.46883e-61	1.98873e-61	2.59899e-62	2.45858e-61	2.04249e-61	-6.45671e-62	2.39419e-62	8.99678e-62	-4.73662e-61	-2.14846e-61	-3.19402e-61	2.39263e-61	-6.44433e-61	-2.2137e-61	-1.13669e-61	1.17812e-61	-7.00346e-62	9.30598e-62	1.51699e-61	6.5754e-61	3.53266e-61	5.46712e-62	-2.03221e-62	1.01864e-61	1.98594e-61	-1.14515e-61	-5.97187e-61	-2.21656e-61	2.5469e-120
-3.36111e-62	6.31012e-65	-1.35399e-61	2.02655e-62	-6.29892e-62	-1.39589e-62	-3.79914e-62	8.46575e-62	-1.08136e-62	2.57215e-62	-1.84739e-63	-1.42527e-62	2.74706e-62	3.25942e-62	-1.30218e-61	-2.0964e-63	5.74663e-62	1.33227e-62	-3.54233e-62	-1.18951e-61	1.1464e-63	1.19162e-62	2.46415e-62	5.8661e-63	-5.85896e-62	-2.36535e-62	-1.06199e-62	-1.55489e-62	-2.52427e-63	2.6166e-63	7.64382e-122
-3.91523e-64	-7.84935e-63	-3.58221e-63	5.07981e-63	1.40611e-63	-1.02236e-63	-3.98947e-63	5.91925e-63	3.84501e-63	-3.90615e-63	1.32713e-63	-3.38929e-64	6.11609e-63	-4.94995e-63	-1.53117e-62	-7.23181e-63	-7.12748e-63	-9.08673e-64	5.27804e-63	6.90006e-64	-2.31466e-63	2.04791e-63	2.01548e-63	5.7469e-63	4.23639e-63	-1.76943e-63	5.65069e-63	-1.39659e-63	7.9085e-63	-3.99586e-63	7.95024e-124
1.46749e-63	7.41713e-64	-4.22401e-64	1.16819e-63	-3.78458e-64	-1.53154e-63	9.1095e-65	3.10179e-64	2.85115e-63	2.24067e-64	7.71095e-64	-2.30231e-64	-7.24439e-65	6.90906e-64	-6.35223e-64	-1.91582e-64	-1.54026e-65	2.03557e-64	-3.48529e-64	-4.52457e-64	6.71646e-64	-4.42842e-64	9.94707e-65	-1.24408e-64	4.73815e-64	6.19531e-64	8.88157e-64	-4.34655e-64	1.86709e-64	1.57013e-64	1.92758e-125
2.63094e-65	-9.58575e-65	5.50658e-65	-1.35245e-64	1.03915e-64	-5.14652e-65	1.3216e-65	-2.04476e-65	2.52737e-65	-3.47228e-65	-7.85385e-65	6.34815e-66	3.10219e-65	-1.43589e-64	-4.09372e-65	2.35282e-64	-3.8161e-65	2.03547e-65	9.90829e-65	-1.15971e-64	1.149e-64	5.70971e-65	2.36549e-65	-4.5968e-65	2.2399e-65	-1.71401e-64	-5.42376e-65	-7.77175e-65	1.50313e-66	2.92299e-65	2.15901e-127
9.34801e-66	-2.38735e-66	-4.73458e-66	4.26655e-65	-6.10597e-66	7.4815e-66	-5.06918e-66	-6.2503e-66	1.35828e-65	-4.89796e-66	-1.06905e-65	5.00919e-66	-2.21809e-66	8.97687e-66	1.46241e-66	-5.79881e-66	2.33805e-66	-3.28452e-66	6.51085e-66	2.63657e-66	-7.47652e-67	-1.92987e-65	2.05027e-65	7.08189e-66	-2.04926e-65	5.42353e-66	3.88069e-66	6.97675e-66	-6.39973e-66	-1.16922e-66	4.02753e-129
-9.27348e-67	3.98763e-67	-8.62626e-67	8.41414e-67	1.65044e-66	-1.09851e-66	2.24591e-67	6.47752e-67	2.33266e-68	1.43047e-66	-7.25628e-68	-2.52364e-67	-2.58138e-67	-1.17447e-66	7.63046e-70	1.15033e-67	-6.96206e-67	6.31976e-67	1.3729e-67	-5.4053e-68	-9.75478e-67	-1.1114e-66	-9.44324e-67	6.61084e-67	-5.16301e-66	2.49324e-66	3.50842e-66	-1.60662e-66	1.1272e-66	-4.61133e-67	6.41146e-131
6.20863e-68	6.45752e-68	1.4402e-67	7.94551e-68	7.11695e-68	1.33992e-67	-9.97545e-68	-6.44718e-68	-2.29679e-67	-1.19226e-67	-5.70973e-68	1.69821e-67	3.129e-68	-5.25154e-68	5.3145e-68	1.41728e-67	-4.63173e-67	-7.72984e-68	3.86975e-67	7.2371e-69	1.92675e-67	-3.0107e-67	3.49297e-67	-6.53668e-68	5.15546e-68	-1.1376e-68	3.32466e-67	1.71792e-67	1.50631e-67	-9.53513e-69	9.87889e-133
-2.66086e-68	2.42884e-68	1.96965e-68	1.6943e-68	-2.55756e-68	1.56011e-68	5.06645e-68	-8.35782e-69	-3.83133e-68	-9.09671e-69	-1.76646e-68	1.44428e-69	-2.21661e-68	-4.34892e-69	5.59151e-69	-2.33697e-68	-2.72542e-68	1.66834e-68	3.8138e-68	1.01e-68	3.02994e-68	-5.03043e-68	5.4841e-69	-5.38448e-69	-1.84626e-68	-2.4088e-68	-8.76327e-69	-1.07016e-69	3.38269e-69	-1.92106e-68	1.59245e-134
-6.19376e-70	-3.90658e-70	1.60979e-69	2.8679e-69	-1.96757e-70	1.51874e-69	2.22524e-70	-1.99114e-69	1.12816e-69	1.61197e-69	3.18626e-69	9.16834e-70	4.96088e-70	-2.44754e-69	-1.93834e-69	-2.25349e-69	-1.83666e-69	-8.04196e-70	-1.15981e-69	-5.89685e-69	-3.33348e-69	-2.4995e-70	-2.19666e-69	2.30809e-69	9.1981e-70	3.62237e-70	-1.33839e-69	-1.47965e-69	-1.14958e-69	2.45225e-69	1.21406e-136
1.0227e-70	8.01641e-71	6.85459e-70	8.73132e-71	-2.08916e-70	4.58921e-71	-4.02093e-71	3.59572e-70	1.96927e-71	-2.66672e-70	5.53449e-71	-4.13737e-70	-8.87682e-71	-3.35704e-70	-1.31096e-70	-9.64951e-71	-3.03647e-70	3.2084e-71	-1.53228e-70	-1.9464e-70	-3.15959e-70	3.9867e-70	-5.52953e-70	-4.32526e-71	1.91564e-70	-1.60585e-70	7.49559e-70	1.76851e-70	7.49693e-71	-1.04065e-70	2.45688e-138
4.23526e-71	-5.41213e-71	2.65838e-71	4.69967e-71	8.15551e-71	-1.87126e-71	1.37734e-71	-7.25061e-72	-5.20765e-72	-3.21699e-71	-1.25874e-71	-1.51102e-71	-2.59844e-71	1.00603e-72	1.93862e-71	2.80883e-71	2.05435e-71	-1.08468e-71	1.50731e-71	3.55703e-71	5.93703e-72	1.04833e-72	2.75961e-71	6.68488e-71	-1.19882e-71	1.20309e-70	9.83773e-72	2.24345e-71	8.9691e-71	-8.69947e-72	4.88087e-140
1.12053e-72	-1.1278e-72	2.61972e-72	1.01614e-72	-1.05099e-71	8.94416e-73	5.05187e-72	8.87634e-72	7.16603e-72	2.26739e-72	-7.52438e-73	-1.89107e-72	2.23348e-72	-2.90629e-72	2.05419e-72	-1.33652e-72	-4.85568e-73	1.06471e-71	-8.97456e-73	-9.29812e-72	8.67635e-73	1.62371e-73	-3.99066e-73	-6.4674e-72	3.06527e-72	-2.62275e-72	-5.25733e-73	8.84898e-72	3.89497e-72	3.84837e-72	6.74528e-142
-4.70427e-73	-1.28199e-72	1.96484e-74	-2.77066e-73	-6.40061e-73	-1.31308e-73	5.36085e-73	1.63534e-73	1.4899e-72	-2.27034e-73	-1.74149e-73	3.94683e-73	1.68382e-72	4.72293e-73	5.78108e-73	2.17748e-72	6.47002e-73	-2.66752e-73	-9.35473e-74	-9.97357e-74	-1.73163e-73	1.80552e-73	1.8094e-73	-2.55977e-73	-3.61755e-73	8.61075e-73	7.30987e-74	6.14687e-74	-4.72148e-73	6.53784e-73	1.54755e-143
9.62741e-74	-1.19446e-73	-2.9923e-74	2.20035e-74	7.5998e-74	4.37105e-74	6.41473e-74	-7.2074e-74	-9.25868e-74	7.75278e-74	-9.61731e-74	6.26916e-75	2.27635e-73	4.34398e-74	1.84891e-73	-3.89086e-74	2.22674e-75	3.9478e-74	-9.21658e-74	-5.50902e-74	1.79813e-73	-7.12801e-74	-2.2388e-75	-2.50767e-74	-2.66656e-74	-1.60756e-74	1.0787e-73	-9.73163e-74	9.74998e-74	-1.43421e-73	2.58478e-145
8.35804e-75	1.5542e-74	-7.27543e-75	1.09869e-74	-5.26889e-75	-2.40591e-75	4.38888e-75	5.48409e-76	2.61377e-74	5.19699e-75	1.42543e-74	-7.26862e-75	-2.19645e-75	-5.65677e-75	1.05337e-74	-2.42062e-74	-1.66536e-75	-9.01522e-75	-3.34235e-75	5.03391e-75	8.7381e-76	-2.3212e-74	2.16422e-74	4.13128e-75	-1.16124e-74	2.42667e-75	-1.42835e-75	-4.00351e-75	7.67037e-75	9.73082e-75	3.696e-147
-4.04316e-77	-6.80295e-77	-1.43418e-75	4.98788e-76	5.6413e-76	6.95954e-76	-2.46123e-76	-4.93484e-76	-6.7207e-76	5.10097e-76	1.20398e-75	8.5467e-76	-1.97729e-75	-2.75026e-77	-1.93293e-76	-1.29763e-75	3.01606e-75	-6.16659e-76	6.33067e-76	2.06315e-76	-2.64906e-75	3.17328e-76	-6.88682e-76	7.31245e-76	-7.26605e-76	1.2988e-75	-7.13331e-76	-8.58108e-76	1.19509e-76	-1.29107e-75	3.51308e-149
-6.93787e-77	8.38436e-77	-1.5173e-76	-7.78729e-77	-2.42781e-76	1.01768e-76	-1.28984e-77	-1.58134e-77	-2.8589e-78	-1.86471e-76	6.62326e-77	-2.18156e-76	4.36683e-77	8.67076e-77	-1.95858e-76	1.26457e-76	-1.48279e-77	3.1939e-76	6.0767e-77	-1.79334e-76	-5.45126e-77	1.2837e-76	-2.14837e-76	-7.22906e-78	5.42883e-77	2.10439e-78	-3.59041e-77	-1.26744e-76	2.64912e-76	3.74129e-77	5.56804e-151
-4.25209e-78	-1.87474e-78	2.472e-78	-3.27687e-78	6.31733e-78	2.35465e-77	-6.69756e-78	-1.05171e-77	3.09212e-77	-1.71458e-77	-1.67015e-77	-1.26925e-77	1.26171e-77	-6.08322e-78	2.21599e-79	1.91078e-77	2.81579e-77	-1.40833e-77	3.69638e-78	1.03228e-77	1.33375e-78	3.82021e-78	-1.69313e-77	2.24639e-77	4.77791e-79	5.39125e-79	-4.66712e-78	1.31058e-77	-2.23692e-78	2.55255e-78	5.16443e-153
-1.88146e-78	-1.9284e-78	2.27445e-80	-2.63722e-79	-5.27087e-79	-4.71929e-78	-5.70353e-79	-8.45407e-79	-3.1344e-78	-3.7178e-78	-2.59855e-78	-3.10531e-78	8.11103e-79	5.2635e-79	2.7899e-78	-2.07845e-81	-5.97228e-79	5.42563e-79	-8.46603e-79	1.09669e-78	-5.49332e-79	-4.76311e-79	-2.81839e-78	3.63788e-78	-2.91511e-78	-9.75217e-79	2.12019e-78	-5.13138e-78	2.7388e-78	8.34578e-79	1.52428e-154
-5.1286e-80	6.29883e-80	-8.98381e-80	1.59766e-80	1.82652e-79	1.74547e-79	3.15426e-79	5.69639e-80	2.84386e-79	1.61902e-79	-9.46577e-80	3.62594e-79	-5.22318e-81	6.77273e-80	9.90703e-81	3.66101e-80	1.28915e-80	-4.10575e-80	2.97144e-79	2.35577e-79	-1.34052e-79	2.26783e-79	1.6339e-79	9.91321e-80	-6.32199e-80	1.59405e-79	-3.80538e-79	-1.83926e-79	-3.21789e-80	-7.36018e-79	1.43743e-156
-9.44432e-80	1.54962e-80	5.62778e-80	-1.35531e-80	-1.08259e-80	3.03378e-81	-3.10081e-80	1.55835e-80	4.76152e-80	-2.62587e-80	-2.75784e-80	1.59974e-80	3.68902e-81	-3.47788e-80	-1.53084e-80	-4.06661e-81	1.80573e-81	-6.45809e-81	-8.03716e-82	1.14155e-81	-1.48797e-80	2.30365e-80	-1.15262e-80	2.50241e-80	-2.299e-80	-1.05498e-80	4.66188e-80	3.85403e-81	1.59045e-80	-5.37454e-82	2.39279e-158
-9.37166e-82	-3.83056e-81	8.30458e-81	6.95092e-81	-1.53944e-81	-9.23088e-81	1.8705e-81	6.75988e-81	-9.48946e-82	-1.48501e-81	2.23298e-81	5.06862e-81	8.93477e-82	4.47515e-81	-1.11475e-81	-6.09049e-81	3.70016e-82	-9.07133e-82	2.4098e-81	-3.69073e-81	-5.66166e-81	3.14915e-81	-2.87107e-81	5.54573e-81	9.45607e-82	1.97455e-81	-3.96799e-81	4.3226e-81	2.00331e-81	1.76314e-82	5.07177e-160
-2.59731e-82	-2.27351e-82	6.269e-82	-4.37478e-82	9.21745e-82	-3.24941e-82	9.72855e-82	1.46247e-83	2.1621e-82	7.53098e-83	-4.2728e-82	2.81203e-82	4.6693e-82	1.29351e-82	-5.54915e-82	-1.77251e-83	4.68345e-82	-6.26922e-82	5.16107e-82	8.0601e-83	1.49119e-81	2.34731e-82	-8.47067e-82	9.89749e-82	-4.8714e-82	2.83582e-82	6.37262e-82	-2.34587e-82	-5.94555e-82	-9.39883e-82	1.03393e-161
3.34113e-84	-1.31366e-82	6.14857e-83	2.02785e-83	-2.4845e-83	1.64941e-83	6.6255e-83	-3.62849e-83	-4.96093e-83	-2.91227e-83	-1.20238e-82	2.65451e-84	-4.99549e-83	-5.47698e-83	-3.43431e-84	-7.30392e-83	1.42884e-83	7.36213e-83	-3.36156e-83	1.63965e-83	2.97959e-83	1.50067e-83	-5.58145e-83	7.53371e-83	-2.08403e-83	1.25595e-83	-2.89146e-83	7.33014e-84	-1.19761e-83	6.68509e-83	7.96921e-164
-1.75858e-83	-4.03859e-84	-4.16864e-84	-1.21586e-83	-1.73117e-83	1.61456e-83	-4.87423e-84	5.79144e-84	7.72457e-85	-2.50211e-84	9.37836e-84	-1.11225e-83	1.08058e-83	-1.10561e-83	-4.26944e-84	-6.09403e-84	8.50317e-85	-1.25628e-84	1.11243e-83	2.90639e-84	1.6293e-83	-6.57722e-85	-4.37789e-84	1.26756e-84	1.05845e-83	6.27621e-84	2.27256e-83	1.49393e-83	-1.09027e-83	1.4784e-83	3.271e-165
1.23507e-84	-2.7693e-85	1.03237e-84	-2.08263e-84	2.2933e-85	-4.585e-86	5.2642e-85	-2.37654e-85	1.17178e-84	-3.55507e-85	-8.26532e-85	-1.28991e-84	-1.13298e-84	4.72735e-85	8.33436e-85	2.67969e-85	-9.48435e-85	1.67011e-84	1.7908e-85	1.79775e-85	2.20928e-85	-8.61989e-85	1.33941e-84	1.29217e-84	-2.16539e-84	2.47728e-85	6.15591e-85	6.77524e-86	-1.0585e-86	-3.98662e-85	2.68151e-167
2.36309e-86	3.62125e-86	2.55601e-86	8.12619e-86	-3.35965e-85	-1.27518e-86	-6.98819e-86	-4.61517e-86	-2.22018e-86	8.30632e-86	-1.63277e-85	-9.32209e-86	1.76251e-85	1.17463e-85	2.36999e-86	4.24367e-85	8.37031e-87	-8.21511e-86	1.96663e-85	-6.5509e-86	2.12523e-85	5.98041e-86	9.40497e-86	9.92696e-86	2.91534e-85	-4.45091e-86	-6.01371e-86	-1.14766e-86	8.34908e-86	-1.88306e-86	6.12703e-169
1.5579e-86	5.65776e-87	1.56808e-87	4.01054e-87	2.32995e-86	8.91488e-87	9.47479e-87	1.96277e-87	-1.5986e-86	-5.55873e-89	-1.65918e-86	-1.15401e-86	-9.64373e-87	-6.93689e-87	2.10077e-87	-1.53346e-86	2.45713e-86	7.66321e-87	-1.01092e-86	3.70583e-87	-4.30922e-87	-1.25348e-88	4.96468e-87	3.68953e-87	3.36797e-87	-6.6774e-87	1.15912e-86	2.45693e-87	-4.80904e-87	-4.69731e-87	3.13069e-171
7.65531e-88	1.25852e-87	-5.16342e-88	5.52849e-87	-2.56548e-90	5.39823e-87	1.52073e-88	2.29624e-87	-1.68958e-88	-4.04667e-88	-2.69198e-88	1.82404e-87	-3.8707e-88	-2.76812e-88	-2.35979e-87	9.47073e-88	-2.73469e-89	4.34701e-88	1.2629e-87	8.43645e-88	1.27064e-87	-1.20387e-87	1.16813e-88	3.85785e-88	7.59777e-88	1.61282e-87	-9.976e-88	8.24268e-88	-8.22352e-88	-6.5612e-88	8.94038e-173
-1.10955e-88	-8.78815e-89	2.04586e-88	-3.23509e-88	4.72179e-88	4.64721e-89	7.29251e-89	1.42332e-88	2.08977e-88	-2.06666e-88	-1.86461e-88	7.7624e-89	-5.2132e-89	-1.6319e-89	-1.19815e-88	-7.52316e-89	2.91493e-88	-8.10171e-89	4.65733e-89	3.56714e-89	-1.01988e-88	-2.23557e-88	-2.75412e-88	-5.63974e-89	1.78694e-88	5.74403e-89	-1.03606e-87	-3.27625e-89	-2.00654e-89	3.20043e-88	2.01435e-174
5.37964e-90	1.91447e-90	-6.53419e-90	2.23641e-89	-8.04818e-92	4.09677e-89	1.24299e-89	-2.42345e-90	-1.29158e-89	-2.2276e-90	-7.46744e-90	3.69426e-89	-1.41936e-89	7.89966e-90	-8.96317e-89	9.80526e-90	6.63822e-89	-7.28901e-90	-9.67595e-90	-1.14056e-90	-1.02002e-89	1.84593e-89	3.57691e-89	7.77818e-90	1.88321e-89	8.84911e-89	-2.24402e-89	-8.02884e-90	-3.48586e-91	-1.77933e-89	2.78098e-176
6.16895e-90	-5.44428e-90	-5.89401e-90	-1.77006e-90	2.99442e-90	-2.73103e-90	3.02149e-91	4.64558e-90	-1.95368e-90	6.18834e-91	-7.99233e-91	8.19203e-90	3.23568e-90	7.37849e-91	3.42618e-90	1.32992e-90	4.657e-90	-1.87538e-90	-4.61429e-90	6.05145e-90	-1.98931e-91	2.77186e-92	5.01369e-90	-3.68272e-91	3.69221e-90	-3.84955e-90	-1.11159e-91	7.35873e-91	-7.9406e-90	-2.04095e-90	4.44789e-178
-1.54444e-91	2.91947e-91	7.00572e-92	-7.36836e-91	8.83155e-92	-1.31027e-92	-2.53484e-91	-2.78729e-91	1.4132e-91	-5.9012e-91	-2.957e-91	-3.40799e-91	8.99764e-91	-4.82885e-91	1.61222e-91	-3.77662e-91	-5.01768e-91	2.2896e-91	1.11424e-91	-4.41546e-91	2.63328e-91	-1.34163e-90	2.82304e-91	-3.89222e-91	-1.18092e-91	-4.59456e-91	-3.83523e-91	3.70618e-91	-6.02172e-91	8.11927e-91	6.73341e-180
-5.60123e-92	7.36679e-92	-3.06261e-93	-5.8441e-92	7.08435e-92	3.31746e-92	-8.60651e-93	1.10174e-91	1.5061e-91	-2.60682e-92	-1.09421e-91	2.39008e-92	1.04942e-91	-6.17975e-92	1.64046e-92	-2.78295e-92	5.00934e-92	-4.19764e-92	5.40839e-92	6.91496e-92	2.00158e-92	-3.11869e-92	-1.58451e-92	1.51276e-92	2.77497e-92	-5.5372e-92	-1.72801e-92	5.72569e-92	4.99748e-92	3.87748e-92	1.07348e-181
-5.52219e-93	-1.02859e-93	-1.1307e-92	-7.19311e-93	-8.4439e-94	-1.69574e-93	2.88695e-93	7.64429e-93	-1.69062e-93	-2.61207e-93	3.29398e-93	7.3341e-93	-9.88594e-95	-9.16393e-94	5.52473e-93	5.75374e-93	6.76898e-93	1.4946e-93	1.23189e-92	-4.77407e-93	-7.06611e-93	-1.75947e-93	2.02443e-93	1.64727e-93	-2.22158e-93	1.42463e-93	4.42075e-93	-5.12304e-93	-3.34814e-93	-4.83719e-93	7.90097e-184
-4.65927e-94	1.1317e-93	1.84771e-94	-1.16475e-93	-3.0635e-94	2.45424e-94	6.90641e-94	8.65342e-95	7.74714e-94	-2.02082e-93	-1.84735e-93	-4.89298e-94	1.93993e-94	-5.15642e-94	8.95325e-94	2.89478e-94	-1.42032e-93	1.33313e-93	7.5534e-94	1.72465e-94	1.84263e-94	1.38701e-94	1.75661e-93	2.70154e-93	-1.15428e-93	1.1348e-94	3.59381e-94	-7.2168e-95	1.50039e-94	5.26354e-95	2.9389e-185
1.1823e-94	-8.4001e-95	-3.15738e-95	1.03166e-97	-5.80586e-95	3.003e-95	7.44372e-95	3.0495e-94	-8.08155e-96	9.71041e-95	4.6201e-96	-2.08208e-94	1.73397e-95	-2.0899e-95	-3.93006e-95	-3.77521e-95	-1.40912e-95	-8.73172e-95	-7.70493e-95	3.35263e-94	-4.42342e-95	-2.86665e-95	7.14627e-95	-2.37934e-94	1.58753e-95	4.54995e-96	-3.97554e-95	2.95717e-95	-2.70045e-95	-8.65351e-95	3.83017e-187
9.57115e-96	-5.23309e-96	-4.27258e-96	-6.5665e-97	-1.40332e-95	1.06254e-96	3.41746e-95	5.04043e-96	-1.08015e-95	-2.75423e-96	-9.24241e-96	1.49261e-96	2.30504e-96	3.93281e-95	-1.05636e-95	4.82798e-96	-4.07384e-96	-1.44209e-96	3.28984e-96	1.61288e-95	1.65327e-95	3.77515e-96	6.61032e-96	-1.83955e-96	3.22055e-97	1.41328e-95	-1.16633e-95	-1.52957e-95	2.02898e-96	-2.06951e-95	5.05439e-189
-1.23446e-96	6.67102e-97	9.96044e-97	5.86125e-97	-3.40732e-96	9.67441e-97	-1.5017e-96	5.5589e-97	3.08749e-96	7.54956e-97	2.01424e-96	-9.27937e-97	9.03778e-97	2.20302e-96	-5.7592e-97	-1.9404e-96	1.4482e-96	-1.37298e-96	2.49159e-97	-1.58328e-97	-3.85951e-97	-4.47161e-97	-5.3203e-97	2.01588e-96	-1.89497e-96	8.20171e-97	-1.93287e-96	2.07019e-96	1.45543e-96	-4.808e-97	6.66021e-191
1.01e-97	5.43218e-97	8.1211e-98	2.02447e-97	-1.04189e-97	2.17284e-97	-1.54982e-97	-1.61188e-98	-1.1279e-97	-1.33661e-97	-5.3248e-98	-7.88596e-98	-1.30439e-97	1.95069e-97	4.8427e-98	3.54857e-97	-5.01973e-98	-3.5612e-98	1.01675e-97	1.46534e-97	-2.14381e-97	1.13502e-97	-8.81375e-98	-6.55248e-98	-4.74642e-98	1.46591e-99	-1.04334e-97	1.10625e-97	-6.85336e-99	1.9301e-97	8.27369e-193
-1.12731e-98	-2.15012e-99	4.48298e-98	3.57585e-98	3.2907e-98	-8.91688e-99	-2.50514e-98	5.96423e-99	9.7221e-99	6.7595e-98	6.48612e-99	-4.25775e-98	-3.29881e-98	-9.17191e-99	-6.4246e-98	2.0345e-99	-1.13627e-98	-3.1228e-99	1.07674e-98	1.31972e-98	-1.11243e-98	1.76106e-98	2.05707e-98	-1.23056e-98	-4.05321e-99	-1.49673e-98	2.54131e-98	7.22064e-100	-3.46585e-98	7.19519e-99	2.06454e-194
-5.50055e-99	-4.16211e-99	-2.29186e-99	-7.88489e-100	-1.45499e-99	2.14823e-100	3.37894e-99	-2.28343e-99	4.75466e-100	3.75905e-100	-6.66923e-99	9.19424e-100	7.26884e-99	-1.10559e-99	-1.24495e-101	4.50298e-99	8.76163e-100	8.97763e-100	-3.34804e-99	1.14001e-99	-1.12374e-99	-1.37889e-99	-2.21914e-99	7.27236e-100	-3.14689e-100	-6.61526e-99	-1.34362e-99	-4.59881e-100	-1.11814e-99	-3.29242e-99	2.72943e-196
8.36575e-101	1.26579e-100	-5.92573e-101	-1.65165e-100	-1.90163e-100	-1.34424e-100	-2.93117e-101	4.96391e-100	-1.06396e-100	1.13092e-100	-8.80098e-101	-3.48252e-100	-2.46992e-100	1.25661e-100	2.11135e-100	3.15435e-100	5.87142e-101	2.52161e-100	-5.92248e-100	-3.27358e-100	2.0223e-100	-2.53474e-101	-2.00704e-100	-1.30367e-100	7.26482e-100	-4.15648e-101	-6.64259e-102	2.74632e-100	-9.72019e-101	-6.09932e-102	1.96754e-198
8.40707e-101	1.11054e-100	4.13745e-101	-2.91626e-101	-3.06434e-101	-3.4084e-101	-7.53539e-101	-5.38642e-101	-1.07555e-101	-4.58393e-101	-2.07123e-101	-5.08043e-101	-4.13991e-102	-1.29747e-101	-7.69756e-101	5.69946e-101	1.18622e-103	5.41848e-101	-1.64615e-101	5.26098e-101	2.3422e-101	-3.06211e-101	-3.33155e-101	3.95176e-101	2.41338e-102	-7.13452e-101	-5.51163e-102	4.6366e-101	-4.44482e-101	2.27469e-101	6.71313e-200
-7.2312e-103	-1.29213e-102	1.3443e-103	7.99607e-103	-1.1835e-102	3.69742e-102	7.90771e-103	-1.57414e-102	4.14922e-103	-3.64539e-103	-3.28632e-103	2.29261e-101	-1.00517e-102	2.13636e-102	1.35566e-102	2.55359e-102	-1.06488e-101	-2.60951e-103	-9.14383e-103	2.44374e-102	-8.77147e-103	-3.10503e-102	5.02461e-103	-4.51314e-102	1.11153e-102	-6.09186e-103	-2.61413e-102	-2.64298e-102	1.73256e-102	-2.0925e-102	7.35088e-202
6.28077e-103	-4.7274e-103	2.37677e-103	1.00586e-102	-1.7279e-103	1.50273e-103	2.62243e-103	1.98749e-104	6.47326e-103	4.88638e-103	-2.20154e-103	2.87944e-103	4.44371e-103	-1.80489e-103	-1.39485e-103	-1.65855e-103	-6.54191e-103	1.71854e-103	-1.10908e-102	1.01123e-102	-1.10056e-103	3.78013e-103	6.34156e-103	-1.32523e-102	1.27988e-102	3.47021e-103	-3.04593e-103	1.0833e-103	-9.61295e-103	-3.42157e-103	1.08017e-203
-8.16258e-104	5.95186e-104	-7.72022e-104	-3.91523e-105	1.4595e-103	-2.97978e-104	-7.12466e-104	1.76308e-103	-1.41508e-103	-6.51098e-104	-6.15664e-104	-7.84645e-105	-3.19542e-104	4.91747e-104	-3.97645e-104	-7.59688e-105	1.95914e-104	7.4916e-104	-1.59861e-104	-1.48063e-103	5.24188e-104	3.44052e-104	1.60223e-103	-1.47457e-103	-1.32428e-103	-4.93488e-104	3.59906e-104	2.33723e-104	1.49546e-103	-2.10717e-103	2.75825e-205
1.50827e-105	1.80328e-104	1.70215e-105	5.71007e-105	-7.3712e-106	4.56904e-105	-2.68909e-105	-1.64295e-104	-1.4995e-104	-3.21694e-105	-1.20529e-105	1.04385e-107	3.5563e-105	4.71469e-105	-4.37261e-105	6.44203e-106	8.00496e-105	-2.79468e-105	-9.23352e-105	-1.96068e-104	-2.69857e-105	-3.49714e-105	2.0618e-105	-2.15582e-106	-2.57963e-106	-1.44227e-105	-8.20695e-105	9.98894e-105	9.07979e-105	-1.46506e-105	1.77185e-207
3.75153e-106	-3.94481e-106	4.71895e-106	3.45281e-106	-6.80818e-106	-8.09269e-106	-4.33765e-106	2.80645e-105	6.26092e-106	6.80203e-106	1.57363e-105	-8.97324e-106	1.53008e-105	-3.14813e-106	2.79261e-106	3.18285e-106	1.14938e-105	-2.56548e-106	5.03039e-106	1.94827e-105	4.47922e-106	1.38515e-105	8.07795e-106	1.40659e-105	1.43818e-106	2.89126e-106	-4.77311e-106	-3.34937e-106	-2.42882e-106	8.02515e-106	2.791e-209
2.95458e-106	-2.78775e-106	-5.43744e-107	1.91799e-107	-1.1911e-107	2.13328e-106	-1.18921e-106	-9.78368e-107	-1.12872e-106	-1.24028e-106	1.99757e-107	-9.92009e-107	-1.66523e-106	6.25431e-107	1.65306e-106	-2.2568e-106	-3.15062e-106	1.60167e-107	-3.86239e-106	-2.92745e-106	1.22812e-106	-1.84721e-106	4.55535e-106	-1.2586e-106	1.91542e-106	1.06309e-106	3.06299e-106	1.15202e-106	2.07542e-106	1.67849e-106	1.21925e-210
7.92097e-109	-4.09696e-108	7.45313e-108	-3.13526e-108	1.44191e-108	-1.922e-107	-1.89659e-107	1.31127e-107	-2.45652e-108	8.95976e-108	-5.07122e-108	-3.43265e-107	4.95338e-108	-3.37183e-108	2.85326e-108	-8.81891e-108	-3.58242e-107	5.50206e-108	4.0465e-108	-1.38963e-107	-3.01387e-107	-9.67692e-108	1.08822e-107	-1.15724e-108	1.96475e-107	-2.97854e-107	5.15064e-108	-2.29729e-107	1.60237e-107	-1.5949e-107	7.38157e-213
1.86461e-108	4.18449e-108	1.17877e-109	1.52545e-109	-4.77222e-109	1.29058e-108	-5.52484e-108	-6.38387e-109	1.44925e-108	-3.5613e-109	-4.51376e-108	9.15391e-109	2.0287e-108	-2.10148e-108	-1.87869e-108	-5.7095e-110	1.60613e-108	-5.21491e-110	-8.90194e-109	1.73551e-109	2.46952e-108	-4.48101e-108	-2.68377e-108	-2.39155e-108	8.99815e-109	-3.1404e-109	4.52234e-108	4.11072e-110	-7.2354e-109	-2.05677e-108	1.57973e-214
4.83217e-110	6.54627e-110	2.16076e-109	1.13105e-109	2.79765e-109	-5.42971e-110	-2.5022e-109	-1.30206e-109	-1.03157e-109	3.34067e-111	-2.84048e-110	3.66618e-110	-6.00693e-110	-1.75184e-109	1.01166e-110	-2.22696e-109	7.9093e-109	-4.41306e-109	3.21416e-109	1.48033e-109	-1.41147e-109	-2.09354e-109	3.3705e-110	-2.39674e-110	2.90857e-109	1.4589e-109	1.68417e-109	-7.30504e-109	-2.08138e-109	6.97802e-109	2.53282e-216
-2.7479e-110	4.14571e-110	-4.79067e-110	-7.39639e-111	-1.2991e-110	1.02666e-110	-5.41213e-110	2.50454e-111	2.55157e-110	4.76541e-110	4.46888e-110	-1.70616e-110	-1.28584e-110	2.42905e-111	-6.28092e-111	3.33194e-111	-8.17259e-111	1.47185e-110	4.51746e-111	-6.84217e-110	-1.18371e-110	9.02101e-111	2.58792e-111	1.83857e-110	-1.47192e-110	-1.43837e-110	3.80111e-110	4.70501e-111	-4.80083e-110	-2.28101e-110	2.37323e-218
1.28442e-111	-2.12747e-111	-3.78027e-111	-8.73702e-111	2.9586e-111	-1.01062e-111	-3.74869e-111	4.11972e-111	4.13128e-111	2.08625e-110	2.2364e-112	-1.73431e-111	4.05623e-112	-2.49624e-111	-3.56549e-111	1.45207e-111	-3.13201e-112	4.22757e-111	-1.09207e-111	-1.12523e-110	4.34811e-111	-6.69414e-112	-7.8211e-112	-5.24513e-111	7.0573e-111	-8.4466e-112	8.75925e-112	3.35721e-111	3.52932e-111	-2.58195e-112	8.82521e-220
-7.4936e-113	-1.46287e-112	5.09881e-112	5.97596e-112	3.64002e-112	-8.28301e-112	-2.23517e-112	-2.88816e-112	-5.4365e-112	-3.67449e-112	7.31825e-112	1.38955e-111	-3.77145e-112	4.14421e-112	-6.83204e-112	3.18394e-113	-5.87461e-112	-3.08281e-112	1.86714e-112	-5.75094e-112	-6.79687e-112	9.08542e-112	4.71796e-112	-5.40909e-112	-1.95572e-112	-1.24066e-113	-1.0316e-111	-3.20381e-112	2.15828e-112	-2.40334e-112	9.19275e-222
-1.52503e-113	-1.14078e-113	-2.7245e-113	-1.25591e-112	1.31484e-112	-5.24621e-113	3.80072e-113	4.68346e-113	1.06259e-112	-5.36705e-113	4.21556e-113	1.64795e-113	4.00684e-113	-4.01434e-113	-4.41986e-114	5.18519e-113	1.27932e-112	2.92667e-113	6.64241e-114	9.83129e-113	-4.45805e-113	-8.01762e-113	2.65343e-113	-6.43968e-113	-2.00653e-113	9.33016e-114	-4.29088e-114	8.04293e-113	1.34989e-113	-3.76548e-113	1.11478e-223
2.04794e-114	6.35147e-114	-1.74579e-113	1.39717e-114	5.7318e-114	5.76781e-115	-6.54305e-114	6.77658e-114	-5.60033e-114	-1.60768e-114	1.64983e-114	-7.27808e-114	-8.58266e-114	5.61388e-114	-7.52397e-114	2.83967e-114	1.31391e-113	1.43672e-113	1.98092e-114	-8.81874e-115	5.96086e-114	3.24414e-114	-9.85932e-114	-1.20126e-113	2.08026e-114	-2.51791e-114	3.49813e-114	-9.52772e-114	-7.39048e-114	1.04638e-113	1.68179e-225
-8.88867e-115	-9.70748e-115	1.10261e-114	1.43143e-115	2.94707e-115	-1.13034e-114	3.99714e-115	9.7799e-116	-1.05317e-114	-4.6333e-115	1.52807e-114	3.37158e-115	-5.3229e-115	-4.5511e-115	-9.38273e-115	7.24266e-115	-7.97536e-116	-7.40556e-115	4.59202e-114	-2.21008e-114	-1.71939e-115	1.06286e-114	5.36623e-115	1.72311e-114	2.07298e-115	-1.06723e-115	2.5214e-116	3.62869e-115	-1.37477e-115	2.66057e-115	4.1389e-227
-3.56301e-116	-3.96428e-116	5.23794e-118	6.30151e-116	-9.7889e-116	9.50508e-116	2.55757e-115	2.02319e-115	2.63809e-116	1.08783e-115	2.16193e-115	-4.54878e-116	-2.10317e-115	6.26344e-116	1.30556e-116	-9.96089e-117	2.01074e-116	1.17367e-115	6.92748e-117	1.33341e-115	2.09311e-115	-7.89241e-116	6.33768e-116	-2.72762e-115	-3.03962e-116	-1.46556e-115	-1.2388e-115	1.41151e-115	9.26816e-116	2.94582e-116	4.69131e-229
-1.9102e-116	-9.81178e-118	1.25884e-116	3.44679e-117	-3.64763e-119	2.79086e-116	2.30842e-116	-6.73755e-117	-2.31651e-116	3.97431e-116	-1.92634e-116	-1.77281e-116	-1.70154e-116	-4.73661e-117	5.13631e-117	-2.11122e-116	7.43152e-118	-1.46337e-116	1.03521e-116	-1.20846e-116	1.84578e-116	-1.40322e-117	-1.02336e-116	3.26699e-117	1.22795e-116	-4.8649e-117	-1.42291e-116	2.49956e-117	6.51132e-117	-1.36016e-116	7.01546e-231
4.4157e-118	-9.26125e-118	6.8021e-118	2.32526e-117	-2.45708e-119	-1.97563e-118	-2.56e-117	1.9186e-118	-8.12296e-118	-3.852e-117	-8.35461e-118	-4.65261e-118	2.56217e-117	4.81857e-118	-7.95113e-118	5.15717e-118	-4.81292e-118	-1.68587e-117	2.31849e-117	-2.567e-117	-1.68129e-117	1.33297e-119	3.47479e-118	1.29374e-117	-1.64317e-117	-5.69611e-118	1.22518e-118	-2.53896e-118	-4.97089e-118	3.18852e-119	6.06716e-233
-6.94043e-119	1.87985e-118	2.61153e-118	-1.27085e-118	4.0271e-118	-1.56728e-118	-1.03938e-118	-3.59204e-118	-2.6889e-118	4.58119e-118	7.91116e-119	-4.60795e-118	-3.49026e-118	-1.80132e-118	-3.0413e-118	4.41075e-118	5.99552e-119	1.88922e-119	-4.46162e-119	2.48809e-119	3.04712e-118	-1.98291e-119	-1.21862e-118	-3.40527e-121	4.58536e-118	-3.76386e-118	5.1827e-119	-1.78116e-118	9.16845e-119	4.502e-118	2.10522e-234
-1.24978e-119	-4.28625e-119	1.50149e-119	7.79783e-120	5.14417e-120	-1.63781e-119	1.40885e-120	-3.36525e-119	-1.09194e-119	4.54565e-120	5.66476e-120	1.60191e-119	-1.01e-119	-1.79336e-119	-3.65834e-119	1.41361e-119	6.29017e-121	9.09726e-119	-1.39815e-120	2.26399e-119	-6.60916e-119	-1.36319e-119	1.76984e-119	-2.76496e-119	9.78556e-120	-4.8151e-120	5.75809e-119	-3.82074e-119	-1.15155e-118	9.30522e-120	3.87633e-236
-3.03601e-120	-2.03448e-120	1.8089e-121	-7.97279e-120	8.94176e-121	9.33618e-121	-5.67341e-121	-3.26538e-120	-8.41388e-122	5.47134e-120	-2.19957e-121	1.79778e-120	2.39698e-120	-4.17749e-121	1.00657e-120	7.98875e-121	-6.90735e-121	-8.22494e-121	1.64665e-120	-1.28902e-120	-1.04351e-120	5.60826e-121	-3.69551e-120	-2.68902e-121	3.31818e-120	2.57906e-120	9.21167e-121	2.59682e-122	2.49213e-120	-2.0525e-120	1.79999e-238
1.66508e-121	-1.43852e-122	5.97842e-122	-6.53747e-121	-3.62167e-122	9.99717e-121	3.11454e-121	-4.21032e-121	4.23496e-121	-2.3585e-121	-3.26924e-121	7.89269e-122	-5.72524e-121	-2.01421e-121	3.72191e-121	-2.45736e-121	1.37726e-122	1.80508e-121	7.49756e-122	2.06653e-121	1.12951e-121	2.93062e-121	-1.60831e-122	2.37256e-121	-2.61743e-121	3.39863e-121	-4.62535e-121	7.38975e-121	-3.0837e-121	-5.97172e-122	3.92825e-240
-2.41117e-122	4.30082e-122	-1.86925e-122	1.27777e-121	-4.97227e-122	1.41022e-122	-1.90313e-122	-2.9693e-122	2.3345e-122	-4.70664e-122	-7.92836e-122	-1.67555e-121	7.85238e-123	-1.34074e-121	-3.84709e-122	-7.40435e-122	-1.04394e-121	-5.56282e-122	6.4862e-122	2.92453e-123	-1.5319e-122	1.66648e-122	9.79032e-123	-6.47336e-122	-6.60561e-123	3.12644e-123	-4.49133e-122	-9.7089e-122	-4.63583e-122	4.21833e-123	1.21814e-241
-3.83603e-123	1.98895e-124	-1.45755e-123	4.00239e-123	8.05912e-123	2.78512e-122	-3.48583e-123	1.53403e-123	-4.90184e-124	1.61606e-123	-3.95312e-123	6.21104e-123	3.28064e-123	-5.70503e-123	-9.52724e-124	-9.45604e-123	7.43925e-123	5.05621e-123	5.22275e-124	4.32072e-123	9.44425e-124	-7.42378e-123	2.08063e-123	-1.4765e-123	-2.03146e-123	-1.77656e-124	-8.23194e-123	-1.52248e-122	-6.38294e-124	-1.70151e-125	1.54522e-243
1.68446e-124	-1.13796e-124	-7.24834e-124	-7.92628e-124	6.53142e-125	1.04643e-123	7.90388e-124	-6.21017e-126	-8.52273e-124	-4.33744e-124	-6.26923e-125	1.01231e-124	-3.65677e-124	-1.28503e-124	-2.77591e-124	2.53215e-123	7.32217e-124	-9.72841e-124	-7.9106e-125	-2.24707e-124	-6.95306e-125	7.64804e-124	6.44679e-125	-1.28355e-124	6.64507e-124	9.36287e-124	-5.66798e-124	2.08619e-124	8.81071e-124	-8.88366e-125	1.51036e-245
2.61967e-125	8.09996e-125	-2.54568e-125	-1.46311e-124	-7.27517e-126	2.73112e-125	-2.06762e-124	1.58096e-125	2.3014e-125	1.38734e-125	8.64438e-126	3.17834e-124	-1.38034e-125	-1.10381e-124	5.06992e-125	1.42613e-124	1.29662e-124	-2.64097e-124	-4.29172e-126	-2.22242e-125	1.31379e-124	-2.15851e-126	1.78485e-124	-3.53619e-125	1.00781e-125	3.44137e-125	2.69539e-125	-1.13516e-124	-6.94213e-125	6.56324e-125	3.7167e-247
-4.95028e-126	5.87378e-127	2.66588e-126	5.14099e-126	9.54004e-126	2.82827e-125	-1.40085e-125	8.10927e-127	9.03939e-126	-8.68503e-126	6.71977e-126	1.97853e-125	-3.22264e-126	1.80829e-126	7.77791e-126	4.02625e-126	-9.20172e-126	-1.36909e-125	-7.70323e-126	1.40648e-125	-2.45375e-125	4.33741e-126	4.98195e-126	4.0625e-127	1.87007e-125	1.67309e-126	-8.48186e-126	-1.9864e-125	1.29133e-126	4.29258e-125	5.66881e-249
5.24093e-126	-3.39647e-126	-8.96208e-127	-2.12403e-127	2.89658e-126	-3.64971e-127	-8.94291e-127	-1.44676e-126	2.43184e-126	7.58913e-127	2.07772e-127	-5.42573e-127	-5.3594e-127	-5.94732e-129	-9.14913e-127	-4.88559e-127	-3.6244e-127	-8.87656e-127	-5.19822e-127	-1.27344e-126	-6.63652e-127	-2.25308e-126	-1.90129e-127	-3.55129e-127	4.91521e-127	-5.54882e-126	1.17171e-126	5.27325e-127	6.64123e-127	5.93654e-128	1.01075e-250
-1.10961e-128	3.70182e-127	1.50263e-127	-1.24993e-127	4.36094e-128	1.2905e-127	1.91441e-127	2.952e-128	-1.07196e-127	8.3553e-128	-1.07115e-127	-2.11511e-127	-5.07889e-127	1.73166e-127	6.091e-128	-6.05184e-128	1.55305e-127	6.31063e-128	-9.32585e-128	-5.33469e-128	-9.43687e-128	2.07099e-128	1.1266e-128	2.37668e-128	1.74814e-127	-2.54997e-128	2.11833e-127	1.99654e-127	2.00387e-127	2.08352e-128	8.07635e-253
-1.36053e-129	-3.72836e-129	-4.73287e-128	1.19831e-128	-1.58151e-128	-3.94041e-128	-5.48465e-129	-7.27158e-129	5.78749e-130	4.51587e-129	9.18787e-129	-2.10586e-129	2.21744e-129	-2.12519e-128	2.75337e-129	-1.25695e-128	3.89357e-128	-9.84693e-129	4.18215e-129	2.04728e-128	3.81427e-128	6.04131e-130	-3.82388e-128	-4.93647e-129	-1.16768e-128	-3.37841e-129	-1.17036e-128	4.88438e-129	6.49022e-128	-3.55838e-128	1.57953e-254
-7.61716e-130	1.18885e-129	2.03891e-129	1.78704e-129	1.42105e-129	-1.53745e-129	-4.8525e-129	-6.50999e-130	1.48223e-129	4.5735e-130	1.1636e-129	4.49614e-129	2.18457e-129	6.67222e-129	-2.23536e-130	1.22777e-129	-3.3901e-129	1.99406e-129	-1.52063e-129	-7.29701e-130	-1.13578e-129	2.49852e-130	1.60553e-129	6.19513e-130	-5.19826e-130	8.13842e-130	-4.67632e-130	2.59552e-129	2.05234e-129	-3.51494e-130	1.47373e-256
-4.39893e-130	2.88636e-130	-1.08225e-130	7.80947e-131	1.31875e-130	1.93962e-130	-4.40914e-130	-9.94789e-131	1.99765e-131	-2.54135e-130	7.31751e-131	-5.19739e-130	-2.67291e-130	-2.14792e-130	-3.47536e-131	5.85746e-131	-4.88664e-130	1.3243e-130	-1.53898e-130	2.75899e-130	-4.01073e-131	3.28676e-130	2.83171e-130	1.58086e-130	4.92878e-130	1.66306e-130	-6.03486e-131	2.6257e-130	9.5392e-130	-8.41038e-131	2.84778e-258
-8.86616e-132	-7.08002e-131	-3.41432e-131	-4.65581e-131	-4.90544e-132	2.46017e-131	-5.52939e-131	-1.79091e-131	-9.73336e-131	9.14415e-132	-4.08229e-131	2.81701e-131	-9.65443e-132	-1.99337e-131	-3.49898e-131	1.47109e-131	-8.61727e-131	3.86277e-132	-4.97409e-132	-6.43725e-131	9.66555e-132	1.23239e-131	-7.19059e-132	9.91981e-131	-2.71121e-131	1.02682e-131	4.49851e-131	1.27061e-131	-1.84001e-132	-2.95758e-132	5.11651e-260
-1.08639e-132	2.56297e-132	2.05717e-132	9.34939e-132	-1.66923e-133	-5.69951e-132	-6.21017e-132	-2.77107e-132	-4.72412e-132	-2.32574e-133	-2.68866e-132	1.9783e-132	5.57159e-132	2.03872e-132	2.69334e-133	5.82092e-132	-1.71486e-132	-3.94321e-132	1.59386e-132	-7.22672e-132	7.52148e-132	-3.25704e-132	-1.72912e-132	-5.16964e-132	-1.18262e-131	-5.40414e-132	4.77664e-132	-5.83271e-132	-2.7363e-132	9.64731e-132	7.77429e-262
5.00911e-133	1.78816e-133	1.95148e-133	-4.81571e-133	-4.81495e-133	5.84324e-133	1.37364e-132	-6.95904e-133	5.24899e-133	4.77917e-133	4.02973e-133	-3.90904e-133	3.94041e-133	7.41663e-133	-7.60041e-133	4.22949e-133	-1.83715e-133	1.32055e-133	9.4971e-134	1.18175e-133	5.07942e-133	1.01806e-132	-1.85706e-132	9.27941e-133	5.36612e-133	-5.80469e-133	5.1005e-133	-1.04345e-133	9.85254e-134	-9.34127e-133	1.32349e-263
1.10626e-133	3.82394e-134	-1.9089e-134	1.90698e-134	4.2778e-134	4.64307e-134	-1.19606e-133	-1.77866e-133	1.07499e-133	6.6486e-134	3.37472e-134	5.77807e-134	-1.06535e-134	-1.34675e-134	1.28819e-134	-8.16475e-134	6.09732e-134	8.3606e-134	-2.90542e-133	1.00407e-133	2.57917e-134	-1.02301e-134	-1.95542e-135	-7.38508e-134	7.2087e-134	1.39837e-134	-7.4472e-134	7.29955e-136	8.52513e-135	-3.03627e-134	2.15301e-265
9.48673e-136	-1.7497e-135	3.21711e-135	-1.45557e-134	1.00186e-135	-2.36672e-134	-6.69797e-135	2.18304e-137	-1.18602e-134	1.02704e-134	-3.44029e-135	1.07961e-135	-2.30086e-135	2.4095e-136	1.14993e-135	1.27445e-134	-7.90295e-135	-2.90312e-135	-1.35704e-134	2.01635e-135	1.06579e-134	-6.24591e-135	2.86645e-136	-1.34866e-134	-2.24203e-134	-3.58393e-135	4.1106e-135	8.42163e-135	-3.53584e-135	1.53279e-134	2.70489e-267
-1.3045e-136	-6.94384e-136	3.01621e-135	4.68196e-136	-9.82206e-136	-1.38179e-135	2.67902e-136	-1.19003e-135	5.23129e-136	-3.15333e-136	-2.20399e-135	2.56618e-136	-4.00441e-136	1.11029e-135	1.21473e-135	-5.07585e-136	-4.56281e-136	7.17513e-136	-5.53304e-136	-1.07661e-135	-8.74626e-136	-2.59785e-135	1.206e-135	3.23604e-136	-1.796e-135	5.1492e-136	7.45761e-136	3.8682e-135	-7.44166e-136	-1.26304e-135	5.50209e-269
-1.67867e-136	-2.01164e-136	-1.08835e-136	1.18235e-136	-6.79254e-137	-1.09365e-137	2.61925e-136	1.67017e-136	-1.25237e-136	9.68928e-137	-2.55688e-137	-1.31674e-136	1.24775e-136	3.55148e-137	1.43232e-136	1.1704e-136	-3.01445e-137	8.5739e-137	2.79011e-137	3.7597e-137	8.48766e-137	-1.50461e-136	7.96399e-137	3.24417e-137	-2.45342e-137	1.98177e-136	-3.71672e-137	6.53225e-137	-8.12263e-137	6.20415e-138	3.89662e-271
9.06435e-138	-5.5803e-139	4.21217e-137	-4.27347e-137	-1.46195e-137	8.37788e-138	-3.3401e-137	1.05847e-137	-6.19932e-138	1.47196e-137	-7.65081e-139	7.62285e-138	1.70391e-137	1.36261e-137	-3.2378e-137	-7.19607e-137	2.24028e-137	-5.37654e-138	-5.43295e-138	5.8614e-138	1.17008e-137	3.26024e-138	-5.42849e-138	1.51319e-138	-2.00778e-137	3.3898e-138	-1.22318e-138	-1.45723e-137	-2.09013e-137	-1.06136e-137	1.41629e-272
-2.54904e-138	-6.08602e-138	1.69338e-138	-1.34044e-138	4.7049e-138	-1.99936e-138	9.90987e-140	-2.64127e-139	-4.20693e-139	4.24367e-138	2.60433e-138	1.01176e-137	3.60078e-138	8.78531e-139	-7.68727e-138	2.83225e-139	-3.2655e-138	5.79765e-138	-8.17946e-139	5.82951e-138	-1.07095e-139	2.43217e-139	6.06483e-139	1.00321e-138	1.83629e-138	7.16301e-138	-7.49505e-139	-2.36185e-138	-1.22991e-138	2.13409e-138	4.21922e-274
1.56697e-139	-3.51747e-139	-1.47261e-139	9.31893e-140	3.86264e-139	4.19829e-139	-2.28913e-139	-3.39619e-140	-4.86003e-139	2.37851e-140	3.7121e-140	7.12998e-140	-3.45931e-139	-2.20014e-139	1.38333e-139	4.47465e-139	7.73684e-140	-1.18693e-139	1.55983e-139	1.51778e-140	-2.20796e-139	-9.0972e-141	-1.35647e-139	-1.54477e-139	-4.80852e-140	-3.61944e-139	3.55198e-139	-1.29586e-139	1.47321e-139	-6.26683e-140	1.62596e-276
5.08243e-141	-1.28988e-141	-3.72279e-140	-1.24238e-140	1.22026e-140	-1.75191e-140	-6.86023e-141	-5.44949e-141	4.72753e-141	5.93202e-141	4.48075e-140	3.77098e-140	-6.15934e-141	-1.60102e-140	-2.85758e-140	1.37916e-140	3.80309e-140	3.88114e-141	-6.34785e-142	2.62501e-141	-2.35381e-141	2.32827e-141	3.62676e-142	-3.18919e-140	5.76482e-141	4.24621e-141	-1.7244e-140	4.30524e-140	-1.04814e-141	4.59686e-140	1.37019e-278
3.37844e-141	-2.64787e-142	9.86747e-142	-2.03259e-141	3.70873e-141	1.95978e-141	2.11939e-141	-9.86014e-142	-8.30135e-141	2.95803e-141	8.21019e-142	6.40542e-141	2.00474e-141	-4.19699e-142	1.07411e-140	-2.56442e-141	6.63891e-141	1.53829e-142	2.03136e-141	1.36873e-141	2.18404e-141	7.73296e-141	-2.68125e-141	-5.27632e-141	-1.89101e-141	-6.13246e-141	3.10395e-141	1.21571e-141	2.33986e-141	3.88016e-144	4.92622e-280
-5.57364e-142	-5.74764e-142	-9.12868e-143	-2.34644e-142	-2.48985e-142	5.15014e-142	2.17123e-142	4.4726e-142	-3.38911e-142	-4.89483e-143	-3.79899e-142	-1.19985e-142	4.24612e-143	-1.95738e-142	5.37512e-142	1.48646e-142	5.23346e-142	2.64958e-142	-2.09456e-142	-9.05793e-143	2.51106e-142	-3.88169e-142	1.61235e-142	2.21809e-143	6.72604e-142	1.91039e-142	-3.48313e-142	4.59871e-143	8.47167e-143	3.50031e-143	3.16304e-282
2.05136e-143	1.11458e-143	6.65007e-143	1.91597e-143	-1.67518e-143	2.58365e-143	6.94732e-144	-3.25896e-144	-3.83523e-143	6.10691e-144	-1.06253e-142	-1.9735e-143	2.47725e-143	3.43644e-143	-1.18114e-142	-1.00158e-143	2.88214e-142	-2.04189e-143	-6.85848e-143	1.73654e-143	-9.94381e-144	-1.77354e-143	6.49305e-143	1.01339e-142	5.75107e-144	1.48236e-143	-8.26404e-143	1.29449e-142	3.46269e-143	-2.51516e-143	1.64435e-283
9.44641e-144	8.9811e-144	-1.43309e-144	1.43433e-143	3.71678e-144	1.77963e-143	-4.78573e-144	-4.25327e-144	2.21129e-144	1.59577e-144	-1.39496e-143	9.90831e-144	-2.72812e-144	1.82801e-144	1.52702e-143	2.58872e-144	1.20875e-143	2.05773e-144	-5.72565e-144	9.07957e-144	-4.99247e-145	-5.17328e-144	-2.61252e-144	-2.26153e-144	-7.69116e-144	2.30452e-144	-2.11788e-144	-5.28306e-144	-3.75879e-144	3.14022e-145	1.71566e-285
1.01422e-145	-7.26562e-145	5.35219e-145	-2.11167e-145	4.32123e-145	2.06328e-144	-8.14867e-145	-8.85579e-145	5.53102e-145	8.4325e-145	-7.71424e-145	4.72503e-145	-3.79947e-145	5.96439e-146	5.39838e-145	-8.0348e-145	4.88221e-145	3.54633e-145	6.19697e-145	-2.34608e-145	1.72393e-145	5.09067e-145	-9.27531e-145	-6.39002e-146	-9.08918e-146	5.51214e-145	5.20892e-145	-6.63877e-145	5.67872e-145	5.54468e-145	1.32921e-287
-2.31537e-146	-4.76922e-146	5.07352e-146	-4.2783e-147	1.56267e-145	1.1672e-145	5.88119e-148	-1.71226e-145	-9.21801e-146	-9.46423e-146	-4.66119e-146	2.03022e-145	-2.14591e-146	-4.41201e-146	-1.83265e-145	-3.97921e-146	4.34794e-146	3.05013e-146	-2.75755e-146	-3.81564e-146	1.15968e-145	-2.54652e-145	1.24431e-145	-4.71073e-146	-1.33425e-146	7.22006e-146	4.78888e-146	4.17253e-146	5.92081e-147	1.94951e-145	3.19688e-289
3.08657e-147	2.25723e-146	3.14379e-147	-1.17752e-146	3.06632e-147	-5.1599e-147	2.00002e-146	2.73025e-148	6.16764e-147	-5.57344e-147	8.09073e-147	-1.51063e-146	-6.72082e-148	3.04481e-147	-9.08257e-147	-2.54291e-148	2.62417e-146	-4.92251e-147	3.81694e-147	-3.92293e-147	2.2064e-147	2.71824e-146	7.05813e-147	-5.15812e-147	-7.53788e-147	-4.08509e-147	-8.35726e-147	-2.12286e-146	-9.46589e-147	2.19478e-146	4.28703e-291
-1.72393e-147	-8.52858e-148	2.20843e-147	-1.05405e-147	1.05336e-147	2.30484e-147	-2.939e-148	-1.16847e-147	-3.62522e-147	-1.25509e-147	-8.28299e-148	-2.41135e-147	8.64381e-148	-2.47044e-147	1.43389e-147	1.45657e-148	-3.24076e-148	9.13423e-148	2.32886e-147	-1.19494e-147	3.6977e-147	-7.47087e-148	-1.88743e-147	-1.53498e-147	3.74259e-149	-2.7001e-147	1.36786e-147	-3.93365e-147	-8.96769e-148	1.15783e-147	1.02429e-292
1.64092e-148	3.95113e-149	3.98128e-149	-1.52049e-148	4.85696e-149	1.64773e-148	2.62095e-148	-5.15361e-148	3.85455e-149	-1.10561e-148	-6.27649e-149	-1.6375e-148	-3.81104e-149	5.89143e-149	9.86977e-149	2.89548e-149	1.99392e-148	-4.16266e-149	3.23697e-149	7.68912e-149	-4.39408e-148	-3.36058e-149	-2.31426e-148	1.13977e-147	-1.42546e-148	2.38555e-149	4.28878e-148	1.31517e-148	-2.11404e-148	-1.19079e-148	2.35325e-294
-3.92371e-150	-1.91024e-149	-1.10621e-149	-4.8423e-150	-2.47048e-149	1.04757e-150	2.01427e-149	1.5965e-150	-8.96748e-150	2.78478e-149	-2.99376e-149	-2.49428e-149	8.84182e-149	-2.44046e-150	9.74162e-150	2.1752e-149	2.4833e-149	-1.15973e-149	9.71474e-150	-1.0151e-149	-1.37624e-149	-4.36768e-149	-5.24151e-150	5.35185e-149	3.21333e-149	1.17634e-149	-2.84018e-149	1.04951e-149	-2.85222e-149	-8.47008e-150	2.12223e-296
9.06057e-151	-1.60157e-150	3.28741e-150	-6.71035e-150	1.01243e-150	9.24444e-151	-4.72245e-150	1.95525e-150	-7.90552e-151	-1.10499e-149	8.90764e-151	1.51349e-150	-4.71892e-150	1.24854e-150	3.15074e-151	-7.26569e-151	9.77528e-150	-8.46878e-151	8.33614e-151	1.2103e-150	1.19475e-150	4.58588e-151	-2.07401e-151	-8.99041e-151	2.2694e-150	2.80367e-151	5.11023e-151	-1.00553e-150	1.59627e-150	1.9448e-150	3.51244e-298
-2.30855e-151	-4.38632e-152	8.30007e-152	-2.4123e-151	-5.35017e-153	-7.75134e-153	-3.69256e-151	-1.60585e-151	5.79737e-152	1.60279e-151	-2.12469e-151	1.74752e-151	-3.9161e-151	-6.85922e-151	3.83434e-151	1.79981e-151	1.5713e-151	4.95094e-151	-2.03529e-152	3.68691e-151	3.77256e-151	6.83942e-151	3.62653e-151	-1.11278e-151	-1.67112e-151	6.34554e-153	-2.75705e-151	2.3636e-151	-3.67513e-152	1.63483e-151	2.5386e-300
5.68121e-152	-8.23419e-152	-1.3245e-151	-4.95164e-152	-4.61196e-153	-5.27325e-152	6.00589e-153	6.50099e-152	-2.09069e-152	4.32622e-152	-1.18771e-151	-2.06428e-153	-2.50297e-152	5.68251e-152	-4.10939e-152	5.32595e-152	-1.92679e-152	-1.75734e-152	-7.47313e-152	-5.77903e-152	4.97725e-153	2.98229e-152	-8.7914e-152	-7.25618e-152	-9.3786e-152	9.50678e-153	-7.79312e-153	-3.16092e-152	1.4557e-152	-1.67531e-152	9.58189e-302
-1.80044e-154	-1.1528e-152	2.06089e-155	2.42967e-153	5.47903e-154	7.06089e-153	-8.07118e-153	2.43137e-153	-6.79953e-154	3.14718e-153	9.63068e-153	-5.80559e-153	-2.17393e-153	1.02942e-152	6.40212e-153	6.70885e-154	3.16876e-154	-5.68949e-154	-4.90756e-154	7.2578e-153	9.05328e-153	8.72524e-153	-8.41077e-154	4.49591e-153	-1.54471e-153	-6.28799e-153	-1.31221e-152	4.12889e-153	-3.07742e-153	-5.07231e-153	1.04771e-303
1.02913e-153	-1.81722e-155	-8.93103e-155	6.00929e-155	2.04796e-154	5.73464e-154	3.15105e-154	-3.17834e-154	-1.37817e-154	-3.17509e-154	4.88163e-155	5.67823e-154	-4.94253e-154	1.12473e-154	-7.33486e-154	-1.27558e-154	8.36998e-154	1.86829e-154	3.00358e-154	-2.00758e-154	-6.28292e-154	6.59431e-154	-3.31949e-154	-5.31273e-154	-1.8831e-154	-8.00749e-154	2.55674e-155	3.46905e-154	1.60905e-154	9.97879e-155	5.81949e-306
9.51529e-155	-1.7889e-155	-5.90327e-156	-3.2556e-155	2.93126e-156	6.31281e-155	6.80727e-155	5.15602e-155	1.43562e-154	1.36732e-155	7.06111e-155	3.62039e-155	6.23687e-155	4.09488e-156	-8.30055e-155	4.40625e-155	-9.55759e-155	1.60918e-154	-2.08002e-155	-2.28199e-155	-1.16836e-155	-1.74212e-155	-1.17845e-154	1.45137e-154	3.75435e-155	-5.18348e-155	-2.87102e-155	2.58252e-154	-1.70494e-155	-2.17493e-156	2.04872e-307
1.2487e-157	-3.16248e-155	-2.9038e-156	-7.12881e-158	2.58241e-156	-6.68887e-156	-3.78137e-155	1.60603e-155	-4.81237e-156	8.61662e-156	1.66395e-155	-6.12377e-157	-2.09476e-155	-2.74472e-155	9.64502e-156	-6.39744e-156	-5.47997e-156	7.30019e-156	-1.95871e-156	3.98011e-156	7.29274e-156	8.74001e-156	1.77714e-155	-1.94792e-155	-1.39913e-155	-1.94099e-155	-1.06978e-155	-5.72456e-156	-1.22138e-155	-2.27273e-155	0
-2.04477e-157	3.791e-157	9.30548e-157	1.84844e-156	1.97515e-156	-4.05793e-157	3.8954e-157	1.05286e-156	2.05716e-157	-3.72534e-157	-1.96732e-156	5.51065e-157	4.79345e-157	-2.07241e-156	-2.26123e-157	1.07635e-156	5.66003e-157	8.64443e-157	-1.75821e-157	-2.40552e-156	1.37249e-156	1.29391e-156	1.69423e-156	5.28451e-157	4.08378e-157	6.11838e-158	-1.21408e-157	-7.4977e-157	-8.09975e-157	3.37265e-157	0
7.24073e-158	1.03075e-157	7.47494e-158	2.95719e-158	8.09213e-158	-3.62654e-158	2.1529e-157	-1.09628e-157	1.15131e-158	-7.65897e-158	-2.06031e-157	4.68529e-158	-3.2956e-157	-1.85144e-157	-4.80128e-158	1.06857e-157	-2.53693e-158	5.54951e-158	3.65381e-158	-1.39173e-157	1.49511e-158	1.43795e-157	-1.1275e-157	6.22244e-158	5.70727e-157	-3.26442e-157	6.25443e-157	-1.57749e-157	-6.68178e-158	1.57565e-157	0
9.67355e-159	1.49744e-158	3.27637e-158	3.05701e-158	-2.29983e-158	-1.87758e-159	-8.9491e-159	1.75392e-159	-9.6314e-159	4.1459e-158	-3.8682e-159	1.38086e-158	-5.11891e-159	-1.42032e-158	-8.05396e-160	-3.43035e-160	-7.14803e-159	1.67625e-158	-1.08596e-158	-8.53719e-159	-3.4666e-159	-3.18496e-158	-1.23535e-158	-2.51743e-158	-5.21226e-159	6.61664e-159	-4.16679e-159	-6.23026e-159	-2.96473e-159	-2.27296e-158	0
1.24518e-159	9.48655e-160	-3.19025e-159	-6.87171e-159	2.04117e-160	1.76741e-159	-2.30308e-159	2.15032e-159	3.80607e-159	-5.87982e-160	5.10348e-159	-3.90603e-159	-3.86028e-160	-4.26308e-159	-2.04704e-159	-1.03781e-159	3.80594e-159	-5.60288e-159	-1.3387e-159	-4.25066e-159	7.91012e-160	4.61132e-160	1.60957e-159	-8.93164e-160	-2.0611e-159	-1.44627e-159	2.13529e-159	-1.44116e-159	-1.07693e-159	-1.25626e-159	0
1.23537e-160	8.10028e-161	-4.92933e-161	1.73157e-160	8.25203e-162	-1.2166e-161	2.08861e-160	-6.33802e-161	1.47613e-161	7.7349e-161	-1.1444e-160	-1.31119e-161	-4.41235e-161	-1.71723e-160	-2.9988e-161	-1.70743e-161	-7.33641e-160	1.10443e-160	4.43763e-161	8.58145e-161	-6.16834e-161	1.68308e-160	1.59489e-160	3.37069e-160	5.33416e-160	6.63718e-161	1.03719e-160	1.5375e-161	1.35965e-160	-2.95697e-160	0
6.02735e-161	1.09167e-161	-2.25245e-161	2.29633e-161	1.11612e-161	-7.7661e-162	1.96559e-161	-3.33361e-161	-7.77427e-164	2.73126e-162	-2.07127e-161	7.55506e-162	-1.33888e-161	-1.71963e-161	2.52045e-161	-3.22058e-163	9.12124e-162	-3.76834e-161	-8.12631e-162	1.68115e-161	-7.16251e-162	7.65963e-162	4.71342e-162	3.71993e-162	-2.03584e-161	-4.81575e-161	-4.88661e-162	2.44064e-161	-1.27261e-161	1.22742e-160	0
4.31904e-162	2.1437e-162	-3.21447e-162	-8.30889e-162	9.08269e-162	-1.34903e-161	1.43044e-162	5.34275e-162	3.21212e-163	-6.03231e-162	3.22355e-162	4.51413e-163	-3.39008e-162	4.10599e-163	2.68992e-162	1.07381e-162	2.53867e-162	1.94141e-162	-5.11393e-162	2.35838e-162	1.29842e-162	1.96138e-162	-2.15895e-162	-1.04978e-161	7.00407e-162	2.34665e-162	2.5381e-163	-4.88358e-163	1.90572e-162	1.21184e-162	0
3.78791e-163	-1.20877e-162	1.05009e-162	-2.63679e-162	7.85281e-163	-1.68336e-163	-8.41994e-164	-3.17038e-163	3.02634e-164	3.34079e-164	-6.2102e-163	-2.57992e-163	-3.49478e-163	-7.41997e-163	4.4707e-163	2.33619e-163	-4.3208e-163	-4.44461e-163	8.47505e-164	2.20873e-163	-3.00255e-163	-4.16926e-163	-3.47134e-163	9.03548e-163	-2.68075e-162	-8.28024e-163	9.58392e-163	1.94724e-163	-4.04848e-164	3.52046e-163	0
1.51148e-163	-1.11297e-163	2.10722e-163	-2.43789e-163	3.39962e-163	1.9827e-163	-1.25627e-162	-5.48075e-163	-1.49424e-162	1.11273e-162	-1.54174e-163	-3.0398e-163	5.37563e-163	8.54206e-163	5.75582e-163	5.80046e-163	2.70468e-163	-7.17297e-163	8.66307e-163	4.23178e-163	-1.56445e-162	9.09561e-163	-3.79438e-163	-3.87808e-163	-5.46309e-166	7.43241e-163	-7.11938e-163	6.38246e-163	-6.98993e-163	-4.07326e-163	0
1.51148e-163	-1.11297e-163	2.10722e-163	-2.43789e-163	3.39962e-163	1.9827e-163	-1.25627e-162	-5.48075e-163	-1.49424e-162	1.11273e-162	-1.54174e-163	-3.0398e-163	5.37563e-163	8.54206e-163	5.75582e-163	5.80046e-163	2.70468e-163	-7.17297e-163	8.66307e-163	4.23178e-163	-1.56445e-162	9.09561e-163	-3.79438e-163	-3.87808e-163	-5.46309e-166	7.43241e-163	-7.11938e-163	6.38246e-163	-6.98993e-163	-4.07326e-163	0
1.51148e-163	-1.11297e-163	2.10722e-163	-2.43789e-163	3.39962e-163	1.9827e-163	-1.25627e-162	-5.48075e-163	-1.49424e-162	1.11273e-162	-1.54174e-163	-3.0398e-163	5.37563e-163	8.54206e-163	5.75582e-163	5.80046e-163	2.70468e-163	-7.17297e-163	8.66307e-163	4.23178e-163	-1.56445e-162	9.09561e-163	-3.79438e-163	-3.87808e-163	-5.46309e-166	7.43241e-163	-7.11938e-163	6.38246e-163	-6.98993e-163	-4.07326e-163	0
1.51148e-163	-1.11297e-163	2.10722e-163	-2.43789e-163	3.39962e-163	1.9827e-163	-1.25627e-162	-5.48075e-163	-1.49424e-162	1.11273e-162	-1.54174e-163	-3.0398e-163	5.37563e-163	8.54206e-163	5.75582e-163	5.80046e-163	2.70468e-163	-7.17297e-163	8.66307e-163	4.23178e-163	-1.56445e-162	9.09561e-163	-3.79438e-163	-3.87808e-163	-5.46309e-166	7.43241e-163	-7.11938e-163	6.38246e-163	-6.98993e-163	-4.07326e-163	0
1.51148e-163	-1.11297e-163	2.10722e-163	-2.43789e-163	3.39962e-163	1.9827e-163	-1.25627e-162	-5.48075e-163	-1.49424e-162	1.11273e-162	-1.54174e-163	-3.0398e-163	5.37563e-163	8.54206e-163	5.75582e-163	5.80046e-163	2.70468e-163	-7.17297e-163	8.66307e-163	4.23178e-163	-1.56445e-162	9.09561e-163	-3.79438e-163	-3.87808e-163	-5.46309e-166	7.43241e-163	-7.11938e-163	6.38246e-163	-6.98993e-163	-4.07326e-163	0
1.51148e-163	-1.11297e-163	2.10722e-163	-2.43789e-163	3.39962e-163	1.9827e-163	-1.25627e-162	-5.48075e-163	-1.49424e-162	1.11273e-162	-1.54174e-163	-3.0398e-163	5.37563e-163	8.54206e-163	5.75582e-163	5.80046e-163	2.70468e-163	-7.17297e-163	8.66307e-163	4.23178e-163	-1.56445e-162	9.09561e-163	-3.79438e-163	-3.87808e-163	-5.46309e-166	7.43241e-163	-7.11938e-163	6.38246e-163	-6.98993e-163	-4.07326e-163	0
1.51148e-163	-1.11297e-163	2.10722e-163	-2.43789e-163	3.39962e-163	1.9827e-163	-1.25627e-162	-5.48075e-163	-1.49424e-162	1.11273e-162	-1.54174e-163	-3.0398e-163	5.37563e-163	8.54206e-163	5.75582e-163	5.80046e-163	2.70468e-163	-7.17297e-163	8.66307e-163	4.23178e-163	-1.56445e-162	9.09561e-163	-3.79438e-163	-3.87808e-163	-5.46309e-166	7.43241e-163	-7.11938e-163	6.38246e-163	-6.98993e-163	-4.07326e-163	0
1.51148e-163	-1.11297e-163	2.10722e-163	-2.43789e-163	3.39962e-163	1.9827e-163	-1.25627e-162	-5.48075e-163	-1.49424e-162	1.11273e-162	-1.54174e-163	-3.0398e-163	5.37563e-163	8.54206e-163	5.75582e-163	5.80046e-163	2.70468e-163	-7.17297e-163	8.66307e-163	4.23178e-163	-1.56445e-162	9.09561e-163	-3.79438e-163	-3.87808e-163	-5.46309e-166	7.43241e-163	-7.11938e-163	6.38246e-163	-6.98993e-163	-4.07326e-163	0
1.51148e-163	-1.11297e-163	2.10722e-163	-2.43789e-163	3.39962e-163	1.9827e-163	-1.25627e-162	-5.48075e-163	-1.49424e-162	1.11273e-162	-1.54174e-163	-3.0398e-163	5.37563e-163	8.54206e-163	5.75582e-163	5.80046e-163	2.70468e-163	-7.17297e-163	8.66307e-163	4.23178e-163	-1.56445e-162	9.09561e-163	-3.79438e-163	-3.87808e-163	-5.46309e-166	7.43241e-163	-7.11938e-163	6.38246e-163	-6.98993e-163	-4.07326e-163	0
1.51148e-163	-1.11297e-163	2.10722e-163	-2.43789e-163	3.39962e-163	1.9827e-163	-1.25627e-162	-5.48075e-163	-1.49424e-162	1.11273e-162	-1.54174e-163	-3.0398e-163	5.37563e-163	8.54206e-163	5.75582e-163	5.80046e-163	2.70468e-163	-7.17297e-163	8.66307e-163	4.23178e-163	-1.56445e-162	9.09561e-163	-3.79438e-163	-3.87808e-163	-5.46309e-166	7.43241e-163	-7.11938e-163	6.38246e-163	-6.98993e-163	-4.07326e-163	0
1.51148e-163	-1.11297e-163	2.10722e-163	-2.43789e-163	3.39962e-163	1.9827e-163	-1.25627e-162	-5.48075e-163	-1.49424e-162	1.11273e-162	-1.54174e-163	-3.0398e-163	5.37563e-163	8.54206e-163	5.75582e-163	5.80046e-163	2.70468e-163	-7.17297e-163	8.66307e-163	4.23178e-163	-1.56445e-162	9.09561e-163	-3.79438e-163	-3.87808e-163	-5.46309e-166	7.43241e-163	-7.11938e-163	6.38246e-163	-6.98993e-163	-4.07326e-163	0
1.51148e-163	-1.11297e-163	2.10722e-163	-2.43789e-163	3.39962e-163	1.9827e-163	-1.25627e-162	-5.48075e-163	-1.49424e-162	1.11273e-162	-1.54174e-163	-3.0398e-163	5.37563e-163	8.54206e-163	5.75582e-163	5.80046e-163	2.70468e-163	-7.17297e-163	8.66307e-163	4.23178e-163	-1.56445e-162	9.09561e-163	-3.79438e-163	-3.87808e-163	-5.46309e-166	7.43241e-163	-7.11938e-163	6.38246e-163	-6.98993e-163	-4.07326e-163	0
1.51148e-163	-1.11297e-163	2.10722e-163	-2.43789e-163	3.39962e-163	1.9827e-163	-1.25627e-162	-5.48075e-163	-1.49424e-162	1.11273e-162	-1.54174e-163	-3.0398e-163	5.37563e-163	8.54206e-163	5.75582e-163	5.80046e-163	2.70468e-163	-7.17297e-163	8.66307e-163	4.23178e-163	-1.56445e-162	9.09561e-163	-3.79438e-163	-3.87808e-163	-5.46309e-166	7.43241e-163	-7.11938e-163	6.38246e-163	-6.98993e-163	-4.07326e-163	0
1.51148e-163	-1.11297e-163	2.10722e-163	-2.43789e-163	3.39962e-163	1.9827e-163	-1.25627e-162	-5.48075e-163	-1.49424e-162	1.11273e-162	-1.54174e-163	-3.0398e-163	5.37563e-163	8.54206e-163	5.75582e-163	5.80046e-163	2.70468e-163	-7.17297e-163	8.66307e-163	4.23178e-163	-1.56445e-162	9.09561e-163	-3.79438e-163	-3.87808e-163	-5.46309e-166	7.43241e-163	-7.11938e-163	6.38246e-163	-6.98993e-163	-4.07326e-163	0
1.51148e-163	-1.11297e-163	2.10722e-163	-2.43789e-163	3.39962e-163	1.9827e-163	-1.25627e-162	-5.48075e-163	-1.49424e-162	1.11273e-162	-1.54174e-163	-3.0398e-163	5.37563e-163	8.54206e-163	5.75582e-163	5.80046e-163	2.70468e-163	-7.17297e-163	8.66307e-163	4.23178e-163	-1.56445e-162	9.09561e-163	-3.79438e-163	-3.87808e-163	-5.46309e-166	7.43241e-163	-7.11938e-163	6.38246e-163	-6.98993e-163	-4.07326e-163	0
1.51148e-163	-1.11297e-163	2.10722e-163	-2.43789e-163	3.39962e-163	1.9827e-163	-1.25627e-162	-5.48075e-163	-1.49424e-162	1.11273e-162	-1.54174e-163	-3.0398e-163	5.37563e-163	8.54206e-163	5.75582e-163	5.80046e-163	2.70468e-163	-7.17297e-163	8.66307e-163	4.23178e-163	-1.56445e-162	9.09561e-163	-3.79438e-163	-3.87808e-163	-5.46309e-166	7.43241e-163	-7.11938e-163	6.38246e-163	-6.98993e-163	-4.07326e-163	0
1.51148e-163	-1.11297e-163	2.10722e-163	-2.43789e-163	3.39962e-163	1.9827e-163	-1.25627e-162	-5.48075e-163	-1.49424e-162	1.11273e-162	-1.54174e-163	-3.0398e-163	5.37563e-163	8.54206e-163	5.75582e-163	5.80046e-163	2.70468e-163	-7.17297e-163	8.66307e-163	4.23178e-163	-1.56445e-162	9.09561e-163	-3.79438e-163	-3.87808e-163	-5.46309e-166	7.43241e-163	-7.11938e-163	6.38246e-163	-6.98993e-163	-4.07326e-163	0
1.51148e-163	-1.11297e-163	2.10722e-163	-2.43789e-163	3.39962e-163	1.9827e-163	-1.25627e-162	-5.48075e-163	-1.49424e-162	1.11273e-162	-1.54174e-163	-3.0398e-163	5.37563e-163	8.54206e-163	5.75582e-163	5.80046e-163	2.70468e-163	-7.17297e-163	8.66307e-163	4.23178e-163	-1.56445e-162	9.09561e-163	-3.79438e-163	-3.87808e-163	-5.46309e-166	7.43241e-163	-7.11938e-163	6.38246e-163	-6.98993e-163	-4.07326e-163	0
1.51148e-163	-1.11297e-163	2.10722e-163	-2.43789e-163	3.39962e-163	1.9827e-163	-1.25627e-162	-5.48075e-163	-1.49424e-162	1.11273e-162	-1.54174e-163	-3.0398e-163	5.37563e-163	8.54206e-163	5.75582e-163	5.80046e-163	2.70468e-163	-7.17297e-163	8.66307e-163	4.23178e-163	-1.56445e-162	9.09561e-163	-3.79438e-163	-3.87808e-163	-5.46309e-166	7.43241e-163	-7.11938e-163	6.38246e-163	-6.98993e-163	-4.07326e-163	0
1.51148e-163	-1.11297e-163	2.10722e-163	-2.43789e-163	3.39962e-163	1.9827e-163	-1.25627e-162	-5.48075e-163	-1.49424e-162	1.11273e-162	-1.54174e-163	-3.0398e-163	5.37563e-163	8.54206e-163	5.75582e-163	5.80046e-163	2.70468e-163	-7.17297e-163	8.66307e-163	4.23178e-163	-1.56445e-162	9.09561e-163	-3.79438e-163	-3.87808e-163	-5.46309e-166	7.43241e-163	-7.11938e-163	6.38246e-163	-6.98993e-163	-4.07326e-163	0
1.51148e-163	-1.11297e-163	2.10722e-163	-2.43789e-163	3.39962e-163	1.9827e-163	-1.25627e-162	-5.48075e-163	-1.49424e-162	1.11273e-162	-1.54174e-163	-3.0398e-163	5.37563e-163	8.54206e-163	5.75582e-163	5.80046e-163	2.70468e-163	-7.17297e-163	8.66307e-163	4.23178e-163	-1.56445e-162	9.09561e-163	-3.79438e-163	-3.87808e-163	-5.46309e-166	7.43241e-163	-7.11938e-163	6.38246e-163	-6.98993e-163	-4.07326e-163	0
1.51148e-163	-1.11297e-163	2.10722e-163	-2.43789e-163	3.39962e-163	1.9827e-163	-1.25627e-162	-5.48075e-163	-1.49424e-162	1.11273e-162	-1.54174e-163	-3.0398e-163	5.37563e-163	8.54206e-163	5.75582e-163	5.80046e-163	2.70468e-163	-7.17297e-163	8.66307e-163	4.23178e-163	-1.56445e-162	9.09561e-163	-3.79438e-163	-3.87808e-163	-5.46309e-166	7.43241e-163	-7.11938e-163	6.38246e-163	-6.98993e-163	-4.07326e-163	0
1.51148e-163	-1.11297e-163	2.10722e-163	-2.43789e-163	3.39962e-163	1.9827e-163	-1.25627e-162	-5.48075e-163	-1.49424e-162	1.11273e-162	-1.54174e-163	-3.0398e-163	5.37563e-163	8.54206e-163	5.75582e-163	5.80046e-163	2.70468e-163	-7.17297e-163	8.66307e-163	4.23178e-163	-1.56445e-162	9.09561e-163	-3.79438e-163	-3.87808e-163	-5.46309e-166	7.43241e-163	-7.11938e-163	6.38246e-163	-6.98993e-163	-4.07326e-163	0
1.51148e-163	-1.11297e-163	2.10722e-163	-2.43789e-163	3.39962e-163	1.9827e-163	-1.25627e-162	-5.48075e-163	-1.49424e-162	1.11273e-162	-1.54174e-163	-3.0398e-163	5.37563e-163	8.54206e-163	5.75582e-163	5.80046e-163	2.70468e-163	-7.17297e-163	8.66307e-163	4.23178e-163	-1.56445e-162	9.09561e-163	-3.79438e-163	-3.87808e-163	-5.46309e-166	7.43241e-163	-7.11938e-163	6.38246e-163	-6.98993e-163	-4.07326e-163	0
1.51148e-163	-1.11297e-163	2.10722e-163	-2.43789e-163	3.39962e-163	1.9827e-163	-1.25627e-162	-5.48075e-163	-1.49424e-162	1.11273e-162	-1.54174e-163	-3.0398e-163	5.37563e-163	8.54206e-163	5.75582e-163	5.80046e-163	2.70468e-163	-7.17297e-163	8.66307e-163	4.23178e-163	-1.56445e-162	9.09561e-163	-3.79438e-163	-3.87808e-163	-5.46309e-166	7.43241e-163	-7.11938e-163	6.38246e-163	-6.98993e-163	-4.07326e-163	0
1.51148e-163	-1.11297e-163	2.10722e-163	-2.43789e-163	3.39962e-163	1.9827e-163	-1.25627e-162	-5.48075e-163	-1.49424e-162	1.11273e-162	-1.54174e-163	-3.0398e-163	5.37563e-163	8.54206e-163	5.75582e-163	5.80046e-163	2.70468e-163	-7.17297e-163	8.66307e-163	4.23178e-163	-1.56445e-162	9.09561e-163	-3.79438e-163	-3.87808e-163	-5.46309e-166	7.43241e-163	-7.11938e-163	6.38246e-163	-6.98993e-163	-4.07326e-163	0
1.51148e-163	-1.11297e-163	2.10722e-163	-2.43789e-163	3.39962e-163	1.9827e-163	-1.25627e-162	-5.48075e-163	-1.49424e-162	1.11273e-162	-1.54174e-163	-3.0398e-163	5.37563e-163	8.54206e-163	5.75582e-163	5.80046e-163	2.70468e-163	-7.17297e-163	8.66307e-163	4.23178e-163	-1.56445e-162	9.09561e-163	-3.79438e-163	-3.87808e-163	-5.46309e-166	7.43241e-163	-7.11938e-163	6.38246e-163	-6.98993e-163	-4.07326e-163	0
1.51148e-163	-1.11297e-163	2.10722e-163	-2.43789e-163	3.39962e-163	1.9827e-163	-1.25627e-162	-5.48075e-163	-1.49424e-162	1.11273e-162	-1.54174e-163	-3.0398e-163	5.37563e-163	8.54206e-163	5.75582e-163	5.80046e-163	2.70468e-163	-7.17297e-163	8.66307e-163	4.23178e-163	-1.56445e-162	9.09561e-163	-3.79438e-163	-3.87808e-163	-5.46309e-166	7.43241e-163	-7.11938e-163	6.38246e-163	-6.98993e-163	-4.07326e-163	0
1.51148e-163	-1.11297e-163	2.10722e-163	-2.43789e-163	3.39962e-163	1.9827e-163	-1.25627e-162	-5.48075e-163	-1.49424e-162	1.11273e-162	-1.54174e-163	-3.0398e-163	5.37563e-163	8.54206e-163	5.75582e-163	5.80046e-163	2.70468e-163	-7.17297e-163	8.66307e-163	4.23178e-163	-1.56445e-162	9.09561e-163	-3.79438e-163	-3.87808e-163	-5.46309e-166	7.43241e-163	-7.11938e-163	6.38246e-163	-6.98993e-163	-4.07326e-163	0
1.51148e-163	-1.11297e-163	2.10722e-163	-2.43789e-163	3.39962e-163	1.9827e-163	-1.25627e-162	-5.48075e-163	-1.49424e-162	1.11273e-162	-1.54174e-163	-3.0398e-163	5.37563e-163	8.54206e-163	5.75582e-163	5.80046e-163	2.70468e-163	-7.17297e-163	8.66307e-163	4.23178e-163	-1.56445e-162	9.09561e-163	-3.79438e-163	-3.87808e-163	-5.46309e-166	7.43241e-163	-7.11938e-163	6.38246e-163	-6.98993e-163	-4.07326e-163	0
1.51148e-163	-1.11297e-163	2.10722e-163	-2.43789e-163	3.39962e-163	1.9827e-163	-1.25627e-162	-5.48075e-163	-1.49424e-162	1.11273e-162	-1.54174e-163	-3.0398e-163	5.37563e-163	8.54206e-163	5.75582e-163	5.80046e-163	2.70468e-163	-7.17297e-163	8.66307e-163	4.23178e-163	-1.56445e-162	9.09561e-163	-3.79438e-163	-3.87808e-163	-5.46309e-166	7.43241e-163	-7.11938e-163	6.38246e-163	-6.98993e-163	-4.07326e-163	0
1.51148e-163	-1.11297e-163	2.10722e-163	-2.43789e-163	3.39962e-163	1.9827e-163	-1.25627e-162	-5.48075e-163	-1.49424e-162	1.11273e-162	-1.54174e-163	-3.0398e-163	5.37563e-163	8.54206e-163	5.75582e-163	5.80046e-163	2.70468e-163	-7.17297e-163	8.66307e-163	4.23178e-163	-1.56445e-162	9.09561e-163	-3.79438e-163	-3.87808e-163	-5.46309e-166	7.43241e-163	-7.11938e-163	6.38246e-163	-6.98993e-163	-4.07326e-163	0
1.51148e-163	-1.11297e-163	2.10722e-163	-2.43789e-163	3.39962e-163	1.9827e-163	-1.25627e-162	-5.48075e-163	-1.49424e-162	1.11273e-162	-1.54174e-163	-3.0398e-163	5.37563e-163	8.54206e-163	5.75582e-163	5.80046e-163	2.70468e-163	-7.17297e-163	8.66307e-163	4.23178e-163	-1.56445e-162	9.09561e-163	-3.79438e-163	-3.87808e-163	-5.46309e-166	7.43241e-163	-7.11938e-163	6.38246e-163	-6.98993e-163	-4.07326e-163	0
1.51148e-163	-1.11297e-163	2.10722e-163	-2.43789e-163	3.39962e-163	1.9827e-163	-1.25627e-162	-5.48075e-163	-1.49424e-162	1.11273e-162	-1.54174e-163	-3.0398e-163	5.37563e-163	8.54206e-163	5.75582e-163	5.80046e-163	2.70468e-163	-7.17297e-163	8.66307e-163	4.23178e-163	-1.56445e-162	9.09561e-163	-3.79438e-163	-3.87808e-163	-5.46309e-166	7.43241e-163	-7.11938e-163	6.38246e-163	-6.98993e-163	-4.07326e-163	0
1.51148e-163	-1.11297e-163	2.10722e-163	-2.43789e-163	3.39962e-163	1.9827e-163	-1.25627e-162	-5.48075e-163	-1.49424e-162	1.11273e-162	-1.54174e-163	-3.0398e-163	5.37563e-163	8.54206e-163	5.75582e-163	5.80046e-163	2.70468e-163	-7.17297e-163	8.66307e-163	4.23178e-163	-1.56445e-162	9.09561e-163	-3.79438e-163	-3.87808e-163	-5.46309e-166	7.43241e-163	-7.11938e-163	6.38246e-163	-6.98993e-163	-4.07326e-163	0
1.51148e-163	-1.11297e-163	2.10722e-163	-2.43789e-163	3.39962e-163	1.9827e-163	-1.25627e-162	-5.48075e-163	-1.49424e-162	1.11273e-162	-1.54174e-163	-3.0398e-163	5.37563e-163	8.54206e-163	5.75582e-163	5.80046e-163	2.70468e-163	-7.17297e-163	8.66307e-163	4.23178e-163	-1.56445e-162	9.09561e-163	-3.79438e-163	-3.87808e-163	-5.46309e-166	7.43241e-163	-7.11938e-163	6.38246e-163	-6.98993e-163	-4.07326e-163	0
1.51148e-163	-1.11297e-163	2.10722e-163	-2.43789e-163	3.39962e-163	1.9827e-163	-1.25627e-162	-5.48075e-163	-1.49424e-162	1.11273e-162	-1.54174e-163	-3.0398e-163	5.37563e-163	8.54206e-163	5.75582e-163	5.80046e-163	2.70468e-163	-7.17297e-163	8.66307e-163	4.23178e-163	-1.56445e-162	9.09561e-163	-3.79438e-163	-3.87808e-163	-5.46309e-166	7.43241e-163	-7.11938e-163	6.38246e-163	-6.98993e-163	-4.07326e-163	0
1.51148e-163	-1.11297e-163	2.10722e-163	-2.43789e-163	3.39962e-163	1.9827e-163	-1.25627e-162	-5.48075e-163	-1.49424e-162	1.11273e-162	-1.54174e-163	-3.0398e-163	5.37563e-163	8.54206e-163	5.75582e-163	5.80046e-163	2.70468e-163	-7.17297e-163	8.66307e-163	4.23178e-163	-1.56445e-162	9.09561e-163	-3.79438e-163	-3.87808e-163	-5.46309e-166	7.43241e-163	-7.11938e-163	6.38246e-163	-6.98993e-163	-4.07326e-163	0
1.51148e-163	-1.11297e-163	2.10722e-163	-2.43789e-163	3.39962e-163	1.9827e-163	-1.25627e-162	-5.48075e-163	-1.49424e-162	1.11273e-162	-1.54174e-163	-3.0398e-163	5.37563e-163	8.54206e-163	5.75582e-163	5.80046e-163	2.70468e-163	-7.17297e-163	8.66307e-163	4.23178e-163	-1.56445e-162	9.09561e-163	-3.79438e-163	-3.87808e-163	-5.46309e-166	7.43241e-163	-7.11938e-163	6.38246e-163	-6.98993e-163	-4.07326e-163	0
1.51148e-163	-1.11297e-163	2.10722e-163	-2.43789e-163	3.39962e-163	1.9827e-163	-1.25627e-162	-5.48075e-163	-1.49424e-162	1.11273e-162	-1.54174e-163	-3.0398e-163	5.37563e-163	8.54206e-163	5.75582e-163	5.80046e-163	2.70468e-163	-7.17297e-163	8.66307e-163	4.23178e-163	-1.56445e-162	9.09561e-163	-3.79438e-163	-3.87808e-163	-5.46309e-166	7.43241e-163	-7.11938e-163	6.38246e-163	-6.98993e-163	-4.07326e-163	0
1.51148e-163	-1.11297e-163	2.10722e-163	-2.43789e-163	3.39962e-163	1.9827e-163	-1.25627e-162	-5.48075e-163	-1.49424e-162	1.11273e-162	-1.54174e-163	-3.0398e-163	5.37563e-163	8.54206e-163	5.75582e-163	5.80046e-163	2.70468e-163	-7.17297e-163	8.66307e-163	4.23178e-163	-1.56445e-162	9.09561e-163	-3.79438e-163	-3.87808e-163	-5.46309e-166	7.43241e-163	-7.11938e-163	6.38246e-163	-6.98993e-163	-4.07326e-163	0
1.51148e-163	-1.11297e-163	2.10722e-163	-2.43789e-163	3.39962e-163	1.9827e-163	-1.25627e-162	-5.48075e-163	-1.49424e-162	1.11273e-162	-1.54174e-163	-3.0398e-163	5.37563e-163	8.54206e-163	5.75582e-163	5.80046e-163	2.70468e-163	-7.17297e-163	8.66307e-163	4.23178e-163	-1.56445e-162	9.09561e-163	-3.79438e-163	-3.87808e-163	-5.46309e-166	7.43241e-163	-7.11938e-163	6.38246e-163	-6.98993e-163	-4.07326e-163	0
1.51148e-163	-1.11297e-163	2.10722e-163	-2.43789e-163	3.39962e-163	1.9827e-163	-1.25627e-162	-5.48075e-163	-1.49424e-162	1.11273e-162	-1.54174e-163	-3.0398e-163	5.37563e-163	8.54206e-163	5.75582e-163	5.80046e-163	2.70468e-163	-7.17297e-163	8.66307e-163	4.23178e-163	-1.56445e-162	9.09561e-163	-3.79438e-163	-3.87808e-163	-5.46309e-166	7.43241e-163	-7.11938e-163	6.38246e-163	-6.98993e-163	-4.07326e-163	0
1.51148e-163	-1.11297e-163	2.10722e-163	-2.43789e-163	3.39962e-163	1.9827e-163	-1.25627e-162	-5.48075e-163	-1.49424e-162	1.11273e-162	-1.54174e-163	-3.0398e-163	5.37563e-163	8.54206e-163	5.75582e-163	5.80046e-163	2.70468e-163	-7.17297e-163	8.66307e-163	4.23178e-163	-1.56445e-162	9.09561e-163	-3.79438e-163	-3.87808e-163	-5.46309e-166	7.43241e-163	-7.11938e-163	6.38246e-163	-6.98993e-163	-4.07326e-163	0
1.51148e-163	-1.11297e-163	2.10722e-163	-2.43789e-163	3.39962e-163	1.9827e-163	-1.25627e-162	-5.48075e-163	-1.49424e-162	1.11273e-162	-1.54174e-163	-3.0398e-163	5.37563e-163	8.54206e-163	5.75582e-163	5.80046e-163	2.70468e-163	-7.17297e-163	8.66307e-163	4.23178e-163	-1.56445e-162	9.09561e-163	-3.79438e-163	-3.87808e-163	-5.46309e-166	7.43241e-163	-7.11938e-163	6.38246e-163	-6.98993e-163	-4.07326e-163	0
1.51148e-163	-1.11297e-163	2.10722e-163	-2.43789e-163	3.39962e-163	1.9827e-163	-1.25627e-162	-5.48075e-163	-1.49424e-162	1.11273e-162	-1.54174e-163	-3.0398e-163	5.37563e-163	8.54206e-163	5.75582e-163	5.80046e-163	2.70468e-163	-7.17297e-163	8.66307e-163	4.23178e-163	-1.56445e-162	9.09561e-163	-3.79438e-163	-3.87808e-163	-5.46309e-166	7.43241e-163	-7.11938e-163	6.38246e-163	-6.98993e-163	-4.07326e-163	0
1.51148e-163	-1.11297e-163	2.10722e-163	-2.43789e-163	3.39962e-163	1.9827e-163	-1.25627e-162	-5.48075e-163	-1.49424e-162	1.11273e-162	-1.54174e-163	-3.0398e-163	5.37563e-163	8.54206e-163	5.75582e-163	5.80046e-163	2.70468e-163	-7.17297e-163	8.66307e-163	4.23178e-163	-1.56445e-162	9.09561e-163	-3.79438e-163	-3.87808e-163	-5.46309e-166	7.43241e-163	-7.11938e-163	6.38246e-163	-6.98993e-163	-4.07326e-163	0
1.51148e-163	-1.11297e-163	2.10722e-163	-2.43789e-163	3.39962e-163	1.9827e-163	-1.25627e-162	-5.48075e-163	-1.49424e-162	1.11273e-162	-1.54174e-163	-3.0398e-163	5.37563e-163	8.54206e-163	5.75582e-163	5.80046e-163	2.70468e-163	-7.17297e-163	8.66307e-163	4.23178e-163	-1.56445e-162	9.09561e-163	-3.79438e-163	-3.87808e-163	-5.46309e-166	7.43241e-163	-7.11938e-163	6.38246e-163	-6.98993e-163	-4.07326e-163	0
1.51148e-163	-1.11297e-163	2.10722e-163	-2.43789e-163	3.39962e-163	1.9827e-163	-1.25627e-162	-5.48075e-163	-1.49424e-162	1.11273e-162	-1.54174e-163	-3.0398e-163	5.37563e-163	8.54206e-163	5.75582e-163	5.80046e-163	2.70468e-163	-7.17297e-163	8.66307e-163	4.23178e-163	-1.56445e-162	9.09561e-163	-3.79438e-163	-3.87808e-163	-5.46309e-166	7.43241e-163	-7.11938e-163	6.38246e-163	-6.98993e-163	-4.07326e-163	0
1.51148e-163	-1.11297e-163	2.10722e-163	-2.43789e-163	3.39962e-163	1.9827e-163	-1.25627e-162	-5.48075e-163	-1.49424e-162	1.11273e-162	-1.54174e-163	-3.0398e-163	5.37563e-163	8.54206e-163	5.75582e-163	5.80046e-163	2.70468e-163	-7.17297e-163	8.66307e-163	4.23178e-163	-1.56445e-162	9.09561e-163	-3.79438e-163	-3.87808e-163	-5.46309e-166	7.43241e-163	-7.11938e-163	6.38246e-163	-6.98993e-163	-4.07326e-163	0
1.51148e-163	-1.11297e-163	2.10722e-163	-2.43789e-163	3.39962e-163	1.9827e-163	-1.25627e-162	-5.48075e-163	-1.49424e-162	1.11273e-162	-1.54174e-163	-3.0398e-163	5.37563e-163	8.54206e-163	5.75582e-163	5.80046e-163	2.70468e-163	-7.17297e-163	8.66307e-163	4.23178e-163	-1.56445e-162	9.09561e-163	-3.79438e-163	-3.87808e-163	-5.46309e-166	7.43241e-163	-7.11938e-163	6.38246e-163	-6.98993e-163	-4.07326e-163	0
1.51148e-163	-1.11297e-163	2.10722e-163	-2.43789e-163	3.39962e-163	1.9827e-163	-1.25627e-162	-5.48075e-163	-1.49424e-162	1.11273e-162	-1.54174e-163	-3.0398e-163	5.37563e-163	8.54206e-163	5.75582e-163	5.80046e-163	2.70468e-163	-7.17297e-163	8.66307e-163	4.23178e-163	-1.56445e-162	9.09561e-163	-3.79438e-163	-3.87808e-163	-5.46309e-166	7.43241e-163	-7.11938e-163	6.38246e-163	-6.98993e-163	-4.07326e-163	0
1.51148e-163	-1.11297e-163	2.10722e-163	-2.43789e-163	3.39962e-163	1.9827e-163	-1.25627e-162	-5.48075e-163	-1.49424e-162	1.11273e-162	-1.54174e-163	-3.0398e-163	5.37563e-163	8.54206e-163	5.75582e-163	5.80046e-163	2.70468e-163	-7.17297e-163	8.66307e-163	4.23178e-163	-1.56445e-162	9.09561e-163	-3.79438e-163	-3.87808e-163	-5.46309e-166	7.43241e-163	-7.11938e-163	6.38246e-163	-6.98993e-163	-4.07326e-163	0
1.51148e-163	-1.11297e-163	2.10722e-163	-2.43789e-163	3.39962e-163	1.9827e-163	-1.25627e-162	-5.48075e-163	-1.49424e-162	1.11273e-162	-1.54174e-163	-3.0398e-163	5.37563e-163	8.54206e-163	5.75582e-163	5.80046e-163	2.70468e-163	-7.17297e-163	8.66307e-163	4.23178e-163	-1.56445e-162	9.09561e-163	-3.79438e-163	-3.87808e-163	-5.46309e-166	7.43241e-163	-7.11938e-163	6.38246e-163	-6.98993e-163	-4.07326e-163	0
1.51148e-163	-1.11297e-163	2.10722e-163	-2.43789e-163	3.39962e-163	1.9827e-163	-1.25627e-162	-5.48075e-163	-1.49424e-162	1.11273e-162	-1.54174e-163	-3.0398e-163	5.37563e-163	8.54206e-163	5.75582e-163	5.80046e-163	2.70468e-163	-7.17297e-163	8.66307e-163	4.23178e-163	-1.56445e-162	9.09561e-163	-3.79438e-163	-3.87808e-163	-5.46309e-166	7.43241e-163	-7.11938e-163	6.38246e-163	-6.98993e-163	-4.07326e-163	0
1.51148e-163	-1.11297e-163	2.10722e-163	-2.43789e-163	3.39962e-163	1.9827e-163	-1.25627e-162	-5.48075e-163	-1.49424e-162	1.11273e-162	-1.54174e-163	-3.0398e-163	5.37563e-163	8.54206e-163	5.75582e-163	5.80046e-163	2.70468e-163	-7.17297e-163	8.66307e-163	4.23178e-163	-1.56445e-162	9.09561e-163	-3.79438e-163	-3.87808e-163	-5.46309e-166	7.43241e-163	-7.11938e-163	6.38246e-163	-6.98993e-163	-4.07326e-163	0
1.51148e-163	-1.11297e-163	2.10722e-163	-2.43789e-163	3.39962e-163	1.9827e-163	-1.25627e-162	-5.48075e-163	-1.49424e-162	1.11273e-162	-1.54174e-163	-3.0398e-163	5.37563e-163	8.54206e-163	5.75582e-163	5.80046e-163	2.70468e-163	-7.17297e-163	8.66307e-163	4.23178e-163	-1.56445e-162	9.09561e-163	-3.79438e-163	-3.87808e-163	-5.46309e-166	7.43241e-163	-7.11938e-163	6.38246e-163	-6.98993e-163	-4.07326e-163	0
1.51148e-163	-1.11297e-163	2.10722e-163	-2.43789e-163	3.39962e-163	1.9827e-163	-1.25627e-162	-5.48075e-163	-1.49424e-162	1.11273e-162	-1.54174e-163	-3.0398e-163	5.37563e-163	8.54206e-163	5.75582e-163	5.80046e-163	2.70468e-163	-7.17297e-163	8.66307e-163	4.23178e-163	-1.56445e-162	9.09561e-163	-3.79438e-163	-3.87808e-163	-5.46309e-166	7.43241e-163	-7.11938e-163	6.38246e-163	-6.98993e-163	-4.07326e-163	0
1.51148e-163	-1.11297e-163	2.10722e-163	-2.43789e-163	3.39962e-163	1.9827e-163	-1.25627e-162	-5.48075e-163	-1.49424e-162	1.11273e-162	-1.54174e-163	-3.0398e-163	5.37563e-163	8.54206e-163	5.75582e-163	5.80046e-163	2.70468e-163	-7.17297e-163	8.66307e-163	4.23178e-163	-1.56445e-162	9.09561e-163	-3.79438e-163	-3.87808e-163	-5.46309e-166	7.43241e-163	-7.11938e-163	6.38246e-163	-6.98993e-163	-4.07326e-163	0
1.51148e-163	-1.11297e-163	2.10722e-163	-2.43789e-163	3.39962e-163	1.9827e-163	-1.25627e-162	-5.48075e-163	-1.49424e-162	1.11273e-162	-1.54174e-163	-3.0398e-163	5.37563e-163	8.54206e-163	5.75582e-163	5.80046e-163	2.70468e-163	-7.17297e-163	8.66307e-163	4.23178e-163	-1.56445e-162	9.09561e-163	-3.79438e-163	-3.87808e-163	-5.46309e-166	7.43241e-163	-7.11938e-163	6.38246e-163	-6.98993e-163	-4.07326e-163	0
1.51148e-163	-1.11297e-163	2.10722e-163	-2.43789e-163	3.39962e-163	1.9827e-163	-1.25627e-162	-5.48075e-163	-1.49424e-162	1.11273e-162	-1.54174e-163	-3.0398e-163	5.37563e-163	8.54206e-163	5.75582e-163	5.80046e-163	2.70468e-163	-7.17297e-163	8.66307e-163	4.23178e-163	-1.56445e-162	9.09561e-163	-3.79438e-163	-3.87808e-163	-5.46309e-166	7.43241e-163	-7.11938e-163	6.38246e-163	-6.98993e-163	-4.07326e-163	0
1.51148e-163	-1.11297e-163	2.10722e-163	-2.43789e-163	3.39962e-163	1.9827e-163	-1.25627e-162	-5.48075e-163	-1.49424e-162	1.11273e-162	-1.54174e-163	-3.0398e-163	5.37563e-163	8.54206e-163	5.75582e-163	5.80046e-163	2.70468e-163	-7.17297e-163	8.66307e-163	4.23178e-163	-1.56445e-162	9.09561e-163	-3.79438e-163	-3.87808e-163	-5.46309e-166	7.43241e-163	-7.11938e-163	6.38246e-163	-6.98993e-163	-4.07326e-163	0
1.51148e-163	-1.11297e-163	2.10722e-163	-2.43789e-163	3.39962e-163	1.9827e-163	-1.25627e-162	-5.48075e-163	-1.49424e-162	1.11273e-162	-1.54174e-163	-3.0398e-163	5.37563e-163	8.54206e-163	5.75582e-163	5.80046e-163	2.70468e-163	-7.17297e-163	8.66307e-163	4.23178e-163	-1.56445e-162	9.09561e-163	-3.79438e-163	-3.87808e-163	-5.46309e-166	7.43241e-163	-7.11938e-163	6.38246e-163	-6.98993e-163	-4.07326e-163	0
1.51148e-163	-1.11297e-163	2.10722e-163	-2.43789e-163	3.39962e-163	1.9827e-163	-1.25627e-162	-5.48075e-163	-1.49424e-162	1.11273e-162	-1.54174e-163	-3.0398e-163	5.37563e-163	8.54206e-163	5.75582e-163	5.80046e-163	2.70468e-163	-7.17297e-163	8.66307e-163	4.23178e-163	-1.56445e-162	9.09561e-163	-3.79438e-163	-3.87808e-163	-5.46309e-166	7.43241e-163	-7.11938e-163	6.38246e-163	-6.98993e-163	-4.07326e-163	0
1.51148e-163	-1.11297e-163	2.10722e-163	-2.43789e-163	3.39962e-163	1.9827e-163	-1.25627e-162	-5.48075e-163	-1.49424e-162	1.11273e-162	-1.54174e-163	-3.0398e-163	5.37563e-163	8.54206e-163	5.75582e-163	5.80046e-163	2.70468e-163	-7.17297e-163	8.66307e-163	4.23178e-163	-1.56445e-162	9.09561e-163	-3.79438e-163	-3.87808e-163	-5.46309e-166	7.43241e-163	-7.11938e-163	6.38246e-163	-6.98993e-163	-4.07326e-163	0
1.51148e-163	-1.11297e-163	2.10722e-163	-2.43789e-163	3.39962e-163	1.9827e-163	-1.25627e-162	-5.48075e-163	-1.49424e-162	1.11273e-162	-1.54174e-163	-3.0398e-163	5.37563e-163	8.54206e-163	5.75582e-163	5.80046e-163	2.70468e-163	-7.17297e-163	8.66307e-163	4.23178e-163	-1.56445e-162	9.09561e-163	-3.79438e-163	-3.87808e-163	-5.46309e-166	7.43241e-163	-7.11938e-163	6.38246e-163	-6.98993e-163	-4.07326e-163	0
1.51148e-163	-1.11297e-163	2.10722e-163	-2.43789e-163	3.39962e-163	1.9827e-163	-1.25627e-162	-5.48075e-163	-1.49424e-162	1.11273e-162	-1.54174e-163	-3.0398e-163	5.37563e-163	8.54206e-163	5.75582e-163	5.80046e-163	2.70468e-163	-7.17297e-163	8.66307e-163	4.23178e-163	-1.56445e-162	9.09561e-163	-3.79438e-163	-3.87808e-163	-5.46309e-166	7.43241e-163	-7.11938e-163	6.38246e-163	-6.98993e-163	-4.07326e-163	0
1.51148e-163	-1.11297e-163	2.10722e-163	-2.43789e-163	3.39962e-163	1.9827e-163	-1.25627e-162	-5.48075e-163	-1.49424e-162	1.11273e-162	-1.54174e-163	-3.0398e-163	5.37563e-163	8.54206e-163	5.75582e-163	5.80046e-163	2.70468e-163	-7.17297e-163	8.66307e-163	4.23178e-163	-1.56445e-162	9.09561e-163	-3.79438e-163	-3.87808e-163	-5.46309e-166	7.43241e-163	-7.11938e-163	6.38246e-163	-6.98993e-163	-4.07326e-163	0
1.51148e-163	-1.11297e-163	2.10722e-163	-2.43789e-163	3.39962e-163	1.9827e-163	-1.25627e-162	-5.48075e-163	-1.49424e-162	1.11273e-162	-1.54174e-163	-3.0398e-163	5.37563e-163	8.54206e-163	5.75582e-163	5.80046e-163	2.70468e-163	-7.17297e-163	8.66307e-163	4.23178e-163	-1.56445e-162	9.09561e-163	-3.79438e-163	-3.87808e-163	-5.46309e-166	7.43241e-163	-7.11938e-163	6.38246e-163	-6.98993e-163	-4.07326e-163	0
1.51148e-163	-1.11297e-163	2.10722e-163	-2.43789e-163	3.39962e-163	1.9827e-163	-1.25627e-162	-5.48075e-163	-1.49424e-162	1.11273e-162	-1.54174e-163	-3.0398e-163	5.37563e-163	8.54206e-163	5.75582e-163	5.80046e-163	2.70468e-163	-7.17297e-163	8.66307e-163	4.23178e-163	-1.56445e-162	9.09561e-163	-3.79438e-163	-3.87808e-163	-5.46309e-166	7.43241e-163	-7.11938e-163	6.38246e-163	-6.98993e-163	-4.07326e-163	0
1.51148e-163	-1.11297e-163	2.10722e-163	-2.43789e-163	3.39962e-163	1.9827e-163	-1.25627e-162	-5.48075e-163	-1.49424e-162	1.11273e-162	-1.54174e-163	-3.0398e-163	5.37563e-163	8.54206e-163	5.75582e-163	5.80046e-163	2.70468e-163	-7.17297e-163	8.66307e-163	4.23178e-163	-1.56445e-162	9.09561e-163	-3.79438e-163	-3.87808e-163	-5.46309e-166	7.43241e-163	-7.11938e-163	6.38246e-163	-6.98993e-163	-4.07326e-163	0
1.51148e-163	-1.11297e-163	2.10722e-163	-2.43789e-163	3.39962e-163	1.9827e-163	-1.25627e-162	-5.48075e-163	-1.49424e-162	1.11273e-162	-1.54174e-163	-3.0398e-163	5.37563e-163	8.54206e-163	5.75582e-163	5.80046e-163	2.70468e-163	-7.17297e-163	8.66307e-163	4.23178e-163	-1.56445e-162	9.09561e-163	-3.79438e-163	-3.87808e-163	-5.46309e-166	7.43241e-163	-7.11938e-163	6.38246e-163	-6.98993e-163	-4.07326e-163	0
1.51148e-163	-1.11297e-163	2.10722e-163	-2.43789e-163	3.39962e-163	1.9827e-163	-1.25627e-162	-5.48075e-163	-1.49424e-162	1.11273e-162	-1.54174e-163	-3.0398e-163	5.37563e-163	8.54206e-163	5.75582e-163	5.80046e-163	2.70468e-163	-7.17297e-163	8.66307e-163	4.23178e-163	-1.56445e-162	9.09561e-163	-3.79438e-163	-3.87808e-163	-5.46309e-166	7.43241e-163	-7.11938e-163	6.38246e-163	-6.98993e-163	-4.07326e-163	0
1.51148e-163	-1.11297e-163	2.10722e-163	-2.43789e-163	3.39962e-163	1.9827e-163	-1.25627e-162	-5.48075e-163	-1.49424e-162	1.11273e-162	-1.54174e-163	-3.0398e-163	5.37563e-163	8.54206e-163	5.75582e-163	5.80046e-163	2.70468e-163	-7.17297e-163	8.66307e-163	4.23178e-163	-1.56445e-162	9.09561e-163	-3.79438e-163	-3.87808e-163	-5.46309e-166	7.43241e-163	-7.11938e-163	6.38246e-163	-6.98993e-163	-4.07326e-163	0
1.51148e-163	-1.11297e-163	2.10722e-163	-2.43789e-163	3.39962e-163	1.9827e-163	-1.25627e-162	-5.48075e-163	-1.49424e-162	1.11273e-162	-1.54174e-163	-3.0398e-163	5.37563e-163	8.54206e-163	5.75582e-163	5.80046e-163	2.70468e-163	-7.17297e-163	8.66307e-163	4.23178e-163	-1.56445e-162	9.09561e-163	-3.79438e-163	-3.87808e-163	-5.46309e-166	7.43241e-163	-7.11938e-163	6.38246e-163	-6.98993e-163	-4.07326e-163	0
1.51148e-163	-1.11297e-163	2.10722e-163	-2.43789e-163	3.39962e-163	1.9827e-163	-1.25627e-162	-5.48075e-163	-1.49424e-162	1.11273e-162	-1.54174e-163	-3.0398e-163	5.37563e-163	8.54206e-163	5.75582e-163	5.80046e-163	2.70468e-163	-7.17297e-163	8.66307e-163	4.23178e-163	-1.56445e-162	9.09561e-163	-3.79438e-163	-3.87808e-163	-5.46309e-166	7.43241e-163	-7.11938e-163	6.38246e-163	-6.98993e-163	-4.07326e-163	0
1.51148e-163	-1.11297e-163	2.10722e-163	-2.43789e-163	3.39962e-163	1.9827e-163	-1.25627e-162	-5.48075e-163	-1.49424e-162	1.11273e-162	-1.54174e-163	-3.0398e-163	5.37563e-163	8.54206e-163	5.75582e-163	5.80046e-163	2.70468e-163	-7.17297e-163	8.66307e-163	4.23178e-163	-1.56445e-162	9.09561e-163	-3.79438e-163	-3.87808e-163	-5.46309e-166	7.43241e-163	-7.11938e-163	6.38246e-163	-6.98993e-163	-4.07326e-163	0
1.51148e-163	-1.11297e-163	2.10722e-163	-2.43789e-163	3.39962e-163	1.9827e-163	-1.25627e-162	-5.48075e-163	-1.49424e-162	1.11273e-162	-1.54174e-163	-3.0398e-163	5.37563e-163	8.54206e-163	5.75582e-163	5.80046e-163	2.70468e-163	-7.17297e-163	8.66307e-163	4.23178e-163	-1.56445e-162	9.09561e-163	-3.79438e-163	-3.87808e-163	-5.46309e-166	7.43241e-163	-7.11938e-163	6.38246e-163	-6.98993e-163	-4.07326e-163	0
1.51148e-163	-1.11297e-163	2.10722e-163	-2.43789e-163	3.39962e-163	1.9827e-163	-1.25627e-162	-5.48075e-163	-1.49424e-162	1.11273e-162	-1.54174e-163	-3.0398e-163	5.37563e-163	8.54206e-163	5.75582e-163	5.80046e-163	2.70468e-163	-7.17297e-163	8.66307e-163	4.23178e-163	-1.56445e-162	9.09561e-163	-3.79438e-163	-3.87808e-163	-5.46309e-166	7.43241e-163	-7.11938e-163	6.38246e-163	-6.98993e-163	-4.07326e-163	0
1.51148e-163	-1.11297e-163	2.10722e-163	-2.43789e-163	3.39962e-163	1.9827e-163	-1.25627e-162	-5.48075e-163	-1.49424e-162	1.11273e-162	-1.54174e-163	-3.0398e-163	5.37563e-163	8.54206e-163	5.75582e-163	5.80046e-163	2.70468e-163	-7.17297e-163	8.66307e-163	4.23178e-163	-1.56445e-162	9.09561e-163	-3.79438e-163	-3.87808e-163	-5.46309e-166	7.43241e-163	-7.11938e-163	6.38246e-163	-6.98993e-163	-4.07326e-163	0
1.51148e-163	-1.11297e-163	2.10722e-163	-2.43789e-163	3.39962e-163	1.9827e-163	-1.25627e-162	-5.48075e-163	-1.49424e-162	1.11273e-162	-1.54174e-163	-3.0398e-163	5.37563e-163	8.54206e-163	5.75582e-163	5.80046e-163	2.70468e-163	-7.17297e-163	8.66307e-163	4.23178e-163	-1.56445e-162	9.09561e-163	-3.79438e-163	-3.87808e-163	-5.46309e-166	7.43241e-163	-7.11938e-163	6.38246e-163	-6.98993e-163	-4.07326e-163	0
1.51148e-163	-1.11297e-163	2.10722e-163	-2.43789e-163	3.39962e-163	1.9827e-163	-1.25627e-162	-5.48075e-163	-1.49424e-162	1.11273e-162	-1.54174e-163	-3.0398e-163	5.37563e-163	8.54206e-163	5.75582e-163	5.80046e-163	2.70468e-163	-7.17297e-163	8.66307e-163	4.23178e-163	-1.56445e-162	9.09561e-163	-3.79438e-163	-3.87808e-163	-5.46309e-166	7.43241e-163	-7.11938e-163	6.38246e-163	-6.98993e-163	-4.07326e-163	0
1.51148e-163	-1.11297e-163	2.10722e-163	-2.43789e-163	3.39962e-163	1.9827e-163	-1.25627e-162	-5.48075e-163	-1.49424e-162	1.11273e-162	-1.54174e-163	-3.0398e-163	5.37563e-163	8.54206e-163	5.75582e-163	5.80046e-163	2.70468e-163	-7.17297e-163	8.66307e-163	4.23178e-163	-1.56445e-162	9.09561e-163	-3.79438e-163	-3.87808e-163	-5.46309e-166	7.43241e-163	-7.11938e-163	6.38246e-163	-6.98993e-163	-4.07326e-163	0
1.51148e-163	-1.11297e-163	2.10722e-163	-2.43789e-163	3.39962e-163	1.9827e-163	-1.25627e-162	-5.48075e-163	-1.49424e-162	1.11273e-162	-1.54174e-163	-3.0398e-163	5.37563e-163	8.54206e-163	5.75582e-163	5.80046e-163	2.70468e-163	-7.17297e-163	8.66307e-163	4.23178e-163	-1.56445e-162	9.09561e-163	-3.79438e-163	-3.87808e-163	-5.46309e-166	7.43241e-163	-7.11938e-163	6.38246e-163	-6.98993e-163	-4.07326e-163	0
1.51148e-163	-1.11297e-163	2.10722e-163	-2.43789e-163	3.39962e-163	1.9827e-163	-1.25627e-162	-5.48075e-163	-1.49424e-162	1.11273e-162	-1.54174e-163	-3.0398e-163	5.37563e-163	8.54206e-163	5.75582e-163	5.80046e-163	2.70468e-163	-7.17297e-163	8.66307e-163	4.23178e-163	-1.56445e-162	9.09561e-163	-3.79438e-163	-3.87808e-163	-5.46309e-166	7.43241e-163	-7.11938e-163	6.38246e-163	-6.98993e-163	-4.07326e-163	0
1.51148e-163	-1.11297e-163	2.10722e-163	-2.43789e-163	3.39962e-163	1.9827e-163	-1.25627e-162	-5.48075e-163	-1.49424e-162	1.11273e-162	-1.54174e-163	-3.0398e-163	5.37563e-163	8.54206e-163	5.75582e-163	5.80046e-163	2.70468e-163	-7.17297e-163	8.66307e-163	4.23178e-163	-1.56445e-162	9.09561e-163	-3.79438e-163	-3.87808e-163	-5.46309e-166	7.43241e-163	-7.11938e-163	6.38246e-163	-6.98993e-163	-4.07326e-163	0
1.51148e-163	-1.11297e-163	2.10722e-163	-2.43789e-163	3.39962e-163	1.9827e-163	-1.25627e-162	-5.48075e-163	-1.49424e-162	1.11273e-162	-1.54174e-163	-3.0398e-163	5.37563e-163	8.54206e-163	5.75582e-163	5.80046e-163	2.70468e-163	-7.17297e-163	8.66307e-163	4.23178e-163	-1.56445e-162	9.09561e-163	-3.79438e-163	-3.87808e-163	-5.46309e-166	7.43241e-163	-7.11938e-163	6.38246e-163	-6.98993e-163	-4.07326e-163	0
1.51148e-163	-1.11297e-163	2.10722e-163	-2.43789e-163	3.39962e-163	1.9827e-163	-1.25627e-162	-5.48075e-163	-1.49424e-162	1.11273e-162	-1.54174e-163	-3.0398e-163	5.37563e-163	8.54206e-163	5.75582e-163	5.80046e-163	2.70468e-163	-7.17297e-163	8.66307e-163	4.23178e-163	-1.56445e-162	9.09561e-163	-3.79438e-163	-3.87808e-163	-5.46309e-166	7.43241e-163	-7.11938e-163	6.38246e-163	-6.98993e-163	-4.07326e-163	0
1.51148e-163	-1.11297e-163	2.10722e-163	-2.43789e-163	3.39962e-163	1.9827e-163	-1.25627e-162	-5.48075e-163	-1.49424e-162	1.11273e-162	-1.54174e-163	-3.0398e-163	5.37563e-163	8.54206e-163	5.75582e-163	5.80046e-163	2.70468e-163	-7.17297e-163	8.66307e-163	4.23178e-163	-1.56445e-162	9.09561e-163	-3.79438e-163	-3.87808e-163	-5.46309e-166	7.43241e-163	-7.11938e-163	6.38246e-163	-6.98993e-163	-4.07326e-163	0
1.51148e-163	-1.11297e-163	2.10722e-163	-2.43789e-163	3.39962e-163	1.9827e-163	-1.25627e-162	-5.48075e-163	-1.49424e-162	1.11273e-162	-1.54174e-163	-3.0398e-163	5.37563e-163	8.54206e-163	5.75582e-163	5.80046e-163	2.70468e-163	-7.17297e-163	8.66307e-163	4.23178e-163	-1.56445e-162	9.09561e-163	-3.79438e-163	-3.87808e-163	-5.46309e-166	7.43241e-163	-7.11938e-163	6.38246e-163	-6.98993e-163	-4.07326e-163	0
1.51148e-163	-1.11297e-163	2.10722e-163	-2.43789e-163	3.39962e-163	1.9827e-163	-1.25627e-162	-5.48075e-163	-1.49424e-162	1.11273e-162	-1.54174e-163	-3.0398e-163	5.37563e-163	8.54206e-163	5.75582e-163	5.80046e-163	2.70468e-163	-7.17297e-163	8.66307e-163	4.23178e-163	-1.56445e-162	9.09561e-163	-3.79438e-163	-3.87808e-163	-5.46309e-166	7.43241e-163	-7.11938e-163	6.38246e-163	-6.98993e-163	-4.07326e-163	0
1.51148e-163	-1.11297e-163	2.10722e-163	-2.43789e-163	3.39962e-163	1.9827e-163	-1.25627e-162	-5.48075e-163	-1.49424e-162	1.11273e-162	-1.54174e-163	-3.0398e-163	5.37563e-163	8.54206e-163	5.75582e-163	5.80046e-163	2.70468e-163	-7.17297e-163	8.66307e-163	4.23178e-163	-1.56445e-162	9.09561e-163	-3.79438e-163	-3.87808e-163	-5.46309e-166	7.43241e-163	-7.11938e-163	6.38246e-163	-6.98993e-163	-4.07326e-163	0
1.51148e-163	-1.11297e-163	2.10722e-163	-2.43789e-163	3.39962e-163	1.9827e-163	-1.25627e-162	-5.48075e-163	-1.49424e-162	1.11273e-162	-1.54174e-163	-3.0398e-163	5.37563e-163	8.54206e-163	5.75582e-163	5.80046e-163	2.70468e-163	-7.17297e-163	8.66307e-163	4.23178e-163	-1.56445e-162	9.09561e-163	-3.79438e-163	-3.87808e-163	-5.46309e-166	7.43241e-163	-7.11938e-163	6.38246e-163	-6.98993e-163	-4.07326e-163	0
1.51148e-163	-1.11297e-163	2.10722e-163	-2.43789e-163	3.39962e-163	1.9827e-163	-1.25627e-162	-5.48075e-163	-1.49424e-162	1.11273e-162	-1.54174e-163	-3.0398e-163	5.37563e-163	8.54206e-163	5.75582e-163	5.80046e-163	2.70468e-163	-7.17297e-163	8.66307e-163	4.23178e-163	-1.56445e-162	9.09561e-163	-3.79438e-163	-3.87808e-163	-5.46309e-166	7.43241e-163	-7.11938e-163	6.38246e-163	-6.98993e-163	-4.07326e-163	0
1.51148e-163	-1.11297e-163	2.10722e-163	-2.43789e-163	3.39962e-163	1.9827e-163	-1.25627e-162	-5.48075e-163	-1.49424e-162	1.11273e-162	-1.54174e-163	-3.0398e-163	5.37563e-163	8.54206e-163	5.75582e-163	5.80046e-163	2.70468e-163	-7.17297e-163	8.66307e-163	4.23178e-163	-1.56445e-162	9.09561e-163	-3.79438e-163	-3.87808e-163	-5.46309e-166	7.43241e-163	-7.11938e-163	6.38246e-163	-6.98993e-163	-4.07326e-163	0
1.51148e-163	-1.11297e-163	2.10722e-163	-2.43789e-163	3.39962e-163	1.9827e-163	-1.25627e-162	-5.48075e-163	-1.49424e-162	1.11273e-162	-1.54174e-163	-3.0398e-163	5.37563e-163	8.54206e-163	5.75582e-163	5.80046e-163	2.70468e-163	-7.17297e-163	8.66307e-163	4.23178e-163	-1.56445e-162	9.09561e-163	-3.79438e-163	-3.87808e-163	-5.46309e-166	7.43241e-163	-7.11938e-163	6.38246e-163	-6.98993e-163	-4.07326e-163	0
1.51148e-163	-1.11297e-163	2.10722e-163	-2.43789e-163	3.39962e-163	1.9827e-163	-1.25627e-162	-5.48075e-163	-1.49424e-162	1.11273e-162	-1.54174e-163	-3.0398e-163	5.37563e-163	8.54206e-163	5.75582e-163	5.80046e-163	2.70468e-163	-7.17297e-163	8.66307e-163	4.23178e-163	-1.56445e-162	9.09561e-163	-3.79438e-163	-3.87808e-163	-5.46309e-166	7.43241e-163	-7.11938e-163	6.38246e-163	-6.98993e-163	-4.07326e-163	0
1.51148e-163	-1.11297e-163	2.10722e-163	-2.43789e-163	3.39962e-163	1.9827e-163	-1.25627e-162	-5.48075e-163	-1.49424e-162	1.11273e-162	-1.54174e-163	-3.0398e-163	5.37563e-163	8.54206e-163	5.75582e-163	5.80046e-163	2.70468e-163	-7.17297e-163	8.66307e-163	4.23178e-163	-1.56445e-162	9.09561e-163	-3.79438e-163	-3.87808e-163	-5.46309e-166	7.43241e-163	-7.11938e-163	6.38246e-163	-6.98993e-163	-4.07326e-163	0
1.51148e-163	-1.11297e-163	2.10722e-163	-2.43789e-163	3.39962e-163	1.9827e-163	-1.25627e-162	-5.48075e-163	-1.49424e-162	1.11273e-162	-1.54174e-163	-3.0398e-163	5.37563e-163	8.54206e-163	5.75582e-163	5.80046e-163	2.70468e-163	-7.17297e-163	8.66307e-163	4.23178e-163	-1.56445e-162	9.09561e-163	-3.79438e-163	-3.87808e-163	-5.46309e-166	7.43241e-163	-7.11938e-163	6.38246e-163	-6.98993e-163	-4.07326e-163	0
1.51148e-163	-1.11297e-163	2.10722e-163	-2.43789e-163	3.39962e-163	1.9827e-163	-1.25627e-162	-5.48075e-163	-1.49424e-162	1.11273e-162	-1.54174e-163	-3.0398e-163	5.37563e-163	8.54206e-163	5.75582e-163	5.80046e-163	2.70468e-163	-7.17297e-163	8.66307e-163	4.23178e-163	-1.56445e-162	9.09561e-163	-3.79438e-163	-3.87808e-163	-5.46309e-166	7.43241e-163	-7.11938e-163	6.38246e-163	-6.98993e-163	-4.07326e-163	0
1.51148e-163	-1.11297e-163	2.10722e-163	-2.43789e-163	3.39962e-163	1.9827e-163	-1.25627e-162	-5.48075e-163	-1.49424e-162	1.11273e-162	-1.54174e-163	-3.0398e-163	5.37563e-163	8.54206e-163	5.75582e-163	5.80046e-163	2.70468e-163	-7.17297e-163	8.66307e-163	4.23178e-163	-1.56445e-162	9.09561e-163	-3.79438e-163	-3.87808e-163	-5.46309e-166	7.43241e-163	-7.11938e-163	6.38246e-163	-6.98993e-163	-4.07326e-163	0
1.51148e-163	-1.11297e-163	2.10722e-163	-2.43789e-163	3.39962e-163	1.9827e-163	-1.25627e-162	-5.48075e-163	-1.49424e-162	1.11273e-162	-1.54174e-163	-3.0398e-163	5.37563e-163	8.54206e-163	5.75582e-163	5.80046e-163	2.70468e-163	-7.17297e-163	8.66307e-163	4.23178e-163	-1.56445e-162	9.09561e-163	-3.79438e-163	-3.87808e-163	-5.46309e-166	7.43241e-163	-7.11938e-163	6.38246e-163	-6.98993e-163	-4.07326e-163	0
1.51148e-163	-1.11297e-163	2.10722e-163	-2.43789e-163	3.39962e-163	1.9827e-163	-1.25627e-162	-5.48075e-163	-1.49424e-162	1.11273e-162	-1.54174e-163	-3.0398e-163	5.37563e-163	8.54206e-163	5.75582e-163	5.80046e-163	2.70468e-163	-7.17297e-163	8.66307e-163	4.23178e-163	-1.56445e-162	9.09561e-163	-3.79438e-163	-3.87808e-163	-5.46309e-166	7.43241e-163	-7.11938e-163	6.38246e-163	-6.98993e-163	-4.07326e-163	0
1.51148e-163	-1.11297e-163	2.10722e-163	-2.43789e-163	3.39962e-163	1.9827e-163	-1.25627e-162	-5.48075e-163	-1.49424e-162	1.11273e-162	-1.54174e-163	-3.0398e-163	5.37563e-163	8.54206e-163	5.75582e-163	5.80046e-163	2.70468e-163	-7.17297e-163	8.66307e-163	4.23178e-163	-1.56445e-162	9.09561e-163	-3.79438e-163	-3.87808e-163	-5.46309e-166	7.43241e-163	-7.11938e-163	6.38246e-163	-6.98993e-163	-4.07326e-163	0
1.51148e-163	-1.11297e-163	2.10722e-163	-2.43789e-163	3.39962e-163	1.9827e-163	-1.25627e-162	-5.48075e-163	-1.49424e-162	1.11273e-162	-1.54174e-163	-3.0398e-163	5.37563e-163	8.54206e-163	5.75582e-163	5.80046e-163	2.70468e-163	-7.17297e-163	8.66307e-163	4.23178e-163	-1.56445e-162	9.09561e-163	-3.79438e-163	-3.87808e-163	-5.46309e-166	7.43241e-163	-7.11938e-163	6.38246e-163	-6.98993e-163	-4.07326e-163	0
1.51148e-163	-1.11297e-163	2.10722e-163	-2.43789e-163	3.39962e-163	1.9827e-163	-1.25627e-162	-5.48075e-163	-1.49424e-162	1.11273e-162	-1.54174e-163	-3.0398e-163	5.37563e-163	8.54206e-163	5.75582e-163	5.80046e-163	2.70468e-163	-7.17297e-163	8.66307e-163	4.23178e-163	-1.56445e-162	9.09561e-163	-3.79438e-163	-3.87808e-163	-5.46309e-166	7.43241e-163	-7.11938e-163	6.38246e-163	-6.98993e-163	-4.07326e-163	0
1.51148e-163	-1.11297e-163	2.10722e-163	-2.43789e-163	3.39962e-163	1.9827e-163	-1.25627e-162	-5.48075e-163	-1.49424e-162	1.11273e-162	-1.54174e-163	-3.0398e-163	5.37563e-163	8.54206e-163	5.75582e-163	5.80046e-163	2.70468e-163	-7.17297e-163	8.66307e-163	4.23178e-163	-1.56445e-162	9.09561e-163	-3.79438e-163	-3.87808e-163	-5.46309e-166	7.43241e-163	-7.11938e-163	6.38246e-163	-6.98993e-163	-4.07326e-163	0
1.51148e-163	-1.11297e-163	2.10722e-163	-2.43789e-163	3.39962e-163	1.9827e-163	-1.25627e-162	-5.48075e-163	-1.49424e-162	1.11273e-162	-1.54174e-163	-3.0398e-163	5.37563e-163	8.54206e-163	5.75582e-163	5.80046e-163	2.70468e-163	-7.17297e-163	8.66307e-163	4.23178e-163	-1.56445e-162	9.09561e-163	-3.79438e-163	-3.87808e-163	-5.46309e-166	7.43241e-163	-7.11938e-163	6.38246e-163	-6.98993e-163	-4.07326e-163	0
1.51148e-163	-1.11297e-163	2.10722e-163	-2.43789e-163	3.39962e-163	1.9827e-163	-1.25627e-162	-5.48075e-163	-1.49424e-162	1.11273e-162	-1.54174e-163	-3.0398e-163	5.37563e-163	8.54206e-163	5.75582e-163	5.80046e-163	2.70468e-163	-7.17297e-163	8.66307e-163	4.23178e-163	-1.56445e-162	9.09561e-163	-3.79438e-163	-3.87808e-163	-5.46309e-166	7.43241e-163	-7.11938e-163	6.38246e-163	-6.98993e-163	-4.07326e-163	0
1.51148e-163	-1.11297e-163	2.10722e-163	-2.43789e-163	3.39962e-163	1.9827e-163	-1.25627e-162	-5.48075e-163	-1.49424e-162	1.11273e-162	-1.54174e-163	-3.0398e-163	5.37563e-163	8.54206e-163	5.75582e-163	5.80046e-163	2.70468e-163	-7.17297e-163	8.66307e-163	4.23178e-163	-1.56445e-162	9.09561e-163	-3.79438e-163	-3.87808e-163	-5.46309e-166	7.43241e-163	-7.11938e-163	6.38246e-163	-6.98993e-163	-4.07326e-163	0
1.51148e-163	-1.11297e-163	2.10722e-163	-2.43789e-163	3.39962e-163	1.9827e-163	-1.25627e-162	-5.48075e-163	-1.49424e-162	1.11273e-162	-1.54174e-163	-3.0398e-163	5.37563e-163	8.54206e-163	5.75582e-163	5.80046e-163	2.70468e-163	-7.17297e-163	8.66307e-163	4.23178e-163	-1.56445e-162	9.09561e-163	-3.79438e-163	-3.87808e-163	-5.46309e-166	7.43241e-163	-7.11938e-163	6.38246e-163	-6.98993e-163	-4.07326e-163	0
1.51148e-163	-1.11297e-163	2.10722e-163	-2.43789e-163	3.39962e-163	1.9827e-163	-1.25627e-162	-5.48075e-163	-1.49424e-162	1.11273e-162	-1.54174e-163	-3.0398e-163	5.37563e-163	8.54206e-163	5.75582e-163	5.80046e-163	2.70468e-163	-7.17297e-163	8.66307e-163	4.23178e-163	-1.56445e-162	9.09561e-163	-3.79438e-163	-3.87808e-163	-5.46309e-166	7.43241e-163	-7.11938e-163	6.38246e-163	-6.98993e-163	-4.07326e-163	0
1.51148e-163	-1.11297e-163	2.10722e-163	-2.43789e-163	3.39962e-163	1.9827e-163	-1.25627e-162	-5.48075e-163	-1.49424e-162	1.11273e-162	-1.54174e-163	-3.0398e-163	5.37563e-163	8.54206e-163	5.75582e-163	5.80046e-163	2.70468e-163	-7.17297e-163	8.66307e-163	4.23178e-163	-1.56445e-162	9.09561e-163	-3.79438e-163	-3.87808e-163	-5.46309e-166	7.43241e-163	-7.11938e-163	6.38246e-163	-6.98993e-163	-4.07326e-163	0
1.51148e-163	-1.11297e-163	2.10722e-163	-2.43789e-163	3.39962e-163	1.9827e-163	-1.25627e-162	-5.48075e-163	-1.49424e-162	1.11273e-162	-1.54174e-163	-3.0398e-163	5.37563e-163	8.54206e-163	5.75582e-163	5.80046e-163	2.70468e-163	-7.17297e-163	8.66307e-163	4.23178e-163	-1.56445e-162	9.09561e-163	-3.79438e-163	-3.87808e-163	-5.46309e-166	7.43241e-163	-7.11938e-163	6.38246e-163	-6.98993e-163	-4.07326e-163	0
1.51148e-163	-1.11297e-163	2.10722e-163	-2.43789e-163	3.39962e-163	1.9827e-163	-1.25627e-162	-5.48075e-163	-1.49424e-162	1.11273e-162	-1.54174e-163	-3.0398e-163	5.37563e-163	8.54206e-163	5.75582e-163	5.80046e-163	2.70468e-163	-7.17297e-163	8.66307e-163	4.23178e-163	-1.56445e-162	9.09561e-163	-3.79438e-163	-3.87808e-163	-5.46309e-166	7.43241e-163	-7.11938e-163	6.38246e-163	-6.98993e-163	-4.07326e-163	0
1.51148e-163	-1.11297e-163	2.10722e-163	-2.43789e-163	3.39962e-163	1.9827e-163	-1.25627e-162	-5.48075e-163	-1.49424e-162	1.11273e-162	-1.54174e-163	-3.0398e-163	5.37563e-163	8.54206e-163	5.75582e-163	5.80046e-163	2.70468e-163	-7.17297e-163	8.66307e-163	4.23178e-163	-1.56445e-162	9.09561e-163	-3.79438e-163	-3.87808e-163	-5.46309e-166	7.43241e-163	-7.11938e-163	6.38246e-163	-6.98993e-163	-4.07326e-163	0
1.51148e-163	-1.11297e-163	2.10722e-163	-2.43789e-163	3.39962e-163	1.9827e-163	-1.25627e-162	-5.48075e-163	-1.49424e-162	1.11273e-162	-1.54174e-163	-3.0398e-163	5.37563e-163	8.54206e-163	5.75582e-163	5.80046e-163	2.70468e-163	-7.17297e-163	8.66307e-163	4.23178e-163	-1.56445e-162	9.09561e-163	-3.79438e-163	-3.87808e-163	-5.46309e-166	7.43241e-163	-7.11938e-163	6.38246e-163	-6.98993e-163	-4.07326e-163	0
1.51148e-163	-1.11297e-163	2.10722e-163	-2.43789e-163	3.39962e-163	1.9827e-163	-1.25627e-162	-5.48075e-163	-1.49424e-162	1.11273e-162	-1.54174e-163	-3.0398e-163	5.37563e-163	8.54206e-163	5.75582e-163	5.80046e-163	2.70468e-163	-7.17297e-163	8.66307e-163	4.23178e-163	-1.56445e-162	9.09561e-163	-3.79438e-163	-3.87808e-163	-5.46309e-166	7.43241e-163	-7.11938e-163	6.38246e-163	-6.98993e-163	-4.07326e-163	0
1.51148e-163	-1.11297e-163	2.10722e-163	-2.43789e-163	3.39962e-163	1.9827e-163	-1.25627e-162	-5.48075e-163	-1.49424e-162	1.11273e-162	-1.54174e-163	-3.0398e-163	5.37563e-163	8.54206e-163	5.75582e-163	5.80046e-163	2.70468e-163	-7.17297e-163	8.66307e-163	4.23178e-163	-1.56445e-162	9.09561e-163	-3.79438e-163	-3.87808e-163	-5.46309e-166	7.43241e-163	-7.11938e-163	6.38246e-163	-6.98993e-163	-4.07326e-163	0
1.51148e-163	-1.11297e-163	2.10722e-163	-2.43789e-163	3.39962e-163	1.9827e-163	-1.25627e-162	-5.48075e-163	-1.49424e-162	1.11273e-162	-1.54174e-163	-3.0398e-163	5.37563e-163	8.54206e-163	5.75582e-163	5.80046e-163	2.70468e-163	-7.17297e-163	8.66307e-163	4.23178e-163	-1.56445e-162	9.09561e-163	-3.79438e-163	-3.87808e-163	-5.46309e-166	7.43241e-163	-7.11938e-163	6.38246e-163	-6.98993e-163	-4.07326e-163	0
1.51148e-163	-1.11297e-163	2.10722e-163	-2.43789e-163	3.39962e-163	1.9827e-163	-1.25627e-162	-5.48075e-163	-1.49424e-162	1.11273e-162	-1.54174e-163	-3.0398e-163	5.37563e-163	8.54206e-163	5.75582e-163	5.80046e-163	2.70468e-163	-7.17297e-163	8.66307e-163	4.23178e-163	-1.56445e-162	9.09561e-163	-3.79438e-163	-3.87808e-163	-5.46309e-166	7.43241e-163	-7.11938e-163	6.38246e-163	-6.98993e-163	-4.07326e-163	0
1.51148e-163	-1.11297e-163	2.10722e-163	-2.43789e-163	3.39962e-163	1.9827e-163	-1.25627e-162	-5.48075e-163	-1.49424e-162	1.11273e-162	-1.54174e-163	-3.0398e-163	5.37563e-163	8.54206e-163	5.75582e-163	5.80046e-163	2.70468e-163	-7.17297e-163	8.66307e-163	4.23178e-163	-1.56445e-162	9.09561e-163	-3.79438e-163	-3.87808e-163	-5.46309e-166	7.43241e-163	-7.11938e-163	6.38246e-163	-6.98993e-163	-4.07326e-163	0
1.51148e-163	-1.11297e-163	2.10722e-163	-2.43789e-163	3.39962e-163	1.9827e-163	-1.25627e-162	-5.48075e-163	-1.49424e-162	1.11273e-162	-1.54174e-163	-3.0398e-163	5.37563e-163	8.54206e-163	5.75582e-163	5.80046e-163	2.70468e-163	-7.17297e-163	8.66307e-163	4.23178e-163	-1.56445e-162	9.09561e-163	-3.79438e-163	-3.87808e-163	-5.46309e-166	7.43241e-163	-7.11938e-163	6.38246e-163	-6.98993e-163	-4.07326e-163	0
1.51148e-163	-1.11297e-163	2.10722e-163	-2.43789e-163	3.39962e-163	1.9827e-163	-1.25627e-162	-5.48075e-163	-1.49424e-162	1.11273e-162	-1.54174e-163	-3.0398e-163	5.37563e-163	8.54206e-163	5.75582e-163	5.80046e-163	2.70468e-163	-7.17297e-163	8.66307e-163	4.23178e-163	-1.56445e-162	9.09561e-163	-3.79438e-163	-3.87808e-163	-5.46309e-166	7.43241e-163	-7.11938e-163	6.38246e-163	-6.98993e-163	-4.07326e-163	0
1.51148e-163	-1.11297e-163	2.10722e-163	-2.43789e-163	3.39962e-163	1.9827e-163	-1.25627e-162	-5.48075e-163	-1.49424e-162	1.11273e-162	-1.54174e-163	-3.0398e-163	5.37563e-163	8.54206e-163	5.75582e-163	5.80046e-163	2.70468e-163	-7.17297e-163	8.66307e-163	4.23178e-163	-1.56445e-162	9.09561e-163	-3.79438e-163	-3.87808e-163	-5.46309e-166	7.43241e-163	-7.11938e-163	6.38246e-163	-6.98993e-163	-4.07326e-163	0
1.51148e-163	-1.11297e-163	2.10722e-163	-2.43789e-163	3.39962e-163	1.9827e-163	-1.25627e-162	-5.48075e-163	-1.49424e-162	1.11273e-162	-1.54174e-163	-3.0398e-163	5.37563e-163	8.54206e-163	5.75582e-163	5.80046e-163	2.70468e-163	-7.17297e-163	8.66307e-163	4.23178e-163	-1.56445e-162	9.09561e-163	-3.79438e-163	-3.87808e-163	-5.46309e-166	7.43241e-163	-7.11938e-163	6.38246e-163	-6.98993e-163	-4.07326e-163	0
1.51148e-163	-1.11297e-163	2.10722e-163	-2.43789e-163	3.39962e-163	1.9827e-163	-1.25627e-162	-5.48075e-163	-1.49424e-162	1.11273e-162	-1.54174e-163	-3.0398e-163	5.37563e-163	8.54206e-163	5.75582e-163	5.80046e-163	2.70468e-163	-7.17297e-163	8.66307e-163	4.23178e-163	-1.56445e-162	9.09561e-163	-3.79438e-163	-3.87808e-163	-5.46309e-166	7.43241e-163	-7.11938e-163	6.38246e-163	-6.98993e-163	-4.07326e-163	0
1.51148e-163	-1.11297e-163	2.10722e-163	-2.43789e-163	3.39962e-163	1.9827e-163	-1.25627e-162	-5.48075e-163	-1.49424e-162	1.11273e-162	-1.54174e-163	-3.0398e-163	5.37563e-163	8.54206e-163	5.75582e-163	5.80046e-163	2.70468e-163	-7.17297e-163	8.66307e-163	4.23178e-163	-1.56445e-162	9.09561e-163	-3.79438e-163	-3.87808e-163	-5.46309e-166	7.43241e-163	-7.11938e-163	6.38246e-163	-6.98993e-163	-4.07326e-163	0
1.51148e-163	-1.11297e-163	2.10722e-163	-2.43789e-163	3.39962e-163	1.9827e-163	-1.25627e-162	-5.48075e-163	-1.49424e-162	1.11273e-162	-1.54174e-163	-3.0398e-163	5.37563e-163	8.54206e-163	5.75582e-163	5.80046e-163	2.70468e-163	-7.17297e-163	8.66307e-163	4.23178e-163	-1.56445e-162	9.09561e-163	-3.79438e-163	-3.87808e-163	-5.46309e-166	7.43241e-163	-7.11938e-163	6.38246e-163	-6.98993e-163	-4.07326e-163	0
1.51148e-163	-1.11297e-163	2.10722e-163	-2.43789e-163	3.39962e-163	1.9827e-163	-1.25627e-162	-5.48075e-163	-1.49424e-162	1.11273e-162	-1.54174e-163	-3.0398e-163	5.37563e-163	8.54206e-163	5.75582e-163	5.80046e-163	2.70468e-163	-7.17297e-163	8.66307e-163	4.23178e-163	-1.56445e-162	9.09561e-163	-3.79438e-163	-3.87808e-163	-5.46309e-166	7.43241e-163	-7.11938e-163	6.38246e-163	-6.98993e-163	-4.07326e-163	0
1.51148e-163	-1.11297e-163	2.10722e-163	-2.43789e-163	3.39962e-163	1.9827e-163	-1.25627e-162	-5.48075e-163	-1.49424e-162	1.11273e-162	-1.54174e-163	-3.0398e-163	5.37563e-163	8.54206e-163	5.75582e-163	5.80046e-163	2.70468e-163	-7.17297e-163	8.66307e-163	4.23178e-163	-1.56445e-162	9.09561e-163	-3.79438e-163	-3.87808e-163	-5.46309e-166	7.43241e-163	-7.11938e-163	6.38246e-163	-6.98993e-163	-4.07326e-163	0
1.51148e-163	-1.11297e-163	2.10722e-163	-2.43789e-163	3.39962e-163	1.9827e-163	-1.25627e-162	-5.48075e-163	-1.49424e-162	1.11273e-162	-1.54174e-163	-3.0398e-163	5.37563e-163	8.54206e-163	5.75582e-163	5.80046e-163	2.70468e-163	-7.17297e-163	8.66307e-163	4.23178e-163	-1.56445e-162	9.09561e-163	-3.79438e-163	-3.87808e-163	-5.46309e-166	7.43241e-163	-7.11938e-163	6.38246e-163	-6.98993e-163	-4.07326e-163	0
1.51148e-163	-1.11297e-163	2.10722e-163	-2.43789e-163	3.39962e-163	1.9827e-163	-1.25627e-162	-5.48075e-163	-1.49424e-162	1.11273e-162	-1.54174e-163	-3.0398e-163	5.37563e-163	8.54206e-163	5.75582e-163	5.80046e-163	2.70468e-163	-7.17297e-163	8.66307e-163	4.23178e-163	-1.56445e-162	9.09561e-163	-3.79438e-163	-3.87808e-163	-5.46309e-166	7.43241e-163	-7.11938e-163	6.38246e-163	-6.98993e-163	-4.07326e-163	0
1.51148e-163	-1.11297e-163	2.10722e-163	-2.43789e-163	3.39962e-163	1.9827e-163	-1.25627e-162	-5.48075e-163	-1.49424e-162	1.11273e-162	-1.54174e-163	-3.0398e-163	5.37563e-163	8.54206e-163	5.75582e-163	5.80046e-163	2.70468e-163	-7.17297e-163	8.66307e-163	4.23178e-163	-1.56445e-162	9.09561e-163	-3.79438e-163	-3.87808e-163	-5.46309e-166	7.43241e-163	-7.11938e-163	6.38246e-163	-6.98993e-163	-4.07326e-163	0
1.51148e-163	-1.11297e-163	2.10722e-163	-2.43789e-163	3.39962e-163	1.9827e-163	-1.25627e-162	-5.48075e-163	-1.49424e-162	1.11273e-162	-1.54174e-163	-3.0398e-163	5.37563e-163	8.54206e-163	5.75582e-163	5.80046e-163	2.70468e-163	-7.17297e-163	8.66307e-163	4.23178e-163	-1.56445e-162	9.09561e-163	-3.79438e-163	-3.87808e-163	-5.46309e-166	7.43241e-163	-7.11938e-163	6.38246e-163	-6.98993e-163	-4.07326e-163	0
1.51148e-163	-1.11297e-163	2.10722e-163	-2.43789e-163	3.39962e-163	1.9827e-163	-1.25627e-162	-5.48075e-163	-1.49424e-162	1.11273e-162	-1.54174e-163	-3.0398e-163	5.37563e-163	8.54206e-163	5.75582e-163	5.80046e-163	2.70468e-163	-7.17297e-163	8.66307e-163	4.23178e-163	-1.56445e-162	9.09561e-163	-3.79438e-163	-3.87808e-163	-5.46309e-166	7.43241e-163	-7.11938e-163	6.38246e-163	-6.98993e-163	-4.07326e-163	0
1.51148e-163	-1.11297e-163	2.10722e-163	-2.43789e-163	3.39962e-163	1.9827e-163	-1.25627e-162	-5.48075e-163	-1.49424e-162	1.11273e-162	-1.54174e-163	-3.0398e-163	5.37563e-163	8.54206e-163	5.75582e-163	5.80046e-163	2.70468e-163	-7.17297e-163	8.66307e-163	4.23178e-163	-1.56445e-162	9.09561e-163	-3.79438e-163	-3.87808e-163	-5.46309e-166	7.43241e-163	-7.11938e-163	6.38246e-163	-6.98993e-163	-4.07326e-163	0
1.51148e-163	-1.11297e-163	2.10722e-163	-2.43789e-163	3.39962e-163	1.9827e-163	-1.25627e-162	-5.48075e-163	-1.49424e-162	1.11273e-162	-1.54174e-163	-3.0398e-163	5.37563e-163	8.54206e-163	5.75582e-163	5.80046e-163	2.70468e-163	-7.17297e-163	8.66307e-163	4.23178e-163	-1.56445e-162	9.09561e-163	-3.79438e-163	-3.87808e-163	-5.46309e-166	7.43241e-163	-7.11938e-163	6.38246e-163	-6.98993e-163	-4.07326e-163	0
1.51148e-163	-1.11297e-163	2.10722e-163	-2.43789e-163	3.39962e-163	1.9827e-163	-1.25627e-162	-5.48075e-163	-1.49424e-162	1.11273e-162	-1.54174e-163	-3.0398e-163	5.37563e-163	8.54206e-163	5.75582e-163	5.80046e-163	2.70468e-163	-7.17297e-163	8.66307e-163	4.23178e-163	-1.56445e-162	9.09561e-163	-3.79438e-163	-3.87808e-163	-5.46309e-166	7.43241e-163	-7.11938e-163	6.38246e-163	-6.98993e-163	-4.07326e-163	0
1.51148e-163	-1.11297e-163	2.10722e-163	-2.43789e-163	3.39962e-163	1.9827e-163	-1.25627e-162	-5.48075e-163	-1.49424e-162	1.11273e-162	-1.54174e-163	-3.0398e-163	5.37563e-163	8.54206e-163	5.75582e-163	5.80046e-163	2.70468e-163	-7.17297e-163	8.66307e-163	4.23178e-163	-1.56445e-162	9.09561e-163	-3.79438e-163	-3.87808e-163	-5.46309e-166	7.43241e-163	-7.11938e-163	6.38246e-163	-6.98993e-163	-4.07326e-163	0
1.51148e-163	-1.11297e-163	2.10722e-163	-2.43789e-163	3.39962e-163	1.9827e-163	-1.25627e-162	-5.48075e-163	-1.49424e-162	1.11273e-162	-1.54174e-163	-3.0398e-163	5.37563e-163	8.54206e-163	5.75582e-163	5.80046e-163	2.70468e-163	-7.17297e-163	8.66307e-163	4.23178e-163	-1.56445e-162	9.09561e-163	-3.79438e-163	-3.87808e-163	-5.46309e-166	7.43241e-163	-7.11938e-163	6.38246e-163	-6.98993e-163	-4.07326e-163	0
1.51148e-163	-1.11297e-163	2.10722e-163	-2.43789e-163	3.39962e-163	1.9827e-163	-1.25627e-162	-5.48075e-163	-1.49424e-162	1.11273e-162	-1.54174e-163	-3.0398e-163	5.37563e-163	8.54206e-163	5.75582e-163	5.80046e-163	2.70468e-163	-7.17297e-163	8.66307e-163	4.23178e-163	-1.56445e-162	9.09561e-163	-3.79438e-163	-3.87808e-163	-5.46309e-166	7.43241e-163	-7.11938e-163	6.38246e-163	-6.98993e-163	-4.07326e-163	0
1.51148e-163	-1.11297e-163	2.10722e-163	-2.43789e-163	3.39962e-163	1.9827e-163	-1.25627e-162	-5.48075e-163	-1.49424e-162	1.11273e-162	-1.54174e-163	-3.0398e-163	5.37563e-163	8.54206e-163	5.75582e-163	5.80046e-163	2.70468e-163	-7.17297e-163	8.66307e-163	4.23178e-163	-1.56445e-162	9.09561e-163	-3.79438e-163	-3.87808e-163	-5.46309e-166	7.43241e-163	-7.11938e-163	6.38246e-163	-6.98993e-163	-4.07326e-163	0
1.51148e-163	-1.11297e-163	2.10722e-163	-2.43789e-163	3.39962e-163	1.9827e-163	-1.25627e-162	-5.48075e-163	-1.49424e-162	1.11273e-162	-1.54174e-163	-3.0398e-163	5.37563e-163	8.54206e-163	5.75582e-163	5.80046e-163	2.70468e-163	-7.17297e-163	8.66307e-163	4.23178e-163	-1.56445e-162	9.09561e-163	-3.79438e-163	-3.87808e-163	-5.46309e-166	7.43241e-163	-7.11938e-163	6.38246e-163	-6.98993e-163	-4.07326e-163	0
1.51148e-163	-1.11297e-163	2.10722e-163	-2.43789e-163	3.39962e-163	1.9827e-163	-1.25627e-162	-5.48075e-163	-1.49424e-162	1.11273e-162	-1.54174e-163	-3.0398e-163	5.37563e-163	8.54206e-163	5.75582e-163	5.80046e-163	2.70468e-163	-7.17297e-163	8.66307e-163	4.23178e-163	-1.56445e-162	9.09561e-163	-3.79438e-163	-3.87808e-163	-5.46309e-166	7.43241e-163	-7.11938e-163	6.38246e-163	-6.98993e-163	-4.07326e-163	0
1.51148e-163	-1.11297e-163	2.10722e-163	-2.43789e-163	3.39962e-163	1.9827e-163	-1.25627e-162	-5.48075e-163	-1.49424e-162	1.11273e-162	-1.54174e-163	-3.0398e-163	5.37563e-163	8.54206e-163	5.75582e-163	5.80046e-163	2.70468e-163	-7.17297e-163	8.66307e-163	4.23178e-163	-1.56445e-162	9.09561e-163	-3.79438e-163	-3.87808e-163	-5.46309e-166	7.43241e-163	-7.11938e-163	6.38246e-163	-6.98993e-163	-4.07326e-163	0
1.51148e-163	-1.11297e-163	2.10722e-163	-2.43789e-163	3.39962e-163	1.9827e-163	-1.25627e-162	-5.48075e-163	-1.49424e-162	1.11273e-162	-1.54174e-163	-3.0398e-163	5.37563e-163	8.54206e-163	5.75582e-163	5.80046e-163	2.70468e-163	-7.17297e-163	8.66307e-163	4.23178e-163	-1.56445e-162	9.09561e-163	-3.79438e-163	-3.87808e-163	-5.46309e-166	7.43241e-163	-7.11938e-163	6.38246e-163	-6.98993e-163	-4.07326e-163	0
1.51148e-163	-1.11297e-163	2.10722e-163	-2.43789e-163	3.39962e-163	1.9827e-163	-1.25627e-162	-5.48075e-163	-1.49424e-162	1.11273e-162	-1.54174e-163	-3.0398e-163	5.37563e-163	8.54206e-163	5.75582e-163	5.80046e-163	2.70468e-163	-7.17297e-163	8.66307e-163	4.23178e-163	-1.56445e-162	9.09561e-163	-3.79438e-163	-3.87808e-163	-5.46309e-166	7.43241e-163	-7.11938e-163	6.38246e-163	-6.98993e-163	-4.07326e-163	0
1.51148e-163	-1.11297e-163	2.10722e-163	-2.43789e-163	3.39962e-163	1.9827e-163	-1.25627e-162	-5.48075e-163	-1.49424e-162	1.11273e-162	-1.54174e-163	-3.0398e-163	5.37563e-163	8.54206e-163	5.75582e-163	5.80046e-163	2.70468e-163	-7.17297e-163	8.66307e-163	4.23178e-163	-1.56445e-162	9.09561e-163	-3.79438e-163	-3.87808e-163	-5.46309e-166	7.43241e-163	-7.11938e-163	6.38246e-163	-6.98993e-163	-4.07326e-163	0
1.51148e-163	-1.11297e-163	2.10722e-163	-2.43789e-163	3.39962e-163	1.9827e-163	-1.25627e-162	-5.48075e-163	-1.49424e-162	1.11273e-162	-1.54174e-163	-3.0398e-163	5.37563e-163	8.54206e-163	5.75582e-163	5.80046e-163	2.70468e-163	-7.17297e-163	8.66307e-163	4.23178e-163	-1.56445e-162	9.09561e-163	-3.79438e-163	-3.87808e-163	-5.46309e-166	7.43241e-163	-7.11938e-163	6.38246e-163	-6.98993e-163	-4.07326e-163	0
1.51148e-163	-1.11297e-163	2.10722e-163	-2.43789e-163	3.39962e-163	1.9827e-163	-1.25627e-162	-5.48075e-163	-1.49424e-162	1.11273e-162	-1.54174e-163	-3.0398e-163	5.37563e-163	8.54206e-163	5.75582e-163	5.80046e-163	2.70468e-163	-7.17297e-163	8.66307e-163	4.23178e-163	-1.56445e-162	9.09561e-163	-3.79438e-163	-3.87808e-163	-5.46309e-166	7.43241e-163	-7.11938e-163	6.38246e-163	-6.98993e-163	-4.07326e-163	0
1.51148e-163	-1.11297e-163	2.10722e-163	-2.43789e-163	3.39962e-163	1.9827e-163	-1.25627e-162	-5.48075e-163	-1.49424e-162	1.11273e-162	-1.54174e-163	-3.0398e-163	5.37563e-163	8.54206e-163	5.75582e-163	5.80046e-163	2.70468e-163	-7.17297e-163	8.66307e-163	4.23178e-163	-1.56445e-162	9.09561e-163	-3.79438e-163	-3.87808e-163	-5.46309e-166	7.43241e-163	-7.11938e-163	6.38246e-163	-6.98993e-163	-4.07326e-163	0
1.51148e-163	-1.11297e-163	2.10722e-163	-2.43789e-163	3.39962e-163	1.9827e-163	-1.25627e-162	-5.48075e-163	-1.49424e-162	1.11273e-162	-1.54174e-163	-3.0398e-163	5.37563e-163	8.54206e-163	5.75582e-163	5.80046e-163	2.70468e-163	-7.17297e-163	8.66307e-163	4.23178e-163	-1.56445e-162	9.09561e-163	-3.79438e-163	-3.87808e-163	-5.46309e-166	7.43241e-163	-7.11938e-163	6.38246e-163	-6.98993e-163	-4.07326e-163	0
1.51148e-163	-1.11297e-163	2.10722e-163	-2.43789e-163	3.39962e-163	1.9827e-163	-1.25627e-162	-5.48075e-163	-1.49424e-162	1.11273e-162	-1.54174e-163	-3.0398e-163	5.37563e-163	8.54206e-163	5.75582e-163	5.80046e-163	2.70468e-163	-7.17297e-163	8.66307e-163	4.23178e-163	-1.56445e-162	9.09561e-163	-3.79438e-163	-3.87808e-163	-5.46309e-166	7.43241e-163	-7.11938e-163	6.38246e-163	-6.98993e-163	-4.07326e-163	0
1.51148e-163	-1.11297e-163	2.10722e-163	-2.43789e-163	3.39962e-163	1.9827e-163	-1.25627e-162	-5.48075e-163	-1.49424e-162	1.11273e-162	-1.54174e-163	-3.0398e-163	5.37563e-163	8.54206e-163	5.75582e-163	5.80046e-163	2.70468e-163	-7.17297e-163	8.66307e-163	4.23178e-163	-1.56445e-162	9.09561e-163	-3.79438e-163	-3.87808e-163	-5.46309e-166	7.43241e-163	-7.11938e-163	6.38246e-163	-6.98993e-163	-4.07326e-163	0
1.51148e-163	-1.11297e-163	2.10722e-163	-2.43789e-163	3.39962e-163	1.9827e-163	-1.25627e-162	-5.48075e-163	-1.49424e-162	1.11273e-162	-1.54174e-163	-3.0398e-163	5.37563e-163	8.54206e-163	5.75582e-163	5.80046e-163	2.70468e-163	-7.17297e-163	8.66307e-163	4.23178e-163	-1.56445e-162	9.09561e-163	-3.79438e-163	-3.87808e-163	-5.46309e-166	7.43241e-163	-7.11938e-163	6.38246e-163	-6.98993e-163	-4.07326e-163	0
1.51148e-163	-1.11297e-163	2.10722e-163	-2.43789e-163	3.39962e-163	1.9827e-163	-1.25627e-162	-5.48075e-163	-1.49424e-162	1.11273e-162	-1.54174e-163	-3.0398e-163	5.37563e-163	8.54206e-163	5.75582e-163	5.80046e-163	2.70468e-163	-7.17297e-163	8.66307e-163	4.23178e-163	-1.56445e-162	9.09561e-163	-3.79438e-163	-3.87808e-163	-5.46309e-166	7.43241e-163	-7.11938e-163	6.38246e-163	-6.98993e-163	-4.07326e-163	0
1.51148e-163	-1.11297e-163	2.10722e-163	-2.43789e-163	3.39962e-163	1.9827e-163	-1.25627e-162	-5.48075e-163	-1.49424e-162	1.11273e-162	-1.54174e-163	-3.0398e-163	5.37563e-163	8.54206e-163	5.75582e-163	5.80046e-163	2.70468e-163	-7.17297e-163	8.66307e-163	4.23178e-163	-1.56445e-162	9.09561e-163	-3.79438e-163	-3.87808e-163	-5.46309e-166	7.43241e-163	-7.11938e-163	6.38246e-163	-6.98993e-163	-4.07326e-163	0
1.51148e-163	-1.11297e-163	2.10722e-163	-2.43789e-163	3.39962e-163	1.9827e-163	-1.25627e-162	-5.48075e-163	-1.49424e-162	1.11273e-162	-1.54174e-163	-3.0398e-163	5.37563e-163	8.54206e-163	5.75582e-163	5.80046e-163	2.70468e-163	-7.17297e-163	8.66307e-163	4.23178e-163	-1.56445e-162	9.09561e-163	-3.79438e-163	-3.87808e-163	-5.46309e-166	7.43241e-163	-7.11938e-163	6.38246e-163	-6.98993e-163	-4.07326e-163	0
1.51148e-163	-1.11297e-163	2.10722e-163	-2.43789e-163	3.39962e-163	1.9827e-163	-1.25627e-162	-5.48075e-163	-1.49424e-162	1.11273e-162	-1.54174e-163	-3.0398e-163	5.37563e-163	8.54206e-163	5.75582e-163	5.80046e-163	2.70468e-163	-7.17297e-163	8.66307e-163	4.23178e-163	-1.56445e-162	9.09561e-163	-3.79438e-163	-3.87808e-163	-5.46309e-166	7.43241e-163	-7.11938e-163	6.38246e-163	-6.98993e-163	-4.07326e-163	0
1.51148e-163	-1.11297e-163	2.10722e-163	-2.43789e-163	3.39962e-163	1.9827e-163	-1.25627e-162	-5.48075e-163	-1.49424e-162	1.11273e-162	-1.54174e-163	-3.0398e-163	5.37563e-163	8.54206e-163	5.75582e-163	5.80046e-163	2.70468e-163	-7.17297e-163	8.66307e-163	4.23178e-163	-1.56445e-162	9.09561e-163	-3.79438e-163	-3.87808e-163	-5.46309e-166	7.43241e-163	-7.11938e-163	6.38246e-163	-6.98993e-163	-4.07326e-163	0
1.51148e-163	-1.11297e-163	2.10722e-163	-2.43789e-163	3.39962e-163	1.9827e-163	-1.25627e-162	-5.48075e-163	-1.49424e-162	1.11273e-162	-1.54174e-163	-3.0398e-163	5.37563e-163	8.54206e-163	5.75582e-163	5.80046e-163	2.70468e-163	-7.17297e-163	8.66307e-163	4.23178e-163	-1.56445e-162	9.09561e-163	-3.79438e-163	-3.87808e-163	-5.46309e-166	7.43241e-163	-7.11938e-163	6.38246e-163	-6.98993e-163	-4.07326e-163	0
1.51148e-163	-1.11297e-163	2.10722e-163	-2.43789e-163	3.39962e-163	1.9827e-163	-1.25627e-162	-5.48075e-163	-1.49424e-162	1.11273e-162	-1.54174e-163	-3.0398e-163	5.37563e-163	8.54206e-163	5.75582e-163	5.80046e-163	2.70468e-163	-7.17297e-163	8.66307e-163	4.23178e-163	-1.56445e-162	9.09561e-163	-3.79438e-163	-3.87808e-163	-5.46309e-166	7.43241e-163	-7.11938e-163	6.38246e-163	-6.98993e-163	-4.07326e-163	0
1.51148e-163	-1.11297e-163	2.10722e-163	-2.43789e-163	3.39962e-163	1.9827e-163	-1.25627e-162	-5.48075e-163	-1.49424e-162	1.11273e-162	-1.54174e-163	-3.0398e-163	5.37563e-163	8.54206e-163	5.75582e-163	5.80046e-163	2.70468e-163	-7.17297e-163	8.66307e-163	4.23178e-163	-1.56445e-162	9.09561e-163	-3.79438e-163	-3.87808e-163	-5.46309e-166	7.43241e-163	-7.11938e-163	6.38246e-163	-6.98993e-163	-4.07326e-163	0
1.51148e-163	-1.11297e-163	2.10722e-163	-2.43789e-163	3.39962e-163	1.9827e-163	-1.25627e-162	-5.48075e-163	-1.49424e-162	1.11273e-162	-1.54174e-163	-3.0398e-163	5.37563e-163	8.54206e-163	5.75582e-163	5.80046e-163	2.70468e-163	-7.17297e-163	8.66307e-163	4.23178e-163	-1.56445e-162	9.09561e-163	-3.79438e-163	-3.87808e-163	-5.46309e-166	7.43241e-163	-7.11938e-163	6.38246e-163	-6.98993e-163	-4.07326e-163	0
1.51148e-163	-1.11297e-163	2.10722e-163	-2.43789e-163	3.39962e-163	1.9827e-163	-1.25627e-162	-5.48075e-163	-1.49424e-162	1.11273e-162	-1.54174e-163	-3.0398e-163	5.37563e-163	8.54206e-163	5.75582e-163	5.80046e-163	2.70468e-163	-7.17297e-163	8.66307e-163	4.23178e-163	-1.56445e-162	9.09561e-163	-3.79438e-163	-3.87808e-163	-5.46309e-166	7.43241e-163	-7.11938e-163	6.38246e-163	-6.98993e-163	-4.07326e-163	0
1.51148e-163	-1.11297e-163	2.10722e-163	-2.43789e-163	3.39962e-163	1.9827e-163	-1.25627e-162	-5.48075e-163	-1.49424e-162	1.11273e-162	-1.54174e-163	-3.0398e-163	5.37563e-163	8.54206e-163	5.75582e-163	5.80046e-163	2.70468e-163	-7.17297e-163	8.66307e-163	4.23178e-163	-1.56445e-162	9.09561e-163	-3.79438e-163	-3.87808e-163	-5.46309e-166	7.43241e-163	-7.11938e-163	6.38246e-163	-6.98993e-163	-4.07326e-163	0
1.51148e-163	-1.11297e-163	2.10722e-163	-2.43789e-163	3.39962e-163	1.9827e-163	-1.25627e-162	-5.48075e-163	-1.49424e-162	1.11273e-162	-1.54174e-163	-3.0398e-163	5.37563e-163	8.54206e-163	5.75582e-163	5.80046e-163	2.70468e-163	-7.17297e-163	8.66307e-163	4.23178e-163	-1.56445e-162	9.09561e-163	-3.79438e-163	-3.87808e-163	-5.46309e-166	7.43241e-163	-7.11938e-163	6.38246e-163	-6.98993e-163	-4.07326e-163	0
1.51148e-163	-1.11297e-163	2.10722e-163	-2.43789e-163	3.39962e-163	1.9827e-163	-1.25627e-162	-5.48075e-163	-1.49424e-162	1.11273e-162	-1.54174e-163	-3.0398e-163	5.37563e-163	8.54206e-163	5.75582e-163	5.80046e-163	2.70468e-163	-7.17297e-163	8.66307e-163	4.23178e-163	-1.56445e-162	9.09561e-163	-3.79438e-163	-3.87808e-163	-5.46309e-166	7.43241e-163	-7.11938e-163	6.38246e-163	-6.98993e-163	-4.07326e-163	0
1.51148e-163	-1.11297e-163	2.10722e-163	-2.43789e-163	3.39962e-163	1.9827e-163	-1.25627e-162	-5.48075e-163	-1.49424e-162	1.11273e-162	-1.54174e-163	-3.0398e-163	5.37563e-163	8.54206e-163	5.75582e-163	5.80046e-163	2.70468e-163	-7.17297e-163	8.66307e-163	4.23178e-163	-1.56445e-162	9.09561e-163	-3.79438e-163	-3.87808e-163	-5.46309e-166	7.43241e-163	-7.11938e-163	6.38246e-163	-6.98993e-163	-4.07326e-163	0
1.51148e-163	-1.11297e-163	2.10722e-163	-2.43789e-163	3.39962e-163	1.9827e-163	-1.25627e-162	-5.48075e-163	-1.49424e-162	1.11273e-162	-1.54174e-163	-3.0398e-163	5.37563e-163	8.54206e-163	5.75582e-163	5.80046e-163	2.70468e-163	-7.17297e-163	8.66307e-163	4.23178e-163	-1.56445e-162	9.09561e-163	-3.79438e-163	-3.87808e-163	-5.46309e-166	7.43241e-163	-7.11938e-163	6.38246e-163	-6.98993e-163	-4.07326e-163	0
1.51148e-163	-1.11297e-163	2.10722e-163	-2.43789e-163	3.39962e-163	1.9827e-163	-1.25627e-162	-5.48075e-163	-1.49424e-162	1.11273e-162	-1.54174e-163	-3.0398e-163	5.37563e-163	8.54206e-163	5.75582e-163	5.80046e-163	2.70468e-163	-7.17297e-163	8.66307e-163	4.23178e-163	-1.56445e-162	9.09561e-163	-3.79438e-163	-3.87808e-163	-5.46309e-166	7.43241e-163	-7.11938e-163	6.38246e-163	-6.98993e-163	-4.07326e-163	0
1.51148e-163	-1.11297e-163	2.10722e-163	-2.43789e-163	3.39962e-163	1.9827e-163	-1.25627e-162	-5.48075e-163	-1.49424e-162	1.11273e-162	-1.54174e-163	-3.0398e-163	5.37563e-163	8.54206e-163	5.75582e-163	5.80046e-163	2.70468e-163	-7.17297e-163	8.66307e-163	4.23178e-163	-1.56445e-162	9.09561e-163	-3.79438e-163	-3.87808e-163	-5.46309e-166	7.43241e-163	-7.11938e-163	6.38246e-163	-6.98993e-163	-4.07326e-163	0
1.51148e-163	-1.11297e-163	2.10722e-163	-2.43789e-163	3.39962e-163	1.9827e-163	-1.25627e-162	-5.48075e-163	-1.49424e-162	1.11273e-162	-1.54174e-163	-3.0398e-163	5.37563e-163	8.54206e-163	5.75582e-163	5.80046e-163	2.70468e-163	-7.17297e-163	8.66307e-163	4.23178e-163	-1.56445e-162	9.09561e-163	-3.79438e-163	-3.87808e-163	-5.46309e-166	7.43241e-163	-7.11938e-163	6.38246e-163	-6.98993e-163	-4.07326e-163	0
1.51148e-163	-1.11297e-163	2.10722e-163	-2.43789e-163	3.39962e-163	1.9827e-163	-1.25627e-162	-5.48075e-163	-1.49424e-162	1.11273e-162	-1.54174e-163	-3.0398e-163	5.37563e-163	8.54206e-163	5.75582e-163	5.80046e-163	2.70468e-163	-7.17297e-163	8.66307e-163	4.23178e-163	-1.56445e-162	9.09561e-163	-3.79438e-163	-3.87808e-163	-5.46309e-166	7.43241e-163	-7.11938e-163	6.38246e-163	-6.98993e-163	-4.07326e-163	0
1.51148e-163	-1.11297e-163	2.10722e-163	-2.43789e-163	3.39962e-163	1.9827e-163	-1.25627e-162	-5.48075e-163	-1.49424e-162	1.11273e-162	-1.54174e-163	-3.0398e-163	5.37563e-163	8.54206e-163	5.75582e-163	5.80046e-163	2.70468e-163	-7.17297e-163	8.66307e-163	4.23178e-163	-1.56445e-162	9.09561e-163	-3.79438e-163	-3.87808e-163	-5.46309e-166	7.43241e-163	-7.11938e-163	6.38246e-163	-6.98993e-163	-4.07326e-163	0
1.51148e-163	-1.11297e-163	2.10722e-163	-2.43789e-163	3.39962e-163	1.9827e-163	-1.25627e-162	-5.48075e-163	-1.49424e-162	1.11273e-162	-1.54174e-163	-3.0398e-163	5.37563e-163	8.54206e-163	5.75582e-163	5.80046e-163	2.70468e-163	-7.17297e-163	8.66307e-163	4.23178e-163	-1.56445e-162	9.09561e-163	-3.79438e-163	-3.87808e-163	-5.46309e-166	7.43241e-163	-7.11938e-163	6.38246e-163	-6.98993e-163	-4.07326e-163	0
1.51148e-163	-1.11297e-163	2.10722e-163	-2.43789e-163	3.39962e-163	1.9827e-163	-1.25627e-162	-5.48075e-163	-1.49424e-162	1.11273e-162	-1.54174e-163	-3.0398e-163	5.37563e-163	8.54206e-163	5.75582e-163	5.80046e-163	2.70468e-163	-7.17297e-163	8.66307e-163	4.23178e-163	-1.56445e-162	9.09561e-163	-3.79438e-163	-3.87808e-163	-5.46309e-166	7.43241e-163	-7.11938e-163	6.38246e-163	-6.98993e-163	-4.07326e-163	0
1.51148e-163	-1.11297e-163	2.10722e-163	-2.43789e-163	3.39962e-163	1.9827e-163	-1.25627e-162	-5.48075e-163	-1.49424e-162	1.11273e-162	-1.54174e-163	-3.0398e-163	5.37563e-163	8.54206e-163	5.75582e-163	5.80046e-163	2.70468e-163	-7.17297e-163	8.66307e-163	4.23178e-163	-1.56445e-162	9.09561e-163	-3.79438e-163	-3.87808e-163	-5.46309e-166	7.43241e-163	-7.11938e-163	6.38246e-163	-6.98993e-163	-4.07326e-163	0
1.51148e-163	-1.11297e-163	2.10722e-163	-2.43789e-163	3.39962e-163	1.9827e-163	-1.25627e-162	-5.48075e-163	-1.49424e-162	1.11273e-162	-1.54174e-163	-3.0398e-163	5.37563e-163	8.54206e-163	5.75582e-163	5.80046e-163	2.70468e-163	-7.17297e-163	8.66307e-163	4.23178e-163	-1.56445e-162	9.09561e-163	-3.79438e-163	-3.87808e-163	-5.46309e-166	7.43241e-163	-7.11938e-163	6.38246e-163	-6.98993e-163	-4.07326e-163	0
1.51148e-163	-1.11297e-163	2.10722e-163	-2.43789e-163	3.39962e-163	1.9827e-163	-1.25627e-162	-5.48075e-163	-1.49424e-162	1.11273e-162	-1.54174e-163	-3.0398e-163	5.37563e-163	8.54206e-163	5.75582e-163	5.80046e-163	2.70468e-163	-7.17297e-163	8.66307e-163	4.23178e-163	-1.56445e-162	9.09561e-163	-3.79438e-163	-3.87808e-163	-5.46309e-166	7.43241e-163	-7.11938e-163	6.38246e-163	-6.98993e-163	-4.07326e-163	0
1.51148e-163	-1.11297e-163	2.10722e-163	-2.43789e-163	3.39962e-163	1.9827e-163	-1.25627e-162	-5.48075e-163	-1.49424e-162	1.11273e-162	-1.54174e-163	-3.0398e-163	5.37563e-163	8.54206e-163	5.75582e-163	5.80046e-163	2.70468e-163	-7.17297e-163	8.66307e-163	4.23178e-163	-1.56445e-162	9.09561e-163	-3.79438e-163	-3.87808e-163	-5.46309e-166	7.43241e-163	-7.11938e-163	6.38246e-163	-6.98993e-163	-4.07326e-163	0
1.51148e-163	-1.11297e-163	2.10722e-163	-2.43789e-163	3.39962e-163	1.9827e-163	-1.25627e-162	-5.48075e-163	-1.49424e-162	1.11273e-162	-1.54174e-163	-3.0398e-163	5.37563e-163	8.54206e-163	5.75582e-163	5.80046e-163	2.70468e-163	-7.17297e-163	8.66307e-163	4.23178e-163	-1.56445e-162	9.09561e-163	-3.79438e-163	-3.87808e-163	-5.46309e-166	7.43241e-163	-7.11938e-163	6.38246e-163	-6.98993e-163	-4.07326e-163	0
1.51148e-163	-1.11297e-163	2.10722e-163	-2.43789e-163	3.39962e-163	1.9827e-163	-1.25627e-162	-5.48075e-163	-1.49424e-162	1.11273e-162	-1.54174e-163	-3.0398e-163	5.37563e-163	8.54206e-163	5.75582e-163	5.80046e-163	2.70468e-163	-7.17297e-163	8.66307e-163	4.23178e-163	-1.56445e-162	9.09561e-163	-3.79438e-163	-3.87808e-163	-5.46309e-166	7.43241e-163	-7.11938e-163	6.38246e-163	-6.98993e-163	-4.07326e-163	0
1.51148e-163	-1.11297e-163	2.10722e-163	-2.43789e-163	3.39962e-163	1.9827e-163	-1.25627e-162	-5.48075e-163	-1.49424e-162	1.11273e-162	-1.54174e-163	-3.0398e-163	5.37563e-163	8.54206e-163	5.75582e-163	5.80046e-163	2.70468e-163	-7.17297e-163	8.66307e-163	4.23178e-163	-1.56445e-162	9.09561e-163	-3.79438e-163	-3.87808e-163	-5.46309e-166	7.43241e-163	-7.11938e-163	6.38246e-163	-6.98993e-163	-4.07326e-163	0
1.51148e-163	-1.11297e-163	2.10722e-163	-2.43789e-163	3.39962e-163	1.9827e-163	-1.25627e-162	-5.48075e-163	-1.49424e-162	1.11273e-162	-1.54174e-163	-3.0398e-163	5.37563e-163	8.54206e-163	5.75582e-163	5.80046e-163	2.70468e-163	-7.17297e-163	8.66307e-163	4.23178e-163	-1.56445e-162	9.09561e-163	-3.79438e-163	-3.87808e-163	-5.46309e-166	7.43241e-163	-7.11938e-163	6.38246e-163	-6.98993e-163	-4.07326e-163	0
1.51148e-163	-1.11297e-163	2.10722e-163	-2.43789e-163	3.39962e-163	1.9827e-163	-1.25627e-162	-5.48075e-163	-1.49424e-162	1.11273e-162	-1.54174e-163	-3.0398e-163	5.37563e-163	8.54206e-163	5.75582e-163	5.80046e-163	2.70468e-163	-7.17297e-163	8.66307e-163	4.23178e-163	-1.56445e-162	9.09561e-163	-3.79438e-163	-3.87808e-163	-5.46309e-166	7.43241e-163	-7.11938e-163	6.38246e-163	-6.98993e-163	-4.07326e-163	0
1.51148e-163	-1.11297e-163	2.10722e-163	-2.43789e-163	3.39962e-163	1.9827e-163	-1.25627e-162	-5.48075e-163	-1.49424e-162	1.11273e-162	-1.54174e-163	-3.0398e-163	5.37563e-163	8.54206e-163	5.75582e-163	5.80046e-163	2.70468e-163	-7.17297e-163	8.66307e-163	4.23178e-163	-1.56445e-162	9.09561e-163	-3.79438e-163	-3.87808e-163	-5.46309e-166	7.43241e-163	-7.11938e-163	6.38246e-163	-6.98993e-163	-4.07326e-163	0
1.51148e-163	-1.11297e-163	2.10722e-163	-2.43789e-163	3.39962e-163	1.9827e-163	-1.25627e-162	-5.48075e-163	-1.49424e-162	1.11273e-162	-1.54174e-163	-3.0398e-163	5.37563e-163	8.54206e-163	5.75582e-163	5.80046e-163	2.70468e-163	-7.17297e-163	8.66307e-163	4.23178e-163	-1.56445e-162	9.09561e-163	-3.79438e-163	-3.87808e-163	-5.46309e-166	7.43241e-163	-7.11938e-163	6.38246e-163	-6.98993e-163	-4.07326e-163	0
1.51148e-163	-1.11297e-163	2.10722e-163	-2.43789e-163	3.39962e-163	1.9827e-163	-1.25627e-162	-5.48075e-163	-1.49424e-162	1.11273e-162	-1.54174e-163	-3.0398e-163	5.37563e-163	8.54206e-163	5.75582e-163	5.80046e-163	2.70468e-163	-7.17297e-163	8.66307e-163	4.23178e-163	-1.56445e-162	9.09561e-163	-3.79438e-163	-3.87808e-163	-5.46309e-166	7.43241e-163	-7.11938e-163	6.38246e-163	-6.98993e-163	-4.07326e-163	0
1.51148e-163	-1.11297e-163	2.10722e-163	-2.43789e-163	3.39962e-163	1.9827e-163	-1.25627e-162	-5.48075e-163	-1.49424e-162	1.11273e-162	-1.54174e-163	-3.0398e-163	5.37563e-163	8.54206e-163	5.75582e-163	5.80046e-163	2.70468e-163	-7.17297e-163	8.66307e-163	4.23178e-163	-1.56445e-162	9.09561e-163	-3.79438e-163	-3.87808e-163	-5.46309e-166	7.43241e-163	-7.11938e-163	6.38246e-163	-6.98993e-163	-4.07326e-163	0
1.51148e-163	-1.11297e-163	2.10722e-163	-2.43789e-163	3.39962e-163	1.9827e-163	-1.25627e-162	-5.48075e-163	-1.49424e-162	1.11273e-162	-1.54174e-163	-3.0398e-163	5.37563e-163	8.54206e-163	5.75582e-163	5.80046e-163	2.70468e-163	-7.17297e-163	8.66307e-163	4.23178e-163	-1.56445e-162	9.09561e-163	-3.79438e-163	-3.87808e-163	-5.46309e-166	7.43241e-163	-7.11938e-163	6.38246e-163	-6.98993e-163	-4.07326e-163	0
1.51148e-163	-1.11297e-163	2.10722e-163	-2.43789e-163	3.39962e-163	1.9827e-163	-1.25627e-162	-5.48075e-163	-1.49424e-162	1.11273e-162	-1.54174e-163	-3.0398e-163	5.37563e-163	8.54206e-163	5.75582e-163	5.80046e-163	2.70468e-163	-7.17297e-163	8.66307e-163	4.23178e-163	-1.56445e-162	9.09561e-163	-3.79438e-163	-3.87808e-163	-5.46309e-166	7.43241e-163	-7.11938e-163	6.38246e-163	-6.98993e-163	-4.07326e-163	0
1.51148e-163	-1.11297e-163	2.10722e-163	-2.43789e-163	3.39962e-163	1.9827e-163	-1.25627e-162	-5.48075e-163	-1.49424e-162	1.11273e-162	-1.54174e-163	-3.0398e-163	5.37563e-163	8.54206e-163	5.75582e-163	5.80046e-163	2.70468e-163	-7.17297e-163	8.66307e-163	4.23178e-163	-1.56445e-162	9.09561e-163	-3.79438e-163	-3.87808e-163	-5.46309e-166	7.43241e-163	-7.11938e-163	6.38246e-163	-6.98993e-163	-4.07326e-163	0
1.51148e-163	-1.11297e-163	2.10722e-163	-2.43789e-163	3.39962e-163	1.9827e-163	-1.25627e-162	-5.48075e-163	-1.49424e-162	1.11273e-162	-1.54174e-163	-3.0398e-163	5.37563e-163	8.54206e-163	5.75582e-163	5.80046e-163	2.70468e-163	-7.17297e-163	8.66307e-163	4.23178e-163	-1.56445e-162	9.09561e-163	-3.79438e-163	-3.87808e-163	-5.46309e-166	7.43241e-163	-7.11938e-163	6.38246e-163	-6.98993e-163	-4.07326e-163	0
1.51148e-163	-1.11297e-163	2.10722e-163	-2.43789e-163	3.39962e-163	1.9827e-163	-1.25627e-162	-5.48075e-163	-1.49424e-162	1.11273e-162	-1.54174e-163	-3.0398e-163	5.37563e-163	8.54206e-163	5.75582e-163	5.80046e-163	2.70468e-163	-7.17297e-163	8.66307e-163	4.23178e-163	-1.56445e-162	9.09561e-163	-3.79438e-163	-3.87808e-163	-5.46309e-166	7.43241e-163	-7.11938e-163	6.38246e-163	-6.98993e-163	-4.07326e-163	0
1.51148e-163	-1.11297e-163	2.10722e-163	-2.43789e-163	3.39962e-163	1.9827e-163	-1.25627e-162	-5.48075e-163	-1.49424e-162	1.11273e-162	-1.54174e-163	-3.0398e-163	5.37563e-163	8.54206e-163	5.75582e-163	5.80046e-163	2.70468e-163	-7.17297e-163	8.66307e-163	4.23178e-163	-1.56445e-162	9.09561e-163	-3.79438e-163	-3.87808e-163	-5.46309e-166	7.43241e-163	-7.11938e-163	6.38246e-163	-6.98993e-163	-4.07326e-163	0
1.51148e-163	-1.11297e-163	2.10722e-163	-2.43789e-163	3.39962e-163	1.9827e-163	-1.25627e-162	-5.48075e-163	-1.49424e-162	1.11273e-162	-1.54174e-163	-3.0398e-163	5.37563e-163	8.54206e-163	5.75582e-163	5.80046e-163	2.70468e-163	-7.17297e-163	8.66307e-163	4.23178e-163	-1.56445e-162	9.09561e-163	-3.79438e-163	-3.87808e-163	-5.46309e-166	7.43241e-163	-7.11938e-163	6.38246e-163	-6.98993e-163	-4.07326e-163	0
1.51148e-163	-1.11297e-163	2.10722e-163	-2.43789e-163	3.39962e-163	1.9827e-163	-1.25627e-162	-5.48075e-163	-1.49424e-162	1.11273e-162	-1.54174e-163	-3.0398e-163	5.37563e-163	8.54206e-163	5.75582e-163	5.80046e-163	2.70468e-163	-7.17297e-163	8.66307e-163	4.23178e-163	-1.56445e-162	9.09561e-163	-3.79438e-163	-3.87808e-163	-5.46309e-166	7.43241e-163	-7.11938e-163	6.38246e-163	-6.98993e-163	-4.07326e-163	0
1.51148e-163	-1.11297e-163	2.10722e-163	-2.43789e-163	3.39962e-163	1.9827e-163	-1.25627e-162	-5.48075e-163	-1.49424e-162	1.11273e-162	-1.54174e-163	-3.0398e-163	5.37563e-163	8.54206e-163	5.75582e-163	5.80046e-163	2.70468e-163	-7.17297e-163	8.66307e-163	4.23178e-163	-1.56445e-162	9.09561e-163	-3.79438e-163	-3.87808e-163	-5.46309e-166	7.43241e-163	-7.11938e-163	6.38246e-163	-6.98993e-163	-4.07326e-163	0
1.51148e-163	-1.11297e-163	2.10722e-163	-2.43789e-163	3.39962e-163	1.9827e-163	-1.25627e-162	-5.48075e-163	-1.49424e-162	1.11273e-162	-1.54174e-163	-3.0398e-163	5.37563e-163	8.54206e-163	5.75582e-163	5.80046e-163	2.70468e-163	-7.17297e-163	8.66307e-163	4.23178e-163	-1.56445e-162	9.09561e-163	-3.79438e-163	-3.87808e-163	-5.46309e-166	7.43241e-163	-7.11938e-163	6.38246e-163	-6.98993e-163	-4.07326e-163	0
1.51148e-163	-1.11297e-163	2.10722e-163	-2.43789e-163	3.39962e-163	1.9827e-163	-1.25627e-162	-5.48075e-163	-1.49424e-162	1.11273e-162	-1.54174e-163	-3.0398e-163	5.37563e-163	8.54206e-163	5.75582e-163	5.80046e-163	2.70468e-163	-7.17297e-163	8.66307e-163	4.23178e-163	-1.56445e-162	9.09561e-163	-3.79438e-163	-3.87808e-163	-5.46309e-166	7.43241e-163	-7.11938e-163	6.38246e-163	-6.98993e-163	-4.07326e-163	0
1.51148e-163	-1.11297e-163	2.10722e-163	-2.43789e-163	3.39962e-163	1.9827e-163	-1.25627e-162	-5.48075e-163	-1.49424e-162	1.11273e-162	-1.54174e-163	-3.0398e-163	5.37563e-163	8.54206e-163	5.75582e-163	5.80046e-163	2.70468e-163	-7.17297e-163	8.66307e-163	4.23178e-163	-1.56445e-162	9.09561e-163	-3.79438e-163	-3.87808e-163	-5.46309e-166	7.43241e-163	-7.11938e-163	6.38246e-163	-6.98993e-163	-4.07326e-163	0
1.51148e-163	-1.11297e-163	2.10722e-163	-2.43789e-163	3.39962e-163	1.9827e-163	-1.25627e-162	-5.48075e-163	-1.49424e-162	1.11273e-162	-1.54174e-163	-3.0398e-163	5.37563e-163	8.54206e-163	5.75582e-163	5.80046e-163	2.70468e-163	-7.17297e-163	8.66307e-163	4.23178e-163	-1.56445e-162	9.09561e-163	-3.79438e-163	-3.87808e-163	-5.46309e-166	7.43241e-163	-7.11938e-163	6.38246e-163	-6.98993e-163	-4.07326e-163	0
1.51148e-163	-1.11297e-163	2.10722e-163	-2.43789e-163	3.39962e-163	1.9827e-163	-1.25627e-162	-5.48075e-163	-1.49424e-162	1.11273e-162	-1.54174e-163	-3.0398e-163	5.37563e-163	8.54206e-163	5.75582e-163	5.80046e-163	2.70468e-163	-7.17297e-163	8.66307e-163	4.23178e-163	-1.56445e-162	9.09561e-163	-3.79438e-163	-3.87808e-163	-5.46309e-166	7.43241e-163	-7.11938e-163	6.38246e-163	-6.98993e-163	-4.07326e-163	0
1.51148e-163	-1.11297e-163	2.10722e-163	-2.43789e-163	3.39962e-163	1.9827e-163	-1.25627e-162	-5.48075e-163	-1.49424e-162	1.11273e-162	-1.54174e-163	-3.0398e-163	5.37563e-163	8.54206e-163	5.75582e-163	5.80046e-163	2.70468e-163	-7.17297e-163	8.66307e-163	4.23178e-163	-1.56445e-162	9.09561e-163	-3.79438e-163	-3.87808e-163	-5.46309e-166	7.43241e-163	-7.11938e-163	6.38246e-163	-6.98993e-163	-4.07326e-163	0
1.51148e-163	-1.11297e-163	2.10722e-163	-2.43789e-163	3.39962e-163	1.9827e-163	-1.25627e-162	-5.48075e-163	-1.49424e-162	1.11273e-162	-1.54174e-163	-3.0398e-163	5.37563e-163	8.54206e-163	5.75582e-163	5.80046e-163	2.70468e-163	-7.17297e-163	8.66307e-163	4.23178e-163	-1.56445e-162	9.09561e-163	-3.79438e-163	-3.87808e-163	-5.46309e-166	7.43241e-163	-7.11938e-163	6.38246e-163	-6.98993e-163	-4.07326e-163	0
1.51148e-163	-1.11297e-163	2.10722e-163	-2.43789e-163	3.39962e-163	1.9827e-163	-1.25627e-162	-5.48075e-163	-1.49424e-162	1.11273e-162	-1.54174e-163	-3.0398e-163	5.37563e-163	8.54206e-163	5.75582e-163	5.80046e-163	2.70468e-163	-7.17297e-163	8.66307e-163	4.23178e-163	-1.56445e-162	9.09561e-163	-3.79438e-163	-3.87808e-163	-5.46309e-166	7.43241e-163	-7.11938e-163	6.38246e-163	-6.98993e-163	-4.07326e-163	0
1.51148e-163	-1.11297e-163	2.10722e-163	-2.43789e-163	3.39962e-163	1.9827e-163	-1.25627e-162	-5.48075e-163	-1.49424e-162	1.11273e-162	-1.54174e-163	-3.0398e-163	5.37563e-163	8.54206e-163	5.75582e-163	5.80046e-163	2.70468e-163	-7.17297e-163	8.66307e-163	4.23178e-163	-1.56445e-162	9.09561e-163	-3.79438e-163	-3.87808e-163	-5.46309e-166	7.43241e-163	-7.11938e-163	6.38246e-163	-6.98993e-163	-4.07326e-163	0
1.51148e-163	-1.11297e-163	2.10722e-163	-2.43789e-163	3.39962e-163	1.9827e-163	-1.25627e-162	-5.48075e-163	-1.49424e-162	1.11273e-162	-1.54174e-163	-3.0398e-163	5.37563e-163	8.54206e-163	5.75582e-163	5.80046e-163	2.70468e-163	-7.17297e-163	8.66307e-163	4.23178e-163	-1.56445e-162	9.09561e-163	-3.79438e-163	-3.87808e-163	-5.46309e-166	7.43241e-163	-7.11938e-163	6.38246e-163	-6.98993e-163	-4.07326e-163	0
1.51148e-163	-1.11297e-163	2.10722e-163	-2.43789e-163	3.39962e-163	1.9827e-163	-1.25627e-162	-5.48075e-163	-1.49424e-162	1.11273e-162	-1.54174e-163	-3.0398e-163	5.37563e-163	8.54206e-163	5.75582e-163	5.80046e-163	2.70468e-163	-7.17297e-163	8.66307e-163	4.23178e-163	-1.56445e-162	9.09561e-163	-3.79438e-163	-3.87808e-163	-5.46309e-166	7.43241e-163	-7.11938e-163	6.38246e-163	-6.98993e-163	-4.07326e-163	0
1.51148e-163	-1.11297e-163	2.10722e-163	-2.43789e-163	3.39962e-163	1.9827e-163	-1.25627e-162	-5.48075e-163	-1.49424e-162	1.11273e-162	-1.54174e-163	-3.0398e-163	5.37563e-163	8.54206e-163	5.75582e-163	5.80046e-163	2.70468e-163	-7.17297e-163	8.66307e-163	4.23178e-163	-1.56445e-162	9.09561e-163	-3.79438e-163	-3.87808e-163	-5.46309e-166	7.43241e-163	-7.11938e-163	6.38246e-163	-6.98993e-163	-4.07326e-163	0
1.51148e-163	-1.11297e-163	2.10722e-163	-2.43789e-163	3.39962e-163	1.9827e-163	-1.25627e-162	-5.48075e-163	-1.49424e-162	1.11273e-162	-1.54174e-163	-3.0398e-163	5.37563e-163	8.54206e-163	5.75582e-163	5.80046e-163	2.70468e-163	-7.17297e-163	8.66307e-163	4.23178e-163	-1.56445e-162	9.09561e-163	-3.79438e-163	-3.87808e-163	-5.46309e-166	7.43241e-163	-7.11938e-163	6.38246e-163	-6.98993e-163	-4.07326e-163	0
1.51148e-163	-1.11297e-163	2.10722e-163	-2.43789e-163	3.39962e-163	1.9827e-163	-1.25627e-162	-5.48075e-163	-1.49424e-162	1.11273e-162	-1.54174e-163	-3.0398e-163	5.37563e-163	8.54206e-163	5.75582e-163	5.80046e-163	2.70468e-163	-7.17297e-163	8.66307e-163	4.23178e-163	-1.56445e-162	9.09561e-163	-3.79438e-163	-3.87808e-163	-5.46309e-166	7.43241e-163	-7.11938e-163	6.38246e-163	-6.98993e-163	-4.07326e-163	0
1.51148e-163	-1.11297e-163	2.10722e-163	-2.43789e-163	3.39962e-163	1.9827e-163	-1.25627e-162	-5.48075e-163	-1.49424e-162	1.11273e-162	-1.54174e-163	-3.0398e-163	5.37563e-163	8.54206e-163	5.75582e-163	5.80046e-163	2.70468e-163	-7.17297e-163	8.66307e-163	4.23178e-163	-1.56445e-162	9.09561e-163	-3.79438e-163	-3.87808e-163	-5.46309e-166	7.43241e-163	-7.11938e-163	6.38246e-163	-6.98993e-163	-4.07326e-163	0
1.51148e-163	-1.11297e-163	2.10722e-163	-2.43789e-163	3.39962e-163	1.9827e-163	-1.25627e-162	-5.48075e-163	-1.49424e-162	1.11273e-162	-1.54174e-163	-3.0398e-163	5.37563e-163	8.54206e-163	5.75582e-163	5.80046e-163	2.70468e-163	-7.17297e-163	8.66307e-163	4.23178e-163	-1.56445e-162	9.09561e-163	-3.79438e-163	-3.87808e-163	-5.46309e-166	7.43241e-163	-7.11938e-163	6.38246e-163	-6.98993e-163	-4.07326e-163	0
1.51148e-163	-1.11297e-163	2.10722e-163	-2.43789e-163	3.39962e-163	1.9827e-163	-1.25627e-162	-5.48075e-163	-1.49424e-162	1.11273e-162	-1.54174e-163	-3.0398e-163	5.37563e-163	8.54206e-163	5.75582e-163	5.80046e-163	2.70468e-163	-7.17297e-163	8.66307e-163	4.23178e-163	-1.56445e-162	9.09561e-163	-3.79438e-163	-3.87808e-163	-5.46309e-166	7.43241e-163	-7.11938e-163	6.38246e-163	-6.98993e-163	-4.07326e-163	0
1.51148e-163	-1.11297e-163	2.10722e-163	-2.43789e-163	3.39962e-163	1.9827e-163	-1.25627e-162	-5.48075e-163	-1.49424e-162	1.11273e-162	-1.54174e-163	-3.0398e-163	5.37563e-163	8.54206e-163	5.75582e-163	5.80046e-163	2.70468e-163	-7.17297e-163	8.66307e-163	4.23178e-163	-1.56445e-162	9.09561e-163	-3.79438e-163	-3.87808e-163	-5.46309e-166	7.43241e-163	-7.11938e-163	6.38246e-163	-6.98993e-163	-4.07326e-163	0
1.51148e-163	-1.11297e-163	2.10722e-163	-2.43789e-163	3.39962e-163	1.9827e-163	-1.25627e-162	-5.48075e-163	-1.49424e-162	1.11273e-162	-1.54174e-163	-3.0398e-163	5.37563e-163	8.54206e-163	5.75582e-163	5.80046e-163	2.70468e-163	-7.17297e-163	8.66307e-163	4.23178e-163	-1.56445e-162	9.09561e-163	-3.79438e-163	-3.87808e-163	-5.46309e-166	7.43241e-163	-7.11938e-163	6.38246e-163	-6.98993e-163	-4.07326e-163	0
1.51148e-163	-1.11297e-163	2.10722e-163	-2.43789e-163	3.39962e-163	1.9827e-163	-1.25627e-162	-5.48075e-163	-1.49424e-162	1.11273e-162	-1.54174e-163	-3.0398e-163	5.37563e-163	8.54206e-163	5.75582e-163	5.80046e-163	2.70468e-163	-7.17297e-163	8.66307e-163	4.23178e-163	-1.56445e-162	9.09561e-163	-3.79438e-163	-3.87808e-163	-5.46309e-166	7.43241e-163	-7.11938e-163	6.38246e-163	-6.98993e-163	-4.07326e-163	0
1.51148e-163	-1.11297e-163	2.10722e-163	-2.43789e-163	3.39962e-163	1.9827e-163	-1.25627e-162	-5.48075e-163	-1.49424e-162	1.11273e-162	-1.54174e-163	-3.0398e-163	5.37563e-163	8.54206e-163	5.75582e-163	5.80046e-163	2.70468e-163	-7.17297e-163	8.66307e-163	4.23178e-163	-1.56445e-162	9.09561e-163	-3.79438e-163	-3.87808e-163	-5.46309e-166	7.43241e-163	-7.11938e-163	6.38246e-163	-6.98993e-163	-4.07326e-163	0
1.51148e-163	-1.11297e-163	2.10722e-163	-2.43789e-163	3.39962e-163	1.9827e-163	-1.25627e-162	-5.48075e-163	-1.49424e-162	1.11273e-162	-1.54174e-163	-3.0398e-163	5.37563e-163	8.54206e-163	5.75582e-163	5.80046e-163	2.70468e-163	-7.17297e-163	8.66307e-163	4.23178e-163	-1.56445e-162	9.09561e-163	-3.79438e-163	-3.87808e-163	-5.46309e-166	7.43241e-163	-7.11938e-163	6.38246e-163	-6.98993e-163	-4.07326e-163	0
1.51148e-163	-1.11297e-163	2.10722e-163	-2.43789e-163	3.39962e-163	1.9827e-163	-1.25627e-162	-5.48075e-163	-1.49424e-162	1.11273e-162	-1.54174e-163	-3.0398e-163	5.37563e-163	8.54206e-163	5.75582e-163	5.80046e-163	2.70468e-163	-7.17297e-163	8.66307e-163	4.23178e-163	-1.56445e-162	9.09561e-163	-3.79438e-163	-3.87808e-163	-5.46309e-166	7.43241e-163	-7.11938e-163	6.38246e-163	-6.98993e-163	-4.07326e-163	0
1.51148e-163	-1.11297e-163	2.10722e-163	-2.43789e-163	3.39962e-163	1.9827e-163	-1.25627e-162	-5.48075e-163	-1.49424e-162	1.11273e-162	-1.54174e-163	-3.0398e-163	5.37563e-163	8.54206e-163	5.75582e-163	5.80046e-163	2.70468e-163	-7.17297e-163	8.66307e-163	4.23178e-163	-1.56445e-162	9.09561e-163	-3.79438e-163	-3.87808e-163	-5.46309e-166	7.43241e-163	-7.11938e-163	6.38246e-163	-6.98993e-163	-4.07326e-163	0
1.51148e-163	-1.11297e-163	2.10722e-163	-2.43789e-163	3.39962e-163	1.9827e-163	-1.25627e-162	-5.48075e-163	-1.49424e-162	1.11273e-162	-1.54174e-163	-3.0398e-163	5.37563e-163	8.54206e-163	5.75582e-163	5.80046e-163	2.70468e-163	-7.17297e-163	8.66307e-163	4.23178e-163	-1.56445e-162	9.09561e-163	-3.79438e-163	-3.87808e-163	-5.46309e-166	7.43241e-163	-7.11938e-163	6.38246e-163	-6.98993e-163	-4.07326e-163	0
1.51148e-163	-1.11297e-163	2.10722e-163	-2.43789e-163	3.39962e-163	1.9827e-163	-1.25627e-162	-5.48075e-163	-1.49424e-162	1.11273e-162	-1.54174e-163	-3.0398e-163	5.37563e-163	8.54206e-163	5.75582e-163	5.80046e-163	2.70468e-163	-7.17297e-163	8.66307e-163	4.23178e-163	-1.56445e-162	9.09561e-163	-3.79438e-163	-3.87808e-163	-5.46309e-166	7.43241e-163	-7.11938e-163	6.38246e-163	-6.98993e-163	-4.07326e-163	0
1.51148e-163	-1.11297e-163	2.10722e-163	-2.43789e-163	3.39962e-163	1.9827e-163	-1.25627e-162	-5.48075e-163	-1.49424e-162	1.11273e-162	-1.54174e-163	-3.0398e-163	5.37563e-163	8.54206e-163	5.75582e-163	5.80046e-163	2.70468e-163	-7.17297e-163	8.66307e-163	4.23178e-163	-1.56445e-162	9.09561e-163	-3.79438e-163	-3.87808e-163	-5.46309e-166	7.43241e-163	-7.11938e-163	6.38246e-163	-6.98993e-163	-4.07326e-163	0
1.51148e-163	-1.11297e-163	2.10722e-163	-2.43789e-163	3.39962e-163	1.9827e-163	-1.25627e-162	-5.48075e-163	-1.49424e-162	1.11273e-162	-1.54174e-163	-3.0398e-163	5.37563e-163	8.54206e-163	5.75582e-163	5.80046e-163	2.70468e-163	-7.17297e-163	8.66307e-163	4.23178e-163	-1.56445e-162	9.09561e-163	-3.79438e-163	-3.87808e-163	-5.46309e-166	7.43241e-163	-7.11938e-163	6.38246e-163	-6.98993e-163	-4.07326e-163	0
1.51148e-163	-1.11297e-163	2.10722e-163	-2.43789e-163	3.39962e-163	1.9827e-163	-1.25627e-162	-5.48075e-163	-1.49424e-162	1.11273e-162	-1.54174e-163	-3.0398e-163	5.37563e-163	8.54206e-163	5.75582e-163	5.80046e-163	2.70468e-163	-7.17297e-163	8.66307e-163	4.23178e-163	-1.56445e-162	9.09561e-163	-3.79438e-163	-3.87808e-163	-5.46309e-166	7.43241e-163	-7.11938e-163	6.38246e-163	-6.98993e-163	-4.07326e-163	0
1.51148e-163	-1.11297e-163	2.10722e-163	-2.43789e-163	3.39962e-163	1.9827e-163	-1.25627e-162	-5.48075e-163	-1.49424e-162	1.11273e-162	-1.54174e-163	-3.0398e-163	5.37563e-163	8.54206e-163	5.75582e-163	5.80046e-163	2.70468e-163	-7.17297e-163	8.66307e-163	4.23178e-163	-1.56445e-162	9.09561e-163	-3.79438e-163	-3.87808e-163	-5.46309e-166	7.43241e-163	-7.11938e-163	6.38246e-163	-6.98993e-163	-4.07326e-163	0
1.51148e-163	-1.11297e-163	2.10722e-163	-2.43789e-163	3.39962e-163	1.9827e-163	-1.25627e-162	-5.48075e-163	-1.49424e-162	1.11273e-162	-1.54174e-163	-3.0398e-163	5.37563e-163	8.54206e-163	5.75582e-163	5.80046e-163	2.70468e-163	-7.17297e-163	8.66307e-163	4.23178e-163	-1.56445e-162	9.09561e-163	-3.79438e-163	-3.87808e-163	-5.46309e-166	7.43241e-163	-7.11938e-163	6.38246e-163	-6.98993e-163	-4.07326e-163	0
1.51148e-163	-1.11297e-163	2.10722e-163	-2.43789e-163	3.39962e-163	1.9827e-163	-1.25627e-162	-5.48075e-163	-1.49424e-162	1.11273e-162	-1.54174e-163	-3.0398e-163	5.37563e-163	8.54206e-163	5.75582e-163	5.80046e-163	2.70468e-163	-7.17297e-163	8.66307e-163	4.23178e-163	-1.56445e-162	9.09561e-163	-3.79438e-163	-3.87808e-163	-5.46309e-166	7.43241e-163	-7.11938e-163	6.38246e-163	-6.98993e-163	-4.07326e-163	0
1.51148e-163	-1.11297e-163	2.10722e-163	-2.43789e-163	3.39962e-163	1.9827e-163	-1.25627e-162	-5.48075e-163	-1.49424e-162	1.11273e-162	-1.54174e-163	-3.0398e-163	5.37563e-163	8.54206e-163	5.75582e-163	5.80046e-163	2.70468e-163	-7.17297e-163	8.66307e-163	4.23178e-163	-1.56445e-162	9.09561e-163	-3.79438e-163	-3.87808e-163	-5.46309e-166	7.43241e-163	-7.11938e-163	6.38246e-163	-6.98993e-163	-4.07326e-163	0
1.51148e-163	-1.11297e-163	2.10722e-163	-2.43789e-163	3.39962e-163	1.9827e-163	-1.25627e-162	-5.48075e-163	-1.49424e-162	1.11273e-162	-1.54174e-163	-3.0398e-163	5.37563e-163	8.54206e-163	5.75582e-163	5.80046e-163	2.70468e-163	-7.17297e-163	8.66307e-163	4.23178e-163	-1.56445e-162	9.09561e-163	-3.79438e-163	-3.87808e-163	-5.46309e-166	7.43241e-163	-7.11938e-163	6.38246e-163	-6.98993e-163	-4.07326e-163	0
1.51148e-163	-1.11297e-163	2.10722e-163	-2.43789e-163	3.39962e-163	1.9827e-163	-1.25627e-162	-5.48075e-163	-1.49424e-162	1.11273e-162	-1.54174e-163	-3.0398e-163	5.37563e-163	8.54206e-163	5.75582e-163	5.80046e-163	2.70468e-163	-7.17297e-163	8.66307e-163	4.23178e-163	-1.56445e-162	9.09561e-163	-3.79438e-163	-3.87808e-163	-5.46309e-166	7.43241e-163	-7.11938e-163	6.38246e-163	-6.98993e-163	-4.07326e-163	0
1.51148e-163	-1.11297e-163	2.10722e-163	-2.43789e-163	3.39962e-163	1.9827e-163	-1.25627e-162	-5.48075e-163	-1.49424e-162	1.11273e-162	-1.54174e-163	-3.0398e-163	5.37563e-163	8.54206e-163	5.75582e-163	5.80046e-163	2.70468e-163	-7.17297e-163	8.66307e-163	4.23178e-163	-1.56445e-162	9.09561e-163	-3.79438e-163	-3.87808e-163	-5.46309e-166	7.43241e-163	-7.11938e-163	6.38246e-163	-6.98993e-163	-4.07326e-163	0
1.51148e-163	-1.11297e-163	2.10722e-163	-2.43789e-163	3.39962e-163	1.9827e-163	-1.25627e-162	-5.48075e-163	-1.49424e-162	1.11273e-162	-1.54174e-163	-3.0398e-163	5.37563e-163	8.54206e-163	5.75582e-163	5.80046e-163	2.70468e-163	-7.17297e-163	8.66307e-163	4.23178e-163	-1.56445e-162	9.09561e-163	-3.79438e-163	-3.87808e-163	-5.46309e-166	7.43241e-163	-7.11938e-163	6.38246e-163	-6.98993e-163	-4.07326e-163	0
1.51148e-163	-1.11297e-163	2.10722e-163	-2.43789e-163	3.39962e-163	1.9827e-163	-1.25627e-162	-5.48075e-163	-1.49424e-162	1.11273e-162	-1.54174e-163	-3.0398e-163	5.37563e-163	8.54206e-163	5.75582e-163	5.80046e-163	2.70468e-163	-7.17297e-163	8.66307e-163	4.23178e-163	-1.56445e-162	9.09561e-163	-3.79438e-163	-3.87808e-163	-5.46309e-166	7.43241e-163	-7.11938e-163	6.38246e-163	-6.98993e-163	-4.07326e-163	0
1.51148e-163	-1.11297e-163	2.10722e-163	-2.43789e-163	3.39962e-163	1.9827e-163	-1.25627e-162	-5.48075e-163	-1.49424e-162	1.11273e-162	-1.54174e-163	-3.0398e-163	5.37563e-163	8.54206e-163	5.75582e-163	5.80046e-163	2.70468e-163	-7.17297e-163	8.66307e-163	4.23178e-163	-1.56445e-162	9.09561e-163	-3.79438e-163	-3.87808e-163	-5.46309e-166	7.43241e-163	-7.11938e-163	6.38246e-163	-6.98993e-163	-4.07326e-163	0
1.51148e-163	-1.11297e-163	2.10722e-163	-2.43789e-163	3.39962e-163	1.9827e-163	-1.25627e-162	-5.48075e-163	-1.49424e-162	1.11273e-162	-1.54174e-163	-3.0398e-163	5.37563e-163	8.54206e-163	5.75582e-163	5.80046e-163	2.70468e-163	-7.17297e-163	8.66307e-163	4.23178e-163	-1.56445e-162	9.09561e-163	-3.79438e-163	-3.87808e-163	-5.46309e-166	7.43241e-163	-7.11938e-163	6.38246e-163	-6.98993e-163	-4.07326e-163	0
1.51148e-163	-1.11297e-163	2.10722e-163	-2.43789e-163	3.39962e-163	1.9827e-163	-1.25627e-162	-5.48075e-163	-1.49424e-162	1.11273e-162	-1.54174e-163	-3.0398e-163	5.37563e-163	8.54206e-163	5.75582e-163	5.80046e-163	2.70468e-163	-7.17297e-163	8.66307e-163	4.23178e-163	-1.56445e-162	9.09561e-163	-3.79438e-163	-3.87808e-163	-5.46309e-166	7.43241e-163	-7.11938e-163	6.38246e-163	-6.98993e-163	-4.07326e-163	0
1.51148e-163	-1.11297e-163	2.10722e-163	-2.43789e-163	3.39962e-163	1.9827e-163	-1.25627e-162	-5.48075e-163	-1.49424e-162	1.11273e-162	-1.54174e-163	-3.0398e-163	5.37563e-163	8.54206e-163	5.75582e-163	5.80046e-163	2.70468e-163	-7.17297e-163	8.66307e-163	4.23178e-163	-1.56445e-162	9.09561e-163	-3.79438e-163	-3.87808e-163	-5.46309e-166	7.43241e-163	-7.11938e-163	6.38246e-163	-6.98993e-163	-4.07326e-163	0
1.51148e-163	-1.11297e-163	2.10722e-163	-2.43789e-163	3.39962e-163	1.9827e-163	-1.25627e-162	-5.48075e-163	-1.49424e-162	1.11273e-162	-1.54174e-163	-3.0398e-163	5.37563e-163	8.54206e-163	5.75582e-163	5.80046e-163	2.70468e-163	-7.17297e-163	8.66307e-163	4.23178e-163	-1.56445e-162	9.09561e-163	-3.79438e-163	-3.87808e-163	-5.46309e-166	7.43241e-163	-7.11938e-163	6.38246e-163	-6.98993e-163	-4.07326e-163	0
1.51148e-163	-1.11297e-163	2.10722e-163	-2.43789e-163	3.39962e-163	1.9827e-163	-1.25627e-162	-5.48075e-163	-1.49424e-162	1.11273e-162	-1.54174e-163	-3.0398e-163	5.37563e-163	8.54206e-163	5.75582e-163	5.80046e-163	2.70468e-163	-7.17297e-163	8.66307e-163	4.23178e-163	-1.56445e-162	9.09561e-163	-3.79438e-163	-3.87808e-163	-5.46309e-166	7.43241e-163	-7.11938e-163	6.38246e-163	-6.98993e-163	-4.07326e-163	0
1.51148e-163	-1.11297e-163	2.10722e-163	-2.43789e-163	3.39962e-163	1.9827e-163	-1.25627e-162	-5.48075e-163	-1.49424e-162	1.11273e-162	-1.54174e-163	-3.0398e-163	5.37563e-163	8.54206e-163	5.75582e-163	5.80046e-163	2.70468e-163	-7.17297e-163	8.66307e-163	4.23178e-163	-1.56445e-162	9.09561e-163	-3.79438e-163	-3.87808e-163	-5.46309e-166	7.43241e-163	-7.11938e-163	6.38246e-163	-6.98993e-163	-4.07326e-163	0
1.51148e-163	-1.11297e-163	2.10722e-163	-2.43789e-163	3.39962e-163	1.9827e-163	-1.25627e-162	-5.48075e-163	-1.49424e-162	1.11273e-162	-1.54174e-163	-3.0398e-163	5.37563e-163	8.54206e-163	5.75582e-163	5.80046e-163	2.70468e-163	-7.17297e-163	8.66307e-163	4.23178e-163	-1.56445e-162	9.09561e-163	-3.79438e-163	-3.87808e-163	-5.46309e-166	7.43241e-163	-7.11938e-163	6.38246e-163	-6.98993e-163	-4.07326e-163	0
1.51148e-163	-1.11297e-163	2.10722e-163	-2.43789e-163	3.39962e-163	1.9827e-163	-1.25627e-162	-5.48075e-163	-1.49424e-162	1.11273e-162	-1.54174e-163	-3.0398e-163	5.37563e-163	8.54206e-163	5.75582e-163	5.80046e-163	2.70468e-163	-7.17297e-163	8.66307e-163	4.23178e-163	-1.56445e-162	9.09561e-163	-3.79438e-163	-3.87808e-163	-5.46309e-166	7.43241e-163	-7.11938e-163	6.38246e-163	-6.98993e-163	-4.07326e-163	0
1.51148e-163	-1.11297e-163	2.10722e-163	-2.43789e-163	3.39962e-163	1.9827e-163	-1.25627e-162	-5.48075e-163	-1.49424e-162	1.11273e-162	-1.54174e-163	-3.0398e-163	5.37563e-163	8.54206e-163	5.75582e-163	5.80046e-163	2.70468e-163	-7.17297e-163	8.66307e-163	4.23178e-163	-1.56445e-162	9.09561e-163	-3.79438e-163	-3.87808e-163	-5.46309e-166	7.43241e-163	-7.11938e-163	6.38246e-163	-6.98993e-163	-4.07326e-163	0
1.51148e-163	-1.11297e-163	2.10722e-163	-2.43789e-163	3.39962e-163	1.9827e-163	-1.25627e-162	-5.48075e-163	-1.49424e-162	1.11273e-162	-1.54174e-163	-3.0398e-163	5.37563e-163	8.54206e-163	5.75582e-163	5.80046e-163	2.70468e-163	-7.17297e-163	8.66307e-163	4.23178e-163	-1.56445e-162	9.09561e-163	-3.79438e-163	-3.87808e-163	-5.46309e-166	7.43241e-163	-7.11938e-163	6.38246e-163	-6.98993e-163	-4.07326e-163	0
1.51148e-163	-1.11297e-163	2.10722e-163	-2.43789e-163	3.39962e-163	1.9827e-163	-1.25627e-162	-5.48075e-163	-1.49424e-162	1.11273e-162	-1.54174e-163	-3.0398e-163	5.37563e-163	8.54206e-163	5.75582e-163	5.80046e-163	2.70468e-163	-7.17297e-163	8.66307e-163	4.23178e-163	-1.56445e-162	9.09561e-163	-3.79438e-163	-3.87808e-163	-5.46309e-166	7.43241e-163	-7.11938e-163	6.38246e-163	-6.98993e-163	-4.07326e-163	0
1.51148e-163	-1.11297e-163	2.10722e-163	-2.43789e-163	3.39962e-163	1.9827e-163	-1.25627e-162	-5.48075e-163	-1.49424e-162	1.11273e-162	-1.54174e-163	-3.0398e-163	5.37563e-163	8.54206e-163	5.75582e-163	5.80046e-163	2.70468e-163	-7.17297e-163	8.66307e-163	4.23178e-163	-1.56445e-162	9.09561e-163	-3.79438e-163	-3.87808e-163	-5.46309e-166	7.43241e-163	-7.11938e-163	6.38246e-163	-6.98993e-163	-4.07326e-163	0
1.51148e-163	-1.11297e-163	2.10722e-163	-2.43789e-163	3.39962e-163	1.9827e-163	-1.25627e-162	-5.48075e-163	-1.49424e-162	1.11273e-162	-1.54174e-163	-3.0398e-163	5.37563e-163	8.54206e-163	5.75582e-163	5.80046e-163	2.70468e-163	-7.17297e-163	8.66307e-163	4.23178e-163	-1.56445e-162	9.09561e-163	-3.79438e-163	-3.87808e-163	-5.46309e-166	7.43241e-163	-7.11938e-163	6.38246e-163	-6.98993e-163	-4.07326e-163	0
1.51148e-163	-1.11297e-163	2.10722e-163	-2.43789e-163	3.39962e-163	1.9827e-163	-1.25627e-162	-5.48075e-163	-1.49424e-162	1.11273e-162	-1.54174e-163	-3.0398e-163	5.37563e-163	8.54206e-163	5.75582e-163	5.80046e-163	2.70468e-163	-7.17297e-163	8.66307e-163	4.23178e-163	-1.56445e-162	9.09561e-163	-3.79438e-163	-3.87808e-163	-5.46309e-166	7.43241e-163	-7.11938e-163	6.38246e-163	-6.98993e-163	-4.07326e-163	0
1.51148e-163	-1.11297e-163	2.10722e-163	-2.43789e-163	3.39962e-163	1.9827e-163	-1.25627e-162	-5.48075e-163	-1.49424e-162	1.11273e-162	-1.54174e-163	-3.0398e-163	5.37563e-163	8.54206e-163	5.75582e-163	5.80046e-163	2.70468e-163	-7.17297e-163	8.66307e-163	4.23178e-163	-1.56445e-162	9.09561e-163	-3.79438e-163	-3.87808e-163	-5.46309e-166	7.43241e-163	-7.11938e-163	6.38246e-163	-6.98993e-163	-4.07326e-163	0
1.51148e-163	-1.11297e-163	2.10722e-163	-2.43789e-163	3.39962e-163	1.9827e-163	-1.25627e-162	-5.48075e-163	-1.49424e-162	1.11273e-162	-1.54174e-163	-3.0398e-163	5.37563e-163	8.54206e-163	5.75582e-163	5.80046e-163	2.70468e-163	-7.17297e-163	8.66307e-163	4.23178e-163	-1.56445e-162	9.09561e-163	-3.79438e-163	-3.87808e-163	-5.46309e-166	7.43241e-163	-7.11938e-163	6.38246e-163	-6.98993e-163	-4.07326e-163	0
1.51148e-163	-1.11297e-163	2.10722e-163	-2.43789e-163	3.39962e-163	1.9827e-163	-1.25627e-162	-5.48075e-163	-1.49424e-162	1.11273e-162	-1.54174e-163	-3.0398e-163	5.37563e-163	8.54206e-163	5.75582e-163	5.80046e-163	2.70468e-163	-7.17297e-163	8.66307e-163	4.23178e-163	-1.56445e-162	9.09561e-163	-3.79438e-163	-3.87808e-163	-5.46309e-166	7.43241e-163	-7.11938e-163	6.38246e-163	-6.98993e-163	-4.07326e-163	0
1.51148e-163	-1.11297e-163	2.10722e-163	-2.43789e-163	3.39962e-163	1.9827e-163	-1.25627e-162	-5.48075e-163	-1.49424e-162	1.11273e-162	-1.54174e-163	-3.0398e-163	5.37563e-163	8.54206e-163	5.75582e-163	5.80046e-163	2.70468e-163	-7.17297e-163	8.66307e-163	4.23178e-163	-1.56445e-162	9.09561e-163	-3.79438e-163	-3.87808e-163	-5.46309e-166	7.43241e-163	-7.11938e-163	6.38246e-163	-6.98993e-163	-4.07326e-163	0
1.51148e-163	-1.11297e-163	2.10722e-163	-2.43789e-163	3.39962e-163	1.9827e-163	-1.25627e-162	-5.48075e-163	-1.49424e-162	1.11273e-162	-1.54174e-163	-3.0398e-163	5.37563e-163	8.54206e-163	5.75582e-163	5.80046e-163	2.70468e-163	-7.17297e-163	8.66307e-163	4.23178e-163	-1.56445e-162	9.09561e-163	-3.79438e-163	-3.87808e-163	-5.46309e-166	7.43241e-163	-7.11938e-163	6.38246e-163	-6.98993e-163	-4.07326e-163	0
1.51148e-163	-1.11297e-163	2.10722e-163	-2.43789e-163	3.39962e-163	1.9827e-163	-1.25627e-162	-5.48075e-163	-1.49424e-162	1.11273e-162	-1.54174e-163	-3.0398e-163	5.37563e-163	8.54206e-163	5.75582e-163	5.80046e-163	2.70468e-163	-7.17297e-163	8.66307e-163	4.23178e-163	-1.56445e-162	9.09561e-163	-3.79438e-163	-3.87808e-163	-5.46309e-166	7.43241e-163	-7.11938e-163	6.38246e-163	-6.98993e-163	-4.07326e-163	0
1.51148e-163	-1.11297e-163	2.10722e-163	-2.43789e-163	3.39962e-163	1.9827e-163	-1.25627e-162	-5.48075e-163	-1.49424e-162	1.11273e-162	-1.54174e-163	-3.0398e-163	5.37563e-163	8.54206e-163	5.75582e-163	5.80046e-163	2.70468e-163	-7.17297e-163	8.66307e-163	4.23178e-163	-1.56445e-162	9.09561e-163	-3.79438e-163	-3.87808e-163	-5.46309e-166	7.43241e-163	-7.11938e-163	6.38246e-163	-6.98993e-163	-4.07326e-163	0
1.51148e-163	-1.11297e-163	2.10722e-163	-2.43789e-163	3.39962e-163	1.9827e-163	-1.25627e-162	-5.48075e-163	-1.49424e-162	1.11273e-162	-1.54174e-163	-3.0398e-163	5.37563e-163	8.54206e-163	5.75582e-163	5.80046e-163	2.70468e-163	-7.17297e-163	8.66307e-163	4.23178e-163	-1.56445e-162	9.09561e-163	-3.79438e-163	-3.87808e-163	-5.46309e-166	7.43241e-163	-7.11938e-163	6.38246e-163	-6.98993e-163	-4.07326e-163	0
1.51148e-163	-1.11297e-163	2.10722e-163	-2.43789e-163	3.39962e-163	1.9827e-163	-1.25627e-162	-5.48075e-163	-1.49424e-162	1.11273e-162	-1.54174e-163	-3.0398e-163	5.37563e-163	8.54206e-163	5.75582e-163	5.80046e-163	2.70468e-163	-7.17297e-163	8.66307e-163	4.23178e-163	-1.56445e-162	9.09561e-163	-3.79438e-163	-3.87808e-163	-5.46309e-166	7.43241e-163	-7.11938e-163	6.38246e-163	-6.98993e-163	-4.07326e-163	0
1.51148e-163	-1.11297e-163	2.10722e-163	-2.43789e-163	3.39962e-163	1.9827e-163	-1.25627e-162	-5.48075e-163	-1.49424e-162	1.11273e-162	-1.54174e-163	-3.0398e-163	5.37563e-163	8.54206e-163	5.75582e-163	5.80046e-163	2.70468e-163	-7.17297e-163	8.66307e-163	4.23178e-163	-1.56445e-162	9.09561e-163	-3.79438e-163	-3.87808e-163	-5.46309e-166	7.43241e-163	-7.11938e-163	6.38246e-163	-6.98993e-163	-4.07326e-163	0
1.51148e-163	-1.11297e-163	2.10722e-163	-2.43789e-163	3.39962e-163	1.9827e-163	-1.25627e-162	-5.48075e-163	-1.49424e-162	1.11273e-162	-1.54174e-163	-3.0398e-163	5.37563e-163	8.54206e-163	5.75582e-163	5.80046e-163	2.70468e-163	-7.17297e-163	8.66307e-163	4.23178e-163	-1.56445e-162	9.09561e-163	-3.79438e-163	-3.87808e-163	-5.46309e-166	7.43241e-163	-7.11938e-163	6.38246e-163	-6.98993e-163	-4.07326e-163	0
1.51148e-163	-1.11297e-163	2.10722e-163	-2.43789e-163	3.39962e-163	1.9827e-163	-1.25627e-162	-5.48075e-163	-1.49424e-162	1.11273e-162	-1.54174e-163	-3.0398e-163	5.37563e-163	8.54206e-163	5.75582e-163	5.80046e-163	2.70468e-163	-7.17297e-163	8.66307e-163	4.23178e-163	-1.56445e-162	9.09561e-163	-3.79438e-163	-3.87808e-163	-5.46309e-166	7.43241e-163	-7.11938e-163	6.38246e-163	-6.98993e-163	-4.07326e-163	0
1.51148e-163	-1.11297e-163	2.10722e-163	-2.43789e-163	3.39962e-163	1.9827e-163	-1.25627e-162	-5.48075e-163	-1.49424e-162	1.11273e-162	-1.54174e-163	-3.0398e-163	5.37563e-163	8.54206e-163	5.75582e-163	5.80046e-163	2.70468e-163	-7.17297e-163	8.66307e-163	4.23178e-163	-1.56445e-162	9.09561e-163	-3.79438e-163	-3.87808e-163	-5.46309e-166	7.43241e-163	-7.11938e-163	6.38246e-163	-6.98993e-163	-4.07326e-163	0
1.51148e-163	-1.11297e-163	2.10722e-163	-2.43789e-163	3.39962e-163	1.9827e-163	-1.25627e-162	-5.48075e-163	-1.49424e-162	1.11273e-162	-1.54174e-163	-3.0398e-163	5.37563e-163	8.54206e-163	5.75582e-163	5.80046e-163	2.70468e-163	-7.17297e-163	8.66307e-163	4.23178e-163	-1.56445e-162	9.09561e-163	-3.79438e-163	-3.87808e-163	-5.46309e-166	7.43241e-163	-7.11938e-163	6.38246e-163	-6.98993e-163	-4.07326e-163	0
1.51148e-163	-1.11297e-163	2.10722e-163	-2.43789e-163	3.39962e-163	1.9827e-163	-1.25627e-162	-5.48075e-163	-1.49424e-162	1.11273e-162	-1.54174e-163	-3.0398e-163	5.37563e-163	8.54206e-163	5.75582e-163	5.80046e-163	2.70468e-163	-7.17297e-163	8.66307e-163	4.23178e-163	-1.56445e-162	9.09561e-163	-3.79438e-163	-3.87808e-163	-5.46309e-166	7.43241e-163	-7.11938e-163	6.38246e-163	-6.98993e-163	-4.07326e-163	0
1.51148e-163	-1.11297e-163	2.10722e-163	-2.43789e-163	3.39962e-163	1.9827e-163	-1.25627e-162	-5.48075e-163	-1.49424e-162	1.11273e-162	-1.54174e-163	-3.0398e-163	5.37563e-163	8.54206e-163	5.75582e-163	5.80046e-163	2.70468e-163	-7.17297e-163	8.66307e-163	4.23178e-163	-1.56445e-162	9.09561e-163	-3.79438e-163	-3.87808e-163	-5.46309e-166	7.43241e-163	-7.11938e-163	6.38246e-163	-6.98993e-163	-4.07326e-163	0
1.51148e-163	-1.11297e-163	2.10722e-163	-2.43789e-163	3.39962e-163	1.9827e-163	-1.25627e-162	-5.48075e-163	-1.49424e-162	1.11273e-162	-1.54174e-163	-3.0398e-163	5.37563e-163	8.54206e-163	5.75582e-163	5.80046e-163	2.70468e-163	-7.17297e-163	8.66307e-163	4.23178e-163	-1.56445e-162	9.09561e-163	-3.79438e-163	-3.87808e-163	-5.46309e-166	7.43241e-163	-7.11938e-163	6.38246e-163	-6.98993e-163	-4.07326e-163	0
1.51148e-163	-1.11297e-163	2.10722e-163	-2.43789e-163	3.39962e-163	1.9827e-163	-1.25627e-162	-5.48075e-163	-1.49424e-162	1.11273e-162	-1.54174e-163	-3.0398e-163	5.37563e-163	8.54206e-163	5.75582e-163	5.80046e-163	2.70468e-163	-7.17297e-163	8.66307e-163	4.23178e-163	-1.56445e-162	9.09561e-163	-3.79438e-163	-3.87808e-163	-5.46309e-166	7.43241e-163	-7.11938e-163	6.38246e-163	-6.98993e-163	-4.07326e-163	0
1.51148e-163	-1.11297e-163	2.10722e-163	-2.43789e-163	3.39962e-163	1.9827e-163	-1.25627e-162	-5.48075e-163	-1.49424e-162	1.11273e-162	-1.54174e-163	-3.0398e-163	5.37563e-163	8.54206e-163	5.75582e-163	5.80046e-163	2.70468e-163	-7.17297e-163	8.66307e-163	4.23178e-163	-1.56445e-162	9.09561e-163	-3.79438e-163	-3.87808e-163	-5.46309e-166	7.43241e-163	-7.11938e-163	6.38246e-163	-6.98993e-163	-4.07326e-163	0
1.51148e-163	-1.11297e-163	2.10722e-163	-2.43789e-163	3.39962e-163	1.9827e-163	-1.25627e-162	-5.48075e-163	-1.49424e-162	1.11273e-162	-1.54174e-163	-3.0398e-163	5.37563e-163	8.54206e-163	5.75582e-163	5.80046e-163	2.70468e-163	-7.17297e-163	8.66307e-163	4.23178e-163	-1.56445e-162	9.09561e-163	-3.79438e-163	-3.87808e-163	-5.46309e-166	7.43241e-163	-7.11938e-163	6.38246e-163	-6.98993e-163	-4.07326e-163	0
1.51148e-163	-1.11297e-163	2.10722e-163	-2.43789e-163	3.39962e-163	1.9827e-163	-1.25627e-162	-5.48075e-163	-1.49424e-162	1.11273e-162	-1.54174e-163	-3.0398e-163	5.37563e-163	8.54206e-163	5.75582e-163	5.80046e-163	2.70468e-163	-7.17297e-163	8.66307e-163	4.23178e-163	-1.56445e-162	9.09561e-163	-3.79438e-163	-3.87808e-163	-5.46309e-166	7.43241e-163	-7.11938e-163	6.38246e-163	-6.98993e-163	-4.07326e-163	0
1.51148e-163	-1.11297e-163	2.10722e-163	-2.43789e-163	3.39962e-163	1.9827e-163	-1.25627e-162	-5.48075e-163	-1.49424e-162	1.11273e-162	-1.54174e-163	-3.0398e-163	5.37563e-163	8.54206e-163	5.75582e-163	5.80046e-163	2.70468e-163	-7.17297e-163	8.66307e-163	4.23178e-163	-1.56445e-162	9.09561e-163	-3.79438e-163	-3.87808e-163	-5.46309e-166	7.43241e-163	-7.11938e-163	6.38246e-163	-6.98993e-163	-4.07326e-163	0
1.51148e-163	-1.11297e-163	2.10722e-163	-2.43789e-163	3.39962e-163	1.9827e-163	-1.25627e-162	-5.48075e-163	-1.49424e-162	1.11273e-162	-1.54174e-163	-3.0398e-163	5.37563e-163	8.54206e-163	5.75582e-163	5.80046e-163	2.70468e-163	-7.17297e-163	8.66307e-163	4.23178e-163	-1.56445e-162	9.09561e-163	-3.79438e-163	-3.87808e-163	-5.46309e-166	7.43241e-163	-7.11938e-163	6.38246e-163	-6.98993e-163	-4.07326e-163	0
1.51148e-163	-1.11297e-163	2.10722e-163	-2.43789e-163	3.39962e-163	1.9827e-163	-1.25627e-162	-5.48075e-163	-1.49424e-162	1.11273e-162	-1.54174e-163	-3.0398e-163	5.37563e-163	8.54206e-163	5.75582e-163	5.80046e-163	2.70468e-163	-7.17297e-163	8.66307e-163	4.23178e-163	-1.56445e-162	9.09561e-163	-3.79438e-163	-3.87808e-163	-5.46309e-166	7.43241e-163	-7.11938e-163	6.38246e-163	-6.98993e-163	-4.07326e-163	0
1.51148e-163	-1.11297e-163	2.10722e-163	-2.43789e-163	3.39962e-163	1.9827e-163	-1.25627e-162	-5.48075e-163	-1.49424e-162	1.11273e-162	-1.54174e-163	-3.0398e-163	5.37563e-163	8.54206e-163	5.75582e-163	5.80046e-163	2.70468e-163	-7.17297e-163	8.66307e-163	4.23178e-163	-1.56445e-162	9.09561e-163	-3.79438e-163	-3.87808e-163	-5.46309e-166	7.43241e-163	-7.11938e-163	6.38246e-163	-6.98993e-163	-4.07326e-163	0
1.51148e-163	-1.11297e-163	2.10722e-163	-2.43789e-163	3.39962e-163	1.9827e-163	-1.25627e-162	-5.48075e-163	-1.49424e-162	1.11273e-162	-1.54174e-163	-3.0398e-163	5.37563e-163	8.54206e-163	5.75582e-163	5.80046e-163	2.70468e-163	-7.17297e-163	8.66307e-163	4.23178e-163	-1.56445e-162	9.09561e-163	-3.79438e-163	-3.87808e-163	-5.46309e-166	7.43241e-163	-7.11938e-163	6.38246e-163	-6.98993e-163	-4.07326e-163	0
1.51148e-163	-1.11297e-163	2.10722e-163	-2.43789e-163	3.39962e-163	1.9827e-163	-1.25627e-162	-5.48075e-163	-1.49424e-162	1.11273e-162	-1.54174e-163	-3.0398e-163	5.37563e-163	8.54206e-163	5.75582e-163	5.80046e-163	2.70468e-163	-7.17297e-163	8.66307e-163	4.23178e-163	-1.56445e-162	9.09561e-163	-3.79438e-163	-3.87808e-163	-5.46309e-166	7.43241e-163	-7.11938e-163	6.38246e-163	-6.98993e-163	-4.07326e-163	0
1.51148e-163	-1.11297e-163	2.10722e-163	-2.43789e-163	3.39962e-163	1.9827e-163	-1.25627e-162	-5.48075e-163	-1.49424e-162	1.11273e-162	-1.54174e-163	-3.0398e-163	5.37563e-163	8.54206e-163	5.75582e-163	5.80046e-163	2.70468e-163	-7.17297e-163	8.66307e-163	4.23178e-163	-1.56445e-162	9.09561e-163	-3.79438e-163	-3.87808e-163	-5.46309e-166	7.43241e-163	-7.11938e-163	6.38246e-163	-6.98993e-163	-4.07326e-163	0
1.51148e-163	-1.11297e-163	2.10722e-163	-2.43789e-163	3.39962e-163	1.9827e-163	-1.25627e-162	-5.48075e-163	-1.49424e-162	1.11273e-162	-1.54174e-163	-3.0398e-163	5.37563e-163	8.54206e-163	5.75582e-163	5.80046e-163	2.70468e-163	-7.17297e-163	8.66307e-163	4.23178e-163	-1.56445e-162	9.09561e-163	-3.79438e-163	-3.87808e-163	-5.46309e-166	7.43241e-163	-7.11938e-163	6.38246e-163	-6.98993e-163	-4.07326e-163	0
1.51148e-163	-1.11297e-163	2.10722e-163	-2.43789e-163	3.39962e-163	1.9827e-163	-1.25627e-162	-5.48075e-163	-1.49424e-162	1.11273e-162	-1.54174e-163	-3.0398e-163	5.37563e-163	8.54206e-163	5.75582e-163	5.80046e-163	2.70468e-163	-7.17297e-163	8.66307e-163	4.23178e-163	-1.56445e-162	9.09561e-163	-3.79438e-163	-3.87808e-163	-5.46309e-166	7.43241e-163	-7.11938e-163	6.38246e-163	-6.98993e-163	-4.07326e-163	0
1.51148e-163	-1.11297e-163	2.10722e-163	-2.43789e-163	3.39962e-163	1.9827e-163	-1.25627e-162	-5.48075e-163	-1.49424e-162	1.11273e-162	-1.54174e-163	-3.0398e-163	5.37563e-163	8.54206e-163	5.75582e-163	5.80046e-163	2.70468e-163	-7.17297e-163	8.66307e-163	4.23178e-163	-1.56445e-162	9.09561e-163	-3.79438e-163	-3.87808e-163	-5.46309e-166	7.43241e-163	-7.11938e-163	6.38246e-163	-6.98993e-163	-4.07326e-163	0
1.51148e-163	-1.11297e-163	2.10722e-163	-2.43789e-163	3.39962e-163	1.9827e-163	-1.25627e-162	-5.48075e-163	-1.49424e-162	1.11273e-162	-1.54174e-163	-3.0398e-163	5.37563e-163	8.54206e-163	5.75582e-163	5.80046e-163	2.70468e-163	-7.17297e-163	8.66307e-163	4.23178e-163	-1.56445e-162	9.09561e-163	-3.79438e-163	-3.87808e-163	-5.46309e-166	7.43241e-163	-7.11938e-163	6.38246e-163	-6.98993e-163	-4.07326e-163	0
1.51148e-163	-1.11297e-163	2.10722e-163	-2.43789e-163	3.39962e-163	1.9827e-163	-1.25627e-162	-5.48075e-163	-1.49424e-162	1.11273e-162	-1.54174e-163	-3.0398e-163	5.37563e-163	8.54206e-163	5.75582e-163	5.80046e-163	2.70468e-163	-7.17297e-163	8.66307e-163	4.23178e-163	-1.56445e-162	9.09561e-163	-3.79438e-163	-3.87808e-163	-5.46309e-166	7.43241e-163	-7.11938e-163	6.38246e-163	-6.98993e-163	-4.07326e-163	0
1.51148e-163	-1.11297e-163	2.10722e-163	-2.43789e-163	3.39962e-163	1.9827e-163	-1.25627e-162	-5.48075e-163	-1.49424e-162	1.11273e-162	-1.54174e-163	-3.0398e-163	5.37563e-163	8.54206e-163	5.75582e-163	5.80046e-163	2.70468e-163	-7.17297e-163	8.66307e-163	4.23178e-163	-1.56445e-162	9.09561e-163	-3.79438e-163	-3.87808e-163	-5.46309e-166	7.43241e-163	-7.11938e-163	6.38246e-163	-6.98993e-163	-4.07326e-163	0
1.51148e-163	-1.11297e-163	2.10722e-163	-2.43789e-163	3.39962e-163	1.9827e-163	-1.25627e-162	-5.48075e-163	-1.49424e-162	1.11273e-162	-1.54174e-163	-3.0398e-163	5.37563e-163	8.54206e-163	5.75582e-163	5.80046e-163	2.70468e-163	-7.17297e-163	8.66307e-163	4.23178e-163	-1.56445e-162	9.09561e-163	-3.79438e-163	-3.87808e-163	-5.46309e-166	7.43241e-163	-7.11938e-163	6.38246e-163	-6.98993e-163	-4.07326e-163	0
1.51148e-163	-1.11297e-163	2.10722e-163	-2.43789e-163	3.39962e-163	1.9827e-163	-1.25627e-162	-5.48075e-163	-1.49424e-162	1.11273e-162	-1.54174e-163	-3.0398e-163	5.37563e-163	8.54206e-163	5.75582e-163	5.80046e-163	2.70468e-163	-7.17297e-163	8.66307e-163	4.23178e-163	-1.56445e-162	9.09561e-163	-3.79438e-163	-3.87808e-163	-5.46309e-166	7.43241e-163	-7.11938e-163	6.38246e-163	-6.98993e-163	-4.07326e-163	0
1.51148e-163	-1.11297e-163	2.10722e-163	-2.43789e-163	3.39962e-163	1.9827e-163	-1.25627e-162	-5.48075e-163	-1.49424e-162	1.11273e-162	-1.54174e-163	-3.0398e-163	5.37563e-163	8.54206e-163	5.75582e-163	5.80046e-163	2.70468e-163	-7.17297e-163	8.66307e-163	4.23178e-163	-1.56445e-162	9.09561e-163	-3.79438e-163	-3.87808e-163	-5.46309e-166	7.43241e-163	-7.11938e-163	6.38246e-163	-6.98993e-163	-4.07326e-163	0
1.51148e-163	-1.11297e-163	2.10722e-163	-2.43789e-163	3.39962e-163	1.9827e-163	-1.25627e-162	-5.48075e-163	-1.49424e-162	1.11273e-162	-1.54174e-163	-3.0398e-163	5.37563e-163	8.54206e-163	5.75582e-163	5.80046e-163	2.70468e-163	-7.17297e-163	8.66307e-163	4.23178e-163	-1.56445e-162	9.09561e-163	-3.79438e-163	-3.87808e-163	-5.46309e-166	7.43241e-163	-7.11938e-163	6.38246e-163	-6.98993e-163	-4.07326e-163	0
1.51148e-163	-1.11297e-163	2.10722e-163	-2.43789e-163	3.39962e-163	1.9827e-163	-1.25627e-162	-5.48075e-163	-1.49424e-162	1.11273e-162	-1.54174e-163	-3.0398e-163	5.37563e-163	8.54206e-163	5.75582e-163	5.80046e-163	2.70468e-163	-7.17297e-163	8.66307e-163	4.23178e-163	-1.56445e-162	9.09561e-163	-3.79438e-163	-3.87808e-163	-5.46309e-166	7.43241e-163	-7.11938e-163	6.38246e-163	-6.98993e-163	-4.07326e-163	0
1.51148e-163	-1.11297e-163	2.10722e-163	-2.43789e-163	3.39962e-163	1.9827e-163	-1.25627e-162	-5.48075e-163	-1.49424e-162	1.11273e-162	-1.54174e-163	-3.0398e-163	5.37563e-163	8.54206e-163	5.75582e-163	5.80046e-163	2.70468e-163	-7.17297e-163	8.66307e-163	4.23178e-163	-1.56445e-162	9.09561e-163	-3.79438e-163	-3.87808e-163	-5.46309e-166	7.43241e-163	-7.11938e-163	6.38246e-163	-6.98993e-163	-4.07326e-163	0
1.51148e-163	-1.11297e-163	2.10722e-163	-2.43789e-163	3.39962e-163	1.9827e-163	-1.25627e-162	-5.48075e-163	-1.49424e-162	1.11273e-162	-1.54174e-163	-3.0398e-163	5.37563e-163	8.54206e-163	5.75582e-163	5.80046e-163	2.70468e-163	-7.17297e-163	8.66307e-163	4.23178e-163	-1.56445e-162	9.09561e-163	-3.79438e-163	-3.87808e-163	-5.46309e-166	7.43241e-163	-7.11938e-163	6.38246e-163	-6.98993e-163	-4.07326e-163	0
1.51148e-163	-1.11297e-163	2.10722e-163	-2.43789e-163	3.39962e-163	1.9827e-163	-1.25627e-162	-5.48075e-163	-1.49424e-162	1.11273e-162	-1.54174e-163	-3.0398e-163	5.37563e-163	8.54206e-163	5.75582e-163	5.80046e-163	2.70468e-163	-7.17297e-163	8.66307e-163	4.23178e-163	-1.56445e-162	9.09561e-163	-3.79438e-163	-3.87808e-163	-5.46309e-166	7.43241e-163	-7.11938e-163	6.38246e-163	-6.98993e-163	-4.07326e-163	0
1.51148e-163	-1.11297e-163	2.10722e-163	-2.43789e-163	3.39962e-163	1.9827e-163	-1.25627e-162	-5.48075e-163	-1.49424e-162	1.11273e-162	-1.54174e-163	-3.0398e-163	5.37563e-163	8.54206e-163	5.75582e-163	5.80046e-163	2.70468e-163	-7.17297e-163	8.66307e-163	4.23178e-163	-1.56445e-162	9.09561e-163	-3.79438e-163	-3.87808e-163	-5.46309e-166	7.43241e-163	-7.11938e-163	6.38246e-163	-6.98993e-163	-4.07326e-163	0
1.51148e-163	-1.11297e-163	2.10722e-163	-2.43789e-163	3.39962e-163	1.9827e-163	-1.25627e-162	-5.48075e-163	-1.49424e-162	1.11273e-162	-1.54174e-163	-3.0398e-163	5.37563e-163	8.54206e-163	5.75582e-163	5.80046e-163	2.70468e-163	-7.17297e-163	8.66307e-163	4.23178e-163	-1.56445e-162	9.09561e-163	-3.79438e-163	-3.87808e-163	-5.46309e-166	7.43241e-163	-7.11938e-163	6.38246e-163	-6.98993e-163	-4.07326e-163	0
1.51148e-163	-1.11297e-163	2.10722e-163	-2.43789e-163	3.39962e-163	1.9827e-163	-1.25627e-162	-5.48075e-163	-1.49424e-162	1.11273e-162	-1.54174e-163	-3.0398e-163	5.37563e-163	8.54206e-163	5.75582e-163	5.80046e-163	2.70468e-163	-7.17297e-163	8.66307e-163	4.23178e-163	-1.56445e-162	9.09561e-163	-3.79438e-163	-3.87808e-163	-5.46309e-166	7.43241e-163	-7.11938e-163	6.38246e-163	-6.98993e-163	-4.07326e-163	0
1.51148e-163	-1.11297e-163	2.10722e-163	-2.43789e-163	3.39962e-163	1.9827e-163	-1.25627e-162	-5.48075e-163	-1.49424e-162	1.11273e-162	-1.54174e-163	-3.0398e-163	5.37563e-163	8.54206e-163	5.75582e-163	5.80046e-163	2.70468e-163	-7.17297e-163	8.66307e-163	4.23178e-163	-1.56445e-162	9.09561e-163	-3.79438e-163	-3.87808e-163	-5.46309e-166	7.43241e-163	-7.11938e-163	6.38246e-163	-6.98993e-163	-4.07326e-163	0
1.51148e-163	-1.11297e-163	2.10722e-163	-2.43789e-163	3.39962e-163	1.9827e-163	-1.25627e-162	-5.48075e-163	-1.49424e-162	1.11273e-162	-1.54174e-163	-3.0398e-163	5.37563e-163	8.54206e-163	5.75582e-163	5.80046e-163	2.70468e-163	-7.17297e-163	8.66307e-163	4.23178e-163	-1.56445e-162	9.09561e-163	-3.79438e-163	-3.87808e-163	-5.46309e-166	7.43241e-163	-7.11938e-163	6.38246e-163	-6.98993e-163	-4.07326e-163	0
1.51148e-163	-1.11297e-163	2.10722e-163	-2.43789e-163	3.39962e-163	1.9827e-163	-1.25627e-162	-5.48075e-163	-1.49424e-162	1.11273e-162	-1.54174e-163	-3.0398e-163	5.37563e-163	8.54206e-163	5.75582e-163	5.80046e-163	2.70468e-163	-7.17297e-163	8.66307e-163	4.23178e-163	-1.56445e-162	9.09561e-163	-3.79438e-163	-3.87808e-163	-5.46309e-166	7.43241e-163	-7.11938e-163	6.38246e-163	-6.98993e-163	-4.07326e-163	0
1.51148e-163	-1.11297e-163	2.10722e-163	-2.43789e-163	3.39962e-163	1.9827e-163	-1.25627e-162	-5.48075e-163	-1.49424e-162	1.11273e-162	-1.54174e-163	-3.0398e-163	5.37563e-163	8.54206e-163	5.75582e-163	5.80046e-163	2.70468e-163	-7.17297e-163	8.66307e-163	4.23178e-163	-1.56445e-162	9.09561e-163	-3.79438e-163	-3.87808e-163	-5.46309e-166	7.43241e-163	-7.11938e-163	6.38246e-163	-6.98993e-163	-4.07326e-163	0
1.51148e-163	-1.11297e-163	2.10722e-163	-2.43789e-163	3.39962e-163	1.9827e-163	-1.25627e-162	-5.48075e-163	-1.49424e-162	1.11273e-162	-1.54174e-163	-3.0398e-163	5.37563e-163	8.54206e-163	5.75582e-163	5.80046e-163	2.70468e-163	-7.17297e-163	8.66307e-163	4.23178e-163	-1.56445e-162	9.09561e-163	-3.79438e-163	-3.87808e-163	-5.46309e-166	7.43241e-163	-7.11938e-163	6.38246e-163	-6.98993e-163	-4.07326e-163	0
1.51148e-163	-1.11297e-163	2.10722e-163	-2.43789e-163	3.39962e-163	1.9827e-163	-1.25627e-162	-5.48075e-163	-1.49424e-162	1.11273e-162	-1.54174e-163	-3.0398e-163	5.37563e-163	8.54206e-163	5.75582e-163	5.80046e-163	2.70468e-163	-7.17297e-163	8.66307e-163	4.23178e-163	-1.56445e-162	9.09561e-163	-3.79438e-163	-3.87808e-163	-5.46309e-166	7.43241e-163	-7.11938e-163	6.38246e-163	-6.98993e-163	-4.07326e-163	0
1.51148e-163	-1.11297e-163	2.10722e-163	-2.43789e-163	3.39962e-163	1.9827e-163	-1.25627e-162	-5.48075e-163	-1.49424e-162	1.11273e-162	-1.54174e-163	-3.0398e-163	5.37563e-163	8.54206e-163	5.75582e-163	5.80046e-163	2.70468e-163	-7.17297e-163	8.66307e-163	4.23178e-163	-1.56445e-162	9.09561e-163	-3.79438e-163	-3.87808e-163	-5.46309e-166	7.43241e-163	-7.11938e-163	6.38246e-163	-6.98993e-163	-4.07326e-163	0
1.51148e-163	-1.11297e-163	2.10722e-163	-2.43789e-163	3.39962e-163	1.9827e-163	-1.25627e-162	-5.48075e-163	-1.49424e-162	1.11273e-162	-1.54174e-163	-3.0398e-163	5.37563e-163	8.54206e-163	5.75582e-163	5.80046e-163	2.70468e-163	-7.17297e-163	8.66307e-163	4.23178e-163	-1.56445e-162	9.09561e-163	-3.79438e-163	-3.87808e-163	-5.46309e-166	7.43241e-163	-7.11938e-163	6.38246e-163	-6.98993e-163	-4.07326e-163	0
1.51148e-163	-1.11297e-163	2.10722e-163	-2.43789e-163	3.39962e-163	1.9827e-163	-1.25627e-162	-5.48075e-163	-1.49424e-162	1.11273e-162	-1.54174e-163	-3.0398e-163	5.37563e-163	8.54206e-163	5.75582e-163	5.80046e-163	2.70468e-163	-7.17297e-163	8.66307e-163	4.23178e-163	-1.56445e-162	9.09561e-163	-3.79438e-163	-3.87808e-163	-5.46309e-166	7.43241e-163	-7.11938e-163	6.38246e-163	-6.98993e-163	-4.07326e-163	0
1.51148e-163	-1.11297e-163	2.10722e-163	-2.43789e-163	3.39962e-163	1.9827e-163	-1.25627e-162	-5.48075e-163	-1.49424e-162	1.11273e-162	-1.54174e-163	-3.0398e-163	5.37563e-163	8.54206e-163	5.75582e-163	5.80046e-163	2.70468e-163	-7.17297e-163	8.66307e-163	4.23178e-163	-1.56445e-162	9.09561e-163	-3.79438e-163	-3.87808e-163	-5.46309e-166	7.43241e-163	-7.11938e-163	6.38246e-163	-6.98993e-163	-4.07326e-163	0
1.51148e-163	-1.11297e-163	2.10722e-163	-2.43789e-163	3.39962e-163	1.9827e-163	-1.25627e-162	-5.48075e-163	-1.49424e-162	1.11273e-162	-1.54174e-163	-3.0398e-163	5.37563e-163	8.54206e-163	5.75582e-163	5.80046e-163	2.70468e-163	-7.17297e-163	8.66307e-163	4.23178e-163	-1.56445e-162	9.09561e-163	-3.79438e-163	-3.87808e-163	-5.46309e-166	7.43241e-163	-7.11938e-163	6.38246e-163	-6.98993e-163	-4.07326e-163	0
1.51148e-163	-1.11297e-163	2.10722e-163	-2.43789e-163	3.39962e-163	1.9827e-163	-1.25627e-162	-5.48075e-163	-1.49424e-162	1.11273e-162	-1.54174e-163	-3.0398e-163	5.37563e-163	8.54206e-163	5.75582e-163	5.80046e-163	2.70468e-163	-7.17297e-163	8.66307e-163	4.23178e-163	-1.56445e-162	9.09561e-163	-3.79438e-163	-3.87808e-163	-5.46309e-166	7.43241e-163	-7.11938e-163	6.38246e-163	-6.98993e-163	-4.07326e-163	0
1.51148e-163	-1.11297e-163	2.10722e-163	-2.43789e-163	3.39962e-163	1.9827e-163	-1.25627e-162	-5.48075e-163	-1.49424e-162	1.11273e-162	-1.54174e-163	-3.0398e-163	5.37563e-163	8.54206e-163	5.75582e-163	5.80046e-163	2.70468e-163	-7.17297e-163	8.66307e-163	4.23178e-163	-1.56445e-162	9.09561e-163	-3.79438e-163	-3.87808e-163	-5.46309e-166	7.43241e-163	-7.11938e-163	6.38246e-163	-6.98993e-163	-4.07326e-163	0
1.51148e-163	-1.11297e-163	2.10722e-163	-2.43789e-163	3.39962e-163	1.9827e-163	-1.25627e-162	-5.48075e-163	-1.49424e-162	1.11273e-162	-1.54174e-163	-3.0398e-163	5.37563e-163	8.54206e-163	5.75582e-163	5.80046e-163	2.70468e-163	-7.17297e-163	8.66307e-163	4.23178e-163	-1.56445e-162	9.09561e-163	-3.79438e-163	-3.87808e-163	-5.46309e-166	7.43241e-163	-7.11938e-163	6.38246e-163	-6.98993e-163	-4.07326e-163	0
1.51148e-163	-1.11297e-163	2.10722e-163	-2.43789e-163	3.39962e-163	1.9827e-163	-1.25627e-162	-5.48075e-163	-1.49424e-162	1.11273e-162	-1.54174e-163	-3.0398e-163	5.37563e-163	8.54206e-163	5.75582e-163	5.80046e-163	2.70468e-163	-7.17297e-163	8.66307e-163	4.23178e-163	-1.56445e-162	9.09561e-163	-3.79438e-163	-3.87808e-163	-5.46309e-166	7.43241e-163	-7.11938e-163	6.38246e-163	-6.98993e-163	-4.07326e-163	0
1.51148e-163	-1.11297e-163	2.10722e-163	-2.43789e-163	3.39962e-163	1.9827e-163	-1.25627e-162	-5.48075e-163	-1.49424e-162	1.11273e-162	-1.54174e-163	-3.0398e-163	5.37563e-163	8.54206e-163	5.75582e-163	5.80046e-163	2.70468e-163	-7.17297e-163	8.66307e-163	4.23178e-163	-1.56445e-162	9.09561e-163	-3.79438e-163	-3.87808e-163	-5.46309e-166	7.43241e-163	-7.11938e-163	6.38246e-163	-6.98993e-163	-4.07326e-163	0
1.51148e-163	-1.11297e-163	2.10722e-163	-2.43789e-163	3.39962e-163	1.9827e-163	-1.25627e-162	-5.48075e-163	-1.49424e-162	1.11273e-162	-1.54174e-163	-3.0398e-163	5.37563e-163	8.54206e-163	5.75582e-163	5.80046e-163	2.70468e-163	-7.17297e-163	8.66307e-163	4.23178e-163	-1.56445e-162	9.09561e-163	-3.79438e-163	-3.87808e-163	-5.46309e-166	7.43241e-163	-7.11938e-163	6.38246e-163	-6.98993e-163	-4.07326e-163	0
1.51148e-163	-1.11297e-163	2.10722e-163	-2.43789e-163	3.39962e-163	1.9827e-163	-1.25627e-162	-5.48075e-163	-1.49424e-162	1.11273e-162	-1.54174e-163	-3.0398e-163	5.37563e-163	8.54206e-163	5.75582e-163	5.80046e-163	2.70468e-163	-7.17297e-163	8.66307e-163	4.23178e-163	-1.56445e-162	9.09561e-163	-3.79438e-163	-3.87808e-163	-5.46309e-166	7.43241e-163	-7.11938e-163	6.38246e-163	-6.98993e-163	-4.07326e-163	0
1.51148e-163	-1.11297e-163	2.10722e-163	-2.43789e-163	3.39962e-163	1.9827e-163	-1.25627e-162	-5.48075e-163	-1.49424e-162	1.11273e-162	-1.54174e-163	-3.0398e-163	5.37563e-163	8.54206e-163	5.75582e-163	5.80046e-163	2.70468e-163	-7.17297e-163	8.66307e-163	4.23178e-163	-1.56445e-162	9.09561e-163	-3.79438e-163	-3.87808e-163	-5.46309e-166	7.43241e-163	-7.11938e-163	6.38246e-163	-6.98993e-163	-4.07326e-163	0
1.51148e-163	-1.11297e-163	2.10722e-163	-2.43789e-163	3.39962e-163	1.9827e-163	-1.25627e-162	-5.48075e-163	-1.49424e-162	1.11273e-162	-1.54174e-163	-3.0398e-163	5.37563e-163	8.54206e-163	5.75582e-163	5.80046e-163	2.70468e-163	-7.17297e-163	8.66307e-163	4.23178e-163	-1.56445e-162	9.09561e-163	-3.79438e-163	-3.87808e-163	-5.46309e-166	7.43241e-163	-7.11938e-163	6.38246e-163	-6.98993e-163	-4.07326e-163	0
1.51148e-163	-1.11297e-163	2.10722e-163	-2.43789e-163	3.39962e-163	1.9827e-163	-1.25627e-162	-5.48075e-163	-1.49424e-162	1.11273e-162	-1.54174e-163	-3.0398e-163	5.37563e-163	8.54206e-163	5.75582e-163	5.80046e-163	2.70468e-163	-7.17297e-163	8.66307e-163	4.23178e-163	-1.56445e-162	9.09561e-163	-3.79438e-163	-3.87808e-163	-5.46309e-166	7.43241e-163	-7.11938e-163	6.38246e-163	-6.98993e-163	-4.07326e-163	0
1.51148e-163	-1.11297e-163	2.10722e-163	-2.43789e-163	3.39962e-163	1.9827e-163	-1.25627e-162	-5.48075e-163	-1.49424e-162	1.11273e-162	-1.54174e-163	-3.0398e-163	5.37563e-163	8.54206e-163	5.75582e-163	5.80046e-163	2.70468e-163	-7.17297e-163	8.66307e-163	4.23178e-163	-1.56445e-162	9.09561e-163	-3.79438e-163	-3.87808e-163	-5.46309e-166	7.43241e-163	-7.11938e-163	6.38246e-163	-6.98993e-163	-4.07326e-163	0
1.51148e-163	-1.11297e-163	2.10722e-163	-2.43789e-163	3.39962e-163	1.9827e-163	-1.25627e-162	-5.48075e-163	-1.49424e-162	1.11273e-162	-1.54174e-163	-3.0398e-163	5.37563e-163	8.54206e-163	5.75582e-163	5.80046e-163	2.70468e-163	-7.17297e-163	8.66307e-163	4.23178e-163	-1.56445e-162	9.09561e-163	-3.79438e-163	-3.87808e-163	-5.46309e-166	7.43241e-163	-7.11938e-163	6.38246e-163	-6.98993e-163	-4.07326e-163	0
1.51148e-163	-1.11297e-163	2.10722e-163	-2.43789e-163	3.39962e-163	1.9827e-163	-1.25627e-162	-5.48075e-163	-1.49424e-162	1.11273e-162	-1.54174e-163	-3.0398e-163	5.37563e-163	8.54206e-163	5.75582e-163	5.80046e-163	2.70468e-163	-7.17297e-163	8.66307e-163	4.23178e-163	-1.56445e-162	9.09561e-163	-3.79438e-163	-3.87808e-163	-5.46309e-166	7.43241e-163	-7.11938e-163	6.38246e-163	-6.98993e-163	-4.07326e-163	0
1.51148e-163	-1.11297e-163	2.10722e-163	-2.43789e-163	3.39962e-163	1.9827e-163	-1.25627e-162	-5.48075e-163	-1.49424e-162	1.11273e-162	-1.54174e-163	-3.0398e-163	5.37563e-163	8.54206e-163	5.75582e-163	5.80046e-163	2.70468e-163	-7.17297e-163	8.66307e-163	4.23178e-163	-1.56445e-162	9.09561e-163	-3.79438e-163	-3.87808e-163	-5.46309e-166	7.43241e-163	-7.11938e-163	6.38246e-163	-6.98993e-163	-4.07326e-163	0
1.51148e-163	-1.11297e-163	2.10722e-163	-2.43789e-163	3.39962e-163	1.9827e-163	-1.25627e-162	-5.48075e-163	-1.49424e-162	1.11273e-162	-1.54174e-163	-3.0398e-163	5.37563e-163	8.54206e-163	5.75582e-163	5.80046e-163	2.70468e-163	-7.17297e-163	8.66307e-163	4.23178e-163	-1.56445e-162	9.09561e-163	-3.79438e-163	-3.87808e-163	-5.46309e-166	7.43241e-163	-7.11938e-163	6.38246e-163	-6.98993e-163	-4.07326e-163	0
1.51148e-163	-1.11297e-163	2.10722e-163	-2.43789e-163	3.39962e-163	1.9827e-163	-1.25627e-162	-5.48075e-163	-1.49424e-162	1.11273e-162	-1.54174e-163	-3.0398e-163	5.37563e-163	8.54206e-163	5.75582e-163	5.80046e-163	2.70468e-163	-7.17297e-163	8.66307e-163	4.23178e-163	-1.56445e-162	9.09561e-163	-3.79438e-163	-3.87808e-163	-5.46309e-166	7.43241e-163	-7.11938e-163	6.38246e-163	-6.98993e-163	-4.07326e-163	0
1.51148e-163	-1.11297e-163	2.10722e-163	-2.43789e-163	3.39962e-163	1.9827e-163	-1.25627e-162	-5.48075e-163	-1.49424e-162	1.11273e-162	-1.54174e-163	-3.0398e-163	5.37563e-163	8.54206e-163	5.75582e-163	5.80046e-163	2.70468e-163	-7.17297e-163	8.66307e-163	4.23178e-163	-1.56445e-162	9.09561e-163	-3.79438e-163	-3.87808e-163	-5.46309e-166	7.43241e-163	-7.11938e-163	6.38246e-163	-6.98993e-163	-4.07326e-163	0
1.51148e-163	-1.11297e-163	2.10722e-163	-2.43789e-163	3.39962e-163	1.9827e-163	-1.25627e-162	-5.48075e-163	-1.49424e-162	1.11273e-162	-1.54174e-163	-3.0398e-163	5.37563e-163	8.54206e-163	5.75582e-163	5.80046e-163	2.70468e-163	-7.17297e-163	8.66307e-163	4.23178e-163	-1.56445e-162	9.09561e-163	-3.79438e-163	-3.87808e-163	-5.46309e-166	7.43241e-163	-7.11938e-163	6.38246e-163	-6.98993e-163	-4.07326e-163	0
1.51148e-163	-1.11297e-163	2.10722e-163	-2.43789e-163	3.39962e-163	1.9827e-163	-1.25627e-162	-5.48075e-163	-1.49424e-162	1.11273e-162	-1.54174e-163	-3.0398e-163	5.37563e-163	8.54206e-163	5.75582e-163	5.80046e-163	2.70468e-163	-7.17297e-163	8.66307e-163	4.23178e-163	-1.56445e-162	9.09561e-163	-3.79438e-163	-3.87808e-163	-5.46309e-166	7.43241e-163	-7.11938e-163	6.38246e-163	-6.98993e-163	-4.07326e-163	0
1.51148e-163	-1.11297e-163	2.10722e-163	-2.43789e-163	3.39962e-163	1.9827e-163	-1.25627e-162	-5.48075e-163	-1.49424e-162	1.11273e-162	-1.54174e-163	-3.0398e-163	5.37563e-163	8.54206e-163	5.75582e-163	5.80046e-163	2.70468e-163	-7.17297e-163	8.66307e-163	4.23178e-163	-1.56445e-162	9.09561e-163	-3.79438e-163	-3.87808e-163	-5.46309e-166	7.43241e-163	-7.11938e-163	6.38246e-163	-6.98993e-163	-4.07326e-163	0
1.51148e-163	-1.11297e-163	2.10722e-163	-2.43789e-163	3.39962e-163	1.9827e-163	-1.25627e-162	-5.48075e-163	-1.49424e-162	1.11273e-162	-1.54174e-163	-3.0398e-163	5.37563e-163	8.54206e-163	5.75582e-163	5.80046e-163	2.70468e-163	-7.17297e-163	8.66307e-163	4.23178e-163	-1.56445e-162	9.09561e-163	-3.79438e-163	-3.87808e-163	-5.46309e-166	7.43241e-163	-7.11938e-163	6.38246e-163	-6.98993e-163	-4.07326e-163	0
1.51148e-163	-1.11297e-163	2.10722e-163	-2.43789e-163	3.39962e-163	1.9827e-163	-1.25627e-162	-5.48075e-163	-1.49424e-162	1.11273e-162	-1.54174e-163	-3.0398e-163	5.37563e-163	8.54206e-163	5.75582e-163	5.80046e-163	2.70468e-163	-7.17297e-163	8.66307e-163	4.23178e-163	-1.56445e-162	9.09561e-163	-3.79438e-163	-3.87808e-163	-5.46309e-166	7.43241e-163	-7.11938e-163	6.38246e-163	-6.98993e-163	-4.07326e-163	0
1.51148e-163	-1.11297e-163	2.10722e-163	-2.43789e-163	3.39962e-163	1.9827e-163	-1.25627e-162	-5.48075e-163	-1.49424e-162	1.11273e-162	-1.54174e-163	-3.0398e-163	5.37563e-163	8.54206e-163	5.75582e-163	5.80046e-163	2.70468e-163	-7.17297e-163	8.66307e-163	4.23178e-163	-1.56445e-162	9.09561e-163	-3.79438e-163	-3.87808e-163	-5.46309e-166	7.43241e-163	-7.11938e-163	6.38246e-163	-6.98993e-163	-4.07326e-163	0
1.51148e-163	-1.11297e-163	2.10722e-163	-2.43789e-163	3.39962e-163	1.9827e-163	-1.25627e-162	-5.48075e-163	-1.49424e-162	1.11273e-162	-1.54174e-163	-3.0398e-163	5.37563e-163	8.54206e-163	5.75582e-163	5.80046e-163	2.70468e-163	-7.17297e-163	8.66307e-163	4.23178e-163	-1.56445e-162	9.09561e-163	-3.79438e-163	-3.87808e-163	-5.46309e-166	7.43241e-163	-7.11938e-163	6.38246e-163	-6.98993e-163	-4.07326e-163	0
1.51148e-163	-1.11297e-163	2.10722e-163	-2.43789e-163	3.39962e-163	1.9827e-163	-1.25627e-162	-5.48075e-163	-1.49424e-162	1.11273e-162	-1.54174e-163	-3.0398e-163	5.37563e-163	8.54206e-163	5.75582e-163	5.80046e-163	2.70468e-163	-7.17297e-163	8.66307e-163	4.23178e-163	-1.56445e-162	9.09561e-163	-3.79438e-163	-3.87808e-163	-5.46309e-166	7.43241e-163	-7.11938e-163	6.38246e-163	-6.98993e-163	-4.07326e-163	0
1.51148e-163	-1.11297e-163	2.10722e-163	-2.43789e-163	3.39962e-163	1.9827e-163	-1.25627e-162	-5.48075e-163	-1.49424e-162	1.11273e-162	-1.54174e-163	-3.0398e-163	5.37563e-163	8.54206e-163	5.75582e-163	5.80046e-163	2.70468e-163	-7.17297e-163	8.66307e-163	4.23178e-163	-1.56445e-162	9.09561e-163	-3.79438e-163	-3.87808e-163	-5.46309e-166	7.43241e-163	-7.11938e-163	6.38246e-163	-6.98993e-163	-4.07326e-163	0
1.51148e-163	-1.11297e-163	2.10722e-163	-2.43789e-163	3.39962e-163	1.9827e-163	-1.25627e-162	-5.48075e-163	-1.49424e-162	1.11273e-162	-1.54174e-163	-3.0398e-163	5.37563e-163	8.54206e-163	5.75582e-163	5.80046e-163	2.70468e-163	-7.17297e-163	8.66307e-163	4.23178e-163	-1.56445e-162	9.09561e-163	-3.79438e-163	-3.87808e-163	-5.46309e-166	7.43241e-163	-7.11938e-163	6.38246e-163	-6.98993e-163	-4.07326e-163	0
1.51148e-163	-1.11297e-163	2.10722e-163	-2.43789e-163	3.39962e-163	1.9827e-163	-1.25627e-162	-5.48075e-163	-1.49424e-162	1.11273e-162	-1.54174e-163	-3.0398e-163	5.37563e-163	8.54206e-163	5.75582e-163	5.80046e-163	2.70468e-163	-7.17297e-163	8.66307e-163	4.23178e-163	-1.56445e-162	9.09561e-163	-3.79438e-163	-3.87808e-163	-5.46309e-166	7.43241e-163	-7.11938e-163	6.38246e-163	-6.98993e-163	-4.07326e-163	0
1.51148e-163	-1.11297e-163	2.10722e-163	-2.43789e-163	3.39962e-163	1.9827e-163	-1.25627e-162	-5.48075e-163	-1.49424e-162	1.11273e-162	-1.54174e-163	-3.0398e-163	5.37563e-163	8.54206e-163	5.75582e-163	5.80046e-163	2.70468e-163	-7.17297e-163	8.66307e-163	4.23178e-163	-1.56445e-162	9.09561e-163	-3.79438e-163	-3.87808e-163	-5.46309e-166	7.43241e-163	-7.11938e-163	6.38246e-163	-6.98993e-163	-4.07326e-163	0
1.51148e-163	-1.11297e-163	2.10722e-163	-2.43789e-163	3.39962e-163	1.9827e-163	-1.25627e-162	-5.48075e-163	-1.49424e-162	1.11273e-162	-1.54174e-163	-3.0398e-163	5.37563e-163	8.54206e-163	5.75582e-163	5.80046e-163	2.70468e-163	-7.17297e-163	8.66307e-163	4.23178e-163	-1.56445e-162	9.09561e-163	-3.79438e-163	-3.87808e-163	-5.46309e-166	7.43241e-163	-7.11938e-163	6.38246e-163	-6.98993e-163	-4.07326e-163	0
1.51148e-163	-1.11297e-163	2.10722e-163	-2.43789e-163	3.39962e-163	1.9827e-163	-1.25627e-162	-5.48075e-163	-1.49424e-162	1.11273e-162	-1.54174e-163	-3.0398e-163	5.37563e-163	8.54206e-163	5.75582e-163	5.80046e-163	2.70468e-163	-7.17297e-163	8.66307e-163	4.23178e-163	-1.56445e-162	9.09561e-163	-3.79438e-163	-3.87808e-163	-5.46309e-166	7.43241e-163	-7.11938e-163	6.38246e-163	-6.98993e-163	-4.07326e-163	0
1.51148e-163	-1.11297e-163	2.10722e-163	-2.43789e-163	3.39962e-163	1.9827e-163	-1.25627e-162	-5.48075e-163	-1.49424e-162	1.11273e-162	-1.54174e-163	-3.0398e-163	5.37563e-163	8.54206e-163	5.75582e-163	5.80046e-163	2.70468e-163	-7.17297e-163	8.66307e-163	4.23178e-163	-1.56445e-162	9.09561e-163	-3.79438e-163	-3.87808e-163	-5.46309e-166	7.43241e-163	-7.11938e-163	6.38246e-163	-6.98993e-163	-4.07326e-163	0
1.51148e-163	-1.11297e-163	2.10722e-163	-2.43789e-163	3.39962e-163	1.9827e-163	-1.25627e-162	-5.48075e-163	-1.49424e-162	1.11273e-162	-1.54174e-163	-3.0398e-163	5.37563e-163	8.54206e-163	5.75582e-163	5.80046e-163	2.70468e-163	-7.17297e-163	8.66307e-163	4.23178e-163	-1.56445e-162	9.09561e-163	-3.79438e-163	-3.87808e-163	-5.46309e-166	7.43241e-163	-7.11938e-163	6.38246e-163	-6.98993e-163	-4.07326e-163	0
1.51148e-163	-1.11297e-163	2.10722e-163	-2.43789e-163	3.39962e-163	1.9827e-163	-1.25627e-162	-5.48075e-163	-1.49424e-162	1.11273e-162	-1.54174e-163	-3.0398e-163	5.37563e-163	8.54206e-163	5.75582e-163	5.80046e-163	2.70468e-163	-7.17297e-163	8.66307e-163	4.23178e-163	-1.56445e-162	9.09561e-163	-3.79438e-163	-3.87808e-163	-5.46309e-166	7.43241e-163	-7.11938e-163	6.38246e-163	-6.98993e-163	-4.07326e-163	0
1.51148e-163	-1.11297e-163	2.10722e-163	-2.43789e-163	3.39962e-163	1.9827e-163	-1.25627e-162	-5.48075e-163	-1.49424e-162	1.11273e-162	-1.54174e-163	-3.0398e-163	5.37563e-163	8.54206e-163	5.75582e-163	5.80046e-163	2.70468e-163	-7.17297e-163	8.66307e-163	4.23178e-163	-1.56445e-162	9.09561e-163	-3.79438e-163	-3.87808e-163	-5.46309e-166	7.43241e-163	-7.11938e-163	6.38246e-163	-6.98993e-163	-4.07326e-163	0
1.51148e-163	-1.11297e-163	2.10722e-163	-2.43789e-163	3.39962e-163	1.9827e-163	-1.25627e-162	-5.48075e-163	-1.49424e-162	1.11273e-162	-1.54174e-163	-3.0398e-163	5.37563e-163	8.54206e-163	5.75582e-163	5.80046e-163	2.70468e-163	-7.17297e-163	8.66307e-163	4.23178e-163	-1.56445e-162	9.09561e-163	-3.79438e-163	-3.87808e-163	-5.46309e-166	7.43241e-163	-7.11938e-163	6.38246e-163	-6.98993e-163	-4.07326e-163	0
1.51148e-163	-1.11297e-163	2.10722e-163	-2.43789e-163	3.39962e-163	1.9827e-163	-1.25627e-162	-5.48075e-163	-1.49424e-162	1.11273e-162	-1.54174e-163	-3.0398e-163	5.37563e-163	8.54206e-163	5.75582e-163	5.80046e-163	2.70468e-163	-7.17297e-163	8.66307e-163	4.23178e-163	-1.56445e-162	9.09561e-163	-3.79438e-163	-3.87808e-163	-5.46309e-166	7.43241e-163	-7.11938e-163	6.38246e-163	-6.98993e-163	-4.07326e-163	0
1.51148e-163	-1.11297e-163	2.10722e-163	-2.43789e-163	3.39962e-163	1.9827e-163	-1.25627e-162	-5.48075e-163	-1.49424e-162	1.11273e-162	-1.54174e-163	-3.0398e-163	5.37563e-163	8.54206e-163	5.75582e-163	5.80046e-163	2.70468e-163	-7.17297e-163	8.66307e-163	4.23178e-163	-1.56445e-162	9.09561e-163	-3.79438e-163	-3.87808e-163	-5.46309e-166	7.43241e-163	-7.11938e-163	6.38246e-163	-6.98993e-163	-4.07326e-163	0
1.51148e-163	-1.11297e-163	2.10722e-163	-2.43789e-163	3.39962e-163	1.9827e-163	-1.25627e-162	-5.48075e-163	-1.49424e-162	1.11273e-162	-1.54174e-163	-3.0398e-163	5.37563e-163	8.54206e-163	5.75582e-163	5.80046e-163	2.70468e-163	-7.17297e-163	8.66307e-163	4.23178e-163	-1.56445e-162	9.09561e-163	-3.79438e-163	-3.87808e-163	-5.46309e-166	7.43241e-163	-7.11938e-163	6.38246e-163	-6.98993e-163	-4.07326e-163	0
1.51148e-163	-1.11297e-163	2.10722e-163	-2.43789e-163	3.39962e-163	1.9827e-163	-1.25627e-162	-5.48075e-163	-1.49424e-162	1.11273e-162	-1.54174e-163	-3.0398e-163	5.37563e-163	8.54206e-163	5.75582e-163	5.80046e-163	2.70468e-163	-7.17297e-163	8.66307e-163	4.23178e-163	-1.56445e-162	9.09561e-163	-3.79438e-163	-3.87808e-163	-5.46309e-166	7.43241e-163	-7.11938e-163	6.38246e-163	-6.98993e-163	-4.07326e-163	0
1.51148e-163	-1.11297e-163	2.10722e-163	-2.43789e-163	3.39962e-163	1.9827e-163	-1.25627e-162	-5.48075e-163	-1.49424e-162	1.11273e-162	-1.54174e-163	-3.0398e-163	5.37563e-163	8.54206e-163	5.75582e-163	5.80046e-163	2.70468e-163	-7.17297e-163	8.66307e-163	4.23178e-163	-1.56445e-162	9.09561e-163	-3.79438e-163	-3.87808e-163	-5.46309e-166	7.43241e-163	-7.11938e-163	6.38246e-163	-6.98993e-163	-4.07326e-163	0
1.51148e-163	-1.11297e-163	2.10722e-163	-2.43789e-163	3.39962e-163	1.9827e-163	-1.25627e-162	-5.48075e-163	-1.49424e-162	1.11273e-162	-1.54174e-163	-3.0398e-163	5.37563e-163	8.54206e-163	5.75582e-163	5.80046e-163	2.70468e-163	-7.17297e-163	8.66307e-163	4.23178e-163	-1.56445e-162	9.09561e-163	-3.79438e-163	-3.87808e-163	-5.46309e-166	7.43241e-163	-7.11938e-163	6.38246e-163	-6.98993e-163	-4.07326e-163	0
1.51148e-163	-1.11297e-163	2.10722e-163	-2.43789e-163	3.39962e-163	1.9827e-163	-1.25627e-162	-5.48075e-163	-1.49424e-162	1.11273e-162	-1.54174e-163	-3.0398e-163	5.37563e-163	8.54206e-163	5.75582e-163	5.80046e-163	2.70468e-163	-7.17297e-163	8.66307e-163	4.23178e-163	-1.56445e-162	9.09561e-163	-3.79438e-163	-3.87808e-163	-5.46309e-166	7.43241e-163	-7.11938e-163	6.38246e-163	-6.98993e-163	-4.07326e-163	0
1.51148e-163	-1.11297e-163	2.10722e-163	-2.43789e-163	3.39962e-163	1.9827e-163	-1.25627e-162	-5.48075e-163	-1.49424e-162	1.11273e-162	-1.54174e-163	-3.0398e-163	5.37563e-163	8.54206e-163	5.75582e-163	5.80046e-163	2.70468e-163	-7.17297e-163	8.66307e-163	4.23178e-163	-1.56445e-162	9.09561e-163	-3.79438e-163	-3.87808e-163	-5.46309e-166	7.43241e-163	-7.11938e-163	6.38246e-163	-6.98993e-163	-4.07326e-163	0
1.51148e-163	-1.11297e-163	2.10722e-163	-2.43789e-163	3.39962e-163	1.9827e-163	-1.25627e-162	-5.48075e-163	-1.49424e-162	1.11273e-162	-1.54174e-163	-3.0398e-163	5.37563e-163	8.54206e-163	5.75582e-163	5.80046e-163	2.70468e-163	-7.17297e-163	8.66307e-163	4.23178e-163	-1.56445e-162	9.09561e-163	-3.79438e-163	-3.87808e-163	-5.46309e-166	7.43241e-163	-7.11938e-163	6.38246e-163	-6.98993e-163	-4.07326e-163	0
1.51148e-163	-1.11297e-163	2.10722e-163	-2.43789e-163	3.39962e-163	1.9827e-163	-1.25627e-162	-5.48075e-163	-1.49424e-162	1.11273e-162	-1.54174e-163	-3.0398e-163	5.37563e-163	8.54206e-163	5.75582e-163	5.80046e-163	2.70468e-163	-7.17297e-163	8.66307e-163	4.23178e-163	-1.56445e-162	9.09561e-163	-3.79438e-163	-3.87808e-163	-5.46309e-166	7.43241e-163	-7.11938e-163	6.38246e-163	-6.98993e-163	-4.07326e-163	0
1.51148e-163	-1.11297e-163	2.10722e-163	-2.43789e-163	3.39962e-163	1.9827e-163	-1.25627e-162	-5.48075e-163	-1.49424e-162	1.11273e-162	-1.54174e-163	-3.0398e-163	5.37563e-163	8.54206e-163	5.75582e-163	5.80046e-163	2.70468e-163	-7.17297e-163	8.66307e-163	4.23178e-163	-1.56445e-162	9.09561e-163	-3.79438e-163	-3.87808e-163	-5.46309e-166	7.43241e-163	-7.11938e-163	6.38246e-163	-6.98993e-163	-4.07326e-163	0
1.51148e-163	-1.11297e-163	2.10722e-163	-2.43789e-163	3.39962e-163	1.9827e-163	-1.25627e-162	-5.48075e-163	-1.49424e-162	1.11273e-162	-1.54174e-163	-3.0398e-163	5.37563e-163	8.54206e-163	5.75582e-163	5.80046e-163	2.70468e-163	-7.17297e-163	8.66307e-163	4.23178e-163	-1.56445e-162	9.09561e-163	-3.79438e-163	-3.87808e-163	-5.46309e-166	7.43241e-163	-7.11938e-163	6.38246e-163	-6.98993e-163	-4.07326e-163	0
1.51148e-163	-1.11297e-163	2.10722e-163	-2.43789e-163	3.39962e-163	1.9827e-163	-1.25627e-162	-5.48075e-163	-1.49424e-162	1.11273e-162	-1.54174e-163	-3.0398e-163	5.37563e-163	8.54206e-163	5.75582e-163	5.80046e-163	2.70468e-163	-7.17297e-163	8.66307e-163	4.23178e-163	-1.56445e-162	9.09561e-163	-3.79438e-163	-3.87808e-163	-5.46309e-166	7.43241e-163	-7.11938e-163	6.38246e-163	-6.98993e-163	-4.07326e-163	0
1.51148e-163	-1.11297e-163	2.10722e-163	-2.43789e-163	3.39962e-163	1.9827e-163	-1.25627e-162	-5.48075e-163	-1.49424e-162	1.11273e-162	-1.54174e-163	-3.0398e-163	5.37563e-163	8.54206e-163	5.75582e-163	5.80046e-163	2.70468e-163	-7.17297e-163	8.66307e-163	4.23178e-163	-1.56445e-162	9.09561e-163	-3.79438e-163	-3.87808e-163	-5.46309e-166	7.43241e-163	-7.11938e-163	6.38246e-163	-6.98993e-163	-4.07326e-163	0
1.51148e-163	-1.11297e-163	2.10722e-163	-2.43789e-163	3.39962e-163	1.9827e-163	-1.25627e-162	-5.48075e-163	-1.49424e-162	1.11273e-162	-1.54174e-163	-3.0398e-163	5.37563e-163	8.54206e-163	5.75582e-163	5.80046e-163	2.70468e-163	-7.17297e-163	8.66307e-163	4.23178e-163	-1.56445e-162	9.09561e-163	-3.79438e-163	-3.87808e-163	-5.46309e-166	7.43241e-163	-7.11938e-163	6.38246e-163	-6.98993e-163	-4.07326e-163	0
1.51148e-163	-1.11297e-163	2.10722e-163	-2.43789e-163	3.39962e-163	1.9827e-163	-1.25627e-162	-5.48075e-163	-1.49424e-162	1.11273e-162	-1.54174e-163	-3.0398e-163	5.37563e-163	8.54206e-163	5.75582e-163	5.80046e-163	2.70468e-163	-7.17297e-163	8.66307e-163	4.23178e-163	-1.56445e-162	9.09561e-163	-3.79438e-163	-3.87808e-163	-5.46309e-166	7.43241e-163	-7.11938e-163	6.38246e-163	-6.98993e-163	-4.07326e-163	0
1.51148e-163	-1.11297e-163	2.10722e-163	-2.43789e-163	3.39962e-163	1.9827e-163	-1.25627e-162	-5.48075e-163	-1.49424e-162	1.11273e-162	-1.54174e-163	-3.0398e-163	5.37563e-163	8.54206e-163	5.75582e-163	5.80046e-163	2.70468e-163	-7.17297e-163	8.66307e-163	4.23178e-163	-1.56445e-162	9.09561e-163	-3.79438e-163	-3.87808e-163	-5.46309e-166	7.43241e-163	-7.11938e-163	6.38246e-163	-6.98993e-163	-4.07326e-163	0
1.51148e-163	-1.11297e-163	2.10722e-163	-2.43789e-163	3.39962e-163	1.9827e-163	-1.25627e-162	-5.48075e-163	-1.49424e-162	1.11273e-162	-1.54174e-163	-3.0398e-163	5.37563e-163	8.54206e-163	5.75582e-163	5.80046e-163	2.70468e-163	-7.17297e-163	8.66307e-163	4.23178e-163	-1.56445e-162	9.09561e-163	-3.79438e-163	-3.87808e-163	-5.46309e-166	7.43241e-163	-7.11938e-163	6.38246e-163	-6.98993e-163	-4.07326e-163	0
1.51148e-163	-1.11297e-163	2.10722e-163	-2.43789e-163	3.39962e-163	1.9827e-163	-1.25627e-162	-5.48075e-163	-1.49424e-162	1.11273e-162	-1.54174e-163	-3.0398e-163	5.37563e-163	8.54206e-163	5.75582e-163	5.80046e-163	2.70468e-163	-7.17297e-163	8.66307e-163	4.23178e-163	-1.56445e-162	9.09561e-163	-3.79438e-163	-3.87808e-163	-5.46309e-166	7.43241e-163	-7.11938e-163	6.38246e-163	-6.98993e-163	-4.07326e-163	0
1.51148e-163	-1.11297e-163	2.10722e-163	-2.43789e-163	3.39962e-163	1.9827e-163	-1.25627e-162	-5.48075e-163	-1.49424e-162	1.11273e-162	-1.54174e-163	-3.0398e-163	5.37563e-163	8.54206e-163	5.75582e-163	5.80046e-163	2.70468e-163	-7.17297e-163	8.66307e-163	4.23178e-163	-1.56445e-162	9.09561e-163	-3.79438e-163	-3.87808e-163	-5.46309e-166	7.43241e-163	-7.11938e-163	6.38246e-163	-6.98993e-163	-4.07326e-163	0
1.51148e-163	-1.11297e-163	2.10722e-163	-2.43789e-163	3.39962e-163	1.9827e-163	-1.25627e-162	-5.48075e-163	-1.49424e-162	1.11273e-162	-1.54174e-163	-3.0398e-163	5.37563e-163	8.54206e-163	5.75582e-163	5.80046e-163	2.70468e-163	-7.17297e-163	8.66307e-163	4.23178e-163	-1.56445e-162	9.09561e-163	-3.79438e-163	-3.87808e-163	-5.46309e-166	7.43241e-163	-7.11938e-163	6.38246e-163	-6.98993e-163	-4.07326e-163	0
1.51148e-163	-1.11297e-163	2.10722e-163	-2.43789e-163	3.39962e-163	1.9827e-163	-1.25627e-162	-5.48075e-163	-1.49424e-162	1.11273e-162	-1.54174e-163	-3.0398e-163	5.37563e-163	8.54206e-163	5.75582e-163	5.80046e-163	2.70468e-163	-7.17297e-163	8.66307e-163	4.23178e-163	-1.56445e-162	9.09561e-163	-3.79438e-163	-3.87808e-163	-5.46309e-166	7.43241e-163	-7.11938e-163	6.38246e-163	-6.98993e-163	-4.07326e-163	0
1.51148e-163	-1.11297e-163	2.10722e-163	-2.43789e-163	3.39962e-163	1.9827e-163	-1.25627e-162	-5.48075e-163	-1.49424e-162	1.11273e-162	-1.54174e-163	-3.0398e-163	5.37563e-163	8.54206e-163	5.75582e-163	5.80046e-163	2.70468e-163	-7.17297e-163	8.66307e-163	4.23178e-163	-1.56445e-162	9.09561e-163	-3.79438e-163	-3.87808e-163	-5.46309e-166	7.43241e-163	-7.11938e-163	6.38246e-163	-6.98993e-163	-4.07326e-163	0
1.51148e-163	-1.11297e-163	2.10722e-163	-2.43789e-163	3.39962e-163	1.9827e-163	-1.25627e-162	-5.48075e-163	-1.49424e-162	1.11273e-162	-1.54174e-163	-3.0398e-163	5.37563e-163	8.54206e-163	5.75582e-163	5.80046e-163	2.70468e-163	-7.17297e-163	8.66307e-163	4.23178e-163	-1.56445e-162	9.09561e-163	-3.79438e-163	-3.87808e-163	-5.46309e-166	7.43241e-163	-7.11938e-163	6.38246e-163	-6.98993e-163	-4.07326e-163	0
1.51148e-163	-1.11297e-163	2.10722e-163	-2.43789e-163	3.39962e-163	1.9827e-163	-1.25627e-162	-5.48075e-163	-1.49424e-162	1.11273e-162	-1.54174e-163	-3.0398e-163	5.37563e-163	8.54206e-163	5.75582e-163	5.80046e-163	2.70468e-163	-7.17297e-163	8.66307e-163	4.23178e-163	-1.56445e-162	9.09561e-163	-3.79438e-163	-3.87808e-163	-5.46309e-166	7.43241e-163	-7.11938e-163	6.38246e-163	-6.98993e-163	-4.07326e-163	0
1.51148e-163	-1.11297e-163	2.10722e-163	-2.43789e-163	3.39962e-163	1.9827e-163	-1.25627e-162	-5.48075e-163	-1.49424e-162	1.11273e-162	-1.54174e-163	-3.0398e-163	5.37563e-163	8.54206e-163	5.75582e-163	5.80046e-163	2.70468e-163	-7.17297e-163	8.66307e-163	4.23178e-163	-1.56445e-162	9.09561e-163	-3.79438e-163	-3.87808e-163	-5.46309e-166	7.43241e-163	-7.11938e-163	6.38246e-163	-6.98993e-163	-4.07326e-163	0
1.51148e-163	-1.11297e-163	2.10722e-163	-2.43789e-163	3.39962e-163	1.9827e-163	-1.25627e-162	-5.48075e-163	-1.49424e-162	1.11273e-162	-1.54174e-163	-3.0398e-163	5.37563e-163	8.54206e-163	5.75582e-163	5.80046e-163	2.70468e-163	-7.17297e-163	8.66307e-163	4.23178e-163	-1.56445e-162	9.09561e-163	-3.79438e-163	-3.87808e-163	-5.46309e-166	7.43241e-163	-7.11938e-163	6.38246e-163	-6.98993e-163	-4.07326e-163	0
1.51148e-163	-1.11297e-163	2.10722e-163	-2.43789e-163	3.39962e-163	1.9827e-163	-1.25627e-162	-5.48075e-163	-1.49424e-162	1.11273e-162	-1.54174e-163	-3.0398e-163	5.37563e-163	8.54206e-163	5.75582e-163	5.80046e-163	2.70468e-163	-7.17297e-163	8.66307e-163	4.23178e-163	-1.56445e-162	9.09561e-163	-3.79438e-163	-3.87808e-163	-5.46309e-166	7.43241e-163	-7.11938e-163	6.38246e-163	-6.98993e-163	-4.07326e-163	0
1.51148e-163	-1.11297e-163	2.10722e-163	-2.43789e-163	3.39962e-163	1.9827e-163	-1.25627e-162	-5.48075e-163	-1.49424e-162	1.11273e-162	-1.54174e-163	-3.0398e-163	5.37563e-163	8.54206e-163	5.75582e-163	5.80046e-163	2.70468e-163	-7.17297e-163	8.66307e-163	4.23178e-163	-1.56445e-162	9.09561e-163	-3.79438e-163	-3.87808e-163	-5.46309e-166	7.43241e-163	-7.11938e-163	6.38246e-163	-6.98993e-163	-4.07326e-163	0
1.51148e-163	-1.11297e-163	2.10722e-163	-2.43789e-163	3.39962e-163	1.9827e-163	-1.25627e-162	-5.48075e-163	-1.49424e-162	1.11273e-162	-1.54174e-163	-3.0398e-163	5.37563e-163	8.54206e-163	5.75582e-163	5.80046e-163	2.70468e-163	-7.17297e-163	8.66307e-163	4.23178e-163	-1.56445e-162	9.09561e-163	-3.79438e-163	-3.87808e-163	-5.46309e-166	7.43241e-163	-7.11938e-163	6.38246e-163	-6.98993e-163	-4.07326e-163	0
1.51148e-163	-1.11297e-163	2.10722e-163	-2.43789e-163	3.39962e-163	1.9827e-163	-1.25627e-162	-5.48075e-163	-1.49424e-162	1.11273e-162	-1.54174e-163	-3.0398e-163	5.37563e-163	8.54206e-163	5.75582e-163	5.80046e-163	2.70468e-163	-7.17297e-163	8.66307e-163	4.23178e-163	-1.56445e-162	9.09561e-163	-3.79438e-163	-3.87808e-163	-5.46309e-166	7.43241e-163	-7.11938e-163	6.38246e-163	-6.98993e-163	-4.07326e-163	0
1.51148e-163	-1.11297e-163	2.10722e-163	-2.43789e-163	3.39962e-163	1.9827e-163	-1.25627e-162	-5.48075e-163	-1.49424e-162	1.11273e-162	-1.54174e-163	-3.0398e-163	5.37563e-163	8.54206e-163	5.75582e-163	5.80046e-163	2.70468e-163	-7.17297e-163	8.66307e-163	4.23178e-163	-1.56445e-162	9.09561e-163	-3.79438e-163	-3.87808e-163	-5.46309e-166	7.43241e-163	-7.11938e-163	6.38246e-163	-6.98993e-163	-4.07326e-163	0
1.51148e-163	-1.11297e-163	2.10722e-163	-2.43789e-163	3.39962e-163	1.9827e-163	-1.25627e-162	-5.48075e-163	-1.49424e-162	1.11273e-162	-1.54174e-163	-3.0398e-163	5.37563e-163	8.54206e-163	5.75582e-163	5.80046e-163	2.70468e-163	-7.17297e-163	8.66307e-163	4.23178e-163	-1.56445e-162	9.09561e-163	-3.79438e-163	-3.87808e-163	-5.46309e-166	7.43241e-163	-7.11938e-163	6.38246e-163	-6.98993e-163	-4.07326e-163	0
1.51148e-163	-1.11297e-163	2.10722e-163	-2.43789e-163	3.39962e-163	1.9827e-163	-1.25627e-162	-5.48075e-163	-1.49424e-162	1.11273e-162	-1.54174e-163	-3.0398e-163	5.37563e-163	8.54206e-163	5.75582e-163	5.80046e-163	2.70468e-163	-7.17297e-163	8.66307e-163	4.23178e-163	-1.56445e-162	9.09561e-163	-3.79438e-163	-3.87808e-163	-5.46309e-166	7.43241e-163	-7.11938e-163	6.38246e-163	-6.98993e-163	-4.07326e-163	0
1.51148e-163	-1.11297e-163	2.10722e-163	-2.43789e-163	3.39962e-163	1.9827e-163	-1.25627e-162	-5.48075e-163	-1.49424e-162	1.11273e-162	-1.54174e-163	-3.0398e-163	5.37563e-163	8.54206e-163	5.75582e-163	5.80046e-163	2.70468e-163	-7.17297e-163	8.66307e-163	4.23178e-163	-1.56445e-162	9.09561e-163	-3.79438e-163	-3.87808e-163	-5.46309e-166	7.43241e-163	-7.11938e-163	6.38246e-163	-6.98993e-163	-4.07326e-163	0
1.51148e-163	-1.11297e-163	2.10722e-163	-2.43789e-163	3.39962e-163	1.9827e-163	-1.25627e-162	-5.48075e-163	-1.49424e-162	1.11273e-162	-1.54174e-163	-3.0398e-163	5.37563e-163	8.54206e-163	5.75582e-163	5.80046e-163	2.70468e-163	-7.17297e-163	8.66307e-163	4.23178e-163	-1.56445e-162	9.09561e-163	-3.79438e-163	-3.87808e-163	-5.46309e-166	7.43241e-163	-7.11938e-163	6.38246e-163	-6.98993e-163	-4.07326e-163	0
1.51148e-163	-1.11297e-163	2.10722e-163	-2.43789e-163	3.39962e-163	1.9827e-163	-1.25627e-162	-5.48075e-163	-1.49424e-162	1.11273e-162	-1.54174e-163	-3.0398e-163	5.37563e-163	8.54206e-163	5.75582e-163	5.80046e-163	2.70468e-163	-7.17297e-163	8.66307e-163	4.23178e-163	-1.56445e-162	9.09561e-163	-3.79438e-163	-3.87808e-163	-5.46309e-166	7.43241e-163	-7.11938e-163	6.38246e-163	-6.98993e-163	-4.07326e-163	0
1.51148e-163	-1.11297e-163	2.10722e-163	-2.43789e-163	3.39962e-163	1.9827e-163	-1.25627e-162	-5.48075e-163	-1.49424e-162	1.11273e-162	-1.54174e-163	-3.0398e-163	5.37563e-163	8.54206e-163	5.75582e-163	5.80046e-163	2.70468e-163	-7.17297e-163	8.66307e-163	4.23178e-163	-1.56445e-162	9.09561e-163	-3.79438e-163	-3.87808e-163	-5.46309e-166	7.43241e-163	-7.11938e-163	6.38246e-163	-6.98993e-163	-4.07326e-163	0
1.51148e-163	-1.11297e-163	2.10722e-163	-2.43789e-163	3.39962e-163	1.9827e-163	-1.25627e-162	-5.48075e-163	-1.49424e-162	1.11273e-162	-1.54174e-163	-3.0398e-163	5.37563e-163	8.54206e-163	5.75582e-163	5.80046e-163	2.70468e-163	-7.17297e-163	8.66307e-163	4.23178e-163	-1.56445e-162	9.09561e-163	-3.79438e-163	-3.87808e-163	-5.46309e-166	7.43241e-163	-7.11938e-163	6.38246e-163	-6.98993e-163	-4.07326e-163	0
1.51148e-163	-1.11297e-163	2.10722e-163	-2.43789e-163	3.39962e-163	1.9827e-163	-1.25627e-162	-5.48075e-163	-1.49424e-162	1.11273e-162	-1.54174e-163	-3.0398e-163	5.37563e-163	8.54206e-163	5.75582e-163	5.80046e-163	2.70468e-163	-7.17297e-163	8.66307e-163	4.23178e-163	-1.56445e-162	9.09561e-163	-3.79438e-163	-3.87808e-163	-5.46309e-166	7.43241e-163	-7.11938e-163	6.38246e-163	-6.98993e-163	-4.07326e-163	0
1.51148e-163	-1.11297e-163	2.10722e-163	-2.43789e-163	3.39962e-163	1.9827e-163	-1.25627e-162	-5.48075e-163	-1.49424e-162	1.11273e-162	-1.54174e-163	-3.0398e-163	5.37563e-163	8.54206e-163	5.75582e-163	5.80046e-163	2.70468e-163	-7.17297e-163	8.66307e-163	4.23178e-163	-1.56445e-162	9.09561e-163	-3.79438e-163	-3.87808e-163	-5.46309e-166	7.43241e-163	-7.11938e-163	6.38246e-163	-6.98993e-163	-4.07326e-163	0
1.51148e-163	-1.11297e-163	2.10722e-163	-2.43789e-163	3.39962e-163	1.9827e-163	-1.25627e-162	-5.48075e-163	-1.49424e-162	1.11273e-162	-1.54174e-163	-3.0398e-163	5.37563e-163	8.54206e-163	5.75582e-163	5.80046e-163	2.70468e-163	-7.17297e-163	8.66307e-163	4.23178e-163	-1.56445e-162	9.09561e-163	-3.79438e-163	-3.87808e-163	-5.46309e-166	7.43241e-163	-7.11938e-163	6.38246e-163	-6.98993e-163	-4.07326e-163	0
1.51148e-163	-1.11297e-163	2.10722e-163	-2.43789e-163	3.39962e-163	1.9827e-163	-1.25627e-162	-5.48075e-163	-1.49424e-162	1.11273e-162	-1.54174e-163	-3.0398e-163	5.37563e-163	8.54206e-163	5.75582e-163	5.80046e-163	2.70468e-163	-7.17297e-163	8.66307e-163	4.23178e-163	-1.56445e-162	9.09561e-163	-3.79438e-163	-3.87808e-163	-5.46309e-166	7.43241e-163	-7.11938e-163	6.38246e-163	-6.98993e-163	-4.07326e-163	0
1.51148e-163	-1.11297e-163	2.10722e-163	-2.43789e-163	3.39962e-163	1.9827e-163	-1.25627e-162	-5.48075e-163	-1.49424e-162	1.11273e-162	-1.54174e-163	-3.0398e-163	5.37563e-163	8.54206e-163	5.75582e-163	5.80046e-163	2.70468e-163	-7.17297e-163	8.66307e-163	4.23178e-163	-1.56445e-162	9.09561e-163	-3.79438e-163	-3.87808e-163	-5.46309e-166	7.43241e-163	-7.11938e-163	6.38246e-163	-6.98993e-163	-4.07326e-163	0
1.51148e-163	-1.11297e-163	2.10722e-163	-2.43789e-163	3.39962e-163	1.9827e-163	-1.25627e-162	-5.48075e-163	-1.49424e-162	1.11273e-162	-1.54174e-163	-3.0398e-163	5.37563e-163	8.54206e-163	5.75582e-163	5.80046e-163	2.70468e-163	-7.17297e-163	8.66307e-163	4.23178e-163	-1.56445e-162	9.09561e-163	-3.79438e-163	-3.87808e-163	-5.46309e-166	7.43241e-163	-7.11938e-163	6.38246e-163	-6.98993e-163	-4.07326e-163	0
1.51148e-163	-1.11297e-163	2.10722e-163	-2.43789e-163	3.39962e-163	1.9827e-163	-1.25627e-162	-5.48075e-163	-1.49424e-162	1.11273e-162	-1.54174e-163	-3.0398e-163	5.37563e-163	8.54206e-163	5.75582e-163	5.80046e-163	2.70468e-163	-7.17297e-163	8.66307e-163	4.23178e-163	-1.56445e-162	9.09561e-163	-3.79438e-163	-3.87808e-163	-5.46309e-166	7.43241e-163	-7.11938e-163	6.38246e-163	-6.98993e-163	-4.07326e-163	0
1.51148e-163	-1.11297e-163	2.10722e-163	-2.43789e-163	3.39962e-163	1.9827e-163	-1.25627e-162	-5.48075e-163	-1.49424e-162	1.11273e-162	-1.54174e-163	-3.0398e-163	5.37563e-163	8.54206e-163	5.75582e-163	5.80046e-163	2.70468e-163	-7.17297e-163	8.66307e-163	4.23178e-163	-1.56445e-162	9.09561e-163	-3.79438e-163	-3.87808e-163	-5.46309e-166	7.43241e-163	-7.11938e-163	6.38246e-163	-6.98993e-163	-4.07326e-163	0
1.51148e-163	-1.11297e-163	2.10722e-163	-2.43789e-163	3.39962e-163	1.9827e-163	-1.25627e-162	-5.48075e-163	-1.49424e-162	1.11273e-162	-1.54174e-163	-3.0398e-163	5.37563e-163	8.54206e-163	5.75582e-163	5.80046e-163	2.70468e-163	-7.17297e-163	8.66307e-163	4.23178e-163	-1.56445e-162	9.09561e-163	-3.79438e-163	-3.87808e-163	-5.46309e-166	7.43241e-163	-7.11938e-163	6.38246e-163	-6.98993e-163	-4.07326e-163	0
1.51148e-163	-1.11297e-163	2.10722e-163	-2.43789e-163	3.39962e-163	1.9827e-163	-1.25627e-162	-5.48075e-163	-1.49424e-162	1.11273e-162	-1.54174e-163	-3.0398e-163	5.37563e-163	8.54206e-163	5.75582e-163	5.80046e-163	2.70468e-163	-7.17297e-163	8.66307e-163	4.23178e-163	-1.56445e-162	9.09561e-163	-3.79438e-163	-3.87808e-163	-5.46309e-166	7.43241e-163	-7.11938e-163	6.38246e-163	-6.98993e-163	-4.07326e-163	0
1.51148e-163	-1.11297e-163	2.10722e-163	-2.43789e-163	3.39962e-163	1.9827e-163	-1.25627e-162	-5.48075e-163	-1.49424e-162	1.11273e-162	-1.54174e-163	-3.0398e-163	5.37563e-163	8.54206e-163	5.75582e-163	5.80046e-163	2.70468e-163	-7.17297e-163	8.66307e-163	4.23178e-163	-1.56445e-162	9.09561e-163	-3.79438e-163	-3.87808e-163	-5.46309e-166	7.43241e-163	-7.11938e-163	6.38246e-163	-6.98993e-163	-4.07326e-163	0
1.51148e-163	-1.11297e-163	2.10722e-163	-2.43789e-163	3.39962e-163	1.9827e-163	-1.25627e-162	-5.48075e-163	-1.49424e-162	1.11273e-162	-1.54174e-163	-3.0398e-163	5.37563e-163	8.54206e-163	5.75582e-163	5.80046e-163	2.70468e-163	-7.17297e-163	8.66307e-163	4.23178e-163	-1.56445e-162	9.09561e-163	-3.79438e-163	-3.87808e-163	-5.46309e-166	7.43241e-163	-7.11938e-163	6.38246e-163	-6.98993e-163	-4.07326e-163	0
1.51148e-163	-1.11297e-163	2.10722e-163	-2.43789e-163	3.39962e-163	1.9827e-163	-1.25627e-162	-5.48075e-163	-1.49424e-162	1.11273e-162	-1.54174e-163	-3.0398e-163	5.37563e-163	8.54206e-163	5.75582e-163	5.80046e-163	2.70468e-163	-7.17297e-163	8.66307e-163	4.23178e-163	-1.56445e-162	9.09561e-163	-3.79438e-163	-3.87808e-163	-5.46309e-166	7.43241e-163	-7.11938e-163	6.38246e-163	-6.98993e-163	-4.07326e-163	0
1.51148e-163	-1.11297e-163	2.10722e-163	-2.43789e-163	3.39962e-163	1.9827e-163	-1.25627e-162	-5.48075e-163	-1.49424e-162	1.11273e-162	-1.54174e-163	-3.0398e-163	5.37563e-163	8.54206e-163	5.75582e-163	5.80046e-163	2.70468e-163	-7.17297e-163	8.66307e-163	4.23178e-163	-1.56445e-162	9.09561e-163	-3.79438e-163	-3.87808e-163	-5.46309e-166	7.43241e-163	-7.11938e-163	6.38246e-163	-6.98993e-163	-4.07326e-163	0
1.51148e-163	-1.11297e-163	2.10722e-163	-2.43789e-163	3.39962e-163	1.9827e-163	-1.25627e-162	-5.48075e-163	-1.49424e-162	1.11273e-162	-1.54174e-163	-3.0398e-163	5.37563e-163	8.54206e-163	5.75582e-163	5.80046e-163	2.70468e-163	-7.17297e-163	8.66307e-163	4.23178e-163	-1.56445e-162	9.09561e-163	-3.79438e-163	-3.87808e-163	-5.46309e-166	7.43241e-163	-7.11938e-163	6.38246e-163	-6.98993e-163	-4.07326e-163	0
1.51148e-163	-1.11297e-163	2.10722e-163	-2.43789e-163	3.39962e-163	1.9827e-163	-1.25627e-162	-5.48075e-163	-1.49424e-162	1.11273e-162	-1.54174e-163	-3.0398e-163	5.37563e-163	8.54206e-163	5.75582e-163	5.80046e-163	2.70468e-163	-7.17297e-163	8.66307e-163	4.23178e-163	-1.56445e-162	9.09561e-163	-3.79438e-163	-3.87808e-163	-5.46309e-166	7.43241e-163	-7.11938e-163	6.38246e-163	-6.98993e-163	-4.07326e-163	0
1.51148e-163	-1.11297e-163	2.10722e-163	-2.43789e-163	3.39962e-163	1.9827e-163	-1.25627e-162	-5.48075e-163	-1.49424e-162	1.11273e-162	-1.54174e-163	-3.0398e-163	5.37563e-163	8.54206e-163	5.75582e-163	5.80046e-163	2.70468e-163	-7.17297e-163	8.66307e-163	4.23178e-163	-1.56445e-162	9.09561e-163	-3.79438e-163	-3.87808e-163	-5.46309e-166	7.43241e-163	-7.11938e-163	6.38246e-163	-6.98993e-163	-4.07326e-163	0
1.51148e-163	-1.11297e-163	2.10722e-163	-2.43789e-163	3.39962e-163	1.9827e-163	-1.25627e-162	-5.48075e-163	-1.49424e-162	1.11273e-162	-1.54174e-163	-3.0398e-163	5.37563e-163	8.54206e-163	5.75582e-163	5.80046e-163	2.70468e-163	-7.17297e-163	8.66307e-163	4.23178e-163	-1.56445e-162	9.09561e-163	-3.79438e-163	-3.87808e-163	-5.46309e-166	7.43241e-163	-7.11938e-163	6.38246e-163	-6.98993e-163	-4.07326e-163	0
1.51148e-163	-1.11297e-163	2.10722e-163	-2.43789e-163	3.39962e-163	1.9827e-163	-1.25627e-162	-5.48075e-163	-1.49424e-162	1.11273e-162	-1.54174e-163	-3.0398e-163	5.37563e-163	8.54206e-163	5.75582e-163	5.80046e-163	2.70468e-163	-7.17297e-163	8.66307e-163	4.23178e-163	-1.56445e-162	9.09561e-163	-3.79438e-163	-3.87808e-163	-5.46309e-166	7.43241e-163	-7.11938e-163	6.38246e-163	-6.98993e-163	-4.07326e-163	0
1.51148e-163	-1.11297e-163	2.10722e-163	-2.43789e-163	3.39962e-163	1.9827e-163	-1.25627e-162	-5.48075e-163	-1.49424e-162	1.11273e-162	-1.54174e-163	-3.0398e-163	5.37563e-163	8.54206e-163	5.75582e-163	5.80046e-163	2.70468e-163	-7.17297e-163	8.66307e-163	4.23178e-163	-1.56445e-162	9.09561e-163	-3.79438e-163	-3.87808e-163	-5.46309e-166	7.43241e-163	-7.11938e-163	6.38246e-163	-6.98993e-163	-4.07326e-163	0
1.51148e-163	-1.11297e-163	2.10722e-163	-2.43789e-163	3.39962e-163	1.9827e-163	-1.25627e-162	-5.48075e-163	-1.49424e-162	1.11273e-162	-1.54174e-163	-3.0398e-163	5.37563e-163	8.54206e-163	5.75582e-163	5.80046e-163	2.70468e-163	-7.17297e-163	8.66307e-163	4.23178e-163	-1.56445e-162	9.09561e-163	-3.79438e-163	-3.87808e-163	-5.46309e-166	7.43241e-163	-7.11938e-163	6.38246e-163	-6.98993e-163	-4.07326e-163	0
1.51148e-163	-1.11297e-163	2.10722e-163	-2.43789e-163	3.39962e-163	1.9827e-163	-1.25627e-162	-5.48075e-163	-1.49424e-162	1.11273e-162	-1.54174e-163	-3.0398e-163	5.37563e-163	8.54206e-163	5.75582e-163	5.80046e-163	2.70468e-163	-7.17297e-163	8.66307e-163	4.23178e-163	-1.56445e-162	9.09561e-163	-3.79438e-163	-3.87808e-163	-5.46309e-166	7.43241e-163	-7.11938e-163	6.38246e-163	-6.98993e-163	-4.07326e-163	0
1.51148e-163	-1.11297e-163	2.10722e-163	-2.43789e-163	3.39962e-163	1.9827e-163	-1.25627e-162	-5.48075e-163	-1.49424e-162	1.11273e-162	-1.54174e-163	-3.0398e-163	5.37563e-163	8.54206e-163	5.75582e-163	5.80046e-163	2.70468e-163	-7.17297e-163	8.66307e-163	4.23178e-163	-1.56445e-162	9.09561e-163	-3.79438e-163	-3.87808e-163	-5.46309e-166	7.43241e-163	-7.11938e-163	6.38246e-163	-6.98993e-163	-4.07326e-163	0
1.51148e-163	-1.11297e-163	2.10722e-163	-2.43789e-163	3.39962e-163	1.9827e-163	-1.25627e-162	-5.48075e-163	-1.49424e-162	1.11273e-162	-1.54174e-163	-3.0398e-163	5.37563e-163	8.54206e-163	5.75582e-163	5.80046e-163	2.70468e-163	-7.17297e-163	8.66307e-163	4.23178e-163	-1.56445e-162	9.09561e-163	-3.79438e-163	-3.87808e-163	-5.46309e-166	7.43241e-163	-7.11938e-163	6.38246e-163	-6.98993e-163	-4.07326e-163	0
1.51148e-163	-1.11297e-163	2.10722e-163	-2.43789e-163	3.39962e-163	1.9827e-163	-1.25627e-162	-5.48075e-163	-1.49424e-162	1.11273e-162	-1.54174e-163	-3.0398e-163	5.37563e-163	8.54206e-163	5.75582e-163	5.80046e-163	2.70468e-163	-7.17297e-163	8.66307e-163	4.23178e-163	-1.56445e-162	9.09561e-163	-3.79438e-163	-3.87808e-163	-5.46309e-166	7.43241e-163	-7.11938e-163	6.38246e-163	-6.98993e-163	-4.07326e-163	0
1.51148e-163	-1.11297e-163	2.10722e-163	-2.43789e-163	3.39962e-163	1.9827e-163	-1.25627e-162	-5.48075e-163	-1.49424e-162	1.11273e-162	-1.54174e-163	-3.0398e-163	5.37563e-163	8.54206e-163	5.75582e-163	5.80046e-163	2.70468e-163	-7.17297e-163	8.66307e-163	4.23178e-163	-1.56445e-162	9.09561e-163	-3.79438e-163	-3.87808e-163	-5.46309e-166	7.43241e-163	-7.11938e-163	6.38246e-163	-6.98993e-163	-4.07326e-163	0
1.51148e-163	-1.11297e-163	2.10722e-163	-2.43789e-163	3.39962e-163	1.9827e-163	-1.25627e-162	-5.48075e-163	-1.49424e-162	1.11273e-162	-1.54174e-163	-3.0398e-163	5.37563e-163	8.54206e-163	5.75582e-163	5.80046e-163	2.70468e-163	-7.17297e-163	8.66307e-163	4.23178e-163	-1.56445e-162	9.09561e-163	-3.79438e-163	-3.87808e-163	-5.46309e-166	7.43241e-163	-7.11938e-163	6.38246e-163	-6.98993e-163	-4.07326e-163	0
1.51148e-163	-1.11297e-163	2.10722e-163	-2.43789e-163	3.39962e-163	1.9827e-163	-1.25627e-162	-5.48075e-163	-1.49424e-162	1.11273e-162	-1.54174e-163	-3.0398e-163	5.37563e-163	8.54206e-163	5.75582e-163	5.80046e-163	2.70468e-163	-7.17297e-163	8.66307e-163	4.23178e-163	-1.56445e-162	9.09561e-163	-3.79438e-163	-3.87808e-163	-5.46309e-166	7.43241e-163	-7.11938e-163	6.38246e-163	-6.98993e-163	-4.07326e-163	0
1.51148e-163	-1.11297e-163	2.10722e-163	-2.43789e-163	3.39962e-163	1.9827e-163	-1.25627e-162	-5.48075e-163	-1.49424e-162	1.11273e-162	-1.54174e-163	-3.0398e-163	5.37563e-163	8.54206e-163	5.75582e-163	5.80046e-163	2.70468e-163	-7.17297e-163	8.66307e-163	4.23178e-163	-1.56445e-162	9.09561e-163	-3.79438e-163	-3.87808e-163	-5.46309e-166	7.43241e-163	-7.11938e-163	6.38246e-163	-6.98993e-163	-4.07326e-163	0
1.51148e-163	-1.11297e-163	2.10722e-163	-2.43789e-163	3.39962e-163	1.9827e-163	-1.25627e-162	-5.48075e-163	-1.49424e-162	1.11273e-162	-1.54174e-163	-3.0398e-163	5.37563e-163	8.54206e-163	5.75582e-163	5.80046e-163	2.70468e-163	-7.17297e-163	8.66307e-163	4.23178e-163	-1.56445e-162	9.09561e-163	-3.79438e-163	-3.87808e-163	-5.46309e-166	7.43241e-163	-7.11938e-163	6.38246e-163	-6.98993e-163	-4.07326e-163	0
1.51148e-163	-1.11297e-163	2.10722e-163	-2.43789e-163	3.39962e-163	1.9827e-163	-1.25627e-162	-5.48075e-163	-1.49424e-162	1.11273e-162	-1.54174e-163	-3.0398e-163	5.37563e-163	8.54206e-163	5.75582e-163	5.80046e-163	2.70468e-163	-7.17297e-163	8.66307e-163	4.23178e-163	-1.56445e-162	9.09561e-163	-3.79438e-163	-3.87808e-163	-5.46309e-166	7.43241e-163	-7.11938e-163	6.38246e-163	-6.98993e-163	-4.07326e-163	0
1.51148e-163	-1.11297e-163	2.10722e-163	-2.43789e-163	3.39962e-163	1.9827e-163	-1.25627e-162	-5.48075e-163	-1.49424e-162	1.11273e-162	-1.54174e-163	-3.0398e-163	5.37563e-163	8.54206e-163	5.75582e-163	5.80046e-163	2.70468e-163	-7.17297e-163	8.66307e-163	4.23178e-163	-1.56445e-162	9.09561e-163	-3.79438e-163	-3.87808e-163	-5.46309e-166	7.43241e-163	-7.11938e-163	6.38246e-163	-6.98993e-163	-4.07326e-163	0
1.51148e-163	-1.11297e-163	2.10722e-163	-2.43789e-163	3.39962e-163	1.9827e-163	-1.25627e-162	-5.48075e-163	-1.49424e-162	1.11273e-162	-1.54174e-163	-3.0398e-163	5.37563e-163	8.54206e-163	5.75582e-163	5.80046e-163	2.70468e-163	-7.17297e-163	8.66307e-163	4.23178e-163	-1.56445e-162	9.09561e-163	-3.79438e-163	-3.87808e-163	-5.46309e-166	7.43241e-163	-7.11938e-163	6.38246e-163	-6.98993e-163	-4.07326e-163	0
1.51148e-163	-1.11297e-163	2.10722e-163	-2.43789e-163	3.39962e-163	1.9827e-163	-1.25627e-162	-5.48075e-163	-1.49424e-162	1.11273e-162	-1.54174e-163	-3.0398e-163	5.37563e-163	8.54206e-163	5.75582e-163	5.80046e-163	2.70468e-163	-7.17297e-163	8.66307e-163	4.23178e-163	-1.56445e-162	9.09561e-163	-3.79438e-163	-3.87808e-163	-5.46309e-166	7.43241e-163	-7.11938e-163	6.38246e-163	-6.98993e-163	-4.07326e-163	0
1.51148e-163	-1.11297e-163	2.10722e-163	-2.43789e-163	3.39962e-163	1.9827e-163	-1.25627e-162	-5.48075e-163	-1.49424e-162	1.11273e-162	-1.54174e-163	-3.0398e-163	5.37563e-163	8.54206e-163	5.75582e-163	5.80046e-163	2.70468e-163	-7.17297e-163	8.66307e-163	4.23178e-163	-1.56445e-162	9.09561e-163	-3.79438e-163	-3.87808e-163	-5.46309e-166	7.43241e-163	-7.11938e-163	6.38246e-163	-6.98993e-163	-4.07326e-163	0
1.51148e-163	-1.11297e-163	2.10722e-163	-2.43789e-163	3.39962e-163	1.9827e-163	-1.25627e-162	-5.48075e-163	-1.49424e-162	1.11273e-162	-1.54174e-163	-3.0398e-163	5.37563e-163	8.54206e-163	5.75582e-163	5.80046e-163	2.70468e-163	-7.17297e-163	8.66307e-163	4.23178e-163	-1.56445e-162	9.09561e-163	-3.79438e-163	-3.87808e-163	-5.46309e-166	7.43241e-163	-7.11938e-163	6.38246e-163	-6.98993e-163	-4.07326e-163	0
1.51148e-163	-1.11297e-163	2.10722e-163	-2.43789e-163	3.39962e-163	1.9827e-163	-1.25627e-162	-5.48075e-163	-1.49424e-162	1.11273e-162	-1.54174e-163	-3.0398e-163	5.37563e-163	8.54206e-163	5.75582e-163	5.80046e-163	2.70468e-163	-7.17297e-163	8.66307e-163	4.23178e-163	-1.56445e-162	9.09561e-163	-3.79438e-163	-3.87808e-163	-5.46309e-166	7.43241e-163	-7.11938e-163	6.38246e-163	-6.98993e-163	-4.07326e-163	0
1.51148e-163	-1.11297e-163	2.10722e-163	-2.43789e-163	3.39962e-163	1.9827e-163	-1.25627e-162	-5.48075e-163	-1.49424e-162	1.11273e-162	-1.54174e-163	-3.0398e-163	5.37563e-163	8.54206e-163	5.75582e-163	5.80046e-163	2.70468e-163	-7.17297e-163	8.66307e-163	4.23178e-163	-1.56445e-162	9.09561e-163	-3.79438e-163	-3.87808e-163	-5.46309e-166	7.43241e-163	-7.11938e-163	6.38246e-163	-6.98993e-163	-4.07326e-163	0
1.51148e-163	-1.11297e-163	2.10722e-163	-2.43789e-163	3.39962e-163	1.9827e-163	-1.25627e-162	-5.48075e-163	-1.49424e-162	1.11273e-162	-1.54174e-163	-3.0398e-163	5.37563e-163	8.54206e-163	5.75582e-163	5.80046e-163	2.70468e-163	-7.17297e-163	8.66307e-163	4.23178e-163	-1.56445e-162	9.09561e-163	-3.79438e-163	-3.87808e-163	-5.46309e-166	7.43241e-163	-7.11938e-163	6.38246e-163	-6.98993e-163	-4.07326e-163	0
1.51148e-163	-1.11297e-163	2.10722e-163	-2.43789e-163	3.39962e-163	1.9827e-163	-1.25627e-162	-5.48075e-163	-1.49424e-162	1.11273e-162	-1.54174e-163	-3.0398e-163	5.37563e-163	8.54206e-163	5.75582e-163	5.80046e-163	2.70468e-163	-7.17297e-163	8.66307e-163	4.23178e-163	-1.56445e-162	9.09561e-163	-3.79438e-163	-3.87808e-163	-5.46309e-166	7.43241e-163	-7.11938e-163	6.38246e-163	-6.98993e-163	-4.07326e-163	0
1.51148e-163	-1.11297e-163	2.10722e-163	-2.43789e-163	3.39962e-163	1.9827e-163	-1.25627e-162	-5.48075e-163	-1.49424e-162	1.11273e-162	-1.54174e-163	-3.0398e-163	5.37563e-163	8.54206e-163	5.75582e-163	5.80046e-163	2.70468e-163	-7.17297e-163	8.66307e-163	4.23178e-163	-1.56445e-162	9.09561e-163	-3.79438e-163	-3.87808e-163	-5.46309e-166	7.43241e-163	-7.11938e-163	6.38246e-163	-6.98993e-163	-4.07326e-163	0
1.51148e-163	-1.11297e-163	2.10722e-163	-2.43789e-163	3.39962e-163	1.9827e-163	-1.25627e-162	-5.48075e-163	-1.49424e-162	1.11273e-162	-1.54174e-163	-3.0398e-163	5.37563e-163	8.54206e-163	5.75582e-163	5.80046e-163	2.70468e-163	-7.17297e-163	8.66307e-163	4.23178e-163	-1.56445e-162	9.09561e-163	-3.79438e-163	-3.87808e-163	-5.46309e-166	7.43241e-163	-7.11938e-163	6.38246e-163	-6.98993e-163	-4.07326e-163	0
1.51148e-163	-1.11297e-163	2.10722e-163	-2.43789e-163	3.39962e-163	1.9827e-163	-1.25627e-162	-5.48075e-163	-1.49424e-162	1.11273e-162	-1.54174e-163	-3.0398e-163	5.37563e-163	8.54206e-163	5.75582e-163	5.80046e-163	2.70468e-163	-7.17297e-163	8.66307e-163	4.23178e-163	-1.56445e-162	9.09561e-163	-3.79438e-163	-3.87808e-163	-5.46309e-166	7.43241e-163	-7.11938e-163	6.38246e-163	-6.98993e-163	-4.07326e-163	0
1.51148e-163	-1.11297e-163	2.10722e-163	-2.43789e-163	3.39962e-163	1.9827e-163	-1.25627e-162	-5.48075e-163	-1.49424e-162	1.11273e-162	-1.54174e-163	-3.0398e-163	5.37563e-163	8.54206e-163	5.75582e-163	5.80046e-163	2.70468e-163	-7.17297e-163	8.66307e-163	4.23178e-163	-1.56445e-162	9.09561e-163	-3.79438e-163	-3.87808e-163	-5.46309e-166	7.43241e-163	-7.11938e-163	6.38246e-163	-6.98993e-163	-4.07326e-163	0
1.51148e-163	-1.11297e-163	2.10722e-163	-2.43789e-163	3.39962e-163	1.9827e-163	-1.25627e-162	-5.48075e-163	-1.49424e-162	1.11273e-162	-1.54174e-163	-3.0398e-163	5.37563e-163	8.54206e-163	5.75582e-163	5.80046e-163	2.70468e-163	-7.17297e-163	8.66307e-163	4.23178e-163	-1.56445e-162	9.09561e-163	-3.79438e-163	-3.87808e-163	-5.46309e-166	7.43241e-163	-7.11938e-163	6.38246e-163	-6.98993e-163	-4.07326e-163	0
1.51148e-163	-1.11297e-163	2.10722e-163	-2.43789e-163	3.39962e-163	1.9827e-163	-1.25627e-162	-5.48075e-163	-1.49424e-162	1.11273e-162	-1.54174e-163	-3.0398e-163	5.37563e-163	8.54206e-163	5.75582e-163	5.80046e-163	2.70468e-163	-7.17297e-163	8.66307e-163	4.23178e-163	-1.56445e-162	9.09561e-163	-3.79438e-163	-3.87808e-163	-5.46309e-166	7.43241e-163	-7.11938e-163	6.38246e-163	-6.98993e-163	-4.07326e-163	0
1.51148e-163	-1.11297e-163	2.10722e-163	-2.43789e-163	3.39962e-163	1.9827e-163	-1.25627e-162	-5.48075e-163	-1.49424e-162	1.11273e-162	-1.54174e-163	-3.0398e-163	5.37563e-163	8.54206e-163	5.75582e-163	5.80046e-163	2.70468e-163	-7.17297e-163	8.66307e-163	4.23178e-163	-1.56445e-162	9.09561e-163	-3.79438e-163	-3.87808e-163	-5.46309e-166	7.43241e-163	-7.11938e-163	6.38246e-163	-6.98993e-163	-4.07326e-163	0
1.51148e-163	-1.11297e-163	2.10722e-163	-2.43789e-163	3.39962e-163	1.9827e-163	-1.25627e-162	-5.48075e-163	-1.49424e-162	1.11273e-162	-1.54174e-163	-3.0398e-163	5.37563e-163	8.54206e-163	5.75582e-163	5.80046e-163	2.70468e-163	-7.17297e-163	8.66307e-163	4.23178e-163	-1.56445e-162	9.09561e-163	-3.79438e-163	-3.87808e-163	-5.46309e-166	7.43241e-163	-7.11938e-163	6.38246e-163	-6.98993e-163	-4.07326e-163	0
1.51148e-163	-1.11297e-163	2.10722e-163	-2.43789e-163	3.39962e-163	1.9827e-163	-1.25627e-162	-5.48075e-163	-1.49424e-162	1.11273e-162	-1.54174e-163	-3.0398e-163	5.37563e-163	8.54206e-163	5.75582e-163	5.80046e-163	2.70468e-163	-7.17297e-163	8.66307e-163	4.23178e-163	-1.56445e-162	9.09561e-163	-3.79438e-163	-3.87808e-163	-5.46309e-166	7.43241e-163	-7.11938e-163	6.38246e-163	-6.98993e-163	-4.07326e-163	0
1.51148e-163	-1.11297e-163	2.10722e-163	-2.43789e-163	3.39962e-163	1.9827e-163	-1.25627e-162	-5.48075e-163	-1.49424e-162	1.11273e-162	-1.54174e-163	-3.0398e-163	5.37563e-163	8.54206e-163	5.75582e-163	5.80046e-163	2.70468e-163	-7.17297e-163	8.66307e-163	4.23178e-163	-1.56445e-162	9.09561e-163	-3.79438e-163	-3.87808e-163	-5.46309e-166	7.43241e-163	-7.11938e-163	6.38246e-163	-6.98993e-163	-4.07326e-163	0
1.51148e-163	-1.11297e-163	2.10722e-163	-2.43789e-163	3.39962e-163	1.9827e-163	-1.25627e-162	-5.48075e-163	-1.49424e-162	1.11273e-162	-1.54174e-163	-3.0398e-163	5.37563e-163	8.54206e-163	5.75582e-163	5.80046e-163	2.70468e-163	-7.17297e-163	8.66307e-163	4.23178e-163	-1.56445e-162	9.09561e-163	-3.79438e-163	-3.87808e-163	-5.46309e-166	7.43241e-163	-7.11938e-163	6.38246e-163	-6.98993e-163	-4.07326e-163	0
1.51148e-163	-1.11297e-163	2.10722e-163	-2.43789e-163	3.39962e-163	1.9827e-163	-1.25627e-162	-5.48075e-163	-1.49424e-162	1.11273e-162	-1.54174e-163	-3.0398e-163	5.37563e-163	8.54206e-163	5.75582e-163	5.80046e-163	2.70468e-163	-7.17297e-163	8.66307e-163	4.23178e-163	-1.56445e-162	9.09561e-163	-3.79438e-163	-3.87808e-163	-5.46309e-166	7.43241e-163	-7.11938e-163	6.38246e-163	-6.98993e-163	-4.07326e-163	0
1.51148e-163	-1.11297e-163	2.10722e-163	-2.43789e-163	3.39962e-163	1.9827e-163	-1.25627e-162	-5.48075e-163	-1.49424e-162	1.11273e-162	-1.54174e-163	-3.0398e-163	5.37563e-163	8.54206e-163	5.75582e-163	5.80046e-163	2.70468e-163	-7.17297e-163	8.66307e-163	4.23178e-163	-1.56445e-162	9.09561e-163	-3.79438e-163	-3.87808e-163	-5.46309e-166	7.43241e-163	-7.11938e-163	6.38246e-163	-6.98993e-163	-4.07326e-163	0
1.51148e-163	-1.11297e-163	2.10722e-163	-2.43789e-163	3.39962e-163	1.9827e-163	-1.25627e-162	-5.48075e-163	-1.49424e-162	1.11273e-162	-1.54174e-163	-3.0398e-163	5.37563e-163	8.54206e-163	5.75582e-163	5.80046e-163	2.70468e-163	-7.17297e-163	8.66307e-163	4.23178e-163	-1.56445e-162	9.09561e-163	-3.79438e-163	-3.87808e-163	-5.46309e-166	7.43241e-163	-7.11938e-163	6.38246e-163	-6.98993e-163	-4.07326e-163	0
1.51148e-163	-1.11297e-163	2.10722e-163	-2.43789e-163	3.39962e-163	1.9827e-163	-1.25627e-162	-5.48075e-163	-1.49424e-162	1.11273e-162	-1.54174e-163	-3.0398e-163	5.37563e-163	8.54206e-163	5.75582e-163	5.80046e-163	2.70468e-163	-7.17297e-163	8.66307e-163	4.23178e-163	-1.56445e-162	9.09561e-163	-3.79438e-163	-3.87808e-163	-5.46309e-166	7.43241e-163	-7.11938e-163	6.38246e-163	-6.98993e-163	-4.07326e-163	0
1.51148e-163	-1.11297e-163	2.10722e-163	-2.43789e-163	3.39962e-163	1.9827e-163	-1.25627e-162	-5.48075e-163	-1.49424e-162	1.11273e-162	-1.54174e-163	-3.0398e-163	5.37563e-163	8.54206e-163	5.75582e-163	5.80046e-163	2.70468e-163	-7.17297e-163	8.66307e-163	4.23178e-163	-1.56445e-162	9.09561e-163	-3.79438e-163	-3.87808e-163	-5.46309e-166	7.43241e-163	-7.11938e-163	6.38246e-163	-6.98993e-163	-4.07326e-163	0
1.51148e-163	-1.11297e-163	2.10722e-163	-2.43789e-163	3.39962e-163	1.9827e-163	-1.25627e-162	-5.48075e-163	-1.49424e-162	1.11273e-162	-1.54174e-163	-3.0398e-163	5.37563e-163	8.54206e-163	5.75582e-163	5.80046e-163	2.70468e-163	-7.17297e-163	8.66307e-163	4.23178e-163	-1.56445e-162	9.09561e-163	-3.79438e-163	-3.87808e-163	-5.46309e-166	7.43241e-163	-7.11938e-163	6.38246e-163	-6.98993e-163	-4.07326e-163	0
1.51148e-163	-1.11297e-163	2.10722e-163	-2.43789e-163	3.39962e-163	1.9827e-163	-1.25627e-162	-5.48075e-163	-1.49424e-162	1.11273e-162	-1.54174e-163	-3.0398e-163	5.37563e-163	8.54206e-163	5.75582e-163	5.80046e-163	2.70468e-163	-7.17297e-163	8.66307e-163	4.23178e-163	-1.56445e-162	9.09561e-163	-3.79438e-163	-3.87808e-163	-5.46309e-166	7.43241e-163	-7.11938e-163	6.38246e-163	-6.98993e-163	-4.07326e-163	0
1.51148e-163	-1.11297e-163	2.10722e-163	-2.43789e-163	3.39962e-163	1.9827e-163	-1.25627e-162	-5.48075e-163	-1.49424e-162	1.11273e-162	-1.54174e-163	-3.0398e-163	5.37563e-163	8.54206e-163	5.75582e-163	5.80046e-163	2.70468e-163	-7.17297e-163	8.66307e-163	4.23178e-163	-1.56445e-162	9.09561e-163	-3.79438e-163	-3.87808e-163	-5.46309e-166	7.43241e-163	-7.11938e-163	6.38246e-163	-6.98993e-163	-4.07326e-163	0
1.51148e-163	-1.11297e-163	2.10722e-163	-2.43789e-163	3.39962e-163	1.9827e-163	-1.25627e-162	-5.48075e-163	-1.49424e-162	1.11273e-162	-1.54174e-163	-3.0398e-163	5.37563e-163	8.54206e-163	5.75582e-163	5.80046e-163	2.70468e-163	-7.17297e-163	8.66307e-163	4.23178e-163	-1.56445e-162	9.09561e-163	-3.79438e-163	-3.87808e-163	-5.46309e-166	7.43241e-163	-7.11938e-163	6.38246e-163	-6.98993e-163	-4.07326e-163	0
1.51148e-163	-1.11297e-163	2.10722e-163	-2.43789e-163	3.39962e-163	1.9827e-163	-1.25627e-162	-5.48075e-163	-1.49424e-162	1.11273e-162	-1.54174e-163	-3.0398e-163	5.37563e-163	8.54206e-163	5.75582e-163	5.80046e-163	2.70468e-163	-7.17297e-163	8.66307e-163	4.23178e-163	-1.56445e-162	9.09561e-163	-3.79438e-163	-3.87808e-163	-5.46309e-166	7.43241e-163	-7.11938e-163	6.38246e-163	-6.98993e-163	-4.07326e-163	0
1.51148e-163	-1.11297e-163	2.10722e-163	-2.43789e-163	3.39962e-163	1.9827e-163	-1.25627e-162	-5.48075e-163	-1.49424e-162	1.11273e-162	-1.54174e-163	-3.0398e-163	5.37563e-163	8.54206e-163	5.75582e-163	5.80046e-163	2.70468e-163	-7.17297e-163	8.66307e-163	4.23178e-163	-1.56445e-162	9.09561e-163	-3.79438e-163	-3.87808e-163	-5.46309e-166	7.43241e-163	-7.11938e-163	6.38246e-163	-6.98993e-163	-4.07326e-163	0
1.51148e-163	-1.11297e-163	2.10722e-163	-2.43789e-163	3.39962e-163	1.9827e-163	-1.25627e-162	-5.48075e-163	-1.49424e-162	1.11273e-162	-1.54174e-163	-3.0398e-163	5.37563e-163	8.54206e-163	5.75582e-163	5.80046e-163	2.70468e-163	-7.17297e-163	8.66307e-163	4.23178e-163	-1.56445e-162	9.09561e-163	-3.79438e-163	-3.87808e-163	-5.46309e-166	7.43241e-163	-7.11938e-163	6.38246e-163	-6.98993e-163	-4.07326e-163	0
1.51148e-163	-1.11297e-163	2.10722e-163	-2.43789e-163	3.39962e-163	1.9827e-163	-1.25627e-162	-5.48075e-163	-1.49424e-162	1.11273e-162	-1.54174e-163	-3.0398e-163	5.37563e-163	8.54206e-163	5.75582e-163	5.80046e-163	2.70468e-163	-7.17297e-163	8.66307e-163	4.23178e-163	-1.56445e-162	9.09561e-163	-3.79438e-163	-3.87808e-163	-5.46309e-166	7.43241e-163	-7.11938e-163	6.38246e-163	-6.98993e-163	-4.07326e-163	0
1.51148e-163	-1.11297e-163	2.10722e-163	-2.43789e-163	3.39962e-163	1.9827e-163	-1.25627e-162	-5.48075e-163	-1.49424e-162	1.11273e-162	-1.54174e-163	-3.0398e-163	5.37563e-163	8.54206e-163	5.75582e-163	5.80046e-163	2.70468e-163	-7.17297e-163	8.66307e-163	4.23178e-163	-1.56445e-162	9.09561e-163	-3.79438e-163	-3.87808e-163	-5.46309e-166	7.43241e-163	-7.11938e-163	6.38246e-163	-6.98993e-163	-4.07326e-163	0
1.51148e-163	-1.11297e-163	2.10722e-163	-2.43789e-163	3.39962e-163	1.9827e-163	-1.25627e-162	-5.48075e-163	-1.49424e-162	1.11273e-162	-1.54174e-163	-3.0398e-163	5.37563e-163	8.54206e-163	5.75582e-163	5.80046e-163	2.70468e-163	-7.17297e-163	8.66307e-163	4.23178e-163	-1.56445e-162	9.09561e-163	-3.79438e-163	-3.87808e-163	-5.46309e-166	7.43241e-163	-7.11938e-163	6.38246e-163	-6.98993e-163	-4.07326e-163	0
1.51148e-163	-1.11297e-163	2.10722e-163	-2.43789e-163	3.39962e-163	1.9827e-163	-1.25627e-162	-5.48075e-163	-1.49424e-162	1.11273e-162	-1.54174e-163	-3.0398e-163	5.37563e-163	8.54206e-163	5.75582e-163	5.80046e-163	2.70468e-163	-7.17297e-163	8.66307e-163	4.23178e-163	-1.56445e-162	9.09561e-163	-3.79438e-163	-3.87808e-163	-5.46309e-166	7.43241e-163	-7.11938e-163	6.38246e-163	-6.98993e-163	-4.07326e-163	0
1.51148e-163	-1.11297e-163	2.10722e-163	-2.43789e-163	3.39962e-163	1.9827e-163	-1.25627e-162	-5.48075e-163	-1.49424e-162	1.11273e-162	-1.54174e-163	-3.0398e-163	5.37563e-163	8.54206e-163	5.75582e-163	5.80046e-163	2.70468e-163	-7.17297e-163	8.66307e-163	4.23178e-163	-1.56445e-162	9.09561e-163	-3.79438e-163	-3.87808e-163	-5.46309e-166	7.43241e-163	-7.11938e-163	6.38246e-163	-6.98993e-163	-4.07326e-163	0
1.51148e-163	-1.11297e-163	2.10722e-163	-2.43789e-163	3.39962e-163	1.9827e-163	-1.25627e-162	-5.48075e-163	-1.49424e-162	1.11273e-162	-1.54174e-163	-3.0398e-163	5.37563e-163	8.54206e-163	5.75582e-163	5.80046e-163	2.70468e-163	-7.17297e-163	8.66307e-163	4.23178e-163	-1.56445e-162	9.09561e-163	-3.79438e-163	-3.87808e-163	-5.46309e-166	7.43241e-163	-7.11938e-163	6.38246e-163	-6.98993e-163	-4.07326e-163	0
1.51148e-163	-1.11297e-163	2.10722e-163	-2.43789e-163	3.39962e-163	1.9827e-163	-1.25627e-162	-5.48075e-163	-1.49424e-162	1.11273e-162	-1.54174e-163	-3.0398e-163	5.37563e-163	8.54206e-163	5.75582e-163	5.80046e-163	2.70468e-163	-7.17297e-163	8.66307e-163	4.23178e-163	-1.56445e-162	9.09561e-163	-3.79438e-163	-3.87808e-163	-5.46309e-166	7.43241e-163	-7.11938e-163	6.38246e-163	-6.98993e-163	-4.07326e-163	0
1.51148e-163	-1.11297e-163	2.10722e-163	-2.43789e-163	3.39962e-163	1.9827e-163	-1.25627e-162	-5.48075e-163	-1.49424e-162	1.11273e-162	-1.54174e-163	-3.0398e-163	5.37563e-163	8.54206e-163	5.75582e-163	5.80046e-163	2.70468e-163	-7.17297e-163	8.66307e-163	4.23178e-163	-1.56445e-162	9.09561e-163	-3.79438e-163	-3.87808e-163	-5.46309e-166	7.43241e-163	-7.11938e-163	6.38246e-163	-6.98993e-163	-4.07326e-163	0
1.51148e-163	-1.11297e-163	2.10722e-163	-2.43789e-163	3.39962e-163	1.9827e-163	-1.25627e-162	-5.48075e-163	-1.49424e-162	1.11273e-162	-1.54174e-163	-3.0398e-163	5.37563e-163	8.54206e-163	5.75582e-163	5.80046e-163	2.70468e-163	-7.17297e-163	8.66307e-163	4.23178e-163	-1.56445e-162	9.09561e-163	-3.79438e-163	-3.87808e-163	-5.46309e-166	7.43241e-163	-7.11938e-163	6.38246e-163	-6.98993e-163	-4.07326e-163	0
1.51148e-163	-1.11297e-163	2.10722e-163	-2.43789e-163	3.39962e-163	1.9827e-163	-1.25627e-162	-5.48075e-163	-1.49424e-162	1.11273e-162	-1.54174e-163	-3.0398e-163	5.37563e-163	8.54206e-163	5.75582e-163	5.80046e-163	2.70468e-163	-7.17297e-163	8.66307e-163	4.23178e-163	-1.56445e-162	9.09561e-163	-3.79438e-163	-3.87808e-163	-5.46309e-166	7.43241e-163	-7.11938e-163	6.38246e-163	-6.98993e-163	-4.07326e-163	0
1.51148e-163	-1.11297e-163	2.10722e-163	-2.43789e-163	3.39962e-163	1.9827e-163	-1.25627e-162	-5.48075e-163	-1.49424e-162	1.11273e-162	-1.54174e-163	-3.0398e-163	5.37563e-163	8.54206e-163	5.75582e-163	5.80046e-163	2.70468e-163	-7.17297e-163	8.66307e-163	4.23178e-163	-1.56445e-162	9.09561e-163	-3.79438e-163	-3.87808e-163	-5.46309e-166	7.43241e-163	-7.11938e-163	6.38246e-163	-6.98993e-163	-4.07326e-163	0
1.51148e-163	-1.11297e-163	2.10722e-163	-2.43789e-163	3.39962e-163	1.9827e-163	-1.25627e-162	-5.48075e-163	-1.49424e-162	1.11273e-162	-1.54174e-163	-3.0398e-163	5.37563e-163	8.54206e-163	5.75582e-163	5.80046e-163	2.70468e-163	-7.17297e-163	8.66307e-163	4.23178e-163	-1.56445e-162	9.09561e-163	-3.79438e-163	-3.87808e-163	-5.46309e-166	7.43241e-163	-7.11938e-163	6.38246e-163	-6.98993e-163	-4.07326e-163	0
1.51148e-163	-1.11297e-163	2.10722e-163	-2.43789e-163	3.39962e-163	1.9827e-163	-1.25627e-162	-5.48075e-163	-1.49424e-162	1.11273e-162	-1.54174e-163	-3.0398e-163	5.37563e-163	8.54206e-163	5.75582e-163	5.80046e-163	2.70468e-163	-7.17297e-163	8.66307e-163	4.23178e-163	-1.56445e-162	9.09561e-163	-3.79438e-163	-3.87808e-163	-5.46309e-166	7.43241e-163	-7.11938e-163	6.38246e-163	-6.98993e-163	-4.07326e-163	0
1.51148e-163	-1.11297e-163	2.10722e-163	-2.43789e-163	3.39962e-163	1.9827e-163	-1.25627e-162	-5.48075e-163	-1.49424e-162	1.11273e-162	-1.54174e-163	-3.0398e-163	5.37563e-163	8.54206e-163	5.75582e-163	5.80046e-163	2.70468e-163	-7.17297e-163	8.66307e-163	4.23178e-163	-1.56445e-162	9.09561e-163	-3.79438e-163	-3.87808e-163	-5.46309e-166	7.43241e-163	-7.11938e-163	6.38246e-163	-6.98993e-163	-4.07326e-163	0
1.51148e-163	-1.11297e-163	2.10722e-163	-2.43789e-163	3.39962e-163	1.9827e-163	-1.25627e-162	-5.48075e-163	-1.49424e-162	1.11273e-162	-1.54174e-163	-3.0398e-163	5.37563e-163	8.54206e-163	5.75582e-163	5.80046e-163	2.70468e-163	-7.17297e-163	8.66307e-163	4.23178e-163	-1.56445e-162	9.09561e-163	-3.79438e-163	-3.87808e-163	-5.46309e-166	7.43241e-163	-7.11938e-163	6.38246e-163	-6.98993e-163	-4.07326e-163	0
1.51148e-163	-1.11297e-163	2.10722e-163	-2.43789e-163	3.39962e-163	1.9827e-163	-1.25627e-162	-5.48075e-163	-1.49424e-162	1.11273e-162	-1.54174e-163	-3.0398e-163	5.37563e-163	8.54206e-163	5.75582e-163	5.80046e-163	2.70468e-163	-7.17297e-163	8.66307e-163	4.23178e-163	-1.56445e-162	9.09561e-163	-3.79438e-163	-3.87808e-163	-5.46309e-166	7.43241e-163	-7.11938e-163	6.38246e-163	-6.98993e-163	-4.07326e-163	0
1.51148e-163	-1.11297e-163	2.10722e-163	-2.43789e-163	3.39962e-163	1.9827e-163	-1.25627e-162	-5.48075e-163	-1.49424e-162	1.11273e-162	-1.54174e-163	-3.0398e-163	5.37563e-163	8.54206e-163	5.75582e-163	5.80046e-163	2.70468e-163	-7.17297e-163	8.66307e-163	4.23178e-163	-1.56445e-162	9.09561e-163	-3.79438e-163	-3.87808e-163	-5.46309e-166	7.43241e-163	-7.11938e-163	6.38246e-163	-6.98993e-163	-4.07326e-163	0
1.51148e-163	-1.11297e-163	2.10722e-163	-2.43789e-163	3.39962e-163	1.9827e-163	-1.25627e-162	-5.48075e-163	-1.49424e-162	1.11273e-162	-1.54174e-163	-3.0398e-163	5.37563e-163	8.54206e-163	5.75582e-163	5.80046e-163	2.70468e-163	-7.17297e-163	8.66307e-163	4.23178e-163	-1.56445e-162	9.09561e-163	-3.79438e-163	-3.87808e-163	-5.46309e-166	7.43241e-163	-7.11938e-163	6.38246e-163	-6.98993e-163	-4.07326e-163	0
1.51148e-163	-1.11297e-163	2.10722e-163	-2.43789e-163	3.39962e-163	1.9827e-163	-1.25627e-162	-5.48075e-163	-1.49424e-162	1.11273e-162	-1.54174e-163	-3.0398e-163	5.37563e-163	8.54206e-163	5.75582e-163	5.80046e-163	2.70468e-163	-7.17297e-163	8.66307e-163	4.23178e-163	-1.56445e-162	9.09561e-163	-3.79438e-163	-3.87808e-163	-5.46309e-166	7.43241e-163	-7.11938e-163	6.38246e-163	-6.98993e-163	-4.07326e-163	0
1.51148e-163	-1.11297e-163	2.10722e-163	-2.43789e-163	3.39962e-163	1.9827e-163	-1.25627e-162	-5.48075e-163	-1.49424e-162	1.11273e-162	-1.54174e-163	-3.0398e-163	5.37563e-163	8.54206e-163	5.75582e-163	5.80046e-163	2.70468e-163	-7.17297e-163	8.66307e-163	4.23178e-163	-1.56445e-162	9.09561e-163	-3.79438e-163	-3.87808e-163	-5.46309e-166	7.43241e-163	-7.11938e-163	6.38246e-163	-6.98993e-163	-4.07326e-163	0
1.51148e-163	-1.11297e-163	2.10722e-163	-2.43789e-163	3.39962e-163	1.9827e-163	-1.25627e-162	-5.48075e-163	-1.49424e-162	1.11273e-162	-1.54174e-163	-3.0398e-163	5.37563e-163	8.54206e-163	5.75582e-163	5.80046e-163	2.70468e-163	-7.17297e-163	8.66307e-163	4.23178e-163	-1.56445e-162	9.09561e-163	-3.79438e-163	-3.87808e-163	-5.46309e-166	7.43241e-163	-7.11938e-163	6.38246e-163	-6.98993e-163	-4.07326e-163	0
1.51148e-163	-1.11297e-163	2.10722e-163	-2.43789e-163	3.39962e-163	1.9827e-163	-1.25627e-162	-5.48075e-163	-1.49424e-162	1.11273e-162	-1.54174e-163	-3.0398e-163	5.37563e-163	8.54206e-163	5.75582e-163	5.80046e-163	2.70468e-163	-7.17297e-163	8.66307e-163	4.23178e-163	-1.56445e-162	9.09561e-163	-3.79438e-163	-3.87808e-163	-5.46309e-166	7.43241e-163	-7.11938e-163	6.38246e-163	-6.98993e-163	-4.07326e-163	0
1.51148e-163	-1.11297e-163	2.10722e-163	-2.43789e-163	3.39962e-163	1.9827e-163	-1.25627e-162	-5.48075e-163	-1.49424e-162	1.11273e-162	-1.54174e-163	-3.0398e-163	5.37563e-163	8.54206e-163	5.75582e-163	5.80046e-163	2.70468e-163	-7.17297e-163	8.66307e-163	4.23178e-163	-1.56445e-162	9.09561e-163	-3.79438e-163	-3.87808e-163	-5.46309e-166	7.43241e-163	-7.11938e-163	6.38246e-163	-6.98993e-163	-4.07326e-163	0
1.51148e-163	-1.11297e-163	2.10722e-163	-2.43789e-163	3.39962e-163	1.9827e-163	-1.25627e-162	-5.48075e-163	-1.49424e-162	1.11273e-162	-1.54174e-163	-3.0398e-163	5.37563e-163	8.54206e-163	5.75582e-163	5.80046e-163	2.70468e-163	-7.17297e-163	8.66307e-163	4.23178e-163	-1.56445e-162	9.09561e-163	-3.79438e-163	-3.87808e-163	-5.46309e-166	7.43241e-163	-7.11938e-163	6.38246e-163	-6.98993e-163	-4.07326e-163	0
1.51148e-163	-1.11297e-163	2.10722e-163	-2.43789e-163	3.39962e-163	1.9827e-163	-1.25627e-162	-5.48075e-163	-1.49424e-162	1.11273e-162	-1.54174e-163	-3.0398e-163	5.37563e-163	8.54206e-163	5.75582e-163	5.80046e-163	2.70468e-163	-7.17297e-163	8.66307e-163	4.23178e-163	-1.56445e-162	9.09561e-163	-3.79438e-163	-3.87808e-163	-5.46309e-166	7.43241e-163	-7.11938e-163	6.38246e-163	-6.98993e-163	-4.07326e-163	0
1.51148e-163	-1.11297e-163	2.10722e-163	-2.43789e-163	3.39962e-163	1.9827e-163	-1.25627e-162	-5.48075e-163	-1.49424e-162	1.11273e-162	-1.54174e-163	-3.0398e-163	5.37563e-163	8.54206e-163	5.75582e-163	5.80046e-163	2.70468e-163	-7.17297e-163	8.66307e-163	4.23178e-163	-1.56445e-162	9.09561e-163	-3.79438e-163	-3.87808e-163	-5.46309e-166	7.43241e-163	-7.11938e-163	6.38246e-163	-6.98993e-163	-4.07326e-163	0
1.51148e-163	-1.11297e-163	2.10722e-163	-2.43789e-163	3.39962e-163	1.9827e-163	-1.25627e-162	-5.48075e-163	-1.49424e-162	1.11273e-162	-1.54174e-163	-3.0398e-163	5.37563e-163	8.54206e-163	5.75582e-163	5.80046e-163	2.70468e-163	-7.17297e-163	8.66307e-163	4.23178e-163	-1.56445e-162	9.09561e-163	-3.79438e-163	-3.87808e-163	-5.46309e-166	7.43241e-163	-7.11938e-163	6.38246e-163	-6.98993e-163	-4.07326e-163	0
1.51148e-163	-1.11297e-163	2.10722e-163	-2.43789e-163	3.39962e-163	1.9827e-163	-1.25627e-162	-5.48075e-163	-1.49424e-162	1.11273e-162	-1.54174e-163	-3.0398e-163	5.37563e-163	8.54206e-163	5.75582e-163	5.80046e-163	2.70468e-163	-7.17297e-163	8.66307e-163	4.23178e-163	-1.56445e-162	9.09561e-163	-3.79438e-163	-3.87808e-163	-5.46309e-166	7.43241e-163	-7.11938e-163	6.38246e-163	-6.98993e-163	-4.07326e-163	0
1.51148e-163	-1.11297e-163	2.10722e-163	-2.43789e-163	3.39962e-163	1.9827e-163	-1.25627e-162	-5.48075e-163	-1.49424e-162	1.11273e-162	-1.54174e-163	-3.0398e-163	5.37563e-163	8.54206e-163	5.75582e-163	5.80046e-163	2.70468e-163	-7.17297e-163	8.66307e-163	4.23178e-163	-1.56445e-162	9.09561e-163	-3.79438e-163	-3.87808e-163	-5.46309e-166	7.43241e-163	-7.11938e-163	6.38246e-163	-6.98993e-163	-4.07326e-163	0
1.51148e-163	-1.11297e-163	2.10722e-163	-2.43789e-163	3.39962e-163	1.9827e-163	-1.25627e-162	-5.48075e-163	-1.49424e-162	1.11273e-162	-1.54174e-163	-3.0398e-163	5.37563e-163	8.54206e-163	5.75582e-163	5.80046e-163	2.70468e-163	-7.17297e-163	8.66307e-163	4.23178e-163	-1.56445e-162	9.09561e-163	-3.79438e-163	-3.87808e-163	-5.46309e-166	7.43241e-163	-7.11938e-163	6.38246e-163	-6.98993e-163	-4.07326e-163	0
1.51148e-163	-1.11297e-163	2.10722e-163	-2.43789e-163	3.39962e-163	1.9827e-163	-1.25627e-162	-5.48075e-163	-1.49424e-162	1.11273e-162	-1.54174e-163	-3.0398e-163	5.37563e-163	8.54206e-163	5.75582e-163	5.80046e-163	2.70468e-163	-7.17297e-163	8.66307e-163	4.23178e-163	-1.56445e-162	9.09561e-163	-3.79438e-163	-3.87808e-163	-5.46309e-166	7.43241e-163	-7.11938e-163	6.38246e-163	-6.98993e-163	-4.07326e-163	0
1.51148e-163	-1.11297e-163	2.10722e-163	-2.43789e-163	3.39962e-163	1.9827e-163	-1.25627e-162	-5.48075e-163	-1.49424e-162	1.11273e-162	-1.54174e-163	-3.0398e-163	5.37563e-163	8.54206e-163	5.75582e-163	5.80046e-163	2.70468e-163	-7.17297e-163	8.66307e-163	4.23178e-163	-1.56445e-162	9.09561e-163	-3.79438e-163	-3.87808e-163	-5.46309e-166	7.43241e-163	-7.11938e-163	6.38246e-163	-6.98993e-163	-4.07326e-163	0
1.51148e-163	-1.11297e-163	2.10722e-163	-2.43789e-163	3.39962e-163	1.9827e-163	-1.25627e-162	-5.48075e-163	-1.49424e-162	1.11273e-162	-1.54174e-163	-3.0398e-163	5.37563e-163	8.54206e-163	5.75582e-163	5.80046e-163	2.70468e-163	-7.17297e-163	8.66307e-163	4.23178e-163	-1.56445e-162	9.09561e-163	-3.79438e-163	-3.87808e-163	-5.46309e-166	7.43241e-163	-7.11938e-163	6.38246e-163	-6.98993e-163	-4.07326e-163	0
1.51148e-163	-1.11297e-163	2.10722e-163	-2.43789e-163	3.39962e-163	1.9827e-163	-1.25627e-162	-5.48075e-163	-1.49424e-162	1.11273e-162	-1.54174e-163	-3.0398e-163	5.37563e-163	8.54206e-163	5.75582e-163	5.80046e-163	2.70468e-163	-7.17297e-163	8.66307e-163	4.23178e-163	-1.56445e-162	9.09561e-163	-3.79438e-163	-3.87808e-163	-5.46309e-166	7.43241e-163	-7.11938e-163	6.38246e-163	-6.98993e-163	-4.07326e-163	0
1.51148e-163	-1.11297e-163	2.10722e-163	-2.43789e-163	3.39962e-163	1.9827e-163	-1.25627e-162	-5.48075e-163	-1.49424e-162	1.11273e-162	-1.54174e-163	-3.0398e-163	5.37563e-163	8.54206e-163	5.75582e-163	5.80046e-163	2.70468e-163	-7.17297e-163	8.66307e-163	4.23178e-163	-1.56445e-162	9.09561e-163	-3.79438e-163	-3.87808e-163	-5.46309e-166	7.43241e-163	-7.11938e-163	6.38246e-163	-6.98993e-163	-4.07326e-163	0
1.51148e-163	-1.11297e-163	2.10722e-163	-2.43789e-163	3.39962e-163	1.9827e-163	-1.25627e-162	-5.48075e-163	-1.49424e-162	1.11273e-162	-1.54174e-163	-3.0398e-163	5.37563e-163	8.54206e-163	5.75582e-163	5.80046e-163	2.70468e-163	-7.17297e-163	8.66307e-163	4.23178e-163	-1.56445e-162	9.09561e-163	-3.79438e-163	-3.87808e-163	-5.46309e-166	7.43241e-163	-7.11938e-163	6.38246e-163	-6.98993e-163	-4.07326e-163	0
1.51148e-163	-1.11297e-163	2.10722e-163	-2.43789e-163	3.39962e-163	1.9827e-163	-1.25627e-162	-5.48075e-163	-1.49424e-162	1.11273e-162	-1.54174e-163	-3.0398e-163	5.37563e-163	8.54206e-163	5.75582e-163	5.80046e-163	2.70468e-163	-7.17297e-163	8.66307e-163	4.23178e-163	-1.56445e-162	9.09561e-163	-3.79438e-163	-3.87808e-163	-5.46309e-166	7.43241e-163	-7.11938e-163	6.38246e-163	-6.98993e-163	-4.07326e-163	0
1.51148e-163	-1.11297e-163	2.10722e-163	-2.43789e-163	3.39962e-163	1.9827e-163	-1.25627e-162	-5.48075e-163	-1.49424e-162	1.11273e-162	-1.54174e-163	-3.0398e-163	5.37563e-163	8.54206e-163	5.75582e-163	5.80046e-163	2.70468e-163	-7.17297e-163	8.66307e-163	4.23178e-163	-1.56445e-162	9.09561e-163	-3.79438e-163	-3.87808e-163	-5.46309e-166	7.43241e-163	-7.11938e-163	6.38246e-163	-6.98993e-163	-4.07326e-163	0
1.51148e-163	-1.11297e-163	2.10722e-163	-2.43789e-163	3.39962e-163	1.9827e-163	-1.25627e-162	-5.48075e-163	-1.49424e-162	1.11273e-162	-1.54174e-163	-3.0398e-163	5.37563e-163	8.54206e-163	5.75582e-163	5.80046e-163	2.70468e-163	-7.17297e-163	8.66307e-163	4.23178e-163	-1.56445e-162	9.09561e-163	-3.79438e-163	-3.87808e-163	-5.46309e-166	7.43241e-163	-7.11938e-163	6.38246e-163	-6.98993e-163	-4.07326e-163	0
1.51148e-163	-1.11297e-163	2.10722e-163	-2.43789e-163	3.39962e-163	1.9827e-163	-1.25627e-162	-5.48075e-163	-1.49424e-162	1.11273e-162	-1.54174e-163	-3.0398e-163	5.37563e-163	8.54206e-163	5.75582e-163	5.80046e-163	2.70468e-163	-7.17297e-163	8.66307e-163	4.23178e-163	-1.56445e-162	9.09561e-163	-3.79438e-163	-3.87808e-163	-5.46309e-166	7.43241e-163	-7.11938e-163	6.38246e-163	-6.98993e-163	-4.07326e-163	0
1.51148e-163	-1.11297e-163	2.10722e-163	-2.43789e-163	3.39962e-163	1.9827e-163	-1.25627e-162	-5.48075e-163	-1.49424e-162	1.11273e-162	-1.54174e-163	-3.0398e-163	5.37563e-163	8.54206e-163	5.75582e-163	5.80046e-163	2.70468e-163	-7.17297e-163	8.66307e-163	4.23178e-163	-1.56445e-162	9.09561e-163	-3.79438e-163	-3.87808e-163	-5.46309e-166	7.43241e-163	-7.11938e-163	6.38246e-163	-6.98993e-163	-4.07326e-163	0
1.51148e-163	-1.11297e-163	2.10722e-163	-2.43789e-163	3.39962e-163	1.9827e-163	-1.25627e-162	-5.48075e-163	-1.49424e-162	1.11273e-162	-1.54174e-163	-3.0398e-163	5.37563e-163	8.54206e-163	5.75582e-163	5.80046e-163	2.70468e-163	-7.17297e-163	8.66307e-163	4.23178e-163	-1.56445e-162	9.09561e-163	-3.79438e-163	-3.87808e-163	-5.46309e-166	7.43241e-163	-7.11938e-163	6.38246e-163	-6.98993e-163	-4.07326e-163	0
1.51148e-163	-1.11297e-163	2.10722e-163	-2.43789e-163	3.39962e-163	1.9827e-163	-1.25627e-162	-5.48075e-163	-1.49424e-162	1.11273e-162	-1.54174e-163	-3.0398e-163	5.37563e-163	8.54206e-163	5.75582e-163	5.80046e-163	2.70468e-163	-7.17297e-163	8.66307e-163	4.23178e-163	-1.56445e-162	9.09561e-163	-3.79438e-163	-3.87808e-163	-5.46309e-166	7.43241e-163	-7.11938e-163	6.38246e-163	-6.98993e-163	-4.07326e-163	0
1.51148e-163	-1.11297e-163	2.10722e-163	-2.43789e-163	3.39962e-163	1.9827e-163	-1.25627e-162	-5.48075e-163	-1.49424e-162	1.11273e-162	-1.54174e-163	-3.0398e-163	5.37563e-163	8.54206e-163	5.75582e-163	5.80046e-163	2.70468e-163	-7.17297e-163	8.66307e-163	4.23178e-163	-1.56445e-162	9.09561e-163	-3.79438e-163	-3.87808e-163	-5.46309e-166	7.43241e-163	-7.11938e-163	6.38246e-163	-6.98993e-163	-4.07326e-163	0
1.51148e-163	-1.11297e-163	2.10722e-163	-2.43789e-163	3.39962e-163	1.9827e-163	-1.25627e-162	-5.48075e-163	-1.49424e-162	1.11273e-162	-1.54174e-163	-3.0398e-163	5.37563e-163	8.54206e-163	5.75582e-163	5.80046e-163	2.70468e-163	-7.17297e-163	8.66307e-163	4.23178e-163	-1.56445e-162	9.09561e-163	-3.79438e-163	-3.87808e-163	-5.46309e-166	7.43241e-163	-7.11938e-163	6.38246e-163	-6.98993e-163	-4.07326e-163	0
1.51148e-163	-1.11297e-163	2.10722e-163	-2.43789e-163	3.39962e-163	1.9827e-163	-1.25627e-162	-5.48075e-163	-1.49424e-162	1.11273e-162	-1.54174e-163	-3.0398e-163	5.37563e-163	8.54206e-163	5.75582e-163	5.80046e-163	2.70468e-163	-7.17297e-163	8.66307e-163	4.23178e-163	-1.56445e-162	9.09561e-163	-3.79438e-163	-3.87808e-163	-5.46309e-166	7.43241e-163	-7.11938e-163	6.38246e-163	-6.98993e-163	-4.07326e-163	0
1.51148e-163	-1.11297e-163	2.10722e-163	-2.43789e-163	3.39962e-163	1.9827e-163	-1.25627e-162	-5.48075e-163	-1.49424e-162	1.11273e-162	-1.54174e-163	-3.0398e-163	5.37563e-163	8.54206e-163	5.75582e-163	5.80046e-163	2.70468e-163	-7.17297e-163	8.66307e-163	4.23178e-163	-1.56445e-162	9.09561e-163	-3.79438e-163	-3.87808e-163	-5.46309e-166	7.43241e-163	-7.11938e-163	6.38246e-163	-6.98993e-163	-4.07326e-163	0
1.51148e-163	-1.11297e-163	2.10722e-163	-2.43789e-163	3.39962e-163	1.9827e-163	-1.25627e-162	-5.48075e-163	-1.49424e-162	1.11273e-162	-1.54174e-163	-3.0398e-163	5.37563e-163	8.54206e-163	5.75582e-163	5.80046e-163	2.70468e-163	-7.17297e-163	8.66307e-163	4.23178e-163	-1.56445e-162	9.09561e-163	-3.79438e-163	-3.87808e-163	-5.46309e-166	7.43241e-163	-7.11938e-163	6.38246e-163	-6.98993e-163	-4.07326e-163	0
1.51148e-163	-1.11297e-163	2.10722e-163	-2.43789e-163	3.39962e-163	1.9827e-163	-1.25627e-162	-5.48075e-163	-1.49424e-162	1.11273e-162	-1.54174e-163	-3.0398e-163	5.37563e-163	8.54206e-163	5.75582e-163	5.80046e-163	2.70468e-163	-7.17297e-163	8.66307e-163	4.23178e-163	-1.56445e-162	9.09561e-163	-3.79438e-163	-3.87808e-163	-5.46309e-166	7.43241e-163	-7.11938e-163	6.38246e-163	-6.98993e-163	-4.07326e-163	0
1.51148e-163	-1.11297e-163	2.10722e-163	-2.43789e-163	3.39962e-163	1.9827e-163	-1.25627e-162	-5.48075e-163	-1.49424e-162	1.11273e-162	-1.54174e-163	-3.0398e-163	5.37563e-163	8.54206e-163	5.75582e-163	5.80046e-163	2.70468e-163	-7.17297e-163	8.66307e-163	4.23178e-163	-1.56445e-162	9.09561e-163	-3.79438e-163	-3.87808e-163	-5.46309e-166	7.43241e-163	-7.11938e-163	6.38246e-163	-6.98993e-163	-4.07326e-163	0
1.51148e-163	-1.11297e-163	2.10722e-163	-2.43789e-163	3.39962e-163	1.9827e-163	-1.25627e-162	-5.48075e-163	-1.49424e-162	1.11273e-162	-1.54174e-163	-3.0398e-163	5.37563e-163	8.54206e-163	5.75582e-163	5.80046e-163	2.70468e-163	-7.17297e-163	8.66307e-163	4.23178e-163	-1.56445e-162	9.09561e-163	-3.79438e-163	-3.87808e-163	-5.46309e-166	7.43241e-163	-7.11938e-163	6.38246e-163	-6.98993e-163	-4.07326e-163	0
1.51148e-163	-1.11297e-163	2.10722e-163	-2.43789e-163	3.39962e-163	1.9827e-163	-1.25627e-162	-5.48075e-163	-1.49424e-162	1.11273e-162	-1.54174e-163	-3.0398e-163	5.37563e-163	8.54206e-163	5.75582e-163	5.80046e-163	2.70468e-163	-7.17297e-163	8.66307e-163	4.23178e-163	-1.56445e-162	9.09561e-163	-3.79438e-163	-3.87808e-163	-5.46309e-166	7.43241e-163	-7.11938e-163	6.38246e-163	-6.98993e-163	-4.07326e-163	0
1.51148e-163	-1.11297e-163	2.10722e-163	-2.43789e-163	3.39962e-163	1.9827e-163	-1.25627e-162	-5.48075e-163	-1.49424e-162	1.11273e-162	-1.54174e-163	-3.0398e-163	5.37563e-163	8.54206e-163	5.75582e-163	5.80046e-163	2.70468e-163	-7.17297e-163	8.66307e-163	4.23178e-163	-1.56445e-162	9.09561e-163	-3.79438e-163	-3.87808e-163	-5.46309e-166	7.43241e-163	-7.11938e-163	6.38246e-163	-6.98993e-163	-4.07326e-163	0
1.51148e-163	-1.11297e-163	2.10722e-163	-2.43789e-163	3.39962e-163	1.9827e-163	-1.25627e-162	-5.48075e-163	-1.49424e-162	1.11273e-162	-1.54174e-163	-3.0398e-163	5.37563e-163	8.54206e-163	5.75582e-163	5.80046e-163	2.70468e-163	-7.17297e-163	8.66307e-163	4.23178e-163	-1.56445e-162	9.09561e-163	-3.79438e-163	-3.87808e-163	-5.46309e-166	7.43241e-163	-7.11938e-163	6.38246e-163	-6.98993e-163	-4.07326e-163	0
1.51148e-163	-1.11297e-163	2.10722e-163	-2.43789e-163	3.39962e-163	1.9827e-163	-1.25627e-162	-5.48075e-163	-1.49424e-162	1.11273e-162	-1.54174e-163	-3.0398e-163	5.37563e-163	8.54206e-163	5.75582e-163	5.80046e-163	2.70468e-163	-7.17297e-163	8.66307e-163	4.23178e-163	-1.56445e-162	9.09561e-163	-3.79438e-163	-3.87808e-163	-5.46309e-166	7.43241e-163	-7.11938e-163	6.38246e-163	-6.98993e-163	-4.07326e-163	0
1.51148e-163	-1.11297e-163	2.10722e-163	-2.43789e-163	3.39962e-163	1.9827e-163	-1.25627e-162	-5.48075e-163	-1.49424e-162	1.11273e-162	-1.54174e-163	-3.0398e-163	5.37563e-163	8.54206e-163	5.75582e-163	5.80046e-163	2.70468e-163	-7.17297e-163	8.66307e-163	4.23178e-163	-1.56445e-162	9.09561e-163	-3.79438e-163	-3.87808e-163	-5.46309e-166	7.43241e-163	-7.11938e-163	6.38246e-163	-6.98993e-163	-4.07326e-163	0
1.51148e-163	-1.11297e-163	2.10722e-163	-2.43789e-163	3.39962e-163	1.9827e-163	-1.25627e-162	-5.48075e-163	-1.49424e-162	1.11273e-162	-1.54174e-163	-3.0398e-163	5.37563e-163	8.54206e-163	5.75582e-163	5.80046e-163	2.70468e-163	-7.17297e-163	8.66307e-163	4.23178e-163	-1.56445e-162	9.09561e-163	-3.79438e-163	-3.87808e-163	-5.46309e-166	7.43241e-163	-7.11938e-163	6.38246e-163	-6.98993e-163	-4.07326e-163	0
1.51148e-163	-1.11297e-163	2.10722e-163	-2.43789e-163	3.39962e-163	1.9827e-163	-1.25627e-162	-5.48075e-163	-1.49424e-162	1.11273e-162	-1.54174e-163	-3.0398e-163	5.37563e-163	8.54206e-163	5.75582e-163	5.80046e-163	2.70468e-163	-7.17297e-163	8.66307e-163	4.23178e-163	-1.56445e-162	9.09561e-163	-3.79438e-163	-3.87808e-163	-5.46309e-166	7.43241e-163	-7.11938e-163	6.38246e-163	-6.98993e-163	-4.07326e-163	0
1.51148e-163	-1.11297e-163	2.10722e-163	-2.43789e-163	3.39962e-163	1.9827e-163	-1.25627e-162	-5.48075e-163	-1.49424e-162	1.11273e-162	-1.54174e-163	-3.0398e-163	5.37563e-163	8.54206e-163	5.75582e-163	5.80046e-163	2.70468e-163	-7.17297e-163	8.66307e-163	4.23178e-163	-1.56445e-162	9.09561e-163	-3.79438e-163	-3.87808e-163	-5.46309e-166	7.43241e-163	-7.11938e-163	6.38246e-163	-6.98993e-163	-4.07326e-163	0
1.51148e-163	-1.11297e-163	2.10722e-163	-2.43789e-163	3.39962e-163	1.9827e-163	-1.25627e-162	-5.48075e-163	-1.49424e-162	1.11273e-162	-1.54174e-163	-3.0398e-163	5.37563e-163	8.54206e-163	5.75582e-163	5.80046e-163	2.70468e-163	-7.17297e-163	8.66307e-163	4.23178e-163	-1.56445e-162	9.09561e-163	-3.79438e-163	-3.87808e-163	-5.46309e-166	7.43241e-163	-7.11938e-163	6.38246e-163	-6.98993e-163	-4.07326e-163	0
1.51148e-163	-1.11297e-163	2.10722e-163	-2.43789e-163	3.39962e-163	1.9827e-163	-1.25627e-162	-5.48075e-163	-1.49424e-162	1.11273e-162	-1.54174e-163	-3.0398e-163	5.37563e-163	8.54206e-163	5.75582e-163	5.80046e-163	2.70468e-163	-7.17297e-163	8.66307e-163	4.23178e-163	-1.56445e-162	9.09561e-163	-3.79438e-163	-3.87808e-163	-5.46309e-166	7.43241e-163	-7.11938e-163	6.38246e-163	-6.98993e-163	-4.07326e-163	0
1.51148e-163	-1.11297e-163	2.10722e-163	-2.43789e-163	3.39962e-163	1.9827e-163	-1.25627e-162	-5.48075e-163	-1.49424e-162	1.11273e-162	-1.54174e-163	-3.0398e-163	5.37563e-163	8.54206e-163	5.75582e-163	5.80046e-163	2.70468e-163	-7.17297e-163	8.66307e-163	4.23178e-163	-1.56445e-162	9.09561e-163	-3.79438e-163	-3.87808e-163	-5.46309e-166	7.43241e-163	-7.11938e-163	6.38246e-163	-6.98993e-163	-4.07326e-163	0
1.51148e-163	-1.11297e-163	2.10722e-163	-2.43789e-163	3.39962e-163	1.9827e-163	-1.25627e-162	-5.48075e-163	-1.49424e-162	1.11273e-162	-1.54174e-163	-3.0398e-163	5.37563e-163	8.54206e-163	5.75582e-163	5.80046e-163	2.70468e-163	-7.17297e-163	8.66307e-163	4.23178e-163	-1.56445e-162	9.09561e-163	-3.79438e-163	-3.87808e-163	-5.46309e-166	7.43241e-163	-7.11938e-163	6.38246e-163	-6.98993e-163	-4.07326e-163	0
1.51148e-163	-1.11297e-163	2.10722e-163	-2.43789e-163	3.39962e-163	1.9827e-163	-1.25627e-162	-5.48075e-163	-1.49424e-162	1.11273e-162	-1.54174e-163	-3.0398e-163	5.37563e-163	8.54206e-163	5.75582e-163	5.80046e-163	2.70468e-163	-7.17297e-163	8.66307e-163	4.23178e-163	-1.56445e-162	9.09561e-163	-3.79438e-163	-3.87808e-163	-5.46309e-166	7.43241e-163	-7.11938e-163	6.38246e-163	-6.98993e-163	-4.07326e-163	0
1.51148e-163	-1.11297e-163	2.10722e-163	-2.43789e-163	3.39962e-163	1.9827e-163	-1.25627e-162	-5.48075e-163	-1.49424e-162	1.11273e-162	-1.54174e-163	-3.0398e-163	5.37563e-163	8.54206e-163	5.75582e-163	5.80046e-163	2.70468e-163	-7.17297e-163	8.66307e-163	4.23178e-163	-1.56445e-162	9.09561e-163	-3.79438e-163	-3.87808e-163	-5.46309e-166	7.43241e-163	-7.11938e-163	6.38246e-163	-6.98993e-163	-4.07326e-163	0
1.51148e-163	-1.11297e-163	2.10722e-163	-2.43789e-163	3.39962e-163	1.9827e-163	-1.25627e-162	-5.48075e-163	-1.49424e-162	1.11273e-162	-1.54174e-163	-3.0398e-163	5.37563e-163	8.54206e-163	5.75582e-163	5.80046e-163	2.70468e-163	-7.17297e-163	8.66307e-163	4.23178e-163	-1.56445e-162	9.09561e-163	-3.79438e-163	-3.87808e-163	-5.46309e-166	7.43241e-163	-7.11938e-163	6.38246e-163	-6.98993e-163	-4.07326e-163	0
1.51148e-163	-1.11297e-163	2.10722e-163	-2.43789e-163	3.39962e-163	1.9827e-163	-1.25627e-162	-5.48075e-163	-1.49424e-162	1.11273e-162	-1.54174e-163	-3.0398e-163	5.37563e-163	8.54206e-163	5.75582e-163	5.80046e-163	2.70468e-163	-7.17297e-163	8.66307e-163	4.23178e-163	-1.56445e-162	9.09561e-163	-3.79438e-163	-3.87808e-163	-5.46309e-166	7.43241e-163	-7.11938e-163	6.38246e-163	-6.98993e-163	-4.07326e-163	0
1.51148e-163	-1.11297e-163	2.10722e-163	-2.43789e-163	3.39962e-163	1.9827e-163	-1.25627e-162	-5.48075e-163	-1.49424e-162	1.11273e-162	-1.54174e-163	-3.0398e-163	5.37563e-163	8.54206e-163	5.75582e-163	5.80046e-163	2.70468e-163	-7.17297e-163	8.66307e-163	4.23178e-163	-1.56445e-162	9.09561e-163	-3.79438e-163	-3.87808e-163	-5.46309e-166	7.43241e-163	-7.11938e-163	6.38246e-163	-6.98993e-163	-4.07326e-163	0
1.51148e-163	-1.11297e-163	2.10722e-163	-2.43789e-163	3.39962e-163	1.9827e-163	-1.25627e-162	-5.48075e-163	-1.49424e-162	1.11273e-162	-1.54174e-163	-3.0398e-163	5.37563e-163	8.54206e-163	5.75582e-163	5.80046e-163	2.70468e-163	-7.17297e-163	8.66307e-163	4.23178e-163	-1.56445e-162	9.09561e-163	-3.79438e-163	-3.87808e-163	-5.46309e-166	7.43241e-163	-7.11938e-163	6.38246e-163	-6.98993e-163	-4.07326e-163	0
1.51148e-163	-1.11297e-163	2.10722e-163	-2.43789e-163	3.39962e-163	1.9827e-163	-1.25627e-162	-5.48075e-163	-1.49424e-162	1.11273e-162	-1.54174e-163	-3.0398e-163	5.37563e-163	8.54206e-163	5.75582e-163	5.80046e-163	2.70468e-163	-7.17297e-163	8.66307e-163	4.23178e-163	-1.56445e-162	9.09561e-163	-3.79438e-163	-3.87808e-163	-5.46309e-166	7.43241e-163	-7.11938e-163	6.38246e-163	-6.98993e-163	-4.07326e-163	0
1.51148e-163	-1.11297e-163	2.10722e-163	-2.43789e-163	3.39962e-163	1.9827e-163	-1.25627e-162	-5.48075e-163	-1.49424e-162	1.11273e-162	-1.54174e-163	-3.0398e-163	5.37563e-163	8.54206e-163	5.75582e-163	5.80046e-163	2.70468e-163	-7.17297e-163	8.66307e-163	4.23178e-163	-1.56445e-162	9.09561e-163	-3.79438e-163	-3.87808e-163	-5.46309e-166	7.43241e-163	-7.11938e-163	6.38246e-163	-6.98993e-163	-4.07326e-163	0
1.51148e-163	-1.11297e-163	2.10722e-163	-2.43789e-163	3.39962e-163	1.9827e-163	-1.25627e-162	-5.48075e-163	-1.49424e-162	1.11273e-162	-1.54174e-163	-3.0398e-163	5.37563e-163	8.54206e-163	5.75582e-163	5.80046e-163	2.70468e-163	-7.17297e-163	8.66307e-163	4.23178e-163	-1.56445e-162	9.09561e-163	-3.79438e-163	-3.87808e-163	-5.46309e-166	7.43241e-163	-7.11938e-163	6.38246e-163	-6.98993e-163	-4.07326e-163	0
1.51148e-163	-1.11297e-163	2.10722e-163	-2.43789e-163	3.39962e-163	1.9827e-163	-1.25627e-162	-5.48075e-163	-1.49424e-162	1.11273e-162	-1.54174e-163	-3.0398e-163	5.37563e-163	8.54206e-163	5.75582e-163	5.80046e-163	2.70468e-163	-7.17297e-163	8.66307e-163	4.23178e-163	-1.56445e-162	9.09561e-163	-3.79438e-163	-3.87808e-163	-5.46309e-166	7.43241e-163	-7.11938e-163	6.38246e-163	-6.98993e-163	-4.07326e-163	0
1.51148e-163	-1.11297e-163	2.10722e-163	-2.43789e-163	3.39962e-163	1.9827e-163	-1.25627e-162	-5.48075e-163	-1.49424e-162	1.11273e-162	-1.54174e-163	-3.0398e-163	5.37563e-163	8.54206e-163	5.75582e-163	5.80046e-163	2.70468e-163	-7.17297e-163	8.66307e-163	4.23178e-163	-1.56445e-162	9.09561e-163	-3.79438e-163	-3.87808e-163	-5.46309e-166	7.43241e-163	-7.11938e-163	6.38246e-163	-6.98993e-163	-4.07326e-163	0
1.51148e-163	-1.11297e-163	2.10722e-163	-2.43789e-163	3.39962e-163	1.9827e-163	-1.25627e-162	-5.48075e-163	-1.49424e-162	1.11273e-162	-1.54174e-163	-3.0398e-163	5.37563e-163	8.54206e-163	5.75582e-163	5.80046e-163	2.70468e-163	-7.17297e-163	8.66307e-163	4.23178e-163	-1.56445e-162	9.09561e-163	-3.79438e-163	-3.87808e-163	-5.46309e-166	7.43241e-163	-7.11938e-163	6.38246e-163	-6.98993e-163	-4.07326e-163	0
1.51148e-163	-1.11297e-163	2.10722e-163	-2.43789e-163	3.39962e-163	1.9827e-163	-1.25627e-162	-5.48075e-163	-1.49424e-162	1.11273e-162	-1.54174e-163	-3.0398e-163	5.37563e-163	8.54206e-163	5.75582e-163	5.80046e-163	2.70468e-163	-7.17297e-163	8.66307e-163	4.23178e-163	-1.56445e-162	9.09561e-163	-3.79438e-163	-3.87808e-163	-5.46309e-166	7.43241e-163	-7.11938e-163	6.38246e-163	-6.98993e-163	-4.07326e-163	0
1.51148e-163	-1.11297e-163	2.10722e-163	-2.43789e-163	3.39962e-163	1.9827e-163	-1.25627e-162	-5.48075e-163	-1.49424e-162	1.11273e-162	-1.54174e-163	-3.0398e-163	5.37563e-163	8.54206e-163	5.75582e-163	5.80046e-163	2.70468e-163	-7.17297e-163	8.66307e-163	4.23178e-163	-1.56445e-162	9.09561e-163	-3.79438e-163	-3.87808e-163	-5.46309e-166	7.43241e-163	-7.11938e-163	6.38246e-163	-6.98993e-163	-4.07326e-163	0
1.51148e-163	-1.11297e-163	2.10722e-163	-2.43789e-163	3.39962e-163	1.9827e-163	-1.25627e-162	-5.48075e-163	-1.49424e-162	1.11273e-162	-1.54174e-163	-3.0398e-163	5.37563e-163	8.54206e-163	5.75582e-163	5.80046e-163	2.70468e-163	-7.17297e-163	8.66307e-163	4.23178e-163	-1.56445e-162	9.09561e-163	-3.79438e-163	-3.87808e-163	-5.46309e-166	7.43241e-163	-7.11938e-163	6.38246e-163	-6.98993e-163	-4.07326e-163	0
1.51148e-163	-1.11297e-163	2.10722e-163	-2.43789e-163	3.39962e-163	1.9827e-163	-1.25627e-162	-5.48075e-163	-1.49424e-162	1.11273e-162	-1.54174e-163	-3.0398e-163	5.37563e-163	8.54206e-163	5.75582e-163	5.80046e-163	2.70468e-163	-7.17297e-163	8.66307e-163	4.23178e-163	-1.56445e-162	9.09561e-163	-3.79438e-163	-3.87808e-163	-5.46309e-166	7.43241e-163	-7.11938e-163	6.38246e-163	-6.98993e-163	-4.07326e-163	0
1.51148e-163	-1.11297e-163	2.10722e-163	-2.43789e-163	3.39962e-163	1.9827e-163	-1.25627e-162	-5.48075e-163	-1.49424e-162	1.11273e-162	-1.54174e-163	-3.0398e-163	5.37563e-163	8.54206e-163	5.75582e-163	5.80046e-163	2.70468e-163	-7.17297e-163	8.66307e-163	4.23178e-163	-1.56445e-162	9.09561e-163	-3.79438e-163	-3.87808e-163	-5.46309e-166	7.43241e-163	-7.11938e-163	6.38246e-163	-6.98993e-163	-4.07326e-163	0
1.51148e-163	-1.11297e-163	2.10722e-163	-2.43789e-163	3.39962e-163	1.9827e-163	-1.25627e-162	-5.48075e-163	-1.49424e-162	1.11273e-162	-1.54174e-163	-3.0398e-163	5.37563e-163	8.54206e-163	5.75582e-163	5.80046e-163	2.70468e-163	-7.17297e-163	8.66307e-163	4.23178e-163	-1.56445e-162	9.09561e-163	-3.79438e-163	-3.87808e-163	-5.46309e-166	7.43241e-163	-7.11938e-163	6.38246e-163	-6.98993e-163	-4.07326e-163	0
1.51148e-163	-1.11297e-163	2.10722e-163	-2.43789e-163	3.39962e-163	1.9827e-163	-1.25627e-162	-5.48075e-163	-1.49424e-162	1.11273e-162	-1.54174e-163	-3.0398e-163	5.37563e-163	8.54206e-163	5.75582e-163	5.80046e-163	2.70468e-163	-7.17297e-163	8.66307e-163	4.23178e-163	-1.56445e-162	9.09561e-163	-3.79438e-163	-3.87808e-163	-5.46309e-166	7.43241e-163	-7.11938e-163	6.38246e-163	-6.98993e-163	-4.07326e-163	0
1.51148e-163	-1.11297e-163	2.10722e-163	-2.43789e-163	3.39962e-163	1.9827e-163	-1.25627e-162	-5.48075e-163	-1.49424e-162	1.11273e-162	-1.54174e-163	-3.0398e-163	5.37563e-163	8.54206e-163	5.75582e-163	5.80046e-163	2.70468e-163	-7.17297e-163	8.66307e-163	4.23178e-163	-1.56445e-162	9.09561e-163	-3.79438e-163	-3.87808e-163	-5.46309e-166	7.43241e-163	-7.11938e-163	6.38246e-163	-6.98993e-163	-4.07326e-163	0
1.51148e-163	-1.11297e-163	2.10722e-163	-2.43789e-163	3.39962e-163	1.9827e-163	-1.25627e-162	-5.48075e-163	-1.49424e-162	1.11273e-162	-1.54174e-163	-3.0398e-163	5.37563e-163	8.54206e-163	5.75582e-163	5.80046e-163	2.70468e-163	-7.17297e-163	8.66307e-163	4.23178e-163	-1.56445e-162	9.09561e-163	-3.79438e-163	-3.87808e-163	-5.46309e-166	7.43241e-163	-7.11938e-163	6.38246e-163	-6.98993e-163	-4.07326e-163	0
1.51148e-163	-1.11297e-163	2.10722e-163	-2.43789e-163	3.39962e-163	1.9827e-163	-1.25627e-162	-5.48075e-163	-1.49424e-162	1.11273e-162	-1.54174e-163	-3.0398e-163	5.37563e-163	8.54206e-163	5.75582e-163	5.80046e-163	2.70468e-163	-7.17297e-163	8.66307e-163	4.23178e-163	-1.56445e-162	9.09561e-163	-3.79438e-163	-3.87808e-163	-5.46309e-166	7.43241e-163	-7.11938e-163	6.38246e-163	-6.98993e-163	-4.07326e-163	0
1.51148e-163	-1.11297e-163	2.10722e-163	-2.43789e-163	3.39962e-163	1.9827e-163	-1.25627e-162	-5.48075e-163	-1.49424e-162	1.11273e-162	-1.54174e-163	-3.0398e-163	5.37563e-163	8.54206e-163	5.75582e-163	5.80046e-163	2.70468e-163	-7.17297e-163	8.66307e-163	4.23178e-163	-1.56445e-162	9.09561e-163	-3.79438e-163	-3.87808e-163	-5.46309e-166	7.43241e-163	-7.11938e-163	6.38246e-163	-6.98993e-163	-4.07326e-163	0
1.51148e-163	-1.11297e-163	2.10722e-163	-2.43789e-163	3.39962e-163	1.9827e-163	-1.25627e-162	-5.48075e-163	-1.49424e-162	1.11273e-162	-1.54174e-163	-3.0398e-163	5.37563e-163	8.54206e-163	5.75582e-163	5.80046e-163	2.70468e-163	-7.17297e-163	8.66307e-163	4.23178e-163	-1.56445e-162	9.09561e-163	-3.79438e-163	-3.87808e-163	-5.46309e-166	7.43241e-163	-7.11938e-163	6.38246e-163	-6.98993e-163	-4.07326e-163	0
1.51148e-163	-1.11297e-163	2.10722e-163	-2.43789e-163	3.39962e-163	1.9827e-163	-1.25627e-162	-5.48075e-163	-1.49424e-162	1.11273e-162	-1.54174e-163	-3.0398e-163	5.37563e-163	8.54206e-163	5.75582e-163	5.80046e-163	2.70468e-163	-7.17297e-163	8.66307e-163	4.23178e-163	-1.56445e-162	9.09561e-163	-3.79438e-163	-3.87808e-163	-5.46309e-166	7.43241e-163	-7.11938e-163	6.38246e-163	-6.98993e-163	-4.07326e-163	0
1.51148e-163	-1.11297e-163	2.10722e-163	-2.43789e-163	3.39962e-163	1.9827e-163	-1.25627e-162	-5.48075e-163	-1.49424e-162	1.11273e-162	-1.54174e-163	-3.0398e-163	5.37563e-163	8.54206e-163	5.75582e-163	5.80046e-163	2.70468e-163	-7.17297e-163	8.66307e-163	4.23178e-163	-1.56445e-162	9.09561e-163	-3.79438e-163	-3.87808e-163	-5.46309e-166	7.43241e-163	-7.11938e-163	6.38246e-163	-6.98993e-163	-4.07326e-163	0
1.51148e-163	-1.11297e-163	2.10722e-163	-2.43789e-163	3.39962e-163	1.9827e-163	-1.25627e-162	-5.48075e-163	-1.49424e-162	1.11273e-162	-1.54174e-163	-3.0398e-163	5.37563e-163	8.54206e-163	5.75582e-163	5.80046e-163	2.70468e-163	-7.17297e-163	8.66307e-163	4.23178e-163	-1.56445e-162	9.09561e-163	-3.79438e-163	-3.87808e-163	-5.46309e-166	7.43241e-163	-7.11938e-163	6.38246e-163	-6.98993e-163	-4.07326e-163	0
1.51148e-163	-1.11297e-163	2.10722e-163	-2.43789e-163	3.39962e-163	1.9827e-163	-1.25627e-162	-5.48075e-163	-1.49424e-162	1.11273e-162	-1.54174e-163	-3.0398e-163	5.37563e-163	8.54206e-163	5.75582e-163	5.80046e-163	2.70468e-163	-7.17297e-163	8.66307e-163	4.23178e-163	-1.56445e-162	9.09561e-163	-3.79438e-163	-3.87808e-163	-5.46309e-166	7.43241e-163	-7.11938e-163	6.38246e-163	-6.98993e-163	-4.07326e-163	0
1.51148e-163	-1.11297e-163	2.10722e-163	-2.43789e-163	3.39962e-163	1.9827e-163	-1.25627e-162	-5.48075e-163	-1.49424e-162	1.11273e-162	-1.54174e-163	-3.0398e-163	5.37563e-163	8.54206e-163	5.75582e-163	5.80046e-163	2.70468e-163	-7.17297e-163	8.66307e-163	4.23178e-163	-1.56445e-162	9.09561e-163	-3.79438e-163	-3.87808e-163	-5.46309e-166	7.43241e-163	-7.11938e-163	6.38246e-163	-6.98993e-163	-4.07326e-163	0
1.51148e-163	-1.11297e-163	2.10722e-163	-2.43789e-163	3.39962e-163	1.9827e-163	-1.25627e-162	-5.48075e-163	-1.49424e-162	1.11273e-162	-1.54174e-163	-3.0398e-163	5.37563e-163	8.54206e-163	5.75582e-163	5.80046e-163	2.70468e-163	-7.17297e-163	8.66307e-163	4.23178e-163	-1.56445e-162	9.09561e-163	-3.79438e-163	-3.87808e-163	-5.46309e-166	7.43241e-163	-7.11938e-163	6.38246e-163	-6.98993e-163	-4.07326e-163	0
1.51148e-163	-1.11297e-163	2.10722e-163	-2.43789e-163	3.39962e-163	1.9827e-163	-1.25627e-162	-5.48075e-163	-1.49424e-162	1.11273e-162	-1.54174e-163	-3.0398e-163	5.37563e-163	8.54206e-163	5.75582e-163	5.80046e-163	2.70468e-163	-7.17297e-163	8.66307e-163	4.23178e-163	-1.56445e-162	9.09561e-163	-3.79438e-163	-3.87808e-163	-5.46309e-166	7.43241e-163	-7.11938e-163	6.38246e-163	-6.98993e-163	-4.07326e-163	0
1.51148e-163	-1.11297e-163	2.10722e-163	-2.43789e-163	3.39962e-163	1.9827e-163	-1.25627e-162	-5.48075e-163	-1.49424e-162	1.11273e-162	-1.54174e-163	-3.0398e-163	5.37563e-163	8.54206e-163	5.75582e-163	5.80046e-163	2.70468e-163	-7.17297e-163	8.66307e-163	4.23178e-163	-1.56445e-162	9.09561e-163	-3.79438e-163	-3.87808e-163	-5.46309e-166	7.43241e-163	-7.11938e-163	6.38246e-163	-6.98993e-163	-4.07326e-163	0
1.51148e-163	-1.11297e-163	2.10722e-163	-2.43789e-163	3.39962e-163	1.9827e-163	-1.25627e-162	-5.48075e-163	-1.49424e-162	1.11273e-162	-1.54174e-163	-3.0398e-163	5.37563e-163	8.54206e-163	5.75582e-163	5.80046e-163	2.70468e-163	-7.17297e-163	8.66307e-163	4.23178e-163	-1.56445e-162	9.09561e-163	-3.79438e-163	-3.87808e-163	-5.46309e-166	7.43241e-163	-7.11938e-163	6.38246e-163	-6.98993e-163	-4.07326e-163	0
1.51148e-163	-1.11297e-163	2.10722e-163	-2.43789e-163	3.39962e-163	1.9827e-163	-1.25627e-162	-5.48075e-163	-1.49424e-162	1.11273e-162	-1.54174e-163	-3.0398e-163	5.37563e-163	8.54206e-163	5.75582e-163	5.80046e-163	2.70468e-163	-7.17297e-163	8.66307e-163	4.23178e-163	-1.56445e-162	9.09561e-163	-3.79438e-163	-3.87808e-163	-5.46309e-166	7.43241e-163	-7.11938e-163	6.38246e-163	-6.98993e-163	-4.07326e-163	0
1.51148e-163	-1.11297e-163	2.10722e-163	-2.43789e-163	3.39962e-163	1.9827e-163	-1.25627e-162	-5.48075e-163	-1.49424e-162	1.11273e-162	-1.54174e-163	-3.0398e-163	5.37563e-163	8.54206e-163	5.75582e-163	5.80046e-163	2.70468e-163	-7.17297e-163	8.66307e-163	4.23178e-163	-1.56445e-162	9.09561e-163	-3.79438e-163	-3.87808e-163	-5.46309e-166	7.43241e-163	-7.11938e-163	6.38246e-163	-6.98993e-163	-4.07326e-163	0
1.51148e-163	-1.11297e-163	2.10722e-163	-2.43789e-163	3.39962e-163	1.9827e-163	-1.25627e-162	-5.48075e-163	-1.49424e-162	1.11273e-162	-1.54174e-163	-3.0398e-163	5.37563e-163	8.54206e-163	5.75582e-163	5.80046e-163	2.70468e-163	-7.17297e-163	8.66307e-163	4.23178e-163	-1.56445e-162	9.09561e-163	-3.79438e-163	-3.87808e-163	-5.46309e-166	7.43241e-163	-7.11938e-163	6.38246e-163	-6.98993e-163	-4.07326e-163	0
1.51148e-163	-1.11297e-163	2.10722e-163	-2.43789e-163	3.39962e-163	1.9827e-163	-1.25627e-162	-5.48075e-163	-1.49424e-162	1.11273e-162	-1.54174e-163	-3.0398e-163	5.37563e-163	8.54206e-163	5.75582e-163	5.80046e-163	2.70468e-163	-7.17297e-163	8.66307e-163	4.23178e-163	-1.56445e-162	9.09561e-163	-3.79438e-163	-3.87808e-163	-5.46309e-166	7.43241e-163	-7.11938e-163	6.38246e-163	-6.98993e-163	-4.07326e-163	0
1.51148e-163	-1.11297e-163	2.10722e-163	-2.43789e-163	3.39962e-163	1.9827e-163	-1.25627e-162	-5.48075e-163	-1.49424e-162	1.11273e-162	-1.54174e-163	-3.0398e-163	5.37563e-163	8.54206e-163	5.75582e-163	5.80046e-163	2.70468e-163	-7.17297e-163	8.66307e-163	4.23178e-163	-1.56445e-162	9.09561e-163	-3.79438e-163	-3.87808e-163	-5.46309e-166	7.43241e-163	-7.11938e-163	6.38246e-163	-6.98993e-163	-4.07326e-163	0
1.51148e-163	-1.11297e-163	2.10722e-163	-2.43789e-163	3.39962e-163	1.9827e-163	-1.25627e-162	-5.48075e-163	-1.49424e-162	1.11273e-162	-1.54174e-163	-3.0398e-163	5.37563e-163	8.54206e-163	5.75582e-163	5.80046e-163	2.70468e-163	-7.17297e-163	8.66307e-163	4.23178e-163	-1.56445e-162	9.09561e-163	-3.79438e-163	-3.87808e-163	-5.46309e-166	7.43241e-163	-7.11938e-163	6.38246e-163	-6.98993e-163	-4.07326e-163	0
1.51148e-163	-1.11297e-163	2.10722e-163	-2.43789e-163	3.39962e-163	1.9827e-163	-1.25627e-162	-5.48075e-163	-1.49424e-162	1.11273e-162	-1.54174e-163	-3.0398e-163	5.37563e-163	8.54206e-163	5.75582e-163	5.80046e-163	2.70468e-163	-7.17297e-163	8.66307e-163	4.23178e-163	-1.56445e-162	9.09561e-163	-3.79438e-163	-3.87808e-163	-5.46309e-166	7.43241e-163	-7.11938e-163	6.38246e-163	-6.98993e-163	-4.07326e-163	0
1.51148e-163	-1.11297e-163	2.10722e-163	-2.43789e-163	3.39962e-163	1.9827e-163	-1.25627e-162	-5.48075e-163	-1.49424e-162	1.11273e-162	-1.54174e-163	-3.0398e-163	5.37563e-163	8.54206e-163	5.75582e-163	5.80046e-163	2.70468e-163	-7.17297e-163	8.66307e-163	4.23178e-163	-1.56445e-162	9.09561e-163	-3.79438e-163	-3.87808e-163	-5.46309e-166	7.43241e-163	-7.11938e-163	6.38246e-163	-6.98993e-163	-4.07326e-163	0
1.51148e-163	-1.11297e-163	2.10722e-163	-2.43789e-163	3.39962e-163	1.9827e-163	-1.25627e-162	-5.48075e-163	-1.49424e-162	1.11273e-162	-1.54174e-163	-3.0398e-163	5.37563e-163	8.54206e-163	5.75582e-163	5.80046e-163	2.70468e-163	-7.17297e-163	8.66307e-163	4.23178e-163	-1.56445e-162	9.09561e-163	-3.79438e-163	-3.87808e-163	-5.46309e-166	7.43241e-163	-7.11938e-163	6.38246e-163	-6.98993e-163	-4.07326e-163	0
1.51148e-163	-1.11297e-163	2.10722e-163	-2.43789e-163	3.39962e-163	1.9827e-163	-1.25627e-162	-5.48075e-163	-1.49424e-162	1.11273e-162	-1.54174e-163	-3.0398e-163	5.37563e-163	8.54206e-163	5.75582e-163	5.80046e-163	2.70468e-163	-7.17297e-163	8.66307e-163	4.23178e-163	-1.56445e-162	9.09561e-163	-3.79438e-163	-3.87808e-163	-5.46309e-166	7.43241e-163	-7.11938e-163	6.38246e-163	-6.98993e-163	-4.07326e-163	0
1.51148e-163	-1.11297e-163	2.10722e-163	-2.43789e-163	3.39962e-163	1.9827e-163	-1.25627e-162	-5.48075e-163	-1.49424e-162	1.11273e-162	-1.54174e-163	-3.0398e-163	5.37563e-163	8.54206e-163	5.75582e-163	5.80046e-163	2.70468e-163	-7.17297e-163	8.66307e-163	4.23178e-163	-1.56445e-162	9.09561e-163	-3.79438e-163	-3.87808e-163	-5.46309e-166	7.43241e-163	-7.11938e-163	6.38246e-163	-6.98993e-163	-4.07326e-163	0
1.51148e-163	-1.11297e-163	2.10722e-163	-2.43789e-163	3.39962e-163	1.9827e-163	-1.25627e-162	-5.48075e-163	-1.49424e-162	1.11273e-162	-1.54174e-163	-3.0398e-163	5.37563e-163	8.54206e-163	5.75582e-163	5.80046e-163	2.70468e-163	-7.17297e-163	8.66307e-163	4.23178e-163	-1.56445e-162	9.09561e-163	-3.79438e-163	-3.87808e-163	-5.46309e-166	7.43241e-163	-7.11938e-163	6.38246e-163	-6.98993e-163	-4.07326e-163	0
1.51148e-163	-1.11297e-163	2.10722e-163	-2.43789e-163	3.39962e-163	1.9827e-163	-1.25627e-162	-5.48075e-163	-1.49424e-162	1.11273e-162	-1.54174e-163	-3.0398e-163	5.37563e-163	8.54206e-163	5.75582e-163	5.80046e-163	2.70468e-163	-7.17297e-163	8.66307e-163	4.23178e-163	-1.56445e-162	9.09561e-163	-3.79438e-163	-3.87808e-163	-5.46309e-166	7.43241e-163	-7.11938e-163	6.38246e-163	-6.98993e-163	-4.07326e-163	0
1.51148e-163	-1.11297e-163	2.10722e-163	-2.43789e-163	3.39962e-163	1.9827e-163	-1.25627e-162	-5.48075e-163	-1.49424e-162	1.11273e-162	-1.54174e-163	-3.0398e-163	5.37563e-163	8.54206e-163	5.75582e-163	5.80046e-163	2.70468e-163	-7.17297e-163	8.66307e-163	4.23178e-163	-1.56445e-162	9.09561e-163	-3.79438e-163	-3.87808e-163	-5.46309e-166	7.43241e-163	-7.11938e-163	6.38246e-163	-6.98993e-163	-4.07326e-163	0
1.51148e-163	-1.11297e-163	2.10722e-163	-2.43789e-163	3.39962e-163	1.9827e-163	-1.25627e-162	-5.48075e-163	-1.49424e-162	1.11273e-162	-1.54174e-163	-3.0398e-163	5.37563e-163	8.54206e-163	5.75582e-163	5.80046e-163	2.70468e-163	-7.17297e-163	8.66307e-163	4.23178e-163	-1.56445e-162	9.09561e-163	-3.79438e-163	-3.87808e-163	-5.46309e-166	7.43241e-163	-7.11938e-163	6.38246e-163	-6.98993e-163	-4.07326e-163	0
1.51148e-163	-1.11297e-163	2.10722e-163	-2.43789e-163	3.39962e-163	1.9827e-163	-1.25627e-162	-5.48075e-163	-1.49424e-162	1.11273e-162	-1.54174e-163	-3.0398e-163	5.37563e-163	8.54206e-163	5.75582e-163	5.80046e-163	2.70468e-163	-7.17297e-163	8.66307e-163	4.23178e-163	-1.56445e-162	9.09561e-163	-3.79438e-163	-3.87808e-163	-5.46309e-166	7.43241e-163	-7.11938e-163	6.38246e-163	-6.98993e-163	-4.07326e-163	0
1.51148e-163	-1.11297e-163	2.10722e-163	-2.43789e-163	3.39962e-163	1.9827e-163	-1.25627e-162	-5.48075e-163	-1.49424e-162	1.11273e-162	-1.54174e-163	-3.0398e-163	5.37563e-163	8.54206e-163	5.75582e-163	5.80046e-163	2.70468e-163	-7.17297e-163	8.66307e-163	4.23178e-163	-1.56445e-162	9.09561e-163	-3.79438e-163	-3.87808e-163	-5.46309e-166	7.43241e-163	-7.11938e-163	6.38246e-163	-6.98993e-163	-4.07326e-163	0
1.51148e-163	-1.11297e-163	2.10722e-163	-2.43789e-163	3.39962e-163	1.9827e-163	-1.25627e-162	-5.48075e-163	-1.49424e-162	1.11273e-162	-1.54174e-163	-3.0398e-163	5.37563e-163	8.54206e-163	5.75582e-163	5.80046e-163	2.70468e-163	-7.17297e-163	8.66307e-163	4.23178e-163	-1.56445e-162	9.09561e-163	-3.79438e-163	-3.87808e-163	-5.46309e-166	7.43241e-163	-7.11938e-163	6.38246e-163	-6.98993e-163	-4.07326e-163	0
1.51148e-163	-1.11297e-163	2.10722e-163	-2.43789e-163	3.39962e-163	1.9827e-163	-1.25627e-162	-5.48075e-163	-1.49424e-162	1.11273e-162	-1.54174e-163	-3.0398e-163	5.37563e-163	8.54206e-163	5.75582e-163	5.80046e-163	2.70468e-163	-7.17297e-163	8.66307e-163	4.23178e-163	-1.56445e-162	9.09561e-163	-3.79438e-163	-3.87808e-163	-5.46309e-166	7.43241e-163	-7.11938e-163	6.38246e-163	-6.98993e-163	-4.07326e-163	0
1.51148e-163	-1.11297e-163	2.10722e-163	-2.43789e-163	3.39962e-163	1.9827e-163	-1.25627e-162	-5.48075e-163	-1.49424e-162	1.11273e-162	-1.54174e-163	-3.0398e-163	5.37563e-163	8.54206e-163	5.75582e-163	5.80046e-163	2.70468e-163	-7.17297e-163	8.66307e-163	4.23178e-163	-1.56445e-162	9.09561e-163	-3.79438e-163	-3.87808e-163	-5.46309e-166	7.43241e-163	-7.11938e-163	6.38246e-163	-6.98993e-163	-4.07326e-163	0
1.51148e-163	-1.11297e-163	2.10722e-163	-2.43789e-163	3.39962e-163	1.9827e-163	-1.25627e-162	-5.48075e-163	-1.49424e-162	1.11273e-162	-1.54174e-163	-3.0398e-163	5.37563e-163	8.54206e-163	5.75582e-163	5.80046e-163	2.70468e-163	-7.17297e-163	8.66307e-163	4.23178e-163	-1.56445e-162	9.09561e-163	-3.79438e-163	-3.87808e-163	-5.46309e-166	7.43241e-163	-7.11938e-163	6.38246e-163	-6.98993e-163	-4.07326e-163	0
1.51148e-163	-1.11297e-163	2.10722e-163	-2.43789e-163	3.39962e-163	1.9827e-163	-1.25627e-162	-5.48075e-163	-1.49424e-162	1.11273e-162	-1.54174e-163	-3.0398e-163	5.37563e-163	8.54206e-163	5.75582e-163	5.80046e-163	2.70468e-163	-7.17297e-163	8.66307e-163	4.23178e-163	-1.56445e-162	9.09561e-163	-3.79438e-163	-3.87808e-163	-5.46309e-166	7.43241e-163	-7.11938e-163	6.38246e-163	-6.98993e-163	-4.07326e-163	0
1.51148e-163	-1.11297e-163	2.10722e-163	-2.43789e-163	3.39962e-163	1.9827e-163	-1.25627e-162	-5.48075e-163	-1.49424e-162	1.11273e-162	-1.54174e-163	-3.0398e-163	5.37563e-163	8.54206e-163	5.75582e-163	5.80046e-163	2.70468e-163	-7.17297e-163	8.66307e-163	4.23178e-163	-1.56445e-162	9.09561e-163	-3.79438e-163	-3.87808e-163	-5.46309e-166	7.43241e-163	-7.11938e-163	6.38246e-163	-6.98993e-163	-4.07326e-163	0
1.51148e-163	-1.11297e-163	2.10722e-163	-2.43789e-163	3.39962e-163	1.9827e-163	-1.25627e-162	-5.48075e-163	-1.49424e-162	1.11273e-162	-1.54174e-163	-3.0398e-163	5.37563e-163	8.54206e-163	5.75582e-163	5.80046e-163	2.70468e-163	-7.17297e-163	8.66307e-163	4.23178e-163	-1.56445e-162	9.09561e-163	-3.79438e-163	-3.87808e-163	-5.46309e-166	7.43241e-163	-7.11938e-163	6.38246e-163	-6.98993e-163	-4.07326e-163	0
1.51148e-163	-1.11297e-163	2.10722e-163	-2.43789e-163	3.39962e-163	1.9827e-163	-1.25627e-162	-5.48075e-163	-1.49424e-162	1.11273e-162	-1.54174e-163	-3.0398e-163	5.37563e-163	8.54206e-163	5.75582e-163	5.80046e-163	2.70468e-163	-7.17297e-163	8.66307e-163	4.23178e-163	-1.56445e-162	9.09561e-163	-3.79438e-163	-3.87808e-163	-5.46309e-166	7.43241e-163	-7.11938e-163	6.38246e-163	-6.98993e-163	-4.07326e-163	0
1.51148e-163	-1.11297e-163	2.10722e-163	-2.43789e-163	3.39962e-163	1.9827e-163	-1.25627e-162	-5.48075e-163	-1.49424e-162	1.11273e-162	-1.54174e-163	-3.0398e-163	5.37563e-163	8.54206e-163	5.75582e-163	5.80046e-163	2.70468e-163	-7.17297e-163	8.66307e-163	4.23178e-163	-1.56445e-162	9.09561e-163	-3.79438e-163	-3.87808e-163	-5.46309e-166	7.43241e-163	-7.11938e-163	6.38246e-163	-6.98993e-163	-4.07326e-163	0
1.51148e-163	-1.11297e-163	2.10722e-163	-2.43789e-163	3.39962e-163	1.9827e-163	-1.25627e-162	-5.48075e-163	-1.49424e-162	1.11273e-162	-1.54174e-163	-3.0398e-163	5.37563e-163	8.54206e-163	5.75582e-163	5.80046e-163	2.70468e-163	-7.17297e-163	8.66307e-163	4.23178e-163	-1.56445e-162	9.09561e-163	-3.79438e-163	-3.87808e-163	-5.46309e-166	7.43241e-163	-7.11938e-163	6.38246e-163	-6.98993e-163	-4.07326e-163	0
1.51148e-163	-1.11297e-163	2.10722e-163	-2.43789e-163	3.39962e-163	1.9827e-163	-1.25627e-162	-5.48075e-163	-1.49424e-162	1.11273e-162	-1.54174e-163	-3.0398e-163	5.37563e-163	8.54206e-163	5.75582e-163	5.80046e-163	2.70468e-163	-7.17297e-163	8.66307e-163	4.23178e-163	-1.56445e-162	9.09561e-163	-3.79438e-163	-3.87808e-163	-5.46309e-166	7.43241e-163	-7.11938e-163	6.38246e-163	-6.98993e-163	-4.07326e-163	0
1.51148e-163	-1.11297e-163	2.10722e-163	-2.43789e-163	3.39962e-163	1.9827e-163	-1.25627e-162	-5.48075e-163	-1.49424e-162	1.11273e-162	-1.54174e-163	-3.0398e-163	5.37563e-163	8.54206e-163	5.75582e-163	5.80046e-163	2.70468e-163	-7.17297e-163	8.66307e-163	4.23178e-163	-1.56445e-162	9.09561e-163	-3.79438e-163	-3.87808e-163	-5.46309e-166	7.43241e-163	-7.11938e-163	6.38246e-163	-6.98993e-163	-4.07326e-163	0
1.51148e-163	-1.11297e-163	2.10722e-163	-2.43789e-163	3.39962e-163	1.9827e-163	-1.25627e-162	-5.48075e-163	-1.49424e-162	1.11273e-162	-1.54174e-163	-3.0398e-163	5.37563e-163	8.54206e-163	5.75582e-163	5.80046e-163	2.70468e-163	-7.17297e-163	8.66307e-163	4.23178e-163	-1.56445e-162	9.09561e-163	-3.79438e-163	-3.87808e-163	-5.46309e-166	7.43241e-163	-7.11938e-163	6.38246e-163	-6.98993e-163	-4.07326e-163	0
1.51148e-163	-1.11297e-163	2.10722e-163	-2.43789e-163	3.39962e-163	1.9827e-163	-1.25627e-162	-5.48075e-163	-1.49424e-162	1.11273e-162	-1.54174e-163	-3.0398e-163	5.37563e-163	8.54206e-163	5.75582e-163	5.80046e-163	2.70468e-163	-7.17297e-163	8.66307e-163	4.23178e-163	-1.56445e-162	9.09561e-163	-3.79438e-163	-3.87808e-163	-5.46309e-166	7.43241e-163	-7.11938e-163	6.38246e-163	-6.98993e-163	-4.07326e-163	0
1.51148e-163	-1.11297e-163	2.10722e-163	-2.43789e-163	3.39962e-163	1.9827e-163	-1.25627e-162	-5.48075e-163	-1.49424e-162	1.11273e-162	-1.54174e-163	-3.0398e-163	5.37563e-163	8.54206e-163	5.75582e-163	5.80046e-163	2.70468e-163	-7.17297e-163	8.66307e-163	4.23178e-163	-1.56445e-162	9.09561e-163	-3.79438e-163	-3.87808e-163	-5.46309e-166	7.43241e-163	-7.11938e-163	6.38246e-163	-6.98993e-163	-4.07326e-163	0
1.51148e-163	-1.11297e-163	2.10722e-163	-2.43789e-163	3.39962e-163	1.9827e-163	-1.25627e-162	-5.48075e-163	-1.49424e-162	1.11273e-162	-1.54174e-163	-3.0398e-163	5.37563e-163	8.54206e-163	5.75582e-163	5.80046e-163	2.70468e-163	-7.17297e-163	8.66307e-163	4.23178e-163	-1.56445e-162	9.09561e-163	-3.79438e-163	-3.87808e-163	-5.46309e-166	7.43241e-163	-7.11938e-163	6.38246e-163	-6.98993e-163	-4.07326e-163	0
1.51148e-163	-1.11297e-163	2.10722e-163	-2.43789e-163	3.39962e-163	1.9827e-163	-1.25627e-162	-5.48075e-163	-1.49424e-162	1.11273e-162	-1.54174e-163	-3.0398e-163	5.37563e-163	8.54206e-163	5.75582e-163	5.80046e-163	2.70468e-163	-7.17297e-163	8.66307e-163	4.23178e-163	-1.56445e-162	9.09561e-163	-3.79438e-163	-3.87808e-163	-5.46309e-166	7.43241e-163	-7.11938e-163	6.38246e-163	-6.98993e-163	-4.07326e-163	0
1.51148e-163	-1.11297e-163	2.10722e-163	-2.43789e-163	3.39962e-163	1.9827e-163	-1.25627e-162	-5.48075e-163	-1.49424e-162	1.11273e-162	-1.54174e-163	-3.0398e-163	5.37563e-163	8.54206e-163	5.75582e-163	5.80046e-163	2.70468e-163	-7.17297e-163	8.66307e-163	4.23178e-163	-1.56445e-162	9.09561e-163	-3.79438e-163	-3.87808e-163	-5.46309e-166	7.43241e-163	-7.11938e-163	6.38246e-163	-6.98993e-163	-4.07326e-163	0
1.51148e-163	-1.11297e-163	2.10722e-163	-2.43789e-163	3.39962e-163	1.9827e-163	-1.25627e-162	-5.48075e-163	-1.49424e-162	1.11273e-162	-1.54174e-163	-3.0398e-163	5.37563e-163	8.54206e-163	5.75582e-163	5.80046e-163	2.70468e-163	-7.17297e-163	8.66307e-163	4.23178e-163	-1.56445e-162	9.09561e-163	-3.79438e-163	-3.87808e-163	-5.46309e-166	7.43241e-163	-7.11938e-163	6.38246e-163	-6.98993e-163	-4.07326e-163	0
1.51148e-163	-1.11297e-163	2.10722e-163	-2.43789e-163	3.39962e-163	1.9827e-163	-1.25627e-162	-5.48075e-163	-1.49424e-162	1.11273e-162	-1.54174e-163	-3.0398e-163	5.37563e-163	8.54206e-163	5.75582e-163	5.80046e-163	2.70468e-163	-7.17297e-163	8.66307e-163	4.23178e-163	-1.56445e-162	9.09561e-163	-3.79438e-163	-3.87808e-163	-5.46309e-166	7.43241e-163	-7.11938e-163	6.38246e-163	-6.98993e-163	-4.07326e-163	0
1.51148e-163	-1.11297e-163	2.10722e-163	-2.43789e-163	3.39962e-163	1.9827e-163	-1.25627e-162	-5.48075e-163	-1.49424e-162	1.11273e-162	-1.54174e-163	-3.0398e-163	5.37563e-163	8.54206e-163	5.75582e-163	5.80046e-163	2.70468e-163	-7.17297e-163	8.66307e-163	4.23178e-163	-1.56445e-162	9.09561e-163	-3.79438e-163	-3.87808e-163	-5.46309e-166	7.43241e-163	-7.11938e-163	6.38246e-163	-6.98993e-163	-4.07326e-163	0
1.51148e-163	-1.11297e-163	2.10722e-163	-2.43789e-163	3.39962e-163	1.9827e-163	-1.25627e-162	-5.48075e-163	-1.49424e-162	1.11273e-162	-1.54174e-163	-3.0398e-163	5.37563e-163	8.54206e-163	5.75582e-163	5.80046e-163	2.70468e-163	-7.17297e-163	8.66307e-163	4.23178e-163	-1.56445e-162	9.09561e-163	-3.79438e-163	-3.87808e-163	-5.46309e-166	7.43241e-163	-7.11938e-163	6.38246e-163	-6.98993e-163	-4.07326e-163	0
1.51148e-163	-1.11297e-163	2.10722e-163	-2.43789e-163	3.39962e-163	1.9827e-163	-1.25627e-162	-5.48075e-163	-1.49424e-162	1.11273e-162	-1.54174e-163	-3.0398e-163	5.37563e-163	8.54206e-163	5.75582e-163	5.80046e-163	2.70468e-163	-7.17297e-163	8.66307e-163	4.23178e-163	-1.56445e-162	9.09561e-163	-3.79438e-163	-3.87808e-163	-5.46309e-166	7.43241e-163	-7.11938e-163	6.38246e-163	-6.98993e-163	-4.07326e-163	0
1.51148e-163	-1.11297e-163	2.10722e-163	-2.43789e-163	3.39962e-163	1.9827e-163	-1.25627e-162	-5.48075e-163	-1.49424e-162	1.11273e-162	-1.54174e-163	-3.0398e-163	5.37563e-163	8.54206e-163	5.75582e-163	5.80046e-163	2.70468e-163	-7.17297e-163	8.66307e-163	4.23178e-163	-1.56445e-162	9.09561e-163	-3.79438e-163	-3.87808e-163	-5.46309e-166	7.43241e-163	-7.11938e-163	6.38246e-163	-6.98993e-163	-4.07326e-163	0
1.51148e-163	-1.11297e-163	2.10722e-163	-2.43789e-163	3.39962e-163	1.9827e-163	-1.25627e-162	-5.48075e-163	-1.49424e-162	1.11273e-162	-1.54174e-163	-3.0398e-163	5.37563e-163	8.54206e-163	5.75582e-163	5.80046e-163	2.70468e-163	-7.17297e-163	8.66307e-163	4.23178e-163	-1.56445e-162	9.09561e-163	-3.79438e-163	-3.87808e-163	-5.46309e-166	7.43241e-163	-7.11938e-163	6.38246e-163	-6.98993e-163	-4.07326e-163	0
1.51148e-163	-1.11297e-163	2.10722e-163	-2.43789e-163	3.39962e-163	1.9827e-163	-1.25627e-162	-5.48075e-163	-1.49424e-162	1.11273e-162	-1.54174e-163	-3.0398e-163	5.37563e-163	8.54206e-163	5.75582e-163	5.80046e-163	2.70468e-163	-7.17297e-163	8.66307e-163	4.23178e-163	-1.56445e-162	9.09561e-163	-3.79438e-163	-3.87808e-163	-5.46309e-166	7.43241e-163	-7.11938e-163	6.38246e-163	-6.98993e-163	-4.07326e-163	0
1.51148e-163	-1.11297e-163	2.10722e-163	-2.43789e-163	3.39962e-163	1.9827e-163	-1.25627e-162	-5.48075e-163	-1.49424e-162	1.11273e-162	-1.54174e-163	-3.0398e-163	5.37563e-163	8.54206e-163	5.75582e-163	5.80046e-163	2.70468e-163	-7.17297e-163	8.66307e-163	4.23178e-163	-1.56445e-162	9.09561e-163	-3.79438e-163	-3.87808e-163	-5.46309e-166	7.43241e-163	-7.11938e-163	6.38246e-163	-6.98993e-163	-4.07326e-163	0
1.51148e-163	-1.11297e-163	2.10722e-163	-2.43789e-163	3.39962e-163	1.9827e-163	-1.25627e-162	-5.48075e-163	-1.49424e-162	1.11273e-162	-1.54174e-163	-3.0398e-163	5.37563e-163	8.54206e-163	5.75582e-163	5.80046e-163	2.70468e-163	-7.17297e-163	8.66307e-163	4.23178e-163	-1.56445e-162	9.09561e-163	-3.79438e-163	-3.87808e-163	-5.46309e-166	7.43241e-163	-7.11938e-163	6.38246e-163	-6.98993e-163	-4.07326e-163	0
1.51148e-163	-1.11297e-163	2.10722e-163	-2.43789e-163	3.39962e-163	1.9827e-163	-1.25627e-162	-5.48075e-163	-1.49424e-162	1.11273e-162	-1.54174e-163	-3.0398e-163	5.37563e-163	8.54206e-163	5.75582e-163	5.80046e-163	2.70468e-163	-7.17297e-163	8.66307e-163	4.23178e-163	-1.56445e-162	9.09561e-163	-3.79438e-163	-3.87808e-163	-5.46309e-166	7.43241e-163	-7.11938e-163	6.38246e-163	-6.98993e-163	-4.07326e-163	0
1.51148e-163	-1.11297e-163	2.10722e-163	-2.43789e-163	3.39962e-163	1.9827e-163	-1.25627e-162	-5.48075e-163	-1.49424e-162	1.11273e-162	-1.54174e-163	-3.0398e-163	5.37563e-163	8.54206e-163	5.75582e-163	5.80046e-163	2.70468e-163	-7.17297e-163	8.66307e-163	4.23178e-163	-1.56445e-162	9.09561e-163	-3.79438e-163	-3.87808e-163	-5.46309e-166	7.43241e-163	-7.11938e-163	6.38246e-163	-6.98993e-163	-4.07326e-163	0
1.51148e-163	-1.11297e-163	2.10722e-163	-2.43789e-163	3.39962e-163	1.9827e-163	-1.25627e-162	-5.48075e-163	-1.49424e-162	1.11273e-162	-1.54174e-163	-3.0398e-163	5.37563e-163	8.54206e-163	5.75582e-163	5.80046e-163	2.70468e-163	-7.17297e-163	8.66307e-163	4.23178e-163	-1.56445e-162	9.09561e-163	-3.79438e-163	-3.87808e-163	-5.46309e-166	7.43241e-163	-7.11938e-163	6.38246e-163	-6.98993e-163	-4.07326e-163	0
1.51148e-163	-1.11297e-163	2.10722e-163	-2.43789e-163	3.39962e-163	1.9827e-163	-1.25627e-162	-5.48075e-163	-1.49424e-162	1.11273e-162	-1.54174e-163	-3.0398e-163	5.37563e-163	8.54206e-163	5.75582e-163	5.80046e-163	2.70468e-163	-7.17297e-163	8.66307e-163	4.23178e-163	-1.56445e-162	9.09561e-163	-3.79438e-163	-3.87808e-163	-5.46309e-166	7.43241e-163	-7.11938e-163	6.38246e-163	-6.98993e-163	-4.07326e-163	0
1.51148e-163	-1.11297e-163	2.10722e-163	-2.43789e-163	3.39962e-163	1.9827e-163	-1.25627e-162	-5.48075e-163	-1.49424e-162	1.11273e-162	-1.54174e-163	-3.0398e-163	5.37563e-163	8.54206e-163	5.75582e-163	5.80046e-163	2.70468e-163	-7.17297e-163	8.66307e-163	4.23178e-163	-1.56445e-162	9.09561e-163	-3.79438e-163	-3.87808e-163	-5.46309e-166	7.43241e-163	-7.11938e-163	6.38246e-163	-6.98993e-163	-4.07326e-163	0
1.51148e-163	-1.11297e-163	2.10722e-163	-2.43789e-163	3.39962e-163	1.9827e-163	-1.25627e-162	-5.48075e-163	-1.49424e-162	1.11273e-162	-1.54174e-163	-3.0398e-163	5.37563e-163	8.54206e-163	5.75582e-163	5.80046e-163	2.70468e-163	-7.17297e-163	8.66307e-163	4.23178e-163	-1.56445e-162	9.09561e-163	-3.79438e-163	-3.87808e-163	-5.46309e-166	7.43241e-163	-7.11938e-163	6.38246e-163	-6.98993e-163	-4.07326e-163	0
1.51148e-163	-1.11297e-163	2.10722e-163	-2.43789e-163	3.39962e-163	1.9827e-163	-1.25627e-162	-5.48075e-163	-1.49424e-162	1.11273e-162	-1.54174e-163	-3.0398e-163	5.37563e-163	8.54206e-163	5.75582e-163	5.80046e-163	2.70468e-163	-7.17297e-163	8.66307e-163	4.23178e-163	-1.56445e-162	9.09561e-163	-3.79438e-163	-3.87808e-163	-5.46309e-166	7.43241e-163	-7.11938e-163	6.38246e-163	-6.98993e-163	-4.07326e-163	0
1.51148e-163	-1.11297e-163	2.10722e-163	-2.43789e-163	3.39962e-163	1.9827e-163	-1.25627e-162	-5.48075e-163	-1.49424e-162	1.11273e-162	-1.54174e-163	-3.0398e-163	5.37563e-163	8.54206e-163	5.75582e-163	5.80046e-163	2.70468e-163	-7.17297e-163	8.66307e-163	4.23178e-163	-1.56445e-162	9.09561e-163	-3.79438e-163	-3.87808e-163	-5.46309e-166	7.43241e-163	-7.11938e-163	6.38246e-163	-6.98993e-163	-4.07326e-163	0
1.51148e-163	-1.11297e-163	2.10722e-163	-2.43789e-163	3.39962e-163	1.9827e-163	-1.25627e-162	-5.48075e-163	-1.49424e-162	1.11273e-162	-1.54174e-163	-3.0398e-163	5.37563e-163	8.54206e-163	5.75582e-163	5.80046e-163	2.70468e-163	-7.17297e-163	8.66307e-163	4.23178e-163	-1.56445e-162	9.09561e-163	-3.79438e-163	-3.87808e-163	-5.46309e-166	7.43241e-163	-7.11938e-163	6.38246e-163	-6.98993e-163	-4.07326e-163	0
1.51148e-163	-1.11297e-163	2.10722e-163	-2.43789e-163	3.39962e-163	1.9827e-163	-1.25627e-162	-5.48075e-163	-1.49424e-162	1.11273e-162	-1.54174e-163	-3.0398e-163	5.37563e-163	8.54206e-163	5.75582e-163	5.80046e-163	2.70468e-163	-7.17297e-163	8.66307e-163	4.23178e-163	-1.56445e-162	9.09561e-163	-3.79438e-163	-3.87808e-163	-5.46309e-166	7.43241e-163	-7.11938e-163	6.38246e-163	-6.98993e-163	-4.07326e-163	0
1.51148e-163	-1.11297e-163	2.10722e-163	-2.43789e-163	3.39962e-163	1.9827e-163	-1.25627e-162	-5.48075e-163	-1.49424e-162	1.11273e-162	-1.54174e-163	-3.0398e-163	5.37563e-163	8.54206e-163	5.75582e-163	5.80046e-163	2.70468e-163	-7.17297e-163	8.66307e-163	4.23178e-163	-1.56445e-162	9.09561e-163	-3.79438e-163	-3.87808e-163	-5.46309e-166	7.43241e-163	-7.11938e-163	6.38246e-163	-6.98993e-163	-4.07326e-163	0
1.51148e-163	-1.11297e-163	2.10722e-163	-2.43789e-163	3.39962e-163	1.9827e-163	-1.25627e-162	-5.48075e-163	-1.49424e-162	1.11273e-162	-1.54174e-163	-3.0398e-163	5.37563e-163	8.54206e-163	5.75582e-163	5.80046e-163	2.70468e-163	-7.17297e-163	8.66307e-163	4.23178e-163	-1.56445e-162	9.09561e-163	-3.79438e-163	-3.87808e-163	-5.46309e-166	7.43241e-163	-7.11938e-163	6.38246e-163	-6.98993e-163	-4.07326e-163	0
1.51148e-163	-1.11297e-163	2.10722e-163	-2.43789e-163	3.39962e-163	1.9827e-163	-1.25627e-162	-5.48075e-163	-1.49424e-162	1.11273e-162	-1.54174e-163	-3.0398e-163	5.37563e-163	8.54206e-163	5.75582e-163	5.80046e-163	2.70468e-163	-7.17297e-163	8.66307e-163	4.23178e-163	-1.56445e-162	9.09561e-163	-3.79438e-163	-3.87808e-163	-5.46309e-166	7.43241e-163	-7.11938e-163	6.38246e-163	-6.98993e-163	-4.07326e-163	0
1.51148e-163	-1.11297e-163	2.10722e-163	-2.43789e-163	3.39962e-163	1.9827e-163	-1.25627e-162	-5.48075e-163	-1.49424e-162	1.11273e-162	-1.54174e-163	-3.0398e-163	5.37563e-163	8.54206e-163	5.75582e-163	5.80046e-163	2.70468e-163	-7.17297e-163	8.66307e-163	4.23178e-163	-1.56445e-162	9.09561e-163	-3.79438e-163	-3.87808e-163	-5.46309e-166	7.43241e-163	-7.11938e-163	6.38246e-163	-6.98993e-163	-4.07326e-163	0
1.51148e-163	-1.11297e-163	2.10722e-163	-2.43789e-163	3.39962e-163	1.9827e-163	-1.25627e-162	-5.48075e-163	-1.49424e-162	1.11273e-162	-1.54174e-163	-3.0398e-163	5.37563e-163	8.54206e-163	5.75582e-163	5.80046e-163	2.70468e-163	-7.17297e-163	8.66307e-163	4.23178e-163	-1.56445e-162	9.09561e-163	-3.79438e-163	-3.87808e-163	-5.46309e-166	7.43241e-163	-7.11938e-163	6.38246e-163	-6.98993e-163	-4.07326e-163	0
1.51148e-163	-1.11297e-163	2.10722e-163	-2.43789e-163	3.39962e-163	1.9827e-163	-1.25627e-162	-5.48075e-163	-1.49424e-162	1.11273e-162	-1.54174e-163	-3.0398e-163	5.37563e-163	8.54206e-163	5.75582e-163	5.80046e-163	2.70468e-163	-7.17297e-163	8.66307e-163	4.23178e-163	-1.56445e-162	9.09561e-163	-3.79438e-163	-3.87808e-163	-5.46309e-166	7.43241e-163	-7.11938e-163	6.38246e-163	-6.98993e-163	-4.07326e-163	0
1.51148e-163	-1.11297e-163	2.10722e-163	-2.43789e-163	3.39962e-163	1.9827e-163	-1.25627e-162	-5.48075e-163	-1.49424e-162	1.11273e-162	-1.54174e-163	-3.0398e-163	5.37563e-163	8.54206e-163	5.75582e-163	5.80046e-163	2.70468e-163	-7.17297e-163	8.66307e-163	4.23178e-163	-1.56445e-162	9.09561e-163	-3.79438e-163	-3.87808e-163	-5.46309e-166	7.43241e-163	-7.11938e-163	6.38246e-163	-6.98993e-163	-4.07326e-163	0
1.51148e-163	-1.11297e-163	2.10722e-163	-2.43789e-163	3.39962e-163	1.9827e-163	-1.25627e-162	-5.48075e-163	-1.49424e-162	1.11273e-162	-1.54174e-163	-3.0398e-163	5.37563e-163	8.54206e-163	5.75582e-163	5.80046e-163	2.70468e-163	-7.17297e-163	8.66307e-163	4.23178e-163	-1.56445e-162	9.09561e-163	-3.79438e-163	-3.87808e-163	-5.46309e-166	7.43241e-163	-7.11938e-163	6.38246e-163	-6.98993e-163	-4.07326e-163	0
1.51148e-163	-1.11297e-163	2.10722e-163	-2.43789e-163	3.39962e-163	1.9827e-163	-1.25627e-162	-5.48075e-163	-1.49424e-162	1.11273e-162	-1.54174e-163	-3.0398e-163	5.37563e-163	8.54206e-163	5.75582e-163	5.80046e-163	2.70468e-163	-7.17297e-163	8.66307e-163	4.23178e-163	-1.56445e-162	9.09561e-163	-3.79438e-163	-3.87808e-163	-5.46309e-166	7.43241e-163	-7.11938e-163	6.38246e-163	-6.98993e-163	-4.07326e-163	0
1.51148e-163	-1.11297e-163	2.10722e-163	-2.43789e-163	3.39962e-163	1.9827e-163	-1.25627e-162	-5.48075e-163	-1.49424e-162	1.11273e-162	-1.54174e-163	-3.0398e-163	5.37563e-163	8.54206e-163	5.75582e-163	5.80046e-163	2.70468e-163	-7.17297e-163	8.66307e-163	4.23178e-163	-1.56445e-162	9.09561e-163	-3.79438e-163	-3.87808e-163	-5.46309e-166	7.43241e-163	-7.11938e-163	6.38246e-163	-6.98993e-163	-4.07326e-163	0
1.51148e-163	-1.11297e-163	2.10722e-163	-2.43789e-163	3.39962e-163	1.9827e-163	-1.25627e-162	-5.48075e-163	-1.49424e-162	1.11273e-162	-1.54174e-163	-3.0398e-163	5.37563e-163	8.54206e-163	5.75582e-163	5.80046e-163	2.70468e-163	-7.17297e-163	8.66307e-163	4.23178e-163	-1.56445e-162	9.09561e-163	-3.79438e-163	-3.87808e-163	-5.46309e-166	7.43241e-163	-7.11938e-163	6.38246e-163	-6.98993e-163	-4.07326e-163	0
1.51148e-163	-1.11297e-163	2.10722e-163	-2.43789e-163	3.39962e-163	1.9827e-163	-1.25627e-162	-5.48075e-163	-1.49424e-162	1.11273e-162	-1.54174e-163	-3.0398e-163	5.37563e-163	8.54206e-163	5.75582e-163	5.80046e-163	2.70468e-163	-7.17297e-163	8.66307e-163	4.23178e-163	-1.56445e-162	9.09561e-163	-3.79438e-163	-3.87808e-163	-5.46309e-166	7.43241e-163	-7.11938e-163	6.38246e-163	-6.98993e-163	-4.07326e-163	0
1.51148e-163	-1.11297e-163	2.10722e-163	-2.43789e-163	3.39962e-163	1.9827e-163	-1.25627e-162	-5.48075e-163	-1.49424e-162	1.11273e-162	-1.54174e-163	-3.0398e-163	5.37563e-163	8.54206e-163	5.75582e-163	5.80046e-163	2.70468e-163	-7.17297e-163	8.66307e-163	4.23178e-163	-1.56445e-162	9.09561e-163	-3.79438e-163	-3.87808e-163	-5.46309e-166	7.43241e-163	-7.11938e-163	6.38246e-163	-6.98993e-163	-4.07326e-163	0
1.51148e-163	-1.11297e-163	2.10722e-163	-2.43789e-163	3.39962e-163	1.9827e-163	-1.25627e-162	-5.48075e-163	-1.49424e-162	1.11273e-162	-1.54174e-163	-3.0398e-163	5.37563e-163	8.54206e-163	5.75582e-163	5.80046e-163	2.70468e-163	-7.17297e-163	8.66307e-163	4.23178e-163	-1.56445e-162	9.09561e-163	-3.79438e-163	-3.87808e-163	-5.46309e-166	7.43241e-163	-7.11938e-163	6.38246e-163	-6.98993e-163	-4.07326e-163	0
1.51148e-163	-1.11297e-163	2.10722e-163	-2.43789e-163	3.39962e-163	1.9827e-163	-1.25627e-162	-5.48075e-163	-1.49424e-162	1.11273e-162	-1.54174e-163	-3.0398e-163	5.37563e-163	8.54206e-163	5.75582e-163	5.80046e-163	2.70468e-163	-7.17297e-163	8.66307e-163	4.23178e-163	-1.56445e-162	9.09561e-163	-3.79438e-163	-3.87808e-163	-5.46309e-166	7.43241e-163	-7.11938e-163	6.38246e-163	-6.98993e-163	-4.07326e-163	0
1.51148e-163	-1.11297e-163	2.10722e-163	-2.43789e-163	3.39962e-163	1.9827e-163	-1.25627e-162	-5.48075e-163	-1.49424e-162	1.11273e-162	-1.54174e-163	-3.0398e-163	5.37563e-163	8.54206e-163	5.75582e-163	5.80046e-163	2.70468e-163	-7.17297e-163	8.66307e-163	4.23178e-163	-1.56445e-162	9.09561e-163	-3.79438e-163	-3.87808e-163	-5.46309e-166	7.43241e-163	-7.11938e-163	6.38246e-163	-6.98993e-163	-4.07326e-163	0
1.51148e-163	-1.11297e-163	2.10722e-163	-2.43789e-163	3.39962e-163	1.9827e-163	-1.25627e-162	-5.48075e-163	-1.49424e-162	1.11273e-162	-1.54174e-163	-3.0398e-163	5.37563e-163	8.54206e-163	5.75582e-163	5.80046e-163	2.70468e-163	-7.17297e-163	8.66307e-163	4.23178e-163	-1.56445e-162	9.09561e-163	-3.79438e-163	-3.87808e-163	-5.46309e-166	7.43241e-163	-7.11938e-163	6.38246e-163	-6.98993e-163	-4.07326e-163	0
1.51148e-163	-1.11297e-163	2.10722e-163	-2.43789e-163	3.39962e-163	1.9827e-163	-1.25627e-162	-5.48075e-163	-1.49424e-162	1.11273e-162	-1.54174e-163	-3.0398e-163	5.37563e-163	8.54206e-163	5.75582e-163	5.80046e-163	2.70468e-163	-7.17297e-163	8.66307e-163	4.23178e-163	-1.56445e-162	9.09561e-163	-3.79438e-163	-3.87808e-163	-5.46309e-166	7.43241e-163	-7.11938e-163	6.38246e-163	-6.98993e-163	-4.07326e-163	0
1.51148e-163	-1.11297e-163	2.10722e-163	-2.43789e-163	3.39962e-163	1.9827e-163	-1.25627e-162	-5.48075e-163	-1.49424e-162	1.11273e-162	-1.54174e-163	-3.0398e-163	5.37563e-163	8.54206e-163	5.75582e-163	5.80046e-163	2.70468e-163	-7.17297e-163	8.66307e-163	4.23178e-163	-1.56445e-162	9.09561e-163	-3.79438e-163	-3.87808e-163	-5.46309e-166	7.43241e-163	-7.11938e-163	6.38246e-163	-6.98993e-163	-4.07326e-163	0
1.51148e-163	-1.11297e-163	2.10722e-163	-2.43789e-163	3.39962e-163	1.9827e-163	-1.25627e-162	-5.48075e-163	-1.49424e-162	1.11273e-162	-1.54174e-163	-3.0398e-163	5.37563e-163	8.54206e-163	5.75582e-163	5.80046e-163	2.70468e-163	-7.17297e-163	8.66307e-163	4.23178e-163	-1.56445e-162	9.09561e-163	-3.79438e-163	-3.87808e-163	-5.46309e-166	7.43241e-163	-7.11938e-163	6.38246e-163	-6.98993e-163	-4.07326e-163	0
1.51148e-163	-1.11297e-163	2.10722e-163	-2.43789e-163	3.39962e-163	1.9827e-163	-1.25627e-162	-5.48075e-163	-1.49424e-162	1.11273e-162	-1.54174e-163	-3.0398e-163	5.37563e-163	8.54206e-163	5.75582e-163	5.80046e-163	2.70468e-163	-7.17297e-163	8.66307e-163	4.23178e-163	-1.56445e-162	9.09561e-163	-3.79438e-163	-3.87808e-163	-5.46309e-166	7.43241e-163	-7.11938e-163	6.38246e-163	-6.98993e-163	-4.07326e-163	0
1.51148e-163	-1.11297e-163	2.10722e-163	-2.43789e-163	3.39962e-163	1.9827e-163	-1.25627e-162	-5.48075e-163	-1.49424e-162	1.11273e-162	-1.54174e-163	-3.0398e-163	5.37563e-163	8.54206e-163	5.75582e-163	5.80046e-163	2.70468e-163	-7.17297e-163	8.66307e-163	4.23178e-163	-1.56445e-162	9.09561e-163	-3.79438e-163	-3.87808e-163	-5.46309e-166	7.43241e-163	-7.11938e-163	6.38246e-163	-6.98993e-163	-4.07326e-163	0
1.51148e-163	-1.11297e-163	2.10722e-163	-2.43789e-163	3.39962e-163	1.9827e-163	-1.25627e-162	-5.48075e-163	-1.49424e-162	1.11273e-162	-1.54174e-163	-3.0398e-163	5.37563e-163	8.54206e-163	5.75582e-163	5.80046e-163	2.70468e-163	-7.17297e-163	8.66307e-163	4.23178e-163	-1.56445e-162	9.09561e-163	-3.79438e-163	-3.87808e-163	-5.46309e-166	7.43241e-163	-7.11938e-163	6.38246e-163	-6.98993e-163	-4.07326e-163	0
1.51148e-163	-1.11297e-163	2.10722e-163	-2.43789e-163	3.39962e-163	1.9827e-163	-1.25627e-162	-5.48075e-163	-1.49424e-162	1.11273e-162	-1.54174e-163	-3.0398e-163	5.37563e-163	8.54206e-163	5.75582e-163	5.80046e-163	2.70468e-163	-7.17297e-163	8.66307e-163	4.23178e-163	-1.56445e-162	9.09561e-163	-3.79438e-163	-3.87808e-163	-5.46309e-166	7.43241e-163	-7.11938e-163	6.38246e-163	-6.98993e-163	-4.07326e-163	0
1.51148e-163	-1.11297e-163	2.10722e-163	-2.43789e-163	3.39962e-163	1.9827e-163	-1.25627e-162	-5.48075e-163	-1.49424e-162	1.11273e-162	-1.54174e-163	-3.0398e-163	5.37563e-163	8.54206e-163	5.75582e-163	5.80046e-163	2.70468e-163	-7.17297e-163	8.66307e-163	4.23178e-163	-1.56445e-162	9.09561e-163	-3.79438e-163	-3.87808e-163	-5.46309e-166	7.43241e-163	-7.11938e-163	6.38246e-163	-6.98993e-163	-4.07326e-163	0
1.51148e-163	-1.11297e-163	2.10722e-163	-2.43789e-163	3.39962e-163	1.9827e-163	-1.25627e-162	-5.48075e-163	-1.49424e-162	1.11273e-162	-1.54174e-163	-3.0398e-163	5.37563e-163	8.54206e-163	5.75582e-163	5.80046e-163	2.70468e-163	-7.17297e-163	8.66307e-163	4.23178e-163	-1.56445e-162	9.09561e-163	-3.79438e-163	-3.87808e-163	-5.46309e-166	7.43241e-163	-7.11938e-163	6.38246e-163	-6.98993e-163	-4.07326e-163	0
1.51148e-163	-1.11297e-163	2.10722e-163	-2.43789e-163	3.39962e-163	1.9827e-163	-1.25627e-162	-5.48075e-163	-1.49424e-162	1.11273e-162	-1.54174e-163	-3.0398e-163	5.37563e-163	8.54206e-163	5.75582e-163	5.80046e-163	2.70468e-163	-7.17297e-163	8.66307e-163	4.23178e-163	-1.56445e-162	9.09561e-163	-3.79438e-163	-3.87808e-163	-5.46309e-166	7.43241e-163	-7.11938e-163	6.38246e-163	-6.98993e-163	-4.07326e-163	0
1.51148e-163	-1.11297e-163	2.10722e-163	-2.43789e-163	3.39962e-163	1.9827e-163	-1.25627e-162	-5.48075e-163	-1.49424e-162	1.11273e-162	-1.54174e-163	-3.0398e-163	5.37563e-163	8.54206e-163	5.75582e-163	5.80046e-163	2.70468e-163	-7.17297e-163	8.66307e-163	4.23178e-163	-1.56445e-162	9.09561e-163	-3.79438e-163	-3.87808e-163	-5.46309e-166	7.43241e-163	-7.11938e-163	6.38246e-163	-6.98993e-163	-4.07326e-163	0
1.51148e-163	-1.11297e-163	2.10722e-163	-2.43789e-163	3.39962e-163	1.9827e-163	-1.25627e-162	-5.48075e-163	-1.49424e-162	1.11273e-162	-1.54174e-163	-3.0398e-163	5.37563e-163	8.54206e-163	5.75582e-163	5.80046e-163	2.70468e-163	-7.17297e-163	8.66307e-163	4.23178e-163	-1.56445e-162	9.09561e-163	-3.79438e-163	-3.87808e-163	-5.46309e-166	7.43241e-163	-7.11938e-163	6.38246e-163	-6.98993e-163	-4.07326e-163	0
1.51148e-163	-1.11297e-163	2.10722e-163	-2.43789e-163	3.39962e-163	1.9827e-163	-1.25627e-162	-5.48075e-163	-1.49424e-162	1.11273e-162	-1.54174e-163	-3.0398e-163	5.37563e-163	8.54206e-163	5.75582e-163	5.80046e-163	2.70468e-163	-7.17297e-163	8.66307e-163	4.23178e-163	-1.56445e-162	9.09561e-163	-3.79438e-163	-3.87808e-163	-5.46309e-166	7.43241e-163	-7.11938e-163	6.38246e-163	-6.98993e-163	-4.07326e-163	0
1.51148e-163	-1.11297e-163	2.10722e-163	-2.43789e-163	3.39962e-163	1.9827e-163	-1.25627e-162	-5.48075e-163	-1.49424e-162	1.11273e-162	-1.54174e-163	-3.0398e-163	5.37563e-163	8.54206e-163	5.75582e-163	5.80046e-163	2.70468e-163	-7.17297e-163	8.66307e-163	4.23178e-163	-1.56445e-162	9.09561e-163	-3.79438e-163	-3.87808e-163	-5.46309e-166	7.43241e-163	-7.11938e-163	6.38246e-163	-6.98993e-163	-4.07326e-163	0
1.51148e-163	-1.11297e-163	2.10722e-163	-2.43789e-163	3.39962e-163	1.9827e-163	-1.25627e-162	-5.48075e-163	-1.49424e-162	1.11273e-162	-1.54174e-163	-3.0398e-163	5.37563e-163	8.54206e-163	5.75582e-163	5.80046e-163	2.70468e-163	-7.17297e-163	8.66307e-163	4.23178e-163	-1.56445e-162	9.09561e-163	-3.79438e-163	-3.87808e-163	-5.46309e-166	7.43241e-163	-7.11938e-163	6.38246e-163	-6.98993e-163	-4.07326e-163	0
1.51148e-163	-1.11297e-163	2.10722e-163	-2.43789e-163	3.39962e-163	1.9827e-163	-1.25627e-162	-5.48075e-163	-1.49424e-162	1.11273e-162	-1.54174e-163	-3.0398e-163	5.37563e-163	8.54206e-163	5.75582e-163	5.80046e-163	2.70468e-163	-7.17297e-163	8.66307e-163	4.23178e-163	-1.56445e-162	9.09561e-163	-3.79438e-163	-3.87808e-163	-5.46309e-166	7.43241e-163	-7.11938e-163	6.38246e-163	-6.98993e-163	-4.07326e-163	0
1.51148e-163	-1.11297e-163	2.10722e-163	-2.43789e-163	3.39962e-163	1.9827e-163	-1.25627e-162	-5.48075e-163	-1.49424e-162	1.11273e-162	-1.54174e-163	-3.0398e-163	5.37563e-163	8.54206e-163	5.75582e-163	5.80046e-163	2.70468e-163	-7.17297e-163	8.66307e-163	4.23178e-163	-1.56445e-162	9.09561e-163	-3.79438e-163	-3.87808e-163	-5.46309e-166	7.43241e-163	-7.11938e-163	6.38246e-163	-6.98993e-163	-4.07326e-163	0
1.51148e-163	-1.11297e-163	2.10722e-163	-2.43789e-163	3.39962e-163	1.9827e-163	-1.25627e-162	-5.48075e-163	-1.49424e-162	1.11273e-162	-1.54174e-163	-3.0398e-163	5.37563e-163	8.54206e-163	5.75582e-163	5.80046e-163	2.70468e-163	-7.17297e-163	8.66307e-163	4.23178e-163	-1.56445e-162	9.09561e-163	-3.79438e-163	-3.87808e-163	-5.46309e-166	7.43241e-163	-7.11938e-163	6.38246e-163	-6.98993e-163	-4.07326e-163	0
1.51148e-163	-1.11297e-163	2.10722e-163	-2.43789e-163	3.39962e-163	1.9827e-163	-1.25627e-162	-5.48075e-163	-1.49424e-162	1.11273e-162	-1.54174e-163	-3.0398e-163	5.37563e-163	8.54206e-163	5.75582e-163	5.80046e-163	2.70468e-163	-7.17297e-163	8.66307e-163	4.23178e-163	-1.56445e-162	9.09561e-163	-3.79438e-163	-3.87808e-163	-5.46309e-166	7.43241e-163	-7.11938e-163	6.38246e-163	-6.98993e-163	-4.07326e-163	0
1.51148e-163	-1.11297e-163	2.10722e-163	-2.43789e-163	3.39962e-163	1.9827e-163	-1.25627e-162	-5.48075e-163	-1.49424e-162	1.11273e-162	-1.54174e-163	-3.0398e-163	5.37563e-163	8.54206e-163	5.75582e-163	5.80046e-163	2.70468e-163	-7.17297e-163	8.66307e-163	4.23178e-163	-1.56445e-162	9.09561e-163	-3.79438e-163	-3.87808e-163	-5.46309e-166	7.43241e-163	-7.11938e-163	6.38246e-163	-6.98993e-163	-4.07326e-163	0
1.51148e-163	-1.11297e-163	2.10722e-163	-2.43789e-163	3.39962e-163	1.9827e-163	-1.25627e-162	-5.48075e-163	-1.49424e-162	1.11273e-162	-1.54174e-163	-3.0398e-163	5.37563e-163	8.54206e-163	5.75582e-163	5.80046e-163	2.70468e-163	-7.17297e-163	8.66307e-163	4.23178e-163	-1.56445e-162	9.09561e-163	-3.79438e-163	-3.87808e-163	-5.46309e-166	7.43241e-163	-7.11938e-163	6.38246e-163	-6.98993e-163	-4.07326e-163	0
1.51148e-163	-1.11297e-163	2.10722e-163	-2.43789e-163	3.39962e-163	1.9827e-163	-1.25627e-162	-5.48075e-163	-1.49424e-162	1.11273e-162	-1.54174e-163	-3.0398e-163	5.37563e-163	8.54206e-163	5.75582e-163	5.80046e-163	2.70468e-163	-7.17297e-163	8.66307e-163	4.23178e-163	-1.56445e-162	9.09561e-163	-3.79438e-163	-3.87808e-163	-5.46309e-166	7.43241e-163	-7.11938e-163	6.38246e-163	-6.98993e-163	-4.07326e-163	0
1.51148e-163	-1.11297e-163	2.10722e-163	-2.43789e-163	3.39962e-163	1.9827e-163	-1.25627e-162	-5.48075e-163	-1.49424e-162	1.11273e-162	-1.54174e-163	-3.0398e-163	5.37563e-163	8.54206e-163	5.75582e-163	5.80046e-163	2.70468e-163	-7.17297e-163	8.66307e-163	4.23178e-163	-1.56445e-162	9.09561e-163	-3.79438e-163	-3.87808e-163	-5.46309e-166	7.43241e-163	-7.11938e-163	6.38246e-163	-6.98993e-163	-4.07326e-163	0
1.51148e-163	-1.11297e-163	2.10722e-163	-2.43789e-163	3.39962e-163	1.9827e-163	-1.25627e-162	-5.48075e-163	-1.49424e-162	1.11273e-162	-1.54174e-163	-3.0398e-163	5.37563e-163	8.54206e-163	5.75582e-163	5.80046e-163	2.70468e-163	-7.17297e-163	8.66307e-163	4.23178e-163	-1.56445e-162	9.09561e-163	-3.79438e-163	-3.87808e-163	-5.46309e-166	7.43241e-163	-7.11938e-163	6.38246e-163	-6.98993e-163	-4.07326e-163	0
1.51148e-163	-1.11297e-163	2.10722e-163	-2.43789e-163	3.39962e-163	1.9827e-163	-1.25627e-162	-5.48075e-163	-1.49424e-162	1.11273e-162	-1.54174e-163	-3.0398e-163	5.37563e-163	8.54206e-163	5.75582e-163	5.80046e-163	2.70468e-163	-7.17297e-163	8.66307e-163	4.23178e-163	-1.56445e-162	9.09561e-163	-3.79438e-163	-3.87808e-163	-5.46309e-166	7.43241e-163	-7.11938e-163	6.38246e-163	-6.98993e-163	-4.07326e-163	0
1.51148e-163	-1.11297e-163	2.10722e-163	-2.43789e-163	3.39962e-163	1.9827e-163	-1.25627e-162	-5.48075e-163	-1.49424e-162	1.11273e-162	-1.54174e-163	-3.0398e-163	5.37563e-163	8.54206e-163	5.75582e-163	5.80046e-163	2.70468e-163	-7.17297e-163	8.66307e-163	4.23178e-163	-1.56445e-162	9.09561e-163	-3.79438e-163	-3.87808e-163	-5.46309e-166	7.43241e-163	-7.11938e-163	6.38246e-163	-6.98993e-163	-4.07326e-163	0
1.51148e-163	-1.11297e-163	2.10722e-163	-2.43789e-163	3.39962e-163	1.9827e-163	-1.25627e-162	-5.48075e-163	-1.49424e-162	1.11273e-162	-1.54174e-163	-3.0398e-163	5.37563e-163	8.54206e-163	5.75582e-163	5.80046e-163	2.70468e-163	-7.17297e-163	8.66307e-163	4.23178e-163	-1.56445e-162	9.09561e-163	-3.79438e-163	-3.87808e-163	-5.46309e-166	7.43241e-163	-7.11938e-163	6.38246e-163	-6.98993e-163	-4.07326e-163	0
1.51148e-163	-1.11297e-163	2.10722e-163	-2.43789e-163	3.39962e-163	1.9827e-163	-1.25627e-162	-5.48075e-163	-1.49424e-162	1.11273e-162	-1.54174e-163	-3.0398e-163	5.37563e-163	8.54206e-163	5.75582e-163	5.80046e-163	2.70468e-163	-7.17297e-163	8.66307e-163	4.23178e-163	-1.56445e-162	9.09561e-163	-3.79438e-163	-3.87808e-163	-5.46309e-166	7.43241e-163	-7.11938e-163	6.38246e-163	-6.98993e-163	-4.07326e-163	0
1.51148e-163	-1.11297e-163	2.10722e-163	-2.43789e-163	3.39962e-163	1.9827e-163	-1.25627e-162	-5.48075e-163	-1.49424e-162	1.11273e-162	-1.54174e-163	-3.0398e-163	5.37563e-163	8.54206e-163	5.75582e-163	5.80046e-163	2.70468e-163	-7.17297e-163	8.66307e-163	4.23178e-163	-1.56445e-162	9.09561e-163	-3.79438e-163	-3.87808e-163	-5.46309e-166	7.43241e-163	-7.11938e-163	6.38246e-163	-6.98993e-163	-4.07326e-163	0
1.51148e-163	-1.11297e-163	2.10722e-163	-2.43789e-163	3.39962e-163	1.9827e-163	-1.25627e-162	-5.48075e-163	-1.49424e-162	1.11273e-162	-1.54174e-163	-3.0398e-163	5.37563e-163	8.54206e-163	5.75582e-163	5.80046e-163	2.70468e-163	-7.17297e-163	8.66307e-163	4.23178e-163	-1.56445e-162	9.09561e-163	-3.79438e-163	-3.87808e-163	-5.46309e-166	7.43241e-163	-7.11938e-163	6.38246e-163	-6.98993e-163	-4.07326e-163	0
1.51148e-163	-1.11297e-163	2.10722e-163	-2.43789e-163	3.39962e-163	1.9827e-163	-1.25627e-162	-5.48075e-163	-1.49424e-162	1.11273e-162	-1.54174e-163	-3.0398e-163	5.37563e-163	8.54206e-163	5.75582e-163	5.80046e-163	2.70468e-163	-7.17297e-163	8.66307e-163	4.23178e-163	-1.56445e-162	9.09561e-163	-3.79438e-163	-3.87808e-163	-5.46309e-166	7.43241e-163	-7.11938e-163	6.38246e-163	-6.98993e-163	-4.07326e-163	0
1.51148e-163	-1.11297e-163	2.10722e-163	-2.43789e-163	3.39962e-163	1.9827e-163	-1.25627e-162	-5.48075e-163	-1.49424e-162	1.11273e-162	-1.54174e-163	-3.0398e-163	5.37563e-163	8.54206e-163	5.75582e-163	5.80046e-163	2.70468e-163	-7.17297e-163	8.66307e-163	4.23178e-163	-1.56445e-162	9.09561e-163	-3.79438e-163	-3.87808e-163	-5.46309e-166	7.43241e-163	-7.11938e-163	6.38246e-163	-6.98993e-163	-4.07326e-163	0
1.51148e-163	-1.11297e-163	2.10722e-163	-2.43789e-163	3.39962e-163	1.9827e-163	-1.25627e-162	-5.48075e-163	-1.49424e-162	1.11273e-162	-1.54174e-163	-3.0398e-163	5.37563e-163	8.54206e-163	5.75582e-163	5.80046e-163	2.70468e-163	-7.17297e-163	8.66307e-163	4.23178e-163	-1.56445e-162	9.09561e-163	-3.79438e-163	-3.87808e-163	-5.46309e-166	7.43241e-163	-7.11938e-163	6.38246e-163	-6.98993e-163	-4.07326e-163	0
1.51148e-163	-1.11297e-163	2.10722e-163	-2.43789e-163	3.39962e-163	1.9827e-163	-1.25627e-162	-5.48075e-163	-1.49424e-162	1.11273e-162	-1.54174e-163	-3.0398e-163	5.37563e-163	8.54206e-163	5.75582e-163	5.80046e-163	2.70468e-163	-7.17297e-163	8.66307e-163	4.23178e-163	-1.56445e-162	9.09561e-163	-3.79438e-163	-3.87808e-163	-5.46309e-166	7.43241e-163	-7.11938e-163	6.38246e-163	-6.98993e-163	-4.07326e-163	0
1.51148e-163	-1.11297e-163	2.10722e-163	-2.43789e-163	3.39962e-163	1.9827e-163	-1.25627e-162	-5.48075e-163	-1.49424e-162	1.11273e-162	-1.54174e-163	-3.0398e-163	5.37563e-163	8.54206e-163	5.75582e-163	5.80046e-163	2.70468e-163	-7.17297e-163	8.66307e-163	4.23178e-163	-1.56445e-162	9.09561e-163	-3.79438e-163	-3.87808e-163	-5.46309e-166	7.43241e-163	-7.11938e-163	6.38246e-163	-6.98993e-163	-4.07326e-163	0
1.51148e-163	-1.11297e-163	2.10722e-163	-2.43789e-163	3.39962e-163	1.9827e-163	-1.25627e-162	-5.48075e-163	-1.49424e-162	1.11273e-162	-1.54174e-163	-3.0398e-163	5.37563e-163	8.54206e-163	5.75582e-163	5.80046e-163	2.70468e-163	-7.17297e-163	8.66307e-163	4.23178e-163	-1.56445e-162	9.09561e-163	-3.79438e-163	-3.87808e-163	-5.46309e-166	7.43241e-163	-7.11938e-163	6.38246e-163	-6.98993e-163	-4.07326e-163	0
1.51148e-163	-1.11297e-163	2.10722e-163	-2.43789e-163	3.39962e-163	1.9827e-163	-1.25627e-162	-5.48075e-163	-1.49424e-162	1.11273e-162	-1.54174e-163	-3.0398e-163	5.37563e-163	8.54206e-163	5.75582e-163	5.80046e-163	2.70468e-163	-7.17297e-163	8.66307e-163	4.23178e-163	-1.56445e-162	9.09561e-163	-3.79438e-163	-3.87808e-163	-5.46309e-166	7.43241e-163	-7.11938e-163	6.38246e-163	-6.98993e-163	-4.07326e-163	0
1.51148e-163	-1.11297e-163	2.10722e-163	-2.43789e-163	3.39962e-163	1.9827e-163	-1.25627e-162	-5.48075e-163	-1.49424e-162	1.11273e-162	-1.54174e-163	-3.0398e-163	5.37563e-163	8.54206e-163	5.75582e-163	5.80046e-163	2.70468e-163	-7.17297e-163	8.66307e-163	4.23178e-163	-1.56445e-162	9.09561e-163	-3.79438e-163	-3.87808e-163	-5.46309e-166	7.43241e-163	-7.11938e-163	6.38246e-163	-6.98993e-163	-4.07326e-163	0
1.51148e-163	-1.11297e-163	2.10722e-163	-2.43789e-163	3.39962e-163	1.9827e-163	-1.25627e-162	-5.48075e-163	-1.49424e-162	1.11273e-162	-1.54174e-163	-3.0398e-163	5.37563e-163	8.54206e-163	5.75582e-163	5.80046e-163	2.70468e-163	-7.17297e-163	8.66307e-163	4.23178e-163	-1.56445e-162	9.09561e-163	-3.79438e-163	-3.87808e-163	-5.46309e-166	7.43241e-163	-7.11938e-163	6.38246e-163	-6.98993e-163	-4.07326e-163	0
1.51148e-163	-1.11297e-163	2.10722e-163	-2.43789e-163	3.39962e-163	1.9827e-163	-1.25627e-162	-5.48075e-163	-1.49424e-162	1.11273e-162	-1.54174e-163	-3.0398e-163	5.37563e-163	8.54206e-163	5.75582e-163	5.80046e-163	2.70468e-163	-7.17297e-163	8.66307e-163	4.23178e-163	-1.56445e-162	9.09561e-163	-3.79438e-163	-3.87808e-163	-5.46309e-166	7.43241e-163	-7.11938e-163	6.38246e-163	-6.98993e-163	-4.07326e-163	0
1.51148e-163	-1.11297e-163	2.10722e-163	-2.43789e-163	3.39962e-163	1.9827e-163	-1.25627e-162	-5.48075e-163	-1.49424e-162	1.11273e-162	-1.54174e-163	-3.0398e-163	5.37563e-163	8.54206e-163	5.75582e-163	5.80046e-163	2.70468e-163	-7.17297e-163	8.66307e-163	4.23178e-163	-1.56445e-162	9.09561e-163	-3.79438e-163	-3.87808e-163	-5.46309e-166	7.43241e-163	-7.11938e-163	6.38246e-163	-6.98993e-163	-4.07326e-163	0
1.51148e-163	-1.11297e-163	2.10722e-163	-2.43789e-163	3.39962e-163	1.9827e-163	-1.25627e-162	-5.48075e-163	-1.49424e-162	1.11273e-162	-1.54174e-163	-3.0398e-163	5.37563e-163	8.54206e-163	5.75582e-163	5.80046e-163	2.70468e-163	-7.17297e-163	8.66307e-163	4.23178e-163	-1.56445e-162	9.09561e-163	-3.79438e-163	-3.87808e-163	-5.46309e-166	7.43241e-163	-7.11938e-163	6.38246e-163	-6.98993e-163	-4.07326e-163	0
1.51148e-163	-1.11297e-163	2.10722e-163	-2.43789e-163	3.39962e-163	1.9827e-163	-1.25627e-162	-5.48075e-163	-1.49424e-162	1.11273e-162	-1.54174e-163	-3.0398e-163	5.37563e-163	8.54206e-163	5.75582e-163	5.80046e-163	2.70468e-163	-7.17297e-163	8.66307e-163	4.23178e-163	-1.56445e-162	9.09561e-163	-3.79438e-163	-3.87808e-163	-5.46309e-166	7.43241e-163	-7.11938e-163	6.38246e-163	-6.98993e-163	-4.07326e-163	0
1.51148e-163	-1.11297e-163	2.10722e-163	-2.43789e-163	3.39962e-163	1.9827e-163	-1.25627e-162	-5.48075e-163	-1.49424e-162	1.11273e-162	-1.54174e-163	-3.0398e-163	5.37563e-163	8.54206e-163	5.75582e-163	5.80046e-163	2.70468e-163	-7.17297e-163	8.66307e-163	4.23178e-163	-1.56445e-162	9.09561e-163	-3.79438e-163	-3.87808e-163	-5.46309e-166	7.43241e-163	-7.11938e-163	6.38246e-163	-6.98993e-163	-4.07326e-163	0
1.51148e-163	-1.11297e-163	2.10722e-163	-2.43789e-163	3.39962e-163	1.9827e-163	-1.25627e-162	-5.48075e-163	-1.49424e-162	1.11273e-162	-1.54174e-163	-3.0398e-163	5.37563e-163	8.54206e-163	5.75582e-163	5.80046e-163	2.70468e-163	-7.17297e-163	8.66307e-163	4.23178e-163	-1.56445e-162	9.09561e-163	-3.79438e-163	-3.87808e-163	-5.46309e-166	7.43241e-163	-7.11938e-163	6.38246e-163	-6.98993e-163	-4.07326e-163	0
1.51148e-163	-1.11297e-163	2.10722e-163	-2.43789e-163	3.39962e-163	1.9827e-163	-1.25627e-162	-5.48075e-163	-1.49424e-162	1.11273e-162	-1.54174e-163	-3.0398e-163	5.37563e-163	8.54206e-163	5.75582e-163	5.80046e-163	2.70468e-163	-7.17297e-163	8.66307e-163	4.23178e-163	-1.56445e-162	9.09561e-163	-3.79438e-163	-3.87808e-163	-5.46309e-166	7.43241e-163	-7.11938e-163	6.38246e-163	-6.98993e-163	-4.07326e-163	0
1.51148e-163	-1.11297e-163	2.10722e-163	-2.43789e-163	3.39962e-163	1.9827e-163	-1.25627e-162	-5.48075e-163	-1.49424e-162	1.11273e-162	-1.54174e-163	-3.0398e-163	5.37563e-163	8.54206e-163	5.75582e-163	5.80046e-163	2.70468e-163	-7.17297e-163	8.66307e-163	4.23178e-163	-1.56445e-162	9.09561e-163	-3.79438e-163	-3.87808e-163	-5.46309e-166	7.43241e-163	-7.11938e-163	6.38246e-163	-6.98993e-163	-4.07326e-163	0
1.51148e-163	-1.11297e-163	2.10722e-163	-2.43789e-163	3.39962e-163	1.9827e-163	-1.25627e-162	-5.48075e-163	-1.49424e-162	1.11273e-162	-1.54174e-163	-3.0398e-163	5.37563e-163	8.54206e-163	5.75582e-163	5.80046e-163	2.70468e-163	-7.17297e-163	8.66307e-163	4.23178e-163	-1.56445e-162	9.09561e-163	-3.79438e-163	-3.87808e-163	-5.46309e-166	7.43241e-163	-7.11938e-163	6.38246e-163	-6.98993e-163	-4.07326e-163	0
1.51148e-163	-1.11297e-163	2.10722e-163	-2.43789e-163	3.39962e-163	1.9827e-163	-1.25627e-162	-5.48075e-163	-1.49424e-162	1.11273e-162	-1.54174e-163	-3.0398e-163	5.37563e-163	8.54206e-163	5.75582e-163	5.80046e-163	2.70468e-163	-7.17297e-163	8.66307e-163	4.23178e-163	-1.56445e-162	9.09561e-163	-3.79438e-163	-3.87808e-163	-5.46309e-166	7.43241e-163	-7.11938e-163	6.38246e-163	-6.98993e-163	-4.07326e-163	0
1.51148e-163	-1.11297e-163	2.10722e-163	-2.43789e-163	3.39962e-163	1.9827e-163	-1.25627e-162	-5.48075e-163	-1.49424e-162	1.11273e-162	-1.54174e-163	-3.0398e-163	5.37563e-163	8.54206e-163	5.75582e-163	5.80046e-163	2.70468e-163	-7.17297e-163	8.66307e-163	4.23178e-163	-1.56445e-162	9.09561e-163	-3.79438e-163	-3.87808e-163	-5.46309e-166	7.43241e-163	-7.11938e-163	6.38246e-163	-6.98993e-163	-4.07326e-163	0
1.51148e-163	-1.11297e-163	2.10722e-163	-2.43789e-163	3.39962e-163	1.9827e-163	-1.25627e-162	-5.48075e-163	-1.49424e-162	1.11273e-162	-1.54174e-163	-3.0398e-163	5.37563e-163	8.54206e-163	5.75582e-163	5.80046e-163	2.70468e-163	-7.17297e-163	8.66307e-163	4.23178e-163	-1.56445e-162	9.09561e-163	-3.79438e-163	-3.87808e-163	-5.46309e-166	7.43241e-163	-7.11938e-163	6.38246e-163	-6.98993e-163	-4.07326e-163	0
1.51148e-163	-1.11297e-163	2.10722e-163	-2.43789e-163	3.39962e-163	1.9827e-163	-1.25627e-162	-5.48075e-163	-1.49424e-162	1.11273e-162	-1.54174e-163	-3.0398e-163	5.37563e-163	8.54206e-163	5.75582e-163	5.80046e-163	2.70468e-163	-7.17297e-163	8.66307e-163	4.23178e-163	-1.56445e-162	9.09561e-163	-3.79438e-163	-3.87808e-163	-5.46309e-166	7.43241e-163	-7.11938e-163	6.38246e-163	-6.98993e-163	-4.07326e-163	0
1.51148e-163	-1.11297e-163	2.10722e-163	-2.43789e-163	3.39962e-163	1.9827e-163	-1.25627e-162	-5.48075e-163	-1.49424e-162	1.11273e-162	-1.54174e-163	-3.0398e-163	5.37563e-163	8.54206e-163	5.75582e-163	5.80046e-163	2.70468e-163	-7.17297e-163	8.66307e-163	4.23178e-163	-1.56445e-162	9.09561e-163	-3.79438e-163	-3.87808e-163	-5.46309e-166	7.43241e-163	-7.11938e-163	6.38246e-163	-6.98993e-163	-4.07326e-163	0
1.51148e-163	-1.11297e-163	2.10722e-163	-2.43789e-163	3.39962e-163	1.9827e-163	-1.25627e-162	-5.48075e-163	-1.49424e-162	1.11273e-162	-1.54174e-163	-3.0398e-163	5.37563e-163	8.54206e-163	5.75582e-163	5.80046e-163	2.70468e-163	-7.17297e-163	8.66307e-163	4.23178e-163	-1.56445e-162	9.09561e-163	-3.79438e-163	-3.87808e-163	-5.46309e-166	7.43241e-163	-7.11938e-163	6.38246e-163	-6.98993e-163	-4.07326e-163	0
1.51148e-163	-1.11297e-163	2.10722e-163	-2.43789e-163	3.39962e-163	1.9827e-163	-1.25627e-162	-5.48075e-163	-1.49424e-162	1.11273e-162	-1.54174e-163	-3.0398e-163	5.37563e-163	8.54206e-163	5.75582e-163	5.80046e-163	2.70468e-163	-7.17297e-163	8.66307e-163	4.23178e-163	-1.56445e-162	9.09561e-163	-3.79438e-163	-3.87808e-163	-5.46309e-166	7.43241e-163	-7.11938e-163	6.38246e-163	-6.98993e-163	-4.07326e-163	0
1.51148e-163	-1.11297e-163	2.10722e-163	-2.43789e-163	3.39962e-163	1.9827e-163	-1.25627e-162	-5.48075e-163	-1.49424e-162	1.11273e-162	-1.54174e-163	-3.0398e-163	5.37563e-163	8.54206e-163	5.75582e-163	5.80046e-163	2.70468e-163	-7.17297e-163	8.66307e-163	4.23178e-163	-1.56445e-162	9.09561e-163	-3.79438e-163	-3.87808e-163	-5.46309e-166	7.43241e-163	-7.11938e-163	6.38246e-163	-6.98993e-163	-4.07326e-163	0
1.51148e-163	-1.11297e-163	2.10722e-163	-2.43789e-163	3.39962e-163	1.9827e-163	-1.25627e-162	-5.48075e-163	-1.49424e-162	1.11273e-162	-1.54174e-163	-3.0398e-163	5.37563e-163	8.54206e-163	5.75582e-163	5.80046e-163	2.70468e-163	-7.17297e-163	8.66307e-163	4.23178e-163	-1.56445e-162	9.09561e-163	-3.79438e-163	-3.87808e-163	-5.46309e-166	7.43241e-163	-7.11938e-163	6.38246e-163	-6.98993e-163	-4.07326e-163	0
1.51148e-163	-1.11297e-163	2.10722e-163	-2.43789e-163	3.39962e-163	1.9827e-163	-1.25627e-162	-5.48075e-163	-1.49424e-162	1.11273e-162	-1.54174e-163	-3.0398e-163	5.37563e-163	8.54206e-163	5.75582e-163	5.80046e-163	2.70468e-163	-7.17297e-163	8.66307e-163	4.23178e-163	-1.56445e-162	9.09561e-163	-3.79438e-163	-3.87808e-163	-5.46309e-166	7.43241e-163	-7.11938e-163	6.38246e-163	-6.98993e-163	-4.07326e-163	0
1.51148e-163	-1.11297e-163	2.10722e-163	-2.43789e-163	3.39962e-163	1.9827e-163	-1.25627e-162	-5.48075e-163	-1.49424e-162	1.11273e-162	-1.54174e-163	-3.0398e-163	5.37563e-163	8.54206e-163	5.75582e-163	5.80046e-163	2.70468e-163	-7.17297e-163	8.66307e-163	4.23178e-163	-1.56445e-162	9.09561e-163	-3.79438e-163	-3.87808e-163	-5.46309e-166	7.43241e-163	-7.11938e-163	6.38246e-163	-6.98993e-163	-4.07326e-163	0
1.51148e-163	-1.11297e-163	2.10722e-163	-2.43789e-163	3.39962e-163	1.9827e-163	-1.25627e-162	-5.48075e-163	-1.49424e-162	1.11273e-162	-1.54174e-163	-3.0398e-163	5.37563e-163	8.54206e-163	5.75582e-163	5.80046e-163	2.70468e-163	-7.17297e-163	8.66307e-163	4.23178e-163	-1.56445e-162	9.09561e-163	-3.79438e-163	-3.87808e-163	-5.46309e-166	7.43241e-163	-7.11938e-163	6.38246e-163	-6.98993e-163	-4.07326e-163	0
1.51148e-163	-1.11297e-163	2.10722e-163	-2.43789e-163	3.39962e-163	1.9827e-163	-1.25627e-162	-5.48075e-163	-1.49424e-162	1.11273e-162	-1.54174e-163	-3.0398e-163	5.37563e-163	8.54206e-163	5.75582e-163	5.80046e-163	2.70468e-163	-7.17297e-163	8.66307e-163	4.23178e-163	-1.56445e-162	9.09561e-163	-3.79438e-163	-3.87808e-163	-5.46309e-166	7.43241e-163	-7.11938e-163	6.38246e-163	-6.98993e-163	-4.07326e-163	0
1.51148e-163	-1.11297e-163	2.10722e-163	-2.43789e-163	3.39962e-163	1.9827e-163	-1.25627e-162	-5.48075e-163	-1.49424e-162	1.11273e-162	-1.54174e-163	-3.0398e-163	5.37563e-163	8.54206e-163	5.75582e-163	5.80046e-163	2.70468e-163	-7.17297e-163	8.66307e-163	4.23178e-163	-1.56445e-162	9.09561e-163	-3.79438e-163	-3.87808e-163	-5.46309e-166	7.43241e-163	-7.11938e-163	6.38246e-163	-6.98993e-163	-4.07326e-163	0
1.51148e-163	-1.11297e-163	2.10722e-163	-2.43789e-163	3.39962e-163	1.9827e-163	-1.25627e-162	-5.48075e-163	-1.49424e-162	1.11273e-162	-1.54174e-163	-3.0398e-163	5.37563e-163	8.54206e-163	5.75582e-163	5.80046e-163	2.70468e-163	-7.17297e-163	8.66307e-163	4.23178e-163	-1.56445e-162	9.09561e-163	-3.79438e-163	-3.87808e-163	-5.46309e-166	7.43241e-163	-7.11938e-163	6.38246e-163	-6.98993e-163	-4.07326e-163	0
1.51148e-163	-1.11297e-163	2.10722e-163	-2.43789e-163	3.39962e-163	1.9827e-163	-1.25627e-162	-5.48075e-163	-1.49424e-162	1.11273e-162	-1.54174e-163	-3.0398e-163	5.37563e-163	8.54206e-163	5.75582e-163	5.80046e-163	2.70468e-163	-7.17297e-163	8.66307e-163	4.23178e-163	-1.56445e-162	9.09561e-163	-3.79438e-163	-3.87808e-163	-5.46309e-166	7.43241e-163	-7.11938e-163	6.38246e-163	-6.98993e-163	-4.07326e-163	0
1.51148e-163	-1.11297e-163	2.10722e-163	-2.43789e-163	3.39962e-163	1.9827e-163	-1.25627e-162	-5.48075e-163	-1.49424e-162	1.11273e-162	-1.54174e-163	-3.0398e-163	5.37563e-163	8.54206e-163	5.75582e-163	5.80046e-163	2.70468e-163	-7.17297e-163	8.66307e-163	4.23178e-163	-1.56445e-162	9.09561e-163	-3.79438e-163	-3.87808e-163	-5.46309e-166	7.43241e-163	-7.11938e-163	6.38246e-163	-6.98993e-163	-4.07326e-163	0
1.51148e-163	-1.11297e-163	2.10722e-163	-2.43789e-163	3.39962e-163	1.9827e-163	-1.25627e-162	-5.48075e-163	-1.49424e-162	1.11273e-162	-1.54174e-163	-3.0398e-163	5.37563e-163	8.54206e-163	5.75582e-163	5.80046e-163	2.70468e-163	-7.17297e-163	8.66307e-163	4.23178e-163	-1.56445e-162	9.09561e-163	-3.79438e-163	-3.87808e-163	-5.46309e-166	7.43241e-163	-7.11938e-163	6.38246e-163	-6.98993e-163	-4.07326e-163	0
1.51148e-163	-1.11297e-163	2.10722e-163	-2.43789e-163	3.39962e-163	1.9827e-163	-1.25627e-162	-5.48075e-163	-1.49424e-162	1.11273e-162	-1.54174e-163	-3.0398e-163	5.37563e-163	8.54206e-163	5.75582e-163	5.80046e-163	2.70468e-163	-7.17297e-163	8.66307e-163	4.23178e-163	-1.56445e-162	9.09561e-163	-3.79438e-163	-3.87808e-163	-5.46309e-166	7.43241e-163	-7.11938e-163	6.38246e-163	-6.98993e-163	-4.07326e-163	0
1.51148e-163	-1.11297e-163	2.10722e-163	-2.43789e-163	3.39962e-163	1.9827e-163	-1.25627e-162	-5.48075e-163	-1.49424e-162	1.11273e-162	-1.54174e-163	-3.0398e-163	5.37563e-163	8.54206e-163	5.75582e-163	5.80046e-163	2.70468e-163	-7.17297e-163	8.66307e-163	4.23178e-163	-1.56445e-162	9.09561e-163	-3.79438e-163	-3.87808e-163	-5.46309e-166	7.43241e-163	-7.11938e-163	6.38246e-163	-6.98993e-163	-4.07326e-163	0
1.51148e-163	-1.11297e-163	2.10722e-163	-2.43789e-163	3.39962e-163	1.9827e-163	-1.25627e-162	-5.48075e-163	-1.49424e-162	1.11273e-162	-1.54174e-163	-3.0398e-163	5.37563e-163	8.54206e-163	5.75582e-163	5.80046e-163	2.70468e-163	-7.17297e-163	8.66307e-163	4.23178e-163	-1.56445e-162	9.09561e-163	-3.79438e-163	-3.87808e-163	-5.46309e-166	7.43241e-163	-7.11938e-163	6.38246e-163	-6.98993e-163	-4.07326e-163	0
1.51148e-163	-1.11297e-163	2.10722e-163	-2.43789e-163	3.39962e-163	1.9827e-163	-1.25627e-162	-5.48075e-163	-1.49424e-162	1.11273e-162	-1.54174e-163	-3.0398e-163	5.37563e-163	8.54206e-163	5.75582e-163	5.80046e-163	2.70468e-163	-7.17297e-163	8.66307e-163	4.23178e-163	-1.56445e-162	9.09561e-163	-3.79438e-163	-3.87808e-163	-5.46309e-166	7.43241e-163	-7.11938e-163	6.38246e-163	-6.98993e-163	-4.07326e-163	0
1.51148e-163	-1.11297e-163	2.10722e-163	-2.43789e-163	3.39962e-163	1.9827e-163	-1.25627e-162	-5.48075e-163	-1.49424e-162	1.11273e-162	-1.54174e-163	-3.0398e-163	5.37563e-163	8.54206e-163	5.75582e-163	5.80046e-163	2.70468e-163	-7.17297e-163	8.66307e-163	4.23178e-163	-1.56445e-162	9.09561e-163	-3.79438e-163	-3.87808e-163	-5.46309e-166	7.43241e-163	-7.11938e-163	6.38246e-163	-6.98993e-163	-4.07326e-163	0
1.51148e-163	-1.11297e-163	2.10722e-163	-2.43789e-163	3.39962e-163	1.9827e-163	-1.25627e-162	-5.48075e-163	-1.49424e-162	1.11273e-162	-1.54174e-163	-3.0398e-163	5.37563e-163	8.54206e-163	5.75582e-163	5.80046e-163	2.70468e-163	-7.17297e-163	8.66307e-163	4.23178e-163	-1.56445e-162	9.09561e-163	-3.79438e-163	-3.87808e-163	-5.46309e-166	7.43241e-163	-7.11938e-163	6.38246e-163	-6.98993e-163	-4.07326e-163	0
1.51148e-163	-1.11297e-163	2.10722e-163	-2.43789e-163	3.39962e-163	1.9827e-163	-1.25627e-162	-5.48075e-163	-1.49424e-162	1.11273e-162	-1.54174e-163	-3.0398e-163	5.37563e-163	8.54206e-163	5.75582e-163	5.80046e-163	2.70468e-163	-7.17297e-163	8.66307e-163	4.23178e-163	-1.56445e-162	9.09561e-163	-3.79438e-163	-3.87808e-163	-5.46309e-166	7.43241e-163	-7.11938e-163	6.38246e-163	-6.98993e-163	-4.07326e-163	0
1.51148e-163	-1.11297e-163	2.10722e-163	-2.43789e-163	3.39962e-163	1.9827e-163	-1.25627e-162	-5.48075e-163	-1.49424e-162	1.11273e-162	-1.54174e-163	-3.0398e-163	5.37563e-163	8.54206e-163	5.75582e-163	5.80046e-163	2.70468e-163	-7.17297e-163	8.66307e-163	4.23178e-163	-1.56445e-162	9.09561e-163	-3.79438e-163	-3.87808e-163	-5.46309e-166	7.43241e-163	-7.11938e-163	6.38246e-163	-6.98993e-163	-4.07326e-163	0
1.51148e-163	-1.11297e-163	2.10722e-163	-2.43789e-163	3.39962e-163	1.9827e-163	-1.25627e-162	-5.48075e-163	-1.49424e-162	1.11273e-162	-1.54174e-163	-3.0398e-163	5.37563e-163	8.54206e-163	5.75582e-163	5.80046e-163	2.70468e-163	-7.17297e-163	8.66307e-163	4.23178e-163	-1.56445e-162	9.09561e-163	-3.79438e-163	-3.87808e-163	-5.46309e-166	7.43241e-163	-7.11938e-163	6.38246e-163	-6.98993e-163	-4.07326e-163	0
1.51148e-163	-1.11297e-163	2.10722e-163	-2.43789e-163	3.39962e-163	1.9827e-163	-1.25627e-162	-5.48075e-163	-1.49424e-162	1.11273e-162	-1.54174e-163	-3.0398e-163	5.37563e-163	8.54206e-163	5.75582e-163	5.80046e-163	2.70468e-163	-7.17297e-163	8.66307e-163	4.23178e-163	-1.56445e-162	9.09561e-163	-3.79438e-163	-3.87808e-163	-5.46309e-166	7.43241e-163	-7.11938e-163	6.38246e-163	-6.98993e-163	-4.07326e-163	0
1.51148e-163	-1.11297e-163	2.10722e-163	-2.43789e-163	3.39962e-163	1.9827e-163	-1.25627e-162	-5.48075e-163	-1.49424e-162	1.11273e-162	-1.54174e-163	-3.0398e-163	5.37563e-163	8.54206e-163	5.75582e-163	5.80046e-163	2.70468e-163	-7.17297e-163	8.66307e-163	4.23178e-163	-1.56445e-162	9.09561e-163	-3.79438e-163	-3.87808e-163	-5.46309e-166	7.43241e-163	-7.11938e-163	6.38246e-163	-6.98993e-163	-4.07326e-163	0
1.51148e-163	-1.11297e-163	2.10722e-163	-2.43789e-163	3.39962e-163	1.9827e-163	-1.25627e-162	-5.48075e-163	-1.49424e-162	1.11273e-162	-1.54174e-163	-3.0398e-163	5.37563e-163	8.54206e-163	5.75582e-163	5.80046e-163	2.70468e-163	-7.17297e-163	8.66307e-163	4.23178e-163	-1.56445e-162	9.09561e-163	-3.79438e-163	-3.87808e-163	-5.46309e-166	7.43241e-163	-7.11938e-163	6.38246e-163	-6.98993e-163	-4.07326e-163	0
1.51148e-163	-1.11297e-163	2.10722e-163	-2.43789e-163	3.39962e-163	1.9827e-163	-1.25627e-162	-5.48075e-163	-1.49424e-162	1.11273e-162	-1.54174e-163	-3.0398e-163	5.37563e-163	8.54206e-163	5.75582e-163	5.80046e-163	2.70468e-163	-7.17297e-163	8.66307e-163	4.23178e-163	-1.56445e-162	9.09561e-163	-3.79438e-163	-3.87808e-163	-5.46309e-166	7.43241e-163	-7.11938e-163	6.38246e-163	-6.98993e-163	-4.07326e-163	0
1.51148e-163	-1.11297e-163	2.10722e-163	-2.43789e-163	3.39962e-163	1.9827e-163	-1.25627e-162	-5.48075e-163	-1.49424e-162	1.11273e-162	-1.54174e-163	-3.0398e-163	5.37563e-163	8.54206e-163	5.75582e-163	5.80046e-163	2.70468e-163	-7.17297e-163	8.66307e-163	4.23178e-163	-1.56445e-162	9.09561e-163	-3.79438e-163	-3.87808e-163	-5.46309e-166	7.43241e-163	-7.11938e-163	6.38246e-163	-6.98993e-163	-4.07326e-163	0
1.51148e-163	-1.11297e-163	2.10722e-163	-2.43789e-163	3.39962e-163	1.9827e-163	-1.25627e-162	-5.48075e-163	-1.49424e-162	1.11273e-162	-1.54174e-163	-3.0398e-163	5.37563e-163	8.54206e-163	5.75582e-163	5.80046e-163	2.70468e-163	-7.17297e-163	8.66307e-163	4.23178e-163	-1.56445e-162	9.09561e-163	-3.79438e-163	-3.87808e-163	-5.46309e-166	7.43241e-163	-7.11938e-163	6.38246e-163	-6.98993e-163	-4.07326e-163	0
1.51148e-163	-1.11297e-163	2.10722e-163	-2.43789e-163	3.39962e-163	1.9827e-163	-1.25627e-162	-5.48075e-163	-1.49424e-162	1.11273e-162	-1.54174e-163	-3.0398e-163	5.37563e-163	8.54206e-163	5.75582e-163	5.80046e-163	2.70468e-163	-7.17297e-163	8.66307e-163	4.23178e-163	-1.56445e-162	9.09561e-163	-3.79438e-163	-3.87808e-163	-5.46309e-166	7.43241e-163	-7.11938e-163	6.38246e-163	-6.98993e-163	-4.07326e-163	0
1.51148e-163	-1.11297e-163	2.10722e-163	-2.43789e-163	3.39962e-163	1.9827e-163	-1.25627e-162	-5.48075e-163	-1.49424e-162	1.11273e-162	-1.54174e-163	-3.0398e-163	5.37563e-163	8.54206e-163	5.75582e-163	5.80046e-163	2.70468e-163	-7.17297e-163	8.66307e-163	4.23178e-163	-1.56445e-162	9.09561e-163	-3.79438e-163	-3.87808e-163	-5.46309e-166	7.43241e-163	-7.11938e-163	6.38246e-163	-6.98993e-163	-4.07326e-163	0
1.51148e-163	-1.11297e-163	2.10722e-163	-2.43789e-163	3.39962e-163	1.9827e-163	-1.25627e-162	-5.48075e-163	-1.49424e-162	1.11273e-162	-1.54174e-163	-3.0398e-163	5.37563e-163	8.54206e-163	5.75582e-163	5.80046e-163	2.70468e-163	-7.17297e-163	8.66307e-163	4.23178e-163	-1.56445e-162	9.09561e-163	-3.79438e-163	-3.87808e-163	-5.46309e-166	7.43241e-163	-7.11938e-163	6.38246e-163	-6.98993e-163	-4.07326e-163	0
1.51148e-163	-1.11297e-163	2.10722e-163	-2.43789e-163	3.39962e-163	1.9827e-163	-1.25627e-162	-5.48075e-163	-1.49424e-162	1.11273e-162	-1.54174e-163	-3.0398e-163	5.37563e-163	8.54206e-163	5.75582e-163	5.80046e-163	2.70468e-163	-7.17297e-163	8.66307e-163	4.23178e-163	-1.56445e-162	9.09561e-163	-3.79438e-163	-3.87808e-163	-5.46309e-166	7.43241e-163	-7.11938e-163	6.38246e-163	-6.98993e-163	-4.07326e-163	0
1.51148e-163	-1.11297e-163	2.10722e-163	-2.43789e-163	3.39962e-163	1.9827e-163	-1.25627e-162	-5.48075e-163	-1.49424e-162	1.11273e-162	-1.54174e-163	-3.0398e-163	5.37563e-163	8.54206e-163	5.75582e-163	5.80046e-163	2.70468e-163	-7.17297e-163	8.66307e-163	4.23178e-163	-1.56445e-162	9.09561e-163	-3.79438e-163	-3.87808e-163	-5.46309e-166	7.43241e-163	-7.11938e-163	6.38246e-163	-6.98993e-163	-4.07326e-163	0
1.51148e-163	-1.11297e-163	2.10722e-163	-2.43789e-163	3.39962e-163	1.9827e-163	-1.25627e-162	-5.48075e-163	-1.49424e-162	1.11273e-162	-1.54174e-163	-3.0398e-163	5.37563e-163	8.54206e-163	5.75582e-163	5.80046e-163	2.70468e-163	-7.17297e-163	8.66307e-163	4.23178e-163	-1.56445e-162	9.09561e-163	-3.79438e-163	-3.87808e-163	-5.46309e-166	7.43241e-163	-7.11938e-163	6.38246e-163	-6.98993e-163	-4.07326e-163	0
1.51148e-163	-1.11297e-163	2.10722e-163	-2.43789e-163	3.39962e-163	1.9827e-163	-1.25627e-162	-5.48075e-163	-1.49424e-162	1.11273e-162	-1.54174e-163	-3.0398e-163	5.37563e-163	8.54206e-163	5.75582e-163	5.80046e-163	2.70468e-163	-7.17297e-163	8.66307e-163	4.23178e-163	-1.56445e-162	9.09561e-163	-3.79438e-163	-3.87808e-163	-5.46309e-166	7.43241e-163	-7.11938e-163	6.38246e-163	-6.98993e-163	-4.07326e-163	0
1.51148e-163	-1.11297e-163	2.10722e-163	-2.43789e-163	3.39962e-163	1.9827e-163	-1.25627e-162	-5.48075e-163	-1.49424e-162	1.11273e-162	-1.54174e-163	-3.0398e-163	5.37563e-163	8.54206e-163	5.75582e-163	5.80046e-163	2.70468e-163	-7.17297e-163	8.66307e-163	4.23178e-163	-1.56445e-162	9.09561e-163	-3.79438e-163	-3.87808e-163	-5.46309e-166	7.43241e-163	-7.11938e-163	6.38246e-163	-6.98993e-163	-4.07326e-163	0
1.51148e-163	-1.11297e-163	2.10722e-163	-2.43789e-163	3.39962e-163	1.9827e-163	-1.25627e-162	-5.48075e-163	-1.49424e-162	1.11273e-162	-1.54174e-163	-3.0398e-163	5.37563e-163	8.54206e-163	5.75582e-163	5.80046e-163	2.70468e-163	-7.17297e-163	8.66307e-163	4.23178e-163	-1.56445e-162	9.09561e-163	-3.79438e-163	-3.87808e-163	-5.46309e-166	7.43241e-163	-7.11938e-163	6.38246e-163	-6.98993e-163	-4.07326e-163	0
1.51148e-163	-1.11297e-163	2.10722e-163	-2.43789e-163	3.39962e-163	1.9827e-163	-1.25627e-162	-5.48075e-163	-1.49424e-162	1.11273e-162	-1.54174e-163	-3.0398e-163	5.37563e-163	8.54206e-163	5.75582e-163	5.80046e-163	2.70468e-163	-7.17297e-163	8.66307e-163	4.23178e-163	-1.56445e-162	9.09561e-163	-3.79438e-163	-3.87808e-163	-5.46309e-166	7.43241e-163	-7.11938e-163	6.38246e-163	-6.98993e-163	-4.07326e-163	0
1.51148e-163	-1.11297e-163	2.10722e-163	-2.43789e-163	3.39962e-163	1.9827e-163	-1.25627e-162	-5.48075e-163	-1.49424e-162	1.11273e-162	-1.54174e-163	-3.0398e-163	5.37563e-163	8.54206e-163	5.75582e-163	5.80046e-163	2.70468e-163	-7.17297e-163	8.66307e-163	4.23178e-163	-1.56445e-162	9.09561e-163	-3.79438e-163	-3.87808e-163	-5.46309e-166	7.43241e-163	-7.11938e-163	6.38246e-163	-6.98993e-163	-4.07326e-163	0
1.51148e-163	-1.11297e-163	2.10722e-163	-2.43789e-163	3.39962e-163	1.9827e-163	-1.25627e-162	-5.48075e-163	-1.49424e-162	1.11273e-162	-1.54174e-163	-3.0398e-163	5.37563e-163	8.54206e-163	5.75582e-163	5.80046e-163	2.70468e-163	-7.17297e-163	8.66307e-163	4.23178e-163	-1.56445e-162	9.09561e-163	-3.79438e-163	-3.87808e-163	-5.46309e-166	7.43241e-163	-7.11938e-163	6.38246e-163	-6.98993e-163	-4.07326e-163	0
1.51148e-163	-1.11297e-163	2.10722e-163	-2.43789e-163	3.39962e-163	1.9827e-163	-1.25627e-162	-5.48075e-163	-1.49424e-162	1.11273e-162	-1.54174e-163	-3.0398e-163	5.37563e-163	8.54206e-163	5.75582e-163	5.80046e-163	2.70468e-163	-7.17297e-163	8.66307e-163	4.23178e-163	-1.56445e-162	9.09561e-163	-3.79438e-163	-3.87808e-163	-5.46309e-166	7.43241e-163	-7.11938e-163	6.38246e-163	-6.98993e-163	-4.07326e-163	0
1.51148e-163	-1.11297e-163	2.10722e-163	-2.43789e-163	3.39962e-163	1.9827e-163	-1.25627e-162	-5.48075e-163	-1.49424e-162	1.11273e-162	-1.54174e-163	-3.0398e-163	5.37563e-163	8.54206e-163	5.75582e-163	5.80046e-163	2.70468e-163	-7.17297e-163	8.66307e-163	4.23178e-163	-1.56445e-162	9.09561e-163	-3.79438e-163	-3.87808e-163	-5.46309e-166	7.43241e-163	-7.11938e-163	6.38246e-163	-6.98993e-163	-4.07326e-163	0
1.51148e-163	-1.11297e-163	2.10722e-163	-2.43789e-163	3.39962e-163	1.9827e-163	-1.25627e-162	-5.48075e-163	-1.49424e-162	1.11273e-162	-1.54174e-163	-3.0398e-163	5.37563e-163	8.54206e-163	5.75582e-163	5.80046e-163	2.70468e-163	-7.17297e-163	8.66307e-163	4.23178e-163	-1.56445e-162	9.09561e-163	-3.79438e-163	-3.87808e-163	-5.46309e-166	7.43241e-163	-7.11938e-163	6.38246e-163	-6.98993e-163	-4.07326e-163	0
1.51148e-163	-1.11297e-163	2.10722e-163	-2.43789e-163	3.39962e-163	1.9827e-163	-1.25627e-162	-5.48075e-163	-1.49424e-162	1.11273e-162	-1.54174e-163	-3.0398e-163	5.37563e-163	8.54206e-163	5.75582e-163	5.80046e-163	2.70468e-163	-7.17297e-163	8.66307e-163	4.23178e-163	-1.56445e-162	9.09561e-163	-3.79438e-163	-3.87808e-163	-5.46309e-166	7.43241e-163	-7.11938e-163	6.38246e-163	-6.98993e-163	-4.07326e-163	0
1.51148e-163	-1.11297e-163	2.10722e-163	-2.43789e-163	3.39962e-163	1.9827e-163	-1.25627e-162	-5.48075e-163	-1.49424e-162	1.11273e-162	-1.54174e-163	-3.0398e-163	5.37563e-163	8.54206e-163	5.75582e-163	5.80046e-163	2.70468e-163	-7.17297e-163	8.66307e-163	4.23178e-163	-1.56445e-162	9.09561e-163	-3.79438e-163	-3.87808e-163	-5.46309e-166	7.43241e-163	-7.11938e-163	6.38246e-163	-6.98993e-163	-4.07326e-163	0
1.51148e-163	-1.11297e-163	2.10722e-163	-2.43789e-163	3.39962e-163	1.9827e-163	-1.25627e-162	-5.48075e-163	-1.49424e-162	1.11273e-162	-1.54174e-163	-3.0398e-163	5.37563e-163	8.54206e-163	5.75582e-163	5.80046e-163	2.70468e-163	-7.17297e-163	8.66307e-163	4.23178e-163	-1.56445e-162	9.09561e-163	-3.79438e-163	-3.87808e-163	-5.46309e-166	7.43241e-163	-7.11938e-163	6.38246e-163	-6.98993e-163	-4.07326e-163	0
1.51148e-163	-1.11297e-163	2.10722e-163	-2.43789e-163	3.39962e-163	1.9827e-163	-1.25627e-162	-5.48075e-163	-1.49424e-162	1.11273e-162	-1.54174e-163	-3.0398e-163	5.37563e-163	8.54206e-163	5.75582e-163	5.80046e-163	2.70468e-163	-7.17297e-163	8.66307e-163	4.23178e-163	-1.56445e-162	9.09561e-163	-3.79438e-163	-3.87808e-163	-5.46309e-166	7.43241e-163	-7.11938e-163	6.38246e-163	-6.98993e-163	-4.07326e-163	0
1.51148e-163	-1.11297e-163	2.10722e-163	-2.43789e-163	3.39962e-163	1.9827e-163	-1.25627e-162	-5.48075e-163	-1.49424e-162	1.11273e-162	-1.54174e-163	-3.0398e-163	5.37563e-163	8.54206e-163	5.75582e-163	5.80046e-163	2.70468e-163	-7.17297e-163	8.66307e-163	4.23178e-163	-1.56445e-162	9.09561e-163	-3.79438e-163	-3.87808e-163	-5.46309e-166	7.43241e-163	-7.11938e-163	6.38246e-163	-6.98993e-163	-4.07326e-163	0
1.51148e-163	-1.11297e-163	2.10722e-163	-2.43789e-163	3.39962e-163	1.9827e-163	-1.25627e-162	-5.48075e-163	-1.49424e-162	1.11273e-162	-1.54174e-163	-3.0398e-163	5.37563e-163	8.54206e-163	5.75582e-163	5.80046e-163	2.70468e-163	-7.17297e-163	8.66307e-163	4.23178e-163	-1.56445e-162	9.09561e-163	-3.79438e-163	-3.87808e-163	-5.46309e-166	7.43241e-163	-7.11938e-163	6.38246e-163	-6.98993e-163	-4.07326e-163	0
1.51148e-163	-1.11297e-163	2.10722e-163	-2.43789e-163	3.39962e-163	1.9827e-163	-1.25627e-162	-5.48075e-163	-1.49424e-162	1.11273e-162	-1.54174e-163	-3.0398e-163	5.37563e-163	8.54206e-163	5.75582e-163	5.80046e-163	2.70468e-163	-7.17297e-163	8.66307e-163	4.23178e-163	-1.56445e-162	9.09561e-163	-3.79438e-163	-3.87808e-163	-5.46309e-166	7.43241e-163	-7.11938e-163	6.38246e-163	-6.98993e-163	-4.07326e-163	0
1.51148e-163	-1.11297e-163	2.10722e-163	-2.43789e-163	3.39962e-163	1.9827e-163	-1.25627e-162	-5.48075e-163	-1.49424e-162	1.11273e-162	-1.54174e-163	-3.0398e-163	5.37563e-163	8.54206e-163	5.75582e-163	5.80046e-163	2.70468e-163	-7.17297e-163	8.66307e-163	4.23178e-163	-1.56445e-162	9.09561e-163	-3.79438e-163	-3.87808e-163	-5.46309e-166	7.43241e-163	-7.11938e-163	6.38246e-163	-6.98993e-163	-4.07326e-163	0
1.51148e-163	-1.11297e-163	2.10722e-163	-2.43789e-163	3.39962e-163	1.9827e-163	-1.25627e-162	-5.48075e-163	-1.49424e-162	1.11273e-162	-1.54174e-163	-3.0398e-163	5.37563e-163	8.54206e-163	5.75582e-163	5.80046e-163	2.70468e-163	-7.17297e-163	8.66307e-163	4.23178e-163	-1.56445e-162	9.09561e-163	-3.79438e-163	-3.87808e-163	-5.46309e-166	7.43241e-163	-7.11938e-163	6.38246e-163	-6.98993e-163	-4.07326e-163	0
1.51148e-163	-1.11297e-163	2.10722e-163	-2.43789e-163	3.39962e-163	1.9827e-163	-1.25627e-162	-5.48075e-163	-1.49424e-162	1.11273e-162	-1.54174e-163	-3.0398e-163	5.37563e-163	8.54206e-163	5.75582e-163	5.80046e-163	2.70468e-163	-7.17297e-163	8.66307e-163	4.23178e-163	-1.56445e-162	9.09561e-163	-3.79438e-163	-3.87808e-163	-5.46309e-166	7.43241e-163	-7.11938e-163	6.38246e-163	-6.98993e-163	-4.07326e-163	0
1.51148e-163	-1.11297e-163	2.10722e-163	-2.43789e-163	3.39962e-163	1.9827e-163	-1.25627e-162	-5.48075e-163	-1.49424e-162	1.11273e-162	-1.54174e-163	-3.0398e-163	5.37563e-163	8.54206e-163	5.75582e-163	5.80046e-163	2.70468e-163	-7.17297e-163	8.66307e-163	4.23178e-163	-1.56445e-162	9.09561e-163	-3.79438e-163	-3.87808e-163	-5.46309e-166	7.43241e-163	-7.11938e-163	6.38246e-163	-6.98993e-163	-4.07326e-163	0
1.51148e-163	-1.11297e-163	2.10722e-163	-2.43789e-163	3.39962e-163	1.9827e-163	-1.25627e-162	-5.48075e-163	-1.49424e-162	1.11273e-162	-1.54174e-163	-3.0398e-163	5.37563e-163	8.54206e-163	5.75582e-163	5.80046e-163	2.70468e-163	-7.17297e-163	8.66307e-163	4.23178e-163	-1.56445e-162	9.09561e-163	-3.79438e-163	-3.87808e-163	-5.46309e-166	7.43241e-163	-7.11938e-163	6.38246e-163	-6.98993e-163	-4.07326e-163	0
1.51148e-163	-1.11297e-163	2.10722e-163	-2.43789e-163	3.39962e-163	1.9827e-163	-1.25627e-162	-5.48075e-163	-1.49424e-162	1.11273e-162	-1.54174e-163	-3.0398e-163	5.37563e-163	8.54206e-163	5.75582e-163	5.80046e-163	2.70468e-163	-7.17297e-163	8.66307e-163	4.23178e-163	-1.56445e-162	9.09561e-163	-3.79438e-163	-3.87808e-163	-5.46309e-166	7.43241e-163	-7.11938e-163	6.38246e-163	-6.98993e-163	-4.07326e-163	0
1.51148e-163	-1.11297e-163	2.10722e-163	-2.43789e-163	3.39962e-163	1.9827e-163	-1.25627e-162	-5.48075e-163	-1.49424e-162	1.11273e-162	-1.54174e-163	-3.0398e-163	5.37563e-163	8.54206e-163	5.75582e-163	5.80046e-163	2.70468e-163	-7.17297e-163	8.66307e-163	4.23178e-163	-1.56445e-162	9.09561e-163	-3.79438e-163	-3.87808e-163	-5.46309e-166	7.43241e-163	-7.11938e-163	6.38246e-163	-6.98993e-163	-4.07326e-163	0
1.51148e-163	-1.11297e-163	2.10722e-163	-2.43789e-163	3.39962e-163	1.9827e-163	-1.25627e-162	-5.48075e-163	-1.49424e-162	1.11273e-162	-1.54174e-163	-3.0398e-163	5.37563e-163	8.54206e-163	5.75582e-163	5.80046e-163	2.70468e-163	-7.17297e-163	8.66307e-163	4.23178e-163	-1.56445e-162	9.09561e-163	-3.79438e-163	-3.87808e-163	-5.46309e-166	7.43241e-163	-7.11938e-163	6.38246e-163	-6.98993e-163	-4.07326e-163	0
1.51148e-163	-1.11297e-163	2.10722e-163	-2.43789e-163	3.39962e-163	1.9827e-163	-1.25627e-162	-5.48075e-163	-1.49424e-162	1.11273e-162	-1.54174e-163	-3.0398e-163	5.37563e-163	8.54206e-163	5.75582e-163	5.80046e-163	2.70468e-163	-7.17297e-163	8.66307e-163	4.23178e-163	-1.56445e-162	9.09561e-163	-3.79438e-163	-3.87808e-163	-5.46309e-166	7.43241e-163	-7.11938e-163	6.38246e-163	-6.98993e-163	-4.07326e-163	0
1.51148e-163	-1.11297e-163	2.10722e-163	-2.43789e-163	3.39962e-163	1.9827e-163	-1.25627e-162	-5.48075e-163	-1.49424e-162	1.11273e-162	-1.54174e-163	-3.0398e-163	5.37563e-163	8.54206e-163	5.75582e-163	5.80046e-163	2.70468e-163	-7.17297e-163	8.66307e-163	4.23178e-163	-1.56445e-162	9.09561e-163	-3.79438e-163	-3.87808e-163	-5.46309e-166	7.43241e-163	-7.11938e-163	6.38246e-163	-6.98993e-163	-4.07326e-163	0
1.51148e-163	-1.11297e-163	2.10722e-163	-2.43789e-163	3.39962e-163	1.9827e-163	-1.25627e-162	-5.48075e-163	-1.49424e-162	1.11273e-162	-1.54174e-163	-3.0398e-163	5.37563e-163	8.54206e-163	5.75582e-163	5.80046e-163	2.70468e-163	-7.17297e-163	8.66307e-163	4.23178e-163	-1.56445e-162	9.09561e-163	-3.79438e-163	-3.87808e-163	-5.46309e-166	7.43241e-163	-7.11938e-163	6.38246e-163	-6.98993e-163	-4.07326e-163	0
1.51148e-163	-1.11297e-163	2.10722e-163	-2.43789e-163	3.39962e-163	1.9827e-163	-1.25627e-162	-5.48075e-163	-1.49424e-162	1.11273e-162	-1.54174e-163	-3.0398e-163	5.37563e-163	8.54206e-163	5.75582e-163	5.80046e-163	2.70468e-163	-7.17297e-163	8.66307e-163	4.23178e-163	-1.56445e-162	9.09561e-163	-3.79438e-163	-3.87808e-163	-5.46309e-166	7.43241e-163	-7.11938e-163	6.38246e-163	-6.98993e-163	-4.07326e-163	0
1.51148e-163	-1.11297e-163	2.10722e-163	-2.43789e-163	3.39962e-163	1.9827e-163	-1.25627e-162	-5.48075e-163	-1.49424e-162	1.11273e-162	-1.54174e-163	-3.0398e-163	5.37563e-163	8.54206e-163	5.75582e-163	5.80046e-163	2.70468e-163	-7.17297e-163	8.66307e-163	4.23178e-163	-1.56445e-162	9.09561e-163	-3.79438e-163	-3.87808e-163	-5.46309e-166	7.43241e-163	-7.11938e-163	6.38246e-163	-6.98993e-163	-4.07326e-163	0
1.51148e-163	-1.11297e-163	2.10722e-163	-2.43789e-163	3.39962e-163	1.9827e-163	-1.25627e-162	-5.48075e-163	-1.49424e-162	1.11273e-162	-1.54174e-163	-3.0398e-163	5.37563e-163	8.54206e-163	5.75582e-163	5.80046e-163	2.70468e-163	-7.17297e-163	8.66307e-163	4.23178e-163	-1.56445e-162	9.09561e-163	-3.79438e-163	-3.87808e-163	-5.46309e-166	7.43241e-163	-7.11938e-163	6.38246e-163	-6.98993e-163	-4.07326e-163	0
1.51148e-163	-1.11297e-163	2.10722e-163	-2.43789e-163	3.39962e-163	1.9827e-163	-1.25627e-162	-5.48075e-163	-1.49424e-162	1.11273e-162	-1.54174e-163	-3.0398e-163	5.37563e-163	8.54206e-163	5.75582e-163	5.80046e-163	2.70468e-163	-7.17297e-163	8.66307e-163	4.23178e-163	-1.56445e-162	9.09561e-163	-3.79438e-163	-3.87808e-163	-5.46309e-166	7.43241e-163	-7.11938e-163	6.38246e-163	-6.98993e-163	-4.07326e-163	0
1.51148e-163	-1.11297e-163	2.10722e-163	-2.43789e-163	3.39962e-163	1.9827e-163	-1.25627e-162	-5.48075e-163	-1.49424e-162	1.11273e-162	-1.54174e-163	-3.0398e-163	5.37563e-163	8.54206e-163	5.75582e-163	5.80046e-163	2.70468e-163	-7.17297e-163	8.66307e-163	4.23178e-163	-1.56445e-162	9.09561e-163	-3.79438e-163	-3.87808e-163	-5.46309e-166	7.43241e-163	-7.11938e-163	6.38246e-163	-6.98993e-163	-4.07326e-163	0
1.51148e-163	-1.11297e-163	2.10722e-163	-2.43789e-163	3.39962e-163	1.9827e-163	-1.25627e-162	-5.48075e-163	-1.49424e-162	1.11273e-162	-1.54174e-163	-3.0398e-163	5.37563e-163	8.54206e-163	5.75582e-163	5.80046e-163	2.70468e-163	-7.17297e-163	8.66307e-163	4.23178e-163	-1.56445e-162	9.09561e-163	-3.79438e-163	-3.87808e-163	-5.46309e-166	7.43241e-163	-7.11938e-163	6.38246e-163	-6.98993e-163	-4.07326e-163	0
1.51148e-163	-1.11297e-163	2.10722e-163	-2.43789e-163	3.39962e-163	1.9827e-163	-1.25627e-162	-5.48075e-163	-1.49424e-162	1.11273e-162	-1.54174e-163	-3.0398e-163	5.37563e-163	8.54206e-163	5.75582e-163	5.80046e-163	2.70468e-163	-7.17297e-163	8.66307e-163	4.23178e-163	-1.56445e-162	9.09561e-163	-3.79438e-163	-3.87808e-163	-5.46309e-166	7.43241e-163	-7.11938e-163	6.38246e-163	-6.98993e-163	-4.07326e-163	0
1.51148e-163	-1.11297e-163	2.10722e-163	-2.43789e-163	3.39962e-163	1.9827e-163	-1.25627e-162	-5.48075e-163	-1.49424e-162	1.11273e-162	-1.54174e-163	-3.0398e-163	5.37563e-163	8.54206e-163	5.75582e-163	5.80046e-163	2.70468e-163	-7.17297e-163	8.66307e-163	4.23178e-163	-1.56445e-162	9.09561e-163	-3.79438e-163	-3.87808e-163	-5.46309e-166	7.43241e-163	-7.11938e-163	6.38246e-163	-6.98993e-163	-4.07326e-163	0
1.51148e-163	-1.11297e-163	2.10722e-163	-2.43789e-163	3.39962e-163	1.9827e-163	-1.25627e-162	-5.48075e-163	-1.49424e-162	1.11273e-162	-1.54174e-163	-3.0398e-163	5.37563e-163	8.54206e-163	5.75582e-163	5.80046e-163	2.70468e-163	-7.17297e-163	8.66307e-163	4.23178e-163	-1.56445e-162	9.09561e-163	-3.79438e-163	-3.87808e-163	-5.46309e-166	7.43241e-163	-7.11938e-163	6.38246e-163	-6.98993e-163	-4.07326e-163	0
1.51148e-163	-1.11297e-163	2.10722e-163	-2.43789e-163	3.39962e-163	1.9827e-163	-1.25627e-162	-5.48075e-163	-1.49424e-162	1.11273e-162	-1.54174e-163	-3.0398e-163	5.37563e-163	8.54206e-163	5.75582e-163	5.80046e-163	2.70468e-163	-7.17297e-163	8.66307e-163	4.23178e-163	-1.56445e-162	9.09561e-163	-3.79438e-163	-3.87808e-163	-5.46309e-166	7.43241e-163	-7.11938e-163	6.38246e-163	-6.98993e-163	-4.07326e-163	0
1.51148e-163	-1.11297e-163	2.10722e-163	-2.43789e-163	3.39962e-163	1.9827e-163	-1.25627e-162	-5.48075e-163	-1.49424e-162	1.11273e-162	-1.54174e-163	-3.0398e-163	5.37563e-163	8.54206e-163	5.75582e-163	5.80046e-163	2.70468e-163	-7.17297e-163	8.66307e-163	4.23178e-163	-1.56445e-162	9.09561e-163	-3.79438e-163	-3.87808e-163	-5.46309e-166	7.43241e-163	-7.11938e-163	6.38246e-163	-6.98993e-163	-4.07326e-163	0
1.51148e-163	-1.11297e-163	2.10722e-163	-2.43789e-163	3.39962e-163	1.9827e-163	-1.25627e-162	-5.48075e-163	-1.49424e-162	1.11273e-162	-1.54174e-163	-3.0398e-163	5.37563e-163	8.54206e-163	5.75582e-163	5.80046e-163	2.70468e-163	-7.17297e-163	8.66307e-163	4.23178e-163	-1.56445e-162	9.09561e-163	-3.79438e-163	-3.87808e-163	-5.46309e-166	7.43241e-163	-7.11938e-163	6.38246e-163	-6.98993e-163	-4.07326e-163	0
1.51148e-163	-1.11297e-163	2.10722e-163	-2.43789e-163	3.39962e-163	1.9827e-163	-1.25627e-162	-5.48075e-163	-1.49424e-162	1.11273e-162	-1.54174e-163	-3.0398e-163	5.37563e-163	8.54206e-163	5.75582e-163	5.80046e-163	2.70468e-163	-7.17297e-163	8.66307e-163	4.23178e-163	-1.56445e-162	9.09561e-163	-3.79438e-163	-3.87808e-163	-5.46309e-166	7.43241e-163	-7.11938e-163	6.38246e-163	-6.98993e-163	-4.07326e-163	0
1.51148e-163	-1.11297e-163	2.10722e-163	-2.43789e-163	3.39962e-163	1.9827e-163	-1.25627e-162	-5.48075e-163	-1.49424e-162	1.11273e-162	-1.54174e-163	-3.0398e-163	5.37563e-163	8.54206e-163	5.75582e-163	5.80046e-163	2.70468e-163	-7.17297e-163	8.66307e-163	4.23178e-163	-1.56445e-162	9.09561e-163	-3.79438e-163	-3.87808e-163	-5.46309e-166	7.43241e-163	-7.11938e-163	6.38246e-163	-6.98993e-163	-4.07326e-163	0
1.51148e-163	-1.11297e-163	2.10722e-163	-2.43789e-163	3.39962e-163	1.9827e-163	-1.25627e-162	-5.48075e-163	-1.49424e-162	1.11273e-162	-1.54174e-163	-3.0398e-163	5.37563e-163	8.54206e-163	5.75582e-163	5.80046e-163	2.70468e-163	-7.17297e-163	8.66307e-163	4.23178e-163	-1.56445e-162	9.09561e-163	-3.79438e-163	-3.87808e-163	-5.46309e-166	7.43241e-163	-7.11938e-163	6.38246e-163	-6.98993e-163	-4.07326e-163	0
1.51148e-163	-1.11297e-163	2.10722e-163	-2.43789e-163	3.39962e-163	1.9827e-163	-1.25627e-162	-5.48075e-163	-1.49424e-162	1.11273e-162	-1.54174e-163	-3.0398e-163	5.37563e-163	8.54206e-163	5.75582e-163	5.80046e-163	2.70468e-163	-7.17297e-163	8.66307e-163	4.23178e-163	-1.56445e-162	9.09561e-163	-3.79438e-163	-3.87808e-163	-5.46309e-166	7.43241e-163	-7.11938e-163	6.38246e-163	-6.98993e-163	-4.07326e-163	0
1.51148e-163	-1.11297e-163	2.10722e-163	-2.43789e-163	3.39962e-163	1.9827e-163	-1.25627e-162	-5.48075e-163	-1.49424e-162	1.11273e-162	-1.54174e-163	-3.0398e-163	5.37563e-163	8.54206e-163	5.75582e-163	5.80046e-163	2.70468e-163	-7.17297e-163	8.66307e-163	4.23178e-163	-1.56445e-162	9.09561e-163	-3.79438e-163	-3.87808e-163	-5.46309e-166	7.43241e-163	-7.11938e-163	6.38246e-163	-6.98993e-163	-4.07326e-163	0
1.51148e-163	-1.11297e-163	2.10722e-163	-2.43789e-163	3.39962e-163	1.9827e-163	-1.25627e-162	-5.48075e-163	-1.49424e-162	1.11273e-162	-1.54174e-163	-3.0398e-163	5.37563e-163	8.54206e-163	5.75582e-163	5.80046e-163	2.70468e-163	-7.17297e-163	8.66307e-163	4.23178e-163	-1.56445e-162	9.09561e-163	-3.79438e-163	-3.87808e-163	-5.46309e-166	7.43241e-163	-7.11938e-163	6.38246e-163	-6.98993e-163	-4.07326e-163	0
1.51148e-163	-1.11297e-163	2.10722e-163	-2.43789e-163	3.39962e-163	1.9827e-163	-1.25627e-162	-5.48075e-163	-1.49424e-162	1.11273e-162	-1.54174e-163	-3.0398e-163	5.37563e-163	8.54206e-163	5.75582e-163	5.80046e-163	2.70468e-163	-7.17297e-163	8.66307e-163	4.23178e-163	-1.56445e-162	9.09561e-163	-3.79438e-163	-3.87808e-163	-5.46309e-166	7.43241e-163	-7.11938e-163	6.38246e-163	-6.98993e-163	-4.07326e-163	0
1.51148e-163	-1.11297e-163	2.10722e-163	-2.43789e-163	3.39962e-163	1.9827e-163	-1.25627e-162	-5.48075e-163	-1.49424e-162	1.11273e-162	-1.54174e-163	-3.0398e-163	5.37563e-163	8.54206e-163	5.75582e-163	5.80046e-163	2.70468e-163	-7.17297e-163	8.66307e-163	4.23178e-163	-1.56445e-162	9.09561e-163	-3.79438e-163	-3.87808e-163	-5.46309e-166	7.43241e-163	-7.11938e-163	6.38246e-163	-6.98993e-163	-4.07326e-163	0
1.51148e-163	-1.11297e-163	2.10722e-163	-2.43789e-163	3.39962e-163	1.9827e-163	-1.25627e-162	-5.48075e-163	-1.49424e-162	1.11273e-162	-1.54174e-163	-3.0398e-163	5.37563e-163	8.54206e-163	5.75582e-163	5.80046e-163	2.70468e-163	-7.17297e-163	8.66307e-163	4.23178e-163	-1.56445e-162	9.09561e-163	-3.79438e-163	-3.87808e-163	-5.46309e-166	7.43241e-163	-7.11938e-163	6.38246e-163	-6.98993e-163	-4.07326e-163	0
1.51148e-163	-1.11297e-163	2.10722e-163	-2.43789e-163	3.39962e-163	1.9827e-163	-1.25627e-162	-5.48075e-163	-1.49424e-162	1.11273e-162	-1.54174e-163	-3.0398e-163	5.37563e-163	8.54206e-163	5.75582e-163	5.80046e-163	2.70468e-163	-7.17297e-163	8.66307e-163	4.23178e-163	-1.56445e-162	9.09561e-163	-3.79438e-163	-3.87808e-163	-5.46309e-166	7.43241e-163	-7.11938e-163	6.38246e-163	-6.98993e-163	-4.07326e-163	0
1.51148e-163	-1.11297e-163	2.10722e-163	-2.43789e-163	3.39962e-163	1.9827e-163	-1.25627e-162	-5.48075e-163	-1.49424e-162	1.11273e-162	-1.54174e-163	-3.0398e-163	5.37563e-163	8.54206e-163	5.75582e-163	5.80046e-163	2.70468e-163	-7.17297e-163	8.66307e-163	4.23178e-163	-1.56445e-162	9.09561e-163	-3.79438e-163	-3.87808e-163	-5.46309e-166	7.43241e-163	-7.11938e-163	6.38246e-163	-6.98993e-163	-4.07326e-163	0
1.51148e-163	-1.11297e-163	2.10722e-163	-2.43789e-163	3.39962e-163	1.9827e-163	-1.25627e-162	-5.48075e-163	-1.49424e-162	1.11273e-162	-1.54174e-163	-3.0398e-163	5.37563e-163	8.54206e-163	5.75582e-163	5.80046e-163	2.70468e-163	-7.17297e-163	8.66307e-163	4.23178e-163	-1.56445e-162	9.09561e-163	-3.79438e-163	-3.87808e-163	-5.46309e-166	7.43241e-163	-7.11938e-163	6.38246e-163	-6.98993e-163	-4.07326e-163	0
1.51148e-163	-1.11297e-163	2.10722e-163	-2.43789e-163	3.39962e-163	1.9827e-163	-1.25627e-162	-5.48075e-163	-1.49424e-162	1.11273e-162	-1.54174e-163	-3.0398e-163	5.37563e-163	8.54206e-163	5.75582e-163	5.80046e-163	2.70468e-163	-7.17297e-163	8.66307e-163	4.23178e-163	-1.56445e-162	9.09561e-163	-3.79438e-163	-3.87808e-163	-5.46309e-166	7.43241e-163	-7.11938e-163	6.38246e-163	-6.98993e-163	-4.07326e-163	0
1.51148e-163	-1.11297e-163	2.10722e-163	-2.43789e-163	3.39962e-163	1.9827e-163	-1.25627e-162	-5.48075e-163	-1.49424e-162	1.11273e-162	-1.54174e-163	-3.0398e-163	5.37563e-163	8.54206e-163	5.75582e-163	5.80046e-163	2.70468e-163	-7.17297e-163	8.66307e-163	4.23178e-163	-1.56445e-162	9.09561e-163	-3.79438e-163	-3.87808e-163	-5.46309e-166	7.43241e-163	-7.11938e-163	6.38246e-163	-6.98993e-163	-4.07326e-163	0
1.51148e-163	-1.11297e-163	2.10722e-163	-2.43789e-163	3.39962e-163	1.9827e-163	-1.25627e-162	-5.48075e-163	-1.49424e-162	1.11273e-162	-1.54174e-163	-3.0398e-163	5.37563e-163	8.54206e-163	5.75582e-163	5.80046e-163	2.70468e-163	-7.17297e-163	8.66307e-163	4.23178e-163	-1.56445e-162	9.09561e-163	-3.79438e-163	-3.87808e-163	-5.46309e-166	7.43241e-163	-7.11938e-163	6.38246e-163	-6.98993e-163	-4.07326e-163	0
1.51148e-163	-1.11297e-163	2.10722e-163	-2.43789e-163	3.39962e-163	1.9827e-163	-1.25627e-162	-5.48075e-163	-1.49424e-162	1.11273e-162	-1.54174e-163	-3.0398e-163	5.37563e-163	8.54206e-163	5.75582e-163	5.80046e-163	2.70468e-163	-7.17297e-163	8.66307e-163	4.23178e-163	-1.56445e-162	9.09561e-163	-3.79438e-163	-3.87808e-163	-5.46309e-166	7.43241e-163	-7.11938e-163	6.38246e-163	-6.98993e-163	-4.07326e-163	0
1.51148e-163	-1.11297e-163	2.10722e-163	-2.43789e-163	3.39962e-163	1.9827e-163	-1.25627e-162	-5.48075e-163	-1.49424e-162	1.11273e-162	-1.54174e-163	-3.0398e-163	5.37563e-163	8.54206e-163	5.75582e-163	5.80046e-163	2.70468e-163	-7.17297e-163	8.66307e-163	4.23178e-163	-1.56445e-162	9.09561e-163	-3.79438e-163	-3.87808e-163	-5.46309e-166	7.43241e-163	-7.11938e-163	6.38246e-163	-6.98993e-163	-4.07326e-163	0
1.51148e-163	-1.11297e-163	2.10722e-163	-2.43789e-163	3.39962e-163	1.9827e-163	-1.25627e-162	-5.48075e-163	-1.49424e-162	1.11273e-162	-1.54174e-163	-3.0398e-163	5.37563e-163	8.54206e-163	5.75582e-163	5.80046e-163	2.70468e-163	-7.17297e-163	8.66307e-163	4.23178e-163	-1.56445e-162	9.09561e-163	-3.79438e-163	-3.87808e-163	-5.46309e-166	7.43241e-163	-7.11938e-163	6.38246e-163	-6.98993e-163	-4.07326e-163	0
1.51148e-163	-1.11297e-163	2.10722e-163	-2.43789e-163	3.39962e-163	1.9827e-163	-1.25627e-162	-5.48075e-163	-1.49424e-162	1.11273e-162	-1.54174e-163	-3.0398e-163	5.37563e-163	8.54206e-163	5.75582e-163	5.80046e-163	2.70468e-163	-7.17297e-163	8.66307e-163	4.23178e-163	-1.56445e-162	9.09561e-163	-3.79438e-163	-3.87808e-163	-5.46309e-166	7.43241e-163	-7.11938e-163	6.38246e-163	-6.98993e-163	-4.07326e-163	0
1.51148e-163	-1.11297e-163	2.10722e-163	-2.43789e-163	3.39962e-163	1.9827e-163	-1.25627e-162	-5.48075e-163	-1.49424e-162	1.11273e-162	-1.54174e-163	-3.0398e-163	5.37563e-163	8.54206e-163	5.75582e-163	5.80046e-163	2.70468e-163	-7.17297e-163	8.66307e-163	4.23178e-163	-1.56445e-162	9.09561e-163	-3.79438e-163	-3.87808e-163	-5.46309e-166	7.43241e-163	-7.11938e-163	6.38246e-163	-6.98993e-163	-4.07326e-163	0
1.51148e-163	-1.11297e-163	2.10722e-163	-2.43789e-163	3.39962e-163	1.9827e-163	-1.25627e-162	-5.48075e-163	-1.49424e-162	1.11273e-162	-1.54174e-163	-3.0398e-163	5.37563e-163	8.54206e-163	5.75582e-163	5.80046e-163	2.70468e-163	-7.17297e-163	8.66307e-163	4.23178e-163	-1.56445e-162	9.09561e-163	-3.79438e-163	-3.87808e-163	-5.46309e-166	7.43241e-163	-7.11938e-163	6.38246e-163	-6.98993e-163	-4.07326e-163	0
1.51148e-163	-1.11297e-163	2.10722e-163	-2.43789e-163	3.39962e-163	1.9827e-163	-1.25627e-162	-5.48075e-163	-1.49424e-162	1.11273e-162	-1.54174e-163	-3.0398e-163	5.37563e-163	8.54206e-163	5.75582e-163	5.80046e-163	2.70468e-163	-7.17297e-163	8.66307e-163	4.23178e-163	-1.56445e-162	9.09561e-163	-3.79438e-163	-3.87808e-163	-5.46309e-166	7.43241e-163	-7.11938e-163	6.38246e-163	-6.98993e-163	-4.07326e-163	0
1.51148e-163	-1.11297e-163	2.10722e-163	-2.43789e-163	3.39962e-163	1.9827e-163	-1.25627e-162	-5.48075e-163	-1.49424e-162	1.11273e-162	-1.54174e-163	-3.0398e-163	5.37563e-163	8.54206e-163	5.75582e-163	5.80046e-163	2.70468e-163	-7.17297e-163	8.66307e-163	4.23178e-163	-1.56445e-162	9.09561e-163	-3.79438e-163	-3.87808e-163	-5.46309e-166	7.43241e-163	-7.11938e-163	6.38246e-163	-6.98993e-163	-4.07326e-163	0
1.51148e-163	-1.11297e-163	2.10722e-163	-2.43789e-163	3.39962e-163	1.9827e-163	-1.25627e-162	-5.48075e-163	-1.49424e-162	1.11273e-162	-1.54174e-163	-3.0398e-163	5.37563e-163	8.54206e-163	5.75582e-163	5.80046e-163	2.70468e-163	-7.17297e-163	8.66307e-163	4.23178e-163	-1.56445e-162	9.09561e-163	-3.79438e-163	-3.87808e-163	-5.46309e-166	7.43241e-163	-7.11938e-163	6.38246e-163	-6.98993e-163	-4.07326e-163	0
1.51148e-163	-1.11297e-163	2.10722e-163	-2.43789e-163	3.39962e-163	1.9827e-163	-1.25627e-162	-5.48075e-163	-1.49424e-162	1.11273e-162	-1.54174e-163	-3.0398e-163	5.37563e-163	8.54206e-163	5.75582e-163	5.80046e-163	2.70468e-163	-7.17297e-163	8.66307e-163	4.23178e-163	-1.56445e-162	9.09561e-163	-3.79438e-163	-3.87808e-163	-5.46309e-166	7.43241e-163	-7.11938e-163	6.38246e-163	-6.98993e-163	-4.07326e-163	0
1.51148e-163	-1.11297e-163	2.10722e-163	-2.43789e-163	3.39962e-163	1.9827e-163	-1.25627e-162	-5.48075e-163	-1.49424e-162	1.11273e-162	-1.54174e-163	-3.0398e-163	5.37563e-163	8.54206e-163	5.75582e-163	5.80046e-163	2.70468e-163	-7.17297e-163	8.66307e-163	4.23178e-163	-1.56445e-162	9.09561e-163	-3.79438e-163	-3.87808e-163	-5.46309e-166	7.43241e-163	-7.11938e-163	6.38246e-163	-6.98993e-163	-4.07326e-163	0
1.51148e-163	-1.11297e-163	2.10722e-163	-2.43789e-163	3.39962e-163	1.9827e-163	-1.25627e-162	-5.48075e-163	-1.49424e-162	1.11273e-162	-1.54174e-163	-3.0398e-163	5.37563e-163	8.54206e-163	5.75582e-163	5.80046e-163	2.70468e-163	-7.17297e-163	8.66307e-163	4.23178e-163	-1.56445e-162	9.09561e-163	-3.79438e-163	-3.87808e-163	-5.46309e-166	7.43241e-163	-7.11938e-163	6.38246e-163	-6.98993e-163	-4.07326e-163	0
1.51148e-163	-1.11297e-163	2.10722e-163	-2.43789e-163	3.39962e-163	1.9827e-163	-1.25627e-162	-5.48075e-163	-1.49424e-162	1.11273e-162	-1.54174e-163	-3.0398e-163	5.37563e-163	8.54206e-163	5.75582e-163	5.80046e-163	2.70468e-163	-7.17297e-163	8.66307e-163	4.23178e-163	-1.56445e-162	9.09561e-163	-3.79438e-163	-3.87808e-163	-5.46309e-166	7.43241e-163	-7.11938e-163	6.38246e-163	-6.98993e-163	-4.07326e-163	0
1.51148e-163	-1.11297e-163	2.10722e-163	-2.43789e-163	3.39962e-163	1.9827e-163	-1.25627e-162	-5.48075e-163	-1.49424e-162	1.11273e-162	-1.54174e-163	-3.0398e-163	5.37563e-163	8.54206e-163	5.75582e-163	5.80046e-163	2.70468e-163	-7.17297e-163	8.66307e-163	4.23178e-163	-1.56445e-162	9.09561e-163	-3.79438e-163	-3.87808e-163	-5.46309e-166	7.43241e-163	-7.11938e-163	6.38246e-163	-6.98993e-163	-4.07326e-163	0
1.51148e-163	-1.11297e-163	2.10722e-163	-2.43789e-163	3.39962e-163	1.9827e-163	-1.25627e-162	-5.48075e-163	-1.49424e-162	1.11273e-162	-1.54174e-163	-3.0398e-163	5.37563e-163	8.54206e-163	5.75582e-163	5.80046e-163	2.70468e-163	-7.17297e-163	8.66307e-163	4.23178e-163	-1.56445e-162	9.09561e-163	-3.79438e-163	-3.87808e-163	-5.46309e-166	7.43241e-163	-7.11938e-163	6.38246e-163	-6.98993e-163	-4.07326e-163	0
1.51148e-163	-1.11297e-163	2.10722e-163	-2.43789e-163	3.39962e-163	1.9827e-163	-1.25627e-162	-5.48075e-163	-1.49424e-162	1.11273e-162	-1.54174e-163	-3.0398e-163	5.37563e-163	8.54206e-163	5.75582e-163	5.80046e-163	2.70468e-163	-7.17297e-163	8.66307e-163	4.23178e-163	-1.56445e-162	9.09561e-163	-3.79438e-163	-3.87808e-163	-5.46309e-166	7.43241e-163	-7.11938e-163	6.38246e-163	-6.98993e-163	-4.07326e-163	0
1.51148e-163	-1.11297e-163	2.10722e-163	-2.43789e-163	3.39962e-163	1.9827e-163	-1.25627e-162	-5.48075e-163	-1.49424e-162	1.11273e-162	-1.54174e-163	-3.0398e-163	5.37563e-163	8.54206e-163	5.75582e-163	5.80046e-163	2.70468e-163	-7.17297e-163	8.66307e-163	4.23178e-163	-1.56445e-162	9.09561e-163	-3.79438e-163	-3.87808e-163	-5.46309e-166	7.43241e-163	-7.11938e-163	6.38246e-163	-6.98993e-163	-4.07326e-163	0
1.51148e-163	-1.11297e-163	2.10722e-163	-2.43789e-163	3.39962e-163	1.9827e-163	-1.25627e-162	-5.48075e-163	-1.49424e-162	1.11273e-162	-1.54174e-163	-3.0398e-163	5.37563e-163	8.54206e-163	5.75582e-163	5.80046e-163	2.70468e-163	-7.17297e-163	8.66307e-163	4.23178e-163	-1.56445e-162	9.09561e-163	-3.79438e-163	-3.87808e-163	-5.46309e-166	7.43241e-163	-7.11938e-163	6.38246e-163	-6.98993e-163	-4.07326e-163	0
1.51148e-163	-1.11297e-163	2.10722e-163	-2.43789e-163	3.39962e-163	1.9827e-163	-1.25627e-162	-5.48075e-163	-1.49424e-162	1.11273e-162	-1.54174e-163	-3.0398e-163	5.37563e-163	8.54206e-163	5.75582e-163	5.80046e-163	2.70468e-163	-7.17297e-163	8.66307e-163	4.23178e-163	-1.56445e-162	9.09561e-163	-3.79438e-163	-3.87808e-163	-5.46309e-166	7.43241e-163	-7.11938e-163	6.38246e-163	-6.98993e-163	-4.07326e-163	0
1.51148e-163	-1.11297e-163	2.10722e-163	-2.43789e-163	3.39962e-163	1.9827e-163	-1.25627e-162	-5.48075e-163	-1.49424e-162	1.11273e-162	-1.54174e-163	-3.0398e-163	5.37563e-163	8.54206e-163	5.75582e-163	5.80046e-163	2.70468e-163	-7.17297e-163	8.66307e-163	4.23178e-163	-1.56445e-162	9.09561e-163	-3.79438e-163	-3.87808e-163	-5.46309e-166	7.43241e-163	-7.11938e-163	6.38246e-163	-6.98993e-163	-4.07326e-163	0
1.51148e-163	-1.11297e-163	2.10722e-163	-2.43789e-163	3.39962e-163	1.9827e-163	-1.25627e-162	-5.48075e-163	-1.49424e-162	1.11273e-162	-1.54174e-163	-3.0398e-163	5.37563e-163	8.54206e-163	5.75582e-163	5.80046e-163	2.70468e-163	-7.17297e-163	8.66307e-163	4.23178e-163	-1.56445e-162	9.09561e-163	-3.79438e-163	-3.87808e-163	-5.46309e-166	7.43241e-163	-7.11938e-163	6.38246e-163	-6.98993e-163	-4.07326e-163	0
1.51148e-163	-1.11297e-163	2.10722e-163	-2.43789e-163	3.39962e-163	1.9827e-163	-1.25627e-162	-5.48075e-163	-1.49424e-162	1.11273e-162	-1.54174e-163	-3.0398e-163	5.37563e-163	8.54206e-163	5.75582e-163	5.80046e-163	2.70468e-163	-7.17297e-163	8.66307e-163	4.23178e-163	-1.56445e-162	9.09561e-163	-3.79438e-163	-3.87808e-163	-5.46309e-166	7.43241e-163	-7.11938e-163	6.38246e-163	-6.98993e-163	-4.07326e-163	0
1.51148e-163	-1.11297e-163	2.10722e-163	-2.43789e-163	3.39962e-163	1.9827e-163	-1.25627e-162	-5.48075e-163	-1.49424e-162	1.11273e-162	-1.54174e-163	-3.0398e-163	5.37563e-163	8.54206e-163	5.75582e-163	5.80046e-163	2.70468e-163	-7.17297e-163	8.66307e-163	4.23178e-163	-1.56445e-162	9.09561e-163	-3.79438e-163	-3.87808e-163	-5.46309e-166	7.43241e-163	-7.11938e-163	6.38246e-163	-6.98993e-163	-4.07326e-163	0
1.51148e-163	-1.11297e-163	2.10722e-163	-2.43789e-163	3.39962e-163	1.9827e-163	-1.25627e-162	-5.48075e-163	-1.49424e-162	1.11273e-162	-1.54174e-163	-3.0398e-163	5.37563e-163	8.54206e-163	5.75582e-163	5.80046e-163	2.70468e-163	-7.17297e-163	8.66307e-163	4.23178e-163	-1.56445e-162	9.09561e-163	-3.79438e-163	-3.87808e-163	-5.46309e-166	7.43241e-163	-7.11938e-163	6.38246e-163	-6.98993e-163	-4.07326e-163	0
1.51148e-163	-1.11297e-163	2.10722e-163	-2.43789e-163	3.39962e-163	1.9827e-163	-1.25627e-162	-5.48075e-163	-1.49424e-162	1.11273e-162	-1.54174e-163	-3.0398e-163	5.37563e-163	8.54206e-163	5.75582e-163	5.80046e-163	2.70468e-163	-7.17297e-163	8.66307e-163	4.23178e-163	-1.56445e-162	9.09561e-163	-3.79438e-163	-3.87808e-163	-5.46309e-166	7.43241e-163	-7.11938e-163	6.38246e-163	-6.98993e-163	-4.07326e-163	0
1.51148e-163	-1.11297e-163	2.10722e-163	-2.43789e-163	3.39962e-163	1.9827e-163	-1.25627e-162	-5.48075e-163	-1.49424e-162	1.11273e-162	-1.54174e-163	-3.0398e-163	5.37563e-163	8.54206e-163	5.75582e-163	5.80046e-163	2.70468e-163	-7.17297e-163	8.66307e-163	4.23178e-163	-1.56445e-162	9.09561e-163	-3.79438e-163	-3.87808e-163	-5.46309e-166	7.43241e-163	-7.11938e-163	6.38246e-163	-6.98993e-163	-4.07326e-163	0
1.51148e-163	-1.11297e-163	2.10722e-163	-2.43789e-163	3.39962e-163	1.9827e-163	-1.25627e-162	-5.48075e-163	-1.49424e-162	1.11273e-162	-1.54174e-163	-3.0398e-163	5.37563e-163	8.54206e-163	5.75582e-163	5.80046e-163	2.70468e-163	-7.17297e-163	8.66307e-163	4.23178e-163	-1.56445e-162	9.09561e-163	-3.79438e-163	-3.87808e-163	-5.46309e-166	7.43241e-163	-7.11938e-163	6.38246e-163	-6.98993e-163	-4.07326e-163	0
1.51148e-163	-1.11297e-163	2.10722e-163	-2.43789e-163	3.39962e-163	1.9827e-163	-1.25627e-162	-5.48075e-163	-1.49424e-162	1.11273e-162	-1.54174e-163	-3.0398e-163	5.37563e-163	8.54206e-163	5.75582e-163	5.80046e-163	2.70468e-163	-7.17297e-163	8.66307e-163	4.23178e-163	-1.56445e-162	9.09561e-163	-3.79438e-163	-3.87808e-163	-5.46309e-166	7.43241e-163	-7.11938e-163	6.38246e-163	-6.98993e-163	-4.07326e-163	0
1.51148e-163	-1.11297e-163	2.10722e-163	-2.43789e-163	3.39962e-163	1.9827e-163	-1.25627e-162	-5.48075e-163	-1.49424e-162	1.11273e-162	-1.54174e-163	-3.0398e-163	5.37563e-163	8.54206e-163	5.75582e-163	5.80046e-163	2.70468e-163	-7.17297e-163	8.66307e-163	4.23178e-163	-1.56445e-162	9.09561e-163	-3.79438e-163	-3.87808e-163	-5.46309e-166	7.43241e-163	-7.11938e-163	6.38246e-163	-6.98993e-163	-4.07326e-163	0
1.51148e-163	-1.11297e-163	2.10722e-163	-2.43789e-163	3.39962e-163	1.9827e-163	-1.25627e-162	-5.48075e-163	-1.49424e-162	1.11273e-162	-1.54174e-163	-3.0398e-163	5.37563e-163	8.54206e-163	5.75582e-163	5.80046e-163	2.70468e-163	-7.17297e-163	8.66307e-163	4.23178e-163	-1.56445e-162	9.09561e-163	-3.79438e-163	-3.87808e-163	-5.46309e-166	7.43241e-163	-7.11938e-163	6.38246e-163	-6.98993e-163	-4.07326e-163	0
1.51148e-163	-1.11297e-163	2.10722e-163	-2.43789e-163	3.39962e-163	1.9827e-163	-1.25627e-162	-5.48075e-163	-1.49424e-162	1.11273e-162	-1.54174e-163	-3.0398e-163	5.37563e-163	8.54206e-163	5.75582e-163	5.80046e-163	2.70468e-163	-7.17297e-163	8.66307e-163	4.23178e-163	-1.56445e-162	9.09561e-163	-3.79438e-163	-3.87808e-163	-5.46309e-166	7.43241e-163	-7.11938e-163	6.38246e-163	-6.98993e-163	-4.07326e-163	0
1.51148e-163	-1.11297e-163	2.10722e-163	-2.43789e-163	3.39962e-163	1.9827e-163	-1.25627e-162	-5.48075e-163	-1.49424e-162	1.11273e-162	-1.54174e-163	-3.0398e-163	5.37563e-163	8.54206e-163	5.75582e-163	5.80046e-163	2.70468e-163	-7.17297e-163	8.66307e-163	4.23178e-163	-1.56445e-162	9.09561e-163	-3.79438e-163	-3.87808e-163	-5.46309e-166	7.43241e-163	-7.11938e-163	6.38246e-163	-6.98993e-163	-4.07326e-163	0
1.51148e-163	-1.11297e-163	2.10722e-163	-2.43789e-163	3.39962e-163	1.9827e-163	-1.25627e-162	-5.48075e-163	-1.49424e-162	1.11273e-162	-1.54174e-163	-3.0398e-163	5.37563e-163	8.54206e-163	5.75582e-163	5.80046e-163	2.70468e-163	-7.17297e-163	8.66307e-163	4.23178e-163	-1.56445e-162	9.09561e-163	-3.79438e-163	-3.87808e-163	-5.46309e-166	7.43241e-163	-7.11938e-163	6.38246e-163	-6.98993e-163	-4.07326e-163	0
1.51148e-163	-1.11297e-163	2.10722e-163	-2.43789e-163	3.39962e-163	1.9827e-163	-1.25627e-162	-5.48075e-163	-1.49424e-162	1.11273e-162	-1.54174e-163	-3.0398e-163	5.37563e-163	8.54206e-163	5.75582e-163	5.80046e-163	2.70468e-163	-7.17297e-163	8.66307e-163	4.23178e-163	-1.56445e-162	9.09561e-163	-3.79438e-163	-3.87808e-163	-5.46309e-166	7.43241e-163	-7.11938e-163	6.38246e-163	-6.98993e-163	-4.07326e-163	0
1.51148e-163	-1.11297e-163	2.10722e-163	-2.43789e-163	3.39962e-163	1.9827e-163	-1.25627e-162	-5.48075e-163	-1.49424e-162	1.11273e-162	-1.54174e-163	-3.0398e-163	5.37563e-163	8.54206e-163	5.75582e-163	5.80046e-163	2.70468e-163	-7.17297e-163	8.66307e-163	4.23178e-163	-1.56445e-162	9.09561e-163	-3.79438e-163	-3.87808e-163	-5.46309e-166	7.43241e-163	-7.11938e-163	6.38246e-163	-6.98993e-163	-4.07326e-163	0
1.51148e-163	-1.11297e-163	2.10722e-163	-2.43789e-163	3.39962e-163	1.9827e-163	-1.25627e-162	-5.48075e-163	-1.49424e-162	1.11273e-162	-1.54174e-163	-3.0398e-163	5.37563e-163	8.54206e-163	5.75582e-163	5.80046e-163	2.70468e-163	-7.17297e-163	8.66307e-163	4.23178e-163	-1.56445e-162	9.09561e-163	-3.79438e-163	-3.87808e-163	-5.46309e-166	7.43241e-163	-7.11938e-163	6.38246e-163	-6.98993e-163	-4.07326e-163	0
1.51148e-163	-1.11297e-163	2.10722e-163	-2.43789e-163	3.39962e-163	1.9827e-163	-1.25627e-162	-5.48075e-163	-1.49424e-162	1.11273e-162	-1.54174e-163	-3.0398e-163	5.37563e-163	8.54206e-163	5.75582e-163	5.80046e-163	2.70468e-163	-7.17297e-163	8.66307e-163	4.23178e-163	-1.56445e-162	9.09561e-163	-3.79438e-163	-3.87808e-163	-5.46309e-166	7.43241e-163	-7.11938e-163	6.38246e-163	-6.98993e-163	-4.07326e-163	0
1.51148e-163	-1.11297e-163	2.10722e-163	-2.43789e-163	3.39962e-163	1.9827e-163	-1.25627e-162	-5.48075e-163	-1.49424e-162	1.11273e-162	-1.54174e-163	-3.0398e-163	5.37563e-163	8.54206e-163	5.75582e-163	5.80046e-163	2.70468e-163	-7.17297e-163	8.66307e-163	4.23178e-163	-1.56445e-162	9.09561e-163	-3.79438e-163	-3.87808e-163	-5.46309e-166	7.43241e-163	-7.11938e-163	6.38246e-163	-6.98993e-163	-4.07326e-163	0
1.51148e-163	-1.11297e-163	2.10722e-163	-2.43789e-163	3.39962e-163	1.9827e-163	-1.25627e-162	-5.48075e-163	-1.49424e-162	1.11273e-162	-1.54174e-163	-3.0398e-163	5.37563e-163	8.54206e-163	5.75582e-163	5.80046e-163	2.70468e-163	-7.17297e-163	8.66307e-163	4.23178e-163	-1.56445e-162	9.09561e-163	-3.79438e-163	-3.87808e-163	-5.46309e-166	7.43241e-163	-7.11938e-163	6.38246e-163	-6.98993e-163	-4.07326e-163	0
1.51148e-163	-1.11297e-163	2.10722e-163	-2.43789e-163	3.39962e-163	1.9827e-163	-1.25627e-162	-5.48075e-163	-1.49424e-162	1.11273e-162	-1.54174e-163	-3.0398e-163	5.37563e-163	8.54206e-163	5.75582e-163	5.80046e-163	2.70468e-163	-7.17297e-163	8.66307e-163	4.23178e-163	-1.56445e-162	9.09561e-163	-3.79438e-163	-3.87808e-163	-5.46309e-166	7.43241e-163	-7.11938e-163	6.38246e-163	-6.98993e-163	-4.07326e-163	0
1.51148e-163	-1.11297e-163	2.10722e-163	-2.43789e-163	3.39962e-163	1.9827e-163	-1.25627e-162	-5.48075e-163	-1.49424e-162	1.11273e-162	-1.54174e-163	-3.0398e-163	5.37563e-163	8.54206e-163	5.75582e-163	5.80046e-163	2.70468e-163	-7.17297e-163	8.66307e-163	4.23178e-163	-1.56445e-162	9.09561e-163	-3.79438e-163	-3.87808e-163	-5.46309e-166	7.43241e-163	-7.11938e-163	6.38246e-163	-6.98993e-163	-4.07326e-163	0
1.51148e-163	-1.11297e-163	2.10722e-163	-2.43789e-163	3.39962e-163	1.9827e-163	-1.25627e-162	-5.48075e-163	-1.49424e-162	1.11273e-162	-1.54174e-163	-3.0398e-163	5.37563e-163	8.54206e-163	5.75582e-163	5.80046e-163	2.70468e-163	-7.17297e-163	8.66307e-163	4.23178e-163	-1.56445e-162	9.09561e-163	-3.79438e-163	-3.87808e-163	-5.46309e-166	7.43241e-163	-7.11938e-163	6.38246e-163	-6.98993e-163	-4.07326e-163	0
1.51148e-163	-1.11297e-163	2.10722e-163	-2.43789e-163	3.39962e-163	1.9827e-163	-1.25627e-162	-5.48075e-163	-1.49424e-162	1.11273e-162	-1.54174e-163	-3.0398e-163	5.37563e-163	8.54206e-163	5.75582e-163	5.80046e-163	2.70468e-163	-7.17297e-163	8.66307e-163	4.23178e-163	-1.56445e-162	9.09561e-163	-3.79438e-163	-3.87808e-163	-5.46309e-166	7.43241e-163	-7.11938e-163	6.38246e-163	-6.98993e-163	-4.07326e-163	0
1.51148e-163	-1.11297e-163	2.10722e-163	-2.43789e-163	3.39962e-163	1.9827e-163	-1.25627e-162	-5.48075e-163	-1.49424e-162	1.11273e-162	-1.54174e-163	-3.0398e-163	5.37563e-163	8.54206e-163	5.75582e-163	5.80046e-163	2.70468e-163	-7.17297e-163	8.66307e-163	4.23178e-163	-1.56445e-162	9.09561e-163	-3.79438e-163	-3.87808e-163	-5.46309e-166	7.43241e-163	-7.11938e-163	6.38246e-163	-6.98993e-163	-4.07326e-163	0
1.51148e-163	-1.11297e-163	2.10722e-163	-2.43789e-163	3.39962e-163	1.9827e-163	-1.25627e-162	-5.48075e-163	-1.49424e-162	1.11273e-162	-1.54174e-163	-3.0398e-163	5.37563e-163	8.54206e-163	5.75582e-163	5.80046e-163	2.70468e-163	-7.17297e-163	8.66307e-163	4.23178e-163	-1.56445e-162	9.09561e-163	-3.79438e-163	-3.87808e-163	-5.46309e-166	7.43241e-163	-7.11938e-163	6.38246e-163	-6.98993e-163	-4.07326e-163	0
1.51148e-163	-1.11297e-163	2.10722e-163	-2.43789e-163	3.39962e-163	1.9827e-163	-1.25627e-162	-5.48075e-163	-1.49424e-162	1.11273e-162	-1.54174e-163	-3.0398e-163	5.37563e-163	8.54206e-163	5.75582e-163	5.80046e-163	2.70468e-163	-7.17297e-163	8.66307e-163	4.23178e-163	-1.56445e-162	9.09561e-163	-3.79438e-163	-3.87808e-163	-5.46309e-166	7.43241e-163	-7.11938e-163	6.38246e-163	-6.98993e-163	-4.07326e-163	0
[truncated: 2,018 more rows]
