# Supplementary material for: A modified shuffled frog leaping algorithm with inertia weight
Source: Sci Rep. 2024 Feb 20;14:4146. doi: 10.1038/s41598-024-51306-1 (PMC11224354; doi:10.1038/s41598-024-51306-1)
Supplement: Supplementary file 1 — Supplementary Information. [file 41598_2024_51306_MOESM1_ESM.zip › data/F1/SFLA_B_1.xls]

## Sheet: Sheet1
-17.2682	17.9564	-28.4833	2.42688	30.7206	7.68315	-13.82	-18.1221	1.90649	-28.2635	-6.22481	4.63977	10.7522	22.7703	-1.25507	35.3171	-10.8219	-0.445514	-10.4746	-19.8403	-2.71435	-11.8791	33.7422	12.3457	-7.84022	16.017	-26.2902	9.15742	-0.311142	17.4998	9165.18
2.02255	-0.641847	-10.1121	3.79807	-17.7482	-8.27795	1.33075	-12.151	4.18526	-7.07368	-10.9357	-3.99106	-0.379312	-7.79476	-1.0244	-4.34419	-6.72602	-3.6454	5.75848	4.72401	6.88989	-16.7149	0.70733	-0.461034	4.44547	-7.19295	5.98045	-3.78778	-2.48212	4.99674	1532.34
-3.368	5.42322	-2.44907	2.54449	-6.17786	1.44354	0.802992	-3.00742	-1.57401	-0.578523	1.9968	-3.82698	-2.49511	-2.13507	0.238512	7.61191	1.54311	0.288146	-0.544065	-2.36919	8.64945	-1.28502	1.55251	1.25764	1.83418	1.86658	0.361443	3.89901	-0.00137391	-0.909177	305.231
0.0462259	-2.67598	1.53328	-0.979333	-4.09579	1.37934	-1.96165	0.0336294	-0.891516	-1.14157	1.9217	0.4564	-0.105377	0.766196	2.34287	0.358029	0.623395	1.58866	1.22725	-1.04723	1.41201	-4.02569	1.33179	-1.13659	-0.203436	-1.25724	0.426558	0.396144	-2.03627	-0.550113	78.4056
0.175551	-0.105844	-0.32755	-0.253592	-1.5927	0.372238	-1.74121	-0.764402	-1.43278	-0.259286	1.67377	-2.08366	0.459212	0.114808	1.73626	1.75814	1.84992	1.35244	-0.091042	0.911624	0.835792	-3.09877	0.0638163	-0.846847	-0.437455	0.483518	1.00117	-0.439186	0.391202	-0.359201	41.1131
-0.767336	-0.103204	-0.328518	0.33804	-1.24049	1.26511	-0.556043	-1.19858	-1.4142	0.428147	1.47144	-1.31673	0.0190306	1.05612	1.80543	-0.258326	0.616152	0.772006	0.124302	0.587469	0.774149	-2.06332	0.866857	-0.249656	-0.788697	-0.522762	-0.244936	0.54792	-1.59218	-0.779964	27.6365
-0.509298	-0.277593	0.162312	-0.174015	-1.09314	0.799722	-0.513515	-1.40121	-1.03832	0.118174	1.50246	-1.15974	0.405004	0.623128	1.25096	0.851437	0.927702	0.335686	-0.453692	0.786499	0.988232	-1.21717	0.196961	0.560931	-0.339073	-0.0243162	0.0183197	0.321485	-1.21674	-0.6314	18.6989
-0.139399	-0.191767	0.0431169	-0.214176	-1.45946	0.924586	-0.112612	-1.08466	-1.01325	0.0871263	1.46491	-0.846609	0.350517	0.812952	1.50613	0.614111	0.6676	0.591966	0.000373628	0.82646	0.96512	-1.22466	0.236872	0.00804717	-0.268323	-0.00725337	-0.128882	-0.0209133	-1.17826	-0.635492	17.4521
-0.173705	-0.126733	-0.0266582	-0.166625	-1.4004	0.889552	-0.168502	-1.10408	-1.04136	-0.215098	1.4104	-0.875088	0.290841	0.78648	1.34849	0.477085	0.538175	0.602463	-0.0203891	0.74228	0.931643	-1.32057	0.303569	-0.0411607	-0.271211	0.00425804	0.0592725	-0.00906796	-1.17252	-0.690986	16.5486
-0.230533	-0.127378	-0.131514	-0.266123	-1.37391	0.756279	-0.37151	-0.907301	-1.02492	-0.131843	1.42466	-0.887971	0.292883	0.780795	1.3692	0.558634	0.601754	0.553681	0.00152588	0.814516	0.951658	-0.921356	0.173094	-0.0643811	-0.228006	-0.0758348	-0.0610385	0.125459	-0.998827	-0.615434	14.9209
-0.213707	-0.109907	-0.131489	-0.242744	-1.41737	0.820071	-0.351999	-0.854056	-1.00396	-0.124339	1.39929	-0.819646	0.181361	0.752786	1.3902	0.537618	0.595161	0.581614	0.00191038	0.198617	0.927906	-0.94367	0.145621	-0.132936	-0.223604	-0.110967	-0.0145579	0.101299	-1.00832	-0.662062	14.1934
-0.230172	-0.0743499	-0.137707	-0.233164	-1.4335	0.79435	-0.330975	-0.86368	-1.01359	-0.0858845	1.39966	-0.743673	0.218615	0.755781	1.3786	0.539369	0.568546	0.53815	-0.0552802	0.319709	0.951718	-0.859322	0.214819	-0.162091	-0.238121	-0.0549097	-0.0281685	0.0420826	-1.03821	-0.691407	14.0835
-0.236433	-0.0900154	-0.0348739	-0.230427	-1.43646	0.777553	-0.293655	-0.792361	-0.738553	-0.0237169	1.39635	-0.850835	0.185559	0.711538	0.975371	0.540779	0.584097	0.583881	0.0271503	0.344146	0.965421	-0.905459	0.222731	-0.152352	-0.19881	-0.0805407	-0.0457627	0.0450887	-0.922503	-0.153928	12.0554
-0.205774	-0.0586277	-0.0984759	-0.181984	-0.987736	0.566972	-0.316256	-0.838749	-0.90587	-0.0821961	1.3723	-0.821951	0.130962	0.727106	1.32003	0.417494	0.604097	0.572774	-0.0423201	0.176395	0.483757	-0.882502	0.206993	-0.0836888	-0.245427	-0.0627384	-0.0296567	0.213428	-0.976265	-0.224577	10.9407
-0.227752	-0.0602546	-0.161274	-0.152563	-1.08599	0.592689	-0.304255	-0.836716	-0.867657	-0.0816868	1.38085	-0.823821	0.154298	0.726659	0.93034	0.438224	0.601455	0.572611	0.0121506	0.212622	0.553925	-0.884064	0.235974	-0.0921331	-0.214256	-0.0834278	-0.0308565	0.15305	-0.980194	-0.229484	10.3607
-0.124923	-0.0509299	-0.0613421	-0.161973	-0.937449	0.363759	-0.308675	-0.812331	-0.887637	-0.0805448	1.39153	-0.835612	0.159519	0.717857	1.06162	0.368694	0.596645	0.571952	-0.036497	0.263226	0.322661	-0.874036	-0.120416	-0.161477	-0.217282	-0.0638124	-0.0117551	0.0754145	-0.930667	-0.0793338	9.63912
-0.136827	-0.0416152	-0.0575726	-0.0717274	-1.0164	0.44316	-0.316231	-0.821225	-0.636083	-0.0690993	1.37969	-0.835208	0.140494	0.723534	1.03439	0.390978	0.593536	0.568517	-0.0124487	0.310981	0.202979	-0.871994	0.0394707	-0.144518	-0.222211	-0.0671028	-0.018451	0.119042	-0.719781	-0.1749	9.02278
-0.157581	-0.0447984	-0.0168056	-0.0931893	-1.02244	0.427913	-0.312417	-0.813217	-0.520047	-0.0619382	1.38133	-0.832686	0.146426	0.72568	1.09064	0.404211	0.591642	0.564001	-0.0191045	0.290233	0.190374	-0.86742	0.0696825	-0.148401	-0.228078	-0.0686106	-0.0227156	0.130167	-0.655002	-0.138828	8.89066
-0.182706	-0.0467281	-0.0139635	-0.0826664	-1.00383	0.429496	-0.313443	-0.815088	-0.603272	-0.0634936	0.622	-0.832194	0.169228	0.709598	1.05787	0.378327	0.592617	0.567406	-0.0172372	0.29742	0.177215	-0.872029	0.0456465	-0.145343	-0.225972	-0.0674255	-0.0340988	0.108442	-0.689578	-0.137791	7.37911
-0.166937	-0.0487778	-0.0485744	-0.0865031	-1.01813	0.407927	-0.316701	-0.792816	-0.534883	-0.0651303	0.342181	-0.834134	0.155997	0.7188	1.06573	0.36763	0.58475	0.249393	-0.030724	0.294205	0.212335	-0.875835	-0.0565369	-0.152957	-0.0719813	-0.0676983	-0.027384	0.133673	-0.712301	-0.120301	6.76771
-0.204458	-0.0535705	-0.0549366	-0.0961395	-1.01496	0.396571	-0.315604	-0.780656	-0.485362	-0.0717091	0.286383	-0.832706	0.162659	0.707656	1.07074	0.369889	0.590724	0.358054	-0.023586	0.298513	0.208819	-0.872699	-0.00237563	-0.151016	-0.14927	-0.0683155	-0.029467	0.12747	-0.684823	-0.121982	6.70282
-0.18965	-0.0513094	-0.0682418	-0.0916731	-1.01896	0.405606	-0.315408	-0.712546	-0.530051	-0.0591881	0.198453	-0.835531	0.164126	0.713201	1.05901	0.351893	0.589465	0.173205	-0.0296991	0.304736	0.206139	-0.873505	-0.0143299	-0.153027	-0.0923283	-0.0691893	-0.0297092	0.123538	-0.694244	-0.120538	6.49085
-0.183501	-0.0511374	-0.0585055	-0.0932994	-1.01399	0.405063	-0.315018	-0.715763	-0.429131	-0.0602948	0.34007	-0.423454	0.163287	0.714136	1.06187	0.371697	0.588838	0.269202	-0.026196	0.293687	0.218898	-0.873502	-0.0612692	-0.153191	-0.135843	-0.0688872	-0.0314278	0.109659	-0.688805	-0.124076	6.0077
-0.175203	-0.0549664	-0.0595391	-0.0906491	-1.02135	0.403081	-0.315535	-0.731577	-0.435837	-0.0644537	0.299272	-0.402592	0.151239	0.715147	1.07089	0.364253	0.589389	0.241794	-0.0206453	0.292432	0.226402	-0.873372	-0.00772171	-0.152545	-0.119391	-0.0740657	-0.0309398	0.0794008	-0.687415	-0.121487	5.98887
-0.186254	-0.0661597	-0.0495885	-0.0895688	-1.01724	0.40252	-0.15293	-0.720528	-0.443426	-0.0611013	0.332744	-0.441824	0.160911	0.713291	1.06106	0.364072	0.587753	0.307237	-0.0268711	0.269389	0.225386	-0.873147	-0.0769151	-0.153121	-0.0504139	-0.0682232	-0.0314007	0.120351	-0.652318	-0.124197	5.90757
-0.183467	-0.0545187	-0.0570503	-0.094348	-1.01946	0.402579	-0.185217	-0.722385	-0.441879	-0.0491635	0.301413	-0.433486	0.160661	0.714681	1.06189	0.361228	0.588929	0.291978	-0.0257351	0.292904	0.217958	-0.873142	-0.0451753	-0.152825	-0.0441483	-0.0730646	-0.0308819	0.107676	-0.603705	-0.121219	5.83021
-0.183945	-0.0580046	-0.0582189	-0.0942665	-1.02041	0.402951	-0.215552	-0.726228	-0.443795	-0.0606943	0.296055	-0.428281	0.159927	0.710395	1.06344	0.36399	0.588766	0.272001	-0.025987	0.287308	0.218718	-0.372039	-0.0228215	-0.15302	-0.075984	-0.0709051	-0.030687	0.105711	-0.635767	-0.121242	5.24815
-0.184311	-0.058409	-0.0583369	-0.093957	-1.01919	0.403333	-0.209457	-0.72528	-0.442303	-0.0454731	0.297642	-0.429517	0.160342	0.695652	1.05978	0.364628	0.588638	0.267098	-0.0259734	0.285598	0.215936	-0.406256	-0.0435617	-0.147356	-0.0779851	-0.0701069	-0.0443529	0.105531	-0.600157	-0.123006	5.19223
-0.183778	-0.0578207	-0.0583515	-0.0952069	-1.01751	0.403845	-0.215143	-0.722781	-0.446028	-0.0508012	0.293513	-0.423189	0.16091	0.705211	1.06173	0.35824	0.588984	0.265772	-0.0258091	0.285702	0.22006	-0.38873	-0.0431651	-0.152591	-0.0747834	-0.0717443	-0.0298988	0.101608	-0.5081	-0.122024	5.0818
-0.183855	-0.0571589	-0.0584939	-0.0955625	-1.01743	0.403964	-0.214853	-0.710053	-0.44543	-0.0506328	0.296354	-0.42959	0.160875	0.685717	1.0637	0.358159	0.589377	0.263776	-0.0265572	0.288628	0.219844	-0.323818	-0.0395889	-0.152722	-0.0824944	-0.0700303	-0.0298276	0.105915	-0.530429	-0.121914	5.02656
-0.18384	-0.0576779	-0.0585765	-0.0962462	-1.01754	0.404774	-0.219801	-0.711035	-0.445503	-0.0504624	0.29641	-0.425656	0.160679	0.685675	1.06279	0.358756	0.590669	0.265821	-0.0245403	0.288921	0.219922	-0.315124	-0.0477704	-0.152837	-0.0780898	-0.0701926	-0.0300827	0.105112	-0.522716	-0.12184	5.0152
-0.183705	-0.0925007	-0.0585862	-0.0960981	-0.882801	0.404388	-0.218992	-0.713617	-0.445601	-0.0451115	0.296043	-0.426091	-0.000478133	0.693563	1.06365	0.356823	0.589228	0.265783	-0.0206177	0.288942	0.233632	-0.325649	-0.0481535	-0.152711	-0.0744204	-0.0712854	-0.0378408	0.110361	-0.507304	-0.0921987	4.74263
-0.18347	-0.088631	-0.0585186	-0.0961664	-0.87527	0.405176	-0.217663	-0.714186	-0.44557	-0.0291956	0.296174	-0.427167	-0.0667104	0.687745	1.06544	0.356694	0.589225	0.258094	0.0295646	0.288959	0.231204	-0.321658	-0.0457336	-0.152657	-0.0722662	-0.0712819	-0.0383293	0.112219	-0.505366	-0.0835276	4.71853
-0.183831	-0.127653	-0.0877101	-0.104658	-0.878311	0.405377	-0.216642	-0.716407	-0.445553	0.00201146	0.296504	-0.426332	-0.0646795	0.687784	1.02593	0.348288	0.589055	0.258779	0.0298646	0.289412	0.214165	-0.257837	-0.0439038	-0.152697	-0.0770929	-0.0662646	-0.03741	0.111437	-0.485511	-0.0966784	4.58935
-0.14667	-0.0732481	-0.0608015	-0.0966778	-0.885644	0.405005	-0.21709	-0.714519	-0.340186	-0.0448949	0.296321	-0.426431	-0.00671129	0.687555	1.03152	0.354833	0.589172	0.263451	-0.00740481	0.289143	0.227524	-0.303028	-0.0453786	-0.152271	-0.074965	-0.072862	-0.0351703	0.109445	-0.512354	-0.0971352	4.56121
-0.181587	-0.10384	-0.0776288	-0.101742	-0.88081	0.404969	-0.216792	-0.716477	-0.344507	-0.0236882	0.296354	-0.426416	-0.0349089	0.688383	1.03588	0.350014	0.588178	0.259488	0.00795477	0.289262	0.217948	-0.264146	-0.044318	-0.152243	-0.0756543	-0.0676679	-0.0352635	0.109536	-0.490855	-0.0984205	4.53346
-0.150955	-0.0853711	-0.0895746	-0.10229	-0.893208	0.404857	-0.216298	-0.638032	-0.33715	-0.0296077	0.296353	-0.426149	-0.0261532	0.689858	1.03474	0.353823	0.589284	0.255216	-0.00785314	0.289134	0.224887	-0.174836	-0.0426578	-0.159666	-0.075931	-0.0719678	-0.0339622	0.10901	-0.499106	-0.0302256	4.3991
-0.161832	-0.0810006	-0.0944559	-0.100827	-0.864946	0.40441	-0.143202	-0.665172	-0.0349189	-0.0305633	0.173622	-0.42637	-0.0204759	0.688777	1.03195	0.355203	0.589968	0.251612	-0.00316738	0.289121	0.224121	-0.245822	-0.0532244	-0.168799	-0.0802629	-0.0727766	-0.0346681	0.109176	-0.50124	-0.0484185	4.22189
-0.161928	-0.0878318	-0.0807423	-0.0983937	-0.812479	0.402694	-0.150448	-0.6611	-0.0475213	-0.0309728	0.134844	-0.433453	-0.0234472	0.691984	1.0181	0.362775	0.577184	0.260934	-0.00224073	0.289455	0.223728	-0.251769	-0.0474804	-0.164356	-0.0792314	-0.0767441	-0.0301147	0.109338	-0.493273	-0.0153855	4.08523
-0.161928	-0.0878318	-0.0807423	-0.0983937	-0.812479	0.402694	-0.150448	-0.6611	-0.0475213	-0.0309728	0.134844	-0.433453	-0.0234472	0.691984	1.0181	0.362775	0.577184	0.260934	-0.00224073	0.289455	0.223728	-0.251769	-0.0474804	-0.164356	-0.0792314	-0.0767441	-0.0301147	0.109338	-0.493273	-0.0153855	4.08523
-0.162193	-0.0908325	-0.0783047	-0.0924488	-0.813074	0.400024	-0.131036	-0.655942	-0.0366876	-0.0327938	0.139932	-0.431286	-0.0253218	0.690728	1.01913	0.360833	0.578148	0.252953	-0.00269014	0.289578	0.223721	-0.241398	-0.045364	-0.162289	-0.0783625	-0.0809824	-0.0311909	0.109248	-0.493508	-0.0274784	4.06108
-0.162141	-0.0187501	-0.0781637	-0.0924304	-0.810487	0.395032	-0.133442	-0.657386	-0.0585105	-0.0337091	0.128457	-0.430705	-0.0246325	0.691438	1.01902	0.361057	0.578978	0.253228	-0.00259147	0.28945	0.223704	-0.241405	-0.0449211	-0.161448	-0.0784007	-0.0812765	-0.0311884	0.10925	-0.493163	-0.0272266	4.04735
-0.0774892	-0.0585767	-0.0792836	-0.0931908	-0.810996	0.398248	-0.123939	-0.657256	-0.0538367	-0.0339159	0.135174	-0.428512	-0.0231061	0.692396	1.02111	0.362092	0.578933	0.254157	-0.00284103	0.279074	0.223662	-0.23022	-0.0449338	-0.161304	-0.0784061	-0.0821114	-0.0317189	0.109258	-0.493267	-0.0253149	4.02624
-0.158869	-0.0723353	-0.0802604	-0.0981132	-0.809337	0.404132	-0.153284	-0.657497	-0.055327	-0.0344276	0.140587	-0.429672	-0.0129628	0.693321	0.763775	0.335567	0.590356	0.249045	-0.00269307	0.288106	0.224654	-0.248181	-0.0449865	-0.160934	-0.0848457	-0.0827725	-0.0314283	0.10926	-0.352136	-0.0258936	3.49132
-0.124821	-0.0833929	-0.0795966	-0.116426	-0.810802	0.407786	-0.147009	-0.655682	-0.0570845	-0.0342234	0.137363	-0.430792	-0.0171908	0.691373	0.715474	0.351375	0.58491	0.250819	-0.00329854	0.286818	0.223769	-0.241162	-0.0447805	-0.160171	-0.0824888	-0.113587	-0.0200667	0.11051	-0.332349	-0.0287701	3.40699
-0.123898	-0.0795162	-0.0798509	-0.110768	-0.810458	0.407044	-0.146732	-0.655749	-0.0570542	-0.0340873	0.135355	-0.429738	-0.0170543	0.691598	0.719383	0.340902	0.584597	0.250833	-0.00322407	0.286566	0.22378	-0.240937	-0.0447649	-0.160235	-0.0825326	-0.114391	-0.0236472	0.110427	-0.313717	-0.0337024	3.38893
-0.113396	-0.0849488	-0.0755004	-0.105109	-0.802024	0.402864	-0.1448	-0.656412	-0.0556055	-0.0336219	0.137456	-0.429207	-0.0156856	0.590016	0.725313	0.337347	0.584512	0.250428	-0.00550235	0.286507	0.225796	-0.241532	-0.0450544	-0.160762	-0.0820139	-0.098363	-0.0432913	0.107974	-0.335148	-0.0383829	3.2572
-0.130016	-0.0985909	-0.0778873	-0.107287	-0.79497	0.401862	-0.147288	-0.656689	-0.0610998	-0.0266392	0.137781	-0.429387	-0.0201329	0.616342	0.412386	0.333025	0.584858	0.25139	-0.00430456	0.285492	0.226527	-0.241634	-0.0456947	-0.1606	-0.082379	-0.105106	-0.0319015	0.109619	-0.338739	-0.0293967	2.93049
-0.126334	-0.0990411	-0.0775344	-0.107572	-0.793944	0.401927	-0.147326	-0.656826	-0.0645839	-0.031794	0.137744	-0.429145	-0.0196943	0.610717	0.417982	0.333033	0.584887	0.250739	-0.00379859	0.285599	0.22485	-0.241684	-0.0456201	-0.160571	-0.0824118	-0.104394	-0.0329124	0.109282	-0.339249	-0.0306551	2.9258
-0.129239	-0.0998649	-0.0774496	-0.106862	-0.796417	0.321583	-0.147614	-0.658427	-0.0589871	-0.0248163	0.138657	-0.428702	-0.0165747	0.608085	0.408323	0.340917	0.586868	0.251816	-0.00469721	0.286108	0.225155	-0.241703	-0.0457276	-0.160595	-0.0825327	-0.104001	-0.0355764	0.135872	-0.337712	-0.0391154	2.87684
-0.13062	-0.0945308	-0.0780042	-0.106214	-0.575493	0.373754	-0.147608	-0.661116	-0.061896	-0.0158638	0.137793	-0.43486	-0.0191757	0.598226	0.424779	0.335372	0.584765	0.252933	-0.00395197	0.285962	0.22527	-0.241959	-0.0455659	-0.160755	-0.086825	-0.10354	-0.0374981	0.111698	-0.336056	-0.0325392	2.6075
-0.128183	-0.0958096	-0.0781176	-0.10473	-0.483627	0.366637	-0.148192	-0.596558	-0.060332	0.0272259	0.0999471	-0.430332	-0.0177426	0.613077	0.415424	0.340033	0.588674	0.25188	-0.00570529	0.286015	0.22497	-0.241861	-0.0454313	-0.160254	-0.0823066	-0.104125	-0.0367136	0.121128	-0.335207	-0.0371638	2.42883
-0.137602	-0.0996987	-0.0721926	-0.137408	-0.501315	0.337455	-0.147972	-0.619476	0.0206393	-0.025864	0.116271	-0.430256	-0.0190971	0.533953	0.429429	0.340528	0.543151	0.229129	-0.0545644	0.285898	0.237982	-0.242264	-0.0453022	-0.161167	-0.0852197	-0.113995	-0.0368574	0.12046	-0.329991	-0.0362939	2.3313
-0.140167	-0.119051	-0.0219553	-0.133264	-0.468633	0.358933	-0.147773	-0.596513	0.0384463	-0.0357502	0.0785108	-0.429695	-0.0217921	0.211389	0.426773	0.340707	0.500672	0.124226	-0.018538	0.285943	0.24624	-0.242516	-0.0452835	-0.161453	-0.101661	-0.116073	-0.0368792	0.122383	-0.332531	-0.0460958	1.96374
-0.139743	-0.107236	-0.0448128	-0.112725	-0.453617	0.360276	-0.148152	-0.58203	-0.0154698	-0.0224842	0.0649328	-0.429853	-0.0213648	0.239708	0.417016	0.33995	0.515235	0.163266	-0.0121219	0.285921	0.235046	-0.242492	-0.0453081	-0.161197	-0.0910735	-0.109198	-0.0376067	0.124611	-0.333124	-0.0388985	1.94489
-0.129544	-0.109206	-0.0602739	-0.124751	-0.450575	0.359205	-0.148122	-0.470185	-0.0175537	0.00225291	0.090372	-0.431579	-0.0197951	0.291726	0.40836	0.340143	0.519745	0.145719	-0.0129478	0.286141	0.198931	-0.242461	-0.0453739	-0.160701	-0.0811091	-0.107153	-0.0368506	0.111401	-0.32851	-0.0426525	1.82688
-0.128423	-0.102068	-0.0613027	-0.116892	-0.441531	0.355304	-0.148278	-0.477021	-0.0251845	-0.0162361	0.08511	-0.430933	-0.0151391	0.266712	0.417047	0.340845	0.520367	0.172577	-0.0151003	0.285537	0.157444	-0.242632	-0.045294	-0.162439	-0.0881559	-0.107254	-0.0368491	0.115055	-0.331452	-0.0400657	1.81013
-0.131389	-0.106485	-0.0570197	-0.124321	-0.44576	0.356237	-0.147661	-0.472756	-0.00905751	-0.0130919	0.0520179	-0.433938	-0.019479	0.281009	0.414071	0.3402	0.518643	0.17309	-0.0151716	0.287638	0.210016	-0.243312	-0.0614025	-0.140919	-0.0857425	-0.10784	-0.0275516	0.122463	-0.110826	-0.039403	1.73344
-0.130035	-0.105131	-0.0641136	-0.122746	-0.425166	0.355868	-0.149253	-0.467363	-0.0121987	0.00863134	0.0787525	-0.432421	-0.0193552	0.274643	0.417248	0.33994	0.474347	0.166297	-0.0138198	0.286907	0.195445	-0.203864	-0.0494826	-0.162289	-0.0876831	-0.10829	-0.0348098	0.114548	-0.194693	-0.0409577	1.67117
-0.130703	-0.101647	-0.0699518	-0.130153	-0.419854	0.356364	-0.14947	-0.463727	-0.0149773	0.00147268	0.05103	-0.427601	-0.0194085	0.214867	0.419896	0.339923	0.47309	0.160474	-0.0138704	0.28663	0.194296	-0.209519	-0.0463611	-0.159288	-0.0861409	-0.108126	-0.0370941	0.017503	-0.200409	-0.0409224	1.6177
-0.130565	-0.0959026	-0.0629522	-0.107647	-0.430024	0.357097	-0.149101	-0.457403	-0.0109864	0.00633492	0.0684209	-0.120257	-0.0205138	0.27431	0.41473	0.341623	0.471893	0.174447	-0.013983	0.289768	0.195793	-0.200307	-0.0504254	-0.158209	-0.0892191	-0.116692	-0.0324105	0.0997782	-0.0792989	-0.051439	1.45418
-0.130846	-0.101843	-0.0403093	-0.116479	-0.433068	0.356622	-0.138327	-0.320328	-0.0716085	0.00437638	0.0698594	-0.209868	-0.0204713	0.252284	0.416292	0.304465	0.383306	0.165404	-0.0136382	0.293724	0.196317	-0.173811	-0.047646	-0.133483	-0.0911467	-0.118192	-0.0327375	0.0925513	-0.194001	0.0167495	1.2827
-0.130867	-0.10252	-0.0552802	-0.0890577	-0.427712	0.355095	-0.0914161	-0.289965	-0.0707731	0.00440197	0.0700157	-0.198087	-0.0201418	0.233826	0.406342	0.327781	0.362112	0.17753	-0.0132985	0.294192	0.197859	-0.177916	-0.00848789	-0.157536	-0.0826157	-0.113156	-0.038493	0.09708	-0.184545	0.0545409	1.22952
-0.13092	-0.100888	-0.0568009	-0.0993052	-0.416867	0.340312	-0.0965091	-0.297645	-0.0291945	0.0033671	0.0658344	-0.207408	-0.0219896	0.235128	0.409674	0.312737	0.340717	0.17393	-0.0134273	0.293867	0.197342	-0.195612	-0.0223073	-0.15903	-0.0835293	-0.112474	-0.0374853	0.0867182	-0.140166	0.0515135	1.18425
-0.130095	-0.10112	-0.0514823	-0.108488	-0.424976	0.261387	-0.111917	-0.310412	-0.0431088	-0.000892192	0.071333	-0.205888	-0.0190192	0.238774	0.401534	0.297037	0.352657	0.169531	-0.0119383	0.292062	0.195076	-0.191866	-0.038784	-0.156848	-0.0875539	-0.114	-0.0356852	0.0805524	-0.174363	0.0361409	1.15521
-0.130956	-0.101498	-0.0523558	-0.111864	-0.422854	0.254322	-0.0998663	-0.315801	-0.0408366	-0.0187259	0.0699379	-0.212314	-0.0172207	0.238458	0.344033	0.298037	0.359868	0.172735	-0.013356	0.294961	0.195224	-0.193976	-0.0261944	-0.158317	-0.0851715	-0.112691	-0.0361829	0.0835975	-0.157092	0.0356926	1.11444
-0.129416	-0.101278	-0.0504024	-0.11119	-0.145639	0.262499	-0.0920567	-0.316961	-0.0496504	-0.00233801	0.0623891	-0.210844	-0.0234644	0.233298	0.372605	0.289132	0.357402	0.173048	-0.0134995	0.293887	0.199109	-0.183069	-0.0329362	-0.175428	-0.0863161	-0.110993	-0.0360954	0.0844852	-0.159325	0.0335554	0.973167
-0.122103	-0.107691	-0.0491094	-0.110952	-0.190511	0.266367	-0.0998559	-0.112473	-0.0426469	-0.0100481	0.0580092	-0.217661	-0.0332481	0.235651	0.385029	0.285227	0.354375	0.0842313	-0.0116884	0.280524	0.196741	-0.184873	-0.0355209	-0.136858	-0.0850229	-0.111059	-0.0413802	0.0776325	-0.166546	0.0633425	0.873431
-0.123436	-0.106642	-0.0496852	-0.119032	-0.207553	0.264846	-0.0988091	-0.104033	-0.0432215	-0.0138422	0.0652103	-0.215007	-0.0261236	0.234406	0.361149	0.277033	0.360872	0.142488	-0.0125609	0.264514	0.196425	-0.186626	-0.0354436	-0.0957509	-0.0863806	-0.119771	-0.0399572	0.0580814	-0.160027	0.044707	0.851276
-0.0883424	-0.105599	-0.0491904	-0.111444	-0.180545	0.263986	-0.0947548	-0.074083	-0.0460809	-0.0116997	0.0652619	-0.216086	-0.0275787	0.234497	0.367557	0.193933	0.356828	0.112293	-0.0125985	0.261463	0.1967	-0.186131	-0.0334851	-0.130457	-0.0849527	-0.115848	-0.0364214	0.0435261	-0.159287	0.0389197	0.782896
-0.0998706	-0.106824	-0.052516	-0.116141	-0.178532	0.264838	-0.094782	-0.0972535	-0.0444241	-0.0123236	0.0662186	-0.216052	-0.0284108	0.234584	0.257698	0.209832	0.356888	0.124066	-0.0121563	0.263146	0.194981	-0.185518	-0.03647	-0.129105	-0.0849645	-0.120181	-0.0378806	0.0591488	-0.162749	0.0395617	0.734785
-0.0746276	-0.118569	-0.0488101	-0.115501	-0.181038	0.264359	-0.101045	-0.0958988	-0.0446746	-0.0400345	0.0681122	-0.218741	-0.0265454	0.23484	0.281087	0.223212	0.131626	0.109104	-0.0115028	0.258056	0.196667	-0.18916	-0.0322932	-0.136493	-0.0874929	-0.116827	-0.034619	-0.00069991	-0.0986761	0.0784891	0.626679
-0.0742787	-0.116894	-0.0488046	-0.115501	-0.181018	0.26438	-0.101101	-0.0984547	-0.0443755	-0.0407239	0.0682038	-0.218808	-0.0264227	0.234852	0.281593	0.223697	0.133629	0.111638	-0.010704	0.257683	0.196626	-0.187888	-0.0312208	-0.132129	-0.0919643	-0.116817	-0.035305	-0.000598136	-0.0924931	0.0706635	0.624958
-0.0810956	-0.109713	-0.0487244	-0.115807	-0.144066	0.261837	-0.0979513	-0.109149	-0.0442062	-0.0163845	0.0701222	-0.160263	-0.0252566	0.234994	0.289705	0.224977	0.144488	0.110142	-0.0196355	0.26145	0.0988765	-0.183955	-0.0332538	-0.135168	-0.093007	-0.11607	-0.036365	0.0214328	-0.101149	0.0626106	0.571245
-0.0730334	-0.112254	-0.0475415	-0.115995	-0.169813	0.264554	-0.0993463	-0.101597	-0.0388103	-0.0352541	0.0683297	-0.0626395	-0.0255531	0.239951	0.186379	0.223735	0.145365	0.109351	-0.0129754	0.258493	0.189836	-0.180611	-0.0268094	-0.0747007	-0.0903522	-0.105926	-0.0353754	0.00573357	-0.104252	0.0750001	0.519227
-0.0832674	-0.110874	-0.0469041	-0.116228	-0.153051	0.260263	-0.0977411	-0.101435	-0.0426092	-0.0290195	0.070543	-0.0446603	-0.0177945	0.235302	0.15496	0.219418	0.157913	0.11118	-0.0162473	0.260702	0.12768	-0.187453	-0.0325506	-0.125246	-0.0849042	-0.113364	-0.0399745	0.0256527	-0.107942	0.0619239	0.494924
-0.0779444	-0.110133	-0.0482368	-0.115627	-0.132455	0.261624	-0.0977749	-0.104469	-0.0414523	-0.0271864	0.0718312	-0.0775905	-0.0222624	0.234984	0.158019	0.219182	0.138941	0.112061	-0.0148731	0.258833	0.127494	-0.181277	-0.0280581	-0.121001	-0.0887643	-0.110262	-0.0373864	0.0211936	-0.11027	0.0662272	0.484778
-0.0635359	-0.0598016	-0.0477705	-0.0822592	-0.133121	0.26007	-0.0973139	-0.00921328	0.0234344	-0.0289674	0.0535872	-0.0610648	-0.0404834	0.23841	0.153912	0.226275	0.0706353	0.105882	-0.0138838	0.259553	-0.00057361	-0.184755	-0.0479745	-0.0166365	-0.0937137	-0.101373	-0.0445069	0.0216869	-0.118949	0.0314602	0.410053
-0.0703111	-0.0678643	-0.00805664	-0.110535	-0.138819	0.260227	-0.0763747	-0.0579388	-0.0285377	-0.0285537	0.0690565	-0.0631328	-0.0315662	0.0923987	0.143812	0.22051	0.0766206	0.0793759	-0.0150247	0.260023	0.109317	-0.18655	-0.0252887	-0.0776147	-0.0901758	-0.10671	-0.0361567	0.0226265	-0.11346	0.0559459	0.378001
-0.0729456	-0.0702778	-0.0396708	-0.0943323	-0.130166	0.260181	-0.0803879	-0.0378405	-0.0181583	-0.0287138	0.0595734	-0.0669588	-0.0253469	0.135703	0.130333	0.22149	0.0811615	0.10181	-0.0143672	0.259599	0.0364052	-0.186259	-0.0310643	-0.0633269	-0.0897812	-0.101675	-0.0395007	0.0222163	-0.113638	0.0535993	0.369336
-0.073951	-0.0670548	-0.0345981	-0.0984307	-0.134696	0.260154	-0.0837434	-0.0311343	-0.0170621	-0.0288459	0.0533249	-0.0671987	-0.0290439	0.081394	0.129452	0.221569	0.0796584	0.0918843	-0.0154541	0.259549	0.0310737	-0.186582	-0.0359053	-0.0448147	-0.0914249	-0.105449	-0.0384735	0.023325	-0.117435	0.0520526	0.355929
-0.074788	-0.0862577	-0.0242154	-0.0829255	-0.133509	0.260409	-0.0831509	-0.032902	-0.0253785	-0.0288504	0.0558079	-0.0785433	-0.0285374	0.0697307	0.138253	0.219811	0.0828347	0.0945664	-0.0160138	0.241401	0.0429594	-0.148513	-0.0320869	-0.0483044	-0.0944219	-0.100652	-0.0375481	0.0231778	-0.117757	0.0524464	0.337209
-0.0716287	-0.0714706	-0.0323441	-0.0926739	-0.130939	0.260919	-0.0849736	-0.0294941	-0.0224174	-0.0288191	0.0591619	-0.0728515	-0.0302296	0.0617555	0.125648	0.21405	0.0733677	0.0775061	-0.017266	0.244196	0.0359302	-0.0444876	-0.0360267	-0.0500915	-0.088508	-0.104266	-0.0371199	0.0221489	-0.115311	0.0518612	0.304617
-0.0731348	-0.0744031	-0.0342747	-0.0927744	-0.132019	0.260542	-0.086874	-0.0271323	-0.024729	-0.028898	0.0537089	-0.0713877	-0.028319	0.0575089	0.126008	0.19448	0.0784472	0.0908796	-0.0165231	0.242113	0.0339194	-0.0377198	-0.0346488	-0.0530102	-0.0922827	-0.104414	-0.0383546	0.0226165	-0.117757	0.049475	0.299102
-0.0724546	-0.0724476	-0.0363523	-0.0927811	-0.130176	0.194525	-0.0872855	-0.0273744	-0.0256809	-0.0288353	0.0556692	-0.0697751	-0.0292589	0.0661659	0.127944	0.207825	0.0851724	0.0827376	-0.0195029	0.243186	0.0325649	-0.0398637	-0.0339315	-0.0494098	-0.0925313	-0.103493	-0.0375942	0.0228733	-0.116934	0.0478297	0.274868
-0.0730067	-0.0752029	-0.0392519	-0.0913201	-0.132543	0.185463	-0.0858942	-0.0142387	-0.0246642	-0.0288559	0.0567998	-0.0698265	-0.0295784	0.0651774	0.12883	0.201401	0.0829446	0.0901674	-0.0170539	0.240582	0.0336091	-0.0311378	-0.034853	-0.0521025	-0.0924615	-0.102703	-0.0380861	0.0225532	-0.117059	0.0510616	0.268811
-0.0726902	-0.0748289	-0.0373796	-0.0924779	-0.130266	0.192394	-0.0862776	-0.0295818	-0.0248237	-0.0284822	0.0555096	-0.0274262	-0.0292345	0.0598145	0.127513	0.200985	0.0783992	0.0878013	-0.0170812	0.240982	0.0327271	-0.0348752	-0.0346056	-0.04891	-0.0920128	-0.10342	-0.03782	0.0227107	-0.116964	0.0518274	0.265055
-0.0727196	-0.07557	-0.0369528	-0.0917505	-0.13053	0.191416	-0.0860953	-0.0187209	-0.0260789	-0.0287551	0.0553325	-0.0383565	-0.0296454	0.0614581	0.127629	0.200659	0.0792092	0.0680836	-0.0173773	0.240486	0.0330159	-0.0335517	-0.0346073	-0.0503246	-0.0924041	-0.104023	-0.0379103	0.0202454	-0.117329	0.0511739	0.262055
-0.0661691	-0.0752688	-0.0398804	-0.0940954	-0.123609	0.191535	-0.0868338	-0.0200033	-0.0228538	-0.0356275	0.0574549	-0.0426916	-0.0297759	0.0269081	0.126052	0.202213	0.0676892	0.0711515	0.010459	0.240627	0.0326776	-0.0340118	-0.0335117	-0.0502868	-0.0904356	-0.0524192	-0.0377101	0.0170218	-0.118873	0.0326212	0.247063
-0.0655502	-0.075252	-0.0397017	-0.0931631	-0.123767	0.191896	-0.0866244	-0.0203337	-0.0228662	-0.0355189	0.0525565	-0.0432849	-0.0299042	0.0347782	0.12624	0.202166	0.0678129	0.0681561	0.00980918	0.240027	0.0325634	-0.0337405	-0.0326878	-0.0502896	-0.0902671	-0.0545365	-0.0376746	0.0170444	-0.118792	0.0333831	0.246414
-0.0664587	-0.0749945	-0.0449723	-0.0400367	-0.125039	0.177765	-0.086468	-0.0196635	-0.0281262	-0.0352322	0.0547224	-0.0452337	-0.0305905	0.0490874	0.126256	0.20334	0.0636032	0.0701899	-0.0680786	0.240075	0.0332342	-0.0338311	-0.0318765	-0.0507046	-0.0894955	-0.043621	-0.0376673	0.020055	-0.117765	0.0353294	0.2404
-0.0668651	-0.0750085	-0.04206	-0.0485776	-0.124981	0.178578	-0.0864196	-0.0201913	-0.0273472	-0.0345988	0.0562158	-0.0426244	-0.030699	0.0433826	0.126675	0.203077	0.0662886	0.0693478	0.00767522	0.240135	0.0330899	-0.0338076	-0.0294287	-0.0506286	-0.0899427	-0.0618992	-0.0375871	0.0172577	-0.117717	0.0387742	0.238233
-0.0662142	-0.0750958	-0.0428699	-0.0503276	-0.12452	0.179063	-0.0864835	-0.020559	-0.0251351	-0.03273	0.0556188	-0.043894	-0.0307226	0.0453672	0.126547	0.202338	0.0517369	0.0686651	-0.0134333	0.240104	0.0325815	-0.0337495	-0.032102	-0.0507729	-0.0898019	-0.052833	-0.0376587	0.0184493	-0.117825	0.0378053	0.235503
-0.0667518	-0.0750992	-0.0422377	-0.050023	-0.124364	0.179312	-0.0864571	-0.0203194	-0.0251925	-0.0330941	0.0560877	-0.0423708	-0.0306954	0.0450042	0.126545	0.202138	0.0533031	0.0692444	-0.0080961	0.240061	0.0327763	-0.0337979	-0.0317968	-0.0506612	-0.0897693	-0.050702	-0.0376339	0.0190839	-0.117936	0.0377244	0.235268
-0.0648509	-0.0765485	-0.042979	-0.0520601	-0.124341	0.180556	-0.0799071	-0.0201744	-0.0246028	-0.0335481	0.0557116	-0.0435361	-0.0305964	0.0344933	0.124847	0.202242	0.0554732	0.0693795	-0.011279	0.240113	0.0328723	-0.0337354	-0.032024	-0.0506695	-0.0895735	-0.0478676	-0.037637	0.0187162	-0.11787	0.0367948	0.233633
-0.0649073	-0.0755148	-0.0429733	-0.0540242	-0.12424	0.181022	-0.083279	-0.0206613	-0.0252549	-0.0334441	0.0556221	-0.0432435	-0.0306327	0.0351785	0.125688	0.0579124	0.039361	0.0699456	-0.00721953	0.240187	0.0306762	-0.0337167	-0.032073	-0.0513064	-0.0896413	-0.0518932	-0.0376202	0.0186645	-0.117867	0.0352169	0.195843
-0.0647237	-0.0768654	-0.0429894	-0.0510136	-0.124385	0.180874	-0.08286	-0.0206261	-0.0246896	-0.0337358	0.0557615	-0.0432776	-0.0308418	0.0356257	0.125464	0.0722964	0.0433964	0.0686615	-0.00623619	0.2402	0.0279791	-0.0337381	-0.0318998	-0.0508168	-0.0897814	-0.0276654	-0.0376206	0.0186093	-0.117409	0.0361954	0.195481
-0.0648232	-0.0754806	-0.0451024	-0.0539289	-0.124238	0.18092	-0.0256776	-0.021049	-0.0249514	-0.0334016	0.0553164	-0.0411837	-0.0308653	0.0348132	0.127759	0.0431475	0.0344837	0.0651209	-0.00664329	0.24018	0.0294958	-0.0332994	-0.0459498	-0.0495953	-0.0896055	-0.0516488	-0.0376183	0.0173986	-0.115982	0.0351698	0.187768
-0.0621762	-0.0758552	-0.0437849	-0.0538173	-0.124023	0.180692	-0.0263646	-0.0208719	-0.0253415	-0.0330582	0.0554082	-0.0427133	-0.0308225	0.0348072	0.127668	0.0451614	0.0344245	0.0671798	-0.00576165	0.240168	0.029695	-0.0334325	-0.0377435	-0.0507887	-0.0893294	-0.0515887	-0.0376183	0.0174924	-0.117056	0.0351876	0.187443
-0.0638827	-0.075544	-0.0436457	-0.0536793	-0.124014	0.180831	-0.0313374	-0.0206418	-0.0249973	-0.0333999	0.0555699	-0.0412993	-0.0307768	0.0343449	0.127343	0.0439496	0.0351625	0.0689092	-0.00599633	0.240176	0.0295737	-0.033408	-0.0333282	-0.0501521	-0.0895845	-0.0513915	-0.0376277	0.0184997	-0.11649	0.0352162	0.187427
-0.0638142	-0.0756101	-0.0437809	-0.0535468	-0.124167	0.180578	-0.0267454	-0.0208829	-0.0250722	-0.0333845	0.0555888	-0.0421778	-0.0307332	0.0362769	0.127402	0.0445025	0.0355524	0.0676795	-0.00623558	0.240173	0.029943	-0.0334972	-0.0346575	-0.0502987	-0.089579	-0.0440653	-0.0376259	0.0181631	-0.1164	0.0356856	0.186685
-0.06327	-0.075804	-0.043837	-0.0535995	-0.124092	0.180715	-0.028467	-0.0209029	-0.02507	-0.0333225	0.0311721	-0.0418736	-0.0307934	0.0356298	0.12738	0.0458974	0.0352314	0.0664988	-0.00650158	0.240189	0.0301192	-0.0334972	-0.0352182	-0.0501697	-0.0895929	-0.0462234	-0.0376194	0.0161419	-0.116395	0.0381	0.184884
-0.0632451	-0.0758296	-0.0440388	-0.0520387	-0.125165	0.180579	-0.0285425	-0.0208357	-0.0255017	-0.0334087	0.0518732	-0.0413396	-0.0263866	0.0350657	0.122786	0.00123719	0.0338227	0.0664215	-0.00688082	0.240697	0.0145931	-0.0168571	-0.0212022	-0.050838	-0.0889883	-0.0437498	-0.037494	0.017936	-0.116506	0.0345212	0.180487
-0.0635657	-0.0756536	-0.0439802	-0.0524613	-0.12463	0.180661	-0.0297046	-0.0208516	-0.0254859	-0.0333878	0.0472456	-0.0416361	-0.0271284	0.0351668	0.124299	0.00628588	0.0340872	0.0413552	-0.00667511	0.240574	0.0227315	-0.0219553	-0.0270364	-0.0503899	-0.0893907	-0.0433174	-0.0375569	0.0160883	-0.116457	0.0348184	0.178503
-0.0566195	-0.075591	-0.0438396	-0.0452131	-0.124275	0.180659	-0.0291124	-0.0190358	-0.0254024	-0.033341	0.0461968	-0.0408534	-0.0305381	0.0355097	0.124317	0.0187594	0.0333424	0.0390877	-0.00654474	0.240285	0.0234984	-0.0286949	-0.0219572	-0.0504127	-0.0893724	-0.0451778	-0.0375841	0.0169651	-0.116493	0.035348	0.177105
-0.0550218	-0.0761021	-0.0393102	-0.054061	-0.11441	0.180643	-0.0225384	-0.020559	-0.0254176	-0.033437	0.0467675	-0.0224198	-0.0281577	0.0367241	0.124493	0.00914929	0.0339372	0.0472038	-0.00671934	0.240371	0.025755	-0.0193984	-0.0267335	-0.0503631	-0.0134324	-0.0207118	-0.0303337	0.0171536	-0.115657	0.0351154	0.164044
-0.0557646	-0.0760043	-0.0394668	-0.0540462	-0.114894	0.180644	-0.0230089	-0.0205726	-0.0254051	-0.0334357	0.0463812	-0.0236666	-0.0282299	0.0360685	0.124278	0.00893489	0.033966	0.046534	-0.00669915	0.240409	0.0247634	-0.0219639	-0.0267486	-0.0503797	-0.024419	-0.021425	-0.0320219	0.0170856	-0.109629	0.0351164	0.163382
-0.0548492	-0.0760074	-0.0408962	-0.0532613	-0.117183	0.180619	-0.0147674	-0.0203631	-0.0256197	-0.033563	0.0452069	-0.015303	-0.0295554	0.0371791	0.124486	0.00792662	0.0340612	0.0457624	-0.00668577	0.239157	0.0222011	-0.0221558	-0.0261325	-0.0503898	-0.0208271	-0.0219826	-0.0291778	0.0170831	-0.105099	0.0351266	0.1612
-0.0560261	-0.0760144	-0.0407144	-0.053247	-0.117244	0.180621	-0.0155644	-0.0204006	-0.0252745	-0.0335621	0.0462438	-0.0153592	-0.0294529	0.0367553	0.124472	0.00803715	0.0338957	0.0457518	-0.00669309	0.239297	0.0222019	-0.0213122	-0.0263447	-0.0503933	-0.0206635	-0.0228996	-0.0291945	0.0170956	-0.103622	0.0351274	0.161153
-0.0541003	-0.0760508	-0.0404515	-0.0528428	-0.117758	0.180622	-0.0199366	-0.0204324	-0.0253738	-0.0335272	0.0469817	-0.0132607	-0.0281261	0.0368279	0.123934	0.00836786	0.0339434	0.0452309	-0.00685338	0.239745	0.0218146	-0.0210803	-0.0263517	-0.0503671	-0.0124053	-0.014232	-0.027123	0.0169293	-0.105263	0.035129	0.160741
-0.0531708	-0.0760289	-0.0411317	-0.0526386	-0.113074	0.180576	-0.0204018	-0.0204596	-0.0261323	-0.0335201	0.0476638	-0.0157137	-0.0283857	0.0363734	0.123736	0.00854816	0.0341831	0.0453834	-0.00675821	0.239929	0.0217034	-0.0221117	-0.0252742	-0.0504035	-0.00974534	-0.0167162	-0.0269499	0.0169158	-0.101409	0.0368348	0.159142
-0.0537884	-0.0760338	-0.0365299	-0.0528373	-0.113481	0.18055	-0.0195922	-0.0204052	-0.0295243	-0.0331641	0.0469888	-0.0154475	-0.0284099	0.0367632	0.123763	0.00749196	0.0340523	0.0403176	-0.00674805	0.239853	0.0217232	-0.0223613	-0.0257184	-0.0441755	-0.012103	-0.019493	-0.0281064	0.0169504	-0.103147	0.0355966	0.158482
-0.0526977	-0.0757205	-0.0408262	-0.0469952	-0.114174	0.180368	-0.0200158	-0.0201571	-0.02543	-0.0335248	0.0372722	-0.0159853	-0.025289	0.0359059	0.123927	0.00686692	0.0310252	0.0453496	-0.00729519	0.143243	0.0217418	-0.0231527	-0.0275644	-0.0462993	-0.0113261	-0.0185198	-0.027439	0.0168325	-0.102619	0.0363738	0.120375
-0.0534924	-0.0760073	-0.00346906	-0.0535125	-0.115118	0.178252	-0.0209361	-0.0205112	-0.0251101	-0.0334919	0.0487724	-0.0151447	-0.0282811	0.0345167	0.124997	0.00796331	0.0308168	0.0453693	-0.00894121	0.118203	0.0215135	-0.0224851	-0.0257928	-0.0590178	-0.0124945	-0.0196858	-0.0283312	0.0167093	-0.10276	0.0354424	0.115056
-0.0535497	-0.076069	-0.0407139	-0.0210643	-0.108496	0.179068	-0.0202623	-0.0200598	-0.0256667	-0.0332337	0.0467765	-0.0154055	-0.0260644	0.0349235	0.125524	0.00756203	0.0283219	0.0448185	-0.00537271	0.124528	0.021744	-0.0223669	-0.0252912	-0.037616	-0.011576	-0.0184678	-0.0292193	0.0165044	-0.103341	0.0359713	0.112255
-0.0470735	-0.0658881	-0.0284869	-0.0296022	-0.112261	0.17855	-0.0202458	-0.0201429	-0.0257732	-0.0333955	0.0474145	-0.0153091	-0.0266231	0.03501	0.125488	0.0072336	0.0272782	0.0447858	-0.00812251	0.122612	0.0218465	-0.0222426	-0.0253241	-0.0469323	-0.011307	-0.0187136	-0.0280975	0.0166805	-0.101509	0.0360704	0.110356
-0.0344093	-0.069159	-0.0208049	-0.026441	-0.112235	0.0887238	-0.0204484	-0.0197666	-0.0255888	-0.0334548	0.0471558	-0.015248	-0.0250671	0.00474072	0.127777	0.00729799	0.0239494	0.0436049	-0.00841327	0.128458	-0.000699115	-0.0223848	-0.0249195	-0.0427799	-0.0112814	-0.0171366	-0.0281426	0.0165207	-0.101931	0.0348079	0.0847247
-0.041992	-0.0724079	-0.0274273	-0.0264708	-0.11087	0.113182	-0.0192354	-0.0192678	-0.0259145	-0.0337028	0.0475056	-0.0153275	-0.0246292	0.0118501	0.032587	0.00776556	0.0276687	0.044969	-0.00771079	0.128038	0.00853383	-0.0214742	-0.0249052	-0.0420499	-0.0112825	-0.0168786	-0.0284186	0.016505	-0.102066	0.035366	0.0757949
-0.0471436	-0.0687953	-0.0303629	-0.0283104	-0.110349	0.0913052	-0.0170475	-0.0188165	-0.025863	-0.0336621	0.0450366	-0.0164914	-0.0305299	0.0224718	0.0539425	0.00730471	0.0285168	0.0460025	-0.0078086	0.12486	0.0188846	-0.020143	-0.0249039	-0.0449125	-0.0110633	-0.0179706	-0.0289617	0.0163412	-0.101606	0.0338681	0.0733415
-0.0429847	-0.0704318	-0.027973	-0.0275803	-0.109917	0.0911044	-0.0168722	-0.0184664	-0.0260452	-0.0336199	0.0472612	-0.0164859	-0.0267295	0.0223938	0.0462991	0.00748596	0.0278283	0.04454	-0.00809893	0.124521	0.015709	-0.0208305	-0.0252408	-0.0426743	-0.0111164	-0.0176371	-0.0288117	0.0163437	-0.101748	0.033704	0.0715773
-0.039608	-0.0698204	-0.0254085	-0.0279274	-0.110044	0.0938989	-0.0153787	-0.0193553	-0.0258732	-0.0335803	0.047333	-0.0156007	-0.0263746	0.00886349	0.0376462	0.00745148	0.0270564	0.0442971	-0.00812691	0.125573	0.0125117	-0.02065	-0.0249849	-0.0432714	-0.0108871	-0.0170433	-0.0285743	0.0164624	-0.101292	0.0343492	0.0704798
-0.0137246	-0.0689172	-0.0258469	-0.0279918	-0.109067	0.0913389	-0.0137574	-0.0161532	-0.024746	-0.033523	0.0470711	0.01722	-0.0277574	0.0108366	0.0392025	-0.000744353	0.0276614	0.0452385	-0.0081498	0.0209623	0.0129539	-0.0207269	-0.0249437	-0.0438175	-0.010331	-0.00598623	-0.0285867	0.0163263	-0.0734065	0.0344989	0.0480138
-0.0137246	-0.0689172	-0.0258469	-0.0279918	-0.109067	0.0913389	-0.0137574	-0.0161532	-0.024746	-0.033523	0.0470711	0.01722	-0.0277574	0.0108366	0.0392025	-0.000744353	0.0276614	0.0452385	-0.0081498	0.0209623	0.0129539	-0.0207269	-0.0249437	-0.0438175	-0.010331	-0.00598623	-0.0285867	0.0163263	-0.0734065	0.0344989	0.0480138
-0.0137246	-0.0689172	-0.0258469	-0.0279918	-0.109067	0.0913389	-0.0137574	-0.0161532	-0.024746	-0.033523	0.0470711	0.01722	-0.0277574	0.0108366	0.0392025	-0.000744353	0.0276614	0.0452385	-0.0081498	0.0209623	0.0129539	-0.0207269	-0.0249437	-0.0438175	-0.010331	-0.00598623	-0.0285867	0.0163263	-0.0734065	0.0344989	0.0480138
-0.0173795	-0.0689995	-0.0258777	-0.0279994	-0.105234	0.0913081	-0.0140298	-0.0166909	-0.0251888	-0.0335431	0.0470949	0.00493779	-0.0272446	0.0122024	0.040571	0.002007	0.0274867	0.0450662	-0.00811202	0.0254895	0.0128881	-0.0207144	-0.0250017	-0.0437512	-0.0105513	-0.0080653	-0.0286548	0.0163644	-0.0747373	0.0344183	0.0476185
-0.0156483	-0.0686136	-0.0257723	-0.0279948	-0.106502	0.0914441	-0.0139376	-0.0165443	-0.0250297	-0.033525	0.0470792	0.00940162	-0.0277178	0.0109486	0.0394054	-0.00209502	0.0277023	0.0449038	-0.00811123	0.0237181	0.0129635	-0.0207647	-0.026165	-0.0436351	-0.0104987	-0.00799986	-0.0285699	0.0163481	-0.0741031	0.0303723	0.0473452
-0.0173329	-0.0688729	-0.0260214	-0.0280582	-0.106319	0.0913445	-0.013852	-0.0152489	-0.0250605	-0.0335928	0.0470783	0.00893281	-0.0290172	0.00891544	0.0395471	-0.0028089	0.00679413	0.0464937	-0.00809235	0.0247441	0.0126649	-0.0201078	-0.0249934	-0.0437171	-0.0135694	-0.00884101	-0.0286008	0.0173839	-0.0554364	0.0344869	0.0447575
-0.0167955	-0.0684948	-0.0257864	-0.0280044	-0.105886	0.0913834	-0.0141539	-0.0167019	-0.0250818	-0.0335425	0.0470811	0.00846837	-0.0277334	0.0114146	0.0394801	-0.000208008	0.0275075	0.045189	-0.00812352	0.025407	0.0133278	-0.020706	-0.0259463	-0.0438218	-0.0105304	-0.00845692	-0.0285697	0.0163441	-0.0556153	0.02674	0.0447496
-0.0165932	-0.0684768	-0.0257709	-0.0280125	-0.106206	0.0913983	-0.0141524	-0.0167788	-0.0250048	-0.0335389	0.0475972	0.00862751	-0.0250659	0.0115119	0.0397205	-0.00238345	0.0209844	0.0385349	-0.00810737	0.0250427	0.0132297	-0.0186863	-0.0254709	-0.0438456	-0.0105089	-0.00810133	-0.0286603	0.0116266	-0.0571962	0.0165098	0.0433528
-0.0167713	-0.0686911	-0.0266305	-0.0280178	-0.104207	0.0329733	-0.014083	-0.0161627	-0.0250143	-0.0352402	0.0473441	0.00860954	-0.0264598	0.0114747	0.0394645	-0.00197355	0.026764	0.0387856	-0.00810935	0.025801	0.0130656	-0.0206109	-0.0253837	-0.0439346	-0.0105696	-0.00779811	-0.0288287	0.0122388	-0.0575052	0.0321797	0.0370942
-0.0164788	-0.0687038	-0.0275109	-0.0280202	-0.0840118	-0.00335028	-0.014063	-0.0155629	-0.0250556	-0.0393561	0.0472444	0.00877036	-0.0268957	0.0114248	0.0392349	-0.00147793	0.0224645	0.0390022	-0.00810589	0.0250338	0.0130761	-0.0201535	-0.0269017	-0.0438433	-0.010679	-0.0081434	-0.0287551	0.0121635	-0.0577321	0.0250445	0.0319807
-0.0165608	-0.0687345	-0.0265457	-0.0182124	-0.0867104	0.0208242	-0.0140474	-0.0163209	-0.0250362	-0.0362453	0.042534	0.00886896	-0.0265207	0.0108244	0.039393	-0.00166061	0.0223319	0.0390396	-0.0080953	0.0251005	0.0129367	-0.0192976	-0.0258121	-0.0438482	-0.0109375	-0.00822247	-0.0289806	0.0142011	-0.0574276	0.0256368	0.0316855
-0.0159718	-0.0687558	-0.0267278	-0.016194	-0.0866201	0.014046	-0.0140374	-0.0161666	-0.0250756	-0.0348422	0.0446038	0.00896268	-0.0270436	0.0106126	0.0392999	-0.00155151	0.0212618	0.0388891	-0.00806096	0.0250884	0.0131036	-0.0192476	-0.0261411	-0.0438197	-0.0109184	-0.00835305	-0.0288283	0.0155625	-0.0571551	0.0237584	0.0313192
-0.0161175	-0.0541826	-0.0266799	-0.0158995	-0.0866908	0.0189144	-0.0140085	-0.0160593	-0.0250395	-0.0363858	0.0417165	-0.00626212	-0.0287455	0.00149181	0.0390209	-0.00163256	0.0067056	0.0375464	-0.00894485	0.0251088	0.0130962	-0.0194214	-0.0193972	-0.0315129	-0.010762	-0.0100445	-0.0287959	0.0161463	-0.0572964	0.0245233	0.0278456
-0.015951	-0.0543796	-0.0266895	-0.0162556	-0.0867802	0.0150381	-0.0139653	-0.0160333	-0.0250406	-0.0363836	0.041889	-0.00468838	-0.0288723	0.00220152	0.039064	-0.0016203	0.008485	0.0377299	-0.00891118	0.0251172	0.0130924	-0.0194189	-0.0186048	-0.0318508	-0.010762	-0.0100527	-0.028816	0.0156229	-0.0572839	0.0245232	0.0277808
-0.0160316	-0.0498527	-0.0266095	-0.0165347	-0.0869461	0.0138791	-0.014618	-0.01419	-0.0250181	-0.0347056	0.04265	-0.00430536	-0.0285074	0.00432353	0.0390565	-0.00227995	0.0115118	0.0411674	-0.00871748	0.0130428	0.0117297	-0.0149856	-0.0174077	-0.0321144	-0.0108018	-0.00977798	-0.0288079	0.0163004	-0.0568944	0.0243617	0.0268292
-0.0160638	-0.0457794	-0.0267257	-0.0185512	-0.086809	0.0169534	-0.014247	-0.0035402	-0.0250343	-0.0294243	0.0420098	-0.000781358	-0.0280717	0.00304427	0.0389785	-0.00200453	0.00747728	0.0376695	-0.00893808	0.0227957	0.0130948	-0.0195976	-0.0197503	-0.0314817	-0.0107198	-0.0107036	-0.0280968	0.0157755	-0.0576364	0.0244773	0.0262295
-0.00387541	-0.0486849	-0.0266837	-0.0110324	-0.0869969	0.00835398	-0.014904	-0.0146731	-0.0250268	-0.031931	0.0413266	0.00554053	-0.0290622	0.00406719	0.0334224	-0.00197121	0.0104793	0.0383729	-0.00908252	0.0121829	0.0146834	-0.0173805	-0.0209728	-0.0328181	-0.00224669	-0.010198	0.00345214	0.017178	-0.0496314	0.0209063	0.0238254
-0.00622239	-0.0477471	-0.0266671	-0.0121836	-0.0869612	0.0111563	-0.0148471	-0.0134612	-0.0254655	-0.0320606	0.0414279	0.00405698	-0.0286064	0.00404803	0.0332053	-0.00193573	0.0092244	0.0376218	-0.00968571	0.0150672	0.0136945	-0.0183437	-0.0197585	-0.0163476	-0.0041355	-0.00998594	-0.00358497	0.0159146	-0.0503748	0.0217863	0.0230148
-0.0042756	-0.0440985	-0.0243251	-0.00714925	-0.0869973	0.0110426	-0.0148537	-0.012606	-0.0250749	-0.0321578	0.0415522	0.00371769	-0.0291697	0.00426609	0.0347688	-0.0019233	0.00969412	0.0383669	-0.00960096	0.0141366	0.0140806	-0.0179419	-0.019784	-0.0221176	-0.00623915	-0.00874153	-0.00736451	0.00608172	-0.0507285	0.0228188	0.0227201
-0.00467697	-0.0428152	-0.0265511	-0.00658779	-0.0868474	0.0101214	-0.0149867	-0.0109043	-0.02506	-0.0324755	0.0416115	0.00273449	-0.0285423	0.00401505	0.0328333	-0.00210439	0.00932533	0.0381648	-0.00921678	0.0158331	0.0137667	-0.0183069	-0.0199146	-0.015989	-0.00683559	-0.00981921	-0.00693026	0.0115407	-0.0507338	0.0229773	0.022409
0.00635396	-0.0435883	-0.0259488	-0.00775515	-0.0847872	0.0114388	-0.0160658	-0.0130812	-0.0228435	-0.0314788	0.0416806	0.00411348	-0.0284563	0.00402756	0.0322614	-0.00208234	0.00812054	0.0383674	-0.00938459	0.00389174	0.0136912	-0.0186558	-0.0204401	-0.0182553	-0.00636438	-0.00246338	-0.0089252	0.00957889	-0.0509346	0.0232294	0.0218405
0.00500198	-0.042954	-0.0260278	-0.00715656	-0.0844866	0.0103149	-0.0160375	-0.0126482	-0.0235975	-0.0319941	0.0416366	0.00331656	-0.0284665	0.00422302	0.0325161	-0.00209376	0.00871874	0.0382545	-0.00934325	-0.000366313	0.0135812	-0.0186573	-0.0199664	-0.0151189	-0.00729665	-0.000928287	-0.00975193	0.0108295	-0.0508419	0.0228438	0.0216351
0.000643082	-0.043408	-0.0250961	-0.00719676	-0.0845495	0.0104518	-0.0153041	-0.0126354	-0.0237057	-0.0318504	0.0416331	0.00367037	-0.0285366	0.0041933	0.032382	-0.00210145	0.00870201	0.0382391	-0.00929432	0.00347403	0.0136712	-0.0184349	-0.0201191	-0.0161023	-0.00642727	-0.00154628	-0.00899068	0.0102422	-0.0506235	0.0229518	0.0215723
0.000842349	-0.0435548	-0.0256402	-0.00727446	-0.0845568	0.0103964	-0.0151274	-0.0125	-0.0237411	-0.0314532	0.0406446	0.00388849	-0.0286058	0.00409349	0.0326674	0.000308412	0.00857895	0.0222933	-0.00970334	0.00676507	0.0135769	-0.0182834	-0.0200428	-0.015624	-0.010093	-0.00533135	-0.00894086	-0.00216584	-0.0506276	0.0228829	0.0205501
0.00236772	-0.0405587	-0.0127438	-0.00742989	-0.0848917	0.0103528	-0.0155515	-0.012577	-0.0236719	-0.0336352	0.0410824	0.00359275	-0.0286133	0.00396429	0.0326386	-0.00112353	0.00854301	0.0309055	-0.0094628	0.00501476	0.0135757	-0.0184537	-0.0202466	-0.0151904	-0.00723255	-0.00459747	-0.00906723	0.00728805	-0.0125458	0.0229149	0.018075
0.00213012	-0.0417789	-0.0140966	-0.00735678	-0.0846376	0.010423	-0.015457	-0.0125696	-0.0235747	-0.0331352	0.0409339	0.00364795	-0.0286016	0.00400071	0.0326099	0.00155726	0.00858927	0.0242584	-0.0093425	0.0052441	0.0135904	-0.018468	-0.020164	-0.0151977	-0.00837054	-0.00398718	-0.0089938	0.00514578	-0.0146495	0.0229121	0.0177877
0.00141176	-0.0418996	-0.0106696	-0.00735861	-0.0848208	0.0104618	-0.0152929	-0.0126815	-0.023613	-0.0320192	0.0411547	0.00355708	-0.0285963	0.00392723	0.0325742	-0.000389137	0.00862658	0.0253859	-0.0104313	0.00609923	0.0135539	-0.0184121	-0.0200501	-0.0152753	-0.00832523	-0.00477191	-0.00860239	0.00253641	-0.0144065	0.0229089	0.0177357
0.00113251	-0.041876	-0.0113874	-0.00735543	-0.0846487	0.0103852	-0.0153419	-0.0125536	-0.023648	-0.0322239	0.0410506	0.00366682	-0.028598	0.00394904	0.0325818	-0.000358477	0.00866084	0.0240764	-0.00974045	0.00580449	0.0135837	-0.0184139	-0.0201075	-0.0152043	-0.00816412	-0.00384404	-0.00880724	0.00271371	-0.0138299	0.0229144	0.0176212
0.00113251	-0.041876	-0.0113874	-0.00735543	-0.0846487	0.0103852	-0.0153419	-0.0125536	-0.023648	-0.0322239	0.0410506	0.00366682	-0.028598	0.00394904	0.0325818	-0.000358477	0.00866084	0.0240764	-0.00974045	0.00580449	0.0135837	-0.0184139	-0.0201075	-0.0152043	-0.00816412	-0.00384404	-0.00880724	0.00271371	-0.0138299	0.0229144	0.0176212
0.00164644	-0.042123	-0.0101667	-0.00752398	-0.0846608	0.0125253	-0.0153584	-0.0125801	-0.0238307	-0.0321893	0.0409179	0.00395188	-0.0285637	0.00396795	0.0325166	-0.000385141	0.00872591	0.0248943	-0.00960782	0.00593027	0.000120473	-0.0183019	-0.0124273	-0.0152074	-0.00809387	-0.00372782	-0.00455745	0.00345786	-0.0140158	0.0216433	0.0171596
0.00136338	-0.0421678	-0.0117684	-0.00741214	-0.0846621	0.0116807	-0.0153958	-0.0125716	-0.0237041	-0.0281254	0.040979	0.00367295	-0.0275986	0.00396399	0.0325688	-0.000378666	0.00866045	0.0246129	-0.0096314	0.00576841	0.0051897	-0.0183026	-0.0155643	-0.0148231	-0.00807499	-0.00383456	-0.00729278	0.00298871	-0.0132714	0.0223165	0.0170035
0.00247804	-0.0422749	-0.0103476	-0.00743304	-0.0846646	0.0115731	-0.0159383	-0.00824119	-0.023778	-0.0303657	0.0409526	0.00384131	-0.0216611	0.00396493	0.0325384	-0.000347215	0.00870562	0.0243198	-0.00958019	0.0058828	0.00588503	-0.0182676	-0.013183	-0.0149934	-0.00812054	-0.00376829	-0.00607471	0.00325493	-0.014004	0.0223676	0.0166874
0.00244871	-0.0401171	-0.0131211	-0.00743607	-0.0846659	0.0115251	-0.0160529	-0.0108562	-0.023742	-0.0289275	0.0409475	0.00378261	-0.0209747	0.00396356	0.0325468	-0.000351932	0.00870518	0.0240314	-0.00958062	0.00581871	0.00617053	-0.0181337	-0.0138707	-0.0148638	-0.00808424	-0.00383092	-0.0066018	0.0031463	-0.0139602	0.0222742	0.0165098
0.00211791	-0.0419652	-0.0142758	-0.0074517	-0.0289585	0.0123359	-0.0161362	-0.0115492	-0.0242706	-0.0298102	0.0409326	0.00601683	-0.0219848	0.00501142	0.0325362	0.00155462	0.00800566	0.0236554	-0.00965883	0.00790975	-0.0146364	-0.018227	-0.0132549	-0.0161288	-0.00806345	-0.00379214	-0.00628395	0.00264928	-0.0137427	0.0227684	0.0107632
0.00202222	-0.0410076	-0.00564306	-0.0124379	-0.0157273	0.0112816	-0.0157963	-0.00878877	-0.0233048	-0.029359	0.0390085	0.0039212	-0.0232447	0.0014695	0.0347084	-0.000373566	0.0086951	0.0249323	-0.0075236	0.00580636	0.00333348	-0.0135552	-0.0141715	-0.0146581	-0.00244369	-0.00142125	-0.0021205	0.00320618	-0.0145123	0.0222916	0.00939142
0.00202403	-0.0411436	-0.00567619	-0.00981539	-0.0158831	0.0112824	-0.0156815	-0.00924271	-0.0233937	-0.0276867	0.0392532	0.00389154	-0.0219092	0.00192772	0.0333566	-0.00037173	0.00869132	0.024763	-0.0076343	0.00581205	0.0037308	-0.0142457	-0.0139862	-0.0146823	-0.00522381	-0.00167472	-0.00314069	0.00320316	-0.0143845	0.0223113	0.00916644
0.00202403	-0.0411436	-0.00567619	-0.00981539	-0.0158831	0.0112824	-0.0156815	-0.00924271	-0.0233937	-0.0276867	0.0392532	0.00389154	-0.0219092	0.00192772	0.0333566	-0.00037173	0.00869132	0.024763	-0.0076343	0.00581205	0.0037308	-0.0142457	-0.0139862	-0.0146823	-0.00522381	-0.00167472	-0.00314069	0.00320316	-0.0143845	0.0223113	0.00916644
0.00202399	-0.0411444	-0.00574974	-0.00981081	-0.0159532	0.0112827	-0.0156794	-0.00924299	-0.0233949	-0.0277734	0.0392543	0.00392823	-0.0219109	0.00193166	0.0332147	-0.000365311	0.00869096	0.0247583	-0.0076355	0.00581209	0.00367441	-0.0142941	-0.0139837	-0.0146831	-0.00522406	-0.00168327	-0.00319208	0.00320221	-0.0143842	0.0223108	0.00916633
0.00203737	-0.0412033	-0.00578124	-0.00918474	-0.0164503	0.0112887	-0.0142405	-0.00929008	-0.0233969	-0.027854	0.0393251	0.00430229	-0.0220511	0.00201038	0.0332116	-0.000363168	0.00863072	0.0244481	-0.00776156	0.00591315	0.00356078	-0.0144001	-0.0139588	-0.0147248	-0.00529012	-0.00185822	-0.00323803	0.00319755	-0.0143453	0.0223102	0.00914326
0.00202967	-0.0411609	-0.0061064	-0.00947242	-0.0163502	0.0113135	-0.0144699	-0.00922452	-0.0234156	-0.0279814	0.0393381	0.00412424	-0.022047	0.00210602	0.0310242	-0.000343399	0.00860734	0.0245748	-0.00794598	0.00581891	0.00359765	-0.0143816	-0.0141212	-0.0142336	-0.00512662	-0.00181745	-0.00316686	0.00319299	-0.0143432	0.0223154	0.00901431
0.00205855	-0.0319461	-0.00742	-0.00695423	-0.0163678	0.0115819	-0.0145576	-0.00927482	-0.0234157	-0.0278711	0.038967	0.00427158	-0.0221643	0.00204119	0.0314887	-0.000288772	0.0086804	0.0245817	-0.00797736	0.00583159	-0.00184704	-0.0144032	-0.0140677	-0.0146553	-0.00531647	-0.00205087	-0.00305396	0.00319383	-0.0143533	0.0223167	0.00833385
0.00221299	-0.0289371	-0.00638614	-0.00753929	-0.0162845	0.0113434	-0.0141924	-0.00901735	-0.0118605	-0.0278975	0.0390693	0.00429793	-0.0220262	0.00328351	0.0307325	-0.000325271	0.00820303	0.0246005	-0.00817115	0.00590554	0.00100772	-0.013829	-0.0139641	-0.0145558	-0.0051713	-0.00164546	-0.00312346	0.00325384	-0.0142078	0.0199101	0.00754214
0.0056638	-0.0150861	-0.00664318	-0.00904404	-0.0165747	0.0114779	-0.0143635	-0.0107628	-0.0206716	-0.0280532	0.039098	0.00557801	-0.0218865	0.00263515	0.0283335	-0.000326561	0.00857482	0.0245632	-0.00818814	0.00594208	-0.000229995	-0.0144211	-0.0139723	-0.0142911	-0.00689864	-0.00192244	-0.00312872	0.00464168	-0.0131229	0.0166472	0.0070958
0.00544503	-0.0201708	-0.00651471	-0.00826157	-0.0144824	0.0113184	-0.0108947	-0.00788352	-0.0117241	-0.0278776	0.0392006	0.00528835	-0.0223074	0.00227426	0.0298607	0.000783916	0.00875171	0.0130985	-0.0106604	0.00589026	0.000337633	-0.0140874	-0.0138524	-0.0144133	-0.00671152	-0.00227148	-0.00314772	-0.00219817	-0.00898627	0.0203836	0.00649612
0.00267503	-0.0227488	-0.00652633	-0.00781899	-0.0131879	0.0113494	-0.0116302	-0.000157909	-0.0111224	-0.0281294	0.0330726	0.00456586	-0.0193103	0.00294338	0.0317171	-0.00253909	0.00880871	0.0235435	-0.00859281	0.00587365	0.00128959	-0.0139877	-0.0131436	-0.0144992	-0.00568606	-0.00196295	-0.00314476	0.00294858	-0.0101469	0.0156671	0.00621371
0.00319467	-0.0189927	-0.00657162	-0.00785254	-0.0143235	0.0113821	-0.0116589	-0.00764613	-0.0106502	-0.0281076	0.0309577	0.00465719	-0.0207471	0.00297699	0.0301254	-0.00117502	0.00971988	0.0156075	-0.00846027	0.00590367	0.00104254	-0.0140608	-0.0133591	-0.0145105	-0.0055599	-0.0020302	-0.00314171	0.00225315	-0.00607471	0.0171291	0.00564925
0.00370024	-0.0213134	-0.00636468	-0.00758337	-0.0136836	0.0107983	-0.011581	-0.00267491	-0.0111094	-0.0279494	0.0332869	0.00462485	-0.0208147	0.00265443	0.0215012	-0.000218927	0.00378627	0.0164382	-0.00864266	0.0086305	0.00094631	-0.0140666	-0.0130796	-0.0144864	-0.00564944	-0.00194045	-0.000458531	0.00158181	-0.00890391	0.0162008	0.0053413
0.00342227	-0.0199798	-0.00655387	-0.00787308	-0.0140275	0.0109681	-0.0111581	-0.00535148	-0.0108138	-0.0280325	0.0318807	0.00466545	-0.0206927	0.00251526	0.0221029	-0.00135039	0.00464571	0.0165811	-0.00862254	0.00628553	0.00084013	-0.0121181	-0.0131357	-0.0144566	-0.0057421	-0.00200435	-0.00299188	0.00227309	-0.00790989	0.0160744	0.00516336
0.00353283	-0.0211684	-0.00655936	-0.00774378	-0.0135872	0.0111321	-0.0114451	-0.004012	-0.0109555	-0.0280421	0.0318208	0.00466293	-0.0203128	0.00271198	0.0214018	-0.000833589	0.00347534	0.0170698	-0.00867432	0.00653988	0.000936846	-0.0109381	-0.0132179	-0.0144678	-0.00592384	-0.00199913	-0.00204416	0.00195072	-0.00730726	0.0158586	0.00511656
0.00347457	-0.0208855	-0.00655306	-0.00784254	-0.0137882	0.0110293	-0.0112807	-0.00389283	-0.0109712	-0.0280486	0.0318407	0.00468465	-0.0200832	0.00297576	0.0218468	-0.000878334	0.00419034	0.0168438	-0.00672557	0.00622963	0.000874529	-0.0103944	-0.0129769	-0.0144978	-0.00591868	-0.00199407	-0.00117664	0.00212944	-0.00814106	0.0159037	0.00507685
0.00648887	-0.0205236	-0.0065481	-0.00780492	-0.0139376	0.0110089	-0.010335	-0.00492713	-0.0109768	-0.0280843	0.0317151	0.00331726	-0.0202471	0.00414956	0.00808395	-0.00202916	0.00471039	0.0164996	-0.00857361	0.00362361	0.000628601	-0.0102655	-0.0117884	-0.00433564	-0.00579007	0.00150023	-0.00189248	0.00245955	-0.00979556	0.0158128	0.00447236
0.00391474	-0.0205479	-0.00654363	-0.00781686	-0.0138488	0.0109271	-0.0107164	-0.00363496	-0.0109765	-0.0280737	0.0318282	0.00367163	-0.0201337	0.0040273	0.00971065	-0.00139607	0.00443221	0.0165813	-0.00730773	0.00520124	0.000780922	-0.0104296	-0.0119409	-0.0055638	-0.00582826	0.000395366	-0.00153089	0.00242715	-0.00918176	0.0158236	0.00446869
0.00404396	-0.0205636	-0.00654141	-0.00780914	-0.0139022	0.011	-0.0104717	-0.00389998	-0.0109872	-0.0280352	0.0317274	0.00388385	-0.0202511	0.00403496	0.00863246	-0.00121732	0.00451481	0.0167315	-0.0073239	0.00495193	0.000710129	-0.0103694	-0.0119546	-0.00498686	-0.00580912	0.000852676	-0.00158017	0.00236059	-0.00871404	0.0157736	0.0044345
0.00404388	-0.0205636	-0.00654154	-0.00780934	-0.0138943	0.0109919	-0.0104749	-0.00386714	-0.0109871	-0.028041	0.0317343	0.00387721	-0.0202511	0.00400054	0.0087023	-0.00126036	0.00450675	0.0166471	-0.00726238	0.00496345	0.000710301	-0.0103731	-0.0119581	-0.00499223	-0.00580991	0.000731256	-0.00158245	0.00236044	-0.00873221	0.0157736	0.00443235
0.00424714	-0.0205752	-0.00653763	-0.00781951	-0.0138969	0.0109691	-0.0105455	-0.00397086	-0.0109869	-0.0280467	0.031752	0.00373303	-0.0202278	0.0032695	0.0087209	-0.00146011	0.00434878	0.0165625	-0.00644914	0.00482991	0.000780677	-0.0104545	-0.0120363	-0.00532696	-0.00582806	0.000430267	-0.00164901	0.00230226	-0.00875032	0.0158103	0.00442318
0.00261066	-0.020548	-0.00654121	-0.00780951	-0.013895	0.010974	-0.0105015	-0.00395918	-0.0109869	-0.0280435	0.0317331	0.00379295	-0.0202386	0.00394525	0.00870328	-0.0012848	0.00450387	0.0166686	-0.00671799	0.00476362	0.000726333	-0.0103896	-0.0119624	-0.00517086	-0.00581101	0.000372413	-0.00162162	0.00177879	-0.00874461	0.0157851	0.00441295
0.0033535	-0.0205646	-0.00653588	-0.00781494	-0.0138961	0.0109419	-0.0105213	-0.0031022	-0.0109855	-0.0280473	0.031737	0.00380363	-0.0193613	0.00357956	0.00870621	-0.00128056	0.00444815	0.0165878	-0.00688833	0.0048523	0.000744162	-0.0103967	-0.0121212	-0.00527994	-0.00582157	0.000594946	-0.00164772	0.0017071	-0.0087457	0.0158035	0.00438073
0.00355852	-0.0205416	-0.00653644	-0.00779588	-0.0138982	0.0109349	-0.0105217	-0.00368376	-0.0100387	-0.0280603	0.0317413	0.00379369	-0.0196349	0.00372529	0.00858745	-0.00134656	0.00440119	0.0165998	-0.00671739	0.00460603	0.000542426	-0.00997932	-0.0122428	-0.00511643	-0.0054822	0.000678627	-0.0016375	0.00219418	-0.00871887	0.00521482	0.00413859
0.00319062	-0.0205629	-0.00653537	-0.00780165	-0.0138273	0.0108951	-0.0105124	-0.00372352	-0.0109858	-0.0280375	0.0317371	0.00380607	-0.0197833	0.00362393	0.00868956	-0.00129868	0.0044149	0.0166039	-0.0069219	0.00460932	0.000765221	-0.00900711	-0.0121707	-0.00569728	-0.00543943	0.000708499	-0.00157646	0.00200657	-0.00870374	0.00164733	0.00412279
0.00340377	-0.020561	-0.0065343	-0.00780567	-0.0138823	0.0109328	-0.0105152	-0.00352961	-0.00966922	-0.0280448	0.0317406	0.00376319	-0.0197086	0.00366099	0.00863645	-0.00136277	0.0043867	0.016602	-0.00605231	0.00471742	0.000580583	-0.00996857	-0.0120913	-0.0052554	-0.00524438	0.000624244	-0.0016166	0.00207466	-0.00870609	0.003051	0.00410034
0.00340275	-0.0203296	-0.00655966	-0.00780588	-0.0138647	0.0109275	-0.010525	-0.00353387	-0.00992415	-0.0277729	0.0317295	0.00377471	-0.019589	0.00143485	0.00867241	-0.0011986	0.00439933	0.0165933	-0.00662562	0.00473841	0.000631567	-0.00981715	-0.0120764	-0.00536864	-0.00550191	0.000685113	-0.00161834	0.00199295	-0.00896838	0.00140566	0.00406922
0.0035439	-0.0203028	-0.00657062	-0.00781999	-0.0138475	0.0109278	-0.0105681	-0.00353785	-0.00975514	-0.0278071	0.0317105	0.00377944	-0.0194305	0.00170584	0.00865029	-0.00118592	0.00440404	0.0165964	-0.00576757	0.00471269	0.000674038	-0.00986272	-0.0120785	-0.00529805	-0.00569608	0.000698548	-0.00161222	0.002009	-0.00883417	0.00299355	0.00405795
0.00355268	-0.0202848	-0.00656479	-0.00781266	-0.0138826	0.0109188	-0.0105996	-0.00355606	-0.00987455	-0.0278205	0.0317259	0.00380423	-0.0194427	0.00159092	0.00863047	-0.00118906	0.0044012	0.016592	-0.0055408	0.00462465	0.000679686	-0.00963714	-0.0121022	-0.00538509	-0.00565757	0.000673153	-0.00161115	0.00194225	-0.00879521	0.00272854	0.0040533
0.00339576	-0.0202963	-0.00659699	-0.00778481	-0.0138401	0.0109175	-0.0105857	-0.00310831	-0.00990253	-0.0278291	0.0317035	0.00384105	-0.0194208	0.00205135	0.00865249	-0.00124897	0.0044285	0.016597	-0.00594283	0.00451311	0.000756331	-0.00740802	-0.0120932	-0.00552359	-0.00556548	0.0006722	-0.00150715	0.00175516	-0.00881709	0.0021223	0.00401223
0.00344868	-0.0202802	-0.0065672	-0.00780926	-0.0138664	0.0109218	-0.0105667	-0.00330655	-0.00986064	-0.0278189	0.0317151	0.00382425	-0.0194742	0.00173715	0.00863569	-0.00122238	0.00441833	0.0165889	-0.00584486	0.00457863	0.000685383	-0.00136444	-0.0120925	-0.00537338	-0.0055907	0.000622064	-0.00158663	0.0019331	-0.00881225	0.00224776	0.00395925
0.00346462	-0.0202965	-0.00662516	-0.00780193	-0.0138653	0.0109205	-0.0105734	-0.00276318	-0.00981363	-0.0278283	0.0317201	0.0038141	-0.0194659	0.00173099	0.00863218	-0.00131517	0.00440559	0.016592	-0.00587876	0.00443927	0.000817374	-0.00125591	-0.0120855	-0.00537889	-0.00558425	0.000674721	-0.0015947	0.00189152	-0.0088028	0.00244707	0.00395669
0.00344566	-0.0202933	-0.00657707	-0.00779401	-0.0138623	0.0109214	-0.0105775	-0.0029233	-0.00981211	-0.0278296	0.0317224	0.00380802	-0.0194686	0.00169044	0.00857479	-0.0012465	0.00441269	0.016593	-0.00580649	0.00449249	0.000770657	-0.000503754	-0.012092	-0.00535782	-0.00558743	0.000552352	-0.00155655	0.00189937	-0.00880067	0.00232206	0.00395297
0.00343774	-0.0202876	-0.00658052	-0.00771225	-0.0138583	0.0109128	-0.010557	-0.00300314	-0.00984519	-0.0278251	0.0280688	0.00380665	-0.0195356	0.00232409	0.00860189	-0.00129431	0.0044104	0.0165201	-0.00588654	0.00453699	0.00072171	-0.00156678	-0.0120898	-0.00536412	-0.00559127	0.000578975	-0.0015662	0.00186298	-0.00880177	0.00232244	0.00373992
0.00345056	-0.0202955	-0.00658068	-0.00778663	-0.0138611	0.0109216	-0.0105731	-0.00288123	-0.00982605	-0.0278273	0.0263721	0.00380705	-0.0195009	0.00234933	0.00859881	-0.00127869	0.00440688	0.0165849	-0.00587275	0.00451818	0.000716052	-0.000536559	-0.0120882	-0.00536164	-0.00558644	0.000305966	-0.00157401	0.00176752	-0.00880177	0.0022923	0.00364621
0.00343912	-0.0202933	-0.00658179	-0.00775755	-0.0138589	0.010921	-0.0105705	-0.00298222	-0.00982302	-0.0278261	0.0262891	0.00380657	-0.0194867	0.00220068	0.00858447	-0.00127987	0.00440977	0.0165854	-0.00584506	0.00453503	0.000721934	-0.00124956	-0.0120901	-0.00535866	-0.00558546	0.000468774	-0.00155855	0.0017971	-0.00879944	0.00232887	0.00364155
0.0034409	-0.0202938	-0.00658158	-0.007761	-0.0138602	0.0109212	-0.0105709	-0.00297033	-0.00982129	-0.0278265	0.0262911	0.0038065	-0.0194885	0.00214527	0.00858721	-0.00127598	0.00440879	0.016585	-0.00584182	0.00452681	0.000707806	-0.00121033	-0.0120899	-0.00535899	-0.00558596	0.000353924	-0.00156705	0.00179735	-0.00880007	0.00232896	0.00364128
0.00344107	-0.0202927	-0.00658029	-0.00776469	-0.0138611	0.0109206	-0.0105706	-0.00295765	-0.00982171	-0.0278269	0.026291	0.0038066	-0.0194872	0.00210712	0.00859268	-0.00127971	0.00440869	0.0165738	-0.0058528	0.00452978	0.000716705	-0.000843628	-0.0120897	-0.00536025	-0.0055878	0.000402525	-0.00155864	0.00178317	-0.0087997	0.00232797	0.00364014
0.00343459	-0.0203008	-0.00666405	-0.00822886	-0.0138593	0.0109209	-0.0105865	-0.00297008	-0.00983115	-0.0278447	0.0263182	0.00380711	-0.00376469	0.00233645	0.00859443	-0.0013659	0.00438987	0.0165705	-0.00584495	0.00450908	0.000759247	-0.000748645	-0.0120895	-0.00526479	-0.00558241	0.000316369	-0.00156539	0.00183843	-0.00880792	0.00228429	0.00328602
0.00340021	-0.0203049	-0.00468324	-0.00781902	-0.0138578	0.0109209	-0.0105749	-0.00294349	-0.00982581	-0.0278383	0.0263235	0.00380678	-0.00582103	0.00217872	0.00858926	-0.00134241	0.00426823	0.0165822	-0.00585139	0.00449977	0.000742648	-0.000814539	-0.0120908	-0.00534008	-0.00557134	0.000338181	-0.00146764	0.0018363	-0.00880699	0.00228096	0.0032749
0.00335507	-0.0202952	-0.00404987	-0.00783559	-0.0138591	0.0109209	-0.0105678	-0.00292503	-0.00982798	-0.0278588	0.0263136	0.00401205	-0.00463534	0.00219283	0.00859229	-0.00137136	0.00438869	0.016609	-0.00584936	0.00450235	0.000776003	-0.000842329	-0.0120898	-0.00531311	-0.00554966	0.000313983	-0.00118697	0.00183627	-0.0088146	0.00231518	0.00325978
0.00337763	-0.0202961	-0.0046111	-0.00782625	-0.0138583	0.0109211	-0.0105791	-0.00297769	-0.00985184	-0.027851	0.0263159	0.0038216	-0.00380902	0.00225871	0.00859157	-0.00131984	0.00197448	0.0165914	-0.00585221	0.00451771	0.000921972	-0.000764081	-0.0120894	-0.00532115	-0.00555348	0.00033706	-0.0012074	0.00183478	-0.00887267	0.00228992	0.00324248
0.00339646	-0.0202982	-0.00465754	-0.0078242	-0.0137925	0.010921	-0.00814311	-0.00293989	-0.0100169	-0.0279073	0.0199846	0.00384974	-0.00514099	0.00227867	0.00860104	-0.00116743	0.00432083	0.016754	-0.00577484	0.0045118	0.000821102	-0.000836292	-0.0120904	-0.00490693	-0.0055738	0.000614818	-0.00121563	0.00181931	-0.0088697	0.00247205	0.00293695
0.00336997	-0.0202974	-0.00457686	-0.00783459	-0.0138101	0.010921	-0.00817645	-0.00294548	-0.0100874	-0.0278928	0.0200124	0.00386344	-0.00465495	0.00227737	0.00859602	-0.00112897	0.00431687	0.0167636	-0.00581025	0.00451079	0.000814205	-0.000830967	-0.01209	-0.00481154	-0.00554751	0.000536299	-0.00119581	0.00182413	-0.00884729	0.00245618	0.00293295
0.00340851	-0.0203053	-0.0045951	-0.00781608	-0.0138082	0.010927	-0.00446003	-0.00292848	-0.00978213	-0.0196981	0.020334	0.00387241	-0.00461995	0.0023015	0.00856976	0.000120832	0.00486085	0.0168275	-0.00568189	0.0043452	0.000827118	-0.000817361	-0.0120837	-0.00474464	-0.00556764	0.000474033	-0.00119569	0.00136166	-0.00884383	0.00249752	0.00250372
0.0033475	-0.0202999	-0.00293204	-0.00758573	-0.0137884	0.0109219	-0.00486743	-0.00291096	-0.00965794	-0.0171245	0.0201992	0.00386106	-0.00469029	0.00237229	0.0085853	0.00259606	0.00491544	0.0168048	-0.0048086	0.0045068	0.000832879	-0.000819789	-0.0119894	-0.00477343	-0.00557338	0.000430662	-0.00121472	0.00170825	-0.00886598	0.00252702	0.00238704
0.00334396	-0.0202981	-0.00307788	-0.00759094	-0.0137879	0.0109219	-0.00494301	-0.0029112	-0.0096667	-0.017183	0.0201941	0.00386033	-0.00482284	0.0023788	0.00858216	0.00125295	0.00479482	0.0168162	-0.00484886	0.0044878	0.000841255	-0.000820089	-0.012032	-0.00468929	-0.00557727	0.000454084	-0.00121469	0.00171323	-0.00887365	0.00252729	0.00238656
0.00336558	-0.0203006	-0.00299136	-0.00766733	-0.0137736	0.0109224	-0.00505869	-0.00292156	-0.00969483	-0.0163553	0.0198954	0.00386448	-0.00487162	0.00249625	0.0085701	0.000404667	0.00507775	0.0168291	-0.00507062	0.00431115	0.000871131	-0.000820791	-0.0120089	-0.00458578	-0.00565538	0.000464629	-0.00120773	0.00132094	-0.00887578	0.00255125	0.0023508
0.0033679	-0.020303	-0.00325466	-0.0076446	-0.0137736	0.0109225	-0.00503496	-0.00291527	-0.00963353	-0.0163489	0.0198055	0.00386074	-0.00481947	0.00251352	0.00856887	0.00120665	0.00441141	0.016842	-0.00512763	0.00431302	0.000899311	-0.000819757	-0.0120002	-0.00459658	-0.00563004	0.000438652	-0.00120662	0.00133919	-0.00887468	0.00255973	0.00234221
0.00339871	-0.0203036	-0.00311308	-0.00770597	-0.013782	0.0109231	-0.00498955	-0.00291512	-0.00963711	-0.0163534	0.0198343	0.00386797	-0.00474736	0.00260272	0.00857581	0.000775369	0.00453942	0.0168308	-0.00504643	0.00426528	0.000899508	-0.000817453	-0.0118357	-0.00472365	-0.00563945	0.000445886	-0.00120853	0.00140588	-0.00886962	0.00254573	0.00233964
0.00338869	-0.0203045	-0.00342819	-0.00765715	-0.013774	0.0109829	-0.00506405	-0.00291401	-0.00960101	-0.0141497	0.0198467	0.00386583	-0.00479646	0.00248396	0.00857321	0.000600414	0.00487459	0.0168369	-0.00506505	0.00430983	0.000897346	-0.000820164	-0.0118288	-0.00466808	-0.000893362	0.000447192	-0.00120626	0.00131979	-0.00886598	0.00253453	0.00224678
0.00339991	-0.020305	-0.00325956	-0.00766039	-0.0137719	0.0109742	-0.00506175	-0.00291842	-0.00959724	-0.0141004	0.0198675	0.00386477	-0.00481586	0.00264433	0.00857035	0.000348206	0.00475787	0.0168368	-0.00508886	0.00430924	0.000889697	-0.000822961	-0.0119042	-0.00464206	-0.000922841	0.000439114	-0.0012057	0.00133177	-0.00886278	0.00253425	0.00224629
0.00339187	-0.020305	-0.00327854	-0.00766205	-0.0137743	0.0109869	-0.00504311	-0.00291267	-0.00959005	-0.0141772	0.0198574	0.00386339	-0.00478225	0.00266444	0.00857053	0.00028787	0.00460113	0.016839	-0.00506261	0.00432546	0.000900193	-0.000822279	-0.0118455	-0.00461329	-0.000944244	0.000442014	-0.00120627	0.00135693	-0.00886674	0.00252952	0.00224488
0.00339282	-0.020305	-0.00333459	-0.00766105	-0.0137726	0.0110091	-0.00504778	-0.00291401	-0.00959211	-0.0141586	0.0198649	0.00386425	-0.0047616	0.00258019	0.00857107	0.000319263	0.00463552	0.0168387	-0.00509068	0.0043132	0.000899874	-0.000821475	-0.0118143	-0.00464762	-0.000440196	0.000442653	-0.00120572	0.00132562	-0.00886365	0.00253146	0.00224417
0.00339709	-0.0203051	-0.00328722	-0.00766066	-0.0137738	0.0109835	-0.00504619	-0.002914	-0.00959292	-0.0141374	0.0198666	0.00386377	-0.00478294	0.00262181	0.00857128	0.000299004	0.00463852	0.0168379	-0.00508799	0.00431657	0.000899453	-0.000822076	-0.0118231	-0.00463264	-0.000558056	0.000443781	-0.00120581	0.00133456	-0.008865	0.00253121	0.00224347
0.00342752	-0.0203049	-0.00331588	-0.00761023	-0.0138005	0.0109779	-0.00504875	-0.00274229	-0.00959601	-0.0141692	0.0198636	0.00371698	-0.00478376	0.00259418	0.00851326	0.000360508	0.00462276	0.0133459	-0.00507266	0.00423781	0.000791909	-0.000838517	-0.0118942	-0.00462062	-0.000642274	0.000461405	0.000219315	0.00133158	-0.00886299	0.00253325	0.00213511
0.00194057	-0.0202213	-0.00328649	-0.0017178	-0.0137715	0.0109861	-0.00487708	-0.00292581	-0.00918781	-0.00963775	0.00913911	0.00373667	-0.00477732	0.00313187	0.00857109	0.000318095	0.00464516	0.00353615	-0.00527457	0.00661881	0.000928996	-0.000286989	-0.0112181	-0.00461335	-0.000718335	0.000426705	-0.00122532	0.00157314	-0.00886551	0.00252964	0.00149355
0.00202414	-0.0202221	-0.00328791	-0.00408902	-0.0137744	0.0109857	-0.00483481	-0.0029217	-0.00919143	-0.00968655	0.00540038	0.00374831	-0.0047774	0.00305054	0.00857009	0.000323651	0.00464573	0.00595846	-0.0052562	0.00645223	0.000923927	-0.000347969	-0.0112292	-0.00460791	-0.000719313	0.000428937	-0.00101634	0.00157102	-0.00886548	0.00253	0.00147395
0.00232369	-0.020275	-0.00329764	-0.00406404	-0.0137768	0.0109791	-0.00495793	-0.00288319	-0.00928415	-0.00787868	0.00698823	0.00374731	-0.00478245	0.00384479	0.00856959	0.000337062	0.00464374	0.00373393	-0.00536564	0.00552001	0.000891896	-0.000350931	-0.0113128	-0.00459054	-0.000669549	0.000396323	-0.000648722	0.00149383	-0.00886465	0.00252978	0.00144243
0.00213044	-0.0202258	-0.000820299	-0.00372313	-0.0137763	0.0109802	-0.00488752	-0.0028927	-0.00925716	-0.00797047	0.00578743	0.00376798	-0.0048536	0.00364797	0.00856497	0.000308677	0.00464289	0.00432332	-0.00526964	0.00606197	0.000915667	-8.83038e-05	-0.0113284	-0.00456154	-0.000711716	0.000413543	-0.000960763	0.00147491	-0.00821163	0.00253036	0.00141036
0.00207939	-0.0202264	-0.00113766	-0.00380619	-0.0137763	0.0109802	-0.00477378	-0.00288763	-0.00925682	-0.00843838	0.00551788	0.00376311	-0.00478225	0.00363447	0.0085649	0.000317831	0.00464322	0.00351601	-0.00525271	0.00605304	0.000909434	-0.000318478	-0.0113482	-0.00456366	-0.000711681	0.000407811	-0.00084393	0.00147722	-0.00826406	0.00253022	0.00140869
0.00202821	-0.00512714	-0.00323642	-0.00322254	-0.0137821	0.0109819	-0.00487496	-0.00289086	-0.00930306	-0.00837717	0.00531981	0.00365415	-0.00478899	0.00354427	0.00858867	0.000325887	0.00464242	0.00343239	-0.00447806	0.00563117	0.00090422	-0.000355454	-0.0114339	-0.0045653	-0.000705607	0.000432936	-0.000811281	0.000657959	-0.00887119	0.0025311	0.00102617
0.00209477	-0.00765428	-0.00328941	-0.00346854	-0.0137866	0.0109751	-0.00482691	-0.00288645	-0.00546543	-0.00469112	0.00564553	0.00371765	-0.00453635	0.00328048	0.0084769	0.000325923	0.00468313	0.00308575	-0.00443944	0.00564055	0.000926659	-0.00013928	-0.0113991	-0.00387712	-0.000699222	0.000575656	-0.000687647	0.00123748	-0.00887129	0.0025684	0.000945804
0.0020429	-0.00611283	-0.00322363	-0.00335829	-0.0137826	0.0108813	-0.00483297	-0.0028439	-0.00556922	-0.00384488	0.00560538	0.00371196	-0.00470227	0.00340253	0.00843652	0.000321784	0.00470765	0.0029579	-0.00493939	0.00555891	0.000968523	1.75568e-05	-0.0113927	-0.00433671	-0.000697348	0.00102326	-0.000795006	0.00129288	-0.00887233	0.00253635	0.00092372
0.0020589	-0.00539134	-0.00324282	-0.00336928	-0.013786	0.0109094	-0.00483666	-0.00286736	-0.00578924	-0.0039982	0.0056353	0.00372169	-0.00468583	0.00345073	0.00846297	0.000324208	0.00470713	0.00294472	-0.00470872	0.00556753	0.000975642	-0.000110706	-0.0114002	-0.00420949	-0.000696604	0.000883945	-0.000801859	0.000544596	-0.00887195	0.00255769	0.000916663
0.0020589	-0.00539134	-0.00324282	-0.00336928	-0.013786	0.0109094	-0.00483666	-0.00286736	-0.00578924	-0.0039982	0.0056353	0.00372169	-0.00468583	0.00345073	0.00846297	0.000324208	0.00470713	0.00294472	-0.00470872	0.00556753	0.000975642	-0.000110706	-0.0114002	-0.00420949	-0.000696604	0.000883945	-0.000801859	0.000544596	-0.00887195	0.00255769	0.000916663
0.00206097	-0.00576175	-0.00322794	-0.00294533	-0.0138127	0.0109178	-0.00484087	-0.00286105	-0.00572557	-0.00402132	0.00562806	0.00376627	-0.0047037	0.00347919	0.00846302	0.000324116	0.00263597	0.00298001	-0.00469896	0.00558506	0.00096497	-0.000100913	-0.0113966	-0.00411013	-0.000695676	0.000864254	-0.000801585	0.00115563	-0.00887142	0.00255661	0.000904184
0.00207299	-0.00552097	-0.00321977	-0.00324707	-0.0137885	0.0109249	-0.00484101	-0.00287179	-0.00550468	-0.00405396	0.00562502	0.00372907	-0.00468568	0.00343161	0.0084559	0.000323832	0.00312287	0.00278742	-0.00470554	0.00548768	0.000969757	-0.000103394	-0.0113988	-0.00422986	-0.000697674	0.000871708	-0.000781149	0.000911975	-0.00886862	0.00254498	0.000900843
0.00206713	-0.00571864	-0.00319234	-0.00322793	-0.0137908	0.0109264	-0.00484169	-0.0028645	-0.00554097	-0.00412271	0.00562624	0.00374487	-0.00466476	0.00343838	0.00846266	0.000327227	0.00286473	0.00283204	-0.00474875	0.00558079	0.000954265	-0.000180884	-0.0113965	-0.00417522	-0.00069699	0.000846735	-0.000811815	0.000993401	-0.00359448	0.00254314	0.000837904
0.00207759	-0.0056166	-0.00266267	-0.00321803	-0.0137885	0.0109228	-0.004841	-0.00286519	-0.00548601	-0.00424094	0.00563061	0.00371887	-0.00469244	0.00340524	0.00845926	0.000335922	0.00328268	0.00284304	-0.00470536	0.00554786	0.000957478	-0.000167668	-0.0113984	-0.00420182	-0.000695586	0.000835524	-0.000794183	0.00093626	-0.00172006	0.00255051	0.000825737
0.00206657	-0.00565691	-0.00252722	-0.00326003	-0.0137879	0.0109281	-0.0048407	-0.00286854	-0.00548676	-0.00412087	0.00563249	0.00373298	-0.00468665	0.00343582	0.00845317	0.000344674	0.0031135	0.00283097	-0.00470161	0.00553883	0.00095842	-0.000214137	-0.0113973	-0.00421514	-0.00068812	0.000853216	-0.000798893	0.000905345	-0.00156734	0.00254906	0.000823304
0.00206517	-0.00566312	-0.00253058	-0.0032243	-0.013789	0.0109265	-0.00484133	-0.00286863	-0.00549228	-0.00406318	0.00563289	0.00372489	-0.00469057	0.00341675	0.00845331	0.000344586	0.00310915	0.00280119	-0.00470342	0.00554532	0.000958292	-0.00030263	-0.0113975	-0.00421635	-0.000695653	0.000847614	-0.000799542	0.000935775	-0.00160734	0.00255022	0.000822743
0.00205771	-0.00572055	-0.00251539	-0.00323601	-0.0138581	0.00416533	-0.00484161	-0.00286851	-0.00551823	-0.00404422	0.00584193	0.00372601	-0.00469995	0.0034245	0.00845212	0.000347468	0.00303569	0.00283558	-0.00471443	0.00537541	0.000966285	-0.00018674	-0.0114077	-0.00417517	-0.000693836	0.000851013	-0.000279322	0.000957622	-0.00174888	0.00254927	0.000723689
0.00223403	-0.00510596	-0.00256716	-0.00319985	-0.0139668	0.00453373	-0.00483489	-0.0023793	-0.00550935	-0.00403764	0.00573403	0.00372627	-0.00478077	0.00327749	0.00845034	0.000342871	0.00293713	0.00281461	-0.00471399	0.00545895	0.00112842	-0.000166226	-0.0114178	-0.00415944	-0.00069653	0.000846741	-0.000852629	0.000950203	-0.00171017	0.00254542	0.000720872
0.00224252	-0.00465051	-0.00129955	-0.00317472	-0.0138142	0.00495471	-0.00478287	-0.00244818	-0.00549472	-0.00406766	0.00581224	0.00384365	-0.00469761	0.00341523	0.008444	0.000485446	0.00203248	0.00281643	-0.00471288	0.00545422	0.000929798	-0.000163141	-0.0114028	-0.00420492	-0.000582592	0.000840492	6.79702e-05	0.000660753	-0.0017378	0.00254853	0.000706858
0.0021197	-0.00478463	-0.0018509	-0.003194	-0.0138216	0.00509926	-0.00159486	-0.00242043	-0.00549523	-0.00405217	0.00570149	0.00377837	-0.0047257	0.00341745	0.00844793	0.000659318	0.00163286	0.00283126	-0.00471328	0.00548729	0.000898389	-0.00016541	-0.0114019	-0.00419798	-0.00060694	0.000831092	-0.000231908	0.000792057	-0.00173862	0.00254839	0.000688393
0.00216989	-0.00467218	-0.001806	-0.0031942	-0.0138229	0.0050392	-0.0016674	-0.00241011	-0.00549655	-0.00404705	0.005709	0.0037724	-0.00472421	0.00341195	0.00844801	0.000530074	0.00180192	0.002827	-0.00471354	0.00548697	0.000895761	-0.000164484	-0.0114038	-0.00418521	-0.000611945	0.000834453	-0.000278628	0.000808681	-0.00173611	0.00254852	0.000687346
0.00203942	-0.00318976	-0.00188084	-0.00319776	-0.0138173	0.00520301	-0.00249359	-0.00247186	-0.00549827	-0.0040928	0.00572581	0.00377392	-0.00471516	0.00336958	0.00845044	0.000441983	0.00247118	0.00286763	-0.00471907	0.00547764	0.000929855	-0.000178382	-0.00282579	-0.0041927	-0.000674053	0.00129504	-0.000641201	0.000845837	-0.00168168	0.00254957	0.000563266
0.00214996	-0.00275065	-0.00194591	-0.0031995	-0.00837662	0.00501116	-0.00295739	-0.00245478	-0.00549673	-0.00406492	0.00574927	0.00373061	-0.00470038	0.00342118	0.00839106	0.000479885	0.00235772	0.00286355	-0.00471399	0.0054926	0.000928365	-0.000171991	-0.00505843	-0.00418768	-0.000696275	0.00108606	-0.000383335	0.000869574	-0.00170693	0.00224622	0.000455102
0.00210831	-0.00172643	-0.00192355	-0.00319793	-0.00798004	0.0049976	-0.00284719	-0.00253164	-0.00549837	-0.00405972	0.00572702	0.00376856	-0.00468827	0.00340934	0.00840818	0.000647217	0.00237039	0.00284076	-0.00471571	0.00546512	0.000907505	-0.000172611	-0.00438145	-0.00417928	-0.000657973	0.00107489	-0.000404535	0.000848645	-0.00166625	0.00228433	0.000436737
0.00207065	-0.00255495	-0.00159558	-0.00235053	-0.0090445	0.00499924	-0.00261374	-0.00247098	-0.00553315	-0.00407314	0.00390592	0.00328205	-0.00457739	0.00341302	0.00840496	0.000436617	0.0023418	0.00298713	-0.00470811	0.00543692	0.000922525	-0.000152744	-0.00438142	-0.00416867	2.63622e-05	0.00104103	-0.000354208	0.000853935	-0.00170646	0.00240981	0.000429529
0.00207863	-0.00218618	-0.00177274	-0.00243383	-0.0083547	0.00501692	-0.00254533	-0.00250711	-0.00556683	-0.0040734	0.00448217	0.00333148	-0.00464757	0.00341534	0.00841253	0.000453353	0.00237484	0.00288927	-0.00471357	0.0054475	0.000918791	-0.000164225	-0.00444636	-0.00417391	-0.000236934	0.00106999	-0.000364425	0.00084197	-0.0017025	0.00238228	0.000423473
0.00208056	-0.0019043	-0.00189719	-0.00242728	-0.00817997	0.00501079	-0.00258683	-0.00250225	-0.00553765	-0.00406605	0.00450454	0.00351575	-0.00466197	0.00340957	0.00839771	0.000519094	0.00233862	0.00292031	-0.00470913	0.0054891	0.000916439	-0.000133719	-0.00433851	-0.00417461	-0.000349511	0.00103371	-0.000340801	0.000858611	-0.0016974	0.00242306	0.000420627
0.00206999	-0.0020227	-0.00183686	-0.00274618	-0.00819727	0.00501495	-0.00262632	-0.00249555	-0.00561175	-0.00406736	0.00434933	0.00354112	-0.0046545	0.00340969	0.00789181	0.000487344	0.00234613	0.00290811	-0.00471285	0.00544372	0.000917901	-0.00015064	-0.00427471	-0.00417788	-0.000314005	0.00105116	-0.000361107	0.00085614	-0.00168589	0.00239254	0.000413095
0.00208876	-0.00213429	-0.00179243	-0.00260408	-0.00829733	0.0050121	-0.00246448	-0.00130399	-0.00553893	-0.00409597	0.003516	0.00324355	-0.00462633	0.00339933	0.00783344	0.000511828	0.00235076	0.00295634	-0.00471142	0.00545476	0.000919436	-0.000144481	-0.00442482	-0.00417987	-0.000131724	0.00101589	-0.000347331	0.000936742	-0.00169569	0.00240518	0.000400418
0.00208579	-0.00211497	-0.00183628	-0.00251844	-0.00751944	0.00364295	-0.00258229	-0.00180796	-0.00551164	-0.00407814	0.00375368	0.00340456	-0.00100537	0.00340801	0.00802181	0.000475578	0.00234172	0.00291174	-0.00469323	0.00368581	0.000727918	-0.000150659	-0.00425172	-0.00417925	-0.000351418	0.00102703	-0.000361508	0.000863238	-0.00168831	0.00236437	0.000344344
0.0020812	-0.00214334	-0.00183219	-0.00255058	-0.00761063	0.00289602	-0.00258892	-0.00178466	-0.00552734	-0.00407016	0.00374044	0.00329175	-0.00108559	0.00339842	0.00802649	0.00046447	0.0023501	0.00290097	-0.00469498	0.00342614	0.000763544	-0.000151242	-0.00429615	-0.00417774	-0.000351796	0.00102869	-0.000360621	0.000869501	-0.00168894	0.0023662	0.000339052
0.00156911	-0.00207487	-0.00182882	-0.00235314	-0.0075491	0.00201599	-0.00259984	-0.00170713	-0.00551285	-0.00406803	0.00366944	0.00298489	-0.00129913	0.00340481	0.00810146	0.000475375	0.00234999	0.00292247	-0.00470897	0.00170617	0.000770226	-0.00014545	-0.00433322	-0.00412416	-0.00033612	0.00103303	-0.00035911	0.000860964	-0.00165919	0.00240351	0.000320959
0.00163024	-0.00204911	-0.0018242	-0.00235691	-0.00705489	0.0019649	-0.00257954	-0.00157873	-0.00552278	-0.00404532	0.00363248	0.00342042	-0.000363895	0.00339853	0.00809944	0.000480239	0.00234319	0.00292036	-0.00470818	0.00183835	0.000783067	-0.000144377	-0.00434109	-0.00417267	-0.000339231	0.00103185	-0.000357502	0.00086859	-0.00164599	0.00181536	0.000312314
0.00166532	-0.00205133	-0.00182394	-0.00236054	-0.00692897	0.00198157	-0.00257967	-0.00158673	-0.00552739	-0.00405699	0.00363267	0.00340885	-0.000343718	0.00339917	0.00809802	0.000479712	0.00234338	0.00292007	-0.00470869	0.00190118	0.00077663	-0.000144132	-0.00433849	-0.00417211	-0.000340776	0.00103204	-0.000357483	0.000867806	-0.00164593	0.00189561	0.00031132
0.00169669	-0.00199352	-0.00181815	-0.0025087	-0.00693627	0.00167124	-0.00257718	-0.00157314	-0.00554211	-0.00406539	0.00365261	0.0027038	-0.000320745	0.00340187	0.00809769	0.000474247	0.00234475	0.00291509	-0.00470583	0.00198752	0.000764613	-0.000141374	-0.00433592	-0.00411105	-0.000351225	0.001031	-0.000357007	0.000862873	-0.00161939	0.00220836	0.000307795
0.00171745	-0.00201743	-0.00182493	-0.00244905	-0.00699115	0.00168356	-0.00258101	-0.00160145	-0.00554392	-0.00405572	0.00363314	0.00228692	-0.000324291	0.0034026	0.00812448	0.000470952	0.00154226	0.0029213	-0.00470478	0.00197797	0.000764827	-9.6564e-05	-0.00342111	-0.00414986	-0.000337053	0.0010316	-0.000374803	0.000866387	-0.00196477	0.00197278	0.000297111
0.00164324	-0.00190373	-0.00183299	-0.00252993	-0.00688855	0.00158967	-0.0025725	-0.0015897	-0.00556452	-0.00447876	0.00362972	0.00282941	-0.00040394	0.00341001	0.00780701	0.000465699	0.00148915	0.0023453	-0.00470657	0.00195175	0.000798271	-0.000145325	-0.00300442	-0.00414906	-0.000339433	0.00103172	-0.000404931	0.000866771	-0.00164851	0.00208778	0.00029012
0.00165681	-0.00161966	-0.00183229	-0.00241242	-0.0068735	0.00168317	-0.00257796	-0.00159879	-0.00556488	-0.00412892	0.00363605	0.00257784	-0.000423774	0.00340724	0.00782051	0.000470183	0.00165667	0.00237188	-0.00470608	0.00213657	0.000771764	-0.000168903	-0.00295692	-0.00416135	-0.000418945	0.00103159	-0.000385757	0.000865538	-0.00179061	0.00208966	0.000286355
0.0016573	-0.00169859	-0.00184871	-0.00243832	-0.00691446	0.00157934	-0.00275355	-0.00160554	-0.00250653	-0.00416445	0.00363537	0.0025163	-0.0004249	0.0034065	0.00789553	0.000470637	0.00146655	0.00270019	-0.00470516	0.00198484	0.000994486	-0.000158151	-0.00220357	-0.00414948	-0.000370417	0.00103149	-0.0003829	0.000864552	-0.00176034	0.00210322	0.000261203
0.00165745	-0.00184907	-0.00183951	-0.00243608	-0.00693399	0.00158847	-0.00273343	-0.00160321	-0.00235633	-0.00414489	0.00363306	0.00236891	-0.00043983	0.00340412	0.00785226	0.000468875	0.00131782	0.00262801	-0.00470505	0.00198434	0.000794726	-0.000147363	-0.00228206	-0.00415465	-0.000365629	0.00103155	-0.000372396	0.000865073	-0.00171534	0.00209582	0.000258593
0.00166256	-0.00182743	-0.00184118	-0.00243931	-0.00676972	0.00159366	-0.00267802	-0.00160726	-0.00242733	-0.0041544	0.00363436	0.00259095	-0.000424814	0.00341006	0.00784528	0.000462291	0.00139008	0.00152782	-0.00470384	0.0019804	0.000920765	-0.000190908	-0.00244246	-0.00415042	-0.000366987	0.00102707	-0.000389701	0.000916869	-0.00169962	0.00208707	0.000254028
0.00167238	-0.00190114	-0.00184093	-0.00243409	-0.00673966	0.00161116	-0.00268014	-0.00161705	-0.00233528	-0.00411888	0.00191594	0.00250712	-0.000426635	0.00340879	0.0055878	0.000467727	-2.40912e-05	0.00184085	-0.00470094	0.00198284	0.00085384	-0.00013125	-0.00237477	-0.00415227	-0.000373789	0.00101484	-0.000382854	0.000985797	-0.00169812	0.00207873	0.000211701
0.00166862	-0.00189226	-0.00183767	-0.00238768	-0.00671587	0.00159769	-0.00272007	-0.00161972	-0.00226699	-0.0041562	0.00118003	0.00252112	-0.000423366	0.00341585	0.00557417	0.000468947	-0.00011883	0.00175635	-0.00470018	0.00198084	0.000893789	-0.000122671	-0.00277421	-0.0041516	-0.000373758	0.000992561	-0.000382969	0.00105957	-0.0016959	0.00207065	0.000210839
0.0016684	-0.00188578	-0.00182897	-0.00239073	-0.0067019	0.00159034	-0.00267829	-0.0016166	-0.00226995	-0.00415388	0.00119635	0.00252159	-0.00041931	0.00341355	0.00558411	0.000467126	0.000396967	0.00175295	-0.00470028	0.00198661	0.00089581	-0.000123179	-0.00269803	-0.00415174	-0.00037121	0.000994474	-0.000383816	0.00100385	-0.00168445	0.00207054	0.000210067
0.00166947	-0.00188511	-0.00182679	-0.00240208	-0.00670763	0.00159636	-0.0027001	-0.0016154	-0.00231503	-0.00415301	0.00130389	0.00251667	-0.000422749	0.00341061	0.00560012	0.000462836	0.000433223	0.00166644	-0.00470309	0.00199048	0.000921716	-0.000140313	-0.00246283	-0.004152	-0.000371649	0.00101392	-0.000384937	0.000973955	-0.00169183	0.00207197	0.000209554
0.00166869	-0.00188496	-0.00183507	-0.00240028	-0.00671715	0.00159775	-0.00268368	-0.0014849	-0.00233112	-0.00415112	0.00128749	0.0025203	-0.000423051	0.00341498	0.00561105	0.000465016	0.000369269	0.00151295	-0.00470276	0.00198616	0.000895742	-0.000140022	-0.00245564	-0.00415118	-0.000373036	0.00100912	-0.000384204	0.00100754	-0.00169033	0.00206742	0.000208785
0.00171002	-0.00189109	-0.00169938	-0.00237799	-0.00671156	0.00159964	-0.00267134	-0.00154547	-0.00230554	-0.00349296	0.0013825	0.00252734	-0.000423619	0.00338857	0.00561671	0.000466658	0.000236878	0.00162032	-0.00471773	0.00198799	0.000901635	-0.000138778	-0.0024938	-0.00415167	-0.00037065	0.000998834	-0.000384271	0.000991943	-0.0016105	0.00207051	0.000203739
0.000834344	-0.00188511	-0.00160907	-0.00239699	-0.00671178	0.00159853	-0.00267396	-0.00157	-0.00228722	-0.00414407	0.00135364	0.00252695	-0.000399816	0.00340563	0.00560128	0.000464572	0.000274019	0.000847332	-0.00164076	0.00124167	0.000899327	-0.000139325	-0.00246524	-0.00415043	-0.000361192	-0.00023942	-0.00038722	0.000944587	-0.00169067	0.00207103	0.00018131
0.00150792	-0.00189366	-0.00163681	-0.002394	-0.00671363	0.00159894	-0.00267507	-0.0015195	-0.00230223	-0.00348131	0.00138377	0.00236413	-0.000403896	0.00331125	0.00562886	0.000541264	0.000342211	0.000798425	-0.00222744	0.00153944	0.000907572	-0.000148146	-0.00245811	-0.00415115	-0.000366588	0.000115433	-0.000386486	0.000929933	-0.00160234	0.00207046	0.000179615
0.00122149	-0.00187308	-0.00162284	-0.00239545	-0.00671427	0.00159872	-0.00267347	-0.00152094	-0.00229146	-0.00344014	0.00136566	0.00248377	-0.000394533	0.00334937	0.00564833	0.000485715	0.000351017	0.000830989	-0.00195408	0.00144432	0.000906711	-0.000138264	-0.00246322	-0.00415009	-0.000367187	0.000289293	-0.000386289	0.000934598	-0.00164191	0.00198958	0.000177849
0.00112555	-0.00188013	-0.00168003	-0.00239148	-0.00671262	0.00159877	-0.0026761	-0.00153814	-0.00229738	-0.00357815	0.00136757	0.00248024	-0.000400472	0.0033667	0.00254702	0.000487334	0.000316439	0.00101307	-0.00205914	0.00129368	0.000904921	-0.00014283	-0.00246328	-0.00415032	-0.000372621	0.000434268	-0.000385944	0.000931053	-0.00166979	0.002046	0.000154299
0.00121081	-0.00188903	-0.00162222	-0.00240087	-0.00666398	0.00159525	-0.00198583	-0.00155349	-0.00201182	-0.00379476	0.000672457	0.00247454	-0.000411473	0.00336656	0.00234692	0.000505609	0.000410953	0.000867178	-0.00189853	0.00119147	0.000871054	-0.000139836	-0.00225266	-0.0041494	-0.000361583	0.000207238	-0.000387406	0.00095676	-0.00165156	0.00203866	0.000146169
0.00112112	-0.00188857	-0.00163367	-0.00240099	-0.00666925	0.00159518	-0.00208095	-0.00154863	-0.00177795	-0.00373123	0.000919845	0.00248349	-0.000412583	0.0033536	0.00217839	0.00053069	0.000444299	0.000808737	-0.00194383	0.0012246	0.000828208	-0.000139929	-0.00226725	-0.00414962	-0.000360093	0.000146996	-0.000387282	0.000962997	-0.00166762	0.00203872	0.000144911
0.0010997	-0.00182783	-0.0016347	-0.00238129	-0.0066874	0.00158333	-0.0018158	-0.00154421	-0.00181267	-0.00363275	0.000945406	0.00247003	-0.000404862	0.00335895	0.0023872	0.000462258	0.000386523	0.000837281	-0.00196082	0.00129554	0.000877437	-0.000141407	-0.00211855	-0.00414934	-0.000354708	0.000246113	-0.000387146	0.000943436	-0.00167875	0.00204687	0.000143742
0.00113623	-0.0018534	-0.00163197	-0.00239313	-0.00667222	0.0015958	-0.00171153	-0.00154796	-0.00179549	-0.00362713	0.000917087	0.00247388	-0.000408391	0.00333665	0.00232394	0.000404819	0.000441711	0.000844878	-0.00197281	0.00121868	0.000723545	-0.000140406	-0.00213989	-0.00414926	-0.000361663	0.000247789	-0.000387307	0.000965038	-0.00167211	0.00203993	0.000142568
0.00114644	-0.00174027	-0.00163217	-0.00238048	-0.002373	0.0015947	-0.00173308	-0.00152025	-0.00189851	-0.00365283	0.000872379	0.00246518	-0.000409946	0.0029646	0.00237026	0.000465916	0.000468097	0.000856532	-0.00196906	0.00119529	0.000787262	-0.000133884	2.78993e-05	-0.00407719	-0.000377685	0.000252781	-0.000387586	0.000909767	-0.00168211	0.00203373	9.64109e-05
0.00114805	-0.00180566	-0.00164588	-0.00238947	-0.000407557	0.00159631	-0.00175889	-0.00153855	-0.00188092	-0.00364998	0.000766749	0.00246527	-0.000406224	0.00262568	0.00235293	0.000458591	0.000472144	0.000862895	-0.00197391	0.00105891	0.000767329	-0.000137515	5.80299e-05	-0.00408689	-0.000364593	0.000200499	-0.000387673	0.000948911	-0.00170215	0.00203061	8.90468e-05
0.00114805	-0.00180566	-0.00164588	-0.00238947	-0.000407557	0.00159631	-0.00175889	-0.00153855	-0.00188092	-0.00364998	0.000766749	0.00246527	-0.000406224	0.00262568	0.00235293	0.000458591	0.000472144	0.000862895	-0.00197391	0.00105891	0.000767329	-0.000137515	5.80299e-05	-0.00408689	-0.000364593	0.000200499	-0.000387673	0.000948911	-0.00170215	0.00203061	8.90468e-05
0.00114512	-0.00180863	-0.00163098	-0.0023879	3.81915e-05	0.00159469	-0.00177281	-0.0015377	-0.00188905	-0.00365296	0.000743875	0.00246502	-0.000410928	0.00254795	0.00236825	0.000446265	0.000476008	0.000874458	-0.00197339	0.00119856	0.000775178	-0.00013676	-2.68885e-05	-0.00404979	-0.00036563	0.000196213	-0.000387715	0.000933541	-0.00169329	0.0020345	8.85512e-05
0.00114304	-0.00181547	-0.00163184	-0.00238831	-1.37964e-05	0.00159531	-0.0017603	-0.00153862	-0.00188571	-0.00365175	0.000751562	0.00246506	-0.000409828	0.00254783	0.00235816	0.000455407	0.000478075	0.000870928	-0.00197431	0.00115803	0.000769257	-0.000137601	2.10349e-05	-0.00405124	-0.000364599	0.000197967	-0.000387701	0.000939609	-0.00171201	0.00203331	8.84612e-05
0.00114356	-0.00181104	-0.00163322	-0.00238805	2.97365e-05	0.0015959	-0.00176708	-0.001538	-0.00188426	-0.00365185	0.000767081	0.00246513	-0.000410208	0.00256601	0.00235488	0.000453222	0.000475704	0.000866941	-0.00197107	0.00113048	0.000770688	-0.000136952	4.44564e-06	-0.00404759	-0.00036554	0.000199303	-0.000387668	0.000934927	-0.0017044	0.00203311	8.84218e-05
0.00101073	-0.00180776	-0.00163404	-0.00238896	-4.81164e-05	0.00159533	-0.001746	-0.00108402	-0.00188378	-0.00365225	0.000722399	0.00246506	-0.000410536	0.00256386	0.00236121	0.000453707	0.000468421	0.000870891	-0.00197295	0.00116528	0.000785886	-0.000112079	-1.07905e-05	-0.00405045	-0.000364485	-0.000213883	-0.00041696	0.000951123	-0.00169951	0.00203875	8.70134e-05
0.00117714	-0.00180951	-0.00163272	-0.00240744	7.63196e-05	0.00159543	-0.0017654	-0.00142008	-0.00187433	-0.00365309	0.000762621	0.00246521	-0.000421581	0.00255448	0.00236534	0.000454483	0.000464995	0.000879582	-0.00197246	0.00114071	0.000772995	-0.000116197	6.39003e-05	-0.00120205	-0.000345392	0.00016462	-0.00039625	0.000929551	-0.00169879	0.00203311	7.32561e-05
0.00114717	-0.00180696	-0.00163491	-0.00238913	1.83319e-05	0.00159538	-0.0017513	-0.00129845	-0.00188251	-0.0036539	0.00075956	0.00246516	-0.000415217	0.00255958	0.0023685	0.000456247	0.000472686	0.000874748	-0.00197223	0.00114408	0.000779481	-0.000114048	5.89858e-06	-0.00120848	-0.000263511	0.000122415	-0.000411784	0.00094012	-0.00170332	0.00203393	7.27954e-05
0.00114482	-0.00180688	-0.00163461	-0.00238389	-0.000186757	0.0015955	-0.00171387	-0.00134602	-0.00190138	-0.00365315	0.000775517	0.00246518	-0.000439505	0.00256063	0.0023666	0.000495017	0.000470317	0.000888631	-0.00131756	0.00114039	0.000778472	-0.000184252	3.18972e-05	-0.00121296	-0.000293757	0.000116164	-0.000407383	0.000954037	-0.00170005	0.00202972	7.08405e-05
0.00111502	-0.00180886	-0.00163414	-0.00236481	3.54087e-05	0.00159515	-0.00158763	-0.00129392	-0.00189386	-0.00365311	0.000755662	0.00246517	-0.000483188	0.00255635	0.00236082	0.000479101	0.000466648	0.00088841	-0.00139964	0.00114046	0.000782648	-0.000131387	3.88297e-05	-0.00121201	-0.000338372	0.000100758	-0.000406007	0.000941126	-0.00169798	0.00203122	7.02211e-05
0.00112012	-0.00180847	-0.00166006	-0.00237512	-9.78403e-05	0.00159529	-0.00158045	-0.00130567	-0.00188712	-0.0036104	0.000751512	0.00246106	-0.000436752	0.00143848	0.00236734	0.00047264	0.000470568	0.000879467	-0.00152635	0.00114148	0.00077895	-0.000152277	2.23234e-05	-0.00115855	-0.000334555	8.42477e-05	-0.000408244	0.000942432	-0.00170109	0.00203014	6.57741e-05
0.00111759	-0.001809	-0.00166296	-0.00238638	-2.08831e-05	0.00159524	-0.00166988	-0.00128689	-0.00189049	-0.00360599	0.00074909	0.00188729	-0.00037051	0.000772284	0.00237155	0.000468597	0.000468713	0.000874026	-0.00152194	0.00114166	0.000781804	-0.000133073	4.32756e-05	-0.00123169	-0.000337753	9.64454e-05	-0.00040014	0.000943062	-0.00169763	0.00202903	6.21721e-05
0.00110988	-0.00183439	-0.00165062	-0.0023857	4.69607e-05	0.0015946	-0.0015711	-0.00128944	-0.00189103	-0.00300756	0.000755283	0.00211207	-0.000373027	0.001268	0.00165945	0.00047591	0.000469316	0.000851039	-0.0015831	0.00114229	0.000772016	-0.000125667	3.76084e-05	-0.00126	-0.000346071	9.2158e-05	-0.000424192	0.000937688	-0.00170914	0.00203412	5.72716e-05
0.00111187	-0.00183434	-0.00169042	-0.00238251	2.94222e-05	0.00159512	-0.00159588	-0.00120182	-0.00189426	-0.00290939	0.000786057	0.00219868	-0.000354165	0.000838123	0.00176772	0.000480592	0.000469012	0.000854678	-0.00149995	0.00114226	0.000578969	-0.00013871	4.39235e-05	-0.00123948	-0.000343552	8.88719e-05	-0.000424122	0.000929079	-0.00171533	0.00205438	5.60895e-05
0.00113963	-0.00181509	-0.00168453	-0.00171615	-2.93191e-05	0.00159527	-0.00161463	-0.00126761	-0.0018909	-0.00311001	0.000755703	0.00165944	-0.000584248	0.000947409	0.00205589	0.000470707	0.000469184	0.000859621	-0.00154373	0.000993744	0.000760152	-9.24081e-05	4.92518e-05	-0.00123233	-0.000324706	0.000323361	-0.000424383	0.00094568	-0.00168848	0.00203302	5.41012e-05
0.00113363	-0.00182346	-0.00168754	-0.00178742	-1.28787e-05	0.00159688	-0.00158908	-0.00115271	-0.00189115	-0.00309108	0.000756511	0.00174219	-0.000536689	0.000837	0.00187671	0.000473606	0.000469282	0.000857375	-0.00155896	0.00107273	0.00076869	-0.000114882	4.6499e-05	-0.00123159	-0.000332601	0.000266	-0.000414439	0.000940735	-0.00167727	0.00203187	5.337e-05
0.00115241	-0.0018298	-0.00168036	-0.00182323	5.06128e-06	0.00159587	-0.00159501	-0.00125579	-0.00189142	-0.00298769	0.000764583	0.00175322	-0.000466572	0.000933256	0.00176633	0.000475033	0.000469176	0.000856423	-0.00151649	0.00104564	0.000732342	-0.000124058	4.55989e-05	-0.00124026	-0.000333789	0.000193699	-0.000422639	0.000941075	-0.00170521	0.00203393	5.27848e-05
0.00112108	-0.00182801	-0.0016651	-0.00195657	6.88503e-06	0.00124548	-0.00159766	-0.00126113	-0.00189151	-0.000137707	0.000764618	0.00175839	-0.000474265	0.000925379	0.00177829	0.000488326	0.00046976	0.000854197	-0.00153559	0.00106037	0.000137468	-0.000111345	0.000141579	-0.0012395	-0.000336972	0.000230164	-0.000423653	0.000936707	-0.00174178	0.00204096	4.30919e-05
0.000957745	-0.00182887	-0.00153745	-0.00189847	-0.00011126	0.00129323	-0.00159968	-0.00125205	-0.0017702	-0.000758111	0.000760651	0.0018019	-0.000436963	0.000926201	0.00169665	0.000601015	0.000467535	0.000851786	-0.00104744	0.00106235	0.000624992	-0.000118896	6.87409e-05	-0.00123937	-0.000336732	0.000217316	-0.000423813	0.000937866	-0.00170309	0.00203895	4.12569e-05
0.000995708	-0.00182565	-0.0015576	-0.00188699	-0.000101919	0.00140404	-0.00159757	-0.00125702	-0.00172006	-0.000481995	0.000762379	0.0017605	-0.000307783	0.00091428	0.0018353	0.000491373	0.000468352	0.000850102	-0.000613341	0.00105379	0.000603903	-0.000120499	0.000113028	-0.00123953	-0.000328066	0.000217707	-0.000423534	0.000938042	-0.00170791	0.00203892	4.04828e-05
0.00104317	-0.00181837	-0.00158917	-0.00191811	-4.89751e-05	0.00119316	-0.00159516	-0.00125019	-0.00067481	-0.000694249	0.000763529	0.00175049	-0.000471904	0.000904599	0.00127263	0.000452045	0.000410491	0.000854167	-0.00090797	0.00114292	9.86009e-05	-0.000120769	0.000118481	-0.0012384	-0.000335219	0.000197456	-0.000457521	0.0009435	-0.0017141	0.00204458	3.65524e-05
0.00106436	-0.00182549	-0.00158954	-0.00188964	-4.85603e-05	0.00120222	-0.00159572	-0.00125285	-0.000547764	-0.000651265	0.000763132	0.00174988	-0.000422413	0.000906213	0.00132844	0.000452311	0.000413273	0.000854776	-0.000830718	0.00114295	0.000104752	-0.000120404	0.000107636	-0.00123864	-0.00033394	0.000196618	-0.000457438	0.000935315	-0.00171395	0.00204244	3.62766e-05
0.00105371	-0.00181909	-0.0016696	-0.00123547	-6.72194e-06	0.00119872	-0.00152631	-0.00125085	-0.000625069	-0.000604727	0.00076138	0.00178867	-0.000445467	0.000910374	0.00126526	0.000465954	0.000406263	0.000849167	-0.000925596	0.00114522	0.000111019	-0.0002278	0.000116456	-0.00123818	-0.000367756	0.000177936	-0.000437241	0.000942148	-0.00171288	0.00204234	3.44613e-05
0.000385095	-0.00120902	-0.00163144	-0.00148522	-4.09547e-05	0.000744548	-0.0017851	-0.00124758	-0.00087533	-0.000622415	0.000789098	0.00176507	-0.000382199	0.00131347	0.00132633	0.000389209	0.000300405	0.000877188	-0.0008689	0.00110907	-0.000857183	-0.00030134	0.000111661	-0.0012383	-0.000345936	0.000176821	-0.000419272	0.000818053	-0.00169577	0.00145669	3.16599e-05
0.000631274	-0.00125712	-0.00164808	-0.00141013	-3.62479e-05	0.000906025	-0.0016497	-0.00124378	-0.000654979	-0.000625184	0.000772612	0.00177228	-0.0003826	0.00101061	0.00129557	0.000384606	0.000331743	0.000868359	-0.000857214	0.00111288	-0.000216354	-0.000206165	0.000111944	-0.00123879	-0.000345931	0.000177848	-0.000420585	0.000925729	-0.00169908	0.00152759	3.02055e-05
0.000793587	-0.00124186	-0.00163883	-0.00134459	-2.87065e-05	0.000776651	-0.00158182	-0.00120676	-0.000653965	-0.000624203	0.000762966	0.00176354	-0.000399688	0.000915815	0.00131779	0.000395344	0.000420007	0.00085197	-0.000859658	0.00112299	-9.73168e-05	-0.000254356	0.000113235	-0.00123889	-0.000340098	0.000189858	-0.000428424	0.000938535	-0.001682	0.00165872	2.99498e-05
0.000968484	-0.00139495	-0.00163454	-0.00129301	-2.61293e-05	2.31405e-05	-0.00064534	-0.00120456	-0.000736298	-0.000624638	0.000764223	0.00175296	-0.000332719	0.000922237	0.00131991	0.000410165	0.000382782	0.000859287	-0.000699703	0.00112218	-3.29678e-05	-0.000253066	0.00011367	-0.000675139	-0.000341539	0.000194655	-0.000423674	0.00091062	-0.00162339	0.00169678	2.64023e-05
0.000832466	-0.0013822	-0.00163491	-0.00117005	-1.97009e-05	0.000152617	-0.000423448	-0.00111454	-0.00071456	-0.000628884	0.000765379	0.00176682	-0.000392381	0.000961228	0.00130263	0.000412965	0.00042293	0.000854335	-0.000239707	0.00107438	-0.000115386	-0.000252702	0.000112406	-0.000641188	-0.000338532	0.000199557	-0.000419866	0.000925926	-0.00165527	0.00167093	2.49909e-05
0.00083463	-0.00134063	-0.00163444	-0.00118038	-2.36002e-05	-1.28159e-05	-0.000426833	-0.0011266	-0.000714842	-0.000629634	0.000765561	0.00176381	-0.000392552	0.000960652	0.0013029	0.000407819	0.000422577	0.000854287	-0.000244113	0.00108205	-0.000139541	-0.000246257	0.000112561	-0.000647669	-0.000338656	0.000194138	-0.000420387	0.00092632	-0.00164678	0.00168993	2.4962e-05
0.000327851	-0.0013151	-0.0016337	-0.00106693	-2.72015e-05	-9.60221e-05	-0.000511374	-0.00113865	-0.00071828	-0.000631883	0.000754329	0.00175945	-0.000440162	0.000968945	0.00130101	0.000412813	0.000421606	0.000857721	-0.000384913	0.00102446	-0.000107442	-0.000255164	0.000112626	-0.000651083	-0.000339283	0.000196518	-0.000418619	0.00092638	-0.001653	0.00169093	2.4191e-05
0.000365389	-0.00133062	-0.00163382	-0.00106883	-2.68838e-05	-5.31998e-06	-0.000484657	-0.00114711	-0.000717083	-0.000631762	0.00075453	0.00175946	-0.000413935	0.000965043	0.0013022	0.000412324	0.000421612	0.000857372	-0.000355009	0.00102651	-0.000109059	-0.000256847	0.00011262	-0.000651075	-0.000339158	0.000194615	-0.000418801	0.000926387	-0.00164785	0.00169121	2.41832e-05
0.00048392	-0.000508012	-0.00163422	-0.00105224	-2.58184e-05	0.000107795	-0.000477873	-0.00114391	-0.000717664	-0.000631957	0.000757953	0.00175932	-0.000415825	0.000921229	0.00130383	0.000401036	0.000424669	0.000857508	-0.000361969	0.00104133	-0.000108744	-0.000256326	0.000112643	-0.000629724	-0.000339215	0.000195863	-0.000419108	0.000925226	-0.00164861	0.00161511	2.24152e-05
0.000514303	-0.000119864	-0.00163497	-0.00106086	-2.59055e-05	0.000131474	-0.000421483	-0.00114508	-0.000718839	-0.000660282	0.000765953	0.00175881	-0.000383285	0.000923945	0.00130271	0.000399337	0.000419577	0.000859591	-0.000299988	0.00106421	-0.000105015	-0.000269318	0.000112805	-0.000610786	-0.000339639	0.000197428	-0.000420015	0.000924893	-0.00164852	0.0016455	2.22925e-05
0.000567899	-0.000208609	-0.00163503	-0.00105053	-2.5941e-05	0.000106533	-0.000379563	-0.00114538	-0.000718139	-0.000645654	0.000762213	0.00175936	-0.000393585	0.000912831	0.0013005	0.000401037	0.000423316	0.000858866	-0.000306698	0.0010596	-0.000100957	-0.000261644	0.000112717	-0.000614138	-0.000339091	0.000197302	-0.000420031	0.000925122	-0.00164175	0.00162682	2.21904e-05
0.000483954	-0.000381296	-0.00163582	-0.00104456	-2.04341e-05	9.60833e-05	-0.000396921	-0.00114288	-0.000680284	-0.000652532	0.000763276	0.00175948	-0.000396804	0.000912643	0.00116074	0.000461561	0.000425976	0.000537485	-0.000307844	0.00104033	-0.000180712	-0.000260384	0.00011275	-0.000620566	-0.000339151	0.00019781	-0.000447492	0.00092531	-0.00132226	0.00164975	2.0564e-05
0.000483954	-0.000381296	-0.00163582	-0.00104456	-2.04341e-05	9.60833e-05	-0.000396921	-0.00114288	-0.000680284	-0.000652532	0.000763276	0.00175948	-0.000396804	0.000912643	0.00116074	0.000461561	0.000425976	0.000537485	-0.000307844	0.00104033	-0.000180712	-0.000260384	0.00011275	-0.000620566	-0.000339151	0.00019781	-0.000447492	0.00092531	-0.00132226	0.00164975	2.0564e-05
0.000487772	-0.000328109	-0.00163552	-0.00104971	-2.21691e-05	9.46271e-05	-0.000398349	-0.00114329	-0.000689062	-0.000649617	0.000765544	0.00175994	-0.00039631	0.000916052	0.000427179	0.000440283	0.000425154	0.000625387	-0.00031045	0.00101355	-0.00014865	-0.000260602	0.000113257	-0.000619927	-0.000339375	0.000197812	-0.000430196	0.000722157	-0.00139513	0.00164522	1.92471e-05
0.000501672	-0.000329087	-0.00163504	-0.0010512	-2.34602e-05	9.65444e-05	-0.000369442	-0.00114281	-0.000699683	-0.000649207	0.000768537	0.00176233	-0.000402514	0.000743232	0.000412809	0.000410604	0.000423735	0.000672517	-0.000310092	0.000599108	-0.000134125	-0.000261897	0.000112999	-0.000619484	-0.000315825	0.000198317	-0.000388787	0.000864239	-0.00142241	0.00163783	1.85646e-05
0.000503388	-0.000343496	-0.00163417	-0.00105148	-1.46477e-05	9.67226e-05	-0.000317973	-0.00115192	-0.00069562	-0.000653392	0.000502149	0.00176254	-0.000395104	0.000476923	0.000402682	0.000419155	0.000423464	0.000724597	-0.000310605	0.000629491	-0.000128135	-0.000184896	0.000112753	-0.00061485	-0.000338728	0.000192733	-0.000395964	0.000981329	-0.00144776	0.000527136	1.586e-05
0.000499982	-0.000320096	-0.00163523	-0.00105098	-2.07837e-05	0.000105809	-0.000327679	-0.00114787	-0.000700555	-0.000651936	0.000599199	0.00176005	-0.000398218	0.00054038	0.000477905	0.000417859	0.00042391	0.000703927	-0.000311181	0.000631258	-0.000131936	-0.000243667	0.000113415	-0.000616761	-0.000334234	0.000193204	-0.000409475	0.000909984	-0.000661924	0.000649078	1.44386e-05
0.000498153	-0.000324974	-0.00161714	-0.00105275	-2.56552e-05	0.000112235	-0.000306564	-0.00114451	-0.000700339	-0.00065101	0.000665373	0.00175183	-0.000396024	0.000560063	0.000538331	0.000416468	0.000424453	0.000688061	-0.000311851	0.000680173	-0.000129008	-0.000242433	0.000113441	-0.000620399	-0.000314744	0.000195379	-0.000401826	0.000862446	-0.000520665	0.000172902	1.38841e-05
0.000498261	-0.000329129	-0.00163174	-0.00086909	-2.14011e-05	0.000139161	-0.00034997	-0.0011464	-0.000682321	-0.000611749	0.000650287	0.00174006	-0.000397375	0.00059657	0.000510683	0.000418949	0.000424117	0.000683652	-0.000311192	0.000666502	-0.000138457	-0.000219178	0.000112981	8.61693e-06	-0.000328027	0.000192921	-0.000364207	0.000823067	-0.000471843	0.000330592	1.30268e-05
0.000498985	-0.000330753	-0.00141248	-0.000885896	-2.02053e-05	0.00012092	-0.000316823	-0.00114749	-0.000695163	-0.000636153	0.000647312	0.00174895	-0.000396845	0.000584836	0.000508958	0.000418946	0.000424047	0.000687672	-0.00031166	0.000686512	-0.000135381	-0.000229795	0.000111621	-2.69089e-05	-0.000324902	0.000194535	-0.000324699	0.000870457	-0.000588378	0.000373922	1.26683e-05
0.000498594	-0.000328028	-0.00142834	-0.000839225	-2.1068e-05	0.000142172	-0.000308396	-0.00114652	-0.000691987	-0.000617956	0.000629051	0.00175092	-0.000396762	0.000599306	0.000510853	0.000418705	0.000424191	0.000683475	-0.000311235	0.000688147	-0.000135605	-0.000232451	0.00011278	9.4202e-06	-0.000327693	0.000193635	-0.000353334	0.00083655	-0.00052325	0.000378572	1.24953e-05
0.000498546	-0.000327258	-0.00142965	-0.000872747	-2.11962e-05	0.000136712	-0.000323844	-0.00114612	-0.000685104	-0.000609831	0.000554255	0.00174725	-0.000397277	0.000592639	0.000506604	0.000417654	0.000424258	0.000686087	-0.000311764	0.000651812	-0.000135305	-0.000230279	0.00011277	-0.000149132	-0.000329201	0.00019369	-0.000162932	0.0008402	-0.000516825	0.000352589	1.22892e-05
0.000498833	-0.000313916	-0.00140785	-0.000848328	-2.15019e-05	0.000119147	-0.000316819	-0.0011462	-0.000686509	-0.000619618	0.000542231	0.00174624	-0.00039729	0.000591836	0.000506783	0.000418063	0.000423772	0.000685716	-0.000311193	0.000661137	-0.000136358	-0.000229568	0.000112415	-0.000119563	-0.000313348	0.000195086	-0.000213664	0.000848159	-0.0005215	0.00037307	1.22106e-05
0.00049873	-0.000319344	-0.0014155	-0.000875848	-2.10248e-05	0.000127105	-0.000284391	-0.00114494	-0.000684316	-0.000589541	0.000364577	0.00175111	-0.000397077	0.000567861	0.000509303	0.000417791	0.000423739	0.000685595	-0.000311675	0.000658304	-0.000136366	-0.000244221	0.000112712	-0.000103898	-0.000322064	0.000194591	-0.000197134	0.000843587	-0.000442582	0.000352651	1.19532e-05
0.000498479	-0.000342974	-0.0014257	-0.000672044	-2.00689e-05	0.000129395	-0.000305868	-0.00114588	-0.000685939	-0.000608273	0.000411842	0.00174631	-0.00039795	0.0005545	0.00050763	0.000417904	0.000412747	0.000685939	-0.000311311	0.000657534	-0.000138191	-0.000241525	0.000113931	-8.00075e-05	-0.000324519	0.000194384	-0.000183656	0.000852031	-0.000427507	0.0003585	1.1713e-05
0.000507112	-0.000289604	-0.00142162	-0.000755296	-2.03483e-05	0.000159853	-0.000281748	-0.00107283	-0.000684737	-0.000605137	0.000428402	0.00116984	-0.000397414	0.000567131	0.000508916	0.000452433	0.000399184	0.000685307	-0.000309555	0.000654801	-0.000142259	-0.000262616	0.000115244	-0.000103954	-0.000329157	0.00019431	-0.000194674	0.000268717	-0.000462816	0.000365362	9.38997e-06
0.000503958	-0.000314981	-0.00128301	-0.00076891	-2.0383e-05	0.000138419	-0.000288901	-0.000937312	-0.000674855	-0.000601787	0.000412657	0.00122346	-0.000397562	0.000566945	0.000508496	0.000433594	0.000397271	0.000685527	-0.000310292	0.000656188	-0.000141088	-0.000265908	0.000114413	-8.84107e-05	-0.000328671	0.000194325	-0.000194571	0.000549966	-0.000464072	0.00035968	9.0799e-06
0.000501314	-0.000302285	-0.00112168	-0.000747018	-2.0357e-05	0.000154261	-0.000303343	-0.00082898	-0.000653796	-0.00060314	0.00042546	0.00122826	-0.000400032	0.000570337	0.000500862	0.000419787	0.000387285	0.000685045	-0.000313301	0.000663858	-0.000153305	-0.000266668	0.000114528	-8.40876e-05	-0.000323589	0.000194507	-0.00019471	0.000422779	-0.000463758	0.000364786	8.33586e-06
0.000500464	-0.000320674	-0.00115437	-0.000760913	-3.57952e-05	0.000166821	-0.000292432	-0.000870648	-0.000474247	-0.000603765	0.000431895	0.00123371	-0.000397555	0.000449168	0.000509279	0.00042312	0.000369227	0.000676597	-0.00030137	0.000654399	-0.000147538	-0.000278386	0.000120605	-0.000103974	-0.000253418	0.000195964	-0.000197236	0.000343844	-0.00047392	0.000358122	8.08413e-06
0.000501308	-0.000318633	-0.00110313	-0.000754849	-3.2247e-05	0.000159996	-0.000294053	-0.000834842	-0.000528166	-0.000604462	0.000430779	0.00122986	-0.000397698	0.000491418	0.000506553	0.000424441	0.000373542	0.000676382	-0.000308437	0.00065541	-0.000147401	-0.000274516	0.000119289	-9.55137e-05	-0.000263096	0.000195474	-0.00019594	0.00037924	-0.000465244	0.000359381	8.00587e-06
0.000501312	-0.000312714	-0.00104907	-0.000752821	-2.65698e-05	0.000157975	-0.000296397	-0.000849588	-0.000540371	-0.000604367	0.000427235	0.00122336	-0.000397624	0.000536903	0.000341871	0.000429602	0.000380208	0.00067374	-0.00030713	0.000647754	-0.000147446	-0.000270391	0.000117996	-9.5572e-05	-0.000266939	0.000182515	-0.0001966	0.000403075	-0.000444412	0.000360122	7.79911e-06
0.000502205	-0.000317411	-0.00111323	-0.00052109	-3.13547e-05	0.000157927	-0.000134097	-0.000711426	-0.000548926	-0.000604428	0.000429459	0.00122507	-0.000398012	0.000477744	0.000461457	0.000427173	0.000383285	0.000679719	-0.000306719	0.000655498	-0.000148374	-0.000215709	-9.79218e-05	-0.00010081	-0.000282666	0.000197924	-0.000201174	0.000353207	-0.000460644	0.000354958	7.39123e-06
0.000501825	-0.000316984	-0.00109058	-0.000463754	-2.807e-05	0.000158374	-0.000216685	-0.000765125	-0.000559276	-0.000604333	0.000429534	0.00121985	-0.000398086	0.000474244	0.000480716	0.000426614	0.000377171	0.000672362	-0.000305917	0.000655342	-0.000147702	-0.000255814	-2.4735e-05	-9.73777e-05	-0.000283465	0.000181137	-0.000200225	0.000313395	-0.000451145	0.000359047	7.36063e-06
0.00050205	-0.000316932	-0.00109597	-0.00051486	-2.88972e-05	0.000158106	-0.000244891	-0.000696954	-0.000539937	-0.000613476	0.000428228	0.00121661	-0.00039852	0.000472839	0.000403323	0.000425823	0.000183011	0.000631429	-0.000305683	0.000652891	-0.000159841	-0.000225576	6.82838e-06	-9.98104e-05	-0.000283281	0.00020786	-0.000160244	0.00033471	-0.000456084	0.000354396	7.08119e-06
0.00048513	-0.000313553	-0.00108113	-0.00050757	-2.89737e-05	0.000158941	-0.000180825	-0.00035638	-0.000551323	-0.000605821	0.00042911	0.00121896	-0.000397569	0.000479168	0.000408796	0.000425984	0.000152072	0.000665025	-0.000305568	0.000653852	-0.000180862	-0.000229706	2.65283e-05	-9.86078e-05	-0.000275544	0.000188868	-0.000205174	0.000352292	-0.000452442	0.00022429	6.63817e-06
0.000480886	-0.000314151	-0.00108252	-0.000451038	-2.79951e-05	0.00015844	-0.000213556	-0.00040791	-0.000488506	-0.000605279	0.000429404	0.00122108	-0.000396313	0.000479863	0.000400991	0.000426746	0.000150154	0.000662843	-0.000306525	0.000653786	-0.000176613	-0.000240857	2.71712e-05	-9.87158e-05	-0.000272821	0.000194276	-0.000199143	0.000350452	-0.000450154	0.000212453	6.55918e-06
0.000490529	-0.000314275	-0.000116843	-0.000465223	-2.78655e-05	0.000159588	-0.000184611	-0.000520997	-0.000495467	-0.000606059	0.000428576	0.00122199	-0.000395885	0.000477884	0.000418454	0.000426131	0.000147176	0.000664381	-0.000313387	0.000653819	-0.000169069	-0.000241287	2.79632e-05	-0.000112868	-0.000280559	0.000186025	-0.000198788	0.000358944	-0.000455005	0.000230369	5.56362e-06
0.000492379	-0.000314126	-0.000143445	-0.00046821	-2.83742e-05	0.000158901	-0.000204395	-0.00048236	-0.000491508	-0.000526226	0.000428942	0.00122152	-0.000395438	0.000477781	0.000410929	0.000426331	0.000155481	0.000660441	-0.000315837	0.000398098	-0.000168442	-0.000235928	5.47616e-05	-0.000102703	-0.000277209	0.000189345	-0.000195744	0.000349627	-0.000452781	0.000217492	5.15302e-06
0.000487789	-0.000313578	-0.000239776	-0.00047814	-2.866e-05	0.000159285	-0.000189572	-0.000439716	-0.00048612	-0.000516104	0.000428802	0.00121967	-0.000396157	0.000477531	0.000405995	0.000426507	0.000144916	0.000658737	-0.000311563	0.000323286	-0.00016293	-0.000234523	7.96147e-05	-0.000100344	-0.000276069	0.000190149	-0.000198294	0.000348111	-0.000454311	0.00022925	5.07003e-06
0.000499551	-0.000314199	-0.000186841	-0.00047737	-2.89684e-05	3.33384e-05	-0.000190089	-0.000426986	-0.00048273	-0.000517153	0.000362766	0.00121992	-0.000395291	0.000477558	0.000411096	0.000426355	0.000118254	0.000673838	-0.000311218	0.000307044	-0.00016491	-0.000257657	5.29688e-05	-0.000103359	-0.00027602	0.000191068	-0.000198598	0.000356742	-0.000459576	0.000235058	4.99895e-06
0.000487859	-0.000313742	-0.000198993	-0.000475385	-2.88701e-05	0.000159071	-0.000190867	-0.000406594	-0.000299321	-0.000513368	0.000415225	0.00121527	-0.000396426	0.000477541	0.000406448	0.00042735	0.000119547	0.000657957	-0.000312176	0.000338711	-0.000164685	-0.000228872	6.63286e-05	-4.22722e-05	-0.000276691	0.000198847	-0.000196774	0.000346806	-0.00045384	0.000236375	4.84738e-06
0.000487859	-0.000313742	-0.000198993	-0.000475385	-2.88701e-05	0.000159071	-0.000190867	-0.000406594	-0.000299321	-0.000513368	0.000415225	0.00121527	-0.000396426	0.000477541	0.000406448	0.00042735	0.000119547	0.000657957	-0.000312176	0.000338711	-0.000164685	-0.000228872	6.63286e-05	-4.22722e-05	-0.000276691	0.000198847	-0.000196774	0.000346806	-0.00045384	0.000236375	4.84738e-06
0.000487275	-0.000313712	-0.000204921	-0.00047666	-2.88683e-05	0.000159107	-0.000190584	-0.000378322	-0.00031036	-0.000514922	0.000418919	0.0012155	-0.000396258	0.000476063	0.000400894	0.000431078	0.000125864	0.000658437	-0.000263256	0.000334691	-0.00016327	-0.00022843	2.56776e-05	-3.85527e-05	-0.000223771	0.000212177	-0.000197161	0.000346566	-0.0004537	0.000238444	4.7837e-06
0.000487707	-0.000314531	-0.000211498	-0.000476908	-2.89393e-05	0.000127014	-0.000190144	-0.000370178	-0.000310541	-0.000515581	0.000415254	0.00121618	-0.000295971	0.000475917	0.000404781	0.000428278	0.000121549	0.000658078	-0.000268695	0.00033595	-0.000164615	-0.000229721	3.72201e-05	-3.39671e-05	-0.000253072	0.00021102	-0.000196426	0.000346626	-0.000453727	0.000229092	4.71525e-06
0.000487397	-0.000315411	-0.000208811	-0.000477039	-2.8944e-05	5.70118e-05	-0.000190367	-0.000387558	-0.000324469	-0.00051384	0.000417949	0.00121834	-0.000225412	0.000450417	0.0004064	0.000427687	0.000125549	0.000658097	-0.000288754	0.000335469	-0.000165741	-0.000229545	4.9398e-05	-3.19391e-05	-0.000272203	0.000207415	-0.000196519	0.000345933	-0.000453564	0.000140455	4.6581e-06
0.000486742	-0.00031441	-0.000208133	-0.000475286	-2.87902e-05	0.000102872	-0.000190242	-0.000383168	-0.000311787	-0.000513537	0.000295876	0.00121572	-0.000295776	0.000473176	0.000410859	0.000429057	0.000121129	2.98012e-05	-0.000266795	0.000333761	-0.000164246	-0.000223476	0.000125074	-2.51343e-05	-0.000242789	0.000211709	-0.000196777	0.000346989	-0.000453567	0.000173203	4.18009e-06
0.000484853	-0.000315385	-0.000204035	-0.000477315	-2.88204e-05	8.57117e-05	-0.000190331	-0.000385387	-0.000318729	-0.000514237	0.00030552	0.00121607	-0.000281907	0.000457496	0.000405833	0.000423078	0.000123374	0.000107034	-0.00027995	0.000331884	-0.000165413	-0.000226644	0.00011392	-2.88392e-05	-0.000251791	0.00020758	-0.000196659	0.000347107	-0.000453623	0.000154081	4.1705e-06
0.000485013	-0.000316307	-0.000209207	-0.00047614	-2.87873e-05	7.21925e-05	-0.000190618	-0.00038783	-0.00031399	-0.000513774	0.000311218	0.00121672	-0.000245024	0.000454895	0.000405261	0.000427115	0.000122447	7.82618e-05	-0.000275212	0.000331981	-0.000164501	-0.000223815	7.95892e-05	-2.23497e-05	-0.000249106	0.00021122	-0.00019674	0.000347056	-0.000453513	0.000153338	4.13806e-06
0.000468881	-0.000315961	-0.00020891	-0.000476142	-2.88286e-05	7.54332e-05	-0.00019041	-0.000385283	-0.000313105	-0.000513776	0.000310898	0.00121597	-0.000254285	0.000454676	0.000405102	0.000426355	0.000121253	9.07075e-05	-0.000272897	0.000332237	-0.000164615	-0.00022537	5.96185e-05	-2.20656e-05	-0.000245467	0.00021251	-0.000196732	0.000347395	-0.000453449	0.000163483	4.12264e-06
0.000472099	-0.000315545	-0.000206396	-0.000476065	-2.88021e-05	7.97441e-05	-0.000190399	-0.000385934	-0.000313769	-0.000513945	0.000309114	0.00121633	-0.000258672	0.000457189	0.000405903	0.000424641	0.000121646	5.4793e-05	-0.000274535	0.000332714	-0.000164649	-0.00022418	8.59886e-05	-2.49984e-05	-0.000240039	0.00021018	-0.000196711	0.000347163	-0.000453516	0.000148892	4.1208e-06
0.000469786	-0.000315639	-0.000200935	-0.000476748	-2.88084e-05	7.34646e-05	-0.000190447	-0.000385669	-0.000313701	-0.000513849	0.000308657	0.00121598	-0.000260673	0.000457169	0.000405729	0.000424695	0.000121381	7.00904e-05	-0.000274054	0.000332681	-0.00016448	-0.000225026	8.42774e-05	-2.46353e-05	-0.000240909	0.000211063	-0.000196723	0.000347169	-0.000453504	0.000147899	4.11766e-06
0.000472956	-0.000315581	-0.000205082	-0.000476229	-2.89393e-05	7.47275e-05	-0.000190445	-0.000399012	-0.000313602	-0.000513815	0.000310158	0.000782063	-0.000258176	0.000456186	0.00040538	0.00042524	0.000121187	6.36696e-05	-0.000272673	0.000371766	-0.00016462	-0.000225952	8.24293e-05	-2.46301e-05	-0.000240848	0.000211169	-0.000196717	0.000347133	-0.000453511	0.000153865	3.29213e-06
0.000472363	-0.000315547	-0.000201589	-0.000475935	-2.9206e-05	7.0098e-05	-0.000188523	-0.000386109	-0.000313761	-0.000513827	0.000309543	0.000227043	-0.000256014	0.000453916	0.000405616	0.000425398	0.000121516	6.07456e-05	-0.000273585	0.000340842	-0.000164629	-0.000225969	8.3001e-05	-2.47427e-05	-0.000240184	0.000210902	-0.000196788	0.000344602	-0.000453515	0.000155211	2.69169e-06
0.000471319	-0.00031387	-0.000199886	-0.000465402	-3.26704e-05	2.60241e-05	-0.000179472	-0.000385112	-0.00031384	-0.000514068	0.000310362	0.000253466	-0.000257045	0.000426378	0.000159857	0.000425912	0.000121517	7.04675e-05	-0.000273258	0.000335202	-0.000162089	-0.000225769	8.0289e-05	-6.20222e-05	-0.000241339	0.000212535	-0.000196824	0.000337378	-0.000453531	0.000164187	2.52056e-06
0.000471854	-0.00030759	-0.000200007	-0.000469901	-3.21613e-05	4.53766e-05	-0.000184463	-0.000385805	-0.000313774	-0.000514662	0.000311365	0.000272492	-0.000241191	0.000436661	0.000242085	0.0003744	0.000121589	6.6646e-05	-0.00027335	0.000336229	-0.000163247	-0.000226295	8.07952e-05	-5.46182e-05	-0.000240584	0.000210847	-0.000196808	0.000341271	-0.000426328	0.00016019	2.50551e-06
0.000471873	-0.000310308	-0.000201696	-0.000469241	-2.94093e-05	5.0649e-05	-0.000185919	-0.000371095	-0.000314317	-0.000513806	0.000312661	0.000239525	-0.000205974	0.000441783	0.000210905	0.000357535	0.000121994	6.56718e-05	-0.000273448	0.000338087	-0.000164343	-0.000224903	8.23838e-05	-4.49772e-05	-0.000242207	0.00021131	-0.000197392	0.000344145	-0.000427024	9.38748e-05	2.42991e-06
0.000411316	-0.000298223	-0.000215978	-0.000467594	-2.9784e-05	4.60387e-05	-0.000185153	-0.000386669	-0.000313984	-0.000497714	0.000314727	0.000246495	-0.000223766	0.000436182	0.000205999	0.000371527	0.000122253	6.59324e-05	-0.000262132	0.000338923	-0.000164292	-0.000226092	7.8913e-05	-4.1495e-05	-0.000240065	0.000216185	-0.000198362	0.000342628	-3.06257e-05	0.000146178	2.20947e-06
0.000417284	-0.000275849	-0.000205629	-0.000468404	-3.03412e-05	4.59126e-05	-0.000186284	-0.000381011	-0.000314362	-0.000497984	0.000313364	0.000240014	-0.000225208	0.000434463	0.000205045	0.00037545	0.000122143	6.59294e-05	-0.000262808	0.00033896	-0.000164165	-0.000225393	7.82214e-05	-4.23803e-05	-0.000241054	0.000215448	-0.000198112	0.000342875	-7.0034e-05	0.000146868	2.19661e-06
0.000424641	-0.000297219	-0.000206702	-0.000468768	-3.04459e-05	1.78871e-05	-0.000179915	-0.00037733	-0.000314223	-0.000505851	0.00031427	0.000215666	-0.000224918	0.000402896	0.000200518	0.000373672	0.000122872	6.67187e-05	-0.000263691	0.000339132	-0.000164022	-0.000225797	8.17378e-05	-4.59541e-05	-0.000240874	0.000211978	-0.000197572	0.000343064	-8.42814e-05	0.00011795	2.17124e-06
0.000412484	-0.000300138	-0.000203275	-0.000468453	-3.0705e-05	2.32975e-05	-0.000180776	-0.000374564	-0.000314148	-0.000504894	0.000315758	0.000237756	-0.000218851	0.00018119	0.000199944	0.000372471	0.000140525	6.68512e-05	-0.000264162	0.000322862	-0.000164191	-0.000225912	8.35499e-05	-4.34426e-05	-0.000241533	0.000213248	-0.000197572	0.000342832	-0.000122135	0.000127586	2.04141e-06
0.000390541	-0.000289783	-0.000203364	-0.000469067	-3.10662e-05	2.96303e-05	-0.00018292	-0.000375985	-0.0003141	-0.000502923	0.000320833	0.000228895	-0.000222223	0.000303895	0.000151066	0.000259566	0.000126196	6.68165e-05	-0.000270124	0.000327129	-0.000164794	-0.000225684	7.96747e-05	-2.49729e-05	-0.000241186	0.000213454	-0.000197722	0.000342726	-0.00013576	0.000123663	1.99284e-06
0.000401984	-0.00027615	-0.000210404	-0.000468379	-3.8741e-05	3.90299e-05	-0.000179935	-0.000371781	-0.000312766	-0.000505261	0.000314356	0.000195003	-0.000222815	0.000229262	0.000199	0.000259214	0.000124677	6.68526e-05	-0.000264264	0.000337539	-0.000170455	-0.000227587	8.23532e-05	-1.36321e-05	-0.000240951	0.000211385	-0.000197844	0.000243758	-0.000115329	0.000121174	1.89496e-06
0.000399326	-0.000278352	-0.000210391	-0.000469037	-3.90732e-05	3.8069e-05	-0.000172262	-0.000373368	-0.000313589	-0.000504313	0.000312209	0.000187721	-0.000223227	0.000191309	0.000200789	0.000277875	0.000125892	6.69999e-05	-0.000263635	0.000334611	-0.000166042	-0.000227723	8.17984e-05	-2.48666e-05	-0.000237766	0.000211727	-0.000197648	0.000254396	-0.000120953	0.000124232	1.88635e-06
0.000395073	-0.000280895	-0.000206821	-0.000468789	-3.84936e-05	3.82996e-05	-0.000178577	-0.000372425	-0.000313879	-0.000502587	0.000310463	0.000165711	-0.000225119	0.000216882	0.000188553	0.000276955	0.000129434	6.74477e-05	-0.000262999	0.000333957	-0.000120875	-0.000225374	8.14077e-05	-5.1407e-05	-0.000151744	0.00021367	-0.000199184	0.000251177	-0.000118243	0.000124852	1.83368e-06
0.0003988	-0.00027884	-0.00020622	-0.000468585	-3.2243e-05	3.69969e-05	-0.000179043	-0.000373312	-0.000313432	-0.00050603	0.00031451	0.000157783	-0.000220398	0.000212595	0.000170574	0.000266772	0.000125853	4.97279e-05	-0.000264748	0.000333735	-0.000109654	-0.000226189	8.12718e-05	-3.66939e-05	-0.000108091	0.00021214	-0.000198314	0.000246988	-0.000117473	0.000110857	1.7989e-06
0.000399775	-0.000281667	-0.000206236	-0.000468704	-3.29134e-05	3.96088e-05	-0.000179381	-0.000373079	-0.000313097	-0.000502817	0.000312982	0.000154324	-0.000221234	0.000202469	0.000175055	0.000263453	0.000128257	1.33488e-05	-0.000264729	0.000332	-0.000140772	-0.000225681	8.10616e-05	-5.19769e-05	-6.717e-05	0.000212737	-0.000198776	0.000258176	-0.000123081	0.000104644	1.797e-06
0.000400789	-0.000278676	-0.000207017	-0.000470195	-3.17265e-05	3.76178e-05	-0.000179207	-0.000372845	-0.000313277	-0.000503375	0.000313722	0.000157838	-1.17566e-05	0.000213838	0.000169501	0.000266573	0.000130391	2.69419e-05	-0.000264308	0.000332504	-0.000136831	-0.000225107	8.1111e-05	-4.87942e-05	-7.96634e-05	0.000213626	-0.000198692	0.000249178	-0.000122318	0.000113031	1.75409e-06
0.000398389	-0.000282066	-0.000202367	-0.000468629	-3.26914e-05	3.86092e-05	-0.0001795	-0.000373317	-0.000313356	-0.000244619	0.000313801	0.000155981	-0.000220284	0.000206952	0.00012526	0.000201159	0.000127963	3.98042e-05	-0.000263157	0.000333286	-0.000133229	-0.000159071	8.13364e-05	-3.9073e-05	-7.65428e-05	0.000212543	-0.000198651	0.000244843	-0.000119133	0.000113448	1.52832e-06
0.000398576	-0.000280194	-0.000203605	-0.000469012	-3.33849e-05	3.88194e-05	-0.000179259	-0.000373143	-0.000313357	-0.000173804	0.00031358	0.00015582	-0.000175855	0.000210888	8.43699e-05	0.000170427	0.000128607	3.23449e-05	-0.000264101	0.000332841	-0.000132515	-0.00011567	8.12761e-05	-4.18542e-05	-7.80431e-05	0.000212696	-0.00019864	0.000248043	-0.000116104	0.000111624	1.45103e-06
0.000399071	-0.000279781	-0.000204078	-0.000467453	-3.27047e-05	3.87477e-05	-0.000183997	-0.00037315	-0.000313356	-0.000117034	0.00019141	0.000157649	-0.000195894	0.000209125	8.15879e-05	0.000166469	0.000127644	4.17436e-05	-0.000263738	0.000333559	-4.55026e-05	-7.44056e-05	8.11225e-05	-3.9548e-05	-7.77777e-05	0.000210622	-0.000198732	0.000245498	-0.000124018	0.000112983	1.35615e-06
0.000398476	-0.000280326	-0.000203072	-0.000467092	-3.29965e-05	3.8788e-05	-0.000180455	-0.000373257	-0.000313332	-4.41572e-05	0.000175312	0.000156365	-0.00016755	0.000208553	7.21096e-05	0.000176552	0.000127948	3.69349e-05	-0.000264146	0.000333509	-7.91722e-05	-4.75924e-05	8.12617e-05	-3.98342e-05	-7.53305e-05	0.000209781	-0.000198659	0.000246807	-0.000115953	0.000113756	1.32641e-06
0.000398692	-0.000280407	-0.000205267	-0.000466681	-3.30414e-05	3.86219e-05	-0.00018044	-0.000373223	-0.000313374	-8.17534e-05	0.000112173	0.000156338	-0.000129244	0.000208826	8.14294e-05	0.00018054	0.000127738	3.90489e-05	-0.000264273	0.000333338	-7.61221e-05	-5.20311e-05	8.14093e-05	-3.92607e-05	-7.81779e-05	0.000210632	-0.000198708	0.000251873	-0.000116505	0.000113252	1.30866e-06
0.000398637	-0.000279037	-0.000204331	-0.00046745	-3.29874e-05	3.89724e-05	-0.000179614	-0.000373215	-0.000313353	-9.1588e-05	0.000119616	0.000112829	-0.000161055	0.000209132	8.24338e-05	0.000177008	0.000127669	3.7447e-05	-0.000264096	0.000333217	-7.42694e-05	-5.4247e-05	8.12787e-05	-4.02263e-05	-7.8138e-05	4.30123e-05	-0.000175495	0.00024822	-0.000126373	0.000112855	1.25685e-06
0.000398704	-0.000280077	-0.000204589	-0.000467273	-3.29953e-05	3.87582e-05	-0.000180528	-0.000371716	-0.000313384	-7.51527e-05	0.000102423	0.000125703	-0.000155737	0.000209217	7.45974e-05	0.000177008	0.000127565	3.82038e-05	-0.00026419	0.000333352	-7.32891e-05	-4.61966e-05	8.12342e-05	-3.98758e-05	-4.86821e-05	5.19818e-05	-0.000175258	0.000249984	-0.000126372	0.000112962	1.24739e-06
0.000398689	-0.000279298	-0.000204334	-0.000467123	-3.29859e-05	3.883e-05	-0.000180778	-0.000372768	-0.000313335	-8.00192e-05	8.72381e-05	0.0001143	-0.000151812	0.000209859	6.15189e-05	0.000178079	0.000127549	3.81391e-05	-0.00026417	0.000333375	-7.67553e-05	-5.68511e-05	8.1271e-05	-3.9768e-05	-5.24845e-05	4.41635e-05	-0.000173343	0.00024872	-0.00012531	0.000112816	1.23999e-06
0.000398706	-0.000279577	-0.000204301	-0.000467197	-3.29935e-05	3.88278e-05	-0.000180228	-0.000372727	-0.00031334	-7.75383e-05	9.51897e-05	0.000115131	-0.000150307	0.000209662	6.64608e-05	0.000177884	0.000127595	3.81253e-05	-0.00026417	0.000333369	-7.60412e-05	-5.09235e-05	8.12682e-05	-3.96903e-05	-3.98242e-05	3.42815e-05	-0.000174484	0.000249825	-0.000122247	0.000112852	1.23877e-06
0.000398568	-0.00027143	-0.000219816	-0.000416716	-3.4876e-05	3.86221e-05	-0.000179601	-0.000372833	-0.000313302	-5.37029e-05	0.000109301	0.000118291	-0.000148885	0.00022416	6.8029e-05	0.000179107	0.000130306	3.78702e-05	-0.00026388	0.000199054	-7.62588e-05	-6.03068e-05	8.12243e-05	-3.97174e-05	-4.09207e-05	-2.42462e-05	-0.000178647	0.00023601	-0.000122945	0.000112622	1.12755e-06
0.000398674	-5.61607e-05	-0.000206304	-0.000448553	-3.38354e-05	3.85953e-05	-0.000180204	-0.00038077	-0.000312831	-7.76827e-05	0.000100031	0.000119826	-0.000148759	0.000211042	6.98113e-05	0.000177024	0.000115906	3.69304e-05	-0.0002642	0.00022078	-7.59851e-05	-5.57749e-05	8.12556e-05	-3.97107e-05	-4.3547e-05	5.23223e-05	-0.000177919	7.23672e-05	-0.000122469	0.000112536	1.03669e-06
0.000398672	-6.68104e-05	-0.000205631	-0.000450007	-3.39997e-05	3.87973e-05	-0.000180282	-0.000374098	-0.000313071	-7.75052e-05	0.000119082	0.00011962	-0.000149613	0.000210984	7.02004e-05	0.000177272	0.000123429	3.72027e-05	-0.000264201	0.000190014	-7.63425e-05	-5.57809e-05	8.12546e-05	-3.97183e-05	-4.98156e-05	5.30477e-05	-0.000177203	7.14624e-05	-0.000122586	0.000112629	1.02823e-06
0.000398661	-6.15092e-05	-0.000207122	-0.000425539	-3.38298e-05	3.86337e-05	-0.000180122	-0.00037543	-0.000313036	-6.8247e-05	0.000102138	0.000119	-0.000148197	0.000211465	7.01488e-05	0.000177276	0.000123773	3.68127e-05	-0.000264194	0.000227491	-7.5988e-05	-5.73362e-05	8.12514e-05	-3.97126e-05	-4.56686e-05	4.62093e-05	-0.000178	9.15719e-05	-0.000122836	0.000112547	1.02051e-06
0.000398578	-8.06249e-05	-0.000206846	-0.000426303	-3.37754e-05	3.87136e-05	-0.000179898	-0.000374998	-0.000313122	-7.67622e-05	0.000103109	0.000118809	-0.000149071	0.00021222	6.96092e-05	0.000177509	0.000122901	3.63834e-05	-0.00026419	0.000197925	-7.6088e-05	-5.64461e-05	8.12544e-05	-3.97385e-05	-4.84857e-05	1.41401e-05	-0.000176921	8.66242e-05	-0.000123263	0.000112576	1.00959e-06
0.000398113	-7.80117e-05	-0.00020752	-0.000431864	-3.27174e-05	3.8685e-05	-0.000180005	-0.000374906	-0.000251921	-7.03516e-05	0.000103292	0.000118963	-0.000149486	0.000212049	6.97537e-05	0.000177359	0.000123212	3.89607e-05	-0.000264064	0.000208	-7.60341e-05	-5.65233e-05	8.15906e-05	-3.95917e-05	-4.83231e-05	1.30592e-05	-0.000177602	8.9071e-05	-2.05808e-05	0.000110243	9.67995e-07
0.000392362	-0.000110947	-0.000207376	-0.000429656	-3.32997e-05	1.63517e-05	-0.000179872	-7.19804e-05	-0.000270761	-7.06712e-05	0.000101921	0.000118458	-0.000148649	0.000212886	6.93748e-05	0.000173145	0.00012249	3.69784e-05	-0.000251193	6.14508e-05	-7.14064e-05	-6.56744e-05	8.23418e-05	-3.95042e-05	-8.31944e-06	-3.53155e-05	-0.000173111	9.87553e-05	-0.000122707	0.000111801	8.07304e-07
0.00035226	-0.000100958	-0.000206677	-0.000431121	-2.65522e-05	2.77853e-05	-0.000180002	-0.000129788	-0.000257742	-7.50934e-05	9.79407e-05	0.000118597	-0.000111738	0.000209364	6.8923e-05	0.000140585	0.00012244	3.75284e-05	-0.000254847	0.000156639	-7.42481e-05	-5.95438e-05	8.235e-05	-4.02153e-05	-2.86577e-05	2.54967e-05	-0.000175382	9.77899e-05	-0.000117557	0.000112418	7.81734e-07
0.000350353	-9.62685e-05	-0.000207392	-0.000430615	-3.17633e-05	3.09594e-05	-0.000180052	-0.000132776	-0.000260061	-6.91015e-05	9.83649e-05	0.00011854	-0.000145232	0.00021077	6.89755e-05	0.000169515	0.000122397	3.71563e-05	-0.000248022	0.000103933	-7.07687e-05	-6.03341e-05	8.20217e-05	-3.97706e-05	-2.68443e-05	-4.45121e-06	-0.000175275	9.64748e-05	-9.114e-05	0.000112095	7.74893e-07
0.000362762	-9.303e-05	-0.000206754	-0.000430254	-3.07147e-05	2.28634e-05	-0.000179885	-0.000121755	-0.00025898	-7.31365e-05	9.6168e-05	0.000118388	-0.000110203	0.000209291	6.87389e-05	0.000159052	0.000122829	3.65326e-05	-0.000251075	0.000101513	-7.25771e-05	-5.95398e-05	8.38433e-05	-3.99717e-05	-3.20188e-05	-1.30319e-05	-9.14236e-05	9.66029e-05	-0.00011298	0.000111939	7.49804e-07
0.000359061	-9.1815e-05	-0.000146993	-0.000430493	-2.87663e-05	1.57315e-05	-0.000180054	-0.000128129	-0.000253791	-7.27145e-05	9.71309e-05	0.000118398	-0.000117159	0.000210948	6.89201e-05	0.000154543	0.000123631	3.73078e-05	-0.000253739	0.000107698	-7.2779e-05	-5.83996e-05	8.37191e-05	-3.98809e-05	-2.94546e-05	3.86273e-06	-0.000117675	9.6663e-05	-0.00010679	0.000111829	7.32155e-07
0.000362367	-9.24605e-05	-0.00012101	-0.000338429	-2.91105e-05	1.08196e-05	-0.000180054	-0.000130378	-0.000255493	-7.16512e-05	9.73846e-05	0.000118636	1.04081e-06	0.000209646	5.71299e-05	0.000162232	6.50712e-05	3.63755e-05	-0.000251851	0.000117878	-8.22875e-05	-5.80277e-05	8.25421e-05	-3.9922e-05	-2.99655e-05	-4.61703e-06	-0.000171081	9.58339e-05	-0.000106136	0.000111958	6.51522e-07
0.000359196	-9.12301e-05	-0.000129044	-0.000362781	-2.89267e-05	1.47664e-05	-4.57151e-05	-0.000126831	-0.000257304	-7.09052e-05	9.74276e-05	0.000118408	-8.61846e-05	0.000210985	5.59001e-05	0.0001611	2.27889e-05	3.71474e-05	-0.000252093	0.000110555	-8.06809e-05	-5.85816e-05	8.29423e-05	-3.98489e-05	-3.07348e-05	-3.41248e-06	-0.000138943	9.56066e-05	-0.000111169	0.000111908	6.30969e-07
0.000271254	-9.01457e-05	-0.00014562	-0.000356747	-4.10618e-05	1.28386e-05	-0.000179873	-0.000111021	-0.000255546	-7.16692e-05	9.69136e-05	0.000118654	-1.5517e-05	0.00021002	5.79124e-05	0.000163121	6.67275e-05	3.66472e-05	-0.000252248	0.000117662	-7.89901e-05	-3.89795e-05	7.84166e-05	-3.98724e-05	-3.30868e-05	1.23512e-05	-0.000127335	9.56953e-05	-6.75201e-05	0.000111681	5.8735e-07
0.000272978	-6.29556e-05	-0.000125301	-0.000356534	-3.51178e-05	1.38835e-05	-0.000150069	-0.000111989	-0.000256854	-7.20315e-05	9.67155e-05	0.000121224	-1.92013e-05	0.000210237	4.98288e-05	0.000162539	5.32862e-05	3.67823e-05	-0.000252078	0.000109751	-7.78447e-05	-3.93698e-05	7.79207e-05	-3.98714e-05	-3.36228e-05	2.44173e-05	-0.000131873	9.64914e-05	9.54521e-06	0.000111535	5.62478e-07
0.00026788	-4.73115e-05	-0.000126796	-0.000349533	-3.81714e-05	1.45578e-05	-0.000108637	-0.000109587	-0.000256982	-7.20764e-05	9.60889e-05	0.000121495	-1.57497e-05	0.00020645	4.56786e-05	0.00016013	6.45772e-05	3.69075e-05	-0.000252132	0.000112186	-7.86107e-05	-4.18138e-05	7.55862e-05	-3.9843e-05	-3.49467e-05	2.66582e-05	-0.000133243	9.59081e-05	3.42724e-05	0.000111519	5.42967e-07
0.000278932	-6.43642e-05	-2.82801e-05	-0.000357118	-3.94119e-05	2.49422e-05	-0.000115593	-0.000114292	-0.000257278	-7.19059e-05	9.64843e-05	0.000119444	-3.84106e-05	0.000199243	4.41422e-05	0.000149948	6.66615e-05	3.12453e-05	-0.000252275	0.000111176	-7.87707e-05	-4.37398e-05	7.70712e-05	-3.9847e-05	-3.43935e-05	2.57211e-05	-0.000130135	4.06495e-05	9.22999e-06	0.000111645	5.29473e-07
0.000272649	-4.91864e-05	-1.72016e-05	-0.000353686	-3.86755e-05	2.1212e-05	-0.000117785	-0.000115992	-0.000257066	-7.19861e-05	9.68676e-05	0.000120661	-2.69088e-05	0.000202191	4.54269e-05	0.000149216	6.38364e-05	3.13528e-05	-0.000252011	0.000111532	-7.87404e-05	-3.99653e-05	7.70092e-05	-3.98518e-05	-3.51394e-05	2.36033e-05	-0.000134137	2.16065e-05	1.72197e-05	0.000111401	5.21843e-07
0.000271338	-5.34324e-05	-2.60993e-05	-0.000351869	-3.84101e-05	2.32908e-05	-0.000110291	-0.000114575	-0.000257111	-7.19441e-05	9.62722e-05	0.00012042	-2.72512e-05	0.000197672	4.72524e-05	0.000150707	6.08459e-05	3.30635e-05	-0.000252281	0.000111507	-7.84948e-05	-4.31314e-05	7.74263e-05	-3.98977e-05	-3.47961e-05	2.43431e-05	-0.000133049	2.00326e-05	1.20657e-05	0.000111424	5.17046e-07
0.000270695	-5.62167e-05	-2.98616e-05	-0.000350734	-3.86244e-05	2.44547e-05	-0.000112565	-0.000111743	-0.000257664	-7.42265e-05	9.63619e-05	0.000123519	-2.68821e-05	0.000197475	4.67477e-05	0.000146938	6.13306e-05	3.32451e-05	-0.000252492	0.000111763	-7.85829e-05	-4.22142e-05	7.73535e-05	-3.98682e-05	-3.4814e-05	1.6521e-05	-0.000109929	1.21953e-05	1.22581e-05	0.00011153	5.10475e-07
0.000270717	-5.76253e-05	-2.95098e-05	-0.000350952	-3.86204e-05	2.42394e-05	-0.000110307	-0.000112386	-0.000257583	-7.40304e-05	9.63644e-05	0.000122124	-2.66865e-05	0.000195195	4.67608e-05	0.000147088	6.11553e-05	3.38217e-05	-0.000252484	0.000111769	-7.85863e-05	-4.22426e-05	7.73382e-05	-3.98616e-05	-3.4844e-05	1.94292e-05	-0.000113043	1.3352e-05	1.22662e-05	0.000111523	5.09979e-07
0.00027086	-5.60874e-05	-2.93498e-05	-0.000351842	-3.9042e-05	2.45772e-05	-0.000112086	-0.000113049	-0.000257313	-7.21487e-05	9.63538e-05	0.000120702	-2.60899e-05	0.000193559	4.6171e-05	0.000146114	6.14044e-05	3.33817e-05	-0.00025236	0.000111795	-7.86383e-05	-4.23601e-05	7.73009e-05	-3.98594e-05	-3.48445e-05	1.87979e-05	-0.000107572	2.07053e-05	1.23846e-05	0.000111513	5.08299e-07
0.000271736	-5.39614e-05	-2.68005e-05	-0.000351856	-3.89632e-05	2.29825e-05	-0.000112032	-0.000113754	-0.000242382	-5.02135e-05	9.64655e-05	0.000120987	-2.7589e-05	0.000194368	4.66521e-05	0.000146034	6.16733e-05	3.41042e-05	-0.000252422	0.000112082	-7.85333e-05	-3.17628e-05	7.75675e-05	-3.98669e-05	-3.48138e-05	2.19899e-05	-0.000108695	2.9133e-05	1.13965e-05	0.000111438	4.99002e-07
0.000254231	-5.50808e-05	-2.49332e-05	-0.000352329	-3.92028e-05	2.41237e-05	-0.000111816	-0.000112887	-0.000240887	-4.12215e-05	6.69553e-05	0.000120861	-2.73479e-05	0.000192961	4.57852e-05	0.000146928	6.12201e-05	3.39912e-05	-0.000252368	0.00011187	-7.86481e-05	-4.14783e-05	7.73857e-05	-4.07025e-05	-3.48177e-05	2.1514e-05	-0.000114643	2.16561e-05	8.34998e-06	0.000111376	4.84692e-07
0.000264813	-5.51973e-05	-2.6515e-05	-0.000352142	-3.93303e-05	2.45795e-05	-4.73353e-05	-0.00011303	-0.000242265	-6.70097e-05	2.9699e-05	0.000120915	-2.67861e-05	7.9725e-05	4.65211e-05	0.00014656	5.77726e-05	3.39369e-05	-0.000252378	0.00011193	-7.86167e-05	-4.1074e-05	7.73931e-05	-3.99838e-05	-3.47353e-05	2.11205e-05	-0.000111547	2.79119e-05	1.0651e-05	0.000111466	4.4803e-07
0.000263187	-5.44711e-05	-2.74461e-05	-0.000352286	-3.91551e-05	2.3642e-05	-1.27055e-05	-0.000113352	-0.00024731	-5.07552e-05	2.91145e-05	0.000120995	-2.69077e-05	4.26809e-05	4.63787e-05	0.000146417	6.15919e-05	3.38759e-05	-0.000252345	0.000111868	-7.89657e-05	-4.025e-05	7.71677e-05	-4.28924e-05	-3.47866e-05	2.11345e-05	-0.000112592	2.3821e-05	1.07346e-05	0.000111438	4.41774e-07
0.000260545	-5.48024e-05	-2.72108e-05	-0.000352201	-3.9244e-05	2.38449e-05	-2.63906e-05	-0.000113225	-0.000244769	-4.56261e-05	1.46114e-05	0.000120898	-2.70433e-05	3.39011e-05	4.65071e-05	0.000146469	6.07312e-05	3.37929e-05	-0.000252373	0.000111881	-7.88176e-05	-3.95244e-05	7.71332e-05	-4.05494e-05	-3.47511e-05	2.11131e-05	-0.000112865	2.21612e-05	1.06704e-05	0.000111445	4.37443e-07
0.000260871	-5.48982e-05	-2.68603e-05	-0.00035201	-3.92376e-05	2.38626e-05	-2.94602e-05	-0.000113222	-0.000242626	-4.5025e-05	1.87267e-05	0.000120917	-2.7037e-05	3.92591e-05	4.64637e-05	0.000146632	6.10699e-05	3.38081e-05	-0.000252381	0.000111895	-7.87828e-05	-3.98638e-05	7.71706e-05	-4.05544e-05	-3.47546e-05	2.10326e-05	-0.000113016	2.13363e-05	1.06656e-05	0.000111446	4.37191e-07
0.000261078	-5.472e-05	-2.68778e-05	-0.000352136	-3.92041e-05	2.39061e-05	-2.3323e-05	-0.000113219	-0.000243761	-4.52665e-05	1.74118e-05	0.000120922	-2.70086e-05	4.46749e-05	4.62434e-05	0.000146503	6.0663e-05	3.38159e-05	-0.000247969	0.000111885	-7.87922e-05	-4.00462e-05	7.71634e-05	-4.05166e-05	-3.47519e-05	2.11479e-05	-0.000112808	2.25478e-05	1.04618e-05	0.000111448	4.35727e-07
0.000185022	-4.62893e-05	-3.27418e-05	-0.000352209	-3.9239e-05	2.39256e-05	-2.8503e-05	-0.000114386	-0.000243219	-4.38171e-05	1.63889e-05	0.000120928	-2.70598e-05	4.15001e-05	4.64583e-05	0.000145506	6.06307e-05	3.38317e-05	-0.000251496	0.000111892	-7.85341e-05	-3.98703e-05	7.71681e-05	-4.05366e-05	-3.47487e-05	2.11497e-05	-0.000113909	2.31719e-05	1.06316e-05	0.00011141	4.02898e-07
0.000189842	-3.58069e-05	-2.70472e-05	-0.00035219	-3.92277e-05	2.38462e-05	-2.33937e-05	-0.000113483	-0.000238566	-4.48176e-05	1.51511e-05	0.000120928	-2.70157e-05	3.99899e-05	4.64304e-05	0.000146257	6.08258e-05	3.38234e-05	-0.000249992	0.000111901	-7.87496e-05	-3.97872e-05	7.72207e-05	-4.04667e-05	-3.47487e-05	2.11125e-05	-0.000112477	2.25229e-05	1.05773e-05	0.000111427	3.99862e-07
0.000190535	-2.34245e-05	-2.71451e-05	-0.000348685	-3.88024e-05	2.20167e-05	-2.30752e-05	-0.000113609	-0.000239982	-3.95374e-05	1.48796e-05	0.000120911	-2.70361e-05	3.99472e-05	2.60034e-05	0.000145751	6.08486e-05	3.3802e-05	-0.000250189	0.000110217	-7.86183e-05	-3.97494e-05	7.72082e-05	-4.05175e-05	-3.47337e-05	2.11128e-05	-0.000112773	2.25319e-05	6.75403e-06	0.00011116	3.95073e-07
0.000189468	-2.12589e-05	-2.80284e-05	-0.000345664	-3.91653e-05	2.28545e-05	-2.04385e-05	-0.000114371	-0.000239958	-4.3707e-05	1.55072e-05	0.000120926	-2.70351e-05	4.0017e-05	3.48441e-05	0.000144899	6.06535e-05	3.38095e-05	-0.000250671	0.00011062	-7.86769e-05	-3.98391e-05	7.72253e-05	-4.04826e-05	-3.4743e-05	2.116e-05	-0.000113141	2.37357e-05	7.56831e-06	0.000110756	3.93688e-07
0.000111488	-2.02379e-05	-2.86687e-05	-0.000346469	-3.87186e-05	2.34094e-05	-1.8919e-05	-0.000114308	-0.000239985	-4.15224e-05	1.56705e-05	0.000120803	-2.87457e-05	4.01495e-05	4.26773e-05	0.000144177	5.91501e-05	3.58041e-05	-0.00025074	0.000109836	-7.85819e-05	5.41002e-06	7.72566e-05	-4.15928e-05	-3.47442e-05	2.11316e-05	-0.000113334	2.31695e-05	7.39638e-06	0.000111037	3.69413e-07
0.000128466	-2.02692e-05	-2.82841e-05	-0.000346336	-3.71233e-05	2.36126e-05	-1.71892e-05	-0.000114092	-0.000239196	-4.21083e-05	1.56072e-05	0.00012111	-2.95442e-05	3.96085e-05	4.0902e-05	0.000147342	5.92345e-05	3.47581e-05	-0.000129553	0.000111304	-7.85959e-05	-2.2672e-05	7.72409e-05	-4.10866e-05	-3.47132e-05	2.11408e-05	-0.000117743	2.27782e-05	9.20418e-07	0.000110423	3.29098e-07
0.000143265	-1.95848e-05	-2.82395e-05	-0.00034629	-2.91919e-05	2.35093e-05	-1.70318e-05	-0.000114357	-0.000231845	-4.27408e-05	1.56865e-05	0.000120993	-2.71441e-05	3.99174e-05	3.625e-05	0.000146578	5.91574e-05	3.50043e-05	-0.000126891	0.00011242	-7.88209e-05	-2.07047e-05	7.71768e-05	-4.14707e-05	-3.4647e-05	2.1148e-05	-0.000114672	2.05326e-05	-7.22143e-07	0.000111148	3.27344e-07
0.000119915	-1.98721e-05	-2.83072e-05	-0.000346822	-3.12236e-05	2.34947e-05	-1.80984e-05	-0.000114266	-0.000236762	-4.15288e-05	1.56094e-05	0.000121189	-2.92374e-05	4.00868e-05	3.78514e-05	0.000145242	5.95578e-05	3.63047e-05	-0.000133533	0.000112163	-7.86899e-05	-1.46916e-05	7.72301e-05	-4.19307e-05	-3.47209e-05	2.11331e-05	-0.000114057	2.24789e-05	5.20174e-06	0.000108673	3.24884e-07
6.84608e-05	-1.94029e-05	-2.99044e-05	-0.000346517	-3.61594e-05	2.34836e-05	-1.71991e-05	-0.000114289	-0.000237752	-4.17019e-05	1.55673e-05	0.000121325	-2.83704e-05	-5.76384e-06	4.61641e-05	0.000145663	6.13407e-05	3.4834e-05	-0.00013561	0.000116001	-7.37987e-05	-1.45314e-05	4.17481e-05	-4.06403e-05	-3.46432e-05	1.92504e-05	-0.000114023	2.38138e-05	3.11561e-06	0.000108445	3.11446e-07
9.36166e-05	-1.9497e-05	-2.88396e-05	-0.000346328	-3.2342e-05	2.35246e-05	-1.71413e-05	-0.000114171	-0.000234611	-3.8444e-05	1.56161e-05	0.000120988	-2.7573e-05	2.90733e-05	4.07357e-05	0.000146564	6.08341e-05	3.51983e-05	-0.000131168	0.000103867	-7.85263e-05	-1.69829e-05	5.61123e-05	-4.06816e-05	-3.44136e-05	2.10101e-05	-0.000114495	2.2689e-05	1.62848e-06	6.08433e-05	3.04141e-07
8.05431e-05	-1.94117e-05	-2.87776e-05	-0.000346334	-2.95216e-05	2.32707e-05	-1.72494e-05	-0.000114185	-0.000234732	-3.7034e-05	1.73952e-05	0.000112979	-2.78697e-05	2.49515e-05	4.11184e-05	0.00014564	6.05664e-05	3.50002e-05	-3.30868e-05	0.000108377	-7.80959e-05	-1.84543e-05	5.34736e-05	-1.42151e-05	-3.53999e-05	2.01388e-05	-0.000114177	2.21124e-05	8.40464e-07	7.97315e-05	2.85003e-07
1.99079e-05	-1.96464e-05	-2.87316e-05	-0.000342491	-3.23986e-05	2.31263e-05	-1.9531e-05	-7.90758e-05	-0.000233681	-3.95977e-05	1.68451e-05	0.000113788	-2.90535e-05	2.29015e-05	3.99126e-05	0.000146399	5.95024e-05	3.50666e-05	-9.9019e-05	0.000108707	-7.77511e-05	-1.58504e-05	5.83816e-05	-3.94217e-05	-3.28522e-05	2.07858e-05	-0.000114299	2.22507e-05	1.93948e-06	4.99843e-05	2.76152e-07
3.64636e-05	-1.93906e-05	-2.87051e-05	-0.000345423	-3.21299e-05	2.23532e-05	-1.7053e-05	-7.5327e-05	-0.000234584	-3.83858e-05	1.8402e-05	0.00011967	-2.8545e-05	2.43873e-05	3.95184e-05	0.000146224	5.97834e-05	3.50348e-05	-5.08288e-05	0.000108328	-7.78779e-05	-1.69225e-05	6.1466e-05	-2.7925e-05	-2.83505e-05	2.06256e-05	-0.000114337	2.17684e-05	3.6345e-07	4.50183e-05	2.71691e-07
3.52746e-05	-1.93529e-05	-2.87497e-05	-0.000344113	-3.23576e-05	2.26462e-05	-1.86622e-05	-8.53643e-05	-0.000233565	-3.85202e-05	1.89816e-05	0.000118808	-2.83404e-05	2.57391e-05	3.96747e-05	0.000119478	5.9918e-05	3.50813e-05	-6.00953e-05	0.000109311	-7.79675e-05	-1.6421e-05	6.06177e-05	-3.31567e-05	-3.22106e-05	2.06654e-05	-0.000114306	2.19495e-05	6.46593e-07	5.55431e-05	2.67482e-07
3.38573e-05	-1.94318e-05	-2.87675e-05	-0.000297408	-3.21174e-05	2.24384e-05	-3.54911e-05	-8.17826e-05	-0.000234042	-3.86124e-05	1.81077e-05	0.000118932	-2.8053e-05	2.51056e-05	3.97858e-05	0.000121922	4.82809e-05	3.51615e-05	-6.88785e-05	0.000108872	-6.6746e-05	-1.69104e-05	5.775e-05	-3.25016e-05	-3.01739e-05	1.97115e-05	-0.000114402	2.21897e-05	-5.61771e-07	5.81551e-05	2.36449e-07
3.68736e-05	-1.92038e-05	-2.89726e-05	-0.000298477	-1.35948e-05	2.18832e-05	-3.69533e-05	-8.57785e-05	-0.00023315	-3.87084e-05	1.83306e-05	0.000112517	-2.79046e-05	2.71416e-05	3.96373e-05	0.000110503	1.41939e-05	1.32118e-05	-6.50815e-05	0.000109255	-7.78527e-05	-1.70104e-05	6.04954e-05	-3.27815e-05	-3.07353e-05	1.944e-05	-0.000111471	2.19731e-05	5.04556e-06	6.2328e-05	2.30968e-07
3.45299e-05	-1.9284e-05	-2.85796e-05	-0.000301494	-2.01387e-05	2.23117e-05	-3.02749e-05	-7.87806e-05	-0.000233343	-3.84358e-05	1.82375e-05	0.000116058	-2.79543e-05	2.59242e-05	3.97442e-05	0.000111946	1.26336e-05	3.16503e-05	-6.34925e-05	4.96769e-05	-7.13163e-05	-1.69985e-05	5.94159e-05	-3.31373e-05	-3.07684e-05	1.86703e-05	-0.000113166	2.19673e-05	-1.38569e-06	5.6342e-05	2.22024e-07
3.412e-05	-1.9328e-05	-2.88058e-05	-0.000300757	-2.10294e-05	2.22564e-05	-2.38645e-05	-8.02318e-05	-0.000233817	-3.8487e-05	1.7888e-05	0.000115609	-2.7434e-05	2.36188e-05	3.9872e-05	0.000102646	1.67288e-05	1.46579e-05	-6.53854e-05	4.2238e-05	-7.35522e-05	-1.69716e-05	5.98554e-05	-3.35377e-05	-3.10644e-05	1.96765e-05	-0.000100243	2.20148e-05	1.57627e-06	5.8196e-05	2.16274e-07
3.40632e-05	-1.93554e-05	-2.88181e-05	-0.000300765	-2.19333e-05	2.22522e-05	-2.75633e-05	-7.81216e-05	-0.000233858	-3.84599e-05	1.76252e-05	0.000115233	-2.7453e-05	2.34597e-05	4.10245e-05	0.000107249	6.45439e-06	1.84362e-05	-6.49969e-05	4.54597e-05	-7.30002e-05	-1.69848e-05	5.97006e-05	-3.29661e-05	-3.10956e-05	1.97122e-05	-6.89531e-05	2.19558e-05	3.2034e-06	5.67233e-05	2.11672e-07
3.39609e-05	-1.93989e-05	-3.44456e-05	-0.000298914	-2.16385e-05	2.1789e-05	-2.54986e-05	-7.01224e-05	-0.000233933	-3.78071e-05	1.74272e-05	0.00011596	-2.75548e-05	2.38361e-05	3.91447e-05	0.000104448	1.80221e-05	2.56401e-05	-6.55713e-05	5.91568e-05	-7.30581e-05	-1.69051e-05	5.98027e-05	-3.33929e-05	-3.122e-05	1.96528e-05	-6.53776e-05	2.19055e-05	8.91759e-07	5.59923e-05	2.10596e-07
3.41433e-05	-1.92735e-05	-2.87129e-05	-0.000298967	-1.95866e-05	2.19302e-05	-2.62695e-05	-6.88634e-05	-9.94105e-05	-3.83369e-05	1.7659e-05	0.000116144	-2.77609e-05	2.37718e-05	3.93158e-05	0.000105701	1.11656e-05	2.44247e-05	-6.53561e-05	6.24001e-05	-7.26169e-05	-1.24126e-05	5.98558e-05	-3.33885e-05	-3.08286e-05	1.95835e-05	-7.35986e-05	2.19347e-05	1.07876e-06	5.64474e-05	1.66678e-07
3.37708e-05	-1.88856e-05	-2.87857e-05	-0.000299852	-2.21495e-05	2.20134e-05	-2.56717e-05	-7.30696e-05	-5.1007e-05	-3.80364e-05	1.72952e-05	0.000116806	-2.77302e-05	2.38898e-05	3.97166e-05	7.87586e-05	1.34028e-05	2.19977e-05	-6.52111e-05	5.21038e-05	-7.32954e-05	8.33794e-06	6.07213e-05	-3.3539e-05	-3.12018e-05	1.9896e-05	-6.03938e-05	2.19039e-05	2.91175e-07	5.61733e-05	1.52858e-07
3.38181e-05	-1.88815e-05	-2.87975e-05	-0.00029995	-2.22768e-05	2.19512e-05	-2.59839e-05	-7.36834e-05	-5.11347e-05	-3.78638e-05	1.73226e-05	0.000117064	-2.75071e-05	2.3546e-05	4.02411e-05	7.44779e-05	1.18222e-05	2.20259e-05	-6.5194e-05	5.20239e-05	-7.3257e-05	6.12325e-06	6.16156e-05	-3.35334e-05	-3.11993e-05	2.01376e-05	-6.32336e-05	2.18851e-05	3.35635e-07	5.61965e-05	1.52833e-07
3.38258e-05	-1.88845e-05	-2.87944e-05	-0.000299881	-2.22764e-05	2.19911e-05	-2.59776e-05	-7.33063e-05	-4.55745e-05	-3.78662e-05	1.7303e-05	0.000116287	-2.75233e-05	2.35497e-05	4.02557e-05	7.93503e-05	1.21939e-05	2.19821e-05	-6.5192e-05	5.21131e-05	-7.3231e-05	6.14468e-06	6.08668e-05	-3.34889e-05	-3.11848e-05	2.01312e-05	-6.3393e-05	2.18869e-05	3.95795e-07	5.62058e-05	1.52708e-07
3.39337e-05	-1.90961e-05	-2.88778e-05	-0.00029949	-2.18835e-05	2.15862e-05	-2.59659e-05	-7.39443e-05	-5.44941e-05	-3.81051e-05	1.67605e-05	5.54287e-05	-2.76372e-05	2.36408e-05	4.01498e-05	8.1955e-05	1.22167e-05	2.22158e-05	-6.54515e-05	5.26107e-05	-7.32462e-05	1.01332e-05	6.12886e-05	-3.3514e-05	-3.11611e-05	2.0032e-05	-6.29322e-05	2.1923e-05	5.42416e-07	5.62529e-05	1.43577e-07
3.38567e-05	-1.89011e-05	-2.86816e-05	-0.000299756	-2.20014e-05	2.20087e-05	-2.59319e-05	-7.32994e-05	-5.4304e-05	-3.80532e-05	1.725e-05	4.24519e-05	-2.76319e-05	2.37634e-05	4.00069e-05	6.92128e-05	1.29656e-05	2.22814e-05	-6.53349e-05	5.2747e-05	-7.31797e-05	7.48329e-06	6.079e-05	-3.33784e-05	-3.13009e-05	2.03153e-05	-6.25767e-05	2.18697e-05	1.05085e-06	5.62554e-05	1.40298e-07
3.38789e-05	-1.89197e-05	-2.87924e-05	-0.000299743	-2.20892e-05	2.17337e-05	-2.58946e-05	-7.24291e-05	-4.71189e-05	-3.8013e-05	1.68441e-05	3.77748e-05	-2.75348e-05	2.3857e-05	3.98933e-05	7.31995e-05	6.00058e-07	2.20603e-05	-6.52337e-05	5.26812e-05	-7.40821e-05	4.29896e-06	6.0859e-05	-3.31374e-05	-3.13031e-05	2.0055e-05	-5.18668e-05	6.48323e-06	2.34553e-06	5.62891e-05	1.37825e-07
3.38737e-05	-1.89892e-05	-2.87601e-05	-0.000299709	-2.97215e-06	2.19563e-05	-2.59014e-05	-7.25846e-05	-4.84833e-05	-3.79704e-05	1.67439e-05	3.032e-05	-2.75435e-05	2.38094e-05	3.99508e-05	7.26756e-05	1.03135e-06	2.24611e-05	-6.56971e-05	5.25959e-05	-7.36172e-05	5.05914e-06	6.05908e-05	-3.3049e-05	-3.13461e-05	2.12573e-05	-4.48884e-05	1.86985e-06	2.50751e-06	5.62643e-05	1.36208e-07
3.16121e-05	-1.89612e-05	-2.91848e-05	-0.000299748	-1.12368e-05	2.1866e-05	-2.58668e-05	-7.24112e-05	-4.51501e-05	-3.81802e-05	1.67579e-05	2.89849e-05	-2.7535e-05	2.29469e-05	3.99505e-05	7.37732e-05	3.93104e-06	2.22429e-05	-6.56809e-05	5.26219e-05	-7.37485e-05	4.79898e-06	6.08767e-05	-3.15888e-05	-3.1327e-05	2.02442e-05	-4.8636e-05	8.68065e-06	9.38906e-07	5.13212e-05	1.35743e-07
3.10003e-05	-1.89576e-05	-2.9513e-05	-0.00029973	-6.3434e-06	2.18775e-05	-2.7611e-05	-7.24793e-05	-4.66334e-05	-3.82927e-05	1.68112e-05	2.98266e-05	-2.75458e-05	2.205e-05	3.97718e-05	1.1866e-05	5.11359e-06	2.21082e-05	-6.56962e-05	5.18524e-05	-7.38383e-05	4.85286e-06	6.08428e-05	-3.13501e-05	-2.99129e-05	2.05356e-05	-4.60464e-05	1.31703e-05	1.54096e-06	5.36934e-05	1.3052e-07
3.04434e-05	-1.8965e-05	-2.97391e-05	-0.000299737	-9.05894e-06	2.18536e-05	-2.64705e-05	-4.78977e-05	-4.81545e-05	-3.85533e-05	1.66757e-05	3.29457e-05	-2.75486e-05	2.23143e-05	3.9869e-05	1.82237e-05	4.99434e-06	2.22451e-05	-6.56597e-05	5.25836e-05	-7.3784e-05	7.19798e-07	6.08383e-05	-3.17199e-05	-3.09809e-05	2.05908e-05	-4.59648e-05	7.14147e-06	1.51387e-06	5.40878e-05	1.28138e-07
3.07534e-05	-2.00853e-05	-2.92962e-05	-0.000295094	-9.55042e-06	2.18784e-05	-2.70134e-05	-5.50046e-05	-4.94701e-05	-4.09788e-05	6.00293e-06	2.85541e-05	-2.76284e-05	2.24386e-05	3.99521e-05	3.0414e-05	-8.66495e-06	2.20454e-05	-3.80464e-05	5.28073e-05	-4.65939e-05	4.6523e-06	2.71558e-05	-2.9594e-05	-3.08771e-05	1.94376e-05	-4.65279e-05	-9.64791e-06	4.46943e-06	5.39423e-05	1.17501e-07
3.11477e-05	-1.89992e-05	-2.92522e-05	-0.000292574	-9.86723e-06	2.18668e-05	-2.49853e-05	-5.20296e-05	-4.78633e-05	-3.94931e-05	1.59952e-05	2.58428e-05	-2.75662e-05	2.27048e-05	3.99134e-05	-5.83335e-06	1.58414e-06	2.21347e-05	-3.83312e-05	5.2669e-05	-5.05256e-05	1.155e-06	2.67185e-05	-3.11661e-05	-3.11614e-05	1.91571e-05	-4.48203e-05	-4.34068e-07	3.26283e-06	5.37062e-05	1.14587e-07
3.11245e-05	-1.9034e-05	-2.92552e-05	-0.000292816	-1.03003e-05	2.18672e-05	-2.50107e-05	-5.16565e-05	-4.79753e-05	-3.92774e-05	1.57204e-05	2.60643e-05	-2.76098e-05	2.26925e-05	3.91791e-05	-5.00212e-06	-2.53178e-06	2.21339e-05	-2.89035e-05	5.26533e-05	-5.11523e-05	1.20053e-06	2.69468e-05	-3.10311e-05	-3.11608e-05	1.93438e-05	-4.51096e-05	-2.33091e-06	3.82078e-06	5.37272e-05	1.14112e-07
3.11132e-05	-1.96893e-05	-2.92621e-05	-0.000292984	-1.01905e-05	2.18673e-05	-2.57451e-05	-1.94456e-05	-4.81721e-05	-4.0416e-05	1.46583e-05	2.60729e-05	-2.76011e-05	2.27185e-05	3.99218e-05	1.13738e-05	-3.16985e-06	2.20511e-05	-4.07988e-05	5.27645e-05	-4.99516e-05	3.07676e-06	2.82252e-05	-3.01036e-05	-3.11291e-05	1.99356e-05	-4.57671e-05	-8.51367e-06	6.17631e-06	5.37118e-05	1.13133e-07
3.04332e-05	-1.92593e-05	-2.92748e-05	-0.000292714	-1.00063e-05	2.18697e-05	-2.54928e-05	-2.25411e-05	-4.7897e-05	-4.03689e-05	1.54573e-05	2.6402e-05	-2.68327e-05	2.26903e-05	3.97732e-05	9.60674e-06	-1.8526e-06	2.15223e-05	-3.52178e-05	5.26701e-05	-5.13684e-05	1.89078e-06	2.76139e-05	-3.1037e-05	-3.10218e-05	1.96266e-05	-4.54579e-05	5.07822e-08	4.46075e-06	5.36282e-05	1.125e-07
3.07534e-05	-1.93913e-05	-2.92625e-05	-0.000292581	-1.0064e-05	2.15903e-05	-2.62507e-05	-2.22994e-05	-4.73831e-05	-3.97696e-05	1.34062e-05	2.74202e-05	-2.57601e-05	2.28218e-05	3.96873e-05	7.2994e-06	-2.78456e-06	1.41629e-05	-3.60584e-05	5.26511e-05	-5.17653e-05	2.05023e-06	2.83075e-05	-3.07003e-05	-1.34548e-05	1.94167e-05	-4.55647e-05	-2.70967e-06	5.59846e-06	5.36982e-05	1.11371e-07
3.13408e-05	-1.92716e-05	-2.9269e-05	-0.000292198	-9.99612e-06	2.19093e-05	-2.55701e-05	-2.42629e-05	-2.66049e-05	-3.99243e-05	1.20819e-05	2.70005e-05	-2.55724e-05	2.26238e-05	3.97468e-05	8.2243e-06	-4.27157e-06	1.4073e-05	-3.72979e-05	5.27141e-05	-5.05138e-05	6.9452e-06	2.80584e-05	-3.07731e-05	-1.11788e-05	1.96922e-05	-4.55771e-05	-4.23548e-06	4.78736e-06	5.36776e-05	1.09635e-07
3.08504e-05	-1.92413e-05	-2.92273e-05	-0.000292319	-1.00314e-05	2.17582e-05	-2.58554e-05	-2.49982e-05	-2.66126e-05	-3.99929e-05	1.33782e-05	2.69763e-05	-2.46247e-05	1.00143e-05	3.97372e-05	7.43128e-06	-3.16281e-06	1.30066e-05	-3.60374e-05	5.2694e-05	-3.73974e-05	2.28693e-06	2.79997e-05	-3.09007e-05	-1.51139e-05	1.9623e-05	-4.55493e-05	-2.64843e-06	4.97932e-06	5.36813e-05	1.08048e-07
3.13065e-05	-1.92621e-05	-2.9209e-05	-0.000292074	-1.00457e-05	2.17553e-05	-2.57535e-05	-2.66146e-05	-2.01164e-05	-3.81691e-05	1.29038e-05	2.70687e-05	-2.6104e-05	1.60233e-05	3.96852e-05	7.50521e-06	-3.63912e-06	1.24855e-05	-3.59879e-05	5.27134e-05	-3.14809e-05	5.96835e-06	2.78261e-05	-3.08437e-05	-1.35932e-05	1.96225e-05	-4.55775e-05	-3.7539e-06	5.2901e-06	5.3682e-05	1.07354e-07
3.10552e-05	-1.92656e-05	-2.92295e-05	-0.000292113	-1.0024e-05	2.17673e-05	-2.58917e-05	-2.6238e-05	-2.54042e-05	-3.85577e-05	1.31627e-05	2.71315e-05	-2.53135e-05	7.4026e-06	3.97581e-05	7.65512e-06	-3.56238e-06	1.22395e-05	-3.48627e-05	5.27118e-05	-2.77011e-05	4.62002e-06	2.77222e-05	-3.0852e-05	-1.34385e-05	1.96638e-05	-4.57187e-05	-3.27946e-06	5.18966e-06	5.36866e-05	1.07072e-07
3.09834e-05	-1.9276e-05	-2.92293e-05	-0.00029212	-1.00006e-05	2.17387e-05	-2.59075e-05	-2.5807e-05	-2.34204e-05	-3.81131e-05	1.3382e-05	2.7262e-05	-2.56703e-05	4.97178e-06	3.97799e-05	7.53208e-06	-3.26314e-06	1.22177e-05	-3.58485e-05	5.27141e-05	-2.65516e-05	5.00491e-06	2.7561e-05	-3.08027e-05	-1.33396e-05	1.95696e-05	-4.56691e-05	-3.1788e-06	5.32562e-06	5.36861e-05	1.06905e-07
3.10977e-05	-1.93156e-05	-2.92984e-05	-0.000269093	-1.00101e-05	2.17341e-05	-2.55341e-05	-2.4877e-05	-2.36085e-05	-3.81997e-05	1.32799e-05	2.80142e-05	-2.56562e-05	1.03884e-05	3.97588e-05	7.49026e-06	-3.36314e-06	1.29248e-05	-3.67022e-05	5.27215e-05	-2.76055e-05	3.65562e-06	2.7648e-05	-3.15666e-05	-1.32e-05	3.69634e-06	-4.57321e-05	-2.89919e-06	5.45369e-06	5.36717e-05	9.38734e-08
3.10338e-05	-1.9298e-05	-2.92035e-05	-0.000267673	-1.00306e-05	2.17186e-05	-2.08739e-05	-2.55366e-05	-2.32242e-05	-3.82468e-05	1.33118e-05	2.82521e-05	-2.56577e-05	9.0649e-06	3.97597e-05	7.54662e-06	-3.28151e-06	1.28337e-05	-3.63137e-05	5.27264e-05	-2.84504e-05	3.49273e-06	2.76946e-05	-3.34125e-05	-1.3472e-05	4.64192e-06	-4.56834e-05	-2.89633e-06	5.40932e-06	5.35828e-05	9.3031e-08
3.10358e-05	-1.93025e-05	-2.92112e-05	-0.000267694	-1.00296e-05	2.17235e-05	-2.217e-05	-2.53046e-05	-2.32921e-05	-3.82469e-05	1.3306e-05	2.82494e-05	-2.56571e-05	9.84563e-06	3.97599e-05	7.54125e-06	-3.28396e-06	1.284e-05	-3.63237e-05	5.27261e-05	-2.82386e-05	3.49635e-06	2.76867e-05	-3.22386e-05	-1.34602e-05	5.27531e-06	-4.56884e-05	-2.89071e-06	5.33664e-06	5.35998e-05	9.30239e-08
3.09983e-05	-1.93076e-05	-2.88741e-05	-0.000267471	-1.00117e-05	2.17349e-05	-2.32633e-05	-2.52127e-05	-2.28257e-05	-3.82436e-05	1.32627e-05	2.79418e-05	-2.55429e-05	9.36422e-06	3.97652e-05	7.53318e-06	-3.42937e-06	1.26477e-05	-3.6203e-05	5.27287e-05	-2.85723e-05	4.25629e-06	2.77079e-05	-3.23661e-05	-1.33773e-05	9.95541e-07	-4.56983e-05	-2.92056e-06	5.2876e-06	5.36179e-05	9.2868e-08
3.09333e-05	-1.5197e-05	-2.84094e-05	-0.000267603	-9.82075e-06	2.23038e-05	-2.34393e-05	-2.5382e-05	-2.32983e-05	-3.81449e-05	1.33138e-05	2.82451e-05	-2.50266e-05	8.94342e-06	3.97619e-05	7.49864e-06	-3.30653e-06	1.26595e-05	-3.62136e-05	5.27221e-05	-2.8181e-05	3.73265e-06	2.76965e-05	-3.21382e-05	-1.13014e-05	3.81928e-06	-4.56996e-05	-1.89974e-06	3.89296e-06	5.33797e-05	9.26794e-08
2.38211e-05	-2.00102e-05	-7.40726e-06	-0.000267685	-1.00052e-05	2.17252e-05	-2.2705e-05	-2.53117e-05	-2.29108e-05	-3.82369e-05	1.33265e-05	2.7904e-05	-2.54558e-05	9.18889e-06	3.97405e-05	7.43663e-06	-3.41648e-06	1.07102e-05	-3.6195e-05	5.2737e-05	-2.84052e-05	4.01854e-06	2.77024e-05	-3.22047e-05	-1.34307e-05	1.04242e-06	-4.56853e-05	-2.91447e-06	3.88909e-06	5.36078e-05	9.17276e-08
2.67457e-05	-1.808e-05	-1.53899e-05	-0.000267777	-9.951e-06	2.18022e-05	-2.28418e-05	-2.53699e-05	-2.31191e-05	-3.82402e-05	1.33083e-05	2.80673e-05	-2.54734e-05	8.89369e-06	3.98372e-05	7.05558e-06	-3.39203e-06	1.26092e-05	-3.62248e-05	5.27266e-05	-2.81513e-05	3.79266e-06	2.77158e-05	-3.21068e-05	-1.26473e-05	3.03689e-06	-3.26034e-05	-2.52216e-06	2.1841e-06	5.34293e-05	9.10163e-08
2.49878e-05	-1.84714e-05	-1.0224e-05	-0.000267717	-9.91932e-06	2.25327e-05	-2.24014e-05	-2.53626e-05	-2.31677e-05	-3.67753e-05	1.33067e-05	2.8093e-05	-2.54653e-05	9.158e-06	3.97538e-05	7.26429e-06	-3.39162e-06	1.18698e-05	-3.62346e-05	5.27267e-05	-2.8214e-05	3.93518e-06	2.7696e-05	-3.21667e-05	-1.28972e-05	2.52282e-06	-2.87853e-05	-2.30715e-06	2.50632e-06	5.35425e-05	9.04531e-08
2.67106e-05	-1.82886e-05	-1.88792e-05	-0.000173797	-9.95216e-06	2.18856e-05	-2.28071e-05	-2.54314e-05	-2.24425e-05	-5.26012e-05	9.82587e-06	2.83355e-05	-2.54119e-05	9.13138e-06	3.98547e-05	9.09322e-06	-2.81491e-06	1.2214e-05	-3.62122e-05	5.10963e-05	7.67085e-06	3.5663e-06	2.76158e-05	-3.07985e-05	-1.27979e-05	2.98445e-06	-2.8603e-05	-2.68487e-06	3.97635e-06	5.35177e-05	4.9665e-08
2.50853e-05	-1.88155e-05	-1.57792e-05	-0.000174502	-9.89445e-06	2.18905e-05	-2.25825e-05	2.55371e-05	-2.28436e-05	-3.80468e-05	1.29473e-05	2.81178e-05	-2.53191e-05	1.16051e-05	3.99114e-05	8.22677e-06	-2.64467e-06	1.23033e-05	-3.62047e-05	2.49492e-05	-2.75007e-05	3.86276e-06	2.76719e-05	-3.0408e-05	-1.28276e-05	2.77471e-06	-3.16148e-05	-2.55041e-06	3.57279e-06	5.35508e-05	4.73985e-08
2.55529e-05	-1.84168e-05	-1.55263e-05	-0.000174977	-9.80694e-06	2.00449e-05	-2.26458e-05	-1.29701e-05	-1.31836e-05	-3.91329e-05	1.12014e-05	2.97713e-05	-2.49793e-05	9.68992e-06	3.99208e-05	1.08152e-05	-2.48127e-06	1.19837e-05	-3.62095e-05	3.19024e-05	-1.80958e-05	1.15885e-06	2.73109e-05	-2.98523e-05	-1.27881e-05	2.82959e-06	-3.15995e-05	-2.61128e-06	4.25495e-06	5.35724e-05	4.6684e-08
2.53729e-05	-1.85623e-05	-1.58888e-05	-0.000175244	-9.73163e-06	2.17985e-05	-2.27052e-05	2.52374e-06	-1.21516e-05	-3.90766e-05	1.19125e-05	2.82458e-05	-2.53215e-05	9.47076e-06	3.98563e-05	8.84663e-06	-2.81676e-06	1.21883e-05	-3.61901e-05	2.9595e-05	-2.14791e-06	3.66191e-06	2.75771e-05	-3.04964e-05	-1.26403e-05	2.78323e-06	-3.22653e-05	-2.73742e-06	3.71827e-06	5.35568e-05	4.6204e-08
2.62784e-05	-1.82048e-05	-1.6297e-05	-0.000175275	-9.84869e-06	2.1561e-05	-2.27036e-05	-3.32415e-06	-4.89085e-06	-1.22175e-05	1.17706e-05	2.8322e-05	-2.52818e-05	9.84679e-06	3.98905e-05	8.9564e-06	-2.29016e-06	1.22236e-05	-3.61952e-05	3.36286e-05	-9.08697e-06	2.2272e-06	2.73518e-05	-3.04063e-05	-1.27873e-05	2.82249e-06	-3.24744e-05	-2.66201e-06	4.48796e-06	5.35557e-05	4.50962e-08
2.5354e-05	-1.84226e-05	-1.59194e-05	-0.000174937	-9.77235e-06	2.14246e-05	-2.26947e-05	2.30163e-06	-9.06063e-06	-1.91355e-05	1.18921e-05	2.84622e-05	-2.52503e-05	9.6399e-06	3.9867e-05	9.21895e-06	-2.69298e-06	1.21479e-05	-3.62084e-05	3.12675e-05	-3.85703e-06	2.86741e-06	2.75616e-05	-3.02444e-05	-1.27587e-05	2.82601e-06	-3.25196e-05	-2.67118e-06	4.84896e-06	5.35496e-05	4.49855e-08
2.53793e-05	-1.83528e-05	-1.56895e-05	-0.000174857	-9.79923e-06	2.16478e-05	-2.26926e-05	-1.55381e-06	-6.38257e-06	-1.47979e-05	1.17629e-05	2.82737e-05	-2.52617e-05	9.68083e-06	3.98681e-05	8.86078e-06	-2.48571e-06	1.21812e-05	-3.62001e-05	3.09176e-05	-4.81659e-06	2.60767e-06	2.74492e-05	-3.01574e-05	-1.27869e-05	2.82806e-06	-3.23467e-05	-2.66846e-06	4.30316e-06	5.35528e-05	4.47066e-08
2.62164e-05	-1.82954e-05	-1.60285e-05	-0.000175064	-9.81652e-06	2.13909e-05	-2.21931e-05	-1.16445e-06	-8.90627e-06	-1.36903e-05	1.18922e-05	9.902e-06	-2.52775e-05	9.78603e-06	3.98764e-05	1.61468e-05	-2.24315e-06	1.22047e-05	-3.61938e-05	9.21234e-06	-4.96964e-06	1.58166e-06	2.77104e-05	-2.99972e-05	-1.27725e-05	2.79191e-06	-3.21798e-05	-2.47706e-06	7.28615e-06	5.2365e-05	4.33174e-08
2.62135e-05	-1.83143e-05	-1.5878e-05	-0.000174935	-9.81185e-06	2.14108e-05	-2.24841e-05	-1.11042e-06	-9.05025e-06	-1.36106e-05	1.1804e-05	1.005e-05	-2.5274e-05	9.64507e-06	3.98739e-05	8.77467e-06	-2.2864e-06	1.22044e-05	-3.61965e-05	1.39188e-05	-4.96423e-06	1.92361e-06	2.74334e-05	-3.00157e-05	-1.27784e-05	2.79918e-06	-3.21822e-05	-2.60449e-06	7.24221e-06	5.24629e-05	4.32029e-08
2.60169e-05	-1.83037e-05	-1.59394e-05	-0.000174935	-9.81317e-06	2.14092e-05	-2.24752e-05	-1.1247e-06	-8.70827e-06	-1.36479e-05	1.18196e-05	1.01673e-05	-2.52776e-05	9.65145e-06	3.9874e-05	9.55232e-06	-2.26569e-06	1.22018e-05	-3.61969e-05	1.26358e-05	-4.96426e-06	1.89918e-06	2.75489e-05	-3.00648e-05	-1.27775e-05	2.7984e-06	-3.21832e-05	-2.594e-06	7.21811e-06	5.24845e-05	4.31831e-08
2.59281e-05	-1.83069e-05	-1.59704e-05	-0.000174956	-9.81302e-06	2.14199e-05	-2.24353e-05	-3.03016e-07	-7.44375e-06	-1.37956e-05	1.1801e-05	1.17184e-05	-2.53327e-05	9.65566e-06	3.98744e-05	9.2296e-06	-2.28292e-06	1.22016e-05	-3.61999e-05	1.09949e-05	-4.92636e-06	1.52013e-06	2.75514e-05	-3.03162e-05	-1.27721e-05	2.7881e-06	-3.21833e-05	-2.57708e-06	6.2944e-06	5.24506e-05	4.31572e-08
2.57413e-05	-1.80362e-05	-1.60411e-05	-0.00017505	-9.81431e-06	1.79904e-05	-2.23693e-05	-7.60768e-07	-7.59267e-06	-1.38913e-05	1.1806e-05	1.13019e-05	-1.02803e-05	9.65869e-06	3.98755e-05	8.83024e-06	-2.28679e-06	1.22027e-05	-3.61955e-05	1.15095e-05	6.30216e-06	-2.37297e-06	2.75779e-05	-3.03192e-05	-9.46604e-06	2.79225e-06	-3.21852e-05	-2.54459e-06	7.05363e-06	5.24711e-05	4.24579e-08
2.60268e-05	-1.82669e-05	-1.58894e-05	-0.000174964	-9.8136e-06	2.04486e-05	-2.23986e-05	-8.28338e-07	-8.22161e-06	-1.40068e-05	1.18109e-05	1.10274e-05	-1.47779e-05	9.68455e-06	2.45208e-05	9.2223e-06	-2.30599e-06	1.21963e-05	-3.623e-05	1.14982e-05	-3.5962e-06	6.77204e-08	2.75728e-05	-2.03385e-05	-1.26404e-05	3.57083e-06	-3.21918e-05	-2.5454e-06	6.50072e-06	5.24533e-05	4.1211e-08
2.58817e-05	-1.82025e-05	-1.59648e-05	-0.000175012	-9.81204e-06	2.00437e-05	-2.24068e-05	-7.46797e-07	-7.90097e-06	-1.3888e-05	1.1807e-05	1.08426e-05	-1.24654e-05	9.68745e-06	1.52861e-05	9.46922e-06	-2.2953e-06	1.21971e-05	-3.62922e-05	1.22263e-05	1.23387e-06	-9.2048e-07	2.76771e-05	-1.99487e-05	-1.0129e-05	2.97081e-06	-3.2189e-05	-1.87561e-06	6.61115e-06	5.24589e-05	4.07045e-08
2.59507e-05	-1.82079e-05	-1.5987e-05	-3.89565e-05	-9.81911e-06	2.01867e-05	-2.23784e-05	-8.21987e-07	-7.65067e-06	-1.4e-05	1.1826e-05	1.10366e-05	-1.34103e-05	9.67975e-06	2.1849e-05	9.53674e-06	-2.24122e-06	1.21853e-05	-3.63232e-05	1.15583e-05	-2.63181e-07	-4.01517e-07	2.76019e-05	-4.54661e-06	-1.16001e-05	3.32902e-06	-3.22118e-05	-4.42275e-06	6.49428e-06	5.24394e-05	1.15257e-08
2.59238e-05	-1.82203e-05	-1.59206e-05	-2.60611e-05	-9.83941e-06	2.02362e-05	-2.23584e-05	-7.95163e-07	-7.70619e-06	-1.39402e-05	1.19162e-05	1.09313e-05	-1.40529e-05	9.66968e-06	1.16932e-05	9.55667e-06	-2.22187e-06	1.218e-05	-3.63257e-05	1.21127e-05	-7.1712e-07	-4.86511e-08	2.76311e-05	-1.90149e-06	-1.13703e-05	3.11085e-06	-3.2214e-05	-6.31934e-06	6.48592e-06	5.24636e-05	1.03761e-08
2.59302e-05	-1.82186e-05	-1.59551e-05	-6.78711e-06	-9.83164e-06	1.98958e-05	-2.23851e-05	-7.65634e-07	-7.73763e-06	-1.39564e-05	1.18674e-05	1.10553e-05	-1.40937e-05	9.68074e-06	1.33751e-05	9.43491e-06	-2.25146e-06	1.21826e-05	-3.63508e-05	1.18605e-05	-9.5472e-08	-2.67948e-07	2.75898e-05	-6.35744e-06	-1.15216e-05	3.01551e-06	-3.22105e-05	-5.53437e-06	6.53546e-06	5.24555e-05	9.79857e-09
2.59237e-05	-1.8222e-05	-1.59222e-05	-4.78241e-06	-9.83307e-06	1.99964e-05	-2.23616e-05	-7.32662e-07	-7.71711e-06	-1.39083e-05	1.19056e-05	1.09693e-05	-1.41568e-05	9.67108e-06	1.19962e-05	9.53763e-06	-2.2463e-06	1.21809e-05	-3.63302e-05	1.21415e-05	-1.47158e-06	-1.76816e-07	2.76214e-05	-4.80999e-06	-1.14727e-05	2.95537e-06	-3.22128e-05	-6.05249e-06	6.48706e-06	5.24653e-05	9.73981e-09
2.59306e-05	-1.82194e-05	-1.59324e-05	-2.70018e-06	-9.82356e-06	2.00348e-05	-2.2368e-05	-7.92912e-07	-7.75322e-06	-1.39364e-05	1.19009e-05	1.10094e-05	-1.39717e-05	9.67702e-06	1.24146e-05	9.54125e-06	-2.24197e-06	1.21819e-05	-3.63766e-05	1.18513e-05	-6.44162e-07	-1.43346e-07	2.76163e-05	-4.41677e-06	-1.13276e-05	3.05997e-06	-3.22086e-05	-4.37879e-06	6.48732e-06	5.24671e-05	9.70438e-09
2.59266e-05	-1.82211e-05	-1.59333e-05	-2.5923e-06	-9.83281e-06	2.00333e-05	-2.23669e-05	-7.90003e-07	-7.74829e-06	-1.39401e-05	1.18654e-05	1.09568e-05	-1.4036e-05	9.67259e-06	1.21023e-05	9.46519e-06	-2.24451e-06	1.21825e-05	-3.63303e-05	1.20007e-05	-5.92804e-07	-1.4667e-07	2.7622e-05	-4.35914e-06	-1.13259e-05	3.08487e-06	-3.22104e-05	-4.65822e-06	6.48494e-06	5.24698e-05	9.69737e-09
2.5926e-05	-1.82167e-05	-1.59339e-05	-2.3723e-06	-9.82979e-06	1.99994e-05	-2.23645e-05	-7.87685e-07	-7.74882e-06	-1.39343e-05	1.18912e-05	1.09822e-05	-1.38897e-05	9.67372e-06	1.21593e-05	9.50856e-06	-2.24276e-06	1.21827e-05	-3.63401e-05	1.19175e-05	-7.63888e-07	-1.63798e-07	2.76218e-05	-4.38135e-06	-1.1335e-05	3.06383e-06	-3.22102e-05	-4.69168e-06	6.49082e-06	5.24685e-05	9.6932e-09
2.59254e-05	-1.51102e-05	-1.59256e-05	-2.90737e-06	-9.84756e-06	1.99155e-05	-2.19031e-05	-7.73902e-07	-7.75483e-06	-1.36263e-05	3.88934e-06	1.09691e-05	-1.35478e-05	9.76235e-06	1.23469e-05	9.50118e-06	-2.24593e-06	1.21755e-05	-3.63364e-05	1.1928e-05	-7.54994e-07	-1.61793e-07	2.61241e-05	-4.26431e-06	-1.14923e-05	1.99708e-06	-3.22345e-05	-4.82859e-06	6.37073e-06	5.24674e-05	9.3483e-09
2.59205e-05	-1.45373e-05	-1.59029e-05	-2.62715e-06	-9.87561e-06	2.00023e-05	-2.13263e-05	-7.84941e-07	-7.73866e-06	-1.35332e-05	5.75217e-06	1.09772e-05	-1.29034e-05	9.72901e-06	1.23352e-05	9.52547e-06	-2.2406e-06	1.19075e-05	-3.6342e-05	1.19389e-05	-6.3899e-07	-1.51198e-07	2.53967e-05	-5.6729e-06	-1.14733e-05	-1.27373e-06	-3.27002e-05	-4.53275e-06	6.20408e-06	5.24623e-05	9.29831e-09
2.5924e-05	-1.47095e-05	-1.57442e-05	-2.85721e-06	-9.85695e-06	2.00013e-05	-2.1418e-05	-7.80923e-07	-7.74198e-06	-1.34185e-05	3.60172e-06	1.09747e-05	-1.2821e-05	9.77543e-06	1.23376e-05	9.50233e-06	-2.24148e-06	1.19762e-05	-3.63383e-05	1.19649e-05	-7.51458e-07	-1.5149e-07	2.56587e-05	-5.32912e-06	-1.14877e-05	-1.83595e-06	-3.25993e-05	-4.75648e-06	6.30001e-06	5.24641e-05	9.28917e-09
2.592e-05	-1.44928e-05	-1.59173e-05	-2.5805e-06	-9.86754e-06	2.00053e-05	-2.13358e-05	-7.82817e-07	-7.74856e-06	-1.34491e-05	3.36359e-06	1.09771e-05	-1.26364e-05	9.72871e-06	1.23427e-05	9.52215e-06	-2.24058e-06	1.19394e-05	-3.63413e-05	1.19415e-05	-6.56465e-07	-1.51743e-07	2.57221e-05	-5.51529e-06	-1.14744e-05	-1.5513e-06	-3.24861e-05	-4.66097e-06	6.2137e-06	5.24632e-05	9.27088e-09
2.59211e-05	-1.45892e-05	-1.58189e-05	-2.47075e-06	-9.85375e-06	1.99952e-05	-2.14098e-05	-7.8332e-07	-7.72485e-06	-1.34456e-05	3.83471e-06	1.0975e-05	-1.27276e-05	9.77624e-06	1.23394e-05	9.50673e-06	-2.23006e-06	1.1931e-05	-3.46282e-05	1.21143e-05	-7.19522e-07	-1.45102e-07	2.49481e-05	-5.38307e-06	-1.14771e-05	-1.79829e-06	-3.25486e-05	-2.33361e-06	6.45973e-06	5.24642e-05	9.11197e-09
2.59213e-05	-1.45934e-05	-1.58347e-05	-2.61367e-06	-9.87187e-06	1.9998e-05	-2.1445e-05	-7.83265e-07	-7.8025e-06	-1.34547e-05	3.59073e-06	1.09733e-05	-1.27168e-05	9.7377e-06	1.23304e-05	9.51244e-06	-2.23862e-06	1.19218e-05	-3.51625e-05	9.99317e-06	-7.56112e-07	-1.5072e-07	2.56059e-05	-5.32092e-06	-1.14584e-05	-1.05795e-06	-3.09651e-05	-4.40505e-06	6.28164e-06	5.24642e-05	9.04519e-09
2.59214e-05	-1.46709e-05	-1.58203e-05	-2.52408e-06	-9.83991e-06	1.99957e-05	-2.14205e-05	-7.83352e-07	-7.94197e-06	-1.34424e-05	3.38193e-06	1.09747e-05	-1.27094e-05	9.75707e-06	1.23371e-05	9.51426e-06	-2.23076e-06	1.19273e-05	-3.48393e-05	9.97437e-06	-7.31692e-07	-1.47686e-07	2.5047e-05	-5.5617e-06	-1.14731e-05	-1.82586e-06	-3.14602e-05	-1.10638e-07	6.66685e-06	5.24641e-05	9.01602e-09
2.59194e-05	-1.4657e-05	-1.58416e-05	-2.6583e-06	-9.85612e-06	1.99979e-05	-2.14786e-05	-7.83017e-07	-7.80712e-06	-1.34604e-05	3.63803e-06	1.09738e-05	-1.27259e-05	9.73328e-06	9.91485e-06	9.53815e-06	-2.23104e-06	1.19343e-05	-3.49494e-05	8.89739e-06	-7.27748e-07	3.97109e-06	2.52748e-05	-5.31885e-06	-1.1465e-05	-1.22317e-06	-3.13523e-05	-2.43492e-06	5.95793e-06	3.90559e-06	6.22945e-09
2.59198e-05	-1.45966e-05	-1.58261e-05	-2.10156e-06	-9.84702e-06	1.72795e-05	-2.147e-05	-8.91893e-07	-6.96162e-06	-1.34523e-05	3.84229e-06	1.09748e-05	-1.27332e-05	1.4699e-06	4.44144e-06	1.07046e-05	-4.09444e-06	1.19342e-05	-1.83549e-05	9.51249e-06	-6.96528e-07	2.17232e-06	2.49256e-05	-5.59734e-06	-1.55836e-05	-1.31236e-06	-2.74396e-05	-2.26387e-06	6.26928e-06	4.66982e-06	4.96847e-09
2.59203e-05	-1.46027e-05	-1.58259e-05	-2.10372e-06	-9.84746e-06	1.73471e-05	-2.14578e-05	-8.8869e-07	-7.16475e-06	-1.34524e-05	3.83354e-06	1.09748e-05	-1.27215e-05	1.77517e-06	4.54333e-06	1.06664e-05	-4.01841e-06	1.19344e-05	-1.9931e-05	9.53953e-06	-6.99425e-07	1.24502e-06	2.49444e-05	-5.56647e-06	-1.32827e-05	-1.31145e-06	-2.69548e-05	-2.3079e-06	6.30385e-06	4.86375e-06	4.94146e-09
2.59203e-05	-1.46027e-05	-1.58259e-05	-2.10372e-06	-9.84746e-06	1.73471e-05	-2.14578e-05	-8.8869e-07	-7.16475e-06	-1.34524e-05	3.83354e-06	1.09748e-05	-1.27215e-05	1.77517e-06	4.54333e-06	1.06664e-05	-4.01841e-06	1.19344e-05	-1.9931e-05	9.53953e-06	-6.99425e-07	1.24502e-06	2.49444e-05	-5.56647e-06	-1.32827e-05	-1.31145e-06	-2.69548e-05	-2.3079e-06	6.30385e-06	4.86375e-06	4.94146e-09
2.59171e-05	-1.46052e-05	-1.58279e-05	-2.20546e-06	-9.84887e-06	1.81528e-05	-2.14588e-05	-8.65987e-07	-7.00001e-06	-1.3454e-05	3.81788e-06	1.09747e-05	-1.27312e-05	4.03074e-06	5.29536e-06	1.05426e-05	-3.86746e-06	1.19324e-05	-1.91729e-05	9.47233e-06	-7.05371e-07	1.98986e-06	2.5123e-05	-5.51511e-06	-1.24455e-05	-1.26291e-06	-2.53957e-05	-2.45884e-06	6.27519e-06	5.89886e-06	4.87304e-09
2.59176e-05	-1.46085e-05	-1.58309e-05	-2.24691e-06	-9.84881e-06	1.76966e-05	-2.14598e-05	-8.79199e-07	-7.13621e-06	-1.34539e-05	3.77237e-06	1.09749e-05	-1.27232e-05	3.76999e-06	5.06134e-06	1.04072e-05	-3.46326e-06	1.19359e-05	-1.94146e-05	9.51612e-06	-7.05347e-07	1.87784e-06	2.49904e-05	-5.32253e-06	-1.25167e-05	-1.28646e-06	-2.46886e-05	-2.46913e-06	6.29335e-06	5.9645e-06	4.81684e-09
2.21634e-05	-1.46274e-05	-1.58363e-05	-2.39849e-06	-9.84805e-06	1.76879e-05	-2.14626e-05	-8.8661e-07	-7.37747e-06	-1.34518e-05	3.74963e-06	1.09716e-05	-1.27239e-05	4.28794e-06	-3.01808e-06	1.01575e-05	-3.43423e-06	1.19366e-05	-1.94783e-05	9.72703e-06	-6.98044e-07	1.06385e-06	2.50211e-05	-5.3608e-06	-1.29102e-05	-1.27111e-06	-2.47967e-05	-2.448e-06	6.26714e-06	5.88757e-06	4.64318e-09
2.19854e-05	-1.46263e-05	-1.5834e-05	-2.37956e-06	-9.84836e-06	1.77455e-05	-2.14566e-05	-8.81005e-07	-7.31104e-06	-1.34519e-05	3.74092e-06	1.09671e-05	-1.27268e-05	4.22276e-06	-1.71882e-06	1.01361e-05	-3.37213e-06	1.19359e-05	-1.95506e-05	9.70148e-06	-6.97582e-07	1.13372e-06	2.50706e-05	-5.39941e-06	-1.28494e-05	-1.26923e-06	-2.45765e-05	-2.42861e-06	6.22656e-06	5.86136e-06	4.62028e-09
2.20663e-05	-1.46209e-05	-1.58358e-05	-2.38429e-06	-9.84883e-06	1.77379e-05	-2.14606e-05	-8.89158e-07	-7.38488e-06	-1.34514e-05	3.75002e-06	1.09717e-05	-1.27269e-05	4.1007e-06	4.0127e-07	1.0195e-05	-3.43785e-06	1.1937e-05	-1.94055e-05	9.70387e-06	-7.01066e-07	1.28987e-06	2.503e-05	-5.37336e-06	-1.28432e-05	-1.26962e-06	-2.45771e-05	-2.44612e-06	6.28766e-06	5.90992e-06	4.61655e-09
2.22453e-05	-1.46235e-05	-1.58328e-05	-2.34635e-06	-9.84875e-06	1.77428e-05	-2.14615e-05	-8.84246e-07	-7.26645e-06	-1.34521e-05	3.75167e-06	1.09723e-05	-1.27264e-05	3.66421e-06	8.50992e-07	1.02071e-05	-3.41205e-06	1.19367e-05	-1.94487e-05	9.66936e-06	-7.04147e-07	1.32969e-06	2.50334e-05	-5.37413e-06	-1.26983e-05	-1.27655e-06	-2.46575e-05	-2.44284e-06	6.27225e-06	2.38172e-06	4.59213e-09
2.21613e-05	-1.47525e-05	-1.58295e-05	-2.33492e-06	-9.84846e-06	1.77356e-05	-2.14801e-05	-8.87132e-07	-7.30195e-06	-1.34475e-05	3.74833e-06	1.09638e-05	-2.1816e-06	3.98747e-06	7.22333e-07	1.02323e-05	-3.47175e-06	1.19382e-05	-1.89933e-05	9.67333e-06	-7.01092e-07	1.29429e-06	2.50351e-05	-5.38041e-06	-1.27753e-05	-8.18186e-07	-2.46345e-05	-2.44708e-06	6.2861e-06	4.45583e-06	4.43566e-09
2.2079e-05	-1.46218e-05	-1.58346e-05	-2.35637e-06	-9.8487e-06	1.77366e-05	-2.14614e-05	-8.87053e-07	-4.48944e-06	-1.34515e-05	3.73877e-06	1.09721e-05	-4.90111e-06	3.96734e-06	-8.53952e-08	1.0246e-05	-3.44259e-06	1.19359e-05	-1.94454e-05	9.70482e-06	-7.0215e-07	1.26224e-06	2.50356e-05	-5.38957e-06	-1.27888e-05	-1.2758e-06	-2.46328e-05	-2.4471e-06	6.27093e-06	2.66479e-06	4.41965e-09
9.50773e-06	-1.46375e-05	-1.58347e-05	-2.35759e-06	-9.91374e-06	1.77297e-05	-2.14615e-05	-8.86797e-07	-7.22207e-06	-1.34458e-05	3.74148e-06	9.985e-06	-5.06444e-06	3.96468e-06	3.15083e-07	1.02155e-05	-3.45766e-06	1.1936e-05	-1.94379e-05	9.69733e-06	-6.08167e-07	1.27317e-06	2.50612e-05	-5.39211e-06	-1.2778e-05	-1.26834e-06	-2.4627e-05	-2.43726e-06	6.3258e-06	1.75591e-06	4.03326e-09
1.10161e-05	-4.13881e-06	-1.58354e-05	-2.41673e-06	-9.96807e-06	1.74618e-05	-2.14615e-05	-8.87592e-07	-4.99975e-06	-1.31258e-05	3.74349e-06	7.62859e-06	-6.19159e-06	3.91405e-06	2.75614e-07	1.02125e-05	-3.54873e-06	1.19388e-05	-1.94223e-05	9.68763e-06	-6.93552e-07	1.2521e-06	2.50388e-05	-5.38244e-06	-1.2369e-05	-1.1805e-06	-2.46269e-05	-2.44183e-06	6.33674e-06	3.43665e-06	3.79123e-09
1.07739e-05	-1.42809e-05	-1.57079e-05	-2.36392e-06	-9.93846e-06	1.4023e-05	-4.87628e-06	-8.85522e-07	-6.25377e-06	-1.34426e-05	3.88372e-06	8.98395e-06	-3.42607e-06	4.01856e-06	4.14278e-07	1.022e-05	-3.29181e-06	1.19357e-05	-1.9414e-05	9.61786e-06	-6.47794e-07	1.27038e-06	2.50538e-05	-5.38807e-06	-1.23848e-05	-1.21057e-06	-2.46248e-05	-2.43357e-06	6.55572e-06	3.19316e-06	3.44223e-09
1.14348e-05	-8.45283e-06	-9.54808e-06	-2.37441e-06	-9.74489e-06	1.36185e-05	-6.80441e-06	-8.8547e-07	-6.28276e-06	-1.34228e-05	3.557e-06	8.19558e-06	-5.33509e-06	3.99741e-06	3.75247e-07	1.02136e-05	-3.25222e-06	1.19371e-05	-1.94294e-05	9.66323e-06	-6.80701e-07	1.25739e-06	2.50413e-05	-5.35318e-06	-1.27257e-05	-1.20379e-06	-2.46397e-05	-2.43335e-06	6.58718e-06	3.87945e-06	3.19147e-09
1.19915e-05	-6.59028e-06	-2.22685e-06	-2.37769e-06	-9.83027e-06	1.06824e-05	-7.52815e-06	-8.83548e-07	-6.01883e-06	-1.34458e-05	3.40962e-06	8.52451e-06	-5.61513e-06	4.00294e-06	2.70752e-07	1.0197e-05	-3.3285e-06	1.19415e-05	-1.94085e-05	9.66242e-06	-6.64374e-07	1.25598e-06	2.49331e-05	-5.35854e-06	-1.25155e-05	-1.20084e-06	-2.46319e-05	-2.43596e-06	6.53767e-06	3.7816e-06	3.02286e-09
1.17835e-05	-8.01938e-06	-5.62437e-06	-2.38038e-06	-9.87578e-06	9.05845e-06	-4.51252e-06	-8.83855e-07	-5.79531e-06	-1.34306e-05	3.34411e-06	8.34644e-06	-5.52244e-06	4.1567e-06	3.71283e-07	1.02046e-05	-3.35306e-06	1.19405e-05	-1.93876e-05	9.66123e-06	-6.59986e-07	1.26572e-06	2.49664e-05	-5.33083e-06	-1.2525e-05	-1.19305e-06	-2.46316e-05	-2.43605e-06	6.4786e-06	3.5674e-06	2.99051e-09
1.1818e-05	-7.70651e-06	-4.79541e-06	-2.37978e-06	-9.89867e-06	9.30993e-06	-4.97436e-06	-8.86272e-07	-5.57943e-06	-1.23518e-05	2.55529e-06	7.76778e-06	-5.26933e-06	4.13069e-06	3.56395e-07	1.02066e-05	-3.38314e-06	1.19415e-05	-1.9399e-05	9.67443e-06	-6.74782e-07	1.26273e-06	2.49887e-05	-5.33165e-06	-1.25282e-05	-1.18466e-06	-2.46302e-05	-2.43626e-06	6.51827e-06	3.78001e-06	2.94419e-09
1.18692e-05	-7.52621e-06	-3.61688e-06	-2.38045e-06	-9.90057e-06	9.99463e-06	-5.02806e-06	-8.87978e-07	-5.60546e-06	-1.05124e-05	2.62712e-06	7.81259e-06	-5.2942e-06	4.02863e-06	2.95558e-07	9.98524e-06	-3.37647e-06	1.19423e-05	-1.94015e-05	9.6695e-06	-6.73401e-07	1.26077e-06	2.4977e-05	-5.34065e-06	-1.24762e-05	-1.19124e-06	-2.46303e-05	-2.43701e-06	6.6636e-06	3.80656e-06	2.90108e-09
1.17817e-05	-7.39072e-06	-3.63662e-06	-2.38072e-06	-9.88635e-06	9.53415e-06	-4.69983e-06	-8.89304e-07	-5.72102e-06	-1.04172e-05	3.22107e-06	8.2399e-06	-5.34556e-06	4.02878e-06	4.06038e-07	1.00732e-05	-3.35704e-06	1.19426e-05	-1.93986e-05	9.67193e-06	-6.6754e-07	1.26155e-06	2.49714e-05	-5.3309e-06	-1.25098e-05	-1.18752e-06	-2.46302e-05	-2.43576e-06	6.4415e-06	3.72422e-06	2.89343e-09
1.17902e-05	-7.08045e-06	-3.77221e-06	-2.38275e-06	-9.88788e-06	9.28189e-06	-4.86805e-06	-8.8588e-07	-5.81094e-06	-1.00478e-05	3.13647e-06	8.01048e-06	-5.24337e-06	4.07175e-06	2.78026e-07	1.00213e-05	-3.35371e-06	1.19414e-05	-1.94007e-05	9.66992e-06	-6.66328e-07	1.26186e-06	2.49728e-05	-5.35324e-06	-1.25055e-05	-1.19035e-06	-2.46305e-05	-2.43633e-06	6.5017e-06	3.74973e-06	2.87557e-09
1.17728e-05	-7.14466e-06	-3.89805e-06	-2.33954e-06	-9.88607e-06	9.31257e-06	-5.07911e-06	-8.8544e-07	-5.74442e-06	-1.03393e-05	3.11056e-06	7.94786e-06	-5.29789e-06	4.08133e-06	3.50451e-07	8.57172e-06	-3.32792e-06	1.19413e-05	-1.93981e-05	9.67015e-06	-6.69168e-07	1.26152e-06	2.49728e-05	-5.34682e-06	-1.25118e-05	-1.18995e-06	-2.46302e-05	-2.43639e-06	6.39854e-06	3.71329e-06	2.85543e-09
1.17792e-05	-7.20971e-06	-3.907e-06	-2.36976e-06	-9.88666e-06	9.29397e-06	-4.99944e-06	-8.85038e-07	-5.76704e-06	-1.04893e-05	2.93227e-06	8.03662e-06	-5.23292e-06	4.06918e-06	3.02641e-07	8.28543e-06	-3.33035e-06	1.19415e-05	-1.93979e-05	9.66954e-06	-6.67252e-07	1.2626e-06	2.4972e-05	-5.34764e-06	-1.252e-05	-1.18957e-06	-2.46112e-05	-2.43704e-06	6.24828e-06	2.82979e-06	2.84523e-09
1.17771e-05	-7.24833e-06	-3.72692e-06	-2.36266e-06	-9.88384e-06	9.30558e-06	-5.0387e-06	-8.85827e-07	-5.77939e-06	-1.0362e-05	3.00369e-06	7.98803e-06	-1.42328e-06	4.07064e-06	3.25616e-07	8.66184e-06	-3.35193e-06	1.19415e-05	-1.93992e-05	9.66999e-06	-6.67532e-07	1.26207e-06	2.49707e-05	-5.34538e-06	-1.25086e-05	-1.18921e-06	-2.46287e-05	-2.43639e-06	6.33982e-06	3.10358e-06	2.82654e-09
1.17777e-05	-7.18496e-06	-3.74322e-06	-2.37259e-06	-9.88517e-06	9.33814e-06	-4.98922e-06	-8.85628e-07	-5.76422e-06	-1.02859e-05	2.98262e-06	7.99933e-06	-1.64566e-06	4.06906e-06	3.22691e-07	8.47509e-06	-3.34415e-06	1.19418e-05	-1.93988e-05	9.66923e-06	-6.67902e-07	1.26207e-06	2.49652e-05	-5.34602e-06	-1.2516e-05	-1.18911e-06	-2.46036e-05	-2.43642e-06	6.32697e-06	3.07798e-06	2.82e-09
1.17692e-05	-7.20834e-06	-3.76167e-06	-2.36815e-06	-9.88472e-06	9.30596e-06	-5.02468e-06	-8.85698e-07	-5.77169e-06	-1.03097e-05	3.01032e-06	7.99462e-06	-2.31532e-06	4.07048e-06	3.24315e-07	1.89179e-06	-3.34201e-06	1.19412e-05	-1.9399e-05	9.66948e-06	-6.68028e-07	1.26195e-06	2.49666e-05	-5.34516e-06	-1.25133e-05	-1.18924e-06	-2.46063e-05	-2.43639e-06	6.32425e-06	3.1314e-06	2.75549e-09
1.17784e-05	-7.22702e-06	-3.7603e-06	-2.37772e-06	-9.88424e-06	9.30468e-06	-4.99213e-06	-8.85582e-07	-5.76544e-06	-1.02926e-05	2.99912e-06	7.99629e-06	-2.07889e-06	4.06912e-06	3.20252e-07	4.54251e-06	-3.34118e-06	1.19416e-05	-1.93989e-05	9.66929e-06	-6.67934e-07	1.26194e-06	2.49667e-05	-5.34677e-06	-1.25132e-05	-1.18929e-06	-8.07246e-06	-2.43647e-06	6.30823e-06	3.15991e-06	2.23088e-09
1.17726e-05	-7.19899e-06	-3.76022e-06	-2.3838e-06	-9.88493e-06	9.31864e-06	-5.01468e-06	-8.85486e-07	-5.76833e-06	-1.02968e-05	3.01021e-06	7.99944e-06	-2.39872e-06	4.10553e-06	3.1994e-07	3.63997e-06	-3.34163e-06	1.19415e-05	-1.93989e-05	9.0621e-06	-6.68013e-07	1.26982e-06	2.49658e-05	-5.34591e-06	-1.2514e-05	-1.18937e-06	-2.53254e-06	-2.43639e-06	6.31518e-06	3.11874e-06	2.15514e-09
1.17763e-05	-7.20329e-06	-3.76463e-06	-2.39748e-06	-9.88567e-06	9.31034e-06	-5.00639e-06	-8.85802e-07	-5.7675e-06	-1.03149e-05	3.00314e-06	8.00278e-06	-2.26818e-06	4.08662e-06	2.30172e-07	3.59513e-06	-3.34306e-06	1.19416e-05	-1.9399e-05	7.59485e-06	-6.68059e-07	1.27327e-06	2.49659e-05	-5.34592e-06	-1.25138e-05	-1.18922e-06	-3.83273e-06	-2.4364e-06	6.32081e-06	3.1774e-06	2.1387e-09
1.17727e-05	-7.20604e-06	-3.76654e-06	-2.39193e-06	-9.88485e-06	9.06342e-06	-5.00588e-06	-8.85754e-07	-5.76706e-06	-1.03586e-05	3.00471e-06	7.99583e-06	-2.16735e-06	4.10199e-06	2.8021e-07	4.9283e-06	-3.34153e-06	1.19805e-05	-1.94004e-05	8.31768e-06	-6.67954e-07	1.09065e-06	2.17871e-05	-5.34647e-06	-1.2517e-05	-1.2088e-06	-4.04961e-06	-2.4372e-06	6.28722e-06	3.15062e-06	2.01063e-09
1.17746e-05	-7.20428e-06	-3.76951e-06	-2.3756e-06	-9.88513e-06	8.88855e-06	-5.00482e-06	-8.85818e-07	-5.7698e-06	-1.03203e-05	3.00648e-06	7.99898e-06	-9.37942e-07	4.09651e-06	1.99973e-07	3.79418e-06	-3.34044e-06	1.19487e-05	-1.94022e-05	8.40901e-06	-6.6835e-07	1.40812e-06	2.17521e-05	-5.34606e-06	-1.25172e-05	-1.26906e-06	-2.62208e-06	-2.43657e-06	6.31744e-06	3.109e-06	1.9838e-09
5.02727e-06	-7.20281e-06	-3.76887e-06	-2.38083e-06	-9.8847e-06	8.96004e-06	-5.00633e-06	-8.85716e-07	-5.7695e-06	-1.03279e-05	2.98245e-06	7.98977e-06	-2.15545e-06	4.10045e-06	2.26865e-07	4.27061e-06	-3.34181e-06	1.1954e-05	-1.94021e-05	8.59464e-06	-6.68156e-07	7.27243e-07	2.20219e-05	-5.34639e-06	-1.25152e-05	-1.22265e-06	-2.87374e-06	-2.43645e-06	6.73104e-06	3.09878e-06	1.89942e-09
5.8504e-06	-7.20358e-06	-3.79383e-06	-2.38175e-06	-9.93452e-06	9.11405e-06	-5.03494e-06	-8.88276e-07	-5.813e-06	-1.03278e-05	3.01593e-06	7.99519e-06	-2.09266e-06	4.0969e-06	2.20418e-07	2.73547e-06	-3.34219e-06	1.19525e-05	-1.93925e-05	8.48898e-06	-6.68286e-07	1.06728e-06	8.21812e-06	-5.3465e-06	-1.25164e-05	-1.21056e-06	-3.0851e-06	-2.43653e-06	6.32455e-06	3.06078e-06	1.47908e-09
6.4522e-06	-7.20273e-06	-3.79057e-06	-2.37797e-06	-1.0391e-05	8.95862e-06	-5.01939e-06	-8.86643e-07	-5.77219e-06	-1.03304e-05	2.97555e-06	7.99584e-06	-2.08406e-06	4.09597e-06	2.47951e-07	1.06315e-06	-3.34172e-06	1.19494e-05	-1.939e-05	8.53714e-06	-6.68153e-07	8.78347e-07	3.61345e-06	-5.34661e-06	-1.25167e-05	-1.26272e-06	-3.29443e-06	-2.43637e-06	6.39956e-06	3.05795e-06	1.43391e-09
5.29409e-06	-7.2033e-06	-3.77969e-06	-2.37934e-06	-9.9714e-06	9.01538e-06	-5.01809e-06	-8.86471e-07	-5.78689e-06	-1.03424e-05	2.94351e-06	7.9928e-06	-2.10702e-06	4.09533e-06	2.32007e-07	2.43435e-06	-3.3419e-06	1.19555e-05	-1.93988e-05	8.49157e-06	-6.68196e-07	8.21234e-07	4.30832e-06	-5.34646e-06	-1.25165e-05	-1.25265e-06	-3.06958e-06	-2.43648e-06	6.45793e-06	3.0651e-06	1.42221e-09
5.10809e-06	-7.20362e-06	-4.23777e-06	-2.39024e-06	-1.00764e-05	8.90623e-06	-5.0221e-06	-8.7586e-07	-5.79534e-06	-1.03452e-05	2.55805e-06	7.99336e-06	-2.06443e-06	4.09561e-06	3.44561e-07	6.73347e-07	-3.12781e-06	1.19488e-05	-1.93981e-05	8.25276e-06	-6.5021e-07	1.67456e-06	4.27062e-06	-5.36763e-06	-1.25165e-05	-1.25844e-06	-3.30607e-06	-2.44337e-06	6.40388e-06	2.89063e-06	1.41289e-09
5.17391e-06	-7.20338e-06	-3.7817e-06	-2.37786e-06	-1.00124e-05	9.00259e-06	-5.01846e-06	-8.68129e-07	-5.77767e-06	-1.03423e-05	2.98039e-06	7.99374e-06	-2.06511e-06	4.07081e-06	2.45969e-07	1.85324e-06	-3.32422e-06	1.19521e-05	-1.9388e-05	8.45275e-06	-6.68088e-07	8.45846e-07	3.00773e-06	-5.34647e-06	-1.25164e-05	-1.25356e-06	-3.00576e-06	-2.43545e-06	6.41858e-06	3.07207e-06	1.40718e-09
5.11927e-06	-7.01479e-06	-3.78174e-06	-2.37811e-06	-1.00122e-05	7.43244e-06	-5.01745e-06	-8.58208e-07	-5.7782e-06	-1.03393e-05	2.97971e-06	7.99435e-06	-2.06306e-06	4.07225e-06	2.56841e-07	1.74065e-06	-3.34114e-06	1.19586e-05	-1.92847e-05	8.45696e-06	-1.80029e-07	8.49455e-07	3.43565e-06	-5.34645e-06	-1.25181e-05	-1.2454e-06	-3.07803e-06	-2.43401e-06	6.41212e-06	3.06847e-06	1.3767e-09
4.89528e-06	-6.98478e-06	-3.79411e-06	-2.37446e-06	-9.9987e-06	7.42212e-06	-5.01896e-06	-8.79671e-07	-5.79414e-06	-1.03304e-05	2.92125e-06	8.01218e-06	-2.02728e-06	2.08015e-06	2.72372e-07	1.94162e-06	-3.07783e-06	1.19565e-05	-1.91948e-05	8.49891e-06	-4.43679e-07	8.97439e-07	4.35937e-06	-5.34582e-06	-1.25204e-05	-1.24365e-06	-3.08607e-06	-2.43592e-06	6.41451e-06	3.06538e-06	1.3651e-09
5.0734e-06	-7.07749e-06	-3.79683e-06	-2.37394e-06	-9.98055e-06	7.95278e-06	-3.25242e-06	-8.56045e-07	-5.78944e-06	-1.03333e-05	2.92129e-06	8.00538e-06	-2.04203e-06	1.48192e-06	2.65149e-07	1.78115e-06	-3.11128e-06	7.08414e-06	-1.92635e-05	8.49339e-06	-4.55086e-07	9.1361e-07	3.68836e-06	-5.34844e-06	-1.25207e-05	-1.24196e-06	-3.08714e-06	-2.43474e-06	6.39728e-06	3.05757e-06	1.26295e-09
5.07067e-06	-7.03643e-06	-3.79725e-06	-2.25502e-06	-9.98552e-06	7.86113e-06	-3.29723e-06	-8.40168e-07	-5.79608e-06	-1.03318e-05	2.92465e-06	8.00587e-06	-2.04296e-06	1.6316e-06	2.63544e-07	1.79143e-06	-3.11477e-06	7.28818e-06	-1.92592e-05	8.4934e-06	-2.8482e-07	9.10103e-07	3.41167e-06	-5.34772e-06	-1.25211e-05	-1.24414e-06	-3.08012e-06	-2.43483e-06	6.40058e-06	3.06612e-06	1.26205e-09
4.92372e-06	-7.05438e-06	-3.79039e-06	-2.37572e-06	-9.99097e-06	7.61271e-06	-9.73647e-07	-8.67502e-07	-5.79164e-06	-1.03331e-05	2.92639e-06	8.00407e-06	-2.06967e-06	2.35309e-06	2.62716e-07	1.75998e-06	-3.18974e-06	7.27657e-06	-1.92599e-05	8.49109e-06	-3.06557e-07	9.13698e-07	3.63724e-06	-5.34737e-06	-1.25221e-05	-1.24093e-06	-3.05964e-06	-2.435e-06	6.40774e-06	3.06167e-06	1.25241e-09
4.94808e-06	-7.04097e-06	-3.80344e-06	-2.36575e-06	-9.98928e-06	7.76899e-06	-1.89887e-06	-8.53755e-07	-5.78832e-06	-1.0325e-05	2.96133e-06	8.00838e-06	-2.06657e-06	2.30495e-06	-6.31475e-07	-1.7705e-06	-3.18268e-06	7.32826e-06	-8.74582e-06	8.49633e-06	-4.02184e-07	9.05337e-07	3.30227e-06	-5.30097e-06	-1.25254e-05	-1.25153e-06	-3.09852e-06	-2.43507e-06	6.40542e-06	3.06137e-06	9.6161e-10
4.96421e-06	-7.06193e-06	-3.63811e-06	-2.37351e-06	-9.99348e-06	7.71285e-06	-1.75882e-06	-8.54159e-07	-5.79134e-06	-1.03048e-05	2.93633e-06	8.00564e-06	-2.06883e-06	1.89954e-06	-6.27654e-07	1.28347e-06	-3.19213e-06	7.31029e-06	-8.60877e-06	8.49694e-06	-3.73292e-07	9.078e-07	3.19527e-06	-5.31902e-06	-1.25236e-05	-1.2435e-06	-3.09291e-06	-2.4351e-06	6.40469e-06	3.06206e-06	9.52616e-10
4.97159e-06	-7.04646e-06	-3.79731e-06	-2.29543e-06	-9.99551e-06	7.88903e-06	-2.1541e-06	-8.56475e-07	-5.79265e-06	-1.01348e-05	2.9249e-06	8.00726e-06	-2.06309e-06	2.28015e-06	-7.91886e-08	-7.39817e-08	-3.16715e-06	6.99253e-06	-8.49278e-06	8.46042e-06	-3.99116e-07	9.14376e-07	3.49659e-06	-5.27733e-06	-1.25238e-05	-1.24899e-06	-3.10523e-06	-2.4318e-06	6.40497e-06	3.06131e-06	9.48046e-10
4.96148e-06	-7.054e-06	-3.72789e-06	-2.36002e-06	-9.99222e-06	7.76736e-06	-1.8954e-06	-8.56808e-07	-5.78945e-06	-1.02609e-05	2.93783e-06	8.00661e-06	-2.0661e-06	2.30367e-06	-1.99261e-07	6.12045e-07	-3.19438e-06	6.31503e-06	-8.35409e-06	8.47829e-06	-3.9535e-07	9.08787e-07	3.14865e-06	-5.30769e-06	-1.2524e-05	-1.24726e-06	-3.09497e-06	-2.43462e-06	6.40501e-06	3.06124e-06	9.35006e-10
4.96226e-06	-7.05465e-06	-3.71109e-06	-2.35167e-06	-9.99265e-06	7.74547e-06	-1.83775e-06	-8.56727e-07	-5.78955e-06	-1.02356e-05	2.93903e-06	8.00599e-06	-2.06571e-06	2.18862e-06	-3.13384e-07	4.04555e-07	-3.194e-06	6.36034e-06	-8.40228e-06	8.48263e-06	-3.91275e-07	9.09855e-07	3.19125e-06	-5.30852e-06	-1.25252e-05	-1.24716e-06	-3.09444e-06	-2.43486e-06	6.40498e-06	3.0613e-06	9.34879e-10
4.95997e-06	-7.05297e-06	-3.72469e-06	-2.35106e-06	-9.99335e-06	7.55301e-06	-1.79235e-06	-8.63343e-07	-5.78961e-06	-1.02617e-05	2.93497e-06	6.28511e-06	-2.06652e-06	2.20459e-06	-2.70559e-07	4.05248e-07	-3.11336e-06	6.64183e-06	-8.41891e-06	8.48091e-06	-3.84508e-07	9.15933e-07	3.26611e-06	-5.31552e-06	-1.25345e-05	-1.24609e-06	-3.05128e-06	-2.43441e-06	6.42677e-06	3.06128e-06	9.12024e-10
5.04391e-06	-7.05161e-06	-3.71747e-06	-2.36185e-06	-7.22699e-06	7.79107e-06	-1.96639e-06	-8.56966e-07	-4.30142e-06	-1.02668e-05	2.93134e-06	7.55453e-06	-2.06636e-06	2.30003e-06	-2.29044e-07	6.49471e-07	-3.11669e-06	6.44298e-06	-4.90812e-06	8.48624e-06	-3.85102e-07	8.11692e-07	3.21843e-06	-4.01102e-06	-1.22822e-05	-1.24643e-06	-3.15147e-06	-2.43459e-06	5.33621e-06	3.09941e-06	7.92635e-10
4.99919e-06	-7.05281e-06	-3.71835e-06	-2.365e-06	-2.92249e-06	7.78647e-06	-1.70212e-06	-8.57314e-07	-3.2702e-06	-1.02614e-05	2.9264e-06	7.32942e-06	-2.06642e-06	2.25632e-06	-3.45722e-07	5.76987e-07	-3.16329e-06	6.429e-06	-5.89103e-06	8.48755e-06	-3.89319e-07	8.89146e-07	3.23205e-06	-4.40397e-06	-1.21222e-05	-1.24632e-06	-3.17339e-06	-2.21592e-06	5.47028e-06	3.12371e-06	7.47072e-10
5.00436e-06	-5.31952e-06	-3.72362e-06	-2.35832e-06	-5.96504e-06	7.76081e-06	-1.77776e-06	-8.58055e-07	-4.30004e-06	-1.02142e-05	2.92752e-06	7.0375e-06	-2.06609e-06	2.23781e-06	-2.96626e-07	5.08191e-07	-3.143e-06	6.45536e-06	-6.90541e-06	8.48648e-06	-3.8653e-07	8.84361e-07	3.20006e-06	-4.77247e-06	-4.13195e-06	-1.24467e-06	-3.39802e-06	-2.29351e-06	5.72448e-06	3.07147e-06	6.45852e-10
4.9851e-06	-6.49957e-06	-3.73432e-06	-2.36157e-06	-3.39112e-06	7.77647e-06	-1.76414e-06	-8.57101e-07	-4.0047e-06	-1.02443e-05	2.92484e-06	6.53373e-06	-2.06586e-06	2.26309e-06	-3.13883e-07	6.97987e-07	-3.15495e-06	6.43735e-06	-6.73192e-06	8.48711e-06	-3.88299e-07	8.84303e-07	3.10175e-06	-4.67577e-06	-2.67407e-06	-1.24115e-06	-3.34205e-06	-2.21472e-06	5.78277e-06	3.09909e-06	6.13609e-10
4.97947e-06	-6.32118e-06	-3.73714e-06	-2.36151e-06	-3.57405e-06	7.7712e-06	-1.77619e-06	-8.56924e-07	-3.92823e-06	-1.02032e-05	2.91962e-06	5.55334e-06	-2.066e-06	2.25912e-06	-3.22732e-07	5.58834e-07	-3.14473e-06	5.88812e-06	-6.66625e-06	8.48673e-06	-3.63594e-07	8.94048e-07	3.28322e-06	-4.64243e-06	-2.81629e-06	-1.2012e-06	-3.17211e-06	-2.19824e-06	5.87369e-06	3.09097e-06	5.92648e-10
4.98171e-06	-6.03332e-06	-3.82004e-06	-2.36016e-06	-3.4999e-06	7.77255e-06	-1.81705e-06	-8.64016e-07	-4.11933e-06	-1.02054e-05	2.94239e-06	5.79219e-06	-2.0668e-06	2.25994e-06	-3.22496e-07	5.5988e-07	-3.14991e-06	5.81831e-06	-4.73822e-06	8.48719e-06	-3.83503e-07	8.86693e-07	3.19898e-06	-4.73456e-06	-3.12757e-06	-1.22959e-06	-3.17516e-06	-2.20552e-06	6.05308e-06	2.64813e-06	5.72946e-10
4.98206e-06	-5.2801e-06	-3.79279e-06	-2.40392e-06	-2.93349e-06	7.77255e-06	-1.77077e-06	-7.65762e-07	-3.97177e-06	-1.02059e-05	2.77483e-06	5.73034e-06	-2.06695e-06	1.9532e-06	-3.08161e-07	5.54937e-07	-3.14544e-06	5.87349e-06	-5.23298e-06	8.26108e-06	-3.74958e-07	9.01234e-07	3.21472e-06	-4.6047e-06	-3.57149e-06	-1.23483e-06	-3.20149e-06	-2.16081e-06	5.83149e-06	3.0888e-06	5.59824e-10
4.98206e-06	-5.60403e-06	-2.36325e-06	-2.32005e-06	-2.8991e-06	7.77222e-06	-1.7724e-06	-8.48459e-07	-3.98002e-06	-1.01957e-05	2.89787e-06	3.2535e-06	-2.06709e-06	2.0349e-06	-3.11005e-07	5.94018e-07	-1.39776e-06	5.90695e-06	-5.21085e-06	8.46689e-06	-3.85863e-07	8.95423e-07	3.20712e-06	-4.65811e-06	-3.41617e-06	-1.23166e-06	-3.12639e-06	-2.17503e-06	5.87415e-06	3.06342e-06	5.2771e-10
4.98165e-06	-5.68915e-06	-1.65276e-06	-2.32125e-06	-2.94848e-06	7.77226e-06	-1.77956e-06	-8.53914e-07	-3.98209e-06	-1.01955e-05	2.8982e-06	3.26676e-06	-2.0673e-06	2.04063e-06	-3.16094e-07	5.9224e-07	-1.40311e-06	5.91494e-06	-5.23636e-06	8.46857e-06	-3.85375e-07	8.94911e-07	3.21083e-06	-4.65308e-06	-3.41625e-06	-1.2325e-06	-3.13707e-06	-2.17522e-06	5.9444e-06	3.0578e-06	5.27515e-10
4.9807e-06	-5.70976e-06	-1.92393e-06	-2.32647e-06	-2.64536e-06	7.772e-06	-1.7788e-06	-8.42945e-07	-4.00831e-06	-1.0196e-05	2.89302e-06	3.30193e-06	-2.06715e-06	2.05398e-06	-3.13061e-07	5.77281e-07	-1.54555e-06	5.9133e-06	-5.22537e-06	8.43886e-06	-3.84933e-07	8.92441e-07	3.21002e-06	-4.66699e-06	-3.37361e-06	-1.23291e-06	-3.14859e-06	-2.18423e-06	5.92907e-06	3.04204e-06	5.26917e-10
4.9818e-06	-5.66093e-06	-1.74257e-06	-2.33564e-06	-2.43394e-06	7.77214e-06	-1.78022e-06	-8.55519e-07	-3.99877e-06	-1.01945e-05	2.89876e-06	3.32369e-06	-2.06699e-06	2.07146e-06	-3.08178e-07	5.90315e-07	-1.54e-06	5.91523e-06	-5.2295e-06	8.45106e-06	-3.82217e-07	8.94394e-07	3.20785e-06	-4.66568e-06	-3.37836e-06	-1.23389e-06	-3.14124e-06	-2.17938e-06	5.91084e-06	3.01484e-06	5.24676e-10
4.98194e-06	-5.7082e-06	-1.81913e-06	-2.33464e-06	-2.84358e-06	5.95853e-06	-1.78294e-06	-8.51948e-07	-3.99672e-06	-1.033e-05	2.91664e-06	3.33869e-06	-2.09345e-06	2.08833e-06	-3.08225e-07	8.76926e-07	-1.60634e-06	5.86749e-06	-5.23642e-06	5.05619e-06	-3.82434e-07	8.93627e-07	3.15353e-06	-4.65784e-06	-2.00318e-06	-1.40032e-06	-3.12982e-06	-2.18431e-06	5.50295e-06	3.03415e-06	4.48208e-10
4.98188e-06	-5.71076e-06	-1.80832e-06	-2.33932e-06	-2.59323e-06	6.11484e-06	-1.7829e-06	-8.52285e-07	-3.99519e-06	-1.03289e-05	2.90949e-06	3.35823e-06	-2.07658e-06	2.08899e-06	-2.29027e-07	8.20727e-07	-1.54615e-06	5.88243e-06	-5.24364e-06	3.03779e-06	-3.83008e-07	8.93954e-07	3.16906e-06	-4.69494e-06	-9.81605e-07	-1.36406e-06	-3.13804e-06	-2.18551e-06	5.62826e-06	3.03411e-06	4.31068e-10
4.98141e-06	-5.69899e-06	-1.85854e-06	-2.33498e-06	-2.57912e-06	6.2379e-06	-1.78214e-06	-8.51642e-07	-3.99495e-06	-1.02326e-05	2.90685e-06	3.34185e-06	-2.07856e-06	2.07189e-06	-8.33923e-08	8.21049e-07	-1.49917e-06	5.90522e-06	-5.24966e-06	3.08698e-06	-3.83709e-07	9.16359e-07	3.16707e-06	-3.35379e-06	-1.83224e-06	-1.35002e-06	-3.13468e-06	-2.18977e-06	5.64083e-06	3.03536e-06	4.22548e-10
4.98162e-06	-5.70734e-06	-1.82013e-06	-2.33561e-06	-2.60829e-06	6.25377e-06	-1.78222e-06	-8.53221e-07	-3.99656e-06	-1.02919e-05	2.90829e-06	3.34472e-06	-2.07293e-06	2.07961e-06	1.38547e-08	8.60296e-07	-1.53344e-06	5.89583e-06	-5.24556e-06	2.80589e-06	-3.85762e-07	8.97655e-07	3.17068e-06	-3.28403e-06	-1.29125e-06	-1.34877e-06	-3.13687e-06	-2.18678e-06	5.63608e-06	3.03753e-06	4.20272e-10
4.98175e-06	-5.71424e-06	-1.84276e-06	-2.33661e-06	-2.64926e-06	6.23976e-06	-1.78446e-06	-8.5406e-07	-3.99781e-06	-1.02556e-05	2.90886e-06	3.35251e-06	-2.07648e-06	2.08948e-06	-8.18837e-08	8.35446e-07	-1.45663e-06	5.89833e-06	-5.24956e-06	2.99143e-06	-3.87756e-07	9.65037e-07	3.16977e-06	-3.02014e-06	-9.00628e-07	-1.2844e-06	-3.13399e-06	-2.18807e-06	5.62773e-06	3.04112e-06	4.18094e-10
4.98174e-06	-5.71456e-06	-1.05507e-06	-2.33606e-06	-2.64491e-06	6.23767e-06	-1.7848e-06	-8.5346e-07	-3.99764e-06	-1.02654e-05	2.91207e-06	2.87722e-06	-2.07615e-06	2.08624e-06	-3.17275e-07	8.97159e-07	-1.4642e-06	5.88664e-06	-5.25155e-06	2.91084e-06	-3.89707e-07	9.52584e-07	3.16854e-06	-3.10628e-06	-1.05728e-06	-1.29648e-06	-3.13491e-06	-2.18838e-06	5.62196e-06	3.06302e-06	4.13549e-10
4.98328e-06	-5.70788e-06	-1.42999e-06	-2.33358e-06	-2.64102e-06	6.27238e-06	-2.06972e-07	-8.53489e-07	-3.99792e-06	-1.02692e-05	2.91282e-06	3.11605e-06	-2.08187e-06	2.08603e-06	-1.06743e-07	8.60311e-07	-1.50037e-06	5.887e-06	-5.25002e-06	2.03285e-06	-3.87225e-07	9.34285e-07	3.17123e-06	-3.00011e-06	-8.0124e-07	-1.32683e-06	-3.13682e-06	-2.19052e-06	5.6279e-06	3.04445e-06	4.0773e-10
4.98289e-06	-5.70139e-06	-1.09055e-06	-2.33397e-06	-2.6513e-06	6.23779e-06	-5.60416e-07	-8.53419e-07	-3.99802e-06	-1.02772e-05	2.917e-06	3.04273e-06	-2.11848e-06	2.0862e-06	-9.47925e-08	8.50827e-07	-1.50079e-06	5.89232e-06	-5.24951e-06	1.71596e-06	-3.87601e-07	9.21559e-07	3.17003e-06	-3.05509e-06	-8.08722e-07	-1.34405e-06	-3.13634e-06	-2.1895e-06	5.62227e-06	3.04888e-06	4.05751e-10
4.98308e-06	-5.70867e-06	-1.15004e-06	-2.1708e-06	-2.65164e-06	6.23719e-06	-5.61924e-07	-8.53449e-07	-3.99797e-06	-1.02713e-05	2.91503e-06	3.03719e-06	-2.15215e-06	2.08682e-06	-1.80376e-07	8.51598e-07	-1.47697e-06	5.89181e-06	-5.24935e-06	1.6918e-06	-3.87209e-07	9.11448e-07	3.17074e-06	-3.05931e-06	-8.10424e-07	-1.3359e-06	-3.13586e-06	-2.18987e-06	5.61958e-06	3.05227e-06	4.05056e-10
4.98237e-06	-5.7063e-06	-1.0536e-06	-2.15044e-06	-2.65011e-06	6.24192e-06	-6.32033e-07	-8.5345e-07	-3.99872e-06	-1.02691e-05	2.9145e-06	3.03779e-06	-2.0953e-06	2.08665e-06	-1.94674e-07	8.59108e-07	-1.4772e-06	5.89026e-06	-5.24964e-06	1.79189e-06	-3.87945e-07	9.17346e-07	3.17035e-06	-3.05201e-06	-8.12999e-07	-1.31219e-06	-3.13579e-06	-2.18937e-06	5.62061e-06	3.05182e-06	4.0484e-10
5.00926e-06	-5.70461e-06	-1.13349e-06	-2.21826e-06	-2.64862e-06	6.23937e-06	-5.8572e-07	-8.53404e-07	-3.9916e-06	-1.02681e-05	2.91506e-06	3.04034e-06	-2.09683e-06	2.08673e-06	-1.38697e-07	8.68068e-07	-1.38026e-06	5.89054e-06	-4.99286e-06	1.71062e-06	-3.93231e-07	9.09841e-07	3.17078e-06	-3.0423e-06	-8.23912e-07	-1.32614e-06	-1.83439e-06	-2.18949e-06	5.62248e-06	3.04975e-06	3.95748e-10
4.98752e-06	-5.7052e-06	-1.12906e-06	-2.20219e-06	-2.6476e-06	6.24095e-06	-5.96199e-07	-8.54114e-07	-3.99561e-06	-1.02695e-05	2.91507e-06	3.03409e-06	-2.10438e-06	2.08673e-06	-1.43369e-07	8.74896e-07	-1.43171e-06	5.49004e-06	-5.07215e-06	1.7297e-06	-3.91427e-07	9.13579e-07	3.17058e-06	-3.04501e-06	-8.15997e-07	-1.32615e-06	-2.15533e-06	-2.18972e-06	5.64724e-06	3.05016e-06	3.93573e-10
4.98906e-06	-5.70648e-06	-1.11751e-06	-2.18104e-06	-1.92444e-06	6.24068e-06	-5.95903e-07	-8.5452e-07	-3.99687e-06	-1.02697e-05	2.91582e-06	3.03296e-06	-2.1048e-06	2.08647e-06	-1.62257e-07	8.51281e-07	-1.49263e-06	5.42034e-06	-5.1776e-06	1.79323e-06	-3.89377e-07	9.21413e-07	3.1706e-06	-3.05189e-06	-8.15979e-07	-1.32558e-06	-2.25574e-06	-2.1896e-06	5.62601e-06	1.78879e-06	3.85028e-10
4.99066e-06	-4.81478e-06	-1.08383e-06	-2.21298e-06	-1.30255e-06	6.23883e-06	-5.93143e-07	-7.48119e-07	-3.99888e-06	-1.0269e-05	2.91589e-06	3.03609e-06	-2.10745e-06	2.08578e-06	-1.63635e-07	8.60936e-07	-1.46271e-06	5.75008e-06	-5.1327e-06	1.81138e-06	-3.89192e-07	9.19381e-07	3.16991e-06	-3.04869e-06	-8.21613e-07	-1.31848e-06	-2.42518e-06	-2.18963e-06	5.20211e-06	1.67887e-06	3.72554e-10
4.99046e-06	-4.93978e-06	-1.11523e-06	-2.19284e-06	-1.74708e-06	1.02058e-06	-5.92014e-07	-8.43747e-07	-3.99589e-06	-1.02791e-05	2.9181e-06	3.03394e-06	-2.10406e-06	2.086e-06	-1.64736e-07	8.8124e-07	-1.49506e-06	5.72846e-06	-5.13659e-06	1.76272e-06	-3.8905e-07	9.27335e-07	2.54431e-06	-3.04965e-06	-8.1617e-07	-1.32096e-06	-2.42524e-06	-2.1894e-06	5.41797e-06	1.85031e-06	3.36635e-10
4.99517e-06	-5.06747e-06	-1.11475e-06	-2.19241e-06	-1.68818e-06	2.01685e-06	-5.9838e-07	-8.37704e-07	-3.99206e-06	-1.02396e-05	2.92121e-06	3.03277e-06	-2.09767e-06	1.33393e-06	-1.62672e-07	8.71905e-07	-1.5747e-06	5.76069e-06	-5.13529e-06	1.7688e-06	-4.02528e-07	9.26954e-07	2.29778e-06	-2.15528e-06	-8.13724e-07	-1.3233e-06	-2.35545e-06	-2.18713e-06	5.43615e-06	1.85509e-06	3.31991e-10
4.99033e-06	-5.07927e-06	-1.10283e-06	-2.19467e-06	-1.77617e-06	1.77234e-06	-6.09299e-07	-8.23756e-07	-3.99322e-06	-1.02606e-05	2.92005e-06	3.03295e-06	-2.1008e-06	1.30295e-06	-1.63581e-07	8.69114e-07	-1.53186e-06	5.70757e-06	-5.12496e-06	1.77257e-06	-4.13818e-07	9.27543e-07	2.09955e-06	-2.24492e-06	-8.16452e-07	-1.32208e-06	-2.32358e-06	-2.18776e-06	5.40029e-06	1.69576e-06	3.29374e-10
4.99413e-06	-5.05224e-06	-1.11314e-06	-2.19313e-06	-1.83023e-06	1.57695e-06	-6.08069e-07	-8.33956e-07	-3.99157e-06	-1.02527e-05	2.91994e-06	3.03161e-06	-2.10041e-06	9.75493e-07	-1.61758e-07	8.70579e-07	-1.56086e-06	5.75095e-06	-5.13594e-06	1.77045e-06	-4.26744e-07	9.23757e-07	2.27807e-06	-2.2112e-06	-8.16822e-07	-1.32395e-06	-2.29259e-06	-2.18583e-06	5.32681e-06	1.6809e-06	3.28122e-10
4.9943e-06	-5.10469e-06	-1.11129e-06	-1.00087e-06	-1.75605e-06	1.59978e-06	-4.84866e-07	-8.31614e-07	-3.99335e-06	-1.02388e-05	2.81492e-06	3.03238e-06	-2.09781e-06	1.03159e-06	-1.68359e-07	8.71642e-07	-1.57502e-06	5.79158e-06	-5.12417e-06	1.76998e-06	-4.17461e-07	9.23376e-07	2.33904e-06	-2.21529e-06	-8.14454e-07	2.53494e-08	-2.3344e-06	-2.18749e-06	5.38706e-06	1.67495e-06	3.23502e-10
4.99422e-06	-5.05144e-06	-1.10853e-06	-9.02383e-07	-1.83118e-06	1.52796e-06	-5.4336e-07	-8.30834e-07	-2.53914e-06	-1.02458e-05	2.85561e-06	3.03257e-06	-2.10049e-06	1.13008e-06	-1.6272e-07	8.7131e-07	-1.56348e-06	5.77031e-06	-5.13112e-06	1.77336e-06	-4.1937e-07	9.26397e-07	2.25904e-06	-2.241e-06	-8.15769e-07	-6.30289e-07	-2.31211e-06	-2.1869e-06	5.38409e-06	1.70119e-06	3.13873e-10
4.99531e-06	-5.06193e-06	-1.10767e-06	-1.07758e-06	-1.79381e-06	1.55799e-06	-5.30529e-07	-8.2918e-07	-2.43651e-06	-1.0247e-05	2.82694e-06	3.03221e-06	-2.09974e-06	1.05818e-06	-1.74051e-07	8.70669e-07	-1.57824e-06	5.78313e-06	-5.1355e-06	1.75216e-06	-4.13496e-07	9.25546e-07	2.26579e-06	-2.22965e-06	-8.13704e-07	-1.89428e-07	-2.31462e-06	-2.19006e-06	5.35236e-06	1.69588e-06	3.12906e-10
4.93901e-06	-3.96384e-06	-1.10409e-06	-1.09222e-06	-1.81617e-06	1.59282e-06	-5.61875e-07	-8.31653e-07	-3.03434e-06	-9.84784e-06	2.87603e-06	3.03238e-06	-2.09946e-06	1.06994e-06	2.29195e-08	8.27877e-07	-1.55181e-06	5.75974e-06	-5.87084e-07	1.76199e-06	-3.99574e-07	9.31751e-07	2.28847e-06	-2.24074e-06	-8.15261e-07	-4.98695e-07	-2.51301e-06	-2.1643e-06	5.34578e-06	1.47304e-06	2.72231e-10
4.93846e-06	-4.01437e-06	-1.10464e-06	-1.09456e-06	-1.80682e-06	1.59098e-06	-5.41474e-07	-8.31677e-07	-2.69655e-06	-9.79966e-06	2.85342e-06	3.03237e-06	-2.09956e-06	1.02369e-06	-5.23299e-08	8.06683e-07	-1.5519e-06	5.77007e-06	-1.40984e-06	1.76218e-06	-4.00504e-07	9.31595e-07	2.28411e-06	-2.24268e-06	-8.15112e-07	-4.75155e-07	-2.49501e-06	-2.16845e-06	5.34728e-06	1.51129e-06	2.71219e-10
4.91226e-06	-4.2672e-06	-1.10634e-06	-1.22916e-06	-1.79548e-06	1.56854e-06	-5.43309e-07	-8.34322e-07	-2.88928e-06	-9.66312e-06	2.93228e-06	3.03228e-06	-2.09973e-06	6.83643e-07	-8.54561e-08	7.21753e-07	-1.55476e-06	5.75848e-06	-3.88585e-07	1.75827e-06	-3.20764e-07	9.75853e-07	2.28323e-06	-2.23815e-06	-8.14816e-07	-5.13149e-07	-2.40281e-06	-2.16412e-06	5.3554e-06	1.53917e-06	2.69202e-10
4.93508e-06	-4.06029e-06	-1.10752e-06	-1.14815e-06	-1.7917e-06	1.56866e-06	-5.48177e-07	-8.33979e-07	-2.74263e-06	-9.72292e-06	2.88971e-06	3.03229e-06	-2.09958e-06	7.89314e-07	-5.70428e-08	7.83585e-07	-1.55408e-06	5.76505e-06	-5.82685e-07	1.76012e-06	-1.5564e-07	9.53306e-07	2.28614e-06	-2.24523e-06	-8.14661e-07	-4.4506e-07	-2.42242e-06	-2.15824e-06	5.35327e-06	1.53408e-06	2.67991e-10
4.95295e-06	-4.10042e-06	-1.10658e-06	-1.18316e-06	-1.79611e-06	1.56279e-06	-5.41659e-07	-8.34826e-07	-2.69884e-06	-4.62019e-06	2.89163e-06	3.03231e-06	-2.09951e-06	8.82513e-07	9.10289e-08	7.45887e-07	-1.68415e-06	5.76304e-06	-4.5291e-07	1.76061e-06	-4.46135e-07	9.18966e-07	2.27346e-06	-2.24629e-06	-8.14648e-07	-4.7489e-07	-2.40301e-06	-5.20663e-07	5.32394e-06	1.61777e-06	1.91074e-10
4.95295e-06	-4.10042e-06	-1.10658e-06	-1.18316e-06	-1.79611e-06	1.56279e-06	-5.41659e-07	-8.34826e-07	-2.69884e-06	-4.62019e-06	2.89163e-06	3.03231e-06	-2.09951e-06	8.82513e-07	9.10289e-08	7.45887e-07	-1.68415e-06	5.76304e-06	-4.5291e-07	1.76061e-06	-4.46135e-07	9.18966e-07	2.27346e-06	-2.24629e-06	-8.14648e-07	-4.7489e-07	-2.40301e-06	-5.20663e-07	5.32394e-06	1.61777e-06	1.91074e-10
4.96583e-06	-4.05445e-06	-1.10637e-06	-1.22147e-06	-1.73084e-06	1.5017e-06	-5.45103e-07	-8.33466e-07	-2.68892e-06	-4.57059e-06	2.87354e-06	3.03227e-06	-2.07571e-06	9.30242e-07	1.26526e-07	7.72643e-07	-1.75087e-06	5.76291e-06	-3.72824e-07	1.7605e-06	-3.34563e-07	9.21807e-07	2.2688e-06	-2.24949e-06	-8.14598e-07	-4.55174e-07	-2.43668e-06	-1.2739e-07	5.32998e-06	1.62974e-06	1.89989e-10
4.94456e-06	-4.07623e-06	-1.10639e-06	-1.21803e-06	-1.72409e-06	1.49466e-06	-5.42614e-07	-8.34749e-07	-2.66957e-06	-4.40417e-06	2.88696e-06	3.03226e-06	-2.09916e-06	8.66856e-07	9.70608e-08	7.49666e-07	-1.75481e-06	5.76286e-06	-3.92947e-07	1.76041e-06	-4.22886e-07	9.17249e-07	2.26162e-06	-2.24871e-06	-8.14569e-07	-4.42025e-07	-2.43896e-06	2.19666e-07	5.32623e-06	1.60227e-06	1.88278e-10
4.9449e-06	-4.1084e-06	-1.10633e-06	-1.20939e-06	-1.64214e-06	8.60235e-07	-5.44031e-07	-8.34549e-07	-2.69537e-06	-4.43727e-06	2.88696e-06	3.03226e-06	-1.9781e-06	8.57449e-07	7.61694e-08	7.53535e-07	-1.70475e-06	5.76282e-06	-4.23263e-07	1.76047e-06	-4.04655e-07	9.27458e-07	2.27021e-06	-2.24753e-06	-8.14573e-07	-4.43709e-07	-2.41706e-06	-4.99378e-08	5.33014e-06	1.61878e-06	1.86512e-10
4.94723e-06	-4.08018e-06	-1.10631e-06	-1.20918e-06	-1.69089e-06	9.67743e-07	-5.44172e-07	-8.34601e-07	-2.64426e-06	-4.45741e-06	2.88572e-06	3.01553e-06	-1.95185e-06	8.56853e-07	9.89978e-08	7.51458e-07	-1.64316e-06	5.76266e-06	-4.25302e-07	1.76036e-06	-3.78309e-07	9.25105e-07	2.27128e-06	-2.24755e-06	-8.14594e-07	-4.57601e-07	-2.43144e-06	-6.60531e-08	5.33031e-06	1.60068e-06	1.86158e-10
4.94705e-06	-4.08188e-06	-1.10634e-06	-1.20185e-06	-1.61498e-06	1.03991e-06	-5.44043e-07	-8.34591e-07	-2.37545e-06	-4.48646e-06	2.88474e-06	3.02124e-06	-1.95739e-06	8.67237e-07	8.92518e-08	7.53435e-07	-1.68807e-06	5.76274e-06	-4.21982e-07	1.76048e-06	-3.80463e-07	9.27575e-07	2.26957e-06	-2.24688e-06	-8.14591e-07	-4.51995e-07	-2.42668e-06	-1.82568e-07	5.33089e-06	1.61361e-06	1.85218e-10
4.94762e-06	-4.0879e-06	-1.10168e-06	-1.20425e-06	-1.60984e-06	1.04921e-06	-5.44909e-07	-8.35014e-07	-2.41533e-06	-4.46844e-06	2.88646e-06	5.91882e-07	-1.97514e-06	8.69949e-07	5.53108e-08	7.52984e-07	-1.69358e-06	5.76262e-06	-4.19573e-07	1.75894e-06	-3.87116e-07	9.26368e-07	2.26994e-06	-2.24679e-06	-8.14733e-07	-4.49906e-07	-2.42453e-06	-9.34504e-08	5.33084e-06	1.64417e-06	1.7668e-10
4.94948e-06	-4.08713e-06	-1.10801e-06	-7.91763e-07	-1.38081e-06	1.01121e-06	-5.43985e-07	-8.3565e-07	-2.44594e-06	-4.468e-06	2.88527e-06	9.93595e-07	-1.98788e-06	8.66424e-07	7.43328e-08	7.54766e-07	-1.67192e-06	5.76271e-06	-2.85319e-07	1.68218e-06	-3.87596e-07	9.26829e-07	2.26952e-06	-1.91852e-06	-8.13295e-07	-4.50267e-07	-2.42215e-06	-8.53731e-08	5.33067e-06	1.6089e-06	1.74014e-10
4.94853e-06	-4.08832e-06	-1.10739e-06	-1.00763e-06	-9.77564e-07	1.03762e-06	-5.44647e-07	-8.40265e-07	-2.44391e-06	-4.46477e-06	2.8844e-06	9.80117e-07	-1.98288e-06	8.65911e-07	5.15652e-08	7.54478e-07	-1.66732e-06	5.7627e-06	-3.05185e-07	1.72129e-06	-3.86643e-07	9.27033e-07	2.26862e-06	-1.73974e-06	-8.10963e-07	-4.52076e-07	-2.42401e-06	-1.27513e-07	5.33088e-06	1.63705e-06	1.72999e-10
4.95088e-06	-4.08741e-06	-1.10861e-06	-6.19319e-07	-6.23251e-07	1.023e-06	-5.31694e-07	-8.41035e-07	-2.42921e-06	-4.46014e-06	2.88448e-06	1.06372e-06	-1.9862e-06	8.69559e-07	8.65559e-08	7.54484e-07	-1.67931e-06	5.76263e-06	-6.92572e-08	1.62748e-06	-3.93035e-07	9.27309e-07	2.26891e-06	-1.71475e-06	-8.12292e-07	-4.53845e-07	-2.425e-06	-1.10572e-07	5.33051e-06	1.61062e-06	1.7133e-10
4.94932e-06	-4.09224e-06	-1.09337e-06	-8.55262e-07	-8.26531e-07	1.03637e-06	-2.79409e-08	-8.77557e-07	-2.46742e-06	-4.43832e-06	2.88926e-06	9.74914e-07	-1.98279e-06	8.61104e-07	4.82815e-08	7.5434e-07	-1.67334e-06	5.26857e-06	7.95759e-09	1.65766e-06	-3.72681e-07	9.27068e-07	2.269e-06	-1.8701e-06	-8.01402e-07	-4.51245e-07	-2.48318e-06	-1.00667e-07	5.35567e-06	1.61619e-06	1.67294e-10
4.94956e-06	-4.09356e-06	-1.09449e-06	-7.78741e-07	-8.81064e-07	1.03212e-06	-2.07079e-07	-8.56099e-07	-2.44073e-06	-4.4521e-06	2.88592e-06	1.11424e-06	-1.98207e-06	8.6847e-07	6.24253e-08	7.54491e-07	-1.50578e-06	5.33982e-06	-1.66977e-07	1.64871e-06	-3.87718e-07	9.27032e-07	2.26909e-06	-1.73935e-06	-8.0813e-07	-4.51211e-07	-2.43052e-06	-1.05542e-07	5.33795e-06	9.16043e-07	1.65101e-10
4.94968e-06	-4.09156e-06	-1.10643e-06	-7.30441e-07	-8.5366e-07	1.03303e-06	-3.77729e-07	-8.50797e-07	-2.44837e-06	-4.42265e-06	2.88549e-06	1.10795e-06	-1.903e-06	8.6734e-07	7.10015e-08	7.54039e-07	-1.59189e-06	5.36288e-06	-2.09711e-07	1.65375e-06	-3.84959e-07	7.74786e-07	2.26914e-06	-1.72457e-06	-8.03927e-07	-4.49993e-07	-2.43151e-06	-1.09329e-07	5.33517e-06	9.01942e-07	1.64711e-10
4.94951e-06	-4.08954e-06	-6.55312e-07	-7.93829e-07	-8.66582e-07	1.03619e-06	-1.8218e-07	-8.58904e-07	-2.44793e-06	-4.4348e-06	2.88389e-06	1.06698e-06	-1.89251e-06	8.64168e-07	5.47602e-08	7.54761e-07	-1.61961e-06	5.34388e-06	-1.12365e-07	1.68137e-06	-3.78757e-07	5.98169e-07	2.26906e-06	-1.75484e-06	-8.05535e-07	-4.49306e-07	-2.44507e-06	-1.01376e-07	5.34275e-06	6.63699e-07	1.63467e-10
4.94963e-06	-4.09128e-06	-1.02238e-06	-7.96344e-07	-1.07449e-06	6.05901e-08	-2.95482e-07	-8.50377e-07	-2.25425e-06	-2.14112e-06	2.88566e-06	1.11632e-06	-1.87719e-06	8.65842e-07	6.50795e-08	7.54648e-07	-1.62735e-06	5.35023e-06	-1.42829e-07	1.66792e-06	-3.84285e-07	2.50137e-08	2.19957e-06	-1.73036e-06	-8.04114e-07	-4.49326e-07	-2.43984e-06	-1.01763e-07	5.34021e-06	7.17543e-07	1.46873e-10
4.94966e-06	-4.09012e-06	-1.10148e-06	-7.55989e-07	-9.79636e-07	5.52039e-07	-2.78835e-07	-8.49579e-07	-9.73779e-07	-2.3355e-06	2.88561e-06	1.10864e-06	-1.91666e-06	8.66163e-07	7.01775e-08	7.5418e-07	-1.61873e-06	5.36214e-06	-1.51506e-07	1.67192e-06	-3.81952e-07	1.45238e-07	2.21016e-06	-1.73249e-06	-8.04797e-07	-4.47202e-07	-2.43863e-06	-1.00559e-07	5.33844e-06	7.50159e-07	1.44144e-10
4.94961e-06	-4.09076e-06	-1.00704e-06	-7.72421e-07	-9.85151e-07	2.14798e-07	-2.76918e-07	-8.52105e-07	-9.27966e-07	-1.99593e-06	2.88565e-06	1.10378e-06	-1.89663e-06	8.66505e-07	7.00768e-08	7.54213e-07	-1.61406e-06	5.36198e-06	-1.4799e-07	1.67105e-06	-3.82783e-07	1.88293e-07	2.22686e-06	-1.73276e-06	-8.05225e-07	-4.48535e-07	-2.4384e-06	-1.01069e-07	5.33892e-06	7.27455e-07	1.42128e-10
4.94963e-06	-4.09086e-06	-9.91747e-07	-7.66631e-07	-9.11606e-07	1.88608e-08	-2.8739e-07	-8.5248e-07	-8.03236e-07	-2.01133e-06	2.8854e-06	1.10956e-06	-1.89376e-06	8.66316e-07	7.75041e-08	7.54373e-07	-1.61648e-06	5.363e-06	-1.5431e-07	1.66862e-06	-3.82872e-07	3.9737e-07	2.25022e-06	-1.72958e-06	-8.04763e-07	-4.4925e-07	-2.43918e-06	-1.03125e-07	5.33911e-06	7.19086e-07	1.4198e-10
4.4006e-06	-4.09053e-06	-9.98045e-07	-7.76566e-07	-9.3532e-07	1.00113e-07	-2.93729e-07	-8.52856e-07	-8.2443e-07	-1.99855e-06	2.88548e-06	1.10705e-06	-1.89995e-06	8.66388e-07	7.32702e-08	7.54209e-07	-1.61906e-06	5.35971e-06	-1.45798e-07	1.67126e-06	-3.82768e-07	3.87878e-07	2.24241e-06	-1.73123e-06	-8.054e-07	-4.4931e-07	-2.44e-06	-1.02428e-07	5.33978e-06	7.17428e-07	1.36883e-10
4.40564e-06	-4.0887e-06	-9.91294e-07	-7.68547e-07	-9.49058e-07	4.66756e-08	-2.91549e-07	-8.53574e-07	-8.29745e-07	-1.89751e-06	2.88547e-06	1.10637e-06	-1.89927e-06	8.66276e-07	7.99389e-08	7.54287e-07	-1.61929e-06	5.3567e-06	-1.42384e-07	1.66846e-06	-3.83045e-07	3.39803e-07	2.29195e-06	-1.73063e-06	-8.05416e-07	-4.4889e-07	-2.42647e-06	-1.0268e-07	5.33941e-06	7.25666e-07	1.36604e-10
1.79951e-06	-4.08784e-06	-1.02724e-06	-7.72253e-07	-8.33942e-07	4.89601e-08	-2.90113e-07	-8.54166e-07	-8.73349e-07	-1.99504e-06	2.89468e-06	1.12724e-06	-1.90248e-06	8.69151e-07	1.22467e-07	7.5672e-07	-1.61914e-06	5.16986e-06	-1.43314e-07	1.66869e-06	-3.8298e-07	3.19351e-07	2.25526e-06	-1.72998e-06	-8.16441e-07	-4.49023e-07	-2.12304e-06	-1.02476e-07	5.33965e-06	7.22404e-07	1.17369e-10
1.84559e-06	-4.08803e-06	-1.02011e-06	-7.72513e-07	-8.35148e-07	4.50894e-08	-2.9131e-07	-8.5593e-07	-8.72112e-07	-1.99072e-06	2.89194e-06	1.12725e-06	-1.76522e-06	8.69557e-07	1.11911e-07	7.56715e-07	-1.61917e-06	5.20162e-06	-1.42443e-07	1.66872e-06	-3.85065e-07	3.20382e-07	2.25435e-06	-1.7301e-06	-8.16175e-07	-4.49024e-07	-2.12435e-06	-1.02729e-07	5.33966e-06	7.23927e-07	1.17324e-10
1.41619e-06	-4.08693e-06	-1.03145e-06	-7.69827e-07	-9.97557e-07	6.70811e-08	-2.93772e-07	-8.55419e-07	-8.44798e-07	-1.97842e-06	2.88638e-06	1.12604e-06	-1.59181e-06	8.81474e-07	1.23562e-07	7.54535e-07	-1.62097e-06	4.91477e-06	-1.41352e-07	1.66962e-06	-4.10602e-07	3.33685e-07	2.277e-06	-1.73069e-06	-8.05503e-07	-4.49126e-07	-2.30222e-06	-1.01301e-07	5.3396e-06	7.30057e-07	1.13561e-10
1.48829e-06	-4.08851e-06	-1.08034e-06	-7.67723e-07	-9.24428e-07	6.25752e-08	-2.92469e-07	-8.54929e-07	-8.46713e-07	-1.9786e-06	2.88732e-06	1.12112e-06	-1.60409e-06	8.80685e-07	1.21717e-07	7.54627e-07	-1.6207e-06	4.85811e-06	-1.42148e-07	1.66954e-06	-4.05853e-07	3.35078e-07	2.27045e-06	-1.73068e-06	-8.05718e-07	-4.49107e-07	-2.30429e-06	-1.01422e-07	5.3396e-06	7.29864e-07	1.13198e-10
1.59585e-06	-4.08984e-06	-1.05861e-06	-7.69916e-07	-8.98975e-07	5.43814e-08	-2.91286e-07	-8.54611e-07	-8.62145e-07	-1.29721e-06	2.88929e-06	1.11141e-06	-1.57465e-06	8.67583e-07	1.12665e-07	7.55138e-07	-1.61988e-06	4.90064e-06	-1.40962e-07	1.66877e-06	-3.86852e-07	3.27629e-07	2.26961e-06	-1.74128e-06	-8.05677e-07	-4.49047e-07	-2.18898e-06	-1.01805e-07	5.34313e-06	7.26506e-07	1.11052e-10
1.52614e-06	-4.08971e-06	-1.05744e-06	-7.69935e-07	-9.48152e-07	5.78194e-08	-2.92282e-07	-8.54438e-07	-8.63355e-07	-1.73537e-06	2.84429e-06	1.10579e-06	-1.54349e-06	8.68678e-07	1.15721e-07	7.55071e-07	-1.61982e-06	2.28992e-06	-1.42359e-07	1.66887e-06	-3.89003e-07	3.31377e-07	2.27037e-06	-1.73345e-06	-8.0591e-07	-4.49051e-07	-2.17464e-06	-1.7891e-07	5.34005e-06	7.27126e-07	9.30244e-11
1.55543e-06	-4.08984e-06	-1.04965e-06	-7.69947e-07	-9.19399e-07	6.00471e-08	-2.91829e-07	-8.54176e-07	-8.68726e-07	-1.14182e-06	2.8607e-06	1.10987e-06	-1.5543e-06	6.55774e-07	1.13366e-07	7.55505e-07	-1.61895e-06	9.89917e-07	-1.41154e-07	1.66895e-06	-3.88057e-07	3.30286e-07	2.25375e-06	-1.73295e-06	-8.05375e-07	-4.49019e-07	-2.18382e-06	-3.65644e-07	5.34088e-06	7.30012e-07	8.69671e-11
1.54085e-06	-4.08971e-06	-9.95736e-07	-7.69774e-07	-9.26923e-07	2.80983e-08	-2.92836e-07	-8.5458e-07	-8.62856e-07	-1.25928e-06	2.8825e-06	1.11433e-06	-1.51524e-06	8.63245e-07	1.2339e-07	7.55134e-07	-1.00126e-06	8.4904e-07	-1.4124e-07	1.6694e-06	-3.92056e-07	3.25777e-07	2.26716e-06	-1.733e-06	-8.05902e-07	-4.44189e-07	-2.20135e-06	-1.26245e-07	5.34083e-06	7.28056e-07	8.5564e-11
1.55134e-06	-4.08956e-06	-1.03482e-06	-7.69839e-07	-9.20275e-07	2.48608e-08	-2.95477e-07	-8.54369e-07	-8.61007e-07	-1.14669e-06	2.86506e-06	1.11322e-06	-1.53748e-06	8.0762e-07	1.14681e-07	7.55449e-07	-9.68226e-07	7.80039e-07	-1.40769e-07	1.66903e-06	-3.89005e-07	3.28481e-07	2.26612e-06	-1.73287e-06	-8.05768e-07	-4.47087e-07	-2.20172e-06	-2.21202e-07	5.3416e-06	7.28225e-07	8.51208e-11
1.53694e-06	-4.08965e-06	-1.03153e-06	-7.69989e-07	-9.26531e-07	2.91813e-08	-2.93282e-07	-8.54527e-07	-8.64238e-07	-1.22187e-06	2.86832e-06	1.10833e-06	-1.55635e-06	8.23127e-07	1.21196e-07	7.55191e-07	-8.39172e-07	3.54577e-07	-1.40733e-07	1.66942e-06	-3.91126e-07	3.30504e-07	2.26278e-06	-1.72166e-06	-8.05372e-07	-4.452e-07	-2.1976e-06	-2.61816e-07	5.34086e-06	7.26893e-07	8.45814e-11
1.55008e-06	-4.08972e-06	-1.01377e-06	-7.61893e-07	-9.2744e-07	2.93009e-08	-2.93304e-07	-8.54535e-07	-8.62715e-07	-1.18603e-06	2.87411e-06	1.04141e-06	-1.55346e-06	7.9867e-07	1.22275e-07	7.5512e-07	-7.1343e-07	4.25187e-07	-1.40719e-07	1.66912e-06	-3.90387e-07	3.28595e-07	2.26297e-06	-1.73192e-06	-8.05456e-07	-4.462e-07	-2.2052e-06	-2.30926e-07	5.34019e-06	7.45574e-07	8.42604e-11
1.54263e-06	-4.08963e-06	-1.01634e-06	-7.81687e-07	-9.27868e-07	3.19983e-08	-2.93068e-07	-8.54446e-07	-8.63078e-07	-1.20818e-06	2.87642e-06	1.12216e-06	-1.56498e-06	8.04464e-07	1.43928e-07	7.57469e-07	-7.4588e-07	4.35587e-07	-1.40674e-07	1.67189e-06	-3.90487e-07	3.29283e-07	2.27292e-06	-1.73028e-06	-8.05419e-07	-5.24568e-07	-1.83441e-06	-2.68209e-07	5.34174e-06	7.27473e-07	8.32613e-11
1.54357e-06	-4.0896e-06	-1.02186e-06	-7.65331e-07	-9.26826e-07	3.73182e-08	-2.93631e-07	-8.54529e-07	-8.62748e-07	-1.19724e-06	2.8728e-06	1.09578e-06	-4.37549e-07	7.99703e-07	1.22572e-07	7.55257e-07	-6.96212e-07	4.5598e-07	-1.40775e-07	1.66915e-06	-3.93443e-07	3.29027e-07	2.26266e-06	-1.72875e-06	-8.05492e-07	-4.60944e-07	-2.02401e-06	-2.47965e-07	5.34109e-06	7.37796e-07	8.14228e-11
1.54011e-06	-4.10782e-06	-1.0324e-06	-7.70887e-07	-9.30837e-07	3.00285e-08	-2.93494e-07	-8.5444e-07	-8.63183e-07	-1.18649e-06	2.87196e-06	1.11612e-06	-1.04856e-07	8.37498e-07	1.30874e-07	6.32591e-07	-6.89422e-07	4.37336e-07	-1.41988e-07	1.17316e-06	-3.90918e-07	3.29516e-07	2.26413e-06	-1.72661e-06	-8.25264e-07	-5.17961e-07	-1.94502e-06	-2.68633e-07	5.34212e-06	7.27876e-07	7.96707e-11
1.54011e-06	-4.10782e-06	-1.0324e-06	-7.70887e-07	-9.30837e-07	3.00285e-08	-2.93494e-07	-8.5444e-07	-8.63183e-07	-1.18649e-06	2.87196e-06	1.11612e-06	-1.04856e-07	8.37498e-07	1.30874e-07	6.32591e-07	-6.89422e-07	4.37336e-07	-1.41988e-07	1.17316e-06	-3.90918e-07	3.29516e-07	2.26413e-06	-1.72661e-06	-8.25264e-07	-5.17961e-07	-1.94502e-06	-2.68633e-07	5.34212e-06	7.27876e-07	7.96707e-11
1.54125e-06	-4.09398e-06	-1.02133e-06	-7.68716e-07	-9.26514e-07	3.32257e-08	-2.93664e-07	-8.54667e-07	-8.63194e-07	-1.19123e-06	2.84699e-06	1.11328e-06	-2.71342e-07	8.09439e-07	1.24648e-07	7.12979e-07	-7.0042e-07	4.24306e-07	-1.41085e-07	1.22052e-06	-3.92638e-07	3.29314e-07	2.26582e-06	-1.72804e-06	-8.10433e-07	-4.99312e-07	-1.96443e-06	-2.52602e-07	5.34193e-06	5.84872e-07	7.9478e-11
1.54045e-06	-4.09769e-06	-1.02506e-06	-7.69015e-07	-9.29293e-07	3.06847e-08	-2.93601e-07	-8.54495e-07	-8.63158e-07	-1.19185e-06	2.8574e-06	1.10991e-06	-1.66896e-07	8.25388e-07	1.30428e-07	6.59369e-07	-6.98273e-07	4.26181e-07	-1.41229e-07	1.21633e-06	-3.91642e-07	3.29672e-07	2.26352e-06	-1.7271e-06	-8.17396e-07	-4.81045e-07	-1.96551e-06	-2.61728e-07	5.34078e-06	4.20651e-07	7.92794e-11
1.53935e-06	-4.09493e-06	-1.02257e-06	-7.67201e-07	-9.28546e-07	2.63344e-08	-2.9352e-07	-3.65586e-07	-8.62723e-07	-1.1912e-06	2.8476e-06	1.10695e-06	-2.1685e-07	8.15216e-07	1.28198e-07	6.79287e-07	-7.00229e-07	4.12645e-07	-1.44386e-07	1.26641e-06	-3.91632e-07	3.29641e-07	2.26444e-06	-1.72914e-06	-8.16305e-07	-5.00622e-07	-1.9601e-06	-2.60525e-07	5.34153e-06	4.23128e-07	7.87445e-11
1.53897e-06	-4.11387e-06	-1.02465e-06	-7.63396e-07	-9.28259e-07	1.86308e-07	-2.93215e-07	-7.80276e-07	-5.94375e-07	-1.1926e-06	2.85302e-06	1.10941e-06	3.02238e-09	6.84678e-07	1.29305e-07	6.79864e-07	-7.01932e-07	2.02204e-07	-1.41438e-07	1.21597e-06	-3.92477e-07	3.29147e-07	7.67683e-07	-1.72772e-06	-8.12869e-07	-4.91693e-07	-1.96264e-06	-3.20688e-07	5.33749e-06	4.70475e-07	7.40464e-11
1.53987e-06	-4.11354e-06	-1.02297e-06	-7.67797e-07	-9.28271e-07	9.76533e-08	-2.93199e-07	-5.37855e-07	-6.80502e-07	-1.19213e-06	2.84967e-06	1.10872e-06	-1.16327e-07	7.29616e-07	1.29366e-07	6.76239e-07	-7.00888e-07	2.90085e-07	-1.42632e-07	1.24676e-06	-3.91726e-07	3.2931e-07	6.60284e-07	-1.72874e-06	-8.13034e-07	-4.88841e-07	-1.9621e-06	-2.903e-07	5.3398e-06	4.63834e-07	7.38282e-11
1.53919e-06	-4.09953e-06	-1.02365e-06	-7.65598e-07	-9.28236e-07	1.31903e-07	-2.93391e-07	-4.98274e-07	-6.18105e-07	-1.19253e-06	2.85051e-06	1.10886e-06	-4.07573e-08	6.9404e-07	1.28758e-07	6.78563e-07	-7.01927e-07	2.44893e-07	-1.4225e-07	1.22238e-06	-3.92386e-07	3.29345e-07	7.83706e-07	-1.72801e-06	-8.12719e-07	-4.91969e-07	-1.96199e-06	-2.9011e-07	5.34003e-06	4.7077e-07	7.36455e-11
1.53921e-06	-4.10036e-06	-1.02359e-06	-7.65278e-07	-9.28246e-07	1.26383e-07	-2.93388e-07	-5.03024e-07	-6.18703e-07	-1.19272e-06	2.85046e-06	1.10896e-06	-3.94869e-08	7.04728e-07	1.28503e-07	6.78546e-07	-7.01901e-07	2.45026e-07	-1.4288e-07	1.22338e-06	-3.92175e-07	3.29328e-07	7.52617e-07	-1.72847e-06	-8.12751e-07	-4.9196e-07	-1.9619e-06	-2.86885e-07	5.33972e-06	4.68908e-07	7.36201e-11
1.53931e-06	-4.10196e-06	-1.02351e-06	-7.6532e-07	-9.28241e-07	9.97791e-08	-2.93371e-07	-5.19488e-07	-6.21415e-07	-1.19253e-06	2.85127e-06	1.10908e-06	-4.1772e-08	7.03401e-07	1.28684e-07	6.78405e-07	-7.01861e-07	2.6341e-07	-1.42593e-07	1.22312e-06	-3.92377e-07	3.2943e-07	7.14932e-07	-1.72828e-06	-8.12753e-07	-4.92024e-07	-1.9621e-06	-2.88733e-07	5.33822e-06	4.57354e-07	7.35783e-11
1.53922e-06	-4.10016e-06	-1.02351e-06	-7.65458e-07	-9.28244e-07	1.12566e-07	-2.93356e-07	-5.12765e-07	-6.2133e-07	-1.19243e-06	2.85071e-06	1.1092e-06	-4.92096e-08	7.03308e-07	1.28697e-07	6.77962e-07	-7.01851e-07	2.51946e-07	-1.42224e-07	1.22449e-06	-3.92156e-07	3.29295e-07	7.11066e-07	-1.72843e-06	-8.12847e-07	-4.91947e-07	-1.96184e-06	-2.88254e-07	5.33918e-06	4.62479e-07	7.35619e-11
1.53934e-06	-4.09986e-06	-1.92701e-07	-7.656e-07	-9.28269e-07	1.12429e-07	-2.93383e-07	-5.07734e-07	-6.24757e-07	-1.19247e-06	2.85079e-06	1.10911e-06	-6.0173e-08	7.02179e-07	1.28757e-07	6.78236e-07	-7.01732e-07	2.75076e-07	-1.4023e-07	1.22407e-06	-3.92283e-07	3.29321e-07	7.28824e-07	-1.72903e-06	-8.12816e-07	-4.91897e-07	-1.96096e-06	-2.90262e-07	5.33924e-06	4.68541e-07	7.2591e-11
3.10636e-07	-4.10105e-06	-3.20044e-07	-7.55641e-07	-9.28262e-07	1.18088e-07	-2.93386e-07	-5.06759e-07	-6.23485e-07	-1.19275e-06	2.85102e-06	1.1091e-06	-5.43413e-08	7.0332e-07	1.24102e-07	6.79031e-07	-7.0075e-07	2.69255e-07	-1.412e-07	1.22448e-06	-3.92045e-07	3.29312e-07	7.1933e-07	-1.75729e-06	-8.12782e-07	-4.91664e-07	-1.96257e-06	-2.8775e-07	5.339e-06	4.67027e-07	7.04613e-11
2.94982e-07	-4.10087e-06	-4.03434e-07	-7.51883e-07	-9.28256e-07	1.12549e-07	-2.93861e-07	-5.0645e-07	-6.23285e-07	-1.19562e-06	2.8508e-06	1.10911e-06	-5.79052e-08	7.07288e-07	1.22353e-07	6.8581e-07	-6.63574e-07	2.61643e-07	-1.41916e-07	1.22439e-06	-3.90935e-07	3.2964e-07	7.2189e-07	-1.73099e-06	-8.11992e-07	-4.91878e-07	-1.96258e-06	-2.87867e-07	5.33891e-06	4.6505e-07	7.03766e-11
6.77039e-07	-4.05185e-06	-1.63465e-07	-7.64905e-07	-9.2828e-07	1.1386e-07	-2.9277e-07	-5.1347e-07	-6.22903e-07	-1.19266e-06	2.85089e-06	1.10911e-06	-5.10411e-08	7.03248e-07	1.28693e-07	6.79565e-07	-6.98172e-07	2.65716e-07	-1.41495e-07	1.2233e-06	-3.9188e-07	3.29389e-07	7.21122e-07	-1.75103e-06	-8.3135e-07	-4.85746e-07	-1.9618e-06	-2.87225e-07	4.79895e-06	4.53796e-07	6.48722e-11
1.82323e-07	-4.0667e-06	-1.87777e-07	-7.6433e-07	-9.28279e-07	1.14176e-07	-2.93066e-07	-5.12455e-07	-6.22514e-07	-1.19275e-06	2.85088e-06	1.1091e-06	-5.17274e-08	7.05375e-07	1.26779e-07	6.81125e-07	-6.97938e-07	2.65872e-07	-1.41423e-07	1.22377e-06	-3.91971e-07	3.29362e-07	7.19869e-07	-1.75099e-06	-8.20711e-07	-4.87932e-07	-1.96262e-06	-2.87223e-07	4.8219e-06	4.54682e-07	6.47873e-11
3.79232e-07	-4.02723e-06	-2.20114e-07	-7.55379e-07	-9.2831e-07	1.14785e-07	-2.92966e-07	-5.12353e-07	-6.22419e-07	-1.19269e-06	2.85087e-06	1.10908e-06	-5.23322e-08	7.00879e-07	1.51369e-07	6.81295e-07	-6.99855e-07	2.66838e-07	-1.4167e-07	1.22222e-06	-3.78912e-07	3.2935e-07	7.22247e-07	-1.74309e-06	-8.42071e-07	-4.83724e-07	-1.96229e-06	-2.87171e-07	4.78904e-06	4.54773e-07	6.42581e-11
3.79232e-07	-4.02723e-06	-2.20114e-07	-7.55379e-07	-9.2831e-07	1.14785e-07	-2.92966e-07	-5.12353e-07	-6.22419e-07	-1.19269e-06	2.85087e-06	1.10908e-06	-5.23322e-08	7.00879e-07	1.51369e-07	6.81295e-07	-6.99855e-07	2.66838e-07	-1.4167e-07	1.22222e-06	-3.78912e-07	3.2935e-07	7.22247e-07	-1.74309e-06	-8.42071e-07	-4.83724e-07	-1.96229e-06	-2.87171e-07	4.78904e-06	4.54773e-07	6.42581e-11
4.21254e-07	-4.03325e-06	-2.776e-07	-7.57261e-07	-9.28959e-07	1.15288e-07	-2.93075e-07	-2.35565e-07	-6.26066e-07	-1.19198e-06	2.85247e-06	1.1091e-06	-5.37494e-08	4.74728e-08	1.87658e-07	6.9285e-07	-6.45325e-07	2.6321e-07	-1.41599e-07	1.22108e-06	-3.81177e-07	3.28816e-07	7.22383e-07	-1.7416e-06	-8.3936e-07	-4.82835e-07	-1.95927e-06	-2.86981e-07	4.77343e-06	3.91912e-07	6.34157e-11
4.69837e-07	-3.99958e-06	-3.23113e-07	-7.09887e-07	-9.39784e-07	1.14776e-07	-4.44367e-07	-3.98075e-07	-6.27087e-07	-1.19145e-06	2.74969e-06	1.10989e-06	-5.39425e-08	2.41764e-07	2.89784e-07	6.85682e-07	-6.91449e-07	2.62516e-07	-8.87202e-08	1.23296e-06	-3.77883e-07	3.28824e-07	7.20456e-07	-1.73774e-06	-7.04133e-07	-4.30687e-07	-1.90971e-06	-2.92502e-07	4.43568e-06	4.418e-07	5.9448e-11
4.62519e-07	-4.01247e-06	-2.89622e-07	-6.84596e-07	-9.44929e-07	1.14809e-07	-4.02917e-07	-4.30336e-07	-6.25968e-07	-1.1922e-06	2.76077e-06	1.10983e-06	-5.39139e-08	3.17571e-07	2.75977e-07	6.85585e-07	-6.85594e-07	2.60575e-07	-9.0719e-08	1.22831e-06	-3.77981e-07	3.28916e-07	7.20738e-07	-1.73845e-06	-7.17808e-07	-4.4784e-07	-1.94953e-06	-2.9059e-07	4.38136e-06	4.45127e-07	5.92797e-11
4.50804e-07	-4.02786e-06	-3.14759e-07	-7.57154e-07	-9.47599e-07	1.14939e-07	-3.65638e-07	-4.19668e-07	-6.23881e-07	-1.19155e-06	2.76344e-06	1.1095e-06	-5.34222e-08	1.44625e-07	2.09484e-07	6.8688e-07	-6.85441e-07	2.63444e-07	-1.09208e-07	1.2245e-06	-3.77707e-07	3.29061e-07	7.23398e-07	-1.74143e-06	-4.71392e-07	-4.82597e-07	-1.95854e-06	-2.87382e-07	4.33766e-06	4.48782e-07	5.87839e-11
4.2189e-07	-4.02088e-06	-3.06581e-07	-7.47508e-07	-9.58877e-07	1.15026e-07	-3.08765e-07	-3.2398e-07	-6.26034e-07	-1.19215e-06	2.77645e-06	1.11011e-06	-5.33244e-08	2.31872e-07	1.88144e-07	6.86286e-07	-6.86001e-07	2.63498e-07	-1.32104e-07	1.19051e-06	-3.78751e-07	3.29061e-07	7.22927e-07	-1.74171e-06	-5.0909e-07	-4.7778e-07	-1.94646e-06	-2.88258e-07	4.32943e-06	4.48292e-07	5.85353e-11
4.19804e-07	-3.82367e-06	-3.06417e-07	-3.36813e-07	-9.48511e-07	3.54854e-08	-3.46523e-07	-3.95683e-07	-6.24338e-07	-1.19227e-06	2.78118e-06	1.11533e-06	-5.29372e-08	1.84652e-07	2.17277e-07	6.86238e-07	-6.86339e-07	2.62339e-07	-1.18272e-07	1.22352e-06	-3.96403e-07	3.29028e-07	7.22685e-07	-1.74203e-06	-2.27574e-07	-4.76777e-07	-1.96318e-06	-2.89684e-07	4.3302e-06	4.36138e-07	5.6558e-11
4.49413e-07	-3.67459e-06	-3.01147e-07	-1.05347e-07	-9.45618e-07	1.28699e-08	-3.50819e-07	-4.00034e-07	-6.24704e-07	-1.19183e-06	2.78052e-06	1.11896e-06	-4.99233e-08	1.78719e-07	2.09189e-07	6.8542e-07	-6.85436e-07	2.62138e-07	-1.15664e-07	1.2209e-06	-5.58611e-07	3.29058e-07	7.22401e-07	-1.7495e-06	9.44242e-09	-4.78011e-07	-1.97076e-06	-2.88864e-07	4.33898e-06	4.29659e-07	5.55786e-11
4.42811e-07	-3.69871e-06	-3.019e-07	-1.28066e-07	-9.48248e-07	6.13913e-08	-3.36634e-07	-3.85642e-07	-6.2478e-07	-1.19178e-06	2.77525e-06	1.11573e-06	-5.06301e-08	1.86878e-07	2.12152e-07	6.86274e-07	-6.85957e-07	2.62618e-07	-1.08376e-07	1.21894e-06	-4.51269e-07	3.29081e-07	7.22352e-07	-1.74468e-06	-4.43716e-08	-4.76577e-07	-1.94994e-06	-2.89076e-07	4.33284e-06	4.40443e-07	5.54572e-11
4.31461e-07	-3.69442e-06	-3.0334e-07	-1.32729e-07	-9.4757e-07	4.52194e-08	-3.42337e-07	-3.86295e-07	-6.24799e-07	-1.19179e-06	2.77564e-06	1.11477e-06	-5.19405e-08	1.87499e-07	2.14642e-07	6.86084e-07	-6.85962e-07	2.62108e-07	-1.10746e-07	1.21997e-06	-4.07882e-07	3.29078e-07	7.22645e-07	-1.74588e-06	-1.40199e-07	-4.80141e-07	-1.95306e-06	-2.8964e-07	4.33283e-06	4.40168e-07	5.54237e-11
4.33985e-07	-3.68173e-06	-2.99546e-07	-2.02206e-07	-9.46572e-07	3.02796e-08	-3.4593e-07	-3.99473e-07	-6.248e-07	-1.19187e-06	2.78079e-06	1.11642e-06	-5.27732e-08	1.91519e-07	2.11719e-07	6.85825e-07	-6.85922e-07	2.61694e-07	-1.12748e-07	1.21999e-06	-4.03928e-07	3.29065e-07	7.22641e-07	-1.7471e-06	-1.47484e-07	-4.81507e-07	-1.95685e-06	-2.89339e-07	4.32598e-06	4.32592e-07	5.53488e-11
4.33665e-07	-3.68782e-06	-3.02504e-07	-1.99672e-07	-2.85904e-07	4.72104e-08	-3.41842e-07	-3.96103e-07	-6.24797e-07	-1.19175e-06	2.7771e-06	1.11619e-06	-5.45724e-08	1.82482e-07	2.12772e-07	6.85846e-07	-6.85962e-07	2.60299e-07	-1.11429e-07	1.21839e-06	-4.21762e-07	2.83754e-07	7.22292e-07	-1.74545e-06	-1.16356e-07	-4.80392e-07	-1.95334e-06	-2.8425e-07	4.3303e-06	4.37536e-07	5.45434e-11
4.34382e-07	-3.69034e-06	-3.01854e-07	-1.96477e-07	-2.89577e-07	5.09806e-08	-3.45656e-07	-3.94671e-07	-6.24765e-07	-1.19178e-06	2.77763e-06	1.11621e-06	-5.44405e-08	1.86131e-07	2.11794e-07	6.85911e-07	-6.85857e-07	2.60568e-07	-1.11448e-07	1.2189e-06	-4.18478e-07	2.94492e-07	6.5626e-07	-1.74569e-06	-1.15446e-07	-4.80223e-07	-1.95291e-06	-2.89109e-07	4.33007e-06	4.23909e-07	5.44705e-11
4.34413e-07	-3.68999e-06	-3.00689e-07	-1.69296e-07	-3.04978e-07	4.9638e-08	-3.43699e-07	-3.9442e-07	-6.24774e-07	-1.19172e-06	2.77764e-06	1.11625e-06	-5.44195e-08	1.86193e-07	2.1162e-07	6.85927e-07	-6.85853e-07	2.60327e-07	-1.11299e-07	1.21916e-06	-4.21085e-07	2.95114e-07	6.57634e-07	-1.74571e-06	-1.08422e-07	-4.79873e-07	-1.95214e-06	-2.88636e-07	4.33009e-06	4.25586e-07	5.4466e-11
2.47516e-07	-3.6869e-06	-3.01946e-07	-1.76136e-07	-3.26828e-07	4.57078e-08	-3.43646e-07	-3.74051e-07	-6.22629e-07	-1.1937e-06	2.77707e-06	1.11598e-06	-5.68862e-08	1.85896e-07	2.12848e-07	6.88613e-07	-6.8578e-07	2.60982e-07	-1.11661e-07	1.21906e-06	-4.20049e-07	9.8629e-08	6.75995e-07	-1.74509e-06	-1.16264e-07	-4.81185e-07	-1.95244e-06	-2.8902e-07	4.32955e-06	4.31979e-07	5.42687e-11
4.23505e-08	-3.68618e-06	-3.1065e-07	-1.81406e-07	-3.19617e-07	4.84838e-08	-3.43665e-07	-3.92626e-07	-6.22867e-07	-1.19363e-06	2.77642e-06	1.11605e-06	-5.49664e-08	1.83971e-07	2.11864e-07	6.86753e-07	-6.85659e-07	2.60959e-07	-1.1193e-07	1.21903e-06	-4.2046e-07	4.00827e-08	6.65881e-07	-1.74546e-06	-1.13834e-07	-4.81003e-07	-1.95299e-06	-2.88417e-07	4.32869e-06	4.31407e-07	5.41866e-11
1.08607e-07	-3.68658e-06	-3.08255e-07	-1.83242e-07	-3.06572e-07	4.71925e-08	-3.43417e-07	-3.79377e-07	-6.15915e-07	-1.19422e-06	2.77639e-06	1.11617e-06	-5.56092e-08	1.84881e-07	2.12154e-07	6.89477e-07	-6.85804e-07	2.61094e-07	-1.12047e-07	1.21904e-06	-4.20825e-07	2.86875e-08	6.67829e-07	-1.74429e-06	-1.18794e-07	-4.81206e-07	-1.95337e-06	-2.88442e-07	4.32882e-06	4.3451e-07	5.41823e-11
8.18204e-08	-3.68749e-06	-3.03706e-07	-1.82648e-07	-3.14017e-07	4.69321e-08	-3.43449e-07	-3.79334e-07	-6.17321e-07	-1.19442e-06	2.74078e-06	1.06364e-06	-5.27765e-08	1.85681e-07	2.12161e-07	6.88159e-07	-6.85768e-07	2.61329e-07	-1.11391e-07	1.2191e-06	-4.20931e-07	3.72996e-08	6.6545e-07	-1.74467e-06	-1.18671e-07	-4.77512e-07	-1.95329e-06	-2.88679e-07	4.32946e-06	4.32415e-07	5.38737e-11
6.97263e-08	-3.68664e-06	-3.05438e-07	-1.80681e-07	-3.17636e-07	4.71805e-08	-3.43399e-07	-3.8051e-07	-6.1613e-07	-1.19446e-06	2.73921e-06	1.04901e-06	-5.25589e-08	1.85295e-07	2.12252e-07	6.89733e-07	-6.8573e-07	2.61175e-07	-1.10103e-07	1.21916e-06	-4.21024e-07	5.19322e-08	6.61585e-07	-1.74453e-06	-1.16293e-07	-4.7945e-07	-1.95331e-06	-2.88532e-07	4.33003e-06	4.32536e-07	5.38321e-11
6.97263e-08	-3.68664e-06	-3.05438e-07	-1.80681e-07	-3.17636e-07	4.71805e-08	-3.43399e-07	-3.8051e-07	-6.1613e-07	-1.19446e-06	2.73921e-06	1.04901e-06	-5.25589e-08	1.85295e-07	2.12252e-07	6.89733e-07	-6.8573e-07	2.61175e-07	-1.10103e-07	1.21916e-06	-4.21024e-07	5.19322e-08	6.61585e-07	-1.74453e-06	-1.16293e-07	-4.7945e-07	-1.95331e-06	-2.88532e-07	4.33003e-06	4.32536e-07	5.38321e-11
7.11773e-08	-3.68673e-06	-3.05478e-07	-1.80822e-07	-3.15051e-07	4.71293e-08	-3.43487e-07	-3.80653e-07	-6.16578e-07	-1.19435e-06	2.73947e-06	1.04857e-06	-5.12641e-08	1.85421e-07	2.12258e-07	6.89464e-07	-6.85736e-07	2.61196e-07	-1.10209e-07	1.21916e-06	-4.20911e-07	5.91048e-08	6.62025e-07	-1.74457e-06	-1.18355e-07	-4.79377e-07	-1.95331e-06	-2.88614e-07	4.32955e-06	4.32451e-07	5.38296e-11
7.11855e-08	-3.68673e-06	-3.05468e-07	-1.8105e-07	-3.1504e-07	4.71255e-08	-3.43482e-07	-3.80844e-07	-6.16568e-07	-1.1943e-06	2.73951e-06	1.04861e-06	-5.1265e-08	1.85423e-07	2.12257e-07	6.89067e-07	-6.85737e-07	2.61196e-07	-1.10214e-07	1.21915e-06	-4.20835e-07	6.00834e-08	6.62043e-07	-1.74457e-06	-1.18355e-07	-4.79365e-07	-1.95331e-06	-2.88635e-07	4.32955e-06	4.32451e-07	5.38295e-11
7.26558e-08	-3.68667e-06	-3.05325e-07	-1.8097e-07	-3.08981e-07	4.69696e-08	-3.43438e-07	-3.80546e-07	-6.1672e-07	-1.19425e-06	2.73945e-06	1.04958e-06	-5.258e-08	1.85298e-07	2.12252e-07	6.88675e-07	-6.85734e-07	2.61286e-07	-1.10141e-07	1.21915e-06	-4.20856e-07	5.67393e-08	6.62406e-07	-1.74469e-06	-1.16614e-07	-4.78593e-07	-1.95331e-06	-2.88746e-07	4.32957e-06	4.3253e-07	5.38262e-11
7.25609e-08	-3.68668e-06	-3.05598e-07	-1.83018e-07	-3.13173e-07	4.712e-08	-3.43451e-07	-3.81024e-07	-6.16643e-07	-1.19423e-06	2.73971e-06	1.04947e-06	-5.20746e-08	1.85383e-07	2.12475e-07	6.89232e-07	-6.85747e-07	2.61192e-07	-1.10277e-07	1.21914e-06	-4.20922e-07	5.90403e-08	5.76617e-07	-1.7446e-06	-1.1731e-07	-4.79392e-07	-1.95331e-06	-2.88672e-07	4.32946e-06	4.32467e-07	5.37256e-11
7.21183e-08	-3.5006e-06	-3.05324e-07	-1.50686e-07	-3.06828e-07	4.86792e-08	-3.42788e-07	-3.79161e-07	-6.1966e-07	-1.19951e-06	2.73959e-06	1.04919e-06	-7.3489e-08	1.85019e-07	2.12462e-07	4.58501e-07	-6.85637e-07	2.61226e-07	-1.09358e-07	1.21911e-06	-4.20779e-07	5.63632e-08	6.44082e-07	-1.74453e-06	-1.11415e-07	-4.79436e-07	-5.12078e-07	-2.88405e-07	4.32971e-06	3.95513e-07	4.86225e-11
7.11358e-08	-3.57517e-06	-3.05238e-07	-1.29458e-07	-2.13158e-07	4.98206e-08	-3.42927e-07	-3.79665e-07	-6.22756e-07	-1.19418e-06	2.77173e-06	1.04853e-06	-1.25323e-07	1.84577e-07	2.1305e-07	3.11829e-07	-6.82056e-07	3.91388e-07	-1.093e-07	1.21909e-06	-4.169e-07	6.14228e-08	6.61427e-07	-1.74473e-06	-1.09721e-07	-4.75299e-07	-9.24965e-07	-2.88255e-07	3.9887e-06	4.15465e-07	4.70293e-11
7.32392e-08	-3.54902e-06	-3.05217e-07	-1.38143e-07	-2.42017e-07	4.77073e-08	-3.43389e-07	-3.79705e-07	-6.21774e-07	-1.20589e-06	2.74654e-06	1.0492e-06	-1.37094e-07	1.85044e-07	2.1254e-07	4.10132e-07	-6.85088e-07	2.84948e-07	-1.08681e-07	1.21913e-06	-4.17018e-07	6.19564e-08	6.37195e-07	-1.74519e-06	-1.17429e-07	-4.79076e-07	-8.79034e-07	-2.88396e-07	3.48209e-06	3.9882e-07	4.28489e-11
7.2104e-08	-3.54921e-06	-3.04986e-07	-1.4243e-07	-2.7643e-07	4.58275e-08	-3.43e-07	-3.8012e-07	-6.20152e-07	-1.19864e-06	2.76364e-06	1.0472e-06	-1.08773e-07	1.84713e-07	2.12925e-07	4.70502e-07	-6.85044e-07	3.32743e-07	-1.06692e-07	1.21944e-06	-2.02815e-07	6.87416e-08	6.45117e-07	-1.74469e-06	-1.275e-07	-3.6975e-07	-8.76969e-07	-2.88449e-07	3.40759e-06	4.13802e-07	4.22969e-11
7.09016e-08	-3.52992e-06	-3.05069e-07	-1.43379e-07	-2.68379e-07	4.47821e-08	-3.43029e-07	-3.80194e-07	-6.28271e-07	-1.19179e-06	2.75707e-06	1.05844e-06	-1.09213e-07	1.89437e-07	2.10621e-07	4.35571e-07	-6.84189e-07	3.57641e-07	-1.08094e-07	1.2018e-06	-3.58513e-07	7.35795e-08	6.41046e-07	-8.27806e-07	-1.23073e-07	-4.66699e-07	-7.22884e-07	-2.95263e-07	3.43613e-06	4.03595e-07	3.98287e-11
7.13911e-08	-3.52482e-06	-3.05065e-07	-1.3925e-07	-2.8034e-07	4.60686e-08	-3.43064e-07	-3.79369e-07	-6.21138e-07	-1.19174e-06	2.75711e-06	1.05162e-06	-1.13638e-07	2.13274e-07	2.1225e-07	4.29479e-07	-6.84628e-07	3.14869e-07	-1.09614e-07	1.21287e-06	-2.91439e-07	6.98027e-08	6.37477e-07	-2.43859e-07	-1.2573e-07	-4.33235e-07	-7.1e-07	-2.92468e-07	3.46603e-06	4.08804e-07	3.92659e-11
-1.24532e-07	-1.76063e-06	-3.0334e-07	-1.46113e-07	-2.39615e-07	4.54333e-08	-3.42854e-07	-3.78535e-07	-6.49818e-07	-1.19141e-06	2.85871e-06	1.06026e-06	-1.11793e-07	2.73556e-07	2.1176e-07	4.76953e-07	-6.84845e-07	3.17313e-07	-1.47721e-07	1.19771e-06	-3.43876e-07	7.13713e-08	6.37207e-07	-7.85764e-07	-1.2369e-07	-4.34288e-07	-6.80877e-07	-2.95774e-07	3.44252e-06	4.1066e-07	3.09941e-11
-5.37968e-08	-2.06731e-06	-3.01953e-07	-1.42094e-07	-2.12203e-07	5.25714e-08	-3.402e-07	-3.78697e-07	-6.37927e-07	-1.18054e-06	2.77488e-06	1.02304e-06	-1.1815e-07	2.61691e-07	2.08252e-07	4.36659e-07	-6.85018e-07	3.28811e-07	-1.47433e-07	1.20347e-06	-3.60373e-07	7.06458e-08	4.8483e-07	-7.11654e-07	-1.22512e-07	-4.58858e-07	-6.68263e-07	-2.86519e-07	4.94454e-07	3.78662e-07	1.96246e-11
-1.706e-08	-1.79149e-06	-3.01463e-07	-1.43014e-07	-2.37854e-07	4.54197e-08	-3.42906e-07	-3.78843e-07	-6.42333e-07	-1.16645e-06	2.80493e-06	1.01656e-06	-1.16864e-07	2.67842e-07	2.12507e-07	4.38294e-07	-6.84894e-07	3.29253e-07	-1.38331e-07	1.2083e-06	-3.64233e-07	6.94211e-08	5.9553e-07	-5.94025e-07	-1.23595e-07	-4.56535e-07	-6.79415e-07	-2.8908e-07	8.72108e-07	3.90576e-07	1.92213e-11
-2.13418e-08	-1.80749e-06	-2.99699e-07	-1.47303e-07	-2.39283e-07	4.54449e-08	-3.42256e-07	-3.78791e-07	-6.51269e-07	-1.19197e-06	2.7708e-06	1.02933e-06	-1.13727e-07	2.37344e-07	2.10386e-07	4.43451e-07	-6.84964e-07	3.26908e-07	-1.25509e-07	1.19892e-06	-3.49295e-07	6.98976e-08	5.68866e-07	-4.11157e-07	-1.23917e-07	-4.44659e-07	-6.775e-07	-2.92094e-07	6.94733e-07	4.06849e-07	1.86453e-11
-2.82441e-08	-1.85062e-06	-3.00462e-07	-1.44914e-07	-2.45411e-07	4.54553e-08	-3.42182e-07	-3.80111e-07	-6.44403e-07	-1.18987e-06	4.0321e-07	1.00505e-06	-1.15945e-07	2.70578e-07	2.08872e-07	4.41382e-07	-6.85514e-07	3.22227e-07	-1.41369e-07	1.15988e-06	-3.53548e-07	7.06457e-08	3.24417e-07	-5.53688e-07	-1.23054e-07	-4.49013e-07	-6.88908e-07	-2.92371e-07	6.48629e-07	4.03176e-07	1.10305e-11
-4.35738e-08	-1.7948e-06	-3.19751e-07	-1.45825e-07	-2.34973e-07	4.63203e-08	-3.4471e-07	-3.67931e-07	-6.48051e-07	-1.17964e-06	3.19624e-07	1.00866e-06	-1.13924e-07	2.71383e-07	2.02293e-07	4.47573e-07	-6.85075e-07	3.22132e-07	-1.37439e-07	1.16971e-06	-3.39594e-07	7.36605e-08	4.65406e-07	-6.14086e-07	-1.22929e-07	-4.4914e-07	-7.03836e-07	-2.92795e-07	6.07111e-07	4.0335e-07	1.09211e-11
-4.22912e-08	-1.79617e-06	-3.15848e-07	-1.46147e-07	-2.41341e-07	4.60547e-08	-3.43865e-07	-3.78348e-07	-6.48724e-07	-1.18719e-06	3.4488e-07	1.00947e-06	-1.14061e-07	2.70251e-07	2.02992e-07	4.46236e-07	-6.85127e-07	3.22799e-07	-1.37164e-07	1.16916e-06	-3.43098e-07	7.14884e-08	4.63519e-07	-5.90454e-07	-1.2329e-07	-4.49e-07	-6.97648e-07	-2.9271e-07	5.69824e-07	4.03513e-07	1.08879e-11
-3.66047e-08	-1.80472e-06	-3.08972e-07	-1.45408e-07	-2.39899e-07	4.54502e-08	-3.43508e-07	-3.71338e-07	-6.45018e-07	-1.18349e-06	3.88752e-07	1.00978e-06	-1.13228e-07	2.71031e-07	2.04758e-07	4.4299e-07	-6.85231e-07	3.24665e-07	-1.39637e-07	1.15588e-06	-3.4781e-07	7.18413e-08	3.64735e-07	-5.56438e-07	-1.23053e-07	-4.49556e-07	-6.96743e-07	-2.91565e-07	5.49795e-07	4.02375e-07	1.07536e-11
-3.93817e-08	-1.79839e-06	-3.05142e-07	-1.45057e-07	-2.4025e-07	4.5865e-08	-3.42718e-07	-3.77934e-07	-6.45975e-07	-1.18551e-06	3.54762e-07	1.0089e-06	-1.13552e-07	2.69854e-07	2.03708e-07	4.43374e-07	-6.85069e-07	3.23291e-07	-1.37637e-07	1.15344e-06	-3.48017e-07	7.19153e-08	3.87147e-07	-5.62946e-07	-1.23169e-07	-4.48307e-07	-6.97124e-07	-2.92406e-07	5.23574e-07	4.03047e-07	1.07008e-11
-3.25697e-08	-1.79862e-06	-3.07769e-07	-1.44989e-07	-2.41267e-07	9.5799e-08	-3.50713e-07	-3.7612e-07	-6.67584e-07	-9.46484e-07	3.59585e-07	1.00308e-06	-1.13992e-07	2.72229e-07	2.05827e-07	4.42714e-07	-6.85193e-07	2.88449e-07	-1.74054e-07	1.15015e-06	-3.47282e-07	8.11747e-08	4.1687e-07	-5.34035e-07	-1.22114e-07	-4.50132e-07	-6.8771e-07	-3.02084e-07	5.42502e-07	4.02685e-07	1.02163e-11
-5.31285e-08	-1.80195e-06	-3.06549e-07	-1.44999e-07	-2.39678e-07	4.6262e-08	-3.43627e-07	-3.7531e-07	-6.59909e-07	-7.84049e-07	3.67485e-07	1.00485e-06	-1.12185e-07	2.69628e-07	2.03637e-07	4.39806e-07	-6.85118e-07	2.19322e-07	-1.40765e-07	1.12925e-06	-3.27938e-07	7.95476e-08	3.79868e-07	-4.90333e-07	-1.23065e-07	-4.49546e-07	-6.99289e-07	-2.92781e-07	5.18112e-07	4.02934e-07	9.73238e-12
-5.08944e-08	-1.80099e-06	-3.06531e-07	-1.45081e-07	-2.39691e-07	4.63742e-08	-3.43888e-07	-3.75493e-07	-6.60021e-07	-8.38312e-07	3.67457e-07	1.00524e-06	-1.12444e-07	2.69822e-07	2.03191e-07	4.39986e-07	-6.85084e-07	2.27336e-07	-1.40807e-07	1.07067e-06	-3.34965e-07	7.96096e-08	3.81055e-07	-4.91377e-07	-1.2306e-07	-4.49466e-07	-6.9371e-07	-2.92524e-07	5.18856e-07	4.03674e-07	9.69276e-12
-3.95142e-08	-1.80169e-06	-3.06429e-07	-1.45309e-07	-2.39612e-07	1.08494e-07	-3.44683e-07	-3.75445e-07	-6.58732e-07	-8.20385e-07	3.65059e-07	1.00558e-06	-1.12217e-07	2.70199e-07	2.02411e-07	4.4052e-07	-6.85105e-07	2.17e-07	-1.47434e-07	9.80325e-07	-3.47189e-07	7.96801e-08	3.89282e-07	-4.94609e-07	-1.22989e-07	-4.49381e-07	-6.82484e-07	-2.92745e-07	5.23425e-07	4.03265e-07	9.49109e-12
-4.35431e-08	-1.80266e-06	-3.21986e-07	-1.45217e-07	-2.39156e-07	7.4201e-08	-3.45582e-07	-3.49604e-07	-6.64949e-07	-2.49409e-07	3.69861e-07	1.00721e-06	-1.12271e-07	2.73427e-07	2.01796e-07	4.40812e-07	-6.85115e-07	1.22432e-07	-1.49208e-07	1.01876e-06	-3.63929e-07	8.02709e-08	3.88767e-07	-5.05041e-07	-1.22837e-07	-4.49569e-07	-6.4103e-07	-2.94436e-07	5.25967e-07	4.02129e-07	8.9014e-12
-4.65222e-08	-1.79589e-06	-3.31775e-07	-1.45524e-07	-2.39088e-07	8.74174e-08	-1.51462e-07	-3.61619e-07	-6.81118e-07	-2.8797e-07	3.66938e-07	1.00636e-06	-1.65093e-07	2.71009e-07	2.01861e-07	4.40687e-07	-6.8669e-07	3.42453e-08	-1.4778e-07	1.01823e-06	-3.49455e-07	8.04038e-08	3.88249e-07	-5.07272e-07	-1.22783e-07	-4.49265e-07	-6.6379e-07	-2.93002e-07	5.2484e-07	4.00297e-07	8.85411e-12
-4.47671e-08	-1.7983e-06	-3.16317e-07	-1.45045e-07	-2.36917e-07	7.71877e-08	-3.41312e-07	-3.50799e-07	-6.69534e-07	-2.96116e-07	3.67849e-07	1.00686e-06	-1.14477e-07	2.71929e-07	2.02265e-07	4.40955e-07	-6.85119e-07	9.54087e-08	-1.49035e-07	1.02068e-06	-3.52591e-07	8.02652e-08	3.90223e-07	-5.04822e-07	-1.22618e-07	-4.49424e-07	-6.02721e-07	-2.92842e-07	5.24594e-07	1.97711e-07	8.72676e-12
-4.49592e-08	-1.79885e-06	-3.12701e-07	-1.45212e-07	-2.39071e-07	8.01725e-08	-1.61039e-07	-3.50931e-07	-6.67672e-07	-3.1327e-07	3.67377e-07	1.00658e-06	-1.22167e-07	2.71562e-07	2.01799e-07	4.40531e-07	-6.85231e-07	1.17202e-07	-1.48679e-07	1.01373e-06	-3.52678e-07	8.03444e-08	3.89175e-07	-4.94664e-07	-1.22668e-07	-4.49384e-07	-6.25929e-07	-2.93888e-07	5.24439e-07	2.49968e-07	8.67769e-12
-4.49242e-08	-1.79377e-06	-3.16506e-07	-1.45089e-07	-2.38793e-07	8.21092e-08	-1.80856e-07	-3.55633e-07	-6.67212e-07	-2.31175e-07	3.67496e-07	1.00665e-06	-1.18111e-07	2.63539e-07	2.02007e-07	4.40767e-07	-6.88813e-07	7.82097e-08	-1.48873e-07	1.01772e-06	-3.49222e-07	8.04358e-08	3.89748e-07	-4.96729e-07	-1.22562e-07	-4.48108e-07	-6.31556e-07	-2.93095e-07	5.2426e-07	2.55923e-07	8.63579e-12
-4.48598e-08	-1.79904e-06	-3.16948e-07	-1.4517e-07	-2.38132e-07	8.08891e-08	-2.16235e-07	-3.51026e-07	-6.67238e-07	-2.4537e-07	3.67611e-07	3.43198e-07	-1.15356e-07	2.71613e-07	1.85938e-07	4.40531e-07	-6.85808e-07	8.00595e-08	-1.48774e-07	1.0177e-06	-3.4942e-07	8.04462e-08	3.89134e-07	-5.02102e-07	-1.22737e-07	-4.47801e-07	-6.1521e-07	-2.92966e-07	5.24324e-07	2.28042e-07	7.74089e-12
-4.50023e-08	-1.78369e-06	-3.16052e-07	-1.45187e-07	-2.38197e-07	8.17239e-08	-2.13044e-07	-3.50082e-07	-6.67702e-07	-2.44652e-07	3.67597e-07	3.28767e-07	-1.19645e-07	2.68991e-07	1.91267e-07	4.40498e-07	-6.86669e-07	9.02499e-08	-1.48631e-07	1.02027e-06	-3.5088e-07	8.03936e-08	3.89099e-07	-4.99055e-07	-1.22772e-07	-4.49148e-07	-6.26236e-07	-2.9298e-07	5.24337e-07	2.44041e-07	7.70414e-12
-4.57308e-08	-1.79704e-06	-3.10111e-07	-1.45138e-07	-2.38532e-07	7.17885e-08	-1.93737e-07	-3.5013e-07	1.39102e-08	-2.20368e-07	3.72513e-07	2.92511e-07	-7.32809e-08	2.69062e-07	1.88001e-07	4.40976e-07	-6.86455e-07	8.35005e-08	-1.41006e-07	1.01657e-06	-3.50315e-07	8.23941e-08	3.11498e-07	-2.47975e-07	-1.46205e-08	-4.48131e-07	-6.16665e-07	-2.67614e-07	5.24429e-07	2.4468e-07	6.95885e-12
-4.52557e-08	-1.79408e-06	-3.0748e-07	-1.45146e-07	-2.38377e-07	7.10666e-08	-1.92845e-07	-3.50162e-07	5.20915e-08	-2.38662e-07	3.71581e-07	3.28791e-07	-8.52907e-08	2.6898e-07	1.89466e-07	4.41042e-07	-6.86209e-07	8.37441e-08	-1.42532e-07	1.01652e-06	-3.50441e-07	8.26968e-08	3.15791e-07	-1.85394e-07	-3.5706e-08	-4.48044e-07	-6.17011e-07	-2.29756e-07	5.24427e-07	2.43903e-07	6.93922e-12
-4.52698e-08	-1.79478e-06	-2.94696e-07	-1.45162e-07	-2.38372e-07	6.9922e-08	-1.95535e-07	-3.50211e-07	-9.68115e-08	-2.28214e-07	3.71164e-07	3.34585e-07	-8.40869e-08	2.69451e-07	1.8894e-07	4.41125e-07	-6.86145e-07	8.40631e-08	-1.43024e-07	1.01649e-06	-3.50243e-07	8.24975e-08	3.1885e-07	-1.28321e-07	-1.25185e-08	-4.4814e-07	-6.18094e-07	-2.12279e-07	5.24426e-07	2.45506e-07	6.91749e-12
-4.52568e-08	-1.79478e-06	-3.00403e-07	-1.45148e-07	-2.3839e-07	7.04381e-08	-1.93798e-07	-3.49434e-07	-2.99713e-08	-2.31879e-07	3.71304e-07	3.19876e-07	-8.62438e-08	2.68393e-07	1.85934e-07	4.41042e-07	-6.86337e-07	8.42097e-08	-1.4354e-07	1.01647e-06	-3.50157e-07	8.24075e-08	3.23935e-07	-1.44958e-07	-3.05022e-08	-4.47875e-07	-6.17638e-07	-2.14927e-07	5.24406e-07	2.43508e-07	6.91027e-12
-4.63853e-08	-1.79474e-06	-2.98435e-07	-1.45155e-07	-2.38331e-07	7.0018e-08	-1.92014e-07	-3.50171e-07	-2.42487e-08	-2.27717e-07	3.70885e-07	3.17247e-07	-8.07056e-08	2.68424e-07	1.89814e-07	4.41101e-07	-6.86132e-07	8.43103e-08	-1.42664e-07	1.01646e-06	-3.5026e-07	8.26276e-08	3.20541e-07	-1.58477e-07	-1.35079e-08	-7.00716e-08	-6.17265e-07	-2.11512e-07	5.24387e-07	2.44798e-07	6.70893e-12
-4.54167e-08	-7.87183e-07	-3.00925e-07	-1.45159e-07	-2.38022e-07	7.14108e-08	-1.92886e-07	-3.50031e-07	-1.53477e-08	-2.29945e-07	3.71734e-07	3.14865e-07	-7.67306e-08	2.68746e-07	1.88653e-07	4.41004e-07	-6.86307e-07	8.7878e-08	-1.43475e-07	4.40153e-07	-3.5013e-07	8.73982e-08	3.21801e-07	-1.54065e-07	-1.4716e-08	-2.4809e-07	-5.71138e-07	-2.3007e-07	5.2451e-07	2.43648e-07	3.2794e-12
-4.54748e-08	-4.2652e-07	-3.01412e-07	-1.45141e-07	-2.37957e-07	7.00737e-08	-1.9298e-07	-2.86761e-07	-1.86529e-08	-2.33874e-07	3.7632e-07	3.1499e-07	-7.72436e-08	2.68637e-07	1.87262e-07	4.40996e-07	-6.86329e-07	8.59708e-08	-1.43268e-07	4.7564e-07	-3.50052e-07	8.4816e-08	3.1978e-07	-1.59642e-07	-1.41298e-08	-2.90794e-07	-4.90097e-07	-2.35351e-07	5.24422e-07	2.44109e-07	2.77809e-12
-4.54557e-08	-2.86137e-07	-3.01896e-07	-1.45147e-07	-2.3808e-07	7.02607e-08	-1.9269e-07	-2.96558e-07	-2.06668e-08	-2.28124e-07	3.76094e-07	3.13289e-07	-8.01039e-08	2.68598e-07	1.88442e-07	4.41005e-07	-6.86343e-07	8.63338e-08	-1.43156e-07	5.00645e-07	-3.50101e-07	8.49842e-08	3.20854e-07	-1.58653e-07	-1.53805e-08	-2.37457e-07	-4.92268e-07	-2.27949e-07	5.24455e-07	2.4409e-07	2.67658e-12
-4.55779e-08	-3.37542e-07	-3.02325e-07	-1.45148e-07	-2.38129e-07	7.0538e-08	-1.92849e-07	-2.84551e-07	-1.76162e-08	-2.31585e-07	3.75168e-07	3.16759e-07	-8.03387e-08	2.68499e-07	1.88756e-07	4.41016e-07	-6.86349e-07	8.89707e-08	-1.4306e-07	2.93726e-07	-3.50124e-07	8.38223e-08	3.19441e-07	-1.56716e-07	-1.64614e-08	-2.77813e-07	-5.18031e-07	-2.29278e-07	5.24381e-07	2.4388e-07	2.5868e-12
-4.55043e-08	-3.36673e-07	-3.00484e-07	-1.45147e-07	-2.3807e-07	7.04453e-08	-1.92811e-07	-2.84651e-07	-1.74577e-08	-2.30685e-07	3.76352e-07	3.1409e-07	-8.05339e-08	2.68561e-07	1.88689e-07	4.41025e-07	-6.86394e-07	8.85292e-08	-1.43121e-07	2.99833e-07	-3.50122e-07	8.44705e-08	3.1945e-07	-1.59661e-07	-1.68606e-08	-2.49557e-07	-4.95548e-07	-2.2674e-07	5.24421e-07	2.43953e-07	2.54984e-12
-4.85347e-08	-3.47754e-07	-3.01209e-07	-1.45143e-07	-2.38095e-07	7.06068e-08	-1.92333e-07	-2.85072e-07	-1.75114e-08	-2.31087e-07	7.89538e-08	3.15852e-07	-8.05906e-08	2.68541e-07	1.88872e-07	4.4102e-07	-6.86385e-07	9.06457e-08	-1.43024e-07	3.0266e-07	-3.50129e-07	8.45279e-08	3.19993e-07	-1.59645e-07	-1.67979e-08	-2.58695e-07	-5.04162e-07	-2.27428e-07	5.2441e-07	2.43928e-07	2.44013e-12
-5.25321e-08	-3.34378e-07	-3.01728e-07	-1.45139e-07	-2.38066e-07	7.06046e-08	-1.92375e-07	-2.80308e-07	-1.90478e-08	-2.3176e-07	6.21841e-08	3.14846e-07	-8.02484e-08	2.68549e-07	1.88784e-07	4.41032e-07	-6.88329e-07	8.8287e-08	-1.42972e-07	2.83656e-07	-3.50118e-07	8.45386e-08	3.20159e-07	-1.60983e-07	-1.65941e-08	-2.50643e-07	-4.99844e-07	-2.28359e-07	5.24399e-07	2.44035e-07	2.40997e-12
-5.23671e-08	-3.3986e-07	-3.01538e-07	-1.45142e-07	-2.38072e-07	7.05634e-08	-1.92451e-07	-2.68194e-07	-1.79463e-08	-2.30848e-07	5.72967e-08	3.14877e-07	-8.04466e-08	2.68557e-07	1.88763e-07	4.41029e-07	-6.87076e-07	8.87809e-08	-1.4298e-07	2.81475e-07	-3.50113e-07	8.46102e-08	3.20094e-07	-1.60135e-07	-1.66739e-08	-2.53478e-07	-5.00928e-07	-2.27392e-07	5.2441e-07	2.44004e-07	2.40482e-12
-5.2017e-08	-3.36563e-07	-3.01443e-07	-1.4514e-07	-2.38074e-07	7.05895e-08	-1.92259e-07	-2.66759e-07	-1.82772e-08	-2.31176e-07	4.14588e-08	3.14694e-07	-8.03971e-08	2.68553e-07	1.8879e-07	4.41029e-07	-6.8841e-07	8.88963e-08	-1.42975e-07	2.81577e-07	-3.50114e-07	8.4696e-08	3.20132e-07	-1.60132e-07	-1.65159e-08	-2.53808e-07	-4.99317e-07	-2.27495e-07	5.24395e-07	2.43995e-07	2.40066e-12
-5.27038e-08	-3.37264e-07	-3.01582e-07	-1.45159e-07	-2.38063e-07	7.05618e-08	-1.92374e-07	-2.68678e-07	-1.83835e-08	-2.31278e-07	5.93926e-08	3.14908e-07	-8.04199e-08	2.68548e-07	1.88805e-07	4.41029e-07	-6.87757e-07	8.89452e-08	-1.42986e-07	2.75284e-07	-3.50116e-07	8.46429e-08	3.20265e-07	-1.6014e-07	-1.65803e-08	-2.48879e-07	-4.98094e-07	-2.27784e-07	5.2439e-07	2.43994e-07	2.39648e-12
-5.14948e-08	-3.31612e-07	-3.01452e-07	-1.4514e-07	-2.38069e-07	7.05659e-08	-1.9236e-07	-2.68525e-07	-1.83418e-08	-2.31185e-07	4.92496e-08	3.14865e-07	-8.05049e-08	2.68549e-07	1.88814e-07	4.41028e-07	-6.87602e-07	8.91757e-08	-1.43004e-07	2.77602e-07	-3.50115e-07	8.4654e-08	3.20298e-07	-1.59935e-07	-1.65529e-08	-2.49327e-07	-4.97012e-07	-2.27861e-07	5.24391e-07	2.43988e-07	2.3915e-12
-5.06067e-08	-3.36692e-07	-3.01426e-07	-1.45142e-07	-2.38025e-07	7.05725e-08	-1.92369e-07	-2.69875e-07	-1.82678e-08	-2.30563e-07	5.61577e-08	3.14615e-07	-8.0413e-08	2.68518e-07	1.90237e-07	4.40836e-07	-6.87312e-07	8.91971e-08	-8.92603e-08	2.79429e-07	-3.50153e-07	8.47002e-08	3.20322e-07	-1.60084e-07	-1.67609e-08	-2.50129e-07	-4.96966e-07	-2.27979e-07	5.23042e-07	2.44008e-07	2.38337e-12
-5.12753e-08	-3.34316e-07	-2.9808e-07	-1.45142e-07	-2.38026e-07	7.04991e-08	-1.92391e-07	-2.6921e-07	-1.83287e-08	-2.32105e-07	5.45989e-08	3.14841e-07	-8.01103e-08	2.68549e-07	1.83682e-07	4.41019e-07	-6.87343e-07	8.20963e-08	-9.28515e-08	2.78785e-07	-3.50123e-07	8.46395e-08	3.20323e-07	-1.60102e-07	-1.65309e-08	-2.49848e-07	-4.96971e-07	-2.27706e-07	5.24393e-07	2.44146e-07	2.37815e-12
-5.12164e-08	-3.33668e-07	-3.01175e-07	-1.44507e-07	-2.29643e-07	7.34613e-08	-1.92059e-07	-2.68703e-07	-1.85584e-08	-2.31413e-07	5.50381e-08	3.14871e-07	-8.03177e-08	2.68138e-07	1.87563e-07	4.41004e-07	-6.87508e-07	8.66977e-08	-8.84763e-08	2.78415e-07	-1.43513e-07	8.47854e-08	2.76074e-07	-1.61455e-07	-1.48408e-08	-2.4989e-07	-4.9711e-07	-2.3206e-07	5.23464e-07	2.44019e-07	2.24964e-12
-5.14709e-08	-3.33773e-07	-3.00944e-07	-1.45053e-07	-2.14209e-07	7.0411e-08	-1.92088e-07	-2.68838e-07	-1.84774e-08	-2.3174e-07	5.57689e-08	3.14856e-07	-8.03088e-08	2.68329e-07	1.8712e-07	4.41009e-07	-6.87538e-07	8.67288e-08	-5.44658e-08	2.78552e-07	-1.28909e-07	8.47263e-08	2.77051e-07	-1.61826e-07	-1.53893e-08	-2.50144e-07	-4.97088e-07	-2.3114e-07	5.2421e-07	2.44045e-07	2.23513e-12
-5.12078e-08	-3.3393e-07	-3.01061e-07	-1.45103e-07	-1.63372e-07	7.02328e-08	-1.91962e-07	-2.6879e-07	-1.84965e-08	-2.31431e-07	5.45351e-08	3.14853e-07	-8.02902e-08	2.68382e-07	1.86959e-07	4.40998e-07	-6.87483e-07	8.67357e-08	-5.14718e-08	2.78727e-07	-1.35871e-07	8.4668e-08	2.85789e-07	-1.6038e-07	-1.5939e-08	-2.50005e-07	-4.97086e-07	-2.28854e-07	5.24222e-07	2.44055e-07	2.22058e-12
-5.13867e-08	-3.33891e-07	-3.00373e-07	-1.45007e-07	-1.75813e-07	7.074e-08	-1.91908e-07	-2.68835e-07	-1.85526e-08	-2.31496e-07	5.49107e-08	3.14829e-07	-8.03144e-08	2.68298e-07	1.87465e-07	4.40993e-07	-6.87481e-07	8.70208e-08	-5.51179e-08	2.78571e-07	-8.63849e-08	8.46847e-08	2.87775e-07	-1.60688e-07	-1.59059e-08	-2.49921e-07	-4.9709e-07	-2.30112e-07	5.24375e-07	2.44034e-07	2.21591e-12
-5.12788e-08	-3.35135e-07	-3.00315e-07	-1.44971e-07	-1.72612e-07	7.04461e-08	-1.91916e-07	-2.68851e-07	-1.87551e-08	-2.31444e-07	5.59406e-08	3.1478e-07	-8.0318e-08	2.68363e-07	6.575e-08	4.40999e-07	-6.89719e-07	8.7134e-08	-5.58686e-08	2.7974e-07	-8.39782e-08	8.46814e-08	2.86918e-07	-1.60705e-07	-1.58595e-08	-2.49855e-07	-4.97091e-07	-2.30386e-07	5.2505e-07	2.44015e-07	2.18856e-12
-5.13131e-08	-3.33933e-07	-3.00286e-07	-1.44956e-07	-1.70721e-07	7.01603e-08	-1.91905e-07	-2.68907e-07	-1.87154e-08	-2.31406e-07	5.54897e-08	3.14773e-07	-8.03333e-08	2.68333e-07	4.80038e-08	4.40994e-07	-6.87523e-07	8.71897e-08	-5.75711e-08	2.7869e-07	-8.21847e-08	8.46772e-08	2.84356e-07	-1.61029e-07	-1.58924e-08	-2.49887e-07	-4.97094e-07	-2.30501e-07	5.24792e-07	2.44026e-07	2.1797e-12
-5.13485e-08	-5.76698e-08	-3.00269e-07	-1.45008e-07	-1.73103e-07	7.03952e-08	-1.91984e-07	-2.69027e-07	-1.88514e-08	-2.31748e-07	5.30851e-08	3.14812e-07	-8.03463e-08	2.68395e-07	6.58548e-08	4.4124e-07	-6.8753e-07	8.71589e-08	-5.65062e-08	2.78981e-07	-8.31479e-08	8.4689e-08	2.87337e-07	-1.31701e-07	-2.18226e-08	-2.50324e-07	-4.97334e-07	-2.31689e-07	5.24606e-07	2.44049e-07	2.06906e-12
-5.13161e-08	-9.95623e-08	-3.01841e-07	-1.45022e-07	-1.72562e-07	7.00562e-08	-1.91969e-07	-2.68886e-07	-1.87517e-08	-2.30756e-07	5.48238e-08	3.14766e-07	-8.0388e-08	8.99433e-08	8.78225e-08	4.40991e-07	-6.87545e-07	8.72902e-08	-6.1396e-08	2.78712e-07	-8.4953e-08	8.46997e-08	2.85168e-07	-1.27817e-07	-1.65852e-08	-2.50405e-07	-4.97237e-07	-2.30507e-07	5.24456e-07	2.44036e-07	2.01274e-12
-5.1331e-08	-8.94661e-08	-3.01546e-07	-1.45012e-07	-1.73028e-07	7.01108e-08	-1.91968e-07	-2.68908e-07	-1.89114e-08	-2.31588e-07	5.36311e-08	3.14778e-07	-8.04288e-08	1.3579e-07	8.72929e-08	4.41057e-07	-6.87552e-07	8.7278e-08	-5.79783e-08	1.30304e-07	-8.49321e-08	8.47211e-08	2.85387e-07	-1.21409e-07	-1.77141e-08	-2.5033e-07	-4.98664e-07	-2.30744e-07	5.24489e-07	2.44038e-07	1.96042e-12
-5.13966e-08	-1.04382e-07	-3.00698e-07	-1.45057e-07	-1.71931e-07	7.02619e-08	-1.91969e-07	-2.69044e-07	-1.91049e-08	-2.3173e-07	5.33457e-08	3.14803e-07	-8.04866e-08	1.22896e-07	8.10703e-08	4.41142e-07	-6.87551e-07	8.72057e-08	-5.69868e-08	1.26962e-07	-8.45991e-08	8.50774e-08	2.86241e-07	-8.66334e-08	-1.8943e-08	-2.50375e-07	-4.9797e-07	-2.31622e-07	5.24477e-07	2.44031e-07	1.95033e-12
-5.11861e-08	-1.01053e-07	-3.01077e-07	-1.4504e-07	-1.72915e-07	-5.96264e-08	-1.91967e-07	-2.689e-07	-1.89372e-08	-2.31648e-07	4.56765e-08	3.14783e-07	-8.09405e-08	9.63746e-08	8.28751e-08	4.39748e-07	-6.87556e-07	8.72035e-08	-5.79785e-08	1.374e-07	-9.79932e-08	8.47551e-08	1.17733e-07	-1.21637e-07	-1.59411e-08	-2.49829e-07	-4.99703e-07	-1.55261e-07	5.2449e-07	2.386e-07	1.85493e-12
-5.12167e-08	-9.62455e-08	-3.00771e-07	-1.45024e-07	-1.72917e-07	-1.56486e-08	-1.91962e-07	-2.689e-07	-1.89446e-08	-2.31516e-07	5.19066e-08	3.14782e-07	-8.09226e-08	9.75495e-08	8.34662e-08	4.40151e-07	-6.87552e-07	8.72105e-08	-5.89724e-08	1.3628e-07	-8.70784e-08	8.47888e-08	1.26688e-07	-1.22826e-07	-1.60914e-08	-2.50029e-07	-4.98829e-07	-1.58811e-07	5.2449e-07	2.41371e-07	1.85365e-12
-5.12353e-08	-9.91957e-08	-3.00809e-07	-1.45031e-07	-1.72915e-07	-2.87309e-08	-1.91965e-07	-2.68905e-07	-1.8943e-08	-2.31496e-07	4.91322e-08	3.14787e-07	-8.07835e-08	9.80493e-08	8.18299e-08	4.4051e-07	-6.87557e-07	8.71807e-08	-5.84967e-08	1.10923e-07	-9.04544e-08	8.47694e-08	1.27942e-07	-1.20053e-07	-1.64919e-08	-2.50219e-07	-4.99093e-07	-1.65052e-07	5.24491e-07	2.4128e-07	1.85094e-12
-5.12761e-08	-1.01604e-07	-3.01019e-07	-1.4504e-07	-1.72926e-07	-4.88312e-08	-1.91966e-07	-2.6893e-07	-1.89379e-08	-2.31462e-07	4.76175e-08	3.14786e-07	-8.08847e-08	9.69934e-08	8.12501e-08	4.40105e-07	-6.87557e-07	8.72023e-08	-5.7759e-08	1.10686e-07	-9.11485e-08	8.47567e-08	1.2408e-07	-1.16619e-07	-1.61432e-08	-2.50013e-07	-4.99406e-07	-1.57901e-07	5.2449e-07	2.39485e-07	1.84756e-12
-3.04013e-08	-1.01412e-07	-3.00946e-07	-1.06356e-07	-1.76847e-07	-2.15254e-08	-1.91961e-07	-2.69008e-07	-2.45627e-08	-2.36227e-07	4.95136e-08	3.14789e-07	-8.10539e-08	8.43074e-08	8.19083e-08	2.05312e-07	-6.8758e-07	8.72012e-08	-5.80282e-08	1.21706e-07	-9.40507e-08	8.47564e-08	1.21083e-07	-1.07343e-07	-1.67793e-08	-2.50176e-07	-4.98769e-07	-1.73829e-07	2.15981e-07	2.39311e-07	1.46107e-12
-3.86338e-08	-1.27799e-07	-3.0107e-07	-1.40846e-07	-1.74801e-07	-1.99358e-08	-1.91964e-07	-2.68961e-07	-2.21081e-08	-2.3367e-07	4.85978e-08	3.14788e-07	-8.11716e-08	9.53383e-08	8.18566e-08	2.33775e-07	-3.84269e-07	8.72034e-08	-5.81395e-08	1.20643e-07	-9.25934e-08	8.46501e-08	1.2264e-07	-1.07838e-07	-1.65822e-08	-2.50117e-07	-4.98833e-07	-1.6638e-07	3.40735e-07	2.39504e-07	1.23044e-12
-3.0764e-08	-1.05508e-07	-3.00954e-07	-1.08005e-07	-1.76313e-07	-2.11954e-08	-1.91961e-07	-2.68984e-07	-2.1248e-08	-2.36071e-07	4.94831e-08	3.14791e-07	-8.09537e-08	8.88479e-08	8.18383e-08	2.05755e-07	-2.87316e-07	8.72016e-08	-5.81293e-08	1.22406e-07	-9.3674e-08	8.4676e-08	1.2197e-07	-1.07456e-07	-1.67274e-08	-2.50164e-07	-4.98778e-07	-1.73658e-07	2.3263e-07	2.40357e-07	1.08083e-12
-4.72091e-08	-1.18979e-07	-3.01079e-07	-1.18877e-07	-1.756e-07	-1.37692e-08	-1.91962e-07	-2.68949e-07	-2.09808e-08	-2.34712e-07	4.86703e-08	3.14794e-07	-8.09721e-08	8.99098e-08	8.14856e-08	2.5239e-07	-1.3875e-07	8.72201e-08	-5.82302e-08	1.20394e-07	-9.34316e-08	8.47285e-08	1.26061e-07	-1.11147e-07	-1.66937e-08	-2.50112e-07	-4.98884e-07	-1.6794e-07	2.50223e-07	2.4041e-07	1.05258e-12
-3.41212e-08	-1.07455e-07	-3.01123e-07	-1.14673e-07	-1.75355e-07	-2.00954e-08	-1.91962e-07	-2.68971e-07	-2.15466e-08	-2.34316e-07	4.93454e-08	3.14793e-07	-8.09174e-08	8.94448e-08	8.17287e-08	2.14706e-07	-1.89046e-07	8.71979e-08	-5.80958e-08	1.22326e-07	-9.35106e-08	8.4694e-08	1.24722e-07	-1.09389e-07	-1.66503e-08	-2.50126e-07	-4.98799e-07	-1.72881e-07	2.39329e-07	2.40341e-07	1.0428e-12
-4.25378e-08	-1.14054e-07	-3.01085e-07	-1.13877e-07	-1.74961e-07	-1.48144e-08	-1.91962e-07	-2.68935e-07	-2.05386e-08	-2.34879e-07	4.93683e-08	3.14792e-07	-8.15158e-08	9.00492e-08	8.16551e-08	2.25795e-07	-1.54148e-07	8.71979e-08	-5.81605e-08	1.20877e-07	-9.34243e-08	8.47071e-08	1.25586e-07	-1.09609e-07	-1.69062e-08	-2.49961e-07	-4.98827e-07	-1.68315e-07	2.41111e-07	2.40311e-07	1.03683e-12
-4.01623e-08	-1.09602e-07	-3.01091e-07	-1.13093e-07	-1.75977e-07	-1.74783e-08	-1.91962e-07	-2.68945e-07	-2.08763e-08	-2.34203e-07	4.92025e-08	1.08717e-07	-8.12204e-08	8.99701e-08	8.16832e-08	2.27661e-07	-1.72512e-07	8.72202e-08	-5.81264e-08	1.21784e-07	-9.34134e-08	8.45794e-08	1.25367e-07	-1.09681e-07	-1.67896e-08	-2.50015e-07	-4.98845e-07	-1.69014e-07	2.4229e-07	2.40326e-07	9.56112e-13
-4.08824e-08	-1.14335e-07	-3.01061e-07	-1.14173e-07	-1.76375e-07	-1.69381e-08	-1.91962e-07	-2.68952e-07	-2.07587e-08	-2.34088e-07	4.92198e-08	7.43978e-08	-8.12003e-08	8.96683e-08	8.15799e-08	2.21979e-07	-1.56959e-07	8.72025e-08	-5.81277e-08	1.21851e-07	-9.34303e-08	8.413e-08	1.24719e-07	-1.09642e-07	-1.68228e-08	-2.49917e-07	-4.98828e-07	-1.69154e-07	2.46769e-07	2.40304e-07	9.45422e-13
-4.08824e-08	-1.14335e-07	-3.01061e-07	-1.14173e-07	-1.76375e-07	-1.69381e-08	-1.91962e-07	-2.68952e-07	-2.07587e-08	-2.34088e-07	4.92198e-08	7.43978e-08	-8.12003e-08	8.96683e-08	8.15799e-08	2.21979e-07	-1.56959e-07	8.72025e-08	-5.81277e-08	1.21851e-07	-9.34303e-08	8.413e-08	1.24719e-07	-1.09642e-07	-1.68228e-08	-2.49917e-07	-4.98828e-07	-1.69154e-07	2.46769e-07	2.40304e-07	9.45422e-13
-3.99706e-08	-1.13583e-07	-3.01062e-07	-1.1366e-07	-1.76032e-07	-1.76612e-08	-1.92178e-07	-2.67584e-07	-2.08417e-08	-2.34143e-07	4.78168e-08	1.02025e-07	-8.0581e-08	8.96823e-08	8.17968e-08	2.23978e-07	-1.61996e-07	8.90372e-08	-5.97073e-08	1.3117e-07	-9.36361e-08	8.45087e-08	1.18404e-07	-1.09943e-07	-1.66785e-08	-2.63276e-07	-2.76303e-07	-5.47873e-08	2.37947e-07	2.4768e-07	7.61093e-13
-4.01681e-08	-1.13538e-07	-3.01063e-07	-1.13957e-07	-1.7608e-07	-1.75702e-08	-1.91998e-07	-2.68366e-07	-2.08281e-08	-2.34132e-07	4.83532e-08	8.87329e-08	-8.11748e-08	8.96853e-08	8.1769e-08	2.23228e-07	-1.6081e-07	8.82649e-08	-5.85592e-08	1.30754e-07	-9.34735e-08	8.4344e-08	1.21348e-07	-1.09905e-07	-1.67875e-08	-2.57175e-07	-2.83309e-07	-6.79619e-08	2.3811e-07	2.43501e-07	7.59064e-13
-3.99642e-08	-1.13172e-07	-3.01068e-07	-1.146e-07	-1.76015e-07	-1.75682e-08	-1.92014e-07	-2.68002e-07	-2.09636e-08	-2.34121e-07	4.82267e-08	9.33532e-08	-8.08096e-08	8.96759e-08	8.17179e-08	2.22836e-07	-1.59302e-07	8.85198e-08	-5.88926e-08	1.23314e-07	-9.35431e-08	8.43281e-08	8.85906e-08	-1.09798e-07	-1.67179e-08	-2.58837e-07	-2.85054e-07	-7.21072e-08	2.40256e-07	2.43395e-07	7.53711e-13
-4.02118e-08	-1.13209e-07	-3.01069e-07	-1.14007e-07	-1.76053e-07	-1.75732e-08	-1.93413e-07	-2.68597e-07	-2.0855e-08	-2.34139e-07	4.8578e-08	8.90694e-08	-8.08821e-08	8.97299e-08	8.16952e-08	2.22595e-07	-1.60034e-07	8.85375e-08	-5.9035e-08	1.26562e-07	-9.35386e-08	8.43097e-08	8.02869e-08	-1.09793e-07	-1.67284e-08	-2.54428e-07	-2.88299e-07	-5.92859e-08	2.40135e-07	2.42807e-07	7.50871e-13
-4.00952e-08	-1.13109e-07	-3.01069e-07	-1.13948e-07	-1.76113e-07	-1.76028e-08	-1.92369e-07	-2.68433e-07	-2.08654e-08	-2.34161e-07	4.86268e-08	9.17668e-08	-8.09071e-08	8.97312e-08	8.17084e-08	2.22751e-07	-1.6005e-07	8.8654e-08	-5.92997e-08	1.25163e-07	-9.35458e-08	8.43249e-08	7.77086e-08	-1.09843e-07	-1.67309e-08	-2.54412e-07	-2.85386e-07	-6.26962e-08	2.40185e-07	2.43719e-07	7.49453e-13
-3.60563e-08	-1.13108e-07	-3.01068e-07	-1.14384e-07	-1.76124e-07	-1.75606e-08	-1.92428e-07	-2.68005e-07	-2.12816e-08	-2.34137e-07	4.8399e-08	9.04275e-08	-8.09489e-08	8.96994e-08	3.34607e-08	2.22973e-07	-1.60205e-07	8.86542e-08	-5.90876e-08	1.25845e-07	-9.35627e-08	8.43289e-08	8.35308e-08	-1.09823e-07	-1.67238e-08	-2.55636e-07	-2.82989e-07	-6.31787e-08	2.40369e-07	2.43586e-07	7.43803e-13
-3.94891e-08	-1.13014e-07	-3.01111e-07	-1.14159e-07	-1.76121e-07	-1.76139e-08	-1.0633e-07	-2.44405e-07	-1.87394e-08	-2.34139e-07	4.85745e-08	8.97206e-08	-7.91634e-08	7.87123e-08	5.94899e-08	1.84408e-07	-1.61971e-07	8.82357e-08	-5.90198e-08	1.30275e-07	-9.35538e-08	8.30727e-08	8.43802e-08	-1.11579e-07	-1.48128e-08	-2.54863e-07	-2.79182e-07	-6.44892e-08	2.4075e-07	2.43071e-07	6.90008e-13
-3.89224e-08	-1.13046e-07	-3.01118e-07	-1.14184e-07	-1.76031e-07	-1.75966e-08	-9.60746e-08	-2.45436e-07	-2.0045e-08	-2.34143e-07	4.85539e-08	9.04902e-08	-7.99909e-08	5.13469e-08	7.28031e-08	1.82194e-07	-1.61416e-07	8.85828e-08	-5.9048e-08	1.34761e-07	-9.35488e-08	8.3655e-08	8.65464e-08	-1.1101e-07	-1.61472e-08	-2.55017e-07	-2.75878e-07	-6.02146e-08	2.40417e-07	2.42263e-07	6.84703e-13
-3.81219e-08	-1.13379e-07	-1.52067e-07	-1.1417e-07	-1.38754e-07	-1.75891e-08	-1.27486e-07	-2.54808e-07	-1.87117e-08	-2.28935e-07	4.85594e-08	8.79899e-08	-7.99735e-08	7.76215e-08	4.99337e-08	1.90418e-07	-1.62872e-07	9.4418e-08	-5.90068e-08	1.39934e-07	-9.35533e-08	8.35679e-08	9.61913e-08	-1.1229e-07	-1.37739e-08	-2.53347e-07	-1.46256e-07	-6.20849e-08	2.40352e-07	2.42865e-07	5.67719e-13
-3.94868e-08	-1.13666e-07	-1.22726e-07	-1.14193e-07	-1.26059e-07	-1.76086e-08	-1.10167e-07	-2.51082e-07	-1.92135e-08	-2.19223e-07	4.85345e-08	8.89766e-08	-7.9625e-08	7.76148e-08	6.22587e-08	1.83406e-07	-1.62422e-07	1.02078e-07	-5.90584e-08	1.527e-07	-9.35536e-08	8.36263e-08	1.06661e-07	-1.11084e-07	-1.56019e-08	-2.53913e-07	2.03928e-09	-6.3409e-08	2.40302e-07	2.42978e-07	5.31131e-13
-3.91245e-08	-1.13842e-07	-9.23498e-08	-1.14207e-07	-1.00193e-07	-1.76023e-08	-1.08575e-07	-2.51081e-07	-1.94179e-08	-2.23951e-07	4.85465e-08	8.88538e-08	-7.92892e-08	7.50827e-08	5.9227e-08	1.85585e-07	-1.63443e-07	1.03149e-07	-5.90524e-08	1.37227e-07	-9.35512e-08	8.37214e-08	9.79863e-08	-1.11361e-07	-1.49333e-08	-2.53804e-07	-4.82638e-08	-6.17186e-08	2.40378e-07	2.4284e-07	5.16864e-13
-3.91245e-08	-1.13842e-07	-9.23498e-08	-1.14207e-07	-1.00193e-07	-1.76023e-08	-1.08575e-07	-2.51081e-07	-1.94179e-08	-2.23951e-07	4.85465e-08	8.88538e-08	-7.92892e-08	7.50827e-08	5.9227e-08	1.85585e-07	-1.63443e-07	1.03149e-07	-5.90524e-08	1.37227e-07	-9.35512e-08	8.37214e-08	9.79863e-08	-1.11361e-07	-1.49333e-08	-2.53804e-07	-4.82638e-08	-6.17186e-08	2.40378e-07	2.4284e-07	5.16864e-13
-3.91266e-08	-1.13613e-07	-9.06416e-08	-1.14188e-07	-1.04214e-07	-1.75931e-08	-1.07463e-07	-2.51603e-07	-1.89878e-08	-2.24074e-07	4.85327e-08	8.91613e-08	-7.95242e-08	7.64777e-08	5.8194e-08	1.84248e-07	-1.63309e-07	9.53291e-08	-5.9046e-08	1.43493e-07	-9.39477e-08	8.36536e-08	9.76724e-08	-1.11233e-07	-1.48039e-08	-2.53766e-07	6.14351e-09	-6.18662e-08	2.40341e-07	2.42299e-07	5.14623e-13
-3.93832e-08	-1.13858e-07	-8.52945e-08	-1.14204e-07	-1.06803e-07	-1.7603e-08	-1.08726e-07	-2.50427e-07	-1.94187e-08	-2.24076e-07	4.85272e-08	8.98826e-08	-7.94911e-08	7.40763e-08	5.7864e-08	1.85076e-07	-1.63236e-07	9.75191e-08	-5.90513e-08	1.38006e-07	-9.35521e-08	8.35822e-08	1.00669e-07	-1.11353e-07	-1.47885e-08	-2.53928e-07	-2.04091e-08	-6.21532e-08	2.40382e-07	2.40846e-07	5.13241e-13
-3.93153e-08	-1.08429e-07	-8.26066e-08	-1.142e-07	-1.05985e-07	-1.75267e-08	-1.05228e-07	-2.50421e-07	-1.92854e-08	-2.17321e-07	1.42367e-08	8.98479e-08	-7.94715e-08	7.32717e-08	5.91167e-08	1.85037e-07	-8.20796e-08	9.75539e-08	-5.90394e-08	1.3975e-07	-9.35513e-08	8.34085e-08	1.01894e-07	-1.11346e-07	-1.41113e-08	-2.53838e-07	-1.87279e-08	-5.99236e-08	2.40396e-07	2.45195e-07	4.88029e-13
-3.93112e-08	-1.08674e-07	-8.38742e-08	-1.14197e-07	-1.05447e-07	-1.74469e-08	-1.05859e-07	-2.5045e-07	-1.93085e-08	-2.17571e-07	1.94568e-08	8.90044e-08	-7.9445e-08	7.36307e-08	5.94577e-08	1.84859e-07	-8.45183e-08	9.77009e-08	-5.90381e-08	1.39433e-07	-9.35991e-08	8.33801e-08	9.92119e-08	-1.11349e-07	-1.42289e-08	-2.5382e-07	-1.63783e-08	-6.00227e-08	2.4039e-07	2.44713e-07	4.87978e-13
-3.93221e-08	-1.10945e-07	-8.23349e-08	-1.142e-07	-1.04132e-07	-1.7098e-08	-1.04804e-07	-2.50682e-07	-1.92886e-08	-2.17479e-07	2.84956e-08	8.97555e-08	-7.94674e-08	7.45398e-08	5.92885e-08	1.846e-07	-7.77824e-08	9.83214e-08	-5.90336e-08	1.40105e-07	-9.37528e-08	8.35405e-08	1.00184e-07	-1.11298e-07	-1.42637e-08	-2.53822e-07	-1.72441e-08	-5.99987e-08	2.40388e-07	2.44275e-07	4.87645e-13
-3.92849e-08	-1.09032e-07	-8.50276e-08	-1.142e-07	-1.04285e-07	-1.72497e-08	-1.05364e-07	-2.50486e-07	-1.93154e-08	-2.1763e-07	1.97791e-08	8.9605e-08	-7.94521e-08	7.42702e-08	5.96645e-08	1.84791e-07	-7.9394e-08	9.81195e-08	-5.90364e-08	1.39726e-07	-9.36371e-08	8.34255e-08	9.99728e-08	-1.11338e-07	-1.42408e-08	-2.53825e-07	-1.60937e-08	-6.03478e-08	2.40393e-07	2.4326e-07	4.86965e-13
-3.89551e-08	-1.09207e-07	-8.48167e-08	-1.14427e-07	-1.04247e-07	-1.72038e-08	-1.05185e-07	-2.50598e-07	-1.93152e-08	-2.17455e-07	1.46658e-08	8.99427e-08	-1.99058e-08	7.40907e-08	5.94148e-08	1.84696e-07	-7.94865e-08	9.79079e-08	-5.90373e-08	1.39671e-07	-9.36782e-08	8.31771e-08	1.00015e-07	-1.11351e-07	-1.41929e-08	-2.53814e-07	-1.72504e-08	-6.01306e-08	2.40391e-07	2.44331e-07	4.81266e-13
-3.9295e-08	-4.32065e-08	-7.94402e-08	-1.08165e-07	-4.42383e-08	-1.72993e-08	-1.05758e-07	-2.54394e-07	-1.95705e-08	-2.23732e-07	1.93052e-08	8.95443e-08	-3.88175e-08	7.37315e-08	5.85987e-08	9.54851e-08	-8.30387e-08	9.80968e-08	-5.89336e-08	1.39737e-07	-9.34034e-08	8.34599e-08	1.26328e-07	-1.11339e-07	-1.42344e-08	-2.54241e-07	-3.85932e-09	-3.54925e-08	2.18158e-07	2.43714e-07	4.34572e-13
-3.92992e-08	-6.61508e-08	-8.11566e-08	-1.08301e-07	-4.53796e-08	-1.72956e-08	-1.05778e-07	-2.54078e-07	-1.94378e-08	-2.21314e-07	1.97874e-08	8.94619e-08	-3.82079e-08	7.38219e-08	5.87598e-08	9.86546e-08	-8.29496e-08	9.80959e-08	-5.89355e-08	1.3974e-07	-9.34337e-08	8.34628e-08	1.05525e-07	-1.11337e-07	-1.4236e-08	-2.54135e-07	-8.05e-10	-3.38096e-08	2.2163e-07	2.43667e-07	4.33343e-13
-3.92958e-08	-5.18199e-08	-7.55534e-08	-1.06673e-07	-2.08065e-08	-1.72576e-08	-1.05615e-07	-2.54302e-07	-1.951e-08	-2.18712e-07	1.95263e-08	8.94954e-08	-3.76974e-08	7.38946e-08	5.87783e-08	9.19552e-08	-8.38898e-08	9.80773e-08	-5.89669e-08	1.39751e-07	-9.33305e-08	8.34484e-08	1.11446e-07	-1.11332e-07	-1.42384e-08	-2.54249e-07	-6.97201e-09	-4.84184e-08	2.18108e-07	2.43707e-07	4.27626e-13
-3.93018e-08	-4.85028e-08	-7.70035e-08	-1.07345e-07	-2.53839e-08	-1.72474e-08	-1.05598e-07	-2.53713e-07	-1.92775e-08	-2.15632e-07	1.96534e-08	8.95304e-08	-3.88448e-08	7.38848e-08	5.88595e-08	9.5326e-08	-8.45212e-08	9.80713e-08	-5.8949e-08	1.39732e-07	-9.33496e-08	8.34508e-08	1.05936e-07	-1.11336e-07	-1.4238e-08	-2.54222e-07	-5.88563e-09	-4.37859e-08	2.2019e-07	2.43757e-07	4.26345e-13
-3.92917e-08	-5.63529e-08	-7.70529e-08	-1.07565e-07	-3.28233e-08	-1.72439e-08	-1.05655e-07	-2.53291e-07	-1.81457e-08	-2.09012e-07	1.98063e-08	8.95172e-08	-3.68499e-08	7.38947e-08	5.88665e-08	9.51621e-08	-8.38336e-08	9.80744e-08	-5.89582e-08	1.39742e-07	-9.34162e-08	8.35097e-08	1.07155e-07	-1.11335e-07	-1.42309e-08	-2.54429e-07	-6.63961e-09	-4.55692e-08	2.19862e-07	2.43741e-07	4.24716e-13
-3.92933e-08	-5.25897e-08	-7.59361e-08	-1.07624e-07	-3.00448e-08	-1.72745e-08	-1.07445e-07	-2.54009e-07	-1.90656e-08	-2.263e-07	1.94625e-08	8.95323e-08	-3.82392e-08	7.38919e-08	5.87895e-08	9.36867e-08	-6.03037e-08	9.80776e-08	-5.89603e-08	1.3972e-07	-9.35172e-08	6.37905e-08	1.09854e-07	-1.11336e-07	-6.98328e-09	-2.54233e-07	-7.67239e-09	-4.45984e-08	1.4287e-07	2.43701e-07	3.98116e-13
-3.92912e-08	-5.31465e-08	-7.67214e-08	-1.07669e-07	-2.65084e-08	-1.72497e-08	-1.08855e-07	-2.53575e-07	-1.8567e-08	-2.12104e-07	1.94285e-08	8.95136e-08	-3.75787e-08	7.39016e-08	5.8845e-08	9.38046e-08	-4.69377e-08	9.80901e-08	-5.89594e-08	1.39733e-07	-9.34465e-08	6.17498e-08	1.07422e-07	-1.11336e-07	2.01993e-08	-2.54216e-07	-5.81761e-09	-4.41037e-08	1.55776e-07	2.43735e-07	3.93848e-13
-3.92925e-08	-5.29515e-08	-7.65378e-08	-1.07654e-07	-2.57652e-08	-1.72551e-08	-1.08732e-07	-2.53706e-07	-1.90565e-08	-2.13168e-07	1.94505e-08	8.95063e-08	-3.78096e-08	7.39065e-08	5.88801e-08	9.38294e-08	-1.02542e-08	9.80993e-08	-5.98662e-08	1.22907e-07	-9.34823e-08	5.63874e-08	1.07909e-07	-1.11336e-07	9.84793e-09	-2.54181e-07	-5.63026e-09	-4.3693e-08	1.33456e-07	2.43733e-07	3.80541e-13
-3.92925e-08	-5.29515e-08	-7.65378e-08	-1.07654e-07	-2.57652e-08	-1.72551e-08	-1.08732e-07	-2.53706e-07	-1.90565e-08	-2.13168e-07	1.94505e-08	8.95063e-08	-3.78096e-08	7.39065e-08	5.88801e-08	9.38294e-08	-1.02542e-08	9.80993e-08	-5.98662e-08	1.22907e-07	-9.34823e-08	5.63874e-08	1.07909e-07	-1.11336e-07	9.84793e-09	-2.54181e-07	-5.63026e-09	-4.3693e-08	1.33456e-07	2.43733e-07	3.80541e-13
-3.9391e-08	-5.29646e-08	-7.64665e-08	-1.07596e-07	-2.73681e-08	-1.7239e-08	-1.07976e-07	-2.53722e-07	-1.86837e-08	-2.13185e-07	1.946e-08	8.95046e-08	-3.78534e-08	7.3911e-08	5.90711e-08	9.39029e-08	-1.79788e-08	9.80991e-08	-5.94985e-08	1.13187e-07	-9.34559e-08	6.08985e-08	1.08108e-07	-1.11336e-07	2.12805e-09	-2.54204e-07	-5.50017e-09	-4.29979e-08	1.36821e-07	2.43728e-07	3.797e-13
-3.94287e-08	-5.29866e-08	-7.6508e-08	-1.07596e-07	-2.7247e-08	-1.72499e-08	-1.07958e-07	-2.53725e-07	-1.89817e-08	-2.1296e-07	1.94229e-08	8.95058e-08	-3.78187e-08	7.391e-08	5.89775e-08	9.39124e-08	-1.7496e-08	9.8092e-08	-5.96757e-08	1.13397e-07	-9.34588e-08	5.75048e-08	1.07899e-07	-1.11336e-07	2.01438e-09	-2.54189e-07	-5.68675e-09	-4.30712e-08	1.34739e-07	2.43733e-07	3.78647e-13
-3.94119e-08	-5.30708e-08	-7.65559e-08	-1.06944e-07	-2.7245e-08	-1.25684e-08	-1.07869e-07	-2.53713e-07	-1.8873e-08	-2.1299e-07	2.56522e-08	8.9031e-08	-3.83039e-08	7.39103e-08	5.53397e-08	9.38711e-08	-1.97662e-08	9.80976e-08	-5.95749e-08	1.13659e-07	-9.34575e-08	4.30119e-08	1.07934e-07	-6.94209e-08	1.50527e-09	-2.54192e-07	-5.62612e-09	-4.33339e-08	1.39656e-07	2.42762e-07	3.70181e-13
-3.9411e-08	-5.30104e-08	-7.60612e-08	-1.07133e-07	-2.72639e-08	-1.39604e-08	-1.0793e-07	-2.5371e-07	-1.89799e-08	-2.12943e-07	2.31916e-08	8.92399e-08	-3.81436e-08	7.39093e-08	5.69526e-08	9.38711e-08	-2.15197e-08	9.81278e-08	-5.95643e-08	1.1394e-07	-9.34605e-08	4.43259e-08	1.07255e-07	-7.00377e-08	2.04878e-09	-2.54196e-07	-5.63084e-09	-4.3331e-08	1.36528e-07	2.42829e-07	3.69628e-13
-1.12111e-08	-5.30874e-08	-7.64542e-08	-1.0737e-07	-2.69342e-08	-1.04376e-08	-1.08029e-07	-2.53701e-07	-1.88715e-08	-2.1287e-07	2.20662e-08	8.6681e-08	-3.46877e-08	7.3911e-08	5.70436e-08	9.3874e-08	-2.25547e-08	9.81182e-08	-5.95957e-08	1.1388e-07	-9.34578e-08	4.66436e-08	1.07701e-07	-7.52757e-08	1.01702e-09	-2.54193e-07	-5.71186e-09	-4.3313e-08	1.35053e-07	2.43284e-07	3.68371e-13
-1.08298e-08	-5.30817e-08	-7.67613e-08	-1.07349e-07	-2.69782e-08	-1.15358e-08	-1.07905e-07	-2.53706e-07	-1.88853e-08	-2.12937e-07	2.4456e-08	8.82876e-08	-3.68184e-08	7.39105e-08	5.65308e-08	9.38642e-08	-2.03152e-08	9.81057e-08	-5.95996e-08	1.14065e-07	-9.34429e-08	4.50858e-08	1.07604e-07	-7.31133e-08	1.06598e-09	-2.54194e-07	-5.65677e-09	-4.32694e-08	1.29835e-07	2.42979e-07	3.66843e-13
-2.94232e-08	-4.9037e-08	-7.66441e-08	-1.07356e-07	-2.66917e-08	-1.29842e-08	-1.07904e-07	-2.53707e-07	-1.88968e-08	-2.12897e-07	2.34766e-08	8.91281e-08	-3.7686e-08	7.39104e-08	5.65507e-08	9.43576e-08	-2.37365e-08	9.75764e-08	-5.78966e-08	1.14759e-07	-9.34405e-08	4.44711e-08	1.07418e-07	-7.40088e-08	1.10531e-09	-2.24459e-07	-5.64172e-09	-4.32793e-08	1.30309e-07	2.41531e-07	3.5266e-13
-2.79679e-08	-4.9536e-08	-7.6644e-08	-1.07347e-07	-2.6755e-08	-1.25575e-08	-1.07758e-07	-2.53707e-07	-1.88956e-08	-2.12857e-07	2.32174e-08	6.7099e-08	-3.82082e-08	7.39107e-08	5.65123e-08	9.42831e-08	-2.18939e-08	9.78102e-08	-5.80095e-08	1.14619e-07	-9.34471e-08	4.56349e-08	1.0756e-07	-7.3991e-08	1.13229e-09	-2.26279e-07	-5.64675e-09	-4.32797e-08	1.30383e-07	2.42453e-07	3.50498e-13
-2.71374e-08	-4.97971e-08	-7.66363e-08	-1.07328e-07	-2.67553e-08	-1.28538e-08	-1.07892e-07	-2.53708e-07	-1.8894e-08	-2.12817e-07	2.32753e-08	6.78999e-08	-3.8017e-08	7.39106e-08	5.65741e-08	9.40513e-08	-2.18023e-08	9.77775e-08	-5.8042e-08	1.1437e-07	-9.34477e-08	4.48688e-08	1.07559e-07	-7.37986e-08	1.09602e-09	-2.26043e-07	-5.6473e-09	-4.32804e-08	1.3068e-07	2.42408e-07	3.50339e-13
-2.53375e-08	-5.07741e-08	-7.663e-08	-1.07314e-07	-2.69172e-08	-1.22243e-08	-1.07687e-07	-2.53702e-07	-1.88902e-08	-2.1284e-07	2.322e-08	7.22748e-08	-3.84066e-08	6.61752e-08	5.66029e-08	9.41074e-08	-2.19166e-08	9.77952e-08	-5.84016e-08	1.14285e-07	-9.34809e-08	4.5356e-08	2.02373e-08	-7.3753e-08	1.53503e-09	-2.26816e-07	-5.61291e-09	-4.32812e-08	1.30663e-07	2.42674e-07	3.39255e-13
-2.66411e-08	-4.9535e-08	-7.66317e-08	-1.07327e-07	-2.67787e-08	-1.28346e-08	-1.07814e-07	-2.5375e-07	-1.37274e-08	-2.12771e-07	2.33297e-08	7.14527e-08	-3.80156e-08	6.93728e-08	5.65855e-08	9.41533e-08	-1.62116e-08	9.77291e-08	-5.74185e-08	1.14444e-07	-9.35548e-08	4.51288e-08	1.9106e-08	-7.38805e-08	1.11375e-09	-2.27041e-07	-5.64404e-09	-4.18922e-08	1.30739e-07	2.42122e-07	3.38756e-13
-2.55852e-08	-5.06033e-08	-7.66317e-08	-1.07325e-07	-2.68316e-08	-1.2541e-08	-1.07827e-07	-2.53725e-07	-1.79873e-08	-2.12769e-07	2.32188e-08	7.25187e-08	-3.78968e-08	5.08052e-08	5.65971e-08	9.41564e-08	-2.02081e-08	9.78071e-08	-5.87257e-08	1.1433e-07	-9.35508e-08	4.37793e-08	2.26705e-08	-7.36513e-08	1.3856e-09	-2.2704e-07	-5.62479e-09	-4.23994e-08	1.30655e-07	2.42235e-07	3.37193e-13
-1.52477e-08	-4.84241e-08	-7.64987e-08	-1.07325e-07	-2.68648e-08	-1.25647e-08	-1.07763e-07	-2.53722e-07	-1.65728e-08	-2.12618e-07	2.3242e-08	7.29291e-08	-3.82473e-08	5.93377e-08	5.66287e-08	9.41549e-08	-1.14515e-08	9.77835e-08	-5.79052e-08	1.14191e-07	-9.35583e-08	7.37917e-09	2.68134e-08	-7.37964e-08	3.48405e-09	-2.27227e-07	-5.64654e-09	-4.26888e-08	1.30712e-07	2.88674e-08	2.77687e-13
-2.27738e-08	-5.0094e-08	-7.64176e-08	-1.07216e-07	-2.68269e-08	-1.26586e-08	-1.0775e-07	-2.53717e-07	-1.72418e-08	-2.12677e-07	2.33793e-08	7.30485e-08	-3.85732e-08	5.63153e-08	5.49632e-08	9.41366e-08	-1.4778e-09	9.78016e-08	-5.91435e-08	1.14695e-07	-9.39465e-08	-6.87107e-09	2.28514e-08	-7.36832e-08	3.47955e-09	-2.26627e-07	-5.6403e-09	-4.24605e-08	1.30676e-07	2.0015e-08	2.76907e-13
-2.46308e-08	-4.43287e-08	-7.73731e-08	-1.07259e-07	-2.68431e-08	-1.2623e-08	-1.07753e-07	-2.52901e-07	-1.71466e-08	-2.12654e-07	2.35297e-08	7.29539e-08	-3.83064e-08	5.71665e-08	3.44237e-08	9.4076e-08	-8.29546e-09	9.77903e-08	-6.15084e-08	1.14646e-07	-9.41024e-08	-1.78026e-09	2.53779e-08	-7.26362e-08	2.85098e-09	-2.26759e-07	-5.23919e-09	-4.24732e-08	1.30745e-07	2.76476e-08	2.7513e-13
-1.81951e-08	-4.1635e-08	-7.64088e-08	-1.07279e-07	-2.68517e-08	-1.25963e-08	-1.0773e-07	-2.49785e-07	-1.70716e-08	-2.12612e-07	2.31842e-08	7.23228e-08	-3.8356e-08	5.77996e-08	3.13769e-08	9.41184e-08	4.13478e-09	9.7784e-08	-5.97552e-08	1.14488e-07	-9.39333e-08	1.04457e-08	2.56528e-08	-7.12558e-08	3.80001e-09	-2.26789e-07	-4.89316e-09	-4.28212e-08	1.307e-07	4.09767e-08	2.732e-13
-2.1049e-08	-4.22884e-08	-7.64736e-08	-1.07262e-07	-2.68544e-08	-1.25999e-08	-1.0773e-07	-2.50075e-07	-1.72652e-08	-2.12611e-07	2.32451e-08	7.23316e-08	-3.83284e-08	5.74999e-08	3.15785e-08	9.41296e-08	3.63314e-09	9.77853e-08	-5.94916e-08	1.1449e-07	-9.38623e-08	6.26324e-10	2.47415e-08	-7.15278e-08	3.76417e-09	-2.26776e-07	-5.34891e-09	-4.27104e-08	1.30708e-07	3.59272e-08	2.72945e-13
-1.93887e-08	-4.16089e-08	-7.65187e-08	-1.07268e-07	-2.68486e-08	-1.25929e-08	-1.07745e-07	-2.49928e-07	-1.71333e-08	-2.12598e-07	2.31984e-08	7.24869e-08	-3.83624e-08	5.74649e-08	3.30193e-08	9.41224e-08	3.8473e-09	9.7794e-08	-5.95823e-08	1.14516e-07	-9.3759e-08	3.49432e-09	2.46825e-08	-7.24971e-08	3.95048e-09	-2.26767e-07	-5.1677e-09	-4.26411e-08	1.30703e-07	2.9306e-08	2.72564e-13
-2.11021e-08	-4.20564e-08	-7.66117e-08	-1.07256e-07	-2.69035e-08	-1.25867e-08	-1.59218e-08	-2.48916e-07	-1.71435e-08	-2.12599e-07	2.32652e-08	7.23509e-08	-3.83489e-08	5.67864e-08	3.30708e-08	9.41759e-08	2.3916e-08	9.77866e-08	-6.00574e-08	1.14504e-07	-9.37992e-08	6.74656e-09	2.35722e-08	-7.10574e-08	3.9834e-09	-2.26794e-07	-5.09826e-09	-4.2726e-08	1.30706e-07	3.47059e-08	2.615e-13
-2.01227e-08	-4.2314e-08	-7.66254e-08	-1.06056e-07	-2.68537e-08	-1.25883e-08	-6.53311e-08	-2.35551e-07	-1.78335e-08	-2.12367e-07	2.32357e-08	7.24614e-08	-3.81911e-08	5.71247e-08	3.24458e-08	9.3393e-08	3.63331e-09	9.77847e-08	-4.32653e-08	1.14503e-07	-9.38122e-08	6.15175e-09	2.41428e-08	-6.63748e-08	3.90339e-09	-2.26761e-07	-5.10181e-09	-4.27524e-08	1.30704e-07	3.24409e-08	2.55462e-13
-1.98251e-08	-4.19685e-08	-7.65659e-08	-1.04785e-07	-2.68659e-08	-1.2587e-08	-5.36801e-08	-2.36652e-07	-1.76906e-08	-2.12391e-07	2.32347e-08	7.24293e-08	-3.80718e-08	5.70779e-08	3.29284e-08	9.21284e-08	8.0534e-09	9.77871e-08	-1.96748e-08	1.14474e-07	-9.3805e-08	5.99673e-09	2.43446e-08	-7.00439e-08	3.88334e-09	-2.26785e-07	-5.1888e-09	-4.31629e-08	1.30703e-07	3.35275e-08	2.53247e-13
-2.09965e-08	-4.21974e-08	-7.65584e-08	-1.06656e-07	-2.68666e-08	-1.25963e-08	-4.71533e-08	-2.38311e-07	-1.7385e-08	-2.12482e-07	2.60196e-08	7.24763e-08	-3.22009e-08	5.29849e-08	3.27881e-08	9.3937e-08	4.82968e-09	1.03451e-07	-3.61034e-08	1.14513e-07	-9.38216e-08	7.09192e-09	2.41885e-08	-7.18596e-08	3.85326e-09	-8.40444e-08	-5.16983e-09	-4.27619e-08	1.30012e-07	3.23594e-08	2.11106e-13
-2.0463e-08	-4.21128e-08	-7.66394e-08	-1.05161e-07	-2.68683e-08	-1.25926e-08	-5.38576e-08	-2.35017e-07	-1.75507e-08	-2.12442e-07	2.35881e-08	7.25913e-08	-3.73869e-08	5.34842e-08	3.27555e-08	9.39478e-08	6.98212e-09	9.7974e-08	-3.16524e-08	1.14545e-07	-9.38261e-08	6.64508e-09	2.41497e-08	-6.96211e-08	4.16826e-09	-9.29052e-08	-5.13078e-09	-4.2807e-08	1.29497e-07	3.27607e-08	2.0996e-13
-2.05892e-08	-4.19952e-08	-7.6565e-08	-1.04923e-07	-2.68709e-08	-1.21997e-08	-5.22e-08	-2.35248e-07	-1.74332e-08	-2.12442e-07	2.42926e-08	7.27381e-08	-3.5278e-08	5.28369e-08	3.2668e-08	9.36853e-08	4.79693e-09	1.01152e-07	-3.51731e-08	1.14579e-07	-9.38386e-08	6.99079e-09	2.40075e-08	-7.08936e-08	3.98904e-09	-3.1705e-08	-5.38364e-09	-4.28201e-08	1.2529e-07	3.25507e-08	2.01911e-13
-2.15436e-08	-4.21557e-08	-7.65704e-08	-1.05581e-07	-2.68742e-08	-1.25224e-08	-5.467e-08	-2.13059e-07	-1.74746e-08	-3.70231e-08	2.46473e-08	7.25552e-08	-3.11456e-08	5.44211e-08	3.26474e-08	9.39417e-08	5.44315e-09	1.00919e-07	-3.43986e-08	1.14501e-07	-9.38417e-08	6.85933e-09	2.90907e-08	-7.10921e-08	4.22586e-09	-8.458e-08	-5.14569e-09	-4.28253e-08	1.23174e-07	3.25526e-08	1.54409e-13
-2.13099e-08	-4.21342e-08	-7.66099e-08	-1.05436e-07	-2.6871e-08	-1.24319e-08	-5.45709e-08	-2.16529e-07	-1.74691e-08	-4.19168e-08	2.54983e-08	7.25736e-08	-3.18293e-08	5.33299e-08	3.2648e-08	9.3947e-08	5.50297e-09	1.00557e-07	-3.42907e-08	1.145e-07	-9.38408e-08	6.94246e-09	2.61947e-08	-7.10341e-08	4.18658e-09	-6.42711e-08	-5.23797e-09	-4.28157e-08	1.25633e-07	3.25648e-08	1.5355e-13
-2.12956e-08	-4.21235e-08	-7.66061e-08	-1.05466e-07	-2.6871e-08	-1.2441e-08	-5.43953e-08	-2.16212e-07	-1.74641e-08	-5.58822e-08	2.53392e-08	7.23932e-08	-3.32297e-08	5.35742e-08	3.26456e-08	9.3862e-08	5.28521e-09	1.00735e-07	-3.41066e-08	1.14515e-07	-9.38436e-08	6.91067e-09	2.82466e-08	-7.07947e-08	4.1746e-09	-5.10077e-08	-5.23876e-09	-4.28147e-08	1.24669e-07	3.27021e-08	1.53172e-13
-2.11064e-08	-4.21083e-08	-7.65973e-08	-1.0539e-07	-2.6871e-08	-1.25045e-08	-5.25106e-08	-2.11298e-07	-1.74607e-08	-5.23526e-08	2.46052e-08	7.19155e-08	-3.28189e-08	5.36692e-08	3.26615e-08	9.38211e-08	4.86377e-09	1.01163e-07	-3.4031e-08	1.14538e-07	-9.38932e-08	6.83684e-09	2.70853e-08	-7.05304e-08	4.17139e-09	-5.92809e-08	-5.22394e-09	-4.28244e-08	1.24181e-07	3.2664e-08	1.51111e-13
-2.12678e-08	-4.21226e-08	-7.6593e-08	-1.05335e-07	-2.68705e-08	-1.25113e-08	-5.09168e-08	-2.12321e-07	-1.74224e-08	-4.48504e-08	2.48006e-08	7.23591e-08	-3.21508e-08	5.35961e-08	3.26378e-08	9.38996e-08	4.5215e-09	1.00069e-07	-3.41902e-08	1.14545e-07	-8.86157e-08	6.93558e-09	2.72549e-08	-7.07567e-08	4.00185e-09	-6.04846e-08	-5.23277e-09	-4.28184e-08	1.24532e-07	3.25128e-08	1.49769e-13
-2.11568e-08	-4.21081e-08	-7.66159e-08	-5.54947e-08	-2.68731e-08	-1.2497e-08	-5.15486e-08	-2.12704e-07	-1.71148e-08	-5.34231e-08	2.44387e-08	7.15712e-08	-3.22129e-08	5.37687e-08	3.27309e-08	9.38668e-08	1.63922e-09	1.00996e-07	-3.40068e-08	1.14535e-07	-8.81166e-08	7.00413e-09	2.71369e-08	-7.07063e-08	3.85159e-09	-6.48617e-08	-5.2867e-09	-4.28129e-08	1.2462e-07	3.24761e-08	1.43321e-13
-2.11977e-08	-4.20204e-08	-7.65968e-08	-5.2231e-08	-2.6871e-08	-1.25029e-08	-5.1437e-08	-2.11766e-07	-1.73896e-08	-4.85717e-08	2.45588e-08	7.17278e-08	-3.26809e-08	5.39385e-08	2.03792e-08	9.38777e-08	3.67547e-09	1.00477e-07	-3.40624e-08	1.00973e-07	-9.12458e-08	6.87103e-09	2.72155e-08	-7.05642e-08	4.08513e-09	-6.07715e-08	-5.35049e-09	-4.27641e-08	1.2457e-07	3.25515e-08	1.38497e-13
-2.11266e-08	-4.20579e-08	-7.66109e-08	-4.03696e-08	-2.68699e-08	-1.25521e-08	-5.07704e-08	-2.1194e-07	-1.73488e-08	-5.02868e-08	2.46738e-08	7.08391e-08	-3.22596e-08	5.40244e-08	3.26152e-08	9.38716e-08	1.46257e-09	1.0104e-07	-3.40333e-08	7.38589e-08	-9.06254e-08	6.88182e-09	2.71961e-08	-7.05812e-08	3.97698e-09	-5.89639e-08	-5.24072e-09	-4.28169e-08	1.24517e-07	3.26038e-08	1.33109e-13
-2.11418e-08	-4.20269e-08	-7.66525e-08	-3.10718e-08	-2.71271e-08	-1.25121e-08	-5.13267e-08	-2.12083e-07	-1.74416e-08	-4.80599e-08	2.4658e-08	7.09821e-08	-3.26417e-08	5.38499e-08	3.01261e-08	6.67419e-10	3.08283e-09	1.00671e-07	-3.40169e-08	8.04699e-08	-9.0603e-08	6.88819e-09	2.69969e-08	-6.87917e-08	4.02955e-09	-5.98474e-08	-5.32037e-09	-4.28054e-08	1.24365e-07	3.25134e-08	1.24171e-13
-2.11517e-08	-4.20365e-08	-7.65775e-08	-3.13378e-08	-2.69663e-08	-1.25095e-08	-4.90469e-08	-2.12093e-07	-1.74737e-08	-3.08878e-08	2.4643e-08	7.08366e-08	-3.27067e-08	5.38501e-08	3.01413e-08	4.37963e-09	2.96989e-09	1.00613e-07	-3.39992e-08	7.56706e-08	-9.06802e-08	6.88514e-09	2.71038e-08	-7.0002e-08	4.05893e-09	-5.92385e-08	-5.34616e-09	-4.27889e-08	1.23449e-07	3.21355e-08	1.21691e-13
-2.1163e-08	-4.20042e-08	-7.66623e-08	-3.2399e-08	-2.69365e-08	-1.25035e-08	-5.0405e-08	-2.11987e-07	-1.74285e-08	-4.63986e-08	2.476e-08	5.13659e-08	-3.27307e-08	5.38787e-08	3.08582e-08	2.21643e-08	3.21939e-09	1.00626e-07	-3.39993e-08	7.76748e-08	-9.09376e-08	6.89585e-09	2.70869e-08	-6.8394e-08	3.99714e-09	-5.94263e-08	-5.36899e-09	-4.27934e-08	1.22078e-07	3.23824e-08	1.21039e-13
-2.11933e-08	-4.20468e-08	-7.65831e-08	-3.04143e-08	-2.69324e-08	-1.25246e-08	-4.8385e-08	-2.12057e-07	-1.73708e-08	-3.58116e-08	2.46997e-08	5.53636e-08	-3.26384e-08	5.38595e-08	3.02853e-08	6.69863e-09	3.03537e-09	1.00627e-07	-3.4018e-08	7.62444e-08	-9.08826e-08	6.88803e-09	2.70833e-08	-6.98535e-08	4.05649e-09	-5.9774e-08	-5.35901e-09	-4.28023e-08	1.23516e-07	3.20125e-08	1.20143e-13
-2.18169e-08	-4.19522e-08	-1.50598e-09	-2.97531e-08	-2.70106e-08	-1.25079e-08	-5.00922e-08	-2.12135e-07	-1.72015e-08	-4.18658e-08	2.46609e-08	5.37537e-08	-3.26925e-08	2.38726e-08	2.85477e-08	2.26504e-08	3.07681e-09	1.00696e-07	-2.29973e-08	7.82192e-08	-9.0859e-08	7.05291e-09	2.7067e-08	-6.95161e-08	1.77604e-10	-5.95055e-08	-5.57089e-09	-4.27918e-08	1.22929e-07	3.14291e-08	1.12202e-13
-2.1791e-08	-4.19107e-08	-1.77157e-08	-3.0187e-08	-2.69773e-08	-1.25114e-08	-4.97403e-08	-2.12132e-07	-1.6047e-08	-3.79705e-08	2.46694e-08	5.41421e-08	-3.26923e-08	1.92896e-08	2.8658e-08	1.59469e-08	3.02115e-09	1.00665e-07	-2.01267e-08	7.71262e-08	-9.08526e-08	7.06031e-09	2.70796e-08	-6.9788e-08	2.65994e-09	-5.95689e-08	-5.50639e-09	-4.27936e-08	1.23135e-07	3.12327e-08	1.11529e-13
-2.20424e-08	-4.18515e-08	-1.37717e-08	-3.01703e-08	-2.69697e-08	-1.25126e-08	-4.92073e-08	-2.12141e-07	-1.69627e-08	-3.83989e-08	2.46778e-08	5.44338e-08	-3.2702e-08	1.90022e-08	2.88367e-08	1.88285e-08	3.05032e-09	1.00659e-07	-1.28046e-08	7.7196e-08	-9.08765e-08	7.1533e-09	2.70828e-08	-6.95954e-08	2.44203e-09	-5.97117e-08	-5.49266e-09	-4.27926e-08	1.21224e-07	3.12773e-08	1.10855e-13
-2.23373e-08	-4.18748e-08	-8.76976e-09	-2.99453e-08	-2.6971e-08	-1.25121e-08	-4.92158e-08	-2.12141e-07	-1.70031e-08	-3.84473e-08	2.46909e-08	5.36126e-08	-3.27077e-08	1.94511e-08	2.88233e-08	1.90441e-08	3.05649e-09	1.00645e-07	-1.27657e-08	7.72877e-08	-9.09257e-08	7.15011e-09	2.70822e-08	-6.9589e-08	2.93235e-09	-5.96712e-08	-5.49285e-09	-4.27928e-08	1.21224e-07	3.11822e-08	1.10697e-13
-2.21458e-08	-4.18939e-08	-7.58105e-09	-2.9907e-08	-2.69717e-08	-1.25116e-08	-4.92827e-08	-2.12126e-07	-1.70032e-08	-3.85165e-08	2.46857e-08	5.36613e-08	-3.27057e-08	1.94932e-08	2.88507e-08	1.78112e-08	3.05715e-09	1.00648e-07	-1.11834e-08	7.73134e-08	-9.08937e-08	7.13591e-09	2.70816e-08	-6.95754e-08	2.81238e-09	-5.96752e-08	-5.49441e-09	-4.27936e-08	1.21468e-07	3.12043e-08	1.10656e-13
-2.2579e-08	-4.1913e-08	-1.02992e-08	-2.99288e-08	-2.69939e-08	-1.25103e-08	-3.3771e-08	-2.12143e-07	-1.69696e-08	-3.87731e-08	2.46853e-08	5.39701e-08	-3.27048e-08	1.98525e-08	2.87615e-08	1.86817e-08	3.04585e-09	1.00655e-07	-1.09699e-08	7.74696e-08	-9.09012e-08	7.07113e-09	2.70799e-08	-6.95593e-08	2.73644e-09	-5.9645e-08	-5.48169e-09	-4.28368e-08	1.21454e-07	3.1145e-08	1.09551e-13
-2.22383e-08	-4.19051e-08	-8.89306e-09	-3.00351e-08	-2.69861e-08	-1.25118e-08	-3.55877e-08	-2.12139e-07	-1.60331e-08	-3.78936e-08	2.46787e-08	5.3424e-08	-3.27101e-08	2.06589e-08	2.88948e-08	1.84619e-08	3.04927e-09	1.00661e-07	-1.02188e-08	7.74167e-08	-9.08933e-08	7.10002e-09	2.70801e-08	-6.95744e-08	2.08595e-09	-5.96712e-08	-5.47976e-09	-4.27983e-08	1.21369e-07	3.11896e-08	1.0947e-13
-2.23563e-08	-4.19093e-08	-8.89073e-09	-3.0004e-08	-2.69796e-08	-1.25115e-08	-3.46809e-08	-2.12126e-07	-1.63114e-08	-3.82222e-08	2.46979e-08	5.36646e-08	-3.27097e-08	2.02162e-08	2.88672e-08	1.39616e-08	3.04817e-09	1.0066e-07	-1.01188e-08	7.74201e-08	-9.08922e-08	7.09992e-09	2.70814e-08	-6.9573e-08	2.36103e-09	-5.96251e-08	-5.48905e-09	-4.31288e-08	1.21415e-07	3.1161e-08	1.09331e-13
-2.23488e-08	-4.19094e-08	-9.15549e-09	-3.00388e-08	-2.69776e-08	-1.24133e-08	-3.41113e-08	-2.1212e-07	-1.65827e-08	-3.72642e-08	2.47381e-08	5.37599e-08	-3.2747e-08	2.02685e-08	2.886e-08	1.43115e-08	2.98694e-09	1.0066e-07	-1.01559e-08	7.74151e-08	-8.9012e-08	7.1016e-09	6.75089e-09	-6.95875e-08	6.60009e-09	-5.96415e-08	-5.48813e-09	-4.28886e-08	1.21505e-07	3.1386e-08	1.08287e-13
-2.23587e-08	-4.19067e-08	-9.30194e-09	-3.0052e-08	-2.69801e-08	-1.25073e-08	-3.35053e-08	-2.12125e-07	-1.6781e-08	-3.7284e-08	2.46909e-08	5.37789e-08	-3.27158e-08	2.0223e-08	2.88463e-08	1.21929e-08	2.98778e-09	1.00657e-07	-1.0393e-08	7.74182e-08	-8.91925e-08	7.10366e-09	7.36389e-09	-6.95838e-08	3.90245e-09	-5.96445e-08	-5.48928e-09	-4.28071e-08	1.21516e-07	3.15995e-08	1.08228e-13
-2.23746e-08	-2.6492e-08	-9.23096e-09	-3.00323e-08	-2.69968e-08	-1.24844e-08	-3.4548e-08	-2.12124e-07	-1.64885e-08	-3.76215e-08	2.47052e-08	5.36757e-08	-3.27118e-08	1.46192e-08	2.88548e-08	1.4816e-08	3.01723e-09	1.00658e-07	-1.00495e-08	7.74774e-08	-8.97059e-08	7.10109e-09	1.39225e-09	-6.97969e-08	3.93412e-09	-5.96529e-08	-5.48801e-09	-4.28357e-08	1.21458e-07	3.12686e-08	1.07164e-13
-2.23771e-08	-2.72439e-08	-9.18631e-09	-3.00051e-08	-2.69838e-08	-1.2498e-08	-3.43504e-08	-2.12125e-07	-1.65984e-08	-3.7488e-08	2.47017e-08	5.38331e-08	-3.27136e-08	1.17806e-08	2.88541e-08	1.41734e-08	3.01523e-09	1.00658e-07	-1.00013e-08	7.74164e-08	-8.9536e-08	7.10222e-09	4.32834e-09	-6.95836e-08	4.07384e-09	-5.96514e-08	-5.48564e-09	-4.28503e-08	1.21492e-07	3.15597e-08	1.0708e-13
-2.23531e-08	-2.83505e-08	-9.19179e-09	-3.00195e-08	-2.69885e-08	-1.24836e-08	-1.76578e-08	-2.12125e-07	-1.66002e-08	-3.59203e-08	2.47022e-08	5.37728e-08	-3.27119e-08	1.50885e-08	2.88522e-08	1.3415e-08	3.01719e-09	1.00657e-07	-1.01208e-08	7.74406e-08	-8.966e-08	7.10054e-09	4.59787e-09	-6.97177e-08	4.26853e-09	-5.96515e-08	-5.48751e-09	-4.2831e-08	1.21479e-07	3.13789e-08	1.06254e-13
-2.23442e-08	-3.00208e-08	-9.19145e-09	-3.00271e-08	-4.2631e-09	-1.18319e-08	-9.98081e-09	-2.12125e-07	-1.66203e-08	-3.07433e-08	2.46994e-08	5.38364e-08	-3.35204e-08	1.61947e-08	2.88569e-08	9.15257e-09	3.01351e-09	1.00638e-07	-1.02466e-08	7.74268e-08	-8.95128e-08	7.1003e-09	4.80658e-09	-6.98538e-08	6.38961e-09	-5.9639e-08	-5.4889e-09	-4.28244e-08	1.21479e-07	3.14835e-08	1.05086e-13
-2.23352e-08	-2.95006e-08	-9.35952e-09	-3.00178e-08	-1.40898e-08	-1.21615e-08	-1.46024e-08	-2.12124e-07	-1.66177e-08	-3.35158e-08	2.62767e-08	2.84497e-08	-2.94387e-08	1.57492e-08	2.88554e-08	1.25765e-08	3.01769e-09	7.84182e-08	-1.0199e-08	7.74556e-08	-8.9599e-08	7.09638e-09	4.48426e-09	-6.96791e-08	4.98489e-09	-5.96447e-08	-5.48991e-09	-4.28267e-08	1.21469e-07	3.13902e-08	9.9321e-14
-2.23407e-08	-2.94528e-08	-9.35438e-09	-3.00177e-08	-1.31026e-08	-1.21756e-08	-1.45195e-08	-2.12125e-07	-1.66173e-08	-3.32279e-08	2.57652e-08	2.33241e-08	-2.89998e-08	1.5881e-08	2.88549e-08	1.3154e-08	3.01791e-09	7.98701e-08	-1.01899e-08	7.74401e-08	-8.96192e-08	7.09181e-09	4.48651e-09	-6.97642e-08	4.75645e-09	-5.96449e-08	-5.48991e-09	-4.28281e-08	1.21471e-07	3.13905e-08	9.9213e-14
-2.23446e-08	-2.84937e-08	-9.40228e-09	-9.12669e-09	-1.78626e-08	-1.23362e-08	-1.54145e-08	-2.11541e-07	-1.66201e-08	-3.61737e-08	2.53319e-08	2.81667e-08	-2.50124e-08	1.47643e-08	2.8748e-08	9.00648e-09	3.05562e-09	8.34461e-08	-1.01719e-08	5.86772e-08	-8.98768e-08	7.0955e-09	4.43863e-09	-6.97035e-08	4.8787e-09	-5.96496e-08	-5.73917e-09	-4.27861e-08	1.21477e-07	3.13139e-08	9.64204e-14
-2.234e-08	-2.83523e-08	-1.07831e-08	-8.65325e-09	-1.76877e-08	-1.22405e-08	-1.59468e-08	-2.10719e-07	-1.66162e-08	-3.44288e-08	2.57045e-08	3.52251e-08	-2.5531e-08	1.47892e-08	2.87263e-08	1.25797e-08	3.07992e-09	8.33428e-08	-1.01466e-08	5.39716e-08	-8.97579e-08	7.0897e-09	4.43864e-09	-6.97763e-08	4.81264e-09	-5.9651e-08	-5.64075e-09	-4.28234e-08	1.21475e-07	3.12495e-08	9.59768e-14
-2.23177e-08	-2.8234e-08	-1.00455e-08	-1.02365e-08	-1.73737e-08	-1.22145e-08	-1.60548e-08	-2.12042e-07	-1.66165e-08	-3.36711e-08	2.53733e-08	2.98824e-08	-2.53269e-08	1.53757e-08	2.87429e-08	1.17624e-08	3.25e-09	8.12141e-08	-1.01537e-08	5.36435e-08	-8.99041e-08	7.09077e-09	4.44505e-09	-6.97244e-08	4.98932e-09	-5.96496e-08	-6.01781e-09	-4.25892e-08	1.21476e-07	3.13294e-08	9.5733e-14
-2.23238e-08	-2.8319e-08	-9.3272e-09	-1.09056e-08	-1.69311e-08	-1.58472e-08	-1.51767e-08	-2.11323e-07	-1.67705e-08	-3.36109e-08	2.55468e-08	3.01563e-08	-2.57416e-08	1.5396e-08	2.87627e-08	1.18551e-08	3.02738e-09	8.1354e-08	-1.01559e-08	5.49737e-08	-8.98621e-08	7.09187e-09	4.45294e-09	-6.97303e-08	4.95612e-09	-4.75545e-08	-5.93771e-09	-2.55186e-08	1.21476e-07	3.13334e-08	9.32435e-14
-2.23183e-08	-2.83739e-08	3.41681e-09	-1.14178e-08	-1.62468e-08	-1.28549e-08	-1.52779e-08	-1.13403e-07	-1.66402e-08	-3.38243e-08	2.54746e-08	2.94315e-08	-2.63766e-08	1.91626e-08	2.87478e-08	1.2156e-08	3.12963e-09	8.13049e-08	-1.01581e-08	5.41037e-08	-8.98424e-08	6.9634e-09	4.4454e-09	-6.97413e-08	4.97187e-09	-5.53336e-08	-6.48088e-09	-1.39184e-08	1.21475e-07	3.14162e-08	6.16611e-14
-2.2323e-08	-2.83378e-08	6.06949e-09	-1.08217e-08	-1.65901e-08	-1.3496e-08	-1.51791e-08	-9.98808e-08	-1.66828e-08	-3.40373e-08	2.54424e-08	3.01779e-08	-2.58234e-08	1.54835e-08	2.87591e-08	1.19047e-08	3.04685e-09	8.17298e-08	-1.01555e-08	5.46381e-08	-8.98457e-08	7.01544e-09	4.45413e-09	-6.97258e-08	4.96817e-09	-5.24747e-08	-6.97532e-09	2.35025e-09	1.21476e-07	3.1698e-08	5.83636e-14
-2.2323e-08	-2.83378e-08	6.06949e-09	-1.08217e-08	-1.65901e-08	-1.3496e-08	-1.51791e-08	-9.98808e-08	-1.66828e-08	-3.40373e-08	2.54424e-08	3.01779e-08	-2.58234e-08	1.54835e-08	2.87591e-08	1.19047e-08	3.04685e-09	8.17298e-08	-1.01555e-08	5.46381e-08	-8.98457e-08	7.01544e-09	4.45413e-09	-6.97258e-08	4.96817e-09	-5.24747e-08	-6.97532e-09	2.35025e-09	1.21476e-07	3.1698e-08	5.83636e-14
-2.20072e-08	-2.8379e-08	3.48878e-09	-1.12775e-08	-1.63517e-08	-1.2772e-08	-1.53744e-08	-1.00176e-07	-1.66857e-08	-3.3906e-08	2.54585e-08	2.94977e-08	-2.59328e-08	1.75165e-08	2.87514e-08	1.1849e-08	3.1008e-09	8.19984e-08	-1.01569e-08	5.45522e-08	-8.98355e-08	7.00806e-09	4.4491e-09	-6.9741e-08	4.97123e-09	-4.9293e-08	-7.15383e-09	-5.70649e-09	1.21475e-07	3.14132e-08	5.81206e-14
-2.18924e-08	-2.83543e-08	3.82593e-09	-1.13738e-08	-1.63987e-08	-1.31801e-08	-1.48735e-08	-9.32377e-08	-1.66568e-08	-3.3824e-08	2.56335e-08	2.96714e-08	-2.59428e-08	1.75075e-08	2.87547e-08	1.19409e-08	3.11091e-09	8.18343e-08	-1.0104e-08	5.45476e-08	-8.98498e-08	6.89395e-09	4.76974e-09	-6.97448e-08	4.96159e-09	-5.10367e-08	-7.2549e-09	-6.47005e-09	1.21476e-07	3.14867e-08	5.69556e-14
-2.17657e-08	-2.83675e-08	-1.42385e-09	-1.13386e-08	-1.63618e-08	-1.34398e-08	-1.37879e-08	-9.00629e-08	-1.66551e-08	-3.38741e-08	2.58981e-08	2.93795e-08	-2.59787e-08	1.65094e-08	2.87531e-08	1.18685e-08	3.11271e-09	8.16695e-08	-1.01506e-08	5.46365e-08	-8.98491e-08	6.95259e-09	4.6089e-09	-6.97333e-08	4.97013e-09	-5.05427e-08	-7.49897e-09	-5.02497e-09	1.21475e-07	3.1664e-08	5.62252e-14
-2.1332e-08	-2.83732e-08	-5.91591e-09	-1.1316e-08	-1.63525e-08	-1.33136e-08	-1.38456e-08	-9.10835e-08	-1.66478e-08	-3.37899e-08	2.57586e-08	2.94635e-08	-2.59147e-08	1.71016e-08	2.87525e-08	1.18574e-08	3.12465e-09	8.17399e-08	-1.01408e-08	5.46916e-08	-5.27304e-08	6.99713e-09	4.63671e-09	-6.97567e-08	4.96911e-09	-5.12121e-08	-7.06265e-09	-5.67619e-09	1.21475e-07	3.14903e-08	5.1217e-14
-2.18402e-08	-2.83651e-08	-1.30612e-09	-1.15534e-08	-1.58405e-08	-1.31354e-08	-1.4716e-08	-7.66911e-08	-1.66549e-08	-3.52247e-08	2.5767e-08	2.95583e-08	-2.59384e-08	1.73536e-08	2.87528e-08	1.18724e-08	3.08775e-09	8.17299e-08	-1.01552e-08	5.46037e-08	-1.26266e-08	6.99046e-09	4.54362e-09	-6.97669e-08	5.12232e-09	-5.09634e-08	-6.32599e-09	-3.65377e-09	1.21475e-07	3.15448e-08	4.62343e-14
-2.19882e-08	-2.83925e-08	-1.47927e-09	-1.12147e-08	-1.59078e-08	-1.32126e-08	-1.48757e-08	-6.95563e-08	-1.66575e-08	-3.4051e-08	2.57908e-08	2.95224e-08	-2.5928e-08	1.75862e-08	2.87533e-08	1.18827e-08	3.10826e-09	8.173e-08	-1.01397e-08	5.45363e-08	-2.82031e-08	6.98669e-09	4.55496e-09	-6.97854e-08	5.04434e-09	-5.06131e-08	-5.98632e-09	-4.74818e-09	1.21475e-07	3.14959e-08	4.57229e-14
-2.16331e-08	-2.83674e-08	-7.9154e-10	-1.12175e-08	-1.59052e-08	-1.3246e-08	-1.44121e-08	-7.11868e-08	-1.66593e-08	-3.17002e-08	2.57548e-08	2.90136e-08	-2.59122e-08	1.74592e-08	2.8278e-08	1.18688e-08	3.09567e-09	8.16984e-08	-1.02267e-08	5.46e-08	-1.34747e-08	6.95221e-09	4.55434e-09	-6.97331e-08	5.27602e-09	-5.08926e-08	-6.52899e-09	-4.76214e-09	1.21523e-07	3.15284e-08	4.51355e-14
-2.15553e-08	-2.83782e-08	-1.13517e-09	-1.12325e-08	-1.5991e-08	-1.34404e-08	-1.4642e-08	-6.64409e-08	-1.66529e-08	-3.41254e-08	2.56969e-08	2.94992e-08	-2.59239e-08	1.7559e-08	2.87525e-08	1.18716e-08	3.08879e-09	8.17408e-08	-1.01402e-08	5.45709e-08	-1.66023e-08	6.98853e-09	4.57309e-09	-6.97729e-08	5.28898e-09	-5.08025e-08	-5.26639e-09	-4.64423e-09	1.21475e-07	3.15048e-08	4.47755e-14
-2.16699e-08	-2.83978e-08	-1.86504e-09	-1.12128e-08	-1.59513e-08	-1.35038e-08	-1.4717e-08	-6.82697e-08	-1.66532e-08	-3.41194e-08	1.59392e-08	2.95104e-08	-2.58651e-08	1.74555e-08	2.87526e-08	1.18896e-08	3.09365e-09	8.17451e-08	-1.01433e-08	5.45661e-08	-1.71097e-08	6.98844e-09	4.54797e-09	-6.53569e-08	5.26834e-09	-5.11434e-08	-5.60739e-09	-4.47552e-09	1.21475e-07	3.15107e-08	4.40775e-14
-2.17268e-08	-2.8385e-08	-1.18334e-09	-1.12896e-08	-1.60097e-08	-1.32935e-08	-1.4622e-08	-6.74103e-08	-1.66538e-08	-3.42173e-08	2.08101e-08	3.32834e-09	-2.58596e-08	1.74366e-08	2.87524e-08	1.18785e-08	3.07326e-09	8.17466e-08	-1.01412e-08	5.33437e-08	-2.43377e-08	6.98561e-09	4.55337e-09	-6.50406e-08	5.3429e-09	-5.09909e-08	-5.41754e-09	-4.41713e-09	1.21475e-07	2.56983e-08	4.30571e-14
-2.15517e-08	-2.85949e-08	-1.17258e-09	-1.12288e-08	-1.54487e-08	-1.33775e-08	-1.4611e-08	-6.76508e-08	-1.66557e-08	-3.36838e-08	1.39557e-08	8.41469e-09	-2.54027e-08	1.74083e-08	2.87577e-08	1.18938e-08	3.09598e-09	8.1747e-08	-1.01455e-08	5.42845e-08	-1.47855e-08	6.84747e-09	4.55009e-09	-6.51118e-08	5.28492e-09	-5.10923e-08	-5.72178e-09	-4.34452e-09	1.21476e-07	2.66435e-08	4.26355e-14
-2.16612e-08	-2.83859e-08	6.81085e-10	-1.12364e-08	-1.45116e-08	-1.32578e-08	-1.4526e-08	-6.82407e-08	-1.66551e-08	-3.38225e-08	2.02843e-08	8.16566e-09	-2.58628e-08	1.73537e-08	2.97401e-08	1.18813e-08	4.95632e-09	8.17417e-08	-1.01443e-08	5.4108e-08	-1.80158e-08	6.86196e-09	4.5603e-09	-6.62758e-08	5.34221e-09	-5.08639e-08	-4.73357e-09	-4.46939e-09	5.90497e-08	2.82167e-08	3.20139e-14
-2.16824e-08	-2.83941e-08	6.55648e-09	-1.12923e-08	-1.47438e-08	-1.20941e-08	-1.04761e-08	-6.79118e-08	-1.66582e-08	-3.29304e-08	1.87904e-08	1.0449e-08	-2.58454e-08	1.73866e-08	3.38471e-08	1.19914e-08	5.2959e-09	8.17267e-08	-1.01478e-08	5.36677e-08	-2.68536e-08	6.92265e-09	4.48859e-09	-6.52801e-08	5.30411e-09	-5.09375e-08	-5.26582e-09	-4.39425e-09	3.8937e-08	2.90547e-08	3.03874e-14
-2.16295e-08	-2.8416e-08	2.25582e-09	-1.12354e-08	-1.46475e-08	-1.33293e-08	-1.27345e-08	-6.78215e-08	-1.66589e-08	-3.31783e-08	1.31491e-08	1.21508e-08	-2.581e-08	1.73672e-08	3.01446e-08	1.18871e-08	5.0985e-09	8.17367e-08	-1.01458e-08	5.39901e-08	-1.58948e-08	6.80218e-09	4.54663e-09	-6.57364e-08	5.29995e-09	-5.09459e-08	-4.96985e-09	-4.44515e-09	3.85556e-08	2.94023e-08	2.96621e-14
-2.16499e-08	-2.84277e-08	1.84173e-09	-1.12381e-08	-1.49208e-08	-1.31682e-08	-1.26117e-08	-6.79159e-08	-1.66605e-08	-3.33783e-08	1.58781e-08	1.32966e-08	-2.58364e-08	1.73779e-08	1.08483e-08	1.20155e-08	4.2297e-09	8.17311e-08	-9.89631e-09	5.34886e-08	-1.79764e-08	6.84672e-09	4.54227e-09	-6.55971e-08	5.19056e-09	-5.0913e-08	-5.34515e-09	-4.44146e-09	4.11918e-08	2.96325e-08	2.92191e-14
-2.16411e-08	-2.78866e-08	2.16223e-09	-1.12323e-08	-1.49231e-08	-1.31165e-08	-1.33053e-08	-4.77126e-08	-1.68246e-08	-3.34881e-08	1.75584e-08	1.13413e-08	-2.58447e-08	1.73799e-08	1.30708e-08	1.2001e-08	4.50301e-09	8.17687e-08	-1.008e-08	5.37711e-08	-1.7571e-08	6.81401e-09	4.54076e-09	-6.59893e-08	5.05839e-09	-5.08871e-08	-5.03727e-09	-4.43622e-09	2.99681e-08	2.99409e-08	2.62358e-14
-2.16366e-08	-2.83241e-08	1.57216e-09	-1.12379e-08	-9.8392e-09	-1.3152e-08	-1.26574e-08	-3.87289e-08	-1.67707e-08	-3.33963e-08	1.59436e-08	1.18875e-08	-2.5831e-08	1.73737e-08	1.86933e-08	1.19617e-08	4.2755e-09	8.17638e-08	-9.74997e-09	5.36933e-08	-1.86126e-08	6.82741e-09	4.54339e-09	-6.57654e-08	4.79884e-09	-5.08913e-08	-5.1662e-09	-4.43765e-09	3.43291e-08	2.9512e-08	2.5712e-14
-2.25227e-08	-2.82939e-08	1.4534e-09	-1.12312e-08	-1.471e-08	-1.31013e-08	-1.20478e-08	-3.95645e-08	-1.71403e-08	-3.33905e-08	1.64022e-08	1.21638e-08	-2.5839e-08	1.73766e-08	2.21134e-08	1.19749e-08	4.15016e-09	8.18088e-08	-9.83246e-09	2.95551e-08	-1.81728e-08	6.82368e-09	4.54161e-09	-6.56222e-08	4.89892e-09	-5.08968e-08	-5.12987e-09	-4.44263e-09	3.27228e-08	2.97971e-08	2.39653e-14
-2.26106e-08	-2.82925e-08	1.5246e-09	-1.12299e-08	-1.40547e-08	-1.31165e-08	-1.24318e-08	-3.95905e-08	-1.69324e-08	-3.33869e-08	1.63766e-08	1.23022e-08	-2.58331e-08	1.73728e-08	1.776e-08	1.19382e-08	4.21426e-09	8.18306e-08	-1.0031e-08	1.69448e-08	-1.79776e-08	6.82322e-09	4.54187e-09	-6.56556e-08	4.86781e-09	-5.08921e-08	-5.10576e-09	-4.45202e-09	3.12351e-08	2.97636e-08	2.31036e-14
-2.19378e-08	-2.82984e-08	1.53885e-09	-1.12377e-08	-1.45154e-08	-1.31787e-08	-1.2386e-08	-1.14306e-08	-1.72728e-08	-3.33941e-08	1.62688e-08	1.21337e-08	-2.58289e-08	1.73759e-08	1.61562e-08	1.19602e-08	4.42277e-09	8.17988e-08	-9.92914e-09	2.42152e-08	-1.76286e-08	1.00718e-08	4.54561e-09	-6.57395e-08	5.30887e-09	-5.08837e-08	-5.09207e-09	-4.44712e-09	3.35754e-08	2.10463e-08	2.16611e-14
-2.21257e-08	-2.8311e-08	1.53177e-09	-1.12345e-08	-1.43768e-08	-1.31808e-08	-1.24305e-08	-9.96328e-09	-1.71058e-08	-3.33842e-08	1.62915e-08	1.21732e-08	-2.58287e-08	1.73755e-08	1.63458e-08	1.19532e-08	4.4088e-09	8.1806e-08	-9.94828e-09	2.14528e-08	-1.76366e-08	8.16912e-09	4.54518e-09	-6.5723e-08	5.06371e-09	-5.08833e-08	-5.10157e-09	-4.45052e-09	3.38989e-08	1.99255e-08	2.14492e-14
-2.18708e-08	-2.83141e-08	1.53829e-09	-1.12325e-08	-1.43029e-08	-1.31744e-08	-1.24576e-08	-7.54525e-09	-1.70214e-08	-3.33898e-08	1.62828e-08	1.21953e-08	-2.58308e-08	1.73744e-08	1.56297e-08	1.19563e-08	4.29463e-09	8.18061e-08	-9.93267e-09	2.23412e-08	-1.76912e-08	7.74236e-09	4.54266e-09	-6.5723e-08	4.90793e-09	-5.08889e-08	-5.09453e-09	-4.45169e-09	3.16716e-08	2.11374e-08	2.13046e-14
-2.19598e-08	-2.83008e-08	1.65194e-09	-1.12371e-08	-1.39411e-08	-1.31641e-08	-1.23785e-08	-5.64883e-09	-1.70136e-08	-3.33866e-08	1.62416e-08	1.22132e-08	-2.58195e-08	1.7373e-08	1.51389e-08	1.19476e-08	4.27178e-09	8.17814e-08	-9.94669e-09	2.3065e-08	-1.78681e-08	7.94629e-09	4.5426e-09	-6.57331e-08	4.9463e-09	-5.08888e-08	-5.11045e-09	-4.448e-09	3.17109e-08	1.96179e-08	2.12342e-14
-2.20632e-08	-2.82984e-08	1.59507e-09	-1.12366e-08	-1.41534e-08	-1.31683e-08	-1.23881e-08	-5.53432e-09	-1.71796e-08	-3.33864e-08	1.62727e-08	1.22081e-08	-2.58234e-08	1.73735e-08	1.54498e-08	1.19494e-08	4.36495e-09	8.18087e-08	-9.94381e-09	1.96323e-08	-1.78138e-08	7.86199e-09	4.54698e-09	-6.57341e-08	4.98025e-09	-5.08868e-08	-5.10407e-09	-4.45488e-09	3.20182e-08	2.03347e-08	2.11636e-14
-2.20625e-08	-2.85547e-08	1.56471e-09	-1.12306e-08	-1.42504e-08	-1.31694e-08	-1.24047e-08	-6.70953e-09	-1.71582e-08	-3.33869e-08	1.62587e-08	1.22006e-08	-2.58277e-08	1.75686e-08	1.5461e-08	1.1951e-08	4.34867e-09	8.18085e-08	-9.92996e-09	2.01711e-08	-1.7796e-08	7.47098e-09	4.54304e-09	-4.70049e-08	4.98063e-09	-5.08865e-08	-5.10294e-09	-4.45204e-09	3.19334e-08	2.01793e-08	1.90927e-14
-2.20374e-08	-2.83932e-08	1.56823e-09	-1.12142e-08	-1.46142e-08	-1.316e-08	-9.75273e-09	-6.49542e-09	-1.71712e-08	-3.33881e-08	1.64844e-08	1.22143e-08	-2.58273e-08	1.78759e-08	1.55985e-08	1.19515e-08	4.33736e-09	8.18109e-08	-9.93746e-09	1.99928e-08	-1.78893e-08	7.3794e-09	4.54719e-09	-4.47327e-08	4.96586e-09	-5.08863e-08	-5.10469e-09	-3.64514e-09	3.21677e-08	2.01207e-08	1.88469e-14
-2.20685e-08	-2.84987e-08	1.56302e-09	-1.12289e-08	-1.42021e-08	-1.31655e-08	-1.11378e-08	-6.71261e-09	-1.717e-08	-3.3388e-08	1.64202e-08	1.2203e-08	-2.58274e-08	1.77088e-08	1.55876e-08	1.19515e-08	4.38089e-09	8.18066e-08	-9.94045e-09	2.02499e-08	-1.77984e-08	7.4388e-09	4.54705e-09	-4.56304e-08	4.96969e-09	-5.08865e-08	-5.10373e-09	-4.36533e-09	3.20759e-08	8.0488e-09	1.86146e-14
-2.20491e-08	-2.86655e-08	1.56831e-09	-1.11488e-08	-1.42395e-08	-1.31652e-08	-1.11295e-08	-6.52642e-09	-1.71606e-08	-3.33882e-08	1.62667e-08	9.90696e-09	-2.58272e-08	1.77521e-08	1.56184e-08	1.19517e-08	4.37664e-09	8.18058e-08	-9.94411e-09	2.03977e-08	-1.77953e-08	7.51091e-09	4.54755e-09	-4.48481e-08	4.96751e-09	-5.08872e-08	-5.10312e-09	-4.3857e-09	3.19746e-08	8.31759e-09	1.85006e-14
-2.2039e-08	-2.6416e-08	1.56792e-09	-1.04641e-08	-1.44278e-08	-3.91483e-09	-1.06611e-08	-5.72384e-09	-1.71651e-08	-3.33885e-08	1.61403e-08	6.05687e-09	-2.58289e-08	1.81566e-08	1.56342e-08	-1.88238e-09	4.36467e-09	8.18059e-08	-9.26768e-09	2.02195e-08	-1.78037e-08	7.65749e-09	4.54597e-09	-4.59275e-08	4.9742e-09	-5.08879e-08	-5.10536e-09	-4.47645e-09	3.20215e-08	7.20218e-09	1.8066e-14
-2.20394e-08	-2.79536e-08	1.58107e-09	-1.06592e-08	-1.43484e-08	-4.52156e-09	-9.29791e-09	-5.73828e-09	-1.7167e-08	-3.33886e-08	1.62527e-08	6.74611e-09	-2.58264e-08	1.78773e-08	1.56236e-08	-4.80142e-10	4.3638e-09	8.18253e-08	-9.71551e-09	2.02449e-08	-1.7808e-08	7.60977e-09	4.54666e-09	-4.5157e-08	4.97367e-09	-5.08857e-08	-5.10243e-09	-4.39651e-09	1.16137e-08	8.04232e-09	1.71916e-14
-2.20434e-08	-2.79755e-08	1.57866e-09	-1.06832e-08	-1.43533e-08	-5.03373e-09	-9.70964e-09	-5.71062e-09	-1.71671e-08	-3.33887e-08	1.62458e-08	6.84098e-09	-2.58266e-08	1.69578e-08	1.5621e-08	1.5187e-09	4.36416e-09	8.1823e-08	-9.71535e-09	2.02558e-08	-1.78083e-08	7.57262e-09	4.5469e-09	-4.51384e-08	4.97309e-09	-5.08849e-08	-5.09184e-09	-4.39555e-09	9.84258e-09	8.09399e-09	1.71376e-14
-2.20579e-08	-2.80634e-08	1.58777e-09	-1.07535e-08	-1.43714e-08	-6.90682e-09	-9.73199e-09	-5.52931e-09	-1.71736e-08	-3.33887e-08	1.62548e-08	7.16198e-09	-2.58305e-08	1.69811e-08	1.55968e-08	3.76875e-09	4.36486e-09	8.1807e-08	-9.82839e-09	2.03658e-08	-1.78097e-08	7.5451e-09	4.54656e-09	-4.46412e-08	4.97224e-09	-5.08778e-08	-5.09343e-09	-4.35971e-09	9.07853e-09	7.75141e-10	1.70617e-14
-2.20787e-08	-2.75587e-08	1.58517e-09	-1.08715e-08	-1.43711e-08	-6.67805e-09	-1.01165e-08	-5.82543e-09	-1.71664e-08	-3.33889e-08	1.62429e-08	6.56592e-09	-2.58297e-08	1.59903e-08	1.56052e-08	3.20412e-09	4.36443e-09	8.18077e-08	-9.77338e-09	2.04009e-08	-1.78121e-08	7.56601e-09	4.54692e-09	-4.48921e-08	4.97195e-09	-5.0868e-08	-5.09459e-09	-4.38094e-09	7.82565e-09	-7.44376e-10	1.70011e-14
-2.20624e-08	-2.72766e-08	1.58948e-09	-1.07684e-08	-1.43652e-08	-6.67025e-09	-9.87596e-09	-5.65701e-09	-1.71669e-08	-3.3389e-08	1.62411e-08	6.78338e-09	-2.58284e-08	1.58492e-08	1.56019e-08	3.03292e-09	4.36369e-09	8.18108e-08	-9.76876e-09	2.0385e-08	-1.78104e-08	7.5558e-09	4.54682e-09	-4.4884e-08	4.97239e-09	-5.08781e-08	-5.09567e-09	-4.37451e-09	8.09545e-09	1.83369e-09	1.69798e-14
-2.20598e-08	-2.71439e-08	1.58784e-09	-1.08015e-08	-1.43754e-08	-6.08362e-09	-9.89551e-09	-5.70999e-09	-1.71653e-08	-3.33888e-08	1.62444e-08	6.55688e-09	-2.58292e-08	1.56129e-08	1.56059e-08	2.92171e-09	4.36418e-09	8.1809e-08	-9.73274e-09	2.03782e-08	-1.78105e-08	7.57342e-09	4.54686e-09	-4.48262e-08	4.9728e-09	-5.08724e-08	-5.09351e-09	-4.37817e-09	8.13258e-09	1.1235e-09	1.69477e-14
-2.2052e-08	-2.74961e-08	1.58548e-09	-1.07996e-08	-1.43699e-08	-6.59131e-09	-1.00872e-08	-4.3133e-09	-1.71661e-08	-3.35056e-08	1.62449e-08	6.7471e-09	-2.58235e-08	1.54403e-08	1.56058e-08	2.96287e-09	4.57826e-09	8.1808e-08	-9.76662e-09	2.0206e-08	-1.78102e-08	7.58062e-09	4.54695e-09	-3.45416e-08	4.97177e-09	-5.08702e-08	-5.07529e-09	-4.38323e-09	9.41917e-09	1.71505e-09	1.61708e-14
-2.20525e-08	-2.73722e-08	1.64177e-09	-1.07919e-08	-1.4371e-08	-6.43568e-09	-9.9625e-09	-5.14329e-09	-1.71591e-08	-3.27319e-08	1.62458e-08	6.67375e-09	-2.5826e-08	1.5165e-08	1.56067e-08	2.80381e-09	4.47482e-09	8.17339e-08	-9.72714e-09	2.0294e-08	-1.78101e-08	7.57128e-09	4.52344e-09	-3.30314e-08	4.97152e-09	-5.08723e-08	-5.22765e-09	-4.37993e-09	8.60593e-09	1.05581e-09	1.59784e-14
-2.20563e-08	-2.76996e-08	7.31933e-10	-1.0821e-08	-1.43824e-08	-7.00021e-09	-9.80213e-09	-5.36373e-09	-1.71909e-08	-3.24944e-08	8.67825e-09	6.69029e-09	-1.41057e-08	1.52605e-08	1.56059e-08	-8.78312e-09	5.34906e-09	8.08156e-08	-9.73661e-09	2.0311e-08	-1.77952e-08	7.53798e-09	4.41619e-09	-3.48646e-08	5.11337e-09	-5.08747e-08	-5.33815e-09	-4.3768e-09	6.07191e-09	1.89248e-09	1.53542e-14
-2.20563e-08	-2.75268e-08	1.50939e-09	-1.08053e-08	-1.437e-08	-6.5313e-09	-9.85854e-09	-4.82324e-09	-1.71691e-08	-3.29299e-08	9.11335e-09	6.67441e-09	-1.48366e-08	1.52646e-08	1.56067e-08	1.19243e-09	4.81187e-09	8.10459e-08	-9.74499e-09	2.03104e-08	-1.78013e-08	7.56853e-09	4.44574e-09	-3.39943e-08	5.02761e-09	-5.08739e-08	-5.21857e-09	-4.38025e-09	6.50662e-09	1.29002e-09	1.52902e-14
-2.20565e-08	-2.74729e-08	1.37612e-09	-1.08412e-08	-1.43769e-08	-6.56192e-09	-9.91679e-09	-4.94119e-09	-1.71698e-08	-3.25687e-08	1.11328e-08	6.67824e-09	-1.5305e-08	1.30396e-08	1.56074e-08	1.38633e-10	4.85339e-09	8.10957e-08	-9.73945e-09	2.03139e-08	-1.77978e-08	7.56932e-09	4.41129e-09	-1.07729e-08	5.00828e-09	-5.04877e-08	-4.98077e-09	-4.38072e-09	6.59892e-09	1.24567e-09	1.41855e-14
-2.20565e-08	-2.74729e-08	1.37612e-09	-1.08412e-08	-1.43769e-08	-6.56192e-09	-9.91679e-09	-4.94119e-09	-1.71698e-08	-3.25687e-08	1.11328e-08	6.67824e-09	-1.5305e-08	1.30396e-08	1.56074e-08	1.38633e-10	4.85339e-09	8.10957e-08	-9.73945e-09	2.03139e-08	-1.77978e-08	7.56932e-09	4.41129e-09	-1.07729e-08	5.00828e-09	-5.04877e-08	-4.98077e-09	-4.38072e-09	6.59892e-09	1.24567e-09	1.41855e-14
-2.20566e-08	-2.747e-08	1.30402e-09	-1.08383e-08	-1.43775e-08	-6.04163e-09	-9.91149e-09	-5.11506e-09	-1.71689e-08	-3.2627e-08	1.17364e-08	6.6796e-09	-1.56281e-08	1.06407e-08	1.56074e-08	-4.43934e-10	4.96161e-09	8.10545e-08	-9.7384e-09	2.03404e-08	-1.78009e-08	7.56471e-09	4.4209e-09	-1.13374e-08	5.02326e-09	-5.05106e-08	-5.04801e-09	-4.37993e-09	6.74326e-09	1.26268e-09	1.41643e-14
-2.21037e-08	-2.74121e-08	1.44457e-09	-1.08219e-08	-1.43765e-08	-6.34239e-09	-9.91165e-09	-5.18188e-09	-1.71696e-08	-3.25479e-08	1.03671e-08	6.67969e-09	-1.58075e-08	1.1212e-08	1.56071e-08	-7.28032e-10	4.94145e-09	8.10778e-08	-9.73693e-09	2.03284e-08	-1.77945e-08	7.55895e-09	4.41867e-09	-8.1195e-09	5.03599e-09	-5.05344e-08	-5.13612e-09	-4.37937e-09	6.82883e-09	1.28979e-09	1.40954e-14
-2.20692e-08	-1.49883e-08	1.34e-09	-1.09498e-08	-1.43775e-08	-6.35822e-09	-9.92822e-09	-5.22745e-09	-1.71661e-08	-3.25938e-08	1.0905e-08	6.55956e-09	-1.61237e-08	1.16307e-08	1.56294e-08	7.14784e-10	-2.34156e-09	8.10816e-08	-9.73353e-09	2.0415e-08	-1.78142e-08	7.56365e-09	4.40512e-09	-9.195e-09	5.01693e-09	-5.04516e-08	-4.63353e-09	-4.37852e-09	6.89019e-09	1.28026e-09	1.35955e-14
-2.20731e-08	-4.07387e-09	1.32649e-09	-1.08239e-08	-1.43767e-08	-6.3429e-09	-9.92204e-09	-5.13336e-09	-1.71664e-08	-3.25934e-08	1.06105e-08	6.67773e-09	-1.58026e-08	1.14927e-08	1.56364e-08	4.86398e-11	2.83323e-09	8.10226e-08	-9.73716e-09	2.03327e-08	-1.77527e-08	7.56498e-09	4.41595e-09	-9.01e-09	5.02788e-09	-5.05226e-08	-4.95848e-09	-4.37934e-09	6.7745e-09	1.30647e-09	1.33581e-14
-2.20665e-08	-5.51157e-09	1.09531e-09	-1.08289e-08	-1.43792e-08	-6.40772e-09	-9.9202e-09	-5.04417e-09	-1.71669e-08	-3.2605e-08	1.11165e-08	6.66596e-09	-7.26632e-09	1.15662e-08	1.58597e-08	2.92912e-10	8.16696e-10	8.10517e-08	-9.73487e-09	2.03523e-08	-1.74977e-08	7.56253e-09	4.39773e-09	-8.76254e-09	4.99799e-09	-5.05197e-08	-4.911e-09	-4.38134e-09	6.80759e-09	1.44487e-09	1.31789e-14
-2.20768e-08	-4.07322e-09	1.14936e-09	-1.08273e-08	-1.43764e-08	-6.38562e-09	-9.91752e-09	-5.13804e-09	-1.71665e-08	-3.2614e-08	1.09605e-08	6.67164e-09	-7.87062e-09	1.15441e-08	1.57176e-08	4.87403e-11	1.67684e-09	8.10369e-08	-9.73662e-09	2.03686e-08	-1.74706e-08	7.56359e-09	4.36909e-09	-8.70686e-09	4.95505e-09	-5.0525e-08	-4.91708e-09	-4.37728e-09	6.79866e-09	1.31273e-09	1.31654e-14
-2.20723e-08	-5.37428e-09	1.17514e-09	-1.08292e-08	-1.43774e-08	-6.36847e-09	-9.91704e-09	-5.08458e-09	-1.71665e-08	-3.15564e-08	1.09997e-08	6.7282e-09	-7.08044e-09	1.16344e-08	1.57469e-08	2.33531e-10	1.87048e-09	8.10522e-08	-9.73542e-09	1.69556e-08	-1.75916e-08	7.6085e-09	4.36799e-09	-8.87112e-09	5.009e-09	-5.05198e-08	-4.95624e-09	-4.39561e-09	6.8029e-09	1.39051e-09	1.29863e-14
-2.20668e-08	-5.00106e-09	1.2452e-09	-1.08293e-08	-1.43773e-08	-6.36704e-09	-9.91721e-09	-5.12174e-09	-1.71664e-08	-3.19235e-08	1.10439e-08	6.71073e-09	-8.21112e-09	1.16676e-08	1.57164e-08	2.371e-10	1.73629e-09	8.10552e-08	-9.7354e-09	1.27082e-08	-1.74284e-08	7.95756e-09	4.39594e-09	-9.04933e-09	5.01195e-09	-5.0515e-08	-5.00475e-09	-4.48551e-09	6.81576e-09	1.40284e-09	1.2902e-14
-2.20656e-08	-5.42593e-09	1.22127e-09	-1.08301e-08	-1.43774e-08	-6.38837e-09	-9.91739e-09	-5.04381e-09	-1.71662e-08	-3.17437e-08	1.10082e-08	6.70209e-09	-8.2106e-09	1.16153e-08	1.5747e-08	2.32047e-10	2.03862e-09	8.10512e-08	-9.73462e-09	1.19438e-08	-1.75109e-08	7.64408e-09	4.39419e-09	-8.87588e-09	5.00302e-09	-5.05201e-08	-4.95415e-09	-4.57266e-09	6.81783e-09	1.41336e-09	1.28705e-14
-2.20651e-08	-4.79838e-09	1.23103e-09	-1.08298e-08	-1.43775e-08	-6.26175e-09	-9.40658e-09	-5.0663e-09	-1.71755e-08	-3.18851e-08	1.09118e-08	6.71229e-09	-8.11296e-09	1.15867e-08	1.57396e-08	-3.42902e-11	2.46219e-09	8.10454e-08	-9.73547e-09	1.20702e-08	-1.74634e-08	7.69052e-09	4.38369e-09	-9.05079e-09	4.99495e-09	-5.05195e-08	-4.59743e-09	-4.74477e-09	6.81179e-09	1.36242e-09	1.28616e-14
-2.2064e-08	-5.50603e-09	5.60613e-10	-1.08319e-08	-1.46407e-08	-6.02763e-09	-7.20826e-09	-7.04158e-09	-1.71657e-08	-3.1781e-08	1.1074e-08	6.70419e-09	-8.91018e-09	1.15918e-08	1.60026e-08	-3.47278e-09	2.18103e-09	6.08411e-08	-9.7314e-09	1.15938e-08	-1.76095e-08	7.71639e-09	4.41223e-09	-8.95917e-09	-2.40006e-09	-5.05184e-08	-5.02454e-09	-4.87179e-09	6.82072e-09	1.4129e-09	1.00014e-14
-2.2064e-08	-5.50603e-09	5.60613e-10	-1.08319e-08	-1.46407e-08	-6.02763e-09	-7.20826e-09	-7.04158e-09	-1.71657e-08	-3.1781e-08	1.1074e-08	6.70419e-09	-8.91018e-09	1.15918e-08	1.60026e-08	-3.47278e-09	2.18103e-09	6.08411e-08	-9.7314e-09	1.15938e-08	-1.76095e-08	7.71639e-09	4.41223e-09	-8.95917e-09	-2.40006e-09	-5.05184e-08	-5.02454e-09	-4.87179e-09	6.82072e-09	1.4129e-09	1.00014e-14
-2.20641e-08	-5.51205e-09	8.10241e-10	-1.08316e-08	-1.462e-08	-6.0396e-09	-7.34881e-09	-6.71589e-09	-1.71673e-08	-3.17961e-08	1.10564e-08	6.70521e-09	-8.73318e-09	1.15913e-08	1.59424e-08	-2.91015e-09	2.17357e-09	6.09429e-08	-9.73198e-09	1.16846e-08	-1.75561e-08	7.70991e-09	4.40641e-09	-8.94106e-09	7.50529e-10	-5.05186e-08	-4.85948e-09	-4.85164e-09	6.82039e-09	1.41084e-09	9.99606e-15
-2.20645e-08	-5.43878e-09	7.19578e-10	-7.66187e-09	-1.45012e-08	-6.10529e-09	-8.31146e-09	-6.21344e-09	-1.71705e-08	-3.18083e-08	1.10576e-08	7.05252e-09	-8.68149e-09	1.24437e-08	1.59159e-08	-9.62687e-10	2.18659e-09	6.13714e-08	-9.73747e-09	1.17639e-08	-9.10157e-09	7.72552e-09	4.40244e-09	-9.10211e-09	-3.16868e-10	-4.87252e-08	-4.92796e-09	-4.85883e-09	6.81914e-09	3.96402e-10	9.61194e-15
-2.20644e-08	-5.48196e-09	7.07796e-10	-8.96374e-09	-1.45343e-08	-6.07992e-09	-8.21338e-09	-6.26785e-09	-1.71703e-08	-3.17867e-08	1.10596e-08	6.80927e-09	-8.72293e-09	1.24419e-08	1.59203e-08	-1.0676e-09	2.18654e-09	6.11534e-08	-9.73641e-09	1.17602e-08	-9.30504e-09	7.72439e-09	4.40687e-09	-9.07094e-09	-9.88283e-10	-4.87345e-08	-4.94704e-09	-4.85947e-09	6.81914e-09	5.06749e-10	9.60852e-15
-2.20644e-08	-5.46065e-09	6.95979e-10	-8.75808e-09	-1.45177e-08	-6.10735e-09	-7.88902e-09	-6.20676e-09	-1.71848e-08	-3.18001e-08	1.10522e-08	6.83237e-09	-8.76763e-09	1.22316e-08	1.59202e-08	-1.40791e-09	2.17112e-09	6.12837e-08	-9.7379e-09	1.1736e-08	-6.34882e-09	7.72369e-09	4.40122e-09	-9.21102e-09	-7.55706e-11	-4.88912e-08	-4.93689e-09	-4.85827e-09	6.81877e-09	-8.69692e-10	9.58272e-15
-2.20646e-08	-5.46985e-09	7.29757e-10	-7.66073e-09	-1.45217e-08	-6.07805e-09	-7.95645e-09	-6.40666e-09	-1.71803e-08	-3.18007e-08	1.10517e-08	6.9913e-09	-8.76752e-09	1.23266e-08	1.59089e-08	-1.39553e-09	2.17771e-09	6.13274e-08	-9.73858e-09	1.17569e-08	-5.18947e-09	7.72609e-09	4.40439e-09	-9.12283e-09	-6.47795e-10	-4.8743e-08	-4.92119e-09	-4.86054e-09	6.81934e-09	-9.13917e-10	9.54906e-15
-2.20646e-08	-5.47319e-09	7.10977e-10	-8.80981e-09	-1.35431e-08	-6.09502e-09	-7.68474e-09	-6.23303e-09	-1.72669e-08	-3.1801e-08	1.10488e-08	-6.94005e-10	-8.77484e-09	1.22795e-08	1.59004e-08	-1.40331e-09	2.29369e-09	6.10964e-08	-9.73544e-09	1.17111e-08	-6.90336e-09	7.71646e-09	4.34204e-09	-1.4179e-09	-2.39512e-10	-3.09902e-08	-4.9127e-09	-4.85332e-09	6.82103e-09	-3.33504e-10	7.98077e-15
-2.19976e-08	-5.47098e-09	7.11207e-10	-8.67072e-09	-1.39003e-08	-6.09333e-09	-7.48201e-09	-6.30659e-09	-1.72533e-08	-3.1801e-08	1.10483e-08	4.38448e-10	-7.01371e-09	1.22841e-08	1.59024e-08	-1.53845e-09	2.22109e-09	6.1126e-08	-9.73591e-09	1.17122e-08	-6.83001e-09	7.71662e-09	4.34862e-09	-3.17927e-09	-2.57755e-10	-3.10815e-08	-4.91251e-09	-4.85346e-09	6.82053e-09	-3.86566e-10	7.97117e-15
-2.17414e-08	-5.46215e-09	7.16176e-10	-6.03087e-09	-1.36109e-08	-6.09478e-09	-5.94156e-09	-6.2253e-09	-1.72342e-08	-3.18013e-08	1.10466e-08	5.27421e-10	-8.71019e-09	1.23422e-08	1.2993e-08	-1.44189e-09	2.25705e-09	5.98171e-08	-3.74279e-09	1.17533e-08	-6.60407e-09	7.68359e-09	4.30644e-09	-4.83551e-10	-4.07631e-10	-3.34244e-08	-4.91229e-09	-4.87822e-09	6.82025e-09	-3.53691e-10	7.73429e-15
-4.01757e-09	-5.44644e-09	7.32051e-10	-3.63477e-09	-1.40588e-08	-6.06748e-09	-6.81304e-09	-6.28536e-09	-1.72142e-08	-2.82741e-08	1.1054e-08	4.16804e-09	-8.22635e-10	6.54699e-09	1.46397e-08	-1.57355e-09	2.20385e-09	6.00934e-08	-4.09823e-09	1.18615e-08	-6.7807e-09	7.33829e-09	3.91414e-09	-2.91874e-09	-2.80038e-09	-3.17909e-08	-4.86067e-09	-4.93302e-09	6.81962e-09	-5.06563e-10	6.88605e-15
-4.01757e-09	-5.44644e-09	7.32051e-10	-3.63477e-09	-1.40588e-08	-6.06748e-09	-6.81304e-09	-6.28536e-09	-1.72142e-08	-2.82741e-08	1.1054e-08	4.16804e-09	-8.22635e-10	6.54699e-09	1.46397e-08	-1.57355e-09	2.20385e-09	6.00934e-08	-4.09823e-09	1.18615e-08	-6.7807e-09	7.33829e-09	3.91414e-09	-2.91874e-09	-2.80038e-09	-3.17909e-08	-4.86067e-09	-4.93302e-09	6.81962e-09	-5.06563e-10	6.88605e-15
-4.01757e-09	-5.44644e-09	7.32051e-10	-3.63477e-09	-1.40588e-08	-6.06748e-09	-6.81304e-09	-6.28536e-09	-1.72142e-08	-2.82741e-08	1.1054e-08	4.16804e-09	-8.22635e-10	6.54699e-09	1.46397e-08	-1.57355e-09	2.20385e-09	6.00934e-08	-4.09823e-09	1.18615e-08	-6.7807e-09	7.33829e-09	3.91414e-09	-2.91874e-09	-2.80038e-09	-3.17909e-08	-4.86067e-09	-4.93302e-09	6.81962e-09	-5.06563e-10	6.88605e-15
-4.0902e-09	-5.45061e-09	7.26226e-10	-3.81634e-09	-1.39477e-08	-6.07019e-09	-5.74559e-09	-6.28524e-09	-1.72161e-08	-2.81636e-08	1.10536e-08	4.41925e-09	-2.128e-09	7.14314e-09	1.35393e-08	-1.56071e-09	2.20709e-09	6.00889e-08	-4.62153e-09	1.17581e-08	-6.79132e-09	7.36341e-09	3.9772e-09	-3.41626e-09	-2.21123e-09	-3.18605e-08	-4.87241e-09	-4.92581e-09	6.81943e-09	-4.93232e-10	6.85575e-15
-5.66483e-09	-5.45049e-09	7.24734e-10	-4.37146e-09	-1.38958e-08	-6.07237e-09	-6.35466e-09	-6.28205e-09	-1.72156e-08	-2.81482e-08	1.1053e-08	3.87516e-09	-1.26487e-09	6.96847e-09	1.25795e-08	-1.54885e-09	2.20791e-09	6.00295e-08	-4.6394e-09	1.1207e-08	-6.87018e-09	7.40632e-09	3.95475e-09	-3.74714e-09	-1.99088e-09	-3.10856e-08	-4.87434e-09	-4.92224e-09	6.81973e-09	-5.12573e-10	6.78025e-15
-5.13269e-09	-5.44898e-09	7.0449e-10	-4.13909e-09	-1.39009e-08	-6.07181e-09	-6.43855e-09	-4.78061e-09	-1.72148e-08	-2.81468e-08	1.10439e-08	4.11432e-09	-1.28478e-09	6.99529e-09	1.2806e-08	-1.56e-09	2.2062e-09	5.99159e-08	-4.06628e-09	1.13249e-08	-6.8609e-09	7.39964e-09	3.9556e-09	-3.53508e-09	-2.0071e-09	-3.11294e-08	-4.87441e-09	-4.92194e-09	6.81979e-09	-5.02249e-10	6.74993e-15
-4.70837e-09	-5.46182e-09	7.16152e-10	-4.26673e-09	-1.09969e-08	-6.07699e-09	-6.5921e-09	-5.61712e-09	-1.72144e-08	-2.80145e-08	1.10503e-08	4.09156e-09	-1.69465e-09	6.9914e-09	1.27586e-08	-1.5717e-09	2.20847e-09	5.99752e-08	-4.20553e-09	1.14042e-08	-6.83478e-09	7.41007e-09	3.82292e-09	-3.39546e-09	-2.18792e-09	-3.12789e-08	-4.84335e-09	-4.85991e-09	6.81974e-09	-5.07532e-10	6.695e-15
-4.83435e-09	-5.80634e-09	7.23524e-10	-4.28269e-09	-1.11657e-08	-5.97471e-09	-6.63738e-09	-6.15887e-09	-1.7215e-08	-2.80482e-08	9.74513e-09	4.07168e-09	-1.64914e-09	6.99307e-09	1.29362e-08	-1.5703e-09	2.20948e-09	5.99575e-08	-4.50462e-09	1.14645e-08	-6.83144e-09	7.40931e-09	3.91728e-09	-3.58948e-09	-2.15138e-09	-3.11613e-08	-4.82507e-09	-4.7068e-09	6.81976e-09	-5.11569e-10	6.68351e-15
-4.66754e-09	-5.82858e-09	9.04491e-10	-4.7819e-09	-1.19242e-08	-6.0781e-09	-3.44723e-10	-6.06971e-09	-1.71607e-08	-2.8123e-08	9.9108e-09	4.13194e-09	-1.70468e-09	7.01379e-09	1.28138e-08	-1.56675e-09	2.21347e-09	6.003e-08	-4.53788e-09	1.13905e-08	-6.83482e-09	7.4037e-09	3.8906e-09	-3.501e-09	-2.14923e-09	-9.85384e-09	-4.83349e-09	-4.67147e-09	6.81984e-09	-5.08994e-10	5.79641e-15
-4.87841e-09	-5.54601e-09	8.35983e-10	-4.97579e-09	-1.16262e-08	-6.04571e-09	-3.58745e-10	-5.81708e-09	-1.70549e-08	-2.79579e-08	9.93519e-09	4.05757e-09	-1.61955e-09	7.00636e-09	1.25884e-08	-1.57231e-09	2.20792e-09	6.00038e-08	-4.39166e-09	1.14558e-08	-6.84128e-09	7.4095e-09	3.87955e-09	-3.47506e-09	-2.14544e-09	-5.54403e-09	-4.82573e-09	-4.85914e-09	6.81982e-09	-5.07968e-10	5.69972e-15
-4.90541e-09	-5.60055e-09	9.31324e-10	-4.73766e-09	-1.15108e-08	-5.48331e-09	-2.94296e-09	-5.6821e-09	-1.70365e-08	-2.80609e-08	1.02575e-08	4.13668e-09	-1.635e-09	7.02425e-09	9.62388e-09	-1.56827e-09	2.20901e-09	6.00147e-08	-4.48142e-09	1.14202e-08	-6.84504e-09	7.40937e-09	3.89712e-09	-3.47642e-09	-2.13541e-09	-7.41449e-09	-4.84035e-09	-4.83388e-09	6.81977e-09	-5.10219e-10	5.66861e-15
-4.81885e-09	-5.51412e-09	9.71787e-10	-4.63053e-09	-1.15685e-08	-5.73514e-09	-2.14942e-09	-5.60907e-09	-1.6875e-08	-2.80083e-08	1.04401e-08	4.08531e-09	-1.57775e-09	7.02574e-09	1.05508e-08	-1.57402e-09	2.20877e-09	6.00002e-08	-4.42667e-09	1.14538e-08	-6.84664e-09	7.40898e-09	3.87767e-09	-3.47975e-09	-2.12796e-09	-5.37125e-09	-4.82947e-09	-4.86575e-09	6.81986e-09	-5.15025e-10	5.65113e-15
-4.72942e-09	-5.53743e-09	9.68977e-10	-4.69837e-09	-1.15583e-08	-5.65175e-09	-1.79429e-09	-5.63271e-09	-1.69513e-08	-2.80352e-08	1.02998e-08	4.09203e-09	-1.6245e-09	7.02413e-09	9.42421e-09	-1.57423e-09	2.2109e-09	6.00096e-08	-4.46053e-09	1.14558e-08	-6.84303e-09	7.40902e-09	3.8779e-09	-3.4601e-09	-2.13359e-09	-6.21567e-09	-4.83472e-09	-4.83498e-09	6.81977e-09	-5.13977e-10	5.63857e-15
-4.5509e-09	-5.51206e-09	9.83819e-10	-4.66856e-09	-1.15725e-08	-5.4752e-09	4.26518e-10	-5.72633e-09	-1.69258e-08	-2.80278e-08	1.04211e-08	4.08728e-09	-1.51594e-09	5.73576e-09	1.03579e-08	-1.51993e-09	2.2114e-09	6.00002e-08	-4.43421e-09	1.14507e-08	-6.87633e-09	7.40843e-09	3.87815e-09	-3.40351e-09	-2.12894e-09	-5.40237e-09	-4.83377e-09	-4.85885e-09	5.58473e-09	-5.1047e-10	5.6095e-15
-4.69005e-09	-5.21504e-09	8.96458e-10	-4.71989e-09	-1.15524e-08	-5.82231e-09	3.38005e-10	-5.69567e-09	-1.5834e-08	-2.80427e-08	1.04035e-08	4.03928e-09	-1.25621e-09	6.24521e-09	1.01563e-08	-1.50684e-09	2.83484e-09	6.00063e-08	-4.44789e-09	1.14493e-08	-5.50157e-09	7.39553e-09	3.87763e-09	-3.44187e-09	-2.11413e-09	-5.53573e-09	-4.83363e-09	-4.85053e-09	5.30784e-09	-4.12733e-10	5.5617e-15
-4.6879e-09	-5.23259e-09	9.33661e-10	-4.69908e-09	-1.15364e-08	-5.71514e-09	3.2641e-10	-5.6878e-09	-1.58895e-08	-2.80299e-08	1.03869e-08	3.6947e-09	-1.41089e-09	5.57413e-09	9.91081e-09	-1.51649e-09	2.62703e-09	6.00007e-08	-4.44821e-09	1.14427e-08	-5.57028e-09	7.39853e-09	3.84022e-09	-3.4417e-09	-2.1176e-09	-5.57311e-09	-4.84222e-09	-4.85012e-09	5.51598e-09	-4.66409e-10	5.54701e-15
-4.66893e-09	-5.52912e-09	8.41583e-10	-4.6912e-09	-1.14565e-08	-5.50928e-09	-4.02603e-10	-5.68611e-09	-4.34651e-09	-2.80238e-08	1.03898e-08	3.98652e-09	-1.02637e-09	5.71986e-09	9.84892e-09	-1.48135e-09	2.23438e-09	5.9976e-08	-4.44795e-09	1.14457e-08	-6.86685e-09	7.40825e-09	3.83362e-09	-3.45004e-09	-2.11737e-09	-5.65491e-09	-4.84617e-09	-2.31034e-09	3.44071e-09	1.05525e-10	5.28889e-15
-4.96578e-09	-5.46309e-09	-2.6018e-09	-4.80502e-09	-1.09771e-08	-5.58688e-09	2.45569e-10	-5.68234e-09	-8.85815e-09	-9.89042e-09	1.28355e-08	4.07431e-09	-8.55167e-10	6.03719e-09	1.01452e-08	-1.51012e-09	2.23727e-09	5.99618e-08	-4.6374e-09	1.14534e-08	-6.86654e-09	7.40604e-09	3.8058e-09	-3.4556e-09	-2.11701e-09	-5.58304e-09	-4.59888e-09	-3.99115e-09	4.27033e-09	-9.62994e-10	4.74187e-15
-4.92345e-09	-5.4642e-09	6.84268e-10	-4.69428e-09	-1.12e-08	-5.44824e-09	6.61839e-11	-5.69704e-09	-8.96012e-09	-1.46442e-08	1.04165e-08	4.02628e-09	-1.18593e-09	5.84139e-09	9.99889e-09	-1.48919e-09	2.72751e-09	3.23033e-08	-1.03194e-09	1.14576e-08	-6.72565e-09	7.97637e-09	3.84695e-09	-3.44533e-09	-2.27469e-09	-5.59929e-09	1.16769e-09	-3.31219e-09	-4.09887e-10	-5.43612e-10	2.1895e-15
-4.88505e-09	-5.46406e-09	9.74084e-11	-4.6946e-09	-1.11827e-08	-5.44939e-09	7.3519e-11	-5.69698e-09	-8.75817e-09	-1.46378e-08	1.04405e-08	4.02877e-09	-1.18145e-09	5.84243e-09	1.0002e-08	-1.49026e-09	2.7262e-09	3.23333e-08	-1.03588e-09	1.14576e-08	-6.72589e-09	7.92261e-09	3.8476e-09	-3.44533e-09	-2.26814e-09	-5.59498e-09	9.61874e-10	-3.31219e-09	-2.21769e-10	-5.47519e-10	2.18557e-15
-4.87774e-09	-5.47557e-09	-4.18186e-10	-4.70915e-09	-1.11472e-08	-5.45218e-09	4.77898e-11	-5.76996e-09	-7.27745e-09	-1.45618e-08	1.04602e-08	4.04759e-09	-1.16151e-09	5.75009e-09	9.99889e-09	-1.50631e-09	2.60119e-09	3.23225e-08	-7.47334e-10	1.14547e-08	-6.75564e-09	7.97701e-09	3.84215e-09	-3.44515e-09	-2.2821e-09	-5.60647e-09	1.06465e-09	-3.38433e-09	2.19478e-09	-5.54777e-10	2.16441e-15
-4.98283e-09	-5.47171e-09	1.41865e-11	-4.7077e-09	-1.10227e-08	-5.48448e-09	1.42328e-11	-5.70368e-09	-5.94e-09	-1.48598e-08	1.05666e-08	4.0439e-09	-1.04669e-09	5.71368e-09	1.00165e-08	-1.49146e-09	2.97248e-09	3.22178e-08	5.98552e-10	1.14512e-08	-6.7484e-09	7.56877e-09	3.84693e-09	-3.44989e-09	-2.26419e-09	-5.60284e-09	1.12243e-09	-4.02875e-09	2.64591e-09	-5.78714e-10	2.15062e-15
-4.904e-09	-5.48902e-09	-2.6397e-10	-4.7071e-09	-1.10964e-08	-5.36261e-09	7.24652e-12	-5.70501e-09	-6.04353e-09	-1.47633e-08	1.04556e-08	4.03727e-09	-1.09906e-09	5.67109e-09	9.98713e-09	-1.50214e-09	2.84942e-09	3.22509e-08	-1.76784e-10	1.14545e-08	-6.74854e-09	7.85262e-09	3.8417e-09	-3.44758e-09	-2.25792e-09	-5.61006e-09	8.93901e-10	-3.5751e-09	1.95449e-09	-5.55299e-10	2.14392e-15
-4.87824e-09	-5.49371e-09	6.85566e-11	-4.70677e-09	-1.1088e-08	-5.43274e-09	-3.41254e-12	-5.70018e-09	-6.05404e-09	-1.47482e-08	1.0457e-08	4.03144e-09	-1.11986e-09	5.68567e-09	1.0001e-08	-1.50376e-09	2.74406e-09	3.20921e-08	3.38082e-11	1.14548e-08	-6.75546e-09	7.74128e-09	3.83587e-09	-3.4549e-09	-2.26207e-09	-5.6064e-09	8.72335e-10	-3.44898e-09	2.43315e-09	-5.58916e-10	2.13301e-15
-4.88413e-09	-5.49985e-09	-5.29171e-11	-4.71144e-09	-8.63915e-09	-5.38825e-09	-8.30819e-11	-5.6502e-09	-6.19433e-09	-1.49496e-08	1.05464e-08	4.0332e-09	-1.09466e-09	5.70524e-09	1.0011e-08	-1.50145e-09	2.7528e-09	3.15141e-08	2.51147e-10	1.12828e-08	-6.75955e-09	7.75635e-09	3.83982e-09	-3.45735e-09	-2.56991e-09	-5.60945e-09	7.13013e-10	-3.61412e-09	1.61369e-09	-5.59179e-10	2.05267e-15
-4.86296e-09	-5.49629e-09	-4.75621e-11	-4.71077e-09	-8.6683e-09	-5.44286e-09	-5.72295e-11	-5.70453e-09	-6.0006e-09	-1.48675e-08	1.05041e-08	4.03499e-09	-1.07475e-09	5.69794e-09	1.00061e-08	-1.50078e-09	2.69959e-09	3.15472e-08	-3.54327e-10	1.10977e-08	-6.75556e-09	7.79038e-09	3.83974e-09	-3.45743e-09	-2.62004e-09	-5.60998e-09	2.96594e-10	-3.6371e-09	1.78817e-09	-5.56027e-10	2.047e-15
-4.86509e-09	-5.49201e-09	-1.09728e-11	-4.70888e-09	-8.73815e-09	-5.442e-09	-7.17671e-11	-5.66645e-09	-3.13647e-09	-1.48175e-08	1.05308e-08	4.02373e-09	-1.08651e-09	5.70554e-09	1.00052e-08	-1.50251e-09	2.63125e-09	3.15534e-08	2.55936e-11	1.13255e-08	-6.75724e-09	7.80244e-09	3.84267e-09	-3.45615e-09	-2.41873e-09	-5.63833e-09	2.78835e-10	-3.59157e-09	1.87164e-09	-5.41972e-10	2.02514e-15
-4.87442e-09	-3.7984e-09	-1.31586e-11	-4.70487e-09	-8.81493e-09	-5.45051e-09	-6.31381e-11	-5.69637e-09	-3.21407e-09	-1.4753e-08	1.04968e-08	4.0301e-09	-1.0806e-09	5.72385e-09	1.00065e-08	-1.50607e-09	2.67449e-09	3.15479e-08	-8.05025e-11	1.12121e-08	-6.75356e-09	7.78564e-09	3.86621e-09	-3.45617e-09	-2.61561e-09	-5.60931e-09	5.07944e-10	-3.62002e-09	1.40946e-09	-5.57307e-10	2.00615e-15
-4.86388e-09	-4.42449e-09	-1.32915e-10	-4.70926e-09	-8.74832e-09	-5.45159e-09	1.51479e-10	-5.70219e-09	-3.04129e-09	-1.48122e-08	1.04915e-08	4.02793e-09	-1.08051e-09	5.70327e-09	1.00078e-08	-1.51182e-09	2.63907e-09	3.16148e-08	-2.36522e-10	4.73176e-09	-6.75492e-09	7.79265e-09	3.85581e-09	-3.45988e-09	-2.44594e-09	-5.60876e-09	4.79521e-10	-3.57181e-09	7.80193e-10	-5.51494e-10	1.90874e-15
-4.77324e-09	-3.76058e-09	-9.6585e-11	-4.70636e-09	-8.82533e-09	-5.44066e-09	-2.18919e-11	-5.68169e-09	-2.39707e-09	-1.47891e-08	1.05051e-08	4.02851e-09	-1.0815e-09	5.71125e-09	1.001e-08	-1.51552e-09	2.66744e-09	3.15981e-08	-2.20766e-10	5.33583e-09	-6.75566e-09	7.78494e-09	3.91714e-09	-3.45556e-09	-2.65742e-09	-5.61986e-09	4.09475e-10	-3.60193e-09	-7.67776e-11	-5.50609e-10	1.90589e-15
-4.85384e-09	-4.28015e-09	-4.86914e-11	-4.70812e-09	-8.78082e-09	-5.44561e-09	-3.21293e-11	-5.69523e-09	-2.97221e-09	-1.48138e-08	1.0501e-08	4.02604e-09	-1.08239e-09	5.71658e-09	1.00082e-08	-1.51201e-09	2.63463e-09	3.10161e-08	-1.8418e-10	5.66648e-09	-6.75547e-09	7.77759e-09	3.84006e-09	-3.45747e-09	-2.54028e-09	-5.61628e-09	5.38116e-10	-3.58442e-09	2.99311e-10	-5.52469e-10	1.87974e-15
-4.86777e-09	-4.02671e-09	-1.19491e-10	-4.62194e-09	-8.81658e-09	-2.11796e-09	6.15128e-11	-3.59148e-09	-2.484e-09	-1.48267e-08	1.00539e-08	3.87796e-09	-1.08197e-09	5.71138e-09	1.00089e-08	-1.51428e-09	2.64559e-09	3.13429e-08	-1.63571e-10	5.58091e-09	-6.73752e-09	7.52028e-09	3.8353e-09	-3.44373e-09	-2.57504e-09	-5.61644e-09	-1.07448e-10	-3.61275e-09	2.13425e-10	-5.55816e-10	1.83545e-15
-4.81616e-09	-4.05796e-09	-7.8274e-11	-4.6532e-09	-8.79515e-09	-4.80851e-09	5.59826e-10	-3.84332e-09	-2.73206e-09	-6.37607e-09	1.01984e-08	2.64501e-09	-1.20163e-09	5.70873e-09	1.00109e-08	-1.51697e-09	2.63405e-09	3.12645e-08	-1.62761e-10	5.4926e-09	-6.74842e-09	7.62054e-09	3.81794e-09	-3.4596e-09	-2.48704e-09	-5.85702e-09	4.41646e-10	-3.54433e-09	8.03137e-10	-6.12094e-10	1.67159e-15
-4.82887e-09	-4.11453e-09	-5.52372e-11	-4.27142e-09	-8.80419e-09	-2.79231e-09	9.46594e-10	-4.54532e-09	-2.86946e-09	-7.4318e-09	1.03015e-08	3.09876e-09	-1.14887e-09	4.71877e-09	1.00084e-08	-1.51613e-09	2.63342e-09	3.11847e-08	-1.59924e-10	5.49634e-09	-6.74388e-09	7.5902e-09	3.58872e-09	-3.49989e-09	-2.51518e-09	-5.64436e-09	2.4824e-10	-3.23406e-09	7.79434e-10	-5.96615e-10	1.65815e-15
-4.84255e-09	-4.07076e-09	-6.74479e-11	-4.44951e-09	-8.7989e-09	-2.46149e-09	1.10958e-09	-4.71886e-09	-2.81615e-09	-7.72276e-09	1.01937e-08	2.18628e-09	-1.14666e-09	5.19228e-09	1.00079e-08	-1.51509e-09	2.62282e-09	3.08844e-08	-1.51375e-10	5.42761e-09	-6.74503e-09	7.6101e-09	3.55908e-09	-3.493e-09	-2.53168e-09	-5.62709e-09	2.20709e-11	-3.37261e-09	4.99461e-10	-5.76184e-10	1.64231e-15
-4.8357e-09	-4.06202e-09	-7.43662e-11	-3.99831e-09	-8.80054e-09	-2.87817e-09	8.96872e-10	-3.37513e-09	-2.84187e-09	-7.19762e-09	1.0184e-08	2.71903e-09	-1.18213e-09	4.25007e-09	1.0008e-08	-1.51456e-09	2.62554e-09	3.0961e-08	-1.64297e-10	5.49804e-09	-6.74796e-09	7.61082e-09	3.5862e-09	-3.48385e-09	-2.50592e-09	-5.69546e-09	-2.57255e-11	-3.28351e-09	7.4441e-10	-5.79043e-10	1.62129e-15
-4.82396e-09	-4.03864e-09	-7.88243e-11	-4.26211e-09	-8.77513e-09	-3.25982e-09	5.75815e-10	-1.21877e-09	-2.74299e-09	-7.20983e-09	1.03488e-08	2.46348e-09	-1.12115e-09	3.75291e-09	1.00082e-08	-1.51422e-09	2.62978e-09	3.10076e-08	-1.66117e-10	5.50457e-09	-6.74994e-09	7.66732e-09	3.62567e-09	-3.50418e-09	-2.50785e-09	-5.75637e-09	2.4706e-10	-3.30458e-09	6.92829e-10	-5.79712e-10	1.61738e-15
-4.82178e-09	-1.73378e-09	-6.49796e-11	-4.43505e-09	-8.78992e-09	-3.20667e-09	7.45421e-10	-2.96781e-09	-2.82719e-09	-7.00246e-09	1.03468e-08	2.37178e-09	-1.26521e-09	4.0725e-09	1.00081e-08	-1.50843e-09	1.02835e-09	3.09562e-08	-1.6596e-10	5.04057e-09	-6.74573e-09	7.62105e-09	3.59163e-09	-3.49545e-09	-2.50804e-09	-5.74214e-09	2.38474e-10	-3.25873e-09	6.8682e-10	-5.80223e-10	1.5974e-15
-4.82874e-09	-3.11376e-09	-6.06134e-11	-4.1899e-09	-8.79661e-09	-3.0081e-09	7.68195e-10	-3.0239e-09	-2.83597e-09	-7.10822e-09	1.0262e-08	2.39331e-09	-1.18248e-09	1.46551e-09	6.76862e-09	-1.51312e-09	1.7578e-09	3.09776e-08	-1.65868e-10	5.37543e-09	-6.75053e-09	7.62111e-09	3.59706e-09	-3.50207e-09	-2.51566e-09	-5.68798e-09	1.935e-10	-3.0481e-09	6.59311e-10	-5.55925e-10	1.53722e-15
-4.82865e-09	-3.08556e-09	-6.06023e-11	-4.23971e-09	-8.78725e-09	-3.05367e-09	7.32247e-10	-2.83802e-09	-2.67876e-09	-7.15709e-09	1.02601e-08	1.63821e-09	-1.31743e-09	1.77053e-09	6.77974e-09	-1.51315e-09	1.85912e-09	3.09626e-08	-1.60554e-10	5.46399e-09	-6.75341e-09	7.62263e-09	3.59729e-09	-3.46006e-09	-2.5154e-09	-5.7027e-09	1.89176e-10	-3.06034e-09	6.67058e-10	-5.57481e-10	1.53508e-15
-4.58036e-09	-2.80927e-09	-5.9709e-11	-4.30076e-09	-8.80406e-09	-2.99482e-09	6.77023e-10	-2.58931e-09	-2.77864e-09	-7.18156e-09	1.02725e-08	8.20966e-10	-1.18255e-09	1.84321e-09	6.50759e-09	-1.51189e-09	2.37976e-09	3.09798e-08	-1.66306e-10	5.45663e-09	-6.75827e-09	7.62599e-09	3.5949e-09	-3.50561e-09	-2.021e-09	-5.71534e-09	1.42762e-10	-3.16597e-09	6.57574e-10	-4.65641e-10	1.52764e-15
-1.58788e-09	-2.4454e-09	-2.46017e-11	-4.3186e-09	-8.7922e-09	-3.0321e-09	6.66381e-10	-2.70933e-09	-2.76985e-09	-7.21351e-09	1.02755e-08	8.34403e-10	-1.22253e-09	2.67208e-09	6.39805e-09	-1.44085e-09	2.19877e-09	3.09767e-08	-1.66202e-10	5.55496e-09	-6.76657e-09	7.6291e-09	3.50595e-09	-3.46847e-09	-1.85006e-09	-5.47048e-09	1.58399e-10	-3.21336e-09	6.42868e-10	-5.38654e-10	1.50706e-15
-3.0271e-09	-2.62155e-09	-6.22868e-12	-4.33282e-09	-8.80504e-09	-3.02044e-09	6.55257e-10	-2.62748e-09	-2.70405e-09	-7.17974e-09	1.02737e-08	1.30208e-09	-1.2876e-09	2.35619e-09	6.59146e-09	-1.46762e-09	2.19721e-09	3.09803e-08	-1.68377e-10	5.46412e-09	-6.76105e-09	4.78852e-09	3.5831e-09	-3.47626e-09	-2.28129e-09	-5.66807e-09	1.42444e-10	-3.19376e-09	1.7924e-09	-4.39437e-10	1.48672e-15
-6.23572e-10	-2.54368e-09	-3.14708e-11	-4.32533e-09	-8.79993e-09	-3.05895e-09	6.45049e-10	-2.31784e-09	-2.56975e-09	-7.19385e-09	1.02768e-08	1.28003e-09	-1.28088e-09	2.32106e-09	6.58115e-09	-1.45405e-09	2.10056e-09	7.30621e-09	-1.65624e-10	5.52247e-09	-6.76318e-09	6.92415e-09	1.36612e-09	2.09155e-09	-2.11248e-09	-7.2397e-09	1.59005e-10	-3.52086e-09	6.60994e-10	-4.46453e-10	5.94391e-16
-1.21049e-09	-2.53304e-09	1.04641e-11	-4.33386e-09	-8.80439e-09	-3.02983e-09	6.48653e-10	-2.63593e-09	-2.67141e-09	-7.17302e-09	1.02675e-08	8.54001e-10	-1.22428e-09	1.93479e-09	6.56422e-09	-1.45004e-09	2.1244e-09	4.48592e-09	-1.66124e-10	5.49551e-09	-6.76024e-09	6.82176e-09	3.15437e-09	-2.02371e-09	-2.10031e-09	-5.76527e-09	1.3802e-10	-3.21432e-09	6.86683e-10	-4.55662e-10	5.45731e-16
-9.07265e-10	-2.52584e-09	1.75929e-11	-4.32456e-09	-8.79619e-09	-3.03391e-09	6.46525e-10	-2.61048e-09	-2.65035e-09	-7.18459e-09	1.02726e-08	1.27525e-09	-1.24794e-09	2.09372e-09	6.52589e-09	-1.42292e-09	2.09227e-09	5.2994e-09	-1.81931e-10	4.90174e-09	-6.69395e-09	5.88764e-09	3.31889e-09	-1.93881e-09	-2.15754e-09	-6.21611e-09	1.60923e-10	-3.23633e-09	7.61633e-10	-4.35831e-10	5.41397e-16
-8.24862e-10	-2.56397e-09	-3.43927e-12	-4.30334e-09	-8.79873e-09	-3.03838e-09	6.47427e-10	-2.57992e-09	-2.64845e-09	-7.19432e-09	1.02746e-08	1.14789e-09	-1.23907e-09	1.96513e-09	6.54533e-09	-1.4488e-09	2.09099e-09	3.87889e-09	-1.67764e-10	4.84748e-09	-6.76118e-09	6.40831e-09	1.83848e-09	-8.36546e-10	-2.13837e-09	-6.03848e-09	1.62719e-10	-3.28121e-09	7.82044e-10	-4.44919e-10	5.21936e-16
-8.68037e-10	-2.54093e-09	9.04173e-13	-4.30398e-09	-8.79604e-09	-3.03593e-09	6.47863e-10	-2.58367e-09	-2.65037e-09	-7.20113e-09	1.02845e-08	1.15322e-09	-1.24214e-09	2.05298e-09	6.53858e-09	-1.44459e-09	2.08121e-09	3.37224e-09	-1.66986e-10	4.31555e-09	-6.75989e-09	5.95745e-09	2.52878e-09	-1.49153e-09	-2.11371e-09	-6.018e-09	1.65937e-10	-3.1304e-09	9.02695e-10	-4.46919e-10	5.11684e-16
-1.1496e-09	-2.53357e-09	2.58331e-12	-4.30129e-09	-8.79912e-09	-3.04162e-09	6.51191e-10	-2.57764e-09	-2.62896e-09	-7.19346e-09	1.02759e-08	1.17732e-09	-1.23996e-09	2.06213e-09	6.54886e-09	-1.42076e-09	2.10422e-09	2.84356e-09	-1.67005e-10	3.85374e-09	-6.75587e-09	5.81232e-09	2.05251e-09	-1.13655e-09	-2.13551e-09	-6.08017e-09	1.66622e-10	-3.24704e-09	7.83114e-10	-4.3935e-10	5.01547e-16
-9.96963e-10	-2.53813e-09	3.52408e-13	-4.30251e-09	-8.79813e-09	-3.03916e-09	6.51909e-10	-2.56376e-09	-2.63463e-09	-7.19744e-09	1.0275e-08	1.16934e-09	-1.24348e-09	2.00669e-09	6.56638e-09	-1.41552e-09	2.10287e-09	3.2871e-09	-1.70896e-10	3.81069e-09	-6.75896e-09	5.32922e-09	1.96529e-09	-1.3524e-09	-2.10339e-09	-6.00468e-09	1.65985e-10	-3.24099e-09	7.95605e-10	-4.47951e-10	4.9737e-16
-1.07499e-09	-2.53356e-09	9.65307e-13	-4.30182e-09	-8.77732e-09	-3.04329e-09	6.51971e-10	-2.58303e-09	-2.63466e-09	-7.19506e-09	1.02742e-08	1.17084e-09	-1.24055e-09	2.06124e-09	6.55421e-09	-1.42219e-09	2.09774e-09	2.81662e-09	-1.67206e-10	3.49511e-09	-6.75373e-09	5.41013e-09	2.28723e-09	-1.12828e-09	-2.11638e-09	-5.93493e-09	1.65239e-10	-3.21915e-09	7.86117e-10	-4.46966e-10	4.92764e-16
-1.09153e-09	-2.52709e-09	9.32009e-13	-4.29989e-09	-8.76581e-09	-3.04e-09	6.52635e-10	-2.57515e-09	-2.64606e-09	-7.19746e-09	1.02744e-08	1.1743e-09	-1.24182e-09	2.03313e-09	6.55198e-09	-1.40818e-09	2.11051e-09	2.78488e-09	-1.69029e-10	3.60771e-09	-6.75708e-09	5.35486e-09	1.90883e-09	-1.30035e-09	-2.11104e-09	-5.99309e-09	1.6627e-10	-3.21791e-09	7.88021e-10	-4.46625e-10	4.92038e-16
-1.04572e-09	-2.53323e-09	1.01414e-12	-4.30265e-09	-8.78119e-09	-3.04019e-09	6.51468e-10	-2.5731e-09	-2.63737e-09	-7.19618e-09	1.02745e-08	1.1727e-09	-1.24196e-09	2.05221e-09	6.55317e-09	-1.41926e-09	2.10353e-09	2.82953e-09	-1.68464e-10	3.52482e-09	-6.75648e-09	5.37878e-09	1.99963e-09	-1.23997e-09	-2.1136e-09	-5.91735e-09	1.65857e-10	-3.22208e-09	7.925e-10	-4.46663e-10	4.91536e-16
-1.06372e-09	-2.53326e-09	8.08322e-13	-5.49149e-10	-8.78024e-09	-3.04097e-09	4.90728e-10	-2.58002e-09	-2.64054e-09	-7.19634e-09	1.02752e-08	1.17537e-09	-1.24191e-09	2.0518e-09	6.55487e-09	-9.77234e-11	2.10131e-09	2.82862e-09	-1.68218e-10	3.53584e-09	-6.75264e-09	5.37443e-09	2.03829e-09	-1.25393e-09	-2.10834e-09	-5.95184e-09	1.65389e-10	-3.22582e-09	7.77664e-10	-4.46822e-10	4.718e-16
-6.85917e-10	-2.53562e-09	9.50497e-13	-4.35834e-10	-8.77707e-09	-3.04058e-09	1.21648e-10	-2.58122e-09	-2.64081e-09	-7.18968e-09	1.02746e-08	1.1749e-09	-1.24149e-09	2.04182e-09	6.55586e-09	-4.04673e-10	2.10599e-09	2.82895e-09	-1.67118e-10	3.5208e-09	-6.7559e-09	5.36872e-09	1.97835e-09	-1.38646e-09	-2.10482e-09	-5.95574e-09	1.6551e-10	-3.22377e-09	3.24146e-10	-4.38247e-10	4.70299e-16
-7.50688e-10	-2.53386e-09	9.51577e-13	-4.54006e-10	-8.77707e-09	-3.04053e-09	1.84912e-10	-2.57953e-09	-2.6406e-09	-7.1907e-09	1.02746e-08	1.18639e-09	-1.2415e-09	2.04368e-09	6.55503e-09	-3.45793e-10	2.10573e-09	2.8289e-09	-1.67196e-10	3.52672e-09	-6.75588e-09	5.36691e-09	1.98121e-09	-1.36739e-09	-2.10553e-09	-5.93567e-09	1.65751e-10	-3.22361e-09	4.25737e-10	-4.39753e-10	4.70223e-16
-6.56386e-10	-2.53446e-09	8.00326e-13	-4.84253e-10	-8.77613e-09	-3.03045e-09	2.89839e-10	-2.58047e-09	-2.64216e-09	-7.18743e-09	1.02748e-08	1.17737e-09	-1.24148e-09	2.04238e-09	6.55479e-09	-3.81071e-10	2.10606e-09	2.82804e-09	-1.66315e-10	3.50205e-09	-6.75626e-09	5.36965e-09	1.99319e-09	-1.33282e-09	-2.10743e-09	-5.92755e-09	1.65556e-10	-3.21937e-09	4.48592e-10	-4.29308e-10	4.69766e-16
-6.95832e-10	-2.53395e-09	9.10366e-13	-6.53767e-10	-8.77743e-09	-3.02981e-09	2.87676e-10	-2.58054e-09	-2.64149e-09	-7.18958e-09	1.02746e-08	1.17876e-09	-1.25598e-09	2.04203e-09	6.55434e-09	-3.76938e-10	2.105e-09	2.82768e-09	-1.66035e-10	3.546e-09	-6.75568e-09	5.37098e-09	1.99465e-09	-1.34299e-09	-2.10756e-09	-5.92979e-09	1.65752e-10	-1.46392e-09	4.82597e-10	-4.37569e-10	4.62267e-16
-7.73048e-10	-2.53409e-09	9.05963e-13	-5.69114e-10	-1.70225e-09	-3.03029e-09	2.87064e-10	-2.58114e-09	-2.64078e-09	-7.18947e-09	1.02747e-08	1.17629e-09	-1.25438e-09	2.04307e-09	6.55507e-09	-3.67739e-10	2.10488e-09	2.82253e-09	-1.66246e-10	3.51856e-09	-6.75514e-09	5.3698e-09	1.99329e-09	-1.32731e-09	-2.10849e-09	-5.93873e-09	1.6566e-10	-1.60617e-09	4.44545e-10	-4.3511e-10	3.8835e-16
-7.70858e-10	-2.53396e-09	9.05571e-13	-5.62067e-10	-1.74135e-09	-3.0311e-09	2.86604e-10	-2.58108e-09	-2.64097e-09	-7.18959e-09	1.02747e-08	1.1766e-09	-1.25379e-09	2.0431e-09	6.55519e-09	-3.61109e-10	2.10475e-09	2.82104e-09	-1.65985e-10	3.54057e-09	-6.75515e-09	5.36976e-09	1.9933e-09	-1.33267e-09	-2.1085e-09	-5.93904e-09	1.65646e-10	-1.44429e-09	4.45323e-10	-4.35154e-10	3.88148e-16
-7.32895e-10	-2.53433e-09	8.94726e-13	-5.64072e-10	-1.06644e-09	-3.03098e-09	2.74415e-10	-2.57784e-09	-2.64048e-09	-7.18702e-09	1.0275e-08	1.1755e-09	-1.24829e-09	2.04211e-09	6.55573e-09	-3.74419e-10	2.10418e-09	2.80473e-09	-1.68163e-10	3.50706e-09	-6.75481e-09	5.35534e-09	1.99321e-09	-1.31534e-09	-2.09342e-09	-5.93344e-09	1.67998e-10	-1.57588e-09	4.46482e-10	-4.37495e-10	3.85875e-16
-7.38774e-10	-2.53407e-09	8.92312e-13	-5.67637e-10	-1.13125e-09	-3.03123e-09	2.71823e-10	-2.58312e-09	-2.64048e-09	-7.18698e-09	1.02749e-08	1.17694e-09	-1.25071e-09	2.04271e-09	6.55357e-09	-3.60925e-10	2.10451e-09	2.82356e-09	-1.66913e-10	3.51956e-09	-6.7554e-09	5.3659e-09	1.9929e-09	-1.3217e-09	-2.09911e-09	-5.92511e-09	1.66471e-10	-1.32224e-09	4.54133e-10	-4.36402e-10	3.85553e-16
-7.39264e-10	-2.5342e-09	8.89293e-13	-5.78793e-10	-1.13628e-09	-3.03087e-09	2.75086e-10	-2.58715e-09	-2.64073e-09	-7.18402e-09	1.02749e-08	1.17722e-09	-1.24867e-09	2.04289e-09	6.54723e-09	-3.4807e-10	2.10451e-09	2.8182e-09	-2.00525e-10	3.50911e-09	-6.75522e-09	5.35445e-09	1.99384e-09	-1.3165e-09	-2.04238e-09	-5.89748e-09	1.75427e-10	-1.53575e-09	4.55432e-10	-4.37346e-10	3.85289e-16
-7.38738e-10	-2.53418e-09	-7.83719e-12	-5.66793e-10	-1.21281e-09	-3.03076e-09	2.67854e-10	-2.58137e-09	-2.64047e-09	-7.18341e-09	1.02749e-08	1.17695e-09	-1.24875e-09	2.0428e-09	6.55361e-09	-3.66803e-10	2.10432e-09	2.49409e-09	-2.09751e-10	3.51631e-09	-6.75535e-09	5.35138e-09	1.99527e-09	-1.31928e-09	-2.08799e-09	-5.90732e-09	1.67647e-10	-1.3964e-09	4.5154e-10	-4.39821e-10	3.83713e-16
-7.39511e-10	-2.5342e-09	-8.07253e-13	-5.74605e-10	-1.17364e-09	-3.03089e-09	2.69673e-10	-2.58085e-09	-2.64039e-09	-7.18267e-09	1.0275e-08	1.17693e-09	-1.24984e-09	2.04282e-09	6.55342e-09	-3.66685e-10	2.10436e-09	2.6618e-09	-2.01333e-10	3.51225e-09	-6.75505e-09	8.15542e-10	1.99498e-09	-1.32107e-09	-2.08433e-09	-5.91639e-09	1.68492e-10	-1.39867e-09	4.57637e-10	-4.41974e-10	3.56585e-16
-7.41101e-10	-2.53417e-09	-1.31616e-12	-5.71232e-10	-1.19665e-09	-3.03173e-09	2.64973e-10	-2.57856e-09	-2.64049e-09	-7.18474e-09	1.0275e-08	1.17707e-09	-1.24978e-09	2.03762e-09	6.24333e-09	-3.73943e-10	2.10076e-09	2.59964e-09	-2.07761e-10	3.20734e-09	-6.74936e-09	1.57522e-09	1.99519e-09	-1.32166e-09	-2.07522e-09	-5.9051e-09	1.69789e-10	-1.44694e-09	4.56329e-10	-4.40902e-10	3.51992e-16
-7.40522e-10	-2.53418e-09	-8.87304e-11	-5.73592e-10	-1.2332e-09	-3.03227e-09	2.55943e-10	-2.58287e-09	-2.64217e-09	-7.18403e-09	1.02757e-08	1.1771e-09	-1.2497e-09	2.03762e-09	6.20638e-09	-3.68405e-10	2.10192e-09	2.73803e-09	-2.0596e-10	2.86744e-09	-6.74696e-09	1.2021e-09	1.99493e-09	-1.32284e-09	-2.07074e-09	-5.91447e-09	1.69959e-10	-1.45426e-09	4.55454e-10	-4.43144e-10	3.49387e-16
-7.38836e-10	-2.5342e-09	-1.89254e-11	-5.73619e-10	-1.25072e-09	-3.03404e-09	2.65352e-10	-2.58008e-09	-2.64158e-09	-7.18434e-09	1.02764e-08	1.17713e-09	-1.24981e-09	2.0382e-09	6.17904e-09	-3.66938e-10	2.10229e-09	2.70772e-09	-2.00639e-10	2.79425e-09	-6.75098e-09	3.39739e-10	1.99518e-09	-1.32205e-09	-2.07107e-09	-5.90958e-09	1.69584e-10	-1.41558e-09	4.56504e-10	-4.41668e-10	3.47076e-16
-7.3931e-10	-2.55226e-09	-2.67308e-11	-5.73289e-10	-1.23745e-09	-2.98997e-09	2.69121e-10	-2.57909e-09	-2.64946e-09	-7.18489e-09	1.02771e-08	1.04782e-09	-1.24972e-09	2.03745e-09	6.18885e-09	-3.67509e-10	2.10282e-09	2.70218e-09	-2.02535e-10	2.82193e-09	-6.75204e-09	4.97337e-10	1.99514e-09	-1.3222e-09	-2.07139e-09	-5.90965e-09	1.63994e-10	-1.38769e-09	4.51734e-10	-4.41644e-10	3.46954e-16
-7.39725e-10	-2.53419e-09	4.77478e-11	-5.72203e-10	-1.23849e-09	-3.0894e-09	3.08763e-10	-2.43589e-09	-2.64174e-09	-6.76798e-09	1.02813e-08	1.17715e-09	-1.24987e-09	2.03799e-09	6.21594e-09	-3.66326e-10	2.10331e-09	2.64439e-09	-1.95831e-10	2.84181e-09	-6.74948e-09	4.74474e-10	1.99523e-09	-1.32195e-09	-2.07464e-09	-5.90934e-09	1.69641e-10	-9.21759e-10	4.56083e-10	-4.41871e-10	3.40316e-16
-7.3957e-10	-2.54146e-09	1.52456e-10	-5.7287e-10	-1.22959e-09	-2.92873e-09	3.02915e-10	-2.47466e-09	-2.64238e-09	-6.79985e-09	1.02784e-08	1.05675e-09	-1.26131e-09	2.03782e-09	6.20777e-09	-3.64651e-10	2.10301e-09	2.66995e-09	-2.00649e-10	2.88233e-09	-6.74937e-09	5.3747e-10	1.99525e-09	-1.32211e-09	-2.07452e-09	-5.90881e-09	1.66319e-10	-8.03969e-10	3.5053e-10	-4.42048e-10	3.39739e-16
-7.39598e-10	-2.51576e-09	4.25374e-12	-5.73091e-10	-1.23397e-09	-2.93238e-09	2.8796e-10	-2.47266e-09	-2.64411e-09	-6.78738e-09	1.02776e-08	1.14863e-09	-1.2506e-09	8.20458e-10	6.20568e-09	-3.58918e-10	2.08155e-09	2.65511e-09	-1.98025e-10	2.85418e-09	-6.74923e-09	7.49183e-10	1.9982e-09	-1.32196e-09	-2.07418e-09	-5.90922e-09	1.83206e-10	-6.6982e-10	4.27279e-10	-4.41719e-10	3.35911e-16
-7.39657e-10	-2.53715e-09	8.17007e-11	-5.73004e-10	-1.11322e-09	-2.87859e-09	2.97172e-10	-2.42536e-09	-2.64419e-09	-6.7832e-09	1.02812e-08	1.08606e-09	-1.25759e-09	1.04333e-09	6.21015e-09	-3.61757e-10	2.10118e-09	2.65779e-09	-2.00085e-10	2.88209e-09	-6.75018e-09	6.83477e-10	1.99726e-09	-6.61576e-10	-2.07433e-09	-5.91406e-09	1.68444e-10	-7.66272e-10	3.82074e-10	-4.41794e-10	3.34588e-16
-7.39656e-10	-2.45383e-09	7.86838e-11	-5.73066e-10	-1.09149e-09	-2.89645e-09	2.85548e-10	-2.43844e-09	-2.64412e-09	-6.77924e-09	1.02805e-08	1.08981e-09	-1.25957e-09	1.06609e-09	6.21013e-09	-3.64129e-10	2.09827e-09	2.6596e-09	-1.99899e-10	2.89208e-09	-6.75012e-09	6.59286e-10	1.99721e-09	-7.01988e-10	-2.07432e-09	-5.90985e-09	1.6848e-10	-7.57724e-10	4.0083e-10	-4.41819e-10	3.34307e-16
-7.39673e-10	-2.36208e-09	7.45605e-11	-5.73583e-10	-1.16861e-09	-2.92117e-09	2.84769e-10	-2.46855e-09	-2.64481e-09	-6.80287e-09	1.02779e-08	1.03719e-09	-1.28457e-09	1.09848e-09	6.20826e-09	-3.65745e-10	2.09436e-09	2.66563e-09	-1.99246e-10	2.89086e-09	-6.74986e-09	5.94311e-10	2.20088e-09	-9.81797e-10	-2.07471e-09	-4.87941e-09	1.68989e-10	-7.06457e-10	3.81512e-10	-4.41812e-10	3.24645e-16
-7.39252e-10	-2.47002e-09	5.09421e-11	-7.03103e-10	-1.16259e-09	-2.89235e-09	2.84482e-10	-2.49009e-09	-2.64871e-09	-2.0766e-09	1.02785e-08	1.09144e-09	-1.25491e-09	1.24491e-09	6.20882e-09	-3.65151e-10	1.77431e-09	2.65912e-09	-2.01447e-10	2.88636e-09	-6.74983e-09	6.49323e-10	1.99678e-09	-8.74535e-10	-2.07716e-09	-5.56527e-09	1.70542e-10	-7.63382e-10	3.74638e-10	-4.41901e-10	2.88676e-16
-8.56943e-10	-1.65922e-09	7.90803e-11	-5.99951e-10	-1.19322e-09	-2.91016e-09	3.27787e-10	-2.48608e-09	-6.00341e-10	-3.69942e-09	1.02792e-08	1.07087e-09	-1.13065e-09	1.18907e-09	5.14435e-09	-3.62499e-10	1.69647e-09	2.66015e-09	-1.99368e-10	2.88912e-09	-6.75005e-09	5.98017e-10	2.02826e-09	-9.09351e-10	-2.07484e-09	-4.89438e-09	1.62487e-10	-2.86025e-10	3.97927e-10	-4.27235e-10	2.68089e-16
-7.70696e-10	-2.00353e-09	7.42238e-11	-6.07295e-10	-1.13967e-09	-2.90559e-09	3.01815e-10	-2.4671e-09	-1.86285e-09	-1.8054e-09	1.02789e-08	1.07851e-09	-1.18411e-09	1.15909e-09	5.26144e-09	-3.64917e-10	1.94438e-09	2.65294e-09	-2.01538e-10	2.88857e-09	-6.74999e-09	6.43956e-10	2.00943e-09	-7.96423e-10	-2.07669e-09	-5.03868e-09	1.77141e-10	-4.29151e-10	3.93755e-10	-4.30165e-10	2.65121e-16
-7.56776e-10	-1.93711e-09	7.55539e-11	-6.38446e-10	-1.12421e-09	-2.91155e-09	3.0605e-10	-2.47192e-09	-1.77836e-09	-1.77117e-09	1.02788e-08	1.07907e-09	-1.2336e-09	1.1488e-09	5.09145e-09	-3.63726e-10	1.69483e-09	2.64283e-09	-2.03505e-10	2.88775e-09	-6.7499e-09	6.52735e-10	1.83605e-09	-8.17196e-10	-2.0773e-09	-4.97152e-09	1.72515e-10	-3.99406e-10	3.97336e-10	-4.38345e-10	2.60533e-16
-7.55607e-10	-1.90087e-09	7.27347e-11	-6.21175e-10	-1.12716e-09	-2.90549e-09	3.01414e-10	-2.47631e-09	-1.15755e-09	-1.46228e-09	1.0279e-08	1.06579e-09	-1.19976e-09	1.17394e-09	5.06391e-09	-3.62234e-10	1.7468e-09	2.65356e-09	-2.0186e-10	2.88865e-09	-6.75007e-09	6.41046e-10	2.03638e-09	-8.49028e-10	-2.07573e-09	-4.99314e-09	1.67725e-10	-3.86137e-10	3.91934e-10	-4.36747e-10	2.58455e-16
-7.82236e-10	-1.89591e-09	7.00015e-11	-6.37146e-10	-1.11506e-09	-2.53154e-09	3.12748e-10	-2.47575e-09	-1.20299e-09	-1.55301e-09	1.0279e-08	1.06913e-09	-1.21082e-09	1.16889e-09	5.04552e-09	-3.64324e-10	1.77371e-09	2.63653e-09	-2.01675e-10	2.55148e-09	-6.76361e-09	6.37076e-10	1.81035e-09	-8.64211e-10	-2.07434e-09	-4.98728e-09	1.68642e-10	-1.92785e-10	3.88218e-10	-4.32992e-10	2.53983e-16
-7.79859e-10	-1.91043e-09	7.10041e-11	-6.36067e-10	-1.11377e-09	-2.58868e-09	3.13309e-10	-2.47597e-09	-1.28748e-09	-1.53149e-09	1.0279e-08	1.07125e-09	-1.19635e-09	1.16449e-09	5.06183e-09	-3.64284e-10	1.77137e-09	2.63219e-09	-2.01621e-10	2.06822e-09	-6.76102e-09	6.33667e-10	1.90408e-09	-8.59378e-10	-2.07456e-09	-4.9872e-09	1.69418e-10	-2.5989e-10	3.8861e-10	-4.33043e-10	2.5266e-16
-7.78887e-10	-1.90291e-09	7.06257e-11	-6.4379e-10	-1.11507e-09	-2.53453e-09	3.12993e-10	-2.4762e-09	-1.34318e-09	-1.58456e-09	1.0279e-08	1.06987e-09	-1.18056e-09	1.1691e-09	5.03879e-09	-3.64505e-10	1.77938e-09	2.63635e-09	-2.01731e-10	2.57154e-09	-4.00385e-09	6.37134e-10	1.85011e-09	-8.64543e-10	-2.07414e-09	-4.98755e-09	1.68761e-10	-2.63684e-10	3.8847e-10	-2.36717e-10	2.24804e-16
-7.71527e-10	-1.90513e-09	7.36856e-11	-6.37837e-10	-1.12037e-09	-2.54417e-09	3.10951e-10	-2.46723e-09	-1.31457e-09	-1.5424e-09	1.0279e-08	1.07024e-09	-1.1998e-09	1.16846e-09	5.03794e-09	-3.64444e-10	1.7692e-09	2.63616e-09	-2.0175e-10	2.29922e-09	-4.12851e-09	6.3911e-10	1.86638e-09	-8.51635e-10	-2.07533e-09	-4.98903e-09	1.69518e-10	-2.63651e-10	3.91472e-10	-3.94198e-10	2.2445e-16
-7.69937e-10	-1.90213e-09	7.43934e-11	-6.37993e-10	-1.11966e-09	-2.56088e-09	3.10261e-10	-2.46782e-09	-1.30673e-09	-1.48001e-09	1.0279e-08	1.0705e-09	-1.20177e-09	1.1683e-09	5.04248e-09	-3.64268e-10	1.76199e-09	2.64027e-09	-2.01701e-10	2.17565e-09	-4.09393e-09	6.42357e-10	1.84837e-09	-8.52356e-10	-2.07484e-09	-4.98927e-09	1.69591e-10	-2.46328e-10	3.92192e-10	-4.11406e-10	2.23468e-16
-7.71473e-10	-1.90337e-09	7.31999e-11	-6.39069e-10	-1.11899e-09	-2.53239e-09	3.09938e-10	-2.46886e-09	-1.33548e-09	-1.5255e-09	1.0279e-08	1.07024e-09	-1.19965e-09	1.16821e-09	5.0429e-09	-3.64391e-10	1.76354e-09	2.6053e-09	-2.01715e-10	2.2012e-09	-4.04177e-09	6.39765e-10	1.85873e-09	-8.56822e-10	-2.07494e-09	-4.99101e-09	1.69536e-10	-2.53552e-10	3.88913e-10	-3.64874e-10	2.2308e-16
-7.74983e-10	-1.90386e-09	7.25436e-11	-6.37028e-10	-1.11694e-09	-2.5625e-09	3.10576e-10	-2.41233e-09	-1.31127e-09	-1.50043e-09	1.0279e-08	1.06995e-09	-1.20526e-09	1.16582e-09	5.04506e-09	-3.644e-10	1.7637e-09	2.52512e-09	-2.01701e-10	2.21547e-09	-4.05962e-09	6.394e-10	1.87082e-09	-8.5325e-10	-2.07487e-09	-4.98984e-09	1.69737e-10	-2.54759e-10	3.90879e-10	-3.39732e-10	2.22655e-16
-7.74983e-10	-1.90386e-09	7.25436e-11	-6.37028e-10	-1.11694e-09	-2.5625e-09	3.10576e-10	-2.41233e-09	-1.31127e-09	-1.50043e-09	1.0279e-08	1.06995e-09	-1.20526e-09	1.16582e-09	5.04506e-09	-3.644e-10	1.7637e-09	2.52512e-09	-2.01701e-10	2.21547e-09	-4.05962e-09	6.394e-10	1.87082e-09	-8.5325e-10	-2.07487e-09	-4.98984e-09	1.69737e-10	-2.54759e-10	3.90879e-10	-3.39732e-10	2.22655e-16
-7.74887e-10	-1.90096e-09	7.26092e-11	-6.36759e-10	-1.13672e-09	-2.56083e-09	2.7156e-10	-2.41364e-09	-1.31303e-09	-1.50794e-09	1.00678e-08	1.07002e-09	-3.95731e-11	1.1659e-09	5.04486e-09	-3.64417e-10	1.32274e-09	2.54305e-09	-9.16355e-10	2.21057e-09	-4.05944e-09	6.39412e-10	1.86672e-09	-8.53289e-10	-2.07485e-09	-4.98931e-09	1.69684e-10	-1.99883e-10	3.87103e-10	-4.30941e-10	2.16468e-16
-7.73944e-10	-1.90201e-09	7.30311e-11	-6.37597e-10	-1.12065e-09	-2.55815e-09	3.04416e-10	-2.42691e-09	-1.31248e-09	-1.50748e-09	1.00801e-08	1.07026e-09	-3.59365e-10	1.16748e-09	5.04434e-09	-3.64386e-10	1.3523e-09	2.55342e-09	-5.2295e-10	2.21172e-09	-4.05737e-09	6.39522e-10	1.8606e-09	-8.53604e-10	-2.07488e-09	-4.98987e-09	1.69858e-10	-2.20657e-10	3.90804e-10	-4.01465e-10	2.164e-16
-7.74221e-10	-1.90074e-09	7.26835e-11	-6.37119e-10	-1.1306e-09	-2.55976e-09	2.86585e-10	-2.42197e-09	-1.314e-09	-1.50054e-09	1.00703e-08	1.07003e-09	-9.56116e-11	1.16631e-09	5.04475e-09	-3.64417e-10	1.33501e-09	2.5399e-09	-4.49601e-10	2.2126e-09	-4.06016e-09	6.39385e-10	1.86995e-09	-8.53293e-10	-2.07487e-09	-4.98973e-09	1.69683e-10	-2.17736e-10	3.87585e-10	-4.00044e-10	2.15927e-16
-7.74348e-10	-1.90218e-09	7.29859e-11	-6.37073e-10	-1.1306e-09	-2.02592e-09	2.98132e-10	-2.42781e-09	-1.31269e-09	-1.50118e-09	1.00815e-08	1.07011e-09	-1.43974e-10	1.17408e-09	5.04532e-09	-3.64408e-10	1.31969e-09	2.54532e-09	-4.43653e-10	2.2091e-09	-4.06023e-09	6.39419e-10	1.86477e-09	-8.53456e-10	-2.07487e-09	-4.99761e-09	1.6979e-10	-2.19328e-10	3.88769e-10	-4.13394e-10	2.13818e-16
-7.74251e-10	-1.9018e-09	7.29352e-11	-6.37285e-10	-1.12991e-09	-2.07404e-09	2.99079e-10	-2.42483e-09	-1.31283e-09	-1.49469e-09	1.00802e-08	1.07017e-09	-1.33085e-10	1.1787e-09	3.34363e-09	-3.65545e-10	1.35235e-09	2.54433e-09	-5.3321e-10	2.21037e-09	-4.05826e-09	6.3946e-10	1.86379e-09	-8.53519e-10	-2.07487e-09	-4.9931e-09	1.69783e-10	-2.146e-10	3.89546e-10	-4.05997e-10	1.9979e-16
-7.74058e-10	-1.9029e-09	7.2854e-11	-6.38348e-10	-1.13103e-09	-1.85289e-09	2.92864e-10	-2.42608e-09	-1.27491e-09	-1.50266e-09	1.00785e-08	1.07019e-09	-2.19184e-10	1.19158e-09	3.183e-09	-3.76289e-10	1.34437e-09	2.55146e-09	-4.62842e-10	2.20902e-09	-4.05884e-09	6.39591e-10	1.80768e-09	-8.56772e-10	-2.07487e-09	-4.98994e-09	1.69927e-10	-2.19771e-10	3.89666e-10	-4.02332e-10	1.97555e-16
-7.74173e-10	-1.91815e-09	7.28645e-11	-6.37205e-10	-1.12689e-09	-1.69796e-09	2.97358e-10	-2.42509e-09	-1.29714e-09	-1.46574e-09	1.00731e-08	1.0701e-09	-1.47225e-10	1.1681e-09	3.15568e-09	-4.32748e-10	1.33771e-09	2.54268e-09	-4.91398e-10	2.20832e-09	-4.05914e-09	6.39456e-10	1.73705e-09	-8.08863e-10	-2.07487e-09	-4.98976e-09	1.69741e-10	-2.19969e-10	6.20148e-10	-4.16749e-10	1.96555e-16
-7.74298e-10	-1.91197e-09	7.29641e-11	-6.42372e-10	-1.13658e-09	-1.97042e-09	3.05855e-10	-2.42574e-09	-1.30786e-09	-1.48327e-09	1.00753e-08	1.07013e-09	-1.86607e-10	1.17445e-09	3.18759e-09	-4.12267e-10	1.34936e-09	2.53174e-09	-4.59965e-10	2.20859e-09	-4.05906e-09	6.50075e-10	1.20613e-09	-8.53953e-10	-2.07488e-09	-4.99299e-09	1.47837e-10	-2.17749e-10	4.48182e-10	-4.17142e-10	1.96219e-16
-7.74199e-10	-1.85121e-09	7.29086e-11	-6.37819e-10	-1.13396e-09	-1.75941e-09	3.00012e-10	-2.42517e-09	-1.30229e-09	-1.46726e-09	1.00757e-08	1.07013e-09	-1.87833e-10	1.17882e-09	3.21404e-09	-4.05219e-10	1.34264e-09	2.54336e-09	-4.58821e-10	2.20812e-09	-4.05889e-09	6.39771e-10	1.11065e-09	-8.50637e-10	-2.07487e-09	-4.9929e-09	1.64295e-10	-2.18367e-10	4.21899e-10	-4.28963e-10	1.95094e-16
-7.74237e-10	-1.84971e-09	7.28927e-11	-6.34244e-10	-1.12867e-09	-1.7485e-09	3.09986e-10	-2.42531e-09	-8.66633e-10	-1.47476e-09	1.00738e-08	1.07015e-09	-1.54707e-10	1.09533e-09	2.56777e-09	-4.10276e-10	7.56624e-10	2.55603e-09	-4.77554e-10	2.20571e-09	-4.05902e-09	6.41027e-10	1.21111e-09	-8.13735e-10	-2.0681e-09	-4.99264e-09	1.59699e-10	-2.19972e-10	5.40546e-10	-4.18588e-10	1.89235e-16
-7.74202e-10	-1.88078e-09	7.28283e-11	-6.33733e-10	-1.1445e-09	-1.75576e-09	3.10178e-10	-1.33539e-09	-9.69792e-10	-1.4738e-09	1.00753e-08	1.07021e-09	-1.64264e-10	1.17448e-09	1.63264e-09	-4.23664e-10	1.3274e-09	2.54456e-09	-4.7236e-10	2.20616e-09	-4.05908e-09	6.89754e-10	1.24939e-09	-8.26692e-10	-2.07019e-09	-4.99723e-09	1.65747e-10	-2.13164e-10	5.13346e-10	-4.16617e-10	1.83129e-16
-7.74161e-10	-1.88447e-09	7.27592e-11	-6.37787e-10	-1.15301e-09	-1.78569e-09	3.03383e-10	-1.41407e-09	-1.21284e-09	-1.47664e-09	1.00759e-08	1.07027e-09	-1.82472e-10	1.16312e-09	1.12934e-09	-4.13892e-10	7.17734e-10	2.54673e-09	-4.72127e-10	2.20761e-09	-4.05933e-09	6.52238e-10	1.19956e-09	-8.25212e-10	-2.07465e-09	-4.9941e-09	1.19502e-10	-1.95825e-10	4.87963e-10	-4.20385e-10	1.8116e-16
-7.74085e-10	-1.87654e-09	7.3237e-11	-6.37088e-10	-1.16033e-09	-1.78173e-09	3.0376e-10	-1.23892e-09	-7.81012e-10	-1.47572e-09	1.00759e-08	1.0707e-09	-1.79164e-10	1.1608e-09	1.08212e-09	-4.17022e-10	1.04747e-09	2.54923e-09	-4.6958e-10	2.21552e-09	-4.07169e-09	6.54667e-10	1.22166e-09	-8.26203e-10	-2.07458e-09	-4.9942e-09	1.56438e-10	-1.94645e-10	4.91568e-10	-4.19267e-10	1.80495e-16
-7.10303e-10	-1.84551e-09	7.29298e-11	-6.36552e-10	-1.14516e-09	-1.78584e-09	3.06715e-10	-1.2419e-09	-8.85013e-10	-1.47202e-09	1.00519e-08	1.07064e-09	-1.79883e-10	1.16082e-09	1.19537e-09	-4.18054e-10	1.0077e-09	2.54964e-09	-4.68844e-10	2.20868e-09	-4.06131e-09	5.54289e-10	1.24723e-09	-8.22987e-10	-2.07474e-09	-4.99522e-09	1.50632e-10	-1.80518e-10	4.98276e-10	-4.10091e-10	1.79956e-16
-5.75698e-10	-1.76629e-09	7.33443e-11	-6.37489e-10	-1.1589e-09	-1.78107e-09	3.07017e-10	-1.31265e-09	-8.40369e-10	-1.47397e-09	1.00464e-08	1.06964e-09	-1.82545e-10	1.24986e-09	1.31258e-09	-4.20334e-10	9.12832e-10	6.29392e-10	-4.71402e-10	2.20819e-09	-4.06421e-09	6.05207e-10	1.20989e-09	-8.25011e-10	-2.07627e-09	-4.99276e-09	1.54326e-10	-1.67536e-10	4.95713e-10	-4.14555e-10	1.73709e-16
-6.75918e-10	-1.47763e-09	7.32585e-11	-6.36986e-10	-1.15472e-09	-1.78161e-09	3.02745e-10	-1.33171e-09	-8.58478e-10	-1.47019e-09	1.00467e-08	1.07e-09	-1.80833e-10	1.23859e-09	1.23551e-09	-4.17644e-10	9.20968e-10	8.79418e-10	-4.70347e-10	2.20984e-09	-4.06316e-09	6.01223e-10	1.21723e-09	-8.23005e-10	-2.07663e-09	-4.99343e-09	1.50914e-10	-1.69033e-10	5.14812e-10	-4.15009e-10	1.73162e-16
-6.79916e-10	-1.50023e-09	7.20954e-11	-6.36939e-10	-1.15365e-09	-1.78195e-09	2.9739e-10	-1.29891e-09	-8.94882e-10	-1.47148e-09	1.00496e-08	1.086e-09	-1.80007e-10	1.17605e-09	1.27596e-09	-4.16814e-10	8.03068e-10	7.40968e-10	-4.69986e-10	2.20956e-09	-4.05816e-09	5.07966e-10	1.22199e-09	-8.16794e-10	-2.07675e-09	-4.75933e-09	1.54631e-10	-1.68856e-10	5.10824e-10	-4.15805e-10	1.70397e-16
-6.49398e-10	-1.29837e-09	7.17962e-11	-6.39057e-10	-1.10507e-09	-1.78229e-09	2.95863e-10	-1.35831e-09	-9.30422e-10	-1.47342e-09	3.43746e-09	7.10962e-10	-1.80685e-10	1.18053e-09	1.20035e-09	-4.16246e-10	7.66909e-10	1.21542e-09	-4.70499e-10	1.97127e-09	-2.97813e-09	5.74392e-10	-2.84647e-09	-8.2412e-10	-2.07801e-09	-4.73873e-09	1.62139e-10	-1.53145e-10	5.04479e-10	-4.1879e-10	7.86568e-17
-6.55469e-10	-9.65639e-10	7.27453e-11	-6.38696e-10	-1.12e-09	-1.78265e-09	2.96903e-10	-1.31508e-09	-8.51001e-10	-1.46854e-09	1.59833e-09	-1.2205e-09	-1.79283e-10	1.16624e-09	1.18197e-09	-4.1696e-10	8.76976e-10	8.62234e-10	-4.70395e-10	2.09868e-09	-2.4228e-09	6.0074e-10	6.43386e-10	-8.12568e-10	-2.07629e-09	-4.88917e-09	1.80654e-10	-1.55282e-10	5.03407e-10	-4.15327e-10	6.00543e-17
-6.55469e-10	-9.65639e-10	7.27453e-11	-6.38696e-10	-1.12e-09	-1.78265e-09	2.96903e-10	-1.31508e-09	-8.51001e-10	-1.46854e-09	1.59833e-09	-1.2205e-09	-1.79283e-10	1.16624e-09	1.18197e-09	-4.1696e-10	8.76976e-10	8.62234e-10	-4.70395e-10	2.09868e-09	-2.4228e-09	6.0074e-10	6.43386e-10	-8.12568e-10	-2.07629e-09	-4.88917e-09	1.80654e-10	-1.55282e-10	5.03407e-10	-4.15327e-10	6.00543e-17
-6.55129e-10	-9.65944e-10	7.26392e-11	-6.38662e-10	-1.12e-09	-1.78267e-09	2.96859e-10	-1.31513e-09	-8.51658e-10	-1.46861e-09	1.62176e-09	1.7412e-10	-1.79342e-10	1.16866e-09	1.18317e-09	-4.16982e-10	8.7589e-10	8.76951e-10	-4.70325e-10	2.12054e-09	-2.50781e-09	5.98097e-10	5.8618e-10	-8.1413e-10	-2.07641e-09	-4.86948e-09	1.76979e-10	-1.55358e-10	5.03428e-10	-4.15418e-10	5.89518e-17
-6.54449e-10	-9.7744e-10	7.23968e-11	-6.38657e-10	-1.12067e-09	-1.78265e-09	2.9681e-10	-1.31507e-09	-8.52698e-10	-1.4686e-09	1.64844e-09	1.11311e-10	-1.79348e-10	1.17145e-09	1.1854e-09	-4.16974e-10	8.67962e-10	8.97578e-10	-4.70325e-10	2.12655e-09	-2.51253e-09	5.96735e-10	4.9678e-10	-8.13717e-10	-2.07649e-09	-4.86001e-09	1.76634e-10	-1.56371e-10	5.03655e-10	-4.15357e-10	5.89388e-17
-6.55969e-10	-9.91975e-10	7.23584e-11	-6.38454e-10	-1.12282e-09	-1.78266e-09	2.96387e-10	-1.31415e-09	-8.64008e-10	-1.46859e-09	1.61977e-09	-2.52904e-10	-1.79335e-10	1.17072e-09	1.18995e-09	-4.17097e-10	8.54792e-10	8.66101e-10	-4.70372e-10	2.11536e-09	-2.49137e-09	5.95394e-10	2.64516e-10	-8.13143e-10	-2.07667e-09	-4.83315e-09	1.77846e-10	-1.5683e-10	5.04057e-10	-4.1549e-10	5.82884e-17
-6.55969e-10	-9.91975e-10	7.23584e-11	-6.38454e-10	-1.12282e-09	-1.78266e-09	2.96387e-10	-1.31415e-09	-8.64008e-10	-1.46859e-09	1.61977e-09	-2.52904e-10	-1.79335e-10	1.17072e-09	1.18995e-09	-4.17097e-10	8.54792e-10	8.66101e-10	-4.70372e-10	2.11536e-09	-2.49137e-09	5.95394e-10	2.64516e-10	-8.13143e-10	-2.07667e-09	-4.83315e-09	1.77846e-10	-1.5683e-10	5.04057e-10	-4.1549e-10	5.82884e-17
-6.55432e-10	-7.63458e-10	6.99941e-11	-6.38312e-10	-1.12303e-09	-1.78265e-09	2.96627e-10	-1.31194e-09	-8.64888e-10	-1.46854e-09	1.62554e-09	-1.99733e-10	-1.79336e-10	1.17166e-09	1.1871e-09	-4.1704e-10	8.54974e-10	9.11791e-10	-4.70361e-10	2.11215e-09	-2.49819e-09	5.91347e-10	3.26708e-10	-8.12723e-10	-2.07693e-09	-4.8174e-09	1.75553e-10	-1.5821e-10	5.03848e-10	-4.15336e-10	5.78538e-17
-6.53443e-10	-5.54218e-10	6.52339e-11	-6.38459e-10	-1.12052e-09	-1.78255e-09	2.96673e-10	-1.31207e-09	-8.64448e-10	-1.46845e-09	1.63217e-09	-2.0249e-10	-1.79342e-10	1.17234e-09	1.1876e-09	-4.17028e-10	8.63752e-10	8.78954e-10	-4.70346e-10	2.10709e-09	-2.48252e-09	5.93092e-10	3.18429e-10	-8.12587e-10	-2.07701e-09	-4.81546e-09	1.77103e-10	-1.57474e-10	5.03789e-10	-4.15457e-10	5.74293e-17
-6.55505e-10	-6.86941e-10	6.90141e-11	-6.38436e-10	-1.11688e-09	-1.78253e-09	2.96641e-10	-1.31158e-09	-8.6096e-10	-4.36004e-10	1.62596e-09	-1.8975e-10	-1.79325e-10	1.17192e-09	1.18792e-09	-4.17054e-10	8.53596e-10	9.17038e-10	-4.70358e-10	2.11427e-09	-2.48794e-09	5.94382e-10	3.06325e-10	-8.12648e-10	-2.07677e-09	-4.81577e-09	1.76074e-10	-1.58081e-10	5.03962e-10	-4.15427e-10	5.56942e-17
-6.54598e-10	-5.97859e-10	6.26163e-11	-6.38358e-10	-1.11457e-09	-1.78259e-09	2.96574e-10	-1.30926e-09	-8.63097e-10	-5.55614e-10	1.62933e-09	-2.08642e-10	-1.79341e-10	1.17188e-09	1.1874e-09	-1.23882e-10	8.54844e-10	8.91034e-10	-4.59543e-10	2.11392e-09	-2.4858e-09	5.94251e-10	3.36487e-10	-8.12731e-10	-2.07694e-09	-4.82239e-09	1.76753e-10	-1.58265e-10	5.03936e-10	-4.15343e-10	5.55645e-17
-6.54188e-10	-6.16988e-10	6.66019e-11	-6.38372e-10	-1.11999e-09	-1.78265e-09	2.96583e-10	-1.30724e-09	-8.60962e-10	-7.41018e-10	1.63292e-09	-2.18845e-10	-1.79341e-10	1.17184e-09	1.18771e-09	-1.98457e-10	8.5898e-10	8.87027e-10	-4.65091e-10	2.11334e-09	-1.61637e-09	5.93517e-10	3.48467e-10	-8.1247e-10	-2.07685e-09	-4.81917e-09	1.76622e-10	-1.57278e-10	5.03912e-10	-4.15426e-10	5.22835e-17
-6.534e-10	-6.35208e-10	6.67475e-11	-6.38455e-10	-1.11667e-09	-1.78259e-09	2.96563e-10	-1.30989e-09	-8.6148e-10	-5.80004e-10	1.66522e-09	-2.11363e-10	-1.7934e-10	1.17191e-09	1.18809e-09	-2.99843e-10	8.55374e-10	8.87872e-10	-4.42031e-10	2.11513e-09	-6.02015e-10	5.93974e-10	3.2223e-10	-8.12739e-10	-2.07686e-09	-4.82188e-09	1.76786e-10	-1.57939e-10	5.04222e-10	-4.15398e-10	4.99896e-17
-6.53148e-10	-6.59564e-10	6.72229e-11	-6.38592e-10	-1.11505e-09	-1.78259e-09	2.96578e-10	-1.31038e-09	-8.61615e-10	-5.16911e-10	1.64664e-09	-2.0833e-10	-1.79339e-10	1.17186e-09	1.18812e-09	-2.95974e-10	8.53668e-10	8.90632e-10	-4.59322e-10	2.11616e-09	-4.62962e-10	5.93944e-10	3.3128e-10	-8.12718e-10	-2.07682e-09	-4.82189e-09	1.7674e-10	-1.57128e-10	5.04171e-10	-4.15396e-10	4.97639e-17
-6.52978e-10	-6.30299e-10	6.69274e-11	-6.38428e-10	-1.11578e-09	-1.78259e-09	2.96596e-10	-1.30297e-09	-8.61757e-10	-5.35136e-10	1.64544e-09	-2.09519e-10	-1.7934e-10	1.17187e-09	1.18794e-09	-2.92988e-10	8.54489e-10	8.91161e-10	-4.59374e-10	2.11731e-09	-4.79183e-10	5.93932e-10	3.34016e-10	-8.12637e-10	-2.07682e-09	-4.82189e-09	1.7675e-10	-1.57588e-10	5.04211e-10	-4.15397e-10	4.97462e-17
-6.52912e-10	-6.33713e-10	6.24938e-11	-6.386e-10	-1.11499e-09	-1.78258e-09	2.96579e-10	-1.32534e-09	-2.5517e-10	-5.38368e-10	1.64905e-09	-2.08423e-10	-1.7933e-10	1.17186e-09	1.18808e-09	-2.90644e-10	8.54576e-10	7.77896e-10	-4.57523e-10	2.119e-09	-4.86142e-10	5.9405e-10	3.34488e-10	-8.12702e-10	-2.07683e-09	-4.82326e-09	1.76601e-10	-1.57226e-10	4.79852e-10	-4.15393e-10	4.89563e-17
-6.52705e-10	-6.27399e-10	6.26259e-11	-6.38533e-10	-1.11538e-09	-1.78255e-09	2.96582e-10	-1.31605e-09	-1.61742e-10	-5.47509e-10	1.64183e-09	-2.0806e-10	-1.79331e-10	1.17191e-09	1.18798e-09	-2.78653e-10	8.55403e-10	7.93724e-10	-4.5693e-10	2.12091e-09	-4.95381e-10	5.94002e-10	3.31565e-10	-8.12694e-10	-2.07685e-09	-4.82402e-09	1.76635e-10	-1.57519e-10	4.85596e-10	-4.15387e-10	4.89183e-17
-6.51936e-10	-6.32745e-10	5.94752e-11	-6.38561e-10	-1.11338e-09	-1.78257e-09	2.96577e-10	-1.3173e-09	-2.16867e-10	-5.49255e-10	1.64563e-09	-2.08278e-10	-1.79329e-10	1.17187e-09	1.18717e-09	-2.84537e-10	8.55477e-10	7.80803e-10	-4.57088e-10	2.12102e-09	-5.00131e-10	5.94152e-10	3.33044e-10	-8.12787e-10	-2.07683e-09	-4.8222e-09	1.7647e-10	-1.57518e-10	4.74797e-10	-4.15393e-10	4.89177e-17
-6.52562e-10	-6.32883e-10	6.06147e-11	-6.38552e-10	-1.11394e-09	-1.76513e-09	2.96562e-10	-1.32393e-09	-2.69014e-10	-5.63194e-10	1.64648e-09	-2.0532e-10	-1.79329e-10	1.17188e-09	1.18743e-09	-2.85091e-10	8.55616e-10	7.65327e-10	-4.56706e-10	2.12053e-09	-4.18614e-10	5.94168e-10	3.32364e-10	-2.88087e-10	-2.07683e-09	-4.82224e-09	1.76501e-10	-1.57464e-10	4.7037e-10	-4.15393e-10	4.82361e-17
-6.52562e-10	-6.32883e-10	6.06147e-11	-6.38552e-10	-1.11394e-09	-1.76513e-09	2.96562e-10	-1.32393e-09	-2.69014e-10	-5.63194e-10	1.64648e-09	-2.0532e-10	-1.79329e-10	1.17188e-09	1.18743e-09	-2.85091e-10	8.55616e-10	7.65327e-10	-4.56706e-10	2.12053e-09	-4.18614e-10	5.94168e-10	3.32364e-10	-2.88087e-10	-2.07683e-09	-4.82224e-09	1.76501e-10	-1.57464e-10	4.7037e-10	-4.15393e-10	4.82361e-17
-6.52707e-10	-6.32916e-10	4.63648e-12	-6.38556e-10	-1.11394e-09	-1.76678e-09	2.9716e-10	-1.32276e-09	-2.65661e-10	-5.56839e-10	1.6462e-09	-2.05928e-10	-1.79329e-10	1.17188e-09	1.18743e-09	-2.77702e-10	7.76847e-10	7.69629e-10	-4.5682e-10	2.12055e-09	-4.41486e-10	5.94163e-10	3.32359e-10	-3.62509e-10	-2.07683e-09	-4.82239e-09	1.76507e-10	-1.57441e-10	4.73047e-10	-4.15392e-10	4.81723e-17
-6.52539e-10	-6.32513e-10	6.15287e-11	-6.38557e-10	-1.11386e-09	-1.76599e-09	2.96573e-10	-1.32278e-09	-2.62855e-10	-5.53721e-10	7.1344e-10	-2.06029e-10	-1.55839e-10	1.17186e-09	1.18821e-09	-2.78135e-10	8.16431e-10	7.7332e-10	-4.56735e-10	2.12068e-09	-4.26721e-10	5.94315e-10	9.90643e-10	-3.31934e-10	-2.07683e-09	-2.34561e-09	1.79147e-10	-1.57467e-10	4.70566e-10	-4.79353e-10	2.9169e-17
-6.52548e-10	-6.32602e-10	5.38401e-11	-6.38589e-10	-1.11397e-09	-1.76727e-09	2.96592e-10	-1.32157e-09	-2.57169e-10	-5.54574e-10	8.26237e-10	-2.12488e-10	-1.00173e-10	1.16876e-09	1.18765e-09	-2.80355e-10	8.1291e-10	7.79191e-10	-4.53632e-10	2.12066e-09	-4.33802e-10	5.94289e-10	5.73344e-10	-3.58615e-10	-2.08492e-09	-2.00735e-09	1.76595e-10	-3.38943e-11	4.71931e-10	-4.95203e-10	2.72483e-17
-6.52525e-10	-6.32465e-10	4.88531e-11	-6.38677e-10	-1.11377e-09	-1.76693e-09	2.96638e-10	-1.32233e-09	-2.55884e-10	-5.54805e-10	9.89406e-10	-2.13573e-10	-1.25892e-10	1.1573e-09	1.18737e-09	-2.81498e-10	8.16836e-10	8.00039e-10	-4.49862e-10	2.12057e-09	-4.38125e-10	5.94134e-10	3.66081e-10	-3.86216e-10	-2.07879e-09	-1.87059e-09	1.76579e-10	-7.34244e-11	4.71341e-10	-4.26943e-10	2.67734e-17
-6.52513e-10	-6.32781e-10	6.03526e-11	-6.38621e-10	-1.11381e-09	-1.76684e-09	2.96571e-10	-1.32239e-09	-2.54968e-10	-5.54377e-10	6.03881e-10	-2.22042e-10	-4.09152e-11	1.14558e-09	1.18752e-09	-2.81696e-10	8.17919e-10	7.77982e-10	-4.52122e-10	2.12063e-09	-4.403e-10	5.94199e-10	4.28952e-10	-4.11545e-10	-2.08971e-09	-1.77354e-09	1.7657e-10	2.28785e-11	4.71918e-10	-4.46825e-10	2.5869e-17
-6.52545e-10	-6.32557e-10	6.01265e-11	-6.38577e-10	-1.11384e-09	-1.67706e-09	2.96334e-10	-1.32239e-09	-2.5693e-10	-5.54645e-10	8.03614e-10	-2.2217e-10	-1.03045e-10	1.14477e-09	1.1877e-09	-3.00018e-10	8.28897e-10	5.90742e-10	-4.47584e-10	2.12067e-09	-5.13237e-10	5.94158e-10	4.78941e-10	-4.21297e-10	-2.07593e-09	-1.73846e-09	1.76701e-10	8.85839e-11	4.71403e-10	-4.3969e-10	2.55609e-17
-6.52479e-10	-6.3268e-10	5.26367e-11	-6.38617e-10	-1.11386e-09	-1.62823e-09	2.9657e-10	-1.32196e-09	-2.56374e-10	-5.54119e-10	6.11027e-10	-2.21619e-10	-8.41724e-11	1.15047e-09	1.18774e-09	-2.83183e-10	8.03763e-10	5.1755e-10	-4.52359e-10	2.12064e-09	-5.07495e-10	5.94174e-10	4.51669e-10	-4.05029e-10	-2.0833e-09	-1.75433e-09	1.7662e-10	-2.78251e-12	4.71693e-10	-4.53411e-10	2.50522e-17
-6.52835e-10	-6.32612e-10	4.75488e-11	-6.38582e-10	-1.11381e-09	-1.75328e-09	2.9666e-10	-1.32243e-09	-2.57021e-10	-5.54389e-10	7.61613e-10	-2.13449e-10	-8.90922e-11	1.15919e-09	6.35901e-10	-2.85288e-10	5.70121e-10	-7.70339e-11	-4.51696e-10	2.0603e-09	-5.1417e-10	5.94193e-10	4.45265e-10	-3.94513e-10	-2.08721e-09	-1.20204e-09	1.73044e-10	-4.83794e-11	4.78085e-10	-4.57257e-10	2.22467e-17
-6.52616e-10	-6.32731e-10	5.65946e-11	-6.38598e-10	-1.11378e-09	-1.67931e-09	2.95893e-10	-1.32238e-09	-2.56353e-10	-5.54155e-10	7.06069e-10	-2.1221e-10	-6.45384e-11	1.15794e-09	9.2683e-10	-2.85175e-10	7.54673e-10	6.73115e-11	-4.52499e-10	1.02683e-09	-5.3758e-10	5.94185e-10	4.64909e-10	-4.0724e-10	-2.08023e-09	-1.38179e-09	1.75989e-10	-3.10819e-11	4.73021e-10	-4.51761e-10	1.98895e-17
-6.52579e-10	-6.32669e-10	5.13426e-11	-6.38589e-10	-1.11381e-09	-1.68472e-09	2.96558e-10	-1.32235e-09	-2.57039e-10	-5.5424e-10	7.1536e-10	-2.15497e-10	-7.83856e-11	1.15695e-09	7.16e-10	-2.84347e-10	6.61246e-10	8.40442e-11	-4.51864e-10	9.49886e-10	-4.81078e-10	5.94186e-10	4.39482e-10	-3.98983e-10	-2.08533e-09	-1.24004e-09	1.7432e-10	-4.01427e-11	4.7588e-10	-4.55246e-10	1.88612e-17
-6.52652e-10	-6.32606e-10	5.37286e-11	-6.38596e-10	-1.11382e-09	-1.66399e-09	2.95907e-10	-1.32225e-09	-2.5699e-10	-5.54274e-10	6.79947e-10	-2.15027e-10	-6.96301e-11	1.15752e-09	7.69117e-10	-2.84479e-10	5.8835e-10	1.20738e-10	-4.51801e-10	9.95634e-10	-5.03281e-10	5.9418e-10	4.56009e-10	-3.99491e-10	-2.08272e-09	-3.68312e-10	1.75714e-10	-3.45884e-11	4.75451e-10	-4.51878e-10	1.74469e-17
-6.525e-10	-6.32736e-10	5.0283e-11	-5.8611e-10	-1.11346e-09	-1.65284e-09	2.96131e-10	-1.13301e-09	-2.55979e-10	-5.54144e-10	6.86601e-10	-2.25316e-10	-1.46237e-11	1.15623e-09	5.52476e-10	-2.81584e-10	5.68003e-10	1.1308e-10	-4.59879e-10	8.95377e-10	-4.86732e-10	5.94143e-10	4.39946e-10	-4.04917e-10	-2.09128e-09	-5.24977e-10	3.11679e-11	-3.9912e-11	4.76445e-10	-4.55079e-10	1.65134e-17
-6.52592e-10	-6.32634e-10	4.92992e-11	-6.22539e-10	-1.11231e-09	-1.5819e-09	2.96226e-10	-9.99384e-10	-2.56493e-10	-5.54192e-10	6.62364e-10	-2.4982e-10	1.56916e-10	1.15555e-09	5.40036e-10	-2.82938e-10	5.77268e-10	1.4021e-10	-4.55889e-10	1.03086e-09	-4.8714e-10	5.9415e-10	4.6128e-10	-4.01278e-10	-2.08897e-09	-1.17328e-10	9.79455e-11	-4.16413e-11	4.75831e-10	-4.53605e-10	1.60565e-17
-6.52592e-10	-6.32616e-10	4.97194e-11	-6.10575e-10	-1.11339e-09	-1.61361e-09	2.96117e-10	-1.03529e-09	-2.56503e-10	-5.54168e-10	6.87944e-10	-2.3789e-10	1.02653e-10	1.15738e-09	4.57052e-10	-2.83229e-10	5.76785e-10	1.52595e-10	-4.52859e-10	9.19279e-10	-4.89404e-10	5.94146e-10	4.59631e-10	-4.00784e-10	-2.08513e-09	-1.87323e-10	1.31824e-10	-4.0934e-11	4.76059e-10	-4.53507e-10	1.59509e-17
-6.52527e-10	-6.32637e-10	4.89996e-11	-6.1681e-10	-1.11325e-09	-1.58892e-09	2.96191e-10	-1.0251e-09	-2.56546e-10	-5.54136e-10	6.4795e-10	-2.40904e-10	1.00591e-10	1.15602e-09	4.69378e-10	-2.81945e-10	5.77193e-10	1.45755e-10	-4.5324e-10	9.21427e-10	-4.90568e-10	5.94091e-10	4.546e-10	-4.0093e-10	-2.08826e-09	-1.8182e-10	1.23498e-10	-4.02348e-11	4.7618e-10	-4.53241e-10	1.58213e-17
-6.52503e-10	-6.30935e-10	4.91202e-11	-5.94042e-10	-1.11327e-09	-1.59074e-09	2.93825e-10	-1.02269e-09	-2.56495e-10	-5.54185e-10	6.26744e-10	-2.315e-10	9.7728e-11	1.156e-09	4.42017e-10	-2.68934e-10	5.85814e-10	1.47985e-10	-4.52094e-10	9.54894e-10	-4.94174e-10	3.08021e-10	4.56074e-10	-4.09426e-10	-2.08691e-09	-1.79549e-10	4.87899e-11	-3.80046e-11	4.76194e-10	-4.54745e-10	1.55349e-17
-6.52534e-10	-6.31885e-10	4.91594e-11	-5.98718e-10	-1.11324e-09	-1.59109e-09	2.95089e-10	-1.01984e-09	-2.56499e-10	-5.5419e-10	6.28927e-10	-2.38533e-10	1.11956e-10	1.15633e-09	2.55469e-10	-2.71219e-10	5.86042e-10	1.46725e-10	-4.52189e-10	9.55078e-10	-4.93138e-10	3.59023e-10	4.55612e-10	-4.08206e-10	-2.08698e-09	-1.92889e-10	5.56071e-11	-3.83785e-11	4.76151e-10	-4.54657e-10	1.54564e-17
-6.52482e-10	-6.31288e-10	4.95611e-11	-6.00553e-10	-1.1133e-09	-1.59364e-09	2.93567e-10	-1.02211e-09	-2.56546e-10	-5.54183e-10	6.34199e-10	-2.34672e-10	1.0486e-10	1.15646e-09	3.74657e-10	-2.75925e-10	5.83153e-10	1.474e-10	-4.52779e-10	9.47924e-10	-4.91795e-10	3.51273e-10	2.33699e-10	-4.05569e-10	-2.0872e-09	-1.98242e-10	7.45239e-11	-3.9588e-11	4.7618e-10	-4.53971e-10	1.53779e-17
-6.52523e-10	-6.30809e-10	4.91657e-11	-5.99318e-10	-1.11378e-09	-1.58654e-09	2.92515e-10	-1.02265e-09	-2.56685e-10	-5.54001e-10	6.31297e-10	-2.35712e-10	9.64489e-11	1.15674e-09	3.20468e-10	-2.68518e-10	5.84239e-10	1.4464e-10	-4.52135e-10	9.51726e-10	-4.92313e-10	3.36158e-10	2.53344e-10	-4.09038e-10	-2.08685e-09	-2.05065e-10	6.10889e-11	-3.90888e-11	4.7617e-10	-4.49146e-10	1.53134e-17
-6.52506e-10	-6.30246e-10	4.93583e-11	-6.01172e-10	-1.11521e-09	-1.58689e-09	2.91287e-10	-1.02037e-09	-2.56636e-10	-5.54147e-10	6.36623e-10	-2.37851e-10	9.76651e-11	1.15647e-09	2.92716e-10	-2.7011e-10	5.8288e-10	1.45604e-10	-4.52652e-10	9.49917e-10	-4.90009e-10	3.50205e-10	2.55239e-10	-4.07602e-10	-2.08689e-09	-1.96186e-10	6.17518e-11	-3.9117e-11	4.76229e-10	-4.37047e-10	1.52941e-17
-6.52516e-10	-6.30439e-10	4.94568e-11	-5.95784e-10	-1.13575e-09	-1.587e-09	2.89218e-10	-1.02099e-09	-2.56752e-10	-5.53966e-10	6.38619e-10	-2.36721e-10	9.69325e-11	1.15642e-09	3.36853e-10	-2.70551e-10	5.83048e-10	1.45387e-10	-4.52826e-10	9.46437e-10	-4.91598e-10	3.34483e-10	2.41686e-10	-4.08938e-10	-1.04073e-09	-2.00439e-10	6.36347e-11	-3.8597e-11	4.76176e-10	-4.44971e-10	1.20799e-17
-6.5251e-10	-6.30552e-10	5.18884e-11	-5.94753e-10	-1.12828e-09	-1.58732e-09	2.90009e-10	-8.75271e-10	-2.35514e-10	-5.53832e-10	6.38404e-10	-2.36861e-10	9.73139e-11	1.15644e-09	3.28186e-10	-2.69187e-10	5.83067e-10	1.45361e-10	-4.52404e-10	9.47636e-10	-4.90966e-10	3.3495e-10	2.38281e-10	-4.11018e-10	-1.13195e-09	-1.99578e-10	6.29538e-11	-3.8671e-11	4.76213e-10	-4.43026e-10	1.19679e-17
-6.52515e-10	-6.30616e-10	4.95464e-11	-5.94048e-10	-1.12737e-09	-1.58847e-09	2.89869e-10	-3.67197e-10	-2.57019e-10	-5.54094e-10	6.38273e-10	-2.36654e-10	9.74351e-11	1.15644e-09	3.31605e-10	-2.70069e-10	5.83508e-10	1.45412e-10	-4.53871e-10	9.46749e-10	-4.9173e-10	3.4269e-10	2.12854e-10	-4.08966e-10	-1.16231e-09	-1.99714e-10	6.70513e-11	-3.87501e-11	4.76228e-10	-4.44253e-10	1.14148e-17
-6.52524e-10	-6.30603e-10	5.14274e-11	-5.95445e-10	-1.16083e-09	-1.58845e-09	2.94723e-10	-4.7874e-10	-2.56651e-10	-5.54548e-10	6.37468e-10	-2.36579e-10	9.734e-11	6.61997e-10	3.43558e-10	-2.701e-10	5.83345e-10	1.45477e-10	-4.58557e-10	9.47738e-10	-4.89031e-10	3.40754e-10	2.42558e-10	-4.08991e-10	-1.1315e-09	-1.99123e-10	6.50328e-11	-2.89785e-11	3.88621e-10	-4.45828e-10	1.05679e-17
-6.4236e-10	-6.30695e-10	4.94706e-11	-5.92193e-10	-6.99344e-11	-1.58904e-09	3.04409e-10	-6.14979e-10	-2.56488e-10	-5.54397e-10	6.11093e-10	-2.36471e-10	9.71693e-11	6.73992e-10	3.38753e-10	-2.70166e-10	6.00294e-10	1.14871e-10	-4.60547e-10	9.47484e-10	-4.90745e-10	3.54788e-10	2.27775e-10	-4.0891e-10	-1.10906e-09	-1.99112e-10	4.52061e-11	-1.95076e-11	2.73197e-10	-4.26913e-10	9.21645e-18
-6.43897e-10	-6.30885e-10	4.94739e-11	-5.94123e-10	-1.0937e-10	-1.58878e-09	3.02021e-10	-5.88028e-10	-2.55931e-10	-5.54255e-10	6.12539e-10	-2.3647e-10	9.71733e-11	6.82368e-10	3.3869e-10	-2.69605e-10	6.00188e-10	1.31734e-10	-4.60464e-10	9.47461e-10	-4.90693e-10	3.48475e-10	2.27666e-10	-4.08918e-10	-1.1039e-09	-1.99144e-10	4.68227e-11	-2.09694e-11	2.69701e-10	-4.27826e-10	9.1927e-18
-6.46869e-10	-6.35487e-10	4.97006e-11	-5.92786e-10	-3.01211e-10	-1.58799e-09	3.17018e-10	-4.9769e-10	-2.56033e-10	-5.54992e-10	6.33437e-10	-2.36423e-10	9.68635e-11	6.80131e-10	3.34898e-10	-2.7014e-10	4.54146e-10	1.16722e-10	-4.57859e-10	9.47516e-10	-4.90652e-10	3.40062e-10	2.29235e-10	-4.0896e-10	-1.13028e-09	-1.9997e-10	5.61941e-11	-4.23321e-12	1.91696e-10	-4.36746e-10	9.07625e-18
-6.48229e-10	-6.35646e-10	4.97456e-11	-5.93431e-10	-2.9626e-10	-1.56224e-09	3.04064e-10	-4.30162e-10	-2.55549e-10	-5.54492e-10	6.29558e-10	-2.36066e-10	9.70517e-11	6.8743e-10	3.34189e-10	-2.70073e-10	5.07099e-10	1.25066e-10	-4.59585e-10	9.47634e-10	-4.90344e-10	3.41424e-10	2.31919e-10	-4.09037e-10	-1.11812e-09	-1.9978e-10	5.30091e-11	-1.61658e-11	2.07487e-10	-4.37941e-10	8.96432e-18
-6.49228e-10	-6.34507e-10	4.98619e-11	-5.92498e-10	-3.10794e-10	-1.53761e-09	3.04356e-10	-4.29346e-10	-2.54918e-10	-5.54385e-10	6.2327e-10	-2.35757e-10	9.70612e-11	6.84231e-10	3.34596e-10	-2.69799e-10	4.43428e-10	1.23726e-10	-4.6064e-10	9.47581e-10	-4.90286e-10	3.47972e-10	2.30516e-10	-4.09206e-10	-1.11346e-09	-1.99615e-10	5.33211e-11	-1.93733e-11	2.40091e-10	-4.37324e-10	8.82999e-18
-6.48474e-10	-6.37827e-10	4.97558e-11	-5.83868e-10	-2.85555e-10	-1.54506e-09	3.05458e-10	-4.24898e-10	-2.54519e-10	-2.14718e-10	6.28183e-10	-2.34188e-10	9.65476e-11	6.89362e-10	3.34038e-10	-2.6978e-10	4.84642e-10	1.24301e-10	-4.59456e-10	9.4757e-10	-4.90253e-10	3.44761e-10	2.30375e-10	-4.09186e-10	-1.11407e-09	-1.99683e-10	5.37196e-11	-1.93498e-11	2.30327e-10	-4.36559e-10	8.60952e-18
-6.5006e-10	-4.75741e-10	4.9687e-11	-5.87927e-10	-2.61322e-10	-1.54754e-09	3.03928e-10	-4.31322e-10	-2.54491e-10	-2.59106e-10	6.33262e-10	-2.35957e-10	9.7037e-11	6.88973e-10	3.34804e-10	-2.697e-10	2.48131e-10	1.2404e-10	-4.60543e-10	9.47497e-10	-4.90285e-10	3.45656e-10	2.30809e-10	-3.17828e-10	-1.11358e-09	-1.99756e-10	5.39812e-11	-1.74919e-11	2.33307e-10	-4.35743e-10	8.22457e-18
-6.51045e-10	-3.57451e-10	4.62772e-11	-5.87532e-10	-2.63418e-10	-1.17212e-09	2.7148e-10	-3.97339e-10	-2.54348e-10	-3.20913e-10	6.24717e-10	-1.00324e-10	9.69264e-11	6.83908e-10	3.28373e-10	-2.62235e-10	4.65118e-10	1.22961e-10	-4.60653e-10	9.29919e-10	-4.71206e-10	3.46091e-10	2.26127e-10	-4.07919e-10	-1.11391e-09	-1.99633e-10	5.38001e-11	1.38802e-10	2.47495e-10	-4.3678e-10	7.21812e-18
-6.49904e-10	-1.80304e-10	4.92625e-11	-5.8535e-10	-2.5843e-10	-1.15618e-09	2.88481e-10	-4.29912e-10	-2.54472e-10	-3.60553e-10	6.08472e-10	-2.21882e-10	9.70295e-11	6.89049e-10	3.33981e-10	-2.38084e-10	2.98778e-10	1.2359e-10	-4.5996e-10	9.42506e-10	-3.24569e-10	3.46277e-10	2.06822e-10	-4.05368e-10	-1.11369e-09	-1.9958e-10	5.37064e-11	-2.95845e-12	2.38862e-10	-4.36238e-10	6.90534e-18
-6.50392e-10	-2.86749e-10	4.73481e-11	-5.68657e-10	-2.6148e-10	-1.19242e-09	2.12284e-10	-4.28187e-10	-2.53754e-10	-2.99806e-10	6.17198e-10	-1.61739e-10	1.02332e-10	6.87022e-10	3.30825e-10	-2.59352e-10	3.36863e-10	1.23464e-10	-1.36733e-10	9.39439e-10	-4.51241e-10	3.45264e-10	2.02779e-10	-4.03903e-10	-1.04846e-09	-1.99171e-10	5.37065e-11	8.86968e-11	2.4114e-10	-3.77181e-10	6.67718e-18
-6.50944e-10	-3.04095e-10	4.74466e-11	-5.74119e-10	-2.61894e-10	-1.17421e-09	2.68641e-10	-4.11996e-10	-2.53824e-10	-2.91326e-10	6.19502e-10	-1.49402e-10	1.03506e-10	6.86902e-10	3.28021e-10	-2.42444e-10	3.31331e-10	1.23593e-10	-2.35543e-10	9.36664e-10	-4.28295e-10	3.45107e-10	2.07726e-10	-3.89085e-10	-1.05456e-09	-1.98801e-10	5.88074e-11	8.86652e-12	2.45127e-10	-4.03091e-10	6.67433e-18
-6.50503e-10	-2.59522e-10	4.78812e-11	-5.73695e-10	-2.69553e-10	-1.15188e-09	2.51089e-10	-4.2174e-10	-2.54011e-10	-2.80798e-10	6.15234e-10	-1.42537e-10	1.00145e-10	6.87014e-10	3.29911e-10	-2.53866e-10	3.08354e-10	1.2349e-10	-1.51957e-10	9.36435e-10	-4.25385e-10	3.45738e-10	1.92231e-10	-3.93011e-10	-1.06476e-09	-1.9938e-10	5.37362e-11	2.97876e-11	2.40287e-10	-3.81074e-10	6.54225e-18
-6.50434e-10	-1.85235e-10	4.74389e-11	-5.8419e-10	-2.71452e-10	-1.1465e-09	2.48673e-10	-4.23699e-10	-2.54136e-10	-2.70699e-10	6.18391e-10	-1.40077e-10	1.01231e-10	6.86778e-10	3.31003e-10	-2.4461e-10	3.00653e-10	1.23425e-10	-1.40817e-10	9.36425e-10	-4.25342e-10	3.4589e-10	2.03518e-10	-3.92831e-10	-1.0647e-09	-1.99269e-10	5.37392e-11	6.36862e-12	2.39958e-10	-3.97683e-10	6.51222e-18
-6.51006e-10	-1.89065e-10	4.77227e-11	-5.78563e-10	-2.67764e-10	-1.16375e-09	2.4115e-10	-4.20427e-10	-2.54107e-10	-2.18628e-10	6.20845e-10	-1.13929e-10	1.00643e-10	6.867e-10	1.3597e-10	-2.42046e-10	3.11156e-10	1.23326e-10	-1.73975e-10	9.31972e-10	-4.14027e-10	3.45534e-10	1.92814e-10	-3.93127e-10	-1.06746e-09	-1.99634e-10	6.5641e-11	5.02078e-11	2.41326e-10	-3.84055e-10	6.41234e-18
-2.34893e-10	-2.14072e-10	4.77801e-11	-5.80893e-10	-2.67142e-10	-1.15977e-09	2.45461e-10	-4.20232e-10	-2.5406e-10	-1.64645e-10	6.16541e-10	-1.12623e-10	1.00046e-10	6.86561e-10	2.48946e-10	-2.46189e-10	3.09299e-10	1.23259e-10	-1.88223e-10	9.35807e-10	-4.1086e-10	3.45588e-10	2.00481e-10	-3.93092e-10	-1.03535e-09	-1.9974e-10	5.67237e-11	4.35933e-11	2.41364e-10	-3.94538e-10	6.01827e-18
-3.1117e-10	-1.968e-10	4.77698e-11	-5.7874e-10	-2.66294e-10	-6.30085e-10	2.42607e-10	-4.21591e-10	-2.54133e-10	-2.13047e-10	5.67011e-10	-1.58796e-10	9.99586e-11	6.86287e-10	2.66184e-10	-2.44901e-10	3.06616e-10	1.23668e-10	-1.72113e-10	9.34642e-10	-4.14207e-10	3.4513e-10	1.95007e-10	-3.9355e-10	-1.0138e-09	-1.99443e-10	6.06511e-11	4.59099e-11	2.41941e-10	-3.90582e-10	5.02632e-18
-3.38672e-10	-1.90964e-10	4.85607e-11	-5.81962e-10	-2.66913e-10	-5.92179e-10	2.45508e-10	-4.2037e-10	-2.54079e-10	-1.33227e-10	5.77754e-10	-1.42906e-10	1.00061e-10	6.86498e-10	2.6036e-10	-2.43339e-10	2.89537e-10	1.23371e-10	-1.60151e-10	9.35253e-10	-4.09734e-10	3.44906e-10	1.98374e-10	-3.93595e-10	-1.00535e-09	-1.99503e-10	5.74679e-11	4.39896e-11	2.41205e-10	-3.93761e-10	4.94544e-18
-3.69491e-10	-2.01424e-10	4.88956e-11	-5.82703e-10	-2.66619e-10	-6.97213e-10	2.47077e-10	-4.21129e-10	-2.54109e-10	-1.5817e-10	5.7504e-10	-2.11478e-10	1.00077e-10	6.86651e-10	2.36139e-10	-2.41772e-10	3.04163e-10	1.23484e-10	-1.70638e-10	9.34647e-10	-4.07903e-10	1.675e-10	1.99806e-10	-2.64913e-10	-9.06998e-10	-2.03385e-10	4.87984e-11	4.49331e-11	2.41051e-10	-3.91412e-10	4.77003e-18
-3.66027e-10	-2.00899e-10	4.86623e-11	-5.82843e-10	-2.66294e-10	-6.28337e-10	2.4431e-10	-4.20804e-10	-2.54132e-10	-1.58834e-10	5.85892e-10	-1.77289e-10	1.00167e-10	6.86528e-10	2.47698e-10	-2.43028e-10	3.03254e-10	1.23541e-10	-1.70975e-10	9.34987e-10	-4.09029e-10	2.19289e-10	1.99446e-10	-2.69181e-10	-9.10433e-10	-2.00618e-10	5.09142e-11	4.52267e-11	2.41265e-10	-3.91098e-10	4.7084e-18
-3.70036e-10	-1.99627e-10	4.87431e-11	-5.82946e-10	-2.66318e-10	-6.28132e-10	2.45306e-10	-4.20822e-10	-2.54095e-10	-1.53822e-10	5.81005e-10	-1.71149e-10	1.00126e-10	6.86556e-10	2.39624e-10	-2.4221e-10	3.01216e-10	1.23523e-10	-1.70477e-10	9.35016e-10	-4.08926e-10	2.09869e-10	1.99341e-10	-2.78297e-10	-9.12703e-10	-2.0073e-10	4.95085e-11	4.51221e-11	2.413e-10	-3.91466e-10	4.70131e-18
-3.71911e-10	-1.997e-10	4.891e-11	-5.82299e-10	-2.66631e-10	-6.18081e-10	2.4385e-10	-4.20708e-10	-2.53879e-10	-1.54403e-10	5.82884e-10	-1.72669e-10	1.00174e-10	6.86536e-10	1.58699e-10	-2.42716e-10	2.99278e-10	1.07029e-10	-1.70624e-10	9.34912e-10	-4.0906e-10	1.46154e-10	1.98705e-10	-2.99359e-10	-9.125e-10	-2.01088e-10	5.42559e-11	4.52477e-11	2.41295e-10	-3.91336e-10	4.644e-18
-3.62544e-10	-1.98955e-10	4.87365e-11	-5.82754e-10	-2.66028e-10	-6.24919e-10	2.43652e-10	-4.20806e-10	-2.54005e-10	-1.42786e-10	5.83889e-10	-1.49919e-10	1.00123e-10	6.86563e-10	1.60966e-10	-2.42712e-10	2.98911e-10	1.17411e-10	-1.71089e-10	9.34998e-10	-4.09422e-10	7.3151e-11	1.98765e-10	-2.92436e-10	-9.13506e-10	-2.00698e-10	5.32123e-11	4.53519e-11	2.41245e-10	-3.91387e-10	4.62093e-18
-3.63324e-10	-1.99291e-10	4.90434e-11	-5.82775e-10	-2.6639e-10	-6.2685e-10	2.441e-10	-4.20961e-10	-2.53848e-10	-1.5247e-10	5.82551e-10	-1.39923e-10	1.00085e-10	6.86552e-10	1.5949e-10	-2.43086e-10	2.9677e-10	1.1137e-10	-1.7105e-10	9.349e-10	-4.08978e-10	7.92997e-11	1.98816e-10	-2.93039e-10	-9.13059e-10	-2.00705e-10	5.28573e-11	4.54553e-11	2.41284e-10	-3.91549e-10	4.62005e-18
-3.62245e-10	-1.9869e-10	4.88509e-11	-5.82605e-10	-2.66341e-10	-6.26285e-10	2.44466e-10	-4.20836e-10	-2.54006e-10	-1.48084e-10	5.73829e-10	-1.29009e-10	1.00087e-10	6.86569e-10	1.47575e-10	-2.42863e-10	2.98528e-10	1.05629e-10	-1.70958e-10	9.34809e-10	-4.09276e-10	7.12118e-11	1.98172e-10	-2.98053e-10	-9.12283e-10	-2.00882e-10	5.27016e-11	4.52999e-11	2.41256e-10	-3.91361e-10	4.59994e-18
-3.62278e-10	-1.98898e-10	4.89435e-11	-5.82586e-10	-2.66387e-10	-6.2422e-10	2.44532e-10	-4.20862e-10	-2.54005e-10	-1.4854e-10	5.72935e-10	-1.51466e-10	9.99482e-11	6.86571e-10	1.56258e-10	-2.42781e-10	2.9845e-10	8.94753e-11	-1.7135e-10	9.34865e-10	-4.09158e-10	6.87874e-11	1.93278e-10	-2.94525e-10	-9.12577e-10	-2.01037e-10	4.74807e-11	4.53496e-11	2.41263e-10	-3.91351e-10	4.59819e-18
-3.62098e-10	-1.98942e-10	4.87513e-11	-5.826e-10	-2.66368e-10	-6.26167e-10	2.44283e-10	-1.10215e-10	-2.53863e-10	-1.47477e-10	5.72044e-10	-1.51702e-10	1.00105e-10	6.8657e-10	1.51544e-10	-1.07396e-10	2.98454e-10	1.03761e-10	-1.70941e-10	9.34858e-10	-4.09122e-10	9.77344e-11	1.98684e-10	-2.94873e-10	-9.12347e-10	-1.97983e-10	5.26407e-11	4.53753e-11	2.71628e-10	-3.91408e-10	4.40946e-18
-3.61485e-10	-1.99147e-10	4.88141e-11	-5.82592e-10	-2.74155e-10	-6.26616e-10	2.4434e-10	-1.75535e-10	-2.14083e-10	-6.22506e-11	5.74337e-10	-1.44189e-10	9.99443e-11	6.86591e-10	1.55072e-10	-1.47409e-10	2.50429e-10	1.04318e-10	-1.70914e-10	9.35587e-10	-3.99943e-10	7.88956e-11	1.95803e-10	-2.93175e-10	-9.12678e-10	-2.00634e-10	6.40391e-11	4.53437e-11	2.45638e-10	-3.91401e-10	4.35951e-18
-3.61607e-10	-1.99202e-10	4.88855e-11	-5.82592e-10	-2.66834e-10	-5.53195e-10	2.44464e-10	-2.21777e-10	-2.13736e-10	-1.35715e-10	5.75274e-10	-1.43206e-10	8.5931e-11	6.91294e-10	1.55776e-10	-1.40527e-10	1.95309e-10	1.0487e-10	-1.70993e-10	9.34977e-10	-3.9637e-10	7.73115e-11	1.97175e-10	-2.94281e-10	-9.12823e-10	-1.9999e-10	5.61681e-11	4.52865e-11	2.44819e-10	-3.91317e-10	4.27589e-18
-2.20098e-10	-1.98898e-10	4.88327e-11	-2.19394e-10	-2.66436e-10	-6.26321e-10	2.44324e-10	-1.58532e-10	-2.40484e-10	-1.41983e-10	5.72105e-10	-1.43898e-10	1.09558e-10	6.85959e-10	1.53462e-10	-1.43868e-10	1.49258e-10	1.05555e-10	-1.72595e-10	9.35054e-10	-4.08936e-10	8.35478e-11	2.50841e-10	-2.73595e-10	-9.07019e-10	-1.99681e-10	5.68861e-11	4.42249e-11	2.46184e-10	-3.91528e-10	3.97058e-18
-2.43657e-10	-1.98973e-10	4.74748e-11	-2.70166e-10	-2.69284e-10	-5.96727e-10	2.44341e-10	-1.8309e-10	-2.08915e-10	-1.15724e-10	5.74147e-10	-1.44276e-10	9.72953e-11	6.86737e-10	1.53475e-10	-1.43602e-10	1.54534e-10	1.0434e-10	-1.72183e-10	9.39687e-10	-4.00684e-10	7.98254e-11	2.24212e-10	-2.9127e-10	-6.1495e-10	-2.24432e-10	5.9151e-11	4.36088e-11	2.48529e-10	-3.91509e-10	3.52721e-18
-2.68759e-10	-1.99052e-10	4.72538e-11	-2.91411e-10	-2.71165e-10	-5.87507e-10	2.43325e-10	-1.79513e-10	-1.80945e-10	-1.11931e-10	2.97396e-10	-9.46931e-11	9.94105e-11	6.90275e-10	1.53814e-10	-1.54163e-10	1.61591e-10	1.00686e-10	-1.71397e-10	9.36281e-10	-3.94897e-10	8.1311e-11	2.35797e-10	-2.84545e-10	-6.13173e-10	-2.64149e-10	5.8574e-11	4.35455e-11	2.47839e-10	-3.91644e-10	3.29286e-18
-2.14854e-10	-1.99038e-10	4.75708e-11	-2.47676e-10	-2.70562e-10	-5.9253e-10	2.42082e-10	-1.80796e-10	-1.90145e-10	-1.10228e-10	-8.50202e-12	-1.09371e-10	9.56159e-11	6.8929e-10	1.54187e-10	-1.67643e-10	1.28785e-10	9.14322e-11	-1.71834e-10	9.35698e-10	-3.95172e-10	8.04681e-11	2.4917e-10	-2.86844e-10	-5.98339e-10	-2.61173e-10	5.64675e-11	4.33111e-11	2.48577e-10	-3.91571e-10	3.14486e-18
-2.28949e-10	-1.99036e-10	4.88142e-11	-1.47925e-10	-2.69506e-10	-5.89498e-10	2.43362e-10	-1.769e-10	-1.40786e-10	-1.11558e-10	4.43093e-11	-8.86913e-11	9.71807e-11	6.87838e-10	1.54084e-10	-1.65529e-10	1.50618e-10	9.02985e-11	-1.7126e-10	9.35797e-10	-3.95498e-10	8.02065e-11	2.30052e-10	-2.86952e-10	-6.17612e-10	-2.0813e-10	5.52e-11	4.35155e-11	2.37337e-10	-3.91674e-10	3.0762e-18
-2.2887e-10	-1.99035e-10	4.88107e-11	-1.47934e-10	-2.69506e-10	-5.89515e-10	2.43295e-10	-1.76964e-10	-1.45933e-10	-1.11848e-10	4.55129e-11	-8.91408e-11	9.69651e-11	6.88042e-10	1.54082e-10	-1.6601e-10	1.51969e-10	9.03318e-11	-1.71392e-10	9.35791e-10	-3.95499e-10	8.02025e-11	2.30375e-10	-2.86924e-10	-6.17935e-10	-2.08133e-10	5.5374e-11	4.35542e-11	2.30528e-10	-3.91684e-10	3.07613e-18
-2.26559e-10	-1.99017e-10	4.84102e-11	-1.73998e-10	-1.54184e-10	-5.913e-10	2.43434e-10	-1.76518e-10	-1.30218e-10	-1.12754e-10	1.01845e-10	-1.05603e-10	9.62235e-11	6.8865e-10	1.54051e-10	-1.59771e-10	1.5364e-10	9.08332e-11	-1.71792e-10	9.35793e-10	-3.9558e-10	7.98131e-11	2.34893e-10	-2.8776e-10	-6.14425e-10	-2.26344e-10	5.53478e-11	4.22408e-11	1.88011e-10	-3.91579e-10	3.03152e-18
-2.25763e-10	-1.98469e-10	4.75223e-11	-1.67208e-10	-1.42937e-10	-5.91201e-10	2.42748e-10	-1.75893e-10	-1.41062e-10	-1.12505e-10	6.36563e-11	-9.7171e-11	9.60332e-11	6.8812e-10	1.54114e-10	-1.61949e-10	1.55502e-10	9.10184e-11	-1.71331e-10	9.35826e-10	-3.95373e-10	8.00019e-11	2.31543e-10	-2.86022e-10	-6.1845e-10	-2.13462e-10	5.55087e-11	4.31527e-11	1.86843e-10	-3.91722e-10	3.01623e-18
-2.25771e-10	-1.98839e-10	4.74895e-11	-1.58014e-10	-1.53032e-10	-5.90946e-10	2.43164e-10	-1.75635e-10	-1.45696e-10	-1.12558e-10	6.08301e-11	-1.01655e-10	9.632e-11	6.88191e-10	1.54133e-10	-1.6206e-10	1.56022e-10	9.18606e-11	-1.71271e-10	9.35763e-10	-3.95127e-10	7.97598e-11	2.31844e-10	-2.85385e-10	-6.18563e-10	-2.16902e-10	5.57612e-11	4.2582e-11	1.70244e-10	-3.91733e-10	3.01366e-18
-1.70449e-10	-1.98611e-10	4.77864e-11	-1.60413e-10	-1.55452e-10	-5.90894e-10	2.42879e-10	-1.76203e-10	-1.42319e-10	-1.11964e-10	6.16516e-11	-9.78799e-11	9.5788e-11	6.88191e-10	1.5408e-10	-1.63404e-10	1.55353e-10	9.15809e-11	-1.71268e-10	9.35801e-10	-3.95215e-10	7.99667e-11	2.29585e-10	-2.85981e-10	-6.18526e-10	-2.12529e-10	8.25091e-12	4.28721e-11	1.84294e-10	-3.91728e-10	2.991e-18
-1.89344e-10	-1.9852e-10	4.8098e-11	-1.60266e-10	-1.41194e-10	-5.91089e-10	2.4285e-10	-1.75617e-10	-1.42486e-10	-1.0511e-10	6.19766e-11	-1.01123e-10	9.65811e-11	6.88233e-10	1.53872e-10	-1.62145e-10	1.52875e-10	9.21221e-11	-1.71305e-10	9.35819e-10	-3.95179e-10	7.99087e-11	2.32095e-10	-2.85863e-10	-6.17997e-10	-2.14903e-10	-5.14108e-13	4.26419e-11	1.76018e-10	-3.91697e-10	2.99021e-18
-1.73385e-10	-1.98166e-10	4.78082e-11	-1.60639e-10	-1.42886e-10	-5.91031e-10	2.41717e-10	-1.75903e-10	-1.42528e-10	-1.08817e-10	6.30978e-11	-9.94986e-11	9.63504e-11	6.88209e-10	1.53977e-10	-1.61809e-10	1.54193e-10	9.20909e-11	-1.71307e-10	9.35844e-10	-3.95181e-10	7.9898e-11	2.3221e-10	-2.85093e-10	-6.17803e-10	-2.14085e-10	2.35189e-11	4.26586e-11	1.79224e-10	-3.91703e-10	2.98596e-18
-1.75038e-10	-1.97284e-10	4.78565e-11	-1.58393e-10	-1.47086e-10	-5.91034e-10	2.40759e-10	-1.75825e-10	-1.41604e-10	-1.07849e-10	6.20789e-11	-9.90715e-11	9.66937e-11	6.87991e-10	1.53829e-10	-1.62413e-10	1.54183e-10	9.16673e-11	-3.87915e-11	9.35816e-10	-3.95208e-10	7.99288e-11	2.30114e-10	-2.86192e-10	-6.1674e-10	-2.14139e-10	1.01299e-11	4.27076e-11	1.77394e-10	-3.91711e-10	2.95477e-18
-1.19635e-10	-1.97272e-10	4.77553e-11	-1.58979e-10	-1.4921e-10	-5.9101e-10	2.44932e-10	-1.75805e-10	-1.42275e-10	-8.27245e-11	6.20988e-11	-9.90897e-11	9.66003e-11	6.8807e-10	1.53663e-10	-1.62428e-10	1.5436e-10	9.17293e-11	-3.14809e-11	9.35793e-10	-3.95207e-10	7.97469e-11	2.31548e-10	-2.85992e-10	-6.17801e-10	-2.13638e-10	1.11576e-11	4.2752e-11	1.78211e-10	-3.91726e-10	2.93814e-18
-1.132e-10	-1.97975e-10	4.78452e-11	-1.59257e-10	-1.48608e-10	-5.90988e-10	2.4385e-10	-1.77801e-10	-1.34594e-10	-1.0336e-10	1.04031e-10	-9.67605e-11	9.64759e-11	6.24302e-10	1.54345e-10	-1.62444e-10	2.30282e-10	9.18844e-11	-8.38399e-11	9.10758e-10	-3.95195e-10	7.9471e-11	2.30937e-10	-2.85747e-10	-6.17223e-10	-2.13984e-10	1.64122e-11	4.05961e-11	1.78636e-10	-3.91688e-10	2.8498e-18
-1.42667e-10	-1.97539e-10	-1.79036e-11	-1.46211e-10	-1.48352e-10	-5.90951e-10	2.42764e-10	-1.96887e-10	-1.42896e-10	-8.54027e-11	2.58332e-11	-9.74622e-11	9.64991e-11	1.67404e-10	1.54095e-10	-1.62132e-10	1.60395e-10	9.18586e-11	-4.16903e-11	9.26798e-10	-3.88692e-10	7.95932e-11	2.31193e-10	-2.8586e-10	-6.18428e-10	-2.14122e-10	1.30117e-11	4.20323e-11	1.79224e-10	-3.91692e-10	2.47847e-18
-1.55343e-10	-1.9864e-10	-1.43421e-11	-8.60307e-11	-1.30241e-10	-5.90978e-10	2.41903e-10	-1.87595e-10	-1.48473e-10	-9.69379e-11	-7.25991e-12	-9.6118e-11	9.64999e-11	1.98496e-10	1.52554e-10	-1.62072e-10	1.76859e-10	9.18208e-11	-8.00932e-11	9.16844e-10	-3.75958e-10	7.97044e-11	2.30836e-10	-2.85863e-10	-6.23849e-10	-2.14278e-10	1.30752e-11	4.12748e-11	1.76149e-10	-3.91687e-10	2.46096e-18
-1.46801e-10	-1.97606e-10	-6.97373e-12	-9.90247e-11	-1.34347e-10	-5.90972e-10	2.42399e-10	-1.87989e-10	-1.46857e-10	-8.94305e-11	1.5908e-12	-9.57905e-11	9.65176e-11	2.01801e-10	1.52963e-10	-1.62164e-10	1.65098e-10	9.18252e-11	-6.69761e-11	9.17585e-10	-3.78563e-10	7.96973e-11	2.31034e-10	-2.85886e-10	-6.22878e-10	-2.14251e-10	1.32867e-11	4.12833e-11	1.78208e-10	-3.91696e-10	2.45818e-18
-1.39878e-10	-1.98269e-10	-1.48326e-11	-1.04959e-10	-1.42461e-10	-5.90983e-10	2.42839e-10	-1.876e-10	-1.42325e-10	-9.38842e-11	4.87944e-11	-9.65092e-11	9.6513e-11	1.89032e-10	1.51246e-10	-1.62302e-10	1.66178e-10	9.18159e-11	-6.24867e-11	9.12955e-10	-3.72757e-10	7.96623e-11	2.31007e-10	-2.85854e-10	-6.19847e-10	-2.14484e-10	1.23843e-11	4.18563e-11	1.76761e-10	-3.91689e-10	2.43946e-18
-1.40092e-10	-1.98041e-10	-6.29374e-12	-8.79087e-11	-1.40535e-10	-5.90983e-10	2.42683e-10	-1.85288e-10	-1.44172e-10	-9.36479e-11	2.85011e-11	-9.6493e-11	9.65244e-11	1.88052e-10	1.47414e-10	-1.62184e-10	1.6446e-10	9.17888e-11	-5.93314e-11	9.12585e-10	-3.73047e-10	7.96713e-11	2.31015e-10	-2.85868e-10	-6.21724e-10	-2.14419e-10	1.30554e-11	4.13118e-11	1.76951e-10	-3.91693e-10	2.43278e-18
-1.37234e-10	-1.9812e-10	-8.90391e-12	-9.06944e-11	-1.40156e-10	-5.90985e-10	2.4277e-10	-1.8474e-10	-1.43539e-10	-9.31914e-11	1.79727e-11	-9.65953e-11	9.65308e-11	1.8742e-10	1.4621e-10	-1.62209e-10	1.68173e-10	9.17654e-11	-6.60457e-11	9.12575e-10	-3.76015e-10	7.96653e-11	2.31081e-10	-2.85945e-10	-6.207e-10	-2.14412e-10	1.41046e-11	4.13943e-11	6.28668e-11	-3.91695e-10	2.40672e-18
-1.38183e-10	-1.98098e-10	-8.86103e-12	-9.15134e-11	-1.40145e-10	-5.91002e-10	2.4277e-10	-1.85114e-10	-1.43568e-10	-9.3172e-11	1.83665e-11	-9.65948e-11	9.65297e-11	1.87653e-10	1.46397e-10	-1.6222e-10	1.66989e-10	9.17684e-11	-6.61232e-11	9.1245e-10	-3.75329e-10	7.96652e-11	2.31037e-10	-2.85929e-10	-6.20651e-10	-2.144e-10	1.38892e-11	4.13996e-11	6.33015e-11	-3.91695e-10	2.40627e-18
-1.4144e-10	-1.97976e-10	-4.2994e-12	-9.29519e-11	-7.75714e-11	-5.90975e-10	2.42624e-10	-1.7604e-10	-1.43844e-10	-8.65717e-11	3.59365e-11	-9.66093e-11	9.60449e-11	1.86466e-10	1.46471e-10	-1.62429e-10	1.66837e-10	1.17645e-10	-6.20668e-11	9.12856e-10	-3.77492e-10	7.96489e-11	2.31044e-10	-2.85934e-10	-6.21079e-10	-1.57389e-10	1.36337e-11	4.14463e-11	8.07249e-11	-3.9171e-10	2.37881e-18
-1.38582e-10	-1.98484e-10	-4.57165e-12	-9.15078e-11	-6.88471e-11	-5.90984e-10	2.42765e-10	-1.76727e-10	-1.43798e-10	-9.2139e-11	2.69854e-11	-9.65213e-11	9.62885e-11	1.86921e-10	1.48095e-10	-1.62286e-10	1.69216e-10	9.22735e-11	-6.31611e-11	9.12637e-10	-3.75588e-10	7.96632e-11	2.26708e-10	-2.86152e-10	-6.2047e-10	-1.69982e-10	1.63891e-11	4.13011e-11	7.03595e-11	-3.91694e-10	2.37182e-18
-1.41658e-10	-1.98032e-10	-5.21103e-12	-7.57904e-11	-7.59752e-11	-5.90979e-10	2.42691e-10	-1.71325e-10	-1.43579e-10	-8.24398e-11	3.86289e-11	-9.3996e-11	9.62422e-11	1.867e-10	1.47661e-10	-1.62044e-10	1.66738e-10	1.01434e-10	-6.27241e-11	9.12326e-10	-1.37409e-10	7.97225e-11	2.27425e-10	-2.85923e-10	-6.2063e-10	-1.72249e-10	1.5255e-11	4.13867e-11	6.45407e-11	-3.91738e-10	2.24575e-18
-1.38851e-10	-1.23223e-10	-4.42414e-12	-9.19652e-11	-8.20373e-11	-5.90981e-10	2.42678e-10	-1.7686e-10	-1.4371e-10	-8.68336e-11	2.9784e-11	-8.95447e-11	9.62907e-11	1.82072e-10	1.47538e-10	-1.50309e-10	1.6708e-10	8.92254e-11	-6.11691e-11	9.1297e-10	-5.02518e-11	8.03812e-11	2.30686e-10	-2.85964e-10	-6.20562e-10	-1.68488e-10	1.74378e-11	4.09247e-11	7.1317e-11	-3.91714e-10	2.20408e-18
-1.39253e-10	-1.50627e-10	-4.39069e-12	-9.22094e-11	-7.99609e-11	-5.90983e-10	2.42706e-10	-1.75698e-10	-1.43764e-10	-8.32782e-11	3.23043e-11	-8.39782e-11	9.63119e-11	1.67622e-10	1.49773e-10	-1.59565e-10	1.66994e-10	8.33255e-11	-6.03439e-11	9.12634e-10	-9.97487e-11	8.05286e-11	2.2807e-10	-2.73235e-10	-6.07603e-10	-1.72825e-10	1.59061e-11	4.14211e-11	6.96858e-11	-3.917e-10	2.19078e-18
-1.38993e-10	-1.41205e-10	-4.39201e-12	-9.17208e-11	-8.15646e-11	-5.90983e-10	2.42705e-10	-1.76231e-10	-1.43777e-10	-8.39075e-11	3.2951e-11	-8.5913e-11	9.63018e-11	1.68181e-10	1.49057e-10	-1.59812e-10	1.6708e-10	8.68966e-11	-6.05004e-11	9.12655e-10	-8.96269e-11	8.02919e-11	2.25845e-10	-2.74041e-10	-6.09807e-10	-1.67693e-10	1.60924e-11	4.15726e-11	7.05188e-11	-3.91708e-10	2.18809e-18
-1.3928e-10	-1.61279e-10	-4.41811e-12	-9.06399e-11	-8.52691e-11	-5.90982e-10	2.42625e-10	-1.72662e-10	-1.43821e-10	-8.40618e-11	3.26763e-11	-8.88966e-11	9.62295e-11	1.6823e-10	1.60795e-10	-1.60992e-10	1.80944e-10	8.75861e-11	-6.15801e-11	8.03758e-10	-8.01465e-11	8.03968e-11	2.28424e-10	-2.74163e-10	-5.65529e-10	-1.82405e-10	1.55047e-11	4.13034e-11	7.04027e-11	-3.91704e-10	1.9688e-18
-1.3928e-10	-1.61279e-10	-4.41811e-12	-9.06399e-11	-8.52691e-11	-5.90982e-10	2.42625e-10	-1.72662e-10	-1.43821e-10	-8.40618e-11	3.26763e-11	-8.88966e-11	9.62295e-11	1.6823e-10	1.60795e-10	-1.60992e-10	1.80944e-10	8.75861e-11	-6.15801e-11	8.03758e-10	-8.01465e-11	8.03968e-11	2.28424e-10	-2.74163e-10	-5.65529e-10	-1.82405e-10	1.55047e-11	4.13034e-11	7.04027e-11	-3.91704e-10	1.9688e-18
-1.39351e-10	-1.56058e-10	-7.84799e-12	-9.08436e-11	-8.36748e-11	-5.90982e-10	2.42661e-10	-1.73162e-10	-1.43791e-10	-8.20325e-11	3.25614e-11	-8.76787e-11	9.64062e-11	1.65212e-10	1.53768e-10	-1.59754e-10	1.75757e-10	8.82844e-11	-5.81746e-11	8.06979e-10	-9.21953e-11	8.02417e-11	2.01085e-10	-2.75685e-10	-5.70867e-10	-1.78196e-10	1.56635e-11	4.13105e-11	7.04666e-11	-3.91719e-10	1.96179e-18
-1.39265e-10	-1.59218e-10	-5.71111e-12	-9.0781e-11	-8.48226e-11	-5.90982e-10	2.42643e-10	-1.73242e-10	-1.43784e-10	-8.40047e-11	3.30134e-11	-8.8469e-11	9.67004e-11	1.54828e-10	1.5616e-10	-1.60801e-10	1.8044e-10	8.76877e-11	-6.12216e-11	8.03936e-10	-8.79793e-11	8.0373e-11	1.89989e-10	-2.75053e-10	-5.68419e-10	-1.81912e-10	1.55589e-11	4.15642e-11	7.04034e-11	-3.91709e-10	1.95139e-18
-1.39344e-10	-1.57262e-10	-4.77442e-12	-9.08311e-11	-8.38206e-11	-4.86494e-10	2.42652e-10	-1.73276e-10	-1.43789e-10	-8.38456e-11	3.33217e-11	-8.8335e-11	9.63803e-11	1.5594e-10	1.55097e-10	-1.60199e-10	1.75232e-10	8.80411e-11	-6.08604e-11	8.06284e-10	-8.86369e-11	8.03507e-11	1.975e-10	-2.72639e-10	-5.68869e-10	-1.80372e-10	1.56133e-11	6.57832e-11	7.03439e-11	-3.91711e-10	1.84398e-18
-1.39263e-10	-1.55635e-10	-6.51411e-12	-9.09067e-11	-8.33385e-11	-5.24638e-10	2.42663e-10	-1.70569e-10	-1.44968e-10	-8.38966e-11	3.37842e-11	-8.7993e-11	9.65309e-11	1.5273e-10	1.55594e-10	-1.60318e-10	-7.89276e-11	8.80128e-11	-7.36973e-11	8.06996e-10	-9.17897e-11	8.01556e-11	1.99874e-10	-2.73907e-10	-3.55095e-10	-1.80415e-10	1.56709e-11	4.22214e-11	7.07381e-11	-3.91713e-10	1.66117e-18
-1.4051e-10	-1.58053e-10	-5.47738e-12	-9.08771e-11	-8.36272e-11	-5.01826e-10	2.42681e-10	-1.66598e-10	-1.43982e-10	-8.55651e-11	3.37616e-11	-8.78092e-11	9.67467e-11	1.61118e-10	1.54639e-10	-1.60348e-10	1.06844e-10	8.79943e-11	-6.33414e-11	8.06945e-10	-8.70988e-11	8.02363e-11	1.95046e-10	-2.73902e-10	-4.06984e-10	-1.80319e-10	1.56797e-11	5.39583e-11	7.06227e-11	-2.54646e-10	1.59289e-18
-1.39585e-10	-1.57583e-10	-5.48589e-12	-9.08528e-11	-8.35029e-11	-5.13742e-10	2.42681e-10	-1.70912e-10	-1.44099e-10	-8.4809e-11	3.37435e-11	-8.78007e-11	9.6599e-11	1.58289e-10	1.54941e-10	-1.603e-10	8.56226e-11	8.79978e-11	-6.65206e-11	8.07544e-10	-8.80141e-11	8.02297e-11	1.96101e-10	-2.73901e-10	-3.73959e-10	-1.8033e-10	1.56744e-11	4.96935e-11	7.06565e-11	-2.71586e-10	1.58562e-18
-1.39865e-10	-1.57536e-10	-5.63384e-12	-9.08606e-11	-8.35833e-11	-5.02651e-10	2.42678e-10	-1.66291e-10	-1.43999e-10	-8.89354e-11	3.38229e-11	-8.78045e-11	9.67e-11	1.57232e-10	1.54519e-10	-1.60221e-10	1.01145e-10	8.79961e-11	-6.35316e-11	8.07026e-10	-9.01889e-11	8.01916e-11	1.96821e-10	-2.73571e-10	-3.44116e-10	-1.80298e-10	1.56452e-11	5.46905e-11	7.06887e-11	-2.67514e-10	1.55214e-18
-1.39932e-10	-1.57573e-10	-5.55465e-12	-9.08774e-11	-8.35404e-11	-5.05234e-10	2.42675e-10	-1.64662e-10	-1.44094e-10	-8.57713e-11	3.37621e-11	-8.77541e-11	9.66874e-11	1.56611e-10	1.54402e-10	-1.60321e-10	8.19037e-11	8.79971e-11	-6.40347e-11	8.07059e-10	-8.78405e-11	8.0191e-11	1.9668e-10	-2.74096e-10	-3.46536e-10	-1.79888e-10	1.5661e-11	5.15882e-11	7.06263e-11	-2.66751e-10	1.55068e-18
-1.32323e-10	-1.5732e-10	-5.60293e-12	-9.07017e-11	-8.34183e-11	-5.04514e-10	2.42695e-10	-1.66337e-10	-1.4405e-10	-9.32377e-11	3.38604e-11	-8.77599e-11	9.65882e-11	1.5749e-10	1.54919e-10	-1.0956e-10	7.79297e-11	8.79994e-11	-6.37083e-11	8.07089e-10	-8.77839e-11	8.01915e-11	1.96709e-10	-2.73709e-10	-3.4841e-10	-1.801e-10	1.56508e-11	4.1212e-11	7.06317e-11	-2.67021e-10	1.53608e-18
-1.36495e-10	-1.57332e-10	-5.59847e-12	-9.07512e-11	-8.35542e-11	-5.04567e-10	2.42968e-10	-1.64855e-10	-1.44023e-10	-8.8089e-11	3.38366e-11	-8.77535e-11	9.65942e-11	1.57585e-10	1.54843e-10	-7.38305e-11	7.81081e-11	8.79992e-11	-6.37942e-11	8.07069e-10	-8.77076e-11	8.0198e-11	1.96721e-10	-2.73719e-10	-3.48437e-10	-1.79983e-10	1.56531e-11	4.96196e-11	7.06382e-11	-2.66444e-10	1.52988e-18
-1.38092e-10	-1.57262e-10	-5.59548e-12	-9.05118e-11	-8.35177e-11	-5.0349e-10	2.43116e-10	-1.6735e-10	-1.12596e-10	-8.73195e-11	3.39095e-11	-8.77516e-11	9.24667e-11	1.57732e-10	1.54636e-10	-9.44411e-11	7.82634e-11	8.79977e-11	-6.37921e-11	8.07039e-10	-8.88955e-11	8.02001e-11	4.07099e-11	-2.73778e-10	-3.48337e-10	-1.80171e-10	1.59214e-11	4.72575e-11	7.07122e-11	-2.67421e-10	1.48802e-18
[truncated: 1,934 more rows]
