# Supplementary material for: A modified shuffled frog leaping algorithm with inertia weight
Source: Sci Rep. 2024 Feb 20;14:4146. doi: 10.1038/s41598-024-51306-1 (PMC11224354; doi:10.1038/s41598-024-51306-1)
Supplement: Supplementary file 1 — Supplementary Information. [file 41598_2024_51306_MOESM1_ESM.zip › data/F1/SFLA_B_10.xls]

## Sheet: Sheet1
17.8027	-29.9091	-28.8136	21.5572	-1.02702	-17.6573	-25.5494	-7.88751	-23.4721	-19.7224	14.5796	-15.1489	-9.51383	-4.31205	-4.21806	4.07576	-1.22847	-8.53289	44.0765	-4.44668	-18.4515	-18.8773	-13.2541	17.429	19.8669	-33.5715	-10.4504	16.545	5.45734	27.6263	10970.5
4.91211	2.01224	-6.27783	-5.27095	4.0376	2.53073	5.09884	-3.2603	-7.00538	13.255	-23.3869	-3.51646	1.11521	-0.798372	-8.50223	1.74916	1.11335	-1.15297	11.8417	-7.96795	2.14293	-11.4247	10.8843	7.98797	11.7877	-3.47212	-8.28559	2.16795	-25.3493	-15.7504	2654.71
-2.70696	3.67752	1.0012	-4.97821	-2.3986	1.29504	1.71947	-6.11397	-0.728274	-5.38146	0.316168	-2.95761	-4.57231	0.04483	0.298636	4.91705	0.69404	-2.37179	4.34003	4.12747	-4.14952	0.816294	-5.99289	0.344688	1.42971	1.84481	-1.12442	-1.16686	2.06165	4.86736	309.829
-0.907218	1.1257	0.404836	-3.87219	-1.29278	-1.07567	0.608447	-1.81568	-1.66796	-3.25965	-2.37836	0.602369	-0.809781	-2.15691	-0.967943	-0.380267	0.315124	2.21033	2.90848	1.51783	-0.615609	1.12939	0.194267	-0.637637	7.07309	0.552439	-0.0906656	-1.98027	0.120311	-0.334588	121.796
0.00590371	-0.842626	-0.393431	-0.795154	-0.909268	1.46517	1.46749	0.447605	0.476412	-1.29523	-0.503338	-0.27068	-0.669324	-0.145018	0.202928	0.126552	-1.08027	0.122947	0.674909	1.67963	-0.756673	-1.15565	-0.159468	-0.97179	2.65928	0.426967	-0.606539	-1.8974	-2.2343	0.0445874	33.1347
-0.423997	0.245051	-0.271677	-0.640563	-0.392229	1.38617	0.437855	-0.816729	0.409921	-1.19338	0.366428	-0.461867	0.29674	-1.2671	-0.645891	0.186107	-0.221364	0.731899	0.681393	0.981011	-0.696106	0.842831	-0.110833	-1.34356	1.61659	-0.629245	-0.0571733	-0.826012	0.237309	0.141733	16.5382
-0.33996	1.0014	-0.309797	-0.986779	-0.370502	0.846745	0.354885	-0.403204	-0.387186	-0.961339	0.566258	0.195006	0.166356	-0.848964	-0.259327	0.159022	-0.109186	0.00875378	0.998633	0.661672	-0.9945	0.835535	0.128449	-1.50585	1.24628	0.324491	-0.576785	-1.19604	0.0274042	-0.895406	15.2471
-0.162364	0.531097	-0.270587	-0.613559	-0.488932	0.62741	0.624584	-0.207771	-0.103314	-1.01863	0.376817	-0.0499032	0.109	-0.794769	-0.568521	0.227951	-0.168515	0.42913	0.787881	1.00358	-0.391226	0.321075	-0.259613	-1.42246	1.27136	-0.0818533	-0.427619	-1.16295	0.0115661	-0.278581	11.4591
-0.319871	0.565397	-0.274284	-0.584981	-0.479547	0.651492	0.677447	-0.143143	-0.227326	-0.802553	0.386802	-0.201326	0.184289	-0.810935	-0.46118	0.214148	-0.151491	0.425819	0.68323	0.823042	-0.419908	0.327763	-0.280164	-1.41133	1.30012	0.0763964	-0.43099	-1.09602	0.00129911	-0.319796	10.6973
-0.31416	0.539019	-0.280193	-0.46719	-0.476657	0.68203	0.658735	-0.177905	-0.119607	-0.832286	0.400128	-0.116788	0.183621	-0.790923	-0.453585	0.191366	-0.149075	0.426824	0.687175	0.852852	-0.416528	0.375971	-0.247288	-1.37908	1.29998	0.0447661	-0.455397	-1.12699	-0.00356327	-0.33233	10.5881
-0.265392	0.541594	-0.285697	-0.200203	-0.452029	0.705698	0.523869	-0.233506	-0.293383	-0.771558	0.342548	-0.131696	0.230395	-0.751339	-0.331713	0.148318	-0.17736	0.412168	0.680121	0.674256	-0.0256248	0.438917	-0.260352	-1.31816	1.34454	-0.15951	-0.386925	-1.12031	-0.168951	-0.423341	9.64541
-0.288261	0.553796	-0.279112	-0.13771	-0.447622	0.709913	0.536726	-0.24812	-0.266089	-0.827371	0.360416	-0.151335	0.189712	-0.638177	-0.32112	0.15054	-0.183632	0.407948	0.688399	0.765503	-0.306558	0.405128	-0.217527	-1.34181	1.15334	-0.100896	-0.379701	-1.06901	-0.104488	-0.355888	9.14864
-0.305451	0.539961	-0.283571	-0.196716	-0.453053	0.674604	0.541259	-0.222981	-0.272631	-0.78535	0.337678	-0.138708	0.0913255	-0.75832	-0.361811	0.162	-0.1905	0.431699	0.667899	0.689996	-0.0349828	0.427916	-0.2529	-0.987633	1.1142	-0.0596422	-0.384986	-1.03048	-0.142115	0.0428809	7.91761
-0.309114	0.547738	-0.264554	-0.25354	-0.43709	0.688177	0.531099	-0.22872	-0.264416	-0.761166	0.340476	-0.128218	0.0907445	-0.716672	-0.29631	0.163024	-0.18735	0.439452	0.669978	0.680817	-0.0680084	0.409662	-0.243864	-0.941558	1.11078	-0.0702175	-0.394916	-1.03685	-0.139726	-0.165511	7.7225
-0.309168	0.528429	-0.276289	-0.245273	-0.448957	0.635448	0.526943	-0.215577	-0.26883	-0.767909	0.340511	-0.123548	0.132034	-0.733697	-0.340879	0.161692	-0.191917	0.435094	0.670674	0.670596	-0.0448402	0.417757	-0.237824	-0.901646	1.14765	-0.0629845	-0.373802	-1.05262	-0.133203	-0.0957828	7.69947
-0.307666	0.557785	-0.282214	-0.266132	-0.441752	0.376243	0.529366	-0.204746	-0.269855	-0.775463	0.342222	-0.128403	0.117649	-0.739252	-0.328316	0.162615	-0.192902	0.438797	0.636614	0.677005	-0.0689055	0.415061	-0.250361	-0.922423	1.11622	-0.0674796	-0.366853	-1.04026	-0.134353	-0.0695872	7.3915
-0.308731	0.455589	-0.282897	-0.241647	-0.442461	0.419174	0.530124	-0.208902	-0.271471	-0.719191	0.343082	-0.11442	0.101834	-0.733311	-0.327415	0.164142	-0.19079	0.434645	0.653193	0.67434	-0.0677426	0.413474	-0.24474	-0.931517	1.11319	-0.0691508	-0.376175	-1.04298	-0.154185	-0.0804258	7.25485
-0.302382	0.454788	-0.301521	-0.161574	-0.442369	0.175092	0.253308	-0.186	-0.269016	-0.725915	0.343735	-0.101711	0.0911923	-0.737299	-0.32075	0.167723	-0.185062	0.439749	0.449911	0.723207	-0.0727579	0.380582	-0.228914	-0.981543	1.08659	-0.0737797	-0.352557	-1.03378	-0.173322	-0.0731953	6.6847
-0.306872	0.50202	-0.29061	-0.246238	-0.438532	0.220719	0.173084	-0.183748	-0.268241	-0.730085	0.342526	-0.120192	0.112911	-0.74604	-0.30843	0.164427	-0.183932	0.442724	0.376794	0.366617	-0.0732059	0.389004	-0.240113	-0.989044	1.08721	-0.0623032	-0.327732	-1.027	-0.134274	-0.0606988	6.29278
-0.306872	0.50202	-0.29061	-0.246238	-0.438532	0.220719	0.173084	-0.183748	-0.268241	-0.730085	0.342526	-0.120192	0.112911	-0.74604	-0.30843	0.164427	-0.183932	0.442724	0.376794	0.366617	-0.0732059	0.389004	-0.240113	-0.989044	1.08721	-0.0623032	-0.327732	-1.027	-0.134274	-0.0606988	6.29278
-0.306453	0.50424	-0.292509	-0.247649	-0.379123	0.225283	0.183537	-0.183462	-0.253421	-0.72673	0.342654	-0.120092	0.115824	-0.744117	-0.214379	0.16272	-0.0507593	0.428072	0.386442	0.414718	-0.0726833	0.388998	-0.240702	-0.986942	1.08022	-0.0614798	-0.33411	-1.02835	-0.13565	-0.0602997	6.17823
-0.30694	0.506835	-0.291838	-0.246623	-0.395826	0.228818	0.202465	-0.185861	-0.257311	-0.729076	0.342527	-0.120933	0.114392	-0.741527	-0.226683	0.163374	-0.109563	0.432604	0.38296	0.302191	-0.0731065	0.388514	-0.238713	-0.976162	1.08343	-0.0636071	-0.327805	-1.0311	-0.135659	-0.0591235	6.12606
-0.306637	0.445072	-0.290158	-0.284194	-0.383269	0.250183	0.344451	-0.185183	-0.259456	-0.551982	0.332405	-0.120357	0.134742	-0.629754	-0.13529	0.15944	-0.0720095	0.438702	0.374024	0.369997	-0.0722706	0.390966	-0.234841	-0.980277	1.0385	-0.0522066	-0.330168	-1.02637	-0.140621	-0.0588328	5.69045
-0.303957	0.234308	-0.206228	-0.277208	-0.396734	0.237348	0.278772	-0.18966	-0.258644	-0.452765	0.332934	-0.12075	0.263077	-0.289751	-0.130488	0.160774	-0.0751099	0.435471	0.383373	0.342942	-0.0729823	0.38598	-0.236551	-0.969995	1.06784	-0.0578375	-0.328686	-1.02791	-0.180192	-0.0594124	5.14272
-0.306336	0.182568	-0.165875	-0.278702	-0.391259	0.271035	0.294317	-0.190055	-0.257249	-0.458407	0.333584	-0.120345	0.270346	-0.25372	-0.213147	0.160118	-0.0997739	0.435664	0.376249	0.324845	-0.0730822	0.388135	-0.236083	-0.969665	1.02689	-0.058669	-0.32896	-1.02738	-0.186888	-0.0569168	5.05091
-0.306138	0.23158	-0.107801	-0.291498	-0.363793	0.24258	0.264059	-0.189801	-0.255529	-0.463011	0.332605	-0.120528	0.19633	-0.176716	-0.176335	0.16106	-0.077289	0.432979	0.376776	0.329378	-0.0729065	0.389121	-0.236951	-0.938295	1.0615	-0.0573526	-0.327613	-1.02781	-0.172554	-0.0575259	4.93655
-0.306001	0.226079	-0.135955	-0.284887	-0.377066	0.245639	0.258768	-0.189451	-0.256929	-0.433561	0.330188	-0.120551	0.205608	-0.245547	-0.180524	0.161135	-0.0808384	0.434323	0.369209	0.342984	-0.0727953	0.388239	-0.238988	-0.948879	1.05297	-0.0577642	-0.328641	-0.444633	-0.155791	-0.0575955	4.09643
-0.267487	0.240556	-0.129188	-0.266453	-0.377396	0.252196	0.266596	-0.187489	-0.147212	-0.434801	0.311227	-0.111084	0.23701	-0.227375	-0.151242	0.163082	-0.0229871	0.399935	0.359672	0.334039	-0.070768	0.386662	-0.204019	-0.873098	1.06074	-0.0558762	-0.328794	-0.530625	-0.158675	-0.0523092	3.91235
-0.27542	0.247332	-0.130184	-0.224459	-0.380454	0.266442	0.271765	-0.185299	-0.111499	-0.461971	0.321916	-0.114586	0.215964	-0.226844	-0.171805	0.144851	-0.0571253	0.278741	0.269754	0.334489	-0.0719061	0.393024	-0.173491	-0.802558	1.05635	-0.0394123	-0.329729	-0.525571	-0.174156	-0.0501648	3.65416
-0.29104	0.233099	-0.133856	-0.260588	-0.38702	0.250261	0.271633	-0.182575	-0.169586	-0.458095	0.316764	-0.120599	0.186302	-0.254038	-0.159642	0.149889	-0.0622128	0.291977	0.299878	0.336162	-0.0737497	0.390846	-0.228197	-0.593723	1.05944	-0.0602942	-0.330891	-0.500955	-0.161388	-0.0520223	3.41518
-0.289189	0.242059	-0.134714	-0.15715	-0.380242	0.26	-0.0305408	-0.186674	-0.152525	-0.444508	0.315102	-0.120061	0.231711	-0.241496	-0.16461	0.16185	-0.0603583	0.348075	0.302179	0.328796	-0.0723812	0.391565	-0.180122	-0.613549	1.05723	-0.0704047	-0.32983	-0.469546	-0.158776	-0.0535588	3.30458
-0.271813	0.242057	-0.133919	-0.176229	-0.0953756	0.292699	0.127016	-0.184629	-0.151533	-0.450045	0.318901	-0.120506	0.221359	-0.242341	-0.169807	0.154836	-0.0505709	0.350296	0.307586	0.151493	-0.0723887	0.350137	-0.160884	-0.571802	1.05773	-0.065271	-0.329566	-0.463878	-0.161015	-0.0538998	3.0279
-0.275271	0.24947	-0.133326	-0.190989	-0.170835	0.265778	0.121412	-0.18477	-0.157293	-0.447936	0.315212	-0.121356	0.219097	-0.23992	-0.163588	0.147394	-0.0506334	0.337678	0.305637	0.188125	-0.0725444	0.358967	-0.166896	-0.536811	1.0579	-0.0621835	-0.329435	-0.479795	-0.161605	-0.0550618	3.02092
-0.281034	0.246315	-0.130387	-0.187246	-0.115371	0.269791	0.0919288	-0.183948	-0.169937	-0.439584	0.315321	-0.123048	0.222774	-0.24619	-0.158144	0.152218	-0.0547734	0.345099	0.276946	0.000665825	-0.0724229	0.351754	-0.180958	-0.519592	1.05804	-0.0602375	-0.329526	-0.486735	-0.160491	-0.0528115	2.94282
-0.281025	0.251332	-0.132718	-0.18603	-0.130109	0.269729	0.0897651	-0.183101	-0.16413	-0.443842	0.31528	-0.121163	0.219106	-0.2426	-0.161492	0.153103	-0.0506113	0.341069	0.288614	0.0675282	-0.0724604	0.35823	-0.184959	-0.498767	1.05798	-0.0599699	-0.329562	-0.482881	-0.160521	-0.0533251	2.93665
-0.279562	0.250204	-0.13236	-0.190033	-0.128468	0.271351	0.088424	-0.183638	-0.163332	-0.443635	0.315451	-0.121936	0.218195	-0.243437	-0.160867	0.153116	-0.0513135	0.342092	0.285839	0.0456168	-0.0725275	0.350479	-0.178208	-0.496125	1.05801	-0.0598521	-0.329565	-0.481417	-0.161063	-0.0538889	2.92174
-0.178592	0.249604	-0.132074	-0.190793	-0.134769	0.271738	0.0899592	-0.183727	-0.166433	-0.442831	0.297891	-0.121754	0.218687	-0.243592	-0.160596	0.152648	-0.0505529	0.343644	0.247115	0.0465198	-0.0752972	0.350051	-0.171704	-0.503173	1.05802	-0.0609183	-0.329599	-0.479891	-0.169475	-0.0537202	2.85391
-0.159476	0.250266	-0.130294	-0.188619	-0.139141	0.271771	0.0339329	-0.183854	-0.161717	-0.433786	0.302764	-0.120027	0.218516	-0.210444	-0.156092	0.153431	-0.0447857	0.339276	0.16075	0.0591448	-0.0761411	0.346992	-0.183917	-0.50387	1.04836	-0.0610298	-0.333812	-0.47978	-0.181197	-0.059711	2.7703
-0.211673	0.249329	-0.129476	-0.189361	-0.131336	0.270823	0.0855451	-0.183834	-0.161721	-0.436793	0.308824	-0.120724	0.218165	-0.210885	-0.149149	0.101395	-0.0502337	0.338842	0.170829	0.0569394	-0.0738773	0.351224	-0.157297	-0.505016	1.0396	-0.0608812	-0.331091	-0.479823	-0.160933	-0.0588707	2.75484
-0.19304	0.249544	-0.129834	-0.194131	-0.140864	0.271528	0.054512	-0.183828	-0.162674	-0.436954	0.300304	-0.121177	0.212817	-0.206665	-0.151836	0.112045	-0.0484953	0.33907	0.170084	0.0568336	-0.0745835	0.347693	-0.163335	-0.504656	1.03848	-0.0609767	-0.331701	-0.481494	-0.161795	-0.0569868	2.74102
-0.176231	0.249513	-0.135698	-0.199783	-0.135191	0.27143	0.0639462	-0.183861	-0.162368	-0.437498	0.299525	-0.115552	0.218741	-0.195118	-0.149161	0.118348	-0.045745	0.34045	0.184726	0.0562335	-0.0737144	0.321041	-0.164352	-0.350583	1.04497	-0.0606032	-0.157944	-0.481126	-0.161891	-0.053562	2.51934
-0.182446	0.249621	-0.153336	-0.19486	-0.137498	0.271474	0.0636959	-0.167312	-0.161842	-0.436447	0.303793	-0.114221	0.218947	-0.194177	-0.146319	0.120581	-0.0466737	0.339821	0.176084	0.0558384	-0.0747595	0.340105	-0.147546	-0.332803	1.043	-0.0604302	-0.119697	-0.480988	-0.164402	-0.0538458	2.49802
-0.166424	0.249573	-0.143532	-0.197395	-0.133208	0.271417	0.071812	-0.175914	-0.161835	-0.435179	0.300188	-0.111019	0.220726	-0.175519	-0.151403	0.117808	-0.0469497	0.340361	0.173996	0.0560962	-0.0644001	0.316542	-0.169838	-0.310098	1.0435	-0.0609163	-0.0958072	-0.481309	-0.167419	-0.0532812	2.45654
-0.168674	0.227407	-0.136884	-0.196904	-0.137074	0.270464	0.067414	-0.179923	-0.0249251	-0.435111	0.296579	-0.112502	0.218337	-0.192664	-0.148978	0.11061	-0.0469338	0.339706	0.174619	0.0553352	-0.0725364	0.325889	-0.170774	-0.319378	1.04278	-0.0602989	-0.0966941	-0.481409	-0.162801	-0.0545404	2.4317
-0.166234	0.232367	-0.142573	-0.198941	-0.136104	0.27095	0.0673573	-0.17656	-0.0463934	-0.430937	0.272161	-0.113965	0.219949	-0.190854	-0.148882	0.117516	-0.0465303	0.34031	0.179001	0.0557051	-0.0723111	0.325182	-0.166476	-0.314692	1.04405	-0.0589878	-0.0800884	-0.481293	-0.162958	-0.0533207	2.4167
-0.119671	0.0727668	-0.141946	-0.198957	-0.135274	0.286298	0.0675979	-0.175315	-0.0518628	-0.432369	0.279895	-0.111724	0.220538	-0.190819	-0.156553	0.0894383	-0.0568433	0.341555	0.188431	0.0281618	-0.0722318	0.324793	-0.165579	-0.313957	1.04388	-0.0604403	-0.0764131	-0.481277	-0.163596	-0.0531626	2.36621
-0.130881	0.0749361	-0.142883	-0.197353	-0.13867	0.281029	0.0667572	-0.179542	-0.0424924	-0.433119	0.270568	-0.111768	0.220121	-0.190567	-0.15553	0.0898815	-0.052402	0.340754	0.182606	0.0254096	-0.0730896	0.324966	-0.160579	-0.314373	1.04226	-0.0608363	-0.0766374	-0.482597	-0.163606	-0.0534825	2.35595
-0.125776	0.106978	-0.142355	-0.197573	-0.13636	0.274409	0.0665906	-0.176725	-0.0365064	-0.433499	0.260202	-0.112415	0.219852	-0.189155	-0.148844	0.0938189	-0.0506884	0.340454	0.182496	0.0286152	-0.0728323	0.32261	-0.163375	-0.315123	1.04243	-0.0606786	-0.0792579	-0.481642	-0.163323	-0.0525846	2.34681
-0.133656	0.0996498	-0.141758	-0.187946	-0.138087	0.26268	0.0659049	-0.17809	-0.0460384	-0.3464	0.273108	-0.112733	0.221036	-0.191764	-0.153433	0.0933341	-0.0512348	0.345148	0.182743	0.0264316	-0.0729599	0.320323	-0.161017	-0.31489	1.04204	-0.0603372	-0.072368	-0.46574	-0.16287	-0.0555723	2.26475
-0.123549	0.0986794	-0.141297	-0.168966	-0.137089	0.269506	0.0663787	-0.179108	-0.0400998	-0.317395	0.267021	-0.112718	0.220028	-0.19558	-0.151729	0.0870421	-0.0416513	0.340859	0.182954	0.0250142	-0.072782	0.303789	-0.160981	-0.314901	1.0426	-0.0619977	-0.0755136	-0.478438	-0.163437	-0.053457	2.23476
-0.118444	0.09866	-0.132947	-0.178664	-0.103071	0.255801	0.0645813	-0.172952	-0.0499596	-0.363707	0.245096	-0.109703	0.220975	-0.193189	-0.149925	0.0815622	-0.0474665	0.342627	0.181778	0.0834893	-0.0711237	0.293542	-0.160728	-0.317093	0.0632893	-0.0702889	-0.0765367	-0.437057	-0.16018	-0.0540301	1.11733
-0.129228	0.120562	-0.135934	-0.184786	-0.130144	0.254301	0.0630683	-0.132116	-0.0945682	-0.355742	0.223949	-0.0943157	0.224536	-0.193738	-0.149265	0.0763091	-0.0464655	0.310617	0.180361	0.039208	-0.070827	0.306346	-0.16031	-0.318226	0.144799	-0.0654041	-0.0750778	-0.432744	-0.159349	-0.0584858	1.103
-0.13152	0.104765	-0.128526	-0.18034	-0.10822	0.256107	0.0635934	-0.107452	-0.0744011	-0.359541	0.242181	-0.104473	0.221873	-0.19429	-0.150851	0.0783153	-0.0467313	0.312295	0.176485	0.0490206	-0.0708198	0.304861	-0.160265	-0.317676	0.165615	-0.0663448	-0.0751618	-0.39608	-0.161377	-0.0565465	1.07186
-0.125185	0.107155	-0.133417	-0.176291	-0.124731	0.260512	0.0641547	-0.119771	-0.0643547	-0.347401	0.225828	-0.107192	0.22095	-0.19543	-0.150473	0.0801217	-0.0453959	0.330255	0.178925	0.0408364	-0.0701132	0.300227	-0.160426	-0.316372	0.121539	-0.0692621	-0.0743239	-0.396132	-0.161596	-0.0549228	1.05814
-0.125285	0.106306	-0.131564	-0.179038	-0.115785	0.259625	0.0641244	-0.115229	-0.0663625	-0.351534	0.228161	-0.107234	0.220984	-0.191854	-0.14932	0.0810001	-0.0462682	0.325189	0.178098	0.0469161	-0.0701278	0.30152	-0.160547	-0.317055	0.109438	-0.0710683	-0.0739376	-0.39072	-0.161906	-0.0552006	1.04895
-0.125658	0.10825	-0.132265	-0.178724	-0.119828	0.254019	0.0764687	-0.118226	-0.0649557	-0.357122	0.230072	-0.105427	0.222771	-0.196886	-0.119271	0.0804066	-0.0471273	0.319556	0.178529	0.0344536	-0.0686629	0.300793	-0.157097	-0.316804	0.112269	-0.0711521	-0.0746516	-0.184439	-0.16279	-0.055287	0.924986
-0.122027	0.106898	-0.133318	-0.176857	-0.0987575	0.257102	0.0923862	-0.119107	-0.0682851	-0.356828	0.225912	-0.0896392	0.227859	-0.199023	-0.133091	0.0807697	-0.0491578	0.319972	0.179458	0.0338214	-0.0697627	0.302021	-0.144278	-0.31752	0.109694	-0.0706602	-0.073722	-0.16695	-0.161886	-0.0559321	0.916308
-0.124699	0.109328	-0.0602354	-0.176647	-0.114746	0.257055	0.0845585	-0.115946	-0.0681642	-0.359676	0.21473	-0.105378	0.223391	-0.193587	-0.139545	0.0805602	-0.0476016	0.319132	0.178141	0.0341507	-0.0691904	0.298718	-0.140952	-0.317604	0.115972	-0.0713827	-0.0741284	-0.157015	-0.161889	-0.0559343	0.896542
-0.124699	0.109328	-0.0602354	-0.176647	-0.114746	0.257055	0.0845585	-0.115946	-0.0681642	-0.359676	0.21473	-0.105378	0.223391	-0.193587	-0.139545	0.0805602	-0.0476016	0.319132	0.178141	0.0341507	-0.0691904	0.298718	-0.140952	-0.317604	0.115972	-0.0713827	-0.0741284	-0.157015	-0.161889	-0.0559343	0.896542
-0.125396	0.109414	-0.0780965	-0.179374	-0.0918513	0.254324	0.0698399	-0.119209	-0.0675183	-0.356684	0.22085	-0.104933	0.223392	-0.193756	-0.13429	0.0801028	-0.0476158	0.0430214	0.178393	0.033855	-0.0698381	0.298475	-0.145036	-0.316511	0.115917	-0.0714751	-0.0740281	-0.158204	-0.162232	-0.0559518	0.792411
-0.12442	0.109557	-0.0858184	-0.174267	-0.0689182	0.256685	0.071042	-0.117929	-0.0670906	-0.355187	0.216767	-0.0953142	0.221267	-0.193286	-0.135008	0.0807575	-0.0479314	0.075454	0.178471	0.0361862	-0.0698825	0.298233	-0.147436	-0.316387	0.113632	-0.0712367	-0.0738601	-0.170898	-0.159727	-0.0558698	0.790705
-0.125019	0.108725	-0.0735265	-0.176907	-0.0768512	0.256032	0.0721585	-0.118724	-0.0506268	-0.33509	0.218703	-0.0933413	0.196457	-0.1935	-0.138416	0.0803559	-0.0482069	0.0611452	0.178454	0.0352158	-0.0698315	0.299022	-0.14885	-0.316929	0.112593	-0.0708722	-0.0740214	-0.171065	-0.162519	-0.0561299	0.766003
-0.125307	0.109537	-0.0753571	-0.178642	-0.0475842	0.255311	0.0760445	-0.119615	-0.0628166	-0.334714	0.220705	-0.0642159	0.199716	-0.193514	-0.135753	0.0804452	-0.0480999	0.0713873	0.163982	0.0336941	-0.0697223	0.298752	-0.147998	-0.316613	0.116602	-0.0707897	-0.0742618	-0.166885	-0.162068	-0.0559797	0.756947
-0.125162	0.109123	-0.0760078	-0.178381	-0.0515223	0.253762	0.0733513	-0.119306	-0.0650086	-0.326165	0.219023	-0.0835324	0.199322	-0.192981	-0.135361	0.0784922	-0.0480478	0.0649859	0.168719	0.0347334	-0.0698523	0.298929	-0.147242	-0.316571	0.115278	-0.0710703	-0.0740419	-0.168225	-0.16224	-0.0559927	0.752765
-0.125099	0.10749	-0.0757575	-0.178301	-0.0547847	0.255418	0.0756448	-0.118863	-0.06338	-0.1055	0.219053	-0.072424	0.198872	-0.149398	-0.135773	0.0802327	-0.0481341	0.0697148	0.169803	0.0333781	-0.0698677	0.298852	-0.147244	-0.316747	0.11558	-0.0711633	-0.0741456	-0.171124	-0.162102	-0.0488311	0.643136
-0.123861	0.0911107	-0.0746195	-0.178856	-0.0584255	0.255057	0.0759827	-0.12	-0.0547026	-0.029721	0.218563	-0.0744613	0.20154	-0.0800661	-0.136912	0.0781886	-0.0481807	0.0667679	0.169446	0.0329817	-0.0709296	0.29883	-0.147438	-0.316988	0.115213	-0.0711883	-0.0743696	-0.173007	-0.162169	-0.0513545	0.614788
-0.12329	0.0987338	-0.0750808	-0.0648169	-0.058392	0.255417	0.0740281	-0.120013	-0.0622775	-0.073348	0.218807	-0.0718979	0.201406	-0.143072	-0.136191	0.0751464	-0.0527506	0.0721421	0.171821	0.0332102	-0.0703867	0.299037	-0.115019	-0.317589	0.115352	-0.0718514	-0.0719915	-0.170036	-0.162186	-0.0473517	0.599043
-0.123761	0.0970548	-0.0758679	-0.0815504	-0.0588069	0.254946	0.0750989	-0.120183	-0.0558386	-0.0583754	0.218772	-0.0723117	0.201498	-0.0942161	-0.136732	0.0775055	-0.0483375	0.0693296	0.172323	0.0330885	-0.0707145	0.298832	-0.130341	-0.317024	0.115157	-0.0708533	-0.0740893	-0.17155	-0.161436	-0.0526426	0.591239
-0.123693	0.0981145	-0.0752426	-0.0843266	-0.0551129	0.254964	0.0746798	-0.120319	-0.0560531	-0.0536941	0.218716	-0.0724979	0.20149	-0.083825	-0.136702	0.0771413	-0.0484914	0.0722604	0.170237	0.0331085	-0.0704071	0.298817	-0.128022	-0.316678	0.115214	-0.071151	-0.0734583	-0.169395	-0.161159	-0.0493689	0.586587
-0.12379	0.0973481	-0.0751258	-0.092544	-0.056336	0.223664	0.0745779	-0.120371	-0.0570292	-0.0553332	0.218987	-0.0723412	0.201581	-0.0932447	-0.136747	0.07735	-0.0495938	0.0709272	0.171649	0.0331251	-0.0704761	0.298861	-0.127962	-0.315626	0.11483	-0.0711142	-0.073785	-0.170354	-0.161237	-0.0507411	0.575384
-0.123809	0.0971829	-0.0749104	-0.0892155	-0.0584098	0.251385	0.0719915	-0.118331	-0.0671486	-0.0548881	0.219104	-0.0724236	0.201502	-0.0314386	-0.136388	0.0141044	-0.0483777	0.0707653	0.17064	0.0330562	-0.0679302	0.0736102	-0.122175	-0.316881	0.115143	-0.0711618	-0.071879	-0.171782	-0.137554	-0.0513227	0.482785
-0.125166	0.0906746	-0.0753305	-0.0925004	-0.0519508	0.225739	0.073591	-0.120463	-0.0586422	-0.0533309	0.219666	-0.0730292	0.134628	-0.0881851	-0.140384	0.0757844	-0.0502611	0.0723451	0.0917075	0.0357331	-0.0689199	0.137538	-0.135706	-0.308533	0.115985	-0.0710389	-0.072822	-0.171397	-0.0297985	-0.0498428	0.434199
-0.125717	0.0922621	-0.0750282	-0.0908713	-0.0578364	0.229881	0.073	-0.118639	-0.0593036	-0.0539203	0.219126	-0.0716316	0.139325	-0.0719854	-0.138142	0.0271744	-0.0487261	0.0720637	0.106147	0.0331645	-0.0684377	0.118025	-0.128832	-0.31376	0.115203	-0.0668332	-0.0733612	-0.171799	-0.0743816	-0.0509002	0.432135
-0.125628	0.0925177	-0.0750353	-0.0922209	-0.0577289	0.230613	0.0726053	-0.11938	-0.059286	-0.0549916	0.219267	-0.072839	0.143333	-0.063897	-0.138104	0.0240804	-0.0497557	0.0714701	0.0884866	0.0327106	-0.0684264	0.0381852	-0.130521	-0.311113	0.114416	-0.0701167	-0.0728113	-0.170333	-0.0826347	-0.050408	0.41686
-0.125468	0.0619725	-0.0747413	-0.0918416	-0.0565859	0.229754	0.0705049	-0.0121094	-0.0669876	-0.0538942	0.219641	-0.0737315	0.139421	-0.0831128	-0.138418	0.0384134	-0.0507967	0.0656004	0.0872363	0.0345224	-0.0681481	0.124421	-0.132821	-0.198196	0.116624	-0.0704786	-0.0712687	-0.17105	-0.049557	-0.0452446	0.352904
-0.125232	0.0813915	-0.0753822	-0.0931846	-0.0554633	0.230337	0.0727802	-0.0690395	-0.0593424	-0.0538593	0.219496	-0.0734955	0.139616	-0.0804107	-0.137413	0.0408626	-0.0501786	0.0652226	0.0889721	0.0346742	-0.0685006	0.0729394	-0.128797	-0.199013	0.116616	-0.0708574	-0.0554352	-0.171488	-0.0495281	-0.0498697	0.34752
-0.125803	0.067948	-0.0395569	-0.0844933	-0.0551702	0.229113	0.068833	-0.0637094	-0.080886	-0.0538651	0.198447	-0.0716128	0.140464	-0.0759084	-0.136217	0.0397945	-0.0502858	0.0679127	0.0886461	0.0369656	-0.0687875	0.0763468	-0.129826	-0.193588	0.116114	-0.0708877	-0.0678936	-0.171483	-0.0518198	-0.0389087	0.331045
-0.12843	0.045995	-0.0502973	-0.0701949	-0.0553646	0.173782	0.0705545	-0.0674633	-0.0635381	-0.0481635	0.205279	-0.0778888	0.126808	-0.0727862	-0.134483	0.0366601	-0.0487093	0.0138664	0.0930145	0.0369994	-0.0686938	0.0795307	-0.133447	-0.197529	0.116333	-0.070784	-0.0561646	-0.169658	-0.0518003	-0.0458004	0.29995
-0.041969	0.0655552	-0.0326345	-0.0851763	-0.0574183	0.185319	0.0704531	-0.0578297	-0.0243122	-0.051861	0.200544	0.00257609	0.141185	-0.0626101	-0.136048	0.0277333	-0.0501949	0.031121	0.0926284	0.033593	-0.0694281	0.0861955	-0.135534	-0.187012	0.116776	-0.069956	-0.0642394	-0.173764	-0.0529188	-0.0427708	0.283234
-0.041969	0.0655552	-0.0326345	-0.0851763	-0.0574183	0.185319	0.0704531	-0.0578297	-0.0243122	-0.051861	0.200544	0.00257609	0.141185	-0.0626101	-0.136048	0.0277333	-0.0501949	0.031121	0.0926284	0.033593	-0.0694281	0.0861955	-0.135534	-0.187012	0.116776	-0.069956	-0.0642394	-0.173764	-0.0529188	-0.0427708	0.283234
-0.0607687	0.0525692	-0.0398324	-0.0855637	-0.0579811	0.181928	0.069179	-0.0592603	-0.0303189	-0.0511592	0.197143	-0.0334461	0.132306	-0.0680912	-0.13483	0.0325831	-0.0499297	0.0415593	0.0918724	0.0340566	-0.0692792	0.0825577	-0.135804	-0.188473	0.116609	-0.0698126	-0.0634763	-0.171876	-0.0527447	-0.0310842	0.280215
-0.0500369	0.0492162	-0.0384665	-0.0841031	-0.057152	0.186334	0.0693955	-0.0495693	-0.0356414	-0.0513073	0.198126	-0.0119074	0.127475	-0.067686	-0.135771	0.0273338	-0.0501553	0.0383476	0.0913883	0.0346929	-0.0691567	0.0825227	-0.1351	-0.18906	0.116531	-0.0694891	-0.0627809	-0.173217	-0.0528274	-0.0289118	0.27716
-0.0557404	0.0479389	-0.0400513	-0.084044	-0.0690878	0.187109	0.0695567	-0.000763055	-0.031035	-0.0516178	0.179856	-0.0191788	0.132627	-0.0668962	-0.11435	0.036151	-0.0521637	0.0425506	0.0767197	0.0342158	-0.0692999	0.0845985	-0.135568	-0.188448	0.116523	-0.0694121	-0.062018	-0.107983	-0.0532437	-0.0342048	0.246832
-0.0547775	0.0489698	-0.0369522	-0.0795275	-0.0449002	0.185927	0.0700276	-0.0350841	-0.0243352	-0.0515944	0.181265	-0.0139256	0.121662	-0.0669185	-0.121171	0.0298399	-0.0500916	0.00826017	0.0822978	0.0343042	-0.0691854	0.0826447	-0.135499	-0.18848	0.116978	-0.0588132	-0.0633873	-0.119743	-0.052788	-0.0322551	0.242321
-0.05384	0.0494177	-0.0374726	-0.0789636	-0.0513732	0.184662	0.0698054	-0.0264624	-0.0253714	-0.0514713	0.184548	-0.0152331	0.111742	-0.0669704	-0.122345	0.0312304	-0.051091	0.0102139	0.0788129	0.034537	-0.0690232	0.0857192	-0.135362	-0.175199	0.116807	-0.0649185	-0.0627171	-0.11896	-0.05168	-0.03297	0.23674
-0.0542971	0.0485604	-0.0368062	-0.0806851	-0.0545076	0.185181	0.0702548	-0.0309331	-0.026184	-0.0518703	0.184532	-0.013494	0.110113	-0.0660678	-0.122928	0.0306608	-0.0511147	0.0198466	0.0785329	0.0345572	-0.0690929	0.0850967	-0.134526	-0.174794	0.0614844	-0.0639313	-0.0577714	-0.119081	-0.0521459	-0.0313879	0.226601
-0.0569035	0.0484	-0.0369993	-0.0795054	-0.0527092	0.137251	0.0695967	-0.0259885	-0.0174611	-0.0516585	0.184662	-0.0107277	0.11566	-0.0773709	-0.124355	0.031736	-0.0505915	0.0174276	0.0815586	0.0324684	-0.0691505	0.0776403	-0.13028	-0.173541	0.0584457	-0.0699069	-0.0665873	-0.12044	-0.0487283	-0.0411407	0.213207
-0.0556189	0.0486734	-0.0377225	-0.0792936	-0.0607102	0.138774	0.0697488	-0.0196945	-0.0271868	-0.051471	0.184895	-0.0133968	0.115306	-0.0701732	-0.121609	0.0315378	-0.0516953	0.0196783	0.0804698	0.0337788	-0.0691409	0.0845766	-0.120995	-0.175176	0.0535939	-0.0655637	-0.0646309	-0.116688	-0.0468643	-0.0354648	0.209481
-0.0569186	0.048531	-0.0371714	-0.0796732	-0.054653	0.123541	0.0697505	-0.0206695	-0.0209072	-0.051626	0.184653	-0.0129668	0.114129	-0.07468	-0.122104	0.0309546	-0.051151	0.0184599	0.0804105	0.0342226	-0.0691441	0.0822766	-0.11907	-0.174793	0.0637603	-0.0488631	-0.0616615	-0.118777	-0.0385213	-0.0346405	0.202625
-0.0556476	0.0435242	-0.0375277	-0.0798537	-0.0582714	0.120253	0.0697833	-0.029354	-0.00658192	-0.0516884	0.184491	-0.0130954	0.116011	-0.0775474	-0.123063	0.0309722	-0.0513315	0.0141496	0.0803926	0.0345218	-0.0689632	0.0833966	-0.107554	-0.17733	0.0622943	-0.0441967	-0.0418628	-0.114707	-0.0424615	-0.0251788	0.197259
-0.0558857	0.046671	-0.0336441	-0.079915	-0.0558533	0.122903	0.069051	-0.0262175	-0.0139847	-0.0516137	0.184226	-0.013457	0.115973	-0.0738793	-0.122532	0.0314098	-0.051085	0.0082357	0.0805749	0.0320642	-0.0691085	0.0818047	-0.0936229	-0.176467	0.0578845	-0.0505187	-0.0460132	-0.115991	-0.0439908	-0.0237763	0.193935
-0.0570918	0.0306989	-0.0376311	-0.0797597	-0.0558386	0.0366707	0.0695756	-0.0127702	-0.0119187	-0.05142	0.1018	-0.0132347	0.115003	-0.0737443	-0.122989	0.0301639	-0.051326	0.0151848	0.080549	0.0342127	-0.0687631	0.0821626	-0.106868	-0.177706	0.0477602	-0.0342808	-0.0490804	-0.118166	-0.0446831	-0.0321768	0.157334
-0.0565817	0.0358383	-0.0345173	-0.0797146	-0.0544066	0.0154007	0.0679955	-0.0166008	-0.00625934	-0.0516407	0.05605	-0.0131102	0.104762	-0.0733547	-0.114726	0.0304422	-0.0491296	0.0144213	0.0806175	0.0330677	-0.0684754	0.0818505	-0.1096	-0.176931	0.0515409	-0.0312573	-0.049996	-0.118488	-0.0535808	-0.0321817	0.145591
-0.05617	0.0377345	-0.0361935	-0.0797613	-0.0557698	0.0380097	0.0678806	-0.018863	-0.00101477	-0.0513741	0.0498252	-0.0131452	0.111342	-0.0732041	-0.0967115	0.0296332	-0.0501799	0.0145925	0.0806882	0.0330332	-0.0686309	0.0830614	-0.10637	-0.176892	0.0502273	-0.0360431	-0.0492072	-0.117668	-0.0546772	-0.0312924	0.143657
-0.0562105	0.0339445	-0.0366218	-0.0797466	-0.0559148	0.0327391	0.0612754	-0.0199403	-0.00768807	-0.0513595	0.0585499	-0.0130979	0.105833	-0.072814	-0.100084	0.0299343	-0.0496697	0.0133893	0.0807148	0.0333863	-0.0686149	0.0827153	-0.108722	-0.177053	0.0506113	-0.0422257	-0.0488392	-0.116808	-0.0475572	-0.0313465	0.142687
-0.0569695	0.03608	-0.0316449	-0.0798054	-0.0560424	0.0333401	0.0664585	-0.0181346	0.000564923	-0.0513757	0.0526591	-0.0130828	0.107722	-0.0741236	-0.0597287	0.0206733	-0.0480376	0.0136018	0.0790769	0.0319324	-0.0668537	0.0829562	-0.10669	-0.179578	0.0495985	-0.0421087	-0.049394	-0.117338	-0.0508056	-0.0303223	0.136282
-0.0575883	0.0368111	-0.0336957	-0.0797756	-0.0562322	0.0371487	0.0677824	-0.018757	0.00520353	-0.0513868	0.0534557	-0.0131476	0.0666755	-0.0729583	-0.0672341	0.0217171	-0.04911	0.0130086	0.0703073	0.032909	-0.0670192	0.0827563	-0.102462	-0.177032	0.0506357	-0.038276	-0.0493683	-0.11689	-0.050402	-0.031822	0.127587
-0.0584304	0.0359147	-0.0344067	-0.0797384	-0.0572598	0.0370492	0.0675586	-0.0184952	0.00100255	-0.0514059	0.0539763	-0.0131133	0.0507522	-0.0727502	-0.0722313	0.0230623	-0.0492481	0.013961	0.0701839	0.0326975	-0.0645154	0.0824532	-0.100598	-0.177508	0.0500391	-0.0373357	-0.0490541	-0.116851	-0.0441824	-0.0312329	0.125241
-0.0584123	0.0368077	-0.0337767	-0.0562569	-0.0563845	0.0352486	0.0674538	-0.0187938	0.0033939	-0.0513957	0.0539096	-0.0131054	0.0471131	-0.0733167	-0.0741871	0.0228926	-0.0491516	0.0137366	0.0618295	0.0326679	-0.0664509	0.0825528	-0.101441	-0.178347	0.0496987	-0.0392609	-0.0347567	-0.117027	-0.0496481	-0.0310687	0.120919
-0.0589002	0.036414	-0.0331794	-0.0523823	-0.0562472	0.0355675	0.0676431	-0.0188124	0.00551581	-0.0513115	0.0535232	-0.0131194	0.0522759	-0.0725853	-0.0758429	0.0279486	-0.0493053	0.0138641	0.0680355	0.0328816	-0.0647564	0.0825276	-0.0998548	-0.164448	0.0500168	-0.0401873	-0.0343521	-0.116919	-0.0487504	-0.0310352	0.116891
-0.0596077	0.0304524	-0.0312838	-0.0547919	-0.0566526	0.0347343	0.0686366	-0.0193606	0.00481544	-0.051081	0.0535306	-0.0140996	0.0513152	-0.0728842	-0.0710168	0.0199319	-0.0491676	0.0136078	0.0681855	0.0328794	-0.065021	0.0825216	-0.0336358	-0.163299	0.0497325	-0.0397176	-0.0199252	-0.116991	-0.0475122	-0.0307427	0.105552
-0.0592219	0.0371282	-0.0251192	-0.043126	-0.0574061	0.0358702	0.0695319	-0.0186996	0.0145368	-0.0511623	0.0529556	-0.0157498	0.0399442	-0.0728967	-0.0489725	0.0214908	-0.0491539	0.0138118	0.0698535	0.0328007	-0.0654536	0.0601514	-0.0478902	-0.165239	0.0497164	-0.0400738	-0.024766	-0.117016	-0.0438296	-0.0319817	0.100184
-0.0602338	0.0374548	-0.0261817	-0.0394916	-0.0566188	0.03557	0.0691725	-0.0187559	-0.00084216	-0.0510028	0.0530935	-0.0159056	0.0318603	-0.0732753	-0.0494398	0.0215508	-0.0488436	0.0138757	0.0676737	0.0322422	-0.0655549	0.0626931	-0.0310551	-0.166194	0.0500797	-0.0399908	-0.0340479	-0.116895	-0.0485743	-0.0316416	0.0991522
-0.0601367	0.0370151	-0.0273728	-0.0411432	-0.0573604	0.035461	0.0694589	-0.0187278	0.000958527	-0.0512546	0.0530483	-0.0154828	0.0360362	-0.0730385	-0.0476848	0.0220923	-0.0491398	0.0135307	0.0688113	0.0324709	-0.0654319	0.0614832	-0.0307315	-0.165547	0.0500821	-0.0270122	-0.0282735	-0.116929	-0.0460792	-0.0321176	0.0978917
-0.0588027	0.0370771	-0.0270606	-0.042489	-0.0475579	0.0354668	0.0705196	-0.0186654	0.000265269	-0.0513467	0.053302	-0.0153977	0.0363493	-0.02698	-0.0480401	0.0229323	-0.04921	0.0131043	0.0688455	0.0328074	-0.0648969	0.063993	-0.0315199	-0.165013	0.0500846	-0.0327865	-0.0268011	-0.116954	-0.0450702	-0.0318571	0.0927736
-0.0606043	0.0355926	-0.0251869	-0.0213786	-0.00683524	0.034974	0.069846	-0.0181497	-0.000556871	-0.0496674	0.0535544	-0.0151289	0.0372445	-0.0468422	-0.0496976	0.0218783	-0.049127	0.0132272	0.0602372	0.0325012	-0.0412485	0.0636857	-0.031127	-0.16296	0.0498915	-0.0281591	-0.027233	-0.116924	-0.0271991	-0.0256885	0.0842531
-0.0597692	0.0363887	-0.0261521	-0.0421142	-0.0158908	0.0350122	0.0711424	-0.0185616	-0.000347661	-0.0510853	0.0534974	-0.0151031	0.0378992	-0.0352867	-0.0496017	0.0220276	-0.0490895	0.0128525	0.0578778	0.0328059	-0.0177973	0.0637368	-0.0328058	-0.160579	0.0403473	-0.0303613	-0.0270155	-0.116921	-0.0263663	-0.0250562	0.0820801
-0.0596869	0.0363853	-0.0254036	-0.0177229	-0.0124689	0.0349983	0.0706695	-0.0180414	-0.000337775	-0.0496761	0.0538459	-0.0151637	0.0370549	-0.0398534	-0.0497384	0.0214939	-0.0491237	0.0123389	0.0598912	0.0327583	-0.0191122	0.0634417	-0.0336517	-0.160948	0.0431245	-0.0292127	-0.0270219	-0.116926	-0.0300173	-0.0278197	0.0814826
-0.0597419	0.0361634	-0.0257362	-0.0142461	-0.0155777	0.0347664	0.0706819	-0.0183404	0.000120851	-0.0474728	0.0545796	-0.0152265	0.0370371	-0.0442033	-0.0496469	0.019448	-0.0491397	0.0122451	0.0574866	0.0326128	-0.0207551	0.0633613	-0.0330559	-0.160518	0.043505	-0.0271847	-0.0272383	-0.116927	-0.0240627	-0.0266794	0.0807326
-0.0590653	0.0363634	-0.0257894	-0.00608912	-0.0129752	0.0351966	0.0654068	-0.0183629	-0.00033207	-0.00658457	0.0544249	-0.0151994	0.0372437	-0.0414922	-0.0497001	0.0199998	-0.0491467	0.0122128	0.0577884	0.0316092	-0.0203362	0.0651324	-0.033515	-0.160446	0.028345	-0.0287729	-0.027153	-0.116911	-0.0239394	-0.0274228	0.0765379
-0.0587527	0.0365354	-0.0255401	-0.0059923	-0.0164599	0.0351769	0.0622483	-0.0183441	-9.64684e-05	-0.00796271	0.0544847	-0.014376	0.0374839	-0.0399604	-0.0494725	0.0201455	-0.0491836	0.011947	0.0584713	0.0310676	-0.0200613	0.0646651	-0.0333864	-0.16089	0.0259288	-0.028541	-0.0271832	-0.116888	-0.0243992	-0.0271265	0.0760385
-0.058885	0.0365525	-0.0255847	-0.00676383	-0.0161501	0.0352155	0.0607453	-0.018358	-0.000161245	-0.0131554	0.0544271	-0.0129903	0.03747	-0.0401404	-0.0494846	0.0201786	-0.0491916	0.0121621	0.0582592	0.0312426	-0.0200787	0.0647377	-0.0333902	-0.160813	0.0264329	-0.0287166	-0.0271799	-0.116892	-0.0243855	-0.0269429	0.0759614
-0.0589737	0.0366425	-0.0255128	-0.00459972	-0.0100529	0.035315	0.0600954	-0.018449	-0.000213431	-0.00964258	0.0542766	-0.0135176	0.0377002	-0.0400043	-0.0495593	0.0200951	-0.0493068	0.0119246	0.0583537	0.0311216	-0.0202001	0.0648887	-0.0334058	-0.161217	0.0255651	-0.0286874	-0.0271685	-0.116866	-0.0243295	-0.0270761	0.0757659
-0.0589778	0.0365244	-0.0256218	-0.00490332	-0.0117768	0.0353095	0.0605511	-0.0184239	-0.000198785	-0.0097108	0.0542748	-0.0142177	0.0376091	-0.0400106	-0.049578	0.0200681	-0.0492164	0.0120013	0.0582298	0.0311608	-0.0200213	0.0648381	-0.0333943	-0.160811	0.025614	-0.0286465	-0.0271693	-0.116879	-0.024115	-0.0271063	0.0757026
-0.0594418	0.0365552	-0.0255737	-0.0058041	-0.0138971	0.0353071	0.0613289	-0.0183938	-0.000172168	-0.00956457	0.0171409	-0.0146766	0.0370859	-0.0404225	-0.00582949	0.0201094	-0.0492636	0.0120128	0.0582245	0.0312451	-0.0201746	0.0392875	-0.0333659	-0.161083	0.0273106	-0.0289933	-0.0268723	-0.116894	-0.0242743	-0.0265322	0.0683601
-0.0595681	0.0365815	-0.0255724	-0.00587358	-0.0139301	0.0353015	0.0609068	-0.0183958	-0.000243069	-0.00978697	0.0136927	-0.0147615	0.0370577	-0.0404193	-0.00711895	0.0201106	-0.049264	0.0119913	0.0582254	0.0312631	-0.0201696	0.0396884	-0.0331354	-0.161109	0.0272581	-0.0292022	-0.0268736	-0.116894	-0.0242825	-0.0265949	0.0682801
-0.0601913	0.0366861	-0.0255617	-0.0058831	-0.0131848	0.0351853	0.0608248	-0.0184275	-0.000471371	-0.0102008	0.0109763	-0.0150791	0.0367562	-0.0404969	-0.00858349	0.0201097	-0.0492727	0.0119842	0.0582804	0.0312936	-0.0202326	0.0381059	-0.0325732	-0.161228	0.027075	-0.0290355	-0.0268717	-0.116892	-0.0242913	-0.0266334	0.0681545
-0.0530207	0.0366636	-0.0255363	-0.00585922	-0.0134632	0.0351818	0.0603448	-0.0183485	-0.000382235	-0.0100431	0.0153069	-0.0150816	0.0390403	-0.0381772	-0.00676655	0.0200994	-0.052556	0.012147	0.0582897	0.0308417	-0.0205132	0.0396114	-0.0318475	-0.144018	0.0274209	-0.0291969	-0.0273227	-0.116895	-0.0242725	-0.0267504	0.0625573
-0.0532222	0.0366639	-0.0255379	-0.00586045	-0.0134789	0.0351429	0.0603527	-0.018349	-0.000369547	-0.0100407	0.0147539	-0.0150811	0.0378275	-0.0382	-0.00698078	0.020101	-0.0522361	0.012144	0.058288	0.0308469	-0.0205104	0.0396025	-0.031859	-0.144098	0.0274303	-0.0291972	-0.0270848	-0.116895	-0.0242731	-0.0267259	0.062448
-0.0536638	0.0366625	-0.0255418	-0.00585951	-0.0134523	0.0351497	0.0603875	-0.0183559	-0.000347455	-0.0100562	0.0142788	-0.0150631	0.0379755	-0.0383615	-0.00746596	0.0201088	-0.0507065	0.0120845	0.0582639	0.0308651	-0.0205054	0.0395514	-0.0318964	-0.144249	0.027414	-0.0291934	-0.0271173	-0.116895	-0.0242604	-0.0267275	0.0623975
-0.053739	0.036662	-0.0255427	-0.00585488	-0.0134196	0.0251183	0.0604485	-0.0183908	0.000971984	-0.0100101	0.0141519	-0.0149196	0.0381909	-0.0382075	-0.00811575	0.0179778	-0.0514037	0.012601	0.0582748	0.0311222	-0.0204379	0.0394332	-0.0321313	-0.144897	0.0274697	-0.00321457	-0.0272431	-0.116895	-0.0227278	-0.0276	0.0611692
-0.053838	0.0350085	-0.0256149	-0.00585553	-0.0132739	0.0324888	0.0221289	-0.0188224	-0.00031228	-0.0100521	0.013935	-0.0151092	0.0384602	-0.0383736	-0.00748864	0.0199774	-0.0510749	0.0127616	0.058283	0.0307427	-0.0204623	0.0395608	-0.0320939	-0.144626	0.0274296	-0.0120146	-0.0271729	-0.116895	-0.0239196	-0.0283439	0.0585397
-0.0536746	0.0366445	-0.0255753	-0.005835	-0.0125269	0.02728	0.0155455	-0.0187799	0.000474173	-0.00995916	0.011867	-0.0150037	0.0384554	-0.0383792	-0.00770697	0.0191686	-0.0509496	0.0129391	0.058253	0.0309429	-0.0203961	0.0396023	-0.0320517	-0.144571	0.0278045	-0.00953861	-0.0272336	-0.116895	-0.0237435	-0.0272876	0.0578564
-0.0537427	0.0355771	-0.0259914	-0.00575334	-0.0134011	0.0290788	0.0170761	-0.018042	-0.000401084	-0.00978717	0.0145404	-0.0151197	0.0383407	-0.0401217	-0.00767903	0.0191516	-0.0511101	0.0127979	0.058477	0.0304785	-0.015627	0.0395463	-0.0322214	-0.144475	0.0274235	-0.0136238	-0.0272005	-0.0996772	-0.022707	-0.0271526	0.0542562
-0.0537427	0.0355771	-0.0259914	-0.00575334	-0.0134011	0.0290788	0.0170761	-0.018042	-0.000401084	-0.00978717	0.0145404	-0.0151197	0.0383407	-0.0401217	-0.00767903	0.0191516	-0.0511101	0.0127979	0.058477	0.0304785	-0.015627	0.0395463	-0.0322214	-0.144475	0.0274235	-0.0136238	-0.0272005	-0.0996772	-0.022707	-0.0271526	0.0542562
-0.0537399	0.0357779	-0.0259901	-0.00576158	-0.0133935	0.0282563	0.0172069	-0.0180521	-0.000229422	-0.0097706	0.0140835	-0.0151128	0.0383128	-0.0389231	-0.00768404	0.0191594	-0.0511103	0.0128415	0.0584391	0.030685	-0.0155471	0.0395528	-0.0321969	-0.144476	0.0274517	-0.0131842	-0.0272023	-0.099804	-0.0231905	-0.0271265	0.0541596
-0.0537145	0.0359065	-0.0259732	-0.00576434	-0.0132848	0.0276191	0.0177153	-0.0174495	-0.000161308	-0.00973278	0.01383	-0.0151036	0.0381511	-0.0391306	-0.00768373	0.0189222	-0.0510869	0.0127067	0.0583567	0.030646	-0.0173957	0.0395268	-0.032163	-0.144485	0.0274819	-0.0110965	-0.0272016	-0.0998773	-0.0229999	-0.0271159	0.0541072
-0.0504566	0.0354549	-0.0261812	-0.00697532	-0.0132781	0.0283009	0.0126414	-0.0178417	-0.000176013	-0.0102066	0.0142561	-0.0149036	0.0106304	-0.0387675	-0.0077019	0.0191605	-0.0460483	0.0161482	0.0543923	0.0236875	-0.0166114	0.0393201	-0.0278729	-0.144496	0.0274178	-0.0117666	-0.0271591	-0.100328	-0.0228283	-0.0096366	0.0502505
-0.0504714	0.0350844	-0.0261704	-0.00636124	-0.0132751	0.0283004	0.0165033	-0.01785	-0.000180094	-0.00996082	0.0144716	-0.0149354	0.015164	-0.0387708	-0.00771082	0.0191698	-0.0462611	0.0150948	0.048297	0.0241331	-0.0153848	0.0393459	-0.0291676	-0.144489	0.0275131	-0.0121677	-0.0273144	-0.100307	-0.0228711	-0.0103755	0.0499025
-0.0500747	0.0352039	-0.0261112	-0.00636894	-0.0132741	0.0283544	0.0140661	-0.0172207	-0.000199912	-0.00995589	0.0143236	-0.0149931	0.00865131	-0.0381373	-0.00798269	0.017477	-0.0473824	0.0153077	0.0498783	0.0242912	-0.0157073	0.0394597	-0.0290435	-0.144512	0.0274454	-0.011795	-0.0272895	-0.100305	-0.0228853	-0.0115255	0.0498146
-0.049909	0.035227	-0.026139	-0.00681785	-0.0132828	0.0280923	0.0146933	-0.0177894	-3.84695e-05	-0.00964539	0.0143207	-0.0149396	0.00617631	-0.0387677	-0.00771843	0.0186349	-0.0469785	0.0146052	0.048097	0.0249264	-0.0141516	0.0394328	-0.0274629	-0.144479	0.0252587	-0.0111032	-0.0272311	-0.100209	-0.022886	-0.0101575	0.0493389
-0.0499845	0.0352264	-0.0261372	-0.00667639	-0.0132824	0.028126	0.014342	-0.0173683	-5.17774e-05	-0.00972139	0.0143355	-0.0149375	0.0046271	-0.0387985	-0.00784079	0.0186401	-0.0472166	0.0144523	0.048109	0.0250945	-0.00918789	0.0394191	-0.0275191	-0.144508	0.0255984	-0.0111172	-0.0268892	-0.10019	-0.0228849	-0.0107335	0.0492401
-0.0507074	0.0347908	-0.0262232	-0.00586026	-0.0136337	0.0281675	0.0136995	-0.0172096	0.00111671	-0.00990037	0.0144006	-0.0149675	0.00911985	-0.0387941	-0.00847327	0.0183981	-0.047169	0.0146963	0.043825	0.0241049	-0.00943502	0.0394736	-0.0283988	-0.142787	0.0271747	-0.0117711	-0.0254277	-0.0949767	-0.00487743	-0.0112917	0.0469757
-0.0504927	0.0351169	-0.0217666	-0.0106806	-0.0135367	0.0272623	0.0137581	-0.0177398	0.000909994	-0.00972702	0.0143948	-0.0151157	0.00509345	-0.0386765	-0.0082357	-0.00148194	-0.0477343	0.0148635	0.04532	0.0247209	-0.0131066	0.0394353	-0.029544	-0.142284	0.0269945	-0.0116693	-0.0268264	-0.0942516	-0.00944409	-0.0104716	0.0465998
-0.0506107	0.0349959	-0.0246847	-0.00639061	-0.0135516	0.0280954	0.0137507	-0.0173063	0.00180364	-0.00986865	0.014408	-0.0149904	0.00536037	-0.0387754	-0.00804289	0.00652892	-0.0472482	0.0147325	0.0447486	0.0242585	-0.0107077	0.0394811	-0.0287185	-0.141758	0.0266958	-0.0116537	-0.0264507	-0.0949467	-0.00738965	-0.0111877	0.046447
-0.0504456	0.035058	-0.0213153	-0.00235249	-0.0131089	0.0280488	0.0135037	-0.017631	0.000902268	-0.00969945	0.00612569	-0.0150519	0.00416049	-0.0388153	-0.00855338	-0.00489918	-0.0472404	0.0158583	0.0455809	0.000752001	-0.0105962	0.0392117	-0.0301754	-0.108921	0.0266566	-0.0116691	-0.0266418	-0.0948351	-0.00285329	-0.0107319	0.0373246
-0.0504667	0.0350426	-0.0216177	-0.00299266	-0.0133512	0.0280863	0.0133424	-0.0176392	0.000945296	-0.00979524	-0.00477453	-0.0150605	0.00507304	-0.0388715	-0.0109967	0.00228795	-0.0472323	0.016059	0.046851	0.00633446	-0.010259	0.0392996	-0.0295695	-0.0943557	0.0265818	-0.0116345	-0.0264293	-0.0950764	-0.00288307	-0.0107909	0.0345725
-0.0504667	0.0350426	-0.0216177	-0.00299266	-0.0133512	0.0280863	0.0133424	-0.0176392	0.000945296	-0.00979524	-0.00477453	-0.0150605	0.00507304	-0.0388715	-0.0109967	0.00228795	-0.0472323	0.016059	0.046851	0.00633446	-0.010259	0.0392996	-0.0295695	-0.0943557	0.0265818	-0.0116345	-0.0264293	-0.0950764	-0.00288307	-0.0107909	0.0345725
-0.0488594	0.0326509	-0.0219591	-0.00465106	-0.0133761	0.0275651	0.0131494	-0.0218638	-0.000113849	-0.00977127	0.00389534	-0.015297	0.00629251	-0.0380778	-0.00973277	0.0043636	-0.0472438	0.0165367	0.0302136	0.0165909	-0.00991121	0.0393996	-0.0298214	-0.0939501	0.0224053	-0.0116311	-0.0225953	-0.0951184	-0.00366136	-0.00998615	0.0328633
-0.0492352	0.0326375	-0.0209384	-0.00460227	-0.0133316	0.0275765	0.013216	-0.0210992	0.00107608	-0.00977023	0.0034699	-0.0151857	0.00595429	-0.0381142	-0.00997614	0.0041381	-0.0472428	0.0166173	0.0321988	0.0108547	-0.0100378	0.0393905	-0.029733	-0.0944352	0.0224398	-0.0116379	-0.0205136	-0.0951258	-0.00355027	-0.0104162	0.0327978
-0.0475889	0.032333	-0.0213785	-0.00412016	-0.0133677	0.0275645	0.0131476	-0.0211636	-0.000467962	-0.0097835	0.00376646	-0.0152679	0.00656285	-0.0379605	-0.0109066	0.00351846	-0.0472381	0.0165414	0.0304796	0.015633	-0.00993241	0.0393882	-0.029455	-0.093255	0.0256183	-0.0116311	-0.0205997	-0.0951326	-0.00354359	-0.00974037	0.0325682
-0.0488241	0.0241568	-0.0214217	-0.00513014	-0.0125661	0.0275587	0.0145652	-0.0206585	0.000619775	-0.0109354	0.00105759	-0.0151867	0.00616312	-0.0381746	-0.0103868	0.00563208	-0.0471897	0.0175003	0.0325279	0.011768	-0.0101447	0.0393955	-0.0296093	-0.0219025	0.0237577	-0.0116072	-0.0211144	-0.0879612	-0.00345639	-0.0104126	0.022739
-0.0489248	0.0275337	-0.0204151	-0.0049028	-0.0130468	0.0273906	0.0187271	-0.0199589	0.000713952	-0.0098998	0.00115806	-0.0152001	0.0074947	-0.0382708	-0.00992738	0.00646572	-0.0470153	0.0165901	0.0308703	0.00953603	-0.0101381	0.039372	-0.0281001	-0.0121926	0.0254354	-0.0116592	-0.0218154	-0.0877944	-0.00339079	-0.0112067	0.0224787
-0.048331	0.0281493	-0.0206134	-0.00490284	-0.0130655	0.0275397	0.0185261	-0.019899	0.000650278	-0.0092657	0.000906629	-0.015201	0.00722831	-0.0381884	-0.00876584	0.00515699	-0.0163936	0.0171416	0.0312727	0.00965529	-0.00985478	0.0393927	-0.0284432	-0.0159061	0.0256076	-0.0116578	-0.0142154	-0.088615	-0.00339917	-0.0108694	0.0204985
-0.0283218	0.0246553	-0.0210736	-0.00582026	-0.0129202	0.0277692	0.0167127	-0.0193825	0.000764138	-0.00970418	0.0012161	-0.0142744	0.00699848	-0.0381906	-0.00905188	0.00356914	-0.0284739	0.0172338	0.03205	0.00959848	-0.01043	0.0393979	-0.0296076	-0.0162102	0.0251701	-0.0116076	-0.0188325	-0.0844274	-0.00339908	-0.0117266	0.0188107
-0.0293518	0.020539	-0.0210629	-0.00498623	-0.0127119	0.0277418	0.0167249	-0.0196171	0.00108207	-0.00951888	0.00162679	-0.0144974	0.00701422	-0.0380768	-0.00813264	0.00523769	-0.0317548	0.0171063	0.0320745	0.00991629	-0.0105067	0.0416641	-0.0297052	-0.0191564	0.0247426	-0.0115877	-0.0186318	-0.0359609	-0.00404317	-0.0115849	0.013306
-0.018787	0.0260629	-0.0207876	-0.00571567	-0.0128352	0.0276347	0.0171277	-0.0196731	0.00112777	-0.00987939	0.00121079	-0.0126931	0.00708663	-0.0380891	-0.00607889	0.00393826	-0.0206293	0.0172741	0.0321443	0.00950539	-0.0123864	0.0394673	-0.0289297	-0.0159629	0.0247097	-0.0115814	-0.0182471	-0.0400009	-0.00352925	-0.0105147	0.0123719
-0.0249411	0.0243041	-0.0209846	-0.00559423	-0.012871	0.0194529	0.0170003	-0.00680286	0.00198909	-0.00865761	0.00137363	-0.013671	0.00703278	-0.0337284	-0.00728867	0.00531096	-0.0214918	0.0173155	0.0316985	0.010272	-0.0107156	0.0391422	-0.028969	-0.0154684	0.0249261	-0.0113723	-0.0180512	-0.0406319	-0.00339857	-0.011196	0.0115616
-0.0234756	0.0225256	-0.0210348	-0.00463956	-0.0127914	0.0207872	0.0166613	-0.0160043	-0.000220955	-0.00937698	0.0014884	-0.0133129	0.00701323	-0.0353843	-0.00691107	0.00419208	-0.0250578	0.0176261	0.0226939	0.00886154	-0.0118474	0.0365284	-0.0291095	-0.0174631	0.0259649	-0.0114498	-0.0148378	-0.0340824	-0.00362734	-0.0110134	0.0107666
-0.0221648	0.0231795	-0.0209721	-0.00493636	-0.0127115	0.0192115	0.0169195	-0.015921	0.00126174	-0.00840949	0.00131701	-0.0133272	0.00707658	-0.0266475	-0.00778929	0.00456869	-0.0238618	0.0181233	0.0214767	0.00941555	-0.0117323	0.0350156	-0.0290519	-0.0169668	0.0256414	-0.0113583	-0.0170673	-0.0380526	-0.00358112	-0.01104	0.0102604
-0.0233095	0.0233875	-0.0210304	-0.00409286	-0.0104812	0.0216796	0.016681	-0.0171359	0.00236409	-0.00939267	0.00142168	-0.0137246	0.00694097	-0.0272064	-0.00706317	0.00439311	-0.0114056	0.0180961	0.0221019	0.00956943	-0.00926892	0.036863	-0.0290693	-0.0162563	0.0250317	-0.0112975	-0.0146853	-0.0215559	-0.00413853	-0.0108441	0.00900381
-0.023285	0.0234358	-0.0209606	-0.00451331	-0.0108393	0.020313	0.0167911	-0.0171937	0.00322228	-0.00824017	0.00152044	-0.0132437	0.00687591	-0.0278117	-0.0068933	0.00426589	-0.00567889	0.0180365	0.0215547	0.00939799	-0.00458442	0.034525	-0.0292126	-0.0168267	0.025057	-0.0114158	-0.0176799	-0.0216162	-0.00358985	-0.0109735	0.00873261
-0.0233287	0.0232756	-0.0209855	-0.00440087	-0.0114298	0.0121765	0.0167745	-0.0171397	0.00161635	-0.00869713	0.00144162	-0.0137419	0.00676893	-0.0261428	-0.00709117	0.00441547	-0.00766852	0.0178379	0.0224745	0.00915159	-0.00729806	0.0351722	-0.0291634	-0.0166274	0.0252957	-0.0113173	-0.0107074	-0.0155217	-0.00400425	-0.011017	0.00811212
-0.0234012	0.0236828	-0.0210787	-0.00457127	-0.0116514	0.0127913	0.0164752	-0.0170187	0.00292057	-0.00997047	0.000519522	-0.0133949	0.00657511	-0.0257875	-0.00709281	0.00447737	-0.00595776	0.0176673	0.0221087	0.00891795	-0.00743999	0.00277751	-0.0298719	-0.0165995	0.0252756	-0.0113264	-0.0146829	-0.0123408	-0.00408068	-0.0107747	0.00691502
-0.0231861	0.0236315	-0.0182869	-0.00451317	-0.0113802	0.0139606	0.0169323	-0.0171325	0.000176343	-0.00928534	0.000425509	-0.0124928	0.00684434	-0.0252673	-0.00720996	0.00433158	-0.00779301	0.0174704	0.0224314	0.00919263	-0.00712004	0.00644823	-0.029715	-0.0166561	0.0254199	-0.0113828	-0.0127608	-0.0115331	-0.00401335	-0.0111202	0.00677164
-0.0230512	0.0235261	-0.0205923	-0.00440666	-0.0114495	0.0133373	0.0167688	-0.0160998	0.00259452	-0.00861659	0.00104797	-0.0130985	0.00653867	-0.0242098	-0.00707819	0.00437896	-0.00721194	0.0177831	0.0222876	0.00909385	-0.00622801	0.00448319	-0.0288842	-0.0164409	0.0252495	-0.0113639	-0.0143373	-0.012233	-0.00396373	-0.0110108	0.00669946
-0.0231002	0.02324	-0.020852	-0.00448426	-0.0115469	0.0138765	0.0168078	-0.0111809	0.000965896	-0.0079993	-1.88527e-05	-0.0131621	0.00656214	-0.0241956	-0.00712557	0.00593637	-0.00771208	0.0156729	0.0223074	0.00920817	-0.00609598	0.00546024	-0.0290881	-0.0165787	0.0251937	-0.0112884	-0.0131473	-0.0131029	-0.00407036	-0.0110265	0.00653501
-0.0230861	0.0234708	-0.0202224	-0.00449799	-0.0113921	0.0134655	0.0168572	-0.0103465	0.000575825	-0.00911692	-0.000276582	-0.0131724	0.00655523	-0.024031	-0.0071552	0.00441786	-0.0075281	0.016232	0.0222766	0.00917825	-0.00649821	0.00575178	-0.0290385	-0.0165659	0.0251713	-0.0113552	-0.013063	-0.013087	-0.00400286	-0.0110241	0.00649916
-0.0233594	0.0200696	-0.0203511	-0.00247744	-0.0109958	0.0137078	0.0168433	-0.00934783	0.000827374	-0.00904177	0.00037763	-0.00647423	0.00659024	-0.0214844	-0.0069398	-0.0036804	-0.00771341	0.0191404	0.0217472	0.00501942	-0.00583017	0.00887371	-0.0292343	-0.0159478	0.0225992	-0.0113636	-0.0105587	-0.0121486	-0.00378658	-0.00633934	0.00583901
-0.0194617	0.0174549	-0.020615	-0.00356045	-0.0112616	0.0134167	0.016765	-0.0112809	0.000486292	-0.009008	0.000338213	-0.0118927	0.00660081	-0.0182491	-0.00681793	0.0013858	-0.00677826	0.0186889	0.021993	0.00626607	-0.00603205	0.00620201	-0.0288305	-0.0162628	0.0232334	-0.0114139	-0.0121094	-0.0121204	-0.000875616	-0.00259499	0.00554398
-0.0192978	0.0185944	-0.020678	-0.00297419	-0.011199	0.0134594	0.0168301	-0.010181	0.000845603	-0.00896202	0.000391761	-0.00946497	0.0066335	-0.0209407	-0.0066361	0.00199438	-0.0065643	0.0180008	0.0128346	0.00484833	-0.00625021	0.0026681	-0.0289708	-0.016593	0.0235453	-0.0113748	-0.0114955	-0.0123405	-0.0031638	-0.00714294	0.00529477
-0.0200207	0.018712	-0.0206473	-0.00313382	-0.0111973	0.0136188	0.0167845	-0.0105969	0.000680057	-0.00825665	0.000345883	-0.00875217	0.00667966	-0.0091467	-0.00696231	0.000962104	-0.00639847	0.00905064	0.0160274	0.00579785	-0.0060115	0.00592341	-0.0291151	-0.0164999	0.0206222	-0.0113873	-0.012286	-0.0105161	-0.00167796	-0.00475054	0.00466137
-0.020191	0.0206796	-0.0206401	-0.00188785	-0.0112234	0.0134775	0.0167988	-0.010628	0.000699352	-0.00796128	0.00186739	-0.00914365	0.00673859	-0.00631631	-0.00695254	0.000500018	-0.00402829	0.00287372	0.0139761	0.00600095	-0.00602457	0.00312947	-0.0299619	-0.0164875	0.0167701	-0.0113821	-0.0122692	-0.00857362	-0.00139857	-0.00389556	0.00437594
-0.0193448	0.0188864	-0.0206513	-0.00259114	-0.0111829	0.0136064	0.0168029	-0.0107061	0.000689934	-0.00765162	0.00120543	-0.0088519	0.00671689	-0.00842116	-0.00694902	0.000851785	-0.00398035	0.00715177	0.00819211	0.00590392	-0.00605541	0.00481126	-0.0295735	-0.0167064	0.0179875	-0.0113939	-0.012254	-0.00910197	-0.0017462	-0.00526318	0.00427474
-0.0190691	0.0186877	-0.0206431	-0.00251961	-0.0112384	0.0134671	0.0168098	-0.0108093	0.000735115	-0.00787269	0.000919794	-0.00888705	0.00669799	-0.0088231	-0.00694159	0.000821193	-0.00392197	0.00675283	0.00923371	0.00574708	-0.00604581	0.00405105	-0.0293934	-0.0163981	0.0175989	-0.0113886	-0.0122614	-0.00945203	-0.0019157	-0.00530489	0.00424236
-0.0192176	0.0187783	-0.0206548	-0.00259263	-0.0112348	0.0134578	0.0167926	-0.01069	0.000704956	-0.00733502	0.00108158	-0.00884286	0.00670826	-0.00804462	-0.00695145	0.000978171	-0.00441981	0.00539319	0.00857276	0.00578749	-0.00604057	0.00451227	-0.0292856	-0.0164855	0.0176518	-0.0113879	-0.0122057	-0.00897431	-0.00172252	-0.00473356	0.00418959
-0.0183258	0.0190088	-0.0206587	-0.00217435	-0.0113803	0.0141624	0.0143292	-0.010899	0.000700067	-0.00832287	0.00151298	-0.00911442	0.00687807	-0.00847671	-0.00706877	0.00092527	-0.00490336	0.00693424	0.00856067	0.00575238	-0.00579721	0.00395247	-0.0292558	-0.0165927	0.0176333	-0.0113585	-0.00615829	-0.0097038	-0.00104385	-0.0050488	0.00406555
-0.0190034	0.0189039	-0.020647	-0.00221845	-0.0112644	0.0137557	0.0143583	-0.0107656	0.00070943	-0.0079053	0.00139821	-0.0089547	0.00679499	-0.00842824	-0.00698571	0.00097151	-0.00477027	0.0048055	0.00872636	0.00577896	-0.00599606	0.00396038	-0.0293609	-0.0165448	0.0177625	-0.0113855	-0.00485284	-0.0091064	-0.00143774	-0.00517097	0.00402321
-0.0186171	0.0185894	-0.0206518	-0.00233769	-0.0112663	0.0136412	0.0145666	-0.0107772	0.000710678	-0.00777234	0.00121398	-0.00897323	0.00671929	-0.00822012	-0.0069667	0.000919313	-0.0045395	0.00519396	0.00853449	0.00580644	-0.00595414	0.00392842	-0.0293496	-0.0165102	0.0176375	-0.0113846	-0.00527606	-0.00903887	-0.00145497	-0.00504156	0.00398724
-0.0185975	0.0186346	-0.0206522	-0.0023142	-0.0112683	0.0136828	0.0145195	-0.0107719	0.00070802	-0.00776874	0.00122279	-0.00897193	0.00677002	-0.00828173	-0.00697332	0.000927442	-0.0045408	0.00506869	0.00858562	0.00578689	-0.00593761	0.00393541	-0.0292064	-0.0165395	0.0176797	-0.0113821	-0.00529892	-0.00908938	-0.00141938	-0.00496878	0.00398312
-0.0119934	0.0178599	-0.0205271	-0.00227564	-0.00626901	0.0136114	0.0144558	-0.0108083	0.000705705	-0.00762644	0.00131605	-0.00898489	0.00675411	-0.00839449	-0.00728383	0.00090182	-0.00462186	0.00519124	0.00857764	0.00596676	-0.00594701	0.00451554	-0.0293668	-0.016577	0.0177807	-0.0123093	-0.00535293	-0.00932112	-0.00134647	-0.00486498	0.00370993
-0.0106206	0.0181325	-0.020574	-0.00224876	-0.00547668	0.0136226	0.0144699	-0.0107397	0.000706685	-0.00769313	0.00124814	-0.0089829	0.00674841	-0.00834493	-0.00711504	0.00092008	-0.00651443	0.00504297	0.0085776	0.00584231	-0.00593733	0.00426827	-0.029345	-0.0165555	0.0176808	-0.0115221	-0.00543633	-0.00927497	-0.00132657	-0.00483143	0.00366911
-0.0110587	0.017969	-0.0205628	-0.00226089	-0.00676754	0.0136409	0.0144544	-0.0107791	0.000750769	-0.00767811	0.0013563	-0.00284096	0.00675143	-0.00834571	-0.00721111	0.000918398	-0.00592394	0.0051617	0.00857967	0.00585724	-0.00569504	0.00422291	-0.0293554	-0.0164958	0.0177421	-0.0117006	-0.00536873	-0.00925846	-0.00134761	-0.00493329	0.00361377
-0.0105721	0.0183687	-0.0205957	-0.0022438	-0.0057623	0.0136226	0.0144807	-0.0107394	0.00071169	-0.00763813	0.00129501	-0.00523291	0.00675406	-0.00835658	-0.00712495	0.000957743	-0.00573647	0.00501398	0.00857739	0.00586813	-0.0060473	0.00433763	-0.0293489	-0.0165631	0.0177132	-0.00462854	-0.00551141	-0.00931502	-0.00133727	-0.0048641	0.00351215
-0.0113201	0.0181689	-0.0205687	-0.00224882	-0.00602948	0.0136397	0.014457	-0.0107968	0.000748352	-0.00767425	0.00142001	-0.00328192	0.00675472	-0.00836782	-0.00713164	0.000940747	-0.00517191	0.00516423	0.00857227	0.00590472	-0.00543259	0.0043175	-0.0293514	-0.0164275	0.0174757	-0.0067793	-0.00538328	-0.0092997	-0.00136457	-0.00489539	0.00350793
-0.00164678	0.0131891	-0.020563	-0.00167458	-0.00554248	0.0118565	0.014454	-0.0107684	0.000937542	-0.00756894	0.00195632	-0.00529747	0.007754	-0.00837137	-0.00849848	0.000688319	-1.2255e-05	0.00523706	0.00885153	0.00583937	-0.00580267	0.00430281	-0.0291872	-0.0165995	0.0176343	-0.00547691	-0.00539501	-0.010071	-0.00144623	-0.00499209	0.00320945
-0.00385769	0.0135593	-0.0205636	-0.00172541	-0.00556427	0.012086	0.014457	-0.010767	0.000926579	-0.00766132	0.00184062	-0.00505354	0.00722609	-0.00837082	-0.00768502	0.000770007	-0.00137678	0.00521812	0.00870182	0.00585345	-0.00578255	0.00431549	-0.029219	-0.016585	0.0176155	-0.00551081	-0.00542029	-0.00959446	-0.00144216	-0.00495853	0.00320572
-0.000782831	0.0132039	-0.0205652	-0.00166145	-0.00555268	0.0120304	0.0144542	-0.010766	0.00095363	-0.00762173	0.00180966	-0.00486114	0.00725359	-0.00837076	-0.00791425	0.000729347	-0.0016394	0.00520155	0.00876407	0.00582455	-0.00580016	0.00430626	-0.0291897	-0.0165663	0.0176219	-0.00550198	-0.00541689	-0.00975693	-0.0014289	-0.00498118	0.00318413
-0.00179706	0.013136	-0.0205779	-0.00174302	-0.0055579	0.0122332	0.0144548	-0.0102678	0.000921261	-0.00758582	0.00182704	-0.00497288	0.00739543	-0.00838523	-0.00816474	0.000710062	-0.0012932	0.0051933	0.00877013	0.00582324	-0.00573857	0.00432103	-0.0288824	-0.0165889	0.0176187	-0.00540786	-0.00416099	-0.00964024	-0.00142344	-0.00496316	0.00315284
-0.00140299	0.0133689	-0.0205062	-0.00170896	-0.00576145	0.0121217	0.014487	-0.0108306	0.00103342	-0.00760602	0.00177092	-0.00473499	0.00724776	-0.00837375	-0.00775461	0.000754565	-0.00144711	0.00550095	0.00148978	0.00581077	-0.00573893	0.00431114	-0.026513	-0.0166786	0.0176032	-0.00590522	-0.00529146	-0.00965153	-0.00141997	-0.00510852	0.00297424
-0.00179456	0.0132694	-0.0205245	-0.00175738	-0.0056411	0.0120808	0.014503	-0.0102427	0.00103119	-0.00759111	0.00176587	-0.00468412	0.00735771	-0.00837358	-0.00783452	0.000742	-0.00143544	0.00543143	0.00295334	0.00579152	-0.00577892	0.00431242	-0.0267359	-0.0166512	0.0176127	-0.00558711	-0.0040104	-0.0096422	-0.00142412	-0.00529499	0.00296502
-0.00200218	0.0132739	-0.0205361	-0.00174225	-0.0057931	0.0122293	0.0144919	-0.0104443	0.00125474	-0.0046693	0.00178636	-0.00471749	0.00733694	-0.0083762	-0.00762465	0.000738696	-0.00127597	0.0053911	0.000358196	0.00580238	-0.00577698	0.00431121	-0.0267849	-0.0166026	0.0176058	-0.00566479	-0.00422428	-0.00965359	-0.0014225	-0.00515818	0.00292993
-0.00199681	0.0133092	-0.0204633	-0.00171607	-0.00526598	0.0121425	0.0144972	-0.0103682	0.00122119	-0.00476183	0.00178376	-0.00471114	0.00734223	-0.00837259	-0.00781798	0.000751029	-0.0012792	0.00538882	0.00148804	0.00580401	-0.0056823	0.00431682	-0.0266787	-0.0166395	0.0176086	-0.00560844	-0.00439941	-0.00964958	-0.00142441	-0.00493936	0.00291743
-0.00194149	0.0133027	-0.0205003	-0.00171394	-0.00531466	0.0122222	0.0144989	-0.0103724	0.00112702	-0.00442423	0.00179395	-0.00472913	0.00732193	-0.00837404	-0.00765083	0.000741058	-0.00128222	0.00539005	0.00128943	0.00580815	-0.00551603	0.00431471	-0.0267214	-0.0166278	0.0176095	-0.0056497	-0.00431868	-0.00964609	-0.00142302	-0.00474776	0.00291254
-0.0018608	0.0132766	-0.0205131	-0.00186206	-0.00258583	0.000988148	0.0141661	-0.0104387	0.00115092	-0.00466291	0.00182116	0.00131112	0.00731617	-0.00814747	-0.00764193	0.000754918	-0.00126971	0.00538132	0.00236403	0.00581451	-0.00556771	0.00428088	-0.0267351	-0.0165924	0.0176072	-0.00560798	-0.00431487	-0.00979858	-0.00142058	-0.00518653	0.00272265
-0.00186941	0.0132778	-0.0205126	-0.00181888	-0.00306413	0.00118023	0.0141778	-0.0104352	0.0011509	-0.00455118	0.00180732	-0.000261973	0.00716001	-0.00817023	-0.00763443	0.00075013	-0.00126882	0.00536598	0.00229031	0.00581389	-0.00562447	0.00428322	-0.0267253	-0.0165924	0.0176069	-0.00560736	-0.00431347	-0.00978909	-0.00142168	-0.00517379	0.00272044
-0.00185999	0.0132844	-0.020508	-0.00184517	-0.00295796	0.00207193	0.0142784	-0.0104433	0.00115014	-0.00447855	0.00177902	-0.000706511	0.00675029	-0.0082157	-0.00765197	0.000748982	-0.00128323	0.00537726	0.00197494	0.0057912	-0.0055625	0.00428783	-0.02673	-0.0165776	0.017607	-0.0056045	-0.00426447	-0.00977541	-0.00142156	-0.00513577	0.00271731
-0.001881	0.0126983	-0.0205094	-0.00208945	-0.0031667	0.00266378	0.0149547	-0.0101872	0.000947421	-0.004473	0.00228497	0.000618694	0.00689988	-0.00817734	-0.00749326	0.000698076	-0.00129022	0.0026888	0.00209884	0.00581157	-0.00556935	0.00420113	-0.0118245	-0.0162883	0.017607	-0.00545367	-0.00427016	-0.00967453	-0.00195676	-0.00495721	0.0021128
-0.00200223	0.0127693	-0.0205111	-0.00172046	-0.00306973	0.00214855	0.014185	-0.00789645	0.001181	-0.0043587	0.00071785	0.00021157	0.00691637	-0.00819559	-0.00760021	0.00075384	-0.00143383	0.00548445	0.00216555	0.00581121	-0.00555628	0.00426921	-0.0125531	-0.0165741	0.017547	-0.00549954	-0.00430745	-0.00630292	-0.00140695	-0.00509504	0.00203896
-0.00199598	0.012727	-0.0205099	-0.00176005	-0.00308806	0.00195116	0.014205	-0.00664321	0.00100425	-0.00436221	0.00207647	0.000189641	0.00677688	-0.00817961	-0.0076003	0.000872953	-0.00152546	0.0054898	0.00215312	0.00581188	-0.00534511	0.00426218	-0.0122256	-0.0158491	0.0175963	-0.00548297	-0.00431158	-0.00749909	-0.00128154	-0.00506347	0.00200479
-0.00202803	0.0127676	-0.0205112	-0.00173471	-0.00316026	0.00198232	0.0142682	-0.00491496	0.00108492	-0.00427948	0.00195156	0.000376821	0.0068964	-0.00818675	-0.00746739	0.000784458	-0.00159255	0.00542249	0.00215504	0.00581117	-0.00539199	0.00421927	-0.0124906	-0.0139521	0.017511	-0.00527147	-0.00430512	-0.00653522	-0.00135787	-0.00507834	0.00191811
-0.00203247	0.0126307	-0.0191888	-0.00167206	-0.0030658	0.00207809	0.0143324	-0.00508835	0.00109299	-0.00406448	0.00221697	0.000184506	0.00684425	-0.00818529	-0.0074987	0.000771152	-0.00158394	0.005295	0.00212452	0.00581136	-0.00481559	0.004242	-0.012077	-0.0150631	0.0175459	-0.00509814	-0.00430642	-0.00706682	-0.00134515	-0.00505856	0.00188553
-0.00165479	0.0126641	-0.0198703	-0.00167044	-0.00308177	0.00208636	0.014228	-0.00430682	0.00110772	-0.0041849	0.00201469	0.00012223	0.00684254	-0.00817636	-0.0071879	0.000797515	-0.00153796	0.00487868	0.00217714	0.00575806	-0.00546615	0.00423698	-0.0120467	-0.00819019	0.0175162	-0.00525975	-0.00431967	-0.0070376	-0.00125164	-0.00507709	0.00173847
-0.00203796	0.012661	-0.0195337	-0.00164987	-0.00308347	0.00209716	0.0143605	-0.00307424	0.00109069	-0.00420042	0.00198543	0.000228519	0.00682289	-0.00818985	-0.00750435	0.000781429	-0.0015366	0.00497964	0.00215682	0.00571107	-0.00514645	0.00424527	-0.0121238	-0.0027349	0.0174862	-0.00496146	-0.00430984	-0.00705341	-0.00115375	-0.00507569	0.0016609
-0.00193061	0.0115785	-0.0199141	-0.000806702	-0.00367647	0.00216288	0.0143548	-0.00369253	0.00107857	-0.00429314	0.00172695	0.000164482	0.00688196	-0.00459727	-0.00747336	0.000728319	-0.00134953	0.00481586	0.00208122	0.0060614	-0.00525045	0.00425607	-0.0104105	-0.00607369	0.01636	-0.00503	-0.00424787	-0.00649875	-0.00168465	-0.0051161	0.00155966
-0.00193205	0.00925217	-0.0197017	-0.00118088	-0.00315387	0.00194256	0.0143702	-0.00317839	0.00118032	-0.00223135	0.00175483	0.000296548	0.00685074	-0.00670113	-0.00699617	0.000948975	-0.00112785	0.00504967	0.00202296	0.00453945	-0.00520112	0.00426762	-0.0104004	-0.00469831	0.0173105	-0.00440052	-0.00439146	-0.00727435	-0.00139466	-0.00510012	0.00150659
-0.00191616	0.00926281	-0.0197923	-0.000421087	-0.003215	0.00197141	0.0143672	-0.00369727	0.00110247	-0.0031307	0.0012142	0.000528482	0.00685925	-0.00592154	-0.00666086	0.000845392	-0.00152522	0.0050489	0.00197027	0.00476234	-0.00512031	0.00426024	-0.0096464	-0.00386021	0.0166009	-0.00460353	-0.00184284	-0.00706452	-0.00172757	-0.00508073	0.00144124
-0.00191616	0.00926281	-0.0197923	-0.000421087	-0.003215	0.00197141	0.0143672	-0.00369727	0.00110247	-0.0031307	0.0012142	0.000528482	0.00685925	-0.00592154	-0.00666086	0.000845392	-0.00152522	0.0050489	0.00197027	0.00476234	-0.00512031	0.00426024	-0.0096464	-0.00386021	0.0166009	-0.00460353	-0.00184284	-0.00706452	-0.00172757	-0.00508073	0.00144124
-0.00184506	0.00883153	-0.0196824	-0.000524487	-0.00318114	0.00200124	0.0143641	-0.00354336	0.00111226	-0.00324154	0.00186666	0.000521953	0.00685212	-0.00571599	-0.00689952	0.000925297	-0.00132692	0.00497391	0.00196481	0.00492314	-0.0051685	0.00425189	-0.00983594	-0.00382109	0.0162796	-0.00470748	-0.00192022	-0.00720558	-0.00167393	-0.00508874	0.00142789
-0.0017687	0.00881828	-0.0196454	0.000521174	-0.00307045	0.00196326	0.0144337	-0.00361347	0.00110108	-0.0034798	0.00136915	0.000388434	0.00490331	-0.00587055	-0.00602966	0.00109736	-0.00137022	0.00494171	0.00193454	0.00496442	-0.00518194	0.00425083	-0.00987282	-0.00401357	0.0162835	-0.00461788	-0.00215518	-0.00717947	-0.00163961	-0.00505069	0.00139724
-0.00187147	0.00886298	-0.0197048	-0.000512683	-0.00305635	0.00194182	0.0143822	-0.00351006	0.001103	-0.00337958	0.00139528	0.000412924	0.00480684	-0.0029249	-0.00656476	0.000903152	-0.00133625	0.00496719	0.00196268	0.00501685	-0.00516078	0.00425531	-0.00974835	-0.00389262	0.0163769	-0.00461379	-0.00196604	-0.00710351	-0.00169886	-0.00509057	0.00137622
-0.001915	0.00897902	-0.0187735	-0.000438435	-0.00284527	0.0019107	0.0139048	-0.00352954	0.00256251	-0.0033241	0.00131348	0.000404791	0.00504341	-0.00354437	-0.00649669	0.000855494	-0.00131595	0.00492902	0.00199122	0.00525623	-0.00514155	0.00425155	-0.00977347	-0.00393773	0.0141114	0.00229769	-0.00214681	-0.00711206	-0.00207651	-0.00533045	0.0012604
-0.00190254	0.0076782	-0.0188711	-0.000655904	-0.00303265	0.00191118	0.014127	-0.00350953	0.0020704	-0.00325474	0.00143107	0.000968302	0.00487978	-0.00453358	-0.00575085	0.000866999	-0.00131417	0.00496828	0.00198615	0.00515186	-0.00509673	0.00432038	-0.00819816	-0.00394636	0.0146053	-0.00145351	-0.0020864	-0.00711792	-0.00190298	-0.00536499	0.00122709
-0.00193155	0.00674477	-0.0186316	-0.000566926	-0.00305372	0.00194999	0.0141372	-0.00352404	0.00177516	-0.00334507	0.00148062	0.000486677	0.00480058	-0.00323164	-0.00632701	0.00092176	-0.00113537	0.00494031	0.00199611	0.00516974	-0.00510236	0.00427643	-0.0083098	-0.00388081	0.0144413	-0.00143766	-0.00211453	-0.00710106	-0.00174981	-0.00518157	0.00119349
-0.00196081	0.00752468	-0.0189369	-0.000695663	-0.00300503	0.00193605	0.014099	-0.00352287	0.00161356	-0.00330389	0.00146814	0.000492496	0.00488112	-0.00377498	-0.00631924	0.000914717	-0.00122798	0.0049418	0.00199151	0.00520207	-0.00511069	0.00426072	-0.00391639	-0.0028492	0.0142525	-0.000713034	-0.0018506	-0.00699946	-0.00182332	-0.00498235	0.00114718
-0.00199243	0.00625704	-0.0188485	-0.00053665	-0.00354226	0.00192523	0.0140064	-0.00351923	0.00194603	-0.00329823	0.0015727	0.000538294	0.00474294	-0.00368954	-0.00614462	0.000879528	-0.00121229	0.0049351	0.00199258	0.00517811	-0.00509798	0.00426915	-0.00215077	-0.00407614	0.0136075	-0.000607416	-0.00209683	-0.00699071	-0.00185694	-0.00498521	0.00110472
-0.00161616	0.00695492	-0.0188762	-0.000555775	0.00115493	0.00193367	0.0139987	-0.00349175	0.00179556	-0.00182197	0.00148667	0.000700047	0.00479352	-0.00398624	-0.00341378	0.000606282	-0.00116857	0.00495132	0.0019898	0.00517249	-0.00511855	0.0042712	-0.00394103	-0.00401517	0.0122146	-0.000896843	-0.0020977	-0.00708895	-0.00182505	-0.005084	0.00104749
-0.00147917	0.00648314	-0.0188571	-0.000543659	0.000454644	0.00193157	0.0140502	-0.0035032	0.00169583	-0.00265283	0.00142935	0.000666452	0.00478485	-0.00391647	-0.00236509	0.000197342	-0.00116542	0.00494868	0.00198998	0.00518642	-0.00511295	0.00427432	-0.00306384	-0.00292018	0.0124249	-0.000781974	-0.00210349	-0.00704503	-0.00183281	-0.00494936	0.00102592
-0.00153944	0.00650291	-0.0188655	-0.000543821	0.000432797	0.00193196	0.0140462	-0.00350301	0.001696	-0.0024614	0.00142002	0.000657474	0.00478108	-0.00390963	-0.00278215	0.000434181	-0.00116628	0.00494858	0.00198998	0.00518378	-0.00511295	0.00427367	-0.00312175	-0.00299383	0.0123859	-0.000729127	-0.00210155	-0.00704851	-0.00183248	-0.00472899	0.00102536
-0.00150589	0.00650581	-0.018857	-0.000543894	0.00100554	0.00193337	0.0140337	-0.00350384	0.00180032	-0.00261176	0.0014525	0.000610522	0.00472766	-0.00371455	-0.00260962	-0.000122311	-0.00117916	0.00495117	0.00199108	0.00518113	-0.00511149	0.00427721	-0.00297559	-0.00312159	0.0122609	-0.000720606	-0.00209902	-0.00704463	-0.00182931	-0.0049704	0.00102263
-0.00143024	0.00646024	-0.018869	-0.000537737	0.000616103	0.00193183	0.0140398	-0.00350257	0.00147846	-0.0024871	0.00145194	0.000621823	0.0047309	-0.00377492	-0.00271944	-0.000178936	-0.00115385	0.00495329	0.00199026	0.00517948	-0.00511589	0.0042748	-0.00293036	-0.00318447	0.0122419	-0.000539465	-0.00209895	-0.00704774	-0.00182677	-0.00499262	0.00102085
-0.00138784	0.00652179	-0.0184132	-0.000546842	0.000364982	0.00193098	0.0140221	-0.00349824	0.00177622	-0.00240082	0.00144049	0.00061861	0.00473199	-0.00377159	-0.00267679	-0.000260195	-0.00116151	0.00495416	0.00196929	0.00519587	-0.00524796	0.00427627	-0.00222001	-0.00308373	0.0123171	-0.000671322	-0.00209843	-0.0070498	-0.00182913	-0.00496391	0.00100304
-0.00140546	0.00649583	-0.0184902	-0.000542393	0.000398872	0.00193159	0.0140329	-0.00349766	0.00167962	-0.00239632	0.00144491	0.000623579	0.00474078	-0.00376648	-0.00271952	-0.000116975	-0.00115776	0.00495314	0.00198703	0.00517957	-0.00516759	0.00427601	-0.00131486	-0.00310546	0.0122429	-0.000589025	-0.00210383	-0.00704748	-0.00182962	-0.00498353	0.00100003
-0.00138195	0.00654082	-0.0183849	-0.000541465	0.000567636	0.00192734	0.00698029	-0.00351014	0.00201791	-0.00242507	0.00138312	0.000776559	0.00475461	-0.00374682	-0.00219445	-0.000176796	-0.0011553	0.00078069	0.00198911	0.00519057	-0.00518076	0.00427672	-0.0018585	-0.00298931	0.00905589	-0.000513064	-0.00212638	-0.00704612	-0.00087886	-0.00497206	0.000754332
-0.00138195	0.00654082	-0.0183849	-0.000541465	0.000567636	0.00192734	0.00698029	-0.00351014	0.00201791	-0.00242507	0.00138312	0.000776559	0.00475461	-0.00374682	-0.00219445	-0.000176796	-0.0011553	0.00078069	0.00198911	0.00519057	-0.00518076	0.00427672	-0.0018585	-0.00298931	0.00905589	-0.000513064	-0.00212638	-0.00704612	-0.00087886	-0.00497206	0.000754332
-0.0014165	0.00653504	-0.0184321	-0.000541753	0.000538899	0.00197747	0.00709974	-0.00350449	0.00194787	-0.00242146	0.0014086	0.00085355	0.00475214	-0.00180589	-0.00229672	-0.000160542	-0.00115529	0.0011157	0.00211778	0.0051953	-0.00517889	0.004275	-0.00204142	-0.00305063	0.00951766	-0.000547655	-0.00212481	-0.00625793	-0.000617305	-0.00495757	0.000747299
-0.00138105	0.00654241	-0.0184096	-0.000541088	0.000543651	0.0019333	0.00669169	-0.00353294	0.00215767	-0.00240639	0.00134953	0.000838354	0.00474903	-0.00231403	-0.00217471	-4.09748e-05	-0.00115531	0.00111701	0.00203982	0.00527281	-0.00517086	0.00427624	-0.00241918	-0.00296225	0.00901898	-0.000450159	-0.00214151	-0.00678415	0.000601401	-0.0049549	0.000742085
-0.00139566	0.00650139	-0.0163613	-0.000557116	-0.000257359	0.00210639	0.00694345	-0.00352204	0.00208512	-0.00242599	0.0013742	0.00139738	0.00472524	-0.00214506	-0.00236112	-6.47713e-05	-0.00115665	0.00108081	0.0025513	0.00516394	-0.00518008	0.00427468	-0.00215506	-0.00297775	0.00913529	-0.000289873	-0.00212576	-0.0065618	0.000418408	-0.00474479	0.000672022
-0.00139475	0.00633522	-0.0162768	-0.000565969	-0.000109385	0.00210329	0.00693767	-0.00352204	0.00207849	-0.00242319	0.00138585	0.00129534	0.00471865	-0.00250574	-0.00236319	-4.17801e-05	-0.00116506	0.00115149	0.00194738	0.00518736	-0.00517781	0.00427499	-0.0021733	-0.00298906	0.00917388	-0.000293486	-0.00212155	-0.00657231	0.000230566	-0.00482327	0.000667616
-0.0013929	0.00628329	-0.0162956	-0.000558217	0.000292247	0.00200284	0.00677107	-0.00351859	0.00200264	-0.00241814	0.00140717	0.000985979	0.00473991	-0.0023238	-0.00232772	8.50651e-06	-0.0011712	0.00120782	0.00219693	0.00517728	-0.00517287	0.0042743	-0.00217448	-0.00297145	0.00915775	-0.000259755	-0.00212722	-0.00652176	-0.000158601	-0.00481189	0.000662915
-0.00139176	0.00625472	-0.0162933	-0.00055971	0.000293649	0.00197192	0.00676376	-0.00351918	0.00196895	-0.00241849	0.00137853	0.000985848	0.00474525	-0.00228611	-0.0022968	2.59718e-05	-0.00115936	0.0012264	0.00200725	0.0051974	-0.00518124	0.0042748	-0.00218969	-0.00296731	0.0091806	-0.000301342	-0.00212598	-0.00654827	-4.70332e-05	-0.00483625	0.000662342
-0.00139163	0.00629922	-0.0163264	-0.00055851	0.00031146	0.00152227	0.00459795	-0.00346589	0.00195907	-0.00254314	0.00136755	0.000991792	0.00472801	-0.00253119	-0.00222852	1.22655e-05	-0.0011591	0.0012568	0.00221533	0.00510364	-0.00517663	0.00427502	-0.00220385	-0.00297425	0.00750381	-0.00021524	-0.00223514	-0.00656889	-8.7259e-05	-0.00484949	0.000611614
-0.00139201	0.00630733	-0.0163147	-0.000404969	0.000359194	0.00141286	0.00444545	-0.0034529	0.00195209	-0.00278521	0.00136034	0.000956527	0.00472805	-0.00261597	-0.00224223	-6.59378e-05	-0.00116299	0.00127279	0.00222819	0.00509222	-0.00517677	0.00427484	-0.00221078	-0.00296044	0.00744036	-0.000261799	-0.00224034	-0.00656856	-0.000139294	-0.00486169	0.000610269
-0.001392	0.00630732	-0.0162914	-0.000424818	0.000323514	0.0014833	0.00445042	-0.00346381	0.00195855	-0.00254938	0.00137339	0.00101025	0.00473276	-0.00254861	-0.00226072	-2.55959e-05	-0.00116225	0.00123709	0.00217414	0.00510328	-0.00517694	0.00427484	-0.00220923	-0.00296101	0.00752593	-0.000234989	-0.00222892	-0.00656166	-0.000129676	-0.00484309	0.000609233
-0.0014989	0.00630876	-0.0141	-0.000195773	0.000351672	0.00152326	0.00465401	-0.0035069	0.0019486	-0.00271238	0.0013561	0.000979549	0.00473195	-0.00247906	-0.00224244	-0.000783038	-0.00115964	0.00123986	0.00221479	0.00512609	-0.00517669	0.00427484	-0.00222037	-0.00296813	0.00749167	-0.000345182	-0.00201446	-0.00656472	-0.000139866	-0.00483731	0.000545123
-0.00148229	0.00631173	-0.0141955	-0.000412734	0.000264183	0.00156486	0.00469284	-0.00347807	0.00195999	-0.00267458	0.00137153	0.000988624	0.00473086	-0.00265925	-0.00178028	-0.000171824	-0.00115951	0.00123838	0.00220922	0.00511586	-0.00517591	0.00418873	-0.00188269	-0.00296943	0.00733064	-0.000278631	-0.00219896	-0.00655769	-0.000123073	-0.00483335	0.000542521
-0.00145048	0.0063043	-0.0142627	-0.00036656	0.00033507	0.00152775	0.00463971	-0.00348826	0.00195103	-0.00263923	0.00135973	0.00098162	0.00473027	-0.00251591	-0.00210342	-0.000436634	-0.00115386	0.00123492	0.0022051	0.00511253	-0.00517382	0.00424686	-0.00187971	-0.00296997	0.00646839	-0.000313485	-0.00205757	-0.00656101	-0.000109361	-0.00483904	0.000532116
-0.00142112	0.00631225	-0.0141921	-0.000372452	0.000348173	0.00150091	0.00449502	-0.00348894	0.00195097	-0.00258844	0.00136522	0.000991034	0.00473118	-0.00262898	-0.00161144	-0.000932401	-0.00114269	0.00120518	0.00221153	0.00511388	-0.00517596	0.0042495	-0.002054	-0.00296824	0.00629767	-0.000247745	-0.00218115	-0.0065617	-0.000119445	-0.00487479	0.000527276
-0.00142156	0.0063104	-0.0141946	-0.00027175	0.000344696	0.00150274	0.00449588	-0.00348833	0.00195148	-0.00259586	0.0013648	0.000990833	0.00473122	-0.0026168	-0.001617	-0.000916572	-0.0011459	0.00121033	0.0022115	0.00511402	-0.0051759	0.00419659	-0.00179263	-0.00297016	0.00632501	-0.00025281	-0.00217798	-0.00656209	-0.000119804	-0.0048639	0.000526043
-0.00143121	0.00630997	-0.0130375	-0.00066973	0.000310545	0.001515	0.00453359	-0.0034871	0.00195385	-0.00259847	0.00135969	0.000989391	0.00473118	-0.00257491	-0.00178029	-0.000701579	-0.00114695	0.00122823	0.00221129	0.00511674	-0.0051749	0.00417838	-0.00201579	-0.00297152	0.00644277	-0.000257902	-0.00216694	-0.00656179	-0.000119606	-0.00485459	0.000497403
-0.0014341	0.00630847	-0.00501101	-0.000736059	0.000330603	0.00157744	0.00454543	-0.00348598	0.00195317	-0.0026374	0.00136369	0.000991778	0.00473157	-0.00259228	-0.00220256	-0.000437216	-0.00114825	0.00119047	0.0022117	0.00511563	-0.00517431	0.0041896	-0.00202091	-0.00297039	0.00645681	-0.000271437	-0.00215833	-0.00656227	-0.000100992	-0.00485463	0.000354774
-0.00137146	0.00630904	-0.00246541	-0.000315301	0.000333286	0.00176241	0.00453503	-0.0034803	0.00195397	-0.0026557	0.00136331	0.00100355	0.00473156	-0.00258599	-0.00202472	0.000148874	-0.00115303	0.0011715	0.00221123	0.00511754	-0.00517331	0.00418518	-0.00199779	-0.00296839	0.00648232	-0.000271129	-0.0021496	-0.00656255	-7.90796e-05	-0.0048539	0.000334902
-0.00139395	0.00630089	-0.000931212	-0.000461373	0.000332071	0.00191882	0.00454372	-0.00340478	0.00195436	-0.00265159	0.00136015	0.000996021	0.00473148	-0.00259668	-0.0021276	-0.000388882	-0.00115011	0.000927891	0.00220511	0.00511576	-0.00517192	0.0041846	-0.00195557	-0.00296935	0.00651945	-0.000270239	-0.00215359	-0.00656466	-7.75592e-05	-0.00485472	0.000330256
-0.0013296	0.00626726	-0.000840234	-0.000371628	0.000334982	0.00182	0.00453794	-0.00345561	0.00195575	-0.00264568	0.0013618	0.00101628	0.00473172	-0.00259154	-0.00211401	-0.00043871	-0.00115046	0.000956407	0.00188721	0.00511731	-0.00516819	0.00418928	-0.00192131	-0.00296861	0.0065243	-0.000268127	-0.00214839	-0.00656577	-7.37418e-05	-0.00485481	0.000328017
-0.0013296	0.00626726	-0.000840234	-0.000371628	0.000334982	0.00182	0.00453794	-0.00345561	0.00195575	-0.00264568	0.0013618	0.00101628	0.00473172	-0.00259154	-0.00211401	-0.00043871	-0.00115046	0.000956407	0.00188721	0.00511731	-0.00516819	0.00418928	-0.00192131	-0.00296861	0.0065243	-0.000268127	-0.00214839	-0.00656577	-7.37418e-05	-0.00485481	0.000328017
-0.00132969	0.00626757	-0.000854939	-0.000376269	0.000334978	0.00144559	0.00453814	-0.00345588	0.00195556	-0.00264566	0.00136178	0.00101429	0.00473167	-0.00259143	-0.00211543	-0.000415337	-0.00115042	0.000953069	0.00189352	0.005117	-0.00517349	0.00418925	-0.00189525	-0.0029687	0.00652415	-0.000268265	-0.0021482	-0.00656577	-7.40835e-05	-0.00485456	0.000326775
-0.00134077	0.00627434	-0.000905388	-0.000389483	0.000458627	0.00141511	0.00385541	-0.00346402	0.00177553	-0.00264269	0.00134333	0.00114345	0.00468177	-0.00259142	-0.00200453	-0.000378352	-0.00115032	0.000952881	0.00193731	0.00511632	-0.00509891	0.00410364	-0.00192795	-0.00296836	0.00647547	-0.00026911	-0.00214983	-0.00656422	-7.64471e-05	-0.00485237	0.000318051
-0.00134272	0.00631178	-0.00087324	0.000325058	0.000417845	0.00158609	0.00416639	-0.0034639	0.00193774	-0.00269412	0.00136093	0.00101695	0.00469574	-0.00259316	-0.00203163	-0.000363369	-0.00108839	0.000930829	0.00197157	0.0051164	-0.00515952	0.00411188	-0.00193248	-0.00220297	0.00644598	-0.00026784	-0.00215212	-0.00574024	-7.41115e-05	-0.00482052	0.000308169
-0.00134032	0.00631745	-0.000896304	-0.00025497	0.000376518	0.00154357	0.00413115	-0.00346004	0.00182922	-0.00265084	0.00135624	0.00111373	0.00470377	-0.00259218	-0.00201921	-0.000384263	-0.00111797	0.000937734	0.00194901	0.00511635	-0.00514438	0.00412906	-0.00193234	-0.0027006	0.00200809	-0.000268844	-0.00215618	-0.0059742	-6.71621e-05	-0.00484626	0.000275241
-0.00134137	0.00631986	-0.000900386	-0.000258634	0.000408382	0.00151182	0.0040038	-0.00346242	0.00188294	-0.0026699	0.00134818	0.00119065	0.00469819	-0.00259278	-0.00200852	-0.00037023	-0.00114585	0.000932618	0.00193706	0.00511492	-0.00511407	0.00412301	-0.00193163	-0.00251723	0.00267956	-0.000268531	-0.00215129	-0.00479355	-7.21666e-05	-0.00484691	0.000263638
-0.00134031	0.00630961	-0.000882665	-0.000251724	0.00038988	0.00157415	0.00405315	-0.00346193	0.00187403	-0.00268117	0.00135759	0.00113699	0.00468041	-0.00259213	-0.00203487	-0.000381603	-0.00111772	0.000927507	0.00193948	0.00511632	-0.00507595	0.00411342	-0.00193964	-0.00217008	0.00156699	-0.000268373	-0.00215025	-0.00448339	-5.3547e-05	-0.00478571	0.000253604
-0.00134136	0.00631378	-0.000859602	4.96536e-05	0.000377177	0.00154588	0.00412285	-0.00346269	0.00185687	-0.00270064	0.00135428	0.00111881	0.00470063	-0.00259278	-0.00198663	-0.000367183	-0.0011253	0.000930927	0.00193499	0.00511633	-0.00510024	0.00411565	-0.00193054	-0.00200212	0.00108052	-0.000266957	-0.00215126	-0.00458886	-5.83103e-05	-0.0047744	0.000253115
-0.0013398	0.0063353	-0.000945753	-4.97135e-05	0.000384097	0.00152801	0.00409598	-0.00346257	0.00186744	-0.00268332	0.00136386	0.00113676	0.00469213	-0.00259243	-0.0020119	-0.000370641	-0.0011287	0.000933872	0.00193883	0.00513907	-0.00507521	0.00413224	-0.00193482	-0.00218563	0.000731295	-0.000267885	-0.00215086	-0.00437229	-5.97364e-05	-0.0017919	0.000232072
-0.00133201	0.00633433	-0.00089865	-0.000183444	0.000358975	0.00156184	0.0040745	-0.0034703	0.00186982	-0.00269396	0.00154021	0.00113331	0.0046502	-0.00258553	-0.002013	-0.000377504	-0.00112648	0.000940984	0.00193549	0.00516943	-0.00507197	0.00422176	-0.00193556	-0.0021065	0.00109995	-0.000267806	-0.00214916	-0.00385664	-6.07971e-05	-0.000577481	0.000226333
-0.00133574	0.00633667	-0.000889432	-2.92737e-05	0.000356548	0.00155345	0.0040797	-0.0034696	0.00186966	-0.0026918	0.00145079	0.00112788	0.00465427	-0.00258756	-0.00201242	-0.000378124	-0.00112255	0.000947829	0.0019365	0.0051244	-0.00506926	0.00415484	-0.00193507	-0.00211155	0.00113362	-0.000267851	-0.00214996	-0.00381123	-5.4292e-05	-0.00067993	0.000224922
-0.00145514	0.00633691	-0.000924976	-3.72578e-05	0.000340207	0.00153562	0.00185262	-0.00346553	0.00186762	-0.00269949	0.00145887	0.00114157	0.00468723	-0.00209082	-0.000365231	-0.000380831	-0.00112545	0.00094486	0.0019381	0.00177013	-0.00512949	0.00417272	-0.00193664	-0.00216847	0.0010821	-0.000292368	-0.00215051	-0.00394967	-5.43109e-05	-0.000951581	0.000185488
-0.00145514	0.00633691	-0.000924976	-3.72578e-05	0.000340207	0.00153562	0.00185262	-0.00346553	0.00186762	-0.00269949	0.00145887	0.00114157	0.00468723	-0.00209082	-0.000365231	-0.000380831	-0.00112545	0.00094486	0.0019381	0.00177013	-0.00512949	0.00417272	-0.00193664	-0.00216847	0.0010821	-0.000292368	-0.00215051	-0.00394967	-5.43109e-05	-0.000951581	0.000185488
-0.00145514	0.00633691	-0.000924976	-3.72578e-05	0.000340207	0.00153562	0.00185262	-0.00346553	0.00186762	-0.00269949	0.00145887	0.00114157	0.00468723	-0.00209082	-0.000365231	-0.000380831	-0.00112545	0.00094486	0.0019381	0.00177013	-0.00512949	0.00417272	-0.00193664	-0.00216847	0.0010821	-0.000292368	-0.00215051	-0.00394967	-5.43109e-05	-0.000951581	0.000185488
-0.00142614	0.00633711	-0.000922948	-4.40889e-05	0.000341774	0.00153671	0.0018527	-0.00346595	0.00186712	-0.00270149	0.00145982	0.00113948	0.00468723	-0.00207048	-0.000370348	-0.000380934	-0.00112546	0.00094499	0.0019381	0.00180073	-0.00512009	0.00417271	-0.00193639	-0.00216875	0.00108315	-0.000287239	-0.0021505	-0.0039607	-5.43207e-05	-0.000972683	0.000185478
-0.00144015	0.0063377	-0.000920227	-3.79394e-05	0.000340691	0.0015365	0.00187639	-0.00346567	0.00186671	-0.00270252	0.00145843	0.00114716	0.00468592	-0.00200695	-0.000365356	-0.000380814	-0.00112542	0.000945534	0.00193786	0.00179368	-0.00511714	0.00417361	-0.00193651	-0.00218811	0.00109698	-0.00029123	-0.00215061	-0.00394478	-5.43135e-05	-0.000943693	0.000185236
-0.00144087	0.00633738	-0.000923054	-4.21592e-05	0.000341399	0.00153687	0.00186336	-0.00346552	0.00186702	-0.00270264	0.00145896	0.0011465	0.00468877	-0.00197478	-0.000328067	-0.000380565	-0.00112545	0.000945139	0.00193766	0.00179672	-0.00512426	0.0041733	-0.00193713	-0.00217368	0.00109067	-0.000290652	-0.00215058	-0.00394401	-5.42246e-05	-0.00095521	0.000185087
-0.00143497	0.00633758	-0.000916307	-3.81585e-05	0.00034161	0.00153871	0.00186876	-0.00348013	0.00186586	-0.00270231	0.00146024	0.000257284	0.00439625	-0.00202202	-0.000430682	-0.000325269	-0.0011255	0.000944517	0.0019378	0.00181017	-0.00512539	0.00417221	-0.00193662	-0.00217949	0.00108577	-0.000290038	-0.00215296	-0.00394305	-5.42764e-05	-0.000959279	0.00018158
-0.00144113	0.00633758	-0.000914594	-3.42531e-05	0.000343602	0.00104538	0.0018688	-0.00347082	0.00186685	-0.00270379	0.0014597	0.000649058	0.00449403	-0.00201588	-0.000379329	-0.000335163	-0.0011255	0.00094506	0.00194656	0.00180794	-0.00512248	0.00401358	-0.00193661	-0.00217921	0.00108763	-0.000290157	-0.00215397	-0.00394368	-5.80695e-05	-0.000953365	0.000180131
-0.00143572	0.00633884	-0.000916985	-2.99127e-05	0.000343523	0.00108353	0.00186948	-0.00347978	0.00186761	-0.00270275	0.00145888	0.000535189	0.00269244	-0.0018757	-0.000395681	-0.000404466	-0.00112552	0.000946198	0.00194354	0.00180573	-0.00512329	0.0040671	-0.00193673	-0.00217826	0.00112753	-0.00029086	-0.00215745	-0.00397838	-5.82064e-05	-0.000948805	0.000167502
-0.00143629	0.00634031	-0.000911756	-3.42854e-05	0.00034465	0.0011454	0.00187102	-0.00347005	0.00186794	-0.00269998	0.00144634	0.000717067	0.00252376	-0.0017205	-0.000391806	-0.00040478	-0.00112592	0.00094562	0.00194583	0.00180718	-0.00512172	0.00399121	-0.00193691	-0.00218366	0.00120754	-0.00029207	-0.00216204	-0.00394566	-5.65987e-05	-0.000953789	0.000165695
-0.00143698	0.0026313	-0.000925686	-4.26763e-05	0.000342863	0.00134149	0.0018776	-0.00348654	0.00186658	-0.0025834	0.00145642	0.000420439	0.00282941	-0.00130301	-0.000341944	-0.00041674	-0.00112011	0.00099549	0.00193883	0.00183746	-0.00512258	0.00407371	-0.0019366	-0.00225005	0.00109437	-0.00020052	-0.00215227	-0.00394137	-5.32553e-05	-0.000952122	0.00013324
-0.00143698	0.0026313	-0.000925686	-4.26763e-05	0.000342863	0.00134149	0.0018776	-0.00348654	0.00186658	-0.0025834	0.00145642	0.000420439	0.00282941	-0.00130301	-0.000341944	-0.00041674	-0.00112011	0.00099549	0.00193883	0.00183746	-0.00512258	0.00407371	-0.0019366	-0.00225005	0.00109437	-0.00020052	-0.00215227	-0.00394137	-5.32553e-05	-0.000952122	0.00013324
-0.00143963	0.00276719	-0.000915228	-3.86844e-05	0.000343321	0.00108211	0.00187529	-0.00347994	0.00186578	-0.00261546	0.00145628	0.000531749	0.00267647	-0.00143855	-0.000382735	-0.000521281	-0.00108129	0.000952423	0.00194155	0.0018226	-0.0051227	0.00404993	-0.00193674	-0.00219818	0.00112572	-0.000263555	-0.00215186	-0.00395358	-5.36928e-05	-0.000777189	0.000132461
-0.00143858	0.0027297	-0.000907915	-3.88358e-05	0.00034284	0.00117726	0.00187578	-0.00347933	0.00186669	-0.00262423	0.00145473	0.000489996	0.00275246	-0.00138901	-0.000359157	-0.000225899	-0.00102995	0.000499554	0.00194084	0.00182524	-0.0051226	0.00402826	-0.00193681	-0.00221916	0.00110714	-0.000247189	-0.00215315	-0.00394945	-5.18669e-05	-0.000891405	0.000131758
-0.00144461	0.00275535	-0.000877734	-4.09196e-05	0.000294385	0.00117022	0.00187725	-0.00348142	0.00185713	-0.0025427	0.00145391	0.000502608	0.00224206	-0.00166162	-0.000378386	-0.000471307	-0.000668191	0.000960601	0.0018718	0.00181813	-0.00513433	0.00122045	-0.00193829	-0.00220457	0.00111272	-0.000403858	-0.00215256	-0.00394949	-5.44129e-05	-0.000895424	0.00011507
-0.0014557	0.00298225	-0.000930555	-5.43488e-05	0.000351417	0.00117393	0.00182983	-0.00348016	0.00160152	-0.0026125	0.00137156	0.00050993	0.00188359	-0.00153815	-0.000385446	-0.000293041	-0.000992316	0.000887791	0.00195029	0.00184941	-0.00483465	0.000169649	-0.00199082	-0.00221723	0.00111303	-0.000937441	-0.00215622	-0.00306649	-5.2348e-05	-0.00084746	0.000104693
-0.00144803	0.00291391	-0.000923062	-5.71315e-05	0.000345909	0.00117929	0.0018342	-0.00348509	0.00157607	-0.00260385	0.000462888	0.0005029	0.000344121	-0.00157216	-0.000373999	-0.00036009	-0.00092593	0.00087604	0.00194786	0.00185725	-0.00489604	0.000262855	-0.00195519	-0.00221798	0.00111643	-0.000930854	-0.00215647	-0.00303648	-5.22566e-05	-0.000845857	9.94069e-05
-0.00144896	6.83182e-06	-0.000930638	-5.94269e-05	0.000338732	0.0011783	0.00184002	-0.00348504	0.00163505	-0.00206429	0.000780705	0.000506611	0.000648678	-0.00156657	-0.00037991	-0.000334911	-0.000949256	0.000856308	0.00192772	0.00174864	-0.00489872	0.000441091	-0.0019662	-0.00222127	0.00111682	-0.000627173	-0.00215596	-0.00313378	-5.2205e-05	-0.000849106	8.9169e-05
-0.0014473	0.00113571	-0.000912546	-6.66883e-05	0.000350821	0.00117858	0.00183646	-0.00348324	0.00167263	-0.0014714	0.00102794	0.000519334	0.000248563	-0.00153825	-0.000379587	-0.000388757	-0.000944103	0.000868597	0.00192714	0.00175306	-0.00493385	0.000306484	-0.00191125	-0.00221619	0.00111546	-0.000561233	-0.00215529	-0.00311338	-5.25126e-05	-0.000854077	8.83155e-05
-0.00144849	0.000980653	-0.000890258	-6.5353e-05	0.000329437	0.00117797	0.00183852	-0.0027913	0.00161872	-0.00158124	0.0009878	0.000505793	0.00066415	-0.00155097	-0.000378408	-0.000420085	-0.000972177	0.000666767	0.00192948	0.00174035	-0.0049201	0.000310818	-0.00194068	-0.00218714	0.00111602	-0.000685884	-0.00209783	-0.00311347	-5.27504e-05	-0.000851515	8.35763e-05
-0.0014357	0.000747378	-0.000862766	-6.6996e-05	0.00033694	0.00117647	0.00183972	-0.00331147	0.00172058	-0.0015236	0.000980638	0.000499729	0.000640465	-0.000868464	-0.000376088	-0.000373167	-0.000938418	0.000821435	0.00198579	0.00173566	-0.00402408	0.000379533	-0.0019178	-0.00221403	0.00111883	-0.000587456	-0.0021225	-0.00311403	-0.000114542	-0.000854275	7.71254e-05
-0.00144534	0.000633834	-0.000827532	-6.05176e-05	0.00034199	0.00117497	0.00184095	-0.000861246	0.00168223	-0.00162766	0.0009814	0.000503936	0.000741668	-0.0013771	-0.000377115	-0.00034568	-0.00096241	0.000796574	0.00196883	0.00173486	-0.00424398	0.000266456	-0.00191589	-0.00221062	0.00111655	-0.000586053	-0.00207455	-0.00313587	-5.59195e-05	-0.000860905	6.97705e-05
-0.00144623	0.000758716	-0.000866106	-6.46578e-05	0.000341706	0.0011734	0.00184147	-0.000905651	0.00166929	-0.00159852	0.00100145	0.00050777	0.000644731	-0.000853311	-0.000377385	-0.000425153	-0.000948306	0.00069157	0.00139668	0.00171756	-0.00416404	0.000334537	-0.00191513	-0.00220669	0.00111675	-0.000578617	-0.00208268	-0.00314097	-8.06793e-05	-0.000894885	6.6055e-05
-0.0014715	0.000666333	-0.000877832	-2.96256e-05	0.000336903	0.00114364	0.00184132	-0.000898207	0.00168596	-0.00148906	0.00101238	0.000540347	0.000615913	-0.00143573	0.000241374	-0.000404846	-0.0010439	0.000772367	0.00178944	0.0017162	-0.00323106	0.000330115	-0.00191849	-0.0021975	0.00111729	-0.00057867	-0.00206706	-0.00312267	-6.08164e-05	-0.000863853	6.12879e-05
-0.00144502	0.000648023	-0.000869107	-5.40834e-05	0.000339162	0.00117123	0.00184127	-0.00115635	0.00167035	-0.00156808	0.000998318	0.000517149	0.000634944	-0.000953256	-0.00024796	-0.000406443	-0.00096457	0.000770747	0.00149121	0.0017178	-0.00338074	0.000320295	-0.00190619	-0.00220228	0.00111754	-0.000585186	-0.00208667	-0.00312128	-6.48277e-05	-0.000874508	6.07036e-05
-0.00144787	0.000641816	-0.000870393	-4.19472e-05	0.000338427	0.0011647	0.00184125	-0.000843554	0.00168242	-0.0015705	0.00098903	0.000506995	0.000635304	-0.00112464	-0.000269282	-0.000389301	-0.000955668	0.000765558	0.00145473	0.00170108	-0.00327369	0.000311602	-0.00191026	-0.0022008	0.0011168	-0.0005773	-0.00206425	-0.00312924	-6.10746e-05	-0.00087145	5.94782e-05
-0.00144864	0.000651386	-0.000870081	-5.17912e-05	0.000338438	0.00116433	0.00183911	-0.000858737	0.00168195	-0.00156846	0.000996281	0.000511331	0.000635386	-0.00106233	-0.000269362	-0.000393267	-0.000957119	0.000763308	0.00145562	0.00170949	-0.00327846	0.00031638	-0.00191002	-0.00220084	0.00111645	-0.000578752	-0.00206573	-0.00312924	-6.8354e-05	-0.000874401	5.94652e-05
-0.00144928	0.000642117	-0.000871349	-4.21167e-05	0.000338644	0.00116481	0.00184121	-0.000869126	0.0016852	-0.00156852	0.000996398	0.000507784	0.000639934	-0.00102697	2.71133e-05	-0.00039513	-0.000959606	0.000760552	0.0014205	0.00170938	-0.00327913	0.000308836	-0.00190882	-0.00219976	0.00111728	-0.000581339	-0.00206657	-0.00312738	-6.1656e-05	-0.000868292	5.92274e-05
-0.00145081	0.000660021	-0.000870182	-4.66074e-05	0.000338609	0.00116444	0.00184112	-0.000857691	0.00168235	-0.000522009	0.000993697	0.000511838	0.000643135	-0.00101395	-8.38058e-05	-0.000391088	-0.000959814	0.000764151	0.00144458	0.00171435	-0.00328298	0.000307513	-0.00190955	-0.00219991	0.0011172	-0.000581324	-0.00206685	-0.0031287	-6.22712e-05	-0.000871827	5.71499e-05
-0.00145144	0.000645193	-0.000871239	-3.89595e-05	0.000338526	0.00116417	0.00184121	-0.000865817	0.00170479	-0.000705375	0.000994492	0.000510736	0.000639096	-0.00100767	-8.8507e-05	-0.000392726	-0.000959696	0.000759637	0.00143076	0.00171211	-0.00328563	0.000312821	-0.00170384	-0.00220074	0.00111729	-0.000582055	-0.00206725	-0.00312996	-6.22554e-05	-0.000870861	5.66684e-05
-0.00145116	0.000647333	-0.000870475	-4.41739e-05	0.000338629	0.00116254	0.00183797	-0.000873393	0.00169461	-0.000336005	0.000994716	0.000510882	0.000631673	-0.00100469	-4.8549e-05	-0.000392762	-0.000960832	0.000758817	0.00144387	0.001712	-0.00328649	0.000262515	-0.0017118	-0.00220049	0.00111709	-0.000600551	-0.00206768	-0.00313009	-6.20361e-05	-0.00087236	5.62951e-05
-0.00035797	0.000646472	-0.00086979	-4.4797e-05	0.000343084	0.00104837	0.00184055	-0.000862457	0.00168545	-0.000627825	0.00100224	0.000490086	0.000640679	-0.0010327	-3.63398e-05	-0.000438767	-0.00100721	0.000754041	0.00144146	0.00171142	-0.00328813	0.000139787	-0.00178727	-0.00220023	0.000979438	0.000105142	-0.00206893	-0.000422684	-8.81313e-05	-0.000859793	4.44362e-05
-0.000789195	0.000649486	-0.000868073	-4.49089e-05	0.000340021	0.00106098	0.00184061	-0.000869255	0.00168702	-0.000610671	0.000999179	0.000494265	0.000638589	-0.00100674	-4.1803e-05	-0.000417607	-0.00101925	0.000755433	0.00144044	0.00171146	-0.002664	0.000164369	-0.00174423	-0.00220601	0.00100975	-0.000315234	-0.0020682	-0.000551939	-7.71652e-05	-0.000868873	4.13522e-05
-0.000521268	0.000649967	-0.000709079	-4.53115e-05	0.000340476	0.00110715	0.00166999	-0.000868624	0.00169191	-0.000628958	0.00099905	0.000506048	0.00064038	-0.0011355	-2.51155e-05	-0.000400078	-0.00102068	0.000671356	0.00144066	0.00170989	-0.00252745	0.000182777	-0.00177469	-0.00220297	0.000974986	-0.000381632	-0.00200484	-0.000640475	-0.000106627	-0.000867489	3.96621e-05
-0.000494862	0.000649846	-0.000728169	-4.52432e-05	0.000340486	0.00110807	0.00167525	-0.000868577	0.00169137	-0.000624055	0.000999055	0.000506002	0.000640539	-0.00109864	-2.43764e-05	-0.000403975	-0.00101996	0.000672894	0.00144067	0.00171087	-0.00253212	0.000180667	-0.00176809	-0.00220265	0.000977104	-0.000366216	-0.0020061	-0.00065197	-0.000101513	-0.000864649	3.96035e-05
-0.000488089	0.0006498	-0.000764252	-4.51773e-05	0.000340263	0.00110542	0.00168318	-0.000868124	0.00169004	-0.000616773	0.000999057	0.000507184	0.000640186	-0.00105699	-2.51447e-05	-0.000406869	-0.00102049	0.000704355	0.00144041	0.00171083	-0.0025048	0.000173017	-0.00176794	-0.00220342	0.000999043	-0.000366215	-0.00201258	-0.000591578	-9.84963e-05	-0.000863924	3.94688e-05
-0.000556813	0.000649351	-0.000753465	-4.4863e-05	0.000340215	0.00111114	0.00170447	-0.000868574	0.00168803	-0.000625719	0.000998655	0.000506223	0.00064014	-0.00107059	-1.28233e-05	-0.000401167	-0.00101483	0.000700389	0.00144045	0.00170995	-0.00243795	0.000175609	-0.00176293	-0.00220623	0.000987445	-0.000422048	-0.00202255	-0.000597856	-9.30804e-05	-0.000867535	3.93547e-05
-0.00054625	0.000648459	-0.000778982	-4.46965e-05	0.000340467	0.00112469	0.00172176	-0.000878003	0.00169496	-0.000622376	0.000999684	0.000505198	0.000640414	-0.00107966	-1.98055e-05	-0.000401931	-0.00100761	0.000699038	0.00144065	0.0017104	-0.00245685	0.000165531	-0.00176228	-0.0022074	0.00099628	-0.000425097	-0.00123159	-0.000603783	-8.74262e-05	-0.00086604	3.70554e-05
-0.000515099	0.000681014	-0.000790835	-4.40731e-05	0.000342041	0.00111962	0.00170876	-0.000876896	0.00167091	-0.000446182	0.000993298	0.000506976	0.000637202	-0.00105144	-3.41218e-07	-0.000404194	-0.00101452	0.0006977	0.00144038	0.00171036	-0.00239082	0.00016365	-0.00176196	-0.00220604	0.000991596	-0.000430218	-0.000591489	-0.000614757	-9.52023e-05	-0.000864826	3.52085e-05
-0.000527247	0.000668148	-0.000763981	-4.42907e-05	0.000340618	0.00111229	0.00170301	-0.000874863	0.00166604	-0.000407639	0.000992231	0.000507007	0.000636211	-0.00106565	-1.01248e-05	-0.000403788	-0.00101622	0.000695537	0.00144036	0.00153216	-0.0023796	0.000169988	-0.00176264	-0.00220659	0.000992769	-0.000422661	-0.000369351	-0.000631587	-9.83958e-05	-0.000865109	3.42794e-05
-0.000526963	0.000649453	-0.000771216	-4.42965e-05	0.000340474	0.00111558	0.00170916	-0.00087484	0.00160715	-0.000548776	0.000990944	0.000506505	0.000639874	-0.00105345	-1.72044e-05	-0.000405301	-0.00101232	0.000706065	0.00144022	0.00137913	-0.00238942	0.000171382	-0.00173987	-0.0022129	0.000987737	-0.000421364	-0.00048922	-0.000629453	-9.69527e-05	-0.000405893	3.32748e-05
-0.000522989	0.000651882	-0.000766464	-4.22611e-05	0.000129959	0.00111659	0.00171017	-0.000876858	0.00160631	-0.000434354	0.000980848	-5.56364e-05	0.000636996	-0.00105589	-2.01209e-05	-0.000394913	-0.00101378	0.000695655	0.00144095	0.000665535	-0.00236902	0.000170679	-0.00175483	-0.00220692	0.000993061	-0.000414166	-0.000410517	-0.000623913	-9.95142e-05	-0.000767339	3.15925e-05
-0.000522419	0.000658294	-0.0005643	-4.17024e-05	0.000127617	0.00111483	0.00170713	-0.000533934	0.00162097	-0.000428011	0.000984059	0.000323969	0.000637735	-0.00106182	-1.6751e-05	-0.00040098	-0.00104413	0.000697689	0.00144037	0.000778211	-0.00236007	0.000169604	-0.00176043	-0.0021377	0.00099411	-0.000420156	-0.00042886	-0.000621733	-9.4873e-05	-0.000648736	3.07542e-05
-0.000620272	0.000722293	-0.000650634	0.000114682	0.000243719	0.00111478	0.00170131	-0.000518433	0.00159325	-0.000570623	0.000986019	0.000359179	0.000638459	-0.00106208	-1.73619e-05	-0.000396761	-0.00101931	0.000699262	0.00144037	0.000789822	-0.00237165	0.000146521	-0.000868587	-0.00208812	0.000934467	-0.000421067	-0.000469475	-0.000625351	-9.86786e-05	-0.000575359	2.84571e-05
-0.000582701	0.000655126	-0.000607085	9.61889e-05	0.000329787	0.00111591	0.00171188	-0.000555964	0.00163637	-0.000474278	0.000986747	0.000410252	0.000639403	-0.00105997	-2.00878e-05	-0.00042401	-0.00102015	0.000696832	0.00147553	0.000687405	-0.00236157	0.000174288	-0.000782182	-0.0020986	0.000949754	-0.000416571	-0.000471095	-0.000447297	-0.000141851	-0.000746234	2.83713e-05
-0.000552757	0.000658062	-0.000588604	2.01238e-05	0.000253359	0.00111484	0.00170334	-0.00055461	0.001642	-0.000466103	0.000986145	0.000381224	0.000638049	-0.00106216	-2.45884e-05	-0.0004013	-0.00102048	0.000742153	0.00114162	0.000706309	-0.0023634	0.000168893	-0.00092464	-0.00211032	0.000948413	-0.000417195	-0.000456478	-0.000577051	-9.8636e-05	-0.000697219	2.77573e-05
-0.00056057	0.000660842	-0.000611722	7.05808e-05	0.000251501	0.00111484	0.0017043	-0.000450173	0.00163097	-0.000469971	0.000987297	0.000411108	0.000638298	-0.00106307	-1.85639e-05	-0.000400631	-0.00102344	0.00073459	0.00119372	0.000707007	-0.0023658	0.000164552	-0.000948105	-0.00209414	0.000949623	-0.0004164	-0.00045997	-0.000486008	-9.89215e-05	-0.000627284	2.76132e-05
-0.000563671	0.000660854	-0.000613738	0.000144736	0.000259721	0.00111521	0.00160898	-0.00049537	0.00163087	-0.000469408	0.000994505	0.000402217	0.000638671	-0.00106339	-0.000173607	-0.000401546	-0.00101783	0.000707663	0.00120805	0.00071023	-0.00236373	0.000162971	-0.000462671	-0.00202472	0.000962097	-0.000416177	-0.000460755	-0.000475361	-9.60817e-05	-0.000699592	2.6522e-05
-0.000555595	0.000659944	-0.0006179	7.3388e-05	0.000261544	0.00111499	0.00163954	-0.000412798	0.000982456	-0.000467785	0.000989389	0.000395613	0.000638683	-0.00106302	-5.87349e-05	-0.000399852	-0.00102299	0.000709836	0.00120402	0.000715871	-0.00236675	0.00016452	-0.000666808	-0.0020343	0.000972348	-0.000416902	-0.000467389	-0.000516328	-9.77643e-05	-0.000718805	2.51768e-05
-0.000546631	0.000660724	-0.000612554	0.00011123	0.000255464	0.00111512	0.00147388	-0.000511688	0.000271103	-0.000464942	0.00101248	0.000408233	0.000637485	-0.00106235	-6.85875e-05	-0.000399271	-0.00101266	0.000709419	0.00118832	0.00071466	-0.00236616	0.000163539	-0.000475895	-0.00203422	0.000963282	-0.000416973	-0.000463836	-0.000537534	-9.77347e-05	-0.00066999	2.35523e-05
-0.000544847	0.000662278	-0.000617951	7.25299e-05	0.00017873	0.00111534	0.00115476	-0.000511677	0.000608387	-0.000465744	0.000989865	0.000398527	0.000636987	-0.00106249	-5.30902e-05	-0.000400328	-0.000991999	0.000711746	0.00111297	0.0007156	-0.00236738	0.000163238	-0.000394763	-0.00204977	0.000968219	-0.000416507	-0.000465221	-0.000510212	-9.821e-05	-0.000685267	2.27141e-05
-0.00054852	0.000659617	-0.00061564	7.74495e-05	0.000236143	0.00111493	0.00123303	-0.000506176	0.000545891	-0.00046907	0.00101004	0.000396537	0.000595604	-0.00106408	-7.32117e-05	-0.000399834	-0.00101825	0.000710123	0.00117785	0.000714388	-0.00193138	0.000164826	-0.000556064	-0.00204497	0.000963576	-0.000414983	-0.000473759	-0.000516389	-9.39455e-05	-0.00058125	2.11698e-05
-0.000546387	0.000661277	-0.000615235	7.78561e-05	0.000244721	0.00098277	0.00108653	-0.000531019	0.00060069	-0.00046773	0.0010122	0.000399775	0.000551696	-0.00106327	-5.82838e-05	-0.000404047	-0.00101795	0.00071248	0.00115704	0.000714159	-0.00190761	0.00016308	-0.000474012	-0.00204592	0.000966604	-0.000416316	-0.000480815	-0.000522862	-9.52379e-05	-0.000669743	2.05127e-05
-0.000550431	0.000660125	-0.00061043	7.34381e-05	0.000227708	0.00107172	0.00106159	-0.000506972	0.000637137	-0.000468419	0.0010045	0.000398855	0.000581988	-0.00106287	-5.87796e-05	-0.000406228	-0.00100942	0.000662158	0.00114294	0.000344489	-0.00194833	0.000155357	-0.000470394	-0.0019758	0.000661623	-0.000388573	-0.000475017	-0.000523446	-9.75384e-05	-0.000606232	1.94245e-05
-0.00055554	0.00066111	-0.00062033	8.22248e-05	0.000237111	0.000869119	0.00109101	-0.000511645	0.000565856	-0.000467713	0.00100518	0.000396007	0.000606463	-0.00106375	-6.14025e-05	-0.000401575	-0.001013	0.000690665	0.00107373	0.000523392	-0.00193706	0.000151553	-0.000464172	-0.00197541	0.000516191	-0.000448788	-0.000467592	-0.000520065	-9.80965e-05	-0.000616412	1.8941e-05
-0.000549753	0.000603427	-0.000613686	0.000128383	0.000232434	0.000831969	0.00105646	-0.00039276	0.000630521	-0.000411196	0.00101095	0.000398179	0.000593225	-0.000255398	-6.25475e-05	-0.000402313	-0.0010079	0.000708449	0.00113466	0.000500539	-0.00191781	0.00013776	-0.000471911	-0.00202066	0.000720337	-0.000462755	-0.000467484	-0.000519449	-9.75811e-05	-0.000559969	1.80091e-05
-0.000552487	0.000638269	-0.000616765	9.43096e-05	0.000240986	0.000513408	0.00108652	-0.000333411	0.00058615	-0.000459134	0.00100672	0.000397765	0.000611327	-0.000477799	-6.0157e-05	-0.000402679	-0.00101214	0.000700215	0.00111565	0.000476654	-0.00192911	0.000148577	-0.000468878	-0.00198975	0.000567966	-0.000414853	-0.000465459	-0.000520435	-9.77953e-05	-0.000611338	1.74837e-05
-0.000550843	0.000644494	-0.000615153	9.47904e-05	0.000234599	0.000589001	0.000704187	-0.000447179	0.000572128	-0.000445872	0.00100608	0.000398304	0.000609939	-0.000564088	-6.19867e-05	-0.000401282	-0.00102501	0.000702504	0.00112611	0.000500713	-0.00191369	0.000149406	-0.000475204	-0.00197644	0.000638813	-0.000413381	-0.000471283	-0.000520354	-9.89458e-05	-0.000521257	1.69891e-05
-0.00056551	0.000641657	-0.000610004	6.63912e-05	0.000233209	0.000567935	0.00119795	-0.000385552	0.000594718	-0.000430701	0.00101625	0.000399043	0.000523212	-0.000546271	-6.06849e-05	-0.000399131	-0.00100689	0.00070769	0.00132151	0.000511341	-0.00190902	0.000147648	-0.000462468	0.000232835	0.000684425	-0.000384642	-0.000469072	-0.000519059	-9.82308e-05	-0.000622495	1.44948e-05
-0.000556164	0.000551253	-0.00061496	0.000125497	0.000237171	0.000557879	0.000816575	-0.000347635	0.000603055	-0.000437238	0.00100526	0.000398152	0.000499647	-0.000411873	-5.88019e-05	-0.000402669	-0.00101088	0.000704422	0.00113416	0.000495068	-0.00190113	0.000149416	-0.000483637	-0.000859369	0.000664056	-0.000406949	-0.000455624	-0.000519697	-9.8088e-05	-0.00046175	1.34367e-05
-0.000556048	0.000612438	-0.000612848	0.000109178	0.000234366	0.000572812	0.00083479	-0.000425691	0.000587976	-0.000439089	0.00100279	0.000398104	0.000534765	-0.000456857	-6.60536e-05	-0.000411824	-0.000315635	0.000778885	0.00091664	0.000479323	-0.00151907	0.000148339	-0.000473582	-0.000914883	0.000643633	-0.000418867	-0.000463952	-0.000509524	-8.04137e-05	-0.00055139	1.12463e-05
-0.000555295	0.000593863	-0.000615683	9.49905e-05	0.000235446	0.000590324	0.000813065	-0.000385993	0.000596743	-0.000429114	0.000999553	0.000398288	0.000529021	-0.000417574	-6.04118e-05	-0.000418595	-0.00100742	0.000710726	0.00104437	0.00049923	-0.000744347	0.000148082	-0.000394859	-0.000576938	0.000674443	-0.000425835	-0.000464758	-0.000491421	-9.57735e-05	-0.000573346	9.9505e-06
-0.000555464	0.00058584	-0.000613917	7.41471e-05	0.000236149	0.000584421	0.000841539	-0.000407736	0.000591641	-0.000427619	0.00100627	0.000398256	0.000545595	-0.000358706	-6.36723e-05	-0.000410834	-0.000557384	0.00071676	0.00103372	0.000500566	-0.000692513	0.000147943	-0.000448204	-0.000457079	0.000665773	-0.000416014	-0.000463753	-0.000513701	-8.79722e-05	-0.000551398	9.07105e-06
-0.000552265	0.000589832	-0.000612691	7.62162e-05	0.000234625	0.000589748	0.000821393	-0.000404999	0.000591555	-0.000404287	0.00100514	0.000398364	0.000544758	-0.000361101	-5.98528e-05	-0.000412718	-0.000721935	0.000720384	0.000942869	0.000482009	-0.000235233	0.000149868	-0.000389499	-0.000538653	0.000661626	-0.000421823	-0.00046617	-0.000481344	-9.28674e-05	-0.000554619	8.62116e-06
-0.000556102	0.000592597	-0.000612777	7.4819e-05	0.000235341	0.000206081	0.000830994	-0.000419521	0.000593645	-0.000412313	0.00100664	0.000398433	0.000554291	-0.000400342	-5.31452e-05	-0.000413706	-0.000636156	0.000722939	0.000902875	0.000487218	-0.000397267	0.00014836	-0.000457631	-0.00046914	0.000660891	-0.000424059	-0.000462753	-0.000485977	-8.70323e-05	-0.000559601	8.3188e-06
-0.000554689	0.000591377	-0.00061445	9.61333e-05	0.000234893	0.000388673	0.000823922	-0.000405779	0.000591656	-0.000412872	0.000997173	0.000404232	0.00054955	-0.000396467	-6.09128e-05	-0.000414985	-0.000682478	0.000692723	0.000868367	0.000494349	-0.00037038	0.000148815	-0.000451286	-0.00049583	0.000185605	-0.000420406	-0.000454664	-0.000469406	-9.45667e-05	-0.000555813	7.91637e-06
-0.000555945	0.000590495	-0.000613967	9.14239e-05	0.000267715	0.000336115	0.000812596	-0.000413412	0.000475328	-0.000416172	0.00100906	0.000389475	0.000546607	-0.000433146	-6.11421e-05	-0.000412928	-0.000476877	0.000527518	0.000828633	0.000505224	-0.000410072	0.000148624	-0.000443363	-0.00036498	0.000503972	-0.000446836	-0.000474489	-0.000480557	-9.5068e-05	-0.000557507	7.48578e-06
-0.000363387	0.000589692	-0.000612346	4.11198e-05	0.000211056	0.000359654	0.000823344	-0.000412463	0.00056186	-0.000416585	0.00101724	0.000342533	0.000544174	-0.000471584	-5.9841e-05	-0.000408689	-0.000441604	0.000400128	0.000799853	0.000484332	-0.000419573	0.000147692	-0.000232068	-0.000430939	0.000309346	-0.000527827	-0.000443418	-0.000464013	-0.000102812	-0.000558227	6.98411e-06
-0.000484981	0.000564125	-0.000612321	4.58737e-05	0.000241787	0.000306803	0.000824501	-0.000421708	0.000512988	-0.000414013	0.000987739	0.000332548	0.000555336	-0.000425521	-6.27785e-05	-0.000412701	-0.000492605	0.000420503	0.000826727	0.000504144	-0.00037723	0.000149184	-0.000296607	-0.000408583	0.000357433	-0.000459018	-0.00045451	-0.000111726	-9.74302e-05	-0.000492858	6.71174e-06
-0.000529105	0.00058723	-0.000611286	6.56243e-05	0.000238549	0.000329202	0.000826694	-0.000418814	0.000500558	-0.000413394	0.000988008	0.000371691	0.000553713	-0.000438281	-6.22625e-05	-0.000411362	-0.0004826	0.000447398	0.000558828	0.000503151	-0.000369791	0.000149799	-0.000211676	-0.000377364	0.000180866	-0.000448244	-0.000457486	-0.000148882	-9.56321e-05	-0.000481277	6.28521e-06
-0.000451982	0.000584739	-0.0006103	6.32988e-05	0.000231034	0.000352551	0.000824569	-0.000417488	0.000526526	-0.000414177	0.000995033	0.00035699	0.000553039	-0.000426739	-6.26935e-05	-0.000412723	-0.000485438	0.00043552	0.000414498	0.000503892	-0.000376214	0.000161455	-0.000167477	-0.00041003	0.000114679	-0.000454528	-0.000451344	-0.000160206	-9.66954e-05	-0.000503443	6.10984e-06
-0.000461978	0.000582761	-0.000611645	6.1394e-05	0.000232819	0.000346765	0.000824501	-0.000418751	0.000526866	-0.000414251	0.000990766	0.000350716	0.00055361	-0.000421408	-6.06563e-05	-0.000411723	-0.000499636	0.000430985	0.00030927	0.000503004	-0.000374674	0.000151423	-0.000136732	-0.000407184	1.18743e-05	-0.000408357	-0.000451079	-0.000216215	-9.53021e-05	-0.000498175	5.97782e-06
-0.000467466	0.000579448	-0.000611633	6.38486e-05	0.000235489	0.000340294	0.000824528	-0.000419185	0.0005033	-0.000413978	0.000990678	0.000351436	0.000553701	-0.00042112	-6.06073e-05	-0.000412174	-0.000492457	0.00044142	0.000312503	0.000503696	-0.000372741	0.000155931	-0.000108189	-0.0004091	1.25848e-05	-0.000413671	-0.000453394	-0.000202536	-9.51115e-05	-0.000487749	5.94226e-06
-0.000463423	0.000272979	-0.000610744	6.23803e-05	3.02249e-05	0.00033891	0.000824536	-0.00041862	0.000507477	-0.000413835	0.000990049	0.000353253	0.000555199	-0.000426176	-6.07579e-05	-0.00041175	-0.000493535	0.000449586	0.00034746	0.000502293	-0.000373673	0.000163031	-0.000128673	-0.000405553	5.10301e-05	-0.000406228	-0.000452222	-0.000209792	-9.52515e-05	-0.000269428	5.49771e-06
-0.000463157	0.000257852	-0.000610978	6.2333e-05	3.09392e-05	0.000337221	0.000824542	-0.000418635	0.000507693	-0.000413809	0.000990529	0.000352061	0.00055404	-0.000426916	-6.08152e-05	-0.000411903	-0.000494112	0.00044946	0.000346936	0.00050234	-0.000373651	0.00015337	-0.000132241	-0.000404878	6.11079e-05	-0.000406882	-0.000452118	-0.000216891	-9.53739e-05	-0.000277752	5.49505e-06
-0.000475153	0.000265719	-0.00061105	6.30285e-05	0.000135641	0.000337787	0.000582185	-0.000419092	0.00052663	-0.00041323	0.000523215	0.000353914	0.000558132	-0.000426789	-6.06472e-05	-0.000407065	-0.000493193	0.000461033	0.000362308	0.000577593	-0.00036853	0.000153008	-0.00012428	-0.000409129	4.93928e-05	-0.000413804	-0.000453404	-0.000270033	-9.53946e-05	-0.000309494	4.65074e-06
-0.000469903	0.000229098	-0.000610931	6.29683e-05	0.000192403	0.000334428	0.000647973	-0.000419005	0.000539852	-0.000413687	0.000413626	0.000346753	0.000556733	-0.000427023	-6.07252e-05	-0.000411286	-0.000490541	0.000455641	0.00034195	0.000529817	-0.000371772	0.000156297	-0.000131353	-0.000406428	5.63793e-05	-0.000416868	-0.00045159	-0.000217739	-9.54567e-05	-0.000276407	4.51861e-06
-0.000471139	0.000224499	-0.00061088	6.3063e-05	0.000180326	0.000335188	0.000651755	-0.00041897	0.000520608	-0.0004137	0.000442018	0.000347414	0.000556282	-0.000427028	-6.07295e-05	-0.00041101	-0.000490611	0.000406815	0.000343466	0.000521637	-0.000371472	0.000156164	-0.000131419	-0.00040556	5.6921e-05	-0.00041686	-0.000451823	-0.000225946	-9.47814e-05	-0.000273991	4.47405e-06
-0.000470071	0.000227033	-0.000611189	6.30987e-05	0.000145934	0.000336864	0.000650164	-0.000418958	0.000512974	-0.000413569	0.00044849	0.000346653	0.000556439	-0.000426639	-6.06434e-05	-0.000410808	-0.000491195	0.000359787	0.000345442	0.000514559	-0.00037032	0.000156658	-0.000131187	-0.00040363	5.73006e-05	-0.000415963	-0.000452399	-0.000220786	-9.53399e-05	-0.000285198	4.41941e-06
-0.000470698	0.000223708	-0.000611024	9.24679e-05	0.000155146	0.000334931	0.000237293	-0.000356359	0.000514263	-0.000414591	0.000463278	0.000346696	0.000558023	-0.000426892	-6.07621e-05	-0.000412568	-0.000491228	0.000377051	0.000339669	0.000522386	-0.000384158	0.000155816	-0.000131154	-0.000351704	5.64937e-05	-0.000415781	-0.000452237	-0.000234139	-9.78167e-05	-0.00028568	4.02283e-06
-0.00047033	0.000221362	-0.000610955	9.7838e-05	0.000106366	0.000335813	0.000229437	-0.000285091	0.000506616	-0.000414857	0.000460877	0.00034756	0.000558044	-0.000429355	-5.12375e-05	-0.000409478	-0.000174665	0.000410428	0.000344644	0.00052071	-0.000373089	0.000156576	-0.000131659	-0.000369306	5.50477e-05	-0.000422182	-0.000451191	-0.000225203	-9.39788e-05	-0.000279685	3.768e-06
-0.000471253	0.000220947	-0.000611014	7.99894e-05	0.000128728	0.000336894	0.000247464	-0.000346756	0.000510376	-0.0004151	0.000451811	0.000344788	0.000547553	-0.000428915	-5.45224e-05	-0.000409802	-0.000177394	0.000405376	0.000342397	0.000523046	-0.000219419	0.000156005	-0.000132026	-0.000383314	5.75056e-05	-0.000422648	-0.000452821	-0.00023435	-9.48687e-05	-0.00028383	3.7276e-06
-0.000470459	0.000218821	-0.000610975	7.59408e-05	0.000108671	0.000336289	0.000228635	-0.000278469	0.000132658	-0.000415073	0.000458135	0.000346879	0.000555628	-0.000428894	-5.21181e-05	-0.000409975	-0.000125062	0.000408385	0.000344135	0.000521352	-0.00037251	0.000151302	-0.000131589	-0.000372789	5.53636e-05	-0.000425057	-0.000454171	-0.000229467	-9.79316e-05	-0.000282439	3.50918e-06
-0.000471575	0.000221176	-0.000611022	8.5603e-05	0.000113254	0.00033611	0.000245787	-0.000297657	0.000105134	-0.000414908	0.000454756	0.000346342	0.000550234	-0.000428336	-5.48043e-05	-0.000409861	-0.000131756	0.000407422	0.000343368	0.000522967	-0.00025518	0.000155399	-0.000132113	-0.000379252	5.69627e-05	-0.000423257	-0.000452506	-0.000229107	-9.78549e-05	-0.000285845	3.45019e-06
-0.00047161	0.000220888	-0.000611023	7.67894e-05	0.000119619	0.00033618	0.000249658	-0.000296566	0.000129681	-0.000415251	0.000450688	0.000347449	0.000554429	-0.000428489	-5.52318e-05	-0.000410098	-8.54089e-05	0.000404978	0.000343277	0.000523381	-0.000261169	0.000145205	-0.000131787	-0.000358427	5.58481e-05	-0.000425806	-0.000453844	-0.0002301	-9.7612e-05	-0.000286124	3.43632e-06
-0.000471304	0.000221273	-0.000611023	7.96938e-05	0.000112724	0.000336258	0.000223769	-0.000293334	0.000112378	-0.000415094	0.000453483	0.000347099	0.000552897	-0.000428571	-5.46693e-05	-0.000409945	-0.000112678	0.000401846	0.000343182	0.000523044	-0.000259236	0.000149864	-0.000131791	-0.000365092	5.57381e-05	-0.000423312	-0.000452709	-0.000230118	-9.62778e-05	-0.000285973	3.42125e-06
-0.000471343	0.000221229	-0.000611028	8.13196e-05	0.000115322	0.000336321	0.000243118	-0.000292593	0.000116431	-0.000376561	0.00045433	0.000346595	0.00055348	-0.000428367	-5.46562e-05	-0.000410074	-0.000100503	0.000399023	0.000343039	0.000523058	-0.000254586	0.00015039	-0.000131945	-0.000375219	5.66926e-05	-0.000423373	-0.000454033	-0.000230129	-9.69193e-05	-0.000286513	3.40435e-06
-0.000471408	7.86304e-05	-0.000610528	8.37517e-05	0.000115454	0.000226469	0.000229539	-0.000296906	0.00012872	-0.000395258	0.000453687	0.000346788	0.000554223	-0.000419611	-5.47177e-05	-0.000410027	-9.62218e-05	0.00040241	0.000342907	0.000522802	-0.000262857	0.000127905	-9.19907e-05	-0.000374169	-3.68592e-05	-0.0004236	-0.000453048	-0.000230313	-0.000105392	-0.000242716	3.272e-06
-0.000471426	0.000137479	-0.000610968	8.25036e-05	0.000113429	0.00027724	0.000237771	-0.000294837	0.000110312	-0.000403618	0.000453463	0.000345146	0.000237504	-0.000423659	-5.43831e-05	-0.000409166	-0.000102884	0.000255895	0.00034404	0.000522868	-0.000212162	0.000144584	-0.000119305	-0.000370738	9.05787e-06	-0.000427606	-0.000453124	-0.000229793	-0.000100266	-0.000257447	2.96333e-06
-0.000471433	0.000110696	-0.000610277	8.28144e-05	0.000114265	0.000265623	0.000218261	-0.000298079	0.000113992	-0.000399987	0.000453083	0.000346444	0.00025629	-0.00042429	-4.8194e-05	-0.000409286	-0.000107837	0.000187972	0.000345075	0.000522951	-0.00024198	0.000148845	-0.000112903	-0.000371327	-1.46171e-05	-0.000423686	-0.000452976	-0.000230145	-0.000112317	-0.000254448	2.93383e-06
-0.000471481	0.000130637	-0.000610725	8.19478e-05	0.000113143	0.000255252	0.000225647	-0.00031244	0.000109734	-0.000400821	0.000183002	0.000346535	0.000219629	-0.000417141	-0.00010821	-0.000409729	-0.000105736	0.000178582	0.000346575	0.000522989	-0.000229678	0.00014082	-0.000117479	-0.000369614	3.22839e-05	-0.000424394	-0.000452826	-0.000230356	-0.000108115	-0.000255762	2.74973e-06
-0.000475527	0.000129381	-0.000610819	8.25373e-05	0.000113155	0.000275275	0.000221438	-0.000133367	0.000111055	-0.00039702	0.000235805	0.00034639	0.000217176	-0.000419118	-6.41695e-05	-0.000409785	-0.000106601	0.000138733	0.000344355	0.000522892	-0.00022892	0.000140394	-0.000106374	-0.000370944	2.23288e-05	-0.000425803	-0.000452871	-0.000230246	-0.000105368	-0.00022186	2.66247e-06
-0.000472681	0.000129672	-0.000610764	8.30604e-05	0.000113251	0.000275497	0.000222487	-0.000146124	0.000111036	-0.000397768	0.000236827	0.00034641	0.00021348	-0.000418251	-6.0219e-05	-0.000409802	-0.000106788	0.000166448	0.000344266	0.000523001	-0.000230079	0.000139575	-0.000116431	-0.000370519	8.70638e-06	-0.00042651	-0.000452776	-0.000230533	-0.000106326	-0.000182086	2.65747e-06
-0.000476096	0.000129236	-0.000610789	8.23919e-05	0.000112879	0.000264898	0.000221217	-0.000182187	0.000110493	-0.000400417	0.000235842	0.000346406	0.000206997	-0.000420277	-6.13526e-05	-0.000409653	-0.000107973	0.000131132	0.000343935	0.000522919	-0.000229256	0.00014007	-0.000107275	-0.000377599	1.43779e-05	-0.000428563	-0.000198676	-0.000230192	-0.000105468	-0.000224311	2.51211e-06
-0.000472561	0.000128101	-0.000610792	8.12271e-05	0.000112889	0.00026777	0.000222207	-0.000161696	0.000107301	-0.000398351	0.000239761	0.000346382	0.000207981	-0.000420141	-6.09155e-05	-0.000409699	-0.000105217	0.000148162	0.000325179	0.000522912	-0.000229222	0.000138884	-0.000110171	-0.000376292	1.16511e-05	-0.000426358	-0.000170177	-0.000230469	-0.000106816	-0.000214237	2.47742e-06
-0.000472764	0.000132309	-0.000610751	8.17431e-05	0.000112913	0.000267831	0.000223526	-0.000139653	0.000106944	-0.000398426	0.000239833	0.000346361	0.000206731	-0.000421348	-5.93854e-05	-0.000409737	-0.000104024	0.000148351	0.000338325	0.000522919	-0.00023447	0.000138931	-0.000109518	-0.000376763	1.19119e-05	-0.000427588	-0.0001585	-0.000230514	-0.000107264	-0.000185463	2.4701e-06
-0.000476004	0.00013367	-0.000610878	8.22216e-05	0.000112963	0.000266096	0.000220833	-0.000157687	0.000108918	-0.000244748	0.000239378	0.000346394	0.000125815	-0.000421038	-6.01405e-05	-0.000409763	-0.000104142	3.70177e-05	0.000339072	0.000522431	-0.000230294	0.000139035	-0.000112006	-0.000371126	1.30221e-05	-0.000427299	-0.000173575	-0.000231616	-0.000107274	-0.000199723	2.33595e-06
-0.000478843	0.000135526	-0.000295631	8.21719e-05	0.000113231	0.000267194	0.00022113	-0.000170574	0.000107035	-0.000315051	0.000237894	0.000349288	0.000175879	-0.00035277	-5.80808e-05	-0.000409868	-0.000109222	8.33245e-05	0.00033789	0.000522398	-0.000230009	0.000139103	-0.000111169	-0.00037446	1.32205e-05	-0.000425525	-0.000174943	-0.000154435	-0.000107326	-0.000201664	2.03873e-06
-0.000473798	0.00013328	-0.000334397	8.20013e-05	0.000113018	0.000267686	0.000221499	-0.000153121	0.000108203	-0.000314096	0.000237966	0.000188915	0.000163316	-0.000398159	-5.89016e-05	-0.000409652	-0.0001151	9.46453e-05	0.000337964	0.000522789	-0.00022996	0.000139684	-0.000110917	-0.000377214	1.29341e-05	-0.000426731	-0.000169243	-0.000131755	-0.000107862	-0.000161961	1.97975e-06
-0.000476533	0.000133255	-0.000105716	8.19691e-05	0.000113116	0.000261434	0.000221277	-0.000164436	0.000106802	-0.000306593	0.000171847	0.000180979	0.000163891	-0.00034685	-5.90739e-05	-0.00040973	-0.000112415	8.99508e-05	0.000336645	0.000522636	-0.000229971	0.000139804	-0.000110846	-0.000375967	1.33549e-05	-0.000426882	-0.000187216	-0.000153399	-0.000107528	-0.000174537	1.8224e-06
-0.000477434	0.00013334	-0.00018573	8.20459e-05	0.000112952	0.000195518	0.000218357	-0.00016153	0.000117116	-0.000294288	0.00022668	0.000175486	0.000173701	-0.000356285	-5.92318e-05	-0.000406062	-0.000112628	9.36925e-05	0.000336344	0.000522179	-0.000230165	0.000142566	-0.000110818	-0.000261973	1.2899e-05	-0.000427034	-0.000170982	-0.000179899	-0.000108159	-0.000182791	1.77042e-06
-0.00047521	0.000134333	-7.89127e-05	8.20843e-05	0.000113133	0.000137851	0.000219644	-0.000155812	0.000118616	-0.000292482	0.000203058	0.000188925	0.000173121	-0.000352497	-5.90992e-05	-0.000407922	-0.000114329	9.33763e-05	0.000337035	0.000522594	-0.000230253	0.000141349	-0.000110795	-0.00029644	1.32025e-05	-0.000427302	-0.000177445	-0.000157174	-0.000108976	-0.00017868	1.72621e-06
-0.000475944	0.000134886	-0.00010174	8.20554e-05	0.000113033	0.000138403	0.000219469	-0.000159317	0.000110035	-0.000298217	0.000202798	0.00017723	8.16799e-05	-0.000354639	-5.89885e-05	-0.000291991	-0.000112697	9.1759e-05	0.000336761	0.000522603	-0.00023024	0.000138494	-0.000110817	-0.000322937	1.33794e-05	-7.06342e-05	-0.000174746	-0.000172027	-0.000108289	-0.00017221	1.46512e-06
-0.000477303	0.000135025	-0.000111258	8.2037e-05	0.000113144	0.000113742	0.000218668	-0.000140087	0.000109864	-0.000286905	0.000206828	0.000181933	0.000138781	-0.000297896	-5.89829e-05	-0.000263404	-0.000113546	9.4507e-05	0.000268774	0.000522626	-0.000230418	0.000140881	-0.000110933	-0.000311595	1.33261e-05	-0.000144867	-0.000178831	-0.0001601	-0.000108311	-0.000166967	1.37739e-06
-0.000295512	0.000134974	-0.000137667	8.16494e-05	0.000112933	0.000121214	0.000216123	-0.000158908	0.000110178	-0.000287166	0.000212721	0.000168276	0.000123173	-0.000169654	-4.37793e-05	-0.000353664	-0.000112883	9.3758e-05	0.000320379	0.000511115	-0.000230201	0.000139277	-0.000104792	-0.000306059	1.33708e-05	-0.000163056	-0.0001791	-0.000157723	-0.000113366	-0.000181366	1.26161e-06
-0.000308091	0.000134877	-0.000130664	8.17658e-05	0.000112964	0.000134242	0.000219198	-0.000160806	0.00011044	-0.00029138	0.000204035	0.000174607	0.000133117	-0.000203938	-4.24389e-05	-0.000175267	-0.000112478	9.30836e-05	0.000329493	0.000426157	-0.00023029	0.000139934	-0.000102647	-0.000300788	1.339e-05	-0.000194432	-0.000179244	-0.000166168	-0.000109937	-0.000181816	1.13059e-06
-0.000321499	0.000134988	-0.000122914	8.17831e-05	0.000113012	0.000134415	0.000218966	-0.000160665	0.000110321	-0.000289961	0.000206486	0.000176573	0.000124633	-0.000214389	-4.45577e-05	-0.000175584	-0.000112564	9.33982e-05	0.000314003	0.000429125	-0.000230289	0.000139937	-0.000106705	-0.000309899	1.33628e-05	-0.000184201	-0.000178928	-0.000152138	-0.000109825	-0.00017901	1.12991e-06
-0.000323873	0.000134111	-0.000131215	8.18204e-05	0.000113221	0.000129917	0.000223941	-0.000161426	0.000111909	-0.000289123	0.000207425	0.00017372	7.61719e-05	-0.00017279	-4.71242e-05	-0.000199324	-0.000112847	9.19151e-05	0.000303253	0.00045023	-0.000230285	0.00013992	-0.000107737	-0.00029801	1.33806e-05	-0.000163652	-0.000169427	-0.000161474	-0.000109137	-0.000182889	1.1156e-06
-0.000329721	0.00011877	-0.000125259	8.16478e-05	0.000115598	0.000129717	0.000220249	-0.000160008	0.000111242	-0.00029016	0.000211251	0.000169205	0.000105698	-0.000156012	-4.89e-05	-0.000207922	-0.000113139	9.15467e-05	0.000316488	8.06047e-05	-0.000230269	0.000145676	-0.000108075	-0.000302784	1.33614e-05	-0.00016939	-0.000176951	-0.000160461	-0.000109258	-0.000184516	9.37801e-07
-0.000325697	0.000120995	-0.000122489	8.17881e-05	0.000113512	0.000131379	0.000219604	-0.000159261	0.000111478	-0.0002903	0.000208678	0.000175491	8.51608e-05	-0.000171898	-4.91951e-05	-0.000201171	-0.000101389	9.20961e-05	0.000303812	5.0627e-05	-0.0002303	0.000142357	-0.000108473	-0.000302097	1.33539e-05	-0.000162971	-0.000176983	-0.000162454	-0.000103693	-0.000181616	9.15031e-07
-0.000318192	0.000129944	-0.000110376	8.17937e-05	0.000115875	0.000130139	0.000221041	-0.000160425	0.000111353	-0.000290276	0.000208779	0.000174626	8.74414e-05	-0.00016623	-4.7787e-05	-0.000199601	-5.64599e-06	9.1433e-05	0.000310151	0.000102639	-0.000230298	0.000142438	-0.00010924	-0.000300559	1.33664e-05	-0.000158593	-0.000171961	-0.000163617	-0.000109662	-0.000185954	9.09099e-07
-0.00032394	0.000112141	-0.000109486	8.17633e-05	0.000115607	0.000130287	0.000221009	-0.000160859	0.000116416	-0.000291135	0.000205863	8.51929e-05	8.2681e-05	-0.000159573	-4.54852e-05	-0.000205089	-4.90787e-05	9.08374e-05	0.0003095	6.52476e-05	-0.000230183	0.000143019	-0.000109599	-0.000300931	1.48577e-05	-0.000156081	-0.000175749	-0.000162081	-0.000108723	-0.000184685	8.80013e-07
-0.000326721	0.0001058	-0.000108361	8.17762e-05	0.000116317	0.000129806	0.000220894	-0.000159858	0.000111601	-0.00029214	0.000206745	9.44598e-05	8.46606e-05	-0.000162279	-2.98511e-05	-0.000203048	-4.41222e-05	9.18559e-05	0.00030703	5.94139e-05	-0.000230141	0.000143554	-0.000107848	-0.000301043	1.54404e-05	-0.00014924	-0.000176768	-0.000162417	-0.000108744	-0.000184502	8.76201e-07
-0.000325464	0.000114549	-0.000109734	8.1836e-05	0.000116694	0.000113692	0.000221087	-0.000160231	0.000115991	-0.00029185	0.000206336	8.73765e-05	8.4915e-05	-0.000159975	-3.83664e-05	-0.000197691	-2.38559e-05	0.000104442	0.000308305	6.58462e-05	-0.000229958	0.000143035	-8.55506e-05	-0.000301643	1.65273e-05	-0.00015183	-0.00017604	-0.000162275	-5.89663e-05	-0.000184141	8.61626e-07
-0.000325298	0.000108754	-0.000109268	8.18681e-05	0.000116406	0.000116171	0.000221008	-0.000160418	0.000115002	-0.000290797	0.000209422	9.62311e-05	8.13933e-05	-0.000162724	-3.64246e-05	-0.000179929	-4.2318e-05	9.4057e-05	0.000308536	4.81666e-05	-0.000230067	0.000144665	-7.52244e-05	-0.000301282	1.43285e-05	-0.000146327	-0.000175989	-0.000162349	-7.80122e-05	-0.000180872	8.51811e-07
-0.000325333	0.000100399	-0.000112294	8.15504e-05	0.000116582	0.000124913	0.000220839	-4.6914e-05	0.000115559	-0.000291455	0.000205727	9.67804e-05	7.96462e-05	-0.000159	-4.2625e-05	-0.00020431	-4.72085e-05	9.79836e-05	0.000106	7.06506e-05	-0.000166869	0.000138881	-8.4436e-05	2.76636e-05	1.66221e-05	-0.000163334	-0.000135704	-0.000162176	-2.96761e-06	-0.00019845	6.34668e-07
-0.000325268	0.000101253	-0.000112209	8.16627e-05	0.000116569	0.000126666	0.000220816	-6.58538e-05	0.000113835	-0.000291423	0.000205719	9.6645e-05	7.8491e-05	-0.000159086	-4.23449e-05	-0.000200541	-4.80626e-05	9.76007e-05	0.000111002	7.10151e-05	-0.000176749	0.000138967	-8.54047e-05	1.55388e-05	1.69163e-05	-0.000154833	-0.000106548	-0.000162201	-1.58791e-05	-0.000197982	6.29724e-07
-0.000324953	0.000105889	-0.000111547	8.15185e-05	0.000109076	0.000122229	0.000220929	-0.000105945	0.000112206	-0.000235195	0.000205857	9.42652e-05	5.67128e-05	-0.000153812	-4.54122e-05	-0.000199449	-4.04357e-05	9.20074e-05	0.000127445	6.7877e-05	-0.00014665	0.000142075	-7.75234e-05	-3.82205e-05	1.72519e-05	-0.000159747	-0.000131396	-0.000162167	-3.51604e-05	-0.000200625	6.01631e-07
-0.000325499	0.000105642	-0.000111809	8.16119e-05	9.17162e-05	0.000121194	0.000220999	-8.76726e-05	0.000112497	-0.000185946	0.000206104	9.49023e-05	6.69475e-05	-0.000158117	-4.82174e-05	-0.000198887	-3.55778e-05	9.52058e-05	0.000134226	6.76476e-05	-0.000149183	0.000140771	-6.82495e-05	-4.11073e-05	1.78082e-05	-0.000157598	-0.000131023	-0.000162148	-3.97681e-05	-0.00020004	5.77532e-07
-0.000325494	0.000104715	-0.000111502	8.15924e-05	9.2097e-05	0.000122228	0.000222803	-8.78285e-05	0.000112872	-0.000189599	5.28213e-05	9.5299e-05	6.44991e-05	-0.000157418	-4.98854e-05	-0.000200578	-3.90569e-05	9.61175e-05	0.000129292	6.73067e-05	-0.000154284	0.000140455	-7.76212e-05	-3.84565e-05	1.75262e-05	-0.000155959	-0.000130748	-0.000162111	-4.01188e-05	-0.000197785	5.40778e-07
-0.000325261	0.00010433	-0.000111398	8.11427e-05	9.94459e-05	0.000123293	0.000226536	-8.65391e-05	0.000113173	-0.000205497	5.58609e-05	9.52277e-05	6.7436e-05	-0.000158627	-4.68688e-05	-0.000199515	-4.10585e-05	3.9843e-05	0.000125461	6.76556e-05	-0.000102387	0.000138144	-6.14116e-05	-2.92484e-05	1.78153e-05	-0.000155914	-0.000131249	-0.000162044	-4.65802e-05	-0.000199053	5.26198e-07
-0.000325393	0.000104839	-0.000111592	8.1597e-05	0.000102027	0.000123189	0.000190647	-8.70354e-05	0.000112984	-0.000191124	6.5875e-05	9.51185e-05	6.43496e-05	-0.000157608	-5.01672e-05	-0.000199218	-3.96517e-05	6.97343e-05	0.000129255	6.79081e-05	-0.000143612	0.000139307	-7.44266e-05	-3.60938e-05	1.72189e-05	-3.49864e-05	-0.000132914	-0.000162119	-3.93217e-05	-0.000197128	4.99857e-07
-0.000325427	0.000104318	-0.000111567	8.12723e-05	9.54629e-05	0.000123055	0.000207367	-8.6515e-05	0.000113809	-0.000194122	5.8957e-05	9.52923e-05	6.00089e-05	-0.000117192	-2.83185e-05	-0.000200142	-4.05597e-05	6.09536e-05	0.000127712	6.77509e-05	-0.000115518	0.000140238	-7.54939e-05	-3.58487e-05	1.90097e-05	-5.1792e-05	-0.000131443	-0.000161296	-4.12344e-05	-0.000199305	4.85982e-07
-0.000325401	0.000104251	-0.000111572	8.14262e-05	9.63432e-05	0.000123038	0.000204724	-8.65127e-05	0.000113542	-0.000194405	5.99967e-05	9.53622e-05	5.92148e-05	-0.000102683	-2.57599e-05	-0.000200092	-4.06303e-05	5.53324e-05	0.000127174	6.78029e-05	-0.000116726	0.000140261	-7.4481e-05	-3.54023e-05	1.80167e-05	-5.71082e-05	-0.000131342	-0.000161666	-4.11604e-05	-0.00019832	4.81358e-07
-0.000325396	0.000104079	-0.000111477	8.13456e-05	9.65625e-05	0.000123063	6.85688e-05	-8.77577e-05	0.000113107	-0.000194322	6.34299e-05	9.52421e-05	5.58208e-05	-0.000108853	-2.68418e-05	-0.000199663	-4.05259e-05	6.50055e-05	0.000126261	6.77707e-05	-0.000125106	0.000139911	-7.53249e-05	-3.5845e-05	1.87819e-05	-4.87798e-05	-0.000130969	-0.000161755	-4.0655e-05	-0.000197841	4.47263e-07
-0.000325277	0.000103072	-0.000113515	8.13382e-05	9.72287e-05	0.00012404	8.17314e-05	-8.36687e-05	0.000114508	-0.000194862	6.46284e-05	9.52084e-05	4.40839e-05	-0.000100739	-3.53748e-05	-0.000193522	-4.08133e-05	5.37416e-05	6.19205e-05	6.76839e-05	-0.00012376	0.000137125	-5.40826e-05	-4.29644e-05	1.85069e-05	-5.75253e-05	-0.000131341	-0.000161793	-4.0794e-05	-0.000198465	4.2956e-07
-0.000325351	0.000104083	-0.000112935	8.13488e-05	9.81634e-05	0.000123727	7.97712e-05	-8.56763e-05	0.000113905	-0.00019315	6.30773e-05	9.50064e-05	5.34001e-05	-9.61978e-05	-3.10019e-05	-0.000197195	-4.04073e-05	5.37203e-05	2.53551e-05	6.76815e-05	-0.000124155	0.000128527	-5.32054e-05	-4.2981e-05	1.87225e-05	-6.05412e-05	-0.000131219	-0.000161758	-4.05353e-05	-0.000197891	4.24504e-07
-0.000325325	0.000103672	-0.000113276	8.14001e-05	9.67261e-05	0.000123246	8.74139e-05	-8.29949e-05	0.000114668	-0.000193587	6.37436e-05	9.52253e-05	5.26749e-05	-0.000101524	-3.27909e-05	-0.000197244	-4.03459e-05	5.59141e-05	6.31973e-05	6.76874e-05	-0.000123458	0.000132987	-5.3738e-05	-3.95152e-05	1.86615e-05	-5.41849e-05	-0.000131256	-0.000161787	-4.07313e-05	-7.27463e-05	3.96279e-07
-0.000325332	0.000103956	-0.000112395	8.16651e-05	9.71714e-05	0.000123619	8.28499e-05	-8.26646e-05	0.000107007	-0.000193408	6.44961e-05	9.50926e-05	5.35271e-05	-9.97852e-05	-3.21962e-05	-0.000197798	-4.03562e-05	5.84849e-05	5.12794e-05	6.76764e-05	-0.000123774	0.000130006	-5.65612e-05	-4.01142e-05	1.85631e-05	-5.47571e-05	-0.000131206	-0.000161814	-4.06862e-05	-7.24276e-05	3.92345e-07
-0.00032533	0.000103946	-0.00011332	8.22405e-05	9.75769e-05	0.000123608	8.27159e-05	-8.27872e-05	0.000109826	-0.000193351	6.31533e-05	9.51541e-05	5.3511e-05	-9.89026e-05	-3.13514e-05	-0.000197766	-4.03534e-05	5.6178e-05	3.51757e-05	6.76715e-05	-0.000123776	0.000129988	-5.46165e-05	-4.05268e-05	1.86992e-05	-5.79078e-05	-0.000131216	-0.000161806	-4.06664e-05	-7.39789e-05	3.91646e-07
-0.00032533	0.000103881	-0.000113011	8.23736e-05	9.73533e-05	0.000123557	8.2887e-05	-8.22196e-05	0.000108485	-0.0001934	6.3419e-05	9.51775e-05	5.33741e-05	-9.93272e-05	-3.17348e-05	-0.000197609	-4.03436e-05	5.75534e-05	3.86218e-05	6.76696e-05	-0.000123699	0.000128425	-5.48799e-05	-4.07647e-05	1.86814e-05	-5.59576e-05	-0.000131225	-0.000161807	-4.07028e-05	-6.97948e-05	3.90475e-07
-0.000325331	0.000103929	-0.000113151	8.2363e-05	9.73635e-05	0.000123485	7.79743e-05	-8.22924e-05	0.000109639	-0.000193405	6.38905e-05	9.51022e-05	5.32797e-05	-9.95816e-05	-3.18977e-05	-0.000197492	-4.03385e-05	5.68181e-05	3.83865e-05	6.76785e-05	-0.000123751	0.000129104	-5.54261e-05	-4.06407e-05	1.86442e-05	-5.5107e-05	-0.000131245	-0.0001618	-4.06496e-05	-6.9008e-05	3.89956e-07
-0.00032533	0.000103891	-0.000112871	8.20715e-05	9.70898e-05	0.000123512	7.76758e-05	-8.19868e-05	0.000109274	-0.000193376	6.35866e-05	9.51685e-05	5.28676e-05	-9.96624e-05	-3.17918e-05	-0.000197407	-4.03521e-05	5.72422e-05	4.13784e-05	6.76772e-05	-0.000123705	0.000128525	-5.53388e-05	-4.05339e-05	1.86785e-05	-5.54467e-05	-0.000131233	-0.000161795	-4.06892e-05	-6.95074e-05	3.89723e-07
-0.000325361	0.00010392	-0.000112999	8.21071e-05	9.70469e-05	0.000113855	8.0746e-05	-6.38511e-05	0.000102225	-0.000193273	6.3575e-05	9.45455e-05	5.31383e-05	-9.94518e-05	-3.17304e-05	-0.000196882	-4.06747e-05	5.28152e-05	3.94306e-05	6.58163e-05	-0.000123692	0.000128966	-5.48591e-05	-3.99145e-05	1.73093e-05	-5.94843e-05	-5.91276e-05	-0.000161848	-4.0679e-05	-7.08362e-05	3.69483e-07
-0.000325338	0.000103938	-0.000112915	8.2048e-05	9.71512e-05	0.000106364	7.85364e-05	-5.85256e-05	0.000107493	-0.000193303	6.35912e-05	9.2355e-05	5.3209e-05	-9.94617e-05	-3.18137e-05	-0.000197037	-4.03605e-05	9.3366e-06	3.89845e-05	6.71807e-05	-0.000118738	0.000128991	-5.48816e-05	-4.03707e-05	1.85883e-05	-5.73742e-05	-2.52855e-05	-0.0001618	-4.0681e-05	-7.1464e-05	3.60874e-07
-0.000325514	0.00010404	-0.000112863	8.20888e-05	6.95385e-05	0.000116724	8.00648e-05	-6.7051e-05	0.000102119	-0.000131142	6.37456e-05	8.70533e-05	1.34176e-06	-9.95191e-05	-3.17439e-05	-0.000197318	-5.68994e-05	8.55939e-06	4.0047e-05	6.76846e-05	-0.000121728	0.000128927	-5.49333e-05	-3.97651e-05	1.8528e-05	-5.75281e-05	-4.46666e-05	-0.000161518	-4.03142e-05	-7.09111e-05	3.38667e-07
-0.000289882	0.000103952	-0.000113147	8.29465e-05	9.26881e-05	0.000107333	7.95464e-05	-6.64209e-05	0.000104177	-0.000157219	6.41292e-05	8.51026e-05	2.39566e-05	-9.94753e-05	-3.19117e-05	-0.000190621	-4.29592e-05	1.89049e-05	3.84776e-05	5.89368e-05	-0.000120779	0.000128922	-5.49641e-05	-1.41333e-05	1.83286e-05	-5.82969e-05	-3.26515e-05	-0.000161812	-4.06837e-05	-7.61653e-05	3.20146e-07
-0.000301805	0.000105624	-0.000112942	8.25684e-05	8.15634e-05	0.00010936	8.13293e-05	-6.4765e-05	0.000103869	-0.000144021	7.22242e-05	9.23081e-05	2.90773e-05	-5.45775e-05	-6.76433e-05	-9.00608e-05	-4.84063e-05	1.69192e-05	-3.99862e-05	6.52702e-05	-0.000122763	0.000128873	-5.49954e-05	-3.54359e-05	2.06496e-05	-6.01877e-05	-4.05306e-05	-0.000162934	-4.03081e-05	-7.34478e-05	2.96722e-07
-0.000298299	0.000104095	-0.000113117	8.22512e-05	8.54917e-05	0.000110457	7.99408e-05	-6.38889e-05	0.000103522	-0.000133859	6.45101e-05	8.9152e-05	-5.4267e-06	-6.79877e-05	-3.22068e-05	-0.000102464	-4.55522e-05	1.28868e-05	-1.85685e-05	6.63063e-05	-0.00012252	0.000128956	-5.51237e-05	-2.20965e-05	1.889e-05	-5.93788e-05	-4.32285e-05	-0.000161601	-4.01637e-05	-7.24677e-05	2.87175e-07
-0.000294384	8.2266e-05	-0.000114074	8.21902e-05	7.87773e-05	0.000101058	7.87296e-05	-6.3212e-05	0.000104012	-0.000143025	6.8645e-05	8.97924e-05	1.54093e-05	-7.45887e-05	-4.91364e-05	-9.78043e-05	-4.90465e-05	1.57707e-05	2.43777e-05	6.52386e-05	-0.000122622	0.000128922	-5.50682e-05	-2.13691e-05	1.9786e-05	-5.90468e-05	-3.91019e-05	-0.000161698	-4.06128e-05	-7.07768e-05	2.82503e-07
-0.000296012	8.72473e-05	-0.000113222	8.23469e-05	8.06422e-05	0.000104417	7.92135e-05	-6.37373e-05	9.95425e-05	-0.000134123	6.83526e-05	8.98397e-05	1.17252e-05	-7.17689e-05	-4.02561e-05	-0.000101479	-4.86976e-05	1.36988e-05	1.98251e-05	6.514e-05	-0.000122039	0.000128929	-5.50528e-05	-2.1847e-05	1.8615e-05	-5.86508e-05	-3.62962e-05	-0.000161686	-4.0528e-05	-7.21402e-05	2.80739e-07
-0.000295648	8.98061e-05	-0.000113177	8.24108e-05	7.69523e-05	0.000104105	7.52745e-05	-6.37961e-05	0.000101829	-0.000134437	6.61526e-05	8.8455e-05	8.58625e-06	-6.71723e-05	-3.73863e-05	-0.000100715	-4.7715e-05	1.57229e-05	1.58259e-05	6.56108e-05	-0.00012202	0.000128931	-5.50469e-05	-2.84017e-05	1.86994e-05	-5.85594e-05	-3.89013e-05	-0.000160976	-4.04658e-05	-7.25305e-05	2.78871e-07
-0.00029719	8.64099e-05	-0.000113538	8.20181e-05	7.87281e-05	0.000106054	7.37345e-05	-6.40436e-05	9.25911e-05	-0.000135776	6.63319e-05	8.97425e-05	7.8003e-06	-6.96094e-05	-4.16497e-05	-0.000102916	-3.54151e-05	1.49777e-05	1.56531e-05	6.52343e-05	-0.000122063	5.88068e-05	-5.502e-05	-2.55263e-05	1.87177e-05	-5.71248e-05	-3.85407e-05	-0.00016051	-4.04571e-05	-7.90223e-05	2.65844e-07
-0.000296539	8.96832e-05	-0.000113184	8.18142e-05	7.78347e-05	0.000105655	7.43e-05	-6.40517e-05	8.36166e-05	-0.000137672	6.62695e-05	8.91067e-05	8.47544e-06	-6.97996e-05	-3.71098e-05	-0.000100651	-4.77517e-05	1.46042e-05	1.34644e-05	6.54523e-05	-0.000122157	5.9006e-05	-5.50406e-05	-2.95657e-05	1.8661e-05	-5.86508e-05	-3.8581e-05	-0.000161297	-4.04038e-05	-7.35805e-05	2.64662e-07
-0.000296269	8.69844e-05	-6.08704e-05	8.2028e-05	7.85e-05	0.000105823	7.341e-05	-6.40246e-05	8.75504e-05	-0.000137673	6.64735e-05	8.93418e-05	8.9986e-06	-6.89262e-05	-3.87085e-05	-0.000100691	-4.20019e-05	1.45481e-05	1.61998e-05	6.5417e-05	-0.000123074	6.43505e-05	-5.49851e-05	-2.82057e-05	1.87521e-05	-5.84633e-05	-3.82552e-05	-0.000160788	-4.04963e-05	-7.40154e-05	2.55942e-07
-0.000297295	4.82382e-05	-8.59474e-05	8.03811e-05	7.86468e-05	0.000105987	4.35956e-05	-6.35822e-05	9.15316e-05	-0.000137968	6.64882e-05	8.93401e-05	8.5454e-06	-7.02359e-05	-3.95875e-05	-0.000100749	-3.52092e-05	1.5058e-05	1.62519e-05	3.62406e-05	-0.000123223	6.16868e-05	-5.51534e-05	-2.64433e-05	1.87228e-05	-2.52637e-05	-3.20625e-05	-0.000160798	-4.05479e-05	-7.52939e-05	2.45421e-07
-0.000298616	4.11093e-05	-6.62129e-05	7.68964e-05	7.8703e-05	0.000105739	1.50178e-05	-6.39349e-05	8.82823e-05	-0.000136525	6.77174e-05	8.94947e-05	8.25752e-06	-7.06854e-05	-4.95476e-05	-0.000101601	-4.35576e-05	1.63008e-05	1.28034e-05	3.50083e-05	-0.000122446	6.06547e-05	-5.59041e-05	-2.80256e-05	1.84447e-05	-2.18911e-05	-2.25104e-05	-0.000161076	-4.04331e-05	-7.39737e-05	2.40231e-07
-0.000289409	4.44282e-05	-6.14601e-05	7.92967e-05	7.87005e-05	0.000105836	1.826e-05	-6.38301e-05	8.94958e-05	-0.000136749	6.6985e-05	8.94191e-05	8.36762e-06	-7.03337e-05	-4.04236e-05	-0.000101178	-4.22679e-05	1.61818e-05	1.54276e-05	3.74541e-05	-0.000122863	6.30538e-05	-5.54383e-05	-2.74171e-05	1.8536e-05	-2.89387e-05	-2.33741e-05	-0.000160892	-4.07671e-05	-7.44768e-05	2.35088e-07
-0.000286358	4.79689e-05	-6.3309e-05	8.05364e-05	7.87478e-05	0.000105907	2.12449e-05	-6.38352e-05	9.0249e-05	-0.000137225	6.73629e-05	8.94493e-05	8.44757e-06	-7.0331e-05	-4.01014e-05	-0.000101282	-3.88346e-05	1.59736e-05	1.58093e-05	3.35334e-05	-0.000122533	6.25796e-05	-5.55158e-05	-2.73815e-05	1.85944e-05	-2.60076e-05	-2.31871e-05	-0.000160803	-4.04984e-05	-7.45476e-05	2.33653e-07
-0.00028555	4.70729e-05	-6.34365e-05	7.92173e-05	7.86352e-05	0.000105904	2.58536e-05	-6.38809e-05	8.93333e-05	-0.000136917	6.68365e-05	8.93712e-05	8.53169e-06	-7.00763e-05	-3.982e-05	-0.000101064	-3.91713e-05	1.58617e-05	1.50594e-05	3.31862e-05	-0.000122658	6.13787e-05	-5.41585e-05	-2.74185e-05	1.85404e-05	-2.23373e-05	-2.34222e-05	-0.000160901	-4.04813e-05	-7.46883e-05	2.32275e-07
-0.000285238	4.48409e-05	-6.26806e-05	7.91355e-05	7.865e-05	0.000105908	2.2274e-05	-6.3814e-05	8.95855e-05	-0.000136838	6.71566e-05	8.93595e-05	8.4708e-06	-7.03862e-05	-3.99719e-05	-0.000101229	-3.94444e-05	1.59052e-05	1.4958e-05	3.0351e-05	-0.000122725	6.2272e-05	-5.50784e-05	-2.7421e-05	1.84739e-05	-2.79847e-05	-1.90554e-05	-0.000160862	-4.06532e-05	-7.4495e-05	2.31895e-07
-0.000255708	4.78898e-05	-6.75806e-05	7.5976e-05	7.86583e-05	0.000107695	-1.08871e-05	-6.38494e-05	8.93442e-05	-0.000145482	6.75999e-05	8.93918e-05	7.46084e-06	-6.99233e-05	-4.02012e-05	-9.27763e-05	-3.20724e-05	9.00969e-06	1.84238e-05	5.18217e-06	7.72956e-06	6.211e-05	-5.35763e-05	-2.73648e-05	1.67651e-05	-2.3292e-05	-2.99072e-05	-0.000160881	-4.08225e-05	-7.37982e-05	2.00603e-07
-0.000265912	4.66681e-05	-6.71603e-05	7.61898e-05	7.86574e-05	9.45771e-05	8.92675e-06	-6.38535e-05	6.27413e-05	-0.000138883	6.72479e-05	8.91438e-05	7.9018e-06	-7.01431e-05	-4.02351e-05	-9.54735e-05	-3.51969e-05	1.05388e-05	1.81298e-05	2.85209e-05	-2.44769e-05	6.2176e-05	-5.35795e-05	-2.74052e-05	1.82586e-05	-2.47121e-05	-2.68924e-05	-0.000160865	-4.05896e-05	-2.20327e-05	1.94158e-07
-0.000263046	4.99219e-05	-6.54311e-05	7.65645e-05	7.87354e-05	8.25415e-05	5.56931e-06	-6.3721e-05	8.91344e-05	-0.000141125	6.67396e-05	4.94681e-05	8.02006e-06	-7.01827e-05	-4.0466e-05	-7.05089e-05	-3.29312e-05	1.3441e-05	1.69834e-05	2.0407e-05	-2.8597e-05	6.21117e-05	-4.38808e-06	-2.73936e-05	1.70783e-05	-2.37938e-05	-3.21891e-05	-0.000160856	-3.90729e-05	-7.43248e-05	1.87528e-07
-0.000261422	4.79796e-05	-6.64655e-05	7.61094e-05	7.87204e-05	8.93387e-05	3.05453e-06	-6.32328e-05	8.20001e-05	-0.000139525	6.69385e-05	3.42147e-05	7.84709e-06	-7.01772e-05	-4.03816e-05	-8.57496e-05	-3.4708e-05	1.12949e-05	1.73045e-05	1.61322e-05	-3.15362e-05	6.20067e-05	-8.89311e-06	-2.73847e-05	1.78331e-05	-2.37246e-05	-2.9106e-05	-0.000160862	-3.99274e-05	-1.80384e-05	1.81937e-07
-0.000260183	5.75923e-05	-6.70326e-05	7.65053e-05	7.87238e-05	9.38975e-05	4.32695e-06	-6.29103e-05	5.80707e-05	-0.000140478	6.68898e-05	1.96678e-05	7.85096e-06	-7.01372e-05	-4.04498e-05	-6.84016e-05	-3.34525e-05	1.2678e-05	1.72739e-05	1.70463e-05	-2.18454e-05	6.20655e-05	-2.13721e-05	-2.73922e-05	1.7406e-05	-2.39908e-05	-3.38471e-05	-0.000160859	-3.94198e-05	-3.35213e-05	1.77595e-07
-0.000260275	5.06167e-05	-6.70857e-05	7.65732e-05	7.87283e-05	8.76688e-05	5.74575e-06	-6.29006e-05	5.87894e-05	-0.000140401	6.69264e-05	1.91706e-05	7.8543e-06	-7.01288e-05	-3.84916e-05	-6.87278e-05	-3.38262e-05	1.30977e-05	1.72095e-05	1.66959e-05	-3.47829e-05	6.20621e-05	-2.15417e-05	-2.73924e-05	1.73772e-05	-2.38656e-05	-3.39188e-05	-0.000160858	-3.94501e-05	-3.89983e-05	1.76884e-07
-0.00026022	5.03343e-05	-6.68614e-05	7.66271e-05	5.97136e-05	9.07819e-05	4.26658e-06	-6.37179e-05	5.98169e-05	-5.7895e-05	6.08778e-05	2.42184e-05	7.84751e-06	-6.99772e-05	-6.43823e-05	-7.08815e-05	-2.73579e-05	9.97262e-06	1.68973e-05	-1.55623e-06	-2.71829e-05	6.20543e-05	-1.57459e-05	-2.4891e-05	1.75113e-05	-2.50853e-05	-3.02884e-05	-0.000158199	-5.0956e-05	-3.69664e-05	1.59262e-07
-0.000260558	5.21096e-05	-6.68684e-05	7.6594e-05	6.51291e-05	8.8073e-05	4.42389e-06	-6.31117e-05	6.02431e-05	-5.47244e-05	6.45003e-05	2.69901e-05	7.8494e-06	-6.99598e-05	-4.09949e-05	-6.92511e-05	-3.10103e-05	1.13946e-05	1.71942e-05	1.44511e-05	-2.53719e-05	6.20543e-05	-2.09819e-05	-2.70293e-05	1.74333e-05	-2.92212e-05	-3.32511e-05	-0.000160318	-5.15059e-05	-3.52741e-05	1.59014e-07
-0.000260614	5.1984e-05	-6.67669e-05	7.65243e-05	6.78138e-05	8.92153e-05	5.0189e-06	-6.31934e-05	3.0506e-05	-5.90037e-05	6.58164e-05	1.60984e-05	7.79847e-06	-7.00957e-05	-4.50538e-05	-7.02107e-05	-2.94413e-05	1.17277e-05	1.73374e-05	1.11711e-05	-3.06489e-05	6.20526e-05	-1.64425e-05	-2.72813e-05	1.74982e-05	-2.53161e-05	-3.21137e-05	-0.000158137	-2.09598e-05	-3.74487e-05	1.54511e-07
-0.000264786	5.21397e-05	-4.3424e-05	7.65636e-05	6.74296e-05	8.75756e-05	4.92558e-06	-6.29826e-05	3.69119e-05	-6.37116e-05	6.39466e-05	1.52597e-05	7.5441e-06	-6.99989e-05	-3.81931e-05	-7.07443e-05	-3.10185e-05	8.57987e-06	1.80744e-05	1.34708e-05	-2.90255e-05	6.2051e-05	-1.85187e-05	-2.68648e-05	1.74978e-05	-2.57567e-05	-3.23147e-05	-0.000130454	-2.1588e-05	-3.61282e-05	1.46054e-07
-0.000260902	5.16797e-05	-4.24541e-05	7.65638e-05	5.50367e-05	8.66609e-05	5.12456e-06	-6.30867e-05	3.44111e-05	-6.44439e-05	6.40018e-05	1.82198e-05	7.65834e-06	-7.00656e-05	-4.01245e-05	-7.04812e-05	-3.01244e-05	7.87186e-06	1.89616e-05	1.24001e-05	-2.83803e-05	6.20333e-05	-1.80462e-05	-2.66193e-05	1.74791e-05	-2.52197e-05	-3.19289e-05	-0.000136996	-3.2057e-05	-3.61588e-05	1.44496e-07
-0.000261518	5.18813e-05	-4.25097e-05	7.65595e-05	5.90489e-05	8.72352e-05	4.94246e-06	-6.30772e-05	3.18398e-05	-6.2739e-05	6.45575e-05	1.84584e-05	7.66561e-06	-7.00266e-05	-4.02251e-05	-7.0748e-05	-3.02742e-05	9.1585e-06	1.85843e-05	1.26031e-05	-2.77834e-05	6.20498e-05	-1.74408e-05	-2.67343e-05	1.74872e-05	-2.54145e-05	-3.20005e-05	-0.000130309	-2.70218e-05	-3.67255e-05	1.43076e-07
-0.00026176	5.21067e-05	-4.38062e-05	7.65314e-05	5.16918e-05	8.68547e-05	5.26632e-06	-6.31485e-05	3.40237e-05	-6.33964e-05	6.43921e-05	1.6831e-05	7.65202e-06	-7.00635e-05	-4.1587e-05	-7.01892e-05	-3.04307e-05	1.05544e-05	1.91279e-05	1.20037e-05	-2.86253e-05	6.21332e-05	-1.77038e-05	-2.65023e-05	1.73485e-05	-2.53144e-05	-3.20164e-05	-0.000128059	-2.84415e-05	-3.4526e-05	1.42081e-07
-0.000261651	4.6249e-05	-4.3045e-05	7.65478e-05	5.1844e-05	8.7017e-05	5.10465e-06	-1.65077e-05	3.38522e-05	-6.33639e-05	6.43356e-05	1.62386e-05	7.633e-06	-7.00774e-05	-4.08098e-05	-7.05651e-05	-3.01293e-05	9.93917e-06	1.78407e-05	1.1536e-05	-2.84113e-05	6.21222e-05	-1.812e-05	-2.64634e-05	1.76094e-05	-1.99398e-05	-3.20392e-05	-0.000128513	-2.73212e-05	-3.35212e-05	1.37321e-07
-0.000261118	5.03806e-05	-4.50034e-05	7.10543e-05	2.48355e-05	6.83603e-05	5.15264e-06	-3.86384e-05	3.36039e-05	-6.31712e-05	6.37337e-05	1.66948e-05	7.7072e-06	-7.02533e-05	-4.3545e-05	-7.05875e-05	-3.01747e-05	1.00228e-05	1.86569e-05	1.0995e-05	-2.43402e-05	6.27423e-05	-1.78888e-05	-2.67895e-05	1.85135e-05	-2.37065e-05	-3.20262e-05	-0.000110723	-2.75537e-05	-3.31595e-05	1.29034e-07
-0.000259758	4.74856e-05	-4.38731e-05	7.51645e-05	-5.11832e-06	6.18471e-05	5.12031e-06	-3.99957e-05	3.09796e-05	-6.35564e-05	6.44428e-05	1.69178e-05	8.04166e-06	-7.01255e-05	-4.21718e-05	-7.06761e-05	-3.02136e-05	1.01247e-05	1.67225e-05	7.57413e-06	-2.25572e-05	6.21701e-05	-1.7796e-05	-2.67848e-05	1.78599e-05	-2.50779e-05	-3.05027e-05	-9.53689e-05	-2.79128e-05	-3.53699e-05	1.23739e-07
-0.00026033	4.51412e-05	-4.47611e-05	7.54425e-05	3.27934e-06	5.50878e-05	5.10132e-06	-3.55021e-05	3.19048e-05	-6.33037e-05	6.42748e-05	1.70358e-05	7.87634e-06	-7.01768e-05	-4.2651e-05	-7.05643e-05	-3.01287e-05	9.83302e-06	1.59071e-05	8.17704e-06	-2.47163e-05	6.22427e-05	-1.78862e-05	-2.668e-05	1.78871e-05	-2.41309e-05	-2.14272e-05	-9.91028e-05	-2.6934e-05	-3.46499e-05	1.23018e-07
-0.000259886	4.41383e-05	-4.47209e-05	7.48946e-05	-9.61408e-06	5.70864e-05	5.14149e-06	-3.28521e-05	3.16316e-05	-6.35125e-05	6.42713e-05	1.6905e-05	7.97401e-06	-7.01317e-05	-4.57179e-05	-7.06613e-05	-3.00998e-05	9.92138e-06	1.78416e-05	8.05166e-06	-2.33923e-05	6.24683e-05	-1.78778e-05	-2.66898e-05	1.77696e-05	-2.27093e-05	-3.10806e-05	-9.49666e-05	-2.76542e-05	-3.25317e-05	1.2258e-07
-0.000260323	4.56715e-05	-4.43264e-05	7.05738e-05	5.25861e-06	5.52377e-05	5.11162e-06	-3.56195e-05	3.12354e-05	-6.34474e-05	6.42074e-05	1.69197e-05	7.83185e-06	-7.01565e-05	-4.35072e-05	-7.06401e-05	-3.01259e-05	9.91803e-06	1.7148e-05	7.56418e-06	-2.31928e-05	6.2444e-05	-1.78872e-05	-2.67144e-05	1.78675e-05	-2.43266e-05	-2.58612e-05	-9.53914e-05	-2.73058e-05	-3.26309e-05	1.21767e-07
-0.000260051	2.92818e-05	-2.27129e-05	7.24649e-05	4.51771e-06	5.49694e-05	5.12473e-06	-3.58609e-05	3.12273e-05	-6.34536e-05	6.4162e-05	1.4427e-05	7.95438e-06	-7.01491e-05	-4.35312e-05	-7.06483e-05	-3.03242e-05	9.86057e-06	1.70289e-05	7.70958e-06	-2.39062e-05	6.25147e-05	-1.79928e-05	-2.67208e-05	1.78185e-05	-2.41858e-05	-2.58555e-05	-9.60771e-05	-2.73182e-05	-3.29488e-05	1.19319e-07
-0.000260158	3.20676e-05	-3.66303e-05	3.28018e-05	1.49134e-06	5.52882e-05	4.89025e-06	-3.47565e-05	3.14022e-05	-6.34344e-05	4.39044e-05	1.70018e-05	-1.00219e-06	-7.01059e-05	-4.32048e-05	-7.05987e-05	-3.02594e-05	3.25735e-05	1.70956e-05	8.05948e-06	-2.38322e-05	6.2155e-05	-1.79864e-05	-2.67433e-05	1.777e-05	-2.37889e-05	-2.61989e-05	-9.58859e-05	-2.72367e-05	-3.35045e-05	1.14843e-07
-0.000260199	3.47256e-05	-3.03823e-05	5.2347e-05	3.30174e-06	5.47833e-05	5.41575e-06	-3.36342e-05	3.15017e-05	-6.34412e-05	4.80969e-05	1.67634e-05	6.95694e-06	-5.14863e-05	-4.37347e-05	-7.06344e-05	-3.0194e-05	1.03452e-05	1.71219e-05	8.1828e-06	-2.32247e-05	6.23074e-05	-1.79443e-05	-2.67243e-05	1.77957e-05	-2.27973e-05	-2.48368e-05	-9.63642e-05	-2.72148e-05	-3.36426e-05	1.13406e-07
-0.000260223	3.57513e-05	-3.5641e-05	4.55365e-05	1.86567e-06	5.49663e-05	4.90793e-06	-3.5142e-05	3.14384e-05	-6.34449e-05	4.96179e-05	1.60678e-05	7.15551e-06	-3.67932e-05	-4.33567e-05	-7.05145e-05	-3.02243e-05	1.44663e-05	1.70956e-05	8.64769e-06	-2.35412e-05	6.22845e-05	-1.74953e-05	-2.67301e-05	1.77978e-05	-1.80224e-05	-2.4769e-05	-9.59523e-05	-2.72343e-05	-3.34057e-05	1.11876e-07
-0.000260147	3.5451e-05	-3.17223e-05	4.1602e-05	2.20376e-06	5.49688e-05	5.15921e-06	-3.42393e-05	3.13633e-05	-6.34547e-05	4.8101e-05	1.64479e-05	6.3486e-06	-2.90563e-05	-4.33703e-05	-7.06348e-05	-3.01893e-05	1.2225e-05	1.70692e-05	8.27735e-06	-2.31352e-05	6.23147e-05	-1.79914e-05	-2.67206e-05	1.78091e-05	-2.25665e-05	-2.46514e-05	-9.63215e-05	-2.72083e-05	-3.33366e-05	1.10685e-07
-0.000248412	3.72902e-05	-3.07394e-05	4.88603e-05	2.80137e-06	5.50894e-05	5.08475e-06	-3.411e-05	3.13619e-05	-6.37362e-05	5.06794e-05	1.65323e-05	6.88749e-06	-3.49851e-05	-4.34325e-05	-7.06318e-05	-3.02331e-05	1.27963e-05	1.68955e-05	8.24048e-06	-2.27066e-05	6.22797e-05	-1.79363e-05	6.08928e-06	1.77926e-05	-2.36712e-05	-2.51975e-05	-9.518e-07	-2.71745e-05	-3.31276e-05	9.62307e-08
-0.000248481	3.65449e-05	-3.07726e-05	4.8548e-05	2.73748e-06	5.50702e-05	5.09525e-06	-3.41451e-05	3.13643e-05	-6.38065e-05	5.05984e-05	1.63422e-05	6.2143e-06	-3.48141e-05	-4.34305e-05	-7.06325e-05	-3.02328e-05	1.25271e-05	1.69002e-05	8.16618e-06	-2.27231e-05	6.05128e-05	-1.79647e-05	-6.86533e-06	1.77933e-05	-2.3646e-05	-2.50668e-05	-8.96247e-06	-2.71804e-05	-3.29771e-05	9.60043e-08
-0.000249129	3.70057e-05	-3.09774e-05	4.72838e-05	2.83379e-06	5.50701e-05	5.09646e-06	-3.42093e-05	3.13779e-05	-6.44593e-05	5.01845e-05	1.64914e-05	6.51561e-06	-3.56605e-05	-4.34238e-05	-7.06335e-05	-3.02353e-05	1.1775e-05	1.69795e-05	8.20148e-06	-2.27771e-05	5.1866e-05	-1.80365e-05	-6.40705e-06	1.77936e-05	-2.32144e-05	-2.4508e-05	-1.87355e-05	-2.71824e-05	-3.31353e-05	9.56136e-08
-0.000248478	3.67299e-05	-3.08998e-05	4.78037e-05	2.81839e-06	5.50532e-05	5.11042e-06	-3.42794e-05	3.13677e-05	-6.44681e-05	5.04649e-05	1.64791e-05	6.96385e-06	-3.56636e-05	-4.34223e-05	-7.06323e-05	-3.02366e-05	1.16826e-05	1.6937e-05	8.19339e-06	-2.27109e-05	5.22021e-05	-1.79401e-05	-1.01787e-06	1.77579e-05	-2.3342e-05	-2.47083e-05	-1.17415e-05	-2.7172e-05	-3.31257e-05	9.5136e-08
-0.000248646	3.65835e-05	-3.08629e-05	4.52684e-05	2.782e-06	5.50583e-05	5.10222e-06	-3.41943e-05	3.13653e-05	-6.43845e-05	5.01031e-05	1.65058e-05	6.79364e-06	-3.5377e-05	-4.34274e-05	-7.06322e-05	-3.02347e-05	1.17442e-05	1.69355e-05	8.21791e-06	-2.27121e-05	5.13411e-05	-1.80407e-05	-3.08844e-06	1.77888e-05	-2.28436e-05	-2.48307e-05	-1.08277e-05	-2.71737e-05	-3.31249e-05	9.47848e-08
-0.000243978	3.6535e-05	-1.41078e-05	4.62854e-05	2.50767e-06	5.49035e-05	9.91664e-06	-3.84699e-05	3.13983e-05	-6.43528e-05	5.00477e-05	1.65009e-05	6.50149e-06	-3.49315e-05	-4.42231e-05	-7.06323e-05	-3.01344e-05	1.18713e-05	1.69747e-05	8.22322e-06	-2.27216e-05	5.18269e-05	-1.81296e-05	9.76107e-07	1.77838e-05	-2.35249e-05	-2.49724e-05	-1.05972e-05	-2.71894e-05	-3.36364e-05	9.23246e-08
-0.000243489	3.66852e-05	-2.42886e-05	4.61268e-05	2.75074e-06	5.50592e-05	5.21207e-06	-3.42791e-05	3.13772e-05	-6.42297e-05	4.99771e-05	1.64876e-05	6.49581e-06	-3.47483e-05	-4.34951e-05	-7.06325e-05	-3.01749e-05	1.1834e-05	1.69689e-05	8.20994e-06	-2.27583e-05	5.2145e-05	-1.81126e-05	-1.33782e-06	1.77749e-05	-2.32471e-05	-2.48375e-05	-1.05359e-05	-2.71835e-05	-3.31427e-05	9.1996e-08
-0.00024409	3.16788e-05	-1.90828e-05	3.45451e-05	2.34962e-06	5.5025e-05	6.08688e-06	-3.59614e-05	3.13847e-05	-6.43452e-05	4.99166e-05	1.66374e-05	6.52841e-06	-3.48202e-05	-4.36476e-05	-7.06321e-05	-3.01675e-05	1.18429e-05	1.6976e-05	8.21627e-06	-2.27017e-05	5.19026e-05	-1.36066e-05	-1.49982e-06	1.77688e-05	-2.33965e-05	-2.48715e-05	-1.07774e-05	-2.71868e-05	-3.63925e-05	9.10114e-08
-0.000244025	3.3723e-05	-1.9582e-05	1.66857e-05	2.46257e-06	5.50185e-05	6.73084e-06	-3.50644e-05	3.1383e-05	-6.43116e-05	4.99894e-05	1.65588e-05	6.52738e-06	-3.48247e-05	-4.35318e-05	-7.06324e-05	-3.01899e-05	1.17957e-05	1.69413e-05	8.24046e-06	-2.27149e-05	5.16746e-05	-1.38667e-05	-1.27018e-06	1.77705e-05	-2.32886e-05	-2.47678e-05	-1.08858e-05	-2.71903e-05	-2.16234e-05	8.92711e-08
-0.000243808	3.3614e-05	-1.94949e-05	9.62372e-06	2.35836e-06	5.48874e-05	6.38055e-06	-3.51582e-05	3.13794e-05	-6.43249e-05	5.00175e-05	1.65871e-05	6.5128e-06	-3.48068e-05	-4.37822e-05	-7.06324e-05	-3.01543e-05	1.18132e-05	1.69362e-05	8.21585e-06	-2.26884e-05	5.16439e-05	-1.36431e-05	-1.07331e-06	1.77664e-05	-2.32994e-05	-2.4854e-05	-1.0725e-05	-2.71847e-05	-2.01096e-05	8.89058e-08
-0.000141684	3.69784e-05	-2.07951e-05	1.76016e-05	2.45238e-06	3.18975e-05	3.49625e-06	6.05994e-06	3.13825e-05	-6.4328e-05	4.88814e-05	1.6566e-05	-5.13924e-06	-3.4746e-05	-4.23003e-05	-7.09257e-05	-3.01832e-05	1.17889e-05	1.68966e-05	8.2289e-06	-2.26998e-05	5.16401e-05	-1.48191e-05	-1.32736e-06	2.19613e-05	-2.34548e-05	-2.45633e-05	-7.86709e-06	-2.72803e-05	-2.96455e-05	4.7224e-08
-8.20177e-05	3.47842e-05	-2.14993e-05	1.57763e-05	2.45834e-06	-8.24626e-06	4.94187e-06	-9.36484e-06	3.1386e-05	-5.4767e-05	4.25986e-05	1.65755e-05	-1.48101e-05	-3.46895e-05	-4.11047e-05	-7.24485e-05	-3.00701e-05	1.17887e-05	1.47463e-05	8.23313e-06	-2.24686e-05	5.17335e-05	-1.28253e-05	-1.23515e-06	4.20604e-05	-2.37624e-05	-2.47995e-05	1.15284e-05	-2.7206e-05	-2.38901e-05	3.23373e-08
-6.79313e-05	3.50147e-05	-2.01937e-05	1.64839e-05	2.48022e-06	8.48406e-06	5.72587e-06	-1.79555e-05	3.1408e-05	-5.34476e-05	4.04746e-05	1.65685e-05	-1.40274e-05	-3.50301e-05	-4.25155e-05	-7.10025e-05	-2.86257e-05	1.17966e-05	1.73061e-05	8.25411e-06	-2.25225e-05	5.17257e-05	-1.41323e-05	-1.36445e-06	2.72916e-05	-2.33657e-05	-2.47509e-05	5.80515e-06	-2.06003e-05	-2.16613e-05	2.85234e-08
-6.11145e-05	3.45212e-05	-2.05843e-05	1.46686e-05	2.4636e-06	1.49357e-05	5.43001e-06	-1.26831e-05	3.13883e-05	-3.26216e-05	4.04931e-05	1.65483e-05	-6.84027e-06	-3.46722e-05	-4.19577e-05	-7.13319e-05	-2.98241e-05	1.17934e-05	1.67199e-05	8.26759e-06	-2.24681e-05	5.17112e-05	-1.34735e-05	-1.25871e-06	2.75051e-05	-2.33796e-05	-2.47699e-05	6.77318e-06	-2.61871e-05	-2.07591e-05	2.58633e-08
-6.11145e-05	3.45212e-05	-2.05843e-05	1.46686e-05	2.4636e-06	1.49357e-05	5.43001e-06	-1.26831e-05	3.13883e-05	-3.26216e-05	4.04931e-05	1.65483e-05	-6.84027e-06	-3.46722e-05	-4.19577e-05	-7.13319e-05	-2.98241e-05	1.17934e-05	1.67199e-05	8.26759e-06	-2.24681e-05	5.17112e-05	-1.34735e-05	-1.25871e-06	2.75051e-05	-2.33796e-05	-2.47699e-05	6.77318e-06	-2.61871e-05	-2.07591e-05	2.58633e-08
-6.1396e-05	3.45481e-05	-2.05545e-05	1.56518e-05	2.46298e-06	9.54155e-06	5.34538e-06	-1.49534e-05	3.13913e-05	-3.37213e-05	4.06254e-05	1.65282e-05	-6.60433e-06	-3.47133e-05	-4.15977e-05	-7.11864e-05	-2.95911e-05	1.17931e-05	1.67093e-05	8.25552e-06	-2.24729e-05	5.17117e-05	-1.34911e-05	-1.27999e-06	2.55514e-05	-2.34174e-05	-2.47651e-05	3.21019e-07	-2.32332e-05	-2.1321e-05	2.56063e-08
-6.28329e-05	3.4627e-05	-2.07412e-05	1.42816e-05	2.4661e-06	7.77073e-06	5.11691e-06	-1.06417e-05	3.22405e-05	-3.95694e-06	3.97666e-05	1.64858e-05	-6.00444e-06	-1.64775e-05	-4.16885e-05	-6.82714e-05	-2.97913e-05	1.18023e-05	1.67181e-05	8.5095e-06	-2.24911e-05	5.17205e-05	-1.48269e-05	-1.36197e-06	2.8862e-05	-2.3341e-05	-2.47022e-05	1.29522e-05	-2.17767e-05	-1.98069e-05	2.34054e-08
-6.23928e-05	3.46475e-05	-2.06791e-05	1.42786e-05	2.47391e-06	8.14791e-06	5.29852e-06	-4.665e-06	3.21394e-05	-4.19524e-06	4.04839e-05	1.64104e-05	-5.52144e-06	-1.75173e-05	-4.14244e-05	-6.73757e-05	-2.97779e-05	1.18011e-05	1.66708e-05	8.51567e-06	-2.25023e-05	5.17177e-05	-1.74237e-05	-1.36226e-06	2.8965e-05	-2.33466e-05	-2.46605e-05	1.18044e-05	-2.21862e-05	-1.97115e-05	2.3274e-08
-6.16627e-05	3.46305e-05	-2.05207e-05	1.2948e-05	2.48554e-06	7.80658e-06	5.27865e-06	-8.48937e-06	3.15685e-05	-4.92591e-06	3.99489e-05	1.6415e-05	-5.98815e-06	-2.1262e-05	-4.10737e-05	-6.80175e-05	-2.97229e-05	1.1804e-05	1.66869e-05	8.39333e-06	-2.24998e-05	5.17268e-05	-1.63683e-05	-1.35569e-06	2.87527e-05	-2.34017e-05	-2.45418e-05	9.90351e-06	-1.79365e-05	-1.80262e-05	2.29897e-08
-6.23136e-05	3.46265e-05	-2.06775e-05	1.35939e-05	2.50006e-06	7.3502e-06	5.3001e-06	-4.74853e-06	3.18171e-05	-2.79073e-06	4.00682e-05	1.63813e-05	-6.08105e-06	-1.71691e-05	-4.10574e-05	-6.7615e-05	-2.96671e-05	1.18039e-05	1.67124e-05	8.43974e-06	-2.25255e-05	5.17255e-05	-1.53246e-05	-1.37378e-06	2.84236e-05	-2.33767e-05	-2.45471e-05	9.87322e-06	-1.04797e-05	-1.791e-05	2.25631e-08
-6.23136e-05	3.46265e-05	-2.06767e-05	1.34075e-05	2.49979e-06	7.38221e-06	5.29978e-06	-4.75763e-06	3.18214e-05	-2.81549e-06	4.00493e-05	1.63814e-05	-6.02615e-06	-1.72798e-05	-4.10637e-05	-6.76029e-05	-2.96674e-05	1.18039e-05	1.67124e-05	8.43973e-06	-2.25255e-05	5.17253e-05	-1.53854e-05	-1.36066e-06	2.81538e-05	-2.33772e-05	-2.45543e-05	9.87191e-06	-1.05899e-05	-1.79101e-05	2.25487e-08
-6.20947e-05	3.46274e-05	-2.06104e-05	1.22645e-05	2.48777e-06	7.31484e-06	5.25688e-06	-5.66217e-06	3.18157e-05	-2.42685e-06	3.96957e-05	1.64438e-05	-6.07245e-06	-1.72184e-05	-4.08739e-05	-6.74548e-05	-2.96939e-05	1.18062e-05	1.67031e-05	8.64741e-06	-2.25416e-05	5.17241e-05	-1.61498e-05	-1.32241e-06	2.81146e-05	-2.33788e-05	-2.46156e-05	9.3145e-06	-1.14634e-05	-1.83646e-05	2.24872e-08
-6.22693e-05	3.46244e-05	-1.99369e-05	1.36096e-05	2.46104e-06	7.29475e-06	5.25644e-06	-5.75018e-06	3.19109e-05	-3.11613e-06	3.993e-05	1.64315e-05	-6.02391e-06	-1.78487e-05	-4.10737e-05	-6.74442e-05	-2.9694e-05	1.18044e-05	1.67097e-05	8.5064e-06	-2.24815e-05	1.46577e-05	-8.43667e-07	-1.36069e-06	2.83184e-05	-2.33684e-05	-2.46077e-05	9.79226e-06	-1.10502e-05	-1.83989e-05	1.98676e-08
-6.21691e-05	3.4626e-05	-1.38734e-05	1.3218e-05	2.39519e-06	7.36777e-06	5.26654e-06	-5.59049e-06	3.18926e-05	-3.79113e-06	3.94046e-05	1.6439e-05	-6.06178e-06	-1.80153e-05	-4.10529e-05	-6.73125e-05	-2.97088e-05	1.18029e-05	1.67117e-05	8.554e-06	-2.2518e-05	5.70967e-06	3.61869e-07	-1.34351e-06	2.83608e-05	-2.33834e-05	-2.45877e-05	9.99305e-06	-1.12674e-05	-1.82502e-05	1.94138e-08
-6.21752e-05	3.46268e-05	-1.31602e-05	1.35511e-05	2.26472e-06	7.34648e-06	5.27113e-06	-5.61312e-06	3.19049e-05	-3.60622e-06	3.96788e-05	1.6438e-05	-6.05195e-06	-1.80078e-05	-4.10564e-05	-6.73247e-05	-2.96946e-05	1.1803e-05	1.67109e-05	8.56972e-06	-2.24798e-05	2.02344e-06	6.94553e-07	-1.34756e-06	2.83646e-05	-2.33787e-05	-2.45969e-05	9.9765e-06	-1.13244e-05	-1.8173e-05	1.93943e-08
-6.21425e-05	3.46266e-05	-1.32636e-05	1.35523e-05	2.21047e-06	7.35668e-06	5.25935e-06	-5.68278e-06	3.19322e-05	-3.60696e-06	3.95323e-05	1.64389e-05	-6.01825e-06	-1.80104e-05	-4.10602e-05	-6.73212e-05	-2.96947e-05	1.18029e-05	1.67109e-05	8.5767e-06	-2.24835e-05	2.14056e-06	-6.03658e-07	-1.34828e-06	2.83282e-05	-2.33792e-05	-2.45966e-05	9.97788e-06	-1.13264e-05	-1.82029e-05	1.93831e-08
-6.21737e-05	3.46267e-05	-1.37225e-05	1.3282e-05	2.31967e-06	7.3474e-06	5.26011e-06	-5.66191e-06	3.19122e-05	-3.68748e-06	3.94185e-05	1.64362e-05	-6.02961e-06	-1.8002e-05	-4.10563e-05	-6.73292e-05	-2.96942e-05	1.18031e-05	1.67109e-05	8.55783e-06	-2.24927e-05	2.50627e-06	4.83172e-07	-1.3491e-06	2.82557e-05	-2.33798e-05	-2.45992e-05	9.95651e-06	-1.12559e-05	-1.81931e-05	1.93783e-08
-3.11251e-05	3.46962e-05	-1.3707e-05	1.33953e-05	2.36609e-06	7.34765e-06	5.27044e-06	-5.64574e-06	3.19079e-05	-3.57833e-06	3.95193e-05	1.64365e-05	-6.07298e-06	-1.7891e-05	-4.10572e-05	-6.73493e-05	-2.96837e-05	1.18058e-05	1.67104e-05	8.54322e-06	-2.25077e-05	2.82787e-06	-2.12632e-06	-1.34724e-06	2.83102e-05	-1.10909e-05	-2.45958e-05	9.98632e-06	-1.12965e-05	-1.82312e-05	1.60834e-08
-3.4686e-05	3.5339e-05	-1.34789e-05	1.35459e-05	2.24544e-06	7.35871e-06	4.53159e-06	-5.6851e-06	3.1911e-05	-3.6177e-06	3.95293e-05	1.64425e-05	-5.99896e-06	-1.79555e-05	-4.10773e-05	-5.95286e-05	-2.96952e-05	1.1789e-05	1.66715e-05	8.54569e-06	-2.24913e-05	2.47816e-06	-6.3323e-07	-1.34755e-06	2.83262e-05	-1.40416e-05	-2.45861e-05	9.97485e-06	-1.13114e-05	-1.82705e-05	1.54341e-08
-3.18903e-05	3.49134e-05	-1.36571e-05	1.34795e-05	2.34439e-06	7.34541e-06	4.92311e-06	-5.65554e-06	3.19143e-05	-3.60431e-06	3.95053e-05	1.64419e-05	-6.02627e-06	-1.79269e-05	-3.37424e-05	-5.97034e-05	-2.96895e-05	1.17825e-05	1.66978e-05	8.55228e-06	-2.25315e-05	2.89789e-06	-5.62681e-07	-1.34729e-06	2.8325e-05	-1.44709e-05	-2.45859e-05	9.97165e-06	-1.13147e-05	-1.8401e-05	1.47158e-08
-3.29479e-05	3.53836e-05	-1.3659e-05	1.3493e-05	2.30709e-06	7.34257e-06	5.08717e-06	-5.66945e-06	3.19144e-05	-3.61122e-06	3.95029e-05	1.64341e-05	-6.03581e-06	-1.79499e-05	-3.04194e-05	-5.92398e-05	-2.96921e-05	1.17784e-05	1.66886e-05	8.54574e-06	-2.25109e-05	2.7231e-06	-4.95363e-07	-1.34701e-06	2.8306e-05	-1.61555e-05	-2.45866e-05	9.96833e-06	-1.11744e-05	-1.83503e-05	1.45947e-08
-2.68997e-05	3.51251e-05	-1.36095e-05	1.35019e-05	5.33139e-06	7.34234e-06	5.01032e-06	-5.5793e-06	1.49298e-05	-3.59448e-06	3.41425e-05	1.64337e-05	2.4864e-07	-1.76673e-05	-3.28459e-05	-5.95459e-05	-2.96914e-05	1.18011e-05	1.66928e-05	8.5256e-06	-2.24917e-05	2.74599e-06	-1.79396e-07	-4.34757e-06	2.83347e-05	-1.53625e-05	-2.45305e-05	4.04313e-07	-1.12647e-05	-1.83154e-05	1.30795e-08
-2.05169e-05	1.71002e-05	-1.36488e-05	1.35201e-05	3.8543e-06	7.52431e-06	5.11425e-06	-5.63526e-06	2.37837e-05	-3.60183e-06	3.32718e-05	1.64404e-05	-1.95707e-06	-1.695e-05	-3.41141e-05	-6.01697e-05	-2.76867e-05	1.1801e-05	1.66924e-05	8.16315e-06	-2.26454e-05	2.89321e-06	-2.60496e-07	-1.7774e-06	2.83081e-05	-1.63353e-05	-2.49118e-05	6.25428e-06	-1.128e-05	-1.83799e-05	1.22115e-08
-2.28817e-05	1.98711e-05	-1.36126e-05	1.35024e-05	3.5019e-06	7.34403e-06	5.06831e-06	-5.57995e-06	2.04232e-05	-3.59995e-06	3.32446e-05	1.64344e-05	-2.22329e-06	-1.56225e-05	-3.31935e-05	-5.99387e-05	-2.84833e-05	1.17645e-05	1.67431e-05	8.24262e-06	-2.2726e-05	2.80901e-06	-2.49709e-07	-3.30479e-06	2.83238e-05	-1.65604e-05	-2.46944e-05	5.20148e-06	-1.12184e-05	-1.83795e-05	1.21682e-08
-2.0946e-05	1.93575e-05	-1.36306e-05	1.34523e-05	4.08554e-06	7.34605e-06	5.03935e-06	-5.58979e-06	1.91642e-05	-3.60345e-06	3.33369e-05	1.64292e-05	-2.80681e-06	-1.66682e-05	-3.22762e-05	-5.97931e-05	-2.90646e-05	1.17886e-05	1.66939e-05	8.36684e-06	-2.26352e-05	2.77463e-06	-1.95817e-07	-3.35572e-06	2.83288e-05	-1.65614e-05	-2.46575e-05	6.68195e-06	-1.12357e-05	-1.83951e-05	1.20295e-08
-2.21923e-05	2.01635e-05	-1.36245e-05	1.20239e-05	4.60739e-06	7.36343e-06	4.26378e-06	-6.64514e-06	1.88975e-05	-3.60373e-06	3.33941e-05	1.64347e-05	-1.75224e-06	-1.38959e-05	-3.30331e-05	-5.98713e-05	-2.85329e-05	7.12024e-06	1.68841e-05	8.35174e-06	-2.24359e-05	2.90054e-06	-3.38609e-07	-2.75587e-06	2.83061e-05	-1.63964e-05	-2.46267e-05	5.11041e-06	-8.30807e-06	-1.71562e-05	1.17995e-08
-2.08699e-05	1.97573e-05	-1.36211e-05	1.30341e-05	4.81504e-06	7.3632e-06	4.28189e-06	-6.01973e-06	1.94504e-05	-3.60434e-06	3.37547e-05	1.64443e-05	-2.03418e-06	-1.41793e-05	-3.2877e-05	-5.98883e-05	-2.85552e-05	8.54278e-06	1.67462e-05	8.31526e-06	-2.25537e-05	2.85819e-06	-2.7173e-07	-2.83511e-06	2.83077e-05	-1.27183e-05	-2.46309e-05	5.17888e-06	-7.2348e-06	-1.51676e-05	1.1629e-08
-2.13028e-05	2.02228e-05	-1.33681e-05	1.15476e-05	4.86258e-06	7.3578e-06	4.75828e-06	-5.96478e-06	1.80314e-05	-3.75021e-06	3.37146e-05	1.64433e-05	-2.15729e-06	-1.47453e-05	-3.26801e-05	-5.98099e-05	-2.67069e-05	9.91157e-06	1.68579e-05	8.24479e-06	-2.26037e-05	3.18073e-06	-2.88399e-07	-2.98036e-06	2.85378e-05	-6.29272e-06	-2.46237e-05	6.26614e-06	-9.83682e-06	-1.5857e-05	1.14658e-08
-2.15612e-05	1.89431e-05	-1.35768e-05	1.1233e-05	5.34142e-06	7.37292e-06	-4.62982e-06	-6.16471e-06	1.88014e-05	-3.60549e-06	3.36927e-05	1.70999e-05	-2.79567e-06	-1.48062e-05	-3.28127e-05	-1.02855e-05	-2.84895e-05	8.51392e-06	1.6682e-05	8.35597e-06	-2.25462e-05	2.73281e-06	-3.24377e-07	-2.87382e-06	2.82794e-05	-1.11102e-05	-2.47135e-05	6.53247e-06	-7.34421e-06	-1.58723e-05	8.11904e-09
-2.14844e-05	1.94672e-05	-1.47993e-05	1.17933e-05	7.0503e-06	7.30709e-06	-6.4606e-06	-6.11578e-06	1.85868e-05	-3.78385e-06	3.35397e-05	1.65837e-05	-2.63431e-06	-1.46293e-05	-3.27599e-05	-9.98822e-06	-1.5648e-05	8.60437e-06	1.6611e-05	8.46514e-06	-2.25742e-05	2.9226e-06	-3.66341e-07	-8.50135e-06	2.84115e-05	-7.66457e-06	-2.46923e-05	5.54507e-06	-7.45831e-06	-1.50051e-05	7.57877e-09
-2.15107e-05	1.99795e-05	-1.33824e-05	1.21854e-05	5.67049e-06	7.35243e-06	4.12513e-06	-6.2711e-06	1.85383e-05	-3.97796e-06	3.34468e-05	1.66873e-05	-2.64239e-06	-1.48183e-05	-3.27408e-05	-9.3421e-06	-1.23955e-05	8.55939e-06	1.65631e-05	8.24609e-06	-2.25523e-05	2.92194e-06	-3.33154e-07	-3.13371e-06	2.83634e-05	-8.09117e-06	-2.4714e-05	5.25025e-06	-7.96559e-06	-8.16063e-06	7.20914e-09
-2.1487e-05	1.9976e-05	-1.05136e-05	1.20779e-05	5.12172e-06	7.35723e-06	2.02903e-06	-6.15151e-06	1.89053e-05	-3.80928e-06	3.32872e-05	1.65113e-05	-2.74378e-06	-7.68939e-06	-3.27583e-05	-8.5985e-06	-1.24156e-05	8.65956e-06	1.64633e-05	8.52307e-06	-2.25532e-05	2.97331e-06	-3.27891e-07	-4.01868e-06	2.82884e-05	-7.07157e-06	-2.46797e-05	4.91083e-06	-8.08964e-06	-9.80564e-06	6.95734e-09
-2.14873e-05	2.0011e-05	-6.28086e-06	1.20851e-05	5.33587e-06	7.35593e-06	2.04161e-06	-6.14522e-06	1.88025e-05	-3.88927e-06	3.33116e-05	1.65157e-05	-2.73791e-06	-9.57399e-06	-3.276e-05	-9.71493e-06	-1.26122e-05	8.61875e-06	1.63398e-05	8.35037e-06	-2.25534e-05	2.9527e-06	-3.30476e-07	-4.1048e-06	2.82974e-05	-7.0192e-06	-2.46827e-05	4.97966e-06	-8.14454e-06	-8.28809e-06	6.91348e-09
-2.14785e-05	2.00772e-05	-4.15376e-06	1.20806e-05	5.29709e-06	7.35357e-06	2.91808e-06	-6.13616e-06	1.87135e-05	-3.00765e-06	3.32795e-05	1.07307e-05	-2.70427e-06	-1.00224e-05	-3.27671e-05	-1.05978e-05	-1.1493e-05	8.69707e-06	1.6422e-05	8.49907e-06	-2.25558e-05	2.93214e-06	-3.36048e-07	-3.36263e-06	2.83141e-05	-7.05606e-06	-2.46901e-05	5.03459e-06	-8.14083e-06	-7.75544e-06	6.72285e-09
-2.14859e-05	2.00944e-05	-2.83992e-06	1.20642e-05	5.25927e-06	7.35154e-06	2.78798e-06	-6.16053e-06	1.86392e-05	-2.83562e-06	3.32691e-05	8.90709e-06	-2.70116e-06	-1.00547e-05	-3.27571e-05	-9.90447e-06	-1.1473e-05	8.72273e-06	1.63501e-05	8.43305e-06	-2.25579e-05	2.94386e-06	-3.41553e-07	-3.40642e-06	2.82841e-05	-7.03717e-06	-2.46895e-05	5.21255e-06	-8.19096e-06	-7.12335e-06	6.64712e-09
-2.14784e-05	2.00929e-05	-1.6449e-06	1.20646e-05	5.26595e-06	7.34984e-06	1.96404e-06	-6.20236e-06	1.86234e-05	-2.77981e-06	3.3243e-05	9.06931e-06	-2.70941e-06	-9.89052e-06	-3.27666e-05	-9.64464e-06	-1.17332e-05	8.70039e-06	1.63567e-05	8.43901e-06	-2.2558e-05	2.92998e-06	-3.40869e-07	-3.39286e-06	2.82906e-05	-6.86075e-06	-2.46871e-05	5.07417e-06	-8.13201e-06	-7.79122e-06	6.64178e-09
-2.14812e-05	2.00877e-05	-2.61903e-06	1.2073e-05	5.28205e-06	7.35062e-06	2.45796e-06	-6.20223e-06	1.86337e-05	-2.69811e-06	3.32821e-05	9.11369e-06	-2.70014e-06	-9.68429e-06	-3.27708e-05	-9.3494e-06	-3.29523e-06	8.70446e-06	1.63471e-05	8.3687e-06	-2.2505e-05	2.93888e-06	-3.42558e-07	-3.37776e-06	2.80681e-05	-6.99796e-06	-2.46902e-05	5.13343e-06	-8.16003e-06	-7.75778e-06	6.50172e-09
-2.14758e-05	2.00856e-05	-2.96388e-06	1.20663e-05	5.27181e-06	7.35079e-06	2.12355e-06	-6.18234e-06	1.86311e-05	-2.59159e-06	3.32735e-05	9.40688e-06	-2.70509e-06	-9.22761e-06	-3.2778e-05	-9.72157e-06	-2.39512e-06	8.69849e-06	1.63639e-05	8.39213e-06	-2.23679e-05	2.93629e-06	-3.41931e-07	-3.4329e-06	2.80809e-05	-6.91008e-06	-2.46897e-05	5.1112e-06	-8.1481e-06	-7.5218e-06	6.48981e-09
-2.14788e-05	2.00883e-05	-2.82875e-06	1.20654e-05	5.26249e-06	7.35034e-06	2.39465e-06	-6.1843e-06	1.86303e-05	-2.94844e-06	3.32738e-05	9.03613e-06	-2.70228e-06	-8.97353e-06	-3.27701e-05	-9.43853e-06	-1.48967e-06	8.70173e-06	1.63605e-05	8.39292e-06	-2.25195e-05	2.94036e-06	-3.4066e-07	-3.36429e-06	2.8045e-05	-6.92172e-06	-2.46894e-05	5.09708e-06	-8.14941e-06	-7.59027e-06	6.47679e-09
-2.14812e-05	2.00977e-05	-1.98574e-06	1.20667e-05	5.28127e-06	7.35751e-06	2.3459e-06	-6.18888e-06	1.86281e-05	-2.74853e-06	3.32827e-05	1.49614e-06	-2.72394e-06	-8.7819e-06	-3.27752e-05	-9.65713e-06	-1.54452e-06	8.4475e-06	1.63647e-05	8.3907e-06	-2.24418e-05	2.93429e-06	-3.41302e-07	-3.45536e-06	2.14573e-05	-6.89392e-06	-2.46891e-05	5.12214e-06	-8.14331e-06	-7.79748e-06	6.06439e-09
-2.16806e-05	2.0085e-05	-2.64006e-06	1.21099e-05	5.15387e-06	7.36624e-06	2.19234e-06	-6.14975e-06	1.85981e-05	2.6173e-06	3.18612e-05	3.0888e-06	-2.71118e-06	-9.46832e-06	-4.13266e-06	-1.95967e-06	-1.83116e-06	8.65891e-06	1.63647e-05	8.39216e-06	-1.24604e-05	2.93758e-06	-3.41692e-07	-2.04374e-06	1.4457e-05	-6.89749e-06	-2.46958e-05	5.14069e-06	-7.9857e-06	-7.6456e-06	4.24573e-09
-2.25694e-05	2.00881e-05	-2.20169e-06	1.2252e-05	5.03805e-06	7.36459e-06	2.26633e-06	-6.15047e-06	1.85201e-05	4.36363e-06	3.22474e-05	8.71046e-06	-2.71013e-06	-9.59449e-06	-5.67121e-06	-4.3438e-06	-2.10283e-06	8.66518e-06	1.63573e-05	8.31708e-06	-5.66624e-06	2.93724e-06	-3.41632e-07	-1.28965e-06	8.46425e-06	-6.91682e-06	-2.53331e-05	5.13917e-06	-7.89628e-06	-7.59955e-06	4.18522e-09
-2.18555e-05	2.0087e-05	-2.59471e-06	1.21273e-05	5.12858e-06	7.38448e-06	2.24109e-06	-6.1535e-06	1.85814e-05	2.75748e-06	3.213e-05	4.11358e-06	-2.70969e-06	-9.59476e-06	-7.51211e-06	-3.78961e-06	-2.36486e-06	8.65431e-06	1.63601e-05	8.36381e-06	-8.11542e-06	2.93743e-06	-3.41538e-07	-2.15391e-06	4.17181e-06	-6.90178e-06	-2.54374e-05	5.14956e-06	-7.97783e-06	-7.63777e-06	4.08894e-09
-2.18071e-05	2.00883e-05	-2.45805e-06	1.21224e-05	5.16174e-06	7.37263e-06	2.19633e-06	-6.15421e-06	1.85859e-05	2.59827e-06	3.19767e-05	5.16364e-06	-2.7099e-06	-9.4584e-06	-6.19312e-06	-4.50501e-06	-1.92364e-06	8.66055e-06	1.63622e-05	8.34589e-06	-9.13906e-06	2.93719e-06	-3.41578e-07	-1.59259e-06	5.88214e-06	-6.91276e-06	-2.50654e-05	5.13379e-06	-8.0101e-06	-7.63705e-06	4.08298e-09
-6.39923e-06	2.00869e-05	-2.58426e-06	1.21789e-05	5.27702e-06	7.37206e-06	2.23009e-06	-6.15433e-06	1.85767e-05	2.88095e-06	3.20763e-05	4.61647e-06	-2.70771e-06	-9.43412e-06	-7.12773e-06	-4.01432e-06	-2.15555e-06	8.66174e-06	1.63605e-05	8.35146e-06	-8.25601e-06	2.9375e-06	-2.70288e-07	-2.01062e-06	5.28124e-06	-6.91246e-06	-2.50036e-05	5.13586e-06	-8.03948e-06	-7.64978e-06	3.6397e-09
-5.45092e-06	2.00879e-05	-2.6219e-06	1.1425e-05	5.16503e-06	7.3739e-06	2.39931e-06	-6.15246e-06	1.85831e-05	2.05837e-06	3.20426e-05	5.11054e-06	-2.73216e-06	-9.50396e-06	-5.38527e-06	-4.06683e-06	-1.14566e-06	8.65344e-06	1.17198e-05	8.35866e-06	-7.8655e-06	2.93712e-06	-3.84211e-07	-1.89417e-06	6.22605e-06	-6.91058e-06	-2.51986e-05	5.13542e-06	-7.98021e-06	-7.65042e-06	3.46877e-09
-5.45092e-06	2.00879e-05	-2.6219e-06	1.1425e-05	5.16503e-06	7.3739e-06	2.39931e-06	-6.15246e-06	1.85831e-05	2.05837e-06	3.20426e-05	5.11054e-06	-2.73216e-06	-9.50396e-06	-5.38527e-06	-4.06683e-06	-1.14566e-06	8.65344e-06	1.17198e-05	8.35866e-06	-7.8655e-06	2.93712e-06	-3.84211e-07	-1.89417e-06	6.22605e-06	-6.91058e-06	-2.51986e-05	5.13542e-06	-7.98021e-06	-7.65042e-06	3.46877e-09
-5.4895e-06	2.00856e-05	-2.62101e-06	1.14585e-05	5.16724e-06	7.37048e-06	2.39146e-06	-6.15368e-06	1.85834e-05	2.11208e-06	3.20418e-05	5.04243e-06	-2.7306e-06	-9.50422e-06	-5.41181e-06	-4.09256e-06	-1.15011e-06	8.6537e-06	1.17517e-05	8.3498e-06	-7.88415e-06	2.93722e-06	-2.27605e-07	-1.88609e-06	6.19637e-06	-6.91057e-06	-2.51452e-05	5.15271e-06	-7.98224e-06	-7.6568e-06	3.46783e-09
-5.88546e-06	2.00774e-05	-2.61336e-06	1.17515e-05	5.19325e-06	7.32049e-06	2.3746e-06	-6.15423e-06	1.8582e-05	2.26559e-06	3.20574e-05	4.8644e-06	-2.74139e-06	-9.50361e-06	-5.48905e-06	-4.10159e-06	-1.22489e-06	8.61025e-06	1.17433e-05	8.35899e-06	-7.62244e-06	2.93356e-06	-2.93402e-07	-1.94437e-06	1.19313e-06	-6.40331e-06	-2.50961e-05	5.15736e-06	-8.00358e-06	-7.64872e-06	3.42867e-09
-5.6688e-06	2.00757e-05	-2.61275e-06	1.15071e-05	5.17299e-06	7.37242e-06	2.16677e-06	-6.15438e-06	1.85823e-05	2.1725e-06	3.20633e-05	4.92506e-06	-2.72005e-06	-9.51029e-06	-5.56596e-06	-4.07998e-06	-1.62147e-06	8.612e-06	1.17577e-05	8.33028e-06	-6.97532e-06	2.92616e-06	-2.49985e-07	-1.92853e-06	1.36902e-06	-6.02066e-06	-2.50851e-05	5.22988e-06	-8.01878e-06	-7.65211e-06	3.40892e-09
-5.86599e-06	2.00987e-05	-2.61193e-06	1.1483e-05	5.17571e-06	7.34704e-06	2.16828e-06	-6.15229e-06	2.47324e-06	2.29643e-06	3.20483e-05	4.9201e-06	-2.72447e-06	-9.50573e-06	-5.65196e-06	-4.06489e-06	-1.5153e-06	8.62501e-06	1.13793e-05	8.31275e-06	-7.4103e-06	2.93003e-06	-3.0965e-07	-1.91652e-06	6.93492e-07	-6.57672e-06	-2.50878e-05	5.20123e-06	-8.0215e-06	-7.65588e-06	3.07499e-09
-5.72033e-06	2.00825e-05	-2.74031e-06	1.14818e-05	5.17531e-06	7.34353e-06	2.22987e-06	-6.13827e-06	1.37393e-06	2.24328e-06	3.20605e-05	4.88741e-06	-2.72707e-06	-9.50522e-06	-5.56758e-06	-4.08723e-06	-1.4084e-06	8.62491e-06	1.14191e-05	8.29109e-06	-7.12975e-06	2.92759e-06	-3.24823e-07	-1.91755e-06	1.82596e-06	-6.33647e-06	-2.51355e-05	5.17601e-06	-8.02594e-06	-7.65317e-06	3.06666e-09
-5.74565e-06	2.00905e-05	-2.67841e-06	1.14847e-05	5.17545e-06	7.34438e-06	2.22887e-06	-6.14016e-06	1.62123e-06	2.24496e-06	3.20596e-05	4.84712e-06	-2.72677e-06	-9.5054e-06	-5.60938e-06	-4.06285e-06	-1.41196e-06	8.62495e-06	1.14077e-05	8.30007e-06	-7.22816e-06	2.92952e-06	-3.16691e-07	-1.91776e-06	8.45243e-07	-6.33818e-06	-2.51338e-05	5.17807e-06	-8.02479e-06	-7.65396e-06	3.06625e-09
-5.62309e-06	2.00842e-05	-2.67822e-06	1.1498e-05	5.17528e-06	7.34111e-06	2.22715e-06	-6.13986e-06	1.60676e-06	2.23839e-06	3.20571e-05	4.835e-06	-2.72711e-06	-9.50543e-06	-5.5619e-06	-4.08259e-06	-1.46781e-06	8.62628e-06	1.14105e-05	8.29974e-06	-7.21016e-06	2.92842e-06	-3.03263e-07	-1.91771e-06	1.6173e-06	-6.31544e-06	-2.51154e-05	5.18865e-06	-8.0232e-06	-7.65394e-06	3.06487e-09
-5.70587e-06	2.00878e-05	-2.7622e-06	1.15274e-05	5.17444e-06	7.34198e-06	2.2189e-06	-6.14353e-06	1.83085e-06	2.23355e-06	3.20544e-05	4.86261e-06	-2.72474e-06	-9.50538e-06	-5.57627e-06	-4.07845e-06	-1.53517e-06	8.62066e-06	1.13903e-05	8.29146e-06	-4.96021e-06	2.92907e-06	-3.11577e-07	-1.918e-06	1.39973e-06	-6.31725e-06	-2.51168e-05	5.18675e-06	-8.02116e-06	-7.65354e-06	3.03957e-09
-5.67223e-06	2.0086e-05	-2.68775e-06	1.15215e-05	5.17742e-06	7.34036e-06	2.21186e-06	-6.14068e-06	1.62824e-06	2.24508e-06	3.20547e-05	4.81524e-06	-2.72722e-06	-9.506e-06	-5.56612e-06	-4.07985e-06	-1.49964e-06	8.6243e-06	1.14093e-05	8.29747e-06	-1.37392e-06	2.92839e-06	-3.11693e-07	-1.91716e-06	1.27575e-06	-6.29828e-06	-2.511e-05	5.18547e-06	-8.01616e-06	-7.65356e-06	3.01411e-09
-5.63956e-06	2.00864e-05	-2.68782e-06	1.15106e-05	5.1754e-06	7.34204e-06	2.21713e-06	-6.1409e-06	1.58615e-06	2.23456e-06	3.20554e-05	4.83969e-06	-2.72739e-06	-9.50588e-06	-5.56623e-06	-4.07819e-06	-1.46863e-06	8.62332e-06	1.14131e-05	8.29729e-06	-5.10693e-07	2.92872e-06	-3.14526e-07	-1.91787e-06	1.22396e-06	-6.31372e-06	-2.51158e-05	5.18506e-06	-8.01809e-06	-7.65388e-06	3.01236e-09
-5.64814e-06	2.00864e-05	-2.69089e-06	1.15149e-05	5.17612e-06	7.34292e-06	2.219e-06	-6.14125e-06	1.55391e-06	2.2352e-06	3.20546e-05	4.81003e-06	-2.72717e-06	-9.50622e-06	-5.56866e-06	-4.0779e-06	-1.48225e-06	8.62122e-06	1.13815e-05	8.29672e-06	-4.64143e-07	2.92872e-06	-3.05281e-07	-1.91827e-06	1.23233e-06	-6.29513e-06	-2.51139e-05	5.1843e-06	-8.01946e-06	-7.65379e-06	3.01113e-09
-5.64929e-06	2.00899e-05	-2.70064e-06	1.15134e-05	5.17537e-06	7.34144e-06	2.21545e-06	-6.14042e-06	1.56949e-06	2.23534e-06	3.15961e-05	4.78048e-06	-2.72711e-06	-9.50786e-06	-5.56505e-06	-3.89995e-06	-1.42297e-06	8.62254e-06	1.13507e-05	8.2951e-06	-1.32432e-06	2.92878e-06	-4.85941e-07	-1.87555e-06	1.42436e-06	-6.31276e-06	-2.51169e-05	5.18494e-06	-8.03034e-06	-7.654e-06	2.9821e-09
-5.64929e-06	2.00899e-05	-2.70064e-06	1.15134e-05	5.17537e-06	7.34144e-06	2.21545e-06	-6.14042e-06	1.56949e-06	2.23534e-06	3.15961e-05	4.78048e-06	-2.72711e-06	-9.50786e-06	-5.56505e-06	-3.89995e-06	-1.42297e-06	8.62254e-06	1.13507e-05	8.2951e-06	-1.32432e-06	2.92878e-06	-4.85941e-07	-1.87555e-06	1.42436e-06	-6.31276e-06	-2.51169e-05	5.18494e-06	-8.03034e-06	-7.654e-06	2.9821e-09
-5.65078e-06	2.00891e-05	-2.69959e-06	1.15133e-05	5.1754e-06	7.34134e-06	2.21551e-06	-6.14044e-06	1.5739e-06	2.23538e-06	3.16063e-05	4.78112e-06	-2.72714e-06	-9.50724e-06	-5.56618e-06	-3.93599e-06	-1.43054e-06	8.62256e-06	1.13539e-05	8.29523e-06	-7.91296e-07	2.92879e-06	-4.66295e-07	-1.87632e-06	1.34079e-06	-6.31093e-06	-2.51159e-05	5.18485e-06	-8.02667e-06	-7.65389e-06	2.98162e-09
-5.66587e-06	2.00815e-05	-2.69699e-06	1.15141e-05	5.17551e-06	7.34449e-06	2.2233e-06	-6.17573e-06	1.58008e-06	2.24597e-06	3.16152e-05	4.80393e-06	-2.72716e-06	-8.25465e-06	-5.56587e-06	-1.17854e-06	-1.45377e-06	8.64571e-06	5.60412e-06	8.29534e-06	-5.04937e-07	2.92877e-06	-4.40683e-07	-1.97864e-06	1.20683e-06	-6.312e-06	-2.51114e-05	5.18487e-06	-4.91712e-06	-7.65404e-06	2.80866e-09
-5.68596e-06	2.00767e-05	-2.69731e-06	1.15159e-05	5.16676e-06	7.34433e-06	2.21885e-06	-6.1592e-06	1.57513e-06	2.0467e-06	3.1614e-05	4.79846e-06	-2.69745e-06	-5.16909e-06	-5.56681e-06	-1.09981e-06	-1.44959e-06	8.83851e-06	6.1292e-06	8.21845e-06	-4.53631e-07	2.92919e-06	-4.44289e-07	-2.02738e-06	1.24859e-06	-6.31527e-06	-2.51182e-05	4.11595e-06	-3.17524e-06	-7.65411e-06	2.75052e-09
-5.67177e-06	2.00815e-05	-2.69838e-06	1.15041e-05	5.06387e-06	7.34852e-06	2.20715e-06	-6.16519e-06	1.57328e-06	2.16644e-06	3.16107e-05	4.78996e-06	-2.72606e-06	-2.56028e-06	-5.56581e-06	1.06805e-06	-1.44922e-06	7.8484e-06	6.46351e-06	7.35513e-06	-6.21872e-07	2.95955e-06	-4.60737e-07	-1.96835e-06	1.27975e-06	-6.31489e-06	-2.51245e-05	3.96541e-06	-4.46126e-06	-7.65396e-06	2.71281e-09
-5.66857e-06	2.011e-05	-2.69749e-06	1.15232e-05	5.11712e-06	7.42438e-06	2.21549e-06	-6.15989e-06	1.57545e-06	2.08992e-06	3.1613e-05	4.79855e-06	-2.72483e-06	-4.09388e-06	-5.57286e-06	5.90547e-08	-1.45113e-06	6.69831e-06	6.47201e-06	5.04202e-06	-5.76918e-07	2.99506e-06	-4.48514e-07	-1.99225e-06	1.24983e-06	-6.31232e-06	-2.51294e-05	4.02873e-06	-4.5488e-06	-7.65416e-06	2.68143e-09
-5.66698e-06	2.00899e-05	-2.69754e-06	1.15186e-05	5.09593e-06	7.40132e-06	2.21886e-06	-6.16082e-06	1.57351e-06	2.15886e-06	3.16131e-05	4.80093e-06	-2.72538e-06	-3.66635e-06	-5.56848e-06	-2.77295e-07	-1.4483e-06	6.77782e-06	6.37647e-06	5.12226e-06	-5.30214e-07	2.96151e-06	-4.71534e-07	-2.00794e-06	1.25018e-06	-6.31327e-06	-2.51185e-05	3.12757e-06	-3.99458e-06	-7.65403e-06	2.66575e-09
-5.66605e-06	2.00711e-05	-2.69765e-06	4.81265e-06	5.11585e-06	7.35845e-06	2.21957e-06	-6.17818e-06	1.57487e-06	2.16957e-06	3.13693e-05	4.79268e-06	-2.71614e-06	-4.27805e-06	-5.56768e-06	-5.41124e-07	1.38844e-06	7.1257e-06	6.4068e-06	5.06441e-06	-5.46028e-07	2.94511e-06	-4.57664e-07	-2.06941e-06	1.23069e-06	-6.34295e-06	-2.51165e-05	3.36902e-06	-4.30739e-06	-7.65407e-06	2.55391e-09
-5.66605e-06	2.00711e-05	-2.69765e-06	4.81265e-06	5.11585e-06	7.35845e-06	2.21957e-06	-6.17818e-06	1.57487e-06	2.16957e-06	3.13693e-05	4.79268e-06	-2.71614e-06	-4.27805e-06	-5.56768e-06	-5.41124e-07	1.38844e-06	7.1257e-06	6.4068e-06	5.06441e-06	-5.46028e-07	2.94511e-06	-4.57664e-07	-2.06941e-06	1.23069e-06	-6.34295e-06	-2.51165e-05	3.36902e-06	-4.30739e-06	-7.65407e-06	2.55391e-09
-5.66601e-06	2.00713e-05	-2.69765e-06	4.95757e-06	5.11624e-06	7.36006e-06	2.21945e-06	-6.17662e-06	1.57487e-06	2.16952e-06	3.1407e-05	4.79284e-06	-2.7163e-06	-4.11941e-06	-5.56772e-06	-5.20301e-07	-1.22437e-07	7.11189e-06	6.40057e-06	5.0871e-06	-5.47381e-07	2.94541e-06	-4.60046e-07	-2.04651e-06	1.23048e-06	-6.34349e-06	-2.51173e-05	3.36035e-06	-3.904e-06	-7.65407e-06	2.55098e-09
-5.66697e-06	2.00735e-05	-2.69763e-06	5.03589e-06	5.11403e-06	7.36813e-06	2.21799e-06	-6.17768e-06	1.57502e-06	2.16318e-06	3.1384e-05	4.79433e-06	-2.7119e-06	-3.8573e-06	-5.56761e-06	-4.52515e-07	2.79701e-07	6.76389e-06	6.35276e-06	5.1003e-06	-5.62799e-07	2.95904e-06	-4.61149e-07	-2.04431e-06	1.2339e-06	-6.33948e-06	-2.51195e-05	3.39721e-06	-4.24265e-06	-7.65408e-06	2.54624e-09
-5.67754e-06	2.00755e-05	-8.70473e-07	5.15394e-06	5.11735e-06	7.36679e-06	1.81686e-06	-6.1407e-06	1.57328e-06	2.16637e-06	2.99316e-05	4.79678e-06	-2.71333e-06	-4.00993e-06	-5.5681e-06	-4.76941e-07	3.90403e-07	6.90711e-06	6.26737e-06	5.11702e-06	-5.59092e-07	2.95372e-06	-3.95394e-07	-2.30554e-06	1.238e-06	-6.27776e-06	-2.51194e-05	3.38078e-06	-4.23272e-06	-7.65397e-06	2.45248e-09
-5.70893e-06	2.00766e-05	-2.32261e-06	5.0815e-06	5.116e-06	7.36948e-06	2.21847e-06	-6.28682e-06	1.57133e-06	2.1685e-06	2.9248e-05	4.49514e-06	-2.71291e-06	-3.99125e-06	-5.56811e-06	-4.43582e-07	5.9206e-07	6.80618e-06	5.42666e-06	5.10697e-06	-5.65498e-07	2.94951e-06	-4.35215e-07	-2.09141e-06	1.28141e-06	-6.34544e-06	-2.5118e-05	3.35631e-06	-4.12773e-06	-7.65414e-06	2.40461e-09
-5.36157e-06	2.00756e-05	-1.5679e-06	5.19042e-06	5.11561e-06	7.36914e-06	2.15706e-06	-6.21814e-06	1.57243e-06	2.16754e-06	2.93375e-05	4.81464e-06	-2.71004e-06	-3.84746e-06	-5.56822e-06	-3.78664e-07	5.55186e-07	6.84255e-06	3.87402e-06	5.12112e-06	-5.66025e-07	2.94965e-06	-3.48257e-07	-1.8506e-06	1.17856e-06	-6.33342e-06	-2.5119e-05	3.3774e-06	-4.21641e-06	-7.65522e-06	2.39048e-09
-5.47111e-06	2.00766e-05	-1.83139e-06	4.84926e-06	5.11555e-06	7.36872e-06	2.21667e-06	-6.20513e-06	1.57197e-06	2.16877e-06	2.91967e-05	3.25169e-06	-2.71123e-06	-3.87093e-06	-5.57102e-06	-3.20324e-07	5.83727e-07	6.87794e-06	4.35018e-06	5.12293e-06	-5.66542e-07	2.94846e-06	-3.67344e-07	-2.19009e-06	1.19626e-06	-6.32621e-06	-2.51194e-05	3.3578e-06	-4.21705e-06	-7.65545e-06	2.37428e-09
-5.44895e-06	2.00726e-05	-1.40884e-06	4.91742e-06	5.13946e-06	7.35544e-06	2.22509e-06	-6.31823e-06	1.57294e-06	2.20074e-06	6.5831e-06	4.38201e-06	-2.76769e-06	-3.8674e-06	-5.45162e-06	-4.88943e-07	5.07056e-07	6.8999e-06	4.12528e-06	5.12506e-06	-5.26544e-07	3.01338e-06	-4.06449e-07	3.85511e-07	1.21237e-06	-6.3312e-06	-2.51218e-05	2.32965e-06	-3.67502e-06	-7.65827e-06	1.55765e-09
-5.44895e-06	2.00726e-05	-1.40884e-06	4.91742e-06	5.13946e-06	7.35544e-06	2.22509e-06	-6.31823e-06	1.57294e-06	2.20074e-06	6.5831e-06	4.38201e-06	-2.76769e-06	-3.8674e-06	-5.45162e-06	-4.88943e-07	5.07056e-07	6.8999e-06	4.12528e-06	5.12506e-06	-5.26544e-07	3.01338e-06	-4.06449e-07	3.85511e-07	1.21237e-06	-6.3312e-06	-2.51218e-05	2.32965e-06	-3.67502e-06	-7.65827e-06	1.55765e-09
-5.49829e-06	2.00783e-05	-2.04019e-06	4.89679e-06	5.18106e-06	7.2648e-06	2.21764e-06	-4.64556e-06	1.57246e-06	2.22138e-06	6.50547e-06	4.61521e-06	-2.72406e-06	-1.33312e-06	-5.51558e-06	-4.2519e-07	5.15797e-07	6.90868e-06	4.51748e-06	5.13876e-06	-5.62524e-07	2.89027e-06	-6.85547e-09	-8.43684e-07	1.34177e-06	-6.32231e-06	-2.51039e-05	2.51688e-06	-3.95177e-06	-7.65663e-06	1.5352e-09
-5.4845e-06	2.00737e-05	-1.85605e-06	4.89532e-06	5.17147e-06	7.28661e-06	2.21889e-06	-3.88348e-06	1.57041e-06	2.26725e-06	6.40688e-06	4.02191e-06	-2.758e-06	-2.59657e-06	-5.11905e-06	-4.44524e-07	4.3492e-07	6.89872e-06	4.33606e-06	5.12638e-06	-5.30277e-07	3.09325e-06	-2.42034e-07	-8.49535e-07	1.2904e-06	-6.32592e-06	-2.51128e-05	2.53147e-06	-2.70081e-06	-7.65898e-06	1.51406e-09
-5.4816e-06	2.00743e-05	-1.77157e-06	4.89057e-06	5.17188e-06	7.28856e-06	2.21649e-06	-3.69207e-06	1.57119e-06	2.26343e-06	6.59919e-06	4.13995e-06	-2.75615e-06	-2.33051e-06	-5.3132e-06	-4.44967e-07	4.54803e-07	6.89794e-06	4.24511e-06	5.12687e-06	-5.4174e-07	3.05064e-06	-1.9239e-07	-8.10912e-07	1.30433e-06	-6.3251e-06	-2.5112e-05	2.41962e-06	-2.35904e-06	-7.65889e-06	1.51302e-09
-5.51879e-06	2.00732e-05	-1.73992e-06	4.90687e-06	5.16595e-06	7.28635e-06	1.44817e-06	-4.54162e-06	1.57013e-06	2.07785e-06	6.87348e-06	4.22798e-06	-2.75214e-06	-2.35461e-06	-5.46604e-06	-4.50596e-07	4.92499e-07	6.86294e-06	4.28953e-06	3.39447e-06	-5.29416e-07	2.96471e-06	-1.873e-07	-1.20067e-07	1.42223e-06	-6.27903e-06	-2.50426e-05	2.31221e-06	-2.53616e-06	-2.9555e-06	1.45358e-09
-5.51263e-06	2.00722e-05	-1.72737e-06	4.89705e-06	5.16546e-06	7.30764e-06	1.94773e-06	-3.91623e-06	1.57124e-06	2.20929e-06	6.73512e-06	4.29668e-06	-2.75498e-06	-2.27396e-06	-5.45058e-06	-4.52237e-07	5.0483e-07	6.87083e-06	4.32969e-06	1.30095e-06	-5.37523e-07	2.92657e-06	-2.16733e-07	-4.602e-07	1.38203e-06	-6.31676e-06	-2.51077e-05	2.26423e-06	-2.32946e-06	-3.64954e-06	1.4464e-09
-5.50518e-06	2.01196e-05	-1.73733e-06	4.90391e-06	5.16209e-06	7.29743e-06	1.80442e-06	-3.85414e-06	1.5708e-06	2.16289e-06	6.64035e-06	2.48884e-06	-2.75079e-06	-2.30113e-06	-5.40882e-06	-4.53351e-07	4.96286e-07	6.85958e-06	4.30171e-06	1.32593e-06	-5.3755e-07	2.92928e-06	-2.00188e-07	-2.52803e-07	1.38533e-06	-6.31018e-06	-2.50885e-05	2.34509e-06	-2.34347e-06	-3.4489e-06	1.43053e-09
-5.51335e-06	2.00934e-05	-1.71315e-06	4.90391e-06	5.16019e-06	7.29229e-06	1.84841e-06	-3.96813e-06	1.56607e-06	2.17914e-06	6.64951e-06	2.29093e-06	-2.69833e-06	-2.44224e-06	-5.35249e-06	-4.5568e-07	4.93248e-07	6.86219e-06	4.29637e-06	8.12419e-07	-5.37765e-07	2.90553e-06	-1.9652e-07	-2.44119e-07	1.37409e-06	-6.31052e-06	-2.50788e-05	2.16808e-06	-1.82573e-06	-3.69609e-06	1.42649e-09
-5.50696e-06	2.00856e-05	-1.59997e-06	4.90011e-06	5.16458e-06	7.28789e-06	1.88887e-06	-3.99003e-06	1.56728e-06	2.14247e-06	6.66529e-06	2.6533e-06	-2.68797e-06	-2.38702e-06	-4.92157e-06	-4.52804e-07	4.95269e-07	6.8645e-06	4.30715e-06	1.04499e-06	-5.36116e-07	2.93417e-06	-2.00809e-07	-1.41218e-07	1.38254e-06	-6.3075e-06	-2.50799e-05	2.23737e-06	-1.80249e-06	-3.30706e-06	1.42132e-09
-5.50727e-06	2.00821e-05	-1.64602e-06	4.90226e-06	5.16103e-06	7.28717e-06	1.88517e-06	-3.99037e-06	1.56575e-06	2.14225e-06	6.63066e-06	2.42143e-06	-2.61514e-06	-2.35552e-06	-5.07342e-06	-4.02644e-07	4.77413e-07	6.86468e-06	4.28874e-06	1.17657e-06	-5.36332e-07	2.93363e-06	-2.05324e-07	-1.76933e-07	1.36969e-06	-6.31064e-06	-2.50707e-05	2.26553e-06	-1.76518e-06	-3.42283e-06	1.42104e-09
-5.46343e-06	1.93295e-05	-1.65543e-06	4.84199e-06	5.12145e-06	7.26391e-06	8.31272e-07	-3.94883e-06	3.41661e-06	2.39584e-06	6.67642e-06	2.55424e-06	-2.6564e-06	-2.48168e-06	-5.14032e-06	-4.53503e-07	3.59853e-07	3.34371e-06	4.25281e-06	1.08976e-06	-5.35961e-07	2.92168e-06	1.03863e-06	-1.88799e-07	1.48797e-06	-6.43066e-06	-1.6883e-05	2.29342e-06	-1.82823e-06	-3.47128e-06	1.02307e-09
-5.39168e-06	1.51604e-05	-1.6227e-06	4.83006e-06	4.96419e-06	5.66087e-06	-1.07483e-06	-3.96357e-06	2.57656e-06	4.77887e-06	6.78176e-06	2.55678e-06	-2.63881e-06	-2.538e-06	-4.99428e-06	-4.58502e-07	2.58599e-07	-1.05683e-06	4.27128e-06	1.14386e-06	-5.38423e-07	2.91536e-06	9.8457e-08	-1.61711e-07	1.42164e-06	-6.44388e-06	-1.8094e-05	2.42991e-06	-1.89689e-06	-3.4551e-06	9.00925e-10
-5.2597e-06	1.49285e-05	-1.62874e-06	4.75183e-06	5.09799e-06	7.27153e-06	5.93127e-07	-3.98597e-06	3.70509e-06	5.00005e-06	6.72834e-06	2.57838e-06	-2.63563e-06	-2.51493e-06	-5.09436e-06	-4.52332e-07	2.70734e-07	2.4194e-06	4.2823e-06	1.18705e-06	-5.36858e-07	2.92192e-06	6.18039e-07	-1.73989e-07	1.44123e-06	-6.40624e-06	-1.43565e-05	2.37165e-06	-1.87009e-06	-3.39484e-06	8.05722e-10
-5.15403e-06	1.4842e-05	-1.62169e-06	4.74245e-06	5.14698e-06	7.27249e-06	5.29201e-07	-3.97785e-06	3.99514e-06	2.25356e-06	6.85503e-06	2.67039e-06	-2.64703e-06	-2.61378e-06	-5.08689e-06	-4.52226e-07	2.6991e-07	-1.16976e-06	4.28018e-06	1.14124e-06	-5.40566e-07	2.92242e-06	3.27693e-07	-1.72199e-07	1.45851e-06	-6.42265e-06	-1.35667e-05	2.31569e-06	-1.86396e-06	-3.45051e-06	7.60744e-10
-5.15495e-06	1.48726e-05	-1.62309e-06	4.74247e-06	5.12522e-06	7.13636e-06	3.05266e-07	-3.97733e-06	3.89073e-06	2.48778e-06	6.82914e-06	2.65959e-06	-2.64585e-06	-2.61087e-06	-5.08461e-06	-4.52551e-07	2.71077e-07	-1.13241e-06	4.27786e-06	1.14133e-06	-5.40301e-07	2.92247e-06	3.27689e-07	-1.71932e-07	1.45753e-06	-6.42237e-06	-1.36031e-05	2.31683e-06	-1.86627e-06	-3.449e-06	7.60006e-10
-5.16745e-06	1.48952e-05	-1.6294e-06	4.74633e-06	5.08285e-06	6.2406e-06	5.30544e-07	-3.97582e-06	3.68285e-06	2.44911e-06	6.82326e-06	2.61227e-06	-2.64482e-06	-2.58957e-06	-5.06854e-06	-4.52763e-07	2.97964e-07	2.01002e-07	4.27998e-06	1.16513e-06	-5.39474e-07	2.92235e-06	3.19978e-07	-1.71833e-07	1.44904e-06	-6.40898e-06	-1.37068e-05	2.34679e-06	-1.86487e-06	-3.42257e-06	7.47679e-10
-5.06737e-06	1.4919e-05	-1.62941e-06	4.68806e-06	5.13846e-06	5.83493e-06	4.39794e-07	-3.98041e-06	3.62133e-06	2.49447e-06	6.63296e-06	1.23217e-06	-2.64354e-06	-2.63364e-06	-5.06156e-06	-4.52588e-07	2.95948e-07	-7.68092e-07	4.27754e-06	1.15317e-06	-5.39489e-07	2.32431e-06	3.82404e-07	-1.70584e-07	1.44562e-06	-6.21736e-06	-1.37822e-05	2.30513e-06	-1.86395e-06	-3.44436e-06	7.31493e-10
-5.14935e-06	1.50049e-05	-1.64411e-06	4.70456e-06	5.04081e-06	6.03834e-06	4.99599e-07	-3.97698e-06	3.59853e-06	2.48063e-06	6.74005e-06	1.70088e-06	-2.69712e-06	-2.60734e-06	-5.07595e-06	-4.53904e-07	3.00506e-07	-1.35288e-07	4.27728e-06	1.14764e-06	-5.38814e-07	2.38759e-06	3.5714e-07	-1.49574e-08	1.44577e-06	-2.15284e-06	-1.37127e-05	2.3064e-06	-1.10925e-06	-3.4519e-06	7.00971e-10
-5.19303e-06	1.49649e-05	-1.62993e-06	4.74401e-06	5.08108e-06	5.87064e-06	4.21234e-07	-3.97814e-06	3.59038e-06	2.46401e-06	6.77939e-06	1.99423e-06	-2.67716e-06	-2.57724e-06	-5.07214e-06	-4.54369e-07	2.98335e-07	-3.58676e-07	3.79447e-06	1.15276e-06	-5.31726e-07	2.83257e-06	3.85832e-07	3.86445e-09	1.40246e-06	-1.36136e-06	-1.37238e-05	2.41493e-06	-1.29936e-06	-2.83362e-06	6.93116e-10
-5.19303e-06	1.49649e-05	-1.62993e-06	4.74401e-06	5.08108e-06	5.87064e-06	4.21234e-07	-3.97814e-06	3.59038e-06	2.46401e-06	6.77939e-06	1.99423e-06	-2.67716e-06	-2.57724e-06	-5.07214e-06	-4.54369e-07	2.98335e-07	-3.58676e-07	3.79447e-06	1.15276e-06	-5.31726e-07	2.83257e-06	3.85832e-07	3.86445e-09	1.40246e-06	-1.36136e-06	-1.37238e-05	2.41493e-06	-1.29936e-06	-2.83362e-06	6.93116e-10
-4.92542e-06	1.49674e-05	-1.6303e-06	4.70938e-06	5.04087e-06	5.86134e-06	4.3856e-07	-3.9783e-06	3.61261e-06	2.15393e-06	6.73302e-06	1.98479e-06	-2.67586e-06	-2.58883e-06	-1.88994e-06	-4.58176e-07	2.94154e-07	-1.90645e-07	3.98815e-06	1.14099e-06	-5.30721e-07	2.70094e-06	3.79536e-07	-2.19692e-08	1.41e-06	-1.61392e-06	-1.37731e-05	2.34966e-06	-1.48875e-06	-2.59748e-06	6.67339e-10
-5.18875e-06	1.49747e-05	-1.634e-06	4.73018e-06	5.0771e-06	5.89389e-06	4.47168e-07	-3.97828e-06	3.55862e-06	4.08673e-07	6.73356e-06	2.03491e-06	-2.68317e-06	-2.59499e-06	-1.50375e-06	-4.54705e-07	2.96504e-07	-2.1337e-07	3.92939e-06	1.15054e-06	-5.34686e-07	2.6694e-06	3.76412e-07	-8.12974e-08	1.4426e-06	-1.24757e-06	-1.37362e-05	2.38254e-06	-1.24508e-06	-1.17144e-06	6.56843e-10
-5.18353e-06	1.49736e-05	-1.63436e-06	4.72987e-06	5.07447e-06	5.8784e-06	4.46113e-07	-3.97835e-06	3.55873e-06	5.50455e-07	6.71368e-06	1.88534e-06	-2.68287e-06	-2.59488e-06	-1.63378e-06	-4.58612e-07	2.96656e-07	-2.12208e-07	3.93182e-06	1.14999e-06	-5.34058e-07	2.67483e-06	3.77197e-07	-7.23077e-08	1.44112e-06	-1.3163e-06	-1.37367e-05	2.38318e-06	-1.25408e-06	-1.25891e-06	6.56705e-10
-4.94553e-06	1.49703e-05	-1.63488e-06	4.72735e-06	5.06001e-06	5.88554e-06	4.38828e-07	-3.97878e-06	3.56665e-06	7.08352e-07	6.72835e-06	1.87828e-06	-2.68379e-06	-2.59039e-06	-1.57335e-06	-4.58184e-07	2.98598e-07	-1.85387e-07	3.94557e-06	1.14437e-06	-5.31429e-07	2.67608e-06	3.79323e-07	-7.77718e-08	1.43404e-06	-1.35286e-06	-1.375e-05	2.36481e-06	-1.22219e-06	-1.47047e-06	6.5527e-10
-4.99509e-06	1.49707e-05	-8.27412e-07	4.63812e-06	5.00422e-06	5.85751e-06	-1.02013e-06	-3.97877e-06	3.57627e-06	5.10472e-07	6.73997e-06	1.90781e-06	-2.69113e-06	-2.59101e-06	-1.57505e-06	-4.55712e-07	2.9541e-07	-2.02083e-07	3.92701e-06	1.14041e-06	-5.32903e-07	2.6667e-06	3.79652e-07	-4.99991e-08	1.43502e-06	-1.38073e-06	-5.63199e-06	2.3731e-06	-1.28166e-06	-1.3906e-06	4.9554e-10
-5.04473e-06	1.49783e-05	1.90266e-06	3.76911e-06	1.64291e-06	5.9887e-06	-6.02176e-07	-3.97858e-06	3.57169e-06	6.58999e-07	6.73014e-06	1.90467e-06	-1.48705e-06	-2.60092e-06	-1.6454e-06	-4.3507e-07	2.97786e-07	-1.84341e-07	3.88838e-06	1.14034e-06	-5.34113e-07	2.66529e-06	3.76865e-07	2.39319e-08	1.43355e-06	-1.32984e-06	-6.48979e-06	2.37069e-06	-1.26487e-06	-1.36157e-06	4.75457e-10
-5.01607e-06	1.49746e-05	3.87805e-07	4.5171e-06	2.61107e-06	5.95893e-06	-4.97058e-07	-3.97878e-06	3.5799e-06	5.95207e-07	4.20577e-06	1.87813e-06	-2.73348e-06	-2.5957e-06	-1.56257e-06	-4.49738e-07	2.97012e-07	-1.92017e-07	3.82621e-06	1.14075e-06	-5.32885e-07	2.66047e-06	3.78624e-07	-2.92471e-08	1.43588e-06	-1.35626e-06	-6.32482e-06	2.43877e-06	-1.26594e-06	-1.36313e-06	4.56483e-10
-5.0343e-06	1.49748e-05	-1.87629e-07	4.15647e-06	2.29082e-06	5.9519e-06	-5.84998e-07	-3.97873e-06	3.57747e-06	6.12327e-07	2.56207e-06	1.90159e-06	-2.59554e-06	-2.59693e-06	-1.6157e-06	-4.44256e-07	2.97057e-07	-1.91538e-07	3.84073e-06	1.14152e-06	-5.33406e-07	2.66671e-06	3.77892e-07	7.68121e-09	1.43398e-06	-1.35365e-06	-6.25423e-06	2.39851e-06	-1.27826e-06	-1.35887e-06	4.39342e-10
-5.09055e-06	1.49748e-05	-1.43347e-06	4.2337e-06	2.15148e-06	4.86605e-06	-9.12513e-07	-3.97869e-06	3.57607e-06	6.36504e-07	1.37844e-06	1.90257e-06	-2.64621e-06	-2.59747e-06	-1.59188e-06	-4.46811e-07	3.0673e-07	-1.95228e-07	3.84369e-06	1.14206e-06	-5.33532e-07	2.66542e-06	3.77766e-07	2.53215e-08	5.65158e-07	-1.35713e-06	-6.4782e-06	2.43584e-06	-1.27344e-06	-1.33824e-06	4.27519e-10
-5.041e-06	1.49749e-05	-3.30621e-08	4.08236e-06	2.17552e-06	4.8596e-06	-4.82543e-07	-3.97862e-06	3.57531e-06	6.49203e-07	2.53967e-06	1.89337e-06	-1.91189e-06	-2.60282e-06	-1.58969e-06	-4.44505e-07	2.98824e-07	-1.9324e-07	3.85371e-06	1.14164e-06	-5.33236e-07	2.66556e-06	3.78067e-07	1.19122e-08	7.6707e-07	-1.34709e-06	-6.21962e-06	2.4312e-06	-1.2775e-06	-1.35339e-06	4.21405e-10
-5.04493e-06	1.24873e-05	-1.58895e-07	4.04309e-06	2.19866e-06	4.62962e-06	-4.71663e-07	-3.98628e-06	3.56816e-06	6.39556e-07	1.60412e-06	1.89151e-06	-2.2007e-06	-2.61971e-06	-1.59812e-06	-4.43982e-07	2.76656e-07	-1.93304e-07	3.84489e-06	1.14493e-06	-5.31805e-07	2.66568e-06	3.73278e-07	1.68672e-08	9.47703e-07	-1.34267e-06	-6.44568e-06	2.42584e-06	-1.27486e-06	-1.32592e-06	3.51138e-10
-5.04519e-06	1.22998e-05	-9.86981e-08	4.13239e-06	2.21047e-06	4.99292e-06	-5.96879e-07	-2.34816e-06	3.57559e-06	6.48938e-07	1.72789e-06	1.93565e-06	-2.12552e-06	-2.69125e-06	-1.74705e-06	-4.4424e-07	2.19305e-07	-1.92796e-07	3.85611e-06	1.22606e-06	-5.35084e-07	2.66549e-06	-1.59705e-07	8.58135e-09	9.17402e-07	-1.34628e-06	-6.44583e-06	2.42201e-06	-1.26822e-06	-1.34701e-06	3.41827e-10
-5.05629e-06	1.21382e-05	-2.15037e-07	4.09529e-06	2.26699e-06	4.84937e-06	-5.69174e-07	-2.40108e-06	3.50629e-06	6.44782e-07	1.85012e-06	1.93871e-06	-2.21025e-06	-2.77922e-06	-1.6304e-06	-4.41375e-07	1.46954e-07	-1.9256e-07	3.8278e-06	1.22218e-06	-5.02163e-07	2.66841e-06	3.24741e-07	1.98468e-08	9.62876e-07	-1.34215e-06	-6.38811e-06	2.42263e-06	-1.27332e-06	-1.34833e-06	3.36346e-10
-5.06191e-06	1.21258e-05	-2.6128e-07	4.07225e-06	2.18307e-06	4.84727e-06	-5.68303e-07	-2.35768e-06	3.51462e-06	6.38424e-07	1.69462e-06	1.9084e-06	-2.18939e-06	-2.65411e-06	-1.62697e-06	-4.4238e-07	2.03016e-07	-1.92189e-07	3.8524e-06	1.22632e-06	-5.27571e-07	2.66535e-06	2.1872e-07	1.51718e-08	8.05534e-07	-1.34308e-06	-6.35504e-06	2.4236e-06	-1.25852e-06	-1.34669e-06	3.33372e-10
-5.0454e-06	1.21491e-05	-8.59468e-08	4.09138e-06	2.25632e-06	2.87382e-06	-6.18952e-07	-2.43015e-06	3.41703e-06	6.32873e-07	1.84159e-06	1.22974e-06	-2.17978e-06	-2.74047e-06	-1.6209e-06	-4.41584e-07	2.01868e-07	-1.91068e-07	3.84567e-06	1.31823e-06	-5.10632e-07	2.66279e-06	3.92852e-07	-2.73324e-08	9.10387e-07	-1.38088e-06	-6.38011e-06	2.4175e-06	-1.26831e-06	-1.34872e-06	3.1833e-10
-5.05279e-06	1.21916e-05	-1.90321e-07	4.00775e-06	2.23605e-06	3.17807e-06	-5.82153e-07	-1.93042e-06	1.23312e-06	6.44066e-07	1.75891e-06	1.8428e-06	-2.17686e-06	-2.70192e-06	-1.62213e-06	-4.42221e-07	2.05426e-07	-1.91176e-07	3.84083e-06	1.27215e-06	-5.20821e-07	2.66578e-06	2.28517e-07	-3.12854e-08	8.9732e-07	-1.36543e-06	-6.3836e-06	2.42041e-06	-1.2705e-06	-1.34868e-06	3.09311e-10
-5.05219e-06	1.21844e-05	-1.153e-07	4.08745e-06	2.23777e-06	2.86452e-06	-5.80681e-07	-2.02152e-06	1.97448e-06	6.41201e-07	1.79302e-06	1.44949e-06	-2.21361e-06	-2.15836e-06	-1.62184e-06	-4.41673e-07	1.86852e-07	-1.91458e-07	3.84217e-06	1.31927e-06	-5.09225e-07	2.66588e-06	3.2287e-07	2.85706e-09	8.97031e-07	-1.40469e-06	-6.3876e-06	1.79436e-06	-1.24821e-06	-1.34795e-06	3.0457e-10
-5.05128e-06	1.21928e-05	-1.22113e-07	4.07323e-06	2.22629e-06	2.94567e-06	-5.74355e-07	-1.87295e-06	1.51965e-06	6.44874e-07	1.79414e-06	1.59325e-06	-2.16622e-06	-2.16557e-06	-1.6233e-06	-4.4193e-07	1.96979e-07	-1.91538e-07	3.84244e-06	1.30176e-06	-5.20017e-07	2.66575e-06	1.57081e-07	4.20163e-09	9.10739e-07	-1.37501e-06	-6.36942e-06	1.8617e-06	-1.25474e-06	-1.34808e-06	3.03035e-10
-5.05119e-06	3.16331e-06	-1.24433e-07	4.56388e-06	2.22796e-06	2.99242e-06	-5.75622e-07	-1.96391e-06	2.14004e-06	6.42316e-07	2.07323e-06	1.57491e-06	-2.44634e-06	-2.18207e-06	-1.37819e-06	-4.41913e-07	2.72789e-07	-2.14488e-07	3.84164e-06	1.31429e-06	-5.54842e-07	2.68231e-06	2.52517e-07	3.26078e-09	9.94193e-07	-1.37369e-06	-6.37389e-06	1.85308e-06	-1.25271e-06	-1.34977e-06	1.73583e-10
-4.97776e-06	3.7755e-06	-1.26684e-07	4.15752e-06	2.22321e-06	2.99509e-06	-5.82307e-07	-2.04565e-06	1.72525e-06	6.42733e-07	1.88609e-06	1.58739e-06	-2.41423e-06	-2.06889e-06	-1.5201e-06	-4.41938e-07	1.93633e-07	-2.0744e-07	3.84281e-06	1.38297e-06	-5.1841e-07	2.67847e-06	2.61217e-07	-7.64372e-09	9.73855e-07	-1.37219e-06	-6.37203e-06	1.79442e-06	-1.25207e-06	-1.34866e-06	1.71164e-10
-5.05711e-06	4.20572e-06	-1.40431e-07	4.08078e-06	2.22792e-06	3.01245e-06	-5.86904e-07	-1.97953e-06	1.6782e-06	6.44834e-07	1.51489e-06	1.57843e-06	-2.20622e-06	-1.80868e-06	-1.54989e-06	-4.42361e-07	2.10424e-07	-2.09729e-07	3.8432e-06	1.35168e-06	-5.23276e-07	2.66851e-06	1.45977e-07	-7.72519e-09	9.26688e-07	-1.36891e-06	-6.37395e-06	1.61795e-06	-1.24988e-06	-1.34815e-06	1.70451e-10
-4.94948e-06	3.94629e-06	-1.34066e-07	4.08819e-06	2.22668e-06	2.98375e-06	-6.1677e-07	-2.00439e-06	1.66625e-06	6.50254e-07	1.84025e-06	1.57335e-06	-2.20998e-06	-1.90876e-06	-1.5861e-06	-4.4201e-07	1.75657e-07	-1.97336e-07	3.8428e-06	1.35524e-06	-5.20343e-07	2.66194e-06	2.38352e-07	-8.57394e-09	9.44194e-07	-1.37137e-06	-6.37177e-06	1.65657e-06	-1.24721e-06	-1.34824e-06	1.68937e-10
-3.09624e-06	4.21423e-06	-9.76237e-08	4.11798e-06	2.2275e-06	2.9944e-06	-6.10523e-07	-1.99671e-06	1.68402e-06	6.45874e-07	1.6896e-06	1.58921e-06	-2.21496e-06	-1.8533e-06	-1.54831e-06	-9.72566e-08	1.95846e-07	-2.04002e-07	4.01089e-06	1.33937e-06	-5.21677e-07	2.67096e-06	1.38839e-07	-4.96962e-09	9.37053e-07	-1.37057e-06	-6.37143e-06	1.61658e-06	-1.24831e-06	-1.34825e-06	1.5671e-10
-3.39006e-06	4.10986e-06	-8.29642e-08	4.11589e-06	2.22777e-06	2.54247e-06	-8.03655e-07	-1.89089e-06	1.66807e-06	6.5595e-07	1.49565e-06	1.56965e-06	-2.21032e-06	-1.80987e-06	-1.58438e-06	-2.08612e-07	1.96473e-07	-2.17745e-07	3.87591e-06	1.33928e-06	-5.21213e-07	2.66982e-06	9.39737e-08	-1.62178e-08	9.36573e-07	-1.37193e-06	-6.37185e-06	1.64022e-06	-1.24834e-06	-1.34696e-06	1.53342e-10
-3.52182e-06	3.93654e-06	-1.2296e-07	4.09151e-06	2.23258e-06	1.19677e-08	-6.18053e-07	-2.00389e-06	1.68811e-06	6.43048e-07	1.47014e-06	1.58186e-06	-2.23313e-06	-1.82922e-06	-1.60039e-06	-3.98634e-07	2.0134e-07	-1.99615e-07	3.14763e-06	1.24718e-06	-5.21933e-07	2.73426e-06	1.83722e-07	-8.73189e-09	9.34297e-07	-1.3717e-06	-6.37158e-06	1.62394e-06	-1.24966e-06	-1.33818e-06	1.41684e-10
-3.4279e-06	3.96228e-06	-1.05623e-07	4.10397e-06	2.23103e-06	9.90902e-07	-6.82818e-07	-1.62949e-06	1.69221e-06	6.80684e-07	1.4803e-06	1.26695e-06	-2.24494e-06	-1.82033e-06	-1.59568e-06	-4.05965e-07	2.25507e-07	-2.07835e-07	2.69818e-06	1.33238e-06	-5.21423e-07	2.70511e-06	1.75415e-07	-2.3186e-08	9.34382e-07	-1.38799e-06	-6.37219e-06	1.62895e-06	-1.4711e-06	-1.36585e-06	1.3843e-10
-3.41941e-06	3.96916e-06	-1.01779e-07	4.09542e-06	2.23084e-06	3.31283e-07	-6.68039e-07	-1.73045e-06	1.68935e-06	6.48705e-07	1.54535e-06	1.18497e-06	-2.23041e-06	-1.81606e-06	-1.59857e-06	-4.09751e-07	2.1416e-07	-2.0296e-07	2.74206e-06	1.2803e-06	-5.20062e-07	2.69662e-06	1.77712e-07	-3.20306e-08	9.35425e-07	-1.37217e-06	-6.37195e-06	1.62774e-06	-1.35676e-06	-1.48144e-06	1.37684e-10
-3.40336e-06	3.99822e-06	-1.03366e-07	4.10712e-06	2.23039e-06	7.12458e-07	-6.75176e-07	-1.73851e-06	1.69308e-06	6.59464e-07	1.53168e-06	1.13714e-06	-2.23859e-06	-1.73697e-06	-1.58224e-06	-4.17115e-07	2.37864e-07	-2.04528e-07	2.58833e-06	1.29796e-06	-5.18973e-07	2.69155e-06	1.64465e-07	-2.00035e-08	9.34341e-07	-1.37528e-06	-6.37196e-06	1.6296e-06	-1.3032e-06	-1.39976e-06	1.36758e-10
-3.42187e-06	4.02078e-06	-1.091e-07	4.45545e-07	2.23367e-06	4.20566e-07	-7.25818e-07	-1.70932e-06	1.67595e-06	6.53024e-07	1.52345e-06	1.14625e-06	-2.08954e-06	-1.7238e-06	-1.58294e-06	-4.57184e-07	2.74319e-07	-2.04045e-07	2.58723e-06	1.27023e-06	-5.2102e-07	2.69202e-06	1.62179e-07	-1.50816e-08	9.3491e-07	-1.38479e-06	-6.37188e-06	1.59346e-06	-1.32799e-06	-1.4009e-06	1.1925e-10
-3.37436e-06	3.97824e-06	-1.14428e-07	4.94077e-07	2.24993e-06	4.30867e-07	-7.03465e-07	-1.71738e-06	1.67344e-06	6.52272e-07	1.52051e-06	1.23888e-06	-2.16224e-06	-1.76239e-06	-1.66968e-06	-3.64558e-07	2.12844e-07	-2.0489e-07	2.66722e-06	1.27698e-06	-5.17675e-07	2.71045e-06	1.69293e-07	-1.88379e-08	9.34407e-07	-1.3742e-06	-4.38379e-06	1.67586e-06	-1.30259e-06	-1.40986e-06	9.88843e-11
-3.38739e-06	3.99171e-06	-1.25125e-07	1.23494e-06	2.24881e-06	3.10864e-07	-7.02016e-07	-1.7122e-06	1.65716e-06	6.31721e-07	1.52012e-06	1.24867e-06	-2.17056e-06	-1.7402e-06	-1.68873e-06	-3.40486e-07	1.09827e-07	-2.04916e-07	2.66805e-06	1.29587e-06	-5.17398e-07	2.71112e-06	1.68246e-07	-1.85666e-08	9.33803e-07	-1.37606e-06	-2.89019e-06	1.74803e-06	-1.3188e-06	-1.42791e-06	8.97005e-11
-3.39047e-06	3.99241e-06	-1.16086e-07	8.32013e-07	2.25115e-06	2.86987e-07	-7.01042e-07	-1.72796e-06	1.6573e-06	6.26903e-07	1.52182e-06	1.19982e-06	-2.16656e-06	-1.74397e-06	-1.65207e-06	-3.91511e-07	1.83971e-07	-2.04544e-07	2.65458e-06	1.28806e-06	-5.17641e-07	2.70152e-06	1.67398e-07	-1.84577e-08	9.34612e-07	-1.37329e-06	-3.0405e-06	1.68936e-06	-1.321e-06	-1.41629e-06	8.92659e-11
-3.37093e-06	3.94511e-06	-1.14744e-07	8.97845e-07	2.27393e-06	4.28357e-07	-7.02047e-07	-1.72605e-06	1.65689e-06	6.45379e-07	6.9823e-07	1.25639e-06	-2.15763e-06	-1.82917e-06	-1.6478e-06	-3.43903e-07	2.22218e-07	-2.06273e-07	2.66194e-06	1.28334e-06	-5.14425e-07	2.67109e-06	1.68021e-07	-1.89566e-08	9.33107e-07	-1.05854e-06	-3.00389e-06	1.61188e-06	-1.31202e-06	-1.48275e-06	8.64207e-11
-3.38579e-06	8.73135e-07	-1.15193e-07	1.02973e-06	2.24747e-06	3.51603e-07	-7.1136e-07	-1.72632e-06	1.66518e-06	6.39097e-07	1.22693e-06	1.25395e-06	-2.14377e-06	-1.78714e-06	-1.63447e-06	-3.72005e-07	1.79893e-07	-2.04188e-07	2.65034e-06	1.28345e-06	-5.16982e-07	2.69491e-06	1.6728e-07	-1.83016e-08	9.32339e-07	-1.13525e-06	-3.01871e-06	1.68936e-06	-1.31337e-06	-1.45086e-06	7.30773e-11
-3.38218e-06	7.2461e-07	-1.141e-07	9.4644e-07	2.26564e-06	3.61343e-07	-7.04472e-07	-9.3577e-08	1.61769e-06	6.46728e-07	1.18042e-06	1.23962e-06	-2.14644e-06	-1.77288e-06	-1.74917e-06	-3.61971e-07	1.7352e-07	-1.75416e-07	2.63889e-06	1.28608e-06	-5.15439e-07	2.67905e-06	1.67078e-07	-1.84986e-08	9.33491e-07	-1.2245e-06	-3.05683e-06	1.62836e-06	-1.3117e-06	-1.44619e-06	6.98763e-11
-3.37915e-06	5.91753e-07	-1.15306e-07	9.37882e-07	2.25842e-06	3.59959e-07	-7.06217e-07	-9.48934e-07	7.84982e-07	6.40257e-07	7.00732e-07	1.25036e-06	-2.14321e-06	-1.77815e-06	-1.67207e-06	-3.63656e-07	1.83803e-07	-2.00104e-07	2.65497e-06	1.28547e-06	-5.15842e-07	2.68e-06	1.67672e-07	-1.85596e-08	9.33122e-07	-1.10823e-06	-3.09095e-06	1.66658e-06	-1.31e-06	-1.43947e-06	6.75255e-11
-3.38226e-06	4.64028e-07	-1.14852e-07	9.49489e-07	2.25829e-06	3.53289e-07	-7.00992e-07	-5.01017e-07	9.87553e-07	6.38319e-07	8.05283e-07	1.24525e-06	-2.13877e-06	-1.77575e-06	-1.69656e-06	-3.65122e-07	1.80796e-07	-1.96661e-07	2.64657e-06	1.28495e-06	-5.16182e-07	2.68217e-06	1.67265e-07	-1.84585e-08	9.33395e-07	-1.14537e-06	-3.06149e-06	1.64925e-06	-1.31215e-06	-1.43545e-06	6.71316e-11
-3.38042e-06	4.22912e-07	-1.15099e-07	9.37607e-07	2.25709e-06	3.4942e-07	-7.00741e-07	-4.97984e-07	8.07218e-07	6.39629e-07	8.20444e-07	1.24627e-06	-2.14094e-06	-1.77202e-06	-1.68368e-06	-3.66852e-07	1.84223e-07	-1.88863e-07	2.64945e-06	1.28526e-06	-5.16952e-07	2.68312e-06	1.67489e-07	-1.84656e-08	9.33192e-07	-1.13225e-06	-3.06143e-06	1.65542e-06	-1.31178e-06	-1.42975e-06	6.67006e-11
-3.3799e-06	4.27514e-07	-1.15218e-07	9.32343e-07	2.25786e-06	3.48049e-07	-7.03605e-07	-5.46234e-07	8.80044e-07	6.4378e-07	8.09556e-07	1.24603e-06	-2.14263e-06	-1.76996e-06	-1.69131e-06	-3.67988e-07	1.82418e-07	-1.9382e-07	2.64926e-06	1.28531e-06	-5.16352e-07	2.68249e-06	1.67399e-07	-1.84863e-08	3.60307e-07	-1.14598e-06	-3.06536e-06	1.65693e-06	-1.31188e-06	-1.43081e-06	6.62034e-11
-3.37923e-06	4.16441e-07	-1.15071e-07	9.3479e-07	2.25675e-06	3.4879e-07	-7.03315e-07	-5.21038e-07	7.96884e-07	6.50478e-07	8.30226e-07	1.2466e-06	-2.14196e-06	-1.76975e-06	-1.68379e-06	-3.66975e-07	1.82844e-07	-1.93436e-07	2.65082e-06	1.28558e-06	-5.16644e-07	2.6833e-06	1.6737e-07	-1.85281e-08	4.62487e-07	-1.1412e-06	-3.06049e-06	1.66049e-06	-1.31185e-06	-1.42945e-06	6.61018e-11
-3.37931e-06	4.03581e-07	-1.15049e-07	9.33226e-07	2.25682e-06	3.46447e-07	-7.0112e-07	-5.21456e-07	8.04889e-07	6.40434e-07	8.09088e-07	1.23587e-06	-2.14121e-06	-1.75589e-06	-1.67315e-06	-3.67837e-07	1.83015e-07	-1.90319e-07	2.64921e-06	1.28531e-06	-5.16638e-07	2.68169e-06	1.67512e-07	1.54191e-08	-1.25794e-08	-1.05804e-06	-3.07442e-06	1.6581e-06	-1.31178e-06	-1.42937e-06	6.55977e-11
-3.37985e-06	4.32457e-07	-1.15031e-07	9.65767e-07	2.25681e-06	3.48821e-07	-7.04181e-07	-5.30624e-07	8.4267e-07	6.45141e-07	8.1492e-07	1.2465e-06	-2.14205e-06	-1.05892e-06	-1.68718e-06	-3.66812e-07	1.84497e-07	-1.93198e-07	2.65163e-06	1.28557e-06	-5.16616e-07	2.69439e-06	1.67158e-07	-2.49891e-08	3.75731e-07	-1.14435e-06	-3.05998e-06	1.61043e-06	-1.31157e-06	-1.12873e-06	6.32959e-11
-3.37956e-06	4.20241e-07	-1.15014e-07	9.52587e-07	2.257e-06	3.48613e-07	-7.03483e-07	-5.34469e-07	8.27419e-07	6.45824e-07	8.20239e-07	1.24558e-06	-2.14179e-06	-1.01312e-06	-1.68573e-06	-3.66928e-07	1.83286e-07	-1.9163e-07	2.65111e-06	1.28548e-06	-5.16575e-07	2.68549e-06	1.67267e-07	-1.75594e-08	3.86285e-07	-1.13092e-06	-3.06245e-06	1.50834e-06	-1.31166e-06	-8.84715e-07	6.22739e-11
-3.37979e-06	4.18448e-07	-1.15033e-07	9.53593e-07	2.25688e-06	3.48578e-07	-7.03562e-07	-5.30437e-07	8.21815e-07	6.45902e-07	8.24287e-07	1.24587e-06	-2.14178e-06	-1.02974e-06	-1.68582e-06	-3.66968e-07	1.83896e-07	-1.91751e-07	2.64909e-06	1.28558e-06	-5.16584e-07	2.69184e-06	1.67307e-07	-1.93761e-08	3.9071e-07	-1.13187e-06	-3.06224e-06	1.50533e-06	-1.31156e-06	-8.29659e-07	6.22283e-11
-3.38279e-06	4.24145e-07	-1.15043e-07	9.62314e-07	2.27565e-06	3.50289e-07	-7.03381e-07	-5.28441e-07	8.26333e-07	6.47216e-07	6.5169e-07	1.24512e-06	-2.14023e-06	-1.07044e-06	-1.67648e-06	-3.67528e-07	1.83429e-07	-1.92323e-07	2.64913e-06	1.28603e-06	-5.16597e-07	2.6904e-06	1.67532e-07	-1.90018e-08	3.61221e-07	-1.11939e-06	-2.62302e-06	1.54764e-06	-1.31167e-06	-8.74856e-07	5.98073e-11
-3.38512e-06	4.24131e-07	-1.15042e-07	9.46807e-07	2.25814e-06	3.13933e-07	-7.03544e-07	-5.30911e-07	8.24835e-07	6.57648e-07	7.21656e-07	1.24476e-06	-2.1407e-06	-1.07862e-06	-1.6736e-06	-3.67799e-07	1.89682e-07	-1.92057e-07	1.70208e-06	1.28562e-06	-5.16432e-07	2.68921e-06	7.5384e-08	-1.80158e-08	3.40722e-07	-1.12746e-06	-2.77142e-06	1.42193e-06	-1.31111e-06	-9.25115e-07	5.61806e-11
-2.25872e-06	4.08542e-07	-7.19493e-08	9.57153e-07	2.27063e-06	4.2193e-07	-7.03575e-07	-5.25972e-07	8.25117e-07	6.4712e-07	7.58249e-07	1.2416e-06	-2.13928e-06	-1.09078e-06	-1.58607e-06	-3.67648e-07	1.85784e-07	-1.75537e-07	1.98754e-06	1.28382e-06	-5.14095e-07	2.68882e-06	1.58182e-07	-1.67181e-08	3.54957e-07	-1.14151e-06	-2.67409e-06	1.44464e-06	-1.31239e-06	-8.90521e-07	5.02941e-11
-2.47845e-06	4.26291e-07	-1.08676e-07	9.49961e-07	2.27019e-06	4.22826e-07	-7.03388e-07	-5.29681e-07	8.25497e-07	6.48087e-07	7.499e-07	1.24558e-06	-2.14032e-06	-1.02607e-06	-8.66954e-07	-3.66046e-07	1.85266e-07	-1.92031e-07	1.97593e-06	1.2786e-06	-5.15788e-07	2.68886e-06	1.22728e-07	-1.75423e-08	3.48303e-07	-1.14024e-06	-2.69555e-06	1.46526e-06	-1.31153e-06	-8.71818e-07	4.95176e-11
-2.44158e-06	4.19305e-07	-9.50017e-08	9.51023e-07	2.27137e-06	4.26893e-07	-7.03203e-07	-5.29431e-07	8.25833e-07	6.47369e-07	7.29939e-07	1.25589e-06	-2.14033e-06	-1.02527e-06	-1.00012e-06	-3.66381e-07	1.85575e-07	-1.91792e-07	1.91857e-06	1.28031e-06	-5.15394e-07	2.68921e-06	1.20635e-07	-2.01355e-08	3.56125e-07	-1.13848e-06	-2.69946e-06	1.25893e-06	-1.31173e-06	-8.61484e-07	4.88061e-11
-2.54111e-06	4.23405e-07	-1.05776e-07	9.52017e-07	2.25775e-06	3.64579e-07	-7.03629e-07	-2.90251e-07	8.26274e-07	6.52793e-07	7.43113e-07	1.23787e-06	-2.14054e-06	-1.08131e-06	-1.0394e-06	-3.66865e-07	2.14392e-07	-1.91623e-07	1.90514e-06	1.28107e-06	-5.16126e-07	2.66275e-06	1.40867e-07	-1.71424e-08	3.36179e-07	-1.16732e-06	-2.49869e-06	1.21129e-06	-1.31154e-06	-8.81402e-07	4.79367e-11
-2.50695e-06	4.22586e-07	-1.07732e-07	7.73419e-07	2.26378e-06	3.78739e-07	-7.03819e-07	-2.95365e-07	8.26045e-07	6.50337e-07	7.40727e-07	1.24123e-06	-2.14054e-06	-1.04896e-06	-8.36169e-07	-3.73794e-07	2.02608e-07	-1.90188e-07	1.89688e-06	1.28186e-06	-5.15909e-07	2.68899e-06	1.35496e-07	-1.76647e-08	3.40369e-07	-1.14408e-06	-2.52645e-06	1.28574e-06	-1.31158e-06	-8.91882e-07	4.74502e-11
-2.46695e-06	4.22784e-07	-1.0726e-07	7.25789e-07	2.27106e-06	3.80024e-07	-7.03235e-07	-1.41389e-07	8.26009e-07	6.46532e-07	7.40966e-07	1.2376e-06	-2.14088e-06	-1.04383e-06	-9.03517e-07	-3.67011e-07	1.89515e-07	-1.89357e-07	1.93026e-06	1.28116e-06	-5.1579e-07	2.68638e-06	1.29405e-07	-1.74012e-08	3.35297e-07	-1.14279e-06	-2.47756e-06	1.23352e-06	-1.3118e-06	-8.84344e-07	4.69444e-11
-2.47483e-06	4.2269e-07	-1.07001e-07	6.92536e-07	2.27157e-06	3.74743e-07	-7.04765e-07	-2.09452e-07	8.26066e-07	6.4707e-07	7.40999e-07	1.2369e-06	-2.14221e-06	-1.04739e-06	-9.23035e-07	-3.6844e-07	2.04684e-07	-1.85105e-07	1.91104e-06	1.2826e-06	-5.13475e-07	2.68652e-06	1.30576e-07	-1.73853e-08	3.35386e-07	-1.1453e-06	-2.50107e-06	1.23708e-06	-1.31181e-06	-5.49913e-07	4.65943e-11
-2.47015e-06	4.21645e-07	-1.06867e-07	6.45258e-07	8.54298e-07	3.81052e-07	-7.06049e-07	-3.10333e-07	8.25919e-07	6.44966e-07	7.43391e-07	1.23635e-06	-2.143e-06	-1.04216e-06	-9.26407e-07	-3.8221e-07	1.92145e-07	-1.86751e-07	1.91407e-06	1.28265e-06	-5.11637e-07	2.68496e-06	1.34725e-07	-1.75579e-08	3.35197e-07	-1.14456e-06	-2.50235e-06	1.23815e-06	-1.3185e-06	-8.47405e-07	4.25828e-11
-2.46106e-06	4.22327e-07	-1.06948e-07	6.22961e-07	1.01984e-06	3.82374e-07	-7.03828e-07	-2.9271e-07	8.25733e-07	6.453e-07	7.41863e-07	1.23962e-06	-2.14619e-06	-1.04565e-06	-8.54987e-07	-3.81834e-07	1.9534e-07	-1.88382e-07	1.91342e-06	1.28219e-06	-5.12179e-07	2.53883e-06	1.3248e-07	-1.7567e-08	3.36157e-07	-1.15705e-06	-2.50404e-06	1.23864e-06	-1.31979e-06	-7.25339e-07	4.17925e-11
-6.95281e-07	4.21397e-07	-1.12954e-07	6.74876e-07	6.09014e-07	3.81144e-07	-7.04645e-07	-2.33908e-07	8.23768e-07	6.47664e-07	7.39937e-07	1.26632e-06	-2.14872e-06	-1.02351e-06	-9.05394e-07	-4.02466e-07	1.9533e-07	-1.84859e-07	1.89731e-06	1.28213e-06	-5.15047e-07	2.55687e-06	1.1511e-07	-1.74303e-08	3.36673e-07	-1.1533e-06	-2.51097e-06	1.24419e-06	-1.33957e-06	-8.19301e-07	3.59866e-11
-4.88504e-07	4.17157e-07	-1.15468e-07	6.53521e-07	1.11169e-06	3.83499e-07	-6.98712e-07	-2.6397e-07	8.25622e-07	6.47291e-07	7.42588e-07	1.24495e-06	-2.14455e-06	-1.00246e-06	-8.70886e-07	-3.75534e-07	1.97153e-07	-1.89067e-07	1.68889e-06	1.28176e-06	-5.15468e-07	2.47434e-06	1.27213e-07	-1.74755e-08	3.36082e-07	-1.14948e-06	-2.50678e-06	1.24271e-06	-1.31433e-06	-7.39501e-07	3.50106e-11
-7.54836e-07	4.1572e-07	-1.1223e-07	6.55428e-07	9.22591e-07	3.81986e-07	-6.96415e-07	-2.65272e-07	8.22366e-07	6.45112e-07	7.41803e-07	1.25351e-06	-2.14986e-06	-1.01629e-06	-8.83726e-07	-3.78496e-07	1.96334e-07	-1.88992e-07	1.34172e-06	1.28101e-06	-5.02938e-07	2.50371e-06	1.29252e-07	-1.74815e-08	3.37231e-07	-1.15115e-06	-2.50187e-06	1.24008e-06	-1.33766e-06	-7.81026e-07	3.42196e-11
-7.09252e-07	4.02315e-07	-1.12557e-07	6.63687e-07	9.5304e-07	3.82837e-07	-6.94936e-07	-2.46824e-07	8.25194e-07	6.47996e-07	7.41591e-07	6.17786e-07	-2.14466e-06	-7.70106e-07	-8.75082e-07	-3.7669e-07	1.97782e-07	-1.8837e-07	1.57985e-06	1.2821e-06	-5.1305e-07	2.48383e-06	1.28446e-07	-1.74943e-08	3.38157e-07	-1.15052e-06	-2.50245e-06	5.22054e-07	-1.32155e-06	-7.57175e-07	3.18059e-11
-7.80365e-07	4.14991e-07	-1.12441e-07	6.67861e-07	9.46531e-07	3.82856e-07	-6.83399e-07	-2.49172e-07	8.22797e-07	6.48657e-07	7.41665e-07	2.82242e-07	-2.1448e-06	-7.48505e-07	-8.78804e-07	-3.76734e-07	1.9605e-07	-1.88183e-07	1.51549e-06	1.28214e-06	-4.99276e-07	2.47758e-06	1.28364e-07	-1.74574e-08	3.37837e-07	-1.15135e-06	-2.50967e-06	6.51437e-07	-1.32614e-06	-7.41947e-07	3.15042e-11
-6.4763e-07	4.15641e-07	-1.12524e-07	6.61743e-07	9.77031e-07	3.82876e-07	-6.86998e-07	-2.46315e-07	8.23658e-07	6.48585e-07	7.41564e-07	2.48839e-07	-2.1451e-06	-7.18434e-07	-8.81141e-07	-3.72217e-07	1.95069e-07	-1.884e-07	1.36193e-06	1.28223e-06	-4.92635e-07	2.47663e-06	1.27805e-07	-1.74629e-08	3.37107e-07	-1.15082e-06	-2.5081e-06	6.68325e-07	-1.32321e-06	-7.58789e-07	3.08875e-11
-7.4162e-07	4.10753e-07	-1.11986e-07	6.70214e-07	9.54593e-07	3.59602e-07	-6.78722e-07	-2.46183e-07	8.20443e-07	6.47678e-07	7.48511e-07	3.58975e-07	-2.14573e-06	-7.40157e-07	-8.80257e-07	-3.74583e-07	1.97294e-07	-1.88382e-07	1.42316e-06	1.30534e-06	-4.99802e-07	1.07865e-06	1.29421e-07	-1.68155e-08	3.37481e-07	-1.15055e-06	-2.50068e-06	6.50746e-07	-1.32367e-06	-7.57398e-07	2.62655e-11
-6.90682e-07	4.14142e-07	-1.1387e-07	6.53187e-07	9.38285e-07	3.81794e-07	-6.75268e-07	-2.48608e-07	7.77292e-07	6.5106e-07	7.45726e-07	3.36108e-07	-2.13833e-06	-7.25203e-07	-8.82123e-07	-3.77176e-07	2.22534e-07	-1.88218e-07	1.4899e-06	1.28111e-06	-5.03123e-07	1.05396e-06	1.28421e-07	-1.736e-08	3.72788e-07	-1.15059e-06	-2.50439e-06	6.09392e-07	-7.717e-07	-7.59642e-07	2.49535e-11
-6.7957e-07	4.13859e-07	-1.12868e-07	6.63603e-07	9.50718e-07	3.75035e-07	-6.75763e-07	-2.48494e-07	7.58105e-07	6.54188e-07	7.59889e-07	3.39323e-07	-2.13893e-06	-7.33657e-07	-8.74739e-07	-3.7504e-07	2.08494e-07	-1.88332e-07	1.44813e-06	1.28775e-06	-5.03071e-07	1.00412e-06	1.29134e-07	-1.73637e-08	3.52761e-07	-1.15079e-06	-2.50451e-06	6.08702e-07	-7.70526e-07	-7.55889e-07	2.47331e-11
-7.0898e-07	4.55516e-07	-1.13282e-07	6.66128e-07	9.32288e-07	3.79287e-07	-6.77734e-07	-2.49839e-07	3.69818e-07	6.51217e-07	7.58357e-07	3.67564e-07	-2.1243e-06	-7.30127e-07	-8.80828e-07	-3.69267e-07	2.09788e-07	-1.88229e-07	1.47738e-06	1.30016e-06	-5.03051e-07	6.79437e-07	1.29217e-07	-1.53581e-08	3.71362e-07	-1.1506e-06	-2.50424e-06	4.57114e-07	-7.55886e-07	-7.57732e-07	2.37021e-11
-7.0898e-07	4.55516e-07	-1.13282e-07	6.66128e-07	9.32288e-07	3.79287e-07	-6.77734e-07	-2.49839e-07	3.69818e-07	6.51217e-07	7.58357e-07	3.67564e-07	-2.1243e-06	-7.30127e-07	-8.80828e-07	-3.69267e-07	2.09788e-07	-1.88229e-07	1.47738e-06	1.30016e-06	-5.03051e-07	6.79437e-07	1.29217e-07	-1.53581e-08	3.71362e-07	-1.1506e-06	-2.50424e-06	4.57114e-07	-7.55886e-07	-7.57732e-07	2.37021e-11
-6.95641e-07	4.58393e-07	-1.13314e-07	6.61905e-07	9.27279e-07	3.76131e-07	-6.75475e-07	-2.49383e-07	2.09496e-07	6.52018e-07	7.71834e-07	3.64358e-07	-2.12874e-06	-7.37406e-07	-8.79045e-07	-3.67121e-07	2.09076e-07	-1.883e-07	1.45893e-06	1.29426e-06	-5.03543e-07	6.71817e-07	1.32045e-07	-1.58851e-08	3.7109e-07	-1.15061e-06	-2.49597e-06	5.82725e-07	-7.56999e-07	-7.5703e-07	2.36276e-11
-6.98459e-07	4.39578e-07	-1.13319e-07	6.62712e-07	9.31323e-07	3.76517e-07	-6.76304e-07	-2.49049e-07	2.85198e-07	6.51369e-07	7.36314e-07	3.53987e-07	-2.1288e-06	-7.34326e-07	-3.69178e-07	-3.69169e-07	2.17209e-07	-1.88286e-07	1.46439e-06	1.29341e-06	-5.03286e-07	7.2907e-07	1.31044e-07	-1.62653e-08	3.66173e-07	-1.1506e-06	-2.50124e-06	5.34492e-07	-7.34829e-07	-7.66866e-07	2.30085e-11
-6.99886e-07	4.50427e-07	-1.13361e-07	6.61843e-07	9.34586e-07	3.778e-07	-6.7694e-07	-2.48989e-07	2.9635e-07	6.51563e-07	7.58178e-07	3.43977e-07	-2.12727e-06	-7.37652e-07	-2.47126e-07	-3.71314e-07	2.15916e-07	-1.88288e-07	1.46667e-06	1.29571e-06	-5.03192e-07	6.92713e-07	1.3036e-07	-1.6196e-08	3.69331e-07	-1.15059e-06	-2.50039e-06	5.34211e-07	-7.49211e-07	-7.58048e-07	2.29498e-11
-7.01169e-07	4.49251e-07	-1.13307e-07	6.61807e-07	9.32668e-07	3.76807e-07	-6.76641e-07	-2.48694e-07	2.68041e-07	6.51715e-07	7.32296e-07	3.41501e-07	-2.12787e-06	-7.36513e-07	-2.62432e-07	-3.7079e-07	2.14637e-07	-1.88291e-07	1.46317e-06	1.29497e-06	-5.03298e-07	6.95041e-07	1.31294e-07	-1.59933e-08	3.68664e-07	-1.1506e-06	-2.49965e-06	5.36359e-07	-7.5295e-07	-7.58182e-07	2.28926e-11
-6.98962e-07	4.36244e-07	-1.13277e-07	6.62056e-07	9.33162e-07	3.76805e-07	-6.76713e-07	-2.48977e-07	2.73149e-07	6.51652e-07	7.28436e-07	3.45744e-07	-2.12739e-06	-7.36392e-07	-2.76823e-07	-3.70974e-07	2.15447e-07	-1.88285e-07	1.46609e-06	1.29509e-06	-5.03282e-07	6.95891e-07	1.31084e-07	-1.62644e-08	3.66969e-07	-1.15059e-06	-2.50038e-06	5.15405e-07	-7.50126e-07	-7.58861e-07	2.28727e-11
-5.6623e-07	4.40825e-07	-1.13359e-07	6.62606e-07	9.33451e-07	3.76755e-07	-6.76721e-07	-2.51921e-07	2.7443e-07	6.50449e-07	7.30294e-07	3.47184e-07	-2.05625e-06	-7.64992e-07	-2.79201e-07	-3.13212e-07	2.93111e-07	-1.88066e-07	1.46598e-06	1.29437e-06	-5.0337e-07	6.93629e-07	2.11181e-07	-1.61988e-08	3.76248e-07	-1.15059e-06	-2.4982e-06	5.25061e-07	-7.18189e-07	-7.46503e-07	2.24236e-11
-5.92035e-07	4.41856e-07	-4.81941e-08	6.63576e-07	9.33373e-07	3.76565e-07	-6.76604e-07	-2.59584e-07	2.8982e-07	9.56149e-08	7.29607e-07	3.46295e-07	-2.12736e-06	-5.88815e-07	-2.73706e-07	-3.70663e-07	2.14207e-07	-1.88285e-07	1.46576e-06	1.29569e-06	-5.03381e-07	7.35888e-07	1.30999e-07	-1.62402e-08	3.7067e-07	-1.15059e-06	-2.50058e-06	5.28915e-07	-7.46047e-07	-7.5883e-07	2.22039e-11
-5.37219e-07	4.42535e-07	-3.31693e-08	6.62879e-07	9.35902e-07	3.76755e-07	-7.65763e-07	-2.54567e-07	2.79092e-07	3.31804e-07	7.28675e-07	3.45472e-07	-2.10614e-06	-7.04567e-07	-2.7788e-07	-3.74234e-07	2.26479e-07	-1.88196e-07	1.21099e-06	1.29513e-06	-5.02587e-07	6.96807e-07	1.58939e-07	-1.62111e-08	3.70164e-07	-1.15059e-06	-2.49489e-06	5.24827e-07	-7.45712e-07	-7.4851e-07	2.16532e-11
-5.22787e-07	4.42612e-07	-1.01606e-07	6.63455e-07	7.7767e-07	3.73751e-07	-6.76654e-07	-2.61645e-07	2.84359e-07	4.31987e-07	7.28873e-07	3.46396e-07	-2.10368e-06	-6.36821e-07	-2.8201e-07	-3.54108e-07	2.26527e-07	-1.88405e-07	1.46558e-06	5.36475e-07	-5.03303e-07	7.02471e-07	1.45457e-07	-2.78529e-08	3.72827e-07	-1.15036e-06	-2.50113e-06	5.25858e-07	-7.44326e-07	-7.54162e-07	2.05537e-11
-5.00334e-07	4.4124e-07	-9.97644e-08	6.62815e-07	8.48316e-07	3.71437e-07	-7.13143e-07	-2.5562e-07	2.81477e-07	4.21966e-07	7.3014e-07	3.46965e-07	-2.07826e-06	-6.89659e-07	-2.8e-07	-3.61877e-07	2.23942e-07	-1.88149e-07	1.21666e-06	6.17491e-07	-5.03455e-07	7.03473e-07	1.56145e-07	-1.68063e-08	3.66668e-07	-1.14777e-06	-2.50512e-06	5.26048e-07	-5.50875e-07	-7.51746e-07	1.98336e-11
-5.00334e-07	4.4124e-07	-9.97644e-08	6.62815e-07	8.48316e-07	3.71437e-07	-7.13143e-07	-2.5562e-07	2.81477e-07	4.21966e-07	7.3014e-07	3.46965e-07	-2.07826e-06	-6.89659e-07	-2.8e-07	-3.61877e-07	2.23942e-07	-1.88149e-07	1.21666e-06	6.17491e-07	-5.03455e-07	7.03473e-07	1.56145e-07	-1.68063e-08	3.66668e-07	-1.14777e-06	-2.50512e-06	5.26048e-07	-5.50875e-07	-7.51746e-07	1.98336e-11
-5.05538e-07	4.42214e-07	-9.85876e-08	6.64892e-07	7.91346e-07	3.67384e-07	-6.88695e-07	-2.5592e-07	2.83297e-07	4.14314e-07	7.29739e-07	3.43082e-07	-2.08739e-06	-7.03915e-07	-2.78853e-07	-3.54495e-07	1.74111e-07	-1.88125e-07	1.3219e-06	5.49058e-07	-5.03558e-07	5.96762e-07	2.18068e-07	-2.95873e-08	3.62879e-07	-5.7531e-07	-2.50094e-06	5.26021e-07	-7.34783e-07	-7.56964e-07	1.90419e-11
-5.18072e-07	4.41826e-07	-9.70993e-08	6.65818e-07	7.4627e-07	3.69415e-07	-6.97797e-07	-2.57936e-07	2.82079e-07	4.11463e-07	7.53382e-07	3.46226e-07	-2.0905e-06	-6.89771e-07	-2.8001e-07	-3.55678e-07	1.36223e-07	-1.88018e-07	5.36813e-07	5.63873e-07	-5.03513e-07	3.82599e-07	1.82988e-07	-3.10412e-08	3.67995e-07	-8.91356e-07	-2.47192e-06	5.25524e-07	-6.61996e-07	-7.54872e-07	1.75694e-11
-5.15136e-07	4.4197e-07	-9.15915e-08	6.62187e-07	7.86808e-07	3.688e-07	-6.69615e-07	-2.63161e-07	2.82822e-07	4.16036e-07	7.3471e-07	3.44991e-07	-2.08752e-06	-6.92445e-07	-2.79618e-07	-3.55518e-07	-7.88504e-08	-1.86874e-07	1.96243e-07	5.68414e-07	-5.03828e-07	3.63806e-07	1.68163e-07	-4.14179e-08	3.63484e-07	-7.55872e-07	-2.42116e-06	5.25213e-07	-6.71888e-07	-7.55185e-07	1.6816e-11
-5.13608e-07	4.41407e-07	-9.01581e-08	6.63539e-07	7.73793e-07	3.68518e-07	-6.90987e-07	-2.59883e-07	2.82623e-07	4.13214e-07	7.4473e-07	3.45119e-07	-2.08843e-06	-6.9102e-07	-2.79351e-07	-3.54846e-07	6.56324e-08	-1.88212e-07	2.15759e-07	5.66001e-07	-5.03643e-07	3.93213e-07	1.85369e-07	-3.4462e-08	3.64409e-07	-6.6456e-07	-2.42324e-06	5.25669e-07	-6.699e-07	-7.5473e-07	1.67457e-11
-5.13707e-07	4.41323e-07	-9.20979e-08	6.61972e-07	7.7536e-07	3.68416e-07	-6.88862e-07	-2.6142e-07	2.82766e-07	4.14662e-07	7.37142e-07	3.45039e-07	-2.08875e-06	-6.93584e-07	-2.79521e-07	-3.56787e-07	8.53401e-10	-1.88952e-07	2.64322e-07	5.60236e-07	-5.03649e-07	3.31944e-07	1.8789e-07	-4.06282e-08	3.64062e-07	-6.70572e-07	-2.42721e-06	5.25102e-07	-6.60299e-07	-7.54478e-07	1.67236e-11
2.18945e-08	2.78339e-07	-9.20068e-08	6.62237e-07	7.77155e-07	3.71558e-07	-6.91004e-07	-2.61263e-07	2.8266e-07	4.10814e-07	7.37177e-07	3.45114e-07	-2.08807e-06	-6.92656e-07	-2.79237e-07	-3.55447e-07	-2.26945e-08	-1.88669e-07	2.46068e-07	5.63187e-07	-5.03645e-07	3.62814e-07	1.8752e-07	-3.95513e-08	3.39211e-07	-6.3038e-07	-2.43274e-06	5.04872e-07	-6.21102e-07	-7.5461e-07	1.62447e-11
-1.55326e-07	3.43074e-07	-9.19584e-08	6.62248e-07	7.75684e-07	3.71137e-07	-6.88907e-07	-2.61267e-07	2.82713e-07	4.12164e-07	7.38082e-07	3.45159e-07	-2.08802e-06	-6.90273e-07	-2.79319e-07	-3.55257e-07	-1.62354e-08	-1.88645e-07	2.43743e-07	5.63742e-07	-5.03661e-07	2.69344e-07	1.87394e-07	-3.94999e-08	1.71204e-07	-6.2637e-07	-2.4317e-06	5.06377e-07	-6.49572e-07	-7.41608e-07	1.61645e-11
-5.18304e-08	3.30647e-07	-9.2018e-08	6.62267e-07	7.75562e-07	3.70238e-07	-6.89885e-07	-2.61178e-07	2.8261e-07	4.12276e-07	7.38988e-07	3.45129e-07	-2.08782e-06	-6.91418e-07	-2.79323e-07	-3.53145e-07	-1.20892e-08	-1.88688e-07	2.37084e-07	5.65449e-07	-3.81754e-07	3.50459e-07	1.843e-07	-3.945e-08	3.19059e-07	-6.33055e-07	-2.43168e-06	5.12707e-07	-6.37352e-07	-6.24731e-07	1.59874e-11
2.08745e-08	2.96287e-07	-9.23525e-08	6.62269e-07	7.76188e-07	3.70692e-07	-6.90415e-07	-2.61068e-07	2.82488e-07	4.13058e-07	7.38638e-07	3.45104e-07	-2.08787e-06	-6.90741e-07	-2.79339e-07	-3.55036e-07	-5.11497e-09	-1.88636e-07	2.3522e-07	5.66867e-07	-3.90409e-07	3.07598e-07	1.87473e-07	-3.94823e-08	2.41681e-07	-6.22034e-07	-2.43028e-06	5.05319e-07	-6.41462e-07	-6.23273e-07	1.58785e-11
-9.83831e-08	3.05518e-07	-9.21231e-08	6.62293e-07	7.7491e-07	3.70152e-07	-6.90682e-07	-2.61117e-07	2.40176e-07	4.12009e-07	7.37449e-07	3.41076e-07	-1.42757e-06	-7.11244e-07	-2.72349e-07	-3.5353e-07	-7.37286e-09	-1.8755e-07	2.37616e-07	5.66151e-07	-3.60283e-07	3.77876e-07	1.86469e-07	-3.92035e-08	3.07434e-07	-6.30544e-07	-2.43408e-06	4.14154e-07	-5.48584e-07	-6.95202e-07	1.35572e-11
-8.83672e-08	3.38907e-07	-9.19832e-08	6.62291e-07	7.70163e-07	3.69791e-07	-6.89963e-07	-2.61047e-07	1.94698e-07	4.1195e-07	7.38181e-07	3.38625e-07	-1.31874e-06	-6.97406e-07	-2.78007e-07	-3.52862e-07	-1.20711e-08	-1.88109e-07	2.32802e-07	5.66442e-07	-3.97259e-07	3.06072e-07	1.8768e-07	-3.94064e-08	2.84903e-07	-6.2509e-07	-2.42736e-06	4.98637e-07	-6.43465e-07	-6.55745e-07	1.32938e-11
-9.90113e-08	3.33011e-07	-9.21e-08	6.62299e-07	7.28954e-07	3.63652e-07	-6.90191e-07	-2.6108e-07	1.90833e-07	4.12218e-07	7.38375e-07	3.15699e-07	-1.3582e-06	-7.06938e-07	-2.74055e-07	-2.23261e-07	-1.61544e-08	-1.8792e-07	2.33043e-07	5.66581e-07	-3.74816e-07	3.44986e-07	1.88902e-07	-3.92641e-08	3.14291e-07	-6.29209e-07	-2.42996e-06	4.62301e-07	-6.08575e-07	-6.7582e-07	1.32444e-11
-1.25482e-08	2.33462e-07	-9.21068e-08	6.62298e-07	7.30562e-07	3.60324e-07	-6.89972e-07	-2.64271e-07	2.09485e-07	4.1219e-07	7.37569e-07	3.40131e-07	-1.32435e-06	-6.68017e-07	-2.7434e-07	-3.52747e-07	-1.12562e-08	-1.87667e-07	2.3534e-07	5.66169e-07	-3.79941e-07	3.96186e-07	1.87442e-07	-3.92922e-08	3.06124e-07	-6.27168e-07	-2.4194e-06	4.50259e-07	-5.87013e-07	-6.51579e-07	1.30463e-11
-5.76567e-08	5.29248e-08	-9.20699e-08	6.62298e-07	7.54401e-07	3.66782e-07	-6.89466e-07	-2.64317e-07	1.95269e-07	4.12191e-07	7.379e-07	3.19446e-07	-1.32877e-06	-6.71078e-07	-2.753e-07	-3.44221e-07	-1.46191e-08	-1.88107e-07	2.33651e-07	5.66483e-07	-3.74789e-07	3.58118e-07	1.87867e-07	-3.93489e-08	3.07339e-07	-6.28103e-07	-2.41741e-06	4.49892e-07	-6.01649e-07	-6.55694e-07	1.30107e-11
-6.06098e-08	7.86356e-08	-9.21213e-08	6.62295e-07	7.43747e-07	3.66616e-07	-6.88714e-07	-2.62499e-07	2.00381e-07	4.12191e-07	7.37864e-07	2.26812e-07	-1.3205e-06	-6.80455e-07	-2.75127e-07	-2.59314e-07	-1.20598e-08	-1.87813e-07	2.33886e-07	5.66474e-07	-3.70503e-07	3.45262e-07	1.87803e-07	-3.93068e-08	3.0812e-07	-6.27272e-07	-2.42406e-06	4.3604e-07	-6.06116e-07	-6.50801e-07	1.28932e-11
-4.79461e-08	7.53723e-08	-9.20933e-08	6.62295e-07	7.44485e-07	3.65564e-07	-6.88932e-07	-2.62526e-07	1.99632e-07	4.12188e-07	7.37723e-07	2.45648e-07	-1.32344e-06	-6.79551e-07	-2.75131e-07	-2.81645e-07	-1.25106e-08	-1.87871e-07	2.33861e-07	5.66362e-07	-3.73902e-07	3.46399e-07	1.87731e-07	-3.93157e-08	3.07503e-07	-6.27186e-07	-2.42253e-06	4.36469e-07	-5.81723e-07	-6.52368e-07	1.28877e-11
-5.20381e-08	1.00068e-07	-9.22779e-08	6.62297e-07	7.45502e-07	3.66279e-07	-6.89171e-07	-2.62904e-07	1.97998e-07	4.122e-07	7.37819e-07	2.36013e-07	-1.32442e-06	-6.8006e-07	-1.73503e-07	-2.73936e-07	-1.25445e-08	-1.87559e-07	1.70709e-07	5.66342e-07	-3.67802e-07	3.47197e-07	1.88553e-07	-3.93103e-08	3.06842e-07	-6.27159e-07	-2.42118e-06	4.39446e-07	-5.85198e-07	-6.51551e-07	1.28126e-11
-3.84475e-08	8.86924e-08	-9.19706e-08	4.18172e-07	5.68513e-07	3.6562e-07	-6.89197e-07	-2.63017e-07	2.53669e-07	4.12186e-07	7.37813e-07	2.71761e-07	-1.32405e-06	-6.80298e-07	-2.69548e-07	-2.71493e-07	-3.14733e-08	-1.87957e-07	1.25392e-09	5.74819e-07	-3.75366e-07	3.49549e-07	1.87824e-07	-3.53737e-08	3.05897e-07	-3.30061e-07	-2.42498e-06	4.40169e-07	-5.88557e-07	-6.52788e-07	1.21241e-11
-4.04939e-08	8.94505e-08	-9.11061e-08	5.37978e-07	6.65024e-07	3.65746e-07	-6.89223e-07	-2.65057e-07	2.20379e-07	4.12208e-07	7.37817e-07	2.526e-07	-1.3243e-06	-6.801e-07	-2.19974e-07	-2.74146e-07	-2.33639e-08	-1.87914e-07	1.67014e-07	5.68252e-07	-3.72206e-07	3.4511e-07	1.86422e-07	-3.99766e-08	1.79774e-07	-3.98712e-07	-6.06075e-07	4.39905e-07	-5.85576e-07	-6.52664e-07	6.79685e-12
-4.24073e-08	9.66178e-08	-1.85396e-08	3.31877e-07	6.72525e-07	3.65666e-07	-6.89309e-07	-2.76165e-07	1.98793e-07	4.12227e-07	7.38317e-07	2.63804e-07	-1.32492e-06	-6.79968e-07	-1.81772e-07	-2.7315e-07	-1.58753e-08	-1.8771e-07	1.79448e-07	5.66464e-07	-3.71041e-07	3.44087e-07	1.86778e-07	-4.04124e-08	1.61544e-07	-4.42349e-07	-2.52995e-07	4.41096e-07	-5.64868e-07	-6.52986e-07	6.31559e-12
-4.45363e-08	9.62822e-08	-3.90401e-08	4.51318e-07	6.50532e-07	3.65703e-07	-5.87078e-07	-2.74153e-07	2.11398e-07	4.12226e-07	7.38173e-07	2.62135e-07	-1.32477e-06	-6.80397e-07	-1.98858e-07	-2.72949e-07	-1.82919e-08	-1.87813e-07	9.26638e-08	5.69727e-07	-3.71932e-07	3.45824e-07	1.77949e-07	-3.93018e-08	7.30819e-08	-4.90811e-07	-2.69423e-07	4.41103e-07	-5.70746e-07	-6.53034e-07	6.27897e-12
-4.64104e-08	1.0871e-07	-3.26648e-08	2.72972e-07	6.51401e-07	3.65659e-07	-5.99454e-07	-2.06029e-07	2.05071e-07	4.14608e-07	7.34368e-07	2.86155e-07	-1.32027e-06	-6.80292e-07	-1.8814e-07	-2.71747e-07	-1.98854e-08	-1.87717e-07	1.53198e-07	5.67221e-07	-3.71855e-07	3.44819e-07	1.7527e-07	-4.15263e-08	1.27031e-08	-1.67332e-07	-3.94841e-07	4.4089e-07	-5.76454e-07	-6.53089e-07	6.0074e-12
-4.40999e-08	1.04785e-07	-2.61952e-08	3.83384e-07	6.50051e-07	3.65559e-07	-4.84587e-07	-2.36815e-07	2.0785e-07	4.12497e-07	2.83786e-07	2.65901e-07	-1.26132e-06	-6.80364e-07	-1.26904e-07	-2.71748e-07	6.02317e-08	-1.88429e-07	8.17522e-08	5.68255e-07	-3.71554e-07	3.45996e-07	1.81245e-07	-5.50141e-08	8.72658e-08	-3.98479e-07	-3.05058e-07	4.54065e-07	-5.75011e-07	-6.45713e-07	5.39167e-12
-4.1962e-08	1.02045e-07	-3.02632e-08	3.60195e-07	6.49243e-07	3.65503e-07	-4.16845e-07	-2.02329e-07	2.07234e-07	4.12751e-07	3.49631e-07	2.56189e-07	-1.27949e-06	-6.80396e-07	-1.84569e-07	-2.71871e-07	3.8666e-08	-1.88454e-07	1.1957e-07	5.68613e-07	-3.71415e-07	3.46235e-07	1.85274e-07	-5.96309e-08	9.95979e-08	-2.8712e-07	-3.51284e-07	4.52199e-07	-5.75674e-07	-6.52326e-07	5.36934e-12
-4.41126e-08	1.04286e-07	-2.77442e-08	3.52044e-07	6.41031e-07	3.65593e-07	-4.97477e-07	-2.18445e-07	2.05446e-07	4.13462e-07	2.04991e-07	2.59883e-07	-1.28707e-06	-6.80335e-07	-1.65201e-07	-2.71815e-07	1.34869e-08	-1.88347e-07	1.17248e-07	5.67878e-07	-3.71477e-07	3.45849e-07	1.78508e-07	-4.64529e-08	7.37885e-08	-2.13617e-07	-3.34737e-07	4.46485e-07	-5.72348e-07	-6.51775e-07	5.29901e-12
-4.18907e-08	1.0506e-07	-2.80547e-08	3.29427e-07	6.59399e-07	3.65547e-07	-4.45313e-07	-2.39232e-07	2.23311e-07	4.12978e-07	2.71843e-07	2.59024e-07	-8.80155e-07	-6.80522e-07	-1.79773e-07	-2.71901e-07	1.60029e-08	-1.88301e-07	1.17241e-07	5.68425e-07	-3.71317e-07	3.66625e-07	1.2613e-07	-4.47533e-08	8.90811e-08	-2.3244e-07	-3.84283e-07	4.57262e-07	-5.73152e-07	-6.51087e-07	4.48542e-12
-4.22941e-08	1.04864e-07	-2.86677e-08	3.35559e-07	6.56622e-07	3.65575e-07	-4.33613e-07	-2.35475e-07	2.20248e-07	4.12924e-07	2.72304e-07	2.59302e-07	-8.95521e-07	-6.80425e-07	-1.76128e-07	-2.71924e-07	2.61624e-08	-1.88311e-07	1.12905e-07	5.68445e-07	-3.71338e-07	3.65974e-07	1.48171e-07	-4.73723e-08	8.80771e-08	-2.34102e-07	-3.57719e-07	4.52777e-07	-5.73853e-07	-6.50729e-07	4.48111e-12
-4.25208e-08	1.07308e-07	-2.92774e-08	3.45863e-07	6.49243e-07	3.65561e-07	-4.37867e-07	-2.30433e-07	2.13575e-07	4.12981e-07	2.53498e-07	2.62669e-07	-8.8225e-07	-6.8048e-07	-1.56241e-07	-2.71905e-07	1.81051e-08	-1.88299e-07	1.10855e-07	5.68495e-07	-3.71323e-07	3.49304e-07	1.27605e-07	-4.59256e-08	8.91407e-08	-2.49484e-07	-3.61842e-07	4.5165e-07	-5.73568e-07	-6.51333e-07	4.43084e-12
-4.22642e-08	1.06446e-07	-2.74019e-08	3.35419e-07	3.97493e-07	3.6561e-07	-4.4717e-07	-2.32607e-07	2.21383e-07	4.12893e-07	2.34776e-07	2.60263e-07	-8.97919e-07	-6.79724e-07	-1.68177e-07	-2.71912e-07	2.59305e-08	-1.88317e-07	1.12741e-07	5.68403e-07	-3.71317e-07	3.63641e-07	1.4915e-07	-4.73637e-08	8.69828e-08	-1.89615e-07	-3.60655e-07	4.53018e-07	-5.73557e-07	-6.50701e-07	4.18269e-12
-4.25765e-08	1.05544e-07	-2.81243e-08	3.38611e-07	4.15948e-07	3.65564e-07	-4.31395e-07	-2.32913e-07	2.29337e-07	4.13396e-07	2.1433e-07	2.60509e-07	-8.96341e-07	-6.801e-07	-1.64501e-07	-2.72057e-07	2.2898e-08	-1.68242e-07	1.05347e-07	5.68328e-07	-3.71336e-07	3.63013e-07	1.5484e-07	-4.73162e-08	8.67008e-08	-1.18325e-07	-3.52521e-07	4.50927e-07	-5.7517e-07	-6.50974e-07	4.14225e-12
-4.2618e-08	1.06339e-07	-2.83558e-08	3.37563e-07	4.0645e-07	3.65578e-07	-1.90872e-07	-2.33195e-07	2.24661e-07	4.13005e-07	2.38116e-07	2.60882e-07	-8.9237e-07	-6.23348e-07	-1.67386e-07	-2.71941e-07	2.57032e-08	-1.79588e-07	1.10113e-07	5.68367e-07	-3.67613e-07	3.64925e-07	1.48268e-07	-4.58663e-08	8.73773e-08	-1.52713e-07	-3.56714e-07	4.52137e-07	-5.73628e-07	-6.50894e-07	3.92602e-12
-4.24456e-08	1.05399e-07	-3.01875e-08	3.37427e-07	1.34454e-07	3.65579e-07	-2.07506e-07	-2.3451e-07	2.2061e-07	4.13032e-07	2.29804e-07	2.60721e-07	-8.78235e-07	-6.43474e-07	-1.69519e-07	-2.6339e-07	2.62737e-08	-1.86209e-07	1.09316e-07	5.683e-07	-3.70906e-07	3.62683e-07	1.47715e-07	-4.66175e-08	8.75843e-08	-1.17391e-07	-3.59492e-07	4.52474e-07	-5.76862e-07	-6.5084e-07	3.77614e-12
-4.24983e-08	1.06193e-07	-2.9508e-08	3.37353e-07	1.57189e-07	3.6558e-07	-6.94176e-08	-2.32481e-07	2.2048e-07	4.13027e-07	2.43003e-07	2.60779e-07	-8.54864e-07	-6.30419e-07	-1.69311e-07	-2.56955e-07	2.62323e-08	-1.86863e-07	1.10955e-07	5.68357e-07	-3.70191e-07	3.62913e-07	1.46926e-07	-4.7322e-08	8.72502e-08	-1.59328e-07	-3.59631e-07	4.52344e-07	-5.76427e-07	-6.50824e-07	3.70046e-12
-4.18803e-08	1.057e-07	-2.88089e-08	3.37514e-07	1.058e-07	3.65581e-07	-1.64393e-07	-2.32628e-07	2.23942e-07	4.11676e-07	2.23198e-07	2.6069e-07	-8.53912e-07	-6.47367e-07	-1.69e-07	-1.89589e-07	2.52342e-08	-1.85944e-07	1.10131e-07	5.68611e-07	-3.70753e-07	1.70507e-07	1.48768e-07	-4.70321e-08	8.75804e-08	-1.5379e-07	-3.58673e-07	3.98812e-07	-5.75079e-07	-6.50791e-07	3.53861e-12
-4.21016e-08	1.05617e-07	-2.89676e-08	3.37644e-07	1.32274e-07	3.65583e-07	-1.64482e-07	-2.3293e-07	2.22066e-07	4.11927e-07	2.2107e-07	2.60485e-07	-8.45793e-07	-6.29227e-07	-1.69015e-07	-1.97965e-07	2.51822e-08	-1.84047e-07	1.10652e-07	5.68736e-07	-3.69542e-07	2.3088e-07	1.48634e-07	-4.70637e-08	8.75446e-08	-1.53879e-07	-3.5954e-07	3.02963e-07	-5.74861e-07	-6.50799e-07	3.46579e-12
-4.21348e-08	1.05477e-07	-2.9549e-08	3.37867e-07	8.63341e-08	3.65584e-07	-1.49153e-07	-2.33005e-07	2.28086e-07	4.10064e-07	2.32737e-07	2.60402e-07	-8.51533e-07	-6.35437e-07	-1.69016e-07	-2.05143e-07	2.54901e-08	-1.85493e-07	1.09638e-07	5.6881e-07	-3.69381e-07	7.94436e-08	1.48461e-07	-4.70094e-08	8.77515e-08	-1.39152e-07	-3.57706e-07	3.13841e-07	-5.75126e-07	-6.50811e-07	3.43273e-12
-4.08281e-08	1.05624e-07	-2.93766e-08	3.3781e-07	8.23863e-08	3.65585e-07	-1.50083e-07	-2.33035e-07	2.26194e-07	4.10755e-07	2.29611e-07	2.60542e-07	-8.52684e-07	-6.32269e-07	-1.69066e-07	-1.8721e-07	2.53255e-08	-1.85858e-07	1.0964e-07	5.68726e-07	-3.69684e-07	9.44106e-08	1.4838e-07	-4.70049e-08	8.76489e-08	-1.40205e-07	-3.58467e-07	2.94527e-07	-5.7542e-07	-6.50811e-07	3.41373e-12
-4.11888e-08	1.00593e-07	-2.78291e-08	1.17825e-07	1.24769e-07	3.65583e-07	-1.51545e-07	-2.32908e-07	2.26374e-07	4.12341e-07	2.2822e-07	2.60545e-07	-8.49979e-07	-6.33821e-07	-1.69237e-07	-2.12191e-07	2.5373e-08	-1.85554e-07	1.10092e-07	5.39216e-07	-3.69855e-07	1.43449e-07	5.76949e-08	-4.69626e-08	8.76099e-08	-1.41639e-07	-3.58585e-07	2.84271e-07	-5.75525e-07	-6.53216e-07	3.2879e-12
-4.13011e-08	9.04222e-08	-1.22437e-08	2.54004e-07	1.17171e-07	3.6515e-07	-1.49804e-07	-2.32953e-07	2.2617e-07	4.11035e-07	2.29698e-07	2.6036e-07	-8.46978e-07	-6.41917e-07	-1.69017e-07	-2.02922e-07	1.41573e-08	-1.85631e-07	1.20175e-07	4.94037e-07	-3.69996e-07	1.20887e-07	1.21057e-07	-4.69324e-08	8.76639e-08	-1.43564e-07	-3.58448e-07	2.85232e-07	-5.75463e-07	-3.15621e-07	2.9686e-12
-4.13561e-08	9.51679e-08	-2.17973e-08	1.44768e-07	1.15859e-07	3.64616e-07	-1.46901e-07	-2.32956e-07	1.6856e-07	4.11127e-07	2.2905e-07	2.6043e-07	-8.48688e-07	-6.34699e-07	-1.6889e-07	-2.12329e-07	1.84067e-08	-1.85599e-07	1.14363e-07	5.13849e-07	-3.70003e-07	1.23409e-07	1.41955e-07	-4.69505e-08	8.76929e-08	-1.43295e-07	-3.58632e-07	2.964e-07	-5.75279e-07	-3.31116e-07	2.94054e-12
-4.23699e-08	8.98977e-08	-2.46387e-08	1.8695e-07	1.08653e-07	3.65047e-07	-1.48338e-07	-2.32912e-07	-6.43409e-08	4.11632e-07	2.32833e-07	2.60327e-07	-8.49073e-07	-6.37143e-07	-1.6905e-07	-2.14045e-07	2.33251e-08	-1.65546e-07	1.10052e-07	5.07865e-07	-3.69939e-07	1.21463e-07	1.41134e-07	-4.70387e-08	8.76856e-08	-1.42689e-07	-3.58555e-07	2.96304e-07	-5.74627e-07	-3.05003e-07	2.90294e-12
-4.2373e-08	9.11498e-08	-2.56847e-08	1.55007e-07	1.1007e-07	3.66615e-07	-1.56205e-07	-2.32921e-07	1.61737e-07	4.11156e-07	2.28732e-07	2.60431e-07	-8.483e-07	-6.36219e-07	-1.68899e-07	-2.11472e-07	1.67955e-08	-1.85622e-07	1.13044e-07	5.01244e-07	-2.61726e-07	1.211e-07	1.39691e-07	-4.69447e-08	8.76905e-08	-1.42384e-07	-3.58568e-07	2.96431e-07	-5.75333e-07	-3.36715e-07	2.86539e-12
-4.19258e-08	9.03765e-08	-2.44719e-08	1.56076e-07	1.12711e-07	3.66265e-07	-1.51335e-07	-2.32916e-07	5.89521e-08	4.1133e-07	2.32014e-07	2.60364e-07	-8.48671e-07	-6.37129e-07	-1.68945e-07	-2.09327e-07	2.06072e-08	-1.82686e-07	1.11503e-07	4.31116e-07	-3.03148e-07	1.21472e-07	1.40815e-07	-4.70251e-08	8.76849e-08	-1.43219e-07	-3.58556e-07	2.98432e-07	-5.75332e-07	-3.29565e-07	2.79794e-12
-4.17896e-08	9.0394e-08	-2.16782e-08	1.27468e-07	1.11575e-07	3.67195e-07	-1.49422e-07	-2.32918e-07	8.37896e-08	4.11368e-07	2.29394e-07	2.60378e-07	-8.50257e-07	-6.36512e-07	-1.69066e-07	-2.07e-07	2.08026e-08	-1.81442e-07	1.05612e-07	4.32505e-07	-2.68214e-07	1.21526e-07	1.40553e-07	-4.69568e-08	8.59826e-08	-1.43243e-07	-3.58292e-07	2.97008e-07	-5.75328e-07	-3.176e-07	2.76328e-12
-4.27955e-08	8.856e-08	-2.33638e-08	1.2282e-07	7.38624e-08	3.66098e-07	-1.49031e-07	-2.33044e-07	9.50352e-08	4.11309e-07	2.30432e-07	2.60446e-07	-8.50109e-07	-3.74792e-07	-1.68676e-07	-2.0595e-07	1.50672e-08	-1.8013e-07	1.02377e-07	4.62097e-07	-2.92713e-07	1.20861e-07	1.39392e-07	-4.69287e-08	7.7536e-08	-1.4387e-07	-3.56402e-07	2.95156e-07	-5.75347e-07	-3.2122e-07	2.52813e-12
-4.32426e-08	8.86719e-08	-2.3238e-08	1.424e-07	8.55834e-08	3.68281e-07	-1.4982e-07	-2.32954e-07	7.46279e-08	4.1134e-07	2.30335e-07	2.60406e-07	-8.48765e-07	-3.80412e-07	-1.68569e-07	-2.05812e-07	1.6466e-08	-1.81618e-07	1.05341e-07	4.39146e-07	-2.80065e-07	1.21261e-07	1.39379e-07	-4.69546e-08	7.70384e-08	-1.44176e-07	-3.57824e-07	2.96179e-07	-5.75309e-07	-3.2048e-07	2.50989e-12
-2.10069e-08	8.88088e-08	-2.35882e-08	1.73456e-07	8.92505e-08	3.66216e-07	-1.48719e-07	-2.32903e-07	4.07548e-08	4.11184e-07	2.27269e-07	2.60424e-07	-8.48879e-07	-3.86687e-07	-1.68039e-07	-2.05931e-07	1.63995e-08	-1.80704e-07	9.9917e-08	4.42468e-07	-2.75534e-07	1.21221e-07	1.41517e-07	-4.51499e-08	8.49887e-08	-1.42202e-07	-3.57432e-07	2.95907e-07	-5.18189e-07	-3.18075e-07	2.4522e-12
-4.2461e-08	8.91904e-08	-2.32631e-08	1.40259e-07	8.01092e-08	3.67442e-07	-1.49352e-07	-8.55612e-08	8.35821e-08	4.11326e-07	2.30337e-07	2.604e-07	-8.49206e-07	-3.9082e-07	-1.69127e-07	-2.0565e-07	1.4723e-08	-1.81595e-07	1.05693e-07	4.4096e-07	-2.82911e-07	1.21496e-07	1.39793e-07	-4.66737e-08	7.95659e-08	-1.43426e-07	-3.54642e-07	2.9561e-07	-5.16625e-07	-3.22205e-07	2.40896e-12
-3.45394e-08	8.92648e-08	-2.33654e-08	1.36413e-07	8.48875e-08	3.66884e-07	-1.49001e-07	-1.00252e-07	6.82529e-08	4.11259e-07	2.30013e-07	2.60405e-07	-8.49189e-07	-3.87071e-07	-1.71686e-07	-2.05512e-07	1.46384e-08	-1.80877e-07	1.02113e-07	2.74485e-07	-2.80002e-07	1.21044e-07	1.40658e-07	-4.69287e-08	8.08003e-08	-1.41526e-07	-3.57069e-07	2.95637e-07	-5.33962e-07	-3.21555e-07	2.30326e-12
-3.39605e-08	8.90831e-08	-2.33403e-08	1.3979e-07	8.4028e-08	3.66673e-07	-1.49294e-07	-1.16562e-07	8.1749e-08	4.11289e-07	2.30108e-07	2.60412e-07	-8.49188e-07	-3.83929e-07	-1.70602e-07	-2.05606e-07	1.60025e-08	-1.8115e-07	1.03864e-07	2.7285e-07	-2.83953e-07	1.2114e-07	1.3985e-07	-4.67215e-08	7.98287e-08	-1.40906e-07	-3.56389e-07	2.95772e-07	-5.2114e-07	-3.21667e-07	2.29419e-12
-3.40101e-08	8.96229e-08	-2.33266e-08	1.37066e-07	8.3172e-08	3.6719e-07	-1.49269e-07	-1.0987e-07	7.58181e-08	4.11299e-07	2.30102e-07	2.60432e-07	-8.49255e-07	-3.87318e-07	-1.72751e-07	-2.05571e-07	1.5086e-08	-1.81337e-07	1.0471e-07	2.63845e-07	-2.84435e-07	1.21099e-07	1.39977e-07	-4.65711e-08	8.02742e-08	-1.27141e-07	-3.56544e-07	2.95548e-07	-5.20491e-07	-3.20914e-07	2.28565e-12
-3.62828e-08	8.94788e-08	-2.33223e-08	1.37577e-07	8.34105e-08	3.66651e-07	-1.49233e-07	-1.02728e-07	7.46194e-08	4.11279e-07	2.2986e-07	2.60414e-07	-8.49345e-07	-3.87383e-07	-1.74677e-07	-2.05545e-07	1.54365e-08	-1.81199e-07	1.03369e-07	2.59087e-07	-2.81186e-07	1.21149e-07	1.40095e-07	-4.66424e-08	8.04853e-08	-1.34641e-07	-3.56338e-07	2.95577e-07	-5.2118e-07	-3.21315e-07	2.28284e-12
-3.7625e-08	8.97947e-08	-2.11177e-08	1.37516e-07	8.27569e-08	3.66731e-07	-1.50001e-07	-9.18844e-08	7.46504e-08	4.11038e-07	2.29702e-07	2.15798e-07	-8.4971e-07	-3.52356e-07	-1.70846e-07	-2.05557e-07	1.54919e-08	-4.91683e-08	1.03914e-07	2.63056e-07	-2.82894e-07	1.21094e-07	1.40131e-07	-4.6622e-08	8.06945e-08	-2.45472e-08	-3.56801e-07	2.94329e-07	-4.999e-07	-3.21173e-07	2.16584e-12
-3.85555e-08	8.97209e-08	-1.63238e-08	1.36922e-07	8.23206e-08	3.6679e-07	-1.46411e-07	-8.72804e-08	7.68395e-08	4.11243e-07	2.29949e-07	2.07381e-07	-8.49432e-07	-3.51098e-07	-1.50053e-07	-2.04917e-07	1.61075e-08	-1.42242e-07	1.04026e-07	2.6887e-07	-2.77918e-07	1.21081e-07	1.40359e-07	-3.17649e-08	8.12784e-08	-6.76432e-09	-3.56582e-07	2.94841e-07	-4.93823e-07	-1.57043e-07	2.08461e-12
-3.84709e-08	8.95934e-08	-2.04663e-08	1.36622e-07	8.29601e-08	3.66711e-07	-1.16568e-07	-9.58064e-08	7.47017e-08	4.10414e-07	2.29889e-07	2.13051e-07	-8.49532e-07	-3.54372e-07	-1.69609e-07	-2.0538e-07	1.72322e-08	-1.0298e-07	1.03907e-07	2.66953e-07	-2.60151e-07	1.20834e-07	1.40327e-07	-7.46777e-09	8.0777e-08	-5.58198e-08	-3.56706e-07	2.91344e-07	-4.97091e-07	-1.01894e-07	2.05744e-12
-3.77289e-08	8.96346e-08	-1.98298e-08	1.36701e-07	8.32494e-08	3.66718e-07	-1.22446e-07	-9.88382e-08	7.59191e-08	4.10909e-07	2.29941e-07	2.18205e-07	-8.49509e-07	-3.50712e-07	-1.66318e-07	-2.05046e-07	1.62405e-08	-9.53064e-08	1.0397e-07	2.63267e-07	-2.60197e-07	1.21028e-07	1.40263e-07	-1.7758e-08	8.08974e-08	-4.37815e-08	-3.56614e-07	2.92638e-07	-4.93538e-07	-1.23433e-07	2.05607e-12
-3.78168e-08	8.97048e-08	-2.00661e-08	1.36389e-07	8.27072e-08	3.6677e-07	-1.27639e-07	-9.45387e-08	7.61288e-08	4.10739e-07	2.29885e-07	2.10374e-07	-8.4954e-07	-3.50523e-07	-1.69679e-07	-2.0522e-07	1.68858e-08	-7.75442e-08	1.03955e-07	2.67365e-07	-2.64375e-07	1.20794e-07	1.40299e-07	-1.3859e-08	8.08828e-08	-5.23519e-08	-3.56625e-07	2.91962e-07	-4.91165e-07	-8.613e-08	2.04549e-12
-3.76578e-08	8.34824e-08	-1.98673e-08	1.36878e-07	8.28408e-08	3.66754e-07	-1.28657e-07	-9.51212e-08	7.46343e-08	4.1072e-07	2.29986e-07	2.05504e-07	-8.49547e-07	-1.39832e-07	-1.65921e-07	-2.05281e-07	1.69181e-08	-6.67186e-08	1.03907e-07	2.66079e-07	-2.61849e-07	1.20904e-07	1.41614e-07	-1.62017e-08	8.09683e-08	-5.0512e-08	-3.56657e-07	2.9237e-07	-4.88481e-07	-9.63828e-08	1.93436e-12
-3.76775e-08	7.29995e-08	-1.8602e-08	1.36931e-07	8.29506e-08	3.66755e-07	-9.96332e-08	-1.00147e-07	7.43053e-08	4.10728e-07	2.29461e-07	2.14519e-07	-8.49548e-07	-2.4031e-07	-1.64292e-07	-1.17227e-07	1.75451e-08	-6.70012e-08	1.09106e-07	2.65205e-07	-2.6051e-07	1.29704e-07	1.41572e-07	-1.16286e-08	8.1791e-08	-5.85797e-08	-2.70572e-07	2.90512e-07	-4.89987e-07	-9.63186e-08	1.88929e-12
-3.76977e-08	7.59527e-08	-1.95225e-08	1.36911e-07	8.28713e-08	3.66756e-07	-1.19068e-07	-9.85226e-08	7.27093e-08	4.11729e-07	2.29267e-07	2.0991e-07	-8.49562e-07	-1.57021e-07	-1.6391e-07	-5.02853e-08	1.82764e-08	-5.47265e-08	1.0472e-07	2.66033e-07	-2.61786e-07	1.26623e-07	1.40878e-07	-1.20152e-08	8.1027e-08	-5.97488e-08	-2.77851e-07	2.8971e-07	-4.89457e-07	-9.92888e-08	1.84914e-12
8.83064e-09	1.20038e-07	-1.95735e-08	1.36221e-07	8.2895e-08	3.66743e-07	-1.89908e-08	-8.39857e-08	3.35067e-08	2.8177e-07	2.3029e-07	2.09825e-07	-6.25261e-07	-1.55391e-07	-1.65743e-07	-1.45647e-07	3.44937e-08	-9.04235e-08	1.05343e-07	2.65656e-07	-2.71237e-07	1.23832e-07	1.42479e-07	-3.55609e-09	1.77172e-07	-4.74926e-08	-3.01534e-07	2.8936e-07	-4.92621e-07	-9.71649e-08	1.48424e-12
-1.15148e-08	7.16437e-08	-1.98496e-08	1.36647e-07	8.28862e-08	3.66748e-07	-6.52708e-08	-1.00629e-07	4.86738e-08	3.11951e-07	2.3022e-07	2.09378e-07	-6.07437e-07	-1.58396e-07	-1.65719e-07	-1.47915e-07	2.72811e-08	-8.0444e-08	1.05746e-07	2.64847e-07	-2.82731e-07	1.22731e-07	1.43473e-07	-7.7914e-09	1.66004e-07	-6.28869e-08	-2.98858e-07	2.89201e-07	-4.69324e-07	-9.54259e-08	1.45805e-12
-4.4836e-08	7.26511e-08	-1.98851e-08	1.36773e-07	8.29234e-08	3.66741e-07	-9.77209e-08	-1.08352e-07	6.73557e-08	2.77811e-07	2.30025e-07	2.11107e-07	-6.25861e-07	-1.68926e-07	-1.64224e-07	-1.03304e-07	2.01706e-08	-6.06597e-08	1.06473e-07	2.65276e-07	-2.62206e-07	1.23033e-07	1.46296e-07	-1.02412e-08	1.30301e-07	-6.45445e-08	-2.94607e-07	2.90618e-07	-4.35743e-07	-8.83886e-08	1.4074e-12
-2.32914e-08	8.7881e-08	-1.96816e-08	1.36432e-07	8.29103e-08	3.66744e-07	-7.89039e-08	-9.87818e-08	6.09676e-08	2.69838e-07	2.29948e-07	2.09852e-07	-6.19428e-07	-1.56241e-07	-1.64596e-07	-1.06675e-07	2.26177e-08	-6.40227e-08	1.06214e-07	2.65215e-07	-2.70061e-07	1.23091e-07	1.43289e-07	-8.73808e-09	1.33598e-07	-5.88321e-08	-2.91366e-07	2.90355e-07	-4.39343e-07	-9.29225e-08	1.39173e-12
-2.8256e-08	8.00303e-08	-1.7726e-08	1.36681e-07	8.29793e-08	3.66748e-07	-8.39782e-08	-1.02292e-07	5.90144e-08	2.90083e-07	2.31174e-07	1.93438e-07	-6.16447e-07	-1.61056e-07	-1.6498e-07	-9.88547e-08	2.26274e-08	-6.90005e-08	1.06491e-07	2.65288e-07	-2.68669e-07	1.22898e-07	1.44164e-07	-9.34991e-09	1.41856e-07	-1.84282e-08	-2.59165e-07	2.90228e-07	-4.19001e-07	-9.3401e-08	1.35783e-12
-3.28646e-08	7.72271e-08	-1.55728e-08	1.36615e-07	8.29308e-08	3.6675e-07	-7.84492e-08	-8.07772e-08	-3.54427e-08	2.79241e-07	2.30131e-07	2.05708e-07	-5.85627e-07	-1.65733e-07	-1.6499e-07	-8.42248e-08	2.21574e-08	-7.77833e-09	1.06502e-07	2.65212e-07	-2.70269e-07	1.23321e-07	1.44074e-07	-2.11338e-08	1.4064e-07	-4.55683e-08	-2.85002e-07	2.90305e-07	-4.20852e-07	-9.46142e-08	1.32438e-12
-2.17532e-08	8.26661e-08	-1.78229e-08	1.36582e-07	8.29352e-08	3.66746e-07	-8.23018e-08	-1.00245e-07	4.87783e-08	2.89105e-07	2.30212e-07	2.06494e-07	-5.68952e-07	-1.57289e-07	-1.64534e-07	-8.61708e-08	2.20002e-08	-3.96976e-08	1.06234e-07	2.65277e-07	-2.15537e-07	1.23287e-07	1.43652e-07	-1.70666e-08	1.3526e-07	-2.5022e-08	-2.71163e-07	2.90216e-07	-4.23235e-07	-9.31747e-08	1.27981e-12
-2.83193e-08	8.06145e-08	-1.74145e-08	1.36658e-07	8.2945e-08	3.66769e-07	-7.9953e-08	-9.31753e-08	2.79249e-08	2.89245e-07	2.30115e-07	2.01151e-07	-5.47769e-07	-1.59866e-07	-1.64613e-07	-9.18456e-08	2.29838e-08	-2.76284e-08	1.06099e-07	2.65231e-07	-2.16076e-07	9.3825e-08	1.43539e-07	-1.30165e-08	1.34101e-07	-1.79563e-08	-2.8071e-07	2.9038e-07	-4.24125e-07	-9.42475e-08	1.2511e-12
-2.74561e-08	8.08135e-08	-1.72533e-08	1.36896e-07	8.29496e-08	3.66749e-07	-3.1599e-08	-9.82133e-08	2.63157e-08	2.8499e-07	2.302e-07	1.57246e-07	-5.58193e-07	-1.61152e-07	-1.64611e-07	-8.63106e-08	2.82992e-08	-4.53142e-08	1.06071e-07	2.65266e-07	-2.08311e-07	1.09407e-07	3.88802e-08	-2.5636e-08	1.35996e-07	3.14293e-08	-2.69564e-07	2.9035e-07	-4.23828e-07	-9.51079e-08	1.21721e-12
-2.75026e-08	8.07739e-08	-1.70157e-08	1.36858e-07	8.29487e-08	3.66749e-07	-3.24077e-08	-9.73358e-08	2.46567e-08	2.85006e-07	2.30197e-07	1.57285e-07	-5.58147e-07	-1.60594e-07	-1.6469e-07	-8.63675e-08	3.03622e-08	-4.27642e-08	1.06075e-07	2.65267e-07	-2.08413e-07	1.09994e-07	4.02612e-08	-2.1488e-08	1.35849e-07	2.44056e-08	-2.69687e-07	2.90307e-07	-4.23827e-07	-9.47472e-08	1.21633e-12
-2.72596e-08	8.03091e-08	-1.71589e-08	1.36865e-07	8.29502e-08	3.66751e-07	-3.19636e-08	-9.80333e-08	2.28645e-08	2.85139e-07	2.30187e-07	1.5939e-07	-5.53235e-07	-1.60989e-07	-1.64571e-07	-8.69572e-08	2.79392e-08	-4.31682e-08	1.06223e-07	2.65259e-07	-2.14526e-07	1.02058e-07	4.44432e-08	-2.35421e-08	1.36504e-07	6.1466e-09	-2.70037e-07	2.9035e-07	-4.23068e-07	-9.46921e-08	1.21219e-12
-2.68161e-08	8.04714e-08	-1.68131e-08	1.36857e-07	8.29506e-08	3.66744e-07	-3.35644e-08	-9.57769e-08	2.09098e-08	2.84757e-07	2.30187e-07	1.64022e-07	-5.53277e-07	-1.60193e-07	-1.64551e-07	-8.80633e-08	2.91262e-08	-4.44357e-08	1.06072e-07	2.65261e-07	-2.12777e-07	1.05891e-07	5.42451e-08	-1.84644e-08	7.51871e-08	6.04863e-09	-2.72915e-07	2.90336e-07	-4.23492e-07	-9.45609e-08	1.20287e-12
-2.7175e-08	8.05057e-08	-1.7032e-08	1.36814e-07	8.29469e-08	3.52893e-07	-2.99498e-08	-9.75114e-08	2.43146e-08	2.8457e-07	2.30185e-07	1.61271e-07	-5.53633e-07	-1.60469e-07	-1.64655e-07	-8.7355e-08	2.96351e-08	-4.10477e-08	1.06097e-07	2.65262e-07	-2.105e-07	1.03557e-07	4.85112e-08	-2.14908e-08	1.04107e-07	3.93383e-09	-2.72525e-07	2.90188e-07	-4.23486e-07	-9.47478e-08	1.1953e-12
-2.72357e-08	6.51181e-08	-1.69231e-08	1.36832e-07	8.29455e-08	3.58179e-07	-3.64247e-08	-9.57401e-08	2.47693e-08	2.84579e-07	2.3019e-07	1.61391e-07	-5.54004e-07	-1.33234e-07	-1.64594e-07	-8.75674e-08	3.05693e-08	-4.00292e-08	1.06103e-07	2.56458e-07	-2.10808e-07	1.04284e-07	5.18072e-08	-2.1029e-08	8.51709e-08	3.65309e-09	-2.72668e-07	2.90585e-07	-4.23162e-07	-9.46612e-08	1.18181e-12
-2.85826e-08	6.31523e-08	-2.6171e-08	1.36399e-07	8.2958e-08	3.61028e-07	-3.62717e-08	-9.62931e-08	2.36045e-08	2.84569e-07	2.30224e-07	1.62069e-07	-4.9543e-07	-1.43038e-07	-1.40991e-07	-8.76629e-08	2.92407e-08	-4.37164e-08	1.09112e-07	2.56682e-07	-2.10218e-07	1.05778e-07	5.12649e-08	-2.3137e-08	8.88477e-08	-1.03308e-09	-1.84868e-07	2.90614e-07	-4.2266e-07	-9.52634e-08	1.07953e-12
-3.23277e-08	5.80152e-08	-4.68884e-08	1.36167e-07	8.31092e-08	3.60313e-07	-3.10218e-08	-9.64782e-08	2.34175e-08	2.84671e-07	2.30208e-07	1.62272e-07	-4.83947e-07	-1.34523e-07	-1.13828e-07	-8.77942e-08	2.88306e-08	-4.51528e-08	1.12511e-07	2.68857e-07	-2.06495e-07	1.05195e-07	5.11802e-08	-3.56464e-08	8.96599e-08	-4.92352e-09	-1.08877e-07	2.90806e-07	-4.23298e-07	-9.3766e-08	1.0439e-12
-2.98084e-08	6.00656e-08	-3.55516e-08	1.3602e-07	8.32256e-08	3.60345e-07	-3.53894e-08	-9.54688e-08	2.33422e-08	2.84649e-07	2.30502e-07	1.6234e-07	-4.89714e-07	-1.44985e-07	-7.44525e-08	-8.77149e-08	2.85899e-08	-4.53388e-08	1.14798e-07	7.92767e-09	-2.08745e-07	1.05468e-07	5.10642e-08	-2.72809e-08	9.2014e-08	-1.55661e-08	-1.27808e-07	2.90695e-07	-4.22606e-07	-1.00179e-07	9.78879e-13
-3.0212e-08	6.15224e-08	-3.83947e-08	1.36333e-07	8.3368e-08	3.60836e-07	-3.43008e-08	-9.60556e-08	2.33561e-08	2.84625e-07	2.30439e-07	1.62699e-07	-4.87271e-07	-1.4535e-07	-8.39788e-08	-8.77044e-08	2.8978e-08	-4.50769e-08	1.11216e-07	1.65964e-08	-2.08413e-07	1.04955e-07	5.0757e-08	-2.54076e-08	9.23764e-08	-1.15083e-08	-1.02893e-07	2.90652e-07	-4.2263e-07	-1.01578e-07	9.72604e-13
-3.02538e-08	6.10339e-08	-3.76878e-08	1.36179e-07	8.34428e-08	3.60606e-07	-3.35124e-08	-9.5729e-08	2.33549e-08	2.84635e-07	2.30438e-07	1.40444e-07	-4.74722e-07	-1.45436e-07	-9.19661e-08	-8.77071e-08	2.85861e-08	-4.50728e-08	1.1084e-07	9.61226e-09	-2.08512e-07	1.04742e-07	5.08043e-08	-2.44995e-08	9.20868e-08	-1.07959e-08	-1.11213e-07	2.9066e-07	-4.22374e-07	-1.00036e-07	9.55656e-13
-3.0175e-08	6.09716e-08	-3.80365e-08	1.3606e-07	8.34963e-08	3.60855e-07	-3.20992e-08	-9.58334e-08	2.34482e-08	2.84636e-07	2.3044e-07	1.40727e-07	-4.764e-07	-1.42666e-07	-8.77115e-08	-8.77161e-08	2.86026e-08	-4.50368e-08	1.10588e-07	1.26807e-08	-2.07217e-07	1.04824e-07	5.0815e-08	-2.63138e-08	9.16174e-08	-1.03924e-08	-1.12052e-07	2.90661e-07	-4.22184e-07	-9.74575e-08	9.54879e-13
-3.31269e-08	6.123e-08	-4.22221e-08	1.35994e-07	8.30151e-08	3.60863e-07	-3.22438e-08	-9.58187e-08	-3.71806e-08	2.53273e-07	2.30479e-07	-9.12511e-09	-3.95509e-07	-1.42447e-07	-9.53567e-08	-8.77198e-08	2.87506e-08	-4.50176e-08	6.73749e-08	2.79853e-08	-2.08139e-07	1.04965e-07	5.21637e-08	-2.69095e-08	9.20257e-08	-8.80968e-09	-1.13939e-07	2.90731e-07	-4.22341e-07	-9.71703e-08	8.44525e-13
-3.27179e-08	6.12199e-08	-4.19378e-08	1.35988e-07	8.30225e-08	3.60861e-07	-3.22899e-08	-9.58058e-08	-3.54498e-08	2.57542e-07	2.30482e-07	2.2872e-08	-3.89624e-07	-1.43525e-07	-9.74791e-08	-8.77231e-08	2.87308e-08	-4.50195e-08	6.75931e-08	2.76745e-08	-2.08144e-07	1.04964e-07	5.18537e-08	-2.64353e-08	9.20277e-08	-9.30479e-09	-1.15175e-07	2.91021e-07	-4.22341e-07	-9.7513e-08	8.43549e-13
-3.35018e-08	6.12851e-08	-4.16327e-08	1.35658e-07	8.31364e-08	3.60833e-07	-3.20657e-08	-9.56178e-08	-2.99934e-08	2.5086e-07	2.30491e-07	2.35576e-08	-3.84633e-07	-1.48616e-07	-9.5704e-08	-8.63639e-08	2.86716e-08	-4.50339e-08	7.07816e-08	2.40267e-08	-2.08162e-07	1.04889e-07	5.22882e-08	-2.62525e-08	9.2098e-08	-1.04246e-08	-1.13626e-07	2.92321e-07	-4.22328e-07	-9.81557e-08	8.37598e-13
-3.22813e-08	6.12403e-08	-4.05131e-08	1.35622e-07	8.31008e-08	3.60882e-07	-3.22086e-08	-9.5802e-08	-2.96272e-08	2.55089e-07	2.30481e-07	4.34837e-09	-3.82929e-07	-1.45949e-07	-9.59974e-08	-8.61926e-08	2.87182e-08	-4.49946e-08	7.93051e-08	2.40317e-08	-2.08154e-07	1.04894e-07	5.21941e-08	-2.6358e-08	9.20205e-08	-9.29671e-09	-1.11293e-07	2.91548e-07	-4.22254e-07	-9.79716e-08	8.37157e-13
-3.32552e-08	6.12369e-08	-4.128e-08	1.35725e-07	8.29815e-08	3.60864e-07	-3.21904e-08	-9.60693e-08	-3.32608e-08	2.54171e-07	2.30475e-07	3.85325e-09	-3.83581e-07	-1.44843e-07	-9.52809e-08	-8.70683e-08	2.87336e-08	-1.6477e-08	7.17885e-08	2.53278e-08	-2.08162e-07	1.04988e-07	5.20984e-08	-2.61598e-08	9.20226e-08	-9.37183e-09	-1.11888e-07	2.9159e-07	-4.22335e-07	-9.7837e-08	8.34655e-13
-3.34162e-08	6.12499e-08	-4.03999e-08	1.35423e-07	8.31077e-08	3.60876e-07	-3.20225e-08	-9.59378e-08	-3.41827e-08	2.52207e-07	2.30483e-07	5.02873e-09	-3.83325e-07	-1.44447e-07	-9.53908e-08	-8.70924e-08	2.87025e-08	-2.34063e-08	7.17407e-08	2.29136e-08	-2.0821e-07	1.04904e-07	5.21208e-08	-2.63464e-08	9.203e-08	-9.59217e-09	-1.1272e-07	2.91445e-07	-4.22294e-07	-9.76811e-08	8.33512e-13
-3.30876e-08	6.12563e-08	-4.10599e-08	1.355e-07	8.30112e-08	3.60879e-07	-3.21868e-08	-8.53779e-08	-3.46948e-08	2.5403e-07	2.30477e-07	-3.80677e-09	-3.83099e-07	-1.4533e-07	-9.72373e-08	-8.66188e-08	3.6887e-08	-1.0151e-08	2.28114e-08	2.49386e-08	-2.08164e-07	1.04965e-07	5.21573e-08	-2.62622e-08	5.5144e-08	-9.50743e-09	-1.11927e-07	2.89684e-07	-4.22308e-07	-1.02449e-07	8.22838e-13
-1.54216e-08	6.12443e-08	-3.98647e-08	1.35584e-07	8.30509e-08	3.60924e-07	-3.53956e-08	-9.26842e-08	-3.10637e-08	2.52985e-07	1.09528e-07	4.7933e-09	-3.83629e-07	-1.46107e-07	-1.03858e-07	-8.67374e-08	2.99936e-08	-2.63978e-08	6.70361e-08	2.31588e-08	-2.08183e-07	1.04916e-07	5.2178e-08	-1.96363e-08	8.33533e-08	1.3148e-08	-1.11959e-07	2.9382e-07	-3.98452e-07	-9.82576e-08	7.73268e-13
-2.6528e-08	6.12559e-08	-3.98735e-08	1.35586e-07	8.3069e-08	3.60916e-07	-3.35475e-08	-7.9328e-08	-3.18674e-08	2.52938e-07	1.10959e-07	3.28518e-09	-3.84005e-07	-1.45953e-07	-1.02127e-07	-8.64826e-08	3.18632e-08	-2.20241e-08	3.71882e-08	2.43695e-08	-2.08188e-07	1.04948e-07	5.21773e-08	-2.39e-08	6.16466e-08	-4.77579e-09	-1.12167e-07	2.9011e-07	-3.99351e-07	-9.90133e-08	7.63975e-13
-2.23695e-08	6.1269e-08	-4.0051e-08	1.35571e-07	8.30468e-08	3.60926e-07	-3.53216e-08	-4.87773e-08	-3.12179e-08	2.53171e-07	1.19961e-07	2.98134e-09	-3.84147e-07	-1.45252e-07	-9.89706e-08	-8.67037e-08	3.05307e-08	-2.23347e-08	5.46908e-08	2.39543e-08	-2.08184e-07	1.04946e-07	5.21787e-08	-2.05328e-08	8.18664e-08	4.63519e-09	-1.12156e-07	2.92019e-07	-3.93655e-07	-9.96256e-08	7.6244e-13
-2.27133e-08	6.12605e-08	-4.05625e-08	1.3552e-07	8.30755e-08	3.60945e-07	-3.68734e-08	-3.59185e-08	-3.13432e-08	2.527e-07	1.13504e-07	2.7021e-09	-3.84106e-07	-1.45873e-07	-9.99681e-08	-8.66422e-08	3.06135e-08	-1.87364e-08	4.73482e-08	2.37942e-08	-2.08186e-07	1.04908e-07	5.21857e-08	-1.90531e-08	7.27664e-08	7.16415e-09	-1.12139e-07	2.91906e-07	-3.9417e-07	-9.82869e-08	7.5785e-13
-2.24754e-08	6.12608e-08	-4.03364e-08	1.35575e-07	8.30585e-08	3.48983e-07	-3.66829e-08	-4.83599e-08	-3.13751e-08	2.52541e-07	1.14398e-07	2.91412e-09	-3.84277e-07	-1.45825e-07	-1.00513e-07	-8.66289e-08	3.11351e-08	-1.91178e-08	4.87964e-08	2.40508e-08	-2.08187e-07	1.04932e-07	5.21649e-08	-2.22574e-08	6.81372e-08	5.58548e-09	-1.12088e-07	2.91415e-07	-3.94395e-07	-9.82983e-08	7.5027e-13
-2.26985e-08	6.12614e-08	-4.02975e-08	1.35571e-07	8.30593e-08	3.49186e-07	-3.66431e-08	-4.69463e-08	-3.13792e-08	2.52562e-07	1.14224e-07	2.90584e-09	-3.8422e-07	-1.45826e-07	-1.00488e-07	-8.65617e-08	3.11099e-08	-1.91615e-08	4.71097e-08	2.40639e-08	-2.08187e-07	1.0493e-07	5.21698e-08	-2.26355e-08	6.80114e-08	5.31561e-09	-1.12095e-07	2.91405e-07	-3.94398e-07	-9.83011e-08	7.50026e-13
-2.26007e-08	6.12627e-08	-4.03826e-08	1.35562e-07	8.30599e-08	3.50249e-07	-3.65101e-08	-5.15797e-08	-3.13205e-08	2.52592e-07	1.1454e-07	2.98215e-09	-3.84197e-07	-1.45782e-07	-1.00177e-07	-8.65684e-08	3.09745e-08	-2.01771e-08	4.84622e-08	2.39969e-08	-2.08187e-07	1.0492e-07	5.21722e-08	-2.08331e-08	6.99074e-08	6.91287e-09	-1.12231e-07	2.67082e-08	-3.94967e-07	-9.85665e-08	6.67895e-13
-2.32849e-08	6.12611e-08	-4.04199e-08	1.3555e-07	8.30581e-08	3.50419e-07	-3.64747e-08	-4.72605e-08	-3.13888e-08	2.52559e-07	1.12877e-07	2.78749e-09	-3.84176e-07	-1.45797e-07	-1.00471e-07	-8.66006e-08	3.07338e-08	-1.94771e-08	4.66578e-08	2.40586e-08	-2.08187e-07	1.04919e-07	5.21737e-08	-2.19393e-08	6.96063e-08	6.00897e-09	-1.12123e-07	3.25124e-08	-3.94358e-07	-9.83284e-08	6.6685e-13
-2.38714e-08	6.12514e-08	-4.04139e-08	1.35545e-07	8.30657e-08	3.49747e-07	-3.67303e-08	-4.77337e-08	-4.01978e-08	2.52665e-07	1.13354e-07	2.91558e-09	-3.83769e-07	-1.45786e-07	-9.08119e-08	-8.67233e-08	3.09196e-08	-1.40495e-08	4.75701e-08	2.41078e-08	-2.08134e-07	1.04904e-07	5.24452e-08	-2.23924e-08	6.93317e-08	-7.65145e-09	-1.10175e-07	3.94572e-08	-3.94487e-07	-9.76919e-08	6.65089e-13
-2.39269e-08	6.12572e-08	-4.04123e-08	1.35548e-07	8.30649e-08	3.49855e-07	-3.66758e-08	-4.75879e-08	-3.51615e-08	2.52642e-07	1.13546e-07	2.92232e-09	-3.83938e-07	-1.45778e-07	-9.15176e-08	-8.67215e-08	3.09174e-08	-1.60107e-08	4.75493e-08	2.41077e-08	-2.08142e-07	1.04908e-07	5.23829e-08	-2.21607e-08	6.91711e-08	-6.1313e-09	-1.10516e-07	3.48365e-08	-3.94493e-07	-9.80515e-08	6.64868e-13
-2.39093e-08	6.12534e-08	-4.0413e-08	1.35555e-07	8.30644e-08	3.49839e-07	-3.66658e-08	-4.78884e-08	-3.48333e-08	2.52646e-07	1.13174e-07	2.91886e-09	-3.83853e-07	-1.45789e-07	-9.22273e-08	-8.66558e-08	3.08503e-08	-1.69962e-08	4.73109e-08	2.41203e-08	-2.08149e-07	1.0491e-07	5.22893e-08	-2.26568e-08	6.92536e-08	-2.00727e-09	-1.10451e-07	3.05033e-08	-3.94518e-07	-9.7796e-08	6.64508e-13
-2.39754e-08	6.12521e-08	-4.04135e-08	1.3555e-07	8.30651e-08	3.49774e-07	-3.66912e-08	-4.7789e-08	-3.38491e-08	2.52642e-07	1.13392e-07	2.91842e-09	-3.83851e-07	-1.45789e-07	-9.16446e-08	-8.67195e-08	3.09175e-08	-1.62427e-08	4.75131e-08	2.41075e-08	-2.0814e-07	1.04908e-07	5.23277e-08	-2.22768e-08	6.93566e-08	-5.38646e-09	-1.10303e-07	3.09489e-08	-3.94503e-07	-9.79602e-08	6.64374e-13
-2.74182e-08	6.12376e-08	-4.04131e-08	1.35552e-07	8.30654e-08	3.4982e-07	-3.67271e-08	-4.77322e-08	-3.31333e-08	2.5265e-07	1.13092e-07	2.93755e-09	-3.83871e-07	-1.45781e-07	-9.16305e-08	-8.65769e-08	2.92378e-08	-1.57432e-08	4.74263e-08	2.26121e-08	-1.16236e-07	1.04909e-07	5.23227e-08	-2.24892e-08	6.93376e-08	-4.80901e-09	-1.10374e-07	3.15891e-08	-3.94545e-07	-9.79405e-08	6.34532e-13
-2.66226e-08	6.11894e-08	-4.04071e-08	1.35552e-07	8.30657e-08	3.49824e-07	-3.67244e-08	-4.77555e-08	-3.31494e-08	2.52649e-07	1.13106e-07	2.93406e-09	-3.8387e-07	-1.45781e-07	-9.16616e-08	-8.65831e-08	2.97583e-08	-1.57955e-08	4.74235e-08	2.28984e-08	-1.17472e-07	1.04909e-07	4.92331e-08	-2.24871e-08	6.9333e-08	-4.72306e-09	-1.10381e-07	2.84782e-08	-3.94537e-07	-9.79401e-08	6.34324e-13
-2.99249e-08	6.12494e-08	-4.04035e-08	1.35555e-07	8.30671e-08	3.49794e-07	-3.66836e-08	-4.77735e-08	-3.52025e-08	2.52644e-07	1.13393e-07	2.92283e-09	-3.83849e-07	-1.45784e-07	-9.15764e-08	-8.66825e-08	2.9059e-08	-1.55752e-08	4.72543e-08	2.40823e-08	-1.16501e-07	1.04909e-07	3.70622e-08	-2.23936e-08	6.92834e-08	-4.20563e-09	-1.10434e-07	2.73201e-08	-3.94531e-07	-9.78437e-08	6.33307e-13
-2.72386e-08	6.11887e-08	-4.04119e-08	1.35552e-07	8.30158e-08	3.49817e-07	-3.66916e-08	-4.77664e-08	-3.44723e-08	3.27613e-08	1.10483e-07	3.09401e-09	-3.83864e-07	-1.45786e-07	-9.1725e-08	-8.65448e-08	1.94065e-08	-1.5637e-08	4.74162e-08	2.2338e-08	-1.16673e-07	1.04909e-07	5.172e-08	-2.24665e-08	6.93248e-08	-4.48177e-09	-1.10382e-07	2.61366e-08	-3.94523e-07	-9.7963e-08	5.70477e-13
-2.95002e-08	6.11421e-08	-4.0403e-08	1.35552e-07	8.29778e-08	3.49806e-07	-3.66963e-08	-4.77721e-08	-3.45176e-08	7.41844e-09	1.08894e-07	2.96949e-09	-3.83866e-07	-1.45785e-07	-9.16617e-08	-8.5865e-08	1.67064e-08	-1.57044e-08	4.75442e-08	2.25195e-08	-1.19778e-07	1.04909e-07	4.48534e-08	-2.24652e-08	6.93172e-08	-4.51065e-09	-1.10384e-07	2.67778e-08	-3.94522e-07	-9.79376e-08	5.69117e-13
-3.06653e-08	6.11731e-08	-4.04121e-08	1.35552e-07	8.29468e-08	3.49808e-07	-3.66897e-08	-4.77738e-08	-3.43326e-08	1.62389e-08	1.07709e-07	3.08816e-09	-3.83859e-07	-1.45789e-07	-9.16846e-08	-8.61258e-08	2.01302e-09	-1.55869e-08	4.94499e-08	2.28565e-08	-1.186e-07	1.04916e-07	4.41708e-08	-2.24148e-08	6.93011e-08	-4.30529e-09	-1.10418e-07	2.42776e-08	-3.94529e-07	-9.79639e-08	5.68637e-13
-2.96078e-08	6.11641e-08	-4.04084e-08	1.35552e-07	8.299e-08	3.49801e-07	-3.6693e-08	-4.7769e-08	-3.45611e-08	1.46834e-08	1.05911e-07	3.08702e-09	-3.83861e-07	-1.45809e-07	-9.16594e-08	-8.602e-08	8.86324e-09	-1.55337e-08	4.89327e-08	2.30858e-08	-1.18625e-07	1.04913e-07	4.22063e-08	-2.24417e-08	6.93133e-08	-4.37855e-09	-1.10394e-07	2.67078e-08	-3.94523e-07	-9.79479e-08	5.68125e-13
-3.01189e-08	6.11756e-08	-4.04196e-08	1.35552e-07	8.29672e-08	3.49807e-07	-3.66928e-08	-4.77903e-08	-3.451e-08	1.29995e-08	1.05532e-07	3.22511e-09	-3.83862e-07	-1.45798e-07	-9.16601e-08	-8.59837e-08	6.57998e-09	-1.55303e-08	4.86811e-08	2.29224e-08	-1.18611e-07	1.04912e-07	4.14695e-08	-2.24343e-08	6.93145e-08	-4.41043e-09	-1.10403e-07	2.60333e-08	-3.94526e-07	-9.79491e-08	5.67858e-13
-3.01802e-08	6.11684e-08	-4.04139e-08	1.35278e-07	8.29697e-08	3.49794e-07	-3.66681e-08	-4.77787e-08	-3.46003e-08	1.88348e-08	1.05033e-07	3.11679e-09	-1.50531e-07	-1.49301e-07	-9.17308e-08	-8.60224e-08	2.89614e-09	-1.55558e-08	5.02867e-08	2.29879e-08	-1.19026e-07	1.04664e-07	4.07316e-08	-2.22118e-08	7.56011e-08	-7.61646e-09	-1.10403e-07	2.65961e-08	-3.94524e-07	-9.79562e-08	4.45307e-13
-3.02411e-08	6.1368e-08	-4.04095e-08	1.35521e-07	8.29828e-08	2.99462e-07	-3.66891e-08	-4.72797e-08	-3.46093e-08	1.87022e-08	1.05094e-07	3.10484e-09	-1.75833e-07	-1.11188e-07	-9.16185e-08	-8.52734e-08	5.88579e-09	-1.55616e-08	4.86468e-08	2.29637e-08	-1.21145e-07	1.04768e-07	4.73534e-08	-2.0188e-08	7.20204e-08	-4.73078e-09	-1.10402e-07	1.52871e-08	-3.94526e-07	-1.04354e-07	4.12017e-13
-3.03769e-08	6.19182e-08	-4.03975e-08	1.35488e-07	8.30057e-08	1.69632e-07	-3.66883e-08	-4.73067e-08	-3.4446e-08	1.73174e-08	1.04309e-07	3.04449e-09	-1.90017e-07	-1.39837e-07	-8.99762e-08	-8.38657e-08	4.24935e-09	-1.55614e-08	4.82781e-08	2.29723e-08	-1.21055e-07	1.04793e-07	4.35504e-08	-2.16064e-08	6.82778e-08	-6.12876e-09	-1.10556e-07	2.29476e-08	-3.94523e-07	-1.25461e-07	3.67116e-13
-3.0184e-08	6.21794e-08	-4.0399e-08	1.35516e-07	8.30064e-08	1.38033e-07	-3.66858e-08	-4.65297e-08	-3.43096e-08	1.62931e-08	1.03659e-07	3.07986e-09	-1.87244e-07	-1.36434e-07	-9.11675e-08	-7.2231e-08	4.41602e-09	-1.55563e-08	4.65501e-08	2.29632e-08	-1.19983e-07	1.04858e-07	4.97205e-08	-2.11718e-08	6.89004e-08	-5.28328e-09	-1.10463e-07	2.34379e-08	-3.9452e-07	-1.17908e-07	3.51971e-13
-3.02085e-08	6.28616e-08	-4.04028e-08	1.35423e-07	7.9034e-08	1.48868e-07	-3.64723e-08	-3.27614e-08	-3.42917e-08	1.79077e-08	1.03722e-07	3.0943e-09	-1.80687e-07	-1.18031e-07	-9.07897e-08	-8.0465e-08	3.6377e-09	-1.55673e-08	4.77553e-08	2.2966e-08	-7.48153e-08	1.04737e-07	4.5353e-08	-2.16196e-08	7.00734e-08	-5.54348e-09	-1.10541e-07	2.41222e-08	-3.94661e-07	-1.0238e-07	3.35345e-13
-3.02113e-08	6.28543e-08	-4.06897e-08	1.35498e-07	8.11829e-08	1.43669e-07	-2.41594e-08	-4.26131e-08	-3.36692e-08	1.66293e-08	1.02926e-07	3.08208e-09	-1.49697e-07	-1.13797e-07	-9.11208e-08	-7.69554e-08	4.9567e-09	-1.55626e-08	4.90566e-08	2.27883e-08	-8.70667e-08	1.04772e-07	4.64671e-08	-2.09076e-08	7.0555e-08	-6.05016e-09	-1.11187e-07	2.2114e-08	-3.94759e-07	-1.095e-07	3.26145e-13
-3.02085e-08	6.32593e-08	-4.0406e-08	1.35453e-07	8.19012e-08	1.53957e-07	-3.44319e-08	-3.99366e-08	-3.41181e-08	1.75623e-08	9.23055e-08	3.08107e-09	-1.40965e-07	-1.13276e-07	-8.94136e-08	-7.93983e-08	4.19167e-09	-1.55635e-08	4.78855e-08	2.29075e-08	-6.34939e-08	1.04811e-07	4.55181e-08	-2.12212e-08	7.11049e-08	-5.8137e-09	-1.1074e-07	2.05421e-08	-3.94614e-07	-1.03254e-07	3.19862e-13
-2.97057e-08	6.30441e-08	-4.04468e-08	1.35657e-07	8.23672e-08	1.52498e-07	-3.3375e-08	-4.07309e-08	-3.40332e-08	1.74068e-08	9.86571e-08	3.07783e-09	-1.2258e-07	-9.77042e-08	-9.00529e-08	-7.93547e-08	4.65704e-09	-1.40594e-08	4.76992e-08	2.28325e-08	-5.968e-08	1.04727e-07	3.06113e-08	-2.13016e-08	7.13502e-08	-6.02078e-09	-1.10879e-07	2.27054e-08	-3.9545e-07	-1.06648e-07	3.12519e-13
-3.09752e-08	6.31249e-08	-4.01953e-08	3.66348e-08	8.20952e-08	1.01713e-07	-3.40979e-08	-4.06383e-08	-3.40065e-08	1.74607e-08	9.96946e-08	3.04953e-09	-1.37317e-07	-1.0534e-07	-8.99387e-08	-7.98625e-08	4.74948e-09	-1.00318e-08	4.84225e-08	2.40667e-08	-5.15275e-08	1.04746e-07	3.72491e-08	-1.95687e-08	7.1138e-08	-5.98907e-09	-1.10864e-07	2.23267e-08	-3.95097e-07	-1.07153e-07	2.87544e-13
-2.94485e-08	6.22522e-08	-4.04763e-08	1.10081e-07	8.18068e-08	1.11543e-07	-2.9612e-08	-4.04903e-08	-3.59065e-08	1.75563e-08	1.00606e-07	3.075e-09	-1.26309e-07	-1.22109e-07	-8.99405e-08	-8.07512e-08	4.83354e-09	-1.62494e-08	4.78618e-08	2.26248e-08	-4.37097e-08	1.04687e-07	3.28864e-08	-2.13285e-08	6.96093e-08	-5.97524e-09	-7.69458e-08	1.54212e-08	-3.3898e-07	-8.59776e-08	2.48188e-13
-2.87467e-08	6.2297e-08	-4.19367e-08	8.97113e-08	8.21549e-08	1.14103e-07	-3.23651e-08	-3.99958e-08	-3.80229e-08	1.74992e-08	9.86639e-08	3.28095e-09	-1.30073e-07	-1.15294e-07	-8.92308e-08	-7.68977e-08	4.46539e-09	-1.52473e-08	4.7867e-08	2.28794e-08	-5.30284e-08	1.04735e-07	3.99778e-08	-2.12781e-08	6.89104e-08	-7.57864e-09	-5.8492e-08	1.74667e-08	-3.02119e-07	-1.01695e-07	2.21565e-13
-2.93074e-08	6.06717e-08	-4.06067e-08	9.30224e-08	8.20519e-08	8.79264e-08	-3.27382e-08	-4.07663e-08	-3.47485e-08	2.25944e-08	1.0001e-07	3.36068e-09	-1.28955e-07	-1.09924e-07	-8.98647e-08	-7.49622e-08	4.40401e-09	-1.4382e-08	4.53549e-08	2.28231e-08	-5.10875e-08	1.0477e-07	3.69053e-08	-1.37679e-08	6.71631e-08	-8.03968e-09	-6.64231e-08	1.85639e-08	-2.93511e-07	-1.03806e-07	2.10377e-13
-2.95729e-08	6.06657e-08	-4.0645e-08	7.4717e-08	7.84214e-08	8.1922e-08	-3.20109e-08	-4.06915e-08	-3.56017e-08	1.79184e-08	9.94074e-08	3.33885e-09	-1.30901e-07	-1.08927e-07	-8.98719e-08	-7.53699e-08	4.44129e-09	-1.52473e-08	4.67974e-08	2.306e-08	-5.05311e-08	1.0476e-07	3.58143e-08	-6.02407e-09	6.68385e-08	-7.43313e-09	-6.77553e-08	1.88086e-08	-2.98433e-07	-1.02123e-07	2.0835e-13
-2.91182e-08	5.75625e-08	-4.1669e-08	7.54729e-08	6.78474e-08	1.01964e-07	-3.23844e-08	-4.06637e-08	-3.56243e-08	1.8113e-08	3.01096e-08	3.3356e-09	-1.30194e-07	-1.09983e-07	-8.98372e-08	-5.58834e-08	4.40555e-09	-1.47407e-08	4.65155e-08	1.91082e-08	-4.92545e-08	1.03618e-07	3.84827e-08	-1.82919e-08	5.98869e-08	-7.39618e-09	-6.79961e-08	1.65736e-08	-2.9843e-07	-9.84542e-08	1.97088e-13
-2.92129e-08	5.9791e-08	-4.29348e-08	6.92676e-08	6.84492e-08	9.07882e-08	-3.06308e-08	-4.10606e-08	-3.58563e-08	1.97944e-08	2.00226e-08	3.29142e-09	-1.29692e-07	-1.11721e-07	-8.97048e-08	-5.07428e-08	4.41471e-09	-1.45443e-08	4.51823e-08	2.17851e-08	-5.05901e-08	1.0418e-07	3.6431e-08	-2.00087e-08	6.34205e-08	-7.43065e-09	-6.89948e-08	1.3271e-08	-2.96983e-07	-9.94694e-08	1.93629e-13
-3.03724e-08	6.02161e-08	-4.20681e-08	7.35342e-08	7.31321e-08	8.85605e-08	-3.15055e-08	-4.07386e-08	-3.55258e-08	1.84369e-08	3.3186e-08	5.45458e-09	-1.29924e-07	-1.10681e-07	-8.9815e-08	-2.18034e-08	4.2649e-09	-1.46959e-08	4.58675e-08	2.26079e-08	-4.98381e-08	4.30035e-08	3.79513e-08	-1.51904e-08	6.4807e-08	-7.93507e-09	-7.0204e-08	1.78663e-08	-2.96546e-07	-1.00495e-07	1.84377e-13
-2.92124e-08	6.04645e-08	-4.32201e-08	5.46555e-08	7.59961e-08	9.06603e-08	-3.07647e-08	-4.11439e-08	-3.58348e-08	1.89262e-08	2.88506e-08	3.31956e-09	-1.18391e-07	-1.12351e-07	-8.97156e-08	-3.61778e-08	4.40551e-09	-1.4769e-08	4.53375e-08	2.16263e-08	-5.00704e-08	5.75134e-08	3.70475e-08	-1.9883e-08	6.30559e-08	-7.53863e-09	-7.10718e-08	1.49298e-08	-2.97438e-07	-9.91309e-08	1.82428e-13
-2.96653e-08	5.91575e-08	-4.20631e-08	4.35858e-08	6.99506e-08	9.42566e-08	-2.98639e-08	-4.12435e-08	-3.59294e-08	1.83196e-08	2.92805e-08	4.85261e-09	-1.15413e-07	-1.11173e-07	-8.9786e-08	-3.65059e-08	4.39733e-09	-1.46619e-08	4.59329e-08	2.00656e-08	-4.99845e-08	3.58997e-08	3.72432e-08	-1.91318e-08	6.33262e-08	-7.53103e-09	-6.96299e-08	1.63158e-08	-2.96704e-07	-1.00788e-07	1.7766e-13
-2.63563e-08	2.8108e-08	-4.23344e-08	4.70816e-08	7.1773e-08	9.17962e-08	-3.06193e-08	-4.12093e-08	-2.45456e-08	1.84645e-08	3.06012e-08	3.33982e-09	-1.15706e-07	-8.43657e-08	-8.97857e-08	-4.2469e-08	4.58142e-09	-1.4729e-08	4.12231e-08	2.17115e-08	-5.01808e-08	5.65954e-08	3.53769e-08	-2.00514e-08	6.34623e-08	-7.59139e-09	-6.97801e-08	1.64813e-08	-2.94873e-07	-9.95478e-08	1.69838e-13
-2.7327e-08	3.0139e-08	-4.23344e-08	4.64389e-08	5.37099e-08	9.20085e-08	-3.08089e-08	-3.81603e-08	-2.89111e-08	1.79495e-08	2.95389e-08	3.77367e-09	-1.14324e-07	-9.39219e-08	-8.97778e-08	-4.28256e-08	4.49688e-09	-1.47005e-08	4.39777e-08	2.16529e-08	-5.01235e-08	5.46658e-08	3.52309e-08	-1.94938e-08	6.33782e-08	-7.63651e-09	-6.93997e-08	1.65063e-08	-2.94025e-07	-9.9121e-08	1.6839e-13
-2.81826e-08	3.4755e-08	-4.25886e-08	4.88662e-08	6.08063e-08	9.22886e-08	-3.08034e-08	-2.82983e-08	-6.15445e-10	1.8116e-08	2.876e-08	3.9877e-09	-1.15378e-07	-9.36015e-08	-8.97486e-08	-4.15177e-08	4.58956e-09	-1.47026e-08	4.38149e-08	2.1341e-08	-5.01876e-08	5.53047e-08	3.65434e-08	-1.93087e-08	6.31882e-08	-7.8033e-09	-6.95613e-08	1.64629e-08	-2.94133e-07	-3.45345e-08	1.5996e-13
-2.72638e-08	3.63224e-08	-4.24539e-08	2.74916e-08	4.88595e-08	9.29226e-08	-3.0671e-08	-3.39021e-08	-2.77439e-08	1.85044e-08	2.87331e-08	4.08362e-09	-7.25893e-08	-9.28136e-08	-8.97649e-08	-4.21175e-08	4.51009e-09	-1.47285e-08	4.32661e-08	2.14942e-08	-5.00931e-08	4.71484e-08	3.65067e-08	-1.92366e-08	6.32532e-08	-8.00185e-09	-6.97005e-08	1.63629e-08	-2.94477e-07	-5.9612e-08	1.5187e-13
-2.79597e-08	3.74765e-08	-4.24932e-08	4.31872e-08	4.93058e-08	9.24582e-08	-3.08087e-08	-2.84561e-08	-1.49128e-08	1.84165e-08	2.87782e-08	4.00114e-09	-8.46377e-08	-8.66507e-08	-8.79078e-08	-4.22738e-08	4.49595e-09	-1.46015e-08	4.09643e-08	2.12894e-08	-5.0158e-08	5.3017e-08	3.62833e-08	-1.91697e-08	6.31946e-08	-9.45956e-09	-6.96574e-08	1.6399e-08	-2.94677e-07	-3.5467e-08	1.5086e-13
-2.78036e-08	3.6817e-08	-4.24913e-08	2.6896e-08	5.19879e-08	9.23164e-08	-3.08615e-08	-2.89725e-08	-2.01958e-08	2.30006e-08	2.85191e-08	4.02598e-09	-7.01402e-08	-8.78484e-08	-8.87237e-08	-4.19752e-08	4.54084e-09	-1.46804e-08	4.14781e-08	2.13998e-08	-5.02018e-08	5.36942e-08	3.62915e-08	-1.91869e-08	6.30857e-08	-8.303e-09	-6.96304e-08	1.64188e-08	-2.94587e-07	-4.00503e-08	1.48767e-13
-2.78062e-08	3.63719e-08	-4.25021e-08	2.94479e-08	4.99407e-08	9.24847e-08	-3.08031e-08	-2.88143e-08	-1.70409e-08	1.87026e-08	2.89664e-08	3.99226e-09	-7.1005e-08	-8.91605e-08	-8.94739e-08	-4.21376e-08	4.59096e-09	-1.46803e-08	4.30713e-08	2.15722e-08	-5.01669e-08	2.20293e-08	3.61362e-08	-1.91614e-08	6.31797e-08	-8.28728e-09	-6.97079e-08	1.64436e-08	-2.94519e-07	-3.94443e-08	1.46583e-13
-2.78062e-08	3.63719e-08	-4.25021e-08	2.94479e-08	4.99407e-08	9.24847e-08	-3.08031e-08	-2.88143e-08	-1.70409e-08	1.87026e-08	2.89664e-08	3.99226e-09	-7.1005e-08	-8.91605e-08	-8.94739e-08	-4.21376e-08	4.59096e-09	-1.46803e-08	4.30713e-08	2.15722e-08	-5.01669e-08	2.20293e-08	3.61362e-08	-1.91614e-08	6.31797e-08	-8.28728e-09	-6.97079e-08	1.64436e-08	-2.94519e-07	-3.94443e-08	1.46583e-13
-2.78089e-08	3.63743e-08	-4.24989e-08	2.9252e-08	4.99967e-08	9.24972e-08	-3.08056e-08	-2.8819e-08	-1.78138e-08	1.95591e-08	2.89564e-08	3.98324e-09	-6.95857e-08	-8.91798e-08	-8.94399e-08	-4.21151e-08	4.5923e-09	-1.46954e-08	4.26795e-08	2.15347e-08	-5.01665e-08	2.29392e-08	3.61457e-08	-1.91723e-08	6.31536e-08	-8.29474e-09	-6.97009e-08	1.64335e-08	-2.94519e-07	-3.95717e-08	1.46448e-13
-2.77914e-08	3.64392e-08	-4.24948e-08	2.60104e-08	5.0146e-08	9.25068e-08	-3.08071e-08	-2.90893e-08	-1.70939e-08	1.89397e-08	2.88985e-08	3.99771e-09	-6.92568e-08	-8.89255e-08	-8.93206e-08	-4.21359e-08	4.58401e-09	-1.46848e-08	4.24619e-08	2.15658e-08	-5.01695e-08	2.46637e-08	3.61824e-08	-1.91795e-08	6.31475e-08	-8.30991e-09	-6.97023e-08	1.643e-08	-2.94527e-07	-3.96767e-08	1.46222e-13
-2.79578e-08	1.09904e-08	-4.24942e-08	2.83289e-08	5.04789e-08	9.24853e-08	-2.54839e-08	-2.92428e-08	-1.77539e-08	1.90591e-08	2.89155e-08	9.70659e-09	-7.05457e-08	-8.69823e-08	-8.93748e-08	-4.21198e-08	-3.57996e-09	-1.48578e-08	4.27609e-08	2.15081e-08	-5.01625e-08	2.70075e-08	3.64628e-08	-1.8029e-08	6.31701e-08	-8.30581e-09	-6.97044e-08	1.66072e-08	-2.86371e-07	-3.9768e-08	1.40239e-13
-2.78676e-08	2.60191e-08	-4.13752e-08	2.87336e-08	5.03276e-08	9.2488e-08	-2.83106e-08	-2.89322e-08	-1.7627e-08	1.9196e-08	2.89439e-08	4.45303e-09	-3.01302e-08	-8.75185e-08	-8.93942e-08	-4.21226e-08	2.50686e-09	-1.39841e-08	4.27497e-08	2.15253e-08	-5.01667e-08	2.54706e-08	3.63534e-08	-1.85575e-08	6.31618e-08	-8.30384e-09	-6.96988e-08	1.64832e-08	-2.88715e-07	-3.9658e-08	1.38028e-13
-2.78703e-08	-4.67826e-10	-4.23577e-08	2.86811e-08	5.02846e-08	9.24936e-08	-2.65436e-08	-2.90232e-08	-1.75929e-08	1.91074e-08	2.89499e-08	8.16959e-09	-3.59071e-08	-8.73291e-08	-8.93702e-08	-4.21191e-08	-1.35603e-09	-1.46616e-08	4.27049e-08	2.1526e-08	-5.01649e-08	2.54002e-08	3.63873e-08	-1.81491e-08	6.31464e-08	-8.30201e-09	-6.97033e-08	1.65593e-08	-2.8699e-07	-3.96351e-08	1.36723e-13
-2.7878e-08	2.42494e-08	-4.13635e-08	2.79929e-08	5.43146e-08	9.24871e-08	-2.74424e-08	-2.89558e-08	-1.76059e-08	1.89633e-08	2.89419e-08	6.85549e-09	-1.8051e-09	-8.78624e-08	-8.93686e-08	-4.20651e-08	-3.814e-10	-1.47333e-08	4.20669e-08	1.84856e-08	-5.0165e-08	2.58098e-08	3.63939e-08	-1.85121e-08	6.30819e-08	-6.68495e-09	-1.69861e-08	1.34753e-08	-2.42971e-07	-3.97001e-08	1.08272e-13
-2.7878e-08	2.42494e-08	-4.13635e-08	2.79929e-08	5.43146e-08	9.24871e-08	-2.74424e-08	-2.89558e-08	-1.76059e-08	1.89633e-08	2.89419e-08	6.85549e-09	-1.8051e-09	-8.78624e-08	-8.93686e-08	-4.20651e-08	-3.814e-10	-1.47333e-08	4.20669e-08	1.84856e-08	-5.0165e-08	2.58098e-08	3.63939e-08	-1.85121e-08	6.30819e-08	-6.68495e-09	-1.69861e-08	1.34753e-08	-2.42971e-07	-3.97001e-08	1.08272e-13
-2.78773e-08	1.29342e-08	-4.15983e-08	2.81625e-08	5.40709e-08	9.24918e-08	-2.7519e-08	-2.89503e-08	-1.76173e-08	1.89744e-08	2.8945e-08	6.00124e-09	-1.01253e-08	-8.77255e-08	-8.93688e-08	-4.20995e-08	-7.84058e-10	-1.47345e-08	4.21166e-08	1.86528e-08	-5.0166e-08	2.56355e-08	3.63509e-08	-1.84011e-08	6.30877e-08	-7.11872e-09	-1.08326e-08	1.48627e-08	-2.43161e-07	-3.97316e-08	1.07891e-13
-2.7877e-08	1.36578e-08	-4.15867e-08	2.81393e-08	5.29299e-08	9.2491e-08	-2.75197e-08	-2.89546e-08	-1.76119e-08	1.89738e-08	2.89447e-08	6.1076e-09	-8.91419e-09	-8.77593e-08	-8.93688e-08	-4.20981e-08	-8.42045e-10	-1.45706e-08	4.21389e-08	1.87031e-08	-5.0166e-08	2.56427e-08	3.63569e-08	-1.84188e-08	6.30912e-08	-7.10519e-09	-8.89477e-09	1.43972e-08	-2.43451e-07	-3.96994e-08	1.07858e-13
-2.78696e-08	1.47158e-08	-4.15717e-08	2.80072e-08	5.39375e-08	9.24917e-08	-2.75733e-08	-2.89526e-08	-1.76056e-08	1.89953e-08	2.89416e-08	6.83096e-09	-5.52015e-09	-8.77778e-08	-8.93697e-08	-4.20787e-08	-5.50563e-10	-1.4704e-08	4.21883e-08	1.89214e-08	-5.01657e-08	2.55978e-08	3.63508e-08	-1.84349e-08	6.30835e-08	-7.00991e-09	-4.86204e-09	1.44038e-08	-2.43017e-07	-3.97213e-08	1.07699e-13
-2.78712e-08	1.55082e-08	-4.15553e-08	2.80118e-08	5.33582e-08	9.24908e-08	-2.76125e-08	-2.8952e-08	-1.75898e-08	1.89725e-08	2.89418e-08	6.57694e-09	-8.19963e-09	-8.77623e-08	-8.93695e-08	-4.13019e-08	-6.47285e-10	-1.45842e-08	4.2154e-08	1.87267e-08	-5.01662e-08	2.55247e-08	3.63616e-08	-1.84797e-08	6.30835e-08	-7.06708e-09	-6.8539e-09	1.43629e-08	-2.42682e-07	-3.97171e-08	1.07471e-13
-2.78703e-08	1.50769e-08	-4.15687e-08	2.80584e-08	5.33546e-08	9.24301e-08	-2.76151e-08	-2.89625e-08	-1.75934e-08	1.89727e-08	2.89215e-08	1.1264e-09	-6.38725e-09	-8.77521e-08	-8.937e-08	-4.20025e-08	-6.67585e-10	-1.45043e-08	4.22143e-08	1.88166e-08	-5.01665e-08	2.55876e-08	3.63597e-08	-1.84573e-08	6.30817e-08	-7.14173e-09	-8.86377e-09	1.42434e-08	-2.42549e-07	-3.87894e-08	1.07338e-13
-2.77771e-08	1.25806e-08	-4.15508e-08	2.81111e-08	5.34357e-08	8.68119e-08	-2.75353e-08	-2.89471e-08	-1.76118e-08	1.89754e-08	2.89399e-08	5.87232e-09	-5.8631e-09	-8.41025e-08	-8.93753e-08	-4.1773e-08	-6.17795e-10	-2.70864e-08	4.21597e-08	1.82133e-08	-5.01655e-08	2.56205e-08	3.63576e-08	-1.86549e-08	2.88315e-08	-6.84977e-09	-7.16399e-09	1.40097e-08	-2.42697e-07	-3.95625e-08	1.03096e-13
-2.74069e-08	1.69005e-10	-4.1565e-08	2.813e-08	5.35149e-08	3.55169e-08	-2.75545e-08	-2.89281e-08	-1.76041e-08	1.89721e-08	2.89381e-08	5.14767e-09	5.13542e-09	-8.1159e-08	-8.94281e-08	-4.17765e-08	-6.17979e-10	-2.4915e-08	4.22249e-08	1.68526e-08	-5.01632e-08	2.55528e-08	3.63584e-08	-1.88568e-08	-4.576e-09	-6.87417e-09	-7.56917e-09	1.40718e-08	-2.42674e-07	-3.89367e-08	9.51462e-14
-2.78726e-08	1.36805e-08	-4.14998e-08	2.80193e-08	5.31908e-08	6.22221e-08	-1.77687e-08	-2.89364e-08	-1.76027e-08	1.89577e-08	3.03711e-08	4.98817e-09	-6.36334e-09	-8.55993e-08	-8.93452e-08	-4.19777e-08	-6.63987e-10	-1.59025e-08	4.21835e-08	1.93389e-08	-4.98317e-08	2.5594e-08	3.64175e-08	-1.85432e-08	2.73816e-08	-7.00615e-09	-7.26285e-09	1.41039e-08	-6.98723e-08	-3.80576e-08	4.46503e-14
-2.78278e-08	1.27806e-08	-4.15206e-08	2.80514e-08	5.29658e-08	5.08042e-08	-1.49621e-08	-2.81071e-08	-1.76039e-08	1.89102e-08	3.20667e-08	5.03561e-09	-4.35291e-09	-8.31072e-08	-8.93855e-08	-4.1952e-08	-6.4552e-10	-2.1334e-08	4.21994e-08	1.76903e-08	-4.01205e-08	2.55615e-08	3.64615e-08	-1.84973e-08	2.78845e-08	-7.1408e-09	-7.8592e-09	1.41065e-08	-3.95577e-08	-4.17652e-08	3.91279e-14
-2.78278e-08	1.27806e-08	-4.15206e-08	2.80514e-08	5.29658e-08	5.08042e-08	-1.49621e-08	-2.81071e-08	-1.76039e-08	1.89102e-08	3.20667e-08	5.03561e-09	-4.35291e-09	-8.31072e-08	-8.93855e-08	-4.1952e-08	-6.4552e-10	-2.1334e-08	4.21994e-08	1.76903e-08	-4.01205e-08	2.55615e-08	3.64615e-08	-1.84973e-08	2.78845e-08	-7.1408e-09	-7.8592e-09	1.41065e-08	-3.95577e-08	-4.17652e-08	3.91279e-14
-2.77587e-08	1.24356e-08	-4.15213e-08	2.80588e-08	5.30404e-08	5.08328e-08	-1.54083e-08	-2.81695e-08	-1.76054e-08	1.89106e-08	3.03712e-08	4.75074e-09	-3.39152e-09	-8.31554e-08	-8.93874e-08	-4.19419e-08	-6.48584e-10	-2.14808e-08	4.21979e-08	1.76873e-08	-4.04647e-08	2.55645e-08	3.64589e-08	-1.85045e-08	2.47628e-08	-7.07369e-09	-7.87134e-09	1.41064e-08	-4.31504e-08	-4.03245e-08	3.9083e-14
-2.77049e-08	1.12904e-08	-4.15335e-08	2.80566e-08	5.31744e-08	4.723e-08	-1.69238e-08	-2.84384e-08	-1.76038e-08	1.89311e-08	3.05406e-08	5.02651e-09	-1.90457e-09	-8.38442e-08	-8.93742e-08	-4.19301e-08	-6.50478e-10	-2.11007e-08	4.2199e-08	1.77213e-08	-3.74973e-08	2.55674e-08	3.6427e-08	-1.85629e-08	1.82599e-08	-7.09668e-09	-7.89473e-09	1.41267e-08	-4.45527e-08	-4.06972e-08	3.85248e-14
-2.7683e-08	9.88609e-09	-4.15324e-08	2.80642e-08	5.32637e-08	4.71554e-08	-1.75871e-08	-2.84816e-08	-1.76037e-08	1.89172e-08	3.02877e-08	4.6125e-09	-3.21089e-09	-8.36014e-08	-8.93792e-08	-4.19396e-08	-6.47387e-10	-2.12497e-08	4.21995e-08	1.76277e-08	-3.91938e-08	2.55651e-08	3.64276e-08	-1.85565e-08	2.17003e-08	-7.08655e-09	-7.81066e-09	1.41127e-08	-4.15382e-08	-4.01584e-08	3.84352e-14
-2.77104e-08	1.08032e-08	-1.253e-08	2.59739e-08	5.3134e-08	4.7511e-08	-1.74048e-08	-2.26307e-08	-1.78354e-10	3.9001e-09	3.05554e-08	4.80184e-09	-1.6671e-09	-8.35605e-08	-8.94974e-08	-4.19117e-08	-6.88043e-10	-2.159e-08	4.33831e-08	1.77154e-08	-3.79375e-08	2.55688e-08	3.64216e-08	-1.85269e-08	2.16238e-08	-7.08034e-09	-7.85841e-09	1.41082e-08	-4.40658e-08	-4.05409e-08	3.61244e-14
-2.76577e-08	1.04588e-08	-2.06866e-08	2.10742e-08	5.30629e-08	4.93032e-08	-1.76623e-08	-2.26605e-08	-6.99257e-09	5.26327e-09	2.81664e-08	4.70127e-09	-1.98157e-09	-8.34255e-08	-8.95972e-08	-4.19256e-08	-1.41745e-09	-2.1513e-08	4.29403e-08	1.76454e-08	-3.34535e-08	2.57021e-08	3.64205e-08	-1.85399e-08	2.0888e-08	-7.09604e-09	-7.86525e-09	1.41064e-08	-4.26934e-08	-4.0788e-08	3.57634e-14
-2.50783e-08	1.07458e-08	-1.63353e-08	2.50343e-08	5.27764e-08	4.90951e-08	-1.73497e-08	-2.04395e-08	-3.57443e-09	4.45558e-09	1.15794e-08	4.72309e-09	-2.24674e-09	-8.35416e-08	-8.96154e-08	-4.19274e-08	-1.21037e-09	-2.14635e-08	4.4386e-08	1.75971e-08	-3.67675e-08	2.57055e-08	3.6424e-08	-1.85259e-08	2.14858e-08	-7.08754e-09	-7.8706e-09	1.41036e-08	-4.24459e-08	-4.0806e-08	3.51785e-14
-1.62034e-08	1.07667e-08	-1.66663e-08	2.4625e-08	5.2911e-08	4.85438e-08	-1.74197e-08	-2.30765e-08	-4.57717e-09	6.01062e-09	1.73443e-08	4.74447e-09	-2.03106e-09	-8.35551e-08	-8.94617e-08	-4.1922e-08	-9.85319e-10	-2.14577e-08	4.27786e-08	1.7635e-08	-3.51115e-08	2.57914e-08	3.64218e-08	-1.85422e-08	2.0838e-08	-7.09322e-09	-7.85714e-09	1.41072e-08	-4.30271e-08	-4.07568e-08	3.481e-14
-1.97389e-08	1.07095e-08	-1.58471e-08	2.50985e-08	5.30299e-08	4.80627e-08	-1.74209e-08	-2.2579e-08	-5.24517e-09	8.02025e-09	1.28038e-08	4.61304e-09	-1.89112e-09	-8.3523e-08	-8.94862e-08	-4.19225e-08	-1.01218e-09	-2.13191e-08	4.337e-08	1.76579e-08	-3.26592e-08	2.56949e-08	3.6425e-08	-1.85327e-08	2.06619e-08	-7.09055e-09	-7.87227e-09	1.41066e-08	-4.29257e-08	-4.06586e-08	3.46222e-14
-1.61545e-08	1.07249e-08	-1.41192e-08	2.55711e-08	5.30143e-08	4.80002e-08	-1.75444e-08	-2.35907e-08	-5.30808e-09	5.88381e-09	1.36799e-08	4.77354e-09	-1.95099e-09	-8.3469e-08	-8.94413e-08	-4.19215e-08	-8.88882e-10	-2.14875e-08	4.30418e-08	1.76627e-08	-3.27229e-08	2.56324e-08	3.64277e-08	-1.85307e-08	2.09355e-08	-7.08829e-09	-7.89322e-09	1.41086e-08	-4.29908e-08	-4.05969e-08	3.44803e-14
-1.70455e-08	1.07023e-08	-1.50889e-08	2.42856e-08	1.96761e-08	4.82158e-08	-1.73721e-08	-2.3021e-08	-4.43147e-09	7.46366e-09	1.36765e-08	4.7521e-09	-2.08864e-09	-8.35066e-08	-8.95124e-08	-4.19231e-08	-1.00357e-09	-2.14666e-08	4.33087e-08	1.76605e-08	-3.36354e-08	2.64223e-08	3.64593e-08	-1.85148e-08	2.08153e-08	-7.08936e-09	-7.86936e-09	1.41073e-08	-4.2732e-08	-3.95675e-08	3.20859e-14
-1.65167e-08	1.07049e-08	-1.57546e-08	2.51143e-08	2.32297e-08	4.81905e-08	-1.74932e-08	-2.28169e-08	-5.31551e-09	7.33299e-09	1.53131e-08	4.74738e-09	-2.09172e-09	-8.34965e-08	-8.62879e-08	-4.19294e-08	-9.12701e-10	-2.14842e-08	4.31358e-08	1.76428e-08	-3.31568e-08	2.5771e-08	3.64729e-08	-1.85038e-08	2.09447e-08	-7.08838e-09	-7.87298e-09	1.39982e-08	-4.28028e-08	-3.85415e-08	3.16086e-14
-1.66033e-08	1.07143e-08	-1.57184e-08	2.45398e-08	2.45862e-08	4.69777e-08	-1.74148e-08	-2.29274e-08	-5.61685e-09	7.23471e-09	1.43559e-08	4.61224e-09	-2.03246e-09	-8.35006e-08	-7.95025e-08	-4.19468e-08	-9.86617e-10	-2.14756e-08	2.88349e-08	1.75797e-08	-3.32533e-08	2.62253e-08	3.64663e-08	-1.83045e-08	2.09977e-08	-7.09037e-09	-7.87426e-09	1.41118e-08	-4.27239e-08	-4.05827e-08	2.95337e-14
-1.64254e-08	1.07104e-08	-1.53342e-08	2.4966e-08	2.06095e-08	4.795e-08	-1.73973e-08	-2.29182e-08	-4.99285e-09	6.61779e-09	1.41414e-08	4.74496e-09	-2.04492e-09	-8.34974e-08	-8.26955e-08	-4.1932e-08	-9.66523e-10	-2.14803e-08	3.23642e-08	1.74948e-08	-3.33162e-08	2.30597e-08	1.22347e-08	-1.84521e-08	2.09132e-08	-7.08931e-09	-7.87333e-09	1.49743e-08	-4.27466e-08	-3.98001e-08	2.87918e-14
-1.69682e-08	1.07455e-08	-1.54033e-08	2.44666e-08	1.80677e-08	4.80076e-08	-1.71737e-08	-1.49023e-08	-5.29799e-09	7.07664e-09	1.44033e-08	4.73001e-09	-2.04722e-09	-8.3499e-08	-8.29453e-08	-4.19261e-08	-9.27439e-10	-2.14838e-08	3.13556e-08	1.76313e-08	-3.32337e-08	2.09565e-08	1.71946e-08	-1.84757e-08	2.09517e-08	-7.09056e-09	-7.80568e-09	1.47483e-08	-2.13856e-08	-3.99815e-08	2.70701e-14
-1.63781e-08	1.07992e-08	-1.5674e-08	2.44562e-08	1.848e-08	4.76579e-08	-1.69852e-08	-1.79414e-08	-5.53002e-09	7.20677e-09	1.44831e-08	4.75284e-09	-2.05252e-09	-8.34982e-08	-8.23012e-08	-4.19973e-08	-1.87306e-09	-2.03559e-08	2.63838e-08	1.75969e-08	-3.32585e-08	2.17567e-08	2.36407e-08	-1.83537e-08	2.09632e-08	-7.08961e-09	-7.85688e-09	1.49238e-08	-1.19656e-08	-4.04679e-08	2.6734e-14
-1.65198e-08	1.07451e-08	-1.5704e-08	2.42763e-08	1.56071e-08	4.79757e-08	-1.71936e-08	-1.00517e-08	-5.44768e-09	8.02505e-09	1.4351e-08	4.72869e-09	-2.06388e-09	-8.34983e-08	-8.18489e-08	-4.19452e-08	-1.07211e-09	-2.12008e-08	3.01742e-08	1.76045e-08	-3.32727e-08	2.16928e-08	1.69363e-08	-1.83487e-08	-1.32665e-09	-7.09072e-09	-7.82834e-09	1.43071e-08	-1.63803e-08	-4.00646e-08	2.59872e-14
-1.64625e-08	1.07857e-08	-1.56094e-08	2.44917e-08	1.54823e-08	4.77536e-08	-1.72203e-08	-1.50913e-08	-5.27999e-09	7.29258e-09	1.45204e-08	4.72961e-09	-2.05839e-09	-8.34972e-08	-1.86446e-08	-4.19107e-08	-1.3129e-09	-2.11366e-08	2.90488e-08	1.75918e-08	-3.32601e-08	2.2223e-08	1.82551e-08	-1.83921e-08	8.04651e-09	-7.09053e-09	-7.82089e-09	1.45978e-08	-1.51964e-08	-4.00093e-08	1.9764e-14
-1.66219e-08	1.07836e-08	-1.56382e-08	2.45293e-08	1.69806e-08	4.78862e-08	-1.68147e-08	-1.34577e-08	-5.32288e-09	7.43053e-09	1.56372e-08	4.73066e-09	-2.05724e-09	-8.34875e-08	-1.61986e-08	-4.19057e-08	-1.30897e-09	-2.11837e-08	2.95876e-08	1.75917e-08	-3.32592e-08	2.22954e-08	1.69753e-08	-1.83739e-08	7.43491e-09	-7.09049e-09	-7.645e-09	1.45949e-08	-1.5325e-08	-3.98512e-08	1.96918e-14
-1.65936e-08	1.07578e-08	-1.56415e-08	2.44781e-08	1.67553e-08	4.79087e-08	-1.64299e-08	-1.33089e-08	-5.32203e-09	7.48322e-09	1.47939e-08	4.71591e-09	-2.04302e-09	-8.34739e-08	-1.60526e-08	-4.19685e-08	-1.22017e-09	-2.11844e-08	2.94086e-08	1.75919e-08	-3.32613e-08	2.25128e-08	1.80018e-08	-1.83932e-08	8.23151e-09	-7.09623e-09	-7.78844e-09	1.4591e-08	-1.08919e-08	-3.99818e-08	1.95835e-14
-1.6579e-08	1.07769e-08	-1.56391e-08	2.45225e-08	1.61571e-08	4.78863e-08	-1.65774e-08	-1.31912e-08	-5.32644e-09	7.47975e-09	1.47602e-08	4.7251e-09	-2.04434e-09	-8.34646e-08	-1.31136e-08	-4.19441e-08	-1.23797e-09	-2.1273e-08	2.94094e-08	1.75901e-08	-3.32618e-08	2.23264e-08	1.80318e-08	-1.83902e-08	5.36859e-09	-7.10512e-09	-7.70998e-09	1.46366e-08	-1.08826e-08	-3.99241e-08	1.94281e-14
-1.65742e-08	1.07756e-08	-1.56377e-08	2.4506e-08	1.63616e-08	4.78603e-08	-1.55828e-08	-1.27992e-08	-5.31975e-09	7.48624e-09	1.49359e-08	4.72518e-09	-2.04737e-09	-8.34438e-08	-1.25042e-08	-4.19337e-08	-1.19638e-09	-2.12308e-08	2.93587e-08	1.75915e-08	-3.3265e-08	2.23467e-08	1.77506e-08	-1.83969e-08	5.28045e-09	-7.09465e-09	-7.77321e-09	1.4627e-08	-1.22405e-08	-3.98025e-08	1.93821e-14
-1.65891e-08	1.07811e-08	-1.56425e-08	2.45573e-08	1.6381e-08	4.78788e-08	-1.57234e-08	-1.33476e-08	-5.326e-09	7.50111e-09	1.48921e-08	4.72396e-09	-2.16176e-09	-8.34504e-08	-1.2905e-08	-3.67282e-08	-1.17713e-09	-2.11127e-08	2.94785e-08	1.75904e-08	-3.29186e-08	2.24183e-08	1.78776e-08	-1.84035e-08	6.43874e-09	-7.09398e-09	-7.6669e-09	1.45878e-08	-1.16828e-08	-3.98756e-08	1.89981e-14
-1.66044e-08	1.07902e-08	-1.56284e-08	2.47318e-08	1.63042e-08	4.78668e-08	-1.5177e-08	-1.28775e-08	-5.31856e-09	7.43843e-09	1.51616e-08	4.72626e-09	-2.05196e-09	-8.345e-08	-1.2276e-08	-3.42441e-08	-1.19517e-09	-2.12002e-08	2.94232e-08	1.75911e-08	-3.32484e-08	2.23626e-08	1.79444e-08	-1.84022e-08	4.2059e-09	-7.09299e-09	-7.73138e-09	1.45901e-08	-1.17298e-08	-3.98439e-08	1.87866e-14
-1.65939e-08	1.07917e-08	-1.56376e-08	2.06499e-08	1.64067e-08	4.82254e-08	-1.59596e-08	-1.29168e-08	-5.32881e-09	7.45973e-09	1.88106e-09	4.74521e-09	-2.06722e-09	-2.26036e-08	-1.12784e-08	-3.55521e-08	-1.24741e-09	-2.12088e-08	2.94166e-08	1.75588e-08	-3.30585e-08	2.41635e-08	1.7922e-08	-1.84304e-08	6.49994e-09	-6.95214e-09	-7.65634e-09	1.46837e-08	-1.18561e-08	-3.98747e-08	1.21536e-14
-1.64564e-08	1.07964e-08	-1.56421e-08	2.10347e-08	1.63901e-08	4.82462e-08	-1.58963e-08	-1.29294e-08	-5.3279e-09	7.45563e-09	2.50357e-09	4.73718e-09	-2.06807e-09	-2.75175e-08	-1.13253e-08	-3.57647e-08	-1.23591e-09	-2.12138e-08	2.94195e-08	1.75692e-08	-2.40518e-08	2.36774e-08	1.78457e-08	-1.84208e-08	6.05798e-09	-6.9655e-09	-7.69688e-09	1.46136e-08	-1.19033e-08	-3.98845e-08	1.18854e-14
-1.65122e-08	1.08189e-08	-1.56397e-08	2.41489e-08	1.62895e-08	4.81646e-08	-1.581e-08	-1.28383e-08	-5.32867e-09	7.49809e-09	9.47159e-09	4.73368e-09	-2.09596e-09	-2.59789e-08	-1.14785e-08	-3.61396e-08	-1.21886e-09	-2.12085e-08	2.94705e-08	1.75919e-08	-1.44865e-08	2.27208e-08	1.7865e-08	-1.82675e-08	5.82975e-09	-7.01774e-09	-7.64889e-09	1.39474e-08	-1.18871e-08	-3.98874e-08	1.16081e-14
-1.6517e-08	1.08569e-08	-1.56457e-08	2.16071e-08	1.63063e-08	4.82682e-08	-1.57706e-08	-1.28689e-08	-5.34581e-09	7.45844e-09	7.99076e-09	4.73609e-09	-2.08283e-09	-2.62115e-08	-1.15973e-08	-3.59115e-08	-1.68649e-09	-2.12023e-08	2.94259e-08	1.75813e-08	-1.53867e-08	2.30008e-08	1.78235e-08	-1.7134e-08	5.91722e-09	-6.98998e-09	-7.43565e-09	1.45179e-08	-4.3971e-09	-3.99353e-08	1.13669e-14
-1.6412e-08	1.08405e-08	-1.56461e-08	2.12837e-08	1.0891e-08	4.8478e-08	-1.58663e-08	-1.29026e-08	-5.30866e-09	7.46449e-09	5.02607e-09	4.73566e-09	-2.09109e-09	-2.28787e-08	-1.14586e-08	-1.79521e-08	-1.81024e-09	-2.12117e-08	2.94381e-08	1.75759e-08	-1.86523e-08	2.27474e-08	1.78771e-08	-1.80547e-08	5.40978e-09	-1.30312e-09	-7.66455e-09	7.39523e-09	-8.6677e-09	-3.97065e-08	1.00204e-14
-1.63092e-08	1.08429e-08	-1.5664e-08	2.20675e-08	1.07348e-08	4.83324e-08	-1.58712e-08	-1.29031e-08	-5.31976e-09	7.47943e-09	6.19158e-09	4.72806e-09	-2.07194e-09	-2.4681e-08	-1.15735e-08	-2.23106e-08	-1.25414e-09	-2.12037e-08	2.18276e-08	1.7584e-08	-1.59511e-08	2.2807e-08	1.78517e-08	-1.60012e-08	5.74035e-09	-1.43813e-09	-7.74793e-09	9.62537e-09	-1.19434e-08	-3.974e-08	9.87136e-15
-1.61186e-08	1.05587e-08	-1.5735e-08	2.23065e-08	7.55427e-09	4.83786e-08	-1.58602e-08	-1.29009e-08	-5.22716e-09	7.51222e-09	7.55059e-09	4.71845e-09	-2.05326e-09	-2.29645e-08	-1.15577e-08	-1.38218e-08	-1.2763e-09	-2.11999e-08	2.00953e-08	1.76639e-08	-1.74904e-08	2.25834e-08	1.78782e-08	-1.70601e-08	5.64318e-09	-5.12701e-09	-7.6649e-09	8.55772e-09	-1.08489e-08	-3.97493e-08	9.43256e-15
-1.60658e-08	1.0726e-08	-1.57086e-08	2.20041e-08	9.95698e-09	4.83862e-08	-1.54338e-08	-1.29009e-08	-5.27563e-09	7.49179e-09	7.32199e-09	4.65867e-09	-2.04931e-09	-2.34261e-08	-1.15338e-08	-5.48101e-09	-1.32579e-09	-2.12003e-08	2.05028e-08	1.76584e-08	-1.71075e-08	2.26609e-08	1.77772e-08	-1.69235e-08	5.59021e-09	-4.34059e-09	-7.68374e-09	8.72886e-09	-1.02595e-08	-3.97794e-08	9.28942e-15
-1.59135e-08	4.9829e-09	-1.56896e-08	2.18342e-08	1.11838e-08	4.83956e-08	-1.58394e-08	-1.28918e-08	-5.3085e-09	7.47776e-09	6.19665e-09	4.72893e-09	-2.06818e-09	-2.3857e-08	-1.15399e-08	-5.86435e-09	-1.35119e-09	-2.12001e-08	1.81387e-08	1.75928e-08	-1.68747e-08	2.27649e-08	1.77141e-08	-1.77336e-08	5.32718e-09	-4.49073e-09	-7.67827e-09	8.11815e-09	-8.42581e-09	-3.98215e-08	9.12233e-15
-1.59985e-08	3.42578e-09	-1.56809e-08	2.18644e-08	7.47116e-09	4.84093e-08	-1.57651e-08	-1.28921e-08	-5.30778e-09	7.49376e-09	6.55414e-09	4.71804e-09	-2.05731e-09	-2.39907e-08	-1.15366e-08	-6.4444e-09	-1.3592e-09	-2.12078e-08	1.75162e-08	1.75944e-08	-1.6527e-08	2.27279e-08	1.77434e-08	-1.72321e-08	5.44169e-09	-4.31824e-09	-7.66637e-09	7.92911e-09	-8.9558e-09	-3.97889e-08	9.01236e-15
-7.64635e-09	5.80439e-09	-1.56913e-08	2.20108e-08	7.15731e-09	4.83377e-08	-1.55973e-08	-1.29823e-08	-5.2567e-09	7.48728e-09	6.3861e-09	4.69774e-09	-2.0588e-09	-2.36377e-08	-1.1519e-08	-6.09969e-09	-1.43234e-09	-2.11855e-08	1.75933e-08	1.75954e-08	-1.58274e-08	2.27623e-08	1.77652e-08	-1.7127e-08	5.49514e-09	-4.04728e-09	-8.22822e-09	7.64324e-09	-9.39819e-09	-3.97856e-08	8.79332e-15
-8.80031e-10	4.56549e-09	-1.56854e-08	2.19959e-08	8.34873e-09	4.83896e-08	-1.56833e-08	-1.28992e-08	-5.27238e-09	7.48886e-09	6.41855e-09	4.72173e-09	-2.05546e-09	-2.36715e-08	-1.15335e-08	-5.83834e-09	-1.35713e-09	-2.12054e-08	1.7268e-08	1.76018e-08	-1.56613e-08	2.27602e-08	1.68895e-08	-1.74063e-08	5.51222e-09	-4.08237e-09	-7.67796e-09	7.66823e-09	-8.8192e-09	-3.97828e-08	8.69043e-15
-1.24227e-09	4.30884e-09	-1.56855e-08	2.19959e-08	8.07829e-09	4.83894e-08	-1.57068e-08	-1.29021e-08	-5.27242e-09	7.48887e-09	6.42059e-09	4.72137e-09	-2.05559e-09	-2.36272e-08	-1.15333e-08	-5.89742e-09	-1.35809e-09	-2.12054e-08	1.734e-08	1.76018e-08	-1.56621e-08	2.27583e-08	1.68971e-08	-1.74082e-08	5.5128e-09	-4.07433e-09	-7.67847e-09	7.6727e-09	-8.88396e-09	-3.97828e-08	8.68781e-15
-1.02801e-09	4.34563e-09	-1.56853e-08	2.19944e-08	7.81271e-09	4.83848e-08	-1.57296e-08	-1.29049e-08	-5.26667e-09	7.48982e-09	6.34986e-09	4.72126e-09	-2.05537e-09	-2.36468e-08	-1.15327e-08	-5.81422e-09	-1.36695e-09	-2.11972e-08	1.73958e-08	1.76022e-08	-1.50616e-08	2.27557e-08	1.69659e-08	-1.73337e-08	5.51506e-09	-4.09754e-09	-7.81586e-09	7.5679e-09	-8.89771e-09	-3.97806e-08	8.6663e-15
-1.40975e-09	4.28565e-09	-1.56879e-08	2.19963e-08	7.67053e-09	4.837e-08	-1.57039e-08	-1.29031e-08	-5.27599e-09	7.49016e-09	6.43182e-09	4.71865e-09	-2.05512e-09	-2.36049e-08	-1.15308e-08	-5.76841e-09	-1.35689e-09	-2.12031e-08	1.73614e-08	1.76074e-08	-1.50427e-08	2.27524e-08	1.69922e-08	-1.69405e-08	5.51036e-09	-4.02772e-09	-7.78346e-09	7.65532e-09	-8.90731e-09	-3.9783e-08	8.64745e-15
-1.10354e-09	4.3233e-09	-1.5688e-08	2.20002e-08	7.70132e-09	4.83842e-08	-1.5697e-08	-1.29115e-08	-5.28268e-09	7.49265e-09	6.37684e-09	4.71874e-09	-2.05465e-09	-2.36353e-08	-1.15319e-08	-5.7137e-09	-1.35847e-09	-2.12017e-08	1.73363e-08	2.34056e-09	-1.51931e-08	2.27502e-08	1.69704e-08	-1.70177e-08	5.52021e-09	-4.07621e-09	-7.74313e-09	7.62173e-09	-8.95136e-09	-3.97833e-08	8.35029e-15
-1.46423e-09	4.37529e-09	-1.56868e-08	2.19982e-08	7.54864e-09	4.83772e-08	-1.57114e-08	-1.29096e-08	-5.27039e-09	7.49288e-09	6.33678e-09	4.71843e-09	-2.05543e-09	-2.36439e-08	-1.15301e-08	-5.73101e-09	-1.35977e-09	-2.11999e-08	1.73232e-08	6.27288e-10	-1.52098e-08	2.27552e-08	1.6969e-08	-1.70483e-08	5.51203e-09	-4.05977e-09	-7.79314e-09	7.6115e-09	-8.94468e-09	-3.97823e-08	8.34518e-15
-1.2093e-09	4.3322e-09	-1.56873e-08	2.2002e-08	7.58981e-09	4.83859e-08	-1.5717e-08	-1.29073e-08	-5.27647e-09	7.49153e-09	6.33415e-09	4.71875e-09	-2.05485e-09	-2.36335e-08	-1.15313e-08	-5.82764e-09	-1.35922e-09	-2.12007e-08	1.72785e-08	1.90206e-09	-1.5155e-08	2.2753e-08	1.69754e-08	-1.69804e-08	5.51068e-09	-4.05539e-09	-7.78814e-09	7.63233e-09	-8.92888e-09	-3.97819e-08	8.34428e-15
-1.2103e-09	4.38233e-09	-1.56871e-08	2.20011e-08	7.52816e-09	4.83823e-08	-1.57163e-08	-1.29086e-08	-5.27583e-09	7.49267e-09	6.33221e-09	4.71888e-09	-2.05512e-09	-2.36405e-08	-1.15318e-08	-5.80579e-09	-1.36037e-09	-2.12005e-08	1.73119e-08	1.34069e-09	-1.51692e-08	2.27532e-08	1.6931e-08	-1.70066e-08	5.51157e-09	-4.06261e-09	-7.79206e-09	7.60599e-09	-8.92446e-09	-3.9782e-08	8.34229e-15
-1.26045e-09	4.36513e-09	-1.5687e-08	2.19026e-08	7.56846e-09	4.83769e-08	-1.56934e-08	-1.29097e-08	-5.27493e-09	7.49307e-09	6.33518e-09	4.71389e-09	-2.05504e-09	-2.36376e-08	-1.15316e-08	-5.76672e-09	-1.35987e-09	-2.12032e-08	1.73128e-08	1.30301e-09	-1.21235e-08	2.27529e-08	4.83659e-09	-1.70266e-08	5.57496e-09	-4.06125e-09	-7.77225e-09	7.62644e-09	-8.92466e-09	-3.97755e-08	7.99123e-15
-1.24159e-09	4.35992e-09	-1.56722e-08	2.08505e-08	7.55522e-09	4.83649e-08	-1.56962e-08	-1.29617e-08	-5.27402e-09	7.49456e-09	6.61364e-09	4.7171e-09	-2.31599e-09	-2.36451e-08	-1.15269e-08	-5.77555e-09	-1.36268e-09	-2.12034e-08	1.73213e-08	1.62037e-09	-1.01129e-08	2.27523e-08	5.14383e-09	-1.69193e-08	5.57245e-09	-4.05531e-09	-7.00664e-09	7.63067e-09	-8.57623e-09	-3.97785e-08	7.88963e-15
-1.23079e-09	4.3707e-09	-1.5671e-08	2.06405e-08	7.57542e-09	4.83761e-08	-1.56943e-08	-1.30431e-08	-5.27381e-09	7.49288e-09	6.37827e-09	4.70928e-09	-2.06472e-09	-2.36328e-08	-1.15289e-08	-5.77123e-09	-1.36012e-09	-2.12035e-08	1.73086e-08	1.47254e-09	-3.41318e-09	2.2753e-08	3.04356e-09	-1.6728e-08	5.76367e-09	-4.06042e-09	-7.12785e-09	7.63169e-09	-6.80386e-09	-3.97743e-08	7.74078e-15
-1.0278e-09	4.36924e-09	-1.56804e-08	2.04118e-08	6.71593e-09	2.10194e-08	-1.57081e-08	-1.42006e-08	-5.31594e-09	7.24926e-09	8.78319e-09	3.01857e-09	-2.11529e-09	-2.36106e-08	-4.71165e-09	-5.77171e-09	-1.36135e-09	-2.11977e-08	1.73176e-08	9.43736e-10	-1.18032e-08	2.272e-08	5.67284e-09	-1.07608e-08	5.56679e-09	-5.37334e-09	-6.98139e-09	7.42687e-09	-6.28281e-09	-3.98517e-08	5.74937e-15
-8.58364e-10	4.37423e-09	-1.56784e-08	2.06508e-08	6.61304e-09	2.16489e-08	-1.57013e-08	-1.32314e-08	-5.37673e-09	7.01298e-09	7.70063e-09	4.45742e-09	-2.12181e-09	-2.36155e-08	-6.90661e-09	-5.77076e-09	-1.36118e-09	-2.12014e-08	1.73166e-08	1.05219e-09	-8.88811e-09	2.2592e-08	4.23952e-09	-1.30696e-08	5.59907e-09	-4.58938e-09	-6.81706e-09	7.51559e-09	-1.5154e-09	-3.98016e-08	5.69894e-15
-1.01415e-09	4.38177e-09	-1.56771e-08	2.07962e-08	6.46843e-09	2.15567e-08	-1.57014e-08	-1.32773e-08	-5.33318e-09	7.01046e-09	7.89708e-09	4.22496e-09	-2.15713e-09	-2.36094e-08	-6.34816e-09	-5.77175e-09	-1.36128e-09	-2.12023e-08	1.73198e-08	8.86092e-10	-7.83635e-09	2.26791e-08	5.20944e-09	-1.17179e-08	5.57158e-09	-4.5606e-09	-6.98138e-09	7.53374e-09	-7.43728e-10	-3.98117e-08	5.65652e-15
-8.2394e-10	4.38191e-09	-1.56799e-08	2.05933e-08	6.53173e-09	2.16616e-08	-1.56987e-08	-1.34159e-08	-5.32104e-09	6.80694e-09	8.01152e-09	4.07342e-09	-2.14634e-09	-2.36124e-08	-5.8352e-09	-5.77414e-09	-1.36119e-09	-2.12026e-08	1.73175e-08	7.95017e-10	-6.58356e-09	2.26425e-08	5.02125e-09	-1.17491e-08	5.60001e-09	-4.4301e-09	-6.97213e-09	7.55526e-09	-1.2843e-09	-3.98045e-08	5.62705e-15
-9.01875e-10	4.37115e-09	-1.56787e-08	2.04904e-08	6.35842e-09	2.13111e-08	-1.57023e-08	-1.33109e-08	-5.33554e-09	6.75589e-09	8.22548e-09	3.63095e-09	-2.12108e-09	-2.36084e-08	-5.96272e-09	-5.77316e-09	-1.36118e-09	-2.12013e-08	1.73177e-08	9.35419e-10	-6.2911e-09	2.25847e-08	5.10822e-09	-1.22541e-08	5.59877e-09	-4.62555e-09	-6.69547e-09	7.52457e-09	6.97315e-11	-3.98033e-08	5.60615e-15
-7.69676e-10	2.83109e-09	-1.56786e-08	2.06127e-08	6.34068e-09	2.16007e-08	-1.5711e-08	-1.33516e-08	-5.33196e-09	6.84176e-09	8.05631e-09	3.76165e-09	-2.12094e-09	-2.36115e-08	-5.65068e-09	-5.77232e-09	-1.36118e-09	-2.12007e-08	1.73185e-08	9.18462e-10	-6.41176e-09	2.25898e-08	4.22655e-09	-1.17896e-08	5.64039e-09	-4.57046e-09	-6.7127e-09	7.5198e-09	-6.54098e-10	-3.98113e-08	5.59279e-15
-8.61098e-10	4.37316e-09	-1.56792e-08	2.05986e-08	6.26361e-09	4.43144e-09	-1.57017e-08	-1.33914e-08	-5.33937e-09	7.00749e-09	7.97475e-09	3.88659e-09	-2.1096e-09	-2.36122e-08	-6.02379e-09	-5.77385e-09	-1.36124e-09	-2.12023e-08	1.73175e-08	8.09381e-10	-6.43458e-09	2.26243e-08	4.26174e-09	-1.1688e-08	5.59055e-09	-4.54507e-09	-6.80336e-09	7.52566e-09	-1.98328e-10	-3.98056e-08	5.16201e-15
-8.36329e-10	4.30865e-09	-1.56765e-08	2.05511e-08	6.2225e-09	5.00463e-09	-1.57014e-08	-1.33603e-08	-3.00603e-09	7.02674e-09	8.11974e-09	3.54194e-09	-2.10012e-09	-2.36156e-08	-5.79867e-09	-5.77372e-09	-1.36124e-09	-2.12023e-08	1.73182e-08	8.67468e-10	-6.47563e-09	2.26219e-08	4.73907e-09	-6.32063e-09	5.59046e-09	-4.61834e-09	-6.81186e-09	7.52514e-09	-5.53877e-10	-3.98139e-08	5.05133e-15
-7.8395e-10	3.28932e-09	-1.36485e-08	2.06188e-08	6.3334e-09	6.3839e-09	-1.56923e-08	-1.337e-08	-5.20108e-09	6.90312e-09	8.10306e-09	3.8048e-09	-2.11153e-09	-2.36236e-08	-5.86175e-09	-5.72619e-09	-1.36766e-09	-2.12031e-08	1.72796e-08	8.32491e-10	-6.48977e-09	2.26263e-08	2.30802e-09	-3.93403e-09	5.66278e-09	-4.61505e-09	-6.82527e-09	7.5074e-09	-6.0279e-10	-3.98178e-08	4.98097e-15
-8.17099e-10	4.0021e-09	-1.33209e-08	2.05673e-08	6.29207e-09	4.6273e-09	-1.56976e-08	-1.33842e-08	-3.672e-09	6.90534e-09	8.13069e-09	3.66954e-09	-2.03968e-09	-2.36384e-08	-5.68072e-09	-5.77299e-09	-1.36254e-09	-2.11965e-08	1.73183e-08	7.50043e-10	-6.49927e-09	2.26159e-08	3.7991e-09	-5.83196e-09	5.6099e-09	-4.64637e-09	-6.79361e-09	7.5249e-09	-5.70164e-10	-3.98417e-08	4.97029e-15
-8.13078e-10	3.71691e-09	-1.35395e-08	2.06085e-08	6.29195e-09	4.71527e-09	-1.57003e-08	-1.33703e-08	-3.06726e-09	6.91258e-09	8.08004e-09	3.72858e-09	-2.06764e-09	-2.36184e-08	-5.67273e-09	-5.77125e-09	-1.36529e-09	-2.11999e-08	1.7313e-08	7.27132e-10	-6.50628e-09	2.2619e-08	2.67226e-09	-4.58263e-09	5.66029e-09	-4.61468e-09	-6.80132e-09	7.52012e-09	-5.63171e-10	-3.98152e-08	4.94894e-15
-8.23057e-10	3.71162e-09	-1.35258e-08	3.86375e-09	1.40715e-09	5.17118e-09	-1.56516e-08	-1.3367e-08	-4.06654e-09	6.93474e-09	8.08952e-09	3.9325e-09	-2.07454e-09	-2.36188e-08	-5.75862e-09	-5.73545e-09	-1.36379e-09	-2.12182e-08	1.73192e-08	7.3582e-10	-6.49485e-09	2.26208e-08	2.71187e-09	-5.74117e-09	5.61352e-09	-4.6387e-09	-6.8458e-09	7.52015e-09	-6.67777e-10	-3.98192e-08	4.52767e-15
-7.94318e-10	3.21068e-09	-1.34708e-08	1.69786e-09	2.17323e-09	5.7104e-09	-1.55752e-08	-1.32141e-08	-3.91544e-09	6.91559e-09	8.06533e-09	4.39841e-09	-2.08794e-09	-2.35972e-08	-5.3867e-09	-5.32638e-09	-1.34482e-09	-2.12296e-08	1.73114e-08	-3.37175e-10	-6.49435e-09	2.26237e-08	2.20609e-09	-4.90276e-09	5.61986e-09	-4.63345e-09	-6.93735e-09	7.52187e-09	-3.99008e-10	-3.97319e-08	4.48769e-15
-8.12735e-10	3.25557e-09	-1.32624e-08	2.17682e-09	3.15159e-09	5.42343e-09	-1.56538e-08	-1.33208e-08	-3.58321e-09	6.92333e-09	7.79222e-09	4.00913e-09	-2.08791e-09	-2.36163e-08	-5.26804e-09	-5.52892e-09	-1.35849e-09	-2.11683e-08	1.73167e-08	4.28418e-10	-6.4686e-09	2.26201e-08	2.74654e-09	-4.88022e-09	5.63751e-09	-4.63523e-09	-6.85495e-09	7.81525e-09	-4.37935e-10	-3.90638e-08	4.43407e-15
-8.10861e-10	3.42875e-09	-1.33351e-08	4.3541e-09	2.5227e-09	5.24241e-09	-1.56522e-08	-1.32949e-08	-3.93287e-09	6.9171e-09	7.98973e-09	4.05701e-09	-2.08542e-09	-2.36154e-08	-5.43739e-09	-5.65819e-09	-1.35996e-09	-2.09226e-08	1.73156e-08	1.54469e-10	-6.4653e-09	2.26268e-08	2.68973e-09	-4.86036e-09	5.62821e-09	-4.6357e-09	-6.72589e-09	7.56426e-09	-5.25872e-10	-3.90113e-08	4.43389e-15
-8.02629e-10	3.46876e-09	-1.32659e-08	3.72844e-09	2.71291e-09	5.24487e-09	-1.56771e-08	-1.32437e-08	-3.86014e-09	6.91839e-09	7.92155e-09	3.98794e-09	-2.08223e-09	-2.97879e-09	-5.41205e-09	-5.72795e-09	-1.34165e-09	-2.09735e-08	1.73163e-08	3.42398e-10	-6.48503e-09	2.26381e-08	2.75378e-09	-4.87445e-09	5.63009e-09	-4.63659e-09	-6.75589e-09	7.65233e-09	-5.05728e-10	-3.89653e-08	3.87881e-15
-8.02629e-10	3.46876e-09	-1.32659e-08	3.72844e-09	2.71291e-09	5.24487e-09	-1.56771e-08	-1.32437e-08	-3.86014e-09	6.91839e-09	7.92155e-09	3.98794e-09	-2.08223e-09	-2.97879e-09	-5.41205e-09	-5.72795e-09	-1.34165e-09	-2.09735e-08	1.73163e-08	3.42398e-10	-6.48503e-09	2.26381e-08	2.75378e-09	-4.87445e-09	5.63009e-09	-4.63659e-09	-6.75589e-09	7.65233e-09	-5.05728e-10	-3.89653e-08	3.87881e-15
-8.01896e-10	3.44228e-09	-1.33018e-08	2.81242e-09	3.02191e-09	5.34029e-09	-1.14191e-08	-1.32335e-08	-3.87066e-09	6.92383e-09	7.94756e-09	4.01718e-09	-2.09122e-09	-4.61253e-09	-5.42082e-09	-5.71027e-09	-1.3458e-09	-2.10772e-08	1.73158e-08	2.42873e-10	-6.38749e-09	2.26287e-08	3.05977e-09	-4.84221e-09	5.62576e-09	-4.63653e-09	-7.30622e-09	7.63312e-09	-5.17652e-10	-3.90186e-08	3.78952e-15
-8.05588e-10	3.45155e-09	-1.32026e-08	2.87703e-09	3.0908e-09	5.32158e-09	-1.15285e-08	-1.32328e-08	-3.86776e-09	6.92456e-09	7.94007e-09	4.01825e-09	-1.92661e-09	-5.31925e-09	-5.45751e-09	-5.71112e-09	-1.3257e-09	-1.9289e-08	1.73045e-08	-7.40008e-12	-6.3994e-09	2.26296e-08	3.01708e-09	-4.84588e-09	5.62572e-09	-4.6364e-09	1.173e-09	7.6638e-09	-5.16656e-10	-3.90297e-08	3.67328e-15
-8.02707e-10	3.44883e-09	-1.32435e-08	3.08211e-09	2.99567e-09	5.23454e-09	-1.18851e-08	-1.32338e-08	-3.87781e-09	6.35347e-10	7.93373e-09	3.93987e-09	-2.00841e-09	-3.43989e-09	-5.44397e-09	-5.70041e-09	-1.41913e-09	-1.95713e-08	1.7351e-08	1.43636e-10	-6.41121e-09	2.26211e-08	2.95128e-09	-4.93007e-09	5.6273e-09	-4.63725e-09	-1.41586e-09	7.69534e-09	-5.04378e-10	-3.9009e-08	3.63041e-15
-8.02707e-10	3.44883e-09	-1.32435e-08	3.08211e-09	2.99567e-09	5.23454e-09	-1.18851e-08	-1.32338e-08	-3.87781e-09	6.35347e-10	7.93373e-09	3.93987e-09	-2.00841e-09	-3.43989e-09	-5.44397e-09	-5.70041e-09	-1.41913e-09	-1.95713e-08	1.7351e-08	1.43636e-10	-6.41121e-09	2.26211e-08	2.95128e-09	-4.93007e-09	5.6273e-09	-4.63725e-09	-1.41586e-09	7.69534e-09	-5.04378e-10	-3.9009e-08	3.63041e-15
-8.02879e-10	3.44862e-09	-1.3219e-08	3.01628e-09	2.99847e-09	5.27352e-09	-1.17982e-08	-1.32349e-08	-3.88069e-09	1.2745e-09	7.93569e-09	3.96511e-09	-1.97443e-09	-3.87355e-09	-5.44887e-09	-5.70362e-09	-1.36287e-09	-1.95455e-08	1.73213e-08	1.78796e-10	-6.4162e-09	2.26276e-08	2.96534e-09	-4.91082e-09	5.62733e-09	-4.63754e-09	-1.15936e-09	7.69473e-09	-5.06316e-10	-3.90066e-08	3.62957e-15
-8.02505e-10	3.44446e-09	-1.32272e-08	3.06315e-09	2.99612e-09	5.27088e-09	-1.17626e-08	-1.32362e-08	-3.88556e-09	1.868e-09	7.94035e-09	3.91183e-09	-1.97962e-09	-3.44783e-09	-5.45159e-09	-5.70248e-09	-1.35164e-09	-1.95212e-08	1.73227e-08	1.38895e-10	-6.41656e-09	2.26285e-08	2.96537e-09	-4.88293e-09	5.62795e-09	-4.6375e-09	-1.15103e-09	7.67776e-09	-5.06417e-10	-3.90089e-08	3.62641e-15
-8.03146e-10	3.44757e-09	-1.32266e-08	3.08299e-09	3.02586e-09	5.26734e-09	-1.17403e-08	-1.32356e-08	-3.87789e-09	9.9905e-10	7.93906e-09	3.90208e-09	-1.97711e-09	-3.52402e-09	-5.45357e-09	-5.70011e-09	-1.37038e-09	-1.95039e-08	1.73289e-08	1.28468e-10	-6.40955e-09	2.26251e-08	2.95122e-09	-4.90646e-09	5.62693e-09	-4.63724e-09	-8.60666e-10	7.66928e-09	-5.07782e-10	-3.90062e-08	3.62257e-15
-8.02677e-10	3.44835e-09	-1.32275e-08	3.08289e-09	3.02442e-09	5.25968e-09	-1.17451e-08	-1.32358e-08	-3.87803e-09	1.04426e-09	7.93815e-09	3.91107e-09	-1.98035e-09	-3.52254e-09	-5.45316e-09	-5.70025e-09	-1.39024e-09	-1.95e-08	1.73287e-08	1.31216e-10	-6.4099e-09	2.2625e-08	2.96068e-09	-4.90499e-09	5.62718e-09	-4.6373e-09	-6.84917e-10	7.65904e-09	-5.08316e-10	-3.90066e-08	3.62231e-15
-7.99815e-10	3.44593e-09	-1.32297e-08	3.08133e-09	3.01368e-09	5.24747e-09	-1.17875e-08	-1.32531e-08	-3.8792e-09	1.20023e-09	7.96372e-09	3.92661e-09	-1.99511e-09	-3.5035e-09	-5.45184e-09	-5.15038e-09	-1.39857e-09	-1.94564e-08	1.73284e-08	1.51729e-10	-6.41271e-09	2.26392e-08	2.96739e-09	-3.50883e-09	5.62964e-09	-9.74954e-10	-8.42607e-10	7.67488e-09	-4.99685e-10	-3.90073e-08	3.58573e-15
-7.99815e-10	3.44593e-09	-1.32297e-08	3.08133e-09	3.01368e-09	5.24747e-09	-1.17875e-08	-1.32531e-08	-3.8792e-09	1.20023e-09	7.96372e-09	3.92661e-09	-1.99511e-09	-3.5035e-09	-5.45184e-09	-5.15038e-09	-1.39857e-09	-1.94564e-08	1.73284e-08	1.51729e-10	-6.41271e-09	2.26392e-08	2.96739e-09	-3.50883e-09	5.62964e-09	-9.74954e-10	-8.42607e-10	7.67488e-09	-4.99685e-10	-3.90073e-08	3.58573e-15
-8.00884e-10	3.4461e-09	-1.32301e-08	3.08148e-09	3.01481e-09	5.24936e-09	-1.17865e-08	-1.32469e-08	-3.87818e-09	1.17503e-09	7.99352e-09	3.93184e-09	-1.98713e-09	-3.50696e-09	-5.45373e-09	-4.92033e-09	-1.38729e-09	-1.94626e-08	1.73283e-08	1.49102e-10	-6.412e-09	2.26355e-08	2.96362e-09	-3.56108e-09	5.6288e-09	-9.07634e-10	-8.34063e-10	7.67731e-09	-5.00108e-10	-3.90082e-08	3.58406e-15
-6.08674e-10	2.76471e-09	-1.32302e-08	3.13614e-09	3.61834e-09	5.19063e-09	-1.17763e-08	-1.35079e-08	-3.61854e-09	1.20233e-09	-7.98572e-10	2.71415e-09	-1.99779e-09	-3.51441e-09	-5.45858e-09	-5.24814e-09	-1.21575e-09	-1.9465e-08	1.68312e-08	1.51355e-10	-6.30015e-09	2.26063e-08	3.97666e-09	-3.71868e-09	3.38179e-09	-3.03782e-10	-4.23931e-09	6.9129e-09	-5.3475e-10	-3.90078e-08	3.49353e-15
-7.97497e-10	2.89619e-09	-1.32302e-08	3.11735e-09	3.06871e-09	5.21623e-09	-1.1772e-08	-1.3337e-08	-3.85981e-09	1.21526e-09	1.73457e-09	2.81902e-09	-1.99606e-09	-3.51498e-09	-5.45619e-09	-5.03991e-09	-1.33101e-09	-1.94644e-08	1.69973e-08	1.50099e-10	-6.40907e-09	2.2627e-08	3.5527e-09	-3.65531e-09	3.61975e-09	-3.73292e-10	-2.23052e-09	7.19564e-09	-5.2152e-10	-3.90077e-08	3.48618e-15
-6.63231e-10	2.77291e-09	-1.32302e-08	3.11967e-09	3.31317e-09	5.2042e-09	-1.17767e-08	-1.34397e-08	-3.79287e-09	1.184e-09	1.75152e-09	2.82759e-09	-1.99522e-09	-3.50691e-09	-4.98372e-09	-5.10971e-09	-1.22867e-09	-1.94631e-08	1.69035e-08	1.51343e-10	-6.34357e-09	2.25998e-08	3.23388e-09	-3.6373e-09	4.10073e-09	-7.54448e-10	-1.63806e-09	6.99985e-09	-5.16278e-10	-3.90078e-08	3.47604e-15
-7.22143e-10	3.3495e-09	-1.32303e-08	3.11243e-09	3.17111e-09	5.21606e-09	-1.1777e-08	-1.33344e-08	-3.8531e-09	1.23376e-09	1.16893e-09	3.0232e-09	-1.99094e-09	-3.51114e-09	-2.52008e-09	-5.05926e-09	-1.30655e-09	-1.94644e-08	1.70419e-08	1.49641e-10	-6.39488e-09	2.23575e-08	3.22237e-09	-3.60681e-09	4.045e-09	-6.49286e-10	-1.12235e-09	7.19324e-09	-5.05256e-10	-3.9008e-08	3.45218e-15
-7.31661e-10	3.28674e-09	-1.32303e-08	2.70273e-09	3.19507e-09	5.21624e-09	-1.17773e-08	-1.33388e-08	-3.85484e-09	1.22884e-09	1.51993e-09	3.06441e-09	-1.99293e-09	-3.5117e-09	-2.81456e-09	-5.06916e-09	-1.2903e-09	-1.94637e-08	1.70297e-08	1.49896e-10	-6.37082e-09	2.23175e-08	3.25861e-09	-3.61804e-09	3.98881e-09	-6.26066e-10	-1.29113e-09	7.21029e-09	-5.11353e-10	-3.90079e-08	3.45046e-15
-6.73439e-10	3.42312e-09	-1.32079e-08	2.80126e-09	3.23137e-09	5.21227e-09	-1.1778e-08	-1.33197e-08	-3.81554e-09	1.2408e-09	1.44252e-09	3.58131e-09	-1.96937e-09	-3.50779e-09	-3.24129e-09	-4.40096e-09	-1.31631e-09	-1.94641e-08	1.69847e-08	1.48708e-10	-6.3537e-09	2.30708e-08	3.35521e-09	-3.61885e-09	4.14381e-09	-5.00521e-10	-1.34177e-09	7.26077e-09	-5.12003e-10	-1.94658e-08	2.34247e-15
-7.27484e-10	3.27299e-09	-1.32183e-08	2.76563e-09	3.18541e-09	5.2184e-09	-1.17778e-08	-1.33223e-08	-3.8302e-09	1.21684e-09	1.46787e-09	3.38934e-09	-1.99187e-09	-3.50994e-09	-3.08654e-09	-4.89407e-09	-1.32333e-09	-1.94641e-08	1.69949e-08	1.49497e-10	-6.35285e-09	2.25226e-08	3.29201e-09	-3.61947e-09	4.08963e-09	-5.97335e-10	-1.32594e-09	7.24257e-09	-5.12545e-10	-1.98119e-08	2.33184e-15
-6.85162e-10	3.35304e-09	-1.32162e-08	2.76274e-09	3.19447e-09	5.21809e-09	-1.17777e-08	-1.33217e-08	-3.82977e-09	1.22379e-09	1.56553e-09	3.40158e-09	-1.98751e-09	-3.50963e-09	-3.14889e-09	-4.55583e-09	-1.31813e-09	-1.94641e-08	1.70013e-08	1.4913e-10	-6.35389e-09	2.25098e-08	3.29933e-09	-3.61898e-09	4.10205e-09	-5.88304e-10	-1.36237e-09	7.23814e-09	-5.12099e-10	-1.97521e-08	2.32728e-15
-7.07537e-10	3.35331e-09	-1.32118e-08	2.74393e-09	3.19913e-09	5.21449e-09	-1.17779e-08	-1.33205e-08	-3.8298e-09	1.22964e-09	1.45628e-09	3.46123e-09	-1.983e-09	-3.50863e-09	-3.04872e-09	-4.66726e-09	-1.30701e-09	-1.94641e-08	1.69956e-08	1.49272e-10	-6.3605e-09	2.24741e-08	3.29898e-09	-3.61787e-09	4.09663e-09	-5.27932e-10	-1.36964e-09	7.24735e-09	-5.12001e-10	-1.96994e-08	2.32374e-15
-7.02168e-10	3.2848e-09	-1.32188e-08	2.78741e-09	3.19971e-09	5.21496e-09	-1.17779e-08	-1.33216e-08	-3.82265e-09	1.22929e-09	1.24911e-09	3.30247e-09	-1.98127e-09	-3.50895e-09	-2.71377e-09	-4.62695e-09	-1.30873e-09	-1.9464e-08	1.69925e-08	1.49162e-10	-6.36229e-09	2.24968e-08	3.28869e-09	-3.61234e-09	4.11919e-09	-5.45522e-10	-1.32672e-09	7.25002e-09	-5.12059e-10	-1.96038e-08	2.31695e-15
-7.00749e-10	3.29596e-09	-1.32181e-08	2.83092e-09	3.19962e-09	5.21513e-09	-1.17779e-08	-1.33217e-08	-3.8237e-09	1.22856e-09	1.32846e-09	3.32733e-09	-1.98293e-09	-3.50908e-09	-2.75905e-09	-4.51401e-09	-1.30983e-09	-1.94641e-08	1.69934e-08	1.49202e-10	-6.36054e-09	2.24691e-08	3.28656e-09	-3.61745e-09	4.11772e-09	-5.40618e-10	-1.32526e-09	7.24551e-09	-5.12124e-10	-1.96093e-08	2.31577e-15
-7.00749e-10	3.29596e-09	-1.32181e-08	2.83092e-09	3.19962e-09	5.21513e-09	-1.17779e-08	-1.33217e-08	-3.8237e-09	1.22856e-09	1.32846e-09	3.32733e-09	-1.98293e-09	-3.50908e-09	-2.75905e-09	-4.51401e-09	-1.30983e-09	-1.94641e-08	1.69934e-08	1.49202e-10	-6.36054e-09	2.24691e-08	3.28656e-09	-3.61745e-09	4.11772e-09	-5.40618e-10	-1.32526e-09	7.24551e-09	-5.12124e-10	-1.96093e-08	2.31577e-15
-2.24502e-10	3.29735e-09	-1.3262e-08	2.82544e-09	3.20163e-09	5.21501e-09	-1.17779e-08	-1.33316e-08	-3.82476e-09	1.17035e-09	1.30383e-09	3.31507e-09	-1.99129e-09	-3.50903e-09	-2.75125e-09	-4.57347e-09	-1.31129e-09	-1.75129e-08	1.69954e-08	1.3914e-10	-6.28725e-09	2.2183e-08	3.30061e-09	-3.61514e-09	4.13991e-09	-5.45819e-10	-1.32332e-09	7.25135e-09	-5.12119e-10	-1.96067e-08	2.23146e-15
7.41578e-10	3.29166e-09	-1.33137e-08	2.83489e-09	3.20176e-09	5.21508e-09	-1.17779e-08	-1.33352e-08	-3.82323e-09	1.08937e-09	1.29886e-09	3.31044e-09	-1.98778e-09	-3.50912e-09	-2.74118e-09	-4.59657e-09	-1.31085e-09	-1.73661e-08	1.69946e-08	1.41875e-10	-6.28224e-09	2.21667e-08	3.29333e-09	-3.61337e-09	4.15235e-09	-5.4575e-10	-1.32696e-09	7.25607e-09	-5.12143e-10	-1.96107e-08	2.22769e-15
8.1713e-10	3.28549e-09	-1.32453e-08	2.82598e-09	3.20139e-09	4.78124e-09	-1.17779e-08	-1.269e-08	-3.82596e-09	9.60716e-10	1.30546e-09	3.30494e-09	-1.98769e-09	-3.50902e-09	-2.77351e-09	-4.58707e-09	-1.30995e-09	-1.72743e-08	1.69954e-08	1.38109e-10	-6.3417e-09	2.22555e-08	3.29283e-09	-3.61369e-09	4.13784e-09	-5.45128e-10	-1.32877e-09	7.26209e-09	-5.12116e-10	-1.9608e-08	2.206e-15
1.66214e-10	3.28984e-09	-1.32489e-08	2.82781e-09	3.20124e-09	4.14003e-09	-1.17779e-08	-1.28041e-08	-3.82601e-09	1.09403e-09	1.30204e-09	3.31153e-09	-1.98852e-09	-3.50784e-09	-2.75892e-09	-4.59151e-09	-1.3138e-09	-1.74707e-08	1.69968e-08	1.34738e-10	-6.32911e-09	2.22105e-08	3.29565e-09	-3.61409e-09	4.14529e-09	-5.45161e-10	-1.36724e-09	7.26451e-09	-5.12119e-10	-4.34715e-09	1.84231e-15
6.36798e-10	3.2915e-09	-1.32668e-08	2.82243e-09	3.18963e-09	4.2499e-09	-7.26375e-09	-1.28937e-08	-3.82262e-09	1.02228e-09	1.28812e-09	3.3372e-09	-1.99699e-09	-3.84925e-09	-2.77368e-09	-2.89652e-09	-1.31343e-09	-1.75936e-08	1.69957e-08	1.39576e-10	-6.13502e-09	2.21485e-08	3.29431e-09	-3.61037e-09	4.14463e-09	-5.51867e-10	-1.38397e-09	7.26261e-09	-5.12066e-10	-3.61136e-09	1.74346e-15
6.62083e-10	3.22875e-09	-1.32494e-08	2.80671e-09	3.20602e-09	4.3307e-09	-1.17822e-08	-1.27603e-08	-3.82544e-09	1.03023e-09	1.30118e-09	3.31226e-09	-1.99579e-09	-3.50936e-09	-2.76336e-09	-4.59817e-09	-1.29594e-09	-1.07335e-08	1.6996e-08	1.20636e-10	-6.33044e-09	2.21631e-08	3.29583e-09	-9.96562e-11	3.98065e-09	-5.06926e-10	-1.34527e-09	7.25825e-09	-5.11604e-10	-7.02812e-09	1.66657e-15
9.42814e-10	3.26071e-09	-1.32616e-08	2.77585e-09	3.20459e-09	4.41959e-09	-5.64697e-09	-1.28168e-08	-3.8252e-09	1.07175e-09	1.30166e-09	3.31584e-09	-1.99467e-09	-3.5088e-09	-2.76249e-09	-4.5739e-09	-1.30821e-09	-1.10011e-08	1.69958e-08	1.36227e-10	-6.32484e-09	2.21155e-08	3.17075e-09	-1.96781e-09	4.08199e-09	-5.08361e-10	-1.36263e-09	7.25839e-09	-5.11032e-10	-5.70014e-09	1.55322e-15
5.98687e-10	3.25405e-09	-1.32599e-08	2.79139e-09	3.20169e-09	4.50199e-09	-5.67827e-09	-1.283e-08	-3.82533e-09	1.05963e-09	1.30029e-09	3.31283e-09	-1.99459e-09	-3.50933e-09	-2.76924e-09	-4.59001e-09	-1.30714e-09	-1.11814e-08	1.69958e-08	1.3031e-10	-6.32674e-09	2.21285e-08	3.24328e-09	-1.83271e-09	4.05191e-09	-4.70329e-10	-1.35844e-09	7.25697e-09	-5.11012e-10	-4.0371e-09	1.54228e-15
5.97902e-10	3.26991e-09	-1.32632e-08	2.77227e-09	3.30318e-09	4.48988e-09	-5.21626e-09	-1.29402e-08	-3.82307e-09	1.09039e-09	1.29613e-09	3.27216e-09	-1.74479e-09	-3.5267e-09	-2.76218e-09	-1.91982e-09	-1.30555e-09	-1.13988e-08	1.69924e-08	1.30646e-10	-6.31886e-09	1.10168e-08	2.52579e-09	-2.32376e-09	4.0634e-09	-4.81501e-10	-1.3521e-09	7.2602e-09	-5.1051e-10	-5.20141e-09	1.16743e-15
3.52511e-10	3.2622e-09	-1.3263e-08	3.0063e-09	3.45075e-09	4.48877e-09	-5.07107e-09	-1.2843e-08	-3.82353e-09	1.06164e-09	1.28959e-09	2.86978e-09	-1.78096e-09	-3.51261e-09	-2.75412e-09	-2.56739e-09	-1.30198e-09	-1.16562e-08	1.69925e-08	1.23912e-10	-6.32515e-09	1.00931e-08	2.33209e-09	-1.47315e-09	4.08518e-09	-4.45779e-10	-1.36784e-09	7.26058e-09	-4.95387e-10	-4.68411e-09	1.14323e-15
6.82937e-10	3.26722e-09	-1.32637e-08	2.8431e-09	3.28608e-09	4.42109e-09	-5.02775e-09	-1.28678e-08	-3.82367e-09	1.06645e-09	1.29094e-09	3.2416e-09	-1.10404e-09	-3.51846e-09	-2.75828e-09	-2.58563e-10	-1.30457e-09	-1.11209e-08	1.69924e-08	1.29395e-10	-6.3235e-09	1.01207e-08	2.35417e-09	-1.75412e-09	4.08583e-09	-4.81045e-10	-1.36369e-09	7.26e-09	-4.94589e-10	-4.55926e-09	1.12325e-15
6.82937e-10	3.26722e-09	-1.32637e-08	2.8431e-09	3.28608e-09	4.42109e-09	-5.02775e-09	-1.28678e-08	-3.82367e-09	1.06645e-09	1.29094e-09	3.2416e-09	-1.10404e-09	-3.51846e-09	-2.75828e-09	-2.58563e-10	-1.30457e-09	-1.11209e-08	1.69924e-08	1.29395e-10	-6.3235e-09	1.01207e-08	2.35417e-09	-1.75412e-09	4.08583e-09	-4.81045e-10	-1.36369e-09	7.26e-09	-4.94589e-10	-4.55926e-09	1.12325e-15
6.72307e-10	3.26786e-09	-1.32636e-08	2.81362e-09	3.32941e-09	4.41283e-09	-4.87893e-09	-1.2883e-08	-3.82361e-09	1.0666e-09	1.29194e-09	3.22384e-09	-1.13802e-09	-3.51911e-09	-2.75776e-09	4.89487e-10	-1.30471e-09	-1.11931e-08	1.69923e-08	1.29235e-10	-6.32369e-09	1.00763e-08	2.22865e-09	-1.8954e-09	4.08513e-09	-4.81038e-10	-1.36059e-09	7.26016e-09	-4.91678e-10	-4.19932e-09	1.11983e-15
6.53277e-10	3.26721e-09	-1.32636e-08	2.83037e-09	3.31818e-09	4.41067e-09	-5.02015e-09	-1.28688e-08	-3.82368e-09	1.06688e-09	1.29141e-09	3.23036e-09	-1.12626e-09	-3.51917e-09	-2.7579e-09	-1.85337e-11	-1.30464e-09	-1.11338e-08	1.69922e-08	1.29153e-10	-6.32344e-09	1.01436e-08	1.84895e-09	-1.84459e-09	4.08393e-09	-4.80762e-10	-1.35751e-09	7.26027e-09	-4.93864e-10	-4.18081e-09	1.11873e-15
6.95027e-10	3.26864e-09	-1.3284e-08	2.95091e-09	3.32924e-09	4.42208e-09	-5.09111e-09	-1.09875e-08	-3.82309e-09	1.06745e-09	1.29165e-09	3.23146e-09	-1.13421e-09	-3.51925e-09	-2.75723e-09	2.21359e-10	-1.30461e-09	-1.10536e-08	5.48937e-09	-8.93679e-10	-6.32329e-09	1.01136e-08	2.16382e-09	-1.78212e-09	4.17322e-09	-6.12633e-10	-1.36168e-09	7.26006e-09	-4.94367e-10	-4.60641e-09	8.21574e-16
6.91005e-10	3.26756e-09	-1.3271e-08	2.92831e-09	3.29324e-09	4.41647e-09	-5.05658e-09	-7.04979e-09	-3.82281e-09	1.06754e-09	1.29083e-09	3.20376e-09	-1.13209e-09	-3.51957e-09	-2.75818e-09	3.83136e-11	-1.30439e-09	-1.10879e-08	4.18831e-09	-7.79058e-10	-6.32358e-09	1.01279e-08	2.04429e-09	-1.87385e-09	4.16091e-09	-4.98097e-10	-1.35843e-09	7.26013e-09	-4.94959e-10	-4.42228e-09	7.35391e-16
6.46962e-10	3.26765e-09	-1.32562e-08	2.9595e-09	3.25091e-09	4.42196e-09	-5.02983e-09	-2.28606e-09	-3.81789e-09	1.06939e-09	1.29014e-09	3.19301e-09	-1.1284e-09	-3.50293e-09	-2.75834e-09	1.72602e-11	-8.2447e-10	-1.11259e-08	4.80654e-09	-8.02895e-10	-6.32348e-09	1.0136e-08	2.01217e-09	-1.15561e-09	4.35872e-09	-2.30456e-10	-1.35963e-09	7.27452e-09	-4.957e-10	-4.25731e-09	6.93475e-16
6.51302e-10	3.26662e-09	-1.32726e-08	3.17895e-09	3.2117e-09	4.41834e-09	-5.03587e-09	-2.53097e-09	-3.83348e-09	1.07086e-09	1.29121e-09	3.21602e-09	-1.12855e-09	-3.50583e-09	-2.75847e-09	3.64131e-11	-8.11354e-10	-1.11044e-08	3.61663e-09	-4.07956e-10	-6.32573e-09	1.01486e-08	2.23138e-09	-1.65939e-09	4.22535e-09	-4.77238e-10	-1.36094e-09	7.25473e-09	-4.96278e-10	-4.21397e-09	6.86515e-16
6.48179e-10	3.25995e-09	-1.32656e-08	3.06307e-09	3.11281e-09	4.5583e-09	-5.00954e-09	-2.2989e-09	-3.74951e-09	1.07074e-09	1.28231e-09	3.20703e-09	-1.13238e-09	-3.49977e-09	-2.75738e-09	2.00289e-11	-7.71142e-10	-1.11141e-08	3.66695e-09	-5.56139e-10	-6.32484e-09	1.0141e-08	2.21899e-09	-1.63579e-09	4.32364e-09	-2.88788e-10	-1.41337e-09	7.25432e-09	-4.96251e-10	-4.11221e-09	6.84398e-16
6.56496e-10	3.25943e-09	-1.32882e-08	1.11681e-09	3.24137e-09	4.41919e-09	-4.92116e-09	-2.94985e-09	-3.82586e-09	1.06796e-09	1.28632e-09	3.19528e-09	-1.13293e-09	-3.50813e-09	-2.80593e-09	6.80557e-11	-1.03516e-09	-1.09665e-08	3.50363e-09	-1.14973e-09	-6.37934e-09	1.01421e-08	2.19839e-09	-1.67053e-09	4.27992e-09	-4.22633e-10	-1.35898e-09	5.59885e-09	-4.99565e-10	-4.16558e-09	6.56351e-16
6.44369e-10	3.2506e-09	-1.32818e-08	1.48894e-09	3.2172e-09	4.43968e-09	-4.99959e-09	-2.6261e-09	-8.34156e-10	1.06871e-09	1.27992e-09	3.25776e-09	-1.07324e-09	-3.50776e-09	-2.76462e-09	3.07788e-11	-1.11759e-09	-6.84177e-09	3.87125e-09	-7.2033e-10	-6.32724e-09	1.01255e-08	2.18599e-09	-1.64589e-09	4.27898e-09	-3.99154e-10	-1.38799e-09	6.11174e-09	-3.06309e-10	-4.1841e-09	5.75707e-16
7.24876e-10	3.24931e-09	-1.32849e-08	3.17187e-09	3.21178e-09	4.42739e-09	-5.02211e-09	-3.00918e-09	-1.84425e-09	1.07207e-09	1.28316e-09	3.04256e-09	-1.14114e-09	-3.57692e-09	-2.74673e-09	-6.20489e-11	-1.14452e-09	-4.12299e-09	3.29928e-09	-9.66863e-10	-6.33084e-09	1.00994e-08	2.18748e-09	-1.60308e-09	4.25161e-09	-4.56469e-10	-1.33324e-09	5.76956e-09	-4.54443e-10	-4.13124e-09	5.49113e-16
6.57054e-10	3.25503e-09	-1.3279e-08	2.00834e-09	3.20283e-09	4.42127e-09	-5.03007e-09	-3.01455e-09	-1.38463e-09	1.07264e-09	1.28414e-09	3.19251e-09	-1.13356e-09	-3.53572e-09	-2.75329e-09	-7.67508e-12	-1.12969e-09	-4.02889e-09	3.54332e-09	-9.57602e-10	-6.33122e-09	1.01203e-08	2.20607e-09	-1.6204e-09	4.2823e-09	-3.86503e-10	-1.33771e-09	5.87349e-09	-4.72948e-10	-2.74833e-09	5.35393e-16
6.55544e-10	3.25531e-09	-1.32797e-08	1.90273e-09	3.21772e-09	4.43185e-09	-5.00442e-09	-2.79939e-09	-1.68685e-09	1.07107e-09	1.2827e-09	3.22364e-09	-1.11724e-09	-3.56621e-09	-2.72796e-09	4.60952e-12	-1.13503e-09	-3.78519e-09	3.54637e-09	-8.57114e-10	-6.331e-09	1.01123e-08	2.19274e-09	-1.6284e-09	4.26312e-09	-3.86218e-10	-1.36011e-09	5.77471e-09	-4.40346e-10	-2.41616e-09	5.29591e-16
6.63397e-10	3.25531e-09	-1.32808e-08	2.10349e-09	3.20475e-09	4.43082e-09	-5.01896e-09	-2.78184e-09	-1.83872e-09	1.07088e-09	1.28168e-09	3.16808e-09	-1.11386e-09	-2.15414e-09	-2.73197e-09	4.12136e-12	-1.11616e-09	-4.1778e-09	3.57114e-09	-8.34271e-10	-6.33203e-09	1.01146e-08	2.20391e-09	-1.62002e-09	4.27691e-09	-4.00584e-10	-1.35112e-09	5.7557e-09	-4.60401e-10	-2.27584e-09	5.25051e-16
6.67083e-10	3.22979e-09	-1.32806e-08	1.93018e-09	3.21486e-09	4.43189e-09	-5.01089e-09	-2.83836e-09	-1.90157e-09	1.07135e-09	1.28294e-09	2.99531e-09	-1.12035e-09	-2.01692e-09	-2.72901e-09	-4.63505e-12	-1.11948e-09	-4.14462e-09	3.52702e-09	-8.61821e-10	-6.33201e-09	1.01078e-08	2.19218e-09	-1.60911e-09	4.27632e-09	-3.89569e-10	-1.34e-09	5.80269e-09	-4.59443e-10	-1.96794e-09	5.21532e-16
6.611e-10	3.25331e-09	-1.328e-08	2.10441e-09	3.20725e-09	4.43016e-09	-5.01464e-09	-2.82745e-09	-1.79109e-09	1.07111e-09	1.28367e-09	3.08043e-09	-1.11972e-09	-2.34154e-09	-2.73431e-09	-2.68359e-12	-1.12397e-09	-4.02818e-09	3.52544e-09	-8.46577e-10	-5.2207e-09	1.01142e-08	2.19582e-09	-1.61597e-09	4.30361e-09	-3.95935e-10	-1.36552e-09	5.80127e-09	-4.60816e-10	-1.87823e-09	5.10125e-16
6.63089e-10	3.25442e-09	-1.17545e-08	2.0852e-09	3.20262e-09	4.42891e-09	-5.00963e-09	-2.83954e-09	-1.76162e-09	1.54672e-09	1.30142e-09	3.17096e-09	-1.11792e-09	-2.45206e-09	-2.73421e-09	-2.86555e-12	-1.12207e-09	-3.90507e-09	3.523e-09	-8.81424e-10	-5.35248e-09	1.01252e-08	2.18235e-09	-1.66081e-09	4.28353e-09	-3.99718e-10	-1.31526e-09	5.78626e-09	-4.42481e-10	-2.12997e-09	4.75401e-16
6.59675e-10	3.25488e-09	-1.10913e-08	1.99109e-09	3.20133e-09	4.42803e-09	-5.01187e-09	-2.85189e-09	-1.77375e-09	1.1435e-09	1.323e-09	3.08642e-09	-1.11915e-09	-2.16812e-09	-2.73505e-09	-1.31748e-12	-1.12021e-09	-3.93844e-09	3.47853e-09	-8.13346e-10	-5.19736e-09	1.01347e-08	2.19379e-09	-1.62113e-09	4.27353e-09	-4.0152e-10	-1.36266e-09	5.79264e-09	-4.38516e-10	-2.1292e-09	4.55537e-16
5.73426e-10	3.24905e-09	-1.08798e-08	1.94508e-09	3.1811e-09	4.42942e-09	-3.91157e-09	-2.86261e-09	-1.78149e-09	1.41502e-09	1.28886e-09	3.11161e-09	-1.10031e-09	-2.28799e-09	-2.43535e-09	-8.94808e-13	-1.12252e-09	-3.98905e-09	3.37667e-09	-8.47789e-10	-4.98249e-09	1.01244e-08	2.19479e-09	-1.64869e-09	4.279e-09	-3.99475e-10	-1.3661e-09	5.7915e-09	-4.40732e-10	-2.08951e-09	4.37764e-16
5.88267e-10	3.25131e-09	-1.07711e-08	1.94518e-09	3.18137e-09	4.42922e-09	-3.95138e-09	-2.86273e-09	-1.7314e-09	1.32159e-09	1.29005e-09	3.12435e-09	-1.09755e-09	-2.26813e-09	-2.21934e-09	-2.51554e-12	-1.1225e-09	-3.98623e-09	3.45602e-09	-8.4706e-10	-4.99855e-09	1.01322e-08	2.19341e-09	-1.63981e-09	4.2779e-09	-3.99473e-10	-1.36787e-09	5.78567e-09	-4.40794e-10	-2.09064e-09	4.3504e-16
5.91485e-10	3.24991e-09	-1.07777e-08	1.95779e-09	3.18294e-09	4.42902e-09	-3.97889e-09	-2.85995e-09	-1.75084e-09	1.26083e-09	1.29548e-09	2.92694e-09	-1.10729e-09	-2.27455e-09	-2.27099e-09	-2.24839e-12	-1.12304e-09	-3.97595e-09	3.42237e-09	-8.4613e-10	-5.01118e-09	1.01246e-08	2.1936e-09	-1.65387e-09	4.2787e-09	-3.99586e-10	-1.37303e-09	5.7909e-09	-4.35732e-10	-2.09348e-09	4.34243e-16
5.82002e-10	3.24924e-09	-1.08335e-08	1.97058e-09	3.18862e-09	4.42857e-09	-3.96284e-09	-2.85603e-09	-1.77469e-09	1.26332e-09	1.34673e-09	2.80634e-09	-1.11032e-09	-2.21551e-09	-2.42017e-09	-1.45647e-12	-1.12289e-09	-3.97597e-09	3.45498e-09	-8.13457e-10	-2.45884e-09	1.01269e-08	2.19461e-09	-1.65423e-09	4.27993e-09	-4.0099e-10	-1.36978e-09	5.794e-09	-4.44951e-10	-2.1131e-09	4.16627e-16
5.78033e-10	3.24915e-09	-1.08208e-08	1.95951e-09	3.16528e-09	4.42975e-09	-3.84391e-09	-2.85542e-09	-1.75856e-09	1.44659e-09	1.0554e-09	2.88603e-09	-1.09608e-09	-2.27979e-09	-2.71889e-09	7.38356e-11	-1.11053e-09	-3.96772e-09	3.25358e-09	-7.90683e-10	-3.60921e-09	1.00573e-08	2.19403e-09	-1.21725e-09	4.23388e-09	-3.94781e-10	1.56069e-10	1.76639e-09	-4.40362e-10	-1.97498e-09	3.86795e-16
5.49434e-10	3.25091e-09	-1.08317e-08	1.95415e-09	3.12653e-09	4.42941e-09	-3.89164e-09	-2.85619e-09	-1.76384e-09	1.3206e-09	8.14333e-10	2.99777e-09	-1.10411e-09	-2.28446e-09	-2.69434e-09	1.67135e-10	-1.11994e-09	-3.97246e-09	3.16071e-09	-7.778e-10	-2.7387e-09	1.00719e-08	2.1943e-09	-1.21712e-09	4.13988e-09	-3.89258e-10	-1.08019e-09	1.40891e-09	-4.38536e-10	-2.05811e-09	3.80681e-16
5.34727e-10	3.2506e-09	-1.08282e-08	1.95737e-09	3.14379e-09	4.42961e-09	-3.83155e-09	-2.84394e-09	-1.76234e-09	1.3468e-09	1.13289e-09	2.87482e-09	-1.10105e-09	-2.25318e-09	-2.64119e-09	5.00393e-11	-1.1151e-09	-3.97008e-09	3.20656e-09	-8.11421e-10	-3.19636e-09	2.36453e-09	2.19972e-09	-1.29633e-09	4.14513e-09	-3.94381e-10	-9.87437e-10	1.82649e-09	-4.41136e-10	-2.07229e-09	2.88352e-16
4.70076e-10	3.2508e-09	-1.08298e-08	1.96292e-09	3.15496e-09	4.42941e-09	-3.82098e-09	-2.85527e-09	-1.76215e-09	1.38732e-09	1.04514e-09	2.82448e-09	-1.10521e-09	-2.26158e-09	-2.49011e-09	4.18723e-11	-1.10053e-09	-3.96719e-09	3.15881e-09	-8.16064e-10	-3.17804e-09	1.37684e-09	2.19527e-09	-1.51835e-09	4.27465e-09	-3.96535e-10	-5.37661e-10	1.7743e-09	-4.41014e-10	-2.06746e-09	2.83942e-16
4.96066e-10	3.25103e-09	-1.08328e-08	1.95998e-09	3.15217e-09	4.42911e-09	-3.82407e-09	-2.85585e-09	-1.76346e-09	1.34297e-09	1.04901e-09	2.8645e-09	-1.10145e-09	-2.24897e-09	-2.53988e-09	5.93819e-11	-1.10368e-09	-3.96763e-09	3.19115e-09	-8.1015e-10	-3.01234e-09	1.62536e-09	2.19508e-09	-1.40505e-09	4.25194e-09	-3.92981e-10	-6.70658e-10	1.30422e-09	-4.41051e-10	-2.05681e-09	2.82401e-16
4.88688e-10	3.25095e-09	-1.08345e-08	1.95961e-09	3.15217e-09	4.42917e-09	-3.83459e-09	-2.85136e-09	-1.76345e-09	1.34329e-09	1.04801e-09	2.86951e-09	-1.10207e-09	-2.24761e-09	-2.5399e-09	6.5e-11	-1.10746e-09	-3.96771e-09	3.16788e-09	-8.10068e-10	-2.93402e-09	1.62734e-09	2.19511e-09	-1.39782e-09	4.20775e-09	-3.94477e-10	-6.74986e-10	1.47066e-09	-4.40842e-10	-2.05796e-09	2.8199e-16
4.17284e-10	3.25063e-09	-5.82916e-10	1.95934e-09	3.15508e-09	4.42956e-09	-3.8241e-09	-2.85526e-09	-1.76311e-09	1.3689e-09	1.04377e-09	2.86209e-09	-1.1043e-09	-2.24801e-09	-2.55523e-09	6.0374e-11	-1.1061e-09	-3.96083e-09	3.16888e-09	-8.11203e-10	-3.02634e-09	1.58031e-09	2.19531e-09	-1.41383e-09	4.24744e-09	-3.95416e-10	-5.05608e-10	1.47892e-09	-4.41039e-10	-2.06123e-09	1.6551e-16
4.17644e-10	3.25066e-09	-4.52554e-10	1.96044e-09	3.15472e-09	4.42944e-09	-3.83686e-09	-2.85509e-09	-1.76274e-09	1.36419e-09	1.03949e-09	2.86008e-09	-1.10483e-09	-2.24963e-09	-2.55705e-09	6.10362e-11	-1.10504e-09	-3.96504e-09	3.1784e-09	-8.12009e-10	-3.03959e-09	1.33696e-09	2.19525e-09	-1.43213e-09	4.26681e-09	-3.95741e-10	-4.77205e-10	1.44753e-09	-4.41098e-10	-2.05926e-09	1.65009e-16
4.41812e-10	3.25065e-09	-3.33581e-10	1.96002e-09	3.15508e-09	4.4295e-09	-3.83714e-09	-2.85514e-09	-1.76288e-09	1.36871e-09	1.03995e-09	2.86034e-09	-1.10489e-09	-2.25054e-09	-2.55885e-09	6.03413e-11	-1.10446e-09	-3.96405e-09	3.16994e-09	-8.12354e-10	-3.03477e-09	1.33626e-09	2.19535e-09	-1.42564e-09	4.24973e-09	-3.95499e-10	-4.84145e-10	1.44491e-09	-4.41042e-10	-2.059e-09	1.64709e-16
4.35411e-10	3.25069e-09	-1.26119e-10	1.96078e-09	3.15507e-09	4.42948e-09	-3.83773e-09	-2.85518e-09	-1.76281e-09	1.36605e-09	1.03893e-09	2.86156e-09	-1.10452e-09	-2.24904e-09	-2.54627e-09	6.28174e-11	-1.1051e-09	-3.96438e-09	3.16765e-09	-8.12549e-10	-3.03659e-09	1.31931e-09	2.19528e-09	-1.43302e-09	4.26427e-09	-3.95041e-10	-4.85117e-10	1.40897e-09	-4.41031e-10	-2.06303e-09	1.64556e-16
4.3506e-10	3.25074e-09	-2.50608e-10	1.96047e-09	3.15459e-09	4.42955e-09	-3.83517e-09	-2.85525e-09	-1.76298e-09	1.35994e-09	1.04041e-09	2.86042e-09	-1.10412e-09	-2.2489e-09	-2.54388e-09	6.17154e-11	-1.10537e-09	-3.96397e-09	3.16967e-09	-8.11963e-10	-3.02524e-09	1.31309e-09	2.19528e-09	-1.42223e-09	4.26142e-09	-3.95482e-10	-4.9124e-10	1.42578e-09	-4.41016e-10	-2.06035e-09	1.64459e-16
4.34563e-10	3.2507e-09	-2.21311e-10	1.96043e-09	3.15474e-09	4.42951e-09	-3.83508e-09	-2.85521e-09	-1.76284e-09	1.36402e-09	1.0394e-09	2.86109e-09	-1.10424e-09	-2.24911e-09	-2.54367e-09	6.23915e-11	-1.105e-09	-3.96379e-09	3.17042e-09	-8.11934e-10	-3.03652e-09	1.26787e-09	2.19528e-09	-1.42686e-09	4.26129e-09	-3.95208e-10	-4.86656e-10	1.41788e-09	-4.41025e-10	-2.06031e-09	1.64396e-16
4.3432e-10	3.25068e-09	-1.33245e-10	1.63796e-09	3.15488e-09	4.43922e-09	-3.83352e-09	-2.85515e-09	-1.76388e-09	1.36438e-09	1.03979e-09	2.86235e-09	-1.10424e-09	-2.25045e-09	-2.54752e-09	1.26816e-10	-7.72006e-10	-3.96436e-09	3.17259e-09	-8.12123e-10	-3.03537e-09	1.333e-09	2.19558e-09	-1.42864e-09	4.25398e-09	-3.96352e-10	-4.88918e-10	1.41004e-09	-4.38729e-10	-2.06057e-09	1.62809e-16
4.33918e-10	3.25837e-09	-1.83869e-10	1.88895e-09	1.14371e-09	4.42987e-09	-3.83549e-09	-2.86244e-09	-1.76571e-09	1.37373e-09	1.03984e-09	2.86182e-09	-1.10481e-09	-2.24866e-09	-2.3359e-09	5.71522e-11	-1.0869e-09	-3.96487e-09	3.17076e-09	-8.12103e-10	-3.03255e-09	1.29225e-09	2.19528e-09	-1.42984e-09	4.25913e-09	-3.9535e-10	-4.85903e-10	1.41563e-09	-4.40907e-10	-1.8012e-09	1.53577e-16
4.34291e-10	3.25084e-09	-1.74895e-10	1.85119e-09	1.22647e-09	4.15458e-09	-3.83928e-09	-2.85457e-09	-1.76492e-09	1.37502e-09	1.03997e-09	2.86159e-09	-1.1039e-09	-2.25095e-09	-2.36674e-09	8.34807e-11	-1.02974e-09	-3.96712e-09	3.17285e-09	-8.12093e-10	-3.03474e-09	1.28647e-09	2.19552e-09	-1.42938e-09	4.17692e-09	-3.95296e-10	-4.84165e-10	1.41474e-09	-4.40495e-10	-2.08068e-09	1.51652e-16
4.34062e-10	3.25256e-09	-1.88651e-10	1.89222e-09	7.10653e-10	4.17906e-09	-3.84518e-09	-2.85475e-09	-1.76532e-09	1.37648e-09	1.0399e-09	2.86144e-09	-1.10336e-09	-2.24929e-09	-2.4695e-09	6.65515e-11	-8.65573e-10	-3.96489e-09	3.17188e-09	-8.12069e-10	-3.03334e-09	1.2877e-09	2.19558e-09	-1.42959e-09	4.2078e-09	-3.95406e-10	-4.83164e-10	1.4163e-09	-4.40854e-10	-1.91956e-09	1.50842e-16
4.33565e-10	3.25374e-09	-1.85504e-10	1.84274e-09	1.09151e-09	4.23138e-09	-3.83982e-09	-2.85545e-09	-1.75945e-09	1.36705e-09	1.04003e-09	2.86144e-09	-1.11193e-09	-2.24948e-09	-2.46081e-09	7.89777e-11	-9.74661e-10	-3.96403e-09	3.17185e-09	-8.12108e-10	-3.03142e-09	1.28701e-09	1.23767e-09	-1.42959e-09	4.22362e-09	-4.42061e-10	-4.80931e-10	1.41641e-09	-4.43473e-10	-1.79698e-09	1.48294e-16
4.31323e-10	3.25631e-09	-1.83876e-10	1.88551e-09	1.02303e-09	4.19881e-09	-3.83859e-09	-1.19022e-09	-1.76465e-09	1.36992e-09	1.04008e-09	2.86146e-09	-1.10411e-09	-2.26404e-09	-1.34805e-09	7.68121e-11	-1.78221e-10	-3.96478e-09	3.17178e-09	-8.12123e-10	-3.03157e-09	1.29136e-09	2.19552e-09	-1.42949e-09	4.18585e-09	-3.95746e-10	-4.7279e-10	1.4159e-09	-4.32708e-10	-1.89855e-09	1.39526e-16
4.32994e-10	3.25458e-09	-1.86098e-10	1.86523e-09	9.92876e-10	4.10704e-09	-3.8401e-09	-1.29078e-09	-1.76541e-09	1.37017e-09	1.04012e-09	2.87126e-09	-1.10553e-09	-2.25821e-09	-7.83042e-10	7.52049e-11	-3.3066e-10	-3.9655e-09	3.17199e-09	-8.12184e-10	-3.0315e-09	1.28764e-09	2.02599e-09	-1.42951e-09	4.19146e-09	-3.9813e-10	-4.83678e-10	1.41568e-09	-4.38949e-10	-1.92077e-09	1.37219e-16
4.25074e-10	3.25409e-09	-1.87964e-10	1.86793e-09	9.65695e-10	3.92744e-09	-3.82873e-09	-1.1022e-09	-1.76389e-09	1.37037e-09	1.04008e-09	2.86758e-09	-1.10627e-09	-2.29019e-09	-1.06831e-09	6.81899e-11	-4.98026e-10	-3.96515e-09	3.17252e-09	-8.12146e-10	-3.03217e-09	1.28937e-09	1.88186e-09	-1.03853e-09	4.18975e-09	-5.0482e-10	-4.74919e-10	1.41517e-09	-4.32877e-10	-1.92099e-09	1.3452e-16
3.69356e-10	3.25544e-09	-1.84572e-10	1.85834e-09	9.72908e-10	3.95871e-09	-3.83225e-09	-9.78829e-10	-1.7631e-09	1.37037e-09	1.04008e-09	2.86234e-09	-1.10584e-09	-2.26654e-09	-1.03208e-09	6.75558e-11	-5.46546e-10	-3.9652e-09	3.17102e-09	-8.12631e-10	-2.38177e-09	1.28993e-09	1.87818e-09	-1.14773e-09	4.18899e-09	-5.01552e-10	-4.76463e-10	1.41196e-09	-4.3528e-10	-1.90902e-09	1.30948e-16
3.55264e-10	3.25513e-09	-8.76176e-11	1.86005e-09	9.44695e-10	4.0009e-09	-3.83158e-09	-8.10744e-10	-1.76342e-09	1.37063e-09	1.04003e-09	2.86328e-09	-1.10661e-09	-2.28378e-09	-1.01248e-09	6.39994e-11	-5.71604e-10	-3.96529e-09	3.14606e-09	-8.12918e-10	-2.19346e-09	1.28944e-09	1.88428e-09	-1.29399e-09	4.19066e-09	-4.64741e-10	-4.6949e-10	1.412e-09	-4.35281e-10	-1.89382e-09	1.30241e-16
3.62895e-10	3.25472e-09	-7.06601e-11	1.85965e-09	9.60488e-10	4.0067e-09	-3.83128e-09	-1.09269e-09	-1.7636e-09	1.37126e-09	1.04005e-09	2.86337e-09	-1.10378e-09	-2.27901e-09	-9.846e-10	6.53391e-11	-6.43206e-10	-3.04466e-09	3.13365e-09	-8.14018e-10	-2.15565e-09	1.28911e-09	1.81996e-09	-1.22915e-09	4.18872e-09	-4.67264e-10	-4.74524e-10	1.40837e-09	-4.34194e-10	-1.88308e-09	1.23699e-16
4.26426e-10	5.47026e-10	-1.00163e-10	1.8614e-09	9.81729e-10	3.87794e-09	-3.83239e-09	-1.13094e-09	-1.75248e-09	8.74734e-10	1.02838e-09	2.86339e-09	-1.10205e-09	-2.27472e-09	-9.76244e-10	7.77723e-11	-6.52219e-10	-3.24695e-09	2.7255e-09	-8.15184e-10	-2.17061e-09	1.28903e-09	1.96856e-09	-1.19484e-09	4.18796e-09	-4.79867e-10	-4.81464e-10	1.40547e-09	-4.33785e-10	-1.89473e-09	1.10857e-16
4.18196e-10	1.08436e-09	-9.03414e-11	1.85824e-09	9.61312e-10	3.9709e-09	-3.83123e-09	-1.06814e-09	-1.75465e-09	1.05096e-09	3.61386e-10	2.86429e-09	-1.11584e-09	-2.27625e-09	-9.61721e-10	6.80295e-11	-6.58562e-10	-2.03601e-09	1.52702e-09	-8.14984e-10	-2.32975e-09	7.07225e-10	1.90769e-09	-1.18052e-09	4.18928e-09	-4.66144e-10	-6.42416e-10	1.40098e-09	-4.33217e-10	-1.52604e-09	9.83925e-17
4.18196e-10	1.08436e-09	-9.03414e-11	1.85824e-09	9.61312e-10	3.9709e-09	-3.83123e-09	-1.06814e-09	-1.75465e-09	1.05096e-09	3.61386e-10	2.86429e-09	-1.11584e-09	-2.27625e-09	-9.61721e-10	6.80295e-11	-6.58562e-10	-2.03601e-09	1.52702e-09	-8.14984e-10	-2.32975e-09	7.07225e-10	1.90769e-09	-1.18052e-09	4.18928e-09	-4.66144e-10	-6.42416e-10	1.40098e-09	-4.33217e-10	-1.52604e-09	9.83925e-17
4.91217e-10	9.31688e-10	-6.54043e-11	1.85977e-09	9.57385e-10	3.93934e-09	-3.83093e-09	-1.06276e-09	-1.75554e-09	1.04837e-09	6.93732e-10	2.86404e-09	-1.11168e-09	-2.24577e-09	-9.7137e-10	8.36758e-11	-6.49171e-10	-2.23558e-09	5.38822e-10	-8.15121e-10	-2.19012e-09	8.31009e-10	1.91917e-09	-1.18642e-09	4.18912e-09	-4.69386e-10	-6.37859e-10	1.40014e-09	-4.33734e-10	-1.5224e-09	9.65019e-17
4.42562e-10	1.04288e-09	-8.34155e-11	1.85918e-09	9.61309e-10	3.94966e-09	-3.83108e-09	-1.07138e-09	-1.75561e-09	1.02882e-09	5.26448e-10	2.86395e-09	-1.10684e-09	-2.12455e-09	-9.63111e-10	7.75423e-11	-6.52601e-10	-2.13757e-09	5.81343e-10	-8.15072e-10	-2.24182e-09	7.83675e-10	1.91248e-09	-1.18108e-09	4.1892e-09	-4.67821e-10	-5.72486e-10	1.40184e-09	-4.33706e-10	-1.4021e-09	9.52933e-17
4.41221e-10	1.03329e-09	-8.17671e-11	1.85915e-09	9.61316e-10	3.94649e-09	-3.83137e-09	-1.0739e-09	-1.75557e-09	6.23317e-10	6.0199e-10	2.86399e-09	-1.09246e-09	-2.13882e-09	-9.63148e-10	8.31684e-11	-6.54937e-10	-2.15332e-09	6.35041e-10	-8.15174e-10	-2.24235e-09	8.89545e-10	1.91127e-09	-1.18197e-09	4.1892e-09	-4.67979e-10	-5.67864e-10	1.4016e-09	-4.33708e-10	-1.41156e-09	9.50339e-17
4.45951e-10	9.41595e-10	-8.18756e-11	1.85911e-09	9.6204e-10	3.93297e-09	-3.83136e-09	-1.07293e-09	-1.75582e-09	7.86401e-10	6.56476e-10	2.86398e-09	-1.10698e-09	-2.12538e-09	-9.65022e-10	8.11962e-11	-6.53819e-10	-2.12821e-09	6.19289e-10	-8.14913e-10	-2.23098e-09	6.95288e-10	1.90911e-09	-1.18528e-09	4.18923e-09	-4.6933e-10	-5.69128e-10	1.40206e-09	-4.33723e-10	-1.39329e-09	9.44915e-17
4.36226e-10	9.4482e-10	-7.88074e-11	1.85903e-09	9.61357e-10	3.93367e-09	-3.83146e-09	-1.07279e-09	-1.75633e-09	9.23079e-10	6.35871e-10	2.86496e-09	-1.10877e-09	-2.16559e-09	-9.65241e-10	8.1134e-11	-6.55648e-10	-2.11879e-09	6.23196e-10	-8.15003e-10	-1.38616e-09	7.98853e-10	1.93242e-09	-1.18462e-09	4.18986e-09	-4.70456e-10	-5.77346e-10	1.40187e-09	-4.33698e-10	-1.37618e-09	9.20064e-17
4.37063e-10	9.17272e-10	-8.20928e-11	1.85882e-09	9.62276e-10	3.94266e-09	-3.67196e-09	-1.06854e-09	-5.71965e-10	8.51356e-10	6.14891e-10	2.86434e-09	-1.11084e-09	-2.15519e-09	-9.6514e-10	8.14259e-11	-6.4684e-10	-2.12883e-09	6.38126e-10	-8.10286e-10	-1.43079e-09	7.32284e-10	1.91642e-09	-1.18515e-09	4.18932e-09	-6.76941e-10	-5.00434e-10	1.4008e-09	-4.33848e-10	-1.45024e-09	8.82288e-17
4.37234e-10	9.71571e-10	-8.0521e-11	1.86462e-09	9.61504e-10	3.9363e-09	-3.83121e-09	-1.07339e-09	-1.7225e-09	7.32864e-10	6.42107e-10	1.22818e-09	-1.10451e-09	-2.17597e-09	-8.85931e-10	9.43017e-11	-6.67447e-10	-2.14679e-09	6.8249e-10	-7.37674e-10	-1.53516e-09	7.79505e-10	1.90845e-09	-1.20174e-09	4.18948e-09	-4.6951e-10	-5.7638e-10	1.40178e-09	-4.32803e-10	-1.36896e-09	8.52867e-17
4.40405e-10	9.14579e-10	-8.01772e-11	1.44737e-09	9.61532e-10	1.98557e-09	-3.70548e-09	-5.85204e-10	-1.37176e-09	8.00957e-10	6.66259e-10	1.96135e-09	-1.10872e-09	-2.1538e-09	-9.5632e-10	8.71782e-11	-2.16735e-10	-2.10545e-09	6.60247e-10	-7.84971e-10	-1.50307e-09	7.78377e-10	1.91061e-09	-1.2513e-09	4.18937e-09	-6.07076e-10	-5.61464e-10	1.4014e-09	-4.33717e-10	-1.38213e-09	7.15863e-17
4.37488e-10	9.95671e-10	-8.03972e-11	1.5853e-09	9.61517e-10	2.01856e-09	1.03464e-10	-1.07188e-09	-7.1242e-10	8.10927e-10	6.35625e-10	1.97254e-10	-1.10936e-09	-2.17493e-09	-9.64254e-10	-1.38824e-10	-6.53693e-10	-2.12594e-09	6.49691e-10	-8.04705e-10	-1.41129e-09	7.78048e-10	1.91275e-09	-1.18809e-09	4.18947e-09	-5.56448e-10	-5.58443e-10	1.40103e-09	-3.27504e-10	-1.40896e-09	5.42916e-17
4.38324e-10	9.97397e-10	-8.03201e-11	1.58926e-09	9.615e-10	2.06027e-09	-6.82667e-10	-6.24353e-10	-7.0949e-10	7.98845e-10	6.38453e-10	2.91527e-10	-1.10883e-09	-2.1679e-09	-9.62974e-10	7.79754e-12	-4.88716e-10	-2.12238e-09	6.52988e-10	-7.92262e-10	-1.34308e-09	7.7719e-10	1.9108e-09	-1.19242e-09	4.18949e-09	-5.55613e-10	-5.57215e-10	1.40117e-09	-4.15503e-10	-1.4041e-09	5.37917e-17
4.36729e-10	9.94198e-10	-8.53916e-11	1.47165e-09	9.61566e-10	2.08869e-09	-2.24359e-10	-6.21274e-10	-7.1371e-10	8.07801e-10	6.35989e-10	4.15616e-10	-1.10889e-09	-2.17157e-09	-9.57947e-10	-1.88236e-11	-5.56071e-10	-2.1249e-09	6.50718e-10	-8.04205e-10	-1.41177e-09	7.76551e-10	1.91305e-09	-1.19043e-09	4.18949e-09	-5.48512e-10	-5.55211e-10	1.40108e-09	-3.37764e-10	-1.40856e-09	5.34679e-17
4.37532e-10	9.77474e-10	-9.22641e-11	1.38849e-09	9.61545e-10	2.08089e-09	-3.53031e-10	-6.48103e-10	-7.25037e-10	8.04762e-10	6.40751e-10	5.15739e-10	-1.10961e-09	-2.1695e-09	-9.57795e-10	1.94043e-12	-4.43912e-10	-2.08485e-09	6.58626e-10	-7.99251e-10	-1.41519e-09	7.72327e-10	1.91257e-09	-1.20236e-09	4.18946e-09	-5.54322e-10	-5.55758e-10	1.40118e-09	-3.80541e-10	-1.4075e-09	5.31638e-17
4.37829e-10	9.86663e-10	-8.23408e-11	1.44704e-09	9.61516e-10	2.07123e-09	-3.90867e-10	-5.82568e-10	-6.78087e-10	7.98085e-10	6.44411e-10	3.96113e-10	-1.10917e-09	-2.16858e-09	-9.49831e-10	-5.39142e-12	-4.90126e-10	-2.08419e-09	6.58168e-10	-7.97625e-10	-1.3921e-09	7.75954e-10	1.91233e-09	-1.20083e-09	4.18951e-09	-5.59292e-10	-5.53837e-10	1.40114e-09	-3.74343e-10	-1.40279e-09	5.30118e-17
4.37583e-10	9.80485e-10	-8.50055e-11	1.41675e-09	9.61514e-10	1.88406e-09	-3.11142e-10	-6.19059e-10	-6.94165e-10	8.01673e-10	6.40666e-10	3.94692e-10	-1.11397e-09	-2.16912e-09	-9.51459e-10	-1.76024e-12	-5.10268e-10	-2.10889e-09	6.5597e-10	-7.93474e-10	-1.37338e-09	7.72955e-10	1.91219e-09	-1.20681e-09	4.18997e-09	-5.52918e-10	-5.55439e-10	1.40114e-09	-3.8208e-10	-1.4092e-09	5.22927e-17
4.37469e-10	9.77928e-10	-9.40555e-11	1.45041e-09	9.61554e-10	5.47221e-10	-3.15768e-10	-6.14627e-10	-7.01942e-10	8.02975e-10	7.02678e-10	4.16888e-10	-1.10951e-09	-6.85179e-10	-9.5406e-10	-2.49194e-11	-5.27754e-10	-2.10641e-09	6.56382e-10	-7.97581e-10	-1.40789e-09	7.75078e-10	1.91213e-09	-1.20852e-09	4.18954e-09	-5.83737e-10	-5.55057e-10	1.40117e-09	-3.85137e-10	-1.40702e-09	4.51527e-17
4.12103e-10	9.82283e-10	-8.03781e-11	1.43657e-09	9.60003e-10	1.16183e-09	-3.27356e-10	-6.36841e-10	-7.01085e-10	8.00587e-10	6.46041e-10	4.23921e-10	-1.11263e-09	-1.25562e-09	-9.54649e-10	-1.38835e-11	-4.7921e-10	-1.64694e-09	6.04303e-10	-7.9741e-10	-1.41905e-09	7.75137e-10	1.91562e-09	-1.20013e-09	3.41067e-09	-5.97138e-10	-5.5508e-10	1.24555e-09	-3.8484e-10	-1.39034e-09	3.90421e-17
3.90118e-10	9.3339e-10	-7.41695e-11	1.43495e-09	9.61532e-10	1.24701e-09	-3.32879e-10	-6.09051e-10	-7.40626e-10	8.01435e-10	6.43299e-10	4.00839e-10	-1.11014e-09	-9.76995e-10	-9.518e-10	-2.1145e-11	-4.57346e-10	-1.04406e-09	6.56361e-10	-7.96756e-10	-1.36595e-09	7.74765e-10	1.91351e-09	-1.19837e-09	3.31232e-09	-5.96973e-10	-5.54928e-10	1.40115e-09	-3.86494e-10	-1.34189e-09	3.63856e-17
4.09554e-10	8.66646e-10	-7.28077e-11	1.44438e-09	9.61454e-10	1.27741e-09	-3.45467e-10	-6.10924e-10	-7.76874e-10	8.01037e-10	6.89412e-10	3.92258e-10	-1.11051e-09	-9.49417e-10	-9.52761e-10	-1.73376e-11	-4.69734e-10	-1.20627e-10	6.30531e-10	-7.95527e-10	-9.92301e-10	7.74801e-10	1.89428e-09	-1.19811e-09	3.20103e-09	-6.48232e-10	-5.54849e-10	1.39291e-09	-3.88032e-10	-1.13571e-09	3.32058e-17
4.22432e-10	9.6296e-10	-7.01736e-11	1.44779e-09	9.60922e-10	9.8468e-10	-3.39934e-10	-6.1038e-10	-7.64773e-10	8.00708e-10	6.96726e-10	3.96748e-10	-1.11054e-09	-9.24136e-10	-9.34015e-10	-1.73386e-11	-4.89734e-10	-5.23692e-10	6.44396e-10	-7.95692e-10	-1.10525e-09	7.74931e-10	1.88873e-09	-1.19933e-09	3.11633e-09	-6.6387e-10	-5.53732e-10	1.39267e-09	-3.881e-10	-1.16897e-09	3.27225e-17
3.89568e-10	9.31494e-10	-7.31499e-11	1.44656e-09	9.60785e-10	9.96621e-10	-3.35428e-10	-6.09317e-10	-7.36008e-10	8.00856e-10	6.82525e-10	3.96807e-10	-9.90849e-10	-8.48631e-10	-8.38932e-10	-5.44737e-11	-4.76397e-10	-7.66997e-10	6.41548e-10	-7.94207e-10	-7.29968e-10	7.73681e-10	1.89326e-09	-8.36013e-10	3.21586e-09	-6.78045e-10	-5.08155e-10	1.36884e-09	-3.86711e-10	-1.17105e-09	3.14593e-17
3.81585e-10	9.2298e-10	-7.26399e-11	1.44456e-09	9.60871e-10	9.21337e-10	-3.37378e-10	-6.11187e-10	-7.42079e-10	8.00327e-10	6.8044e-10	3.91209e-10	6.289e-11	-8.64893e-10	-5.3887e-10	-4.63022e-10	-4.87851e-10	-7.85627e-10	6.39216e-10	-7.93535e-10	-7.82235e-10	7.74331e-10	1.10783e-09	-8.83436e-10	3.22321e-09	-7.01712e-10	-5.15217e-10	1.32175e-09	-3.86749e-10	-1.22453e-09	2.80688e-17
3.86904e-10	9.35508e-10	-7.32072e-11	1.44579e-09	9.60909e-10	1.02647e-09	-3.30126e-10	-6.10563e-10	-7.3894e-10	8.00619e-10	6.84043e-10	3.95868e-10	-2.39519e-11	-8.1365e-10	-5.67838e-10	-2.912e-10	-4.83471e-10	-6.91654e-10	6.38496e-10	-7.95817e-10	-8.39612e-10	7.73938e-10	8.94664e-10	-8.47423e-10	3.21846e-09	-6.84626e-10	-5.41932e-10	1.33191e-09	-3.86584e-10	-1.20629e-09	2.75358e-17
3.88408e-10	9.35788e-10	-7.138e-11	1.44555e-09	9.60922e-10	1.01375e-09	-3.26658e-10	-6.10598e-10	-7.41856e-10	7.98393e-10	6.81762e-10	3.93537e-10	1.65118e-10	-8.11325e-10	-7.08803e-10	-3.01254e-10	-4.80763e-10	-7.1776e-10	6.39335e-10	-7.95676e-10	-8.09632e-10	7.73642e-10	7.60276e-10	-7.89859e-10	3.20976e-09	-7.48152e-10	-5.23202e-10	1.29237e-09	-3.86554e-10	-1.21812e-09	2.73215e-17
3.8751e-10	9.34055e-10	-7.24994e-11	1.44545e-09	9.60925e-10	9.40272e-10	-3.31801e-10	-6.10608e-10	-7.40946e-10	7.99584e-10	6.81992e-10	3.9359e-10	-7.55052e-13	-8.25418e-10	-6.44217e-10	-2.26585e-10	-4.85764e-10	-7.14575e-10	6.39302e-10	-7.94607e-10	-8.42284e-10	7.73771e-10	8.53088e-10	-8.31079e-10	3.19533e-09	-7.02639e-10	-5.18525e-10	1.29773e-09	-3.86646e-10	-1.21395e-09	2.71569e-17
3.87711e-10	9.33423e-10	-7.31347e-11	1.44541e-09	9.60928e-10	9.15976e-10	-3.29167e-10	-6.10607e-10	-7.41964e-10	7.99299e-10	6.82212e-10	3.94346e-10	-3.00532e-11	-8.18863e-10	-6.21684e-10	-2.61688e-10	-4.83891e-10	-7.15612e-10	6.39464e-10	-7.95239e-10	-8.34617e-10	7.73995e-10	8.31499e-10	-8.20485e-10	3.19215e-09	-7.14753e-10	-5.12231e-10	1.30981e-09	-3.86569e-10	-1.21235e-09	2.70422e-17
3.86062e-10	9.35443e-10	-8.66433e-11	1.44514e-09	9.60925e-10	9.61416e-10	-3.32577e-10	-3.67377e-10	-6.49781e-10	7.8848e-10	6.82101e-10	3.94331e-10	-2.91059e-11	-8.30765e-10	-6.07879e-10	-2.46242e-10	-4.83062e-10	-7.05674e-10	6.40491e-10	-8.82545e-10	-7.92604e-10	7.73129e-10	8.78044e-10	-8.11928e-10	2.82722e-09	-6.96713e-10	-3.90473e-11	1.32127e-09	-2.91268e-10	-1.22556e-09	2.43884e-17
3.86062e-10	9.35443e-10	-8.66433e-11	1.44514e-09	9.60925e-10	9.61416e-10	-3.32577e-10	-3.67377e-10	-6.49781e-10	7.8848e-10	6.82101e-10	3.94331e-10	-2.91059e-11	-8.30765e-10	-6.07879e-10	-2.46242e-10	-4.83062e-10	-7.05674e-10	6.40491e-10	-8.82545e-10	-7.92604e-10	7.73129e-10	8.78044e-10	-8.11928e-10	2.82722e-09	-6.96713e-10	-3.90473e-11	1.32127e-09	-2.91268e-10	-1.22556e-09	2.43884e-17
3.86119e-10	9.35955e-10	-8.32366e-11	1.44525e-09	9.60928e-10	5.90545e-10	-3.31622e-10	-4.32806e-10	-6.88246e-10	7.92501e-10	6.82382e-10	3.94111e-10	-6.69421e-12	-8.34308e-10	-4.75602e-10	-2.38767e-10	-4.76361e-10	-7.02676e-10	6.39991e-10	-8.10105e-10	-7.90347e-10	7.73739e-10	9.02189e-10	-8.25001e-10	2.87013e-09	-7.03397e-10	-2.08311e-10	1.31403e-09	-3.18395e-10	-1.21256e-09	2.39708e-17
3.85173e-10	5.05401e-10	-8.22546e-11	1.4452e-09	9.6093e-10	7.53294e-10	-3.3631e-10	-4.21986e-10	-6.88202e-10	7.962e-10	6.82275e-10	3.94195e-10	-1.29958e-11	-8.33439e-10	-5.29277e-10	-2.4677e-10	-4.83714e-10	-7.05775e-10	6.39565e-10	-8.26114e-10	-7.9235e-10	7.03707e-10	8.63888e-10	-8.22732e-10	2.84961e-09	-6.98293e-10	-1.1153e-10	1.31232e-09	-3.20612e-10	-1.21787e-09	2.33438e-17
4.11092e-10	7.24011e-10	-8.37343e-11	1.47025e-09	9.61674e-10	6.91995e-10	9.83516e-12	-4.94154e-10	-6.82787e-10	7.78709e-10	1.64236e-10	3.94124e-10	-9.48999e-11	-8.37294e-10	-5.1429e-10	-2.42098e-10	-4.83017e-10	-7.08357e-10	6.39931e-10	-8.13046e-10	-7.89301e-10	7.41198e-10	8.62709e-10	-8.18868e-10	2.64815e-09	-7.01986e-10	-1.50104e-10	1.32296e-09	-3.15971e-10	-1.19664e-09	2.20007e-17
3.96981e-10	6.59088e-10	-8.40696e-11	8.19203e-10	9.61066e-10	6.74237e-10	-1.44972e-10	-4.59869e-10	-6.86135e-10	7.92168e-10	6.02415e-13	3.94166e-10	-5.72563e-11	-8.3643e-10	-4.88699e-10	-2.39664e-10	-4.83915e-10	-7.09101e-10	6.39806e-10	-8.27226e-10	-7.92817e-10	7.1524e-10	8.68924e-10	-8.16488e-10	2.75082e-09	-7.01719e-10	-1.64935e-10	1.31761e-09	-3.1914e-10	-1.20776e-09	2.09094e-17
3.99646e-10	7.11711e-10	-8.53891e-11	9.96265e-10	9.59849e-10	6.76282e-10	-2.13247e-10	-4.66973e-10	-6.80972e-10	7.81072e-10	2.79359e-10	3.94139e-10	-3.9974e-11	-8.37173e-10	-5.35757e-10	-2.40301e-10	-4.83478e-10	-7.08587e-10	6.39745e-10	-8.16443e-10	-7.88872e-10	7.25869e-10	8.66419e-10	-8.19133e-10	8.93367e-10	-7.01026e-10	-1.1911e-10	1.31965e-09	-3.05576e-10	-1.20763e-09	1.46422e-17
3.9641e-10	7.47641e-10	-8.31833e-11	7.96606e-10	9.56116e-10	6.76682e-10	-1.10457e-10	-4.77504e-10	-6.69577e-10	6.78487e-10	2.31713e-10	3.93709e-10	-4.70519e-11	-6.95867e-10	-5.03501e-10	-2.3136e-10	-4.8353e-10	-7.11742e-10	6.39892e-10	-8.16506e-10	-7.91038e-10	7.28351e-10	8.64212e-10	-8.27241e-10	-1.09589e-10	-7.00416e-10	-1.15456e-10	1.31766e-09	-3.17843e-10	-1.20534e-09	1.30907e-17
3.9838e-10	6.98617e-10	-8.33775e-11	8.21348e-10	9.57178e-10	6.80559e-10	-2.12328e-10	-4.6245e-10	-6.71717e-10	3.19072e-10	2.33465e-10	3.93277e-10	-4.44112e-11	-7.75789e-10	-5.17254e-10	-2.3989e-10	-4.83452e-10	-7.11124e-10	6.39794e-10	-8.17767e-10	-7.90707e-10	7.31943e-10	8.6627e-10	-8.23028e-10	2.00845e-10	-7.00753e-10	-1.08764e-10	1.31761e-09	-3.14615e-10	-1.20946e-09	1.29051e-17
3.9826e-10	7.51845e-10	-8.34339e-11	8.22334e-10	9.50919e-10	6.73281e-10	-2.25816e-10	-4.72343e-10	-6.72403e-10	3.45741e-10	2.55491e-10	3.9209e-10	-4.49668e-11	-6.66501e-10	-5.11734e-10	-2.27414e-10	-4.8347e-10	-7.11659e-10	6.39859e-10	-8.2009e-10	-8.05921e-10	7.24754e-10	8.65668e-10	-8.54347e-10	1.46378e-10	-6.95031e-10	-1.19963e-10	1.3183e-09	-3.16066e-10	-1.2073e-09	1.28797e-17
4.00383e-10	7.04833e-10	-8.32937e-11	8.25737e-10	9.57421e-10	6.75229e-10	-2.11517e-10	-4.6485e-10	-6.71558e-10	3.33169e-10	2.41891e-10	3.9138e-10	-4.78412e-11	-6.93145e-10	-5.08632e-10	-2.37535e-10	-4.83416e-10	-7.10958e-10	6.39821e-10	-8.20423e-10	-7.91653e-10	7.31016e-10	8.66179e-10	-8.23542e-10	1.51887e-10	-7.00023e-10	-1.19714e-10	1.31775e-09	-3.17844e-10	-1.20794e-09	1.27861e-17
6.30527e-11	7.12822e-10	-8.33672e-11	8.12896e-10	9.56676e-10	6.80312e-10	-2.08239e-10	-4.68015e-10	-6.72963e-10	3.75315e-10	2.46888e-10	3.92527e-10	-4.73762e-11	-7.04852e-10	-5.13608e-10	-2.35078e-10	-4.87495e-10	-7.10727e-10	6.39855e-10	-8.19976e-10	-7.92684e-10	7.20941e-10	6.37935e-10	-8.28061e-10	1.96459e-10	-6.99059e-10	-1.1846e-10	1.31781e-09	-3.14609e-10	-1.20752e-09	1.23475e-17
7.32892e-11	7.20091e-10	-8.33609e-11	8.13026e-10	9.56786e-10	6.7724e-10	-1.87874e-10	-4.67542e-10	-6.72617e-10	3.53851e-10	2.45113e-10	3.92038e-10	-4.7801e-11	-6.915e-10	-5.14069e-10	-2.35458e-10	-4.85491e-10	-7.1083e-10	6.39854e-10	-8.19751e-10	-7.92942e-10	7.25498e-10	6.44277e-10	-8.27452e-10	1.75288e-10	-6.98691e-10	-1.15372e-10	1.3177e-09	-3.16452e-10	-1.20818e-09	1.23171e-17
8.05739e-11	7.15654e-10	-8.33431e-11	8.17536e-10	9.56041e-10	6.76548e-10	-1.88701e-10	-4.65881e-10	-6.72402e-10	3.72896e-10	2.41059e-10	3.92165e-10	-4.97689e-11	-6.82595e-10	-5.06628e-10	-2.35863e-10	-4.84096e-10	-7.11369e-10	6.3984e-10	-8.20403e-10	-7.94016e-10	6.97268e-10	6.82624e-10	-8.25214e-10	1.59855e-10	-6.99555e-10	-1.15188e-10	1.31819e-09	-3.16196e-10	-1.1277e-09	1.21261e-17
1.50159e-10	7.10036e-10	-8.49481e-11	8.21649e-10	9.58191e-10	6.76146e-10	-1.99481e-10	-4.65149e-10	-6.72205e-10	3.75666e-10	2.34567e-10	3.63125e-10	-4.8154e-11	-6.99933e-10	-5.1156e-10	-2.35794e-10	-4.84314e-10	-7.11172e-10	6.39174e-10	-5.29717e-10	-7.92384e-10	4.15384e-10	7.47524e-10	-7.17403e-10	1.81011e-10	-6.43231e-10	-1.15799e-10	1.31919e-09	-2.99255e-10	-1.12309e-09	1.12843e-17
1.82139e-10	7.10874e-10	-9.72686e-11	8.48656e-10	3.51564e-10	6.76494e-10	-1.93544e-10	-4.71467e-10	-7.23633e-10	3.66476e-10	2.38954e-10	3.77071e-10	-4.81656e-11	-7.00683e-10	-5.1089e-10	-2.3567e-10	-4.85758e-10	-7.11135e-10	6.39732e-10	-6.58657e-10	-7.92796e-10	5.93203e-10	7.38378e-10	-3.29761e-10	1.63829e-10	-6.34782e-10	-1.16023e-10	1.31873e-09	-3.00147e-10	-1.13162e-09	1.05483e-17
1.42241e-10	7.12989e-10	-8.48652e-11	8.21736e-10	3.39325e-10	6.59907e-10	-1.95759e-10	-3.62053e-10	-6.75137e-10	3.73704e-10	2.40937e-10	3.78813e-10	-4.16568e-11	-7.06109e-10	-2.24996e-10	-2.34615e-10	-4.53888e-10	-7.11181e-10	6.39613e-10	-6.59442e-10	-7.92612e-10	5.39702e-10	6.86371e-10	-5.47602e-10	1.69245e-10	-6.65417e-10	-1.14242e-10	1.31949e-09	-3.07351e-10	-1.13547e-09	1.01896e-17
1.61083e-10	7.08381e-10	-8.41275e-11	8.22231e-10	3.92234e-10	5.52982e-10	-1.93346e-10	-4.36473e-10	-6.81764e-10	3.73852e-10	2.40798e-10	3.80525e-10	-4.26513e-11	-7.04483e-10	-2.25425e-10	-2.36042e-10	-4.7987e-10	-7.11578e-10	6.3968e-10	-6.58149e-10	-7.93079e-10	5.43873e-10	6.92466e-10	-4.97269e-10	1.76244e-10	-6.56568e-10	-1.15461e-10	1.31889e-09	-3.06155e-10	-1.12053e-09	1.01052e-17
1.54182e-10	7.1203e-10	-8.47981e-11	8.29181e-10	3.90847e-10	6.09519e-10	-1.94063e-10	-3.50552e-10	-6.82628e-10	3.72869e-10	2.40804e-10	3.73174e-10	-4.4002e-11	-7.05621e-10	-2.55144e-10	-2.3525e-10	-4.72139e-10	-7.11405e-10	6.39696e-10	-6.48194e-10	-7.92565e-10	5.50553e-10	6.69923e-10	-5.13814e-10	1.69425e-10	-2.73796e-10	-1.14255e-10	1.31926e-09	-3.06898e-10	-1.1231e-09	9.74801e-18
1.54428e-10	7.12023e-10	-8.56184e-11	8.28813e-10	3.97693e-10	6.0921e-10	-1.94931e-10	-3.67083e-10	-6.81119e-10	3.7337e-10	2.40248e-10	3.7852e-10	-4.38253e-11	-7.03696e-10	-2.71729e-10	-2.33982e-10	-2.2344e-10	-7.11544e-10	6.39687e-10	-6.50458e-10	-7.92984e-10	5.64526e-10	6.87591e-10	-4.85435e-10	1.71172e-10	-9.44809e-11	-1.14683e-10	1.31934e-09	-3.06942e-10	-1.12465e-09	9.55269e-18
1.48559e-10	7.11765e-10	-8.52702e-11	8.28595e-10	3.67221e-10	6.17211e-10	-1.944e-10	-3.92217e-10	-6.81761e-10	3.73088e-10	2.40172e-10	3.78907e-10	-4.36034e-11	-7.03825e-10	-2.78135e-10	-2.34617e-10	-2.30796e-10	-7.11882e-10	6.39684e-10	-6.47585e-10	-7.92914e-10	5.46207e-10	3.69281e-10	-4.6765e-10	1.71815e-10	-1.38606e-10	-1.14598e-10	1.31947e-09	-3.06586e-10	-1.12647e-09	9.20138e-18
1.64744e-10	4.71262e-10	-8.51714e-11	5.94178e-10	4.03014e-10	6.10671e-10	-2.05901e-10	-4.05654e-10	-6.81629e-10	3.74059e-10	2.40304e-10	3.79131e-10	-4.47365e-11	-7.04378e-10	-2.88117e-10	-2.34366e-10	-2.46635e-10	-7.11866e-10	6.39677e-10	-6.46067e-10	-7.92848e-10	5.48477e-10	4.90628e-10	-4.6521e-10	1.71902e-10	-2.29036e-10	-1.19084e-10	1.31618e-09	-3.06649e-10	-1.12315e-09	8.75868e-18
1.53871e-10	4.2002e-10	-8.54601e-11	3.4396e-10	4.00149e-10	6.12428e-10	-1.95839e-10	-3.95872e-10	-6.82312e-10	3.73639e-10	2.40334e-10	3.78608e-10	-4.35287e-11	-7.04357e-10	-2.72201e-10	-2.3459e-10	-2.02402e-10	-7.11876e-10	6.39667e-10	-6.45403e-10	-7.92813e-10	5.42834e-10	3.98825e-10	-4.53645e-10	1.71636e-10	-2.42246e-10	-1.14885e-10	1.31864e-09	-3.06998e-10	-1.12255e-09	8.34541e-18
1.54579e-10	3.8215e-10	-8.57036e-11	4.61709e-10	1.99207e-10	6.12835e-10	-2.01985e-10	-3.97541e-10	-6.82504e-10	3.73277e-10	2.40394e-10	3.78893e-10	-4.24885e-11	-7.04963e-10	-2.73699e-10	-2.34639e-10	-1.96259e-10	-7.11905e-10	6.39664e-10	-6.4651e-10	-7.92875e-10	5.48697e-10	3.27997e-10	-4.30633e-10	1.71628e-10	-2.47739e-10	-1.16594e-10	1.31727e-09	-2.97246e-10	-1.12275e-09	8.22356e-18
1.56689e-10	4.13769e-10	-8.55297e-11	4.92623e-10	3.11715e-10	6.13161e-10	-1.99806e-10	-4.0313e-10	-6.83109e-10	3.74099e-10	2.40372e-10	3.78798e-10	-4.29745e-11	-7.04247e-10	-2.71706e-10	-2.34413e-10	-2.04959e-10	-7.11894e-10	6.39827e-10	-6.44978e-10	-3.70639e-10	5.44277e-10	3.3699e-10	-4.43416e-10	1.71871e-10	-2.51784e-10	-1.25944e-10	1.31809e-09	-3.04194e-10	-1.12213e-09	7.87158e-18
1.58712e-10	4.16568e-10	-8.59868e-11	4.90252e-10	2.751e-10	6.12204e-10	-2.02302e-10	-3.99901e-10	-6.84402e-10	3.74629e-10	2.4036e-10	3.78989e-10	-4.06243e-11	-7.07399e-10	-2.75712e-10	-2.3669e-10	-2.01491e-10	-7.20881e-10	6.38281e-10	-6.4548e-10	-5.66734e-10	5.50091e-10	3.54826e-10	-4.43413e-10	1.71719e-10	-2.40075e-10	-1.23237e-10	8.18265e-10	-3.16174e-10	-1.12283e-09	7.00525e-18
1.61879e-10	3.24951e-10	-8.58336e-11	4.76989e-10	2.81077e-10	6.10971e-10	-2.09527e-10	-4.03598e-10	-6.61042e-10	3.96212e-10	2.40352e-10	3.7892e-10	-3.96362e-11	-7.05783e-10	-2.77646e-10	-2.24324e-10	-1.32193e-10	-5.02153e-10	6.37735e-10	-6.45437e-10	-5.32423e-10	5.4749e-10	3.46189e-10	-4.47839e-10	1.55326e-10	-2.44544e-10	-1.09965e-10	7.92957e-10	-3.04472e-10	-1.12207e-09	6.52128e-18
1.57702e-10	3.39359e-10	-8.57395e-11	5.14704e-10	2.72443e-10	6.12171e-10	-2.01181e-10	-4.01495e-10	-8.62755e-11	3.91516e-10	2.39774e-10	3.798e-10	-4.08191e-11	-7.05304e-10	-2.75121e-10	-2.34337e-10	-1.8507e-10	-5.46953e-10	6.37923e-10	-6.45556e-10	-4.72084e-10	5.47079e-10	3.37285e-10	-4.43546e-10	1.69925e-10	-2.48127e-10	-1.24202e-10	8.75007e-10	-3.05414e-10	-1.12284e-09	6.27045e-18
1.60373e-10	3.61347e-10	-8.57684e-11	4.95309e-10	2.89017e-10	6.12371e-10	-2.01238e-10	-4.00841e-10	-1.26868e-10	3.93239e-10	2.39831e-10	3.78904e-10	-4.10298e-11	-7.05172e-10	-2.75051e-10	-2.28808e-10	-1.85838e-10	-4.75817e-10	6.3795e-10	-6.45376e-10	-4.40102e-10	5.4664e-10	3.70148e-10	-4.44007e-10	1.64807e-10	-2.48917e-10	-1.23576e-10	7.90939e-10	-3.08584e-10	-1.12235e-09	6.06341e-18
1.59959e-10	3.56177e-10	-8.57e-11	4.93169e-10	2.67791e-10	6.12033e-10	-2.00948e-10	-4.00173e-10	-1.17737e-10	3.90042e-10	2.40266e-10	3.78925e-10	-4.08257e-11	-7.05828e-10	-2.76259e-10	-2.21534e-10	-1.78837e-10	-4.72e-10	6.38201e-10	-6.44983e-10	-4.63623e-10	5.4678e-10	3.69578e-10	-4.44672e-10	1.58228e-10	-2.45928e-10	-1.22017e-10	7.85603e-10	-3.08255e-10	-1.123e-09	6.04241e-18
1.59411e-10	3.6041e-10	-8.57084e-11	4.96543e-10	2.89776e-10	6.12122e-10	-2.0126e-10	-3.995e-10	-1.11745e-10	3.87726e-10	2.40252e-10	3.78985e-10	-4.1291e-11	-7.05198e-10	-2.76271e-10	-2.21834e-10	-1.73551e-10	-3.48877e-10	6.38171e-10	-6.45123e-10	-4.33116e-10	5.47334e-10	3.63742e-10	-4.4326e-10	1.60485e-10	-2.46953e-10	-1.22372e-10	7.88427e-10	-3.0713e-10	-1.12299e-09	5.92669e-18
1.61218e-10	2.16796e-10	-8.54292e-11	4.9594e-10	2.77648e-10	6.12186e-10	-2.01466e-10	-4.00172e-10	-1.64389e-10	3.90415e-10	2.40054e-10	3.79202e-10	-4.15163e-11	-7.07013e-10	-2.06688e-10	-2.22184e-10	-1.80711e-10	-3.7933e-10	6.38221e-10	-6.45133e-10	-4.30355e-10	5.46483e-10	3.65191e-10	-4.18815e-10	1.60471e-10	-2.47306e-10	-1.21831e-10	7.86106e-10	-3.07182e-10	-1.12278e-09	5.82078e-18
1.60368e-10	1.70659e-10	-8.54708e-11	4.93904e-10	2.80566e-10	6.12222e-10	-2.01095e-10	-4e-10	-1.58854e-10	3.90898e-10	2.40392e-10	3.82644e-10	-4.12433e-11	-6.78347e-10	-1.83116e-10	-2.19821e-10	-1.75523e-10	-2.70101e-10	6.38233e-10	-6.50273e-10	-4.15778e-10	5.4692e-10	3.67135e-10	-4.11077e-10	1.60849e-10	-2.43907e-10	-1.21968e-10	2.53006e-10	-3.08212e-10	-1.12305e-09	5.11623e-18
1.60368e-10	1.70659e-10	-8.54708e-11	4.93904e-10	2.80566e-10	6.12222e-10	-2.01095e-10	-4e-10	-1.58854e-10	3.90898e-10	2.40392e-10	3.82644e-10	-4.12433e-11	-6.78347e-10	-1.83116e-10	-2.19821e-10	-1.75523e-10	-2.70101e-10	6.38233e-10	-6.50273e-10	-4.15778e-10	5.4692e-10	3.67135e-10	-4.11077e-10	1.60849e-10	-2.43907e-10	-1.21968e-10	2.53006e-10	-3.08212e-10	-1.12305e-09	5.11623e-18
1.60405e-10	1.72234e-10	-8.53373e-11	4.95817e-10	2.8227e-10	6.12229e-10	-2.01011e-10	-4.00082e-10	-1.51788e-10	3.90009e-10	2.08335e-10	3.80053e-10	-4.12547e-11	-7.0637e-10	-2.05472e-10	-2.20758e-10	-1.74241e-10	-1.77403e-10	6.38244e-10	-6.47334e-10	-4.27179e-10	5.46744e-10	3.65868e-10	-4.22888e-10	1.60365e-10	-2.4334e-10	-1.21667e-10	9.39628e-11	-3.08153e-10	-1.1229e-09	5.06484e-18
1.60407e-10	1.70226e-10	-8.53871e-11	4.94313e-10	2.82407e-10	6.12207e-10	-2.01066e-10	-4.00002e-10	-1.54979e-10	3.88964e-10	2.38919e-10	3.82732e-10	-4.12465e-11	-7.04071e-10	-2.02427e-10	-2.22309e-10	-1.73622e-10	-1.78467e-10	6.38322e-10	-6.47744e-10	-4.11995e-10	5.46709e-10	3.66259e-10	-3.95756e-10	1.60371e-10	-2.44543e-10	-1.21522e-10	7.17118e-11	-3.08326e-10	-1.12286e-09	5.03775e-18
1.60438e-10	1.67284e-10	-8.53307e-11	4.94105e-10	2.80816e-10	6.12213e-10	-2.01075e-10	-4.00053e-10	-1.52535e-10	3.89226e-10	2.23388e-10	3.8069e-10	-4.13407e-11	-6.87278e-10	-2.02576e-10	-2.21905e-10	-1.74688e-10	-1.89139e-10	6.3815e-10	-6.48121e-10	-4.17097e-10	5.46692e-10	3.65963e-10	-4.00694e-10	1.60317e-10	-2.43317e-10	-1.21413e-10	9.35305e-11	-3.08458e-10	-1.12287e-09	5.01851e-18
1.60491e-10	1.67258e-10	-8.52363e-11	4.95747e-10	2.81486e-10	6.12221e-10	-2.01051e-10	-4.00053e-10	-1.52153e-10	3.8948e-10	2.19866e-10	3.803e-10	-4.13224e-11	-3.37231e-10	-2.08108e-10	-2.21981e-10	-1.742e-10	-1.04027e-10	6.38255e-10	-6.47787e-10	-4.13908e-10	5.4766e-10	3.6823e-10	-4.0586e-10	8.94753e-11	-2.43422e-10	-1.21423e-10	1.06229e-10	-3.0842e-10	-1.12288e-09	4.62611e-18
1.60491e-10	1.67258e-10	-8.52363e-11	4.95747e-10	2.81486e-10	6.12221e-10	-2.01051e-10	-4.00053e-10	-1.52153e-10	3.8948e-10	2.19866e-10	3.803e-10	-4.13224e-11	-3.37231e-10	-2.08108e-10	-2.21981e-10	-1.742e-10	-1.04027e-10	6.38255e-10	-6.47787e-10	-4.13908e-10	5.4766e-10	3.6823e-10	-4.0586e-10	8.94753e-11	-2.43422e-10	-1.21423e-10	1.06229e-10	-3.0842e-10	-1.12288e-09	4.62611e-18
1.60164e-10	1.69812e-10	-8.52673e-11	4.95765e-10	2.81475e-10	3.31074e-10	-9.16873e-11	-4.00065e-10	-1.31068e-10	3.89565e-10	2.23099e-10	3.80361e-10	-4.13254e-11	-3.85429e-10	-2.07733e-10	-2.22021e-10	-1.74081e-10	-1.31326e-10	6.38236e-10	-6.47495e-10	-4.13769e-10	5.47181e-10	3.67343e-10	-4.08557e-10	1.2083e-10	-2.44051e-10	-1.21499e-10	1.19651e-10	-3.08493e-10	-1.12288e-09	4.37682e-18
1.60164e-10	1.69812e-10	-8.52673e-11	4.95765e-10	2.81475e-10	3.31074e-10	-9.16873e-11	-4.00065e-10	-1.31068e-10	3.89565e-10	2.23099e-10	3.80361e-10	-4.13254e-11	-3.85429e-10	-2.07733e-10	-2.22021e-10	-1.74081e-10	-1.31326e-10	6.38236e-10	-6.47495e-10	-4.13769e-10	5.47181e-10	3.67343e-10	-4.08557e-10	1.2083e-10	-2.44051e-10	-1.21499e-10	1.19651e-10	-3.08493e-10	-1.12288e-09	4.37682e-18
1.19706e-10	1.69732e-10	-8.52777e-11	4.95592e-10	2.804e-10	3.6547e-10	-9.04509e-11	-4.0614e-10	-1.31993e-10	5.72977e-11	2.24386e-10	3.80377e-10	-4.13258e-11	-3.96925e-10	-2.06345e-10	-2.22015e-10	-1.74122e-10	-1.19109e-10	6.38953e-10	-6.47673e-10	-4.14207e-10	5.47705e-10	1.21087e-10	-4.10738e-10	1.08952e-10	-2.44317e-10	-1.21498e-10	1.04745e-10	-3.08455e-10	-1.12288e-09	4.12867e-18
9.55949e-11	1.69733e-10	-8.52789e-11	4.96392e-10	2.81296e-10	3.49147e-10	-6.12806e-11	-4.05629e-10	-1.24516e-10	1.7787e-10	2.23696e-10	3.80392e-10	-4.13433e-11	-3.71287e-10	-2.07504e-10	-2.22013e-10	-1.7419e-10	-1.48734e-10	4.07757e-10	-6.47583e-10	-4.14075e-10	5.47243e-10	2.73543e-10	-4.11226e-10	1.01697e-10	-2.43963e-10	-1.21494e-10	1.10242e-10	-3.08554e-10	-1.12015e-09	3.9344e-18
1.02305e-10	1.6926e-10	-8.52695e-11	4.96269e-10	2.80996e-10	3.62189e-10	-3.06484e-11	-4.05571e-10	-1.24704e-10	1.10332e-10	2.23658e-10	3.80424e-10	-4.13437e-11	-3.43828e-10	-2.07229e-10	-2.22028e-10	-1.74098e-10	-1.36952e-10	4.2508e-10	-6.47649e-10	-4.14058e-10	5.47739e-10	1.85909e-10	-4.13268e-10	1.01e-10	-2.44084e-10	-1.21496e-10	1.06238e-10	-3.08569e-10	-1.12062e-09	3.87573e-18
7.21997e-12	1.69086e-10	-8.52749e-11	4.96242e-10	2.80924e-10	3.64325e-10	-6.47213e-11	-4.05331e-10	-1.2307e-10	9.36966e-11	2.238e-10	3.80444e-10	-4.13679e-11	-3.44123e-10	-2.07291e-10	-2.22051e-10	-1.74158e-10	-1.32994e-10	4.45616e-10	-6.47588e-10	-4.14141e-10	5.47545e-10	1.31681e-10	-4.11454e-10	1.00566e-10	-2.44048e-10	-1.21491e-10	1.11389e-10	-3.08538e-10	-1.12169e-09	3.8676e-18
3.63145e-11	1.67841e-10	-8.52748e-11	4.9613e-10	2.80344e-10	3.61414e-10	-5.34828e-11	-4.06907e-10	-1.24822e-10	1.59154e-10	2.24175e-10	3.80408e-10	-3.88102e-11	-3.55395e-10	-2.07813e-10	-2.26924e-10	-1.74189e-10	-1.29003e-10	3.77032e-10	-6.47622e-10	-4.14109e-10	5.47575e-10	1.5676e-10	-4.1166e-10	1.05508e-10	-2.4324e-10	-1.21492e-10	1.02605e-10	-3.08546e-10	-1.1141e-09	3.82483e-18
6.44849e-11	1.68479e-10	-8.52728e-11	4.96185e-10	2.80946e-10	1.5947e-10	-4.00401e-11	-4.05232e-10	-1.23911e-10	1.22596e-10	2.23785e-10	2.77956e-10	-4.03836e-11	-3.50166e-10	-2.07257e-10	-2.15245e-10	-1.74153e-10	-1.30802e-10	4.01701e-10	-6.47501e-10	-3.85237e-10	5.4756e-10	1.52467e-10	-3.65312e-10	1.04025e-10	-2.4418e-10	-1.21491e-10	1.05099e-10	-3.07641e-10	-1.1195e-09	3.60461e-18
3.28985e-11	1.68824e-10	-8.52727e-11	4.96155e-10	2.80702e-10	2.53685e-10	-5.03794e-11	-4.05498e-10	-1.22497e-10	1.36576e-10	2.24115e-10	3.08878e-10	-4.03503e-11	-3.48571e-10	-2.0726e-10	-2.17913e-10	-1.74133e-10	-1.29531e-10	2.41049e-10	-6.47608e-10	-3.93527e-10	5.47505e-10	1.58657e-10	-3.6958e-10	1.03087e-10	-2.44089e-10	-1.21491e-10	1.0619e-10	-3.07841e-10	-1.11727e-09	3.5663e-18
1.4497e-11	1.68639e-10	-8.52723e-11	4.96158e-10	2.80848e-10	9.22852e-11	-4.82704e-11	-4.05722e-10	-1.23194e-10	1.35658e-10	2.23973e-10	2.92334e-10	-4.05106e-11	-3.50503e-10	-2.07261e-10	-2.20056e-10	-1.74136e-10	-1.30189e-10	2.56457e-10	-6.47559e-10	-3.9654e-10	5.47509e-10	1.55718e-10	-3.81979e-10	1.0343e-10	-2.44131e-10	-1.21493e-10	1.05792e-10	-3.08365e-10	-1.12015e-09	3.52713e-18
2.10199e-11	1.68596e-10	-8.53066e-11	4.9618e-10	2.99297e-10	8.10618e-11	-4.83511e-11	-4.0572e-10	-1.23089e-10	1.2367e-10	2.239e-10	2.87468e-10	-4.05336e-11	-3.48792e-10	-2.07241e-10	-2.21218e-10	-1.7214e-10	-1.35479e-10	3.06039e-10	-6.47956e-10	-3.94127e-10	5.47511e-10	1.55511e-10	-3.87224e-10	1.03583e-10	-2.25979e-10	-1.21502e-10	1.05737e-10	-3.05562e-10	-2.45046e-10	2.35571e-18
2.17471e-11	1.68529e-10	-8.52765e-11	4.05623e-10	2.81083e-10	1.24836e-10	-4.60066e-11	-4.05675e-10	-1.23003e-10	1.23717e-10	2.23932e-10	2.91368e-10	-4.11562e-11	-3.51113e-10	-2.07357e-10	-2.2035e-10	-1.70113e-10	-1.36732e-10	2.4679e-10	-6.47851e-10	-3.95633e-10	5.4808e-10	1.56567e-10	-3.85802e-10	1.03543e-10	-2.06167e-10	-1.19392e-10	1.05479e-10	-3.06791e-10	-2.12047e-10	2.22017e-18
2.54035e-11	1.68571e-10	-8.53768e-11	3.59365e-10	2.95576e-10	9.40556e-11	-4.66733e-11	-4.05628e-10	-1.22143e-10	1.21307e-10	2.23921e-10	2.90682e-10	-4.08602e-11	-3.5131e-10	-2.06826e-10	-2.21015e-10	-1.70993e-10	-1.34241e-10	2.54842e-10	-6.47919e-10	-3.96129e-10	5.47829e-10	1.56053e-10	-3.85461e-10	1.03582e-10	-2.16326e-10	-1.19589e-10	1.05652e-10	-3.06148e-10	-2.2493e-10	2.19868e-18
2.76028e-11	1.6852e-10	-8.53148e-11	3.52827e-10	2.89259e-10	7.12788e-11	-4.75354e-11	-4.05655e-10	-1.23085e-10	1.20294e-10	2.23947e-10	2.93252e-10	-4.0991e-11	-3.51155e-10	-2.069e-10	-2.21388e-10	-1.72016e-10	-1.3262e-10	2.64886e-10	-6.478e-10	-3.95423e-10	5.47877e-10	1.53766e-10	-3.86257e-10	1.0359e-10	-2.08098e-10	-1.18285e-10	1.0548e-10	-3.05573e-10	-2.05596e-10	2.18022e-18
-9.88256e-12	1.68658e-10	-8.53382e-11	3.61486e-10	2.88791e-10	9.04343e-11	-4.62941e-11	-4.0573e-10	-1.06211e-10	1.17375e-10	2.23902e-10	5.27638e-11	-4.10812e-11	-2.0933e-10	-2.06918e-10	-2.20569e-10	-1.71094e-10	-1.40396e-10	2.6588e-10	-6.48147e-10	-3.9621e-10	5.47326e-10	1.59797e-10	-3.86144e-10	1.03606e-10	-2.16266e-10	-1.19063e-10	1.05612e-10	-3.05364e-10	-2.34894e-10	2.042e-18
-2.44964e-11	1.68468e-10	-8.5354e-11	3.49579e-10	2.89737e-10	8.9726e-11	-4.64537e-11	-4.0566e-10	-9.26399e-11	1.19128e-10	2.23929e-10	1.06982e-10	-4.09878e-11	-1.71494e-10	-2.06985e-10	-2.20826e-10	-1.722e-10	-1.44146e-10	2.6163e-10	-6.47866e-10	-3.95947e-10	5.43045e-10	1.61336e-10	-3.86748e-10	1.03594e-10	-2.15868e-10	-1.1555e-10	1.05562e-10	-3.05958e-10	-2.21488e-10	2.01463e-18
1.39829e-11	1.68328e-10	-8.15507e-11	3.4434e-10	2.94433e-10	9.37447e-11	-4.64721e-11	-4.06108e-10	-1.13697e-10	1.20629e-10	2.22006e-10	1.03671e-10	-4.10368e-11	-1.96501e-10	-2.06935e-10	-2.20956e-10	-1.71778e-10	-1.35219e-10	2.63082e-10	-6.47875e-10	-3.35549e-10	5.46877e-10	1.6161e-10	-3.86573e-10	1.03628e-10	-2.17712e-10	-1.20131e-10	1.05554e-10	-3.05978e-10	-2.25568e-10	1.98795e-18
1.0982e-11	1.68399e-10	-8.28617e-11	3.48965e-10	2.89088e-10	9.51832e-11	-4.65117e-11	-1.56821e-10	-1.08539e-10	1.20271e-10	2.18689e-10	8.17903e-11	-4.10624e-11	-1.94323e-10	-2.06952e-10	-2.20767e-10	-1.71965e-10	-1.36805e-10	2.66017e-10	-6.47938e-10	-3.55523e-10	5.46688e-10	1.57942e-10	-3.86514e-10	1.0364e-10	-2.1541e-10	-1.18781e-10	1.05549e-10	-3.05676e-10	-2.24549e-10	1.85302e-18
1.60766e-11	1.37896e-10	-8.12652e-11	3.45377e-10	2.91617e-10	9.60416e-11	-4.60018e-11	-2.72619e-10	-1.01649e-10	1.21173e-10	2.20985e-10	6.68603e-11	-3.35753e-11	-1.90369e-10	-2.19812e-10	-2.19947e-10	-1.73326e-10	-1.38276e-10	2.65293e-10	-1.51493e-10	-3.68345e-10	2.36807e-10	1.58583e-10	-3.85813e-10	1.01597e-10	-2.16532e-10	-1.08053e-10	1.05574e-10	-3.05944e-10	-2.24395e-10	1.26048e-18
8.14285e-14	1.6738e-10	-7.8731e-11	3.40987e-10	2.90947e-10	9.46782e-11	-4.70993e-11	-2.3298e-10	-6.55332e-11	1.21134e-10	2.19381e-10	6.78336e-11	-3.94942e-11	-1.82458e-10	-2.08601e-10	-2.2044e-10	-1.74393e-10	-1.38989e-10	2.63848e-10	-2.59763e-10	-3.52249e-10	1.36222e-11	1.57912e-10	-3.87142e-10	1.01718e-10	-2.16636e-10	-1.1433e-10	1.05722e-10	-3.05717e-10	-2.3167e-10	1.21382e-18
4.8431e-12	1.64492e-10	-8.00969e-11	3.42479e-10	2.91024e-10	9.4918e-11	-4.68476e-11	-2.49488e-10	-9.68077e-11	1.21143e-10	2.19286e-10	7.32506e-11	-1.49417e-11	-1.91011e-10	-2.14197e-10	-2.20647e-10	-1.75365e-10	-1.3882e-10	1.90587e-10	-1.63964e-10	-3.58506e-10	7.01278e-12	1.58054e-10	-3.86508e-10	1.01444e-10	-2.16618e-10	-1.05676e-10	1.05744e-10	-3.05877e-10	-2.17848e-10	1.15446e-18
1.05594e-12	1.6621e-10	-7.92151e-11	3.38629e-10	2.90925e-10	9.46013e-11	-4.6982e-11	-2.40874e-10	-9.85665e-11	1.21142e-10	2.20375e-10	6.98265e-11	-2.46618e-11	-1.87091e-10	-2.14024e-10	-1.6984e-10	-1.74598e-10	-1.3881e-10	1.99512e-10	-1.82182e-10	-3.55795e-10	5.74631e-11	1.57967e-10	-3.86818e-10	1.01725e-10	-2.16774e-10	-1.12278e-10	1.0567e-10	-3.05867e-10	-2.13882e-10	1.13811e-18
4.15297e-12	1.66154e-10	-7.91168e-11	3.42558e-10	1.48944e-10	9.45238e-11	-4.98145e-11	-2.18059e-10	-9.78713e-11	1.21045e-10	2.19157e-10	7.11638e-11	-3.09672e-11	-1.84949e-10	-1.69975e-10	-2.03411e-10	-1.74145e-10	-1.38748e-10	2.07234e-10	-1.88948e-10	-3.56501e-10	5.50092e-11	1.58059e-10	-1.43819e-10	1.02024e-10	-2.16614e-10	-1.10533e-10	1.05691e-10	-3.05768e-10	-2.22483e-10	9.42859e-19
4.87898e-12	1.66327e-10	-7.90604e-11	3.43218e-10	7.81501e-11	9.48846e-11	-4.77249e-11	-2.3275e-10	-8.13274e-11	1.20992e-10	2.17511e-10	7.03106e-11	-3.05744e-11	-1.87994e-10	-2.04214e-10	-1.92707e-10	-1.73873e-10	-1.38427e-10	2.13472e-10	-2.0213e-10	-3.59009e-10	5.51714e-11	1.58024e-10	-7.52362e-11	1.02052e-10	-2.16565e-10	-1.08995e-10	1.05718e-10	-3.05831e-10	-2.23592e-10	9.34204e-19
4.20925e-12	1.64984e-10	-7.9619e-11	3.43314e-10	8.74812e-11	9.48014e-11	-5.22531e-11	-2.34221e-10	-8.78878e-11	1.20947e-10	2.18759e-10	7.11347e-11	-2.85901e-11	-1.89055e-10	-1.86514e-10	-1.93829e-10	-1.7403e-10	-1.38589e-10	2.1714e-10	-1.23667e-10	-3.58432e-10	5.31519e-11	1.58045e-10	-7.01331e-11	1.02307e-10	-2.16422e-10	-1.068e-10	1.05726e-10	-3.05834e-10	-2.21881e-10	9.05643e-19
4.23553e-12	1.02057e-10	-7.93416e-11	3.4319e-10	1.13747e-10	9.38354e-11	-5.29527e-11	-2.35495e-10	-9.25637e-11	1.21009e-10	2.18827e-10	7.10593e-11	-2.83348e-11	-1.88646e-10	-1.433e-10	-1.94828e-10	-1.74287e-10	-1.38559e-10	2.09656e-10	-1.36599e-10	-3.5763e-10	5.38042e-11	1.58062e-10	-9.87534e-11	1.02243e-10	-2.16465e-10	-1.0684e-10	1.05711e-10	-3.0584e-10	-2.22337e-10	8.86133e-19
4.24121e-12	9.62897e-11	-7.92346e-11	3.43196e-10	1.07125e-10	7.88964e-11	-5.1456e-11	-2.31698e-10	-9.28832e-11	1.20993e-10	2.18835e-10	7.07684e-11	-2.73126e-11	-1.88949e-10	-1.48726e-10	-1.95085e-10	-1.74212e-10	-1.38471e-10	2.12772e-10	-1.35285e-10	-3.59556e-10	5.32139e-11	1.58054e-10	-6.7005e-11	1.02353e-10	-2.16475e-10	-1.07061e-10	8.88762e-11	-3.05788e-10	-2.22205e-10	8.74434e-19
3.76609e-12	1.11158e-10	-7.92367e-11	3.43313e-10	8.61175e-11	8.57412e-11	-4.88848e-11	-2.31239e-10	-8.86462e-11	1.21011e-10	2.18634e-10	7.06119e-11	-2.7399e-11	-1.85319e-10	-1.45489e-10	-1.95144e-10	-1.74151e-10	-1.38525e-10	2.09347e-10	-1.33769e-10	-3.58681e-10	5.10946e-11	1.58056e-10	-7.89304e-11	1.02164e-10	-2.16535e-10	-1.07977e-10	7.27167e-11	-3.05791e-10	-2.22123e-10	8.67604e-19
3.85903e-12	1.16612e-10	-7.92807e-11	3.43189e-10	8.95942e-11	8.76495e-11	-4.49736e-11	-2.31602e-10	-8.91615e-11	1.21217e-10	2.18753e-10	7.07397e-11	-2.72899e-11	-1.76856e-10	-1.5216e-10	-1.92988e-10	-1.74036e-10	-1.38543e-10	2.08255e-10	-1.40347e-10	-3.57469e-10	5.14719e-11	1.58059e-10	-9.12788e-11	1.02163e-10	-2.16513e-10	-1.10632e-10	7.68467e-11	-3.05806e-10	-5.84996e-11	8.25667e-19
4.13305e-12	1.12264e-10	-7.92802e-11	3.4348e-10	9.00807e-11	8.87041e-11	-4.46975e-11	-2.32083e-10	-8.94062e-11	1.22567e-10	2.18737e-10	7.07056e-11	-2.7468e-11	-1.76277e-10	-1.47147e-10	-1.95588e-10	-1.74018e-10	-1.38531e-10	2.09045e-10	-1.37121e-10	-3.58365e-10	5.14695e-11	1.58057e-10	-8.32493e-11	1.02149e-10	-2.16524e-10	-1.08615e-10	7.77608e-11	-3.05794e-10	-4.21231e-11	8.21731e-19
3.99021e-12	1.14402e-10	-7.92968e-11	3.43266e-10	9.17932e-11	8.35885e-11	-4.68935e-11	-2.32234e-10	-8.92741e-11	1.21648e-10	2.18727e-10	2.57579e-11	-2.76049e-11	-1.52385e-10	-1.44261e-10	-1.95335e-10	-1.74139e-10	-1.38549e-10	2.08549e-10	-1.40071e-10	-3.58554e-10	5.18532e-11	1.58053e-10	-8.68167e-11	1.02147e-10	-2.1652e-10	-1.08247e-10	8.2305e-11	-3.05788e-10	-6.35061e-11	8.12737e-19
3.99204e-12	1.14769e-10	-7.9249e-11	2.0238e-10	9.1561e-11	8.54233e-11	-4.60985e-11	-2.32074e-10	-8.97427e-11	1.21426e-10	2.1872e-10	4.79399e-11	-2.76021e-11	-1.60458e-10	-1.45654e-10	-1.63227e-10	-1.73768e-10	-1.38555e-10	2.07809e-10	-1.35982e-10	-3.58504e-10	5.17244e-11	1.58055e-10	-8.66735e-11	1.02125e-10	-2.16518e-10	-1.08581e-10	8.14455e-11	-3.05785e-10	-7.24372e-11	7.28639e-19
3.96723e-12	1.15589e-10	-7.92643e-11	2.04595e-10	9.22394e-11	8.48676e-11	-4.63144e-11	-2.3184e-10	-8.97041e-11	1.21327e-10	2.18719e-10	5.66068e-11	-2.76515e-11	-1.64308e-10	-1.46778e-10	-5.02087e-11	-1.74035e-10	-1.38564e-10	2.07787e-10	-1.37797e-10	-3.58438e-10	5.16718e-11	1.58056e-10	-8.63809e-11	1.02112e-10	-2.16521e-10	-1.10189e-10	8.13275e-11	-3.05776e-10	-6.38206e-11	7.07638e-19
3.9422e-12	1.14339e-10	-7.9076e-11	2.13564e-10	9.17416e-11	8.56253e-11	-4.65864e-11	-2.31913e-10	-8.95269e-11	1.21387e-10	2.18718e-10	4.44245e-11	-2.75612e-11	-1.60792e-10	-1.46304e-10	-3.99793e-11	-1.73745e-10	-1.38577e-10	2.07754e-10	-1.37366e-10	-3.58402e-10	5.18013e-11	1.58055e-10	-8.77927e-11	1.02123e-10	-2.16519e-10	-7.45928e-11	7.95857e-11	-3.05783e-10	-6.99913e-11	7.01687e-19
3.95126e-12	1.1523e-10	-7.9198e-11	2.16981e-10	9.1851e-11	8.53927e-11	-4.64309e-11	-2.31895e-10	-8.95411e-11	1.21423e-10	2.18456e-10	4.5608e-11	-2.75771e-11	-1.61953e-10	-1.46876e-10	-7.29745e-11	-1.73923e-10	-1.38571e-10	2.07879e-10	-1.3749e-10	-1.08594e-10	5.17362e-11	1.58056e-10	-8.68076e-11	1.02122e-10	-2.16534e-10	-1.00482e-10	8.06471e-11	-3.05873e-10	-7.14006e-11	5.95885e-19
3.93595e-12	1.14495e-10	-7.87814e-11	2.12226e-10	9.16074e-11	8.56286e-11	-4.65718e-11	-2.31837e-10	-8.95439e-11	1.21393e-10	2.18691e-10	4.66971e-11	-2.75566e-11	-1.623e-10	-1.46373e-10	-8.02766e-11	-1.73873e-10	-1.38577e-10	2.07754e-10	-1.37072e-10	-6.3309e-11	5.1657e-11	1.58055e-10	-8.79866e-11	1.0213e-10	-2.16519e-10	-5.14529e-11	7.96208e-11	-3.05814e-10	-6.98086e-11	5.79222e-19
3.92862e-12	1.15293e-10	-7.89272e-11	2.12638e-10	9.15246e-11	8.57239e-11	-4.6557e-11	-2.32021e-10	-8.9534e-11	1.21413e-10	1.85847e-10	4.44018e-11	-2.75701e-11	-1.62287e-10	-1.46401e-10	-7.05978e-11	-1.73866e-10	-1.38574e-10	2.07771e-10	-1.38436e-10	-9.57316e-11	4.83447e-11	1.58055e-10	-8.61207e-11	1.02127e-10	-2.16521e-10	-5.58115e-11	7.86327e-11	-3.05901e-10	-7.04094e-11	5.70069e-19
3.94343e-12	1.14847e-10	-7.91254e-11	2.07007e-10	9.16232e-11	8.55905e-11	-4.65335e-11	-2.32032e-10	-8.9563e-11	1.21429e-10	1.84077e-10	4.57758e-11	-2.75817e-11	-1.61619e-10	-1.46365e-10	-6.74224e-11	-1.73855e-10	-1.38574e-10	2.07858e-10	-1.37965e-10	-6.96272e-11	4.36416e-11	1.58055e-10	-6.88491e-11	1.02128e-10	-2.16528e-10	-6.71014e-11	7.71548e-11	-3.05924e-10	-6.36972e-11	5.59198e-19
3.94985e-12	7.23601e-11	-7.83458e-11	2.05142e-10	9.16292e-11	8.61313e-11	-4.63576e-11	-1.39352e-10	-8.95675e-11	1.21415e-10	1.82952e-10	4.60868e-11	-2.75786e-11	-1.62422e-10	-1.46368e-10	-7.46059e-11	-1.73864e-10	-1.40293e-10	2.07745e-10	-1.38403e-10	-7.47956e-11	4.13959e-11	1.58225e-10	-7.47044e-11	1.0304e-10	-2.16468e-10	-6.60018e-11	6.47171e-11	-3.0597e-10	-6.74162e-11	5.17677e-19
3.93333e-12	2.29733e-11	-7.76049e-11	2.09635e-10	9.16211e-11	8.60042e-11	-4.63482e-11	-1.19455e-10	-8.95636e-11	1.21429e-10	1.84838e-10	4.52887e-11	-2.75805e-11	-1.65089e-10	-1.46471e-10	-7.65584e-11	-1.73872e-10	-1.40397e-10	2.07764e-10	-1.38108e-10	-6.99582e-11	3.9351e-11	1.58114e-10	-7.65609e-11	1.02814e-10	-2.1217e-10	-6.5365e-11	6.78545e-11	-3.05925e-10	-5.94642e-11	5.08111e-19
3.95496e-12	2.56111e-11	-7.80148e-11	2.09671e-10	9.1618e-11	8.5941e-11	-4.65227e-11	-1.26332e-10	-8.95597e-11	1.21433e-10	1.81299e-10	4.53882e-11	-2.75593e-11	-1.64697e-10	-1.46528e-10	-6.88066e-11	-1.73866e-10	-1.38591e-10	2.07763e-10	-1.38054e-10	-6.91881e-11	4.06266e-11	1.58063e-10	-6.99657e-11	1.02541e-10	-2.12513e-10	-6.26429e-11	7.52334e-11	-3.05867e-10	-6.50825e-11	5.07439e-19
3.94909e-12	3.90273e-11	-7.80087e-11	2.09497e-10	9.16274e-11	8.59657e-11	-4.64943e-11	-1.19084e-10	-8.95607e-11	1.21433e-10	1.81154e-10	4.5381e-11	-2.75603e-11	-1.64662e-10	-1.46475e-10	-6.91813e-11	-1.73868e-10	-1.38792e-10	2.07764e-10	-1.38168e-10	-7.12176e-11	4.15805e-11	1.58071e-10	-7.08682e-11	1.02609e-10	-2.12646e-10	-6.56078e-11	6.98908e-11	-3.05871e-10	-6.51967e-11	5.06702e-19
3.94281e-12	2.97742e-11	-7.79408e-11	2.09383e-10	9.16229e-11	8.59615e-11	-4.64529e-11	-1.20353e-10	-8.95632e-11	1.21433e-10	1.80858e-10	4.54016e-11	-2.75694e-11	-1.63858e-10	-1.46484e-10	-7.14038e-11	-1.7387e-10	-1.39013e-10	2.07765e-10	-1.38044e-10	-6.77578e-11	4.10192e-11	1.58082e-10	-7.13822e-11	1.02695e-10	-2.12731e-10	-6.2317e-11	6.76398e-11	-3.05896e-10	-6.33268e-11	5.04928e-19
3.77545e-12	3.212e-11	-7.7908e-11	2.08029e-10	9.16271e-11	8.60597e-11	-4.63919e-11	-1.19271e-10	-8.96142e-11	1.2143e-10	1.8257e-10	4.53749e-11	-2.75724e-11	-1.64354e-10	-1.45992e-10	-7.17253e-11	-1.73869e-10	-1.28174e-10	2.07771e-10	-1.3824e-10	-7.03463e-11	3.90046e-11	1.58088e-10	-7.55078e-11	1.02712e-10	-2.01368e-10	-6.46542e-11	6.51664e-11	-3.05903e-10	-6.41672e-11	4.9829e-19
3.93644e-12	2.66685e-11	-7.89862e-11	1.92182e-10	7.21005e-11	8.56463e-11	-1.80798e-11	-1.14014e-10	-8.95401e-11	1.38344e-10	1.8222e-10	1.75811e-11	-2.91009e-11	-1.6414e-10	-1.44827e-10	-7.1418e-11	-1.66168e-10	-1.39168e-10	8.3308e-11	-1.34581e-10	-7.86653e-11	3.95534e-11	1.20893e-10	-1.4761e-11	1.02727e-10	-2.097e-10	-6.41936e-11	6.72276e-11	-2.7462e-10	-6.46249e-11	4.21671e-19
3.92685e-12	2.7699e-11	-7.81758e-11	1.57181e-10	6.89979e-11	8.56775e-11	-2.85488e-11	-1.0766e-10	-8.94985e-11	1.33578e-10	1.81449e-10	2.08938e-11	-2.95099e-11	-1.64218e-10	-1.43377e-10	-7.13147e-11	-1.68476e-10	-1.38819e-10	1.0624e-10	-1.36431e-10	-7.71888e-11	4.04807e-11	1.30164e-10	-2.84911e-11	1.0274e-10	-2.10083e-10	-6.43655e-11	6.74245e-11	-2.77169e-10	-6.40851e-11	4.16017e-19
3.90473e-12	2.77145e-11	-8.06448e-11	1.65813e-10	6.96657e-11	8.57745e-11	-2.32124e-11	-1.06088e-10	-8.92706e-11	1.42489e-10	1.81818e-10	3.11598e-11	-3.05151e-11	-1.6431e-10	-1.45544e-10	-7.11865e-11	-1.68281e-10	-1.3745e-10	8.61262e-11	-1.34026e-10	-7.47496e-11	4.09396e-11	1.30201e-10	-3.11964e-11	1.02732e-10	-1.232e-10	-6.42085e-11	6.74365e-11	-2.77383e-10	-6.40398e-11	3.88491e-19
3.89019e-12	2.99821e-11	-7.86439e-11	1.65756e-10	6.93332e-11	8.58467e-11	-2.70276e-11	-9.39658e-11	-8.95262e-11	1.36344e-10	1.81831e-10	2.49859e-11	-2.89624e-11	-1.64435e-10	-1.45531e-10	-7.13647e-11	-1.70424e-10	-1.36413e-10	7.54733e-11	-1.35041e-10	-5.6384e-11	4.05321e-11	1.31375e-10	-2.7204e-11	1.02746e-10	-1.314e-10	-6.40334e-11	6.76457e-11	-2.75898e-10	-6.40124e-11	3.81875e-19
3.89479e-12	2.87629e-11	-7.87884e-11	1.68617e-10	6.75276e-11	8.57552e-11	-2.29712e-11	-1.02541e-10	-8.63394e-11	1.40485e-10	1.81651e-10	3.26055e-11	-2.96115e-11	-1.06314e-10	-1.45401e-10	-7.35941e-11	-1.68851e-10	-1.37728e-10	9.10969e-11	-1.34918e-10	-5.87896e-11	4.95554e-11	1.22829e-10	-3.16542e-11	1.02673e-10	-8.76313e-11	-6.17149e-11	6.78074e-11	-1.2127e-10	-6.41489e-11	2.99857e-19
3.91045e-12	2.76869e-11	-7.93691e-11	1.59588e-10	6.54715e-11	8.57462e-11	-2.36807e-11	-1.05253e-10	-8.91343e-11	1.40202e-10	1.80297e-10	2.81764e-11	-2.91804e-11	-1.06721e-10	-1.45323e-10	-7.18459e-11	-1.6906e-10	-1.37973e-10	9.51241e-11	-1.35881e-10	-6.16957e-11	4.60251e-11	9.98161e-11	-3.18813e-11	1.00613e-10	-1.00922e-10	-6.2766e-11	6.7499e-11	-1.15776e-10	-6.41559e-11	2.9361e-19
3.93091e-12	2.82182e-11	-7.90764e-11	1.60281e-10	6.74369e-11	8.56927e-11	-2.18297e-11	-9.85375e-11	-8.84576e-11	1.38945e-10	1.81062e-10	3.05569e-11	-2.91159e-11	-8.27702e-11	-1.45087e-10	-7.15979e-11	-3.63921e-11	-1.37827e-10	9.01493e-11	-1.35718e-10	-6.04316e-11	4.45026e-11	1.19404e-10	-3.12599e-11	9.77574e-11	-8.55946e-11	-4.75036e-11	6.75106e-11	-1.3995e-10	-6.41911e-11	2.64692e-19
3.92268e-12	2.79058e-11	-7.8841e-11	1.54693e-10	6.83662e-11	8.56311e-11	-2.04439e-11	-1.02242e-10	-8.83119e-11	1.41083e-10	1.80988e-10	3.00918e-11	-2.91397e-11	-7.62556e-11	-1.44949e-10	-7.1758e-11	-3.31295e-11	-1.37772e-10	9.05864e-11	-1.35669e-10	-5.98974e-11	4.38003e-11	8.08673e-11	-3.05035e-11	9.54597e-11	-5.62823e-11	-4.89902e-11	6.7484e-11	-1.34787e-10	-6.41673e-11	2.49193e-19
3.93677e-12	2.84203e-11	-7.88746e-11	1.55608e-10	6.76676e-11	8.35139e-11	-2.15281e-11	-1.04734e-10	-8.83113e-11	1.40335e-10	1.80891e-10	3.05326e-11	-2.92575e-11	-8.21224e-11	-1.3998e-10	-7.19374e-11	-5.26165e-11	-1.36983e-10	9.08291e-11	-1.35642e-10	-5.9549e-11	4.47467e-11	9.52069e-11	-2.86323e-11	6.88654e-11	-5.79412e-11	-4.46487e-11	6.76026e-11	-1.20435e-10	-6.41248e-11	2.44654e-19
3.94133e-12	2.85327e-11	-7.83051e-11	1.56659e-10	6.82275e-11	8.54414e-11	-2.1118e-11	-1.03166e-10	-8.55193e-11	1.40651e-10	1.81177e-10	3.00429e-11	-2.92196e-11	-7.7787e-11	-1.44321e-10	-7.19417e-11	-4.3245e-11	-1.37637e-10	9.04463e-11	-1.35708e-10	-5.95228e-11	4.48233e-11	6.7208e-11	-3.1271e-11	1.83697e-11	-6.31191e-11	-5.30167e-11	6.75419e-11	-1.18721e-10	-6.41435e-11	2.36642e-19
3.80647e-12	1.64421e-11	-7.7872e-11	1.558e-10	6.79346e-11	8.36021e-11	-2.51113e-11	-1.03074e-10	-7.1815e-12	1.40383e-10	1.81179e-10	3.00421e-11	-2.92461e-11	-8.07017e-11	-1.43644e-10	-7.20764e-11	-4.9492e-11	-1.37525e-10	9.04427e-11	-1.35693e-10	-4.53042e-11	4.87286e-11	6.38644e-11	-3.08033e-11	2.81239e-11	-6.60084e-11	-5.4989e-11	6.75994e-11	-1.27616e-10	-6.41715e-11	2.30721e-19
4.19807e-12	2.17856e-11	-7.8407e-11	1.56789e-10	6.8068e-11	8.37286e-11	-2.14069e-11	-1.03147e-10	-5.15607e-11	1.40844e-10	1.81137e-10	3.00589e-11	-2.91906e-11	-8.02933e-11	-1.29263e-10	-7.19206e-11	-4.34557e-11	-1.37445e-10	9.03964e-11	-1.35701e-10	-5.61278e-11	4.57373e-11	6.71167e-11	-3.03179e-11	2.18059e-11	-6.70897e-11	-5.30997e-11	6.7599e-11	-1.15785e-10	-6.41674e-11	2.27275e-19
4.12416e-12	2.59242e-11	-7.83083e-11	1.57252e-10	6.80137e-11	8.25199e-11	-2.14811e-11	-1.03307e-10	-4.08157e-11	1.40641e-10	1.81144e-10	3.00013e-11	-2.9205e-11	-7.99244e-11	-1.33479e-10	-7.19685e-11	-4.3791e-11	-1.37351e-10	8.97783e-11	-1.35725e-10	-5.24167e-11	4.47134e-11	6.20231e-11	-2.77912e-11	2.48944e-11	-5.52184e-11	-5.24522e-11	6.76184e-11	-1.15636e-10	-6.41721e-11	2.24627e-19
4.06547e-12	2.43121e-11	-7.84953e-11	1.57007e-10	6.80701e-11	8.0756e-11	-2.1522e-11	-1.03342e-10	-4.719e-11	1.40496e-10	1.8114e-10	3.00233e-11	-2.921e-11	-7.35413e-11	-1.28504e-10	-5.98145e-11	-4.60557e-11	-5.16515e-11	8.84486e-11	-1.35713e-10	-5.58171e-11	4.50706e-11	6.11807e-11	-2.60148e-11	2.11892e-11	-6.12182e-11	-5.30568e-11	6.82467e-11	-1.20424e-10	-6.43866e-11	2.06663e-19
7.11724e-12	2.29585e-11	-7.84509e-11	1.57e-10	6.87305e-11	1.08175e-11	-2.19229e-11	-1.00662e-10	-4.0566e-11	1.40567e-10	1.39883e-10	3.00266e-11	-2.92369e-11	-2.85382e-11	-1.31002e-10	-6.67776e-11	-4.07821e-11	-7.02667e-11	8.92549e-11	-1.35698e-10	-5.61005e-11	4.50405e-11	6.26369e-11	-2.58033e-11	2.64241e-11	-6.08838e-11	-5.26922e-11	6.79967e-11	-9.807e-11	-6.57818e-11	1.80495e-19
4.52563e-12	2.39925e-11	-7.84423e-11	1.56714e-10	6.87202e-11	2.87901e-11	-2.15925e-11	-9.87948e-11	-4.12186e-11	1.40581e-10	1.09212e-10	2.99902e-11	-2.9217e-11	-7.24777e-11	-1.30695e-10	-7.04238e-11	-4.35016e-11	-5.39019e-11	8.89042e-11	-1.35675e-10	-5.52131e-11	4.52918e-11	6.23505e-11	-1.97015e-11	2.42364e-11	-6.01551e-11	-5.17003e-11	6.82902e-11	-1.08088e-10	-7.03043e-11	1.78176e-19
5.35859e-12	2.25865e-11	-7.84568e-11	1.56958e-10	6.87993e-11	2.63983e-11	-2.19077e-11	-9.9074e-11	-4.05884e-11	1.40567e-10	1.13638e-10	3.00039e-11	-2.9231e-11	-4.11689e-11	-1.30412e-10	-6.7067e-11	-4.12026e-11	-6.50058e-11	8.87484e-11	-1.35689e-10	-5.54729e-11	4.52373e-11	6.24699e-11	-2.11382e-11	2.31301e-11	-5.97255e-11	-5.2479e-11	6.8227e-11	-1.00685e-10	-6.71108e-11	1.74168e-19
7.82648e-12	2.38231e-11	-7.84169e-11	1.56956e-10	6.87085e-11	2.48047e-11	-2.17001e-11	-1.0048e-10	-4.12655e-11	4.69531e-11	1.10754e-10	3.00108e-11	-2.92192e-11	-5.85602e-11	-1.30256e-10	-6.22984e-11	-4.30619e-11	-5.75303e-11	8.87592e-11	-1.35696e-10	-5.56085e-11	4.5019e-11	6.25577e-11	-1.9801e-11	2.25351e-11	-5.93161e-11	-5.21176e-11	6.77967e-11	-1.01224e-10	-6.77578e-11	1.56578e-19
5.83433e-12	2.3487e-11	-7.86986e-11	1.59344e-10	6.85329e-11	1.31179e-11	-2.17689e-11	-9.87592e-11	-3.89416e-11	3.76508e-11	1.12039e-10	3.00024e-11	-2.9255e-11	-5.2257e-11	-1.30474e-10	-6.27484e-11	-4.23671e-11	-1.61829e-11	7.45182e-11	-1.35702e-10	-5.52226e-11	4.47857e-11	6.26466e-11	-2.87302e-11	2.27327e-11	-5.95054e-11	-5.21025e-11	6.79097e-11	-1.02257e-10	-6.17947e-11	1.49689e-19
5.83433e-12	2.3487e-11	-7.86986e-11	1.59344e-10	6.85329e-11	1.31179e-11	-2.17689e-11	-9.87592e-11	-3.89416e-11	3.76508e-11	1.12039e-10	3.00024e-11	-2.9255e-11	-5.2257e-11	-1.30474e-10	-6.27484e-11	-4.23671e-11	-1.61829e-11	7.45182e-11	-1.35702e-10	-5.52226e-11	4.47857e-11	6.26466e-11	-2.87302e-11	2.27327e-11	-5.95054e-11	-5.21025e-11	6.79097e-11	-1.02257e-10	-6.17947e-11	1.49689e-19
7.22232e-12	2.35027e-11	-7.85992e-11	1.5786e-10	6.85339e-11	1.36625e-11	-2.17768e-11	-9.88414e-11	-3.91996e-11	4.21083e-11	1.11717e-10	3.00164e-11	-2.92458e-11	-5.35185e-11	-1.29927e-10	-6.25836e-11	-4.25925e-11	-1.89331e-11	7.58562e-11	-1.35705e-10	-5.54997e-11	4.47893e-11	6.61865e-11	-2.2949e-11	2.27059e-11	-5.95055e-11	-5.21015e-11	6.78239e-11	-1.01954e-10	-5.71819e-11	1.4941e-19
5.68507e-12	2.35265e-11	-7.88076e-11	1.58837e-10	6.85546e-11	1.33538e-11	-2.18479e-11	-9.88549e-11	-3.89701e-11	4.03875e-11	1.11804e-10	3.00062e-11	-2.92579e-11	-5.40866e-11	-1.30023e-10	-6.32322e-11	-4.24234e-11	-2.15211e-11	7.64909e-11	-1.35705e-10	-5.49086e-11	4.48431e-11	6.41404e-11	-2.61721e-11	2.26748e-11	-5.95365e-11	-3.2245e-11	6.7899e-11	-1.01921e-10	-5.76706e-11	1.48166e-19
3.91249e-12	2.34518e-11	-7.87894e-11	1.58307e-10	7.6564e-11	1.50973e-11	-2.18579e-11	-9.8891e-11	-3.90557e-11	4.0228e-11	1.11421e-10	3.0009e-11	-2.92572e-11	-5.45421e-11	-1.29586e-10	-6.31411e-11	8.41173e-12	-2.36587e-11	7.60091e-11	-1.35704e-10	-2.59478e-11	3.43567e-11	6.47889e-11	-2.24466e-11	2.26625e-11	-5.95475e-11	-3.98197e-11	6.78789e-11	-7.7569e-11	-5.54706e-11	1.39976e-19
5.29944e-12	2.35119e-11	-7.88015e-11	1.58329e-10	6.90968e-11	1.50147e-11	-2.18419e-11	-9.88067e-11	-3.90609e-11	3.98477e-11	1.11476e-10	3.00086e-11	-2.92577e-11	-5.45681e-11	-1.297e-10	-6.31745e-11	1.9334e-12	-2.1079e-11	7.60115e-11	-1.35704e-10	-3.43152e-11	3.45576e-11	6.46777e-11	-2.24787e-11	2.26612e-11	-5.95499e-11	-4.0405e-11	6.78821e-11	-7.76833e-11	-5.64524e-11	1.3941e-19
5.29944e-12	2.35119e-11	-7.88015e-11	1.58329e-10	6.90968e-11	1.50147e-11	-2.18419e-11	-9.88067e-11	-3.90609e-11	3.98477e-11	1.11476e-10	3.00086e-11	-2.92577e-11	-5.45681e-11	-1.297e-10	-6.31745e-11	1.9334e-12	-2.1079e-11	7.60115e-11	-1.35704e-10	-3.43152e-11	3.45576e-11	6.46777e-11	-2.24787e-11	2.26612e-11	-5.95499e-11	-4.0405e-11	6.78821e-11	-7.76833e-11	-5.64524e-11	1.3941e-19
5.22799e-12	2.34652e-11	-7.87889e-11	1.58375e-10	6.99612e-11	1.45306e-11	-2.18523e-11	-9.89012e-11	-2.01867e-11	2.80664e-11	1.11531e-10	2.98905e-11	-2.92573e-11	-5.50086e-11	-1.29787e-10	-6.31214e-11	1.76155e-12	-2.33276e-11	7.59009e-11	-1.35755e-10	-3.35393e-11	3.90229e-11	6.45377e-11	-1.3686e-11	2.34072e-11	-5.9597e-11	-3.67629e-11	6.78942e-11	-8.0536e-11	-5.54819e-11	1.37835e-19
4.93088e-12	2.32708e-11	-7.87993e-11	1.58405e-10	7.01076e-11	1.46218e-11	-2.20722e-11	-3.27206e-11	-2.39773e-11	3.18462e-11	1.11583e-10	3.05798e-11	-2.92591e-11	-5.49206e-11	-1.29824e-10	-6.30411e-11	-1.09754e-13	-2.2509e-11	7.59081e-11	-1.35746e-10	-3.34509e-11	4.04307e-11	6.4601e-11	-1.6069e-11	2.33355e-11	-6.01138e-11	-3.79145e-11	6.84929e-11	-7.97773e-11	-3.82748e-11	1.28227e-19
4.79578e-12	2.00881e-11	-7.87541e-11	1.58361e-10	7.01635e-11	1.47858e-11	-2.18917e-11	-2.6502e-11	-2.79025e-11	2.7511e-11	1.11579e-10	3.01564e-11	-2.92596e-11	-5.49286e-11	-1.29867e-10	-6.27666e-11	-9.62099e-12	-2.24493e-11	7.64283e-11	-1.35823e-10	-3.34779e-11	4.0106e-11	6.47303e-11	-1.53414e-11	2.32693e-11	-5.96995e-11	-3.88367e-11	6.9061e-11	-7.97526e-11	-2.90574e-11	1.27232e-19
4.88234e-12	1.9947e-11	-7.87956e-11	1.58461e-10	7.03002e-11	1.46954e-11	-2.23878e-11	-2.17461e-11	-2.45194e-11	2.56206e-11	1.11591e-10	3.117e-11	-2.92859e-11	-5.49087e-11	-1.29803e-10	-6.27087e-11	-6.29867e-12	-2.25485e-11	7.64276e-11	-1.35809e-10	-3.30199e-11	4.0106e-11	6.45794e-11	-1.72802e-11	2.32345e-11	-5.95745e-11	-3.83977e-11	6.81273e-11	-7.91489e-11	-3.22231e-11	1.26717e-19
4.89018e-12	2.00985e-11	-7.87857e-11	1.58372e-10	7.03004e-11	1.47399e-11	-2.2001e-11	-1.63503e-11	-2.595e-11	2.71222e-11	1.11593e-10	3.05291e-11	-2.92735e-11	-5.48996e-11	-1.29833e-10	-6.27653e-11	-8.24176e-12	-2.24526e-11	7.6532e-11	-1.35759e-10	-3.28819e-11	3.9726e-11	6.46463e-11	-1.76115e-11	2.31079e-11	-5.96583e-11	-3.84875e-11	6.83392e-11	-7.89489e-11	-3.16851e-11	1.26579e-19
4.88915e-12	1.91965e-11	-7.87853e-11	1.58406e-10	7.024e-11	1.4704e-11	-2.23169e-11	-1.81056e-11	-2.12578e-11	2.75527e-11	1.11603e-10	3.11565e-11	-2.9285e-11	-5.49076e-11	-1.29807e-10	-6.27697e-11	-6.30758e-12	-2.24228e-11	7.63489e-11	-1.35773e-10	-3.27762e-11	3.92559e-11	6.46129e-11	-1.75185e-11	2.32531e-11	-5.97798e-11	-3.84239e-11	6.83196e-11	-7.9151e-11	-3.09108e-11	1.26349e-19
4.88998e-12	1.86129e-11	-7.8785e-11	1.58411e-10	7.029e-11	1.47346e-11	-2.28184e-11	-1.66166e-11	-2.38303e-11	2.71863e-11	1.11601e-10	3.12536e-11	-2.92769e-11	-5.49654e-11	-1.29834e-10	-6.2792e-11	-8.19264e-12	-1.16021e-11	7.64316e-11	-1.35773e-10	-3.24107e-11	3.91669e-11	6.46236e-11	-1.96711e-11	2.31565e-11	-5.97502e-11	-3.85179e-11	6.5658e-11	-7.86759e-11	-2.99111e-11	1.25654e-19
4.88813e-12	1.87478e-11	-7.87704e-11	1.58409e-10	7.02405e-11	1.47346e-11	-2.24933e-11	-1.75444e-11	-2.29905e-11	2.75987e-11	1.11601e-10	3.09719e-11	-2.9271e-11	-5.49558e-11	-1.29625e-10	-6.29539e-11	-7.21928e-12	-1.36134e-11	7.6433e-11	-1.35771e-10	-3.24557e-11	3.92932e-11	6.46218e-11	-1.77731e-11	2.31777e-11	-5.976e-11	-3.84906e-11	6.59628e-11	-7.87766e-11	-2.84861e-11	1.25546e-19
4.8833e-12	1.86795e-11	-7.87848e-11	1.58408e-10	7.02572e-11	1.47434e-11	-2.27607e-11	-1.8161e-11	-1.11953e-11	2.75556e-11	1.11598e-10	3.12292e-11	-2.92773e-11	-5.48103e-11	-1.29821e-10	-6.27685e-11	-7.60464e-12	-1.40269e-11	7.64138e-11	-1.35771e-10	-3.25148e-11	1.59901e-11	6.4588e-11	-1.84309e-11	2.31677e-11	-5.97709e-11	-3.85245e-11	6.68432e-11	-7.8655e-11	-2.92499e-11	1.24098e-19
4.88885e-12	1.90105e-11	-7.87861e-11	1.58407e-10	7.02456e-11	1.47286e-11	-2.25975e-11	-1.73664e-11	-2.25674e-11	2.7192e-11	1.11599e-10	3.10038e-11	-2.92766e-11	-4.99389e-11	-1.29835e-10	-6.2761e-11	-7.66783e-12	-1.16302e-11	7.64234e-11	-1.35746e-10	-3.25463e-11	6.76284e-12	6.4475e-11	-1.8811e-11	2.31753e-11	-5.97852e-11	-3.8459e-11	6.66429e-11	-7.87757e-11	-2.95876e-11	1.2365e-19
4.88773e-12	1.89172e-11	-7.87853e-11	1.58407e-10	7.02465e-11	1.47354e-11	-2.26624e-11	-1.76946e-11	-1.54597e-11	2.74259e-11	1.116e-10	3.10203e-11	-2.92761e-11	-5.00394e-11	-1.2983e-10	-6.27618e-11	-7.68187e-12	-1.18575e-11	7.64235e-11	-1.35765e-10	-3.26115e-11	1.29718e-11	6.45711e-11	-1.86471e-11	2.3171e-11	-5.97376e-11	-3.84812e-11	6.66448e-11	-7.89173e-11	-2.91133e-11	1.23548e-19
4.88863e-12	1.89246e-11	-7.87844e-11	1.58407e-10	7.0247e-11	1.47398e-11	-2.2661e-11	-1.74424e-11	-1.62045e-11	2.73151e-11	1.11599e-10	3.10115e-11	-2.92765e-11	-4.99913e-11	-1.29828e-10	-6.27617e-11	-7.69031e-12	-1.24519e-11	7.64299e-11	-1.35752e-10	-3.26105e-11	9.8706e-12	6.45307e-11	-1.88216e-11	2.31704e-11	-5.97716e-11	-3.85041e-11	6.66438e-11	-7.8789e-11	-2.91242e-11	1.2348e-19
4.88714e-12	1.89058e-11	-7.87859e-11	1.58407e-10	7.02447e-11	1.47307e-11	-2.26503e-11	-1.74807e-11	-1.48504e-11	2.73193e-11	1.11599e-10	3.10246e-11	-2.9276e-11	-5.01565e-11	-1.29771e-10	-6.27689e-11	-7.61239e-12	-1.27405e-11	7.64251e-11	-1.3576e-10	-3.26136e-11	1.01063e-11	6.45551e-11	-1.86353e-11	2.31707e-11	-5.97737e-11	-3.84943e-11	6.63678e-11	-7.88012e-11	-2.9248e-11	1.23422e-19
4.88558e-12	1.89597e-11	-7.87874e-11	1.58409e-10	7.02476e-11	1.47352e-11	-2.26356e-11	-1.8427e-11	-1.49366e-11	2.72951e-11	1.11599e-10	3.10268e-11	-2.94862e-11	-5.02764e-11	-1.29833e-10	-6.27731e-11	-7.66777e-12	-1.21825e-11	7.63828e-11	-1.3576e-10	-3.25004e-11	9.92816e-12	6.45385e-11	-1.86551e-11	2.31719e-11	-4.19978e-11	-3.84897e-11	4.55793e-11	-7.88779e-11	-2.91618e-11	1.19339e-19
4.95843e-12	1.90123e-11	-7.87858e-11	1.58407e-10	7.73309e-11	1.47325e-11	-2.2642e-11	-1.84453e-11	-1.51756e-11	2.73562e-11	1.11599e-10	3.10298e-11	-2.92963e-11	-5.02954e-11	-1.14842e-10	-5.93999e-11	-7.64983e-12	-1.249e-11	7.63913e-11	-1.35763e-10	-3.26015e-11	9.14903e-12	6.45485e-11	-1.86114e-11	2.31713e-11	-5.01084e-11	-2.87713e-11	4.80778e-11	-7.88378e-11	-2.92263e-11	1.16635e-19
4.94226e-12	1.89595e-11	-7.68315e-11	1.58408e-10	7.16843e-11	1.47335e-11	-2.26401e-11	-1.81557e-11	-1.52494e-11	2.73334e-11	2.56933e-11	3.10273e-11	-2.93373e-11	-5.026e-11	-1.18734e-10	-6.24425e-11	-7.64459e-12	-1.28372e-11	7.64157e-11	-1.35761e-10	-3.25583e-11	9.04564e-12	6.45714e-11	-1.86166e-11	2.31704e-11	-4.55818e-11	-3.8484e-11	4.91055e-11	-7.89659e-11	-2.92179e-11	1.05312e-19
5.13272e-12	1.93335e-11	-7.10483e-11	1.58408e-10	7.09676e-11	1.46695e-11	-2.26399e-11	-1.81338e-11	-1.50376e-11	2.73236e-11	4.31982e-11	3.10308e-11	-2.94154e-11	-5.02471e-11	-1.15961e-10	-5.32627e-11	-7.63328e-12	-1.25469e-11	7.64038e-11	-1.29424e-10	-3.25351e-11	8.98683e-12	6.46284e-11	-1.86052e-11	2.31707e-11	-4.98825e-11	-3.78805e-11	5.14278e-11	-7.91984e-11	-2.92098e-11	1.02806e-19
8.20212e-12	1.90244e-11	-7.26893e-11	1.40706e-10	7.24121e-11	1.45206e-11	-2.26369e-11	-1.96189e-11	-1.50935e-11	2.7355e-11	4.59967e-11	3.10277e-11	-2.942e-11	-5.02446e-11	-1.12561e-10	-6.21949e-11	-7.78198e-12	-1.26126e-11	7.64038e-11	-1.13583e-10	-3.26793e-11	9.10308e-12	6.45344e-11	-1.86153e-11	2.31861e-11	-5.03199e-11	-3.75942e-11	4.9522e-11	-7.91465e-11	-2.92335e-11	9.452e-20
8.82304e-12	1.90645e-11	-7.84557e-11	1.38796e-10	7.20092e-11	1.36986e-11	-2.26141e-11	-1.93737e-11	-1.49986e-11	2.73387e-11	3.44457e-12	3.10342e-11	-2.94281e-11	-4.81633e-11	-4.81217e-11	-6.12327e-11	-7.72565e-12	-1.26964e-11	7.64039e-11	-1.19412e-10	-3.37952e-11	9.11465e-12	6.44948e-11	-1.85993e-11	2.32064e-11	-4.89484e-11	-3.67072e-11	3.48655e-11	-7.89994e-11	-2.93261e-11	8.19656e-20
5.92524e-12	1.89384e-11	-6.53104e-11	1.37844e-10	7.19971e-11	1.3723e-11	-2.29468e-11	-1.74903e-11	-1.30472e-11	2.72436e-11	6.50654e-12	3.10357e-11	-2.94404e-11	-4.98684e-11	-4.25007e-11	-6.28235e-11	-7.69012e-12	-1.26833e-11	7.64214e-11	-7.73746e-11	-3.25815e-11	9.09749e-12	4.16945e-11	-1.85848e-11	2.3396e-11	-4.94888e-11	-3.65444e-11	5.22315e-11	-7.91284e-11	-2.98947e-11	7.03796e-20
5.92163e-12	1.8947e-11	-6.18823e-11	1.38086e-10	7.18897e-11	1.37259e-11	-2.28458e-11	-1.81297e-11	-1.40723e-11	2.72957e-11	8.08096e-12	3.10333e-11	-2.94314e-11	-4.98496e-11	-4.27671e-11	-6.2758e-11	-7.68603e-12	-1.26804e-11	7.64195e-11	-7.81632e-11	-3.26005e-11	9.08555e-12	4.30492e-11	-1.85871e-11	2.33258e-11	-4.94837e-11	-3.65616e-11	5.21566e-11	-7.9116e-11	-2.97596e-11	7.02966e-20
6.06264e-12	1.89849e-11	-6.52084e-11	1.39441e-10	7.1374e-11	1.38328e-11	-2.27496e-11	-1.87049e-11	-1.38744e-11	2.7302e-11	1.45309e-11	3.10401e-11	-2.94696e-11	-4.54317e-11	-4.23538e-11	-5.16218e-11	-7.6767e-12	-1.26433e-11	7.64078e-11	-8.06803e-11	-3.25826e-11	9.09092e-12	5.259e-11	-1.8609e-11	2.32265e-11	-4.92099e-11	-3.66363e-11	2.16237e-11	-7.91084e-11	-2.93739e-11	6.84642e-20
6.06929e-12	1.89841e-11	-6.0215e-11	1.3819e-10	7.1415e-11	1.38109e-11	-2.28133e-11	-1.83522e-11	-1.3615e-11	2.72745e-11	1.18903e-11	3.10373e-11	-2.94513e-11	-4.98794e-11	-4.05636e-11	-4.60747e-11	-7.68002e-12	-1.2654e-11	7.64194e-11	-7.83879e-11	-3.25909e-11	9.08742e-12	4.95586e-11	-1.8602e-11	2.33202e-11	-4.92322e-11	-3.65425e-11	2.74299e-11	-7.91127e-11	-2.97888e-11	6.67774e-20
6.09336e-12	1.89851e-11	-6.04725e-11	1.38318e-10	1.04376e-11	1.38816e-11	-2.26848e-11	-1.84437e-11	-1.41513e-11	2.73026e-11	1.17859e-11	3.10287e-11	-2.94612e-11	-4.8563e-11	-4.2601e-11	-5.53895e-11	-7.6714e-12	-1.26376e-11	7.6414e-11	-8.00434e-11	-2.95005e-11	9.058e-12	5.20185e-11	-1.85217e-11	2.3218e-11	-4.86558e-11	-3.02088e-11	2.22429e-11	-7.91046e-11	-2.69078e-11	6.22606e-20
6.05631e-12	1.89851e-11	-6.21042e-11	1.3722e-10	1.26951e-11	1.38081e-11	-2.28465e-11	-1.83503e-11	-1.38838e-11	2.73147e-11	9.2981e-12	3.10353e-11	-2.945e-11	-4.94824e-11	-4.0077e-11	-4.96855e-11	-7.66987e-12	-1.26613e-11	7.64144e-11	-7.906e-11	-2.86834e-11	9.07016e-12	5.18807e-11	-1.86016e-11	2.32298e-11	-4.90718e-11	-3.51624e-11	9.48589e-12	-7.91078e-11	-2.88012e-11	6.12859e-20
6.04406e-12	1.90846e-11	-6.24285e-11	1.37762e-10	1.0068e-11	1.41377e-11	-2.28231e-11	-1.82739e-11	-1.11131e-11	2.73037e-11	7.55885e-12	3.06307e-11	-2.51188e-11	-2.57287e-11	-4.00534e-11	-4.98615e-11	-7.664e-12	-1.26544e-11	7.64126e-11	-7.97149e-11	-2.89169e-11	9.07805e-12	5.0661e-11	-1.85842e-11	2.32476e-11	-4.91184e-11	-3.23011e-11	1.92162e-11	-7.91072e-11	-2.86478e-11	5.93673e-20
6.03435e-12	1.9028e-11	-6.19475e-11	1.37399e-10	1.26435e-11	1.4046e-11	-2.28443e-11	-1.82698e-11	-1.32359e-11	2.73148e-11	9.11419e-12	3.08936e-11	-2.94724e-11	-2.18792e-11	-4.06178e-11	-4.88894e-11	-7.66348e-12	-1.26574e-11	7.6413e-11	-7.94824e-11	-2.64063e-11	9.07391e-12	5.1025e-11	-1.85847e-11	2.32577e-11	-4.91805e-11	-3.20449e-11	1.73697e-11	-7.91088e-11	-2.82719e-11	5.9123e-20
6.0362e-12	1.9022e-11	-6.1911e-11	1.3748e-10	1.44566e-11	1.39663e-11	-2.28434e-11	-1.75775e-11	-1.36234e-11	2.73147e-11	-9.47397e-12	3.02942e-11	-2.89206e-11	-2.11517e-11	-4.06261e-11	-4.89768e-11	-7.66256e-12	-1.22159e-11	5.10272e-11	-7.91773e-11	-2.76463e-11	9.07352e-12	5.09776e-11	-1.85425e-11	2.32711e-11	-4.91164e-11	-3.3816e-11	1.91465e-11	-7.91089e-11	-2.85005e-11	5.60435e-20
6.03377e-12	1.90222e-11	-6.19616e-11	1.37552e-10	1.33783e-11	1.4549e-11	-2.28266e-11	-1.81471e-11	-1.34311e-11	2.73128e-11	-1.77196e-12	3.05394e-11	-2.77514e-11	-2.15683e-11	-4.06609e-11	-4.91276e-11	-7.66618e-12	-1.24112e-11	4.84688e-11	-7.95126e-11	-2.7152e-11	9.07388e-12	5.08273e-11	-1.856e-11	2.32644e-11	-4.91594e-11	-3.29823e-11	1.97885e-11	-7.91086e-11	-2.79611e-11	5.56725e-20
6.04276e-12	1.90215e-11	-6.18361e-11	1.37582e-10	1.43017e-11	1.39574e-11	-2.28399e-11	-1.82452e-11	-1.37559e-11	2.73148e-11	-3.58255e-14	3.02942e-11	-2.66915e-11	-2.26204e-11	-4.0652e-11	-4.88429e-11	-7.66337e-12	-1.25977e-11	4.98634e-11	-7.94299e-11	-2.74532e-11	9.0741e-12	5.09514e-11	-1.85682e-11	2.32638e-11	-4.91227e-11	-3.29314e-11	1.60161e-11	-7.91075e-11	-2.81391e-11	5.56548e-20
6.03874e-12	1.90222e-11	-6.18422e-11	1.37502e-10	1.45936e-11	1.40018e-11	-2.28329e-11	-1.79607e-11	-1.36942e-11	2.73135e-11	1.56424e-12	3.0462e-11	-2.18235e-11	-2.06768e-11	-4.06817e-11	-4.88832e-11	-7.66321e-12	-1.23893e-11	4.96397e-11	-7.9438e-11	-2.73316e-11	9.07365e-12	5.10213e-11	-1.855e-11	2.32631e-11	-4.91207e-11	-3.34702e-11	1.85175e-11	-7.91086e-11	-2.82193e-11	5.54297e-20
6.03926e-12	1.90234e-11	-6.18689e-11	1.37525e-10	1.49768e-11	1.39703e-11	-2.28339e-11	-1.79136e-11	-1.37451e-11	2.73134e-11	1.75111e-12	3.04091e-11	-2.21007e-11	-2.12564e-11	-4.06146e-11	-4.88971e-11	-7.66325e-12	-1.24587e-11	4.95909e-11	-7.9438e-11	-2.71273e-11	9.074e-12	5.09734e-11	-1.85647e-11	2.32631e-11	-4.9126e-11	-3.32335e-11	1.77762e-11	-7.91081e-11	-2.81915e-11	5.54171e-20
6.01912e-12	1.90179e-11	-6.1833e-11	1.87412e-11	1.46568e-11	1.40672e-11	-2.28295e-11	-1.79647e-11	-1.37219e-11	2.73133e-11	2.07982e-12	3.05048e-11	-2.39593e-11	-2.03617e-11	-4.05671e-11	-4.89004e-11	-7.6643e-12	-1.24309e-11	4.94017e-11	-7.93673e-11	-2.71579e-11	9.05857e-12	5.10731e-11	-1.86761e-11	2.32632e-11	-4.913e-11	-3.32848e-11	1.78579e-11	-7.683e-11	-2.82057e-11	3.65338e-20
6.0256e-12	1.90229e-11	-6.1956e-11	9.79157e-12	1.48294e-11	1.41662e-11	-2.2833e-11	-1.80105e-11	-1.37066e-11	2.73138e-11	6.17774e-13	3.04834e-11	-2.33343e-11	-2.09448e-11	-4.01909e-11	-4.88956e-11	-7.65952e-12	-1.24259e-11	4.55443e-11	-7.9388e-11	-2.7893e-11	8.83178e-12	5.10359e-11	-1.86025e-11	2.32613e-11	-4.91296e-11	-3.3287e-11	1.76472e-11	-7.77438e-11	-2.82105e-11	3.60624e-20
6.06436e-12	1.90403e-11	-6.2695e-11	1.99343e-11	1.55006e-11	1.41183e-11	-2.28323e-11	-1.46446e-11	-1.37125e-11	2.73143e-11	1.21078e-12	3.04539e-11	-2.30663e-11	-2.09088e-11	-4.06162e-11	-4.67214e-11	-7.62998e-12	-1.24612e-11	4.95546e-11	-7.94046e-11	-2.86703e-11	9.06056e-12	5.10327e-11	-1.91351e-11	2.32629e-11	-4.9128e-11	-3.32626e-11	1.8186e-11	-6.19957e-11	-2.8174e-11	3.44454e-20
6.03123e-12	1.89871e-11	-6.25385e-11	6.30165e-12	1.48642e-11	1.41113e-11	-2.28328e-11	-1.42906e-11	-1.37086e-11	2.73144e-11	2.58932e-12	3.04605e-11	-2.28949e-11	-2.10683e-11	-3.79378e-11	-4.72756e-11	-7.65623e-12	-1.24533e-11	4.89596e-11	-7.94091e-11	-2.8496e-11	8.85016e-12	5.11567e-11	-1.87863e-11	2.32634e-11	-4.91291e-11	-3.33061e-11	1.82051e-11	-6.37346e-11	-2.81921e-11	3.40334e-20
5.57457e-12	1.89186e-11	-6.22615e-11	1.28527e-11	1.47778e-11	1.40827e-11	-2.28325e-11	-1.39822e-11	-1.37087e-11	2.73144e-11	2.98295e-12	3.04477e-11	-2.3124e-11	-2.10502e-11	-3.92001e-11	-4.64864e-11	-7.64874e-12	-1.2457e-11	4.8048e-11	-7.94127e-11	-2.84693e-11	9.0021e-12	5.11715e-11	-1.89119e-11	2.32605e-11	-4.91264e-11	-3.32511e-11	1.8374e-11	-6.28955e-11	-2.82081e-11	3.39552e-20
6.04077e-12	1.87835e-11	-6.2428e-11	1.57364e-11	1.50554e-11	1.41112e-11	-2.28228e-11	-1.37317e-11	-1.37096e-11	2.73185e-11	2.56882e-12	3.0925e-11	-2.31058e-11	-2.0476e-11	-3.37859e-11	-4.67286e-11	-7.64111e-12	-1.2452e-11	3.69167e-11	-7.11074e-11	-2.83995e-11	8.96454e-12	5.1564e-11	-1.88895e-11	2.3264e-11	-1.15053e-11	-3.35399e-11	1.8317e-11	-6.3018e-11	-2.63112e-11	2.91775e-20
[truncated: 1,933 more rows]
