# Supplementary material for: A modified shuffled frog leaping algorithm with inertia weight
Source: Sci Rep. 2024 Feb 20;14:4146. doi: 10.1038/s41598-024-51306-1 (PMC11224354; doi:10.1038/s41598-024-51306-1)
Supplement: Supplementary file 1 — Supplementary Information. [file 41598_2024_51306_MOESM1_ESM.zip › data/F1/SFLA_B_11.xls]

## Sheet: Sheet1
-12.5488	-5.86852	5.29673	12.6271	-1.58646	-19.8127	0.799471	8.37729	-19.636	2.99499	-21.5365	-0.576298	-21.71	-3.96688	-44.2099	-3.81267	21.672	26.6306	1.54752	10.158	31.1214	20.4455	19.7372	0.351518	3.20451	-5.11664	9.08507	23.0587	10.807	-3.41248	7999.91
4.62439	-1.63527	0.14672	-8.20801	7.13522	-1.46644	-3.6413	6.47985	-2.83047	-8.69081	-5.10773	-5.58852	-3.08379	4.67005	-3.63752	7.19388	-11.7749	0.899514	-3.53457	1.29062	0.23579	-0.0233702	10.8769	-6.42778	10.3554	4.7022	0.352115	-11.6522	5.90112	2.88855	1058.63
2.27869	0.867838	4.17587	6.37062	-1.46251	-5.26906	-1.78086	5.54748	0.947639	1.2057	-0.562264	5.91453	5.28659	-4.16617	-3.9609	1.58492	-1.55691	2.75153	1.86068	-3.44021	7.6984	2.65363	-1.75853	-1.2168	-0.678504	3.92302	3.3975	0.557423	-0.61292	-0.224515	353.274
3.57374	-2.02845	-0.461358	0.249707	1.42964	-3.98908	-2.21328	0.855256	0.95925	1.73649	3.47422	-0.863971	0.307538	-1.64804	1.59133	-1.11579	-3.82006	-0.476835	1.05026	-0.0745203	2.07235	-0.251839	1.01176	2.23385	-1.51577	-0.248226	3.48145	1.68862	1.71754	-1.22159	112.162
0.173343	-0.0645327	0.154705	0.768428	1.5195	-1.22248	-2.17701	-0.162366	0.717368	0.405913	0.0893298	-0.278856	-0.795106	-0.706888	0.563255	-1.83479	0.593155	-0.173128	-0.859145	-0.329718	2.11184	-0.317665	2.76374	1.36186	-0.312503	-0.247407	1.13123	-0.22587	1.65919	0.83689	35.0237
0.469406	-0.228251	1.3486	0.71442	0.625949	-1.5662	-0.567869	1.20949	1.50087	0.196502	0.306538	0.710349	-0.185993	0.187962	0.0245746	-1.4905	-0.183434	-0.341744	-0.335151	-0.206704	1.89737	-0.335154	1.57905	-0.00385311	-0.725638	0.00529033	1.02533	-0.399274	1.70844	0.196911	23.6197
-0.180246	-0.720699	0.658471	0.179168	0.913232	-0.86889	-1.0543	0.759675	1.05702	0.111225	0.182842	0.571688	-0.459586	0.415023	-0.0982599	-1.54903	-0.200593	-0.809964	-0.187211	-0.538086	1.69317	-0.264735	1.05772	0.306978	-0.345363	0.123078	1.21269	-0.202407	1.3631	-0.266708	17.3237
-0.0559873	-0.840505	0.457505	0.245537	0.806551	-1.05628	-1.22027	0.410797	0.773206	-0.187322	-0.134217	0.514683	-0.160329	0.113629	-0.520263	-1.43584	-0.622598	-0.228357	-0.397947	-0.0541248	1.81037	-0.163129	0.675061	0.135085	-0.442494	0.11744	1.21525	-0.634226	1.57687	-0.193779	16.6818
-0.0979248	-0.669878	0.704364	0.274054	0.778001	-1.21074	-0.820063	0.497614	0.943328	0.0122374	0.0868019	0.343119	-0.368899	0.0305712	-0.0956483	-1.44811	-0.39823	-0.535457	-0.177306	-0.40522	1.55717	-0.0355206	0.821297	0.118565	-0.458877	0.131269	1.20817	-0.483204	1.27617	-0.163291	14.6111
0.0136465	-0.711301	0.544689	0.241419	0.633986	-1.21941	-1.00051	0.426649	1.0359	-0.0277125	0.0594603	0.238551	-0.248197	0.0634774	-0.127934	-1.38753	-0.408786	-0.715312	-0.0707307	-0.389206	1.48634	0.0378383	0.887377	0.161898	-0.374344	0.0764786	1.18558	-0.318383	1.29773	-0.233418	14.3257
-0.0694859	-0.68966	0.544562	0.293132	0.788305	-1.13269	-0.903457	0.446479	0.895183	-0.0286391	0.0610371	0.286315	-0.348663	0.0601656	-0.15227	-1.43344	-0.344863	-0.588803	-0.0549863	-0.311531	1.47814	-0.0228441	0.872506	0.2817	-0.372335	0.120352	1.15646	-0.392313	1.32906	-0.306999	13.9707
-0.0166898	-0.698276	0.579979	0.268068	0.687757	-1.14927	-0.886371	0.331794	0.938922	-0.0439297	0.0403073	0.266272	-0.309525	0.0464305	-0.213994	-1.42662	-0.322608	-0.615008	-0.0991976	-0.308945	1.48674	-0.0493383	0.849103	0.163811	-0.382214	0.107576	1.12381	-0.389633	1.31551	-0.183545	13.6056
-0.0595975	-0.702473	0.58894	0.271187	0.708962	-0.988364	-0.890066	0.454193	0.940451	-0.0228569	0.0151727	0.122724	-0.321882	0.0525088	0.169074	-1.3599	-0.341681	-0.57158	-0.127643	-0.36206	1.47711	-0.0333197	0.871414	0.180329	-0.521613	0.101716	0.537092	-0.396366	1.29681	-0.221307	12.3043
-0.0480012	-0.700151	0.61391	0.273574	0.69366	-1.06089	-0.565237	0.391903	0.830168	-0.0478855	0.0600326	0.231295	-0.309766	0.0461737	-0.169564	-1.40079	-0.315089	-0.42551	-0.129058	-0.35446	1.484	-0.0336197	0.854748	0.170122	-0.419718	0.0997679	0.688925	-0.382524	1.27806	-0.103883	11.6984
-0.0900262	-0.704672	0.710388	0.270606	0.694752	-0.792057	-0.48405	0.445482	0.909482	-0.0384216	0.0442831	0.223915	-0.438167	0.0456073	0.0552262	-1.39945	-0.316115	-0.231908	-0.112821	-0.362639	1.37958	-0.0630767	0.858048	0.179744	-0.441159	0.10578	0.579553	-0.385278	0.746021	-0.150979	9.90484
-0.0773594	-0.702894	0.674508	0.265815	0.687239	-0.808828	-0.490334	0.442972	0.909525	-0.0365619	0.0441004	0.222684	-0.434868	0.048002	0.0674152	-1.36636	-0.318099	-0.281749	-0.113531	-0.361754	1.40365	-0.0650423	0.850948	0.170039	-0.436963	0.105285	0.570097	-0.387922	0.727753	-0.139659	9.81026
-0.097677	-0.701841	0.657609	0.284658	0.64458	-0.83437	-0.449372	0.440019	0.890181	-0.0429619	0.0143674	0.168872	-0.387489	0.0431513	-0.0543242	-1.39296	-0.300861	-0.303778	-0.100203	-0.362014	1.25593	-0.0488252	0.85511	0.176427	-0.415149	0.108645	0.580483	-0.388708	0.799558	-0.124831	9.43416
-0.0698582	-0.700679	0.650874	0.274662	0.689279	-0.766426	-0.430812	0.418464	0.896338	-0.0349896	0.0730923	0.192151	-0.348127	0.0430377	0.0290436	-0.83537	-0.314405	-0.348586	-0.105781	-0.368304	0.435989	-0.0560846	0.8413	0.174493	-0.424117	0.0969624	0.488674	-0.393102	0.782945	-0.137471	6.59995
-0.0697109	-0.70058	0.636949	0.270726	0.689708	-0.762653	-0.38932	0.41892	0.89727	-0.0326837	0.0730578	0.203286	-0.346444	0.0431209	0.0259836	-0.848031	-0.314909	-0.351497	-0.106089	-0.364728	0.398869	-0.052541	0.839253	0.174776	-0.429218	0.096964	0.488286	-0.393778	0.782356	-0.139179	6.53592
-0.0766841	-0.701977	0.649547	0.274143	0.683284	-0.770868	-0.395875	0.409103	0.888083	-0.035445	0.0744322	0.205037	-0.327533	0.0263584	0.0195391	-0.659825	-0.30825	-0.34655	-0.105978	-0.36283	0.396241	-0.0537397	0.72996	0.177481	-0.427968	0.0990279	0.557889	-0.39128	0.770259	-0.111278	6.10738
-0.0714503	-0.406844	0.643876	0.265002	0.684297	-0.770493	-0.405509	0.421028	0.892554	-0.0368014	0.0850381	0.199606	-0.343641	-0.00145753	0.0102168	-0.601435	-0.308803	-0.364195	-0.099052	-0.361565	0.482403	-0.0565135	0.835908	0.175694	-0.428967	0.101374	0.484391	-0.391828	0.780211	-0.139469	5.92874
0.0192994	-0.511519	0.576469	0.261445	0.675121	-0.242809	-0.395363	0.415041	0.679387	-0.0368184	0.0648356	0.200458	-0.386836	0.0346213	0.00723045	-0.536007	-0.311323	-0.357015	-0.0995843	-0.320216	0.454862	-0.0570274	0.934264	0.196803	-0.36207	0.101475	0.527672	-0.387278	0.771257	-0.122464	5.08973
0.10214	-0.488498	0.530307	0.267074	0.632536	-0.482301	-0.393587	0.399737	0.510861	-0.0399867	0.0591852	0.205719	-0.342238	0.0355329	-8.62201e-05	-0.551903	-0.310866	-0.363636	-0.106055	-0.333715	0.434793	-0.0691075	0.783365	0.182253	-0.396284	0.102309	0.516699	-0.381724	0.564242	-0.124006	4.38655
-0.00784788	-0.456309	0.564206	0.265773	0.648799	-0.438486	-0.397566	0.28851	0.579737	-0.0310275	0.0488681	0.202802	-0.341429	0.0312597	-0.00173085	-0.490743	-0.311065	-0.346047	-0.106928	-0.335746	0.432214	-0.0617361	0.785953	0.181614	-0.419053	0.103004	0.512076	-0.383832	0.477696	-0.130751	4.21375
-0.012326	-0.494067	0.541644	0.192028	0.654032	-0.407352	-0.397483	0.350293	0.588012	-0.0313924	0.054882	0.20339	-0.339253	0.0334507	-0.00613582	-0.504759	-0.310854	-0.354491	-0.107457	-0.33546	0.326764	-0.0622731	0.787243	0.169025	-0.410079	0.103218	0.512489	-0.377847	0.24349	-0.133044	3.97762
0.00182084	-0.494948	0.480118	0.114673	0.653928	-0.409053	-0.397589	0.367415	0.5775	-0.0320949	0.0545499	0.203424	-0.339554	0.0332311	-0.00606892	-0.504554	-0.310923	-0.355311	-0.108271	-0.335564	0.329451	-0.061783	0.78619	0.168452	-0.407278	0.103337	0.512666	-0.383299	0.310053	-0.131328	3.93231
0.0623745	-0.498061	0.248751	0.12885	0.598281	-0.149826	-0.323653	0.308455	0.589079	-0.0312273	0.051457	0.230178	-0.362709	0.0329195	-0.0233619	-0.505868	-0.311517	-0.32455	-0.108089	-0.341918	0.343427	-0.128218	0.776379	0.14567	-0.409651	0.0996564	0.400748	-0.367156	0.359215	-0.13535	3.41326
0.0397092	-0.501132	0.211254	0.147469	0.601172	-0.133908	-0.360492	0.319491	0.55774	-0.0295564	0.0519465	0.219547	-0.340355	0.0331723	-0.0226665	-0.506173	-0.310245	-0.327199	-0.108022	-0.3403	0.343363	-0.127585	0.775097	0.154196	-0.405555	0.0967773	0.380396	-0.372662	0.370415	-0.134569	3.36921
0.0480172	-0.49444	0.225035	0.146942	0.608063	-0.151628	-0.319062	0.314306	0.567963	-0.0304181	0.0519554	0.225136	-0.353453	0.0330386	-0.0212431	-0.505876	-0.310044	-0.33046	-0.10821	-0.339488	0.333824	-0.104873	0.772787	0.148763	-0.407538	0.0950836	0.369169	-0.37035	0.36184	-0.135125	3.34342
0.0330567	-0.48428	0.215013	0.140089	0.601494	-0.148957	-0.322264	0.326013	0.585817	-0.0294565	0.0603743	0.228936	-0.352161	0.0313902	-0.0232378	-0.50651	0.0056747	-0.324181	-0.108101	-0.341247	0.350063	-0.105046	0.772135	0.151635	-0.383003	-0.00289437	0.362738	-0.276074	0.216579	-0.10815	3.07692
0.0334801	-0.484498	0.216491	0.140199	0.59727	-0.150122	-0.322137	0.325817	0.583515	-0.0294631	0.0602876	0.228763	-0.3521	0.0314397	-0.0225342	-0.506512	-0.0190553	-0.324299	-0.108224	-0.341484	0.349945	-0.105477	0.772319	0.151133	-0.385627	0.0155282	0.363044	-0.278257	0.220103	-0.110486	3.07652
0.0342093	-0.481422	0.221589	0.139856	0.552365	-0.144087	-0.322733	0.349974	0.571246	-0.0275598	0.0562805	0.235989	-0.351182	0.032288	-0.0232837	-0.506906	-0.0395498	-0.324683	-0.108224	-0.342768	0.348946	-0.113372	0.771907	0.154041	-0.380885	0.0134881	0.361012	-0.271172	0.216012	-0.121095	3.02273
0.0329262	-0.484968	0.206738	0.139637	0.557266	-0.143939	-0.325149	0.338636	0.573999	-0.0260538	0.055642	0.2312	-0.351201	0.0318093	-0.0232329	-0.506638	-0.0125812	-0.325122	-0.108357	-0.341021	0.346713	-0.110492	0.772373	0.153945	-0.373771	0.0227409	0.360282	-0.263326	0.217994	-0.106858	3.00334
0.0330807	-0.484768	0.207985	0.140169	0.556512	-0.143935	-0.325113	0.338603	0.573579	-0.0265294	0.055582	0.231446	-0.351186	0.0319662	-0.0232127	-0.506771	-0.0255977	-0.325841	-0.108336	-0.340986	0.343392	-0.110445	0.77152	0.153147	-0.374385	0.0279217	0.360297	-0.262949	0.222384	-0.108041	3.00251
0.0329819	-0.483381	0.211037	0.140554	0.551007	-0.14886	-0.330367	0.3369	0.57371	-0.0124171	0.0555855	0.232376	-0.3538	0.000601574	-0.0230475	-0.506728	-0.021155	-0.325304	-0.109809	-0.34258	0.347876	-0.111196	0.76938	0.142413	-0.224097	0.0305959	0.360706	-0.26664	0.216373	-0.0850252	2.90402
0.0320243	-0.48453	0.206695	0.134853	0.555144	-0.145322	-0.327835	0.342526	0.572897	-0.0249835	0.0550894	0.231816	-0.351403	0.031309	-0.0237955	-0.506733	7.33661e-05	-0.19643	-0.108437	-0.341482	0.34678	-0.111252	0.772859	0.154867	-0.0185994	0.019575	0.361176	-0.265203	0.209407	-0.113189	2.79728
0.0307629	-0.484207	0.206654	0.134801	0.553185	-0.145639	-0.329666	0.340871	0.573599	-0.0191335	0.0518097	0.200026	-0.351431	0.00659812	-0.023287	-0.506732	0.00705303	-0.223803	-0.112267	-0.341485	0.343383	-0.10943	0.772804	0.15361	-0.0226293	0.020819	0.360948	-0.265652	0.217653	-0.10356	2.79128
0.0379871	-0.291313	0.206908	0.136218	0.552818	-0.146574	-0.328696	0.353117	0.572849	-0.0194094	0.0532318	0.221337	-0.352216	0.0120074	-0.0230323	-0.504816	0.033179	-0.209788	-0.104588	-0.342111	0.341058	-0.110325	0.771683	0.156399	-0.0624879	0.0170441	0.0559209	-0.259178	0.21372	-0.100364	2.51921
0.0379871	-0.291313	0.206908	0.136218	0.552818	-0.146574	-0.328696	0.353117	0.572849	-0.0194094	0.0532318	0.221337	-0.352216	0.0120074	-0.0230323	-0.504816	0.033179	-0.209788	-0.104588	-0.342111	0.341058	-0.110325	0.771683	0.156399	-0.0624879	0.0170441	0.0559209	-0.259178	0.21372	-0.100364	2.51921
0.0484491	-0.28903	0.207636	0.136114	0.551514	-0.146447	-0.328318	0.349297	0.573246	-0.0210958	0.0507975	0.230227	-0.351883	0.0106366	-0.0230202	-0.504442	0.0553722	-0.212898	-0.00326889	-0.342191	0.3383	-0.108303	0.771722	0.15946	-0.0669436	0.0025971	0.044496	-0.247249	0.210994	-0.0991195	2.50111
0.0432791	-0.298625	0.20729	0.135401	0.552154	-0.14621	-0.328841	0.348389	0.573188	-0.0189825	0.0490172	0.226884	-0.351944	0.0155331	-0.0235513	-0.504804	0.0294697	-0.211911	-0.0260737	-0.341734	0.320376	-0.109899	0.771955	0.156193	-0.0694215	0.0103178	0.0682759	-0.250741	0.209611	-0.0978152	2.49462
0.0458751	-0.297422	0.20666	0.135616	0.518558	-0.147393	-0.328602	0.350768	0.574565	-0.022555	0.0460182	0.220485	-0.351747	-0.000679857	-0.0181993	-0.505155	0.0436916	-0.212795	-0.00848989	-0.341812	0.289745	-0.11737	0.773298	0.15834	-0.0668849	0.00161535	0.0703046	-0.248759	0.21124	-0.0959584	2.44393
0.0505719	-0.296374	0.205217	0.135738	0.518665	-0.146764	-0.328613	0.350376	0.573604	-0.0225506	0.0462201	0.128316	-0.351093	0.00945829	-0.0209873	-0.504145	0.0423707	-0.212614	-0.00789462	-0.341865	0.306433	-0.116178	0.773413	0.158246	-0.0646272	0.00556589	0.0647503	-0.25008	0.199989	-0.097307	2.41327
0.034762	-0.298632	0.207047	0.135398	0.525575	-0.150221	-0.303709	0.331006	0.573881	-0.0227486	0.0438581	0.162686	-0.351419	0.00782397	-0.0200603	-0.439692	0.0441609	-0.212579	-0.00995272	-0.340336	0.0281367	-0.122474	0.774179	0.157644	-0.0652589	0.0031312	0.0693924	-0.249281	0.215704	-0.0978479	2.25812
0.0477488	-0.297386	0.206866	0.1353	0.529278	-0.153188	-0.313213	0.330801	0.573709	-0.0237602	0.0420788	0.145781	-0.351366	0.00802242	-0.0229736	-0.401564	0.0427015	-0.212517	-0.00785631	-0.340679	0.0162754	-0.129417	0.773325	0.157594	-0.0638955	0.00799575	0.0661059	-0.249164	0.205526	-0.0983284	2.22649
0.0473732	-0.298598	0.206941	0.133022	0.526727	-0.149261	-0.306265	0.334038	0.573827	-0.0220733	0.0439226	0.134571	-0.35103	0.00783833	-0.0221204	-0.404032	0.0425466	-0.212452	-0.00960132	-0.340717	0.0180033	-0.122656	0.77344	0.157673	-0.0616366	0.00618277	0.0658038	-0.249319	0.183113	-0.0980424	2.20888
0.0473732	-0.298598	0.206941	0.133022	0.526727	-0.149261	-0.306265	0.334038	0.573827	-0.0220733	0.0439226	0.134571	-0.35103	0.00783833	-0.0221204	-0.404032	0.0425466	-0.212452	-0.00960132	-0.340717	0.0180033	-0.122656	0.77344	0.157673	-0.0616366	0.00618277	0.0658038	-0.249319	0.183113	-0.0980424	2.20888
0.0473732	-0.298598	0.206941	0.133022	0.526727	-0.149261	-0.306265	0.334038	0.573827	-0.0220733	0.0439226	0.134571	-0.35103	0.00783833	-0.0221204	-0.404032	0.0425466	-0.212452	-0.00960132	-0.340717	0.0180033	-0.122656	0.77344	0.157673	-0.0616366	0.00618277	0.0658038	-0.249319	0.183113	-0.0980424	2.20888
0.0478727	-0.298713	0.206963	0.133911	0.526451	-0.149507	-0.308087	0.334831	0.564774	-0.0216401	0.0436082	0.114375	-0.351044	0.00797345	-0.022824	-0.40513	0.0431936	-0.213362	-0.00821348	-0.340957	0.0410895	-0.124087	0.77344	0.157761	-0.0608738	0.0104435	0.0655704	-0.249345	0.184684	-0.0975722	2.199
0.0471516	-0.299046	0.172251	0.133864	0.527065	-0.149626	-0.307542	0.334455	0.567218	-0.0222079	0.0435786	0.12045	-0.351085	0.00798718	-0.0227268	-0.404646	0.0433944	-0.2126	-0.00781943	-0.340907	0.0316242	-0.124298	0.773489	0.157696	-0.0609737	0.00763038	0.0659578	-0.249342	0.185144	-0.0976421	2.18916
0.0478533	-0.298909	0.171542	0.115644	0.461246	-0.139937	-0.279613	0.335266	0.298828	-0.00562721	0.040112	0.118832	-0.350875	0.00840493	0.0211674	-0.335685	0.0375631	-0.213363	-0.0091337	-0.34069	0.0537881	-0.139501	0.773538	0.150872	-0.072607	0.00574425	0.0670292	-0.230089	0.183003	-0.0979425	1.81112
0.0478533	-0.298918	0.172269	0.115658	0.4605	-0.113606	-0.280119	0.33537	0.302868	-0.00667734	0.0402	0.118891	-0.350881	0.00838917	0.0196422	-0.335683	0.0375596	-0.213363	-0.00913369	-0.340707	0.0534159	-0.134427	0.773538	0.150876	-0.0725824	0.00379654	0.0676993	-0.230345	0.183403	-0.097895	1.80568
0.0478169	-0.298849	0.173978	0.0963837	0.465351	-0.0506371	-0.292689	0.335614	0.317717	-0.0117346	0.0411066	0.118861	-0.350863	0.00877036	-0.00741838	-0.306973	0.0387775	-0.213293	-0.00936276	-0.340796	0.0614995	-0.128957	0.773521	0.155409	-0.0724619	-0.00114348	0.0706382	-0.213124	0.183563	-0.0978497	1.788
0.0477911	-0.29858	0.176556	0.0850977	0.470025	-0.062128	-0.293643	0.335697	0.306505	-0.011382	0.0420863	0.118252	-0.350607	0.00855443	0.00178695	-0.298459	0.0397717	-0.213138	-0.0110948	-0.340702	0.0555864	-0.127366	0.773544	0.15463	-0.0668058	-0.00994087	0.0698374	-0.213555	0.183855	-0.097896	1.77869
0.0478235	-0.298412	0.175503	0.109508	0.465991	-0.0464084	-0.290116	0.33621	0.30266	-0.0138028	0.040443	0.118092	-0.350972	0.00850828	0.00773157	-0.298809	0.0387284	-0.212955	-0.0101651	-0.340545	0.0491497	-0.129065	0.773549	0.152122	-0.0690376	-0.00744353	0.0684889	-0.199299	0.184368	-0.0978401	1.76692
0.047791	-0.298846	0.176126	0.0848145	0.466579	-0.03283	-0.285868	0.335539	0.312544	-0.0114333	0.0407246	0.0987659	-0.350359	0.00844474	0.00520161	-0.30507	0.0384874	-0.213392	-0.00983666	-0.340527	0.0551027	-0.130028	0.770996	0.154103	-0.0694074	-0.0041411	0.0692848	-0.200751	0.113689	-0.0983484	1.74176
0.047775	-0.299065	0.110642	0.138373	0.440044	-0.0141044	-0.284395	0.33231	0.315744	-0.0134804	0.0407676	0.102596	-0.336149	0.00873085	0.0201503	-0.291891	0.131785	-0.212595	-0.00954333	-0.340476	0.055494	-0.116704	0.77247	0.124094	-0.0741477	0.00540539	-0.0241248	-0.203751	0.121827	-0.0988797	1.69863
0.0477521	-0.299046	0.112087	0.0991542	0.453875	-0.0243858	-0.283185	0.333248	0.313282	-0.0133706	0.0414815	0.102994	-0.342851	0.00869627	0.010473	-0.29825	0.0736982	-0.212857	-0.00970119	-0.340506	0.0543529	-0.119476	0.772123	0.126438	-0.0735983	0.0012368	-0.0177441	-0.201933	0.12926	-0.0986322	1.6984
0.0502743	-0.311	0.153635	0.121833	0.345369	-0.0192503	-0.269309	0.288839	0.311558	-0.0140502	0.00966045	0.106953	-0.338924	-0.00609732	0.0170056	-0.303524	0.11191	-0.214217	-0.00846591	-0.0948214	0.0548362	-0.120849	0.759272	0.14493	-0.0726658	0.00241004	0.0231524	-0.201578	0.120983	-0.0989126	1.48288
0.0481183	-0.301711	0.139735	0.113895	0.104023	-0.0196335	-0.272087	0.310499	0.313018	-0.014231	0.0089422	0.106984	-0.338794	0.00487367	0.0104049	-0.295486	0.0806854	-0.225431	-0.00854963	-0.146757	0.0545977	-0.122338	0.762153	0.140991	-0.0715904	0.00378571	0.0360672	-0.201378	0.126652	-0.0985712	1.38982
0.0480698	-0.301572	0.139125	0.114597	0.0373104	-0.019617	-0.272904	0.315535	0.312883	-0.0141305	0.0143454	0.10737	-0.338885	0.00480127	0.0103951	-0.29557	0.0803453	-0.221221	-0.00858501	-0.159227	0.0545765	-0.122293	0.762402	0.138243	-0.071455	0.00378195	0.0377089	-0.201227	0.128645	-0.0985789	1.38615
0.0492188	-0.287757	0.135379	0.111535	0.122205	-0.0220076	-0.275834	0.310111	0.312916	-0.0143467	0.0295178	0.106155	-0.339945	0.00328457	0.012132	-0.296432	0.076311	-0.217656	-0.00936697	-0.117372	0.0545257	-0.122625	0.765594	0.132133	-0.0722154	0.00432177	0.0466649	-0.202634	0.131048	-0.0985508	1.38154
0.0477745	-0.296175	0.13617	0.112611	0.0940101	-0.0198558	-0.273364	0.305799	0.312499	-0.0156593	0.0235222	0.106453	-0.33935	-0.00460721	0.0134815	-0.30726	0.100824	-0.216372	-0.007982	-0.15138	0.0543602	-0.120631	0.425313	0.136087	-0.0669906	0.00348873	0.0346908	-0.202216	0.136577	-0.0864879	0.987862
0.0489472	-0.0926216	0.137518	0.108919	0.0905043	-0.0189664	-0.273516	0.313204	0.313004	-0.0135301	0.0243649	0.104318	-0.340149	0.00302298	0.0128133	-0.28636	0.0790541	-0.218524	-0.00491765	-0.147683	0.0544765	-0.123268	0.428491	0.139985	-0.0721871	0.00792021	0.0375863	-0.202173	0.128378	-0.0984013	0.901639
0.0487709	-0.156877	0.080839	0.114231	0.101343	-0.0185343	-0.273914	0.311781	0.313017	-0.0139443	0.0262819	0.0957437	-0.340444	0.00282432	0.0130005	-0.289002	0.0795498	-0.214893	-0.00478713	-0.0726589	0.0545917	-0.123216	0.211898	0.147338	-0.070829	0.00786409	0.0343937	-0.202215	0.127512	-0.0983207	0.752716
0.0489181	-0.0789969	0.1347	0.114177	0.0987228	-0.0181312	-0.273962	0.311428	0.313054	-0.014072	0.027987	0.0886563	-0.340292	0.0035239	0.0127524	-0.290588	0.0799219	-0.215839	-0.00472096	-0.0271753	0.0546075	-0.123387	0.180619	0.145664	-0.0707643	0.00738061	0.0404049	-0.202235	0.125134	-0.0981085	0.72785
0.0489181	-0.0789969	0.1347	0.114177	0.0987228	-0.0181312	-0.273962	0.311428	0.313054	-0.014072	0.027987	0.0886563	-0.340292	0.0035239	0.0127524	-0.290588	0.0799219	-0.215839	-0.00472096	-0.0271753	0.0546075	-0.123387	0.180619	0.145664	-0.0707643	0.00738061	0.0404049	-0.202235	0.125134	-0.0981085	0.72785
0.0450464	-0.0729626	0.116619	0.111601	0.0981993	-0.0184747	-0.273522	0.311014	0.313042	-0.0136767	0.0268242	0.0952246	-0.340309	0.00288391	0.0128801	-0.287703	0.0820854	-0.215358	-0.00506231	-0.0610286	0.0545945	-0.123052	0.183843	0.143723	-0.0692774	0.00647092	0.0359696	-0.2022	0.126794	-0.0980274	0.723814
0.0477279	-0.077898	0.135236	0.0946829	0.100057	-0.0185063	-0.264589	0.310969	0.208921	-0.0173829	0.0245399	0.0944747	-0.325095	-0.00166365	0.0125239	-0.286726	0.0805273	-0.218907	0.0226743	-0.0621234	0.055408	-0.123196	0.183631	0.129095	-0.0702925	-0.0194442	0.0425134	-0.202219	0.126214	-0.0981437	0.655191
0.047243	-0.078404	0.0935543	0.106373	0.0972654	-0.0214323	-0.260544	0.311095	0.193203	-0.0174991	-0.0175604	0.0953996	-0.288589	0.00195996	0.0127383	-0.289794	0.0824949	-0.217346	0.0321506	-0.0530535	0.0547445	-0.12354	0.179008	0.134011	-0.069432	-0.00240998	0.0916839	-0.202018	0.128939	-0.0980902	0.623949
0.0475833	-0.0827772	0.0621638	0.104584	0.0992301	-0.0177759	-0.26228	0.311106	0.211338	-0.0155993	0.0153434	0.094728	-0.269077	0.00360633	0.0128202	-0.287642	0.0818421	-0.21876	0.0120908	-0.0597381	0.0548152	-0.124059	0.182907	0.13724	-0.0694089	0.00088628	0.0472745	-0.202159	0.127499	-0.098073	0.611842
0.0474108	-0.0760028	0.0966167	0.106259	0.0976626	-0.0189332	-0.257684	0.311026	0.195205	-0.0158	-0.00923247	0.094037	-0.265677	0.00350155	0.0128424	-0.286637	0.0812269	-0.218345	0.0146883	-0.0545564	0.0549592	-0.123868	0.183913	0.13545	-0.0694474	-0.00520485	0.0469129	-0.202048	0.127639	-0.0977232	0.603604
0.0471012	-0.0838172	0.0816094	0.104602	0.0986032	-0.0101744	-0.261032	0.311595	0.204373	-0.0148702	0.0200968	0.0944398	-0.0614083	0.00356993	0.0126725	-0.287769	0.0816662	-0.217396	0.0116253	-0.0615433	0.0547751	-0.124326	0.18266	0.132886	-0.0697012	0.00574009	0.0413247	-0.20204	0.127342	-0.09365	0.539707
0.047267	-0.0827228	0.0788102	0.104699	0.0983393	-0.0141807	-0.260008	0.311311	0.20627	-0.0152274	0.000935355	0.0943517	-0.111643	0.00336075	0.0111651	-0.287689	0.0817707	-0.217271	0.0202717	-0.0592727	0.0548137	-0.124598	0.122512	0.133581	-0.0696419	0.00403542	0.0467054	-0.202084	0.127852	-0.0974845	0.530623
0.047491	-0.082322	0.0833854	0.105872	0.0984699	-0.0161005	-0.260023	0.31133	0.200025	-0.015625	-0.00112623	0.0942906	-0.0946123	0.00346254	0.00751803	-0.287697	0.0816989	-0.217386	0.016988	-0.0573597	0.0547947	-0.125119	0.130252	0.1341	-0.0696245	0.00310669	0.0495092	-0.202211	0.127957	-0.0968134	0.527683
0.0474655	-0.0829957	0.083689	0.0942376	0.0999805	-0.0172053	-0.263749	0.297138	0.202753	-0.0226856	0.00143816	0.11144	-0.0870044	0.00352071	0.0113841	-0.287622	0.0705693	-0.217337	0.0117988	-0.051726	0.0548015	-0.124514	0.134447	0.134467	-0.0719894	0.000791405	0.0485638	-0.170538	0.128327	-0.00555563	0.500473
0.0475018	-0.0819206	0.0856821	0.0988547	0.0886092	-0.0172728	-0.262737	0.302588	0.113774	-0.0176872	0.00356736	0.0969744	-0.0839902	0.00290836	0.0100566	-0.287612	0.0720996	-0.217001	0.0149764	-0.0584991	0.0476593	-0.124699	0.130165	0.134262	-0.0704934	0.00200707	0.0498238	-0.181784	0.128321	-0.0560539	0.476214
0.0484838	-0.082121	0.0687076	0.103062	0.0935243	-0.0165165	-0.260928	0.302555	0.121514	-0.0190383	0.00508014	0.0948154	-0.0877408	0.00299664	0.0110968	-0.287762	0.0762058	-0.217005	0.0085382	-0.0575305	0.0511613	-0.124302	0.126566	0.134683	-0.0710504	0.00109273	0.0503291	-0.187949	0.0370941	-0.0660998	0.465021
0.0490627	-0.081661	0.0674125	0.10405	0.0936583	-0.0174643	-0.26219	0.301645	0.114298	-0.0186591	0.00617858	0.0935354	-0.0893453	0.00318738	0.0108875	-0.287702	0.0746315	-0.21702	0.00512165	-0.0589999	0.0506376	-0.124224	0.126808	0.134582	-0.0708162	0.00127647	0.0489456	-0.186276	0.0188873	-0.0664744	0.461589
0.0500315	-0.0823598	0.0748564	0.0822725	0.0942718	-0.0172365	-0.261683	0.0686308	0.153991	-0.0219013	0.00363513	0.0954878	-0.0583347	-0.0436679	0.0100019	-0.27601	0.0737781	-0.217012	0.00637288	-0.0530811	0.049315	-0.120385	0.126632	0.12981	-0.0701762	0.00101497	0.0496413	-0.183676	0.0674925	-0.0507606	0.372411
0.0504488	-0.0824116	0.0738393	0.083248	0.0907147	-0.0168222	-0.262373	0.0787393	0.120153	-0.0235721	0.00511256	0.0944048	-0.0615073	-0.028735	0.0108841	-0.272092	0.0761894	-0.216994	0.0106609	-0.0514108	0.0485655	-0.121844	0.128594	0.128619	-0.0704559	0.00139935	0.0492243	-0.162563	0.0496446	-0.0584419	0.353591
0.0495366	-0.0828854	0.0737154	0.0833503	0.0902768	-0.0168093	-0.262346	0.0810107	0.120163	-0.0237792	0.00507052	0.0943385	-0.0657832	-0.0294215	0.01085	-0.270817	0.0761341	-0.216995	0.0105287	-0.051723	0.0482158	-0.122569	0.128558	0.128652	-0.0704532	0.00141207	0.0492229	-0.161595	0.0481342	-0.0584723	0.353442
0.0497129	-0.0823713	0.0743019	0.0875089	0.0908575	-0.0168204	-0.262312	0.0859054	0.119635	-0.0216913	0.00546575	0.0944088	-0.061305	-0.0263217	0.0108553	-0.274066	0.0759081	-0.216994	0.00893661	-0.0517965	0.0485159	-0.122236	0.128511	0.129619	-0.0704732	0.00141	0.0491385	-0.147256	0.0497421	-0.0580697	0.351704
0.0495854	-0.0824029	0.0746065	0.0844166	0.091334	-0.0167011	-0.262095	0.0780147	0.123157	-0.0217871	0.00476924	0.0943525	-0.0643511	-0.0212976	0.0107201	-0.272806	0.0756524	-0.217003	0.0091077	-0.0532594	0.0486564	-0.122797	0.128189	0.129188	-0.0704098	0.00145788	0.0490874	-0.148107	0.0492771	-0.0523022	0.349813
0.0493303	-0.0142763	0.0744257	0.0851141	0.0578103	-0.0166986	-0.263589	0.0786009	0.123019	-0.0198809	0.00504001	0.0921231	-0.0630753	-0.0206148	0.0107059	-0.2731	0.0380699	-0.217034	0.00205047	-0.0448917	0.0484829	-0.120243	0.0896974	0.121061	-0.0704371	0.00151656	0.0490809	-0.149396	0.0494235	-0.0362116	0.32137
0.0493303	-0.0142763	0.0744257	0.0851141	0.0578103	-0.0166986	-0.263589	0.0786009	0.123019	-0.0198809	0.00504001	0.0921231	-0.0630753	-0.0206148	0.0107059	-0.2731	0.0380699	-0.217034	0.00205047	-0.0448917	0.0484829	-0.120243	0.0896974	0.121061	-0.0704371	0.00151656	0.0490809	-0.149396	0.0494235	-0.0362116	0.32137
0.0495897	-0.0075448	0.0743752	0.085287	0.066071	-0.016714	-0.263359	0.0798563	0.123252	-0.0202157	0.00506361	0.0922321	-0.0630409	-0.0207751	0.0106852	-0.272986	0.0404793	-0.203124	0.00334104	-0.0468837	0.0484004	-0.120442	0.0957689	0.122903	-0.0704564	0.00151029	0.0490677	-0.148924	0.0490499	-0.0417806	0.318811
0.0521728	-0.0138116	0.0694853	0.0853755	0.063538	-0.016735	-0.262849	0.0815928	0.1238	-0.0200983	0.005196	0.0944385	-0.0621426	-0.0208333	0.0106505	-0.272177	0.0426032	-0.199741	0.00386024	-0.0467626	0.0484029	-0.120868	0.0966771	0.0862076	-0.0705223	0.0015291	0.0482663	-0.150151	0.0493614	-0.0390458	0.309714
0.0508225	-0.00625052	0.0707607	0.0854664	0.0622532	-0.0167307	-0.262957	0.0810761	0.125233	-0.0200289	0.0051634	0.0931202	-0.0627624	-0.0206205	0.0106588	-0.272572	0.0447498	-0.19859	0.00349664	-0.0467725	0.0483801	-0.120751	0.0927326	0.0846057	-0.0706857	0.00152303	0.0477437	-0.150021	0.049187	-0.0406999	0.308545
0.0496178	0.00104123	0.0718547	0.0855537	0.062646	-0.0167208	-0.262751	0.0812819	0.123672	-0.0200844	0.00533541	0.0933281	-0.0626346	-0.0197652	0.0106449	-0.272627	0.0445349	-0.199917	0.00338561	-0.0466192	0.0490055	-0.12068	0.0929065	0.0829766	-0.0705708	0.00153689	0.0486589	-0.14918	0.0487631	-0.0399693	0.308181
0.0513842	-0.00551686	0.0709746	0.0860707	0.0597206	-0.016728	-0.262778	0.0435739	0.115131	-0.0117763	0.0187739	0.0942771	-0.0625553	-0.0203724	0.0132897	-0.272502	0.0306016	-0.199586	-0.000719438	-0.046685	0.0484345	-0.120704	0.0937839	0.0866896	-0.0707168	0.00154524	0.0497299	-0.144337	0.0489314	-0.0411352	0.299883
0.0512047	-0.00325996	-0.00515459	0.0855364	0.0408794	-0.0165377	-0.231916	0.0398012	0.123347	-0.0319139	0.00541391	0.0934704	-0.0547658	-0.00910782	0.00488065	-0.272486	0.0263494	-0.190312	0.00350485	-0.0459309	0.04835	-0.120737	0.0943636	0.0836686	-0.0710554	0.00510017	0.0487779	-0.045991	0.049264	-0.0397128	0.255071
0.0512047	-0.00325996	-0.00515459	0.0855364	0.0408794	-0.0165377	-0.231916	0.0398012	0.123347	-0.0319139	0.00541391	0.0934704	-0.0547658	-0.00910782	0.00488065	-0.272486	0.0263494	-0.190312	0.00350485	-0.0459309	0.04835	-0.120737	0.0943636	0.0836686	-0.0710554	0.00510017	0.0487779	-0.045991	0.049264	-0.0397128	0.255071
0.051202	-0.00311684	-0.00489586	0.0855427	0.0273818	-0.0165378	-0.231979	0.043571	0.123249	-0.0315029	0.00541787	0.0934881	-0.0549184	-0.00918182	0.00488582	-0.2725	0.0263791	-0.190543	0.00349853	-0.045929	0.0483144	-0.120736	0.0943566	0.0842395	-0.0710585	0.00509269	0.0487803	-0.0483414	0.0492549	-0.0398334	0.254881
0.0511609	-0.00336499	-0.0049378	0.0856125	0.0242466	-0.0166332	-0.232385	0.0460265	0.121639	-0.0321011	0.00571435	0.0935933	-0.0559076	-0.00902435	0.00499214	-0.272516	0.0309193	-0.188819	0.00345882	-0.0459311	0.0483203	-0.120714	0.0940615	0.0843717	-0.0711319	0.00510433	0.0487787	-0.0495229	0.0491321	-0.0399319	0.254614
0.0402209	-0.0247084	-0.00160014	0.0856885	0.0199313	-0.0296949	-0.234132	0.044021	0.121989	-0.0271851	0.00714746	0.0680733	-0.0555884	-0.00882941	0.00502148	-0.272416	0.030395	-0.188864	0.00333917	-0.0557337	0.0157029	-0.120494	0.0309985	0.0835376	-0.0699574	-0.00242222	0.0491968	-0.0413106	0.0490864	-0.0399196	0.240763
0.0257978	-0.011106	-0.000417426	0.0856537	0.0181912	-0.0202351	-0.220966	0.043833	0.122446	-0.024202	0.00618212	0.0567067	-0.0556279	-0.00819786	0.00461678	-0.272368	0.0300949	-0.189979	0.00338088	-0.051477	0.0157961	-0.120638	0.0625226	0.0838199	-0.0703141	0.00311054	0.0494639	-0.0365947	0.0490502	-0.0406131	0.234005
0.0306815	-0.00649253	0.00196111	0.0856493	0.0257333	-0.0210518	-0.208435	0.0435718	0.121675	-0.024962	0.0066407	0.0754111	-0.055137	-0.00889671	0.00498431	-0.272427	0.0282562	-0.18932	0.00351535	-0.0510686	0.0146836	-0.120669	0.0461478	0.0835988	-0.0703625	0.00290163	0.0492013	-0.0232749	0.0488393	-0.0400557	0.228359
0.0258259	-0.00552041	0.00271935	0.0856509	0.02547	-0.0198262	-0.204856	0.043766	0.121677	-0.0255351	0.00561584	0.0631725	-0.0552646	-0.0087911	0.0052698	-0.272579	0.0294745	-0.189121	0.00336385	-0.0497709	0.0114986	-0.120672	0.062262	0.0837101	-0.0704738	0.00265062	0.0494573	-0.0179642	0.0490318	-0.0402652	0.226372
0.0296978	-0.00558107	0.0036961	0.0856585	0.0220605	-0.0201203	-0.205494	0.0426483	0.122039	-0.0257592	0.00580653	0.0630488	-0.054953	-0.00897907	0.00497366	-0.272577	0.0293225	-0.189489	0.00309637	-0.0508926	0.014803	-0.120687	0.0575168	0.083717	-0.0703523	0.0028305	0.0415473	-0.0186781	0.0491565	-0.0402776	0.225729
0.025836	-0.00793904	0.00188018	0.0114722	0.0227117	-0.0197774	-0.205951	0.0435743	0.122082	-0.0260283	0.00584831	0.0565565	-0.0551953	-0.00875107	0.0052089	-0.272556	0.0294392	-0.189424	0.00264818	-0.0513005	0.016873	-0.120491	0.0564542	0.0835952	-0.069827	0.00281664	0.0493049	-0.016271	0.0490048	-0.0402917	0.218308
0.0278796	-0.00735656	0.00110822	0.0313515	0.0223696	-0.0197297	-0.207019	0.0441303	0.112867	-0.0254491	0.00615214	0.0601664	-0.0552059	-0.00874965	0.00533225	-0.272453	0.0289172	-0.189375	0.00353158	-0.0506659	0.0161919	-0.120614	0.0520261	0.0836884	-0.0638377	0.00218169	0.0491656	-0.0181747	0.0491002	-0.0403418	0.216602
0.0270891	-0.00890209	0.0022686	0.0170703	0.0216641	-0.0197275	-0.205945	0.0435507	0.113307	-0.0262885	0.00591729	0.0569641	-0.0551061	-0.00883285	0.00522983	-0.27256	0.0293069	-0.189498	0.00298909	-0.0507382	0.015249	-0.12064	0.0548088	0.0836669	-0.0652221	0.00262818	0.0471041	-0.0190801	0.0491541	-0.0402371	0.21554
0.0270161	-0.00865591	0.00195052	0.0207001	0.0218445	-0.0196723	-0.205498	0.0434797	0.111676	-0.026223	0.00593612	0.0585998	-0.0550543	-0.00858358	0.00521823	-0.27257	0.0293324	-0.189456	0.00312347	-0.0506778	0.0149373	-0.120633	0.0544989	0.0836705	-0.0653424	0.00272825	0.0479212	-0.0177325	0.0491411	-0.0402395	0.215276
0.0263731	-0.00937343	0.00225381	0.016211	0.0220128	-0.0198611	-0.205812	0.0448333	0.111195	-0.0266208	0.00630243	0.0585524	-0.0550895	-0.00884488	0.0052498	-0.272551	0.0294388	-0.189449	0.00154213	-0.0509651	0.0148782	-0.116998	0.0554845	0.0703699	-0.0664103	0.00259451	0.0474618	-0.0180926	0.0491428	-0.0402971	0.212599
0.0282806	-0.00866406	0.00231444	0.0201382	0.0218214	-0.0194831	-0.205613	0.0435991	0.110587	-0.0260021	0.00599713	0.0581352	-0.0550474	-0.00863407	0.00522081	-0.272568	0.0292542	-0.146153	0.00294056	-0.0508194	0.0150962	-0.113804	0.0547026	0.0870489	-0.0652545	0.00253878	0.0478534	-0.0182283	0.049036	-0.0396854	0.199489
0.0278953	-0.00936456	0.00207074	0.0204719	0.0219392	-0.0195165	-0.205765	0.0428475	0.110203	-0.0259372	0.00598538	0.0581793	-0.0550534	-0.00822862	0.00518175	-0.272301	0.0290945	-0.147072	0.00225007	-0.0509029	0.0151873	-0.111204	0.0548833	0.0796931	-0.0654959	0.00238363	0.0469311	-0.0214763	0.0490317	-0.039959	0.19783
0.0277168	-0.00871825	0.0022508	0.0214189	0.0219116	-0.0192917	-0.205259	0.0441407	0.110918	-0.0261049	0.00598395	0.0583131	-0.0550661	-0.00864348	0.00521194	-0.272581	0.0291849	-0.149642	-0.000511526	-0.0505524	0.0152461	-0.110462	0.0550199	0.0725199	-0.0652997	0.00221803	0.0354693	-0.0197264	0.0490264	-0.0398901	0.196527
0.0276026	-0.00838627	0.00227049	0.0213865	0.0220964	-0.0165183	-0.20572	0.0436847	0.101262	-0.0262859	0.00670034	0.0584296	-0.0551184	-0.0141295	0.00546671	-0.2726	0.0288307	-0.148497	0.00254697	-0.0508466	0.0137006	-0.110052	0.0553383	0.0721417	-0.0501284	0.00165014	0.0361383	-0.0224363	0.0504914	-0.0397701	0.192763
0.0281135	-0.00856374	0.002352	0.0184666	0.0219195	-0.0118346	-0.20573	0.0440261	0.0897842	-0.0265074	0.00855235	0.0583945	-0.0549595	-0.00967914	0.00509513	-0.272578	0.0292841	-0.142663	0.00222349	-0.0507754	0.0109436	-0.109634	0.0584911	0.0747592	-0.0495936	0.00209518	0.0352018	-0.019354	0.0513712	-0.0397625	0.189021
0.0278467	-0.00865903	0.00251584	0.00600626	0.0219201	-0.0137871	-0.205418	0.0440491	0.0903722	-0.0262704	0.00695555	0.0583534	-0.0550525	-0.0100667	0.00517136	-0.272563	0.0292314	-0.142476	0.00193861	-0.0507623	0.01382	-0.110074	0.0587886	0.0702849	-0.0504431	0.00181119	0.0354407	-0.0191993	0.0513589	-0.0402867	0.188331
0.0275158	-0.00838829	0.00254109	0.00667479	0.0222092	-0.0139751	-0.205154	0.0423396	0.0906452	-0.0263579	0.00713616	0.0582796	-0.0550116	-0.0107859	0.00518456	-0.27257	0.0292517	-0.142835	0.00184535	-0.050672	0.0137056	-0.109971	0.057712	0.0703731	-0.0486632	0.00179582	0.0376253	-0.0205789	0.0506008	-0.0399957	0.188034
0.0278675	-0.00860137	0.00264942	0.00680321	0.0219772	-0.0136175	-0.20129	0.0436781	0.0898741	-0.0262873	0.00507411	0.0583165	-0.0554275	-0.0101696	0.00529952	-0.0141488	0.0291548	-0.143308	0.00197548	-0.0525544	0.0134535	-0.109956	0.0584698	0.0704154	-0.0506193	0.00178867	0.0361939	-0.0198658	0.0505551	-0.0399785	0.112822
0.0278675	-0.00859388	0.00264757	0.00674975	0.0219904	-0.0136368	-0.201314	0.0436741	0.0903972	-0.0262832	0.00515738	0.0583175	-0.0553834	-0.0101663	0.0056309	-0.0169071	0.0291555	-0.143322	0.0014962	-0.0520431	0.013447	-0.109953	0.0584414	0.0691886	-0.0506262	0.00179075	0.0362	-0.0198801	0.0505545	-0.0399778	0.112786
0.0277294	-0.00847094	0.00260289	0.00806525	0.0199501	-0.0138653	-0.202469	0.0425045	0.0909857	-0.0262459	0.00574513	0.058336	-0.0553083	-0.0102076	0.00663979	-0.0201529	0.0291538	-0.143634	0.00141694	-0.0519799	0.0132665	-0.10965	0.0564473	0.0570239	-0.0507647	0.00181944	0.0363305	-0.0208092	0.0505362	-0.0398929	0.11162
0.0278461	-0.00851503	0.00261083	0.00775662	0.0205816	-0.0134968	-0.202047	0.0433773	0.0903119	-0.0262843	0.00568986	0.0583218	-0.0552865	-0.0101107	0.00596758	-0.0220781	0.0291683	-0.143321	0.00155128	-0.0517993	0.013238	-0.109827	0.0584129	0.0558033	-0.0506353	0.00186614	0.0367898	-0.0202912	0.050549	-0.0398925	0.111508
0.0271676	-0.00848579	0.0026777	0.00732616	0.0216104	-0.0136958	-0.202134	0.0205636	0.0904363	-0.0268508	0.00575931	0.0565807	-0.0553646	-0.0103298	0.000416646	-0.0222439	0.0298852	-0.143425	0.00184872	-0.0512997	0.013198	-0.108405	0.0511716	0.0567873	-0.0506368	0.00185356	0.0362434	-0.0202275	0.0505069	-0.0398994	0.108909
0.027347	-0.00847873	0.002664	0.00770708	0.0214604	-0.0137395	-0.202138	0.0201863	0.0903571	-0.0263547	0.00582304	0.0566335	-0.0553422	-0.0103175	0.00249034	-0.0222267	0.0297279	-0.14345	0.00181119	-0.051417	0.0132234	-0.108548	0.0522457	0.0548459	-0.0506431	0.00184721	0.0363211	-0.0202938	0.0505193	-0.0397495	0.108808
0.0269694	-0.00842691	0.00273892	0.00735956	0.0214986	-0.0136751	-0.20231	0.0159983	0.0903531	-0.0264455	0.00572702	0.0558245	-0.0553451	-0.0106583	0.00140692	-0.0216382	0.030115	-0.143406	0.00171882	-0.0512119	0.0131913	-0.107823	0.0524548	0.0541533	-0.0505844	0.00183796	0.0363235	-0.02021	0.050449	-0.0391924	0.108307
0.0288529	-0.00719982	-0.00320479	0.00811723	0.0214382	-0.0131057	-0.201425	0.0166116	0.0909047	-0.0222999	0.00584583	0.0200986	-0.0540151	-0.010731	0.00159514	-0.0223836	0.0298431	-0.143262	0.00174976	-0.0470006	0.0117957	-0.108675	0.0521497	0.0538713	-0.0411281	0.00198959	0.0363429	-0.000527168	0.0505382	-0.0396272	0.103514
0.0282451	-0.00835154	-0.00298447	0.00810135	0.0214589	-0.0132082	-0.201725	0.0176449	0.0929319	-0.0197623	0.00580236	0.0299089	-0.0496876	-0.0107223	0.0010107	-0.0216593	0.0283144	-0.143067	0.00179564	-0.042918	0.0125385	-0.10874	0.051692	0.0485899	-0.0416954	-0.00194765	0.0382726	-0.00189106	0.0225165	-0.0396787	0.101012
0.0282451	-0.00835154	-0.00298447	0.00810135	0.0214589	-0.0132082	-0.201725	0.0176449	0.0929319	-0.0197623	0.00580236	0.0299089	-0.0496876	-0.0107223	0.0010107	-0.0216593	0.0283144	-0.143067	0.00179564	-0.042918	0.0125385	-0.10874	0.051692	0.0485899	-0.0416954	-0.00194765	0.0382726	-0.00189106	0.0225165	-0.0396787	0.101012
0.0282472	-0.00833156	-0.00272628	0.00814487	0.0214494	-0.0132286	-0.201723	0.0173197	0.0927345	-0.0208417	0.0058026	0.0281136	-0.0498433	-0.0107166	0.00101718	-0.021663	0.0286559	-0.143079	0.00179129	-0.0430392	0.0125091	-0.108691	0.0516442	0.048966	-0.0419431	-0.00145013	0.0378519	-0.00195092	0.0225642	-0.0396775	0.100961
0.0281024	-0.00810173	-0.00256516	0.00810399	0.0213807	-0.0132338	-0.201701	0.017324	0.0924056	-0.0200476	0.00581697	0.0274443	-0.0502294	-0.0107857	0.00117222	-0.0217042	0.0284618	-0.143114	0.00177354	-0.0433634	0.0127486	-0.108647	0.0514035	0.0488457	-0.042059	-0.00104953	0.0379597	-0.00416476	0.0235564	-0.0213251	0.0997912
0.0280776	-0.00836641	-0.00234456	0.00820068	0.0229129	-0.0132579	-0.200542	0.0171411	0.0914824	-0.0221613	0.00580814	0.0285654	-0.0411176	-0.0122882	0.000915676	-0.0213537	0.0281619	-0.143202	0.00174387	-0.0447039	0.0125714	-0.109462	0.0513294	0.0335848	-0.0235436	-0.000240958	0.0378224	-0.00363558	0.0224774	-0.0280064	0.0966429
0.0279442	-0.008605	-0.00204417	0.00824916	0.02642	-0.0132378	-0.196475	0.0171663	0.091993	-0.0213933	0.00580693	0.0293479	-0.0418753	-0.0110179	0.000334713	-0.0215979	0.0287706	-0.143332	0.00153121	-0.043969	0.0125296	-0.108874	0.0513945	0.0301085	-0.0312415	0.00665372	0.0378462	-0.00569703	0.0231542	-0.0319635	0.0957633
0.0281752	-0.00806518	-0.00200708	0.00819197	0.0239846	-0.0132704	-0.196962	0.0170317	0.0918221	-0.0216722	0.00743366	0.0289701	-0.043036	-0.010778	0.000860381	-0.0214477	0.0283156	-0.143123	0.00611901	-0.0187724	0.0125455	-0.105752	0.0513763	0.0338068	-0.0274909	0.00240575	0.0378213	-0.00480909	0.0228839	-0.032359	0.0935753
0.0291531	-0.00671151	-0.00210961	0.00821685	0.0253794	-0.0132381	-0.195151	0.0170693	0.0919431	-0.0209964	0.00848871	0.0265155	-0.0447176	-0.0111973	0.000403868	-0.0215207	0.0285415	-0.143032	0.0272602	0.00166528	0.0125545	-0.080762	0.0513073	0.0319634	-0.0337038	0.0051168	0.0376671	-0.00491564	0.0233446	-0.0345497	0.0891161
0.0282438	-0.00769199	-0.00222045	0.00818703	0.0250356	-0.0132441	-0.195447	0.0171636	0.091816	-0.0214022	0.00625797	0.0256884	-0.0443951	-0.0112409	0.000764798	-0.0214797	0.0250377	-0.143197	0.00945772	-0.0123052	0.0125558	-0.0867756	0.0516788	0.0325783	-0.0308262	0.00430625	0.0377359	-0.0047852	0.0230664	-0.0301574	0.0890216
0.0284031	-0.00722321	-0.00209973	0.00820738	0.0246767	-0.0140724	-0.19544	0.0170842	0.0918845	-0.0208714	0.00638668	0.0248498	-0.0435006	-0.0109961	0.000562223	-0.0214735	0.0216836	-0.143215	0.0126853	-0.00709036	0.0125548	-0.0842154	0.0519088	0.032273	-0.0304678	0.00466155	0.0377369	-0.0046672	0.0228011	-0.0320792	0.0883604
0.0278535	-0.00718092	-0.00205156	0.00820677	0.0245783	-0.0134494	-0.195685	0.0170616	0.09193	-0.0213651	0.00708906	0.0273488	-0.0425644	-0.0111506	0.00128374	-0.0219955	0.0176489	-0.141128	0.00845901	-0.00632297	0.0124686	-0.0826179	0.0514881	0.0330438	-0.0305251	0.00421773	0.0377487	-0.00480355	0.0233514	-0.0317849	0.0874122
0.0288509	-0.00755047	0.00499154	0.00818192	0.0237655	-0.0142341	-0.193434	0.0170886	0.0312374	-0.022664	0.00693374	0.0258967	-0.0422978	-0.00768117	0.000628736	-0.0218748	0.0250385	-0.143075	0.0110528	-0.00609	0.012776	-0.0831761	0.0514552	0.0336281	-0.030425	0.00422589	0.0377429	-0.00473174	0.0228933	-0.0263778	0.0797193
0.0284863	-0.00740952	0.00657709	0.00821237	0.0235437	-0.0142043	-0.187032	0.0170066	0.0256725	-0.0214056	0.00676296	0.0254434	-0.0377472	-0.0106147	0.000585396	-0.0234278	0.0257148	-0.142914	0.0106326	-0.00708152	0.0125873	-0.0837446	0.0513863	0.033711	-0.0314405	0.00399726	0.0377381	-0.0048056	0.0227182	-0.0227919	0.0765851
0.0286844	-0.00774861	0.00177186	0.00819675	0.0240151	-0.0130689	-0.185432	0.0168263	0.0338022	-0.0231943	0.0071449	0.0246895	-0.0396381	-0.010512	0.000694052	-0.0236001	0.0243055	-0.142252	0.0106854	-0.00676095	0.0125775	-0.0551329	0.0514299	0.0336299	-0.0307678	0.00443219	0.0377614	-0.00467396	0.015194	-0.020291	0.0719658
0.0274708	-0.00770978	0.0038691	0.00852205	0.0236151	-0.0136873	-0.14979	0.0169072	0.0385608	-0.023633	0.00711474	0.0251457	-0.0399458	-0.0106499	0.000832912	-0.0235607	0.0237265	-0.110134	0.0112406	-0.0163604	0.0128193	-0.0560205	0.0514294	0.0336652	-0.0312689	0.00373742	0.0377333	-0.00193953	0.0168183	-0.0182556	0.0525656
0.0272842	-0.00751899	0.00332235	0.00940921	0.0233856	-0.0136844	-0.104956	0.0171727	0.0389763	-0.0219951	0.0101135	0.0253614	-0.0410898	-0.0106692	0.000967933	-0.023405	0.0235655	-0.118469	0.0107634	-0.0095182	0.0126969	-0.059866	0.0517951	0.0331272	-0.0312081	0.00370794	0.0377374	-0.00247045	0.0189656	-0.0148947	0.0433661
0.0242372	-0.00768773	0.00393584	0.00962221	0.0238263	-0.0136013	-0.104139	0.0174572	0.0382845	-0.0223271	0.00702147	0.0253796	-0.0411423	-0.0104512	0.00103717	-0.0235726	0.0238052	-0.104939	0.0108168	-0.0276309	0.0131383	-0.0574303	0.0517263	0.0321244	-0.0313035	0.00368507	0.0377428	-0.000600668	0.0188939	-0.0139855	0.0402821
-0.00832177	-0.00719862	0.00930578	0.00981261	0.0244771	-0.0133404	-0.0985821	0.0167596	0.0337762	-0.0222905	0.00863837	0.0245264	-0.0409493	-0.0102364	0.00100374	-0.0237024	0.0234321	-0.105032	0.0120175	-0.0217169	0.0131288	-0.0582617	0.051919	0.0327081	-0.0314632	0.0040768	0.0377272	-0.00105622	0.0187007	-0.016504	0.0383209
0.0175509	-0.00755063	0.00771812	0.00948505	0.0243625	-0.0133522	-0.100053	0.0169472	0.0364497	-0.0229983	0.00777602	0.024935	-0.0409515	-0.0100423	0.0007479	-0.018025	0.0218193	-0.10552	0.0117754	-0.0154487	0.0129032	-0.0539411	0.0521569	0.0328957	-0.0314521	0.00400331	0.037716	-0.00722967	0.0122591	-0.0148401	0.0379443
0.00254024	-0.00755746	0.00632737	0.00969884	0.0242873	-0.0112265	-0.0991636	0.0175676	0.0354936	-0.0228208	0.00800366	0.0247925	-0.0410434	-0.0102235	0.000845823	-0.0204619	0.0225002	-0.104189	0.0109811	-0.0159216	0.013075	-0.055444	0.0520796	0.0328548	-0.0314596	0.00398189	0.0377148	-0.00312649	0.0145824	-0.017411	0.0374493
0.00560824	-0.00746135	0.00647763	0.00942541	0.0243813	-0.0127109	-0.0977561	0.0174156	0.0355461	-0.0226897	0.00829636	0.0249892	-0.0408281	-0.010179	0.000844817	-0.0188628	0.0220925	-0.104336	0.0117605	-0.0148857	0.0129929	-0.0553317	0.0519854	0.0329094	-0.0314334	0.00398257	0.0377105	-0.00391165	0.0146146	-0.0164762	0.0371085
0.00466353	-0.00743224	0.00715912	0.00931811	0.0245169	-0.0114502	-0.097609	0.0174978	0.0347939	-0.0224897	0.00846686	0.0249711	-0.0408278	-0.0101384	0.000858236	-0.0195576	0.0226217	-0.103831	0.0116004	-0.0152465	0.0129546	-0.05557	0.0519615	0.0328951	-0.0314153	0.00399985	0.0376952	-0.00232802	0.0155323	-0.0167028	0.0369925
0.00618862	-0.0060549	0.00628876	0.00902632	0.0243609	-0.0123781	-0.0977198	0.0187346	0.035039	-0.0226367	0.00894939	0.0039751	-0.0410791	-0.010169	0.00108411	-0.0199939	0.00817367	-0.104312	0.0116115	-0.0155496	0.0133212	-0.0564043	0.0520398	0.0318596	-0.0314262	0.00413923	0.0231487	0.000716141	0.0152002	-0.004358	0.0350683
0.00540332	-0.00646114	0.00638022	0.00904824	0.0243726	-0.0126107	-0.0973485	0.0180108	0.0351788	-0.0225814	0.00912753	0.00623646	-0.0410343	-0.0101514	0.000928706	-0.0197297	0.00938602	-0.104254	0.0116004	-0.015206	0.0134777	-0.0562526	0.0520209	0.0315498	-0.0314664	0.00403153	0.00350602	-0.0012395	0.0151214	-0.00846048	0.0344852
-0.000489294	-0.00536373	0.00657469	0.00908981	0.0244171	-0.0123995	-0.0971606	0.0183635	0.0351151	-0.0225974	0.00923517	0.00480086	-0.041129	-0.0101528	0.00116651	-0.0193322	0.0106415	-0.104242	0.0116078	-0.0151749	0.0137425	-0.0558803	0.052052	0.0305065	-0.0314535	0.00408344	0.00644442	-0.00106333	0.0152527	-0.00889823	0.0343606
-0.000558969	-0.00529735	0.00659629	0.00908528	0.0244172	-0.0123995	-0.0971491	0.0183063	0.0351474	-0.0225974	0.00923955	0.00484155	-0.0411292	-0.0101459	0.00116659	-0.0193319	0.0106416	-0.104241	0.0116073	-0.0151669	0.0137871	-0.0558809	0.0520521	0.0304965	-0.0314572	0.00407849	0.006411	-0.00114305	0.0152196	-0.00894297	0.0343585
-0.00014704	-0.00547088	0.00652888	0.00911257	0.0244133	-0.012426	-0.0971567	0.0182492	0.0351671	-0.0225927	0.00915299	0.00532889	-0.0410711	-0.0101352	0.00110884	-0.0194519	0.00917514	-0.104244	0.0116041	-0.0151523	0.0136489	-0.0558928	0.0520502	0.0306796	-0.0314668	0.00405769	0.00614346	-0.00115731	0.0152268	-0.00785465	0.0343222
0.0002238	-0.0056273	0.00659779	0.0091095	0.0244031	-0.0123957	-0.0971727	0.0181855	0.0134438	-0.022735	0.00911403	0.00534565	-0.0411042	-0.0101155	0.00109793	-0.0194018	0.0102615	-0.104232	0.0115954	-0.0155623	0.0137025	-0.0558409	0.0519944	0.0306174	-0.0314728	0.00407276	0.00569704	-0.00111232	0.0152213	-0.00869385	0.0333005
-2.96021e-05	-0.00716246	0.00657645	0.0108802	0.0244069	-0.012407	-0.097099	0.0165669	0.026998	-0.024363	0.00915533	0.00515142	-0.0412121	-0.0101131	0.00110333	-0.0194182	0.00875162	-0.0598981	0.011561	-0.0151913	0.0135006	-0.0547054	0.0399728	0.0306781	-0.0314665	0.00405794	0.00679428	-0.00112271	0.0152223	-0.00284916	0.0253136
-0.00023391	-0.0064936	0.0070432	0.0102655	0.0239338	-0.0123351	-0.0370598	0.0158596	0.0303917	-0.0206198	0.00869261	0.0118071	-0.0415119	-0.0100101	-0.000986799	-0.0259998	0.0120528	-0.0701359	0.0118785	-0.0156663	0.0124846	-0.0553534	0.0476707	0.0316845	-0.0315013	0.00402003	0.00801452	0.00119448	0.0163646	-0.00141043	0.0199024
0.00136238	-0.00794213	0.00668031	0.0154248	0.0244012	-0.0124628	-0.0667175	0.016263	0.0247035	-0.0234967	0.00907973	0.00515136	-0.0412449	-0.0100855	0.00109074	-0.0195407	0.009357	-0.04453	0.00909101	-0.0156911	0.0133851	-0.0518851	0.0500187	0.0309525	-0.0315319	0.00397032	0.00681163	-0.00077773	0.0152716	-0.00652872	0.0193345
0.00313946	-0.00823442	0.00671005	0.0174377	0.0243784	-0.0128741	-0.0614725	0.0158057	0.0260819	-0.0230906	0.00908821	0.00595461	-0.0412111	-0.0100086	0.00104365	-0.020009	0.00963253	-0.0485206	0.0110198	-0.0157479	0.0124051	-0.047986	0.0451286	0.0309706	-0.0312737	0.00404232	0.00719621	0.00130979	0.00878462	-0.00444614	0.0181606
0.00301246	-0.00762073	0.0067244	0.0170113	0.0243817	-0.0128977	-0.0582086	0.015924	0.0261954	-0.0230705	0.008988	0.00661528	-0.0412155	-0.01002	0.000956583	-0.0197137	0.00992624	-0.0498458	0.0110773	-0.0155977	0.0122322	-0.0469185	0.0421372	0.0310343	-0.0315121	0.00403788	0.00678866	0.00222764	0.0154935	-0.00562708	0.0177069
0.00150954	-0.00731257	0.00539188	0.0149437	0.0243797	-0.0127709	-0.0299899	0.0157701	0.0245225	-0.0245412	0.00898365	0.00381659	-0.0412175	-0.010002	0.0016564	-0.0200785	0.00997987	-0.0478078	0.0110737	-0.015976	0.010749	-0.0478566	0.042499	0.0298697	-0.0315463	0.003765	0.00661979	0.00190628	0.0155028	-0.00603291	0.0149181
0.00199059	-0.00751559	0.00777183	0.0154302	0.0243867	-0.012517	-0.0340095	0.0154769	0.0271393	-0.0232131	0.0089853	0.00566043	-0.0412235	-0.00920697	0.000934801	-0.0198039	0.00933342	-0.0484017	0.010701	-0.0169454	0.0109529	-0.0365769	0.0427606	0.015578	-0.0315323	0.00330647	0.00644891	0.00193243	0.0154542	-0.0116902	0.0138584
0.00184977	-0.00713498	0.00669818	0.0146191	0.021637	-0.0126357	-0.0265125	0.015711	0.0264868	-0.0226116	0.00887001	0.00563841	-0.0412128	-0.0109392	0.00162987	-0.0193776	0.00988627	-0.0321496	0.00986703	-0.0165372	0.0141263	-0.0313012	0.0467013	0.0213451	-0.0300952	0.00357301	0.00657036	0.00234568	0.015464	-0.00652465	0.0119771
0.00199489	-0.00739262	0.00703335	0.00904472	0.0240021	-0.0126418	-0.0274748	0.0158949	0.0258734	-0.0233282	0.00895073	0.00585924	-0.0412095	-0.00495451	0.00126511	-0.0193236	0.00973066	-0.0195504	0.0102016	-0.0161512	0.0122656	-0.032488	0.0438906	0.0249283	-0.0313009	0.00361158	0.00655285	0.00214222	0.0153331	-0.00705561	0.01128
0.00193148	-0.00722474	0.00730005	0.0128297	0.0233911	-0.0126759	-0.0269358	0.0159046	0.0252377	-0.0229448	0.00889687	0.00585713	-0.041224	-0.00821812	0.00128694	-0.019587	0.00935632	-0.00954904	0.00969647	-0.0163988	0.012135	-0.0327063	0.0445617	0.0243536	-0.0306668	0.00342447	0.00653937	0.00214499	0.0152792	-0.00717872	0.0110113
0.0019545	-0.00713817	0.00730841	0.0106567	0.0231628	-0.0126662	-0.0263103	0.0157351	0.023169	-0.0233054	0.00920023	0.00582098	-0.0412097	-0.00658099	0.00162726	-0.0195375	0.00934254	-0.0152482	0.009804	-0.0163541	0.0123939	-0.0323615	0.0445396	0.0220127	-0.0308139	0.00320726	0.00652912	0.00210848	0.0152311	-0.00652573	0.0108169
0.0019622	-0.0071603	0.00736905	0.010856	0.0231334	-0.0128606	-0.0276856	0.0157384	0.0231791	-0.023596	0.00887808	0.00596087	-0.0414587	-0.00722761	0.00222146	-0.0193254	0.00458287	-0.0116831	0.0100276	-0.0160612	0.0132001	-0.0141704	0.0446187	0.0224771	-0.0160478	0.00128154	0.00653055	0.00210513	0.0152818	-0.00715293	0.00927793
0.000710364	-0.00672007	0.00727778	0.0117285	0.015936	-0.0144174	-0.0265639	0.0154408	0.024282	-0.0217352	0.00857792	0.00590069	-0.0413735	-0.00586177	0.00120746	-0.0194244	0.00954335	-0.0138818	0.0098277	-0.0163696	0.0123319	-0.0133654	0.0444608	0.0234624	-0.012606	0.00327488	0.00654091	0.00210705	0.0154887	-0.00690457	0.0089481
0.000900984	-0.00705879	0.00729095	0.0110321	0.0182927	-0.0134477	-0.0264771	0.0152496	0.0241693	-0.0226194	0.00895269	0.00589185	-0.0415508	-0.00667995	0.00140877	-0.0193652	0.00941761	-0.0129582	0.00984895	-0.016206	0.0135745	-0.0132321	0.0438235	0.0227054	-0.00648341	0.00274039	0.00677014	0.00218328	0.0154056	-0.00700357	0.00883146
0.000834881	-0.00653036	0.00729193	0.0110022	0.0186758	-0.0143654	-0.0264441	0.0105324	0.0242976	-0.0186509	0.00887186	0.00584228	-0.0416812	-0.00682178	0.00161713	-0.0193749	0.00934479	-0.0122511	0.00995381	-0.0162395	0.0134245	-0.0140911	0.0441409	0.0228076	-0.0054886	0.00235951	0.00662266	0.00234563	0.0155432	-0.00690215	0.00861775
-0.00672512	-0.00479522	0.00725672	0.0111136	0.017766	-0.0142185	-0.0100918	0.011836	0.0237268	-0.0211666	0.00888716	0.00590791	-0.0428393	-0.00710443	0.00156194	-0.0190567	0.00914726	-0.0111576	0.0099991	-0.016163	0.0131466	-0.0118416	0.04424	0.0117588	-0.00733355	0.00255842	0.00702975	0.00244031	0.0156591	-0.0067592	0.00776475
-0.00316671	-0.00490669	0.00537749	0.01105	0.0180645	-0.0142164	-0.0158641	0.0126127	0.023796	-0.0215156	0.00882431	0.00599251	-0.00697447	-0.00717336	0.00154976	-0.0192416	0.00912901	-0.0119428	0.00993649	-0.0160756	0.0111042	-0.0115831	0.0441792	0.0129159	-0.00627281	0.00263375	0.00690811	0.00237244	0.0105473	-0.00870905	0.00598594
-0.00200774	-0.00565738	0.00576283	0.0109432	0.0183641	-0.0143464	-0.0126219	0.0121757	0.0239992	-0.0213377	0.00886486	0.00581595	-0.0112321	-0.00708575	0.00152695	-0.0192971	0.0093726	-0.0119542	0.00855479	-0.0159877	0.00652457	-0.0121401	0.0431943	0.0158972	-0.00517975	0.00242784	0.00670795	0.00239037	0.0103441	-0.00800314	0.0058568
-0.00138904	-0.0060445	0.00566154	0.0107741	0.0182391	-0.0144247	-0.012951	0.0119568	0.0240522	-0.0211228	0.00883078	0.0057978	-0.0111104	-0.00685669	0.0015354	-0.0194729	0.00937059	-0.0120643	0.00882762	-0.0158577	0.00657386	-0.0119651	0.0438689	0.0129864	-0.00445124	0.00246929	0.00667488	0.00239978	0.0107029	-0.00803985	0.00582398
-0.00114403	-0.0059363	0.00609803	0.0109464	0.0182152	-0.0142714	-0.00989869	0.0117182	0.0239794	-0.0212629	0.00889667	0.00577435	-0.011497	-0.00693818	0.00155517	-0.0195614	0.00928146	-0.0120364	0.0094698	-0.016029	0.00771839	-0.0120351	0.0433102	0.0119352	-0.00553244	0.00249678	0.00671165	0.00239695	0.0114107	-0.00760677	0.00574529
-0.00130953	-0.00581559	0.00580006	0.0110572	0.0179584	-0.01443	-0.0107966	0.0118669	0.0208761	-0.0212853	0.00886447	0.00580309	-0.0105643	-0.00941422	0.00156417	-0.0195997	0.00930437	-0.0120261	0.00555055	-0.0164591	0.0067871	-0.0120705	0.0432756	0.0127518	-0.00570953	0.00249458	0.00673755	0.0024064	0.0103642	-0.0076343	0.00558328
-0.00182631	-0.00590709	0.00891429	0.0110189	0.0184142	-0.0145752	-0.00949487	0.0113608	0.0204372	-0.0212151	0.00887989	0.00462091	-0.0107282	-0.00790241	0.0016139	-0.0195076	0.00871503	-0.01205	0.00874045	-0.0154149	0.00692566	-0.012104	0.0418526	0.0124056	-0.00574617	0.000407324	0.00684185	0.00459449	0.0104963	-0.00744501	0.0054404
-0.00116249	-0.00557435	0.00601502	0.0110355	0.0182516	-0.00607757	-0.00864625	0.0118512	0.0211634	-0.0212236	0.0089014	0.00559767	-0.00994812	-0.00745762	0.00156888	-0.0195201	0.0092685	-0.0120621	0.00755606	-0.0161112	0.00690942	-0.0124159	0.0431543	0.0122706	-0.00579522	0.00239776	0.0067716	0.00265004	0.0112358	-0.00770076	0.0053632
-0.00105403	-0.00570708	0.00599979	0.0110154	0.0112421	-0.0083568	-0.00991453	0.0115976	0.0208914	-0.0202632	0.00836764	0.00567418	-0.0104032	-0.00625764	0.00158317	-0.0195708	0.00926438	-0.0121053	0.00794598	-0.0158353	0.00696028	-0.0121286	0.0432007	0.0119784	-0.0058564	0.00233642	0.00677994	0.00266533	0.0108192	-0.00777602	0.00512416
-0.00113497	-0.00570787	0.0061603	0.0110268	0.0127544	-0.00849677	-0.00953922	0.0116144	0.0208369	-0.0210922	0.00876129	0.00565089	-0.0104161	-0.00599182	0.00157057	-0.0195312	0.00919446	-0.0121094	0.00824343	-0.0158595	0.00700677	-0.0122262	0.0427537	0.00882371	-0.00464673	0.00197582	0.00678241	0.00257232	0.0100715	-0.00772998	0.00506452
-0.00116339	-0.00570848	0.00608799	0.0110015	0.0130461	-0.00854028	-0.00948463	0.0116355	0.0209226	-0.0160103	0.00878106	0.00567992	-0.0102881	-0.00742549	0.00157033	-0.0196284	0.00919314	-0.00163942	0.0075812	-0.015932	-0.000771106	-0.0121731	0.0426915	0.00889653	-0.00572898	0.00228189	0.00670352	0.00247015	0.0102126	-0.0077672	0.00471538
-0.00115835	-0.00570394	0.00609705	0.0109988	0.0129669	-0.00659914	-0.00945832	0.0116445	0.0209357	-0.0161415	0.00877795	0.00567924	-0.0103221	-0.00717071	0.00156886	-0.0196512	0.00918098	-0.00267179	0.00742517	-0.0159167	-0.00061065	-0.0121657	0.042758	0.00894536	-0.00571648	0.00227452	0.00673025	0.00246547	0.0100423	-0.00776455	0.00469043
-0.00112983	-0.00530163	0.00840165	0.00678775	0.0127411	-0.00839428	-0.00953513	0.0116628	0.0209532	-0.0175623	0.00879144	0.00514594	-0.010325	-0.00705013	0.00141276	-0.0182118	0.00886966	-0.000815811	0.00818739	-0.0059531	0.00278038	-0.0121807	0.0409331	0.0099193	-0.0055722	0.00256418	0.00671202	0.0025236	0.00906767	-0.00775444	0.00429022
-0.00115986	-0.005212	0.0080743	0.00720501	0.0133006	-0.00852051	-0.00957697	0.0116559	0.0210737	-0.0178114	0.00871367	0.00477872	-0.0102835	-0.00686473	0.00141779	-0.0178894	0.00891111	-0.00136342	0.00808584	-0.00574286	0.00168524	-0.0121877	0.0389979	0.00969286	-0.00550528	0.00244081	0.00674916	0.00254158	0.00891833	-0.00775977	0.00413155
-0.00115153	-0.00522155	0.00808884	0.00689738	0.0132594	-0.00853261	-0.0095716	0.0116561	0.0210709	-0.0178181	0.00871407	0.0047895	-0.010285	-0.00689305	0.00142071	-0.0178894	0.00891144	-0.00151491	0.00808129	-0.00575148	0.0016881	-0.0121905	0.0390223	0.00969329	-0.00550604	0.00242148	0.00674912	0.00254154	0.0089141	-0.0077603	0.0041295
-0.00114202	-0.00526423	0.00727993	0.00666426	0.0126691	-0.00849298	-0.00959126	0.0116548	0.0205135	-0.018	0.0087467	0.00487436	-0.0103009	-0.00689677	0.00143261	-0.0177666	0.00892572	-0.00142221	0.00808315	-0.0063596	0.00182675	-0.0121896	0.0391856	0.00985271	-0.00545832	0.00243863	0.00673742	0.00253178	0.00887418	-0.0077605	0.00410183
-0.00114253	-0.00521534	0.00723884	0.00704755	0.0127119	-0.00831397	-0.00958444	0.0116556	0.0203342	-0.017832	0.00871915	0.00504699	-0.0103321	-0.00690353	0.00143526	-0.0178226	0.00891343	-0.00157908	0.00796479	-0.00628716	0.00202366	-0.0121918	0.039176	0.00986463	-0.00548023	0.00254389	0.00672951	0.00252271	0.00886325	-0.00776015	0.00409272
-0.00114431	-0.00520154	0.00722558	0.00667943	0.0128325	-0.00827903	-0.00973587	0.0116547	0.020582	-0.0181669	0.00642772	0.00499288	-0.0107545	-0.00689864	0.00168938	-0.0169942	0.00894357	-0.00163058	0.00783074	-0.00648999	0.00189653	-0.00930593	0.0387024	0.00972723	-0.0054975	0.00246649	0.00673096	0.0025389	0.00794557	-0.00777003	0.00394417
-0.00114015	-0.00520945	0.0071454	0.0075521	0.0126098	-0.00830302	-0.00966022	0.0106405	0.0131473	-0.0181239	0.00600066	0.00482864	-0.010535	-0.00691051	0.00148133	-0.0145513	0.00879878	-0.00172827	0.00798452	-0.00630628	0.00180141	-0.0105736	0.0384343	0.00979347	-0.00549687	0.00245285	0.00673034	0.00283081	0.00775019	-0.00809257	0.00359152
-0.00111622	-0.00523907	0.00716431	0.00713004	0.0126528	-0.00822057	-0.00954712	0.0116437	0.0130228	-0.0180821	0.00648459	0.00492651	-0.0111533	-0.00690223	0.00167566	-0.010338	0.00895635	-0.00164028	0.00791051	-0.00634086	0.00208241	-0.00849814	0.0386724	0.00978099	-0.00550295	0.00246745	0.00673008	0.00255154	0.00889386	-0.00777646	0.00351106
-0.00113733	-0.00561078	0.00722641	0.0072359	0.0126706	-0.0082375	-0.00971297	0.0110734	0.0109001	-0.0180944	0.00643904	0.00494374	-0.010388	-0.00690409	0.00162073	-0.0108648	0.00896322	-0.00162339	0.00785787	-0.00638296	0.00184979	-0.00888711	0.0386507	0.00979715	-0.00550252	0.00247595	0.00673232	0.0025681	0.00759677	-0.007893	0.00343715
-0.00112765	-0.00562443	0.00717975	0.00716511	0.0126648	-0.00822715	-0.00970491	0.010585	0.0106546	-0.0180253	0.00677352	0.00492175	-0.0105422	-0.00691631	0.00159995	-0.0110623	0.00883519	-0.00173756	0.00791937	-0.00648808	0.00194305	-0.00827794	0.0386045	0.00979031	-0.00551012	0.00246316	0.00673468	0.00296344	0.0082702	-0.00787979	0.00342795
-0.00113459	-0.00543246	0.00715105	0.00719931	0.0126681	-0.00822035	-0.00966526	0.0106824	0.00988459	-0.0180399	0.00644834	0.00490968	-0.0105242	-0.00690948	0.00157001	-0.0110811	0.00898714	-0.00170274	0.00793705	-0.00642555	0.00196262	-0.00877585	0.0386524	0.00984534	-0.00552211	0.00248609	0.00673262	0.00276767	0.00659352	-0.00789073	0.0033971
-0.00113194	-0.00546134	0.004518	0.00718994	0.0126797	-0.00830214	-0.00970958	0.0105748	0.0102154	-0.0180606	0.00642847	0.00499199	-0.0105245	-0.00679092	0.00155184	-0.0111205	0.00793608	-0.001833	0.00740908	-0.0065835	0.00192014	-0.00879965	0.0386363	0.0097967	-0.00295905	0.00248355	0.00673193	0.00278278	0.00721455	-0.00789469	0.00333556
-0.00113268	-0.00544257	0.00447726	0.00721275	0.0125789	-0.00824116	-0.00968947	0.0104353	0.0102865	-0.0180552	0.00655935	0.00493194	-0.0058445	-0.00673646	0.00156594	-0.0111539	0.00865596	-0.00174385	0.00589601	-0.00651227	0.00195084	-0.00870811	0.0387104	0.00979384	-0.00406822	0.00249133	0.00672972	0.002745	0.00688863	-0.00796101	0.00325306
-0.00113254	-0.0054649	0.00476016	0.0072814	0.0126211	-0.00822196	-0.00966307	0.0071903	0.0102829	-0.0180304	0.00654558	0.00494251	-0.00691604	-0.00681594	0.00155724	-0.0110532	0.00871051	-0.00173711	0.00673885	-0.00649408	0.00191129	-0.00850551	0.0386617	0.00979451	-0.00360166	0.00249307	0.00673441	0.00276826	0.0070737	-0.00793696	0.00321415
-0.00113241	-0.00545654	0.00426265	0.00733566	0.0126549	-0.00823207	-0.00967433	0.00744187	0.0103721	-0.0180455	0.00643186	0.00495988	-0.00518843	-0.00680484	0.00155255	-0.0110407	0.00860429	-0.00173706	0.00729539	-0.00648754	0.00186225	-0.00849299	0.0386825	0.00979461	-0.003221	0.00249666	0.00675083	0.0027865	0.00686873	-0.00564545	0.00316588
-0.00113221	-0.00435083	0.00475248	0.00726356	0.0126411	-0.00824095	-0.00559782	0.00742709	0.0103156	-0.0155534	0.00653262	0.00495499	-0.00595144	-0.00686753	0.00154993	-0.00505268	0.00874906	-0.00174329	0.00683145	-0.00649051	0.00192099	-0.00864367	0.0390307	0.00979401	-0.00350669	0.00249636	0.00673226	0.00306863	0.00706986	-0.00641818	0.00296638
-0.00113959	-0.00472278	0.00462632	0.00732549	0.0126459	-0.0082745	-0.00703441	0.00851803	0.0103526	-0.0163056	0.00647485	0.00495672	-0.00634882	-0.00712849	0.00153274	-0.00239332	0.00864134	-0.00172694	0.00699414	-0.00651334	0.00448116	-0.00777311	0.0375487	0.00977519	-0.00143505	0.00249604	0.00673989	0.00325812	0.0070228	-0.00508189	0.00288227
-0.0011685	-0.0048623	0.00472109	0.00726184	0.0126432	-0.00824234	-0.00661617	0.00825596	0.0103226	-0.0156236	0.00653131	0.00495517	-0.00658124	-0.00699864	0.00155306	-0.00516187	0.00869757	-0.00163761	0.00687243	-0.00650942	0.00257972	-0.00642951	0.0369211	0.0097844	-0.00289099	0.0025001	0.00676697	0.00308884	0.00702959	-0.00589419	0.00280789
-0.00114774	-0.00449593	0.00475788	0.00730186	0.012645	-0.00823058	-0.00626741	0.00758929	0.0103065	-0.0154526	0.00646994	0.00494997	-0.00638705	-0.00716117	0.00154176	-0.00392224	0.00873121	-0.00173924	0.00700885	-0.00653485	0.00214674	-0.00844474	0.036955	0.00979071	-0.00257313	0.00250188	0.00677224	0.00291461	0.00701474	-0.00522007	0.00279544
-0.00116231	-0.0043348	0.00461937	0.00729859	0.0120845	-0.00815564	-0.00551567	0.00792417	0.0103493	-0.0160406	0.00719536	0.00373882	-0.00644454	-0.00658758	0.00149609	-0.00389441	0.00863481	-0.00156491	0.00689815	-0.00648718	0.00257716	-0.00335201	0.0348241	0.00977381	-0.00208164	0.00259179	0.00689456	0.00315074	0.00698277	-0.00533586	0.00257155
-0.00183708	-0.00457285	0.00467687	0.006172	0.0127027	-0.00686166	-0.00405585	0.00794902	0.0103126	-0.0157146	0.00648686	0.00473624	-0.00656881	-0.0070014	0.00191643	-0.00500966	0.00872323	-0.00184044	0.00716668	-0.00648643	0.00237699	-0.00291347	0.0334224	0.00976044	-0.00259641	0.00274577	0.0076355	0.00197616	0.00572611	-0.00535637	0.00244842
-0.00148363	-0.00484248	0.00406777	0.00542595	0.00796001	-0.00670558	-0.00438032	0.00798497	0.0104631	-0.013997	0.0066605	0.00462307	-0.00639099	-0.00619917	0.00169944	-0.00441293	0.0087509	-0.00183361	0.00735488	-0.00644703	0.00240946	-0.00400642	0.0341618	0.00975645	-0.00251371	0.00257233	0.00761499	0.00296318	0.0069303	-0.0053853	0.00235208
-0.00134021	-0.00485868	0.00445415	0.00441277	0.00796031	-0.00687646	-0.00398885	0.00797113	0.0104118	-0.0140016	0.00660623	0.00475374	-0.00651422	-0.00654801	0.00170447	-0.0045529	0.00877981	-0.00179092	0.00703556	-0.0064144	0.00204497	-0.00408171	0.0339047	0.0093781	-0.00288765	0.00259299	0.00714525	0.0024524	0.00504559	-0.0053526	0.00228995
-0.00152198	-0.00471158	0.00460108	0.00399843	0.00554192	-0.00685915	-0.00423618	0.0079421	0.0103887	-0.014644	0.00667937	0.00453049	-0.00642171	-0.00646362	0.00171302	-0.0045627	0.00877843	-0.00179477	0.00728808	-0.0065186	0.00225154	-0.00391401	0.0314928	0.00969668	-0.00243586	0.00269646	0.00700818	0.00197942	0.00496749	-0.00543211	0.00211726
-0.00146576	-0.0047338	0.0045862	0.00399561	0.00633708	-0.00657743	-0.00422575	0.0079665	0.0103878	-0.0143525	0.0066662	0.0046374	-0.00631151	-0.00647548	0.00170993	-0.00441807	0.00877343	-0.00179881	0.00734465	-0.00650686	0.00207005	-0.003674	0.0315887	0.00968327	-0.00254645	0.00259567	0.00704056	0.00211108	0.00470551	-0.00539664	0.00211475
-0.00152308	-0.00387106	0.00449427	0.00441103	0.00579739	-0.0065066	-0.00421089	0.00798586	0.0103992	-0.0143061	0.00661303	0.00464479	-0.00648159	-0.00652331	0.00139895	-0.0043461	0.00772515	-0.00222611	0.00715173	-0.00652424	0.00171307	-0.00349493	0.0319449	0.0092969	-0.00263851	0.00281802	0.00710511	0.00226693	0.00417239	-0.00573487	0.00209916
-0.00135117	-0.00455298	0.00450475	0.00404791	0.00547926	-0.00659543	-0.00435745	0.00795194	0.0104271	-0.0144558	0.0066456	0.00429279	-0.00641449	-0.00641822	0.00153651	-0.00439677	0.00793725	-0.00192623	0.00715693	-0.00654152	0.00211329	-0.00358011	0.0316707	0.00940476	-0.0025506	0.00268825	0.00706336	0.00209035	0.00483915	-0.00545527	0.00208995
-0.00151297	-0.00451023	0.00316594	0.00372822	0.00562881	-0.00663983	-0.00438078	0.0079635	0.0104081	-0.0144303	0.00576713	0.00432596	-0.00587791	-0.00627605	0.00159157	-0.00445887	0.00345072	0.000104792	0.000432013	-0.00653711	0.00208268	-0.00316186	0.0219627	0.00971908	0.00520296	0.00260532	0.0079774	0.00127008	0.00490892	-0.00555965	0.00146994
-0.00160354	-0.00416693	0.00108919	0.0039411	0.00578479	-0.00663227	-0.00431668	0.00796301	0.00817712	-0.0144672	0.00402287	0.00425193	-0.00515357	-0.00636038	0.00165627	-0.00464167	0.00244154	-0.000157642	0.000582474	-0.00884705	0.00212078	-0.00337091	0.0225929	0.00962787	0.000282251	0.00264667	0.0078644	-0.00234538	0.00481499	-0.0043313	0.00141785
-0.00150153	-0.00417133	0.0020224	0.00398898	0.00571297	-0.00668978	-0.00431163	0.0079569	0.0095305	-0.0144941	0.00460455	0.00433591	-0.00588926	-0.00634738	0.00169067	-0.00440476	0.00265205	-0.00117825	0.000135773	-0.00746111	0.00207486	-0.00333971	0.0218654	0.00928384	-0.000382283	0.00272526	0.00763889	0.000748768	0.00468427	-0.00540452	0.00139858
-0.00162691	-0.00177288	0.00287666	0.00386815	0.00566568	-0.00668059	-0.0042865	0.00796039	0.00950028	-0.0144561	0.00305634	0.00426553	-0.00508421	-0.00616597	0.00163622	-0.00452449	0.00271931	-0.000383466	-0.000283485	-0.00727759	0.00209404	-0.00239232	0.0207904	0.00911823	0.00134176	0.00252794	0.00771954	0.000124112	0.00478588	-0.00552002	0.00130854
-0.00155487	-0.00231899	0.00281178	0.00387585	0.00572856	-0.00667425	-0.00435801	0.00314376	0.00888058	-0.0144549	0.00304638	0.00424716	-0.0051511	-0.00624112	0.00237934	-0.00449031	0.00131815	-0.00086217	-0.000232651	-0.00704515	0.00210349	-0.00173172	0.0210773	0.00893297	0.000667865	0.00265332	0.00779195	-0.000355157	0.00459337	-0.00540994	0.00124574
-0.00106914	-0.00215889	0.00325561	0.0028495	0.00569678	-0.0063686	-0.00433285	0.00586769	0.00900835	-0.0144445	0.00361692	0.00429756	-0.0053446	-0.00629905	0.00231833	-0.00424711	0.00148514	-0.000854689	-0.000264673	-0.00710845	0.0020954	-0.00165172	0.0210493	0.008287	-6.88368e-05	0.00265742	0.00244436	-0.00200589	0.00465079	-0.00525959	0.0012025
-0.00160067	-0.00261667	0.00348505	0.00393523	0.00569871	-0.0064124	-0.00416403	0.00411964	0.00877506	-0.014457	0.0041172	0.004287	-0.00539545	-0.00634936	0.00167833	-0.00200496	0.00176971	-0.000807049	9.04617e-05	-0.00667016	0.00208692	-0.00204786	0.0210552	0.00842342	0.000160339	0.00260254	0.000536813	-0.00149694	0.00456231	-0.00514028	0.00117021
-0.00160343	-0.00233252	0.00338144	0.00391334	0.00570364	-0.00644627	-0.00419315	0.00427765	0.00885033	-0.0144569	0.00361504	0.00427472	-0.00530104	-0.0062739	0.00177351	-0.00211508	0.00165365	-0.000813415	5.2558e-05	-0.00676875	0.00209188	-0.00190971	0.021023	0.00845139	0.000192114	0.00261436	0.000928524	-0.00148465	0.00458994	-0.00520707	0.00116723
-0.00158339	-0.00252314	0.00337166	0.00391977	0.00571283	-0.00653305	-0.00419268	0.00415282	0.00885024	-0.01445	0.0037878	0.00427843	-0.00537687	-0.00628781	0.0017635	-0.0023125	0.00175168	-0.000780988	0.000138816	-0.0057983	0.00209294	-0.00208933	0.0210297	0.00844068	0.000201041	0.00261436	0.00134214	-0.00173587	0.00456382	-0.00516364	0.00116117
-0.00158059	-0.00244057	0.00299891	0.00391379	0.00565885	-0.00640711	-0.00405748	0.00405672	0.00918864	-0.0144542	0.0039185	0.00424931	-0.00551083	-0.00440177	0.0018566	-0.00232734	0.00155017	-0.000789667	-5.32094e-05	-0.00642038	0.00220277	-0.00216795	0.00927332	0.00853331	0.000287994	0.00269954	0.00145032	-0.00170279	0.00456781	-0.00519017	0.000796926
-0.00157341	-0.00176422	0.00302444	0.00386403	0.00559275	-0.00636499	-0.00421892	0.00404105	0.00904806	-0.0144507	0.00367914	0.00338097	-0.00548877	-0.00554161	0.00174337	-0.0024663	0.00159036	-0.000774124	-7.1607e-05	-0.0065618	0.0022763	-0.00214897	0.00684165	0.00846742	0.000241281	0.00448856	0.00209903	-0.0017318	0.00457725	-0.00527378	0.000772073
-0.00157819	-0.00158903	0.0030928	0.00387637	0.0056705	-0.00641955	-0.00411322	0.00404271	0.00913306	-0.0144548	0.00368705	0.00282665	-0.00544783	-0.0042079	0.00180772	-0.00249316	0.00159371	-0.000755685	-5.22057e-05	-0.00617646	0.002254	-0.0023647	0.00705871	0.00841698	0.000193731	0.00360259	0.00152225	-0.00171284	0.00455897	-0.00522299	0.000745979
-0.00157438	-0.00222066	0.00307674	0.0037948	0.00568028	-0.00641638	-0.00417919	0.00404148	0.00903353	-0.00430502	0.0036701	0.00368738	-0.00556783	-0.00471689	0.0018177	-0.00255014	0.001597	-0.000785809	-0.000220648	-0.00641144	0.00218995	-0.0021836	0.00738566	0.00847293	0.000228592	0.00281403	0.00165567	-0.00172175	0.00468467	-0.00523611	0.000572038
-0.00157737	-0.00188139	0.00310733	0.00383892	0.00558449	-0.00644215	-0.00413695	0.00403491	0.00894264	-0.00510939	0.0036616	0.00322261	-0.00552163	-0.00498728	0.00180784	-0.00247606	0.00168223	-0.000816917	-0.000165363	-0.00593637	0.00226365	-0.00238576	0.00267253	0.00846715	0.000235972	0.00303266	0.00225504	-0.00173109	0.0048406	-0.0052291	0.000527658
-0.00157689	-0.00198712	0.00313351	0.00384165	0.00556731	-0.00641537	-0.00413303	0.00404669	0.00891341	-0.00399161	0.00371018	0.00333976	-0.00551597	-0.00474419	0.00181126	-0.00250973	0.00176542	-0.00100853	-0.000172332	-0.00603278	0.00225077	-0.00233887	0.00257946	0.00844174	0.000220741	0.00334675	0.00178041	-0.00174774	0.00504076	-0.00523313	0.000518715
-0.00157704	-0.00204079	0.00310503	0.00386013	0.00559574	-0.00641528	-0.00406097	0.00403961	0.00902928	-0.004298	0.00367619	0.00330794	-0.00536319	-0.00452714	0.00180848	-0.0024663	0.00172218	-0.000958781	-0.000195402	-0.00590083	0.00225522	-0.00236157	0.00121501	0.00845622	0.000187476	0.00325207	0.00218045	-0.00173351	0.00470706	-0.00523823	0.000509897
-0.00157707	-0.00208209	0.00310543	0.00386299	0.00557348	-0.0063759	-0.00406256	0.00403984	0.00903331	-0.00430068	0.00366993	0.00333109	-0.00537018	-0.00452834	0.00180916	-0.00246894	0.00172221	-0.000960157	-0.000192554	-0.00591955	0.00225623	-0.00235075	0.00125276	0.00845344	0.000188116	0.00325682	0.00206315	-0.00173464	0.00470831	-0.00523819	0.000509431
-0.00157694	-0.00208145	0.00314471	0.00385621	0.00559163	-0.00636741	-0.00407912	0.00403933	0.00831858	-0.00415477	0.00370064	0.00332522	-0.00539103	-0.0045621	0.00181031	-0.00247672	0.00173274	-0.000915058	-0.000198037	-0.00592001	0.00224878	-0.00232781	0.00153402	0.00845589	0.000193641	0.00315333	0.00198068	-0.00173637	0.00475745	-0.00523763	0.000497086
-0.00157087	-0.00223922	0.00310428	0.00387588	0.00557944	-0.0063569	-0.00419309	0.0039978	0.00484594	-0.00413476	0.00369336	0.00333595	-0.00541215	-0.00458929	0.000949519	-0.00247591	0.00174975	-0.000952161	-0.000204156	-0.0059631	0.00230663	-0.00251357	0.00139636	0.00845448	0.000181523	0.00321314	0.00200167	-0.00173531	0.00474434	-0.00523955	0.000451951
-0.00157013	-0.000503943	0.000191904	0.00386451	0.00557596	-0.00633103	-0.0041646	0.00402627	0.00490147	-0.00405203	0.00368708	0.0033239	-0.00540487	-0.00457256	0.0017213	-0.00247719	0.00173448	-0.000955764	-0.000633164	-0.00599108	0.00263872	-0.00247234	0.00136101	0.00742002	0.000142187	0.003216	0.00205145	-0.00173588	0.0047504	-0.0052378	0.000424511
-0.00157164	-0.00180659	0.000629303	0.00386952	0.005512	-0.00634174	-0.00398253	0.0040053	0.00519299	-0.0031836	0.00368738	0.00333055	-0.00540774	-0.00458201	0.0017128	-0.00247828	0.00174375	-0.000976384	-0.000190593	-0.00512314	0.00247211	-0.00244612	0.00141532	0.00783279	3.35765e-05	0.0032169	0.00206396	-0.00173506	0.00478216	-0.00523695	0.000418354
-0.00157187	-0.000735341	0.000763569	0.00386745	0.00561309	-0.00633513	-0.00412447	0.00402431	0.00495981	-0.00408289	0.00362835	0.0033269	-0.0053997	-0.00457556	0.0016525	-0.00247721	0.00172953	-0.000828791	-0.000592136	-0.00600082	0.0026475	-0.00190667	0.00129468	0.00751269	0.000165938	0.00320319	0.00195707	-0.00173636	0.00247054	-0.00523801	0.000407335
-0.000852094	-0.00143789	0.000123808	0.00388092	0.00545655	-0.00371549	-0.00410728	0.00395393	0.00446034	-0.00396993	0.00366377	0.00332092	-0.00477418	-0.00457216	0.00120263	-0.00247763	0.00173872	-0.000947167	-0.000512115	-0.00555192	0.00200822	-0.00239402	0.00138796	0.0076662	-0.000349732	0.0032113	0.000608226	-0.00165617	0.00386206	-0.0052591	0.000366931
-0.000802697	-0.00086666	0.000243693	0.00369598	0.00548502	-0.00249828	-0.0041203	0.00384278	0.0047637	-0.00411764	0.00361548	0.00329962	-0.00388095	-0.0045716	0.000912193	-0.00152617	0.00174612	-0.000939971	-0.000416425	-0.00563677	0.000762593	-0.00231713	0.00137363	0.00766497	-2.88759e-05	0.00321154	0.00145682	-0.00151152	0.00413233	-0.0052445	0.000347686
-0.000815214	-0.000972085	0.00024384	0.00270244	0.00552307	-0.00330092	-0.00412584	0.00392643	0.00458105	0.000552292	0.00362762	0.00327342	-0.0039245	-0.00441052	0.00123295	-0.00223046	0.00178961	-0.000928959	-0.000469517	-0.00558755	0.000862097	-0.00204141	0.00118198	0.00767148	-0.00029778	0.000958821	0.000895424	-0.00165125	0.00386919	-0.00491774	0.000313685
-0.000761526	-0.000994395	0.000304432	0.00292334	0.00552043	-0.00326705	-0.00407217	0.00392595	0.00460229	-0.000486017	0.00362766	0.00327087	-0.00369742	-0.00441906	0.00122363	-0.0016523	0.00179857	-0.000937096	-0.000466756	-0.00556804	0.000902732	-0.00201616	0.00119426	0.00766637	-0.000300157	0.00148018	0.00102024	-0.00164489	0.00393348	-0.00499325	0.000312899
-0.000944683	-0.000987296	0.000299469	0.00300715	0.00547994	-0.00271303	-0.0040874	0.00388259	0.00473687	-0.00053155	0.00362937	0.0032536	-0.00384513	-0.00444924	0.00121851	-0.001757	0.00180906	-0.000909135	-0.000424284	-0.00555559	0.00100404	-0.00191423	0.0010814	0.007665	-0.000304782	0.00123496	0.000839279	-0.00159392	0.00412154	-0.0041789	0.000304854
-0.000897051	-0.00106033	0.000404345	0.00283008	0.00549402	-0.00299063	-0.00406989	0.00261399	0.00380649	-0.00080586	0.00361114	0.00314533	-0.00388177	-0.00447409	0.00117316	-0.00187461	0.00183121	-0.000915738	-0.000442491	-0.00557512	0.00121572	0.000477141	0.000997763	0.00779512	-0.000264295	0.0013814	0.00096506	-0.00162669	0.00404124	-0.00444105	0.00029122
-0.000854664	-0.00100986	0.000330514	0.00277305	0.0028668	-0.00290821	-0.00404302	0.00323799	0.00439401	-0.00120793	0.00361226	0.0031048	-0.00365381	-0.00448771	0.00124685	-0.00194193	0.0018215	-0.000868529	-0.00046273	-0.00557744	0.0011042	-0.000980941	0.00117149	0.00770352	-0.000289964	0.000912433	0.00091982	-0.00162951	0.00404767	-0.00438504	0.000273649
-0.000900164	-0.00100356	0.000361759	0.00277626	0.00219273	-0.00288082	-0.00405784	0.00300542	0.00394452	-0.00100371	0.0036187	0.00312583	-0.00373016	-0.00447944	0.00122981	-0.00185296	0.00180755	-0.00087955	-0.000449453	-0.00557165	0.00116311	-0.000818124	0.00121964	0.00771877	-0.000275527	0.00113806	0.000948079	-0.00167486	0.00405625	-0.00437633	0.000265675
-0.000895701	-0.001002	0.000339136	0.00276661	0.00235744	-0.00294245	-0.00405065	0.00299544	0.00388481	-0.00114009	0.00361908	0.00298511	-0.00380295	-0.00436243	0.00118891	-0.00173014	0.00181821	-0.000886458	0.000338476	-0.00557022	0.00120225	-0.000575829	0.0010927	0.00770142	-0.00027523	0.0012218	0.0011572	-0.00121419	0.00401502	-0.00439338	0.000262792
-0.000900767	-0.00100504	0.000357785	0.00275149	0.00227455	-0.00294287	-0.00402839	0.00283743	0.00386204	-0.00103088	0.00362215	0.00302459	-0.00370859	-0.00438416	0.00104405	-0.00175447	0.00181412	-0.000878519	-3.08374e-07	-0.00556889	0.00121276	-0.000657024	0.00117792	0.00769695	-0.00026991	0.00100259	0.00116839	-0.00144397	0.00397265	-0.00439476	0.000260255
-0.000901702	-0.00100457	0.000339265	0.00274505	0.0023092	-0.00296242	-0.000405287	0.00287066	0.00388231	-0.00108243	0.00362032	0.00298554	-0.00373171	-0.00439761	0.00117195	-0.00173929	0.00177963	-0.000881904	1.06919e-05	-0.00556978	0.00120507	-0.000631075	0.0011348	0.00769718	-0.000278637	0.0010335	0.0011521	-0.00135007	0.00400616	-0.00436712	0.000244682
-0.000899548	-0.00100577	0.000340543	0.00274525	0.00230893	-0.0029648	-0.000512264	0.00287782	0.00388316	-0.00108725	0.00362051	0.00292792	-0.00372133	-0.00438544	0.00116282	-0.00174726	0.00177877	-0.000879646	5.14084e-05	-0.00556991	0.0011961	-0.000648763	0.00112902	0.00769696	-0.000311132	0.00105014	0.00111665	-0.00132687	0.00401211	-0.00437598	0.000244353
-0.000873154	-0.00100488	0.000340381	0.00275025	0.00234072	-0.00296265	-0.000553064	0.00292812	0.00387595	-0.00107606	0.00361875	0.00297559	-0.00372522	-0.00439241	0.00113489	-0.00174073	0.0014984	-0.000880243	7.57816e-06	-0.00557091	0.0011927	-0.000660754	0.00112744	0.00769441	-0.000373427	0.00105829	0.00110648	-0.0012551	0.00399819	-0.00439325	0.000243942
-0.000883212	-0.0010038	0.000341483	0.00274815	0.00233679	-0.00296512	-0.000506663	0.00293499	0.00387726	-0.00110457	0.0036171	0.00291911	-0.00372149	-0.00438749	0.00123637	-0.00175252	0.00162172	-0.000889825	9.76091e-05	-0.00550244	0.00117236	-0.000758557	0.00110684	0.00769429	-0.000361287	0.00104764	-0.000168867	-0.00125082	0.00399544	-0.00336267	0.000234315
-0.000871272	-0.0010029	0.00032857	0.00274084	0.00233096	-0.00296455	-0.000728944	0.00292277	0.00387022	-0.00104389	0.00361966	0.0016003	-0.00236024	-0.00438446	0.00118336	-0.00175105	0.0015959	-0.000929415	5.08297e-05	-0.00554963	0.00119359	-0.000724676	0.00111816	0.00769488	-0.000369354	0.00105442	0.000799215	-0.00124262	0.00397874	-0.00387938	0.000224607
-0.000869168	-0.00100161	0.000316881	0.00273813	0.00231551	-0.00296616	-0.000689421	0.00292566	0.0038715	-0.00105761	0.00361785	0.00135081	-0.00237626	-0.00438851	0.00119833	-0.00175451	0.00152819	-0.000902061	5.48029e-05	-0.00556296	0.00119178	-0.000729971	0.00111884	0.00769504	-0.000393748	0.00105065	0.000468329	-0.0012501	0.00393492	-0.00374144	0.000222032
-0.000874743	-0.00100242	0.00032922	0.00274069	0.0023234	-0.00296454	-0.000640743	0.00292229	0.00386969	-0.00106169	0.0036179	0.00157513	-0.00226616	-0.00438866	0.00120305	-0.00175356	0.0015536	-0.000904358	4.8324e-05	-0.00555809	0.00118903	-0.000727901	0.00111315	0.00769511	-0.000379912	0.00105426	0.000492172	-0.00125195	0.0039572	-0.00344608	0.000220241
-0.000881723	-0.000998726	0.000243353	0.00276592	0.00231118	-0.00280943	-0.000620768	0.00292145	0.00387275	-0.00106629	0.0036165	0.00172507	-0.00256151	-0.00438862	0.00118737	-0.00173534	0.00156075	-0.000914524	5.42125e-05	-0.00555377	0.00118748	-0.000719904	0.00111137	0.00768929	-0.00035771	0.00101551	0.000570905	-0.001261	0.00396766	-0.00169067	0.000212156
-0.000880566	-0.000677534	0.000277823	0.0027685	0.00227892	-0.0029258	-0.000597134	0.00292272	0.00387155	-0.00106537	0.00294715	0.00177008	-0.00236866	-0.00422995	0.00103789	-0.00174969	0.00157254	-0.000918053	5.13499e-05	-0.00556518	0.0010417	-0.000718111	0.00113267	0.00769312	-5.09965e-05	0.00102996	0.00034762	-0.00116165	0.0039562	-0.00213036	0.000206294
-0.000915105	-0.000813452	0.000310431	0.00276008	0.00234036	-0.00273481	-0.000598861	0.00292256	0.00387597	-0.00106596	0.00311515	0.00175752	-0.00236519	-0.00419974	0.000976417	-0.00169667	0.00156064	-0.000936071	5.79054e-05	-0.00556631	0.00117867	-0.000719887	0.00112937	0.00769381	4.20911e-05	0.00103659	0.000478477	-0.00112923	0.00204554	-0.00227959	0.000195724
-0.00089367	-0.00076879	0.000311855	0.00276018	0.00234568	-0.00276262	-0.000624736	0.00292771	0.00387783	-0.00106051	0.00317685	0.00177314	-0.00235908	-0.00415095	0.000741234	-0.00149959	0.00155231	-0.000963293	5.48447e-05	-0.00555437	0.00111048	-0.000718151	0.00114396	0.00769312	-3.11061e-06	0.0010331	0.000327089	-0.000672526	0.00198589	-0.00242844	0.000194095
-0.000908839	-0.000698189	0.000287305	0.00275243	0.00232957	-0.00286381	-0.00060454	0.00292811	0.00387369	-0.00106208	0.00291574	0.00175981	-0.00235828	-0.00413777	0.000992229	-0.00150041	0.00155587	-0.00095153	5.52413e-05	-0.00555539	0.00115001	-0.000719689	0.00113131	0.00769405	8.88721e-05	0.0010303	0.000454167	-0.000907028	0.00197514	-0.00207179	0.000191992
-0.000901475	-0.000668683	0.000305757	0.00275675	0.00238207	-0.00279953	-0.000593659	0.00292307	0.00365367	-0.00106075	0.00293419	0.001783	-0.00235539	-0.00411173	0.00092798	-0.00163388	0.0015798	-0.000968441	5.51484e-05	-0.00469952	0.00112678	-0.000719075	0.00113495	0.00769352	-1.21342e-05	0.00103043	0.000447863	-0.00100632	0.00203715	-0.00222589	0.000182776
-0.000936866	-0.00063375	-5.5668e-05	0.00273819	0.00232051	-0.00278203	-0.000601687	0.00291335	0.00387626	-0.00105844	0.00218546	0.00178964	-0.00237778	-0.00350258	0.000935838	-0.00126328	0.00156263	0.000336188	4.70654e-05	-0.00470697	0.00112009	-0.00071935	0.00113679	0.00768649	3.69928e-05	0.000938472	0.000563743	-0.000793266	0.00211276	-0.00220034	0.000173266
-0.00090938	-0.000700287	-3.26487e-05	0.00273415	0.00234883	-0.00281077	-0.000590019	0.00289498	0.00354151	-0.00104323	0.00230909	0.00171556	-0.00231558	-0.0035861	0.000948285	-0.00154038	0.00156643	-0.000798028	5.21545e-05	-0.00453685	0.00113059	-0.000719057	0.00113768	0.0076948	0.000166993	0.00101338	0.000513195	-0.000842634	0.00203596	-0.00228614	0.000171716
-0.000906582	-0.000770646	9.7303e-05	0.00271405	0.00235012	-0.00281346	-0.000557638	0.00289518	0.00349823	-0.00101047	0.0023627	0.00174318	-0.00234606	-0.00361886	0.000951712	-0.00130803	0.00159257	-0.000707486	5.09283e-05	-0.00439517	0.00112949	-0.000718226	0.00113854	0.00769493	0.000162789	0.00101536	0.000506076	-0.000826796	0.00207764	-0.00193301	0.000168726
-0.000907967	-0.000767112	0.000102524	0.0027079	0.0023499	-0.00280874	-0.000553425	0.00289513	0.00351035	-0.00102223	0.00239169	0.00171138	-0.00234774	-0.00361857	0.000949375	-0.00130818	0.0015908	-0.000691361	5.12389e-05	-0.00435105	0.00112891	-0.000718138	0.00113886	0.00769634	0.000162098	0.00101534	0.000503465	-0.000826992	0.0020573	-0.00195765	0.000168413
-0.000908756	-0.000721018	0.000116724	0.0027119	0.00235014	-0.00280358	-0.000558656	0.00287629	0.00356096	-0.00104024	0.00237613	0.00172969	-0.00234277	-0.00361739	0.000950381	-0.00133429	0.000682055	-0.000532632	5.13559e-05	-0.00439189	0.00112813	-0.000717703	0.00114476	0.00769506	0.000162097	0.0010057	0.000507842	-0.000818248	0.00205757	-0.00195629	0.000166718
-0.000910049	-0.00072064	0.000154587	0.00270621	0.0023001	-0.00280434	-0.000552894	0.00288896	0.00354921	-0.00103816	0.00233756	0.00172293	-0.00235907	-0.00361478	0.000951418	-0.00136995	0.000708172	-0.000482801	5.93821e-05	-0.00438061	0.00099104	-0.000718169	0.00113998	0.00769635	0.000169609	0.00100541	0.000505389	-0.000816192	0.00205797	-0.00197628	0.000166084
-0.00090994	-0.000734595	0.000103667	0.00267809	0.00235087	-0.00280804	-0.000559372	0.00286455	0.00357435	-0.00102606	0.00237732	0.000542947	-0.00235818	-0.00360351	0.000947968	-0.00137233	0.000794367	-0.000451635	5.92949e-05	-0.00432684	0.000821426	-0.000717704	0.00114112	0.00769474	0.000150246	0.00103073	0.000508461	-0.000829184	0.00206071	-0.00201561	0.000163186
-0.000910034	-0.000727969	0.000102438	0.00267372	0.00234058	-0.00280734	-0.000556726	0.00286868	0.00356568	-0.0010296	0.00236448	0.000571104	-0.00236159	-0.00361463	0.000951196	-0.00136935	0.00081264	-0.000468094	5.96467e-05	-0.00434241	0.000651581	-0.000715821	0.00114016	0.00769611	0.000154851	0.00102294	0.000508375	-0.000826684	0.00205452	-0.00202535	0.000163072
-0.000909713	-0.000736452	0.000141871	0.00258444	0.00231303	-0.00280742	-0.000557939	0.00287818	0.00356638	-0.0010354	0.00236447	0.00105926	-0.0023536	-0.00361553	0.000951683	-0.0013622	0.000744325	-0.000487133	8.62076e-05	-0.00163336	0.000461996	-0.000716982	0.00113954	0.00779838	0.000152784	0.0010086	0.000504358	-0.000824773	0.00204752	-0.00199939	0.000148245
-0.000909716	-0.000736448	0.000123439	0.00264475	0.00231443	-0.00280731	-0.000558361	0.0028787	0.00356459	-0.00103255	0.00236452	0.000782808	-0.00235388	-0.00361455	0.000951328	-0.00136388	0.000753729	-0.000471424	9.94783e-05	-0.00176909	0.000506912	-0.000716991	0.00113955	0.00770777	0.000159138	0.00101142	0.000504785	-0.000824498	0.00205313	-0.00200407	0.000147187
-0.000909944	-0.000734368	0.000119041	0.00264411	0.00231766	-0.00280721	-0.000558201	0.0028754	0.00356262	-0.00102536	0.00236681	0.000662235	-0.00235342	-0.00361445	0.00095095	-0.00136684	0.000743245	-0.000473705	7.93587e-05	-0.00181525	0.00051419	-0.000716988	0.00114004	0.00770676	0.000156442	0.0010122	0.000505034	-0.000824503	0.00205229	-0.00200433	0.000147127
-0.000909944	-0.000734368	0.000119041	0.00264411	0.00231766	-0.00280721	-0.000558201	0.0028754	0.00356262	-0.00102536	0.00236681	0.000662235	-0.00235342	-0.00361445	0.00095095	-0.00136684	0.000743245	-0.000473705	7.93587e-05	-0.00181525	0.00051419	-0.000716988	0.00114004	0.00770676	0.000156442	0.0010122	0.000505034	-0.000824503	0.00205229	-0.00200433	0.000147127
-0.000909729	-0.000736057	0.00011959	0.00263964	0.00231742	-0.00280742	-0.000557668	0.00287431	0.00356435	-0.00103074	0.00236514	0.000704283	-0.0023543	-0.00361293	0.00095065	-0.00136437	0.000756155	-0.000472542	8.67205e-05	-0.00178268	0.000512624	-0.00071707	0.00113967	0.00770564	0.000156787	0.00101278	0.000505835	-0.000824709	0.00205347	-0.00200517	0.000147051
-0.000909879	-0.000734944	0.00012131	0.00262561	0.0023174	-0.00280736	-0.000557628	0.00287547	0.00356329	-0.00102757	0.00236502	0.000666464	-0.00235402	-0.00361357	0.0009508	-0.00136519	0.000750192	-0.000473153	8.12064e-05	-0.00180235	0.000526526	-0.000716993	0.00113981	0.00770328	0.000156626	0.00101211	0.000505318	-0.00082447	0.00205326	-0.00200445	0.000146955
-0.000909757	-0.000736593	0.000119611	0.00264267	0.00231697	-0.00280725	-0.000554613	0.00251585	0.00356362	-0.00102782	0.00236506	0.000704678	-0.00235468	-0.00370938	0.000950807	-0.00142081	0.000752218	-0.000625607	8.23916e-05	-0.00181353	0.00039303	-0.000734845	0.0011398	0.0040348	0.000155882	0.00101685	0.000529064	-0.000824582	0.00204661	-0.00131385	0.000100786
-0.000907359	-0.000721745	0.000119188	0.00263375	0.00225476	-0.00280712	-0.000555704	0.00184258	0.00356379	-0.00102917	0.00236522	0.00070138	-0.00235443	-0.00367869	0.00095773	-0.00140916	0.000794572	-0.00096789	8.28512e-05	-0.00181185	0.000487935	-0.000724989	0.00113986	0.00391685	0.000156561	0.00101518	0.000523285	-0.00082465	0.00204179	-0.00160641	9.78088e-05
-0.000908443	-0.00073655	0.000108393	0.0026343	0.00212429	-0.00280706	-0.000545941	0.00131367	0.00356428	-0.001029	0.00236603	0.000700103	-0.00209466	-0.00364542	0.000950928	-0.00145372	0.000753377	-0.000715889	7.96702e-05	-0.00180609	0.000480287	-0.000708511	0.00113904	0.003852	0.000156292	0.00102168	0.000520146	-0.000824346	0.00204394	-0.00131923	9.24331e-05
-0.000908651	-0.000736832	0.000103209	0.00263469	0.00189036	-0.00280708	-0.000547174	0.00137705	0.0035643	-0.00102908	0.002366	0.000699643	-0.00214052	-0.00364249	0.00095094	-0.00142881	0.000755482	-0.000642211	8.00047e-05	-0.00180615	0.000487641	-0.000712553	0.00113905	0.00390546	0.000156332	0.00102158	0.000519996	-0.00082434	0.00204366	-0.00107274	9.15083e-05
-0.000908651	-0.000736832	0.000103209	0.00263469	0.00189036	-0.00280708	-0.000547174	0.00137705	0.0035643	-0.00102908	0.002366	0.000699643	-0.00214052	-0.00364249	0.00095094	-0.00142881	0.000755482	-0.000642211	8.00047e-05	-0.00180615	0.000487641	-0.000712553	0.00113905	0.00390546	0.000156332	0.00102158	0.000519996	-0.00082434	0.00204366	-0.00107274	9.15083e-05
-0.00090552	-0.000737986	9.5391e-05	0.00263455	0.00203319	-0.00280703	-0.000547593	0.00118221	0.00212045	-0.00102897	0.00236585	0.000696792	-0.00220298	-0.00364205	0.000961296	-0.00142678	0.000754312	-0.0006155	8.03997e-05	-0.00168083	0.000494929	-0.000717509	0.00114432	0.00367646	1.1767e-05	0.00102152	0.000518192	-0.000826871	0.00169223	-4.69558e-05	7.89674e-05
-0.00090552	-0.000737986	9.5391e-05	0.00263455	0.00203319	-0.00280703	-0.000547593	0.00118221	0.00212045	-0.00102897	0.00236585	0.000696792	-0.00220298	-0.00364205	0.000961296	-0.00142678	0.000754312	-0.0006155	8.03997e-05	-0.00168083	0.000494929	-0.000717509	0.00114432	0.00367646	1.1767e-05	0.00102152	0.000518192	-0.000826871	0.00169223	-4.69558e-05	7.89674e-05
-0.00090552	-0.000737986	9.5391e-05	0.00263455	0.00203319	-0.00280703	-0.000547593	0.00118221	0.00212045	-0.00102897	0.00236585	0.000696792	-0.00220298	-0.00364205	0.000961296	-0.00142678	0.000754312	-0.0006155	8.03997e-05	-0.00168083	0.000494929	-0.000717509	0.00114432	0.00367646	1.1767e-05	0.00102152	0.000518192	-0.000826871	0.00169223	-4.69558e-05	7.89674e-05
-0.00090552	-0.000737986	9.5391e-05	0.00263455	0.00203319	-0.00280703	-0.000547593	0.00118221	0.00212045	-0.00102897	0.00236585	0.000696792	-0.00220298	-0.00364205	0.000961296	-0.00142678	0.000754312	-0.0006155	8.03997e-05	-0.00168083	0.000494929	-0.000717509	0.00114432	0.00367646	1.1767e-05	0.00102152	0.000518192	-0.000826871	0.00169223	-4.69558e-05	7.89674e-05
-0.000907719	-0.000738416	7.36334e-05	0.00263457	0.00202492	-0.00280713	-0.000547195	0.0011879	0.00209377	-0.00102896	0.00236599	0.000696414	-0.0022008	-0.00364175	0.00096096	-0.00142612	0.000754364	-0.000640878	8.03431e-05	-0.00168241	0.000495122	-0.000721588	0.0011413	0.00368019	1.19197e-05	0.00102156	0.000518301	-0.000826645	0.00170339	8.66753e-06	7.89213e-05
-0.000919831	-0.000672832	8.79513e-05	0.00169925	0.00202438	-0.00280628	-0.000546907	0.00110677	0.00203373	-0.00102895	0.00242678	0.000696903	-0.00104436	-0.000112842	0.00016989	-0.00145244	0.000842422	-0.000623931	0.000102694	-0.00169338	0.00025498	-0.000715209	0.00114319	0.00367809	1.50838e-05	0.00101591	0.000520193	-0.000857071	0.00169816	2.642e-05	5.68137e-05
-0.000917687	-0.000719928	8.75697e-05	0.00139403	0.00187379	-0.00280608	-0.000546936	0.00112812	0.00205109	-0.00101003	0.0023843	0.000696894	-0.000413135	-0.000242663	4.37458e-05	-0.00149807	0.00082775	-0.0006335	0.000137321	-0.00169524	0.000231904	-0.000711671	0.00114249	0.00367878	4.2093e-05	0.00101595	0.000525475	-0.000848511	0.00169408	5.45272e-05	5.44228e-05
-0.000930867	-0.000681078	8.80079e-05	0.00127956	0.000845309	-0.00280722	-0.000547328	0.00111521	0.00204817	-0.0010204	0.00247452	0.000697014	-0.000111075	-0.000384793	-6.68195e-05	-0.00148295	0.000834362	-0.00062842	0.00010265	-0.0016933	0.00024398	-0.000714598	0.00114473	0.00367919	3.13238e-05	0.00101385	0.000525327	-0.000845701	0.00169944	7.64591e-05	5.16229e-05
-0.00093585	-0.000672846	8.77194e-05	0.0013033	0.0006998	-0.00280655	-0.000547652	0.00109721	0.0020148	-0.00101396	0.00245377	0.000696926	1.02476e-05	-0.000387359	2.20949e-06	-0.00146307	0.000817088	-0.000632604	0.000113066	-0.00169303	2.71672e-05	-0.000713583	0.00114814	0.00367948	3.85127e-05	0.00101328	0.000529681	-0.000850772	0.00170091	0.000108988	5.10413e-05
-0.000935313	-0.000665158	8.66406e-05	0.00130768	0.000578086	-0.00280669	-0.000547459	0.0010933	0.00201695	-0.0010199	0.00244109	0.000696961	-7.52628e-05	-0.000411177	1.23752e-06	-0.0014725	0.000819989	-0.000631361	0.000111915	-0.00169365	-2.69767e-05	-0.000713632	0.00114737	0.00367913	3.32874e-05	0.00101476	0.000527379	-0.000850347	0.00170157	9.56404e-05	5.08885e-05
-0.000926209	-0.000683052	5.20958e-05	0.00130733	0.000669536	-0.00279548	-0.000637756	0.0010894	0.00202033	-0.000701875	0.00246189	0.00069681	-8.50825e-05	-0.000476568	5.69849e-05	-0.00146565	0.000818576	-0.000629192	0.000107815	-0.00158638	0.000152858	-0.000714341	0.000115343	0.00367856	-7.30475e-05	0.000983326	0.000524917	-0.000849746	0.001703	8.83774e-05	4.89501e-05
-0.000938009	-0.000672025	8.61256e-05	0.000738189	0.000599674	-0.00279635	-0.0005511	0.00109516	0.0020219	-0.000989019	0.00243969	0.000697352	-0.000172992	-0.000397424	3.50465e-05	-0.00147042	0.000812328	-0.000565554	0.000110167	-0.000520988	8.61377e-05	-0.000711478	0.000853314	0.00367935	-2.02397e-05	0.00100582	0.000533294	-0.000838388	0.00169711	7.55229e-05	4.63499e-05
-0.00093384	-0.000676983	6.45103e-05	0.000435571	0.000546208	-0.00279557	-0.000557732	0.00109669	0.00202626	-0.000652801	0.00245302	0.000697077	-0.000113146	-0.000323136	5.18423e-05	-0.00146772	0.000813931	-0.00057997	0.00011112	-0.000720689	8.24923e-05	-0.000714027	0.000497489	0.00367922	-3.79996e-06	0.000994009	0.000528223	-0.000849447	0.00169489	7.86813e-05	4.51597e-05
-0.00093495	-0.000671798	7.94275e-05	0.000131699	0.00054422	-0.00279767	-0.00055659	0.0010972	0.00202629	-0.00077504	0.00244259	0.000697153	-0.000119966	-0.000304701	3.74064e-05	-0.00146814	0.000813901	-0.000514928	0.000111123	-0.00049062	0.000121275	-0.000712452	0.000709872	0.00367921	-9.81029e-05	0.000992837	0.000535179	-0.000834652	0.00169395	7.10571e-05	4.50051e-05
-0.000932398	-0.00067649	7.17451e-05	0.000346608	0.000544937	-0.00279653	-0.000569901	0.00109746	0.00202609	-0.000550647	0.00245099	0.000697284	-0.000123972	-0.000304241	5.72517e-05	-0.00146814	0.000808578	-0.000358443	0.000110802	-0.000621268	0.00012546	-0.000713395	0.00057368	0.00367933	-2.06592e-05	0.000984774	0.000534575	-0.000841491	0.00169416	7.56086e-05	4.46792e-05
-0.000933171	-0.00067562	-0.000121586	0.000212101	0.000561546	-0.0027984	-0.000568293	0.00109639	0.00158014	-0.000631309	0.00245116	0.000697087	-0.000120782	-0.000332505	5.48118e-05	-0.00146788	0.000771398	-0.000518198	0.000110096	-0.000625302	0.000127849	-0.000812827	0.000601691	0.00362755	-4.01054e-05	0.0009929	0.000531385	-0.00100595	0.00169615	7.34716e-05	4.33597e-05
-0.000933305	-0.00067419	-1.59878e-05	0.000154593	0.000545842	-0.00279804	-0.000562629	0.00109748	0.0015628	-0.000586336	0.00244671	0.000697305	-0.000125283	-0.000317902	5.90804e-05	-0.00146834	0.000786342	-0.000497921	0.000110722	-0.000619907	0.000142605	-0.000724296	0.000586296	0.00366001	-5.26968e-05	0.000997787	0.000534636	-0.000843533	0.00169597	7.11642e-05	4.2957e-05
-0.000932293	-0.000672619	2.6912e-05	0.000322127	0.00054794	-0.00280798	-0.000520741	0.00106208	0.00162797	-0.000583522	0.00244255	0.000568609	-0.000122116	-0.00025631	4.72209e-05	-0.00132472	0.000784662	-0.000500105	0.000110493	-0.000625837	0.000273528	-0.000950159	0.000582472	0.00314253	-5.76811e-05	0.000994082	0.000533146	-0.000878499	0.00109764	7.19202e-05	3.78477e-05
-0.000932293	-0.000672619	2.6912e-05	0.000322127	0.00054794	-0.00280798	-0.000520741	0.00106208	0.00162797	-0.000583522	0.00244255	0.000568609	-0.000122116	-0.00025631	4.72209e-05	-0.00132472	0.000784662	-0.000500105	0.000110493	-0.000625837	0.000273528	-0.000950159	0.000582472	0.00314253	-5.76811e-05	0.000994082	0.000533146	-0.000878499	0.00109764	7.19202e-05	3.78477e-05
-0.000932549	-0.00067408	2.36572e-05	0.000218808	0.000551385	-0.00280618	-0.000524095	0.00101909	0.00163161	-0.000583595	0.00244409	0.00056227	-0.000122045	-0.000265536	4.68082e-05	-0.00134547	0.000786995	-0.000488577	0.00011054	-0.000620966	0.000244308	-0.000824732	0.00058302	0.0031435	-5.39537e-05	0.000994863	0.000533995	-0.000877636	0.00115969	7.20432e-05	3.76701e-05
-0.000932431	-0.000673965	2.11687e-05	0.000220128	0.000551756	-0.00280978	-0.000528663	0.00102149	0.00161413	-0.000583899	0.00244441	0.000555232	-0.000121755	-0.000262147	4.79057e-05	-0.00133357	0.000786817	-0.00049963	0.000110501	-0.000622318	0.000232424	-0.000814254	0.000583292	0.00314321	-5.51529e-05	0.000994366	0.000533833	-0.000889301	0.00110524	7.20074e-05	3.74885e-05
-0.00102457	-0.000672124	2.43415e-05	0.000228327	0.000550621	-0.00280759	-0.00052165	0.00101696	0.00124509	-0.00051099	0.00244028	0.000564648	-0.000119825	-0.000142289	4.83912e-05	-0.000776011	0.000784283	-3.00289e-05	9.12604e-05	-0.000621253	0.000452233	-0.000812773	7.82683e-05	0.00316836	-5.68514e-05	0.00099808	0.000534808	-0.000876767	0.00112396	7.20899e-05	3.50133e-05
-0.000990954	-0.00067278	2.42043e-05	0.00022794	0.000550903	-0.00225205	-0.000522656	0.00102605	0.0013522	-0.000566972	0.00244136	0.000561669	-0.000120438	-0.000197339	4.93138e-05	-0.00101084	0.00079055	-0.000277509	0.000113274	-0.000621292	0.000416181	-0.000823826	0.000334708	0.00315804	-5.59311e-05	0.000996536	0.000534644	-0.000880296	0.00113744	7.23353e-05	3.30856e-05
-0.000971825	-0.000672225	2.50322e-05	0.000224543	0.000551009	-0.00216923	-0.000526079	0.00102199	0.00130848	-0.000532147	0.00244076	0.000563924	-0.000120943	-0.000269463	4.85776e-05	-0.000880101	0.000800983	-0.000235699	0.000115834	-0.000621613	0.000343259	-0.00082374	0.000176837	0.00316105	-5.62607e-05	0.000995749	0.000534262	-0.000881582	0.00113176	7.21225e-05	3.21728e-05
-0.000981326	-0.000672533	3.44787e-05	0.000244888	0.000538621	-0.00216646	-0.000523368	0.00102063	0.00128014	-0.000533945	0.00232393	0.000561429	-0.000121037	-0.000239221	4.9436e-05	-0.000901682	0.000789009	-0.000200001	7.3501e-05	-0.000618053	0.000339324	-0.000821176	0.000309412	0.00316032	-5.63785e-05	0.00104048	0.000538445	-0.000880044	0.00112869	7.19567e-05	3.16548e-05
-0.00098908	-0.000611606	2.50692e-05	0.000245116	0.000545583	-0.00217511	-0.000527651	0.00102115	0.00129594	-0.000531079	0.00236759	0.000573887	-0.000121401	-0.00022412	5.109e-05	-0.000930256	0.000796185	-0.000166664	7.33088e-05	-0.000616989	0.000324588	-0.000841534	0.000338344	0.00315895	-5.55692e-05	0.000998401	0.000558614	-0.000879285	0.000642277	7.18966e-05	3.10498e-05
-0.000981022	-0.000672594	2.81983e-05	0.000246495	0.000558662	-0.000150537	-0.000540527	0.0010302	0.0013146	-0.000550302	0.00227961	0.000321151	-0.000121259	-0.000217168	4.93538e-05	-0.000907952	0.000790144	-0.000272558	0.000103746	-0.000641121	0.000342433	-0.000821339	0.000202633	0.00315646	-5.68066e-05	0.000956881	0.000539601	-0.000879006	0.000927534	7.15593e-05	2.61487e-05
-0.000976491	-0.000672293	3.11994e-05	0.000246541	0.000551739	-0.0006175	-0.000525327	0.00102144	0.00129368	-0.000599809	0.00212157	0.000561746	-0.000121364	-0.000228483	4.89228e-05	-0.00022432	0.000798313	-0.000201305	0.00010111	-0.000620354	0.000332899	-0.000820302	0.000277816	0.00318396	-5.61782e-05	0.000966511	0.000542276	-0.000835503	0.000869504	6.98031e-05	2.52037e-05
-0.000976974	-0.000641344	2.97727e-05	0.000244923	0.000539306	-0.000605773	-0.00052594	0.00102071	0.00131059	-0.000593246	0.00217426	0.000436819	-0.000123316	-0.000229092	4.99327e-05	-0.0003806	0.000797307	-0.000202419	9.59427e-05	-0.000618373	0.000339902	-0.000823855	0.000235426	0.00316545	-5.60463e-05	0.000974444	0.00053864	-0.000861127	0.00073961	7.03276e-05	2.50801e-05
-0.000980449	-0.000490484	2.90316e-05	0.000246348	0.000552759	-0.000429643	-0.000547207	0.00102688	0.0013058	-0.000542852	0.00212104	0.000500068	-0.000105009	-0.000270244	5.20721e-05	-0.000416365	0.0007894	-0.00021146	9.80256e-05	-0.000625761	0.000347498	-0.000818778	0.000200149	0.00315915	-5.66513e-05	0.000936284	0.000536697	-0.000865914	0.000742854	6.82606e-05	2.44709e-05
-0.000970749	-0.000491846	2.87058e-05	0.000246189	0.000553619	-0.000203584	-0.000531458	0.00102438	0.00130005	-0.000556059	0.00211487	0.0004616	-0.000114686	-0.000276213	5.17766e-05	-0.000413254	0.000798353	-0.000182566	9.91597e-05	-0.000629981	0.000340164	-0.000817077	0.000216982	0.00316724	-5.68215e-05	0.000944894	0.000537119	-0.000869991	0.000768998	8.78844e-05	2.43532e-05
-0.000968824	-0.000504232	2.88008e-05	0.00015343	0.000533331	-0.00036964	-0.000540626	0.00102544	0.00129552	-0.000329598	0.00211679	0.000505401	-0.000116484	-0.000253302	6.24934e-05	-0.000426351	0.000795602	-0.000161741	9.90563e-05	-0.000629974	0.000343773	-0.000819049	0.000251307	0.00260216	-5.53143e-05	0.000874452	0.000575382	-0.000815101	0.000767486	0.000142626	2.08305e-05
-0.000939275	-0.000538161	6.30468e-05	0.000237067	0.000557522	-0.000382786	-0.000532673	0.00111444	0.0012974	-0.000424539	0.0021363	0.000298967	-0.000111754	-0.000234161	5.70769e-05	-0.000435712	0.00079357	-0.000212756	0.000106076	-0.000612683	0.000333661	-0.000322187	0.000223119	0.00185116	-6.65998e-05	0.000908842	0.000447396	-0.000699053	0.000751255	0.000100687	1.68393e-05
-0.000939275	-0.000538161	6.30468e-05	0.000237067	0.000557522	-0.000382786	-0.000532673	0.00111444	0.0012974	-0.000424539	0.0021363	0.000298967	-0.000111754	-0.000234161	5.70769e-05	-0.000435712	0.00079357	-0.000212756	0.000106076	-0.000612683	0.000333661	-0.000322187	0.000223119	0.00185116	-6.65998e-05	0.000908842	0.000447396	-0.000699053	0.000751255	0.000100687	1.68393e-05
-0.000939909	-0.000566305	5.44542e-05	0.000225219	0.000551888	-0.000402388	-0.000537558	0.00106341	0.00129776	-0.000313397	0.00214048	0.000313962	-0.000113183	-0.00022975	6.37431e-05	-0.0004408	0.000793427	-0.0002033	0.000103397	-0.000612478	0.000334626	-0.00044525	0.000224231	0.00182726	-6.60512e-05	0.000907752	0.000323541	-0.00072219	0.000743163	0.00012206	1.66486e-05
-0.000940164	-0.000565753	5.44783e-05	0.000224742	0.000552783	-0.00040129	-0.000535655	0.00106443	0.00129793	-0.000317199	0.00213145	0.000315353	-0.000113214	-0.000229663	6.48014e-05	-0.000439996	0.00079356	-0.000203704	0.000103297	-0.000612885	0.000334704	-0.000419481	0.000226998	0.00183147	-6.67545e-05	0.000908221	0.000324758	-0.000724172	0.000743016	0.00011935	1.6612e-05
-0.000936565	-0.000554935	5.3415e-05	0.00022381	0.000551179	-0.000364857	-0.00053721	0.00105662	0.001298	-0.000215499	0.0020872	0.000310657	-2.50659e-05	-0.000246164	0.000162369	-0.000440709	0.000793639	-0.000209983	0.000102798	-0.000620679	0.000335256	-0.000407158	0.000224526	0.00185491	-6.41508e-05	0.000908236	0.000315002	-0.000721295	0.000712961	0.000124052	1.63572e-05
-0.000943622	-0.000554034	5.52787e-05	0.000225026	0.000551667	-0.000401238	-0.000536286	0.00105863	0.00129779	-0.000233713	0.00207416	0.000304272	-0.000100137	-0.000231975	6.82093e-05	-0.000441671	0.000793763	-0.000210815	0.00010311	-0.000620642	0.000335362	-0.000353256	0.000225006	0.00182805	-6.25977e-05	0.000908922	0.000339902	-0.000717298	0.000746152	0.000111611	1.62511e-05
-0.000945422	-0.000260563	-1.03548e-06	0.000225272	0.000552831	-0.000399016	-0.000534167	0.00105992	0.00129764	-0.00024818	0.00207822	0.000210409	-0.000108397	-0.000234611	9.38509e-05	-0.000440126	0.00079431	-0.000208795	0.000104678	-0.000623075	0.000335061	-0.000324156	0.000222733	0.00183458	-7.43809e-05	0.000908817	0.00034236	-0.000708549	0.000743619	0.000111577	1.59866e-05
-0.000943429	-0.000167185	4.6815e-05	0.000225362	0.000552342	-0.000399782	-0.000535703	0.00105549	0.00129778	-0.000238668	0.00207408	0.000207492	-9.64928e-05	-0.000237666	0.000114408	-0.000441158	0.000791715	-0.00021078	0.000103441	-0.000623934	0.00027465	-0.000371476	0.000225134	0.00183548	-6.49723e-05	0.000869483	0.000338934	-0.000712505	0.00074979	0.000111651	1.58582e-05
-0.000943953	-0.000251059	-1.06581e-05	0.000225203	0.000552657	-0.000397871	-0.000533387	0.00105321	0.00129774	-0.000239213	0.00207917	0.000241519	-0.000105158	-0.000238328	0.000100041	-0.000439063	0.000789599	-0.000209977	0.000103748	-0.000621083	0.000198924	-0.000328764	0.000223388	0.00183814	-6.60555e-05	0.000869214	0.000331531	-0.000712858	0.000747835	0.000112239	1.58459e-05
-0.000939551	-0.00016676	-3.03333e-06	0.000225512	3.08712e-05	-0.000397526	-0.000536961	0.00105836	0.00129773	-0.000239037	0.00207646	0.000186571	-8.43975e-05	-0.000236858	0.000113228	-0.000439563	0.000786103	-0.000210139	0.000103701	-0.000624946	0.000238822	-0.000367301	0.000224646	0.00184051	-6.47965e-05	0.00084596	0.000327901	-0.000712267	0.000748857	0.000111331	1.5487e-05
-0.000940736	-0.000172014	-0.000129342	0.000225531	0.000418837	-0.000398294	-0.00053656	0.000976091	0.00129665	-0.00023996	0.000565918	0.000198333	-8.36867e-05	-0.000235203	0.000111398	-0.000440621	0.000804787	-0.000212546	0.000103167	-0.000610083	0.000238477	-0.000375363	0.000272371	0.001349	-7.54409e-05	0.000850719	0.00032944	-0.000710394	0.000731102	0.000220698	1.00175e-05
-0.000942387	-0.000230805	-0.000275678	0.000225452	0.000450109	-0.000400253	-0.000535359	0.00100191	0.0012966	-0.000259312	0.000673752	0.000196391	-8.38489e-05	-0.000232272	0.000109126	-0.000440047	0.000867629	-0.000220029	7.95663e-05	-0.000720671	0.000233631	-0.000375834	0.000292927	0.00109256	-8.96752e-05	0.000848522	0.000327134	-0.000721007	0.000710842	0.000196756	9.93e-06
-0.000941702	-0.000198866	-0.000228959	0.000225495	0.000347629	-0.000399139	-0.000535853	0.00100457	0.00129714	-0.000240412	0.000675518	0.000203615	-8.35055e-05	-0.000234477	0.000108775	-0.000440106	0.000816016	-0.000213771	8.80663e-05	-0.000624437	0.000229657	-0.000372637	0.000287895	0.00114435	-7.45955e-05	0.000851877	0.000326544	-0.00071445	0.000730716	0.000179836	9.71961e-06
-0.000563976	-0.000200871	-0.000213327	0.000223504	0.000380873	-0.000399159	-0.000535525	0.00100546	0.00129691	-0.000243175	0.000672125	0.000202029	-8.3268e-05	-0.000234832	0.00010834	-0.000440015	0.000819074	-0.000214361	9.27916e-05	-0.000629179	0.000228808	-0.000374518	0.000273644	0.00118571	-7.40342e-05	0.000852968	0.000326916	-0.000715616	0.000730436	0.00018747	9.27252e-06
-0.000802825	-0.000229005	-0.000175178	0.000225436	0.000345225	-0.00039914	-0.000535891	0.00099917	0.00104347	-0.000244075	0.000637517	0.000187605	-8.28423e-05	-0.000234848	0.000108936	-0.000440181	0.00055168	-0.000215158	9.58372e-05	-0.000634128	0.000198088	-0.000374796	0.000301001	0.000745522	-7.86886e-05	0.000922094	0.000328352	-0.000716626	0.000733692	0.000204266	7.84607e-06
-0.000721432	-0.00019729	-0.000187276	0.000212995	0.000367623	-0.000389944	-0.000535736	0.00101781	0.000814119	-0.000246884	0.000657854	0.000181841	-8.25437e-05	-0.000227844	8.83699e-05	-0.000434691	0.000801545	-0.000213177	9.63813e-05	-0.000650663	0.000227679	-0.000373953	0.000241389	0.000541365	-0.000133583	0.000903133	0.000325773	-0.000710774	0.00040819	0.000183434	7.00374e-06
-0.000725078	-0.000225227	-0.000182486	0.000224011	0.000368576	-0.000396564	-0.000535694	0.00100268	0.000876439	-0.00024995	0.000656997	0.000196613	-8.30664e-05	-0.000234668	0.000103382	-0.000438589	0.000493555	-0.000211757	9.69504e-05	-0.000630726	0.000197029	-0.000374225	0.00027413	0.000667764	-7.98344e-05	0.000896584	0.000333347	-0.000711569	0.000480713	0.0001858	6.9002e-06
-0.000471169	-0.000207214	-0.00017938	0.000217854	0.000348104	-0.000318334	-0.000535529	0.00101173	0.000857662	-0.000255962	0.000659911	0.00016724	-8.29873e-05	-0.000217004	8.71268e-05	-0.000440182	0.000526011	-0.000210723	9.64509e-05	-0.000625139	0.000210273	-0.00037422	0.000254182	0.00066625	-0.000129094	0.000900584	0.000329057	-0.000711767	0.000466334	0.000192229	6.50833e-06
-0.000548868	-0.000206672	-0.000177982	0.000216025	0.000355672	-0.000337305	-0.000246756	0.00101173	0.000890971	-0.000248931	0.000657936	0.000179516	-8.25675e-05	-0.000226076	9.38761e-05	-0.000441234	0.000291526	-0.000212498	9.55503e-05	-0.00064738	0.000220052	-0.00037533	0.000253222	0.000601951	-0.000118499	0.000888327	0.000327289	-0.000711359	0.000456977	0.000201254	6.16919e-06
-0.000518212	-0.000206886	-0.00017625	0.000217421	0.000354967	-0.000352311	-0.000218782	0.00101153	0.000865332	-0.000253201	0.000661624	0.000179825	-8.10418e-05	-0.000223363	8.60941e-05	-0.000441795	0.000298428	-0.000211807	9.58751e-05	-0.000643223	0.000214085	-0.00037478	0.000249989	0.000585926	-0.000106692	0.000891102	0.000329126	-0.00071189	0.000430698	0.000194029	6.04556e-06
-0.000502772	-0.000205916	-0.000181637	0.00021962	0.000352707	-0.000291538	-0.000244196	0.00101095	0.000855518	-0.000256623	0.000658345	0.000176046	-8.26441e-05	-0.000226879	8.65603e-05	-0.000442044	0.000287327	-0.000211312	9.58858e-05	-0.000636484	0.000209429	-0.000374326	0.000250189	0.000608029	-0.000111518	0.000885449	0.000329314	-0.000712203	0.00044605	0.000198187	5.99899e-06
-0.000531856	-0.000206454	-0.000181894	0.000215929	0.000356082	-0.00032365	-0.000258151	0.00101042	0.000788498	-0.000257777	0.000659068	0.000174446	-8.87872e-05	-0.000135656	8.81119e-05	-0.000431965	0.000318443	-0.000211701	9.19719e-05	-0.000639359	0.000211946	-0.000366793	0.000251476	0.000603899	-0.000111288	0.000890481	0.000199933	-0.000711829	0.000440823	0.000186568	5.84997e-06
-0.00035659	-0.000217402	-0.000183131	0.000217673	0.000356801	-0.00024961	-0.000257598	0.0010115	0.00079802	-0.000255626	0.000658366	0.000167418	-7.68279e-05	-0.000138881	8.53871e-05	-0.000441462	0.000314874	-0.000212463	9.41907e-05	-0.000596663	0.000212529	-0.000345842	0.000252559	0.000556387	-0.000114071	0.000872102	0.000326368	-0.000712137	0.000444183	0.000202886	5.59846e-06
-0.000324036	-0.000211993	-0.000185837	0.00021821	0.000356295	-1.98386e-05	-0.000284218	0.00101037	0.000752154	-0.000239324	0.000648962	0.000173903	-8.27707e-05	-0.000157335	8.52501e-05	-0.000434226	0.000310499	-0.000215911	0.000103433	-0.000639674	0.000212129	-0.00037103	0.000251757	0.000588492	-0.000111119	0.000875757	0.000299272	-0.00071207	0.000437605	0.000195309	5.52371e-06
-0.000328194	-0.000212089	-0.000181275	0.000218581	0.000356334	-0.000217212	-0.000269336	0.00101048	0.000752144	-0.000255131	0.000656656	0.00017408	-8.25019e-05	-0.000137468	6.87153e-05	-0.000433452	0.000307438	-0.000214374	9.67945e-05	-0.000604065	0.000212064	-0.000359031	0.000251113	0.000582669	-0.000111377	0.000874183	0.000306415	-0.00071209	0.000194109	0.000196542	5.35676e-06
-0.000283555	-0.00021371	-0.000178107	0.000148189	0.000359622	-0.000218006	-0.000295389	0.00103764	0.000598646	-0.000256598	0.000656968	0.000170383	-7.80356e-05	-0.000144309	8.03699e-05	-0.000423734	0.000308107	-0.000214064	9.67722e-05	-0.000602264	0.000211995	-7.77762e-05	0.000251555	0.000585042	-0.000115627	0.000866787	0.00030631	-0.000713662	0.000299418	0.000198204	5.08449e-06
-0.000287602	-0.00020981	-0.000184374	0.0001856	9.86692e-05	-0.000222463	-0.000151082	0.00101831	0.000618849	-0.000255014	0.000656712	0.000169881	-7.84904e-05	-0.000146884	7.7278e-05	-0.000421892	0.000308139	-0.000214162	9.71906e-05	-0.000607852	0.000212154	-0.000128293	0.000251117	0.000582697	-0.000114726	0.000865092	0.000315173	-0.000714314	0.000238894	0.000193721	4.88356e-06
-0.000280096	-0.000215614	-0.000187844	0.000209627	3.1486e-05	-0.000221042	-0.000142775	0.00101506	0.000603942	-0.00025398	0.000656266	0.000167842	-7.5068e-05	-0.000151942	7.66292e-05	-0.000426429	0.00031467	-0.000213844	9.7521e-05	-0.000614017	0.000212584	-0.000115269	0.000249115	0.000581007	-0.000114544	0.000864982	0.000313831	-0.000715087	0.000190149	0.000193598	4.84347e-06
-0.000276627	-0.000213365	-0.000188987	0.000205606	6.20444e-05	-0.000233158	-0.000130057	0.00101383	0.000628123	-0.000253768	0.000656982	0.000169545	-7.66493e-05	-0.000149378	7.89755e-05	-0.000422602	0.000309466	-0.000214354	9.7301e-05	-0.000610684	0.000212503	-0.000143538	0.000250602	0.00033217	-0.000121503	0.000864837	0.000313276	-0.000715216	0.000191607	0.000192745	4.6446e-06
-0.000279754	-0.00021179	-0.000188014	0.000207056	7.16427e-05	-0.000214754	-0.000156317	0.00101443	0.000611264	-0.0002536	0.000656842	0.000169349	-7.68776e-05	-0.000152933	7.88104e-05	-0.000423475	0.000311551	-0.000214375	9.77046e-05	-0.000613302	0.000212444	-0.000171733	0.00025026	0.000297203	-0.000115103	0.000865194	0.00031492	-0.000714201	0.000186731	0.00019292	4.61645e-06
-0.000280263	-0.000213383	-0.000185095	0.000198028	7.73657e-05	-0.000230341	-0.000148341	0.00101532	0.000617255	-0.000253954	0.000656611	0.000170128	-4.39232e-05	-0.000149625	7.73963e-05	-0.000422856	0.000313463	-0.000214419	9.83726e-05	-0.000565881	0.000213103	-0.000140076	0.000250271	0.000330609	-0.000117028	0.000865115	0.000313193	-0.000715218	0.000190119	0.000193065	4.58044e-06
-0.000278308	-0.000213223	-7.7002e-05	0.000201685	7.17975e-05	-0.000217407	-0.000162032	0.00101509	0.000613731	-0.000253795	0.000656591	0.000169487	-6.55578e-05	-0.000150355	7.8691e-05	-0.000423684	0.000312726	-0.000214254	9.81449e-05	-0.000580937	0.000212648	-0.000157203	0.000250247	0.00030306	-0.000118413	0.00086513	0.000312101	-0.000714651	0.000195548	0.000193302	4.55356e-06
-0.000272963	-5.38651e-05	-0.000170374	0.000235077	7.09563e-05	-0.000218892	-0.000207225	0.00100669	0.000618162	-0.000223149	0.000576419	0.000171961	-7.6194e-05	-0.000150741	7.5887e-05	-0.000423158	0.000311981	-0.000214388	0.000103657	-0.000622331	0.000213494	-0.000152935	0.00025031	0.000286414	-0.000116685	0.000865144	0.000323571	-0.000345169	0.000188101	0.000167553	4.0825e-06
-0.000277995	-7.12294e-05	-0.000162283	0.000206691	6.53384e-05	-0.000216977	-0.000166972	0.00101353	0.000617502	-0.000252266	0.0006241	0.000171504	-9.21826e-05	-0.000150642	7.72252e-05	-0.000423117	0.000312063	-0.000209145	8.04841e-05	-0.000577471	0.000213178	-7.95935e-05	0.000250308	0.000282136	-0.000116985	0.000865257	0.000349009	-0.000229681	0.000189771	0.000167494	4.01401e-06
-0.000277426	-8.33932e-05	-0.000126418	0.000217668	7.08258e-05	-0.000222278	-0.000167019	0.00101146	0.000611899	-0.000243035	0.000581059	0.000171137	-7.49487e-05	-0.000150784	7.76814e-05	-0.000422943	0.000311971	-0.000211382	9.39288e-05	-0.000571471	0.000212999	-0.000131551	0.000250243	0.000275894	-0.000117036	0.000865111	0.000328475	-0.000200889	0.000188188	0.000181201	3.92376e-06
-0.000276592	-8.51394e-05	-0.000145201	0.000214694	7.19739e-05	-0.000223616	-0.000166007	0.00101166	0.000613079	-0.000245894	0.000592197	0.000171237	-7.41027e-05	-0.000151172	7.95332e-05	-0.000422467	0.000312089	-0.000200325	7.61847e-05	-0.000573787	0.000213	-0.000109654	0.000250378	0.000287341	-0.000116942	0.000843953	7.1205e-05	-0.000154959	0.000189062	0.000174411	3.78302e-06
-0.000176815	-0.000128455	-0.000149021	0.000208882	7.15381e-05	-0.000223687	-0.000170359	0.00101129	0.000608287	-0.000242491	0.000598851	0.000171441	-7.71454e-05	-0.000150484	7.89904e-05	-0.000421176	0.000257836	-0.000182734	4.14968e-05	-0.000574272	0.000212825	-7.47629e-05	0.000250325	0.000138447	-0.000117202	0.000857083	0.000131626	-0.000203719	0.000189725	0.000180608	3.68941e-06
-0.000145826	-9.36602e-05	-0.000133299	0.000214862	7.29501e-05	-0.000222664	-0.000170538	0.00101124	0.000612658	-0.000242552	0.000597869	0.000171837	-8.26505e-05	-0.000151593	8.27926e-05	-0.000421667	0.000235231	-0.000177545	7.62267e-05	-0.000586595	0.000212456	-6.14943e-05	0.000250361	0.000108831	-0.00011695	0.000854392	9.89151e-05	-0.000198387	0.000192348	0.000175239	3.6569e-06
-0.000147427	-0.000100176	-0.000132725	0.000212489	7.37264e-05	-0.000222806	-0.000173805	0.00101113	0.000606778	-0.000240651	0.000595795	0.000170847	-7.70256e-05	-0.000150873	8.01563e-05	-0.000421594	0.000248528	-0.000174915	7.58642e-05	-0.000581108	0.000212057	-5.57606e-05	0.000250458	0.000120505	-0.000117132	0.000854414	6.28453e-05	-0.000193717	0.00018854	0.000173229	3.63722e-06
-0.000155685	-0.000104469	-0.000137417	0.000212142	7.25455e-05	-0.000222853	-0.000173363	0.00093867	0.000605492	-0.000240963	0.000598604	0.000172108	-7.72679e-05	-0.00015114	8.06281e-05	-0.000420971	0.000255619	-0.000177839	7.11552e-05	-0.000579858	0.0002122	-6.22503e-05	0.000250479	0.000130133	-0.000117154	0.000855636	8.62449e-05	-0.000195939	0.000188714	0.000174894	3.515e-06
-0.000157714	-0.000105371	-0.000140182	0.000209085	7.23952e-05	-0.000223153	-0.000172338	0.000953124	0.000551559	-0.000241219	0.00056939	0.000172922	-7.66509e-05	-0.000151226	9.37233e-05	-0.000420823	0.000232004	-0.000177709	7.21685e-05	-0.000576001	0.000212146	-6.52178e-05	0.000250324	0.000107615	-0.000117158	0.000853446	0.000124991	-0.000196251	0.000183007	0.000175469	3.43007e-06
-0.000157557	-0.000106788	-0.000139627	0.000213049	7.213e-05	-0.00019295	-0.000171532	0.000970071	6.67443e-05	-0.000240766	0.000597544	0.000171857	-7.82194e-05	-9.72025e-05	8.11158e-05	-0.000421421	0.0002258	-0.000188715	0.000101989	-0.000415768	0.000212011	-6.73095e-05	0.000249976	0.000103789	-0.000117081	0.000854607	9.97662e-05	-0.000147657	0.000188911	0.000175088	2.99753e-06
-0.00015681	-0.000111261	-0.000139099	0.000207647	7.26557e-05	-0.000196099	-0.00017273	0.000930819	0.000186743	-0.000240913	0.000580118	0.000172125	-7.82066e-05	-0.000135993	8.05897e-05	-0.000421535	0.000239027	-0.000184022	8.63944e-05	-0.000408327	0.000212467	-6.4666e-05	0.000247627	0.000113326	-0.000116601	0.000854352	0.000105042	-0.000134384	0.000188706	4.9755e-05	2.90667e-06
-0.000160139	-0.000108588	-0.00013916	0.000196423	7.24534e-05	-0.000188103	-0.000172173	0.0008787	0.000107073	-0.000240618	0.000593678	0.000171804	-7.79535e-05	-0.000139106	8.17572e-05	-0.000421332	0.000235023	-0.000185946	9.2862e-05	-0.000428125	0.000212042	-6.55486e-05	0.000243781	0.000109981	-0.000116839	0.000854678	0.000132396	-0.00014412	0.000188946	8.97803e-05	2.82743e-06
-0.000157298	-0.000116883	-0.00014771	8.28782e-05	7.21514e-05	-0.000206375	-0.000173824	0.000884114	0.000118815	-0.000228041	0.000227909	0.000171774	-7.79071e-05	-0.00013948	7.97101e-05	-0.000421259	0.000237969	-0.000190724	9.36773e-05	-0.000417762	0.000211904	-6.72075e-05	0.000240475	0.000107194	-0.000116879	0.000854526	0.000119592	-0.000141788	0.000188892	6.13553e-05	2.49644e-06
-0.000159874	-0.000105721	-0.000159199	0.000127365	7.24485e-05	-0.000191608	-0.000172186	0.000885632	0.00012221	-0.000210349	0.000159061	0.000171645	-7.79731e-05	-0.000139913	8.15836e-05	-0.000421358	0.000235796	-0.000187277	9.39426e-05	-0.000426057	0.000211952	-6.61337e-05	0.000245353	0.000109009	-0.000116951	0.000854644	0.000132926	-0.000140468	0.000188733	0.000101038	2.48778e-06
-0.00015794	-0.000111406	-0.00015607	4.66394e-05	7.23274e-05	-0.000192493	-0.000172534	0.000880543	0.000118315	-0.000169126	0.000162813	0.000171651	-7.79988e-05	-0.000123839	8.08114e-05	-0.000421429	0.000235824	-0.000185459	9.5673e-05	-0.000415427	0.000210223	-6.67325e-05	0.000245562	0.000106825	-0.000117869	0.000854246	0.000125334	-0.00013662	0.000188716	0.00010854	2.43292e-06
-0.000158204	-0.000111932	-0.000145526	8.45583e-05	7.21981e-05	-0.000194954	-0.000173297	0.000604168	0.000124197	-0.000212369	4.73502e-05	0.000171958	-6.96582e-05	-0.000137757	8.02852e-05	-0.000421365	0.000236868	-0.000187499	9.17709e-05	-0.000411868	0.000208726	-6.67942e-05	0.000246385	0.000107676	-0.000108224	0.000854615	0.000129216	-0.000138089	0.000190903	8.95935e-05	2.01628e-06
-0.000157862	-0.000113001	-0.000148681	7.89886e-05	7.21857e-05	-0.000197636	-0.000172893	0.000579681	0.000126056	-0.000210193	0.000132589	0.00017192	-4.02765e-05	-0.000130609	8.07982e-05	-0.000421419	0.00023567	-0.000186195	9.58393e-05	-0.000413215	0.000210232	-6.66286e-05	0.000246576	0.000106657	-8.33149e-05	0.000854568	0.00013124	-0.0001368	0.000203276	9.74176e-05	2.00117e-06
-0.00015812	-0.000112176	-0.000146602	6.81633e-05	7.2198e-05	-0.000196135	-0.000173089	0.000582899	0.000124385	-0.000208308	4.05178e-05	0.000171899	-1.43581e-06	-0.000132743	7.9947e-05	-0.000421401	0.000235919	-0.000187382	9.23242e-05	-0.000411989	0.000209748	-6.66371e-05	0.00024658	0.000107318	-8.62262e-05	0.000854578	0.000130925	-0.000137006	0.000199306	9.9143e-05	1.98177e-06
-0.000159497	-0.000112482	-4.39667e-05	4.66278e-05	7.23163e-05	-0.000195251	-0.000172916	0.000586827	0.000122351	-0.000169586	8.35727e-05	0.000171936	-4.1982e-05	-0.000132689	7.97489e-05	-0.000421395	0.000236003	-0.000187451	9.31576e-05	-0.000412877	0.000208922	-6.68453e-05	0.00024495	0.000107506	-5.79398e-05	0.000854525	0.000130788	-0.000136948	0.000204872	9.6123e-05	1.95369e-06
-0.00015989	-0.000112369	-0.000149071	3.07029e-05	7.25946e-05	-0.000197852	-0.000173134	0.000557768	0.000121931	-0.000178594	8.78698e-05	0.000171757	-2.42574e-05	-0.000134727	8.01886e-05	-0.000421397	0.000236095	-0.000188375	9.2775e-05	-0.000413901	0.000165794	-6.67562e-05	0.000244374	0.000107696	-7.38415e-05	0.000854493	0.000129091	-0.000137128	0.000201903	9.70615e-05	1.92926e-06
-0.000149193	-0.000111395	-0.000100009	3.6363e-05	7.23139e-05	-0.000198063	-0.000172884	0.000590528	0.000120277	-0.000216424	7.63888e-05	0.000170931	-3.85207e-05	-0.000133055	8.02121e-05	-0.000206079	0.000235652	-0.000187936	9.17727e-05	-0.000413183	0.000184343	-6.67433e-05	0.000245107	0.000108148	-5.20166e-05	0.000235088	0.000130433	-0.000136173	0.000199198	9.7544e-05	1.15644e-06
-0.000159137	-0.000109392	-8.31407e-05	4.95037e-05	7.22538e-05	-0.00019775	-0.000172804	0.000570113	0.000121985	-0.000212168	7.41819e-05	0.00017104	-2.10966e-05	-0.000132646	8.00371e-05	-0.000224286	0.000235638	-0.000188134	8.77829e-05	-0.000413298	0.000193489	-6.68166e-05	0.000245863	0.000107472	-5.62351e-05	0.000105167	0.000133209	-0.000136938	0.000200417	9.76711e-05	1.09904e-06
-0.000155558	-0.000110778	-0.000104963	4.75347e-05	7.22381e-05	-0.000197563	-0.000172881	0.000571991	0.000121728	-0.000203494	7.83055e-05	0.000170852	-1.15938e-05	-0.000132665	7.73082e-05	-0.000227826	0.00023595	-0.000187962	8.88512e-05	-0.000413108	0.000176585	-6.67597e-05	0.000245497	0.000107471	-5.88446e-05	0.000125456	0.000113887	-0.000136723	0.000201824	9.50205e-05	1.09586e-06
-0.000156694	-0.000110869	-0.00010575	4.79667e-05	7.21986e-05	-0.000197712	-0.000172899	0.00057482	0.000121687	-0.000211023	7.12696e-05	0.000170927	-1.47695e-05	-0.000132671	7.54129e-05	-0.000212159	0.000236274	-0.000188013	8.89465e-05	-0.000413264	0.000176705	-6.67552e-05	0.0002455	0.000107483	-5.8766e-05	0.000117515	0.000114106	-0.000136776	0.000202703	9.50994e-05	1.0936e-06
-0.000153888	-0.000110974	-9.30142e-05	4.82962e-05	7.21358e-05	-0.000197664	-0.000172979	0.000571531	0.000121364	-0.000210087	7.72963e-05	0.000170674	-2.41658e-05	-0.000132513	6.93456e-05	-0.000209194	0.000237989	-0.000187752	8.88799e-05	-0.00041445	0.000186285	-6.6689e-05	0.000245673	0.000107559	-6.07706e-05	0.000106345	9.58523e-05	-0.000136886	0.000199744	9.60304e-05	1.08319e-06
-0.000156335	-0.000110698	-9.20192e-05	4.73255e-05	7.2759e-05	-0.000193152	-0.000173859	0.000573249	0.000121639	-0.00021421	7.94706e-05	0.000168569	-2.06506e-05	-0.000132627	7.14809e-05	-0.000214237	0.000236537	-0.000187937	8.92671e-05	-0.000414045	0.000183345	-6.67409e-05	0.000245641	0.000107594	-6.04145e-05	0.000101428	0.000102719	-0.000136686	5.63351e-05	9.33266e-05	1.04899e-06
-0.000156854	-0.000110352	-9.22435e-05	4.71525e-05	7.28201e-05	-0.000173499	-0.000169584	0.000572395	0.000121293	-0.000207107	7.93598e-05	0.000170946	-3.23677e-05	-0.000132515	7.10212e-05	-0.000219777	0.000237425	-0.00018791	8.94418e-05	-0.000343595	0.000183836	-6.67942e-05	0.000245633	0.000107534	-6.04044e-05	0.000113222	0.000101544	-0.000138778	9.76053e-05	9.53201e-05	9.96938e-07
-0.000155423	-0.000110654	-9.38746e-05	4.66459e-05	8.63508e-05	-0.000135726	-0.000171574	0.000572767	0.000132931	-0.000206402	2.51054e-05	0.00018109	-1.9257e-05	-0.000135043	7.27144e-05	-1.91287e-05	0.000242557	-0.000129273	8.47862e-05	-0.000352153	0.000188771	-6.6787e-05	0.000245575	0.000108653	-6.07852e-05	0.000114207	6.16131e-05	-0.000139183	0.000124134	9.45053e-05	9.31923e-07
-0.000150712	-0.000110506	-7.87864e-05	4.77007e-05	7.47915e-05	-0.000157476	-0.000173117	0.000572131	0.000127662	-0.00012407	4.75449e-05	0.000168876	-2.41878e-05	-0.000134287	7.22113e-05	-7.99933e-05	0.000201181	-0.000164349	8.66596e-05	-0.000366738	0.000176383	-6.6778e-05	0.000244318	0.000122895	-6.04536e-05	0.000111315	9.81207e-05	-3.43263e-05	9.51387e-05	9.45726e-05	8.88509e-07
-0.000149187	-0.000110474	-8.73835e-05	4.68619e-05	7.80131e-05	-0.000162043	-0.000171703	0.000571821	0.0001288	-9.61432e-05	5.4415e-05	0.000171656	-2.83276e-05	-0.00013339	7.15908e-05	-9.89085e-05	0.000190294	-0.000147904	8.6645e-05	-0.000351409	0.000181185	-6.68196e-05	0.000245374	0.000109116	-5.97119e-05	0.000112876	9.44148e-05	-6.32661e-05	0.000109413	9.44231e-05	8.73462e-07
-0.000144889	-0.000110444	-7.02037e-05	4.71434e-05	7.69617e-05	-0.000160796	-0.000172221	0.000572176	0.000127418	-5.97599e-05	5.66941e-05	0.000170747	-2.62866e-05	-0.00013498	7.1281e-05	-8.30589e-05	0.000204882	-0.000143804	8.74911e-05	-0.000352168	0.00017725	-6.66985e-05	0.000244062	0.00011295	-6.0295e-05	0.000111997	8.21364e-05	-0.000106066	0.000101296	9.47345e-05	8.68166e-07
-0.000149965	-0.000110392	-8.18354e-05	4.71005e-05	7.6756e-05	-0.000149925	-0.000171761	0.000571957	0.000127722	-8.21224e-05	5.4201e-05	0.000171146	-2.63847e-05	-0.000134749	7.14174e-05	-7.55764e-05	8.53308e-05	-0.000146902	8.74474e-05	-0.000354948	0.000179476	-6.67145e-05	0.000244507	0.00011168	-5.99189e-05	0.000111751	8.22416e-05	-8.0562e-05	0.00010468	9.46908e-05	8.34221e-07
-0.000150495	-0.000110427	-7.69458e-05	4.70433e-05	7.74079e-05	-0.00014878	-0.000171736	0.000571955	0.000127908	-8.2456e-05	5.25827e-05	0.000170981	-2.6374e-05	-0.000134323	7.15062e-05	-6.90908e-05	8.06399e-05	-0.000149089	8.70403e-05	-0.000354805	0.00018055	-6.66934e-05	0.000244477	0.000113191	-6.0172e-05	0.000112178	9.02529e-05	-6.6342e-05	0.000106115	9.4511e-05	8.32278e-07
-0.000150039	-0.000110434	-7.67944e-05	4.71057e-05	7.73969e-05	-0.000150058	-0.000171735	0.000571936	0.000127375	-8.15833e-05	5.12365e-05	0.000171127	-2.62134e-05	-0.000104911	7.15019e-05	-7.37151e-05	6.97191e-05	-0.000147435	8.70339e-05	-0.00035524	0.000178772	-6.66351e-05	0.000244326	0.000112085	-6.00923e-05	0.000112017	3.09415e-05	-7.52859e-05	0.000105792	9.46037e-05	8.16916e-07
-0.000149542	-0.000107466	-7.66268e-05	4.71684e-05	7.69783e-05	-4.44771e-05	-0.000156741	0.000571375	6.524e-05	-7.24347e-05	5.39102e-05	0.000170858	-2.66362e-05	-9.19515e-05	7.13953e-05	-8.09359e-05	5.08181e-05	-0.000147525	8.65136e-05	-0.000354936	0.000179828	-6.62529e-05	0.000248713	0.00011143	-5.92785e-05	0.000109803	6.75345e-05	-7.67475e-05	0.000104175	9.4711e-05	7.78021e-07
-0.000149288	-8.03651e-05	-7.56129e-05	4.71338e-05	7.68794e-05	-1.94834e-05	-0.000106101	0.000571348	6.92748e-05	-7.59465e-05	5.49165e-05	0.000171014	-2.66113e-05	-0.000106481	7.14101e-05	-8.15604e-05	4.79518e-05	-0.000147714	8.68653e-05	-0.000354796	0.000179841	-6.66187e-05	0.000249563	0.000112318	-5.93087e-05	0.000111007	7.07605e-05	-7.3508e-05	0.00010594	9.47387e-05	7.62968e-07
-0.000149465	-9.30172e-05	-7.64804e-05	4.71274e-05	7.70059e-05	-2.64468e-05	-0.000115025	0.000571504	7.78281e-05	-7.74609e-05	5.41201e-05	0.000170992	-9.40892e-06	-8.81471e-05	7.14163e-05	-8.05979e-05	5.32992e-05	-0.000147252	8.68596e-05	-0.000330921	0.000179679	-6.6538e-05	0.000236867	0.000112159	-6.05897e-05	0.000117874	6.45021e-05	-7.70868e-05	9.79553e-05	0.00010267	7.43997e-07
-0.000146805	-8.94693e-05	-7.62622e-05	4.71367e-05	7.69814e-05	-3.79437e-05	-0.000107296	0.000571257	7.36743e-05	-7.69129e-05	5.43016e-05	0.000170865	-2.40517e-05	-1.61023e-05	7.14695e-05	-8.09642e-05	4.72011e-05	-0.000147793	7.32653e-05	-2.03482e-05	0.000179853	-6.63252e-05	0.000197088	0.000117644	-6.03031e-05	0.000134624	7.0019e-05	-7.55854e-05	9.52535e-05	0.000104325	6.1041e-07
-0.000148383	-8.42259e-05	-7.73436e-05	4.71002e-05	7.37878e-05	-2.85794e-05	-9.8768e-05	0.000563776	7.66599e-05	-7.6731e-05	5.3899e-05	0.000170981	-1.41004e-05	-6.1587e-05	5.44107e-05	-8.04469e-05	5.39703e-05	-0.00014758	8.81423e-05	-3.155e-05	0.00016119	-6.64936e-05	0.000192227	9.29938e-05	-5.98399e-05	0.000116996	6.47281e-05	-7.64538e-05	9.30853e-05	9.63537e-05	5.83213e-07
-0.000147982	-8.86513e-05	-7.69294e-05	4.71025e-05	7.05088e-05	-2.79079e-05	-9.33431e-05	0.000563384	7.77883e-05	-7.64855e-05	5.40204e-05	0.000170977	-1.11302e-05	-7.20376e-05	5.94373e-05	-8.0195e-05	5.36056e-05	-0.000147702	7.77226e-05	-1.75683e-05	6.97005e-05	-6.67755e-05	0.00019082	0.000111076	-6.01959e-05	0.000115701	6.87008e-05	-7.61329e-05	8.62141e-05	0.000100387	5.63232e-07
-0.000147663	-8.86821e-05	-7.6613e-05	4.71051e-05	6.94422e-05	-2.66289e-05	-9.50504e-05	0.000558701	7.85309e-05	-7.65232e-05	5.40076e-05	0.000170962	-1.62061e-05	-7.49258e-05	4.90223e-05	-8.0179e-05	5.41873e-05	-0.000148235	7.99589e-05	-3.29805e-05	5.80707e-05	-6.60481e-05	0.000197787	0.000107954	-5.98225e-05	0.000115566	6.85006e-05	-7.67712e-05	8.74996e-05	0.000100259	5.59474e-07
-0.000147985	-8.55672e-05	-7.68335e-05	4.71047e-05	7.27162e-05	-1.83097e-05	-9.86303e-05	0.000560109	7.72216e-05	-7.65762e-05	5.42027e-05	0.000170839	-1.85139e-05	-3.85059e-05	5.90214e-05	-8.04822e-05	5.54255e-05	-0.000148185	8.46069e-05	-2.17391e-05	5.47997e-05	-6.59278e-05	0.000182238	0.000102066	-5.9004e-05	0.000118671	6.83976e-05	-7.65268e-05	9.01751e-05	0.000105529	5.5316e-07
-0.000147643	-8.91629e-05	-7.6805e-05	4.71001e-05	7.17131e-05	-2.53056e-05	-9.80914e-05	0.00055842	7.71287e-05	-7.65551e-05	5.40786e-05	0.0001709	-1.54999e-05	-4.82483e-05	5.38898e-05	-8.02871e-05	5.48771e-05	-0.000148148	7.45637e-05	-2.6186e-05	5.90353e-05	-6.59952e-05	0.000184954	0.000107203	-5.88311e-05	0.000117135	6.85091e-05	-7.66512e-05	8.95172e-05	9.86189e-05	5.51199e-07
-0.000135058	-8.69876e-05	-7.68823e-05	4.68705e-05	7.18848e-05	-2.31166e-05	-9.74674e-05	0.000374546	7.71471e-05	-7.51835e-05	5.65983e-05	9.46904e-05	3.13797e-05	-5.51369e-05	5.72073e-05	-8.03748e-05	5.47936e-05	-0.000148228	0.000103757	-3.40395e-05	4.93544e-05	-6.59792e-05	0.000186185	0.000107848	-5.92776e-05	0.000116278	6.79398e-05	-7.6389e-05	8.87317e-05	0.000101081	3.62492e-07
-0.000138081	-8.81069e-05	-7.67952e-05	4.70552e-05	7.14387e-05	-2.26882e-05	-9.72823e-05	0.000307482	7.41454e-05	-7.56076e-05	6.04006e-05	8.18491e-05	5.35073e-06	-5.23686e-05	6.04906e-05	-8.01384e-05	5.48703e-05	-0.0001483	9.06477e-05	-2.74586e-05	5.44274e-05	-6.59368e-05	0.00018663	0.000107408	-5.92438e-05	7.43883e-05	6.86802e-05	-7.54436e-05	9.15934e-05	0.000102072	3.04894e-07
-0.000134114	-8.83927e-05	-7.6866e-05	4.71229e-05	7.1016e-05	-2.30609e-05	-9.79115e-05	0.000278381	7.48409e-05	-7.58661e-05	5.75844e-05	8.83066e-05	-2.00265e-06	-5.14998e-05	6.89552e-05	-8.03008e-05	5.45897e-05	-0.0001482	9.55851e-05	-2.72308e-05	5.23485e-05	-6.56722e-05	0.000189418	0.000106396	-5.931e-05	4.56235e-05	6.82161e-05	-6.60242e-05	8.94458e-05	0.000100819	2.84768e-07
-0.000132756	-8.87172e-05	-7.68677e-05	4.7125e-05	7.09757e-05	-2.31351e-05	-9.76909e-05	0.000280771	7.38563e-05	-7.60493e-05	5.83966e-05	6.42822e-05	2.48227e-05	-5.13331e-05	6.62487e-05	-8.02362e-05	5.45945e-05	-0.000148223	0.000100463	-2.55444e-05	5.16252e-05	-6.56072e-05	0.000189063	0.000106365	-5.9337e-05	6.54777e-05	6.8106e-05	-6.45325e-05	8.72058e-05	0.000100674	2.84506e-07
-0.000135075	-8.86326e-05	-7.68614e-05	4.709e-05	7.13557e-05	-2.31732e-05	-9.77923e-05	0.000272711	7.49477e-05	-7.5752e-05	6.09183e-05	7.83547e-05	4.85358e-06	-5.23007e-05	6.31035e-05	-8.03019e-05	5.50704e-05	-0.000148286	0.000100901	-2.87503e-05	5.07053e-05	-6.55951e-05	0.000188105	0.000106558	-5.90731e-05	4.75827e-05	6.78383e-05	-7.06106e-05	8.99875e-05	0.00010037	2.81339e-07
-0.00013569	-8.83726e-05	-7.68319e-05	5.15127e-05	7.11948e-05	-2.30486e-05	-9.77696e-05	0.000276024	7.51455e-05	-7.58164e-05	6.0592e-05	7.54939e-05	1.17493e-05	-5.04158e-05	6.44578e-05	-8.032e-05	5.48888e-05	-0.000148013	9.35173e-05	-2.84942e-05	5.31434e-05	-6.56962e-05	3.80436e-05	0.000106312	-5.94303e-05	4.37102e-05	6.93111e-05	-6.99056e-05	8.93898e-05	0.000100499	2.4777e-07
-0.000134359	-8.83747e-05	-7.68624e-05	4.85312e-05	7.10298e-05	-2.31188e-05	-9.77263e-05	0.000276742	7.50116e-05	-7.581e-05	5.9398e-05	7.49382e-05	1.07851e-05	-5.09972e-05	6.65983e-05	-8.02746e-05	5.48439e-05	-0.000137176	9.53216e-05	-3.02289e-05	5.23833e-05	-6.56604e-05	4.98788e-05	0.000106272	-5.92043e-05	4.74343e-05	6.92689e-05	-6.65398e-05	8.9198e-05	0.000100572	2.4567e-07
-0.000135088	-8.85122e-05	-7.68506e-05	4.86631e-05	7.11731e-05	-2.31158e-05	-9.77519e-05	0.000277076	7.4983e-05	-7.58477e-05	5.92507e-05	7.19768e-05	8.5097e-06	-5.07026e-05	6.58851e-05	-8.02966e-05	5.48642e-05	-0.000134114	9.2378e-05	-2.915e-05	5.2123e-05	-6.56741e-05	5.00117e-05	0.000106305	-5.91613e-05	4.44977e-05	6.92895e-05	-6.7868e-05	8.96296e-05	0.000100497	2.44014e-07
-0.000134564	-8.84429e-05	-7.68372e-05	4.89171e-05	7.11803e-05	-2.30924e-05	-9.77669e-05	0.000276752	7.50392e-05	-7.5828e-05	5.9991e-05	7.29944e-05	9.87801e-06	-5.09229e-05	6.53815e-05	-8.03083e-05	5.48096e-05	-0.000137732	9.06991e-05	-2.86593e-05	5.27744e-05	-6.56596e-05	3.88966e-05	0.0001063	-5.91573e-05	4.54958e-05	6.91761e-05	-6.93613e-05	8.91496e-05	0.000100491	2.43842e-07
-0.000134649	-8.85424e-05	-7.68441e-05	4.89789e-05	7.12317e-05	-2.30789e-05	-9.77671e-05	0.000276903	7.4796e-05	-7.58559e-05	5.96987e-05	7.40077e-05	1.10054e-05	-5.07462e-05	6.57858e-05	-8.0298e-05	5.48663e-05	-0.000135777	9.29095e-05	-2.90913e-05	5.21674e-05	-2.80807e-05	3.60831e-05	0.000106311	-5.94853e-05	4.47139e-05	6.97571e-05	-6.77406e-05	8.95974e-05	0.000100455	2.40125e-07
-0.0001346	-8.84006e-05	-7.68355e-05	3.70193e-05	7.11669e-05	-2.36127e-05	-9.77633e-05	0.000276958	7.49151e-05	-7.58496e-05	6.01916e-05	7.03729e-05	9.1873e-06	-5.05504e-05	5.93974e-05	-8.02831e-05	5.48258e-05	-0.000137107	9.19382e-05	-2.90759e-05	5.22538e-05	-3.63244e-05	4.14052e-05	0.000106144	-5.93937e-05	4.58266e-05	6.9686e-05	-6.78785e-05	8.93419e-05	0.000100803	2.39013e-07
-0.000134563	-8.84142e-05	-7.6836e-05	3.73552e-05	7.11684e-05	-2.35986e-05	-9.77647e-05	0.000276909	7.48671e-05	-7.58496e-05	6.01794e-05	7.12255e-05	9.35173e-06	-5.06732e-05	5.95536e-05	-8.02846e-05	5.48327e-05	-0.000136997	9.19965e-05	-2.90771e-05	5.22534e-05	-3.2447e-05	4.10694e-05	0.000106207	-5.93642e-05	4.57343e-05	6.96474e-05	-6.78693e-05	8.94596e-05	0.000100711	2.38834e-07
-0.000100482	-8.84778e-05	-7.68495e-05	4.71336e-05	7.12012e-05	-2.31964e-05	-9.80877e-05	0.000231215	7.52772e-05	2.27656e-05	5.98745e-05	7.05717e-05	1.00831e-05	-5.06046e-05	6.20202e-05	-8.08083e-05	4.55846e-05	-0.000136906	9.25917e-05	-2.8839e-05	2.48848e-05	-4.05497e-05	3.93678e-05	5.14538e-05	-4.7423e-05	4.58861e-05	6.97548e-05	-6.78969e-05	8.93334e-05	0.000104217	1.9189e-07
-6.28297e-05	-8.84784e-05	-7.68281e-05	4.55173e-05	7.11927e-05	-2.3304e-05	-9.78932e-05	0.000231155	7.50488e-05	8.60906e-06	5.9753e-05	7.14884e-05	9.51423e-06	-5.06938e-05	6.35023e-05	-8.11354e-05	5.13657e-05	-0.000137098	9.19696e-05	-2.88404e-05	3.45629e-05	-3.83491e-05	3.9792e-05	7.30553e-05	-5.37095e-05	4.57283e-05	6.9768e-05	-6.78561e-05	8.93637e-05	0.0001018	1.89148e-07
-5.41418e-05	-8.8479e-05	-7.68433e-05	4.54962e-05	7.11931e-05	-2.23577e-05	-9.79939e-05	0.000231795	7.50418e-05	7.96439e-06	5.98054e-05	7.10222e-05	9.93721e-06	-5.05952e-05	6.18607e-05	-8.03273e-05	4.89265e-05	-0.000137362	9.2503e-05	-2.8842e-05	1.34973e-05	-3.63391e-05	3.87131e-05	5.08221e-05	-4.50248e-05	4.56229e-05	6.97714e-05	-6.78486e-05	8.93316e-05	0.000101876	1.83062e-07
-5.41418e-05	-8.8479e-05	-7.68433e-05	4.54962e-05	7.11931e-05	-2.23577e-05	-9.79939e-05	0.000231795	7.50418e-05	7.96439e-06	5.98054e-05	7.10222e-05	9.93721e-06	-5.05952e-05	6.18607e-05	-8.03273e-05	4.89265e-05	-0.000137362	9.2503e-05	-2.8842e-05	1.34973e-05	-3.63391e-05	3.87131e-05	5.08221e-05	-4.50248e-05	4.56229e-05	6.97714e-05	-6.78486e-05	8.93316e-05	0.000101876	1.83062e-07
-6.3036e-05	-8.4619e-05	-7.68382e-05	4.57611e-05	7.11894e-05	-2.30192e-05	-9.71846e-05	0.000232174	7.5057e-05	-6.29828e-06	5.9654e-05	7.13812e-05	9.86069e-06	-4.98362e-05	6.21809e-05	-2.01336e-05	4.86309e-05	-0.000137192	9.59183e-05	-1.09337e-05	2.35762e-05	-3.7153e-05	3.90743e-05	5.52251e-05	-4.74135e-05	4.56877e-05	6.31412e-05	-6.78529e-05	8.77586e-05	3.71426e-05	1.68286e-07
-4.46029e-05	-8.84746e-05	-7.68365e-05	4.51156e-05	7.11909e-05	-2.28567e-05	-9.79488e-05	0.000223704	7.51628e-05	3.01785e-06	5.97665e-05	7.15535e-05	9.84488e-06	-4.9081e-05	6.18945e-05	-1.76e-06	4.92204e-05	-0.000137145	9.76697e-05	-1.98631e-05	1.99959e-05	-3.7443e-05	3.90532e-05	5.88187e-05	-4.6825e-05	4.5702e-05	4.11693e-05	-6.78625e-05	8.93344e-05	2.52777e-05	1.60828e-07
-3.40775e-05	-8.78836e-05	-7.68414e-05	4.53865e-05	7.11903e-05	-2.29357e-05	-9.74009e-05	0.000223513	7.51404e-05	2.27844e-06	5.9765e-05	7.15691e-05	9.84949e-06	-4.95637e-05	6.18745e-05	-1.35157e-05	4.79044e-05	-0.000137097	9.62019e-05	-2.22141e-05	2.19832e-05	-3.71249e-05	3.86253e-05	5.73471e-05	-4.72998e-05	4.57119e-05	4.46679e-05	-6.78497e-05	8.91386e-05	1.08823e-05	1.59269e-07
-3.41839e-05	-8.81386e-05	-7.68409e-05	4.5334e-05	7.11922e-05	-2.29064e-05	-9.75041e-05	0.000223588	7.51387e-05	3.41584e-06	5.97198e-05	7.15447e-05	9.82694e-06	-4.95925e-05	6.19047e-05	-1.28094e-05	4.80078e-05	-0.000137116	9.55296e-05	-1.54317e-05	2.15533e-05	-3.7148e-05	3.8796e-05	5.77832e-05	-4.7275e-05	4.57141e-05	4.49258e-05	-6.78517e-05	8.91452e-05	1.38564e-05	1.59127e-07
-3.29155e-05	-8.83109e-05	-7.6841e-05	4.53739e-05	7.11942e-05	-2.28961e-05	-9.78446e-05	0.000222902	7.51255e-05	2.36465e-06	5.94906e-05	7.15997e-05	9.82361e-06	-4.91099e-05	6.18934e-05	-8.9542e-06	4.81962e-05	-0.000137153	9.526e-05	-1.0092e-05	2.09237e-05	-3.70795e-05	3.87871e-05	5.80778e-05	-4.72214e-05	4.57012e-05	4.27873e-05	-6.78621e-05	8.86178e-05	1.32438e-05	1.58215e-07
-3.56316e-05	-8.82189e-05	-7.68419e-05	4.52449e-05	7.05153e-05	-1.82998e-05	-8.2508e-05	0.000223714	5.58062e-05	2.36313e-06	5.96538e-05	1.64843e-05	1.0492e-05	-5.54345e-05	6.18368e-05	-8.76389e-06	2.30797e-05	-0.000137126	8.81665e-05	-1.59504e-05	2.85744e-05	-3.73027e-05	3.8935e-05	5.83051e-05	-4.68633e-05	4.68706e-05	4.0343e-05	-6.78838e-05	8.05243e-05	1.30321e-05	1.44971e-07
-3.45939e-05	-8.83028e-05	-7.68424e-05	4.52236e-05	7.0454e-05	-2.08163e-05	-7.61459e-05	0.000223353	4.78897e-05	2.92958e-06	6.02687e-05	2.18041e-05	1.19515e-05	-5.27668e-05	6.17505e-05	-8.05726e-06	2.81469e-05	-0.000137129	9.02142e-05	-1.22751e-05	2.51298e-05	-3.7278e-05	3.88683e-05	5.83605e-05	-4.6867e-05	4.57882e-05	4.15359e-05	-6.78976e-05	8.14606e-05	1.03301e-05	1.43435e-07
-3.45677e-05	-8.82789e-05	-7.68433e-05	4.50593e-05	7.06344e-05	-1.85716e-05	-6.96744e-05	0.000223498	4.08908e-05	2.95792e-06	6.03121e-05	2.04785e-05	1.03276e-05	-5.08288e-05	6.1619e-05	-6.20357e-06	2.78561e-05	-0.000137127	8.94191e-05	-1.60964e-05	2.62444e-05	-3.73566e-05	3.88322e-05	5.81245e-05	-4.6917e-05	4.65023e-05	4.0587e-05	-6.78873e-05	8.23749e-05	8.65629e-06	1.41612e-07
-3.43175e-05	-8.8264e-05	-7.68436e-05	4.52078e-05	7.02663e-05	-1.92553e-05	-7.39656e-05	0.000223642	3.78745e-05	2.80846e-06	6.12459e-05	1.64246e-05	1.15769e-05	-5.32794e-05	6.15936e-05	-6.50319e-06	2.58321e-05	-0.000137134	8.92332e-05	-1.33089e-05	2.29723e-05	-3.74163e-05	3.88589e-05	5.82677e-05	-4.67563e-05	4.63978e-05	4.09032e-05	-6.78765e-05	7.89941e-05	1.28245e-05	1.41453e-07
-3.47255e-05	-8.82326e-05	-7.68465e-05	4.50923e-05	7.04823e-05	-1.88769e-05	-7.11229e-05	0.000223572	4.16143e-05	2.77565e-06	6.05904e-05	1.75263e-05	1.07725e-05	-5.10199e-05	6.16365e-05	-7.3213e-06	2.53886e-05	-0.000137128	8.88049e-05	-1.55138e-05	2.46978e-05	-3.74791e-05	3.88632e-05	5.8171e-05	-4.68568e-05	4.65071e-05	3.35287e-05	-6.788e-05	7.97272e-05	1.08779e-05	1.40636e-07
-3.46309e-05	-8.8226e-05	-7.68898e-05	4.45584e-05	7.63709e-05	-1.96706e-05	-7.13303e-05	0.000223616	3.93233e-05	2.41922e-06	6.14464e-05	1.73593e-05	9.71618e-06	-3.17013e-05	6.16777e-05	-7.36488e-06	2.44514e-05	-7.6497e-05	8.96764e-05	-1.53719e-05	2.28994e-05	-3.73965e-05	2.03511e-05	5.68444e-05	-4.67817e-05	4.65291e-05	3.70136e-05	-7.18893e-05	7.95119e-05	1.00772e-05	1.2639e-07
-3.46155e-05	-8.82079e-05	-7.68845e-05	4.45138e-05	7.42144e-05	-2.00323e-05	-7.17121e-05	0.000223598	3.95555e-05	2.57115e-06	6.13885e-05	1.74566e-05	1.02449e-05	-3.35476e-05	6.16681e-05	-5.96891e-06	2.50506e-05	-7.97553e-05	8.95776e-05	-1.49399e-05	2.3817e-05	-3.7418e-05	2.77273e-05	5.72178e-05	-3.93549e-05	4.65213e-05	3.64372e-05	-6.9247e-05	7.95561e-05	1.00339e-05	1.26145e-07
-3.46136e-05	-8.82157e-05	-7.68826e-05	4.47094e-05	7.37424e-05	-1.98904e-05	-7.16279e-05	0.000223569	3.91903e-05	2.6577e-06	6.09789e-05	1.79634e-05	1.09088e-05	-3.32216e-05	6.16427e-05	-6.02936e-06	2.58199e-05	-8.13192e-05	8.5914e-05	-1.49326e-05	2.40791e-05	-3.74182e-05	2.85367e-05	5.74265e-05	-3.64079e-05	4.65202e-05	3.63932e-05	-6.90462e-05	7.96118e-05	9.92858e-06	1.25474e-07
-3.46431e-05	-8.82126e-05	-7.68828e-05	4.46524e-05	7.33488e-05	-1.9715e-05	-7.16228e-05	0.000223494	3.853e-05	2.62404e-06	6.12538e-05	1.80113e-05	1.01215e-05	-3.26162e-05	6.16493e-05	-3.74356e-06	2.53975e-05	-8.03687e-05	8.61067e-05	-1.4929e-05	2.32395e-05	-3.74014e-05	2.54358e-05	5.69961e-05	-3.25459e-05	4.65293e-05	3.58158e-05	-7.05318e-05	7.96046e-05	9.97441e-06	1.24777e-07
-3.46211e-05	-8.81815e-05	-7.68777e-05	4.4572e-05	7.17277e-05	-1.96575e-05	-3.20387e-05	0.000223585	3.88085e-05	2.62989e-06	6.10549e-05	1.75127e-05	9.79196e-06	-3.57e-05	6.1651e-05	-5.01482e-06	2.61775e-05	-8.00526e-05	7.91724e-05	-1.51988e-05	2.34124e-05	-3.74095e-05	2.3716e-05	5.72504e-05	-3.71534e-05	4.6523e-05	3.93769e-05	-7.00089e-05	7.96507e-05	9.96354e-06	1.19984e-07
-3.46222e-05	-8.81272e-05	-7.68778e-05	4.47144e-05	7.37999e-05	-1.96597e-05	-2.74909e-05	0.00022355	3.8852e-05	2.54902e-06	6.13028e-05	1.80582e-05	1.0101e-05	-3.4112e-05	6.16513e-05	-6.48916e-06	2.53412e-05	-8.09655e-05	7.01849e-05	-1.37368e-05	2.3582e-05	-3.7416e-05	2.6065e-05	5.72122e-05	-3.20861e-05	4.65184e-05	3.85881e-05	-7.01055e-05	7.95621e-05	9.84917e-06	1.18392e-07
-3.46407e-05	-8.81154e-05	-7.68813e-05	4.4345e-05	6.54811e-05	-1.96487e-05	-3.20927e-05	0.000223554	3.8826e-05	1.64621e-06	6.1496e-05	1.80214e-05	1.00536e-05	-3.47286e-05	6.13998e-05	-5.70024e-06	2.55511e-05	-8.11497e-05	2.10637e-05	-1.44766e-05	2.3527e-05	-3.74247e-05	2.3973e-05	5.73665e-05	-3.27367e-05	4.65309e-05	3.83925e-05	-6.41759e-05	7.96109e-05	9.90416e-06	1.12225e-07
-3.46329e-05	-8.81218e-05	-7.68825e-05	4.07815e-05	6.55957e-05	-1.96255e-05	-3.30853e-05	0.000223558	3.88635e-05	1.9675e-06	6.15028e-05	1.79819e-05	1.00506e-05	-3.46401e-05	6.15598e-05	-5.70471e-06	2.58968e-05	-8.13391e-05	2.23096e-05	-1.39968e-05	2.36561e-05	-3.74288e-05	2.38513e-05	5.73807e-05	-3.33742e-05	4.6536e-05	3.76306e-05	-6.41872e-05	7.96247e-05	9.88943e-06	1.12099e-07
-3.46391e-05	-8.81355e-05	-7.68812e-05	2.93341e-05	6.59496e-05	-1.96577e-05	-3.29271e-05	0.000223556	3.87462e-05	-1.90773e-06	6.18815e-05	1.79835e-05	1.0051e-05	-3.46401e-05	6.14654e-05	-5.88158e-06	2.57132e-05	-8.12679e-05	2.5558e-05	-1.4339e-05	2.36287e-05	-3.74275e-05	2.38757e-05	5.737e-05	-3.37576e-05	4.65431e-05	3.8737e-05	-6.5359e-05	7.96161e-05	9.91768e-06	1.11768e-07
-3.46737e-05	-8.81439e-05	-7.7871e-05	3.47695e-05	-3.52257e-07	-1.96541e-05	-1.83417e-05	0.000223539	3.87939e-05	-1.46249e-06	6.2223e-05	1.83012e-05	7.23558e-06	-3.4245e-05	6.11313e-05	-5.96123e-06	2.49766e-05	-8.11699e-05	2.53955e-05	-1.4586e-05	2.40642e-05	-3.74198e-05	2.43727e-05	5.73844e-05	-3.45086e-05	2.62314e-05	3.83079e-05	-6.55873e-05	8.07876e-05	8.90721e-06	1.05839e-07
-3.44549e-05	-8.60524e-05	-7.68061e-05	3.32522e-05	2.20765e-05	-1.44565e-05	-2.56855e-05	0.000223544	3.88201e-05	-4.41186e-06	6.23924e-05	1.80436e-05	7.39357e-06	-3.44751e-05	6.13284e-05	-5.99349e-06	2.50246e-05	-7.98046e-05	2.25644e-05	-1.46131e-05	2.1529e-05	-3.74145e-05	1.98424e-05	5.744e-05	-3.41918e-05	2.14234e-05	3.86613e-05	-6.5684e-05	7.97531e-05	9.1155e-06	1.04865e-07
-3.42792e-05	-8.4854e-05	-7.60881e-05	3.37749e-05	1.70842e-05	-1.28194e-05	-1.23786e-05	0.000223548	3.87971e-05	-1.62377e-06	6.26729e-05	1.80648e-05	7.92934e-06	-3.44804e-05	6.12079e-05	-5.88753e-06	2.50771e-05	-7.92556e-05	2.53138e-05	-1.46645e-05	2.37748e-05	-3.73668e-05	2.34172e-05	5.74707e-05	-3.43285e-05	2.12165e-05	3.85722e-05	-6.54761e-05	8.01348e-05	9.19935e-06	1.04172e-07
-3.43684e-05	-8.43685e-05	-7.56286e-05	3.36687e-05	1.84228e-05	-1.4459e-05	-1.84574e-05	0.000223539	3.87983e-05	-1.92753e-06	6.2408e-05	1.80905e-05	8.39343e-06	-3.45512e-05	6.09406e-05	-5.96094e-06	2.5037e-05	-7.99174e-05	2.52155e-05	-1.46615e-05	2.36853e-05	-3.80415e-05	2.34707e-05	1.8226e-05	-3.43902e-05	2.30578e-05	3.84801e-05	-6.56174e-05	7.98983e-05	8.82897e-06	1.01474e-07
-3.44841e-05	-8.40292e-05	-7.48654e-05	3.31653e-05	9.74857e-06	-1.29452e-05	-1.66991e-05	0.000223546	3.88024e-05	-3.39222e-06	6.22752e-05	1.80661e-05	8.17264e-06	-3.4512e-05	6.11392e-05	-5.96777e-06	2.50573e-05	-7.78251e-05	2.55658e-05	-1.47659e-05	2.12636e-05	-3.73567e-05	2.15549e-05	2.95883e-05	-3.42069e-05	2.25843e-05	3.8429e-05	-6.55467e-05	7.97592e-05	8.98168e-06	1.00862e-07
-3.44803e-05	-8.45592e-05	-7.52614e-05	3.38249e-05	1.19208e-05	-1.2876e-05	-1.51223e-05	0.000223539	3.88006e-05	-3.10611e-06	6.22555e-05	1.80942e-05	8.18877e-06	-3.44926e-05	6.107e-05	-5.96277e-06	2.50433e-05	-7.86786e-05	2.56531e-05	-1.46918e-05	2.20738e-05	-3.73699e-05	2.14713e-05	1.47293e-05	-3.42411e-05	1.92308e-05	3.84298e-05	-6.55266e-05	7.98327e-05	8.68261e-06	1.00409e-07
-3.4458e-05	-8.47741e-05	-7.52952e-05	3.47222e-05	1.31315e-05	-1.37659e-05	-1.53731e-05	0.000215065	3.86974e-05	-2.29076e-06	6.2256e-05	1.8091e-05	1.337e-05	-2.6295e-05	6.10412e-05	-6.80207e-06	2.50495e-05	-7.87107e-05	2.55441e-05	-1.4692e-05	2.12178e-05	-1.20316e-05	2.21128e-05	1.53529e-05	-3.43238e-05	2.18672e-05	3.8428e-05	-6.55354e-05	7.98102e-05	9.06376e-06	9.53393e-08
-3.31618e-05	-8.50962e-05	-7.53941e-05	3.57654e-05	1.19924e-05	-1.48067e-05	-1.64643e-05	0.000213459	3.84224e-05	-2.35334e-06	6.22779e-05	1.80337e-05	1.38637e-05	-2.12377e-05	6.10612e-05	-6.3265e-06	2.5054e-05	-7.87767e-05	2.56002e-05	-1.47266e-05	1.87281e-05	-2.37432e-06	2.14878e-05	1.9206e-05	-3.43149e-05	2.31136e-05	3.79655e-05	-6.55766e-05	7.98e-05	9.09776e-06	9.43975e-08
-3.3591e-05	-8.50639e-05	-7.53954e-05	3.57706e-05	1.22265e-05	-1.45985e-05	-1.73206e-05	0.000212976	3.84541e-05	-2.26164e-06	6.22728e-05	1.805e-05	1.11513e-05	-1.88527e-05	6.10489e-05	-6.86645e-06	2.50616e-05	-7.91678e-05	2.54826e-05	-1.472e-05	1.91448e-05	-6.76159e-06	2.24257e-05	1.77616e-05	-3.43863e-05	2.33666e-05	3.76959e-05	-6.55498e-05	7.98021e-05	9.10193e-06	9.41808e-08
-3.195e-05	-8.48711e-05	-7.54867e-05	3.52785e-05	1.20596e-05	-1.38533e-05	-1.74618e-05	0.000214055	3.88982e-05	-2.10539e-06	6.2271e-05	1.8062e-05	1.13655e-05	-2.04875e-05	6.10234e-05	-7.03722e-06	2.52774e-05	-7.87953e-05	2.49817e-05	-1.47102e-05	1.83424e-05	-1.08803e-05	2.26173e-05	1.62289e-05	-3.43851e-05	2.05463e-05	1.99713e-05	-6.55456e-05	7.98099e-05	9.11889e-06	9.33424e-08
-2.59269e-05	-7.2506e-05	-7.54121e-05	3.4592e-05	1.17603e-05	-1.42331e-05	-1.74132e-05	5.55779e-05	3.84371e-05	-2.38297e-06	6.2276e-05	1.80571e-05	1.07626e-05	-1.93651e-05	6.10287e-05	-6.61649e-06	2.54781e-05	-7.88866e-05	2.54344e-05	-1.46987e-05	2.32827e-05	-1.145e-05	2.20269e-05	1.70416e-05	-3.43621e-05	1.81162e-05	-1.41196e-05	-6.55656e-05	7.98103e-05	8.98856e-06	4.81341e-08
-7.47284e-06	-6.87056e-05	-7.53981e-05	3.51012e-05	9.749e-06	-1.41054e-05	-1.71973e-05	6.72787e-05	3.84611e-05	-2.35102e-06	5.83192e-05	1.80112e-05	1.24529e-05	-2.13238e-05	6.10319e-05	-6.84804e-06	2.57536e-05	-7.893e-05	2.54634e-05	-1.47114e-05	2.23839e-05	-1.073e-05	1.98219e-05	1.71308e-05	-3.43698e-05	1.90959e-05	-9.34481e-06	-6.55576e-05	7.98089e-05	9.0344e-06	4.7844e-08
2.38755e-05	-5.34286e-05	-7.53699e-05	3.50369e-05	1.14483e-05	-1.40711e-05	-1.73329e-05	5.7684e-05	3.84646e-05	-2.21096e-06	4.35554e-05	1.80577e-05	1.23381e-05	-1.96394e-05	6.12074e-05	-6.94493e-06	2.61003e-05	-7.91744e-05	2.54394e-05	-1.47036e-05	2.25668e-05	-1.06569e-05	2.2732e-05	1.71637e-05	-3.43714e-05	1.881e-05	-6.21171e-06	-6.55501e-05	7.98121e-05	9.02927e-06	4.38993e-08
9.30573e-06	-5.56885e-05	-7.5374e-05	3.48913e-05	1.14513e-05	-1.40705e-05	-1.73467e-05	5.8055e-05	3.84644e-05	-2.22015e-06	3.38121e-05	1.8052e-05	1.22945e-05	-1.97529e-05	6.11575e-05	-6.8938e-06	2.59206e-05	-7.89929e-05	2.54338e-05	-1.4703e-05	2.27213e-05	-1.09237e-05	2.26243e-05	1.7126e-05	-3.43715e-05	1.9213e-05	-6.21167e-06	-6.5558e-05	7.98121e-05	9.02911e-06	4.29235e-08
-3.02428e-07	-5.75189e-05	-7.53799e-05	3.47485e-05	1.10419e-05	-1.41136e-05	-1.73316e-05	5.99036e-05	3.84401e-05	-2.15175e-06	2.71928e-05	1.80161e-05	1.21664e-05	-2.03961e-05	6.11662e-05	-6.87519e-06	2.57688e-05	-7.90924e-05	2.50021e-05	-1.47074e-05	2.28226e-05	-1.07706e-05	2.15552e-05	1.68697e-05	-3.43705e-05	1.8981e-05	-3.14025e-06	-6.55588e-05	7.98066e-05	9.02317e-06	4.2754e-08
6.5068e-06	-5.78439e-05	-1.83745e-05	3.48088e-05	1.1433e-05	-1.40708e-05	-1.73335e-05	5.97013e-05	3.84717e-05	-2.18233e-06	3.48121e-05	1.79999e-05	1.21982e-05	-2.08944e-05	6.11407e-05	-6.86527e-06	2.6086e-05	-7.91127e-05	2.505e-05	-1.46822e-05	2.30805e-05	-1.10185e-05	1.88101e-05	1.47077e-05	-3.43724e-05	1.9335e-05	-2.09321e-06	-6.55808e-05	7.97932e-05	9.05946e-06	3.78385e-08
1.67988e-06	-5.74143e-05	-2.03642e-05	3.48526e-05	1.14477e-05	-1.40952e-05	-1.73281e-05	5.94355e-05	3.84291e-05	-2.31542e-06	2.88379e-05	1.80148e-05	1.22638e-05	-2.07551e-05	6.11463e-05	-6.88158e-06	2.60054e-05	-7.90794e-05	2.52861e-05	-1.46331e-05	2.33084e-05	-1.08327e-05	2.19349e-05	1.63976e-05	-3.43707e-05	1.91436e-05	-3.23164e-06	-4.7612e-05	7.96614e-05	9.09304e-06	3.55447e-08
1.85426e-06	-5.74479e-05	-1.93784e-05	3.48219e-05	1.14109e-05	-1.40772e-05	-1.73378e-05	5.95586e-05	3.84424e-05	-2.37006e-06	3.17246e-05	1.8015e-05	1.21542e-05	-2.06701e-05	6.1195e-05	-6.87274e-06	2.59246e-05	-7.91406e-05	2.53282e-05	-1.46908e-05	2.33653e-05	-1.08473e-05	2.05355e-05	1.66234e-05	-3.43654e-05	1.90917e-05	-7.13822e-07	-3.39983e-05	7.96756e-05	9.0864e-06	3.45364e-08
1.73756e-06	-5.62176e-05	-1.93064e-05	3.48296e-05	1.14049e-05	-1.40801e-05	-1.73344e-05	5.90574e-05	3.83662e-05	-2.33259e-06	3.11949e-05	1.79993e-05	1.22554e-05	-2.04475e-05	6.11721e-05	-6.85503e-06	2.59963e-05	-7.90911e-05	2.54091e-05	-1.46973e-05	2.29443e-05	-1.09595e-05	2.18929e-05	1.54385e-05	-3.43632e-05	1.91498e-05	-1.36052e-06	-3.39369e-05	7.97519e-05	9.0738e-06	3.42985e-08
2.15058e-06	-5.70349e-05	-1.58957e-05	3.48141e-05	1.13896e-05	-1.39389e-05	-1.82443e-05	5.95719e-05	3.84357e-05	-2.46502e-06	2.34647e-05	1.33334e-05	1.21026e-05	-2.04413e-05	6.11783e-05	-6.90985e-06	2.59109e-05	-7.91993e-05	2.58122e-05	-1.43981e-05	1.76569e-05	-1.08637e-05	1.6486e-05	1.64249e-05	-3.4355e-05	1.90693e-05	-1.362e-06	-3.77112e-05	7.97161e-05	9.07715e-06	3.36884e-08
2.3668e-06	-5.20101e-05	-2.10863e-05	3.99759e-05	1.14041e-05	-1.37784e-05	-1.79211e-05	6.06118e-05	3.83389e-05	-2.38547e-06	2.42524e-05	1.59834e-05	1.23534e-05	-1.90697e-05	4.84669e-05	-6.88003e-06	2.5904e-05	-7.91402e-05	2.58758e-05	-1.45444e-05	1.60224e-05	-1.08385e-05	2.18629e-05	1.64003e-05	-3.40885e-05	-1.24136e-06	-1.35014e-06	-3.47307e-05	8.00996e-05	9.07327e-06	3.21064e-08
2.27667e-06	-5.30504e-05	-1.95197e-05	3.65327e-05	1.14032e-05	-1.39413e-05	-1.7815e-05	5.96226e-05	3.83675e-05	-2.55142e-06	2.19612e-05	1.56842e-05	1.18285e-05	-1.93762e-05	1.58222e-05	-6.88081e-06	2.59222e-05	-7.93332e-05	2.73042e-05	-1.43895e-05	1.5111e-05	-1.08567e-05	1.71067e-05	1.63801e-05	-3.4203e-05	1.493e-05	-1.59773e-06	-3.47213e-05	7.97883e-05	9.20615e-06	2.9629e-08
1.93683e-06	-5.156e-05	-1.99426e-05	2.07095e-05	1.14016e-05	-1.39399e-05	-1.77459e-05	5.97772e-05	3.83609e-05	-2.47674e-06	2.31402e-05	1.69368e-05	1.21452e-05	-2.00457e-05	2.21957e-05	-6.86654e-06	2.59158e-05	-7.92166e-05	2.66769e-05	-1.4454e-05	1.70268e-05	-1.08697e-05	1.99945e-05	1.62684e-05	-3.41319e-05	7.84122e-06	-1.95515e-06	-3.50467e-05	7.98073e-05	9.18085e-06	2.89425e-08
2.1035e-06	-5.08239e-05	-2.0197e-05	2.27327e-05	1.14019e-05	-1.39346e-05	-1.75775e-05	5.95366e-05	3.83713e-05	-2.436e-06	2.23031e-05	1.49819e-05	1.21042e-05	-2.01403e-05	2.10846e-05	-6.87912e-06	2.59046e-05	-7.9248e-05	2.65395e-05	-1.44198e-05	1.75642e-05	-1.08644e-05	2.0552e-05	1.62607e-05	-3.42253e-05	5.82033e-06	-1.72569e-06	-3.49198e-05	7.98147e-05	9.36628e-06	2.87968e-08
1.98416e-06	-5.24772e-05	-1.75275e-05	2.25969e-05	1.0062e-05	-1.45924e-05	-1.77131e-05	5.9712e-05	3.52651e-05	-2.41997e-06	2.33727e-05	1.5833e-05	1.19047e-05	-4.84521e-06	2.06869e-05	-6.87729e-06	2.58862e-05	-7.92473e-05	2.69421e-05	-1.4427e-05	1.68787e-05	-1.08718e-05	9.26199e-06	1.62737e-05	-3.42528e-05	6.78092e-06	-3.40724e-06	-5.00867e-06	7.97896e-05	9.55693e-06	2.68076e-08
1.99711e-06	-5.35563e-05	-1.86949e-05	2.37551e-05	9.68931e-06	-1.4768e-05	-1.60364e-05	5.96266e-05	3.66158e-05	-2.15358e-06	2.34536e-05	1.52741e-05	1.17241e-05	-1.24881e-05	2.01349e-05	-6.83088e-06	2.5871e-05	-7.33028e-05	2.65746e-05	-1.41521e-05	1.65334e-05	-1.07714e-05	8.76946e-06	1.63186e-05	-3.44007e-05	6.33827e-06	-2.40287e-06	-8.94346e-06	7.98379e-05	9.67566e-06	2.62435e-08
2.02513e-06	-5.30359e-05	-1.89179e-05	2.45064e-05	8.27936e-06	-1.48478e-05	-1.4761e-05	5.96225e-05	3.62514e-05	-1.94839e-06	2.31364e-05	1.55034e-05	1.17741e-05	-9.37914e-06	1.89897e-05	-6.17265e-06	2.58834e-05	-6.85349e-05	2.67259e-05	-1.42662e-05	1.72548e-05	-1.0861e-05	6.39913e-06	1.63275e-05	-3.45088e-05	7.48153e-06	-2.53757e-06	-1.0814e-05	7.9847e-05	9.63237e-06	2.54026e-08
2.03541e-06	-4.04715e-05	-1.31847e-05	2.33405e-05	8.65238e-06	-1.5085e-05	-1.32617e-05	5.96331e-05	3.6221e-05	-2.2634e-06	2.31785e-05	1.54033e-05	1.17661e-05	-9.994e-06	2.02379e-05	-2.97852e-06	2.58826e-05	-6.89066e-05	2.67007e-05	-1.41394e-05	1.70274e-05	-1.08173e-05	7.8681e-06	1.64056e-05	-3.44199e-05	6.58074e-06	-2.59871e-06	-1.42038e-05	7.98524e-05	9.67022e-06	2.41188e-08
2.01506e-06	-3.44403e-05	-1.18202e-05	2.31564e-05	9.07959e-06	-1.35743e-05	-1.70181e-05	5.96265e-05	3.62482e-05	-1.89142e-06	2.33085e-05	1.54818e-05	1.17458e-05	-7.13454e-06	1.97073e-05	-4.91167e-06	2.58855e-05	-6.97715e-05	2.67089e-05	-1.41947e-05	1.70901e-05	-1.08569e-05	7.4761e-06	1.63592e-05	-3.44013e-05	6.76923e-06	-2.71401e-06	-1.00822e-05	7.98244e-05	1.36962e-05	2.37638e-08
2.05812e-06	-2.7643e-05	-1.2099e-05	2.31905e-05	8.95018e-06	-1.37649e-05	-1.69117e-05	5.96349e-05	3.6533e-05	-1.89918e-06	2.3105e-05	1.54339e-05	1.17755e-05	-8.40855e-06	2.0205e-05	-5.1546e-06	2.58649e-05	-6.97089e-05	2.58593e-05	-1.42006e-05	1.71179e-05	-1.08608e-05	7.37268e-06	1.64005e-05	-3.43477e-05	7.11568e-06	-2.70161e-06	-1.22301e-05	7.98782e-05	9.64538e-06	2.33128e-08
2.02403e-06	-2.8962e-05	-1.18877e-05	2.33939e-05	9.11595e-06	-1.26272e-05	-1.59501e-05	5.96319e-05	3.61492e-05	-1.89421e-06	2.31876e-05	1.54553e-05	1.1746e-05	-8.52161e-06	2.02618e-05	-5.35915e-06	2.58879e-05	-6.93781e-05	2.48365e-05	-1.41752e-05	1.71292e-05	-1.08613e-05	7.34008e-06	1.64258e-05	-3.44294e-05	6.88585e-06	-2.73781e-06	-1.15732e-05	7.98412e-05	1.07049e-05	2.32209e-08
2.01188e-06	-2.93246e-05	-1.31094e-05	2.34371e-05	9.01186e-06	-1.08371e-05	-1.63257e-05	5.96266e-05	3.61694e-05	-1.82495e-06	2.31758e-05	1.45209e-05	1.17145e-05	-8.32987e-06	1.9454e-05	-5.24468e-06	2.59923e-05	-6.76197e-05	2.66749e-05	-4.99816e-06	1.77404e-05	-1.08562e-05	7.56611e-06	1.64575e-05	-3.49574e-05	5.78502e-06	-2.15202e-06	-1.02455e-05	7.96553e-05	1.24122e-05	2.28871e-08
2.00234e-06	-2.94233e-05	-1.17873e-05	2.27635e-05	1.03711e-05	-1.1957e-05	-1.61309e-05	5.96337e-05	3.59595e-05	-1.91749e-06	2.31867e-05	1.23994e-05	1.40992e-05	-8.34675e-06	1.99737e-05	-5.19475e-06	2.59398e-05	-3.0898e-05	2.60137e-05	-1.27489e-05	1.7378e-05	-1.0877e-05	7.74081e-06	1.64229e-05	-3.45304e-05	6.8778e-06	-2.67758e-06	-1.16352e-05	7.0544e-05	1.01455e-05	1.79546e-08
2.11108e-06	-2.89968e-05	-1.15876e-05	2.27913e-05	9.61306e-06	-1.14677e-05	-1.60859e-05	5.96296e-05	3.48443e-05	-1.9147e-06	2.31868e-05	1.3701e-05	1.23732e-05	-8.2961e-06	2.01044e-05	-5.14474e-06	2.59491e-05	-3.09498e-05	2.61432e-05	-1.35752e-05	1.71981e-05	-1.09124e-05	7.58132e-06	1.6413e-05	-3.45178e-05	6.89459e-06	-2.73832e-06	-1.17772e-05	5.90605e-05	7.14948e-06	1.62983e-08
2.31934e-06	-2.5869e-05	-1.1799e-05	2.02771e-05	9.55567e-06	-1.10003e-05	-1.60546e-05	5.96331e-05	3.60092e-05	-2.37225e-06	2.32107e-05	1.55104e-05	1.20314e-05	-8.36083e-06	2.00764e-05	-5.44049e-06	2.60239e-05	-1.62715e-06	1.95503e-05	-1.2654e-05	1.71231e-05	-1.09302e-05	7.51833e-06	1.62175e-05	-3.42169e-05	8.02048e-06	-2.70625e-06	-1.15582e-05	6.19888e-05	5.88556e-06	1.51878e-08
2.26965e-06	-2.07964e-05	-1.20092e-05	2.0156e-05	9.59309e-06	-1.14897e-05	-1.60423e-05	5.96347e-05	3.567e-05	-2.21603e-06	2.31992e-05	1.57659e-05	1.193e-05	-8.39619e-06	2.00416e-05	-5.35918e-06	2.59545e-05	-8.61193e-06	1.33819e-05	-1.22816e-05	1.70982e-05	-1.08943e-05	7.70231e-06	1.64158e-05	-3.43098e-05	8.04655e-06	-2.70559e-06	-1.15135e-05	6.02536e-05	8.37631e-06	1.46331e-08
2.38176e-06	-1.95945e-05	-1.22384e-05	2.05357e-05	9.48212e-06	-1.04349e-05	-1.60234e-05	5.96323e-05	3.54188e-05	-2.22544e-06	2.31984e-05	1.53661e-05	1.22033e-05	-8.39804e-06	2.00273e-05	-5.46076e-06	2.59706e-05	-6.86233e-06	1.74207e-05	-1.253e-05	1.72187e-05	-1.09051e-05	7.66965e-06	1.64303e-05	-3.4381e-05	7.78089e-06	-2.78155e-06	-1.14717e-05	5.94963e-05	7.30272e-06	1.45581e-08
2.30178e-06	-1.83823e-05	-1.22342e-05	1.97133e-05	9.55627e-06	-1.10471e-05	-1.60167e-05	5.96332e-05	3.55033e-05	-2.17985e-06	2.32005e-05	1.55831e-05	1.21553e-05	-8.41594e-06	2.00079e-05	-5.408e-06	2.59511e-05	-5.715e-06	1.49971e-05	-1.23656e-05	1.7165e-05	-1.09228e-05	7.60617e-06	1.63536e-05	-3.44113e-05	7.93741e-06	-2.79541e-06	-1.15041e-05	5.96875e-05	6.40591e-06	1.44161e-08
2.04569e-06	-1.67346e-05	-1.21002e-05	1.95754e-05	9.65043e-06	-1.10787e-05	-1.41477e-05	5.96311e-05	3.56229e-05	2.01074e-06	2.34082e-05	8.33294e-06	1.20938e-05	-8.41873e-06	1.99975e-05	-5.21908e-06	2.59499e-05	-8.03531e-06	1.73447e-05	-1.22954e-05	1.71563e-05	-3.86667e-06	7.63355e-06	1.63611e-05	-3.43857e-05	7.62211e-06	-3.36499e-06	-1.13406e-05	5.92456e-05	7.12912e-06	1.40869e-08
1.7776e-06	-1.66891e-05	-1.21335e-05	1.94984e-05	9.55739e-06	-1.10655e-05	-1.45203e-05	5.96306e-05	3.55548e-05	-1.159e-07	2.33544e-05	8.74316e-06	1.21156e-05	-8.43062e-06	2.00019e-05	-5.09993e-06	2.59503e-05	-7.36731e-06	1.65273e-05	-1.22615e-05	1.71573e-05	-4.68706e-06	7.60226e-06	1.63503e-05	-3.43647e-05	7.61379e-06	-3.06481e-06	-1.13559e-05	5.93387e-05	7.12887e-06	1.40613e-08
1.85847e-06	-1.68646e-05	-1.21487e-05	1.9525e-05	9.60474e-06	-1.10319e-05	-1.4392e-05	5.96311e-05	3.55522e-05	-5.52162e-07	2.3364e-05	8.88808e-06	1.21426e-05	-8.42954e-06	2.00033e-05	-5.12371e-06	2.59503e-05	-6.49549e-06	1.58667e-05	-1.22761e-05	1.7157e-05	-5.11593e-06	7.6144e-06	1.63569e-05	-3.43732e-05	7.63776e-06	-3.03362e-06	-1.13742e-05	5.93778e-05	7.12863e-06	1.40467e-08
1.87796e-06	-1.68631e-05	-1.21474e-05	1.94868e-05	9.5999e-06	-1.10634e-05	-1.43087e-05	5.96311e-05	3.55516e-05	-6.3075e-07	2.33932e-05	8.84504e-06	1.21331e-05	-8.42557e-06	1.99992e-05	-5.16125e-06	2.59501e-05	-6.56491e-06	1.58085e-05	-1.22744e-05	1.71577e-05	-4.45939e-06	7.62598e-06	1.63691e-05	-3.43796e-05	7.6336e-06	-3.12184e-06	-1.13588e-05	5.93184e-05	7.08987e-06	1.40303e-08
1.86407e-06	-1.68917e-05	-1.21753e-05	1.94918e-05	9.60234e-06	-1.10564e-05	-1.44557e-05	5.48454e-05	3.55829e-05	-1.87918e-07	1.64486e-05	7.25538e-06	1.20399e-05	-8.41762e-06	2.00014e-05	-5.13873e-06	2.59101e-05	-6.47472e-06	1.59884e-05	-1.22654e-05	1.71586e-05	-5.48736e-06	7.61203e-06	1.63575e-05	-3.43698e-05	7.60896e-06	-3.1227e-06	-1.13772e-05	5.93601e-05	5.47517e-06	1.31814e-08
1.89135e-06	-1.69535e-05	-1.21829e-05	1.9515e-05	9.58723e-06	-1.1041e-05	-1.44455e-05	5.27637e-05	3.57046e-05	7.78799e-08	1.83257e-05	7.48001e-06	1.20501e-05	-8.40265e-06	2.00041e-05	-5.1723e-06	2.59154e-05	-7.12694e-06	1.61711e-05	-1.22671e-05	1.71555e-05	-6.07715e-06	7.59327e-06	1.63086e-05	-3.4375e-05	7.6321e-06	-3.13016e-06	-1.13738e-05	5.93688e-05	5.61033e-06	1.30605e-08
1.93325e-06	-1.69303e-05	-1.21951e-05	1.95079e-05	9.58502e-06	-1.1048e-05	-1.44256e-05	5.08125e-05	3.57803e-05	-2.93638e-09	1.63334e-05	8.31152e-06	1.19233e-05	-8.33544e-06	2.00029e-05	-5.16572e-06	2.59598e-05	-7.01029e-06	1.61267e-05	-1.22491e-05	1.71525e-05	-5.30168e-06	7.61679e-06	1.62059e-05	-3.43764e-05	7.62431e-06	-3.15239e-06	-1.13738e-05	5.93499e-05	5.32838e-06	1.27842e-08
1.91323e-06	-1.69055e-05	-1.2198e-05	1.95008e-05	8.46701e-06	-1.10479e-05	-1.44983e-05	5.23583e-05	3.56053e-05	-1.80285e-07	1.49851e-05	8.2961e-06	1.18444e-05	-8.35495e-06	3.77063e-06	-5.14975e-06	2.41511e-05	-6.70066e-06	1.61402e-05	-1.22658e-05	1.70725e-05	-4.99342e-06	7.58415e-06	1.59068e-05	-3.43783e-05	7.61982e-06	-3.13561e-06	-1.13714e-05	5.93655e-05	5.13363e-06	1.23716e-08
1.89807e-06	-1.69067e-05	-1.23409e-05	1.9485e-05	8.81975e-06	-1.1052e-05	-1.44551e-05	5.18606e-05	3.43121e-05	-8.83827e-08	1.50182e-05	7.83057e-06	1.18974e-05	-8.37768e-06	7.8562e-06	-3.72926e-06	2.22267e-05	-7.14323e-06	1.6142e-05	-1.22801e-05	1.71249e-05	-5.6064e-06	7.59603e-06	1.49912e-05	-3.43721e-05	7.62545e-06	-3.15144e-06	-1.13719e-05	5.93515e-05	5.45985e-06	1.21662e-08
1.89734e-06	-1.69045e-05	-1.23102e-05	1.70266e-05	8.60855e-06	-1.10488e-05	-1.44063e-05	5.17516e-05	3.41018e-05	2.14897e-06	1.48817e-05	7.20807e-06	1.18964e-05	-8.35683e-06	6.3973e-06	-4.69165e-06	2.27314e-05	-7.61262e-06	1.60236e-05	-1.22961e-05	1.70246e-05	-5.19111e-06	7.58647e-06	1.49889e-05	-3.43596e-05	7.63185e-06	-3.13982e-06	-1.13763e-05	5.93583e-05	5.04126e-06	1.20366e-08
1.90309e-06	-1.68646e-05	-1.23413e-05	1.5438e-05	9.35308e-06	-1.06289e-05	-1.44638e-05	5.16595e-05	3.44765e-05	9.42251e-08	5.21836e-07	7.56165e-06	1.20073e-05	-8.29325e-06	6.34903e-06	-4.11821e-06	2.27387e-05	-7.22304e-06	1.60773e-05	-1.2287e-05	1.70478e-05	-5.2672e-06	7.5954e-06	1.47061e-05	-3.43655e-05	7.62317e-06	-3.14252e-06	-1.13726e-05	5.9368e-05	5.01503e-06	1.17724e-08
1.84446e-06	-1.68874e-05	-1.27705e-05	1.60175e-05	8.88979e-06	-1.05664e-05	-1.35147e-05	5.14912e-05	3.46445e-05	1.93109e-07	6.5208e-06	7.24645e-06	1.1982e-05	-8.24411e-06	3.91272e-06	-4.0458e-06	2.43223e-05	-7.23425e-06	1.60636e-05	-1.22844e-05	5.67078e-06	-5.37719e-06	7.47786e-06	1.42493e-05	-3.42914e-05	7.62201e-06	-3.24033e-06	-1.13727e-05	5.42979e-05	5.03861e-06	1.09918e-08
1.85068e-06	-1.69181e-05	-1.27946e-05	1.61699e-05	8.583e-06	-1.07672e-05	-1.42222e-05	5.15143e-05	3.4334e-05	2.14097e-06	4.81556e-06	6.95557e-06	1.20138e-05	-8.32833e-06	-4.61715e-06	-4.28796e-06	2.4839e-05	-7.06786e-06	1.60829e-05	-1.22934e-05	5.85678e-06	-5.40986e-06	7.53633e-06	1.41683e-05	-3.43505e-05	7.62406e-06	-3.73318e-06	-1.13728e-05	4.06354e-05	4.94572e-06	9.72367e-09
1.87813e-06	-1.69178e-05	-1.26985e-05	1.50059e-05	8.89778e-06	-1.07473e-05	-1.42707e-05	5.14857e-05	3.43324e-05	4.78554e-07	5.48503e-06	7.20618e-06	1.19785e-05	-8.30481e-06	-3.36779e-07	-4.09858e-06	2.42433e-05	-7.03951e-06	1.60907e-05	-1.22933e-05	8.43288e-06	-5.36555e-06	7.55732e-06	1.41947e-05	-3.43543e-05	7.62184e-06	-3.65703e-06	-1.13729e-05	4.09272e-05	4.88053e-06	9.70132e-09
1.84948e-06	-1.69006e-05	-1.26722e-05	1.50054e-05	8.96913e-06	-1.07668e-05	-1.41815e-05	5.1488e-05	3.4368e-05	3.39143e-07	4.09858e-06	7.19161e-06	1.19707e-05	-8.31208e-06	-7.97097e-07	-3.88654e-06	2.34724e-05	-7.11471e-06	1.61014e-05	-1.22916e-05	8.98834e-06	-5.37162e-06	7.53629e-06	1.42248e-05	-3.43144e-05	7.62298e-06	-3.51523e-06	-1.13728e-05	4.04102e-05	4.9923e-06	9.6171e-09
1.89123e-06	-1.69104e-05	-1.26801e-05	1.6487e-05	8.80711e-06	-1.06436e-05	-1.42443e-05	5.06936e-05	3.43454e-05	1.39632e-06	5.23181e-06	7.0027e-06	1.20022e-05	-7.81427e-06	-1.80265e-06	-4.07093e-06	2.08674e-05	-7.10929e-06	1.59536e-05	-1.21145e-05	6.4018e-06	-6.23647e-06	7.52853e-06	1.42626e-05	-3.43713e-05	7.66574e-06	-3.59732e-06	-1.12232e-05	4.05705e-05	4.95638e-06	9.44546e-09
1.89724e-06	-1.69101e-05	-1.26757e-05	1.63947e-05	8.83797e-06	-1.07621e-05	-1.42611e-05	5.10143e-05	3.43636e-05	1.13601e-06	4.97469e-06	7.00407e-06	1.19886e-05	-7.98369e-06	-7.24135e-07	-4.03657e-06	1.973e-05	-7.18476e-06	1.53891e-05	-1.18268e-05	6.78301e-06	-6.61918e-06	7.51628e-06	1.396e-05	-3.44045e-05	7.6528e-06	-3.54467e-06	-1.12346e-05	3.9939e-05	4.95244e-06	9.35847e-09
1.84877e-06	-1.68557e-05	-1.27108e-05	1.62203e-05	8.99595e-06	-1.13795e-05	-6.366e-06	4.58441e-05	3.43584e-05	7.54968e-07	4.95159e-06	6.44279e-06	1.27904e-05	-8.14549e-06	4.06785e-07	-4.03607e-06	2.06696e-05	-7.166e-06	1.55291e-05	-1.32088e-05	7.16577e-06	-5.53549e-06	8.42841e-06	-2.44175e-06	-1.9975e-05	6.5439e-06	-3.54982e-06	-1.13068e-05	4.02331e-05	4.86039e-06	7.83611e-09
1.84877e-06	-1.68557e-05	-1.27108e-05	1.62203e-05	8.99595e-06	-1.13795e-05	-6.366e-06	4.58441e-05	3.43584e-05	7.54968e-07	4.95159e-06	6.44279e-06	1.27904e-05	-8.14549e-06	4.06785e-07	-4.03607e-06	2.06696e-05	-7.166e-06	1.55291e-05	-1.32088e-05	7.16577e-06	-5.53549e-06	8.42841e-06	-2.44175e-06	-1.9975e-05	6.5439e-06	-3.54982e-06	-1.13068e-05	4.02331e-05	4.86039e-06	7.83611e-09
1.8493e-06	-1.68566e-05	-1.27108e-05	1.61969e-05	8.98718e-06	-1.13632e-05	-6.35495e-06	4.58888e-05	3.43584e-05	7.54997e-07	5.01447e-06	6.45197e-06	1.28074e-05	-8.14948e-06	1.55673e-07	-4.03482e-06	2.04562e-05	-7.18462e-06	1.55517e-05	-1.33015e-05	7.16728e-06	-5.58085e-06	7.72698e-06	4.28031e-07	-2.01517e-05	6.59102e-06	-3.55773e-06	-1.13066e-05	4.02449e-05	4.87038e-06	7.82678e-09
1.84979e-06	-1.68606e-05	-1.271e-05	1.61878e-05	9.00702e-06	-1.1725e-05	-6.26177e-06	4.58552e-05	3.43592e-05	7.7061e-07	4.95196e-06	6.41419e-06	1.28628e-05	-8.16361e-06	2.98243e-07	-4.03575e-06	1.95217e-05	-7.16398e-06	1.54728e-05	-1.36128e-05	7.27434e-06	-5.56764e-06	8.3415e-06	-4.7696e-07	-1.97847e-05	6.44812e-06	-3.52721e-06	-1.13051e-05	4.02004e-05	4.8659e-06	7.79096e-09
1.89011e-06	-1.6353e-05	-1.27637e-05	1.5995e-05	8.98584e-06	-1.16723e-05	-6.63407e-06	4.4152e-05	3.43609e-05	7.54914e-07	4.903e-06	6.48392e-06	1.27551e-05	-8.18344e-06	2.76507e-07	-4.03123e-06	1.9331e-05	-7.18197e-06	1.55251e-05	-1.39973e-05	6.54975e-06	-4.76051e-06	8.33466e-06	-4.01123e-07	-2.00066e-05	6.61346e-06	-3.53231e-06	-1.13048e-05	4.0234e-05	4.87171e-06	7.61765e-09
1.88985e-06	-1.6353e-05	-1.27635e-05	1.5995e-05	8.98584e-06	-1.16723e-05	-6.63349e-06	4.41472e-05	3.43603e-05	7.54628e-07	4.903e-06	4.01799e-06	1.2755e-05	-8.18344e-06	2.76508e-07	-4.03123e-06	1.9331e-05	-7.182e-06	1.55506e-05	-1.39971e-05	6.54975e-06	-4.76051e-06	8.31096e-06	-5.96365e-07	-2.00065e-05	6.59684e-06	-3.35902e-06	-1.13048e-05	4.02349e-05	4.88173e-06	7.59062e-09
1.85478e-06	-1.64904e-05	-1.27367e-05	1.61042e-05	8.98156e-06	-1.15943e-05	-6.27515e-06	4.43164e-05	3.43596e-05	7.70438e-07	4.93254e-06	6.48416e-06	1.27405e-05	-8.17488e-06	2.90982e-07	-4.03017e-06	1.9537e-05	-7.18057e-06	1.40838e-05	-1.39409e-05	6.98573e-06	-5.46381e-06	6.80617e-06	-5.64406e-07	-2.00451e-05	4.02229e-06	-3.5404e-06	-1.1306e-05	4.02344e-05	4.87257e-06	7.56052e-09
1.87858e-06	-1.66803e-05	-1.2732e-05	1.61246e-05	8.97479e-06	-1.14703e-05	-6.22761e-06	4.42912e-05	3.4354e-05	7.70625e-07	4.97206e-06	6.54883e-06	1.27704e-05	-8.17772e-06	2.77722e-07	-4.02986e-06	1.95256e-05	-7.16763e-06	1.4491e-05	-1.1374e-05	6.96868e-06	-5.39496e-06	7.22141e-06	-2.83174e-07	-2.00621e-05	4.77751e-06	-3.54265e-06	-1.12919e-05	4.02416e-05	4.85972e-06	7.52139e-09
1.87506e-06	-1.65183e-05	-1.27323e-05	1.61446e-05	3.60824e-06	-1.1434e-05	-6.15838e-06	2.27358e-06	3.43599e-05	7.72033e-07	4.50897e-06	6.48853e-06	1.27413e-05	-8.16734e-06	2.76506e-07	-4.02985e-06	1.95352e-05	-7.03861e-06	1.47714e-05	-1.35705e-05	6.83967e-06	-5.3032e-06	7.87939e-06	-5.16908e-07	-2.00357e-05	4.04018e-06	-2.13332e-06	-1.13058e-05	4.02373e-05	4.87424e-06	5.53867e-09
1.87753e-06	-1.65448e-05	-1.27451e-05	1.61129e-05	3.7743e-06	-1.19877e-05	-4.70802e-06	8.41209e-06	1.9216e-05	7.70073e-07	4.59477e-06	6.51432e-06	1.27209e-05	-8.17238e-06	2.73299e-07	-4.00626e-06	1.89607e-05	-7.07572e-06	1.45368e-05	-1.41308e-05	6.83285e-06	-5.28761e-06	7.7877e-06	-4.58589e-07	-2.00392e-05	4.40393e-06	-2.05039e-06	-1.12907e-05	3.87306e-05	4.86023e-06	4.66074e-09
1.87753e-06	-1.65448e-05	-1.27451e-05	1.61129e-05	3.7743e-06	-1.19877e-05	-4.70802e-06	8.41209e-06	1.9216e-05	7.70073e-07	4.59477e-06	6.51432e-06	1.27209e-05	-8.17238e-06	2.73299e-07	-4.00626e-06	1.89607e-05	-7.07572e-06	1.45368e-05	-1.41308e-05	6.83285e-06	-5.28761e-06	7.7877e-06	-4.58589e-07	-2.00392e-05	4.40393e-06	-2.05039e-06	-1.12907e-05	3.87306e-05	4.86023e-06	4.66074e-09
1.87796e-06	-1.65265e-05	-1.27261e-05	1.61264e-05	5.25229e-06	-1.1666e-05	-5.68825e-06	7.13655e-06	1.99623e-05	7.681e-07	4.61431e-06	6.55298e-06	1.27261e-05	-8.17333e-06	2.77288e-07	-4.01115e-06	1.94726e-05	-7.10869e-06	1.45804e-05	-1.24725e-05	6.83468e-06	-5.29582e-06	7.7139e-06	-4.52475e-07	-2.00646e-05	3.8788e-06	-2.49186e-06	-1.13029e-05	3.80639e-05	4.79413e-06	4.60965e-09
1.87766e-06	-1.65173e-05	-1.27328e-05	1.61328e-05	4.3816e-06	-1.1733e-05	-5.58071e-06	5.95774e-06	1.95023e-05	7.99827e-07	4.66366e-06	6.35666e-06	1.2724e-05	-8.1743e-06	2.76641e-07	-4.0051e-06	1.92608e-05	-7.13183e-06	1.45815e-05	-1.28335e-05	6.83874e-06	-5.27015e-06	7.71624e-06	-4.74101e-07	-2.00506e-05	3.98999e-06	-2.45903e-06	-1.12973e-05	3.84617e-05	4.80386e-06	4.59768e-09
1.87651e-06	-1.65415e-05	-1.27332e-05	1.61327e-05	4.52841e-06	-1.17682e-05	-5.19474e-06	6.85953e-06	1.99824e-05	7.92008e-07	4.61685e-06	6.40824e-06	1.27272e-05	-8.17344e-06	2.5883e-07	-4.01444e-06	1.90662e-05	-7.11259e-06	1.45904e-05	-1.27552e-05	6.84575e-06	-4.91383e-06	7.70337e-06	-4.59988e-07	-1.56575e-05	3.9523e-06	-2.49867e-06	-1.12965e-05	3.8277e-05	4.81093e-06	4.44301e-09
1.87659e-06	-1.65452e-05	-1.27379e-05	6.22051e-06	4.60523e-06	-1.17442e-05	-5.39563e-06	7.22568e-06	1.95703e-05	7.80332e-07	4.81632e-06	6.44722e-06	1.24973e-05	-8.1755e-06	2.45009e-07	-4.00717e-06	1.91636e-05	-7.11772e-06	1.45783e-05	-1.28487e-05	6.84152e-06	-4.72819e-06	7.76033e-06	-5.23478e-07	-1.81121e-05	3.93548e-06	-2.38933e-06	-1.12959e-05	3.8059e-05	4.83151e-06	4.28003e-09
1.91815e-06	-1.65352e-05	-1.27388e-05	6.64996e-06	4.74097e-06	-6.87488e-06	-5.57623e-06	7.20808e-06	1.95186e-05	7.81385e-07	4.85494e-06	6.4044e-06	1.26993e-05	-8.17578e-06	2.20652e-07	-3.53151e-06	1.90932e-05	-7.1127e-06	1.45898e-05	-1.27052e-05	6.81637e-06	-4.48361e-06	7.67611e-06	-1.15079e-06	-1.68604e-05	3.96578e-06	-2.40868e-06	-1.1295e-05	3.81394e-05	4.80403e-06	4.1505e-09
1.88808e-06	-1.65789e-05	-1.27398e-05	9.83457e-06	4.63667e-06	-5.87027e-06	-5.48095e-06	6.99606e-06	1.02945e-05	7.77372e-07	4.76906e-06	6.47038e-06	1.24144e-05	-8.17484e-06	3.22251e-07	-3.72353e-06	1.92994e-05	-7.11184e-06	1.4596e-05	-7.81845e-06	6.76317e-06	-4.62274e-06	7.4194e-06	-7.41251e-07	-1.73836e-05	3.88796e-06	-2.35902e-06	-1.12936e-05	3.82063e-05	4.816e-06	3.83175e-09
1.93211e-06	-1.65657e-05	-1.27526e-05	8.04957e-06	4.73202e-06	-9.04204e-06	-5.49748e-06	7.03359e-06	1.00916e-05	7.75318e-07	4.71047e-06	6.44254e-06	1.24631e-05	-8.19811e-06	2.90361e-07	-3.43427e-06	1.82981e-05	-7.11212e-06	1.45268e-05	-6.02971e-06	6.80604e-06	-4.5022e-06	5.61526e-06	-9.68014e-07	-1.6956e-05	3.88572e-06	-2.38202e-06	-1.12465e-05	3.81933e-05	4.81199e-06	3.73847e-09
1.93435e-06	-1.07126e-05	-1.27693e-05	8.67916e-06	4.71047e-06	-5.5441e-06	-5.52086e-06	6.94139e-06	8.02855e-06	7.75386e-07	4.74205e-06	6.43049e-06	1.23218e-05	-8.29931e-06	3.94297e-07	-3.73763e-06	1.64761e-05	-7.11252e-06	1.45855e-05	-6.34632e-06	6.81376e-06	-4.57077e-06	6.51149e-06	-7.43118e-07	-1.70201e-05	3.88384e-06	-2.39753e-06	-1.13404e-05	3.82009e-05	4.8026e-06	3.45903e-09
1.90333e-06	-9.72083e-06	-1.15932e-05	8.25251e-06	4.66723e-06	-8.24184e-06	-4.45587e-06	7.15773e-06	7.83012e-06	7.64286e-07	4.76856e-06	6.4125e-06	1.22175e-05	-8.24278e-06	3.30345e-07	-3.42416e-06	1.81635e-05	-7.11227e-06	1.45289e-05	-7.70312e-06	6.80504e-06	-4.76552e-06	6.59731e-06	-7.35999e-07	-1.67965e-05	3.86849e-06	-2.3876e-06	-1.13066e-05	3.29811e-05	4.81482e-06	3.1218e-09
1.9025e-06	-9.22556e-06	-1.15974e-05	7.91364e-06	4.67032e-06	-3.18397e-06	-4.45877e-06	7.15758e-06	8.08849e-06	7.64579e-07	4.77212e-06	6.42125e-06	1.22199e-05	-8.25473e-06	3.43885e-07	-3.59589e-06	1.8046e-05	-7.1136e-06	1.45358e-05	-6.12425e-06	6.80864e-06	-4.76897e-06	6.59785e-06	-8.08796e-07	-1.72649e-05	3.87451e-06	-2.1014e-06	-1.13326e-05	3.34207e-05	4.81207e-06	3.07382e-09
1.89205e-06	-3.17757e-06	-1.18972e-05	7.88901e-06	4.65964e-06	-5.62293e-06	-5.02954e-06	6.89865e-06	7.14776e-06	7.67006e-07	4.75334e-06	6.31957e-06	1.21217e-05	-8.20271e-06	3.3554e-07	-3.37163e-06	1.58311e-05	-7.08621e-06	1.4747e-05	-6.46128e-06	6.82645e-06	-4.26112e-06	4.78133e-07	-7.7556e-07	-1.67498e-05	3.88195e-06	-2.28672e-06	-1.13425e-05	3.33365e-05	4.84751e-06	2.87356e-09
1.89322e-06	-5.77983e-06	-1.20019e-05	7.9593e-06	4.67052e-06	-5.46365e-06	-4.88498e-06	6.97419e-06	8.17052e-06	7.73396e-07	4.77035e-06	6.18101e-06	1.2187e-05	-8.2296e-06	3.45049e-07	-3.69423e-06	1.59793e-05	-7.16772e-06	1.45807e-05	-6.72947e-06	6.82341e-06	-4.55909e-06	4.24855e-06	-7.68772e-07	-1.05573e-05	3.87217e-06	-2.33073e-06	-1.14641e-05	3.4072e-05	4.85337e-06	2.82524e-09
1.89346e-06	-3.44137e-06	-1.18938e-05	7.95256e-06	4.66891e-06	-5.17423e-06	-5.11107e-06	6.99006e-06	7.33841e-06	7.74625e-07	4.76145e-06	5.59665e-06	1.2142e-05	-8.26902e-06	2.13846e-07	-3.40988e-06	1.55884e-05	-7.27158e-06	1.4692e-05	-6.74747e-06	6.8243e-06	-4.6147e-06	2.91342e-06	-7.45921e-07	-1.0933e-05	3.87906e-06	-2.11116e-06	-1.14833e-05	3.34621e-05	4.8203e-06	2.72763e-09
1.88265e-06	-3.26553e-06	-1.18307e-05	8.05758e-06	3.42953e-06	-5.43863e-06	-4.97275e-06	6.98879e-06	7.21755e-06	7.81279e-07	3.06728e-06	6.30339e-06	1.21234e-05	-8.22766e-06	9.35497e-07	-3.50118e-06	1.58402e-05	-7.20106e-06	1.46444e-05	-6.88107e-06	6.82358e-06	-1.02864e-06	4.01075e-06	-7.50027e-07	-1.03301e-05	3.86208e-06	-2.2641e-06	-1.15746e-05	3.34318e-05	4.83099e-06	2.69425e-09
1.80713e-06	-3.28251e-06	-1.18553e-05	8.03763e-06	3.72438e-06	-5.22353e-06	-5.01732e-06	5.89295e-06	7.22415e-06	7.93588e-07	3.12779e-06	5.92346e-06	1.21384e-05	-8.24859e-06	5.80285e-07	-3.47421e-06	1.56677e-05	-7.24425e-06	1.32656e-05	-6.78662e-06	6.70506e-06	-2.03219e-06	3.24201e-06	-7.47823e-07	-1.09593e-05	3.74548e-06	-2.21474e-06	-1.14912e-05	3.35305e-05	4.82447e-06	2.64453e-09
1.81979e-06	-3.18562e-06	-1.18723e-05	8.0148e-06	3.89521e-06	-5.51652e-06	-4.97928e-06	5.58952e-06	7.23932e-06	9.3032e-07	4.02102e-06	5.98913e-06	1.21708e-05	-8.06566e-06	5.47893e-07	-3.43554e-06	1.5829e-05	-7.27282e-06	1.28796e-05	-6.77866e-06	6.31118e-06	-2.3809e-06	3.56706e-06	-7.24553e-07	-1.04683e-05	3.86812e-06	-2.28195e-06	-1.14989e-05	3.35899e-05	4.87064e-06	2.6389e-09
1.473e-06	-3.43697e-06	-8.83417e-06	4.51932e-06	3.94508e-06	-5.13419e-06	-5.0059e-06	5.40931e-06	7.00359e-06	1.02e-06	4.31236e-06	6.79536e-06	1.22055e-05	-8.24063e-06	5.07395e-07	-3.41711e-06	1.58114e-05	-7.32204e-06	1.29303e-05	-9.91873e-07	6.85617e-06	-2.02611e-06	3.44569e-06	-7.40941e-07	-1.05258e-05	3.85985e-06	-2.26274e-06	-1.1533e-05	3.35296e-05	5.30931e-06	2.50394e-09
1.45259e-06	-3.40338e-06	-8.86987e-06	4.55063e-06	3.93632e-06	-5.22108e-06	-4.99918e-06	5.41225e-06	7.01001e-06	1.0187e-06	4.25421e-06	6.69083e-06	1.22004e-05	-8.24049e-06	5.07404e-07	-3.42261e-06	1.58119e-05	-7.31701e-06	1.29582e-05	-1.11289e-06	6.84278e-06	-2.02242e-06	3.37321e-06	-7.40613e-07	-1.05604e-05	3.85957e-06	-2.26514e-06	-1.15335e-05	3.35309e-05	5.05541e-06	2.50189e-09
1.54866e-06	-3.37327e-06	-9.59058e-06	5.35997e-06	3.80347e-06	-5.33224e-06	-4.99911e-06	5.65132e-06	7.19803e-06	1.00181e-06	4.06529e-06	6.4059e-06	1.21947e-05	-3.58779e-06	5.10523e-07	-3.35737e-06	1.57944e-05	-7.31041e-06	1.29435e-05	-3.04436e-06	6.50911e-06	-1.82121e-06	3.49871e-06	-7.42969e-07	-1.05339e-05	3.8565e-06	-2.24413e-06	-1.15615e-05	3.35306e-05	5.02476e-06	2.47008e-09
1.51246e-06	-3.36881e-06	-9.25612e-06	5.43085e-06	3.88304e-06	-5.23649e-06	-5.00165e-06	5.34505e-06	7.13044e-06	1.01297e-06	4.07903e-06	6.57084e-06	1.22019e-05	-5.70151e-06	5.15792e-07	-3.36946e-06	1.58098e-05	-7.309e-06	9.99511e-06	-1.98143e-06	6.81885e-06	-2.00616e-06	3.45321e-06	-7.41277e-07	-1.05329e-05	1.34296e-06	-2.26201e-06	-1.15434e-05	3.35328e-05	2.10008e-06	2.37975e-09
1.4736e-06	-3.34777e-06	-9.48071e-06	5.24207e-06	3.91153e-06	-5.22056e-06	-5.0104e-06	5.45023e-06	7.11216e-06	1.00819e-06	4.1125e-06	6.45022e-06	5.83307e-06	-5.16009e-06	5.08296e-07	-3.35339e-06	1.48189e-05	-7.30843e-06	1.06397e-05	-1.68831e-06	6.80237e-06	-1.98146e-06	3.34394e-06	-7.6015e-07	-1.05428e-05	2.99747e-06	-2.26243e-06	-1.15418e-05	3.35302e-05	2.41785e-06	2.24999e-09
1.50473e-06	-3.39691e-06	-9.38526e-06	5.04261e-06	3.8991e-06	-5.22507e-06	-5.04672e-06	5.46015e-06	7.09166e-06	1.01067e-06	4.13439e-06	6.45345e-06	2.96156e-06	-3.98889e-06	5.13935e-07	-3.3544e-06	1.46118e-05	-7.31712e-06	1.04799e-05	-1.76685e-06	6.83526e-06	-1.87693e-06	3.29092e-06	-8.41317e-07	-1.05495e-05	2.63057e-06	-2.26045e-06	-1.1544e-05	3.35284e-05	3.27169e-06	2.20457e-09
1.48969e-06	-3.36533e-06	-3.99082e-06	5.14449e-06	2.86343e-06	-5.24346e-06	-4.99412e-06	5.51188e-06	7.09086e-06	1.51828e-06	4.14185e-06	6.44798e-06	4.22019e-06	-4.38804e-06	5.36132e-07	-3.15652e-06	1.49396e-05	-7.31532e-06	1.06308e-05	-2.12414e-06	6.7921e-06	-1.92591e-06	3.38325e-06	-7.38308e-07	-4.03874e-06	1.98331e-06	-2.25498e-06	-1.15386e-05	3.35306e-05	2.54848e-06	2.05091e-09
1.48908e-06	-2.99202e-06	-3.91753e-06	5.18573e-06	2.14774e-06	-5.23524e-06	-5.0063e-06	5.47066e-06	7.08518e-06	1.19707e-06	4.17321e-06	6.46002e-06	3.65058e-06	-4.39324e-06	5.28474e-07	-3.13543e-06	1.49235e-05	-6.86589e-06	1.03809e-05	-1.98357e-06	5.41394e-06	-1.96461e-06	3.38469e-06	-7.70488e-07	-4.14835e-06	2.72506e-06	-2.25955e-06	-1.1559e-05	3.3531e-05	3.19303e-06	2.01858e-09
1.49004e-06	-3.02367e-06	-3.37842e-06	5.13017e-06	2.98694e-06	-5.23699e-06	-5.00893e-06	5.47196e-06	7.09604e-06	1.16416e-06	4.15745e-06	6.49959e-06	3.87447e-06	-4.38221e-06	5.18254e-07	-3.2506e-06	1.48849e-05	-3.54837e-06	1.0401e-05	-1.88316e-06	6.52623e-06	-1.91778e-06	3.38449e-06	-7.66829e-07	-3.54688e-06	2.44369e-06	-2.25961e-06	-1.1554e-05	3.35297e-05	1.52119e-06	1.98466e-09
1.48864e-06	-3.17938e-06	-4.65415e-06	5.17706e-06	2.73397e-06	-5.2362e-06	-5.01386e-06	5.48326e-06	7.09793e-06	1.16406e-06	4.1922e-06	6.43886e-06	3.50069e-06	-4.38453e-06	5.4362e-07	-3.2037e-06	1.49896e-05	-4.16013e-06	1.04535e-05	-1.83842e-06	6.14e-06	-1.92166e-06	3.29579e-06	-6.58932e-07	-2.3276e-06	2.29737e-06	-2.25983e-06	-3.95717e-06	3.35339e-05	2.77337e-06	1.87471e-09
1.48935e-06	-3.05726e-06	-4.55548e-06	5.16259e-06	2.62162e-06	-5.23625e-06	-5.00601e-06	5.47212e-06	7.09079e-06	1.12605e-06	4.15299e-06	6.45362e-06	3.68411e-06	-4.40941e-06	5.31629e-07	-3.20338e-06	1.49201e-05	-3.80156e-06	1.04123e-05	-1.90595e-06	5.97024e-06	-1.94961e-06	3.36506e-06	-7.78489e-07	-3.48999e-06	2.4608e-06	-2.25961e-06	-3.87552e-06	3.35334e-05	2.12212e-06	1.8701e-09
1.48801e-06	-3.14485e-06	-4.01709e-06	5.16072e-06	2.63055e-06	-4.55086e-06	-5.01321e-06	5.4813e-06	7.09822e-06	1.13903e-06	4.16054e-06	6.44778e-06	3.59967e-06	-4.36728e-06	5.302e-07	-3.25622e-06	1.49829e-05	-3.45383e-06	1.04413e-05	-1.88378e-06	6.17248e-06	-1.93269e-06	3.33225e-06	-7.27709e-07	-2.51492e-06	2.34802e-06	-2.25931e-06	-4.32998e-06	3.35457e-05	2.27108e-06	1.85978e-09
1.48906e-06	-3.07626e-06	-3.74436e-06	5.17261e-06	2.6364e-06	-4.97166e-06	-5.00944e-06	5.47481e-06	7.0958e-06	1.13521e-06	4.16066e-06	6.44048e-06	3.4203e-06	-4.38986e-06	5.3404e-07	-3.22008e-06	1.49377e-05	-1.29564e-06	1.04285e-05	-1.85559e-06	6.07898e-06	-1.93892e-06	3.36201e-06	-7.62434e-07	-3.37135e-06	2.44346e-06	-2.25777e-06	-4.04118e-06	3.35391e-05	2.00248e-06	1.8485e-09
1.48898e-06	-3.09616e-06	-3.78929e-06	5.17059e-06	2.65431e-06	-2.3851e-06	-5.00995e-06	5.47035e-06	7.09825e-06	1.13634e-06	4.18283e-06	6.3945e-06	3.39761e-06	-4.38626e-06	5.33116e-07	-3.15645e-06	1.49414e-05	-2.13079e-06	1.04436e-05	-1.8591e-06	5.98138e-06	-1.93734e-06	3.36199e-06	-7.61867e-07	-2.75753e-06	2.41808e-06	-2.25368e-06	-4.32489e-06	3.35388e-05	1.96608e-06	1.82942e-09
1.48893e-06	-3.09821e-06	-4.00922e-06	5.16612e-06	2.64972e-06	-2.3677e-06	-5.01031e-06	5.46277e-06	7.09787e-06	1.1374e-06	4.16748e-06	6.42642e-06	1.62537e-06	-4.38397e-06	5.33328e-07	-2.51318e-06	1.49428e-05	-2.61528e-06	1.0443e-05	-1.37996e-06	6.01359e-06	-1.93571e-06	3.35663e-06	-7.57936e-07	-2.7412e-06	2.39892e-06	-2.25455e-06	-4.3358e-06	3.3538e-05	1.97812e-06	1.81965e-09
1.48886e-06	-2.01574e-06	-4.0201e-06	5.16934e-06	2.65366e-06	-2.75583e-06	-5.00978e-06	5.46776e-06	7.09728e-06	1.10311e-06	4.16764e-06	6.42146e-06	2.56722e-06	-4.38423e-06	5.3267e-07	-2.42468e-06	1.48916e-05	-2.00305e-06	1.04451e-05	-1.82372e-06	6.03266e-06	-1.93573e-06	3.36241e-06	-7.60799e-07	2.88348e-08	2.40247e-06	-2.25998e-06	-2.69282e-06	3.35383e-05	2.06982e-06	1.79842e-09
1.48863e-06	-2.69464e-06	-3.95466e-06	5.16878e-06	2.66239e-06	-2.55359e-06	-5.00983e-06	5.46204e-06	7.09737e-06	1.17432e-06	3.89829e-06	6.46373e-06	2.53461e-06	-4.37825e-06	5.3518e-07	-2.30395e-06	7.72268e-06	-2.58382e-06	4.86265e-06	-1.84273e-06	6.00779e-06	-1.95151e-06	3.32674e-06	-6.70147e-07	-2.31821e-06	2.38932e-06	-2.19979e-06	-4.25338e-06	3.35399e-05	2.15201e-06	1.56863e-09
1.48863e-06	-2.69464e-06	-3.95466e-06	5.16878e-06	2.66239e-06	-2.55359e-06	-5.00983e-06	5.46204e-06	7.09737e-06	1.17432e-06	3.89829e-06	6.46373e-06	2.53461e-06	-4.37825e-06	5.3518e-07	-2.30395e-06	7.72268e-06	-2.58382e-06	4.86265e-06	-1.84273e-06	6.00779e-06	-1.95151e-06	3.32674e-06	-6.70147e-07	-2.31821e-06	2.38932e-06	-2.19979e-06	-4.25338e-06	3.35399e-05	2.15201e-06	1.56863e-09
1.48876e-06	-2.44598e-06	-3.9654e-06	5.16863e-06	2.66879e-06	-2.52312e-06	-5.0094e-06	5.4597e-06	7.09741e-06	1.04266e-06	3.90464e-06	6.57344e-06	2.64553e-06	-4.37789e-06	5.34696e-07	-2.5173e-06	7.22999e-06	-2.49799e-06	5.26283e-06	-1.84132e-06	6.01785e-06	-1.94335e-06	3.33041e-06	-6.73365e-07	-1.85658e-06	2.39046e-06	-2.2008e-06	-4.13308e-06	3.35398e-05	2.26474e-06	1.56401e-09
1.4889e-06	-2.55918e-06	-3.95924e-06	5.16878e-06	2.66934e-06	-2.46313e-06	-5.00956e-06	5.46255e-06	7.09798e-06	1.18499e-06	3.9404e-06	6.62245e-06	2.541e-06	-4.3804e-06	5.33193e-07	-2.62711e-06	6.84112e-06	-2.48148e-06	5.19172e-06	-1.83222e-06	6.00622e-06	-1.94155e-06	3.1678e-06	-7.17622e-07	-1.04815e-06	2.39491e-06	-2.22717e-06	-3.81848e-06	3.35398e-05	2.21819e-06	1.55316e-09
1.48593e-06	-2.63414e-06	-3.9534e-06	5.16912e-06	1.62122e-06	-2.4825e-06	-3.15286e-06	5.46121e-06	7.09791e-06	1.17151e-06	3.13392e-06	6.61535e-06	2.50959e-06	-4.37926e-06	5.30163e-07	-2.46487e-06	7.00217e-06	-2.51259e-06	5.21316e-06	-1.82638e-06	6.0103e-06	-2.07241e-06	3.31e-06	-6.72689e-07	-1.56311e-06	1.57685e-06	-2.19686e-06	-3.82986e-06	3.35396e-05	2.04594e-06	1.52842e-09
1.48037e-06	-2.26765e-06	-3.96042e-06	5.17288e-06	1.40452e-06	-2.52674e-06	-3.48691e-06	5.44307e-06	7.09716e-06	1.14818e-06	3.5254e-06	6.72891e-06	2.42511e-06	-4.37373e-06	5.34694e-07	-2.31943e-06	6.98547e-06	-2.45118e-06	5.38022e-06	-1.51591e-06	5.93345e-06	-2.03991e-06	3.32646e-06	3.89787e-09	-1.56707e-06	1.25608e-06	-2.13039e-06	-3.31225e-06	3.35397e-05	1.62017e-06	1.52355e-09
1.48365e-06	-2.30872e-06	-3.96197e-06	5.17507e-06	8.50757e-07	-2.53824e-06	-2.22757e-06	5.12683e-06	7.09753e-06	1.13623e-06	3.51503e-06	6.69692e-06	2.42256e-06	-4.36666e-06	3.0151e-07	-2.28791e-06	7.08461e-06	-2.46334e-06	5.2793e-06	-1.32368e-06	5.89681e-06	-1.95596e-06	3.31739e-06	1.47633e-07	-1.67978e-06	1.31681e-06	-2.13014e-06	-3.06245e-06	3.35394e-05	1.30964e-06	1.50814e-09
1.48242e-06	-2.27903e-06	-9.28284e-07	5.18095e-06	1.48297e-06	-2.53658e-06	-1.92653e-06	5.28338e-06	7.09597e-06	1.15762e-06	3.6331e-06	6.66281e-06	2.44469e-06	-4.37241e-06	3.27659e-07	-2.31661e-06	7.07779e-06	-2.46124e-06	5.26385e-06	-1.68442e-06	5.91539e-06	-2.05787e-06	3.31302e-06	-2.29649e-07	-1.68566e-06	1.27303e-06	-2.13881e-06	-3.01076e-06	3.35399e-05	1.55649e-06	1.49761e-09
1.48211e-06	-2.14379e-06	-2.06988e-06	5.19875e-06	1.51382e-06	-2.5068e-06	-1.63026e-06	5.17791e-06	7.0932e-06	1.13075e-06	3.54294e-06	6.67471e-06	2.41998e-06	-4.40344e-06	3.94692e-07	-2.28629e-06	7.05344e-06	-2.44268e-06	5.30416e-06	-1.10916e-06	5.94466e-06	-1.99204e-06	3.32154e-06	-3.04504e-07	-1.65383e-06	1.25077e-06	-2.13521e-06	-2.90647e-06	3.35054e-05	1.57569e-06	1.49339e-09
1.48273e-06	-2.12472e-06	-1.22881e-06	5.19371e-06	1.47698e-06	-2.5569e-06	-1.11729e-06	5.16857e-06	7.09478e-06	1.0154e-06	3.54206e-06	6.66325e-06	2.42793e-06	-4.42697e-06	1.61613e-07	-2.32902e-06	7.09663e-06	-2.43653e-06	5.24254e-06	-1.38106e-06	5.94874e-06	-2.00653e-06	3.30897e-06	-3.249e-07	-1.61297e-06	1.68014e-06	-1.87379e-06	-2.96591e-06	3.34778e-05	1.35554e-06	1.48763e-09
1.48272e-06	-2.13055e-06	-1.27355e-06	5.1937e-06	1.41259e-06	-2.53601e-06	-1.13767e-06	5.17368e-06	7.09524e-06	1.03856e-06	3.52308e-06	6.65795e-06	2.43253e-06	-4.42415e-06	1.69316e-07	-2.32569e-06	7.08162e-06	-2.43694e-06	5.26044e-06	-1.38183e-06	5.94644e-06	-2.00678e-06	3.30988e-06	-2.97474e-07	-1.61144e-06	1.64002e-06	-1.88093e-06	-2.95104e-06	3.34781e-05	1.41094e-06	1.48732e-09
1.47689e-06	-2.21358e-06	-1.44304e-06	5.19673e-06	1.39803e-06	-2.54063e-06	-1.29203e-06	5.17189e-06	7.0955e-06	1.05607e-06	3.50746e-06	6.64314e-06	2.42669e-06	-4.41337e-06	2.64502e-07	-2.32483e-06	5.90391e-06	-2.43997e-06	5.31935e-06	-1.38317e-06	5.94852e-06	-1.99921e-06	3.31135e-06	-2.6573e-07	-1.61975e-06	1.21272e-06	-2.04006e-06	-2.95966e-06	3.34861e-05	1.47396e-06	1.47367e-09
1.4809e-06	-2.18931e-06	-1.58476e-06	5.19573e-06	1.43248e-06	-2.40038e-06	-1.23308e-06	5.08763e-06	5.02011e-06	1.06295e-06	2.59226e-06	6.64632e-06	2.43239e-06	-4.4245e-06	3.32272e-07	-2.30171e-06	6.37779e-06	-2.44273e-06	5.29776e-06	-1.40588e-06	5.94787e-06	-1.99982e-06	3.153e-06	-2.46806e-07	-1.61741e-06	1.35728e-06	-2.10117e-06	-2.92042e-06	3.3491e-05	1.506e-06	1.44722e-09
1.49822e-06	-2.36152e-06	-1.42931e-06	5.19662e-06	1.49867e-06	-7.93393e-07	-1.21969e-06	4.89753e-06	4.37111e-06	9.30743e-07	2.43543e-06	6.3406e-06	2.43535e-06	-4.42605e-06	2.67281e-07	-2.35014e-06	6.18154e-06	-2.44296e-06	5.29525e-06	-1.3918e-06	5.94573e-06	-2.00414e-06	3.29654e-06	-2.7205e-07	-1.62141e-06	1.37515e-06	-2.13847e-06	-2.90467e-06	3.34902e-05	2.07618e-06	1.43034e-09
1.48525e-06	-2.29241e-06	-1.50285e-06	5.19615e-06	1.43534e-06	-7.42987e-07	-1.25611e-06	5.13041e-06	4.41403e-06	8.26822e-07	2.59476e-06	6.37724e-06	2.43297e-06	-4.42664e-06	2.83129e-07	-2.28721e-06	6.27011e-06	-2.44358e-06	5.28923e-06	-1.39423e-06	5.15641e-06	-2.00086e-06	3.21983e-06	4.30076e-07	-1.62588e-06	1.34385e-06	-2.12702e-06	-2.94054e-06	3.34892e-05	1.67392e-06	1.42393e-09
1.48356e-06	-2.31406e-06	-1.40057e-06	5.19615e-06	1.43992e-06	-1.06261e-06	-1.23434e-06	5.03424e-06	4.2352e-06	9.65855e-07	2.53412e-06	6.42348e-06	2.43242e-06	-4.42536e-06	2.77139e-07	-2.32011e-06	6.11855e-06	-2.4436e-06	5.29056e-06	-1.39442e-06	5.28049e-06	-2.00055e-06	3.20623e-06	2.7934e-07	-1.62706e-06	1.30149e-06	-2.18883e-06	-2.93042e-06	3.34906e-05	1.48507e-06	1.42123e-09
1.48485e-06	-2.33036e-06	-1.43708e-06	5.19612e-06	1.44317e-06	-5.84348e-07	-1.25338e-06	5.04892e-06	4.30858e-06	9.41686e-07	2.49568e-06	6.39586e-06	2.43308e-06	-4.42605e-06	2.90024e-07	-2.31258e-06	5.99287e-06	-2.44306e-06	5.28754e-06	-1.39481e-06	5.21052e-06	-1.99912e-06	3.22212e-06	2.85576e-07	-1.46244e-06	1.3155e-06	-2.1356e-06	-2.93617e-06	3.34897e-05	1.62943e-06	1.41838e-09
1.48708e-06	-2.33235e-06	-1.44906e-06	5.20334e-06	1.44721e-06	-3.39864e-07	-1.25415e-06	4.98988e-06	4.34723e-06	8.62386e-07	2.46836e-06	5.61778e-06	2.41355e-06	-4.42854e-06	2.80721e-07	-2.31166e-06	6.08628e-06	-2.4436e-06	5.29171e-06	-1.16273e-06	5.21816e-06	-1.99942e-06	3.22708e-06	4.71768e-07	-1.47889e-06	1.35649e-06	-2.21273e-06	-2.95985e-06	3.34542e-05	1.88011e-06	1.4083e-09
1.4862e-06	-2.33204e-06	-1.42655e-06	5.19747e-06	1.44273e-06	-6.03554e-07	-1.24327e-06	5.02911e-06	4.3552e-06	8.97718e-07	2.53031e-06	3.45738e-06	2.42869e-06	-4.42609e-06	2.79887e-07	-8.19749e-07	6.03037e-06	-2.44352e-06	5.28744e-06	-1.3461e-06	5.21259e-06	-2.00068e-06	3.20767e-06	6.50763e-07	-1.43028e-06	1.33102e-06	-2.16082e-06	-2.95725e-06	3.3485e-05	1.73825e-06	1.38584e-09
1.48527e-06	-2.3306e-06	-1.4211e-06	5.19454e-06	1.24932e-06	-5.48869e-07	-9.53533e-07	5.03633e-06	4.34311e-06	8.92632e-07	2.52932e-06	3.16903e-06	2.43531e-06	-4.4259e-06	2.82757e-07	-2.3507e-07	6.04016e-06	-2.4434e-06	5.2787e-06	-1.36439e-06	5.22825e-06	-1.9561e-06	3.22744e-06	3.81497e-07	-1.31073e-06	1.31873e-06	-2.17298e-06	-2.94423e-06	3.34804e-05	1.68689e-06	1.38107e-09
1.48527e-06	-2.3306e-06	-1.4211e-06	5.19454e-06	1.24932e-06	-5.48869e-07	-9.53533e-07	5.03633e-06	4.34311e-06	8.92632e-07	2.52932e-06	3.16903e-06	2.43531e-06	-4.4259e-06	2.82757e-07	-2.3507e-07	6.04016e-06	-2.4434e-06	5.2787e-06	-1.36439e-06	5.22825e-06	-1.9561e-06	3.22744e-06	3.81497e-07	-1.31073e-06	1.31873e-06	-2.17298e-06	-2.94423e-06	3.34804e-05	1.68689e-06	1.38107e-09
1.48767e-06	-2.33017e-06	-1.41956e-06	5.19503e-06	1.32008e-06	-5.59122e-07	-1.09323e-06	5.01898e-06	4.35094e-06	8.95834e-07	2.53043e-06	3.17933e-06	2.43075e-06	-4.43368e-06	2.8235e-07	3.81093e-07	6.04036e-06	-2.44351e-06	1.77324e-06	-1.34732e-06	5.20441e-06	-1.96239e-06	3.22458e-06	4.0598e-07	-1.31538e-06	1.32569e-06	-2.1712e-06	-2.94368e-06	3.34778e-05	1.71014e-06	1.35659e-09
1.48656e-06	-2.33077e-06	-1.42247e-06	5.19512e-06	1.31757e-06	-5.54307e-07	-1.08771e-06	5.01441e-06	4.33738e-06	8.93909e-07	2.52933e-06	3.17299e-06	2.42004e-06	-4.4284e-06	2.81477e-07	2.38966e-07	6.0237e-06	-2.4532e-06	1.6262e-06	-1.26217e-06	5.21181e-06	-1.98367e-06	3.22637e-06	4.01795e-07	-1.34802e-06	1.32329e-06	-2.17127e-06	-2.94938e-06	3.34752e-05	1.71231e-06	1.35542e-09
1.48656e-06	-2.33077e-06	-1.42247e-06	5.19512e-06	1.31757e-06	-5.54307e-07	-1.08771e-06	5.01441e-06	4.33738e-06	8.93909e-07	2.52933e-06	3.17299e-06	2.42004e-06	-4.4284e-06	2.81477e-07	2.38966e-07	6.0237e-06	-2.4532e-06	1.6262e-06	-1.26217e-06	5.21181e-06	-1.98367e-06	3.22637e-06	4.01795e-07	-1.34802e-06	1.32329e-06	-2.17127e-06	-2.94938e-06	3.34752e-05	1.71231e-06	1.35542e-09
1.48694e-06	-2.33072e-06	-1.42055e-06	5.19506e-06	1.30756e-06	-5.59494e-07	-1.0305e-06	5.02296e-06	4.33793e-06	8.76448e-07	2.42682e-06	3.17708e-06	2.40976e-06	-4.42826e-06	2.81424e-07	1.06393e-07	6.02988e-06	-2.45478e-06	1.81881e-06	-1.24175e-06	5.22308e-06	-1.96253e-06	6.87715e-07	4.12563e-07	-1.35836e-06	1.32354e-06	-2.16856e-06	-2.95122e-06	3.34721e-05	1.68842e-06	1.34529e-09
1.4868e-06	-2.33067e-06	-1.41727e-06	5.19508e-06	1.31618e-06	-5.56057e-07	-9.65901e-07	5.01691e-06	4.338e-06	8.66033e-07	2.31696e-06	3.18302e-06	2.41148e-06	-4.42625e-06	2.81587e-07	1.65767e-07	6.03563e-06	-2.45531e-06	1.72522e-06	-1.24096e-06	5.26214e-06	-1.969e-06	7.52055e-07	4.17942e-07	-1.34951e-06	1.33839e-06	-2.16818e-06	-2.9492e-06	3.34729e-05	1.70257e-06	1.34499e-09
1.48413e-06	-2.33072e-06	-9.98525e-07	5.13295e-06	1.30979e-06	-5.57619e-07	-1.00832e-06	5.02246e-06	4.33563e-06	8.78005e-07	2.4343e-06	3.18673e-06	2.4134e-06	-4.4295e-06	2.81176e-07	2.47716e-07	6.03696e-06	-2.4559e-06	1.78493e-06	-1.24258e-06	5.23259e-06	-1.97896e-06	7.7457e-07	4.10236e-07	-1.35854e-06	5.534e-07	-2.16898e-06	-2.95064e-06	3.34731e-05	1.69416e-06	1.34264e-09
1.4864e-06	-2.33072e-06	-1.41636e-06	5.09024e-06	1.31741e-06	-5.57256e-07	-1.02429e-06	2.47434e-06	4.33628e-06	8.73194e-07	2.34677e-06	3.17978e-06	2.41349e-06	-4.42556e-06	2.7942e-07	1.78241e-07	6.03482e-06	-2.40122e-06	1.7756e-06	-1.23962e-06	5.23567e-06	-1.98881e-06	8.78467e-07	4.19283e-07	-1.35805e-06	1.05008e-06	-2.16828e-06	-2.95005e-06	3.34733e-05	1.69854e-06	1.32437e-09
1.48569e-06	-2.33078e-06	-1.14571e-06	5.16274e-06	1.3168e-06	-5.55705e-07	-9.86904e-07	1.06432e-06	4.33531e-06	8.78185e-07	2.37892e-06	3.1869e-06	2.4134e-06	-4.43623e-06	2.81207e-07	2.4418e-07	6.03685e-06	-2.46289e-06	1.75387e-06	-1.25486e-06	5.26346e-06	-1.97594e-06	8.59864e-07	4.74907e-07	-1.35874e-06	8.94808e-07	-2.16847e-06	-2.95003e-06	3.34466e-05	1.69811e-06	1.31812e-09
1.48635e-06	-2.33079e-06	-1.31745e-06	5.15778e-06	1.31648e-06	-5.5616e-07	-9.8696e-07	6.77831e-07	4.33604e-06	8.75047e-07	2.36992e-06	3.18566e-06	2.41396e-06	-4.43929e-06	2.78506e-07	2.15407e-07	6.03354e-06	-2.46484e-06	1.76203e-06	-1.26784e-06	5.24886e-06	-1.97986e-06	8.38033e-07	4.87942e-07	-1.35977e-06	1.00972e-06	-2.16846e-06	-2.8408e-06	3.30544e-05	1.69747e-06	1.29116e-09
1.48637e-06	-2.33079e-06	-1.33335e-06	5.12765e-06	1.3164e-06	-5.56085e-07	-9.88217e-07	7.74071e-07	4.33608e-06	8.75037e-07	2.36404e-06	3.18516e-06	2.41396e-06	-4.43935e-06	2.78715e-07	2.16481e-07	6.03347e-06	-2.44746e-06	1.7733e-06	-1.26424e-06	5.24594e-06	-1.97698e-06	8.46721e-07	4.61764e-07	-1.35961e-06	1.00026e-06	-2.1688e-06	-2.84001e-06	3.30548e-05	1.69718e-06	1.29091e-09
1.48605e-06	-2.33079e-06	-1.28549e-06	5.12427e-06	1.31671e-06	-5.56255e-07	-9.87507e-07	8.37962e-07	4.33621e-06	8.72878e-07	2.37169e-06	3.18563e-06	2.4136e-06	-4.43553e-06	2.78728e-07	2.16705e-07	6.03411e-06	-2.44802e-06	1.77511e-06	-1.2555e-06	5.24782e-06	-1.97671e-06	8.70429e-07	4.47996e-07	-1.3583e-06	8.79782e-07	-2.16853e-06	-2.81911e-06	3.30546e-05	1.69528e-06	1.29052e-09
1.48604e-06	-2.33078e-06	-1.23245e-06	5.10435e-06	1.31655e-06	-5.56248e-07	-9.87603e-07	7.96727e-07	4.33602e-06	8.73594e-07	2.36629e-06	3.18583e-06	2.41364e-06	-4.43553e-06	2.7838e-07	2.16075e-07	6.03424e-06	-2.44489e-06	1.76414e-06	-1.2543e-06	5.24853e-06	-1.9778e-06	8.46624e-07	4.45188e-07	-1.35792e-06	8.35198e-07	-2.1689e-06	-2.79223e-06	3.30592e-05	1.69598e-06	1.29008e-09
1.48907e-06	-2.33078e-06	-1.26267e-06	5.10635e-06	1.31738e-06	-5.5626e-07	-9.8857e-07	8.47972e-07	4.33607e-06	8.72334e-07	2.33088e-06	3.1085e-06	2.41505e-06	-4.43538e-06	3.39954e-07	2.17986e-07	6.03418e-06	-2.44432e-06	1.76538e-06	-1.25404e-06	5.24707e-06	-1.97491e-06	8.93962e-07	4.35783e-07	-1.35784e-06	8.54723e-07	-2.16852e-06	-2.81537e-06	3.30365e-05	1.69665e-06	1.28838e-09
1.48616e-06	-2.17969e-06	-1.25444e-06	5.12385e-06	1.31656e-06	-5.5626e-07	-9.8613e-07	8.2628e-07	4.33639e-06	8.73434e-07	2.35733e-06	3.18258e-06	2.41476e-06	-4.43698e-06	2.85075e-07	2.16734e-07	6.03412e-06	-9.81698e-07	1.7831e-06	-1.25403e-06	5.24605e-06	-1.97627e-06	8.75323e-07	4.52132e-07	-1.08918e-06	8.52425e-07	-2.16856e-06	-2.82069e-06	3.30506e-05	1.69605e-06	1.2837e-09
1.48883e-06	-2.26804e-06	-1.24629e-06	5.10377e-06	1.31911e-06	-5.56256e-07	-9.8834e-07	8.41855e-07	4.33611e-06	8.7119e-07	2.34629e-06	3.11596e-06	2.4145e-06	-4.43584e-06	3.37722e-07	2.16811e-07	6.03419e-06	-3.57394e-07	1.77558e-06	-1.2563e-06	5.24792e-06	-1.97594e-06	8.8412e-07	4.38283e-07	-1.31561e-06	8.57076e-07	-2.16853e-06	-2.82449e-06	3.30398e-05	1.69658e-06	1.28248e-09
1.48716e-06	-2.24937e-06	-1.23897e-06	5.11696e-06	1.31707e-06	-5.5625e-07	-9.8904e-07	8.34663e-07	4.33624e-06	8.72127e-07	2.33918e-06	3.13007e-06	2.41462e-06	-4.43622e-06	3.16586e-07	2.17229e-07	6.03415e-06	-1.39563e-07	1.77776e-06	-1.25688e-06	5.24632e-06	-1.97543e-06	8.77447e-07	4.55044e-07	-1.09867e-06	8.61995e-07	-2.16856e-06	-2.81942e-06	3.30398e-05	1.6966e-06	1.28188e-09
1.48652e-06	-2.26475e-06	-1.24513e-06	5.11747e-06	1.31712e-06	-5.56264e-07	-9.88679e-07	8.37699e-07	4.33625e-06	8.71726e-07	2.33973e-06	3.13183e-06	2.41435e-06	-4.42547e-06	3.1178e-07	2.11701e-07	6.03468e-06	-2.30542e-07	1.68697e-06	-1.25637e-06	5.24568e-06	-1.97516e-06	8.77129e-07	4.54811e-07	-1.06604e-06	8.60096e-07	-2.16855e-06	-2.81901e-06	3.30404e-05	1.69661e-06	1.28157e-09
1.4869e-06	-2.25823e-06	-1.2497e-06	5.10933e-06	1.31713e-06	-5.56274e-07	-9.8824e-07	8.21166e-07	4.33624e-06	8.71642e-07	9.96873e-07	3.13434e-06	2.07737e-06	-4.43606e-06	4.40515e-07	2.27767e-07	6.03417e-06	-1.73042e-07	1.71967e-06	-1.25688e-06	5.24582e-06	-1.97454e-06	8.78779e-07	4.50948e-07	-1.07905e-06	8.61733e-07	-2.17048e-06	-2.81764e-06	3.30402e-05	1.69539e-06	1.27575e-09
1.48686e-06	-2.24912e-06	-1.2516e-06	5.1123e-06	1.31801e-06	-5.56355e-07	-9.89097e-07	8.31818e-07	4.33626e-06	8.71667e-07	1.59152e-06	3.13552e-06	2.29043e-06	-4.30621e-06	4.73685e-07	2.25888e-07	6.03463e-06	-1.91084e-07	1.76682e-06	-1.25666e-06	2.23317e-06	-2.0236e-06	8.78993e-07	4.50501e-07	-1.0653e-06	8.61904e-07	-2.15783e-06	-2.81793e-06	3.30401e-05	1.6994e-06	1.2549e-09
1.48656e-06	-2.24811e-06	-1.28321e-06	5.11354e-06	1.31784e-06	-5.5465e-07	-9.90298e-07	5.81299e-07	4.33625e-06	8.71831e-07	1.97192e-06	3.14969e-06	2.28717e-06	-4.28627e-06	3.09879e-07	2.20154e-07	6.0345e-06	-1.48342e-07	1.77218e-06	-1.21871e-06	3.40848e-06	-2.03193e-06	8.79136e-07	4.4974e-07	-1.09762e-06	8.63121e-07	-2.11283e-06	-2.81808e-06	3.27878e-05	1.62287e-06	1.24536e-09
1.48725e-06	-2.25289e-06	-1.27997e-06	5.11362e-06	1.31802e-06	-5.55133e-07	-9.9113e-07	1.74284e-07	4.33626e-06	8.7181e-07	2.07781e-06	3.14954e-06	2.32873e-06	-4.27618e-06	3.53203e-07	2.20217e-07	6.03512e-06	-1.00033e-07	1.77108e-06	-1.16074e-06	2.41593e-06	-2.05587e-06	8.78593e-07	4.48561e-07	-1.08729e-06	8.62173e-07	-2.10297e-06	-2.8191e-06	3.27036e-05	1.69843e-06	1.23448e-09
1.03102e-06	-2.25246e-06	-1.06722e-06	5.11328e-06	1.32946e-06	-5.57355e-07	-9.90597e-07	1.50155e-07	4.33623e-06	8.72322e-07	1.94494e-06	4.68082e-06	2.54003e-06	-4.2677e-06	3.27469e-07	2.6514e-07	6.02332e-06	-1.55509e-07	1.7725e-06	-1.25818e-06	2.45813e-06	-2.03093e-06	8.79845e-07	4.48985e-07	-1.08906e-06	8.64013e-07	-2.10488e-06	-2.84904e-06	1.56544e-05	1.32728e-06	4.20075e-10
6.77748e-07	-2.24172e-06	-1.2575e-06	5.11319e-06	1.37105e-06	-5.66499e-07	-9.89927e-07	5.45361e-07	4.33641e-06	8.71896e-07	1.75371e-06	4.2893e-06	2.61018e-06	-4.27148e-06	3.59156e-07	2.32801e-07	5.92339e-06	-8.57946e-08	1.77153e-06	-1.51711e-06	2.34732e-06	-1.99737e-06	9.65808e-07	-9.91091e-08	-1.09123e-06	8.74895e-07	-2.09122e-06	-2.88829e-06	3.73219e-06	1.55248e-06	1.84956e-10
2.52966e-07	-2.24293e-06	-1.162e-06	5.11319e-06	1.34294e-06	-5.63911e-07	-9.9032e-07	6.04371e-07	4.33574e-06	8.7192e-07	1.80787e-06	3.91677e-06	2.56672e-06	-4.27118e-06	3.72762e-07	2.79847e-07	5.99138e-06	-1.23121e-07	1.77401e-06	-1.39509e-06	2.44633e-06	-2.01694e-06	9.42949e-07	1.3474e-07	-1.09052e-06	8.66432e-07	-2.10392e-06	-2.85119e-06	3.47184e-06	1.58647e-06	1.80305e-10
7.16532e-07	-2.24402e-06	-1.19595e-06	5.11362e-06	1.36481e-06	-5.61297e-07	-9.90161e-07	4.09206e-07	4.33633e-06	8.71896e-07	1.75703e-06	3.89482e-06	2.64835e-06	-4.26079e-06	3.51407e-07	2.33786e-07	5.94421e-06	-1.35094e-07	1.77054e-06	-1.46019e-06	2.40682e-06	-2.00812e-06	9.49785e-07	1.11709e-07	-1.08892e-06	8.71578e-07	-2.09566e-06	-2.87538e-06	2.96988e-06	1.51872e-06	1.76711e-10
6.91578e-07	-2.24373e-06	-1.17996e-06	5.11319e-06	1.34914e-06	-5.81126e-07	-9.90989e-07	5.49744e-07	4.33594e-06	8.72016e-07	1.76281e-06	3.71877e-06	2.61565e-06	-4.26545e-06	3.60878e-07	3.05636e-07	5.97094e-06	-1.0907e-07	1.7802e-06	-1.40853e-06	2.36291e-06	-2.0064e-06	9.7216e-07	3.98804e-08	-1.09067e-06	8.69896e-07	-2.09683e-06	-2.86714e-06	2.2558e-06	1.50906e-06	1.71551e-10
4.5217e-07	-2.24297e-06	-1.28202e-06	5.04112e-06	1.35005e-06	-5.64343e-07	-9.89363e-07	4.54052e-08	4.33513e-06	8.74298e-07	1.79023e-06	8.31264e-07	2.26096e-06	-4.26456e-06	3.99592e-07	3.48543e-07	5.96405e-06	-1.11451e-07	1.7712e-06	-1.40511e-06	2.40065e-06	-2.01639e-06	9.77529e-07	1.88987e-07	-1.09104e-06	8.78644e-07	-1.61555e-06	-2.84453e-06	3.09151e-06	1.51473e-06	1.58477e-10
4.53323e-07	-2.24346e-06	-1.17529e-06	5.11338e-06	1.34047e-06	-5.65434e-07	-9.88788e-07	5.25846e-07	4.33478e-06	8.71972e-07	1.77496e-06	1.15777e-06	2.39575e-06	-4.26458e-06	3.98038e-07	3.39737e-07	5.06957e-06	-1.07766e-07	1.77926e-06	-1.43742e-06	2.42895e-06	-2.01718e-06	9.9353e-07	1.19373e-07	-1.0905e-06	8.71874e-07	-2.10187e-06	-2.86163e-06	2.92281e-06	1.5224e-06	1.5171e-10
4.40888e-07	-2.24332e-06	-1.1839e-06	5.11331e-06	1.3513e-06	-5.62026e-07	-9.89971e-07	5.41327e-07	4.33417e-06	8.71888e-07	1.68044e-06	8.05001e-07	1.27352e-06	-4.26427e-06	4.35226e-07	3.17277e-07	5.19339e-06	-1.0487e-07	1.78025e-06	-1.43393e-06	2.43106e-06	-2.01666e-06	9.78915e-07	1.27098e-07	-1.0902e-06	8.73574e-07	-1.77223e-06	-2.85968e-06	2.66527e-06	1.52452e-06	1.4516e-10
4.44958e-07	-2.24323e-06	-1.19314e-06	5.11223e-06	1.34864e-06	-5.63203e-07	-9.8986e-07	5.32864e-07	4.33421e-06	8.71952e-07	1.72738e-06	8.2966e-07	1.44233e-06	-4.26457e-06	4.25053e-07	3.21637e-07	5.17291e-06	-1.00966e-07	1.77951e-06	-1.4295e-06	2.42757e-06	-2.01632e-06	9.84183e-07	1.31283e-07	-1.09248e-06	8.73497e-07	-9.91571e-07	-2.86068e-06	2.71779e-06	1.52395e-06	1.43713e-10
4.54185e-07	-2.2432e-06	-1.18503e-06	5.04211e-06	1.36501e-06	-5.39651e-07	-9.99343e-07	5.47151e-07	4.21519e-06	8.79814e-07	1.77809e-06	1.07355e-06	1.26956e-06	-4.26521e-06	4.24349e-07	3.29335e-07	5.12457e-06	-9.01018e-08	1.77699e-06	-1.43416e-06	2.4261e-06	-2.01254e-06	9.82508e-07	1.53161e-07	-1.07411e-06	8.53531e-07	-1.44781e-06	-2.8535e-06	2.78607e-06	1.52124e-06	1.43072e-10
4.59926e-07	-2.24328e-06	-1.19102e-06	5.03202e-06	1.34567e-06	-5.567e-07	-9.90925e-07	5.3896e-07	4.26981e-06	8.72182e-07	1.6886e-06	1.02382e-06	1.35777e-06	-4.26565e-06	4.28129e-07	3.2313e-07	5.10968e-06	-9.72954e-08	1.77887e-06	-1.42071e-06	2.42134e-06	-2.01559e-06	9.84773e-07	1.39003e-07	-1.09227e-06	8.66699e-07	-1.2513e-06	-2.85678e-06	2.70888e-06	1.52103e-06	1.42134e-10
4.53811e-07	-2.21687e-06	-1.25462e-06	5.03033e-06	1.31748e-06	-5.53664e-07	-9.89916e-07	6.54144e-07	3.40538e-06	8.89756e-07	1.71918e-06	9.69068e-07	1.44407e-06	-4.24111e-06	4.31941e-07	3.34149e-07	5.11392e-06	-3.20964e-07	1.77731e-06	-1.44175e-06	2.2503e-06	-2.01586e-06	9.7429e-07	1.33338e-07	-1.0886e-06	8.66669e-07	-1.06097e-06	-2.85657e-06	2.7471e-06	1.52148e-06	1.34773e-10
4.53197e-07	-2.20543e-06	-8.60275e-07	5.04588e-06	1.00475e-06	-5.54549e-07	-9.92731e-07	5.91208e-07	3.61615e-06	8.73829e-07	1.71681e-06	2.81875e-07	1.40467e-06	-2.69766e-07	4.15747e-07	3.26843e-07	5.08788e-06	-1.38128e-07	1.77947e-06	-1.42476e-06	2.4031e-06	-2.0148e-06	9.86625e-07	1.37435e-07	-1.08161e-06	8.64859e-07	-1.22284e-06	-2.85659e-06	2.73553e-06	1.52234e-06	1.16417e-10
4.52962e-07	-2.22934e-06	-1.20278e-06	5.04554e-06	1.32433e-06	-5.20734e-07	-9.90131e-07	5.64807e-07	3.70135e-06	8.77597e-07	1.71416e-06	9.7335e-07	1.4369e-06	-2.20372e-06	4.19873e-07	3.30655e-07	3.49571e-06	-1.73722e-07	1.77828e-06	-1.426e-06	2.31915e-06	-2.01536e-06	9.83199e-07	1.33891e-07	-1.08802e-06	8.66765e-07	-1.09029e-06	-2.85818e-06	2.73636e-06	1.52168e-06	1.09933e-10
4.5207e-07	-2.22637e-06	-9.79952e-07	5.05124e-06	1.34013e-06	-5.5914e-07	-9.89924e-07	5.96099e-07	3.41919e-06	8.76922e-07	1.71835e-06	9.92277e-07	1.45674e-06	-1.08864e-06	4.26064e-07	3.2541e-07	4.04037e-06	-1.77022e-07	1.77925e-06	-1.28022e-06	2.21241e-06	-2.01598e-06	9.87022e-07	1.35642e-07	-1.08487e-06	8.6671e-07	-1.19942e-06	-2.85456e-06	2.74118e-06	1.52283e-06	1.07533e-10
4.5243e-07	-2.22365e-06	-1.0326e-06	5.04966e-06	1.33006e-06	-5.52824e-07	-9.90088e-07	5.89073e-07	3.42161e-06	8.7711e-07	1.71486e-06	9.86748e-07	1.44131e-06	-1.129e-06	4.21505e-07	3.30111e-07	3.57144e-06	-1.77245e-07	1.77867e-06	-1.31782e-06	2.2162e-06	-2.01591e-06	9.84527e-07	1.35778e-07	-1.08675e-06	8.66703e-07	-1.15001e-06	-2.85758e-06	2.73781e-06	1.5223e-06	1.0403e-10
4.52396e-07	-2.22367e-06	-1.03976e-06	5.04989e-06	1.24532e-06	-5.54093e-07	-9.90113e-07	5.89124e-07	3.42161e-06	8.77008e-07	1.71578e-06	9.05077e-07	1.43909e-06	-1.12899e-06	4.23082e-07	3.30042e-07	3.58446e-06	-1.82196e-07	1.77877e-06	-1.32682e-06	2.23682e-06	-2.01591e-06	9.84539e-07	1.35883e-07	-1.08283e-06	8.66457e-07	-1.14664e-06	-2.85699e-06	2.7366e-06	1.52231e-06	1.03858e-10
4.52341e-07	-2.20729e-06	-1.05518e-06	5.05086e-06	1.23503e-06	-5.55042e-07	-9.90117e-07	5.88776e-07	3.42952e-06	8.77045e-07	1.71567e-06	9.20866e-07	1.43013e-06	-1.03685e-06	4.18295e-07	3.2897e-07	3.60423e-06	-1.79742e-07	1.77867e-06	-1.33065e-06	2.25026e-06	-2.01587e-06	9.86075e-07	1.36445e-07	-1.04487e-06	8.65455e-07	-1.13823e-06	-2.85681e-06	2.7371e-06	1.52235e-06	1.0377e-10
4.52274e-07	-2.2171e-06	-1.04712e-06	5.04957e-06	1.2617e-06	-5.5298e-07	-9.90198e-07	5.9397e-07	3.42483e-06	8.77915e-07	1.71521e-06	9.23309e-07	1.43434e-06	-1.02557e-06	4.1791e-07	3.28939e-07	3.5861e-06	-1.81154e-07	1.77872e-06	-1.32835e-06	2.23586e-06	-2.01586e-06	9.84899e-07	1.26192e-07	-1.07468e-06	8.66356e-07	-1.15382e-06	-2.85726e-06	2.73722e-06	1.52232e-06	1.03713e-10
4.52192e-07	-2.20868e-06	-2.82924e-07	5.04971e-06	1.27428e-06	-5.55997e-07	-9.87569e-07	5.93455e-07	6.40778e-07	8.77905e-07	1.71582e-06	9.28557e-07	1.43522e-06	-1.10639e-06	4.19214e-07	-1.85348e-07	3.59847e-06	-1.81067e-07	1.77845e-06	-1.33246e-06	2.2376e-06	-2.01577e-06	1.00298e-06	3.67469e-07	-1.0568e-06	8.44159e-07	-1.15543e-06	-2.85698e-06	2.73742e-06	1.52235e-06	9.16734e-11
4.52163e-07	-2.2176e-06	3.83028e-08	4.79585e-06	1.26835e-06	-5.56079e-07	-9.87647e-07	5.94133e-07	1.46503e-06	8.78978e-07	1.39586e-06	9.28571e-07	1.43484e-06	-1.06518e-06	4.20084e-07	-1.98e-07	3.59284e-06	-1.85291e-07	1.78167e-06	-1.32933e-06	2.23268e-06	-2.01564e-06	1.02265e-06	2.18923e-07	-9.91188e-07	8.53721e-07	-1.15464e-06	-2.85648e-06	2.73739e-06	1.53839e-06	8.95985e-11
4.52278e-07	-2.2167e-06	-3.01922e-07	4.79292e-06	1.27944e-06	-5.55981e-07	-9.88586e-07	5.92967e-07	8.0395e-07	8.79029e-07	1.00283e-06	9.21608e-07	1.4343e-06	-1.07797e-06	4.20356e-07	2.1756e-07	3.58575e-06	-1.84447e-07	1.77928e-06	-1.33118e-06	2.23213e-06	-2.01554e-06	9.98981e-07	2.04906e-07	-1.04911e-06	8.46087e-07	-1.15061e-06	-2.8567e-06	2.73748e-06	1.52922e-06	8.72216e-11
4.52193e-07	-2.21143e-06	-4.17819e-07	4.79791e-06	1.27683e-06	-5.55927e-07	-9.8829e-07	5.93492e-07	8.48495e-07	8.79411e-07	6.95393e-07	9.18808e-07	1.43547e-06	-1.09182e-06	4.20286e-07	1.11646e-07	3.596e-06	-1.81709e-07	1.80736e-06	-1.33072e-06	2.23514e-06	-2.01547e-06	1.00411e-06	2.05779e-07	-1.04184e-06	8.5019e-07	-1.1524e-06	-2.85656e-06	2.73753e-06	1.54093e-06	8.70954e-11
4.52257e-07	-2.21408e-06	-3.79286e-07	4.80276e-06	1.27445e-06	-5.56104e-07	-9.88324e-07	5.93492e-07	8.40339e-07	8.78784e-07	6.73478e-07	9.17227e-07	1.43463e-06	-1.088e-06	4.20281e-07	4.70452e-08	3.59086e-06	-1.81934e-07	1.78051e-06	-1.33113e-06	2.23277e-06	-2.01529e-06	1.00736e-06	2.24025e-07	-1.04379e-06	8.47943e-07	-1.14983e-06	-2.85668e-06	2.73761e-06	1.52998e-06	8.68812e-11
4.52146e-07	-2.2145e-06	-2.95153e-07	4.78355e-06	1.27523e-06	-5.55887e-07	-9.88492e-07	5.93238e-07	8.55514e-07	8.79169e-07	7.10732e-07	9.18706e-07	1.43529e-06	-1.08315e-06	4.20179e-07	-1.75398e-08	3.59186e-06	-1.82078e-07	1.78917e-06	-1.33104e-06	2.2331e-06	-2.01553e-06	1.00593e-06	2.22033e-07	-1.0435e-06	8.51814e-07	-1.15164e-06	-2.85674e-06	2.73746e-06	1.52913e-06	8.67577e-11
4.52181e-07	-2.21344e-06	-3.21468e-07	4.78343e-06	1.27423e-06	-5.55871e-07	-9.88388e-07	5.93236e-07	7.97529e-07	8.78851e-07	6.81767e-07	9.19142e-07	1.43518e-06	-1.08727e-06	4.20102e-07	1.55024e-07	3.59029e-06	-1.81948e-07	1.78275e-06	-1.33088e-06	2.23424e-06	-2.01533e-06	1.00457e-06	2.05136e-07	-1.04511e-06	8.48943e-07	-1.15218e-06	-2.85673e-06	2.73747e-06	1.52984e-06	8.66231e-11
4.52168e-07	-2.21432e-06	-2.97041e-07	4.79355e-06	1.27488e-06	-5.55882e-07	-9.88389e-07	5.93345e-07	8.23944e-07	8.78892e-07	6.78423e-07	9.1954e-07	1.43519e-06	-1.08413e-06	4.2081e-07	9.07825e-08	3.58978e-06	-1.82398e-07	1.78545e-06	-1.33107e-06	8.03172e-08	-2.01544e-06	1.00662e-06	2.15173e-07	-1.04486e-06	8.51588e-07	-1.1517e-06	-2.85671e-06	2.73751e-06	1.5282e-06	8.17559e-11
4.52218e-07	-2.21426e-06	-3.44287e-07	4.79657e-06	1.27437e-06	-5.56486e-07	-9.88422e-07	5.93329e-07	8.29636e-07	8.78884e-07	6.99673e-07	9.19657e-07	6.46978e-07	-1.08405e-06	4.20274e-07	9.88117e-08	3.59019e-06	-1.82044e-07	1.78487e-06	-1.33095e-06	3.45535e-07	-2.01638e-06	1.00583e-06	2.10956e-07	-1.04597e-06	8.50013e-07	-1.15141e-06	-2.85671e-06	2.73752e-06	1.52937e-06	8.03293e-11
4.52204e-07	-2.21409e-06	-3.17461e-07	4.78723e-06	1.27353e-06	-5.5679e-07	-9.88332e-07	5.92113e-07	8.13502e-07	8.78993e-07	6.90486e-07	8.80671e-07	7.84591e-07	-4.44073e-07	4.20224e-07	9.24874e-08	3.59055e-06	-1.82089e-07	1.78736e-06	-1.3311e-06	4.48909e-07	-1.58407e-06	1.00854e-06	2.11363e-07	-1.04529e-06	8.49033e-07	-1.15142e-06	-2.85671e-06	2.73776e-06	1.52987e-06	7.78692e-11
4.52184e-07	-2.21363e-06	-3.28859e-07	4.79111e-06	1.27117e-06	-5.56159e-07	-9.88324e-07	5.9249e-07	8.20871e-07	8.79065e-07	6.55672e-07	8.8866e-07	7.44332e-07	-5.26682e-07	4.20228e-07	8.80797e-08	3.59221e-06	-1.79755e-07	1.78578e-06	-1.33109e-06	4.68413e-07	-1.48454e-06	1.00628e-06	2.11542e-07	-1.04554e-06	8.48464e-07	-1.15145e-06	-2.85671e-06	2.7381e-06	1.52944e-06	7.76162e-11
4.52163e-07	-2.21386e-06	-3.33633e-07	4.7917e-06	1.27105e-06	-5.56523e-07	-9.88309e-07	5.92062e-07	8.21018e-07	8.78954e-07	6.63785e-07	9.08325e-07	7.09569e-07	-7.94986e-08	4.20231e-07	8.18473e-08	3.59288e-06	-1.7569e-07	1.78617e-06	-1.33213e-06	5.07894e-07	-1.50709e-06	1.01072e-06	2.13054e-07	-1.04552e-06	8.48841e-07	-1.15141e-06	-2.85671e-06	2.73824e-06	1.52894e-06	7.7472e-11
4.52131e-07	-2.21379e-06	-3.24133e-07	4.79086e-06	1.27204e-06	-5.56755e-07	-9.88319e-07	5.92331e-07	8.19161e-07	8.79004e-07	6.69862e-07	8.84125e-07	7.28984e-07	-1.74515e-07	4.20241e-07	8.4607e-08	3.59175e-06	-1.78286e-07	1.78605e-06	-1.33121e-06	4.61233e-07	-1.49354e-06	1.00998e-06	2.12724e-07	-1.0455e-06	8.48206e-07	-1.15146e-06	-2.85671e-06	2.73805e-06	1.52935e-06	7.73764e-11
4.47755e-07	-2.21404e-06	-3.18736e-07	4.78931e-06	1.27058e-06	-5.57439e-07	-9.88294e-07	5.91946e-07	8.19266e-07	8.78789e-07	6.61075e-07	7.7099e-07	7.0194e-07	-1.59472e-07	4.21455e-07	8.24085e-08	3.59415e-06	-1.77634e-07	1.78591e-06	-1.33127e-06	5.10288e-07	-1.53081e-06	1.03727e-06	2.12426e-07	-1.04085e-06	6.62107e-07	-6.29301e-07	-2.85671e-06	2.7383e-06	1.52952e-06	7.61236e-11
3.39617e-07	-2.21399e-06	-3.19255e-07	4.7903e-06	1.26988e-06	-5.56543e-07	-9.85034e-07	5.9174e-07	8.19292e-07	8.7892e-07	6.70985e-07	8.13781e-07	5.70535e-07	-1.8983e-07	4.20959e-07	8.19715e-08	3.59239e-06	-1.68829e-07	1.78579e-06	-1.33145e-06	4.77841e-07	-1.52794e-06	1.02351e-06	2.12281e-07	-1.04138e-06	2.67567e-07	-6.9889e-07	-2.85698e-06	2.73806e-06	1.5295e-06	7.56048e-11
3.65812e-07	-2.21388e-06	1.89148e-07	4.70446e-06	1.26809e-06	-5.56872e-07	-8.9442e-07	5.9241e-07	5.27222e-07	8.7893e-07	6.57338e-07	8.27066e-07	1.01752e-06	-2.78372e-07	4.2147e-07	7.55359e-08	3.59319e-06	-1.31385e-07	1.7858e-06	-1.34433e-06	2.02629e-07	-1.51162e-06	1.02175e-06	2.07833e-07	-1.03644e-06	2.97258e-07	-8.73798e-07	-2.80934e-06	2.73807e-06	1.52855e-06	7.47245e-11
3.53462e-07	-2.21389e-06	1.10367e-07	4.70733e-06	1.26808e-06	-5.56606e-07	-9.00264e-07	5.91732e-07	5.8426e-07	8.78861e-07	6.57148e-07	8.31153e-07	7.14441e-07	-2.59147e-07	4.2204e-07	7.99252e-08	3.59314e-06	-1.26914e-07	1.78349e-06	-1.34282e-06	3.6612e-07	-1.51249e-06	1.01922e-06	2.08171e-07	-1.03709e-06	3.26527e-07	-8.56311e-07	-2.82535e-06	2.73811e-06	1.52869e-06	7.44211e-11
7.56927e-08	-2.21391e-06	-2.25662e-07	5.00056e-07	1.26901e-06	-5.56911e-07	-8.75046e-07	5.71634e-07	7.84137e-07	8.09446e-07	5.08228e-07	8.20561e-07	6.34528e-07	-1.85644e-07	4.23232e-07	8.39901e-08	3.59311e-06	-1.50606e-07	1.78038e-06	-1.33138e-06	4.6442e-07	-1.50205e-06	1.03381e-06	2.09318e-07	-1.04202e-06	3.40421e-07	-7.13419e-07	-2.85643e-06	2.73814e-06	1.51769e-06	5.21766e-11
-1.34567e-07	-2.21386e-06	-6.08871e-08	1.03299e-07	1.26925e-06	-5.57059e-07	-9.18527e-07	4.95428e-07	7.88444e-07	8.28902e-07	5.4464e-07	8.12548e-07	6.43616e-07	-2.08028e-07	4.22135e-07	8.48346e-08	3.59314e-06	-1.47643e-07	1.78298e-06	-1.33185e-06	4.8103e-07	-1.48853e-06	1.05419e-06	2.10635e-07	-1.03774e-06	3.15255e-07	-7.27061e-07	-2.84612e-06	2.73811e-06	1.52366e-06	5.19648e-11
-1.72594e-07	-2.21598e-06	-1.57655e-07	3.58745e-07	4.9331e-07	-3.60383e-07	-6.03739e-07	5.21455e-07	7.05909e-07	7.93247e-07	5.76397e-07	8.41793e-07	6.31558e-07	-2.09892e-07	4.21978e-07	8.12049e-08	3.59349e-06	-1.51855e-07	1.78355e-06	-1.33262e-06	4.62046e-07	-1.50333e-06	9.51886e-07	2.01105e-07	-1.03877e-06	3.2122e-07	-7.44084e-07	-2.85163e-06	2.73771e-06	1.45328e-06	4.96875e-11
-2.21285e-07	-2.21637e-06	-3.3056e-07	6.45556e-07	6.54959e-07	-2.34498e-07	-6.88007e-07	4.98813e-07	7.14004e-07	8.27661e-07	5.51784e-07	8.69159e-07	6.42609e-07	-2.04449e-07	4.21714e-07	7.97779e-08	3.5934e-06	-1.54541e-07	1.78314e-06	-1.33231e-06	4.66916e-07	-1.5074e-06	9.18511e-07	1.98601e-07	-1.03907e-06	3.14878e-07	-7.6901e-07	-2.41926e-06	2.73787e-06	1.46582e-06	4.81191e-11
-2.09362e-07	-2.21708e-06	-3.56893e-07	6.60814e-07	6.48894e-07	-2.81883e-07	-6.8317e-07	4.98966e-07	7.17002e-07	8.13005e-07	5.56794e-07	8.66853e-07	6.37311e-07	-2.05522e-07	4.21259e-07	8.04743e-08	3.59339e-06	-1.5181e-07	1.79242e-06	-1.33264e-06	4.66919e-07	-1.50235e-06	9.19498e-07	1.9849e-07	-1.03906e-06	3.19492e-07	-7.58296e-07	-2.48714e-06	2.73788e-06	-5.40951e-08	4.63341e-11
-1.54582e-07	-2.21627e-06	-3.52149e-07	5.44916e-07	6.59286e-07	-6.64613e-08	-7.09482e-07	5.00977e-07	7.25066e-07	8.13399e-07	5.69107e-07	9.01983e-07	6.38533e-07	-2.04791e-07	4.21547e-07	8.08623e-08	3.59339e-06	-1.51526e-07	1.78451e-06	-1.33252e-06	4.70927e-07	-1.49862e-06	9.0093e-07	1.98895e-07	-1.03907e-06	3.18657e-07	-7.5435e-07	-2.48737e-06	2.73782e-06	2.34647e-07	4.62111e-11
-1.87193e-07	-2.21655e-06	-2.82598e-07	4.72914e-07	5.46519e-07	-2.74329e-07	-6.60418e-07	5.07582e-07	7.18643e-07	5.68597e-07	5.74675e-07	8.51258e-07	6.4054e-07	-2.06772e-07	4.21883e-07	8.11338e-08	3.59338e-06	-1.52496e-07	1.78472e-06	-1.3324e-06	4.6818e-07	-1.50283e-06	9.07162e-07	2.01166e-07	-1.03918e-06	3.179e-07	-7.63957e-07	-2.51006e-06	2.73792e-06	2.55357e-07	4.57153e-11
-1.76046e-07	-2.21652e-06	-3.11666e-07	4.99014e-07	5.3467e-07	-2.61157e-07	-6.71065e-07	5.09332e-07	7.1368e-07	4.21408e-07	4.14183e-07	8.67322e-07	6.42528e-07	-2.04389e-07	4.22038e-07	8.07509e-08	3.59338e-06	-1.52273e-07	1.78396e-06	-1.33246e-06	4.67976e-07	-1.50231e-06	9.20307e-07	2.00471e-07	-1.03908e-06	3.21051e-07	-7.59349e-07	-2.47035e-06	2.73787e-06	3.65071e-07	4.53517e-11
-1.68682e-07	-2.2163e-06	-3.09091e-07	5.00738e-07	4.99115e-07	-2.49903e-07	-6.71562e-07	5.07674e-07	5.88522e-07	5.11427e-07	5.04082e-07	8.65872e-07	6.43028e-07	-2.06885e-07	4.22126e-07	8.09609e-08	3.5935e-06	-1.52305e-07	1.78427e-06	-1.33245e-06	4.68497e-07	-1.49986e-06	9.16531e-07	2.00778e-07	-1.03913e-06	3.20977e-07	-7.57011e-07	-2.47411e-06	2.73798e-06	1.50868e-07	4.52011e-11
-1.84484e-07	-2.21622e-06	-2.76004e-07	4.89726e-07	5.33388e-07	-2.59625e-07	-3.72634e-07	5.12026e-07	6.32527e-07	5.17039e-07	3.90849e-07	8.61657e-07	6.44924e-07	-1.78009e-07	4.23524e-07	2.67097e-07	3.59341e-06	-1.52242e-07	1.78447e-06	-1.33233e-06	4.68052e-07	-2.03902e-07	9.10628e-07	2.00519e-07	-1.03912e-06	3.21325e-07	-7.60202e-07	-2.48394e-06	2.73792e-06	3.30319e-07	4.2837e-11
-1.82183e-07	-2.20237e-06	-3.3275e-07	7.73688e-07	5.25873e-07	-2.34141e-07	-5.50238e-07	9.98509e-08	6.1799e-07	4.86115e-07	3.97816e-07	8.6228e-07	6.42838e-07	-2.05501e-07	4.29855e-07	1.84089e-07	2.15659e-06	-1.52287e-07	1.78412e-06	-1.33142e-06	4.37001e-07	-1.02899e-06	8.55014e-07	2.00919e-07	-1.0392e-06	3.10064e-07	-7.57671e-07	-2.48101e-06	2.73836e-06	1.47203e-07	3.5508e-11
-1.79984e-07	-2.20993e-06	-3.26039e-07	5.69403e-07	5.26744e-07	-2.4418e-07	-6.24101e-07	6.07948e-08	6.07962e-07	4.85765e-07	3.87705e-07	8.61395e-07	6.41436e-07	-1.97714e-07	4.36597e-07	1.70931e-07	2.28101e-06	-1.52226e-07	1.7791e-06	-1.33003e-06	4.49848e-07	-8.22372e-07	7.94373e-07	2.00981e-07	-1.03911e-06	3.10979e-07	-7.57345e-07	-2.47258e-06	2.73814e-06	1.94842e-07	3.53548e-11
-1.80303e-07	-1.38989e-06	-3.06852e-07	7.20823e-07	5.24356e-07	-2.50699e-07	-5.68453e-07	2.71654e-07	6.26144e-07	4.94945e-07	4.18555e-07	8.60903e-07	6.41347e-07	-1.99636e-07	4.28814e-07	1.24676e-07	2.32049e-06	-1.52482e-07	1.78792e-06	-1.32367e-06	4.37464e-07	-9.06812e-07	8.64362e-07	2.21234e-07	-1.03902e-06	3.12126e-07	-7.51258e-07	-2.47779e-06	2.73815e-06	2.27898e-07	3.31134e-11
-1.7996e-07	-1.47459e-06	-2.99815e-07	6.39564e-07	5.26857e-07	-2.51517e-07	-5.44538e-07	3.04139e-07	6.37167e-07	4.94007e-07	3.96682e-07	8.57704e-07	6.41752e-07	-1.88304e-07	4.32006e-07	1.87055e-07	1.64527e-06	-1.44727e-07	1.78926e-06	-1.32819e-06	-2.45597e-07	-7.63272e-07	9.03171e-07	2.10469e-07	-6.80221e-07	3.16618e-07	-7.48247e-07	-2.47962e-06	2.73817e-06	2.48308e-07	2.96744e-11
-1.81382e-07	-1.21784e-06	-3.06038e-07	6.39333e-07	5.2707e-07	-2.30984e-07	-5.04239e-07	2.93674e-07	6.44567e-07	4.96141e-07	4.00855e-07	7.72755e-07	6.41554e-07	-1.88947e-07	4.29195e-07	1.79296e-07	1.66238e-06	1.23668e-08	1.78881e-06	-1.32747e-06	2.17265e-08	-7.45356e-07	8.52336e-07	2.10312e-07	-6.83028e-07	3.17076e-07	-7.54423e-07	-2.47859e-06	2.73829e-06	2.55978e-07	2.8669e-11
-1.82194e-07	-1.31298e-06	-3.03255e-07	6.17723e-07	5.26344e-07	-2.5178e-07	-5.72744e-07	3.00793e-07	6.43373e-07	4.91296e-07	4.02287e-07	8.57817e-07	6.41218e-07	-1.88347e-07	4.29922e-07	1.7516e-07	1.52456e-06	-5.97567e-08	1.78638e-06	-1.32887e-06	9.7843e-08	-6.59657e-07	9.03618e-07	2.11767e-07	-5.6394e-07	3.17381e-07	-7.44528e-07	-2.47879e-06	2.73818e-06	2.49414e-07	2.84731e-11
-1.8097e-07	-1.24115e-06	-3.08331e-07	6.29541e-07	5.28091e-07	-2.30504e-07	-5.40775e-07	2.716e-07	6.45045e-07	4.94442e-07	4.07197e-07	6.9303e-07	6.41879e-07	-1.90153e-07	4.30528e-07	1.4909e-07	1.42888e-06	-2.47259e-08	1.78723e-06	-1.32391e-06	2.33069e-07	-7.26769e-07	8.66831e-07	2.17338e-07	-6.21724e-07	3.16389e-07	-7.53898e-07	-2.47846e-06	2.73815e-06	2.53362e-07	2.7855e-11
-1.7064e-07	-1.33462e-06	-3.08333e-07	7.53555e-07	-6.67357e-07	-2.50962e-07	-5.41963e-07	2.80373e-07	6.44594e-07	5.19953e-07	4.06241e-07	8.04083e-07	6.41974e-07	-2.71398e-07	4.2968e-07	-1.23324e-07	1.50762e-06	-9.78902e-08	1.80017e-06	-1.32381e-06	2.1172e-07	-6.69361e-07	8.88883e-07	2.14445e-07	-4.8851e-08	3.42227e-07	-7.63475e-07	-7.34033e-07	2.12224e-06	2.53489e-07	1.99509e-11
-1.76951e-07	-1.31358e-06	-3.07035e-07	7.12828e-07	8.95297e-08	-2.43931e-07	-5.39075e-07	2.11812e-07	6.86532e-07	5.11753e-07	4.02935e-07	7.92253e-07	6.41866e-07	-2.4657e-07	4.29754e-07	3.32869e-09	1.4782e-06	-8.60131e-08	1.7782e-06	-1.32583e-06	2.24382e-07	-6.81428e-07	8.79921e-07	2.10727e-07	-2.86974e-07	3.32699e-07	-7.57732e-07	-9.828e-07	2.14551e-06	2.52077e-07	1.97884e-11
-1.73054e-07	-1.32484e-06	-3.07169e-07	6.86682e-07	-4.30661e-09	-2.4938e-07	-5.40103e-07	2.78246e-07	6.44674e-07	5.08023e-07	4.04951e-07	7.95839e-07	6.41927e-07	-2.52126e-07	4.29867e-07	-8.96268e-08	1.49011e-06	-8.93973e-08	1.79506e-06	-1.32302e-06	2.15081e-07	-6.75566e-07	8.8727e-07	2.14015e-07	-1.35932e-07	3.40805e-07	-7.58776e-07	-7.93267e-07	2.17385e-06	2.5244e-07	1.95876e-11
-1.7423e-07	-1.30608e-06	-3.07351e-07	7.09496e-07	-2.45443e-08	-2.47163e-07	-3.03881e-07	2.64457e-07	6.60448e-07	5.10254e-07	4.04555e-07	8.04322e-07	6.41891e-07	-2.51878e-07	4.35278e-07	2.74453e-08	1.48694e-06	-8.95507e-08	1.79473e-06	-1.31858e-06	2.11936e-07	-6.86211e-07	4.29005e-07	2.11943e-07	-1.79945e-07	3.65246e-07	-7.5884e-07	-8.34569e-07	2.1835e-06	2.52344e-07	1.89239e-11
-1.73428e-07	-1.30548e-06	-3.07527e-07	6.89176e-07	-1.68656e-08	-2.45916e-07	-5.26993e-07	2.77356e-07	6.38933e-07	5.0934e-07	4.03126e-07	7.95002e-07	6.41227e-07	-2.48196e-07	4.31266e-07	-2.96807e-08	1.49414e-06	5.04728e-08	1.79912e-06	-1.32388e-06	2.01839e-07	-6.77985e-07	7.21424e-07	2.1309e-07	-1.61702e-07	3.3069e-07	-6.27585e-07	-8.17951e-07	3.46099e-07	2.52625e-07	1.45139e-11
-1.73237e-07	-1.28848e-06	-3.07697e-07	6.92523e-07	-4.29152e-08	-2.47298e-07	-4.71602e-07	2.73258e-07	6.15262e-07	5.10699e-07	4.03032e-07	8.02111e-07	6.41785e-07	-2.45604e-07	4.32877e-07	2.9113e-08	1.4881e-06	2.86631e-09	1.81515e-06	-1.30601e-06	2.00869e-07	-6.77708e-07	4.61791e-07	2.14529e-07	-2.15058e-07	3.58707e-07	-6.17407e-07	-8.28218e-07	5.23166e-07	2.52429e-07	1.42834e-11
-1.73957e-07	-1.22391e-06	-3.07665e-07	6.94744e-07	-2.3928e-08	-2.46386e-07	-4.27803e-07	2.73738e-07	6.39169e-07	5.10383e-07	4.03209e-07	7.98165e-07	6.41542e-07	-2.45927e-07	4.31858e-07	-6.95353e-09	1.49126e-06	-2.60583e-08	1.80139e-06	-1.31727e-06	2.1066e-07	-6.79857e-07	5.72996e-07	2.11932e-07	-1.76941e-07	3.37046e-07	-6.65527e-07	-8.21782e-07	3.9943e-07	2.52305e-07	1.4123e-11
-1.73926e-07	-1.21691e-06	-3.07537e-07	6.95249e-07	-3.00831e-08	-2.46465e-07	-4.30938e-07	2.74465e-07	6.28878e-07	5.10037e-07	4.03193e-07	7.98409e-07	6.41554e-07	-2.45964e-07	4.31692e-07	-8.00823e-09	1.49238e-06	-2.25421e-08	1.7997e-06	-1.31624e-06	2.16595e-07	-6.80552e-07	5.27948e-07	2.12648e-07	-1.859e-07	3.37814e-07	-6.52844e-07	-8.23422e-07	4.19566e-07	2.52121e-07	1.40516e-11
-1.73686e-07	-1.23142e-06	-3.07561e-07	6.94675e-07	-2.94357e-08	-2.4693e-07	-4.3345e-07	2.74317e-07	6.30412e-07	5.1051e-07	4.03482e-07	7.98629e-07	6.41598e-07	-2.45467e-07	4.32522e-07	-1.74772e-09	1.49131e-06	-1.70068e-08	1.79927e-06	-1.31036e-06	2.08191e-07	-6.80048e-07	5.13548e-07	2.12577e-07	-1.82178e-07	3.41262e-07	-6.45276e-07	-2.60075e-07	4.22784e-07	2.52366e-07	1.34359e-11
-1.73709e-07	-1.22375e-06	-3.07524e-07	6.93728e-07	-2.37297e-08	-2.46623e-07	-4.33006e-07	2.74977e-07	6.30921e-07	5.09613e-07	4.03445e-07	7.98623e-07	6.41603e-07	-2.45947e-07	4.33312e-07	1.83153e-09	1.49039e-06	-2.79276e-08	1.79881e-06	-1.31177e-06	2.09046e-07	-6.80166e-07	5.13212e-07	2.12549e-07	-1.8546e-07	3.41317e-07	-6.48503e-07	-2.3253e-07	4.3149e-07	2.52364e-07	1.34151e-11
-1.73598e-07	-1.22321e-06	-3.07566e-07	6.95141e-07	-2.41146e-08	-2.46858e-07	-4.40305e-07	2.74318e-07	6.31264e-07	5.10271e-07	4.03447e-07	7.98403e-07	6.41591e-07	-2.45335e-07	4.34045e-07	1.77459e-10	1.49055e-06	-2.20516e-08	1.79981e-06	-1.31007e-06	2.08514e-07	-6.80167e-07	5.07984e-07	2.12556e-07	-1.85442e-07	3.41398e-07	-6.45006e-07	-2.3573e-07	4.27295e-07	2.52513e-07	1.34102e-11
-1.73804e-07	-1.21884e-06	-3.07552e-07	6.9404e-07	-2.52013e-08	-2.46713e-07	-4.33909e-07	2.73824e-07	6.32728e-07	5.10329e-07	4.0336e-07	7.98548e-07	6.41566e-07	-2.45202e-07	4.3265e-07	3.22198e-09	1.49046e-06	-2.77093e-08	1.7988e-06	-1.30942e-06	2.07993e-07	-6.79967e-07	5.15914e-07	2.12488e-07	-1.84904e-07	3.40575e-07	-6.46008e-07	-2.38663e-07	4.26004e-07	2.52566e-07	1.33961e-11
-1.73715e-07	-1.22332e-06	-3.07534e-07	6.95177e-07	-2.35449e-08	-2.54017e-07	-3.96428e-07	2.74661e-07	6.33535e-07	5.09961e-07	4.0371e-07	7.98684e-07	6.53838e-07	-2.45403e-07	4.43263e-07	-2.67467e-09	1.11844e-06	-1.81445e-08	1.79951e-06	-1.3096e-06	2.08461e-07	-6.80254e-07	5.16153e-07	2.25458e-07	-1.70535e-07	3.34422e-07	-6.45491e-07	-2.26737e-07	4.27559e-07	2.50564e-07	1.24313e-11
-1.67427e-07	-1.22189e-06	-3.07531e-07	6.95045e-07	-2.43527e-08	-2.57622e-07	-3.94037e-07	2.74683e-07	6.31626e-07	5.10036e-07	4.04183e-07	7.98706e-07	6.55357e-07	-2.45447e-07	4.45818e-07	7.91937e-09	1.17274e-06	-2.33173e-08	1.80714e-06	-7.15611e-07	2.0939e-07	-6.78631e-07	5.14711e-07	2.65284e-07	-1.76789e-07	3.3368e-07	-6.4553e-07	-2.15449e-07	4.26717e-07	2.51481e-07	1.13898e-11
-1.72253e-07	-1.2217e-06	-3.07538e-07	6.94933e-07	-2.38456e-08	-2.5036e-07	-4.28102e-07	2.74275e-07	6.32623e-07	5.10075e-07	4.04281e-07	7.98716e-07	6.50153e-07	-2.45449e-07	4.38732e-07	2.86453e-09	1.14269e-06	-2.12292e-08	1.80128e-06	-3.3732e-07	2.0899e-07	-6.63165e-07	5.12884e-07	2.20168e-07	-1.77968e-07	3.36e-07	-6.4542e-07	-2.21389e-07	4.27138e-07	2.51047e-07	1.08739e-11
-1.72969e-07	-1.22161e-06	-3.08971e-07	2.76284e-07	-2.40372e-08	-2.4937e-07	-4.1552e-07	2.74394e-07	6.32543e-07	5.09772e-07	4.06628e-07	8.02738e-07	6.50596e-07	-2.45495e-07	4.35643e-07	7.72005e-09	1.15792e-06	-2.33228e-08	1.79893e-06	-3.36919e-07	2.08966e-07	-6.69882e-07	5.13347e-07	2.11402e-07	-1.81426e-07	3.34836e-07	-6.45573e-07	-2.16684e-07	4.27643e-07	2.51609e-07	1.04944e-11
-1.74956e-07	-1.22154e-06	-3.31802e-07	3.47936e-07	-2.72743e-08	-2.50529e-07	-4.3613e-07	3.68043e-07	6.32536e-07	5.10211e-07	4.05491e-07	3.04017e-07	6.46157e-07	-2.21898e-07	4.40042e-07	8.865e-09	1.18084e-06	-2.35893e-08	5.94919e-07	-3.66527e-07	2.09009e-07	-6.73808e-07	5.16191e-07	2.20319e-07	-1.68614e-07	3.35908e-07	2.42597e-08	-2.2739e-07	4.31466e-07	2.46559e-07	6.85726e-12
-1.72315e-07	-1.21883e-06	-3.0776e-07	6.23022e-07	-3.39011e-08	-2.50999e-07	-4.47617e-07	2.88956e-07	5.67756e-07	5.10198e-07	4.05915e-07	2.46744e-07	6.485e-07	-2.22407e-07	4.34273e-07	7.34819e-09	1.16484e-06	-2.26905e-08	2.94826e-07	-3.11634e-07	2.08945e-07	-6.40738e-07	5.13828e-07	2.17004e-07	-1.70988e-07	2.60555e-07	-1.70631e-07	-2.2378e-07	3.0715e-07	2.69652e-07	6.46315e-12
-1.72716e-07	-1.22056e-06	-3.08113e-07	4.0795e-07	-3.0571e-08	-2.50477e-07	-4.41358e-07	2.97655e-07	5.77438e-07	5.10078e-07	4.06142e-07	3.27193e-07	6.48332e-07	-2.25458e-07	4.33731e-07	8.52047e-09	1.17512e-06	-2.27685e-08	4.41265e-07	-2.72615e-07	2.08936e-07	-4.63177e-07	5.14073e-07	2.15077e-07	-1.73958e-07	3.04431e-07	-1.85227e-07	-2.24256e-07	3.62054e-07	2.64772e-07	6.2809e-12
-1.70367e-07	-1.22005e-06	-3.07881e-07	4.30891e-07	-3.01046e-08	-2.51002e-07	-3.98832e-07	2.97953e-07	5.94377e-07	5.09987e-07	4.05723e-07	2.81137e-07	6.48125e-07	-2.25303e-07	4.32206e-07	1.08238e-08	1.16926e-06	-2.26862e-08	4.40185e-07	-2.69835e-07	2.09059e-07	-3.32605e-07	5.14414e-07	2.19501e-07	-1.77173e-07	2.86735e-07	-1.40621e-07	-2.2144e-07	3.63136e-07	2.6324e-07	6.1095e-12
-1.72922e-07	-1.22137e-06	-3.08133e-07	4.21225e-07	-2.97414e-08	-2.50842e-07	-4.05847e-07	3.10709e-07	6.01861e-07	5.10037e-07	4.05594e-07	3.28105e-07	6.47814e-07	-2.23368e-07	4.3219e-07	1.36621e-08	1.16879e-06	-2.21522e-08	3.11556e-07	-3.06337e-07	2.08967e-07	-3.39455e-07	5.1443e-07	2.14678e-07	-1.76827e-07	2.93084e-07	-5.45082e-08	-2.21995e-07	3.93909e-07	2.60391e-07	6.08963e-12
-1.7155e-07	-1.22107e-06	-3.0792e-07	4.06506e-07	-3.47803e-08	-2.50853e-07	-4.15255e-07	3.0147e-07	8.18045e-08	5.10007e-07	4.05753e-07	3.12623e-07	6.29983e-07	-2.26676e-07	-1.36099e-07	1.65191e-08	1.01842e-06	2.36458e-08	4.09215e-07	-3.10157e-07	2.08982e-07	-3.92281e-07	4.81986e-07	1.67477e-07	-1.76561e-07	2.96475e-07	-1.2584e-07	-2.20346e-07	3.72464e-07	2.61757e-07	5.25418e-12
-1.7162e-07	-1.22103e-06	-3.08053e-07	4.07804e-07	-3.41489e-08	-2.50834e-07	-3.87779e-07	2.99441e-07	9.40334e-08	5.1e-07	4.05767e-07	3.12244e-07	6.31384e-07	-2.26654e-07	2.39447e-08	1.55264e-08	1.01934e-06	2.2136e-08	4.08929e-07	-3.06024e-07	2.09009e-07	-3.9463e-07	4.82391e-07	1.72815e-07	-1.76837e-07	2.89937e-07	-1.21564e-07	-2.20671e-07	3.71724e-07	2.60868e-07	5.21504e-12
-1.67273e-07	-1.22121e-06	-3.07921e-07	3.91413e-07	-3.25026e-08	-2.51277e-07	-4.11169e-07	2.96863e-07	-8.52498e-08	5.10011e-07	3.57678e-07	1.35807e-07	6.25589e-07	-2.20813e-07	4.78062e-08	1.70166e-08	9.85967e-07	6.78761e-08	3.75823e-07	-3.0113e-07	2.0896e-07	-3.76651e-07	4.43076e-07	7.34883e-08	-1.76449e-07	2.99049e-07	-1.13442e-07	-2.16758e-07	3.69528e-07	2.61994e-07	4.92671e-12
-1.70793e-07	-1.22121e-06	-3.08071e-07	4.04508e-07	-3.20276e-08	-2.51266e-07	-3.90074e-07	2.96701e-07	-4.16082e-08	5.10022e-07	1.77729e-07	1.70136e-07	6.11676e-07	-2.21871e-07	4.91186e-08	1.66408e-08	9.90109e-07	4.52613e-08	3.61434e-07	-2.9924e-07	2.08993e-07	-3.69742e-07	4.64936e-07	1.30781e-07	-1.76359e-07	2.96865e-07	-1.08515e-07	-2.17827e-07	3.69024e-07	2.61721e-07	4.83119e-12
-1.70545e-07	-1.22119e-06	-3.08071e-07	4.07249e-07	-3.20117e-08	-2.51259e-07	-3.92686e-07	2.97175e-07	3.20804e-08	5.10017e-07	1.97299e-07	1.5001e-07	5.95882e-07	-2.21589e-07	5.36894e-08	1.65672e-08	9.93348e-07	4.0393e-08	3.60613e-07	-2.96891e-07	2.08992e-07	-3.70162e-07	4.65308e-07	1.37824e-07	-1.76349e-07	2.96781e-07	-1.08539e-07	-2.18271e-07	3.69039e-07	2.6158e-07	4.82371e-12
-1.70545e-07	-1.22119e-06	-3.08071e-07	4.07249e-07	-3.20117e-08	-2.51259e-07	-3.92686e-07	2.97175e-07	3.20804e-08	5.10017e-07	1.97299e-07	1.5001e-07	5.95882e-07	-2.21589e-07	5.36894e-08	1.65672e-08	9.93348e-07	4.0393e-08	3.60613e-07	-2.96891e-07	2.08992e-07	-3.70162e-07	4.65308e-07	1.37824e-07	-1.76349e-07	2.96781e-07	-1.08539e-07	-2.18271e-07	3.69039e-07	2.6158e-07	4.82371e-12
-1.70068e-07	-1.22118e-06	-3.08058e-07	4.01387e-07	-3.20664e-08	-2.51173e-07	-3.94593e-07	2.96946e-07	-1.75464e-08	5.10019e-07	1.82183e-07	1.40566e-07	6.00283e-07	-2.21305e-07	6.4282e-08	1.6666e-08	9.91659e-07	4.4373e-08	3.65541e-07	-3.00336e-07	2.0898e-07	-3.74877e-07	4.54906e-07	1.25401e-07	-1.76365e-07	2.96517e-07	-1.12351e-07	-2.17654e-07	3.69764e-07	2.61771e-07	4.81162e-12
-1.52563e-07	-1.2229e-06	-3.07724e-07	4.03648e-07	-3.21528e-08	-2.57171e-07	-3.60345e-07	1.49457e-07	-6.30516e-08	5.10759e-07	2.00524e-07	1.4453e-07	6.01002e-07	-2.20862e-07	6.36709e-08	1.65808e-08	9.87539e-07	4.21664e-08	3.62164e-07	-2.98331e-07	1.40691e-07	-3.6928e-07	4.61546e-07	1.04681e-07	-8.95161e-08	2.95569e-07	-1.10481e-07	-2.17752e-07	3.67191e-07	2.61864e-07	4.67171e-12
-1.51874e-07	-1.22156e-06	-3.07765e-07	4.0556e-07	-2.88204e-08	-2.5564e-07	-1.39843e-07	1.98908e-07	-6.37356e-09	5.10318e-07	1.97189e-07	1.48615e-07	6.05224e-07	-1.69584e-07	7.20783e-08	1.65079e-08	9.91441e-07	4.36249e-08	3.62983e-07	-2.99108e-07	1.59831e-07	-3.35071e-07	4.61036e-07	1.14393e-07	-1.29515e-07	2.96271e-07	-1.11673e-07	-2.17835e-07	3.68333e-07	2.61659e-07	4.55989e-12
-9.10649e-08	-1.22145e-06	-1.1791e-07	4.05306e-07	-3.1696e-08	-2.54148e-07	-1.50873e-07	2.12229e-07	-3.66574e-08	5.10478e-07	1.97901e-07	1.46302e-07	6.04895e-07	-2.10239e-07	5.59579e-08	1.62548e-08	9.9232e-07	5.99302e-08	3.63091e-07	-2.99081e-07	1.68288e-07	-3.21809e-07	4.60889e-07	1.08331e-07	-1.20382e-07	2.95779e-07	-1.13545e-07	-2.17794e-07	3.64263e-07	2.61753e-07	4.47691e-12
-1.17898e-07	-1.59535e-07	-1.60245e-07	4.05912e-07	-3.1674e-08	-2.52477e-07	-1.8714e-07	2.02402e-07	-1.93682e-08	5.10339e-07	1.9915e-07	1.4893e-07	6.0515e-07	-2.1243e-07	6.28274e-08	1.65264e-08	9.90943e-07	4.66772e-08	3.62394e-07	-2.98956e-07	1.7741e-07	-3.40196e-07	4.60819e-07	1.09997e-07	-1.29695e-07	2.9615e-07	-1.12115e-07	-2.17877e-07	3.6628e-07	2.61741e-07	3.05249e-12
-1.16146e-07	-1.44385e-07	-1.41179e-07	4.08303e-07	-3.16849e-08	-2.54436e-07	-1.64746e-07	2.141e-07	-2.36151e-08	5.10646e-07	2.01781e-07	1.44193e-07	6.03562e-07	-2.08917e-07	6.51553e-08	1.6592e-08	9.52156e-07	2.6202e-09	2.97594e-07	-2.98958e-07	1.762e-07	-3.49316e-07	4.60353e-07	1.09393e-07	-1.31034e-07	2.96688e-07	-1.1194e-07	-2.17772e-07	3.6741e-07	2.61751e-07	2.92514e-12
-1.16683e-07	-4.28124e-08	-1.45767e-07	4.07236e-07	-3.17077e-08	-2.54475e-07	-1.59008e-07	2.12462e-07	-2.41024e-08	5.10554e-07	2.01025e-07	1.44281e-07	6.03621e-07	-2.05088e-07	6.56624e-08	1.6608e-08	9.60964e-07	2.81559e-08	3.03345e-07	-2.98923e-07	1.74619e-07	-3.43733e-07	4.60241e-07	1.09116e-07	-1.28299e-07	2.96725e-07	-1.11941e-07	-2.17792e-07	3.67201e-07	2.61764e-07	2.91802e-12
-1.1744e-07	-1.84543e-08	-1.45936e-07	4.06341e-07	-3.17286e-08	-2.54604e-07	-1.72359e-07	2.08247e-07	-1.64296e-08	5.10602e-07	2.00077e-07	1.46838e-07	6.03841e-07	-2.1076e-07	6.14562e-08	1.66041e-08	9.5393e-07	1.59645e-08	2.85598e-07	-2.98998e-07	1.68285e-07	-3.39515e-07	4.60212e-07	1.11252e-07	-1.26215e-07	2.98045e-07	-1.11891e-07	-2.17799e-07	3.66846e-07	2.61748e-07	2.89189e-12
-1.16402e-07	-3.80263e-08	-1.49621e-07	4.06379e-07	-3.16842e-08	-2.54285e-07	-1.66578e-07	2.12321e-07	-2.05978e-08	5.10563e-07	2.00095e-07	1.46577e-07	6.03897e-07	-2.08266e-07	6.20359e-08	1.65156e-08	9.54675e-07	2.97809e-08	2.24049e-07	-2.99004e-07	1.69546e-07	-3.39581e-07	4.60463e-07	1.11466e-07	-1.27359e-07	2.97181e-07	-1.11901e-07	-2.17804e-07	3.66985e-07	2.61748e-07	2.86392e-12
-1.16402e-07	-3.80263e-08	-1.49621e-07	4.06379e-07	-3.16842e-08	-2.54285e-07	-1.66578e-07	2.12321e-07	-2.05978e-08	5.10563e-07	2.00095e-07	1.46577e-07	6.03897e-07	-2.08266e-07	6.20359e-08	1.65156e-08	9.54675e-07	2.97809e-08	2.24049e-07	-2.99004e-07	1.69546e-07	-3.39581e-07	4.60463e-07	1.11466e-07	-1.27359e-07	2.97181e-07	-1.11901e-07	-2.17804e-07	3.66985e-07	2.61748e-07	2.86392e-12
-8.18834e-08	-2.46007e-08	-1.49537e-07	4.06569e-07	-3.16007e-08	-2.54162e-07	-1.66764e-07	2.1229e-07	-2.16853e-08	5.10561e-07	2.00185e-07	1.46771e-07	6.03856e-07	-2.07684e-07	6.30383e-08	1.65138e-08	9.55067e-07	3.00236e-08	2.25678e-07	-2.99e-07	1.70383e-07	-3.37965e-07	4.60435e-07	1.11429e-07	-1.27528e-07	2.97143e-07	-1.11907e-07	-2.17801e-07	3.6683e-07	2.61747e-07	2.85687e-12
-7.8929e-08	-3.60311e-08	-1.49781e-07	4.0662e-07	-3.15544e-08	-2.54191e-07	-5.64435e-08	2.11818e-07	-2.60029e-09	5.10562e-07	1.9987e-07	1.46637e-07	6.03834e-07	-2.06979e-07	6.2601e-08	1.6526e-08	9.55181e-07	3.62751e-08	2.29195e-07	-2.99014e-07	1.71235e-07	-3.39198e-07	4.60414e-07	1.11314e-07	-1.27666e-07	2.97083e-07	-1.11905e-07	-2.17805e-07	3.67197e-07	2.61748e-07	2.83498e-12
-5.75401e-08	-3.42543e-08	-1.50625e-07	4.0661e-07	-3.16082e-08	-2.541e-07	-5.82775e-08	2.12253e-07	-2.04856e-08	5.10562e-07	2.00057e-07	1.46574e-07	6.03838e-07	-2.07315e-07	6.24985e-08	1.65211e-08	9.55262e-07	3.39217e-08	2.28353e-07	-2.99007e-07	1.70052e-07	-3.38802e-07	4.60416e-07	1.1143e-07	-1.27801e-07	2.97137e-07	-1.11909e-07	-2.17799e-07	3.6701e-07	2.61748e-07	2.83202e-12
-6.02238e-08	-4.05627e-08	-1.50796e-07	4.06777e-07	-3.16386e-08	-2.53905e-07	-4.28028e-08	2.10939e-07	-1.96144e-08	5.10563e-07	1.99906e-07	1.4671e-07	6.03863e-07	-2.06286e-07	6.27397e-08	1.65324e-08	9.55278e-07	3.42146e-08	2.27796e-07	-2.99141e-07	1.70119e-07	-3.39194e-07	4.60447e-07	1.11432e-07	-1.27621e-07	2.97102e-07	-1.11911e-07	-2.17801e-07	3.6703e-07	2.61748e-07	2.8305e-12
-5.96507e-08	-3.92025e-08	-1.47472e-07	4.06691e-07	-3.16279e-08	-2.53973e-07	-4.44088e-08	2.11266e-07	-1.92201e-08	5.10562e-07	1.99859e-07	1.46637e-07	6.03854e-07	-2.06555e-07	6.26362e-08	1.65322e-08	9.55296e-07	3.4274e-08	2.2774e-07	-2.99145e-07	1.70128e-07	-3.39309e-07	4.60432e-07	1.11457e-07	-1.27562e-07	2.97102e-07	-1.1191e-07	-2.17794e-07	3.67008e-07	2.61756e-07	2.82966e-12
-5.47661e-08	-3.88552e-08	-1.49811e-07	4.06778e-07	-3.14378e-08	-2.54263e-07	-4.83823e-08	2.11468e-07	8.54304e-09	5.105e-07	1.99814e-07	1.46589e-07	4.30243e-07	-2.07084e-07	6.2728e-08	1.65281e-08	9.54765e-07	3.21985e-08	2.27259e-07	-2.99125e-07	1.73776e-07	-3.39505e-07	4.60742e-07	1.11452e-07	-1.2787e-07	2.97148e-07	-1.1191e-07	-2.17778e-07	3.66917e-07	2.61753e-07	2.65106e-12
-5.68127e-08	-3.88749e-08	-1.50212e-07	3.51475e-07	-3.17065e-08	-2.31451e-07	-4.80222e-08	2.11417e-07	3.89663e-09	5.10543e-07	1.99841e-07	1.46618e-07	4.41882e-07	-2.06663e-07	6.27645e-08	1.65135e-08	9.55086e-07	2.64453e-08	2.38182e-07	-2.99058e-07	1.70937e-07	-3.38356e-07	4.60742e-07	1.11636e-07	-1.27591e-07	2.88324e-07	-1.11904e-07	-2.17702e-07	3.66879e-07	2.61636e-07	2.60658e-12
-5.52126e-08	-3.83805e-08	-1.48232e-07	3.41017e-07	-3.17083e-08	-2.54116e-07	-4.75406e-08	2.114e-07	-7.54198e-10	5.10534e-07	1.98579e-07	1.24944e-07	4.33077e-07	-2.04992e-07	6.26365e-08	1.65184e-08	9.55088e-07	3.17797e-08	2.27761e-07	-2.78208e-07	1.71116e-07	-3.39222e-07	4.60555e-07	1.10589e-07	-1.27786e-07	2.97128e-07	-1.11907e-07	-2.1777e-07	1.37004e-07	2.6145e-07	2.46764e-12
-4.34478e-08	-3.97238e-08	-1.49549e-07	3.68067e-07	-3.17061e-08	-2.41511e-07	-4.86206e-08	2.1037e-07	3.09697e-09	5.10541e-07	1.16706e-07	1.41891e-07	4.20437e-07	-2.06256e-07	6.25862e-08	1.65279e-08	9.55497e-07	2.61446e-08	2.27787e-07	-2.87296e-07	1.77258e-07	-3.38937e-07	1.93955e-07	1.11552e-07	-1.27649e-07	2.9182e-07	-1.10774e-07	-2.17699e-07	2.49291e-07	2.61107e-07	2.32105e-12
-5.34804e-08	-4.07217e-08	-1.48727e-07	3.57898e-07	-3.17016e-08	-2.12394e-07	-4.71896e-08	2.09908e-07	3.60771e-10	5.10515e-07	1.91327e-07	1.3475e-07	4.11351e-07	-2.05394e-07	6.26813e-08	1.6523e-08	9.5527e-07	2.77029e-08	2.281e-07	-2.75136e-07	1.77203e-07	-3.38992e-07	1.82264e-07	1.11221e-07	-1.27708e-07	2.96596e-07	-1.09991e-07	-2.1774e-07	1.0134e-07	2.61636e-07	2.25358e-12
-3.94152e-08	-3.94091e-08	-1.48783e-07	3.55862e-07	-3.1709e-08	-2.04673e-07	-4.78251e-08	2.10485e-07	-8.46438e-09	5.10534e-07	1.71706e-07	1.36033e-07	4.06787e-07	-2.0505e-07	6.27391e-08	1.65293e-08	9.55362e-07	2.88226e-08	2.27949e-07	-2.73502e-07	1.7453e-07	-3.39087e-07	2.12618e-07	1.11786e-07	-1.27627e-07	2.94175e-07	-1.11568e-07	-2.17648e-07	1.23399e-07	2.6159e-07	2.25156e-12
-4.13542e-08	-4.03294e-08	-1.49135e-07	3.53887e-07	-3.16935e-08	-2.08652e-07	-4.76404e-08	2.09992e-07	2.37172e-10	5.10528e-07	1.72066e-07	1.36917e-07	4.0748e-07	-2.05129e-07	6.26698e-08	1.65273e-08	9.55203e-07	2.76643e-08	2.28094e-07	-2.80051e-07	1.77099e-07	-3.39021e-07	1.76998e-07	1.11666e-07	-1.27657e-07	2.94839e-07	-1.1159e-07	-2.17685e-07	7.13767e-08	2.61477e-07	2.23329e-12
-4.25136e-08	-3.97395e-08	-1.49019e-07	3.56169e-07	-2.44063e-08	-2.10967e-07	-4.75074e-08	2.10081e-07	-5.02873e-09	5.10528e-07	1.77494e-07	1.38901e-07	3.42291e-07	-2.05253e-07	5.59973e-08	1.65292e-08	9.55387e-07	2.7607e-08	2.27942e-07	-1.68614e-07	1.75037e-07	-3.12891e-07	1.87638e-07	1.11221e-07	-1.27302e-07	2.94208e-07	-1.11453e-07	-1.52258e-07	8.46682e-08	2.61025e-07	2.10181e-12
-4.75434e-08	-3.89218e-08	-1.49015e-07	3.54157e-07	-2.04897e-08	-2.15021e-07	-4.40787e-08	2.08391e-07	-1.97553e-10	5.10205e-07	1.66048e-07	1.36779e-07	2.68447e-07	-2.07628e-07	-1.49926e-09	1.72557e-08	9.55132e-07	2.74674e-08	8.78169e-08	-2.46507e-07	1.7664e-07	-3.13903e-07	1.89252e-07	1.07626e-07	-1.16992e-07	1.32683e-07	-1.27952e-07	-2.086e-07	1.07774e-07	2.61436e-07	1.99528e-12
-5.92474e-08	-3.8425e-08	-1.49026e-07	3.54168e-07	-3.08495e-08	-2.13587e-07	-4.22492e-08	2.09132e-07	-4.51684e-10	4.22786e-07	1.72444e-07	1.3731e-07	2.89353e-07	-2.07585e-07	3.96917e-08	1.66717e-08	9.55152e-07	2.7632e-08	1.6088e-07	-1.83383e-07	1.76512e-07	-3.35059e-07	1.90199e-07	1.10066e-07	-1.18359e-07	1.28492e-07	-1.20889e-07	-2.08562e-07	9.77802e-08	2.61812e-07	1.93177e-12
-5.31771e-08	-4.49276e-08	-1.48988e-07	3.54592e-07	-2.61044e-08	-2.16433e-07	-4.23526e-08	2.08899e-07	4.53112e-11	4.43077e-07	1.72469e-07	1.23287e-07	1.02211e-07	-2.07009e-07	4.34183e-08	1.58609e-08	8.9387e-07	2.78228e-08	1.74019e-07	-1.85843e-07	1.76118e-07	-3.20674e-07	1.89659e-07	1.10479e-07	-1.21969e-07	1.32042e-07	-1.15056e-07	-1.74158e-07	9.56707e-08	2.62246e-07	1.74286e-12
-5.31183e-08	-4.48071e-08	-1.49e-07	3.54548e-07	-2.61066e-08	-2.15967e-07	-4.25721e-08	2.0889e-07	9.96691e-11	4.45025e-07	1.7226e-07	1.25283e-07	1.04238e-07	-2.07021e-07	4.01842e-08	1.58703e-08	8.93918e-07	2.76899e-08	1.57296e-07	-1.85473e-07	1.76072e-07	-3.21383e-07	1.89571e-07	1.09886e-07	-1.219e-07	1.32259e-07	-1.15316e-07	-1.7657e-07	9.66794e-08	2.62076e-07	1.74067e-12
-5.24253e-08	-4.29961e-08	-1.48988e-07	3.54259e-07	-2.58561e-08	-2.15302e-07	-4.27088e-08	2.08961e-07	4.39945e-11	4.31987e-07	1.73058e-07	1.23798e-07	9.01778e-08	-2.06775e-07	2.51245e-08	1.59565e-08	8.98355e-07	2.7604e-08	1.51958e-07	-1.68071e-07	1.76132e-07	-3.13377e-07	1.90231e-07	1.10409e-07	-1.21829e-07	1.43001e-07	-1.15279e-07	-1.77333e-07	9.7033e-08	2.61811e-07	1.7232e-12
-5.09935e-08	-4.33729e-08	-1.48992e-07	3.54376e-07	-2.60558e-08	-2.15005e-07	-4.29617e-08	2.08988e-07	-1.20322e-10	4.24014e-07	1.72618e-07	1.28305e-07	6.99475e-08	-2.07048e-07	3.23947e-08	1.63677e-08	8.98982e-07	2.76167e-08	1.47071e-07	-1.84716e-07	1.76172e-07	-3.15949e-07	1.89978e-07	1.10071e-07	-1.22028e-07	1.30196e-07	-1.15787e-07	-1.72858e-07	1.00376e-07	2.61823e-07	1.71732e-12
-5.28053e-08	-4.26041e-08	-1.21285e-07	3.54428e-07	-2.61396e-08	-2.14975e-07	-4.27596e-08	2.08991e-07	2.60353e-10	2.31316e-07	1.72484e-07	1.26899e-07	7.82905e-08	-2.07418e-07	3.39823e-08	1.61788e-08	8.98522e-07	2.76727e-08	1.51114e-07	-1.87582e-07	1.76149e-07	-3.17964e-07	1.9037e-07	1.08401e-07	-1.21488e-07	1.42597e-07	-1.14863e-07	-1.77035e-07	9.5753e-08	2.61764e-07	1.59083e-12
-5.36233e-08	-4.3803e-08	-1.15906e-07	3.54411e-07	-2.61938e-08	-2.1498e-07	-4.5854e-08	2.08965e-07	2.81804e-10	2.28228e-07	1.72618e-07	1.11002e-07	7.17509e-08	-2.08049e-07	2.79817e-08	1.60788e-08	8.99149e-07	2.76498e-08	1.52408e-07	-1.82046e-07	1.76143e-07	-3.1707e-07	1.90042e-07	1.06047e-07	-1.21781e-07	1.33094e-07	-1.03867e-07	-1.72452e-07	9.62666e-08	2.61639e-07	1.57551e-12
-5.28553e-08	-4.38003e-08	-1.30191e-07	3.54378e-07	-2.62474e-08	-2.14866e-07	-4.27112e-08	2.08971e-07	8.96315e-12	2.21521e-07	1.72762e-07	1.21054e-07	7.29601e-08	-2.07426e-07	2.82864e-08	1.61319e-08	8.98975e-07	2.74916e-08	1.51773e-07	-1.82141e-07	1.76137e-07	-3.16496e-07	1.89948e-07	1.09022e-07	-1.21732e-07	1.36515e-07	-1.1551e-07	-1.23865e-07	9.73825e-08	2.61864e-07	1.56705e-12
-5.28627e-08	-4.37355e-08	-1.18617e-07	3.54404e-07	-2.63006e-08	-2.14803e-07	-4.52127e-08	2.08958e-07	1.05567e-10	2.33639e-07	1.72635e-07	1.19192e-07	7.38617e-08	-2.07526e-07	2.80357e-08	1.60938e-08	8.98695e-07	2.75734e-08	1.51857e-07	-1.80822e-07	1.76142e-07	-3.17284e-07	1.90021e-07	1.07642e-07	-1.21845e-07	1.35333e-07	-1.09749e-07	-1.02583e-07	9.6636e-08	2.61819e-07	1.56226e-12
-5.30872e-08	-4.37687e-08	-1.23924e-07	3.54386e-07	-2.62005e-08	-2.14894e-07	-4.39515e-08	2.08973e-07	4.41096e-11	2.3468e-07	1.7389e-07	1.23292e-07	7.43946e-08	-2.04697e-07	2.78529e-08	1.61774e-08	8.99266e-07	3.77989e-08	1.40777e-07	-1.81575e-07	1.76113e-07	-5.5283e-08	1.89901e-07	1.0858e-07	-1.19409e-07	1.35854e-07	-1.11951e-07	-9.38113e-08	9.73395e-08	2.63001e-07	1.46465e-12
-5.31565e-08	-4.36708e-08	-1.23292e-07	3.54384e-07	-2.6267e-08	-2.14879e-07	-4.51213e-08	2.08969e-07	9.61128e-11	2.30066e-07	1.7418e-07	1.21691e-07	5.02789e-08	-1.94344e-07	2.80783e-08	1.61463e-08	8.99274e-07	4.87808e-08	1.25038e-07	-1.81075e-07	1.75988e-07	-9.06861e-08	1.89966e-07	1.06317e-07	-1.14994e-07	1.36024e-07	-1.13747e-07	-1.00177e-07	9.68863e-08	2.62327e-07	1.4565e-12
-5.31567e-08	-4.37351e-08	-1.21838e-07	3.54391e-07	-2.62491e-08	-2.14876e-07	-4.48524e-08	2.08968e-07	1.15771e-10	2.29512e-07	1.74264e-07	1.2168e-07	5.86388e-08	-1.95506e-07	2.80803e-08	1.6139e-08	8.99223e-07	4.20388e-08	1.26626e-07	-1.80666e-07	1.76046e-07	-7.76107e-08	1.89967e-07	1.07269e-07	-1.18879e-07	1.35793e-07	-1.12268e-07	-1.02964e-07	9.69439e-08	2.62282e-07	1.4559e-12
-5.31213e-08	-4.37238e-08	-1.22662e-07	3.54385e-07	-2.62559e-08	-2.14893e-07	-4.44186e-08	2.08967e-07	9.2115e-11	2.27595e-07	1.74037e-07	1.22413e-07	5.90361e-08	-1.97537e-07	2.80544e-08	1.6139e-08	8.99144e-07	3.28812e-08	1.31687e-07	-1.80229e-07	1.76029e-07	-5.67512e-08	1.89954e-07	1.06914e-07	-1.16122e-07	1.36105e-07	-1.12795e-07	-1.02363e-07	9.70192e-08	2.62304e-07	1.45302e-12
-5.31266e-08	-4.37108e-08	-1.23396e-07	3.54389e-07	-2.62579e-08	-2.14878e-07	-4.49689e-08	2.08968e-07	9.56198e-11	2.29154e-07	1.73848e-07	1.21841e-07	5.89039e-08	-1.9786e-07	2.80791e-08	1.61795e-08	8.99124e-07	3.46683e-08	1.31918e-07	-1.80707e-07	1.76083e-07	-5.12875e-08	1.89956e-07	1.07655e-07	-1.18384e-07	1.36114e-07	-1.12411e-07	-1.02909e-07	9.69737e-08	3.05655e-08	1.38645e-12
-5.31423e-08	-4.46452e-08	-1.23439e-07	3.54286e-07	-2.62354e-08	-2.14899e-07	-4.48397e-08	2.08961e-07	3.76455e-10	2.29238e-07	1.73829e-07	1.21412e-07	5.71979e-08	-1.97973e-07	2.81639e-08	1.66327e-08	8.99149e-07	3.89581e-08	1.30978e-07	-1.80826e-07	1.76082e-07	-4.68505e-08	1.90057e-07	1.0735e-07	-4.17939e-08	1.36276e-07	-1.12683e-07	-1.01758e-07	9.68892e-08	5.01861e-08	1.37512e-12
-5.31475e-08	-4.45848e-08	-1.1379e-07	3.54189e-07	-2.62064e-08	-2.14932e-07	-4.82381e-08	2.09577e-07	6.71607e-09	2.29299e-07	1.74888e-07	1.1158e-07	5.50888e-08	-1.88194e-07	2.85793e-08	1.49588e-08	8.99205e-07	3.9532e-08	1.31152e-07	-1.8083e-07	7.91428e-08	-5.34323e-08	1.90184e-07	1.07338e-07	-7.75258e-08	1.351e-07	-1.12254e-07	-1.02785e-07	9.83304e-08	4.83149e-08	1.34777e-12
-5.30924e-08	-4.40534e-08	-1.03318e-07	3.54247e-07	-2.63723e-08	-2.14209e-07	-4.74639e-08	2.08245e-07	8.03541e-09	2.29489e-07	1.74549e-07	1.11426e-07	5.61744e-08	-1.9746e-07	2.84724e-08	1.34211e-08	8.99222e-07	3.9403e-08	1.30088e-07	-1.80723e-07	2.9477e-08	-4.64899e-08	1.90008e-07	1.07497e-07	-6.87587e-08	1.3593e-07	-1.12243e-07	-1.05282e-07	9.76246e-08	2.66739e-08	1.33943e-12
-5.31154e-08	-4.20843e-08	-1.03531e-07	3.54195e-07	-2.93094e-08	-2.12673e-07	-4.97125e-08	2.03992e-07	5.10426e-09	2.29425e-07	1.74678e-07	9.21788e-08	5.48054e-08	-1.93594e-07	2.86376e-08	1.475e-08	8.99185e-07	3.86986e-08	1.30929e-07	-1.80718e-07	3.82019e-08	-4.85906e-08	1.90175e-07	1.07508e-07	-7.17221e-08	1.35837e-07	-1.12281e-07	-1.04382e-07	9.73511e-08	4.98297e-08	1.33457e-12
-5.30851e-08	-4.26955e-08	-1.07686e-07	3.542e-07	-2.65732e-08	-2.13134e-07	-4.67466e-08	2.03903e-07	7.47608e-09	2.2941e-07	1.74897e-07	9.43675e-08	5.17477e-08	-1.94298e-07	2.87409e-08	1.32896e-08	8.99174e-07	3.95652e-08	1.30733e-07	-1.80762e-07	3.16495e-08	-4.93185e-08	1.90236e-07	1.0754e-07	-6.73106e-08	1.35672e-07	-1.1229e-07	-1.03648e-07	9.82153e-08	4.30229e-08	1.33402e-12
-5.31068e-08	-4.28155e-08	-1.0472e-07	3.54192e-07	-2.80245e-08	-2.12623e-07	-4.77093e-08	2.04101e-07	7.7341e-09	2.29366e-07	1.75001e-07	9.21651e-08	5.17926e-08	-1.94118e-07	2.86407e-08	1.45202e-08	8.99166e-07	3.91562e-08	1.31087e-07	-1.80727e-07	3.33052e-08	-4.80162e-08	1.90199e-07	1.07597e-07	-6.26716e-08	1.35712e-07	-1.12298e-07	-1.03816e-07	9.75159e-08	4.35338e-08	1.33237e-12
-5.30927e-08	-4.26931e-08	-1.05341e-07	3.54653e-07	-2.62117e-08	-2.42801e-07	-3.34455e-08	2.00926e-07	7.29554e-09	2.2735e-07	1.73406e-07	9.30993e-08	3.1301e-09	-2.46798e-07	2.86089e-08	1.46243e-08	8.99172e-07	3.7361e-08	1.31047e-07	-2.94041e-08	4.04633e-08	-5.51414e-08	1.90195e-07	1.07664e-07	-6.2307e-08	1.35068e-07	-1.148e-07	-8.48353e-08	9.7635e-08	4.57065e-08	1.32959e-12
-5.30935e-08	-4.27364e-08	-1.05134e-07	3.5436e-07	-2.79854e-08	-2.14319e-07	-4.63046e-08	2.01851e-07	7.496e-09	2.28255e-07	1.74262e-07	9.33169e-08	2.25391e-08	-1.97881e-07	2.88582e-08	1.46886e-08	8.99172e-07	3.88519e-08	1.31089e-07	-7.83123e-08	3.8746e-08	-4.84487e-08	1.90191e-07	1.07557e-07	-6.34892e-08	1.35357e-07	-1.12479e-07	-9.73789e-08	9.74764e-08	4.23212e-08	1.30352e-12
-6.27676e-09	-4.53009e-08	-1.04143e-07	3.54204e-07	-2.71186e-08	-2.13009e-07	-4.69656e-08	2.01534e-07	8.35117e-09	2.30495e-07	1.74737e-07	9.32389e-08	7.43953e-08	-1.94383e-07	2.86769e-08	6.18101e-09	8.10216e-07	3.89539e-08	1.31032e-07	-1.64249e-07	3.64973e-08	-4.67523e-08	1.90203e-07	1.07633e-07	-1.37395e-08	1.35662e-07	-1.12171e-07	-1.03942e-07	9.76947e-08	3.02316e-08	1.16976e-12
-4.23426e-08	-4.30209e-08	-1.05005e-07	3.53806e-07	-2.73904e-08	-2.14428e-07	-4.67459e-08	2.01763e-07	7.81034e-09	2.29783e-07	1.74723e-07	9.35377e-08	4.42498e-08	-1.95568e-07	2.88459e-08	8.38405e-09	8.14444e-07	3.8857e-08	1.31036e-07	-1.04892e-07	3.74633e-08	-4.75671e-08	1.902e-07	1.05221e-07	-5.0561e-08	1.35525e-07	-9.80538e-08	-1.02402e-07	9.74035e-08	3.83408e-08	1.15861e-12
-1.36783e-08	-4.42852e-08	-1.04366e-07	3.54227e-07	-2.71862e-08	-2.14207e-07	-4.65851e-08	2.02638e-07	7.98979e-09	2.29792e-07	1.74698e-07	9.31328e-08	5.87954e-08	-1.94856e-07	2.87854e-08	1.22887e-08	8.06129e-07	3.89095e-08	1.31047e-07	-1.2455e-07	3.51008e-08	-4.74403e-08	1.90206e-07	9.04763e-08	-4.31496e-08	1.35575e-07	-1.02453e-07	-1.01055e-07	9.78606e-08	8.55055e-09	1.14533e-12
-1.42368e-08	-4.30687e-08	-1.04659e-07	3.5421e-07	-2.7456e-08	-2.1323e-07	-4.68577e-08	2.02506e-07	8.10858e-09	2.30016e-07	1.74799e-07	9.31335e-08	5.55588e-08	-1.94381e-07	2.87909e-08	4.49762e-09	7.98835e-07	3.89212e-08	1.31059e-07	-1.17441e-07	3.54992e-08	-4.67786e-08	1.90206e-07	7.40983e-08	-3.92955e-08	1.35538e-07	-8.70237e-08	-1.03826e-07	9.78231e-08	2.30989e-08	1.12593e-12
-1.42368e-08	-4.30687e-08	-1.04659e-07	3.5421e-07	-2.7456e-08	-2.1323e-07	-4.68577e-08	2.02506e-07	8.10858e-09	2.30016e-07	1.74799e-07	9.31335e-08	5.55588e-08	-1.94381e-07	2.87909e-08	4.49762e-09	7.98835e-07	3.89212e-08	1.31059e-07	-1.17441e-07	3.54992e-08	-4.67786e-08	1.90206e-07	7.40983e-08	-3.92955e-08	1.35538e-07	-8.70237e-08	-1.03826e-07	9.78231e-08	2.30989e-08	1.12593e-12
-1.47477e-08	-4.30596e-08	-1.04715e-07	3.54223e-07	-2.74591e-08	-2.13519e-07	-4.65615e-08	2.02254e-07	8.10771e-09	2.29714e-07	1.74794e-07	9.31006e-08	5.62543e-08	-1.94652e-07	2.87865e-08	5.258e-09	7.99593e-07	3.89126e-08	1.31064e-07	-1.09439e-07	3.57285e-08	-4.68245e-08	1.90206e-07	7.61394e-08	-3.93955e-08	1.35516e-07	-8.73309e-08	-1.0379e-07	9.78045e-08	2.40113e-08	1.12582e-12
-1.47962e-08	-4.33094e-08	-1.04665e-07	3.54213e-07	-2.74436e-08	-2.13302e-07	-4.66255e-08	2.02398e-07	8.1034e-09	2.29988e-07	1.74761e-07	9.31342e-08	5.51122e-08	-1.94414e-07	2.82252e-08	5.39291e-09	7.99195e-07	3.88874e-08	1.31056e-07	-1.06364e-07	3.55706e-08	-4.70019e-08	1.90205e-07	7.62142e-08	-3.92862e-08	1.35164e-07	-8.74489e-08	-1.03556e-07	9.78196e-08	2.1916e-08	1.12415e-12
-1.47129e-08	-4.32759e-08	-1.04663e-07	3.54211e-07	-2.74389e-08	-2.13272e-07	-4.65446e-08	2.02499e-07	8.10194e-09	2.3e-07	1.74774e-07	9.31342e-08	5.54374e-08	-1.94404e-07	2.86947e-08	4.67908e-09	7.98874e-07	3.8899e-08	1.31058e-07	-1.0687e-07	3.55232e-08	-4.68417e-08	1.90205e-07	7.45059e-08	-3.85527e-08	1.35217e-07	-8.78977e-08	-1.03615e-07	9.78207e-08	2.27164e-08	1.12363e-12
-1.50127e-08	-4.32624e-08	-1.04663e-07	3.53816e-07	-2.74667e-08	-2.13324e-07	-4.66869e-08	2.02366e-07	8.10206e-09	2.2991e-07	1.74775e-07	9.31482e-08	5.29869e-08	-1.94417e-07	2.86505e-08	4.88536e-09	7.98924e-07	3.89005e-08	1.31086e-07	-1.06698e-07	3.55506e-08	-4.68504e-08	1.90205e-07	7.58266e-08	-3.90331e-08	1.35257e-07	-8.8064e-08	-1.03568e-07	9.78041e-08	2.32679e-08	1.12338e-12
-1.47213e-08	-4.26136e-08	-1.02219e-07	3.53862e-07	-3.19999e-08	-2.13501e-07	-4.63116e-08	1.56382e-07	8.10386e-09	2.29925e-07	1.7477e-07	9.31417e-08	5.51894e-08	-1.94426e-07	2.85916e-08	2.00903e-09	7.99109e-07	3.58774e-08	1.31098e-07	-1.06527e-07	3.57697e-08	-4.68965e-08	1.90208e-07	7.67227e-08	-5.11921e-08	1.20755e-07	-8.54858e-08	-1.98612e-08	9.78156e-08	2.30169e-08	1.09367e-12
-1.49866e-08	-4.32179e-08	-1.04382e-07	3.54153e-07	-3.0468e-08	-2.12791e-07	-4.66009e-08	1.90476e-07	8.35946e-09	2.29244e-07	1.77695e-07	9.31353e-08	5.53052e-08	-1.95437e-07	2.86501e-08	4.48189e-09	7.22212e-07	3.84578e-08	1.31331e-07	-1.06339e-07	3.5618e-08	-4.69021e-08	1.87241e-07	7.52313e-08	1.07681e-08	1.27789e-07	-9.02739e-08	-2.17946e-08	3.16064e-08	2.32925e-08	9.80464e-13
-1.49313e-08	-4.3226e-08	-7.29003e-08	3.54092e-07	-2.79238e-08	-2.07967e-07	-4.65913e-08	2.02245e-07	8.4745e-09	2.29348e-07	1.77623e-07	9.31359e-08	5.5296e-08	-1.95414e-07	2.8655e-08	4.89403e-09	7.22168e-07	3.8551e-08	1.31282e-07	-1.05978e-07	3.55428e-08	-4.68726e-08	1.87864e-07	7.52129e-08	7.69087e-09	1.19434e-07	-9.01822e-08	-2.07735e-08	-4.69936e-09	2.30009e-08	9.74206e-13
-1.49319e-08	-4.30975e-08	-8.09062e-08	3.53943e-07	-2.89068e-08	-2.12593e-07	-4.60433e-08	1.71039e-07	8.30581e-09	2.29359e-07	1.76199e-07	9.31359e-08	5.51816e-08	-1.94798e-07	2.86623e-08	3.10778e-09	7.24185e-07	3.46566e-08	1.3122e-07	-1.06163e-07	3.59441e-08	-4.68936e-08	1.88096e-07	7.56156e-08	-2.42306e-08	1.25704e-07	-8.96418e-08	-1.58638e-08	3.65469e-09	2.31606e-08	9.69473e-13
-1.49325e-08	-4.3138e-08	-8.65439e-08	3.5395e-07	-3.04744e-08	-2.11629e-07	-3.87158e-08	1.6659e-07	1.00927e-08	2.29545e-07	1.76281e-07	9.31361e-08	5.52176e-08	-1.9497e-07	3.17268e-08	5.64799e-10	-1.25748e-08	3.45877e-08	1.31267e-07	-1.06337e-07	3.35985e-08	-6.08785e-08	1.88246e-07	7.86452e-08	-6.21751e-09	1.2467e-07	-8.89494e-08	-2.75748e-08	2.53455e-08	2.3248e-08	4.46218e-13
-1.4924e-08	-4.31262e-08	-7.73888e-08	3.53955e-07	-3.05013e-08	-2.11259e-07	1.80928e-09	1.65136e-07	1.08939e-08	2.29532e-07	1.76073e-07	9.31361e-08	5.51426e-08	-1.95018e-07	3.09112e-08	4.44297e-10	3.60802e-08	3.46655e-08	1.31227e-07	-1.06334e-07	3.52991e-08	-5.24198e-08	1.8833e-07	7.66666e-08	-1.18026e-08	1.25545e-07	-8.8549e-08	-2.12398e-08	1.23464e-08	2.33184e-08	4.41958e-13
-1.4924e-08	-4.31262e-08	-7.73888e-08	3.53955e-07	-3.05013e-08	-2.11259e-07	1.80928e-09	1.65136e-07	1.08939e-08	2.29532e-07	1.76073e-07	9.31361e-08	5.51426e-08	-1.95018e-07	3.09112e-08	4.44297e-10	3.60802e-08	3.46655e-08	1.31227e-07	-1.06334e-07	3.52991e-08	-5.24198e-08	1.8833e-07	7.66666e-08	-1.18026e-08	1.25545e-07	-8.8549e-08	-2.12398e-08	1.23464e-08	2.33184e-08	4.41958e-13
-1.49242e-08	-4.31357e-08	-7.5778e-08	3.5398e-07	-3.01056e-08	-2.10518e-07	-5.50263e-09	1.6782e-07	9.47981e-09	2.29502e-07	1.76138e-07	9.31361e-08	5.51701e-08	-1.94978e-07	2.95459e-08	1.49219e-09	2.28735e-08	3.49413e-08	1.31234e-07	-1.06289e-07	3.49257e-08	-5.23277e-08	1.8823e-07	7.72795e-08	-7.43364e-09	1.24629e-07	-8.89569e-08	-2.22863e-08	1.62506e-08	2.32019e-08	4.41366e-13
-1.49244e-08	-4.31429e-08	-7.63432e-08	3.5398e-07	-3.02818e-08	-2.11182e-07	-5.57269e-09	1.66824e-07	9.46687e-09	2.29479e-07	1.76109e-07	9.31362e-08	5.51575e-08	-1.94982e-07	2.96924e-08	1.59006e-09	1.98061e-08	3.47114e-08	1.31235e-07	-1.06276e-07	3.53171e-08	-5.09161e-08	1.88353e-07	7.68584e-08	-6.41923e-09	1.23788e-07	-8.87309e-08	-2.19211e-08	1.54914e-08	2.32267e-08	4.4081e-13
-1.49247e-08	-4.31307e-08	-7.54414e-08	3.53965e-07	-3.04638e-08	-2.1085e-07	-9.32849e-09	1.65953e-07	1.03331e-08	2.29501e-07	1.76075e-07	9.31416e-08	5.51369e-08	-1.95002e-07	2.96611e-08	7.23823e-10	1.88858e-08	3.47755e-08	1.31238e-07	-1.0627e-07	3.53156e-08	-4.94204e-08	1.88307e-07	7.69095e-08	-6.55332e-09	1.24645e-07	-8.87447e-08	-2.19434e-08	1.36095e-08	2.32697e-08	4.4029e-13
-1.49266e-08	-4.3137e-08	-7.46038e-08	3.5398e-07	-3.09547e-08	-2.11049e-07	-1.06519e-08	1.66372e-07	9.75287e-09	2.2949e-07	1.7595e-07	9.31383e-08	5.51578e-08	-1.95002e-07	2.97523e-08	6.00446e-10	2.15346e-08	3.46956e-08	1.31231e-07	-1.84217e-08	3.53309e-08	-5.0721e-08	1.88352e-07	7.70802e-08	-4.88589e-09	1.2452e-07	-8.87433e-08	-2.14323e-08	1.47999e-08	2.32553e-08	4.29683e-13
-1.48783e-08	-4.32262e-08	-3.98333e-08	3.53972e-07	-3.01276e-08	-2.12147e-07	-1.21663e-08	1.66088e-07	9.99652e-09	2.2951e-07	1.76019e-07	9.31365e-08	5.51632e-08	-1.94609e-07	3.00587e-08	9.94267e-10	2.02768e-08	3.47584e-08	1.31229e-07	-4.47071e-08	3.51771e-08	-4.5671e-08	1.88305e-07	7.72386e-08	-1.05234e-08	1.24392e-07	-8.8777e-08	-2.19454e-08	1.53889e-08	2.32433e-08	4.27183e-13
-1.49147e-08	-4.31869e-08	-4.21096e-08	3.5397e-07	-3.08381e-08	-2.11573e-07	-8.49224e-09	1.66209e-07	1.00354e-08	2.29542e-07	1.76103e-07	9.31719e-08	5.51528e-08	-1.94978e-07	2.97749e-08	9.50675e-10	2.07662e-08	3.47751e-08	1.31229e-07	-2.65962e-08	3.525e-08	-4.94214e-08	1.88412e-07	7.70409e-08	-7.49559e-09	1.24197e-07	-8.52984e-08	-2.18405e-08	1.53354e-08	2.2806e-08	4.25674e-13
-1.49102e-08	-4.31697e-08	-3.34873e-08	3.53972e-07	-3.04969e-08	-2.11501e-07	-9.97366e-09	1.66119e-07	1.00275e-08	2.29662e-07	1.76101e-07	9.315e-08	5.51521e-08	-1.94861e-07	2.99014e-08	9.57401e-10	2.1118e-08	3.47814e-08	1.3123e-07	-3.08787e-08	3.52448e-08	-4.74531e-08	1.88349e-07	7.70462e-08	-7.79111e-09	1.24231e-07	-8.51964e-08	-2.20573e-08	1.50348e-08	2.3051e-08	4.25035e-13
-1.4909e-08	-4.31747e-08	-3.40533e-08	3.53971e-07	-3.05928e-08	-2.11438e-07	-8.9551e-09	1.66136e-07	1.0027e-08	2.2959e-07	1.761e-07	9.31609e-08	5.51522e-08	-1.94917e-07	2.98714e-08	9.55667e-10	2.11754e-08	3.47814e-08	1.3123e-07	-2.95049e-08	3.52453e-08	-4.75968e-08	1.88367e-07	7.70485e-08	-7.729e-09	1.24285e-07	-8.52335e-08	-2.19359e-08	1.52838e-08	2.30549e-08	4.24988e-13
-1.49094e-08	-4.31774e-08	-3.47218e-08	3.53972e-07	-3.05926e-08	-2.11454e-07	-9.51752e-09	1.66136e-07	1.00287e-08	2.29544e-07	1.7609e-07	9.31493e-08	5.5154e-08	-1.94905e-07	2.98236e-08	9.62609e-10	2.11658e-08	3.47775e-08	1.31229e-07	-2.63964e-08	3.52521e-08	-4.75635e-08	1.88365e-07	7.70537e-08	-7.89045e-09	1.24271e-07	-8.43042e-08	-2.1954e-08	1.52783e-08	2.31239e-08	4.24687e-13
-1.49113e-08	-4.01723e-08	-2.65554e-08	3.53972e-07	-3.06489e-08	-2.11435e-07	-9.21066e-09	1.66183e-07	1.00151e-08	2.29559e-07	1.5767e-07	9.30463e-08	5.49597e-08	-1.94923e-07	2.98411e-08	-9.59346e-09	2.1398e-08	3.49033e-08	1.31101e-07	-3.26961e-08	3.52259e-08	-4.83656e-08	1.88361e-07	7.70482e-08	-7.04654e-09	1.24324e-07	-8.49249e-08	-2.1989e-08	1.41355e-08	2.30218e-08	4.18358e-13
-1.49105e-08	-4.21945e-08	-2.20946e-08	3.53979e-07	-3.06188e-08	-2.11349e-07	-9.6496e-09	1.66167e-07	1.00255e-08	2.29564e-07	1.57877e-07	9.29418e-08	5.49192e-08	-1.94931e-07	2.9824e-08	-1.10894e-08	2.12809e-08	3.51052e-08	1.31212e-07	-3.29918e-08	3.52261e-08	-4.81199e-08	1.88371e-07	7.70537e-08	-7.5091e-09	1.24343e-07	-8.49694e-08	-2.19067e-08	1.19085e-08	2.30239e-08	4.1835e-13
-1.49114e-08	-4.02242e-08	-2.56005e-08	3.53973e-07	-3.06217e-08	-2.11415e-07	-9.31684e-09	1.66181e-07	1.00168e-08	2.29564e-07	1.58122e-07	9.30391e-08	5.49908e-08	-1.94928e-07	2.98282e-08	-9.14947e-09	2.14099e-08	3.4883e-08	1.31097e-07	-3.06997e-08	3.52333e-08	-4.83775e-08	1.88365e-07	7.70484e-08	-7.06072e-09	1.24269e-07	-8.49134e-08	-2.20057e-08	1.44953e-08	1.45613e-08	4.17995e-13
-1.49104e-08	-4.04705e-08	-2.54284e-08	3.53974e-07	-3.06366e-08	-2.1143e-07	-9.46319e-09	1.66173e-07	1.00154e-08	2.29562e-07	1.58052e-07	9.30393e-08	5.49987e-08	-1.94927e-07	2.98314e-08	-6.18567e-09	2.1262e-08	3.49311e-08	1.31206e-07	-3.02367e-08	3.52359e-08	-4.8307e-08	1.88365e-07	7.70502e-08	-7.39654e-09	1.24288e-07	-8.48824e-08	-2.19793e-08	1.34474e-08	1.27186e-08	4.17862e-13
-1.49106e-08	-4.03647e-08	-2.42063e-08	3.53975e-07	-3.0636e-08	-2.11415e-07	-9.48264e-09	1.66171e-07	1.00201e-08	2.29563e-07	1.58064e-07	9.30382e-08	5.49966e-08	-1.94925e-07	2.98307e-08	-7.75708e-09	2.12658e-08	3.49394e-08	1.31175e-07	-3.02942e-08	3.52871e-08	-4.83039e-08	1.88366e-07	7.705e-08	-7.39539e-09	1.24294e-07	-8.49096e-08	-2.1977e-08	1.38728e-08	1.3625e-08	4.17852e-13
-1.49237e-08	-4.04568e-08	-2.39927e-08	3.53973e-07	-3.06272e-08	-2.11412e-07	-9.29645e-09	1.66176e-07	1.00201e-08	2.29589e-07	1.58239e-07	9.09799e-08	5.49855e-08	-1.94926e-07	2.98204e-08	-9.16075e-09	2.13281e-08	3.34485e-08	1.31144e-07	-3.07972e-08	3.52386e-08	-4.82727e-08	1.88366e-07	7.70497e-08	-7.19793e-09	1.24283e-07	-8.4773e-08	-2.1988e-08	1.31996e-08	1.12455e-08	4.17367e-13
-1.54295e-08	-4.04523e-08	-2.44349e-08	3.53922e-07	-3.06313e-08	-2.11415e-07	-8.8076e-09	1.60465e-07	9.86417e-09	2.29746e-07	1.58039e-07	9.11997e-08	5.51599e-08	-1.94919e-07	2.94633e-08	-8.99572e-09	2.19546e-08	3.31329e-08	8.42623e-09	-3.28964e-08	3.52409e-08	-4.98025e-08	1.87678e-07	7.70435e-08	-7.23506e-09	1.24288e-07	-8.46377e-08	-2.19868e-08	1.31554e-08	1.23791e-08	3.9844e-13
-1.53482e-08	-4.0427e-08	-2.46962e-08	3.43776e-07	-2.84575e-08	-2.11456e-07	-8.58872e-09	1.60048e-07	9.78557e-09	7.00267e-08	1.57919e-07	9.07694e-08	5.49131e-08	-1.94927e-07	2.94847e-08	-8.61128e-09	2.23706e-08	3.46072e-08	2.54431e-08	-3.12346e-08	3.52567e-08	-4.83985e-08	1.86916e-07	7.70277e-08	-7.32865e-09	1.19343e-07	-8.46774e-08	-2.2768e-08	9.37445e-09	1.95138e-08	3.42238e-13
-1.23481e-08	-4.34465e-08	-2.47436e-08	3.47266e-07	-2.88919e-08	-2.10854e-07	-8.65437e-09	1.55043e-07	1.00256e-08	5.71352e-08	1.57958e-07	9.12263e-08	5.49629e-08	-1.94955e-07	3.24643e-08	-8.49116e-09	2.2113e-08	3.29768e-08	2.88024e-08	-3.12193e-08	3.6432e-08	-4.8788e-08	1.87252e-07	7.77452e-08	-1.00582e-08	1.21284e-07	-7.73675e-08	-2.34555e-08	1.01649e-08	1.60195e-08	3.41348e-13
-1.23481e-08	-4.34465e-08	-2.47436e-08	3.47266e-07	-2.88919e-08	-2.10854e-07	-8.65437e-09	1.55043e-07	1.00256e-08	5.71352e-08	1.57958e-07	9.12263e-08	5.49629e-08	-1.94955e-07	3.24643e-08	-8.49116e-09	2.2113e-08	3.29768e-08	2.88024e-08	-3.12193e-08	3.6432e-08	-4.8788e-08	1.87252e-07	7.77452e-08	-1.00582e-08	1.21284e-07	-7.73675e-08	-2.34555e-08	1.01649e-08	1.60195e-08	3.41348e-13
-1.36613e-08	-4.13901e-08	-2.47475e-08	3.43967e-07	-2.9806e-08	-2.10064e-07	-8.86704e-09	1.55908e-07	9.93363e-09	4.69911e-08	1.57896e-07	9.15045e-08	5.4933e-08	-1.94945e-07	3.19712e-08	-8.56758e-09	2.23226e-08	3.3179e-08	3.42302e-08	-3.20776e-08	3.61549e-08	-4.85626e-08	1.87009e-07	7.7184e-08	-8.47361e-09	1.21494e-07	-7.23968e-08	-2.36691e-08	9.28058e-09	2.74719e-08	3.37825e-13
-1.01885e-08	-4.14436e-08	-2.47665e-08	3.4246e-07	-2.96408e-08	-2.10707e-07	-8.73049e-09	1.56945e-07	9.92882e-09	4.69191e-08	1.57932e-07	9.13877e-08	5.4761e-08	-1.94987e-07	3.27862e-08	-8.55865e-09	2.24841e-08	3.3135e-08	3.21895e-08	-3.21719e-08	3.55676e-08	-4.85376e-08	1.86936e-07	7.77214e-08	-8.72789e-09	1.21789e-07	-6.79108e-08	-2.47891e-08	9.2676e-09	2.25491e-08	3.36469e-13
-7.04182e-09	-4.28383e-08	-2.47598e-08	3.42808e-07	-2.98856e-08	-2.10647e-07	-8.70185e-09	1.53703e-07	9.92217e-09	5.05793e-08	1.57953e-07	9.12446e-08	5.50149e-08	-1.94939e-07	3.14761e-08	-8.55486e-09	2.23238e-08	3.36979e-08	3.38912e-08	-3.15971e-08	3.5424e-08	-4.86099e-08	1.86996e-07	7.76339e-08	-9.2215e-09	1.21387e-07	-6.79467e-08	-2.39089e-08	1.01174e-08	1.956e-08	3.3589e-13
-2.5557e-09	-4.26203e-08	-2.64259e-08	2.82811e-07	-2.98179e-08	-2.11291e-07	-8.69799e-09	1.53314e-07	9.87938e-09	4.81889e-08	1.57907e-07	9.09062e-08	5.49363e-08	-1.94969e-07	3.33427e-08	-8.56978e-09	2.21291e-08	3.32318e-08	3.45738e-08	-3.25269e-08	3.03465e-08	-4.85762e-08	1.90869e-07	7.98765e-08	4.98494e-09	1.21698e-07	-6.25978e-08	-3.99562e-08	1.058e-08	2.24496e-08	3.00357e-13
-6.23599e-09	-4.31942e-08	-2.51478e-08	2.58294e-07	-2.97195e-08	-2.10603e-07	-8.67455e-09	1.53217e-07	9.86376e-09	4.88517e-08	1.57925e-07	9.11136e-08	5.49417e-08	-1.94968e-07	3.2874e-08	-8.55974e-09	2.21187e-08	3.28526e-08	3.86028e-08	-3.25081e-08	2.95581e-08	-4.85868e-08	1.89943e-07	8.02602e-08	7.31876e-09	1.21143e-07	-6.63782e-08	-2.8403e-08	1.02612e-08	2.06661e-08	2.86296e-13
-6.17502e-09	-4.23011e-08	-2.5823e-08	2.58694e-07	-2.9694e-08	-2.11083e-07	-8.69673e-09	1.53197e-07	9.87417e-09	4.88642e-08	1.57921e-07	9.11561e-08	5.49737e-08	-1.94968e-07	3.31398e-08	-8.56139e-09	2.21794e-08	3.34097e-08	3.54968e-08	-3.23929e-08	3.20228e-08	-4.85642e-08	1.8851e-07	7.96555e-08	4.94984e-09	1.21287e-07	-6.51747e-08	-2.9595e-08	9.99151e-09	2.2329e-08	2.8598e-13
-5.15345e-09	-4.30332e-08	-2.54213e-08	2.5924e-07	-2.96708e-08	-2.10829e-07	-8.69517e-09	1.53235e-07	9.8639e-09	4.88392e-08	1.57921e-07	9.10512e-08	5.49486e-08	-1.94973e-07	3.25589e-08	-8.56128e-09	2.21324e-08	3.30421e-08	3.75162e-08	-3.24429e-08	2.95192e-08	-4.86131e-08	1.87415e-07	7.98303e-08	2.35372e-09	1.21197e-07	-6.68098e-08	-2.95861e-08	1.02424e-08	2.09279e-08	2.85845e-13
-5.28124e-09	-4.29616e-08	-2.53546e-08	2.59246e-07	-2.96089e-08	-2.10829e-07	-8.69504e-09	1.53211e-07	9.86871e-09	4.87868e-08	1.5792e-07	9.10197e-08	5.49477e-08	-1.94971e-07	3.25596e-08	-8.5613e-09	2.21524e-08	3.30306e-08	3.52917e-08	-3.24097e-08	3.01778e-08	-4.86023e-08	1.87399e-07	7.96545e-08	3.32495e-09	1.21296e-07	-6.5952e-08	-2.89104e-08	1.02386e-08	2.08354e-08	2.85529e-13
-6.38004e-09	-4.2679e-08	-2.60878e-08	2.59684e-07	-2.96889e-08	-2.10867e-07	-8.69096e-09	1.53336e-07	9.87747e-09	4.89262e-08	1.57375e-07	9.10955e-08	5.49463e-08	-1.94529e-07	5.43024e-09	-8.56026e-09	2.21023e-08	3.31744e-08	3.5819e-08	-3.22018e-08	3.14093e-08	-4.86265e-08	1.8779e-07	7.9479e-08	2.97417e-09	1.21369e-07	-6.30602e-08	-2.92653e-08	1.02939e-08	1.32341e-08	2.84128e-13
-6.19719e-09	-4.27334e-08	-2.6143e-08	2.59732e-07	-2.96794e-08	-2.10731e-07	-8.69168e-09	1.53256e-07	9.87619e-09	4.88385e-08	1.57468e-07	9.1105e-08	5.49482e-08	-1.94835e-07	4.20893e-09	-8.56042e-09	2.21236e-08	3.32484e-08	3.45907e-08	-3.22532e-08	3.08524e-08	-4.86161e-08	1.87752e-07	7.95269e-08	3.03671e-09	1.21273e-07	-6.33486e-08	-2.80439e-08	1.02236e-08	1.4936e-08	2.84076e-13
-6.19204e-09	-4.27908e-08	-2.62268e-08	2.59119e-07	-2.96802e-08	-2.1074e-07	-8.69011e-09	1.53276e-07	9.87367e-09	4.88427e-08	1.57454e-07	9.10872e-08	5.49481e-08	-1.94468e-07	3.80297e-09	-8.56058e-09	2.21293e-08	3.31558e-08	3.61047e-08	-3.22569e-08	3.03673e-08	-4.86175e-08	1.87768e-07	7.94877e-08	3.32368e-09	1.21289e-07	-6.34713e-08	-2.84395e-08	1.02524e-08	1.47887e-08	2.83735e-13
-9.6221e-09	-4.26989e-08	-2.59721e-08	1.09171e-07	-2.93942e-08	-2.1083e-07	-9.16103e-09	7.93336e-08	9.87715e-09	4.88532e-08	1.57502e-07	9.2998e-08	5.49775e-08	-1.94371e-07	9.41576e-09	-8.56989e-09	2.20504e-08	3.31763e-08	3.58085e-08	-3.22645e-08	3.06808e-08	-4.86333e-08	1.87753e-07	7.95699e-08	2.91652e-09	1.21415e-07	-6.31613e-08	-2.91757e-08	1.02835e-08	1.54723e-08	2.11839e-13
-6.77385e-09	-4.27487e-08	-2.62011e-08	5.66977e-08	-2.95826e-08	-2.10817e-07	-8.87791e-09	7.52846e-08	9.8748e-09	4.88338e-08	1.57473e-07	9.36719e-08	5.49872e-08	-1.94439e-07	5.76131e-09	-8.56138e-09	2.20847e-08	3.3174e-08	3.58881e-08	-3.22516e-08	3.06858e-08	-4.86199e-08	1.87757e-07	7.95401e-08	2.63338e-09	1.21323e-07	-6.33004e-08	-2.85745e-08	1.02617e-08	1.49525e-08	2.0251e-13
-6.88893e-09	-4.2745e-08	-2.63013e-08	4.97709e-08	-2.96482e-08	-2.10798e-07	-9.09862e-09	8.40483e-08	9.87513e-09	4.88359e-08	1.3559e-07	9.28361e-08	5.49946e-08	-1.94589e-07	5.17152e-09	-8.5628e-09	2.20993e-08	3.31704e-08	3.61073e-08	-3.22486e-08	3.06851e-08	-4.86214e-08	1.87761e-07	7.95065e-08	2.25126e-09	1.21356e-07	-6.33226e-08	-2.84946e-08	1.02699e-08	1.49711e-08	1.96677e-13
-9.50474e-09	-4.27147e-08	-2.61883e-08	3.69192e-08	-2.92043e-08	-2.04848e-07	-9.98592e-09	8.3235e-08	9.87616e-09	4.94916e-08	1.34036e-07	9.24297e-08	5.5825e-08	-1.94634e-07	6.26173e-09	-8.56192e-09	2.21127e-08	3.31675e-08	3.58734e-08	-3.21202e-08	3.07243e-08	-4.86157e-08	1.87753e-07	7.91934e-08	2.09214e-09	1.21352e-07	-6.32276e-08	-2.82428e-08	6.71143e-09	1.49137e-08	1.92506e-13
-8.59035e-09	-4.27243e-08	-2.62545e-08	2.60931e-08	-2.93457e-08	-2.00488e-07	-1.03833e-08	7.41043e-08	9.87629e-09	4.94044e-08	1.38061e-07	9.20305e-08	5.59528e-08	-1.94681e-07	6.00729e-09	-8.56152e-09	2.2137e-08	3.31662e-08	3.59153e-08	-3.20498e-08	3.07659e-08	-4.86174e-08	1.87753e-07	7.92713e-08	1.49315e-09	1.21341e-07	-6.32827e-08	-2.70988e-08	8.65993e-09	1.50174e-08	1.89652e-13
-8.77722e-09	-4.26434e-08	-2.62293e-08	2.87679e-08	-2.93609e-08	-1.5116e-07	-9.76715e-09	7.8871e-08	9.87863e-09	4.91305e-08	1.36813e-07	9.23433e-08	5.49771e-08	-1.94469e-07	6.71626e-09	-8.56242e-09	2.22029e-08	3.31686e-08	3.57327e-08	-3.21619e-08	3.25932e-08	-4.86354e-08	1.87745e-07	7.92784e-08	1.89931e-09	1.21386e-07	-6.33113e-08	-2.7757e-08	8.84278e-09	1.50378e-08	1.72841e-13
-8.72701e-09	-4.26822e-08	-2.62462e-08	3.62887e-08	-2.93793e-08	-1.37418e-07	-1.73888e-08	7.89694e-08	9.87891e-09	4.92952e-08	1.37521e-07	9.22065e-08	5.51021e-08	-1.93631e-07	6.30958e-09	-8.56237e-09	2.2161e-08	3.31691e-08	3.56518e-08	-3.20808e-08	4.01451e-08	-4.86214e-08	1.87755e-07	7.93261e-08	1.83591e-09	1.21355e-07	-6.32847e-08	-2.77908e-08	8.80419e-09	1.58519e-08	1.70022e-13
-8.9536e-09	-4.26746e-08	-2.62211e-08	3.15325e-08	-2.93516e-08	-1.37713e-07	-1.58391e-08	7.7267e-08	9.87771e-09	4.92421e-08	1.37464e-07	9.25718e-08	5.52674e-08	-1.93821e-07	6.00635e-09	-8.56253e-09	2.21824e-08	3.31691e-08	3.57168e-08	-3.21048e-08	3.63352e-08	-4.86236e-08	1.87754e-07	7.93115e-08	1.78693e-09	1.21371e-07	-6.32835e-08	-2.77938e-08	8.50419e-09	1.54671e-08	1.69297e-13
-8.87344e-09	-4.26671e-08	-2.62312e-08	3.24585e-08	-2.93576e-08	-1.38705e-07	-1.43404e-08	7.63279e-08	9.87766e-09	4.93203e-08	1.36835e-07	9.24114e-08	5.53474e-08	-1.94097e-07	6.00946e-09	-8.71519e-09	2.21792e-08	3.31687e-08	3.57333e-08	-3.20892e-08	3.52415e-08	-4.86241e-08	1.87753e-07	7.9263e-08	1.99831e-09	1.21371e-07	-5.25234e-08	-2.76804e-08	8.42534e-09	1.53188e-08	1.6802e-13
-9.49577e-09	-4.40839e-08	-2.62147e-08	4.30013e-08	-2.93527e-08	-1.37551e-07	-1.65665e-08	7.63135e-08	9.79646e-09	4.8063e-08	1.3811e-07	8.29413e-08	5.51806e-08	-5.36665e-08	6.22056e-09	-8.56087e-09	2.20826e-08	3.46053e-08	3.57526e-08	-3.21303e-08	4.02427e-08	1.12239e-08	1.87652e-07	7.92717e-08	1.86837e-09	1.21308e-07	-6.34036e-08	-2.82597e-08	8.82498e-09	1.81743e-08	1.32031e-13
-9.42499e-09	-4.36973e-08	-2.62213e-08	3.7169e-08	-2.93508e-08	-1.37792e-07	-1.47803e-08	7.53897e-08	9.81046e-09	4.81314e-08	1.37761e-07	8.30412e-08	5.51547e-08	-6.12761e-08	6.18874e-09	-8.5617e-09	2.21391e-08	3.41722e-08	3.57537e-08	-3.21283e-08	3.96418e-08	4.0171e-09	1.8767e-07	7.92967e-08	1.8758e-09	1.21337e-07	-6.33221e-08	-2.81767e-08	8.81088e-09	1.77345e-08	1.31999e-13
-9.30732e-09	-4.36446e-08	-2.62444e-08	3.74504e-08	-2.93527e-08	-1.38179e-07	-1.53435e-08	7.65335e-08	9.83107e-09	4.84771e-08	1.37581e-07	8.81659e-08	5.52013e-08	-6.37814e-08	6.15783e-09	-8.56178e-09	2.21365e-08	3.4275e-08	3.57361e-08	-3.31555e-08	3.77712e-08	-1.01149e-09	1.28912e-07	7.92837e-08	1.86672e-09	1.21332e-07	-6.3367e-08	-2.80847e-08	8.66249e-09	1.70374e-08	1.14773e-13
-9.2599e-09	-3.81584e-08	-2.62197e-08	3.65783e-08	-2.9352e-08	-1.38104e-07	-1.55812e-08	7.68147e-08	6.15764e-09	4.85795e-08	1.35178e-07	8.73324e-08	5.55509e-08	-6.88595e-08	5.92075e-09	-8.51355e-09	2.20875e-08	2.12336e-08	3.64583e-08	-3.30835e-08	3.71306e-08	-1.24735e-09	1.32347e-07	4.15309e-08	1.80594e-09	1.21285e-07	-6.32953e-08	-2.76016e-08	8.78526e-09	1.67451e-08	1.097e-13
-9.217e-09	-4.29154e-08	-2.62169e-08	3.65138e-08	-2.93551e-08	-1.37957e-07	-1.56342e-08	7.67524e-08	9.04896e-09	4.88323e-08	1.34696e-07	8.73258e-08	5.56282e-08	-6.58152e-08	5.81074e-09	-8.48272e-09	2.212e-08	2.51603e-08	3.59229e-08	-3.36074e-08	3.80064e-08	-1.69045e-09	1.2801e-07	1.85029e-08	1.83128e-09	1.21317e-07	-6.31758e-08	-2.79471e-08	8.75356e-09	1.62321e-08	1.07296e-13
-9.22156e-09	-4.11696e-08	-2.62208e-08	3.74624e-08	-2.93549e-08	-1.38501e-07	-1.51813e-08	7.68209e-08	8.62704e-09	4.86874e-08	1.31539e-07	8.62935e-08	5.55532e-08	-6.25024e-08	5.86321e-09	-8.56847e-09	2.21207e-08	1.89658e-08	3.58938e-08	-3.30119e-08	3.79643e-08	-2.14014e-09	1.28001e-07	2.06053e-08	8.16739e-10	1.21327e-07	-6.3208e-08	-2.76739e-08	8.74708e-09	1.63661e-08	1.0565e-13
-9.24014e-09	-4.17946e-08	-2.61559e-08	3.70873e-08	-2.93536e-08	-1.38167e-07	-1.54955e-08	7.66234e-08	8.68343e-09	4.85917e-08	1.29242e-07	8.65754e-08	5.58176e-08	-6.30895e-08	5.74745e-09	-8.57456e-09	2.21117e-08	2.20007e-08	3.58991e-08	-3.29182e-08	3.81181e-08	-1.14906e-09	1.28777e-07	1.83744e-08	3.83766e-10	1.2131e-07	-6.31726e-08	-2.76868e-08	8.75162e-09	1.6464e-08	1.05335e-13
-9.24511e-09	-4.22121e-08	-2.61654e-08	3.6827e-08	-2.91809e-08	-1.38131e-07	-1.55165e-08	7.66934e-08	9.01654e-09	4.86242e-08	1.29208e-07	8.72571e-08	5.56156e-08	-6.15661e-08	5.83069e-09	-8.53194e-09	2.21165e-08	1.40354e-08	3.59083e-08	-3.29743e-08	3.80918e-08	-1.55059e-09	1.26373e-07	1.79023e-08	-7.94707e-10	1.21303e-07	-6.31714e-08	-2.67526e-08	8.74592e-09	1.63911e-08	1.0428e-13
-9.24115e-09	-4.20356e-08	-2.61743e-08	3.68911e-08	-2.90848e-08	-1.38181e-07	-1.54714e-08	7.66853e-08	9.97257e-09	4.80793e-08	1.29497e-07	3.91359e-08	4.96306e-08	-5.85903e-08	6.00552e-09	-8.55866e-09	2.21144e-08	1.9623e-08	2.93755e-08	-3.29383e-08	3.88969e-08	-2.35305e-09	1.28029e-07	1.50584e-08	7.59348e-10	1.21301e-07	-6.32188e-08	-2.7364e-08	8.72138e-09	1.6355e-08	9.74382e-14
-9.24011e-09	-4.21748e-08	-2.61775e-08	3.68712e-08	-2.90739e-08	-1.38196e-07	-1.55052e-08	7.66865e-08	9.49027e-09	4.85576e-08	1.29977e-07	3.79141e-08	5.07742e-08	-6.11053e-08	6.34947e-09	-8.54023e-09	2.21052e-08	1.67008e-08	1.0479e-08	-3.29687e-08	3.92136e-08	-2.13589e-09	1.27644e-07	1.79213e-08	3.12644e-10	1.21293e-07	-6.32077e-08	-2.67816e-08	8.51962e-09	1.64025e-08	9.7065e-14
-9.23832e-09	-4.21901e-08	-2.61703e-08	3.68845e-08	-2.85412e-08	-1.38207e-07	-1.5473e-08	7.66937e-08	9.81872e-09	4.63289e-08	1.30038e-07	3.43961e-08	5.45887e-08	-5.98108e-08	6.11382e-09	-8.53607e-09	2.21097e-08	1.68913e-08	2.28282e-08	-3.29629e-08	3.8252e-08	-2.18551e-09	1.27502e-07	1.64888e-08	8.70913e-13	1.21297e-07	-5.6298e-08	-2.69969e-08	8.7135e-09	1.63407e-08	9.62835e-14
-9.23893e-09	-4.28273e-08	-2.61698e-08	3.68607e-08	-2.89255e-08	-1.38201e-07	-1.54776e-08	7.66805e-08	9.96355e-09	4.7058e-08	1.30031e-07	3.56813e-08	5.16058e-08	-5.84246e-08	6.3997e-09	-8.52716e-09	2.21045e-08	1.81957e-08	1.58919e-08	-3.29611e-08	3.94269e-08	-2.308e-09	1.2744e-07	1.80126e-08	3.88014e-10	1.21299e-07	-5.33159e-08	-2.63095e-08	8.61242e-09	1.62588e-08	9.55747e-14
-9.24049e-09	-4.26911e-08	-2.61517e-08	3.68633e-08	-2.89271e-08	-1.38201e-07	-1.54835e-08	7.66823e-08	9.71366e-09	4.68593e-08	1.30011e-07	5.41753e-09	5.25902e-08	-5.94399e-08	6.17257e-09	-8.30023e-09	2.21106e-08	1.74948e-08	1.67039e-08	-3.29751e-08	3.93974e-08	1.00254e-09	1.27569e-07	1.72965e-08	2.16653e-10	1.21296e-07	-5.44716e-08	-2.63788e-08	8.70015e-09	1.62109e-08	9.4637e-14
-9.29705e-09	-4.24607e-08	-2.61379e-08	3.51864e-09	-2.90073e-08	-1.38202e-07	-1.54839e-08	7.66799e-08	9.92094e-09	4.694e-08	1.3004e-07	1.57801e-08	5.15109e-08	-5.90047e-08	6.90872e-09	-8.50806e-09	2.21055e-08	1.74077e-08	1.69432e-08	-3.29348e-08	3.93601e-08	-2.26134e-09	1.27506e-07	1.71797e-08	3.30477e-10	1.21298e-07	-5.57433e-08	-2.65346e-08	8.03255e-09	1.62684e-08	9.34863e-14
-9.35253e-09	-4.24692e-08	-2.61518e-08	1.73974e-08	-2.89196e-08	-1.382e-07	-1.5491e-08	7.63802e-08	9.9911e-09	4.68448e-08	1.29931e-07	1.86234e-08	5.20451e-08	-5.90796e-08	6.34824e-09	-8.44055e-09	2.21082e-08	1.73554e-08	1.77621e-08	-3.34747e-08	2.92219e-10	-6.21456e-09	1.17311e-07	1.5041e-08	3.16446e-10	1.21298e-07	-5.61324e-08	-2.64194e-08	8.04047e-09	1.63191e-08	8.9867e-14
-9.226e-09	-4.25731e-08	-2.33076e-08	1.45316e-08	-2.89562e-08	-6.62451e-08	-1.55523e-08	6.89698e-08	9.89882e-09	4.41045e-08	9.4233e-08	8.9508e-09	5.21288e-08	-5.88737e-08	6.31878e-09	-6.10021e-09	2.21109e-08	1.746e-08	1.85288e-08	-3.31139e-08	3.62548e-08	-1.72846e-09	1.24303e-07	1.58733e-08	7.98343e-10	1.21305e-07	-5.58952e-08	-2.66013e-08	7.91818e-09	1.62545e-08	6.82701e-14
-9.95641e-09	-4.22923e-08	-2.61516e-08	2.59228e-08	-2.90968e-08	-3.50121e-08	-1.55067e-08	5.37228e-08	9.93475e-09	4.69412e-08	8.75505e-08	1.65182e-08	5.21652e-08	-5.92395e-08	6.29027e-09	-6.95447e-09	2.21099e-08	1.76396e-08	1.95787e-08	-3.32871e-08	1.62679e-08	-2.77041e-09	1.23635e-07	1.62588e-08	9.96703e-10	1.21299e-07	-5.62554e-08	-2.66204e-08	8.28119e-09	1.6244e-08	6.2035e-14
-9.38393e-09	-4.23824e-08	-2.61029e-08	2.81619e-08	-2.9051e-08	-3.36448e-08	-1.55274e-08	6.09881e-08	9.94311e-09	4.69323e-08	8.7735e-08	1.05993e-08	5.20104e-08	-5.905e-08	6.28058e-09	-6.92086e-09	2.21097e-08	1.75691e-08	1.96301e-08	-3.33454e-08	2.04027e-08	-3.38097e-09	1.07796e-07	1.64615e-08	3.78287e-10	1.21298e-07	-5.62405e-08	-2.65827e-08	8.22034e-09	1.62946e-08	5.92156e-14
-9.12147e-09	-4.24135e-08	-2.61359e-08	2.44513e-08	-2.90526e-08	-3.32001e-08	-1.67862e-08	5.6189e-08	1.0017e-08	4.6758e-08	8.82882e-08	1.25699e-08	5.21187e-08	-5.79162e-08	6.3026e-09	-6.95717e-09	2.211e-08	1.76178e-08	1.96796e-08	-3.39562e-08	2.1221e-08	-2.82889e-09	1.06523e-07	1.64665e-08	9.82446e-10	1.21301e-07	-5.62906e-08	-2.65895e-08	8.02314e-09	1.6292e-08	5.82829e-14
-9.06073e-09	-4.29015e-08	-2.54769e-08	2.51968e-08	-2.96577e-08	-3.64497e-08	5.73713e-10	5.63207e-08	9.95363e-09	4.65029e-08	8.55233e-08	1.39517e-08	5.20332e-08	-5.80542e-08	6.30035e-09	-6.99588e-09	2.19502e-08	1.76414e-08	1.96348e-08	-3.36861e-08	2.0994e-08	-2.84898e-09	9.42446e-08	1.63652e-08	-3.8328e-10	1.21305e-07	-5.61803e-08	-2.65872e-08	9.24702e-09	1.6234e-08	5.53632e-14
-9.06217e-09	-4.29015e-08	-2.54777e-08	2.51878e-08	-2.95729e-08	-3.64494e-08	3.4128e-10	5.63214e-08	9.95312e-09	4.6504e-08	8.5539e-08	1.39492e-08	5.20332e-08	-5.8087e-08	6.30036e-09	-6.99747e-09	2.19502e-08	1.76414e-08	1.95724e-08	-3.36826e-08	2.09542e-08	-2.84891e-09	9.42642e-08	1.63653e-08	-3.83211e-10	1.21305e-07	-5.61804e-08	-2.65872e-08	9.22585e-09	1.62344e-08	5.53631e-14
-8.74725e-09	-4.40752e-08	-2.5534e-08	2.34293e-08	-2.91285e-08	-3.59174e-08	-1.09238e-08	5.64879e-08	9.95479e-09	4.64305e-08	8.55926e-08	1.36757e-08	5.2092e-08	-5.76082e-08	6.30315e-09	-6.94179e-09	2.20549e-08	1.76336e-08	1.9527e-08	-3.33902e-08	2.01176e-08	-2.7283e-09	9.3233e-08	1.64561e-08	1.61275e-10	1.21301e-07	-5.60294e-08	-2.65799e-08	8.60626e-09	1.62738e-08	5.51247e-14
-9.09149e-09	-4.30973e-08	-2.5647e-08	2.43589e-08	-2.94318e-08	-3.58587e-08	-8.36153e-09	5.59759e-08	9.94708e-09	4.65093e-08	8.54482e-08	1.36811e-08	5.2054e-08	-5.73154e-08	6.31638e-09	-7.07086e-09	2.19691e-08	1.76434e-08	1.93343e-08	-3.3272e-08	2.01802e-08	-2.97286e-09	9.37446e-08	1.64441e-08	2.69074e-10	1.21303e-07	-5.61012e-08	-2.5979e-08	8.70863e-09	1.62461e-08	5.50076e-14
-9.13896e-09	-4.2957e-08	-2.5756e-08	2.45325e-08	-2.94429e-08	-3.58093e-08	-6.91501e-09	6.09987e-08	9.93396e-09	4.67015e-08	8.56645e-08	1.36886e-08	5.205e-08	-5.761e-08	6.32015e-09	-6.98833e-09	2.19121e-08	1.76293e-08	2.25305e-08	-3.3376e-08	1.99272e-08	-1.49368e-09	6.65421e-08	1.64291e-08	-3.99445e-10	1.21307e-07	-5.61165e-08	-2.62456e-08	8.76442e-09	1.61237e-08	5.14341e-14
-9.01635e-09	-4.31575e-08	-2.57171e-08	2.3635e-08	-2.93625e-08	-3.59443e-08	-4.71803e-09	5.66616e-08	9.95409e-09	4.65631e-08	8.54278e-08	1.36582e-08	5.20486e-08	-5.73953e-08	6.30791e-09	-7.03405e-09	2.19659e-08	1.76273e-08	2.00747e-08	-3.34288e-08	1.99932e-08	-2.96027e-09	6.84055e-08	1.64341e-08	3.4709e-10	1.21305e-07	-5.61122e-08	-2.62393e-08	8.75033e-09	1.62289e-08	5.09585e-14
-9.01635e-09	-4.31575e-08	-2.57171e-08	2.3635e-08	-2.93625e-08	-3.59443e-08	-4.71803e-09	5.66616e-08	9.95409e-09	4.65631e-08	8.54278e-08	1.36582e-08	5.20486e-08	-5.73953e-08	6.30791e-09	-7.03405e-09	2.19659e-08	1.76273e-08	2.00747e-08	-3.34288e-08	1.99932e-08	-2.96027e-09	6.84055e-08	1.64341e-08	3.4709e-10	1.21305e-07	-5.61122e-08	-2.62393e-08	8.75033e-09	1.62289e-08	5.09585e-14
-9.04679e-09	-4.31649e-08	-2.57076e-08	2.37251e-08	-2.9394e-08	-3.57398e-08	-6.11932e-09	5.68787e-08	9.94781e-09	4.65895e-08	8.54399e-08	1.36749e-08	5.205e-08	-5.73984e-08	6.3094e-09	-7.04499e-09	2.19621e-08	1.76401e-08	2.0368e-08	-3.34141e-08	2.00715e-08	-2.86656e-09	6.83666e-08	1.6447e-08	-6.04978e-11	1.21305e-07	-5.47374e-08	-2.62683e-08	6.70577e-09	1.62143e-08	5.08218e-14
-8.99595e-09	-4.32187e-08	-2.56635e-08	2.36807e-08	-2.93575e-08	-3.5818e-08	-6.67127e-09	5.64815e-08	9.94723e-09	4.65529e-08	8.54214e-08	3.75108e-09	5.20508e-08	-5.74205e-08	6.30564e-09	-8.11343e-09	2.20067e-08	1.70104e-08	1.90209e-08	-3.33766e-08	2.01198e-08	-2.92414e-09	6.87004e-08	1.64461e-08	1.79363e-10	1.21305e-07	-5.61197e-08	-9.77609e-09	1.06165e-08	1.32783e-08	5.01386e-14
-9.02428e-09	-4.31853e-08	-2.57036e-08	2.36892e-08	-2.93798e-08	-3.56934e-08	-5.97908e-09	5.67591e-08	9.94676e-09	4.65759e-08	8.54501e-08	1.12766e-08	5.20504e-08	-5.74236e-08	6.3079e-09	-7.40803e-09	2.19657e-08	1.7554e-08	1.91865e-08	-9.72939e-09	2.00886e-08	-2.80713e-09	6.86471e-08	1.64428e-08	7.07548e-12	1.21305e-07	-5.5272e-08	-1.27758e-08	9.47928e-09	1.51562e-08	4.92616e-14
-9.05638e-09	-4.32028e-08	-2.56721e-08	2.18663e-08	-3.00896e-08	-3.82393e-08	4.25648e-09	5.63422e-08	1.03258e-08	1.1261e-08	8.54573e-08	6.33324e-09	5.17377e-08	-5.73761e-08	6.30838e-09	-7.79294e-09	2.19837e-08	1.74144e-08	1.66555e-08	-2.9794e-08	2.01074e-08	1.40991e-08	6.83615e-08	1.65141e-08	5.7744e-11	7.78982e-08	-5.4701e-08	-1.72194e-08	9.55094e-09	1.0846e-08	3.93581e-14
-9.06572e-09	-4.31946e-08	-2.56958e-08	2.06748e-08	-2.97421e-08	-3.74419e-08	-1.56556e-10	5.6633e-08	1.02346e-08	1.15503e-08	8.54399e-08	6.92541e-09	5.20267e-08	-5.73729e-08	6.30871e-09	-7.84828e-09	2.19837e-08	1.73853e-08	7.78031e-09	-2.72166e-08	2.00925e-08	1.12871e-08	6.85065e-08	1.64999e-08	4.69376e-11	7.82358e-08	-5.43265e-08	-1.63319e-08	9.62421e-09	8.6718e-09	3.88055e-14
-9.03383e-09	-4.31933e-08	-2.56763e-08	2.17377e-08	-1.7127e-08	-3.67292e-08	2.43014e-09	5.65221e-08	1.00461e-08	2.12702e-08	8.54239e-08	7.08379e-09	5.17791e-08	-5.73859e-08	6.30797e-09	-7.81533e-09	2.19739e-08	1.74204e-08	1.198e-08	-1.67826e-08	2.00038e-08	8.87492e-09	6.84749e-08	1.66186e-08	-5.89015e-11	7.80553e-08	-5.43068e-08	-1.67268e-08	9.27703e-09	1.15723e-08	3.8095e-14
-9.03827e-09	-4.31918e-08	-2.56806e-08	1.99228e-08	-1.95849e-08	-3.67446e-08	3.2803e-09	5.64416e-08	1.00883e-08	1.81649e-08	8.54532e-08	7.7651e-09	5.18208e-08	-5.73845e-08	6.30808e-09	-7.80299e-09	2.19767e-08	1.74687e-08	7.45258e-09	-1.74061e-08	2.00804e-08	8.70321e-09	6.84443e-08	1.65839e-08	7.35764e-11	7.88747e-08	-5.41795e-08	-1.52452e-08	9.03849e-09	1.14243e-08	3.79937e-14
-9.04159e-09	-4.31929e-08	-2.5682e-08	2.15004e-08	-1.91586e-08	-3.67421e-08	2.12114e-09	5.66396e-08	1.00628e-08	1.17875e-08	8.54279e-08	7.1124e-09	5.17804e-08	-5.73821e-08	6.30796e-09	-7.81523e-09	2.19732e-08	1.74157e-08	1.15114e-08	-1.70044e-08	1.99836e-08	8.61627e-09	6.84556e-08	1.66182e-08	-5.9805e-11	7.81498e-08	-5.37174e-08	-1.6526e-08	9.15616e-09	1.13624e-08	3.7785e-14
-9.041e-09	-4.3196e-08	-2.56808e-08	2.14852e-08	-1.91635e-08	-3.67666e-08	2.06673e-09	5.65302e-08	1.00854e-08	1.40863e-08	8.54263e-08	7.38223e-09	5.18413e-08	-5.73463e-08	6.30796e-09	-7.77632e-09	2.19737e-08	1.74384e-08	7.69408e-09	-1.68085e-08	2.00206e-08	7.91438e-09	6.84473e-08	4.80177e-09	-3.0421e-11	7.82524e-08	-4.57978e-08	-1.68182e-08	9.39876e-09	1.13893e-08	3.67384e-14
-9.03832e-09	-4.33457e-08	-2.56816e-08	2.13342e-08	-1.92139e-08	-3.67107e-08	3.76094e-09	5.65215e-08	1.01061e-08	1.42051e-08	8.54432e-08	7.52575e-09	5.18216e-08	-5.7153e-08	6.30784e-09	-7.78722e-09	2.19742e-08	1.74462e-08	7.96569e-09	-1.80991e-08	2.00155e-08	8.36266e-09	6.84476e-08	4.38646e-10	-2.65075e-11	7.8109e-08	-3.98084e-08	-1.64621e-08	9.28696e-09	1.15421e-08	3.62247e-14
-9.03847e-09	-4.33263e-08	-2.56819e-08	2.0668e-08	-1.91293e-08	-3.67082e-08	3.52427e-09	5.65218e-08	1.0109e-08	1.3718e-08	8.54431e-08	7.47191e-09	5.18231e-08	-5.71576e-08	6.30784e-09	-7.78609e-09	2.19743e-08	1.74395e-08	7.98551e-09	-1.8099e-08	2.00151e-08	8.45138e-09	6.84498e-08	2.59808e-09	-1.77633e-11	7.81137e-08	-3.98511e-08	-1.64758e-08	9.28711e-09	1.15419e-08	3.61892e-14
-9.0387e-09	-4.32898e-08	-2.56821e-08	2.11295e-08	-1.92939e-08	-3.67195e-08	3.44119e-09	5.65239e-08	1.01074e-08	1.22512e-08	8.54431e-08	7.793e-09	5.18222e-08	-5.71914e-08	6.30788e-09	-7.77753e-09	2.19743e-08	1.74353e-08	7.87923e-09	-1.75523e-08	2.0016e-08	8.58447e-09	6.84535e-08	1.1178e-09	-2.48999e-11	7.81702e-08	-3.98979e-08	-1.64241e-08	9.22256e-09	1.15361e-08	3.61681e-14
-9.03963e-09	-4.32889e-08	-2.5682e-08	2.08943e-08	-1.89378e-08	-3.67636e-08	3.38199e-09	5.65344e-08	1.01066e-08	1.18545e-08	8.5442e-08	7.49207e-09	5.18234e-08	-5.72235e-08	6.30791e-09	-7.78432e-09	2.19746e-08	1.74413e-08	7.38252e-09	-1.70618e-08	2.00161e-08	7.78387e-09	6.84492e-08	1.11675e-09	-3.06732e-11	7.82131e-08	-4.01912e-08	-1.64952e-08	9.2659e-09	1.15228e-08	3.61331e-14
-6.83795e-09	-4.32829e-08	-2.56829e-08	2.09396e-08	-1.8892e-08	-3.67136e-08	3.1555e-09	5.65239e-08	1.01067e-08	9.90686e-09	7.3841e-08	7.52353e-09	5.18274e-08	-5.71681e-08	7.10039e-09	-7.77797e-09	2.19744e-08	1.7433e-08	7.61203e-09	-1.76138e-08	2.00151e-08	7.68834e-09	4.09817e-08	7.68021e-10	-2.46052e-11	7.81445e-08	-4.02468e-08	-1.64935e-08	9.77604e-09	1.15313e-08	3.12242e-14
-6.83811e-09	-4.32829e-08	-2.56829e-08	2.09388e-08	-1.89307e-08	-3.67182e-08	2.9246e-09	5.65248e-08	1.01066e-08	9.98215e-09	7.4568e-08	7.5235e-09	5.18301e-08	-5.71734e-08	7.34361e-09	-7.77802e-09	2.19744e-08	1.74334e-08	7.58373e-09	-1.76117e-08	2.00149e-08	7.92021e-09	3.91905e-08	7.71486e-10	-2.45935e-11	7.81451e-08	-4.02294e-08	-1.64927e-08	9.77695e-09	1.15297e-08	3.11967e-14
-7.20623e-09	-4.3282e-08	-2.57388e-08	2.09684e-08	-1.89099e-08	-3.67094e-08	2.85392e-09	2.41621e-08	1.02313e-08	9.58885e-09	7.53926e-08	7.51687e-09	5.18263e-08	-5.71864e-08	6.87183e-09	-7.77873e-09	2.11326e-08	1.73935e-08	7.7255e-09	-1.75447e-08	1.78673e-08	7.83146e-09	4.14899e-08	7.03489e-10	-2.7304e-11	5.54174e-08	-4.03493e-08	-1.64709e-08	9.80438e-09	1.15312e-08	2.57443e-14
-7.96105e-09	-4.32754e-08	-2.57763e-08	2.10341e-08	-1.89132e-08	-3.67168e-08	3.06198e-09	1.79484e-08	1.01066e-08	1.02571e-08	7.5493e-08	7.51011e-09	5.18175e-08	-5.71809e-08	6.88203e-09	-7.7786e-09	2.19728e-08	1.72515e-08	7.72169e-09	-1.75959e-08	2.00134e-08	7.93642e-09	4.23841e-08	5.73625e-10	-2.94519e-11	2.9173e-08	-4.01815e-08	-1.64701e-08	9.69924e-09	1.15346e-08	2.34798e-14
-7.9896e-09	-4.32696e-08	-2.57893e-08	2.08302e-08	-1.89344e-08	-3.67223e-08	3.07871e-09	1.8374e-08	1.01239e-08	1.03325e-08	7.55323e-08	7.5049e-09	5.17768e-08	-5.71778e-08	7.1812e-09	-7.79579e-09	2.1969e-08	1.73236e-08	7.63016e-09	-1.75843e-08	2.00289e-08	7.97139e-09	4.24103e-08	8.06586e-10	-2.92457e-11	2.77582e-08	-4.0187e-08	-1.64723e-08	9.68991e-09	1.15374e-08	2.34204e-14
-8.29418e-09	-4.32657e-08	-1.41694e-08	2.02172e-08	-1.88301e-08	-3.67274e-08	3.18277e-09	2.52998e-08	1.03533e-08	1.09106e-08	7.75483e-08	7.50671e-09	5.1822e-08	-5.59778e-08	7.62234e-09	-7.78812e-09	2.15369e-08	1.74151e-08	7.27186e-09	-1.75607e-08	1.94624e-08	7.95574e-09	2.2189e-08	8.05982e-10	1.02888e-08	1.80082e-08	-3.93499e-08	-1.64785e-08	9.737e-09	1.1526e-08	2.16792e-14
-8.06168e-09	-4.32705e-08	-1.7517e-08	2.03013e-08	-1.72763e-08	-3.66465e-08	3.1233e-09	1.10884e-08	1.02733e-08	1.06978e-08	7.71563e-08	7.50856e-09	5.18202e-08	-5.56134e-08	7.48856e-09	-7.78142e-09	2.16642e-08	1.72061e-08	7.35297e-09	-1.75653e-08	1.94099e-08	7.94154e-09	2.36792e-08	7.62572e-10	6.20042e-09	2.0958e-08	-3.96095e-08	-1.64891e-08	9.7472e-09	1.15272e-08	2.12302e-14
-8.13886e-09	-4.32696e-08	-1.85744e-08	1.99845e-08	-1.5451e-08	-3.58261e-08	3.08763e-09	1.54919e-08	1.02629e-08	1.07582e-08	7.63326e-08	7.50784e-09	5.18198e-08	-5.57658e-08	7.30419e-09	-7.78349e-09	2.15842e-08	1.73662e-08	6.87e-09	-1.75481e-08	1.54539e-08	7.98733e-09	2.34546e-08	7.95471e-10	3.59498e-09	2.21356e-08	-3.98959e-08	-1.64831e-08	9.74514e-09	1.19151e-08	2.1047e-14
-7.97608e-09	-4.32695e-08	-1.67747e-08	2.01139e-08	-1.40068e-08	-3.60076e-08	3.15303e-09	1.26049e-08	1.02585e-08	7.28048e-09	7.64603e-08	7.50854e-09	5.18236e-08	-5.60344e-08	7.37556e-09	-7.78179e-09	2.17346e-08	1.7288e-08	6.87033e-09	-1.75408e-08	1.83598e-08	8.00236e-09	2.38687e-08	7.71968e-10	4.60826e-09	2.17373e-08	-3.42272e-08	-1.6495e-08	9.72944e-09	1.15383e-08	2.05474e-14
-8.01267e-09	-4.32771e-08	-1.72792e-08	2.00284e-08	-1.47034e-08	-3.5288e-08	3.14613e-09	1.41649e-08	1.0258e-08	8.54196e-09	7.63572e-08	7.50846e-09	4.8801e-08	-5.57557e-08	7.38117e-09	-7.80187e-09	2.16379e-08	1.6551e-08	6.72522e-09	-1.75228e-08	1.0571e-08	7.32245e-09	2.09199e-08	7.65715e-10	4.04405e-09	2.24085e-08	-3.92614e-08	-1.6439e-08	9.73726e-09	1.15438e-08	2.02356e-14
-8.03727e-09	-4.32745e-08	-1.81944e-08	1.99914e-08	-1.52006e-08	-3.58926e-08	3.13287e-09	1.55963e-08	1.02662e-08	9.25129e-09	7.53629e-08	7.50841e-09	4.99366e-08	-5.51145e-08	7.37138e-09	-7.80459e-09	2.17443e-08	4.86529e-09	6.893e-09	-1.75293e-08	1.25717e-08	6.9388e-09	2.20466e-08	7.50687e-10	3.88236e-09	2.15257e-08	-3.60925e-08	-1.64789e-08	9.73039e-09	1.15928e-08	1.98396e-14
-8.06174e-09	-4.32778e-08	-1.79472e-08	2.00191e-08	-1.5051e-08	-3.6079e-08	3.25209e-09	1.46693e-08	1.02661e-08	9.42725e-09	6.16377e-08	7.52461e-09	4.95813e-08	-5.54531e-08	7.3863e-09	-7.40709e-09	2.13487e-08	1.1582e-08	6.88532e-09	-1.75125e-08	1.25734e-08	1.10987e-08	2.30222e-08	7.08143e-10	3.8405e-09	2.21896e-08	-3.58056e-08	-1.12757e-08	9.73437e-09	1.16284e-08	1.80098e-14
-8.06658e-09	-2.88665e-08	-1.80367e-08	1.98977e-08	-1.45605e-08	-3.23134e-08	3.15001e-09	1.49587e-08	1.02004e-08	9.27303e-09	6.10883e-08	7.56727e-09	5.04406e-08	-5.52307e-08	8.55594e-09	-7.60591e-09	1.20187e-08	1.21373e-08	6.91287e-09	-1.75785e-08	1.54257e-08	7.99718e-09	2.18743e-08	6.70632e-10	4.04688e-09	2.10768e-08	-3.58773e-08	-1.0445e-08	9.72914e-09	1.16127e-08	1.63301e-14
-8.06436e-09	-2.40465e-08	-1.80247e-08	1.98667e-08	-1.46348e-08	-3.2875e-08	3.1953e-09	1.49117e-08	9.92287e-09	9.44398e-09	6.12419e-08	7.55903e-09	5.04395e-08	-5.53233e-08	8.22847e-09	-7.58319e-09	8.16702e-09	1.19677e-08	6.90914e-09	-1.7537e-08	1.58372e-08	8.10955e-09	2.20206e-08	6.91177e-10	3.97964e-09	2.14652e-08	-3.59253e-08	-1.13724e-08	9.72935e-09	1.16104e-08	1.61089e-14
-8.0501e-09	-2.32984e-08	-1.79186e-08	1.99888e-08	-1.4785e-08	-3.06674e-08	3.18624e-09	1.49326e-08	8.20362e-09	9.42748e-09	6.24441e-08	7.51516e-09	5.0308e-08	-5.53485e-08	8.33412e-09	-7.6863e-09	8.66422e-10	1.18147e-08	6.87237e-09	-1.75222e-08	1.65803e-08	8.43636e-09	2.14268e-08	7.09556e-10	3.95525e-09	2.15387e-08	-3.61852e-08	-8.04776e-09	9.73141e-09	1.15998e-08	1.59385e-14
-8.05146e-09	-2.38532e-08	-1.79101e-08	1.99414e-08	-1.47296e-08	-3.09277e-08	3.171e-09	1.4902e-08	8.80557e-09	9.43912e-09	6.22707e-08	7.5357e-09	5.00929e-08	-3.1806e-08	8.4042e-09	-7.69606e-09	2.56533e-09	1.17374e-08	6.88211e-09	-1.75339e-08	1.64171e-08	8.29026e-09	2.17492e-08	7.46294e-10	3.96846e-09	2.15832e-08	-3.60715e-08	-1.02637e-08	9.73173e-09	1.16077e-08	1.39382e-14
-8.04741e-09	-2.36155e-08	-1.79098e-08	1.99587e-08	-1.4647e-08	-3.07161e-08	3.20646e-09	1.49345e-08	8.86834e-09	9.45133e-09	6.22769e-08	7.53303e-09	5.00585e-08	-2.53197e-08	8.20341e-09	-7.72032e-09	4.14432e-09	1.14124e-08	6.88472e-09	-1.7536e-08	1.64211e-08	8.01076e-09	2.16997e-08	7.40383e-10	3.99021e-09	2.16823e-08	-3.61052e-08	-1.16974e-08	9.73089e-09	1.15996e-08	1.35732e-14
-8.05275e-09	-2.36446e-08	-1.79218e-08	1.99331e-08	-1.46682e-08	-3.09146e-08	3.23559e-09	1.49151e-08	9.01259e-09	9.43368e-09	6.24069e-08	7.53612e-09	5.01337e-08	-2.40587e-08	8.42805e-09	-7.74256e-09	2.71767e-09	1.14932e-08	6.88987e-09	-1.75407e-08	1.63578e-08	8.10548e-09	2.19193e-08	7.19562e-10	4.00666e-09	2.15841e-08	-3.60813e-08	-1.11142e-08	9.72997e-09	1.1606e-08	1.35366e-14
-8.05064e-09	-1.32091e-08	-1.79232e-08	8.38404e-09	-1.46908e-08	-2.42167e-08	3.24666e-09	1.48161e-08	8.83068e-09	8.13951e-09	6.23319e-08	7.56717e-09	5.00674e-08	-2.66337e-08	8.27871e-09	-7.70529e-09	4.136e-09	1.14358e-08	6.88765e-09	-1.7578e-08	1.59394e-08	7.97895e-09	2.1781e-08	7.23426e-10	4.01442e-09	2.18258e-08	-3.61242e-08	-1.10585e-08	1.25236e-08	1.1606e-08	1.26022e-14
-8.05162e-09	-1.42021e-08	-1.79361e-08	3.00978e-09	-1.43435e-08	-2.60659e-08	3.40143e-09	1.48687e-08	9.00868e-09	8.38797e-09	6.22545e-08	7.53121e-09	4.89648e-08	-2.63765e-08	8.36404e-09	-7.68743e-09	4.28562e-09	8.97001e-09	6.86328e-09	-1.76119e-08	1.58099e-08	7.88452e-09	2.17562e-08	7.19091e-10	4.00543e-09	2.1787e-08	-3.62023e-08	-1.11335e-08	1.36075e-08	1.16046e-08	1.25085e-14
-8.05179e-09	-1.49911e-08	-1.79414e-08	5.01252e-09	-1.40701e-08	-2.5605e-08	3.3903e-09	1.48269e-08	8.94594e-09	8.32245e-09	6.23846e-08	7.5446e-09	4.85933e-08	-2.52814e-08	8.39679e-09	-7.69561e-09	4.05175e-09	3.85024e-09	6.88632e-09	-1.75807e-08	1.60012e-08	7.92244e-09	2.18227e-08	7.03588e-10	3.94513e-09	2.19046e-08	-3.61649e-08	-1.10584e-08	1.17504e-08	1.16024e-08	1.23313e-14
-8.05134e-09	-1.52844e-08	-1.79482e-08	3.57864e-09	-1.36803e-08	-2.53692e-08	3.33492e-09	1.47912e-08	8.90871e-09	8.23757e-09	6.23664e-08	7.54443e-09	4.86976e-08	-2.54119e-08	8.32291e-09	-7.69373e-09	4.08248e-09	2.68578e-09	6.88046e-09	-1.75867e-08	1.59899e-08	7.97049e-09	2.18075e-08	6.95297e-10	3.97772e-09	2.18968e-08	-3.61699e-08	-1.10627e-08	1.12235e-08	1.16034e-08	1.22957e-14
-8.03696e-09	-1.48679e-08	-1.79433e-08	5.42057e-09	-1.31836e-08	-2.53215e-08	3.31268e-09	1.48063e-08	8.9314e-09	8.30442e-09	6.23548e-08	7.54462e-09	4.87527e-08	-2.58721e-08	8.35877e-09	-7.7005e-09	4.17858e-09	6.5331e-09	6.8819e-09	-1.75956e-08	1.59504e-08	8.06847e-09	2.17743e-08	7.07691e-10	3.98832e-09	2.18131e-08	-1.47234e-08	-1.11233e-08	1.09442e-08	1.16166e-08	1.12495e-14
-7.92661e-09	-1.40318e-08	-1.79353e-08	4.82882e-09	-1.33781e-08	-2.5397e-08	3.28865e-09	1.48172e-08	8.91423e-09	8.19879e-09	6.23585e-08	7.54235e-09	1.79622e-08	-2.57433e-08	8.34246e-09	-7.03719e-09	4.31391e-09	6.62298e-09	7.19684e-09	-1.75911e-08	1.59552e-08	8.14966e-09	2.17828e-08	5.81207e-10	3.98429e-09	2.11242e-08	-2.10934e-08	-1.10931e-08	1.14452e-08	1.15887e-08	9.37061e-15
-7.9426e-09	-1.41667e-08	-1.79421e-08	5.35591e-09	-1.33057e-08	-2.55101e-08	2.71246e-09	1.47935e-08	8.98306e-09	8.24064e-09	3.71593e-08	7.54357e-09	2.39755e-08	-2.58573e-08	8.33217e-09	-7.03069e-09	4.26329e-09	6.59702e-09	6.96863e-09	-1.75662e-08	1.59644e-08	8.64206e-09	2.13898e-08	-4.05613e-09	3.97294e-09	2.15415e-08	-1.53033e-08	-1.10474e-08	1.1373e-08	1.16033e-08	6.93939e-15
-7.83e-09	-1.41475e-08	-1.7947e-08	5.11841e-09	-1.32904e-08	-2.54826e-08	2.311e-09	1.47831e-08	8.93408e-09	8.19806e-09	1.59485e-08	7.54285e-09	1.34422e-08	-2.57504e-08	8.3421e-09	-7.60488e-09	4.2394e-09	6.19482e-09	6.92687e-09	-1.7525e-08	1.59891e-08	8.40687e-09	2.1514e-08	-7.40552e-10	3.98425e-09	2.1791e-08	-1.68536e-08	-1.05905e-08	1.12122e-08	1.1584e-08	5.43712e-15
-7.93437e-09	-1.43491e-08	-1.79249e-08	5.07001e-09	-1.33706e-08	-2.54325e-08	1.94597e-09	1.48118e-08	6.92257e-09	8.18944e-09	8.8359e-09	7.54507e-09	1.73618e-08	-2.40521e-08	8.33985e-09	-6.42364e-09	4.26454e-09	6.4944e-09	6.95878e-09	-1.75806e-08	1.59474e-08	8.32209e-09	1.54163e-08	3.69416e-10	3.98821e-09	2.14246e-08	-1.61859e-08	-1.09625e-08	1.12909e-08	1.16256e-08	5.00432e-15
-7.86108e-09	-1.4203e-08	-1.79327e-08	4.83666e-09	-1.33878e-08	-2.54189e-08	2.58506e-09	1.47883e-08	8.09215e-09	8.19521e-09	1.21393e-08	7.54415e-09	1.56738e-08	-2.16476e-08	8.33649e-09	-7.20104e-09	4.21574e-09	6.59518e-09	6.98639e-09	-1.7585e-08	1.59772e-08	8.46637e-09	1.38808e-08	-1.03072e-09	3.98374e-09	2.12818e-08	-1.66594e-08	-1.07428e-08	1.12254e-08	1.16306e-08	4.8948e-15
-7.93935e-09	-1.43415e-08	-1.79284e-08	4.91215e-09	-1.3378e-08	-2.54366e-08	2.2724e-09	1.47966e-08	8.44876e-09	8.20052e-09	1.04754e-08	7.54407e-09	1.64284e-08	-1.75137e-08	8.32733e-09	-6.77536e-09	4.24874e-09	6.45129e-09	7.00915e-09	-1.75771e-08	1.5972e-08	8.36343e-09	1.53378e-08	-1.81073e-10	3.97756e-09	2.13904e-08	-1.58988e-08	-1.08054e-08	1.12793e-08	1.15786e-08	4.74378e-15
-7.87686e-09	-1.42882e-08	-1.69968e-08	5.00977e-09	-1.3624e-08	-2.5443e-08	2.49313e-09	1.38684e-08	7.76592e-09	8.20187e-09	9.22718e-09	7.54496e-09	1.82765e-08	-1.99516e-08	8.23402e-09	-7.87215e-09	4.16821e-09	6.32506e-09	4.39772e-10	-1.76195e-08	1.5964e-08	8.31367e-09	1.19082e-08	-1.18764e-09	3.98766e-09	2.17478e-08	-1.49686e-08	-1.10029e-08	1.1311e-08	1.16565e-08	4.67622e-15
-7.91028e-09	-1.43219e-08	-1.74558e-08	4.97559e-09	-1.33326e-08	-2.54357e-08	2.38145e-09	1.43089e-08	7.92172e-09	8.2006e-09	9.32747e-09	7.54436e-09	1.66111e-08	-1.86809e-08	8.25728e-09	-7.69795e-09	4.18461e-09	6.46647e-09	4.42009e-09	-1.75944e-08	1.59678e-08	8.32725e-09	1.26744e-08	-5.88338e-10	3.98554e-09	2.1379e-08	-1.51858e-08	-1.09442e-08	1.13143e-08	1.16113e-08	4.61846e-15
-7.89549e-09	-1.4303e-08	-1.65514e-08	5.00385e-09	-1.34813e-08	-2.54297e-08	2.50123e-09	1.43739e-08	7.83242e-09	8.20029e-09	1.02797e-08	7.55657e-09	1.70137e-08	-1.81365e-08	8.22556e-09	-7.21304e-09	4.20006e-09	6.37091e-09	2.54683e-09	-1.75992e-08	1.59682e-08	8.34557e-09	1.2099e-08	-4.22143e-10	3.98338e-09	2.15087e-08	-1.5105e-08	-1.09244e-08	1.13114e-08	1.1617e-08	4.57118e-15
-7.88416e-09	-1.43251e-08	-1.71321e-08	5.04125e-09	-1.34168e-08	-2.54788e-08	2.50817e-09	1.46719e-08	7.92195e-09	5.40815e-09	9.94448e-09	7.54461e-09	1.66324e-08	-1.10233e-08	8.30717e-09	-7.69026e-09	4.21601e-09	6.1601e-09	3.81054e-09	-1.76148e-08	1.59774e-08	8.34262e-09	1.24017e-08	-8.42938e-10	3.9841e-09	2.11914e-08	-1.51625e-08	-1.08948e-08	1.14038e-08	1.04436e-08	4.32371e-15
-7.89589e-09	-1.43201e-08	-8.80307e-09	4.99372e-09	-1.3428e-08	-2.54376e-08	2.52388e-09	1.44493e-08	7.88697e-09	7.83619e-09	9.80443e-09	7.54483e-09	1.65212e-08	-1.12003e-08	8.29734e-09	-7.44853e-09	4.20902e-09	6.28612e-09	2.57064e-09	-1.7612e-08	1.59669e-08	8.33228e-09	1.27181e-08	-7.59335e-10	3.98542e-09	2.11869e-08	-1.53498e-08	-1.08942e-08	1.13898e-08	1.09566e-08	4.14132e-15
-7.89671e-09	-1.43155e-08	-1.07668e-08	4.99405e-09	-1.34366e-08	-2.5469e-08	2.46175e-09	1.46072e-08	7.81627e-09	5.94394e-09	9.90827e-09	7.53021e-09	1.66172e-08	-6.39208e-09	8.26368e-09	-7.53289e-09	4.30796e-09	6.20385e-09	3.27925e-09	-1.76124e-08	1.59644e-08	8.32869e-09	1.22996e-08	-7.52349e-10	3.98214e-09	2.13279e-08	-1.5407e-08	-1.08516e-08	1.13454e-08	1.15549e-08	4.0923e-15
-7.89709e-09	-1.43147e-08	-7.39888e-09	4.99853e-09	-1.32562e-08	-2.54577e-08	2.46965e-09	1.44665e-08	7.85326e-09	6.64235e-09	9.90434e-09	7.54374e-09	1.64867e-08	-7.02823e-09	8.27686e-09	-7.52437e-09	4.29429e-09	6.27851e-09	3.13495e-09	-1.76049e-08	1.59656e-08	8.33016e-09	1.24879e-08	-6.95316e-10	3.98652e-09	2.12742e-08	-1.5331e-08	-1.08614e-08	1.13797e-08	1.06358e-08	4.01579e-15
-7.89724e-09	-1.43188e-08	-8.27925e-09	5.05417e-09	-1.30177e-08	-2.54539e-08	2.47375e-09	1.43055e-08	7.77009e-09	7.20669e-09	5.90291e-09	7.54369e-09	1.65243e-08	-7.23772e-09	8.26824e-09	-7.50234e-09	4.29741e-09	6.37614e-09	2.94611e-09	-1.76046e-08	1.59629e-08	8.33267e-09	1.25372e-08	-7.31644e-10	3.99751e-09	2.12747e-08	-1.53125e-08	-1.08591e-08	1.13729e-08	1.08084e-08	3.9706e-15
-7.89655e-09	-1.43167e-08	-8.35602e-09	4.99247e-09	-1.24339e-08	-2.54569e-08	2.45738e-09	1.44719e-08	7.59756e-09	7.11269e-09	5.13876e-09	7.54241e-09	1.65735e-08	-7.45529e-09	8.25514e-09	-7.50524e-09	4.23596e-09	6.39258e-09	2.1855e-09	-1.76093e-08	1.58243e-08	8.33205e-09	1.24996e-08	-7.01075e-10	4.01394e-09	2.1274e-08	-1.53397e-08	-1.08573e-08	1.13781e-08	1.08902e-08	3.94672e-15
-7.89717e-09	-1.43179e-08	-8.30822e-09	5.05969e-09	-1.27372e-08	-2.54536e-08	2.87241e-09	1.45704e-08	3.87648e-09	7.01128e-09	5.28087e-09	7.5382e-09	1.65147e-08	-7.19527e-09	8.27785e-09	-7.49266e-09	4.26503e-09	6.35042e-09	3.10542e-09	-1.77444e-08	1.59625e-08	5.41e-09	1.25581e-08	-6.96454e-10	4.17046e-09	5.78504e-09	-1.53459e-08	-1.08815e-08	2.45118e-09	1.126e-08	3.35357e-15
-7.89758e-09	-1.42538e-08	-7.78124e-09	5.07659e-09	-1.25443e-08	-1.84087e-08	2.66075e-09	1.4531e-08	5.95847e-09	3.56221e-09	7.00672e-09	7.54051e-09	1.58066e-08	-7.31113e-09	8.2748e-09	-7.44655e-09	4.23569e-09	5.73328e-09	3.05076e-09	-1.76739e-08	1.59487e-08	7.04004e-09	1.25408e-08	-7.03747e-10	4.04534e-09	1.37867e-08	-1.53219e-08	-1.08776e-08	7.48535e-09	5.78155e-09	3.13086e-15
-7.8975e-09	-1.46492e-08	-8.26797e-09	5.12753e-09	-1.26009e-08	-9.66339e-09	2.60768e-09	1.44756e-08	5.97157e-09	5.41658e-09	6.24815e-09	7.53682e-09	1.62473e-08	-7.28324e-09	8.24273e-09	-7.466e-09	4.24514e-09	4.14082e-09	3.0476e-09	-1.76418e-08	1.57146e-08	7.67513e-09	1.25283e-08	-7.05041e-10	4.05194e-09	8.19574e-09	-1.53132e-08	-1.08678e-08	8.01009e-09	5.40459e-09	2.79023e-15
-7.89735e-09	-7.02772e-09	-7.88041e-09	5.08904e-09	-1.2628e-08	-9.5589e-09	2.71568e-09	1.44694e-08	5.90081e-09	5.2002e-09	6.75827e-09	7.53763e-09	1.62682e-08	-7.3379e-09	8.24581e-09	-7.46797e-09	4.26381e-09	5.49187e-09	3.02982e-09	-1.76591e-08	1.57777e-08	7.29109e-09	1.25573e-08	-8.61654e-10	4.07926e-09	9.42403e-09	-1.53161e-08	-1.08707e-08	7.30653e-09	3.39443e-09	2.62695e-15
-7.89692e-09	-8.05326e-09	-8.19613e-09	5.09638e-09	-1.26612e-08	-8.96682e-09	2.6604e-09	1.44747e-08	4.96599e-09	3.95951e-09	6.67982e-09	7.53531e-09	1.61215e-08	-7.38661e-09	8.14044e-09	-7.48433e-09	4.2586e-09	4.96253e-09	3.05244e-09	-1.76637e-08	1.57385e-08	7.18745e-09	1.25501e-08	-1.08772e-09	4.07387e-09	8.4319e-09	-1.53243e-08	-1.0867e-08	6.53773e-09	4.15224e-09	2.57889e-15
-7.89692e-09	-8.05326e-09	-8.19613e-09	5.09638e-09	-1.26612e-08	-8.96682e-09	2.6604e-09	1.44747e-08	4.96599e-09	3.95951e-09	6.67982e-09	7.53531e-09	1.61215e-08	-7.38661e-09	8.14044e-09	-7.48433e-09	4.2586e-09	4.96253e-09	3.05244e-09	-1.76637e-08	1.57385e-08	7.18745e-09	1.25501e-08	-1.08772e-09	4.07387e-09	8.4319e-09	-1.53243e-08	-1.0867e-08	6.53773e-09	4.15224e-09	2.57889e-15
-7.89693e-09	-6.60585e-09	-5.68222e-09	5.09062e-09	-1.26464e-08	-9.39686e-09	2.71619e-09	1.4476e-08	5.67647e-09	5.11801e-09	6.5459e-09	7.53978e-09	1.61474e-08	-7.32324e-09	8.21983e-09	-7.46934e-09	3.06846e-09	4.68064e-09	3.01042e-09	-1.7666e-08	1.5775e-08	7.26351e-09	1.25477e-08	-9.52731e-10	4.06944e-09	8.70338e-09	-1.53162e-08	-1.08319e-08	6.61792e-09	4.72711e-09	2.54801e-15
-7.91971e-09	-6.51446e-09	-6.81324e-09	5.09262e-09	-1.26357e-08	-9.17426e-09	2.69142e-09	1.4119e-08	5.51649e-09	5.28193e-09	6.6478e-09	7.53742e-09	4.71216e-09	-7.34193e-09	8.20085e-09	-7.28379e-09	4.04988e-09	5.53609e-09	3.02693e-09	-1.76593e-08	1.5788e-08	6.57841e-09	1.25482e-08	-1.01882e-09	4.07528e-09	8.76591e-09	-1.53161e-08	-1.14348e-08	6.77407e-09	4.2254e-09	2.32531e-15
-7.91236e-09	-6.70966e-09	-6.9783e-09	5.09519e-09	-5.65462e-09	-8.91773e-09	2.69037e-09	1.43593e-08	5.46595e-09	4.36639e-09	6.64414e-09	7.53785e-09	4.71482e-09	-7.356e-09	8.10799e-09	-7.39667e-09	3.69668e-09	5.01317e-09	3.02953e-09	-1.7663e-08	1.58264e-08	6.73776e-09	1.26471e-08	-9.62077e-10	4.07342e-09	8.86754e-09	-1.53157e-08	-1.10927e-08	6.80164e-09	4.4685e-09	2.18969e-15
-7.91141e-09	-6.69258e-09	-6.9478e-09	5.09519e-09	-5.67107e-09	-8.94093e-09	2.69036e-09	1.43562e-08	5.46603e-09	4.38017e-09	6.61098e-09	7.53781e-09	4.71015e-09	-7.35525e-09	8.108e-09	-7.39154e-09	3.69619e-09	5.01604e-09	3.02956e-09	-1.76616e-08	1.58266e-08	6.76156e-09	1.26477e-08	-9.68151e-10	4.07342e-09	8.86526e-09	-1.53158e-08	-1.10914e-08	6.80104e-09	4.47138e-09	2.18936e-15
-7.91934e-09	-6.43078e-09	-6.7976e-09	5.09439e-09	-5.49195e-09	-9.18774e-09	2.69136e-09	1.40563e-08	5.41962e-09	4.84116e-09	6.61701e-09	7.53826e-09	2.26771e-09	-7.35052e-09	8.14122e-09	-7.33519e-09	3.79828e-09	5.10891e-09	3.02585e-09	-1.76617e-08	1.58056e-08	6.68133e-09	1.25491e-08	-9.91142e-10	4.07122e-09	8.85183e-09	-1.53169e-08	-1.10045e-08	6.89206e-09	4.4603e-09	2.16088e-15
-9.16666e-09	-6.5079e-09	-6.24844e-09	5.09397e-09	-7.45622e-09	-9.01092e-09	2.68879e-09	1.43451e-08	5.46249e-09	4.54017e-09	6.64719e-09	9.23595e-10	1.45923e-09	-7.34266e-09	8.11419e-09	-7.37567e-09	3.90113e-09	5.26956e-09	3.02918e-09	-3.22019e-09	1.52533e-08	6.74897e-09	1.25972e-08	-9.90376e-10	4.0757e-09	8.77955e-09	-1.53157e-08	-1.10231e-08	6.75789e-09	4.38383e-09	1.82803e-15
-8.00413e-09	-6.43322e-09	-6.81714e-09	5.09345e-09	-6.38649e-09	-9.14655e-09	2.68827e-09	1.42606e-08	5.49668e-09	4.75361e-09	6.60515e-09	1.70515e-09	2.40064e-09	-7.34733e-09	8.14156e-09	-7.3593e-09	3.63689e-09	5.13348e-09	3.02708e-09	-1.03897e-09	1.52732e-08	6.79708e-09	1.25865e-08	-9.89757e-10	4.07393e-09	8.83247e-09	-1.53164e-08	-1.10179e-08	6.84439e-09	4.39258e-09	1.79787e-15
-8.14056e-09	-6.42816e-09	-5.99111e-09	5.10431e-09	-6.32656e-09	-9.07836e-09	2.68775e-09	1.42278e-08	5.46357e-09	4.82052e-09	6.60702e-09	1.38753e-09	2.61896e-09	-7.37069e-09	8.1413e-09	-7.36732e-09	3.599e-09	5.26576e-09	3.02838e-09	-1.49452e-09	1.53702e-08	6.77972e-09	1.26006e-08	-9.88188e-10	4.07438e-09	8.83437e-09	-1.53135e-08	-1.10199e-08	6.82269e-09	4.40758e-09	1.79266e-15
-8.0903e-09	-6.44498e-09	-6.06413e-09	5.09748e-09	-4.97436e-09	-9.07803e-09	2.68724e-09	1.42492e-08	5.43295e-09	4.73282e-09	6.60996e-09	1.53243e-09	2.61036e-09	-7.3588e-09	8.14073e-09	-7.36768e-09	3.66701e-09	5.25518e-09	3.02817e-09	-9.62303e-10	1.54267e-08	6.7717e-09	1.26075e-08	-9.86223e-10	4.07368e-09	8.82717e-09	-1.53159e-08	-1.10132e-08	6.81204e-09	4.37718e-09	1.77751e-15
-8.06498e-09	-6.43825e-09	-5.99672e-09	5.10059e-09	-5.17985e-09	-9.09322e-09	2.68745e-09	1.42496e-08	5.46735e-09	4.78544e-09	6.61026e-09	1.63543e-09	2.35878e-09	-7.35161e-09	8.13698e-09	-7.36988e-09	3.65642e-09	5.18635e-09	3.02805e-09	-7.72784e-10	1.52986e-08	6.76812e-09	1.25981e-08	-9.87806e-10	4.07496e-09	8.83013e-09	-1.53159e-08	-1.10229e-08	6.80979e-09	4.3796e-09	1.77335e-15
-8.11381e-09	-6.46511e-09	-6.0596e-09	5.10238e-09	-5.60733e-09	-9.09702e-09	2.68704e-09	1.42471e-08	5.46769e-09	4.7633e-09	6.60827e-09	1.52479e-09	2.32612e-09	-7.36189e-09	8.13975e-09	-7.39997e-09	3.67783e-09	5.18886e-09	3.0281e-09	-1.15848e-09	1.53476e-08	6.77104e-09	1.26099e-08	-9.88698e-10	4.07418e-09	8.83236e-09	-1.52075e-08	-4.78092e-09	5.43687e-09	4.39459e-09	1.66394e-15
-8.07091e-09	-6.64312e-09	-5.82851e-09	5.11072e-09	-5.97473e-09	-9.09757e-09	2.68779e-09	1.42535e-08	5.10812e-09	4.79493e-09	6.60914e-09	1.57225e-09	2.35407e-09	-7.35586e-09	5.34814e-09	-7.37584e-09	3.67086e-09	5.21598e-09	2.69024e-09	-8.05794e-10	1.53246e-08	6.7855e-09	1.25991e-08	-8.95752e-10	4.07493e-09	8.82848e-09	-1.5309e-08	-5.17159e-09	5.35065e-09	4.40122e-09	1.62876e-15
-8.09038e-09	-6.48949e-09	-6.00992e-09	5.10464e-09	-5.6439e-09	-9.09039e-09	2.68747e-09	1.42504e-08	5.37736e-09	4.78889e-09	6.60932e-09	1.73809e-09	2.45269e-09	-7.35538e-09	5.65121e-09	-7.42952e-09	3.6251e-09	5.1938e-09	1.41756e-09	-5.99771e-10	1.53432e-08	6.77987e-09	3.9349e-09	-9.73646e-10	4.07455e-09	8.83029e-09	-1.52241e-08	-5.48866e-09	4.31575e-09	4.38791e-09	1.47498e-15
-8.06587e-09	-6.53667e-09	-6.10186e-09	5.11797e-09	-5.3346e-09	-9.10531e-09	2.68618e-09	1.42555e-08	5.40974e-09	4.77637e-09	6.60956e-09	1.65747e-09	2.40487e-09	-7.26167e-09	5.68686e-09	-7.42246e-09	3.60412e-09	5.19089e-09	2.10101e-09	-8.27215e-10	1.51507e-08	6.77674e-09	4.29859e-09	-9.909e-10	4.05752e-09	8.99855e-09	-1.36082e-08	-6.39213e-09	3.30138e-09	4.64777e-09	1.43342e-15
-8.07445e-09	-6.49593e-09	-6.07326e-09	5.11474e-09	-4.58047e-09	-9.13001e-09	2.68576e-09	1.42541e-08	5.39039e-09	4.76407e-09	6.60948e-09	1.68873e-09	2.42567e-09	-7.17525e-09	5.4693e-09	-4.08829e-09	3.53682e-09	5.18567e-09	1.23119e-09	-8.03481e-10	1.41665e-08	7.16718e-09	4.60658e-09	-9.88107e-10	4.05527e-09	8.92327e-09	-1.3752e-08	-6.07261e-09	2.93603e-09	4.63813e-09	1.35547e-15
-8.07559e-09	-6.51286e-09	-6.08424e-09	5.11303e-09	-4.96997e-09	-9.12098e-09	2.6856e-09	1.42541e-08	5.38911e-09	4.76488e-09	6.60917e-09	1.6785e-09	2.42502e-09	-7.24234e-09	6.02273e-09	-3.27143e-09	3.55116e-09	5.19041e-09	1.50885e-09	-8.05471e-10	1.39448e-08	6.99164e-09	3.58195e-09	-9.85256e-10	4.0633e-09	8.92165e-09	-1.36868e-08	-6.00226e-09	2.995e-09	4.57699e-09	1.34163e-15
-8.07634e-09	-6.51699e-09	-6.07743e-09	5.11883e-09	-4.71853e-09	-9.1071e-09	2.68546e-09	1.42536e-08	5.38795e-09	4.7489e-09	6.60928e-09	1.69044e-09	2.41918e-09	-7.18593e-09	5.39764e-09	-3.76835e-09	3.55927e-09	5.19526e-09	1.84788e-09	-8.60136e-10	1.39679e-08	6.85701e-09	3.48656e-09	-9.83471e-10	4.06527e-09	8.93096e-09	-1.35217e-08	-6.19191e-09	2.91938e-09	4.50273e-09	1.33068e-15
-8.08999e-09	-6.49803e-09	-6.08322e-09	5.11921e-09	-5.2873e-09	-9.14176e-09	2.6898e-09	1.42536e-08	5.36e-09	4.75509e-09	6.62025e-09	1.67747e-09	2.47095e-09	-7.15698e-09	5.47052e-09	-3.5203e-09	3.56135e-09	5.19141e-09	1.62214e-09	-7.99719e-10	1.41801e-08	6.7749e-09	3.31349e-09	-9.73773e-10	4.06354e-09	8.99712e-09	-9.62437e-09	-6.08459e-09	3.07056e-09	4.60969e-09	1.25004e-15
-8.09208e-09	-6.51242e-09	-6.07821e-09	5.11227e-09	-5.00651e-09	-9.12823e-09	2.69024e-09	1.42534e-08	5.38443e-09	4.76152e-09	6.62993e-09	1.69046e-09	2.6411e-09	-4.98253e-09	5.4812e-09	-3.88634e-09	3.55365e-09	5.19523e-09	1.58421e-09	-8.01473e-10	1.39565e-08	6.94974e-09	2.99039e-09	-9.76558e-10	4.0654e-09	9.02906e-09	-7.68589e-09	-6.05792e-09	2.74636e-09	4.65331e-09	1.18395e-15
-8.18098e-09	-6.51191e-09	-6.0827e-09	5.11527e-09	-5.25968e-09	-9.15304e-09	2.68859e-09	1.42531e-08	5.37465e-09	4.77498e-09	6.85053e-09	1.68727e-09	2.71842e-09	-4.47401e-09	5.5086e-09	-3.64023e-09	3.55313e-09	5.19775e-09	1.49107e-09	-8.04806e-10	1.40407e-08	6.82285e-09	3.48148e-09	-9.7731e-10	4.06518e-09	8.66831e-09	-6.98182e-09	-6.11492e-09	2.70458e-09	5.24047e-09	1.17865e-15
-8.10908e-09	-6.51532e-09	-4.6763e-09	5.09355e-09	-4.90468e-09	-9.14713e-09	2.68981e-09	1.42534e-08	5.38157e-09	4.76822e-09	6.8141e-09	1.68987e-09	2.62021e-09	-5.00716e-09	4.73855e-09	-3.73706e-09	3.55821e-09	5.26573e-09	1.56426e-09	-8.05103e-10	1.40053e-08	6.60273e-09	3.18973e-09	-9.01877e-10	4.06307e-09	7.13632e-09	-7.66793e-09	-6.02827e-09	2.79036e-09	4.9579e-09	1.13264e-15
-8.11227e-09	-6.51187e-09	-4.82399e-09	5.07316e-09	-5.00363e-09	-9.14771e-09	2.69135e-09	1.42628e-08	5.37667e-09	4.77502e-09	6.79027e-09	1.68826e-09	2.62742e-09	-4.54006e-09	2.96163e-09	-3.76142e-09	3.55785e-09	5.24329e-09	1.5372e-09	-8.7669e-10	1.40056e-08	6.85154e-09	3.09922e-09	-9.70718e-10	4.06824e-09	7.00933e-09	-7.58029e-09	-6.04525e-09	2.80973e-09	4.79455e-09	1.11521e-15
-8.10469e-09	-6.45585e-09	-4.98031e-09	5.08896e-09	-4.97681e-09	-9.14236e-09	2.68977e-09	1.42584e-08	5.38468e-09	4.77099e-09	6.89061e-09	1.68747e-09	2.576e-09	-5.01329e-09	3.2033e-09	-3.7549e-09	3.55868e-09	5.19296e-09	1.541e-09	-8.44333e-10	1.405e-08	6.82203e-09	3.14093e-09	-9.67791e-10	4.06492e-09	5.95152e-09	-7.75574e-09	-4.77478e-09	2.87128e-09	4.77707e-09	1.09859e-15
-8.09158e-09	-6.49316e-09	-5.07137e-09	5.09153e-09	-4.9214e-09	-9.13462e-09	2.7006e-09	8.344e-09	5.38058e-09	3.15415e-09	1.71597e-09	-7.29807e-10	2.62812e-09	-4.98964e-09	3.45399e-09	-3.80629e-09	3.93676e-09	5.27223e-09	1.54306e-09	-7.88091e-10	1.40255e-08	6.81609e-09	3.12931e-09	-9.54326e-10	4.05079e-09	6.53021e-09	-7.66407e-09	-5.14476e-09	2.83032e-09	4.71032e-09	9.19084e-16
-6.52422e-09	-5.52866e-09	-5.15095e-09	5.08527e-09	-4.74447e-09	-9.13882e-09	2.69284e-09	4.32915e-09	5.3795e-09	4.57541e-09	6.74062e-09	1.00816e-09	2.61282e-09	-3.68664e-09	3.54666e-09	-3.72376e-09	3.53158e-09	5.24573e-09	1.54265e-09	-7.60771e-10	1.4022e-08	5.9887e-09	3.18743e-09	-1.88848e-09	3.8239e-09	6.591e-09	-6.46602e-09	-5.36187e-09	2.84924e-09	4.83487e-09	8.50006e-16
-7.2056e-09	-6.16078e-09	-5.21603e-09	5.08162e-09	-4.71398e-09	-9.14399e-09	2.56599e-09	5.00388e-09	5.37896e-09	4.72308e-09	6.56104e-09	9.65549e-10	2.60602e-09	-6.79e-10	3.48642e-09	-3.69555e-09	3.54959e-09	5.23557e-09	1.54493e-09	-6.64045e-10	1.40032e-08	3.93032e-09	3.08124e-09	-2.02447e-09	3.07575e-09	6.60032e-09	-3.21523e-09	-5.3983e-09	2.86355e-09	4.84601e-09	8.00802e-16
-6.77595e-09	-6.22364e-09	-5.37423e-09	5.08318e-09	-4.86109e-09	-9.13851e-09	2.64969e-09	4.63868e-09	5.38088e-09	3.37522e-09	5.1133e-09	4.65402e-10	2.61414e-09	-2.51758e-09	3.30888e-09	-3.73513e-09	3.5693e-09	5.26816e-09	1.54377e-09	-6.32967e-10	1.40117e-08	5.33004e-09	3.08498e-09	-1.17532e-09	3.19593e-09	6.62643e-09	-4.16488e-09	-5.18093e-09	2.86127e-09	4.75164e-09	7.87819e-16
-7.0508e-09	-6.17812e-09	-5.26143e-09	5.03486e-09	-4.84777e-09	-9.14218e-09	2.65601e-09	4.74931e-09	5.37916e-09	3.77223e-09	4.82877e-09	8.38851e-10	2.61435e-09	-1.96408e-09	3.39594e-09	-3.71883e-09	3.54135e-09	5.23599e-09	1.5438e-09	-6.41411e-10	1.40062e-08	4.15029e-09	3.09638e-09	-1.6768e-09	3.20976e-09	6.60319e-09	-4.28167e-09	-5.23006e-09	2.86284e-09	4.82573e-09	7.80469e-16
-6.97993e-09	-6.12018e-09	-5.28954e-09	5.07057e-09	-4.79356e-09	-9.14294e-09	2.62208e-09	4.94968e-09	5.37843e-09	4.02665e-09	3.47785e-09	6.38051e-10	2.61128e-09	-2.03074e-09	3.38324e-09	-3.72442e-09	3.5449e-09	5.24887e-09	1.54422e-09	-6.59575e-10	1.40041e-08	4.18675e-09	3.1001e-09	-1.60231e-09	3.00618e-09	6.59838e-09	-4.07086e-09	-5.31865e-09	2.8625e-09	4.79871e-09	7.69131e-16
-6.88697e-09	-6.15457e-09	-5.29539e-09	5.07163e-09	-4.8117e-09	-9.13889e-09	2.62493e-09	4.70337e-09	5.37974e-09	3.73405e-09	2.60005e-09	6.69959e-10	2.61377e-09	-2.10539e-09	3.36169e-09	-3.72704e-09	3.55669e-09	5.25436e-09	1.54314e-09	-6.67912e-10	1.401e-08	4.37265e-09	3.09159e-09	-1.39346e-09	3.18277e-09	6.60237e-09	-4.18431e-09	-5.29889e-09	2.86058e-09	4.79799e-09	7.61802e-16
-7.00971e-09	-6.11443e-09	-5.26095e-09	7.07624e-10	-4.78688e-09	-9.15044e-09	2.63081e-09	4.77101e-09	5.37921e-09	3.68127e-09	3.08393e-09	7.06041e-10	2.61677e-09	-1.95882e-09	3.38119e-09	-3.72686e-09	3.54884e-09	5.25274e-09	1.54422e-09	-6.56152e-10	1.40093e-08	4.38132e-09	3.09664e-09	-1.02927e-09	3.14416e-09	6.60502e-09	-4.12263e-09	-5.31902e-09	2.87355e-09	4.80618e-09	7.38796e-16
-6.93651e-09	-6.11216e-09	-5.2746e-09	1.37948e-09	-4.804e-09	-8.89633e-09	2.6328e-09	4.8418e-09	5.37909e-09	3.75436e-09	2.57032e-09	6.9873e-10	2.61478e-09	-1.31395e-09	3.35998e-09	-3.72853e-09	3.55381e-09	5.23483e-09	1.54373e-09	-6.61458e-10	1.40095e-08	4.28218e-09	3.09356e-09	-1.41689e-09	3.15524e-09	6.6107e-09	-4.14624e-09	-5.30361e-09	2.86379e-09	4.79616e-09	7.30891e-16
-6.95374e-09	-6.13563e-09	-5.26855e-09	2.22719e-09	-4.79739e-09	-9.05871e-09	2.67979e-09	4.65535e-09	5.37716e-09	3.73808e-09	3.02389e-09	6.89887e-10	2.42347e-09	-1.41683e-09	3.36517e-09	-3.72633e-09	3.54692e-09	5.25084e-09	1.55109e-09	-6.59036e-10	1.38182e-08	4.37592e-09	3.09306e-09	-1.2315e-09	3.1196e-09	4.05624e-09	-4.13186e-09	-5.30841e-09	2.86617e-09	4.80256e-09	7.05128e-16
-6.95275e-09	-6.12305e-09	-5.27642e-09	2.23888e-09	-4.80019e-09	-8.69113e-09	2.71104e-09	4.74022e-09	5.37925e-09	3.75557e-09	2.66539e-09	7.1725e-10	2.02931e-09	-1.6346e-09	3.355e-09	-3.71179e-09	3.55369e-09	5.24623e-09	1.68017e-09	-6.601e-10	1.40096e-08	4.24712e-09	3.09458e-09	-1.46697e-09	3.09258e-09	4.26281e-09	-4.11356e-09	-5.31492e-09	2.24204e-09	4.80558e-09	7.00038e-16
-6.94904e-09	-6.11557e-09	-5.27818e-09	1.84334e-09	-4.82789e-09	-8.74058e-09	2.63409e-09	4.59215e-09	5.38598e-09	3.72233e-09	2.82949e-09	-2.12075e-10	2.48371e-09	-1.66394e-09	3.36127e-09	-3.72276e-09	3.54801e-09	5.24734e-09	1.55106e-09	-6.5866e-10	1.08317e-08	4.32489e-09	3.09508e-09	-1.39624e-09	3.05888e-09	4.61591e-09	-1.92144e-09	-5.31099e-09	2.82862e-09	4.80237e-09	6.13838e-16
-6.95477e-09	-6.12161e-09	-5.27517e-09	2.0102e-09	-5.08049e-09	-8.90585e-09	2.63532e-09	4.59395e-09	5.38192e-09	3.70858e-09	2.84207e-09	-7.12712e-11	2.56971e-09	-1.6063e-09	3.36192e-09	-3.72303e-09	3.5477e-09	5.23303e-09	1.55001e-09	-6.58755e-10	9.72715e-09	4.35668e-09	3.38969e-09	-1.41755e-09	3.06957e-09	5.20952e-09	-1.89712e-10	-5.30522e-09	2.46451e-09	4.80632e-09	5.99856e-16
-4.4613e-09	-6.12008e-09	-5.27306e-09	1.97212e-09	-4.93111e-09	-8.82056e-09	2.64378e-09	4.61654e-09	2.34007e-09	3.73964e-09	2.92634e-09	5.37726e-11	2.55681e-09	-1.59772e-09	3.36042e-09	-3.72498e-09	3.55191e-09	5.24146e-09	1.52909e-09	-6.71744e-10	1.04322e-08	4.40739e-09	3.17478e-09	-1.40303e-09	3.03324e-09	4.75172e-09	-1.74497e-09	-5.30392e-09	2.24964e-09	4.81346e-09	5.56126e-16
-6.20592e-09	-4.83206e-09	-3.8034e-09	1.88209e-09	-4.89726e-09	-8.74844e-09	2.64379e-09	4.62897e-09	3.42284e-09	3.73854e-09	2.76073e-09	6.84043e-11	2.53963e-09	-1.05031e-09	3.36297e-09	-3.72409e-09	3.55115e-09	4.51683e-09	1.53488e-09	-6.61443e-10	9.59966e-09	2.89406e-09	3.2252e-09	-1.40435e-09	3.05608e-09	4.87166e-09	-2.36248e-09	-5.30572e-09	1.50754e-09	4.81563e-09	5.15833e-16
-5.20123e-09	-4.57572e-09	-5.00459e-09	1.91456e-09	-4.63224e-09	-8.41142e-09	2.61834e-09	4.41881e-09	2.89677e-09	3.73326e-09	2.89163e-09	1.28444e-10	2.5605e-09	-1.15612e-10	3.36323e-09	-3.70641e-09	3.55122e-09	4.44881e-09	1.56078e-09	-6.70884e-10	1.0004e-08	3.40467e-09	3.11085e-09	-1.4017e-09	3.06957e-09	4.85065e-09	-1.67434e-09	-1.70745e-09	2.24447e-09	4.79864e-09	4.82956e-16
-4.96446e-09	-2.89157e-09	-5.04883e-09	1.91571e-09	-4.86353e-09	-8.27051e-09	2.64209e-09	4.63832e-09	2.94878e-09	3.72938e-09	2.76494e-09	-9.82726e-11	2.64545e-09	-6.31914e-10	3.36642e-09	-3.71309e-09	3.53997e-09	4.34841e-09	1.56404e-09	-6.50186e-10	1.04033e-08	3.74308e-09	3.20557e-09	-1.40236e-09	3.06088e-09	4.7811e-09	-2.13679e-09	-2.07442e-09	2.08552e-09	4.80656e-09	4.82834e-16
-4.7205e-09	-3.76634e-09	-4.53207e-09	1.94737e-09	-4.79412e-09	-8.60691e-09	2.56433e-09	4.59838e-09	2.97495e-09	3.95948e-09	2.81524e-09	1.10262e-10	2.5919e-09	-9.14076e-10	3.36701e-09	-3.71835e-09	3.54327e-09	4.58905e-09	1.55615e-09	-6.52926e-10	5.22448e-09	3.32032e-09	-1.60785e-09	-1.40467e-09	3.06632e-09	4.84441e-09	-2.21375e-09	-2.43348e-09	2.00998e-09	4.81173e-09	4.00992e-16
-4.72519e-09	-3.76999e-09	-4.6174e-09	1.94737e-09	-4.79008e-09	-8.60675e-09	2.57063e-09	4.57708e-09	2.974e-09	3.92026e-09	2.81618e-09	1.08192e-10	2.59197e-09	-9.12676e-10	3.36697e-09	-3.71743e-09	3.54394e-09	4.58367e-09	1.55735e-09	-6.53139e-10	5.3572e-09	3.3424e-09	-7.13659e-10	-1.40438e-09	3.06632e-09	4.84207e-09	-2.18533e-09	-2.43358e-09	2.00994e-09	4.80869e-09	4.00578e-16
-3.40573e-09	-3.82548e-09	-4.54617e-09	1.93869e-09	-4.82393e-09	-8.54795e-09	2.5861e-09	4.58284e-09	2.95935e-09	3.78007e-09	2.81792e-09	9.73953e-11	2.57056e-09	-8.28851e-10	3.36681e-09	-3.7181e-09	3.54323e-09	4.60093e-09	1.5546e-09	-6.37064e-10	5.55164e-09	3.3058e-09	1.71355e-09	-1.4032e-09	3.06618e-09	4.84348e-09	-2.12886e-09	-2.21715e-09	1.80757e-09	4.80919e-09	3.90043e-16
-2.95504e-09	-3.93758e-09	-4.42949e-09	1.91518e-09	-4.80861e-09	-8.5401e-09	2.57873e-09	3.38641e-09	2.74805e-09	3.74527e-09	2.82067e-09	-4.56118e-10	2.47862e-09	-5.50123e-10	3.36606e-09	-3.71223e-09	3.54655e-09	4.52561e-09	1.55488e-09	-6.28139e-10	6.28769e-09	3.17584e-09	7.60926e-10	-1.40268e-09	3.06787e-09	4.81611e-09	-2.04561e-09	-2.40685e-09	1.78428e-09	4.7882e-09	3.79733e-16
-2.77726e-09	-3.87603e-09	-4.4383e-09	1.9263e-09	-4.80989e-09	-8.57345e-09	2.58406e-09	3.3057e-09	2.77452e-09	3.79121e-09	2.81969e-09	-4.00945e-10	2.56342e-09	-7.52605e-10	3.36607e-09	-3.71528e-09	3.54871e-09	4.55337e-09	1.55558e-09	-6.26423e-10	5.7948e-09	3.19461e-09	3.95916e-10	-1.40283e-09	3.06527e-09	4.82694e-09	-2.08839e-09	-2.43002e-09	1.86186e-09	4.79574e-09	3.7432e-16
-1.61738e-09	-3.79555e-09	-4.43363e-09	1.93172e-09	-4.81146e-09	-8.56814e-09	2.58026e-09	3.86739e-09	2.79581e-09	3.78753e-09	2.81465e-09	2.39957e-11	2.5628e-09	-7.55351e-10	3.36686e-09	-3.71486e-09	2.02196e-09	4.54396e-09	1.55548e-09	-6.57493e-10	5.63676e-09	3.24222e-09	1.3712e-09	-1.40211e-09	3.06395e-09	4.8234e-09	1.96325e-11	-2.53284e-09	1.82329e-09	4.40383e-09	3.56453e-16
-1.75016e-09	-3.84397e-09	-3.83274e-09	1.91738e-09	-4.80922e-09	-8.55155e-09	2.58864e-09	3.50821e-09	2.79683e-09	3.76723e-09	2.71961e-09	-1.2028e-11	2.56481e-09	-6.89208e-10	3.36413e-09	-3.71466e-09	3.29608e-09	4.53372e-09	1.55549e-09	-4.90963e-10	5.82385e-09	3.23913e-09	8.92776e-10	-1.40167e-09	3.08854e-09	3.18158e-09	-1.86877e-09	-2.46516e-09	1.82913e-09	4.63794e-09	3.48389e-16
-1.59226e-09	-3.80571e-09	-4.28192e-09	1.9293e-09	-4.81142e-09	-8.5577e-09	2.58182e-09	3.71121e-09	2.80222e-09	3.79086e-09	2.65648e-09	6.33829e-12	2.55303e-09	-7.21968e-10	3.36368e-09	-3.71501e-09	2.25658e-09	4.54239e-09	1.55568e-09	-5.57237e-10	5.66277e-09	3.24463e-09	1.19876e-09	-1.40209e-09	3.11586e-09	3.23967e-09	-1.18258e-09	-2.48765e-09	1.81492e-09	4.55102e-09	3.43584e-16
-1.72035e-09	-3.81854e-09	-3.98763e-09	1.92237e-09	-4.80375e-09	-8.55246e-09	2.58666e-09	3.60722e-09	2.82675e-09	3.57319e-09	2.72154e-09	-1.2095e-10	2.55418e-09	-7.32868e-10	3.3249e-09	-2.79194e-09	2.40502e-09	4.53049e-09	1.55579e-09	-3.69811e-10	5.82304e-09	3.24444e-09	5.49995e-10	-1.40214e-09	2.76742e-09	3.13601e-09	-1.32928e-09	-2.50009e-09	1.78565e-09	1.9665e-09	3.15287e-16
-1.71372e-09	-3.81853e-09	-3.98766e-09	1.92228e-09	-4.80377e-09	-8.55305e-09	2.58665e-09	3.60751e-09	2.82674e-09	3.33695e-09	2.72107e-09	-1.15519e-10	2.55452e-09	-7.32614e-10	3.32495e-09	-2.82269e-09	2.43923e-09	4.53002e-09	1.55579e-09	-3.80829e-10	5.82225e-09	3.24447e-09	5.53325e-10	-1.40183e-09	2.7895e-09	3.13703e-09	-1.32943e-09	-2.50018e-09	1.7861e-09	2.20089e-09	3.15086e-16
-1.72181e-09	-3.82482e-09	-4.03345e-09	1.92106e-09	-4.80499e-09	-8.55489e-09	2.58616e-09	3.61028e-09	2.81937e-09	2.96526e-09	2.55759e-09	-1.64396e-10	2.55551e-09	-7.289e-10	3.34893e-09	-2.93282e-09	2.29517e-09	4.52956e-09	1.55592e-09	-4.42688e-10	5.81264e-09	3.24268e-09	7.70162e-10	-1.4015e-09	2.88861e-09	3.0592e-09	-1.23609e-09	-2.49311e-09	1.79862e-09	2.41642e-09	3.13519e-16
-1.74144e-09	-3.82154e-09	-3.8935e-09	1.92232e-09	-4.806e-09	-8.55213e-09	2.58681e-09	3.5935e-09	2.81961e-09	2.80857e-09	2.69576e-09	-1.68827e-10	2.555e-09	-7.31441e-10	3.34634e-09	-2.80431e-09	2.29963e-09	4.52856e-09	1.55628e-09	-4.47713e-10	5.81474e-09	3.2407e-09	5.91719e-10	-1.40191e-09	2.83059e-09	3.15926e-09	-1.33103e-09	-2.49978e-09	1.78859e-09	2.14906e-09	3.10471e-16
-1.1169e-09	-3.82495e-09	-4.02192e-09	1.92052e-09	-4.80593e-09	-8.55498e-09	2.58679e-09	3.59504e-09	2.8202e-09	2.69564e-09	2.68186e-09	-1.74403e-10	2.56121e-09	-7.25133e-10	3.34807e-09	-2.88902e-09	2.22736e-09	4.53312e-09	1.55643e-09	-5.10317e-10	5.82151e-09	3.24304e-09	6.6927e-10	-1.394e-09	2.84935e-09	3.00448e-09	-1.21802e-09	-1.45269e-09	1.79723e-09	2.36886e-09	3.05299e-16
-9.87919e-10	-3.84713e-09	-4.05633e-09	1.9254e-09	-4.80595e-09	-8.52865e-09	2.58696e-09	3.6018e-09	2.10895e-09	2.8634e-09	2.64253e-09	-2.60002e-10	2.55579e-09	-7.19439e-10	6.17339e-10	-2.90025e-09	2.27197e-09	4.52962e-09	1.55688e-09	-4.99371e-10	5.81012e-09	3.24913e-09	6.53554e-10	-9.59962e-10	2.83751e-09	2.33536e-09	-1.22159e-09	-1.55718e-09	1.79984e-09	2.32386e-09	2.87055e-16
-7.31086e-10	-3.83949e-09	-4.09802e-09	1.92226e-09	-3.83448e-09	-8.27582e-09	2.58422e-09	3.5959e-09	2.76439e-09	2.37432e-09	2.65384e-09	1.51433e-10	2.55079e-09	-7.28267e-10	1.67007e-09	-2.88159e-09	2.25848e-09	4.53165e-09	1.55673e-09	-5.0869e-10	5.80369e-09	3.24569e-09	6.83642e-10	-1.22275e-09	2.88499e-09	9.72749e-10	-1.23149e-09	-1.76131e-09	1.79923e-09	2.30544e-09	2.7398e-16
-1.11204e-09	-3.84164e-09	-4.0474e-09	1.92506e-09	-4.31978e-09	-8.5466e-09	2.58657e-09	3.60329e-09	2.34053e-09	2.47408e-09	2.64296e-09	-1.57489e-10	2.55072e-09	-7.26039e-10	1.26402e-09	-2.89635e-09	2.26603e-09	3.3527e-09	1.55713e-09	-4.88747e-10	5.80344e-09	3.24258e-09	6.63524e-10	-1.00618e-09	2.83772e-09	1.31332e-09	-1.2151e-09	-1.55091e-09	1.80007e-09	2.3238e-09	2.70076e-16
-9.32911e-10	-3.83548e-09	-4.01577e-09	1.92718e-09	-4.09156e-09	-8.44192e-09	2.58649e-09	3.60115e-09	2.41816e-09	2.46673e-09	2.64782e-09	-7.20936e-11	2.55355e-09	-7.27503e-10	1.74336e-09	-2.8974e-09	2.25929e-09	2.50615e-09	1.55662e-09	-4.9405e-10	5.76484e-09	3.2432e-09	6.70427e-10	-1.11181e-09	2.85697e-09	1.08077e-09	-1.16521e-09	-1.47446e-09	1.79882e-09	2.30719e-09	2.6143e-16
-1.09463e-09	-3.82956e-09	-3.98624e-09	1.96687e-09	-4.55059e-09	-9.6464e-10	2.57297e-09	3.59489e-09	1.23161e-09	1.91051e-09	2.64657e-09	-1.14888e-10	2.55353e-09	-1.0582e-09	1.35326e-09	-2.88367e-09	2.25424e-09	2.55661e-09	1.55893e-09	-4.93493e-10	5.79449e-09	3.22242e-09	6.66429e-10	-1.09003e-09	2.83509e-09	1.62606e-09	-1.14399e-09	-1.11289e-09	1.80081e-09	2.31591e-09	1.88495e-16
-1.09463e-09	-3.82956e-09	-3.98624e-09	1.96687e-09	-4.55059e-09	-9.6464e-10	2.57297e-09	3.59489e-09	1.23161e-09	1.91051e-09	2.64657e-09	-1.14888e-10	2.55353e-09	-1.0582e-09	1.35326e-09	-2.88367e-09	2.25424e-09	2.55661e-09	1.55893e-09	-4.93493e-10	5.79449e-09	3.22242e-09	6.66429e-10	-1.09003e-09	2.83509e-09	1.62606e-09	-1.14399e-09	-1.11289e-09	1.80081e-09	2.31591e-09	1.88495e-16
-1.07586e-09	-3.83014e-09	-3.9892e-09	1.97946e-09	-4.52763e-09	-7.88415e-10	2.56842e-09	3.59691e-09	1.25864e-09	1.63918e-09	2.64812e-09	-1.12424e-10	2.55345e-09	-9.33849e-10	1.42235e-09	-2.88303e-09	2.23294e-09	2.60243e-09	1.5589e-09	-4.93624e-10	5.77706e-09	3.12585e-09	6.67906e-10	-1.08685e-09	2.84111e-09	1.5796e-09	-1.14769e-09	-1.10241e-09	1.80129e-09	2.30854e-09	1.86217e-16
-1.06353e-09	-3.83055e-09	-4.00587e-09	1.95234e-09	-3.06764e-09	-3.61726e-10	2.58138e-09	3.58499e-09	1.49051e-09	1.62899e-09	2.64779e-09	-8.51569e-11	2.53446e-09	-1.15325e-09	1.56982e-09	-2.88814e-09	2.22813e-09	2.65034e-09	1.55798e-09	-4.93685e-10	5.76877e-09	3.21967e-09	6.66735e-10	-1.11175e-09	2.8373e-09	1.20742e-09	-1.0865e-09	-9.04835e-10	1.80192e-09	2.32934e-09	1.75338e-16
-1.05993e-09	-3.8296e-09	-4.00875e-09	1.99859e-09	-3.05033e-09	-8.27227e-10	2.54132e-09	3.58943e-09	1.372e-09	1.27922e-09	2.64922e-09	-9.25322e-14	2.53824e-09	-1.13695e-09	1.48108e-09	-2.88727e-09	2.20195e-09	2.61011e-09	1.55801e-09	-4.94214e-10	5.78766e-09	3.21377e-09	6.66721e-10	-1.12891e-09	2.83641e-09	1.2451e-09	-1.13458e-09	-1.05908e-09	1.80132e-09	2.33237e-09	1.74554e-16
-1.06271e-09	-3.83005e-09	-4.00577e-09	1.9589e-09	-3.07893e-09	-6.5404e-10	2.55457e-09	3.59001e-09	1.40391e-09	1.32804e-09	2.64798e-09	-5.536e-11	2.54123e-09	-1.08676e-09	1.49539e-09	-2.88737e-09	2.23035e-09	2.59806e-09	1.55806e-09	-4.93113e-10	5.78518e-09	3.18711e-09	6.65746e-10	-1.1232e-09	2.83453e-09	1.23319e-09	-1.11559e-09	-1.01186e-09	1.80207e-09	2.33816e-09	1.74229e-16
-1.06096e-09	-3.82995e-09	-4.00709e-09	1.9768e-09	-3.10769e-09	-7.36488e-10	2.56407e-09	3.58662e-09	1.32922e-09	1.35854e-09	2.6482e-09	-3.74859e-11	2.54185e-09	-1.10455e-09	1.51403e-09	-2.88735e-09	2.21454e-09	2.61368e-09	1.55803e-09	-4.93778e-10	5.77762e-09	3.20225e-09	6.66359e-10	-1.11983e-09	2.83593e-09	1.24376e-09	-5.83949e-10	-9.82429e-10	1.80183e-09	2.33333e-09	1.73661e-16
-1.06152e-09	-3.83017e-09	-3.14636e-09	1.98766e-09	-3.10811e-09	-7.73951e-10	2.54833e-09	3.57919e-09	1.48899e-09	1.35686e-09	2.64886e-09	-5.55857e-11	2.53983e-09	-1.09997e-09	1.5028e-09	-2.88673e-09	2.22022e-09	2.60911e-09	8.14653e-10	-4.94099e-10	5.77868e-09	3.18421e-09	2.62862e-10	-1.11557e-09	2.83522e-09	1.27085e-09	-1.1344e-09	-9.58073e-10	1.80558e-09	2.33333e-09	1.66595e-16
-1.06152e-09	-3.83017e-09	-3.14636e-09	1.98766e-09	-3.10811e-09	-7.73951e-10	2.54833e-09	3.57919e-09	1.48899e-09	1.35686e-09	2.64886e-09	-5.55857e-11	2.53983e-09	-1.09997e-09	1.5028e-09	-2.88673e-09	2.22022e-09	2.60911e-09	8.14653e-10	-4.94099e-10	5.77868e-09	3.18421e-09	2.62862e-10	-1.11557e-09	2.83522e-09	1.27085e-09	-1.1344e-09	-9.58073e-10	1.80558e-09	2.33333e-09	1.66595e-16
-1.06305e-09	-3.83046e-09	-3.20258e-09	1.8406e-09	-3.1039e-09	-7.32943e-10	2.54751e-09	3.57916e-09	1.45895e-09	1.37769e-09	2.64888e-09	-5.58746e-11	2.53874e-09	-1.10017e-09	1.51385e-09	-2.88691e-09	2.21948e-09	2.62929e-09	7.33202e-10	-4.93932e-10	5.77758e-09	3.19504e-09	2.96862e-10	-1.10998e-09	2.83789e-09	1.25164e-09	-7.42093e-10	-9.61471e-10	1.8043e-09	2.33203e-09	1.65565e-16
-1.0614e-09	-3.83041e-09	-3.20951e-09	1.74671e-09	-3.10601e-09	-7.26072e-10	2.55118e-09	3.57915e-09	1.42629e-09	1.35574e-09	2.64884e-09	-5.47516e-11	2.54055e-09	-1.09944e-09	1.51743e-09	-2.88682e-09	2.22325e-09	2.61573e-09	7.79942e-10	-4.93963e-10	5.77797e-09	3.19606e-09	3.24236e-10	-1.11334e-09	2.83646e-09	1.24932e-09	-8.26297e-10	-9.78814e-10	1.80467e-09	2.33311e-09	1.65364e-16
-1.06185e-09	-3.83064e-09	-3.19408e-09	1.79496e-09	-3.10567e-09	-6.95564e-10	2.54831e-09	3.57966e-09	1.44844e-09	1.37377e-09	2.64889e-09	-5.37016e-11	2.54026e-09	-1.09961e-09	1.51102e-09	-2.88697e-09	2.22066e-09	2.60532e-09	6.53384e-10	-4.93994e-10	5.77831e-09	3.18626e-09	2.86609e-10	-1.11369e-09	2.83662e-09	1.24877e-09	-7.67031e-10	-9.63383e-10	1.80465e-09	2.33232e-09	1.65019e-16
-1.06174e-09	-3.84159e-09	-1.83837e-09	1.81855e-09	-3.11808e-09	-7.06615e-10	2.54875e-09	3.57601e-09	1.44283e-09	1.37241e-09	2.64791e-09	-5.38201e-11	2.54393e-09	-9.27231e-10	1.51349e-09	-2.88687e-09	2.00657e-09	2.60404e-09	8.79346e-10	-4.94038e-10	5.77825e-09	3.18862e-09	3.00349e-10	-1.1141e-09	2.83823e-09	1.25272e-09	-9.24122e-10	-9.72541e-10	1.80479e-09	2.33492e-09	1.57859e-16
-1.0624e-09	-3.83522e-09	-2.33422e-09	1.81002e-09	-3.11308e-09	-6.94721e-10	2.54921e-09	3.57846e-09	1.44372e-09	1.37484e-09	2.64837e-09	1.97153e-11	1.80658e-09	-1.03399e-09	4.45276e-10	-2.88682e-09	2.16642e-09	2.60636e-09	7.49398e-10	-4.62912e-10	5.77476e-09	3.18853e-09	3.19686e-10	-1.1083e-09	2.83718e-09	1.25242e-09	-8.2107e-10	-9.67668e-10	1.5948e-09	2.33388e-09	1.5422e-16
-1.06329e-09	-3.87043e-09	-1.60319e-09	1.80783e-09	-3.12545e-09	-6.89821e-10	2.54976e-09	3.57738e-09	1.4282e-09	1.36974e-09	2.64485e-09	3.51974e-10	1.67983e-09	-8.18031e-11	-8.06539e-11	-2.8868e-09	2.04283e-09	2.60555e-09	7.36559e-10	-4.4899e-10	5.69651e-09	3.18848e-09	3.12068e-10	-1.11254e-09	2.83928e-09	1.25279e-09	-8.53021e-10	-9.66451e-10	1.71386e-09	2.33352e-09	1.49029e-16
-1.06231e-09	-3.84314e-09	-1.75785e-09	1.7998e-09	-3.11464e-09	-7.04689e-10	2.55072e-09	1.89535e-09	1.43637e-09	1.36906e-09	2.64794e-09	-6.83154e-12	1.76355e-09	-2.92057e-10	8.70017e-10	-2.88682e-09	2.3039e-09	2.60652e-09	7.36196e-10	-4.27841e-10	5.74013e-09	3.18923e-09	3.13891e-10	-1.11025e-09	2.83832e-09	1.2519e-09	-8.30889e-10	-9.67798e-10	1.65035e-09	2.33777e-09	1.42476e-16
-1.06253e-09	-3.85085e-09	-1.67271e-09	1.80753e-09	-3.11158e-09	-6.94694e-10	2.5504e-09	1.15229e-09	1.43206e-09	1.36981e-09	2.64729e-09	1.77592e-10	1.70465e-09	-1.44973e-10	3.66516e-10	-2.88685e-09	2.11517e-09	2.60579e-09	7.504e-10	-4.35956e-10	5.72381e-09	3.1892e-09	3.16776e-10	-1.11118e-09	2.83857e-09	1.25238e-09	-8.47949e-10	-9.67421e-10	1.69226e-09	2.33532e-09	1.38265e-16
-1.06238e-09	-8.83272e-10	-1.78709e-09	1.81099e-09	-3.11706e-09	-6.97382e-10	2.54996e-09	1.47227e-09	1.4338e-09	1.37011e-09	2.6469e-09	1.52924e-10	1.68557e-09	-5.27845e-10	5.06802e-10	-2.88684e-09	2.06764e-09	2.62295e-09	7.53031e-10	-3.49154e-10	5.73269e-09	3.18903e-09	3.19822e-10	-1.11048e-09	1.97122e-09	1.24468e-09	-9.94535e-10	-9.6738e-10	9.89062e-10	2.33644e-09	1.19937e-16
-9.87242e-10	-1.13559e-09	-1.74261e-09	1.81099e-09	-3.11346e-09	-6.99147e-10	2.55016e-09	1.63244e-09	1.4335e-09	1.37016e-09	2.64095e-09	1.01677e-10	1.69801e-09	-5.3221e-10	4.38071e-10	-6.45723e-10	2.11754e-09	2.61219e-09	-2.99351e-10	-3.14958e-10	5.7442e-09	3.18921e-09	3.18392e-10	-1.1521e-09	2.26237e-09	1.2487e-09	-9.29477e-10	-9.66732e-10	1.36889e-09	2.33922e-09	1.14538e-16
-9.67363e-10	-1.3841e-09	-1.69552e-09	1.81183e-09	-3.11291e-09	-6.97903e-10	2.55016e-09	1.45663e-09	1.43396e-09	1.36961e-09	2.64627e-09	1.0771e-10	1.59249e-09	-5.69122e-10	4.89164e-10	-7.33004e-10	2.00129e-09	2.61197e-09	4.27535e-10	-3.24897e-10	5.73992e-09	3.18907e-09	3.18699e-10	-1.18875e-09	2.23946e-09	1.24954e-09	-9.03667e-10	-9.66926e-10	9.28431e-10	2.33674e-09	1.12792e-16
-9.67363e-10	-1.3841e-09	-1.69552e-09	1.81183e-09	-3.11291e-09	-6.97903e-10	2.55016e-09	1.45663e-09	1.43396e-09	1.36961e-09	2.64627e-09	1.0771e-10	1.59249e-09	-5.69122e-10	4.89164e-10	-7.33004e-10	2.00129e-09	2.61197e-09	4.27535e-10	-3.24897e-10	5.73992e-09	3.18907e-09	3.18699e-10	-1.18875e-09	2.23946e-09	1.24954e-09	-9.03667e-10	-9.66926e-10	9.28431e-10	2.33674e-09	1.12792e-16
-8.443e-10	-1.24224e-09	-1.72039e-09	1.81208e-09	-3.11378e-09	-6.96826e-10	2.55039e-09	1.46728e-09	1.43371e-09	1.36863e-09	2.63866e-09	1.1463e-10	1.63012e-09	-5.47279e-10	4.65187e-10	-4.74346e-10	1.74703e-09	2.61451e-09	4.93381e-10	-3.27046e-10	5.73525e-09	3.18957e-09	3.18801e-10	-1.15049e-09	2.24983e-09	9.02488e-10	-9.0401e-10	-8.12713e-10	1.03987e-09	2.36515e-09	1.10399e-16
-8.96914e-10	-1.12275e-09	-1.70478e-09	1.81098e-09	-3.11388e-09	-6.69608e-10	2.55046e-09	1.47944e-09	1.45318e-09	1.35808e-09	2.64276e-09	1.45544e-10	1.69699e-09	-5.14808e-10	4.67992e-10	-8.40559e-10	2.03684e-09	2.61776e-09	2.21327e-10	-2.92888e-10	6.07881e-10	3.18911e-09	3.1935e-10	-1.13692e-09	2.23087e-09	9.50098e-10	-8.99716e-10	-7.65916e-10	8.40844e-10	2.33749e-09	7.86382e-17
-8.86558e-10	-1.1237e-09	-1.70989e-09	1.81073e-09	-3.11363e-09	-6.77412e-10	2.55029e-09	1.51161e-09	1.52501e-09	1.36528e-09	2.63931e-09	1.80843e-10	1.67834e-09	-5.15332e-10	4.69409e-10	-3.49022e-10	1.70258e-09	2.61635e-09	3.75492e-10	-3.15554e-10	8.93439e-10	3.18965e-09	3.18845e-10	-1.14902e-09	2.25245e-09	1.03093e-09	-9.07963e-10	-8.14547e-10	6.00297e-10	2.34616e-09	7.76742e-17
-8.44019e-10	-1.15954e-09	-1.70459e-09	1.81249e-09	-3.11357e-09	-6.76894e-10	2.55031e-09	1.49243e-09	1.44513e-09	1.36546e-09	2.64109e-09	1.27453e-10	1.671e-09	-5.18218e-10	4.75178e-10	-7.09402e-10	1.42189e-09	2.6175e-09	3.01389e-10	-2.96871e-10	7.41269e-10	3.1892e-09	3.19242e-10	-1.15299e-09	2.23476e-09	3.89048e-10	-8.97779e-10	-8.05192e-10	8.62824e-10	2.34348e-09	7.59059e-17
-8.89234e-10	-1.17139e-09	-1.70693e-09	1.81344e-09	-3.11388e-09	-6.86863e-10	2.50145e-09	1.48019e-09	1.46895e-09	1.36517e-09	2.63947e-09	1.26719e-10	1.6648e-09	-5.27495e-10	4.72052e-10	-5.90598e-10	1.58257e-09	2.22942e-09	3.12461e-10	-3.13263e-10	8.47151e-10	3.14847e-09	3.18922e-10	-1.15634e-09	2.2486e-09	6.58174e-10	-8.95561e-10	-8.90075e-10	7.29317e-10	2.34471e-09	7.44604e-17
-8.62102e-10	-1.16124e-09	-1.70576e-09	1.8121e-09	-3.11387e-09	-6.40578e-10	7.41598e-10	1.47863e-09	1.46984e-09	1.36531e-09	2.64044e-09	1.75385e-10	1.65498e-09	-6.28022e-10	4.5918e-10	-6.70047e-10	1.46166e-09	2.55492e-09	2.95169e-10	-3.10481e-10	9.82456e-10	3.1889e-09	3.31902e-10	-1.15592e-09	2.24844e-09	4.46894e-10	-8.84933e-10	-8.0258e-11	6.92049e-10	2.34283e-09	6.93889e-17
-8.68143e-10	-1.12419e-09	-1.70587e-09	1.81271e-09	-3.11383e-09	-6.75221e-10	1.64594e-09	1.48738e-09	1.46874e-09	1.36517e-09	2.64085e-09	1.48327e-10	1.63453e-09	-5.33628e-10	4.6729e-10	-4.78266e-10	1.68177e-09	2.35753e-09	3.17577e-10	-3.11572e-10	9.16523e-10	2.62422e-09	3.22565e-10	-8.04745e-10	2.24926e-09	6.94933e-10	-8.95496e-10	-3.42255e-10	7.67945e-10	2.34773e-09	6.73323e-17
-8.65308e-10	-1.13577e-09	-1.7058e-09	1.81277e-09	-3.11377e-09	-6.6919e-10	1.13794e-09	1.48124e-09	1.46958e-09	1.36515e-09	2.64105e-09	1.68885e-10	1.64935e-09	-5.71124e-10	4.66231e-10	-4.5304e-10	1.49183e-09	2.45485e-09	3.09623e-10	-3.11956e-10	9.52539e-10	1.43193e-09	3.29385e-10	-8.02063e-10	2.24859e-09	5.96012e-10	-8.97328e-10	-4.75291e-10	7.74707e-10	2.34632e-09	6.10656e-17
-8.59145e-10	-1.1529e-09	-1.70253e-09	1.81279e-09	-6.6859e-10	-6.66316e-10	1.00719e-09	1.45979e-09	1.4655e-09	1.36484e-09	2.63895e-09	1.32562e-10	1.47932e-09	-5.13133e-10	4.67004e-10	-6.03305e-10	1.53908e-09	2.38687e-09	3.07329e-10	-3.09579e-10	8.6089e-10	1.96212e-09	3.41708e-10	-1.121e-09	2.24611e-09	5.94891e-10	-8.94596e-10	-4.6007e-10	9.44179e-10	2.28815e-09	5.3073e-17
-8.53783e-10	-1.15065e-09	-7.40189e-10	1.81453e-09	-9.53079e-10	-6.46404e-10	1.03904e-09	1.46157e-09	1.46511e-09	1.36509e-09	2.6372e-09	1.3063e-10	1.5041e-09	-5.38721e-10	4.7701e-10	-6.0175e-10	1.55039e-09	2.40197e-09	3.058e-10	-3.10255e-10	9.049e-10	1.43431e-09	3.37769e-10	-1.05297e-09	2.24741e-09	6.09827e-10	-8.89539e-10	-4.42117e-10	6.00147e-10	2.33582e-09	4.9247e-17
-7.6037e-10	-1.15281e-09	-9.30103e-10	1.82671e-09	-1.14122e-09	-6.66186e-10	1.01765e-09	1.44571e-09	1.03178e-09	1.3651e-09	2.64014e-09	1.44223e-10	1.51748e-09	-4.68178e-10	4.75798e-10	-6.14315e-10	1.50069e-09	2.37652e-09	3.09315e-10	-3.10481e-10	8.61882e-10	1.2756e-09	3.2552e-10	-1.03904e-09	2.24777e-09	5.94038e-10	-8.91957e-10	-5.24304e-10	7.38541e-10	2.19297e-09	4.75038e-17
-8.54384e-10	-1.1504e-09	-8.5864e-10	1.82248e-09	-8.57124e-10	-6.55013e-10	1.02218e-09	1.44898e-09	1.22147e-09	1.3653e-09	2.63919e-09	1.39628e-10	1.34724e-09	-5.03706e-10	4.85187e-10	-6.23018e-10	1.52177e-09	2.39795e-09	3.07748e-10	-3.10119e-10	8.86168e-10	8.39242e-10	3.38564e-10	-1.10515e-09	2.24681e-09	5.95073e-10	-8.91235e-10	-4.54128e-10	6.83395e-10	2.23685e-09	4.64091e-17
-7.89621e-10	-1.14895e-09	-9.66406e-10	1.82172e-09	-6.21404e-10	-6.58319e-10	1.00349e-09	1.4428e-09	1.16184e-09	1.3652e-09	2.64027e-09	1.44448e-10	1.47329e-09	-4.64016e-10	4.87683e-10	-6.11378e-10	1.50949e-09	2.39072e-09	3.09259e-10	-3.10217e-10	8.79305e-10	7.5395e-10	3.3063e-10	-1.06276e-09	2.24727e-09	5.95413e-10	-8.92303e-10	-4.7227e-10	8.05387e-10	2.2653e-09	4.62781e-17
-8.19423e-10	-1.14925e-09	-9.44057e-10	1.81927e-09	-6.93829e-10	-6.5168e-10	1.0285e-09	1.43783e-09	1.20741e-09	1.36538e-09	2.63984e-09	1.44009e-10	1.43768e-09	-5.19134e-10	4.96994e-10	-6.13988e-10	1.52781e-09	8.79538e-10	3.07306e-10	-3.09791e-10	8.70926e-10	7.58767e-10	3.35769e-10	-1.08545e-09	2.24703e-09	5.93267e-10	-8.90825e-10	-4.7154e-10	7.63117e-10	2.26735e-09	4.15601e-17
-8.13381e-10	-1.06322e-09	-8.9037e-10	8.95726e-10	-7.21246e-10	-6.5102e-10	1.03351e-09	1.42263e-09	1.32163e-09	1.39908e-09	2.63944e-09	1.42587e-10	1.38558e-09	-5.10204e-10	4.80027e-10	-5.37439e-10	1.52565e-09	4.1523e-10	3.08727e-10	-2.96128e-10	8.99169e-10	7.1469e-10	1.38115e-10	-1.0645e-09	2.2579e-09	5.73329e-10	-8.93228e-10	-4.60457e-10	7.40733e-10	2.25923e-09	3.80577e-17
-8.13381e-10	-1.06322e-09	-8.9037e-10	8.95726e-10	-7.21246e-10	-6.5102e-10	1.03351e-09	1.42263e-09	1.32163e-09	1.39908e-09	2.63944e-09	1.42587e-10	1.38558e-09	-5.10204e-10	4.80027e-10	-5.37439e-10	1.52565e-09	4.1523e-10	3.08727e-10	-2.96128e-10	8.99169e-10	7.1469e-10	1.38115e-10	-1.0645e-09	2.2579e-09	5.73329e-10	-8.93228e-10	-4.60457e-10	7.40733e-10	2.25923e-09	3.80577e-17
-8.22895e-10	-1.01881e-09	-8.94929e-10	1.0233e-09	-7.15759e-10	-6.51165e-10	1.03335e-09	1.38254e-09	1.26679e-09	1.39963e-09	2.63952e-09	1.42361e-10	1.26114e-09	-4.94771e-10	4.79985e-10	-5.38773e-10	1.52327e-09	5.20313e-10	3.10369e-10	-2.60225e-10	8.99185e-10	7.33405e-10	3.36672e-10	-1.06614e-09	2.25244e-09	6.01121e-10	-8.96267e-10	-4.67344e-10	7.18049e-10	2.25353e-09	3.77878e-17
-8.328e-10	-1.03224e-09	-8.67956e-10	9.72838e-10	-7.27899e-10	-6.51081e-10	1.03095e-09	1.35396e-09	7.1974e-10	1.38588e-09	2.63963e-09	1.42335e-10	1.22424e-09	-4.92903e-10	4.80233e-10	-5.50018e-10	1.52199e-09	5.92809e-10	3.1696e-10	-2.93636e-10	8.98732e-10	7.36547e-10	3.23141e-10	-1.06472e-09	2.24683e-09	5.99766e-10	-8.95596e-10	-4.60926e-10	7.20539e-10	2.26418e-09	3.65211e-17
-8.20138e-10	-1.03562e-09	-8.85695e-10	9.61504e-10	-7.11054e-10	-6.52124e-10	1.03278e-09	1.38081e-09	4.23554e-10	1.39438e-09	2.63945e-09	1.4225e-10	1.25377e-09	-4.96481e-10	4.80569e-10	-5.23047e-10	1.52399e-09	5.67292e-10	3.14203e-10	-2.86272e-10	8.96847e-10	7.34651e-10	2.27944e-10	-1.06352e-09	2.25162e-09	5.91729e-10	-8.9587e-10	-4.64069e-10	7.34033e-10	2.26062e-09	3.6231e-17
-8.2382e-10	-1.03047e-09	-8.8244e-10	9.80716e-10	-7.05854e-10	-6.51563e-10	1.03232e-09	1.3624e-09	4.26116e-10	1.38067e-09	2.63961e-09	1.42486e-10	1.26827e-09	-4.93106e-10	4.81349e-10	-4.90775e-10	1.52244e-09	5.58691e-10	2.82923e-10	-2.86054e-10	8.97395e-10	6.37427e-10	3.63614e-10	-1.06388e-09	2.24973e-09	5.70375e-10	-8.94067e-10	-4.6683e-10	7.31992e-10	2.2548e-09	3.60169e-17
-8.22401e-10	-1.0428e-09	-8.86969e-10	9.42603e-10	-7.02053e-10	-6.09167e-10	1.03173e-09	1.35897e-09	4.64445e-10	1.39208e-09	2.63949e-09	1.42278e-10	1.2649e-09	-4.94449e-10	4.68425e-10	-5.24205e-10	1.52312e-09	5.79298e-10	3.10384e-10	-2.85219e-10	9.04468e-10	6.94716e-10	3.02068e-10	-1.06536e-09	9.44828e-10	5.91311e-10	-8.95987e-10	-4.66147e-10	7.29965e-10	2.25585e-09	3.19379e-17
-8.21107e-10	-1.04664e-09	-8.83267e-10	9.73518e-10	-7.04829e-10	-6.17517e-10	1.03158e-09	1.03965e-09	4.04686e-10	1.39147e-09	2.63936e-09	1.42364e-10	1.25588e-09	-4.94544e-10	4.77112e-10	-5.10815e-10	1.5274e-09	5.7436e-10	2.96976e-10	-2.84637e-10	9.00802e-10	6.47344e-10	3.05677e-10	-1.06494e-09	2.38641e-10	5.92634e-10	-8.9441e-10	-4.66928e-10	7.34007e-10	2.25593e-09	3.02618e-17
-8.21141e-10	-1.04529e-09	-8.8257e-10	9.88435e-10	-7.03271e-10	-6.35685e-10	1.03156e-09	6.59137e-10	3.9087e-10	1.39265e-09	2.63472e-09	1.42339e-10	1.2503e-09	-4.94367e-10	4.78036e-10	-5.05348e-10	1.52617e-09	5.68432e-10	2.88905e-10	-2.84106e-10	8.97178e-10	6.30818e-10	3.08939e-10	-1.06499e-09	4.57757e-10	5.92101e-10	-8.94399e-10	-4.66523e-10	7.33709e-10	2.25362e-09	2.97097e-17
-8.21219e-10	-1.04272e-09	-8.82401e-10	9.85714e-10	-7.04265e-10	-6.25832e-10	1.03191e-09	6.92303e-10	3.95767e-10	1.39154e-09	2.63786e-09	1.42302e-10	1.2465e-09	-4.9436e-10	4.77565e-10	-5.09076e-10	1.52502e-09	5.68324e-10	2.95746e-10	-2.85087e-10	8.98505e-10	6.3298e-10	2.87733e-10	-1.06488e-09	4.16951e-10	5.92229e-10	-8.9498e-10	-4.661e-10	7.32754e-10	2.255e-09	2.97076e-17
-8.21348e-10	-1.04572e-09	-8.82471e-10	9.79377e-10	-7.02677e-10	-6.23881e-10	1.03156e-09	6.85183e-10	4.12279e-10	1.39198e-09	2.63682e-09	1.42343e-10	1.2546e-09	-4.94322e-10	4.76834e-10	-5.09822e-10	1.5254e-09	5.74203e-10	2.94156e-10	-2.83864e-10	8.99844e-10	6.36857e-10	3.03809e-10	-1.06507e-09	2.02972e-10	5.90762e-10	-8.94698e-10	-4.6671e-10	7.33122e-10	2.25445e-09	2.96031e-17
-8.21432e-10	-1.04635e-09	-8.82408e-10	9.72419e-10	-7.02469e-10	-6.26292e-10	1.03167e-09	6.82315e-10	3.99955e-10	1.3915e-09	2.63766e-09	1.4236e-10	1.25072e-09	-4.94129e-10	4.76917e-10	-5.0632e-10	1.52658e-09	5.70851e-10	2.92233e-10	-2.84295e-10	8.984e-10	6.3441e-10	3.02126e-10	-1.0651e-09	2.48369e-10	5.9168e-10	-8.94575e-10	-4.66647e-10	7.3294e-10	2.25413e-09	2.95814e-17
-8.21406e-10	-2.7314e-10	-8.84401e-10	9.78512e-10	-7.0274e-10	-6.22909e-10	1.03234e-09	6.82774e-10	4.14723e-10	1.39203e-09	2.63679e-09	1.4459e-10	1.25446e-09	-4.94328e-10	4.76971e-10	4.98338e-11	1.52519e-09	5.75512e-10	2.93939e-10	-2.93017e-10	7.19539e-11	6.32484e-10	3.0764e-10	-8.97512e-11	2.51518e-10	5.91316e-10	-8.90263e-10	-4.66809e-10	7.32784e-10	2.25427e-09	2.64137e-17
-8.21406e-10	-2.7314e-10	-8.84401e-10	9.78512e-10	-7.0274e-10	-6.22909e-10	1.03234e-09	6.82774e-10	4.14723e-10	1.39203e-09	2.63679e-09	1.4459e-10	1.25446e-09	-4.94328e-10	4.76971e-10	4.98338e-11	1.52519e-09	5.75512e-10	2.93939e-10	-2.93017e-10	7.19539e-11	6.32484e-10	3.0764e-10	-8.97512e-11	2.51518e-10	5.91316e-10	-8.90263e-10	-4.66809e-10	7.32784e-10	2.25427e-09	2.64137e-17
-8.21405e-10	-2.93823e-10	-8.83449e-10	9.79552e-10	-7.02746e-10	-4.43323e-10	1.03232e-09	6.82836e-10	4.14383e-10	1.39202e-09	2.63685e-09	1.4423e-10	1.25433e-09	-4.94316e-10	4.76905e-10	-7.38535e-11	1.52522e-09	5.75314e-10	2.93563e-10	-2.9088e-10	1.53029e-10	6.3275e-10	3.07629e-10	-2.2197e-10	2.5343e-10	5.91319e-10	-8.90331e-10	-4.66785e-10	7.32784e-10	2.25429e-09	2.62962e-17
-8.21406e-10	-3.05173e-10	-8.84239e-10	9.78823e-10	-7.02724e-10	-4.59807e-10	1.03229e-09	6.83088e-10	4.13426e-10	1.39202e-09	2.63681e-09	1.44393e-10	1.25423e-09	-4.94319e-10	4.76954e-10	-1.29849e-11	1.52526e-09	5.75374e-10	2.93927e-10	-2.90816e-10	1.06999e-10	6.3274e-10	3.07336e-10	-1.5892e-10	2.51715e-10	5.9132e-10	-8.90561e-10	-4.66794e-10	7.32791e-10	2.25428e-09	2.62754e-17
-8.21408e-10	-3.09411e-10	-8.83769e-10	9.80241e-10	-7.02851e-10	-4.495e-10	1.03223e-09	6.85357e-10	4.11902e-10	1.392e-09	2.63695e-09	1.43975e-10	1.2543e-09	-4.94293e-10	4.76922e-10	-1.44999e-11	1.52522e-09	5.75091e-10	2.93646e-10	-2.60846e-10	1.26017e-10	6.3395e-10	3.06912e-10	-1.59602e-10	2.54607e-10	5.91351e-10	-8.91305e-10	-4.6672e-10	7.32791e-10	2.25429e-09	2.62647e-17
-8.21404e-10	-3.1081e-10	-8.83799e-10	9.7943e-10	-7.06749e-10	-4.60152e-10	1.03222e-09	6.8465e-10	4.12709e-10	1.39201e-09	2.6369e-09	1.44297e-10	1.25427e-09	-4.94318e-10	4.84359e-10	-3.16929e-12	1.26111e-09	5.74354e-10	2.87016e-10	-2.66095e-10	1.1764e-10	6.33536e-10	3.07388e-10	-1.41943e-10	2.52018e-10	5.91327e-10	-8.90921e-10	-4.6674e-10	7.33174e-10	2.25428e-09	2.55388e-17
-8.21404e-10	-3.1081e-10	-8.83799e-10	9.7943e-10	-7.06749e-10	-4.60152e-10	1.03222e-09	6.8465e-10	4.12709e-10	1.39201e-09	2.6369e-09	1.44297e-10	1.25427e-09	-4.94318e-10	4.84359e-10	-3.16929e-12	1.26111e-09	5.74354e-10	2.87016e-10	-2.66095e-10	1.1764e-10	6.33536e-10	3.07388e-10	-1.41943e-10	2.52018e-10	5.91327e-10	-8.90921e-10	-4.6674e-10	7.33174e-10	2.25428e-09	2.55388e-17
-8.21407e-10	-3.06579e-10	-8.83994e-10	9.78876e-10	-7.04202e-10	-4.60598e-10	1.03222e-09	6.83718e-10	4.12841e-10	1.392e-09	2.63684e-09	1.43967e-10	1.25423e-09	-4.94316e-10	4.88956e-10	-2.27693e-11	1.27452e-09	5.75032e-10	2.89484e-10	-2.70117e-10	1.25648e-10	6.3315e-10	3.07134e-10	-1.56642e-10	8.84175e-11	5.91334e-10	-8.90906e-10	-4.66677e-10	7.32807e-10	2.25427e-09	2.55232e-17
-8.21406e-10	-3.0931e-10	-8.83899e-10	9.79361e-10	-7.06172e-10	-4.60862e-10	1.03222e-09	6.84414e-10	4.12952e-10	1.392e-09	2.63687e-09	1.44167e-10	1.25428e-09	-4.94317e-10	4.84784e-10	-1.30203e-11	1.26753e-09	5.7478e-10	2.89323e-10	-2.6923e-10	1.21788e-10	6.33314e-10	3.07342e-10	-1.52291e-10	1.26809e-10	5.91331e-10	-8.91143e-10	-4.66725e-10	7.3295e-10	2.25428e-09	2.55141e-17
-8.21406e-10	-3.07016e-10	-8.83904e-10	9.79198e-10	-7.05271e-10	-4.61644e-10	1.03221e-09	6.84357e-10	4.12646e-10	1.392e-09	2.63689e-09	1.44013e-10	1.25424e-09	-4.94314e-10	4.85835e-10	-1.90877e-11	1.26345e-09	5.74901e-10	2.88957e-10	-2.71454e-10	1.24655e-10	6.33352e-10	3.07176e-10	-1.48859e-10	1.23036e-10	5.91334e-10	-8.90923e-10	-4.66722e-10	7.3297e-10	2.25427e-09	2.55017e-17
-8.21403e-10	-3.07802e-10	-8.83938e-10	9.79214e-10	-7.05299e-10	-4.6024e-10	1.03222e-09	6.84173e-10	4.12555e-10	1.39199e-09	2.60972e-09	1.44013e-10	1.25425e-09	-4.9432e-10	4.86676e-10	-1.72588e-11	1.26764e-09	5.74863e-10	2.88998e-10	-2.78357e-10	1.24265e-10	6.33359e-10	3.07212e-10	-1.55335e-10	1.21634e-10	5.91333e-10	-8.92372e-10	-4.6673e-10	7.33245e-10	2.25421e-09	2.53776e-17
-8.21206e-10	-3.07469e-10	-8.8395e-10	9.79235e-10	-7.05676e-10	-4.6014e-10	1.03232e-09	6.83734e-10	4.00983e-10	1.39443e-09	2.06775e-09	1.44011e-10	1.25427e-09	-4.94314e-10	4.78327e-10	-1.58975e-11	1.26811e-09	5.74418e-10	2.88952e-10	-2.73025e-10	1.23353e-10	3.77716e-10	3.06776e-10	-1.51297e-10	-2.5782e-10	5.91449e-10	-8.887e-10	-4.66704e-10	7.32976e-10	2.25417e-09	2.26136e-17
-8.21368e-10	-3.07444e-10	-8.42123e-10	9.79338e-10	-7.12801e-10	-4.61171e-10	1.03231e-09	6.90195e-10	3.96788e-10	1.11848e-09	2.13536e-09	1.54287e-10	1.25426e-09	-4.94362e-10	4.84764e-10	-2.19574e-11	9.17643e-10	5.74908e-10	2.89676e-10	-2.73222e-10	1.22027e-10	4.1656e-10	3.54573e-10	-1.52681e-10	-4.15468e-11	5.91535e-10	-8.89409e-10	-4.66732e-10	7.33094e-10	2.25425e-09	2.13934e-17
-8.21197e-10	-3.07863e-10	-8.25389e-10	9.79302e-10	-7.08903e-10	-4.61157e-10	1.03224e-09	6.55471e-10	4.05911e-10	1.11616e-09	2.17768e-09	1.45816e-10	1.25425e-09	-4.94326e-10	4.73726e-10	-2.76055e-11	5.6829e-10	5.74748e-10	2.89887e-10	-2.73125e-10	1.2124e-10	4.72047e-10	3.52836e-10	-1.52296e-10	2.02922e-11	5.91459e-10	-8.90647e-10	-4.66736e-10	7.33187e-10	2.25424e-09	2.10143e-17
-8.21202e-10	-3.078e-10	-8.49651e-10	9.79371e-10	-7.25367e-10	-4.70175e-10	1.03224e-09	6.64522e-10	4.0221e-10	1.24422e-09	2.17072e-09	1.75951e-10	9.86842e-10	-4.91538e-10	4.67319e-10	-2.27145e-11	5.37178e-10	5.74768e-10	2.90752e-10	-2.72616e-10	1.22731e-10	5.33738e-10	3.25503e-10	-1.52072e-10	-1.52944e-11	5.90054e-10	-6.48803e-10	-2.22028e-10	7.38067e-10	2.25426e-09	2.02436e-17
-8.21728e-10	-3.07848e-10	-8.28536e-10	9.79317e-10	-7.10408e-10	-4.62524e-10	1.03225e-09	6.56649e-10	4.00764e-10	1.16236e-09	2.1522e-09	1.68002e-10	1.1093e-09	-4.93599e-10	4.20901e-10	-2.56047e-11	5.80159e-10	5.74801e-10	2.9039e-10	-2.7272e-10	1.22551e-10	5.34269e-10	3.34203e-10	-1.52253e-10	-9.59104e-11	5.9128e-10	-5.34435e-10	-2.9623e-10	5.39834e-10	2.25425e-09	1.9821e-17
-8.21432e-10	-2.74304e-10	-8.27268e-10	9.76872e-10	-7.11061e-10	-4.6446e-10	1.03233e-09	6.65304e-10	4.00148e-10	1.13557e-09	2.14568e-09	1.72481e-10	1.06271e-09	-4.93749e-10	4.51051e-10	-2.2164e-11	5.98505e-10	5.74785e-10	2.90298e-10	-2.72756e-10	1.21651e-10	5.34559e-10	3.35853e-10	-1.5229e-10	-9.18097e-11	5.91155e-10	-5.74833e-10	-2.71481e-10	4.85962e-10	2.25426e-09	1.96424e-17
-8.21487e-10	-2.74827e-10	-8.30087e-10	4.25587e-10	-7.1109e-10	-4.6421e-10	1.03295e-09	6.5321e-10	4.01523e-10	1.13973e-09	2.16421e-09	1.6832e-10	1.02308e-09	-4.92474e-10	4.45639e-10	-2.36965e-11	4.90683e-10	5.74772e-10	2.90389e-10	-2.72736e-10	1.2222e-10	5.23499e-10	3.39417e-10	-1.52369e-10	-4.34601e-11	5.91049e-10	-5.82232e-10	-3.18438e-10	4.66157e-10	2.25504e-09	1.87475e-17
-8.18861e-10	-2.94759e-10	-8.16301e-10	2.03738e-10	-7.13614e-10	-4.63521e-10	1.03247e-09	5.7948e-10	4.02556e-10	1.14556e-09	2.16785e-09	1.66152e-10	1.02498e-09	-4.92885e-10	4.36507e-10	-2.31581e-11	5.44905e-10	5.7477e-10	2.91147e-10	-2.72801e-10	1.22377e-10	5.34388e-10	3.30231e-10	-1.5251e-10	-4.57469e-11	5.90975e-10	-5.80997e-10	-2.84332e-10	5.14529e-10	2.25697e-09	1.8625e-17
-8.20777e-10	-2.89029e-10	-8.25733e-10	1.30268e-10	-7.11709e-10	-4.63087e-10	1.03266e-09	4.86995e-10	4.01508e-10	1.1437e-09	2.15805e-09	1.69842e-10	1.04479e-09	-4.93429e-10	4.30641e-10	-2.32287e-11	5.84893e-10	5.74774e-10	2.90714e-10	-2.72816e-10	1.22014e-10	5.29389e-10	3.36411e-10	-1.52317e-10	-5.01378e-11	5.91003e-10	-5.83253e-10	-2.8214e-10	4.23607e-10	2.25473e-09	1.84547e-17
-8.21111e-10	-2.89389e-10	-8.23332e-10	1.84604e-10	-2.46076e-10	-4.64186e-10	1.03306e-09	6.13692e-10	4.01217e-10	1.14638e-09	2.16122e-09	1.68533e-10	1.04259e-09	-4.93215e-10	3.59833e-10	-2.28681e-11	5.30704e-10	5.74764e-10	2.91493e-10	-2.72893e-10	1.22354e-10	5.34951e-10	3.38949e-10	-1.52366e-10	-6.01661e-11	5.91104e-10	-5.88131e-10	-3.02799e-10	4.11107e-10	2.25503e-09	1.80799e-17
-8.20892e-10	-2.83438e-10	-8.20941e-10	1.29351e-10	-1.3645e-10	-4.6346e-10	1.03279e-09	5.31658e-10	4.01875e-10	1.14656e-09	2.16046e-09	1.67722e-10	1.03757e-09	-4.93012e-10	4.08615e-10	-2.32378e-11	5.36384e-10	5.74777e-10	2.91273e-10	-2.72829e-10	1.22249e-10	5.29554e-10	3.37093e-10	-1.52377e-10	-4.89537e-11	5.91018e-10	-5.91235e-10	-2.95319e-10	4.38714e-10	2.25608e-09	1.79669e-17
-8.20654e-10	-2.89518e-10	-8.23438e-10	1.20882e-10	-1.61707e-10	-4.63581e-10	1.03298e-09	5.1219e-10	4.01695e-10	1.14658e-09	2.15974e-09	1.67937e-10	1.03326e-09	-4.93085e-10	3.99371e-10	-2.29849e-11	5.28214e-10	5.74773e-10	2.91054e-10	-2.7285e-10	1.22248e-10	5.29864e-10	3.37103e-10	-1.52398e-10	-5.10138e-11	5.91113e-10	-5.9131e-10	-2.91883e-10	4.42655e-10	2.25537e-09	1.79305e-17
-8.2042e-10	-2.85557e-10	1.55635e-12	1.0041e-10	-1.82666e-10	-4.63544e-10	1.03298e-09	5.167e-10	4.01843e-10	1.14663e-09	2.15981e-09	1.67727e-10	1.03885e-09	-4.93075e-10	4.08755e-10	-2.29936e-11	5.26983e-10	5.73199e-10	2.91242e-10	-2.72884e-10	1.22243e-10	5.29275e-10	3.36852e-10	-1.52393e-10	-5.45495e-11	5.91022e-10	-5.84793e-10	-2.91216e-10	4.36356e-10	2.25539e-09	1.72597e-17
-8.20487e-10	-2.86238e-10	-5.22893e-10	1.17156e-10	-1.49759e-10	-4.63465e-10	1.0329e-09	5.20383e-10	4.01863e-10	1.14609e-09	9.94532e-10	3.43085e-10	1.04237e-09	-2.5091e-10	4.08337e-10	-2.29845e-11	5.36646e-10	5.74101e-10	2.91222e-10	-2.72843e-10	1.22272e-10	5.30024e-10	3.38326e-10	-1.52396e-10	-5.43061e-11	5.69617e-10	-6.172e-10	-2.92716e-10	4.43235e-10	2.25591e-09	1.38058e-17
-8.20566e-10	-2.84887e-10	-4.63481e-10	1.4753e-10	-1.90302e-10	-4.63566e-10	1.03289e-09	5.19164e-10	4.01738e-10	1.14623e-09	9.66387e-10	1.92066e-10	9.81258e-10	-4.25867e-10	2.95986e-10	-2.28132e-11	5.35887e-10	5.71357e-10	2.92494e-10	-2.72851e-10	1.22284e-10	5.30166e-10	3.37358e-10	-1.52443e-10	-5.8932e-11	5.89057e-10	-6.00829e-10	-2.91747e-10	4.43095e-10	2.25552e-09	1.35439e-17
-8.19935e-10	-2.84564e-10	-2.60004e-10	1.24562e-10	-1.63892e-10	-4.63749e-10	4.8931e-10	4.05705e-10	4.01776e-10	1.14628e-09	1.03394e-09	2.38921e-10	1.02916e-09	-4.50672e-10	3.20967e-10	-2.27738e-11	5.26638e-10	5.73993e-10	2.92495e-10	-2.7285e-10	1.22261e-10	5.24537e-10	3.37764e-10	-1.52711e-10	-5.62344e-11	5.77941e-10	-5.95679e-10	-2.91671e-10	4.39654e-10	2.25558e-09	1.2702e-17
-8.13876e-10	-2.84868e-10	-3.54164e-10	1.18159e-10	-1.54312e-10	-4.63625e-10	2.35469e-10	4.4995e-10	4.01715e-10	1.14622e-09	9.21085e-10	2.75215e-10	1.02394e-09	-4.40327e-10	3.50905e-10	-2.27215e-11	5.18897e-10	5.73985e-10	2.92752e-10	-2.72851e-10	1.22239e-10	5.07422e-10	3.36202e-10	-1.52455e-10	-5.49655e-11	5.18652e-10	-5.77515e-10	-2.84509e-10	4.38132e-10	2.25555e-09	1.22785e-17
-8.20327e-10	-2.85838e-10	-3.54048e-10	1.20361e-10	-1.76679e-10	-4.63624e-10	2.91066e-10	4.20605e-10	4.01781e-10	1.14689e-09	9.24204e-10	2.20925e-10	1.01235e-09	-4.1488e-10	3.32792e-10	-2.2737e-11	5.21192e-10	5.73895e-10	2.9418e-10	-2.72851e-10	1.22251e-10	5.20398e-10	3.40126e-10	-1.52535e-10	-5.72297e-11	5.14e-10	-5.71796e-10	-2.86904e-10	4.37238e-10	2.25553e-09	1.22323e-17
-8.14279e-10	-2.8556e-10	-3.1864e-10	1.18279e-10	-1.66075e-10	-4.63627e-10	1.63996e-10	4.35834e-10	4.01753e-10	1.14672e-09	9.00932e-10	2.40951e-10	1.00846e-09	-4.23457e-10	3.35648e-10	-2.26916e-11	5.17167e-10	5.73795e-10	2.92865e-10	-2.7285e-10	1.22238e-10	5.15716e-10	3.36752e-10	-1.52459e-10	-5.69338e-11	5.0663e-10	-5.5756e-10	-2.90648e-10	4.37654e-10	2.25552e-09	1.20837e-17
-8.14481e-10	-2.8557e-10	-3.10536e-10	1.18363e-10	-1.70465e-10	-4.63628e-10	1.72758e-10	4.08034e-10	4.01754e-10	1.14666e-09	9.03517e-10	2.36441e-10	1.00816e-09	-4.18733e-10	3.3569e-10	-2.27132e-11	5.1787e-10	5.73799e-10	2.92827e-10	-2.72842e-10	1.20409e-10	5.15532e-10	3.37081e-10	-1.52446e-10	-5.68374e-11	5.08318e-10	-5.5784e-10	-2.90469e-10	4.37642e-10	2.25451e-09	1.20554e-17
-8.13534e-10	-2.85087e-10	-3.47958e-10	1.19644e-10	-1.65323e-10	-4.6326e-10	1.55097e-10	4.73096e-10	4.01756e-10	1.14682e-09	9.10605e-10	2.3467e-10	4.45364e-10	-4.03493e-10	3.35935e-10	-2.05828e-11	5.22313e-10	5.65833e-10	2.93329e-10	-1.65194e-10	1.22247e-10	5.11935e-10	2.74065e-10	-2.00014e-10	-5.64825e-11	5.25868e-10	-5.45884e-10	-2.90127e-10	4.37893e-10	2.25552e-09	1.12431e-17
-8.15133e-10	-2.84417e-10	-3.44051e-10	1.1984e-10	-1.67363e-10	-4.63229e-10	1.5354e-10	4.45926e-10	4.01774e-10	1.14675e-09	9.10044e-10	2.37461e-10	4.60512e-10	-4.04382e-10	3.37297e-10	-2.30742e-11	5.19858e-10	5.63286e-10	2.92968e-10	-1.97263e-10	1.21583e-10	5.13039e-10	1.86744e-10	-2.05241e-10	-5.66714e-11	5.20107e-10	-5.37445e-10	-2.90057e-10	4.37938e-10	2.25426e-09	1.11815e-17
-8.14435e-10	-2.85489e-10	-3.25481e-10	1.19301e-10	-1.66092e-10	-4.62911e-10	1.56632e-10	4.2939e-10	4.01746e-10	1.14726e-09	9.05518e-10	2.35963e-10	4.95981e-10	-3.72324e-10	3.40017e-10	-2.16302e-11	5.20188e-10	5.66301e-10	2.93036e-10	-2.36661e-10	1.21496e-10	5.12908e-10	2.31987e-10	-1.71837e-10	-5.65153e-11	5.212e-10	-5.5604e-10	-2.54424e-10	1.99474e-10	2.25384e-09	1.10324e-17
-8.09371e-10	-2.85064e-10	-3.30432e-10	1.19511e-10	-1.66122e-10	-4.60006e-10	1.63632e-10	4.36158e-10	4.01743e-10	1.14692e-09	9.07703e-10	2.35546e-10	4.43572e-10	-3.76893e-10	3.40105e-10	-2.15754e-11	5.20348e-10	5.69441e-10	2.9312e-10	-2.09777e-10	1.21216e-10	5.13301e-10	2.30795e-10	-1.91762e-10	-5.66419e-11	5.15724e-10	-5.46215e-10	-2.84503e-10	2.50521e-10	2.2544e-09	1.10139e-17
-8.14103e-10	-2.85438e-10	-3.28881e-10	1.19882e-10	-8.99629e-11	-1.42315e-10	1.61452e-10	4.39176e-10	4.0173e-10	1.14676e-09	9.03726e-10	2.36027e-10	4.81525e-10	-3.73832e-10	3.37084e-10	-2.21302e-11	5.19676e-10	5.72846e-10	2.90138e-10	-1.79815e-10	8.64988e-11	5.12945e-10	2.36865e-10	-1.8307e-10	-5.66564e-11	4.92177e-10	-5.45404e-10	-1.51769e-10	2.35574e-10	2.25446e-09	1.07276e-17
-8.12704e-10	-2.85364e-10	-3.30895e-10	1.19671e-10	-1.5317e-10	-1.93538e-10	1.63164e-10	3.34142e-10	4.01736e-10	1.147e-09	9.05778e-10	1.75663e-10	4.6101e-10	-3.75852e-10	3.38547e-10	-2.194e-11	4.87868e-10	5.70168e-10	2.92291e-10	-1.92923e-10	1.04367e-10	5.12943e-10	2.3192e-10	-1.91628e-10	-6.19783e-11	5.0021e-10	-5.5061e-10	-2.12016e-10	2.4642e-10	2.2545e-09	1.06581e-17
-8.11911e-10	-2.85311e-10	-3.28255e-10	1.19803e-10	-1.1296e-10	-2.08469e-10	1.653e-10	2.26083e-10	4.01745e-10	1.14672e-09	9.07036e-10	2.20973e-10	4.72637e-10	-3.77011e-10	3.38398e-10	-2.20416e-11	5.00608e-10	5.70594e-10	2.91231e-10	-1.8738e-10	1.02662e-10	5.13014e-10	2.27375e-10	-1.83126e-10	-6.70773e-11	4.92284e-10	-5.46674e-10	-1.76929e-10	2.44278e-10	2.25432e-09	1.05995e-17
-8.12525e-10	-1.13189e-10	-3.28361e-10	1.19725e-10	-1.16661e-10	-2.30767e-10	1.68229e-10	2.68403e-10	4.01554e-10	1.14676e-09	9.06829e-10	2.12555e-10	4.73913e-10	-3.35049e-10	3.3888e-10	-2.20588e-11	5.05868e-10	5.71259e-10	2.92602e-10	-1.92535e-10	9.79512e-11	5.13114e-10	2.29954e-10	-2.67421e-11	-5.77952e-11	4.98774e-10	-5.47307e-10	-1.95898e-10	2.47098e-10	2.25425e-09	1.05225e-17
-8.10864e-10	-2.85128e-10	-3.29002e-10	1.22328e-10	-1.18178e-10	-2.09792e-10	6.80069e-11	2.66443e-10	4.01746e-10	1.14703e-09	8.60399e-10	1.92005e-10	4.69303e-10	-3.77313e-10	3.3947e-10	-2.20016e-11	4.97874e-10	5.68745e-10	1.84104e-10	-1.97593e-10	1.00445e-10	5.13116e-10	1.52534e-10	-1.83915e-10	-6.81693e-11	5.0501e-10	-5.4857e-10	-2.21888e-10	2.43794e-10	2.11473e-09	9.84427e-18
-8.11849e-10	-2.343e-10	-3.28855e-10	1.20854e-10	-1.01274e-10	-2.00695e-10	1.24884e-10	2.61956e-10	4.01667e-10	1.14693e-09	8.73596e-10	1.99219e-10	4.71696e-10	-3.67203e-10	3.3905e-10	-2.19957e-11	4.97957e-10	5.69286e-10	2.1401e-10	-1.96626e-10	1.01805e-10	5.13071e-10	1.72742e-10	-1.06063e-10	-6.60743e-11	5.02816e-10	-5.48153e-10	-2.03698e-10	2.43453e-10	2.11667e-09	9.83384e-18
-8.1099e-10	-2.17574e-10	-3.28807e-10	1.21378e-10	-1.01141e-10	-2.1058e-10	5.11567e-11	2.79754e-10	4.01738e-10	1.14699e-09	8.74332e-10	1.91447e-10	4.7253e-10	-3.26737e-10	3.39129e-10	-2.2006e-11	4.96423e-10	5.68924e-10	1.65742e-10	-1.96849e-10	1.01062e-10	5.13122e-10	1.38957e-10	-1.53743e-10	3.87256e-11	5.02692e-10	-5.48539e-10	-2.15187e-10	2.43891e-10	2.12461e-09	9.81457e-18
-8.10906e-10	-2.11019e-10	-3.28701e-10	1.21404e-10	-1.05526e-10	-2.13675e-10	4.24039e-11	2.55959e-10	4.01701e-10	1.14699e-09	8.69823e-10	1.9439e-10	4.72126e-10	-3.3528e-10	3.39063e-10	-2.20049e-11	4.93631e-10	5.69207e-10	1.5913e-10	-1.96932e-10	1.01552e-10	5.13114e-10	1.7436e-10	-1.52046e-10	1.853e-11	5.02658e-10	-5.48571e-10	-2.12903e-10	2.43819e-10	2.12241e-09	9.79329e-18
-8.11231e-10	-2.09698e-10	-3.28651e-10	1.21309e-10	-9.39318e-11	-2.11333e-10	3.70276e-11	2.58114e-10	4.01716e-10	1.14698e-09	8.72497e-10	1.91684e-10	4.72868e-10	-3.33751e-10	3.3903e-10	-2.20081e-11	4.9545e-10	5.69115e-10	1.58564e-10	-1.9683e-10	1.01937e-10	5.13116e-10	1.52743e-10	-1.42347e-10	2.21853e-11	5.02643e-10	-5.48807e-10	-2.09757e-10	2.43651e-10	2.12014e-09	9.77481e-18
-8.1124e-10	-2.1396e-10	-1.1659e-10	1.21034e-10	-1.13141e-10	-2.31204e-10	4.41229e-11	2.61421e-10	4.01823e-10	1.14697e-09	8.7218e-10	1.93445e-10	4.7253e-10	-3.34605e-10	2.66739e-10	-2.22102e-11	4.96694e-10	5.69233e-10	1.86765e-10	-1.96563e-10	1.01926e-10	5.13128e-10	1.51828e-10	-1.36697e-10	9.32019e-12	5.02141e-10	-5.48612e-10	-2.14425e-10	2.43576e-10	2.12048e-09	9.6653e-18
-8.11177e-10	-2.12016e-10	-1.78736e-10	1.21112e-10	-1.12495e-10	-2.1601e-10	4.34413e-11	2.61007e-10	4.01759e-10	1.14697e-09	8.71051e-10	1.93589e-10	4.58977e-10	-3.32738e-10	2.76838e-10	-2.2085e-11	4.96656e-10	5.69248e-10	1.82662e-10	-1.96514e-10	1.01912e-10	5.13105e-10	1.52823e-10	-1.45066e-10	1.7608e-11	5.02145e-10	-5.48557e-10	-2.12168e-10	1.45333e-10	2.12095e-09	9.62925e-18
-8.11554e-10	-2.15016e-10	-1.73381e-10	1.20646e-10	-1.07224e-10	-2.20101e-10	4.30159e-11	2.31868e-10	4.01759e-10	1.14698e-09	8.71866e-10	1.93392e-10	2.24132e-10	-3.27416e-10	2.77367e-10	-2.20276e-11	4.96644e-10	5.7179e-10	1.82536e-10	-1.8913e-10	1.01844e-10	5.12997e-10	1.55055e-10	-1.38527e-10	1.44367e-11	5.02275e-10	-5.48502e-10	-2.1251e-10	1.49497e-10	2.12081e-09	9.45252e-18
-8.11201e-10	-2.15742e-10	-1.60797e-10	1.21069e-10	-1.03145e-10	-2.21126e-10	4.46248e-11	2.43287e-10	4.01794e-10	1.14697e-09	8.70372e-10	1.93912e-10	2.13386e-10	-3.28739e-10	2.92616e-10	-2.20321e-11	4.96666e-10	5.69308e-10	1.78133e-10	-1.95656e-10	1.01626e-10	5.13084e-10	1.53169e-10	-1.42776e-10	1.43207e-11	5.02245e-10	-5.4843e-10	-2.12474e-10	1.12688e-10	2.12063e-09	9.44402e-18
-8.1129e-10	-2.15911e-10	-1.63529e-10	1.21399e-10	-1.03823e-10	-2.19305e-10	3.99466e-11	2.33607e-10	3.52461e-10	1.10366e-09	8.7053e-10	1.93843e-10	2.25968e-10	-3.28063e-10	2.91008e-10	-2.2002e-11	4.96658e-10	5.69658e-10	1.78738e-10	-1.91301e-10	1.01626e-10	5.04996e-10	1.53773e-10	-1.42542e-10	1.27802e-11	5.12877e-10	-5.48459e-10	-2.14075e-10	1.62086e-10	2.12084e-09	9.326e-18
-8.11305e-10	-2.1523e-10	-1.66609e-10	1.1996e-10	-1.03555e-10	-1.1002e-10	4.19574e-11	2.37999e-10	3.80542e-10	1.11473e-09	8.70771e-10	1.93733e-10	2.37694e-10	-3.28849e-10	2.84042e-10	-2.1945e-11	4.96626e-10	5.69673e-10	1.59354e-10	-1.98411e-10	1.01696e-10	5.06623e-10	1.54036e-10	-1.40172e-10	1.25075e-11	5.03887e-10	-5.48497e-10	-2.13243e-10	1.24881e-10	2.12073e-09	9.31673e-18
-8.11278e-10	-2.15374e-10	-1.51024e-10	1.04149e-10	-1.07421e-10	-1.24221e-10	4.20808e-11	2.39626e-10	3.64091e-10	1.11502e-09	8.70695e-10	1.93813e-10	2.3331e-10	-3.28895e-10	2.85734e-10	-2.19469e-11	4.96611e-10	5.69676e-10	1.54475e-10	-1.96483e-10	1.02712e-10	5.0779e-10	1.53881e-10	-1.3985e-10	1.20961e-11	5.03972e-10	-5.48501e-10	-2.12129e-10	1.15422e-10	2.12073e-09	9.29667e-18
-8.11268e-10	-2.15509e-10	-1.14938e-10	1.12977e-10	-1.05214e-10	-1.36903e-10	4.21279e-11	2.38812e-10	3.61046e-10	1.11242e-09	8.70267e-10	1.93809e-10	2.33214e-10	-3.29157e-10	2.88267e-10	-2.19397e-11	4.96629e-10	5.6982e-10	1.56377e-10	-1.95065e-10	1.01934e-10	5.07086e-10	1.53703e-10	-1.40629e-10	1.20912e-11	5.03778e-10	-5.48501e-10	-2.12453e-10	1.26463e-10	2.12074e-09	9.28652e-18
-8.14541e-10	-2.15628e-10	-1.43615e-10	9.85759e-11	-1.04677e-10	-1.4072e-10	4.18784e-11	2.39038e-10	3.64413e-10	1.11337e-09	8.70717e-10	1.93897e-10	2.33939e-10	-3.29613e-10	2.8918e-10	-2.19515e-11	1.41126e-10	5.69782e-10	1.55704e-10	-1.9523e-10	1.01689e-10	5.07801e-10	1.53498e-10	-1.40748e-10	1.22115e-11	5.04466e-10	-5.48501e-10	-2.11514e-10	1.32516e-10	2.12101e-09	9.08058e-18
-8.11322e-10	-2.15536e-10	-1.10566e-10	9.87042e-11	-1.05407e-10	-1.36623e-10	4.20565e-11	2.39791e-10	3.61898e-10	1.11199e-09	8.70653e-10	1.93915e-10	2.35089e-10	-3.29441e-10	2.87725e-10	-2.16753e-11	1.4782e-10	5.69898e-10	1.52831e-10	-1.96123e-10	1.01838e-10	5.08043e-10	1.5373e-10	-1.40265e-10	1.22124e-11	4.09043e-10	-5.48499e-10	-2.11944e-10	1.44393e-10	2.12075e-09	8.9778e-18
-8.11322e-10	-2.15536e-10	-1.10566e-10	9.87042e-11	-1.05407e-10	-1.36623e-10	4.20565e-11	2.39791e-10	3.61898e-10	1.11199e-09	8.70653e-10	1.93915e-10	2.35089e-10	-3.29441e-10	2.87725e-10	-2.16753e-11	1.4782e-10	5.69898e-10	1.52831e-10	-1.96123e-10	1.01838e-10	5.08043e-10	1.5373e-10	-1.40265e-10	1.22124e-11	4.09043e-10	-5.48499e-10	-2.11944e-10	1.44393e-10	2.12075e-09	8.9778e-18
-8.11584e-10	-2.15486e-10	-1.11527e-10	1.01716e-10	-1.05275e-10	-6.36153e-11	4.18983e-11	2.38847e-10	3.61603e-10	2.00407e-10	8.70594e-10	1.9383e-10	2.34795e-10	-3.29323e-10	2.88046e-10	-2.15688e-11	1.80376e-10	5.69859e-10	1.53806e-10	-1.95733e-10	8.88737e-11	5.08719e-10	1.5368e-10	-1.40681e-10	1.22261e-11	4.30684e-10	-5.47589e-10	-2.1206e-10	1.41635e-10	2.12077e-09	7.79279e-18
-8.11584e-10	-2.15486e-10	-1.11527e-10	1.01716e-10	-1.05275e-10	-6.36153e-11	4.18983e-11	2.38847e-10	3.61603e-10	2.00407e-10	8.70594e-10	1.9383e-10	2.34795e-10	-3.29323e-10	2.88046e-10	-2.15688e-11	1.80376e-10	5.69859e-10	1.53806e-10	-1.95733e-10	8.88737e-11	5.08719e-10	1.5368e-10	-1.40681e-10	1.22261e-11	4.30684e-10	-5.47589e-10	-2.1206e-10	1.41635e-10	2.12077e-09	7.79279e-18
-8.11751e-10	-2.15479e-10	-1.06794e-10	1.02542e-10	-1.05401e-10	-6.64249e-11	4.19897e-11	2.35212e-10	3.59774e-10	1.45305e-10	8.7077e-10	1.93484e-10	2.35111e-10	-3.29374e-10	2.87637e-10	-2.14174e-11	1.75321e-10	5.69879e-10	1.54441e-10	-1.96099e-10	9.50636e-11	5.08408e-10	1.5503e-10	-1.40893e-10	1.31975e-11	4.28696e-10	-5.44948e-10	-2.11619e-10	1.40498e-10	2.12076e-09	7.76535e-18
-8.11758e-10	-2.15423e-10	-1.11148e-10	1.003e-10	-1.05177e-10	-7.02475e-11	4.19056e-11	2.36868e-10	3.61539e-10	1.59204e-10	8.70721e-10	1.93619e-10	2.35548e-10	-3.29349e-10	2.87834e-10	-2.15224e-11	1.60453e-10	5.69876e-10	1.54295e-10	-1.9588e-10	8.99099e-11	5.08597e-10	1.54833e-10	-1.40881e-10	1.23529e-11	4.26962e-10	-5.43545e-10	-2.11972e-10	1.40552e-10	2.12076e-09	7.76406e-18
-8.11774e-10	-2.15494e-10	-1.12433e-10	1.02161e-10	-1.05305e-10	-7.66984e-11	4.19451e-11	2.37177e-10	3.60465e-10	1.36576e-10	8.70713e-10	1.9378e-10	2.35226e-10	-3.29394e-10	2.87783e-10	-2.15132e-11	1.54058e-10	5.69858e-10	1.54123e-10	-1.95942e-10	9.25347e-11	5.08728e-10	1.54571e-10	-1.40757e-10	1.29848e-11	4.31055e-10	-5.4352e-10	-2.12013e-10	1.40796e-10	2.12076e-09	7.76037e-18
-8.11731e-10	-1.46872e-10	-1.13256e-10	1.05299e-10	-1.05285e-10	-7.30428e-11	4.19769e-11	2.36781e-10	3.61939e-10	8.83508e-11	8.70722e-10	1.93577e-10	2.35088e-10	-3.29379e-10	2.87755e-10	-2.15485e-11	1.59811e-10	5.69854e-10	4.43443e-11	-1.96032e-10	9.54503e-11	5.08667e-10	1.55155e-10	-1.40741e-10	1.24797e-11	2.81578e-10	-5.43846e-10	-2.12669e-10	1.40856e-10	2.12076e-09	7.60039e-18
-8.11767e-10	-2.13419e-10	-1.1123e-10	1.02131e-10	-1.05309e-10	-7.1724e-11	4.21104e-11	2.35566e-10	3.59276e-10	1.47957e-10	8.70689e-10	1.94656e-10	2.35299e-10	-2.91524e-10	2.87618e-10	-2.1393e-11	1.61572e-10	5.67411e-10	1.50115e-10	-1.87054e-10	9.27408e-11	4.3832e-10	1.4175e-10	-1.40972e-10	1.26897e-11	4.21039e-10	-5.44875e-10	-2.11952e-10	1.40822e-10	4.27119e-11	3.15849e-18
-8.11808e-10	-1.75714e-10	-1.10181e-10	1.02037e-10	-1.0532e-10	-7.21703e-11	4.23031e-11	2.36148e-10	3.6026e-10	1.06098e-10	8.70694e-10	1.93606e-10	2.3522e-10	-2.66255e-10	2.86625e-10	-2.15181e-11	1.6066e-10	5.59452e-10	9.29414e-11	-1.9487e-10	9.28267e-11	3.65831e-10	1.41355e-10	-1.40838e-10	1.27363e-11	4.12123e-10	-5.44619e-10	-2.12005e-10	1.41026e-10	1.60991e-11	3.03118e-18
-8.11791e-10	-1.78628e-10	-1.10591e-10	1.02319e-10	-1.05316e-10	-7.30997e-11	4.21075e-11	2.3591e-10	3.53685e-10	1.10737e-10	8.70745e-10	1.93615e-10	2.35234e-10	-2.73343e-10	2.86563e-10	-2.15197e-11	1.628e-10	5.60579e-10	1.0377e-10	-1.87921e-10	9.29121e-11	3.91358e-10	1.41773e-10	-1.40876e-10	1.27579e-11	3.64e-10	-5.44671e-10	-2.1204e-10	1.40876e-10	9.70808e-11	3.02528e-18
-8.1176e-10	-2.21221e-10	-1.11859e-10	1.0415e-10	-1.07943e-10	-6.96638e-11	4.32471e-11	2.36396e-10	3.50938e-10	1.06217e-10	8.70704e-10	1.93617e-10	2.35339e-10	-2.63555e-10	2.82174e-10	-2.2399e-11	1.7039e-10	1.09253e-10	1.16788e-10	-1.9348e-10	9.50554e-11	3.80501e-10	1.19283e-10	-1.40849e-10	1.27829e-11	3.28819e-10	-5.46175e-10	-2.12123e-10	1.40699e-10	1.34385e-10	2.7099e-18
-8.1176e-10	-1.97898e-10	-1.11147e-10	1.0409e-10	-1.24569e-10	-6.98221e-11	4.30745e-11	2.35995e-10	3.49084e-10	1.02504e-10	8.70697e-10	1.9362e-10	2.35284e-10	-2.6515e-10	2.84076e-10	-2.18315e-11	1.6687e-10	1.2802e-10	1.08771e-10	-1.92764e-10	9.44448e-11	3.40777e-10	1.19833e-10	-1.40853e-10	1.27905e-11	3.36841e-10	-5.44914e-10	-2.12087e-10	1.40843e-10	9.66728e-11	2.67125e-18
-8.1176e-10	-2.01235e-10	-1.11578e-10	1.03638e-10	-1.40138e-10	-7.05837e-11	4.29796e-11	2.3525e-10	3.48412e-10	6.07587e-11	8.70693e-10	1.93627e-10	2.35331e-10	-2.47068e-10	2.83741e-10	-2.08973e-11	1.69599e-10	1.56271e-10	1.26558e-10	-1.90842e-10	9.37075e-11	3.49899e-10	1.20334e-10	-1.40848e-10	1.27848e-11	3.37204e-10	-4.92904e-10	-2.12078e-10	1.50423e-10	1.16993e-10	2.63177e-18
-8.11762e-10	-2.05864e-10	-1.11779e-10	1.04659e-10	-1.33729e-10	-7.02936e-11	4.30508e-11	2.3554e-10	3.48598e-10	7.78286e-11	8.70697e-10	1.93623e-10	2.35341e-10	-2.49652e-10	2.82333e-10	-2.0735e-11	1.70261e-10	1.33174e-10	1.27967e-10	-1.91127e-10	9.45317e-11	3.30981e-10	1.18469e-10	-1.4085e-10	1.28003e-11	3.40411e-10	-4.99181e-10	-2.12081e-10	1.43194e-10	9.78553e-11	2.61825e-18
-8.11762e-10	-2.02635e-10	-1.11672e-10	9.83367e-11	-1.34397e-10	-7.01846e-11	4.30005e-11	2.34765e-10	3.48747e-10	6.77658e-11	8.70689e-10	1.93623e-10	2.35328e-10	-2.51215e-10	2.82933e-10	-2.11689e-11	1.69855e-10	1.44116e-10	1.25859e-10	-1.93743e-10	9.41285e-11	3.147e-10	1.19948e-10	-1.40843e-10	1.27778e-11	3.39529e-10	-5.00738e-10	-2.12079e-10	1.46454e-10	1.04092e-10	2.61146e-18
-8.11762e-10	-2.02524e-10	-1.11667e-10	9.92066e-11	-1.32767e-10	-7.0146e-11	4.29801e-11	2.3461e-10	1.83322e-10	7.23109e-11	8.70692e-10	1.93623e-10	2.32205e-10	-2.50336e-10	2.83629e-10	-2.1038e-11	1.69918e-10	1.3604e-10	1.27021e-10	-1.94502e-10	9.42387e-11	3.2403e-10	1.19773e-10	-1.40848e-10	1.27858e-11	3.38897e-10	-5.00963e-10	-2.12079e-10	1.44279e-10	1.07589e-10	2.52638e-18
-8.1176e-10	-2.04526e-10	-1.11773e-10	1.00873e-10	-1.29226e-10	-7.02487e-11	4.29933e-11	2.35458e-10	2.81504e-10	7.32679e-11	6.67803e-10	1.93623e-10	2.35251e-10	-2.49906e-10	2.82723e-10	-2.05104e-11	1.6963e-10	1.30663e-10	1.25505e-10	-1.92654e-10	9.42451e-11	2.83202e-10	1.19873e-10	-1.40546e-10	1.27889e-11	3.39935e-10	-5.0725e-10	-2.12059e-10	1.45112e-10	1.07982e-10	2.24122e-18
-8.11755e-10	-1.39683e-10	-1.11769e-10	1.03311e-10	-1.21557e-10	-7.02904e-11	4.30023e-11	2.35199e-10	2.30965e-10	7.56395e-11	6.9407e-10	1.93613e-10	2.34969e-10	-2.50594e-10	2.85319e-10	-2.07441e-11	1.6985e-10	1.27949e-10	1.26683e-10	-1.76044e-10	9.43174e-11	2.94043e-10	1.19787e-10	-1.40858e-10	1.31813e-11	3.40939e-10	-4.45802e-10	-2.12088e-10	1.44992e-10	1.0671e-10	2.17099e-18
-8.11758e-10	-1.3505e-10	-1.1177e-10	1.0232e-10	-1.30831e-10	-7.01898e-11	4.30134e-11	2.35198e-10	2.48415e-10	7.42657e-11	6.86835e-10	1.93558e-10	2.34854e-10	-2.50503e-10	2.83783e-10	-2.13314e-11	1.74646e-10	1.32412e-10	1.26634e-10	-1.60693e-10	9.42795e-11	2.93918e-10	1.19903e-10	-1.53383e-10	1.99155e-11	3.39414e-10	-9.09e-11	-2.12144e-10	1.45589e-10	1.05759e-10	1.97901e-18
-8.11759e-10	-1.20502e-10	-1.11756e-10	1.02414e-10	-1.37733e-10	-7.02314e-11	4.3009e-11	2.35154e-10	2.2438e-10	7.43551e-11	6.85428e-10	1.93602e-10	2.34944e-10	-2.50522e-10	2.83616e-10	-2.1127e-11	1.72419e-10	1.32244e-10	1.26488e-10	-1.7586e-10	9.42717e-11	2.83322e-10	1.19821e-10	-1.43724e-10	1.32302e-11	3.39807e-10	-1.01007e-10	-2.12068e-10	1.46057e-10	1.04833e-10	1.96097e-18
-8.11759e-10	-1.20502e-10	-1.11756e-10	1.02414e-10	-1.37733e-10	-7.02314e-11	4.3009e-11	2.35154e-10	2.2438e-10	7.43551e-11	6.85428e-10	1.93602e-10	2.34944e-10	-2.50522e-10	2.83616e-10	-2.1127e-11	1.72419e-10	1.32244e-10	1.26488e-10	-1.7586e-10	9.42717e-11	2.83322e-10	1.19821e-10	-1.43724e-10	1.32302e-11	3.39807e-10	-1.01007e-10	-2.12068e-10	1.46057e-10	1.04833e-10	1.96097e-18
-8.11755e-10	-1.22505e-10	-1.11754e-10	1.02304e-10	-1.35424e-10	-7.02075e-11	4.30082e-11	2.35171e-10	2.20742e-10	7.44103e-11	6.85392e-10	1.93591e-10	2.34868e-10	-2.50568e-10	2.83722e-10	-2.10191e-11	1.73009e-10	1.32631e-10	1.26407e-10	-1.62459e-10	9.42798e-11	2.83511e-10	1.19917e-10	-1.4301e-10	1.37005e-11	3.39794e-10	-1.0612e-10	-2.12137e-10	1.45533e-10	1.04861e-10	1.9558e-18
-8.11757e-10	-1.27827e-10	-1.11756e-10	1.02504e-10	-1.35056e-10	-7.02281e-11	4.30094e-11	2.35176e-10	2.14193e-10	7.42014e-11	6.85819e-10	1.93568e-10	2.34955e-10	-2.5053e-10	2.84395e-10	-2.10104e-11	1.72892e-10	1.32443e-10	1.265e-10	-1.59945e-10	9.42789e-11	2.80549e-10	1.19839e-10	-1.43725e-10	1.58068e-11	3.39718e-10	-1.03161e-10	-2.12119e-10	1.45745e-10	1.0514e-10	1.95233e-18
-8.11722e-10	-1.26963e-10	-1.11756e-10	1.02315e-10	-1.3562e-10	-7.02533e-11	4.30094e-11	2.36068e-10	2.23381e-10	7.69788e-11	6.85457e-10	1.93652e-10	2.34948e-10	-2.50626e-10	2.70417e-10	-2.11365e-11	1.7279e-10	1.32463e-10	1.22147e-10	-1.55204e-10	9.43442e-11	1.25713e-10	1.01121e-10	-1.44316e-10	1.4435e-11	3.29529e-10	-1.04125e-10	-2.12362e-10	1.45799e-10	1.05219e-10	1.87287e-18
-8.11964e-10	-1.30049e-10	-1.10236e-10	1.0221e-10	-1.35179e-10	-7.02183e-11	4.30083e-11	2.35118e-10	2.03746e-10	7.874e-11	6.85284e-10	1.93606e-10	2.34919e-10	-2.50607e-10	2.84973e-10	-1.1274e-11	1.23604e-10	1.33414e-10	1.10497e-10	-1.63923e-10	9.43255e-11	6.86147e-11	1.19551e-10	3.47615e-11	1.9942e-11	3.34353e-10	-1.05395e-10	-2.12438e-10	1.45921e-10	1.05285e-10	1.83534e-18
-8.11873e-10	-1.28493e-10	-1.11236e-10	1.02693e-10	-1.35227e-10	-7.08337e-11	4.29667e-11	2.35263e-10	2.11137e-10	7.72521e-11	6.85422e-10	1.93613e-10	2.34922e-10	-2.50591e-10	1.51487e-10	-1.75945e-11	1.27385e-10	1.32484e-10	1.23823e-10	-1.61728e-10	9.4334e-11	6.73044e-11	1.14984e-10	-1.05358e-10	1.47377e-11	3.32198e-10	-1.07689e-10	-2.1218e-10	1.4572e-10	1.05197e-10	1.79065e-18
-8.11941e-10	-1.29407e-10	-1.11427e-10	1.02443e-10	-1.35616e-10	-7.05429e-11	4.297e-11	2.35297e-10	2.1644e-10	7.86933e-11	6.76377e-10	1.93608e-10	2.34923e-10	-2.50623e-10	1.37271e-10	-7.10177e-12	1.23623e-10	1.32869e-10	1.23365e-10	-1.60034e-10	9.68081e-11	6.57869e-11	7.50715e-11	-1.23987e-10	1.5894e-11	3.26543e-10	-1.06586e-10	-2.12341e-10	1.45845e-10	1.05137e-10	1.76852e-18
-8.12019e-10	-1.29734e-10	-1.1135e-10	1.02434e-10	-1.3564e-10	-7.03307e-11	4.27298e-11	2.35562e-10	2.05598e-10	7.79802e-11	6.79102e-10	1.93624e-10	2.34921e-10	-2.50622e-10	1.46662e-10	-1.64754e-11	1.32041e-10	1.32798e-10	1.19213e-10	-1.60101e-10	9.60511e-11	7.72148e-11	7.5186e-11	-7.60842e-11	1.52444e-11	3.29947e-10	-1.07137e-10	-2.12231e-10	1.45803e-10	1.05152e-10	1.76604e-18
-8.12235e-10	-1.30062e-10	-1.11697e-10	1.01717e-10	-1.35544e-10	-7.04361e-11	4.28083e-11	2.35614e-10	2.15607e-10	7.9724e-11	6.8081e-10	1.93606e-10	2.34927e-10	-2.5065e-10	1.50034e-10	-1.03618e-11	1.29604e-10	1.32734e-10	1.13807e-10	-1.59699e-10	9.46485e-11	5.69702e-11	6.92773e-11	-1.11597e-10	1.52232e-11	3.32204e-10	-1.06245e-10	-1.33702e-10	1.4584e-10	1.05219e-10	1.74903e-18
-8.12126e-10	-1.30786e-10	-1.11459e-10	1.0183e-10	-1.3549e-10	-7.03365e-11	5.27862e-11	2.39068e-10	1.99133e-10	7.76339e-11	4.19483e-10	1.93629e-10	2.35025e-10	-2.35799e-10	1.38205e-10	-1.22213e-11	1.35979e-10	1.32766e-10	1.16645e-10	-1.60205e-10	9.60686e-11	6.61849e-11	7.77077e-11	-9.91523e-11	-4.48224e-12	3.29451e-10	-3.44477e-11	-2.04266e-10	1.45831e-10	1.05823e-10	1.46072e-18
-8.08516e-10	-1.30696e-10	-1.11663e-10	1.0063e-10	-1.354e-10	-7.16764e-11	5.10581e-11	2.37151e-10	1.9924e-10	7.77701e-11	4.2203e-10	1.93707e-10	2.35012e-10	-2.3673e-10	1.40385e-10	-9.38424e-12	1.35028e-10	1.32774e-10	1.16639e-10	-1.10785e-10	9.52045e-11	6.57415e-11	8.14657e-11	-9.63665e-11	-2.75063e-12	3.3042e-10	-6.09073e-11	-1.79526e-10	1.45831e-10	1.04052e-10	1.4364e-18
-8.08407e-10	-1.30583e-10	-1.12031e-10	1.00636e-10	-1.35325e-10	-7.15545e-11	5.16131e-11	2.36532e-10	2.03231e-10	7.80565e-11	4.23164e-10	8.73596e-11	2.35014e-10	-2.39649e-10	1.45093e-10	-9.46998e-12	1.35016e-10	1.32774e-10	1.16624e-10	-1.24342e-10	9.52127e-11	6.57589e-11	7.71778e-11	-9.64399e-11	-2.30638e-12	3.30118e-10	-6.97733e-11	-1.7641e-10	1.45836e-10	1.01244e-10	1.41325e-18
-8.08765e-10	-1.30305e-10	-1.12591e-10	1.00994e-10	-1.3543e-10	-7.08141e-11	5.1524e-11	2.35998e-10	1.91829e-10	7.83184e-11	4.48983e-10	1.31068e-10	2.3455e-10	-1.01761e-10	1.45881e-10	-1.04443e-11	1.32415e-10	1.32763e-10	1.16238e-10	-1.21899e-10	8.69482e-11	6.643e-11	7.64061e-11	-9.47057e-11	-4.37719e-12	3.30385e-10	-5.25228e-11	-1.74508e-10	1.45826e-10	6.90508e-11	1.38285e-18
-5.47399e-10	-9.96857e-11	-1.11893e-10	7.63393e-11	-1.40591e-10	-7.11602e-11	5.3435e-11	2.35593e-10	1.98636e-10	7.84706e-11	4.37705e-10	1.25802e-10	2.34691e-10	-1.57565e-10	1.47932e-10	-1.06674e-11	1.33926e-10	1.32769e-10	1.16368e-10	-1.17065e-10	9.70874e-11	-3.27048e-11	7.82134e-11	-9.16062e-11	-5.39061e-13	3.30243e-10	-7.88471e-11	-1.78306e-10	1.45837e-10	1.02484e-10	1.03271e-18
-5.39123e-10	-7.50506e-11	-1.11839e-10	7.94056e-11	-1.3644e-10	-7.11687e-11	5.16592e-11	2.36771e-10	1.95019e-10	7.82698e-11	4.34604e-10	1.27662e-10	2.34749e-10	-1.42371e-10	1.46367e-10	-1.00488e-11	1.31497e-10	1.3278e-10	1.1628e-10	-1.11718e-10	9.50216e-11	-5.6632e-12	7.83256e-11	-9.18697e-11	-9.87838e-13	3.30204e-10	-5.59278e-11	-1.7645e-10	1.45825e-10	1.01715e-10	1.00322e-18
-5.44029e-10	-3.76016e-11	-1.13788e-10	7.76874e-11	-1.36573e-10	-7.10262e-11	5.11468e-11	2.34921e-10	1.95476e-10	7.82238e-11	4.27553e-10	1.2169e-10	2.34662e-10	-1.43617e-10	1.46604e-10	-9.81083e-12	1.31974e-10	1.32765e-10	1.16328e-10	-1.1329e-10	9.52994e-11	-1.74715e-11	7.83904e-11	-4.89047e-11	-9.51578e-13	3.05122e-10	-9.04545e-11	-1.77193e-10	1.45822e-10	1.026e-10	9.80891e-19
-5.49924e-10	-7.37855e-11	-1.12701e-10	7.93929e-11	-1.38561e-10	-7.11032e-11	5.54592e-11	2.35761e-10	1.96927e-10	7.84183e-11	4.30212e-10	1.14873e-10	1.97641e-10	-1.40704e-10	1.46603e-10	-1.01546e-11	1.31728e-10	1.32778e-10	1.16349e-10	-1.15731e-10	9.28429e-11	-6.57213e-13	7.93266e-11	-5.90854e-11	3.88265e-13	3.01593e-10	-7.53638e-11	-1.66525e-10	1.45822e-10	9.90459e-11	9.69202e-19
-1.18208e-10	-7.87765e-11	-1.12503e-10	8.16653e-11	-4.31616e-11	-7.14441e-11	4.50593e-11	1.7775e-10	1.95828e-10	7.82427e-11	4.29101e-10	1.21831e-10	2.15705e-10	-1.38244e-10	1.46427e-10	-1.08637e-11	1.3219e-10	1.34526e-10	1.16325e-10	-1.1412e-10	7.18914e-11	6.44569e-12	7.88616e-11	-7.91336e-11	-9.18612e-14	3.02993e-10	-7.44123e-11	-1.65767e-10	1.45875e-10	1.01783e-10	6.47015e-19
-8.11402e-11	-6.29715e-11	-1.14226e-10	8.02767e-11	2.30043e-11	-7.2052e-11	3.58191e-11	2.35804e-10	1.95866e-10	7.82624e-11	4.2845e-10	1.16678e-10	2.34398e-10	4.67073e-11	1.46668e-10	-1.02829e-11	1.32073e-10	1.33552e-10	1.16278e-10	-1.15322e-10	6.30071e-11	3.67679e-12	7.85604e-11	-6.64733e-11	8.8671e-13	2.878e-10	-8.47929e-11	-1.64707e-10	1.45875e-10	1.01934e-10	6.38553e-19
-1.56924e-10	-7.46636e-11	-1.13545e-10	7.70506e-11	-4.11605e-11	-7.18202e-11	4.33724e-11	1.56196e-10	1.95846e-10	7.82873e-11	4.30065e-10	1.18218e-10	7.07633e-11	-9.6956e-12	1.4604e-10	-1.02714e-11	1.32186e-10	1.33321e-10	1.16317e-10	-1.15629e-10	7.54515e-11	5.4994e-12	7.87083e-11	-6.34272e-11	8.22417e-13	2.94145e-10	-8.16545e-11	-1.70085e-10	1.45913e-10	9.97679e-11	5.83561e-19
-1.1909e-10	-7.25911e-11	-1.1384e-10	8.03585e-11	-5.3176e-11	-7.16684e-11	4.51785e-11	9.89369e-11	1.95779e-10	7.82796e-11	4.28913e-10	1.18263e-10	4.51454e-11	-4.2497e-11	1.46233e-10	-1.03979e-11	1.32068e-10	1.33259e-10	1.163e-10	-1.1443e-10	6.89647e-11	3.67099e-12	6.99147e-11	-6.7586e-11	5.23999e-13	2.97327e-10	-7.37122e-11	-1.68919e-10	1.46001e-10	1.01113e-10	5.56364e-19
-1.1168e-10	-7.14878e-11	-1.13876e-10	8.00999e-11	-3.43358e-11	-7.15804e-11	4.50117e-11	1.29483e-10	1.95716e-10	7.82847e-11	4.28789e-10	1.18334e-10	5.82024e-11	3.59165e-13	1.46441e-10	-1.02457e-11	1.32161e-10	1.2089e-10	1.16303e-10	-1.1596e-10	7.37537e-11	4.32272e-12	6.86572e-11	-6.75611e-11	5.55658e-13	2.92656e-10	-7.52869e-11	-1.69912e-10	1.45912e-10	9.95912e-11	5.5448e-19
-1.17426e-10	-6.70542e-11	-1.13843e-10	7.97027e-11	-4.20168e-11	-7.15238e-11	4.5195e-11	1.08517e-10	1.95798e-10	7.82813e-11	4.29049e-10	1.18624e-10	5.05422e-11	-9.83194e-12	1.46297e-10	-1.0239e-11	1.32175e-10	1.24447e-10	1.16303e-10	-1.1567e-10	7.39903e-11	4.0058e-12	6.5787e-11	-6.73548e-11	5.82149e-13	2.93478e-10	-7.38749e-11	-1.69043e-10	1.4591e-10	1.00455e-10	5.50838e-19
-1.02146e-10	-6.98238e-11	-1.13832e-10	7.97092e-11	-4.06915e-11	-7.16097e-11	4.53214e-11	1.00116e-10	1.95788e-10	7.82784e-11	4.29293e-10	1.17971e-10	4.33841e-11	-1.96364e-11	1.46259e-10	-1.02548e-11	1.32132e-10	1.25706e-10	1.16298e-10	-1.1523e-10	7.33179e-11	3.94309e-12	6.21623e-11	-6.72445e-11	5.23476e-13	2.95021e-10	-7.42603e-11	-1.68505e-10	1.45964e-10	1.00671e-10	5.46143e-19
-1.10264e-10	-6.9941e-11	-1.13796e-10	7.94451e-11	-3.98467e-11	-7.16199e-11	4.49987e-11	9.91427e-11	1.95815e-10	7.8278e-11	4.29285e-10	1.18427e-10	5.81185e-11	-1.82694e-11	1.46235e-10	-1.02609e-11	1.32185e-10	1.27914e-10	2.56589e-11	-1.15003e-10	7.33187e-11	3.81512e-12	5.83431e-11	-6.73066e-11	5.51622e-13	2.93752e-10	-7.44374e-11	-1.69911e-10	1.45926e-10	1.00508e-10	5.36006e-19
-1.0994e-10	-6.98311e-11	-1.13745e-10	7.97613e-11	-3.97525e-11	-7.15983e-11	4.52448e-11	1.00272e-10	1.95793e-10	7.8279e-11	4.29189e-10	1.18292e-10	5.15843e-11	-1.94602e-11	1.46269e-10	-1.02716e-11	3.25941e-11	1.23881e-10	6.90266e-11	-1.15102e-10	7.31202e-11	3.8662e-12	5.68487e-11	-6.71276e-11	5.3797e-13	2.9492e-10	-7.43114e-11	-1.58099e-10	1.45933e-10	1.00613e-10	5.18706e-19
-1.07104e-10	-6.9811e-11	-1.13818e-10	6.29438e-11	-3.94483e-11	-7.16078e-11	4.5236e-11	9.94843e-11	1.95795e-10	7.8233e-11	4.29252e-10	1.18152e-10	4.67388e-11	-1.84138e-11	1.46283e-10	-1.02781e-11	9.16644e-12	1.24932e-10	4.27432e-11	-1.15444e-10	7.32121e-11	4.00837e-12	5.99016e-11	-6.76199e-11	5.40248e-13	2.94666e-10	-7.44189e-11	-1.60836e-10	1.45945e-10	1.00589e-10	5.12626e-19
-1.07442e-10	-6.97209e-11	-1.13811e-10	5.3084e-11	-3.96257e-11	-7.16188e-11	4.52148e-11	9.90898e-11	1.95796e-10	7.79902e-11	4.29253e-10	1.18169e-10	4.91406e-11	-1.80955e-11	1.46285e-10	-1.02707e-11	1.27897e-11	1.25089e-10	4.49136e-11	-1.15401e-10	7.18885e-11	4.01142e-12	5.93198e-11	-6.75393e-11	5.46642e-13	2.94695e-10	-7.43797e-11	-1.61407e-10	1.46071e-10	1.0059e-10	5.11921e-19
-1.07642e-10	-6.97513e-11	-1.13804e-10	5.53634e-11	-3.93221e-11	-7.16486e-11	4.52263e-11	9.93862e-11	1.95795e-10	7.81963e-11	4.29187e-10	1.18185e-10	4.94088e-11	-1.76571e-11	1.46281e-10	-1.02614e-11	1.78656e-12	1.24156e-10	4.15638e-11	-1.15254e-10	7.26735e-11	3.97824e-12	5.87751e-11	-6.74244e-11	5.34732e-13	2.94726e-10	-7.44107e-11	-1.55249e-10	1.45947e-10	1.00625e-10	5.09603e-19
-1.07458e-10	-7.00497e-11	-1.14327e-10	5.53867e-11	-2.37032e-11	-7.16803e-11	4.59995e-11	9.9418e-11	1.94804e-10	7.80924e-11	4.29258e-10	1.18174e-10	5.02338e-11	-1.75589e-11	1.46313e-10	-1.02624e-11	1.85806e-11	1.25256e-10	3.39585e-11	-1.15349e-10	7.26723e-11	3.98784e-12	5.91135e-11	-6.75127e-11	-8.56485e-12	2.94653e-10	-7.44104e-11	-1.59853e-10	1.45984e-10	4.63639e-11	5.02198e-19
-1.07024e-10	-7.04237e-11	-1.13943e-10	5.64081e-11	-3.10081e-11	-7.1687e-11	4.34183e-11	9.93871e-11	1.9512e-10	7.81883e-11	4.29224e-10	1.19761e-10	5.0157e-11	-1.77267e-11	1.46585e-10	-1.02617e-11	1.52559e-11	1.24944e-10	3.52367e-11	-1.15352e-10	7.28762e-11	4.01665e-12	5.49487e-11	-6.75041e-11	-9.88722e-13	6.44591e-11	-7.439e-11	-1.60758e-10	1.46396e-10	6.80806e-11	4.2252e-19
-1.07006e-10	-7.03891e-11	-1.13941e-10	5.63644e-11	-3.15214e-11	-7.16991e-11	4.34191e-11	9.93928e-11	1.95506e-10	7.81872e-11	4.29214e-10	1.19186e-10	5.01678e-11	-1.77299e-11	1.4643e-10	-1.02625e-11	1.35684e-11	1.24923e-10	3.52339e-11	-1.15336e-10	7.28762e-11	4.01448e-12	5.56955e-11	-6.75036e-11	-1.01425e-12	6.61922e-11	-7.43837e-11	-1.61181e-10	1.46376e-10	5.95194e-11	4.21789e-19
-1.07403e-10	-7.00537e-11	-1.13934e-10	5.66629e-11	-3.48301e-11	-7.16901e-11	4.47022e-11	9.92216e-11	1.95574e-10	7.81705e-11	4.29238e-10	1.20741e-10	5.02142e-11	-1.77235e-11	1.46411e-10	-1.0263e-11	1.45128e-11	1.25023e-10	3.43926e-11	-1.15335e-10	7.32216e-11	4.00584e-12	5.65909e-11	-6.75029e-11	-2.29714e-13	7.88211e-11	-7.43899e-11	-1.60226e-10	3.21066e-11	6.04485e-11	4.03958e-19
-1.07128e-10	-7.01849e-11	-1.14017e-10	5.68864e-11	-3.05309e-11	-7.16853e-11	4.40052e-11	9.91197e-11	1.95461e-10	7.81772e-11	4.29236e-10	1.19747e-10	5.01139e-11	-1.76999e-11	1.46476e-10	-1.02633e-11	1.59682e-11	1.2498e-10	3.42173e-11	-1.15395e-10	7.34788e-11	4.0123e-12	5.59358e-11	-6.74947e-11	-2.63393e-12	8.48897e-11	-7.4385e-11	-1.60467e-10	2.4573e-11	5.97062e-11	4.03881e-19
-1.07212e-10	-7.01806e-11	-1.14012e-10	5.72005e-11	-3.11032e-11	-7.16871e-11	4.44076e-11	9.92769e-11	1.95503e-10	7.81767e-11	4.29231e-10	1.1978e-10	5.00822e-11	-1.76814e-11	1.46475e-10	-1.02638e-11	1.73086e-11	1.24868e-10	3.42302e-11	-1.1538e-10	7.33627e-11	4.01391e-12	5.5877e-11	-6.74965e-11	-4.18978e-12	6.83203e-11	-7.4388e-11	-1.60447e-10	2.63902e-11	6.34843e-11	4.02066e-19
-1.07246e-10	-7.0163e-11	-1.1401e-10	5.63023e-11	-3.1873e-11	-7.16839e-11	4.39846e-11	9.92561e-11	1.95745e-10	7.81714e-11	4.29238e-10	1.1987e-10	5.01382e-11	-1.76946e-11	1.46422e-10	-1.02636e-11	1.51325e-11	1.25014e-10	3.43016e-11	-1.15371e-10	7.32625e-11	4.01066e-12	5.53841e-11	-6.74987e-11	-2.68188e-12	6.80455e-11	-7.4387e-11	-1.60209e-10	3.43384e-11	5.69047e-11	4.01553e-19
-1.07242e-10	-7.01816e-11	-1.13845e-10	5.65652e-11	-3.17869e-11	-7.16878e-11	4.4428e-11	9.93629e-11	1.94928e-10	7.82915e-11	4.21526e-10	1.19944e-10	5.01631e-11	-1.7701e-11	1.4392e-10	-7.83708e-12	1.49875e-11	1.25021e-10	3.43768e-11	-1.15367e-10	7.30215e-11	4.00921e-12	5.60468e-11	-6.7952e-11	-2.80285e-12	6.13994e-11	-7.43959e-11	-1.62687e-10	2.62807e-11	6.18996e-11	3.94139e-19
-1.07529e-10	-7.00663e-11	-1.13855e-10	5.63634e-11	-3.17512e-11	-7.17141e-11	4.4212e-11	9.95146e-11	1.95026e-10	7.82725e-11	4.2374e-10	1.20246e-10	4.98276e-11	-1.77023e-11	1.45735e-10	-1.31174e-11	1.57005e-11	1.24984e-10	3.77081e-11	-7.91013e-11	7.32208e-11	4.01148e-12	5.61559e-11	-6.82011e-11	-2.84553e-12	6.70771e-11	-7.43899e-11	-1.60491e-10	2.75207e-11	6.12833e-11	3.90044e-19
-1.07911e-10	-7.0128e-11	-1.14002e-10	5.65692e-11	-3.21081e-11	-7.17204e-11	4.423e-11	1.00042e-10	1.9504e-10	7.82078e-11	4.23503e-10	1.19867e-10	5.00265e-11	-1.76711e-11	1.45982e-10	-1.01615e-11	1.53515e-11	1.24995e-10	3.47946e-11	-7.64219e-11	2.36567e-11	2.39785e-12	5.59318e-11	-6.76588e-11	-3.06941e-12	6.86884e-11	-7.43894e-11	-1.6049e-10	2.78197e-11	4.55253e-11	3.83054e-19
-1.06605e-10	-7.01115e-11	-1.13786e-10	5.62407e-11	-3.18177e-11	-7.15675e-11	7.40695e-12	9.80458e-11	7.62058e-11	3.18743e-11	4.23702e-10	1.20124e-10	5.01114e-11	-1.76505e-11	1.44223e-10	1.96451e-11	1.52809e-11	1.0507e-10	3.4305e-11	-1.14712e-10	4.65072e-11	-2.9615e-12	5.63568e-11	-7.53937e-11	-2.9645e-12	6.67118e-11	-7.48816e-11	-1.63258e-10	2.77141e-11	6.26644e-11	3.51033e-19
-1.07444e-10	-7.00865e-11	-1.13886e-10	5.5843e-11	-3.20137e-11	-7.24859e-11	3.8848e-11	6.75181e-11	8.63424e-11	6.84755e-11	4.23782e-10	1.20066e-10	4.9818e-11	-1.74382e-11	1.45477e-10	-7.22403e-12	1.53201e-11	1.08071e-10	3.51418e-11	-8.60187e-11	5.755e-11	3.28414e-12	5.51377e-11	-6.81093e-11	-3.0253e-12	6.62014e-11	-7.42549e-11	-1.60749e-10	2.7662e-11	4.74197e-11	3.45354e-19
-1.06955e-10	-7.0088e-11	-1.13926e-10	5.62698e-11	-3.19564e-11	-7.19912e-11	4.24004e-11	6.89725e-11	8.27254e-11	3.23021e-11	4.24404e-10	1.19996e-10	4.97914e-11	-1.80637e-11	1.4513e-10	-2.37648e-12	1.53084e-11	2.16773e-11	3.40529e-11	-9.47481e-11	4.62275e-11	3.79187e-12	5.24895e-11	-6.80587e-11	-2.99035e-12	6.63638e-11	-7.49368e-11	-1.61502e-10	2.78455e-11	5.19605e-11	3.31501e-19
-1.07102e-10	-7.00809e-11	-1.13831e-10	5.61455e-11	-3.2011e-11	-7.28084e-11	4.29669e-11	5.22158e-11	8.14098e-11	4.58673e-11	4.24231e-10	1.20039e-10	4.98499e-11	-1.82601e-11	1.45298e-10	-6.41356e-12	1.52563e-11	2.25684e-11	3.45454e-11	-8.46714e-11	4.69128e-11	2.68287e-12	5.50463e-11	-6.8682e-11	-2.94048e-12	6.61223e-11	-7.45504e-11	-1.61393e-10	2.77236e-11	5.12471e-11	3.28916e-19
-1.07058e-10	-7.00562e-11	-1.13866e-10	5.61063e-11	-3.19975e-11	-7.26025e-11	3.7436e-11	5.28705e-11	7.99136e-11	4.68168e-11	4.24217e-10	1.20008e-10	4.98516e-11	-1.82539e-11	1.45188e-10	-6.61721e-12	1.52606e-11	2.59752e-11	3.45699e-11	-8.4986e-11	5.03126e-11	2.42253e-12	5.44435e-11	-6.86598e-11	-2.95656e-12	6.61912e-11	-7.45766e-11	-1.6143e-10	2.77359e-11	4.93777e-11	3.28616e-19
-1.07099e-10	-7.00559e-11	-1.13878e-10	5.61008e-11	-3.20018e-11	-7.27058e-11	3.84806e-11	5.45045e-11	8.10278e-11	4.11011e-11	4.23913e-10	1.20025e-10	4.97909e-11	-1.83289e-11	1.45212e-10	-5.1602e-12	1.52771e-11	1.20444e-11	3.4482e-11	-8.66408e-11	5.08742e-11	2.36206e-12	5.35046e-11	-6.86901e-11	-2.95276e-12	6.61319e-11	-7.45645e-11	-1.61337e-10	2.77009e-11	5.22457e-11	3.28264e-19
-1.07114e-10	-7.00652e-11	-1.13878e-10	5.61752e-11	-3.19872e-11	-7.26676e-11	3.80817e-11	5.41926e-11	8.02914e-11	4.23672e-11	4.24066e-10	1.20024e-10	4.98207e-11	-1.83679e-11	1.45224e-10	-5.08941e-12	1.5273e-11	1.43095e-11	3.45664e-11	-8.58472e-11	4.82097e-11	2.72024e-12	5.21822e-11	-6.85475e-11	-2.96853e-12	6.6253e-11	-7.46673e-11	-1.61356e-10	2.1693e-11	5.11405e-11	3.27463e-19
-1.0163e-10	-6.99371e-11	-1.13881e-10	5.61055e-11	-3.19976e-11	-7.27076e-11	3.87536e-11	5.4807e-11	8.04229e-11	4.18958e-11	4.23995e-10	1.20031e-10	4.98436e-11	-1.81276e-11	1.45226e-10	-5.57962e-12	1.52686e-11	1.75953e-11	3.45601e-11	-4.41448e-11	4.98807e-11	2.53312e-12	5.59661e-11	-6.86053e-11	-2.95654e-12	6.62084e-11	-7.52065e-11	-1.60212e-10	2.66978e-11	5.19239e-11	3.21634e-19
-5.59357e-11	-7.00532e-11	-1.13871e-10	3.38108e-11	-3.19894e-11	-7.2672e-11	3.89639e-11	5.4892e-11	8.0824e-11	4.14714e-11	4.24084e-10	1.2003e-10	4.98146e-11	-1.83345e-11	1.45223e-10	-5.10519e-12	1.52724e-11	1.91789e-11	3.44745e-11	-6.20555e-11	4.89006e-11	2.42246e-12	5.26913e-11	-6.85765e-11	-2.95182e-12	6.61504e-11	-7.46704e-11	-1.61353e-10	2.37185e-11	5.07002e-11	3.14067e-19
-5.83399e-11	-7.0059e-11	-1.13871e-10	4.00844e-11	-3.19904e-11	-7.27782e-11	3.84792e-11	5.3804e-11	4.78473e-11	4.05249e-11	4.19957e-10	1.20024e-10	4.95254e-11	-1.82054e-11	1.40871e-10	-4.90084e-12	2.38731e-11	2.27929e-11	3.44854e-11	-6.50643e-11	4.89308e-11	2.39384e-12	5.32582e-11	-6.85991e-11	-2.95892e-12	6.61598e-11	-7.50662e-11	-1.61311e-10	2.63093e-11	5.11706e-11	3.06742e-19
-6.84318e-11	-7.00509e-11	-1.13884e-10	3.96829e-11	-3.199e-11	-7.27027e-11	2.74104e-11	5.45387e-11	5.3834e-11	4.06375e-11	4.22172e-10	1.20393e-10	4.96289e-11	-1.8194e-11	1.43021e-10	-4.92279e-12	2.21254e-11	2.20959e-11	3.22859e-11	-5.88781e-11	4.90594e-11	-1.19451e-11	5.21535e-11	-3.47383e-11	-2.8654e-12	6.61687e-11	-1.29805e-11	-1.61316e-10	2.4653e-11	5.10642e-11	3.00472e-19
-6.40238e-11	-7.00488e-11	-5.24499e-11	4.33423e-11	-3.19582e-11	-7.23088e-11	3.26477e-11	5.44753e-11	5.07769e-11	4.04912e-11	4.20572e-10	1.21885e-10	4.96437e-11	-1.82597e-11	1.41865e-10	-1.46665e-11	2.90385e-11	2.41281e-11	3.43586e-11	-6.28905e-11	4.92665e-11	2.45189e-12	4.75998e-11	-3.14645e-11	-2.97074e-12	6.83716e-11	-7.02149e-11	-7.82941e-11	2.40616e-11	-2.28987e-12	2.7159e-19
-6.37219e-11	-7.00492e-11	-5.32646e-11	4.25366e-11	-3.19817e-11	-7.24896e-11	3.46145e-11	5.44524e-11	5.40711e-11	4.05486e-11	4.19187e-10	1.21123e-10	4.9645e-11	-1.825e-11	1.42208e-10	-1.46041e-11	2.57935e-11	2.40114e-11	3.43594e-11	-6.17241e-11	4.92774e-11	-4.65993e-12	4.77067e-11	-3.91184e-11	-2.95949e-12	6.80028e-11	-3.82446e-11	-1.00512e-10	2.39393e-11	1.78413e-12	2.71509e-19
-6.35856e-11	-7.00488e-11	-5.41885e-11	4.31066e-11	-3.19478e-11	-7.2503e-11	3.34975e-11	5.47718e-11	5.21371e-11	4.04156e-11	4.19911e-10	1.2102e-10	4.9604e-11	-1.81486e-11	1.41967e-10	-1.19507e-11	2.87875e-11	2.27844e-11	3.42841e-11	-6.30643e-11	4.9125e-11	1.00648e-12	4.73468e-11	-3.80134e-11	-2.96515e-12	6.83516e-11	-4.65092e-11	-8.59907e-11	2.42902e-11	1.93914e-11	2.7036e-19
-6.44657e-11	-7.00529e-11	-5.79689e-11	4.26799e-11	-3.19596e-11	-7.24423e-11	3.4452e-11	5.44782e-11	5.25865e-11	4.04629e-11	4.19395e-10	1.21301e-10	4.96305e-11	-1.81833e-11	1.42169e-10	-1.13748e-11	2.74195e-11	2.35451e-11	3.4266e-11	-6.20035e-11	4.91972e-11	7.99962e-13	4.95729e-11	-3.54274e-11	-2.9548e-12	6.76633e-11	-3.93593e-11	-8.50357e-11	2.4062e-11	1.50413e-11	2.69445e-19
-6.36085e-11	-3.71276e-11	-5.54628e-11	4.22339e-11	-3.19563e-11	-7.24206e-11	3.44833e-11	5.45171e-11	5.19017e-11	4.04686e-11	4.19761e-10	1.21318e-10	4.96438e-11	-1.81494e-11	1.42253e-10	-1.2072e-11	2.77906e-11	2.31286e-11	3.42893e-11	-6.29046e-11	4.91719e-11	-5.24557e-13	4.8055e-11	-3.57095e-11	-2.981e-12	6.73385e-11	-4.09452e-11	-8.56375e-11	2.43473e-11	1.40185e-11	2.65921e-19
-6.35146e-11	-5.14995e-11	-5.53226e-11	4.2243e-11	-3.19591e-11	-7.2428e-11	3.41865e-11	5.44782e-11	5.19334e-11	4.04982e-11	4.197e-10	1.21365e-10	4.96264e-11	-1.81735e-11	1.56441e-11	-1.0946e-11	2.71948e-11	2.3324e-11	3.41316e-11	-6.23649e-11	4.91866e-11	-7.50993e-14	4.82639e-11	-3.79746e-11	-3.36673e-12	6.78144e-11	-3.90476e-11	-8.60955e-11	2.41383e-11	1.40219e-11	2.47163e-19
-6.38516e-11	-4.17894e-11	-5.61072e-11	4.20475e-11	-3.19586e-11	-7.24414e-11	3.40485e-11	5.45083e-11	5.19982e-11	4.04812e-11	4.19657e-10	1.21336e-10	4.96424e-11	-1.04159e-11	2.04783e-11	-1.10108e-11	2.68059e-11	2.32256e-11	3.42804e-11	-6.26748e-11	4.91821e-11	-6.31778e-14	4.89735e-11	-3.67245e-11	-4.99976e-12	6.75662e-11	-4.01231e-11	-8.62173e-11	2.43416e-11	1.08452e-11	2.463e-19
-6.35628e-11	-4.00124e-11	-5.48164e-11	4.2387e-11	-3.15907e-11	-7.23744e-11	2.83206e-11	5.45634e-11	5.26634e-11	4.04641e-11	4.19026e-10	1.0772e-10	4.96458e-11	-1.26967e-11	1.34052e-11	-1.12147e-11	2.72206e-11	2.34966e-11	3.42474e-11	-4.76708e-11	4.91872e-11	1.05912e-13	4.84211e-11	-3.7648e-11	-3.75631e-12	6.76738e-11	-4.2077e-11	-8.6e-11	2.19134e-11	1.40811e-11	2.40345e-19
-6.35488e-11	-4.19927e-11	-5.52715e-11	4.2565e-11	-2.99668e-11	-7.23527e-11	2.75824e-11	5.46124e-11	5.30149e-11	4.04599e-11	4.19276e-10	1.0713e-10	4.96447e-11	-1.39686e-11	1.69591e-11	-1.15013e-11	2.71984e-11	2.33085e-11	3.41891e-11	-2.99456e-11	4.90429e-11	9.12511e-14	4.83194e-11	-3.73862e-11	-4.97029e-12	6.76297e-11	-4.08095e-11	-8.52195e-11	2.2567e-11	1.40079e-11	2.39059e-19
-6.34863e-11	-4.25295e-11	-5.50477e-11	4.25437e-11	-2.58036e-11	-7.23441e-11	2.98265e-11	5.45406e-11	5.40871e-11	4.04484e-11	4.19139e-10	1.06327e-10	4.9651e-11	-1.06918e-11	1.71028e-11	-1.15474e-11	2.71598e-11	2.33855e-11	3.42167e-11	-2.2782e-11	4.90085e-11	1.08313e-13	4.82837e-11	-3.71569e-11	-4.17567e-12	6.76048e-11	-4.17824e-11	-8.53315e-11	2.26944e-11	1.38824e-11	2.38404e-19
-6.35457e-11	-3.60647e-11	-5.51802e-11	3.41476e-11	-3.00191e-11	-7.2348e-11	2.83049e-11	5.44421e-11	5.35477e-11	4.04617e-11	4.01183e-10	1.08545e-10	4.96452e-11	-1.07539e-11	1.78313e-11	-1.15796e-11	2.74266e-11	2.33466e-11	3.42184e-11	-3.65322e-11	4.89988e-11	-1.12699e-12	4.81297e-11	-3.7149e-11	-4.97635e-12	6.76263e-11	-4.45095e-11	-8.54598e-11	2.36394e-11	1.46976e-11	2.24275e-19
-6.35442e-11	-3.11346e-11	-5.51548e-11	-1.60202e-11	-2.8912e-11	-7.23398e-11	2.89901e-11	5.44574e-11	5.35068e-11	4.04624e-11	3.98495e-10	1.0843e-10	4.96438e-11	-6.94865e-12	1.93184e-11	-1.18127e-11	2.72207e-11	2.32985e-11	3.42095e-11	-5.8854e-12	4.90154e-11	-1.50437e-12	4.83091e-11	-3.71413e-11	-4.93581e-12	6.76239e-11	-4.32103e-11	-8.54351e-11	2.4269e-11	1.86357e-11	2.19569e-19
-6.35291e-11	-3.46748e-11	-5.51209e-11	-6.48151e-13	-2.81881e-11	-7.23425e-11	3.04031e-11	5.44827e-11	5.33124e-11	4.04644e-11	3.97178e-10	1.07346e-10	4.96416e-11	-6.90816e-12	1.86486e-11	-1.17307e-11	2.7311e-11	2.31343e-11	3.42095e-11	5.22279e-12	4.90455e-11	-1.648e-12	4.80959e-11	-3.71585e-11	-4.93978e-12	6.76247e-11	-4.16866e-11	-8.55164e-11	2.34153e-11	1.82178e-11	2.18058e-19
-6.35298e-11	-3.06648e-11	-5.51404e-11	2.13734e-13	-2.89292e-11	-7.23465e-11	2.99328e-11	5.44956e-11	5.33203e-11	4.04654e-11	3.97223e-10	1.07199e-10	4.96399e-11	-6.98682e-12	1.91716e-11	-1.17245e-11	2.73317e-11	2.31811e-11	3.42093e-11	-2.7869e-12	4.90438e-11	-1.77227e-12	4.81178e-11	-3.70977e-11	-4.92558e-12	6.76246e-11	-4.19331e-11	-8.5532e-11	2.38163e-11	1.78625e-11	2.1785e-19
-6.35064e-11	-2.87931e-11	-5.51324e-11	-1.27947e-12	-2.81465e-11	-7.234e-11	2.98701e-11	5.45041e-11	5.33241e-11	4.04636e-11	3.97003e-10	1.06757e-10	4.96394e-11	-7.62515e-12	1.62724e-11	-1.16946e-11	2.72669e-11	2.31637e-11	3.42111e-11	-8.45194e-12	4.90641e-11	-1.87879e-12	4.81877e-11	-3.72156e-11	-4.75082e-12	6.76221e-11	-4.28097e-11	-8.54419e-11	2.34557e-11	1.64286e-11	2.17392e-19
-6.35088e-11	-2.88187e-11	-5.51015e-11	-4.82651e-13	-2.85665e-11	-7.23421e-11	2.97689e-11	5.45015e-11	5.33301e-11	4.04668e-11	3.96952e-10	1.06875e-10	4.96386e-11	-7.71249e-12	1.67945e-11	-1.1694e-11	2.72892e-11	2.31696e-11	3.42111e-11	-2.62603e-12	4.90544e-11	-2.11564e-12	4.82087e-11	-3.71963e-11	-4.89411e-12	6.76219e-11	-4.26243e-11	-8.55081e-11	2.3374e-11	1.68315e-11	2.17356e-19
-6.35103e-11	-2.90291e-11	-5.51298e-11	1.01135e-12	-2.82198e-11	-7.23411e-11	2.99884e-11	5.45036e-11	5.3324e-11	4.0464e-11	3.96965e-10	1.0666e-10	4.96391e-11	-7.56561e-12	1.64062e-11	-1.1712e-11	2.73442e-11	2.31758e-11	3.42105e-11	-5.05419e-12	4.90619e-11	-2.04618e-12	4.81851e-11	-3.72097e-11	-4.72828e-12	6.76234e-11	-4.27926e-11	-8.55037e-11	2.33073e-11	1.65056e-11	2.17333e-19
-1.3863e-11	-2.92336e-11	-4.93376e-11	1.9901e-12	-2.84434e-11	-7.2342e-11	2.99765e-11	5.45014e-11	5.3314e-11	4.04658e-11	3.96951e-10	1.06879e-10	5.00223e-11	-7.46548e-12	1.66833e-11	-1.16932e-11	2.73336e-11	2.30833e-11	3.42106e-11	-4.3806e-12	4.90626e-11	-2.05544e-12	4.78671e-11	-3.72035e-11	-4.88944e-12	6.76235e-11	-4.25268e-11	-8.54954e-11	2.34243e-11	1.64812e-11	2.12934e-19
-2.36418e-11	-2.92781e-11	-5.15257e-11	2.97495e-13	-2.84544e-11	-7.23493e-11	2.98195e-11	5.45038e-11	5.33196e-11	3.85908e-11	3.97042e-10	1.06909e-10	5.00459e-11	-7.35146e-12	1.70929e-11	-1.13181e-11	2.73164e-11	2.31546e-11	3.3964e-11	-3.87933e-12	2.05224e-11	-1.92524e-12	4.77195e-11	-3.71999e-11	-4.87823e-12	6.7624e-11	-4.26208e-11	-8.55031e-11	2.33847e-11	1.67254e-11	2.11445e-19
-2.70884e-11	-2.91472e-11	-5.30638e-11	5.3446e-13	-2.67204e-11	-7.2607e-11	3.00262e-11	5.27607e-11	5.33283e-11	3.59065e-11	3.97025e-10	1.06824e-10	4.9683e-11	-7.41368e-12	1.66385e-11	-1.00624e-11	2.69019e-11	2.31504e-11	3.2022e-11	-3.10074e-12	2.7091e-11	-2.27024e-12	2.03627e-11	-3.73171e-11	-4.83813e-12	6.76552e-11	-3.63347e-11	-8.35799e-11	2.34545e-11	1.64717e-11	2.08714e-19
-1.60065e-11	-2.87875e-11	-5.25507e-11	1.35449e-11	-2.88779e-11	-7.08749e-11	2.99311e-11	5.34726e-11	5.33222e-11	3.74044e-11	3.97e-10	1.0687e-10	4.93049e-11	-6.7085e-12	1.67804e-11	-1.06632e-11	2.72476e-11	2.33602e-11	3.3491e-11	-3.41165e-12	2.50933e-11	-2.06967e-12	2.03603e-11	-3.72272e-11	-4.86303e-12	6.39136e-11	-2.39475e-11	-8.54932e-11	2.36266e-11	1.64509e-11	2.07462e-19
-2.43279e-11	-2.90045e-11	-5.22429e-11	2.22738e-12	-2.30395e-11	-7.23833e-11	2.99283e-11	5.35236e-11	5.34023e-11	3.73378e-11	3.97027e-10	8.59582e-11	4.93709e-11	-7.39813e-12	1.68781e-11	-1.05006e-11	2.71955e-11	2.31514e-11	3.32666e-11	-2.96974e-14	2.20914e-11	-2.05634e-12	2.97196e-11	-3.47968e-11	-4.85114e-12	6.64004e-11	-3.19378e-11	-8.18792e-11	2.35859e-11	1.6597e-11	2.03808e-19
-1.74061e-11	-2.95427e-11	-5.25172e-11	1.81489e-12	-2.7479e-11	-6.98245e-11	2.99505e-11	5.35504e-11	5.33593e-11	3.66885e-11	3.97043e-10	9.02403e-11	4.91714e-11	-6.39262e-12	1.64223e-11	-1.08639e-11	2.71501e-11	2.31751e-11	3.23142e-11	-2.81273e-12	2.21669e-11	-2.07047e-12	2.22721e-11	-3.71367e-11	-4.88723e-12	1.91622e-11	-3.52253e-11	-8.22701e-11	2.34884e-11	1.65406e-11	2.00081e-19
-2.16081e-11	-2.97742e-11	-5.14744e-11	1.27535e-12	-2.66121e-11	-3.12666e-11	3.01174e-11	5.35325e-11	5.33348e-11	3.69798e-11	3.9705e-10	8.8152e-11	4.94319e-11	-7.11894e-12	1.67203e-11	-1.08087e-11	2.72329e-11	1.8373e-11	9.79706e-12	-2.58195e-12	2.40981e-11	2.18499e-12	2.86228e-11	-3.55336e-11	-5.12329e-12	3.19976e-11	-3.32444e-11	-8.28975e-11	2.34944e-11	1.6602e-11	1.95689e-19
-2.08358e-11	-2.95413e-11	-5.18861e-11	1.72856e-12	-2.70157e-11	-3.25102e-11	3.01173e-11	5.3491e-11	5.33366e-11	3.66671e-11	3.97053e-10	8.95955e-11	4.60245e-11	-6.88729e-12	1.66416e-11	-1.08237e-11	2.72167e-11	2.0146e-11	1.46924e-11	-3.16318e-12	2.33738e-11	2.76287e-12	2.66271e-11	-3.60164e-11	-4.99661e-12	2.68652e-11	-3.31804e-11	-8.24359e-11	2.3469e-11	1.65889e-11	1.95386e-19
-2.19466e-11	-2.94436e-11	-5.17824e-11	1.72513e-12	-2.34393e-11	-3.19471e-11	3.00559e-11	5.35538e-11	5.33351e-11	3.69382e-11	3.97047e-10	8.68776e-11	4.79179e-11	-7.10761e-12	1.66117e-11	-1.07868e-11	2.72259e-11	2.20297e-11	1.33608e-11	-2.37081e-12	2.30768e-11	2.02019e-13	2.45666e-11	-3.57905e-11	-5.04154e-12	2.34284e-11	-3.27389e-11	-8.3009e-11	2.34544e-11	1.65798e-11	1.94705e-19
-2.1397e-11	-2.94642e-11	-5.21079e-11	1.59358e-12	-2.42065e-11	-3.05989e-11	3.00657e-11	5.35393e-11	5.33348e-11	3.69538e-11	3.97051e-10	8.57879e-11	4.73353e-11	-7.09317e-12	1.66244e-11	-1.07902e-11	2.72303e-11	1.75049e-11	1.7117e-11	-2.46108e-12	2.29038e-11	5.22025e-13	2.60751e-11	-3.6144e-11	-5.01184e-12	2.25382e-11	-3.2543e-11	-8.32432e-11	2.34629e-11	1.65691e-11	1.94444e-19
-2.19977e-11	-2.95437e-11	-5.16275e-11	1.94403e-12	-1.3167e-11	-3.04475e-11	2.97768e-11	5.3668e-11	5.33459e-11	3.69073e-11	3.97051e-10	8.66333e-11	4.79615e-11	-7.02272e-12	1.66282e-11	-1.08146e-11	2.72276e-11	1.97819e-11	1.1671e-11	-2.46207e-12	2.37664e-11	7.93312e-13	2.48989e-11	-3.60081e-11	-1.42494e-12	1.92579e-11	-3.29362e-11	-8.30202e-11	2.34568e-11	1.65735e-11	1.93931e-19
-2.15205e-11	-2.9435e-11	-5.17329e-11	2.2832e-12	-1.00245e-11	-3.12879e-11	2.68039e-11	5.3366e-11	5.33371e-11	3.6884e-11	3.97047e-10	8.60956e-11	2.52597e-11	-7.02194e-12	1.65944e-11	-1.07984e-11	2.7229e-11	2.08582e-11	1.40245e-11	-2.73484e-12	2.36064e-11	3.38151e-13	2.43697e-11	-3.63191e-11	-5.0367e-12	2.11112e-11	-3.29307e-11	-8.30919e-11	2.50301e-11	1.65716e-11	1.92212e-19
-2.16784e-11	-2.94475e-11	-5.17402e-11	5.19946e-12	-1.3336e-11	-2.99949e-11	3.00534e-11	5.35529e-11	7.53573e-11	3.68845e-11	1.40101e-10	8.70699e-11	3.89848e-11	-7.14492e-12	1.66042e-11	-2.63482e-11	2.723e-11	2.17426e-11	1.42256e-11	-2.76553e-12	2.2952e-11	6.55639e-14	7.84617e-12	-3.60874e-11	-4.81889e-12	2.93571e-11	-3.2805e-11	-8.31586e-11	2.31383e-11	1.65731e-11	5.86807e-20
-2.11995e-11	-2.94585e-11	-5.18256e-11	4.84917e-12	-1.58177e-11	-3.05893e-11	2.90224e-11	5.35894e-11	6.59249e-11	3.68991e-11	3.07869e-11	8.65603e-11	3.35747e-11	-7.08388e-12	1.66385e-11	-1.85519e-11	2.72362e-11	2.06829e-11	1.46635e-11	-2.61629e-12	2.32836e-11	4.1923e-13	1.13717e-11	-3.60027e-11	-4.81155e-12	2.31913e-11	-3.28252e-11	-8.31785e-11	2.19264e-11	1.65746e-11	3.75452e-20
-2.14477e-11	-2.94571e-11	-5.17353e-11	2.68538e-12	-1.11869e-11	-3.14123e-11	2.96636e-11	5.36508e-11	5.56619e-11	3.69042e-11	2.25579e-11	8.71867e-11	3.78952e-11	-7.15168e-12	1.66509e-11	-2.05923e-11	2.72286e-11	2.03505e-11	1.47268e-11	-2.74277e-12	2.28591e-11	6.01822e-13	1.79713e-11	-3.60809e-11	-4.54819e-12	2.23873e-11	-3.28934e-11	-8.31614e-11	2.08517e-11	1.65743e-11	3.63975e-20
-2.14256e-11	-2.94564e-11	-5.17498e-11	2.86718e-12	-1.1078e-11	-3.25398e-11	2.89109e-11	5.36745e-11	5.54875e-11	3.6916e-11	1.69588e-11	8.75253e-11	3.11126e-11	-7.16877e-12	1.66419e-11	-1.38281e-11	2.72344e-11	2.05874e-11	1.45629e-11	-2.75195e-12	2.2842e-11	2.42372e-13	1.8128e-11	-3.61555e-11	-4.44628e-12	2.53029e-11	-3.28479e-11	-8.31683e-11	2.04283e-11	1.65698e-11	3.56795e-20
-2.14529e-11	-2.94625e-11	-5.17726e-11	3.19483e-12	-1.10296e-11	-3.16536e-11	2.89152e-11	5.35796e-11	5.54684e-11	3.69114e-11	1.71128e-11	8.72613e-11	3.11378e-11	-7.15414e-12	1.66444e-11	-1.52578e-11	2.7233e-11	2.0514e-11	1.45614e-11	-2.74546e-12	2.29119e-11	2.47313e-13	1.61857e-11	-3.61773e-11	-4.43459e-12	2.51652e-11	-3.28332e-11	-8.31496e-11	2.0585e-11	1.65725e-11	3.55475e-20
-2.14648e-11	-2.94626e-11	-5.17499e-11	3.0993e-12	-1.10779e-11	-3.19159e-11	2.90261e-11	5.35949e-11	5.57737e-11	3.69124e-11	9.97319e-12	8.68888e-11	3.18647e-11	-7.16577e-12	1.66465e-11	-1.53674e-11	2.72325e-11	2.06431e-11	1.45724e-11	-2.74238e-12	2.28272e-11	4.0029e-13	1.74062e-11	-3.61536e-11	-4.4279e-12	2.51064e-11	-3.28617e-11	-8.31608e-11	2.06531e-11	1.65623e-11	3.54404e-20
-2.12229e-11	-2.94661e-11	-5.17663e-11	3.05158e-12	-1.16709e-11	-3.18871e-11	2.90536e-11	5.49471e-11	5.60344e-11	3.69138e-11	1.00065e-11	6.20319e-11	3.27349e-11	-7.16823e-12	1.66489e-11	-1.55161e-11	2.72337e-11	2.06317e-11	1.45482e-11	-2.73798e-12	2.28607e-11	3.5472e-13	1.74131e-11	-3.61302e-11	-4.39058e-12	2.49318e-11	-3.28823e-11	-8.32569e-11	2.05528e-11	1.65207e-11	3.19825e-20
-2.13713e-11	-2.94628e-11	-5.1763e-11	3.2677e-12	-1.11943e-11	-3.20432e-11	2.89374e-11	5.52509e-11	2.16834e-11	2.15768e-11	1.5369e-11	7.24595e-11	3.18547e-11	-7.46115e-12	1.66477e-11	-1.50947e-11	2.35215e-11	2.06012e-11	1.4468e-11	-1.03087e-12	2.28282e-11	3.1334e-13	1.51958e-11	-3.6245e-11	-4.39374e-12	1.40717e-11	-3.28925e-11	-8.31783e-11	2.06153e-11	1.60773e-11	2.92099e-20
[truncated: 1,923 more rows]
