# Supplementary material for: A modified shuffled frog leaping algorithm with inertia weight
Source: Sci Rep. 2024 Feb 20;14:4146. doi: 10.1038/s41598-024-51306-1 (PMC11224354; doi:10.1038/s41598-024-51306-1)
Supplement: Supplementary file 1 — Supplementary Information. [file 41598_2024_51306_MOESM1_ESM.zip › data/F1/SFLA_B_12.xls]

## Sheet: Sheet1
-9.00746	21.6999	24.1473	9.33675	34.3973	-15.9492	21.1415	-13.3726	18.5931	24.926	-0.433136	-8.94621	-11.398	-0.211375	17.0655	-28.887	3.67086	0.0230935	-10.5984	9.93009	9.10527	-14.2044	-23.7734	36.7549	-19.6985	-8.77049	7.27164	6.61354	-14.2056	-10.7388	8892.37
9.43338	-6.84932	-3.05838	-4.62009	-11.046	3.65719	1.7492	-16.8489	-7.88327	0.647453	-0.469983	11.583	-5.87464	1.57563	-1.03872	1.09399	12.6889	-11.412	-9.37354	11.4442	-1.11289	-1.99669	7.35283	1.55015	-1.39381	11.8389	11.2373	0.257206	19.0572	-6.92501	2076.5
2.43157	-2.75552	-2.9031	-0.545367	-1.33625	-1.11395	0.926505	2.65635	1.92308	0.870676	4.74343	-2.98035	-0.431443	4.08414	0.163665	-3.411	-0.330701	-0.323603	-2.15855	1.73538	3.85235	0.262473	-2.92333	6.4216	-2.03929	-2.0699	0.513902	0.0974782	3.16498	-0.76498	189.435
3.01974	-2.99129	1.42756	0.449283	-0.692084	-0.799556	0.980411	0.250686	0.416044	1.11294	1.27433	-3.02543	-2.62798	1.30369	-1.56322	-2.29286	-0.39063	-0.914667	-1.59487	1.57503	1.25848	0.812743	-4.01707	4.22953	-2.82067	-2.10537	1.83218	1.19979	2.52467	-0.828537	117.474
0.135396	-1.90189	0.171623	0.729514	0.0749834	0.965327	-0.103856	-0.948793	-0.572413	0.308978	-0.792436	-0.938407	-0.36864	-0.899585	-0.430323	0.345778	-0.0456221	-0.94882	-0.943895	2.03429	0.270156	1.15952	-0.957804	1.00734	-2.89421	-0.732531	1.01815	1.11265	1.44268	-1.06059	32.9023
0.238508	-1.32141	-0.197494	-0.178509	0.522912	-0.55763	-0.0653192	-0.801837	-0.26896	0.0464389	-0.872979	-1.38683	-1.44624	-0.310319	-0.523744	-0.00646926	-0.115974	-0.361405	-1.07677	0.294361	0.208177	0.540944	-0.555267	1.0593	-1.71759	-1.65004	1.06246	1.28391	1.12117	-0.661281	21.6284
-0.573101	-1.33562	0.312912	-0.278745	0.558886	-0.278316	-0.382232	-0.551559	0.0403612	0.0635945	-0.333297	-0.804058	-1.09218	0.562921	-0.273449	0.449429	0.174939	-0.764231	-0.583429	0.565425	0.612366	0.705326	-0.0131972	0.913301	-1.59037	-1.77936	0.803281	0.92441	1.2631	-0.525822	17.7265
-0.260606	-1.29581	0.190013	-0.254639	0.31686	-0.0921686	0.0514604	-0.431896	0.047462	0.352705	-0.719079	-0.869848	-0.856479	0.105514	-0.347219	0.172917	-0.336739	-0.825699	-0.606182	0.633928	0.619184	0.521941	-0.471128	1.05937	-1.65844	-1.56837	0.918474	0.963672	1.41607	-0.512053	17.256
-0.16382	-1.35092	-0.0266185	-0.317261	0.357495	0.0109266	-0.285276	-0.523708	-0.0215681	0.376202	-0.354258	-0.824339	-0.896576	0.306177	-0.240192	0.0304689	-0.233321	-0.737668	-0.165862	0.610437	0.449652	0.343924	-0.675647	0.954712	-1.18752	-1.68446	0.897488	1.0145	0.746202	-0.481987	13.8986
-0.225292	-1.20586	0.0604499	-0.375656	0.364658	-0.0436627	-0.214461	-0.607516	-0.0826207	0.369137	-0.428298	-0.867849	-0.808715	0.271476	-0.325549	0.272608	-0.199761	-0.569119	-0.352116	0.623546	0.438432	0.299286	-0.644149	0.892614	-1.21566	-1.63862	0.861829	0.958739	0.919212	-0.461382	13.44
-0.233269	-1.03414	-0.00210939	-0.339518	0.367536	-0.0409059	-0.197987	-0.595651	-0.0499744	0.327099	-0.393065	-0.918071	-0.819332	0.218942	-0.301108	0.229918	-0.15983	-0.690332	-0.289295	0.582344	0.469561	0.37776	-0.515701	0.3292	-1.3264	-1.19273	0.852004	0.924428	0.839145	-0.47521	11.0943
-0.233269	-1.03414	-0.00210939	-0.339518	0.367536	-0.0409059	-0.197987	-0.595651	-0.0499744	0.327099	-0.393065	-0.918071	-0.819332	0.218942	-0.301108	0.229918	-0.15983	-0.690332	-0.289295	0.582344	0.469561	0.37776	-0.515701	0.3292	-1.3264	-1.19273	0.852004	0.924428	0.839145	-0.47521	11.0943
-0.212376	-1.17122	-0.013296	-0.350871	0.358806	-0.0354277	-0.176089	-0.587601	-0.0330201	0.338545	-0.445073	-0.849281	-0.725939	0.249304	-0.283573	0.230142	-0.083499	-0.639366	-0.273557	0.531869	0.456392	0.315407	-0.52698	0.43212	-1.32237	-1.25586	0.702617	0.873347	0.723658	-0.431635	10.642
-0.206554	-1.10177	0.00155368	-0.195072	0.350838	-0.0457023	-0.182621	-0.63192	-0.0315844	0.345661	-0.452597	-0.865392	-0.674938	0.223181	-0.29267	0.233258	-0.0952946	-0.586427	-0.301997	0.510521	0.561681	0.344227	-0.519042	0.450153	-1.18979	-1.28288	0.713111	0.860799	0.734214	-0.294983	10.1199
-0.214684	-1.068	-0.00710273	-0.290288	0.358114	-0.0408352	-0.181621	-0.616403	-0.0324019	0.327052	-0.406702	-0.87455	-0.698609	0.242481	-0.286063	0.231772	-0.134968	-0.515763	-0.338725	0.505901	0.495747	0.365178	-0.521547	0.153025	-1.21398	-1.24286	0.726043	0.886037	0.541392	-0.389481	9.63942
-0.172836	-1.03518	-0.0507222	-0.276874	0.346136	-0.0532274	-0.165686	-0.597917	-0.0174402	0.339159	-0.161115	-0.856655	-0.634521	0.269204	-0.253375	0.0262774	-0.218569	-0.554449	-0.32781	0.53002	0.351851	0.375591	-0.531254	0.326072	-1.11034	-1.23124	0.675385	0.881256	0.549375	-0.403838	8.94688
-0.178599	-1.043	-0.0474942	-0.278375	0.35098	-0.0514682	-0.165974	-0.607098	-0.0150787	0.33843	-0.17862	-0.861637	-0.635076	0.255112	-0.257815	0.0363972	-0.184879	-0.444261	-0.318635	0.529815	0.365864	0.374971	-0.52902	0.336937	-1.11608	-1.23489	0.673039	0.881173	0.576685	-0.411569	8.93036
-0.182811	-1.05904	-0.0507955	-0.272553	0.357258	-0.0505824	-0.170523	-0.603437	-0.00120989	0.339411	-0.225006	-0.857657	-0.481216	0.258206	-0.264564	0.110207	-0.15529	-0.523226	-0.199805	0.526162	0.378876	0.378135	-0.530838	0.330767	-1.12749	-1.23573	0.659672	0.880016	0.577372	-0.381465	8.81615
-0.194915	-1.04139	-0.0476119	-0.276059	0.34825	-0.0485209	-0.171131	-0.607155	-0.0101134	0.337593	-0.236711	-0.85405	-0.50799	0.262424	-0.262235	0.069292	-0.171809	-0.475455	-0.271465	0.52884	0.376702	0.368009	-0.530862	0.311758	-1.1206	-1.23328	0.66556	0.880922	0.545271	-0.372828	8.71984
-0.19424	-1.04772	-0.0342582	-0.265713	0.318712	-0.0573935	-0.103897	-0.605629	0.00549752	0.401201	-0.234211	-0.838657	-0.288084	0.293541	-0.290886	0.160815	0.103364	-0.516668	-0.282023	0.520693	0.390377	0.0711163	-0.501437	0.325988	-1.0999	-0.532288	0.65546	0.882721	0.527319	-0.299155	7.10144
-0.191435	-1.04437	-0.0312172	-0.271524	0.335702	-0.0494037	-0.150054	-0.604299	-0.0024378	0.37611	-0.229939	-0.482587	-0.425203	0.243303	-0.27902	0.129714	-0.0434841	-0.514949	-0.287574	0.520783	0.40989	0.189343	-0.509783	0.325634	-1.10419	-0.660174	0.663698	0.882649	0.535662	-0.32546	6.92503
-0.190875	-1.04128	-0.0348087	-0.252018	0.348039	-0.0513474	-0.158433	-0.458182	-0.00200016	0.354479	-0.216172	-0.685952	-0.438795	0.147273	-0.270652	0.113206	-0.0243095	-0.5619	-0.2898	0.466248	0.414589	0.185212	-0.499094	0.326779	-1.10375	-0.660566	0.658039	0.384662	0.547573	-0.337301	6.31638
-0.184441	-1.04474	-0.0391453	-0.258056	0.330909	-0.0499468	-0.137589	-0.483402	0.00164736	0.374029	-0.219128	-0.667836	-0.355541	0.181192	-0.274304	0.0934413	-0.0460678	-0.521835	-0.286457	0.463658	0.393461	0.179397	-0.495764	0.321948	-1.10751	-0.601584	0.654397	0.428785	0.538464	-0.337823	6.14791
-0.175698	-1.04326	-0.0354352	-0.260676	0.333779	-0.0506785	-0.138238	-0.483842	-0.000713227	0.361801	-0.220085	-0.52649	-0.396137	0.181681	-0.271935	0.089533	-0.0372212	-0.515769	-0.283763	0.441744	0.391526	0.170928	-0.506921	0.327629	-1.10889	-0.630852	0.655115	0.292082	0.544643	-0.338908	5.92757
-0.185213	-0.717261	-0.0548286	-0.255843	0.317041	-0.0456367	-0.136518	-0.483873	0.00101924	0.363706	0.0655246	-0.580347	-0.322842	0.1873	-0.128118	0.0642557	-0.018608	-0.361663	-0.225506	0.462572	0.392857	0.188069	-0.494094	0.324029	-0.541845	-0.632131	0.654375	0.42868	0.141325	-0.335606	3.97839
-0.183198	-0.416317	-0.0523614	-0.266061	0.327407	-0.0498272	-0.153483	-0.478586	-0.000234765	0.365549	0.00835704	-0.565853	-0.330686	0.213552	0.0572915	0.042962	-0.043088	-0.428454	-0.289644	0.46574	0.392679	0.199841	-0.49405	0.309118	-0.295147	-0.573605	0.663879	0.445338	0.210602	-0.335701	3.48891
-0.158645	-0.450865	-0.0470429	-0.231065	0.318203	-0.0485162	-0.147555	-0.483397	-0.000589658	0.328565	0.0305796	-0.555354	-0.347284	0.197997	-0.0448124	0.0620729	-0.0312951	-0.384286	-0.261207	0.450547	0.392108	0.201931	-0.494332	0.307836	-0.237881	-0.586542	0.659958	0.44405	0.156382	-0.307156	3.33176
-0.157899	-0.392641	-0.0474177	-0.228945	0.319832	-0.0472443	-0.145754	-0.486724	-8.71921e-05	0.324585	0.0458438	-0.557966	-0.346027	0.196212	-0.0855809	0.0447045	-0.0448002	-0.393705	-0.250599	0.461159	0.392152	0.176174	-0.495302	0.31357	-0.325722	-0.585838	0.6557	0.439723	0.118146	-0.306518	3.32423
-0.158422	-0.343539	-0.052902	-0.2345	0.317069	-0.0477826	-0.149283	-0.484527	-0.000250513	0.327802	0.0425773	-0.559121	-0.34524	0.197713	-0.0136647	0.0491023	-0.038105	-0.395467	-0.246958	0.460347	0.392421	0.176014	-0.497235	0.314641	-0.310741	-0.58334	0.658149	0.43965	0.0944455	-0.306014	3.27137
-0.155609	-0.368518	-0.0505527	-0.236261	0.320021	-0.0478095	-0.146932	-0.485968	-0.00233623	0.346367	0.0384869	-0.56184	-0.234355	0.198993	-0.0461337	0.0620854	-0.0411251	-0.396993	-0.251208	0.459863	0.392098	0.172844	-0.492924	0.291859	-0.320015	-0.406391	0.656662	0.0493447	0.133205	-0.353083	2.90773
-0.156404	-0.393656	-0.0543701	-0.239909	0.320434	-0.0631548	-0.146502	-0.443022	-0.0109686	0.341232	0.0343675	-0.558085	-0.254679	0.220615	-0.0393888	0.0652153	-0.0407922	-0.402331	-0.24573	0.459832	0.392017	0.180331	-0.48963	0.30085	-0.308908	-0.433802	0.633556	0.129418	0.130875	-0.312618	2.88129
-0.162451	-0.376998	-0.052144	-0.227813	0.318924	0.00187482	-0.147789	-0.460867	-0.0369582	0.230424	0.0317635	-0.558205	-0.30434	0.200127	-0.0268018	0.0426522	-0.0395714	-0.399286	-0.246428	0.460824	0.37807	0.178986	-0.485377	0.267496	-0.309197	-0.378105	0.620094	0.0949409	0.122771	-0.330208	2.73377
-0.153668	-0.382847	-0.0507078	-0.233542	0.303034	-0.0503549	-0.147527	-0.469814	-0.0154739	0.280466	0.0379615	-0.274647	-0.243231	0.210484	0.0389252	0.0982896	-0.0410001	-0.221514	-0.247407	0.460858	0.376939	0.180267	-0.484635	0.284048	-0.296251	-0.39621	0.615186	0.124171	0.125827	-0.326489	2.4101
-0.155638	-0.367936	-0.047502	-0.230984	0.303875	-0.00367927	-0.148177	-0.449516	0.0757401	0.237736	0.0188844	-0.334211	-0.252058	0.253811	-0.033849	0.0297483	-0.008966	-0.28377	-0.247349	0.42647	0.377568	0.177773	-0.40681	0.277798	-0.297025	-0.410977	0.62171	0.110476	0.0804619	-0.330897	2.34819
-0.155828	-0.374214	-0.0449999	-0.227412	0.307821	-0.0163623	-0.148025	-0.405681	0.00945794	0.247496	0.0236436	-0.286876	-0.26006	0.229649	-0.0033128	0.0693438	-0.039829	-0.299384	-0.251183	0.423867	0.37122	0.155382	-0.44429	0.28473	-0.302212	-0.397247	0.61935	0.0927203	0.122535	-0.326648	2.30639
-0.127788	-0.373494	-0.0485343	-0.230181	0.309547	-0.0266581	-0.147199	-0.424839	0.0228561	0.250675	0.0250763	-0.2787	-0.230643	0.225022	-0.0160816	0.0509852	-0.0478051	-0.283529	-0.252077	0.1038	0.380033	0.171336	-0.429641	0.302167	-0.300311	-0.403836	0.617158	0.101356	0.118123	-0.330154	2.13225
-0.146681	-0.193712	-0.0873326	-0.241651	0.00245185	-0.0313435	-0.148665	-0.432429	-0.00294035	0.252348	-0.00690936	-0.290384	-0.233186	0.226603	-0.0123397	0.0340783	-0.0394726	-0.144705	-0.247423	0.241238	0.383604	0.159313	-0.361805	0.292988	-0.302226	-0.40944	0.581135	0.0386933	0.117042	-0.33208	1.84361
-0.106956	-0.0782017	-0.0560916	-0.238893	0.120001	-0.0256614	-0.147777	-0.450381	0.00616187	0.257149	-0.0314218	-0.266325	-0.215657	0.172985	-0.000875979	0.064495	-0.0272611	-0.219268	-0.250215	0.233148	0.376869	0.106905	-0.358319	0.299329	-0.303029	-0.411824	0.493569	0.0442955	0.0947786	-0.340831	1.70557
-0.11474	-0.0964197	-0.0417439	-0.231476	0.0535905	-0.0276489	-0.147867	-0.417261	0.00545084	0.245852	-0.000464577	-0.23698	-0.231926	0.222221	-0.00475322	0.0575669	-0.0356816	-0.1538	-0.24828	0.233582	0.376271	0.10698	-0.364094	0.292098	-0.303544	-0.40547	0.494772	0.0521551	0.117375	-0.336347	1.64355
-0.142759	-0.135695	-0.0563416	-0.232862	0.112929	-0.0241073	-0.146339	-0.426081	0.0110353	0.233267	0.00546551	-0.194461	-0.231326	0.0999983	-0.00339274	0.0581665	-0.0375176	-0.170022	-0.10417	0.213968	0.362558	0.113757	-0.376648	0.291511	-0.294535	-0.398167	0.504969	0.0565652	0.110999	-0.333604	1.55705
-0.132533	-0.12501	-0.0573306	-0.231901	0.100958	-0.0107405	-0.146556	-0.427637	0.00748139	0.205073	0.00181482	-0.169503	-0.24633	0.083163	-0.00593956	0.0569948	-0.0385357	-0.174049	-0.0970549	0.214741	0.362239	0.125122	-0.363661	0.280224	-0.289696	-0.400635	0.522529	0.0609332	0.11883	-0.331618	1.53687
-0.132644	-0.124188	-0.0568706	-0.232191	0.0887675	-0.0177723	-0.146033	-0.425682	0.0107731	0.227102	0.00247432	-0.0837138	-0.237645	0.0915614	-0.00514753	0.0558744	-0.0385282	-0.165164	-0.124039	0.216724	0.181487	0.123761	-0.371798	0.289879	-0.296286	-0.403473	0.517361	0.061013	0.112585	-0.233859	1.37857
-0.138047	-0.122463	-0.0575344	-0.232445	0.0837101	-0.0178404	-0.145831	-0.425856	0.010694	0.226141	0.00155636	-0.130758	-0.239189	0.0850642	-0.0052437	0.0449338	-0.0378429	-0.16435	-0.1399	0.21677	0.140224	0.124135	-0.369673	0.282358	-0.296299	-0.403937	0.510029	0.0610979	0.115522	-0.247261	1.37195
-0.134326	-0.127872	-0.0583324	-0.2323	0.110254	-0.0193966	-0.145541	-0.425046	0.0106833	0.225216	0.00281961	-0.0890157	-0.237778	0.0856104	-0.00524603	0.0515146	-0.0378906	-0.180094	-0.130375	0.217436	0.123393	0.123033	-0.370162	0.28674	-0.295426	-0.40238	0.508347	0.0609738	0.111475	-0.196414	1.34153
-0.134231	-0.126209	-0.056399	-0.232383	0.111148	-0.019476	-0.145864	-0.424603	0.0104534	0.226098	0.00177767	-0.069315	-0.236353	0.0834146	-0.00485183	0.0550228	-0.0381305	-0.176586	-0.119072	0.215335	0.0933683	0.124503	-0.37092	0.284599	-0.295815	-0.40175	0.512587	0.0605931	0.111615	-0.214298	1.33703
-0.133855	-0.125767	-0.0583187	-0.232189	0.111088	-0.0190643	-0.145694	-0.424667	0.0102995	0.225772	0.00280535	-0.0831649	-0.237036	0.0846176	-0.00495458	0.0529229	-0.0379795	-0.174899	-0.117248	0.216603	0.0971755	0.122692	-0.370857	0.286098	-0.295438	-0.402398	0.509733	0.0605621	0.113474	-0.202235	1.33255
-0.134534	-0.126468	-0.0588095	-0.232229	0.105568	-0.0194699	-0.14584	-0.424825	0.0100725	0.226631	0.000519948	-0.0808135	-0.191871	0.0850058	-0.00504361	0.0487209	-0.037626	-0.174644	-0.111632	0.216053	0.0968971	0.120395	-0.370387	0.285452	-0.295591	-0.4026	0.512113	0.060525	0.112317	-0.206131	1.31328
-0.134063	-0.125207	-0.0584894	-0.232388	0.105556	-0.0193557	-0.146012	-0.428749	0.0147147	0.216516	0.00170553	-0.035363	-0.174111	0.0847699	-0.00501355	0.0593704	-0.0377474	-0.17492	-0.116366	0.212509	0.0948489	0.0335656	-0.370366	0.285456	-0.160263	-0.403996	0.443835	0.0539578	0.0844196	-0.206843	1.15535
-0.133832	-0.127228	-0.0580437	-0.236621	0.104157	-0.00688663	-0.146386	-0.336468	-0.00143945	0.220799	-0.000932724	-0.071008	-0.20976	0.0874454	-0.00600735	0.048589	-0.0296601	-0.174108	-0.11695	0.20981	0.0986658	-0.0331352	-0.334431	0.280299	-0.192482	-0.387533	0.220333	0.062188	0.108939	-0.194024	0.926126
-0.133759	-0.127654	-0.0584262	-0.235031	0.103602	-0.0220394	-0.130742	-0.251318	0.00964403	0.22482	-0.00114468	-0.0426654	-0.207601	0.087688	-0.00567959	0.04958	-0.02517	-0.175438	-0.114756	0.213419	0.0771088	0.0524597	-0.335238	0.280234	-0.223848	-0.368833	0.119906	0.053139	0.100863	-0.203835	0.834861
-0.132234	-0.135117	-0.0577648	-0.235619	0.104773	-0.0217936	-0.131257	-0.221614	0.00326822	0.227069	-0.00239351	-0.0560902	-0.207409	0.0859184	0.00115958	0.0551321	-0.0333314	-0.174991	-0.105661	0.212042	0.0910151	0.0625734	-0.35413	0.28074	-0.255266	-0.331532	0.0729883	0.0547733	0.10281	-0.187667	0.814024
-0.131018	-0.134036	-0.0587303	-0.234551	0.0989858	-0.0177594	-0.135599	-0.247697	-0.00331211	0.227328	0.000672607	-0.0517684	-0.209658	0.0872713	-0.0034023	0.0514179	-0.0276441	-0.174365	-0.103853	0.211225	0.0902864	0.0694964	-0.178778	0.276478	-0.220708	-0.35118	0.109304	0.0519417	0.0824651	-0.207931	0.736719
-0.128883	-0.129758	-0.0614597	-0.235549	0.103013	-0.0101796	-0.12778	-0.234653	0.00470455	0.225475	-0.00170813	-0.0484754	-0.205886	0.0858514	-0.00510936	0.0528491	-0.0134614	-0.170082	-0.108356	0.210819	0.0858274	0.0806973	-0.110129	0.27877	-0.219225	-0.345778	0.1066	0.0462437	0.0746094	-0.201532	0.696927
-0.128202	-0.131336	-0.0761187	-0.234923	0.0911991	-0.0179722	-0.130519	-0.222121	-0.00156295	0.225795	0.0483622	-0.0468625	-0.203236	0.0855854	-0.00366856	0.0510555	-0.00512828	-0.159026	-0.103147	0.211454	0.0881304	0.0776671	-0.0825064	0.267441	-0.22058	-0.345618	0.10677	0.0507858	0.0463063	-0.201799	0.674205
-0.128516	-0.110167	-0.0674335	-0.235	0.0951015	-0.00610184	-0.131811	-0.228443	-0.00072652	0.227145	0.0100562	-0.049812	-0.205438	0.0859154	-0.00343963	0.0530743	-0.0311161	-0.17075	-0.105614	0.211362	0.0883088	0.0745879	-0.101674	0.275966	-0.218455	-0.233864	0.112959	0.051455	0.0711706	-0.198552	0.621779
-0.128631	-0.0932543	-0.0674547	-0.235104	0.0945779	-0.00288593	-0.13052	-0.242054	0.000824162	0.226855	0.0190409	-0.0495964	-0.207572	0.0857703	-0.00290023	0.0546129	-0.0208454	-0.167028	-0.0974408	0.211495	0.0880318	0.0751505	-0.0805645	0.269628	-0.219051	-0.182544	0.110005	0.050677	0.0665647	-0.199468	0.592704
-0.128553	-0.0979191	-0.0691435	-0.229213	0.0949128	-0.00484658	-0.132521	-0.231332	-0.00121463	0.226611	0.0150405	-0.0481653	-0.206678	0.0856555	-0.00341623	0.054439	-0.00903781	-0.1653	-0.0991729	0.211255	0.0880847	0.0785058	-0.082282	0.266719	-0.221611	-0.192524	0.107632	0.0514016	0.0602385	-0.201177	0.588675
-0.128739	-0.101145	-0.068597	-0.229795	0.0963377	-0.00407072	-0.129755	-0.233689	0.000720524	0.226538	0.0176305	-0.04925	-0.206243	0.0856187	-0.00300241	0.0544565	-0.0215954	-0.166514	-0.0990746	0.211456	0.0879485	0.0763845	-0.0807415	0.269508	-0.219745	-0.190679	0.108775	0.0506223	0.0639432	-0.163015	0.577107
-0.128641	-0.10102	-0.0677731	-0.228276	0.0968134	-0.00347176	-0.131161	-0.233178	0.00044283	0.226429	0.0159866	-0.0490716	-0.206641	0.0856062	-0.00328248	0.054335	-0.0226224	-0.16662	-0.0993502	0.211467	0.0878484	0.0774945	-0.0698383	0.268692	-0.220727	-0.188897	0.107107	0.0508622	0.0576136	-0.164413	0.573814
-0.128769	-0.0995531	-0.0691642	-0.229426	0.096043	-0.00878747	-0.134944	-0.23363	-0.00584324	0.2214	0.0101876	-0.0493593	-0.206651	0.0856487	-0.00334985	0.0542722	-0.0217507	-0.167815	-0.0995361	0.211443	0.0879043	0.0714562	-0.0796753	0.238741	-0.220432	-0.187194	0.108363	0.0508744	0.0545299	-0.174702	0.561482
-0.128753	-0.0973672	-0.0685496	-0.229405	0.0957381	-0.0043692	-0.132341	-0.233461	-0.00122695	0.224634	0.0157416	-0.0491664	-0.206575	0.0856568	-0.00333365	0.0541333	-0.0223023	-0.167497	-0.0988494	0.211455	0.0878939	0.0734766	-0.0744399	0.241152	-0.220519	-0.186957	0.108608	0.0509259	0.061943	-0.165951	0.55987
-0.128767	-0.0986635	-0.0677981	-0.22937	0.096232	-0.00505866	-0.131597	-0.233373	-0.00302931	0.22396	0.0147063	-0.0491825	-0.206448	0.0856527	-0.00334255	0.0541159	-0.0207064	-0.167438	-0.0990985	0.211463	0.0879012	0.0737438	-0.072358	0.241427	-0.220497	-0.187545	0.108361	0.0508064	0.0554151	-0.167786	0.559316
-0.128749	-0.0986355	-0.0683167	-0.228955	0.0961477	-0.00633732	-0.131706	-0.233526	-0.00239549	0.222834	0.0128385	-0.0491951	-0.206535	0.0856616	-0.00331977	0.0540103	-0.0216222	-0.167316	-0.0992311	0.211504	0.0878831	0.074688	-0.0172393	0.241737	-0.220601	-0.187084	0.108446	0.0508255	0.0582336	-0.167382	0.554223
-0.119556	-0.0990618	-0.0685568	-0.229257	0.0960359	-0.00630208	-0.131952	-0.233447	-0.00984047	0.223614	0.000478016	-0.0356432	-0.20735	0.0835411	-0.00329811	0.0538598	-0.0218325	-0.167689	-0.0993236	0.211138	0.0875389	0.0734723	-0.0603386	0.0696854	-0.222636	-0.191616	0.110169	0.0507227	0.0578946	-0.167594	0.503825
-0.125235	-0.092706	-0.0684085	-0.229224	0.0961416	-0.00629977	-0.131516	-0.233432	-0.00932372	0.223201	0.0129244	-0.0382952	-0.206722	0.0843738	-0.00418802	0.0540755	-0.0226308	-0.167517	-0.099334	0.211209	0.0869301	0.0738015	-0.0446438	0.0811059	-0.221208	-0.187041	0.108938	0.0505951	0.0579389	-0.167476	0.501281
-0.120959	-0.0958699	-0.0667111	-0.229497	0.0961382	-0.00619023	-0.131896	-0.23347	0.00644286	0.144946	0.0106585	-0.0416676	-0.206805	0.062601	-0.00315705	0.0544803	-0.0245782	-0.165255	-0.0992578	0.190323	0.0862307	0.110212	-0.0268934	0.137802	-0.221113	-0.186728	0.109094	0.0506432	0.00359166	-0.167614	0.474308
-0.121414	-0.0949075	-0.0670011	-0.22971	0.096167	-0.00627755	-0.131926	-0.233423	0.00411214	0.171723	0.0121885	-0.0330609	-0.206837	0.0709597	-0.00285976	0.0520415	-0.0233975	-0.166711	-0.099304	0.185193	0.0867722	0.0959049	-0.0254679	0.124517	-0.221337	-0.126572	0.10886	0.0505814	0.0198377	-0.167655	0.456762
-0.118554	-0.0940465	-0.066906	-0.229151	0.0961775	-0.0060228	-0.131675	-0.233439	0.0121279	0.157241	0.0125331	-0.0281525	-0.206943	0.0723866	-0.00305125	0.0498872	-0.0235264	-0.166568	-0.0994769	0.188466	0.0856571	0.0807952	-0.0274993	0.0946282	-0.220904	-0.130678	0.108832	0.0504962	0.0320891	-0.167602	0.444068
-0.119006	-0.095129	-0.0671095	-0.229727	0.0961901	-0.00576361	-0.131679	-0.23348	0.00836445	0.153413	0.0121397	-0.037681	-0.206514	0.0703561	-0.00153274	0.0435806	-0.0256241	-0.166589	-0.0992643	0.191083	0.0850761	0.0982896	-0.0303919	0.120792	-0.159897	-0.129544	0.108617	0.0505314	0.0411441	-0.167553	0.429955
-0.119574	-0.0960173	-0.0672429	-0.205851	0.0968918	-0.00161463	-0.130318	-0.234255	0.00698859	0.150257	0.0121159	-0.0325014	-0.206183	0.068453	-0.00166752	0.0496143	-0.0242754	-0.156616	-0.0993083	0.205266	0.025518	0.0881371	-0.0288405	0.112623	-0.152889	-0.121014	0.108891	0.0512249	0.0395016	-0.167646	0.406368
-0.119159	-0.0946208	-0.0615975	-0.0111065	0.0966102	0.0105048	-0.131547	-0.234408	0.00678684	0.150344	0.0122368	-0.0331009	-0.206642	0.0680297	-0.00182834	0.0484652	-0.0244792	-0.153698	-0.100193	0.195368	0.0381516	0.0882875	-0.0293733	0.106449	-0.1573	-0.129545	0.108277	0.052252	0.0354649	-0.166583	0.361202
-0.119181	-0.0954616	-0.0529745	-0.0372921	0.0994586	0.0130117	-0.130936	-0.234095	0.0057654	0.145287	0.0121055	-0.0327239	-0.206266	0.0694493	-0.00181668	0.0494185	-0.0254771	-0.152285	-0.0995431	0.191168	0.0341086	0.0903307	-0.0289678	0.107409	-0.161192	-0.129852	0.108796	0.0521527	0.0333855	-0.167589	0.360287
-0.1192	-0.0736833	-0.0664553	-0.0431056	0.0978456	0.00568051	-0.119572	-0.231578	0.0236246	0.144095	0.0122267	-0.0335439	-0.0898968	0.068713	-0.00160067	0.0486179	-0.0239388	-0.151193	-0.0993081	0.197525	0.0347867	0.0885449	-0.0179291	0.112712	-0.157566	-0.133796	0.108703	0.0848769	0.0360053	-0.167449	0.32668
-0.11854	-0.0792768	-0.0119728	-0.0469841	0.0837852	0.00768815	-0.0975882	-0.234154	0.00704585	0.0886143	0.0229002	-0.0420273	-0.206406	0.0688544	-0.00167469	0.04869	-0.0241535	-0.155146	-0.0993512	0.107682	0.0443283	0.0972642	-0.0285174	0.109494	-0.158577	-0.130668	0.0934207	0.0386081	0.0369656	-0.168179	0.306466
-0.118586	-0.0840824	-0.0424724	-0.0401748	0.0928017	0.00965707	-0.107699	-0.218079	0.00618485	0.0713025	0.023564	-0.0446622	-0.150657	0.0689156	-0.00174847	0.0489728	-0.0242428	-0.154335	-0.0993378	0.131627	0.0407758	0.0916803	-0.0283931	0.108761	-0.159927	-0.13062	0.0996763	0.0400325	0.0346043	-0.168129	0.287879
-0.118811	-0.078827	-0.0171216	-0.00294409	0.0867318	0.00881806	-0.107654	-0.210986	0.00697958	0.0953542	0.0205513	-0.0457259	-0.113632	0.0686193	-0.00169297	0.0477838	-0.0241861	-0.154228	-0.0994192	0.11559	0.0399222	0.088804	-0.0284549	0.10932	-0.159601	-0.13154	0.103529	0.0426941	0.0364687	-0.168111	0.270662
-0.1188	-0.0791593	-0.0429013	-0.0447312	0.0872661	0.00851198	-0.114283	-0.194687	0.00697986	0.0793244	0.02156	-0.0549312	-0.108127	0.0686672	-0.00174704	0.0483879	-0.0242955	-0.153844	-0.0995034	0.117825	0.039568	0.0915762	-0.0283616	0.108639	-0.159609	-0.130636	0.101418	0.0443621	0.0382545	-0.168101	0.266564
-0.11882	-0.0794101	-0.0382668	-0.0448103	0.0892338	0.00879224	-0.105871	-0.198681	0.00696718	0.0713727	0.0239475	-0.0453508	-0.114089	0.068744	-0.00172869	0.0491368	-0.024496	-0.126355	-0.100014	0.122125	0.0409272	0.0919968	-0.0286427	0.11469	-0.159863	-0.0991702	0.101045	0.0431002	0.0353605	-0.166353	0.25253
-0.11895	-0.0398776	-0.0445644	-0.0385912	0.0926794	0.00360436	-0.114106	-0.197931	0.00789504	0.0881955	0.0249439	-0.0452048	-0.106283	0.0692399	-0.00173688	0.049329	-0.0253262	-0.10458	-0.0998567	0.128744	0.0413816	0.0917718	-0.0294614	0.102225	-0.159564	-0.0443091	0.100553	0.041444	0.0364449	-0.163898	0.236067
-0.118968	-0.0736666	-0.0372033	-0.0377157	0.0922534	0.0140254	-0.110685	-0.204211	0.00540956	0.0856733	0.0226975	-0.0456362	-0.0746701	0.0674907	-0.00172456	0.0489375	-0.0261409	-0.111975	-0.0994789	0.0920113	0.0413797	0.0895394	-0.0294724	0.102891	-0.159097	-0.0679283	0.100971	0.0333157	0.0330339	-0.1641	0.229563
-0.118846	-0.0588711	-0.0376382	-0.0352464	0.0917475	0.00897268	-0.11067	-0.202646	0.00629873	0.0848073	0.0251487	-0.0467423	-0.084603	0.0682248	-0.00173546	0.0491062	-0.0252945	-0.0905172	-0.099751	0.0881185	0.0411025	0.0918099	-0.0296069	0.103012	-0.157342	-0.0614963	0.101649	0.0196884	0.0355844	-0.165803	0.222507
-0.118837	-0.0581164	-0.0389178	-0.028945	0.0911678	0.00755601	-0.110727	-0.201207	0.00621599	0.0848452	0.0238325	-0.0471248	-0.072085	0.067857	-0.00174046	0.0489431	-0.0256144	-0.0931174	-0.0838263	0.0938221	0.0430245	0.0796531	-0.0296604	0.104534	-0.159046	-0.0656472	0.100647	0.0271324	0.0355502	-0.164565	0.217167
-0.118879	-0.0457992	-0.0404185	-0.034006	0.0916685	0.00905825	-0.109031	-0.20193	0.00685567	0.0833065	0.0237681	-0.0469308	-0.0741539	0.0695472	-0.0017218	0.0490729	-0.025546	-0.0927304	-0.0797905	0.0971703	0.0435729	0.0851194	-0.0298516	0.103396	-0.15816	-0.0628726	0.100641	0.0271039	0.0353364	-0.16477	0.216684
-0.118943	-0.0466494	-0.0418583	-0.0354883	0.0416082	0.0128215	-0.110476	-0.183014	0.0120307	0.0825225	0.00171848	-0.049689	-0.0751224	0.0692881	-0.00244246	0.0464325	-0.0215112	-0.0912681	-0.0901723	0.0969937	0.0454042	0.0358298	-0.0298034	0.104234	-0.159114	-0.0653068	0.100743	0.0200735	0.0385792	-0.161146	0.197983
-0.118912	-0.0505998	-0.0392834	-0.0355218	0.0484273	0.0107988	-0.0898386	-0.184223	0.00890096	0.0831497	0.0147751	-0.0493294	-0.0749692	0.0689076	-0.0023561	0.0446981	-0.0227956	-0.0923963	-0.082941	0.095231	0.0439731	0.0584412	-0.0297192	0.104172	-0.159105	-0.0643438	0.101027	0.0219312	0.0384023	-0.162439	0.196085
-0.118887	-0.0480567	-0.040262	-0.0352221	0.0541448	0.0117064	-0.0660994	-0.183201	0.0101188	0.0836048	0.00777197	-0.0482373	-0.074481	0.0686159	-0.00271441	0.0453235	-0.0226294	-0.092243	-0.0674959	0.0945818	0.0465289	0.0537946	-0.029694	0.104288	-0.159073	-0.0650782	0.10061	0.0218468	0.0378325	-0.162039	0.189268
-0.118918	-0.048488	-0.0399972	-0.035259	0.0547783	0.0124462	-0.0835433	-0.182484	0.01226	0.0828901	0.0124788	-0.0501064	-0.0751601	0.0691057	-0.00268935	0.0449989	-0.0224622	-0.000737321	-0.0688972	0.0943735	0.0446928	0.0570063	-0.0297606	0.0882367	-0.111939	-0.0648399	0.100827	0.0192804	0.0220907	-0.162568	0.16718
-0.118917	-0.0483829	-0.0392856	-0.0372082	0.0408811	0.0117947	-0.0758904	-0.182572	0.0090725	0.0820346	0.0102445	-0.0488602	-0.0751971	0.0688966	-0.00272851	0.0470506	-0.0226135	-0.00563132	-0.0782627	0.0955391	0.0435588	0.0538837	-0.0296786	0.0929195	-0.069897	-0.0670573	0.101285	0.0198992	0.0285885	-0.162115	0.159486
-0.11892	-0.0483462	-0.0172031	-0.0358758	0.0408945	0.0120405	-0.0774141	-0.182538	0.0111788	0.0825455	0.00879076	-0.04894	-0.0751551	0.068958	-0.00252637	0.0454279	-0.0225893	-0.0132571	-0.0768615	0.0755646	0.041558	0.0598129	-0.0300955	0.0994569	-0.0735126	-0.0656494	0.101103	0.0199161	0.0285205	-0.161869	0.156831
-0.119198	-0.0484345	-0.0252774	-0.0361521	0.040839	0.0118446	-0.071725	-0.181949	0.00997919	0.0825894	0.00855933	-0.0502306	-0.0582742	0.0686499	0.0014808	0.0362716	0.00387633	-0.00854843	-0.0734258	0.0878708	0.0448765	0.049954	-0.0257824	0.101818	-0.0751833	-0.0647687	0.101075	0.00556321	0.0258714	-0.0209541	0.127446
-0.119053	-0.0484208	-0.0371283	-0.0233426	0.0417118	0.0124915	-0.0658603	-0.148823	0.0114893	0.0528804	0.00956334	-0.0502941	-0.0747701	0.0687742	-0.000948752	0.0459708	-0.0202043	-0.0123653	-0.071557	0.0896926	0.0438365	0.0415666	-0.0294074	0.0396377	-0.0789888	-0.0662312	0.101193	0.021142	0.0255839	-0.0661422	0.110961
-0.119066	-0.0480366	-0.0276352	-0.0243919	0.0425643	0.012073	-0.0736484	-0.0854943	0.0106738	0.0460857	0.00985946	-0.0475531	-0.0750713	0.0687249	-0.00158562	0.0449467	-0.02568	-0.0111736	-0.0717645	0.0795423	0.0439904	0.0318569	-0.0296434	0.0284883	-0.077105	-0.0664091	0.100997	0.0171623	0.0205382	0.00265385	0.0876925
-0.118999	-0.0483828	-0.0312803	-0.0227858	0.0420456	0.0124302	-0.0735055	-0.059984	0.0105472	0.0473867	0.0100323	-0.0468175	-0.0752609	0.0686841	-0.00112555	0.0451981	-0.0259304	-0.0120085	-0.0709037	0.0801267	0.0440156	0.0347536	-0.0287584	0.0361338	-0.0777905	-0.0668379	0.101239	0.0184874	0.0155839	-0.0309328	0.0858495
-0.118973	-0.0465263	-0.0326601	-0.0224942	0.0425325	0.0121571	-0.0664201	-0.0566215	0.0115436	0.0533769	0.0101109	-0.047223	-0.0749385	0.0679144	-0.00156693	0.0452732	-0.0240287	-0.0109612	-0.0727255	0.0814283	0.044851	0.0369153	-0.0292046	0.0336081	-0.078075	-0.0667349	0.0933722	0.021966	0.0190067	-0.0379439	0.0845861
-0.118962	-0.0469855	-0.0312061	-0.0236543	0.043042	0.0125342	-0.0565333	-0.0592302	0.0106952	0.0507457	0.0100085	-0.0474061	-0.0746049	0.0320437	-0.00147668	0.0436388	-0.0240716	-0.0113053	-0.0730004	0.0840569	0.0440243	0.0380704	-0.0284793	0.0317525	-0.0782593	-0.0664981	0.0866461	0.0212502	0.0196711	-0.0340694	0.078505
-0.116637	-0.0424145	-0.0332526	-0.0233208	0.0351278	0.0148067	-0.0419523	-0.0544167	0.0117484	0.051409	0.0101031	-0.0484916	-0.0744923	0.0632519	-0.00147452	0.0427189	-0.0233289	-0.0102493	-0.0713771	0.0830811	0.0209919	0.0285022	-0.0262873	0.0350994	-0.0669254	-0.0662863	0.0906632	0.0165153	0.0199285	-0.0321666	0.0744583
-0.118439	-0.0456811	-0.0336885	-0.0236445	0.0394926	0.0131466	-0.0478572	-0.0553463	0.0113497	0.0533462	0.0101098	-0.0476261	-0.0769711	0.0181437	-0.00152779	0.0425025	-0.0234754	-0.010452	-0.0657376	0.0833966	0.0278468	0.027764	-0.027635	0.0340618	-0.0674089	-0.0664399	0.0860235	0.0117721	0.0199754	-0.0296982	0.0714869
-0.118215	-0.0445364	-0.0375717	-0.0229804	0.0202654	0.0148781	-0.0467617	-0.0519487	0.011494	0.0524553	0.0114779	-0.0225681	-0.0765974	0.0307567	-0.00150322	0.0425439	-0.023133	-0.00658478	-0.0682691	0.0826881	0.025948	0.0300433	-0.0269498	0.0330221	-0.0664426	-0.0663711	0.0808937	0.0127268	0.0198536	-0.0350926	0.0681858
-0.107631	-0.0454519	-0.0351974	-0.0234914	0.0224258	0.0164293	-0.0461387	-0.0498811	0.0116805	0.0521191	0.0103653	-0.0350805	-0.0750579	0.0204656	-0.00143206	0.0435614	-0.0234627	-0.00815012	-0.0707548	0.0826279	0.0295588	0.0270982	-0.0269164	0.0342894	-0.0677192	-0.0665519	0.0652877	0.0149964	0.0198669	-0.0332058	0.0639325
0.0198651	-0.0438558	-0.0341657	-0.0213051	0.0251308	0.00361313	-0.0278252	-0.0230759	0.0116923	0.0514798	0.00979383	-0.0292375	-0.0827477	0.000214288	-0.000961832	0.0407923	-0.0235041	-0.00914469	-0.0499621	0.0839178	0.025686	0.0255488	-0.0274003	0.0342303	-0.0511176	-0.0634062	0.0768173	0.0139463	0.0198119	-0.0412108	0.0463694
-0.00945931	-0.0451189	-0.0344078	-0.0230216	0.0243081	0.0124573	-0.0328392	-0.025504	0.0117052	0.0521027	0.00998472	-0.0303731	-0.0770462	0.00150337	-0.00107936	0.041922	-0.0232971	-0.00905465	-0.0541502	0.0837539	0.025896	0.0260488	-0.0272916	0.0341534	-0.0582846	-0.0641406	0.0693933	0.0142525	0.0198236	-0.0343951	0.0458227
-0.0150524	-0.0450704	-0.0338633	-0.0230456	0.0236874	0.0103433	-0.0266935	-0.0258741	0.0117127	0.0523605	0.0100196	-0.0294155	-0.0769148	0.00547406	-0.00108817	0.0417327	-0.0232923	-0.00935191	-0.056035	0.083158	0.0245391	0.0256672	-0.0272382	0.0341945	-0.05682	-0.0639216	0.0711126	0.0142085	0.0198205	-0.0347631	0.045551
-0.0231585	-0.0441809	-0.0338306	-0.0169296	0.0204767	0.00617007	-0.0275918	-0.0278499	0.0102879	0.0333949	0.00971835	-0.0324113	-0.0791345	0.00556859	-0.000592816	0.0400859	-0.0228586	-0.00960507	-0.0373844	0.0872105	0.0245885	0.0259196	-0.0272205	0.0340222	-0.0651925	-0.0649071	0.0693596	0.0146051	0.0198213	-0.0383322	0.0443224
-0.011173	-0.0446494	-0.0351256	-0.0183029	0.023655	0.0073019	-0.027607	-0.0297929	0.0118489	0.0304765	0.00978026	-0.0276394	-0.0758869	0.00612151	-0.000795569	0.0410802	-0.0233349	-0.00949193	-0.0568481	0.0833569	0.0254911	0.0254894	-0.0272003	0.0340855	-0.0590922	-0.0639651	0.0692887	0.0141775	0.0198885	-0.0351619	0.0435963
-0.0150026	-0.0444915	-0.0340478	-0.0170184	0.0225131	0.00996888	-0.0228545	-0.0281141	0.0125392	0.0324953	0.00960439	-0.0245611	-0.0760145	0.00921747	-0.0010007	0.0408225	-0.0201806	-0.00964723	-0.0582405	0.0833674	0.025162	0.0253409	-0.0271884	0.0338721	-0.0575926	-0.0641808	0.0694031	0.0142659	0.0190231	-0.0332105	0.0429372
-0.0168238	-0.0299969	-0.0343561	-0.0178941	0.0225793	0.0110466	-0.0229755	-0.027619	0.0120532	0.0300784	0.00877555	-0.0293239	-0.0761619	0.00889693	-0.000828991	0.0409352	-0.028934	-0.0104831	-0.0573015	0.083333	0.0250202	0.0259367	-0.0271599	0.0320336	-0.0575496	-0.0640599	0.0239826	0.0141716	0.0195388	-0.03586	0.0382458
-0.0146449	-0.0326035	-0.0345199	-0.017838	0.0238333	0.00948305	-0.0249997	-0.0269127	0.012804	0.0323196	0.00933163	-0.0286327	-0.0760144	0.00928283	0.000356673	0.0403867	-0.0223599	-0.0115647	-0.0568989	0.0832465	0.0246624	0.0276619	-0.0271704	0.0326356	-0.0572986	-0.0641989	0.00968854	0.0141464	0.0195277	-0.0357828	0.0377438
-0.0155381	-0.0364264	-0.0343891	-0.0177225	0.022968	0.00995349	-0.0227953	-0.0268139	0.0126261	0.0326581	0.0091738	-0.0277675	-0.0759991	0.00883485	-5.20857e-05	0.0405224	-0.0224566	-0.010733	-0.0572391	0.0832337	0.0248117	0.0268333	-0.0269931	0.0328723	-0.0567921	-0.0595082	0.0128416	0.0142685	0.0194703	-0.0351807	0.0372277
-0.0161388	-0.0329653	-0.0337902	-0.0175638	0.0232253	0.0101067	-0.023405	-0.0272309	0.0128817	0.0271063	0.00931813	-0.0231552	-0.0762282	0.00809517	-0.00053271	0.040584	-0.0247623	-0.0109714	-0.0572667	0.0832832	0.024789	0.0263436	-0.0269907	0.0325484	-0.0569771	-0.0212529	0.0166193	0.0137598	0.0193507	-0.0354693	0.0336172
-0.0158762	-0.0350133	-0.0339517	-0.0178018	0.0232558	0.00989011	-0.0231473	-0.0273021	0.0126019	0.032398	0.00922074	-0.0255394	-0.073888	0.00888726	-0.00048965	0.0403407	-0.0244618	-0.0105638	-0.0572318	0.0832994	0.0249443	0.0266459	-0.017034	0.0327976	-0.0568012	-0.0199451	0.0169665	0.0142205	0.0194283	-0.035551	0.0333571
-0.015278	-0.0284012	-0.0347821	-0.0176977	0.0233356	0.0093209	-0.0225542	-0.0272772	0.0125808	0.0315498	0.00929696	-0.0275717	-0.061397	0.00895308	-0.000961573	0.0406887	-0.024649	-0.0112806	-0.0559862	0.0832012	0.0249254	0.0265171	-0.0212631	0.0325296	-0.0570779	-0.0238074	0.0153082	0.0142251	0.0195015	-0.0354007	0.0314751
-0.0157463	-0.0206502	-0.0343816	-0.0176382	0.00527177	0.0100519	-0.0216417	-0.0273808	0.0126414	0.0161264	0.00967334	-0.027029	-0.0678516	0.00877773	-0.000518945	0.0405903	-0.024694	-0.011627	-0.056346	0.0694719	0.0250468	0.0245773	-0.0169215	0.0212259	-0.057264	-0.0229257	0.0163683	0.0141803	0.0210099	-0.0357379	0.027794
-0.015763	-0.0228196	-0.0172093	-0.0177561	0.0140139	0.00992392	-0.0234972	-0.0272861	0.0131085	0.0214516	0.00924223	-0.0270955	-0.063851	0.00736646	-0.00053415	0.0412515	-0.0244811	-0.0107878	-0.0566248	0.045126	0.0253668	0.0265277	-0.019064	0.0323009	-0.057293	-0.021848	0.015505	0.0141362	0.0193412	-0.035446	0.0247999
-0.017232	-0.00931713	-0.00191255	-0.0171968	0.0166142	0.00904983	-0.0219874	-0.0254771	0.0145049	0.0240661	0.00928469	-0.0287457	-0.051012	0.00435245	-0.00054648	0.0403455	-0.0242931	-0.0109098	-0.0562331	0.0512095	0.0249966	0.0247598	-0.0178909	0.027122	-0.0554827	-0.0207236	0.0150121	0.0138307	0.0193757	-0.035571	0.0224774
-0.0164364	-0.0103141	-0.00994434	-0.0168966	0.0145846	0.00933608	-0.0219638	-0.0261195	0.0128195	0.0158937	0.00927013	-0.0277812	-0.0522444	0.00512027	-0.000525547	0.0409326	-0.0245386	-0.0109996	-0.0562973	0.050944	0.0249926	0.0248387	-0.0178471	0.0266641	-0.0557396	-0.0216539	0.0163587	0.014193	0.0194916	-0.0355682	0.0223803
-0.015446	-0.0238985	-0.0165184	-0.0175341	0.0137394	0.0098532	-0.0221904	-0.0270978	0.0130747	0.0255581	0.00929665	-0.0273357	-0.0479256	0.00535684	-0.000535701	0.0419754	-0.0103794	-0.011196	-0.0566358	0.049069	0.0249911	0.0228781	-0.0179784	0.0254725	-0.0280138	-0.021117	0.0157345	0.0144192	0.0194992	-0.0355348	0.0199458
-0.0125241	-0.0104166	-0.0100619	-0.0173111	0.015125	0.00946006	-0.0221156	-0.0263875	0.0133103	0.0223206	0.00919611	-0.0276054	-0.0459797	0.00680482	-0.000552391	0.0408615	-0.0107973	-0.0111287	-0.0569453	0.0495992	0.0249899	0.0242535	-0.0180134	0.0249818	-0.0345445	-0.0223765	0.0155831	0.0148854	0.019386	-0.0355774	0.0194269
-0.0154162	-0.0150947	-0.0096344	-0.0174348	0.0139932	0.00947483	-0.0221553	-0.0270051	0.0134059	0.019397	0.00923487	-0.0276317	-0.0469798	0.0059579	-0.000551847	0.0410474	-0.00968833	-0.011216	-0.0567225	0.0498246	0.0250078	0.0237427	-0.0180298	0.0244746	-0.0218357	-0.0217981	0.015551	0.0145569	0.0194978	-0.0356869	0.0187928
-0.0153802	-0.011493	-0.00882855	-0.0173674	0.0143743	0.0102046	-0.0221292	-0.0229648	0.0134492	0.0190849	0.00924184	-0.0278559	-0.0476526	0.00563947	-0.000234748	0.0409233	-0.0105029	-0.0111613	-0.0567039	0.0487017	0.0238203	0.0242595	-0.0181564	0.0247046	-0.0231492	-0.0219845	0.0156585	0.0145761	0.0179349	-0.0356797	0.0184494
-0.0156552	-0.0143921	-0.0100469	-0.0174687	0.0140774	0.00954906	-0.0206723	-0.0161073	0.0135896	0.0180488	0.00922003	-0.0278086	-0.0471982	0.00584513	0.00089574	0.0411602	-0.00702932	-0.0111874	-0.056585	0.0479262	0.0243404	0.023904	-0.0180495	0.0247142	-0.0221291	-0.0218237	0.0156098	0.0146307	0.0190929	-0.0356635	0.0179939
-0.01555	-0.0133404	-0.00963224	-0.0174795	0.0144177	0.0100014	-0.0211658	-0.0125927	0.0133913	0.0197299	0.0092459	-0.0278158	-0.0477694	0.00555341	4.42736e-05	0.0410201	-0.00956247	-0.011148	-0.0566236	0.0485242	0.0234575	0.0240337	-0.0181412	0.024739	-0.0202888	-0.0220177	0.0156495	0.0144906	0.0177826	-0.0356763	0.0179416
-0.0154663	-0.0146046	-0.00973195	-0.0175856	0.0143379	0.0104014	-0.0213645	-0.0145677	0.0124058	0.0187638	0.00651282	-0.0274498	-0.0474097	0.00664814	0.000479271	0.0236589	-0.00798013	-0.0108467	-0.0566154	0.0496988	0.0236967	0.0239694	-0.0138867	0.0271949	-0.0199576	-0.0219804	0.0147537	0.0211336	-0.00569045	-0.0318499	0.0165103
-0.0154446	-0.0110988	-0.00996675	-0.0163993	0.0143615	0.0110515	-0.0209586	-0.01495	0.0133187	0.0195353	0.0092984	-0.0276953	-0.0475505	0.0057022	0.000438659	0.0409097	-0.00166681	-0.0112396	-0.0254648	0.0459232	0.0232789	0.023997	-0.0178685	0.0249007	-0.0118826	-0.0223162	0.0144675	0.0143339	0.0181983	-0.0365555	0.0147661
-0.0152366	-0.0114389	-0.00988526	-0.0174773	0.0143229	0.0103732	-0.0207537	-0.0140322	0.0129903	0.0196409	0.00848775	-0.0277489	-0.0476403	0.00604205	8.83078e-05	0.0330359	-0.00795874	-0.011113	-0.0278635	0.0417721	0.0234855	0.0239948	-0.0159975	0.0249286	-0.0213288	-0.0195414	0.0164267	0.015772	0.0127576	-0.0356063	0.0139993
-0.015453	-0.0115526	-0.00857204	-0.016911	0.014527	0.0107768	-0.0209319	-0.0138652	0.013185	0.0195745	0.0087932	-0.0277176	-0.0473593	0.00592465	0.000320126	0.031831	-0.00479151	-0.0117715	-0.0265729	0.0415595	0.0232643	0.0240228	-0.0154017	0.02482	-0.0198889	-0.0182983	0.0176816	0.0145908	0.017047	-0.0349082	0.0137147
-0.0103278	-0.010247	-0.00718458	-0.0171192	0.014395	0.0104028	-0.0212443	-0.0139344	0.0131028	0.0194507	0.00818998	-0.0274777	-0.0477163	0.00938093	0.000295812	0.0318926	-0.00485337	-0.0113768	-0.0295973	0.0419979	0.0168326	0.0240212	-0.0163948	0.0254399	-0.0149496	-0.0194438	0.0170497	0.0118122	0.0168065	-0.0265423	0.0128593
-0.00970923	-0.0115759	-0.00787819	-0.0167938	0.014384	0.0103937	-0.0211279	-0.0139619	0.0131193	0.0193251	0.0068393	-0.0276907	-0.0330907	0.00754191	0.000263367	0.0313011	-0.00521407	-0.0115533	-0.0295012	0.0423131	0.0178538	0.0240229	-0.0152683	0.0253181	-0.0169973	-0.0216664	0.0172555	0.0124264	0.0139745	-0.0307144	0.01196
-0.00657251	-0.00999301	-0.00562894	-0.0178212	0.0144029	0.0103962	-0.0212919	-0.0138466	0.0133056	0.0191245	0.00828476	-0.0265124	-0.0329976	0.00680106	0.000112622	0.0314042	-0.00505283	-0.0116495	-0.0288117	0.0425483	0.0159896	0.0240181	-0.0150299	0.0256572	-0.0173229	-0.0202528	0.0173521	0.0121941	0.0141166	-0.0323048	0.01181
-0.00690085	-0.0106901	-0.00565856	-0.0174614	0.0143938	0.0104025	-0.0212648	-0.0138349	0.0132219	0.0192314	0.00805625	-0.0265923	-0.0324854	0.00715395	0.000219033	0.0312563	-0.00455455	-0.0115646	-0.0290729	0.0424564	0.0153573	0.0240211	-0.0148035	0.0253761	-0.0180472	-0.0201413	0.017477	0.0122792	0.0145199	-0.030539	0.0116673
-0.00783496	-0.0102978	-0.0066041	-0.0127644	0.0143676	0.0103558	-0.0212692	-0.0139499	0.0132466	0.0194585	0.00716367	-0.0269319	-0.0342696	0.00755038	0.000194074	0.03166	-0.00465961	-0.00778585	-0.027574	0.0359862	0.0163899	0.023535	-0.0149141	0.0255538	-0.0170966	-0.0204392	0.0177222	0.0122371	0.0151356	-0.030828	0.0110881
-0.00673385	0.000950632	-0.00723461	-0.0177158	0.0145699	0.0103529	-0.0212609	-0.0131184	0.0133917	0.0193671	0.00908761	-0.0227075	-0.0333685	0.00198807	0.00201969	0.0291601	-0.00339324	-0.0108791	-0.0285744	0.0360739	0.0152994	0.0242803	-0.0147227	0.0254463	-0.0203671	-0.0165815	0.016565	0.0121388	0.0156547	-0.0129577	0.00994051
-0.00702904	-0.00349956	-0.00679216	-0.0166222	0.0144184	0.0103721	-0.0212413	-0.0133155	0.0133599	0.019287	0.00832069	-0.025857	-0.0325738	0.00523556	0.00132887	0.0247756	-0.00231504	-0.00805768	-0.0286273	0.0371309	0.0153016	0.0241502	-0.0147922	0.0254359	-0.0167509	-0.0138324	0.017122	0.0122005	0.0152589	-0.0160383	0.00967609
-0.00707667	-0.000433883	-0.00671413	-0.0148018	0.0144497	0.0102818	-0.0212259	-0.0115398	0.0133445	0.0193332	0.00871157	-0.0251133	-0.0333901	0.000858013	0.00101761	0.0259559	-0.0016545	-0.00438852	-0.027392	0.0363685	0.0153447	0.0241356	-0.0149539	0.0254199	-0.0162544	-0.0144954	0.0167952	0.0121344	0.0156391	-0.0147078	0.00940876
-0.00658814	-0.00400298	-0.00724578	-0.0105107	0.0139578	0.00755678	-0.00680916	-0.0129962	0.0133694	0.0193555	0.00842526	-0.0254294	-0.0208771	0.00509368	0.00149597	0.0280508	-0.00280738	-0.00685054	-0.0290607	0.0371608	0.0118067	0.0240059	-0.0146714	0.0254417	-0.0168806	-0.00361224	0.0172386	0.0119719	0.0152349	-0.016243	0.0083044
-0.00649699	-0.00380513	-0.00688907	-0.00822264	0.0136757	0.00149619	0.00229955	-0.0060428	0.0138768	0.0192909	0.00858064	-0.0243669	-0.021296	0.00383714	0.000911763	0.0263891	-0.00265615	-0.00907106	-0.0288636	0.0366975	0.00697865	0.0240947	-0.0148193	0.0254395	-0.0160075	-0.00357681	0.0176353	0.011991	0.0153328	-0.0155905	0.00776754
-0.00640591	-0.00380301	-0.00693595	-0.00829776	0.0136964	0.00275125	0.000718209	-0.00635239	0.0138674	0.0192912	0.00855681	-0.0243704	-0.0213483	0.00340474	0.000930123	0.0268143	-0.00259335	-0.00889727	-0.0283696	0.0366571	0.0077798	0.0240712	-0.0148211	0.0254382	-0.0160175	-0.00337151	0.0174458	0.0120159	0.0153595	-0.015643	0.00776575
-0.00641852	-0.00379952	-0.00694643	-0.00851118	0.0137145	0.00285095	0.000400015	-0.0064457	0.0137963	0.0193027	0.00853461	-0.0242845	-0.0214842	0.00344829	0.00103427	0.0268029	-0.00259483	-0.0081219	-0.028493	0.0366043	0.0076615	0.0240916	-0.0148246	0.0254381	-0.0160155	-0.00357152	0.0174525	0.0120203	0.0153536	-0.0156138	0.00776092
-0.00651619	-0.00370426	-0.00694003	-0.0088929	0.0137469	0.00145185	0.00020329	-0.00718764	0.0137216	0.019321	0.00846454	-0.0241558	-0.020997	0.00343052	0.000999537	0.026662	-0.00257468	-0.00777823	-0.0285915	0.0367576	0.00805159	0.0240875	-0.0148223	0.02544	-0.0162131	-0.00350965	0.0172002	0.0120305	0.0153665	-0.0147417	0.00772433
-0.00642874	-0.00344234	-0.00693297	-0.00822413	0.0141898	0.00118861	0.000265548	-0.00657274	0.0136443	0.0193044	0.00847288	-0.0242586	-0.021062	0.00342322	0.000973731	0.026594	-0.00258619	-0.00804649	-0.028783	0.0367371	0.00793877	0.0205352	-0.0148224	0.0254385	-0.0162317	-0.00299167	0.0173556	0.0120062	0.0153794	-0.0147601	0.00757075
-0.00653301	-0.00311306	-0.00698716	-0.0082807	0.0144107	0.00173616	0.000252896	-0.00632367	0.0139229	0.0193034	0.00847045	-0.0243483	-0.0212687	0.00358183	0.000973103	0.0266672	-0.00275899	-0.00790508	-0.0287851	0.0367632	0.0079182	0.0176472	-0.0150445	0.0254265	-0.0162775	-0.00312451	0.017248	0.012001	0.0153327	-0.0148481	0.0074978
-0.00644627	-0.00343597	-0.00697793	-0.00826629	0.0138759	0.00163561	-0.000137544	-0.00629012	0.0136778	0.0192953	0.00846815	-0.0243053	-0.020869	0.00336121	0.000959312	0.0266441	-0.00303851	-0.00795708	-0.0286385	0.0364055	0.00764595	0.0197589	-0.00144901	0.0254375	-0.0162187	-0.00271513	0.0172105	0.0120168	0.0153509	-0.0149031	0.00726956
-0.00651907	-0.00348704	-0.00698117	-0.00828697	0.0139555	0.00181171	-9.56365e-05	-0.00628189	0.00429166	0.0193069	0.00856454	-0.0243401	-0.0210029	-0.000209065	0.00124584	0.0265782	-0.00362957	-0.00791522	-0.0287047	0.0365984	0.00777982	0.0186624	-0.00909171	0.0233615	-0.016354	-0.00314485	0.0174232	0.0120027	0.0116483	-0.0151775	0.00698314
-0.00651683	-0.00352716	-0.00695374	-0.00828337	0.0139678	0.00174538	-6.18582e-05	-0.0063203	0.000414658	0.019311	0.00864513	-0.0243444	-0.0208219	0.000566858	0.00177271	0.0264451	-0.0027149	-0.00792908	-0.0287084	0.0366041	0.00787425	0.0201786	-0.00743468	0.0226595	-0.0166092	-0.00324669	0.0173753	0.0119894	0.0108876	-0.0152421	0.0069419
-0.00477804	-0.00347931	-0.0070228	-0.00824498	0.0138346	-0.00291675	-0.000167438	-0.00630739	0.00375186	0.0135284	0.00844637	-0.0244234	-0.0209975	0.00189721	0.00467007	0.0265899	-0.00596738	-0.0079252	-0.0287493	0.0365365	0.00810891	0.0198187	-0.00367509	0.023595	-0.0119101	-0.00307575	0.0172276	0.0120142	0.0107616	-0.0152229	0.00665883
-0.00487166	-0.00347395	-0.00701955	-0.00824717	0.0138608	-0.00251987	-0.00016092	-0.00630739	0.0040774	0.0135741	0.00844687	-0.0243757	-0.0208305	0.00171103	0.00455501	0.026576	-0.00544462	-0.00792784	-0.0287331	0.036538	0.00810005	0.0198074	-0.00471259	0.023562	-0.0119472	-0.00311039	0.0172654	0.0120114	0.0108751	-0.0152113	0.00665452
-0.00493749	-0.00348573	-0.00700872	-0.00827149	0.013912	0.000514376	-0.000153805	-0.00632839	0.0042726	0.0139248	0.00851762	-0.0244721	-0.0209539	0.00155435	0.00268838	0.0265836	-0.00433456	-0.00792734	-0.0287604	0.0362097	0.00771612	0.0195264	-0.00432471	0.0232423	-0.0127117	-0.0029805	0.0172795	0.0120041	0.010937	-0.0151774	0.00660971
-0.00503847	-0.00347162	-0.0070078	-0.00826912	0.01392	0.000487621	-0.00010796	-0.00633401	0.00321369	0.0140734	0.00852148	-0.0243573	-0.020925	0.0014185	0.00279421	0.0265562	-0.00344602	-0.00792765	-0.0287496	0.0354144	0.00761326	0.0195064	-0.00410208	0.023226	-0.0128263	-0.00298058	0.017273	0.0120026	0.0112084	-0.0151839	0.00653842
-0.00517553	-0.00347905	-0.00700495	-0.00827949	0.0139049	-0.000256288	-0.000149092	-0.00632625	0.00377401	0.0141772	0.00851456	-0.0243962	-0.0208697	0.00157693	0.00270787	0.0265582	-0.00359998	-0.00792739	-0.0287512	0.034977	0.00776639	0.0195107	-0.0041963	0.0232228	-0.0127009	-0.0029905	0.0172737	0.0120042	0.0112757	-0.0151875	0.00651783
-0.00514313	-0.0034862	-0.00700112	-0.0082094	0.0141701	-5.28529e-05	-8.73633e-05	-0.00643385	0.00340906	0.0141186	0.00482644	-0.024235	-0.0209297	0.00157266	0.00281833	0.0209516	-0.00396505	-0.00792187	-0.0287474	0.0336853	0.00776956	0.0194657	-0.00419991	0.0175962	-0.0127534	-0.00301361	0.0172991	0.0120061	0.00471194	-0.0152501	0.00578227
-0.00509067	-0.00349405	-0.00700237	-0.00821912	0.0140791	0.000364789	-0.000126891	-0.00633588	0.00335521	0.0141387	0.0079899	-0.0242551	-0.0209316	0.00153809	0.00276523	0.0206356	-0.00395937	-0.0079245	-0.0287463	0.0341298	0.00773977	0.0193975	-0.00414866	0.0114555	-0.0135301	-0.00300446	0.0172825	0.0120053	0.00776209	-0.0152318	0.00571194
-0.00516849	-0.00350467	-0.00700238	-0.00813672	0.0141785	0.000307522	-4.87111e-05	-0.00661296	0.00338448	0.0141481	0.0014286	-0.0241781	-0.0209305	0.00149375	0.00280562	0.0209246	-0.00392221	-0.00792105	-0.0287476	0.033525	0.00779973	0.0194169	-0.00421804	0.00919656	-0.0139511	-0.00301169	0.0172929	0.0120073	0.00641006	-0.0152419	0.00557239
-0.00517181	-0.00350119	-0.00700319	-0.00823579	0.0139969	0.00143559	-0.000168261	-0.00671189	0.003399	0.010744	0.00422222	-0.0241932	-0.0209825	0.00146167	0.00287144	0.0215968	-0.0039957	-0.0080758	-0.0287058	0.0338872	0.0077423	0.0194811	-0.00422102	0.00453948	-0.0138903	-0.00299514	0.0161201	0.010166	0.00700875	-0.0139532	0.00538649
-0.00519452	-0.00347748	-0.00709352	-0.00993841	0.0140418	0.000939106	2.70056e-05	-0.00673978	0.0029425	0.0112834	0.0044232	-0.0189477	-0.0210875	-0.00256845	0.00282377	0.019329	-0.00421456	-0.0081116	-0.0286854	0.0340992	0.00773268	0.0194527	-0.0042287	0.00728209	-0.0127667	-0.00299405	0.0167299	-0.00039751	0.0067838	-0.0144327	0.00506367
-0.00515094	-0.00338687	-0.00732379	-0.00901794	0.014153	0.00109819	-0.000170088	-0.00669561	0.00289875	0.0114962	0.00273797	-0.01959	-0.0210692	-0.00371941	0.00282886	0.0186064	-0.00407316	-0.00808183	-0.0286541	0.0341698	0.00774484	0.0194453	-0.00425111	0.0044706	-0.0113175	-0.00300126	0.0171379	0.00223576	0.00690439	-0.0144534	0.00500218
-0.0051919	-0.00341796	-0.00721053	-0.00889752	0.00818181	0.00109178	-0.000303855	-0.00665295	0.00309941	0.0119141	0.003066	-0.0195439	-0.0210739	-0.000178361	0.00283726	0.0193741	-0.00446635	-0.00814887	-0.0286635	0.03405	0.00773973	0.0194549	-0.0042277	0.00619109	-0.0122704	-0.00300126	0.0167768	0.00194417	0.00691968	-0.0144059	0.00491492
-0.00518004	-0.00342716	-0.00717902	-0.0090703	0.00860079	0.00111672	-0.000224709	-0.00670787	0.00273481	0.0113378	0.00288734	-0.0193005	-0.0210883	-0.00147082	0.00283783	0.018855	-0.00422939	-0.00815177	-0.0286759	0.0340512	0.00773781	0.0194583	-0.00423402	0.00517555	-0.0123168	-0.00299972	0.0166119	0.00235062	0.00701037	-0.0143875	0.00486764
-0.00517523	-0.0034256	-0.0072075	-0.00895291	0.00834265	0.0012454	-0.000221986	-0.00667717	0.00249382	0.0107499	0.0051019	-0.0191087	-0.0179447	-0.00218686	0.00286659	0.0190066	-0.00433385	-0.0081263	-0.0286896	0.0340442	0.00771245	0.0160135	-0.00422624	0.00484922	-0.0125638	-0.00384415	0.0169722	0.00302807	0.00681616	-0.0147568	0.00465391
-0.00518551	-0.0034237	-0.00448419	-0.00895165	0.00852317	0.00123524	-0.000593484	-0.00684338	0.00249321	0.0115582	0.00387019	-0.0194881	-0.0185336	-0.00167817	0.00284598	0.0189352	-0.00435845	-0.00813546	-0.0286711	0.0340471	0.00770681	0.0165079	-0.00404479	0.00338098	-0.0125358	-0.0035818	0.0166197	0.00271477	0.00691712	-0.0146179	0.00464894
-0.00518524	-0.00341941	-0.00660739	-0.00890309	0.0084414	0.00119979	-0.000273506	-0.00667719	0.00261468	0.0102002	0.00349671	-0.01921	-0.0185863	-0.001388	0.00285816	0.0188398	-0.00430011	-0.00812506	-0.00338387	0.0340467	0.00851186	0.0169956	-0.00419833	0.00487621	-0.0123859	-0.00340992	0.016946	0.00324985	0.00687182	-0.0146488	0.00386389
-0.00519908	-0.00341951	-0.00505387	-0.00892532	0.00841287	0.00125408	-0.000372125	-0.00672323	0.0027652	0.0109594	0.00367428	-0.0192958	-0.0186582	-0.0014922	0.00284805	0.0190331	-0.00430973	-0.0081456	-0.00329215	0.0340455	0.00776307	0.0167712	-0.00416453	0.00448462	-0.0124339	-0.00329056	0.0167627	0.00253183	0.00689072	-0.0145713	0.00384241
-0.0053398	-0.00342404	-0.00580063	-0.00892776	0.0087376	0.00125254	-0.000351922	-0.006706	0.00268094	0.0112736	0.0037733	-0.0147044	-0.017176	-0.00151229	0.00300389	0.0190324	-0.00140126	-0.00764192	-0.0054908	0.0341242	0.00478708	0.0169377	-0.00417019	0.00438235	-0.012445	-0.00325863	0.0167924	0.00273102	0.00689344	-0.014312	0.00361856
-0.00565078	-0.0034246	-0.00522427	-0.00889855	0.0085031	0.00123581	-0.000361501	-0.00671119	0.00260954	0.0110156	0.00396807	-0.0132505	-0.0167142	-0.00151374	0.00332087	0.01903	-0.000841268	-0.00805468	-0.00431499	0.0340882	0.00517479	0.0168819	-0.00418481	0.00426737	-0.0124999	-0.00322503	0.0167753	0.00257425	0.00690239	-0.0140482	0.00353682
-0.00566401	-0.00343031	-0.0056189	-0.00890127	0.0085174	0.00124816	-0.000362929	-0.00670435	0.00264292	0.0110227	0.00392908	-0.0133184	-0.0166502	-0.00151072	0.00329726	0.0190261	-0.000460855	-0.00690534	-0.00440574	0.0340998	0.00537074	0.0168809	-0.00418506	0.00436776	-0.0124836	-0.00322306	0.0167755	0.00260956	0.0068997	-0.0141013	0.00352893
-0.00563347	-0.00342542	-0.00561246	-0.00889917	0.00852363	0.00124736	-0.000358573	-0.00664866	0.00264277	0.0109859	0.00389694	-0.0133229	-0.0163836	-0.00151599	0.00314866	0.0190176	-7.81525e-05	-0.00729017	-0.0039862	0.0340985	0.00495984	0.0169017	-0.00417897	0.00429534	-0.0124786	-0.00326218	0.0167995	0.00270523	0.00689255	-0.0142872	0.00352083
-0.00572169	-0.00342459	-0.00552241	-0.00890957	0.00850211	0.00124418	-0.000367109	-0.00668041	0.0026353	0.0109545	0.00391552	-0.0134147	-0.0163217	-0.00150934	0.00309142	0.0190271	0.000242298	-0.00726998	-0.00396035	0.0341002	0.00494427	0.0168838	-0.00417607	0.00421215	-0.0124969	-0.0032652	0.0167912	0.00262203	0.00689663	-0.0141958	0.00351629
-0.00501223	-0.00345525	-0.00549963	-0.00891019	0.00850626	0.00128116	-0.000385539	-0.00667977	0.00263818	0.0108388	0.00466098	-0.0133676	-0.0163949	-0.00151347	0.0031839	0.0190473	0.000443709	-0.00790087	-0.00397953	0.0237079	0.00509833	0.0168806	-0.00586082	0.00423835	-0.0124838	-0.00327116	0.0168103	0.00264097	0.00689254	-0.014286	0.00294582
-0.00524024	-0.00342848	-0.00529998	-0.00869346	0.00851461	0.00126523	-0.000392428	-0.00438499	0.00263605	0.0108936	0.00393931	-0.0134553	-0.016617	-0.0015189	0.00316019	0.0190267	-0.000365458	-0.00746487	-0.00403947	0.0232871	0.00406963	0.0168848	-0.00446355	0.00429604	-0.0110526	-0.00327749	0.0167672	0.00270952	0.0068538	-0.00601218	0.00266798
-0.00563444	-0.00341222	-0.00542293	-0.00862935	0.00851223	0.00126499	-0.000308484	-0.00668212	0.00313801	0.0108093	0.00387987	-0.0133892	-0.00771695	-0.00135086	0.00316195	0.0190272	0.00105772	-0.00828819	-0.0040013	0.0248475	0.00472066	0.0168887	-0.00488902	0.004274	-0.00873941	-0.00327039	0.0167648	0.00269818	0.00684299	-0.00931422	0.00258239
-0.00557295	-0.00337421	-0.00536802	-0.00871947	0.00852846	0.00125891	-0.000334569	-0.00621262	0.00266116	0.0108599	0.00402945	-0.013392	-0.0109731	-0.0014859	0.00316285	0.0190287	0.000216275	-0.0075445	-0.00403711	0.023738	0.0044684	0.0167684	-0.00446683	0.00427243	-0.00754967	-0.00324708	0.0167576	0.00268377	0.00683417	-0.0073378	0.00250785
-0.00550569	-0.00344278	-0.00539989	-0.00880391	0.00836403	0.00126314	-0.000362535	-0.00666036	0.00270161	0.0108574	0.0040626	-0.0123158	-0.00984026	-0.00150167	0.00317169	0.0190292	9.97333e-05	-0.00753143	-0.00404331	0.0239431	0.00412647	0.0168514	-0.00455858	0.00427402	-0.00752095	-0.00327229	0.0167434	0.00273156	0.0068137	-0.0061014	0.00245463
-0.00551428	-0.00342855	-0.00540761	-0.00879661	0.00756425	0.00126415	-0.000354934	-0.00657366	0.00274478	0.0108543	0.0040376	-0.0126228	-0.00862238	-0.00149259	0.003168	0.019029	0.000344996	-0.00762918	-0.00401845	0.0238523	0.00409813	0.0168666	-0.00466376	0.00428509	-0.00750634	-0.00325951	0.0167469	0.00271654	0.00681744	-0.00622832	0.00242551
-0.00552588	-0.00342763	-0.00540187	-0.00844905	0.00680809	0.00126406	-0.000350165	-0.00608551	0.00276789	0.010857	0.00405491	-0.0127611	-0.00915215	-0.00146312	0.00316971	0.0190291	0.000128272	-0.00760633	-0.00404593	0.0238833	0.00405509	0.0168726	-0.00454262	0.00427288	-0.00793685	-0.0032497	0.0167469	0.00272391	0.00682085	-0.0058829	0.00241808
-0.00552774	-0.00232782	-0.00540051	-0.00876502	0.00713129	0.00128026	-0.000358285	-0.00628213	0.00279628	0.0108511	0.00411715	-0.0112281	-0.00886155	-0.00149202	0.00316971	0.0190304	0.00026382	-0.00760735	-0.00402584	0.023961	0.00419042	0.016865	-0.0045913	0.00429283	-0.00766004	-0.0032498	0.0167483	0.0027245	0.00680877	-0.00588455	0.00238353
-0.00554093	-0.00316682	-0.00539956	-0.00132287	0.008205	0.00127417	-0.000344607	-0.00600092	0.00165934	0.0108551	0.00405721	-0.00670181	-0.00923802	-0.00149043	0.00317414	0.0188598	0.000238663	-0.00781923	-0.00402618	0.0240112	0.00419324	0.0168649	-0.0045885	0.00432404	-0.00768086	-0.00325042	0.0167493	0.00272882	0.00681231	-0.00564806	0.00224356
-0.00551932	-0.00300381	-0.00556076	-0.00425132	0.00750153	0.00127494	-0.00034187	-0.00614861	0.00207889	0.00391612	0.00419142	-0.0076401	-0.00922534	-0.0014822	0.00344877	0.0190466	0.000266764	-0.00765311	-0.00194445	0.0239913	0.00414394	0.0168508	-0.00459691	0.00436169	-0.00773284	-0.00340029	0.0167473	0.00272836	0.00679393	-0.00578349	0.00216003
-0.00553246	-0.00276933	-0.00547182	-0.00266221	0.00757872	0.00127427	-0.000350111	-0.00612407	0.00220457	0.00480353	0.00407272	-0.00425496	-0.00923556	-0.00148879	0.00326293	0.0190144	0.000243804	-0.00766135	-0.00290177	0.0239634	0.00414903	0.016806	-0.004597	0.00435052	-0.00770119	-0.00338587	0.01675	0.00272678	0.00681468	-0.00581156	0.00211445
-0.00552561	-0.00254481	-0.00546469	-0.0034972	0.00752756	0.00127333	-0.000350494	-0.00601059	0.00174674	0.0048572	0.00405638	-0.00403882	-0.00931079	-0.00148961	0.00330005	0.0189817	0.000231781	-0.00765904	-0.00279381	0.0239738	0.00414279	0.0167426	-0.00459201	0.0043162	-0.0077189	-0.00336633	0.0167489	0.00272653	0.00682419	-0.00567912	0.0021093
-0.00554037	-0.00281505	-0.00551713	-0.00364461	0.00768936	0.00133002	-0.000347778	-0.00603828	0.00177078	0.00481099	0.0040693	-0.00419438	-0.0092284	-0.00147415	0.00323316	0.0189898	0.00022263	-0.00768602	-0.00276487	0.0239582	0.00415802	0.0132067	-0.00459196	0.00432685	-0.00772742	-0.002799	0.01675	0.00272827	0.00683619	-0.00574323	0.0020062
-0.0055431	-0.00272906	-0.00555491	-0.00326362	0.00758402	0.00128964	-0.000345553	-0.00606298	0.00184694	0.00506221	0.00406568	-0.00374334	-0.0092612	-0.00133959	0.00326581	0.0190267	0.000227075	-0.00769096	-0.0031438	0.0239697	0.00444746	0.0128128	-0.00458989	0.00432807	-0.0076605	-0.00201697	0.0166137	0.00273382	0.0068154	-0.00576399	0.00198886
-0.00554754	-0.00268052	-0.00557885	-0.00345163	0.00766789	0.00134398	-0.00034739	-0.00606786	0.00187348	0.00505763	0.00406758	-0.00403755	-0.0092628	-0.00130694	0.00323231	0.0189942	0.000228952	-0.00771146	-0.00308858	0.0239798	0.00425198	0.0126272	-0.00459362	0.00432194	-0.00765989	-0.00229039	0.0165757	0.00273394	0.00682991	-0.00578457	0.00198687
-0.00554252	-0.00128812	-0.00571177	-0.00351281	0.00760188	-0.00142755	-0.000347549	-0.00589251	0.00179783	0.00526592	0.00287622	-0.00412185	-0.00925539	-0.00140066	0.00328453	0.0190278	0.000225252	-0.00769677	-0.00283533	0.0239726	0.00420186	0.0109183	-0.00452353	0.00433732	-0.00771882	-0.00220139	0.0166647	0.00273321	0.00682896	-0.00571962	0.00193582
-0.00554334	-0.00137552	-0.00566292	-0.00347558	0.00756209	-0.00039772	-0.000347063	-0.00590641	0.00180841	0.00514456	0.00291765	-0.00409361	-0.00925615	-0.00141035	0.00327926	0.0190209	0.00022533	-0.00770022	-0.00288249	0.0239742	0.00422855	0.0109722	-0.00455242	0.00433131	-0.00771258	-0.0021988	0.0166627	0.00273319	0.00682856	-0.00573345	0.00193345
-0.00554296	-0.00137571	-0.00564493	-0.00349218	0.00757358	-0.000415753	-0.000347305	-0.00590215	0.00180172	0.00516966	0.00263664	-0.00404779	-0.00925602	-0.00140425	0.00326591	0.0190181	0.000225602	-0.00769991	-0.00286336	0.0239752	0.00421844	0.0110384	-0.00453905	0.00433263	-0.0077166	-0.00215078	0.0166432	0.00273322	0.00682324	-0.00572238	0.00193178
-0.00157461	-0.000411138	-0.00564432	-0.00343563	0.00760003	-0.000685658	-0.000347885	-0.00547123	0.0018044	0.00539503	0.00281435	0.000907653	-0.00925727	-0.00137704	0.00327593	0.019044	0.00022615	-0.0077312	-0.00369991	0.0239706	0.00422749	0.0110594	-0.00452119	0.0043354	-0.00707567	-0.00214869	0.0166522	0.00304859	0.00533279	-0.00572873	0.00186675
-0.00205112	-0.00102074	-0.0056207	-0.00345515	0.00761022	-0.000672627	-0.000343511	-0.00381144	0.0018079	0.00530934	0.00276849	-0.000163072	-0.00925633	-0.00138456	0.0032774	0.0190404	0.000233343	-0.00772532	-0.00355694	0.0239706	0.00422271	0.0110778	-0.00452104	0.00451076	-0.00725062	-0.00214637	0.0166523	0.00287703	0.00583386	-0.00572812	0.00185973
-0.00263831	-0.00091271	-0.00564369	-0.0034694	0.00759958	-0.000714883	-0.000347577	-0.00382777	0.00180008	0.00531819	0.00274457	-0.000447312	-0.0092568	-0.00138402	0.00327719	0.0190378	0.000226197	-0.00771709	-0.0031493	0.0239723	0.00421369	0.0110738	-0.00452258	0.00437149	-0.0071896	-0.00214467	0.0166505	0.00281556	0.00559122	-0.00573006	0.00185445
-0.00231383	-0.000632844	-0.00558442	-0.00345356	0.00760302	-0.000583567	-0.000346137	-0.00375377	0.00180892	0.00528694	0.00271634	-0.000178135	-0.00925603	-0.00138553	0.00327801	0.0190352	0.00023212	-0.00771553	-0.00319446	0.0239721	0.00421648	0.0110833	-0.00452926	0.0043766	-0.00719003	-0.00215537	0.0166459	0.00290082	0.00558109	-0.00573001	0.00185109
-0.00237192	-0.000709393	-0.00558935	-0.00344705	0.00759891	-0.00135017	-0.000399282	-0.00382296	0.00185964	0.00523005	0.00277885	-0.000783539	-0.00925697	-0.00126177	0.0032884	0.0190386	0.00023662	-0.00769568	-0.00317937	0.0204651	0.00421685	0.0110686	-0.00452343	0.00438774	-0.00725007	-0.00215367	0.0166465	0.00340897	0.00560069	-0.00572874	0.00170164
-0.00194647	-0.000657718	-0.00538464	-0.0034674	0.00761356	-0.000970009	-0.000385394	-0.00339053	0.00181016	0.00529817	0.00278581	-0.00113932	-0.009265	-0.00137161	0.00327799	0.0190335	-7.33038e-05	-0.00771222	-0.00318718	0.00650558	0.00421452	0.00802368	-0.00452162	0.0043968	-0.0072336	-0.00242427	0.01657	0.000238126	0.00567581	-0.00647976	0.00125785
-0.00194647	-0.000657718	-0.00538464	-0.0034674	0.00761356	-0.000970009	-0.000385394	-0.00339053	0.00181016	0.00529817	0.00278581	-0.00113932	-0.009265	-0.00137161	0.00327799	0.0190335	-7.33038e-05	-0.00771222	-0.00318718	0.00650558	0.00421452	0.00802368	-0.00452162	0.0043968	-0.0072336	-0.00242427	0.01657	0.000238126	0.00567581	-0.00647976	0.00125785
-0.00203383	-0.000691776	-0.00536029	-0.00347853	0.00762504	-0.00117421	-0.000371842	-0.00337944	0.00172616	0.00529737	0.00278471	-0.000997919	-0.00926525	-0.00137393	0.00327791	0.0190339	-0.000103845	-0.00771249	-0.00318267	0.0064992	0.00421468	0.00812651	-0.00452338	0.00438935	-0.00720393	-0.00241251	0.0165714	0.000648183	0.00565584	-0.00609154	0.00125432
-0.00188536	-0.000634697	-0.00531206	-0.00348099	0.00762309	-0.00115438	-0.00037605	-0.00338229	0.0018077	0.00529561	0.00277301	-0.00105388	-0.0092651	-0.00138107	0.00327977	0.0190329	6.39881e-06	-0.0077121	-0.00318663	0.00631188	0.00421437	0.00807081	-0.00452146	0.00438631	-0.00719967	-0.0024344	0.0165672	0.000221853	0.00567245	-0.00643335	0.00125409
-0.001951	-0.000666499	-0.00531154	-0.00347415	0.00761904	-0.00114111	-0.000379684	-0.00337292	0.00180216	0.00529713	0.00277858	-0.0010563	-0.0092652	-0.00137101	0.00327955	0.0190335	-5.68829e-05	-0.00771234	-0.003187	0.00632479	0.00421416	0.00808139	-0.00452212	0.00438968	-0.007215	-0.00242982	0.0165662	0.000404631	0.00565199	-0.00623805	0.00125215
-0.0019556	-0.000679014	-0.00534073	-0.00349325	0.00772984	-0.00109962	-0.000642328	-0.00337772	0.00177513	0.00529809	0.00193326	-0.000994234	-0.0092702	-0.00139138	0.00326582	0.0189804	9.60192e-05	-0.00734622	-0.00203717	0.00645828	0.00421479	0.00793664	-0.00331039	0.00438911	-0.00706369	-0.00242586	0.0165733	0.000718492	0.00566492	-0.00622102	0.00122511
-0.00195418	-0.000664789	-0.00539153	-0.00345197	0.00763241	-0.00111619	-0.000913836	-0.0033779	0.00178481	0.0052991	0.002032	-0.00101154	-0.00931747	-0.00137705	0.00333057	0.0190254	0.000297862	-0.00762817	-0.00294667	0.00638312	0.0042173	0.00704479	-0.00307977	0.00438929	-0.00728845	-0.00245693	0.0165718	0.000552814	0.00345035	-0.00100509	0.00116605
-0.00189613	-0.000684224	-0.00536942	-0.003448	0.00767627	-0.00106551	-0.00173269	-0.00337939	0.00180678	0.00530319	0.0017473	-0.000822974	-0.00936988	-0.0013683	0.00332679	0.0189658	0.000404071	-0.00750981	-0.00242622	0.00644109	0.00421854	0.00671938	-0.00324582	0.00439008	-0.00715721	-0.00243832	0.0165707	0.000640446	0.00330725	-0.00126649	0.00115622
-0.00192314	-0.000669615	-0.00537203	-0.00344583	0.00779277	-0.00104293	-0.00111281	-0.00337899	0.00178992	0.00530255	0.00202071	-0.000919366	-0.00937248	-0.00137638	0.00347146	0.0189944	0.000343997	-0.00747131	-0.00223842	0.00644517	0.00421608	0.00674615	-0.00309903	0.00438983	-0.00722973	-0.00245919	0.016572	0.000605612	0.00302581	-0.000428604	0.00115548
-0.00189965	-0.000677972	-0.0053747	-0.00344112	0.00772838	-0.00106909	-0.00112178	-0.00337968	0.00179188	0.00530227	0.00197772	-0.000876615	-0.00932686	-0.00137386	0.00338514	0.018996	0.00045108	-0.00743067	-0.00246232	0.00644584	0.00421791	0.00677671	-0.0031385	0.00438939	-0.00708656	-0.00245052	0.0165713	0.000614373	0.00299939	-0.000803959	0.00115225
-0.00184185	-0.000669491	-0.00538621	-0.00344642	0.0076838	-0.00106319	-0.00110707	-0.00338038	0.0017986	0.00476625	0.00211936	-0.000933816	-0.00937464	-0.00136127	0.00343632	0.0190032	0.000475411	-0.00749533	-0.0024295	0.00623328	0.00413282	0.00682053	-0.00310666	0.00329171	-0.00713821	-0.00242375	0.0165719	0.000579176	0.00246452	-0.00107007	0.0011358
-0.0018361	-0.000668736	-0.00538034	-0.00343976	0.0077071	-0.00106718	-0.00111489	-0.00338102	0.00179585	0.00528758	0.00197362	-0.000910371	-0.00935737	-0.00135845	0.00340742	0.0189964	0.000434733	-0.00749275	-0.00241358	0.00633582	0.0041809	0.00675722	-0.00312917	0.00352093	-0.00293696	-0.00244038	0.0165717	0.000590084	0.00272244	-0.000944785	0.00110108
-0.00184967	-0.000677074	-0.00537342	-0.00344518	0.00768778	-0.00106602	-0.00117275	-0.00338057	0.00179606	0.00481133	0.00203922	-0.000900954	-0.0093317	-0.00137174	0.00340157	0.018992	0.000481452	-0.007484	-0.00232844	0.00641994	0.00426664	0.00538525	-0.00314602	0.00398626	-0.00188758	-0.00244135	0.0165716	0.000594615	0.00287754	-0.00103234	0.00107995
-0.00189785	-0.000628346	-0.00546556	-0.0034463	0.00779341	-0.00108089	-0.00113961	-0.00336093	0.00184276	-0.00106937	0.0019129	-0.000906445	-0.00934118	-0.0011616	0.00342294	0.0179945	0.000434159	-0.00745347	-0.00238334	0.00657787	0.00421105	0.00661631	-0.0031464	0.00389851	-0.00123985	-0.00040641	0.0165716	0.000599737	0.00231734	-0.0010801	0.00102791
-0.00185606	-0.000645355	-0.00541422	-0.00344444	0.00773111	-0.00107858	-0.00115351	-0.00337374	0.00182928	0.00052654	0.00195476	-0.000906068	-0.00934223	-0.00124563	0.00342283	0.0181699	0.00045359	-0.00745479	-0.00235364	0.00644081	0.00420774	0.00577689	-0.0031426	0.00394441	-0.00180561	-0.00125573	0.0165717	0.000597948	0.00246674	-0.00105914	0.00102398
-0.00189505	-0.000644515	-0.00541981	-0.00344607	0.00772383	-0.00108026	-0.00114058	-0.00336314	0.00182454	0.0002486	0.00193806	-0.000903656	-0.00935132	-0.00125931	0.00342302	0.0180961	0.000447824	-0.00745804	-0.00237519	0.006452	0.00421062	0.00583205	-0.00313178	0.00389614	-0.00155551	-0.000841567	0.0165716	0.000599178	0.00250987	-0.0010765	0.00102026
-0.00186309	-0.000647417	-0.00543792	-0.00344515	0.00770982	-0.00107362	-0.00114261	-0.00336935	0.00181104	0.000625778	0.00202497	-0.000909062	-0.00934473	-0.00122977	0.00342395	0.0180897	0.000473991	-0.00746174	-0.00236755	0.00643817	0.00421492	0.00578552	-0.00313756	0.00376656	-0.00151045	-0.000839609	0.0165716	0.00059444	0.00245899	-0.00106103	0.00101834
-0.00129595	-0.000596994	-0.00543193	-0.00344492	0.00772608	-0.00107464	-0.0013612	-0.00337119	0.00177011	0.000343693	0.00200009	-0.000963302	-0.00933022	-0.00189863	0.00246134	0.00013764	0.000469593	-0.00746472	-0.00236705	0.0064645	0.00422898	0.00398377	-0.00310207	0.00381353	-0.00149706	-0.001017	0.0165628	0.000661983	0.00250705	-0.00106401	0.000669101
-0.00169264	-0.000668411	-0.0053558	-0.00320614	0.00386542	-0.00105808	-0.00114414	-0.00336763	0.00181731	0.000242243	0.00198576	-0.000915794	-0.00934914	-0.000652164	0.00340551	0.00367393	0.000446824	-0.00746199	-0.00236769	0.00650634	0.00421426	0.00402372	-0.00314929	0.0038217	-0.00170963	-0.00122758	0.0165634	0.000683157	0.00248403	-0.00106923	0.000640906
-0.00146441	-0.000629558	-0.00534856	-0.0033341	0.00472037	-0.00106017	-0.00120009	-0.00336938	0.00180473	0.000307894	0.001991	-0.000921203	-0.00934773	-0.00142351	0.00275399	0.00274474	0.000452501	-0.00746263	-0.00236701	0.00650187	0.00418941	0.00272657	-0.00312706	0.00380039	-0.00160484	-0.00102984	0.0165687	0.000625635	0.0023597	-0.00106069	0.000629374
-0.000449996	-0.000623256	-0.00541908	-0.00341046	0.00519309	-0.00107207	-0.00126023	-0.00336915	0.0017397	0.000408379	0.00201197	-0.000989953	-0.009326	-0.00171732	0.00256978	0.00132707	0.000467347	-0.00746115	-0.00236633	0.0064813	0.00324854	0.00347844	-0.00311769	0.00365606	-0.0015995	-0.00104457	0.0165649	0.000846905	0.00213324	-0.0010609	0.000622827
-0.000489681	-0.000624884	-0.00539433	-0.00341224	0.00492426	-0.00107039	-0.00120754	-0.00336934	0.0017658	0.000397129	0.0020003	-0.000957908	-0.00933145	-0.00154432	0.00264035	0.00152528	0.000462539	-0.00746127	-0.00236747	0.00648378	0.00345925	0.00286372	-0.00311836	0.0037	-0.00159815	-0.00103309	0.0165662	0.000814694	0.00217054	-0.0010535	0.000618185
-0.000808751	-0.000621622	-0.00539903	-0.00338295	0.00453637	-0.00106954	-0.00124187	-0.00336941	0.00176162	0.000406731	0.00200057	-0.000964339	-0.00933283	-0.00148838	0.00272886	0.00153322	0.000459567	-0.00746195	-0.00236756	0.0064919	0.00341206	0.00285559	-0.00312258	0.00371193	-0.00160622	-0.00100323	0.0165669	0.000808453	0.00217015	-0.00105994	0.000615071
-0.000880003	-0.00063714	-0.00539917	-0.00336669	0.00451271	-0.00106828	-0.00121766	-0.00340293	0.00178342	0.000400864	0.00199672	-0.00111133	-0.00933444	-0.00151537	0.00281803	0.00148206	0.0005002	-0.00738076	-0.00232218	0.00648398	0.00354894	0.00286179	-0.0031275	0.00373051	-0.00147454	-0.00105061	0.0165667	0.000773731	0.00109563	-0.00106144	0.000611665
-0.000745132	-0.000624345	-0.00539779	-0.00329827	0.00453642	-0.00106835	-0.00121784	-0.00337913	0.0017699	0.000349838	0.00199843	-0.000966886	-0.00933421	-0.00143056	0.0027679	0.001426	0.000465132	-0.00741988	-0.00236424	0.00648825	0.00197285	0.00291541	-0.00312823	0.00357393	-0.00151726	-0.00100637	0.0165095	0.000797318	0.00176589	-0.00105735	0.000601293
-0.000750562	-0.000627354	-0.00539568	-0.00337706	0.00456489	-0.00106741	-0.00121845	-0.00280802	0.00177022	0.000345935	0.00199771	-0.00102403	-0.00933386	-0.00144597	0.00274861	0.00145496	0.000460039	-0.00743539	-0.00236028	0.0064878	0.00209737	0.00288277	-0.00312088	0.00359615	-0.0015033	-0.000234409	0.0164828	0.000784671	0.00156937	-0.00105646	0.000596733
-0.000719819	-0.000650575	-0.000488638	-0.00336471	0.00452571	-0.00106742	-0.00122279	-0.00240413	0.00178173	0.000349599	0.00199799	-0.000889013	-0.00933452	-0.00142702	0.00275655	0.00146646	0.000409054	-0.00744849	-0.00235383	0.00648895	0.00218428	0.0029055	-0.00312203	0.00347833	-0.00157558	-9.08452e-05	0.0165254	0.000792893	0.00189432	-0.00105022	0.000567648
-0.000882473	-0.000635656	-0.00063803	-0.00335381	0.00457131	-0.00106311	-0.00122355	-0.00245641	0.00177964	0.000351228	0.00199849	-0.000639191	-0.0093343	-0.00148203	0.00274632	0.00147108	0.000198371	-0.00743797	-0.00236051	0.00649211	0.00213516	0.00290765	-0.0031184	0.00344509	-0.00157274	-9.00334e-05	0.0165048	0.000791762	0.00177215	-0.00104975	0.000566569
-0.000858914	-0.000637131	-0.000482944	-0.0033598	0.00456324	-0.0010639	-0.00122445	-0.00247428	0.00177957	0.000356065	0.00199832	-0.000322011	-0.00933439	-0.00146853	0.00275376	0.00147049	0.000297019	-0.00743022	-0.00236108	0.00649223	0.00214016	0.00289285	-0.00311983	0.00342103	-0.00156578	-8.04418e-05	0.0165123	0.000791435	0.00172082	-0.0010504	0.000565877
-0.000845598	-0.000592757	-0.000672428	-0.0033494	0.00456153	-0.000717108	-0.00122527	-0.00252875	0.00179957	0.000353567	0.00199886	-0.00100545	-0.00933428	-0.00144038	0.00277305	0.00142952	0.000249359	-0.00551786	-0.00236048	0.00653688	0.00219258	0.00262626	-0.00321078	0.00346979	-0.00156973	-0.0002167	0.0165397	0.000469296	0.00167025	-0.00104912	0.00054231
-0.000812409	-0.000930633	-0.000487845	-0.0030765	0.00455071	-0.00117003	-0.00117186	-0.00207218	0.00178051	0.000222429	0.00199893	0.00109117	-0.00769338	-0.00146408	0.00261975	0.00146394	0.00026159	-0.00585781	-0.00147687	0.00558899	0.00264718	0.00286349	-0.0031269	0.00354595	-0.00155111	-0.000139192	0.0164995	0.000788233	0.00166718	-0.00105202	0.000502243
-0.000812866	-0.000815134	-0.000483702	-0.00303324	0.00455095	-0.00118637	-0.00117611	-0.00212509	0.00178056	0.00026006	0.00199896	-0.000351081	-0.00770246	-0.00146498	0.00257115	0.00146474	0.000308781	-0.00593133	-0.0017744	0.00557104	0.0022179	0.00286218	-0.0031262	0.00353462	-0.00154155	-0.000174546	0.0165021	0.00079194	0.00167038	-0.00105145	0.000500452
-0.000811281	-0.00112581	-0.000512279	-0.00309314	0.00455509	-0.00118828	-0.00117172	-0.00199097	0.00178026	0.000228999	0.0019989	0.000882971	-0.00772071	-0.0014651	0.0025945	0.00146346	0.000293887	-0.00569529	-0.00142306	0.00569004	0.0019797	0.00286939	-0.00312819	0.00352098	-0.00154312	-9.51918e-05	0.0164317	0.00077516	0.00168527	-0.00105206	0.000496079
-0.000814229	-0.00093582	-0.000495469	-0.00313076	0.00455728	-0.00110269	-0.00120005	-0.00206631	0.00177666	0.000233698	0.00199888	0.000250607	-0.00771634	-0.00147075	0.00261976	0.00146427	0.000301094	-0.0057394	-0.00144058	0.00563456	0.00207765	0.00286643	-0.00312978	0.00354039	-0.00154125	-0.000162046	0.0163907	0.00077522	0.00169164	-0.0010524	0.000494606
-0.000813789	-0.000941104	-0.000498714	-0.00311226	0.00455605	-0.00114906	-0.0011928	-0.00202415	0.0017776	0.000245658	0.00199908	0.000449635	-0.00771611	-0.00146742	0.00259705	0.00146277	0.000297543	-0.00573297	-0.00158781	0.00556959	0.0019975	0.00285955	-0.00312919	0.00352691	-0.00154193	-0.000165116	0.0163768	0.000761566	0.00168989	-0.00105263	0.000493119
-0.00106701	-0.000957834	-0.000731186	-0.00272627	0.00457542	-0.00116101	-0.000361429	-0.00176905	0.00177699	-0.000293863	0.00199889	0.000406741	-0.00774546	-0.00146745	0.00259431	0.0014623	0.000235201	-0.00573988	-0.00143917	0.00555817	0.00168781	0.00295517	-0.00312661	0.00353024	-0.00154028	-0.000139061	0.0158836	0.000489822	0.00161288	-0.00105312	0.000472402
-0.00106701	-0.000957834	-0.000731186	-0.00272627	0.00457542	-0.00116101	-0.000361429	-0.00176905	0.00177699	-0.000293863	0.00199889	0.000406741	-0.00774546	-0.00146745	0.00259431	0.0014623	0.000235201	-0.00573988	-0.00143917	0.00555817	0.00168781	0.00295517	-0.00312661	0.00353024	-0.00154028	-0.000139061	0.0158836	0.000489822	0.00161288	-0.00105312	0.000472402
-0.000260378	-0.000961923	-0.000755814	-0.00279971	0.0045747	-0.00116351	-0.000777317	-0.00203532	0.00177788	0.000249004	0.00199448	0.000245491	-0.00775277	-0.00146756	0.00259616	0.00146235	0.00038739	-0.00573447	-0.00144526	0.00557136	0.00152121	0.00297334	-0.00225848	0.00353336	-0.0015403	-0.000149085	0.0159076	0.000685753	0.00163376	-0.00105299	0.000469429
-0.000560423	-0.000966421	-0.000682493	-0.00269181	0.00436907	-0.00116332	-0.000553945	-0.00191322	0.00177606	9.441e-06	0.00199858	0.000322426	-0.00775704	-0.00146741	0.00261014	0.00146219	0.000189434	-0.00573329	-0.0014168	0.00555425	0.00163493	0.00295399	-0.00237968	0.00353076	-0.00153884	-0.000145161	0.0159107	0.000388576	0.0016311	-0.00105845	0.000466661
-0.000612455	-0.000965238	-0.000697702	-0.00267329	0.00442944	-0.00116746	-0.000530377	-0.00187944	0.00177594	-3.96094e-05	0.00199837	0.000321912	-0.00775426	-0.0014673	0.00259356	0.00146232	0.000185148	-0.00573537	-0.00128529	0.00553997	0.0015766	0.00295568	-0.00243606	0.00353094	-0.00153742	-0.000148552	0.0159117	0.000320546	0.00162912	-0.00105414	0.000466466
0.000814633	-0.000348515	-0.000678943	0.0010494	0.00441877	-0.0011642	-0.000881917	-0.00191238	0.00178125	7.15458e-05	0.00165533	0.000326681	-0.00775868	-0.00146729	0.00265342	0.00148017	-0.000359036	-0.00496317	-0.00139741	0.00555042	0.000952437	0.00244901	-0.00239201	0.00353219	-0.00176954	0.000252432	0.0145951	0.000637768	0.00163207	-0.00111394	0.000408418
0.000814633	-0.000348515	-0.000678943	0.0010494	0.00441877	-0.0011642	-0.000881917	-0.00191238	0.00178125	7.15458e-05	0.00165533	0.000326681	-0.00775868	-0.00146729	0.00265342	0.00148017	-0.000359036	-0.00496317	-0.00139741	0.00555042	0.000952437	0.00244901	-0.00239201	0.00353219	-0.00176954	0.000252432	0.0145951	0.000637768	0.00163207	-0.00111394	0.000408418
0.000814633	-0.000348515	-0.000678943	0.0010494	0.00441877	-0.0011642	-0.000881917	-0.00191238	0.00178125	7.15458e-05	0.00165533	0.000326681	-0.00775868	-0.00146729	0.00265342	0.00148017	-0.000359036	-0.00496317	-0.00139741	0.00555042	0.000952437	0.00244901	-0.00239201	0.00353219	-0.00176954	0.000252432	0.0145951	0.000637768	0.00163207	-0.00111394	0.000408418
-0.000276143	-0.000493768	-0.000683709	0.000237958	0.00443139	-0.00116416	-0.000832433	-0.00190158	0.0017812	-7.57863e-06	0.00173677	0.000328293	-0.00775842	-0.00146727	0.00264949	0.00147488	-0.000193593	-0.00502755	-0.0013891	0.00555194	0.000987175	0.00246632	-0.00239437	0.00353177	-0.00171498	0.000111106	0.0146143	0.000590097	0.00163075	-0.00110629	0.000408077
0.000118965	-0.000451875	-0.000683067	-1.76138e-05	0.00443226	-0.00116422	-0.000843123	-0.00190666	0.00178011	2.72746e-05	0.00170626	0.000327721	-0.00775792	-0.00146726	0.00264579	0.00147899	-0.000177248	-0.00498788	-0.00139272	0.00555057	0.000981242	0.00247083	-0.00239769	0.00353202	-0.00171344	0.000192851	0.0146057	0.000595209	0.00162923	-0.00109549	0.000407204
0.000150452	-0.000420374	-0.000684388	2.29403e-05	0.00438814	-0.00055512	-0.000852061	-0.0019019	0.00178005	5.61601e-06	0.00169981	0.000328942	-0.00775844	-0.00146728	0.00264973	0.00147727	-0.000269424	-0.00499236	-0.00139633	0.00555765	0.00100908	0.00248577	-0.00239592	0.00353201	-0.00170877	0.00016423	0.0146206	0.000571631	0.00162771	-0.00109858	0.000406429
0.000158925	-0.000422588	-0.000682813	0.000185331	0.00440049	-0.000162122	-0.000813452	-0.00190528	0.00178053	1.67605e-05	0.00169558	0.000328457	-0.00775826	-0.00146727	0.00264638	0.00147658	-0.000217188	-0.00498418	-0.00139065	0.00555118	0.00101143	0.00248256	-0.00239437	0.00353199	-0.00170803	0.000184947	0.0146155	0.000586015	0.00162963	-0.00109749	0.000405869
0.000168698	-0.000425572	-0.000682947	0.000264454	0.00441057	-0.000346854	-0.000811821	-0.00190666	0.00178058	1.25872e-05	0.00169687	0.000327713	-0.0077583	-0.00146675	0.00264649	0.00147705	-0.000222919	-0.00496739	-0.00124028	0.00555122	0.0010132	8.90724e-06	-0.00239514	0.0035327	-0.00170845	0.000191514	0.0146099	0.000588269	0.00163044	-0.00109913	0.000399239
0.000162378	-0.000430691	-0.000682074	0.000247905	0.00440809	-0.000387918	-0.000829442	-0.00190744	0.00178086	4.98636e-06	0.00168823	0.000327495	-0.00775837	-0.00144278	0.00264986	0.00147743	-0.000244641	-0.0024802	-0.0013528	0.00555124	0.00100378	0.00114716	-0.00239518	0.00353445	-0.00170663	0.000204897	0.0146116	0.000582681	0.00163058	-0.00109866	0.000382323
0.000149023	-0.000430162	-0.000682476	0.000211089	0.00441053	-0.000369672	-0.000829318	-0.001907	0.00178079	2.57192e-06	0.00168631	0.000327822	-0.00775865	-0.00138783	0.00264944	0.00147713	-0.00022625	-0.001689	-0.00132258	0.00555251	0.0010006	0.000971418	-0.00239564	0.00353307	-0.00171095	0.000652477	0.0146097	0.000587035	0.00162959	-0.00109826	0.000378729
0.000158466	-0.000426595	-0.000682569	0.000242559	0.00440903	-0.00034941	-0.000817685	-0.00190618	0.00178089	1.09387e-05	0.00169602	0.000327661	-0.00775855	-0.00141415	0.00264759	0.00147723	-0.000220888	-0.00270378	-0.00133778	0.0055516	0.00100735	0.000371622	-0.00239519	0.0035354	-0.00170262	0.00021637	0.00667188	0.000595769	0.00163001	-0.00109825	0.000213174
0.000151152	-0.000424706	-0.000682151	0.000240877	0.00441215	-0.00034042	-0.000814455	-0.00190535	0.00178085	4.93945e-06	0.00169343	0.000327832	-0.00775846	-0.00145966	0.00264783	0.00147723	-0.000221332	-0.00229439	-0.00136613	0.00555154	0.00100628	0.000555679	-0.00239528	0.00353755	-0.00169719	0.000214365	0.000640486	0.000622857	0.00162973	-0.00109787	0.000167425
0.000151021	-0.000438043	-0.000683899	0.000215889	0.0044095	-0.000356422	-0.000821684	-0.00130301	0.00178076	1.37999e-05	0.00169008	0.000327217	-0.00775835	-0.00142426	0.00264936	0.00147783	-0.000218165	-0.00206996	-0.00129663	0.00555186	0.00100607	0.000811123	-0.00239592	0.00353403	-0.00170445	0.000283714	0.00108957	0.000639728	0.00162984	-0.00109861	0.000165413
0.000154856	-0.000431347	-0.000682479	0.000220526	0.00440947	-0.000345057	-0.000820403	-0.00150375	0.00178079	1.01461e-05	0.00169156	0.000327275	-0.00775837	-0.00142477	0.00265011	0.00147749	-0.000218537	-0.00208988	-0.00130924	0.00555155	0.00100649	0.000607695	-0.00239577	0.00353441	-0.00170255	0.000282271	0.000792052	0.000634331	0.00162983	-0.00109805	0.000165223
0.000148949	-0.000435991	-0.000683502	0.000220403	0.00441027	-0.000357468	-0.000822771	-0.00146906	0.00178077	8.85952e-06	0.00169216	0.000326526	-0.00775835	-0.00142527	0.00264846	0.0014774	-0.000218108	-0.00201326	-0.00130814	0.00555156	0.00100677	0.000647526	-0.00239576	0.00353483	-0.00170401	0.000287086	0.000608666	0.000625828	0.00162984	-0.00109835	0.000164613
0.000142383	-0.000530716	-0.000636049	0.000217616	0.00399877	-0.000355684	0.000617298	-0.0014978	0.00177246	5.55189e-06	0.00169403	0.000326705	-0.00644896	-0.00104305	0.00264834	0.00147673	-0.000217713	-0.00205995	-0.00130312	0.00548299	0.000909648	0.00145082	-0.00239605	0.00353315	-0.00171056	0.00029088	0.000650959	0.000637531	0.00028962	-0.00109202	0.000139811
0.000140087	-0.000588577	-0.000644128	0.000218188	0.00351017	-0.000355861	-0.000141118	-0.00151081	0.00175222	3.61692e-06	0.00171098	0.000326966	-0.006593	-0.001129	0.00264864	0.00147726	-0.000221733	-0.00204048	-0.00130567	0.00554658	0.000821692	0.000797104	-0.00239617	0.00353469	-0.00171184	0.000286994	0.000673575	0.000633824	0.00114789	-0.000992769	0.000138023
0.000140863	-0.000603984	-0.000649933	0.000218476	0.00355439	-0.000355771	-7.69645e-06	-0.00151859	0.00175747	3.24751e-06	0.00170708	0.000326876	-0.00653558	-0.00104263	0.0026484	0.00147679	-0.000221395	-0.00205345	-0.00130573	0.00549116	0.000931775	0.00114687	-0.00239613	0.00353403	-0.00171029	0.000291681	0.000648339	0.000636501	0.000407135	-0.00103214	0.000136631
0.000173833	-0.000527793	-0.000639046	0.000159724	0.00364821	-0.000364798	0.000172501	-0.00143854	0.00179417	-2.39833e-05	0.00170149	0.000326471	-0.00655891	-0.00109306	0.00264587	0.00137076	-0.000162199	-0.00204634	-0.00129055	0.00478931	0.000916297	0.000570408	-0.00103823	0.00201654	-0.00171095	0.000307208	0.000649129	0.000633194	-0.000331898	-0.001057	0.000115797
0.000168163	-0.000542535	-0.000638349	0.000217738	0.00372268	-0.000361646	0.000173454	-0.00139491	0.0017672	-8.38282e-06	0.00170498	0.000319035	-0.00651166	-0.00109497	0.00266773	0.00132757	-0.000193405	-0.0020448	-0.00133024	0.00360783	0.0009098	0.000330117	-0.00190571	0.00135397	-0.0017135	0.000305842	0.000661584	0.000633288	1.94779e-05	-0.00102703	0.000105684
0.000168163	-0.000542535	-0.000638349	0.000217738	0.00372268	-0.000361646	0.000173454	-0.00139491	0.0017672	-8.38282e-06	0.00170498	0.000319035	-0.00651166	-0.00109497	0.00266773	0.00132757	-0.000193405	-0.0020448	-0.00133024	0.00360783	0.0009098	0.000330117	-0.00190571	0.00135397	-0.0017135	0.000305842	0.000661584	0.000633288	1.94779e-05	-0.00102703	0.000105684
0.000157276	-0.000539063	-0.000640997	0.000235362	0.00364974	-0.00035852	9.36702e-05	-0.00145287	0.0017649	3.75546e-05	0.00170717	0.000310207	-0.00651341	-0.00110342	0.00266477	0.000981743	-0.000202243	-0.00204511	-0.00131694	0.00368835	0.000911729	0.000449396	-0.00208063	0.000841105	-0.00151583	0.000302489	0.000669306	0.000636058	-9.61059e-05	-0.00103628	0.00010414
0.000165227	-0.000545542	-0.000561161	0.000283106	0.0036978	-0.00036078	0.000105002	-0.0014619	0.00174171	3.54967e-05	0.000353661	0.000297078	-0.00638976	-0.00111751	0.00265756	0.000619738	-0.000205967	-0.00204845	-0.00131836	0.00361111	0.000911399	0.000489466	-0.00209588	0.000732328	-0.00149788	0.000299121	0.000774319	0.000628274	-3.12811e-05	-0.0010494	9.88904e-05
0.000155369	-0.000548046	-0.000609775	0.000302258	0.00365985	-0.000360261	0.000126711	-0.00146017	0.00174364	3.70439e-05	0.00044882	0.000257272	-0.00648766	-0.00111639	0.00171955	0.000916797	-0.000210518	-0.00204798	-0.00131725	0.00363851	0.000884577	0.00049839	-0.00191915	0.000738258	-0.00156043	0.000287333	0.000730108	0.000616624	1.09536e-05	-0.00104114	9.58892e-05
0.000158195	-0.000537787	-0.0006111	0.000282572	0.00366493	-0.000359946	0.000107607	-0.00146235	0.00176403	7.3826e-05	0.000415274	0.000244125	-0.00640618	-0.00111452	0.00139348	0.000872376	-0.000211961	-0.00204709	-0.00131685	0.00364736	0.000901893	0.000495835	-0.00193722	0.000782565	-0.00159733	0.000251728	0.00072233	0.000609744	3.82751e-05	-0.00104426	9.411e-05
0.000158009	-0.000562952	-0.000617648	0.000257118	0.00366581	-0.000381345	8.65717e-05	-0.0014742	0.00187288	3.60834e-05	0.000679639	0.000274135	-0.00385305	-0.00113721	0.00120431	0.000932507	-0.000211066	-0.0014984	-0.00131743	0.00366899	0.000790662	0.000330212	-0.00195866	0.000754419	-0.00158535	1.19671e-05	0.000699932	0.00049137	6.28007e-08	-0.00103934	6.60106e-05
9.1606e-05	-0.000564871	-0.000602788	0.000259038	0.00365985	-0.000360996	0.00010483	-0.00145926	0.00212141	4.5795e-05	0.000789799	0.000272508	-0.00407346	-0.00113327	0.00132933	0.000918074	-0.000214067	-0.00117537	-0.00133067	0.00305442	0.000832465	-0.000492825	-0.00192221	0.000772309	-0.00159333	0.000110769	0.000702323	0.000577279	2.14203e-05	-0.00102558	6.42955e-05
0.000139622	-0.000542764	-0.000609873	0.000267476	0.00362599	-0.000363546	0.000110471	-0.00146529	0.00199138	-3.33478e-05	0.000774489	0.000271503	-0.00398708	-0.00112736	0.00127056	0.000877867	-0.000214689	-0.00148015	-0.00142556	0.00149306	0.000862097	0.0003836	-0.00189619	0.000763452	-0.00156355	0.000114422	0.000702078	0.000588837	4.13672e-06	-0.00100189	5.62582e-05
0.000144592	-0.00055098	-0.000611181	0.000263113	0.00363651	-0.00035948	0.000111107	-0.00146173	0.00154484	1.15136e-05	0.00075565	0.000277972	-0.00413664	-0.00109496	0.00128579	0.000881783	-0.000211914	-0.00140716	-0.00138475	0.00072859	0.00081535	0.000267841	-0.0015586	0.000777056	-0.00156221	0.000214072	0.000671062	0.000585362	4.79481e-05	-0.0010308	5.26332e-05
0.000126417	-0.000555442	-0.000611667	0.000261297	0.0036522	-0.000358798	0.000112546	-0.00146094	0.00109931	1.53348e-05	0.000737463	0.000281992	-0.00409224	-0.00108401	0.00126022	0.000907762	-0.000211806	-0.00152236	-0.00140794	0.000649094	0.000741798	0.0001758	-0.0013582	0.00104368	-0.00156122	0.000247762	0.000281051	0.000568926	9.00937e-05	-0.0010334	5.08057e-05
0.000123971	-0.000554769	-0.000611624	0.000263254	0.0036522	-0.000359161	0.000114357	-0.00146217	0.00103945	1.745e-05	0.000740578	0.000289577	-0.00409446	-0.00108971	0.00127058	0.000917715	-0.000211831	-0.00145163	-0.00141707	0.000796003	0.000743383	7.50152e-05	-0.0013654	0.00091767	-0.00156647	0.000209084	0.000243982	0.000569911	0.000159129	-0.00102736	5.0528e-05
0.000127005	-0.000555232	-0.00061158	0.000262971	0.00365251	-0.000359657	0.000111219	-0.00146263	0.00109786	2.35482e-05	0.000716856	0.000282175	-0.00406625	-0.00106649	0.00127675	0.000910017	-0.000211551	-0.00148814	-0.00139925	0.000638022	0.000692202	1.20075e-05	-0.00136825	0.000848714	-0.00156457	0.000224827	0.000266629	0.000562971	0.000134247	-0.00101912	4.99579e-05
0.000125745	-0.0005347	-0.000611794	0.000261767	0.00196625	-0.000360967	0.000112187	-0.00146136	0.00110404	1.14705e-05	0.000741505	0.000279648	-0.00408572	-0.00116796	0.00127417	0.000907344	-0.000202581	-0.00147553	-0.00139273	0.00066079	0.000759005	0.000100086	-0.0013985	0.000848164	-0.00156189	0.000230348	0.000127216	0.000569861	9.77209e-05	-0.00102409	4.09879e-05
0.000124326	-0.000523997	-0.000608713	0.000262021	0.0023648	-0.000367335	0.000116579	-0.0014626	0.00100863	1.46375e-05	-0.000358105	0.000282893	-0.00296234	-0.0010134	0.00127479	0.000929681	-0.000212076	-0.00147811	-0.00140972	0.000652819	0.000740402	6.68666e-05	-0.00140727	0.000871246	-0.00136433	0.000191779	0.000201497	0.000596113	0.000150621	-0.00111508	3.36225e-05
0.000351781	-0.000518693	-0.000607588	0.00026245	0.00209695	-0.000368913	0.000119514	-0.00146136	0.00104063	1.46146e-05	0.000392232	0.000286692	-0.00266744	-0.00120323	0.00127284	0.000909629	-0.000205069	-0.00148523	-0.00140897	0.000670291	0.000741594	5.97085e-05	-0.00153508	0.000859788	-0.00113381	0.000198061	0.000204177	0.000571461	0.000139154	-0.0010145	3.0917e-05
0.000100911	-0.000516904	-0.000608387	0.000262274	0.00217431	-0.00037066	0.000118777	-0.00146174	0.00101561	1.56308e-05	0.000205506	0.00028679	-0.00274622	-0.0010598	0.00127216	0.000909614	-0.00021084	-0.00148086	-0.00140686	0.000667659	0.000744253	6.61777e-05	-0.0014362	0.000862422	-0.000698853	0.000202813	0.000243677	0.000575384	0.000146605	-0.00102588	3.002e-05
0.00013606	-0.000514506	-0.0006097	0.000261687	0.000692891	-0.000365262	0.000120806	-0.0014617	0.00100789	1.4063e-05	9.50861e-05	0.000283749	-0.00279184	-0.00106409	0.00127092	0.000913323	-0.000212356	-0.00147142	-0.00140521	0.000675458	0.000735728	6.47423e-05	-0.0013909	0.000856928	-0.000817726	0.000204957	0.000228712	0.000580951	0.000121829	-0.00103789	2.60178e-05
0.000134044	-0.00051592	-0.000610075	0.000261804	0.000395935	-0.000213736	0.000122681	-0.00146183	0.00101101	1.45535e-05	0.00021772	0.000284547	-0.00275862	-0.00107668	0.00126975	0.000912801	-0.000213496	-0.00147765	-0.00140634	0.00068832	0.000737146	6.57324e-05	-0.00138483	0.000862101	-0.000742582	0.000201547	0.000134163	0.000543685	0.000131355	-0.00102272	2.53029e-05
0.000131484	-0.000517738	-0.000612441	0.000262235	0.000497143	-0.000241375	0.000123841	-0.00146166	0.00101044	1.48171e-05	0.000130355	0.000284802	-0.00272697	-0.0010691	0.00127039	0.000913321	-0.000214768	-0.00147348	-0.00140516	0.000678017	0.000735636	6.42354e-05	-0.00139794	0.000857956	-0.00076243	0.000203401	0.000195785	0.000555504	0.000127385	-0.00100656	2.52191e-05
0.00013503	-0.000512201	-0.000610233	0.000262121	0.000362497	-0.000159323	0.000123352	-0.00146167	0.00101605	1.49261e-05	0.000168397	0.000285589	-0.00273089	-0.00106159	0.0012707	0.000912398	-0.000219364	-0.00147476	-0.00140571	0.000677084	0.000731852	6.44457e-05	-0.00136896	0.000859385	-0.000773205	0.000202906	0.000187146	0.000559536	0.000131358	-0.00101563	2.50503e-05
0.000170028	-0.000512217	-0.000608795	0.000265036	0.000330234	-0.000128259	0.000137287	-0.00146157	0.000707876	1.43432e-05	0.000199034	0.000283595	-0.00274059	-0.00106045	0.0012706	0.000912226	-0.000224868	-0.00147346	-0.00140532	0.000675491	0.000737498	6.43549e-05	-0.00138736	0.000861753	-0.000764396	0.00020308	0.000196327	0.000559514	0.000118891	-0.00101204	2.45998e-05
0.000157812	-0.00051359	-0.000609726	0.000263817	0.000356753	-0.000143667	0.000129869	-0.00146162	0.00081374	1.48167e-05	0.000186929	0.000285186	-0.00274686	-0.00105459	0.00127049	0.000587365	-0.000219575	-0.0014752	-0.00140511	0.000678225	0.000734991	6.39069e-05	-0.00138263	0.00086221	-0.000752556	0.000203566	0.000183747	0.000557466	0.000127388	-0.00101653	2.42863e-05
0.000148875	-0.000512414	-0.000609811	0.000264374	0.00036237	-0.000141528	0.000138576	-0.00146164	0.000723546	1.47229e-05	0.000183844	0.000284795	-0.00274452	-0.00105801	0.0012705	0.000588726	-0.0002206	-0.00147478	-0.00140512	0.0006814	0.000716073	6.39539e-05	-0.0013774	0.000862303	-0.000747354	0.000203333	0.000182708	0.00055815	0.000124073	-0.0010167	2.40985e-05
0.000153197	-0.00051238	-0.000609919	0.000264008	0.000361022	-0.000152892	0.0001352	-0.00146163	0.000794824	1.16149e-05	0.000180359	0.00027247	-0.0027414	-0.00105877	0.00127076	0.000573578	-0.000221249	-0.00147546	-0.0013863	0.000680746	0.000719987	6.26111e-05	-0.00137518	0.000862609	-0.000755062	0.000203209	0.000153254	0.00055908	0.000123934	-0.000923282	2.39388e-05
0.000155044	-0.000511763	-0.000609925	0.000263644	0.000356957	-0.000168239	0.000131083	-0.00146169	0.000783065	8.21016e-05	0.000162913	0.00028458	-0.00274318	-0.00105778	0.00127125	0.000567776	-0.000221554	-0.00147992	-0.00139259	0.000138554	0.000735339	6.26722e-05	-0.00119531	0.000862289	-0.000168396	0.000204637	0.000178671	0.000558416	0.00012511	-0.000974595	2.26409e-05
0.000154906	-0.00047228	-0.000609885	0.000263664	0.000357373	-0.00016097	0.000134811	-0.00146166	0.000761604	0.000115107	0.000170234	0.000281814	-0.00274367	-0.00105725	0.00127119	0.000586179	-0.000221683	-0.00148088	-0.001401	7.39227e-05	0.000717298	6.39389e-05	-0.00117559	0.000862497	-0.000273184	0.000204559	0.000174977	0.000558039	0.000124672	-0.000965987	2.25656e-05
0.000144712	-0.000502099	-0.00061038	0.00026343	0.000357086	-0.00017505	0.000131274	-0.00146233	0.000775163	9.31219e-05	0.000138719	0.000282945	-0.00274312	-0.00105784	0.00121205	0.000586013	-0.000221172	-0.00147872	-0.00139147	6.78713e-05	0.000727944	7.10834e-05	-0.00117419	0.000864795	-0.000165119	0.000205238	0.000180301	0.000557251	0.00012507	-0.000969604	2.24e-05
0.000155679	-0.000494514	-0.000610275	0.000226105	0.000358268	-0.000167218	0.000131758	-0.00146346	0.00075207	9.76812e-05	0.000130506	0.000283315	-0.00273928	-0.00105775	0.00121483	0.000586594	-0.000221599	-0.00142735	-0.00139636	2.00226e-05	0.000734121	8.98953e-05	-0.00120316	0.000865231	-0.000107001	0.000201819	0.000177266	0.000556976	0.000125487	-0.000937715	2.21914e-05
0.000153538	-0.000492944	-0.000609523	0.000231731	0.000357959	-0.000167658	0.000134272	-0.00146268	0.000765021	0.000113062	0.000133708	7.98972e-05	-0.00273518	-0.000284813	0.00123051	0.000587734	-0.000221218	-0.0014597	-0.00135599	8.16391e-05	0.000730775	6.02546e-05	-0.00118056	0.00086236	-0.000172616	0.000205727	0.000172042	0.000557564	0.000126373	-0.000947548	2.10762e-05
0.000152465	-0.000454102	-0.000610355	0.000158089	0.000358074	-0.000167364	0.000132799	-0.00146297	0.000682134	0.000114344	0.000108208	0.000221398	-0.00274076	-0.000306134	0.00122093	0.000589377	-0.000221278	-0.00145033	-0.00138036	9.72725e-05	0.000728371	7.5141e-05	-0.00116546	0.000870234	-0.000226825	0.000204651	0.000176276	0.000561441	0.000126049	-0.000940321	2.09825e-05
0.000150441	-0.000496704	-0.000610062	0.000203193	0.000357853	-0.000168025	0.000132804	-0.0014624	0.000708308	0.000108978	0.00013042	0.000158879	-0.00267868	-0.000415452	0.00121591	0.000582959	-0.000221988	-0.00143949	-0.00137468	9.26576e-05	0.000726724	5.14128e-05	-0.00116949	0.000864185	-0.000217494	0.000204655	0.000178022	0.000556046	0.000125339	-0.000935395	2.07032e-05
0.000137023	-0.000498181	-0.000612137	0.000203985	0.0003576	-0.000166928	0.000134049	-0.00145881	0.000703757	0.000134811	0.000106635	0.000179382	-0.0026782	-0.000340325	0.00122548	0.000586524	-0.000225074	-0.00144075	-0.00124307	0.000106936	0.000728891	8.95658e-05	-0.00116506	0.000863386	-0.000228183	0.0002113	0.000175324	0.000569094	0.000131991	-0.000939449	2.0353e-05
0.000136166	-0.000500394	-0.000611474	0.000183884	0.000360839	-0.000172468	0.000130754	-0.000810388	0.000704708	5.33436e-05	0.000122617	5.13074e-05	-0.00268089	-0.000354314	0.00122441	0.000586201	-0.000249831	-0.000176006	-0.0012398	9.74718e-05	0.000733028	6.59642e-05	-0.00103518	0.000867226	-0.000195381	0.000214561	0.000176045	0.000373256	0.000146464	-0.000937499	1.63433e-05
0.000142371	-0.000486314	-0.000622433	0.00018681	0.000361942	-0.000176644	8.02797e-05	-0.000973667	0.000706805	0.000101976	0.000126621	4.04836e-05	-0.0026781	-0.000367215	0.00107064	0.000586972	-0.000248069	-0.000276542	-0.000682422	0.000110834	0.000743725	8.64994e-05	-0.00104756	0.000867354	-0.00017078	0.000209244	0.000176639	0.000502405	0.00013573	-0.000937975	1.54023e-05
0.00013954	-0.00049561	-0.00061445	0.000221395	0.000363516	-0.000177291	0.000102067	-0.000909236	0.000709137	0.000114454	0.00012665	4.38417e-05	-0.00267964	-0.000358901	0.000654512	0.000586725	-0.000243825	-0.000137829	-0.000893524	0.000114154	0.000734501	7.96214e-05	-0.0010817	0.000867934	-0.000184774	0.000240068	0.000176322	0.00038859	0.000135188	-0.000941425	1.48457e-05
0.000140714	-0.0004955	-0.000617664	0.000189504	0.000361594	-0.000176119	0.000108728	-0.00092915	0.000703771	9.52844e-05	0.000122537	8.25132e-05	-0.00259823	-0.000363937	0.000625079	0.000547454	-0.000243673	-0.000364183	-0.000773834	8.65059e-05	0.000754565	7.9042e-05	-0.00105721	0.000898506	-0.000180038	0.000222444	0.000173778	0.000383391	0.000158502	-0.000940156	1.42866e-05
0.000141006	-0.000497448	-0.000423587	0.00019383	0.000369979	2.71014e-06	0.000115674	-0.00090169	0.000706783	0.00010948	0.000125361	4.86435e-05	-0.00264055	-0.000378772	0.000695971	0.000584282	-0.000227944	-0.000243193	-0.000801539	0.000114181	0.000736513	5.38777e-05	-0.00104776	0.000869133	-0.000176044	0.000215935	0.00017586	0.000373806	0.000145025	-0.000522436	1.36264e-05
0.000140919	-0.00049699	-0.000361555	0.000195848	0.000366767	-7.93375e-05	0.000108469	-0.000934535	0.00070485	0.000109537	0.000126239	5.89965e-05	-0.00263391	-0.000370928	0.000715864	0.000583246	-0.000200166	-0.000264513	-0.000816778	0.000112657	0.000740194	5.52156e-05	-0.00105999	0.000777347	-0.000174622	0.00021426	0.000174911	0.00038435	0.000144564	-0.000455762	1.34698e-05
0.000132723	-0.000498038	-0.000401405	0.000201461	0.000363879	-0.000158625	0.000119766	-0.000934607	0.000704618	0.000106916	0.000126708	6.92182e-05	-0.00262785	-0.000369673	0.000710134	0.000577967	-0.000200223	-0.000278719	-0.000750668	0.000106295	0.00074138	8.64484e-05	-0.00105924	0.000640214	-0.000175124	0.000228444	0.000152733	0.000401445	0.000147479	-0.000375967	1.31341e-05
0.000132652	-0.000498078	-0.000410348	0.000198715	0.000363979	-0.000127479	0.00012417	-0.000928425	0.000705034	0.000106412	0.000126478	6.1628e-05	-0.00262597	-0.000364702	0.00071164	0.000578883	-0.000209001	-0.000262127	-0.00072892	0.000107663	0.00074011	7.17881e-05	-0.00105491	0.000614846	-0.000175311	0.000221403	0.000166126	0.000379681	0.000147306	-0.000435272	1.30599e-05
0.000133665	-0.000501988	-0.000430829	0.000197994	8.01561e-05	-0.000114533	-0.000132024	-0.000922464	0.000705715	0.000105931	0.00012612	6.32898e-05	-0.00261663	-0.000369619	0.000682032	0.000576315	-0.000208169	-0.000278772	-0.000771575	9.55342e-05	0.000740666	8.03798e-05	-0.00105684	0.000634857	-0.000174886	0.000220572	0.000159356	0.000385556	0.000150666	-0.000420006	1.29453e-05
0.000135442	-0.000498287	-0.000416235	0.000199939	0.000349178	-0.000135508	1.45405e-05	-0.000924881	0.000705009	0.000107561	0.000126246	6.12841e-05	-0.00262154	-0.000368955	0.000634472	0.000579969	-0.000208912	-0.000263813	-0.0007348	0.000108089	0.000741689	7.82032e-05	-0.0010616	0.000644777	-0.000156322	0.000221282	0.000159126	0.000216579	0.000148244	-0.000428913	1.2867e-05
0.000133821	-0.000496269	-0.000418838	0.000187298	0.000360088	-9.93626e-05	0.000103579	-0.000514745	0.000467675	0.00010539	0.000125856	6.17175e-05	-0.00262691	-0.000372223	0.000621437	0.000580132	-0.000216572	-0.000277185	-0.000751418	9.84975e-05	0.00074128	7.70275e-05	-0.00105689	0.000638343	-0.000146564	0.000224445	0.000159926	0.000152964	0.000148844	-0.000430708	1.20078e-05
0.000134024	-0.000496662	-0.000420986	0.000188883	0.000319414	-0.000106552	0.000103648	-0.000476916	0.000463345	0.000105703	0.000125846	6.20667e-05	-0.00262545	-0.000371699	0.000625909	0.000579989	-0.000216109	-0.000276307	-0.000742786	8.51207e-05	0.000740322	7.85844e-05	-0.00105651	0.000638073	-0.00015453	0.000223356	0.000159933	0.000163351	0.000149356	-0.000429583	1.19265e-05
0.000136881	-0.000495641	-0.000414424	0.000188762	0.000278354	-0.000108332	0.000101815	-0.0003583	0.000472514	0.000105782	0.000126183	6.17273e-05	-0.00262307	-0.000371379	0.0006313	0.00058006	-0.000218815	-0.000270497	-0.000654437	6.78911e-05	0.000741229	7.63627e-05	-0.0010618	0.000633022	-0.000140073	0.000223703	0.000160731	0.000135772	0.000143436	-0.000429717	1.16638e-05
0.000136881	-0.000495641	-0.000414424	0.000188762	0.000278354	-0.000108332	0.000101815	-0.0003583	0.000472514	0.000105782	0.000126183	6.17273e-05	-0.00262307	-0.000371379	0.0006313	0.00058006	-0.000218815	-0.000270497	-0.000654437	6.78911e-05	0.000741229	7.63627e-05	-0.0010618	0.000633022	-0.000140073	0.000223703	0.000160731	0.000135772	0.000143436	-0.000429717	1.16638e-05
0.000142146	-0.000495122	-0.000358039	0.000190261	0.000287757	-9.93492e-05	9.72581e-05	-0.000386123	0.000460564	0.000105918	0.000126114	6.18146e-05	-0.00262225	-0.000321178	0.000634909	0.000579615	-0.000214986	-0.000271338	-0.000657476	7.43515e-05	0.000741059	8.36812e-05	-0.00106124	0.000633754	-0.000147184	0.000223686	0.000160717	0.000155298	0.00014455	-0.00042808	1.16099e-05
0.000152999	-0.000572539	-0.000413746	3.15568e-05	0.000291324	-0.000113389	0.000101303	-0.000372185	0.000463118	0.000106293	0.000125979	6.16229e-05	-0.00207457	-0.000368391	0.000633139	0.000580518	-0.00021649	-0.000313989	-0.00069346	7.51002e-05	0.00074012	7.3716e-05	-0.00104109	0.000633713	-0.000146922	0.00022329	0.000160734	0.000156888	0.000143097	-0.000426513	9.18769e-06
0.00015228	-0.000540078	-0.000411597	7.54441e-05	0.000284404	-0.00011101	0.000100071	-0.000373024	0.000465163	0.000106546	0.000125527	6.13715e-05	-0.00210896	-0.000350835	0.000498093	0.000584207	-0.000209672	-0.00028004	-0.000690586	7.54425e-05	0.000740383	7.61799e-05	-0.00104155	0.000633739	-0.000146953	0.000223465	0.000160797	0.000167314	0.000143024	-0.000426916	9.11327e-06
0.000144176	-0.000378819	-0.00038945	0.000162295	0.00028434	-0.000109416	8.83731e-05	-0.000373791	0.0004633	9.63578e-05	0.000123734	6.11213e-05	-0.00215596	-0.000344033	0.000415225	0.000576347	-0.000206008	-0.000293144	-0.000672525	7.70722e-05	0.000694432	9.23935e-05	-0.000258384	0.000634244	-0.000148393	0.000223633	0.00016072	0.0001613	0.000143956	-0.000428098	7.97101e-06
0.00014421	-0.000270908	-0.000392854	0.000151912	0.000293662	-0.000109683	9.68605e-05	-0.00037054	0.000468994	9.97943e-05	0.000125226	6.11851e-05	-0.00210612	-0.000351291	0.000402898	0.0005801	-0.000208165	-0.000287901	-0.000673192	7.77434e-05	0.000714328	8.6682e-05	-0.000282936	0.000632508	-0.000147659	0.000223655	0.000160695	0.000161984	0.000143779	-0.000427494	7.73453e-06
0.000145461	-0.00028062	-0.000394648	0.000153832	0.000287866	-0.000109687	9.55351e-05	-0.000371609	0.00046871	9.91215e-05	0.000124536	6.11878e-05	-0.00210874	-0.000348264	0.00029801	0.000571144	-0.000208165	-0.000290828	-0.000669676	7.82793e-05	0.000704982	9.11205e-05	-0.000285283	0.000632774	-0.000147805	0.000223644	0.000160987	0.000163287	0.000144018	-0.000427535	7.65086e-06
0.000145243	-0.000288669	-0.000394923	0.000153924	0.000286206	-0.000109323	9.2039e-05	-0.000371716	0.000468434	9.87596e-05	0.000124312	6.11764e-05	-0.00210947	-0.000348253	0.000298203	0.00057111	-0.000208162	-0.000290888	-0.000669244	7.79775e-05	0.000686147	9.16386e-05	-0.000282536	0.000633259	-0.000147939	0.000223635	0.000160823	0.000162492	0.000144047	-0.000427525	7.62886e-06
0.000144689	-0.000293871	-0.00039416	0.000157174	0.000287243	-0.000110426	9.39721e-05	-0.00037163	0.000466808	9.77317e-05	0.000124371	6.16797e-05	-0.00210968	-0.000342465	0.000339463	0.00057305	-0.000207183	-7.7489e-05	-0.000671491	7.75219e-05	0.000695231	9.51762e-05	-0.000224142	0.000633371	-0.000147901	0.00022366	0.00016081	0.000161489	0.000146165	-0.000413166	7.55296e-06
0.000144192	-0.000279262	-0.000393297	0.000155694	0.000286112	-0.000110022	9.29046e-05	-0.000371434	0.000467515	9.82258e-05	0.000124305	6.12085e-05	-0.00211089	-0.000345148	0.000318059	0.000571346	-0.000207565	-0.000133505	-0.000669746	7.76728e-05	0.000689734	9.56937e-05	-0.000227445	0.000633336	-0.000147855	0.000223644	0.00016054	0.000162385	0.000148307	-0.00041904	7.5431e-06
0.000144907	-0.000255653	-0.000393194	0.000155648	0.00028731	-0.000109946	9.36552e-05	-0.000371936	0.000467664	9.67264e-05	0.000124423	6.13577e-05	-0.00211009	-0.000345211	0.000312914	0.000571501	-0.000207332	-9.61125e-05	-0.000671253	7.76837e-05	0.000696656	9.28037e-05	-0.000253404	0.000633164	-0.000147974	0.000223635	0.000160365	0.000161619	0.000147933	-0.000392975	7.51837e-06
0.000144871	-0.000249308	-0.000395552	0.000152187	0.000286674	-9.28399e-05	-3.37409e-05	-0.000303317	0.000462033	9.62166e-05	0.000124335	6.18457e-05	-0.00211023	-0.000342624	0.000318379	0.000572386	-0.000207495	-9.73804e-05	-0.00035258	7.77474e-05	0.000695291	9.71013e-05	-0.000244422	0.000628109	-0.000147898	0.000227064	0.000160714	0.000161921	0.00014765	-0.000404123	7.1288e-06
0.000144863	-0.000228359	-0.000395148	0.000152274	0.000286639	-9.80919e-05	2.81248e-06	-0.000306275	0.000462043	9.62706e-05	0.000124342	6.18438e-05	-0.00211024	-0.000342642	0.00031456	0.000572374	-0.000207496	-9.85178e-05	-0.000360464	7.77654e-05	0.000695364	9.704e-05	-0.000243919	0.000629007	-0.000147899	0.000226767	0.000160714	0.0001619	0.000147645	-0.000403432	7.12392e-06
0.000144885	-0.000135416	-0.000395522	0.000151747	0.000286563	-9.63446e-05	-3.56251e-05	-0.00030832	0.000457621	9.53472e-05	0.00012455	6.18897e-05	-0.00211022	-0.000343873	0.000323049	0.000572187	-0.000207534	-0.00010094	-0.000363296	7.99891e-05	0.000694514	9.67603e-05	-0.000247895	0.000424167	-0.000147872	0.000227505	0.000160644	0.000161894	0.000146684	-0.000401159	6.88023e-06
0.000144885	-0.000135416	-0.000395522	0.000151747	0.000286563	-9.63446e-05	-3.56251e-05	-0.00030832	0.000457621	9.53472e-05	0.00012455	6.18897e-05	-0.00211022	-0.000343873	0.000323049	0.000572187	-0.000207534	-0.00010094	-0.000363296	7.99891e-05	0.000694514	9.67603e-05	-0.000247895	0.000424167	-0.000147872	0.000227505	0.000160644	0.000161894	0.000146684	-0.000401159	6.88023e-06
0.000143163	-0.000171402	-0.000397655	0.00012819	0.000282617	-8.19509e-05	-3.51975e-05	-0.00031868	0.00046347	0.000100525	0.000124732	6.20471e-05	-0.00211041	-0.000322334	0.000321864	0.000573157	-0.000207235	-9.24657e-05	-0.000361597	7.78119e-05	0.000694797	9.48888e-05	-0.000214548	2.86156e-05	-0.000142962	0.000228652	0.000161718	0.000161957	0.000150497	-0.000364258	6.6553e-06
0.000142053	-0.000160564	-0.000397597	0.00014027	0.000285579	-7.31736e-05	-2.15897e-05	-0.000318112	0.000461938	0.000103893	0.000124723	6.18434e-05	-0.00211041	-0.000314189	0.000322344	0.000575338	-0.00020703	-9.68791e-05	-0.000362615	7.77728e-05	0.000694522	9.42557e-05	-0.000185687	4.61811e-05	-0.00013792	0.000183723	0.000171743	0.000161922	0.000150104	-0.000335731	6.60469e-06
0.000142124	-0.000170493	-0.000396478	0.000139638	0.000285083	-7.98948e-05	-2.07425e-05	-0.000316843	0.000462374	0.000101812	0.000124592	6.18511e-05	-0.0021104	-0.000321961	0.000322038	0.000573491	-0.000207224	-9.4746e-05	-0.000355866	7.79041e-05	0.000694602	9.40717e-05	-0.000121496	6.25291e-05	-0.000143586	0.000231029	0.000166772	0.000161912	0.000150404	-0.00032855	6.6012e-06
0.000141712	-0.000165047	-0.000396933	0.000136395	0.000284705	-7.94186e-05	-2.29254e-05	-0.000317096	0.000462829	0.00010164	0.000124703	6.18458e-05	-0.00211042	-0.000319469	0.000321827	0.000574126	-0.000207136	-9.5577e-05	-0.000359001	7.77242e-05	0.000694568	9.36855e-05	-0.000141045	6.08645e-05	-0.000140694	0.000191931	0.000167608	0.000161912	0.000149714	-0.000304669	6.5729e-06
0.000141437	-0.000173552	-0.000397226	0.000139541	0.000283571	-8.25295e-05	-2.38283e-05	-0.000317081	0.000463222	0.000101995	0.000124624	6.18445e-05	-0.00211039	-0.00030701	0.000321823	0.000574084	-0.000207109	-9.54001e-05	-0.000358646	7.77951e-05	0.000694584	9.406e-05	-0.000148032	5.72056e-05	-0.000140711	0.000183771	0.000166375	0.00016193	0.000149448	-0.000308587	6.56939e-06
0.000141098	-0.000163939	-0.000397156	0.000139526	0.000284068	-8.11728e-05	-2.28672e-05	-0.000316854	0.000462686	0.000102218	0.000124712	6.189e-05	-0.00211041	-0.000308306	0.00032188	0.000574131	-0.000207168	-9.56569e-05	-0.000353756	7.77143e-05	0.00069455	9.46328e-05	-0.000137289	6.67292e-05	-0.00014028	0.000183204	0.000167203	0.000161925	0.000149634	-0.000311438	6.56291e-06
0.000141706	-4.4782e-05	-0.000396817	0.000139839	0.000284261	-8.143e-05	-2.28908e-05	-0.000316702	0.000462615	0.000100928	0.000124691	6.18843e-05	-0.00211041	-0.000311421	0.00032184	0.000574217	-0.00020716	-9.57001e-05	-0.000354329	7.77593e-05	0.000694558	9.44085e-05	-0.000136847	6.24288e-05	-0.000128516	0.000184542	0.000166271	0.000161921	0.000142393	-0.00031388	6.53592e-06
5.02132e-05	-8.38686e-05	-0.000394151	0.000139015	0.000284188	-8.13457e-05	-2.81102e-05	-0.000317214	0.000462794	0.000102129	0.000120054	6.19073e-05	-0.00211042	-0.000309496	0.000321854	0.000574104	-0.000207154	-9.55693e-05	-0.000357104	7.768e-05	0.000694557	9.41598e-05	-0.000135416	7.42008e-05	-0.000121815	0.000186586	0.000167176	0.000161915	0.00012692	-0.000302288	6.51076e-06
9.81725e-05	-8.04285e-05	-0.000394252	0.000139682	0.000282702	-8.19954e-05	-2.49387e-05	-0.000316813	0.000238464	0.000100537	0.000121511	6.188e-05	-0.00209682	-0.000310341	0.000330251	0.000575412	-0.000207172	-9.5848e-05	-0.000355827	7.49883e-05	0.000694615	9.42093e-05	-0.00013903	6.83717e-05	-0.000126189	0.000185586	0.000167435	0.000165647	0.000134792	-0.000310258	6.31737e-06
0.00010416	-9.1736e-05	-0.000400407	0.000140181	0.000281663	-8.16985e-05	-2.40627e-05	-0.000316882	0.000248885	0.000101076	0.000122549	6.20546e-05	-0.00193559	-0.000309871	0.000328165	0.000585743	-0.00020807	-9.68082e-05	-0.000356159	7.46234e-05	0.000695479	9.30561e-05	-0.000140249	6.75288e-05	-0.000122339	0.000185847	0.000176979	0.000163745	0.000140181	-0.000303447	5.69163e-06
9.77051e-05	-5.962e-05	-0.000401612	0.000141571	0.000283454	-8.17392e-05	-2.56103e-05	-0.000316856	0.00032551	0.000101959	0.00012037	6.23454e-05	-0.00190497	-0.000303115	0.000322773	0.000578952	-0.000208264	-9.8987e-05	-0.000358277	7.18049e-05	0.000695823	9.40795e-05	-0.000137577	7.07642e-05	-0.000122878	0.000185093	0.000175367	0.00016331	0.000144058	-0.000303197	5.6005e-06
0.000172277	-5.90867e-05	-0.000395826	0.000141623	0.000276232	-8.17184e-05	-2.55102e-05	-0.000316921	0.000181714	0.000101575	0.000120932	6.21295e-05	-0.00178156	-0.000307651	0.000323997	0.00057669	-0.000208282	-9.68371e-05	-0.000357381	7.36527e-05	0.000692644	9.41652e-05	-0.000138275	6.94653e-05	-7.88573e-05	0.000184946	3.50774e-05	0.000172016	0.000148782	-0.000308582	5.04902e-06
0.000119165	-6.21456e-05	-0.000400084	0.000141601	2.05754e-05	-8.16883e-05	-2.40712e-05	-0.000317206	0.00012636	0.000101722	0.000120772	6.20796e-05	-0.00176542	-0.000299726	0.000326774	0.000580019	-0.000208467	-9.7228e-05	-0.000357347	7.35868e-05	0.000693528	9.38925e-05	-0.000137805	6.95201e-05	-6.7731e-05	0.000185177	5.36577e-05	0.000168832	0.00015049	-0.000302446	4.885e-06
0.000123466	-6.26831e-05	-0.000392342	0.000141206	3.06296e-05	-8.15816e-05	-2.426e-05	-0.000195241	0.000148463	0.000101679	0.000120631	6.20792e-05	-0.00177912	-0.000297651	0.000327125	0.000579938	-0.000208723	-9.80702e-05	-0.000357216	7.55612e-05	0.000694263	9.38729e-05	-0.000138487	6.94993e-05	-8.90363e-05	0.000185417	-7.76053e-05	0.000168887	0.00015	-0.000303947	4.88039e-06
0.000139299	-5.95741e-05	-0.000397315	0.000141553	7.19091e-05	-8.16839e-05	-2.40895e-05	-0.000200208	0.000161349	0.000101659	0.000119005	6.20631e-05	-0.00177117	-0.000299692	0.000326208	0.000557501	-0.000208512	-9.73649e-05	-0.000359037	7.39551e-05	0.000694088	9.39767e-05	-0.000138525	6.94412e-05	-8.23016e-05	0.000185284	-1.87412e-05	0.000167798	0.000150771	-0.000307381	4.84056e-06
0.000141672	-6.07574e-05	-0.000365118	0.000141544	8.03437e-05	-8.17026e-05	-2.41531e-05	-0.000208597	0.000158103	0.00010165	0.000119505	6.20671e-05	-0.00176614	-0.000297219	0.000326736	0.000565944	-0.000208992	-9.72839e-05	-0.000357605	7.40454e-05	0.000667006	9.80273e-05	-0.000138237	6.93998e-05	-8.38619e-05	0.000185281	3.02169e-06	0.000168171	0.000150146	-0.000305446	4.77286e-06
0.000129488	-4.64078e-05	-0.000374035	0.000141268	9.56843e-05	-8.16858e-05	-2.43672e-05	-0.000212791	0.000163778	0.000101577	0.000120558	6.21529e-05	-0.00173745	-0.000284958	0.000326975	0.000563072	-0.000209466	-9.60717e-05	-0.000357652	7.44844e-05	0.000672579	0.00010176	-0.000138313	6.95086e-05	-8.24738e-05	0.000185265	4.37357e-05	0.000167756	0.000149478	-0.000304622	4.67947e-06
0.000160743	-2.87851e-05	-0.000373068	0.000141331	6.40838e-05	-8.16861e-05	-2.4509e-05	-0.000218915	0.000162071	0.000101623	0.000120565	6.20785e-05	-0.00174757	-0.00028365	0.000194923	0.00056845	-0.000209109	-9.71392e-05	-5.13671e-05	7.44938e-05	0.000674379	9.79564e-05	-0.000138266	6.95415e-05	-8.32711e-05	0.000185182	2.02076e-05	0.000168251	0.000149491	-0.000305064	4.53075e-06
0.00015427	-3.3171e-05	-0.000374	0.000141618	6.55434e-05	-8.16914e-05	-2.44501e-05	-0.0002114	0.000160702	0.000101618	0.000120374	6.2127e-05	-0.00173987	-0.000290471	0.000128142	0.000565029	-0.000209173	-9.67157e-05	-8.77668e-05	7.44573e-05	0.000675723	0.000100248	-0.000138211	6.95501e-05	-8.36797e-05	0.000185222	2.98212e-05	0.000168011	0.000149601	-0.000305476	4.48587e-06
0.000148709	-4.10895e-05	-0.000376767	0.00014127	7.43293e-05	-8.1689e-05	-2.4611e-05	-0.000212031	7.30964e-05	0.000101589	0.000120098	6.20614e-05	-0.001739	-0.000293314	0.000105614	0.000565937	-0.000209208	-9.63962e-05	-0.000118245	7.47861e-05	0.000672742	0.000100275	-0.000138288	6.95586e-05	-8.38132e-05	0.000185212	3.40953e-05	0.000134307	0.000149876	-0.000305176	4.45438e-06
0.000155492	-3.50418e-05	-0.000380355	0.000141335	6.71324e-05	-8.17217e-05	-2.45096e-05	-0.000216393	7.53071e-05	0.000101464	0.000119815	6.21095e-05	-0.00172238	-0.000292069	0.000106857	0.000565581	-0.000209525	-9.62626e-05	-7.03545e-05	7.40534e-05	0.000678178	9.89348e-05	-0.000142155	6.96594e-05	-8.34344e-05	0.000185258	3.37379e-05	7.17434e-05	0.000150057	-0.000305119	4.38759e-06
0.000149432	-2.9786e-05	-0.000376071	0.000141328	6.80271e-05	-8.16988e-05	-2.4591e-05	-0.000211926	2.70796e-05	0.000101278	0.000120032	6.20184e-05	-0.00171825	-0.000292469	8.8595e-05	0.000565149	-0.000209188	-9.63589e-05	-0.000113465	7.41757e-05	0.000675661	0.000100287	-0.000141361	6.96897e-05	-8.36769e-05	0.00018519	3.57629e-05	0.000114213	0.000150053	-0.0003054	4.37009e-06
0.000153126	-3.12125e-05	-0.000376448	0.000140738	7.05516e-05	-8.22273e-05	-2.45825e-05	-0.000214989	7.21304e-05	0.000101534	0.000119819	-5.11004e-06	-0.00170537	-0.00029194	9.43854e-05	0.000565896	-0.000209253	-9.65019e-05	-0.000121754	6.96478e-05	0.00028972	9.91743e-05	-0.000145901	6.97077e-05	-8.42312e-05	0.000185243	3.23549e-05	0.000110673	0.000139031	-0.000305362	3.95704e-06
0.000150072	-3.13602e-05	-0.0003774	0.000140412	7.01369e-05	-8.17046e-05	-2.45689e-05	-0.00021401	3.32185e-05	0.000101328	0.000119638	5.71621e-05	-0.0017172	-0.000292155	0.000101286	0.000565677	-0.000209283	-9.63493e-05	-0.000100506	7.36232e-05	5.67283e-05	9.99828e-05	-0.000142294	6.96593e-05	-8.37298e-05	0.000185241	3.0328e-05	0.000119186	0.000149943	-0.000305508	3.91617e-06
0.00015194	-3.08885e-05	-0.000376807	0.000139485	6.9936e-05	-8.33031e-05	-2.48151e-05	-0.00021346	5.17889e-05	0.000101392	0.000119766	6.92062e-06	-0.00168685	-0.000291611	9.29253e-05	0.000565802	-0.000209238	-9.64122e-05	-0.000111234	6.8295e-05	0.000107055	9.9482e-05	-0.000143847	6.96821e-05	-8.39297e-05	0.000185154	3.95266e-05	0.000119797	0.00014909	-0.000305674	3.82005e-06
0.000151592	-3.02703e-05	-0.000377105	0.000139882	6.9218e-05	-8.24135e-05	-2.47122e-05	-0.000213995	4.78402e-05	0.000101418	0.000119695	5.31585e-05	-0.00168733	-0.000291836	9.57843e-05	0.00052147	-0.000209194	-9.63839e-05	-0.00011511	9.50515e-05	0.000114236	9.94081e-05	-0.000142697	6.96276e-05	-8.40038e-05	0.000185164	5.70772e-06	0.000121125	0.000147922	-0.000305569	3.78152e-06
0.000151447	-3.14759e-05	-0.00037784	0.000139243	7.64919e-05	-8.27878e-05	-2.47149e-05	-0.00021379	3.97999e-05	0.000101328	0.000119735	4.23637e-05	-0.00168872	-0.000291678	8.75727e-05	0.000473578	-8.52127e-05	-9.63518e-05	-0.000113445	7.29178e-05	0.000137177	9.96125e-05	-0.000143142	6.40742e-05	-8.46074e-05	0.0001852	2.39242e-05	0.000119316	0.000148197	-0.000305015	3.7012e-06
0.000151416	-3.00549e-05	-0.000377524	0.000139208	7.34404e-05	-8.27489e-05	-2.46985e-05	-0.000213769	5.08957e-05	0.000101299	0.000119762	4.54915e-05	-0.00168576	-0.000291626	9.42625e-05	0.000468278	-7.03185e-05	-9.63529e-05	-0.000113272	9.2544e-05	0.00012545	9.95371e-05	-0.000143067	6.90477e-05	-8.43612e-05	0.000185159	7.56853e-06	0.000120343	0.000146363	-0.000305251	3.68558e-06
0.000151167	-3.08691e-05	-0.000377431	0.00013994	7.21998e-05	-8.29758e-05	-2.47652e-05	-0.00021404	4.56987e-05	0.000101335	0.000119818	4.837e-05	-0.00168784	-0.000291484	9.38069e-05	0.000470508	-0.000102524	-9.05841e-05	-0.000112898	8.54964e-05	0.000134501	9.95806e-05	-0.000144253	6.81994e-05	-8.42707e-05	0.000185182	-1.28643e-06	0.000120773	0.000148177	-0.00013756	3.62646e-06
0.000151419	-3.07566e-05	-0.000377376	0.00013949	7.1832e-05	-8.29297e-05	-2.47043e-05	-0.000213833	4.46799e-05	0.000101338	0.000119705	4.63215e-05	-0.00168711	-0.000291625	9.43639e-05	0.000460685	-9.18663e-05	-9.60698e-05	-0.000112848	8.91554e-05	0.000129812	9.95372e-05	-0.000142888	6.7707e-05	-8.43864e-05	0.000185181	2.42789e-05	0.000119713	0.000147417	-0.000163926	3.62043e-06
0.000111705	-3.11827e-05	-0.000286024	0.00013845	7.41694e-05	-6.94444e-05	-1.94064e-05	-0.000214079	4.36396e-05	0.000102462	0.000119923	4.73941e-05	-0.00168661	-8.30961e-05	9.31006e-05	0.000469412	-9.53393e-05	-9.47224e-05	-0.000113353	8.62835e-05	0.000133663	0.000100792	-0.000150908	6.80304e-05	-8.43252e-05	0.000185175	2.38399e-05	0.000120166	0.000147659	-0.000168878	3.48106e-06
2.54674e-05	-3.44181e-05	-0.000287172	0.000130794	7.51514e-05	-7.00758e-05	-1.93669e-05	-0.000214147	4.40633e-05	0.000102352	0.000119856	4.82884e-05	-0.00168667	-5.46591e-05	9.28134e-05	0.000464242	-0.000112298	-9.40156e-05	-0.000113355	8.58502e-05	0.000133175	0.000103159	-0.000159356	6.74366e-05	-8.11424e-05	0.000185179	2.42901e-05	0.000120461	0.000147528	-0.000180426	3.46959e-06
1.69654e-05	-3.4167e-05	-0.000284928	0.000134525	7.64872e-05	-7.35695e-05	-1.45083e-05	-0.000214149	4.67924e-05	0.000102556	0.000120006	4.7565e-05	-0.00168675	-6.2641e-05	9.30878e-05	0.000468233	-0.000104707	-9.28622e-05	-0.000113281	8.809e-05	0.000129577	0.000102832	-0.000148805	6.79257e-05	-8.26816e-05	0.000185167	1.94946e-05	0.000120442	0.00014605	-0.000157597	3.46086e-06
1.13095e-05	-3.42916e-05	-0.000270844	0.000133921	7.80694e-05	-7.21887e-05	-1.63365e-05	-0.000214144	4.56154e-05	0.000106594	0.000119996	4.78272e-05	-0.00168681	-4.24134e-05	9.28521e-05	0.000466669	-0.000112417	-9.31069e-05	-0.000113375	8.75789e-05	0.000132517	0.000102449	-0.000153764	6.76422e-05	-8.28918e-05	0.000185042	1.81747e-05	0.000120403	0.000146437	-0.000158354	3.45426e-06
-4.96439e-06	-3.32037e-05	-0.000274884	0.000129419	7.84521e-05	-7.33195e-05	-1.43997e-05	-0.000214155	4.56736e-05	0.0001053	0.00012019	4.81027e-05	-0.00168676	-3.2091e-05	9.29526e-05	0.000466736	-0.000105955	-9.35899e-05	-0.000113368	8.69486e-05	0.000132751	0.000102204	-0.000153004	6.79085e-05	-8.20934e-05	0.00018506	1.79423e-05	0.000120366	0.000146726	-0.00016114	3.45343e-06
4.43842e-05	-3.31612e-05	-0.000271645	0.00013209	7.81488e-05	-6.53728e-05	-1.196e-05	-0.000212386	4.54428e-05	0.00010591	0.000120032	4.70934e-05	-0.00161078	-4.60716e-05	6.72624e-05	0.000465859	-0.000107988	-9.30511e-05	-0.000113346	8.58388e-05	0.000132016	0.0001022	-0.000154131	6.85375e-05	-8.26503e-05	0.000185159	1.66563e-05	0.000120385	0.000147097	-0.000161703	3.19866e-06
2.07748e-05	-3.32884e-05	-0.000274688	0.000130219	9.12412e-05	-3.55176e-05	-1.5783e-05	-0.000216312	4.54379e-05	0.000106927	0.000119974	4.78756e-05	-0.00160814	-3.89845e-05	8.1295e-05	0.000466013	-0.000108916	-9.39234e-05	-0.000113342	8.65148e-05	0.000131838	0.0001024	-0.000154001	6.82452e-05	-8.23532e-05	0.000185394	1.77479e-05	0.000120401	0.000146698	-0.000153192	3.19037e-06
2.68025e-05	-3.3153e-05	-0.000275072	0.000132547	8.84311e-05	-5.36045e-05	-1.47225e-05	-0.000212836	3.95926e-05	0.00010616	0.000122678	4.99731e-05	-0.00161515	-3.71369e-05	7.94058e-05	0.000304167	-7.44716e-05	-9.3614e-05	-0.000113346	8.77421e-05	0.000132128	0.000128915	-0.000154049	6.8115e-05	-8.18452e-05	0.000185666	1.73868e-05	0.000119755	0.000147038	-0.000161169	3.09127e-06
2.84616e-05	-3.32772e-05	-0.000274948	0.000132214	0.000118639	-5.82477e-05	-1.35702e-05	-0.000191759	4.28082e-05	0.000106174	0.000120541	4.82629e-05	-0.0015974	-3.28146e-05	7.57717e-05	0.000326952	-6.34693e-05	-9.34944e-05	-0.000113398	8.71245e-05	0.000131576	0.000113119	-0.000153535	6.864e-05	-8.22692e-05	0.000186031	1.78818e-05	0.000119659	0.000147837	-0.000153853	3.03795e-06
2.87465e-05	-3.32847e-05	-0.000151538	0.000131033	0.000105064	-5.72692e-05	-5.00218e-06	-0.000193091	2.56644e-05	0.000106012	0.000120457	5.05376e-05	-0.00160155	-3.52419e-05	6.47604e-05	0.000320196	-8.3041e-05	-9.17754e-05	-0.000110956	8.71172e-05	0.000131974	0.000114828	-0.000136125	6.81448e-05	-8.17255e-05	0.000185982	1.58265e-05	0.000119543	0.000145687	-0.000150649	2.9843e-06
2.93683e-05	-3.32661e-05	-0.000179636	0.000131552	9.05648e-05	-5.48814e-05	-5.08495e-06	-0.000197891	3.18663e-05	0.000106108	7.87709e-05	5.00025e-05	-0.00160029	-3.23148e-05	6.69253e-05	0.000327352	-7.05746e-05	-5.86986e-05	-0.000108741	8.71128e-05	0.000131905	0.000116692	-8.64615e-05	6.82616e-05	-8.18458e-05	0.000185907	1.58086e-05	0.000118507	0.000147121	-0.000153126	2.96817e-06
2.7174e-05	-3.32661e-05	-0.000162105	0.000131398	0.000100693	-5.66919e-05	-6.37708e-06	-0.000194883	3.46961e-05	0.000106034	5.48377e-05	4.99169e-05	-0.00159888	-3.35462e-05	6.47783e-05	0.000325159	-7.77301e-05	-6.91604e-05	-0.000111431	8.71353e-05	0.000131897	0.000114738	-9.34416e-05	6.82341e-05	-8.19149e-05	0.000185605	1.59628e-05	0.000119417	0.000146406	-0.000147136	2.95571e-06
2.84231e-05	-3.32556e-05	-0.000127055	0.00013124	9.64297e-05	-5.4457e-05	-7.88391e-06	-0.000192927	3.45275e-05	0.00010607	4.57412e-05	5.00034e-05	-0.00159968	-3.22985e-05	6.6884e-05	0.000326691	-7.11002e-05	-5.96342e-05	-0.000109948	8.71069e-05	0.000131861	0.000114829	-8.32714e-05	6.83603e-05	-8.19142e-05	0.000185652	1.66485e-05	0.000119187	0.000146852	-0.000152731	2.9441e-06
2.87308e-05	-3.33155e-05	-0.000176602	0.000131057	9.646e-05	-5.5761e-05	-7.13917e-06	-0.000195413	3.68382e-05	0.000106107	9.32374e-05	4.97612e-05	-0.000625948	-3.25004e-05	6.84014e-05	0.000141445	-7.39375e-05	-4.6125e-05	-9.71704e-05	5.49413e-05	0.000131885	0.00011497	-8.87182e-05	6.70377e-05	-8.24925e-05	0.0001857	1.66753e-05	0.000119202	0.000147483	-0.000148326	7.04849e-07
2.87308e-05	-3.33155e-05	-0.000176602	0.000131057	9.646e-05	-5.5761e-05	-7.13917e-06	-0.000195413	3.68382e-05	0.000106107	9.32374e-05	4.97612e-05	-0.000625948	-3.25004e-05	6.84014e-05	0.000141445	-7.39375e-05	-4.6125e-05	-9.71704e-05	5.49413e-05	0.000131885	0.00011497	-8.87182e-05	6.70377e-05	-8.24925e-05	0.0001857	1.66753e-05	0.000119202	0.000147483	-0.000148326	7.04849e-07
2.87231e-05	-3.33226e-05	-0.00017178	0.000131109	9.62695e-05	-5.57887e-05	-8.19942e-06	-0.000195388	3.54115e-05	0.000106917	8.08732e-05	4.9757e-05	-0.000625062	-2.92831e-05	6.85735e-05	0.000144847	-7.36657e-05	-3.08506e-05	-0.000100467	5.83072e-05	0.000131875	0.000115281	-8.93057e-05	6.57638e-05	-8.20917e-05	0.000185684	1.67013e-05	0.000119272	0.000147374	-0.000148721	7.00614e-07
2.86496e-05	-3.33558e-05	-0.000183787	0.000131106	9.97265e-05	-5.55e-05	-9.43116e-06	-0.000194651	3.57527e-05	0.000107345	7.04607e-05	4.97764e-05	-0.000597671	-2.97971e-05	6.98618e-05	0.000163062	-7.21475e-05	8.63699e-06	-0.000107477	4.12922e-05	0.000131856	0.000115403	-9.26255e-05	6.4514e-05	-8.1891e-05	0.000185685	1.66585e-05	0.000119324	0.000149267	-0.000138178	6.72772e-07
2.8626e-05	-3.33264e-05	-0.000151494	0.000131072	9.92044e-05	-5.54614e-05	-8.22564e-06	-0.000194917	3.5911e-05	0.000107764	7.18906e-05	4.97995e-05	-0.000598007	-2.77587e-05	6.88474e-05	0.000147552	-7.09394e-05	-2.71851e-05	-0.00010633	5.47219e-05	0.000131855	0.000115427	-9.24706e-05	6.52212e-05	-8.22146e-05	0.000185698	1.66392e-05	0.000119188	0.000148833	-0.000144364	6.60787e-07
2.86277e-05	-3.33352e-05	-0.000161897	0.000130896	0.000100282	-5.56258e-05	-8.54662e-06	-0.000195946	3.58865e-05	0.000107317	7.56685e-05	4.97878e-05	-0.00059046	-2.78187e-05	6.86821e-05	0.000150906	-7.15397e-05	-2.91933e-05	-0.000103375	5.08085e-05	0.000131864	0.000115106	-9.19215e-05	6.4769e-05	-8.20903e-05	0.000185697	1.65111e-05	0.000119192	0.000148308	-0.000145813	6.56288e-07
2.89872e-05	-3.33187e-05	-0.000161727	0.000131005	9.76933e-05	-5.53077e-05	-8.12782e-06	-0.000195496	3.59867e-05	0.0001077	7.40191e-05	4.87437e-05	-0.000591736	-2.95088e-05	6.85546e-05	0.000130356	-7.21049e-05	-2.73365e-05	-0.000104136	5.52345e-05	0.000132394	0.000117569	-9.15141e-05	6.48797e-05	-8.19673e-05	0.00018568	1.66867e-05	0.00011917	0.000148329	-0.000146229	6.52457e-07
2.92043e-05	-3.32917e-05	-0.000132063	0.000130931	9.91888e-05	-5.63566e-05	-1.12756e-05	-0.000193804	3.72711e-05	0.000108041	7.32834e-05	4.96738e-05	-0.000592416	-2.92556e-05	6.85589e-05	0.00013926	-7.18339e-05	-2.79929e-05	-0.000104619	6.46712e-05	6.23365e-05	0.000115776	-9.43236e-05	6.4885e-05	-8.16095e-05	0.000184199	1.15035e-05	0.000119201	0.000117754	-0.00014548	6.25482e-07
2.92043e-05	-3.32917e-05	-0.000132063	0.000130931	9.91888e-05	-5.63566e-05	-1.12756e-05	-0.000193804	3.72711e-05	0.000108041	7.32834e-05	4.96738e-05	-0.000592416	-2.92556e-05	6.85589e-05	0.00013926	-7.18339e-05	-2.79929e-05	-0.000104619	6.46712e-05	6.23365e-05	0.000115776	-9.43236e-05	6.4885e-05	-8.16095e-05	0.000184199	1.15035e-05	0.000119201	0.000117754	-0.00014548	6.25482e-07
2.91653e-05	-3.33121e-05	-0.000133443	0.000130977	9.91733e-05	-5.1629e-05	-1.41005e-05	-0.000194118	3.65056e-05	0.000107765	7.35027e-05	4.96883e-05	-0.000592561	-2.9068e-05	6.86249e-05	0.000138016	-7.18596e-05	-2.63402e-05	-0.000104829	5.7644e-05	7.70977e-05	0.000115713	-9.37248e-05	6.48616e-05	-7.08239e-05	0.000184588	1.26226e-05	0.000119204	5.70883e-05	-0.000145607	6.14265e-07
2.91123e-05	-3.3398e-05	-0.000133327	0.000130954	9.8889e-05	-5.30082e-05	-1.54769e-05	-0.000194113	3.72954e-05	0.000107837	7.35257e-05	4.96019e-05	-0.000592623	-2.91277e-05	6.86237e-05	0.000138714	-7.18947e-05	-2.65018e-05	-0.00010462	6.00286e-05	7.2533e-05	0.000115457	-9.40896e-05	6.49169e-05	-6.46534e-05	0.000184203	1.32255e-05	0.000119206	6.41847e-05	-0.000145687	6.14202e-07
2.91086e-05	-3.33279e-05	-0.000131386	0.00013096	9.91907e-05	-5.01617e-05	-1.25265e-05	-0.000194014	3.68873e-05	0.000107946	7.33961e-05	4.969e-05	-0.000592489	-2.90521e-05	6.86102e-05	0.00013846	-7.18518e-05	-2.73e-05	-0.000104818	5.79921e-05	7.13816e-05	0.00011562	-9.38999e-05	6.48981e-05	-7.37556e-05	0.000184357	1.27535e-05	0.000119206	5.93306e-05	-0.000145513	6.13403e-07
2.91516e-05	-3.33412e-05	-0.000134741	0.000130961	9.89423e-05	-5.03087e-05	-1.2766e-05	-0.000194227	3.68718e-05	0.000107838	7.29761e-05	4.95828e-05	-0.00059258	-2.91016e-05	6.86313e-05	0.000139945	-7.18528e-05	-2.69916e-05	-0.000104618	5.72649e-05	7.18712e-05	0.000115788	-9.46555e-05	6.42553e-05	-6.42151e-05	0.000184279	1.43405e-05	0.000119217	6.05462e-05	-9.12376e-05	6.00808e-07
2.92527e-05	-3.33478e-05	-0.000132004	8.28141e-05	9.89038e-05	-4.9468e-05	-1.37856e-05	-0.000194148	3.69701e-05	0.000107811	7.37657e-05	4.96337e-05	-0.000592617	-2.90828e-05	6.82987e-05	0.000139594	-7.19133e-05	-2.75893e-05	-0.000104818	5.84869e-05	7.15536e-05	0.000115944	-7.90113e-05	6.49185e-05	-6.45478e-05	0.000184763	1.2877e-05	0.00011921	6.31646e-05	-0.000102186	5.89924e-07
2.91758e-05	-3.33395e-05	-0.000133421	0.000105828	9.95884e-05	-5.00744e-05	-1.31693e-05	-0.000194052	3.62629e-05	0.000107852	7.33857e-05	2.44131e-05	-0.000472643	-2.90771e-05	6.32791e-05	0.000139579	-7.70647e-05	-2.94917e-05	-0.000104621	5.81116e-05	7.06746e-05	0.000115605	-8.86112e-05	6.43517e-05	-6.62496e-05	0.000184623	1.34038e-05	0.000119209	6.29854e-05	-0.000103445	4.66887e-07
2.23167e-05	-3.71425e-05	-0.000133094	8.22425e-05	0.000116674	-5.00633e-05	-1.12512e-05	-0.000160614	3.70084e-05	0.0001077	7.3869e-05	4.96338e-05	-0.000284484	-3.04131e-05	6.15352e-05	0.000139546	-7.4068e-05	-2.23161e-05	-0.000114235	5.65899e-05	7.13375e-05	0.000116241	-8.16602e-05	6.46051e-05	-6.52668e-05	0.000184909	1.35003e-05	0.000121521	6.54288e-05	-0.000110707	3.1602e-07
2.56069e-05	-3.92169e-05	-0.000133154	7.67884e-05	0.000108206	-5.00358e-05	-1.22889e-05	-0.000166666	3.65022e-05	0.000107733	7.39045e-05	4.76353e-05	-4.85213e-05	-2.96103e-05	6.26831e-05	0.000139626	-7.34184e-05	-1.61476e-05	-0.000108347	5.75726e-05	7.12108e-05	0.000115895	-8.59049e-05	6.42809e-05	-6.34648e-05	0.000186776	1.21077e-05	0.000110403	6.40109e-05	-0.000110595	2.33582e-07
2.64838e-05	-3.79576e-05	-0.000133766	7.76484e-05	0.000101301	-5.00119e-05	-1.3042e-05	-0.000170154	3.67273e-05	0.000107766	7.36615e-05	4.32277e-05	-1.84633e-05	-2.94531e-05	6.4661e-05	0.000139641	-7.39526e-05	-2.31221e-05	-0.000107031	5.83652e-05	7.11423e-05	0.000115747	-8.75206e-05	6.40931e-05	-6.53688e-05	0.000186562	8.67908e-06	5.39427e-05	6.40091e-05	-0.000109641	2.22371e-07
2.64009e-05	-3.49377e-05	-0.000133705	8.21226e-05	0.000105035	-4.99406e-05	-1.24272e-05	-0.000175173	3.6817e-05	0.000107775	7.37897e-05	4.17069e-05	-3.76094e-05	-2.93734e-05	6.08043e-05	0.000139622	-7.32839e-05	-2.36973e-05	-0.000109269	5.80381e-05	7.09182e-05	0.000113595	-7.76333e-05	6.43189e-05	-6.27931e-05	0.00018555	1.28251e-05	3.69579e-05	6.38227e-05	-0.000108951	2.21713e-07
2.65836e-05	-3.6491e-05	-0.000133873	6.41075e-05	0.00010175	-4.99148e-05	-1.26699e-05	-7.90381e-06	3.6839e-05	0.000107758	7.3258e-05	4.64719e-05	-5.80391e-05	-5.31392e-06	6.3919e-05	0.000139648	-7.3721e-05	-2.13968e-05	-9.17466e-05	5.77767e-05	7.10621e-05	5.67936e-05	-8.3059e-05	6.42331e-05	-6.28733e-05	0.000185496	1.00598e-05	3.55977e-05	6.40451e-05	-0.000109287	1.7734e-07
2.64127e-05	-3.66364e-05	-0.000133368	8.06597e-05	0.000102311	-4.99604e-05	-1.26611e-05	-0.000121273	3.81222e-05	0.00010776	7.21985e-05	4.5349e-05	-3.85911e-05	-1.61549e-05	6.3712e-05	7.2604e-05	-7.36599e-05	-2.72423e-05	-0.000104978	5.79395e-05	7.10595e-05	7.85256e-05	-8.21239e-05	6.42959e-05	-6.41074e-05	6.66562e-05	1.35069e-05	4.08717e-05	6.40698e-05	-0.00010897	1.54603e-07
2.39908e-05	-3.6757e-05	-0.000133166	6.86181e-05	0.000102161	-4.99053e-05	-1.26852e-05	-6.01616e-05	3.7174e-05	0.000107759	7.23048e-05	4.62941e-05	-4.40493e-05	-1.93322e-05	6.35764e-05	6.5724e-05	-7.38027e-05	-2.52048e-05	-9.29165e-05	5.80232e-05	7.10555e-05	6.65206e-05	-8.13219e-05	6.4384e-05	-6.3041e-05	6.35333e-05	1.23798e-05	4.40281e-05	6.39937e-05	-0.000109591	1.36639e-07
2.39908e-05	-3.6757e-05	-0.000133166	6.86181e-05	0.000102161	-4.99053e-05	-1.26852e-05	-6.01616e-05	3.7174e-05	0.000107759	7.23048e-05	4.62941e-05	-4.40493e-05	-1.93322e-05	6.35764e-05	6.5724e-05	-7.38027e-05	-2.52048e-05	-9.29165e-05	5.80232e-05	7.10555e-05	6.65206e-05	-8.13219e-05	6.4384e-05	-6.3041e-05	6.35333e-05	1.23798e-05	4.40281e-05	6.39937e-05	-0.000109591	1.36639e-07
2.5078e-05	-3.6375e-05	-0.000133898	6.78759e-05	0.000102656	-4.99109e-05	-1.24352e-05	-4.38706e-05	3.74285e-05	0.000107745	7.17677e-05	4.62539e-05	-4.86142e-05	-1.41412e-05	6.36463e-05	6.89572e-05	-6.02461e-05	-2.29712e-05	-9.56546e-05	5.79238e-05	7.10554e-05	2.7102e-05	-8.15773e-05	6.43699e-05	-6.35059e-05	5.33e-05	1.14067e-05	3.88432e-05	6.40237e-05	-0.000109435	1.29097e-07
2.72337e-05	-3.66634e-05	-0.000133986	5.67643e-05	9.41958e-05	-4.99368e-05	-1.17955e-05	-4.27558e-05	9.24898e-06	0.000107741	7.11731e-05	4.56357e-05	-4.69337e-05	-1.33498e-05	6.36991e-05	7.77057e-07	-6.27842e-05	-2.28654e-05	-9.64027e-05	5.79467e-05	7.10933e-05	3.36061e-05	-8.14446e-05	6.22714e-05	-6.33615e-05	5.70871e-05	1.14231e-05	4.04954e-05	6.40391e-05	-0.000109426	1.20805e-07
2.55116e-05	-3.15391e-05	-0.000133786	7.00925e-05	8.28108e-05	-5.28141e-05	-1.26424e-05	-3.13736e-05	2.58706e-05	0.000107844	7.21792e-05	3.95112e-05	-4.8143e-05	-1.43578e-05	6.35918e-05	6.41532e-05	-4.99362e-05	-8.71216e-06	-9.61778e-05	2.31887e-05	6.45747e-05	3.78166e-05	-2.2434e-05	6.37626e-05	-6.31053e-05	5.36084e-05	1.18456e-05	3.7657e-05	6.98368e-05	-0.000109635	1.1284e-07
2.58876e-05	-3.625e-05	-0.000133661	6.87606e-05	5.18256e-05	-5.06698e-05	-1.2267e-05	-3.1753e-05	3.69486e-05	8.84098e-05	7.21016e-05	4.48972e-05	-4.99975e-05	-1.22734e-05	6.5905e-05	5.10777e-05	-5.79804e-05	-2.29154e-05	-9.57144e-05	5.69007e-05	7.04272e-05	2.98609e-05	-4.83932e-05	6.4504e-05	-6.34984e-05	6.13523e-05	1.30524e-05	3.89541e-05	2.90071e-05	-4.30849e-05	9.781e-08
2.57346e-05	-3.57473e-05	-0.000133706	4.86556e-05	5.46062e-05	-5.07212e-05	-1.19229e-05	-3.48775e-05	3.50603e-05	8.58309e-05	7.22086e-05	4.56098e-05	-5.00113e-05	-1.27384e-05	6.4158e-05	5.67307e-05	-4.96795e-05	-2.04216e-05	-9.55532e-05	4.84149e-05	6.93164e-05	3.80209e-05	-5.6238e-05	6.39561e-05	-6.34728e-05	6.15398e-05	1.20673e-05	3.94803e-05	2.09429e-05	-3.41527e-05	9.39745e-08
2.58284e-05	-3.58936e-05	-0.000133665	3.97246e-05	5.15456e-05	-5.03439e-05	-1.23797e-05	-3.20275e-05	3.56477e-05	7.79161e-05	6.25939e-05	4.40262e-05	-4.93664e-05	-1.32235e-05	6.45185e-05	5.43462e-05	-5.78509e-05	-1.90711e-05	-9.59808e-05	4.67328e-05	6.98138e-05	3.3505e-05	-5.20883e-05	6.34978e-05	-6.34926e-05	5.88588e-05	1.21594e-05	3.93706e-05	3.24846e-05	-4.83296e-05	9.11294e-08
2.58318e-05	-3.56373e-05	-0.000133712	3.83222e-05	4.32108e-05	-5.04196e-05	-1.22211e-05	-3.58805e-05	3.56761e-05	7.65961e-05	6.54185e-05	4.48111e-05	-4.98098e-05	-1.25577e-05	6.43512e-05	4.2204e-05	-4.96452e-05	-2.07456e-05	-9.59494e-05	4.8283e-05	6.94098e-05	3.48654e-05	-4.99636e-05	6.43003e-05	-6.35006e-05	5.84554e-05	1.2066e-05	3.92229e-05	2.79207e-05	-4.67286e-05	8.83126e-08
2.58244e-05	-3.53725e-05	-0.000133678	3.81161e-05	4.42027e-05	-5.05268e-05	-1.29996e-05	-3.27773e-05	3.42968e-05	7.7782e-05	6.46137e-05	2.00529e-05	-4.97227e-05	-1.23891e-05	6.47978e-05	3.80834e-05	-4.84941e-05	-2.07203e-05	-9.59637e-05	4.76216e-05	6.9878e-05	3.31419e-05	-5.093e-05	6.39802e-05	-6.34867e-05	5.72897e-05	1.21482e-05	3.93443e-05	2.53935e-05	-4.40551e-05	8.55896e-08
2.58471e-05	-3.56772e-05	-0.000133217	3.73573e-05	4.05924e-05	-4.90782e-05	-1.2278e-05	-3.30354e-05	2.49782e-05	7.58188e-05	6.48255e-05	1.73407e-05	-4.95822e-05	-1.23977e-05	6.49347e-05	4.28549e-05	-5.18455e-05	-2.09934e-05	-9.57735e-05	4.83249e-05	6.96778e-05	3.34302e-05	-4.92362e-05	6.39374e-05	-6.3465e-05	5.69993e-05	1.34929e-05	3.93637e-05	2.44451e-05	-4.13902e-05	8.43627e-08
2.71098e-05	-3.55687e-05	-0.000133451	3.91693e-05	3.29481e-05	-5.1266e-05	-1.26773e-05	-7.97691e-06	2.80025e-05	7.75917e-05	6.46874e-05	2.52695e-05	-4.99644e-05	-1.2438e-05	6.50265e-05	4.03379e-05	-5.04743e-05	-1.6903e-05	-9.58125e-05	2.56354e-05	6.97373e-05	2.52658e-05	-5.09632e-05	6.4268e-05	-6.34189e-05	3.63993e-05	1.2482e-05	3.93082e-05	2.46413e-05	-4.30576e-05	7.98247e-08
2.66923e-05	-3.54764e-05	-0.000133673	3.88294e-05	3.90928e-05	-5.08694e-05	-1.23673e-05	-2.22507e-05	3.02627e-05	7.8163e-05	6.45941e-05	1.29144e-05	-4.97014e-05	-1.248e-05	6.5007e-05	4.015e-05	-5.20425e-05	-1.41404e-05	-9.58205e-05	3.08316e-05	6.96158e-05	2.49135e-05	-5.05252e-05	5.12092e-05	-6.34054e-05	4.00991e-05	1.27663e-05	3.9319e-05	2.04811e-05	-4.15224e-05	7.91031e-08
2.6287e-05	-3.5539e-05	-0.000133847	3.90663e-05	3.59761e-05	-5.12133e-05	-1.26268e-05	-8.30642e-06	2.67387e-05	7.75757e-05	6.49812e-05	1.73334e-05	-4.98576e-05	-1.25495e-05	6.50182e-05	4.01479e-05	-5.14307e-05	-1.56408e-05	-9.58398e-05	3.03719e-05	6.97428e-05	2.17695e-05	-5.05782e-05	4.72333e-05	-6.33833e-05	3.89387e-05	1.25708e-05	3.93545e-05	2.53569e-05	-4.11677e-05	7.79819e-08
2.64171e-05	-3.55464e-05	-0.000133657	3.91318e-05	3.98261e-05	-5.12977e-05	-1.33599e-05	-1.61311e-05	2.95921e-05	6.31478e-05	6.47086e-05	1.30028e-05	-4.97874e-05	-1.25869e-05	6.51151e-05	3.96114e-05	-5.14085e-05	-1.50874e-05	-9.58205e-05	2.81692e-05	6.97014e-05	2.16211e-05	-5.04778e-05	4.7275e-05	-6.33459e-05	3.94061e-05	1.23355e-05	3.93351e-05	2.23297e-05	-4.12654e-05	7.60997e-08
2.65752e-05	-3.54436e-05	-0.000133692	3.90635e-05	3.69402e-05	-5.09346e-05	-1.26499e-05	-1.45877e-05	2.96456e-05	2.66272e-05	6.4547e-05	1.65597e-05	-4.9797e-05	-1.36601e-05	6.5089e-05	4.07265e-05	-5.45111e-05	-9.47861e-06	-9.58003e-05	3.15471e-05	6.9652e-05	2.25206e-05	-5.05891e-05	4.22781e-05	-2.69056e-05	3.96422e-05	1.24841e-05	3.80406e-05	2.1854e-05	-4.08974e-05	6.92717e-08
2.65752e-05	-3.54436e-05	-0.000133692	3.90635e-05	3.69402e-05	-5.09346e-05	-1.26499e-05	-1.45877e-05	2.96456e-05	2.66272e-05	6.4547e-05	1.65597e-05	-4.9797e-05	-1.36601e-05	6.5089e-05	4.07265e-05	-5.45111e-05	-9.47861e-06	-9.58003e-05	3.15471e-05	6.9652e-05	2.25206e-05	-5.05891e-05	4.22781e-05	-2.69056e-05	3.96422e-05	1.24841e-05	3.80406e-05	2.1854e-05	-4.08974e-05	6.92717e-08
1.34912e-05	-3.54931e-05	-0.000133804	3.90214e-05	3.77199e-05	-5.10645e-05	-1.27147e-05	-1.34499e-05	2.85125e-05	3.03686e-05	6.45296e-05	1.68058e-05	-4.97875e-05	-1.37255e-05	6.51028e-05	4.04762e-05	-5.23677e-05	-7.58354e-06	-9.44612e-05	3.12994e-05	6.9645e-05	2.40862e-05	-3.99039e-05	4.22611e-05	-3.15784e-05	3.98753e-05	1.30212e-05	3.29917e-05	2.20419e-05	-4.09371e-05	6.74847e-08
1.94336e-05	-3.54917e-05	-3.28657e-05	3.90055e-05	3.56708e-05	-5.45646e-05	-1.27126e-05	-1.75453e-05	2.89495e-05	3.12088e-05	6.37066e-05	1.69641e-05	-4.9804e-05	-1.39555e-05	6.48972e-05	3.98689e-05	-5.21434e-05	-9.12093e-06	-9.50966e-05	3.0548e-05	6.96238e-05	2.33575e-05	-4.42543e-05	4.33414e-05	-2.77136e-05	3.9358e-05	1.25833e-05	3.72554e-05	2.24171e-05	-4.08629e-05	5.16372e-08
1.68266e-05	-3.54987e-05	-1.49348e-05	3.90582e-05	3.72212e-05	-5.24202e-05	-1.2718e-05	-1.33984e-05	2.9068e-05	3.1624e-05	6.15552e-05	1.68704e-05	-4.97932e-05	-1.70238e-06	6.51234e-05	3.98767e-05	-5.20294e-05	-6.18874e-06	-9.47506e-05	3.07434e-05	6.96279e-05	2.3883e-05	-4.03818e-05	4.26837e-05	-2.84842e-05	3.94906e-05	1.3226e-05	3.37791e-05	2.21854e-05	-4.11306e-05	4.94086e-08
1.68498e-05	-3.54981e-05	-1.54283e-05	3.90757e-05	3.68868e-05	-5.30449e-05	-1.27366e-05	-1.36657e-05	2.902e-05	2.85721e-05	6.04894e-05	1.687e-05	-4.97929e-05	-2.23376e-06	6.512e-05	3.98957e-05	-5.20149e-05	-6.21553e-06	-9.47534e-05	3.02527e-05	6.96312e-05	2.395e-05	-4.05332e-05	4.26486e-05	-2.87326e-05	3.94905e-05	1.32124e-05	3.39266e-05	2.23014e-05	-4.11096e-05	4.91706e-08
1.74533e-05	-3.54974e-05	-2.1631e-05	3.91745e-05	3.66626e-05	-5.30254e-05	-1.27594e-05	-1.51628e-05	2.89815e-05	2.21593e-05	5.64231e-05	1.68376e-05	-4.98007e-05	-1.16223e-05	6.47815e-05	4.01567e-05	-5.20432e-05	-8.55467e-06	-9.48304e-05	3.06154e-05	6.96396e-05	2.38621e-05	-4.14327e-05	4.27928e-05	-2.81992e-05	2.54316e-05	1.27759e-05	3.42905e-05	2.27199e-05	-4.1163e-05	4.80086e-08
1.5671e-05	-3.54976e-05	-1.82572e-05	3.91096e-05	3.66047e-05	-5.31303e-05	-1.27756e-05	-1.37801e-05	2.90846e-05	2.83055e-05	5.67575e-05	1.68519e-05	-4.97924e-05	-8.52217e-06	6.49018e-05	4.02639e-05	-5.20344e-05	-7.37582e-06	-9.4824e-05	3.05405e-05	6.9637e-05	2.39644e-05	-4.17673e-05	4.27894e-05	-2.85693e-05	1.96179e-05	1.28028e-05	3.42117e-05	2.28214e-05	-4.11086e-05	4.78537e-08
1.63806e-05	-3.55012e-05	-1.66325e-05	3.91311e-05	3.66046e-05	-5.28071e-05	-1.27565e-05	-1.42362e-05	2.9035e-05	2.5255e-05	5.68322e-05	1.68205e-05	-4.97925e-05	-8.38724e-06	6.48895e-05	4.02109e-05	-5.20966e-05	-7.8765e-06	-9.48022e-05	3.05026e-05	6.96414e-05	2.39655e-05	-4.13946e-05	4.27374e-05	-2.89161e-05	1.87525e-05	1.28163e-05	3.41347e-05	2.28704e-05	-4.11303e-05	4.75915e-08
1.59609e-05	-3.57439e-05	-1.84037e-05	3.91217e-05	3.65641e-05	-5.28857e-05	-1.27541e-05	-1.42645e-05	2.90903e-05	2.56672e-05	3.24611e-05	1.68448e-05	-4.98022e-05	-7.94751e-06	6.4895e-05	4.0128e-05	-5.20846e-05	-7.13573e-06	-9.48361e-05	3.0598e-05	6.96541e-05	2.40158e-05	-4.12506e-05	4.27385e-05	-2.90335e-05	2.20953e-05	1.27946e-05	2.71554e-05	2.26826e-05	-4.11334e-05	4.51983e-08
1.59376e-05	-3.55335e-05	-1.784e-05	3.90833e-05	3.65891e-05	-5.33458e-05	-1.27574e-05	-1.44224e-05	2.90636e-05	2.54671e-05	3.0202e-05	1.68543e-05	-4.98024e-05	-8.19464e-06	6.48977e-05	4.01505e-05	-5.20955e-05	-7.3105e-06	-9.46887e-05	3.0362e-05	6.9646e-05	2.40312e-05	-4.06641e-05	4.22591e-05	-2.36289e-05	2.07857e-05	1.28496e-05	-1.60628e-06	2.25854e-05	-4.11206e-05	4.38601e-08
1.59419e-05	-3.55352e-05	-1.7782e-05	3.90786e-05	3.65893e-05	-5.33272e-05	-1.27581e-05	-1.44244e-05	2.90622e-05	2.55282e-05	3.08563e-05	1.68547e-05	-4.98025e-05	-8.2465e-06	6.48979e-05	4.01518e-05	-5.20948e-05	-7.31141e-06	-9.46138e-05	3.03474e-05	6.96474e-05	2.40373e-05	-4.06679e-05	4.22767e-05	-2.15461e-05	2.07754e-05	1.28462e-05	7.92272e-06	2.25973e-05	-4.1121e-05	4.38534e-08
1.59243e-05	-3.58729e-05	-1.76235e-05	3.9096e-05	3.6401e-05	-5.30492e-05	-1.27602e-05	-1.42912e-05	2.91215e-05	2.55748e-05	2.65563e-05	1.6847e-05	-4.97991e-05	-8.30465e-06	6.49532e-05	4.01803e-05	-5.20876e-05	-7.37662e-06	-9.423e-05	3.02449e-05	6.9679e-05	2.40633e-05	-4.11045e-05	4.25574e-05	-2.16712e-05	1.97936e-05	1.28673e-05	1.02476e-05	2.28321e-05	-4.11215e-05	4.36001e-08
1.59562e-05	-3.58136e-05	-1.77003e-05	3.90967e-05	3.64592e-05	-5.31062e-05	-1.27591e-05	-1.44051e-05	2.91397e-05	2.58093e-05	2.57938e-05	1.68516e-05	-4.97998e-05	-8.31238e-06	6.49196e-05	4.01695e-05	-5.20888e-05	-7.35989e-06	-9.4353e-05	3.03541e-05	6.96754e-05	2.40659e-05	-4.07985e-05	4.24027e-05	-2.17846e-05	2.02074e-05	1.28592e-05	5.94376e-06	2.27781e-05	-4.11228e-05	4.35218e-08
1.5944e-05	-3.58853e-05	-1.75586e-05	3.90942e-05	3.63093e-05	-5.30818e-05	-1.27575e-05	-1.43546e-05	2.91152e-05	2.5746e-05	2.55079e-05	1.68462e-05	-4.97998e-05	-8.32297e-06	6.49325e-05	4.01671e-05	-5.20884e-05	-7.36008e-06	-9.42815e-05	3.02902e-05	6.96724e-05	2.40542e-05	-4.09197e-05	4.23877e-05	-2.20203e-05	2.01383e-05	1.28543e-05	6.0831e-06	2.26954e-05	-4.11217e-05	4.3484e-08
1.59437e-05	-3.5601e-05	-1.66616e-05	5.38049e-06	3.64827e-05	-5.30212e-05	-1.28007e-05	-1.43264e-05	2.91164e-05	2.57257e-05	2.67693e-05	1.68333e-05	-4.98077e-05	-2.04968e-06	6.4835e-05	4.01391e-05	-5.20627e-05	-1.35572e-05	-9.43493e-05	3.25332e-05	6.96567e-05	2.40653e-05	-2.45411e-05	4.24983e-05	-2.18623e-05	1.98303e-05	1.28596e-05	7.79427e-06	2.27306e-05	-3.51691e-05	4.06938e-08
1.59555e-05	-3.57506e-05	-1.71266e-05	1.78705e-05	3.64807e-05	-5.30575e-05	-1.27785e-05	-1.43345e-05	2.90882e-05	1.57656e-05	2.61765e-05	1.68457e-05	-4.97156e-05	-4.90956e-06	6.17761e-05	3.78532e-05	-5.2074e-05	-8.52406e-06	-9.43298e-05	3.12367e-05	3.71068e-05	2.40603e-05	-3.01209e-05	4.24685e-05	-2.22081e-05	2.00384e-05	1.28624e-05	7.02202e-06	2.27368e-05	-3.67073e-05	3.67674e-08
1.59871e-05	-3.57442e-05	-1.74305e-05	1.99435e-05	2.38494e-05	-5.3051e-05	6.54674e-06	-2.63582e-05	2.88421e-05	1.91136e-05	2.65411e-05	1.72871e-05	-2.04631e-05	-4.05381e-06	2.01418e-05	4.01604e-05	-5.22011e-05	-7.31174e-06	-5.85847e-05	3.67123e-05	6.58176e-05	2.40566e-05	-3.11526e-05	4.25738e-05	-2.17696e-05	2.14481e-05	1.37302e-05	4.5846e-06	2.18004e-05	-3.96453e-05	2.94523e-08
1.59437e-05	-3.56934e-05	-1.71985e-05	1.92828e-05	3.23774e-05	-5.30401e-05	6.35899e-06	-1.62925e-05	2.88676e-05	1.44539e-05	2.66227e-05	1.71297e-05	-2.44022e-05	-4.73876e-06	3.21305e-05	3.58514e-05	-5.21398e-05	-8.66142e-06	-6.13474e-05	3.22409e-05	4.52604e-05	2.4059e-05	-3.10537e-05	4.24869e-05	-2.19594e-05	2.04265e-05	1.3323e-05	5.71965e-06	2.25685e-05	-3.80016e-05	2.73998e-08
1.5959e-05	-3.5687e-05	-1.71655e-05	2.51028e-05	3.35311e-05	-5.305e-05	-3.41741e-06	-1.85486e-05	2.88989e-05	1.51918e-05	2.66469e-05	1.6984e-05	-2.44261e-05	-4.55325e-06	1.45301e-05	3.8157e-05	-5.21669e-05	-7.47987e-06	-6.16921e-05	3.50763e-05	3.73825e-05	2.40641e-05	-3.28138e-05	4.24967e-05	-2.20953e-05	2.05613e-05	1.35122e-05	4.78843e-06	2.25265e-05	-3.81101e-05	2.68455e-08
1.59476e-05	-3.5689e-05	-1.71023e-05	1.89453e-05	3.40894e-05	-5.3043e-05	3.47388e-06	-1.79313e-05	2.88314e-05	1.45771e-05	2.66264e-05	1.70114e-05	-2.42541e-05	-4.56385e-06	1.43926e-05	3.69586e-05	-5.21477e-05	-8.48666e-06	-6.19886e-05	3.39378e-05	3.76569e-05	2.40603e-05	-3.13594e-05	4.25197e-05	-2.19919e-05	2.04407e-05	1.33765e-05	4.9405e-06	2.25343e-05	-3.80048e-05	2.6344e-08
1.59476e-05	-3.5689e-05	-1.71023e-05	1.89453e-05	3.40894e-05	-5.3043e-05	3.47388e-06	-1.79313e-05	2.88314e-05	1.45771e-05	2.66264e-05	1.70114e-05	-2.42541e-05	-4.56385e-06	1.43926e-05	3.69586e-05	-5.21477e-05	-8.48666e-06	-6.19886e-05	3.39378e-05	3.76569e-05	2.40603e-05	-3.13594e-05	4.25197e-05	-2.19919e-05	2.04407e-05	1.33765e-05	4.9405e-06	2.25343e-05	-3.80048e-05	2.6344e-08
1.59549e-05	-3.56992e-05	-1.70947e-05	1.91765e-05	3.19196e-05	-5.30443e-05	2.03931e-06	-1.79665e-05	2.88476e-05	1.4869e-05	2.66265e-05	1.69858e-05	-2.46191e-05	-4.57607e-06	1.63239e-05	3.7257e-05	-5.21491e-05	-7.93985e-06	-6.05163e-05	3.37353e-05	3.8229e-05	2.40614e-05	-3.136e-05	4.25172e-05	-2.19969e-05	2.05134e-05	1.34205e-05	5.16896e-06	2.25139e-05	-3.83008e-05	2.61806e-08
1.55049e-05	-3.57034e-05	-1.69772e-05	2.02236e-05	3.19195e-05	-6.46292e-06	1.65571e-06	-1.77068e-05	2.85257e-05	1.49614e-05	2.66329e-05	1.69848e-05	-2.44768e-05	-4.58124e-06	1.62094e-05	3.73007e-05	-5.21492e-05	-7.69002e-06	-6.06378e-05	3.39717e-05	3.82918e-05	2.37802e-05	-3.23049e-05	4.25156e-05	-2.2001e-05	2.05241e-05	1.34908e-05	5.11305e-06	2.24924e-05	-3.82348e-05	2.34727e-08
1.54344e-05	-3.57092e-05	-1.7322e-05	2.09426e-05	3.23659e-05	-9.58358e-06	5.62013e-07	-1.15896e-05	2.61427e-05	1.49279e-05	2.66779e-05	1.69032e-05	-2.4593e-05	-4.50808e-06	1.56521e-05	3.75071e-05	-5.21499e-05	-7.4884e-06	-5.56628e-05	3.39588e-05	3.84017e-05	2.40813e-05	-3.20674e-05	4.25297e-05	-1.95515e-05	2.05316e-05	1.3483e-05	5.11218e-06	2.2479e-05	-3.82592e-05	2.26064e-08
1.55518e-05	-3.57394e-05	-1.6688e-05	2.05725e-05	3.24652e-05	-1.09101e-05	3.4476e-07	-1.18687e-05	2.71388e-05	1.4981e-05	2.66875e-05	1.68912e-05	-2.43649e-05	-4.49239e-06	1.58106e-05	3.741e-05	-5.21506e-05	-7.63044e-06	-5.62013e-05	3.40019e-05	3.40663e-05	2.40165e-05	-3.15847e-05	4.25032e-05	-2.0517e-05	2.05357e-05	1.34875e-05	5.11924e-06	2.248e-05	-3.82422e-05	2.24093e-08
1.37499e-05	-3.57438e-05	-1.6451e-05	2.00239e-05	3.21588e-05	-3.72322e-06	-3.24948e-07	-1.61333e-05	2.70433e-05	1.50397e-05	2.66488e-05	1.69122e-05	-2.44146e-05	-4.49187e-06	1.62754e-05	3.73796e-05	-5.2155e-05	-7.64231e-06	-5.50517e-05	3.33103e-06	3.85221e-05	2.37453e-05	-3.15399e-05	4.25198e-05	-2.09265e-05	2.05522e-05	1.35617e-05	5.15629e-06	2.24891e-05	-3.82768e-05	2.13913e-08
1.3481e-05	-3.5723e-05	-1.68604e-05	2.04114e-05	3.2323e-05	-9.6119e-06	2.87989e-07	-1.34655e-05	2.56211e-05	1.49691e-05	2.66767e-05	1.68796e-05	-2.44484e-05	-4.46919e-06	1.54277e-05	3.74295e-05	-5.21479e-05	-7.61172e-06	-5.55683e-05	5.98705e-06	3.53624e-05	2.38454e-05	-3.15445e-05	4.25308e-05	-1.97308e-05	2.05512e-05	1.3485e-05	5.11338e-06	2.24767e-05	-3.82585e-05	2.11237e-08
1.44452e-05	-3.57112e-05	-1.67062e-05	2.01652e-05	3.22749e-05	-7.41954e-06	2.43318e-07	-1.50605e-05	2.57441e-05	1.49426e-05	2.67037e-05	1.68819e-05	-2.42724e-05	-4.45584e-06	1.56557e-05	3.73714e-05	-5.21558e-05	-7.62732e-06	-5.5564e-05	6.88779e-06	3.6211e-05	1.94084e-05	-3.15293e-05	4.2525e-05	-2.07382e-05	1.94349e-05	1.37252e-05	5.13943e-06	2.24993e-05	-3.82696e-05	2.10251e-08
1.39025e-05	-3.56877e-05	-1.67653e-05	2.00785e-05	3.23029e-05	-7.11253e-06	-2.09946e-08	-1.47915e-05	2.6226e-05	1.4097e-05	2.68014e-05	1.68885e-05	-2.36199e-05	-4.18495e-06	1.47412e-05	3.73713e-05	-5.21724e-05	-7.63397e-06	-5.53374e-05	6.41501e-06	3.73546e-05	1.78675e-05	-3.15321e-05	4.2527e-05	-2.06329e-05	9.45251e-06	1.37209e-05	5.25522e-06	2.24931e-05	-3.82797e-05	2.06466e-08
1.43895e-05	-3.28035e-05	-1.16719e-05	2.03209e-05	3.22954e-05	-4.38424e-06	-2.03231e-06	-1.45894e-05	2.61642e-05	1.49956e-05	2.67739e-05	1.14327e-05	-2.38389e-05	-4.26276e-06	1.53597e-05	3.73794e-05	-4.96535e-05	-7.64931e-06	-5.55304e-05	7.0361e-06	3.61593e-05	1.73951e-05	-3.15613e-05	4.25342e-05	-2.05324e-05	1.15761e-05	1.35937e-05	5.21149e-06	2.25116e-05	-3.82715e-05	1.98996e-08
1.43215e-05	-3.42664e-05	-9.46201e-06	2.04385e-05	3.22691e-05	-4.96889e-06	-5.80346e-07	-1.45043e-05	2.56422e-05	1.50254e-05	2.47799e-05	1.53894e-05	-2.4105e-05	-4.33247e-06	1.52544e-05	3.73922e-05	-4.57454e-05	-7.63072e-06	-5.55112e-05	7.61093e-06	3.61843e-05	1.89698e-05	-3.15392e-05	4.01736e-05	-2.0286e-05	7.76208e-06	1.35733e-05	5.189e-06	2.24844e-05	-3.82663e-05	1.9349e-08
1.43045e-05	-3.36523e-05	-1.08073e-05	2.03174e-05	1.14264e-05	-5.45591e-06	-2.79561e-07	-1.45789e-05	2.32868e-05	1.49229e-05	2.67572e-05	1.55841e-05	-2.40916e-05	-4.36863e-06	1.53033e-05	3.73949e-05	-4.58056e-05	-7.64886e-06	-5.5446e-05	6.99669e-06	3.63028e-05	1.89118e-05	-3.15426e-05	4.25301e-05	-2.04175e-05	7.205e-06	1.35391e-05	5.13684e-06	2.25028e-05	-3.82775e-05	1.86047e-08
1.41934e-05	-3.44041e-05	-1.12341e-05	2.00359e-05	1.63183e-05	-6.9682e-06	-5.00683e-07	-1.42792e-05	2.4359e-05	1.49026e-05	2.77946e-05	1.39125e-05	-2.40868e-05	-4.49626e-06	1.5313e-05	3.73792e-05	-1.49901e-06	-7.65848e-06	-5.55638e-05	7.30028e-06	3.56666e-05	1.87059e-05	-3.15418e-05	4.20489e-05	-2.00261e-05	8.67081e-06	1.15663e-05	5.02853e-06	2.24957e-05	-3.3375e-05	1.62871e-08
1.33778e-05	-3.33877e-05	-1.04449e-05	2.0305e-05	1.41738e-05	-5.96715e-06	-5.35506e-08	-1.41829e-05	2.25432e-05	1.48926e-05	2.63006e-05	1.4994e-05	-2.40392e-05	-4.43448e-06	1.52645e-05	3.73795e-05	-1.18121e-05	-7.64374e-06	-5.55311e-05	7.07291e-06	3.6196e-05	1.80724e-05	-3.15439e-05	4.22987e-05	-1.99261e-05	5.39206e-06	1.26922e-05	5.13626e-06	2.25043e-05	-3.32804e-05	1.61073e-08
1.41666e-05	-3.33744e-05	-1.01999e-05	2.04271e-05	1.38376e-05	-5.65874e-06	2.51175e-07	-1.45591e-05	2.31891e-05	1.42654e-05	2.65349e-05	1.24209e-05	-2.40212e-05	-4.52606e-06	1.53011e-05	2.86334e-05	-1.20204e-05	-7.64559e-06	-5.56629e-05	7.13068e-06	1.04682e-05	1.81818e-05	-3.1547e-05	4.23357e-05	-2.01869e-05	7.37999e-06	1.33428e-05	5.78148e-06	2.24826e-05	-3.45888e-05	1.44776e-08
1.40258e-05	-3.36656e-05	-1.13384e-05	2.04337e-05	1.48353e-05	-5.43704e-06	-1.97358e-07	-1.45073e-05	2.23742e-05	1.45646e-05	2.67555e-05	1.26477e-05	-2.40209e-05	-5.50244e-06	1.52769e-05	2.85199e-05	-1.154e-05	-7.62921e-06	-5.55395e-05	7.07489e-06	9.88993e-06	1.84693e-05	-3.15479e-05	4.21752e-05	-1.94336e-05	6.87879e-06	1.33344e-05	6.04012e-06	2.24836e-05	-3.33217e-05	1.43731e-08
1.38002e-05	-3.35637e-05	-1.10619e-05	2.04017e-05	1.50837e-05	-5.63036e-06	-2.00632e-07	-1.45298e-05	1.83939e-05	1.44391e-05	2.65053e-05	1.16358e-05	-2.40259e-05	-5.09827e-06	1.52916e-05	2.76397e-05	-1.18082e-05	-7.64332e-06	-5.56144e-05	7.12124e-06	8.89258e-06	1.83184e-05	-3.15478e-05	4.22314e-05	-1.97458e-05	6.90223e-06	1.33047e-05	5.83262e-06	2.24762e-05	-3.45114e-05	1.41914e-08
1.38523e-05	-3.34912e-05	-1.10529e-05	2.04688e-05	1.61748e-05	-5.64411e-06	-2.14974e-07	-1.45252e-05	1.86956e-05	1.44754e-05	2.6535e-05	1.15551e-05	-2.40296e-05	-5.47005e-06	1.5285e-05	2.80097e-05	-9.14298e-06	-7.6334e-06	-5.55446e-05	7.18839e-06	8.62159e-06	1.84004e-05	-3.15452e-05	4.21876e-05	-1.96851e-05	6.78101e-06	1.31875e-05	5.7873e-06	2.24804e-05	-3.32447e-05	1.40994e-08
1.36348e-05	-3.36109e-05	-1.09734e-05	1.54167e-05	1.56901e-05	5.20667e-06	-2.09908e-07	-1.45214e-05	1.96567e-05	1.44655e-05	2.46391e-05	1.13655e-05	-2.40246e-05	-5.20998e-06	1.52845e-05	2.85323e-05	-1.0787e-05	-7.63319e-06	-5.56658e-05	7.14919e-06	9.33025e-06	1.83134e-05	-3.16081e-05	4.20966e-05	-1.95607e-05	6.83384e-06	1.32066e-05	4.15437e-06	2.25012e-05	-3.31373e-05	1.38852e-08
1.34965e-05	-3.36302e-05	-1.09396e-05	1.60964e-05	1.56872e-05	3.78394e-07	-2.1924e-07	-1.45219e-05	1.95691e-05	1.41754e-05	2.48175e-05	1.17116e-05	-2.40234e-05	-5.29444e-06	1.52801e-05	2.86394e-05	-7.16643e-06	-7.63423e-06	-5.55286e-05	7.13207e-06	9.94141e-06	1.8274e-05	-3.15478e-05	4.20553e-05	-1.95988e-05	6.8581e-06	1.32228e-05	4.51514e-06	2.25013e-05	-3.27175e-05	1.37886e-08
1.37185e-05	-3.35965e-05	-1.09987e-05	5.5406e-06	1.56466e-05	-1.13286e-06	-2.32391e-07	-1.45284e-05	1.93455e-05	1.40641e-05	2.57381e-05	1.18965e-05	-2.40267e-05	-5.4621e-06	1.52976e-05	2.8283e-05	-6.58977e-06	-7.65534e-06	-5.55844e-05	7.15218e-06	9.83852e-06	1.83619e-05	-3.15357e-05	4.19169e-05	-1.96088e-05	3.00646e-06	1.31723e-05	4.51673e-06	2.24982e-05	-3.28793e-05	1.35459e-08
1.36667e-05	-3.35956e-05	-1.09771e-05	7.19377e-06	1.579e-05	-3.33295e-06	-2.26019e-07	-1.38135e-05	1.95844e-05	1.41643e-05	2.51243e-05	1.15387e-05	-2.40282e-05	-5.35975e-06	1.52836e-05	2.84103e-05	-3.08923e-06	-7.65107e-06	-5.55154e-05	7.14232e-06	9.44586e-06	1.82632e-05	-3.1633e-05	4.20579e-05	-1.95911e-05	6.30288e-06	1.31523e-05	2.13233e-06	2.25093e-05	-3.2825e-05	1.35129e-08
1.36717e-05	-3.26119e-05	-1.09219e-05	5.65398e-06	1.5691e-05	-1.91061e-06	-1.2154e-07	-1.4524e-05	1.9594e-05	1.49343e-05	2.48812e-05	5.36209e-06	-2.40292e-05	-5.37204e-06	1.52837e-05	2.80862e-05	-8.63226e-06	-7.65525e-06	-5.54164e-05	7.14141e-06	9.44867e-06	1.85951e-05	-3.1529e-05	4.20491e-05	-1.95801e-05	6.19893e-06	1.31921e-05	6.91589e-07	2.05714e-05	-3.2656e-05	1.32843e-08
1.36193e-05	-3.34275e-05	-1.09811e-05	8.15377e-06	1.57567e-05	6.99412e-06	-1.64131e-07	-1.44686e-05	1.94893e-05	1.41997e-05	2.48707e-05	6.69243e-06	-2.4033e-05	-5.3719e-06	1.46719e-05	2.80941e-05	-8.47876e-06	-7.65186e-06	-9.65208e-06	7.12678e-06	9.2844e-06	1.84839e-05	-3.1017e-05	4.18025e-05	-1.95925e-05	5.33982e-06	1.31885e-05	2.50763e-06	2.11232e-05	-3.2824e-05	1.03803e-08
1.37104e-05	-3.29677e-05	-1.09425e-05	8.51456e-06	1.50885e-05	1.62008e-06	-1.198e-07	-1.45015e-05	1.9451e-05	1.40781e-05	2.50772e-05	8.10473e-06	-2.40396e-05	-5.43903e-06	1.4028e-05	2.78767e-05	-9.37966e-06	-7.61546e-06	-6.645e-06	7.18872e-06	9.11175e-06	1.83658e-05	-3.11806e-05	4.17216e-05	-1.95776e-05	4.96395e-06	1.32441e-05	3.32061e-06	2.16497e-05	-3.21597e-05	1.02325e-08
1.37589e-05	-3.32239e-05	-1.08754e-05	8.68224e-06	1.54883e-05	4.32571e-06	-1.64136e-07	-1.44857e-05	1.94817e-05	1.53843e-05	2.48093e-05	6.4121e-06	-2.40325e-05	-3.83006e-06	1.44281e-05	6.39056e-06	-6.67836e-06	-7.66497e-06	-1.37388e-05	7.14672e-06	9.41463e-06	1.30369e-05	-3.11829e-05	4.18115e-05	-1.9411e-05	5.24322e-06	1.31901e-05	1.99722e-06	2.06177e-05	-2.96853e-05	9.28023e-09
1.36831e-05	-3.31273e-05	-1.09005e-05	8.43406e-06	1.55006e-05	3.33175e-06	-1.61097e-07	-1.44738e-05	1.94695e-05	1.46902e-05	2.48971e-05	5.20532e-06	-2.40321e-05	-5.14385e-06	1.4564e-05	8.82473e-06	-7.8962e-06	-7.64164e-06	-1.52319e-05	7.13978e-06	9.30545e-06	1.34905e-05	-1.74635e-05	4.17776e-05	-1.93625e-05	5.09469e-06	1.32452e-05	2.36833e-06	2.06758e-05	-3.01149e-05	8.71026e-09
1.37703e-05	-1.93273e-05	-1.09265e-05	8.44015e-06	1.53948e-05	1.8795e-06	-1.6403e-07	-1.44496e-05	1.94816e-05	1.46558e-05	2.49044e-05	5.0659e-06	-2.40383e-05	-5.23622e-06	1.43983e-05	1.33118e-05	-7.33901e-06	-7.64943e-06	-1.29335e-05	7.15796e-06	9.33711e-06	1.56338e-05	-1.99052e-05	4.16374e-05	-1.95365e-05	5.08051e-06	1.3249e-05	2.67364e-06	2.08524e-05	-2.71785e-05	7.98917e-09
1.38114e-05	-8.06594e-06	-1.05468e-05	8.3378e-06	1.56085e-05	-2.02187e-06	-1.16389e-07	-1.44229e-05	1.95151e-05	1.45966e-05	2.4956e-05	4.1338e-06	-2.4034e-05	-4.98475e-06	1.40425e-05	1.67367e-05	-8.89363e-06	-7.77439e-06	-1.48908e-05	6.59084e-06	6.46247e-06	1.23299e-05	-1.17206e-05	4.16421e-05	-1.95865e-05	4.61111e-06	1.32549e-05	2.6764e-06	1.83507e-05	-2.9e-05	7.44133e-09
1.38691e-05	-9.41991e-06	-1.08741e-05	8.54069e-06	1.55378e-05	-1.49161e-07	-1.43438e-07	-1.44296e-05	1.94901e-05	1.45561e-05	2.49121e-05	4.23488e-06	-2.40334e-05	-5.04652e-06	1.3875e-05	1.52346e-05	-9.02299e-06	-7.70152e-06	-1.42008e-05	6.97734e-06	8.80721e-06	1.27222e-05	-1.09982e-05	4.16408e-05	-1.95927e-05	4.59196e-06	1.32421e-05	2.64923e-06	1.82615e-05	-2.84997e-05	7.39839e-09
1.38017e-05	-1.24421e-05	-1.06379e-05	8.51762e-06	1.55464e-05	2.63575e-06	-3.32868e-07	-1.44309e-05	1.95689e-05	1.45839e-05	2.50607e-05	4.28737e-06	-2.40319e-05	-5.02342e-06	1.43167e-05	1.39229e-05	-8.96113e-06	-7.66026e-06	-1.41261e-05	6.92188e-06	8.49713e-06	1.22848e-05	-1.25414e-05	4.15921e-05	-2.56917e-06	4.68976e-06	1.32279e-05	2.46009e-06	1.93158e-05	-2.72295e-05	7.05256e-09
1.37992e-05	-1.21763e-05	-1.0715e-05	8.37436e-06	1.55511e-05	4.08639e-07	-6.31834e-08	-1.44223e-05	1.95652e-05	1.4619e-05	2.49543e-05	3.76915e-06	-2.40325e-05	-4.99119e-06	1.34128e-05	1.32751e-05	-8.76433e-06	-7.67746e-06	-1.46024e-05	6.7269e-06	7.9187e-06	1.22818e-05	-1.25141e-05	4.15825e-05	-6.7889e-06	4.69499e-06	1.3236e-05	2.49919e-06	1.91791e-05	-2.76592e-05	7.04161e-09
1.38096e-05	-1.01314e-05	-1.07135e-05	8.47903e-06	1.55498e-05	7.46919e-07	-1.04711e-08	-1.44281e-05	1.95622e-05	1.46074e-05	2.49203e-05	4.13176e-06	-2.40316e-05	-5.0144e-06	1.38624e-05	1.30747e-05	-8.87348e-06	-7.62701e-06	-1.41931e-05	6.67803e-06	7.61827e-06	1.2431e-05	-1.21653e-05	4.15969e-05	-5.13111e-06	4.64506e-06	1.32355e-05	2.56637e-06	1.90046e-05	-2.75963e-05	6.95669e-09
1.38056e-05	-1.06588e-05	-1.07043e-05	8.49841e-06	7.17811e-06	1.19971e-06	-6.01946e-08	-1.45276e-05	1.95122e-05	-1.06664e-06	2.49151e-05	4.12156e-06	-2.40798e-05	-9.91461e-07	1.35778e-05	1.39356e-05	-8.66796e-06	-7.68717e-06	-1.41527e-05	6.90258e-06	7.87438e-06	1.23811e-05	-1.24845e-05	4.16184e-05	-6.75509e-06	4.71492e-06	1.32386e-05	2.60708e-06	1.87473e-05	-2.70019e-05	6.54993e-09
1.38053e-05	-1.08755e-05	-1.07139e-05	8.42233e-06	6.33639e-07	1.06896e-06	-9.38277e-08	-1.50581e-05	1.95469e-05	2.09801e-06	2.48981e-05	4.07838e-06	-2.40709e-05	2.06864e-06	1.25519e-05	1.36667e-05	-8.62116e-06	-7.70784e-06	-1.41701e-05	6.90599e-06	7.69481e-06	1.23362e-05	-1.23155e-05	4.16158e-05	-5.70291e-06	4.71736e-06	1.32491e-05	2.55179e-06	1.86654e-05	-2.3382e-05	6.28303e-09
1.38054e-05	-1.09299e-05	-1.0711e-05	8.42242e-06	7.20524e-07	1.07766e-06	-9.15367e-08	-1.50222e-05	1.95458e-05	-5.58374e-07	2.48864e-05	4.07846e-06	-2.407e-05	1.75937e-06	1.25752e-05	1.36818e-05	-8.6317e-06	-7.70826e-06	-1.41706e-05	6.90414e-06	7.64288e-06	1.22966e-05	-1.231e-05	4.16153e-05	-5.70135e-06	4.72325e-06	1.32432e-05	2.55253e-06	1.86488e-05	-2.33859e-05	6.27596e-09
1.38054e-05	-1.08205e-05	-1.07104e-05	8.43603e-06	-7.69456e-07	1.12562e-06	-9.80833e-08	-1.4889e-05	1.95458e-05	1.56603e-06	2.49007e-05	4.07513e-06	-2.40622e-05	2.62236e-07	1.26367e-05	1.36317e-05	-8.6537e-06	-7.69906e-06	-1.41797e-05	6.89921e-06	7.57191e-06	1.23027e-05	-1.23333e-05	4.16134e-05	-5.84845e-06	4.69914e-06	1.32452e-05	2.55754e-06	1.86736e-05	-2.29834e-05	6.25332e-09
1.38055e-05	-1.07036e-05	-1.07092e-05	8.46629e-06	6.70175e-07	1.10895e-06	-8.88614e-08	-1.47018e-05	1.95379e-05	1.05276e-06	2.49076e-05	4.1041e-06	-2.40622e-05	4.8812e-07	1.24564e-05	1.36187e-05	-8.65463e-06	-7.70123e-06	-1.41867e-05	6.89673e-06	7.64806e-06	1.2318e-05	-1.23195e-05	4.16125e-05	-5.81998e-06	4.70842e-06	1.32465e-05	2.55345e-06	1.86644e-05	-2.32086e-05	6.25094e-09
1.38055e-05	-1.06814e-05	-1.07082e-05	8.43622e-06	-2.48354e-07	1.11674e-06	-9.30612e-08	-1.48437e-05	1.95442e-05	9.09581e-07	2.49016e-05	4.07913e-06	-2.40624e-05	5.89092e-07	1.25633e-05	1.35995e-05	-8.64666e-06	-7.68983e-06	-1.41836e-05	6.88994e-06	7.60939e-06	1.23097e-05	-1.19578e-05	4.16135e-05	-5.82292e-06	4.71299e-06	1.32466e-05	2.49922e-06	1.86741e-05	-2.30462e-05	6.23817e-09
1.38051e-05	-1.07793e-05	-1.0743e-05	8.62209e-06	-1.73533e-07	1.11826e-06	-8.42026e-08	-1.4726e-05	1.95401e-05	1.21406e-06	2.48993e-05	3.49998e-06	-2.40621e-05	5.18953e-07	1.24984e-05	1.36213e-05	-5.67042e-06	-7.69565e-06	-1.41882e-05	6.88284e-06	7.6144e-06	1.22967e-05	-1.22104e-05	4.16139e-05	-5.82118e-06	4.71409e-06	1.32445e-05	6.74727e-07	1.4586e-05	-2.31436e-05	6.0616e-09
1.3806e-05	-1.07579e-05	-1.07308e-05	8.50112e-06	1.69485e-07	1.11536e-06	-8.79873e-08	-1.12061e-05	1.95355e-05	1.25349e-06	2.48998e-05	3.93915e-06	-2.40624e-05	6.32882e-07	1.2641e-05	1.35776e-05	-7.623e-06	-7.52794e-06	-1.1354e-05	6.89032e-06	7.62129e-06	1.23051e-05	-1.21757e-05	4.16143e-05	-5.78688e-06	4.71139e-06	1.32449e-05	2.25265e-06	1.62325e-05	-2.3096e-05	5.97666e-09
1.38076e-05	-1.07858e-05	-1.07167e-05	8.66978e-06	-1.35065e-07	1.16283e-06	-9.00477e-08	-6.03247e-06	1.95038e-05	1.39463e-06	2.48654e-05	3.98212e-06	-2.40588e-05	3.91463e-07	1.24834e-05	1.36138e-05	-7.8855e-06	-7.2579e-06	-7.93296e-06	7.36295e-06	7.60103e-06	1.2229e-05	-1.21529e-05	2.55565e-05	-5.82753e-06	4.71071e-06	1.3244e-05	2.44099e-06	1.69615e-05	-2.3123e-05	4.77144e-09
1.38236e-05	-1.079e-05	-1.07124e-05	8.61385e-06	1.66759e-08	1.11739e-06	-8.64121e-08	-8.41988e-06	1.95483e-05	1.37379e-06	2.48776e-05	4.01153e-06	-2.40583e-05	5.32073e-07	1.25078e-05	1.30925e-05	-7.91971e-06	-7.42444e-06	-4.12958e-06	7.2302e-06	7.63671e-06	1.19788e-05	-1.2072e-05	8.23923e-06	-5.8727e-06	4.7016e-06	1.32411e-05	2.29588e-06	1.42465e-05	-2.24102e-05	4.03955e-09
1.38296e-05	-1.07728e-05	-1.03422e-05	8.84752e-06	-3.99848e-08	1.10402e-06	-8.05302e-08	-1.05978e-05	1.59664e-05	1.28511e-06	2.46583e-05	4.08727e-06	-2.40582e-05	6.33672e-07	1.24009e-05	1.30024e-05	-8.0051e-06	-8.53865e-06	-1.42558e-06	5.7461e-06	7.01455e-06	1.17563e-05	-1.20395e-05	8.05629e-06	-5.78723e-06	2.47753e-06	1.32052e-05	9.7148e-07	1.45687e-05	-2.29055e-05	3.91062e-09
1.38261e-05	-1.07753e-05	-1.03403e-05	9.24297e-06	-6.86769e-08	1.10253e-06	-8.41033e-08	-8.78902e-06	1.55811e-05	1.26364e-06	2.46554e-05	3.97038e-06	-2.40574e-05	6.35438e-07	1.24974e-05	1.34595e-05	-7.96635e-06	-8.52247e-06	-2.79224e-07	6.59892e-06	6.66522e-06	1.18371e-05	-1.20394e-05	7.32486e-06	-5.79809e-06	3.78164e-06	1.32095e-05	6.93352e-07	1.42005e-05	-2.29587e-05	3.87713e-09
1.38277e-05	-1.07774e-05	-9.28725e-06	8.89591e-06	-1.86592e-08	1.10695e-06	-8.09533e-08	-9.79612e-06	1.59227e-05	1.3399e-06	2.46908e-05	4.02879e-06	-2.40584e-05	6.13982e-07	1.16206e-05	1.29647e-05	-7.86991e-06	-8.22972e-06	-3.70395e-06	6.70938e-06	4.97402e-06	1.18459e-05	-1.20751e-05	7.3049e-06	-5.76636e-06	3.39032e-06	1.3224e-05	1.52604e-06	1.41846e-05	-2.28721e-05	3.83236e-09
1.38328e-05	-1.08077e-05	-1.00416e-05	9.01287e-06	-1.9068e-08	1.10401e-06	-6.48273e-07	-9.24076e-06	1.69028e-05	1.37362e-06	8.64516e-06	-2.1642e-06	-1.30854e-05	1.59483e-06	1.23637e-05	1.28853e-05	-5.68402e-06	-8.69922e-06	-3.7009e-06	6.70152e-06	5.81419e-06	-5.62947e-07	-1.20811e-05	6.4281e-06	-5.83028e-06	4.37425e-06	1.32253e-05	1.46352e-06	1.43584e-05	-2.1711e-05	2.73262e-09
1.38279e-05	-1.07918e-05	-9.29868e-06	9.07806e-06	-8.10537e-08	1.09994e-06	-4.6642e-07	-9.06119e-06	1.66851e-05	1.38854e-06	1.34899e-05	1.37269e-07	-8.80344e-06	1.35246e-06	1.21065e-05	1.30065e-05	-4.42875e-06	-8.27115e-06	-3.5417e-06	6.61404e-06	5.79801e-06	2.85645e-06	-1.20826e-05	8.57764e-06	-5.7972e-06	3.58262e-06	1.32284e-05	1.4775e-06	1.51863e-05	-1.28429e-05	2.44231e-09
1.38292e-05	-1.08002e-05	-9.94162e-06	9.04536e-06	-5.85384e-08	1.1021e-06	-4.80605e-07	-9.29158e-06	1.676e-05	1.37383e-06	1.02144e-05	2.32597e-07	-1.1357e-05	1.30516e-06	1.20406e-05	1.28898e-05	-4.44043e-06	-8.41677e-06	-3.83659e-06	6.51613e-06	5.65281e-06	2.43385e-06	-1.20796e-05	7.35311e-06	-5.797e-06	3.69147e-06	1.32248e-05	1.55404e-06	9.8906e-06	-1.25114e-05	2.26981e-09
1.38292e-05	-1.08002e-05	-9.94162e-06	9.04536e-06	-5.85384e-08	1.1021e-06	-4.80605e-07	-9.29158e-06	1.676e-05	1.37383e-06	1.02144e-05	2.32597e-07	-1.1357e-05	1.30516e-06	1.20406e-05	1.28898e-05	-4.44043e-06	-8.41677e-06	-3.83659e-06	6.51613e-06	5.65281e-06	2.43385e-06	-1.20796e-05	7.35311e-06	-5.797e-06	3.69147e-06	1.32248e-05	1.55404e-06	9.8906e-06	-1.25114e-05	2.26981e-09
1.3829e-05	-1.09287e-05	-9.94328e-06	9.01824e-06	-6.38021e-08	1.10068e-06	-5.38566e-07	-9.31613e-06	1.68665e-05	1.35758e-06	1.03513e-05	9.5915e-07	-9.10679e-06	1.29318e-06	1.15933e-05	1.28972e-05	-4.66818e-06	-8.31633e-06	-3.79956e-06	6.57559e-06	5.71349e-06	1.23619e-06	-1.22205e-05	7.7512e-06	-5.79591e-06	3.59066e-06	1.32252e-05	1.6234e-06	7.83035e-06	-1.27047e-05	2.19788e-09
1.38259e-05	-1.05919e-05	-5.13739e-06	8.99886e-06	-6.08899e-08	1.10059e-06	-5.47261e-07	-9.26646e-06	1.68732e-05	1.36932e-06	1.05201e-05	8.14048e-07	-1.00705e-05	1.2425e-06	1.16841e-05	1.25228e-05	-4.29953e-06	-8.23803e-06	-3.68465e-06	6.58308e-06	5.7549e-06	1.10485e-06	-5.87457e-06	6.88838e-06	-5.84717e-06	3.86756e-06	1.32353e-05	1.55441e-06	9.15292e-06	-1.29135e-05	2.02915e-09
1.38263e-05	-1.06117e-05	-5.9099e-06	9.01167e-06	-6.12312e-08	1.10084e-06	-5.50121e-07	-9.27082e-06	1.68655e-05	1.36739e-06	1.04062e-05	8.70202e-07	-1.00411e-05	1.24252e-06	1.16483e-05	1.25962e-05	-4.28109e-06	-8.28751e-06	-3.76041e-06	6.57924e-06	5.74794e-06	1.09223e-06	-6.28233e-06	6.89347e-06	-5.82759e-06	3.86363e-06	1.32348e-05	1.55446e-06	8.16273e-06	-1.29138e-05	2.02497e-09
1.38283e-05	-1.0731e-05	-6.18427e-06	9.0357e-06	-6.26568e-08	1.09946e-06	-5.34639e-07	-9.31994e-06	1.67435e-05	1.37449e-06	1.04215e-05	1.11137e-06	-9.74099e-06	1.27423e-06	1.15263e-05	1.28146e-05	-4.34878e-06	-8.28907e-06	-3.75668e-06	6.56172e-06	5.79283e-06	1.32015e-06	-6.60049e-06	5.3313e-06	-5.86668e-06	3.71453e-06	1.32306e-05	1.57845e-06	7.95578e-06	-1.24359e-05	1.99606e-09
1.38279e-05	-1.06038e-05	-6.22632e-06	9.03804e-06	-5.83709e-08	1.09967e-06	-5.37242e-07	-9.32251e-06	1.67723e-05	1.37266e-06	1.03527e-05	9.77301e-07	-9.88253e-06	1.25887e-06	1.15572e-05	1.26838e-05	-4.19703e-06	-8.19397e-06	-3.85423e-06	6.55806e-06	5.74284e-06	1.3701e-06	-6.2099e-06	6.77442e-06	-5.91085e-06	3.69826e-06	1.32329e-05	1.56644e-06	5.40386e-06	-1.25919e-05	1.97341e-09
1.38136e-05	-1.05127e-05	-6.04095e-06	9.0298e-06	-5.91438e-08	1.04012e-06	-5.3673e-07	-9.27071e-06	1.68143e-05	1.37344e-06	1.00206e-05	9.21139e-07	-9.994e-06	1.25704e-06	1.16094e-05	1.27859e-05	-4.28175e-06	-8.20858e-06	-3.85637e-06	6.56462e-06	5.74283e-06	1.18805e-06	-6.51907e-06	3.11179e-06	-5.88269e-06	3.80201e-06	1.323e-05	1.56346e-06	6.00278e-06	-1.25113e-05	1.94163e-09
1.38194e-05	-1.0589e-05	-6.06813e-06	9.02564e-06	-5.99066e-08	1.08949e-06	-5.36317e-07	-9.29627e-06	1.68044e-05	1.37358e-06	1.02558e-05	9.62068e-07	-9.42277e-06	1.26232e-06	1.15801e-05	1.28043e-05	-4.29748e-06	-8.22945e-06	-3.82057e-06	6.56498e-06	5.74296e-06	1.22416e-06	-6.31391e-06	3.40845e-06	-5.88866e-06	3.7292e-06	1.32304e-05	1.56457e-06	5.70007e-06	-1.25363e-05	1.93367e-09
1.39695e-05	-1.06255e-05	-6.5575e-06	9.21195e-06	-5.93178e-08	1.07943e-06	-4.40788e-07	-8.32999e-06	1.67962e-05	1.48799e-06	1.0141e-05	5.10915e-07	-9.29835e-06	1.06205e-06	1.09636e-05	1.28259e-05	-4.32246e-06	-8.21757e-06	-3.49175e-06	1.03443e-06	5.75446e-06	1.2708e-06	-5.57463e-06	4.26806e-06	-6.06785e-06	3.7363e-06	1.07523e-05	1.4469e-06	5.87913e-06	-1.2762e-05	1.81579e-09
1.38934e-05	-1.06157e-05	-6.35712e-06	9.14561e-06	-5.87591e-08	1.07676e-06	-5.07498e-07	-8.78215e-06	1.25472e-05	1.45785e-06	1.00979e-05	7.70141e-07	-9.4848e-06	1.13625e-06	1.13959e-05	1.27984e-05	-4.29252e-06	-8.21772e-06	-3.53066e-06	2.10945e-06	5.74872e-06	1.24613e-06	-5.77032e-06	3.90992e-06	-5.98151e-06	3.74983e-06	1.16675e-05	1.48149e-06	5.94737e-06	-1.26528e-05	1.72505e-09
1.38768e-05	-1.05008e-05	-6.0506e-06	9.11861e-06	1.25634e-07	1.06317e-06	-4.96923e-07	-7.41764e-07	1.23489e-05	1.43671e-06	1.01597e-05	5.61164e-07	-9.42998e-06	1.1895e-06	1.12931e-05	1.27818e-05	-4.29564e-06	-8.22645e-06	-3.14539e-06	3.92523e-06	5.73173e-06	1.23562e-06	-5.88622e-06	4.35922e-06	-5.97767e-06	3.82263e-06	1.1683e-05	1.02267e-06	5.99981e-06	-1.26613e-05	1.64753e-09
1.38896e-05	-1.05408e-05	-6.31417e-06	9.13941e-06	4.52103e-08	1.06298e-06	-4.95188e-07	-2.77228e-06	1.09176e-05	1.4107e-06	1.01527e-05	6.37168e-07	-9.4412e-06	1.14289e-06	1.12243e-05	1.27915e-05	-4.29168e-06	-8.21867e-06	-3.30747e-06	2.08037e-06	5.71408e-06	1.25573e-06	-6.00848e-06	4.17216e-06	-5.93704e-06	3.86119e-06	1.15227e-05	1.24678e-06	5.86711e-06	-1.26728e-05	1.60968e-09
9.28502e-06	-1.05203e-05	-6.01684e-06	9.09619e-06	9.92768e-08	1.05567e-06	-5.0718e-07	-2.36019e-06	1.13785e-05	1.42239e-06	1.01759e-05	5.6085e-07	-9.48445e-06	1.20251e-06	1.1427e-05	1.28596e-05	-4.30181e-06	-8.22577e-06	-2.78198e-06	3.25502e-06	5.68928e-06	1.25199e-06	-5.92519e-06	4.60646e-06	-5.92752e-06	3.85055e-06	1.1663e-05	9.03474e-07	5.97877e-06	-1.26521e-05	1.52288e-09
9.65659e-06	-1.05456e-05	-5.99817e-06	9.10779e-06	3.84311e-08	1.05649e-06	-4.97213e-07	-2.37001e-06	1.07331e-05	1.41467e-06	1.01693e-05	5.23073e-07	-9.44888e-06	1.16404e-06	1.13986e-05	1.28705e-05	-4.29622e-06	-8.22158e-06	-3.09586e-06	2.47091e-06	5.70284e-06	1.25322e-06	-5.9226e-06	4.40568e-06	-5.94122e-06	3.84749e-06	1.17062e-05	1.15377e-06	5.95646e-06	-1.26686e-05	1.51224e-09
9.92464e-06	-1.05358e-05	-6.1428e-06	9.11638e-06	3.94706e-08	1.04208e-06	-5.01933e-07	-2.7835e-06	1.11214e-05	1.42131e-06	1.01633e-05	5.90273e-07	-9.44482e-06	1.15286e-06	1.13346e-05	1.28334e-05	-4.31957e-06	-5.04893e-06	-2.90241e-06	2.28957e-06	5.71749e-06	1.25457e-06	-4.85189e-06	4.33034e-06	-5.94772e-06	3.84348e-06	1.1621e-05	1.19842e-06	5.92001e-06	-1.2654e-05	1.46866e-09
9.72964e-06	-1.05286e-05	-6.08798e-06	9.10736e-06	2.24079e-08	1.05797e-06	-5.02433e-07	-2.6124e-06	1.10753e-05	1.41631e-06	1.01897e-05	5.35902e-07	-9.44447e-06	1.32021e-06	1.13302e-05	1.28327e-05	-4.29632e-06	-3.92991e-06	-2.96659e-06	2.5291e-06	5.70482e-06	1.25405e-06	-5.91681e-06	4.38737e-06	-5.94873e-06	3.85725e-06	1.14537e-05	1.067e-06	5.93111e-06	-1.266e-05	1.46202e-09
9.8703e-06	-1.05519e-05	-6.45005e-06	9.06924e-06	-9.29701e-08	1.01929e-06	-9.20009e-07	-2.80256e-06	1.11678e-05	1.4176e-06	1.02022e-05	6.05707e-07	-9.42392e-06	1.56812e-06	1.11764e-05	1.28672e-05	-4.30698e-06	-3.77652e-06	-3.02004e-06	3.07453e-06	5.31157e-06	-1.23287e-06	-5.20647e-06	4.23529e-06	-5.88821e-06	3.86729e-06	1.10628e-05	1.19409e-06	5.92699e-06	-3.12206e-06	1.29977e-09
9.83236e-06	-1.05289e-05	-5.18572e-06	9.28533e-06	3.92172e-08	1.01593e-06	-6.10579e-07	-2.68206e-06	1.10997e-05	1.41348e-06	1.01092e-05	5.94662e-07	-9.44644e-06	1.15178e-06	5.85075e-06	1.28688e-05	-4.40509e-06	-4.24278e-06	-2.9645e-06	2.77358e-06	5.59635e-06	1.23407e-06	-5.72133e-06	4.25673e-06	-5.94644e-06	3.84946e-06	9.90883e-06	1.10782e-06	5.92971e-06	-4.10834e-06	1.1866e-09
9.89734e-06	-1.05375e-05	-5.58913e-06	9.13184e-06	-2.25297e-08	9.65341e-07	-8.18352e-07	-2.76357e-06	1.11506e-05	1.41654e-06	1.01571e-05	5.99774e-07	-9.43963e-06	1.50643e-06	3.79892e-06	1.28524e-05	-4.41763e-06	-4.24627e-06	-2.95016e-06	2.85343e-06	5.38919e-06	8.23957e-07	-5.71508e-06	4.28106e-06	-5.91073e-06	3.85905e-06	9.9915e-06	1.12834e-06	5.97137e-06	-3.90021e-06	1.17063e-09
6.54398e-06	-1.04375e-05	-5.69946e-06	9.18994e-06	2.95455e-08	1.03344e-06	-6.33695e-07	-2.71608e-06	1.10493e-05	1.38225e-06	8.59839e-06	6.46896e-07	-9.2989e-06	1.49389e-06	4.5783e-06	1.19673e-05	-4.37113e-06	-4.23436e-06	-2.96525e-06	4.49616e-06	5.61156e-06	8.7043e-07	-5.57846e-06	4.26334e-06	-5.93117e-06	3.85458e-06	1.0068e-05	1.75309e-06	6.05272e-06	-4.28852e-06	1.08587e-09
6.91881e-06	-1.0513e-05	-5.74366e-06	9.19664e-06	-4.36219e-08	9.82791e-07	-6.63108e-07	-2.72416e-06	1.10952e-05	1.40284e-06	6.82848e-06	6.27412e-07	-9.41965e-06	1.57017e-06	4.44172e-06	1.2268e-05	-4.3788e-06	-4.2356e-06	-2.96655e-06	2.98947e-06	5.54603e-06	1.02143e-06	-5.6612e-06	4.27544e-06	-5.92773e-06	3.8564e-06	1.00913e-05	1.32377e-06	6.07447e-06	-3.82598e-06	1.06043e-09
8.1401e-06	-9.31104e-06	-5.71472e-06	9.19781e-06	-5.96014e-08	8.33422e-07	-6.80288e-07	-2.72198e-06	1.09068e-05	1.44481e-06	5.21462e-06	6.09166e-07	-9.41513e-06	1.53186e-06	3.97557e-06	6.06103e-06	-4.37658e-06	-4.38268e-06	-2.9597e-06	3.0455e-06	5.51729e-06	7.53561e-07	-5.61863e-06	4.27039e-06	-5.92674e-06	3.84968e-06	1.01858e-05	1.32353e-06	5.99361e-06	-4.26814e-06	9.17726e-10
6.47684e-06	-9.5071e-06	-5.79065e-06	9.07397e-06	-4.0299e-07	9.76063e-07	-6.36895e-07	-2.69288e-06	1.10173e-05	1.40227e-06	5.4357e-06	6.14351e-07	-9.41567e-06	1.49944e-06	2.99482e-06	4.38063e-06	-4.36737e-06	-4.30093e-06	-2.96949e-06	2.84514e-06	5.56391e-06	8.16139e-07	-5.64501e-06	4.27131e-06	-5.88099e-06	3.83739e-06	1.03433e-05	1.26661e-06	6.0438e-06	-4.27734e-06	8.7825e-10
6.77376e-06	-9.88598e-06	-5.68131e-06	8.56893e-06	-1.36999e-07	9.70138e-07	-6.99599e-07	-2.73169e-06	1.08799e-05	1.43929e-06	-1.21617e-06	5.40411e-07	-9.12292e-06	1.43256e-06	2.35012e-06	5.67253e-06	-4.37388e-06	-3.74719e-06	-2.96775e-06	3.15524e-06	5.50755e-06	2.44087e-07	-5.62205e-06	4.27305e-06	-5.92115e-06	3.73496e-06	1.00823e-05	1.40194e-06	6.27698e-06	2.42059e-08	8.27651e-10
6.35809e-06	-9.34561e-06	-5.83554e-06	8.94947e-06	-1.24981e-07	9.58046e-07	-7.26661e-07	-2.72332e-06	1.09012e-05	1.44416e-06	1.23431e-06	5.93855e-07	-9.12117e-06	1.50912e-06	1.22443e-06	5.0828e-06	-4.3705e-06	-4.00038e-06	-2.96392e-06	2.97372e-06	5.52771e-06	6.87266e-08	-5.63909e-06	4.27363e-06	-5.92171e-06	3.78364e-06	1.00836e-05	1.42372e-06	6.22333e-06	-1.46825e-06	8.13727e-10
6.19113e-06	-9.5473e-06	-5.67954e-06	8.69198e-06	-1.29436e-07	9.53516e-07	-7.05901e-07	-2.7211e-06	1.07391e-05	1.43949e-06	1.92742e-06	5.59142e-07	-9.08649e-06	1.48915e-06	2.14231e-06	3.94351e-06	-4.37153e-06	-3.94106e-06	-2.96397e-06	3.01204e-06	5.5286e-06	3.77352e-07	-5.6574e-06	4.27209e-06	-5.93426e-06	3.80284e-06	1.00942e-05	1.38401e-06	6.12548e-06	-1.98002e-06	8.0086e-10
6.19113e-06	-9.5473e-06	-5.67954e-06	8.69198e-06	-1.29436e-07	9.53516e-07	-7.05901e-07	-2.7211e-06	1.07391e-05	1.43949e-06	1.92742e-06	5.59142e-07	-9.08649e-06	1.48915e-06	2.14231e-06	3.94351e-06	-4.37153e-06	-3.94106e-06	-2.96397e-06	3.01204e-06	5.5286e-06	3.77352e-07	-5.6574e-06	4.27209e-06	-5.93426e-06	3.80284e-06	1.00942e-05	1.38401e-06	6.12548e-06	-1.98002e-06	8.0086e-10
6.35568e-06	-9.53079e-06	-5.74271e-06	8.25311e-06	-1.49639e-07	9.52163e-07	-7.1121e-07	-2.72187e-06	1.08388e-05	1.43686e-06	1.72281e-06	5.65183e-07	-9.1899e-06	1.47706e-06	2.05208e-06	3.30247e-06	-4.37118e-06	-3.72714e-06	-2.96352e-06	3.00257e-06	5.52789e-06	2.8434e-07	-5.6278e-06	4.27496e-06	-5.91772e-06	3.79148e-06	1.01006e-05	1.38033e-06	6.14366e-06	-1.55039e-06	7.90606e-10
6.15229e-06	-1.37274e-06	-5.72183e-06	8.47841e-06	-1.47113e-07	9.60553e-07	-7.08624e-07	-2.72381e-06	1.08086e-05	1.43804e-06	1.75447e-06	5.77442e-07	-9.13616e-06	1.4907e-06	1.89146e-06	3.36419e-06	-4.37659e-06	-3.94395e-06	-2.9643e-06	3.01026e-06	5.53525e-06	3.07624e-07	-5.64732e-06	4.27393e-06	-5.90973e-06	3.79642e-06	1.01089e-05	1.39133e-06	6.11956e-06	-1.59281e-06	7.03016e-10
6.29707e-06	-2.37627e-06	-5.7331e-06	7.94957e-06	-1.52503e-07	9.61408e-07	-7.09094e-07	-2.71762e-06	1.07915e-05	1.38934e-06	1.39636e-06	5.74388e-07	-9.12527e-06	1.48239e-06	2.07431e-06	3.53409e-06	-4.37445e-06	-1.92996e-06	-2.96216e-06	3.01637e-06	5.53435e-06	3.36445e-07	-5.64151e-06	4.27341e-06	-5.9008e-06	3.79392e-06	1.01033e-05	1.37245e-06	6.12496e-06	-1.41466e-06	6.87382e-10
6.24165e-06	-2.04835e-06	-5.73069e-06	8.05546e-06	-1.53477e-07	9.6018e-07	-7.08516e-07	-2.71834e-06	1.07957e-05	1.38314e-06	1.6201e-06	5.6887e-07	-9.07689e-06	1.4867e-06	2.08402e-06	3.49255e-06	-4.37423e-06	-1.62395e-06	-2.96192e-06	1.98468e-06	5.5283e-06	5.23326e-07	-5.66792e-06	4.27392e-06	-5.90321e-06	3.79492e-06	1.00939e-05	1.38365e-06	6.12445e-06	-1.46382e-06	6.80685e-10
6.26491e-06	-1.91738e-06	-5.72889e-06	8.07094e-06	-1.53037e-07	9.59607e-07	-7.10713e-07	-2.71301e-06	1.07885e-05	1.38027e-06	1.43675e-06	5.72714e-07	-9.09723e-06	1.48701e-06	2.05168e-06	3.35183e-06	-4.37406e-06	-1.69699e-06	-2.96202e-06	2.19966e-06	5.53477e-06	4.93975e-07	-5.66682e-06	4.27364e-06	-5.90183e-06	3.79413e-06	1.00966e-05	1.38249e-06	6.12697e-06	-1.45693e-06	6.8042e-10
6.25165e-06	-2.032e-06	-5.72935e-06	8.05818e-06	-1.5595e-07	9.59141e-07	-7.11103e-07	-2.688e-06	1.07973e-05	1.37419e-06	1.55339e-06	5.70744e-07	-9.09309e-06	1.48694e-06	2.06484e-06	3.42736e-06	-4.37225e-06	-1.78839e-06	-2.9587e-06	2.13961e-06	5.53056e-06	4.37823e-07	-5.55301e-06	4.27356e-06	-5.91017e-06	3.79438e-06	1.00953e-05	1.3874e-06	6.1263e-06	-1.46122e-06	6.80121e-10
6.27144e-06	-1.93511e-06	-5.62484e-06	8.05581e-06	-1.5585e-07	9.57906e-07	-7.14234e-07	-2.68441e-06	1.07709e-05	1.37734e-06	1.49056e-06	5.82195e-07	-9.09992e-06	1.56461e-06	2.05829e-06	3.42054e-06	-4.37295e-06	-1.83788e-06	-1.71798e-06	2.29976e-06	5.46717e-06	5.07557e-07	-5.56902e-06	4.27434e-06	-5.90495e-06	3.48457e-06	1.00976e-05	1.28209e-06	6.12673e-06	-1.52214e-06	6.70574e-10
6.25645e-06	-1.95076e-06	-4.1572e-06	8.0653e-06	5.58523e-07	9.50763e-07	-6.95818e-07	-2.7135e-06	5.09041e-06	1.37856e-06	1.6525e-06	5.85216e-07	-9.09538e-06	1.49792e-06	1.7327e-06	3.39683e-06	-4.32545e-06	-1.90084e-06	-2.86094e-06	2.52905e-06	5.52854e-06	4.12389e-07	-5.46992e-06	4.31201e-06	-5.43202e-06	3.7414e-06	1.00082e-05	1.36117e-06	6.13689e-06	-1.4902e-06	5.66295e-10
5.9765e-06	-2.00109e-06	-4.38072e-06	8.06212e-06	1.36233e-07	9.54055e-07	-7.04359e-07	-2.70559e-06	5.06615e-06	1.38037e-06	1.63273e-06	7.45178e-07	-9.09941e-06	1.49092e-06	2.07011e-06	3.43093e-06	-4.34952e-06	-1.81511e-06	-2.85755e-06	2.34406e-06	5.47325e-06	3.52982e-07	-5.57507e-06	4.28701e-06	-1.64341e-06	3.70815e-06	9.81935e-06	8.8798e-07	6.15174e-06	-1.48295e-06	5.33644e-10
3.20932e-06	-1.96099e-06	-5.01836e-06	8.07233e-06	1.96022e-07	9.03021e-07	-6.98535e-07	-2.70575e-06	4.94942e-06	1.38684e-06	1.72903e-06	5.51833e-07	-9.09879e-06	1.45867e-06	1.81087e-06	3.44775e-06	-4.36445e-06	-1.82439e-06	-2.7624e-06	2.22514e-06	5.50506e-06	-3.66588e-07	-5.44441e-06	4.30738e-06	-3.33186e-06	3.74077e-06	3.63104e-06	1.33713e-06	6.16512e-06	-1.50376e-06	4.36882e-10
1.57218e-06	-1.92728e-06	-4.90714e-06	8.06764e-06	4.47641e-07	7.94246e-07	-7.01784e-07	-2.69333e-06	5.44821e-06	1.41896e-06	1.83367e-06	6.01485e-07	-9.0982e-06	1.46974e-06	1.84132e-06	3.47196e-06	-4.33027e-06	-1.84545e-06	-2.58511e-06	2.27095e-06	5.51679e-06	-3.05271e-07	-5.53717e-06	4.30078e-06	-3.70188e-06	3.69221e-06	1.79027e-06	1.28164e-06	6.14094e-06	-1.54968e-06	4.25712e-10
1.63816e-06	-1.92631e-06	-4.8667e-06	3.40478e-06	4.98184e-07	7.71113e-07	-6.99355e-07	-2.69751e-06	5.34021e-06	1.40954e-06	1.84456e-06	6.10976e-07	-9.10007e-06	1.47434e-06	1.88974e-06	3.46983e-06	-4.33189e-06	-1.84643e-06	-2.63658e-06	2.32284e-06	5.51927e-06	-3.01084e-07	-5.55017e-06	4.31832e-06	-2.90384e-06	3.72473e-06	2.13627e-06	1.31385e-06	6.14308e-06	-1.55134e-06	3.68423e-10
2.19428e-06	-1.92777e-06	-4.84991e-06	2.35912e-06	4.90802e-07	8.20481e-07	-6.99748e-07	-2.69597e-06	5.01325e-06	1.40931e-06	1.96424e-06	6.04369e-07	-8.35992e-06	1.47785e-06	1.93527e-06	3.46463e-06	-4.33018e-06	-1.84187e-06	-2.62871e-06	2.31891e-06	5.51984e-06	2.41387e-07	-5.55146e-06	4.31947e-06	-2.99677e-06	3.71607e-06	2.50899e-06	1.31021e-06	6.14186e-06	-1.55142e-06	3.50818e-10
1.56086e-06	-1.93745e-06	-4.72325e-06	3.09464e-06	3.59793e-07	8.21969e-07	-7.00283e-07	-2.68198e-06	4.57134e-06	1.39935e-06	1.91627e-06	6.03968e-07	-7.63568e-06	1.48042e-06	1.83302e-06	3.46029e-06	-4.33549e-06	-1.87086e-06	-2.63247e-06	2.30309e-06	5.51791e-06	4.78076e-07	-5.54806e-06	4.31825e-06	-3.41812e-06	3.57648e-06	2.76614e-06	1.29298e-06	6.14543e-06	-1.65935e-06	3.38238e-10
2.46646e-06	-1.93182e-06	-4.87885e-06	3.31642e-06	3.54453e-07	7.87593e-07	-6.9913e-07	-2.65246e-06	7.41976e-07	1.39792e-06	1.87232e-06	5.93759e-07	-7.86442e-06	1.48147e-06	1.88554e-06	3.45458e-06	-4.33021e-06	-1.90742e-06	-2.66072e-06	2.32038e-06	5.51331e-06	3.43307e-07	-5.54664e-06	4.31035e-06	-3.36498e-06	3.70212e-06	2.64867e-06	1.2918e-06	6.14397e-06	-1.57269e-06	3.27429e-10
2.26514e-06	-1.81215e-06	-4.76589e-06	2.69841e-06	3.69852e-07	7.93951e-07	-6.7073e-07	-2.59848e-06	2.65234e-06	1.38046e-06	1.82332e-06	6.05712e-07	-7.53654e-06	7.60482e-07	1.90043e-06	3.46804e-06	-4.33263e-06	-1.93484e-06	-2.43846e-06	2.31798e-06	5.51108e-06	2.68953e-07	-5.55266e-06	1.37199e-06	-3.21185e-06	3.66745e-06	2.81087e-06	1.39796e-06	5.96412e-06	-1.57169e-06	3.00683e-10
1.36468e-06	-1.88337e-06	-4.7702e-06	2.44368e-06	3.38721e-07	7.86518e-07	-6.74668e-07	-2.65051e-06	3.00586e-06	1.39581e-06	1.75128e-06	6.25727e-07	-7.37252e-06	1.41705e-06	1.85178e-06	3.45504e-06	-4.32871e-06	-1.87165e-06	-2.60444e-06	2.07988e-06	5.47617e-06	4.29585e-07	-5.5519e-06	1.69533e-06	-2.22761e-06	3.64925e-06	2.79529e-06	1.51717e-06	5.72967e-06	-1.57927e-06	2.89458e-10
1.7836e-06	-1.92309e-06	-4.77031e-06	2.70979e-06	3.47817e-07	8.14147e-07	-6.85129e-07	-2.66794e-06	2.19091e-06	1.33314e-06	1.87692e-06	6.22346e-07	-7.48508e-06	1.41994e-06	1.86192e-06	3.45376e-06	-4.33011e-06	-1.17318e-06	-2.61172e-06	2.11725e-06	5.48812e-06	4.61307e-07	-5.55469e-06	2.19899e-06	-2.88702e-06	3.65752e-06	2.69e-06	1.39499e-06	3.61989e-06	-1.57977e-06	2.73221e-10
1.75058e-06	-1.90463e-06	-4.73411e-06	2.71107e-06	3.68899e-07	8.20575e-07	-6.93987e-07	-2.62713e-06	2.36738e-06	1.36975e-06	1.87135e-06	6.17486e-07	-7.47943e-06	1.3812e-06	1.86305e-06	3.45276e-06	-3.64135e-06	-1.03369e-06	-2.60432e-06	2.21382e-06	5.5054e-06	4.13606e-07	-5.54964e-06	2.10376e-06	-2.81853e-06	3.67691e-06	2.73836e-06	1.37326e-06	3.89444e-06	-1.57987e-06	2.6948e-10
1.61547e-06	-1.898e-06	-4.7487e-06	2.535e-06	3.60629e-07	8.04573e-07	-6.84338e-07	-2.63235e-06	2.4786e-06	1.31752e-06	1.86237e-06	6.21279e-07	-7.47846e-06	1.41501e-06	1.86704e-06	3.45345e-06	-3.78408e-06	-1.52892e-06	-2.59619e-06	2.21295e-06	5.5036e-06	3.57978e-07	-5.54869e-06	1.98153e-06	-2.82765e-06	3.66636e-06	2.72585e-06	1.34654e-06	3.27822e-06	-1.58827e-06	2.65816e-10
1.73182e-06	-1.36353e-06	-4.75433e-06	8.24699e-07	3.66114e-07	8.67472e-07	-6.89064e-07	-2.64867e-06	2.33095e-06	1.31924e-06	1.84953e-06	6.09689e-07	-7.47623e-06	1.39457e-06	1.86864e-06	3.45347e-06	-3.91479e-06	-1.44875e-06	-2.60487e-06	2.19344e-06	1.14127e-06	2.80817e-07	-5.47799e-06	1.67712e-06	-2.82166e-06	3.66922e-06	2.72562e-06	1.37118e-06	3.6033e-06	-1.58128e-06	2.30184e-10
1.67885e-06	-1.21212e-06	-4.75709e-06	1.47106e-06	3.62083e-07	8.23924e-07	-6.90333e-07	-2.60229e-06	2.11583e-06	1.35558e-06	1.85593e-06	5.44007e-07	-7.47975e-06	1.405e-06	1.86949e-06	3.45281e-06	-3.86736e-06	-1.27172e-06	-2.60727e-06	2.20105e-06	1.25003e-06	2.34678e-07	-5.52192e-06	1.59271e-06	-2.77211e-06	3.66635e-06	2.71282e-06	1.35801e-06	3.57826e-06	-1.58129e-06	2.29029e-10
1.73476e-06	-1.62828e-06	-4.75887e-06	9.45292e-07	3.68995e-07	8.4098e-07	-6.88508e-07	-2.51093e-06	2.27845e-06	1.52554e-06	1.85637e-06	2.2551e-07	-7.47942e-06	1.4054e-06	1.8699e-06	3.46836e-06	-3.83423e-06	-1.2171e-06	-1.58426e-06	2.22716e-06	1.19766e-06	3.71193e-07	-5.49159e-06	1.65745e-06	-2.8014e-06	3.66943e-06	2.77123e-06	1.41969e-06	3.57491e-06	-1.5823e-06	2.25703e-10
1.68957e-06	-1.43312e-06	-4.75615e-06	1.01055e-06	3.68058e-07	8.49561e-07	-6.88961e-07	-2.51138e-06	2.24521e-06	1.55388e-06	1.85615e-06	2.69682e-07	-7.477e-06	1.40469e-06	1.86896e-06	3.45478e-06	-3.85312e-06	-1.29698e-06	-1.35168e-06	2.18844e-06	1.03685e-06	3.12862e-07	-5.49975e-06	1.72435e-06	-2.8009e-06	3.66988e-06	2.7697e-06	1.39581e-06	3.59407e-06	-1.5818e-06	2.24361e-10
1.62364e-06	-1.42932e-06	-4.75731e-06	7.99788e-07	3.67366e-07	8.43608e-07	-6.8912e-07	-2.46096e-06	2.17901e-06	1.43715e-06	1.85549e-06	2.55862e-07	-7.47951e-06	1.40012e-06	1.87027e-06	3.45716e-06	-3.84581e-06	-1.30802e-06	-1.77644e-06	2.21517e-06	1.0026e-06	2.56451e-07	-5.50718e-06	1.72395e-06	-5.97685e-07	3.66848e-06	2.75331e-06	1.40232e-06	3.31966e-06	-1.58137e-06	2.14823e-10
1.53796e-06	-1.47353e-06	-3.9462e-06	9.4317e-07	3.63686e-07	8.44995e-07	5.57632e-07	-1.81324e-06	1.01494e-06	1.32202e-06	5.83519e-07	3.22443e-07	-7.49233e-06	1.40387e-06	1.87011e-06	3.47716e-06	-1.55082e-06	-1.3473e-06	-1.6446e-06	2.21297e-06	1.3815e-06	3.00809e-07	-5.52964e-06	1.30588e-06	-2.0561e-06	3.66874e-06	2.76525e-06	1.40298e-06	3.63377e-06	-1.58128e-06	1.9147e-10
1.53796e-06	-1.47353e-06	-3.9462e-06	9.4317e-07	3.63686e-07	8.44995e-07	5.57632e-07	-1.81324e-06	1.01494e-06	1.32202e-06	5.83519e-07	3.22443e-07	-7.49233e-06	1.40387e-06	1.87011e-06	3.47716e-06	-1.55082e-06	-1.3473e-06	-1.6446e-06	2.21297e-06	1.3815e-06	3.00809e-07	-5.52964e-06	1.30588e-06	-2.0561e-06	3.66874e-06	2.76525e-06	1.40298e-06	3.63377e-06	-1.58128e-06	1.9147e-10
1.58002e-06	-1.44748e-06	-3.95877e-06	9.21329e-07	3.64522e-07	8.44844e-07	-3.124e-08	-1.95067e-06	1.24453e-06	1.33031e-06	1.36742e-06	3.29721e-07	-7.48868e-06	1.40368e-06	1.6428e-06	1.64731e-06	-1.63426e-06	-1.32692e-06	-1.6774e-06	2.21234e-06	1.25106e-06	2.99678e-07	-5.52571e-06	1.3506e-06	-1.65522e-06	3.66863e-06	2.76004e-06	1.40163e-06	3.54555e-06	-1.58209e-06	1.81533e-10
1.54676e-06	-1.48697e-06	-3.95754e-06	9.36023e-07	4.73425e-07	8.45497e-07	2.9006e-07	-1.75181e-06	7.33621e-07	1.38708e-06	9.54707e-07	3.81025e-07	-7.50689e-06	1.3999e-06	1.76124e-06	1.47771e-06	-1.74021e-06	-1.13531e-06	-1.59193e-06	2.20984e-06	1.31752e-06	3.49379e-07	-5.49039e-06	1.36874e-06	-1.86941e-06	3.66932e-06	2.76386e-06	1.39905e-06	9.51286e-07	-1.58785e-06	1.67943e-10
1.54718e-06	-1.48922e-06	-3.96047e-06	9.36758e-07	4.68124e-07	8.44847e-07	2.86242e-07	-1.76704e-06	7.56893e-07	1.38953e-06	9.08667e-07	3.96098e-07	-7.50069e-06	1.40083e-06	1.76e-06	1.4925e-06	-1.78266e-06	-1.1614e-06	-1.58865e-06	2.20535e-06	1.3044e-06	3.4672e-07	-5.49181e-06	1.36881e-06	-1.59707e-06	3.6693e-06	2.76377e-06	1.39901e-06	1.12708e-06	-1.58073e-06	1.67494e-10
1.55412e-06	-1.4779e-06	-3.90316e-06	9.41746e-07	4.13957e-07	8.44971e-07	3.43326e-07	-1.67429e-06	6.01779e-07	1.41002e-06	1.03169e-06	3.65122e-07	-7.49583e-06	1.41445e-06	1.77825e-06	1.62917e-06	-1.8821e-06	-1.14595e-06	-1.60167e-06	2.12236e-06	1.30791e-06	3.45855e-07	-5.49308e-06	1.34016e-06	-1.43475e-06	3.66932e-06	2.76295e-06	1.39975e-06	7.45327e-07	-1.5433e-06	1.65858e-10
1.55252e-06	-1.47801e-06	-3.90652e-06	9.42032e-07	4.2489e-07	8.451e-07	3.29517e-07	-1.68894e-06	5.91693e-07	1.41019e-06	1.0526e-06	3.74395e-07	-7.49592e-06	1.41169e-06	1.77849e-06	1.62576e-06	-1.87626e-06	-1.14601e-06	-1.60127e-06	2.08971e-06	1.30863e-06	3.4336e-07	-5.49268e-06	1.34139e-06	-1.46623e-06	3.66933e-06	2.76297e-06	1.3993e-06	6.90265e-07	-1.55667e-06	1.65843e-10
1.55528e-06	-1.48118e-06	-3.94509e-06	9.41792e-07	4.45623e-07	8.4232e-07	2.75823e-07	-1.69756e-06	5.18014e-07	1.40736e-06	9.91683e-07	4.09355e-07	-7.49702e-06	1.40583e-06	1.27021e-06	1.58815e-06	-1.83428e-06	-1.15796e-06	-1.5969e-06	2.13438e-06	1.31743e-06	3.41688e-07	-5.48926e-06	1.35799e-06	-1.42148e-06	3.66919e-06	2.76316e-06	1.39984e-06	7.41016e-07	-1.56962e-06	1.64377e-10
1.55436e-06	-1.4799e-06	-3.93232e-06	9.41749e-07	4.29443e-07	6.15063e-07	3.02714e-07	-1.6877e-06	5.29786e-07	1.41389e-06	1.00469e-06	4.16256e-07	-7.50044e-06	1.40978e-06	1.33829e-06	1.59876e-06	-1.84829e-06	-1.18555e-06	-1.59545e-06	2.04184e-06	1.31121e-06	3.40836e-07	-5.47861e-06	1.34755e-06	-1.42103e-06	3.66969e-06	2.76362e-06	1.39968e-06	7.60036e-07	-1.55095e-06	1.63781e-10
1.55308e-06	-1.48166e-06	-3.93852e-06	9.41957e-07	4.44367e-07	2.00227e-07	2.79022e-07	-8.49075e-07	5.12109e-07	1.41557e-06	1.00616e-06	4.18496e-07	-7.5005e-06	1.40593e-06	1.3485e-06	1.58293e-06	-1.84395e-06	-1.16496e-06	-1.59403e-06	2.05738e-06	1.31413e-06	3.40363e-07	-5.48377e-06	1.3516e-06	-1.456e-06	3.66924e-06	2.7637e-06	1.39961e-06	7.76823e-07	-1.5628e-06	1.61553e-10
1.55369e-06	-1.47978e-06	-3.93872e-06	9.42087e-07	4.44793e-07	6.04984e-07	2.88847e-07	-8.52701e-07	6.04266e-07	1.41526e-06	9.96043e-07	4.29094e-07	-5.00964e-06	1.40773e-06	1.33562e-06	1.57264e-06	-1.83879e-06	-1.17462e-06	-1.87242e-06	2.12553e-06	1.3139e-06	2.39863e-07	-5.48299e-06	1.33806e-06	-1.42184e-06	3.67299e-06	2.76409e-06	1.39965e-06	7.55675e-07	-1.5688e-06	1.31825e-10
1.55387e-06	-1.48012e-06	-3.93469e-06	9.42049e-07	4.4556e-07	5.92767e-07	2.93337e-07	-8.01753e-07	5.36644e-07	1.41677e-06	9.95923e-07	4.25818e-07	-5.03908e-06	1.4066e-06	1.36591e-06	1.56555e-06	-1.84227e-06	-1.18499e-06	-1.61614e-06	2.05502e-06	1.31533e-06	3.35812e-07	-5.48373e-06	6.0181e-07	-1.44737e-06	3.66994e-06	2.76372e-06	1.39958e-06	7.60035e-07	-1.56423e-06	1.29504e-10
1.5539e-06	-1.47476e-06	-3.93703e-06	9.42113e-07	4.40648e-07	6.44867e-07	3.17055e-07	-5.67977e-07	5.31854e-07	1.41675e-06	9.98333e-07	4.2963e-07	-4.78205e-06	1.40696e-06	1.35271e-06	1.5597e-06	-1.82808e-06	-1.16364e-06	-1.65254e-06	2.05704e-06	1.31474e-06	2.7918e-07	-5.48453e-06	1.27058e-06	-1.42264e-06	3.66674e-06	2.77259e-06	1.399e-06	7.52338e-07	-1.56723e-06	1.27886e-10
1.55379e-06	-1.47885e-06	-3.93548e-06	9.41654e-07	4.41461e-07	6.60871e-07	2.98018e-07	-6.09214e-07	5.48327e-07	1.41661e-06	9.98159e-07	4.25719e-07	-4.8299e-06	1.40811e-06	1.33957e-06	1.54367e-06	-1.83654e-06	-1.17073e-06	-1.71655e-06	2.07187e-06	1.31434e-06	2.94818e-07	-5.48449e-06	6.94847e-07	-1.43055e-06	3.66913e-06	2.7671e-06	1.39931e-06	7.4041e-07	-1.56529e-06	1.27522e-10
1.54933e-06	-1.47854e-06	-3.93618e-06	9.42058e-07	4.40669e-07	6.57801e-07	3.48749e-07	-5.20571e-07	5.44519e-07	1.41585e-06	9.87183e-07	4.24439e-07	-4.86464e-06	1.40795e-06	1.34067e-06	1.55488e-06	-1.83648e-06	-1.164e-06	-1.64582e-06	7.82946e-07	1.31453e-06	2.65089e-07	-5.48449e-06	8.33659e-07	-1.4245e-06	3.67013e-06	2.7673e-06	1.41519e-06	7.37736e-07	-1.56548e-06	1.24082e-10
1.55162e-06	-1.47843e-06	-3.93619e-06	9.41952e-07	4.4164e-07	6.26995e-07	3.36984e-07	-5.34021e-07	5.46423e-07	1.41577e-06	9.94269e-07	4.27583e-07	-4.35452e-06	1.40767e-06	1.34288e-06	1.54698e-06	-1.83659e-06	-1.15645e-06	-1.6842e-06	1.26312e-06	1.31451e-06	3.04633e-07	-5.48452e-06	8.26504e-07	-1.42366e-06	3.6697e-06	2.767e-06	1.41048e-06	7.44119e-07	-1.56555e-06	1.20445e-10
1.55382e-06	-1.42023e-06	-3.93601e-06	9.41723e-07	4.40879e-07	6.53655e-07	3.41182e-07	-6.35666e-07	5.40181e-07	9.61489e-07	9.97774e-07	4.26012e-07	-4.47005e-06	1.40741e-06	1.3445e-06	1.55687e-06	-1.8331e-06	-1.16825e-06	-1.6651e-06	1.30548e-06	1.31459e-06	2.86921e-07	-5.48588e-06	8.52789e-07	-1.4245e-06	3.67027e-06	4.73865e-08	1.40519e-06	7.42702e-07	-1.5659e-06	1.12855e-10
1.55366e-06	-1.46805e-06	-3.936e-06	9.44933e-07	4.40032e-07	6.44816e-07	3.33647e-07	-6.34476e-07	5.43419e-07	1.16848e-06	9.96649e-07	4.26486e-07	-4.21741e-06	1.40731e-06	1.34444e-06	1.55929e-06	-1.8338e-06	-1.16805e-06	-1.6591e-06	1.17834e-06	1.3146e-06	3.05848e-07	-5.48569e-06	8.43181e-07	-1.42363e-06	3.66874e-06	3.28938e-07	1.40521e-06	7.38358e-07	-1.5658e-06	1.10979e-10
1.55306e-06	-1.4461e-06	-3.9359e-06	9.49453e-07	4.38829e-07	6.40518e-07	3.20293e-07	-6.01828e-07	5.74815e-07	1.0784e-06	9.94812e-07	4.26414e-07	-4.2008e-06	1.40735e-06	1.34415e-06	1.55626e-06	-1.83452e-06	-1.16772e-06	-1.6687e-06	1.38195e-06	1.31454e-06	2.97596e-07	-5.27831e-06	8.13266e-07	-1.42456e-06	3.64065e-06	2.90172e-07	1.46704e-06	7.40706e-07	-1.56572e-06	1.08767e-10
1.55277e-06	-1.45802e-06	-3.85528e-06	9.44649e-07	4.40009e-07	6.38773e-07	3.27442e-07	-5.88565e-07	5.4926e-07	1.24634e-06	9.91902e-07	4.26618e-07	-2.8816e-06	1.40714e-06	1.34432e-06	1.21716e-06	-1.88519e-06	-2.2255e-07	-1.66161e-06	1.28377e-06	8.77228e-07	2.08161e-07	-5.16814e-06	1.21476e-08	-1.4252e-06	3.69703e-06	6.0317e-07	1.45183e-06	7.40583e-07	-1.53011e-06	9.45368e-11
1.55535e-06	-1.44834e-06	-3.88361e-06	9.47917e-07	4.845e-07	6.43024e-07	3.38581e-07	-5.72768e-07	5.66918e-07	1.16002e-06	9.90623e-07	4.18005e-07	-1.46463e-06	1.41043e-06	1.33973e-06	1.39746e-06	-1.82029e-06	-1.03688e-06	-1.66917e-06	1.11591e-06	1.28298e-06	2.68119e-07	-5.29314e-06	7.16129e-07	-1.41878e-06	3.67046e-06	6.2669e-07	1.43366e-06	7.45502e-07	-1.67718e-06	9.22643e-11
1.55489e-06	-1.21894e-06	-6.22064e-07	9.47061e-07	4.67449e-07	6.46825e-07	3.65946e-07	-5.95546e-07	5.69432e-07	1.0637e-06	9.90042e-07	4.09749e-07	-2.16212e-06	1.39546e-06	1.38927e-06	1.44496e-06	-1.8334e-06	-4.31519e-07	-1.66844e-06	1.19915e-06	1.15249e-06	2.47124e-07	-5.24569e-06	4.5407e-07	-1.42532e-06	3.67359e-06	5.3813e-07	1.16763e-06	7.46716e-07	-1.59579e-06	7.67226e-11
1.55469e-06	-1.31046e-06	-9.44866e-07	9.47764e-07	4.45193e-07	6.41875e-07	3.58557e-07	-5.91861e-07	5.66268e-07	1.20246e-06	9.82445e-07	4.25708e-07	-1.22392e-06	1.39709e-06	1.3642e-06	1.35853e-06	-1.81404e-06	-5.48874e-07	-1.66682e-06	1.24118e-06	1.18263e-06	2.46094e-07	-5.17249e-06	6.01841e-07	-1.28781e-06	3.68075e-06	5.88716e-07	1.3885e-06	7.43536e-07	-1.58287e-06	7.411e-11
1.54298e-06	-1.43291e-06	-4.282e-07	9.47588e-07	4.39102e-07	6.47041e-07	3.30939e-07	-5.94445e-07	5.49073e-07	1.19251e-06	9.82056e-07	4.09959e-07	-1.46807e-06	1.12156e-06	1.34954e-06	1.4726e-06	-1.8242e-06	-3.21893e-07	-1.66752e-06	1.12959e-06	9.08481e-07	2.48206e-07	-5.18243e-06	3.59442e-07	-1.40525e-06	3.68006e-06	6.3022e-07	1.13328e-06	7.42085e-07	-2.18732e-07	7.00079e-11
1.54686e-06	-1.0484e-06	-7.21767e-07	9.47383e-07	4.39339e-07	6.42024e-07	3.37801e-07	-5.96227e-07	5.47906e-07	1.19181e-06	9.80075e-07	4.15476e-07	-1.41852e-06	1.11767e-06	1.35242e-06	1.42715e-06	-1.81535e-06	-3.10874e-07	-1.66726e-06	1.21432e-06	8.31221e-07	2.07068e-07	-5.17581e-06	3.84792e-07	-7.63e-07	3.68027e-06	6.49466e-07	1.21206e-06	7.42484e-07	-1.86055e-07	6.78869e-11
1.54752e-06	-1.10765e-06	-2.15869e-07	9.42907e-07	4.44304e-07	6.44205e-07	3.72154e-07	-5.93671e-07	5.56939e-07	1.17179e-06	9.77104e-07	3.79838e-07	-1.35796e-06	7.48701e-07	1.36128e-06	1.4039e-06	-1.81986e-06	-3.91017e-07	-1.66718e-06	1.12493e-06	8.74887e-07	2.3251e-07	-5.17836e-06	4.0577e-07	-1.10567e-06	3.68322e-06	5.83374e-07	1.06057e-06	7.43733e-07	-4.47784e-07	6.69884e-11
1.54943e-06	-1.13631e-06	-5.30205e-07	9.37252e-07	4.44287e-07	6.44848e-07	3.57855e-07	-5.92234e-07	5.55487e-07	1.17675e-06	9.76025e-07	4.04372e-07	-1.35011e-06	7.59484e-07	1.36175e-06	1.41149e-06	-1.81557e-06	-4.0004e-07	-1.667e-06	1.11486e-06	8.35923e-07	2.28229e-07	-5.16728e-06	4.2471e-07	-8.30127e-07	3.68343e-06	6.0116e-07	1.10492e-06	7.2882e-07	-5.21572e-07	6.67516e-11
1.54971e-06	-1.07934e-06	-4.24093e-07	9.42441e-07	4.49034e-07	6.41589e-07	3.59326e-07	-5.79025e-07	5.55767e-07	2.96337e-07	9.756e-07	4.04267e-07	-1.36724e-06	8.26184e-07	1.36395e-06	1.38781e-06	-1.8162e-06	-3.86443e-07	-1.20835e-06	1.11752e-06	8.64264e-07	1.97497e-07	-5.17194e-06	4.28253e-07	-8.7055e-07	3.68134e-06	6.07054e-07	1.09582e-06	7.37323e-07	-5.16479e-07	6.41276e-11
1.54758e-06	-1.09625e-06	-4.03511e-07	9.41521e-07	4.58391e-07	6.43438e-07	3.33701e-07	-5.91442e-07	5.54449e-07	5.01746e-07	9.76253e-07	3.87655e-07	-1.33861e-06	8.14737e-07	1.36092e-06	1.36923e-06	-1.81654e-06	-4.09401e-07	-7.16242e-07	1.11949e-06	8.87708e-07	1.95118e-07	-5.1736e-06	4.80416e-07	-8.41263e-07	3.68141e-06	6.01021e-07	1.08785e-06	7.00078e-07	-4.94431e-07	6.31729e-11
1.54963e-06	-1.10887e-06	-3.91257e-07	8.7686e-07	4.50998e-07	6.43504e-07	3.50635e-07	-5.84238e-07	5.55758e-07	1.7787e-07	9.76768e-07	3.96098e-07	-1.3489e-06	8.64617e-07	1.363e-06	1.3919e-06	-1.81745e-06	-3.9861e-07	-8.04568e-07	1.11469e-06	8.877e-07	2.01653e-07	-5.1706e-06	4.18556e-07	-8.6705e-07	3.6814e-06	6.0351e-07	1.09896e-06	6.09203e-07	-5.11176e-07	6.30481e-11
1.54888e-06	-1.10403e-06	-3.9579e-07	8.55783e-07	4.64851e-07	6.4368e-07	3.4237e-07	-5.88144e-07	5.54794e-07	3.216e-07	9.75022e-07	3.96108e-07	-1.36745e-06	8.4174e-07	1.36415e-06	1.35868e-06	-1.81639e-06	-4.08106e-07	-7.73639e-07	1.1238e-06	8.87394e-07	1.97249e-07	-5.17148e-06	4.2388e-07	-8.48244e-07	3.68144e-06	6.02403e-07	1.10625e-06	5.87442e-07	-4.4547e-07	6.28849e-11
1.54817e-06	-1.10689e-06	-4.05528e-07	8.64492e-07	4.60294e-07	6.43264e-07	3.45782e-07	-5.86596e-07	5.54314e-07	2.71974e-07	9.75907e-07	3.93785e-07	-1.35879e-06	8.27797e-07	1.36184e-06	1.36486e-06	-1.81656e-06	-4.07758e-07	-5.99557e-07	1.12519e-06	8.89745e-07	1.99936e-07	-5.17227e-06	4.27408e-07	-8.40483e-07	3.68142e-06	6.01029e-07	1.09817e-06	6.37075e-07	-4.90502e-07	6.26922e-11
1.54892e-06	-1.10387e-06	-4.23237e-07	8.7253e-07	6.45506e-07	6.42895e-07	3.46513e-07	-5.87791e-07	5.54357e-07	2.24249e-07	9.75167e-07	3.95401e-07	-1.35219e-06	8.38852e-07	1.3625e-06	1.18847e-06	-1.81609e-06	-4.0712e-07	-7.52577e-07	1.12591e-06	8.74085e-07	2.01046e-07	-1.87537e-06	4.42399e-07	-8.50243e-07	3.6815e-06	6.04519e-07	1.10053e-06	1.04311e-06	-4.70848e-07	4.00974e-11
1.5489e-06	-1.10507e-06	-4.21448e-07	8.90125e-07	6.22733e-07	6.4333e-07	3.44346e-07	-5.87672e-07	5.55031e-07	1.32941e-07	9.75855e-07	4.01861e-07	-1.35025e-06	8.3692e-07	1.36209e-06	1.0499e-06	-1.8132e-06	-4.07087e-07	-7.62849e-07	1.12257e-06	8.81751e-07	2.02801e-07	-1.45518e-06	4.40505e-07	-8.4225e-07	3.6814e-06	6.10679e-07	1.10114e-06	7.77112e-07	-4.70307e-07	3.78749e-11
1.5489e-06	-1.10507e-06	-4.21448e-07	8.90125e-07	6.22733e-07	6.4333e-07	3.44346e-07	-5.87672e-07	5.55031e-07	1.32941e-07	9.75855e-07	4.01861e-07	-1.35025e-06	8.3692e-07	1.36209e-06	1.0499e-06	-1.8132e-06	-4.07087e-07	-7.62849e-07	1.12257e-06	8.81751e-07	2.02801e-07	-1.45518e-06	4.40505e-07	-8.4225e-07	3.6814e-06	6.10679e-07	1.10114e-06	7.77112e-07	-4.70307e-07	3.78749e-11
1.54891e-06	-1.10517e-06	-4.19437e-07	8.81448e-07	6.3042e-07	6.433e-07	3.44301e-07	-5.87888e-07	5.54904e-07	1.61388e-07	9.75862e-07	4.01959e-07	-1.35196e-06	8.3763e-07	1.36259e-06	1.0928e-06	-1.81399e-06	-4.06991e-07	-7.54746e-07	1.12412e-06	8.81368e-07	2.02346e-07	-1.4076e-06	4.37481e-07	-8.4472e-07	3.6814e-06	6.09021e-07	1.10056e-06	7.1849e-07	-4.69957e-07	3.77424e-11
1.54886e-06	-1.10538e-06	-4.25602e-07	8.85472e-07	6.21927e-07	6.4324e-07	3.44428e-07	-5.87506e-07	5.54589e-07	2.05243e-07	9.75121e-07	3.97811e-07	-1.35083e-06	8.4064e-07	1.36159e-06	1.06323e-06	-1.81358e-06	-4.07086e-07	-7.51713e-07	1.12621e-06	8.81057e-07	2.02387e-07	-1.4024e-06	4.39573e-07	-8.43953e-07	3.68139e-06	6.07735e-07	1.10031e-06	6.66597e-07	-4.73557e-07	3.7604e-11
1.5489e-06	-1.10581e-06	-4.25814e-07	8.86839e-07	6.0988e-07	6.43309e-07	3.44735e-07	-5.87626e-07	5.54623e-07	1.61146e-07	9.74956e-07	3.96776e-07	-1.35063e-06	8.38211e-07	1.3613e-06	1.08192e-06	-1.81391e-06	-4.07023e-07	-7.35561e-07	1.12454e-06	8.81484e-07	2.02456e-07	-1.36788e-06	4.3613e-07	-8.43149e-07	3.68139e-06	6.06856e-07	1.10055e-06	7.05664e-07	-4.71965e-07	3.75363e-11
1.38179e-06	-1.10546e-06	-4.25269e-07	8.84912e-07	6.07766e-07	6.43271e-07	3.44793e-07	-5.87573e-07	5.54602e-07	1.79123e-07	9.75389e-07	3.98169e-07	-1.35104e-06	8.39203e-07	1.3618e-06	1.08935e-06	-1.814e-06	-4.06919e-07	-7.25634e-07	1.12524e-06	8.8053e-07	2.02467e-07	-1.37482e-06	4.35332e-07	-8.43668e-07	3.68144e-06	6.07414e-07	1.0999e-06	7.1113e-07	-4.7307e-07	3.70808e-11
1.5489e-06	-1.10555e-06	-4.21197e-07	8.84133e-07	6.07397e-07	3.09023e-07	4.74031e-07	-5.19274e-07	5.54974e-07	1.82235e-07	9.74803e-07	3.98563e-07	-1.35083e-06	8.43217e-07	1.36165e-06	1.08582e-06	-6.30023e-07	-4.24795e-07	-7.21321e-07	1.12496e-06	8.80987e-07	2.01543e-07	-1.37666e-06	4.35197e-07	-8.98701e-07	3.67699e-06	6.01248e-07	1.06809e-06	3.6379e-08	-4.71886e-07	3.38772e-11
9.46908e-07	-1.10647e-06	-4.21549e-07	8.84211e-07	6.12747e-07	4.99093e-07	3.54337e-07	-5.82719e-07	5.55464e-07	1.78355e-07	9.73936e-07	3.68902e-07	-1.35095e-06	8.38642e-07	1.36164e-06	1.09696e-06	-9.75101e-07	-4.07183e-07	-7.23716e-07	1.12501e-06	8.53503e-07	2.05924e-07	-1.38687e-06	4.36617e-07	-8.45041e-07	3.67978e-06	6.079e-07	7.21852e-07	5.79252e-07	-4.72286e-07	3.26759e-11
8.85926e-07	-1.10743e-06	-4.19722e-07	8.83022e-07	6.09886e-07	3.81199e-07	5.95372e-07	-5.62866e-07	5.55143e-07	1.8395e-07	9.73563e-07	3.58521e-07	-1.35067e-06	8.39082e-07	1.36164e-06	1.09286e-06	-1.06893e-06	-4.1035e-07	-7.3141e-07	1.12506e-06	8.41815e-07	2.02321e-07	-1.38252e-06	4.36259e-07	-8.57292e-07	3.67728e-06	6.05869e-07	3.94079e-07	4.59667e-07	-4.71872e-07	3.23276e-11
9.23177e-07	-1.10629e-06	-4.21025e-07	8.83149e-07	6.10967e-07	3.96308e-07	4.17753e-07	-5.60523e-07	5.55904e-07	1.81741e-07	9.74464e-07	3.81648e-07	-1.35084e-06	8.39456e-07	1.36162e-06	1.09264e-06	-9.68105e-07	-4.0986e-07	-7.28713e-07	1.12508e-06	8.46892e-07	2.0276e-07	-1.38332e-06	4.3535e-07	-8.68876e-07	3.67785e-06	6.06285e-07	4.27994e-07	3.27239e-07	-4.7206e-07	3.19927e-11
8.80549e-07	-1.10642e-06	-4.20778e-07	8.83253e-07	6.10833e-07	3.46558e-07	3.82397e-07	-5.55883e-07	5.55368e-07	1.79369e-07	9.74e-07	3.65943e-07	-1.35083e-06	8.39608e-07	1.36165e-06	1.0922e-06	-9.06668e-07	-4.09849e-07	-7.26883e-07	1.12505e-06	8.51769e-07	2.03336e-07	-1.38438e-06	4.35759e-07	-8.52281e-07	3.67848e-06	6.06188e-07	5.7532e-07	3.58421e-07	-4.72149e-07	3.18699e-11
9.08028e-07	-1.10682e-06	-4.20992e-07	8.83366e-07	6.11096e-07	3.78764e-07	3.90498e-07	-6.30087e-07	5.29618e-07	1.78981e-07	9.78528e-07	3.72423e-07	-1.35083e-06	8.39255e-07	1.36204e-06	1.09408e-06	-9.65355e-07	-3.75453e-07	-7.27343e-07	1.12511e-06	8.49536e-07	2.02983e-07	-7.9839e-07	4.37198e-07	-8.53597e-07	3.67878e-06	6.06132e-07	5.50927e-07	3.51616e-07	-4.73032e-07	3.08032e-11
8.98435e-07	-1.10664e-06	-4.2152e-07	8.83485e-07	6.10743e-07	3.89424e-07	3.63101e-07	-4.768e-07	5.53978e-07	1.55801e-07	9.7885e-07	3.71095e-07	-1.276e-06	8.38726e-07	1.36178e-06	1.09268e-06	-9.63347e-07	-4.00235e-07	-7.28166e-07	1.12511e-06	8.50237e-07	2.02962e-07	-8.80755e-07	3.99478e-07	-8.51516e-07	3.67874e-06	6.06597e-07	5.0463e-07	3.32564e-07	-4.73638e-07	3.04804e-11
9.40161e-07	-1.10713e-06	-4.2103e-07	8.83432e-07	6.10864e-07	3.80666e-07	3.52744e-07	-4.27911e-07	5.68033e-07	1.69619e-07	9.78406e-07	3.71189e-07	-1.31871e-06	8.39228e-07	4.68698e-07	1.09387e-06	-9.11689e-07	-3.87721e-07	-7.27222e-07	1.1251e-06	8.51013e-07	2.02972e-07	-8.01962e-07	4.40156e-07	-8.51673e-07	3.67877e-06	6.06139e-07	5.37182e-07	3.37189e-07	-4.81646e-07	2.88378e-11
9.40041e-07	-1.10717e-06	-4.2103e-07	8.83511e-07	6.10824e-07	3.83816e-07	3.55148e-07	-4.45465e-07	5.53759e-07	1.60681e-07	9.78408e-07	3.71323e-07	-1.29134e-06	8.39199e-07	5.2502e-07	1.09373e-06	-9.14298e-07	-3.89968e-07	-7.27487e-07	1.12511e-06	8.51231e-07	2.03059e-07	-8.03097e-07	4.40531e-07	-8.50871e-07	3.67877e-06	6.06164e-07	5.39704e-07	3.39968e-07	-4.80215e-07	2.88339e-11
9.08414e-07	-1.10721e-06	-4.21386e-07	8.83443e-07	6.11035e-07	3.79502e-07	3.57783e-07	-5.01793e-07	5.63187e-07	1.68844e-07	9.80972e-07	3.68783e-07	-1.31646e-06	8.37789e-07	5.31135e-07	1.09343e-06	-9.28857e-07	-3.97722e-07	-7.27586e-07	1.1251e-06	8.49733e-07	2.0295e-07	-8.0138e-07	3.04021e-07	-8.50416e-07	3.67865e-06	6.06454e-07	5.26038e-07	3.39126e-07	-4.75963e-07	2.88188e-11
9.12777e-07	-1.88039e-07	-4.21108e-07	8.83395e-07	6.1079e-07	3.82192e-07	3.65289e-07	-4.8577e-07	5.60276e-07	1.66202e-07	9.7819e-07	3.70866e-07	-1.27054e-06	8.33112e-07	5.55681e-07	1.09365e-06	-9.1973e-07	-3.32638e-07	-7.27577e-07	1.1359e-06	8.50227e-07	2.05365e-07	-7.70849e-07	3.88838e-07	-8.52443e-07	3.67871e-06	6.0619e-07	5.18131e-07	3.26495e-07	-4.77893e-07	2.7481e-11
9.22728e-07	-2.49758e-07	-4.21106e-07	8.83301e-07	6.10898e-07	3.82057e-07	3.59435e-07	-4.50964e-07	5.66594e-07	1.68303e-07	9.78882e-07	3.71202e-07	-1.26259e-06	8.31908e-07	4.08791e-07	1.09365e-06	-9.21015e-07	-3.76146e-07	-7.27517e-07	1.12897e-06	8.50698e-07	2.02947e-07	-7.63672e-07	3.78195e-07	-8.52205e-07	3.67872e-06	6.0575e-07	5.33018e-07	3.33024e-07	-4.79712e-07	2.73539e-11
9.20857e-07	-6.35888e-08	-4.21049e-07	8.83217e-07	6.10857e-07	3.81116e-07	3.5831e-07	-4.45854e-07	1.03803e-07	1.66607e-07	9.7898e-07	3.71015e-07	-1.25302e-06	8.35615e-07	4.61305e-07	1.09359e-06	-9.22724e-07	-3.66311e-07	-7.27484e-07	1.1283e-06	8.51386e-07	2.03853e-07	-7.80202e-07	3.86108e-07	-8.52487e-07	3.67873e-06	6.06048e-07	5.27833e-07	3.34192e-07	-4.80006e-07	2.70264e-11
9.12327e-07	-1.60867e-07	-4.2122e-07	8.83414e-07	6.10785e-07	3.81059e-07	3.61371e-07	-4.62336e-07	1.679e-07	1.6543e-07	9.78894e-07	3.71014e-07	-1.24515e-06	8.33751e-07	4.52415e-07	1.09365e-06	-9.21041e-07	-3.58117e-07	-7.2759e-07	1.12949e-06	8.5056e-07	2.06397e-07	-7.73206e-07	3.86288e-07	-8.5233e-07	3.67871e-06	6.05764e-07	5.26149e-07	3.27579e-07	-4.78612e-07	2.70107e-11
9.1883e-07	-5.43854e-08	-4.21269e-07	8.8339e-07	6.10849e-07	3.81231e-07	3.61453e-07	-6.87366e-08	1.43326e-07	1.65173e-07	9.78943e-07	3.70942e-07	-1.25224e-06	8.3528e-07	3.98642e-07	1.0936e-06	-9.22142e-07	-3.67788e-07	-7.31771e-07	1.13172e-06	8.50864e-07	2.0649e-07	-7.70849e-07	3.76684e-07	-8.51843e-07	3.67871e-06	6.058e-07	5.26224e-07	3.33422e-07	-4.78577e-07	2.67706e-11
9.1757e-07	-1.1303e-07	-4.21227e-07	8.84638e-07	6.11871e-07	3.81871e-07	2.59874e-07	-5.41146e-08	1.50998e-07	1.65702e-07	9.78997e-07	3.70954e-07	-1.25386e-06	8.34402e-07	3.96142e-07	1.09361e-06	-9.21849e-07	-3.57456e-07	-7.28122e-07	1.12928e-06	8.507e-07	2.108e-07	-7.7281e-07	3.82971e-07	-8.52238e-07	3.67671e-06	6.06048e-07	5.27186e-07	3.13339e-07	-4.7914e-07	2.66855e-11
9.16149e-07	-7.47117e-08	-4.21232e-07	8.83995e-07	6.1173e-07	3.81398e-07	2.474e-07	-1.71068e-08	1.53164e-07	1.65708e-07	9.79002e-07	3.70949e-07	-1.25336e-06	8.34482e-07	3.78798e-07	1.09361e-06	-9.21764e-07	-3.61366e-07	-7.29064e-07	1.13067e-06	8.50717e-07	2.072e-07	-7.72159e-07	3.78481e-07	-8.5232e-07	3.67684e-06	6.05866e-07	5.26226e-07	3.27322e-07	-4.78587e-07	2.66607e-11
9.17723e-07	-8.51605e-08	-4.2118e-07	8.84491e-07	6.11484e-07	3.81279e-07	2.1641e-07	-6.72978e-08	1.5648e-07	1.6562e-07	9.79029e-07	3.70947e-07	-1.25394e-06	8.35108e-07	3.81234e-07	1.0936e-06	-9.21837e-07	-3.58604e-07	-7.29019e-07	1.12977e-06	8.50735e-07	2.06987e-07	-7.72394e-07	3.80673e-07	-8.52277e-07	3.65507e-06	6.0582e-07	5.25535e-07	3.22616e-07	-4.78771e-07	2.64957e-11
9.05813e-07	-1.09693e-07	-4.2127e-07	8.84558e-07	6.11544e-07	3.675e-07	2.03038e-07	-1.09536e-07	1.55939e-07	1.65674e-07	4.47836e-07	3.70953e-07	-1.25589e-06	9.06568e-07	3.97637e-07	1.09361e-06	-9.21451e-07	-3.59416e-07	-7.29817e-07	1.12962e-06	8.50737e-07	2.07879e-07	-7.72845e-07	3.54186e-07	-8.21692e-07	3.67056e-06	6.0584e-07	5.25164e-07	3.23027e-07	-4.78799e-07	2.58991e-11
9.15209e-07	-8.92432e-08	-4.21286e-07	8.84991e-07	6.11484e-07	3.80118e-07	2.09428e-07	-7.9329e-08	1.53437e-07	1.65504e-07	6.53695e-07	3.70936e-07	-1.25519e-06	8.44813e-07	3.7777e-07	1.0936e-06	-9.22027e-07	-3.61229e-07	-7.29525e-07	1.12979e-06	8.49788e-07	2.05437e-07	-7.72586e-07	3.77779e-07	-4.40061e-07	3.65963e-06	5.05954e-07	5.31981e-07	3.23944e-07	-4.78684e-07	2.53714e-11
9.14414e-07	-9.08861e-08	-4.21456e-07	8.84416e-07	6.11529e-07	3.79938e-07	2.0776e-07	-8.40494e-08	1.52791e-07	1.64915e-07	7.146e-07	3.70943e-07	-8.30649e-09	8.4824e-07	3.74833e-07	1.0936e-06	-9.21734e-07	-3.60351e-07	-7.22492e-07	1.12979e-06	8.50221e-07	1.96135e-07	-7.72391e-07	3.756e-07	-3.8545e-07	3.66211e-06	5.51972e-07	5.452e-07	3.24648e-07	-4.78746e-07	2.39006e-11
5.15246e-07	-9.53096e-08	-4.21701e-07	8.84565e-07	6.1148e-07	3.79751e-07	2.0403e-07	-7.8244e-08	1.51982e-07	1.63634e-07	6.45923e-07	3.6945e-07	-6.46932e-07	6.29333e-07	3.83358e-07	1.07803e-06	-9.21674e-07	-3.60686e-07	-7.27842e-07	1.12977e-06	8.50138e-07	2.02616e-07	-7.71036e-07	3.78327e-07	-3.97546e-07	3.66263e-06	5.87939e-07	5.44063e-07	3.244e-07	-4.78741e-07	2.33641e-11
7.75256e-07	-9.50193e-08	-4.21366e-07	8.84652e-07	6.11721e-07	3.84754e-07	2.05432e-07	-8.42671e-08	1.51777e-07	1.64041e-07	6.30088e-07	3.81458e-07	-9.97362e-08	4.41888e-07	3.76949e-07	1.08052e-06	-9.2173e-07	-3.60807e-07	-6.8404e-07	1.12977e-06	8.19708e-07	1.96025e-07	-7.72337e-07	3.76776e-07	-3.86545e-07	3.66382e-06	5.77436e-07	5.46101e-07	3.24364e-07	-4.78774e-07	2.2961e-11
7.52178e-07	-9.56449e-08	-4.21335e-07	8.82365e-07	6.15845e-07	3.70461e-07	2.08559e-07	-1.08654e-07	1.50902e-07	1.58344e-07	6.82595e-07	3.66313e-07	-4.06277e-07	2.75174e-07	3.75297e-07	1.07372e-06	-9.4491e-07	-3.60729e-07	-7.27323e-07	1.13593e-06	8.75035e-07	1.26222e-07	-7.72097e-07	3.75808e-07	-3.25614e-07	1.54063e-06	5.717e-07	5.3828e-07	3.2396e-07	-4.78752e-07	1.20769e-11
8.56429e-07	-9.65566e-08	-4.21255e-07	8.84484e-07	6.14394e-07	3.78366e-07	2.09817e-07	-1.22895e-07	1.50379e-07	1.5877e-07	6.86062e-07	3.64253e-07	-3.83822e-07	2.83202e-07	3.75971e-07	1.05695e-06	-9.31968e-07	-3.6073e-07	-7.28607e-07	7.67085e-07	8.61973e-07	1.6125e-07	-7.72231e-07	3.75579e-07	-3.99223e-07	1.6654e-06	5.37898e-07	5.40419e-07	3.24404e-07	-4.78803e-07	1.18927e-11
7.6182e-07	-9.58826e-08	-4.21297e-07	8.81005e-07	6.16699e-07	3.75082e-07	2.09304e-07	-1.22353e-07	1.4888e-07	1.54871e-07	6.78224e-07	3.65702e-07	-3.23688e-07	3.31911e-07	3.75235e-07	1.07251e-06	-9.28489e-07	-3.60755e-07	-7.27159e-07	5.79587e-07	8.51104e-07	1.49533e-07	-7.72634e-07	3.75231e-07	-2.93027e-07	1.63134e-06	5.63507e-07	5.41008e-07	3.24242e-07	-4.78806e-07	1.13021e-11
6.65056e-07	-9.58755e-08	-4.21307e-07	8.71017e-07	6.17878e-07	3.75419e-07	2.08826e-07	-1.21737e-07	1.4921e-07	1.53038e-07	6.8331e-07	3.66099e-07	-3.6945e-07	3.38722e-07	3.74523e-07	1.07059e-06	-9.33751e-07	-3.60794e-07	-7.26207e-07	4.69674e-07	8.31322e-07	1.69981e-07	-7.71887e-07	3.75389e-07	-3.14552e-07	1.5915e-06	5.57545e-07	5.39947e-07	3.23947e-07	-4.78768e-07	1.09282e-11
6.8985e-07	-9.53883e-08	-4.21295e-07	8.78284e-07	6.17458e-07	3.75258e-07	2.08133e-07	-1.20883e-07	1.49736e-07	1.55069e-07	6.77002e-07	3.66091e-07	-3.76116e-07	3.22875e-07	3.74696e-07	1.07153e-06	-9.31241e-07	-3.60733e-07	-7.24122e-07	5.29693e-07	8.29383e-07	1.76395e-07	-7.72187e-07	3.75507e-07	-3.07381e-07	2.49974e-07	5.55954e-07	5.40784e-07	3.24005e-07	-4.78766e-07	8.5382e-12
6.41675e-07	-9.52301e-08	-4.21301e-07	8.745e-07	6.17057e-07	3.75259e-07	2.07612e-07	-1.21846e-07	1.49312e-07	1.58268e-07	6.72228e-07	3.67179e-07	-3.92947e-07	3.31946e-07	3.73299e-07	1.07376e-06	-9.17802e-07	-3.6072e-07	-7.22537e-07	4.44237e-07	8.3459e-07	1.79672e-07	-7.72316e-07	3.75491e-07	-3.54044e-07	1.58064e-07	5.56295e-07	5.40836e-07	3.24072e-07	-4.78756e-07	8.37826e-12
6.62263e-07	-9.55557e-08	-2.18633e-07	8.74646e-07	6.17335e-07	3.74642e-07	2.08138e-07	-1.23825e-07	1.49307e-07	1.58039e-07	6.76505e-07	3.66517e-07	-3.87675e-07	3.28731e-07	3.74443e-07	1.07247e-06	-9.15905e-07	-3.60719e-07	-6.98941e-07	5.22682e-07	8.36624e-07	1.70973e-07	-7.72151e-07	3.75482e-07	-3.30405e-07	2.01795e-07	5.57394e-07	5.40968e-07	3.24043e-07	-4.78766e-07	8.3132e-12
6.64589e-07	-9.48838e-08	-2.11768e-07	8.75703e-07	6.16784e-07	3.7441e-07	2.0787e-07	-1.22766e-07	1.42478e-07	1.52316e-07	6.79507e-07	3.65699e-07	-3.8301e-07	3.25059e-07	3.74415e-07	1.0714e-06	-9.25618e-07	-3.59594e-07	-7.11871e-07	4.45461e-07	8.32138e-07	1.71224e-07	-7.72044e-07	3.75472e-07	-3.1925e-07	2.00944e-07	5.54024e-07	5.87702e-07	3.23385e-07	-3.52089e-07	8.19394e-12
5.30875e-07	-9.51682e-08	-3.48485e-07	8.72489e-07	6.38061e-07	3.5863e-07	2.07563e-07	-1.27729e-07	1.46399e-07	1.52028e-07	1.42794e-07	3.65683e-07	-3.84937e-07	3.24445e-07	3.74747e-07	1.07165e-06	-9.2477e-07	-3.60892e-07	-6.98541e-07	4.92701e-07	8.34373e-07	1.69269e-07	-7.72368e-07	3.75465e-07	-3.27634e-07	1.33742e-07	5.56139e-07	5.37739e-07	3.24063e-07	-4.78747e-07	7.74608e-12
3.81569e-07	-9.50479e-08	-2.96912e-07	8.7519e-07	6.21505e-07	3.73557e-07	2.07563e-07	-1.25124e-07	1.4697e-07	1.5478e-07	2.74023e-07	3.66051e-07	-3.81157e-07	3.14265e-07	3.74529e-07	1.06105e-06	-9.24133e-07	-3.60889e-07	-7.01904e-07	4.62003e-07	8.37386e-07	1.68611e-07	-7.72235e-07	3.75478e-07	-3.1501e-07	1.6704e-07	5.55994e-07	5.37936e-07	3.23826e-07	-4.77874e-07	7.57429e-12
3.93295e-07	-9.48343e-08	-2.03788e-07	8.75111e-07	6.22426e-07	3.75606e-07	2.07368e-07	-1.268e-07	1.46352e-07	1.46938e-07	2.83068e-07	3.65994e-07	-3.81314e-07	3.16639e-07	3.8611e-07	1.06685e-06	-8.6694e-07	-3.60812e-07	-7.00154e-07	4.70288e-07	8.3441e-07	1.56855e-07	-7.72305e-07	3.83198e-07	-3.14814e-07	1.48338e-07	5.5624e-07	5.41341e-07	3.23772e-07	-4.78758e-07	7.46349e-12
3.93223e-07	-9.50256e-08	-2.97093e-07	8.75157e-07	6.18694e-07	3.62205e-07	2.06888e-07	-1.26945e-07	1.47635e-07	1.5387e-07	2.77919e-07	3.65941e-07	-3.81744e-07	3.15527e-07	3.78135e-07	1.05809e-06	-8.58078e-07	-3.59985e-07	-7.01113e-07	4.68599e-07	8.34005e-07	1.57404e-07	-7.48884e-07	3.77483e-07	-3.13188e-07	1.39267e-07	5.5087e-07	5.37335e-07	3.20616e-07	-3.79488e-07	7.31233e-12
4.80262e-07	-9.53087e-08	-2.39546e-07	6.93944e-07	6.23587e-07	3.61661e-07	2.05531e-07	-1.36012e-07	1.47353e-07	1.39093e-07	2.90666e-07	3.64768e-07	-3.79785e-07	3.31255e-07	3.78023e-07	4.09016e-07	-8.59933e-07	-3.70377e-07	-7.01636e-07	4.66233e-07	8.36659e-07	1.66408e-07	-7.54902e-07	3.76563e-07	-3.15939e-07	1.51947e-07	5.48437e-07	5.37637e-07	3.2648e-07	-3.51417e-07	6.15036e-12
4.71135e-07	-9.52394e-08	-2.24766e-07	6.96185e-07	6.20139e-07	3.61773e-07	2.05572e-07	-1.31358e-07	1.47336e-07	1.36426e-07	2.69512e-07	3.65227e-07	-3.7982e-07	3.32447e-07	3.77962e-07	4.41069e-07	-8.64739e-07	-3.65829e-07	-7.01601e-07	4.65866e-07	8.33533e-07	1.66371e-07	-7.67223e-07	3.76981e-07	-3.13361e-07	1.4833e-07	5.55561e-07	5.3342e-07	3.28326e-07	-3.0925e-07	6.14062e-12
4.45224e-07	-9.51854e-08	-2.52985e-07	7.16582e-07	6.22163e-07	3.57679e-07	2.04085e-07	-1.29059e-07	1.47304e-07	1.45316e-07	2.81184e-07	3.64752e-07	-3.80665e-07	3.26911e-07	3.77394e-07	2.57888e-07	-8.58298e-07	-3.67985e-07	-7.01083e-07	4.67682e-07	8.33533e-07	1.66709e-07	-7.50872e-07	3.78003e-07	-3.13305e-07	1.53327e-07	5.50878e-07	5.36711e-07	3.2487e-07	-3.15168e-07	6.0034e-12
4.46427e-07	-9.53879e-08	-2.55951e-07	7.02738e-07	6.22121e-07	3.61109e-07	2.03776e-07	-1.27961e-07	1.47495e-07	1.45204e-07	2.79384e-07	3.64801e-07	-3.8032e-07	3.30041e-07	3.77565e-07	2.85603e-07	-8.59077e-07	-3.68463e-07	-7.01193e-07	4.67407e-07	8.3441e-07	1.66888e-07	-7.53786e-07	3.78116e-07	-3.16453e-07	1.5145e-07	5.51451e-07	2.77483e-07	3.34823e-07	-3.32503e-07	5.82076e-12
4.49081e-07	-9.55369e-08	-2.5633e-07	7.03546e-07	6.22027e-07	3.65366e-07	2.02741e-07	-1.29979e-07	1.47275e-07	1.4397e-07	2.6065e-07	3.64797e-07	-3.80305e-07	3.24428e-07	3.78002e-07	3.22838e-07	-8.61873e-07	-1.00874e-07	-7.01108e-07	4.67284e-07	8.34882e-07	1.66945e-07	-7.58552e-07	3.79143e-07	-3.15724e-07	1.50351e-07	5.50424e-07	3.47498e-07	3.36812e-07	-2.68754e-07	5.72896e-12
1.35415e-07	-1.03886e-07	-2.45688e-07	7.068e-07	6.21721e-07	3.63778e-07	2.13757e-07	-1.17774e-07	1.47327e-07	1.43159e-07	2.60057e-07	3.64097e-07	-3.8064e-07	3.15681e-07	3.78484e-07	3.05517e-07	-8.6163e-07	-2.75945e-07	-7.01178e-07	4.67005e-07	8.34172e-07	1.66474e-07	-7.57477e-07	3.79028e-07	-3.16295e-07	1.50522e-07	5.51585e-07	3.47434e-07	1.22913e-07	-2.96538e-07	5.511e-12
1.90333e-07	-9.8464e-08	-2.49337e-07	7.09836e-07	5.73815e-07	3.64376e-07	2.09728e-07	-1.21703e-07	1.47307e-07	1.43432e-07	2.61141e-07	3.61559e-07	-3.80629e-07	3.18124e-07	3.78449e-07	3.07719e-07	-8.61299e-07	-2.76201e-07	-7.01132e-07	4.66693e-07	8.33961e-07	1.60822e-07	-7.57611e-07	3.78683e-07	-3.16266e-07	1.50522e-07	5.50269e-07	3.15842e-07	1.35794e-07	-3.10926e-07	5.46457e-12
2.079e-07	-9.60198e-08	-2.47014e-07	5.3301e-07	5.99232e-07	3.66432e-07	2.08967e-07	-1.27196e-07	1.47335e-07	1.43646e-07	2.62542e-07	3.48e-07	-3.8045e-07	3.00091e-07	3.78556e-07	3.08206e-07	-8.61659e-07	-1.76541e-07	-7.01068e-07	4.67009e-07	8.34282e-07	1.42919e-07	-7.57949e-07	3.79012e-07	-3.1557e-07	1.50663e-07	5.51219e-07	3.5928e-07	2.10398e-07	-3.01116e-07	5.26417e-12
2.28019e-07	-9.70501e-08	-2.46145e-07	5.87694e-07	5.91759e-07	3.68899e-07	2.0842e-07	-1.18822e-07	1.47286e-07	1.43369e-07	2.68126e-07	3.55195e-07	-3.7988e-07	3.09338e-07	3.61532e-07	3.11867e-07	-8.61908e-07	-1.80897e-07	-7.01088e-07	4.69674e-07	1.86923e-07	1.62516e-07	-7.58112e-07	3.79111e-07	-3.15841e-07	1.50405e-07	5.50564e-07	3.40263e-07	1.90743e-07	-2.97488e-07	4.65317e-12
2.68767e-07	-9.72585e-08	-2.46378e-07	5.94277e-07	5.9654e-07	3.67781e-07	2.08307e-07	-1.20193e-07	1.38232e-07	1.43759e-07	2.63722e-07	3.51847e-07	-3.8027e-07	3.10135e-07	3.71988e-07	3.06844e-07	-3.22472e-07	-1.64242e-07	-6.97164e-07	4.6877e-07	2.54642e-07	1.58477e-07	-7.57594e-07	3.78841e-07	-3.15967e-07	1.54096e-07	5.52581e-07	3.34958e-07	1.89745e-07	-3.01408e-07	4.06311e-12
2.16233e-07	-9.67802e-08	-2.4674e-07	6.02356e-07	5.91388e-07	3.69357e-07	1.27904e-07	-1.24012e-07	1.37876e-07	1.43788e-07	2.64042e-07	3.55598e-07	-3.80254e-07	3.06647e-07	3.71508e-07	3.09073e-07	-1.86994e-07	-1.67886e-07	-7.04783e-07	4.68736e-07	2.41227e-07	1.58271e-07	-7.50065e-07	2.84168e-07	-3.15919e-07	1.6323e-07	5.51946e-07	3.37449e-07	1.68666e-07	-2.97938e-07	3.87412e-12
2.11298e-07	-9.7509e-08	-2.46659e-07	5.76867e-07	5.88361e-07	3.68333e-07	1.9501e-07	-1.23271e-07	1.44073e-07	1.43676e-07	2.6285e-07	3.53933e-07	-3.62072e-07	3.078e-07	3.68986e-07	3.09257e-07	-2.55945e-07	-1.69162e-07	-6.51123e-08	4.69302e-07	2.47638e-07	1.49745e-07	-7.56266e-07	3.55332e-07	-3.15951e-07	1.64847e-07	5.51018e-07	3.40053e-07	1.93713e-07	-2.97447e-07	3.44903e-12
2.15824e-07	-9.682e-08	-2.48185e-07	5.73646e-07	5.92164e-07	3.39883e-07	1.70106e-07	-1.44896e-07	1.37893e-07	1.43807e-07	2.62488e-07	3.02777e-07	-3.72018e-07	3.07139e-07	1.67517e-07	3.09246e-07	-2.78904e-07	-1.67436e-07	-1.48315e-07	4.6824e-07	-4.93005e-08	1.56802e-07	-7.54256e-07	3.0616e-07	-1.55182e-07	1.60377e-07	5.55983e-07	3.38742e-07	1.86621e-07	-1.88468e-07	3.10016e-12
2.12986e-07	-9.70912e-08	-2.47395e-07	5.5298e-07	5.92516e-07	3.43746e-07	1.9159e-07	-1.46e-07	1.33277e-07	1.4379e-07	2.62356e-07	3.06999e-07	-3.67468e-07	3.06829e-07	1.85532e-07	3.09099e-07	-2.76475e-07	-1.66259e-07	-4.46184e-08	4.68354e-07	-3.842e-08	1.59596e-07	-7.56411e-07	3.36567e-07	-1.40146e-07	1.58367e-07	5.54943e-07	3.38686e-07	1.94862e-07	-1.85673e-07	3.08734e-12
2.16055e-07	-9.7408e-08	-2.47727e-07	5.59098e-07	5.92144e-07	3.39629e-07	1.9279e-07	-1.37737e-07	1.36197e-07	1.43803e-07	2.62584e-07	3.06145e-07	-3.70873e-07	3.06209e-07	1.86184e-07	3.092e-07	-2.68326e-07	-1.65097e-07	-5.30924e-08	4.68424e-07	1.01277e-10	1.59916e-07	-7.55779e-07	3.13724e-07	-1.49029e-07	1.59865e-07	5.55069e-07	3.38808e-07	1.91998e-07	-1.88564e-07	3.07551e-12
2.1589e-07	-9.7064e-08	-2.47516e-07	5.56706e-07	5.91973e-07	3.40381e-07	1.88778e-07	-1.34536e-07	1.35387e-07	1.43805e-07	2.62488e-07	3.05704e-07	-3.67141e-07	3.07051e-07	1.7014e-07	3.09152e-07	-2.73352e-07	-1.62882e-07	1.92439e-08	4.68438e-07	-1.37144e-08	1.63487e-07	-7.56498e-07	3.23144e-07	-1.53207e-07	1.60247e-07	5.54668e-07	3.38806e-07	1.89703e-07	-1.82988e-07	3.06796e-12
2.15045e-07	-9.71097e-08	-2.47604e-07	5.56865e-07	5.91638e-07	3.40942e-07	1.82317e-07	-1.3858e-07	1.36e-07	1.43792e-07	2.62518e-07	3.06521e-07	-3.67923e-07	3.06979e-07	1.7499e-07	3.09093e-07	-2.68549e-07	-1.63965e-07	-2.71819e-09	4.6841e-07	-9.23192e-09	1.60514e-07	-7.56164e-07	3.20735e-07	-1.52409e-07	1.59967e-07	5.55203e-07	3.38698e-07	1.89927e-07	-1.85921e-07	3.06496e-12
2.15447e-07	-9.71314e-08	-2.47691e-07	5.56528e-07	5.91883e-07	3.41881e-07	1.82839e-07	-1.4111e-07	1.35473e-07	1.43832e-07	2.62573e-07	3.06229e-07	-3.673e-07	3.06917e-07	1.76025e-07	3.09148e-07	-2.75577e-07	-1.64426e-07	3.46777e-09	4.68406e-07	1.99134e-08	1.60404e-07	-5.90691e-07	3.18787e-07	-1.56281e-07	8.24742e-08	5.54811e-07	3.38542e-07	1.89616e-07	-1.85958e-07	2.82815e-12
2.23512e-07	-9.70399e-08	-2.48842e-07	4.15394e-07	5.91803e-07	3.4227e-07	1.92114e-07	-1.39898e-07	1.35604e-07	1.4382e-07	2.62571e-07	3.06827e-07	-3.67832e-07	3.0618e-07	1.76863e-07	3.09129e-07	-2.70119e-07	-1.64306e-07	3.09212e-09	4.68267e-07	-2.24446e-09	1.60335e-07	-6.24323e-07	3.19176e-07	-1.4722e-07	1.37646e-07	5.55265e-07	3.38784e-07	1.89628e-07	-1.8799e-07	2.74738e-12
2.2014e-07	-9.70997e-08	-2.47657e-07	4.01664e-07	5.91828e-07	3.41978e-07	1.91233e-07	-1.387e-07	1.35595e-07	1.43809e-07	2.62572e-07	3.07457e-07	-3.67706e-07	3.06268e-07	1.75887e-07	3.09126e-07	-2.70641e-07	-1.6423e-07	-2.6603e-09	4.68416e-07	-5.33406e-09	1.60256e-07	-6.23988e-07	3.21058e-07	-1.54866e-07	1.20587e-07	5.54936e-07	3.38624e-07	1.75921e-07	-1.83816e-07	2.72529e-12
2.33303e-07	-9.71054e-08	-2.47953e-07	4.31274e-07	5.91914e-07	3.42094e-07	1.85642e-07	-1.39026e-07	1.35437e-07	1.42242e-07	2.62571e-07	3.06852e-07	-3.67982e-07	3.06753e-07	1.80784e-07	3.07579e-07	-2.71169e-07	-1.63223e-07	-3.78979e-09	4.68502e-07	1.26783e-09	1.60236e-07	-6.14626e-07	3.19649e-07	-1.53346e-07	1.01456e-07	3.75756e-07	3.49015e-07	1.8974e-07	-1.86253e-07	2.5838e-12
2.16308e-07	-9.72855e-08	-2.46547e-07	1.76466e-07	5.91913e-07	3.41867e-07	1.38373e-07	-1.40441e-07	1.35562e-07	1.8692e-07	2.67546e-07	3.06714e-07	-2.0728e-07	3.06795e-07	1.75736e-07	3.08945e-07	-1.55558e-07	-1.63695e-07	-9.10181e-09	4.67425e-07	1.64529e-08	1.60413e-07	-6.17521e-07	3.19309e-07	-1.54615e-07	1.37235e-07	5.54966e-07	3.39401e-07	2.03555e-07	-1.87571e-07	2.45807e-12
2.18379e-07	-9.71126e-08	-2.45683e-07	2.41591e-07	5.92186e-07	3.43325e-07	1.6946e-07	-1.39668e-07	1.34521e-07	1.49175e-07	1.78005e-07	3.06858e-07	-1.24438e-07	3.07784e-07	6.0521e-08	3.08544e-07	-2.6875e-07	-1.63926e-07	-3.3733e-09	4.6842e-07	6.61601e-09	1.60854e-07	-6.1224e-07	3.06723e-07	-1.54708e-07	1.20152e-07	4.0872e-07	3.40365e-07	1.91967e-07	-1.89038e-07	2.27512e-12
2.19807e-07	-9.7112e-08	-1.67607e-07	2.53352e-07	5.92168e-07	3.4197e-07	1.68741e-07	-1.35046e-07	1.34944e-07	1.48661e-07	2.09203e-07	3.06911e-07	-1.51871e-07	3.05435e-07	9.80302e-08	3.07379e-07	-2.04927e-07	-1.63659e-07	-5.33303e-09	4.68524e-07	8.5771e-09	1.61322e-07	-6.13586e-07	2.08128e-07	-1.54405e-07	1.21971e-07	4.1438e-07	3.41139e-07	1.95419e-07	-1.87646e-07	2.19749e-12
2.2355e-07	-9.71451e-08	-1.82334e-07	2.67655e-07	5.91858e-07	3.40282e-07	1.72178e-07	-1.33743e-07	1.34683e-07	1.49012e-07	1.23091e-07	3.06878e-07	-8.2625e-08	3.06485e-07	5.16695e-08	3.08372e-07	-2.21569e-07	-1.61933e-07	-3.52653e-09	4.68185e-07	7.47655e-09	1.62088e-07	-6.12991e-07	2.23225e-07	-1.55047e-07	1.22061e-07	4.35242e-07	3.40176e-07	1.86532e-07	-1.88041e-07	2.1868e-12
2.21042e-07	-9.71663e-08	-1.82425e-07	2.52521e-07	5.9187e-07	3.39908e-07	1.70152e-07	-1.32338e-07	1.34795e-07	1.49783e-07	1.08408e-07	3.06848e-07	-1.17939e-07	3.06911e-07	3.98389e-08	3.08704e-07	-2.24493e-07	-1.56551e-07	-2.54465e-09	4.6846e-07	7.95142e-09	1.61618e-07	-6.12377e-07	2.00833e-07	-1.54693e-07	1.19681e-07	4.30354e-07	3.41031e-07	1.81118e-07	-1.88071e-07	2.16298e-12
2.20635e-07	-9.70419e-08	-1.74401e-07	2.42905e-07	5.91946e-07	3.42498e-07	1.63849e-07	-1.35473e-07	1.3312e-07	8.0091e-08	1.27551e-07	3.06916e-07	-1.16531e-07	3.06488e-07	5.29305e-08	3.07503e-07	-2.02785e-07	-1.63115e-07	-2.84759e-09	4.68386e-07	7.19552e-09	1.61734e-07	-6.13025e-07	2.19506e-07	-1.57625e-07	1.22392e-07	4.29027e-07	3.44242e-07	1.8461e-07	-1.82327e-07	2.14693e-12
2.21391e-07	-9.71392e-08	-1.6952e-07	2.53746e-07	4.99175e-07	3.40185e-07	1.71374e-07	-1.34392e-07	1.34835e-07	7.16389e-08	1.37001e-07	3.08925e-07	-1.11956e-07	3.06687e-07	5.40851e-08	3.08055e-07	-2.24178e-07	-1.62106e-07	-3.95564e-09	4.68378e-07	8.01078e-09	1.61378e-07	-2.86366e-07	2.1316e-07	-1.47303e-07	1.17941e-07	4.30338e-07	3.42049e-07	1.85194e-07	-1.88497e-07	1.76294e-12
2.21552e-07	-9.71264e-08	-1.64757e-07	2.52477e-07	1.99713e-07	3.40326e-07	1.71748e-07	-1.34396e-07	1.3475e-07	1.38826e-07	1.17769e-07	3.09952e-07	-1.09457e-07	3.06478e-07	6.18684e-08	3.04838e-07	-2.1884e-07	-1.62963e-07	-3.73682e-09	4.68292e-07	7.89552e-09	1.61361e-07	-2.08413e-07	2.18388e-07	-1.52303e-07	1.20328e-07	4.29153e-07	2.80268e-07	1.84943e-07	-1.88787e-07	1.48394e-12
2.21754e-07	-9.71559e-08	-1.65347e-07	2.48819e-07	1.53404e-07	3.39611e-07	1.69684e-07	-1.34304e-07	1.33966e-07	1.28946e-07	1.31187e-07	3.13915e-07	-1.12418e-07	3.06362e-07	5.86368e-08	2.74645e-07	-2.16593e-07	-1.6236e-07	-3.16058e-09	4.31136e-07	7.55993e-09	1.61568e-07	-2.56066e-07	2.20035e-07	-1.48399e-07	1.20648e-07	4.28044e-07	3.10245e-07	1.8624e-07	-1.88707e-07	1.45491e-12
2.21583e-07	-9.71521e-08	-1.61752e-07	2.50321e-07	1.32298e-07	3.37755e-07	1.46417e-07	-1.34986e-07	1.33424e-07	1.35123e-07	1.29506e-07	3.11485e-07	-1.11223e-07	3.06379e-07	6.653e-08	2.70622e-07	-2.18938e-07	-1.6239e-07	-4.24465e-10	3.73746e-07	7.57391e-09	1.61521e-07	-2.44147e-07	2.15101e-07	-1.50237e-07	1.21574e-07	4.26962e-07	3.11107e-07	1.98788e-07	-1.88577e-07	1.38988e-12
2.21271e-07	-9.71568e-08	-1.64223e-07	2.49222e-07	1.90517e-07	3.16768e-07	1.60058e-07	-1.35582e-07	1.33706e-07	1.3539e-07	1.33575e-07	3.09883e-07	-1.12315e-07	3.06492e-07	6.41874e-08	2.46658e-07	-2.19789e-07	-1.63186e-07	3.47511e-09	3.60231e-07	7.20491e-09	1.61502e-07	-2.41304e-07	2.15032e-07	-1.49693e-07	1.23439e-07	4.27303e-07	2.93733e-07	1.87108e-07	-1.88509e-07	1.36208e-12
2.2177e-07	-9.61496e-08	-1.63092e-07	2.36882e-07	8.89953e-08	3.24902e-07	1.54585e-07	-1.3591e-07	1.34435e-07	1.35966e-07	1.31546e-07	3.12686e-07	-1.10739e-07	3.06471e-07	6.50769e-08	2.46406e-07	-2.16594e-07	-1.62941e-07	5.67616e-09	3.59828e-07	8.04982e-09	1.62753e-07	-2.50549e-07	2.14852e-07	-1.4856e-07	1.23818e-07	4.27437e-07	2.9404e-07	1.98254e-07	-1.88577e-07	1.33965e-12
2.23124e-07	-9.77669e-08	-1.68534e-07	2.29647e-07	1.35218e-07	3.29897e-07	1.54838e-07	-1.37571e-07	1.34259e-07	1.34591e-07	1.3002e-07	2.75165e-07	-1.11671e-07	2.92584e-07	6.39947e-08	2.6154e-07	-2.18663e-07	-1.60467e-07	2.40969e-09	4.75743e-08	7.76246e-09	1.62921e-07	-2.49204e-07	2.15248e-07	-1.49768e-07	1.23365e-07	4.27868e-07	2.88392e-07	1.93265e-07	-1.88519e-07	1.19749e-12
2.20137e-07	-9.80421e-08	-1.669e-07	2.30572e-07	1.1648e-07	3.27404e-07	1.51408e-07	-1.34272e-07	1.3068e-07	1.35702e-07	1.30881e-07	3.00814e-07	-1.12149e-07	3.04691e-07	6.45963e-08	2.63546e-07	-2.17961e-07	-1.6217e-07	3.11636e-09	1.21294e-07	1.19336e-08	1.61048e-07	-2.05244e-07	4.02083e-08	-9.81888e-08	1.25164e-07	4.2692e-07	2.92133e-07	1.9223e-07	-1.88944e-07	1.14687e-12
2.20505e-07	-9.76305e-08	-1.66612e-07	2.40601e-07	9.50924e-08	3.27112e-07	1.53914e-07	-1.30816e-07	1.2907e-07	1.35104e-07	1.30398e-07	2.88346e-07	-1.12245e-07	3.0082e-07	6.35265e-08	2.60448e-07	-2.19785e-07	-1.61775e-07	2.75818e-09	5.59053e-08	8.60006e-09	1.60712e-07	-1.82411e-07	7.90752e-08	-1.33802e-07	1.25099e-07	4.27142e-07	2.84497e-07	1.91668e-07	-1.89236e-07	1.1232e-12
2.23021e-07	-9.78423e-08	-6.06724e-08	2.40263e-07	1.07072e-07	3.26495e-07	1.52706e-07	-1.33773e-07	1.28535e-07	1.34784e-07	1.30656e-07	2.97372e-07	-1.12008e-07	2.92605e-07	6.36247e-08	2.72116e-07	-2.17656e-07	-1.61426e-07	2.73461e-09	9.54396e-08	8.70275e-09	1.60892e-07	-2.07868e-07	1.31111e-07	-1.25747e-07	1.25449e-07	3.16722e-07	2.84878e-07	1.91815e-07	-1.89489e-07	1.05107e-12
2.21697e-07	-9.7866e-08	-9.25267e-08	2.39374e-07	1.03842e-07	3.26845e-07	1.53602e-07	-1.33402e-07	1.29956e-07	1.34964e-07	1.30578e-07	2.90675e-07	-1.11981e-07	2.98097e-07	6.41758e-08	2.60562e-07	-2.18821e-07	-1.61646e-07	3.0559e-09	8.40352e-08	8.68172e-09	1.6112e-07	-2.06889e-07	1.00399e-07	-1.29133e-07	1.25043e-07	3.06507e-07	2.86534e-07	1.92011e-07	-1.8919e-07	1.03467e-12
2.21862e-07	-9.76719e-08	-1.10733e-07	2.41439e-07	9.69351e-08	3.26876e-07	1.51515e-07	-1.31229e-07	1.31707e-07	1.34514e-07	1.30328e-07	2.91075e-07	-1.12002e-07	2.97332e-07	6.38074e-08	2.59503e-07	-2.17619e-07	-1.61678e-07	3.06484e-09	9.77787e-08	8.88232e-09	1.61183e-07	-2.02222e-07	1.03595e-07	-1.20155e-07	1.25209e-07	2.93894e-07	2.8643e-07	1.91954e-07	-1.91131e-07	1.02791e-12
2.21837e-07	-9.78158e-08	-4.97266e-08	2.04365e-07	1.05348e-07	3.27082e-07	1.3967e-07	-4.40163e-08	1.31305e-07	1.35031e-07	1.30517e-07	2.92121e-07	-1.11463e-07	2.9628e-07	5.61387e-08	2.67055e-07	-2.19121e-07	-1.61582e-07	2.99475e-09	8.93826e-08	3.36317e-09	1.60938e-07	-1.91707e-07	9.81663e-08	-1.12408e-07	1.25227e-07	3.15085e-07	2.88966e-07	1.91995e-07	-1.89718e-07	9.93437e-13
2.21847e-07	-9.72755e-08	-6.73819e-08	2.16362e-07	1.02248e-07	3.27142e-07	1.38111e-07	-7.78003e-08	1.31385e-07	1.34982e-07	1.3049e-07	2.92968e-07	-1.1193e-07	2.95677e-07	6.37019e-08	2.00708e-07	-1.09052e-07	-1.67203e-07	2.93311e-09	8.80882e-08	3.75604e-09	1.64767e-07	-1.94795e-07	7.80306e-08	-1.1924e-07	1.25274e-07	3.14951e-07	1.88705e-07	1.91957e-07	-1.89971e-07	8.91734e-13
2.21912e-07	-9.77105e-08	-3.41931e-08	2.03589e-07	1.02465e-07	3.27133e-07	1.43579e-07	-9.21968e-09	1.31381e-07	1.34916e-07	1.30523e-07	2.92667e-07	-1.11576e-07	2.95954e-07	6.41961e-08	2.11784e-07	-1.11333e-07	-1.66877e-07	2.92912e-09	8.87196e-08	3.35736e-09	1.64037e-07	-1.91746e-07	8.95685e-08	-1.21373e-07	1.25086e-07	3.14647e-07	1.89135e-07	1.91954e-07	-1.89612e-07	8.84573e-13
2.21893e-07	-9.75867e-08	-8.59782e-08	9.50869e-08	1.28321e-07	1.65363e-07	1.10452e-07	-9.20155e-08	1.31107e-07	1.6289e-07	1.2978e-07	2.99588e-07	-1.11812e-07	2.95543e-07	6.44417e-08	2.03466e-07	-2.63738e-08	-1.6333e-07	3.67109e-09	8.75928e-08	5.74845e-09	1.62448e-07	-1.94708e-07	7.8083e-08	-1.17504e-07	1.25096e-07	3.12812e-07	2.11591e-07	1.92008e-07	-1.33639e-07	7.67681e-13
2.21893e-07	-9.75806e-08	-8.37094e-08	1.08065e-07	1.07998e-07	1.68371e-07	1.10512e-07	-8.7504e-08	1.30381e-07	1.43591e-07	1.29877e-07	2.96509e-07	-1.11837e-07	2.95564e-07	6.43487e-08	2.05637e-07	-8.63315e-08	-1.63504e-07	3.78258e-09	8.77185e-08	6.54403e-09	1.63768e-07	-1.9507e-07	8.14358e-08	-1.19859e-07	1.2525e-07	3.13534e-07	2.04811e-07	1.91977e-07	-1.3239e-07	7.64152e-13
2.21812e-07	-9.75843e-08	-7.4344e-08	1.02034e-07	1.21549e-07	1.56591e-07	1.20584e-07	-9.09213e-08	1.30383e-07	1.44857e-07	1.29339e-07	2.97686e-07	-1.11629e-07	2.956e-07	3.83395e-08	2.07013e-07	-6.1362e-08	-1.63816e-07	5.02512e-10	8.28915e-08	4.89522e-09	1.61611e-07	-1.94064e-07	5.90613e-08	-1.18442e-07	6.65121e-08	3.11709e-07	2.03237e-07	1.9199e-07	-1.3545e-07	7.41147e-13
2.2003e-07	-9.74287e-08	-7.77853e-08	1.06168e-07	1.22989e-07	1.6094e-07	1.17794e-07	-7.84131e-08	1.28772e-07	1.41486e-07	1.29249e-07	2.97303e-07	-1.11474e-07	2.95693e-07	3.78277e-08	9.85732e-08	-7.52759e-08	-1.6334e-07	7.81938e-09	8.7952e-08	5.91543e-09	1.61701e-07	-1.90966e-07	7.81415e-08	-1.18603e-07	5.67283e-08	3.11738e-07	2.06848e-07	1.91571e-07	-1.21947e-07	7.06704e-13
2.15826e-07	-9.74331e-08	3.70744e-08	1.07235e-07	1.12371e-07	1.53622e-07	1.18385e-07	-8.60002e-08	1.28347e-07	1.39794e-07	1.27425e-07	2.96372e-07	-1.14699e-07	2.95653e-07	3.32307e-08	9.02863e-08	-5.82951e-08	-1.58737e-07	1.28517e-08	8.79362e-08	5.8475e-09	1.61998e-07	-1.92614e-07	8.08341e-08	-1.18239e-07	7.79145e-08	3.12458e-07	2.08506e-07	1.91436e-07	-1.10852e-07	6.92995e-13
2.14494e-07	-9.74067e-08	-5.44343e-09	1.02444e-07	1.13379e-07	1.56394e-07	1.19434e-07	-8.60615e-08	1.21192e-07	1.40377e-07	1.27892e-07	2.9657e-07	-1.14044e-07	2.95664e-07	3.37424e-08	8.59237e-08	-6.66338e-08	-1.60079e-07	6.84984e-09	8.65005e-08	5.70622e-09	1.61852e-07	-1.933e-07	8.21049e-08	-1.18302e-07	6.75149e-08	3.12406e-07	2.08187e-07	1.9171e-07	-1.13382e-07	6.89683e-13
2.17412e-07	-1.00311e-07	-5.38625e-08	1.06337e-07	1.16706e-07	1.61971e-07	1.17635e-07	-8.96734e-08	9.15524e-08	1.39272e-07	1.29981e-07	2.93695e-07	-1.11541e-07	2.58944e-07	3.90499e-08	9.54044e-08	-6.06513e-08	-8.58275e-08	2.34348e-09	8.33395e-08	5.6269e-09	1.61431e-07	-1.94071e-07	7.51981e-08	-1.18594e-07	8.00789e-08	3.11503e-07	2.0731e-07	1.45991e-07	-1.23946e-07	6.38894e-13
2.16118e-07	-9.92431e-08	-7.82487e-08	1.05397e-07	1.15045e-07	1.6045e-07	1.20014e-07	-8.84581e-08	1.0568e-07	1.10707e-07	1.27634e-07	2.94589e-07	-4.1003e-09	2.60386e-07	3.91751e-08	9.03409e-08	-5.97018e-08	-1.15419e-07	4.94636e-09	8.37878e-08	5.6567e-09	1.61519e-07	-1.93726e-07	7.82239e-08	-1.18657e-07	6.28036e-08	3.12115e-07	2.06793e-07	1.48945e-07	-1.20278e-07	6.27561e-13
2.17109e-07	-9.81742e-08	-5.16408e-08	1.03961e-07	1.16366e-07	1.57732e-07	1.18798e-07	-8.95898e-08	9.6555e-08	1.23283e-07	1.28102e-07	2.93683e-07	-5.71168e-08	2.51768e-07	5.75651e-08	1.04562e-07	-5.75974e-08	-1.07844e-07	5.02473e-09	8.46283e-08	5.78881e-09	1.61558e-07	-1.93022e-07	6.90853e-08	-1.19147e-07	7.89072e-08	3.12898e-07	2.0677e-07	1.45323e-07	-1.19809e-07	6.2574e-13
2.16142e-07	-9.88369e-08	-6.92195e-08	1.05861e-07	1.14807e-07	1.59479e-07	1.19275e-07	-8.73257e-08	1.0201e-07	1.23893e-07	1.28145e-07	2.32021e-07	-4.96631e-08	2.54491e-07	3.79176e-08	9.92951e-08	-5.82326e-08	-1.02994e-07	6.67158e-09	8.52354e-08	6.0409e-09	1.72283e-07	-1.92635e-07	7.49096e-08	-1.18906e-07	6.68757e-08	3.14382e-07	2.06937e-07	9.10561e-08	-1.2182e-07	5.84638e-13
2.16161e-07	-9.86687e-08	-6.55983e-08	1.05659e-07	1.15133e-07	1.59604e-07	1.1956e-07	-8.77858e-08	1.00045e-07	1.19383e-07	1.2798e-07	2.32635e-07	-5.08946e-08	2.55699e-07	4.0272e-08	9.82962e-08	-5.80925e-08	-1.01214e-07	6.42383e-09	8.52219e-08	5.81098e-09	1.65677e-07	-1.92906e-07	7.51898e-08	-1.18943e-07	7.0833e-08	3.14152e-07	2.07031e-07	9.53345e-08	-1.21408e-07	5.82492e-13
2.16197e-07	-9.88275e-08	-6.48324e-08	1.0449e-07	1.1588e-07	1.61012e-07	1.19119e-07	-8.84304e-08	9.69746e-08	1.17934e-07	8.60624e-08	2.41578e-07	-5.29495e-08	2.54741e-07	3.9862e-08	9.7706e-08	-5.77479e-08	-1.01455e-07	4.6088e-09	8.51641e-08	5.83527e-09	1.63959e-07	-1.93001e-07	7.59021e-08	-1.18873e-07	6.94161e-08	3.13354e-07	2.06936e-07	1.00361e-07	-1.20777e-07	5.76355e-13
2.16384e-07	-6.59285e-08	-4.84408e-08	1.10297e-07	1.15113e-07	1.59549e-07	5.79132e-08	-8.87213e-08	9.93306e-08	-2.40506e-08	9.21177e-08	2.42803e-07	-4.89778e-08	2.54787e-07	3.90858e-08	9.67556e-08	-5.82031e-08	-1.03755e-07	4.47077e-09	8.86592e-08	5.92133e-09	1.67018e-07	-1.93014e-07	7.54737e-08	-1.18863e-07	6.9728e-08	1.70237e-07	2.01913e-07	1.0922e-07	-1.22399e-07	4.80266e-13
2.16368e-07	-6.54901e-08	-5.5821e-08	1.10989e-07	7.7788e-08	1.5963e-07	7.75432e-08	-8.87278e-08	9.84439e-08	2.16748e-08	1.0812e-07	2.42819e-07	-4.8846e-08	2.52699e-07	3.89227e-08	9.68406e-08	-5.81871e-08	-1.01288e-07	4.53585e-09	9.05591e-08	5.76838e-09	1.6583e-07	-1.92962e-07	7.71207e-08	-1.18852e-07	6.98119e-08	1.55395e-07	2.02054e-07	1.07546e-07	-1.22566e-07	4.73047e-13
2.16342e-07	-6.88607e-08	-5.58072e-08	1.10099e-07	8.81445e-08	1.60228e-07	7.75038e-08	-8.85495e-08	9.86676e-08	1.11634e-08	9.93983e-08	2.42503e-07	-4.90624e-08	2.46164e-07	3.89447e-08	9.67863e-08	-5.81848e-08	-1.01257e-07	4.54156e-09	8.97772e-08	5.80525e-09	1.65463e-07	-1.92977e-07	7.64486e-08	-1.18893e-07	6.94452e-08	1.53664e-07	2.02705e-07	1.03933e-07	-1.2249e-07	4.6819e-13
2.16337e-07	-6.95264e-08	-5.67713e-08	1.0763e-07	7.05143e-08	1.59998e-07	8.76098e-08	-8.82977e-08	9.87045e-08	2.85087e-08	1.069e-07	2.33063e-07	-5.00439e-08	2.46271e-07	2.07958e-08	9.56053e-08	-1.88642e-08	-1.02445e-07	4.65914e-09	8.95344e-08	5.81178e-09	1.66163e-07	-1.93012e-07	7.54021e-08	-1.19357e-07	6.96549e-08	1.51896e-07	2.03546e-07	1.04104e-07	-1.21899e-07	4.60284e-13
2.16352e-07	-6.90777e-08	-5.88225e-08	1.06541e-07	9.24499e-08	1.60028e-07	8.23775e-08	-8.97539e-08	9.84963e-08	1.49796e-08	9.9542e-08	2.38671e-07	-4.95168e-08	2.3821e-07	3.96085e-08	9.67545e-08	-5.87639e-08	-1.01753e-07	4.62108e-09	8.95701e-08	5.80418e-09	1.66113e-07	-4.3218e-08	7.60256e-08	-1.18878e-07	7.00153e-08	1.61816e-07	4.59069e-08	1.05731e-07	-1.22744e-07	3.9301e-13
2.16353e-07	-6.84818e-08	-7.06773e-08	1.05571e-07	8.94458e-08	1.59999e-07	8.12678e-08	-8.84494e-08	9.83005e-08	1.87653e-08	9.82395e-08	8.22183e-08	-5.0188e-08	2.41914e-07	3.93003e-08	4.54572e-08	-5.91262e-08	-1.02092e-07	5.53326e-09	8.91559e-08	4.68251e-09	1.66143e-07	-6.47445e-08	7.60599e-08	-1.18982e-07	7.00623e-08	1.56576e-07	4.44561e-08	1.06079e-07	-1.24908e-07	3.38658e-13
2.16357e-07	-6.79517e-08	-6.07289e-08	1.02893e-07	8.34638e-08	1.60192e-07	8.57656e-08	-8.88533e-08	9.8568e-08	2.43258e-08	9.81611e-08	5.92461e-08	-4.94918e-08	2.43688e-07	3.95269e-08	5.71145e-08	-5.78174e-08	-1.01711e-07	4.7622e-09	9.00597e-08	5.79286e-09	1.65981e-07	-6.27437e-08	7.56554e-08	-1.18932e-07	6.99721e-08	1.55678e-07	3.31948e-08	1.05596e-07	-1.21773e-07	3.33115e-13
2.16356e-07	-6.84961e-08	-6.84916e-08	1.02367e-07	8.59778e-08	1.60127e-07	8.11651e-08	-8.88675e-08	9.85208e-08	2.21124e-08	9.48452e-08	3.54699e-08	-4.97396e-08	2.43024e-07	3.94737e-08	6.96545e-08	-5.83019e-08	-1.0189e-07	4.8022e-09	8.98542e-08	5.35404e-09	1.65861e-07	-4.15869e-08	7.56318e-08	-1.18985e-07	6.99903e-08	1.55392e-07	4.64604e-08	1.05576e-07	-1.2163e-07	3.3075e-13
2.16362e-07	-6.67032e-08	-6.29008e-08	1.03291e-07	8.60951e-08	1.60444e-07	7.46719e-08	-8.89632e-08	9.85108e-08	2.02009e-08	9.82123e-08	5.28143e-08	-4.95343e-08	2.4273e-07	3.94586e-08	7.4318e-08	-5.82784e-08	-1.01821e-07	4.89635e-09	8.97887e-08	5.27472e-09	1.65959e-07	-4.6862e-08	7.56695e-08	-3.60231e-08	6.98735e-08	1.54763e-07	4.4887e-08	1.05745e-07	-1.22665e-07	3.19249e-13
2.16422e-07	-2.07079e-08	-6.04763e-08	1.53364e-08	8.49806e-08	1.60209e-07	8.19834e-08	-8.9036e-08	9.85531e-08	2.14474e-08	9.52397e-08	4.06034e-08	-4.94136e-08	2.42134e-07	4.06025e-08	6.44779e-08	-5.57923e-08	-1.00956e-07	4.87439e-09	8.96609e-08	1.95576e-09	1.65901e-07	-4.34568e-08	7.56456e-08	-6.66575e-08	6.98131e-08	1.5291e-07	3.91139e-08	1.05742e-07	-1.20991e-07	3.0302e-13
2.16457e-07	-2.35391e-08	-6.05479e-08	2.78989e-08	8.5257e-08	1.60212e-07	6.9582e-08	-8.89938e-08	9.85387e-08	2.18378e-08	9.59957e-08	4.21054e-08	-4.94712e-08	2.42107e-07	4.05829e-08	6.62459e-08	-5.60562e-08	-1.01279e-07	4.88832e-09	8.96611e-08	3.13045e-09	1.65908e-07	-4.31604e-08	7.56582e-08	-6.70551e-08	6.98558e-08	1.5297e-07	4.33228e-08	1.05737e-07	-1.21497e-07	3.03003e-13
2.16466e-07	-3.15527e-08	-6.12866e-08	3.30768e-08	8.52349e-08	1.18079e-07	7.69903e-08	-8.91275e-08	9.77685e-08	2.11453e-08	9.67404e-08	4.29043e-08	-4.92309e-08	2.42274e-07	4.05954e-08	6.49271e-08	-5.55479e-08	-1.01361e-07	4.89784e-09	8.97072e-08	7.46893e-10	1.65776e-07	-4.5388e-08	7.5667e-08	-5.63784e-08	6.98426e-08	1.5344e-07	4.1057e-08	1.0577e-07	-1.21455e-07	2.91894e-13
2.16528e-07	-2.31867e-08	-6.1033e-08	3.15246e-08	8.52797e-08	1.11102e-07	7.03858e-08	-8.89626e-08	8.12952e-08	2.11211e-08	9.65218e-08	3.8645e-08	-4.8948e-08	2.42342e-07	4.13755e-08	6.58829e-08	-5.59433e-08	-1.01401e-07	4.90486e-09	8.96877e-08	1.67615e-09	1.65822e-07	-4.49673e-08	7.56687e-08	-6.11347e-08	6.98501e-08	1.53632e-07	4.02365e-08	1.05714e-07	-1.21407e-07	2.86149e-13
2.17324e-07	-2.90226e-08	-5.9935e-08	3.38548e-08	8.52437e-08	1.03279e-07	6.72497e-08	-8.4944e-08	8.32714e-08	2.16948e-08	9.58266e-08	4.13109e-08	-4.92537e-08	2.44014e-07	-1.2244e-09	6.44382e-08	-5.66418e-08	-1.00881e-07	5.02967e-09	8.97691e-08	-4.6496e-09	1.65818e-07	-4.60999e-08	7.57075e-08	-6.28385e-08	7.01136e-08	1.53583e-07	2.45856e-08	9.95933e-08	-1.21635e-07	2.81512e-13
2.17181e-07	-2.97491e-08	-6.04859e-08	3.26251e-08	8.51917e-08	1.08275e-07	6.85501e-08	-8.4152e-08	5.98966e-08	2.14404e-08	1.58649e-08	4.11485e-08	-4.92389e-08	2.4309e-07	1.97806e-08	6.54472e-08	-5.61307e-08	-1.0093e-07	5.01364e-09	7.6591e-08	5.63264e-11	1.65783e-07	-4.62749e-08	7.57099e-08	-6.29472e-08	7.01946e-08	1.54279e-07	3.62623e-08	1.02058e-07	-1.2165e-07	2.69528e-13
2.16817e-07	-2.94472e-08	-6.05975e-08	2.38959e-08	8.51161e-08	1.06656e-07	6.77401e-08	-8.44339e-08	6.90051e-08	2.15266e-08	3.93696e-08	4.0072e-08	-4.91267e-08	2.43598e-07	2.87978e-08	6.50835e-08	-5.60452e-08	-1.01075e-07	4.99462e-09	4.93832e-08	-1.84595e-09	1.65714e-07	-4.60725e-08	7.57194e-08	-6.42428e-08	7.00359e-08	1.53928e-07	3.50639e-08	1.01351e-07	-1.21603e-07	2.67814e-13
2.16998e-07	-2.91998e-08	-6.00021e-08	2.85306e-08	8.49515e-08	1.07037e-07	6.62735e-08	-8.51557e-08	6.88822e-08	2.1419e-08	1.94155e-08	3.99778e-08	-4.91838e-08	2.43255e-07	2.24594e-08	6.5542e-08	-5.62538e-08	-1.01114e-07	5.03824e-09	3.95892e-08	-1.37115e-09	1.65735e-07	-4.60342e-08	7.57117e-08	-6.35065e-08	7.01178e-08	1.54221e-07	3.29854e-08	9.98262e-08	-1.21594e-07	2.65118e-13
2.1689e-07	-2.83765e-08	-4.65877e-08	3.02042e-08	8.51788e-08	1.06586e-07	6.66776e-08	-8.45982e-08	6.58499e-08	2.13157e-08	1.15495e-08	3.96955e-08	-4.91857e-08	2.43094e-07	2.68059e-08	6.5512e-08	-5.62796e-08	-9.83766e-08	8.43179e-09	3.72388e-08	-1.38524e-09	1.657e-07	-4.61508e-08	7.56989e-08	-6.35003e-08	7.01189e-08	1.54454e-07	3.1489e-08	9.97627e-08	-1.21597e-07	2.62329e-13
2.16899e-07	-2.88166e-08	-4.71626e-08	2.99128e-08	8.50888e-08	1.06591e-07	6.64711e-08	-8.46412e-08	6.49277e-08	2.109e-08	1.52478e-08	4.01835e-08	-4.91947e-08	2.43096e-07	2.59783e-08	6.56027e-08	-5.62939e-08	-9.83978e-08	8.31528e-09	3.41286e-08	-1.10923e-09	1.65704e-07	-4.61761e-08	7.56991e-08	-6.35035e-08	7.01199e-08	1.54467e-07	3.17265e-08	9.9793e-08	-1.21599e-07	2.62149e-13
2.16909e-07	-2.89356e-08	-4.94489e-08	2.86662e-08	8.51192e-08	1.06788e-07	6.6023e-08	-3.6348e-08	6.43152e-08	2.14553e-08	1.67658e-08	3.99668e-08	-4.9199e-08	2.43243e-07	2.42184e-08	6.55308e-08	-5.68418e-08	-9.90644e-08	5.67996e-09	3.51418e-08	-9.78998e-10	1.65763e-07	-4.275e-08	7.57071e-08	-6.36057e-08	7.01128e-08	1.54609e-07	3.23941e-08	1.00355e-07	-1.21584e-07	2.56545e-13
2.10363e-07	-2.89256e-08	-4.92461e-08	2.88455e-08	8.50769e-08	1.06725e-07	6.55042e-08	-9.69e-10	6.56908e-08	2.18995e-08	1.72068e-08	3.99682e-08	-4.9192e-08	2.43608e-07	2.4606e-08	6.55833e-08	-5.7763e-08	-9.91564e-08	6.69594e-09	3.43594e-08	-1.05156e-09	1.62839e-07	-4.08849e-08	7.57716e-08	-6.34225e-08	6.94531e-08	1.54552e-07	3.26035e-08	1.00307e-07	-1.21573e-07	2.51587e-13
2.19854e-07	-2.90388e-08	-5.09778e-08	2.92428e-08	8.45483e-08	1.06899e-07	6.51028e-08	-1.92894e-08	6.4658e-08	2.14688e-08	1.5528e-08	3.99837e-08	-4.95158e-08	2.00979e-07	2.46728e-08	6.55785e-08	-5.68206e-08	-9.98996e-08	7.08285e-09	4.53269e-08	-9.73754e-10	1.62694e-07	-4.31423e-08	7.57576e-08	-6.35491e-08	7.00265e-08	1.38761e-07	3.25145e-08	1.01157e-07	-1.13823e-07	2.3188e-13
2.15253e-07	-2.88432e-08	-4.97782e-08	2.90001e-08	8.44125e-08	1.01026e-07	6.60615e-08	-2.15467e-08	3.0789e-08	2.13781e-08	1.67854e-08	4.00094e-08	-4.94297e-08	2.07637e-07	2.46565e-08	6.56463e-08	-5.70583e-08	-9.94581e-08	6.68799e-09	3.49162e-08	-1.00696e-09	3.93114e-08	-4.17852e-08	7.57415e-08	-6.35115e-08	6.98395e-08	1.4571e-07	3.2462e-08	1.07086e-07	-1.19788e-07	2.06859e-13
2.16155e-07	-2.87129e-08	-4.97415e-08	2.91052e-08	8.436e-08	9.7983e-08	6.58142e-08	-2.6797e-08	3.18846e-08	2.1305e-08	1.7698e-08	3.99537e-08	-4.95945e-08	2.04989e-07	2.44839e-08	6.57302e-08	-5.69927e-08	-9.9543e-08	7.07105e-09	4.10946e-08	-9.8484e-10	3.58384e-08	-4.2843e-08	7.57468e-08	-6.35086e-08	6.97787e-08	1.42421e-07	3.23519e-08	1.04135e-07	-1.16749e-07	2.03877e-13
2.14149e-07	-2.87418e-08	-4.87339e-08	2.9247e-08	8.43921e-08	1.01995e-07	6.57697e-08	-2.60659e-08	3.34118e-08	2.13433e-08	1.77712e-08	3.99906e-08	-4.96308e-08	1.99337e-07	2.4376e-08	6.57353e-08	-5.69702e-08	-9.95028e-08	7.16164e-09	3.9453e-08	-1.00177e-09	5.09712e-08	-4.3073e-08	7.57377e-08	-6.35136e-08	6.9805e-08	1.4306e-07	3.22837e-08	1.03766e-07	-1.17038e-07	2.02872e-13
2.15598e-07	-2.87875e-08	-4.91933e-08	2.90789e-08	8.45312e-08	1.00005e-07	6.54688e-08	-2.54424e-08	3.92884e-08	2.14497e-08	1.6603e-08	3.99989e-08	-4.98428e-08	1.97402e-07	2.43868e-08	6.56156e-08	-5.71994e-08	-9.96141e-08	6.96489e-09	3.98827e-08	-9.831e-10	3.87516e-08	-4.20882e-08	7.57356e-08	-6.35446e-08	6.99808e-08	1.38735e-07	3.18335e-08	1.02993e-07	-1.17329e-07	2.00301e-13
2.15692e-07	-2.88571e-08	-4.91905e-08	2.90842e-08	8.45587e-08	1.00274e-07	6.5471e-08	-2.51183e-08	3.67181e-08	2.14487e-08	1.66417e-08	3.99802e-08	-4.97938e-08	1.97545e-07	2.43909e-08	6.56189e-08	-5.7222e-08	-9.95382e-08	6.96598e-09	3.98279e-08	-9.81209e-10	3.95164e-08	-4.20478e-08	7.57367e-08	-6.35421e-08	6.98885e-08	1.38973e-07	3.19214e-08	1.02681e-07	-1.16351e-07	2.00051e-13
2.14967e-07	-2.88578e-08	-4.91914e-08	2.91173e-08	8.45329e-08	1.01166e-07	6.55071e-08	-2.47228e-08	3.84251e-08	2.13821e-08	1.67074e-08	3.99816e-08	-4.9659e-08	1.97666e-07	2.44738e-08	6.56659e-08	-5.71719e-08	-9.96e-08	6.97479e-09	3.84978e-08	-9.87758e-10	3.84441e-08	-4.24477e-08	7.57371e-08	-3.57624e-08	6.98971e-08	1.38935e-07	3.07523e-08	1.02899e-07	-1.17317e-07	1.97355e-13
2.15024e-07	-2.88648e-08	-4.91487e-08	2.92072e-08	8.45556e-08	1.00541e-07	6.55423e-08	-2.51965e-08	3.70854e-08	2.14389e-08	1.66088e-08	3.99379e-08	-4.9693e-08	1.97924e-07	2.44411e-08	6.56233e-08	-5.72369e-08	-9.95304e-08	7.0836e-09	3.88402e-08	-9.88463e-10	4.0677e-08	-4.22367e-08	7.57378e-08	-3.28242e-08	6.98913e-08	1.3924e-07	3.06459e-08	1.02469e-07	-1.17249e-07	1.97232e-13
2.14079e-07	-2.88147e-08	-4.92155e-08	2.91864e-08	8.45475e-08	1.00532e-07	6.55295e-08	-1.24548e-08	3.72727e-08	2.14341e-08	1.66534e-08	3.98794e-08	-4.9685e-08	1.97799e-07	2.44908e-08	6.56369e-08	-5.7239e-08	-9.95632e-08	7.0403e-09	3.92039e-08	-9.9074e-10	4.02232e-08	-4.22922e-08	7.57485e-08	-3.54563e-08	6.98665e-08	1.39175e-07	3.15196e-08	1.02695e-07	-1.17186e-07	1.96557e-13
2.14323e-07	-2.88358e-08	-4.92172e-08	2.91672e-08	8.45554e-08	1.005e-07	6.55356e-08	-1.23584e-08	3.77493e-08	2.14217e-08	1.69416e-08	2.98741e-08	-4.97137e-08	1.97654e-07	2.44965e-08	6.56363e-08	-5.72102e-08	-9.95759e-08	7.03229e-09	3.89831e-08	-9.87856e-10	4.03146e-08	-4.2254e-08	7.57493e-08	-3.56679e-08	6.98877e-08	1.3923e-07	3.09449e-08	1.0237e-07	-1.17223e-07	1.95874e-13
-2.06051e-09	-2.88476e-08	-4.91873e-08	8.91096e-09	8.75739e-08	1.00626e-07	6.55604e-08	-1.89817e-08	3.78404e-08	2.14374e-08	1.68045e-08	3.74297e-08	-4.40473e-08	1.97673e-07	2.44683e-08	6.56311e-08	-5.72583e-08	-9.95728e-08	1.81086e-08	3.91542e-08	-9.89056e-10	4.04032e-08	-4.21921e-08	7.57848e-08	-3.60756e-08	6.98962e-08	1.3573e-07	3.13434e-08	7.82238e-08	-1.17568e-07	1.45029e-13
1.17677e-10	-2.88383e-08	-4.91968e-08	2.46347e-08	8.46639e-08	1.0067e-07	6.57037e-08	-1.46505e-08	3.79729e-08	2.14502e-08	1.67894e-08	2.61186e-08	-4.80633e-08	1.97755e-07	2.44708e-08	6.56305e-08	-5.72417e-08	-9.95793e-08	2.9426e-08	4.13478e-08	-9.87065e-10	4.01056e-08	-4.21947e-08	7.57997e-08	-3.61807e-08	6.98929e-08	1.31211e-07	3.12468e-08	7.85185e-08	-1.17256e-07	1.44087e-13
7.6479e-09	-2.8844e-08	-4.91925e-08	1.93287e-08	8.49839e-08	1.00637e-07	6.55923e-08	-1.56105e-08	3.78702e-08	2.14372e-08	1.67915e-08	2.8313e-08	-4.64341e-08	1.9773e-07	2.44791e-08	6.56309e-08	-5.72342e-08	-9.95692e-08	1.91617e-08	4.05037e-08	-9.90452e-10	4.02699e-08	-4.21823e-08	7.57901e-08	-3.62639e-08	6.98965e-08	1.32514e-07	3.12875e-08	7.68703e-08	-1.17469e-07	1.43508e-13
1.45658e-08	-2.88398e-08	-4.91933e-08	1.21043e-08	8.51554e-08	1.00636e-07	6.55917e-08	-1.42343e-08	3.77496e-08	2.14391e-08	1.67904e-08	2.98882e-08	-4.42117e-08	1.97728e-07	2.44805e-08	6.56307e-08	-5.72363e-08	-9.95757e-08	1.82523e-08	3.98044e-08	-9.88757e-10	4.0231e-08	-4.21801e-08	7.5795e-08	-3.61561e-08	6.98932e-08	1.32958e-07	3.12203e-08	7.46641e-08	-1.17573e-07	1.43007e-13
1.05766e-08	-2.88418e-08	-4.91924e-08	1.43519e-08	8.53825e-08	1.00607e-07	6.55879e-08	-1.60535e-08	3.79372e-08	2.07575e-08	1.6788e-08	3.09079e-08	-4.61465e-08	1.34905e-07	2.45177e-08	6.55981e-08	-5.7266e-08	-9.95738e-08	1.92498e-08	3.98391e-08	9.42382e-09	4.02176e-08	-4.22041e-08	7.5707e-08	-3.59931e-08	6.98957e-08	1.36439e-07	3.12036e-08	7.67774e-08	-1.17465e-07	1.23716e-13
9.87345e-09	-2.88404e-08	-4.94989e-08	1.50139e-08	8.53642e-08	1.00629e-07	6.56091e-08	-1.47876e-08	3.79135e-08	1.76552e-08	1.67866e-08	2.9459e-08	-4.56751e-08	1.4942e-07	2.44811e-08	4.37273e-08	-5.72435e-08	-9.95694e-08	1.98229e-08	4.01868e-08	4.43337e-10	4.01909e-08	-4.11878e-08	6.66865e-08	-3.61311e-08	6.98934e-08	1.33328e-07	1.86346e-08	7.70648e-08	-1.17621e-07	1.2241e-13
9.73145e-09	-2.8839e-08	-4.97776e-08	1.52287e-08	8.52709e-08	1.00622e-07	6.56025e-08	-1.51888e-08	3.79209e-08	2.10866e-08	1.67846e-08	3.07588e-08	-4.57314e-08	1.43302e-07	2.44922e-08	5.10011e-08	-5.72626e-08	-9.95727e-08	1.98601e-08	3.99574e-08	3.87074e-10	4.0232e-08	-4.21964e-08	4.97245e-08	-3.60997e-08	4.56592e-08	1.33288e-07	3.12135e-08	7.68453e-08	-1.17513e-07	1.17404e-13
1.06931e-08	-2.88397e-08	-5.05575e-08	1.59322e-08	8.52625e-08	1.00626e-07	6.56071e-08	-1.50588e-08	3.79049e-08	2.07593e-08	1.67881e-08	3.05427e-08	-4.56961e-08	1.42898e-07	2.44833e-08	5.01561e-08	-5.72588e-08	-9.95728e-08	1.93596e-08	3.99705e-08	4.53113e-09	4.02096e-08	-4.19716e-08	3.84491e-08	-3.61173e-08	3.6385e-08	1.33534e-07	2.89151e-08	7.70071e-08	-1.17569e-07	1.15479e-13
5.42751e-09	-2.88399e-08	-5.00969e-08	1.62885e-08	8.52799e-08	1.00553e-07	6.56277e-08	-1.53508e-08	3.78994e-08	2.09113e-08	1.73315e-08	3.00427e-08	-4.53253e-08	1.4136e-07	2.4487e-08	5.24542e-08	-5.72558e-08	-9.96316e-08	1.79889e-08	3.99254e-08	3.9656e-09	4.02125e-08	-4.17686e-08	4.67817e-08	-3.63714e-08	4.7027e-08	3.23044e-08	2.57933e-08	7.68253e-08	-4.87594e-08	8.82384e-14
5.38727e-09	-2.884e-08	-4.9869e-08	1.63187e-08	8.52826e-08	1.00679e-07	6.56085e-08	-1.53411e-08	3.7897e-08	2.09131e-08	1.72215e-08	3.0043e-08	-4.52492e-08	1.41396e-07	2.44846e-08	5.24553e-08	-5.68793e-08	-9.71094e-08	1.83954e-08	3.99244e-08	3.96199e-09	3.95865e-08	-4.17694e-08	4.66415e-08	-3.61785e-08	4.98099e-08	3.22928e-08	2.60104e-08	7.6826e-08	-4.90978e-08	8.79502e-14
6.59345e-10	-2.88398e-08	-4.99566e-08	1.71174e-08	8.52519e-08	9.14821e-08	6.56082e-08	-1.557e-08	3.78978e-08	2.09762e-08	1.70802e-08	3.01091e-08	-4.5358e-08	1.43181e-07	2.44825e-08	5.57844e-08	-5.63991e-08	-9.84386e-08	1.71805e-08	3.99134e-08	3.90443e-09	3.5564e-08	-4.17513e-08	4.59302e-08	-3.63388e-08	4.91737e-08	3.64189e-08	2.65868e-08	7.67168e-08	-5.19219e-08	8.73937e-14
6.60478e-09	-2.884e-08	-4.99402e-08	1.63091e-08	8.52752e-08	1.0041e-07	6.56093e-08	-1.53511e-08	3.78962e-08	2.09128e-08	1.71843e-08	3.00547e-08	-4.53378e-08	1.41605e-07	2.44365e-08	5.17365e-08	-5.67692e-08	-9.53468e-08	1.75761e-08	3.99184e-08	3.8755e-09	3.81935e-08	-4.17776e-08	4.5124e-08	-3.62922e-08	4.79118e-08	3.49199e-08	2.68674e-08	7.67772e-08	-4.22898e-08	8.66914e-14
2.56753e-09	-2.88321e-08	-5.00029e-08	1.69172e-08	8.52784e-08	8.50212e-08	6.49194e-08	-1.53986e-08	3.79028e-08	2.0857e-08	1.68174e-08	3.29535e-08	-4.54469e-08	1.42654e-07	2.22869e-08	4.11877e-08	-5.14015e-08	-9.62136e-08	1.74781e-08	3.9915e-08	3.00915e-09	3.93799e-08	-4.18146e-08	4.50135e-08	-1.08295e-08	4.62063e-08	3.78316e-08	2.63204e-08	4.95255e-08	-4.73509e-08	7.86298e-14
4.2872e-09	-2.88363e-08	-4.99894e-08	1.69655e-08	8.52759e-08	8.80494e-08	6.52811e-08	-1.54749e-08	3.79055e-08	2.08975e-08	1.69219e-08	3.1659e-08	-4.51749e-08	5.40966e-08	2.36646e-08	4.22643e-08	-5.07235e-08	-9.72126e-08	1.66318e-08	3.98889e-08	3.71398e-09	4.00305e-08	-4.17495e-08	4.54522e-08	-2.59287e-08	4.64236e-08	4.18823e-08	2.65532e-08	7.30756e-08	-5.21675e-08	6.63023e-14
2.81272e-09	-2.88319e-08	-5.00018e-08	1.67603e-08	8.52829e-08	8.22609e-08	6.51569e-08	-1.5395e-08	3.792e-08	2.08649e-08	1.69032e-08	3.17501e-08	-4.49625e-08	3.1637e-08	2.16803e-08	4.39053e-08	-5.41501e-08	-9.57337e-08	1.641e-08	3.99061e-08	3.42514e-09	3.93816e-08	-4.00008e-08	4.51885e-08	-2.14281e-08	4.65144e-08	3.86631e-08	2.63697e-08	6.11783e-08	-5.06024e-08	6.101e-14
3.19181e-09	-2.89372e-08	-5.0011e-08	1.65974e-08	8.52784e-08	8.29252e-08	6.50749e-08	-1.53872e-08	3.23604e-08	2.08896e-08	1.69141e-08	3.10347e-08	-4.42387e-08	3.08135e-08	2.16066e-08	4.47682e-08	-5.15355e-08	-9.56971e-08	1.70013e-08	3.99646e-08	3.33158e-09	3.93876e-08	-4.18389e-08	4.53328e-08	-1.33093e-08	4.72979e-08	3.89854e-08	2.62491e-08	5.83423e-08	-4.8659e-08	5.98177e-14
3.67806e-09	-2.88565e-08	-5.00247e-08	1.67392e-08	8.52854e-08	8.2492e-08	6.53322e-08	-1.53879e-08	3.41282e-08	2.08695e-08	1.6917e-08	3.1848e-08	-4.05902e-08	3.42015e-08	2.13237e-08	4.31561e-08	-5.18642e-08	-9.55766e-08	1.71326e-08	4.0055e-08	3.24122e-09	3.91503e-08	-4.16669e-08	4.41926e-08	-1.07888e-08	4.72726e-08	3.75618e-08	2.61905e-08	5.36307e-08	-4.892e-08	5.89201e-14
3.30781e-09	-2.88067e-08	-4.40045e-08	1.6644e-08	8.52883e-08	8.33764e-08	6.53435e-08	-1.46456e-08	3.41489e-08	2.08703e-08	1.69436e-08	3.19574e-08	-4.02554e-08	2.92916e-08	2.12843e-08	4.31556e-08	-5.27721e-08	-9.53447e-08	1.70242e-08	1.62928e-08	3.05715e-09	3.93224e-08	-4.06712e-08	4.41011e-08	-7.02448e-09	4.73825e-08	3.79606e-08	2.62787e-08	5.6371e-08	-3.20805e-08	5.56865e-14
2.56064e-09	-2.87683e-08	-4.95098e-08	1.66496e-08	8.5291e-08	8.23334e-08	6.45447e-08	-1.24727e-08	3.54788e-08	2.08629e-08	1.69182e-08	3.21029e-08	-4.11915e-08	3.20768e-08	2.19204e-08	4.39309e-08	-5.31927e-08	-9.54261e-08	1.70419e-08	1.4461e-08	2.10952e-09	3.93608e-08	-4.1599e-08	4.37515e-08	-5.89849e-09	4.71593e-08	3.80882e-08	2.63713e-08	5.40711e-08	-2.47059e-08	5.5657e-14
3.05079e-09	-2.87164e-08	-4.53866e-08	1.65538e-08	8.52878e-08	8.34454e-08	6.51723e-08	-1.40456e-08	3.12268e-08	2.08691e-08	1.69395e-08	3.20356e-08	-4.12715e-08	3.20261e-08	2.14328e-08	4.35236e-08	-5.30129e-08	-9.54454e-08	1.63153e-08	1.80307e-08	2.10342e-09	3.93899e-08	-4.1144e-08	2.87677e-08	-9.24592e-09	4.74279e-08	3.80254e-08	2.63226e-08	5.33999e-08	-2.75869e-08	5.43305e-14
2.71833e-09	-2.8786e-08	-4.78905e-08	1.66281e-08	8.5288e-08	8.26087e-08	6.50106e-08	-1.36171e-08	2.95367e-08	2.08649e-08	1.69296e-08	3.20418e-08	-4.16479e-08	3.35388e-08	2.16851e-08	4.31325e-08	-5.27073e-08	-2.11637e-08	1.60905e-08	1.48425e-08	1.55116e-09	3.94191e-08	-4.1087e-08	3.1129e-08	-8.22126e-09	4.74174e-08	3.80893e-08	2.65485e-08	5.3782e-08	-3.15554e-08	4.60056e-14
3.14882e-09	-2.87192e-08	-4.64896e-08	1.65756e-08	8.52912e-08	8.19483e-08	6.46262e-08	-1.45146e-08	3.11776e-08	2.08682e-08	1.69331e-08	3.20497e-08	-4.15245e-08	3.22368e-08	2.17269e-08	4.33057e-08	-5.2987e-08	-1.07163e-08	1.56773e-08	1.78633e-08	-1.06217e-09	3.91961e-08	-4.13075e-08	3.35078e-08	-8.38593e-09	4.76346e-08	3.83602e-08	2.62886e-08	5.45039e-08	-2.92573e-08	4.5663e-14
2.93733e-09	-2.87363e-08	-4.11158e-08	1.66199e-08	8.52871e-08	8.2402e-08	6.48823e-08	-1.31442e-08	2.97301e-08	2.0868e-08	1.69321e-08	3.21332e-08	-4.14357e-08	3.22897e-08	2.15312e-08	4.32034e-08	-5.26434e-08	-2.0617e-08	1.37497e-08	1.60181e-08	1.88609e-09	3.89318e-08	-4.13655e-08	3.30325e-08	-8.10293e-09	4.72045e-08	3.80964e-08	2.64149e-08	5.38435e-08	-3.03746e-08	4.52041e-14
3.02375e-09	-2.87546e-08	-4.26279e-08	1.65848e-08	8.52878e-08	8.26636e-08	6.47079e-08	-1.32354e-08	3.08842e-08	2.08679e-08	1.6936e-08	3.21682e-08	-4.10608e-08	3.19502e-08	2.18099e-08	4.32806e-08	-5.27094e-08	-1.27224e-08	1.62518e-08	1.92774e-08	2.11917e-09	3.47437e-08	-4.11587e-08	3.08941e-08	-8.05998e-09	4.75429e-08	3.81641e-08	2.63059e-08	5.37471e-08	-3.0179e-08	4.48736e-14
3.04109e-09	-2.87278e-08	-4.20539e-08	1.65986e-08	8.53004e-08	8.24492e-08	6.46121e-08	-1.38523e-08	3.10537e-08	2.08671e-08	1.69361e-08	3.21379e-08	-4.11815e-08	3.22693e-08	2.15803e-08	2.42153e-08	-5.28751e-08	-1.54196e-08	1.51302e-08	1.80216e-08	1.87523e-09	3.72173e-08	-4.12269e-08	3.2017e-08	-8.26381e-09	4.73994e-08	3.82534e-08	2.63499e-08	5.39974e-08	-3.00932e-08	4.38226e-14
3.00156e-09	-2.87296e-08	-4.18925e-08	1.63435e-08	8.52909e-08	8.2532e-08	6.46277e-08	-1.33173e-08	1.38571e-08	2.09181e-08	1.69359e-08	3.21877e-08	-1.93853e-08	3.19518e-08	2.19281e-08	3.46111e-08	-5.27261e-08	-1.61789e-08	1.50284e-08	1.2975e-08	2.30538e-09	3.59361e-08	-4.17147e-08	3.07723e-08	-8.14935e-09	4.74817e-08	3.81288e-08	2.6358e-08	5.39414e-08	-3.02167e-08	4.20365e-14
2.89902e-09	-2.92891e-08	-4.26784e-08	1.41117e-08	8.06624e-08	8.26448e-08	6.46902e-08	-1.24311e-08	1.93021e-08	2.02933e-08	1.58198e-08	3.07466e-08	-4.14929e-09	3.19552e-08	2.12731e-08	3.54052e-08	-5.2572e-08	-1.65771e-08	2.0393e-08	1.44467e-08	2.36122e-09	3.67127e-08	-4.09955e-08	3.17368e-08	-8.18987e-09	4.78028e-08	3.80798e-08	2.63079e-08	1.74299e-08	-2.3746e-08	3.83537e-14
3.0077e-09	-3.05444e-08	-4.25637e-08	1.48204e-08	8.15086e-08	8.26262e-08	4.5408e-08	-1.31314e-08	2.44815e-08	2.06534e-08	1.23183e-08	2.41234e-08	-1.77819e-08	3.21249e-08	2.17189e-08	3.17691e-08	-5.26063e-08	-1.65934e-08	1.72962e-08	1.75859e-08	2.08526e-09	3.64487e-08	-4.09636e-08	3.14332e-08	-8.16293e-09	4.78871e-08	3.81295e-08	2.62736e-08	1.42048e-08	-2.59961e-08	3.62988e-14
3.00205e-09	-2.51734e-08	-4.33049e-08	1.57672e-08	8.17747e-08	7.27744e-08	4.77969e-08	-1.2742e-08	2.28314e-08	1.89762e-08	7.43604e-09	3.13547e-08	-7.45642e-09	3.21961e-08	2.16966e-08	3.05295e-08	-1.62505e-09	-1.65218e-08	1.71885e-08	1.81364e-08	2.66674e-09	2.86748e-08	-4.09083e-08	3.19131e-08	-8.13053e-09	4.73181e-08	3.82005e-08	2.56664e-08	2.75851e-08	-2.61448e-08	3.19004e-14
3.01913e-09	-2.46158e-08	-4.30193e-08	1.57993e-08	8.20597e-08	7.30132e-08	4.77444e-08	-1.27491e-08	2.30316e-08	1.89212e-08	7.33429e-09	3.14612e-08	-7.7337e-09	3.21967e-08	2.19522e-08	3.04707e-08	-2.17498e-09	-1.64848e-08	1.64733e-08	1.76585e-08	2.67479e-09	2.85693e-08	-4.09323e-08	3.19108e-08	-8.12804e-09	4.73814e-08	3.82005e-08	2.58864e-08	2.71548e-08	-2.61656e-08	3.19002e-14
3.01913e-09	-2.46158e-08	-4.30193e-08	1.57993e-08	8.20597e-08	7.30132e-08	4.77444e-08	-1.27491e-08	2.30316e-08	1.89212e-08	7.33429e-09	3.14612e-08	-7.7337e-09	3.21967e-08	2.19522e-08	3.04707e-08	-2.17498e-09	-1.64848e-08	1.64733e-08	1.76585e-08	2.67479e-09	2.85693e-08	-4.09323e-08	3.19108e-08	-8.12804e-09	4.73814e-08	3.82005e-08	2.58864e-08	2.71548e-08	-2.61656e-08	3.19002e-14
3.00342e-09	-2.48291e-08	-4.28667e-08	1.63531e-08	8.20806e-08	7.33093e-08	4.53836e-08	-1.28385e-08	2.6063e-08	1.81888e-08	7.89953e-09	3.09993e-08	-7.2521e-09	3.21898e-08	2.20506e-08	2.88123e-08	-2.6423e-09	-1.64992e-08	1.67952e-08	1.80703e-08	2.5125e-09	2.86015e-08	-4.09339e-08	3.18154e-08	-8.13532e-09	4.73403e-08	3.81791e-08	2.57442e-08	2.23248e-08	-2.63342e-08	3.15247e-14
2.99675e-09	-2.42098e-08	-4.29456e-08	1.61929e-08	8.2151e-08	7.3516e-08	4.41829e-08	-1.28498e-08	2.59949e-08	1.81156e-08	8.581e-09	3.10649e-08	-5.41507e-09	3.21854e-08	2.22353e-08	2.8287e-08	-7.04421e-10	-1.63926e-08	1.64426e-08	1.80344e-08	2.57792e-09	2.90531e-08	-4.09697e-08	3.17762e-08	-8.18184e-09	4.73431e-08	9.59628e-09	2.57673e-08	2.30209e-08	-2.6375e-08	3.00684e-14
2.99426e-09	-2.29169e-08	-4.29992e-08	1.31929e-08	8.20482e-08	7.34666e-08	4.60709e-08	-1.3162e-08	2.64969e-08	1.87186e-08	8.27208e-09	2.96907e-08	-6.6612e-09	3.22224e-08	2.23393e-08	2.75137e-08	-4.5192e-09	-1.55849e-08	1.7014e-08	1.7651e-08	2.85577e-09	2.83235e-08	-4.09396e-08	3.18038e-08	-8.13986e-09	4.73608e-08	1.83194e-08	2.57544e-08	1.33205e-08	-2.63572e-08	2.98659e-14
2.99802e-09	-2.38094e-08	-4.1472e-08	1.60302e-08	8.21026e-08	7.35938e-08	4.60959e-08	-1.28678e-08	2.53462e-08	1.64086e-08	7.85929e-09	3.01894e-08	-6.56814e-09	3.22038e-08	2.20095e-08	2.82127e-08	-3.32677e-09	-1.63413e-08	1.68033e-08	1.76805e-08	2.47395e-09	2.82563e-08	-4.09537e-08	3.17824e-08	-8.13415e-09	4.76358e-08	7.71427e-09	2.57729e-08	9.99373e-09	-2.62521e-08	2.94586e-14
2.9987e-09	-2.41041e-08	-4.11349e-08	1.45658e-08	8.20687e-08	7.33514e-08	4.45989e-08	-1.29016e-08	2.56599e-08	1.83951e-08	8.25001e-09	3.01482e-08	-6.50899e-09	3.21966e-08	2.22171e-08	2.81832e-08	-3.46205e-09	-1.60693e-08	1.68126e-08	1.32592e-08	2.69552e-09	2.8713e-08	-4.09401e-08	3.17648e-08	-8.13473e-09	4.73919e-08	1.09864e-08	2.57661e-08	1.03485e-08	-2.59894e-08	2.92309e-14
2.99142e-09	-2.40266e-08	-4.14197e-08	1.56218e-08	8.20718e-08	7.34085e-08	4.56098e-08	-1.28885e-08	2.01932e-08	1.79712e-08	6.6325e-09	3.02506e-08	-6.80273e-09	3.2341e-08	2.22119e-08	2.80361e-08	-3.71865e-09	-1.47007e-08	1.25275e-08	1.55469e-08	2.5585e-09	1.3723e-08	-4.0947e-08	3.06895e-08	-8.13714e-09	4.73979e-08	9.13621e-09	2.48062e-08	1.37309e-08	-2.61361e-08	2.83034e-14
2.99653e-09	-2.40604e-08	-4.15341e-08	1.50768e-08	8.20525e-08	7.33881e-08	4.5191e-08	-1.28089e-08	1.88013e-08	1.75789e-08	7.51667e-09	3.02321e-08	-6.93569e-09	3.22015e-08	2.22351e-08	2.78753e-08	-3.51701e-09	-1.20419e-08	1.05433e-08	1.47994e-08	2.62324e-09	1.05757e-08	-4.09431e-08	3.11657e-08	-8.13848e-09	4.74478e-08	6.80679e-09	2.57593e-08	1.28949e-08	-2.62405e-08	2.79906e-14
2.99934e-09	-2.30601e-08	-4.11602e-08	1.48316e-08	8.20708e-08	7.34107e-08	4.50565e-08	-1.29383e-08	1.87466e-08	1.72007e-08	7.67199e-09	3.01268e-08	-6.90938e-09	3.22946e-08	2.22108e-08	2.81472e-08	-3.52689e-09	-1.48649e-08	1.3145e-08	1.54794e-08	2.63213e-09	5.948e-09	-4.09112e-08	3.16766e-08	-8.13788e-09	4.74149e-08	6.21852e-09	2.55215e-08	1.26729e-08	-2.62098e-08	2.79844e-14
3.0039e-09	-2.40862e-08	-4.1373e-08	1.50105e-08	8.20592e-08	7.33723e-08	4.53498e-08	-1.28907e-08	1.96945e-08	1.78183e-08	7.25935e-09	3.02223e-08	-6.89015e-09	3.22544e-08	2.22015e-08	2.64706e-08	-3.48245e-09	-1.07379e-08	1.23366e-08	1.46501e-08	2.61787e-09	7.25739e-09	-4.09527e-08	3.12119e-08	-8.13759e-09	4.7426e-08	7.82833e-09	2.54427e-08	1.2843e-08	-2.62258e-08	2.79009e-14
2.99828e-09	-2.37174e-08	-4.15467e-08	1.49161e-08	7.97762e-08	7.33792e-08	4.51408e-08	-1.28897e-08	1.91172e-08	1.78777e-08	7.27649e-09	3.01624e-08	-6.91262e-09	3.22641e-08	2.22064e-08	2.7595e-08	-3.59661e-09	-1.0796e-08	1.23695e-08	1.4941e-08	2.60159e-09	7.2392e-09	-4.09451e-08	3.12265e-08	-8.13742e-09	4.74232e-08	7.15758e-09	2.53655e-08	1.28732e-08	-2.62261e-08	2.75437e-14
3.00047e-09	-2.37456e-08	-4.14442e-08	9.89402e-09	8.20585e-08	7.33805e-08	2.28739e-08	-1.28962e-08	1.95736e-08	1.78131e-08	7.0656e-09	3.00489e-08	-6.84907e-09	1.5177e-08	1.14848e-08	2.73209e-08	-3.49426e-09	-1.15969e-08	1.29403e-08	1.50986e-08	2.62124e-09	7.354e-09	-4.09317e-08	3.12837e-08	-8.13717e-09	4.74276e-08	7.7553e-09	2.5586e-08	1.29502e-08	-2.62197e-08	2.51478e-14
2.99554e-09	-2.37707e-08	-4.14115e-08	1.18566e-08	8.15489e-08	7.33103e-08	2.05911e-08	-1.27433e-08	1.95726e-08	1.77974e-08	7.07625e-09	2.9396e-08	-6.86361e-09	2.03083e-08	2.21891e-08	2.76447e-08	-3.59546e-09	-1.17247e-08	1.25742e-08	1.50607e-08	2.60448e-09	7.60977e-09	-3.52426e-08	3.11742e-08	-8.13785e-09	4.74281e-08	7.76287e-09	2.54054e-08	1.30444e-08	-1.00379e-08	2.44768e-14
2.9826e-09	-2.36973e-08	-4.13837e-08	5.73856e-09	8.15644e-08	7.33503e-08	2.19e-08	-1.27536e-08	1.94303e-08	1.77882e-08	7.02519e-09	2.95742e-08	-6.85134e-09	1.98992e-08	9.72999e-09	2.78664e-08	-3.64106e-09	-1.12531e-08	1.32723e-08	1.50782e-08	2.60836e-09	7.26765e-09	-2.74814e-08	3.12427e-08	-8.13863e-09	4.74252e-08	7.59401e-09	2.54169e-08	1.28402e-08	-6.56373e-09	2.34847e-14
2.99473e-09	-2.38127e-08	-4.14155e-08	5.42764e-09	8.17097e-08	7.32555e-08	2.20034e-08	-1.2637e-08	1.9372e-08	1.77721e-08	7.02589e-09	2.9352e-08	-6.83811e-09	8.6235e-09	1.3825e-08	2.77745e-08	-3.71718e-09	-1.1611e-08	1.24418e-08	1.49988e-08	2.60941e-09	7.24486e-09	-2.89908e-08	3.12718e-08	-8.14149e-09	4.74264e-08	7.66461e-09	2.54227e-08	1.28777e-08	-6.36586e-09	2.33262e-14
2.99128e-09	-2.3783e-08	-4.10754e-08	6.89038e-09	8.15504e-08	7.33464e-08	2.08231e-08	-1.27599e-08	1.93866e-08	1.77854e-08	7.06415e-09	2.96192e-08	-6.85891e-09	1.07901e-08	1.33277e-08	2.73447e-08	-3.85258e-09	-1.16282e-08	1.28471e-08	1.50827e-08	2.61069e-09	5.98513e-09	-6.78996e-09	3.12985e-08	-8.15028e-09	4.78328e-08	7.43985e-09	2.53724e-08	1.2917e-08	-1.009e-08	2.25771e-14
2.9937e-09	-2.37601e-08	-4.13162e-08	6.55603e-09	8.14462e-08	7.15797e-08	2.13425e-08	-1.27059e-08	1.94193e-08	1.77756e-08	7.03905e-09	2.94546e-08	-6.83268e-09	1.0636e-08	1.43755e-08	2.76517e-08	-3.77414e-09	-1.16253e-08	1.31228e-08	1.51419e-08	2.09472e-09	6.85975e-09	-7.69764e-09	3.12721e-08	-8.1517e-09	4.75224e-08	7.56507e-09	2.54776e-08	1.28948e-08	-8.79809e-09	2.23532e-14
2.99084e-09	-2.37773e-08	-3.78492e-08	7.09629e-09	8.14796e-08	7.15926e-08	2.11924e-08	-1.27133e-08	1.93941e-08	1.77813e-08	7.13346e-09	2.94782e-08	-6.84235e-09	1.15919e-08	1.1965e-08	2.76909e-08	-3.86369e-09	-1.16145e-08	1.32418e-08	1.50908e-08	2.5378e-09	5.91111e-09	-1.07636e-08	3.13236e-08	-8.16057e-09	4.7565e-08	7.53482e-09	2.55072e-08	1.28665e-08	-7.92792e-09	2.20918e-14
2.99124e-09	-2.37654e-08	-4.01692e-08	6.92047e-09	8.15336e-08	7.19146e-08	2.11792e-08	-1.27214e-08	1.43185e-08	1.7772e-08	7.14353e-09	2.94542e-08	-6.84462e-09	1.06577e-08	1.40745e-08	8.77468e-09	-4.20768e-09	-1.15776e-08	1.31291e-08	1.50558e-08	2.48427e-09	5.59612e-09	-6.97039e-09	3.13247e-08	-8.15856e-09	4.75239e-08	7.47273e-09	2.54303e-08	1.29159e-08	-5.96591e-09	2.13881e-14
2.99183e-09	-2.37179e-08	-3.95315e-08	7.25194e-09	8.09561e-08	7.19473e-08	2.09485e-08	-1.27282e-08	1.62831e-08	1.77765e-08	7.08242e-09	2.78826e-08	-7.32802e-09	1.05823e-08	1.31603e-08	1.26544e-08	-4.26686e-09	-1.16908e-08	1.31048e-08	1.50888e-08	2.51891e-09	5.58395e-09	-8.83648e-09	2.96415e-08	-8.25484e-09	4.75635e-08	7.49457e-09	2.5472e-08	1.28923e-08	-7.34545e-09	2.12298e-14
3.02569e-09	-2.51507e-08	-3.94334e-08	7.63826e-09	8.12113e-08	7.24925e-08	2.10549e-08	-1.2728e-08	1.62909e-08	1.78357e-08	6.93222e-09	2.77872e-08	-6.84587e-09	1.09976e-08	1.36136e-08	8.76213e-09	-4.22823e-09	-1.15792e-08	1.31036e-08	1.50754e-08	2.5094e-09	5.40065e-09	-7.09092e-09	3.13322e-08	-6.91337e-09	4.46127e-08	7.50178e-09	2.54301e-08	1.29449e-08	-7.69443e-09	2.11306e-14
2.87932e-09	-2.37325e-08	-3.87741e-08	7.33112e-09	8.10318e-08	7.22984e-08	2.11175e-08	-1.2738e-08	1.70523e-08	1.49026e-08	7.09718e-09	2.86678e-08	-6.85269e-09	1.06911e-08	1.2916e-08	5.54758e-09	-4.13549e-09	-2.41145e-09	1.30273e-08	1.52103e-08	2.32185e-09	5.88899e-09	-8.01103e-09	3.13364e-08	-8.03502e-09	4.59523e-08	7.49579e-09	2.54419e-08	1.28953e-08	-7.8642e-09	2.0892e-14
2.96065e-09	-2.37629e-08	-3.89332e-08	7.23095e-09	8.10103e-08	7.20744e-08	2.11401e-08	-1.27277e-08	1.64817e-08	8.14191e-09	7.06488e-09	2.83056e-08	-6.84742e-09	1.09037e-08	1.31376e-08	5.7247e-09	-4.06174e-09	-6.98454e-09	1.3104e-08	1.51025e-08	2.41774e-09	5.91429e-09	-7.67205e-09	3.13326e-08	-7.73912e-09	4.58449e-08	7.50575e-09	2.54661e-08	1.28948e-08	-7.31634e-09	2.07008e-14
2.97844e-09	-2.39276e-08	-3.90399e-08	7.63864e-09	8.10656e-08	7.21935e-08	2.11221e-08	-1.28622e-08	1.66018e-08	8.07054e-09	7.29471e-09	2.67762e-08	-6.86118e-09	4.75665e-09	1.33865e-08	1.0661e-08	-4.13898e-09	-7.39118e-09	1.31075e-08	1.51548e-08	-6.02403e-10	5.87742e-09	-7.66309e-09	3.13373e-08	-7.6605e-09	4.58546e-08	7.49697e-09	2.73981e-09	1.28736e-08	-7.52936e-09	2.00288e-14
2.96716e-09	-2.40066e-08	-3.8935e-08	7.39638e-09	8.10104e-08	7.22143e-08	2.11489e-08	-1.29271e-08	4.98115e-09	1.07174e-08	4.02558e-09	2.6423e-08	-6.84169e-09	9.85862e-09	1.31209e-08	7.63855e-09	-4.12162e-09	-6.23432e-09	1.31061e-08	1.51646e-08	8.9921e-10	5.69659e-09	-7.87542e-09	3.10823e-08	-8.11716e-09	4.56206e-08	7.49934e-09	5.95664e-09	1.29729e-08	-7.41427e-09	1.97574e-14
2.93156e-09	-2.3856e-08	-3.89381e-08	7.41598e-09	8.1015e-08	7.21775e-08	2.11588e-08	-1.2322e-08	4.06767e-09	1.01625e-08	3.22481e-09	2.63435e-08	-6.83976e-09	8.29165e-09	1.3191e-08	7.00497e-09	-4.13042e-09	-7.65579e-09	1.12312e-08	1.51497e-08	2.07548e-09	5.54887e-09	-7.76886e-09	3.0867e-08	-8.09609e-09	4.58741e-08	7.4972e-09	9.30117e-09	1.29675e-08	-7.39434e-09	1.96993e-14
2.94194e-09	-2.38894e-08	-3.89643e-08	7.37526e-09	8.10182e-08	7.22207e-08	2.11603e-08	-1.24621e-08	4.65766e-09	1.00764e-08	4.21541e-09	2.67195e-08	-6.8328e-09	8.69578e-09	1.32345e-08	6.76322e-09	-4.13471e-09	-6.61197e-09	1.02446e-08	1.51385e-08	7.57662e-10	5.49506e-09	-7.72217e-09	3.08325e-08	-8.086e-09	4.56928e-08	7.49867e-09	8.45499e-09	1.29533e-08	-7.42304e-09	1.96727e-14
2.93158e-09	-1.87807e-08	-3.89461e-08	7.43233e-09	8.10153e-08	7.21766e-08	2.11419e-08	-1.23308e-08	4.35616e-09	1.01732e-08	9.44606e-11	2.63889e-08	-6.49858e-09	8.23945e-09	1.31961e-08	6.90723e-09	-4.13039e-09	-7.3469e-09	1.19394e-08	1.51506e-08	6.39823e-10	5.54405e-09	-7.77731e-09	3.09085e-08	-8.09339e-09	4.58675e-08	6.82709e-09	4.39952e-09	1.29665e-08	-7.40396e-09	1.94045e-14
2.99761e-09	-2.02161e-08	-3.81961e-08	7.42343e-09	8.10216e-08	7.2214e-08	2.12451e-08	-7.89892e-09	4.82911e-09	1.01332e-08	2.5174e-09	2.51679e-08	-6.81633e-09	8.18623e-09	1.36357e-08	6.86029e-09	-4.20692e-09	-7.13938e-09	1.09495e-08	1.51594e-08	1.82018e-09	5.54291e-09	-7.71207e-09	1.93743e-08	-7.94555e-09	4.58209e-08	7.51563e-09	7.37599e-09	1.29644e-08	-7.40672e-09	1.87208e-14
2.93932e-09	-2.23366e-08	-3.43695e-08	7.5705e-09	8.10262e-08	7.21363e-08	2.15358e-08	-1.27911e-08	4.85522e-09	1.03415e-08	1.97493e-09	2.53709e-08	-6.74686e-09	8.281e-09	1.37238e-08	6.92042e-09	-4.15832e-09	-7.24424e-09	1.08933e-08	1.51807e-08	1.55162e-09	5.56249e-09	-7.74092e-09	1.909e-08	-7.92711e-09	4.5778e-08	7.92577e-09	6.9889e-09	1.29558e-08	-7.40623e-09	1.86403e-14
2.9456e-09	-2.14229e-08	-3.56276e-08	7.41679e-09	8.10204e-08	7.17456e-08	2.14035e-08	-1.1482e-08	4.97929e-09	1.03618e-08	2.07753e-09	2.56691e-08	-6.75899e-09	8.36997e-09	1.36881e-08	6.81837e-09	-4.1399e-09	-7.13993e-09	1.1052e-08	1.51659e-08	1.6245e-09	5.53898e-09	-7.74511e-09	1.69542e-08	-7.89787e-09	4.57778e-08	7.68283e-09	6.75904e-09	1.29556e-08	-7.39489e-09	1.85249e-14
3.20733e-09	-2.16767e-08	-3.49395e-08	7.42857e-09	2.98156e-08	7.21644e-08	2.13943e-08	-1.27034e-08	4.9448e-09	1.11118e-08	-2.97263e-09	2.57178e-08	-6.75853e-09	8.17274e-09	1.3344e-08	6.80763e-09	-4.1418e-09	-7.11385e-09	1.04039e-08	1.51877e-08	4.21191e-09	5.57417e-09	-7.7621e-09	1.86714e-08	-7.94215e-09	4.58159e-08	7.70366e-09	6.68164e-09	1.29539e-08	-7.40106e-09	1.298e-14
2.96521e-09	-2.15091e-08	-3.53414e-08	7.44765e-09	7.8721e-09	7.21372e-08	2.13351e-08	-1.0166e-08	4.75513e-09	1.02856e-08	-1.23591e-09	2.57064e-08	-6.73122e-09	8.203e-09	1.3528e-08	6.69077e-09	-4.13464e-09	-7.083e-09	1.09087e-08	1.51797e-08	2.02014e-09	5.55383e-09	-7.75098e-09	1.80107e-08	-7.89064e-09	4.57947e-08	7.86842e-09	7.03565e-09	1.29167e-08	-7.41669e-09	1.20601e-14
2.97048e-09	-2.12299e-08	-3.53177e-08	7.46673e-09	8.98059e-10	7.18584e-08	2.13266e-08	-9.65797e-09	4.76874e-09	1.02156e-08	-2.58567e-10	2.57331e-08	-6.72261e-09	7.49221e-09	1.34009e-08	6.66613e-09	-4.14541e-09	-7.08789e-09	1.09475e-08	1.51671e-08	1.77356e-09	5.56896e-09	-7.84148e-09	1.77668e-08	-7.90634e-09	4.57908e-08	7.57494e-09	6.86265e-09	1.28879e-08	-7.40721e-09	1.19032e-14
2.97283e-09	-2.10216e-08	-3.52098e-08	7.46657e-09	1.5551e-09	7.18707e-08	2.13187e-08	-9.70776e-09	4.82099e-09	1.02289e-08	1.06354e-10	2.57279e-08	-6.72691e-09	7.69451e-09	1.34054e-08	6.67325e-09	-4.12871e-09	-7.08746e-09	1.09576e-08	1.51739e-08	1.78274e-09	5.56034e-09	-7.84115e-09	1.76976e-08	-7.90628e-09	4.57902e-08	7.59793e-09	6.88162e-09	1.29044e-08	-7.40751e-09	1.18934e-14
3.05084e-09	-2.08498e-08	-3.4926e-08	7.46043e-09	2.96576e-09	7.17698e-08	2.13325e-08	-1.04451e-08	4.76004e-09	1.04572e-08	-2.23301e-10	2.57387e-08	-6.74144e-09	7.54898e-09	1.33904e-08	6.70852e-09	-4.10162e-09	-7.08144e-09	1.09346e-08	1.51684e-08	1.83245e-09	5.56371e-09	-7.81298e-09	1.75444e-08	-7.87852e-09	4.57904e-08	7.6139e-09	6.90681e-09	1.27772e-08	-7.40943e-09	1.18671e-14
3.02245e-09	-2.10897e-08	-3.49234e-08	7.45372e-09	2.08436e-09	7.18635e-08	2.13232e-08	-1.00433e-08	4.71471e-09	1.03402e-08	6.14776e-10	2.56967e-08	-6.8045e-09	7.61531e-09	1.34069e-08	1.79506e-09	-4.12001e-09	-7.00848e-09	1.09355e-08	1.51692e-08	1.83433e-09	5.55044e-09	-7.82922e-09	1.77264e-08	-7.8954e-09	4.57923e-08	7.53185e-09	6.85716e-09	1.28061e-08	-7.40988e-09	1.18379e-14
3.06252e-09	-7.35208e-09	-3.50448e-08	7.40607e-09	2.01683e-09	7.17717e-08	2.12533e-08	-1.04316e-08	4.85126e-09	1.13334e-08	2.36915e-10	2.31174e-08	-6.73236e-09	7.86868e-09	1.34182e-08	6.74455e-09	-4.11611e-09	-7.08547e-09	1.09086e-08	1.5174e-08	2.00386e-09	5.56288e-09	-7.83429e-09	1.4991e-09	-8.0915e-09	4.57869e-08	7.66405e-09	6.89863e-09	1.27276e-08	-7.40759e-09	1.10815e-14
3.06252e-09	-7.35208e-09	-3.50448e-08	7.40607e-09	2.01683e-09	7.17717e-08	2.12533e-08	-1.04316e-08	4.85126e-09	1.13334e-08	2.36915e-10	2.31174e-08	-6.73236e-09	7.86868e-09	1.34182e-08	6.74455e-09	-4.11611e-09	-7.08547e-09	1.09086e-08	1.5174e-08	2.00386e-09	5.56288e-09	-7.83429e-09	1.4991e-09	-8.0915e-09	4.57869e-08	7.66405e-09	6.89863e-09	1.27276e-08	-7.40759e-09	1.10815e-14
3.04452e-09	-4.11257e-09	-3.50336e-08	7.42838e-09	2.00444e-09	7.17897e-08	2.12771e-08	-1.01493e-08	4.95352e-09	1.05427e-08	2.2598e-10	2.35997e-08	-6.75093e-09	7.77092e-09	1.34301e-08	5.34541e-09	-4.11076e-09	-7.07145e-09	1.09181e-08	1.51714e-08	1.97541e-09	5.55823e-09	-7.82464e-09	8.059e-10	-8.01564e-09	4.57885e-08	7.6035e-09	6.90194e-09	1.2754e-08	-7.40846e-09	1.10266e-14
3.05363e-09	-5.27013e-09	-3.50351e-08	7.41958e-09	1.82958e-09	7.17977e-08	2.12914e-08	-1.0204e-08	4.82811e-09	1.07675e-08	2.57634e-10	2.3669e-08	-6.82316e-09	7.68887e-09	6.12288e-09	6.14192e-09	-4.11544e-09	-7.07407e-09	1.09208e-08	1.51716e-08	1.93827e-09	5.55939e-09	-7.82578e-09	3.04489e-09	-8.03055e-09	4.5788e-08	7.61899e-09	6.89242e-09	1.2751e-08	-7.40913e-09	1.09214e-14
3.04711e-09	-4.60124e-09	-3.50362e-08	7.42454e-09	2.01219e-09	7.1791e-08	2.1279e-08	-1.01819e-08	4.91768e-09	1.05535e-08	2.3759e-10	2.36044e-08	-6.75502e-09	7.73774e-09	3.40917e-09	5.71801e-09	-4.11117e-09	-7.07253e-09	1.09178e-08	1.51716e-08	1.96995e-09	5.55934e-09	-7.82651e-09	1.44823e-09	-8.01254e-09	4.57883e-08	7.60301e-09	6.89565e-09	1.27517e-08	-7.40841e-09	1.08682e-14
3.05292e-09	-4.91613e-09	-3.50356e-08	7.42298e-09	1.99607e-09	7.1794e-08	2.1279e-08	-1.0216e-08	4.91129e-09	1.05733e-08	2.39867e-10	2.34205e-08	-6.76421e-09	7.74442e-09	3.41177e-09	5.67554e-09	-4.11093e-09	-4.94383e-09	1.0917e-08	1.5172e-08	1.92706e-09	5.55882e-09	-7.82635e-09	2.41696e-09	-8.02461e-09	4.57888e-08	7.62234e-09	6.89041e-09	1.27497e-08	-7.40978e-09	1.08422e-14
3.04838e-09	-4.8671e-09	-3.50315e-08	7.42203e-09	1.97254e-09	7.17927e-08	2.12785e-08	-1.02149e-08	4.89219e-09	1.06133e-08	2.48629e-10	2.3453e-08	-6.75691e-09	7.74615e-09	4.12216e-09	5.792e-09	-4.11249e-09	-7.07313e-09	1.09181e-08	1.51726e-08	1.97063e-09	5.55902e-09	-7.83145e-09	2.15618e-09	-2.61046e-09	4.57881e-08	7.60719e-09	6.8931e-09	1.27464e-08	-7.40867e-09	1.08166e-14
1.10698e-09	-4.69082e-09	-3.5027e-08	6.95384e-09	1.97573e-09	7.17932e-08	2.1279e-08	-1.04961e-08	3.97472e-09	1.07027e-08	1.23677e-09	2.34949e-08	-6.76623e-09	7.72707e-09	3.4999e-09	4.93383e-09	-4.11334e-09	-6.90848e-09	6.98636e-09	1.51718e-08	1.94234e-09	5.55906e-09	-7.82618e-09	2.14285e-09	-3.34123e-09	4.57883e-08	7.58245e-09	6.88571e-09	1.27249e-08	-7.3654e-09	1.07185e-14
2.06966e-09	-4.71714e-09	-3.50281e-08	4.88789e-09	1.98254e-09	7.17904e-08	2.12777e-08	-1.0431e-08	4.09019e-09	1.06441e-08	1.97721e-09	2.34955e-08	-6.75134e-09	7.73751e-09	3.77385e-09	1.74364e-09	-4.11247e-09	-5.68583e-09	6.24223e-09	1.51718e-08	1.94114e-09	5.55934e-09	-7.82582e-09	1.78808e-09	-4.67579e-09	4.57882e-08	7.5601e-09	6.89091e-09	1.27222e-08	-7.28477e-09	1.06609e-14
2.42458e-09	-4.687e-09	-3.24223e-08	9.12063e-11	1.98278e-09	7.17918e-08	2.12787e-08	-1.03796e-08	4.54802e-09	1.06772e-08	6.8979e-10	2.35763e-08	-6.7363e-09	7.73718e-09	3.93322e-09	4.60275e-09	-4.14878e-09	-6.08104e-09	7.64454e-09	1.5261e-08	1.96864e-09	5.56177e-09	-7.90934e-09	-1.03839e-09	-3.80484e-09	4.58677e-08	8.60281e-09	6.88315e-09	3.59048e-09	-7.32577e-09	1.03807e-14
2.31453e-09	-4.7174e-09	-3.29703e-08	1.16255e-09	1.98208e-09	7.17919e-08	2.12786e-08	-5.97175e-09	4.5477e-09	1.0643e-08	5.08995e-10	2.35581e-08	-6.74688e-09	7.73721e-09	3.90167e-09	4.54146e-09	-4.13044e-09	-6.08073e-09	7.64343e-09	1.53905e-08	1.96479e-09	5.53212e-09	-7.90782e-09	1.14862e-09	-4.11421e-09	4.58363e-08	8.27803e-09	6.88619e-09	4.71201e-09	-7.54519e-09	1.03535e-14
2.35884e-09	-4.71761e-09	-3.20251e-08	1.29887e-09	1.98396e-09	7.17919e-08	2.12789e-08	-1.03857e-08	4.69846e-09	1.06419e-08	8.25468e-10	2.35368e-08	-6.68522e-09	7.73459e-09	4.02374e-09	4.1553e-09	-4.13104e-09	-5.94221e-09	7.51869e-09	1.5193e-08	1.96103e-09	5.56244e-09	-7.88956e-09	6.11131e-10	-3.99382e-09	4.58541e-08	8.37422e-09	6.88874e-09	3.66136e-09	-7.30312e-09	1.03417e-14
2.35916e-09	-4.71605e-09	-3.20849e-08	1.76565e-09	1.98345e-09	7.17918e-08	2.12789e-08	-7.01681e-09	4.63715e-09	1.06418e-08	7.90344e-10	2.3542e-08	-6.68778e-09	7.73568e-09	3.98395e-09	4.18499e-09	-4.13061e-09	-5.9384e-09	7.51596e-09	1.5209e-08	1.96764e-09	5.55841e-09	-7.94052e-09	6.14072e-10	-4.18115e-09	4.58408e-08	8.28955e-09	6.88845e-09	3.87446e-09	-7.36463e-09	1.02905e-14
2.35916e-09	-4.71605e-09	-3.20849e-08	1.76565e-09	1.98345e-09	7.17918e-08	2.12789e-08	-7.01681e-09	4.63715e-09	1.06418e-08	7.90344e-10	2.3542e-08	-6.68778e-09	7.73568e-09	3.98395e-09	4.18499e-09	-4.13061e-09	-5.9384e-09	7.51596e-09	1.5209e-08	1.96764e-09	5.55841e-09	-7.94052e-09	6.14072e-10	-4.18115e-09	4.58408e-08	8.28955e-09	6.88845e-09	3.87446e-09	-7.36463e-09	1.02905e-14
2.33049e-09	-4.71599e-09	-3.21055e-08	1.91676e-09	1.9833e-09	7.17917e-08	2.12789e-08	-7.0474e-09	4.57998e-09	1.06424e-08	7.76599e-10	2.35418e-08	-6.69326e-09	7.73565e-09	3.97369e-09	4.18834e-09	-4.131e-09	-5.93882e-09	7.34962e-09	1.52089e-08	1.96665e-09	5.55819e-09	-7.93839e-09	5.08729e-10	-4.18052e-09	4.58323e-08	8.25674e-09	6.88815e-09	4.01513e-09	-7.35945e-09	1.02893e-14
2.36196e-09	-4.72601e-09	-3.21642e-08	2.13787e-09	1.98348e-09	7.17918e-08	2.12833e-08	-6.94622e-09	4.48267e-09	1.06461e-08	8.29837e-10	1.417e-08	-6.7227e-09	7.73574e-09	3.92408e-09	4.1403e-09	-4.13137e-09	-6.01679e-09	7.34343e-09	1.51963e-08	1.96206e-09	5.55949e-09	-7.93054e-09	5.76019e-10	-4.1206e-09	4.58268e-08	8.54079e-09	6.88711e-09	4.00544e-09	-7.28829e-09	9.94145e-15
2.36192e-09	-4.72596e-09	-3.21635e-08	2.11728e-09	1.98346e-09	7.17918e-08	2.12833e-08	-6.9636e-09	4.48362e-09	1.0646e-08	8.23933e-10	1.41811e-08	-6.72268e-09	7.73574e-09	3.92417e-09	4.1376e-09	-4.13138e-09	-6.00649e-09	7.34378e-09	1.51966e-08	1.9621e-09	5.55944e-09	-7.93038e-09	5.75723e-10	-4.12685e-09	4.58267e-08	8.5094e-09	6.88721e-09	4.00546e-09	-7.28846e-09	9.94125e-15
2.35074e-09	-4.72578e-09	-3.21521e-08	2.20769e-09	1.98325e-09	7.17918e-08	2.12822e-08	-6.89923e-09	4.49939e-09	1.06447e-08	8.16197e-10	1.40569e-08	-6.71886e-09	7.73578e-09	3.93474e-09	4.14447e-09	-4.13229e-09	-6.00903e-09	7.35062e-09	1.52024e-08	1.96267e-09	5.55899e-09	-7.91887e-09	5.5789e-10	-4.13433e-09	4.58301e-08	8.4685e-09	6.88717e-09	4.04557e-09	-7.2877e-09	9.9367e-15
2.35619e-09	-4.72278e-09	-3.21448e-08	2.18298e-09	2.03734e-09	7.17917e-08	2.12702e-08	-6.9767e-09	4.50848e-09	1.06422e-08	8.05163e-10	1.42607e-08	-6.7405e-09	7.73578e-09	3.92556e-09	3.89093e-09	-4.13182e-09	-6.01867e-09	7.35683e-09	1.51999e-08	1.96243e-09	5.5592e-09	-7.91427e-09	5.55706e-10	-4.13243e-09	4.58301e-08	8.43131e-09	6.88737e-09	4.09336e-09	-6.99683e-09	9.93649e-15
2.35116e-09	-4.72174e-09	-3.21434e-08	2.10692e-09	2.03693e-09	7.17917e-08	2.12736e-08	-6.96582e-09	4.50192e-09	1.0643e-08	8.06073e-10	1.41791e-08	-6.73292e-09	7.73572e-09	3.92919e-09	3.98467e-09	-4.13198e-09	-6.01564e-09	7.35957e-09	1.52012e-08	1.96285e-09	5.55918e-09	-7.91608e-09	5.56108e-10	-4.13785e-09	4.58293e-08	8.41825e-09	6.88657e-09	4.0522e-09	-6.9383e-09	9.93301e-15
2.353e-09	-4.72473e-09	-3.21433e-08	2.09565e-09	2.0069e-09	1.14976e-08	2.12803e-08	-6.01864e-09	4.47752e-09	1.0643e-08	8.15801e-10	1.42056e-08	-7.68122e-09	7.73394e-09	3.92744e-09	4.06581e-09	-4.13209e-09	-6.01637e-09	7.5652e-09	1.26342e-08	1.9612e-09	5.55514e-09	-8.00043e-09	1.0694e-09	-4.13421e-09	4.58318e-08	8.43532e-09	5.31713e-09	4.06303e-09	-7.10617e-09	4.83135e-15
2.353e-09	-4.72473e-09	-3.21433e-08	2.09565e-09	2.0069e-09	1.14976e-08	2.12803e-08	-6.01864e-09	4.47752e-09	1.0643e-08	8.15801e-10	1.42056e-08	-7.68122e-09	7.73394e-09	3.92744e-09	4.06581e-09	-4.13209e-09	-6.01637e-09	7.5652e-09	1.26342e-08	1.9612e-09	5.55514e-09	-8.00043e-09	1.0694e-09	-4.13421e-09	4.58318e-08	8.43532e-09	5.31713e-09	4.06303e-09	-7.10617e-09	4.83135e-15
2.35298e-09	-4.71953e-09	-3.21431e-08	2.08554e-09	2.02446e-09	1.18282e-08	1.94961e-08	-3.68713e-10	4.72285e-09	1.06411e-08	2.02456e-10	1.42172e-08	-7.25439e-09	7.73523e-09	3.82137e-09	4.05995e-09	-4.23911e-09	-6.00765e-09	9.26783e-09	1.32992e-08	1.96062e-09	5.56142e-09	-7.94813e-09	8.43125e-10	-4.29566e-09	4.57667e-08	8.40569e-09	5.18745e-09	2.35371e-09	-6.99234e-09	4.75136e-15
2.35186e-09	-4.7242e-09	-3.21028e-08	2.11094e-09	2.15629e-09	1.31445e-08	1.18223e-08	-6.15381e-09	4.51233e-09	1.06426e-08	5.29985e-10	1.42276e-08	-6.80173e-09	7.7344e-09	3.92548e-09	4.0374e-09	-4.18809e-09	-6.0157e-09	7.46111e-09	1.28273e-08	1.95555e-09	5.57576e-09	-7.89926e-09	1.03336e-09	-4.34937e-09	4.57913e-08	8.41382e-09	2.42171e-09	3.53095e-09	-7.07663e-09	4.51936e-15
2.35282e-09	-4.46848e-09	-3.21147e-08	2.18661e-09	2.08455e-09	1.2697e-08	1.45349e-08	-4.3633e-09	4.53438e-09	1.06419e-08	4.40552e-10	1.38839e-08	-7.24802e-09	7.7118e-09	3.7944e-09	4.05557e-09	-4.1935e-09	-6.01436e-09	7.82266e-09	1.32726e-08	1.94978e-09	5.56643e-09	-7.93156e-09	9.19754e-10	-5.30232e-09	3.67366e-08	9.02297e-09	5.26431e-09	2.99409e-09	-7.0553e-09	3.86234e-15
2.35152e-09	-4.12399e-09	-3.21198e-08	2.18876e-09	2.08045e-09	1.2766e-08	1.29447e-08	-4.09525e-09	4.59731e-09	1.06424e-08	4.74428e-10	1.41472e-08	-7.0728e-09	7.70689e-09	3.85015e-09	4.05948e-09	-4.18582e-09	-6.01401e-09	8.0187e-09	1.30771e-08	1.95185e-09	5.56391e-09	-7.9149e-09	8.2621e-10	-4.39058e-09	3.6385e-08	8.53142e-09	4.57047e-09	3.48249e-09	-7.05331e-09	3.77192e-15
2.35234e-09	-4.24815e-09	-3.21221e-08	2.39152e-09	2.13185e-09	1.33784e-08	1.29427e-08	-4.42946e-09	4.63466e-09	1.06423e-08	4.82883e-10	1.40257e-08	-7.09203e-09	7.67813e-09	3.84842e-09	4.0572e-09	-4.17202e-09	-6.01181e-09	8.03651e-09	1.3328e-08	1.95582e-09	5.57375e-09	-7.91216e-09	9.0513e-10	-4.66272e-09	3.57875e-08	8.70229e-09	4.11566e-09	3.4505e-09	-7.03777e-09	3.75467e-15
2.35196e-09	-4.25393e-09	-3.21197e-08	2.19834e-09	2.13268e-09	1.32202e-08	1.22009e-08	-4.39788e-09	4.57089e-09	1.06424e-08	5.12225e-10	1.40398e-08	-7.06998e-09	7.70854e-09	3.84019e-09	4.04953e-09	-4.17902e-09	-6.01368e-09	7.79944e-09	1.31788e-08	1.95523e-09	5.57066e-09	-7.91277e-09	9.25712e-10	-4.46064e-09	3.58689e-08	8.50876e-09	4.9004e-09	3.34267e-09	-7.05448e-09	3.73004e-15
2.35212e-09	-4.28626e-09	-3.21192e-08	2.29286e-09	2.12974e-09	1.31843e-08	1.23612e-08	-4.30156e-09	4.58742e-09	1.06425e-08	5.24931e-10	1.40659e-08	-7.06901e-09	7.71341e-09	3.83877e-09	4.04636e-09	-4.17846e-09	-6.01427e-09	7.88289e-09	1.30977e-08	1.95492e-09	5.56955e-09	-7.91013e-09	9.16409e-10	-4.44445e-09	3.57167e-08	8.47254e-09	4.76253e-09	3.41875e-09	-7.05584e-09	3.72043e-15
2.35187e-09	-3.64288e-09	-3.21181e-08	2.27672e-09	2.13064e-09	1.28922e-08	1.22237e-08	-4.41112e-09	4.58744e-09	1.06424e-08	4.81235e-10	1.39274e-08	-7.08146e-09	7.71367e-09	3.83649e-09	4.04755e-09	-4.18154e-09	-6.0135e-09	7.89355e-09	1.31164e-08	1.95352e-09	5.56923e-09	-7.89983e-09	9.31595e-10	-4.52048e-09	3.57938e-08	8.65791e-09	4.68276e-09	3.44158e-09	-7.05722e-09	3.71071e-15
1.72627e-09	-3.97991e-09	-3.21305e-08	2.24145e-09	2.28431e-09	1.30399e-08	1.2339e-08	-4.15807e-09	4.58614e-09	1.06417e-08	5.07341e-10	4.96266e-09	-7.06519e-09	7.71016e-09	3.83628e-09	3.99857e-09	-4.32697e-09	-6.01347e-09	7.87823e-09	1.30733e-08	1.95305e-09	5.56852e-09	-7.90966e-09	9.27528e-10	-4.4774e-09	3.57659e-08	8.61588e-09	4.82331e-09	2.17622e-09	-7.07307e-09	3.53786e-15
2.33531e-09	-3.47061e-09	-3.21216e-08	2.27322e-09	2.20603e-09	1.06052e-08	1.23294e-08	-4.31222e-09	4.58633e-09	1.06418e-08	5.02642e-10	5.13059e-09	-7.07088e-09	7.5971e-09	3.84004e-09	4.04259e-09	-4.19826e-09	-6.01371e-09	7.89474e-09	1.30769e-08	1.9534e-09	5.54196e-09	-7.90595e-09	9.31873e-10	-4.56675e-09	3.57921e-08	7.36054e-09	4.73636e-09	3.3727e-09	-7.0581e-09	3.46683e-15
1.89195e-09	-3.43822e-09	-3.2122e-08	2.26636e-09	2.18061e-09	1.07103e-08	1.23465e-08	-4.31248e-09	4.58647e-09	1.06419e-08	5.00476e-10	5.31157e-09	-7.07441e-09	7.66346e-09	3.84008e-09	4.0389e-09	-4.21855e-09	-6.01367e-09	7.89432e-09	1.3026e-08	1.9535e-09	5.54228e-09	-7.90638e-09	9.30601e-10	-4.53195e-09	3.57884e-08	7.09047e-09	4.73876e-09	3.36582e-09	-7.06047e-09	3.46456e-15
2.26693e-09	-3.42568e-09	-3.2122e-08	2.24754e-09	2.22201e-09	1.04944e-08	1.23278e-08	-4.25539e-09	4.58847e-09	1.06419e-08	5.04724e-10	3.64933e-09	-7.07082e-09	7.29351e-09	3.84422e-09	4.04073e-09	-4.22576e-09	-6.01369e-09	7.56529e-09	1.29943e-08	1.95362e-09	5.53944e-09	-7.90611e-09	9.39577e-10	-4.56418e-09	3.58058e-08	7.20659e-09	4.74493e-09	2.83163e-09	-7.05699e-09	3.43423e-15
2.30507e-09	-3.65276e-09	-6.33823e-09	2.25337e-09	2.22812e-09	1.09352e-08	1.23387e-08	-4.29126e-09	4.5897e-09	1.0642e-08	5.02955e-10	5.71099e-09	-7.06898e-09	7.51305e-09	3.84252e-09	4.04296e-09	-4.36562e-09	-6.01356e-09	7.74066e-09	1.30272e-08	1.95358e-09	5.56864e-09	-7.92253e-09	9.3514e-10	-4.62597e-09	3.58116e-08	6.86681e-09	4.73252e-09	2.93775e-09	-7.73965e-09	2.48909e-15
2.16837e-09	-3.53587e-09	-6.6322e-09	2.26274e-09	2.21632e-09	1.07938e-08	1.23579e-08	-4.30321e-09	4.58779e-09	1.0642e-08	5.06155e-10	5.73757e-09	-7.06948e-09	7.54978e-09	3.88179e-09	4.03149e-09	-4.28673e-09	-6.01359e-09	3.91652e-09	1.30323e-08	1.9535e-09	5.54059e-09	-7.90712e-09	9.333e-10	-4.54465e-09	3.57901e-08	7.41906e-09	4.67726e-09	3.44232e-09	-7.11887e-09	2.44339e-15
2.22977e-09	-3.6064e-09	-2.13382e-09	2.25751e-09	2.37999e-09	1.0797e-08	1.2334e-08	-4.29106e-09	4.59866e-09	1.06422e-08	5.05243e-10	4.67545e-09	-7.07095e-09	7.37524e-09	3.91607e-09	4.03685e-09	-4.38237e-09	-6.01362e-09	5.44437e-09	1.29979e-08	1.95728e-09	5.54324e-09	-7.90798e-09	9.30139e-10	-4.55789e-09	3.57989e-08	7.31265e-09	4.72974e-09	3.96395e-09	-7.18677e-09	2.41041e-15
2.2557e-09	-3.61591e-09	-2.01907e-09	2.25723e-09	2.3801e-09	1.06852e-08	1.23331e-08	-4.29121e-09	4.59522e-09	1.06422e-08	5.03726e-10	4.77678e-09	-7.07314e-09	7.39111e-09	3.87254e-09	4.03821e-09	-4.30334e-09	-6.01362e-09	5.46783e-09	1.29984e-08	1.9532e-09	5.543e-09	-7.90812e-09	9.27113e-10	-4.56388e-09	3.57961e-08	7.32068e-09	4.72963e-09	3.70482e-09	-7.20987e-09	2.40643e-15
2.17884e-09	-3.6027e-09	-2.67594e-09	2.25782e-09	2.32655e-09	1.0667e-08	1.23268e-08	-4.27888e-09	4.59126e-09	1.06421e-08	5.04319e-10	4.83146e-09	-7.07179e-09	7.37494e-09	3.87891e-09	4.03704e-09	-4.29555e-09	-6.0136e-09	5.01755e-09	1.30082e-08	1.95622e-09	5.54394e-09	-7.94138e-09	9.30638e-10	-4.56537e-09	3.57988e-08	7.26441e-09	4.70858e-09	3.48067e-09	-7.16851e-09	2.40145e-15
2.22299e-09	-3.6212e-09	-2.2082e-09	2.25737e-09	2.32943e-09	1.06716e-08	1.23329e-08	-4.28191e-09	4.5937e-09	1.06421e-08	5.04033e-10	4.87788e-09	-7.07156e-09	7.37063e-09	3.93257e-09	4.0363e-09	-4.33694e-09	-6.01361e-09	4.85512e-09	1.30098e-08	1.95641e-09	5.54477e-09	-7.93445e-09	9.29689e-10	-4.57364e-09	3.57978e-08	7.28361e-09	4.72661e-09	3.5988e-09	-7.1478e-09	2.40029e-15
2.21916e-09	-3.59623e-09	-2.99508e-09	2.25819e-09	2.33918e-09	1.07019e-08	1.23321e-08	-3.38871e-09	4.59432e-09	1.06421e-08	4.99832e-10	4.87235e-09	-7.07316e-09	7.11322e-09	3.88533e-09	4.03648e-09	-4.33714e-09	-1.11296e-10	4.91893e-09	1.30091e-08	1.9558e-09	5.48173e-09	-7.86991e-09	9.31186e-10	-4.72356e-09	3.57978e-08	7.2305e-09	4.70723e-09	3.89273e-09	-7.17842e-09	2.35971e-15
1.91599e-09	-3.64014e-09	-2.67499e-09	2.24645e-09	2.36076e-09	1.06951e-08	1.23316e-08	-3.69758e-09	4.63734e-09	1.06437e-08	5.99135e-10	4.85811e-09	-7.07243e-09	7.31735e-09	3.88924e-09	4.05489e-09	-4.32812e-09	-2.59083e-09	4.0441e-09	1.30118e-08	1.95133e-09	5.36956e-09	-7.72845e-09	9.3133e-10	-4.55264e-09	3.13241e-08	7.41656e-09	4.75372e-09	3.73451e-09	-7.16877e-09	2.05792e-15
2.22453e-09	-3.63726e-09	-2.70259e-09	2.22874e-09	2.34167e-09	1.06968e-08	1.23313e-08	-3.75915e-09	4.61025e-09	1.06276e-08	5.121e-10	4.84922e-09	-7.07234e-09	7.34552e-09	3.88716e-09	4.07495e-09	-4.34213e-09	-2.17965e-09	5.01967e-09	1.30035e-08	1.98103e-09	5.3726e-09	-7.46604e-09	9.31366e-10	-4.55969e-09	3.09743e-08	7.45129e-09	4.7327e-09	3.8013e-09	-7.16389e-09	2.0414e-15
2.22453e-09	-3.63726e-09	-2.70259e-09	2.22874e-09	2.34167e-09	1.06968e-08	1.23313e-08	-3.75915e-09	4.61025e-09	1.06276e-08	5.121e-10	4.84922e-09	-7.07234e-09	7.34552e-09	3.88716e-09	4.07495e-09	-4.34213e-09	-2.17965e-09	5.01967e-09	1.30035e-08	1.98103e-09	5.3726e-09	-7.46604e-09	9.31366e-10	-4.55969e-09	3.09743e-08	7.45129e-09	4.7327e-09	3.8013e-09	-7.16389e-09	2.0414e-15
2.03841e-09	-3.63821e-09	-2.69163e-09	2.23656e-09	2.3657e-09	1.06945e-08	1.23317e-08	-3.70403e-09	4.6105e-09	1.06367e-08	5.46483e-10	4.85332e-09	-7.07235e-09	7.28944e-09	3.88809e-09	4.06755e-09	-4.33209e-09	-2.41592e-09	4.13968e-09	1.30069e-08	1.97862e-09	5.38736e-09	-7.52279e-09	9.31311e-10	-4.56444e-09	3.1068e-08	7.44843e-09	4.73947e-09	3.76588e-09	-7.16575e-09	2.03931e-15
2.12773e-09	-3.63395e-09	-2.66195e-09	2.21337e-09	2.38456e-09	1.06958e-08	1.23314e-08	-3.68605e-09	4.61778e-09	1.06073e-08	5.11589e-10	4.85188e-09	-7.07252e-09	7.3033e-09	3.88709e-09	4.07663e-09	-4.33768e-09	-2.39027e-09	3.91077e-09	1.30066e-08	2.05154e-09	5.36841e-09	-7.51309e-09	9.31448e-10	-4.5641e-09	3.10393e-08	7.43897e-09	4.72397e-09	3.67593e-09	-7.16564e-09	2.0343e-15
2.17136e-09	-2.23423e-09	-2.68462e-09	2.22915e-09	2.39511e-09	1.07327e-08	1.22977e-08	-3.71966e-09	4.29477e-09	1.06273e-08	5.21993e-10	4.85409e-09	-7.30543e-09	6.71951e-09	3.88772e-09	4.06799e-09	-4.334e-09	-2.39245e-09	3.59202e-09	1.30082e-08	2.03955e-09	5.37639e-09	-7.56359e-09	9.31328e-10	-4.5727e-09	3.1046e-08	7.43578e-09	4.72934e-09	3.75192e-09	-7.16906e-09	2.01894e-15
2.1544e-09	-2.04192e-09	-2.70346e-09	2.22855e-09	2.28953e-09	1.07273e-08	1.23087e-08	-3.7195e-09	4.24374e-09	1.06319e-08	5.14267e-10	4.85636e-09	-7.23096e-09	6.31991e-09	3.88781e-09	4.06321e-09	-4.32917e-09	-2.38297e-09	3.69492e-09	1.30069e-08	2.0431e-09	5.37324e-09	-7.56904e-09	9.31316e-10	-4.57506e-09	3.10689e-08	7.42382e-09	4.72872e-09	3.76909e-09	-7.1726e-09	2.01328e-15
2.1514e-09	-2.10666e-09	-2.70147e-09	2.22814e-09	2.29679e-09	1.07234e-08	1.2311e-08	-3.71379e-09	4.24784e-09	1.06314e-08	5.18974e-10	4.85461e-09	-7.13388e-09	6.3628e-09	3.88781e-09	4.06411e-09	-4.32874e-09	-2.38852e-09	3.71003e-09	1.30068e-08	2.04313e-09	5.37204e-09	-7.55926e-09	9.3132e-10	-4.57399e-09	3.10639e-08	7.4223e-09	4.72911e-09	3.76469e-09	-7.17178e-09	2.01224e-15
2.16671e-09	-2.07528e-09	-2.69049e-09	2.22854e-09	2.29273e-09	1.07313e-08	1.23005e-08	-3.72256e-09	4.26524e-09	1.06306e-08	5.15896e-10	4.85605e-09	-7.17108e-09	6.32799e-09	3.88779e-09	4.06604e-09	-4.33104e-09	-2.38821e-09	3.67268e-09	1.30069e-08	2.04562e-09	5.36619e-09	-7.55433e-09	9.31334e-10	-4.57512e-09	3.10579e-08	7.42477e-09	4.72773e-09	3.75337e-09	-7.17143e-09	2.01151e-15
2.16286e-09	-2.14633e-09	-2.69771e-09	2.22859e-09	2.38331e-09	1.07339e-08	1.22954e-08	-3.72298e-09	4.27565e-09	1.0629e-08	5.16873e-10	4.85466e-09	-7.23558e-09	6.33526e-09	3.88736e-09	4.1181e-09	-4.33402e-09	-2.40861e-09	-6.69581e-10	1.30071e-08	2.04021e-09	5.22263e-09	-7.55087e-09	9.31421e-10	-4.58709e-09	3.10625e-08	3.33399e-09	4.73484e-09	3.75765e-09	-7.16939e-09	1.95563e-15
2.16674e-09	-2.25609e-09	-2.69012e-09	2.41512e-09	2.30659e-09	1.07306e-08	1.21027e-08	-3.65821e-09	4.28189e-09	1.06315e-08	5.2308e-10	4.85484e-09	-7.16426e-09	6.35195e-09	3.88785e-09	2.3458e-09	-4.33202e-09	1.58787e-11	3.5361e-09	1.30868e-08	4.14948e-09	4.58833e-09	-7.54261e-09	9.25786e-10	-4.62632e-09	2.10056e-08	7.06292e-09	6.28355e-09	3.76698e-09	-7.21338e-09	1.48746e-15
2.16011e-09	-2.13605e-09	-2.69424e-09	2.27058e-09	2.37729e-09	7.80729e-09	9.34426e-09	-3.72127e-09	4.27321e-09	1.06294e-08	5.21658e-10	4.85434e-09	-7.19186e-09	6.36945e-09	3.88758e-09	1.3786e-09	-4.3321e-09	-4.40515e-09	2.11899e-09	1.30114e-08	2.12015e-09	5.09494e-09	-7.54589e-09	9.27391e-10	-4.6016e-09	2.45318e-08	4.40124e-09	4.8557e-09	3.76416e-09	-2.52926e-09	1.44051e-15
2.15696e-09	-2.16018e-09	-2.69387e-09	2.26473e-09	2.34339e-09	5.54474e-09	8.80608e-09	-3.69258e-09	4.27454e-09	1.06298e-08	5.19417e-10	4.85463e-09	-7.16959e-09	6.38075e-09	3.88776e-09	9.99448e-10	-4.33225e-09	-1.95194e-09	2.7913e-09	1.30279e-08	2.74359e-09	5.18694e-09	-7.54804e-09	9.24128e-10	-4.6122e-09	2.26652e-08	4.38013e-09	4.94645e-09	3.84783e-09	-4.13971e-09	1.31539e-15
2.15306e-09	-2.16708e-09	-2.69363e-09	2.34341e-09	2.33464e-09	5.9037e-09	8.99628e-09	-3.71996e-09	4.27299e-09	1.06305e-08	5.20135e-10	4.85472e-09	-7.17714e-09	6.36741e-09	3.91649e-09	2.13843e-09	-4.33206e-09	-1.75785e-09	2.91477e-09	1.3028e-08	2.53079e-09	5.17116e-09	-7.5451e-09	9.28113e-10	-4.58824e-09	2.1137e-08	4.35379e-09	4.8931e-09	3.6269e-09	-5.48822e-09	1.26924e-15
2.16284e-09	-2.16034e-09	-2.69336e-09	2.2998e-09	2.32932e-09	5.7022e-09	7.71385e-09	-3.69111e-09	4.27316e-09	1.06242e-08	5.19511e-10	4.85687e-09	-7.17334e-09	6.36699e-09	3.89365e-09	2.11384e-09	-4.33202e-09	-2.1609e-09	3.02796e-09	4.36129e-09	2.86005e-09	5.10471e-09	-7.54672e-09	9.26479e-10	-4.59457e-09	2.25748e-08	4.41245e-09	4.8917e-09	3.88671e-09	-3.40299e-09	1.14407e-15
2.15821e-09	-2.16619e-09	-2.68882e-09	2.29139e-09	2.33527e-09	5.73044e-09	7.96592e-09	-3.6871e-09	4.26996e-09	1.06217e-08	5.1976e-10	4.85924e-09	-7.17681e-09	6.36841e-09	3.88997e-09	2.89133e-09	-4.33178e-09	-2.5307e-09	2.85297e-09	4.8847e-09	2.04318e-09	5.12989e-09	-7.54687e-09	9.28098e-10	-4.7658e-09	2.13839e-08	4.49187e-09	5.04066e-09	3.75344e-09	-3.30369e-09	1.10371e-15
2.15846e-09	-2.15631e-09	-2.69026e-09	2.30081e-09	2.34162e-09	5.89121e-09	7.99575e-09	-3.70084e-09	4.27219e-09	5.05265e-09	5.19703e-10	4.8564e-09	-7.17874e-09	6.36621e-09	3.88837e-09	2.13776e-09	-4.33195e-09	-1.89685e-09	2.96349e-09	4.35024e-09	2.54331e-09	5.12662e-09	-7.54698e-09	9.27692e-10	-4.61154e-09	2.15245e-08	4.21946e-09	4.99021e-09	3.75428e-09	-3.64639e-09	1.01435e-15
2.15738e-09	-2.15958e-09	-2.69288e-09	2.3004e-09	2.34097e-09	6.02236e-09	7.86179e-09	-3.71062e-09	4.27235e-09	4.46433e-09	5.19677e-10	4.85695e-09	-7.17912e-09	6.36688e-09	3.88842e-09	2.04002e-09	-4.33191e-09	-1.46703e-09	2.993e-09	4.51411e-09	2.56054e-09	5.131e-09	-6.0853e-09	9.27607e-10	-4.61878e-09	2.16333e-08	4.49453e-09	4.94757e-09	3.74769e-09	-3.34526e-09	9.92865e-16
2.15676e-09	-2.15368e-09	-2.68989e-09	2.30594e-09	2.33581e-09	5.74677e-09	7.02167e-09	-3.72844e-09	4.27266e-09	4.43298e-09	5.19618e-10	4.85847e-09	-6.76221e-09	6.36654e-09	3.88911e-09	2.32183e-09	-4.34223e-09	-1.73971e-09	2.97229e-09	4.72892e-09	2.57847e-09	4.69453e-09	-5.73365e-09	9.27121e-10	-4.6098e-09	2.16838e-08	4.38979e-09	4.97906e-09	3.7467e-09	-3.33654e-09	9.68255e-16
2.15669e-09	-2.15733e-09	-2.68941e-09	2.29976e-09	2.33822e-09	5.78606e-09	7.43419e-09	-3.70848e-09	4.27182e-09	4.64581e-09	5.19665e-10	4.85869e-09	-6.7839e-09	6.367e-09	3.89051e-09	2.18969e-09	-4.33829e-09	-1.85404e-09	2.95637e-09	4.06853e-09	2.59638e-09	4.47736e-09	-5.5031e-09	9.27542e-10	-4.62082e-09	2.16132e-08	4.4418e-09	4.93991e-09	3.86915e-09	-3.33133e-09	9.64158e-16
2.1563e-09	-2.15635e-09	-2.68597e-09	2.30065e-09	2.33837e-09	5.85207e-09	7.28283e-09	-3.70663e-09	4.2756e-09	4.07274e-09	5.19693e-10	4.85799e-09	-6.90314e-09	6.36735e-09	3.88908e-09	2.17481e-09	-4.33283e-09	-1.84664e-09	2.95799e-09	4.42147e-09	2.5779e-09	3.45694e-09	-5.68107e-09	9.27033e-10	-4.61615e-09	2.16032e-08	4.4073e-09	4.98363e-09	3.8063e-09	-3.36892e-09	9.55407e-16
2.15479e-09	-2.15711e-09	-2.68493e-09	2.29773e-09	2.33378e-09	5.77107e-09	7.32105e-09	-3.71029e-09	4.31233e-09	4.49226e-09	5.22178e-10	4.8583e-09	-6.66277e-09	6.3687e-09	3.88956e-09	2.18498e-09	-4.33613e-09	-1.80444e-09	2.96201e-09	4.02326e-09	2.57366e-09	4.48777e-09	-4.92508e-09	9.27466e-10	-3.84744e-09	2.1574e-08	4.41813e-09	4.86207e-09	3.83594e-09	-3.32618e-09	9.43484e-16
2.19568e-09	-1.87548e-09	-2.68677e-09	2.29851e-09	2.25477e-09	5.84338e-09	7.25545e-09	-3.21264e-09	4.45222e-09	4.05745e-09	4.42633e-10	4.63841e-09	-5.88105e-09	6.36708e-09	3.88869e-09	2.12287e-09	-4.33503e-09	-1.87291e-09	2.9615e-09	4.27902e-09	2.54832e-09	3.80993e-09	-5.07817e-09	9.10856e-10	-3.67636e-09	2.15748e-08	4.41853e-09	4.93817e-09	3.82511e-09	-3.47572e-09	9.22401e-16
2.15543e-09	-1.63081e-09	-2.68752e-09	2.29759e-09	2.33909e-09	5.86402e-09	7.30378e-09	-3.71156e-09	4.28106e-09	4.31688e-09	4.79262e-10	4.8586e-09	-5.85013e-09	6.36739e-09	3.89353e-09	2.11028e-09	-4.33444e-09	-1.87944e-09	2.96664e-09	2.9633e-09	2.0925e-09	3.60562e-09	-5.10785e-09	6.33441e-10	-3.73394e-09	2.15936e-08	4.41237e-09	4.9053e-09	3.81819e-09	-3.46566e-09	9.16083e-16
2.03271e-09	-1.89585e-09	-2.68439e-09	2.29861e-09	2.33496e-09	5.84457e-09	7.33145e-09	-3.70782e-09	4.27374e-09	4.30011e-09	4.64162e-10	4.85818e-09	-5.80318e-09	6.36863e-09	3.89406e-09	2.12231e-09	-4.37776e-09	-1.86513e-09	2.96603e-09	3.2101e-09	2.35174e-09	3.47159e-09	-5.19214e-09	8.11421e-10	-3.3785e-09	2.13212e-08	4.42041e-09	4.91539e-09	3.79555e-09	-3.38871e-09	9.04345e-16
2.09669e-09	-1.8218e-09	-2.68611e-09	2.29814e-09	2.33082e-09	5.86433e-09	7.26767e-09	-3.611e-09	4.334e-09	4.21389e-09	4.94151e-10	4.81672e-09	-5.96928e-09	6.36799e-09	3.8919e-09	2.13073e-09	-4.35736e-09	-1.86869e-09	2.96565e-09	3.03729e-09	2.34473e-09	2.06879e-09	-5.24134e-09	7.10447e-10	-3.09668e-09	2.13507e-08	4.41982e-09	4.90505e-09	3.69667e-09	-3.39612e-09	8.94238e-16
2.12367e-09	-1.75336e-09	-2.65548e-09	2.25848e-09	2.33152e-09	5.83684e-09	7.31358e-09	-3.12913e-09	4.29408e-09	4.26952e-09	4.9486e-10	4.84269e-09	-5.85007e-09	6.36845e-09	3.89188e-09	6.11839e-10	-4.38181e-09	-1.87681e-09	2.95688e-09	3.23607e-09	2.40781e-09	2.99504e-09	-2.82714e-09	6.03613e-10	-3.07359e-09	2.13316e-08	4.42388e-09	4.90678e-09	3.67649e-09	-3.3945e-09	8.71419e-16
2.07595e-09	-1.69688e-09	-2.65882e-09	2.28295e-09	2.33075e-09	5.84134e-09	7.302e-09	-2.01241e-09	3.67947e-09	4.20869e-09	4.97612e-10	4.84906e-09	-5.98488e-09	6.36825e-09	3.77382e-09	1.30344e-09	-4.38118e-09	-1.87617e-09	2.96161e-09	3.24486e-09	2.14573e-09	2.89343e-09	-3.40336e-09	6.73273e-10	-3.21109e-09	2.11941e-08	4.42121e-09	4.91897e-09	3.59651e-09	-3.39287e-09	8.58436e-16
2.09985e-09	-1.60649e-09	-2.66383e-09	2.28969e-09	2.32888e-09	5.83925e-09	7.26917e-09	-1.78983e-09	3.97386e-09	4.23772e-09	4.89589e-10	4.83961e-09	-5.94301e-09	6.36822e-09	3.88461e-09	7.69631e-10	-4.38447e-09	-1.87556e-09	2.96099e-09	2.91778e-09	2.36754e-09	2.49764e-09	-2.95478e-09	6.3204e-10	-3.10121e-09	2.13244e-08	4.42138e-09	4.91039e-09	3.70417e-09	-3.39792e-09	8.5813e-16
2.10138e-09	-1.61026e-09	-2.6598e-09	2.40112e-09	2.32929e-09	5.97268e-09	7.28932e-09	-2.23981e-09	3.86736e-09	4.23571e-09	5.06023e-10	4.87105e-09	-5.94639e-09	6.41328e-09	3.87887e-09	8.09851e-10	-4.35096e-09	-1.87434e-09	5.21141e-10	2.98818e-09	2.3213e-09	2.54603e-09	-2.86996e-09	6.60148e-10	-2.98433e-09	2.10698e-08	4.0072e-09	4.90965e-09	3.62033e-09	-3.37142e-09	8.37835e-16
2.09532e-09	-1.6463e-09	-2.66038e-09	2.32892e-09	2.32906e-09	5.91114e-09	7.28985e-09	-2.51718e-09	3.89033e-09	4.23253e-09	5.09988e-10	4.85786e-09	-5.94993e-09	6.37936e-09	3.87556e-09	9.06628e-10	-2.79695e-09	-1.87375e-09	4.60691e-10	3.20396e-09	2.27175e-09	2.67201e-09	-2.89547e-09	6.89332e-10	-3.13239e-09	2.11069e-08	4.22282e-09	4.90933e-09	3.60505e-09	-3.38762e-09	8.32986e-16
2.09523e-09	-1.68036e-09	-2.66132e-09	2.34701e-09	2.31112e-09	6.01909e-09	7.29694e-09	-2.35132e-09	3.84491e-09	4.23367e-09	5.39293e-10	4.86565e-09	-5.94381e-09	5.40266e-09	3.8709e-09	1.21307e-09	-2.83036e-09	-1.8753e-09	1.6063e-09	3.20893e-09	2.27797e-09	2.6482e-09	-2.91704e-09	6.61326e-10	-3.04503e-09	2.10928e-08	3.5361e-09	4.90818e-09	3.60855e-09	-3.38944e-09	8.18633e-16
2.10315e-09	-6.48515e-11	-2.66212e-09	2.32202e-09	2.57698e-09	5.76035e-09	3.32894e-09	-2.58953e-09	3.8662e-09	2.08518e-09	5.10827e-10	4.85779e-09	-5.93941e-09	6.38733e-09	3.87353e-09	9.54718e-10	-2.80926e-09	-1.87523e-09	7.55054e-10	3.04472e-09	2.30494e-09	2.64583e-09	-2.92825e-09	6.81567e-10	-3.09415e-09	2.11489e-08	4.1957e-09	4.16807e-09	1.45117e-09	-3.3923e-09	7.57701e-16
2.10107e-09	-4.90181e-10	-2.66064e-09	2.33083e-09	2.44963e-09	5.81903e-09	4.18988e-09	-2.5257e-09	3.75902e-09	2.25552e-09	5.12946e-10	4.85848e-09	-5.94799e-09	4.73237e-09	3.87385e-09	9.84285e-10	-2.85619e-09	-1.8753e-09	9.52124e-10	3.02969e-09	2.30464e-09	2.60371e-09	-2.88551e-09	6.5726e-10	-3.11381e-09	2.11397e-08	4.17379e-09	4.31331e-09	2.1875e-09	-3.3913e-09	7.49299e-16
2.10124e-09	-6.89621e-10	-2.66104e-09	2.31919e-09	2.50469e-09	5.80225e-09	3.80616e-09	-2.54555e-09	3.89406e-09	2.52218e-09	5.16676e-10	4.8559e-09	-5.89223e-09	4.4206e-09	3.87363e-09	9.85819e-10	-3.11831e-09	-1.87575e-09	8.78337e-10	3.0561e-09	2.2883e-09	2.61846e-09	-2.8804e-09	6.74659e-10	-3.10268e-09	2.11428e-08	4.16122e-09	4.48722e-09	1.67855e-09	-3.39248e-09	7.46484e-16
2.09258e-09	-5.36776e-10	-2.66165e-09	2.32087e-09	2.47001e-09	5.81138e-09	3.8132e-09	-2.47527e-09	3.86272e-09	2.20687e-09	5.13239e-10	4.85597e-09	-5.62787e-09	4.72331e-09	3.87325e-09	9.74004e-10	-2.94924e-09	-1.87551e-09	9.10624e-10	3.0481e-09	2.07981e-09	2.61427e-09	-2.89378e-09	6.69409e-10	-3.09933e-09	2.11423e-08	4.09973e-09	4.38365e-09	2.02729e-09	-3.39186e-09	7.41806e-16
2.0871e-09	-6.75585e-10	-2.66102e-09	2.32661e-09	2.4496e-09	5.49369e-09	3.85175e-09	-2.46712e-09	3.82856e-09	2.497e-09	5.13047e-10	4.85604e-09	-5.85584e-09	4.60088e-09	3.86836e-09	9.88489e-10	-2.89696e-09	-1.8753e-09	2.42793e-09	3.06815e-09	2.03174e-09	2.61034e-09	-2.88416e-09	6.69306e-10	-3.10578e-09	3.72969e-09	4.11461e-09	4.333e-09	2.11845e-09	-3.39051e-09	3.12719e-16
2.08574e-09	-6.94777e-10	-2.66107e-09	2.32662e-09	2.45302e-09	5.45673e-09	3.85212e-09	-2.46786e-09	3.82865e-09	2.49716e-09	5.13248e-10	4.85603e-09	-5.86333e-09	4.59952e-09	3.79994e-09	9.87041e-10	-2.88988e-09	-1.87529e-09	2.37687e-09	3.06766e-09	2.08338e-09	2.60937e-09	-2.88583e-09	6.69291e-10	-3.10559e-09	3.79568e-09	4.11559e-09	4.32849e-09	2.11527e-09	-3.3905e-09	3.12286e-16
2.09331e-09	-6.74622e-10	-2.66114e-09	2.32699e-09	2.44963e-09	5.58781e-09	3.72668e-09	-2.48667e-09	3.82916e-09	2.52002e-09	5.1363e-10	4.85602e-09	-5.81714e-09	4.60683e-09	3.86957e-09	9.82053e-10	-2.89656e-09	-1.87525e-09	1.14001e-09	3.06204e-09	2.15486e-09	2.61136e-09	-2.89404e-09	6.71275e-10	-3.10361e-09	4.18174e-09	4.12477e-09	4.35451e-09	2.01073e-09	-3.3906e-09	3.11992e-16
2.06953e-09	5.71922e-10	-2.66104e-09	2.32655e-09	2.51148e-09	5.46843e-09	3.84422e-09	-2.46719e-09	3.81406e-09	2.58349e-09	5.13033e-10	4.85376e-09	-5.80036e-09	4.59661e-09	3.84023e-09	9.8938e-10	1.46341e-11	-1.87471e-09	1.92048e-09	3.06801e-09	2.24828e-09	3.36797e-09	-2.88153e-09	6.68147e-10	-3.10608e-09	2.24158e-09	4.13129e-09	3.72232e-09	2.13457e-09	-3.34364e-09	2.92818e-16
2.07574e-09	-6.80387e-10	-2.66479e-09	2.32528e-09	2.49228e-09	5.49436e-09	3.81997e-09	-2.47361e-09	3.81418e-09	2.57259e-09	5.13139e-10	4.8946e-09	-4.1773e-09	4.60688e-09	3.81532e-09	1.17353e-09	-2.90425e-09	-1.86253e-09	1.56412e-09	3.07567e-09	2.31341e-09	-2.01911e-09	-2.88727e-09	6.68983e-10	-3.10518e-09	2.8268e-09	1.58246e-09	4.26041e-09	2.0656e-09	-3.40507e-09	2.70556e-16
2.08671e-09	-6.87116e-10	-2.2832e-09	2.32573e-09	2.48283e-09	5.47993e-09	3.82919e-09	-2.47385e-09	3.81939e-09	2.55118e-09	5.13274e-10	4.88328e-09	-4.73316e-09	4.58457e-09	3.71336e-09	1.13436e-09	-2.08705e-09	-1.86927e-09	1.37538e-09	3.06904e-09	2.2348e-09	-1.05264e-10	-2.84815e-09	6.69019e-10	-3.10454e-09	2.82909e-09	2.82162e-09	4.25208e-09	2.09737e-09	-3.39832e-09	2.68485e-16
2.08449e-09	-6.07787e-10	-2.51069e-09	2.28099e-09	2.48316e-09	5.47056e-09	3.79947e-09	-2.47425e-09	3.81714e-09	2.57009e-09	5.1333e-10	4.89682e-09	-3.80459e-09	4.5962e-09	3.78313e-09	1.07695e-09	-1.72449e-09	-1.8716e-09	1.66366e-09	3.06719e-09	2.18362e-09	7.2746e-10	-2.86097e-09	6.69121e-10	-3.10542e-09	2.74635e-09	2.4468e-09	4.1289e-09	2.07783e-09	-3.39999e-09	2.58043e-16
2.0809e-09	-6.74374e-10	-2.49161e-09	7.11761e-10	2.48333e-09	5.48919e-09	3.82071e-09	-2.47903e-09	3.80679e-09	2.56534e-09	5.13457e-10	4.88266e-09	-3.50926e-09	4.58476e-09	3.77644e-09	1.044e-09	-2.03618e-09	-1.85617e-09	1.59459e-09	3.06911e-09	2.19767e-09	-3.34846e-11	-2.86295e-09	6.69205e-10	-3.1048e-09	2.70335e-09	2.07576e-09	4.28199e-09	2.07278e-09	-3.42203e-09	2.51032e-16
2.08136e-09	-6.60186e-10	-2.47029e-09	1.07812e-09	2.48394e-09	5.49143e-09	3.80093e-09	-2.47882e-09	3.81389e-09	2.56335e-09	5.13345e-10	4.87375e-09	-3.47429e-09	4.5951e-09	3.792e-09	1.07999e-09	-1.88663e-09	-1.81348e-09	1.64243e-09	3.06977e-09	2.17215e-09	7.60392e-10	-2.86278e-09	6.69056e-10	-3.08291e-09	2.57302e-09	2.38053e-09	3.94755e-09	2.06994e-09	-3.1171e-09	2.47099e-16
2.08153e-09	-6.24455e-10	-2.33481e-09	1.18213e-09	2.48586e-09	5.48822e-09	3.5574e-09	-2.4776e-09	3.81234e-09	2.56787e-09	5.11993e-10	4.8792e-09	-3.52559e-09	4.59176e-09	3.76829e-09	1.06975e-09	-1.96068e-09	-1.80432e-09	1.64629e-09	3.06772e-09	2.17769e-09	4.00059e-10	-2.85127e-09	6.69121e-10	-3.10084e-09	2.64683e-09	2.14055e-09	4.05622e-09	2.07751e-09	-3.17914e-09	2.455e-16
2.08069e-09	-5.93258e-10	-2.29595e-09	1.14224e-09	2.48529e-09	5.48717e-09	3.44785e-09	-2.47754e-09	3.81378e-09	2.56034e-09	5.12242e-10	4.87911e-09	-3.52558e-09	4.58945e-09	3.76719e-09	1.07327e-09	-1.94256e-09	-1.82667e-09	1.59274e-09	3.06788e-09	2.1748e-09	5.20105e-10	-2.86113e-09	6.69125e-10	-3.09458e-09	2.62988e-09	2.17874e-09	4.04658e-09	2.08054e-09	-3.20952e-09	2.44511e-16
2.08135e-09	-5.04432e-10	-2.19856e-09	1.30373e-09	1.64252e-09	5.48774e-09	3.54025e-09	-2.47842e-09	3.81504e-09	2.56248e-09	5.15093e-10	4.92569e-09	-3.4356e-09	4.59056e-09	3.78102e-09	1.05898e-09	-4.9619e-10	-1.83128e-09	1.60948e-09	2.4908e-09	2.18048e-09	3.47032e-10	-2.85202e-09	6.6949e-10	-9.65287e-10	2.68766e-09	2.22853e-09	4.05815e-09	2.07961e-09	-2.71511e-09	2.2369e-16
2.08138e-09	-5.48234e-10	-2.2292e-09	1.16634e-09	1.89526e-09	5.48807e-09	3.52948e-09	-1.61675e-09	3.81461e-09	2.56244e-09	5.14292e-10	4.90106e-09	-3.48931e-09	4.59076e-09	3.76641e-09	1.06023e-09	-8.05149e-10	-1.82255e-09	1.61254e-09	1.61949e-09	2.17966e-09	3.54054e-10	-2.8509e-09	6.6929e-10	-1.10277e-09	2.68491e-09	2.22277e-09	4.04316e-09	2.07987e-09	-2.75684e-09	2.1799e-16
2.08099e-09	-5.48248e-10	-2.22546e-09	1.18991e-09	1.92539e-09	5.4881e-09	3.53002e-09	-1.67621e-09	3.81063e-09	2.56221e-09	5.13994e-10	4.90056e-09	-3.4703e-09	4.59079e-09	3.76994e-09	1.06031e-09	-9.33153e-10	-1.81677e-09	1.63453e-09	1.60055e-09	2.17955e-09	3.73494e-10	-2.85137e-09	6.69267e-10	-1.12591e-09	2.59021e-09	2.22038e-09	4.0377e-09	2.0809e-09	-2.7602e-09	2.17949e-16
2.08126e-09	-5.36316e-10	-2.19954e-09	1.17563e-09	1.82984e-09	5.48805e-09	3.52977e-09	-1.65641e-09	3.81416e-09	2.56209e-09	5.1479e-10	4.91949e-09	-3.48681e-09	4.59089e-09	3.77469e-09	1.05991e-09	-8.08052e-10	-1.82846e-09	1.62845e-09	1.71912e-09	2.17844e-09	3.91705e-10	-2.85193e-09	6.69266e-10	-1.19683e-09	1.9564e-09	2.22342e-09	4.03514e-09	2.08109e-09	-2.92248e-09	2.16135e-16
2.07996e-09	-5.4987e-10	-2.21089e-09	1.20281e-09	1.95898e-09	5.48695e-09	3.44952e-09	-1.76514e-09	3.80967e-09	2.56192e-09	5.13847e-10	4.91579e-09	-3.48273e-09	4.59137e-09	3.77333e-09	1.06317e-09	-8.94534e-10	-1.8181e-09	1.65422e-09	1.6982e-09	2.17881e-09	3.89268e-10	-2.8524e-09	6.69248e-10	-1.43267e-09	1.87065e-09	2.22057e-09	3.27287e-09	2.08004e-09	-2.89461e-09	2.11116e-16
2.08064e-09	-5.5149e-10	-2.21818e-09	1.19412e-09	1.90705e-09	5.48722e-09	3.51815e-09	-1.72504e-09	3.81062e-09	2.56204e-09	5.13893e-10	4.91171e-09	-3.47186e-09	4.58899e-09	3.7727e-09	1.06103e-09	-9.27395e-10	-1.81897e-09	1.65165e-09	1.65084e-09	2.17957e-09	3.89902e-10	-2.85192e-09	6.67168e-10	-1.17581e-09	1.89955e-09	2.22216e-09	3.28253e-09	2.07507e-09	-2.81243e-09	2.10047e-16
2.08058e-09	-5.53065e-10	-2.22153e-09	1.18743e-09	1.91453e-09	5.48832e-09	3.51002e-09	-1.72492e-09	3.80969e-09	2.56202e-09	5.15381e-10	4.90184e-09	-3.47439e-09	4.59028e-09	3.77134e-09	1.06121e-09	-8.96769e-10	-1.82079e-09	1.65238e-09	1.64672e-09	2.17909e-09	4.1796e-10	-2.85159e-09	6.68447e-10	-1.20057e-09	1.71419e-09	2.22054e-09	3.3226e-09	2.07377e-09	-2.80742e-09	2.09521e-16
2.08055e-09	-5.51685e-10	-2.23348e-09	1.19536e-09	1.91931e-09	5.48792e-09	3.4556e-09	-1.73476e-09	3.81039e-09	2.56201e-09	5.14752e-10	2.736e-09	-3.48029e-09	4.58957e-09	3.77177e-09	1.06186e-09	-9.27123e-10	-1.81975e-09	1.64694e-09	1.66379e-09	2.20539e-09	3.96586e-10	-2.85211e-09	6.30057e-10	-1.23676e-09	1.86071e-09	2.2194e-09	3.37029e-09	2.07234e-09	-2.87784e-09	1.94223e-16
2.08061e-09	-5.49193e-10	-2.22316e-09	1.19619e-09	1.91193e-09	5.48749e-09	3.4872e-09	-1.72814e-09	3.81149e-09	2.56205e-09	5.15001e-10	2.77273e-09	-3.48031e-09	4.59029e-09	3.77147e-09	1.06121e-09	-9.0829e-10	-1.81978e-09	1.64891e-09	1.64586e-09	2.19478e-09	3.9743e-10	-2.85215e-09	6.05758e-10	-1.19197e-09	1.8874e-09	2.21953e-09	3.34667e-09	2.04515e-09	-2.81576e-09	1.93759e-16
2.08065e-09	-5.49e-10	-2.22711e-09	1.19306e-09	1.91453e-09	5.48776e-09	3.45715e-09	-1.71688e-09	3.81095e-09	2.562e-09	5.14544e-10	2.67408e-09	-3.47811e-09	4.59012e-09	3.77227e-09	1.06117e-09	-9.03543e-10	-1.82007e-09	1.6507e-09	1.6557e-09	2.24463e-09	3.97178e-10	-2.852e-09	6.2816e-10	-1.2182e-09	1.78911e-09	2.21956e-09	3.34153e-09	2.07579e-09	-2.82636e-09	1.93114e-16
2.08043e-09	-5.50098e-10	-2.22446e-09	1.19671e-09	1.91628e-09	5.48769e-09	3.47676e-09	-1.73274e-09	3.81193e-09	2.56204e-09	5.15009e-10	2.6306e-09	-3.47934e-09	4.59033e-09	3.77133e-09	1.06129e-09	-9.18135e-10	-1.81987e-09	1.64699e-09	1.65823e-09	2.19916e-09	3.99846e-10	-2.85281e-09	6.11655e-10	-1.20081e-09	1.79411e-09	2.21982e-09	3.34471e-09	2.04776e-09	-2.82637e-09	1.92778e-16
2.08051e-09	-5.57859e-10	-2.22417e-09	1.19552e-09	1.13444e-09	5.47904e-09	3.47689e-09	-1.73567e-09	3.80787e-09	2.56201e-09	6.60263e-10	2.32368e-09	-3.478e-09	4.57122e-09	2.73388e-09	1.04933e-09	-9.14386e-10	-1.81831e-09	1.70184e-09	1.6644e-09	2.20456e-09	3.99795e-10	-2.84974e-09	6.49138e-10	-1.20978e-09	1.83457e-09	2.19328e-09	3.34699e-09	2.1184e-09	-2.82913e-09	1.82596e-16
2.08046e-09	-5.52703e-10	-2.22563e-09	1.19454e-09	1.26457e-09	5.48755e-09	3.46676e-09	-1.73086e-09	3.80682e-09	2.56202e-09	6.59249e-10	1.43493e-09	-3.47832e-09	4.58456e-09	2.91044e-09	1.04988e-09	-9.17405e-10	-1.80915e-09	1.69054e-09	1.6618e-09	2.21169e-09	3.98475e-10	-2.85098e-09	6.2701e-10	-1.20882e-09	1.8322e-09	2.20181e-09	3.34234e-09	2.14749e-09	-2.8288e-09	1.80737e-16
2.0805e-09	-5.52898e-10	-2.22466e-09	1.20281e-09	1.31555e-09	5.48398e-09	3.47278e-09	-1.78364e-09	3.81059e-09	2.56203e-09	5.83533e-10	1.42598e-09	-3.4782e-09	4.5854e-09	2.851e-09	1.05616e-09	-9.17254e-10	-1.76105e-09	1.67463e-09	1.66135e-09	2.20583e-09	3.98746e-10	-2.85088e-09	6.27451e-10	-1.21081e-09	1.82649e-09	2.21179e-09	3.34706e-09	2.06568e-09	-2.82577e-09	1.80104e-16
2.0805e-09	-5.52984e-10	-2.22464e-09	1.20236e-09	9.70735e-10	5.47528e-09	3.47231e-09	-1.81342e-09	3.80954e-09	2.56203e-09	6.21902e-10	1.47217e-09	-3.47822e-09	4.58191e-09	2.73126e-09	1.0556e-09	-9.1693e-10	-1.76441e-09	1.67985e-09	1.66215e-09	2.20718e-09	3.99013e-10	-2.8514e-09	6.35041e-10	-1.21056e-09	1.82818e-09	2.20483e-09	3.34718e-09	2.0757e-09	-2.82547e-09	1.7886e-16
2.08048e-09	-5.51771e-10	-2.22496e-09	1.19969e-09	9.37086e-10	5.44443e-09	3.4816e-09	-1.76418e-09	3.80113e-09	2.56203e-09	6.09177e-10	1.66823e-09	-3.47822e-09	4.58414e-09	2.74779e-09	1.05332e-09	-9.16008e-10	-1.78404e-09	1.67855e-09	1.66212e-09	1.65754e-09	3.98995e-10	-2.85055e-09	6.33692e-10	-1.2102e-09	1.82809e-09	2.20343e-09	3.34558e-09	2.10771e-09	-2.82886e-09	1.7705e-16
2.08047e-09	7.43338e-11	-2.2403e-09	1.19711e-09	3.33169e-10	5.44203e-09	3.46971e-09	-1.78182e-09	3.81085e-09	2.56279e-09	5.99641e-10	1.61517e-09	-3.47775e-09	4.58256e-09	2.40594e-09	1.10143e-09	-9.18283e-10	-1.7843e-09	1.68255e-09	1.6606e-09	1.78657e-09	4.00172e-10	-2.8506e-09	6.31543e-10	-1.20693e-09	1.82601e-09	8.36252e-10	3.34499e-09	2.09517e-09	-2.82777e-09	1.70439e-16
2.08057e-09	-1.61297e-10	-2.22688e-09	1.19777e-09	3.17804e-12	5.44369e-09	3.46864e-09	-1.77443e-09	3.80142e-09	2.56249e-09	6.0465e-10	1.60543e-09	-3.47772e-09	4.5836e-09	2.40216e-09	1.06682e-09	-9.16491e-10	-1.78908e-09	1.6859e-09	1.66074e-09	1.75797e-09	3.98811e-10	-2.85008e-09	6.32315e-10	-1.21023e-09	1.79137e-09	9.7256e-10	3.34466e-09	2.08467e-09	-2.8265e-09	1.70089e-16
2.08074e-09	-3.0532e-10	-2.22936e-09	1.19837e-09	-1.39846e-10	5.44065e-09	3.47211e-09	-1.77954e-09	3.80018e-09	2.56247e-09	6.01931e-10	1.58288e-09	-3.47774e-09	4.58292e-09	2.45742e-09	1.07292e-09	-9.17981e-10	-1.78967e-09	1.68342e-09	1.66077e-09	1.7845e-09	3.99351e-10	-2.85027e-09	6.31751e-10	-1.2093e-09	1.35506e-09	1.01531e-09	3.34495e-09	2.0893e-09	-2.82749e-09	1.69218e-16
2.08061e-09	-2.52397e-10	-2.23014e-09	1.19822e-09	1.66056e-10	5.44572e-09	3.4705e-09	-1.7877e-09	3.8006e-09	2.56265e-09	6.00614e-10	1.56601e-09	-3.47762e-09	4.58258e-09	2.42083e-09	1.07456e-09	-9.18077e-10	-1.78954e-09	1.68407e-09	1.66075e-09	1.72256e-09	3.99281e-10	-2.85041e-09	6.31462e-10	-1.20938e-09	1.48939e-09	8.1236e-10	3.34505e-09	2.07989e-09	-2.8272e-09	1.68798e-16
2.08681e-09	-1.83074e-10	-2.23028e-09	1.19822e-09	2.2239e-10	5.4444e-09	3.47066e-09	-1.78169e-09	3.48781e-09	2.56246e-09	5.68316e-10	1.60676e-09	-3.47821e-09	4.58365e-09	2.4044e-09	1.07179e-09	-9.17995e-10	-1.78898e-09	1.68438e-09	1.66074e-09	1.76551e-09	3.98199e-10	-2.85032e-09	6.63447e-10	-1.20935e-09	1.42575e-09	9.31778e-10	3.17575e-09	2.08853e-09	-2.82893e-09	1.65674e-16
2.08357e-09	-1.62679e-10	-2.23038e-09	1.19425e-09	1.36176e-10	5.44463e-09	3.47065e-09	-1.7809e-09	3.5533e-09	2.56248e-09	5.83899e-10	1.60579e-09	-3.47778e-09	4.58328e-09	2.40999e-09	1.07235e-09	-9.1789e-10	-1.78879e-09	1.6844e-09	1.65959e-09	1.76998e-09	3.98759e-10	-2.85025e-09	6.47371e-10	-1.20931e-09	7.31016e-10	9.21031e-10	3.19682e-09	2.08914e-09	-2.82798e-09	1.64715e-16
2.08182e-09	-3.46513e-11	-2.23189e-09	1.1979e-09	1.18296e-10	5.39195e-09	3.47655e-09	-1.78151e-09	3.54571e-09	2.56306e-09	5.92048e-10	1.61212e-09	-3.47777e-09	4.58944e-09	2.07593e-09	-1.2626e-10	-9.17823e-10	-1.78859e-09	1.13383e-09	1.5274e-09	1.77901e-09	3.98551e-10	-2.85024e-09	6.50633e-10	-1.21208e-09	1.45671e-09	9.63077e-10	3.1966e-09	2.08028e-09	-2.83362e-09	1.61298e-16
2.08421e-09	-1.3123e-10	-2.23016e-09	1.19164e-09	9.11764e-11	5.32629e-09	3.47173e-09	-1.78181e-09	3.5547e-09	2.65342e-09	5.81021e-10	1.61226e-09	-3.47796e-09	4.58485e-09	1.9057e-09	4.12638e-10	-9.17853e-10	-1.78839e-09	1.15458e-09	1.22317e-09	1.77219e-09	3.98552e-10	-2.85037e-09	6.49502e-10	-1.2097e-09	1.44464e-09	9.23709e-10	3.18921e-09	2.08385e-09	-2.83233e-09	1.59548e-16
2.0833e-09	-1.4238e-10	-2.24392e-09	1.20533e-09	1.56207e-10	5.32231e-09	3.47211e-09	-1.78205e-09	3.54329e-09	2.58109e-09	5.79835e-10	1.26923e-09	-3.47778e-09	4.58345e-09	6.83444e-10	3.55749e-10	-9.17912e-10	-1.78876e-09	1.25843e-09	1.39097e-09	1.77461e-09	3.98139e-10	-2.85036e-09	6.42056e-10	-1.22428e-09	1.17207e-09	9.21485e-10	3.19275e-09	2.08582e-09	-2.83876e-09	1.55021e-16
2.08386e-09	-1.45532e-10	-1.9071e-09	1.19424e-09	1.08148e-10	5.36705e-09	3.4722e-09	-1.78316e-09	3.55027e-09	2.61382e-09	5.85041e-10	1.05644e-09	-3.47806e-09	4.58555e-09	7.96639e-10	4.30388e-10	-9.17266e-10	-1.77273e-09	1.33125e-09	1.27175e-09	1.77362e-09	7.56001e-10	-2.85029e-09	7.45897e-10	-1.25119e-09	1.42536e-09	9.40786e-10	2.30451e-09	2.08214e-09	-2.83182e-09	1.50237e-16
2.08403e-09	-1.624e-10	-2.14563e-09	1.18633e-09	1.18236e-10	5.36836e-09	2.62152e-09	-1.87742e-09	3.54636e-09	2.60116e-09	5.80185e-10	1.14501e-09	-3.47802e-09	4.58603e-09	7.64734e-10	5.72767e-10	-9.17758e-10	-1.77997e-09	1.1911e-09	1.31318e-09	1.76914e-09	5.07176e-10	-2.84942e-09	6.72821e-10	-1.26519e-09	1.33777e-09	9.22735e-10	2.34959e-09	2.08575e-09	-2.8378e-09	1.45921e-16
1.58323e-09	-1.42304e-10	-1.93126e-09	1.13571e-09	1.37742e-10	5.36296e-09	2.13066e-09	-1.81552e-09	3.54737e-09	2.61196e-09	5.81342e-10	1.32939e-09	-3.47813e-09	4.58471e-09	9.72061e-10	4.64957e-10	-9.17497e-10	-1.77251e-09	1.31448e-09	1.2619e-09	1.77074e-09	6.52001e-10	-2.85012e-09	6.66584e-10	-1.20485e-09	1.31375e-09	9.3187e-10	2.53955e-09	2.08559e-09	-2.83946e-09	1.42292e-16
1.26058e-09	-1.40487e-10	-1.99205e-09	4.58403e-10	1.3745e-10	5.37497e-09	2.26406e-09	-1.80919e-09	3.54818e-09	2.6044e-09	5.81439e-10	1.23685e-09	-3.47822e-09	4.585e-09	9.9982e-10	3.58383e-10	-9.19773e-10	-1.76378e-09	1.46048e-09	1.27265e-09	1.77037e-09	6.80302e-10	-2.85033e-09	7.03281e-10	-1.16329e-09	1.31235e-09	9.28076e-10	2.41554e-09	2.08584e-09	-2.84339e-09	1.40717e-16
1.3139e-09	2.89725e-10	-1.99787e-09	1.16458e-09	1.41463e-10	5.37027e-09	2.34946e-09	-1.81807e-09	3.54778e-09	2.6004e-09	5.85562e-10	1.18228e-09	-3.47866e-09	4.59241e-09	1.00633e-09	3.93353e-10	-9.16886e-10	-1.76119e-09	1.37759e-09	1.24063e-09	1.77288e-09	6.95337e-10	-2.85024e-09	8.45016e-10	-1.14008e-09	1.31088e-09	9.30386e-10	2.48987e-09	1.6477e-09	-1.60396e-09	1.35506e-16
1.37523e-09	1.59276e-10	-1.97343e-09	1.15919e-09	1.36714e-10	5.36663e-09	2.16435e-09	-1.81339e-09	3.54907e-09	2.60214e-09	5.82054e-10	1.24761e-09	-3.47936e-09	4.5899e-09	1.00561e-09	4.15795e-10	-9.14419e-10	-1.76963e-09	1.39535e-09	1.26142e-09	1.7773e-09	6.74657e-10	-2.85037e-09	7.32311e-10	-1.09582e-09	1.30339e-09	9.32672e-10	2.4646e-09	1.62707e-09	-1.62959e-09	1.34494e-16
1.38254e-09	1.35591e-10	-1.96528e-09	1.11709e-09	1.37965e-10	5.36763e-09	2.21667e-09	-1.81305e-09	3.5489e-09	2.60279e-09	5.82821e-10	1.24918e-09	-3.4792e-09	4.58682e-09	9.98857e-10	4.21223e-10	-9.13966e-10	-1.76256e-09	1.39453e-09	8.75621e-10	1.78243e-09	6.75376e-10	-2.85036e-09	7.59853e-10	-1.07196e-09	1.30566e-09	9.30806e-10	2.45935e-09	1.67747e-09	-1.63895e-09	1.33917e-16
1.36936e-09	8.24055e-11	-1.97974e-09	1.03543e-09	1.38043e-10	5.36755e-09	2.19028e-09	-1.8169e-09	3.5485e-09	2.60323e-09	5.81301e-10	1.24361e-09	-3.4794e-09	4.58759e-09	1.01117e-09	4.12986e-10	-9.13635e-10	-1.76916e-09	1.36931e-09	9.3181e-10	1.77526e-09	6.69827e-10	-2.85034e-09	7.42407e-10	-1.08846e-09	1.30757e-09	9.33886e-10	2.47689e-09	1.65673e-09	-1.66116e-09	1.3379e-16
1.37227e-09	9.66332e-11	-1.97098e-09	9.55191e-10	1.37933e-10	6.05198e-10	2.20112e-09	-1.81703e-09	3.54875e-09	2.60116e-09	5.8325e-10	1.24224e-09	-3.47928e-09	4.58746e-09	1.0104e-09	4.27299e-10	-9.08925e-10	-1.76843e-09	1.36981e-09	9.59547e-10	1.78399e-09	6.79507e-10	-2.85026e-09	7.33957e-10	-1.08098e-09	1.30432e-09	9.32048e-10	2.4661e-09	1.72103e-09	-1.65836e-09	1.05408e-16
1.38092e-09	7.95776e-11	-1.95063e-09	8.29131e-10	2.5011e-10	6.96119e-10	2.21108e-09	-1.81594e-09	3.46098e-09	2.60302e-09	5.8462e-10	1.24606e-09	-3.47987e-09	4.58774e-09	1.01438e-09	4.29961e-10	-9.06936e-10	-1.7607e-09	1.36606e-09	9.74623e-10	1.86209e-09	6.65011e-10	-2.85036e-09	7.43904e-10	-1.05877e-09	1.13569e-09	9.31812e-10	2.46004e-09	1.66783e-09	-1.64451e-09	1.04302e-16
1.37664e-09	5.13265e-11	-1.3875e-09	8.87964e-10	3.18192e-10	9.68583e-10	2.21415e-09	-1.81706e-09	2.89429e-09	2.60315e-09	5.82193e-10	1.24808e-09	-3.48089e-09	4.58674e-09	1.00797e-09	4.232e-10	-9.0801e-10	-1.76237e-09	1.25923e-09	9.40642e-10	1.78889e-09	6.69579e-10	-2.85275e-09	7.47675e-10	-1.0589e-09	5.53164e-10	9.31521e-10	2.45659e-09	1.68299e-09	-1.64943e-09	9.78842e-17
1.37676e-09	7.1482e-11	-1.44146e-09	7.35528e-10	2.97437e-10	9.65489e-10	2.21094e-09	-1.81693e-09	2.89516e-09	2.60285e-09	5.82246e-10	1.24568e-09	-3.48088e-09	4.58677e-09	1.00807e-09	4.23082e-10	-9.08239e-10	-1.76356e-09	1.27179e-09	9.40919e-10	1.78877e-09	6.70454e-10	-2.8522e-09	7.4645e-10	-1.0549e-09	5.83106e-10	9.31524e-10	2.45828e-09	1.69526e-09	-1.64887e-09	9.78629e-17
1.39226e-09	8.93313e-11	-1.66809e-09	7.22028e-10	2.22599e-10	9.94422e-10	2.22139e-09	-1.81566e-09	2.9005e-09	2.60282e-09	5.81845e-10	1.24797e-09	-3.47936e-09	4.58711e-09	1.00813e-09	4.23102e-10	-9.09012e-10	-1.75327e-09	1.32679e-09	9.32186e-10	1.79204e-09	6.69948e-10	-1.37636e-09	7.45686e-10	-1.06003e-09	7.79018e-10	9.31041e-10	2.46013e-09	1.68579e-09	-1.40881e-09	9.20628e-17
1.3824e-09	1.44845e-11	-1.0518e-09	7.9949e-10	2.38446e-10	9.42112e-10	2.2131e-09	-1.81671e-09	2.90404e-09	2.6031e-09	5.77275e-10	1.2473e-09	-2.18284e-10	4.58712e-09	1.00893e-09	4.22558e-10	-9.09939e-10	-1.77878e-09	1.3184e-09	9.43098e-10	1.79848e-09	6.73271e-10	-1.94624e-09	7.46966e-10	-1.07178e-09	7.96617e-10	9.30952e-10	2.4612e-09	1.68468e-09	-1.1249e-09	7.96482e-17
1.38502e-09	7.75455e-11	-1.43156e-09	7.18683e-10	2.05298e-10	9.57972e-10	2.21529e-09	-1.81591e-09	2.88527e-09	2.63599e-09	5.80513e-10	1.24773e-09	-1.45883e-09	2.50257e-09	1.00828e-09	4.22955e-10	-9.09939e-10	-1.75304e-09	1.34278e-09	9.33316e-10	1.79501e-09	6.38069e-10	-1.89143e-09	7.45583e-10	-1.06746e-09	8.00413e-10	9.31091e-10	2.46153e-09	1.68659e-09	-1.34754e-09	6.81132e-17
1.39145e-09	2.56019e-11	-1.37269e-09	7.42211e-10	2.10594e-10	9.50331e-10	2.21569e-09	-1.81646e-09	2.89079e-09	2.63046e-09	5.59868e-10	1.24759e-09	-1.09442e-09	1.95933e-09	9.98852e-10	4.22727e-10	-9.10947e-10	-1.76534e-09	1.31058e-09	9.39945e-10	1.79977e-09	6.77838e-10	-1.77931e-09	7.4045e-10	-1.06614e-09	7.79829e-10	9.31373e-10	2.45979e-09	1.68593e-09	-1.32136e-09	6.40987e-17
1.38806e-09	5.682e-11	-1.31541e-09	7.58198e-10	2.46205e-10	9.2405e-10	2.21792e-09	-1.81644e-09	2.8635e-09	2.60778e-09	5.69193e-10	1.24742e-09	-1.15102e-09	1.9176e-09	1.00561e-09	4.23143e-10	-9.10555e-10	-1.75164e-09	1.29447e-09	9.45363e-10	1.79344e-09	6.71025e-10	-1.63697e-09	7.23538e-10	-1.07045e-09	7.75127e-10	9.31228e-10	2.46039e-09	1.6863e-09	-1.27423e-09	6.29119e-17
1.38854e-09	3.34099e-11	-1.37159e-09	7.06393e-10	2.16567e-10	9.55572e-10	2.21801e-09	-1.74986e-09	2.20278e-09	2.6169e-09	5.70833e-10	1.23894e-09	-1.06829e-09	2.07353e-09	1.00764e-09	4.23091e-10	-9.06441e-10	-1.76034e-09	1.30002e-09	9.41203e-10	1.2331e-09	6.69858e-10	-1.69655e-09	8.71829e-10	-1.07121e-09	7.74743e-10	9.27963e-10	2.45885e-09	1.68554e-09	-1.27124e-09	5.86632e-17
1.38888e-09	2.7059e-11	-1.35899e-09	7.46058e-10	2.21232e-10	1.05537e-09	2.21533e-09	-1.75503e-09	2.35131e-09	2.63764e-09	5.72996e-10	1.24303e-09	-1.02261e-09	1.45462e-09	1.00691e-09	4.22977e-10	-9.08651e-10	-1.75967e-09	1.21662e-09	9.37017e-10	1.16301e-09	6.70027e-10	-1.83013e-09	7.58269e-10	-1.00567e-09	7.67814e-10	9.283e-10	2.45893e-09	1.68566e-09	-1.2834e-09	5.72012e-17
1.38902e-09	2.69778e-11	-1.37714e-09	7.32033e-10	2.16803e-10	9.39632e-10	2.20863e-09	-1.71172e-09	2.28624e-09	2.63215e-09	5.73564e-10	1.2411e-09	-1.0394e-09	1.61639e-09	1.00773e-09	4.23097e-10	-9.08852e-10	-1.75985e-09	1.1907e-09	9.36738e-10	1.11096e-09	6.69926e-10	-1.72808e-09	7.67676e-10	-1.06591e-09	4.51846e-10	9.29072e-10	2.45821e-09	1.68535e-09	-1.20097e-09	5.60184e-17
7.73252e-10	3.25936e-11	-1.39298e-09	7.40691e-10	2.30641e-10	9.37817e-10	2.21705e-09	-1.72503e-09	2.32032e-09	2.63787e-09	5.70856e-10	1.24049e-09	-1.03117e-09	1.52788e-09	1.00773e-09	4.22871e-10	-9.084e-10	-1.76096e-09	1.18553e-09	9.37434e-10	1.14839e-09	6.70169e-10	-1.72766e-09	7.76477e-10	-1.01854e-09	4.17708e-10	9.29429e-10	2.4593e-09	1.68724e-09	-1.26644e-09	5.48514e-17
1.05462e-09	2.97427e-11	-3.61634e-10	7.40344e-10	2.24175e-10	8.88553e-10	2.21428e-09	-4.34508e-10	2.29718e-09	2.63613e-09	5.70254e-10	1.23795e-09	-1.03353e-09	1.40955e-09	8.5385e-10	4.22965e-10	-9.08493e-10	-1.75963e-09	1.23557e-09	9.34878e-10	1.13606e-09	6.76845e-10	-1.73643e-09	7.6996e-10	-1.02008e-09	5.8623e-10	1.2375e-09	2.25001e-09	1.68721e-09	-1.264e-09	4.98721e-17
1.17358e-09	2.98131e-11	-4.43355e-10	7.44304e-10	2.2631e-10	8.45675e-10	2.21672e-09	-5.93621e-10	2.29744e-09	2.63559e-09	5.7244e-10	1.23599e-09	-1.0385e-09	1.39292e-09	8.15036e-10	4.22837e-10	-9.08618e-10	-1.75992e-09	1.22693e-09	8.66235e-10	1.13617e-09	6.79004e-10	-1.73007e-09	7.77298e-10	-1.03975e-09	3.64789e-10	1.03662e-09	2.21365e-09	1.68658e-09	-1.25963e-09	4.92511e-17
9.09943e-10	3.0004e-11	-2.4806e-10	7.44916e-10	2.24898e-10	8.67098e-10	2.21665e-09	-5.79991e-10	2.31905e-09	2.64046e-09	5.71049e-10	1.23516e-09	-1.02172e-09	1.41449e-09	8.83516e-10	4.23038e-10	-9.08481e-10	-1.76062e-09	1.2251e-09	8.39059e-10	1.19241e-09	6.78219e-10	-1.73164e-09	7.71888e-10	-1.02605e-09	3.08414e-10	1.06103e-09	2.22275e-09	1.68628e-09	-1.23989e-09	4.89051e-17
8.57024e-10	2.92405e-11	-4.1395e-10	7.41708e-10	2.24928e-10	8.32029e-10	2.21648e-09	-5.86296e-10	2.29476e-09	2.63858e-09	5.72033e-10	1.23931e-09	-1.02728e-09	1.39619e-09	8.64301e-10	4.22929e-10	-9.08528e-10	-1.76002e-09	1.22479e-09	7.84528e-10	1.06937e-09	6.77114e-10	-1.74481e-09	7.77284e-10	-1.01826e-09	4.68797e-10	1.02492e-09	2.27572e-09	1.68682e-09	-1.26649e-09	4.87025e-17
8.66186e-10	2.95871e-11	-3.17438e-10	7.40394e-10	2.25147e-10	8.60605e-10	2.21584e-09	-5.37866e-10	2.29634e-09	2.64051e-09	5.71892e-10	1.23858e-09	-1.03216e-09	1.40767e-09	8.28901e-10	4.22913e-10	-9.08527e-10	-1.76002e-09	1.22549e-09	8.09135e-10	1.08297e-09	4.45156e-10	-1.7388e-09	7.81397e-10	-1.01418e-09	3.78559e-10	1.01218e-09	2.26608e-09	1.68659e-09	-1.24441e-09	4.82193e-17
8.63162e-10	3.17673e-11	-4.19385e-10	7.41009e-10	2.2523e-10	8.55263e-10	2.22046e-09	-5.10026e-10	2.29801e-09	2.63939e-09	5.72173e-10	1.23902e-09	-1.03427e-09	1.3972e-09	8.34728e-10	4.23019e-10	-9.08506e-10	-1.76005e-09	1.22403e-09	7.38704e-10	1.1016e-09	6.28781e-10	-1.733e-09	7.78933e-10	-1.01648e-09	3.69106e-10	1.01179e-09	2.27823e-09	1.37189e-09	-1.25394e-09	4.74751e-17
8.66235e-10	3.06259e-11	-3.48175e-10	7.41116e-10	2.25193e-10	8.60368e-10	2.21904e-09	-5.16551e-10	2.29857e-09	2.63946e-09	5.71972e-10	1.23888e-09	-1.03191e-09	1.3989e-09	8.40618e-10	4.22968e-10	-9.08518e-10	-1.76004e-09	1.22486e-09	7.99141e-10	1.09775e-09	4.82338e-10	-1.73772e-09	7.80547e-10	-1.01582e-09	3.54335e-10	1.01394e-09	2.23224e-09	1.40667e-09	-1.2549e-09	4.72737e-17
8.72222e-10	3.27863e-10	-3.61162e-10	6.8002e-10	2.23618e-10	8.56889e-10	2.18089e-09	-4.60889e-10	2.29921e-09	2.63786e-09	5.41379e-10	6.76744e-10	-8.85053e-10	1.37438e-09	8.24614e-10	5.47911e-10	-9.08509e-10	-1.76092e-09	6.81454e-10	8.14915e-10	1.10159e-09	4.87277e-10	-1.73891e-09	7.77402e-10	-1.02172e-09	3.79963e-10	1.02149e-09	4.3993e-11	1.4347e-09	-1.2594e-09	3.98741e-17
8.72229e-10	3.04024e-10	-3.63939e-10	6.81273e-10	2.18395e-10	8.57379e-10	2.18107e-09	-4.61874e-10	2.29921e-09	2.6382e-09	5.41947e-10	6.80243e-10	-8.91098e-10	1.36259e-09	8.24634e-10	5.33002e-10	-9.08509e-10	-1.76078e-09	7.01329e-10	8.0919e-10	1.1016e-09	4.84048e-10	-1.73873e-09	7.77358e-10	-1.0217e-09	3.80504e-10	1.0209e-09	7.86433e-11	1.43476e-09	-1.25849e-09	3.98478e-17
8.7197e-10	2.38388e-10	-3.75675e-10	6.63643e-10	2.2089e-10	8.56562e-10	2.16875e-09	-4.62077e-10	2.29917e-09	2.63827e-09	5.41957e-10	6.51802e-10	-8.92638e-10	1.36348e-09	8.24638e-10	5.3418e-10	-9.08509e-10	-1.76084e-09	7.28485e-10	8.13375e-10	1.09989e-09	5.06233e-10	-1.7388e-09	7.76925e-10	-1.02175e-09	3.78543e-10	1.02051e-09	1.00203e-10	1.43612e-09	-1.25978e-09	3.97842e-17
8.7428e-10	3.45865e-10	-3.64402e-10	6.84569e-10	2.2301e-10	8.57096e-10	2.17539e-09	-4.58457e-10	2.28608e-09	2.63773e-09	5.59525e-10	6.71877e-10	-8.8371e-10	1.35915e-10	8.26254e-10	4.93607e-10	-9.08504e-10	-1.76086e-09	7.16878e-10	8.21454e-10	1.10044e-09	4.92985e-10	-1.73769e-09	7.80144e-10	-1.01996e-09	3.57621e-10	1.02156e-09	1.39181e-10	1.43771e-09	-1.26069e-09	3.79707e-17
8.72173e-10	2.10965e-10	-3.64472e-10	6.63116e-10	2.11394e-10	8.57354e-10	2.17767e-09	-4.52697e-10	2.26439e-09	2.63112e-09	5.14633e-10	6.66028e-10	-8.77812e-10	1.18279e-10	8.2544e-10	5.20579e-10	-9.08484e-10	-1.76068e-09	6.93372e-10	8.16277e-10	1.10105e-09	5.10643e-10	-1.73915e-09	7.77759e-10	-1.02142e-09	3.64991e-10	9.9931e-10	1.95888e-10	1.4408e-09	-1.25917e-09	3.76502e-17
8.6882e-10	2.52956e-10	-3.65083e-10	6.67838e-10	2.17907e-10	8.5682e-10	2.17651e-09	-4.50811e-10	2.28233e-09	2.63509e-09	5.12343e-10	6.76865e-10	-8.82202e-10	2.09959e-10	8.22444e-10	5.31534e-10	-9.08491e-10	-1.7608e-09	7.20904e-10	8.1355e-10	1.10139e-09	5.17043e-10	-1.73882e-09	7.77796e-10	-1.02146e-09	3.73936e-10	6.22426e-10	1.63859e-10	1.43866e-09	-1.26011e-09	3.72462e-17
8.71934e-10	1.65062e-10	-4.10948e-10	2.38691e-10	2.20552e-10	8.56893e-10	1.21322e-09	-4.51432e-10	2.27533e-09	2.6278e-09	5.343e-10	6.76758e-10	-8.82906e-10	5.03121e-11	8.15265e-10	5.30789e-10	-9.05655e-10	-1.76073e-09	7.02451e-10	7.91455e-10	1.10161e-09	5.45348e-10	-1.73889e-09	7.7058e-10	-1.02129e-09	3.66088e-10	6.78755e-10	1.86528e-10	1.44159e-09	-1.27103e-09	3.35613e-17
8.96689e-10	2.10232e-10	-3.80724e-10	5.07758e-10	2.20456e-10	8.57225e-10	1.59141e-09	-4.59262e-10	8.07025e-10	2.62393e-09	5.40053e-10	6.71683e-10	-6.82571e-10	2.24583e-10	8.16923e-10	5.22114e-10	-9.06705e-10	-1.76069e-09	7.07499e-10	7.7524e-10	1.09861e-09	5.4149e-10	-1.73882e-09	7.74319e-10	-1.021e-09	3.7071e-10	7.42183e-10	1.73933e-10	1.45275e-09	-1.24789e-09	3.0089e-17
9.44505e-10	2.13265e-10	-3.88652e-10	4.16651e-10	2.18438e-10	8.57082e-10	1.37997e-09	-4.92214e-10	8.63302e-10	2.62815e-09	5.31962e-10	6.77487e-10	-5.1378e-10	1.46625e-10	8.19222e-10	5.25466e-10	-9.06888e-10	-1.76071e-09	7.03107e-10	8.05738e-10	1.10016e-09	5.43806e-10	-1.73882e-09	7.73504e-10	-1.02106e-09	3.6802e-10	6.7943e-10	1.9655e-10	1.44756e-09	-1.17059e-09	2.91563e-17
8.74036e-10	1.82327e-10	-3.87409e-10	5.3554e-10	2.19792e-10	8.5699e-10	1.40703e-09	-4.57027e-10	7.34541e-10	2.62972e-09	5.41146e-10	6.7683e-10	-6.26281e-10	1.33622e-10	8.21395e-10	5.26689e-10	-9.06802e-10	-1.7607e-09	7.06132e-10	8.03235e-10	1.10148e-09	5.27837e-10	-1.73887e-09	7.73278e-10	-1.02109e-09	3.64401e-10	6.95293e-10	1.93817e-10	1.44194e-09	-1.80684e-10	2.77614e-17
8.94933e-10	1.99816e-10	-3.81489e-10	4.70238e-10	2.19355e-10	8.57023e-10	1.40334e-09	-4.63399e-10	4.35911e-10	2.62987e-09	5.39174e-10	6.77891e-10	-4.88491e-10	1.69631e-10	8.21116e-10	5.23077e-10	-9.06749e-10	-1.76071e-09	7.10671e-10	8.05485e-10	1.09902e-09	5.34522e-10	-1.73883e-09	7.74338e-10	-1.02074e-09	3.65293e-10	7.03498e-10	1.90323e-10	1.44305e-09	-2.82156e-10	2.73073e-17
8.92573e-10	2.05231e-10	-3.78623e-10	3.39557e-10	2.1889e-10	8.56975e-10	8.38618e-10	-4.7722e-10	6.35662e-10	2.62991e-09	5.40015e-10	6.74832e-10	-5.29734e-10	1.78938e-10	8.19378e-10	5.24293e-10	-9.07061e-10	-1.76073e-09	7.65321e-10	8.03681e-10	1.04531e-09	5.35055e-10	-1.73882e-09	7.74687e-10	-1.02006e-09	3.6505e-10	6.8857e-10	1.88032e-10	1.44327e-09	-4.20087e-10	2.62371e-17
8.95087e-10	1.9738e-10	-3.84815e-10	4.09152e-10	2.19185e-10	8.57034e-10	5.72815e-10	-4.72231e-10	3.84367e-10	2.62983e-09	5.38559e-10	6.76652e-10	-4.91435e-10	1.72771e-10	8.20304e-10	5.23686e-10	-9.06959e-10	-1.76073e-09	7.22362e-10	8.03786e-10	1.0697e-09	5.3514e-10	-1.73883e-09	7.74872e-10	-1.02045e-09	3.65624e-10	6.90621e-10	1.87192e-10	1.44366e-09	-3.50334e-10	2.55585e-17
8.9502e-10	1.97564e-10	-3.82869e-10	4.25595e-10	2.18899e-10	8.56976e-10	9.87077e-10	-4.66045e-10	4.64306e-10	2.62997e-09	5.38926e-10	6.76281e-10	-4.87624e-10	1.74566e-10	8.19631e-10	5.23277e-10	-9.07171e-10	-1.55645e-09	7.20426e-10	8.01692e-10	1.09727e-09	5.3506e-10	-1.698e-09	7.74279e-10	-1.02154e-09	3.66105e-10	6.95545e-10	1.91085e-10	1.39109e-10	-3.26394e-10	2.34396e-17
8.99705e-10	1.9533e-10	-3.8509e-10	4.1882e-10	2.19248e-10	8.56956e-10	8.37955e-10	-4.65416e-10	4.48149e-10	2.62994e-09	5.39013e-10	6.76507e-10	-4.89212e-10	1.74777e-10	8.1989e-10	5.25695e-10	-9.0862e-10	-1.52287e-09	7.06939e-10	8.01341e-10	1.09414e-09	5.34679e-10	-1.68241e-09	7.74473e-10	-1.02073e-09	3.19569e-10	6.92492e-10	1.91266e-10	1.43995e-10	-3.11347e-10	2.29344e-17
8.97038e-10	1.96568e-10	-3.84465e-10	4.17706e-10	2.19127e-10	8.56969e-10	7.53746e-10	-4.69486e-10	4.57329e-10	2.63033e-09	5.3508e-10	6.75164e-10	-5.12004e-10	1.74238e-10	8.20367e-10	5.24107e-10	-9.08033e-10	-1.54553e-09	7.16464e-10	8.01976e-10	7.71078e-10	5.33644e-10	-1.70912e-09	7.74643e-10	-9.82033e-10	3.36403e-10	6.91284e-10	2.26935e-10	3.44132e-10	-3.60223e-10	2.2472e-17
8.96471e-10	1.98206e-10	-3.83888e-10	4.19199e-10	2.19279e-10	8.56962e-10	7.11667e-10	-4.7054e-10	4.73997e-10	2.63022e-09	5.35942e-10	6.73042e-10	-4.88863e-10	1.74817e-10	8.20388e-10	5.22633e-10	-9.07215e-10	-1.55986e-09	7.12737e-10	8.01735e-10	7.98184e-10	5.33095e-10	-1.71929e-09	7.74462e-10	-9.68229e-10	3.55929e-10	6.91588e-10	2.06578e-10	1.496e-10	-3.32148e-10	2.23769e-17
9.00111e-10	1.883e-10	-3.83406e-10	4.19674e-10	2.18772e-10	8.431e-10	6.65821e-10	-2.36882e-11	4.71182e-10	2.63223e-09	5.35604e-10	6.74446e-10	-5.1029e-10	1.7425e-10	8.20427e-10	5.22936e-10	-9.07257e-10	-1.5533e-09	7.17817e-10	7.11134e-10	7.88773e-10	1.05712e-10	-1.71979e-09	7.75095e-10	-9.80346e-10	3.62875e-10	6.92116e-10	4.19909e-11	2.4293e-10	-3.56281e-10	2.17092e-17
8.99288e-10	1.96602e-10	-3.84476e-10	4.19233e-10	2.18738e-10	8.56317e-10	7.00139e-10	-1.56515e-10	4.65859e-10	1.37931e-09	5.37002e-10	6.75109e-10	-4.94327e-10	1.75123e-10	8.20675e-10	5.23918e-10	-9.07468e-10	-1.54603e-09	7.14008e-10	7.61055e-10	8.25407e-10	5.2242e-10	-1.70473e-09	7.74813e-10	-9.9274e-10	3.38144e-10	6.91853e-10	1.61879e-10	1.88727e-10	-3.33053e-10	1.70681e-17
9.04251e-10	1.95859e-10	-3.83764e-10	4.19513e-10	2.18884e-10	8.50108e-10	6.92614e-10	-4.39454e-11	4.73995e-10	1.4366e-09	5.37026e-10	6.74663e-10	-5.19167e-10	1.74965e-10	8.2036e-10	5.23044e-10	-9.07472e-10	-1.54686e-09	7.13881e-10	7.67727e-10	7.75321e-10	2.95449e-10	-1.70211e-09	7.74616e-10	-9.89431e-10	3.36963e-10	6.91817e-10	1.56215e-10	3.49789e-10	-3.4196e-10	1.70461e-17
8.995e-10	1.95438e-10	-3.84359e-10	4.19237e-10	2.18743e-10	8.54829e-10	7.00153e-10	-1.29345e-10	4.65402e-10	1.42024e-09	5.369e-10	6.74825e-10	-4.99536e-10	1.74738e-10	8.20618e-10	5.23911e-10	-9.07462e-10	-1.54574e-09	7.13998e-10	7.50451e-10	8.04407e-10	4.33777e-10	-1.70208e-09	7.74679e-10	-9.92065e-10	3.38201e-10	6.91883e-10	1.46438e-10	2.07008e-10	-3.43083e-10	1.70391e-17
9.02742e-10	1.93712e-10	-3.83881e-10	4.19039e-10	2.18906e-10	8.51466e-10	6.94295e-10	-1.13562e-10	4.6825e-10	1.39811e-09	5.36894e-10	6.74942e-10	-5.08412e-10	1.74654e-10	8.20307e-10	5.23254e-10	-9.07453e-10	-1.54454e-09	7.1112e-10	7.51726e-10	7.85209e-10	3.86977e-10	-1.70105e-09	7.74657e-10	-9.89961e-10	3.38733e-10	6.91903e-10	1.55607e-10	2.29767e-10	-3.38561e-10	1.69017e-17
9.0251e-10	1.93836e-10	-3.84076e-10	4.1935e-10	2.18674e-10	8.51556e-10	6.96015e-10	-1.31323e-10	4.76276e-10	1.41188e-09	5.36888e-10	6.74937e-10	-5.08533e-10	1.68033e-10	8.15606e-10	5.23202e-10	-9.07479e-10	-2.77958e-10	7.14087e-10	7.66133e-10	8.11958e-10	3.7365e-10	-1.70154e-09	7.74699e-10	-9.92837e-10	3.56134e-10	6.9182e-10	1.60682e-10	2.67912e-10	-3.38819e-10	1.47354e-17
9.01545e-10	1.94145e-10	-3.84631e-10	4.19158e-10	2.18726e-10	8.53471e-10	6.94565e-10	-1.22872e-10	4.77343e-10	1.4209e-09	5.36882e-10	6.74908e-10	-5.17468e-10	8.73417e-11	8.18431e-10	5.23244e-10	-9.07504e-10	-2.0522e-10	7.14145e-10	7.62251e-10	7.89611e-10	3.7939e-10	-1.70204e-09	7.74663e-10	-9.96751e-10	3.42045e-10	6.91758e-10	1.54323e-10	2.44893e-10	-3.38154e-10	1.46658e-17
4.7918e-10	1.94224e-10	-3.84752e-10	3.7075e-10	2.18761e-10	8.53282e-10	6.94994e-10	-1.28067e-10	4.71999e-10	1.42035e-09	5.36894e-10	6.74598e-10	-5.1199e-10	1.65864e-10	8.16426e-10	5.23376e-10	-9.08532e-10	-3.26745e-10	7.13745e-10	7.58188e-10	7.9186e-10	2.03894e-10	-1.70197e-09	7.74569e-10	-9.91619e-10	3.4296e-10	6.91825e-10	1.47358e-10	2.1688e-10	-3.37428e-10	1.39857e-17
6.11863e-10	1.94172e-10	-3.84465e-10	3.71278e-10	2.19077e-10	8.52806e-10	6.967e-10	-1.19387e-10	4.73302e-10	6.89433e-10	5.36893e-10	6.74906e-10	-5.10562e-10	1.33942e-10	8.17443e-10	5.24158e-10	-9.07862e-10	-3.56193e-10	7.14014e-10	7.63169e-10	7.9429e-10	3.42107e-10	-1.7019e-09	7.74627e-10	-5.78291e-10	3.5722e-10	6.92149e-10	1.36099e-10	1.74899e-10	-3.38414e-10	1.20298e-17
6.54666e-10	1.94207e-10	-3.84541e-10	4.00737e-10	2.19271e-10	8.53368e-10	6.98249e-10	-1.19898e-10	4.70258e-10	4.0189e-10	5.36887e-10	6.7483e-10	-5.09534e-10	1.31577e-10	8.17424e-10	5.27513e-10	-9.08004e-10	-3.98637e-10	7.13919e-10	7.62474e-10	7.97471e-10	3.30488e-10	-1.70159e-09	7.74612e-10	-5.96198e-10	3.45308e-10	6.92096e-10	1.42837e-10	1.4862e-10	-3.38904e-10	1.18288e-17
5.74177e-10	2.05583e-10	-3.82035e-10	3.67709e-10	2.19064e-10	8.5329e-10	6.5164e-10	-1.18967e-10	4.72443e-10	4.54641e-10	5.36902e-10	6.74865e-10	-5.09018e-10	1.42438e-10	8.16649e-10	5.26444e-10	-9.0843e-10	-3.61178e-10	7.14165e-10	7.60108e-10	7.98192e-10	3.09934e-10	-1.70194e-09	7.74653e-10	-4.37332e-10	3.44082e-10	6.9211e-10	1.39089e-10	1.8804e-10	-3.38258e-10	1.14962e-17
6.02787e-10	1.94628e-10	-3.845e-10	3.78866e-10	2.19122e-10	8.53104e-10	6.90269e-10	-1.19948e-10	4.73176e-10	3.3083e-10	5.36922e-10	6.74864e-10	-5.09426e-10	1.33358e-10	8.16614e-10	5.29055e-10	-9.08407e-10	-3.58622e-10	7.15331e-10	7.31665e-10	7.99431e-10	3.07502e-10	-1.70176e-09	7.73582e-10	-4.66339e-10	3.47242e-10	6.74734e-10	1.37814e-10	1.80706e-10	-3.38381e-10	1.14488e-17
5.99749e-10	1.94813e-10	-3.83171e-10	3.79946e-10	2.19058e-10	8.53246e-10	6.87084e-10	-1.20713e-10	4.7272e-10	3.65829e-10	5.36901e-10	6.74866e-10	-5.09249e-10	1.34253e-10	8.16603e-10	5.26381e-10	-9.08398e-10	-3.64271e-10	7.14407e-10	5.46622e-10	7.98442e-10	3.05872e-10	-1.70193e-09	7.72961e-10	-4.74329e-10	2.51885e-10	6.71668e-10	1.3989e-10	1.62376e-10	-3.36716e-10	1.11648e-17
5.93087e-10	1.96859e-10	-3.83115e-10	3.80255e-10	2.19099e-10	8.53221e-10	6.86409e-10	-1.19547e-10	4.72199e-10	1.91663e-10	5.36902e-10	6.74863e-10	-5.09004e-10	1.38322e-10	8.16779e-10	5.28338e-10	-9.08416e-10	-3.62009e-10	7.144e-10	5.36933e-10	7.98303e-10	3.00944e-10	-1.70187e-09	7.73589e-10	-4.71842e-10	3.01718e-10	6.71477e-10	1.38107e-10	1.77936e-10	-3.30231e-10	1.10731e-17
5.98061e-10	1.98671e-10	-3.82912e-10	3.77629e-10	1.3208e-10	8.53217e-10	6.89465e-10	-1.18374e-10	4.72215e-10	6.46124e-11	5.36905e-10	6.7486e-10	-5.09055e-10	1.41831e-10	8.1685e-10	5.29079e-10	-9.08563e-10	-3.56361e-10	7.14397e-10	5.67781e-10	7.72962e-10	3.00834e-10	-1.70183e-09	7.72977e-10	-4.92521e-10	3.18777e-10	6.81426e-10	1.3862e-10	1.87797e-10	-2.0808e-10	1.09917e-17
6.05202e-10	1.97679e-10	-3.83626e-10	3.77935e-10	1.99756e-10	8.53514e-10	6.93291e-10	-1.18952e-10	4.72443e-10	2.48756e-10	5.36867e-10	6.74861e-10	-5.09146e-10	1.37841e-10	8.17054e-10	5.28916e-10	-9.09646e-10	-3.57898e-10	7.14508e-10	5.48196e-10	5.44473e-10	3.02866e-10	-1.70186e-09	7.491e-10	-4.70847e-10	2.86093e-10	6.78649e-10	1.38062e-10	1.79763e-10	-2.18753e-10	1.06884e-17
6.00602e-10	1.97986e-10	-3.83277e-10	3.78359e-10	1.93972e-10	8.54365e-10	6.97062e-10	-1.19645e-10	4.72527e-10	1.57556e-10	5.36895e-10	6.74864e-10	-5.0818e-10	1.38486e-10	8.18889e-10	5.28044e-10	-9.08174e-10	-3.58086e-10	7.14231e-10	5.37522e-10	6.1176e-11	3.05357e-10	-1.60843e-09	7.69007e-10	-4.83932e-10	3.27621e-10	6.71783e-10	1.38898e-10	1.73655e-10	-2.17958e-10	1.00936e-17
6.02042e-10	1.99853e-10	-3.83548e-10	3.78344e-10	1.55105e-10	8.76367e-10	6.95076e-10	-1.19713e-10	4.72471e-10	1.70309e-10	5.36888e-10	6.74864e-10	-5.0852e-10	1.38185e-10	8.22742e-10	5.28212e-10	-9.10739e-10	-3.57404e-10	7.14193e-10	5.48026e-10	1.63939e-10	3.04195e-10	-1.57112e-09	7.62666e-10	-4.8193e-10	3.13945e-10	6.72311e-10	1.38806e-10	1.77702e-10	-2.26609e-10	1.00338e-17
6.03164e-10	1.9817e-10	-3.83305e-10	3.77372e-10	1.49664e-10	8.62178e-10	6.9503e-10	-1.19682e-10	4.7244e-10	1.64831e-10	5.36871e-10	6.74864e-10	-5.08146e-10	1.38474e-10	8.23039e-10	5.28329e-10	-9.09672e-10	-3.56252e-10	7.14252e-10	5.45549e-10	1.0943e-10	3.0373e-10	-1.57726e-09	7.73033e-10	-4.86681e-10	2.82246e-10	6.72734e-10	1.3861e-10	1.77064e-10	-2.17298e-10	1.00021e-17
6.01289e-10	1.9935e-10	-3.83251e-10	3.78353e-10	1.64032e-10	8.63197e-10	6.90419e-10	-1.19747e-10	4.72455e-10	1.48654e-10	5.36877e-10	6.74863e-10	-5.08202e-10	1.38035e-10	8.20381e-10	5.28222e-10	-9.10236e-10	-3.56377e-10	7.14246e-10	5.48509e-10	8.72219e-11	3.04939e-10	-1.56662e-09	7.71234e-10	-4.83243e-10	3.10475e-10	6.73146e-10	1.3855e-10	1.76723e-10	-2.20528e-10	9.97106e-18
6.02841e-10	1.98561e-10	-3.83275e-10	3.78207e-10	1.63043e-10	8.59983e-10	6.83948e-10	-1.19739e-10	4.72471e-10	1.58725e-10	5.36874e-10	6.74864e-10	-5.08253e-10	1.37921e-10	8.20868e-10	5.28248e-10	-9.09343e-10	-3.56169e-10	7.14191e-10	5.46629e-10	6.39522e-11	3.04993e-10	-1.56643e-09	7.69493e-10	-4.84652e-10	2.98369e-10	6.74341e-10	1.38551e-10	1.76472e-10	-2.31789e-10	9.95165e-18
6.02744e-10	1.94976e-10	-3.83281e-10	3.84697e-10	1.56451e-10	3.98478e-10	6.88e-10	-1.19727e-10	2.09677e-10	1.61764e-10	5.36875e-10	6.74868e-10	-4.91153e-10	1.38448e-10	8.20906e-10	5.27845e-10	-9.09728e-10	-3.54104e-10	7.14246e-10	5.45758e-10	1.05912e-10	3.04179e-10	-1.5645e-09	7.71288e-10	-4.84648e-10	2.85812e-10	4.4613e-10	1.38587e-10	1.77562e-10	-2.23914e-10	8.91763e-18
6.02742e-10	1.983e-10	-3.83275e-10	3.84744e-10	1.60552e-10	4.14748e-10	6.5321e-10	-1.19537e-10	3.16262e-10	1.63074e-10	3.99636e-10	5.88578e-10	-2.98283e-10	1.42785e-10	8.22793e-10	5.11463e-10	-8.98127e-10	-3.56335e-10	7.16133e-10	5.57708e-10	1.00497e-10	3.04375e-10	-1.56912e-09	7.71339e-10	-5.03051e-10	2.9995e-10	5.26267e-10	1.38595e-10	1.77065e-10	-2.23785e-10	8.65497e-18
6.02562e-10	1.98008e-10	-3.8328e-10	3.81742e-10	1.58501e-10	3.26238e-10	6.62472e-10	-1.19593e-10	3.2491e-10	1.7506e-10	4.0802e-10	5.97288e-10	-3.15203e-10	1.40795e-10	8.22693e-10	5.1609e-10	-8.95573e-10	-3.55861e-10	7.14881e-10	5.55048e-10	9.81717e-11	3.04345e-10	-1.56934e-09	7.712e-10	-4.95058e-10	2.94586e-10	5.10107e-10	1.38587e-10	1.77044e-10	-2.22186e-10	8.60109e-18
6.01849e-10	1.97749e-10	-3.83284e-10	3.80129e-10	1.57667e-10	3.20036e-10	6.55151e-10	-1.19577e-10	3.84345e-10	1.77359e-10	4.00713e-10	6.26293e-10	-1.94501e-10	1.3973e-10	8.23746e-10	5.12669e-10	-9.00022e-10	-3.56855e-10	6.8204e-10	5.45893e-10	8.40284e-11	3.04291e-10	-1.57143e-09	6.90855e-10	-5.00305e-10	2.97498e-10	2.35828e-10	1.38208e-10	1.76659e-10	-2.23826e-10	8.23599e-18
6.02003e-10	1.97962e-10	-3.83285e-10	3.79793e-10	1.56542e-10	3.42047e-10	6.56996e-10	-1.19575e-10	3.39174e-10	1.71298e-10	4.35294e-10	6.04101e-10	-4.9523e-11	1.32399e-10	8.2255e-10	5.26025e-10	-9.04224e-10	-3.56587e-10	7.11924e-10	5.49184e-10	7.90001e-11	3.0445e-10	-1.56929e-09	7.03001e-10	-2.06232e-10	2.96143e-10	2.4433e-10	1.38098e-10	1.7673e-10	-2.26846e-10	8.05299e-18
6.01967e-10	1.97873e-10	-3.83284e-10	3.79437e-10	1.56496e-10	3.38781e-10	6.56958e-10	-1.19561e-10	3.41348e-10	1.75579e-10	4.42063e-10	6.17082e-10	-3.92601e-11	1.31759e-10	8.22947e-10	5.17006e-10	-9.02841e-10	-3.56624e-10	6.95594e-10	5.47358e-10	8.22331e-11	3.04357e-10	-1.56916e-09	6.76643e-10	-1.19116e-10	2.94738e-10	2.63601e-10	1.37968e-10	1.76669e-10	-2.24726e-10	7.9811e-18
5.74745e-10	1.97998e-10	-3.83284e-10	3.7947e-10	1.56771e-10	3.39634e-10	6.56286e-10	-1.1927e-10	3.3962e-10	1.72931e-10	4.50367e-10	6.11604e-10	-6.16267e-11	1.31607e-10	8.22844e-10	5.18079e-10	-9.03866e-10	-3.56609e-10	6.91722e-10	5.47702e-10	7.81846e-11	3.04346e-10	-1.56946e-09	6.78713e-10	-1.24348e-10	2.94286e-10	2.52575e-10	1.38336e-10	1.76699e-10	-2.24203e-10	7.94573e-18
1.05751e-10	2.24063e-10	-3.83289e-10	1.80939e-10	1.56696e-10	3.37197e-10	6.58126e-10	-1.19567e-10	3.51791e-10	1.73876e-10	4.29616e-10	6.10593e-10	-9.21749e-11	1.30737e-10	8.25774e-10	5.19403e-10	-9.02804e-10	-3.56594e-10	6.91945e-10	5.48042e-10	8.54863e-11	3.04386e-10	-1.57131e-09	6.94669e-10	-8.37553e-11	2.94585e-10	2.57913e-10	1.38308e-10	1.76793e-10	-2.19664e-10	7.54721e-18
2.91982e-10	2.0828e-10	-3.07847e-10	1.83912e-10	1.56832e-10	3.46172e-10	6.57289e-10	-1.19097e-10	3.41228e-10	1.72833e-10	4.4045e-10	6.03958e-10	-6.83446e-11	1.30848e-10	8.229e-10	5.21485e-10	-9.01815e-10	-3.5653e-10	6.95028e-10	4.28747e-10	8.37776e-11	3.04393e-10	-1.57063e-09	6.92953e-10	-1.189e-10	2.9664e-10	2.59064e-10	1.37961e-10	1.76886e-10	-2.25362e-10	7.44822e-18
1.79897e-10	2.18839e-10	-2.0207e-10	1.22966e-10	1.56711e-10	3.41157e-10	6.57733e-10	-1.19354e-10	3.42411e-10	1.73346e-10	4.37744e-10	6.07737e-10	-8.39108e-11	1.329e-10	8.23575e-10	5.21291e-10	-9.00866e-10	-3.56636e-10	6.91185e-10	4.13039e-10	8.26689e-11	3.04395e-10	-1.57111e-09	6.87018e-10	-1.14333e-10	2.9577e-10	2.59141e-10	1.3818e-10	1.76802e-10	-2.24422e-10	7.30238e-18
2.22318e-10	2.12846e-10	-2.32897e-10	1.66604e-10	1.56412e-10	3.41406e-10	6.57486e-10	-1.19383e-10	3.42737e-10	1.73641e-10	4.37263e-10	5.89713e-10	-8.29339e-11	1.32452e-10	3.03528e-10	5.19708e-10	-9.01326e-10	-3.56623e-10	6.91358e-10	4.40828e-10	8.41912e-11	3.04275e-10	-1.57038e-09	6.89296e-10	-1.04206e-10	2.95012e-10	2.5922e-10	1.38331e-10	1.76755e-10	-2.22552e-10	6.75527e-18
1.67773e-10	2.10747e-10	-2.19789e-10	1.42715e-10	1.56569e-10	3.41481e-10	6.57999e-10	-1.21612e-10	3.42912e-10	1.73879e-10	4.36571e-10	6.06578e-10	-9.00595e-11	1.33048e-10	2.7659e-10	5.20068e-10	-6.22824e-10	-3.56642e-10	6.93501e-10	4.72459e-10	8.42213e-11	3.04341e-10	-1.57071e-09	6.89032e-10	-1.05e-10	2.94789e-10	2.59479e-10	1.37273e-10	1.76824e-10	-2.2355e-10	6.33547e-18
1.67773e-10	2.10747e-10	-2.19789e-10	1.42715e-10	1.56569e-10	3.41481e-10	6.57999e-10	-1.21612e-10	3.42912e-10	1.73879e-10	4.36571e-10	6.06578e-10	-9.00595e-11	1.33048e-10	2.7659e-10	5.20068e-10	-6.22824e-10	-3.56642e-10	6.93501e-10	4.72459e-10	8.42213e-11	3.04341e-10	-1.57071e-09	6.89032e-10	-1.05e-10	2.94789e-10	2.59479e-10	1.37273e-10	1.76824e-10	-2.2355e-10	6.33547e-18
1.78994e-10	2.09547e-10	-2.0912e-10	1.84289e-10	1.56706e-10	3.41775e-10	6.58969e-10	-1.27159e-10	3.43062e-10	1.73813e-10	4.36832e-10	6.07777e-10	-9.44502e-11	1.32585e-10	2.49842e-10	5.01526e-10	-6.23891e-10	-3.56643e-10	6.9374e-10	4.61485e-10	8.42071e-11	3.04332e-10	-1.57067e-09	6.89022e-10	-1.05298e-10	2.94893e-10	2.59436e-10	1.37482e-10	1.76807e-10	-2.23618e-10	6.31164e-18
1.78398e-10	2.10561e-10	-2.14792e-10	1.58602e-10	9.56837e-11	3.47593e-10	5.86274e-10	-1.19872e-10	3.42997e-10	1.73694e-10	4.51009e-10	5.8122e-10	-9.35779e-11	1.37409e-10	2.65027e-10	5.13751e-10	-6.38771e-10	-3.56612e-10	6.93341e-10	4.77753e-10	8.47817e-11	3.04095e-10	-2.63381e-10	6.88684e-10	-1.05707e-10	1.96146e-10	2.59463e-10	1.37852e-10	1.77402e-10	-2.23619e-10	3.79131e-18
1.70713e-10	2.10445e-10	-2.12503e-10	1.65603e-10	1.137e-10	3.47603e-10	5.64427e-10	-1.23276e-10	3.42992e-10	1.7369e-10	4.45074e-10	5.95721e-10	-9.30064e-11	1.34278e-10	2.54897e-10	5.13047e-10	-6.32913e-10	-3.56635e-10	6.93251e-10	4.71473e-10	8.42343e-11	3.04242e-10	-1.91595e-10	6.88824e-10	-1.04985e-10	2.8807e-10	2.59513e-10	1.37773e-10	1.77581e-10	-2.23785e-10	3.77265e-18
1.71398e-10	2.10567e-10	-2.113e-10	1.59142e-10	9.78964e-11	3.47261e-10	5.71592e-10	-1.2024e-10	3.42997e-10	1.73676e-10	4.53148e-10	5.86037e-10	-9.31217e-11	1.36845e-10	2.61727e-10	5.12663e-10	-6.32146e-10	-3.56621e-10	6.92907e-10	4.74025e-10	8.47133e-11	3.04149e-10	-1.99214e-10	6.88781e-10	-1.04758e-10	2.09711e-10	2.59455e-10	1.37832e-10	1.77493e-10	-2.2371e-10	3.73857e-18
1.78034e-10	2.10454e-10	-2.13611e-10	1.55595e-10	9.51982e-11	3.54476e-10	5.66887e-10	-1.20765e-10	3.43011e-10	1.73611e-10	4.55118e-10	5.85955e-10	-9.37874e-11	1.36316e-10	2.60546e-10	5.13384e-10	-6.35801e-10	-3.5659e-10	6.93305e-10	4.72881e-10	8.43042e-11	3.04156e-10	-8.59332e-11	6.88765e-10	-1.04775e-10	2.08794e-10	2.5952e-10	1.37838e-10	1.77468e-10	-2.23775e-10	3.71317e-18
1.72707e-10	2.10468e-10	-2.13271e-10	1.61018e-10	7.61684e-11	3.51454e-10	5.65166e-10	-1.21313e-10	3.43016e-10	1.73673e-10	4.47552e-10	5.87529e-10	-9.31751e-11	1.36169e-10	2.6405e-10	5.13111e-10	-6.34415e-10	-3.56581e-10	6.93337e-10	4.71738e-10	8.42733e-11	3.04222e-10	-9.6913e-11	6.888e-10	-1.04847e-10	2.07967e-10	2.59532e-10	1.37794e-10	1.77481e-10	-2.23786e-10	3.70107e-18
1.72586e-10	2.10495e-10	-2.13059e-10	1.59478e-10	6.70806e-11	3.49755e-10	5.66098e-10	-1.21015e-10	3.4303e-10	1.73664e-10	4.49724e-10	5.84323e-10	-9.31245e-11	1.36298e-10	2.64177e-10	5.12718e-10	-6.353e-10	-3.56565e-10	6.93227e-10	4.72777e-10	8.44527e-11	3.04208e-10	-8.86912e-11	6.88792e-10	-1.04823e-10	2.11575e-10	2.59585e-10	1.37806e-10	1.77481e-10	-2.23776e-10	3.6988e-18
1.72638e-10	2.10495e-10	-2.12977e-10	1.6073e-10	6.74111e-11	3.48552e-10	5.66038e-10	-1.2111e-10	3.43019e-10	1.73665e-10	4.49283e-10	5.84607e-10	-9.31243e-11	1.36294e-10	2.61661e-10	5.12749e-10	-6.35265e-10	-3.56578e-10	6.93254e-10	4.72194e-10	8.45014e-11	3.04207e-10	-9.07256e-11	6.88793e-10	-1.04804e-10	2.14331e-10	2.59563e-10	1.378e-10	1.77478e-10	-2.23768e-10	3.69796e-18
1.72996e-10	2.10476e-10	-2.12879e-10	1.59936e-10	7.33404e-11	5.44226e-11	5.65717e-10	-1.21121e-10	3.43019e-10	1.75046e-10	4.49278e-10	5.86035e-10	-9.31891e-11	1.36123e-10	2.62612e-10	5.12371e-10	-5.68184e-10	-3.56572e-10	6.9328e-10	4.71714e-10	1.1766e-10	3.04209e-10	-9.41026e-11	6.56374e-10	-1.04872e-10	2.13731e-10	2.59539e-10	1.37796e-10	1.77336e-10	-2.23775e-10	3.46421e-18
1.73023e-10	2.10476e-10	-2.12901e-10	1.59898e-10	7.12801e-11	5.74361e-11	5.65747e-10	-1.21119e-10	3.43051e-10	1.73795e-10	4.48908e-10	5.85701e-10	-9.3178e-11	1.3609e-10	2.6307e-10	5.098e-10	-5.82686e-10	-3.56299e-10	6.93232e-10	4.71726e-10	9.67937e-11	2.64825e-10	-9.41069e-11	6.57079e-10	-1.19957e-10	2.13526e-10	2.59554e-10	1.39923e-10	1.77416e-10	-2.23775e-10	3.45517e-18
1.7298e-10	2.10419e-10	-2.13001e-10	1.60248e-10	6.44223e-11	1.21589e-10	5.65641e-10	-1.21157e-10	3.43037e-10	1.74917e-10	4.4911e-10	5.85253e-10	-9.31438e-11	1.36127e-10	2.62634e-10	4.84976e-10	-5.76784e-10	-3.14491e-10	6.93236e-10	4.71549e-10	1.38273e-10	2.80826e-10	-9.3232e-11	6.56495e-10	-1.10889e-10	2.13164e-10	2.59524e-10	1.3782e-10	1.76644e-10	-2.23781e-10	3.42023e-18
1.73286e-10	1.20099e-10	5.751e-11	1.60148e-10	7.12364e-11	6.66055e-11	5.65532e-10	-1.20962e-10	3.43097e-10	4.90906e-11	4.48626e-10	5.76695e-10	-9.31844e-11	1.35991e-10	2.62694e-10	4.74642e-10	-2.41693e-10	-3.3056e-10	6.93942e-10	4.71219e-10	8.87652e-11	3.03967e-10	-9.39683e-11	6.58603e-10	-1.15403e-10	2.14879e-10	2.59535e-10	1.37805e-10	1.77354e-10	-2.23773e-10	3.03433e-18
1.75347e-10	2.02061e-10	-2.93211e-12	1.60183e-10	6.88152e-11	8.64063e-11	5.21176e-10	-1.21093e-10	3.43035e-10	1.29738e-10	4.48838e-10	5.78617e-10	-9.31807e-11	1.36045e-10	2.62673e-10	4.90287e-10	-1.9255e-10	-3.08251e-10	2.15879e-10	4.71467e-10	1.19405e-10	2.97207e-10	-9.43386e-11	6.65572e-10	-1.11366e-10	2.13198e-10	2.5952e-10	1.37854e-10	1.74579e-10	-2.23774e-10	2.58328e-18
1.74048e-10	1.76712e-10	-1.23161e-10	1.60207e-10	7.08769e-11	8.45685e-11	4.87698e-10	-1.20322e-10	3.43051e-10	7.25294e-11	4.49022e-10	5.77158e-10	-9.31812e-11	1.36049e-10	2.62666e-10	4.80492e-10	-3.13151e-10	-3.06003e-10	6.89801e-11	4.71486e-10	1.06014e-10	2.92987e-10	-9.43358e-11	6.64064e-10	-1.11562e-10	2.12997e-10	2.59522e-10	1.37863e-10	1.74507e-10	-2.23749e-10	2.542e-18
1.73757e-10	1.73072e-10	-9.94756e-11	1.60186e-10	7.20897e-11	7.47349e-11	5.09812e-10	-1.20382e-10	3.43058e-10	7.87412e-11	4.48983e-10	5.76983e-10	-9.31825e-11	1.36036e-10	2.62641e-10	4.8678e-10	-1.80427e-10	-2.47657e-10	1.41149e-10	4.71439e-10	1.0932e-10	2.94456e-10	-9.41796e-11	6.61648e-10	-1.12255e-10	2.13605e-10	2.5549e-10	1.3788e-10	1.75653e-10	-2.23746e-10	2.47719e-18
1.73711e-10	1.61929e-10	-1.00184e-10	1.60207e-10	7.14948e-11	8.36815e-11	5.07908e-10	-1.19655e-10	3.43053e-10	6.54763e-11	4.48929e-10	5.76577e-10	-9.31816e-11	1.36058e-10	2.62665e-10	4.83402e-10	-1.7969e-10	-1.43258e-10	1.18592e-10	4.71481e-10	1.04061e-10	2.95098e-10	-9.42399e-11	6.62819e-10	-1.12422e-10	2.13642e-10	2.59479e-10	1.37917e-10	1.73672e-10	-2.23708e-10	2.42245e-18
1.73711e-10	1.61929e-10	-1.00184e-10	1.60207e-10	7.14948e-11	8.36815e-11	5.07908e-10	-1.19655e-10	3.43053e-10	6.54763e-11	4.48929e-10	5.76577e-10	-9.31816e-11	1.36058e-10	2.62665e-10	4.83402e-10	-1.7969e-10	-1.43258e-10	1.18592e-10	4.71481e-10	1.04061e-10	2.95098e-10	-9.42399e-11	6.62819e-10	-1.12422e-10	2.13642e-10	2.59479e-10	1.37917e-10	1.73672e-10	-2.23708e-10	2.42245e-18
1.73925e-10	1.74681e-10	-1.04294e-10	1.60201e-10	7.16697e-11	8.12597e-11	5.0709e-10	-1.20248e-10	3.43056e-10	7.48261e-11	4.48946e-10	5.76224e-10	-9.31678e-11	1.36052e-10	2.62616e-10	4.83315e-10	-1.90779e-10	-1.14198e-10	1.17208e-10	4.71464e-10	1.05651e-10	2.95221e-10	-9.43196e-11	6.61487e-10	-1.12374e-10	2.13482e-10	8.97532e-11	1.37868e-10	1.74763e-10	-2.23592e-10	2.3633e-18
1.73632e-10	1.63725e-10	-9.95301e-11	1.602e-10	7.11865e-11	4.03185e-11	5.10972e-10	-1.19944e-10	3.43055e-10	7.37089e-11	4.4635e-10	5.72689e-10	-9.31932e-11	1.36063e-10	2.62643e-10	4.83158e-10	-1.80455e-10	-1.01846e-10	1.1573e-10	4.68109e-10	1.03798e-10	2.94922e-10	-1.03617e-10	6.62768e-10	-1.12307e-10	2.13542e-10	1.15298e-10	1.37153e-10	1.73918e-10	-2.23709e-10	2.34846e-18
1.73599e-10	1.68515e-10	-9.88686e-11	1.60198e-10	7.09966e-11	6.40197e-11	5.08465e-10	-1.19831e-10	3.42624e-10	7.63637e-11	4.48749e-10	5.74432e-10	-9.32208e-11	1.37455e-10	2.62567e-10	4.84042e-10	-1.83254e-10	-1.22738e-10	1.17883e-10	4.70914e-10	8.36335e-11	2.95328e-10	-9.46825e-11	6.41039e-10	-1.12367e-10	2.13506e-10	1.0288e-10	1.22877e-10	1.74658e-10	-2.23929e-10	2.32435e-18
1.73573e-10	1.70736e-10	-1.00645e-10	1.60198e-10	7.10835e-11	6.53408e-11	5.08952e-10	-1.19834e-10	3.4292e-10	7.69617e-11	4.48212e-10	5.73616e-10	-9.32008e-11	1.36478e-10	2.62326e-10	4.83522e-10	-1.79951e-10	-1.12992e-10	1.15557e-10	4.69362e-10	7.54955e-11	2.95386e-10	-9.61284e-11	6.44219e-10	-1.1241e-10	2.13443e-10	6.74149e-11	1.35678e-10	1.75511e-10	-2.24345e-10	2.31945e-18
1.7362e-10	1.69692e-10	-9.9627e-11	1.60202e-10	7.11628e-11	6.73592e-11	5.09033e-10	-1.19857e-10	3.42814e-10	7.5202e-11	4.46194e-10	5.73832e-10	-9.32009e-11	1.36472e-10	2.62619e-10	4.83666e-10	-1.80236e-10	-1.08839e-10	1.15046e-10	4.69673e-10	5.47748e-11	2.95276e-10	-9.92316e-11	6.43397e-10	-1.1249e-10	2.1353e-10	4.63625e-11	1.34483e-10	1.73886e-10	-2.23953e-10	2.3104e-18
1.54804e-10	1.68937e-10	-9.93927e-11	1.60197e-10	7.11429e-11	6.82773e-11	5.08987e-10	-1.19202e-10	3.43128e-10	7.66413e-11	4.47399e-10	5.7341e-10	-9.32237e-11	1.37332e-10	2.62582e-10	4.83596e-10	-1.8084e-10	-1.15433e-10	1.15306e-10	4.69779e-10	8.096e-11	2.95286e-10	-9.22079e-11	2.43729e-10	-1.12177e-10	2.13516e-10	6.18878e-11	1.33735e-10	1.74453e-10	-2.23721e-10	1.95603e-18
1.17962e-10	1.69525e-10	-9.97991e-11	1.60198e-10	7.11864e-11	6.65533e-11	5.0898e-10	-1.1927e-10	3.43551e-10	8.33285e-11	4.47345e-10	5.74003e-10	-9.32225e-11	1.36755e-10	2.62555e-10	4.83724e-10	-1.80822e-10	-1.1456e-10	1.1613e-10	4.69467e-10	5.44434e-11	2.95267e-10	-9.32896e-11	1.28532e-10	-1.12399e-10	2.13527e-10	6.03524e-11	1.346e-10	1.74171e-10	-2.23954e-10	1.9015e-18
1.08895e-10	1.69204e-10	-9.94486e-11	1.60197e-10	7.12104e-11	6.58337e-11	5.08599e-10	-1.19171e-10	3.43424e-10	8.05433e-11	4.47135e-10	5.74153e-10	-9.321e-11	1.36819e-10	2.62558e-10	4.83623e-10	-1.80532e-10	-1.14365e-10	1.16163e-10	4.69043e-10	6.78425e-11	2.9356e-10	-9.09661e-11	1.00175e-10	-1.12247e-10	2.13527e-10	6.10148e-11	1.34204e-10	1.74557e-10	-2.23957e-10	1.89137e-18
1.13682e-10	1.69616e-10	-9.92348e-11	1.60197e-10	7.11803e-11	6.58271e-11	5.08525e-10	-1.19279e-10	3.4331e-10	8.02439e-11	4.47683e-10	5.74014e-10	-9.32202e-11	1.36727e-10	2.62554e-10	4.8362e-10	-1.80468e-10	-1.12249e-10	1.16007e-10	4.69401e-10	8.45975e-11	2.93927e-10	-8.84456e-11	3.17227e-11	-1.12401e-10	2.13513e-10	5.17457e-11	1.34169e-10	1.74157e-10	-2.23907e-10	1.88456e-18
1.1368e-10	1.69479e-10	-9.95827e-11	1.60198e-10	7.11808e-11	6.56874e-11	5.0881e-10	-1.19221e-10	3.43339e-10	7.97302e-11	4.47458e-10	5.74036e-10	-9.322e-11	1.36818e-10	2.62569e-10	4.83621e-10	-1.80333e-10	-1.13129e-10	1.15911e-10	4.6935e-10	6.49256e-11	2.94698e-10	-8.78206e-11	2.04272e-11	-1.12365e-10	2.1371e-10	5.54948e-11	1.34554e-10	1.74232e-10	-2.23943e-10	1.88215e-18
1.12894e-10	1.69373e-10	-9.93821e-11	1.602e-10	7.11874e-11	6.55505e-11	5.08726e-10	-1.1926e-10	3.43424e-10	7.99963e-11	4.47746e-10	5.74004e-10	-9.32271e-11	1.36927e-10	2.62558e-10	4.83655e-10	-1.80462e-10	-1.14534e-10	1.15928e-10	4.69178e-10	6.92029e-11	2.93844e-10	-8.57942e-11	2.57246e-11	-1.12285e-10	2.13524e-10	5.2803e-11	1.34368e-10	1.74505e-10	-2.2395e-10	1.88201e-18
9.53133e-11	1.35578e-10	-9.92965e-11	1.60251e-10	7.12917e-11	6.55572e-11	5.0859e-10	-1.19222e-10	3.43406e-10	8.23418e-11	4.47519e-10	5.73987e-10	-9.32253e-11	1.36817e-10	7.69193e-12	4.83614e-10	-1.80593e-10	-1.13129e-10	1.16006e-10	4.69239e-10	7.47758e-11	2.93904e-10	-8.49973e-11	3.30074e-11	-1.12308e-10	2.13569e-10	5.32085e-11	1.33732e-10	1.74199e-10	-2.23911e-10	1.79982e-18
9.57415e-11	1.30321e-10	-9.9296e-11	1.60259e-10	7.13401e-11	6.57513e-11	5.08613e-10	-1.19214e-10	3.43328e-10	7.59388e-11	4.47521e-10	5.74061e-10	-9.3225e-11	1.36841e-10	1.98091e-11	4.83616e-10	-1.80539e-10	-1.13352e-10	1.16028e-10	4.69214e-10	6.94924e-11	2.93884e-10	-8.54137e-11	2.81839e-11	-1.12541e-10	2.13615e-10	5.54854e-11	1.32821e-10	1.74316e-10	-2.23944e-10	1.79707e-18
9.604e-11	1.32936e-10	-9.9305e-11	1.60258e-10	7.13155e-11	6.56859e-11	5.08613e-10	-1.19208e-10	3.43367e-10	7.88299e-11	4.47514e-10	5.74034e-10	-9.32247e-11	1.36844e-10	3.80348e-11	4.83617e-10	-1.80555e-10	-1.13404e-10	1.16021e-10	4.69254e-10	6.98419e-11	2.93908e-10	-8.61174e-11	2.80939e-11	-1.12447e-10	2.1361e-10	5.47293e-11	1.32923e-10	8.50463e-11	-2.24006e-10	1.77632e-18
9.604e-11	1.32936e-10	-9.9305e-11	1.60258e-10	7.13155e-11	6.56859e-11	5.08613e-10	-1.19208e-10	3.43367e-10	7.88299e-11	4.47514e-10	5.74034e-10	-9.32247e-11	1.36844e-10	3.80348e-11	4.83617e-10	-1.80555e-10	-1.13404e-10	1.16021e-10	4.69254e-10	6.98419e-11	2.93908e-10	-8.61174e-11	2.80939e-11	-1.12447e-10	2.1361e-10	5.47293e-11	1.32923e-10	8.50463e-11	-2.24006e-10	1.77632e-18
9.70773e-11	1.3395e-10	-9.92965e-11	1.60251e-10	7.12986e-11	6.5697e-11	5.08619e-10	-1.19218e-10	3.43345e-10	7.93791e-11	4.47519e-10	5.7403e-10	-9.32081e-11	1.36852e-10	3.67942e-11	4.83617e-10	-1.80541e-10	-1.13444e-10	1.15995e-10	4.69252e-10	6.991e-11	2.93989e-10	-8.63862e-11	2.6023e-11	-1.12397e-10	2.13621e-10	5.47729e-11	1.33072e-10	5.16562e-11	-2.24103e-10	1.77228e-18
9.78709e-11	3.10303e-11	-9.91607e-11	1.6025e-10	7.12788e-11	6.33167e-11	5.08617e-10	-1.19215e-10	3.43363e-10	7.94743e-11	4.4754e-10	5.7431e-10	-9.32228e-11	1.36105e-10	4.9386e-11	4.83633e-10	-1.80509e-10	-1.13093e-10	1.15891e-10	4.69067e-10	6.98858e-11	2.84788e-10	-8.62363e-11	2.82158e-11	-1.124e-10	2.13609e-10	5.51401e-11	1.33408e-10	7.38955e-11	-2.24022e-10	1.75374e-18
9.864e-11	4.05915e-11	-9.92627e-11	1.35519e-10	7.12943e-11	6.4254e-11	5.08613e-10	-1.20446e-10	3.43361e-10	7.94711e-11	4.4753e-10	5.74154e-10	-9.32212e-11	1.36268e-10	3.79559e-11	4.83629e-10	-1.80524e-10	-1.13205e-10	1.15979e-10	4.69187e-10	7.00636e-11	2.89342e-10	-8.6198e-11	2.70998e-11	-1.12389e-10	2.13622e-10	5.47616e-11	1.33221e-10	6.31696e-11	-2.24051e-10	1.74773e-18
9.85256e-11	4.55069e-11	-9.92442e-11	1.27391e-10	7.12687e-11	6.44839e-11	5.08612e-10	-1.19463e-10	3.43362e-10	7.94664e-11	4.47497e-10	5.74286e-10	-9.32218e-11	1.36299e-10	4.47742e-11	4.8362e-10	-1.80516e-10	-1.13129e-10	1.15895e-10	4.69136e-10	7.00217e-11	2.88071e-10	-8.63321e-11	2.58196e-11	-1.12375e-10	2.13617e-10	5.49567e-11	1.33342e-10	6.61427e-11	-2.24067e-10	1.74604e-18
9.82619e-11	5.54146e-11	-9.99155e-11	1.33675e-10	6.74155e-11	6.47463e-11	5.08618e-10	-1.18166e-10	6.57439e-11	7.9478e-11	4.47514e-10	5.67778e-10	-9.32238e-11	1.36494e-10	3.79097e-11	4.83699e-10	-1.80536e-10	-1.13235e-10	1.15948e-10	4.69192e-10	4.9297e-11	2.89787e-10	-8.5997e-11	2.63369e-11	-1.12349e-10	2.14271e-10	5.47443e-11	1.3331e-10	6.91862e-11	-2.24087e-10	1.62577e-18
9.84723e-11	5.32886e-11	-9.97062e-11	1.50492e-10	6.90724e-11	6.46222e-11	5.08614e-10	-1.19738e-10	1.42277e-10	7.94471e-11	4.47518e-10	5.73142e-10	-9.3226e-11	1.36535e-10	4.05738e-11	4.83913e-10	-1.76108e-10	-1.13419e-10	1.15908e-10	2.13328e-10	5.89954e-11	2.89798e-10	-8.62096e-11	2.64086e-11	-1.02706e-10	2.14234e-10	5.47688e-11	1.33338e-10	6.59316e-11	-2.24368e-10	1.47589e-18
9.83788e-11	5.15908e-11	-9.9234e-11	1.36287e-10	6.03619e-11	6.42765e-11	5.08613e-10	-1.20089e-10	1.21551e-10	7.94513e-11	4.4752e-10	5.70319e-10	-9.32352e-11	1.36214e-10	4.00569e-11	4.84193e-10	-1.66653e-10	-1.13431e-10	1.15952e-10	1.71379e-10	6.80991e-11	2.89312e-10	-8.62971e-11	2.67181e-11	-1.09119e-10	2.14736e-10	5.47838e-11	1.33308e-10	6.7722e-11	-2.2408e-10	1.44511e-18
9.83136e-11	5.37152e-11	-9.94708e-11	1.48091e-10	5.82058e-11	6.41824e-11	5.08614e-10	-1.19707e-10	1.37327e-10	7.84093e-11	2.18932e-10	5.6977e-10	-9.32373e-11	1.36313e-10	4.10309e-11	4.83889e-10	-1.59081e-10	-1.13425e-10	1.15959e-10	1.95387e-10	5.6722e-11	2.89867e-10	-8.64727e-11	2.67457e-11	-1.08356e-10	2.14182e-10	5.47843e-11	1.33328e-10	6.8486e-11	-2.2408e-10	1.30411e-18
9.82946e-11	5.23471e-11	-9.9412e-11	1.41626e-10	6.42017e-11	6.48927e-11	4.13109e-10	-1.19359e-10	8.96887e-11	7.9074e-11	2.88206e-10	5.69884e-10	-9.34828e-11	1.36382e-10	3.84838e-11	4.83726e-10	-1.74503e-10	-1.13332e-10	1.15963e-10	1.80744e-10	6.14294e-11	2.89613e-10	-8.61991e-11	2.60538e-11	-1.04966e-10	2.13673e-10	5.09319e-11	1.33312e-10	6.85966e-11	-2.24078e-10	1.23765e-18
9.82716e-11	5.16249e-11	-9.93842e-11	1.40362e-10	6.6662e-11	6.46201e-11	4.27054e-10	-1.19431e-10	8.93101e-11	7.86036e-11	2.0134e-10	5.7017e-10	-9.33684e-11	1.36434e-10	3.85246e-11	4.8393e-10	-1.72566e-10	-1.13358e-10	1.15955e-10	2.0714e-10	6.31497e-11	2.89896e-10	-8.61321e-11	2.59364e-11	-1.06439e-10	2.08376e-10	5.24072e-11	1.33339e-10	6.76777e-11	-2.2408e-10	1.21512e-18
9.82328e-11	5.16867e-11	-9.93919e-11	1.4174e-10	6.56479e-11	6.55089e-11	4.17549e-10	-1.19462e-10	1.03837e-10	7.91534e-11	2.38439e-10	5.35833e-10	-9.34963e-11	1.36417e-10	3.87451e-11	4.84009e-10	-1.72224e-10	-1.13316e-10	1.15959e-10	2.07747e-10	5.94869e-11	2.89863e-10	-8.61644e-11	2.64752e-11	-1.03967e-10	2.11978e-10	4.02684e-11	1.33327e-10	6.79721e-11	-1.43762e-10	1.15886e-18
9.81952e-11	5.20917e-11	-9.9383e-11	1.42784e-10	6.64211e-11	6.55996e-11	4.18991e-10	-1.19006e-10	1.01517e-10	7.90236e-11	2.2449e-10	5.33976e-10	-9.34338e-11	1.36404e-10	3.90429e-11	4.84126e-10	-1.74091e-10	-1.1332e-10	1.15958e-10	2.18731e-10	5.90258e-11	2.89535e-10	-8.61999e-11	2.64085e-11	-1.02768e-10	2.12176e-10	4.55339e-11	1.33319e-10	6.78037e-11	-7.02628e-11	1.14121e-18
9.82236e-11	5.2152e-11	-9.93738e-11	1.41919e-10	6.58248e-11	6.53995e-11	4.16983e-10	-1.19331e-10	1.03167e-10	7.89823e-11	2.25017e-10	5.31436e-10	-9.35948e-11	1.36405e-10	3.88836e-11	4.8393e-10	-1.74715e-10	-1.1333e-10	1.15957e-10	2.10098e-10	6.21881e-11	2.89807e-10	-8.61796e-11	2.63462e-11	-1.04053e-10	2.11605e-10	4.42465e-11	1.3332e-10	6.79495e-11	-6.59158e-11	1.13334e-18
9.82077e-11	5.13979e-11	-9.93881e-11	1.42256e-10	6.57644e-11	6.5491e-11	4.15773e-10	-1.19202e-10	1.02673e-10	7.9054e-11	2.24968e-10	5.29662e-10	-9.3435e-11	1.36406e-10	3.89358e-11	4.84023e-10	-1.73714e-10	-1.13336e-10	1.15959e-10	2.14491e-10	6.1247e-11	2.8963e-10	-8.62036e-11	2.63977e-11	-1.03399e-10	2.11714e-10	4.66071e-11	1.33318e-10	6.79116e-11	-6.95461e-11	1.13231e-18
9.82213e-11	5.13955e-11	-9.9387e-11	1.4235e-10	6.57312e-11	6.54614e-11	4.1575e-10	-1.19235e-10	1.0439e-10	7.89845e-11	2.15126e-10	5.30246e-10	-9.34731e-11	1.36406e-10	3.88744e-11	4.84061e-10	-1.73635e-10	-1.13335e-10	1.15958e-10	2.13334e-10	5.99273e-11	2.89797e-10	-8.62061e-11	2.63911e-11	-1.03887e-10	2.11834e-10	4.57892e-11	1.33319e-10	6.78149e-11	-7.64805e-11	1.12949e-18
9.82236e-11	5.13802e-11	-9.93816e-11	1.42449e-10	6.56635e-11	6.54743e-11	4.15874e-10	-1.19096e-10	1.04008e-10	7.90014e-11	2.17468e-10	5.30258e-10	-9.34516e-11	1.36407e-10	3.89044e-11	4.84038e-10	-1.73728e-10	-1.13336e-10	1.15958e-10	2.10417e-10	6.10133e-11	2.89708e-10	-8.62108e-11	2.64153e-11	-1.03836e-10	2.1179e-10	4.55018e-11	1.33319e-10	6.78469e-11	-7.07967e-11	1.12849e-18
9.82223e-11	5.15443e-11	-9.93873e-11	1.42352e-10	6.57232e-11	6.54369e-11	3.25683e-10	-1.19206e-10	1.03464e-10	7.8981e-11	2.15906e-10	5.30285e-10	-9.34718e-11	1.3649e-10	3.88972e-11	4.84038e-10	-1.73655e-10	-1.13187e-10	1.15927e-10	2.1384e-10	6.14082e-11	2.89662e-10	-8.60298e-11	2.67307e-11	-1.03843e-10	2.1167e-10	4.5316e-11	1.34601e-10	6.80642e-11	-7.44153e-11	1.06311e-18
9.82221e-11	5.14493e-11	-9.89322e-11	1.41951e-10	6.55964e-11	6.54658e-11	3.0705e-10	-1.20017e-10	1.03582e-10	7.90518e-11	1.77416e-10	5.30229e-10	-9.34525e-11	1.36434e-10	3.89154e-11	4.84054e-10	-1.7336e-10	-1.13319e-10	1.15922e-10	2.11449e-10	6.09103e-11	2.89727e-10	-8.61772e-11	2.69558e-11	-1.03438e-10	2.1173e-10	4.52781e-11	1.43147e-10	6.50178e-11	-7.18935e-11	1.03659e-18
9.82235e-11	5.14556e-11	-9.92892e-11	5.61867e-11	6.46705e-11	6.54882e-11	3.12819e-10	-1.22691e-10	1.03553e-10	7.90184e-11	1.73839e-10	5.30293e-10	-9.34781e-11	1.3644e-10	3.89156e-11	4.84177e-10	-1.73633e-10	-1.13319e-10	1.159e-10	2.11593e-10	6.09378e-11	2.89718e-10	-8.61345e-11	2.64534e-11	-1.03715e-10	2.11848e-10	4.53336e-11	1.39353e-10	6.64074e-11	-7.31674e-11	1.02222e-18
9.82231e-11	5.14748e-11	-9.94556e-11	9.2936e-11	6.544e-11	6.54717e-11	3.1072e-10	-1.19387e-10	1.03733e-10	7.90279e-11	1.76852e-10	4.08389e-10	-9.34301e-11	1.36451e-10	3.89408e-11	4.84358e-10	-1.73545e-10	-1.13309e-10	1.15894e-10	2.11971e-10	6.11472e-11	2.89739e-10	-8.61417e-11	2.65353e-11	-1.03618e-10	2.11754e-10	4.52573e-11	1.40199e-10	6.76596e-11	-7.31606e-11	9.13069e-19
9.82255e-11	5.1431e-11	-9.92094e-11	1.02212e-10	6.55999e-11	6.61027e-11	3.13225e-10	-1.19838e-10	1.03591e-10	7.86314e-11	1.80466e-10	3.92968e-10	-9.34537e-11	1.36371e-10	3.89161e-11	4.84257e-10	-1.73397e-10	-1.13277e-10	1.15899e-10	2.12003e-10	6.10677e-11	2.89723e-10	-8.6226e-11	2.71553e-11	-1.03568e-10	2.11683e-10	4.30057e-11	1.06285e-10	6.69462e-11	-7.27905e-11	8.96563e-19
9.82286e-11	5.14611e-11	-6.97827e-11	8.88351e-11	6.55579e-11	6.54312e-11	2.72058e-10	-1.20954e-10	1.0359e-10	6.94802e-11	1.86179e-10	3.97105e-10	-9.34343e-11	1.36452e-10	3.89129e-11	4.84489e-10	-1.30899e-10	-1.13294e-10	1.15923e-10	2.10174e-10	6.10576e-11	2.92344e-10	-8.61518e-11	2.65889e-11	-1.03586e-10	2.11654e-10	4.29085e-11	1.43039e-10	6.6886e-11	-7.38109e-11	8.66443e-19
9.82301e-11	5.1486e-11	-9.20315e-11	7.38488e-11	6.5495e-11	6.48272e-11	2.23526e-10	-1.21193e-10	1.03714e-10	7.88323e-11	1.80002e-10	3.87274e-10	-9.34281e-11	1.36436e-10	3.89144e-11	4.84446e-10	-1.35085e-10	-1.13437e-10	1.15926e-10	2.11899e-10	6.09801e-11	2.89838e-10	-8.5853e-11	2.66456e-11	-1.03599e-10	2.11729e-10	3.66077e-11	1.40798e-10	6.70333e-11	-7.26784e-11	8.34029e-19
9.82256e-11	5.14728e-11	-8.48599e-11	8.16033e-11	6.5473e-11	6.57877e-11	2.34648e-10	-1.09293e-10	1.03638e-10	7.59636e-11	1.75771e-10	3.99527e-10	-9.3443e-11	1.36429e-10	3.89214e-11	4.84325e-10	-1.18765e-10	-1.13365e-10	1.15912e-10	2.09283e-10	6.10655e-11	2.91192e-10	-8.64352e-11	2.66412e-11	-1.03653e-10	2.11723e-10	3.5086e-11	8.9827e-11	6.70384e-11	-7.25202e-11	8.27754e-19
9.82284e-11	5.14928e-11	-8.85949e-11	8.19995e-11	6.55067e-11	6.50521e-11	2.29502e-10	-9.80459e-11	1.03677e-10	7.73014e-11	1.80632e-10	3.88932e-10	-9.34375e-11	1.36431e-10	3.89163e-11	4.84442e-10	-1.24703e-10	-1.13378e-10	1.15921e-10	2.11763e-10	6.10275e-11	2.90202e-10	-8.61504e-11	2.67019e-11	-1.03614e-10	2.11611e-10	3.90354e-11	8.75532e-11	6.70343e-11	-6.8784e-11	8.18536e-19
9.82778e-11	5.12731e-11	-8.70669e-11	7.91621e-11	6.55146e-11	-2.85619e-11	2.45449e-10	-9.40976e-11	1.03685e-10	7.74461e-11	1.81884e-10	3.22113e-10	-9.53392e-11	1.36425e-10	3.89163e-11	4.79002e-10	-1.25376e-10	-1.13358e-10	1.15897e-10	2.1129e-10	6.10572e-11	2.90832e-10	-8.60718e-11	2.66638e-11	-1.03637e-10	2.03427e-10	3.92248e-11	1.08509e-10	6.70263e-11	-7.07617e-11	7.70598e-19
9.83007e-11	5.1121e-11	-8.72706e-11	7.86593e-11	6.5193e-11	-1.77137e-11	2.39505e-10	-9.71892e-11	1.03648e-10	7.73492e-11	1.81442e-10	3.0467e-10	-9.37109e-11	1.36427e-10	3.89164e-11	4.78087e-10	-1.26033e-10	-1.13368e-10	1.15898e-10	2.12051e-10	6.10677e-11	2.9077e-10	-8.60932e-11	2.66686e-11	-1.0363e-10	2.02667e-10	3.92164e-11	1.0747e-10	6.70225e-11	-7.07638e-11	7.55334e-19
9.83019e-11	5.08846e-11	-8.1539e-11	7.88989e-11	6.55118e-11	-1.02639e-11	2.35813e-10	-8.40446e-11	1.03681e-10	7.72904e-11	1.80975e-10	3.03242e-10	-9.49402e-11	1.36426e-10	3.89163e-11	4.79438e-10	-1.29504e-10	-1.13394e-10	1.15909e-10	2.12361e-10	6.10531e-11	2.90514e-10	-8.60711e-11	2.66634e-11	-1.03637e-10	2.05872e-10	3.87398e-11	1.00876e-10	6.70192e-11	-7.01973e-11	7.51254e-19
9.83001e-11	5.08877e-11	-8.11407e-11	7.85729e-11	6.54839e-11	-4.9431e-12	2.35581e-10	-8.43781e-11	1.03669e-10	7.72948e-11	1.80612e-10	3.03746e-10	-9.48932e-11	1.36427e-10	3.89163e-11	4.79366e-10	-1.29503e-10	-1.13382e-10	1.1591e-10	2.12301e-10	6.10535e-11	2.90563e-10	-8.60793e-11	2.66631e-11	-1.03635e-10	2.05587e-10	3.88394e-11	1.01363e-10	6.70199e-11	-7.00899e-11	7.5107e-19
9.82769e-11	5.10049e-11	-8.50722e-11	7.89156e-11	5.16019e-11	8.5488e-12	2.34712e-10	-8.09405e-11	1.03683e-10	7.71442e-11	1.80416e-10	3.05031e-10	-9.38462e-11	1.36428e-10	3.89372e-11	4.79223e-10	-1.28608e-10	-1.1337e-10	1.15913e-10	2.12029e-10	6.10668e-11	2.90555e-10	-8.60893e-11	2.66615e-11	-1.03616e-10	2.05661e-10	3.88743e-11	1.02492e-10	6.70315e-11	-6.81944e-11	7.49239e-19
9.82864e-11	5.09738e-11	-8.27132e-11	7.90143e-11	5.28435e-11	-2.49763e-13	2.34532e-10	-8.43503e-11	1.03678e-10	7.70792e-11	1.80694e-10	3.03202e-10	-9.44942e-11	1.36427e-10	3.89188e-11	4.79526e-10	-1.27507e-10	-1.13376e-10	1.15911e-10	2.12182e-10	2.21534e-11	2.90542e-10	-8.60845e-11	2.66641e-11	-1.03626e-10	2.05334e-10	3.8959e-11	1.01585e-10	6.70229e-11	-6.93838e-11	7.45169e-19
9.79399e-11	5.09135e-11	-8.31554e-11	7.93794e-11	5.26529e-11	-1.63017e-12	1.63665e-10	-8.99144e-11	1.03675e-10	7.71299e-11	1.80684e-10	3.04872e-10	-9.43746e-11	1.36427e-10	3.8959e-11	4.79491e-10	-1.28183e-10	-1.1333e-10	1.22692e-10	2.12164e-10	4.18641e-11	2.90568e-10	-8.60837e-11	2.67801e-11	-1.03618e-10	1.11716e-10	3.8983e-11	1.0177e-10	6.70256e-11	-6.93978e-11	6.92339e-19
9.82804e-11	5.09995e-11	-8.36049e-11	7.88999e-11	5.53943e-11	-3.04833e-12	2.27366e-10	-8.86725e-11	1.0368e-10	7.71057e-11	1.80356e-10	1.12645e-10	-9.43191e-11	1.3743e-10	3.89411e-11	4.7944e-10	-1.28159e-10	-1.13572e-10	1.16735e-10	1.78132e-10	4.50295e-11	2.90564e-10	-8.60792e-11	2.88902e-11	-1.03624e-10	1.47797e-10	3.88924e-11	1.01199e-10	6.70618e-11	-6.95264e-11	6.32233e-19
9.82215e-11	5.09327e-11	-8.40071e-11	7.87777e-11	5.29676e-11	-2.5014e-12	1.94684e-10	-8.70196e-11	1.03678e-10	7.71217e-11	1.80148e-10	1.1967e-10	-9.43049e-11	1.36584e-10	3.89697e-11	4.79534e-10	-1.28029e-10	-1.13334e-10	1.18588e-10	2.01372e-10	4.12014e-11	2.90548e-10	-8.60815e-11	2.68092e-11	-1.03617e-10	1.21491e-10	3.89307e-11	1.01174e-10	6.68881e-11	-6.92265e-11	6.2089e-19
9.8283e-11	5.09434e-11	-8.27644e-11	7.77291e-11	5.35452e-11	-4.90339e-12	1.75547e-10	-8.50001e-11	1.03679e-10	7.7119e-11	1.80481e-10	1.41578e-10	-9.43601e-11	1.36754e-10	3.89363e-11	4.7944e-10	-4.95569e-11	-1.13404e-10	1.21608e-10	1.91908e-10	4.77755e-11	2.9052e-10	-8.60768e-11	2.66849e-11	-1.03623e-10	1.32751e-10	3.89117e-11	1.01802e-10	6.70501e-11	-6.92985e-11	6.05653e-19
9.84051e-11	5.09542e-11	-8.29416e-11	7.82553e-11	5.41271e-11	-2.82899e-12	1.73655e-10	-8.50134e-11	1.03679e-10	7.71171e-11	1.80392e-10	5.89566e-11	-9.4408e-11	1.37168e-10	3.75778e-11	4.79435e-10	-5.29746e-11	-1.13395e-10	1.20507e-10	1.92732e-10	4.12788e-11	2.89205e-10	-8.60789e-11	2.7314e-11	-1.04698e-10	1.28676e-10	3.89337e-11	9.87188e-11	6.70273e-11	-6.93261e-11	5.86226e-19
9.71333e-11	5.09533e-11	-8.31153e-11	6.06778e-11	5.44201e-11	-3.13401e-12	1.72178e-10	-7.83211e-11	1.03677e-10	7.74914e-11	1.80467e-10	3.50229e-11	-9.44665e-11	1.36928e-10	3.83314e-11	4.79435e-10	-3.23233e-11	-1.13372e-10	1.23218e-10	1.91051e-10	4.21191e-11	2.9051e-10	-8.60793e-11	2.51765e-11	-1.05585e-10	1.25709e-10	3.89183e-11	1.01278e-10	6.70446e-11	-6.93228e-11	5.78739e-19
9.78854e-11	5.09583e-11	-8.30419e-11	6.27821e-11	5.48046e-11	-2.95854e-12	1.72093e-10	-8.45572e-11	1.03678e-10	7.73154e-11	1.37018e-10	5.37099e-11	-9.88482e-11	1.36722e-10	3.79131e-11	4.79609e-10	-8.33857e-11	-6.17131e-11	1.20986e-10	1.93092e-10	4.21257e-11	2.89736e-10	-7.34384e-11	2.63949e-11	-1.04595e-10	1.2449e-10	3.99271e-11	1.00398e-10	6.69853e-11	-6.93376e-11	5.63008e-19
9.76296e-11	5.09579e-11	-8.31723e-11	6.94378e-11	5.55316e-11	-2.6432e-12	1.71888e-10	-8.41309e-11	1.03678e-10	7.72743e-11	1.06333e-10	6.34477e-11	-9.56886e-11	1.37024e-10	3.8076e-11	4.79513e-10	-5.53289e-11	-7.95861e-11	1.21185e-10	1.93117e-10	4.28912e-11	2.89893e-10	-7.34265e-11	2.59565e-11	-1.04153e-10	1.25364e-10	3.90802e-11	1.00688e-10	6.70318e-11	-6.93389e-11	5.55797e-19
9.76787e-11	5.0953e-11	-8.31577e-11	6.86263e-11	5.55673e-11	-3.10729e-12	1.71917e-10	-8.49294e-11	1.06116e-10	7.7315e-11	1.28874e-10	5.61483e-11	-9.62059e-11	1.3617e-10	3.81741e-11	4.79409e-10	-6.48527e-11	-7.11289e-11	1.21284e-10	1.92983e-10	4.42407e-11	8.62363e-11	-8.55758e-11	2.58429e-11	-1.0433e-10	1.26391e-10	3.92149e-11	1.06225e-10	6.70221e-11	-6.93338e-11	4.87298e-19
9.76413e-11	5.08242e-11	-8.31043e-11	6.76606e-11	4.67047e-11	-3.29396e-12	1.55757e-10	-8.42513e-11	1.03737e-10	7.75446e-11	1.00965e-10	5.62022e-11	-9.71284e-11	1.36843e-10	3.81117e-11	4.79054e-10	-6.82787e-11	-6.75534e-11	1.2095e-10	1.92638e-10	4.35955e-11	6.95117e-11	-8.3981e-11	2.71378e-11	-1.04207e-10	1.2665e-10	3.97111e-11	9.56983e-11	6.70155e-11	-6.93258e-11	4.68802e-19
9.77714e-11	5.05455e-11	-8.3099e-11	6.86594e-11	5.15674e-11	-3.78154e-12	1.21301e-10	-8.40138e-11	1.03839e-10	7.72988e-11	6.91397e-11	5.55875e-11	-9.58835e-11	1.36866e-10	3.81261e-11	4.7941e-10	-5.82129e-11	-6.73384e-11	1.2109e-10	1.92994e-10	4.32951e-11	8.04771e-11	-7.87906e-11	2.62128e-11	-1.04016e-10	1.26587e-10	3.95333e-11	1.0017e-10	6.69579e-11	-6.93281e-11	4.5483e-19
9.7682e-11	5.07948e-11	-8.30993e-11	6.81095e-11	5.16717e-11	-3.68963e-12	1.21557e-10	-8.4014e-11	1.03844e-10	7.73769e-11	7.27194e-11	5.56262e-11	-9.51427e-11	1.36863e-10	3.81253e-11	4.79379e-10	-5.99761e-11	-6.74002e-11	1.21101e-10	1.92979e-10	4.3305e-11	7.52339e-11	-7.84317e-11	2.64453e-11	-1.04094e-10	1.26618e-10	3.97097e-11	9.97178e-11	6.69561e-11	-6.93272e-11	4.54489e-19
9.79926e-11	5.07914e-11	-8.33354e-11	6.63415e-11	5.26755e-11	-3.17362e-12	1.25674e-10	-8.38134e-11	1.03731e-10	7.73307e-11	6.6059e-11	5.5262e-11	-9.70657e-11	1.36886e-10	3.81623e-11	4.79449e-10	-6.76508e-11	-6.17286e-11	1.21394e-10	1.92826e-10	4.33173e-11	6.23093e-11	-7.79015e-11	2.62883e-11	-1.04129e-10	1.25981e-10	3.94692e-11	1.00074e-10	6.69786e-11	-6.93294e-11	4.5318e-19
9.78616e-11	5.08223e-11	-8.31321e-11	6.78466e-11	5.13859e-11	-3.26379e-12	1.26856e-10	-8.32603e-11	1.04296e-10	7.73078e-11	6.94276e-11	5.56082e-11	-9.62279e-11	1.36851e-10	3.40109e-11	4.7945e-10	-6.62356e-11	-6.51667e-11	1.21367e-10	6.54764e-11	4.31691e-11	6.47494e-11	-7.88767e-11	2.56636e-11	-1.03874e-10	1.26266e-10	3.95928e-11	1.00161e-10	6.67538e-11	-6.93227e-11	4.21315e-19
9.79424e-11	5.08202e-11	-8.31184e-11	6.73481e-11	5.16219e-11	-3.33942e-12	1.24033e-10	-8.36915e-11	1.03904e-10	7.73344e-11	6.7154e-11	5.60098e-11	-9.60308e-11	1.36857e-10	3.62345e-11	4.79454e-10	-6.44423e-11	-6.63428e-11	1.21217e-10	6.358e-11	4.31854e-11	6.38243e-11	-7.85956e-11	2.62697e-11	-1.03976e-10	1.26464e-10	3.95614e-11	1.00009e-10	6.68684e-11	-6.93261e-11	4.19993e-19
9.79892e-11	5.07606e-11	-8.31323e-11	6.80252e-11	5.24763e-11	-3.15241e-12	1.26406e-10	-4.09846e-11	1.03991e-10	7.73081e-11	6.95855e-11	5.54428e-11	-9.59276e-11	1.36849e-10	3.10839e-11	4.79414e-10	-6.55419e-11	-6.61601e-11	1.21279e-10	6.07148e-11	4.31456e-11	6.74807e-11	-7.88861e-11	2.58413e-11	-1.03918e-10	1.26495e-10	3.95933e-11	9.97847e-11	6.67329e-11	-6.93126e-11	4.15535e-19
9.79918e-11	5.07697e-11	-8.31301e-11	6.79901e-11	5.24851e-11	-3.33774e-12	1.26315e-10	-4.14703e-11	1.04052e-10	7.7311e-11	6.93297e-11	5.55064e-11	-9.60997e-11	1.36851e-10	3.39367e-11	4.79428e-10	-6.56228e-11	-6.59361e-11	1.21281e-10	6.01267e-11	4.31533e-11	6.55983e-11	-7.86889e-11	2.59108e-11	-1.03934e-10	1.26463e-10	3.9593e-11	9.99351e-11	6.675e-11	-6.93233e-11	4.1543e-19
9.79396e-11	5.07874e-11	-8.31299e-11	6.80786e-11	5.24997e-11	-3.3489e-12	1.14988e-10	-3.68793e-11	1.04005e-10	7.73134e-11	6.94416e-11	5.55559e-11	-9.59978e-11	1.36847e-10	3.42134e-11	4.79438e-10	-6.53893e-11	-6.61495e-11	1.21283e-10	6.54519e-11	4.3187e-11	6.54932e-11	-7.87976e-11	2.59997e-11	-1.0394e-10	1.26378e-10	3.9599e-11	9.99725e-11	6.68689e-11	-6.93382e-11	4.13045e-19
9.79624e-11	5.08054e-11	-8.31267e-11	6.83235e-11	5.25085e-11	-3.38141e-12	1.08291e-10	-4.23679e-11	1.04243e-10	7.73132e-11	6.93112e-11	5.55766e-11	-9.60669e-11	1.36839e-10	3.56091e-11	4.79439e-10	-6.54863e-11	-6.59688e-11	1.21301e-10	6.52289e-11	4.32341e-11	6.50121e-11	-7.85603e-11	2.48484e-11	-4.47524e-11	1.25849e-10	3.96312e-11	9.98861e-11	6.70299e-11	-6.93496e-11	4.03052e-19
9.77333e-11	5.08477e-11	-8.31202e-11	6.81859e-11	5.25611e-11	-3.28779e-12	1.13589e-10	-4.04742e-11	3.90907e-11	7.74417e-11	6.93267e-11	5.55053e-11	-9.6178e-11	1.36909e-10	3.44487e-11	4.7969e-10	-6.50644e-11	-6.61324e-11	1.21306e-10	5.97432e-11	4.31752e-11	6.61191e-11	-7.86994e-11	2.57542e-11	-7.04664e-11	2.17173e-11	3.71941e-11	9.9865e-11	6.6859e-11	-6.93376e-11	3.81761e-19
9.77417e-11	5.0858e-11	-8.31225e-11	6.79911e-11	5.25148e-11	-3.30757e-12	1.14618e-10	-4.23646e-11	4.469e-11	7.06585e-11	6.91974e-11	5.55108e-11	-9.61195e-11	1.36898e-10	3.42528e-11	4.79662e-10	-6.5199e-11	-6.6081e-11	1.21306e-10	6.0171e-11	4.31811e-11	6.61241e-11	-7.86846e-11	2.50557e-11	-6.38406e-11	2.65266e-11	3.7032e-11	9.98775e-11	6.68239e-11	-6.93372e-11	3.8087e-19
9.80129e-11	5.08392e-11	-7.2497e-11	6.82053e-11	5.27311e-11	-3.34188e-12	1.11721e-10	-4.01838e-11	4.89393e-11	7.37887e-11	6.92905e-11	5.55236e-11	-9.60229e-11	1.36885e-10	3.48001e-11	4.79518e-10	-6.52531e-11	-6.61842e-11	1.18263e-10	6.10752e-11	4.31767e-11	6.56331e-11	-7.97168e-11	2.53258e-11	-7.02548e-11	3.69486e-11	3.69708e-11	9.98711e-11	6.3476e-11	-6.93315e-11	3.79818e-19
9.79572e-11	3.73501e-11	-7.97325e-11	6.81054e-11	5.24912e-11	-3.38628e-12	1.12383e-10	-4.05437e-11	5.35369e-11	5.28679e-11	6.92979e-11	5.55219e-11	-9.20668e-11	1.36981e-10	3.46848e-11	4.79504e-10	-6.52629e-11	-6.62706e-11	1.19619e-10	6.04266e-11	3.34907e-11	6.56282e-11	-7.98469e-11	2.53327e-11	-7.04626e-11	3.12645e-11	3.6102e-11	9.98482e-11	4.9755e-11	-6.933e-11	3.74494e-19
9.79468e-11	3.98353e-11	-7.60831e-11	6.80669e-11	5.24944e-11	-3.40163e-12	1.11859e-10	-4.01303e-11	5.49175e-11	5.32908e-11	6.93055e-11	5.55222e-11	-9.29324e-11	1.36976e-10	3.45651e-11	4.79504e-10	-6.51103e-11	-6.63521e-11	1.19418e-10	6.04357e-11	2.87519e-11	6.54629e-11	-7.92235e-11	2.36172e-11	-7.04372e-11	3.42473e-11	3.60955e-11	9.98515e-11	5.17171e-11	-6.933e-11	3.74141e-19
9.79388e-11	4.95475e-11	-7.48795e-11	6.80662e-11	5.25655e-11	-3.47471e-12	1.12466e-10	-4.0379e-11	5.0936e-11	5.46764e-11	6.93006e-11	5.55212e-11	-9.23262e-11	1.37016e-10	1.33349e-11	4.79511e-10	-6.05484e-11	-6.61815e-11	1.19584e-10	6.07309e-11	3.25684e-11	6.56106e-11	-7.98398e-11	2.49086e-11	-6.68091e-11	3.57105e-11	3.59527e-11	9.98727e-11	5.23846e-11	-6.9329e-11	3.73168e-19
9.79374e-11	4.13645e-11	-7.79448e-11	6.80697e-11	5.25553e-11	-3.42261e-12	1.12855e-10	-4.03602e-11	5.11325e-11	5.55346e-11	6.93208e-11	5.55232e-11	-9.20074e-11	1.37032e-10	2.9362e-11	4.79504e-10	-5.09835e-11	-6.62101e-11	1.19021e-10	6.05407e-11	3.04268e-11	6.5278e-11	-7.92316e-11	2.40195e-11	-6.57632e-11	3.48834e-11	3.5965e-11	9.98588e-11	5.15685e-11	-6.93304e-11	3.71896e-19
9.7913e-11	4.66247e-11	-7.61193e-11	6.80529e-11	5.2574e-11	-3.40097e-12	1.1224e-10	-4.0147e-11	5.24762e-11	5.54827e-11	6.92201e-11	5.54916e-11	-1.06981e-10	1.37116e-10	4.24348e-12	4.65461e-10	-5.70291e-11	-6.62438e-11	1.19424e-10	6.076e-11	3.64115e-11	6.61031e-11	-7.36733e-11	2.5081e-11	-6.70694e-11	3.36654e-11	3.59497e-11	5.64095e-11	5.20363e-11	-6.93301e-11	3.54759e-19
9.79132e-11	4.62873e-11	-7.59634e-11	6.80554e-11	5.2576e-11	-3.40699e-12	1.12331e-10	-4.02557e-11	5.24791e-11	5.54838e-11	6.92655e-11	5.55005e-11	-9.84426e-11	1.37073e-10	9.41872e-12	4.65855e-10	-5.38331e-11	-6.62367e-11	1.19406e-10	6.0695e-11	3.52091e-11	6.57668e-11	-7.62706e-11	2.47943e-11	-6.71213e-11	3.37185e-11	3.58542e-11	6.5103e-11	5.20267e-11	-6.93301e-11	3.5435e-19
9.79227e-11	4.56599e-11	-7.60038e-11	6.80663e-11	4.5923e-11	-3.40243e-12	1.12551e-10	-4.0208e-11	5.09877e-11	5.54356e-11	6.92617e-11	5.55328e-11	-9.85743e-11	1.37074e-10	1.70809e-11	4.6668e-10	-5.65676e-11	-6.60077e-11	7.73555e-11	6.07076e-11	3.49582e-11	6.57791e-11	-7.61058e-11	2.49715e-11	-6.7124e-11	3.44122e-11	3.59321e-11	6.34994e-11	5.23066e-11	-6.93423e-11	3.46378e-19
9.79475e-11	3.80214e-11	-7.57502e-11	6.83828e-11	1.47713e-11	-3.4485e-12	1.12422e-10	-4.86233e-11	8.16915e-12	2.37292e-11	6.92584e-11	5.55351e-11	-9.5548e-11	1.37086e-10	1.46741e-11	4.67962e-10	-5.66618e-11	-6.62202e-11	8.22725e-11	6.07608e-11	3.45934e-11	6.552e-11	-7.5893e-11	2.63828e-11	-6.70024e-11	3.41295e-11	3.24179e-11	6.74759e-11	5.22572e-11	-6.94891e-11	3.41143e-19
9.79246e-11	4.17904e-11	-7.57617e-11	6.81852e-11	1.89724e-11	-3.44244e-12	1.12443e-10	-4.37461e-11	2.36035e-11	2.48685e-11	6.92561e-11	5.55266e-11	-9.69999e-11	1.37085e-10	1.44961e-11	4.67029e-10	-5.67121e-11	-6.62059e-11	8.20774e-11	6.0745e-11	3.51013e-11	6.57586e-11	-7.58426e-11	2.58031e-11	-6.72271e-11	3.41417e-11	3.3546e-11	6.50469e-11	5.22342e-11	-6.93962e-11	3.40823e-19
9.79969e-11	2.20966e-11	-7.57781e-11	6.83087e-11	1.07471e-11	-3.4231e-12	1.12451e-10	-4.49198e-11	2.18235e-11	2.03387e-11	6.92594e-11	5.55313e-11	-9.64972e-11	1.37088e-10	1.43808e-11	4.67299e-10	-5.63164e-11	-6.60875e-11	8.24948e-11	6.13052e-11	3.50654e-11	6.56387e-11	-7.62036e-11	2.54045e-11	-6.71345e-11	3.45332e-11	2.77252e-11	6.34868e-11	5.21605e-11	-6.93956e-11	3.3887e-19
9.79288e-11	2.8761e-11	-7.57971e-11	2.63635e-11	1.92156e-11	-3.42446e-12	1.12471e-10	-4.23418e-11	2.76932e-11	2.87427e-11	6.92729e-11	5.55302e-11	-9.66884e-11	1.3676e-10	1.46399e-11	4.67088e-10	-5.65784e-11	-6.62046e-11	8.28647e-11	6.08318e-11	3.11056e-11	6.55e-11	-7.61417e-11	2.51995e-11	-6.72325e-11	3.43567e-11	3.06778e-11	6.37953e-11	5.2222e-11	-6.9421e-11	3.35693e-19
9.79397e-11	2.56809e-11	-7.58208e-11	2.76731e-11	2.39625e-11	-3.42133e-12	1.12463e-10	-4.41621e-11	2.14939e-11	2.06513e-11	6.9215e-11	5.55291e-11	-9.65209e-11	1.37088e-10	1.44943e-11	4.67142e-10	-5.64758e-11	-6.63261e-11	8.07479e-11	6.09974e-11	3.52864e-11	6.55964e-11	-7.60336e-11	2.54619e-11	-6.7142e-11	3.44468e-11	3.14789e-11	6.42193e-11	5.22022e-11	-6.87549e-11	3.35323e-19
9.79389e-11	3.19689e-11	-7.5838e-11	3.05008e-11	2.87323e-11	-3.42699e-12	1.12462e-10	-4.1932e-11	2.39301e-11	2.41945e-11	6.92074e-11	5.55298e-11	-9.68699e-11	1.36809e-10	1.42251e-11	4.67083e-10	-5.6384e-11	-6.62777e-11	7.98418e-11	6.09591e-11	3.39647e-11	5.33146e-11	-7.6095e-11	2.53057e-11	-6.71733e-11	3.43807e-11	3.0851e-11	6.44097e-11	5.21723e-11	-6.93054e-11	3.34449e-19
9.74947e-11	3.02173e-11	-7.58228e-11	-1.40333e-12	-8.25157e-12	-3.4094e-12	1.11341e-10	-4.3021e-11	2.42313e-11	2.62778e-11	4.2861e-11	5.55326e-11	-9.67591e-11	1.36676e-10	1.43807e-11	3.67576e-10	-5.65039e-11	-6.66134e-11	7.70547e-11	6.08827e-11	3.28119e-11	9.20887e-11	-7.61186e-11	5.37582e-11	-6.71904e-11	3.49019e-11	3.18863e-11	6.41033e-11	5.22177e-11	-8.1915e-11	2.55868e-19
9.79381e-11	2.96856e-11	-7.58223e-11	1.28319e-12	1.63306e-11	-3.41729e-12	1.12428e-10	-4.31494e-11	2.38299e-11	2.48866e-11	5.33399e-11	5.55297e-11	-9.67372e-11	1.36785e-10	1.43627e-11	3.70235e-10	-5.63923e-11	-6.64493e-11	7.91033e-11	6.09154e-11	3.31085e-11	6.46805e-11	-7.60772e-11	2.61565e-11	-6.72157e-11	3.53363e-11	3.11529e-11	6.40382e-11	5.21886e-11	-7.03232e-11	2.51291e-19
9.76711e-11	2.82632e-11	-7.58228e-11	9.7339e-12	3.4324e-12	-3.41681e-12	1.12062e-10	-4.32007e-11	2.36186e-11	2.33155e-11	4.59108e-11	5.55302e-11	-9.67549e-11	1.36778e-10	1.42926e-11	3.70482e-10	-5.64281e-11	-6.64425e-11	7.90698e-11	6.09156e-11	3.30576e-11	6.47494e-11	-7.60894e-11	3.49756e-11	-6.71789e-11	3.53118e-11	3.13931e-11	6.4023e-11	5.22067e-11	-7.06097e-11	2.50869e-19
9.78894e-11	2.94454e-11	-7.58219e-11	3.55401e-12	1.60726e-11	-3.4172e-12	7.84223e-11	-4.30964e-11	2.38446e-11	2.28057e-11	5.30334e-11	5.55248e-11	-9.67507e-11	1.36785e-10	1.43638e-11	3.70351e-10	-5.64594e-11	-6.63969e-11	7.91991e-11	6.09179e-11	3.22658e-11	6.50554e-11	-7.60803e-11	2.8078e-11	-6.72059e-11	3.51619e-11	3.1257e-11	6.40402e-11	5.21976e-11	-7.01972e-11	2.44823e-19
9.78939e-11	2.91723e-11	-7.5823e-11	4.72744e-12	1.41545e-11	-3.41708e-12	7.64324e-11	-4.30946e-11	2.37062e-11	2.3501e-11	4.81335e-11	5.55302e-11	-9.67523e-11	1.36779e-10	1.43429e-11	3.70737e-10	-5.64556e-11	-6.64355e-11	7.9231e-11	6.09394e-11	3.27984e-11	6.48053e-11	-7.60808e-11	3.13853e-11	-6.7187e-11	3.50985e-11	3.12536e-11	6.40186e-11	5.21967e-11	-7.00491e-11	2.44446e-19
9.67063e-11	2.98379e-11	-7.5819e-11	5.0276e-12	1.60656e-11	-3.41906e-12	7.78853e-11	-4.30206e-11	2.38574e-11	2.36564e-11	4.64093e-11	5.54999e-11	-9.67622e-11	1.36779e-10	1.43489e-11	3.7059e-10	-5.64499e-11	-6.64232e-11	7.92034e-11	6.09207e-11	3.22738e-11	6.50971e-11	-7.60817e-11	2.87342e-11	-6.71859e-11	3.51336e-11	3.12908e-11	6.40402e-11	5.2195e-11	-7.02839e-11	2.44149e-19
9.598e-11	2.9597e-11	-7.58217e-11	3.35231e-12	1.51178e-11	-3.41768e-12	7.78094e-11	-4.30575e-11	2.38612e-11	2.3444e-11	4.76454e-11	5.54974e-11	-9.67878e-11	1.36803e-10	1.43659e-11	3.70455e-10	-5.64505e-11	-6.64404e-11	7.92106e-11	6.09231e-11	3.24574e-11	6.46276e-11	-7.60893e-11	2.84367e-11	-6.71886e-11	3.51249e-11	3.1245e-11	6.40415e-11	5.21925e-11	-7.03758e-11	2.4391e-19
9.77859e-11	2.9555e-11	-7.57977e-11	4.7044e-12	-1.62631e-11	2.6315e-11	7.71757e-11	-4.30627e-11	2.38128e-11	2.33388e-11	3.78465e-11	5.55251e-11	-9.62898e-11	1.36809e-10	1.28766e-11	2.93177e-10	-5.6452e-11	-6.47603e-11	7.9181e-11	5.91094e-11	3.25125e-11	6.49301e-11	-7.62548e-11	3.13315e-11	-6.71836e-11	3.51278e-11	3.12321e-11	6.39868e-11	4.98176e-11	-7.24641e-11	1.92468e-19
9.75104e-11	2.96936e-11	-7.58506e-11	4.45642e-12	-9.91389e-12	1.21989e-11	7.74922e-11	-4.30646e-11	2.38307e-11	2.32386e-11	2.15883e-11	5.55146e-11	-9.67605e-11	1.37071e-10	2.04836e-11	2.8663e-10	-5.64527e-11	-5.84018e-11	7.95574e-11	6.05882e-11	3.26176e-11	6.49839e-11	-7.63154e-11	2.89714e-11	-6.71795e-11	3.51287e-11	3.1201e-11	6.39478e-11	5.61763e-11	-7.58379e-11	1.87918e-19
9.70961e-11	2.9687e-11	-7.58009e-11	4.32882e-12	4.02236e-14	1.84182e-11	7.75523e-11	-4.30642e-11	2.38304e-11	2.33927e-11	5.59729e-12	5.55141e-11	-9.67288e-11	1.36973e-10	1.81139e-11	2.88648e-10	-5.6451e-11	-6.50525e-11	7.93937e-11	5.99086e-11	3.24807e-11	6.5131e-11	-7.62327e-11	2.90943e-11	-6.71809e-11	3.5134e-11	3.12552e-11	6.39299e-11	4.33604e-11	-7.23653e-11	1.87468e-19
9.71982e-11	2.97198e-11	-7.58067e-11	4.44749e-12	-6.30025e-12	6.60902e-12	7.12715e-11	-4.30605e-11	2.38037e-11	2.34304e-11	2.77184e-11	5.52097e-11	-9.63158e-11	1.36804e-10	1.82004e-11	2.87417e-10	-5.64513e-11	-5.997e-11	7.9388e-11	6.02466e-11	3.26107e-11	6.52265e-11	-7.62187e-11	2.95915e-11	-6.71807e-11	3.51358e-11	3.12515e-11	6.41875e-11	5.12806e-11	-7.31834e-11	1.86526e-19
9.70406e-11	2.97041e-11	-7.58209e-11	4.36428e-12	-1.74855e-12	1.07185e-11	7.36745e-11	-4.30645e-11	2.37791e-11	2.34152e-11	1.6351e-11	5.52681e-11	-9.65502e-11	1.36861e-10	1.85752e-11	2.87147e-10	-5.64506e-11	-5.98152e-11	7.93079e-11	6.01087e-11	3.25928e-11	6.51577e-11	-7.62129e-11	2.91909e-11	-6.71804e-11	3.51354e-11	3.12552e-11	6.41016e-11	4.87013e-11	-7.29087e-11	1.85911e-19
9.69754e-11	3.06657e-11	-7.58245e-11	4.43079e-12	-2.73362e-12	8.80081e-12	7.30665e-11	-4.36972e-11	2.38165e-11	2.33437e-11	2.30342e-11	5.51406e-11	-9.63631e-11	1.36514e-10	1.63016e-11	2.87871e-10	-5.64479e-11	-6.10813e-11	7.92963e-11	3.43499e-11	3.25568e-11	6.72055e-11	-7.62167e-11	2.94809e-11	-6.71823e-11	3.51325e-11	3.12461e-11	6.40819e-11	5.01979e-11	-7.19128e-11	1.84349e-19
9.7102e-11	2.98361e-11	-7.58241e-11	4.61201e-12	-3.52905e-12	7.93564e-12	7.27504e-11	-4.31809e-11	2.38054e-11	2.34037e-11	2.57355e-11	3.7235e-11	-9.6344e-11	1.36533e-10	1.6358e-11	2.87632e-10	-5.6448e-11	-6.07031e-11	7.92795e-11	4.5275e-11	3.25643e-11	6.52713e-11	-7.62135e-11	2.94758e-11	-6.71822e-11	3.51335e-11	3.12539e-11	6.41258e-11	4.7918e-11	-7.2001e-11	1.8293e-19
9.70641e-11	2.98137e-11	-7.5816e-11	4.4524e-12	-2.6203e-12	8.55689e-12	7.33045e-11	-4.31188e-11	2.37958e-11	2.33428e-11	2.29419e-11	5.52127e-11	-9.65147e-11	1.28991e-10	1.8209e-11	2.87235e-10	-5.64502e-11	-1.86416e-11	7.93158e-11	4.43316e-11	3.1995e-11	6.53462e-11	-7.62153e-11	2.94614e-11	-5.53972e-11	3.51463e-11	3.12485e-11	6.41262e-11	-6.44284e-12	-7.22951e-11	1.75288e-19
9.70649e-11	2.98612e-11	-7.58495e-11	4.46451e-12	-2.2779e-12	8.44831e-12	7.30538e-11	-4.32709e-11	2.37965e-11	2.33944e-11	2.36951e-11	5.33589e-11	-4.41339e-11	1.33571e-10	1.78585e-11	2.87528e-10	-5.69148e-11	-3.23703e-11	7.93004e-11	4.08839e-11	3.2213e-11	6.51073e-11	-5.6621e-11	2.94652e-11	-6.60473e-11	3.39255e-11	3.12627e-11	6.40886e-11	1.00845e-11	-7.2083e-11	1.68168e-19
9.70677e-11	3.00116e-11	-7.58544e-11	4.58741e-12	-1.77771e-12	8.36031e-12	7.32429e-11	-4.32015e-11	2.38057e-11	2.33758e-11	2.29283e-11	5.43582e-11	-5.75111e-11	1.32474e-10	1.79456e-11	2.87443e-10	-5.6722e-11	-1.98665e-11	7.92835e-11	4.05032e-11	3.23666e-11	6.34444e-11	-4.83056e-11	2.94592e-11	-5.99174e-11	3.36871e-11	3.12848e-11	6.41032e-11	7.82246e-12	-7.20265e-11	1.66672e-19
9.70715e-11	3.05423e-11	-7.58753e-11	4.53414e-12	-1.03351e-12	8.39534e-12	7.32037e-11	-4.32052e-11	2.37965e-11	2.33716e-11	2.2534e-11	4.98969e-11	-4.99213e-11	1.30221e-10	1.80881e-11	2.87505e-10	-5.68181e-11	-2.44128e-11	7.26559e-11	4.15354e-11	3.233e-11	6.38522e-11	-4.88417e-11	2.94546e-11	-6.15076e-11	3.46864e-11	3.13304e-11	6.41117e-11	1.22935e-11	-7.21018e-11	1.64608e-19
9.70573e-11	2.62961e-11	-7.58642e-11	4.57964e-12	-1.12644e-12	8.0857e-12	7.33308e-11	-4.3214e-11	2.37954e-11	2.33611e-11	2.23812e-11	5.02222e-11	-5.06196e-11	1.30082e-10	1.80007e-11	2.87515e-10	-5.66954e-11	-2.96548e-11	7.26976e-11	4.12936e-11	3.2366e-11	5.51346e-11	-4.76629e-11	2.94557e-11	-6.23787e-11	3.46604e-11	3.15621e-11	6.41161e-11	1.20077e-11	-7.20793e-11	1.63657e-19
9.70592e-11	2.79086e-11	-7.5855e-11	4.46388e-12	-1.36549e-12	8.21898e-12	7.32906e-11	-4.32079e-11	2.37956e-11	2.3365e-11	2.1819e-11	5.07324e-11	-4.4254e-11	1.30652e-10	1.80198e-11	2.87453e-10	-5.67791e-11	-2.73953e-11	7.29191e-11	4.10617e-11	3.23384e-11	5.54021e-11	-4.67519e-11	2.94542e-11	-6.2424e-11	3.46208e-11	3.14424e-11	6.41141e-11	9.48643e-12	-7.20685e-11	1.6305e-19
9.71751e-11	2.82529e-11	-7.5849e-11	4.5798e-12	-1.25184e-12	8.40071e-12	7.33131e-11	-4.32092e-11	2.37951e-11	2.33667e-11	2.16353e-11	5.17305e-11	-3.6013e-11	1.30979e-10	1.79595e-11	7.56572e-11	-5.68034e-11	-2.80584e-11	7.39682e-11	4.13262e-11	3.23381e-11	5.91742e-11	-4.63807e-11	2.94546e-11	-6.30375e-11	3.45263e-11	3.1675e-11	6.52646e-11	1.41225e-11	-7.2079e-11	8.66672e-20
5.77255e-11	2.78394e-11	-7.58581e-11	4.62284e-12	-1.29637e-12	8.30308e-12	7.33291e-11	-4.32107e-11	2.37961e-11	2.41468e-11	2.21402e-11	5.23443e-11	-3.65049e-11	1.30863e-10	1.79687e-11	4.54873e-11	-5.69481e-11	-2.80966e-11	7.33981e-11	4.02189e-11	3.23317e-11	5.75825e-11	-4.53541e-11	2.94492e-11	-6.39028e-11	3.45896e-11	3.15952e-11	6.54012e-11	1.15654e-11	-7.18613e-11	7.66033e-20
4.44894e-11	2.77803e-11	-7.58635e-11	4.60014e-12	-1.34543e-12	8.42488e-12	7.32996e-11	-4.32405e-11	2.37931e-11	3.04538e-11	2.24047e-11	5.20556e-11	-3.87341e-11	1.30283e-10	1.80115e-11	1.02525e-11	-5.64635e-11	-2.57353e-11	7.40683e-11	4.03339e-11	2.72131e-11	5.94792e-11	-4.45198e-11	1.82882e-11	-6.40085e-11	3.45839e-11	3.15546e-11	6.4893e-11	9.78611e-12	-6.16299e-11	7.14038e-20
4.72681e-11	2.77384e-11	-7.58659e-11	4.59537e-12	-1.33854e-12	8.4876e-12	7.32974e-11	-4.32508e-11	2.37921e-11	2.93099e-11	2.23207e-11	5.20832e-11	-4.06782e-11	1.29303e-10	1.79745e-11	1.92913e-11	-5.53796e-11	-2.57361e-11	7.40605e-11	4.0433e-11	2.74691e-11	5.91427e-11	-4.44394e-11	1.20065e-11	-6.41452e-11	3.46147e-11	3.15386e-11	6.47637e-11	9.69703e-12	-6.07005e-11	7.13036e-20
3.93702e-11	2.75294e-11	-7.5855e-11	4.59234e-12	-1.33643e-12	8.45151e-12	7.33038e-11	-4.32494e-11	2.37929e-11	3.15226e-11	2.23002e-11	5.22992e-11	-4.07205e-11	1.29531e-10	1.79628e-11	1.63339e-11	-5.52651e-11	-2.59503e-11	7.36935e-11	4.04484e-11	3.23631e-11	5.75449e-11	-4.5108e-11	1.17483e-11	-6.47196e-11	3.46559e-11	3.15455e-11	6.47083e-11	7.97635e-12	-6.11795e-11	7.09228e-20
4.18245e-11	2.75562e-11	-7.58639e-11	4.59588e-12	-1.33495e-12	8.43996e-12	7.33024e-11	-4.32448e-11	2.37929e-11	2.98981e-11	2.23412e-11	5.22263e-11	-3.77373e-11	1.29411e-10	1.79641e-11	1.86633e-11	-5.42743e-11	-2.54155e-11	7.38991e-11	4.04135e-11	3.04214e-11	5.81251e-11	-4.45078e-11	1.37433e-11	-6.41681e-11	3.46402e-11	3.15462e-11	6.48553e-11	7.8171e-12	-6.16209e-11	7.06673e-20
4.27027e-11	2.77052e-11	-7.61172e-11	4.59738e-12	-1.33966e-12	8.43528e-12	2.55091e-11	-4.32396e-11	2.37908e-11	3.00934e-11	2.23092e-11	4.18291e-11	-3.94715e-11	1.29894e-10	1.79633e-11	1.64055e-11	-5.49661e-11	-2.57747e-11	7.39286e-11	4.00538e-11	3.08537e-11	5.85807e-11	-4.49198e-11	1.36185e-11	-6.42764e-11	3.46347e-11	3.01673e-11	6.50042e-11	6.22661e-12	-6.18261e-11	6.54107e-20
4.07193e-11	2.76058e-11	-7.79554e-11	4.59561e-12	-1.34185e-12	8.43715e-12	2.72625e-11	-4.32273e-11	2.37903e-11	2.87602e-11	2.22987e-11	3.67099e-11	-4.05278e-11	1.29767e-10	1.7963e-11	1.84347e-11	-5.50813e-11	-2.57228e-11	7.39229e-11	3.96971e-11	3.12625e-11	5.84946e-11	-4.48042e-11	1.41701e-11	-6.42072e-11	3.46428e-11	2.70868e-11	6.53138e-11	6.93629e-12	-6.14747e-11	6.50783e-20
4.27144e-11	2.7063e-11	-7.61903e-11	4.64536e-12	-1.32436e-12	8.5942e-12	3.68417e-11	-4.3239e-11	2.38082e-11	2.97246e-11	2.23801e-11	4.03692e-11	-1.47368e-11	1.29739e-10	1.79622e-11	1.6376e-11	-5.47567e-11	-2.56432e-11	7.05269e-11	3.53828e-11	6.02787e-12	5.84978e-11	-4.47344e-11	1.44049e-11	-6.4184e-11	3.46009e-11	3.10546e-11	6.495e-11	7.60072e-12	-6.09866e-11	6.27329e-20
4.13297e-11	2.74965e-11	-7.61133e-11	4.62322e-12	-1.33134e-12	8.46066e-12	1.58594e-11	-4.32396e-11	2.37969e-11	2.94504e-11	2.23634e-11	3.89853e-11	-1.36248e-11	1.29711e-10	1.79673e-11	1.5997e-11	-5.50263e-11	-2.55598e-11	7.10582e-11	3.88761e-11	1.0488e-11	5.82781e-11	-4.47565e-11	1.39242e-11	-6.43384e-11	3.46354e-11	3.04926e-11	6.49818e-11	7.83032e-12	-6.10298e-11	6.17389e-20
2.90891e-11	2.75805e-11	-7.59828e-11	4.06903e-12	-5.00197e-12	8.49235e-12	2.31836e-11	-4.32126e-11	2.37969e-11	2.51667e-11	2.23424e-11	4.44516e-11	-1.18689e-11	1.29698e-10	1.79556e-11	1.64604e-11	-5.50056e-11	-2.55092e-11	7.1201e-11	3.79716e-11	1.34585e-11	5.82136e-11	-4.45942e-11	1.37067e-11	-6.43213e-11	3.4582e-11	1.99114e-11	6.48672e-11	7.9061e-12	-5.77871e-11	6.04029e-20
2.88114e-11	2.75244e-11	-7.61183e-11	4.0722e-12	-3.61463e-12	8.49194e-12	2.28877e-11	-4.3214e-11	2.37996e-11	2.53304e-11	2.23401e-11	4.27497e-11	-1.29324e-11	1.297e-10	1.79585e-11	1.63953e-11	-5.49899e-11	-2.55739e-11	7.11524e-11	3.79101e-11	1.33703e-11	5.82789e-11	-4.46155e-11	1.3822e-11	-6.42998e-11	3.45803e-11	2.03308e-11	6.49805e-11	7.86455e-12	-5.82486e-11	6.03455e-20
3.01009e-11	2.74451e-11	-7.617e-11	4.27188e-12	-3.50433e-12	8.49216e-12	2.49537e-11	-4.32426e-11	2.37977e-11	2.62566e-11	2.2358e-11	3.9715e-11	-1.17737e-11	4.01195e-11	1.79561e-11	1.64677e-11	-5.50043e-11	-2.55369e-11	7.12179e-11	3.80786e-11	1.12774e-11	5.83388e-11	-4.46311e-11	1.3781e-11	-6.4292e-11	3.45838e-11	2.59883e-11	6.5376e-11	7.83728e-12	-5.84103e-11	4.53953e-20
3.13008e-11	2.73142e-11	-7.60894e-11	4.34041e-12	-2.02137e-12	8.50001e-12	2.48577e-11	-4.32514e-11	2.3792e-11	1.7786e-11	2.23547e-11	4.23491e-11	-1.27835e-11	2.9944e-11	1.79698e-11	1.49925e-11	-5.49997e-11	-2.55394e-11	7.11366e-11	3.79611e-11	5.87243e-12	5.83335e-11	-4.46766e-11	1.38658e-11	-6.42871e-11	3.45747e-11	2.42302e-11	6.52721e-11	7.82558e-12	-5.88693e-11	4.43893e-20
3.13503e-11	2.73423e-11	-7.60998e-11	4.32985e-12	-2.08424e-12	8.49797e-12	2.48422e-11	-4.32376e-11	2.3793e-11	1.76152e-11	2.2354e-11	4.23196e-11	-1.21649e-11	3.14953e-11	1.14613e-11	1.50458e-11	-5.4993e-11	-2.55392e-11	7.12048e-11	3.79648e-11	6.0663e-12	5.8333e-11	-4.46761e-11	1.38461e-11	-6.43008e-11	3.45966e-11	2.51966e-11	6.51883e-11	7.82054e-12	-5.88461e-11	4.43233e-20
3.16427e-11	2.72891e-11	-7.6102e-11	4.35399e-12	-2.4084e-12	8.49436e-12	2.49279e-11	-4.32701e-11	2.3775e-11	1.76419e-11	2.23551e-11	4.22795e-11	-1.30198e-11	3.04197e-11	1.42609e-11	1.44336e-11	-5.49778e-11	-2.55273e-11	7.126e-11	3.80512e-11	6.40383e-12	5.83231e-11	-4.46752e-11	1.38337e-11	-6.42983e-11	3.45854e-11	2.53477e-11	6.28381e-11	7.83089e-12	-5.88212e-11	4.40712e-20
3.16278e-11	2.7289e-11	-7.61034e-11	4.47143e-12	-2.25018e-12	8.34496e-12	2.48598e-11	-4.32527e-11	2.37757e-11	1.7616e-11	2.23502e-11	4.22229e-11	-1.28548e-11	2.18239e-11	1.52853e-11	1.32321e-11	-5.49791e-11	-2.55289e-11	7.11864e-11	3.80287e-11	7.3766e-12	5.83215e-11	-4.46753e-11	1.38333e-11	-6.42973e-11	3.44254e-11	2.57063e-11	6.3019e-11	7.83184e-12	-5.88308e-11	4.36334e-20
3.18248e-11	2.73681e-11	-2.78016e-11	4.3189e-12	-2.73608e-12	8.52108e-12	2.39397e-11	-4.29097e-11	2.32136e-11	1.80633e-11	2.11644e-11	4.18972e-11	-1.22915e-11	3.23239e-11	1.58932e-11	1.56307e-11	-5.49891e-11	-2.55362e-11	7.11912e-11	3.80773e-11	7.58894e-12	5.83184e-11	-4.4672e-11	1.40719e-11	-6.42943e-11	3.84646e-11	2.50884e-11	6.25762e-11	7.79089e-12	-5.84928e-11	3.92959e-20
3.1591e-11	2.73108e-11	-3.18906e-11	4.31965e-12	-2.51061e-12	8.49014e-12	2.41134e-11	-4.31241e-11	2.3742e-11	1.81744e-11	2.12201e-11	4.20262e-11	-1.25755e-11	2.5947e-11	1.52033e-11	1.47341e-11	-5.49861e-11	-2.55339e-11	7.12001e-11	3.80529e-11	7.2659e-12	5.83121e-11	-4.46682e-11	1.53672e-11	-6.42973e-11	3.4653e-11	2.49983e-11	6.19576e-11	7.74487e-12	-5.86983e-11	3.88707e-20
3.17999e-11	2.73179e-11	-3.30938e-11	4.28514e-12	-2.66024e-12	4.90546e-12	2.45215e-11	-4.30885e-11	2.33309e-11	1.81291e-11	2.16994e-11	4.20489e-11	-1.25913e-11	2.81546e-11	1.53461e-11	4.10414e-12	-5.49847e-11	-2.55488e-11	7.08693e-11	3.80735e-11	7.51332e-12	5.83168e-11	-4.46692e-11	1.40002e-11	-6.37413e-11	3.5313e-11	2.46831e-11	6.23749e-11	7.79697e-12	-5.52304e-11	3.83934e-20
3.28899e-11	2.73186e-11	-2.58205e-11	4.3187e-12	-2.60431e-12	6.59222e-12	2.43941e-11	-4.29345e-11	2.33851e-11	1.8253e-11	2.10769e-11	4.07883e-11	-1.26073e-11	2.71153e-11	1.56529e-11	9.56197e-12	-5.49854e-11	-2.55422e-11	7.1014e-11	3.80147e-11	7.63258e-12	5.83117e-11	-4.31389e-11	1.46888e-11	-6.39718e-11	3.48903e-11	2.48478e-11	6.20063e-11	7.79289e-12	-5.60242e-11	3.78912e-20
3.16707e-11	2.73278e-11	-3.13017e-11	4.33047e-12	-2.57653e-12	7.29927e-12	2.43994e-11	-4.31993e-11	2.3459e-11	1.80718e-11	2.15817e-11	4.12165e-11	-1.25304e-11	2.5979e-11	1.47926e-11	1.14721e-11	-5.49846e-11	-2.55364e-11	7.11216e-11	3.76493e-11	7.53863e-12	5.83152e-11	-4.39319e-11	1.42714e-11	-6.34979e-11	3.5405e-11	2.47597e-11	6.23337e-11	7.93795e-12	-1.14113e-11	3.52133e-20
3.2089e-11	2.73225e-11	-2.73766e-11	4.32797e-12	-2.5851e-12	6.63754e-12	2.41329e-11	-4.30265e-11	2.35007e-11	1.81684e-11	2.14322e-11	4.1199e-11	-1.25574e-11	2.7042e-11	1.55318e-11	9.09472e-12	-5.49855e-11	-2.55409e-11	7.09921e-11	3.7978e-11	7.53268e-12	5.83132e-11	-4.35943e-11	1.43282e-11	-6.34906e-11	3.5067e-11	2.4773e-11	6.16988e-11	8.15396e-12	-1.20318e-11	3.48941e-20
3.17928e-11	2.73218e-11	-2.97152e-11	4.34197e-12	-2.50677e-12	6.663e-12	2.40815e-11	-4.30425e-11	2.34692e-11	1.82113e-11	2.13486e-11	4.05731e-11	-1.25661e-11	2.60257e-11	1.51127e-11	9.78491e-12	-5.49849e-11	-2.55617e-11	7.10392e-11	3.78452e-11	7.57303e-12	5.83143e-11	-1.623e-11	1.17121e-11	-6.35514e-11	3.59085e-11	2.48625e-11	6.21711e-11	8.17115e-12	-7.98513e-12	3.32423e-20
3.19164e-11	2.73033e-11	-2.9472e-11	4.34181e-12	-2.50431e-12	6.59932e-12	2.39621e-11	-4.305e-11	2.34688e-11	1.81894e-11	2.13823e-11	4.11827e-11	-1.25555e-11	2.63245e-11	1.48962e-11	9.64684e-12	-5.49838e-11	-2.55476e-11	7.10407e-11	2.48881e-11	7.5828e-12	5.83149e-11	-2.24068e-11	1.29277e-11	-6.37153e-11	3.5262e-11	2.48461e-11	6.21247e-11	8.13149e-12	-6.88788e-12	3.26921e-20
3.198e-11	2.45606e-11	-2.941e-11	4.31889e-12	-2.44891e-12	7.66509e-12	2.29248e-11	-4.30124e-11	2.34575e-11	1.82005e-11	2.1391e-11	4.13156e-11	-1.2559e-11	2.65201e-11	1.48398e-11	9.97855e-12	-5.4981e-11	-2.55296e-11	7.10343e-11	2.63479e-11	7.61158e-12	5.83135e-11	-1.91383e-11	1.44069e-11	-6.38087e-11	3.50906e-11	2.48532e-11	6.20572e-11	8.15356e-12	-9.22911e-12	3.25471e-20
3.2002e-11	2.58437e-11	-2.92666e-11	4.33683e-12	-2.36796e-12	6.8571e-12	2.34014e-11	-4.32228e-11	2.03561e-11	1.89362e-11	-4.39206e-12	4.11859e-11	-1.06564e-11	2.63206e-11	1.35892e-11	9.61013e-12	-5.49808e-11	-2.55408e-11	7.10367e-11	2.75615e-11	7.60715e-12	5.66153e-11	-1.97469e-11	1.41206e-11	-6.37626e-11	3.51524e-11	2.48386e-11	2.11746e-11	7.05708e-12	-1.17195e-11	2.84951e-20
3.19534e-11	2.52651e-11	-2.94496e-11	4.33979e-12	-2.38901e-12	7.08875e-12	2.32968e-11	-4.32046e-11	2.05439e-11	1.98283e-11	7.38753e-12	4.08688e-11	-1.10728e-11	2.60258e-11	1.42704e-11	9.71373e-12	-5.49806e-11	-2.55448e-11	7.10349e-11	2.70582e-11	7.60233e-12	5.63455e-11	-1.99698e-11	1.28911e-11	-6.36422e-11	3.51087e-11	2.48514e-11	1.49932e-11	6.44571e-12	-8.85957e-12	2.81452e-20
3.19614e-11	2.09513e-11	-2.89284e-11	4.23419e-12	-2.41622e-12	7.03899e-12	2.15477e-11	-4.30847e-11	2.08201e-11	1.87644e-11	1.14017e-11	4.08983e-11	-1.13663e-11	1.49077e-11	1.44186e-11	9.98802e-12	-5.36264e-11	-2.55465e-11	7.11331e-11	2.7357e-11	7.61309e-12	5.6598e-11	-1.97436e-11	1.33168e-11	-6.36444e-11	3.51865e-11	2.48459e-11	1.69294e-11	6.42004e-12	-8.95302e-12	2.74178e-20
3.19851e-11	2.03416e-11	-2.89248e-11	4.24687e-12	-2.44651e-12	6.97923e-12	2.09903e-11	-4.30994e-11	2.10794e-11	1.86195e-11	5.3783e-12	4.09394e-11	-1.14146e-11	1.29227e-11	1.43655e-11	9.8351e-12	-5.40969e-11	-2.55457e-11	7.11051e-11	2.77518e-11	7.60664e-12	5.71544e-11	-1.88009e-11	1.33889e-11	-6.36514e-11	3.51792e-11	2.48446e-11	1.67465e-11	5.94694e-12	-9.16662e-12	2.73093e-20
3.19661e-11	1.93499e-11	-2.90158e-11	4.26315e-12	-2.43013e-12	7.02762e-12	2.15781e-11	-4.31294e-11	2.07875e-11	1.84526e-11	3.49396e-12	4.0939e-11	-1.08866e-11	1.33727e-11	1.41531e-11	1.00241e-11	-5.38453e-11	-2.55455e-11	7.10675e-11	2.7383e-11	7.61136e-12	5.67112e-11	-1.96437e-11	1.3344e-11	-6.36586e-11	3.51823e-11	2.48475e-11	1.7312e-11	7.02426e-12	-9.72524e-12	2.72379e-20
3.2081e-11	1.76866e-11	-2.90757e-11	4.26503e-12	-2.44419e-12	6.99555e-12	2.18042e-11	-4.30305e-11	2.09812e-11	5.75539e-12	7.02093e-12	4.10043e-11	-1.11299e-11	1.42265e-11	1.4093e-11	9.89657e-12	-5.43719e-11	-2.55455e-11	7.10802e-11	2.78702e-11	7.60866e-12	5.42766e-12	-1.90595e-11	1.33175e-11	-6.36584e-11	3.51585e-11	2.4846e-11	1.81817e-11	6.48499e-12	-9.32122e-12	2.38457e-20
3.19812e-11	1.73015e-11	-2.90607e-11	4.27345e-12	-2.43784e-12	7.00135e-12	2.14355e-11	-4.30553e-11	2.10303e-11	9.25392e-12	7.59304e-12	4.04911e-11	-1.12414e-11	1.46319e-11	1.41359e-11	9.87608e-12	-5.39758e-11	-2.55459e-11	7.10957e-11	2.75913e-11	7.60858e-12	1.08745e-12	-1.92067e-11	1.34596e-11	-6.36469e-11	3.51595e-11	2.48456e-11	1.76127e-11	6.45588e-12	-9.25048e-12	2.37489e-20
[truncated: 1,922 more rows]
