# Supplementary material for: A modified shuffled frog leaping algorithm with inertia weight
Source: Sci Rep. 2024 Feb 20;14:4146. doi: 10.1038/s41598-024-51306-1 (PMC11224354; doi:10.1038/s41598-024-51306-1)
Supplement: Supplementary file 1 — Supplementary Information. [file 41598_2024_51306_MOESM1_ESM.zip › data/F1/SFLA_B_13.xls]

## Sheet: Sheet1
6.43945	-5.80844	5.1202	-18.2404	28.1228	-6.75276	22.0046	29.0663	4.16474	9.79922	-6.58397	22.9331	14.1897	-0.646266	-18.5721	1.01887	23.2776	17.2196	-2.39558	-41.4216	-5.26074	0.328634	24.3932	-3.59574	34.0041	6.84089	-28.7479	27.3983	-36.4695	-23.4842	11687.3
6.82164	2.88207	-1.87066	-4.87821	1.56823	11.6191	0.763569	0.382943	0.685454	-7.66238	-6.22227	-6.47192	-10.774	8.01701	-5.91506	2.47034	2.72141	4.53292	-7.34725	14.4915	13.3601	3.57696	3.20057	-5.15186	-5.32008	-9.31052	-1.4965	-15.6396	4.12642	10.7319	1595.59
4.63301	2.72509	1.9276	-4.45398	0.812977	-3.13418	-1.54901	-0.443254	-2.22484	1.12564	-6.565	-6.88335	-2.77367	-1.60596	1.07492	1.36469	1.04035	2.79106	-0.21031	-3.25622	3.89123	9.72179	-5.59627	-3.17183	-3.13555	6.88888	-3.41772	-11.0889	1.54006	-0.149312	540.391
-0.920383	2.00165	-0.525875	-0.015671	-1.66484	-3.79458	1.25657	-1.86964	-0.739377	-2.07454	1.435	-0.623455	-3.18647	-1.36681	1.89696	0.837804	0.449034	1.32659	1.6992	2.668	0.131471	1.96984	-1.83732	2.58445	-3.49959	4.07632	-1.19251	-1.52648	0.303294	-1.72725	112.607
-2.18955	2.04025	-1.14317	0.24509	-0.882937	-1.20078	-1.4348	0.0828333	1.80438	-0.893265	-1.36997	-1.43966	0.20821	-1.30286	1.35878	-1.14159	-2.32779	1.6157	1.49319	-0.357823	0.913234	1.1447	-0.82398	1.13124	-2.47998	0.0273035	0.154798	-2.2906	0.990153	-0.641051	54.807
-0.719397	1.28901	-0.407579	0.612316	-0.56884	-0.963955	0.254427	0.916051	0.26461	-1.00251	-0.652687	-1.65114	-0.491797	-0.840943	0.910079	-1.00721	-1.17969	-0.110574	0.37713	-0.823918	0.333452	1.84156	-0.761101	0.737951	-2.07356	0.959743	0.0795913	-2.59484	1.06082	-1.34909	33.6528
-0.614969	1.52507	-0.853174	0.58444	-0.3975	-0.718129	-0.245471	0.0795871	1.04047	-0.157364	-0.812685	-1.39977	-0.176884	-1.12059	0.162134	-0.944198	-1.16625	0.587735	1.0502	0.0997446	0.487844	1.65217	-0.831384	0.586011	-1.59307	0.756642	-0.326365	-2.09937	0.820538	-1.50109	27.8172
-0.381052	1.4304	-0.635115	0.488266	-0.253699	-1.23319	-0.538532	0.0334012	0.678859	-0.572574	-0.997843	-1.45056	0.019271	-1.2269	0.370618	-0.580644	-1.04299	0.386094	0.548434	0.227738	0.619842	1.76265	-0.118452	0.885433	-1.25889	0.631712	-0.267536	-1.87339	1.1541	-1.70711	26.2679
-0.667873	1.40623	-0.919023	0.459725	-0.39128	-1.22257	-0.207009	-0.0463936	0.511425	-0.434685	-1.04431	-1.29101	-0.00151295	-0.528865	0.464076	-0.613033	-1.01047	0.492218	0.531142	0.119377	0.528997	1.7089	-0.853314	0.672482	-1.13325	0.645425	-0.502725	-1.97887	0.861411	-1.19848	23.2391
-0.637694	1.34846	-0.86034	0.484418	-0.423618	-1.1079	-0.053291	0.050942	0.607285	-0.440162	-0.959058	-1.20869	-0.138964	-0.979568	0.486396	-0.684265	-1.03607	0.431838	0.671279	0.0950971	0.576485	1.69456	-0.606277	0.696886	-1.30887	0.549005	-0.288858	-2.00749	0.517372	-1.17793	22.7989
-0.428795	1.28672	-0.985448	0.446569	-0.236256	-0.474646	-0.116187	0.0916782	0.611962	-0.520598	-0.871496	-1.16265	-0.0775504	-0.914992	0.174393	-0.78516	-0.806173	0.323974	0.683445	0.08762	0.51348	1.69427	-0.622954	0.710296	-1.07887	0.495664	-0.380592	-1.98654	0.963758	-0.0302775	19.247
-0.481246	1.24299	-0.910799	0.457041	-0.267634	-0.523411	-0.117545	0.100769	0.588841	-0.500104	-0.88215	-1.04518	-0.101216	-0.937979	0.346425	-0.783075	-0.839391	0.429839	0.614848	0.134952	0.528623	1.69768	-0.602832	0.720466	-1.11308	0.537098	-0.391829	-1.98723	0.818845	-0.11195	18.918
-0.528454	1.26972	-0.927223	0.455126	-0.288065	-0.624608	-0.135622	0.102511	0.570426	-0.425774	-0.311336	-1.01579	-0.0792608	-0.90021	0.263967	-0.760942	-0.808036	0.388733	0.632897	0.150384	0.559889	1.69213	-0.613943	0.698104	-1.11471	0.525772	-0.415713	-1.97524	0.758973	-0.286361	18.0809
-0.466294	0.744243	-0.877373	0.517169	-0.250444	-0.251712	-0.0983102	0.0178537	0.600071	-0.431599	-0.631618	-1.11844	-0.0689843	-0.868881	0.0472989	-0.770437	-0.612398	0.391104	0.675271	0.04978	0.544545	1.5564	-0.618202	0.501266	-1.17265	0.495168	-0.416494	-1.97387	0.875785	-0.175287	16.3229
-0.488464	0.84021	0.109963	0.484029	-0.282371	-0.177938	-0.104429	0.0997099	0.514088	-0.462779	-0.663183	-1.18961	-0.153252	-0.907876	0.196701	-0.771255	-0.573735	0.402184	0.726167	0.122883	0.549034	1.59633	-0.608606	0.570201	-0.82594	0.514392	-0.388266	-1.96881	0.803259	-0.324159	15.4405
-0.476764	0.771259	-0.677794	0.478443	-0.258807	-0.291676	-0.110636	0.05398	0.508263	-0.443523	-0.597834	-1.16994	-0.0788953	-0.911466	0.0599976	-0.771388	-0.721041	0.394774	0.659317	0.106865	0.557712	1.27809	-0.60914	0.500781	-0.972669	0.490942	-0.417713	-1.96174	0.711315	-0.295612	14.7861
-0.475762	0.727456	-0.304658	0.485069	-0.26051	-0.285151	-0.108458	0.0483559	0.554229	-0.398931	-0.565276	-1.16949	-0.0941362	-0.899773	0.13596	-0.765734	-0.707692	0.384393	0.643957	0.0894889	0.556238	1.26155	-0.608952	0.52059	-0.879182	0.384381	-0.383714	-1.96471	0.805612	-0.270376	14.0879
-0.516806	0.718381	-0.406724	0.47189	-0.264793	-0.278092	-0.111492	0.0511338	0.512314	-0.437492	-0.651809	-1.15255	-0.0917418	-0.842778	0.132205	-0.55535	-0.680385	0.381227	0.682929	0.0740832	0.558567	1.28101	-0.530126	0.512462	-0.885818	0.37763	-0.373945	-1.95109	0.789555	-0.266022	13.7302
-0.500167	0.773696	-0.321082	0.483515	-0.263104	-0.251389	-0.109736	0.0595965	0.507255	-0.430414	-0.54273	-1.15709	-0.118071	-0.843015	0.137288	-0.760885	-0.683131	0.377955	0.665825	0.0955178	0.554232	1.25295	-0.428774	0.522251	-0.88174	0.352153	-0.399925	-1.93026	0.785819	-0.266327	13.6034
-0.501086	0.765865	-0.266999	0.14857	-0.312753	-0.24051	-0.15594	0.154542	0.498904	-0.432471	-0.636609	-1.17399	-0.095347	-0.851979	0.23049	-0.631716	-0.675505	0.336676	0.671653	0.0712809	0.581364	1.30697	-0.420752	0.518179	-0.620861	0.144907	-0.405346	-1.85631	0.778778	-0.261312	12.7505
-0.232993	0.701597	-0.444357	0.472432	-0.348616	-0.190211	-0.112237	0.0565151	0.494115	-0.426395	-0.559541	-1.1538	-0.0989208	-0.856527	0.106921	-0.587862	-0.634022	0.403435	0.679677	-0.000210683	0.581236	1.03105	-0.497286	0.43412	0.0785242	0.377241	-0.37336	-1.77452	0.786374	-0.225086	11.2806
-0.232993	0.701597	-0.444357	0.472432	-0.348616	-0.190211	-0.112237	0.0565151	0.494115	-0.426395	-0.559541	-1.1538	-0.0989208	-0.856527	0.106921	-0.587862	-0.634022	0.403435	0.679677	-0.000210683	0.581236	1.03105	-0.497286	0.43412	0.0785242	0.377241	-0.37336	-1.77452	0.786374	-0.225086	11.2806
-0.270341	0.70586	-0.361297	0.43427	-0.341444	-0.198092	-0.115989	0.0909571	0.496553	-0.425921	-0.553144	-1.15981	-0.0965521	-0.820428	0.131393	-0.600361	-0.637035	0.342168	0.676886	-0.0155332	0.569525	1.04812	-0.469495	0.436121	0.00956579	0.348156	-0.287863	-1.77182	0.725273	-0.233029	10.9459
-0.271765	0.704765	-0.361954	0.433675	-0.343399	-0.195534	-0.108113	0.0838317	0.257812	-0.427524	-0.607843	-1.15964	-0.096799	-0.794756	0.133551	-0.601373	-0.640322	0.360326	0.68016	-0.00929894	0.570653	1.0481	-0.4701	0.449814	-0.013975	0.342495	-0.300663	-1.77306	0.726954	-0.219595	10.8269
-0.263386	0.699608	-0.375767	0.421399	-0.374803	-0.197332	-0.108622	0.0758613	0.286447	-0.42659	-0.560097	-1.15878	-0.0969203	-0.824336	0.129607	-0.609951	-0.63934	0.361825	0.679856	-0.00119321	0.565299	1.05698	-0.472274	0.447596	-0.0309949	0.343895	-0.31161	-1.76755	0.69877	-0.167039	10.7916
-0.278808	0.703894	-0.368861	0.358687	-0.345748	-0.20232	-0.11299	0.0857925	0.291559	-0.426165	-0.558205	-1.15927	-0.0973943	-0.80317	0.134026	-0.604	-0.638142	0.35449	0.677609	-0.00743461	0.563698	1.04841	-0.455759	0.442485	-0.0107902	0.338375	-0.300886	-1.7738	0.721416	-0.208301	10.7059
-0.279822	0.699432	-0.368819	0.415992	-0.344705	-0.196014	-0.113811	0.0853517	0.304283	-0.426542	-0.381877	-1.16895	-0.101869	-0.761975	0.129842	-0.603438	-0.636744	0.354014	0.691735	-0.00681926	0.559228	1.04857	-0.455355	0.43813	-0.023606	0.337906	-0.306179	-1.77638	0.711271	-0.205746	10.5459
-0.271444	0.700042	-0.277516	0.375871	-0.349977	-0.197295	-0.112349	0.0786251	0.328762	-0.252142	-0.523491	-1.10861	-0.0956684	-0.770843	0.130852	-0.604803	-0.636018	0.352405	0.687484	-0.00887469	0.556922	0.721739	-0.460715	0.442559	-0.0190836	0.34022	-0.310945	-1.77557	0.717652	-0.197389	9.78326
-0.273419	0.69991	-0.25477	0.363359	-0.350087	-0.203518	-0.113119	0.0802237	0.349853	-0.268054	-0.560789	-1.09414	-0.0959501	-0.803533	0.135419	-0.606948	-0.635719	0.347181	0.69014	-0.00727824	0.561062	0.469216	-0.465	0.449991	-0.0216526	0.341421	-0.310687	-1.79298	0.243402	-0.195107	9.17262
-0.274876	0.699922	-0.242857	0.366402	-0.349593	-0.182711	-0.113963	0.080565	0.346506	-0.251552	-0.546619	-1.09428	-0.0966796	-0.802827	0.135048	-0.608775	-0.63549	0.347025	0.687256	-0.00762966	0.564703	0.489334	-0.46612	0.44665	-0.0200275	0.34116	-0.311565	-1.77128	0.302082	-0.194317	9.10814
-0.24886	0.695014	-0.280504	0.377092	-0.264186	-0.19382	-0.111333	0.0788235	0.326649	-0.256919	-0.526749	-0.459927	-0.0981553	-0.39747	0.13087	-0.605416	-0.636859	0.353024	0.68376	-0.00430194	0.391006	0.647848	-0.44649	0.442624	-0.017883	0.340621	-0.30663	-1.76055	0.488523	-0.195258	7.65712
0.123889	0.692632	-0.278147	0.373436	-0.0336102	-0.193677	-0.104539	0.0793563	0.338929	-0.280022	-0.522983	-0.37044	-0.0977231	-0.333631	0.131335	-0.606011	-0.645248	0.358479	0.676286	-0.000766043	0.326716	0.586039	-0.437505	0.446839	-0.019137	0.34142	-0.306515	-1.74955	0.449893	-0.196023	7.23327
0.00965531	0.695116	-0.267549	0.31489	-0.166834	-0.195054	-0.112155	0.0820359	0.340126	-0.271791	-0.544153	-0.19806	-0.106357	-0.278906	0.133602	-0.603027	-0.639075	0.352928	0.674546	0.00471129	0.2804	0.601167	-0.458864	0.448436	-0.0190817	0.342749	-0.280168	-1.75089	0.424292	-0.193896	7.05393
0.0725402	0.697209	-0.276112	0.370926	-0.141918	-0.195042	-0.110244	0.0784736	0.346268	-0.2549	-0.550623	-0.252776	-0.0770289	-0.378579	0.103406	-0.605377	-0.599415	0.354036	0.623156	0.00122531	0.355524	0.682689	-0.523448	0.446809	-0.00106938	0.344384	-0.300825	-0.225382	0.393435	-0.195279	4.25195
0.0758918	0.693267	-0.263421	0.339525	-0.127282	-0.209213	-0.137432	0.0811626	0.352658	-0.270013	-0.535622	-0.223819	-0.104059	-0.365471	0.11196	-0.605761	-0.635578	0.353905	0.672693	0.00349765	0.315493	0.630664	-0.418534	0.456608	0.0541785	0.289283	-0.196407	-0.277563	0.373645	0.0484535	4.0215
0.0296443	0.695547	-0.26977	0.336335	-0.139309	-0.194751	-0.129769	0.11701	0.341364	-0.261142	-0.520384	-0.216676	-0.0968176	-0.321277	0.128098	-0.604913	-0.609407	0.355073	0.633871	0.00107519	0.317524	0.346008	-0.461301	0.447055	-0.0145622	0.328919	-0.244387	-0.301277	0.39924	-0.144197	3.72735
0.0431903	0.694619	-0.267829	0.337625	-0.128667	-0.200141	-0.122562	0.093611	0.344413	-0.261828	-0.455425	-0.2279	-0.0899423	-0.344926	0.126269	-0.605432	-0.621422	0.354107	0.602278	0.00114178	0.29779	0.385947	-0.467388	0.448674	0.00238209	0.315359	-0.261186	-0.250008	0.397044	-0.0755951	3.63179
0.0524118	0.693875	-0.203837	0.339205	-0.132809	-0.206684	-0.113107	0.0873332	0.358276	-0.263761	-0.273639	-0.243228	-0.0925782	-0.34615	0.122422	-0.606254	-0.622629	0.353922	0.612011	0.00279048	0.291616	0.411487	-0.471301	0.4484	-0.0537511	0.336112	-0.260193	-0.226515	0.394925	-0.0691032	3.52514
0.0418373	0.694161	-0.266772	0.347439	-0.132759	-0.203401	-0.088031	0.102065	0.347625	-0.252309	-0.338097	-0.239771	-0.0851857	-0.342535	0.124231	-0.61044	-0.619554	0.097095	0.464452	0.00160475	0.284087	0.407221	-0.473411	0.448863	-0.0393047	0.322308	-0.270603	-0.219351	0.395905	-0.0765183	3.2921
0.0514376	0.693673	-0.217826	0.347335	-0.138185	-0.201444	-0.0737391	0.0996891	0.348305	-0.253755	-0.333626	-0.241409	-0.0948065	-0.351312	0.122379	-0.608089	-0.621425	0.134387	0.460488	0.00194302	0.301282	0.227693	-0.47173	0.448324	-0.0766799	0.316954	-0.270159	-0.251641	0.391096	-0.0803587	3.1839
0.0477223	0.694079	-0.226285	0.347462	-0.132822	-0.200299	-0.0792564	0.101124	0.347852	-0.208905	-0.337342	-0.238939	-0.0956202	-0.347948	0.124151	-0.607936	-0.617483	0.0265043	0.486308	0.00250082	0.300159	0.247894	-0.439777	0.448132	-0.0304537	0.316044	-0.262313	-0.240085	0.394904	-0.0791397	3.13471
0.0419959	0.69109	-0.25382	0.343435	-0.135226	-0.0505486	-0.109336	0.101218	0.280661	-0.227551	-0.357251	-0.248208	-0.0897771	-0.336781	0.122879	-0.606073	-0.497844	0.0164576	0.4575	0.0560265	0.301399	0.298773	-0.430797	0.448377	-0.0515564	0.320399	-0.263534	-0.218845	0.389299	-0.0868808	2.93753
0.0413663	0.691052	-0.24645	0.343251	-0.135262	-0.0595795	-0.101929	0.0663626	0.285506	-0.210993	-0.360315	-0.271283	-0.0923539	-0.283802	0.122673	-0.604699	-0.42791	0.0732113	0.484763	0.109748	0.289375	0.281497	-0.41447	0.447943	-0.0401895	0.335667	-0.259888	-0.13976	0.389518	-0.0911322	2.82601
-0.0142415	0.679826	-0.225993	0.343295	-0.100151	-0.0544539	-0.104283	0.0798926	0.298045	-0.217987	-0.379004	-0.256966	-0.0906355	-0.294703	0.123114	-0.605583	-0.493688	0.0711337	0.464079	0.0843107	0.297061	0.281983	-0.389706	0.354381	-0.0407758	0.335113	-0.239738	-0.0970231	0.247389	-0.0841508	2.65014
0.00862618	0.681577	-0.229413	0.34312	-0.105405	-0.0633505	-0.10483	0.0807723	0.298373	-0.207903	-0.377173	-0.25993	-0.0908235	-0.290335	0.123099	-0.605947	-0.459076	0.0661914	0.468578	0.0735725	0.298538	0.282098	-0.394474	0.35834	-0.044818	0.333652	-0.243073	-0.108016	0.259632	-0.0822787	2.63566
-0.0240289	0.684174	-0.230227	0.343037	-0.0778257	-0.0186548	-0.10311	0.0805247	0.298906	-0.213917	-0.376489	-0.261	-0.0885639	-0.294045	0.123174	-0.603969	-0.451921	0.0439163	0.465936	0.0804863	0.297704	0.283237	-0.397797	0.36485	-0.0443463	0.332032	-0.243055	-0.11851	0.247719	-0.0857259	2.62609
-0.00292338	0.681159	-0.230964	0.343075	-0.0991186	-0.0270545	-0.104091	0.07988	0.301935	-0.21488	-0.374858	-0.261017	-0.0904424	-0.293936	0.123099	-0.604145	-0.440545	0.0613971	0.464528	0.0732275	0.297332	0.277944	-0.396771	0.36013	-0.0414607	0.332904	-0.243756	-0.115804	0.245886	-0.0846634	2.60829
0.00357347	0.682867	-0.229834	0.343854	-0.0905223	-0.0129312	-0.104335	0.0850424	0.29729	-0.214828	-0.372198	-0.268646	-0.0896841	-0.29475	0.123409	-0.544409	-0.460687	0.0620523	0.465471	0.0814906	0.2979	0.284555	-0.328401	0.368917	-0.0421157	0.332143	-0.246094	-0.113631	0.244318	-0.0900022	2.52203
-0.00355168	0.681851	-0.23024	0.343843	-0.0868592	-0.0133822	-0.104774	0.0838482	0.299005	-0.214278	-0.373238	-0.26126	-0.0892308	-0.295197	0.12325	-0.549217	-0.448619	0.0624186	0.465255	0.0758951	0.298025	0.277621	-0.336164	0.368081	-0.0417197	0.332354	-0.246229	-0.11346	0.251746	-0.0875389	2.51522
-6.45251e-05	0.682759	-0.228668	0.343383	-0.0894598	-0.0108842	-0.104034	0.0812758	0.297666	-0.21646	-0.372419	-0.259432	-0.0886245	-0.294729	0.123192	-0.551189	-0.450317	0.0649969	0.453777	0.0781295	0.297722	0.278772	-0.344959	0.366288	-0.0419023	0.331926	-0.24393	-0.111409	0.245887	-0.086214	2.50736
-0.003108	0.681883	-0.23144	0.355357	-0.0870882	-0.0106924	-0.102152	0.0852486	0.293064	-0.213951	-0.372834	-0.281171	-0.087943	-0.295522	0.130326	-0.531708	-0.450994	0.0592769	0.465155	0.0777382	0.114442	0.273829	-0.33802	0.363694	-0.0425811	0.256075	-0.24574	-0.115995	0.253894	-0.0881034	2.3921
-0.00146949	0.681769	-0.240363	0.369038	-0.0873699	-0.0136162	-0.0981657	0.0839868	0.286111	-0.214299	-0.372717	-0.276639	-0.0887604	-0.295301	0.135952	-0.522984	-0.450713	0.0607006	0.462881	0.0772348	0.0105792	0.262447	-0.32471	0.363942	-0.0425693	0.17728	-0.245364	-0.115936	0.251217	-0.0873977	2.32516
-0.00354393	0.684516	-0.232578	0.330379	-0.0871673	-0.00372923	-0.143715	0.0839841	0.290762	-0.216943	-0.363837	-0.269818	-0.0864071	-0.296604	0.0580735	-0.522817	-0.450791	0.0637257	0.448188	0.107044	0.165835	0.280706	-0.188391	0.21068	-0.0471348	0.256237	-0.232128	-0.115245	0.256353	-0.0886362	2.19047
-0.00338392	0.683827	-0.232314	0.333019	-0.0883873	-0.0104668	-0.134378	0.0838928	0.29287	-0.214348	-0.366817	-0.266745	-0.0867784	-0.296316	0.0945138	-0.51433	-0.449522	0.0632414	0.311957	0.0872211	0.162633	0.280328	-0.198687	0.2134	-0.0461973	0.275547	-0.226243	-0.115006	0.249712	-0.0886421	2.08548
-0.00269317	0.68375	-0.160791	0.330507	-0.0879829	-0.0095697	-0.118353	0.0831102	0.254085	-0.214237	-0.370772	-0.259364	-0.0872932	-0.295103	0.115998	-0.526958	-0.448881	0.068286	0.335479	0.0913486	0.135807	0.233185	-0.24157	0.251387	-0.0430841	0.223175	-0.238028	-0.114638	0.249505	-0.0884826	2.04536
-0.033038	0.683755	-0.0792041	0.316057	-0.088995	-0.00763847	-0.120372	0.0507997	0.266965	-0.164953	-0.371101	-0.261907	-0.0863096	-0.295607	0.10166	-0.525563	-0.375925	0.0693489	0.318932	0.0881336	0.143219	0.272276	-0.228309	0.227642	-0.0448568	0.236095	-0.233293	-0.0929499	0.253838	-0.0884693	1.93329
-0.0323081	0.683757	-0.0683638	0.316008	-0.088912	-0.00785087	-0.118279	0.0629081	0.252239	-0.164815	-0.371313	-0.261385	-0.0867184	-0.295663	0.101452	-0.525691	-0.377589	0.0671293	0.323321	0.0886339	0.14242	0.269798	-0.237286	0.227039	-0.044718	0.239731	-0.23336	-0.0931486	0.253789	-0.0884655	1.93282
-0.0254536	0.683733	-0.0312492	0.315132	-0.0885198	-0.00881496	-0.119784	0.0706784	0.2013	-0.164939	-0.371141	-0.263244	-0.0866293	-0.295717	0.100769	-0.515006	-0.378971	0.0675825	0.324903	0.089707	0.144587	0.259368	-0.230442	0.170352	-0.0405576	0.239548	-0.235603	-0.0992403	0.25345	-0.0887239	1.86938
-0.0247309	0.682923	-0.0361147	0.229052	-0.0886851	-0.00895146	-0.117886	0.0783065	0.174012	-0.165071	-0.372071	-0.264632	-0.0865822	-0.295442	0.101956	-0.517728	-0.377839	0.0550608	0.330398	0.0844875	0.152239	0.261774	-0.235304	0.220598	-0.0328176	0.241014	-0.234871	-0.0876833	0.26916	-0.0972162	1.8497
-0.025699	0.683479	-0.0286408	0.229747	-0.0886698	-0.00898963	-0.119449	0.0745724	0.180838	-0.163301	-0.371388	-0.263943	-0.0867591	-0.294841	0.101849	-0.511736	-0.381288	0.0631378	0.324315	0.0893799	0.147306	0.258916	-0.239467	0.187312	-0.038903	0.240037	-0.234845	-0.0932304	0.257933	-0.088891	1.82396
-0.0180421	0.686976	-0.0357091	0.233751	-0.0882261	-0.00852536	-0.119964	0.0854951	0.191612	-0.164278	-0.369789	-0.264374	-0.0865702	-0.294708	0.0917973	-0.517833	-0.348125	0.0545807	0.298346	0.0903185	0.161166	0.259929	-0.237098	0.131683	-0.0414497	0.238688	-0.232615	-0.0878571	0.262047	-0.0914911	1.78499
-0.0180421	0.686976	-0.0357091	0.233751	-0.0882261	-0.00852536	-0.119964	0.0854951	0.191612	-0.164278	-0.369789	-0.264374	-0.0865702	-0.294708	0.0917973	-0.517833	-0.348125	0.0545807	0.298346	0.0903185	0.161166	0.259929	-0.237098	0.131683	-0.0414497	0.238688	-0.232615	-0.0878571	0.262047	-0.0914911	1.78499
-0.0214539	0.683754	-0.0372851	0.23404	-0.0882665	-0.0086319	-0.119939	0.0830098	0.1891	-0.163614	-0.369838	-0.263984	-0.0866147	-0.294802	0.0929977	-0.515114	-0.35299	0.0573176	0.29979	0.0897123	0.16111	0.259581	-0.236832	0.133275	-0.0411235	0.239192	-0.233139	-0.0891248	0.261589	-0.0914415	1.78167
-0.0195899	0.697893	-0.021311	0.240609	-0.0884502	-0.00854289	-0.119833	0.0806888	0.188885	-0.160227	-0.384448	-0.264199	-0.0828642	-0.294861	0.09497	-0.509881	-0.214838	0.0571117	0.30268	0.0892716	0.146216	0.25546	-0.236832	0.142151	-0.0379548	0.104182	-0.134728	-0.0884011	0.281935	-0.0911736	1.65431
-0.0198176	0.687465	-0.0244834	0.237715	-0.0883627	-0.00853982	-0.119817	0.0807227	0.189337	-0.161365	-0.379338	-0.263988	-0.0867988	-0.294696	0.095584	-0.161197	-0.260477	0.0565011	0.300046	0.0899582	0.138381	0.257565	-0.237736	0.139399	-0.0427393	0.155502	-0.153075	-0.0884755	0.272482	-0.0911668	1.43426
-0.0200402	0.689517	-0.027183	0.237087	-0.0882291	-0.00858445	-0.120098	0.0815028	0.190456	-0.160258	-0.379654	-0.263678	-0.0848515	-0.294828	0.0946426	-0.179002	-0.231058	0.0563697	0.300962	0.0900039	0.114523	0.256858	-0.237281	0.138958	-0.0475283	0.0617187	-0.151808	-0.0882119	0.278803	-0.091412	1.40538
-0.0200554	0.687518	-0.0251952	0.239365	-0.0883057	-0.0141848	-0.119782	0.0813689	0.190065	-0.161936	-0.293763	-0.263742	-0.0847638	-0.293488	0.0949148	-0.12478	-0.264847	0.0562655	0.300827	0.0905225	0.146548	0.254946	-0.192646	0.138138	-0.0422278	0.139918	-0.138593	-0.0876039	0.266428	-0.0906098	1.33819
-0.0196392	0.688035	-0.0254322	0.238262	-0.0880058	-0.011512	-0.120116	0.0815107	0.177675	-0.161416	-0.303381	-0.245429	-0.0849119	-0.294393	0.0947376	-0.102581	-0.236778	0.0499132	0.300925	0.0904065	0.12172	0.255351	-0.203524	0.140507	-0.0434842	0.0651908	-0.031236	-0.0885808	0.274405	-0.090844	1.2804
-0.0208941	0.685272	-0.0247766	0.23935	-0.0886824	-0.0483691	-0.119947	0.0790128	0.0406597	-0.160671	-0.305107	-0.255055	-0.0883149	-0.293277	0.0981051	-0.0904663	-0.141216	0.051748	0.300754	0.0978138	0.105613	0.258315	-0.217896	0.147151	-0.0521072	0.0925648	-0.137614	-0.0884631	0.279461	-0.0890482	1.24973
-0.0197438	0.688527	-0.0243857	0.237131	-0.0860503	-0.00967865	-0.119566	0.0807099	0.180923	-0.161076	-0.305726	-0.241903	-0.0853698	-0.2941	0.0937249	-0.0756822	-0.193039	0.0508668	0.297755	0.0923559	0.121709	0.133343	-0.210743	0.138856	-0.04668	0.0743885	-0.0698227	-0.088513	0.275676	-0.0905166	1.21649
-0.0198685	0.687888	-0.0247473	0.237901	-0.0879171	-0.0147312	-0.119967	0.0812021	0.122187	-0.161101	-0.302847	-0.229541	-0.0850891	-0.293775	0.0951361	-0.0933986	-0.184594	0.050166	0.29966	0.0905994	0.10368	0.148885	-0.21423	0.140163	-0.0473744	0.07855	-0.0727134	-0.0884563	0.274977	-0.0899859	1.19462
-0.0207523	0.687429	-0.0249262	0.234085	-0.0870478	-0.0147104	-0.103665	0.0804339	0.12568	-0.161012	-0.293794	-0.235453	-0.0851274	-0.294177	0.0957362	-0.0665709	-0.159375	0.0536623	0.300336	0.0939598	0.110725	0.170545	-0.212911	0.102883	-0.0489707	0.0690613	-0.0698327	-0.0873494	0.272752	-0.0901113	1.17103
-0.0199207	0.567314	-0.0251529	0.236519	-0.0856257	-0.0165004	-0.0887811	0.0802112	0.132839	-0.157704	-0.30512	-0.230881	-0.0824727	-0.294951	0.0969705	-0.0834759	-0.179236	0.0492099	0.300682	0.0921878	0.108418	0.155329	-0.217311	0.112265	-0.0507142	0.0786928	-0.065867	-0.0874428	0.273875	-0.0899887	1.03285
-0.0201739	0.548485	-0.0254181	0.237555	-0.0650782	-0.084374	-0.0545809	0.0791331	0.124558	-0.139562	-0.302142	-0.202418	-0.0852472	-0.293229	0.0957827	-0.0803429	-0.159713	0.030571	0.300803	0.0919984	0.101597	0.155764	-0.205134	0.142023	-0.0503675	0.0684024	-0.065961	-0.0881021	0.273955	-0.0895425	0.979673
-0.0201314	0.566763	-0.0256369	0.237553	-0.052063	-0.0475659	-0.0436456	0.0794021	0.127243	-0.145632	-0.302241	-0.165767	-0.0838901	-0.292945	0.0975758	-0.077541	-0.169069	0.0408085	0.200793	0.0923989	0.103773	0.155232	-0.19466	0.128007	-0.0504452	0.0600115	-0.0708109	-0.0887937	0.274226	-0.0882532	0.926795
-0.0203883	0.549981	-0.0252075	0.237068	-0.0345265	-0.0541784	-0.0446982	0.0791752	0.130409	-0.149335	-0.302249	-0.179739	-0.084021	-0.292167	0.0983392	-0.0762255	-0.165241	0.0392461	0.15971	0.0926391	0.103355	0.153964	-0.196517	0.128632	-0.0489206	0.0726261	-0.0712682	-0.089373	0.273729	-0.0890604	0.899075
-0.0226531	0.553867	-0.0207323	0.234945	-0.0587742	-0.0571526	-0.0429402	0.0790734	0.127093	-0.143033	-0.302726	-0.171436	-0.079139	-0.296059	0.0968103	-0.0741063	-0.125864	0.0365087	0.177001	0.096073	0.0926567	0.157846	-0.202579	0.119713	-0.0506552	0.0145208	-0.0824886	-0.0826467	0.118399	-0.0935166	0.829929
-0.00077285	0.551438	-0.0244734	0.21786	-0.0609987	-0.0531984	-0.0457316	0.078245	0.125088	-0.118372	-0.302312	-0.174002	-0.0851026	-0.290478	0.0974875	-0.0777955	-0.0956094	0.0340231	0.177205	0.109609	0.0648057	0.155995	-0.201723	0.122292	-0.051564	0.0595871	-0.0761362	-0.083774	0.168558	-0.0904826	0.818933
-0.00798277	0.551578	-0.0221241	0.220598	-0.0610753	-0.0565169	-0.0454997	0.07869	0.12463	-0.112693	-0.301999	-0.175929	-0.0815875	-0.244314	0.0975508	-0.0778217	-0.113114	0.0325844	0.190874	0.102902	0.0806979	0.155456	-0.200379	0.126567	-0.050818	0.0314272	-0.082613	-0.0804667	0.148981	-0.092615	0.796318
-0.0137393	0.496965	-0.0211055	0.187716	-0.0597304	-0.0567683	0.00422412	0.0789243	0.125177	-0.113317	-0.302006	-0.176482	-0.0839988	-0.259487	0.0969765	-0.0769323	-0.046564	0.0452626	0.187137	0.0995046	0.0555373	0.157357	-0.201855	0.126708	-0.0503359	0.0461375	-0.0844705	-0.0750775	0.158541	-0.0922937	0.721331
-0.0133133	0.44258	-0.0214403	0.18068	-0.0516679	-0.0524947	-0.0392811	0.079857	0.11654	-0.13036	-0.302748	-0.174832	-0.0826849	-0.268046	0.0973959	-0.0760758	-0.0858604	0.0354287	0.181502	0.0970823	0.0785267	0.156886	-0.199942	0.124732	-0.0506235	0.0468989	-0.0804338	-0.0807439	0.11231	-0.0770839	0.662878
-0.0140906	0.438798	-0.0256851	0.185283	-0.0528283	-0.0541449	-0.0330376	0.0795271	0.11641	-0.126842	-0.294454	-0.17515	-0.0831023	-0.267942	0.0973179	-0.0761493	-0.083934	0.0360628	0.181429	0.0987443	0.0754198	0.156923	-0.20274	0.124606	-0.0507135	0.046582	-0.0796817	-0.0808129	0.111893	-0.0802702	0.6564
-0.0141453	0.439004	-0.0246609	0.186482	-0.0539493	-0.0538559	-0.0323964	0.0795024	0.116905	-0.12348	-0.294865	-0.175129	-0.0832487	-0.267214	0.0972615	-0.0762411	-0.0726235	0.0360063	0.182974	0.098741	0.0742163	0.156913	-0.202451	0.124617	-0.0506968	0.045947	-0.0798637	-0.0807028	0.113862	-0.0805276	0.655093
-0.0159494	0.439158	-0.0229902	0.188139	-0.0537688	-0.0525205	-0.0324971	0.0798784	0.120384	-0.126036	-0.296006	-0.175097	-0.0850104	-0.264059	0.00613994	-0.0763169	-0.0578383	0.0360703	0.182757	0.0976147	0.075582	0.156575	-0.201514	0.124705	-0.0512353	0.0427183	-0.0825037	-0.0804191	0.112601	-0.081573	0.644617
-0.014312	0.434819	-0.0220023	0.187367	-0.0544266	-0.0519572	-0.0305471	0.0698651	0.120642	-0.125874	-0.293566	-0.177678	-0.0836403	-0.265371	0.053109	-0.0635912	-0.0647896	0.0357592	0.182225	0.0974679	0.0765374	0.156831	-0.200711	0.124589	-0.0510364	0.0433161	-0.0809341	-0.080726	0.110413	-0.0797899	0.639319
-0.0127208	0.438134	-0.0260859	0.186781	-0.0585206	-0.0516873	-0.0312283	0.0797555	0.119171	-0.0986047	-0.243381	-0.174873	-0.0832726	-0.264198	0.00426546	-0.0761427	-0.0602648	0.0359184	0.175945	0.0853998	0.0764784	0.15683	-0.195678	0.124848	-0.0124401	0.0412996	-0.08247	-0.0798484	0.115571	-0.0817111	0.599978
-0.0116032	0.440061	-0.0231299	0.13718	-0.0550069	-0.0652025	-0.0316444	0.0691934	0.122406	-0.0989608	-0.256704	-0.1752	-0.084101	-0.264914	0.00743478	-0.0726643	-0.0388546	0.0358339	0.18031	0.0942973	0.0328492	0.157304	-0.197057	0.127159	-0.0389364	0.042222	-0.0810899	-0.0805822	0.10304	-0.0748	0.587766
-0.0120592	0.436812	-0.0242232	0.159967	-0.057714	-0.0541252	-0.0312033	0.0711682	0.114901	-0.0809782	-0.249854	-0.169826	-0.0836668	-0.264581	-0.0101991	-0.0663403	-0.0295394	0.0360614	0.179948	0.07759	0.0726042	0.158924	-0.197424	0.0386799	-0.021676	0.0419292	-0.0818588	-0.0763774	0.114903	-0.0783185	0.567635
-0.0119889	0.436534	-0.0233798	0.148248	-0.0595017	-0.0512913	-0.0319493	0.0711722	0.120536	-0.0920246	-0.243989	-0.168623	-0.083809	-0.263953	0.0204429	-0.0692102	-0.0433401	0.0400318	0.180518	0.0637674	0.0693208	0.158222	-0.196864	0.0370633	-0.0188194	0.0421188	-0.0824872	-0.0744365	0.113578	-0.0782022	0.561944
-0.0126083	0.436513	-0.0240879	0.147645	-0.0592026	-0.0529796	-0.0316753	0.0688025	0.117297	-0.0912068	-0.24454	-0.170681	-0.0838313	-0.263704	0.00770715	-0.0697927	-0.0460402	0.0392669	0.18103	0.0460323	0.0646385	0.158062	-0.197372	0.0148964	-0.0160678	0.0420181	-0.0822082	-0.0693267	0.112572	-0.0796472	0.557133
-0.0147302	0.437161	-0.0244286	0.141006	-0.0589047	-0.0536606	-0.0301094	0.0711772	0.117541	-0.0919427	-0.240647	-0.171701	-0.0838749	-0.263525	0.0167313	-0.0699144	-0.0342519	0.0390502	0.180845	0.0508633	0.0523956	0.157405	-0.196406	0.00338464	-0.0260561	0.0426084	-0.0855499	-0.0716357	0.103074	-0.0788572	0.551324
-0.0104671	0.421777	-0.0236971	0.151373	-0.0592566	-0.0536096	0.00681167	0.0690091	0.117589	-0.0906885	-0.243499	-0.171497	-0.0837882	-0.263648	0.0155141	-0.0708862	-0.0439154	0.0384054	0.180658	0.0489749	0.0607043	0.122352	-0.197673	-0.000456045	-0.0181081	0.0420734	-0.0822934	-0.0709826	0.105805	-0.0798306	0.532872
-0.0101973	0.418169	-0.0233726	0.144823	-0.0593456	-0.053658	0.0224454	0.0692226	0.11802	-0.091488	-0.24132	-0.171113	-0.0838306	-0.263583	0.015377	-0.0701149	-0.0411094	0.0384051	0.180584	0.0521652	0.0589308	0.103656	-0.200805	0.0105299	-0.0211401	0.0422307	-0.082762	-0.0694174	0.102316	-0.0792894	0.523457
-0.0101973	0.418169	-0.0233726	0.144823	-0.0593456	-0.053658	0.0224454	0.0692226	0.11802	-0.091488	-0.24132	-0.171113	-0.0838306	-0.263583	0.015377	-0.0701149	-0.0411094	0.0384051	0.180584	0.0521652	0.0589308	0.103656	-0.200805	0.0105299	-0.0211401	0.0422307	-0.082762	-0.0694174	0.102316	-0.0792894	0.523457
-0.0109659	0.418929	-0.0232461	0.145476	-0.0592307	-0.05354	0.000655272	0.0692955	0.11789	-0.0915466	-0.241162	-0.170865	-0.0838376	-0.263675	0.0159709	-0.0702396	-0.0380979	0.0382823	0.180081	0.0524845	0.0567244	0.104607	-0.197884	0.00773951	-0.0214973	0.0422149	-0.0829574	-0.0694444	0.10398	-0.0791846	0.522386
-0.0107375	0.418065	-0.0234264	0.145193	-0.0592622	-0.0534357	0.0137536	0.0695139	0.117752	-0.0914746	-0.240581	-0.170859	-0.0838394	-0.263704	0.015664	-0.0701628	-0.0403635	0.0384226	0.18047	0.0520025	0.0570811	0.103741	-0.198159	0.00419713	-0.0208814	0.0422926	-0.0830963	-0.0695042	0.102598	-0.0791619	0.521392
-0.011683	0.418382	-0.0232021	0.145395	-0.0591874	-0.0536772	0.00318691	0.0690182	0.117894	-0.0914518	-0.240982	-0.170714	-0.0838341	-0.26328	0.0160805	-0.0702063	-0.040393	0.038368	0.180204	0.0524497	0.0556566	0.1003	-0.198378	0.00672898	-0.0209496	0.0423237	-0.0830809	-0.0696029	0.102886	-0.079207	0.520748
-0.0114683	0.418342	-0.0236018	0.135318	-0.0591967	-0.0552413	0.00871904	0.0692203	0.117888	-0.0914997	-0.241072	-0.170822	-0.0838336	-0.261472	0.0155859	-0.0701847	-0.0410862	0.0383665	0.180658	0.0525317	0.0557536	0.100209	-0.198698	0.00583995	-0.020544	0.0423618	-0.0831729	-0.0695997	0.102748	-0.0792506	0.517602
-0.0113872	0.322865	-0.0234771	0.143836	-0.0592255	-0.0537125	0.00775639	0.0694708	0.11205	-0.092707	-0.241393	-0.167244	-0.0839481	-0.265146	0.0158087	-0.0501295	-0.0404148	0.0398509	0.17945	0.0528468	0.0563797	0.101286	-0.19876	0.00375998	0.0466939	0.0422852	-0.0738408	-0.069111	0.102881	-0.0780836	0.446446
-0.0115917	0.315583	-0.0239778	0.141777	-0.0592173	-0.054044	0.00792106	0.0694094	0.115626	-0.0922776	-0.241318	-0.127791	-0.0838734	-0.264208	0.0158775	-0.0586619	-0.0404647	0.0387829	0.179602	0.0530168	0.0551275	0.100784	-0.198696	0.00405181	0.00730219	0.0422829	-0.0751811	-0.0691971	0.102829	-0.0782924	0.42858
-0.00633997	0.311942	-0.0237979	0.141513	-0.0592303	-0.0542091	0.00808141	0.0691893	0.116312	-0.0918202	-0.241247	-0.110622	-0.0838519	-0.263528	0.0156759	-0.0615631	-0.0403902	0.0387723	0.180012	0.0536417	0.0554085	0.100836	-0.198676	0.00564664	-0.00593849	0.0423173	-0.0792709	-0.0685624	0.0928676	-0.0792119	0.421018
-0.00711623	0.323078	-0.00420081	0.13975	-0.0526277	-0.05444	0.00573208	0.0694102	0.115007	-0.0947631	-0.241545	-0.111954	-0.0838708	-0.26387	0.0156148	-0.058254	-0.0401971	0.0313668	0.180353	0.0530593	0.0554503	0.100828	-0.0941068	0.00468839	-0.00279634	0.0423357	-0.0790172	-0.0691121	0.104544	-0.0295861	0.392632
-0.00787885	0.316641	-0.0164467	0.140278	-0.0554099	-0.0538574	0.00634855	0.0693954	0.11569	-0.0935536	-0.241426	-0.11376	-0.0839161	-0.264082	0.0153797	-0.0606932	-0.0403948	0.0371693	0.180076	0.0531827	0.0554252	0.100779	-0.0855569	0.00524286	0.00320499	0.042375	-0.0786475	-0.0691516	0.0975716	-0.00417265	0.386321
-0.00816664	0.314552	-0.0167693	0.138191	-0.0589886	-0.0543599	0.00697402	0.069353	0.115047	-0.0919657	-0.241381	-0.0314653	-0.0838802	-0.263855	0.015657	-0.0623211	-0.0402782	0.0358132	0.180172	0.0531945	0.0555373	0.10083	-0.0996905	0.00513814	-0.00578119	0.0423039	-0.0781038	-0.0689005	0.0953298	-0.0398411	0.376172
-0.00830163	0.314361	-0.0172501	0.138592	-0.0620393	-0.05439	0.00697024	0.0693545	0.115129	-0.0927299	-0.241335	-0.0533857	-0.0837965	-0.0808135	0.0155363	-0.0523804	-0.040199	0.0347226	0.180048	0.0531728	0.0555432	0.10155	-0.0951516	0.00512657	0.00782817	0.0403096	-0.0784071	-0.068962	0.096673	-0.0290568	0.31287
-0.00775877	0.31511	-0.0152287	0.139767	-0.0619808	-0.0545004	0.00680566	0.0693587	0.115012	-0.0927735	-0.241415	-0.0531113	-0.0834048	-0.0517821	0.0151403	-0.0493752	-0.0402882	0.0309681	0.180103	0.0532446	0.0555613	0.101556	-0.0921485	0.00502552	0.000192958	0.01875	-0.0783905	-0.0690136	0.0989002	-0.0198156	0.307237
-0.00815959	0.315299	-0.0146637	0.13917	-0.0607917	-0.0543231	0.00680012	0.0693629	0.115073	-0.0929301	-0.241399	-0.0461494	-0.0837347	-0.0152566	0.0154577	-0.0511559	-0.0403176	0.0356161	0.180068	0.0532153	0.0555298	0.101769	-0.0949718	0.00504592	0.000473849	0.0258151	-0.0779534	-0.0690041	0.099111	-0.0180903	0.30524
-0.00802622	0.315274	-0.01241	0.139143	-0.0607597	-0.0544279	0.00705427	0.0693478	0.115052	-0.0926638	-0.241388	-0.0369168	-0.0835285	-0.0318885	0.0154768	-0.0483946	-0.0400768	0.0339876	0.179679	0.0532094	0.0555106	0.101481	-0.0930477	0.00506601	8.63947e-05	0.0251349	-0.0785769	-0.0689555	0.098317	-0.0238218	0.304255
-0.00494388	0.31487	-0.0134414	0.138915	-0.0615639	-0.054296	0.00734809	0.0696951	0.115089	-0.0604394	-0.241384	-0.0441099	-0.0836503	-0.0180134	0.0153724	-0.0481162	-0.040305	0.0344969	0.180618	0.0532329	0.0555818	0.101181	-0.0943499	0.0056697	0.00218061	0.0279893	-0.0783405	-0.0692774	0.0988521	-0.0196299	0.299692
-0.007598	0.315104	-0.0144054	0.139075	-0.0607761	-0.054372	0.00701528	0.0693742	0.115056	-0.0608642	-0.241382	-0.0409122	-0.083324	-0.0206486	0.0154618	-0.0482649	-0.0402835	0.0345491	0.17985	0.0536589	0.055515	0.100606	-0.093096	0.00505474	0.00165843	0.0271648	-0.0775913	-0.0690083	0.0987019	-0.0184474	0.298772
-0.00701217	0.315047	-0.0134491	0.139055	-0.0603801	-0.054398	0.00712289	0.0694345	0.115054	-0.0698349	-0.24139	-0.0391859	-0.0816924	-0.0236687	0.0154512	-0.0486242	-0.0402584	0.0344136	0.180006	0.0532573	0.0555321	0.0828479	-0.0934319	0.00507017	0.000656757	0.0283933	-0.0778481	-0.0691802	0.098599	-0.0186649	0.296523
-0.00655682	0.315397	-0.0128803	0.138818	-0.0604584	-0.0543967	0.00713383	0.0694171	0.115466	-0.0179296	-0.241614	-0.0393405	-0.0824551	-0.0190145	0.0147204	-0.0554164	-0.040241	0.0343896	0.166991	0.0532508	0.053847	0.0973377	-0.0937033	0.00525449	0.000808166	0.0277058	-0.0764658	-0.0691319	0.0978263	-0.0192784	0.290507
-0.00638813	0.315222	-0.013562	0.138932	-0.0614646	-0.0543859	0.00715468	0.0680008	0.115114	-0.0275363	-0.240786	-0.0397586	-0.0826342	-0.019316	0.0153277	-0.0501946	-0.0402574	0.0344497	0.168732	0.0532849	0.0531148	0.0863029	-0.0934856	0.00518115	0.00108343	0.0282471	-0.0778194	-0.0691912	0.0972342	-0.0191342	0.288443
-0.00139246	0.293213	-0.0158318	0.138675	-0.0603265	-0.0543788	0.00519123	0.0696982	0.115183	-0.0176033	-0.241698	-0.03824	-0.0828222	-0.0203429	0.0179269	-0.042768	-0.0402816	0.0341558	0.171955	0.0532865	0.0540445	0.0879166	-0.000862362	0.00422383	0.000912507	0.0310931	-0.0777812	-0.0606775	0.0945725	-0.0187285	0.265679
0.00339322	0.275068	-0.0208193	0.138894	-0.0601871	-0.0544167	0.00409952	0.0686078	0.115183	-0.0236615	-0.242381	-0.0400242	-0.0827612	-0.0200667	0.0160985	-0.0347137	-0.0403994	0.0340259	0.169838	0.0532828	0.0546908	0.0878863	-0.00386955	0.00405209	0.0010855	0.0505746	-0.0774098	-0.0557762	0.0960502	-0.0185798	0.256054
-0.000795063	0.27242	-0.0150688	0.138699	-0.0603369	-0.0543878	0.00512166	0.0701567	0.115183	-0.0217883	-0.242556	-0.0388322	-0.0828862	-0.0198799	0.0175276	-0.0274564	-0.0402967	0.034201	0.170934	0.0532851	0.0547348	0.0911516	-0.0188132	0.00192993	0.000989037	0.0466493	-0.0778519	-0.0463284	0.0946899	-0.0182424	0.253831
-0.000375766	0.273243	-0.0166551	0.138717	-0.0602532	-0.0543879	0.00416016	0.0700358	0.115181	-0.0220355	-0.242151	-0.0396359	-0.0828214	-0.0197951	0.016713	-0.0302082	-0.0402971	0.0341655	0.170519	0.0532836	0.0547198	0.0905527	-0.00818443	0.00226862	0.000994038	0.0446916	-0.0775425	-0.0472061	0.0948534	-0.0184694	0.253647
-2.88402e-05	0.274508	-0.0159912	0.13564	-0.0602266	-0.0408324	0.00522501	0.0695522	0.115165	-0.0273553	-0.241804	-0.0395807	-0.082603	-0.0199314	0.017407	-0.0316366	-0.0397292	0.034713	0.17027	0.0532861	0.0545071	0.0895394	-0.00652014	0.00319982	0.00101167	0.0358898	-0.0776322	-0.0551527	0.0955185	-0.0183764	0.252215
-0.00193874	0.185994	-0.024097	0.140534	-0.0603082	-0.0473881	0.00567742	0.0766167	0.115116	-0.0288726	-0.25212	-0.0388991	-0.0827208	0.00338791	0.0175635	-0.0311473	-0.0356246	0.0382272	0.139081	0.0546362	0.0514391	0.0903323	-0.00667866	0.00925234	0.00836374	0.0370847	-0.0775103	-0.0172573	0.0956825	-0.018485	0.207252
-1.51409e-05	0.160196	-0.0172743	0.138967	-0.0601855	-0.0455416	0.00538987	0.070129	0.115164	-0.0249471	-0.237721	-0.0396294	-0.0827398	-0.0192451	0.0175116	-0.0325451	-0.0313383	0.0359356	0.161675	0.0534772	0.0544108	0.0894089	-0.00571406	0.00567657	0.00216293	0.0367991	-0.0779601	-0.0254152	0.0950372	-0.0184506	0.196212
9.73324e-05	0.154358	-0.0166651	0.139175	-0.0601357	-0.0421903	0.00550202	0.070414	0.115159	-0.0246935	-0.227156	-0.0398472	-0.0827106	-0.0167425	0.0174604	-0.0323255	-0.0372132	0.0344464	0.137384	0.0542341	0.0536916	0.0892773	-0.00673777	0.00361053	0.00271169	0.0377502	-0.0779818	-0.0200411	0.0950217	-0.0185003	0.181974
9.73324e-05	0.154358	-0.0166651	0.139175	-0.0601357	-0.0421903	0.00550202	0.070414	0.115159	-0.0246935	-0.227156	-0.0398472	-0.0827106	-0.0167425	0.0174604	-0.0323255	-0.0372132	0.0344464	0.137384	0.0542341	0.0536916	0.0892773	-0.00673777	0.00361053	0.00271169	0.0377502	-0.0779818	-0.0200411	0.0950217	-0.0185003	0.181974
-0.000360373	0.160431	-0.0167311	0.111514	-0.059481	-0.0427631	0.0056147	0.070978	0.115194	-0.0244749	-0.228783	-0.039822	-0.0132917	-0.0137406	0.0175165	-0.0326381	-0.0370849	0.0349451	0.141053	0.0539326	0.0533757	0.0861582	-0.00544109	0.00478581	0.00248235	0.0377431	-0.0778472	-0.0153776	0.095067	-0.0184612	0.171255
-8.71122e-05	0.157743	-0.0170907	0.110681	-0.0597974	-0.0428424	0.00553583	0.0703593	0.115213	-0.0240169	-0.229286	-0.0400413	-0.0219251	-0.0168166	0.0174665	-0.0325208	-0.0352184	0.0346265	0.142318	0.0539932	0.0533158	0.083281	-0.00579482	0.0107424	0.00264497	0.0372219	-0.0778567	-0.0065891	0.0947645	-0.0184705	0.170325
-0.000236249	0.156333	-0.0168321	0.110891	-0.0597039	-0.0424123	0.00558033	0.070853	0.115218	-0.0248718	-0.228427	-0.039979	-0.022406	-0.0160805	0.0174712	-0.0325263	-0.0355119	0.0346088	0.141934	0.0540351	0.0537123	0.0847855	-0.00594527	0.00935992	0.0025136	0.0374658	-0.0778954	-0.0112914	0.0945717	-0.0184704	0.16984
0.00139781	0.156903	-0.0168412	0.111941	-0.0625579	-0.0424267	0.00519662	0.0704702	0.115145	-0.024992	-0.220963	-0.0402836	-0.0234979	-0.0159391	0.0174482	-0.0324154	-0.0354987	0.034609	0.140481	0.0540083	0.0497751	0.0558748	-0.0060104	0.00741832	0.00253475	0.0403974	-0.0777369	-0.0116381	0.0939743	-0.0186029	0.162428
0.00139781	0.156903	-0.0168412	0.111941	-0.0625579	-0.0424267	0.00519662	0.0704702	0.115145	-0.024992	-0.220963	-0.0402836	-0.0234979	-0.0159391	0.0174482	-0.0324154	-0.0354987	0.034609	0.140481	0.0540083	0.0497751	0.0558748	-0.0060104	0.00741832	0.00253475	0.0403974	-0.0777369	-0.0116381	0.0939743	-0.0186029	0.162428
0.00139781	0.156903	-0.0168412	0.111941	-0.0625579	-0.0424267	0.00519662	0.0704702	0.115145	-0.024992	-0.220963	-0.0402836	-0.0234979	-0.0159391	0.0174482	-0.0324154	-0.0354987	0.034609	0.140481	0.0540083	0.0497751	0.0558748	-0.0060104	0.00741832	0.00253475	0.0403974	-0.0777369	-0.0116381	0.0939743	-0.0186029	0.162428
0.000452313	0.157203	-0.0168638	0.111944	-0.061908	-0.0425138	0.00545508	0.0704697	0.115177	-0.0248268	-0.219873	-0.040227	-0.0167274	-0.0158917	0.0174567	-0.032448	-0.0356081	0.0346246	0.140516	0.0540089	0.050258	0.0568857	-0.00595929	0.00828495	0.00253257	0.0397966	-0.0777395	-0.0117584	0.0943081	-0.0185834	0.161905
-0.0021846	0.100467	-0.0165204	0.112057	-0.0665065	-0.0421247	0.00542505	0.0725639	0.115184	-0.0244708	-0.220188	-0.0402226	-0.0189029	-0.0159546	0.0187796	-0.0335137	-0.0359781	0.0348592	0.140489	0.0539899	0.0508767	0.0435444	-0.00599106	0.0119306	0.00252072	0.0397954	-0.0777645	-0.0116306	0.0942552	-0.0173057	0.147255
-0.0050802	0.0395969	-0.0170223	0.111484	-0.0638679	-0.0418505	0.00531467	0.0708041	0.102413	-0.0245429	-0.220161	-0.0403176	-0.019807	-0.0159591	0.0174359	-0.0332607	-0.0345025	0.0347257	0.14068	0.0477253	0.046263	0.0550893	-0.00654862	0.00980207	0.00251399	0.0362245	-0.0772458	-0.0112121	0.0941562	-0.0170724	0.134776
-0.00194421	0.0378556	-0.0171734	0.102308	-0.0614766	-0.0423924	0.00400995	0.0704763	0.0949135	-0.024596	-0.220692	-0.0405055	-0.0203149	-0.0159875	0.0174948	-0.0320888	-0.0344577	0.0344416	0.14114	0.027881	0.0431016	0.0541481	-0.00725979	0.00874712	0.00247832	0.036342	-0.0771274	-0.0114619	0.0926068	-0.0165373	0.128968
-0.00228179	0.0458436	-0.0175955	0.0940683	-0.0622785	-0.0422001	0.00349135	0.0706492	0.0963395	-0.024461	-0.220764	-0.0409553	-0.020807	-0.0159535	0.0173888	-0.0323511	-0.0347504	0.0343944	0.141045	0.0303136	0.0483893	0.0489391	-0.00612329	0.00995971	0.00221103	0.0386956	-0.0770295	-0.0114876	0.092331	-0.0167083	0.128707
-0.000505716	0.0377643	-0.0172758	0.0964845	-0.0615493	-0.0418071	0.00446212	0.0705273	0.0873734	-0.0207649	-0.220623	-0.0404094	-0.0198337	-0.0159724	0.0172338	-0.0323918	-0.0345246	0.0339962	0.14089	0.0310626	0.0449151	0.0561799	-0.00671791	0.00958684	0.00153029	0.0338178	-0.0771191	-0.0115407	0.0930949	-0.0174227	0.126602
-0.00209935	0.0433701	-0.0171293	0.100095	-0.0378298	-0.0418375	0.00432672	0.070518	0.0920947	-0.0220747	-0.189199	-0.0398593	-0.0202301	-0.0161662	0.0173525	-0.0325456	-0.0342887	0.0343875	0.137895	0.0291663	0.0494917	0.0545449	-0.00869373	0.00309312	0.00261594	0.0347269	-0.0771091	-0.011501	0.0928682	-0.0169292	0.112691
-0.0077843	0.0396248	-0.0171396	0.0988305	-0.0448508	-0.0415771	0.00423516	0.0705067	0.0921395	-0.0225377	-0.165494	-0.0179264	-0.0203311	-0.0171175	0.017315	-0.0322582	-0.0343129	0.036062	0.126036	0.0292364	0.0502279	0.0544807	-0.0167006	-0.00157261	0.00277632	0.0352904	-0.0770596	-0.0115593	0.0928465	-0.016981	0.100399
-0.0077843	0.0396248	-0.0171396	0.0988305	-0.0448508	-0.0415771	0.00423516	0.0705067	0.0921395	-0.0225377	-0.165494	-0.0179264	-0.0203311	-0.0171175	0.017315	-0.0322582	-0.0343129	0.036062	0.126036	0.0292364	0.0502279	0.0544807	-0.0167006	-0.00157261	0.00277632	0.0352904	-0.0770596	-0.0115593	0.0928465	-0.016981	0.100399
-0.00868218	0.0404294	-0.0171382	0.098704	-0.0233042	-0.0416135	0.00420477	0.0705065	0.0939421	-0.0219758	-0.166299	-0.0179197	-0.0202387	-0.0172684	0.0173095	-0.0323462	-0.0338911	0.0356847	0.124609	0.0291551	0.0525633	0.0538452	-0.0160746	-0.000389219	0.00282565	0.0353073	-0.0772476	-0.0116892	0.0928679	-0.0169474	0.0993382
-0.00585895	0.0405313	-0.0170973	0.0989147	-0.0309879	-0.0415553	0.00422852	0.0705118	0.0922584	-0.0225693	-0.165794	-0.0194564	-0.0201956	-0.0183305	0.0173229	-0.0322925	-0.0339806	0.0360784	0.122225	0.0279509	0.0503984	0.0542333	-0.018019	0.00152364	0.0026697	0.0352969	-0.0771369	-0.011561	0.092967	-0.0169357	0.0986556
-0.00579084	0.0404929	-0.0171184	0.0985651	-0.0300426	-0.0415583	0.00419157	0.0705111	0.0921683	-0.0225264	-0.165987	-0.0199461	-0.0202006	-0.0178508	0.0173234	-0.0322765	-0.0340129	0.0360167	0.122427	0.0279766	0.0503737	0.0542303	-0.0179853	0.00130295	0.00259489	0.0352739	-0.0771417	-0.0115736	0.0929542	-0.0169473	0.0986133
-0.00221108	0.0407982	-0.0171068	0.100079	-0.026461	-0.0417851	0.00415762	0.0705464	0.00982605	-0.0215644	-0.150095	-0.018826	-0.0201357	-0.0183809	0.0169667	-0.0322763	-0.0341568	0.0357321	0.128008	0.0287326	0.0496302	0.0530627	-0.0187957	0.000981325	0.00180716	0.0352598	-0.0771462	-0.0116277	0.0932313	-0.0170978	0.0865415
-0.00518429	0.0397572	-0.0164853	0.0990424	-0.0274452	-0.041109	0.00286957	0.0720137	0.0475909	-0.0223213	-0.153151	-0.0190846	-0.0199689	-0.0140727	0.017194	-0.031764	-0.0342522	0.0358684	0.12371	0.0292307	0.0505611	0.0542868	-0.0175679	0.00113372	0.0026418	0.0354064	-0.0717219	-0.0109571	0.0501478	-0.0169388	0.0815682
-0.00537602	0.0369617	-0.0162586	0.100603	-0.0266604	-0.0413133	0.00400623	0.0708661	0.0369086	-0.0224576	-0.148214	-0.0169889	-0.0200354	-0.0135944	0.0169304	-0.0314704	-0.0340148	0.0357469	0.123187	0.0289974	0.0503891	0.0542123	-0.0178332	0.000691499	0.00242446	0.0352523	-0.0646711	-0.0100708	0.0478805	-0.0174789	0.0775995
-8.13882e-05	0.0390897	-0.0163748	0.0997108	-0.0220579	-0.0413294	0.00235512	0.071099	0.0210276	-0.0219599	-0.144225	-0.0166822	-0.0200402	-0.0161215	0.017042	-0.0312368	-0.0339058	0.0357623	0.124603	0.0289401	0.050278	0.0536605	-0.0176433	0.00107206	0.00140054	0.035308	-0.0613282	-0.0106046	0.0533007	-0.019144	0.0757662
-0.00206591	0.0388764	-0.016383	0.101487	-0.0198769	-0.0410504	0.00363614	0.0712912	0.0296756	-0.021965	-0.143157	-0.0173101	-0.0201149	-0.0148028	0.0167552	-0.0308018	-0.0338892	0.0357377	0.123863	0.0287797	0.050336	0.0541337	-0.01791	0.00108655	0.00125124	0.0352999	-0.0492272	-0.0108893	0.0505452	-0.017539	0.0743034
-0.00224572	0.0391452	-0.0164504	0.100858	-0.0252186	-0.0411871	0.000691884	0.0716929	0.0237825	-0.0221119	-0.142677	-0.0158659	-0.020336	-0.0154612	0.0157402	-0.030139	-0.0342136	0.0358556	0.125001	0.0289124	0.0511668	0.0541225	-0.0058033	0.000946233	0.000929362	0.0353214	-0.0465036	-0.0105679	0.0485783	-0.0176499	0.073618
-0.00241503	0.0355266	-0.0164248	0.100942	-0.023199	-0.034329	0.00185903	0.0657464	0.0240029	-0.0220978	-0.143617	-0.0162571	-0.020325	-0.0184288	0.0262282	-0.0301924	-0.0340654	0.0357619	0.125238	0.0288883	0.0503988	0.0361117	-0.00536473	0.00107699	0.000856079	0.0353325	-0.0491472	-0.00302256	0.0474783	-0.0181745	0.0711671
-0.0024403	0.0360507	-0.0164303	0.0969118	-0.0232662	-0.0405675	0.00377408	0.061852	0.024827	-0.0220742	-0.143413	-0.0162843	-0.0200675	-0.0149948	0.0171437	-0.0302619	-0.0309456	0.0356999	0.124473	0.0214058	0.0488795	0.0488681	-0.0108999	0.00136997	0.00115978	0.0353708	-0.0470242	-0.0102513	0.0224682	-0.0198844	0.0683187
-0.00178537	0.0358012	-0.0115401	0.0228763	-0.0227148	-0.0373372	0.00409673	0.0626108	0.0243498	-0.0220574	-0.143494	-0.0160456	-0.0201419	-0.0154238	0.018229	-0.0303523	-0.0324409	0.0357313	0.125657	0.0241183	0.049624	0.0454406	-0.0109473	0.00136183	0.00109189	0.033389	-0.0478148	-0.00950725	0.0271765	-0.0191674	0.0595613
-0.00178537	0.0358012	-0.0115401	0.0228763	-0.0227148	-0.0373372	0.00409673	0.0626108	0.0243498	-0.0220574	-0.143494	-0.0160456	-0.0201419	-0.0154238	0.018229	-0.0303523	-0.0324409	0.0357313	0.125657	0.0241183	0.049624	0.0454406	-0.0109473	0.00136183	0.00109189	0.033389	-0.0478148	-0.00950725	0.0271765	-0.0191674	0.0595613
-0.00200242	0.0364639	-0.00360263	0.0238553	-0.0224248	-0.0371154	0.00353087	0.0621666	0.0246352	-0.0219318	-0.143492	-0.01347	-0.0201644	-0.0137495	0.0178027	-0.030314	-0.0309746	0.0357431	0.124877	0.0233151	0.0497214	0.0416404	-0.010778	0.00112587	0.000784999	0.0343318	-0.0474353	-0.00853732	0.0297409	-0.0196421	0.0588351
-0.001891	0.0370957	-0.0106691	0.0256692	-0.0216751	-0.036135	0.00412797	0.0583451	0.0249711	-0.0220008	-0.143211	-0.0161007	-0.0201545	-0.0154302	0.0174337	-0.0303848	-0.0328857	0.0357353	0.12557	0.0236895	0.0497587	0.0416062	-0.0103797	0.000973533	0.00101964	0.0353631	-0.0474832	-0.00811922	0.0261485	-0.018979	0.0587162
-0.00204305	0.0366014	-0.00549392	0.0253342	-0.0221621	-0.0360207	0.00379014	0.0594013	0.024743	-0.0219699	-0.143388	-0.0134831	-0.0201563	-0.014896	0.0182175	-0.0304019	-0.0314538	0.0357004	0.125147	0.0238102	0.0496731	0.0414509	-0.0104365	0.00107133	0.000909701	0.0320353	-0.0475756	-0.00847165	0.0263416	-0.0190261	0.0582748
-0.0019671	0.0365445	-0.00719068	0.0254068	-0.0222806	-0.0359697	0.00377252	0.0594242	0.0247122	-0.0219655	-0.143389	-0.014494	-0.0201561	-0.0147603	0.0176317	-0.0304031	-0.0310036	0.0356984	0.125093	0.023805	0.0497	0.0409651	-0.0105582	0.00105441	0.000868075	0.0324068	-0.0476391	-0.00847923	0.0264113	-0.0192035	0.0582653
-0.00425378	0.0364289	-0.0012424	0.0254144	-0.0221266	-0.0360335	0.00384805	0.0603198	0.0140114	-0.0218183	-0.143242	-0.0124595	-0.0201693	-0.0153349	0.0179674	-0.030212	-0.0313494	0.0350635	0.125052	0.0239549	0.0502197	0.0405145	-0.0106209	0.00105535	0.000971382	-0.00152701	-0.0477118	-0.00769532	0.0219069	-0.018972	0.0565374
-0.00625924	0.0364193	-0.00495341	0.0252482	-0.0222138	-0.0361228	0.00399976	0.0602196	0.0159933	-0.0219817	-0.143279	-0.0128711	-0.0201663	-0.0153118	0.0174911	-0.0284999	-0.0312452	0.0351836	0.125125	0.0112967	0.0501614	0.0413248	-0.0105153	-0.000681723	0.000968849	-0.00567025	-0.0446508	-0.00798892	0.0241874	-0.0191665	0.056037
-0.00336079	0.0364283	-0.00261844	0.0252203	-0.0222597	-0.036061	0.00387813	0.0601871	0.0162536	-0.0219108	-0.143318	-0.0126062	-0.020167	-0.0153186	0.0174343	-0.0280939	-0.0312155	0.035136	0.12511	0.0158327	0.0501455	0.04079	-0.0105472	9.79674e-05	0.000981767	0.00937272	-0.0417652	-0.00798377	0.0241215	-0.0190958	0.0558376
-0.00263977	0.0366047	-0.00472506	0.0262731	-0.0221462	-0.0361674	0.00391704	0.0600786	0.0201991	-0.0200952	-0.143479	-0.0121212	-0.0204564	-0.0151691	0.0173508	-0.0293452	-0.0312869	0.0104099	0.109169	0.0136788	0.0501871	0.0410877	-0.0100382	0.000748411	0.000496106	0.00480318	-0.0406274	-0.00801428	0.0243744	-0.0190846	0.0510355
-0.00277672	0.0209333	-0.004037	0.0252822	-0.0222648	-0.039919	0.00391549	0.0601544	0.0188095	-0.0221015	-0.141722	-0.0137102	-0.0204903	-0.0152297	0.0175499	-0.0288089	-0.031147	0.0330726	0.0301502	0.0161535	0.0503117	0.047493	-0.0100078	0.0113878	0.000942557	0.00807412	-0.0393341	-0.00791766	0.0250767	-0.0175481	0.0405931
-0.00268382	0.0262294	-0.00430607	0.0251216	-0.0189027	-0.036047	0.00390843	0.060164	0.0210013	-0.0215013	-0.140793	-0.0130034	-0.0210219	-0.0152474	0.0173458	-0.0286581	-0.0309904	0.026535	0.0214704	0.0103246	0.0457549	0.0455163	-0.0104257	0.00531412	0.000576854	0.00809367	-0.0397352	-0.00766932	0.0244285	-0.016528	0.038436
-0.00287488	0.0285474	-0.00441512	0.0253672	-0.0169742	-0.0374442	0.00390853	0.060211	0.0194143	-0.0195535	-0.141738	-0.0132463	-0.0207448	-0.0152018	0.0172956	-0.0287464	-0.0310963	0.0195664	0.0265227	0.0123489	0.0249925	0.0439217	-0.0102382	0.00424276	-0.000624093	0.00775129	-0.0403132	-0.00780959	0.0245198	-0.0176373	0.0371696
-0.00275688	0.027876	-0.00429041	0.0252777	-0.0211318	-0.0379172	0.00391476	0.0601063	0.0201292	-0.0199971	-0.140792	-0.0127797	-0.0209032	-0.0152161	0.0173904	-0.0289575	-0.0308728	0.0209327	0.0207979	0.00930666	0.026455	0.0447025	-0.0101546	0.00480538	-0.000439767	0.00788206	-0.0400046	-0.00768116	0.0244869	-0.0172002	0.0369065
-0.00277606	0.0291423	-0.00425686	0.0255214	-0.0183529	-0.0369816	0.00392357	0.0601242	0.0197203	-0.0194093	-0.141328	-0.0128914	-0.0206343	-0.0152137	0.0172261	-0.0288876	-0.031037	0.0206023	0.0229007	0.0105433	0.0148463	0.0446794	-0.0101788	0.00465387	-0.000229512	0.00776862	-0.0401901	-0.00777276	0.0245549	-0.0173177	0.0365591
-0.00273346	0.0292694	-0.00431713	0.0254168	-0.0184954	-0.037454	0.00391326	0.0601248	0.0198524	-0.0200317	-0.140955	-0.0131313	-0.0207505	-0.0152197	0.0171086	-0.0286628	-0.0225509	0.0201345	0.0217286	0.0107843	0.0167675	0.0443763	-0.0102354	0.00448459	-3.18437e-05	0.00768969	-0.0401289	-0.00791737	0.0246213	-0.0177055	0.0360462
-0.00276234	0.0296123	-0.00415097	0.0276561	-0.0177215	-0.0374019	0.00244691	0.0601148	0.0198096	-0.0198583	-0.128248	-0.0131253	-0.0200334	-0.0152196	0.0171804	-0.0287787	-0.0257085	0.0200177	0.0231883	0.00906318	0.0138956	0.044582	-0.0102709	0.00451662	3.38343e-05	0.00770341	-0.0402051	-0.00782704	0.0246997	-0.0175532	0.0328057
-0.00276234	0.0296123	-0.00415097	0.0276561	-0.0177215	-0.0374019	0.00244691	0.0601148	0.0198096	-0.0198583	-0.128248	-0.0131253	-0.0200334	-0.0152196	0.0171804	-0.0287787	-0.0257085	0.0200177	0.0231883	0.00906318	0.0138956	0.044582	-0.0102709	0.00451662	3.38343e-05	0.00770341	-0.0402051	-0.00782704	0.0246997	-0.0175532	0.0328057
-0.00275279	0.0280742	-0.00419597	0.0256746	-0.0180003	-0.0373756	0.00296603	0.0601248	0.0199042	-0.0199512	-0.128829	-0.013092	-0.0204122	-0.0152181	0.0172755	-0.0286328	-0.0253366	0.0199647	0.0232945	0.0057071	0.014008	0.0445681	-0.0102227	0.00445122	-7.67452e-07	0.00769478	-0.0401911	-0.0082894	0.0246903	-0.0174084	0.0327248
-0.00269226	0.0285057	-0.00419601	0.026208	-0.0176756	-0.0373624	0.00340789	0.06012	0.0198997	-0.0199586	-0.128591	-0.0130934	-0.0199497	-0.0152181	0.0172153	-0.0286883	-0.024795	0.020051	0.0233059	0.00553989	0.0135883	0.044506	-0.0102196	0.00437767	1.91027e-05	0.00768241	-0.0401853	-0.00810353	0.0246248	-0.0174743	0.0326401
-0.00270864	0.0289318	-0.00420753	0.0260118	-0.0179644	-0.0138485	0.00353061	0.0600825	0.0198584	-0.0205188	-0.128414	-0.0103305	-0.0204019	-0.0152154	0.0172259	-0.0287511	-0.0254462	0.020003	0.0234348	0.00730647	0.0137511	0.0338339	-0.0101927	0.00399074	-0.000126374	0.00768629	-0.040182	-0.00801807	0.0247295	-0.0174907	0.0306181
-0.00270184	0.0299528	-0.00418842	0.0261647	-0.0179314	0.00319676	0.00356554	0.0601164	0.0198525	-0.0199422	-0.128233	-0.0131025	-0.0200948	-0.0152094	0.0172287	-0.0285461	-0.0250419	0.0200122	0.0232962	0.00639828	0.01324	0.0251987	-0.0102233	0.00426878	5.73568e-05	0.0076963	-0.0401717	-0.00779058	0.024703	-0.0175073	0.0299138
-0.00273022	0.0297137	-0.00411852	0.0260992	-0.0178311	-0.00709604	0.00353849	0.0601153	0.0196549	-0.0202952	-0.127109	-0.0129939	-0.0201059	-0.0152122	0.0172322	-0.0286379	-0.0245502	0.0200188	0.0233592	0.00634711	0.0135753	0.0263559	-0.0102334	0.00412572	-3.37944e-06	0.00770964	-0.0401728	-0.00623467	0.0246704	-0.0174865	0.0296762
-0.00272605	0.0292238	-0.00411974	0.0261467	-0.017827	-0.00615626	0.003528	0.0601158	0.0191604	-0.0202731	-0.127246	-0.0130269	-0.0201097	-0.0152104	0.0172297	-0.0286278	-0.0243754	0.020026	0.0233526	0.00652764	0.0138694	0.0258197	-0.0102326	0.00415574	-2.93736e-05	0.00773894	-0.0401758	-0.00570012	0.0246779	-0.0174893	0.0296211
0.000130452	0.0298946	-0.00417116	0.026122	-0.0167174	0.00262356	0.00350446	0.0601371	0.0178153	-0.0203323	-0.0910972	-0.0186296	-0.0192659	-0.01521	0.0172107	-0.0282677	-0.0244003	0.0203492	0.0263318	-0.00533743	0.0145098	0.0262889	-0.024916	0.00871637	-2.73716e-06	0.00771335	-0.0400612	-0.00653773	0.0209086	-0.0174189	0.0223604
-0.00219039	0.0298194	-0.00419311	0.0261236	-0.0173087	-7.24265e-05	0.00350464	0.0486358	0.0192187	-0.0202012	-0.0908468	-0.0137937	-0.0197307	-0.0149777	0.0172394	-0.0284957	-0.024508	0.0203555	0.0251916	0.00464339	0.0205207	0.0266738	-0.0137255	0.0109185	-1.38865e-05	0.0077412	-0.0401149	-0.00695776	0.018262	-0.0174955	0.0206835
-0.0023706	0.0297787	-0.00419514	0.0261178	-0.0149427	-0.000504411	0.00350522	0.0478303	0.0185417	-0.0202279	-0.0912902	-0.013831	-0.0198583	-0.0146714	0.0172453	-0.0287476	-0.0244738	0.0203348	0.0251746	0.00482112	0.0151365	0.0263705	-0.011788	0.00693226	-1.32178e-05	0.00778132	-0.0401173	-0.00703524	0.0208843	-0.0174961	0.02037
-0.0024385	0.0297063	-0.00419418	0.0261193	-0.0172135	4.15296e-05	0.00350447	0.046677	0.0186646	-0.0202443	-0.0912614	-0.0137653	-0.0198953	-0.0149229	0.017239	-0.0287184	-0.0244692	0.0197957	0.0251101	0.00476927	0.0147905	0.0264701	-0.0120908	0.0073102	-1.05797e-05	0.00775205	-0.0401152	-0.00701117	0.0207409	-0.017494	0.02031
-0.00232719	0.0297349	-0.00418412	0.0261272	-0.0147722	-0.000527545	0.00350287	0.0478523	0.0188609	-0.0202548	-0.0913725	-0.0137758	-0.020042	-0.0148807	0.0172406	-0.0285468	-0.0245085	0.0200435	0.0253308	0.0024845	0.0167034	0.0209209	-0.0124526	0.00701459	1.53669e-05	0.0077607	-0.0401465	-0.00686549	0.0202258	-0.017488	0.0201555
-0.00284145	0.0308308	-0.00387104	0.0262384	-0.0158668	-0.00173605	0.0048301	0.026264	0.0171878	-0.0202144	-0.0258822	-0.0140684	-0.0211214	-0.0148921	0.0172659	-0.0277443	-0.0241399	0.0200399	0.0149323	0.00641364	0.0160248	0.0231207	-0.0126455	0.00676499	-0.00114167	0.00762388	-0.0402525	-0.0063056	0.0205131	-0.0251636	0.0109565
-0.00247893	0.0298801	-0.00415138	0.0262067	-0.0158335	-0.00173411	0.00342609	0.0301035	0.0180299	-0.0199977	-0.0273441	-0.0141981	-0.0202294	-0.0149097	0.0172568	-0.0277137	-0.0231586	0.0200143	0.00886113	0.00527692	0.0154411	0.0223381	-0.0124573	0.00635571	-0.000792836	0.00774792	-0.040202	-0.00658445	0.0189298	-0.0212738	0.0106537
-0.00235317	0.0304693	-0.00409091	0.0261958	-0.0156912	-0.00154791	0.00416967	0.0258826	0.0182479	-0.018841	-0.0246395	-0.0141012	-0.0205041	-0.0150945	0.0172602	-0.0276742	-0.0233087	0.0198439	0.00477391	0.00530851	0.0151466	0.0254857	-0.0125054	0.00678171	-0.000962421	0.00765673	-0.0401408	-0.00669552	0.0207194	-0.0208815	0.0104291
-0.00249402	0.0309181	-0.00409206	0.0263098	-0.0159694	-0.0010984	0.0039283	0.0250225	0.0181345	-0.02055	-0.0212873	-0.0140311	-0.018924	-0.0149676	0.0171472	-0.0280381	-0.00415658	0.01973	0.00967971	0.00538453	0.0112394	0.0257079	-0.0124125	0.00643028	-0.000467656	0.0077273	-0.0404403	-0.00640847	0.0204426	-0.0223054	0.0097961
-0.00249526	0.0302737	-0.00406408	0.0262926	-0.0159696	-0.00131674	0.00564817	0.0178459	0.0178119	-0.020121	-0.0219504	-0.0141283	-0.0201465	-0.0149908	0.0171922	-0.0275535	-0.0156566	0.0199296	0.00725362	0.00528477	0.0124938	0.0253638	-0.0124207	0.00611165	-0.000444662	0.00758083	-0.040194	-0.00658965	0.01828	-0.0212234	0.00954174
-0.00253855	0.0304309	-0.00403426	0.0116233	-0.0156065	-0.0015186	0.00437721	0.0108425	0.0182707	-0.0200768	-0.0207564	-0.0140883	-0.0186665	-0.0109737	0.0172576	-0.0273019	-0.0126191	0.0199457	0.00700647	0.00521708	0.0154798	0.0245524	-0.0125763	0.00587131	-0.000457795	0.00765997	-0.0403058	-0.00650981	0.0149861	-0.0206642	0.00839061
-0.00244555	0.0302555	-0.00397094	0.005876	-0.015807	-0.00145808	0.00421975	0.0172791	0.0180851	-0.0207762	-0.0177164	-0.0140877	-0.0200671	-0.00902595	0.0169952	-0.0278594	-0.0132122	0.019939	0.00747571	0.0051933	0.013366	0.0244445	-0.0125306	0.00582899	-0.000531498	0.007709	-0.0403181	-0.00649361	0.00995563	-0.0208393	0.00824319
-0.00248052	0.0302042	-0.0039403	0.00598045	-0.0155764	-0.00177178	0.00471043	0.00727192	0.0179704	-0.0203955	-0.0148791	-0.0141124	-0.0203037	-0.00765986	0.0172347	-0.0279138	-0.012821	0.0199296	0.00711359	0.00526391	0.0170995	0.0247359	-0.0124793	0.00617252	-0.000542477	0.00765869	-0.0402904	-0.00658182	0.00700957	-0.0206173	0.00793491
-0.00251896	0.0299959	-0.00408873	0.0111337	-0.0140217	-0.00153989	0.0045	-0.00121994	0.00614816	-0.020419	-0.0160191	-0.0083313	-0.0199343	-0.0101975	0.0172309	-0.0277017	-0.0115485	0.0199201	0.00816354	0.00525377	0.0155199	0.0236736	-0.0166674	0.00714021	-0.000721637	0.00225429	-0.0402789	-0.0065916	0.0106749	-0.0208415	0.00758818
-0.00248713	0.0302003	-0.00403402	0.00916272	-0.0139222	-0.0016503	0.0043987	0.00962294	0.00202406	-0.020199	-0.0161415	-0.0117552	-0.0199216	-0.0086473	0.0170237	-0.0273991	-0.0114713	0.0199257	0.0083181	0.00518365	0.0147309	0.024785	-0.0125497	0.00618079	-0.000589713	0.00768762	-0.0402601	-0.00659913	0.00961642	-0.0206413	0.00754406
-0.00247557	0.0301691	-0.00400674	0.00919061	-0.0140612	-0.00167381	0.00441174	0.00769931	0.00444118	-0.0202298	-0.0157195	-0.0105295	-0.0199955	-0.00856274	0.0170085	-0.0275635	-0.0111701	0.0199244	0.00794661	0.00522187	0.014854	0.0246615	-0.0125412	0.00637943	-0.000570421	0.00663457	-0.0402622	-0.00658282	0.008635	-0.0206829	0.00745524
-0.0024756	0.0300825	-0.00401979	0.00807361	-0.0145677	-0.00162083	0.0044569	0.00646967	0.00559679	-0.0202483	-0.0149492	-0.00937187	-0.0202409	-0.00824801	0.0169774	-0.0277481	-0.0116085	0.0199289	0.00749949	0.00508826	0.0150478	0.0247168	-0.0127286	0.0065974	-0.000601265	0.00456452	-0.0402772	-0.00656888	0.00808434	-0.020712	0.00739543
-0.0024852	0.0301004	-0.00403187	0.00706573	-0.0143654	-0.00163339	0.00446049	0.00655288	0.00529397	-0.020222	-0.0148795	-0.0101506	-0.0201097	-0.00842142	0.0169686	-0.0276067	-0.0116182	0.0199263	0.00767483	0.00519492	0.0150983	0.024536	-0.0128414	0.00659385	-0.000591787	0.00465178	-0.0402718	-0.00657238	0.00799431	-0.0206846	0.00737209
-0.00248261	0.0300762	-0.00401448	0.00713282	-0.0143163	-0.00166604	0.00446276	0.00630445	0.00513801	-0.0202272	-0.0149698	-0.00999342	-0.0201116	-0.00841891	0.0169395	-0.0276353	-0.0115961	0.0199279	0.00756619	0.00517613	0.0149467	0.0243981	-0.0128272	0.00652473	-0.000599145	0.00509792	-0.0402675	-0.00657371	0.00807359	-0.0207133	0.00735731
-0.0024857	0.0300214	-0.00276939	0.0074529	-0.0173013	-0.00163949	0.00446804	0.00648538	0.00572706	-0.0203307	-0.0151006	-0.00959629	-0.018021	-0.00859815	0.0165077	-0.0274742	-0.011207	0.0199279	0.00569449	-0.00227046	0.0159243	0.0224674	-0.0125638	0.0050649	-0.00179384	0.00493501	-0.0392187	-0.00657535	0.00784977	-0.00470824	0.00672187
-0.0024854	0.0300586	-0.00279409	0.00743115	-0.0168338	-0.0016396	0.00446668	0.00608244	0.00572139	-0.0203263	-0.0151048	-0.00961144	-0.0180639	-0.00858488	0.016508	-0.0275247	-0.0113608	0.0199279	0.00626181	0.000784655	0.0158728	0.0225614	-0.0125697	0.00506504	-0.00177727	0.00492937	-0.0392318	-0.00657472	0.00791119	-0.00499702	0.0067203
-0.00248318	0.0300492	-0.00335261	0.0073608	-0.0156284	-0.0016474	0.00446062	0.00627274	0.00538327	-0.0166179	-0.0150886	-0.00973463	-0.018739	-0.00857904	0.0167464	-0.0275785	-0.0113436	0.0199274	0.00638709	0.00196367	0.0155913	0.0227685	-0.012626	0.00606473	-0.00165713	0.00498483	-0.0394748	-0.00461161	0.00791611	-0.00651313	0.00661441
-0.00248341	0.0300357	-0.00323089	0.00740128	-0.0155587	-0.0016451	0.00446615	0.0058742	0.00551061	-0.0170848	-0.0150555	-0.00964566	-0.0184093	-0.0085707	0.016699	-0.0275622	-0.0113378	0.0199274	0.00677675	0.00045794	0.0155513	0.0227597	-0.0126173	0.00583558	-0.00159456	0.0049747	-0.0394411	-0.00515421	0.00787266	-0.00665445	0.00660621
-0.00244705	0.00788967	-0.00331873	0.00731611	-0.0156351	-0.00164775	0.00443828	0.00637971	0.0055556	-0.0171212	-0.0150371	-0.0100476	-0.0186167	-0.00856998	0.0166891	-0.027566	-0.011337	0.0199022	0.00645393	-0.000934144	0.0156472	0.0202808	-0.0126591	0.00566718	-0.00134149	0.00462612	-0.0394939	-0.00515302	0.0079147	-0.00716849	0.00568907
-0.00247526	0.0101242	-0.00340093	0.00715332	-0.0151944	-0.0016483	0.0038629	0.0063506	0.0055388	-0.0175847	-0.0150436	-0.0097264	-0.0184329	-0.00745781	0.016687	-0.0275474	-0.0113612	0.0199247	0.00638719	0.00107473	0.0155886	0.0187282	-0.0126851	0.00582859	-0.00142925	0.00433612	-0.0394275	-0.00177463	0.00790428	-0.00671049	0.00559641
-0.00248681	0.0103619	-0.00331307	0.00734423	-0.0153047	-0.00164505	0.00397484	0.00632692	0.00557515	-0.0172361	-0.0150303	-0.00975044	-0.0184567	-0.00773041	0.0167167	-0.0275501	-0.00895717	0.0199092	0.0060105	-0.000349302	0.0155871	0.0197646	-0.0125306	0.00577287	-0.0014359	0.00468538	-0.0394505	-0.0033713	0.00770502	-0.00692723	0.00559512
-0.0024865	0.00774648	-0.00333495	0.0072393	-0.0152875	-0.00164778	0.0038106	0.00635315	0.00555318	-0.0169966	-0.0150191	-0.00977144	-0.0184563	-0.00807802	0.0166849	-0.0275514	-0.00961408	0.0199187	0.00634887	7.53178e-05	0.0156087	0.0191696	-0.0126755	0.00574408	-0.00139666	0.00437772	-0.0394523	-0.00291475	0.00791048	-0.00695377	0.00553645
-0.00377147	0.00658262	-0.00330534	0.00731077	-0.015394	-0.00166041	0.00378244	0.00640956	0.00602294	-0.0166355	-0.0150301	0.00312577	-0.0184617	-0.00835305	0.0165334	-0.0232377	-0.0102193	0.0123884	0.00640335	0.000135703	0.0155742	0.0152846	-0.0126411	0.00616502	-0.000312524	0.00445754	-0.0396329	-0.00245514	0.00790627	-0.00713532	0.00487278
-0.00413154	0.00692118	-0.0033442	0.00732176	-0.0153655	-0.00165442	0.00366208	0.00640568	0.00586677	-0.0170836	-0.015037	0.000483733	-0.0184749	-0.00811262	0.0164565	-0.0237016	-0.0105824	0.0106598	0.00638894	0.000324764	0.0155795	0.0140776	-0.0126424	0.00598778	-0.000350838	0.00446203	-0.0394604	-0.00279433	0.00787249	-0.00696072	0.0048139
-0.00398633	0.00696464	-0.00332948	0.00732255	-0.015343	-0.00165407	0.00383634	0.0064019	0.00594617	-0.0170087	-0.015038	0.000333865	-0.0184718	-0.00814161	0.016479	-0.0233846	-0.0104287	0.0106443	0.00638979	0.000173049	0.0155948	0.0145834	-0.0126545	0.00603829	-0.000438739	0.00446359	-0.039468	-0.00291131	0.0078813	-0.0069438	0.00481178
-0.00427284	0.00683558	-0.00331272	0.00731541	-0.0153541	-0.00165463	0.00385299	0.00639674	0.00582477	-0.0167726	-0.0150359	0.000328934	-0.0184835	-0.0082878	0.0165361	-0.0232464	-0.0103101	0.0107427	0.00637845	0.000291585	0.015579	0.0141486	-0.0126451	0.00602715	-0.000277467	0.0044661	-0.0394841	-0.00304985	0.00788175	-0.00692085	0.00478925
-0.00431492	0.00684862	-0.0033277	0.00742426	-0.0153242	-0.00165518	0.00539737	0.00410214	0.00591806	-0.0168248	-0.0150341	0.00146641	-0.0184907	-0.00813597	0.0156169	-0.0199981	-0.0103861	0.0104497	0.00636124	8.46049e-05	0.0157086	0.0144416	-0.00435708	0.00598112	-0.000316158	0.00445864	-0.0394761	-0.00287996	0.00789363	-0.00616607	0.00446801
-0.00437652	0.00695198	-0.00335106	0.00742393	-0.0153294	-0.00165351	0.00627606	-0.00117044	0.00471193	-0.0160624	-0.0150341	0.00139906	-0.018492	-0.00813501	0.0159403	-0.0107386	-0.0102027	0.0105711	0.00740035	-0.000328863	0.0157751	0.0143831	0.00120859	0.00598065	-0.000117076	0.00215375	-0.0394936	-0.00375967	0.00290933	-0.00639872	0.00408966
-0.00427548	0.00687452	-0.00332866	0.00732583	-0.0153482	-0.00165401	0.00501312	0.00263115	0.00496745	-0.0154986	-0.0150339	0.00113642	-0.0184858	-0.00825379	0.0161044	-0.0101429	-0.0101232	0.0106489	0.00655794	0.000142473	0.0156075	0.0144581	-0.000325773	0.00598929	-0.000333945	0.00347965	-0.0395041	-0.00398736	0.005502	-0.00668422	0.00407607
-0.00427089	0.00690189	-0.00332634	0.00737324	-0.0153311	-0.00165404	0.00467973	0.00214635	0.00334783	-0.0129725	-0.0150344	0.00114375	-0.0184865	-0.00819311	0.0160411	-0.0118434	-0.0102305	0.0105621	0.00646881	-1.14241e-05	0.0156508	0.0143906	-0.00239497	0.00598924	-0.000245997	0.00406408	-0.0394948	-0.00325471	0.00405559	-0.00650492	0.00400637
-0.00425484	0.00687544	-0.00333064	0.00740607	-0.0153317	-0.00165455	0.00459712	0.00188485	0.00315172	-0.0135036	-0.0150346	0.00101023	-0.0184883	-0.00817867	0.015993	-0.0101416	-0.0102705	0.0106415	0.00670838	-4.92172e-05	0.0156749	0.0143715	-0.000974757	0.00599071	-0.00024727	0.00398746	-0.039487	-0.00334318	0.00452734	-0.00644019	0.00398162
-0.00430368	0.00688752	-0.00333201	0.007392	-0.0153319	-0.00165423	0.00471369	0.00167884	0.0048119	-0.0120992	-0.0150344	0.00112688	-0.0184884	-0.00818656	0.0159737	-0.0105086	-0.010286	0.010658	0.00672277	-0.000161646	0.0156524	0.0143829	-0.00122025	0.00598701	-0.00024987	0.00272249	-0.0394879	-0.00339652	0.00400369	-0.00646732	0.0039558
-0.00428254	0.00688329	-0.00333119	0.00739201	-0.0153182	-0.00165449	0.00480701	0.0013323	0.00405357	-0.013009	-0.0150343	0.00108777	-0.0184828	-0.00817851	0.0160178	-0.0105971	-0.0102931	0.00590696	0.00677064	-0.000122634	0.0156595	0.0143834	-0.0012955	0.00599004	-0.00023055	0.00371655	-0.0394939	-0.0033128	0.00437508	-0.00645108	0.0039057
-0.00427734	0.00709446	-0.00333046	0.00740901	-0.0153025	-0.00165176	0.00493484	0.00157399	0.00403747	-0.0124866	-0.0150716	0.000359567	-0.0184848	-0.00843328	0.0159343	-0.0105725	-0.0104112	0.00674777	0.00677901	-0.000127971	0.0156483	0.0143887	-0.000979731	0.00599616	-0.000223881	0.00300038	-0.0080143	-0.00335244	0.00444389	-0.00592442	0.0024044
-0.00427734	0.00709446	-0.00333046	0.00740901	-0.0153025	-0.00165176	0.00493484	0.00157399	0.00403747	-0.0124866	-0.0150716	0.000359567	-0.0184848	-0.00843328	0.0159343	-0.0105725	-0.0104112	0.00674777	0.00677901	-0.000127971	0.0156483	0.0143887	-0.000979731	0.00599616	-0.000223881	0.00300038	-0.0080143	-0.00335244	0.00444389	-0.00592442	0.0024044
-0.00429032	0.00698241	-0.00328974	0.00738864	-0.0151912	-0.00164759	0.00488489	0.0016573	0.00419369	-0.0124639	-0.0150451	0.00106307	-0.0184853	-0.008725	0.0159446	-0.0106396	-0.0102838	0.00537261	0.00675261	-0.000238408	0.0156719	0.0143904	-0.00052636	0.00599063	-0.000227318	0.00301229	-0.00763012	-0.00332635	0.00446073	-0.00585196	0.00238004
-0.00427936	0.00702441	-0.00331913	0.00739596	-0.015295	-0.00165193	0.00493416	0.00163532	0.00411731	-0.0125136	-0.0150546	0.00079328	-0.0184869	-0.00849267	0.0159527	-0.0106638	-0.0103474	0.00437253	0.00674493	-0.000129846	0.0156723	0.0143904	-0.00103332	0.00599344	-0.000223043	0.00291493	-0.00754004	-0.0033581	0.00451918	-0.00600676	0.00237454
-0.00428745	0.00702122	-0.00330692	0.00739223	-0.015243	-0.00165039	0.00490766	0.00162128	0.00420155	-0.0124609	-0.015054	0.00101094	-0.0184857	-0.00852267	0.0159525	-0.0106529	-0.0103012	0.00459502	0.00674693	-0.000173245	0.0156715	0.0143903	-0.000868152	0.00599219	-0.000223119	0.00293541	-0.00716389	-0.00335672	0.00446448	-0.00590502	0.00236612
-0.00433216	0.0070302	-0.00330058	0.00739523	-0.0152789	-0.00164865	0.00489227	0.00161282	0.00425107	-0.0125129	-0.015057	0.000769532	-0.000627445	-0.00854527	0.0159544	-0.0106526	-0.0102541	0.00494383	0.00674716	-0.000173299	0.0156688	0.0143948	-0.000881314	0.00599198	-0.000224017	0.00302738	-0.00731265	-0.00342024	0.00447887	-0.00548156	0.0020289
-0.00410499	0.00701259	-0.00330358	0.00739256	-0.0152806	-0.00164974	0.00491093	0.00161199	0.00421706	-0.0124524	-0.0150511	0.000950881	-0.0036526	-0.00860898	0.0143779	-0.0106265	-0.0101697	0.00447321	0.0067463	-0.00018307	0.0156673	0.0143949	-0.00087288	0.00599211	-0.000224974	0.00294514	-0.00735936	-0.0033471	0.00446571	-0.00556201	0.00198521
-0.00425725	0.00701055	-0.00335287	0.00739044	-0.0154027	-0.00164852	0.00491245	0.00160703	0.00419942	-0.0124909	-0.0150282	0.000775463	-0.00324244	-0.00854336	0.0123919	-0.0106294	-0.0102317	0.00466128	0.00672642	-3.66781e-05	0.0156683	0.0145156	-0.000849751	0.00600277	-0.000291193	0.00290526	-0.00771754	-0.00336567	0.00447384	-0.00560763	0.00194545
-0.00390466	0.00625827	-0.0033048	0.00740419	-0.015332	-0.00164814	0.0047065	0.00160862	0.0041917	-0.0124938	-0.0150729	0.000826453	-0.00331643	-0.00859885	0.0130438	-0.010672	-0.00973737	0.00459204	0.00678873	-7.92132e-05	0.0157086	0.0144471	-0.000873024	0.00599326	-0.000210156	0.00255218	-0.00749381	-0.00308451	0.00447141	-0.00559391	0.00193086
-0.00389994	0.00638263	-0.00328211	0.00740302	-0.0153018	-0.00164856	0.00485618	0.00160896	0.00415822	-0.0124933	-0.0150474	0.000868795	-0.00311161	-0.00858053	0.0127433	-0.0105064	-0.00979905	0.00457878	0.00676251	-7.74519e-05	0.0157009	0.0144636	-0.000866515	0.00599223	-0.000230058	0.00234798	-0.00744323	-0.00309597	0.00446444	-0.00388067	0.00190184
-0.00407809	0.00653096	-0.00330717	0.00740027	-0.0153153	-0.00164825	0.00484975	0.00160953	0.00418099	-0.0124899	-0.0150475	0.000854608	-0.0031209	-0.00856922	0.0121102	-0.010568	-0.00987613	0.004655	0.00675607	-9.86536e-05	0.0156842	0.0144744	-0.000857204	0.00599315	-0.000238038	0.00275992	-0.0074091	-0.00320452	0.0044698	-0.0040768	0.00189697
-0.00394187	0.00652025	-0.00328212	0.007402	-0.015327	-0.0016491	0.00485712	0.0016095	0.00418189	-0.0124881	-0.015061	0.000866992	-0.0029006	-0.00857193	0.0119244	-0.0105189	-0.00983234	0.00458833	0.00676449	-7.44917e-05	0.0156838	0.0144721	-0.000863842	0.00599232	-0.000230884	0.00246513	-0.00741544	-0.00314016	0.00446645	-0.00405876	0.00188616
-0.00394925	0.00666284	0.00288349	0.00671113	-0.015605	-0.00169459	0.00486976	0.00152715	0.00417668	-0.0124803	-0.00612433	0.00086034	-0.00332463	-0.0084731	0.0122848	-0.0105051	-0.00722166	0.0015114	0.00828395	-6.19967e-05	0.0150567	0.0145065	-0.00188896	0.00513918	-0.000147897	0.00257592	-0.00741345	-0.00492316	0.00432189	-0.00387234	0.00165106
-0.0039624	0.00658396	-0.00136762	0.0044183	-0.0153398	-0.00163784	0.00491738	0.00146957	0.00417433	-0.0124875	-0.00640827	0.000882803	-0.0016495	-0.00850659	0.0121741	-0.0105395	-0.00597421	0.00455452	0.00675828	-0.000102003	0.0154019	0.0145006	-0.00136259	0.00584232	7.03709e-05	0.00283178	-0.00742426	-0.00366551	0.00406621	-0.00404023	0.00158938
-0.00383218	0.00658563	-0.00211976	0.00598629	-0.0152698	-0.00165612	0.00489445	0.00151108	0.00418112	-0.0124825	-0.00757078	0.000870085	-0.00292027	-0.0085047	0.0121958	-0.00669649	-0.0048791	0.00155897	0.00738076	-0.000119006	0.0151702	0.0145077	-0.00133051	0.00495452	-0.000219618	0.00268016	-0.00742344	-0.00360666	0.00444083	-0.00398824	0.00152497
-0.00219502	0.00661109	-0.00137453	0.00542816	-0.0151964	-0.00167837	0.00490219	0.00155851	0.00417967	-0.0124862	-0.00587012	0.0008722	-0.00243492	-0.00849797	0.0121519	-0.00765181	-0.00387085	0.00392081	0.00720557	-0.000126867	0.0150529	0.0144918	-0.00133314	0.00576219	-0.000220602	0.0026802	-0.00692151	-0.00337866	0.00446856	-0.00407155	0.00149002
-0.00371497	0.00656709	-0.00183593	0.00525674	-0.0127279	-0.00169617	0.00490148	0.001642	0.00425182	-0.0124862	-0.00622085	0.000873266	-0.00239798	-0.00848083	0.0111886	-0.00719595	-0.0042024	0.00365778	0.00737134	-0.000133716	0.0151725	0.01449	-0.00131115	0.0057387	-0.000215201	0.00269522	-0.00726193	-0.00277333	0.00445702	-0.00407849	0.00141206
-0.00338717	0.00657293	-0.00160543	0.00477672	-0.0124944	-0.00187001	0.00490625	0.0016467	0.00419436	-0.0124856	-0.00689233	0.00088023	-0.00216833	-0.00848788	0.0113679	-0.007561	-0.00435076	0.00383522	0.00718792	-0.000126963	0.0152367	0.014496	-0.00119153	0.00570272	-0.000220618	0.00270075	-0.00592561	-0.00219265	0.00446435	-0.00407182	0.00139669
-0.00339219	0.00657952	-0.00136703	0.00474262	-0.0125032	-0.00181936	0.00490488	0.00157252	0.00421666	-0.0124873	-0.00632408	0.000877487	-0.00227516	-0.00846793	0.0115758	-0.00701513	-0.00436443	0.00377644	0.00727914	-0.000127033	0.0151809	0.0144929	-0.00125288	0.00573564	-0.000217096	0.00269651	-0.00476565	-0.0024202	0.00446416	-0.00405561	0.00137344
-0.00348596	0.00658583	-0.00153462	0.00480935	-0.00887636	-0.00171081	0.00490596	0.00202765	0.00419158	-0.00576328	-0.00580739	0.000377626	-0.00167769	-0.00845529	0.0119902	-0.00626589	-0.00440944	0.00370851	0.00664676	-0.000984264	0.0151684	0.0145226	-0.00124494	0.00583082	-0.000179891	0.00271263	-0.00655701	-0.00215527	0.0044695	-0.00405257	0.0011792
-0.00353213	0.00658113	-0.0014312	0.00495108	-0.0105322	-0.00171932	0.00491286	0.00162807	0.00420378	-0.00694135	-0.00536184	0.000718104	-0.00221394	-0.00846663	0.0119	-0.00385584	-0.00438423	0.00374272	0.00406138	-0.000504395	0.015123	0.0145192	-0.0012504	0.00573609	-0.000199922	0.00271425	-0.00617715	-0.00295968	0.00447312	-0.00406576	0.00116602
-0.00343805	0.00658164	-0.00147846	0.00460596	-0.00527363	-0.00170668	0.00490397	0.00168999	0.00421513	-0.00799734	-0.00577229	0.000790605	-0.00203809	-0.00857009	0.0117471	-0.00164898	-0.00441188	0.00366374	0.00518275	-0.000328919	0.0151675	0.0145536	-0.00124424	0.00574614	-0.000195145	0.0027055	-0.00546823	-0.0023161	0.00446575	-0.00408326	0.00108567
-0.00340165	0.0065811	-0.00146258	0.00372851	-0.00603534	-0.00172347	0.0049054	0.00171893	0.00421772	-0.00824176	-0.00575701	0.000659491	-0.0021076	-0.00850612	0.0117478	-0.00237621	-0.00437275	0.00367128	0.00487664	-0.000494524	0.0151595	0.0145095	-0.0012471	0.0056612	-0.00023343	0.00271282	-0.00339388	-0.00262919	0.00446356	-0.00404926	0.00106981
-0.00350597	0.00658158	-0.00147101	0.00440731	-0.0046993	-0.00171929	0.00490592	0.00158325	0.00421095	-0.0071548	-0.00578011	0.000710463	-0.00216374	-0.0085178	0.0117513	-0.00268447	-0.00441223	0.00367971	0.00510376	-0.000614679	0.0151674	0.0145246	-0.001252	0.0057536	-0.000193485	0.00270955	-0.00402917	-0.00260016	0.00446396	-0.0040578	0.00105607
-0.00349778	0.00645166	-0.00146316	0.00431051	-0.00557176	-0.00172966	0.00490736	0.000438631	0.00421138	-0.00337493	-0.00568101	0.000666284	-0.00211268	-0.00852941	0.0117953	-0.00284713	-0.00414792	0.00365869	0.00485287	-0.000601284	0.0151092	0.014516	-0.00165206	0.00565457	-0.00021528	0.00271235	-0.00363522	-0.00259693	0.00446216	-0.00405902	0.00101114
-0.00345791	0.0064123	-0.00144936	0.00418146	-0.00516496	-0.00171752	0.00490731	-0.000204324	0.004211	-0.00265495	-0.0055474	0.000711072	-0.00211317	-0.00851473	0.0117991	-0.00276107	-0.00435458	0.00366912	0.00458838	-0.000520152	0.0150591	0.0145252	-0.00148128	0.00525865	-0.000217681	0.00271075	-0.0039686	-0.00260878	0.00447021	-0.00407203	0.00099415
-0.00272175	0.00617	-0.00145994	0.00423478	-0.00476178	-0.00169798	0.00490673	0.00130849	0.0042128	-0.00267727	-0.00561807	0.000695364	-0.00210284	-0.00851773	0.0116418	-0.00235374	-0.00428426	0.00367191	0.0048464	-0.000493822	0.0151285	0.0145238	-0.00134025	0.00525853	-0.0002087	0.00270926	-0.00413948	-0.00279014	0.0044792	-0.00407135	0.000985668
-0.0032536	0.00625442	-0.00145894	0.00425712	-0.00471278	-0.00170125	0.00490946	0.000847837	0.00420168	-0.00186603	-0.00561472	0.000690339	-0.00210598	-0.00852162	0.0116862	-0.00240245	-0.00420991	0.00367208	0.0047542	-0.000560154	0.0150966	0.0145204	-0.00137596	0.00529834	-0.000207262	0.00264466	-0.00406084	-0.00270488	0.00446754	-0.00406839	0.000982605
-0.00296762	0.00620919	-0.00146037	0.00425661	-0.00446328	-0.00170424	0.00490801	0.000852412	0.00420817	-0.0021471	-0.0056179	0.000696596	-0.00210821	-0.00852173	0.0116184	-0.0025135	-0.00427834	0.00367106	0.00479688	-0.000543855	0.0151076	0.0145217	-0.0013906	0.00529264	-0.000212595	0.00266667	-0.00407873	-0.00266974	0.0044657	-0.00407141	0.000979574
-0.00285487	0.00622204	-0.00145696	0.00426294	-0.00457682	-0.00170776	0.00490963	0.000607975	0.00420569	-0.00248379	-0.00562128	0.00062303	-0.00210889	-0.00865009	0.0058634	-0.00251228	-0.00427049	0.00367136	0.00480189	-0.00107592	0.0151061	0.0145166	-0.00140986	0.00535796	-0.000357519	0.00268636	-0.0040427	-0.00265095	0.00446981	-0.00407472	0.000884154
-0.00294954	0.00623522	-0.00149855	0.00426623	-0.00454172	-0.00169569	0.00490979	0.000921481	0.00421894	-0.00243437	-0.00562053	-0.000378867	-0.00186368	-0.00849223	0.00594005	-0.00250089	-0.00425445	0.00367054	0.00480721	-0.00111733	0.0151005	0.0145176	-0.0014043	0.0053743	-0.000211156	0.00268258	-0.00402149	-0.00248811	0.00446685	-0.00407555	0.000880812
-0.00300556	0.00626093	-0.00145714	0.00426152	-0.00461131	-0.00166496	0.0049099	0.000831746	0.00421703	-0.00224259	-0.00561837	0.000320269	-0.00207963	-0.00859025	0.00643407	-0.00252344	-0.00427386	0.00367284	0.00479311	-0.00123061	0.0151125	0.0117539	-0.00120505	0.0053371	-0.000226378	0.00268054	-0.00418936	-0.00141726	0.00383965	-0.00407568	0.000808586
-0.00290093	0.00625581	-0.00147542	0.00428028	-0.00457842	-0.00168498	0.00490967	0.000905286	0.00427196	-0.00245585	-0.0056202	1.54503e-06	-0.00180707	-0.008564	0.00643345	-0.00242515	-0.00426298	0.00367188	0.00369523	-0.00150922	0.0150873	0.0114213	-0.00126528	0.00534295	-0.000326968	0.00267058	-0.00432195	-0.00237397	0.00440711	-0.00407287	0.000799893
-0.00308792	0.00626753	-0.00112652	0.00426643	-0.00458867	-0.00163491	0.00491006	0.000784691	0.0042135	-0.00221453	-0.00548388	0.000150579	-0.00196758	-0.00858888	0.00649984	-0.00251389	-0.00426359	0.0036431	0.00361786	-0.0011667	0.0150095	0.0115729	-0.0012006	0.00529167	-0.000244072	0.002681	-0.00413948	-0.00154671	0.00407696	-0.00407489	0.000790266
-0.0029385	0.00621206	-0.00107852	0.00125947	-0.00335368	-0.00166372	0.00490258	0.000856275	0.00292173	-0.00243794	-0.00291175	-2.49044e-05	-0.00191274	-0.00866744	0.00635282	-0.00238215	-0.00417383	0.00362152	0.00370413	-0.00132371	0.0149779	0.0117613	-0.00116361	0.00533007	-0.000271627	0.002662	-0.0042093	-0.00205793	0.00409111	-0.0037675	0.000735016
-0.0029371	0.00619258	-0.000791745	0.00174806	-0.00343717	-0.00167136	0.00490431	0.000816328	0.00350291	-0.00242033	-0.00208678	-6.42984e-06	-0.00195901	-0.00857578	0.00633608	-0.00240934	-0.00424633	0.00364193	0.00344188	-0.00143509	0.0150229	0.0111056	-0.00117016	0.00533975	-0.000281103	0.00263611	-0.0026199	-0.00204186	0.00397669	-0.00347402	0.000705847
-0.00296539	0.00622291	-0.00115062	0.00228204	-0.00207943	-0.00166865	0.00487608	0.000825875	0.00351825	-0.00240244	-0.00102492	7.44617e-05	-0.00191112	-0.00867655	0.00635631	-0.00143728	-0.0041115	0.00360278	0.00338871	-0.00131132	0.0149981	0.0111219	-0.00124162	0.00532847	-0.000286279	0.0026443	-0.00366464	-0.00203643	0.00400008	-0.00354194	0.000701083
-0.00314188	0.00390225	-0.00117577	0.00145576	-0.00104585	-0.00166453	0.00288339	0.000941076	0.00354312	-0.00246188	-0.00164334	1.19728e-05	-0.00191712	-0.00863712	0.00633698	-0.00144223	-0.00432027	0.00343781	0.00312032	-0.00126793	0.0149674	0.0106208	-0.00123128	0.0053391	-0.000380808	0.00261754	-0.00332703	-0.00119556	0.00481271	-0.00368344	0.000648391
-0.00313052	0.00392695	-0.0011426	0.00146132	-0.00105342	-0.0016645	0.00306822	0.000927172	0.00353601	-0.00246188	-0.00202912	-4.34631e-06	-0.00191712	-0.00863708	0.00633479	-0.00144179	-0.00432031	0.00344093	0.00316642	-0.00126849	0.0149681	0.0106209	-0.00122996	0.00533891	-0.000375947	0.00261771	-0.00333572	-0.00119623	0.00425631	-0.00368308	0.000646219
-0.00309516	0.00394849	-0.00113221	0.0015746	-0.00107405	-0.00166448	0.00226649	0.000925845	0.00353103	-0.00245335	-0.00183528	9.27196e-07	-0.001914	-0.00863332	0.00633473	-0.00144234	-0.00431352	0.00343455	0.00318474	-0.00127182	0.0149703	0.0106822	-0.00122041	0.00533839	-0.000373338	0.00261818	-0.00327355	-0.00143738	0.00424588	-0.00366931	0.00064275
-0.0030986	0.00397932	-0.00115186	0.00146766	-0.00138102	-0.00163883	0.00295226	0.000880096	0.00333979	-0.0024591	-0.00157597	4.43279e-06	-0.00191975	-0.00743927	0.00633262	-0.00154183	-0.00425081	0.00344193	0.00356073	-0.00127141	0.0149657	0.0106771	-0.00121229	0.00533618	-0.000376067	0.00262734	-0.00327955	-0.00139332	0.00285221	-0.003635	0.000617412
-0.0030986	0.00397932	-0.00115186	0.00146766	-0.00138102	-0.00163883	0.00295226	0.000880096	0.00333979	-0.0024591	-0.00157597	4.43279e-06	-0.00191975	-0.00743927	0.00633262	-0.00154183	-0.00425081	0.00344193	0.00356073	-0.00127141	0.0149657	0.0106771	-0.00121229	0.00533618	-0.000376067	0.00262734	-0.00327955	-0.00139332	0.00285221	-0.003635	0.000617412
-0.00304592	0.00398262	-0.00114275	0.00148319	-0.00131789	-0.00163137	0.00261499	0.000875314	0.00339381	-0.00242855	-0.00170716	-2.58006e-06	-0.00191733	-0.00750667	0.00637408	-0.00160173	-0.00425317	0.00388153	0.00335643	-0.000948855	0.0149665	0.00803481	-0.00121978	0.00533716	-0.000364945	0.00262017	-0.00331732	-0.000884699	0.00326988	-0.00352789	0.000569971
-0.0030822	0.00397234	-0.00114302	0.0015023	-0.00139959	-0.0016449	0.00279024	0.00089964	0.00332809	-0.00245525	-0.00100354	-5.12217e-06	-0.00191712	-0.00752993	0.0063368	-0.001495	-0.00425904	0.0034785	0.00335479	-0.00127323	0.00149	0.0106913	-0.00121993	0.00534359	-0.000382001	0.00262516	-0.00331866	-0.00129588	0.00314171	-0.00362159	0.000395376
-0.00306338	0.00400925	-0.0011414	0.001506	-0.00135532	-0.00164308	0.00273526	0.000928422	0.00327116	-0.00243805	-0.001249	-9.88833e-07	-0.00191778	-0.00750492	0.00635097	-0.00151956	-0.00425585	0.00352592	0.00343558	-0.00111578	0.00345683	0.009733	-0.00121976	0.00533712	-0.000376095	0.00261841	-0.003312	-0.00105235	0.00321815	-0.00359513	0.000385361
-0.00308316	0.00399305	-0.00115153	0.00150975	-0.00141366	-0.00166441	0.00277128	0.000991895	0.0033543	-0.00244975	-0.00110798	-8.79412e-07	-0.00191618	-0.0075591	0.00633514	-0.00150931	-0.00425539	0.00349229	0.00333405	-0.0012587	0.00265045	0.00918166	-0.00122006	0.00534563	-0.000387018	0.00262483	-0.00331062	-0.00133986	0.00316544	-0.00357602	0.000371192
-0.00307909	0.00398074	-0.00115062	0.00150039	-0.00141579	-0.00166878	0.00281371	0.000935635	0.00333969	-0.00244726	-0.00110497	-1.62087e-06	-0.00191754	-0.00752663	0.00634391	-0.0015389	-0.00426129	0.00349005	0.00340131	-0.00124192	0.00109935	0.00908059	-0.00121909	0.00533891	-0.000383919	0.00262455	-0.00331151	-0.00125617	0.00313377	-0.00360331	0.000363278
-0.00307919	0.0039816	-0.00114988	0.00150174	-0.00141171	-0.00156542	0.00282014	0.000934401	0.00333916	-0.00244698	-0.00109373	-1.71856e-06	-0.00191818	-0.00752443	0.00634295	-0.00153518	-0.00426005	0.0034934	0.00339793	-0.00124594	0.00110623	0.00908916	-0.00121866	0.00533891	-0.000337352	0.00262454	-0.0033134	-0.00124668	0.00313052	-0.00360308	0.000362995
-0.00308178	0.0039811	-0.00115041	0.00150381	-0.00140704	-0.00162168	0.00281497	0.000895948	0.00333865	-0.0024475	-0.00113351	-2.20321e-06	-0.0019178	-0.00752602	0.00634167	-0.0015271	-0.0042592	0.00350133	0.00337629	-0.00124286	0.00113836	0.0090826	-0.00121909	0.00534172	-0.000330954	0.00262465	-0.00331225	-0.00125024	0.00310853	-0.00359271	0.000362814
-0.00308095	0.00398401	-0.00115094	0.00150048	-0.00140643	-0.00162555	0.00281786	0.000904849	0.00333858	-0.0024459	-0.00110821	-2.1091e-06	-0.00191736	-0.00752816	0.00634166	-0.0015266	-0.00425907	0.00349689	0.00336407	-0.00124605	0.00122863	0.00906152	-0.00121897	0.00534008	-0.000333417	0.00262446	-0.00331318	-0.00125824	0.00312267	-0.00359177	0.000362645
-0.00308032	0.00398532	-0.00114998	0.00150081	-0.00140385	-0.00161319	0.00280916	0.000925079	0.00333686	-0.00244626	-0.00110441	-2.05003e-06	-0.00191752	-0.00752726	0.00634291	-0.00152769	-0.00425901	0.00349585	0.00336734	-0.00124178	0.00117064	0.00906337	-0.00121909	0.0053395	-0.000352247	0.00262462	-0.0033124	-0.0012551	0.00312529	-0.00359785	0.000362532
-0.0030798	0.00397789	-0.00114981	0.00150066	-0.00140895	-0.00186543	0.00285552	0.000917343	0.00333671	-0.00222569	-0.00113331	-9.6409e-08	-0.00191739	-0.00752707	0.00242223	-0.00152435	-0.00425908	0.00350189	0.00338817	-0.00124046	0.00129538	0.0090288	-0.00121899	0.00533938	-0.000342783	0.00262455	-0.00328486	-0.00124976	0.00321762	-0.00359501	0.000328488
-0.00307991	0.00397714	-0.00115542	0.00150518	-0.00140735	-0.00180325	0.00283245	0.000918327	0.0033374	-0.0022632	-0.000827934	0.000198897	-0.00191758	-0.00585969	0.00294177	-0.00152524	-0.00425905	0.00351506	0.00337731	-0.00119235	0.0013287	0.0090355	-0.00122797	0.00534016	-0.000322912	0.00261652	-0.00330217	-0.00123923	0.00322201	-0.00358961	0.000308392
-0.00308218	0.0038354	-0.0012095	0.00150164	-0.00143769	-0.0016678	0.00250804	0.00110759	0.00333736	-0.00240075	-0.00110443	0.000876738	-0.00171855	-0.00575807	0.00175837	-0.00149116	0.000999016	0.00278306	0.00336018	-0.000903454	0.00120257	0.00894019	-0.000980577	0.00478572	-0.000526281	0.00270169	-0.00329161	-0.00125103	0.0030886	-0.00359953	0.000269168
-0.00308218	0.0038354	-0.0012095	0.00150164	-0.00143769	-0.0016678	0.00250804	0.00110759	0.00333736	-0.00240075	-0.00110443	0.000876738	-0.00171855	-0.00575807	0.00175837	-0.00149116	0.000999016	0.00278306	0.00336018	-0.000903454	0.00120257	0.00894019	-0.000980577	0.00478572	-0.000526281	0.00270169	-0.00329161	-0.00125103	0.0030886	-0.00359953	0.000269168
-0.00310431	0.00390077	-0.00121055	0.00150152	-0.00141133	-0.00148336	-0.000235204	0.000983352	0.00246543	-0.00239169	-0.00106684	0.0010869	-0.00191668	-0.00562852	0.00229312	-0.00148443	-0.00191423	0.00335247	0.00337092	-0.000969771	0.00122544	0.00575279	-0.00115972	0.00530194	-0.000394556	0.00250631	-0.00326656	-0.00125418	0.00310655	-0.00360097	0.000223278
-0.00308892	0.00389459	-0.00119591	0.00149986	-0.00142298	-0.00165441	0.000937929	0.00101368	0.00291474	-0.00238235	-0.00110115	0.000694868	-0.00183947	-0.0057484	0.00210908	-0.00148631	-0.000886332	0.00315997	0.00336162	-0.000920152	0.00121091	0.00580723	-0.0011421	0.00515991	-0.000421149	0.00256644	-0.00329367	-0.00125351	0.00310658	-0.00359943	0.000221838
-0.0030944	0.00388404	-0.00115897	0.0015046	-0.00141961	-0.00154192	2.64588e-05	0.00105828	0.00277486	-0.00237601	-0.00110053	0.000782759	-0.00187259	-0.00575184	0.0021323	-0.00147847	-0.00083616	0.00317923	0.00337222	-0.000960172	0.00121268	0.00580356	-0.00116697	0.00492271	-0.000423091	0.00252226	-0.00328535	-0.00125274	0.00313296	-0.0035981	0.000217786
-0.00308785	0.00389371	-0.00115664	0.00149753	-0.00133305	-0.00159237	0.000824805	0.00109627	0.00282573	-0.0023763	-0.000946364	0.000966205	-0.0018474	-0.0048325	0.00198724	-0.00146232	-0.000924115	0.0031378	0.00337759	-0.000925425	0.00121351	0.00578947	-0.00116018	0.00428835	-0.000437195	0.00256306	-0.00329597	-0.00132151	0.00311549	-0.00359753	0.000202495
-0.00308865	0.00387745	-0.00118443	0.0015	-0.00136895	-0.00160788	0.00112345	0.000157117	0.00287438	-0.00237461	-0.000613083	-0.000484277	-0.00192445	-0.00511706	0.00206726	-0.00144447	-0.0012304	0.00303327	0.00343603	-0.000943144	0.00146428	0.00463011	-0.00116748	0.00371572	-0.000567391	0.00258664	-0.00289377	-0.00147858	0.00313558	-0.00359853	0.000187249
-0.00308497	0.00385796	-0.00117771	0.00148595	-0.00135479	-0.0015711	0.000594767	0.000274866	0.0028759	-0.00237159	-0.000141158	0.000474511	-0.00190089	-0.00498923	0.00202997	-0.0014241	-0.00123609	0.00309532	0.00337207	-0.000936549	0.00128301	0.00469484	-0.00116471	0.00377312	-0.000468734	0.00257117	-0.00312393	-0.00145819	0.00313664	-0.00359852	0.000185665
-0.00308722	0.00387669	-0.00117158	0.0014905	-0.0013776	-0.00158301	0.000984699	0.000217285	0.00283906	-0.00237471	-0.000529587	0.000298479	-0.0018935	-0.00483464	0.00205134	-0.00139528	-0.0011841	0.00305012	0.0033753	-0.000925799	0.00144479	0.00459748	-0.00115943	0.00387903	-0.00054328	0.00257776	-0.00297181	-0.00143561	0.0031306	-0.00359943	0.000183917
-0.00308776	0.00387057	-0.00117763	0.00149464	-0.00137726	-0.00158196	0.000841915	0.000352846	0.00253439	-0.00237355	-0.000540333	4.38889e-05	-0.00189295	-0.00487641	0.00207369	-0.00138638	-0.00113629	0.00305881	0.00337424	-0.000939558	0.00133349	0.00458628	-0.00111193	0.00393026	-0.00053713	0.00257452	-0.00302429	-0.00140117	0.00306204	-0.00359861	0.000182068
-0.00308797	0.0038785	-0.000784021	0.00120123	-0.00138462	-0.00158658	0.000908191	0.000421958	0.00276301	-0.00202475	-0.000448827	3.54132e-05	-0.00185992	-0.0048237	0.0020622	-0.00139307	-0.00116458	0.0030484	0.00337504	-0.00110865	0.00134657	0.00461651	-0.00115454	0.00247232	-0.000536546	0.00253327	-0.00300483	-0.00133554	0.00309721	-0.00349986	0.00017013
-0.00308797	0.0038785	-0.000784021	0.00120123	-0.00138462	-0.00158658	0.000908191	0.000421958	0.00276301	-0.00202475	-0.000448827	3.54132e-05	-0.00185992	-0.0048237	0.0020622	-0.00139307	-0.00116458	0.0030484	0.00337504	-0.00110865	0.00134657	0.00461651	-0.00115454	0.00247232	-0.000536546	0.00253327	-0.00300483	-0.00133554	0.00309721	-0.00349986	0.00017013
-0.0030879	0.00387559	-0.00088182	0.00122691	-0.00137668	-0.00158546	0.000885308	0.000431014	0.00268062	-0.00209237	-0.00045536	1.54939e-05	-0.00186468	-0.00485621	0.0020627	-0.00139356	-0.00116218	0.00305031	0.00335836	-0.00104013	0.000908912	0.00461434	-0.00115183	0.00258501	-0.000541298	0.00254145	-0.00254979	-0.00135144	0.00310626	-0.00352272	0.000167526
-0.0030876	0.00387738	-0.000869613	0.00125005	-0.0013817	-0.00158485	0.000865586	0.000452647	0.00264662	-0.0020862	-0.000436871	5.25489e-05	-0.00187157	-0.00484475	0.00144824	-0.00138356	-0.00116798	0.00305272	0.000542669	-0.00104664	0.00133131	0.00462765	-0.00115253	0.00262891	-0.000516136	0.00253771	-0.00242773	-0.00134603	0.00312182	-0.00350758	0.000154759
-0.00308783	0.0038778	-0.000883832	0.00122832	-0.0013738	-0.00158636	0.000843303	0.00044473	0.00264049	-0.00219315	-0.000436024	6.77938e-05	-0.0018698	-0.00484356	0.00110729	-0.00138243	-0.00118151	0.00305175	9.24473e-05	-0.00100282	0.00128199	0.00464702	-0.00114919	0.00260413	-0.000516106	0.00254168	-0.00244059	-0.00135252	0.00311034	-0.00344227	0.000153344
-0.00308494	0.00387708	-0.000886123	0.00123581	-0.00136341	-0.0015931	0.000883427	0.000435129	0.00260605	-0.00214786	-0.000445048	1.24075e-05	-0.00186912	-0.00485663	0.00120806	-0.00138314	-0.00115902	0.00305224	0.000266674	-0.00104288	0.00111674	0.00465006	-0.00114907	0.00265655	-0.00053287	0.00253659	-0.00242113	-0.00135459	0.0031116	-0.00341982	0.000153142
-0.00308739	0.00387738	-0.000851021	0.00117711	-0.00136978	-0.00158706	0.000866003	0.000441548	0.00261442	-0.00214926	-0.00044539	4.18255e-06	-0.0018677	-0.00485046	0.00116131	-0.00138316	-0.00116678	0.00305235	0.000535723	-0.000959744	0.00113585	0.00464059	-0.00114875	0.00263782	-0.000510235	0.00254005	-0.00243585	-0.00134797	0.00311055	-0.00343273	0.000152857
-0.00308938	0.00387741	-0.000877942	0.00118762	-0.00137032	-0.000577486	0.000866645	0.00043684	0.00261561	-0.00214006	-0.00044359	5.20515e-05	-0.00186813	-0.00484946	0.00118508	-0.00132176	-0.00116816	0.00305223	0.000348663	-0.00100175	0.00122543	0.00464381	-0.00114905	0.00263758	-0.000594234	0.00254142	-0.00244872	-0.00134988	0.00247042	-0.00343762	0.000147392
-0.00307452	0.00387716	-0.000894146	0.00123126	-0.00137177	-0.000958392	0.000877145	0.000438158	0.0026226	-0.00214584	-0.000442212	2.49801e-05	-0.00186848	-0.00484971	0.00119123	-0.00133816	-0.00116254	0.00305222	0.000329803	-0.0010054	0.00121184	0.00464966	-0.00114857	0.00263296	-0.000534539	0.00253994	-0.00199261	-0.00135162	0.00148812	-0.00345678	0.000142287
-0.00308761	0.00387715	-0.000882371	0.00122807	-0.00137083	-0.000476451	0.000869393	0.000434412	0.00262218	-0.00215193	-0.00044165	3.93849e-05	-0.00186809	-0.00484824	0.00118333	-0.0013363	-0.00116572	0.00305217	0.000322142	-0.000991742	0.00119913	0.00464374	-0.00114831	0.0026204	-0.000610391	0.00253983	-0.00236499	-0.00135089	0.000772264	-0.00346271	0.000141565
-0.00309188	0.00387732	-0.000902437	0.00122278	-0.00137055	-0.000685527	0.000878644	0.000436958	0.00261924	-0.00214213	-0.000440971	3.03862e-05	-0.00186815	-0.00484886	0.00118987	-0.00131134	-0.00116395	0.00305218	0.000435214	-0.00101307	0.00119232	0.00464562	-0.00114853	0.00262979	-0.000575149	0.00254003	-0.0021134	-0.00135034	0.000701352	-0.00344735	0.000140569
-0.00309016	0.00387718	-0.000894192	0.00122145	-0.00127983	-0.000591666	0.000874835	0.000437884	0.00262373	-0.00214298	-0.000442479	3.3701e-05	-0.00186821	-0.00484606	0.00119178	-0.00134451	-0.00116504	0.00289716	0.000329964	-0.00100344	0.00119139	0.0046447	-0.00114836	0.00261608	-0.000596134	0.00253988	-0.00218624	-0.00135121	0.000910801	-0.000136046	0.000127976
-0.00308988	0.0038772	-0.000896472	0.00122374	-0.00129306	-0.000623963	0.000870992	9.69864e-05	0.00262096	-0.00213437	-0.000442113	3.46128e-05	-0.0018683	-0.00484806	0.00119404	-0.00133972	-0.000915765	0.00292076	0.000334968	-0.00101527	0.00119481	0.00464382	-0.00114416	0.00262743	-0.000590961	0.00254012	-0.0021963	-0.00135104	0.000800896	-4.35228e-06	0.000127356
-0.00308937	0.0038772	-0.000892231	0.00122364	-0.00128817	-0.00057428	0.000871457	0.000337424	0.00262175	-0.00214125	-0.000442214	3.47762e-05	-0.00180946	-0.00483962	0.00119252	-0.00133931	-0.000969345	0.00285172	0.000329806	-0.00100745	0.00119518	0.0046442	-0.00114605	0.00262581	-0.000589123	0.00254013	-0.00216106	-0.00133955	0.000867275	-0.000203823	0.000126759
-0.00308941	0.00387722	-0.000888942	0.00122252	-0.00127911	-0.000587946	0.000872155	0.000331817	0.00262187	-0.00214093	-0.000442062	6.9697e-05	-0.00183046	-0.00479669	0.00119296	-0.0013365	-0.00102424	0.00288028	0.000322067	-0.00100592	0.00119347	0.00464547	-0.00114606	0.00262172	-0.000588053	0.00254002	-0.00212702	-0.00135013	0.000843703	-0.000153914	0.000126473
-0.00140853	0.00387727	-0.000892243	0.00121411	-0.00130333	-0.00111537	0.000872662	0.000317153	0.00263196	-0.00228898	-0.000439961	3.92607e-05	-0.00162384	-0.00483175	0.00119236	-0.00133953	-0.00102183	0.00288656	0.000333707	-0.00101128	0.00116555	0.00285548	-0.00114163	0.00262384	-0.000585687	0.00254044	-0.00215493	-0.0015092	0.000826327	-0.000317222	0.000107365
-0.00169633	0.00387413	-0.000143111	0.00121849	-0.00130095	-0.000550264	0.000918289	0.000314174	0.00262516	-0.00217934	-0.000442243	4.60677e-05	-0.00180763	-0.0048172	0.00119023	-0.00132299	-0.00100468	0.00264548	0.000332984	-0.00103529	0.00106711	0.0031421	-0.00128095	0.00262461	-0.000552629	0.00254093	-0.00209907	-0.00139761	0.00084115	-0.00030152	0.000106459
-0.00145763	0.00387656	-0.000527869	0.00121078	-0.00129992	-0.00098121	0.000879717	0.000279628	0.00263096	-0.00220242	-0.000440311	4.12193e-05	-0.00164138	-0.00482459	0.00119153	-0.00132634	-0.000985358	0.00201335	0.00033437	-0.00101501	0.00115524	0.00295119	-0.00114714	0.00262237	-0.000581154	0.00254072	-0.00212888	-0.00140195	0.00083399	-0.000344541	0.000102028
-0.00157582	0.0037564	-0.000827217	0.00121617	-0.0012924	-0.000698295	0.000868463	0.000282981	0.00262836	-0.00220026	-0.000468722	3.52184e-05	2.41288e-05	-0.00481974	0.00120154	-0.0012583	-0.00102858	0.00192329	0.000335994	-0.00102416	0.00117842	0.00309663	-0.00114554	0.00263774	-0.000581022	0.00252102	-0.0021354	-0.00137387	0.00083585	-0.00044508	9.91811e-05
-0.0016382	0.00388138	-0.00019581	0.00118118	-0.00131222	-0.000418696	0.000921553	0.000288195	0.00162476	-0.0021418	-0.000439215	-0.00044175	-0.00178229	-0.000148198	0.0010838	-0.00123673	-0.00065198	0.00191403	0.000337344	-0.00103811	0.000932854	0.00313483	-0.00121143	0.00262283	-0.00065693	0.00254102	-0.00206684	-0.00140282	0.000833556	-0.000432715	7.38641e-05
-0.00152017	0.00381933	-0.000797031	0.00120817	-0.0012979	-0.000940992	0.00094668	0.000280649	0.00200186	-0.00220159	-0.000262314	-0.000187515	-0.00164991	-0.000682752	0.00113527	-0.00125871	-0.000831488	0.00201211	0.000328906	-0.00103105	0.000944502	0.00304699	-0.00115168	0.00175768	-0.000588596	0.00254717	-0.00213924	-0.00137331	0.000835092	-0.000409726	7.22234e-05
-0.0016247	0.00383869	-0.000454146	0.00118563	-0.00129546	-0.000557501	0.000902509	0.000268897	0.00189239	-0.00217698	-0.00040326	-5.42731e-05	-0.00168237	-0.000764081	0.00111029	-0.0012509	-0.000849083	0.00191227	0.000336536	-0.00103382	0.000968704	0.00303882	-0.0011611	0.00170029	-0.000622081	0.00236355	-0.00208464	-0.00141966	0.000826797	-0.000458762	6.97609e-05
-0.00159649	0.00386263	-0.00039587	0.000957831	-0.00131098	-0.00060681	0.00107702	0.000280749	0.00184097	-0.00180297	-0.000433557	-0.000232585	-0.00140439	-0.000509068	0.00115179	-0.00113445	-0.000732544	0.00147511	0.000514182	-0.000915261	0.000840504	0.00313947	-0.00124069	0.00177519	-0.000652196	0.00242909	-0.00209826	-0.00143077	0.000833637	-0.000448745	6.63355e-05
-0.00160505	0.00384986	-0.000400942	0.00110375	-0.00129602	-0.000561471	0.00105547	0.000280859	0.00184163	-0.00176745	-0.000437741	-0.000119409	-0.00140747	-0.00075189	0.00111915	-0.0011904	-0.000727882	0.00146132	0.000368476	-0.000978058	0.000972064	0.00307797	-0.00121103	0.00161685	-0.000665544	0.00245524	-0.00210001	-0.00142381	0.000825267	-0.000455618	6.59561e-05
-0.000560486	0.00385596	-0.000428418	0.0011518	-0.00130578	-0.000571662	0.000927963	0.000261269	0.00184364	-0.00192656	-0.00044822	-0.00015466	-0.00118778	-0.00059531	0.00112217	-0.00121437	-0.000755615	0.00158164	0.000398027	-0.000994419	0.000933364	0.00310083	-0.00120747	0.00169855	-0.000631625	0.00244577	-0.00207891	-0.00142165	0.000680014	-0.000456233	6.39321e-05
-0.000677224	0.00385445	-0.000414851	0.00108034	-0.00130049	-0.00058348	0.000961621	0.000246857	0.0018361	-0.00187783	-0.000428148	-0.000162926	-0.00123615	-0.00062071	0.00112781	-0.000952304	-0.000743755	0.0016079	0.000395598	-0.000997986	0.000931635	0.00308355	-0.00120769	0.00170386	-0.00064675	0.00243737	-0.00208481	-0.00142506	0.000777766	-0.000454276	6.3448e-05
-0.00109792	0.00266988	-0.000454139	0.00113058	-0.00129519	-0.000588597	0.000920121	0.000252408	0.00162314	-0.00188363	-0.000423937	-0.000176021	-0.00132329	-0.00062334	0.00112409	-0.000693931	-0.000752481	0.00162004	0.000482079	-0.000997151	0.000917396	0.00302782	-0.00119659	0.00171145	-0.000631679	0.00245238	-0.00209295	-0.00143129	0.000718811	-0.000453242	5.53825e-05
-0.00088858	0.00286489	-0.000437748	0.00112342	-0.00129573	-0.00058966	0.000940708	0.000243023	0.00179644	-0.00184731	-0.000434007	-0.000169692	-0.00133467	-0.000551758	0.00112287	-0.000901699	-0.000545539	0.00161328	0.000430055	-0.000968838	0.000873685	0.00304174	-0.00119203	0.00169772	-0.000643021	0.00244509	-0.00130905	-0.00142819	0.000781902	-0.000455332	5.37446e-05
-0.000974219	0.00289321	-0.00044857	0.00113367	-0.00129297	-0.000602709	0.000937324	0.000258976	0.00166342	-0.00185631	-0.000419452	-0.000169303	-0.00131439	-0.00058717	0.00112493	-0.000805148	-0.000654979	0.0015797	0.000427425	-0.0010006	0.000511359	0.00300672	-0.00119676	0.00181455	-0.000640996	0.00244952	-0.00094027	-0.00142715	0.000759601	-0.000450889	5.24376e-05
-0.000839538	0.0028905	-0.00044382	0.00112034	-0.00129322	-0.00059655	0.000942484	0.000271979	0.00168499	-0.00185806	-0.00043203	-0.000166142	-0.00131505	-0.000596957	0.00112425	-0.000834373	-0.000585963	0.00158951	0.000426667	-0.000996	0.000504414	0.00286957	-0.00119756	0.0017688	-0.000640382	0.00244839	-0.0010035	-0.0014266	0.000763297	-0.000449448	5.13813e-05
-0.000841516	0.00287062	-0.000441354	0.00112369	-0.00129412	-0.000598415	0.000944205	0.00026612	0.00169415	-0.00185226	-0.000431229	-0.000167034	-0.00130814	-0.000592089	0.00112384	-0.000832743	-0.000538762	0.00158518	0.000426046	-0.000986298	0.000545521	0.00289016	-0.00119758	0.00174377	-0.000640608	0.00244755	-0.00102726	-0.00142619	0.000773087	-0.000450307	5.1308e-05
-0.000860697	0.00286633	-0.000442833	0.00112287	-0.00129321	-0.000596427	0.000943288	0.00027104	0.00168898	-0.0018529	-0.000432164	-0.000157845	-0.00131299	-0.000596878	0.00112434	-0.000833398	-0.000584561	0.00158625	0.000427821	-0.000994924	0.000532431	0.00287959	-0.00118553	0.00175851	-0.000639692	0.0024267	-0.00098263	-0.00142659	0.000776246	-0.000450366	5.11498e-05
-0.000875922	0.00287148	-0.000440727	0.00112236	-0.00105842	-0.000596235	0.000942551	0.000273234	0.00168137	-0.00185519	-0.000431413	-0.000168107	-0.00131381	-0.000278563	0.00112434	-0.000833261	-0.000584703	0.00158823	0.00042982	-0.000994468	0.000527825	0.00286828	-0.00119336	0.0017516	-0.000639733	0.0024421	-0.00101015	-0.00142634	0.00076711	-0.000450158	5.04056e-05
-0.000892214	0.00205129	-0.000440052	0.00112193	-0.00086991	-0.000595939	0.000953483	0.000319316	0.00167831	-0.00185526	-0.00042897	-0.00016398	-0.00130071	-0.000470166	0.00112441	-0.000836392	-0.000585091	0.00158746	0.000436571	-0.000989651	0.000541585	0.00288028	-0.00118996	0.00173435	-0.000640391	0.00244268	-0.00100656	-0.00141006	0.000771629	-0.000450821	4.61481e-05
-0.000875607	0.00210908	-0.000441318	0.00112248	-0.00105506	-0.000596071	0.00094653	0.000274832	0.00167987	-0.00185484	-0.00036197	-0.000165458	-0.00130063	-0.000360602	0.00112438	-0.000829523	-0.000586584	0.00158558	0.000432272	-0.000991371	0.000539265	0.00288088	-0.00121928	0.00174741	-0.000640408	0.00244283	-0.000965088	-0.00094222	0.000768535	-0.000450059	4.54525e-05
-0.000877697	0.00210255	-0.00044099	0.00112211	-0.000982071	-0.000595338	0.00094561	0.00027654	0.00167655	-0.00185485	-0.000329146	-0.000165913	-0.00129968	-0.000128221	0.00112436	-0.00083208	-0.000590039	0.0015858	0.000430411	-0.000991923	0.000545998	0.0028836	-0.00119035	0.00174253	-0.000638274	0.00244287	-0.000981951	-0.00100858	0.000766654	-0.00045043	4.52293e-05
-0.000877714	0.00207602	-0.000440806	0.00112253	-0.000947615	-0.000594351	0.0009511	0.00028743	0.00167756	-0.00185466	-0.000376922	-0.000165666	-0.00130193	-0.000299206	0.00112443	-0.000831322	-0.000589674	0.00158661	0.000432673	-0.000991647	0.000542627	0.00288164	-0.00121137	0.00174173	-0.000639534	0.00244302	-0.000963065	-0.000688686	0.000767138	-0.000450685	4.46422e-05
-0.000879019	0.00211507	-0.000440076	0.00112193	-0.000964909	-0.000594453	0.000947687	0.000292638	0.0016762	-0.00185526	-0.000377703	-0.00016572	-0.00130572	-0.000219034	0.00058687	-0.00083126	-0.00058879	0.00158649	0.000432071	-0.00099198	0.000541138	0.0028817	-0.00118076	0.00174242	-0.000639039	0.00244261	-0.000967844	-0.000743686	0.000768724	-0.000450841	4.3897e-05
-0.000875056	0.00209971	-0.000440337	0.00105359	-0.000937134	-0.000595448	0.000948109	0.000288991	0.00167243	-0.00185839	-0.000372518	-0.000165559	-0.00130359	-0.000286051	0.000300347	-0.000830518	-0.000588937	0.00158664	0.000433012	-0.0009913	0.000542288	0.00288238	-0.0012042	0.00174122	-0.000638467	0.00244232	-0.000962196	-0.000757919	0.00076761	-0.000450714	4.34554e-05
-0.000877427	0.00209829	-0.000439314	0.00108915	-0.000950061	-0.000594311	0.00069092	0.000288855	0.00166768	-9.59783e-05	-0.000366686	-0.000164524	-0.00130256	-0.000300472	0.000558143	-0.000831142	-0.000591578	0.00156741	0.000432384	-0.000958386	0.000541373	0.00288296	-0.00120053	0.00174266	-0.000638856	0.00244163	-0.00100045	-0.000725634	0.000786459	-0.000361757	3.97511e-05
-0.00087711	0.00210302	-0.000393059	0.00106944	-0.000947494	-0.000593608	0.0007258	0.000291568	0.00166854	-0.000235038	-0.000356112	-0.000163426	-0.00130272	-0.000294982	0.000479654	-0.000830026	-0.000590338	0.00157388	0.000432274	-0.000957065	0.000541402	0.00288198	-0.0012035	0.00174291	-0.000628129	0.00244167	-0.000995863	-0.000738221	0.000776379	-0.000363034	3.96891e-05
-0.000877225	0.0021025	-0.000372822	0.00106812	-0.000940987	-0.000593464	0.000827182	0.000290895	0.00162795	-0.000180601	-0.000312941	-0.000164949	-0.00130277	-0.000295143	0.00041905	-0.000830912	-0.000590342	0.00157523	0.000432218	-0.000969043	0.000541541	0.00288202	-0.00120327	0.00174324	-0.000430496	0.00244173	-0.000999077	-0.000751374	0.000771355	-0.000375412	3.94225e-05
-0.000877209	0.00210164	-0.000377132	0.00108027	-0.000940361	-0.000593547	0.000774317	0.000290115	0.00160601	-0.000140981	-0.000285669	-0.000164004	-0.00130292	-0.000284614	0.000448455	-0.000831062	-0.000589813	0.00157808	0.000432314	-0.000969274	0.000541437	0.00288248	-0.00120333	0.00174277	-0.000466962	0.00244196	-0.000988446	-0.000749251	0.000771837	-0.000378955	3.93046e-05
-0.000767491	0.00121877	-0.000348772	0.00108208	-0.000944794	-0.000594092	0.000905699	0.000290471	0.00162692	-0.000512578	-0.000260544	-0.000152871	-0.00130299	-0.000288494	0.000506685	-0.000830828	-0.000592662	0.00157407	0.000443217	-0.000968409	0.000541349	0.00114212	-0.00128399	0.00174298	-0.000516971	0.00244159	-0.000981852	-0.000684694	0.000766323	-0.000393312	2.98968e-05
-0.000795022	0.00135593	-0.000346725	0.00108102	-0.000943544	-0.000594098	0.000902356	0.000294703	0.0016178	-0.000407284	-0.000270839	-0.000151974	-0.00130745	-0.000298786	0.000543309	-0.000828371	-0.000592586	0.00157496	0.000439739	-0.000958249	0.000541261	0.00135814	-0.00122839	0.00174296	-0.000521498	0.0022299	-0.000985495	-0.000698679	0.000760141	-0.000394797	2.96285e-05
-0.000781198	0.00126913	-0.000312862	0.00108299	-0.000932098	-0.000574375	0.000848043	0.000289802	0.00153561	-0.000470529	-0.000280679	-0.000147996	-0.00131768	-0.000345955	0.000490629	-0.000797433	-0.000592122	0.00157487	0.000407772	-0.000958753	0.000542114	0.00127661	-0.0012387	0.00174282	-0.000523446	0.000566048	-0.000972707	-0.000723748	0.000684377	-0.000397459	2.40088e-05
-0.000785065	0.00131899	-0.000312733	0.000153899	-0.000933137	-0.000568457	0.00081828	0.000296626	0.00160036	-0.000458787	-0.000260287	-0.000125713	-0.00131651	-0.000333876	0.000550481	-0.000806541	-0.000571769	0.0015763	0.000480757	-0.000960982	0.000541487	0.0013085	-0.0012571	0.00174285	-0.000523281	0.000514091	-0.00097339	-0.000718061	0.000681954	-0.000397596	2.32962e-05
-0.000830354	0.00125675	-0.000313211	0.000403006	-0.000938485	-0.000562207	0.000834762	0.000304953	0.00160469	-0.000354183	-0.000262617	-0.000137757	-0.00131116	-0.00035546	0.000526307	-0.000810029	-0.000544897	0.00157636	0.000454332	-0.000964532	0.000541886	0.00125233	-0.00125889	0.00174295	-0.000503235	0.000541406	-0.000853295	-0.000720101	0.000585485	-0.000399189	2.27815e-05
-0.000788149	0.00126096	-0.000315254	0.000423835	-0.000934435	-0.000569694	0.000844448	0.000318833	0.00147904	-0.000484749	-0.000251858	-0.000156974	-0.00131091	0.000177448	0.000539005	-0.000802025	-0.000570425	0.00111076	0.000444696	-0.000962161	0.000542126	0.00121586	-0.00125266	0.00174284	-0.000512169	0.000632338	-0.000816247	-0.000724516	0.000544189	-0.000393744	2.10631e-05
-0.00079993	0.000723658	-0.000323884	0.000368952	-0.000694401	-0.000566296	0.000838651	0.000306718	0.00155002	-0.000486575	-0.000262702	-0.000144337	-0.00131253	-0.000223236	0.000519484	-0.000803012	-0.000579231	0.00108861	0.00043606	-0.000961705	0.000546896	0.00123032	-0.00121599	0.00174286	-0.000545671	0.000689632	-0.000929062	-0.000730607	0.000620937	-0.000398087	2.01002e-05
-0.000808035	0.00064109	-0.000315585	0.000445043	-0.000665495	-0.000559484	0.000835012	0.000307033	0.0015658	-0.00043445	-0.000253399	-0.000146901	-0.0013132	-0.000203054	0.000518118	-0.000801449	-0.000579551	0.00118504	0.000440093	-0.000970393	0.000544275	0.0012307	-0.000937105	0.00174282	-0.00051979	0.000647486	-0.000877393	-0.000736445	0.00060911	-0.000398241	1.94449e-05
-0.00080742	0.000528665	-0.000328156	0.000357428	-0.000667	-0.000561093	0.000833633	0.000307981	0.00158548	-0.000417369	-0.000260449	-0.000313917	-0.00131364	-0.000345759	0.000540697	-0.000831556	-0.000597405	0.00121361	0.000435411	-0.000962293	0.000549638	0.00121411	-0.000692113	0.000781513	-0.000508011	0.000655678	-0.000912434	-0.000647518	0.000609623	-0.000399991	1.66824e-05
-0.000811163	0.000637331	-0.000319663	0.000393319	-0.00058282	-0.000477087	0.000833141	0.000303027	0.00157374	-0.000432856	-0.000259753	-0.000173982	-0.00131303	-0.000312663	0.000382724	-0.00081788	-0.000583625	0.0011424	0.000435849	-0.000963123	0.000570585	0.001223	-0.000824263	0.000745517	-0.000520808	0.000653316	-0.000897359	-0.000466182	0.000612064	-0.000319674	1.60905e-05
-0.000805552	0.000557562	-0.000318393	0.000390731	-0.000635917	-0.000554694	0.000833829	0.000307933	0.00135531	-0.000434427	-0.000259304	-0.000177084	-0.0013142	-0.000332982	0.000510645	-0.000798928	-0.000596877	0.00111756	0.000436578	-0.000963213	0.00054914	0.00122235	-0.000877792	0.000823944	-0.000518797	0.000688232	-0.000892791	-0.000258089	0.000591113	-0.000382812	1.56484e-05
-0.000807699	0.000579121	-0.000324845	0.000374529	-0.00060117	-0.000537044	0.00083347	0.00030768	0.00126923	-0.000422509	-0.000258421	-0.000196597	-0.00131439	-0.000307679	0.000241587	-0.000739912	-0.000611512	0.00111769	0.000437047	-0.000964437	0.000553864	0.00121664	-0.000827226	0.000824876	-0.000519112	0.000674863	-0.00089172	-0.000561063	0.000599145	-0.00037885	1.52291e-05
-0.00080689	0.00055375	-0.00032378	0.000385472	-0.0006122	-0.000463592	0.000832811	0.00030862	0.00127884	-0.00042713	-0.00025854	-0.000190422	-0.00131405	-0.000296832	0.000304642	-0.000583945	-0.000609678	0.00109778	0.000437174	-0.000963362	0.000555259	0.00122085	-0.000841013	0.000852086	-0.000519435	0.000687119	-0.000892713	-0.000430638	0.000594575	-0.000343642	1.48834e-05
-0.000795917	0.000562142	-0.000311178	0.000385024	-0.000629106	-0.000543234	0.000833333	0.000308506	0.000907671	-0.000424811	-0.000259385	-0.000202086	-0.00103447	-0.000306097	0.000268171	-0.000569036	-0.000598933	0.000985967	0.000424372	-0.000964082	0.000557618	0.00121744	-0.000845684	0.000837984	-0.000439588	0.000672779	-0.000885665	-0.000539777	0.000551291	-0.000373675	1.31631e-05
-0.000802691	0.000560396	-0.000318841	0.000381726	-0.000630012	-0.0004517	0.000833336	0.000301746	0.000561875	-0.000430348	-0.000257755	-0.00019666	-0.00113405	-0.0003037	0.000285284	-0.000630647	-0.000601235	0.000979227	0.000335473	-0.00096389	0.000556155	0.00121756	-0.00083684	0.000844372	-0.00034047	0.000679897	-0.000888599	-0.000492888	0.000510031	-0.000335527	1.26061e-05
-0.000789434	0.000335739	-0.000311935	0.000380875	-0.000633131	-0.000511053	0.000833861	0.000292712	0.00053585	-0.000427407	-0.000257334	-0.000196019	-0.00110932	-0.000304099	0.000283079	-0.000610923	-0.000604423	0.00099836	0.000372787	-0.000962974	0.000556904	0.00122167	-0.000845096	0.000841744	-0.000365159	0.000678762	-0.000776153	-0.000485999	0.000371802	-0.000333705	1.21082e-05
-0.000793962	0.000332331	-0.00030915	0.000384552	-0.000631428	-0.000507749	0.000833814	0.000287434	0.000441033	-0.000168304	-0.000265232	-0.000197646	-0.00113698	-0.000305804	0.000283337	-0.000595171	-0.000605511	0.000707196	0.000352206	-0.000969664	0.00055715	0.00118205	-0.000835803	0.000842275	-0.000369442	0.000679187	-0.000797651	-0.000485706	0.000428451	-0.000350799	1.1395e-05
-0.000774541	0.000367281	-0.000308824	0.000120107	-0.000630375	-0.000511165	0.00074919	0.00030103	0.00044733	-0.000200694	-0.000262754	-0.000192063	-0.00115052	-0.00030552	0.000283254	-0.000593791	-0.000601864	0.000543971	0.000272793	-0.000969357	0.000557052	0.00114248	-0.000837692	0.000838045	-0.000360841	0.000707003	-0.000822598	-0.000376274	0.000433252	-0.000342598	1.07966e-05
-0.000777412	0.000363379	-0.000308281	0.000121087	-0.000630931	-0.000506956	0.000753988	0.000301447	0.000446903	-0.000201554	-0.000262176	-0.000191911	-0.00115099	-0.000305747	0.000283496	-0.000598789	-0.000603032	0.000537859	0.000294565	-0.000953323	0.000557088	0.00114301	-0.000840454	0.000836781	-0.000351605	0.000694129	-0.000827487	-0.00038131	0.00044603	-0.000331344	1.07799e-05
-0.000770713	0.000374406	-0.00030878	0.00010017	-0.000632359	-0.000510034	0.00071661	0.00029635	0.000449695	-0.000242338	-0.000251084	-0.000194833	-0.00114431	-0.000305138	0.000283931	-0.000601968	-0.000602539	0.000471938	0.000282109	-0.000968076	0.000557102	0.00114649	-0.000839345	0.000838508	-0.000367873	0.000702271	-0.000841376	-0.000404279	0.000446387	-0.000344167	1.07609e-05
-0.000770179	0.000368427	-0.000308437	5.31772e-05	-0.000631745	-0.000508582	0.000723224	0.000298609	0.000478116	-0.000226379	-0.000256308	-8.3201e-05	-0.00114597	-0.00030552	0.000283385	-0.000598157	-0.000602627	0.000526224	0.000275405	-0.000967804	0.000585719	0.000763346	-0.000838542	0.000835575	-0.0003746	0.000706624	-0.000850794	-0.000389918	0.00045736	-0.000343812	1.01166e-05
-0.00076997	0.000365645	-0.00030844	7.79169e-05	-0.000630043	-0.000508679	0.000728398	0.000297892	0.000446181	-0.000234085	-0.000250363	-0.000152203	-0.00114581	-0.00030538	0.000283247	-0.000598178	-0.000602658	0.000512869	0.000282385	-0.000967303	0.000555767	0.000788007	-0.000835966	0.000836871	-0.000329401	0.000703287	-0.000841416	-0.000390338	0.000453573	-0.000343685	1.00447e-05
-0.00077219	0.000368251	-0.000308712	0.000111481	-0.000630978	-0.000490309	0.00072996	0.000298366	0.000443062	-0.000230496	-0.0002577	-0.000124722	-0.000951132	-0.000306112	0.00028359	-0.000600095	-0.000602973	0.000512319	0.00027632	-0.000968339	0.000550268	0.000857363	-0.000841887	0.000836673	-0.00036636	0.000699514	-0.000828107	-0.000389933	0.00044266	-0.000342798	9.73186e-06
-0.000773036	0.000370862	-0.00030884	9.37411e-05	-0.000632063	-0.000468483	0.00072573	0.000299183	0.000450411	-0.000189234	-0.000258964	-0.000179516	-0.000978572	-0.000305683	0.000278251	-0.00059937	-0.000555031	0.000532768	0.000262998	-0.000964995	0.000554882	0.000842577	-0.000141328	0.00083586	-0.000358871	0.000696876	-0.000834272	-0.000418462	0.000424683	-0.000342604	9.01218e-06
-0.000773771	0.000373887	-0.000308635	0.000201279	-0.000631994	-0.000431291	0.000726235	0.000305426	0.00044478	-0.000228923	-0.000258934	-0.000170899	-0.000931514	-0.000306302	0.000279679	-0.000598665	-0.000589599	0.000522175	0.000251391	-0.000965631	0.000549694	0.00085983	-4.73583e-05	0.000836256	-0.000364275	0.000694238	-0.000729433	-0.000413208	0.000433203	-0.000343005	8.80682e-06
-0.000773179	0.000373812	-0.000310565	0.000154692	-0.000631858	-0.000449679	0.000592869	0.000301116	0.000444751	-0.00022448	-0.000261065	-0.000166459	-0.000805255	-0.000308133	0.000276828	-0.00059874	-0.000560207	0.000517433	0.000282027	-0.000965335	0.000555167	0.000860589	-8.38394e-05	0.000825128	-0.000365105	0.000693562	-0.000741494	-0.000407959	0.000433301	-0.00034143	8.38867e-06
-0.000773182	0.000372615	-0.000310405	0.000144659	-0.000631859	-0.00045035	0.000599926	0.000301639	0.000444732	-0.000225237	-0.000260697	-0.000167178	-0.000817345	-0.000307263	0.000273602	-0.000598758	-0.000565986	0.000518138	0.000281355	-0.000965264	0.000554946	0.000858798	-8.79627e-05	0.000829583	-0.000364562	0.000694542	-0.000697487	-0.000407953	0.00043307	-0.000338735	8.3588e-06
-0.000701133	0.000372454	-0.000279329	0.000142636	-0.00063242	-0.000456668	0.00064102	0.000297026	0.000444949	-0.000230988	-0.000257711	-0.000162868	-0.000812615	-0.000228592	0.000272891	-0.00059953	-0.000265406	0.000515293	0.000271953	-0.000965603	0.000554797	0.00085944	-0.000185147	0.000830304	-0.000363435	0.000695794	-0.000747582	-0.000407399	0.000427264	-0.000338642	8.07783e-06
-0.000646559	0.000371873	-0.000230906	0.000144788	-0.000632117	-0.000456501	0.000631421	0.00030088	0.000444924	-0.00022236	-0.000256931	-0.000171793	-0.00082053	-0.000304462	0.000267456	-0.000599276	-0.000166069	0.00051326	0.000250305	-0.000965296	0.00055651	0.000860841	-0.000192081	0.000825666	-0.000366003	0.00069572	-0.000744995	-0.000310353	9.93254e-05	-0.000336006	7.71428e-06
-0.000692532	0.000371925	-0.00024234	0.000137726	-0.000205718	-0.00045551	0.000606706	0.000297542	0.000443216	-0.000223679	-0.000259521	-0.000167086	-0.000816511	-0.000215549	0.000270204	-0.000599356	-0.000219898	0.000550192	0.000264167	-0.000964548	0.000555427	0.000858677	-0.000166979	0.000829434	-0.00036401	0.00066661	-0.000737488	-0.000339307	0.000202644	-0.000335652	7.39168e-06
-0.000686461	0.000372171	-0.000239685	0.000142279	-0.000131547	-0.000458895	0.000609604	0.000294422	0.000445161	-0.000212499	-0.000258029	-0.000167418	-0.000817817	-0.000251762	0.000270208	-0.000599436	-0.000100643	0.00052617	0.000264421	-0.000945372	0.000555107	0.000859787	-0.000166276	0.000828376	-0.000364492	0.000549936	-0.000738292	-0.000344314	0.000226579	-0.000334057	7.14981e-06
-0.00069136	0.000372048	-0.000235635	0.000141379	-0.000154256	-0.000458073	0.000605211	0.000294558	0.000444298	-0.00022381	-0.000258169	-0.000167806	-0.000817433	-0.000216054	0.000270602	-0.000599392	-0.000141508	0.000527829	0.000258702	-0.000946521	0.000555321	0.000859803	-0.000164673	0.000828408	-0.000364181	0.00056391	-0.00073918	-0.000282519	0.000216611	-0.000334571	7.12642e-06
-0.000689592	0.000372152	-0.000234021	0.000140984	-0.000121372	-0.000458118	0.000607543	0.000295164	0.0004443	-0.000222929	-0.000258113	-0.000167778	-0.000818658	-0.000228674	0.000270459	-0.000599391	-0.000129811	0.000525957	0.000259418	-0.000950754	0.000554695	0.000860049	-0.000165418	0.000812627	-0.000364478	0.000565909	-0.000740613	-0.000291417	0.000209544	-0.000334842	7.10866e-06
-0.000685725	0.000372078	-0.000247794	0.000140708	-0.000139776	-0.000458814	0.000607608	0.00029574	0.000445416	-0.000218688	-0.000258297	-0.000167345	-0.00081728	-0.000242774	0.000270193	-0.000601117	-0.00018131	0.000527274	0.000263219	-0.000946899	0.000555196	0.000467774	-0.000163953	0.000828603	-0.000364544	0.000560057	-0.000740833	-0.000310043	0.000218703	-0.000335534	6.64797e-06
-0.000685895	0.000372057	-0.000228039	0.000140608	-0.000171327	-0.00045813	0.000606869	0.000296052	0.000444547	-0.000220422	-0.00025814	-0.000167616	-0.000817726	-0.000234341	0.000270393	-0.000599895	-0.000161912	0.000528135	0.000260677	-0.000948924	0.000555184	0.000212623	-0.000166161	0.000818439	-0.000364349	0.000567511	-0.000739464	-0.000290301	0.000197284	-0.000334846	6.43472e-06
-0.000686354	0.000371963	-0.000244072	0.000140684	-0.000153906	-0.000458259	0.000606727	0.000293894	0.000444675	-0.000218868	-0.000258117	-0.000167691	-0.000816462	-0.000236185	0.000270437	-0.000600635	-0.000148094	0.00053197	0.000260924	-0.000904749	0.000555177	0.000203945	-0.00016712	0.000828586	-0.000364518	0.000240262	-0.000738496	-0.000299971	0.000210513	-0.000334755	6.11187e-06
-0.000678044	0.000372036	-0.000236238	0.00014066	-0.000124324	-0.000458028	0.000606771	0.00027177	0.000444684	-0.000219635	-0.000257831	-0.000167703	-0.000768151	-0.000237997	0.00027681	-0.000600835	-0.000159586	0.000532926	0.000261109	-0.000944285	0.000554603	0.000239697	-0.000172621	0.000823176	-0.000364484	0.000293288	-0.000731283	-0.000300038	0.000211702	-0.000334869	6.10834e-06
-0.000670078	0.000371854	-0.000236956	0.000140528	-0.000112805	-0.0004581	0.000606145	0.000265169	0.00044486	-0.000238245	-0.000257343	-0.00016772	-0.000762816	6.79644e-05	0.000283949	-0.000600291	-0.000142958	0.000531087	0.000272682	-0.000824596	0.00055533	0.00029952	-0.000171521	0.00081554	-0.000364288	0.000353413	-0.000732677	-9.38148e-05	0.000203052	-0.000334748	5.80593e-06
-0.000676987	0.000371911	-0.000236724	0.000140306	-0.000133871	-0.000458204	0.000606332	0.000267251	0.000443424	-0.000227828	-0.000257505	-0.000167724	-0.000769957	-1.07537e-05	0.000278829	-0.000600438	-0.000150168	0.000531641	0.00027117	-0.000807847	0.000555089	0.000281955	-0.000168675	0.000819783	-0.000364332	0.000306463	-0.00073435	-5.04626e-05	0.000207075	-0.000334879	5.75644e-06
-0.00067563	0.000371913	-0.000237297	0.000140035	-0.000133277	-0.000458202	0.000606033	0.000267553	0.000443552	-0.000228448	-0.000257537	-0.000167721	-0.000770159	-1.32767e-05	0.000278833	-0.000600417	-0.000150128	0.000531641	0.000271168	-0.000810875	0.000555083	0.000272455	-0.000168651	0.000819895	-0.000364315	0.000306019	-0.000734015	-6.58114e-05	0.000206813	-0.000334882	5.75589e-06
-0.000638229	0.000371933	-0.000236757	0.000140318	-0.000124449	-0.000458199	0.000606193	0.000267878	0.00044378	-0.000226557	-0.000257543	-0.000167701	-0.000770157	-1.40788e-05	0.000279546	-0.000600242	-0.000148668	0.000532412	0.000266898	-0.00081784	0.000555098	0.000276655	-0.000168506	0.000819518	-0.000364332	0.000296409	-0.000734252	-7.4501e-05	0.000206028	-0.000335074	5.71091e-06
-0.000657954	0.00037193	-0.000237107	0.000140296	-0.000123393	-0.00045816	0.000605171	0.000269416	0.000443884	-0.000224715	-0.000251814	-0.000167697	-0.000770908	-3.32579e-05	0.000280481	-0.000600603	-0.000149549	0.000532071	0.000269601	-0.000816808	0.000555161	0.000252506	-0.00017018	7.63162e-06	-0.000364354	0.000298579	-0.000733878	-9.65393e-05	0.000205999	-0.00033493	5.05567e-06
-0.000658478	0.0003704	-0.000236888	0.000113372	-0.000126299	-0.000458028	0.000605798	0.00026828	0.000443542	-0.00022788	-0.000256672	-0.000161704	-0.000750531	-2.24569e-05	0.000266409	-0.000595715	-0.000150254	0.000412275	0.000268434	-0.000816515	0.000576602	0.000252156	-0.000159551	2.83368e-05	-0.000373354	0.000268682	-0.000733649	-0.00010541	0.000205985	-0.000331573	4.90172e-06
-0.000593039	0.000371367	-0.000237498	0.000125707	-0.000125586	-0.000458	0.000606673	0.000270684	0.000443498	-0.000226724	-0.000262167	-0.000161881	-0.000754409	-2.22497e-05	0.000266371	-0.000596143	-0.000149187	0.000417937	0.000268382	-0.000816119	0.000567925	0.000253823	-0.000166618	-9.19358e-07	-0.000377967	0.000261832	-0.000733431	-0.000105309	0.00020522	-0.000333356	4.83108e-06
-0.000593856	0.000371339	-0.000237496	0.000121739	-0.000125667	-0.000458002	0.000606576	0.000269855	0.000443503	-0.000227102	-0.000261488	-0.000162084	-0.000754227	-2.22577e-05	0.000267338	-0.000596121	-0.00014927	0.00041773	0.000268498	-0.000816123	0.000567926	0.000253383	-0.00016374	1.01243e-05	-0.000377663	0.000262159	-0.000733542	-0.00010548	0.000205483	-0.000332843	4.82935e-06
-0.000585911	0.000371148	-0.000237088	0.000117889	-0.000126451	-0.00045806	0.000606696	0.00026944	0.000443529	-0.000227223	-0.000259264	-0.000162573	-0.000751207	-2.53761e-05	0.00026939	-0.000595825	-0.000149049	0.000419575	0.000268321	-0.000812803	0.000568726	0.00025578	-0.000163333	4.67117e-05	-0.000371786	0.000268274	-0.000733583	-0.000102323	0.000205469	-0.000332761	4.81256e-06
-0.000587331	0.0003709	-0.000237201	0.000121173	-0.000127504	-0.000458153	0.000606336	0.000269461	0.000443559	-0.000226749	-0.000257228	-0.000168476	-0.000752687	-2.51528e-05	0.000267958	-0.000596036	-0.000149455	0.000417319	0.000118622	-0.000813292	0.000568015	0.000254903	-0.000165357	5.66647e-05	-0.000369963	0.000269309	-0.000733592	-0.000102114	0.000202268	-0.000332777	4.75664e-06
-0.000587893	0.000371331	-0.000237212	0.000120612	-0.000126373	-0.000162725	0.000605412	0.000269479	0.000443556	-0.000221062	-0.00025677	-0.000163029	-0.000751932	-2.40689e-05	0.000268446	-0.00059607	-0.000149648	0.00041433	0.000214419	-0.000813828	0.000567779	0.000257567	-0.000165271	3.87606e-05	-0.000372803	0.000269595	-0.000733701	-0.000102456	0.000206316	-0.000332992	4.60119e-06
-0.000589863	0.000371127	-0.000237215	0.000121673	-0.000126378	-0.000308927	0.00060599	0.000274763	0.00044356	-0.000226322	-0.000258061	-0.000163565	-0.00047743	-2.37581e-05	0.00026857	-0.00059814	-0.000151041	0.000407265	0.000138926	-0.000813802	0.00056792	0.000257401	-0.000165064	3.91399e-05	-0.000373253	0.00026996	-0.000756928	-0.000101987	0.000204387	-0.000332757	4.34645e-06
-0.000588797	0.000371875	-0.000237333	0.00012175	-0.00010522	-0.000311136	0.000606286	0.000277006	0.000443556	-0.000226899	-0.000258089	-0.000163779	-0.0004993	-2.87693e-05	0.000202904	-0.000599691	-0.000154594	0.000410485	0.000199267	-0.000787817	0.000568033	0.000257377	-0.000165506	3.75206e-05	-0.000374438	0.000269377	-0.000738809	-0.000101345	0.000186283	-0.000332598	4.28557e-06
-0.000589199	0.000374724	-0.00023842	0.000119755	-9.40155e-05	-0.000273642	0.000608644	0.000270358	0.000443571	-0.000233551	-0.000258595	-0.00016302	-0.000521266	-2.421e-05	0.000198446	-0.000599197	-0.000152182	0.000411988	0.00020927	-0.000190665	0.000570497	0.000255327	-0.000164835	2.13673e-05	-0.000372632	0.000270562	-0.000737277	-9.99666e-05	0.000205851	-0.000332877	3.71163e-06
-0.000588988	0.000377027	-0.000239702	0.000118152	-0.000102728	-0.000264989	0.00060943	0.000269979	0.000399238	-0.000230605	-0.000256616	-0.000165102	-0.000528544	-2.37791e-05	0.000169568	-0.000597247	-0.00015165	0.000411417	0.000200367	-0.0002109	0.00056999	0.000257128	-0.000164614	8.25312e-06	-0.000373008	0.000273012	-0.000736706	-9.45102e-05	0.000203932	-0.00033271	3.66928e-06
-0.000589129	0.000376573	-0.000239359	0.00012089	-0.000100971	-0.000277656	0.000609841	0.000269793	0.000160616	-0.000227291	-0.000230397	-0.000162293	-0.000509157	-2.54619e-05	0.000178509	-0.000600958	-0.000171983	0.000410635	0.000202283	-0.000218726	0.000568917	0.000256251	-0.000165234	4.00285e-05	-0.000372345	0.000269683	-0.000735497	-9.98776e-05	0.000202635	-0.000332838	3.52189e-06
-0.000589006	0.000378358	-0.000239469	0.000118932	-9.91912e-05	-0.000276491	0.000608188	0.000269902	0.000180643	-0.000228671	-0.00020247	-0.000164274	-0.000515709	-2.45531e-05	0.000178529	-0.000598105	-0.000155255	0.000411223	0.000205817	-0.000206986	0.000568728	0.000256915	-0.000166991	2.03037e-05	-0.000372406	0.000270036	-0.000736438	-9.63873e-05	0.000203851	-0.000333006	3.51152e-06
-0.000589097	0.000376559	-0.000239438	0.000119235	-9.93759e-05	-0.000269784	0.000608062	0.000270089	0.000171198	-0.000228311	-0.00021563	-0.000160714	-0.000513981	-2.4758e-05	0.000183596	-0.000598371	-0.000158786	0.00041184	0.000196413	-0.000211939	0.000568787	0.000256273	-0.00016583	3.14989e-05	-0.000372473	0.000270054	-0.000736173	-9.72558e-05	0.00020347	-0.000332932	3.50736e-06
-0.000589041	0.000377352	-0.000239334	0.000119569	-0.000100359	-0.000271388	0.000608632	0.000269892	0.000171364	-0.000228357	-0.000209173	-0.000159676	-0.000512647	-2.46538e-05	0.000177708	-0.000598638	-0.000156888	0.000411195	0.000203301	-0.00020873	0.000568835	0.000256521	-0.000165741	2.42718e-05	-0.000372424	0.000270011	-0.000736171	-9.71002e-05	0.000203415	-0.000332928	3.50329e-06
-0.000112631	0.000409357	-0.00023952	0.000119507	-9.85702e-05	-0.000213698	0.000608482	0.000229973	0.000171012	-0.000226009	-0.000212665	-0.000160474	-0.000511839	-2.5117e-05	0.000218428	-0.000599075	-0.000158677	0.000411031	0.00020097	-0.000198162	0.00056879	0.000252119	-0.000166224	2.33729e-05	-0.00038055	0.000269178	-0.000736235	-9.72455e-05	0.000199545	-0.000214903	3.09477e-06
-0.000197725	0.000386303	-0.000239442	0.000119538	-9.93785e-05	-0.000236101	0.000608362	0.000247963	0.000176284	-0.000199429	-0.000208634	-0.000161115	-0.000513311	6.74281e-07	0.000204205	-0.00059888	-0.000156028	0.000411246	0.000198437	-0.000202006	0.000568831	0.000254233	-0.000166139	2.51885e-05	-0.000376742	0.000269578	-0.00043529	-9.77495e-05	0.000202527	-0.000230357	2.75915e-06
-0.000177891	0.000390436	-0.000239483	0.000112342	-9.85198e-05	-0.000229882	0.000608507	0.0002573	0.00017647	-0.000186204	-0.00021199	-0.000160813	-0.000512576	9.76723e-06	0.000217553	-0.000598917	-0.000156389	0.00039314	0.000200962	-0.000204122	0.000576855	0.000153169	-0.000166121	2.54383e-05	-0.00037706	0.000288264	-0.000204332	-9.76046e-05	0.00020134	-0.000244235	2.58084e-06
-7.12465e-05	0.000388083	-0.000239583	6.60259e-05	-9.3329e-05	-0.000227278	0.000608548	0.000248754	0.000175363	-4.24568e-05	-0.000212721	-0.000161666	-0.000512172	5.25092e-05	0.000200811	-0.000600057	-0.00015501	0.000352283	0.000203101	-0.000208085	0.000588954	9.93266e-05	-0.000165997	2.50591e-05	-0.00037116	0.000326088	-0.000182787	-9.83208e-05	0.0002007	-0.000249059	2.48651e-06
-0.000210263	0.000374701	-0.000239536	7.30967e-05	-9.58418e-05	-0.000247584	0.00060857	0.000245082	0.000173818	-5.31834e-05	-0.000212408	-0.000160883	-0.000510658	1.40062e-05	0.000203902	-0.000598946	-0.000154971	0.000358564	0.000201641	-0.000206421	0.00036298	0.000137999	-0.00014583	2.47549e-05	-0.000372881	0.000285969	-0.00023404	-9.08498e-05	0.000201064	-0.000248923	2.30833e-06
-0.000150966	0.000337442	-0.000239501	7.83757e-05	-9.05016e-05	-0.000230044	0.000608608	0.000246267	0.00017566	-7.36011e-05	-0.00021214	-0.000161238	-0.000496602	1.09691e-05	0.000193679	-0.00059915	-0.00015519	0.000370919	0.000202859	-0.00020477	0.000319824	0.000121175	-0.000147092	2.52491e-05	-0.000374301	0.000297303	-0.000235048	-9.74578e-05	0.000201664	-0.000249066	2.22275e-06
-0.000160584	0.000356916	-0.000238968	7.83934e-05	-9.3166e-05	-0.000229036	0.000336196	0.000238905	0.000204063	-0.000103691	-0.000218678	-0.000157579	-0.000507891	1.37409e-05	-1.12598e-05	-0.000598833	-0.000156562	0.000373419	0.000214468	-0.000204224	0.00034649	8.69975e-05	-0.000143843	-2.81993e-05	-0.000374517	0.000285175	-0.000236991	-9.1976e-05	0.000201347	-0.000248257	1.97873e-06
-0.000177351	0.000356926	-0.000239249	7.97417e-05	-9.21244e-05	-0.000229866	0.000433865	0.000244541	0.000182946	-0.000101814	-0.000208406	-0.00015885	-0.000482048	1.16291e-05	0.0001458	-0.000601417	-0.000155822	0.000382565	0.00020331	-0.000204847	0.00034712	0.000140536	-0.000144477	1.08191e-05	-0.000109563	0.000286487	-0.000235166	-9.57979e-05	0.000201287	-0.000245592	1.93434e-06
-0.000161961	0.000363591	-0.000239277	8.33629e-05	-9.06e-05	-0.000230143	0.000359597	0.000242909	0.000189988	-8.65998e-05	-0.000213909	-0.000158659	-0.000485669	1.20646e-05	7.87591e-05	-0.000600592	-0.000155992	0.000371601	0.000207033	-0.000205133	0.000346621	0.000115804	-0.000142695	-1.2479e-06	-0.000192512	0.000233171	-0.000230132	-9.43496e-05	0.000201308	-0.000245638	1.84502e-06
-0.000152021	0.000209857	-0.000239905	2.43297e-05	-9.09166e-05	-0.000230304	0.000391664	0.000236341	0.000180725	-9.17898e-05	-0.000202096	-0.000156645	-0.000471633	1.20415e-05	8.30087e-05	-0.000600121	-0.000156172	0.000377927	0.000204317	-0.000203226	0.000340861	0.000110635	-0.000141722	7.43648e-06	-0.00016757	0.000228091	-0.000229225	-9.45335e-05	0.000201211	-0.000235003	1.72807e-06
-0.000156913	0.00021716	-0.000164983	3.91957e-05	-9.12043e-05	-0.000230805	0.000412229	0.000224846	0.000125441	-9.82318e-05	-0.000124656	-0.000155949	-0.000487497	1.25954e-05	8.65577e-05	-0.000600631	-0.000155931	0.000381118	0.000178763	-0.000180235	0.00034337	0.00011852	-0.000137118	7.17323e-06	-0.000183785	0.000244098	-0.000210869	-9.5275e-05	0.000205617	-0.0002361	1.68365e-06
-0.000154651	0.000222474	-0.000128424	5.87459e-05	-8.9538e-05	-0.000231248	0.000392988	0.000211334	0.000172986	-9.38265e-05	-0.000185657	-0.000157722	-0.000478831	1.24272e-05	7.05638e-05	-0.000600288	-0.000155875	0.000379999	0.000190127	-0.000199561	0.00034778	0.000116596	-0.000137798	9.12917e-06	-0.000168714	0.000231024	-0.000171464	-9.49077e-05	0.000202623	-0.000235108	1.66164e-06
-0.000154103	0.000239693	-0.000198062	5.45183e-05	-9.00303e-05	-0.000231576	0.000395438	0.00019742	0.000134479	-9.44764e-05	-0.000119166	-0.00015686	-0.000481004	1.23756e-05	0.000100989	-0.000464351	-0.000147903	0.000378893	0.000203084	-0.000199566	0.000340695	0.000119023	-0.000139689	1.33366e-05	-0.000177479	0.000232176	-0.00021623	4.69117e-07	0.000203225	-0.000234464	1.5285e-06
-0.000153337	0.000236798	-0.000166438	5.79044e-05	-8.90025e-05	-0.000231029	0.000395029	0.000208877	0.000126201	-9.66364e-05	-7.21378e-05	-0.000156191	-0.000476617	1.2408e-05	7.59795e-05	-0.000450603	-0.000138456	0.000380802	0.000183618	-0.000201882	0.000344088	0.000117179	-0.000140405	7.149e-06	-0.000166005	0.000227135	-0.000217229	3.38923e-06	0.000203056	-0.000235842	1.47636e-06
-0.000153251	0.000236816	-0.000165369	5.70997e-05	-8.91987e-05	-0.000231038	0.00039453	0.000208881	0.000111326	-9.6228e-05	-7.23986e-05	-0.000156361	-0.00047422	1.24397e-05	7.82771e-05	-0.000452576	-0.000140658	0.000380606	0.000180018	-0.000200408	0.000344135	0.000117298	-0.00014036	7.20253e-06	-0.000158884	0.000225971	-0.000217246	-1.18743e-05	0.000203101	-0.000235876	1.46782e-06
-0.000154244	0.000234843	-7.02132e-05	5.13043e-05	-8.89159e-05	-0.000231076	0.000392342	0.000210819	0.000129937	-9.57952e-05	-2.73045e-05	-0.000158025	-0.000472804	1.23972e-05	6.46549e-05	-0.000456356	-0.000152264	0.000379985	0.000198756	-0.000199941	0.000344353	0.000119699	-0.000139698	8.17748e-06	-0.000156376	0.00023044	-0.000213646	-9.39682e-06	0.000203447	-0.000236607	1.45431e-06
-0.000153732	0.000232609	-4.69352e-05	5.17037e-05	-8.961e-05	-0.000231034	0.000395058	0.000207021	0.000140275	-9.54611e-05	-5.90157e-05	-0.000157452	-0.000458179	1.25137e-05	8.40488e-05	-0.00045052	-0.000131298	0.000380984	0.00018534	-0.000198789	0.000343162	0.00011742	-0.000139091	7.14415e-06	-0.000166297	0.000228948	-0.000213852	-1.01487e-05	0.000203067	-0.000236216	1.43028e-06
-0.000153566	0.000232223	-5.36873e-05	5.17698e-05	-8.95041e-05	-0.000231048	0.000394923	0.000207979	0.000139034	-9.63531e-05	-4.80821e-05	-0.000157542	-0.000460243	1.24964e-05	8.37741e-05	-0.000450827	-0.000135025	0.000380875	0.000186635	-0.000198579	0.000343253	0.000117505	-0.000139126	7.18135e-06	-0.000160292	0.000229056	-0.000210981	-9.42726e-06	0.000203185	-0.00023628	1.43015e-06
-0.000153536	0.000233759	-5.48518e-05	5.17274e-05	-8.92883e-05	-0.000231062	0.000388126	0.000208015	0.00013519	-9.39017e-05	-4.633e-05	-0.000157223	-0.000463864	1.27068e-05	7.71741e-05	-0.00045197	-0.000141888	0.000380789	0.000186864	-0.000198721	0.000343693	0.000117773	-7.33002e-05	7.51924e-06	-0.00016213	0.000102071	-0.00021046	-1.2453e-05	0.000202959	-0.000236521	1.37395e-06
-0.000153699	0.000232633	-6.00082e-05	5.16201e-05	-8.9478e-05	-0.000231066	0.000393016	0.000208145	0.00013566	-9.43166e-05	-5.12948e-05	-0.000157341	-0.000462613	1.30634e-05	8.00615e-05	-0.000451442	-0.000137255	0.000380626	0.000187943	-0.000199057	0.000343878	0.000118079	-7.74127e-05	7.55251e-06	-0.000155217	6.49501e-05	-0.000207473	-1.27157e-05	0.000202875	-0.000236371	1.36772e-06
-0.00015365	0.000232389	-5.26821e-05	5.1522e-05	-8.94301e-05	-0.000231068	0.000392085	0.000208186	0.000135048	-9.47299e-05	-4.9785e-05	-0.000157228	-0.000464377	1.30968e-05	7.89577e-05	-0.000451818	-0.000134315	0.000380779	0.000187235	-0.000198974	0.000343765	0.000117706	-5.79281e-05	7.5592e-06	-0.000155261	4.97514e-05	-0.000206811	-1.37106e-05	0.000202935	-0.000236232	1.36176e-06
-0.000153635	0.000233377	-5.69877e-05	5.16557e-05	-8.94674e-05	-0.000231053	0.00038168	0.000204634	0.000135281	-9.46712e-05	-4.77702e-05	-0.000158632	-0.000460394	1.33032e-05	9.38598e-05	-0.000452494	-0.000134292	0.000380783	0.000187561	-0.000198911	0.000295224	0.000117912	-7.61068e-05	7.1514e-06	-0.000157095	5.77649e-05	-0.000203339	-1.26724e-05	0.000196895	-0.000236441	1.32221e-06
-0.000153701	0.000233274	-5.7771e-05	5.16666e-05	-8.94284e-05	-0.000231054	0.000384967	0.000206258	0.000135274	-9.4618e-05	-4.78749e-05	-0.000157968	-0.000460342	1.32899e-05	8.13795e-05	-0.000452483	-0.000133531	0.000381131	0.000187516	-0.000198924	0.000303138	0.00011796	-7.30765e-05	7.27779e-06	-0.00015645	5.85775e-05	-4.56125e-05	-1.30355e-05	0.000200594	-0.000236428	1.28944e-06
-0.000129246	0.000233162	-5.70045e-05	5.16747e-05	-8.94425e-05	-0.000231053	0.000385323	0.000207312	0.000135225	-9.4687e-05	-5.18855e-05	-0.000158146	-0.000460694	1.31905e-05	8.92834e-05	-0.000452228	-0.000132865	0.000381169	0.000187566	-0.000198303	0.000298742	0.000117901	-7.09822e-05	7.31319e-06	-0.000157417	5.82619e-05	-1.51935e-05	-1.28042e-05	0.000198897	-0.000236403	1.27938e-06
-0.000146647	0.000233171	-5.7339e-05	5.16764e-05	-8.94548e-05	-0.000231054	0.000381245	0.000205738	0.000135288	-9.46329e-05	-4.88234e-05	-0.000158096	-0.00046049	1.31843e-05	8.65787e-05	-0.000452229	-0.000133758	0.000380889	4.89409e-05	-0.000198686	0.000307755	0.000117917	-6.73899e-05	7.3191e-06	-0.000157138	5.07344e-05	-5.43761e-05	-1.2993e-05	0.000198338	-0.000236414	1.25344e-06
-0.000130844	0.000236222	-5.71536e-05	5.12943e-05	-8.94669e-05	-0.000230572	0.000382897	0.000206806	0.000135203	-9.45286e-05	-5.15544e-05	-0.0001582	-0.000460171	1.31424e-05	8.34608e-05	-0.000452285	-0.000137849	0.000303375	7.82195e-05	-0.000197819	0.000307466	0.000125966	-7.05782e-05	7.23663e-06	-0.000159643	5.86608e-05	-2.32048e-05	-1.30389e-05	0.000199005	-0.000241284	1.20691e-06
-0.000136341	0.00022949	-5.76295e-05	5.15464e-05	-8.9319e-05	-0.000230922	0.000382666	0.000206037	0.000122704	-9.47178e-05	-5.25749e-05	-0.000158123	-0.000460228	1.3196e-05	8.52805e-05	-0.0004523	-0.000133288	0.000311361	3.24451e-05	-0.000198716	0.000304256	0.000117974	-7.13309e-05	1.78926e-06	-0.00015748	7.3097e-05	-3.65281e-05	-1.29311e-05	0.000198942	-0.000236805	1.19718e-06
-0.00013741	0.000230491	-5.81178e-05	5.15432e-05	-8.93681e-05	-0.000230866	0.000382099	0.000206214	0.000126268	-9.46763e-05	-5.15697e-05	-0.00015813	-0.000460217	1.30931e-05	8.51203e-05	-0.000452338	-0.000133577	0.000308516	3.02086e-05	-0.000198725	0.000305287	0.000121857	-7.10155e-05	4.98225e-06	-0.000157679	5.90537e-05	-3.40815e-05	-1.28995e-05	0.000198617	-0.000236785	1.19599e-06
-0.000135924	0.000230063	-5.75409e-05	5.15727e-05	-6.42371e-06	-0.000230954	0.000382546	0.000187577	0.000128494	-9.64342e-05	-5.09901e-05	-6.29126e-05	-0.000458657	1.32212e-05	8.50349e-05	-0.000452478	-0.000133586	0.000317105	3.52329e-05	-0.000198677	0.00030451	9.88718e-05	-7.21349e-05	3.24278e-06	-0.000157963	6.54272e-05	-4.25476e-05	-1.29123e-05	0.000198563	-0.000237001	1.1608e-06
-0.000134668	0.000230089	-5.72473e-05	5.15747e-05	2.00437e-05	-0.000230938	0.000382588	0.000185359	0.000127919	-9.61362e-05	-5.08124e-05	-6.28513e-05	-0.000457726	1.33936e-05	8.52204e-05	-0.000452596	-0.00013361	0.000310898	3.4753e-05	-0.000198601	0.000304001	0.000103444	-7.19125e-05	2.44025e-06	-0.000158262	6.68063e-05	-4.34698e-05	-1.2914e-05	0.000198445	-0.000237213	1.15609e-06
-0.000135699	0.000227783	-5.76583e-05	5.15462e-05	2.51007e-06	-0.000230915	0.000382499	0.000191528	0.000127267	-9.53675e-05	-5.09436e-05	-3.67353e-05	-0.000458012	1.32721e-05	8.52916e-05	-0.000452617	-0.000133595	0.000310895	3.24138e-05	-0.00019858	0.000304702	9.86814e-05	-7.18973e-05	3.13739e-06	-0.000157665	6.38738e-05	-4.67673e-05	-1.29187e-05	0.000198424	-0.000237212	1.1536e-06
-0.000135447	0.000228906	-5.74695e-05	5.15687e-05	-1.57869e-07	-0.000230949	0.000382473	0.000188257	0.000126511	-9.59201e-05	-5.11664e-05	-2.43882e-05	-0.00045749	1.32754e-05	8.50492e-05	-0.000452608	-0.000133675	0.000311545	3.75886e-05	-0.000198561	0.00030446	0.000102814	-7.19955e-05	3.12684e-06	-0.000157722	6.50308e-05	-4.38668e-05	-1.29431e-05	0.000198524	-0.000237057	1.15278e-06
-0.000135221	0.000229663	-5.64401e-05	5.15558e-05	-3.94558e-06	-0.000230168	0.000135975	0.000192192	7.94042e-05	-9.63633e-05	-5.54393e-05	-2.13807e-05	-0.000457673	1.59744e-05	8.55303e-05	-0.000452476	-0.000163698	0.00016194	3.40615e-05	-0.000198592	0.000304553	9.96857e-05	-7.16608e-05	3.18422e-06	-0.000165641	6.90402e-05	-4.69005e-05	-1.28964e-05	0.000198557	-0.000237077	9.5784e-07
-0.000135221	0.000229663	-5.64401e-05	5.15558e-05	-3.94558e-06	-0.000230168	0.000135975	0.000192192	7.94042e-05	-9.63633e-05	-5.54393e-05	-2.13807e-05	-0.000457673	1.59744e-05	8.55303e-05	-0.000452476	-0.000163698	0.00016194	3.40615e-05	-0.000198592	0.000304553	9.96857e-05	-7.16608e-05	3.18422e-06	-0.000165641	6.90402e-05	-4.69005e-05	-1.28964e-05	0.000198557	-0.000237077	9.5784e-07
-0.000135167	0.000227816	-5.62485e-05	5.15525e-05	-1.80737e-06	-0.000229369	0.000111503	0.000103035	7.93931e-05	-9.65272e-05	-5.96003e-05	-2.24617e-05	-0.00045746	1.99326e-05	8.53879e-05	-0.000452495	-0.000171991	0.000166059	3.41062e-05	-0.000198638	0.000304545	9.66373e-05	-7.1834e-05	3.24141e-06	-0.000174236	8.02789e-05	-4.7019e-05	-1.28737e-05	0.000198832	-0.000237203	9.33054e-07
-0.000135186	0.000157355	-5.68374e-05	5.15563e-05	-4.28116e-06	-0.000230267	0.000151595	0.000119558	8.33206e-05	-9.63593e-05	-5.55758e-05	-2.59524e-05	-0.00045764	1.55096e-05	8.53064e-05	-0.00045253	-0.000155435	0.000174775	3.43421e-05	-0.000198634	0.000304535	0.000101273	-7.18174e-05	3.17063e-06	-0.000163979	7.03254e-05	-4.3903e-05	-1.28066e-05	0.000198656	-0.000237152	9.14103e-07
-0.000135345	0.00016167	-5.65871e-05	5.15517e-05	-4.34402e-06	-0.000229727	0.000148278	9.44969e-05	8.14742e-05	-9.61889e-05	-5.518e-05	-2.46973e-05	-0.000457941	1.59287e-05	8.54394e-05	-0.000452461	-0.000150918	0.000170578	3.45609e-05	-0.000198565	0.000304441	0.000100797	-7.17887e-05	3.20819e-06	-0.000168706	4.79051e-05	-4.57238e-05	-1.28471e-05	0.000198574	-0.000237175	9.04753e-07
-0.000133874	0.000171879	-5.63439e-05	4.44964e-05	-2.22872e-06	-0.000230191	0.000125676	0.000122316	8.05223e-05	-9.59763e-05	-5.60657e-05	-2.04807e-05	-0.000252211	7.48704e-06	8.49188e-05	-0.000426473	-0.000111517	0.000174578	0.000104239	-0.000200096	0.000303399	9.9775e-05	-7.27421e-05	4.63027e-06	-0.000198715	6.86714e-05	-4.53298e-05	-1.39957e-05	0.000198174	-0.000237053	7.5144e-07
-0.000134946	0.000164701	-5.63396e-05	5.12452e-05	-2.43698e-06	-0.000230012	0.000131868	0.000108001	8.16935e-05	-8.02907e-05	-5.40325e-05	-1.60811e-05	-0.000253722	8.99519e-06	8.53373e-05	-0.000429858	-7.7308e-05	0.000174355	7.83268e-05	-0.000198789	0.000304002	9.97981e-05	-7.20608e-05	3.86111e-06	-0.000171218	6.81246e-05	-4.51751e-05	-1.33289e-05	0.000198141	-0.000235369	7.26363e-07
-0.000133981	0.000168792	-5.64182e-05	4.92262e-05	-2.74066e-06	-0.000229944	0.000127445	5.20392e-05	8.1659e-05	-8.84656e-05	-5.42882e-05	-2.41434e-05	-0.000276481	8.8129e-06	8.05203e-05	-0.000439338	-6.35699e-05	0.000174506	4.54259e-05	-0.000199037	0.000304435	9.94699e-05	-7.21672e-05	3.62882e-06	-0.000174547	6.48307e-05	-4.41998e-05	-1.31239e-05	9.62012e-05	-0.000233105	7.02282e-07
-0.000132901	0.000169562	-5.65271e-05	5.10635e-05	-3.86323e-06	-0.000207061	0.000133478	8.34392e-05	8.29455e-05	-8.09721e-05	-4.871e-05	-2.14075e-05	-0.000277695	1.49551e-05	8.49646e-05	-0.000443699	-7.19909e-05	9.71874e-05	5.12449e-05	-0.000194633	0.000303577	9.9548e-05	-5.13013e-05	3.28703e-06	-0.000172073	1.59233e-05	-4.48532e-05	-1.12538e-05	0.000147067	-0.000163094	6.57654e-07
-0.000134312	0.000168704	-5.98936e-05	5.04273e-05	-3.37653e-06	-0.000178329	0.000130212	8.45171e-05	8.73036e-05	-9.06662e-05	-5.1928e-05	-2.11072e-05	-0.000231746	1.28153e-05	8.23074e-05	-0.000439638	-8.19296e-05	8.47336e-05	5.08741e-05	-0.000194923	0.000303213	9.94357e-05	-5.81196e-05	4.43865e-06	-0.000173355	1.59016e-05	-4.5e-05	-1.33118e-05	0.000148597	-0.000176392	6.26853e-07
-0.000134324	0.000100237	-8.15213e-05	4.51549e-05	-8.2827e-06	-0.000177211	0.000130534	7.56317e-05	8.26548e-05	-8.39234e-05	-5.17534e-05	8.61787e-06	-0.000274948	2.46909e-05	8.22892e-05	-0.000235236	-8.41379e-05	0.000134095	5.3216e-05	-0.000194916	0.000314762	9.95174e-05	-7.25546e-05	1.87913e-05	-0.00017401	2.04609e-05	-4.49977e-05	-1.28397e-05	0.000135796	-0.000154589	5.01655e-07
-0.000134207	0.000115403	-6.95845e-05	4.89097e-05	-5.11381e-06	-0.00018575	0.000129667	8.42969e-05	8.34475e-05	-8.12084e-05	-5.05681e-05	-3.42833e-06	-0.000245482	2.34195e-05	8.2389e-05	-0.000249718	-7.87505e-05	0.000102543	5.45318e-05	-0.000193953	0.000304722	9.94571e-05	-6.15379e-05	9.79446e-06	-0.000173527	-4.04792e-06	-4.49841e-05	-1.31037e-05	0.000136668	-0.000166445	4.8574e-07
-0.000134299	0.000126672	-7.1594e-05	4.78482e-05	-6.19089e-06	-0.000177047	0.000130957	7.86125e-05	8.36296e-05	-8.26496e-05	-5.12884e-05	-2.21057e-06	-0.000237458	2.25198e-05	8.23429e-05	-0.000242003	-8.27778e-05	0.000101996	5.71504e-05	-0.000195078	0.000305873	9.88292e-05	-6.89003e-05	9.28505e-06	-0.000173827	1.60787e-05	-4.49452e-05	-1.2815e-05	0.000133165	-0.000155758	4.76297e-07
-0.00013431	0.000118104	-5.83228e-05	4.81196e-05	-6.88669e-06	-0.000188155	0.000126619	8.38931e-05	8.33903e-05	-8.08346e-05	-5.09533e-05	-1.07572e-05	-0.000238089	2.4188e-05	8.07648e-05	-0.000239471	-9.10916e-05	9.53006e-05	5.4651e-05	-0.000194495	0.000305103	9.92823e-05	-6.66573e-05	1.14189e-05	-0.000173262	1.25203e-05	-4.49358e-05	-1.28772e-05	0.000137133	-0.00014967	4.72847e-07
-0.000134281	0.000127736	-6.60122e-05	4.80401e-05	-6.21273e-06	-0.000179968	0.000130908	8.18075e-05	6.89981e-05	-8.16198e-05	-2.17627e-05	-8.55958e-06	-0.000235867	2.13421e-05	8.23345e-05	-0.000238035	-8.21431e-05	9.44851e-05	5.61096e-05	-0.000194439	0.000305633	9.87552e-05	-6.72103e-05	1.20282e-05	-0.000173721	1.05012e-05	-4.49514e-05	-1.27412e-05	0.000134419	-0.000152536	4.67032e-07
-0.000134243	0.000117086	-6.23843e-05	4.86415e-05	-6.53586e-06	-0.000181768	0.000130236	8.28222e-05	6.5373e-05	-8.15542e-05	-1.76957e-05	-7.1273e-06	-0.000234452	2.12505e-05	8.23101e-05	-0.000242326	-8.34536e-05	9.34279e-05	5.62447e-05	-0.000192487	0.000306038	9.86988e-05	-6.81441e-05	-2.32995e-05	-0.000166037	8.57743e-06	-4.49494e-05	-1.27148e-05	0.000125605	-0.000155021	4.61224e-07
-0.000134285	0.000124299	-6.35925e-05	4.82422e-05	-6.62314e-06	-0.000182134	6.58215e-05	8.3033e-05	5.25831e-05	-8.11157e-05	-3.24871e-05	-7.6281e-06	-0.000237712	2.12238e-05	8.24063e-05	-0.000238569	-8.22401e-05	9.21342e-05	5.45375e-05	-0.000198982	0.000304863	9.80059e-05	-6.73246e-05	8.7482e-06	-0.000160448	2.78181e-05	-4.43736e-05	-1.48505e-05	0.000133082	-0.000156128	4.51189e-07
-0.000134255	0.000126327	-6.39196e-05	4.85048e-05	-6.79282e-06	-0.0001806	7.11138e-05	8.24797e-05	5.70075e-05	-8.11863e-05	-2.08059e-05	-5.96376e-06	-0.000236014	2.15068e-05	8.23989e-05	-0.000239593	-8.23735e-05	9.27689e-05	5.52847e-05	-0.000192056	0.00030561	9.81129e-05	-6.7819e-05	3.49441e-06	-0.000163977	2.39656e-05	-4.4777e-05	-1.31496e-05	0.000126614	-0.000156888	4.48867e-07
-0.000134254	0.000123298	-6.43555e-05	4.80004e-05	-6.56306e-06	-0.000181352	7.41526e-05	8.21678e-05	5.58467e-05	-8.14532e-05	-2.80883e-05	-7.44043e-06	-0.000236211	2.22175e-05	8.22963e-05	-0.000239989	-8.23027e-05	9.36403e-05	5.5205e-05	-0.000193485	0.000304821	9.81367e-05	-6.76473e-05	9.78094e-07	-0.000151814	1.53906e-05	-4.48981e-05	-1.29768e-05	0.00012805	-0.000154879	4.45111e-07
-0.000134323	0.00012295	-6.43026e-05	4.92525e-05	-6.51516e-06	-0.000180871	7.15373e-05	8.22248e-05	6.01138e-05	-8.12297e-05	-2.65329e-05	-7.349e-06	-0.000234305	2.24556e-05	8.61592e-05	-0.000237417	-8.24785e-05	9.32743e-05	6.36062e-05	-0.000194712	0.000304965	9.85193e-05	-1.54474e-05	7.36326e-06	-0.000134548	1.60337e-05	-3.29087e-05	-1.34115e-05	0.00013169	-0.000156303	4.36378e-07
-0.0001342	0.000122337	-6.42362e-05	5.10502e-05	-8.15738e-07	-0.000165127	7.47191e-05	8.23717e-05	5.94535e-05	-8.12798e-05	-2.69348e-05	-7.09289e-06	-0.000236445	2.22193e-05	8.26407e-05	-0.000239498	-8.13662e-05	9.30554e-05	5.73035e-05	-0.000193359	9.87184e-05	0.000100631	-6.17178e-05	5.52887e-06	-0.000140173	1.753e-05	-3.82524e-05	-1.06939e-05	0.000129882	-0.000155608	3.53129e-07
-0.000134203	0.000120467	-6.42489e-05	5.07523e-05	-1.87909e-06	-0.000157988	7.05817e-05	8.2457e-05	5.95663e-05	-8.12788e-05	-2.70343e-05	-7.37264e-06	-0.000236054	2.19679e-05	8.4198e-05	-0.000237997	-8.20052e-05	9.28368e-05	5.6571e-05	-0.000194591	0.000104992	9.99532e-05	-5.50447e-05	5.85307e-06	-0.000146654	1.94323e-05	-3.86702e-05	-1.27613e-05	0.000129091	-0.000155553	3.51738e-07
-0.000134217	0.000120355	-6.42844e-05	5.20058e-05	-1.25603e-06	-0.000158554	7.21348e-05	8.23544e-05	6.04597e-05	-8.12698e-05	-2.73715e-05	-7.38809e-06	-0.000236246	2.20021e-05	8.45348e-05	-0.000238611	-8.16231e-05	9.28236e-05	5.86188e-05	-0.000194609	0.000102218	9.99044e-05	-5.45479e-05	4.82356e-06	-0.000142525	1.88727e-05	-3.34152e-05	-1.09765e-05	0.000129218	-0.000155417	3.50678e-07
-0.000134196	0.000122533	-6.42573e-05	5.11236e-05	-1.95065e-06	-0.000156436	7.22354e-05	8.23827e-05	6.08287e-05	-8.06168e-05	-2.83165e-05	-7.41177e-06	-0.000237852	2.20135e-05	8.40399e-05	-0.000184322	-7.98396e-05	9.28948e-05	5.7621e-05	-0.000194329	0.000114945	9.99007e-05	-5.36702e-05	4.85281e-06	-0.000143043	1.89789e-05	-3.55229e-05	-1.23872e-05	0.000128919	-1.54551e-05	3.06678e-07
-0.000134095	0.000121576	-6.42393e-05	6.28036e-06	-4.51907e-06	-0.000160572	7.04732e-05	8.24374e-05	6.0254e-05	-8.06226e-05	-2.7482e-05	-7.39679e-06	-0.000236461	2.20506e-05	8.36023e-05	-9.59913e-05	-8.11283e-05	9.29334e-05	5.5957e-05	-0.000194563	0.000112584	9.88026e-05	-4.39421e-05	4.94942e-06	-0.000142183	1.85801e-05	-3.96704e-05	-1.23963e-05	0.000129373	3.54944e-06	2.77674e-07
-0.000134154	0.000121816	-6.42264e-05	1.43944e-05	-2.6741e-06	-0.000160071	6.97661e-05	8.24378e-05	6.01945e-05	-7.83415e-05	-2.7503e-05	-7.3919e-06	-0.000236504	2.20569e-05	8.36384e-05	-5.74985e-05	-8.1128e-05	9.30218e-05	5.65455e-05	-0.000194594	0.000114097	9.86083e-05	-4.15476e-05	5.51e-06	-0.000145557	1.867e-05	-3.81256e-05	-1.27683e-05	0.000129245	-3.09179e-06	2.72418e-07
-0.000134152	0.000121788	-6.42308e-05	1.44646e-05	-2.8965e-06	-0.000160336	7.00669e-05	8.24391e-05	6.01589e-05	-7.87416e-05	-2.74773e-05	-7.39234e-06	-0.000236534	2.20564e-05	8.36385e-05	-5.9917e-05	-8.1125e-05	9.29882e-05	5.63714e-05	-0.000194569	0.000112481	9.86588e-05	-4.24028e-05	5.38562e-06	-0.00014404	1.86202e-05	-3.82551e-05	-1.2421e-05	0.000129262	-1.25853e-05	2.72289e-07
-0.000134151	0.000121599	-6.40106e-05	1.54331e-05	-3.38511e-06	-0.000160148	7.03213e-05	8.2439e-05	6.02345e-05	-7.91329e-05	-2.75124e-05	-7.39376e-06	-0.000236545	2.20582e-05	8.36627e-05	-5.86496e-05	-8.11431e-05	9.29801e-05	5.6379e-05	-0.000194576	0.00011217	9.87129e-05	-4.26701e-05	5.40131e-06	-0.000143293	1.87439e-05	-3.81218e-05	-1.26164e-05	0.000129241	-7.97556e-06	2.71807e-07
-0.000134152	0.00012166	-5.95743e-05	1.73718e-05	-3.34221e-06	-0.000159522	7.04785e-05	8.24351e-05	6.02119e-05	-7.95442e-05	-2.76244e-05	-7.3934e-06	-0.000236549	2.20612e-05	8.36397e-05	-6.11609e-05	-8.11577e-05	9.29793e-05	5.66281e-05	-0.000194568	0.000111773	9.87414e-05	-4.30593e-05	5.26429e-06	-0.000143455	1.88483e-05	-3.80046e-05	-1.23174e-05	0.000129237	-6.6462e-06	2.71516e-07
-0.000133654	0.000121639	-6.35511e-05	3.17859e-05	-3.30815e-06	-0.00016373	3.12556e-05	8.25571e-05	6.01661e-05	-7.92208e-05	-2.63199e-05	-7.39507e-06	-0.00023726	7.97067e-06	8.40881e-05	-6.04555e-05	-8.11805e-05	9.50094e-05	5.64488e-05	-0.000102868	0.000112048	9.33612e-05	-1.28188e-05	5.03088e-06	-0.00014343	1.89983e-05	-3.81177e-05	-1.25249e-05	0.00012925	-8.51173e-06	2.40211e-07
-0.000133654	0.000121639	-6.35511e-05	3.17859e-05	-3.30815e-06	-0.00016373	3.12556e-05	8.25571e-05	6.01661e-05	-7.92208e-05	-2.63199e-05	-7.39507e-06	-0.00023726	7.97067e-06	8.40881e-05	-6.04555e-05	-8.11805e-05	9.50094e-05	5.64488e-05	-0.000102868	0.000112048	9.33612e-05	-1.28188e-05	5.03088e-06	-0.00014343	1.89983e-05	-3.81177e-05	-1.25249e-05	0.00012925	-8.51173e-06	2.40211e-07
-0.000133571	0.000121684	-6.20044e-05	3.61056e-05	-3.32714e-06	-0.000160929	7.48136e-06	8.24967e-05	6.01948e-05	-7.92244e-05	-2.62436e-05	-7.39483e-06	-0.000236965	3.32827e-06	8.39902e-05	-5.58366e-05	-8.1229e-05	9.44017e-05	5.64429e-05	-7.32218e-05	0.000112007	9.3851e-05	-1.29817e-05	5.03897e-06	-0.00014346	1.89425e-05	-3.81418e-05	-1.25623e-05	0.000129252	-8.708e-06	2.32485e-07
-0.000133571	0.000121684	-6.20044e-05	3.61056e-05	-3.32714e-06	-0.000160929	7.48136e-06	8.24967e-05	6.01948e-05	-7.92244e-05	-2.62436e-05	-7.39483e-06	-0.000236965	3.32827e-06	8.39902e-05	-5.58366e-05	-8.1229e-05	9.44017e-05	5.64429e-05	-7.32218e-05	0.000112007	9.3851e-05	-1.29817e-05	5.03897e-06	-0.00014346	1.89425e-05	-3.81418e-05	-1.25623e-05	0.000129252	-8.708e-06	2.32485e-07
-0.000133587	0.000121684	-6.19419e-05	3.3337e-05	-3.33241e-06	-0.000160868	9.27974e-06	8.25058e-05	6.01919e-05	-7.92244e-05	-2.63406e-05	-7.39482e-06	-0.000236971	1.42718e-06	8.39321e-05	-5.62151e-05	-8.12332e-05	9.44491e-05	5.64437e-05	-7.20052e-05	0.000112033	9.39909e-05	-1.33229e-05	5.04241e-06	-0.000143474	1.89388e-05	-3.81419e-05	-1.25679e-05	0.000129252	-8.88389e-06	2.32213e-07
-0.000133657	0.000121667	-6.20233e-05	3.47856e-05	-3.34966e-06	-0.000160958	5.63416e-06	8.25128e-05	6.0185e-05	-7.90326e-05	-2.66194e-05	-7.39474e-06	-0.000237038	5.15174e-06	7.64373e-05	-5.65361e-05	-8.12015e-05	9.43254e-05	5.64591e-05	-7.38739e-05	0.000112069	9.52511e-05	-1.45502e-05	4.98662e-06	-0.000143527	1.89256e-05	-3.81441e-05	-1.2483e-05	0.000129252	-8.60354e-06	2.31721e-07
-0.000133598	0.000121666	-6.19816e-05	3.22321e-05	-3.34107e-06	-0.000161315	7.45748e-06	8.25005e-05	6.07514e-05	-5.22089e-05	-2.65354e-05	-7.39458e-06	-0.00023698	1.60456e-06	8.07377e-05	-5.59101e-05	-8.12152e-05	9.42466e-05	5.64507e-05	-7.5555e-05	0.000112027	9.45545e-05	-1.78668e-05	5.06825e-06	-0.000109832	1.89574e-05	-3.81154e-05	-1.25314e-05	0.000129253	-7.70375e-06	2.20416e-07
-0.000133616	0.000121661	-6.20052e-05	3.38001e-05	-3.34407e-06	-0.000161524	7.31896e-06	8.25052e-05	6.19598e-05	-6.49225e-05	-2.64333e-05	-7.39472e-06	-0.000237299	1.48211e-06	7.80602e-05	-5.6289e-05	-8.12188e-05	9.43189e-05	5.6451e-05	-7.52725e-05	0.000112048	9.36176e-05	-1.73162e-05	5.02065e-06	-6.78074e-05	1.89455e-05	-3.81225e-05	-1.2494e-05	0.000129252	4.83172e-08	2.14247e-07
-0.000133621	0.000121666	-6.20054e-05	3.30735e-05	-3.35971e-06	-0.000161085	7.1711e-06	8.25024e-05	6.13913e-05	-5.60827e-05	-2.64968e-05	-7.39453e-06	-0.000238092	2.23267e-06	7.94774e-05	-5.6053e-05	-8.12155e-05	9.43506e-05	5.64513e-05	-7.54682e-05	0.000112054	9.30063e-05	-2.17703e-05	5.04e-06	-7.11319e-05	1.89428e-05	-3.81234e-05	-1.24434e-05	0.000129248	-1.05661e-06	2.14055e-07
-0.000133615	0.000121659	-6.2026e-05	3.32124e-05	-3.34652e-06	-0.000161166	7.17779e-06	8.2502e-05	6.14929e-05	-5.74708e-05	-2.64696e-05	-7.3945e-06	-0.000237842	2.05346e-06	7.82036e-05	-5.61333e-05	-8.12225e-05	9.42853e-05	5.64502e-05	-7.45608e-05	0.00011205	9.37219e-05	-1.84549e-05	5.03847e-06	-6.79587e-05	1.89439e-05	-3.81168e-05	-1.24858e-05	0.000129251	-3.54979e-06	2.1337e-07
-0.00013345	0.000121895	-5.81882e-05	3.32318e-05	-3.35021e-06	-0.000162335	7.25039e-06	8.24854e-05	2.85798e-05	-6.01468e-05	-2.64903e-05	-6.06739e-06	-0.000237755	7.34553e-07	8.79388e-05	-4.02374e-05	-7.19813e-05	5.89683e-05	5.64091e-05	-7.50356e-05	0.000112042	9.39783e-05	-1.90543e-05	5.02776e-06	-5.38189e-05	1.89557e-05	-3.95342e-06	-1.23779e-05	0.000129248	-2.08315e-06	2.0081e-07
-0.000133465	0.000122211	-5.74413e-05	3.21414e-05	-3.05214e-06	-0.000163781	7.38217e-06	8.19701e-05	1.77401e-05	-6.0219e-05	-2.66329e-05	-4.54386e-06	-0.000166908	2.03186e-06	8.58225e-05	-2.38994e-05	-6.95522e-05	8.33794e-05	5.66453e-05	-7.52856e-05	0.00011202	9.16351e-05	-1.86992e-05	5.03492e-06	-7.20196e-05	1.89229e-05	-2.06574e-05	-1.23943e-05	0.000129287	-2.51284e-06	1.75992e-07
-9.37183e-05	0.000121978	-5.76528e-05	3.1866e-05	3.93115e-06	-0.000161179	1.22121e-06	8.04358e-05	3.4123e-05	-5.95259e-05	-2.63004e-05	-5.61067e-06	-0.000171462	2.9337e-06	5.46093e-05	-2.85939e-05	-7.38897e-05	8.05346e-05	5.15542e-05	-7.54813e-05	0.000111942	9.17379e-05	-1.77654e-05	6.06175e-06	-6.84794e-05	2.47771e-05	-3.43672e-05	-1.28152e-05	0.000130322	-1.32765e-06	1.6434e-07
-7.27378e-05	0.00012213	-4.17286e-05	3.20191e-05	-8.10726e-07	-0.000159305	5.54255e-06	8.03194e-05	2.89331e-05	-5.91386e-05	-2.6425e-05	-7.85053e-06	-0.000167554	3.08257e-06	4.99286e-05	-3.93425e-05	-7.00555e-05	6.34321e-05	5.97806e-05	-7.55284e-05	0.000112149	9.14832e-05	-1.6495e-05	5.76399e-06	-6.81917e-05	2.35565e-05	-3.80572e-05	-1.24689e-05	0.000130556	-1.714e-06	1.55371e-07
-8.57448e-05	0.000122108	-2.79858e-05	3.05364e-05	1.98441e-06	-0.00015856	4.67355e-06	8.07549e-05	2.73952e-05	-5.92131e-05	-2.64574e-05	-8.23157e-06	-0.000168358	1.97504e-06	4.24933e-05	-3.29624e-05	-4.56144e-05	6.59936e-05	5.9665e-05	-7.62722e-05	0.000112058	9.23893e-05	-1.73539e-05	6.41962e-06	-6.24689e-05	2.00315e-05	-3.1697e-05	-1.25444e-05	0.000130172	-1.57831e-06	1.51593e-07
-8.61381e-05	0.000122097	-4.08107e-05	3.23668e-05	7.64424e-07	-0.000152551	4.05059e-06	8.07628e-05	2.79534e-05	-5.92107e-05	-2.6545e-05	-8.10768e-06	-0.000169479	1.42212e-06	3.96635e-05	-3.0056e-05	-4.38987e-05	6.69602e-05	5.85465e-05	-7.63814e-05	0.000111969	9.24334e-05	-1.77796e-05	6.42087e-06	-6.04134e-05	1.95368e-05	-3.05497e-05	-1.24033e-05	0.000129878	-1.78132e-06	1.50212e-07
-7.26234e-05	0.00012224	-3.90458e-05	3.22942e-05	3.86437e-07	-0.000101646	4.69929e-06	8.06008e-05	2.76586e-05	-5.92462e-05	-2.65936e-05	-7.64098e-06	-0.000170903	1.82895e-06	4.45729e-05	-2.74396e-05	-5.14067e-05	6.51156e-05	6.05484e-05	-7.57167e-05	0.000111987	9.24666e-05	-1.74116e-05	6.61632e-06	-6.15332e-05	1.89463e-05	-3.40201e-05	-1.24349e-05	0.000130271	-1.71979e-06	1.36777e-07
-7.52059e-05	0.000121849	-4.20937e-05	3.23972e-05	-1.57605e-06	-0.00011781	3.97922e-06	8.0757e-05	2.73114e-05	-5.92219e-05	-2.67511e-05	-8.07135e-06	-9.27064e-05	1.66582e-06	4.24076e-05	-3.0307e-05	-5.63391e-05	6.55478e-05	5.92523e-05	-7.58843e-05	0.000111939	5.22718e-05	-1.75213e-05	6.26407e-06	-6.33069e-05	2.02234e-05	-3.32821e-05	-1.24079e-05	0.000131475	-1.9231e-06	1.15408e-07
-7.5081e-05	0.000121384	-4.04961e-05	3.21128e-05	-5.40969e-07	-0.000119823	4.07742e-06	8.07516e-05	2.73268e-05	-5.59576e-05	-2.67015e-05	-8.01824e-06	-9.48808e-05	1.74064e-06	4.26585e-05	-3.00968e-05	-5.63356e-05	6.56708e-05	5.98181e-05	-7.58496e-05	0.000111954	5.49756e-05	-1.75134e-05	6.35575e-06	-6.34357e-05	1.9856e-05	-2.62957e-05	-5.16957e-06	0.000130648	-1.88539e-06	1.15254e-07
-7.50602e-05	0.000121751	-4.30832e-05	3.1218e-05	-1.33899e-05	-0.000116709	4.4942e-06	8.07534e-05	2.72692e-05	-3.98271e-05	-2.6674e-05	-7.42456e-06	-6.44263e-05	1.79475e-06	4.31561e-05	-2.9847e-05	-5.1715e-05	6.60193e-05	5.83273e-05	-7.58229e-05	0.000111963	6.83703e-05	-1.73573e-05	6.48884e-06	-6.23824e-05	1.97511e-05	-8.94282e-06	-1.2451e-05	0.000131207	-1.55872e-06	1.09105e-07
-7.48632e-05	0.000121412	-4.28194e-05	3.17961e-05	-1.59468e-05	-0.000113322	4.19619e-06	8.07422e-05	2.76363e-05	-4.70552e-05	-2.6727e-05	-7.596e-06	-6.47822e-05	1.80382e-06	4.33531e-05	-2.97187e-05	-4.93548e-05	6.57407e-05	5.95404e-05	-7.58417e-05	0.000111962	3.38127e-05	-1.73717e-05	6.50811e-06	-6.17209e-05	2.01289e-05	-2.37544e-05	-1.24408e-05	0.000131091	-1.47748e-06	1.05734e-07
-7.51085e-05	0.00012139	-4.20073e-05	3.17627e-05	-1.21782e-05	-0.000111454	4.07031e-06	8.07112e-05	2.74953e-05	-3.91468e-05	-2.68018e-05	-7.8141e-06	-6.05965e-05	1.81376e-06	4.32635e-05	-3.00026e-05	-5.10304e-05	6.59884e-05	5.94737e-05	-7.58341e-05	0.000111971	4.18673e-05	-1.74033e-05	6.47274e-06	-6.19667e-05	2.00132e-05	-2.50551e-05	-1.24542e-05	0.00013131	-1.75495e-06	1.04917e-07
-7.48818e-05	0.00012135	-4.26684e-05	3.13997e-05	-1.33875e-05	-0.000111791	4.26808e-06	8.07126e-05	2.75641e-05	-4.18306e-05	-2.67219e-05	-7.5733e-06	-5.92143e-05	1.81075e-06	4.33516e-05	-3.01732e-05	-4.38563e-05	6.6322e-05	5.95563e-05	-7.58401e-05	0.000111978	2.72157e-05	-1.73965e-05	6.55667e-06	-6.13211e-05	2.01255e-05	-2.20612e-05	-1.24448e-05	0.000131314	-2.01126e-06	1.03229e-07
-7.48902e-05	0.000121429	-4.20591e-05	3.17845e-05	-1.03253e-05	-0.000113618	4.19427e-06	8.07178e-05	2.74651e-05	-3.52226e-05	-2.66771e-05	-7.65532e-06	-6.26612e-05	1.80046e-06	4.04888e-05	-2.98653e-05	-4.88127e-05	6.59591e-05	5.92527e-05	-7.56859e-05	0.000102539	3.01834e-05	-1.76308e-05	5.93993e-06	-5.89562e-05	1.90993e-05	-2.1674e-05	-1.24172e-05	0.000131365	-1.74211e-06	1.01376e-07
-7.447e-05	0.0001215	-4.30472e-05	3.14922e-05	-1.25766e-05	-0.000112878	1.88865e-06	8.07238e-05	2.51633e-05	-3.71755e-05	-2.67184e-05	-7.70686e-06	-6.19609e-05	1.79629e-06	4.27575e-05	-3.00618e-05	-4.48571e-05	6.54862e-05	5.87549e-05	-7.58247e-05	0.000100854	3.19245e-05	-1.74305e-05	5.30433e-06	-6.0069e-05	1.98546e-05	-2.02646e-05	-1.24328e-05	0.000131253	-1.7838e-06	1.00758e-07
-7.98253e-05	0.000121556	-4.25465e-05	3.16941e-05	-1.09953e-05	-0.000111819	7.64944e-06	8.07587e-05	2.38903e-06	-3.69686e-05	-2.67797e-05	-7.70216e-06	-5.80442e-05	1.79459e-06	1.01853e-05	-3.00037e-05	-4.18957e-05	6.6059e-05	5.82037e-05	-7.59255e-05	8.18811e-05	3.28901e-05	-1.74237e-05	3.48079e-06	-5.79284e-05	1.578e-06	-2.34491e-05	-1.23758e-05	0.000130418	-2.27254e-06	9.41413e-08
-7.74763e-05	0.000121544	-4.38686e-05	3.17492e-05	-1.20595e-05	-0.000112576	4.3896e-06	8.07294e-05	1.51543e-05	-3.64274e-05	-2.67293e-05	-7.67856e-06	-5.89261e-05	1.80555e-06	2.55629e-05	-2.99807e-05	-4.75584e-05	6.61686e-05	5.88043e-05	-6.71626e-05	6.64545e-05	3.26429e-05	-1.74211e-05	5.24254e-06	-5.85819e-05	1.95436e-05	-2.28016e-05	-1.23973e-05	0.000130508	-1.67863e-06	9.23651e-08
-7.60814e-05	0.000121611	-4.15546e-05	3.17382e-05	-1.18407e-05	-0.000111882	2.7518e-06	8.08091e-05	2.62673e-05	-3.77643e-05	-2.67167e-05	-7.27925e-06	-2.76095e-05	1.84637e-06	2.86378e-05	-3.00245e-05	-4.53725e-05	6.6078e-05	5.37982e-05	-7.10542e-05	7.29357e-05	3.12615e-05	-1.7612e-05	5.02333e-06	-5.80088e-05	1.20224e-05	-2.26626e-05	-6.64831e-06	0.000130592	-7.92196e-07	8.99998e-08
-7.59723e-05	0.000121682	-4.17612e-05	3.17669e-05	-1.1696e-05	-0.00011205	6.36337e-06	8.0779e-05	1.98401e-05	-3.65406e-05	-2.66962e-05	-7.27941e-06	-3.0511e-05	1.80086e-06	2.4612e-05	-2.99863e-05	-4.28498e-05	6.60214e-05	5.84277e-05	-6.60119e-05	7.02245e-05	3.34973e-05	-1.76086e-05	4.57978e-06	-5.81175e-05	5.37344e-06	-2.29561e-05	-1.24354e-05	0.000130437	-1.93112e-06	8.89793e-08
-7.60855e-05	0.000122655	-4.27017e-05	3.17524e-05	-5.70353e-06	-0.000112003	6.80955e-06	8.07704e-05	1.65506e-05	-3.36797e-05	-2.6724e-05	-7.5211e-06	-2.18223e-05	1.7274e-06	2.64575e-05	-3.00479e-05	-4.58153e-05	6.59508e-05	5.5634e-05	-5.24839e-05	7.03298e-05	3.34252e-05	-1.69994e-05	4.49165e-06	-5.79512e-05	1.12238e-05	-2.30679e-05	-1.24333e-05	0.000130656	-1.9174e-06	8.69902e-08
-7.58032e-05	0.000116704	-4.28162e-05	1.36251e-05	-1.52357e-05	-3.91434e-05	6.28716e-06	6.29092e-05	1.70443e-05	-3.38635e-05	-2.67833e-05	-7.86897e-06	-3.0509e-05	1.83403e-06	2.84651e-05	-3.00085e-05	-4.09397e-05	6.58863e-05	5.85037e-05	-5.75933e-05	5.4043e-05	3.33807e-05	-1.74357e-05	4.64505e-06	-5.85577e-05	-1.19597e-06	-2.31324e-05	-1.19737e-05	0.000130138	-1.88117e-06	7.01733e-08
-7.58878e-05	0.000121734	-4.17186e-05	1.02761e-05	-1.16166e-05	-2.16457e-05	6.39531e-06	5.84566e-05	1.88097e-05	-3.65609e-05	-2.67215e-05	-7.52892e-06	-2.43757e-05	1.81082e-06	2.75666e-05	-2.99961e-05	-4.40615e-05	6.59355e-05	5.82851e-05	-6.70478e-05	6.34357e-05	3.36037e-05	-1.69741e-05	4.62646e-06	-5.85361e-05	1.11076e-05	-2.29899e-05	-1.2642e-05	0.000113549	-1.85729e-06	6.79834e-08
-7.58068e-05	0.000121704	-4.18964e-05	2.02551e-05	-9.551e-06	-1.4363e-05	6.52162e-06	6.06434e-05	2.0456e-05	-3.56398e-05	-2.67277e-05	-7.47472e-06	-2.70345e-05	1.87527e-06	2.90275e-05	-3.03783e-05	-4.46485e-05	6.59465e-05	5.53079e-05	-6.55078e-05	5.16835e-05	3.30523e-05	-1.67648e-05	4.62638e-06	-5.80435e-05	8.57169e-06	-2.29645e-05	-1.21403e-05	5.33373e-05	-1.80024e-06	5.64247e-08
-7.77709e-05	0.000120971	-4.18577e-05	1.7663e-05	-1.10273e-05	-3.47578e-05	9.70156e-06	4.47217e-05	2.05405e-05	-3.53989e-05	-2.70171e-05	-7.61692e-06	-2.94474e-05	2.05984e-06	2.76285e-05	-2.5862e-05	-4.35956e-05	6.59338e-05	5.60959e-05	-4.1015e-05	3.50822e-05	3.30523e-05	-1.68847e-05	4.64903e-06	-5.83497e-05	8.2021e-06	-2.29783e-05	-1.29374e-05	6.49647e-05	-2.41117e-06	5.3037e-08
-7.71742e-05	0.00012052	-4.18853e-05	2.17069e-05	-1.11768e-05	-3.18508e-05	9.60519e-06	4.54786e-05	2.04453e-05	-3.52841e-05	-2.69442e-05	-7.63466e-06	-2.93967e-05	1.98841e-06	2.75045e-05	-2.70882e-05	-4.38339e-05	6.5936e-05	5.59586e-05	-4.15901e-05	3.66448e-05	3.30226e-05	-1.69337e-05	4.63058e-06	-5.84092e-05	8.00173e-06	-2.29871e-05	-1.32044e-05	6.08978e-05	-2.47793e-06	5.25768e-08
-7.68951e-05	0.000120379	-4.1671e-05	1.67516e-05	-1.12891e-05	-2.49515e-05	1.11462e-05	5.14596e-05	2.0493e-05	-3.53701e-05	-2.68785e-05	-8.70637e-06	-2.70676e-05	1.9449e-06	2.7467e-05	-2.69378e-05	-4.39346e-05	6.59011e-05	5.60332e-05	-4.11618e-05	3.05807e-05	3.2954e-05	-1.73479e-05	4.64177e-06	-5.83618e-05	7.49257e-06	-2.29762e-05	-1.50574e-05	5.52695e-05	-2.43519e-06	5.13575e-08
-7.66567e-05	0.000120392	-4.17051e-05	1.44647e-05	-1.10467e-05	-2.00562e-05	1.11492e-05	4.94957e-05	2.01385e-05	-3.52906e-05	-2.68351e-05	-7.88748e-06	-2.44392e-05	1.95453e-06	2.77517e-05	-2.83151e-05	-4.4114e-05	6.58796e-05	5.63772e-05	-4.16225e-05	3.29474e-05	3.3006e-05	-1.70965e-05	4.64187e-06	-5.83931e-05	7.49322e-06	-2.29815e-05	-1.33577e-05	5.66242e-05	-2.0562e-06	5.10926e-08
-7.64517e-05	0.000120261	-4.1727e-05	1.44475e-05	-1.11342e-05	-2.15122e-05	1.17622e-05	4.77322e-05	2.01861e-05	-3.53748e-05	-2.68349e-05	-7.85512e-06	-2.51148e-05	1.95722e-06	2.75662e-05	-2.77506e-05	-4.40026e-05	6.59143e-05	5.51556e-05	-4.29608e-05	3.39578e-05	3.30789e-05	-1.66692e-05	4.63507e-06	-5.84328e-05	7.51729e-06	-2.29864e-05	-1.35295e-05	5.59837e-05	-2.10295e-06	5.09025e-08
-7.65099e-05	0.000120092	-4.16967e-05	1.53051e-05	-1.11157e-05	-2.15652e-05	1.04874e-05	4.78778e-05	2.02609e-05	-3.53143e-05	-2.68496e-05	-7.8563e-06	-2.47518e-05	2.00138e-06	2.75958e-05	-2.78045e-05	-4.40349e-05	6.58751e-05	5.51854e-05	-4.24802e-05	3.3169e-05	3.30506e-05	-1.6755e-05	4.63433e-06	-5.84245e-05	7.58103e-06	-2.29818e-05	-1.42332e-05	5.6119e-05	-2.21852e-06	5.08103e-08
-7.65039e-05	0.000120394	-4.17059e-05	8.94608e-07	-1.11285e-05	-2.16811e-05	1.05426e-05	4.88982e-05	2.02363e-05	-3.53741e-05	-2.66714e-05	-7.88991e-06	-1.03637e-05	4.36266e-06	2.76253e-05	-2.78051e-05	-4.3985e-05	6.58943e-05	5.5208e-05	-2.79306e-05	3.33052e-05	3.57729e-05	-1.67686e-05	4.31607e-06	-5.80668e-05	7.58338e-06	-2.29833e-05	-1.10734e-05	5.60686e-05	-2.20924e-06	4.93032e-08
-7.65911e-05	0.00012032	-4.17468e-05	1.17409e-05	-1.12112e-05	-2.19652e-05	1.03199e-05	4.87118e-05	2.02247e-05	-3.53748e-05	-2.68007e-05	-7.51886e-06	-1.1078e-05	2.60298e-06	2.75968e-05	-2.76975e-05	-4.40151e-05	2.79537e-05	5.58223e-05	-3.36416e-05	3.35134e-05	3.39922e-05	-1.66141e-05	3.69179e-06	-5.81788e-05	7.61704e-06	-1.57598e-05	-1.34401e-05	5.59479e-05	-2.21563e-06	4.59464e-08
-7.65808e-05	0.000120251	-4.17745e-05	8.83269e-06	-1.11862e-05	-2.20848e-05	1.08347e-05	4.82969e-05	2.02334e-05	-3.53716e-05	-2.68125e-05	-7.81724e-06	-9.2059e-06	3.06464e-06	2.78581e-05	-2.76272e-05	-4.40223e-05	3.5824e-05	5.56157e-05	-3.35046e-05	3.32671e-05	3.41953e-05	-1.65506e-05	4.20191e-06	-3.99835e-05	7.62291e-06	-2.05173e-05	-1.12535e-05	2.25097e-05	-2.21548e-06	4.20054e-08
-7.65006e-05	0.000120255	-4.17802e-05	1.27923e-05	-1.12393e-05	-2.1892e-05	1.05602e-05	2.58775e-05	2.02159e-05	-3.58279e-05	-2.67977e-05	-6.83771e-06	-1.71556e-05	2.7988e-06	2.77401e-05	-2.77159e-05	-4.40753e-05	3.01521e-05	5.60616e-05	-3.28705e-05	3.32726e-05	3.36901e-05	-1.66274e-05	3.97342e-06	-3.86846e-05	7.52768e-06	-1.73859e-05	-1.28302e-05	3.58682e-05	-2.233e-06	4.08278e-08
-7.65466e-05	0.000120268	-4.18764e-05	1.007e-05	-1.11902e-05	-2.19506e-05	1.06581e-05	2.98232e-05	2.02165e-05	-3.65917e-05	-2.67756e-05	-2.34327e-06	-1.54829e-05	2.66337e-06	2.97018e-05	-2.77157e-05	-4.40345e-05	3.01275e-05	5.60634e-05	-3.26401e-05	3.33569e-05	3.30345e-05	-1.66285e-05	3.88449e-06	-2.38116e-05	7.65894e-06	-1.93639e-05	-1.24706e-05	2.59822e-05	-2.2603e-06	3.95432e-08
-7.66043e-05	0.000120251	-4.17759e-05	1.145e-05	-1.12251e-05	-2.18321e-05	1.08894e-05	3.03552e-05	2.02236e-05	-3.58878e-05	-2.68112e-05	-6.73931e-06	-1.60321e-05	3.18779e-06	2.80123e-05	-2.76794e-05	-4.40272e-05	3.02353e-05	5.58643e-05	-3.35397e-05	3.3438e-05	3.35773e-05	-1.64449e-05	3.92919e-06	-1.84716e-05	7.64523e-06	-1.86518e-05	-1.24724e-05	2.41205e-05	-2.27583e-06	3.92466e-08
-7.64829e-05	0.000120605	-3.92468e-05	9.10274e-06	-1.13068e-05	-2.18429e-05	1.05885e-05	3.33488e-05	2.43829e-05	-3.60554e-05	-2.67876e-05	-1.98983e-06	-1.54164e-05	1.19016e-06	2.5168e-05	-2.74843e-05	-4.32384e-05	3.35088e-05	3.03146e-05	-7.00296e-06	3.32317e-05	3.32818e-05	-1.60845e-05	3.89963e-06	-2.65478e-05	8.6685e-06	-1.85778e-05	-1.21407e-05	-1.1554e-05	-2.24445e-06	3.59489e-08
-7.6579e-05	9.98541e-05	-4.25206e-05	1.00741e-05	-1.12255e-05	-2.1844e-05	1.0669e-05	3.13684e-05	2.02555e-05	-3.5906e-05	-2.67952e-05	-5.84845e-06	-1.5324e-05	2.96886e-06	2.84462e-05	-2.76814e-05	-4.37368e-05	3.22136e-05	4.46445e-05	-3.23426e-05	3.33159e-05	3.3494e-05	-1.52355e-05	-4.67708e-06	-2.39983e-05	8.10809e-06	-1.88701e-05	-1.24896e-05	2.43563e-05	-2.30296e-06	3.39443e-08
-6.97581e-05	0.000102433	-4.34599e-05	9.93841e-06	-1.12048e-05	-2.21399e-05	7.08058e-06	3.12531e-05	2.02659e-05	-3.56961e-05	-2.69116e-05	-5.89153e-06	-1.54655e-05	2.86609e-06	2.64591e-05	-2.76712e-05	-4.26391e-05	3.51051e-05	4.17335e-05	-8.8196e-06	3.34652e-05	3.34113e-05	-1.62145e-05	3.79971e-06	-1.99973e-05	1.043e-05	-1.88675e-05	-1.23793e-05	2.41854e-05	-2.25604e-06	3.21374e-08
-6.94649e-05	0.000102299	-4.21532e-05	1.01469e-05	-1.12205e-05	-2.19769e-05	-5.29216e-06	3.10129e-05	2.02291e-05	-3.56859e-05	-2.68068e-05	-5.5483e-06	-1.56537e-05	2.98323e-06	2.74766e-05	-2.76105e-05	-4.28006e-05	3.30483e-05	3.44426e-05	-1.96902e-05	3.32858e-05	3.33956e-05	-1.60141e-05	2.77808e-06	-2.22853e-05	8.18141e-06	-1.88308e-05	-1.23971e-05	2.09769e-05	-2.25346e-06	3.14747e-08
-6.90911e-05	0.000102088	-4.25962e-05	9.94513e-06	-1.12264e-05	-2.15642e-05	4.18166e-06	3.09404e-05	2.02887e-05	-3.58475e-05	-2.68075e-05	-5.21131e-06	-1.57365e-05	2.87651e-06	2.8206e-05	-2.76467e-05	-4.31006e-05	3.24182e-05	3.78067e-05	-1.39861e-05	3.3328e-05	3.33545e-05	-1.60692e-05	1.94943e-06	-2.19146e-05	8.17886e-06	-1.79982e-05	-1.2428e-05	1.20933e-05	-2.19079e-06	3.11284e-08
-6.94361e-05	0.000101172	-4.23816e-05	9.90176e-06	-1.12237e-05	-2.19635e-05	4.41372e-06	3.12796e-05	2.03135e-05	-3.57802e-05	-2.68368e-05	-5.50326e-06	-1.54953e-05	2.89098e-06	2.78361e-05	-2.76577e-05	-4.3081e-05	3.28675e-05	3.43444e-05	-1.41994e-05	3.32613e-05	3.33911e-05	-1.60105e-05	2.19771e-06	-2.14189e-05	8.15459e-06	-1.87994e-05	-1.24074e-05	1.64789e-05	-2.20356e-06	3.08982e-08
-6.90689e-05	0.000101578	-4.24483e-05	9.87402e-06	-1.12135e-05	-2.18856e-05	1.79601e-06	3.10015e-05	2.03132e-05	-3.57389e-05	-2.68091e-05	-5.3569e-06	-1.56335e-05	2.86132e-06	2.77207e-05	-2.76525e-05	-4.31159e-05	3.29791e-05	3.39253e-05	-1.5271e-05	3.32845e-05	2.96392e-05	-1.60442e-05	1.93939e-06	-2.16221e-05	8.22254e-06	-1.87839e-05	-1.24062e-05	1.60622e-05	-2.21638e-06	3.0663e-08
-6.85775e-05	0.000101543	-4.24104e-05	9.94263e-06	-1.12131e-05	-4.08646e-06	4.24435e-06	3.1074e-05	2.03068e-05	-3.57891e-05	-2.6764e-05	-5.40911e-06	-1.55531e-05	2.83566e-06	2.77521e-05	-2.76932e-05	-4.28204e-05	3.27346e-05	3.50514e-05	-1.60435e-05	3.32817e-05	3.1659e-05	-1.59101e-05	2.08602e-06	-2.15842e-05	8.1828e-06	-1.85257e-05	-1.24046e-05	1.42961e-05	-2.21824e-06	3.02609e-08
-6.88978e-05	0.000101892	-4.24023e-05	9.92258e-06	-1.92465e-05	-1.64229e-05	1.79654e-06	3.11432e-05	2.0332e-05	-3.58005e-05	-2.49923e-05	-5.43856e-06	-1.54816e-05	2.87623e-06	2.75605e-05	-2.76931e-05	-4.30261e-05	3.29018e-05	2.52006e-05	-1.62444e-05	3.32316e-05	2.05392e-05	-1.58966e-05	2.19049e-06	-2.13541e-05	8.25166e-06	-1.85948e-05	-1.24053e-05	1.50124e-05	-2.95819e-06	2.96365e-08
-6.883e-05	0.000101331	-4.24001e-05	9.99929e-06	-1.11758e-05	-1.0906e-05	2.81891e-06	3.11641e-05	2.03095e-05	-3.57667e-05	-2.67786e-05	-5.4042e-06	-1.55616e-05	2.87667e-06	2.77276e-05	-2.76639e-05	-4.28574e-05	3.28671e-05	1.76088e-05	-1.64517e-05	3.32904e-05	3.00659e-05	-1.59484e-05	2.1905e-06	-2.09744e-05	8.23846e-06	-1.86093e-05	-1.24098e-05	1.48672e-05	-2.20009e-06	2.9352e-08
-6.89091e-05	0.000101216	-4.23875e-05	8.41433e-06	-1.11824e-05	-6.43418e-06	4.03319e-06	2.54927e-05	2.03785e-05	-3.57678e-05	-2.70154e-05	-5.43438e-06	-1.56086e-05	2.76522e-06	2.66249e-05	-2.69976e-05	-4.3059e-05	3.28426e-05	-3.34098e-06	-1.60051e-05	3.329e-05	3.05825e-05	-1.59466e-05	5.58106e-06	-2.02666e-05	7.81847e-06	-4.52807e-06	-1.24145e-05	1.49703e-05	-2.15408e-06	2.82404e-08
-6.89024e-05	0.00010124	-4.23856e-05	9.09761e-06	-1.11895e-05	-8.12267e-06	3.70488e-06	2.76656e-05	2.03135e-05	-3.57753e-05	-1.43888e-05	-5.42413e-06	-1.55795e-05	2.77039e-06	2.71108e-05	-2.74879e-05	-4.29032e-05	3.28412e-05	3.41836e-06	-1.60112e-05	3.32899e-05	3.04936e-05	-1.59467e-05	2.46348e-06	-2.07904e-05	7.93474e-06	-1.08479e-05	-1.24105e-05	1.48811e-05	-2.18124e-06	2.79955e-08
-6.87651e-05	0.000101253	-4.2396e-05	9.01317e-06	-1.12199e-05	-1.14023e-05	3.43477e-06	2.61518e-05	2.02658e-05	-3.57727e-05	-1.40095e-05	-5.40838e-06	-1.56075e-05	2.79761e-06	2.71422e-05	-2.72677e-05	-4.2929e-05	3.28543e-05	5.72012e-06	-1.603e-05	3.32906e-05	2.89229e-05	-1.59399e-05	3.20732e-06	-1.90259e-05	6.33908e-06	-7.69195e-06	-1.24119e-05	1.47083e-05	-1.46369e-06	2.77136e-08
-6.89352e-05	0.000101236	-4.24032e-05	8.89667e-06	-1.12347e-05	-1.03344e-05	3.32745e-06	2.49449e-05	2.02218e-05	-3.57785e-05	-1.41583e-05	-5.4237e-06	-1.55563e-05	2.81705e-06	2.69804e-05	-2.72639e-05	-4.28997e-05	3.28757e-05	2.73004e-06	-1.60442e-05	3.32901e-05	2.892e-05	-1.59596e-05	2.63928e-06	-1.94425e-05	6.73831e-06	-8.09701e-06	-1.24136e-05	1.47923e-05	-1.70032e-06	2.76414e-08
-6.79915e-05	0.00010123	-4.23918e-05	8.83302e-06	-1.12186e-05	-9.75254e-06	3.36536e-06	2.50199e-05	2.02565e-05	-3.58159e-05	-1.48304e-05	-5.42251e-06	-1.55892e-05	2.81771e-06	2.69572e-05	-2.72828e-05	-4.29193e-05	3.28612e-05	2.76897e-06	-1.60356e-05	3.32916e-05	2.87481e-05	-1.58726e-05	3.17607e-06	-1.99679e-05	6.93814e-06	-9.54061e-06	-1.24241e-05	1.44861e-05	-1.85212e-06	2.75573e-08
-6.80831e-05	0.000101197	-3.96386e-05	8.93857e-06	-1.12237e-05	-9.18245e-06	3.46898e-06	2.53094e-05	2.02603e-05	-3.57866e-05	-1.46677e-05	-5.20764e-06	-1.55952e-05	2.81665e-06	2.69654e-05	-2.54426e-05	-4.29181e-05	3.33954e-05	3.17414e-06	-1.60142e-05	3.33677e-05	2.84282e-05	-1.58661e-05	3.39359e-06	-2.0024e-05	6.96698e-06	-9.02074e-06	-1.24221e-05	1.38918e-05	-1.87736e-06	2.72395e-08
-6.82082e-05	0.000101233	-4.14122e-05	8.92016e-06	-1.1196e-05	-9.70214e-06	3.39468e-06	2.5278e-05	2.02541e-05	-3.57892e-05	-1.4811e-05	-5.75222e-06	-1.50342e-05	3.09022e-06	2.14413e-05	-2.63463e-05	-4.29063e-05	3.29347e-05	3.45327e-06	-1.60145e-05	1.14424e-05	2.81184e-05	-1.5914e-05	3.33751e-06	-1.99043e-05	6.99545e-06	-9.02128e-06	-1.24275e-05	1.43494e-05	-1.95935e-06	2.61688e-08
-6.82728e-05	2.50017e-05	-3.79667e-05	9.07175e-06	-1.11659e-05	-9.71203e-06	2.59024e-06	3.11371e-05	2.02521e-05	-3.57902e-05	-1.40931e-05	-5.64902e-06	-1.1005e-05	2.90187e-06	1.26567e-05	-2.65706e-05	-4.29373e-05	3.28655e-05	3.16191e-06	-1.5267e-05	2.21892e-05	2.82282e-05	-1.59571e-05	3.85315e-06	-2.00059e-05	6.95413e-06	-9.13232e-06	-1.23251e-05	1.44044e-05	-1.76797e-06	1.65426e-08
-6.82374e-05	2.33723e-05	-4.1707e-05	8.94065e-06	-1.11592e-05	-9.79024e-06	3.38496e-06	2.5392e-05	2.02645e-05	-3.57996e-05	-1.42182e-05	-6.1838e-06	-9.73636e-06	2.99158e-06	1.47388e-05	-2.71137e-05	-4.28634e-05	3.28759e-05	2.45107e-06	-1.57293e-05	1.49719e-05	2.80888e-05	-1.59673e-05	3.26472e-06	-1.93717e-05	7.06014e-06	-9.15304e-06	-1.23891e-05	1.43196e-05	-1.58919e-06	1.62076e-08
-6.82374e-05	2.33723e-05	-4.1707e-05	8.94065e-06	-1.11592e-05	-9.79024e-06	3.38496e-06	2.5392e-05	2.02645e-05	-3.57996e-05	-1.42182e-05	-6.1838e-06	-9.73636e-06	2.99158e-06	1.47388e-05	-2.71137e-05	-4.28634e-05	3.28759e-05	2.45107e-06	-1.57293e-05	1.49719e-05	2.80888e-05	-1.59673e-05	3.26472e-06	-1.93717e-05	7.06014e-06	-9.15304e-06	-1.23891e-05	1.43196e-05	-1.58919e-06	1.62076e-08
-6.82267e-05	2.91905e-07	-3.90239e-05	8.95482e-06	-1.0707e-05	-9.78648e-06	3.1914e-06	2.56212e-05	2.02598e-05	-3.57983e-05	-1.39389e-05	-5.86935e-06	-1.01948e-05	2.99357e-06	1.51763e-05	-2.69801e-05	-4.28292e-05	3.28855e-05	2.63377e-06	-1.57247e-05	1.51362e-05	2.79802e-05	-1.59692e-05	3.26494e-06	-1.94849e-05	7.03201e-06	-9.06834e-06	-1.23831e-05	1.4035e-05	-1.65208e-06	1.5439e-08
-6.82275e-05	3.23832e-06	-3.90676e-05	8.96149e-06	-1.07119e-05	-9.9578e-06	3.30807e-06	2.16905e-05	2.02482e-05	-3.58053e-05	-1.40184e-05	-5.3346e-06	-1.02163e-05	3.00228e-06	1.50283e-05	-2.69546e-05	-4.27526e-05	3.28975e-05	2.74238e-06	-1.57336e-05	1.58929e-05	2.79787e-05	-1.59662e-05	3.28243e-06	-1.94991e-05	7.02178e-06	-9.07042e-06	-1.23824e-05	1.40509e-05	-1.64351e-06	1.52816e-08
-6.82178e-05	7.35264e-06	-3.92586e-05	9.05622e-06	-1.08996e-05	-9.99157e-06	3.23501e-06	1.46934e-05	2.00678e-05	-3.58103e-05	-1.3945e-05	-5.74222e-06	-9.95797e-06	2.97593e-06	1.40906e-05	-2.69088e-05	-4.23675e-05	3.29094e-05	2.79017e-06	-1.57248e-05	1.50478e-05	2.80143e-05	-1.59695e-05	3.30498e-06	-1.94732e-05	6.98853e-06	-9.08477e-06	-1.23922e-05	1.40506e-05	-1.61681e-06	1.49936e-08
-6.82182e-05	5.80518e-06	-3.95297e-05	9.00976e-06	-1.09721e-05	-1.02062e-05	3.26011e-06	1.58312e-05	1.96496e-05	-3.58435e-05	-1.40101e-05	-2.95377e-06	-1.02217e-05	3.01944e-06	1.39392e-05	-2.68924e-05	-4.1923e-05	3.28931e-05	2.83603e-06	-1.57368e-05	1.49544e-05	2.80349e-05	-1.59703e-05	3.2954e-06	-1.94824e-05	6.33428e-06	-9.08969e-06	-1.239e-05	1.40982e-05	1.33454e-07	1.49493e-08
-6.82301e-05	5.15165e-06	-3.97501e-05	8.99401e-06	-1.08799e-05	-1.01663e-05	3.22665e-06	5.03766e-07	1.94856e-05	-3.58687e-05	-1.39981e-05	-3.33551e-06	-1.01449e-05	3.14669e-06	1.38104e-05	-2.69553e-05	-4.19514e-05	3.29528e-05	2.81934e-06	-1.57149e-05	1.47671e-05	2.8043e-05	-1.59698e-05	3.42861e-06	-1.94804e-05	6.02229e-06	-9.09028e-06	-1.24559e-05	1.41254e-05	2.74601e-08	1.47037e-08
-6.82337e-05	5.72236e-06	-3.97106e-05	9.02162e-06	-1.09119e-05	-1.01668e-05	3.20268e-06	6.79565e-06	1.95419e-05	-3.58375e-05	-1.40112e-05	-4.11387e-06	-1.01348e-05	3.19073e-06	1.39143e-05	-2.6908e-05	-4.19128e-05	7.94009e-06	2.80043e-06	-1.57319e-05	1.50519e-05	2.80463e-05	-1.59698e-05	3.30054e-06	-1.94674e-05	6.52481e-06	-9.09212e-06	-1.23929e-05	1.40853e-05	7.77531e-08	1.37461e-08
-6.82235e-05	5.64116e-06	-3.96975e-05	9.00955e-06	-1.08793e-05	-1.01747e-05	3.21852e-06	4.99264e-06	1.98086e-05	-3.5843e-05	-1.39552e-05	-3.79845e-06	-1.0143e-05	3.04751e-06	1.38255e-05	-2.69301e-05	-4.19143e-05	7.75247e-06	2.81283e-06	-1.57218e-05	1.47972e-05	2.80572e-05	-1.597e-05	2.95277e-06	-1.94903e-05	6.6236e-06	-9.09124e-06	-1.24002e-05	1.41045e-05	5.85987e-08	1.37163e-08
-6.82098e-05	5.78708e-06	-3.96776e-05	9.00409e-06	-1.08627e-05	-1.01733e-05	3.22205e-06	5.52997e-06	1.95823e-05	-3.58593e-05	-1.39819e-05	-3.88227e-06	-1.01171e-05	3.13732e-06	1.38617e-05	-2.69197e-05	-4.19422e-05	1.1373e-05	2.79907e-06	-1.57252e-05	1.49402e-05	2.80424e-05	-1.59707e-05	3.10089e-06	-1.37238e-05	6.26737e-06	-8.59664e-06	-1.24143e-05	1.41071e-05	-3.43644e-09	1.35854e-08
-6.81889e-05	6.03444e-06	-3.96843e-05	9.00385e-06	-1.09018e-05	-1.02506e-05	3.21704e-06	7.19879e-06	1.96218e-05	-3.31289e-05	-1.39909e-05	-4.05585e-06	-1.00687e-05	3.09945e-06	1.30863e-05	-2.69219e-05	-4.19534e-05	1.23554e-05	2.81076e-06	-1.56146e-05	1.48509e-05	2.80508e-05	-1.59707e-05	3.16724e-06	-1.3229e-05	6.33105e-06	-8.71257e-06	-1.24087e-05	1.42343e-05	-6.78963e-09	1.34144e-08
-6.81954e-05	5.76508e-06	-3.96293e-05	9.07719e-06	-1.09289e-05	-1.01835e-05	3.21352e-06	6.74165e-06	1.96355e-05	-3.3023e-05	-1.3986e-05	-3.97181e-06	-1.00866e-05	3.07833e-06	1.10465e-05	-2.69252e-05	-4.1943e-05	1.04363e-05	2.80617e-06	-1.56753e-05	1.48791e-05	5.02244e-06	-1.59721e-05	3.13616e-06	-1.50331e-05	6.42735e-06	-8.96202e-06	-1.24041e-05	1.42487e-05	-2.49762e-08	1.25991e-08
-6.81928e-05	5.74804e-06	-3.96354e-05	8.76331e-06	-1.09282e-05	-1.0179e-05	3.20395e-06	6.69788e-06	1.96291e-05	-3.32213e-05	-1.39838e-05	-3.97107e-06	-1.00867e-05	3.06112e-06	1.0649e-05	-2.69252e-05	-4.19383e-05	1.07561e-05	2.79187e-06	-1.56525e-05	1.48691e-05	5.74258e-06	-1.59707e-05	3.1621e-06	-1.32032e-05	6.42285e-06	-8.96253e-06	-1.24045e-05	1.42501e-05	-2.54042e-08	1.25583e-08
-6.81901e-05	5.74178e-06	-3.96814e-05	9.24948e-06	-1.10103e-05	-1.01929e-05	3.03289e-06	6.27244e-06	1.54084e-05	-3.32724e-05	-1.40184e-05	-3.97775e-06	-1.0115e-05	3.07386e-06	1.13143e-05	-2.6921e-05	-4.19345e-05	1.07281e-05	3.07587e-06	-1.56946e-05	1.4878e-05	5.9321e-06	-1.59705e-05	3.1118e-06	-1.42572e-05	6.66932e-06	-8.96428e-06	-1.01715e-05	1.48107e-05	-4.49716e-08	1.24396e-08
-6.37904e-05	2.56721e-07	-3.96405e-05	9.06035e-06	-1.10134e-05	-1.02773e-05	3.20146e-06	6.42248e-06	1.52561e-05	-3.42291e-05	-1.40136e-05	-3.99939e-06	-9.97055e-06	3.0994e-06	1.07317e-05	-2.76811e-05	-4.19371e-05	3.21611e-06	2.83186e-06	-1.56896e-05	1.47976e-05	7.66892e-06	-1.56352e-05	2.29697e-06	-1.57056e-05	6.74267e-06	-9.30399e-06	-1.12883e-05	1.49137e-05	-6.07098e-08	1.18876e-08
-6.38627e-05	3.08065e-06	-3.96412e-05	9.11044e-06	-1.10067e-05	-1.02186e-05	3.20473e-06	6.45609e-06	1.39329e-05	-3.34464e-05	-1.40092e-05	-3.97488e-06	-1.00343e-05	3.09384e-06	1.08371e-05	-2.77169e-05	-4.19372e-05	4.44913e-06	2.81271e-06	-1.56921e-05	1.48491e-05	7.06583e-06	-1.58862e-05	2.1085e-06	-1.51747e-05	6.56628e-06	-9.23908e-06	-1.05364e-05	1.43176e-05	-5.23062e-08	1.17753e-08
-6.40567e-05	5.22217e-06	-3.9639e-05	9.0876e-06	-1.1018e-05	-1.0201e-05	3.20074e-06	5.81079e-06	1.23545e-05	-3.35959e-05	-1.40167e-05	-3.47455e-06	-1.00969e-05	3.07843e-06	1.08714e-05	-2.69647e-05	-4.07271e-05	7.1821e-06	2.86186e-06	-1.57328e-05	1.47023e-05	6.66497e-06	-1.59634e-05	2.80701e-06	-1.40681e-05	6.61522e-06	-8.98688e-06	-1.10636e-05	1.46464e-05	-4.31481e-08	1.1649e-08
-6.40445e-05	3.80059e-06	-3.96423e-05	9.09889e-06	-1.09887e-05	-9.9445e-06	3.19988e-06	6.02811e-06	1.29411e-05	-3.36193e-05	-1.39835e-05	-3.23868e-06	-1.00662e-05	3.08432e-06	1.08744e-05	-2.72249e-05	-4.08656e-05	6.23748e-06	2.54376e-06	-1.57108e-05	1.48407e-05	3.94656e-06	-1.58952e-05	2.4505e-06	-1.46499e-05	6.6155e-06	-9.05439e-06	-1.01588e-05	1.43789e-05	-7.59877e-08	1.16177e-08
-6.40594e-05	4.71858e-06	-3.96406e-05	9.1127e-06	-1.09963e-05	-9.78194e-06	3.203e-06	6.16442e-06	1.26035e-05	-3.35587e-05	-1.40023e-05	-1.91885e-06	-1.00714e-05	3.08415e-06	1.09042e-05	-2.71699e-05	-4.08875e-05	6.48524e-06	2.17816e-06	-1.5723e-05	1.48044e-05	3.58717e-06	-1.59018e-05	1.37583e-06	-1.46096e-05	6.59547e-06	-9.02348e-06	-1.03292e-05	1.44823e-05	-5.96461e-08	1.16054e-08
-6.39787e-05	4.611e-06	-3.96416e-05	9.08464e-06	-1.09946e-05	-9.71905e-06	3.20347e-06	6.14641e-06	1.25746e-05	-3.3597e-05	-1.39913e-05	-2.2922e-06	-1.00876e-05	3.08439e-06	1.08947e-05	-2.70749e-05	-4.09022e-05	6.55959e-06	2.66924e-06	-1.57136e-05	1.48395e-05	4.69868e-06	-1.59457e-05	2.58111e-06	-1.44794e-05	6.5873e-06	-3.5779e-06	-1.03971e-05	1.44091e-05	-5.26e-08	1.15377e-08
-6.39859e-05	4.51992e-06	-3.97043e-05	9.09434e-06	-8.98808e-06	-9.79553e-06	3.20263e-06	6.24693e-06	1.28135e-05	-3.34954e-05	-1.39967e-05	-2.54341e-06	-1.00898e-05	3.07297e-06	1.09704e-05	-2.70784e-05	-4.08886e-05	6.59388e-06	3.22992e-06	-1.56717e-05	1.48274e-05	4.66228e-06	-1.5905e-05	1.65607e-06	-1.45228e-05	6.56155e-06	-3.09314e-06	-1.0322e-05	9.04067e-06	6.32459e-07	1.1374e-08
-6.40366e-05	4.39488e-06	-3.9648e-05	9.07416e-06	-9.8399e-06	-9.88036e-06	3.20478e-06	5.85208e-06	1.25552e-05	-3.3552e-05	-1.39831e-05	-2.79041e-06	-1.00607e-05	3.35774e-06	1.09403e-05	-2.71312e-05	-4.06243e-05	6.4538e-06	2.69785e-06	-1.6555e-05	1.09642e-05	3.91861e-06	-1.59132e-05	2.08235e-06	-1.45231e-05	6.57383e-06	-3.1378e-06	-1.0358e-05	9.50777e-06	4.3522e-08	1.12964e-08
-6.39932e-05	4.52128e-06	-3.96893e-05	9.09573e-06	-9.74361e-06	-9.94285e-06	3.20477e-06	5.93497e-06	5.00482e-06	-3.35137e-05	-1.40688e-05	-2.63003e-06	-1.00698e-05	-2.23589e-06	1.09183e-05	-2.70825e-05	-4.07186e-05	6.51736e-06	3.16346e-06	-1.57068e-05	1.3079e-05	4.53278e-06	-1.59136e-05	1.95133e-06	-1.44792e-05	6.43961e-06	-4.10812e-06	-9.7028e-06	8.90746e-06	-3.86788e-08	1.11723e-08
-6.39899e-05	4.38583e-06	-3.96756e-05	9.1001e-06	-9.09568e-06	-9.74272e-06	3.20389e-06	6.18257e-06	9.63476e-06	-1.2117e-05	-1.40054e-05	-2.63741e-06	-1.00539e-05	2.73761e-06	1.09354e-05	-2.70874e-05	-4.08414e-05	6.52749e-06	2.92999e-06	-1.58343e-05	1.30393e-05	4.51869e-06	-1.59188e-05	2.00554e-06	-1.44947e-05	6.54615e-06	-4.15146e-06	-1.01308e-05	1.00246e-05	1.58341e-07	1.02928e-08
-6.40181e-05	4.47265e-06	-2.50486e-05	9.07154e-06	-9.47055e-06	-6.68312e-06	3.20358e-06	6.13348e-06	8.24512e-06	-1.79977e-05	-1.40167e-05	-2.67583e-06	-1.00507e-05	2.00796e-06	1.0948e-05	-2.70907e-05	-4.07149e-05	5.01855e-06	3.05805e-06	-1.58312e-05	1.31596e-05	4.38593e-06	-1.59117e-05	2.01156e-06	-1.44751e-05	6.54604e-06	-4.09752e-06	-1.02004e-05	7.82091e-06	1.84673e-06	9.39492e-09
-6.40158e-05	4.48903e-06	-2.234e-05	9.14735e-06	-9.5045e-06	3.64554e-06	3.20672e-06	6.07047e-06	7.80992e-06	-1.01167e-05	-1.40492e-05	-2.67412e-06	-1.00646e-05	1.6012e-06	1.0944e-05	-2.71148e-05	-4.07437e-05	9.70332e-07	3.05581e-06	-1.57205e-05	1.31004e-05	4.44442e-06	-1.59144e-05	2.05864e-06	-1.44916e-05	6.52774e-06	-4.70604e-06	-1.00712e-05	6.63415e-06	1.20637e-06	8.9664e-09
-6.40158e-05	4.48903e-06	-2.234e-05	9.14735e-06	-9.5045e-06	3.64554e-06	3.20672e-06	6.07047e-06	7.80992e-06	-1.01167e-05	-1.40492e-05	-2.67412e-06	-1.00646e-05	1.6012e-06	1.0944e-05	-2.71148e-05	-4.07437e-05	9.70332e-07	3.05581e-06	-1.57205e-05	1.31004e-05	4.44442e-06	-1.59144e-05	2.05864e-06	-1.44916e-05	6.52774e-06	-4.70604e-06	-1.00712e-05	6.63415e-06	1.20637e-06	8.9664e-09
-6.40167e-05	4.47417e-06	-2.25693e-05	9.14453e-06	-9.47469e-06	-5.06902e-07	3.22184e-06	6.0871e-06	8.05372e-06	-9.25881e-06	-1.40414e-05	-2.67909e-06	-1.00615e-05	1.5844e-06	1.09448e-05	-2.71108e-05	-4.07561e-05	3.28187e-06	3.05403e-06	-1.57275e-05	1.30703e-05	4.41019e-06	-1.59141e-05	2.05173e-06	-1.44909e-05	6.52446e-06	-4.56269e-06	-1.00869e-05	6.52296e-06	8.43218e-07	8.95671e-09
-6.37977e-05	4.47372e-06	-2.25623e-05	9.25518e-06	-9.35846e-06	-5.56473e-07	3.23515e-06	6.09155e-06	7.76537e-06	-8.38174e-06	-1.40411e-05	-2.67933e-06	-1.00613e-05	1.66704e-06	1.09395e-05	-2.7118e-05	-4.081e-05	2.76326e-06	3.03271e-06	-1.57396e-05	1.29564e-05	4.41998e-06	-1.59141e-05	2.0573e-06	-1.44924e-05	6.52627e-06	-4.56595e-06	-1.01455e-05	6.714e-06	6.4149e-07	8.91109e-09
-5.43527e-05	8.80113e-06	-2.22731e-05	9.17384e-06	-9.25581e-06	1.23327e-06	3.23484e-06	2.19343e-07	7.76407e-06	-8.79089e-06	-1.40396e-05	-2.6515e-06	-1.27289e-05	1.73591e-06	9.36028e-06	-2.71006e-05	-3.90798e-05	3.34226e-06	3.04566e-06	-1.57166e-05	1.28791e-05	4.39047e-06	-1.63565e-05	1.9861e-06	-1.44842e-05	6.56166e-06	-4.63503e-06	-1.01184e-05	6.722e-06	7.89239e-07	7.71227e-09
-5.36343e-05	6.70144e-06	-2.23939e-05	9.16994e-06	-9.19309e-06	7.80863e-07	3.22222e-06	3.70032e-06	8.02875e-06	-8.35391e-06	-1.4041e-05	-2.64898e-06	-1.00691e-05	1.61324e-06	9.42076e-06	-2.71069e-05	-3.89533e-05	3.32032e-06	3.04769e-06	-1.57293e-05	1.30497e-05	4.40336e-06	-1.62781e-05	2.03129e-06	-1.44602e-05	6.53362e-06	-4.62693e-06	-1.0229e-05	6.60821e-06	9.49755e-07	7.54853e-09
-5.38232e-05	7.85352e-06	-2.22941e-05	9.17158e-06	-9.21158e-06	9.53705e-07	3.225e-06	1.77726e-06	7.88529e-06	-8.58732e-06	-1.40407e-05	-2.62976e-06	-1.0438e-05	1.67376e-06	7.25833e-06	-2.7107e-05	-3.86272e-05	3.34738e-06	3.04638e-06	-1.57277e-05	1.29662e-05	4.40084e-06	-1.62795e-05	1.97542e-06	-1.44674e-05	6.55432e-06	-4.62417e-06	-1.02114e-05	6.62934e-06	8.61108e-07	7.51722e-09
-5.22779e-05	7.72965e-06	-2.2341e-05	9.18525e-06	-9.22458e-06	6.69074e-07	3.22341e-06	-2.36679e-07	7.93166e-06	-8.69155e-06	-1.40312e-05	-2.65931e-06	-1.0486e-05	1.66452e-06	8.06799e-06	-2.7108e-05	-3.8653e-05	3.25546e-06	3.04548e-06	-1.57208e-05	1.3017e-05	4.94199e-06	-1.62566e-05	2.27113e-06	-1.44679e-05	6.56483e-06	-4.6162e-06	-1.01857e-05	4.21428e-06	8.66369e-07	7.34762e-09
-5.21762e-05	7.64736e-06	-2.24396e-05	9.15257e-06	-9.21757e-06	-1.02953e-07	3.227e-06	-1.69486e-08	7.89682e-06	-8.80809e-06	-1.40062e-05	-2.64686e-06	-1.08187e-05	1.66146e-06	7.7426e-06	-2.71093e-05	-3.88634e-05	3.52878e-06	3.04668e-06	-1.57252e-05	1.29036e-05	4.66455e-06	-1.62681e-05	2.15015e-06	-1.44625e-05	6.54114e-06	-4.55257e-06	-1.0151e-05	1.59686e-06	8.29192e-07	7.33718e-09
-5.22065e-05	7.56243e-06	-2.24701e-05	9.04558e-06	-9.22413e-06	4.25208e-07	3.22401e-06	-3.43479e-08	7.90588e-06	-8.75643e-06	-1.51856e-05	-2.657e-06	-1.04157e-05	2.70476e-06	7.74352e-06	-2.45472e-05	-3.88738e-05	3.19968e-06	3.05271e-06	-1.57425e-05	1.30099e-05	5.07562e-06	-1.62635e-05	2.10514e-06	-1.44704e-05	6.54298e-06	-4.57591e-06	-1.01344e-05	1.87819e-06	8.30299e-07	7.24284e-09
-5.22043e-05	7.45817e-06	-2.25036e-05	9.07505e-06	-9.24479e-06	4.44112e-07	3.22422e-06	4.43973e-08	7.95837e-06	-8.68603e-06	-1.40323e-05	-2.65768e-06	-1.03572e-05	1.97226e-06	7.91514e-06	-2.45493e-05	-3.88401e-05	3.15931e-06	3.04765e-06	-1.57423e-05	1.30077e-05	4.81035e-06	-1.62282e-05	2.10026e-06	-1.4469e-05	6.54089e-06	-4.59198e-06	-1.01481e-05	3.10605e-06	9.01328e-07	7.20739e-09
-5.21959e-05	7.52684e-06	-2.24538e-05	9.13505e-06	-7.0529e-06	4.58568e-07	3.22538e-06	3.69264e-07	7.92001e-06	-8.74637e-06	-1.43517e-05	-2.64737e-06	-1.0423e-05	2.01442e-06	7.726e-06	-2.4943e-05	-3.88213e-05	3.25753e-06	3.04933e-06	-1.58215e-05	1.29358e-05	3.81398e-06	-1.62593e-05	2.10895e-06	-1.44675e-05	6.54349e-06	-4.48618e-06	-1.01619e-05	2.77828e-06	8.53738e-07	7.18791e-09
-5.22364e-05	7.52424e-06	-2.24119e-05	9.09645e-06	-7.82958e-06	3.82508e-07	3.22745e-06	6.49649e-07	7.91957e-06	-8.70466e-06	-1.41112e-05	-2.5981e-06	-8.47477e-06	1.79748e-06	6.13867e-06	-2.48597e-05	-3.88066e-05	3.18917e-06	3.04683e-06	-1.57713e-05	1.30065e-05	4.76242e-06	-1.54054e-05	2.01398e-06	-1.44678e-05	6.54386e-06	-4.55483e-06	-1.01519e-05	2.57253e-06	8.59947e-07	7.10836e-09
-6.08186e-06	7.57897e-06	-2.2452e-05	9.11028e-06	-6.87144e-06	4.58629e-07	3.22481e-06	3.30322e-08	7.92151e-06	-8.58556e-06	-1.41159e-05	-2.65006e-06	-1.04441e-05	1.80331e-06	7.75747e-06	-2.48222e-05	-3.88265e-05	3.25463e-06	2.71965e-06	-1.47081e-05	1.29557e-05	4.00477e-06	-1.62552e-05	2.10381e-06	-1.44688e-05	6.55142e-06	-4.56839e-06	-1.02263e-05	2.46205e-06	8.70137e-07	4.44963e-09
-1.01003e-05	7.56026e-06	-2.24493e-05	9.11257e-06	-7.18861e-06	4.15078e-07	3.24181e-06	3.03913e-07	7.92107e-06	-8.49348e-06	-1.41391e-05	-2.6501e-06	-1.04095e-05	1.8306e-06	7.75762e-06	-2.48519e-05	-3.8815e-05	3.2556e-06	2.63724e-06	-1.10166e-05	1.29697e-05	4.41904e-06	-1.62482e-05	2.22494e-06	-1.069e-05	6.54843e-06	-4.53858e-06	-1.00697e-05	2.37126e-06	8.55691e-07	4.32769e-09
-3.96188e-06	4.53796e-06	-2.24345e-05	9.11729e-06	-6.99414e-06	3.46123e-07	3.25633e-06	4.86164e-07	7.92591e-06	-8.45914e-06	-1.41345e-05	-2.64257e-06	-1.03613e-05	1.82968e-06	7.51827e-06	-2.48167e-05	-3.87985e-05	3.26409e-06	3.00912e-06	-1.21026e-05	1.30061e-05	4.33751e-06	-1.60156e-05	2.12205e-06	-1.15894e-05	6.55756e-06	-4.54486e-06	-1.03296e-05	2.39145e-06	6.22551e-07	4.2381e-09
-6.2355e-06	4.19688e-06	-2.24441e-05	9.11953e-06	-7.09422e-06	3.61494e-07	3.25372e-06	4.49551e-07	7.92813e-06	-8.55303e-06	-6.78471e-06	-2.63749e-06	-1.02752e-05	1.80358e-06	7.50514e-06	-2.48672e-05	-3.88039e-05	3.24443e-06	2.96579e-06	-1.08131e-05	1.30377e-05	4.5964e-06	-1.58632e-05	2.11757e-06	-1.16586e-05	6.56827e-06	-4.48243e-06	-1.0205e-05	2.36746e-06	7.72859e-07	4.0759e-09
-5.80393e-06	4.97029e-06	-2.24426e-05	9.17283e-06	-6.89001e-06	3.60913e-07	3.26301e-06	4.71683e-07	7.93192e-06	-8.43071e-06	-5.85246e-06	-2.63465e-06	-8.90618e-06	1.83472e-06	7.62027e-06	-2.48627e-05	-3.88076e-05	3.25607e-06	2.81295e-06	-1.10606e-05	1.30129e-05	4.47421e-06	-1.6028e-05	2.12393e-06	-1.11172e-05	6.58816e-06	-4.50395e-06	-1.02248e-05	2.42224e-06	6.74873e-07	4.03456e-09
-4.48369e-06	4.0818e-06	-2.18719e-05	9.12387e-06	-6.84812e-06	5.80698e-07	3.25082e-06	5.03447e-07	7.93014e-06	-8.49325e-06	-6.85123e-06	-2.63325e-06	-9.5973e-06	1.8919e-06	7.57547e-06	-2.48763e-05	-3.87972e-05	3.05457e-06	2.84446e-06	-1.12677e-05	1.30258e-05	4.66903e-06	-1.59746e-05	2.10229e-06	-7.80637e-06	6.58389e-06	-4.52563e-06	-1.02061e-05	2.44317e-06	6.97882e-07	3.95332e-09
-5.17235e-06	4.46413e-06	-2.24279e-05	9.1116e-06	-6.80733e-06	4.00291e-07	3.26249e-06	5.24628e-07	7.90346e-06	-8.50411e-06	-7.0381e-06	-2.65127e-06	-7.21754e-06	2.37448e-06	7.59149e-06	-2.48684e-05	-3.65076e-05	3.03295e-06	2.92178e-06	-1.07843e-05	1.30301e-05	4.53861e-06	-1.59873e-05	2.10014e-06	-9.87266e-06	6.45279e-06	-4.45474e-06	-1.02084e-05	2.38897e-06	7.03133e-07	3.80187e-09
-5.01466e-06	4.41431e-06	-2.22725e-05	9.09788e-06	-6.87532e-06	5.20643e-07	3.26034e-06	5.11129e-07	3.31385e-06	-8.49438e-06	-7.16725e-06	-2.66121e-06	-8.56643e-06	3.43561e-06	7.53299e-06	-2.48909e-05	-3.63702e-05	2.6592e-06	2.90177e-06	-1.1715e-05	1.2276e-05	4.64864e-06	-1.59795e-05	2.10377e-06	-8.37168e-06	6.03734e-06	-4.46941e-06	-1.02067e-05	2.37515e-06	6.94976e-07	3.72939e-09
-4.86533e-06	4.68094e-06	-2.15638e-05	9.10645e-06	-6.8879e-06	5.80304e-07	3.26687e-06	5.0336e-07	3.83751e-06	-8.38833e-06	-7.12258e-06	-2.62755e-06	-8.74479e-06	2.55513e-06	7.53635e-06	-2.48795e-05	-3.67911e-05	3.24846e-06	2.88741e-06	-1.12761e-05	6.1463e-06	4.58937e-06	-1.59749e-05	2.05378e-06	-8.13368e-06	6.10857e-06	-4.49455e-06	-1.01819e-05	2.38544e-06	6.38136e-07	3.60504e-09
-3.80179e-06	4.47524e-06	-2.21569e-05	9.09751e-06	-6.88389e-06	4.91338e-07	3.26048e-06	4.46643e-07	4.97347e-06	-8.3488e-06	-6.63399e-06	-2.63054e-06	-8.69264e-06	2.64801e-06	7.55599e-06	-2.48829e-05	-3.66695e-05	3.04345e-06	2.88332e-06	-1.12861e-05	4.63773e-06	4.5157e-06	-1.59781e-05	2.01598e-06	-8.87493e-06	6.17135e-06	-4.48424e-06	-8.98852e-06	2.3733e-06	5.03274e-07	3.58533e-09
-2.23782e-06	4.45425e-06	-2.23028e-05	9.11348e-06	-6.88516e-06	5.04724e-07	3.26018e-06	4.14323e-07	2.98148e-06	-8.36544e-06	-6.9469e-06	-2.61933e-06	-8.96494e-06	2.81645e-06	7.43363e-06	-2.48918e-05	-3.66624e-05	2.82025e-06	2.99284e-06	-1.1419e-05	4.52534e-06	4.57887e-06	-1.40867e-05	8.63454e-07	-8.80637e-06	6.10592e-06	-4.43906e-06	-7.62984e-06	2.38395e-06	1.48691e-07	3.49145e-09
-3.84084e-06	4.34135e-06	-2.20395e-05	9.11259e-06	-6.88891e-06	4.89544e-07	3.26128e-06	4.37313e-07	4.15721e-06	-8.41252e-06	-6.99369e-06	-2.61699e-06	-8.61418e-06	2.81799e-06	7.48356e-06	-2.48904e-05	-3.66181e-05	2.92817e-06	3.2536e-06	-1.13246e-05	2.88532e-06	4.56044e-06	-1.37475e-05	5.28164e-07	-8.88527e-06	6.17714e-06	-4.47139e-06	-7.22056e-06	2.38705e-06	3.78979e-07	3.46415e-09
-4.11712e-06	4.43758e-06	-2.2038e-05	9.10873e-06	-6.88595e-06	5.0315e-07	3.26299e-06	4.32757e-07	3.75763e-06	-8.42343e-06	-6.82038e-06	-2.61916e-06	-8.53629e-06	2.86925e-06	7.38962e-06	-2.48776e-05	-3.6619e-05	2.92694e-06	3.15545e-06	-1.13185e-05	3.36479e-06	4.56093e-06	-1.36051e-05	5.20091e-07	-8.66258e-06	6.03812e-06	-4.46284e-06	-7.144e-06	2.39293e-06	3.99625e-07	3.45026e-09
-3.82915e-06	4.41148e-06	-2.18991e-05	9.10983e-06	-6.88998e-06	5.00623e-07	3.26401e-06	4.56702e-07	3.6881e-06	-8.39754e-06	-6.79578e-06	-2.61343e-06	-8.55157e-06	2.79239e-06	7.4044e-06	-2.48807e-05	-3.6586e-05	2.98162e-06	3.05727e-06	-1.13088e-05	3.25668e-06	4.56687e-06	-1.36781e-05	8.62903e-07	-8.68807e-06	6.06535e-06	-4.46893e-06	-7.49889e-06	2.39032e-06	4.73839e-07	3.44557e-09
-3.59875e-06	4.37251e-06	-2.19636e-05	9.11008e-06	-6.89261e-06	5.09282e-07	3.26643e-06	4.34608e-07	3.65062e-06	-8.36696e-06	-6.82261e-06	-2.61928e-06	-8.64405e-06	2.83183e-06	7.4187e-06	-2.4885e-05	-3.65925e-05	2.93451e-06	3.12476e-06	-1.13426e-05	3.0523e-06	4.56377e-06	-1.38396e-05	7.9614e-07	-8.73149e-06	6.20803e-06	-1.18377e-06	-7.15712e-06	2.3873e-06	3.31333e-07	3.43144e-09
-3.42475e-06	5.16121e-06	-2.1231e-05	9.11078e-06	-7.01211e-06	4.96172e-07	2.91077e-06	6.52499e-07	3.60307e-06	-8.38715e-06	-6.9554e-06	-2.57005e-06	-8.58235e-06	2.55437e-06	7.42681e-06	-7.52769e-06	-3.65162e-05	2.94248e-06	3.05748e-06	-1.13261e-05	2.97328e-06	4.56007e-06	-1.38904e-05	6.58141e-07	-8.73063e-06	6.19946e-06	-4.4349e-06	-7.20949e-06	1.42971e-06	4.42447e-07	2.85203e-09
-3.3786e-06	4.46176e-06	-2.19657e-05	6.50933e-06	-7.31465e-06	5.09551e-07	3.38927e-06	4.3642e-07	3.68188e-06	-8.38128e-06	-6.80184e-06	-2.61275e-06	-8.59496e-06	2.64888e-06	7.40116e-06	-7.71546e-06	-3.65952e-05	2.94756e-06	3.13455e-06	-1.13212e-05	2.88913e-06	4.56431e-06	-1.38439e-05	7.23988e-07	-8.53791e-06	6.22093e-06	-2.75097e-06	-4.40862e-06	1.62525e-06	6.03944e-07	2.80257e-09
-3.50836e-06	4.61221e-06	-2.17936e-05	4.8485e-06	-7.30547e-06	5.06135e-07	3.28712e-06	6.09045e-07	3.47933e-06	-8.39575e-06	-6.86393e-06	-2.5881e-06	-8.64906e-06	2.67014e-06	7.41636e-06	-5.62067e-06	-3.65287e-05	2.94076e-06	3.05396e-06	-1.13266e-05	2.91298e-06	4.56106e-06	-1.38187e-05	7.66207e-07	-8.73413e-06	5.68515e-06	-2.9356e-06	-7.22231e-06	1.46879e-06	5.69851e-07	2.7751e-09
-3.4785e-06	4.61774e-06	-2.17738e-05	5.64336e-06	-7.38284e-06	4.47176e-07	3.32179e-06	5.55819e-07	3.42294e-06	-8.38752e-06	-6.85313e-06	-2.6112e-06	-8.61513e-06	2.36837e-06	7.41315e-06	-5.90479e-06	-3.65689e-05	2.9359e-06	2.98917e-06	-1.13271e-05	2.95711e-06	4.5619e-06	-1.38294e-05	7.75312e-07	-8.17155e-06	5.74279e-06	-2.67125e-06	-6.03517e-06	2.27175e-06	4.62622e-07	2.76416e-09
-3.4978e-06	4.63449e-06	-2.19009e-05	4.72199e-06	-7.04532e-06	5.08728e-07	3.29384e-06	5.99537e-07	3.02372e-06	-9.2512e-06	-6.70597e-06	-2.60966e-06	-8.62905e-06	2.55861e-06	7.42701e-06	-5.73702e-06	-3.31318e-05	2.95069e-06	3.02636e-06	-1.13279e-05	2.93643e-06	4.56462e-06	-1.3019e-05	5.61548e-07	-8.69654e-06	5.83656e-06	-2.975e-06	-6.11784e-06	1.81971e-06	4.26403e-07	2.51499e-09
-3.49221e-06	4.63406e-06	-2.18968e-05	4.8645e-06	-7.11317e-06	5.07138e-07	3.29669e-06	6.06855e-07	3.044e-06	-8.55545e-06	-6.81364e-06	-2.61082e-06	-8.62052e-06	2.49149e-06	7.42363e-06	-5.74708e-06	-3.32905e-05	2.94991e-06	2.97335e-06	-1.13284e-05	2.70849e-06	4.56362e-06	-1.30686e-05	5.96975e-07	-8.61335e-06	5.99338e-06	-2.95744e-06	-5.89481e-06	1.90449e-06	4.65038e-07	2.51414e-09
-3.47904e-06	4.61991e-06	-2.18639e-05	5.39448e-06	-6.99345e-06	4.95945e-07	3.29672e-06	7.17408e-07	3.39403e-06	-8.52096e-06	-6.71761e-06	-2.65872e-06	-8.39547e-06	2.53351e-06	7.42935e-06	-5.64061e-06	-3.33414e-05	2.96096e-06	2.97137e-06	-1.13171e-05	2.84176e-06	4.5649e-06	-1.30441e-05	7.2829e-07	-8.61901e-06	3.94938e-06	-3.00777e-06	-6.27839e-06	1.77705e-06	5.15991e-07	2.50004e-09
-3.48292e-06	4.61422e-06	-2.18558e-05	5.28179e-06	-6.99946e-06	5.04381e-07	3.36331e-06	8.19479e-07	3.33456e-06	-8.53791e-06	-5.92397e-06	-2.42622e-06	-8.57527e-06	2.53883e-06	1.57306e-06	-5.59491e-06	-3.34735e-05	2.94706e-06	2.82413e-06	-1.13169e-05	2.89072e-06	4.55717e-06	-1.31871e-05	1.10666e-06	-8.64025e-06	-2.87083e-07	-2.93526e-06	-6.3977e-06	1.80983e-06	4.60797e-07	2.43621e-09
-3.48486e-06	4.7471e-06	-2.18236e-05	5.0839e-06	-7.00085e-06	4.90721e-07	3.35058e-06	6.52196e-07	3.21276e-06	-8.61997e-06	-6.00933e-06	-2.5599e-06	-8.52575e-06	2.53586e-06	3.41062e-06	-5.85155e-06	-3.12379e-05	2.95561e-06	2.98055e-06	-1.13239e-05	2.77903e-06	4.56106e-06	-1.32059e-05	8.62259e-07	-8.64996e-06	2.83694e-06	-2.88031e-06	-6.34829e-06	1.80938e-06	4.68224e-07	2.31027e-09
-3.48377e-06	4.62836e-06	-2.18286e-05	5.13461e-06	-6.99622e-06	4.93003e-07	3.35294e-06	7.37085e-07	3.2361e-06	-8.60788e-06	-5.9333e-06	-2.55413e-06	-8.52481e-06	2.53903e-06	3.44828e-06	-5.82047e-06	-3.12481e-05	2.9505e-06	2.90032e-06	-1.13231e-05	2.82013e-06	4.56085e-06	-1.3179e-05	8.55514e-07	-8.65753e-06	1.49211e-06	-2.91944e-06	-6.35791e-06	1.81209e-06	4.6594e-07	2.30314e-09
-3.47919e-06	3.94023e-06	-2.18258e-05	4.31495e-06	-7.00785e-06	4.90557e-07	3.38234e-06	7.98039e-07	3.69007e-06	-8.57418e-06	-5.03085e-06	-2.5945e-06	-8.41491e-06	2.55244e-06	4.07453e-06	-5.76301e-06	-2.95055e-05	2.96116e-06	2.86737e-06	-1.13234e-05	7.92944e-07	4.68774e-06	-1.37789e-05	8.37492e-07	-8.68172e-06	2.04951e-06	-2.88909e-06	-6.30803e-06	1.7346e-06	4.61362e-07	2.19023e-09
-3.47951e-06	-6.93363e-07	-2.18348e-05	4.48257e-06	-7.01443e-06	4.96031e-07	3.3527e-06	7.02262e-07	3.68128e-06	-8.59061e-06	-5.52713e-06	-2.57034e-06	-8.41841e-06	2.53307e-06	4.43507e-06	-5.80851e-06	-2.8761e-05	2.95981e-06	2.91531e-06	-1.13238e-05	2.45403e-06	4.60546e-06	-1.32295e-05	7.76645e-07	-8.64898e-06	2.35595e-06	-2.91124e-06	-6.30239e-06	1.79161e-06	4.62076e-07	2.13333e-09
-3.48066e-06	-1.16147e-06	-2.18337e-05	3.86591e-06	-6.55513e-06	4.9244e-07	3.3644e-06	7.04797e-07	3.68435e-06	-8.6018e-06	-5.70595e-06	-2.5922e-06	-8.44065e-06	2.54402e-06	3.78039e-06	-4.51105e-06	-2.80961e-05	2.89505e-06	2.89372e-06	-1.13241e-05	2.49348e-06	4.69525e-06	-1.33459e-05	7.43459e-07	-8.66524e-06	2.99957e-06	-2.85237e-06	-6.26173e-06	1.71887e-06	3.23725e-07	2.07515e-09
-3.48068e-06	-7.16692e-07	-2.18375e-05	3.96192e-06	-6.57816e-06	4.94278e-07	3.36713e-06	7.22168e-07	3.69051e-06	-8.60149e-06	-5.57823e-06	-2.58359e-06	-8.44714e-06	2.54231e-06	3.47453e-06	-4.60486e-06	-2.81399e-05	2.90077e-06	2.90326e-06	-1.13241e-05	2.21637e-06	4.61788e-06	-1.3323e-05	7.50362e-07	-8.66537e-06	2.90269e-06	-2.79312e-06	-6.26339e-06	1.71942e-06	3.70224e-07	2.07194e-09
-3.48346e-06	-5.03073e-07	-2.18366e-05	4.19906e-06	-6.82698e-06	4.96305e-07	3.37068e-06	7.06605e-07	3.58855e-06	-8.60705e-06	-5.35107e-06	-2.59654e-06	-8.43939e-06	2.5435e-06	3.6693e-06	-4.56459e-06	-2.80666e-05	3.01611e-06	2.89716e-06	-1.13242e-05	1.91683e-06	4.73763e-06	-1.33652e-05	7.58723e-07	-8.66404e-06	2.63893e-06	-2.85068e-06	-6.28566e-06	1.73739e-06	3.08613e-07	2.07146e-09
-3.48133e-06	-2.21407e-07	-2.18382e-05	4.0099e-06	-6.78859e-06	4.90567e-07	3.36864e-06	7.13041e-07	3.61528e-06	-8.60379e-06	-5.2149e-06	-2.58945e-06	-8.44166e-06	2.32841e-06	3.6804e-06	-4.49257e-06	-2.81011e-05	2.95334e-06	2.90344e-06	-1.13241e-05	2.11718e-06	4.53082e-06	-1.33377e-05	8.19444e-07	-8.66399e-06	2.4947e-06	-2.8171e-06	-6.24299e-06	1.73251e-06	3.39085e-07	2.0647e-09
-3.48143e-06	-5.37459e-07	-2.18467e-05	4.24778e-06	-6.76524e-06	4.94785e-07	3.36463e-06	7.1757e-07	3.62795e-06	-8.60622e-06	-5.24745e-06	-2.07751e-06	-8.46554e-06	2.54325e-06	3.73805e-06	-4.43132e-06	-2.80969e-05	2.86128e-06	2.90041e-06	-1.13265e-05	2.10653e-06	4.45565e-06	-9.89653e-06	7.53561e-07	-8.66418e-06	2.57002e-06	-2.84343e-06	-6.25613e-06	1.733e-06	3.1547e-07	1.98553e-09
-3.4814e-06	-4.8248e-07	-2.18418e-05	4.11573e-06	-6.76795e-06	4.96227e-07	3.36689e-06	7.17845e-07	2.33662e-06	-8.59142e-06	-5.03103e-06	-2.5608e-06	-8.4601e-06	2.26087e-06	3.70389e-06	-4.46503e-06	-2.81047e-05	2.45085e-06	2.89928e-06	-1.13241e-05	2.10325e-06	4.53578e-06	-1.00248e-05	7.62095e-07	-8.66958e-06	2.42796e-06	-2.82459e-06	-6.25629e-06	1.73244e-06	3.19163e-07	1.97561e-09
-3.48517e-06	2.46142e-07	-2.17673e-05	4.14445e-06	-6.72827e-06	4.94949e-07	3.34829e-06	7.1828e-07	3.53108e-06	-8.60582e-06	-5.09897e-06	-2.42647e-06	-8.46559e-06	2.44399e-06	3.73386e-06	-4.49911e-06	-2.80983e-05	2.83682e-06	2.89725e-06	-1.1325e-05	2.12382e-06	3.89054e-06	-1.02691e-05	7.64934e-07	-6.48426e-06	2.46777e-06	-2.83312e-06	-6.25359e-06	8.62765e-07	3.27631e-07	1.9467e-09
-3.44991e-06	3.28616e-08	-2.17872e-05	4.04695e-06	-6.73647e-06	5.27413e-07	3.35738e-06	1.15892e-06	2.94682e-06	-8.60648e-06	-5.03415e-06	-1.9352e-06	-8.50602e-06	2.43138e-06	3.71523e-06	-4.54637e-06	-2.05907e-05	2.92425e-06	2.88461e-06	-1.13251e-05	2.14225e-06	4.35786e-06	-1.01667e-05	7.60513e-07	-8.3503e-06	2.5155e-06	-2.82288e-06	-6.26111e-06	1.63421e-06	3.21434e-07	1.60844e-09
-3.45596e-06	4.0223e-08	-2.17721e-05	4.12494e-06	-6.68935e-06	5.75923e-07	2.8774e-06	9.32655e-07	3.05084e-06	-8.60636e-06	-5.07623e-06	-2.33377e-06	-8.46659e-06	2.47715e-06	3.6973e-06	-4.51837e-06	-1.85175e-05	2.85394e-06	2.78606e-06	-1.13253e-05	2.08784e-06	4.43881e-06	-1.04139e-05	7.62431e-07	-7.30641e-06	2.52233e-06	-2.83321e-06	-6.25414e-06	1.13555e-06	3.26896e-07	1.51215e-09
-3.46327e-06	1.00081e-07	-2.17887e-05	4.12416e-06	-6.73178e-06	5.22863e-07	3.12708e-06	9.96192e-07	3.02105e-06	-8.60601e-06	-5.10805e-06	-2.13628e-06	-8.47461e-06	2.38137e-06	3.71155e-06	-4.53011e-06	-1.81475e-05	3.013e-06	2.81528e-06	-1.13251e-05	2.11011e-06	4.39718e-06	-1.0227e-05	7.60001e-07	-7.21134e-06	2.5546e-06	-2.82517e-06	-6.25511e-06	1.36427e-06	3.26206e-07	1.49691e-09
-3.4712e-06	-1.9606e-07	-2.1806e-05	4.10957e-06	-6.74419e-06	5.55921e-07	3.0534e-06	9.83905e-07	3.23578e-06	-6.60433e-06	-5.11845e-06	-1.27664e-06	-8.48412e-06	2.47451e-06	3.71e-06	-4.51646e-06	-1.82212e-05	2.97514e-06	2.86473e-06	-1.10349e-05	2.11213e-06	4.50347e-06	-1.03911e-05	7.58472e-07	-7.43254e-06	1.84065e-06	-2.75987e-06	-6.25195e-06	1.44781e-06	3.26805e-07	1.46641e-09
-3.46607e-06	-1.45204e-07	-2.18051e-05	4.1103e-06	-6.74442e-06	5.76448e-07	2.94357e-06	1.00192e-06	3.27815e-06	-6.96528e-06	-5.12633e-06	-2.00308e-06	-8.47032e-06	2.47371e-06	3.71703e-06	-4.50466e-06	-1.82079e-05	2.94526e-06	2.86203e-06	-1.08541e-05	2.11193e-06	4.38788e-06	-1.03221e-05	7.58815e-07	-7.29168e-06	1.8981e-06	-2.48282e-06	-6.25295e-06	1.44088e-06	3.26751e-07	1.46266e-09
-3.46752e-06	-1.16303e-07	-2.17959e-05	4.11122e-06	-6.74236e-06	5.9347e-07	2.90569e-06	9.78882e-07	3.25677e-06	-1.39198e-06	-5.12278e-06	-2.13693e-06	-8.46654e-06	2.46977e-06	3.71755e-06	-4.5184e-06	-1.82958e-05	3.02599e-06	2.85425e-06	-1.08792e-05	2.10996e-06	4.40028e-06	-1.03177e-05	7.56113e-07	-7.03671e-06	1.98651e-06	-2.51632e-06	-6.25307e-06	1.38022e-06	3.25877e-07	1.41673e-09
-3.46521e-06	-5.64366e-08	-2.17967e-05	4.10908e-06	-6.73799e-06	5.75689e-07	2.70693e-06	9.6201e-07	3.22758e-06	-6.69732e-07	-5.10824e-06	-1.95947e-06	-8.46742e-06	2.46995e-06	3.71678e-06	-4.50815e-06	-1.81444e-05	2.99866e-06	2.84499e-06	-1.09484e-05	2.11039e-06	4.38366e-06	-1.02983e-05	7.54511e-07	-7.05168e-06	1.96763e-06	-2.61623e-06	-6.25288e-06	1.40592e-06	3.25897e-07	1.4088e-09
-3.46526e-06	-7.94405e-08	-2.17964e-05	4.1074e-06	-6.73794e-06	5.84111e-07	2.78028e-06	9.61883e-07	3.23122e-06	-7.40932e-07	-5.09841e-06	-1.98055e-06	-8.46942e-06	2.47624e-06	3.71681e-06	-4.51486e-06	-1.81429e-05	2.99203e-06	2.84458e-06	-1.0952e-05	2.10762e-06	4.37987e-06	-1.02725e-05	7.54584e-07	-7.05492e-06	1.97013e-06	-2.53013e-06	-6.25269e-06	1.40087e-06	3.26005e-07	1.40843e-09
-3.46491e-06	-9.80498e-08	-2.17899e-05	4.10051e-06	-6.73935e-06	5.7749e-07	2.85882e-06	9.54961e-07	3.25191e-06	-1.12017e-06	-5.09467e-06	-2.01091e-06	-8.46386e-06	2.47319e-06	3.71573e-06	-4.43032e-06	-1.63517e-05	2.98149e-06	2.84533e-06	-1.09555e-05	2.06309e-06	4.38359e-06	-1.02497e-05	7.46297e-07	-7.13973e-06	2.40076e-06	-2.54264e-06	-6.23537e-06	-9.79283e-07	3.26269e-07	1.34811e-09
-3.46598e-06	-9.8939e-08	-2.1687e-05	4.10976e-06	-6.73811e-06	5.77621e-07	2.72775e-06	9.4686e-07	3.23148e-06	-8.43987e-07	-5.11064e-06	-2.01018e-06	-8.46804e-06	2.47401e-06	3.71606e-06	-4.50757e-06	-1.61991e-05	3.05809e-06	2.84449e-06	-1.09181e-05	2.064e-06	4.38259e-06	-1.01958e-05	7.49059e-07	-7.02971e-06	2.29299e-06	-2.54902e-06	-6.25234e-06	4.73341e-07	3.25698e-07	1.33422e-09
-3.46598e-06	-9.8939e-08	-2.1687e-05	4.10976e-06	-6.73811e-06	5.77621e-07	2.72775e-06	9.4686e-07	3.23148e-06	-8.43987e-07	-5.11064e-06	-2.01018e-06	-8.46804e-06	2.47401e-06	3.71606e-06	-4.50757e-06	-1.61991e-05	3.05809e-06	2.84449e-06	-1.09181e-05	2.064e-06	4.38259e-06	-1.01958e-05	7.49059e-07	-7.02971e-06	2.29299e-06	-2.54902e-06	-6.25234e-06	4.73341e-07	3.25698e-07	1.33422e-09
-3.46589e-06	-9.90238e-08	-2.16929e-05	4.10967e-06	-6.73818e-06	5.78117e-07	2.75399e-06	9.47003e-07	3.23156e-06	-8.53727e-07	-5.11004e-06	-2.0101e-06	-8.46819e-06	2.47394e-06	3.71611e-06	-4.5062e-06	-1.62009e-05	3.05644e-06	2.84429e-06	-1.09203e-05	2.06476e-06	4.38222e-06	-1.01973e-05	7.4931e-07	-7.02589e-06	2.18379e-06	-2.54904e-06	-6.25217e-06	4.76128e-07	3.25759e-07	1.3342e-09
-3.46589e-06	-9.89754e-08	-2.16901e-05	4.10959e-06	-6.73819e-06	5.78132e-07	2.75415e-06	9.47381e-07	3.23156e-06	-8.53976e-07	-5.10981e-06	-2.0099e-06	-8.4682e-06	2.47392e-06	3.71611e-06	-4.50625e-06	-1.6202e-05	3.0475e-06	2.84435e-06	-1.09217e-05	2.06519e-06	4.38223e-06	-1.01978e-05	7.49317e-07	-7.02361e-06	2.18842e-06	-2.54895e-06	-6.25219e-06	4.76564e-07	3.25766e-07	1.33409e-09
-3.46562e-06	-9.84379e-08	-2.16922e-05	4.10932e-06	-6.73816e-06	5.72941e-07	2.44039e-06	9.206e-07	3.23245e-06	-9.6904e-07	-5.10826e-06	-2.00485e-06	-2.96578e-06	2.47624e-06	3.84851e-06	-4.50483e-06	-1.62537e-05	3.05747e-06	2.84443e-06	-1.09178e-05	2.06414e-06	4.38251e-06	-1.01488e-05	4.25015e-07	-7.04845e-06	2.27327e-06	-2.54929e-06	-6.25224e-06	4.28716e-07	3.24039e-07	1.27172e-09
-3.46555e-06	-9.87485e-08	-2.16934e-05	4.10962e-06	-6.738e-06	5.73018e-07	2.28653e-06	9.10722e-07	3.23199e-06	-9.71136e-07	-4.78338e-06	-2.00652e-06	-3.00779e-07	2.47813e-06	3.83308e-06	-4.5018e-06	-1.63045e-05	3.04813e-06	2.8444e-06	-1.09179e-05	2.0649e-06	4.38203e-06	-1.01486e-05	6.54744e-07	-7.04378e-06	2.21775e-06	-2.54955e-06	-6.25208e-06	4.05351e-07	3.24609e-07	1.26049e-09
-3.46555e-06	-9.86891e-08	-2.1693e-05	4.10956e-06	-6.73805e-06	5.73763e-07	2.47035e-06	9.29312e-07	3.23209e-06	-9.83339e-07	-4.77169e-06	-2.00715e-06	-5.74082e-07	2.47767e-06	3.81204e-06	-4.50585e-06	-1.62237e-05	3.04868e-06	2.84439e-06	-1.09197e-05	2.06494e-06	4.38131e-06	-1.01529e-05	6.69457e-07	-7.03497e-06	2.21043e-06	-2.54988e-06	-6.25209e-06	4.41691e-07	3.24867e-07	1.2588e-09
-3.46558e-06	-9.84727e-08	-2.16931e-05	4.11096e-06	-6.73803e-06	5.74711e-07	2.3454e-06	9.27936e-07	3.23203e-06	-9.42062e-07	-4.79448e-06	-2.00703e-06	-4.45205e-07	2.47645e-06	3.78306e-06	-4.50351e-06	-1.62441e-05	3.04978e-06	2.84437e-06	-1.09194e-05	2.06507e-06	4.38195e-06	-1.01545e-05	6.69898e-07	-7.03523e-06	2.21045e-06	-2.55016e-06	-6.25207e-06	4.17784e-07	3.25031e-07	1.25866e-09
-3.46561e-06	-9.8334e-08	-2.16931e-05	4.10944e-06	-6.73802e-06	5.74164e-07	2.37424e-06	9.24069e-07	3.23223e-06	-9.51069e-07	-4.77366e-06	-2.00618e-06	-4.12541e-07	2.47699e-06	3.7844e-06	-4.50382e-06	-1.62356e-05	3.0489e-06	2.84438e-06	-1.09189e-05	2.06549e-06	4.38203e-06	-1.01558e-05	6.40312e-07	-7.03637e-06	2.21234e-06	-2.54967e-06	-6.2521e-06	4.31662e-07	3.24796e-07	1.2583e-09
-3.46562e-06	-1.0415e-06	-2.16923e-05	4.10944e-06	-6.73838e-06	5.75153e-07	2.4084e-06	9.23539e-07	3.24668e-06	-9.61717e-07	-4.76787e-06	-2.00889e-06	-6.71206e-07	2.47566e-06	3.79058e-06	-4.47631e-06	-1.62419e-05	3.04959e-06	2.84386e-06	-1.90755e-06	2.06584e-06	4.38461e-06	-1.01544e-05	6.10309e-07	-7.02538e-06	2.21431e-06	-2.54803e-06	-6.24804e-06	2.70167e-07	3.24722e-07	1.14392e-09
-3.46562e-06	-9.88407e-07	-2.16938e-05	4.10945e-06	-6.73832e-06	5.74804e-07	2.40492e-06	9.24852e-07	3.24182e-06	-9.61032e-07	-4.7866e-06	-1.60975e-06	-6.69685e-07	2.47649e-06	3.78627e-06	-4.48573e-06	-1.62394e-05	3.04962e-06	2.84423e-06	-1.95714e-06	2.06599e-06	4.38321e-06	-1.01554e-05	6.08487e-07	-7.02638e-06	2.20962e-06	-2.53955e-06	-6.24784e-06	3.25747e-07	3.2474e-07	1.14272e-09
-3.4655e-06	-7.53171e-07	-2.16939e-05	4.10951e-06	-6.73826e-06	5.74797e-07	2.39286e-06	9.24566e-07	3.2427e-06	-9.58265e-07	-4.77457e-06	-1.92117e-06	-5.27411e-07	2.22526e-06	3.79147e-06	-4.47782e-06	-1.623e-05	3.04968e-06	2.84405e-06	-2.16611e-07	2.06582e-06	4.38381e-06	-1.01537e-05	6.23908e-07	-7.02889e-06	2.2506e-06	-2.36326e-06	-6.24997e-06	1.48148e-07	3.24567e-07	1.13705e-09
-3.46522e-06	-3.77725e-07	-2.16937e-05	4.10948e-06	-6.73814e-06	5.74808e-07	2.39837e-06	9.23996e-07	3.23767e-06	-9.54102e-07	-4.77056e-06	-1.95191e-06	-6.47773e-07	2.23892e-06	3.79643e-06	-4.42082e-06	-1.62251e-05	3.0495e-06	2.84421e-06	-4.70334e-07	2.06576e-06	4.38275e-06	-1.01537e-05	6.28243e-07	-7.02489e-06	2.20782e-06	-2.23192e-06	-6.24195e-06	1.04324e-07	3.24757e-07	1.13546e-09
-3.4652e-06	-5.21679e-07	-2.1694e-05	4.10947e-06	-6.73816e-06	5.7471e-07	2.39731e-06	9.24166e-07	3.24007e-06	-9.56695e-07	-4.7765e-06	-1.89792e-06	-6.73499e-07	2.03395e-06	3.80025e-06	-4.41938e-06	-1.62208e-05	3.04953e-06	2.84431e-06	-2.24215e-07	2.06574e-06	4.38268e-06	-1.01544e-05	6.23225e-07	-7.02885e-06	2.21081e-06	-2.26989e-06	-6.24488e-06	2.34424e-07	3.24723e-07	1.13466e-09
-3.46539e-06	-6.12119e-07	-2.16937e-05	4.10949e-06	-6.73817e-06	5.74557e-07	2.39866e-06	9.23925e-07	3.23898e-06	-9.55183e-07	-4.77348e-06	-1.9314e-06	-6.55133e-07	2.04859e-06	3.79704e-06	-4.42492e-06	-1.62066e-05	3.04951e-06	2.84411e-06	-4.18057e-07	2.06579e-06	4.38287e-06	-1.01542e-05	6.22632e-07	-7.02831e-06	2.21381e-06	-2.28559e-06	-6.24311e-06	1.77177e-07	3.24723e-07	1.1346e-09
-2.75388e-06	-5.36729e-07	-2.1694e-05	4.10947e-06	-6.04706e-06	5.61897e-07	2.39598e-06	3.40289e-07	3.24024e-06	-9.56743e-07	-4.77523e-06	-1.90156e-06	-6.71937e-07	2.03823e-06	3.79952e-06	-4.42524e-06	-1.62221e-05	3.07707e-06	2.84478e-06	-3.10065e-07	2.06578e-06	4.42199e-06	-1.01522e-05	6.22044e-07	-7.02876e-06	2.21112e-06	-2.28337e-06	-6.24556e-06	2.27404e-07	3.24736e-07	1.12135e-09
-3.18498e-06	-5.15003e-07	-2.16943e-05	3.93841e-06	-6.32156e-06	5.73674e-07	2.39225e-06	8.90944e-07	3.22968e-06	-9.63103e-07	-4.77611e-06	-1.93326e-06	-7.11303e-07	2.03339e-06	3.79925e-06	-4.4254e-06	-1.6209e-05	3.06004e-06	2.84644e-06	-5.68974e-07	2.06575e-06	4.3826e-06	-1.0154e-05	6.24928e-07	-2.81945e-06	2.27474e-06	-2.29085e-06	-6.24421e-06	2.92816e-07	3.24728e-07	1.08498e-09
-2.80554e-06	-5.18931e-07	-2.17106e-05	4.02258e-06	-6.40747e-06	5.32661e-07	2.40664e-06	5.42374e-07	3.23979e-06	-9.86821e-07	-4.77544e-06	-1.93354e-06	-6.77974e-07	2.02678e-06	3.79977e-06	-4.43556e-06	-1.62155e-05	3.06102e-06	2.84592e-06	-4.58142e-07	2.06577e-06	4.39313e-06	-1.01518e-05	6.15923e-07	-2.11422e-06	2.23227e-06	-2.29492e-06	-5.22339e-06	3.16285e-07	3.24729e-07	1.06962e-09
-2.98153e-06	-5.50907e-07	-2.12662e-05	3.63144e-06	-6.24687e-06	5.73951e-07	2.40259e-06	6.27835e-07	3.23045e-06	-9.52763e-07	-2.29601e-06	-1.91811e-06	-6.76787e-07	1.20521e-06	3.79913e-06	-4.43141e-06	-1.62197e-05	3.05444e-06	2.81136e-06	-3.85759e-07	2.06492e-06	4.41752e-06	-1.00497e-05	6.20768e-07	-3.72824e-06	2.26119e-06	-2.29085e-06	-5.68529e-06	3.54101e-07	3.24722e-07	1.03886e-09
-2.8663e-06	-5.5189e-07	-2.12255e-05	3.83885e-06	-6.37308e-06	6.13653e-07	2.40742e-06	6.49719e-07	3.23096e-06	-9.4882e-07	-1.30788e-06	-1.91959e-06	-6.73872e-07	5.24575e-07	3.79906e-06	-4.42698e-06	-1.62173e-05	3.05876e-06	2.75598e-06	-4.06011e-07	2.06457e-06	4.45176e-06	-1.00062e-05	6.1805e-07	-3.44852e-06	2.23461e-06	-2.29354e-06	-5.42799e-06	3.21791e-07	3.24729e-07	1.029e-09
-2.87091e-06	-5.47259e-07	-2.12491e-05	3.85511e-06	-6.41524e-06	5.96267e-07	2.41035e-06	6.48591e-07	3.22932e-06	-9.8446e-07	-1.48572e-06	-1.94096e-06	-6.73402e-07	1.07458e-06	3.79904e-06	-4.42974e-06	-1.62173e-05	3.05869e-06	2.81765e-06	-4.15065e-07	2.06465e-06	4.43991e-06	-1.0009e-05	6.2088e-07	-2.33205e-06	2.25485e-06	-2.29858e-06	-5.32488e-06	3.26661e-07	3.24701e-07	1.02509e-09
-2.88049e-06	-5.4325e-07	-2.12442e-05	3.54372e-06	-6.36598e-06	6.48348e-07	2.4075e-06	6.52421e-07	3.23017e-06	-9.53248e-07	-1.42642e-06	-1.92023e-06	-6.74504e-07	8.30094e-07	3.79914e-06	-4.42846e-06	-1.62178e-05	3.05813e-06	2.79408e-06	-4.14473e-07	2.0641e-06	4.46659e-06	-1.00211e-05	6.22967e-07	-2.61066e-06	2.23934e-06	-2.29337e-06	-5.41161e-06	3.2785e-07	3.24725e-07	1.02384e-09
-2.82741e-06	-5.38998e-07	-2.12642e-05	3.57384e-06	-2.95235e-06	6.25914e-07	2.40557e-06	6.4123e-07	3.23011e-06	-9.56103e-07	-1.56726e-06	-1.92231e-06	-6.75225e-07	1.17801e-06	3.79916e-06	-4.42978e-06	-1.62176e-05	3.05841e-06	2.75375e-06	-4.17347e-07	2.06422e-06	4.45281e-06	-1.00446e-05	6.2369e-07	-2.58717e-06	2.25164e-06	-2.29399e-06	-5.43305e-06	3.30693e-07	3.26147e-07	9.94178e-10
-2.84443e-06	-5.37903e-07	-4.74621e-06	3.60371e-06	-3.04029e-06	6.06982e-07	2.4074e-06	6.4167e-07	3.23124e-06	-9.67203e-07	-1.99466e-06	-1.92383e-06	-6.76305e-07	1.24007e-06	3.79923e-06	-4.42985e-06	-1.62179e-05	3.05824e-06	2.78376e-06	-4.1295e-07	2.06399e-06	4.44301e-06	-1.00312e-05	6.06991e-07	-2.85281e-06	2.1614e-06	-2.29537e-06	-5.44567e-06	3.32483e-07	3.25466e-07	5.68059e-10
-2.84443e-06	-5.37903e-07	-4.74621e-06	3.60371e-06	-3.04029e-06	6.06982e-07	2.4074e-06	6.4167e-07	3.23124e-06	-9.67203e-07	-1.99466e-06	-1.92383e-06	-6.76305e-07	1.24007e-06	3.79923e-06	-4.42985e-06	-1.62179e-05	3.05824e-06	2.78376e-06	-4.1295e-07	2.06399e-06	4.44301e-06	-1.00312e-05	6.06991e-07	-2.85281e-06	2.1614e-06	-2.29537e-06	-5.44567e-06	3.32483e-07	3.25466e-07	5.68059e-10
-2.86209e-06	-5.38923e-07	-4.74557e-06	3.59538e-06	-3.70795e-06	6.12312e-07	2.40758e-06	6.43075e-07	3.2308e-06	-9.62399e-07	-1.66495e-06	-1.92199e-06	-6.74304e-07	1.14953e-06	3.79917e-06	-4.42947e-06	-1.62176e-05	3.05824e-06	2.7804e-06	-4.1249e-07	2.06079e-06	4.44573e-06	-1.003e-05	5.93429e-07	-2.60287e-06	2.71651e-07	-2.2937e-06	-5.45341e-06	3.32619e-07	3.25068e-07	5.65217e-10
-2.85567e-06	-5.40025e-07	-3.40574e-06	3.59728e-06	-3.48466e-06	6.06951e-07	2.40967e-06	6.42559e-07	3.23067e-06	-9.57063e-07	-1.70928e-06	-1.92323e-06	-6.7356e-07	1.0846e-06	3.79914e-06	-4.42928e-06	-1.62176e-05	3.06131e-06	2.78106e-06	-4.13334e-07	2.06285e-06	4.44537e-06	-1.00271e-05	5.82602e-07	-2.55378e-06	9.23107e-07	-2.29528e-06	-5.48945e-06	3.31196e-07	3.25262e-07	5.53549e-10
-2.86352e-06	-5.4037e-07	-2.91738e-06	3.60362e-06	-3.22914e-06	6.08516e-07	2.41279e-06	6.39184e-07	3.23069e-06	-9.57683e-07	-1.77154e-06	-1.92349e-06	-6.74927e-07	1.08537e-06	3.79914e-06	-4.42932e-06	-1.62177e-05	3.06236e-06	2.77747e-06	-4.13414e-07	2.0621e-06	4.4437e-06	-1.00277e-05	5.8385e-07	-2.64545e-06	4.48431e-07	-2.2949e-06	-5.52189e-06	3.31489e-07	3.25461e-07	5.49241e-10
-2.85809e-06	-5.39848e-07	-2.62405e-06	3.6001e-06	-3.29722e-06	6.09456e-07	2.41009e-06	6.43147e-07	3.23071e-06	-9.5897e-07	-1.72995e-06	-1.92262e-06	-6.72038e-07	1.08409e-06	3.79914e-06	-4.42939e-06	-1.62175e-05	3.06413e-06	2.77636e-06	-4.13108e-07	2.06288e-06	4.46245e-06	-1.00272e-05	5.89265e-07	-2.59864e-06	6.82609e-07	-2.3067e-06	-5.50546e-06	3.63147e-07	3.25355e-07	5.47919e-10
-2.84573e-06	-5.39933e-07	-2.71101e-06	3.60093e-06	-3.02583e-06	6.07987e-07	2.45702e-06	6.42226e-07	3.23066e-06	-9.58063e-07	-1.73194e-06	-1.92454e-06	-7.16699e-07	1.08732e-06	3.79874e-06	-4.38518e-06	-1.62171e-05	3.08262e-06	1.48871e-06	-4.07904e-07	1.23885e-06	3.91988e-06	-1.00419e-05	5.87062e-07	-2.65246e-06	6.29324e-07	-2.30317e-06	-5.49836e-06	3.48221e-07	1.55873e-07	5.34171e-10
-2.79244e-06	-5.42548e-07	-2.9881e-06	3.60166e-06	-5.83554e-07	6.07446e-07	2.47504e-06	6.3458e-07	3.23055e-06	-9.58118e-07	-1.73789e-06	-1.92379e-06	-6.78459e-07	1.0473e-06	3.78214e-06	-4.37562e-06	-1.62176e-05	3.1156e-06	1.54267e-06	5.32901e-07	1.57061e-06	3.54639e-06	-1.00465e-05	5.73626e-07	-2.68031e-06	6.08982e-07	-2.29545e-06	-5.45977e-06	3.28006e-07	2.22011e-07	5.24791e-10
-2.84823e-06	-5.40038e-07	-2.76463e-06	3.5969e-06	-9.02392e-07	6.08382e-07	2.54379e-06	6.34164e-07	3.23072e-06	-9.57894e-07	-1.7331e-06	-1.92664e-06	-6.90598e-07	1.04516e-06	3.78595e-06	-4.38495e-06	-1.62177e-05	3.09887e-06	1.62158e-06	2.80592e-07	8.62021e-07	3.48258e-06	-1.00401e-05	5.69834e-07	-2.67206e-06	6.17954e-07	-2.29593e-06	-5.49787e-06	3.27674e-07	1.52025e-07	5.22718e-10
-2.83963e-06	-5.33775e-07	-2.67171e-06	3.60088e-06	-9.62487e-07	6.07354e-07	2.47069e-06	6.39513e-07	3.23669e-06	-9.51997e-07	-1.73431e-06	-8.01413e-07	-6.96614e-07	1.07879e-06	3.77755e-06	-4.40656e-06	-1.62168e-05	3.08997e-06	1.77035e-06	-5.34298e-08	1.17481e-06	3.52769e-06	-1.00355e-05	5.78303e-07	-2.66595e-06	6.29835e-07	-2.29614e-06	-5.48448e-06	3.43786e-07	2.40298e-07	5.20202e-10
-2.83013e-06	-5.38413e-07	-2.56702e-06	3.64306e-06	-1.03505e-06	5.77103e-07	2.48065e-06	6.38238e-07	3.23422e-06	-9.5308e-07	-1.39439e-06	-1.33888e-07	-3.58634e-07	1.1031e-06	1.17727e-06	-4.39647e-06	-1.62156e-05	1.80521e-06	1.79019e-06	1.71913e-08	1.34411e-06	3.45782e-06	-1.00616e-05	5.25784e-07	-2.65783e-06	6.60272e-07	-2.06341e-06	-5.49451e-06	3.40664e-07	2.33869e-07	4.98319e-10
-2.83013e-06	-5.38413e-07	-2.56702e-06	3.64306e-06	-1.03505e-06	5.77103e-07	2.48065e-06	6.38238e-07	3.23422e-06	-9.5308e-07	-1.39439e-06	-1.33888e-07	-3.58634e-07	1.1031e-06	1.17727e-06	-4.39647e-06	-1.62156e-05	1.80521e-06	1.79019e-06	1.71913e-08	1.34411e-06	3.45782e-06	-1.00616e-05	5.25784e-07	-2.65783e-06	6.60272e-07	-2.06341e-06	-5.49451e-06	3.40664e-07	2.33869e-07	4.98319e-10
-2.83019e-06	-5.45061e-07	-2.61407e-06	3.65334e-06	-8.80916e-07	5.68369e-07	2.4817e-06	6.38141e-07	3.24252e-06	-9.53006e-07	-1.40971e-06	-2.77635e-07	-3.72559e-07	1.10306e-06	7.01597e-07	-4.39772e-06	-1.62159e-05	1.25088e-06	1.78487e-06	4.32874e-09	1.37144e-06	3.43271e-06	-1.00568e-05	4.2324e-07	-2.65959e-06	6.58655e-07	-2.11302e-06	-5.49369e-06	3.39527e-07	2.45362e-07	4.95844e-10
-2.82971e-06	-5.43888e-07	-2.62595e-06	3.64522e-06	-6.36585e-07	5.74186e-07	2.48474e-06	6.38136e-07	3.23911e-06	-9.4627e-07	-1.4197e-06	-5.2309e-07	-3.49521e-07	1.09881e-06	9.3039e-07	-4.40047e-06	-1.62164e-05	1.22856e-06	1.76239e-06	-3.1863e-08	1.28035e-06	3.44604e-06	-1.00496e-05	4.48556e-07	-2.66164e-06	6.52477e-07	-2.11157e-06	-5.48861e-06	3.39975e-07	2.40257e-07	4.95602e-10
-2.83351e-06	-5.41542e-07	-2.62826e-06	3.64771e-06	-6.81915e-07	5.84475e-07	2.48223e-06	6.37751e-07	3.23805e-06	-9.49162e-07	-1.42232e-06	-4.67569e-07	-4.63645e-07	1.09249e-06	5.58036e-07	-4.39948e-06	-1.62159e-05	1.13976e-06	1.78497e-06	6.41784e-09	1.33763e-06	3.42499e-06	-1.00465e-05	3.40198e-07	-2.66043e-06	6.57818e-07	-2.10863e-06	-5.48587e-06	3.39851e-07	2.314e-07	4.94843e-10
-2.83072e-06	-5.44263e-07	-2.63321e-06	3.64534e-06	-7.04289e-07	5.8589e-07	2.47637e-06	6.37964e-07	3.24823e-06	-9.50308e-07	-1.43262e-06	-4.91344e-07	-4.21556e-07	1.09312e-06	5.27959e-07	-4.40183e-06	-1.62162e-05	1.14179e-06	1.78258e-06	-6.44797e-09	1.32109e-06	3.35522e-06	-1.00429e-05	4.82449e-07	-2.6601e-06	6.57791e-07	-2.11805e-06	-5.4866e-06	3.39436e-07	2.31492e-07	4.94496e-10
-2.82984e-06	-5.49446e-07	-2.61755e-06	3.64713e-06	-7.04432e-07	1.96135e-07	2.47675e-06	6.37864e-07	3.24422e-06	-9.48959e-07	-1.42239e-06	-4.70671e-07	-4.1183e-07	1.09457e-06	5.87352e-07	-4.40102e-06	-1.62161e-05	1.12856e-06	1.78469e-06	4.84466e-08	1.32514e-06	3.37985e-06	-1.00451e-05	4.62606e-07	-2.66009e-06	6.5511e-07	-2.11633e-06	-5.48586e-06	3.39246e-07	2.35368e-07	4.94261e-10
-2.8262e-06	-5.45272e-07	-2.63703e-06	2.85458e-06	-6.89365e-07	5.57703e-07	2.47707e-06	3.11844e-07	3.2437e-06	-9.49301e-07	-7.63013e-07	-2.25151e-07	-4.40153e-07	1.09413e-06	6.27963e-07	-4.40183e-06	-1.62193e-05	1.17171e-06	1.78724e-06	3.796e-08	1.31495e-06	3.35601e-06	-1.00461e-05	4.90389e-07	-2.66026e-06	6.54844e-07	-1.95365e-06	-5.48639e-06	3.75596e-07	2.36249e-07	4.87034e-10
-2.82592e-06	-5.44602e-07	-2.63637e-06	3.0515e-06	-6.56069e-07	5.81142e-07	2.48019e-06	4.03699e-07	3.2449e-06	-9.49488e-07	-1.40804e-06	-4.06137e-07	-4.46578e-07	1.07781e-06	6.11592e-07	-4.40163e-06	-2.19777e-06	1.18386e-06	1.77741e-06	1.32546e-08	1.30744e-06	3.39155e-06	-1.00451e-05	4.79838e-07	-2.66034e-06	6.54402e-07	-2.11394e-06	-5.48634e-06	3.37957e-07	2.36427e-07	2.32298e-10
-2.82592e-06	-5.44602e-07	-2.63637e-06	3.0515e-06	-6.56069e-07	5.81142e-07	2.48019e-06	4.03699e-07	3.2449e-06	-9.49488e-07	-1.40804e-06	-4.06137e-07	-4.46578e-07	1.07781e-06	6.11592e-07	-4.40163e-06	-2.19777e-06	1.18386e-06	1.77741e-06	1.32546e-08	1.30744e-06	3.39155e-06	-1.00451e-05	4.79838e-07	-2.66034e-06	6.54402e-07	-2.11394e-06	-5.48634e-06	3.37957e-07	2.36427e-07	2.32298e-10
-2.82596e-06	-5.44742e-07	-2.63648e-06	3.05031e-06	-6.58817e-07	5.4103e-07	2.47985e-06	4.15644e-07	3.24476e-06	-9.49474e-07	-1.33275e-06	-4.04319e-07	-4.45894e-07	1.08224e-06	6.02185e-07	-4.40172e-06	-2.45779e-06	1.17992e-06	1.7819e-06	3.13882e-08	1.30076e-06	3.38667e-06	-1.00448e-05	4.79281e-07	-2.66032e-06	6.54437e-07	-1.85269e-06	-5.48633e-06	3.39847e-07	2.36355e-07	2.32172e-10
-2.82627e-06	-5.47184e-07	-2.63322e-06	3.01286e-06	-6.72657e-07	3.15716e-07	2.479e-06	5.24665e-07	3.25511e-06	-9.49393e-07	-6.86687e-07	-4.09189e-07	-4.38693e-07	1.08581e-06	6.02413e-07	-4.40158e-06	-2.2949e-06	1.1676e-06	1.77887e-06	2.23177e-08	1.31102e-06	3.38358e-06	-1.00456e-05	4.74673e-07	-2.66003e-06	6.54787e-07	-2.00907e-06	-5.48616e-06	3.36797e-07	2.36298e-07	2.30424e-10
-2.82627e-06	-5.47155e-07	-2.63489e-06	3.01407e-06	-6.68988e-07	4.8322e-07	2.47878e-06	4.79826e-07	3.24844e-06	-9.49482e-07	-8.58574e-07	-4.02409e-07	-4.42916e-07	1.0848e-06	6.10601e-07	-4.40167e-06	-2.24245e-06	1.17256e-06	1.77831e-06	2.15618e-08	1.30922e-06	3.38735e-06	-1.00449e-05	4.76025e-07	-2.66024e-06	6.54712e-07	-1.95318e-06	-5.4863e-06	3.16657e-07	2.36193e-07	2.30301e-10
-2.82623e-06	-5.45682e-07	-2.63358e-06	2.9656e-06	-6.70263e-07	4.15316e-07	2.47811e-06	4.74426e-07	3.25995e-06	-9.49447e-07	-7.66917e-07	-4.04493e-07	-4.40578e-07	1.08593e-06	6.08951e-07	-4.40163e-06	-2.24561e-06	1.17277e-06	1.77881e-06	2.11427e-08	1.31103e-06	3.38551e-06	-1.00452e-05	4.75289e-07	-2.65548e-06	6.54716e-07	-1.96408e-06	-5.48623e-06	3.36354e-07	2.36117e-07	2.29903e-10
-2.67657e-06	-5.46897e-07	-2.63444e-06	3.00588e-06	-6.70391e-07	4.44598e-07	2.48067e-06	4.7108e-07	3.24774e-06	-9.49076e-07	-7.82184e-07	-3.99577e-07	-4.38577e-07	3.74837e-07	6.08058e-07	-4.40165e-06	-2.27845e-06	1.17415e-06	1.77888e-06	2.24337e-08	1.30809e-06	3.38464e-06	-1.00449e-05	4.75401e-07	-2.66252e-06	6.5438e-07	-1.9701e-06	-5.48623e-06	3.64519e-07	2.23313e-07	2.28467e-10
-2.81281e-06	-5.46282e-07	-1.42635e-06	2.99014e-06	-6.68424e-07	4.62776e-07	2.47877e-06	4.72983e-07	3.25071e-06	-9.54501e-07	-7.95146e-07	-3.97084e-07	-4.42111e-07	7.14408e-07	6.05219e-07	-4.40166e-06	-2.2439e-06	1.17419e-06	1.7794e-06	2.16906e-08	1.3087e-06	3.38676e-06	-1.0045e-05	4.75765e-07	-2.63879e-06	6.54406e-07	-1.92911e-06	-5.48621e-06	3.5991e-07	2.35903e-07	2.24218e-10
-2.74729e-06	-5.46506e-07	-1.51834e-06	3.00607e-06	-6.69055e-07	4.53965e-07	2.47808e-06	4.74242e-07	3.25213e-06	-2.20727e-07	-7.9268e-07	-4.01053e-07	-4.40912e-07	5.62798e-07	6.06071e-07	-4.40166e-06	-2.23865e-06	1.17432e-06	1.77881e-06	2.17859e-08	1.30868e-06	3.38728e-06	-1.0045e-05	4.75709e-07	-2.6547e-06	6.54714e-07	-1.94974e-06	-5.48676e-06	3.51762e-07	2.34995e-07	2.23307e-10
-2.68784e-06	-5.46441e-07	-1.4563e-06	2.99941e-06	-6.70154e-07	4.5307e-07	2.47812e-06	4.75641e-07	3.25414e-06	-1.88764e-07	-7.94121e-07	-4.00541e-07	-4.40488e-07	5.35683e-07	6.05766e-07	-4.40165e-06	-2.24054e-06	1.17431e-06	1.77898e-06	2.10954e-08	1.30877e-06	3.38626e-06	-1.0045e-05	4.75705e-07	-2.65448e-06	6.54685e-07	-1.95215e-06	-5.48669e-06	3.70553e-07	2.34459e-07	2.22756e-10
-2.68784e-06	-5.46441e-07	-1.4563e-06	2.99941e-06	-6.70154e-07	4.5307e-07	2.47812e-06	4.75641e-07	3.25414e-06	-1.88764e-07	-7.94121e-07	-4.00541e-07	-4.40488e-07	5.35683e-07	6.05766e-07	-4.40165e-06	-2.24054e-06	1.17431e-06	1.77898e-06	2.10954e-08	1.30877e-06	3.38626e-06	-1.0045e-05	4.75705e-07	-2.65448e-06	6.54685e-07	-1.95215e-06	-5.48669e-06	3.70553e-07	2.34459e-07	2.22756e-10
-2.6899e-06	-5.4645e-07	-1.36331e-06	3.00324e-06	-6.69915e-07	4.40006e-07	2.47917e-06	4.75529e-07	3.25215e-06	-2.61768e-07	-7.94218e-07	-3.99845e-07	-4.40273e-07	5.57908e-07	6.06454e-07	-4.40165e-06	-2.2429e-06	1.17436e-06	1.77903e-06	2.10737e-08	1.30882e-06	3.38695e-06	-1.0045e-05	4.75693e-07	-2.65137e-06	6.54623e-07	-1.95133e-06	-5.4866e-06	3.7507e-07	2.34441e-07	2.22562e-10
-2.68591e-06	-2.041e-07	-1.41533e-06	3.00676e-06	-3.11441e-07	4.42118e-07	2.47939e-06	4.76531e-07	3.25393e-06	-3.68981e-07	-7.94473e-07	-4.7411e-07	-5.26834e-07	6.03419e-07	5.94734e-07	-1.10929e-06	-2.25122e-06	1.17432e-06	1.77909e-06	1.77198e-08	1.30878e-06	3.38386e-06	-1.00573e-05	4.77019e-07	-1.45741e-06	6.44966e-07	-1.94858e-06	-5.48743e-06	3.80246e-07	2.31652e-07	1.99573e-10
-2.68591e-06	-2.041e-07	-1.41533e-06	3.00676e-06	-3.11441e-07	4.42118e-07	2.47939e-06	4.76531e-07	3.25393e-06	-3.68981e-07	-7.94473e-07	-4.7411e-07	-5.26834e-07	6.03419e-07	5.94734e-07	-1.10929e-06	-2.25122e-06	1.17432e-06	1.77909e-06	1.77198e-08	1.30878e-06	3.38386e-06	-1.00573e-05	4.77019e-07	-1.45741e-06	6.44966e-07	-1.94858e-06	-5.48743e-06	3.80246e-07	2.31652e-07	1.99573e-10
-7.7635e-07	-5.94965e-08	-1.38333e-06	3.00521e-06	-3.76133e-07	4.4529e-07	2.48966e-06	5.15412e-07	3.25348e-06	-3.02895e-07	-7.95083e-07	-4.44867e-07	-4.84127e-07	5.81973e-07	5.91365e-07	-1.15956e-06	-1.87422e-06	1.1734e-06	1.7776e-06	2.47063e-08	1.30659e-06	3.38533e-06	-1.00548e-05	4.76322e-07	-1.79635e-06	6.48377e-07	-1.94942e-06	-5.48676e-06	3.76676e-07	1.91765e-07	1.92404e-10
-7.65437e-07	-3.53086e-07	-1.4015e-06	3.00399e-06	-4.35696e-07	4.45803e-07	2.47914e-06	4.82604e-07	3.25546e-06	-2.9113e-07	-7.94289e-07	-4.31685e-07	-4.99391e-07	5.44243e-07	5.61881e-07	-8.78543e-07	-9.94613e-07	1.17439e-06	1.77731e-06	2.041e-08	1.30807e-06	3.38582e-06	-1.00524e-05	4.76522e-07	-1.73574e-06	6.41434e-07	-1.94954e-06	-5.48663e-06	3.79568e-07	2.28321e-07	1.89105e-10
-5.30979e-07	4.501e-08	-1.39126e-06	2.996e-06	-3.83923e-07	3.81327e-07	2.49026e-06	5.01625e-07	3.25782e-06	-3.14822e-07	-7.93554e-07	-4.33022e-07	-4.98212e-07	5.59801e-07	5.6243e-07	-1.27653e-06	-1.28527e-06	1.17313e-06	1.71968e-06	7.10231e-08	1.30484e-06	3.38524e-06	-8.6344e-06	4.76869e-07	-1.74451e-06	6.52755e-07	-1.94888e-06	-5.48644e-06	3.78945e-07	1.96951e-07	1.63463e-10
-5.47605e-07	3.47518e-08	-1.39284e-06	2.99712e-06	-4.02298e-07	4.10395e-07	2.48945e-06	4.92578e-07	3.25653e-06	-3.14669e-07	-7.93918e-07	-4.32303e-07	-4.91975e-07	5.59761e-07	5.63772e-07	-1.14295e-06	-1.12959e-06	1.17349e-06	1.74339e-06	6.96361e-08	1.30523e-06	3.38539e-06	-8.65402e-06	4.76802e-07	-1.74613e-06	6.47184e-07	-1.94901e-06	-5.48655e-06	3.79041e-07	2.00887e-07	1.63229e-10
-3.43171e-07	4.85841e-08	-1.39192e-06	2.96517e-06	-4.24231e-07	4.11185e-07	2.48937e-06	4.91835e-07	3.25639e-06	-3.13808e-07	-7.93985e-07	-4.28212e-07	-4.91316e-07	5.58857e-07	5.64506e-07	-1.1721e-06	-1.14179e-06	1.17359e-06	1.74356e-06	6.41864e-08	1.30359e-06	3.38551e-06	-8.66216e-06	4.768e-07	-1.74518e-06	6.47297e-07	-1.94865e-06	-5.48647e-06	3.79264e-07	1.80211e-07	1.63086e-10
-4.89324e-07	1.42898e-08	-1.38296e-06	2.98756e-06	-4.37172e-07	3.98573e-07	2.49185e-06	4.93157e-07	3.25774e-06	-3.16932e-07	-7.93817e-07	-4.15878e-07	-4.90369e-07	5.64109e-07	5.68231e-07	-1.15403e-06	-1.07296e-06	1.17385e-06	1.74496e-06	6.5958e-08	1.29916e-06	3.3853e-06	-8.64079e-06	4.76906e-07	-1.73016e-06	6.64727e-07	-1.94849e-06	-5.48617e-06	3.79243e-07	1.37846e-07	1.6272e-10
-3.74208e-07	1.30335e-07	-1.39047e-06	2.97958e-06	-4.07203e-07	4.08229e-07	2.48472e-06	4.92816e-07	3.25714e-06	-3.14344e-07	-7.93873e-07	-4.20125e-07	-4.89487e-07	5.62339e-07	5.67176e-07	-1.1657e-06	-1.12461e-06	1.17387e-06	1.74324e-06	5.60401e-08	1.30481e-06	3.38548e-06	-8.60094e-06	4.76773e-07	-1.74699e-06	6.80685e-07	-1.94862e-06	-5.48625e-06	3.79038e-07	1.07599e-07	1.62087e-10
-4.5451e-07	2.06813e-07	-1.38697e-06	2.9617e-06	-1.68494e-07	3.9839e-07	2.49022e-06	4.95714e-07	3.25688e-06	-3.19291e-07	-7.93852e-07	-4.25815e-07	-4.91234e-07	5.66936e-07	5.66671e-07	-1.17554e-06	-1.10131e-06	1.17398e-06	1.73629e-06	7.99346e-08	1.30062e-06	3.08886e-06	-8.60787e-06	4.76803e-07	-1.7546e-06	6.69815e-07	-1.94819e-06	-5.48597e-06	3.79146e-07	9.04912e-08	1.60103e-10
-4.79384e-07	1.6161e-07	-1.38664e-06	2.98676e-06	-3.90964e-07	4.0936e-07	2.49324e-06	4.94174e-07	3.21916e-06	-3.19109e-07	-5.67271e-07	-3.51467e-07	-5.25088e-07	5.66738e-07	5.65982e-07	-1.17763e-06	-1.08674e-06	1.17702e-06	1.71053e-06	6.88069e-08	1.30001e-06	2.93168e-06	-8.58493e-06	4.76966e-07	-9.35734e-07	6.4545e-07	-1.94532e-06	-5.50397e-06	3.78969e-07	8.43487e-08	1.56326e-10
-3.32145e-07	1.57869e-07	-1.38735e-06	7.60848e-07	-2.65126e-07	4.05753e-07	2.49251e-06	4.94657e-07	3.22275e-06	-3.20372e-07	-6.22161e-07	-4.34608e-07	-5.07023e-07	5.87253e-07	3.54367e-07	-1.17528e-06	-1.10877e-06	1.21871e-06	1.74942e-06	7.86304e-08	1.3005e-06	3.07784e-06	-8.60985e-06	4.76802e-07	-7.4817e-07	6.56023e-07	-1.94778e-06	-5.48655e-06	3.89287e-07	8.89044e-08	1.48853e-10
-3.84432e-07	1.67768e-07	-1.387e-06	1.2698e-06	-3.34054e-07	4.03957e-07	2.49192e-06	4.94644e-07	1.35486e-06	-3.20102e-07	-5.60388e-07	-3.91292e-07	-5.02744e-07	6.15908e-07	4.54252e-07	-1.18043e-06	-1.09842e-06	1.22531e-06	1.763e-06	7.484e-08	1.30279e-06	3.04668e-06	-8.59143e-06	4.72701e-07	-1.38051e-06	6.57511e-07	-1.94664e-06	-5.4995e-06	4.33455e-07	9.0484e-08	1.42484e-10
-3.75592e-07	1.82367e-07	-1.4109e-06	1.24053e-06	-3.24866e-07	4.06174e-07	2.4924e-06	4.94776e-07	6.6604e-07	-3.19456e-07	-4.76e-07	-3.59906e-07	-5.07604e-07	6.10069e-07	4.92754e-07	-1.17821e-06	-1.08577e-06	1.20318e-06	1.20039e-06	7.57754e-08	1.30236e-06	2.96237e-06	-8.59942e-06	4.71162e-07	-1.16979e-06	6.56286e-07	-1.94725e-06	-5.50171e-06	4.64564e-07	9.15583e-08	1.38395e-10
-3.92242e-07	1.69536e-07	-1.41331e-06	1.10024e-06	-3.41954e-07	4.06044e-07	2.4924e-06	4.94086e-07	6.76409e-07	-3.19854e-07	-5.1385e-07	-3.59987e-07	-5.05898e-07	6.05335e-07	4.91804e-07	-1.17836e-06	-1.08638e-06	1.20263e-06	1.28589e-06	7.52814e-08	1.30213e-06	2.96258e-06	-8.59845e-06	4.62458e-07	-1.15659e-06	6.56192e-07	-1.94718e-06	-5.499e-06	4.80258e-07	9.12693e-08	1.38278e-10
-3.82866e-07	1.90417e-07	-1.36806e-06	1.09558e-06	-3.18178e-07	4.04338e-07	2.49298e-06	4.94499e-07	9.09502e-07	-3.21924e-07	-4.86605e-07	-3.81172e-07	-5.07713e-07	6.02875e-07	4.74594e-07	-1.18189e-06	-1.09293e-06	1.21238e-06	1.43438e-06	7.37971e-08	1.24722e-06	9.61588e-07	-8.59832e-06	4.52849e-07	-1.29579e-06	6.55355e-07	-1.94748e-06	-5.45979e-06	3.96816e-07	9.15862e-08	1.30755e-10
-3.56784e-07	1.81849e-07	-1.37228e-06	1.09547e-06	-3.4753e-07	4.29715e-07	2.5163e-06	4.94314e-07	9.9628e-07	-3.20851e-07	-5.08998e-07	-3.71705e-07	-5.06475e-07	1.70011e-07	4.89763e-07	-1.17751e-06	-1.09099e-06	1.01055e-06	1.46241e-06	6.82811e-08	1.26395e-06	1.14068e-06	-8.39834e-06	4.62639e-07	-1.15702e-06	6.54165e-07	-1.97337e-06	-5.47039e-06	4.26e-07	8.98952e-08	1.27305e-10
-3.61113e-07	1.61432e-07	-1.38184e-06	9.52069e-07	-3.3425e-07	3.86951e-07	2.49548e-06	4.94357e-07	1.1432e-06	-3.22972e-07	-4.98754e-07	-3.77964e-07	-5.07711e-07	-1.54766e-07	4.58792e-07	-1.18686e-06	-1.08889e-06	1.04464e-06	1.39662e-06	6.74941e-08	1.174e-06	1.05968e-06	-8.28939e-06	4.52358e-07	-1.15443e-06	6.53242e-07	-1.95026e-06	-5.4504e-06	4.15778e-07	9.24564e-08	1.24512e-10
-3.70227e-07	1.6447e-07	-1.38503e-06	1.06361e-06	-3.87146e-07	4.85458e-07	2.49932e-06	4.94055e-07	1.12143e-06	-3.22406e-07	-5.16781e-07	-3.82776e-07	-5.06626e-07	-4.84877e-08	4.86079e-07	-1.17883e-06	-1.09267e-06	9.29197e-07	1.36255e-06	6.79646e-08	1.21012e-06	1.0913e-06	-8.23948e-06	4.52152e-07	-1.14716e-06	6.54007e-07	-1.97399e-06	-5.40892e-06	4.15648e-07	9.32453e-08	1.23495e-10
-3.69137e-07	1.51798e-07	-1.37972e-06	1.03163e-06	-3.53908e-07	2.82939e-07	2.50287e-06	4.93127e-07	9.85823e-07	-3.23356e-07	-5.14508e-07	-3.80247e-07	-5.06956e-07	-1.62014e-08	4.30329e-07	-1.17945e-06	-1.09173e-06	9.6022e-07	1.39459e-06	6.18193e-08	1.20921e-06	9.07736e-07	-8.24475e-06	4.59276e-07	-1.15762e-06	6.53145e-07	-1.96457e-06	-5.42953e-06	4.13338e-07	9.24483e-08	1.2298e-10
-3.66536e-07	1.61556e-07	-1.38376e-06	1.0332e-06	-3.50221e-07	2.35268e-07	2.5022e-06	4.93414e-07	9.89457e-07	-3.23292e-07	-5.11339e-07	-3.82005e-07	-5.0695e-07	1.5471e-07	4.26121e-07	-1.17986e-06	-1.09137e-06	9.77912e-07	1.38921e-06	6.5373e-08	1.21971e-06	8.71305e-07	-8.24544e-06	4.59341e-07	-1.15711e-06	6.53706e-07	-1.96448e-06	-5.42206e-06	4.12838e-07	9.28155e-08	1.22901e-10
-3.65915e-07	1.6451e-07	-1.38376e-06	1.05085e-06	-3.33382e-07	2.06623e-07	2.50419e-06	4.9307e-07	1.03173e-06	-3.22983e-07	-5.14985e-07	-3.79728e-07	-5.06715e-07	8.34673e-09	3.90543e-07	-1.1796e-06	-1.09165e-06	9.43397e-07	1.39077e-06	6.6775e-08	1.19059e-06	8.7101e-07	-8.24284e-06	4.54742e-07	-1.15805e-06	6.53484e-07	-1.96256e-06	-5.42272e-06	4.1544e-07	9.21601e-08	1.22782e-10
-3.68626e-07	1.54478e-07	-1.38737e-06	1.03519e-06	-3.23434e-07	2.60986e-07	2.50409e-06	4.92329e-07	1.02214e-06	-3.22982e-07	-5.10193e-07	-3.79982e-07	-5.06929e-07	4.57559e-08	4.05971e-07	-1.17985e-06	-1.09086e-06	9.65016e-07	1.39117e-06	6.20322e-08	1.18504e-06	9.2904e-07	-8.24684e-06	4.43574e-07	-1.15799e-06	6.53452e-07	-1.16381e-06	-5.42274e-06	4.1435e-07	9.24637e-08	1.20455e-10
-3.68522e-07	1.56998e-07	-1.38085e-06	1.03808e-06	-3.31375e-07	2.16709e-07	2.5043e-06	4.92541e-07	1.01138e-06	-3.23123e-07	-4.90896e-07	-3.79971e-07	-5.07316e-07	1.62198e-07	4.17886e-07	-1.17994e-06	-1.09102e-06	9.69478e-07	1.39276e-06	6.30382e-08	1.18901e-06	9.0487e-07	-8.24592e-06	4.38978e-07	-1.15886e-06	6.53449e-07	-6.15223e-07	-5.42376e-06	4.14803e-07	9.14225e-08	1.19419e-10
-3.68481e-07	2.00032e-07	-1.38182e-06	1.04313e-06	-3.30644e-07	2.34277e-07	2.50396e-06	4.92593e-07	1.02151e-06	-3.23377e-07	-4.99643e-07	-3.67208e-07	-5.06416e-07	1.07786e-07	4.14158e-07	-1.17968e-06	-1.09097e-06	9.6922e-07	9.84569e-07	6.32478e-08	1.18433e-06	8.81956e-07	-8.24463e-06	4.54555e-07	-1.1271e-06	6.52552e-07	-7.4116e-07	-5.42286e-06	4.14645e-07	9.22337e-08	1.18511e-10
-3.68324e-07	2.88128e-07	-1.38101e-06	1.05642e-06	-3.31295e-07	2.36312e-07	2.5038e-06	4.92746e-07	1.02098e-06	-3.23245e-07	-5.06679e-07	-3.65513e-07	-5.04482e-07	1.16649e-07	4.27517e-07	-1.17976e-06	-1.09013e-06	9.68852e-07	7.85405e-07	6.35863e-08	1.19109e-06	8.92711e-07	-8.24516e-06	4.53197e-07	-1.03376e-06	6.49003e-07	-7.76193e-07	-5.42298e-06	4.14808e-07	9.21288e-08	1.18133e-10
-3.72459e-07	1.83076e-07	-1.41484e-06	1.04585e-06	-3.32943e-07	2.27916e-07	2.50514e-06	4.93868e-07	1.03471e-06	-3.23428e-07	-4.94168e-07	-4.50096e-07	-5.06822e-07	1.32177e-07	4.28871e-07	-1.18007e-06	-6.1852e-07	9.61267e-07	1.07023e-06	6.35864e-08	1.18956e-06	9.04315e-07	-8.24564e-06	4.51019e-07	-1.14369e-06	6.51366e-07	-7.65549e-07	-4.4272e-06	4.1989e-07	-1.28887e-08	1.08401e-10
-3.69271e-07	1.93431e-07	-1.38338e-06	1.04996e-06	-3.32812e-07	2.22638e-07	2.32549e-06	4.93118e-07	1.01584e-06	-3.24796e-07	-4.97996e-07	-4.54813e-07	-5.0661e-07	1.17426e-07	4.28132e-07	-1.17992e-06	-6.28629e-07	9.66441e-07	7.59261e-07	6.33409e-08	1.17961e-06	8.99489e-07	-8.24584e-06	4.4959e-07	-1.11562e-06	6.63622e-07	-7.86277e-07	-4.45936e-06	4.18911e-07	7.67684e-08	1.07116e-10
-3.69098e-07	1.93425e-07	-1.38913e-06	1.04534e-06	-3.31987e-07	2.24449e-07	2.33124e-06	4.93004e-07	1.01764e-06	-3.24234e-07	-3.52729e-07	-4.30514e-07	-5.06504e-07	1.22573e-07	4.24506e-07	-1.17992e-06	-6.71383e-07	9.66509e-07	7.6618e-07	6.34052e-08	1.18565e-06	8.99177e-07	-8.24608e-06	4.47776e-07	-1.11457e-06	6.58614e-07	-7.97077e-07	-4.4618e-06	4.18841e-07	5.38861e-08	1.07115e-10
-3.69458e-07	1.87948e-07	-1.38618e-06	1.04647e-06	-3.31812e-07	2.26933e-07	2.23343e-06	4.93195e-07	1.02469e-06	-3.23909e-07	-3.62182e-07	-3.99822e-07	-5.06346e-07	1.1935e-07	4.27766e-07	-1.17995e-06	-7.03882e-07	9.6544e-07	8.59835e-07	6.33783e-08	1.16439e-06	9.01634e-07	-8.24619e-06	4.49204e-07	-1.1219e-06	6.57182e-07	-7.93557e-07	-4.47189e-06	4.18795e-07	-2.68544e-08	1.06908e-10
-3.69743e-07	1.90178e-07	-1.38641e-06	1.04712e-06	-3.32603e-07	2.23973e-07	2.2677e-06	4.93193e-07	1.02146e-06	-3.24116e-07	-4.91437e-07	-4.30239e-07	-5.06515e-07	1.21543e-07	4.32084e-07	-1.17993e-06	-6.47589e-07	9.62612e-07	7.41043e-07	6.33977e-08	1.18662e-06	9.01738e-07	-8.24589e-06	4.49188e-07	-1.12185e-06	6.56454e-07	-7.86364e-07	-4.35541e-06	4.19985e-07	3.30981e-08	1.05935e-10
-3.72926e-07	1.91447e-07	-3.53508e-07	1.04922e-06	-3.8259e-07	2.25312e-07	2.30147e-06	4.93769e-07	2.62817e-07	-3.24651e-07	-3.50612e-07	-4.17877e-07	-5.06411e-07	-8.66028e-08	4.09799e-08	-1.13754e-06	-7.10398e-07	7.07606e-07	7.75375e-07	6.60047e-08	1.18445e-06	8.99169e-07	-8.21846e-06	4.50105e-07	-1.10156e-06	1.66639e-07	-8.11254e-07	-4.42167e-06	4.49121e-07	-3.77059e-08	1.02393e-10
-3.70307e-07	1.89686e-07	-4.44425e-07	1.04654e-06	-3.32812e-07	2.25743e-07	2.26279e-06	4.93742e-07	-1.9059e-07	-3.2464e-07	-4.23172e-07	-4.18292e-07	-5.06777e-07	-2.61949e-08	4.28206e-07	-7.43577e-07	-7.01093e-07	9.64841e-07	7.6505e-07	7.21237e-08	1.18789e-06	8.8949e-07	-8.20118e-06	4.49734e-07	-1.12466e-06	6.57039e-07	-8.11907e-07	-4.40467e-06	4.1931e-07	-7.82398e-09	1.02091e-10
-3.70838e-07	1.89704e-07	-5.86368e-07	1.04714e-06	-3.7412e-07	2.25399e-07	2.26542e-06	4.9344e-07	1.54475e-07	-3.24489e-07	-4.129e-07	-4.20043e-07	-5.06605e-07	-1.13118e-07	3.19502e-07	-7.94394e-07	-7.09155e-07	8.89437e-07	7.65867e-07	6.87528e-08	1.18599e-06	8.93997e-07	-8.20949e-06	4.4973e-07	-1.10029e-06	4.47732e-07	-8.04913e-07	-4.4012e-06	4.24564e-07	-6.81847e-09	1.01958e-10
-3.71226e-07	1.90532e-07	-4.43554e-07	1.04705e-06	-3.46083e-07	2.25734e-07	2.26495e-06	4.93729e-07	6.85267e-08	-3.2449e-07	-4.01307e-07	-4.18428e-07	-5.06762e-07	-9.57501e-08	3.39182e-07	-7.50846e-07	-7.01706e-07	7.8539e-07	7.72176e-07	7.32086e-08	1.18236e-06	8.94648e-07	-8.20679e-06	4.49971e-07	-1.11128e-06	5.83586e-07	-8.05399e-07	-4.40398e-06	4.23186e-07	2.1593e-09	1.01664e-10
-3.71255e-07	1.90327e-07	-4.55785e-07	1.0498e-06	-3.55711e-07	2.25283e-07	2.27694e-06	4.94343e-07	1.63974e-07	-3.24678e-07	-3.85787e-07	-4.17666e-07	-5.0225e-07	-8.82521e-08	2.77569e-07	-7.62467e-07	-7.03561e-07	4.56377e-07	7.68854e-07	7.02057e-08	1.18532e-06	8.94894e-07	-8.20684e-06	4.49956e-07	-1.10238e-06	4.18965e-07	-8.07777e-07	-4.39894e-06	4.24389e-07	-1.05476e-08	1.01098e-10
-3.70978e-07	1.90763e-07	-4.11885e-07	1.04925e-06	-3.55454e-07	2.25333e-07	2.26899e-06	4.93929e-07	1.50477e-07	-3.24714e-07	-3.93433e-07	-4.20403e-07	-5.06599e-07	-9.51507e-08	2.76372e-07	-7.9682e-07	-7.01712e-07	3.65304e-07	7.65844e-07	6.91066e-08	1.18514e-06	8.97246e-07	-8.21026e-06	4.49815e-07	-1.10151e-06	3.68536e-07	-8.04674e-07	-4.40238e-06	4.27029e-07	-6.89414e-09	1.01048e-10
-3.71273e-07	1.91431e-07	-4.51463e-07	1.04865e-06	-3.56128e-07	2.1888e-07	2.26855e-06	4.93805e-07	1.28084e-07	-3.24755e-07	-3.93966e-07	-4.20222e-07	-5.06396e-07	-9.8866e-08	2.9275e-07	-7.94308e-07	-7.0012e-07	3.92077e-07	7.66268e-07	6.98633e-08	1.18536e-06	8.95513e-07	-8.06065e-06	4.49863e-07	-1.11816e-06	4.24573e-07	-8.06356e-07	-4.40328e-06	4.2591e-07	-6.66091e-09	9.87499e-11
-3.71324e-07	2.00497e-07	-4.42452e-07	1.04917e-06	-3.53365e-07	2.25165e-07	2.27e-06	4.93701e-07	1.21925e-07	-3.24705e-07	-3.9291e-07	-4.18624e-07	-5.06164e-07	-9.06373e-08	2.83432e-07	-7.80544e-07	-6.87133e-07	4.5396e-07	7.67448e-07	6.94083e-08	1.18481e-06	8.96339e-07	-8.03543e-06	4.49848e-07	-1.16043e-06	4.49711e-07	-8.06696e-07	-4.41011e-06	4.25551e-07	-7.5467e-09	9.85303e-11
-3.76613e-07	2.1338e-07	-4.47571e-07	1.04947e-06	-3.49249e-07	2.40302e-07	1.88916e-06	4.93767e-07	6.43587e-08	-3.24714e-07	-3.8897e-07	-4.19458e-07	-5.05954e-07	-9.36585e-08	2.29724e-07	-7.76637e-07	-6.88538e-07	4.16442e-07	7.65717e-07	6.88707e-08	1.18934e-06	8.95452e-07	-8.05321e-06	4.49849e-07	-1.1398e-06	4.94408e-07	-8.06328e-07	-4.41024e-06	4.27605e-07	-7.02512e-09	9.71774e-11
-3.55457e-07	2.11133e-07	-4.33571e-07	1.07303e-06	-3.50404e-07	2.32368e-07	3.0925e-07	4.94911e-07	9.49389e-08	-3.24805e-07	-3.95652e-07	-4.19426e-07	-5.05394e-07	-9.54556e-08	2.62693e-07	-7.55908e-07	-6.77895e-07	4.23918e-07	7.67734e-07	4.75055e-08	1.1857e-06	8.9707e-07	-8.04938e-06	4.53578e-07	-1.14617e-06	4.81961e-07	-3.61135e-07	-4.4074e-06	4.26753e-07	-8.08412e-09	9.31031e-11
-3.0371e-07	2.04801e-07	-4.39047e-07	1.04528e-06	-3.4987e-07	2.25166e-07	5.11045e-07	4.96605e-07	2.38013e-08	-3.24797e-07	-3.69808e-07	-3.91483e-07	-5.06713e-07	-9.69027e-08	2.67268e-07	-7.34349e-07	-6.79997e-07	4.22064e-07	3.49086e-07	6.76225e-08	1.17112e-06	8.78847e-07	-8.05082e-06	4.31305e-07	-1.12912e-06	4.3502e-07	-3.57942e-07	-4.40427e-06	4.29452e-07	-6.30055e-09	9.24604e-11
-3.72522e-07	2.3561e-07	-4.47256e-07	1.05117e-06	-3.52237e-07	2.31421e-07	4.65918e-07	4.92918e-07	2.96211e-09	-3.2415e-07	-3.82676e-07	-3.97019e-07	-5.04836e-07	-8.77447e-08	2.47739e-07	-6.97762e-07	-6.84457e-07	4.16971e-07	5.08649e-07	5.19713e-08	1.09371e-06	8.96475e-07	-8.03114e-06	4.60584e-07	-8.13625e-07	4.71016e-07	-3.18127e-07	-4.40216e-06	2.59216e-07	-7.2913e-09	9.14031e-11
-3.6706e-07	2.48806e-07	-4.37401e-07	1.05238e-06	-3.50951e-07	2.33854e-07	8.33505e-07	6.35301e-07	-2.35456e-08	-3.23197e-07	-3.80023e-07	-4.11718e-07	-5.06561e-07	-1.01407e-07	2.62787e-07	-6.73718e-07	-6.90485e-07	4.23342e-07	4.28538e-07	6.45414e-08	1.16795e-06	8.97044e-07	-5.36318e-06	4.52068e-07	-8.02521e-07	4.67e-07	-3.62752e-07	-4.40601e-06	1.65697e-07	-4.12132e-09	5.63951e-11
-3.61241e-07	2.33879e-07	-4.12317e-07	1.04981e-06	-3.52753e-07	2.3336e-07	5.20282e-07	1.01054e-06	1.17716e-07	-3.21774e-07	-4.3495e-07	-4.07569e-07	-5.05197e-07	-8.6578e-08	2.5584e-07	-6.87544e-07	-6.8226e-07	4.25504e-07	6.77648e-07	6.49036e-08	1.10918e-06	8.96675e-07	-3.11212e-06	4.59888e-07	-7.98066e-07	4.63076e-07	-2.82494e-07	-4.40005e-06	3.71479e-07	-5.32302e-10	3.76723e-11
-3.65594e-07	2.43208e-07	-4.20809e-07	1.04877e-06	-3.52329e-07	2.33213e-07	5.48495e-07	9.53528e-07	1.13961e-07	-3.18656e-07	-4.35535e-07	-4.03082e-07	-5.05489e-07	-8.75871e-08	2.60046e-07	-6.85521e-07	-6.82176e-07	4.21564e-07	6.19601e-07	6.51163e-08	1.08027e-06	7.89632e-07	-1.34699e-06	4.57783e-07	-8.40748e-07	4.60424e-07	-2.78615e-07	-4.40287e-06	2.51066e-07	-3.33323e-09	2.94162e-11
-3.647e-07	2.43387e-07	-4.26001e-07	1.04627e-06	-3.52315e-07	2.32868e-07	5.39897e-07	6.96421e-07	7.85379e-08	-3.17206e-07	-4.38908e-07	-4.02738e-07	-5.05353e-07	-8.70852e-08	2.60503e-07	-6.817e-07	-6.82696e-07	4.22097e-07	6.03681e-07	6.46513e-08	1.09138e-06	7.84963e-07	-1.40319e-06	4.63781e-07	-8.30458e-07	4.73396e-07	-2.71796e-07	-4.40242e-06	2.71237e-07	-2.93869e-09	2.91271e-11
-3.64757e-07	2.43187e-07	-4.24549e-07	1.04627e-06	-3.52304e-07	2.3326e-07	5.3393e-07	7.01016e-07	7.88043e-08	-3.16282e-07	-4.37028e-07	-4.02945e-07	-5.05274e-07	-8.70423e-08	2.61316e-07	-6.81664e-07	-6.82813e-07	4.22674e-07	6.327e-07	6.46422e-08	1.09275e-06	7.29673e-07	-1.4061e-06	4.62813e-07	-8.38427e-07	4.73359e-07	-2.73032e-07	-4.40232e-06	2.87696e-07	-1.71889e-09	2.91096e-11
-3.65043e-07	2.44067e-07	-4.24193e-07	1.04656e-06	-3.52323e-07	2.33201e-07	5.36124e-07	7.71226e-07	8.80223e-08	-3.17987e-07	-4.34824e-07	-4.03011e-07	-5.05278e-07	-8.70694e-08	2.61016e-07	-6.80837e-07	-6.82695e-07	4.22387e-07	6.29911e-07	6.47456e-08	1.08765e-06	7.33427e-07	-1.37137e-06	4.59487e-07	-8.33614e-07	4.67445e-07	-2.73174e-07	-4.40241e-06	2.84141e-07	-1.73493e-09	2.90918e-11
-3.65197e-07	2.46557e-07	-4.20555e-07	1.04697e-06	-3.52388e-07	2.33092e-07	5.35003e-07	7.17508e-07	9.55176e-08	-3.18317e-07	-4.3687e-07	-4.02409e-07	-5.05215e-07	-8.70841e-08	2.60977e-07	-6.81383e-07	-6.82618e-07	4.21011e-07	5.96095e-07	6.48195e-08	1.08449e-06	7.62462e-07	-1.31623e-06	4.61117e-07	-8.39048e-07	4.65743e-07	-2.71009e-07	-4.40238e-06	2.59593e-07	-2.46228e-09	2.88532e-11
-3.65278e-07	2.43434e-07	-4.23639e-07	1.04421e-06	-3.52243e-07	2.33101e-07	5.38248e-07	3.1791e-07	9.2608e-08	-3.16995e-07	-4.35718e-07	-4.02885e-07	-5.05645e-07	-8.72693e-08	2.60713e-07	-6.83413e-07	-6.82582e-07	4.22104e-07	6.10251e-07	6.41886e-08	1.09281e-06	7.01928e-07	-1.36208e-06	4.62032e-07	-8.36015e-07	4.73138e-07	-2.64194e-07	-4.40261e-06	2.72809e-07	-2.76868e-09	2.85175e-11
-3.64995e-07	2.43571e-07	-4.22885e-07	1.04527e-06	-3.52313e-07	2.56538e-07	5.4124e-07	3.19749e-07	9.5328e-08	-3.17386e-07	-4.35164e-07	-3.98e-07	-1.31509e-07	-8.73099e-08	2.62435e-07	-6.82659e-07	-6.82148e-07	4.09347e-07	6.1457e-07	6.45319e-08	1.08971e-06	7.11594e-07	-1.35822e-06	4.60558e-07	-8.3711e-07	4.684e-07	-2.69532e-07	-4.40247e-06	2.74e-07	-2.99517e-09	2.82816e-11
-3.70611e-07	2.43942e-07	-3.54556e-07	1.04628e-06	-3.52357e-07	2.7299e-07	5.41834e-07	3.74378e-07	9.24557e-08	-3.17219e-07	-4.36469e-07	-4.00865e-07	-2.60532e-07	-8.72552e-08	2.6179e-07	-6.86286e-07	-6.82551e-07	4.05722e-07	2.06272e-07	6.43937e-08	1.09283e-06	7.23325e-07	-1.34431e-06	4.60546e-07	-8.3699e-07	4.68328e-07	-2.65413e-07	-4.40249e-06	1.27655e-07	-5.80667e-08	2.7931e-11
-3.66044e-07	2.45043e-07	-4.1872e-07	1.04644e-06	-3.53263e-07	2.52803e-07	5.45389e-07	3.80409e-07	9.99373e-08	-3.05849e-07	-4.29174e-07	-3.75684e-07	-2.28981e-07	-9.11857e-08	2.61345e-07	-6.82677e-07	-5.6258e-07	4.12443e-07	4.63925e-07	7.11845e-08	6.72219e-07	7.19153e-07	-1.34129e-06	4.62068e-07	-8.36759e-07	4.68012e-07	-2.63758e-07	-4.40251e-06	2.72336e-07	-4.67737e-09	2.72528e-11
-3.69834e-07	2.44122e-07	-3.97527e-07	1.04606e-06	-3.73105e-07	2.52257e-07	5.72227e-07	3.65909e-07	9.86078e-08	-3.17152e-07	-4.17599e-07	-2.03538e-07	-1.76984e-07	-3.74264e-08	2.62069e-07	-6.84205e-07	-6.84359e-07	4.10072e-07	3.9522e-07	6.73096e-08	6.92182e-07	7.22564e-07	-1.34243e-06	4.60769e-07	-8.37055e-07	4.68223e-07	-2.66974e-07	-4.40254e-06	1.05106e-07	-6.17023e-09	2.7206e-11
-3.67261e-07	2.44281e-07	-4.04229e-07	1.04607e-06	-3.54419e-07	2.0566e-07	5.57163e-07	3.78107e-07	9.8665e-08	-3.14396e-07	-4.31874e-07	-3.16355e-07	-1.26999e-07	-8.04656e-08	2.61706e-07	-4.03554e-07	-6.28455e-07	4.09102e-07	2.98445e-07	7.51634e-08	7.12876e-07	7.26023e-07	-1.34152e-06	4.62042e-07	-8.36622e-07	4.67083e-07	-2.63647e-07	-4.40265e-06	1.86125e-07	-2.08202e-08	2.68342e-11
-3.66952e-07	2.4432e-07	-4.0977e-07	1.04615e-06	-3.56917e-07	1.48662e-07	5.58641e-07	3.67583e-07	9.90227e-08	-3.15549e-07	-4.32322e-07	-2.81222e-07	-1.60691e-07	-7.71445e-08	2.62135e-07	-4.98713e-07	-6.51832e-07	4.11121e-07	3.63821e-07	9.07522e-08	7.11859e-07	2.56577e-07	-1.34279e-06	4.61338e-07	-8.37318e-07	4.64364e-07	-2.71519e-07	-4.40251e-06	1.77509e-07	-1.36108e-08	2.65052e-11
-3.66668e-07	2.44166e-07	-4.08902e-07	1.0463e-06	-3.55684e-07	1.87151e-07	5.58097e-07	3.69773e-07	9.89495e-08	-3.16828e-07	-4.32979e-07	-2.13529e-07	-1.97546e-07	-7.3825e-08	2.61943e-07	-4.32689e-07	-6.3723e-07	4.10618e-07	3.28976e-07	8.40355e-08	7.02022e-07	2.69821e-07	-1.34329e-06	4.66765e-07	-8.36774e-07	4.65962e-07	-2.71922e-07	-4.40257e-06	1.62648e-07	-9.49677e-09	2.63876e-11
-3.68337e-07	2.44951e-07	-3.98936e-07	1.04605e-06	-3.55949e-07	1.14152e-07	5.49865e-07	3.22328e-07	9.94851e-08	-3.16446e-07	-3.69797e-07	-2.78595e-07	-1.83557e-07	2.95027e-07	4.67415e-07	-4.6344e-07	-6.52719e-07	4.11523e-07	3.38702e-07	7.95133e-08	4.57272e-07	3.06477e-07	-1.34232e-06	4.60842e-07	-8.36837e-07	4.62064e-07	2.2612e-07	-3.97961e-06	1.76879e-07	-1.10062e-08	2.27407e-11
-3.68352e-07	2.4485e-07	-4.00603e-07	1.04606e-06	-3.55948e-07	1.27115e-07	5.51381e-07	3.27963e-07	9.93636e-08	-3.16867e-07	-3.79787e-07	-2.79922e-07	-1.83208e-07	1.52759e-07	4.2299e-07	-4.80628e-07	-6.48052e-07	4.11394e-07	3.37913e-07	7.82301e-08	4.66916e-07	2.85725e-07	-1.34243e-06	4.60905e-07	-8.36844e-07	4.61533e-07	5.83866e-08	-3.99185e-06	1.68391e-07	-1.41373e-08	2.27084e-11
-3.67261e-07	2.44715e-07	-4.04028e-07	1.04609e-06	-3.56514e-07	1.26728e-07	5.51031e-07	3.31013e-07	9.92701e-08	-3.16483e-07	-3.95621e-07	-2.8285e-07	-1.82801e-07	1.94887e-07	3.66802e-07	-4.60185e-07	-1.53006e-07	4.11389e-07	3.3629e-07	8.21508e-08	5.46103e-07	2.99522e-07	-1.34216e-06	4.61738e-07	-8.36868e-07	4.62293e-07	-2.87564e-08	-3.98696e-06	1.64998e-07	-1.36845e-08	2.23261e-11
-3.67904e-07	2.44771e-07	-3.8444e-07	1.04607e-06	-3.56321e-07	1.17635e-07	5.51095e-07	3.35465e-07	9.93549e-08	-3.16534e-07	-3.96127e-07	-2.73262e-07	-1.84246e-07	4.02416e-08	3.55029e-07	-4.62337e-07	-2.16893e-07	4.11554e-07	3.36153e-07	8.87416e-08	4.74781e-07	2.91854e-07	-1.34251e-06	4.61285e-07	-8.36872e-07	4.62322e-07	1.34643e-07	-3.99361e-06	1.66879e-07	-1.21512e-08	2.22836e-11
-3.67473e-07	2.43678e-07	-3.87714e-07	1.04608e-06	-3.56225e-07	1.2847e-07	5.51091e-07	3.29211e-07	9.93625e-08	-3.16471e-07	-3.82938e-07	-2.79352e-07	-1.82763e-07	1.64576e-07	3.57238e-07	-4.63096e-07	-1.44354e-07	4.11354e-07	3.36588e-07	8.06004e-08	4.94318e-07	2.99605e-07	-1.34222e-06	4.61451e-07	-8.36856e-07	4.62182e-07	7.84426e-08	-3.98925e-06	1.66306e-07	-1.27025e-08	2.22522e-11
-3.67681e-07	2.44068e-07	-4.03541e-07	1.04607e-06	-3.56074e-07	1.26053e-07	5.50713e-07	3.33598e-07	9.93884e-08	-3.16561e-07	-3.86056e-07	-2.71271e-07	-1.82854e-07	1.00566e-07	3.6849e-07	-4.61745e-07	-1.66226e-07	4.11339e-07	3.35433e-07	7.97204e-08	4.90175e-07	2.52669e-07	-1.34233e-06	4.61488e-07	-8.36833e-07	4.62049e-07	5.40605e-08	-3.98896e-06	1.66414e-07	-1.24438e-08	2.22254e-11
-3.62519e-07	2.44328e-07	-3.88986e-07	1.04608e-06	-3.56223e-07	1.23764e-07	5.12831e-07	3.32877e-07	9.93683e-08	-3.16688e-07	-3.92907e-07	-2.78264e-07	-1.82501e-07	5.88198e-08	3.60783e-07	-4.62364e-07	-1.84433e-07	4.11405e-07	3.36201e-07	8.2169e-08	4.89878e-07	2.80478e-07	-1.34241e-06	4.02244e-07	-8.36846e-07	4.62424e-07	7.81605e-08	-3.99026e-06	1.64938e-07	-1.25911e-08	2.21508e-11
-3.67742e-07	2.44362e-07	-3.93796e-07	2.43585e-07	-3.56176e-07	1.24294e-07	5.53992e-07	3.33086e-07	9.97696e-08	-3.16963e-07	-3.88773e-07	-2.77747e-07	-1.83812e-07	8.0968e-08	3.49066e-07	-4.63582e-07	-1.6493e-07	4.02807e-07	3.3208e-07	8.23867e-08	4.8707e-07	2.8209e-07	-1.34233e-06	4.63359e-07	-8.37296e-07	4.62243e-07	8.25188e-08	-3.9882e-06	1.65883e-07	-8.14301e-09	2.118e-11
-3.69822e-07	2.44252e-07	-3.96974e-07	5.51991e-08	-3.56273e-07	1.24932e-07	5.04855e-07	3.33272e-07	1.13707e-07	-3.31467e-07	-3.89712e-07	-2.81785e-07	-1.8265e-07	7.87684e-08	3.62317e-07	-4.62686e-07	-1.83556e-07	4.11302e-07	3.2091e-07	-7.75002e-08	4.89994e-07	2.87365e-07	-1.34236e-06	4.38943e-07	-8.40391e-07	4.58958e-07	9.10217e-08	-3.98035e-06	1.63994e-07	3.09447e-08	2.10299e-11
-3.67255e-07	2.44153e-07	-3.94739e-07	1.22353e-07	-3.56238e-07	1.25031e-07	4.92067e-07	3.33246e-07	1.00044e-07	-3.299e-07	-3.89854e-07	-2.77219e-07	-1.82679e-07	8.25615e-08	3.62626e-07	-4.62655e-07	-1.73297e-07	4.11323e-07	3.26067e-07	7.62817e-08	4.89521e-07	2.77504e-07	-1.3423e-06	3.98296e-07	-8.37177e-07	4.62215e-07	7.34698e-08	-3.98179e-06	1.6519e-07	-8.87772e-09	2.09848e-11
-3.67388e-07	2.44195e-07	-3.94598e-07	9.54306e-08	-3.5624e-07	1.25105e-07	4.84506e-07	3.3332e-07	1.01396e-07	-3.29053e-07	-3.89629e-07	-2.77596e-07	-1.82689e-07	8.2784e-08	3.62376e-07	-4.62234e-07	-1.76325e-07	4.11799e-07	3.25118e-07	4.81428e-08	4.89448e-07	2.79564e-07	-1.34232e-06	3.98035e-07	-8.38597e-07	4.62201e-07	7.35231e-08	-3.98189e-06	1.64925e-07	-2.93653e-10	2.0972e-11
-3.66694e-07	2.44193e-07	-3.94694e-07	1.02523e-07	-3.56222e-07	1.25104e-07	4.85524e-07	3.33127e-07	9.89726e-08	-3.27614e-07	-3.89655e-07	-2.77871e-07	-1.82688e-07	8.0751e-08	3.6305e-07	-4.58211e-07	-1.76327e-07	4.11567e-07	3.24967e-07	2.69535e-08	4.89222e-07	2.79574e-07	-1.34233e-06	3.98678e-07	-8.39039e-07	4.61689e-07	7.34721e-08	-3.98179e-06	1.64836e-07	-3.47654e-09	2.09669e-11
-2.02739e-07	2.29862e-07	-3.94754e-07	1.18796e-07	-3.56269e-07	1.24827e-07	4.93272e-07	3.33687e-07	1.00394e-07	-3.2687e-07	-3.59885e-08	-2.81386e-07	-1.82747e-07	9.75041e-08	3.49351e-07	-4.59866e-07	-1.73598e-07	4.11948e-07	3.2504e-07	2.97434e-08	4.90746e-07	2.80615e-07	-1.34215e-06	3.73823e-07	-8.38368e-07	4.62862e-07	7.50637e-08	-3.98231e-06	1.74493e-07	-2.23817e-09	2.07139e-11
-1.24155e-07	2.39934e-07	-3.94881e-07	1.06966e-07	-3.56253e-07	1.24748e-07	4.90905e-07	3.33287e-07	9.86767e-08	-3.27495e-07	-4.79336e-08	-2.80803e-07	-1.82717e-07	8.8947e-08	3.45644e-07	-4.59286e-07	-1.75972e-07	4.11623e-07	3.26644e-07	4.07932e-08	4.90231e-07	2.80171e-07	-1.3402e-06	3.93186e-07	-8.37703e-07	4.62063e-07	7.30482e-08	-3.98249e-06	1.68579e-07	-2.21504e-09	2.06923e-11
-1.31106e-07	2.30844e-07	-3.94928e-07	1.05788e-07	-3.56252e-07	1.24936e-07	4.91095e-07	3.33525e-07	9.99351e-08	-3.26968e-07	-4.38536e-08	-2.80098e-07	-1.82733e-07	8.56183e-08	3.45521e-07	-4.58505e-07	-1.74618e-07	4.0476e-07	3.26634e-07	4.07815e-08	4.90801e-07	2.79931e-07	-1.34195e-06	3.80759e-07	-8.37847e-07	4.63135e-07	7.4689e-08	-3.98217e-06	1.68929e-07	-2.34092e-09	2.06762e-11
-1.31106e-07	2.30844e-07	-3.94928e-07	1.05788e-07	-3.56252e-07	1.24936e-07	4.91095e-07	3.33525e-07	9.99351e-08	-3.26968e-07	-4.38536e-08	-2.80098e-07	-1.82733e-07	8.56183e-08	3.45521e-07	-4.58505e-07	-1.74618e-07	4.0476e-07	3.26634e-07	4.07815e-08	4.90801e-07	2.79931e-07	-1.34195e-06	3.80759e-07	-8.37847e-07	4.63135e-07	7.4689e-08	-3.98217e-06	1.68929e-07	-2.34092e-09	2.06762e-11
-1.18513e-07	2.31584e-07	-3.95287e-07	1.09182e-07	-3.56249e-07	1.2493e-07	4.9105e-07	3.33564e-07	1.0023e-07	-3.27046e-07	-5.93949e-08	-2.7959e-07	-1.82733e-07	8.58391e-08	3.48601e-07	-4.58603e-07	-1.74759e-07	3.99213e-07	3.26335e-07	4.05898e-08	4.90865e-07	2.79553e-07	-1.34155e-06	3.79725e-07	-8.37864e-07	4.62757e-07	7.42893e-08	-3.98223e-06	1.67835e-07	-2.35345e-09	2.06712e-11
-6.08557e-08	2.31613e-07	-3.95111e-07	1.07697e-07	-3.56253e-07	1.24913e-07	4.90895e-07	3.33506e-07	1.005e-07	-3.27339e-07	-5.56685e-08	-2.80543e-07	-1.82729e-07	8.10845e-08	3.48894e-07	-4.58699e-07	-1.74747e-07	3.98058e-07	3.26161e-07	4.05341e-08	4.90604e-07	2.79738e-07	-1.34099e-06	3.81255e-07	-8.37914e-07	4.62876e-07	7.40465e-08	-3.98225e-06	1.68468e-07	-2.64005e-09	2.0659e-11
-1.23116e-07	2.32489e-07	-3.94345e-07	1.0657e-07	-3.55721e-07	1.24994e-07	4.35196e-07	3.33504e-07	9.91376e-08	-3.27034e-07	-5.55088e-08	-2.80078e-07	-1.82862e-07	8.52422e-08	-1.48151e-07	-4.58735e-07	-1.74545e-07	3.52997e-07	3.97435e-07	4.04747e-08	4.91202e-07	2.79918e-07	-1.34055e-06	3.8169e-07	-8.37919e-07	4.62754e-07	7.40452e-08	-3.10265e-06	1.68067e-07	-2.52698e-09	1.43037e-11
-1.23116e-07	2.32489e-07	-3.94345e-07	1.0657e-07	-3.55721e-07	1.24994e-07	4.35196e-07	3.33504e-07	9.91376e-08	-3.27034e-07	-5.55088e-08	-2.80078e-07	-1.82862e-07	8.52422e-08	-1.48151e-07	-4.58735e-07	-1.74545e-07	3.52997e-07	3.97435e-07	4.04747e-08	4.91202e-07	2.79918e-07	-1.34055e-06	3.8169e-07	-8.37919e-07	4.62754e-07	7.40452e-08	-3.10265e-06	1.68067e-07	-2.52698e-09	1.43037e-11
-1.16125e-07	2.31642e-07	-3.94616e-07	9.38669e-08	-3.55737e-07	1.24984e-07	4.40194e-07	3.33499e-07	9.94364e-08	-3.27073e-07	-5.46197e-08	-2.80305e-07	-1.82812e-07	8.46394e-08	-3.87835e-09	-4.58802e-07	-1.74381e-07	3.63067e-07	3.84011e-07	4.04893e-08	4.90986e-07	2.79602e-07	-1.3405e-06	3.81267e-07	-8.37883e-07	4.62866e-07	7.41309e-08	-3.10467e-06	1.68323e-07	-2.50012e-09	1.42903e-11
-1.19767e-07	2.32204e-07	-3.94607e-07	1.00563e-07	-3.55896e-07	1.24985e-07	4.46905e-07	3.33507e-07	9.94138e-08	-3.27101e-07	-5.54614e-08	-2.80074e-07	-1.82828e-07	8.39395e-08	-1.33384e-07	-4.58686e-07	-1.74246e-07	3.63315e-07	3.84271e-07	4.04845e-08	4.91159e-07	2.7977e-07	-1.34068e-06	3.81637e-07	-8.37909e-07	4.62769e-07	7.4047e-08	-3.09312e-06	1.68239e-07	-2.51946e-09	1.42461e-11
-1.15834e-07	1.91411e-07	-3.94327e-07	9.24787e-08	-3.55684e-07	1.24983e-07	4.3916e-07	3.33494e-07	9.94727e-08	-1.79884e-07	-5.27585e-08	-2.80299e-07	-1.82837e-07	8.37565e-08	-2.95985e-08	-4.5881e-07	-1.7421e-07	3.63904e-07	3.87381e-07	4.04633e-08	4.91322e-07	2.79227e-07	-1.3406e-06	3.81741e-07	-4.61834e-07	4.65983e-07	7.41258e-08	-3.10501e-06	1.7425e-07	5.91812e-10	1.37199e-11
-1.18153e-07	2.21261e-07	-3.9452e-07	9.31193e-08	-3.55805e-07	1.25071e-07	4.4134e-07	3.33548e-07	1.03875e-07	-2.5834e-07	-5.38871e-08	-2.80285e-07	4.8646e-09	8.4287e-08	-3.50716e-08	-4.5878e-07	-1.7515e-07	3.64739e-07	3.82447e-07	4.04668e-08	4.91225e-07	2.7932e-07	-1.34668e-06	3.81687e-07	-4.82304e-07	3.6917e-07	8.0823e-08	-3.07157e-06	1.76631e-07	-5.15219e-09	1.34847e-11
-1.18153e-07	2.21261e-07	-3.9452e-07	9.31193e-08	-3.55805e-07	1.25071e-07	4.4134e-07	3.33548e-07	1.03875e-07	-2.5834e-07	-5.38871e-08	-2.80285e-07	4.8646e-09	8.4287e-08	-3.50716e-08	-4.5878e-07	-1.7515e-07	3.64739e-07	3.82447e-07	4.04668e-08	4.91225e-07	2.7932e-07	-1.34668e-06	3.81687e-07	-4.82304e-07	3.6917e-07	8.0823e-08	-3.07157e-06	1.76631e-07	-5.15219e-09	1.34847e-11
-1.18351e-07	2.19467e-07	-3.94521e-07	9.3388e-08	-3.55787e-07	1.25017e-07	4.41411e-07	3.3354e-07	1.0445e-07	-2.46017e-07	-5.35224e-08	-2.80257e-07	1.77097e-08	8.42099e-08	-3.65892e-08	-4.58778e-07	-1.75125e-07	3.64182e-07	3.83193e-07	4.0486e-08	4.91196e-07	2.79326e-07	-1.3443e-06	3.81686e-07	-4.89184e-07	3.52957e-07	7.92088e-08	-3.07331e-06	1.78872e-07	-5.06939e-09	1.34782e-11
-1.18305e-07	2.19623e-07	-3.94517e-07	9.33615e-08	-3.55781e-07	1.25155e-07	4.41315e-07	3.33627e-07	1.05728e-07	-2.58933e-07	-5.40301e-08	-2.79018e-07	-1.09655e-07	8.43741e-08	-2.70715e-08	-4.58793e-07	-1.75208e-07	3.69779e-07	3.83386e-07	4.05551e-08	4.91208e-07	2.79334e-07	-6.78515e-07	3.81663e-07	-4.81913e-07	3.4572e-07	8.33002e-08	-3.08073e-06	1.78735e-07	-2.47443e-09	1.21872e-11
-1.18128e-07	2.19884e-07	-3.9343e-07	9.40914e-08	-3.59279e-07	1.25008e-07	4.41001e-07	3.33512e-07	1.0526e-07	-2.41057e-07	-5.38695e-08	-2.79525e-07	-6.78843e-08	8.43284e-08	-4.16559e-08	-4.58792e-07	-1.7586e-07	3.65268e-07	3.83258e-07	4.05218e-08	4.91194e-07	2.79355e-07	-6.85619e-07	3.8172e-07	-4.95874e-07	3.24585e-07	7.96775e-08	-3.07503e-06	1.76493e-07	-3.96752e-09	1.21431e-11
-1.18012e-07	2.20435e-07	-3.94501e-07	9.40469e-08	-3.55755e-07	1.25068e-07	4.41485e-07	3.35492e-07	1.02811e-07	-2.46824e-07	-5.3676e-08	-2.79423e-07	-1.30875e-08	8.41848e-08	-3.31359e-08	-4.58779e-07	-1.75014e-07	3.66798e-07	3.81801e-07	4.04974e-08	4.91204e-07	2.79358e-07	-6.81035e-07	3.81696e-07	-4.89949e-07	3.52714e-07	7.96823e-08	-3.0695e-06	1.75919e-07	-3.99456e-09	1.2113e-11
-1.18212e-07	2.17724e-07	-3.945e-07	9.37702e-08	-3.55805e-07	1.25107e-07	4.41351e-07	3.39439e-07	1.03194e-07	-2.45427e-07	-5.35634e-08	-2.79296e-07	-3.18191e-09	8.42209e-08	-3.52464e-08	-4.58797e-07	-1.7507e-07	3.6832e-07	3.80523e-07	4.05049e-08	4.91189e-07	2.79362e-07	-5.83977e-07	3.81701e-07	-4.92375e-07	3.67402e-07	8.00143e-08	-3.07222e-06	1.76202e-07	-4.46727e-09	1.20209e-11
-1.18091e-07	2.19479e-07	-3.94444e-07	9.40058e-08	-3.5606e-07	1.25015e-07	4.41324e-07	3.37236e-07	1.02602e-07	-2.47658e-07	-5.37891e-08	-2.80375e-07	-1.85709e-08	8.42402e-08	-3.53227e-08	-4.58906e-07	-1.75069e-07	3.70019e-07	3.81835e-07	4.04921e-08	4.91194e-07	2.78918e-07	-6.26171e-07	3.81675e-07	-4.94041e-07	2.56938e-07	8.03224e-08	-3.07201e-06	1.76528e-07	-4.42652e-09	1.20069e-11
-1.18168e-07	2.32485e-07	-3.5205e-07	9.36618e-08	-1.26039e-07	1.2473e-07	4.4143e-07	3.36525e-07	1.03461e-07	-2.42024e-07	-5.37662e-08	-2.82616e-07	-2.14525e-08	8.25613e-08	-5.8407e-08	-4.59431e-07	-1.07689e-07	3.69371e-07	3.80023e-07	3.35593e-08	4.91193e-07	2.78066e-07	-6.00102e-07	3.80825e-07	-4.90527e-07	2.82135e-07	7.12126e-08	-3.06613e-06	1.76069e-07	-4.1964e-09	1.17889e-11
-1.18489e-07	2.27923e-07	-3.71304e-07	9.3702e-08	-1.66829e-07	1.24833e-07	4.41433e-07	3.37034e-07	1.03346e-07	-2.42177e-07	-5.36714e-08	-2.82087e-07	-2.00906e-08	8.21919e-08	-4.69457e-08	-4.59005e-07	-1.27685e-07	2.79377e-07	3.80343e-07	3.71028e-08	4.91192e-07	2.78787e-07	-5.92559e-07	3.81436e-07	-4.92174e-07	2.88875e-07	7.24016e-08	-3.06822e-06	1.76063e-07	-4.19848e-09	1.17683e-11
-1.18144e-07	2.26041e-07	-3.65737e-07	9.40503e-08	-1.60895e-07	1.24523e-07	4.41382e-07	3.36275e-07	1.03126e-07	-2.43279e-07	-5.37719e-08	-2.81654e-07	-1.81815e-08	8.26704e-08	-3.98774e-08	-4.59098e-07	-1.33351e-07	3.19895e-07	3.80439e-07	3.87444e-08	4.91188e-07	2.79274e-07	-6.03682e-07	3.73059e-07	-4.92119e-07	4.15188e-08	6.22186e-08	-3.06595e-06	1.76071e-07	-4.35285e-09	1.16966e-11
-1.18186e-07	2.26238e-07	-3.67236e-07	9.38386e-08	-1.72187e-07	1.249e-07	4.41384e-07	3.34357e-07	1.03108e-07	-2.4356e-07	-5.38027e-08	-2.82501e-07	-1.98764e-08	8.33841e-08	-3.95132e-08	-3.77801e-07	-1.40443e-07	3.24404e-07	3.80325e-07	3.83811e-08	4.91924e-07	2.78988e-07	-6.02965e-07	3.50107e-07	-4.92278e-07	9.13396e-08	6.948e-08	-3.06521e-06	1.76063e-07	-4.34158e-09	1.16241e-11
-1.18568e-07	2.27021e-07	-3.63625e-07	9.38668e-08	-1.66641e-07	1.25588e-07	4.40248e-07	3.3567e-07	1.02671e-07	-2.42099e-07	-2.50867e-08	-2.82755e-07	-1.95883e-08	8.19747e-08	-4.27523e-08	-3.82262e-07	-1.37227e-07	3.00226e-07	8.83499e-08	3.78434e-08	4.91615e-07	2.80755e-07	-6.03767e-07	3.25292e-07	-4.92277e-07	1.67697e-07	6.92399e-08	-3.06622e-06	1.76736e-07	4.31091e-08	1.14806e-11
-1.20446e-07	2.25806e-07	-3.65196e-07	9.39742e-08	-1.64791e-07	1.25828e-07	4.39623e-07	3.36377e-07	9.67285e-08	-1.37777e-07	-3.56325e-08	-2.84409e-07	-1.97993e-08	8.25906e-08	-4.3749e-08	-3.85279e-07	-1.43906e-07	2.95236e-07	9.03985e-08	3.6922e-08	4.91646e-07	2.82837e-07	-6.04031e-07	2.57868e-07	-4.91939e-07	1.61191e-07	7.1095e-08	-3.06687e-06	1.79954e-07	1.84864e-08	1.14071e-11
-1.19475e-07	2.26211e-07	-3.6899e-07	9.39906e-08	-1.68091e-07	1.25284e-07	4.30188e-07	3.35151e-07	9.52224e-08	-1.11644e-07	-4.3488e-08	-2.84349e-07	-1.94883e-08	8.32748e-08	-4.50735e-08	-3.81089e-07	-1.4226e-07	2.86304e-07	1.06814e-07	3.77272e-08	4.9194e-07	2.83113e-07	-6.03877e-07	1.51393e-07	-4.9192e-07	1.64065e-07	6.97478e-08	-3.06593e-06	1.7916e-07	1.79225e-08	1.13415e-11
-1.19493e-07	2.26076e-07	-3.65021e-07	9.38501e-08	-1.5936e-07	6.26054e-08	4.3595e-07	3.3619e-07	1.03295e-07	-1.1755e-07	-4.51416e-08	-2.82457e-07	-1.98052e-08	8.25899e-08	-4.38848e-08	-3.98276e-07	-1.40314e-07	2.90088e-07	1.54431e-07	3.68442e-08	4.91403e-07	2.82411e-07	-5.04437e-07	1.70771e-07	-4.91935e-07	1.49219e-07	6.98568e-08	-3.06614e-06	1.83784e-07	1.38301e-08	1.12522e-11
-1.05642e-07	2.25691e-07	-3.66214e-07	9.39299e-08	-1.59871e-07	2.05666e-07	4.33256e-07	3.28769e-07	9.93456e-08	-1.07811e-07	-3.3397e-08	-2.80552e-07	-1.95475e-08	8.29632e-08	9.20599e-08	-3.94659e-07	-1.42894e-07	2.91105e-07	9.62536e-08	8.53177e-08	4.89777e-07	2.82225e-07	-5.78597e-07	1.50619e-07	-4.88817e-07	1.60375e-07	7.06586e-08	-4.96129e-07	1.81999e-07	2.02125e-08	2.18953e-12
-1.18695e-07	2.26129e-07	-3.67549e-07	9.39045e-08	-1.6314e-07	1.83142e-07	4.36899e-07	3.22772e-07	1.00281e-07	-1.23018e-07	-3.31486e-08	-2.81886e-07	-1.96339e-08	8.27619e-08	2.73993e-08	-3.93227e-07	-1.41398e-07	2.94011e-07	1.40332e-07	6.24497e-08	4.90808e-07	2.86305e-07	-5.62369e-07	1.45623e-07	-4.84714e-07	1.59259e-07	7.04782e-08	-4.07971e-07	1.80906e-07	1.82626e-08	2.08785e-12
-1.16782e-07	2.26207e-07	-3.6697e-07	9.39178e-08	-1.64941e-07	1.83481e-07	4.35253e-07	3.26384e-07	9.46345e-08	-1.18908e-07	-3.9521e-08	-2.8122e-07	-1.95678e-08	8.28212e-08	3.09673e-08	-3.91767e-07	-1.41104e-07	2.90449e-07	8.4558e-08	6.522e-08	4.89378e-07	2.81692e-07	-5.56998e-07	1.47619e-07	-4.87111e-07	1.55248e-07	7.00007e-08	-4.25891e-07	1.82133e-07	1.683e-08	2.07823e-12
-1.10752e-07	2.2618e-07	-3.67207e-07	9.39282e-08	-1.64318e-07	1.96329e-07	4.36922e-07	3.10607e-07	9.37669e-08	-1.16607e-07	-3.81423e-08	-2.78314e-07	-1.94939e-08	8.2826e-08	2.84968e-08	-3.89373e-07	-1.41967e-07	2.90354e-07	6.93001e-08	9.47409e-08	4.8742e-07	2.83862e-07	-5.74825e-07	1.45052e-07	-4.85566e-07	1.66194e-07	7.01906e-08	-3.17946e-07	1.7991e-07	1.81006e-08	2.01094e-12
-1.11073e-07	2.26069e-07	-3.6768e-07	9.28424e-08	-1.64286e-07	1.97481e-07	4.30154e-07	3.29687e-07	9.80399e-08	-1.15305e-07	-3.49371e-08	-2.8104e-07	-1.95288e-08	8.28207e-08	2.63117e-08	-3.90814e-07	-1.38329e-07	3.05081e-07	1.28663e-07	7.62939e-08	4.87497e-07	1.23193e-07	-5.42301e-07	1.54183e-07	-4.8857e-07	-2.9611e-08	6.24121e-08	-3.50574e-07	1.81362e-07	2.13193e-08	1.93575e-12
-1.11585e-07	2.26121e-07	-3.67735e-07	9.30624e-08	-1.64267e-07	1.96641e-07	4.31794e-07	3.18948e-07	9.57821e-08	-1.15701e-07	-3.60187e-08	-2.80636e-07	-1.95301e-08	8.28455e-08	2.74248e-08	-3.90763e-07	-1.39402e-07	2.9997e-07	1.22261e-07	7.66521e-08	4.87833e-07	1.42388e-07	-5.4023e-07	1.53314e-07	-4.88645e-07	3.4184e-08	6.45888e-08	-3.50798e-07	1.81286e-07	1.84492e-08	1.92883e-12
-1.12727e-07	2.26076e-07	-3.65811e-07	9.36217e-08	-1.63676e-07	1.94315e-07	4.32366e-07	3.17169e-07	9.59917e-08	-1.16836e-07	-3.53922e-08	-2.80835e-07	-1.95477e-08	8.30819e-08	2.90759e-08	-3.90242e-07	-1.41468e-07	2.9629e-07	1.07e-07	7.55071e-08	4.88703e-07	1.50317e-07	-5.36922e-07	1.53961e-07	-4.88558e-07	4.06853e-08	6.86075e-08	-3.38833e-07	1.81237e-07	1.81945e-08	1.91329e-12
-1.18106e-07	2.261e-07	-2.59838e-07	9.36556e-08	-1.6387e-07	1.94928e-07	4.32463e-07	3.17611e-07	9.48947e-08	-1.16286e-07	-3.53669e-08	-2.80568e-07	-1.95365e-08	8.29948e-08	2.9676e-08	-3.90489e-07	-1.40946e-07	2.94742e-07	1.07118e-07	7.41218e-08	4.87774e-07	1.61789e-07	-5.43829e-07	1.53661e-07	-4.8861e-07	5.18128e-08	6.7869e-08	-3.39627e-07	1.81192e-07	1.81267e-08	1.85894e-12
-1.1207e-07	2.2701e-07	-3.4031e-07	9.31847e-08	-1.45184e-07	1.85234e-07	3.71581e-07	3.19916e-07	9.3876e-08	-1.16866e-07	-3.64729e-08	-2.80639e-07	-1.80846e-08	8.33729e-08	2.93025e-08	-3.90502e-07	-1.42524e-07	2.95526e-07	1.05619e-07	7.76255e-08	-7.23157e-10	1.54106e-07	-5.41661e-07	2.27565e-08	-4.88532e-07	9.65285e-08	6.85798e-08	-3.375e-07	1.65846e-07	1.761e-08	1.58448e-12
-1.12914e-07	2.26504e-07	-2.97908e-07	9.31931e-08	-1.25323e-07	1.91842e-07	3.56338e-07	3.23736e-07	9.46719e-08	-1.16209e-07	-3.62876e-08	-2.8062e-07	-1.93905e-08	8.42566e-08	2.35984e-08	-3.90402e-07	-1.40424e-07	2.94014e-07	1.10238e-07	7.74095e-08	1.53436e-08	1.58872e-07	-5.41177e-07	2.47797e-08	-4.88353e-07	9.22717e-08	6.78851e-08	-3.44078e-07	1.32608e-07	1.15109e-08	1.53974e-12
-1.13031e-07	2.26487e-07	-2.90194e-07	9.31941e-08	-1.26035e-07	1.9198e-07	3.58984e-07	3.21885e-07	9.46695e-08	-1.16244e-07	-3.61799e-08	-2.80629e-07	-1.88252e-08	8.41715e-08	2.39098e-08	-3.90347e-07	-1.40431e-07	2.94061e-07	1.09894e-07	7.73534e-08	1.45099e-08	1.58967e-07	-5.41224e-07	4.43599e-08	-4.88359e-07	9.20618e-08	6.78743e-08	-3.42275e-07	1.38778e-07	1.27546e-08	1.53789e-12
-1.13113e-07	2.26448e-07	-2.88941e-07	9.3285e-08	-1.26548e-07	1.80213e-07	3.62767e-07	3.21901e-07	9.46705e-08	-1.15914e-07	-3.61779e-08	-2.8062e-07	-1.89433e-08	8.41429e-08	2.42255e-08	-3.90365e-07	-1.40726e-07	2.93996e-07	1.09824e-07	7.69159e-08	4.01827e-08	1.59694e-07	-5.41195e-07	4.61462e-08	-4.88372e-07	7.96748e-08	6.81766e-08	-3.41445e-07	1.45772e-07	1.26616e-08	1.53669e-12
-1.14156e-07	2.26334e-07	-2.80736e-07	9.32429e-08	-1.27866e-07	1.74432e-07	3.64307e-07	3.22025e-07	9.465e-08	-1.12591e-07	-3.61357e-08	-2.80711e-07	-1.92893e-08	8.40989e-08	2.5458e-08	-3.90374e-07	-1.40736e-07	2.93756e-07	1.09798e-07	7.67127e-08	1.81359e-08	1.58958e-07	-5.41236e-07	3.84403e-08	-4.88387e-07	8.70576e-08	6.81906e-08	-3.42144e-07	1.39334e-07	1.23026e-08	1.52861e-12
-1.13195e-07	2.26475e-07	-1.69177e-07	9.32654e-08	-1.24707e-07	1.68668e-07	3.61253e-07	3.21835e-07	9.45994e-08	-1.14508e-07	-3.62339e-08	-2.80694e-07	-1.93303e-08	8.32285e-08	2.56426e-08	-3.90405e-07	-1.40741e-07	2.93981e-07	1.07885e-07	7.04366e-08	2.46066e-08	1.60592e-07	-5.40914e-07	4.82866e-08	-4.88522e-07	9.91778e-08	6.81e-08	-3.42661e-07	1.42421e-07	1.4418e-08	1.47723e-12
-1.13984e-07	2.26484e-07	-2.22659e-07	9.32511e-08	-1.2966e-07	1.09497e-07	3.42043e-07	1.02244e-07	9.47514e-08	-1.15247e-07	-3.61085e-08	-2.80697e-07	-1.92453e-08	7.1464e-08	2.58546e-08	-3.90408e-07	-1.40683e-07	2.93976e-07	1.08221e-07	7.3631e-08	2.47263e-08	1.6129e-07	-5.41169e-07	4.54811e-08	-4.88414e-07	8.54308e-08	6.77778e-08	-3.41799e-07	1.38636e-07	1.42801e-08	1.37132e-12
-1.14224e-07	2.26775e-07	-1.63599e-07	9.32478e-08	-9.73202e-08	8.34283e-08	3.54931e-07	8.22878e-08	9.12092e-08	-1.15074e-07	-3.61677e-08	-2.80446e-07	-1.92968e-08	5.83757e-08	2.57929e-08	-3.90355e-07	-1.40655e-07	2.95017e-07	1.08269e-07	7.04117e-08	2.99142e-08	1.6028e-07	-5.41241e-07	4.41293e-08	-4.88539e-07	8.50461e-08	6.68858e-08	-3.42636e-07	1.3967e-07	1.46993e-08	1.33993e-12
-1.14132e-07	2.26488e-07	-1.59714e-07	9.32372e-08	-4.54539e-08	7.40391e-08	3.48548e-07	1.3439e-07	6.98326e-08	-1.15249e-07	-3.61893e-08	-2.80064e-07	-1.92928e-08	7.00689e-08	2.56564e-08	-3.90402e-07	-1.40642e-07	2.94266e-07	1.08079e-07	7.09197e-08	2.44914e-08	1.60264e-07	-5.41077e-07	4.50254e-08	-4.88504e-07	8.58728e-08	6.78544e-08	-3.42117e-07	1.38853e-07	1.44061e-08	1.33318e-12
-1.14292e-07	2.26587e-07	-1.62999e-07	9.32364e-08	-4.8262e-08	7.21768e-08	3.5006e-07	8.0894e-08	6.03513e-08	-1.15161e-07	-3.61906e-08	-2.8002e-07	-1.92821e-08	6.68647e-08	2.57675e-08	-3.90402e-07	-1.40655e-07	2.94312e-07	1.08064e-07	7.23519e-08	2.30541e-08	1.61785e-07	-5.41164e-07	4.47509e-08	-4.88507e-07	8.44756e-08	6.75794e-08	-3.42094e-07	1.39015e-07	1.43162e-08	1.32262e-12
-1.14035e-07	2.26562e-07	-1.63638e-07	9.32481e-08	-5.26388e-08	6.57348e-08	3.52935e-07	8.85297e-08	5.85724e-08	-1.15297e-07	-3.61856e-08	-2.80264e-07	-1.94364e-08	5.76539e-08	2.5679e-08	-3.90399e-07	-1.40648e-07	2.94221e-07	1.08148e-07	7.05223e-08	2.6951e-08	8.41786e-08	-5.41152e-07	4.56754e-08	-4.88512e-07	8.46994e-08	6.73472e-08	-3.42131e-07	1.38937e-07	1.39906e-08	1.30532e-12
-1.14211e-07	2.26561e-07	-1.63911e-07	9.32424e-08	-4.75748e-08	6.43402e-08	3.50532e-07	7.56819e-08	6.00855e-08	-1.15117e-07	-3.61852e-08	-2.80094e-07	-1.91234e-08	6.69863e-08	2.57482e-08	-3.90393e-07	-1.40648e-07	2.94369e-07	1.08143e-07	7.16755e-08	2.3917e-08	5.83844e-08	-5.41159e-07	4.51111e-08	-4.88486e-07	8.43745e-08	6.77262e-08	-3.42104e-07	1.38923e-07	1.34497e-08	1.29846e-12
-8.5751e-08	2.2665e-07	-1.54311e-07	9.32428e-08	-5.086e-08	6.98369e-08	3.51606e-07	8.47918e-08	5.82295e-08	-1.1514e-07	-3.506e-08	-2.80102e-07	-2.05913e-08	6.6443e-08	2.56152e-08	-3.90687e-07	-1.40647e-07	2.94311e-07	1.16022e-08	7.03956e-08	2.55512e-08	5.85882e-08	-5.41134e-07	4.62757e-08	-4.88621e-07	8.49869e-08	6.78506e-08	-3.42118e-07	1.38837e-07	1.22632e-08	1.28157e-12
-7.53297e-08	2.26576e-07	-1.57567e-07	9.32483e-08	-5.21207e-08	6.85252e-08	3.5144e-07	8.23827e-08	5.92515e-08	-1.15148e-07	-3.52542e-08	-2.80112e-07	-2.06491e-08	6.07141e-08	2.56326e-08	-3.90507e-07	-1.40647e-07	2.94319e-07	3.03489e-08	7.02355e-08	2.56329e-08	5.94172e-08	-5.41131e-07	4.61481e-08	-4.88692e-07	8.46366e-08	6.78044e-08	-3.42123e-07	1.39027e-07	1.1866e-08	1.28048e-12
-8.34586e-08	2.26601e-07	-1.64447e-07	9.32406e-08	-4.97782e-08	6.98321e-08	3.5138e-07	8.02413e-08	6.07214e-08	-1.11057e-07	-3.56653e-08	-2.32716e-07	-2.04634e-08	6.40912e-08	2.56821e-08	-3.9065e-07	-1.40602e-07	2.93578e-07	1.52055e-08	7.10112e-08	2.60967e-08	5.89647e-08	-5.41147e-07	4.56312e-08	-4.88605e-07	8.48628e-08	6.76776e-08	-3.42103e-07	1.38934e-07	1.259e-08	1.25788e-12
-7.65497e-08	2.266e-07	-1.58246e-07	9.32453e-08	-4.78367e-08	9.46323e-08	3.5103e-07	8.24567e-08	4.2349e-08	-1.03803e-07	-3.61779e-08	-2.69044e-07	-2.06411e-08	6.31094e-08	2.28518e-08	-3.89983e-07	-1.40644e-07	1.90417e-07	3.02153e-08	7.54077e-08	2.52689e-08	6.14456e-08	-5.4114e-07	4.49958e-08	-2.07462e-07	8.46469e-08	6.76883e-08	-3.41797e-07	1.36862e-07	1.20672e-08	1.02789e-12
-6.09866e-08	2.26613e-07	-1.59369e-07	9.28483e-08	-4.76928e-08	8.8445e-08	9.0097e-08	8.12324e-08	-1.61527e-10	-1.03804e-07	-3.2834e-08	-2.73457e-07	-2.06766e-08	6.29579e-08	2.09885e-09	-3.90537e-07	-1.39339e-07	2.14848e-07	2.80987e-08	7.10233e-08	2.52351e-08	5.87469e-08	-5.41144e-07	4.30379e-08	-2.08552e-07	8.47397e-08	6.76393e-08	-3.41761e-07	1.36423e-07	1.22717e-08	9.1845e-13
-6.10428e-08	2.26613e-07	-1.59382e-07	9.28484e-08	-4.77918e-08	8.84362e-08	1.21376e-07	8.12416e-08	6.05175e-10	-1.04383e-07	-3.37947e-08	-2.64878e-07	-2.06926e-08	6.296e-08	2.12944e-09	-3.90528e-07	-1.39102e-07	1.83476e-07	2.81284e-08	7.1093e-08	2.53014e-08	5.87475e-08	-5.41146e-07	4.34228e-08	-2.11221e-07	8.47425e-08	6.76395e-08	-3.42129e-07	1.36475e-07	1.22442e-08	9.0952e-13
-7.07326e-08	2.26621e-07	-1.58782e-07	9.43304e-08	-4.87938e-08	8.75072e-08	2.3252e-07	8.01972e-08	-2.39831e-09	-1.08512e-07	-3.57872e-08	-2.73183e-07	-2.07866e-08	6.30243e-08	-9.20507e-10	-3.90046e-07	-1.32666e-07	1.26412e-07	-6.54059e-09	7.57016e-08	2.63987e-08	5.93257e-08	-3.69106e-07	4.0722e-08	-1.58857e-07	8.47653e-08	6.80132e-08	-3.41983e-07	1.38321e-07	1.21661e-08	7.59983e-13
-6.39231e-08	2.26617e-07	-1.58362e-07	9.554e-08	-4.84908e-08	8.17114e-08	1.33899e-07	8.14273e-08	5.3889e-09	-1.09327e-07	-3.57741e-08	-2.76906e-07	-2.05325e-08	6.27862e-08	8.39918e-09	-3.90209e-07	-1.31475e-07	5.393e-08	1.69854e-08	7.48363e-08	2.54034e-08	5.92752e-08	-3.87516e-07	4.31139e-08	-2.12303e-07	8.49752e-08	7.02948e-08	-3.42298e-07	1.37617e-07	1.22849e-08	7.45632e-13
-6.82343e-08	2.26618e-07	-1.58452e-07	9.67393e-08	-4.87367e-08	8.69686e-08	1.09948e-07	8.11278e-08	2.2859e-08	-1.0763e-07	-3.60749e-08	-2.72622e-07	-2.04907e-08	6.29402e-08	1.48543e-09	-3.8993e-07	-1.30445e-07	9.14894e-08	-1.12957e-08	7.43878e-08	2.61707e-08	5.86401e-08	-3.14932e-07	4.30748e-08	-2.08849e-07	8.4842e-08	6.89309e-08	-3.42219e-07	1.34883e-07	1.21798e-08	6.90478e-13
-6.65619e-08	2.26615e-07	-1.58581e-07	9.06748e-08	-4.8589e-08	8.57474e-08	1.20165e-07	8.11205e-08	2.26135e-08	-1.0715e-07	-3.59852e-08	-2.73206e-07	-2.04669e-08	6.30059e-08	4.07622e-09	-3.90074e-07	-1.33113e-07	5.94626e-08	5.69463e-09	7.39092e-08	2.68735e-08	5.91161e-08	-3.01804e-07	4.32128e-08	-2.13222e-07	8.47715e-08	6.96828e-08	-3.421e-07	1.37741e-07	1.2128e-08	6.81958e-13
-6.73741e-08	2.26618e-07	-1.58626e-07	9.71064e-08	-4.85463e-08	8.67135e-08	1.13237e-07	8.13198e-08	2.23406e-08	-1.08745e-07	-3.6053e-08	-2.73379e-07	-2.04864e-08	6.30614e-08	2.23091e-09	-3.90081e-07	-1.3331e-07	7.05557e-08	-2.29885e-08	7.43762e-08	2.68704e-08	5.92932e-08	-2.82394e-07	4.25878e-08	-1.91667e-07	8.47906e-08	6.85637e-08	-3.42169e-07	1.38121e-07	1.21411e-08	6.64262e-13
-6.77535e-08	2.26615e-07	-1.58643e-07	9.6952e-08	-4.85327e-08	8.60272e-08	1.11286e-07	8.12074e-08	2.2507e-08	-1.08196e-07	-3.60796e-08	-2.73241e-07	-2.05152e-08	6.30066e-08	1.52913e-09	-3.90096e-07	-1.33135e-07	7.03952e-08	-1.34991e-08	7.43762e-08	2.68446e-08	5.92734e-08	-2.84314e-07	4.25886e-08	-1.86119e-07	8.47846e-08	6.87881e-08	-3.42174e-07	1.38044e-07	1.21435e-08	6.62114e-13
-6.75908e-08	2.05613e-07	-1.586e-07	1.01547e-07	-4.85451e-08	8.703e-08	1.09211e-07	8.12272e-08	2.26244e-08	-1.07962e-07	-3.60869e-08	-2.73541e-07	-2.04884e-08	6.76977e-08	2.41403e-09	-3.90072e-07	-1.33151e-07	7.99007e-08	-1.67693e-08	7.65298e-08	2.71092e-08	5.93027e-08	-2.81278e-07	4.26986e-08	-1.65794e-07	8.47908e-08	6.86573e-08	-3.43864e-07	1.37814e-07	1.21488e-08	6.48443e-13
-6.76539e-08	1.94379e-07	-1.58617e-07	1.01802e-07	-4.85468e-08	8.654e-08	9.79434e-08	8.19827e-08	2.15958e-08	-1.09611e-07	-3.59941e-08	-2.73342e-07	-2.04946e-08	6.53413e-08	2.53603e-09	-3.90031e-07	-1.33293e-07	7.28004e-08	-2.18398e-08	7.79229e-08	2.69441e-08	6.0167e-08	-2.77187e-07	4.27816e-08	-1.40144e-07	8.47934e-08	6.86545e-08	-3.4247e-07	1.37881e-07	1.21435e-08	6.29968e-13
-6.7631e-08	1.93071e-07	-1.58603e-07	1.01915e-07	-4.85521e-08	8.66241e-08	9.94461e-08	8.15947e-08	2.2264e-08	-6.86608e-08	-3.60138e-08	-2.73013e-07	-2.04928e-08	7.19517e-08	2.36046e-09	-3.90044e-07	-1.32797e-07	7.22787e-08	-2.30519e-08	7.74872e-08	2.69186e-08	6.09119e-08	-2.77958e-07	4.27636e-08	-1.44963e-07	8.47957e-08	6.8604e-08	-3.4287e-07	1.37811e-07	1.21606e-08	6.2511e-13
-6.67296e-08	1.91794e-07	-1.58619e-07	1.00892e-07	-4.8549e-08	8.65974e-08	1.05762e-07	8.18183e-08	2.1559e-08	-6.10241e-08	-3.6003e-08	-2.73247e-07	-2.04857e-08	6.53348e-08	2.46728e-09	-3.90056e-07	-1.33163e-07	7.32723e-08	-2.01193e-08	7.77934e-08	2.69628e-08	5.99368e-08	-2.77314e-07	4.27401e-08	-1.40394e-07	8.47876e-08	6.86651e-08	-3.4251e-07	1.37739e-07	1.22353e-08	6.21956e-13
-6.3806e-08	1.91525e-07	-1.58609e-07	1.03015e-07	-4.8549e-08	8.66495e-08	9.84201e-08	8.2229e-08	2.23176e-08	-5.89839e-08	-3.60149e-08	-2.726e-07	-2.04889e-08	7.19258e-08	2.23859e-09	-3.90027e-07	-1.32977e-07	7.19556e-08	-2.0081e-08	7.72434e-08	2.69753e-08	6.05006e-08	-2.75514e-07	4.27512e-08	-1.41458e-07	8.47779e-08	6.86611e-08	-3.4277e-07	1.37769e-07	1.22192e-08	6.20026e-13
-6.3019e-08	1.93696e-07	-1.58606e-07	1.01245e-07	-4.85528e-08	8.6609e-08	8.94309e-08	8.18075e-08	2.16749e-08	-4.99935e-08	-3.63579e-08	-2.72475e-07	-2.04981e-08	6.66692e-08	2.27307e-09	-3.90042e-07	-1.33253e-07	7.21148e-08	-1.09421e-08	7.67923e-08	2.69556e-08	6.02135e-08	-2.76496e-07	4.27725e-08	-1.41371e-07	8.47661e-08	6.87028e-08	-3.4264e-07	1.37803e-07	1.21881e-08	6.17019e-13
-6.3584e-08	1.9243e-07	-4.05462e-08	1.01566e-07	-4.85499e-08	8.66112e-08	9.20627e-08	8.19811e-08	2.18664e-08	-5.81324e-08	-3.60136e-08	-2.72967e-07	-2.04895e-08	6.73472e-08	2.29563e-09	-3.90045e-07	-1.32976e-07	7.23893e-08	-1.9048e-08	7.75702e-08	2.69668e-08	6.00863e-08	-2.77074e-07	4.27609e-08	-1.40547e-07	8.4727e-08	6.8667e-08	-3.4271e-07	1.37734e-07	1.22157e-08	5.95304e-13
-6.447e-08	1.92777e-07	-4.98385e-08	6.96871e-08	-4.07071e-08	8.66342e-08	9.02238e-08	8.1884e-08	2.16007e-08	-5.58413e-08	-3.59058e-08	-2.72719e-07	-2.04946e-08	6.78745e-08	2.33313e-09	-3.90029e-07	-1.32967e-07	7.22273e-08	-1.73464e-08	7.73838e-08	2.69442e-08	6.01963e-08	-2.76243e-07	4.23904e-08	-1.41103e-07	8.47732e-08	6.86709e-08	-3.42682e-07	1.3777e-07	1.2231e-08	5.89089e-13
-6.48878e-08	1.92465e-07	-2.80094e-08	4.72391e-08	-4.00296e-08	8.66271e-08	9.36906e-08	8.19975e-08	2.19247e-08	-5.68958e-08	-3.60583e-08	-2.72729e-07	-2.04975e-08	6.78699e-08	2.28659e-09	-3.90029e-07	-1.33014e-07	7.23282e-08	-1.71152e-08	7.72777e-08	2.69754e-08	6.01304e-08	-2.76078e-07	4.20455e-08	-1.36264e-07	8.47557e-08	6.8671e-08	-3.42719e-07	1.37765e-07	1.22007e-08	5.84001e-13
-6.40022e-08	1.92517e-07	-2.92445e-08	4.12032e-08	-4.07224e-08	8.71442e-08	9.39373e-08	8.20083e-08	2.18847e-08	-5.51832e-08	-3.60496e-08	-2.72751e-07	-2.05053e-08	6.72369e-08	2.22084e-09	-3.90022e-07	-1.33054e-07	7.20701e-08	-1.92874e-08	7.67051e-08	2.69652e-08	6.01386e-08	-2.76599e-07	4.09024e-08	-1.34747e-07	8.47746e-08	6.86584e-08	-3.42693e-07	1.37775e-07	1.22159e-08	5.83099e-13
-6.43267e-08	1.92738e-07	-3.73231e-08	3.99499e-08	-4.2381e-08	8.67738e-08	9.55273e-08	8.19852e-08	2.18468e-08	-5.48425e-08	-3.59613e-08	-1.71327e-07	-2.05025e-08	6.74706e-08	2.21186e-09	-3.90134e-07	-1.33041e-07	7.22594e-08	-1.91116e-08	7.65609e-08	2.69683e-08	6.03559e-08	-2.78014e-07	3.58681e-08	-1.33711e-07	8.47818e-08	6.86327e-08	-3.42691e-07	1.37777e-07	1.22914e-08	5.39205e-13
-6.43517e-08	1.92625e-07	-3.72294e-08	4.38695e-08	-3.97037e-08	8.67666e-08	9.41076e-08	8.20291e-08	2.19046e-08	-5.56272e-08	-3.59944e-08	-1.87382e-07	-2.05098e-08	6.74971e-08	2.42182e-09	-3.7849e-07	-1.33001e-07	7.21991e-08	-1.77152e-08	7.64623e-08	2.69485e-08	6.1591e-08	-2.78126e-07	3.86975e-08	-7.0153e-08	8.47505e-08	6.51224e-08	-3.42691e-07	1.37781e-07	1.22432e-08	5.22814e-13
-6.47082e-08	1.92589e-07	-3.26687e-08	5.18452e-08	-4.14099e-08	8.68806e-08	8.80168e-08	8.19937e-08	2.17615e-08	-5.5666e-08	-3.60709e-08	-1.71549e-07	-2.05006e-08	6.74538e-08	2.23929e-09	-2.91474e-07	-1.33023e-07	7.22779e-08	-1.73664e-08	7.00636e-08	2.67209e-08	6.12856e-08	-2.7862e-07	3.04766e-08	-6.28171e-08	8.47679e-08	6.86384e-08	-3.42692e-07	1.3779e-07	1.2403e-08	4.56579e-13
-6.47289e-08	1.92705e-07	-3.25656e-08	5.1781e-08	-4.33716e-08	8.68108e-08	9.49437e-08	8.19703e-08	2.07759e-08	-5.59552e-08	-3.6076e-08	-1.50996e-07	-2.05021e-08	6.77338e-08	2.22534e-09	-2.95156e-07	-1.33033e-07	7.22708e-08	-1.7138e-08	5.47243e-08	2.55626e-08	6.14712e-08	-2.79175e-07	3.03951e-08	-7.96683e-08	8.47546e-08	6.86513e-08	-3.42691e-07	1.3778e-07	1.26475e-08	4.5434e-13
-6.50144e-08	1.92637e-07	-3.15564e-08	5.59033e-08	-4.29308e-08	8.66443e-08	8.89783e-08	8.3397e-08	2.03688e-08	-5.55451e-08	-3.59764e-08	-1.55371e-07	-1.21738e-08	6.75548e-08	2.26951e-09	-2.96994e-07	-1.32364e-07	7.22555e-08	-1.82026e-08	6.35099e-08	2.50266e-08	6.09582e-08	-1.5306e-07	3.45407e-08	-7.60756e-08	8.4017e-08	6.65449e-08	-3.42625e-07	1.37744e-07	1.22532e-08	4.01395e-13
-6.50718e-08	1.92577e-07	-3.23508e-08	5.44733e-08	-4.24716e-08	8.69703e-08	8.63912e-08	8.38716e-08	2.04583e-08	-5.66981e-08	-3.54582e-08	-1.53751e-07	-1.00956e-08	6.75691e-08	2.26493e-09	-2.93354e-07	-1.3048e-07	7.22664e-08	-1.84614e-08	6.52312e-08	2.57562e-08	6.12781e-08	-1.26021e-07	3.48066e-08	-7.17257e-08	7.96453e-08	6.81902e-08	-3.4252e-07	1.37585e-07	1.22914e-08	3.89351e-13
-6.47766e-08	1.92434e-07	-3.37944e-08	5.41022e-08	-4.33486e-08	8.6859e-08	9.08059e-08	8.24539e-08	2.13819e-08	-5.57968e-08	-3.57862e-08	-1.58945e-07	-1.92969e-08	6.75937e-08	2.26915e-09	-2.83653e-07	-1.32439e-07	7.22468e-08	-1.78422e-08	6.74088e-08	2.63824e-08	6.11251e-08	-1.12383e-07	3.44672e-08	-7.59398e-08	8.45102e-08	6.62589e-08	-3.42676e-07	1.37758e-07	1.23074e-08	3.85011e-13
-6.48396e-08	1.92605e-07	-3.32953e-08	5.34509e-08	-4.33075e-08	8.67824e-08	8.71665e-08	8.26014e-08	2.1142e-08	-5.59602e-08	-3.55981e-08	-1.57301e-07	-1.89745e-08	6.75896e-08	2.25637e-09	-2.79051e-07	-1.3235e-07	7.22639e-08	-1.89596e-08	6.60205e-08	2.6424e-08	6.10504e-08	-1.15513e-07	3.26815e-08	-7.71521e-08	7.35906e-08	6.65165e-08	-3.4266e-07	1.37751e-07	1.23027e-08	3.80114e-13
-6.48396e-08	1.92605e-07	-3.32953e-08	5.34509e-08	-4.33075e-08	8.67824e-08	8.71665e-08	8.26014e-08	2.1142e-08	-5.59602e-08	-3.55981e-08	-1.57301e-07	-1.89745e-08	6.75896e-08	2.25637e-09	-2.79051e-07	-1.3235e-07	7.22639e-08	-1.89596e-08	6.60205e-08	2.6424e-08	6.10504e-08	-1.15513e-07	3.26815e-08	-7.71521e-08	7.35906e-08	6.65165e-08	-3.4266e-07	1.37751e-07	1.23027e-08	3.80114e-13
-6.48127e-08	1.92529e-07	-3.32483e-08	5.44348e-08	-4.34776e-08	8.6819e-08	8.77985e-08	8.26803e-08	2.11207e-08	-5.5857e-08	-3.57679e-08	-1.5728e-07	-1.81566e-08	6.75891e-08	2.25861e-09	-2.79641e-07	-1.32137e-07	7.04476e-08	-1.84307e-08	3.23238e-08	2.63911e-08	6.08577e-08	-1.17016e-07	3.32149e-08	-3.26053e-08	6.8561e-08	6.6593e-08	-3.42648e-07	1.37745e-07	1.22789e-08	3.71728e-13
-6.48295e-08	1.92483e-07	-9.68963e-09	5.45322e-08	-4.3899e-08	8.6837e-08	8.56498e-08	8.44948e-08	2.2919e-08	-5.59264e-08	-3.57454e-08	-1.56857e-07	-1.74093e-08	6.75763e-08	2.25862e-09	-2.79731e-07	-1.09698e-07	7.2237e-08	-1.84681e-08	5.92938e-08	2.69789e-08	6.11641e-08	-1.16904e-07	3.28996e-08	-3.54772e-08	7.16652e-08	6.6885e-08	-3.43106e-07	1.25877e-07	1.20449e-08	3.65829e-13
-6.48071e-08	1.92455e-07	-1.67596e-08	5.44992e-08	-4.36395e-08	8.68811e-08	8.54431e-08	8.41477e-08	2.30556e-08	-5.59277e-08	-3.57783e-08	-1.55794e-07	-1.84772e-08	6.7578e-08	2.25987e-09	-2.80184e-07	-9.9142e-08	7.46422e-08	-1.81749e-08	4.50919e-08	2.69072e-08	6.11214e-08	-1.18375e-07	3.29317e-08	-3.92012e-08	7.07117e-08	6.66123e-08	-3.42718e-07	1.24287e-07	1.19382e-08	3.62293e-13
-6.48012e-08	1.92491e-07	-1.78113e-08	5.45081e-08	-4.35422e-08	8.67992e-08	8.51484e-08	8.41169e-08	2.4531e-08	-5.57978e-08	-3.57794e-08	-1.56079e-07	-1.85646e-08	6.7581e-08	2.26309e-09	-2.80804e-07	-9.95434e-08	7.46875e-08	-1.8165e-08	3.89645e-08	2.68753e-08	6.14551e-08	-1.17867e-07	3.2864e-08	-3.91669e-08	7.23163e-08	6.7237e-08	-1.81365e-07	1.32397e-07	1.17313e-08	2.80071e-13
-6.48093e-08	1.92472e-07	-2.34428e-08	5.46097e-08	-4.35613e-08	8.68232e-08	8.53e-08	8.36782e-08	2.30123e-08	-5.52197e-08	-3.57712e-08	-1.56062e-07	-1.84513e-08	6.75766e-08	2.2555e-09	-2.80278e-07	-1.07266e-07	7.40412e-08	-1.83395e-08	4.7288e-08	2.6856e-08	6.36324e-08	-1.17691e-07	3.3072e-08	-3.75815e-08	7.13846e-08	6.66628e-08	-1.58608e-07	1.29544e-07	1.19725e-08	2.73483e-13
-6.4807e-08	1.92491e-07	-2.25397e-08	5.46869e-08	-4.36634e-08	8.68072e-08	8.61501e-08	8.37466e-08	2.22626e-08	-5.53194e-08	-3.57445e-08	-1.56216e-07	-1.835e-08	6.7568e-08	2.25176e-09	-2.7988e-07	-1.02075e-07	7.42498e-08	-1.82358e-08	4.6082e-08	2.71642e-08	6.27969e-08	-1.18506e-07	3.31798e-08	-4.32515e-08	7.12024e-08	6.68154e-08	-1.27423e-07	1.26329e-07	1.19181e-08	2.63063e-13
-6.48096e-08	1.92492e-07	-2.31373e-08	5.47462e-08	-4.37138e-08	6.0441e-08	5.25414e-08	8.38876e-08	2.28039e-08	-5.54519e-08	-3.57407e-08	-1.55402e-07	-1.83732e-08	6.75793e-08	2.24873e-09	-2.80045e-07	-1.06737e-07	7.23612e-08	-1.82903e-08	4.46068e-08	2.75592e-08	6.30705e-08	-1.18228e-07	3.63786e-08	-3.99251e-08	7.12621e-08	6.68313e-08	-1.3791e-07	1.26804e-07	1.19369e-08	2.57876e-13
-6.48086e-08	1.92515e-07	-3.0251e-08	5.46659e-08	-4.34762e-08	5.422e-08	6.46715e-08	8.4218e-08	2.27946e-08	-5.55219e-08	-3.57564e-08	-1.53493e-07	-1.83962e-08	6.77658e-08	2.04146e-09	-2.80122e-07	-1.05159e-07	6.91664e-08	-1.82811e-08	4.56115e-08	2.73718e-08	5.5823e-08	-1.15995e-07	3.60264e-08	-3.66131e-08	7.15669e-08	6.68372e-08	-1.40408e-07	3.71161e-08	1.31234e-08	2.42184e-13
-6.48107e-08	1.92505e-07	-2.12354e-08	4.97638e-08	-4.34341e-08	4.21782e-08	6.19114e-08	6.86204e-08	2.25994e-08	-5.55133e-08	-3.57843e-08	-1.54131e-07	-1.8633e-08	6.76217e-08	2.19109e-09	-2.80084e-07	-1.04239e-07	7.01057e-08	-1.82852e-08	4.73968e-08	2.72058e-08	6.46069e-08	-1.16255e-07	3.58728e-08	-3.63263e-08	7.1467e-08	6.6796e-08	-1.40506e-07	4.21026e-08	1.26614e-08	2.39036e-13
-6.48097e-08	1.92501e-07	-2.14401e-08	5.16084e-08	-4.16033e-08	3.25512e-08	5.30695e-08	7.80736e-08	2.25962e-08	-5.55136e-08	-3.38833e-08	-1.55028e-07	-1.87062e-08	6.76046e-08	2.24111e-09	-2.80108e-07	-1.04947e-07	6.94993e-08	-1.82803e-08	4.71011e-08	2.72243e-08	6.28796e-08	-1.17889e-07	3.60896e-08	-3.73692e-08	7.15302e-08	6.67422e-08	-1.35775e-07	3.0172e-08	1.20281e-08	2.36992e-13
-6.48238e-08	1.92505e-07	-2.25061e-08	5.24247e-08	-4.29061e-08	3.60115e-08	4.63394e-08	7.8377e-08	2.25897e-08	-5.55236e-08	-3.57613e-08	-1.54562e-07	-1.84787e-08	6.7617e-08	2.20182e-09	-2.80085e-07	-1.04039e-07	6.86001e-08	-1.82606e-08	4.69023e-08	2.71597e-08	6.12479e-08	-1.17779e-07	3.5626e-08	-3.83585e-08	7.13923e-08	6.67616e-08	-1.37202e-07	3.17396e-08	1.21582e-08	2.36769e-13
-6.48321e-08	1.92503e-07	-2.13487e-08	5.10332e-08	-4.23031e-08	3.25897e-08	5.29475e-08	7.79975e-08	2.26058e-08	-5.5504e-08	-3.53115e-08	-1.54582e-07	-1.85065e-08	6.76147e-08	-1.25293e-09	-2.80098e-07	-8.77867e-08	6.94444e-08	-1.63717e-08	4.72912e-08	2.72463e-08	6.2555e-08	-1.17454e-07	3.68595e-08	-3.37289e-08	7.1102e-08	6.67835e-08	-1.37753e-07	3.40266e-08	1.2243e-08	2.33944e-13
-6.48315e-08	1.92508e-07	-2.12957e-08	5.13441e-08	-2.96145e-08	3.25881e-08	4.76619e-08	7.80486e-08	2.26065e-08	-5.55186e-08	-3.54283e-08	-1.54711e-07	-1.84859e-08	6.3764e-08	2.21033e-09	-2.80059e-07	-1.00063e-07	4.78617e-08	-1.66779e-08	1.09771e-08	2.65662e-08	6.18369e-08	-1.17445e-07	3.55515e-08	-3.74456e-08	7.0884e-08	6.67605e-08	-1.36971e-07	3.2214e-08	1.21986e-08	2.29404e-13
-6.48048e-08	1.92512e-07	-2.07035e-08	5.0651e-08	-4.21033e-08	3.39501e-08	4.81496e-08	7.79707e-08	2.26054e-08	-5.55132e-08	-3.52777e-08	-1.54633e-07	-1.85265e-08	6.22525e-08	1.95061e-09	-2.80053e-07	-4.33005e-08	2.66426e-08	-1.42218e-08	1.04879e-08	2.27961e-08	6.20884e-08	-1.17461e-07	3.51437e-08	-3.75064e-08	7.12542e-08	6.67122e-08	-1.38311e-07	3.23141e-08	1.2173e-08	2.20539e-13
-6.48072e-08	1.92513e-07	-2.07289e-08	5.07419e-08	-3.77939e-08	3.40153e-08	4.75066e-08	7.79623e-08	2.2605e-08	-5.55122e-08	-3.52735e-08	-1.54613e-07	-1.85253e-08	6.12921e-08	2.19057e-09	-2.80053e-07	-4.54783e-08	2.97973e-08	-1.62152e-08	9.8337e-09	2.23641e-08	6.19602e-08	-1.17477e-07	3.53584e-08	-3.74676e-08	7.12054e-08	6.66496e-08	-1.37943e-07	3.26726e-08	1.22092e-08	2.2033e-13
-6.48131e-08	1.92513e-07	-2.08106e-08	5.08786e-08	-3.86253e-08	3.31472e-08	4.82458e-08	7.74926e-08	2.26037e-08	-5.55089e-08	-3.53331e-08	-1.54609e-07	-1.85222e-08	6.33215e-08	2.16929e-09	-2.79973e-07	-3.20139e-08	2.23463e-08	-1.69243e-08	1.45977e-08	2.40454e-08	6.21657e-08	-1.17504e-07	3.49664e-08	-3.41078e-08	7.09036e-08	6.41723e-08	-1.37856e-07	3.29418e-08	1.21932e-08	2.18737e-13
-6.48086e-08	1.92511e-07	-2.07342e-08	5.13591e-08	-3.65934e-08	2.99418e-08	4.82028e-08	7.78098e-08	2.26055e-08	-5.55106e-08	-3.53721e-08	-1.54051e-07	-1.85221e-08	6.2648e-08	2.12754e-09	-2.80006e-07	-3.2816e-08	1.60632e-08	-1.55285e-08	1.75786e-08	2.28016e-08	6.20708e-08	-1.17555e-07	3.43138e-08	-3.50572e-08	7.11413e-08	6.4503e-08	-1.37832e-07	3.19085e-08	1.32313e-08	2.18089e-13
-6.48103e-08	1.92512e-07	-2.071e-08	5.11056e-08	-3.46512e-08	3.3237e-08	4.86848e-08	7.77121e-08	2.2618e-08	-5.5509e-08	-3.53393e-08	-1.54373e-07	-1.85172e-08	6.2878e-08	2.04961e-09	-2.79902e-07	-3.13437e-08	1.66413e-08	-1.55784e-08	1.44178e-08	2.11439e-08	6.21269e-08	-1.17512e-07	3.53011e-08	-3.3156e-08	7.10613e-08	6.46824e-08	-1.3765e-07	3.24611e-08	1.27317e-08	2.17904e-13
-6.48099e-08	1.92512e-07	-2.07093e-08	5.1171e-08	-3.54251e-08	3.30153e-08	4.86637e-08	7.78099e-08	2.26183e-08	-5.55101e-08	-3.53428e-08	-1.54409e-07	-1.85176e-08	6.2562e-08	2.00607e-09	-2.79906e-07	-2.85621e-08	1.77455e-08	-1.55333e-08	1.49945e-08	2.12632e-08	6.21035e-08	-1.17513e-07	3.35346e-08	-3.32014e-08	7.10784e-08	6.46564e-08	-1.37574e-07	3.26228e-08	1.28073e-08	2.17698e-13
-6.47654e-08	1.94391e-07	-2.07574e-08	1.67996e-08	-3.54479e-08	3.28683e-08	4.82715e-08	7.77756e-08	2.16806e-08	-5.55112e-08	-3.92728e-08	-1.54109e-07	-1.85142e-08	6.26541e-08	-1.45495e-08	-2.33814e-07	-3.25106e-08	1.61366e-08	-1.54547e-08	1.31856e-08	2.22832e-08	6.20644e-08	-1.17509e-07	3.45608e-08	-3.38403e-08	7.16882e-08	5.13067e-08	-1.37507e-07	3.25088e-08	1.2659e-08	1.91527e-13
-6.47654e-08	1.94391e-07	-2.07574e-08	1.67996e-08	-3.54479e-08	3.28683e-08	4.82715e-08	7.77756e-08	2.16806e-08	-5.55112e-08	-3.92728e-08	-1.54109e-07	-1.85142e-08	6.26541e-08	-1.45495e-08	-2.33814e-07	-3.25106e-08	1.61366e-08	-1.54547e-08	1.31856e-08	2.22832e-08	6.20644e-08	-1.17509e-07	3.45608e-08	-3.38403e-08	7.16882e-08	5.13067e-08	-1.37507e-07	3.25088e-08	1.2659e-08	1.91527e-13
-6.48081e-08	1.92573e-07	-2.03529e-08	1.89428e-08	-3.6034e-08	3.20293e-08	4.83685e-08	7.77555e-08	2.1734e-08	-5.56097e-08	-3.64306e-08	-1.16022e-07	-1.80246e-08	6.27725e-08	-5.18913e-09	-2.36303e-07	-2.80478e-08	1.69462e-08	-1.58979e-08	1.49696e-08	2.22825e-08	6.20721e-08	-1.17546e-07	3.2607e-08	-3.38375e-08	7.13605e-08	6.24242e-08	-1.37587e-07	3.25287e-08	1.45753e-08	1.82367e-13
-6.47947e-08	1.92966e-07	-2.01032e-08	2.22435e-08	-3.56605e-08	3.24501e-08	4.83456e-08	4.69389e-08	2.21954e-08	-5.55359e-08	-3.70456e-08	-1.17778e-07	-1.83568e-08	4.49523e-08	-3.67018e-09	-2.3748e-07	-3.02013e-08	1.66911e-08	-1.5792e-08	1.43404e-08	2.20273e-08	6.20737e-08	-1.17598e-07	3.31915e-08	-3.42982e-08	7.13323e-08	6.03248e-08	-1.37578e-07	3.25672e-08	1.32561e-08	1.7777e-13
-6.47966e-08	1.9301e-07	-2.02185e-08	2.1841e-08	-3.56976e-08	3.22824e-08	4.83649e-08	5.1966e-08	2.21682e-08	-5.55355e-08	-3.69813e-08	-1.18735e-07	-1.83376e-08	4.60172e-08	-3.41061e-09	-2.36954e-07	-2.96402e-08	1.67318e-08	-1.57321e-08	1.49333e-08	2.20584e-08	6.20734e-08	-1.17563e-07	1.2004e-08	-3.39958e-08	7.1304e-08	5.95309e-08	-1.37574e-07	3.25517e-08	1.32001e-08	1.77226e-13
-6.47931e-08	1.93023e-07	-2.02541e-08	2.20228e-08	-3.58016e-08	3.23541e-08	4.83859e-08	5.22469e-08	2.21104e-08	-5.55319e-08	-3.74319e-08	-1.15294e-07	-1.82028e-08	3.16348e-08	-3.23066e-09	-2.3756e-07	-2.89315e-08	1.68198e-08	-1.57066e-08	1.47433e-08	2.18544e-08	6.20746e-08	-1.1758e-07	2.11079e-08	-3.39027e-08	7.14026e-08	5.97273e-08	-1.37577e-07	3.26516e-08	1.33415e-08	1.75966e-13
-6.47945e-08	1.93232e-07	-2.04852e-08	2.39909e-08	-3.57313e-08	3.24304e-08	4.83581e-08	5.06445e-08	2.2044e-08	-5.55405e-08	-3.77302e-08	-1.15876e-07	-1.83064e-08	4.74207e-08	-3.75912e-09	-2.36842e-07	-2.98392e-08	1.67759e-08	-1.57683e-08	1.48206e-08	2.20623e-08	6.20758e-08	-1.17563e-07	2.87516e-08	-3.3852e-08	7.119e-08	5.93494e-08	-6.60814e-08	3.25354e-08	1.40876e-08	1.62866e-13
-6.47945e-08	8.00266e-08	-2.02902e-08	2.27758e-08	-3.67263e-08	3.24169e-08	4.83711e-08	5.23361e-08	2.20887e-08	-5.55495e-08	-3.74659e-08	-1.16695e-07	-1.88397e-08	3.55152e-08	-3.37393e-09	-2.36382e-07	-2.98534e-08	2.19767e-08	-1.57016e-08	1.48669e-08	2.50229e-08	6.20941e-08	-1.15664e-07	2.90739e-08	-3.38889e-08	7.12584e-08	5.89077e-08	-1.06421e-07	2.76333e-08	1.37799e-08	1.37633e-13
-6.47959e-08	6.43108e-08	-2.03019e-08	2.35292e-08	-3.86472e-08	3.24161e-08	4.83727e-08	5.04914e-08	2.20648e-08	-5.55418e-08	-3.76967e-08	-1.16239e-07	-2.17149e-08	3.71812e-08	-3.57902e-09	-2.33685e-07	-2.99218e-08	1.96455e-08	-1.57466e-08	1.47951e-08	2.30688e-08	6.21383e-08	-1.15454e-07	2.6804e-08	-3.3871e-08	7.12775e-08	5.94858e-08	-7.8634e-08	2.08523e-08	1.39756e-08	1.28483e-13
-6.47973e-08	5.56087e-08	-2.03399e-08	2.36803e-08	-3.71207e-08	3.24434e-08	4.83675e-08	5.00512e-08	2.20931e-08	-5.55425e-08	-3.76881e-08	-1.16349e-07	-1.97234e-08	3.65652e-08	-3.53776e-09	-2.32463e-07	-2.99446e-08	2.39812e-08	-1.57631e-08	1.47583e-08	2.3912e-08	6.21073e-08	-1.12698e-07	2.75814e-08	-3.38826e-08	7.11132e-08	5.96315e-08	-8.82493e-08	2.60215e-08	1.40013e-08	1.281e-13
-6.48004e-08	5.18891e-08	-2.03208e-08	2.33628e-08	-3.81085e-08	3.2424e-08	4.83732e-08	5.13154e-08	2.20888e-08	-5.55562e-08	-3.75368e-08	-1.16465e-07	-2.00889e-08	3.47092e-08	-3.51508e-09	-2.31759e-07	-2.98966e-08	2.28743e-08	-1.57368e-08	1.47518e-08	2.44165e-08	6.20671e-08	-1.12837e-07	2.4857e-08	-3.38872e-08	7.12487e-08	5.92657e-08	-8.56218e-08	2.20808e-08	1.40695e-08	1.26642e-13
-6.47993e-08	6.21929e-08	-2.03065e-08	1.86798e-08	-3.82498e-08	2.18905e-08	4.83773e-08	5.10844e-08	2.20803e-08	-5.56319e-08	-3.76392e-08	-1.16428e-07	-2.34717e-08	3.7008e-08	-3.54841e-09	-2.32437e-07	-2.88281e-08	2.53443e-08	-1.57421e-08	1.47848e-08	2.38677e-08	5.95955e-08	-1.10768e-07	2.402e-08	-3.38734e-08	3.1148e-09	5.96043e-08	-8.26359e-08	2.4932e-08	1.40229e-08	1.21499e-13
-6.47984e-08	5.96732e-08	-2.05614e-08	1.56654e-08	-3.77143e-08	3.0971e-08	4.83576e-08	5.08112e-08	2.20909e-08	-5.55184e-08	-3.7573e-08	-1.16557e-07	-2.18225e-08	3.59588e-08	-3.5628e-09	-2.32366e-07	-2.83608e-08	1.90293e-08	-1.57123e-08	1.47738e-08	1.60019e-08	5.78205e-08	-1.10908e-07	2.76209e-08	-3.39106e-08	2.12017e-08	3.78935e-08	-8.27292e-08	2.36812e-08	1.40342e-08	1.19005e-13
-6.47989e-08	5.72069e-08	-2.03836e-08	1.23931e-08	-3.78891e-08	1.9193e-08	4.81963e-08	5.10897e-08	2.20849e-08	-5.54699e-08	-3.76364e-08	-1.16528e-07	-2.32866e-08	3.55899e-08	-3.54622e-09	-2.32651e-07	-2.87435e-08	2.1193e-08	-1.58864e-08	1.48993e-08	2.32891e-08	5.77828e-08	-1.12206e-07	2.49879e-08	-1.83061e-08	1.94403e-08	3.47764e-08	-8.40162e-08	2.5328e-08	1.40423e-08	1.17951e-13
-6.47984e-08	5.7268e-08	-2.04217e-08	1.13253e-08	-3.79118e-08	2.43452e-08	4.84258e-08	5.07968e-08	2.2091e-08	-5.55226e-08	-3.76461e-08	-1.16558e-07	-2.38559e-08	3.58791e-08	-3.52864e-09	-2.32425e-07	-2.95675e-08	2.23841e-08	-1.58912e-08	1.48934e-08	2.23916e-08	5.38162e-08	-9.74655e-08	2.52454e-08	-1.37782e-08	2.86951e-08	3.91673e-08	-8.29503e-08	2.4551e-08	1.40431e-08	1.15055e-13
-6.49589e-08	3.75452e-08	-2.04264e-08	1.25026e-08	-3.79661e-08	2.95925e-08	4.83668e-08	5.10061e-08	2.22366e-08	-4.99446e-08	-3.59448e-08	-1.1652e-07	8.07928e-09	3.61642e-08	-8.18796e-10	-2.183e-07	-2.99808e-08	2.27006e-08	-1.58721e-08	1.66281e-08	2.2288e-08	5.76212e-08	-8.81209e-08	2.6377e-08	-2.2931e-08	2.52182e-08	3.93019e-08	-8.30841e-08	2.47238e-08	1.41195e-08	1.04988e-13
-6.49346e-08	3.9824e-08	-2.04452e-08	8.24496e-09	-3.84104e-08	2.67934e-08	4.82748e-08	5.13818e-08	2.21847e-08	-5.31387e-08	-3.63426e-08	-1.11483e-07	-2.89778e-09	3.61375e-08	-1.25512e-09	-2.19593e-07	-1.3915e-08	2.12476e-08	-1.32145e-08	1.60887e-08	2.18531e-08	5.71216e-08	-9.29392e-08	2.6262e-08	-2.12501e-08	2.62591e-08	3.78108e-08	-8.30901e-08	2.38227e-08	1.40674e-08	1.04441e-13
-6.49229e-08	3.9626e-08	-2.04457e-08	1.21339e-08	-3.86357e-08	2.5883e-08	4.84391e-08	5.00366e-08	2.21487e-08	-5.30249e-08	-3.88072e-08	-1.11204e-07	-6.03782e-09	3.61359e-08	-9.48842e-10	-2.19413e-07	-2.32481e-08	2.19173e-08	-1.41099e-08	1.60806e-08	2.22914e-08	5.67365e-08	-9.10352e-08	2.62084e-08	-2.33641e-08	1.95436e-08	2.86626e-08	-8.28847e-08	2.31893e-08	1.40748e-08	1.03547e-13
-6.49619e-08	3.88421e-08	-2.04135e-08	1.33282e-08	-3.85217e-08	2.88458e-08	4.85131e-08	5.00838e-08	2.21644e-08	-5.25878e-08	-3.74767e-08	-1.13813e-07	1.74247e-09	3.61585e-08	-1.47465e-09	-2.19495e-07	-2.57266e-08	2.17845e-08	-1.28436e-08	1.61188e-08	2.22924e-08	5.67582e-08	-9.00835e-08	2.61175e-08	-2.41043e-08	2.37024e-08	2.92344e-08	-7.6869e-08	2.32309e-08	1.41345e-08	1.03329e-13
-6.49159e-08	3.99259e-08	-2.06629e-08	7.23778e-09	-3.92316e-08	2.76879e-08	4.823e-08	5.0519e-08	2.21409e-08	-5.04505e-08	-3.67562e-08	-1.12978e-07	-3.51488e-09	2.15094e-08	-1.72945e-09	-2.19905e-07	-2.10369e-08	2.22665e-08	-1.38027e-08	1.5853e-08	1.44197e-08	5.69312e-08	-8.03647e-08	2.60801e-08	-2.24971e-08	2.17542e-08	2.932e-08	-8.30447e-08	2.36537e-08	1.41799e-08	1.00922e-13
-6.48995e-08	3.3766e-08	-2.04771e-08	1.15075e-08	-3.86872e-08	2.76641e-08	4.84671e-08	5.09728e-08	2.21578e-08	-3.90764e-08	-3.5182e-08	-1.13002e-07	-3.39069e-09	2.17387e-08	-8.7577e-10	-2.19868e-07	-2.43405e-08	2.20565e-08	-1.41371e-08	1.45614e-08	1.97416e-08	5.63706e-08	-8.27101e-08	2.61279e-08	-2.25285e-08	2.33944e-08	2.76728e-08	-8.13257e-08	2.39012e-08	1.41162e-08	9.97521e-14
-5.36555e-08	3.41643e-08	-2.06691e-08	9.43764e-09	-3.87781e-08	2.70066e-08	3.5618e-08	4.61018e-08	2.31222e-08	-4.34358e-08	-3.78148e-08	-1.12386e-07	-3.79265e-09	2.22485e-08	-1.41237e-09	-2.20024e-07	-2.08587e-08	2.22542e-08	-1.44659e-08	1.54428e-08	1.71997e-08	5.67847e-08	-8.1364e-08	2.61615e-08	-2.23734e-08	2.28781e-08	2.9374e-08	-8.25116e-08	2.40463e-08	1.4164e-08	9.72699e-14
-5.99807e-08	3.57884e-08	-2.05639e-08	6.32061e-09	-3.88046e-08	2.76495e-08	4.70979e-08	4.78213e-08	2.21668e-08	-3.77438e-08	-3.75035e-08	-1.13042e-07	-6.00626e-09	1.91953e-08	-1.43734e-09	-2.19359e-07	-2.36739e-08	2.20945e-08	-1.36421e-08	1.53779e-08	1.90707e-08	5.65638e-08	-4.90635e-08	2.62071e-08	-2.23852e-08	2.24376e-08	2.82395e-08	-8.24803e-08	2.3854e-08	1.41369e-08	9.42447e-14
-5.41713e-08	3.52039e-08	-2.03228e-08	4.56577e-09	-3.88736e-08	2.76725e-08	3.8384e-08	4.86611e-08	2.22645e-08	-4.26594e-08	-3.78397e-08	-1.12944e-07	-6.08048e-09	1.71784e-08	-1.43048e-09	-2.19295e-07	-2.11824e-08	2.20487e-08	-1.4076e-08	1.53835e-08	1.71094e-08	5.6627e-08	-4.54229e-08	2.6324e-08	-2.23769e-08	2.27594e-08	2.86283e-08	-8.25569e-08	2.38795e-08	1.41287e-08	9.27031e-14
-5.63938e-08	3.50383e-08	-2.04598e-08	6.15378e-09	-3.88158e-08	2.72493e-08	3.70962e-08	1.60289e-08	2.24287e-08	-4.10919e-08	-3.73148e-08	-1.13198e-07	-7.20105e-09	1.57807e-08	-1.47826e-09	-2.19428e-07	-2.21094e-08	2.20267e-08	-1.36962e-08	1.54716e-08	1.74038e-08	5.66274e-08	-4.94147e-08	2.61393e-08	-2.24859e-08	2.25545e-08	2.88985e-08	-8.18876e-08	2.39491e-08	1.41341e-08	9.09603e-14
-5.8891e-08	3.49849e-08	-2.02938e-08	6.09914e-09	-3.88227e-08	2.75474e-08	3.81678e-08	1.61954e-08	2.25395e-08	-4.02257e-08	-3.7616e-08	-1.1289e-07	-1.15065e-08	1.80792e-08	-1.37611e-09	-2.19483e-07	-2.22664e-08	2.1997e-08	-1.37886e-08	1.54836e-08	1.70547e-08	5.66036e-08	-3.11283e-08	2.62586e-08	-2.24452e-08	2.20802e-08	2.87997e-08	-8.21555e-08	2.39112e-08	1.41281e-08	8.99499e-14
-5.8574e-08	3.53265e-08	-1.88775e-08	6.77402e-09	-3.88409e-08	2.73468e-08	4.70137e-09	2.25787e-08	2.23473e-08	-4.26893e-08	-3.74868e-08	-1.13034e-07	-6.86806e-09	1.54693e-08	1.55159e-09	-2.19474e-07	-2.11017e-08	2.20551e-08	-1.37356e-08	1.6214e-08	1.72481e-08	5.65141e-08	-3.33488e-08	2.62529e-08	-2.24345e-08	2.26613e-08	2.90891e-08	-3.78509e-08	1.55616e-08	1.41112e-08	8.3244e-14
-5.7808e-08	3.53796e-08	-1.36571e-08	6.92967e-09	-3.88307e-08	2.70377e-08	5.20814e-09	1.43362e-08	2.23144e-08	-4.19927e-08	-3.75367e-08	-1.13035e-07	-6.72628e-09	1.74731e-08	2.0633e-08	-2.19462e-07	-2.16222e-08	2.20463e-08	-1.38442e-08	1.57307e-08	1.66775e-08	5.65357e-08	-3.20614e-08	2.62103e-08	-2.24148e-08	2.24824e-08	2.90564e-08	-2.35697e-08	1.20331e-08	1.41176e-08	8.20201e-14
-5.7809e-08	3.51977e-08	-1.74698e-08	6.61278e-09	-3.88325e-08	2.71782e-08	7.48749e-09	1.46169e-08	2.24487e-08	-4.14266e-08	-3.75463e-08	-1.1304e-07	-7.05375e-09	1.67911e-08	3.71102e-09	-2.19532e-07	-2.17996e-08	2.20502e-08	-1.38222e-08	1.56559e-08	1.68882e-08	5.65761e-08	-2.74144e-08	2.62446e-08	-2.24153e-08	2.24338e-08	2.90411e-08	-2.93585e-08	1.58641e-08	1.4117e-08	8.18796e-14
-5.77402e-08	3.51947e-08	-1.70055e-08	6.55295e-09	-3.8832e-08	2.71674e-08	7.30118e-09	1.55769e-08	2.24516e-08	-4.14847e-08	-3.75459e-08	-1.13037e-07	-6.83879e-09	1.71146e-08	7.62899e-09	-2.19472e-07	-2.16112e-08	2.20517e-08	-1.38031e-08	1.56611e-08	1.67979e-08	5.6552e-08	-2.94031e-08	2.62411e-08	-2.24158e-08	2.24156e-08	2.90376e-08	-2.74451e-08	1.39689e-08	1.41176e-08	8.18428e-14
-5.72242e-08	3.5366e-08	-1.41652e-08	6.16007e-09	-3.88299e-08	2.72797e-08	5.32838e-09	1.42642e-08	2.24289e-08	-4.18744e-08	-3.75467e-08	-1.13021e-07	-6.84367e-09	1.73218e-08	2.24811e-09	-2.19513e-07	-2.15581e-08	2.20504e-08	-1.38188e-08	1.57801e-08	1.68955e-08	5.65598e-08	-2.86719e-08	2.62747e-08	-2.24439e-08	2.2492e-08	2.89874e-08	-2.77947e-08	1.55185e-08	1.41216e-08	8.16763e-14
-5.75049e-08	3.53541e-08	-1.48227e-08	6.45972e-09	-3.88306e-08	2.72249e-08	4.10038e-09	1.39314e-08	2.2393e-08	-4.06859e-08	-3.75413e-08	-1.1303e-07	-6.83754e-09	1.72853e-08	4.94705e-09	-2.19499e-07	-2.15287e-08	2.20479e-08	-1.39761e-08	1.57707e-08	1.67824e-08	5.65445e-08	-2.80439e-08	2.62478e-08	-2.24281e-08	2.2472e-08	2.90147e-08	-2.77705e-08	1.48389e-08	1.41207e-08	8.15586e-14
-5.75966e-08	3.53276e-08	-1.52617e-08	6.58137e-09	-3.88322e-08	2.71642e-08	7.81325e-09	1.51721e-08	2.24011e-08	-4.1723e-08	-3.75456e-08	-1.13025e-07	-6.86579e-09	1.70386e-08	5.25543e-09	-1.84653e-07	-2.16056e-08	2.20486e-08	-1.38175e-08	1.57199e-08	1.68496e-08	5.65627e-08	-2.81228e-08	-5.09869e-09	-2.24829e-08	2.24811e-08	2.9059e-08	-2.83915e-08	1.52266e-08	1.41408e-08	6.70518e-14
-5.75549e-08	3.53279e-08	-1.5259e-08	6.54022e-09	-3.88323e-08	2.7204e-08	7.68733e-09	1.47332e-08	2.24089e-08	-4.17064e-08	-3.75443e-08	-1.13032e-07	-6.86021e-09	1.70444e-08	5.38751e-09	-1.8467e-07	-2.1605e-08	2.20487e-08	-1.38187e-08	1.5723e-08	1.68653e-08	5.65607e-08	-2.81942e-08	-4.76445e-09	-2.24591e-08	2.24741e-08	2.90309e-08	-2.84055e-08	1.50225e-08	1.41263e-08	6.70339e-14
-5.76041e-08	3.53256e-08	-1.53348e-08	6.51755e-09	-3.88313e-08	2.71395e-08	9.45337e-09	1.47831e-08	2.24306e-08	-4.16241e-08	-3.7538e-08	-1.13032e-07	-6.84019e-09	1.70698e-08	5.519e-09	-1.84144e-07	-2.1596e-08	2.20485e-08	-1.3829e-08	1.55782e-08	1.68561e-08	5.65565e-08	-2.81122e-08	-2.37059e-09	-2.24576e-08	1.53498e-08	2.90424e-08	-2.73144e-08	1.45671e-08	1.41272e-08	6.65013e-14
-5.75946e-08	3.53046e-08	-1.49324e-08	6.63086e-09	-3.88309e-08	2.71631e-08	8.41856e-09	1.49576e-08	2.24221e-08	-4.15416e-08	-3.75434e-08	-1.13026e-07	-6.85323e-09	1.70064e-08	5.00545e-09	-1.82186e-07	-2.15737e-08	2.20488e-08	-1.38274e-08	1.57303e-08	1.68616e-08	5.65521e-08	-2.84199e-08	3.4999e-09	-2.24506e-08	2.24771e-08	2.90465e-08	-2.78509e-08	1.50952e-08	1.41292e-08	6.60855e-14
-5.75642e-08	3.53208e-08	-1.50218e-08	6.55031e-09	-3.88313e-08	2.71326e-08	7.06721e-09	1.48242e-08	2.2407e-08	-4.13664e-08	-3.75435e-08	-1.13028e-07	-6.85876e-09	1.70609e-08	5.0681e-09	-1.82482e-07	-2.15957e-08	2.20488e-08	-1.3828e-08	1.56884e-08	1.68577e-08	5.65565e-08	-2.8291e-08	4.23077e-09	-2.24493e-08	1.9244e-08	2.90417e-08	-2.797e-08	1.50674e-08	1.41329e-08	6.6023e-14
-5.7568e-08	3.5322e-08	-1.51629e-08	6.55399e-09	-3.8831e-08	2.7142e-08	8.57397e-09	1.49092e-08	2.24203e-08	-4.15641e-08	-3.75422e-08	-1.13031e-07	-6.8458e-09	1.7062e-08	5.52923e-09	-1.82319e-07	-2.15864e-08	2.20487e-08	-1.38314e-08	1.55582e-08	1.68574e-08	5.6555e-08	-2.8329e-08	8.9711e-10	-2.24538e-08	1.70692e-08	2.90421e-08	-2.76958e-08	1.47028e-08	1.41282e-08	6.58925e-14
-5.75734e-08	3.53135e-08	-1.51378e-08	6.55407e-09	-3.8831e-08	2.71464e-08	8.57055e-09	1.49226e-08	2.24203e-08	-4.15574e-08	-3.75422e-08	-1.1303e-07	-6.84671e-09	1.70227e-08	5.26843e-09	-1.82291e-07	-2.15809e-08	2.20487e-08	-1.38306e-08	1.56146e-08	1.68562e-08	5.65539e-08	-2.8351e-08	9.20176e-10	-2.24535e-08	1.71497e-08	2.90426e-08	-2.77097e-08	1.48392e-08	1.41282e-08	6.58877e-14
-5.75755e-08	3.53186e-08	-1.50977e-08	8.14459e-09	-2.58492e-08	2.71504e-08	8.1993e-09	1.48877e-08	2.24187e-08	-4.14115e-08	-3.75416e-08	-1.13029e-07	-6.84843e-09	1.71124e-08	5.44193e-09	-1.8235e-07	-2.15837e-08	2.20485e-08	-1.38329e-08	1.5686e-08	1.68544e-08	5.65553e-08	-2.8321e-08	1.52822e-09	-2.24526e-08	1.75101e-08	2.90431e-08	-2.77766e-08	1.58225e-08	1.41289e-08	6.51262e-14
-5.75708e-08	3.53202e-08	-1.51161e-08	6.72328e-09	-2.27476e-08	2.71517e-08	8.26982e-09	1.48811e-08	2.24197e-08	-4.14978e-08	-3.75434e-08	-1.1303e-07	-6.84886e-09	1.75333e-08	5.4063e-09	-1.82332e-07	-2.15845e-08	2.20479e-08	-1.38359e-08	1.56285e-08	1.68535e-08	5.65553e-08	-2.83047e-08	1.66078e-09	-2.24531e-08	1.74601e-08	2.90378e-08	-2.77066e-08	1.62747e-08	1.41286e-08	6.49772e-14
-5.75748e-08	3.53228e-08	-1.51197e-08	7.01094e-09	-2.32502e-08	2.7145e-08	8.02807e-09	1.48941e-08	2.24201e-08	-4.14747e-08	-3.75496e-08	-1.1303e-07	-6.84898e-09	1.70836e-08	5.39586e-09	-1.82337e-07	-2.15855e-08	2.20487e-08	-1.3832e-08	1.5579e-08	1.70709e-08	5.65565e-08	-2.70656e-08	1.91152e-09	-2.2453e-08	1.75063e-08	2.9041e-08	-2.76806e-08	1.49982e-08	1.42752e-08	6.48886e-14
-5.7572e-08	3.5311e-08	-1.51189e-08	8.91511e-09	-2.38698e-08	2.71766e-08	8.23651e-09	1.48916e-08	2.24256e-08	-4.14609e-08	-2.73752e-08	-1.13057e-07	-6.8488e-09	1.72415e-08	5.45287e-09	-1.82319e-07	-2.1587e-08	1.30012e-08	-1.38328e-08	1.5635e-08	1.69984e-08	5.65318e-08	-2.81446e-08	5.8185e-10	-2.24198e-08	1.7531e-08	2.90769e-08	-2.76807e-08	1.52562e-08	1.36203e-08	6.40228e-14
-5.75626e-08	3.53165e-08	-1.51174e-08	8.21207e-09	-1.50263e-08	2.72209e-08	8.30774e-09	1.48987e-08	2.24759e-08	-4.14775e-08	-2.7401e-08	-1.13089e-07	-6.84869e-09	1.73318e-08	5.41873e-09	-1.8228e-07	-2.15892e-08	1.37391e-08	-1.38231e-08	1.56409e-08	1.68611e-08	5.65283e-08	-2.80572e-08	9.0047e-10	-2.22984e-08	1.75658e-08	2.90856e-08	-2.76742e-08	1.55889e-08	1.36819e-08	6.36887e-14
-5.75601e-08	3.5314e-08	-1.51182e-08	9.36577e-09	-1.46931e-08	2.72403e-08	8.28434e-09	1.49054e-08	2.24348e-08	-4.14722e-08	-2.82599e-08	-1.13113e-07	-6.84859e-09	1.72025e-08	5.43619e-09	-1.82308e-07	-2.15896e-08	2.21685e-09	-1.38299e-08	1.56391e-08	1.69179e-08	5.65406e-08	-2.71653e-08	8.68594e-10	-2.10474e-08	1.76006e-08	2.90988e-08	-2.76761e-08	1.55421e-08	1.35564e-08	6.34698e-14
-5.75331e-08	3.53111e-08	-1.51132e-08	8.9398e-09	-1.59562e-08	2.72277e-08	8.29432e-09	1.48904e-08	2.24421e-08	-4.14785e-08	-3.86853e-09	-1.13073e-07	-7.3101e-09	1.88387e-08	5.41543e-09	-1.82321e-07	-2.159e-08	6.1272e-09	-1.383e-08	1.56423e-08	1.68637e-08	5.66534e-08	-2.71378e-08	2.71248e-10	-2.23523e-08	1.76622e-08	2.83549e-08	-2.76764e-08	1.15233e-08	1.45654e-08	6.27517e-14
-5.75632e-08	3.53346e-08	-1.51491e-08	9.21019e-09	-1.60134e-08	2.72375e-08	8.19626e-09	1.49076e-08	2.22581e-08	-4.17491e-08	-1.34835e-08	-2.39948e-08	-7.3641e-09	1.73089e-08	4.41821e-09	-1.82306e-07	-2.15918e-08	8.95172e-10	-1.38278e-08	2.24723e-08	1.68821e-08	5.6543e-08	-2.78291e-08	6.42384e-10	-2.07876e-08	1.72253e-08	2.97605e-08	-2.7925e-08	1.42648e-08	1.48306e-08	5.10069e-14
-5.75478e-08	3.53176e-08	-1.51259e-08	9.28989e-09	-1.59881e-08	2.72394e-08	8.13752e-09	1.49007e-08	2.24406e-08	-4.16253e-08	-7.32143e-09	-2.50213e-08	-7.06924e-09	1.77662e-08	4.47305e-09	-1.82313e-07	-2.15912e-08	3.11943e-09	-1.38265e-08	1.57889e-08	1.68912e-08	5.65464e-08	-2.78744e-08	6.06236e-10	-2.04374e-08	1.76417e-08	2.66279e-08	-2.77327e-08	1.3552e-08	1.50275e-08	5.04927e-14
-5.75506e-08	3.53152e-08	-1.51213e-08	8.94324e-09	-1.58839e-08	2.72299e-08	8.80007e-09	1.49072e-08	2.24356e-08	-4.15859e-08	-1.54066e-08	-1.77859e-08	-7.09538e-09	1.77095e-08	5.2673e-09	-1.82307e-07	-2.15908e-08	2.9965e-09	-1.38285e-08	1.53808e-08	1.68919e-08	5.65477e-08	-2.78392e-08	6.20039e-10	-1.94816e-08	1.76163e-08	2.91111e-08	-2.76947e-08	1.24357e-08	1.38694e-08	5.03881e-14
-5.75561e-08	3.53169e-08	-1.5126e-08	9.21064e-09	-1.58063e-08	2.72329e-08	8.23133e-09	1.49063e-08	2.24261e-08	-4.17495e-08	-9.50492e-09	-1.36543e-08	-7.07543e-09	1.73623e-08	5.12544e-09	-1.82306e-07	-2.15924e-08	2.54059e-09	-1.3825e-08	1.15643e-08	1.68981e-08	5.65436e-08	-2.77281e-08	6.9459e-10	-2.03229e-08	1.76313e-08	2.88511e-08	-2.77611e-08	1.48787e-08	1.36778e-08	5.00762e-14
-4.48142e-08	3.53164e-08	-1.47531e-08	9.06397e-09	-1.57513e-08	2.72035e-08	2.56786e-09	1.49479e-08	2.24109e-08	-4.1704e-08	-1.89451e-08	-1.59221e-08	-7.01607e-09	1.73352e-08	5.1227e-09	-1.82476e-07	-2.15905e-08	2.71744e-09	-2.24093e-08	1.63239e-08	1.68788e-08	5.58021e-08	-1.3034e-08	6.58287e-10	-1.50968e-08	1.08998e-08	2.94017e-08	-2.78787e-08	1.20197e-08	1.17409e-08	4.83827e-14
-3.4936e-08	3.5319e-08	-1.41504e-08	8.98618e-09	-1.5873e-08	1.07596e-08	6.51184e-09	1.50597e-08	2.24198e-08	-3.90892e-08	-1.35717e-08	-1.66079e-08	-7.01488e-09	1.75622e-08	4.99446e-09	-1.82362e-07	-2.15941e-08	3.14871e-09	-1.54333e-08	1.53029e-08	1.68905e-08	5.61384e-08	-2.02813e-08	6.4466e-10	-1.79437e-08	1.47885e-08	2.9252e-08	-2.78114e-08	1.26137e-08	1.27464e-08	4.68036e-14
-3.92819e-08	3.5319e-08	-1.47184e-08	8.88021e-09	-1.58261e-08	8.27767e-09	6.9618e-09	1.49039e-08	2.2419e-08	-3.70538e-08	-1.41839e-08	-1.37099e-08	-7.01366e-09	1.75028e-08	4.1064e-09	-1.8261e-07	-2.1594e-08	2.82981e-09	-1.47317e-08	1.58004e-08	1.68861e-08	5.61849e-08	-1.95955e-08	6.8395e-10	-1.03751e-08	1.3139e-08	2.91717e-08	-2.78168e-08	1.27943e-08	1.34581e-08	4.66763e-14
-3.81468e-08	3.5318e-08	-1.42665e-08	8.9763e-09	-1.58275e-08	1.31941e-08	6.58371e-09	1.49434e-08	2.24185e-08	-3.52184e-08	-1.33539e-08	-1.52919e-08	-7.03396e-09	1.74589e-08	4.60299e-09	-1.82374e-07	-2.15924e-08	2.61764e-09	-1.51459e-08	1.54595e-08	1.68934e-08	5.61831e-08	-1.83551e-08	6.58838e-10	-1.50411e-08	1.25224e-08	2.92661e-08	-2.78327e-08	1.04199e-08	1.2569e-08	4.64702e-14
-3.6868e-08	3.53183e-08	-1.47293e-08	8.98353e-09	-1.58223e-08	1.00069e-08	6.56025e-09	1.48997e-08	2.24179e-08	-3.53113e-08	-1.30846e-08	-1.64323e-08	-7.02163e-09	1.74743e-08	4.84698e-09	-1.82402e-07	-2.15909e-08	4.33797e-09	-1.56354e-08	1.57586e-08	1.68849e-08	5.62741e-08	-2.01761e-08	6.41465e-10	-1.56906e-08	1.34019e-08	1.88227e-08	-2.78249e-08	1.23713e-08	1.25028e-08	4.606e-14
-3.70774e-08	3.53183e-08	-1.44885e-08	9.09034e-09	-1.58228e-08	1.1416e-08	6.57278e-09	1.48869e-08	2.25884e-08	-3.63067e-08	-1.33567e-08	-1.60198e-08	-7.02361e-09	1.74592e-08	4.83998e-09	-1.82365e-07	-2.15919e-08	3.02884e-09	-1.53044e-08	1.55601e-08	1.68892e-08	5.47099e-08	-1.66948e-08	6.5446e-10	-1.34609e-08	1.3444e-08	1.94857e-08	-2.7822e-08	1.16961e-08	1.23157e-08	4.57715e-14
-3.70928e-08	3.53183e-08	-1.44307e-08	9.03986e-09	-1.58062e-08	1.12391e-08	6.57164e-09	1.48922e-08	2.2668e-08	-3.61271e-08	-1.33642e-08	-1.59566e-08	-7.02461e-09	1.74675e-08	4.87382e-09	-1.82363e-07	-2.1592e-08	2.98774e-09	-1.5363e-08	1.55658e-08	1.68892e-08	5.47214e-08	-1.67235e-08	6.50957e-10	-1.35685e-08	1.34233e-08	1.96397e-08	-2.78225e-08	1.16196e-08	1.22844e-08	4.57644e-14
-3.65905e-08	3.53181e-08	-1.45208e-08	8.97442e-09	-1.58236e-08	8.79619e-09	6.41022e-09	1.48553e-08	2.2485e-08	-3.58212e-08	-1.33257e-08	-1.57174e-08	-7.02805e-09	1.74795e-08	4.8154e-09	-1.82373e-07	-2.1592e-08	2.83311e-09	-1.57154e-08	1.5612e-08	1.68842e-08	5.4876e-08	-1.77705e-08	6.42902e-10	-1.3851e-08	1.34348e-08	1.94968e-08	-2.78256e-08	1.17173e-08	1.24311e-08	4.57149e-14
-3.62322e-08	3.53197e-08	-1.45345e-08	8.98847e-09	-1.58325e-08	8.91539e-09	6.39889e-09	1.48612e-08	2.24946e-08	-3.57879e-08	-1.32992e-08	-1.5869e-08	-7.03183e-09	1.74786e-08	4.79459e-09	-1.82365e-07	-2.00585e-08	2.82639e-09	-1.56536e-08	1.56338e-08	1.68858e-08	5.49278e-08	-1.76712e-08	6.33367e-10	-1.40579e-08	1.33034e-08	1.94933e-08	-2.78264e-08	1.13871e-08	1.25442e-08	4.56253e-14
-3.67902e-08	3.52601e-08	-1.45562e-08	9.00353e-09	-7.741e-09	1.00178e-08	6.29554e-09	1.48349e-08	2.25252e-08	-3.58363e-08	-1.33157e-08	-1.58555e-08	-7.02845e-09	1.74752e-08	4.80124e-09	-1.82373e-07	-1.90592e-08	2.77732e-09	-1.56815e-08	1.5648e-08	1.68875e-08	5.49133e-08	-1.76898e-08	1.07962e-09	-1.40178e-08	1.33046e-08	1.98762e-08	-2.7825e-08	1.13615e-08	1.257e-08	4.54741e-14
-3.65107e-08	3.52681e-08	-1.45219e-08	7.24614e-09	-8.10697e-09	9.81836e-09	6.3361e-09	1.48507e-08	2.25354e-08	-2.468e-08	-1.33435e-08	-1.59265e-08	-7.01915e-09	1.74698e-08	4.8013e-09	-1.8243e-07	-1.97639e-08	2.84518e-09	-1.55423e-08	1.57232e-08	1.68863e-08	5.48379e-08	-1.74719e-08	1.32097e-09	-1.4018e-08	1.33498e-08	1.97497e-08	-2.78239e-08	1.14502e-08	1.23974e-08	4.47804e-14
-3.65084e-08	3.52734e-08	-1.45108e-08	6.1626e-09	-5.88979e-09	9.79773e-09	6.34557e-09	1.48507e-08	2.2529e-08	-2.65726e-08	-1.33485e-08	-1.59113e-08	-2.1378e-09	1.74733e-08	4.80738e-09	-1.82397e-07	-1.53629e-08	2.84982e-09	-1.55268e-08	1.5679e-08	1.68866e-08	5.48699e-08	-1.7478e-08	1.10193e-09	-1.4038e-08	1.33309e-08	1.97615e-08	-2.67866e-08	1.14961e-08	1.24418e-08	4.45672e-14
-3.65084e-08	3.52734e-08	-1.45108e-08	6.1626e-09	-5.88979e-09	9.79773e-09	6.34557e-09	1.48507e-08	2.2529e-08	-2.65726e-08	-1.33485e-08	-1.59113e-08	-2.1378e-09	1.74733e-08	4.80738e-09	-1.82397e-07	-1.53629e-08	2.84982e-09	-1.55268e-08	1.5679e-08	1.68866e-08	5.48699e-08	-1.7478e-08	1.10193e-09	-1.4038e-08	1.33309e-08	1.97615e-08	-2.67866e-08	1.14961e-08	1.24418e-08	4.45672e-14
-3.65212e-08	3.52791e-08	-1.45056e-08	7.04422e-09	-6.00914e-09	9.696e-09	6.32887e-09	1.48911e-08	2.25325e-08	-2.61581e-08	-1.01516e-08	-1.58943e-08	-2.63891e-09	1.74515e-08	4.80624e-09	-1.82404e-07	-2.44321e-09	2.84734e-09	-1.55391e-08	1.56824e-08	1.68869e-08	5.48709e-08	-1.74651e-08	1.19286e-09	-1.40131e-08	1.33354e-08	1.96182e-08	-2.72493e-08	1.14617e-08	1.24318e-08	4.42753e-14
-3.65102e-08	3.52803e-08	-1.45061e-08	6.39129e-09	-5.9831e-09	9.91523e-09	6.33779e-09	1.52406e-08	2.25294e-08	-2.62355e-08	-1.29146e-08	-1.58969e-08	-1.8295e-09	1.74323e-08	4.81531e-09	-1.82418e-07	-4.79991e-09	2.93639e-09	-1.5139e-08	1.56579e-08	1.56605e-08	5.48691e-08	-1.74764e-08	1.12305e-09	-1.41928e-08	1.33415e-08	1.71781e-08	-2.68469e-08	1.14641e-08	1.24464e-08	4.42077e-14
-3.65373e-08	3.52814e-08	-1.45015e-08	6.23456e-09	-4.73975e-09	9.89127e-09	6.34192e-09	1.50726e-08	2.25332e-08	-2.61056e-08	-1.04335e-08	-1.58954e-08	-3.59477e-09	1.74365e-08	4.80908e-09	-1.82406e-07	-5.8789e-09	2.8543e-09	-1.54001e-08	1.5672e-08	1.58308e-08	5.4872e-08	-1.74824e-08	1.15383e-09	-1.40268e-08	1.33393e-08	1.80095e-08	-2.69206e-08	1.14657e-08	1.24396e-08	4.41834e-14
-3.65573e-08	3.52819e-08	-1.45049e-08	6.40871e-09	-5.90502e-09	9.83895e-09	6.34336e-09	1.50175e-08	2.25308e-08	-2.61014e-08	-1.08417e-08	-1.59004e-08	-1.65116e-09	1.74323e-08	4.80967e-09	-1.82411e-07	-5.54822e-09	2.76937e-09	-1.52216e-08	1.56444e-08	1.59652e-08	5.48699e-08	-1.74769e-08	1.12735e-09	-1.41383e-08	1.33386e-08	1.14075e-08	-2.69933e-08	1.14613e-08	1.24392e-08	4.40028e-14
-3.65041e-08	3.52813e-08	-1.45686e-08	6.33114e-09	-5.44897e-09	1.00938e-08	5.86227e-09	1.50794e-08	2.2383e-08	4.03823e-09	-1.12678e-08	-1.59012e-08	-2.98294e-09	1.74626e-08	4.80906e-09	-1.76188e-07	-6.05536e-09	2.91428e-09	-1.54361e-08	1.56755e-08	1.43674e-08	5.19175e-08	-1.7165e-08	1.14282e-09	-1.45729e-08	5.11937e-09	1.65219e-08	-2.543e-08	1.14613e-08	1.28985e-08	4.06822e-14
-3.5678e-08	3.52807e-08	-1.45199e-08	6.38351e-09	-5.55824e-09	1.00798e-08	5.04775e-09	1.51227e-08	2.23202e-08	-5.81929e-09	-1.13203e-08	-1.5901e-08	-2.60943e-09	1.75044e-08	4.81438e-09	-1.76356e-07	-5.59158e-09	2.87399e-09	-1.54066e-08	1.56699e-08	1.50953e-08	4.37914e-08	-1.73169e-08	1.15251e-09	-1.74023e-08	6.97804e-09	1.60312e-08	-2.64415e-08	1.14606e-08	1.25092e-08	4.00716e-14
-3.3539e-08	3.5282e-08	-1.45287e-08	6.38541e-09	-5.59929e-09	1.00259e-08	5.83908e-09	1.50953e-08	2.24477e-08	-9.36749e-09	-1.09921e-08	-1.58975e-08	-2.57072e-09	1.74713e-08	4.8035e-09	-1.76069e-07	-5.30755e-09	2.82688e-09	-1.54296e-08	1.56599e-08	1.46231e-08	4.29417e-08	-1.73752e-08	1.15385e-09	-1.43339e-08	7.35548e-09	1.47287e-08	-2.62618e-08	1.13733e-08	1.25312e-08	3.96489e-14
-3.47847e-08	3.52794e-08	-1.45203e-08	6.40788e-09	-5.59416e-09	1.00231e-08	5.73714e-09	1.50537e-08	2.22521e-08	-6.88932e-09	-1.10408e-08	-1.58982e-08	-2.69328e-09	1.75932e-08	4.80896e-09	-1.7576e-07	-6.10098e-09	2.87938e-09	-1.54247e-08	1.56822e-08	1.46996e-08	4.28173e-08	-1.72286e-08	1.14804e-09	-1.44201e-08	9.54615e-09	1.31009e-08	-2.5942e-08	1.14528e-08	1.26884e-08	3.95594e-14
-3.32754e-08	3.52819e-08	-1.45234e-08	6.3971e-09	-5.62916e-09	1.0024e-08	5.62293e-09	1.29827e-08	2.23379e-08	-3.01977e-09	-1.10373e-08	-1.58986e-08	-2.85331e-09	1.75696e-08	4.8095e-09	-1.75763e-07	-5.72865e-09	2.85944e-09	-1.54209e-08	1.56699e-08	1.4481e-08	4.28039e-08	-1.72967e-08	1.14722e-09	-1.54487e-08	9.6413e-09	1.44546e-08	-2.63077e-08	1.14474e-08	1.27043e-08	3.94435e-14
-3.16683e-08	3.52816e-08	-1.45306e-08	6.39524e-09	-5.61494e-09	1.0021e-08	5.77821e-09	1.20711e-08	2.22952e-08	-2.49453e-09	-1.09985e-08	-1.58996e-08	-2.69455e-09	1.7583e-08	4.80967e-09	-1.75809e-07	-5.80856e-09	2.88194e-09	-1.54188e-08	1.56664e-08	1.47512e-08	4.28377e-08	-1.7274e-08	1.14169e-09	-1.55159e-08	8.94245e-09	1.47483e-08	-2.62221e-08	1.14543e-08	1.26118e-08	3.933e-14
-2.52499e-08	2.63778e-08	-1.44635e-08	6.38553e-09	-6.08611e-09	1.00232e-08	5.57835e-09	1.38367e-08	2.22874e-08	-3.08546e-09	-1.10264e-08	-1.59001e-08	-2.05559e-09	1.75092e-08	4.80892e-09	-1.75749e-07	-5.66848e-09	2.86227e-09	-1.53819e-08	1.56706e-08	1.48605e-08	4.28511e-08	-1.72681e-08	1.14116e-09	-1.54095e-08	7.54905e-09	1.46828e-08	-2.62932e-08	1.14478e-08	1.25449e-08	3.84146e-14
-2.6127e-08	2.81032e-08	-1.45229e-08	6.39657e-09	-5.66207e-09	1.00288e-08	5.75047e-09	1.30873e-08	2.22671e-08	-3.90272e-09	-1.10042e-08	-1.58989e-08	-2.56959e-09	1.75608e-08	4.80883e-09	-1.75814e-07	-5.75512e-09	2.86701e-09	-1.54027e-08	1.56719e-08	1.47565e-08	4.24788e-08	-1.70911e-08	1.14211e-09	-1.53795e-08	8.20134e-09	7.35931e-09	-2.63029e-08	1.14469e-08	1.25883e-08	3.83738e-14
-2.69545e-08	2.74783e-08	-1.45018e-08	6.39008e-09	-5.77887e-09	1.00212e-08	5.72409e-09	1.29504e-08	2.23086e-08	-3.287e-09	-1.10168e-08	-1.58992e-08	-2.63705e-09	1.75356e-08	4.80888e-09	-1.75806e-07	-5.67701e-09	2.87513e-09	-1.53971e-08	1.56697e-08	1.48203e-08	4.28127e-08	-1.71385e-08	1.14183e-09	-1.54149e-08	7.96738e-09	3.6942e-09	-2.63106e-08	1.14388e-08	1.25904e-08	3.83622e-14
-2.57434e-08	2.70728e-08	-1.44924e-08	6.38945e-09	-5.86557e-09	1.00243e-08	5.59988e-09	1.32881e-08	2.2289e-08	-3.14654e-09	-1.10205e-08	-1.58995e-08	-2.32745e-09	1.75294e-08	4.80847e-09	-1.7577e-07	-5.71453e-09	2.86449e-09	-1.53971e-08	1.56705e-08	1.47946e-08	4.26353e-08	-1.72004e-08	1.13409e-09	-1.53833e-08	7.83847e-09	6.08293e-09	-2.62963e-08	1.14484e-08	1.26198e-08	3.82755e-14
-2.60613e-08	2.69338e-08	-1.45455e-08	6.39096e-09	-5.87169e-09	1.00253e-08	5.62026e-09	1.33415e-08	2.22898e-08	-3.55023e-09	-9.55884e-09	-1.41286e-08	-2.12039e-09	1.14604e-08	4.80891e-09	-1.75767e-07	-5.68871e-09	2.8694e-09	-1.53794e-08	1.56517e-08	1.48088e-08	4.25909e-08	-1.71433e-08	1.14158e-09	-1.53912e-08	7.96471e-09	5.58034e-09	-2.63e-08	1.14534e-08	1.32744e-09	3.78617e-14
-2.59976e-08	2.67882e-08	-1.46939e-08	6.38831e-09	-5.8478e-09	1.00239e-08	5.6817e-09	1.34711e-08	2.22853e-08	-3.4375e-09	-9.839e-09	-1.40194e-08	-1.83124e-09	-1.47815e-10	4.80895e-09	-1.75788e-07	-5.68941e-09	2.86997e-09	-1.53879e-08	1.56138e-08	1.48724e-08	4.26284e-08	-1.72478e-08	1.14166e-09	-1.53894e-08	7.87363e-09	7.65418e-09	-2.62989e-08	1.14504e-08	4.61408e-09	3.7788e-14
-2.59812e-08	2.67818e-08	-1.46526e-08	6.38841e-09	-5.84668e-09	1.00163e-08	5.66549e-09	1.34462e-08	2.22911e-08	-3.43689e-09	-9.42052e-09	-1.40301e-08	-1.69032e-09	2.44382e-09	4.80893e-09	-1.75771e-07	-5.7336e-09	2.86958e-09	-1.53772e-08	1.56365e-08	1.48469e-08	4.26551e-08	-1.7225e-08	1.14079e-09	-1.53872e-08	7.93466e-09	7.50765e-09	-2.62981e-08	1.14486e-08	2.68778e-10	3.77558e-14
-2.5893e-08	2.70016e-08	-1.45448e-08	6.38797e-09	-5.8553e-09	1.00241e-08	5.67869e-09	1.33252e-08	2.23005e-08	-3.45979e-09	-9.64798e-09	-1.41653e-08	-2.00772e-09	3.85653e-09	4.8089e-09	-1.75778e-07	-5.68163e-09	2.87232e-09	-1.53848e-08	1.56262e-08	1.48416e-08	4.2615e-08	-1.72316e-08	1.14158e-09	-1.4068e-08	7.90229e-09	7.13976e-09	-2.62992e-08	1.14449e-08	1.15471e-09	3.77306e-14
-2.59146e-08	2.67553e-08	-1.45995e-08	6.38846e-09	-5.84631e-09	1.00235e-08	5.67123e-09	1.34668e-08	2.22902e-08	-3.44133e-09	-9.66411e-09	-1.3952e-08	-1.84404e-09	2.39953e-09	4.80888e-09	-1.75783e-07	-5.69439e-09	2.87389e-09	-1.53811e-08	1.56197e-08	1.48446e-08	4.26138e-08	-1.72326e-08	1.14155e-09	-1.4289e-08	7.89695e-09	6.61171e-09	-2.62997e-08	1.14486e-08	-1.43304e-09	3.77089e-14
-2.5968e-08	2.67835e-08	-1.46074e-08	6.38851e-09	-5.84393e-09	1.00194e-08	5.68364e-09	1.34473e-08	2.22921e-08	-3.41855e-09	-9.67953e-09	-1.40135e-08	-1.87209e-09	2.37692e-09	4.80883e-09	-1.72386e-07	-5.72599e-09	3.01133e-09	-1.53794e-08	1.57763e-08	1.48513e-08	4.26729e-08	-1.72203e-08	1.14308e-09	-1.44294e-08	7.92155e-09	6.88842e-09	-2.62988e-08	1.14522e-08	1.08678e-09	3.65506e-14
-2.59509e-08	2.6703e-08	-1.40024e-08	6.38868e-09	-5.83176e-09	9.45825e-09	5.66125e-09	1.30571e-08	2.22843e-08	-3.71133e-09	-9.56699e-09	-1.42937e-08	-2.03567e-09	1.94595e-09	4.78049e-09	-1.7167e-07	-5.69766e-09	4.11785e-09	-1.53814e-08	1.56271e-08	7.11411e-09	4.26059e-08	-1.72275e-08	1.14278e-09	-1.4487e-08	7.90615e-09	6.71065e-09	-2.62991e-08	1.14496e-08	-2.89204e-11	3.60914e-14
-2.59582e-08	2.67263e-08	-1.37078e-08	6.38848e-09	-5.84292e-09	9.80364e-09	5.67756e-09	1.31377e-08	2.21861e-08	-4.00538e-09	-9.59833e-09	-1.45367e-08	-1.92599e-09	2.59074e-09	4.79831e-09	-1.71374e-07	-5.70125e-09	4.05617e-09	-1.53823e-08	1.56321e-08	6.60972e-09	4.25846e-08	-1.72206e-08	1.14624e-09	-1.45397e-08	7.90101e-09	6.77035e-09	-2.62992e-08	1.14611e-08	8.34191e-10	3.59944e-14
-2.59668e-08	2.67247e-08	-1.36455e-08	6.38853e-09	-5.8373e-09	8.02354e-09	5.67397e-09	1.29575e-08	2.22106e-08	-4.13603e-09	-9.62518e-09	-1.45171e-08	-1.95272e-09	2.47206e-09	4.77587e-09	-1.71426e-07	-5.70913e-09	4.19162e-09	-1.53821e-08	1.56298e-08	6.55111e-09	4.25715e-08	-1.72285e-08	1.14569e-09	-1.45924e-08	7.9071e-09	6.78823e-09	-2.62992e-08	1.14535e-08	1.22085e-09	3.59778e-14
-2.61457e-08	2.67453e-08	-1.37603e-08	8.1687e-09	-5.83952e-09	8.50958e-09	5.68265e-09	1.27507e-08	2.22194e-08	-4.20602e-09	-9.62321e-09	-1.47799e-08	-2.06933e-09	2.46035e-09	4.77209e-09	-1.7129e-07	-5.82234e-09	5.21066e-09	-1.53826e-08	1.56549e-08	6.25754e-09	3.1814e-08	-1.71824e-08	1.1478e-09	-1.45259e-08	7.90273e-09	5.98111e-09	-2.62969e-08	-2.1146e-09	-6.5035e-10	3.50483e-14
-2.61236e-08	2.67446e-08	-1.37921e-08	7.70897e-09	-5.84491e-09	8.69777e-09	5.70117e-09	1.27935e-08	2.06117e-08	-4.55488e-09	-9.60594e-09	-1.47321e-08	-2.00158e-09	1.57949e-10	4.7837e-09	-1.71246e-07	-5.77919e-09	3.55415e-09	-1.53826e-08	1.11154e-08	6.33703e-09	3.40764e-08	-1.72161e-08	1.14801e-09	-1.4577e-08	7.88657e-09	6.34377e-09	-2.62989e-08	3.20733e-09	3.70281e-10	3.49828e-14
-2.60142e-08	2.23285e-08	-1.37623e-08	6.77403e-09	-5.83128e-09	8.86241e-09	5.92787e-09	1.27097e-08	2.03629e-08	-4.18951e-09	-9.60528e-09	-1.48354e-08	-2.07631e-09	2.51361e-09	4.77046e-09	-1.71304e-07	-5.79288e-09	4.72115e-09	-1.53821e-08	1.53343e-08	6.22478e-09	3.23078e-08	-1.72023e-08	1.1459e-09	-1.27406e-08	7.90101e-09	6.68462e-09	-2.62982e-08	1.32375e-09	1.97167e-10	3.47131e-14
-2.60405e-08	2.13483e-08	-1.37737e-08	6.97852e-09	-5.82272e-09	9.28305e-09	5.83671e-09	1.2793e-08	1.93333e-08	-4.25904e-09	-9.62445e-09	-1.47893e-08	-2.00634e-09	2.33797e-09	4.7726e-09	-1.7132e-07	-5.77219e-09	4.31135e-09	-1.53821e-08	1.41664e-08	6.27565e-09	3.26154e-08	-1.71907e-08	1.14546e-09	-1.33068e-08	7.8998e-09	6.54551e-09	-2.62982e-08	1.64469e-09	8.97192e-11	3.46421e-14
-2.60254e-08	2.09856e-08	-1.37494e-08	7.10079e-09	-5.80767e-09	9.07144e-09	6.29015e-09	1.27716e-08	1.88127e-08	-4.2601e-09	-9.6154e-09	-1.52861e-08	-1.98137e-09	2.237e-09	4.77252e-09	-1.71291e-07	-5.77503e-09	4.46697e-09	-1.53822e-08	1.22941e-08	6.85578e-09	3.27831e-08	-1.72044e-08	1.14654e-09	-1.24394e-08	7.89566e-09	6.60883e-09	-2.62981e-08	2.55574e-09	3.1533e-10	3.45653e-14
-2.60078e-08	2.12941e-08	-1.37687e-08	7.10466e-09	-5.8208e-09	9.21281e-09	5.9615e-09	1.27868e-08	1.95133e-08	-4.25869e-09	-9.62244e-09	-1.48942e-08	-4.82432e-09	2.32049e-09	4.77174e-09	-1.07321e-07	-5.10594e-09	4.33902e-09	-1.63374e-08	-6.85666e-09	6.45998e-09	3.29654e-08	2.9517e-08	1.14951e-09	-1.28154e-08	7.88858e-09	5.87225e-09	-2.04336e-08	3.96819e-09	3.39752e-10	1.70244e-14
-2.60237e-08	1.47183e-08	-1.57154e-08	7.07665e-09	-5.81203e-09	9.25575e-09	5.9661e-09	1.27406e-08	1.95102e-08	-4.2453e-09	-9.86282e-09	-1.49485e-08	-5.00608e-09	2.39152e-09	4.77212e-09	-1.08841e-07	-2.04874e-09	4.46868e-09	-1.57243e-08	1.13737e-08	7.01761e-09	3.28442e-08	4.07459e-09	1.15006e-09	-1.28656e-08	7.88622e-09	6.16393e-09	-2.25091e-08	2.17463e-09	2.77997e-10	1.64516e-14
-2.60229e-08	1.49863e-08	-1.49461e-08	7.07657e-09	-5.81215e-09	9.25e-09	5.99253e-09	1.27507e-08	1.95371e-08	-4.24534e-09	-9.82742e-09	-1.49438e-08	-5.03543e-09	2.38645e-09	4.77209e-09	-1.08994e-07	-2.07717e-09	4.44812e-09	-1.57393e-08	8.33601e-09	6.97825e-09	3.28298e-08	2.30816e-09	1.14943e-09	-1.28636e-08	7.88881e-09	6.15396e-09	-2.21551e-08	2.27547e-09	2.28912e-10	1.63822e-14
-2.60142e-08	1.52087e-08	-1.42517e-08	7.10962e-09	-5.81185e-09	9.18019e-09	5.95974e-09	1.27782e-08	1.95963e-08	-4.25675e-09	-9.62652e-09	-1.48865e-08	-4.02256e-09	2.32408e-09	4.77193e-09	-1.08031e-07	-5.04175e-09	4.37348e-09	-1.62781e-08	1.43367e-09	6.51267e-09	3.29034e-08	-1.48631e-09	1.15017e-09	-1.30461e-08	7.89176e-09	6.28996e-09	-2.22426e-08	3.67904e-09	3.03553e-10	1.61306e-14
-2.60206e-08	1.45718e-08	-1.40159e-08	7.10861e-09	-5.80872e-09	9.20379e-09	5.95686e-09	1.2786e-08	1.94964e-08	-4.25557e-09	-9.63429e-09	-1.48949e-08	-4.17579e-09	2.31531e-09	4.77173e-09	-1.08038e-07	-5.09995e-09	4.37943e-09	-1.57122e-08	1.74511e-09	6.83977e-09	3.27965e-08	7.80901e-10	1.15144e-09	-1.28943e-08	7.89163e-09	6.07425e-09	-2.21966e-08	3.58668e-09	2.94567e-10	1.60749e-14
-2.60195e-08	1.38164e-08	-1.40873e-08	7.10545e-09	-5.8115e-09	9.19199e-09	5.57138e-09	1.27696e-08	1.95106e-08	-4.23507e-09	-9.66092e-09	-1.48997e-08	-4.24552e-09	2.32014e-09	4.77247e-09	-1.07741e-07	-4.71875e-09	4.41143e-09	-1.59369e-08	2.15745e-09	6.73209e-09	3.28285e-08	1.99142e-09	1.15319e-09	-1.29217e-08	7.89077e-09	6.17986e-09	-2.23254e-08	3.40092e-09	2.82122e-10	1.60037e-14
-2.60125e-08	1.43341e-08	-1.40481e-08	7.09178e-09	-5.81146e-09	9.2007e-09	3.88381e-09	1.27759e-08	1.95457e-08	-4.24774e-09	-9.6402e-09	-1.49411e-08	-4.32972e-09	2.35e-09	4.77242e-09	-1.07785e-07	-4.23636e-09	4.41734e-09	-1.58006e-08	2.61576e-09	6.7895e-09	3.28149e-08	-6.48257e-10	1.16226e-09	-1.28974e-08	7.89039e-09	6.15927e-09	-2.20704e-08	3.05919e-09	3.00492e-10	1.5989e-14
-2.60151e-08	1.40822e-08	-1.41291e-08	7.09782e-09	-5.81102e-09	9.17902e-09	2.74533e-09	1.27694e-08	1.9535e-08	-4.193e-09	-9.6834e-09	-1.49223e-08	-4.3072e-09	2.33443e-09	4.77242e-09	-1.07787e-07	-4.49e-09	4.40839e-09	-1.54743e-08	1.9804e-09	6.78248e-09	3.28175e-08	-8.58295e-11	1.26141e-09	-1.29427e-08	7.89089e-09	6.14531e-09	-2.21009e-08	3.30824e-09	2.72984e-10	1.59688e-14
-2.60142e-08	1.391e-08	-1.4136e-08	7.09882e-09	-5.81119e-09	9.1864e-09	2.29811e-09	1.27756e-08	1.95329e-08	-4.18691e-09	-9.68021e-09	-1.49477e-08	-4.30295e-09	2.3353e-09	4.77242e-09	-1.07757e-07	-4.03388e-09	4.41097e-09	-1.54161e-08	2.05033e-09	6.73868e-09	3.28311e-08	-8.45746e-11	1.17856e-09	-1.29496e-08	7.89032e-09	6.19631e-09	-2.22269e-08	3.38078e-09	2.70962e-10	1.59577e-14
-2.59959e-08	1.39408e-08	-1.4304e-08	7.09931e-09	-5.44925e-09	1.3399e-09	2.02053e-09	1.27736e-08	1.95284e-08	-4.17271e-09	-9.69559e-09	-1.49253e-08	-4.32616e-09	2.33562e-09	4.75845e-09	-1.07699e-07	-4.60265e-09	4.46119e-09	-4.90666e-09	2.26562e-09	6.73555e-09	3.283e-08	-1.85151e-10	1.22559e-09	-1.29554e-08	7.9042e-09	6.21152e-09	-2.22537e-08	3.42977e-09	2.79426e-10	1.56562e-14
-2.6003e-08	1.39988e-08	-1.42388e-08	7.0999e-09	-5.54954e-09	2.45049e-09	2.61521e-09	1.27701e-08	1.95366e-08	-4.18578e-09	-9.68697e-09	-1.49481e-08	-4.36085e-09	2.34127e-09	4.77134e-09	-1.07751e-07	-4.49028e-09	4.42456e-09	-4.04678e-09	2.34299e-09	6.73652e-09	3.28251e-08	-2.56905e-10	1.2491e-09	-1.13614e-08	7.91385e-09	6.20598e-09	-2.21911e-08	3.07318e-09	2.73336e-10	1.56243e-14
-2.59758e-08	1.40603e-08	-1.428e-08	7.09934e-09	-5.75553e-09	2.78961e-09	2.41299e-09	1.27853e-08	1.95298e-08	-4.18119e-09	-6.99885e-09	-1.49521e-08	-4.28376e-09	2.33675e-09	4.7707e-09	-1.07705e-07	-4.51716e-09	4.448e-09	-6.00149e-09	2.51042e-09	3.26766e-09	3.28306e-08	-2.50024e-10	1.17618e-09	-1.11976e-08	7.90526e-09	6.19791e-09	-2.22409e-08	3.39228e-09	2.62147e-10	1.55603e-14
-2.59842e-08	1.40338e-08	-1.42763e-08	7.09937e-09	-5.70161e-09	1.43961e-09	2.37989e-09	1.27797e-08	1.95306e-08	-4.18196e-09	-7.52361e-09	-1.49482e-08	-4.28976e-09	2.33664e-09	4.77046e-09	-1.07705e-07	-4.40075e-09	4.44361e-09	-5.14943e-09	2.48175e-09	4.07731e-09	3.28305e-08	-1.17099e-10	1.20678e-09	-1.11895e-08	7.90803e-09	6.20202e-09	-2.22333e-08	3.37743e-09	2.6509e-10	1.55556e-14
-2.59894e-08	1.40076e-08	-1.42926e-08	7.09878e-09	-5.65829e-09	2.75081e-09	2.38176e-09	1.2779e-08	1.95308e-08	-4.17956e-09	-6.28161e-09	-1.49457e-08	-4.31312e-09	2.33689e-09	4.77121e-09	-1.07712e-07	-4.46667e-09	4.44193e-09	-6.1686e-09	2.41525e-09	3.30392e-09	3.24837e-08	-1.8714e-10	1.20693e-09	-1.09726e-08	7.91682e-09	6.19958e-09	-2.22288e-08	3.38341e-09	2.7058e-10	1.55238e-14
-2.59741e-08	1.40092e-08	-1.42824e-08	7.0993e-09	-5.67281e-09	2.65932e-09	2.40362e-09	1.27809e-08	1.95303e-08	-4.1805e-09	-6.93268e-09	-1.51259e-08	-4.29873e-09	2.33752e-09	4.77151e-09	-1.07708e-07	-4.4578e-09	4.43561e-09	-5.16145e-09	2.45616e-09	3.30513e-09	3.25752e-08	-1.97556e-10	1.21285e-09	-1.09159e-08	7.90537e-09	6.19958e-09	-2.08725e-08	3.37585e-09	-7.72946e-10	1.54706e-14
-2.59827e-08	1.40069e-08	-1.4191e-08	6.97201e-09	-5.67627e-09	2.08989e-09	2.38196e-09	1.11744e-08	7.93478e-09	-4.17925e-09	-6.82536e-09	-1.52373e-08	-4.37501e-09	2.33866e-09	4.77262e-09	-1.07705e-07	-4.45617e-09	4.6824e-09	-5.67599e-09	2.01615e-09	3.33051e-09	3.2619e-08	-2.18338e-10	1.19666e-09	-1.11559e-08	7.91936e-09	6.46419e-09	-2.14117e-08	3.43311e-09	2.71848e-10	1.51493e-14
-2.59741e-08	6.459e-09	-1.42927e-08	7.08393e-09	-5.6869e-09	2.67655e-09	2.21518e-09	8.60909e-09	5.036e-09	-3.86399e-09	-6.6278e-09	-1.43799e-08	-4.63845e-09	2.3543e-09	4.72253e-09	-1.07703e-07	-4.49198e-09	4.43581e-09	-5.70713e-09	1.5916e-09	3.57243e-09	3.26502e-08	-2.17188e-10	1.20538e-09	-1.10656e-08	7.92897e-09	6.43791e-09	-2.02704e-08	3.36086e-09	2.69368e-10	1.48339e-14
-2.59783e-08	6.54335e-09	-1.42921e-08	7.0659e-09	-5.68676e-09	2.66006e-09	2.15953e-09	9.73756e-09	6.26225e-09	-4.07546e-09	-6.6552e-09	-1.43294e-08	-4.55346e-09	2.32349e-09	4.72849e-09	-1.07704e-07	-4.49121e-09	4.45618e-09	-5.71848e-09	2.01819e-09	3.50148e-09	3.0617e-08	-2.07863e-10	1.20147e-09	-1.10925e-08	7.92813e-09	6.43206e-09	-2.04329e-08	3.37144e-09	1.83021e-10	1.47489e-14
-2.59759e-08	8.17818e-09	-1.43131e-08	7.06647e-09	-5.68783e-09	2.55163e-09	2.25584e-09	8.79557e-09	6.67089e-09	-4.0139e-09	-6.66646e-09	-1.42288e-08	-4.55334e-09	2.31369e-09	4.74238e-09	-1.07704e-07	-4.55106e-09	4.43196e-09	-5.64723e-09	1.92072e-09	3.59953e-09	3.02596e-08	-2.07281e-10	1.20176e-09	-1.11056e-08	7.92806e-09	6.40779e-09	-2.05097e-08	3.37283e-09	2.18066e-10	1.47393e-14
-2.59816e-08	6.37426e-09	-1.44262e-08	7.0938e-09	-5.68686e-09	2.64023e-09	2.22906e-09	9.86143e-09	7.69672e-09	-3.99898e-09	-6.70311e-09	-1.34427e-08	-4.57399e-09	1.98651e-09	4.75856e-09	-1.07862e-07	-4.64287e-09	4.45283e-09	-5.62086e-09	1.83059e-09	3.60346e-09	2.12401e-08	-1.95328e-10	1.20274e-09	-1.10967e-08	7.93827e-09	5.83582e-09	-2.05563e-08	3.35777e-09	2.35279e-10	1.42943e-14
-2.59774e-08	6.58918e-09	-1.44968e-08	7.06971e-09	-5.6884e-09	2.56816e-09	2.24537e-09	9.09306e-09	6.97641e-09	-3.99297e-09	-6.71663e-09	-1.40856e-08	-4.52822e-09	1.97717e-09	4.74814e-09	-1.07711e-07	-3.93907e-09	4.4588e-09	-5.64421e-09	2.02884e-09	2.16148e-09	2.29646e-08	-1.94537e-10	1.20173e-09	-3.86664e-09	7.92849e-09	6.34618e-09	-2.04189e-08	2.72272e-09	1.65099e-10	1.42092e-14
-2.59768e-08	7.14101e-09	-1.43655e-08	7.02564e-09	-5.68758e-09	2.79252e-09	2.17e-09	9.02829e-09	7.53724e-09	-4.0248e-09	-6.69291e-09	-1.36652e-08	-4.54435e-09	1.94185e-09	4.76976e-09	-1.0774e-07	-4.6723e-09	4.41937e-09	-5.63923e-09	1.79066e-09	3.55037e-09	2.06267e-08	-1.95557e-10	1.2006e-09	-6.34868e-10	7.91759e-09	6.37057e-09	-2.0534e-08	-3.94166e-10	2.21286e-10	1.4109e-14
-2.59764e-08	6.94311e-09	-1.43769e-08	7.05403e-09	-5.68768e-09	2.72283e-09	2.25364e-09	9.00455e-09	7.57536e-09	-3.99331e-09	-6.73938e-09	-8.72607e-09	-4.52384e-09	1.90503e-09	4.76264e-09	-1.07726e-07	-4.68538e-09	4.43082e-09	-5.62732e-09	1.81497e-09	3.77477e-09	2.1059e-08	-2.23345e-10	1.20128e-09	-2.35217e-09	7.91925e-09	6.35094e-09	-2.04919e-08	2.01764e-09	2.28815e-10	1.40203e-14
-2.59764e-08	6.94311e-09	-1.43769e-08	7.05403e-09	-5.68768e-09	2.72283e-09	2.25364e-09	9.00455e-09	7.57536e-09	-3.99331e-09	-6.73938e-09	-8.72607e-09	-4.52384e-09	1.90503e-09	4.76264e-09	-1.07726e-07	-4.68538e-09	4.43082e-09	-5.62732e-09	1.81497e-09	3.77477e-09	2.1059e-08	-2.23345e-10	1.20128e-09	-2.35217e-09	7.91925e-09	6.35094e-09	-2.04919e-08	2.01764e-09	2.28815e-10	1.40203e-14
-2.59771e-08	4.85438e-09	-1.43769e-08	7.03469e-09	-5.7733e-09	2.76207e-09	2.2383e-09	9.10375e-09	7.43409e-09	-3.9884e-09	-6.77577e-09	-9.12231e-09	-4.5645e-09	1.93322e-09	4.76231e-09	-1.07736e-07	-4.67216e-09	4.42966e-09	-5.60323e-09	1.87372e-09	3.61686e-09	2.11627e-08	-2.12524e-10	1.2014e-09	-2.37492e-09	1.87458e-09	6.31646e-09	-2.0498e-08	1.41235e-09	2.22496e-10	1.39481e-14
-2.59775e-08	6.20897e-09	-1.43803e-08	7.02865e-09	-5.76561e-09	2.77196e-09	2.21189e-09	6.65315e-09	7.4946e-09	-3.24975e-09	-6.73743e-09	-9.14119e-09	-4.53291e-09	1.77013e-09	4.76494e-09	-1.07736e-07	-4.65734e-09	4.44134e-09	-5.61679e-09	1.8318e-09	3.72889e-09	2.11383e-08	-2.03544e-10	1.20126e-09	-1.90641e-09	1.16757e-09	6.31322e-09	-2.04958e-08	2.13981e-09	1.86484e-10	1.39169e-14
-2.5978e-08	5.32081e-09	-1.43666e-08	7.008e-09	-5.77178e-09	5.05478e-09	1.41603e-09	8.96668e-09	6.54641e-09	-3.99644e-09	-6.73583e-09	8.31639e-10	-4.5633e-09	1.69217e-09	5.5015e-09	-1.05291e-07	-4.66771e-09	4.43673e-09	-5.61708e-09	1.81031e-09	3.26647e-09	1.49301e-08	-5.64468e-09	1.1745e-09	-1.86064e-09	2.2832e-09	6.30911e-09	-2.04962e-08	1.60736e-09	1.43058e-10	1.31594e-14
-2.5978e-08	4.92277e-09	-1.43803e-08	7.01422e-09	-5.75699e-09	4.99912e-09	2.19708e-09	8.05362e-09	6.74908e-09	-3.98238e-09	-6.76956e-09	2.3229e-09	-4.56708e-09	1.85075e-09	5.34942e-09	-1.05267e-07	-4.66087e-09	4.43967e-09	-5.56566e-09	1.83642e-09	3.23902e-09	1.53363e-08	-3.14293e-09	1.15508e-09	-2.44974e-09	2.28865e-09	6.29119e-09	-2.0489e-08	1.90986e-09	1.64672e-10	1.31366e-14
-2.59782e-08	5.18726e-09	-1.43785e-08	7.01152e-09	-5.7606e-09	3.98836e-09	2.07179e-09	7.81509e-09	6.76417e-09	-3.97949e-09	-6.76892e-09	4.57106e-10	-4.56542e-09	1.83326e-09	5.36453e-09	-1.05358e-07	-4.66401e-09	4.44281e-09	-5.56839e-09	1.83506e-09	3.41595e-09	1.51301e-08	-2.86048e-09	1.16643e-09	-2.20777e-09	2.34284e-09	6.29742e-09	-2.04916e-08	1.8811e-09	1.67758e-10	1.31326e-14
-2.60799e-08	5.04216e-09	-1.43715e-08	7.0125e-09	-5.77028e-09	-4.58058e-10	1.87479e-09	7.95934e-09	6.83478e-09	-3.85918e-09	-6.76185e-09	-8.90496e-10	-4.55782e-09	1.8015e-09	5.23709e-09	-1.05324e-07	-4.66035e-09	4.4512e-09	-5.60964e-09	1.82535e-09	3.35287e-09	1.58412e-08	-2.53597e-09	1.18191e-09	-2.19707e-09	2.28515e-09	6.40213e-09	-1.71388e-08	1.74367e-09	3.69914e-10	1.30086e-14
-2.59913e-08	5.06738e-09	-1.43788e-08	7.01325e-09	-5.76305e-09	3.07884e-10	1.99575e-09	7.95904e-09	6.78722e-09	-3.92576e-09	-6.75049e-09	6.03818e-10	-4.55757e-09	1.76095e-09	5.30357e-09	-1.05286e-07	-4.6618e-09	4.4419e-09	-5.59738e-09	1.82225e-09	3.32921e-09	1.56035e-08	-2.54574e-09	1.17337e-09	-2.23753e-09	2.40647e-09	6.33967e-09	-1.7334e-08	1.87147e-09	4.29789e-10	1.29959e-14
-2.60107e-08	5.11567e-09	-1.43747e-08	7.01294e-09	-5.76184e-09	1.19728e-09	1.84798e-09	7.66895e-09	6.75015e-09	-3.97079e-09	-6.75874e-09	-1.15382e-09	-4.56779e-09	1.81756e-09	5.08072e-09	-1.05313e-07	-4.66154e-09	4.45625e-09	-5.57342e-09	1.82582e-09	3.42806e-09	1.55888e-08	-2.78106e-09	1.1728e-09	-2.25728e-09	2.3307e-09	6.32535e-09	-1.67855e-08	1.84098e-09	4.64991e-10	1.29803e-14
-2.59999e-08	5.03611e-09	-1.43764e-08	7.01363e-09	-5.76314e-09	5.07894e-10	1.97703e-09	7.59361e-09	6.79736e-09	-3.93209e-09	-6.75494e-09	-6.62734e-10	-4.55897e-09	1.7831e-09	5.24489e-09	-1.05292e-07	-4.66235e-09	4.44442e-09	-5.5956e-09	1.82426e-09	3.36364e-09	1.55725e-08	-2.44433e-09	1.17337e-09	-2.21383e-09	2.35587e-09	6.34413e-09	-1.65965e-08	1.83656e-09	4.31836e-10	1.29649e-14
-2.60093e-08	5.07493e-09	-1.43761e-08	7.01362e-09	-5.76367e-09	6.03588e-10	1.94506e-09	7.67832e-09	6.69341e-09	-3.93549e-09	-6.74993e-09	2.84655e-10	-4.56025e-09	1.76935e-09	5.14087e-09	-1.05291e-07	-4.66184e-09	4.44243e-09	-5.58652e-09	1.82586e-09	3.38106e-09	1.55689e-08	-2.56174e-09	1.17288e-09	-2.19273e-09	2.3242e-09	6.34627e-09	-1.66121e-08	1.83734e-09	3.8787e-10	1.29646e-14
-2.56753e-08	5.08454e-09	-1.43761e-08	7.01362e-09	-5.76215e-09	1.73408e-09	1.95667e-09	7.35411e-09	3.72955e-09	-3.93363e-09	-6.7492e-09	-3.58276e-09	-4.55345e-09	1.80523e-09	5.15953e-09	-9.05545e-08	-4.66191e-09	4.44204e-09	-5.58255e-09	1.82463e-09	3.37548e-09	1.55878e-08	-2.56795e-09	1.17261e-09	-2.23644e-09	2.3767e-09	6.34742e-09	-1.65395e-08	1.82872e-09	5.16233e-10	1.004e-14
-2.56753e-08	5.08454e-09	-1.43761e-08	7.01362e-09	-5.76215e-09	1.73408e-09	1.95667e-09	7.35411e-09	3.72955e-09	-3.93363e-09	-6.7492e-09	-3.58276e-09	-4.55345e-09	1.80523e-09	5.15953e-09	-9.05545e-08	-4.66191e-09	4.44204e-09	-5.58255e-09	1.82463e-09	3.37548e-09	1.55878e-08	-2.56795e-09	1.17261e-09	-2.23644e-09	2.3767e-09	6.34742e-09	-1.65395e-08	1.82872e-09	5.16233e-10	1.004e-14
-2.57421e-08	5.0681e-09	-1.43762e-08	7.0136e-09	-5.76255e-09	1.43508e-09	1.95438e-09	7.37291e-09	1.89525e-09	-3.93547e-09	-6.74937e-09	-9.98229e-10	-4.55824e-09	1.80026e-09	5.17641e-09	-9.0656e-08	-4.66191e-09	4.44222e-09	-5.48671e-09	1.82491e-09	3.37558e-09	1.55513e-08	-2.5658e-09	1.17271e-09	-2.2182e-09	2.38688e-09	6.34646e-09	-1.65892e-08	1.82933e-09	4.91888e-10	1.00384e-14
-2.56869e-08	5.07982e-09	-1.43761e-08	7.01363e-09	-5.76226e-09	1.61298e-09	1.95673e-09	7.36145e-09	4.21175e-09	-3.93366e-09	-6.7492e-09	-2.21564e-09	-4.5535e-09	1.80409e-09	5.17147e-09	-9.05653e-08	-4.66193e-09	4.44214e-09	-5.58337e-09	1.82466e-09	3.37526e-09	1.55739e-08	-2.56216e-09	1.17263e-09	-2.23257e-09	2.37658e-09	6.3474e-09	-1.65555e-08	1.82895e-09	4.94569e-10	1.00382e-14
-2.57042e-08	5.0754e-09	-1.43763e-08	7.01361e-09	-5.76266e-09	1.32669e-09	1.95288e-09	7.39371e-09	1.50018e-09	-3.93571e-09	-6.74916e-09	-1.97255e-09	-4.55788e-09	1.80326e-09	5.17445e-09	-9.06334e-08	-4.66181e-09	4.44228e-09	-5.57909e-09	1.82492e-09	3.37523e-09	1.55383e-08	-2.55804e-09	1.17268e-09	-2.21422e-09	2.37806e-09	6.34713e-09	-1.65723e-08	1.82894e-09	4.57303e-10	1.00339e-14
-2.57139e-08	5.07901e-09	-1.43762e-08	7.01364e-09	-5.76268e-09	1.572e-09	1.9563e-09	7.44275e-09	1.16276e-09	-3.93486e-09	-6.74937e-09	-1.79435e-09	-4.55774e-09	1.80002e-09	5.17464e-09	-9.05948e-08	-4.66196e-09	4.4423e-09	-5.34719e-09	1.82481e-09	3.37501e-09	1.55473e-08	-2.55921e-09	1.17285e-09	-2.2258e-09	2.37907e-09	6.34704e-09	-1.65685e-08	1.82966e-09	4.84368e-10	1.0025e-14
-2.57435e-08	5.07044e-09	-1.43762e-08	7.01365e-09	-5.7626e-09	1.46771e-09	1.95605e-09	7.47815e-09	1.12083e-09	-3.93505e-09	-6.74927e-09	-1.28482e-09	-4.55573e-09	1.80029e-09	5.18002e-09	-9.05849e-08	-4.66194e-09	4.44235e-09	-5.09644e-09	1.82488e-09	3.37489e-09	1.55471e-08	-2.55607e-09	1.17292e-09	-2.22007e-09	2.38238e-09	6.34674e-09	-1.6574e-08	1.82884e-09	4.77615e-10	1.00208e-14
-2.57232e-08	5.0773e-09	-1.44492e-08	7.01364e-09	-5.76405e-09	1.52841e-09	1.95634e-09	7.45355e-09	1.39215e-09	-3.93519e-09	-6.74804e-09	-1.33228e-09	-4.55616e-09	1.8e-09	5.18502e-09	-9.05949e-08	-4.55481e-09	4.44107e-09	-5.23673e-09	1.82462e-09	3.63784e-09	1.5551e-08	-2.96892e-09	1.17275e-09	-2.22315e-09	2.367e-09	6.34685e-09	-1.15271e-08	1.83133e-09	4.85541e-10	9.8872e-15
-2.5733e-08	5.07577e-09	-1.43938e-08	7.01378e-09	-5.76261e-09	1.51311e-09	1.95598e-09	7.42585e-09	1.39153e-09	-3.93513e-09	-6.74695e-09	-1.49234e-09	-4.55597e-09	1.76567e-09	5.18002e-09	-9.05954e-08	-4.65086e-09	4.43707e-09	-5.11919e-09	1.82478e-09	3.38845e-09	1.55509e-08	-2.6502e-09	1.16777e-09	-2.22221e-09	2.37121e-09	3.8252e-09	-1.17422e-08	1.82902e-09	4.81368e-10	9.86139e-15
-2.57252e-08	3.74442e-09	-1.4258e-08	7.01637e-09	-7.97907e-10	1.49017e-09	1.45789e-09	7.42216e-09	1.25276e-09	-3.93352e-09	-6.74788e-09	-1.5272e-09	-4.55612e-09	1.76755e-09	5.00208e-09	-9.05956e-08	-4.57623e-09	4.44088e-09	-5.03795e-09	1.83158e-09	3.32507e-09	1.55509e-08	-2.72738e-09	1.18553e-09	-2.22013e-09	2.44843e-09	4.36122e-09	-1.23869e-08	1.85977e-09	4.9044e-10	9.82798e-15
-8.24019e-09	4.43629e-09	-1.42154e-08	7.0139e-09	-5.76283e-09	1.52428e-09	1.69617e-09	7.42289e-09	1.82796e-09	-3.93494e-09	-6.7483e-09	-1.49254e-09	-4.55614e-09	1.77973e-09	4.39539e-09	-9.05942e-08	-4.63623e-09	4.4032e-09	-4.38008e-09	1.82479e-09	3.42316e-09	1.30521e-08	-2.60401e-09	1.1727e-09	-2.20184e-09	2.45031e-09	4.51825e-09	-1.21883e-08	1.82979e-09	4.81755e-10	9.18655e-15
-6.92372e-09	4.48761e-09	-1.42738e-08	7.00419e-09	-5.70375e-09	1.52718e-09	1.1904e-09	7.41513e-09	1.42707e-09	-3.93511e-09	-6.74741e-09	-1.53512e-09	-4.5563e-09	1.77806e-09	2.08758e-09	-9.05997e-08	-4.6356e-09	4.4023e-09	-5.07335e-09	1.82484e-09	3.37658e-09	1.28287e-08	-2.65268e-09	1.17243e-09	-2.20157e-09	2.457e-09	4.23321e-09	-1.20111e-08	1.83046e-09	4.83078e-10	9.14511e-15
-3.47869e-09	4.22387e-09	-1.42473e-08	7.00735e-09	-4.89744e-09	1.5185e-09	1.47117e-09	7.43741e-09	1.52905e-09	-3.93503e-09	-6.74679e-09	-1.49542e-09	-4.55636e-09	1.7386e-09	3.30776e-09	-9.05987e-08	-4.61975e-09	4.4307e-09	-5.02214e-09	1.82476e-09	3.47295e-09	1.33764e-08	-2.68301e-09	1.17263e-09	-2.20909e-09	2.43478e-09	4.27488e-09	-1.19594e-08	1.82971e-09	5.08165e-10	9.11904e-15
-2.24425e-09	3.99419e-09	-1.41761e-08	7.00791e-09	-5.04463e-09	1.51693e-09	1.48573e-09	7.42855e-09	1.5716e-09	-3.93492e-09	-6.74708e-09	-1.49839e-09	-4.55614e-09	1.74522e-09	1.49625e-09	-9.05961e-08	-4.62073e-09	4.41958e-09	-4.97116e-09	1.82506e-09	3.4452e-09	1.34067e-08	-2.69297e-09	1.1747e-09	-2.20844e-09	2.4455e-09	3.83833e-09	-1.19826e-08	1.82877e-09	4.97751e-10	9.09755e-15
-3.01021e-09	4.25949e-09	-1.42245e-08	7.00756e-09	-4.62036e-09	1.24047e-09	1.51435e-09	7.4285e-09	1.56325e-09	-3.93277e-09	-6.64669e-09	-1.52156e-09	-9.19441e-10	1.75048e-09	1.534e-09	-9.05931e-08	-4.62276e-09	4.39e-09	3.64787e-11	1.82309e-09	1.51142e-09	1.3342e-08	-2.67586e-09	1.17413e-09	-1.8587e-09	2.44725e-09	4.13876e-09	-1.19763e-08	1.7989e-09	4.96482e-10	9.04307e-15
-2.37272e-09	4.23591e-09	-1.42252e-08	7.00765e-09	-4.78169e-09	1.24402e-09	1.51175e-09	7.4279e-09	1.56465e-09	-3.92823e-09	-6.64348e-09	-1.51732e-09	-8.34272e-10	1.74868e-09	1.44086e-09	-9.05954e-08	-4.62244e-09	4.39007e-09	-1.40653e-09	1.8233e-09	1.46869e-09	1.33537e-08	-2.6841e-09	1.17396e-09	-1.99601e-09	2.4467e-09	4.06331e-09	-1.19647e-08	1.8049e-09	4.98717e-10	9.04272e-15
-2.90191e-09	4.15023e-09	-1.42319e-08	7.00732e-09	-4.91248e-09	1.17875e-09	1.52473e-09	7.42579e-09	1.56915e-09	-3.92079e-09	-6.51397e-09	-1.50323e-09	-7.41477e-10	1.751e-09	1.09469e-09	-9.05918e-08	-4.62246e-09	4.39401e-09	-7.28666e-10	1.82329e-09	9.7199e-10	1.336e-08	-2.68878e-09	1.17403e-09	-1.84639e-09	2.44852e-09	4.15047e-09	-1.19621e-08	1.7734e-09	5.02261e-10	9.0402e-15
-2.73524e-09	4.17993e-09	-1.42226e-08	7.00732e-09	-4.82815e-09	1.06702e-09	1.51429e-09	7.42691e-09	1.57879e-09	-3.92527e-09	-6.56157e-09	-1.50526e-09	-6.99915e-10	1.7554e-09	1.42687e-09	-9.0591e-08	-4.62091e-09	4.39881e-09	-1.11009e-09	1.82379e-09	8.36467e-10	1.33206e-08	-2.68433e-09	1.17388e-09	-1.88342e-09	2.44847e-09	4.13208e-09	-1.1958e-08	1.75529e-09	5.01045e-10	9.03872e-15
-2.95103e-09	4.34782e-09	-5.02524e-09	7.007e-09	-4.45057e-09	1.23594e-09	1.521e-09	7.45896e-09	1.57662e-09	-3.92927e-09	-6.54777e-09	-1.49287e-09	-1.05279e-09	1.75679e-09	1.35661e-09	-9.05846e-08	-4.62895e-09	4.39134e-09	-7.79149e-10	1.82462e-09	9.37173e-10	1.33728e-08	-2.68658e-09	1.17447e-09	-1.7894e-09	2.46503e-09	4.07106e-09	-1.19542e-08	1.75775e-09	5.0038e-10	8.86093e-15
-2.62224e-09	4.22852e-09	-9.42603e-09	7.00738e-09	-4.75665e-09	1.36929e-09	9.70897e-10	1.62615e-09	1.58415e-09	-3.96514e-09	-6.5536e-09	-1.50515e-09	-9.07592e-10	1.75577e-09	1.44202e-09	-8.87865e-08	-3.9407e-09	4.39676e-09	-8.27995e-10	1.82179e-09	7.55133e-10	1.33473e-08	-2.68523e-09	9.35471e-10	-1.90262e-09	2.44856e-09	4.10782e-09	-1.19575e-08	1.76734e-09	5.01843e-10	8.54179e-15
-2.6394e-09	4.24282e-09	-6.41752e-09	6.99829e-09	-4.83092e-09	1.31e-09	1.52225e-10	5.7404e-09	1.58169e-09	-4.10662e-09	-6.57608e-09	-1.50481e-09	-8.37763e-10	1.76099e-09	1.363e-09	-8.86641e-08	-3.96404e-09	4.39983e-09	-9.27646e-10	1.8222e-09	8.9976e-10	1.33465e-08	-2.68567e-09	9.47942e-10	-1.88764e-09	2.42398e-09	4.10718e-09	-1.18318e-08	1.77238e-09	4.8512e-10	8.501e-15
-2.83883e-09	4.25404e-09	-5.48018e-09	7.00627e-09	-4.73417e-09	1.23944e-09	-2.1216e-10	3.50205e-09	1.57981e-09	-4.00061e-09	-6.56368e-09	-1.50206e-09	-9.21731e-10	1.75902e-09	1.36196e-09	-8.86773e-08	-3.80682e-09	4.39784e-09	-9.25583e-10	1.82333e-09	9.28037e-10	1.33501e-08	-2.68625e-09	1.02173e-09	-1.85807e-09	2.44233e-09	4.08458e-09	-1.19434e-08	1.76203e-09	5.00794e-10	8.47229e-15
-2.72273e-09	4.23925e-09	-5.42691e-09	7.0064e-09	-4.76942e-09	1.28822e-09	2.37437e-10	2.89676e-09	1.58009e-09	-3.97307e-09	-6.57305e-09	-1.50252e-09	-9.23539e-10	1.76057e-09	1.37211e-09	-8.86918e-08	-3.99997e-09	4.3947e-09	-9.03542e-10	1.82197e-09	9.25957e-10	1.33418e-08	-2.68543e-09	1.03977e-09	-1.85639e-09	2.43371e-09	4.09773e-09	-1.18391e-08	1.77222e-09	4.99946e-10	8.46891e-15
-2.76407e-09	4.24862e-09	-5.41804e-09	7.00608e-09	-4.76199e-09	1.28237e-09	5.3553e-12	2.90974e-09	1.58013e-09	-3.99159e-09	-6.56899e-09	-1.50107e-09	-9.8001e-10	1.75774e-09	1.36216e-09	-8.86689e-08	-4.0158e-09	4.39509e-09	-8.89145e-10	1.82267e-09	9.3202e-10	1.33464e-08	-2.68636e-09	9.93916e-10	-1.83833e-09	2.43216e-09	4.08598e-09	-1.1816e-08	1.7722e-09	4.92117e-10	8.46457e-15
-2.80992e-09	4.21787e-09	-5.59371e-09	7.00575e-09	-4.76767e-09	1.69777e-09	-7.14867e-10	2.05556e-09	1.58053e-09	-3.98783e-09	-6.55943e-09	1.31088e-09	-8.55192e-10	1.75893e-09	1.37672e-09	-8.47672e-08	-3.83786e-09	4.40113e-09	-8.69768e-10	2.7627e-09	8.76395e-10	1.32551e-08	-4.65196e-10	9.65426e-10	-1.67087e-09	4.01525e-09	4.09191e-09	-1.18713e-08	1.78145e-09	8.3361e-10	7.7913e-15
-2.76557e-09	9.0368e-09	-5.98337e-09	7.00585e-09	-4.75188e-09	1.14453e-09	2.78777e-11	2.7249e-09	1.57948e-09	-3.98807e-09	-6.56728e-09	-1.50172e-09	-6.83815e-10	-7.03428e-09	1.37356e-09	-1.93238e-08	-4.00732e-09	4.39952e-09	-6.21353e-10	1.82719e-09	8.89606e-10	1.33481e-08	-2.68566e-09	9.81869e-10	-1.90176e-09	2.4376e-09	4.19336e-09	-1.175e-08	1.78227e-09	4.89214e-10	1.08944e-15
-2.77185e-09	8.69984e-09	-5.94811e-09	7.00604e-09	-4.74401e-09	1.28657e-09	-1.17894e-11	2.71236e-09	1.57949e-09	-3.98494e-09	-6.56484e-09	-6.58849e-10	-7.42966e-10	-6.68007e-09	1.38338e-09	-8.95872e-09	-4.02141e-09	4.398e-09	-8.1358e-10	1.84204e-09	9.01102e-10	1.31989e-08	-2.23191e-09	9.82214e-10	-1.91088e-09	3.0454e-09	4.24099e-09	-1.17415e-08	1.80743e-09	4.92249e-10	7.81428e-16
-2.77233e-09	7.67947e-09	-5.855e-09	7.00616e-09	-4.74973e-09	1.30153e-09	-2.05023e-11	2.64562e-09	1.57969e-09	-3.98316e-09	-6.56506e-09	-6.43258e-10	-8.30519e-10	-1.88954e-09	1.37485e-09	-8.99276e-09	-4.00879e-09	4.39945e-09	-7.84184e-10	1.84778e-09	8.97678e-10	1.32849e-08	-1.76784e-09	9.90284e-10	-1.90073e-09	3.06361e-09	4.18639e-09	-1.17782e-08	1.80623e-09	5.32228e-10	7.23828e-16
-2.77873e-09	5.94644e-09	-5.87969e-09	7.00613e-09	-4.74534e-09	1.25253e-09	-4.56824e-11	2.57632e-09	1.57951e-09	-3.98495e-09	-6.56516e-09	8.6627e-10	-7.80503e-10	-2.01683e-09	1.37311e-09	-9.37295e-09	-3.99891e-09	4.40067e-09	-7.88502e-10	1.87053e-09	8.84867e-10	1.32268e-08	-2.29511e-09	9.84252e-10	-1.87843e-09	3.0314e-09	4.16662e-09	-1.18243e-08	1.78663e-09	5.51155e-10	7.0894e-16
-2.77461e-09	6.03834e-09	-5.89457e-09	7.00621e-09	-4.74546e-09	1.25285e-09	-2.85242e-11	2.58813e-09	1.58253e-09	-3.98482e-09	-6.56317e-09	2.19368e-10	-7.80361e-10	-1.92083e-09	1.37351e-09	-9.388e-09	-3.99797e-09	4.4002e-09	-7.93142e-10	1.89364e-09	8.85655e-10	1.32276e-08	-2.13728e-09	9.84221e-10	-1.87677e-09	2.94458e-09	4.1663e-09	-1.18089e-08	1.78699e-09	5.34424e-10	7.07936e-16
-2.77375e-09	5.13874e-09	-5.88113e-09	7.00629e-09	-4.74803e-09	1.36286e-09	-1.90371e-11	2.39447e-09	1.57979e-09	-3.98348e-09	-6.56443e-09	-4.82403e-10	-8.23513e-10	-2.09785e-09	1.37498e-09	-9.48952e-09	-4.00609e-09	4.39953e-09	-8.21404e-10	1.88058e-09	8.96467e-10	1.32715e-08	-2.01371e-09	9.89879e-10	-1.89623e-09	3.14032e-09	4.17618e-09	-1.17865e-08	1.80403e-09	5.34334e-10	7.01567e-16
-2.7774e-09	5.32359e-09	-5.88031e-09	7.00615e-09	-4.74609e-09	1.2938e-09	-2.53349e-11	2.42587e-09	1.58183e-09	-3.98332e-09	-6.56358e-09	-1.71197e-10	-8.08749e-10	-2.1238e-09	1.39581e-09	-9.46626e-09	-4.00132e-09	4.40041e-09	-7.87457e-10	1.93698e-09	8.76674e-10	1.32046e-08	-2.16311e-09	9.87074e-10	-1.93945e-09	2.96928e-09	4.17435e-09	-1.17888e-08	1.79633e-09	5.40746e-10	7.01033e-16
-2.77521e-09	5.24156e-09	-5.88096e-09	7.00615e-09	-4.74624e-09	1.29164e-09	-2.64783e-11	2.52498e-09	1.58114e-09	-3.98335e-09	-6.56356e-09	-3.66234e-10	-7.83608e-10	-1.96338e-09	1.46499e-09	-9.47454e-09	-4.00378e-09	4.40037e-09	-7.93063e-10	1.90665e-09	8.73526e-10	1.31593e-08	-2.11976e-09	9.86771e-10	-1.90121e-09	2.94784e-09	4.1708e-09	-1.1792e-08	1.79507e-09	5.35563e-10	6.98698e-16
-2.78036e-09	5.39817e-09	-2.08635e-09	7.00593e-09	-4.74757e-09	1.30617e-09	-3.75252e-11	1.64428e-09	1.67688e-09	-3.98378e-09	-6.58093e-09	-7.64633e-11	-7.96913e-10	-1.80355e-09	1.38452e-09	-9.48049e-09	-4.00068e-09	4.40026e-09	-6.65874e-10	1.91267e-09	8.88288e-10	1.27781e-08	-2.0099e-09	9.92151e-10	-1.61175e-09	3.01247e-09	4.17139e-09	-1.18035e-08	1.79494e-09	5.36983e-10	6.55405e-16
-2.78756e-09	4.87579e-09	-5.16027e-09	7.00613e-09	-4.74742e-09	1.3191e-09	-3.28857e-11	2.20899e-09	1.64848e-09	-3.98397e-09	-6.56508e-09	-5.21801e-11	-7.98209e-10	1.47621e-10	1.19176e-09	-9.4682e-09	-4.00273e-09	4.44251e-09	1.42601e-09	1.90424e-09	8.85683e-10	1.3028e-08	-2.16166e-09	9.99152e-10	-1.52069e-09	3.04632e-09	4.17397e-09	-3.99298e-09	1.79485e-09	5.40808e-10	5.55909e-16
-2.78101e-09	4.77268e-09	-2.47387e-09	7.00608e-09	-2.19665e-09	1.31792e-09	-2.94225e-11	2.28124e-09	1.63076e-09	-3.98381e-09	-6.64327e-09	-6.8339e-11	-8.81469e-10	-5.42263e-10	1.36368e-09	-9.47047e-09	-4.00451e-09	4.44038e-09	-8.21956e-11	1.91171e-09	8.87837e-10	1.28831e-08	-2.21829e-09	9.95073e-10	-1.26193e-09	3.05053e-09	4.17241e-09	-5.12559e-09	1.78601e-09	5.41803e-10	5.22924e-16
-2.78618e-09	4.51663e-09	-2.79843e-09	7.00607e-09	-4.74818e-09	1.31762e-09	-3.08694e-11	2.2367e-09	1.62051e-09	-3.98375e-09	-7.8983e-10	-1.26135e-10	-7.95979e-10	-1.07163e-09	1.34401e-09	-9.47787e-09	-4.00213e-09	4.42263e-09	-1.19828e-10	1.90347e-09	8.90575e-10	1.30017e-08	-2.16304e-09	9.99428e-10	-1.51119e-09	3.11245e-09	4.17298e-09	-4.42464e-09	1.77015e-09	5.42305e-10	4.94038e-16
-2.78174e-09	4.76113e-09	-2.15784e-09	7.00603e-09	-3.16307e-09	1.31865e-09	-2.93357e-11	2.23449e-09	1.63189e-09	-3.98384e-09	-2.83054e-09	-8.30837e-11	-8.06286e-10	-1.01979e-09	1.26683e-09	-9.46999e-09	-4.00305e-09	4.42319e-09	-4.54595e-11	1.90811e-09	8.90406e-10	1.29461e-08	-2.18109e-09	9.95382e-10	-1.44093e-09	3.12047e-09	4.17168e-09	-4.52154e-09	1.78415e-09	5.43286e-10	4.86926e-16
-2.78252e-09	4.23822e-09	-2.32708e-09	7.00597e-09	-2.73945e-09	1.31834e-09	-3.07113e-11	2.26284e-09	1.62886e-09	-3.98377e-09	-2.82758e-09	-9.14971e-11	-8.04275e-10	-7.99664e-10	1.27659e-09	-9.47381e-09	-4.00329e-09	4.42907e-09	-1.16694e-10	1.90618e-09	8.88396e-10	1.29525e-08	-2.19883e-09	9.93442e-10	-1.22603e-09	3.06396e-09	4.1732e-09	-3.96067e-09	1.78154e-09	5.41561e-10	4.74893e-16
-2.78324e-09	4.24871e-09	-2.18943e-09	7.00813e-09	-2.38396e-09	1.31023e-09	-3.09105e-11	2.243e-09	1.62462e-09	-3.9836e-09	-2.87091e-09	-8.82642e-11	3.64134e-10	-9.99142e-10	1.29171e-09	-9.47779e-09	-4.00296e-09	4.42539e-09	1.00491e-10	1.90746e-09	1.04108e-09	1.19993e-08	-2.18984e-09	7.84306e-10	-1.20929e-09	3.0582e-09	4.17038e-09	-4.43467e-09	1.70808e-09	5.4071e-10	4.52341e-16
-2.78324e-09	4.04613e-09	-2.40366e-09	7.00887e-09	-2.46553e-09	1.31619e-09	-3.01895e-11	2.25518e-09	1.62723e-09	-3.98367e-09	-2.28324e-09	-8.55346e-11	-6.65325e-10	-8.60323e-10	1.29594e-09	-9.47408e-09	-4.00336e-09	4.42664e-09	-2.4669e-11	1.90674e-09	9.10645e-10	1.20567e-08	-2.1808e-09	7.61115e-10	-1.34723e-09	3.06732e-09	4.17238e-09	-4.1208e-09	1.71959e-09	5.4164e-10	4.47925e-16
-2.78357e-09	4.05425e-09	-2.43692e-09	7.00821e-09	-2.51049e-09	1.31407e-09	-3.03818e-11	2.24749e-09	6.88548e-10	-3.98374e-09	-2.16336e-09	-9.04953e-11	-3.53034e-10	-9.16888e-10	1.29394e-09	-2.28998e-09	-4.00372e-09	4.42713e-09	-1.05945e-11	1.90686e-09	9.31276e-10	1.20532e-08	-2.18716e-09	8.46698e-10	-1.31885e-09	3.07103e-09	4.17135e-09	-4.28523e-09	1.73672e-09	5.40649e-10	3.62392e-16
-2.78234e-09	4.16922e-09	-2.4304e-09	6.65151e-09	-2.57824e-09	1.30856e-09	-3.01502e-11	2.25455e-09	4.06401e-10	-3.98373e-09	-2.4135e-09	-9.00311e-11	-2.38481e-10	-8.95696e-10	1.28787e-09	-3.64387e-10	-4.00329e-09	4.44613e-09	4.51679e-11	1.90643e-09	1.08887e-09	1.20992e-08	-2.18959e-09	8.04983e-10	-1.27724e-09	3.07171e-09	4.17115e-09	-4.19217e-09	1.74205e-09	5.39891e-10	3.5505e-16
-2.78247e-09	4.11382e-09	-2.42611e-09	6.66516e-09	-2.54812e-09	1.31119e-09	-3.01651e-11	2.25428e-09	4.66522e-10	-3.98374e-09	-2.40071e-09	-9.01368e-11	-2.43116e-10	-8.96764e-10	1.28831e-09	-6.72214e-10	-4.00331e-09	4.44199e-09	4.18451e-11	1.90644e-09	1.08223e-09	1.20985e-08	-2.18953e-09	8.07887e-10	-1.28297e-09	3.07166e-09	4.17117e-09	-4.19502e-09	1.74202e-09	5.40027e-10	3.54895e-16
-2.77836e-09	4.11176e-09	-2.43191e-09	6.68039e-09	-2.50293e-09	1.30968e-09	-3.01338e-11	2.24995e-09	4.32371e-10	-3.98415e-09	-2.35663e-09	-9.02745e-11	-2.50954e-10	-9.11145e-10	1.28821e-09	-4.7908e-10	-4.00339e-09	4.43337e-09	4.15505e-11	1.90664e-09	1.0524e-09	1.20632e-08	-2.18727e-09	7.89903e-10	-1.28653e-09	3.07105e-09	4.17106e-09	-4.21369e-09	1.74059e-09	5.4002e-10	3.5353e-16
-2.77268e-09	4.12129e-09	-2.4204e-09	6.54875e-09	-2.50188e-09	1.31001e-09	-3.0179e-11	2.25287e-09	6.9913e-10	-3.98494e-09	-2.30884e-09	-9.18864e-11	-2.62493e-10	-9.07139e-10	1.28796e-09	-6.61628e-10	-4.00333e-09	4.43221e-09	3.28341e-11	1.90681e-09	1.03174e-09	1.20811e-08	-2.18781e-09	7.87576e-10	-1.28441e-09	3.0709e-09	4.17124e-09	-4.2302e-09	1.74063e-09	5.40376e-10	3.52593e-16
-2.7801e-09	4.12597e-09	-2.40727e-09	6.67124e-09	-2.74048e-09	1.30916e-09	-2.75966e-11	2.23521e-09	4.86577e-10	-3.98626e-09	-1.62507e-10	-8.6503e-11	-3.21265e-10	-9.14108e-10	1.28179e-09	-7.59736e-10	-4.00328e-09	4.4407e-09	-8.74477e-11	1.97298e-09	9.19283e-10	1.02567e-08	-1.99356e-09	7.9735e-10	-1.28987e-09	3.02184e-09	4.17139e-09	-4.05505e-09	1.74099e-09	5.40337e-10	3.06858e-16
-2.78795e-09	4.06908e-09	-2.39904e-09	6.58988e-09	-2.67522e-09	1.30953e-09	-2.73496e-11	2.16376e-09	4.90446e-10	-3.98596e-09	-3.1617e-10	-8.65766e-11	-3.20808e-10	-9.12296e-10	1.28383e-09	-6.04659e-10	-4.00329e-09	4.08039e-09	-6.29892e-11	2.1301e-09	9.28188e-10	1.02767e-08	-2.11254e-09	7.97341e-10	-1.28879e-09	2.97814e-09	4.18016e-09	-4.14945e-09	1.74138e-09	5.40285e-10	3.03586e-16
-2.77956e-09	4.13411e-09	-2.42726e-09	6.67448e-09	-2.71113e-09	1.30932e-09	-2.83317e-11	2.14358e-09	4.91305e-10	-3.98581e-09	-4.42904e-11	-8.59349e-11	-3.21482e-10	-9.12278e-10	1.28635e-09	-7.46315e-10	-4.00315e-09	4.4397e-09	-2.77806e-11	1.93913e-09	9.8195e-10	1.03667e-08	-2.03826e-09	8.03586e-10	-1.28781e-09	2.75531e-09	1.63794e-09	-4.1124e-09	1.74397e-09	5.42466e-10	2.93113e-16
-2.77902e-09	4.09459e-09	-2.42447e-09	6.65744e-09	-2.62395e-09	1.30824e-09	-2.78688e-11	2.18546e-09	5.00754e-10	-3.98609e-09	-4.21592e-10	-8.7424e-11	-3.10178e-10	-9.12197e-10	1.28211e-09	-6.35503e-10	-4.00271e-09	4.11752e-09	-2.13386e-11	2.04604e-09	9.75731e-10	1.03904e-08	-2.00976e-09	7.97937e-10	-1.28752e-09	2.45497e-09	9.91412e-10	-4.08431e-09	1.74373e-09	5.40993e-10	2.86795e-16
-2.77934e-09	4.12995e-09	-2.41712e-09	6.65013e-09	-2.66947e-09	1.30867e-09	-2.80473e-11	2.15685e-09	4.91837e-10	-3.98568e-09	-4.95756e-10	-8.69301e-11	-3.05859e-10	-9.11975e-10	1.28217e-09	-6.66619e-10	-4.00319e-09	3.92699e-09	-2.99686e-11	2.12628e-09	9.79027e-10	1.03643e-08	-2.02107e-09	7.99226e-10	-1.28627e-09	2.17508e-09	6.99128e-10	-4.09555e-09	1.75065e-09	5.48417e-10	2.83816e-16
-2.7776e-09	2.42114e-09	-2.42319e-09	6.64805e-09	-2.6563e-09	1.30906e-09	-2.78428e-11	2.14023e-09	4.9658e-10	-3.98588e-09	-2.8503e-10	-8.69324e-11	-4.50867e-10	-9.06825e-10	1.28356e-09	-7.05286e-10	-4.00782e-09	4.05876e-09	-2.40309e-11	2.01506e-09	9.71683e-10	1.03597e-08	-2.02638e-09	7.989e-10	-1.28641e-09	2.28004e-09	1.36103e-09	-3.47229e-09	1.74412e-09	5.79809e-10	2.7014e-16
-2.77812e-09	4.11778e-09	-2.4168e-09	3.18996e-09	-2.67859e-09	1.30917e-09	-2.78121e-11	2.15416e-09	5.07395e-10	-3.98527e-09	-2.86276e-10	-8.47883e-11	-4.42967e-10	-9.03729e-10	1.28284e-09	-6.8721e-10	-4.01221e-09	4.03767e-09	-2.16787e-11	2.04858e-09	9.71376e-10	1.03646e-08	-2.02415e-09	7.95907e-10	-1.2841e-09	2.28651e-09	1.67835e-09	-2.52732e-09	1.74506e-09	5.64839e-10	2.42723e-16
-2.77882e-09	2.81795e-09	-2.41833e-09	5.0495e-09	-2.66987e-09	1.30912e-09	-2.78781e-11	2.15396e-09	5.00415e-10	-4.0374e-09	-1.81226e-10	-8.83298e-11	-3.8337e-10	-9.1903e-10	1.31696e-09	-7.15637e-10	-4.00555e-09	4.02634e-09	-2.18705e-11	2.04567e-09	9.66079e-10	8.69451e-09	-2.01942e-09	7.95716e-10	-1.28546e-09	2.30237e-09	1.06449e-09	-2.71066e-09	1.74926e-09	6.94746e-10	2.16977e-16
-2.77798e-09	3.00394e-09	-2.41671e-09	4.70464e-09	-2.66521e-09	1.3091e-09	-2.78172e-11	2.15552e-09	5.04353e-10	-4.02861e-09	-2.11002e-10	-9.11433e-11	-4.16316e-10	-9.2108e-10	1.31035e-09	-6.96213e-10	-4.01002e-09	4.03808e-09	-2.16708e-11	1.97931e-09	9.57977e-10	8.12836e-09	-2.02529e-09	7.91783e-10	-1.28416e-09	2.26194e-09	1.23969e-09	-2.70659e-09	1.7478e-09	7.03584e-10	2.05138e-16
-2.77816e-09	3.36472e-09	-2.4165e-09	3.91393e-09	-2.66568e-09	1.30914e-09	-2.78182e-11	2.12077e-09	5.01689e-10	-3.99775e-09	-2.50417e-10	-8.80831e-11	-4.1816e-10	-9.39334e-10	1.28835e-09	-7.00288e-10	-4.00952e-09	4.02959e-09	-2.36769e-11	2.00737e-09	9.67863e-10	8.28961e-09	-2.02317e-09	7.96026e-10	-1.28538e-09	2.25251e-09	1.25064e-09	-2.32595e-09	1.74599e-09	7.01109e-10	2.00993e-16
-2.77806e-09	2.79648e-09	-2.4162e-09	4.17752e-09	-2.66607e-09	1.3091e-09	-2.78159e-11	2.12793e-09	5.04079e-10	-4.02767e-09	-2.05536e-10	-8.91785e-11	-4.13527e-10	-9.55759e-10	1.29247e-09	-6.95791e-10	-4.00994e-09	4.03626e-09	-2.21761e-11	1.986e-09	9.61835e-10	8.19784e-09	-2.0241e-09	7.90039e-10	-1.28503e-09	2.22694e-09	1.22499e-09	-2.48287e-09	1.74716e-09	7.02543e-10	1.98932e-16
-2.77799e-09	2.83074e-09	-2.41686e-09	3.9487e-09	-2.6658e-09	1.3091e-09	-2.78306e-11	2.13345e-09	5.03332e-10	-4.02593e-09	-2.05749e-10	-8.90633e-11	-4.06255e-10	-9.17223e-10	1.29282e-09	-6.95515e-10	-4.01011e-09	4.03198e-09	-2.35472e-11	1.99464e-09	9.63322e-10	8.23932e-09	-2.02393e-09	7.9102e-10	-1.28515e-09	2.05955e-09	1.25234e-09	-2.51979e-09	1.74703e-09	6.90846e-10	1.97403e-16
-2.77789e-09	2.95617e-09	-9.95134e-10	3.92234e-09	-2.66566e-09	1.30946e-09	-2.78372e-11	2.13058e-09	5.01684e-10	-4.02182e-09	-2.30244e-10	-8.90209e-11	-3.94088e-10	-9.48759e-10	1.29385e-09	-7.11735e-10	-4.00908e-09	4.03008e-09	-2.04134e-11	2.00662e-09	9.64977e-10	8.24569e-09	-1.67444e-09	7.93394e-10	-1.28541e-09	2.11047e-09	1.21896e-09	-2.42517e-09	1.74685e-09	6.77789e-10	1.91597e-16
-2.77786e-09	2.97868e-09	-1.35093e-09	3.92507e-09	-2.66538e-09	1.30882e-09	-2.75736e-11	2.13133e-09	5.01834e-10	-2.52715e-09	-2.23121e-10	-2.00208e-10	-3.53645e-10	-9.36344e-10	1.29483e-09	-7.05376e-10	-4.01099e-09	4.03965e-09	-1.92374e-11	2.01262e-09	9.65085e-10	8.23964e-09	-1.95852e-09	7.935e-10	-1.28528e-09	2.1321e-09	1.26823e-09	-2.44077e-09	1.7468e-09	6.76538e-10	1.84104e-16
-2.77789e-09	2.89107e-09	-1.0947e-09	3.97915e-09	-2.66644e-09	1.30932e-09	-2.70465e-11	2.13225e-09	5.0018e-10	-2.5057e-09	-2.11955e-10	-9.17376e-11	-4.02168e-10	-9.32762e-10	1.29461e-09	-7.09298e-10	-4.01221e-09	4.03481e-09	-1.75124e-11	2.00626e-09	9.53646e-10	8.22417e-09	-2.02355e-09	7.93445e-10	-1.28543e-09	2.13874e-09	1.24176e-09	-2.4265e-09	1.74638e-09	6.88251e-10	1.83125e-16
-2.7775e-09	2.95751e-09	-1.13038e-09	3.92412e-09	-2.66538e-09	1.31027e-09	-2.69378e-11	2.12859e-09	4.99954e-10	-2.61908e-09	-2.18294e-10	-1.3913e-10	-3.93466e-10	-9.39608e-10	1.29636e-09	-7.0446e-10	-4.01257e-09	4.04334e-09	-1.77162e-11	2.00854e-09	9.29416e-10	8.21726e-09	-1.76268e-09	7.93342e-10	-1.28549e-09	2.06524e-09	1.24386e-09	-2.44771e-09	1.67506e-09	6.72849e-10	1.82204e-16
-2.77787e-09	1.57319e-09	-9.2525e-10	3.95552e-09	-2.66583e-09	1.32261e-09	-1.93708e-11	2.12187e-09	4.9969e-10	-2.62283e-09	-2.15007e-10	-1.06074e-10	-3.89836e-10	-9.41371e-10	1.29288e-09	-7.01642e-10	-4.01188e-09	4.04478e-09	-2.48273e-10	2.00606e-09	7.41908e-10	8.22939e-09	-1.87114e-09	7.93254e-10	-1.28583e-09	2.09263e-09	1.24739e-09	-2.42893e-09	1.66046e-09	6.7556e-10	1.76087e-16
-2.77783e-09	1.66487e-09	-9.97311e-10	3.95881e-09	-2.6659e-09	1.32098e-09	-2.47631e-11	2.12051e-09	4.99809e-10	-2.62121e-09	-2.16408e-10	-1.06407e-10	-3.94647e-10	-9.40488e-10	1.29497e-09	-7.02721e-10	-4.01121e-09	4.04197e-09	-1.3173e-10	2.00714e-09	6.68433e-10	6.22971e-09	-1.89076e-09	7.97591e-10	-1.28725e-09	2.12261e-09	1.24277e-09	-2.42626e-09	1.72852e-09	6.77558e-10	1.47875e-16
-2.77783e-09	1.66487e-09	-9.97311e-10	3.95881e-09	-2.6659e-09	1.32098e-09	-2.47631e-11	2.12051e-09	4.99809e-10	-2.62121e-09	-2.16408e-10	-1.06407e-10	-3.94647e-10	-9.40488e-10	1.29497e-09	-7.02721e-10	-4.01121e-09	4.04197e-09	-1.3173e-10	2.00714e-09	6.68433e-10	6.22971e-09	-1.89076e-09	7.97591e-10	-1.28725e-09	2.12261e-09	1.24277e-09	-2.42626e-09	1.72852e-09	6.77558e-10	1.47875e-16
-2.77733e-09	1.14639e-09	-1.02304e-09	3.94746e-09	-2.66579e-09	1.17331e-09	-1.744e-11	2.12208e-09	5.00565e-10	-2.62225e-09	-2.16853e-10	-1.11337e-10	-3.92513e-10	-9.22144e-10	1.27899e-09	-7.01405e-10	-4.01353e-09	4.04069e-09	-1.37154e-10	2.01463e-09	6.25508e-10	5.9674e-09	-1.85626e-09	1.03601e-09	-1.30146e-09	2.05612e-09	1.24402e-09	-2.4542e-09	1.64343e-09	6.68764e-10	1.42635e-16
-2.77709e-09	3.39674e-10	-1.04081e-09	3.94261e-09	-2.66568e-09	1.33597e-09	-1.6722e-11	2.12499e-09	4.9993e-10	-2.58452e-09	-2.17294e-10	-1.11948e-10	-3.91709e-10	-9.36645e-10	1.28817e-09	-7.02988e-10	-4.0134e-09	4.03988e-09	-5.1149e-11	2.00564e-09	6.20152e-10	6.03968e-09	-1.8605e-09	9.85531e-10	-1.28834e-09	1.98711e-09	1.2468e-09	-2.44496e-09	1.67483e-09	6.7555e-10	1.42186e-16
-2.77715e-09	9.30511e-10	-1.0349e-09	3.94575e-09	-2.66593e-09	1.26919e-09	-1.72563e-11	2.12299e-09	5.00367e-10	-2.61996e-09	-2.1649e-10	-1.10842e-10	-3.92339e-10	-9.25156e-10	1.28184e-09	-7.02396e-10	-4.01428e-09	4.0404e-09	-1.36044e-10	2.00856e-09	5.79462e-10	6.01697e-09	-1.86402e-09	9.58672e-10	-1.29398e-09	9.28556e-10	1.24445e-09	-2.43936e-09	1.64954e-09	6.70869e-10	1.39396e-16
-2.77708e-09	6.28626e-10	-1.04667e-09	3.94683e-09	-2.66639e-09	1.28553e-09	-1.67622e-11	2.12253e-09	5.00195e-10	-2.6184e-09	-2.16138e-10	-1.1133e-10	-3.92028e-10	-9.27568e-10	1.27937e-09	-7.02542e-10	-4.0144e-09	4.04002e-09	-1.22348e-10	2.01046e-09	5.03986e-10	6.01171e-09	-9.40418e-10	1.03475e-09	-1.29182e-09	1.07614e-09	1.24449e-09	-2.45974e-09	1.65886e-09	6.71784e-10	1.36831e-16
-2.77724e-09	7.38524e-10	-1.03767e-09	3.94632e-09	-2.66595e-09	1.29821e-09	-1.94534e-11	2.12323e-09	5e-10	-2.61924e-09	-2.16523e-10	-1.11476e-10	-3.91126e-10	-9.30578e-10	1.28776e-09	-7.02595e-10	-4.01357e-09	4.04023e-09	-1.15965e-10	1.47754e-09	5.80759e-10	6.03092e-09	-8.84099e-10	9.96233e-10	-1.29058e-09	1.15965e-09	1.24384e-09	-2.44656e-09	1.67325e-09	6.73278e-10	1.35459e-16
-2.77701e-09	6.61366e-10	-1.03588e-09	3.94695e-09	-2.66597e-09	1.27195e-09	-1.79341e-11	2.1239e-09	5.00054e-10	-2.60857e-09	-2.15104e-10	-1.114e-10	-3.91938e-10	-9.29461e-10	1.32106e-09	-7.02905e-10	-4.01412e-09	4.04008e-09	-1.14212e-10	1.35465e-09	5.08985e-10	6.02311e-09	-1.02007e-09	9.30482e-10	-1.29592e-09	9.91456e-10	1.24513e-09	-2.4392e-09	1.662e-09	6.73775e-10	1.34513e-16
-2.77701e-09	6.61366e-10	-1.03588e-09	3.94695e-09	-2.66597e-09	1.27195e-09	-1.79341e-11	2.1239e-09	5.00054e-10	-2.60857e-09	-2.15104e-10	-1.114e-10	-3.91938e-10	-9.29461e-10	1.32106e-09	-7.02905e-10	-4.01412e-09	4.04008e-09	-1.14212e-10	1.35465e-09	5.08985e-10	6.02311e-09	-1.02007e-09	9.30482e-10	-1.29592e-09	9.91456e-10	1.24513e-09	-2.4392e-09	1.662e-09	6.73775e-10	1.34513e-16
-2.77724e-09	6.65786e-10	-9.18222e-10	3.94643e-09	-2.66587e-09	1.27663e-09	-1.80889e-11	2.12351e-09	5.00065e-10	-2.61284e-09	-2.1516e-10	-1.11362e-10	-3.91906e-10	-9.29188e-10	3.85391e-10	-7.06091e-10	-4.01401e-09	4.04019e-09	-1.14655e-10	1.38315e-09	5.39997e-10	6.02499e-09	-9.96123e-10	9.57374e-10	-1.29432e-09	9.98783e-10	1.23466e-09	-2.44106e-09	1.6656e-09	6.73187e-10	1.32866e-16
-2.77712e-09	6.66883e-10	-8.89733e-10	3.94652e-09	-2.66588e-09	1.27507e-09	-1.82409e-11	2.12367e-09	5.00049e-10	-2.61256e-09	-2.1515e-10	-1.11359e-10	-3.91664e-10	-9.29475e-10	4.2685e-10	-7.07011e-10	-4.014e-09	4.04021e-09	-1.12659e-10	1.37949e-09	5.20421e-10	6.02478e-09	-9.61664e-10	9.52889e-10	-1.29374e-09	1.007e-09	1.2354e-09	-2.44324e-09	1.66566e-09	6.733e-10	1.32765e-16
-2.77708e-09	6.64735e-10	-9.35626e-10	3.94644e-09	-2.66593e-09	1.2756e-09	-1.82354e-11	2.1236e-09	5.00058e-10	-2.61007e-09	-2.15134e-10	-1.11286e-10	-3.91264e-10	-9.29331e-10	3.52319e-10	-7.0894e-10	-4.01403e-09	4.0402e-09	-1.10891e-10	1.32761e-09	5.29297e-10	6.02328e-09	-9.59071e-10	9.50954e-10	-1.29497e-09	9.93943e-10	1.23812e-09	-2.44296e-09	1.66705e-09	6.73637e-10	1.32606e-16
-2.77667e-09	6.82611e-10	-9.60363e-10	3.94639e-09	-2.66594e-09	1.26772e-09	-1.81218e-11	2.12354e-09	5.00055e-10	-2.61009e-09	-2.12672e-10	-1.11308e-10	-2.57022e-10	-9.28983e-10	3.42195e-10	-7.09572e-10	-4.01725e-09	4.04034e-09	-1.97189e-11	3.36617e-10	5.23787e-10	6.02352e-09	-9.90332e-10	9.33358e-10	-1.29451e-09	9.93957e-10	1.24781e-09	-2.44375e-09	1.66672e-09	6.73553e-10	1.30976e-16
-2.77721e-09	3.10627e-10	-2.15788e-12	3.94642e-09	-2.66593e-09	1.27489e-09	-1.77247e-11	2.1235e-09	5.00053e-10	-2.61136e-09	-2.1508e-10	-1.11407e-10	-3.49847e-10	-9.29215e-10	2.94199e-10	-7.1106e-10	-4.01792e-09	4.04146e-09	-1.03227e-10	7.71883e-10	5.25831e-10	6.02416e-09	-9.79745e-10	9.52205e-10	-1.29462e-09	1.00331e-09	1.21802e-09	-2.4437e-09	1.66956e-09	6.73143e-10	1.30227e-16
-2.77709e-09	4.06958e-10	-3.21318e-10	3.94642e-09	-2.66592e-09	1.27588e-09	-1.79443e-11	2.12357e-09	5.00056e-10	-2.612e-09	-2.14173e-10	-1.11426e-10	-3.84917e-10	-9.29191e-10	3.38226e-10	-7.10466e-10	-4.01531e-09	4.04437e-09	-9.04565e-11	5.24926e-10	5.2576e-10	6.02445e-09	-9.70632e-10	9.57154e-10	-1.29504e-09	9.93983e-10	1.2067e-09	-2.44329e-09	1.66695e-09	6.72824e-10	1.30076e-16
-2.77814e-09	4.16066e-10	-3.85002e-10	3.94642e-09	-2.66589e-09	1.25775e-09	-1.79759e-11	2.12355e-09	5.00059e-10	-2.61099e-09	-2.14516e-10	-1.11364e-10	-3.30619e-10	-9.28259e-10	3.29035e-10	-6.7633e-10	-4.01454e-09	4.04096e-09	-1.02569e-10	5.71939e-10	5.26636e-10	6.02394e-09	-9.74992e-10	1.35781e-10	-1.29432e-09	9.9331e-10	1.21911e-09	-2.44315e-09	1.6688e-09	6.7612e-10	1.29152e-16
-2.77782e-09	3.62012e-10	-2.09586e-10	3.94643e-09	-2.66591e-09	1.25954e-09	-1.80213e-11	2.12353e-09	5.00057e-10	-2.61042e-09	-2.14392e-10	-1.11368e-10	-3.49633e-10	-9.28549e-10	3.35117e-10	-7.00145e-10	-4.01586e-09	4.04233e-09	-8.91355e-11	5.69934e-10	5.25544e-10	6.0242e-09	-9.74809e-10	1.82752e-11	-1.2944e-09	9.93767e-10	1.22893e-09	-2.44333e-09	1.66751e-09	6.74065e-10	1.29075e-16
-2.77725e-09	3.58475e-10	-2.46789e-10	3.94165e-09	-2.66591e-09	1.26861e-09	-1.82149e-11	2.12356e-09	4.98799e-10	-2.6109e-09	-2.15041e-10	-1.43212e-10	-4.12647e-10	-9.27713e-10	3.00824e-10	-6.85977e-10	-4.01598e-09	4.04137e-09	-9.43712e-11	5.78696e-10	5.25656e-10	6.02302e-09	-9.77156e-10	2.41032e-10	-1.29333e-09	9.74014e-10	8.2415e-10	-1.95187e-09	1.66754e-09	6.75128e-10	1.26107e-16
-2.77828e-09	1.1474e-10	-3.07314e-10	3.94381e-09	-2.66588e-09	1.2692e-09	-1.93245e-11	2.12364e-09	4.99251e-10	-2.61111e-09	-2.14948e-10	-1.22743e-10	-3.47451e-10	-9.2782e-10	2.64889e-10	-6.6391e-10	-4.01458e-09	4.0412e-09	-1.00963e-10	6.10099e-10	5.26245e-10	6.02333e-09	-9.76373e-10	1.94478e-10	-1.29335e-09	9.85998e-10	-8.20605e-12	-2.02658e-09	1.668e-09	6.74752e-10	1.25598e-16
-2.77799e-09	2.69833e-10	-2.71565e-10	3.94577e-09	-2.6659e-09	1.26549e-09	-1.41931e-11	1.96219e-09	4.98724e-10	-2.61093e-09	-2.13039e-10	-1.15435e-10	-3.65517e-10	-9.28249e-10	3.17731e-10	-6.80638e-10	-4.01565e-09	4.04137e-09	-9.60653e-11	5.91533e-10	5.26137e-10	6.02356e-09	-9.80017e-10	8.88979e-12	-1.29336e-09	9.81612e-10	2.29688e-10	-2.03723e-09	1.66795e-09	6.75654e-10	1.25092e-16
-2.77807e-09	3.19194e-10	-2.80444e-10	3.94599e-09	-2.6659e-09	1.26757e-09	-1.81181e-11	1.99577e-09	4.99035e-10	-2.61093e-09	-2.13998e-10	-1.17485e-10	-3.968e-10	-9.27966e-10	3.13388e-10	-6.76033e-10	-4.01559e-09	1.07907e-09	-9.77488e-11	5.94511e-10	5.26013e-10	6.02354e-09	-9.78094e-10	2.0681e-10	-1.29525e-09	9.82241e-10	3.61341e-10	-2.08262e-09	1.66791e-09	6.75107e-10	1.10425e-16
-2.77807e-09	3.19194e-10	-2.80444e-10	3.94599e-09	-2.6659e-09	1.26757e-09	-1.81181e-11	1.99577e-09	4.99035e-10	-2.61093e-09	-2.13998e-10	-1.17485e-10	-3.968e-10	-9.27966e-10	3.13388e-10	-6.76033e-10	-4.01559e-09	1.07907e-09	-9.77488e-11	5.94511e-10	5.26013e-10	6.02354e-09	-9.78094e-10	2.0681e-10	-1.29525e-09	9.82241e-10	3.61341e-10	-2.08262e-09	1.66791e-09	6.75107e-10	1.10425e-16
-2.77805e-09	2.80534e-10	-2.7399e-10	3.94482e-09	-2.66589e-09	1.26791e-09	-1.7023e-11	2.00652e-09	4.99109e-10	-2.61089e-09	-2.1416e-10	-1.18868e-10	-3.76719e-10	-9.2785e-10	3.05855e-10	-6.77491e-10	-4.01531e-09	1.17476e-09	-9.81761e-11	5.8823e-10	5.26078e-10	6.02338e-09	-9.78465e-10	1.50554e-10	-1.29394e-09	9.84767e-10	2.09196e-10	-2.05337e-09	1.66801e-09	6.74939e-10	1.10393e-16
-2.778e-09	2.5667e-10	-2.64529e-10	3.94541e-09	-2.6659e-09	1.26787e-09	-1.73639e-11	2.00634e-09	4.99029e-10	-2.61089e-09	-2.13903e-10	-1.19104e-10	-3.86551e-10	-9.27984e-10	3.04426e-10	-6.77869e-10	-4.01523e-09	1.12908e-09	-9.79077e-11	5.91362e-10	5.26091e-10	6.02349e-09	-9.77891e-10	1.37315e-10	-1.29406e-09	9.83073e-10	2.89165e-10	-2.03745e-09	1.66801e-09	6.75093e-10	1.10252e-16
-2.77804e-09	2.65975e-10	-2.69725e-10	3.94508e-09	-2.66588e-09	1.26769e-09	-1.67722e-11	1.99988e-09	3.6287e-10	-2.61451e-09	-2.13887e-10	-1.19046e-10	-3.91616e-10	-2.32514e-10	3.0327e-10	-6.7683e-10	-4.01535e-09	1.14531e-09	-9.76131e-11	5.92592e-10	5.26086e-10	6.02349e-09	-9.77791e-10	1.52326e-10	-1.29453e-09	9.83511e-10	2.80676e-10	-2.0428e-09	1.66799e-09	6.7511e-10	1.0939e-16
-2.77802e-09	2.61877e-10	-2.65732e-10	3.94519e-09	-2.66589e-09	1.26779e-09	-1.68316e-11	1.99861e-09	3.98082e-10	-2.6115e-09	-2.1401e-10	-1.19254e-10	-3.84521e-10	-2.40571e-10	3.03888e-10	-6.77715e-10	-4.01533e-09	1.14232e-09	-9.8137e-11	5.9279e-10	5.26095e-10	6.02346e-09	-9.78236e-10	1.42676e-10	-1.29407e-09	9.83153e-10	2.60267e-10	-2.03782e-09	1.668e-09	6.75063e-10	1.0935e-16
-2.77801e-09	2.63661e-10	-2.58582e-10	3.94507e-09	-2.59778e-09	1.26772e-09	-1.71876e-11	1.99838e-09	4.22993e-10	-2.61211e-09	-2.1396e-10	-1.24032e-10	-3.86969e-10	-1.50521e-10	3.06093e-10	-6.77275e-10	-4.01532e-09	1.14033e-09	-1.02748e-10	5.92434e-10	5.26087e-10	6.02346e-09	-9.77908e-10	1.49606e-10	-1.2944e-09	9.83171e-10	2.74606e-10	-2.03988e-09	1.668e-09	6.74006e-10	1.08992e-16
-2.778e-09	2.65667e-10	-1.82248e-10	3.94493e-09	-2.60417e-09	1.26769e-09	-1.71988e-11	1.99954e-09	4.3088e-10	-2.60798e-09	-2.13923e-10	-1.23694e-10	-3.86552e-10	-1.87089e-10	3.04694e-10	-6.77122e-10	-4.01533e-09	1.15273e-09	-1.01606e-10	5.91958e-10	5.2766e-10	6.00341e-09	-9.78428e-10	1.50272e-10	-1.29429e-09	9.83309e-10	2.74175e-10	-2.04076e-09	1.668e-09	6.70841e-10	1.08781e-16
-2.778e-09	2.65711e-10	-1.64918e-10	3.94503e-09	-2.57241e-09	1.26778e-09	-1.70711e-11	2.00137e-09	4.33928e-10	-2.59718e-09	-2.13948e-10	-1.24319e-10	-3.87621e-10	-2.21569e-10	3.0442e-10	-6.77143e-10	-4.01535e-09	1.144e-09	-1.00541e-10	5.92632e-10	5.26056e-10	5.9907e-09	-9.78297e-10	1.49386e-10	-1.29422e-09	9.83305e-10	2.74499e-10	-2.04076e-09	1.66797e-09	6.73301e-10	1.08409e-16
-2.77801e-09	3.20032e-10	-2.05254e-10	2.19294e-09	-2.59606e-09	1.36233e-09	1.73629e-11	2.00152e-09	4.10906e-10	-2.18143e-09	-2.13933e-10	-1.22626e-10	-3.36953e-10	-2.04631e-10	3.04251e-10	-6.77195e-10	-4.01536e-09	1.1432e-09	-1.01195e-10	8.37655e-10	5.44138e-10	6.00474e-09	-9.7822e-10	1.21098e-10	-1.29411e-09	9.8236e-10	2.73075e-10	-2.03952e-09	1.66795e-09	6.68478e-10	9.6537e-17
-2.77801e-09	4.70873e-10	-2.08186e-10	2.14859e-09	-2.60156e-09	1.35905e-09	3.0309e-10	2.00166e-09	3.95458e-10	-2.07857e-09	-2.13905e-10	-1.22025e-10	-2.12576e-10	-1.83824e-10	3.04071e-10	-6.77211e-10	-4.01536e-09	1.1447e-09	-1.02702e-10	6.23712e-10	5.37755e-10	5.99434e-09	-9.78113e-10	1.11347e-10	-1.29269e-09	9.82077e-10	2.79475e-10	-2.03935e-09	1.66795e-09	6.69094e-10	9.56058e-17
-2.77801e-09	4.70873e-10	-2.08186e-10	2.14859e-09	-2.60156e-09	1.35905e-09	3.0309e-10	2.00166e-09	3.95458e-10	-2.07857e-09	-2.13905e-10	-1.22025e-10	-2.12576e-10	-1.83824e-10	3.04071e-10	-6.77211e-10	-4.01536e-09	1.1447e-09	-1.02702e-10	6.23712e-10	5.37755e-10	5.99434e-09	-9.78113e-10	1.11347e-10	-1.29269e-09	9.82077e-10	2.79475e-10	-2.03935e-09	1.66795e-09	6.69094e-10	9.56058e-17
-2.77801e-09	4.42599e-10	-2.0832e-10	2.15086e-09	-2.60159e-09	1.36164e-09	3.0426e-10	2.00175e-09	3.95684e-10	-2.07926e-09	-2.13905e-10	-1.22175e-10	-2.12321e-10	-1.83207e-10	3.04071e-10	-6.77211e-10	-4.01536e-09	1.14464e-09	-1.02707e-10	6.24086e-10	5.36177e-10	5.99494e-09	-9.78073e-10	9.75417e-11	-1.29267e-09	9.82076e-10	2.79342e-10	-2.03933e-09	1.66795e-09	6.68917e-10	9.56032e-17
-2.77801e-09	3.91304e-10	-2.07796e-10	2.16127e-09	-2.60158e-09	1.33419e-09	1.37349e-10	2.00166e-09	3.97988e-10	-2.08009e-09	-2.13904e-10	-1.2207e-10	-2.14322e-10	-1.90841e-10	3.04158e-10	-6.77214e-10	-4.01536e-09	1.14458e-09	-1.02687e-10	6.24189e-10	5.37852e-10	5.9977e-09	-9.78878e-10	8.09481e-11	-1.29345e-09	9.81838e-10	2.80549e-10	-2.03943e-09	1.66795e-09	6.70323e-10	9.5504e-17
-2.77777e-09	3.74869e-10	-2.05589e-10	1.47474e-09	-2.60193e-09	1.34573e-09	1.42886e-10	2.00189e-09	3.97019e-10	-2.08613e-09	-2.13904e-10	-1.22078e-10	-2.45664e-10	-1.91323e-10	3.03996e-10	-6.77547e-10	-4.01537e-09	1.14448e-09	-1.02691e-10	6.35615e-10	5.39693e-10	5.998e-09	-9.78662e-10	9.7405e-11	-1.29347e-09	9.78609e-10	2.80155e-10	-2.03943e-09	1.66794e-09	6.69406e-10	9.3082e-17
-2.778e-09	3.92642e-10	-2.07481e-10	2.13269e-09	-2.60192e-09	1.33998e-09	1.6649e-10	2.00167e-09	3.97741e-10	-2.11488e-09	-2.13414e-10	-1.21933e-10	-2.23783e-10	-2.58024e-10	3.04139e-10	-6.7721e-10	-2.04579e-09	1.14452e-09	-1.02592e-10	6.37957e-10	5.42506e-10	5.99698e-09	-9.83128e-10	1.11214e-10	-1.2929e-09	1.09288e-09	2.79986e-10	-2.03939e-09	1.66795e-09	6.69481e-10	8.39053e-17
-2.77798e-09	3.91747e-10	-2.06828e-10	1.73245e-09	-2.60179e-09	1.34438e-09	1.6525e-10	2.00168e-09	3.97381e-10	-2.09463e-09	-2.13475e-10	-1.2203e-10	-2.2366e-10	-2.06855e-10	3.0402e-10	-6.77311e-10	-2.21143e-09	1.14449e-09	-1.02655e-10	6.34169e-10	5.39946e-10	5.99725e-09	-9.82018e-10	8.55725e-11	-1.29308e-09	1.00534e-09	2.79868e-10	-2.03936e-09	1.66794e-09	6.69554e-10	8.27689e-17
-2.77793e-09	4.08375e-10	-2.08529e-10	1.41155e-09	-2.60188e-09	1.34021e-09	1.86816e-10	2.0017e-09	3.97102e-10	-2.09334e-09	-2.13643e-10	-1.22038e-10	-2.43778e-10	-2.02062e-10	3.04122e-10	-6.7729e-10	-2.1495e-09	1.14454e-09	-1.02477e-10	6.33692e-10	5.40337e-10	6.00891e-09	-9.80176e-10	1.05813e-10	-1.29344e-09	9.89332e-10	2.79959e-10	-2.03939e-09	1.66794e-09	6.69405e-10	8.16117e-17
-2.77788e-09	4.03751e-10	-2.08178e-10	1.6416e-09	-2.60182e-09	1.34125e-09	1.80513e-10	2.00197e-09	3.97481e-10	-2.08972e-09	-2.13762e-10	-9.22242e-11	-2.54839e-10	-2.09071e-10	3.04124e-10	-6.77218e-10	-2.18955e-09	1.14448e-09	-1.63458e-10	6.33644e-10	5.38316e-10	5.805e-09	-9.80159e-10	1.06134e-10	-1.29337e-09	9.92363e-10	2.8037e-10	-2.03935e-09	1.66789e-09	6.69389e-10	8.00827e-17
-2.77796e-09	4.0669e-10	-2.08215e-10	1.50625e-09	-2.60179e-09	1.34053e-09	1.8506e-10	2.00224e-09	3.96925e-10	-2.09019e-09	-2.13646e-10	-1.22163e-10	-2.5704e-10	-2.07117e-10	3.04137e-10	-6.77185e-10	-2.15822e-09	1.14454e-09	-1.04629e-10	6.33697e-10	5.40247e-10	5.79493e-09	-9.79882e-10	1.03017e-10	-1.29344e-09	9.98053e-10	2.79658e-10	-2.03919e-09	1.66784e-09	6.69388e-10	7.94108e-17
-2.78226e-09	4.0268e-10	-2.06188e-10	1.47417e-09	-2.60172e-09	1.34075e-09	1.89272e-10	2.0004e-09	3.97057e-10	-1.62066e-09	-2.13642e-10	-1.13941e-10	-2.45385e-10	-2.10389e-10	3.03415e-10	-6.77202e-10	-2.19241e-09	1.14492e-09	-1.22394e-10	6.34246e-10	5.33313e-10	5.79166e-09	-9.80298e-10	1.13927e-10	-1.39238e-09	1.0251e-09	1.35651e-10	-1.68953e-09	1.66789e-09	6.69327e-10	7.66495e-17
-2.78103e-09	3.92327e-10	-2.06928e-10	1.51329e-09	-2.60327e-09	1.34016e-09	1.85767e-10	2.00174e-09	3.91088e-10	-1.80803e-09	-2.13342e-10	-1.20522e-10	-2.57905e-10	-2.11596e-10	3.03312e-10	-6.78132e-10	-2.18025e-09	1.14471e-09	-1.24358e-10	6.33752e-10	5.38409e-10	5.79538e-09	-9.80115e-10	1.02768e-10	-1.31849e-09	1.01599e-09	1.27449e-10	-1.58373e-09	1.4071e-09	6.67758e-10	7.60299e-17
-2.78437e-09	4.01515e-10	-2.07498e-10	1.57199e-09	-2.60168e-09	1.34031e-09	1.79292e-10	2.00346e-09	1.96775e-10	-1.74613e-09	-2.13268e-10	-1.19002e-10	-2.50374e-10	-2.11341e-10	2.98039e-10	-6.84996e-10	-2.18783e-09	1.14507e-09	-1.32026e-10	6.34947e-10	5.39643e-10	5.76847e-09	-9.80199e-10	1.04873e-10	-1.31906e-09	1.01097e-09	5.95556e-11	-1.63929e-09	1.32474e-09	6.69438e-10	7.55646e-17
-2.78331e-09	4.03136e-10	-2.07626e-10	1.497e-09	-2.60163e-09	1.34047e-09	1.85563e-10	2.01117e-09	3.14842e-10	-1.72112e-09	-2.1445e-10	-6.04373e-11	-2.49824e-10	-2.11018e-10	3.01818e-10	-6.84829e-10	-2.1954e-09	1.14495e-09	-1.28511e-10	6.35773e-10	5.38203e-10	5.76845e-09	-9.92724e-10	1.08905e-10	-1.34192e-09	1.01275e-09	1.282e-10	-5.27343e-10	1.40372e-09	6.69295e-10	7.32689e-17
-2.78327e-09	6.13664e-11	-2.06899e-10	1.55906e-09	-2.6016e-09	1.34119e-09	1.80695e-10	2.00587e-09	2.38464e-10	-1.7458e-09	-2.16571e-10	-1.07273e-10	-2.51753e-10	-2.11527e-10	2.99966e-10	-6.83449e-10	-2.09586e-09	1.14585e-09	-1.27508e-10	6.36492e-10	5.38649e-10	5.76976e-09	-4.36982e-10	1.08489e-10	-1.31819e-09	1.01118e-09	6.959e-11	-7.15788e-10	1.38824e-09	6.5883e-10	7.22239e-17
-2.78211e-09	3.5847e-10	-2.07062e-10	1.50263e-09	-2.60346e-09	1.34055e-09	1.82942e-10	1.586e-09	2.30839e-10	-1.7049e-09	-2.14617e-10	-1.03679e-10	-2.51492e-10	-2.11384e-10	2.99569e-10	-6.8211e-10	-2.1652e-09	1.14703e-09	-1.28705e-10	6.36301e-10	5.37685e-10	5.7723e-09	-6.71476e-10	1.07103e-10	-1.33502e-09	1.0117e-09	1.09924e-10	-5.55381e-10	1.42114e-09	6.61212e-10	7.10523e-17
-2.78266e-09	1.4398e-10	-2.08787e-10	1.51957e-09	-2.61065e-09	1.34107e-09	1.82284e-10	1.59501e-09	2.41055e-10	-1.73319e-09	-2.153e-10	-9.99912e-11	-2.52208e-10	-2.11387e-10	3.00204e-10	-6.83672e-10	-2.11785e-09	1.14978e-09	-1.27025e-10	6.38257e-10	5.38499e-10	5.77143e-09	-5.82176e-10	1.03952e-10	-1.32515e-09	1.01018e-09	9.00075e-11	-3.43589e-10	1.39804e-09	6.64347e-10	7.05705e-17
-2.78234e-09	2.33795e-10	-2.10596e-10	1.5349e-09	-2.05192e-09	1.34072e-09	1.86104e-10	1.62983e-09	2.45613e-10	-6.95363e-10	-2.1623e-10	-1.04617e-10	-2.51456e-10	-2.11547e-10	3.00405e-10	-6.73027e-10	-2.1325e-09	1.14675e-09	-1.28243e-10	6.38076e-10	5.40983e-10	4.4701e-09	-6.13053e-10	1.07344e-10	-1.33017e-09	1.01162e-09	8.67373e-11	-5.85822e-10	1.41305e-09	6.64773e-10	5.2678e-17
-2.78236e-09	2.46522e-10	-2.11198e-10	1.52608e-09	-2.12886e-09	1.34083e-09	1.82733e-10	1.75059e-09	2.52461e-10	-6.42209e-10	-2.16237e-10	-1.04068e-10	-2.51764e-10	-2.11494e-10	3.00322e-10	-6.52638e-10	-2.1345e-09	1.14866e-09	-1.28285e-10	6.34515e-10	5.45127e-10	4.29924e-09	-6.32067e-10	1.06486e-10	-1.33039e-09	1.0116e-09	8.96982e-11	-5.70028e-10	1.4098e-09	6.53392e-10	5.17885e-17
-2.78256e-09	2.77776e-10	-2.13938e-10	1.52063e-09	-2.03893e-09	1.34066e-09	1.85215e-10	1.71821e-09	2.57848e-10	-3.06942e-10	-2.15955e-10	-9.6047e-11	-2.51676e-10	-2.11614e-10	3.00334e-10	-6.68295e-10	-2.15101e-09	1.14863e-09	-1.27853e-10	6.23578e-10	6.03317e-10	4.21887e-09	-6.77994e-10	1.05885e-10	-1.32956e-09	1.01169e-09	9.40619e-11	-5.1357e-10	1.40628e-09	6.32719e-10	5.04075e-17
-2.78174e-09	2.69287e-10	-2.1343e-10	1.52611e-09	-1.95512e-09	1.33491e-09	1.87689e-10	1.70858e-09	2.58061e-10	-4.49224e-10	-2.16135e-10	-1.0197e-10	-2.52016e-10	-2.11589e-10	3.00456e-10	-6.57371e-10	-2.15175e-09	1.14989e-09	-1.28333e-10	6.31849e-10	5.84388e-10	4.03751e-09	-6.31472e-10	1.05451e-10	-1.32798e-09	1.0114e-09	9.31354e-11	-5.25143e-10	1.40683e-09	6.49924e-10	4.85936e-17
-2.78174e-09	2.69287e-10	-2.1343e-10	1.52611e-09	-1.95512e-09	1.33491e-09	1.87689e-10	1.70858e-09	2.58061e-10	-4.49224e-10	-2.16135e-10	-1.0197e-10	-2.52016e-10	-2.11589e-10	3.00456e-10	-6.57371e-10	-2.15175e-09	1.14989e-09	-1.28333e-10	6.31849e-10	5.84388e-10	4.03751e-09	-6.31472e-10	1.05451e-10	-1.32798e-09	1.0114e-09	9.31354e-11	-5.25143e-10	1.40683e-09	6.49924e-10	4.85936e-17
-2.78034e-09	2.59411e-10	-1.21706e-10	1.52567e-09	-1.97308e-09	1.3352e-09	1.88394e-10	1.69966e-09	2.58843e-10	-4.99227e-10	-2.16314e-10	-1.01409e-10	-2.51966e-10	-2.10951e-10	3.00408e-10	-6.35253e-10	-2.14764e-09	1.14973e-09	-1.28625e-10	6.2919e-10	6.2246e-10	4.05622e-09	-6.23391e-10	1.06607e-10	-1.14615e-09	1.01143e-09	9.26909e-11	-5.30762e-10	1.40993e-09	6.48737e-10	4.8338e-17
-2.77978e-09	2.60836e-10	-1.92496e-10	1.52585e-09	-2.05663e-09	1.34084e-09	1.88127e-10	1.63524e-09	2.57843e-10	-4.94321e-10	-2.16312e-10	-4.68513e-11	-2.53214e-10	-2.0871e-10	3.00384e-10	-6.37653e-10	-2.14892e-09	1.14964e-09	-1.28292e-10	7.08049e-10	6.229e-10	1.27326e-09	-6.29425e-10	1.06765e-10	-1.16162e-09	1.00715e-09	9.25492e-11	-5.36859e-10	1.40664e-09	6.51556e-10	3.37996e-17
-2.77733e-09	2.6756e-10	-2.22819e-10	1.52854e-09	-2.02105e-09	1.33799e-09	2.03556e-10	8.29924e-10	2.57757e-10	-4.8226e-10	-2.16306e-10	-4.16546e-11	-2.52147e-10	-2.11191e-10	3.00337e-10	-2.59989e-11	-2.14941e-09	1.15104e-09	-1.28211e-10	6.86599e-10	6.02142e-10	1.33333e-09	-6.295e-10	1.07561e-10	-1.15212e-09	1.00837e-09	9.26978e-11	-5.2981e-10	1.40673e-09	6.54196e-10	3.13441e-17
-2.78061e-09	2.6143e-10	-2.17878e-10	1.5281e-09	-1.9983e-09	1.33885e-09	2.00414e-10	8.13545e-10	2.54311e-10	-4.45433e-10	-2.16022e-10	-8.16024e-11	-2.52064e-10	-2.09509e-10	3.00397e-10	-2.66005e-10	-2.14913e-09	1.15207e-09	-1.28308e-10	6.53723e-10	6.06081e-10	1.28487e-09	-5.16597e-10	1.05768e-10	-1.29994e-09	1.00998e-09	9.30008e-11	-5.17072e-10	9.5814e-10	6.48928e-10	3.02665e-17
-2.78451e-09	2.62947e-10	-2.17934e-10	1.5286e-09	-1.99281e-09	1.33687e-09	2.05748e-10	6.71193e-10	2.53864e-10	-4.60536e-10	-2.22463e-10	-9.50661e-11	-2.52267e-10	-2.07159e-10	3.00429e-10	-4.78535e-10	-2.15011e-09	7.34984e-10	-1.21469e-10	6.44679e-10	6.18143e-10	1.36551e-09	-5.88743e-10	1.07772e-10	-1.2084e-09	1.0053e-09	9.29956e-11	-5.30096e-10	9.59416e-10	6.46846e-10	2.95168e-17
-2.78232e-09	2.64917e-10	-2.17088e-10	1.5282e-09	-1.98547e-09	1.17925e-09	1.99767e-10	7.25557e-10	2.51813e-10	-4.53058e-10	-2.23077e-10	-8.85238e-11	-2.52202e-10	-2.08898e-10	2.99416e-10	-4.37781e-10	-2.1496e-09	8.03583e-10	-1.22987e-10	6.44745e-10	6.1637e-10	1.32731e-09	-5.96035e-10	1.06783e-10	-1.2237e-09	1.00812e-09	9.30785e-11	-5.29597e-10	9.75144e-10	6.43153e-10	2.9181e-17
-2.78144e-09	2.63073e-10	-2.2398e-10	1.52795e-09	-1.99103e-09	1.19268e-09	2.05819e-10	6.536e-10	2.50911e-10	-4.55764e-10	-2.28988e-10	-8.21909e-11	-2.52404e-10	-2.08736e-10	2.99036e-10	-3.78983e-10	-2.14963e-09	8.55093e-10	-1.26642e-10	6.42555e-10	6.12571e-10	1.32756e-09	-5.90605e-10	1.06975e-10	-1.21051e-09	8.82267e-10	1.14348e-10	-5.27532e-10	9.95793e-10	6.46119e-10	2.894e-17
-2.78223e-09	2.62908e-10	-2.23209e-10	1.52799e-09	-1.99161e-09	3.19532e-10	2.39498e-10	6.26727e-10	2.54906e-10	-4.57233e-10	-2.20774e-10	-8.4087e-11	-2.52754e-10	-2.08611e-10	2.99567e-10	-3.8005e-10	-2.14963e-09	8.60411e-10	-1.24272e-10	6.41813e-10	6.12298e-10	1.30932e-09	-5.68971e-10	1.06797e-10	-1.23132e-09	8.33616e-10	1.17519e-10	-5.28103e-10	9.24038e-10	6.46221e-10	2.73729e-17
-2.78097e-09	2.62995e-10	-2.2032e-10	1.52843e-09	-1.99354e-09	7.28321e-10	2.20526e-10	6.67719e-10	2.53629e-10	-4.55316e-10	-2.18743e-10	-8.65749e-11	-2.52527e-10	-2.07593e-10	2.92317e-10	-3.65323e-10	-2.1496e-09	8.28706e-10	-1.22571e-10	5.37921e-10	6.13115e-10	1.34439e-09	-5.72687e-10	1.07099e-10	-3.57729e-10	8.8532e-10	9.99911e-11	-5.27884e-10	9.37816e-10	6.44892e-10	2.647e-17
-2.78136e-09	3.43982e-10	-2.19474e-10	1.52848e-09	-1.79732e-09	4.43358e-10	2.28713e-10	6.49513e-10	2.53787e-10	-4.55385e-10	-2.20095e-10	-8.41255e-11	-2.52614e-10	-2.07886e-10	2.98659e-10	-3.66759e-10	-2.14953e-09	8.40617e-10	-9.59968e-11	6.35472e-10	6.09419e-10	1.3301e-09	-5.78698e-10	1.07006e-10	-4.71447e-10	9.29115e-10	1.02736e-10	-6.01448e-10	9.80544e-10	6.44695e-10	2.58598e-17
-2.7571e-09	2.68295e-10	-2.20412e-10	1.52833e-09	-1.43121e-09	5.22947e-10	2.28372e-10	6.57376e-10	2.52048e-10	-4.5565e-10	-2.21268e-10	-8.5782e-11	-2.52642e-10	-2.07968e-10	2.96122e-10	-3.65233e-10	-2.14957e-09	8.45812e-10	-1.11403e-10	5.08685e-10	6.12544e-10	1.32075e-09	-5.70257e-10	1.06992e-10	-4.60048e-10	8.84274e-10	1.02001e-10	-5.29487e-10	9.45631e-10	6.44985e-10	2.41777e-17
-2.78181e-09	4.52987e-10	-2.19322e-10	1.52925e-09	-1.42295e-09	4.93738e-10	2.29005e-10	6.19582e-10	2.54912e-10	-4.55875e-10	-2.2107e-10	-8.36938e-11	-2.53048e-10	-2.08475e-10	2.96217e-10	-3.56687e-10	-1.43835e-09	8.46316e-10	-9.68351e-11	5.06993e-10	7.35699e-11	1.32672e-09	-5.54552e-10	1.01001e-10	-5.13308e-10	9.07143e-10	1.07694e-10	-5.63854e-10	9.81078e-10	6.4427e-10	2.16148e-17
-2.77835e-09	3.67714e-10	-2.19352e-10	1.52914e-09	-1.46275e-09	3.1603e-10	2.26574e-10	6.19506e-10	2.538e-10	-4.55991e-10	-2.2078e-10	-8.40392e-11	-2.52625e-10	-2.08476e-10	2.96324e-10	-3.5669e-10	-1.48131e-09	8.45966e-10	-1.01508e-10	5.14359e-10	8.3482e-11	1.32632e-09	-5.57413e-10	1.02192e-10	-5.13614e-10	8.86151e-10	1.08024e-10	-5.59424e-10	9.76065e-10	6.44263e-10	2.15794e-17
-2.77753e-09	3.49231e-10	-2.19802e-10	1.52933e-09	-1.40417e-09	5.46079e-10	2.28211e-10	6.33156e-10	2.52524e-10	-4.56047e-10	-2.13878e-10	-8.42742e-11	-2.53156e-10	-2.08549e-10	2.96808e-10	-3.61197e-10	-1.48364e-09	8.46897e-10	-9.82702e-11	3.74927e-10	1.35559e-10	1.32401e-09	-5.56384e-10	1.0233e-10	-4.84048e-10	9.08018e-10	1.07343e-10	-5.66419e-10	9.77819e-10	6.44257e-10	2.15198e-17
-2.77324e-09	3.48591e-10	-2.19369e-10	1.52884e-09	-1.39023e-09	4.5143e-10	2.27375e-10	6.45946e-10	2.5269e-10	-4.56167e-10	-2.11767e-10	-8.41381e-11	-2.53027e-10	-2.08443e-10	2.96537e-10	-3.6466e-10	-1.49775e-09	8.46282e-10	-9.98806e-11	4.70914e-10	1.16492e-10	1.32212e-09	-5.58103e-10	1.05675e-10	-4.56305e-10	8.96778e-10	1.06136e-10	-5.55777e-10	9.65614e-10	6.44254e-10	2.14111e-17
-2.77669e-09	3.59099e-10	-2.1988e-10	1.52561e-09	-9.47068e-10	5.00628e-10	2.2747e-10	6.29916e-10	2.5299e-10	-4.55835e-10	-2.14259e-10	-8.40196e-11	-2.52483e-10	-2.1074e-10	2.94739e-10	-3.63021e-10	-1.47753e-09	8.41401e-10	-9.83693e-11	4.58117e-10	2.97886e-10	1.32164e-09	-5.62324e-10	1.03293e-10	-5.14103e-10	8.99079e-10	1.04817e-10	-5.65673e-10	9.73231e-10	6.44447e-10	2.05015e-17
-7.34368e-10	4.92442e-10	-1.85929e-10	1.52857e-09	-3.01236e-11	4.93869e-10	1.97129e-10	6.28119e-10	2.53406e-10	-4.56206e-10	-2.18307e-10	-8.39777e-11	-2.53277e-10	-1.91872e-10	2.9535e-10	-3.71334e-10	-1.48359e-09	8.44603e-10	-9.83561e-11	3.9894e-10	2.05028e-10	1.32314e-09	-5.61105e-10	8.9224e-11	-5.08688e-10	9.45756e-10	1.06078e-10	-1.84469e-10	8.00963e-10	6.27994e-10	1.19174e-17
-7.34368e-10	4.92442e-10	-1.85929e-10	1.52857e-09	-3.01236e-11	4.93869e-10	1.97129e-10	6.28119e-10	2.53406e-10	-4.56206e-10	-2.18307e-10	-8.39777e-11	-2.53277e-10	-1.91872e-10	2.9535e-10	-3.71334e-10	-1.48359e-09	8.44603e-10	-9.83561e-11	3.9894e-10	2.05028e-10	1.32314e-09	-5.61105e-10	8.9224e-11	-5.08688e-10	9.45756e-10	1.06078e-10	-1.84469e-10	8.00963e-10	6.27994e-10	1.19174e-17
-5.67785e-10	4.88533e-10	-1.88071e-10	1.52891e-09	-1.55843e-10	4.87108e-10	2.06745e-10	6.29841e-10	2.53393e-10	-4.56756e-10	-2.1753e-10	-8.39906e-11	-2.53291e-10	-1.83477e-10	2.95757e-10	-3.73139e-10	-1.48959e-09	8.43368e-10	-9.84352e-11	4.26355e-10	1.99499e-10	1.32316e-09	-5.59324e-10	9.41292e-11	-5.07453e-10	9.13458e-10	1.06049e-10	-2.39833e-10	8.09391e-10	6.34823e-10	1.17394e-17
-6.12943e-10	4.1529e-10	-1.92146e-10	1.52865e-09	-1.00324e-10	4.74671e-10	2.16318e-10	6.32024e-10	2.5329e-10	-4.56175e-10	-2.17542e-10	-8.67395e-11	-2.53095e-10	-1.85877e-10	2.95446e-10	-3.68542e-10	-1.48864e-09	8.15796e-10	-9.86726e-11	4.23628e-10	1.99508e-10	1.32255e-09	-5.59742e-10	8.77394e-11	-4.99796e-10	9.25563e-10	1.05911e-10	-2.3771e-10	8.24569e-10	6.31069e-10	1.16854e-17
-6.3006e-10	4.11796e-10	-1.88049e-10	1.52866e-09	-1.3475e-10	4.78836e-10	2.13598e-10	6.31485e-10	2.53379e-10	-4.57e-10	-2.17478e-10	-8.41577e-11	-2.54676e-10	-1.87e-10	2.95434e-10	-3.74874e-10	-1.48637e-09	8.19981e-10	-9.69352e-11	3.96612e-10	2.00285e-10	1.32266e-09	-5.62208e-10	9.99537e-11	-5.02686e-10	9.20604e-10	1.19036e-10	-2.93459e-10	7.52217e-10	6.34564e-10	1.16186e-17
-5.96027e-10	4.20417e-10	-1.95081e-10	1.52869e-09	-1.60633e-10	4.79228e-10	2.09965e-10	6.34742e-10	2.53402e-10	-4.5658e-10	-2.17405e-10	-8.49552e-11	-2.53222e-10	-1.86989e-10	2.95473e-10	-3.70397e-10	-1.48647e-09	8.26825e-10	-9.75888e-11	4.17391e-10	1.97259e-10	1.32292e-09	-5.60176e-10	1.00993e-10	-5.03033e-10	9.1933e-10	1.35856e-10	-2.51452e-10	7.54746e-10	6.34403e-10	1.16021e-17
-6.2919e-10	4.10067e-10	-1.91487e-10	1.52866e-09	-1.27493e-10	4.81796e-10	2.126e-10	6.30911e-10	2.53396e-10	-4.5578e-10	-2.17447e-10	-8.49954e-11	-2.536e-10	-1.77712e-10	2.95543e-10	-3.71793e-10	-1.48548e-09	8.23289e-10	-9.82808e-11	4.1061e-10	1.97757e-10	1.43401e-10	-4.1471e-10	9.31648e-11	-5.01242e-10	9.20039e-10	1.24754e-10	-2.36638e-10	7.77058e-10	6.31826e-10	9.75241e-18
-6.24496e-10	4.18569e-10	-1.91493e-10	1.50305e-09	-1.30827e-10	4.81767e-10	2.12488e-10	6.33563e-10	2.53395e-10	-4.55911e-10	-2.17395e-10	-8.54987e-11	-2.53598e-10	-1.819e-10	-2.30037e-11	-3.70261e-10	-1.4855e-09	8.24343e-10	-9.82808e-11	4.10682e-10	1.97472e-10	4.09171e-10	-4.09044e-10	8.93028e-11	-5.01346e-10	9.19791e-10	1.21925e-10	-2.36929e-10	7.76037e-10	6.31827e-10	9.73451e-18
-6.21864e-10	4.28995e-10	-1.91228e-10	1.52577e-09	-1.28139e-10	3.66717e-10	2.08901e-10	6.31861e-10	1.93137e-10	-4.55192e-10	-2.17428e-10	-8.49261e-11	-2.53379e-10	-1.83982e-10	2.95417e-10	-3.71517e-10	-1.48739e-09	8.24325e-10	-9.81548e-11	4.10714e-10	1.97223e-10	2.21916e-10	-4.08592e-10	8.90177e-11	-4.92666e-10	9.19247e-10	1.179e-10	-2.50303e-10	7.74752e-10	6.33177e-10	9.65003e-18
-6.26187e-10	4.19144e-10	-1.90985e-10	1.5209e-09	-1.29522e-10	3.44995e-10	2.11202e-10	6.32335e-10	2.46863e-10	-4.55735e-10	-2.17491e-10	-8.53599e-11	-2.53342e-10	-1.81395e-10	9.07989e-11	-3.71611e-10	-1.48566e-09	8.26402e-10	-1.00924e-10	4.06555e-10	1.96996e-10	2.78584e-10	-2.30104e-10	9.04776e-11	-5.00245e-10	9.20541e-10	1.1102e-10	-2.4891e-10	7.74495e-10	6.3261e-10	9.47943e-18
-6.21405e-10	4.16337e-10	-1.91328e-10	1.50975e-09	-1.30109e-10	3.17803e-10	2.10754e-10	6.31918e-10	2.00519e-10	-4.5548e-10	-2.17076e-10	-8.70953e-11	-2.534e-10	-1.81347e-10	1.59543e-10	-3.70982e-10	-1.48618e-09	8.25773e-10	-9.82203e-11	4.08778e-10	1.96763e-10	3.05102e-10	-2.25106e-10	9.02341e-11	-4.81213e-10	9.21467e-10	1.12442e-10	-2.43636e-10	7.73619e-10	6.32748e-10	9.40919e-18
-6.23899e-10	4.21485e-10	-2.00599e-10	3.80539e-10	-1.29376e-10	3.11777e-10	2.54868e-10	6.32194e-10	1.97272e-10	-4.55624e-10	-2.17378e-10	-8.55061e-11	-2.53247e-10	-1.8036e-10	1.36387e-10	-3.71017e-10	-1.4859e-09	8.25911e-10	-9.86792e-11	4.08843e-10	1.96793e-10	2.31592e-10	-2.98473e-10	8.95697e-11	-4.98799e-10	9.19998e-10	1.11102e-10	-2.43499e-10	7.75633e-10	6.32636e-10	7.30956e-18
-6.23895e-10	4.21477e-10	-1.99233e-10	3.82361e-10	-1.29384e-10	3.11761e-10	2.54735e-10	6.32193e-10	1.95613e-10	-4.55604e-10	-2.17335e-10	-8.55043e-11	-2.53254e-10	-1.80247e-10	1.36273e-10	-3.71022e-10	-1.48588e-09	8.25919e-10	-9.86983e-11	4.08783e-10	1.96787e-10	2.33225e-10	-2.98675e-10	8.95837e-11	-4.97544e-10	9.201e-10	1.11123e-10	-2.43699e-10	7.75634e-10	6.32571e-10	7.30931e-18
-6.24106e-10	4.21314e-10	-1.99958e-10	4.29662e-10	-1.29512e-10	3.15756e-10	2.41632e-10	6.32201e-10	1.9635e-10	-4.55728e-10	-2.1736e-10	-8.7514e-11	-2.4896e-10	-1.81285e-10	1.24929e-10	-3.71005e-10	-9.35991e-10	8.24643e-10	-9.88949e-11	4.08013e-10	1.96758e-10	2.52161e-10	-2.88149e-10	9.01621e-11	-4.96798e-10	9.25313e-10	1.08892e-10	-2.45451e-10	7.40914e-10	6.32639e-10	5.96552e-18
-6.24612e-10	4.20736e-10	-2.1e-10	2.31236e-10	-1.29302e-10	3.15677e-10	2.18147e-10	6.32207e-10	1.96138e-10	-4.57475e-10	-2.1724e-10	-8.56975e-11	-2.46285e-10	-1.81444e-10	1.14991e-10	-3.71087e-10	-9.04024e-10	8.25006e-10	-9.90246e-11	4.08291e-10	1.96722e-10	2.77434e-10	-3.00517e-10	9.0456e-11	-4.96625e-10	9.31598e-10	1.04715e-10	-2.47635e-10	7.2762e-10	6.32631e-10	5.78019e-18
-6.24529e-10	4.20732e-10	-2.12047e-10	2.33914e-10	-1.28546e-10	3.23108e-10	2.30579e-10	6.32223e-10	1.93133e-10	-4.58759e-10	-2.17314e-10	-8.65316e-11	-2.52504e-10	-1.83094e-10	1.28862e-10	-3.71097e-10	-9.07678e-10	8.25295e-10	-9.92922e-11	4.0852e-10	1.96729e-10	2.55989e-10	-2.98579e-10	9.02861e-11	-4.90077e-10	9.2236e-10	1.07008e-10	-2.47412e-10	7.12475e-10	6.32746e-10	5.74945e-18
-6.24826e-10	4.20802e-10	-2.07869e-10	2.51184e-10	-1.28887e-10	3.24798e-10	2.32052e-10	6.32196e-10	1.92789e-10	-4.58185e-10	-2.17321e-10	-8.62891e-11	-2.49267e-10	-1.83252e-10	1.2556e-10	-3.70956e-10	-9.09546e-10	8.25483e-10	-9.90685e-11	4.08429e-10	1.96721e-10	2.71087e-10	-2.97388e-10	9.02998e-11	-4.92542e-10	9.23052e-10	1.05517e-10	-2.47222e-10	6.62341e-10	6.32656e-10	5.7002e-18
-6.23805e-10	4.20782e-10	-2.08418e-10	2.13031e-10	-1.2883e-10	3.25771e-10	2.32547e-10	6.32222e-10	1.96229e-10	-4.58514e-10	-2.17414e-10	-8.53441e-11	-2.51097e-10	-2.00002e-10	1.24997e-10	-3.4813e-10	-9.06714e-10	8.25454e-10	-9.92749e-11	4.0846e-10	1.96706e-10	2.65473e-10	-2.97795e-10	9.03128e-11	-3.29664e-10	9.29593e-10	1.05668e-10	-2.47528e-10	6.79304e-10	6.32726e-10	5.56794e-18
-6.24955e-10	4.20802e-10	-2.08502e-10	2.20483e-10	-1.28871e-10	3.28799e-10	2.29673e-10	6.32181e-10	1.93045e-10	-1.06205e-11	-2.13129e-10	-8.61379e-11	-2.52332e-10	-1.8608e-10	1.2593e-10	-3.02706e-10	-9.24284e-10	8.25459e-10	-9.90587e-11	4.08545e-10	1.28623e-10	2.68419e-10	-2.97624e-10	9.03022e-11	-4.59582e-10	3.07899e-10	1.0651e-10	-2.47197e-10	6.85144e-10	6.32704e-10	4.6788e-18
-6.24466e-10	4.20726e-10	-2.09555e-10	2.08696e-10	-1.28879e-10	3.23586e-10	2.29202e-10	4.20147e-10	1.93049e-10	-1.0588e-10	-2.17263e-10	-8.63958e-11	-2.53226e-10	-1.85989e-10	1.72136e-10	-3.41514e-10	-9.27667e-10	8.25389e-10	-9.93151e-11	4.08461e-10	1.64958e-10	2.67712e-10	-2.96832e-10	7.70192e-11	-4.32224e-10	3.03528e-10	1.06055e-10	-2.47381e-10	6.78175e-10	6.29851e-10	4.47242e-18
-6.24806e-10	4.20691e-10	-2.13323e-10	2.29536e-10	-1.28936e-10	3.18625e-10	2.30132e-10	3.02886e-10	1.93311e-10	-1.16263e-10	-2.17206e-10	-8.59536e-11	-2.53571e-10	-1.8436e-10	1.49153e-10	-3.52677e-10	-9.16761e-10	8.25403e-10	-9.9348e-11	4.08468e-10	1.65679e-10	2.63932e-10	-2.9774e-10	7.12244e-11	-4.11815e-10	2.1355e-10	1.06013e-10	-2.47775e-10	6.75583e-10	6.25601e-10	4.30368e-18
-6.24526e-10	4.20632e-10	-2.1375e-10	2.1535e-10	-1.28948e-10	3.20305e-10	2.28749e-10	2.67881e-10	1.93953e-10	-9.38129e-11	-2.17347e-10	-8.59981e-11	-2.56179e-10	-1.95155e-10	1.57516e-10	-2.94635e-10	-9.07763e-10	8.25424e-10	-9.92418e-11	4.08445e-10	1.56803e-10	2.65679e-10	-2.98013e-10	8.6325e-11	-4.30401e-10	2.01686e-10	1.05942e-10	-2.47359e-10	6.79508e-10	6.29587e-10	4.24864e-18
-5.78711e-10	4.20638e-10	-2.10041e-10	2.23862e-10	-1.28906e-10	3.22563e-10	2.29975e-10	2.79221e-10	1.94008e-10	-1.25276e-10	-2.16833e-10	-8.49667e-11	-2.56206e-10	-1.92622e-10	1.35398e-10	-3.33358e-10	-9.12157e-10	8.25346e-10	-9.92555e-11	4.08439e-10	1.61125e-10	1.94703e-10	-2.9771e-10	8.39082e-11	-4.05271e-10	1.55352e-10	1.05879e-10	-2.47446e-10	6.81522e-10	6.25798e-10	4.16372e-18
-5.67135e-10	4.20644e-10	-2.10944e-10	2.24622e-10	-1.28956e-10	3.22314e-10	2.28815e-10	2.59739e-10	1.94271e-10	-1.51572e-10	-2.17069e-10	-8.55352e-11	-2.53437e-10	-1.92695e-10	1.4452e-10	-3.02215e-10	-9.14581e-10	8.24919e-10	-9.93996e-11	4.08445e-10	1.59673e-10	2.09959e-10	-2.9768e-10	7.6242e-11	-4.17875e-10	1.43916e-10	1.05838e-10	-2.47865e-10	6.81201e-10	6.25109e-10	4.14303e-18
[truncated: 1,923 more rows]
