# Supplementary material for: A modified shuffled frog leaping algorithm with inertia weight
Source: Sci Rep. 2024 Feb 20;14:4146. doi: 10.1038/s41598-024-51306-1 (PMC11224354; doi:10.1038/s41598-024-51306-1)
Supplement: Supplementary file 1 — Supplementary Information. [file 41598_2024_51306_MOESM1_ESM.zip › data/F1/SFLA_B_14.xls]

## Sheet: Sheet1
8.32984	18.9207	8.57018	23.0887	1.12265	-16.8028	-20.6915	-23.1406	4.63005	27.8991	-17.1402	-9.11628	17.4944	-26.6361	-14.5298	1.50526	2.79197	-14.52	-19.3627	16.7311	-5.98667	46.5546	-5.2411	-2.15872	-8.73736	-4.6647	-1.96194	-24.5344	-19.0071	24.4537	9458.65
11.161	8.60381	-5.04731	-0.294008	-6.25419	5.72298	4.18194	-0.783872	-4.07871	-2.66416	-12.4989	5.45177	-4.30373	2.92706	-0.333526	12.21	1.25395	-1.03899	4.87623	19.0602	3.57847	1.35119	4.3107	2.75218	11.6134	2.19844	-2.33217	-16.5283	9.09413	-16.051	1889.26
5.28813	3.43121	-1.53925	1.23825	-2.26515	3.24932	1.38997	-1.03005	-4.1545	-0.783551	11.7805	-0.637625	4.23578	-1.1657	-4.11547	-2.11089	-2.73254	4.44926	0.333322	1.69311	1.55581	0.126973	1.95029	-0.627931	-1.29179	2.89327	5.64092	-5.25917	-1.2015	-1.79293	371.128
0.296647	2.45375	0.836381	0.223872	-1.43339	0.921724	0.65775	2.54563	-3.05567	-2.21932	3.8818	0.447562	-0.615858	-2.64293	-2.79658	-0.102034	3.05262	-1.62161	0.491209	1.43802	-1.71418	0.419997	1.79494	-1.35969	-1.19746	-4.15948	2.13261	-1.96532	-0.575937	-0.970589	112.265
2.79703	2.13747	0.361053	-1.59559	-0.488602	0.588878	1.89838	0.0890861	-1.53235	-2.09165	0.22677	0.198557	2.23014	-1.3537	-1.6082	0.330507	-0.244216	-0.185393	-0.18921	0.810625	0.522023	-0.737979	2.06115	-0.698306	0.254388	-0.333981	1.49269	0.190617	-0.56348	-0.542074	44.9733
1.24188	2.47859	0.378431	-0.495211	-0.0939749	0.884065	0.713235	0.724483	-1.56751	-2.10291	0.305595	-0.601295	1.27077	-1.00431	-1.09991	0.324254	0.207528	-0.638205	0.0735816	0.853779	0.436352	0.0119453	0.149999	-1.11144	-0.448833	-0.97072	0.420311	-0.627041	-0.0343429	0.141682	25.5387
1.60768	2.14294	0.372097	0.143982	0.321063	0.042082	0.785072	0.398269	-1.70865	-0.842412	0.553759	-0.408114	1.14259	-0.189172	-0.967113	0.322979	-0.205428	-0.289307	-0.125674	1.09311	0.10535	0.0207288	0.296292	-0.721323	-0.129275	-0.453187	0.656261	-0.567874	0.395082	-0.439055	17.9794
1.57893	2.14209	0.291559	-0.326301	-0.147878	-0.386584	0.606293	0.159855	-1.28557	-0.826286	0.166934	0.0464792	0.90771	-0.7533	-0.962135	-0.223907	-0.0412024	-0.363491	-0.346305	0.596399	-0.0798274	0.0253616	-0.153707	-1.09432	-0.157715	-0.0163523	0.398454	-0.695529	0.272382	-0.172321	15.1794
1.32916	1.72092	0.127421	-0.28869	-0.0754089	-0.0689697	0.687323	0.235314	-1.15589	-0.98384	0.164714	-0.0530654	0.881858	-0.512254	-1.00336	-0.0874524	-0.0660942	-0.139663	-0.184194	0.660347	0.00822686	-0.18817	0.212856	-1.03462	-0.209314	-0.530606	0.377495	-0.706414	-0.197787	-0.0289373	12.4064
1.24434	1.78891	0.16332	-0.282344	-0.0603589	-0.114887	0.683625	0.257808	-1.09183	-0.950305	0.165406	-0.0127795	0.887835	-0.383676	-1.01805	-0.130618	-0.163137	-0.275253	-0.185384	0.662955	-0.0369282	-0.179641	0.0816688	-1.02852	-0.197332	-0.507387	0.270212	-0.708732	-0.0946968	-0.105807	12.0835
1.29583	1.68322	0.184069	-0.294153	-0.0483524	-0.106189	0.698174	0.254539	-0.971618	-0.936265	0.218003	0.147654	1.03221	-0.20069	-0.987333	-0.102943	-0.0952093	-0.254409	-0.285835	0.656941	-0.0317795	-0.169216	0.14085	-1.0226	-0.179958	-0.417541	0.314514	-0.72026	-0.146796	-0.0892982	11.716
1.28322	1.69526	0.196976	-0.29823	-0.0543703	-0.0976544	0.675172	0.240409	-1.10152	-0.937783	0.223293	0.0267787	0.934448	-0.331765	-0.94157	-0.0718415	-0.118128	-0.172361	-0.281022	0.651079	-0.0899435	-0.186345	0.185628	-1.00195	-0.173158	-0.389834	0.31427	-0.662858	-0.0921723	-0.0378011	11.5505
1.30634	0.96143	0.159912	-0.278527	-0.0461555	-0.0879497	0.644057	0.231998	-1.02281	-0.915028	0.210602	0.0289872	0.934798	-0.33849	-0.972184	-0.0503767	-0.101156	-0.198854	-0.277774	0.665238	-0.0450275	-0.171058	0.115642	-0.998859	-0.163747	-0.433774	0.34494	-0.70504	-0.115331	-0.0292006	9.53428
1.32828	0.764871	0.186659	-0.0229149	-0.060327	-0.0994005	0.639917	0.250479	-1.08636	-0.92418	0.226542	0.025087	0.922133	-0.369365	-0.823596	-0.218568	-0.126613	-0.153683	-0.280179	0.657466	-0.0549386	-0.135125	0.112269	-1.00819	-0.122614	-0.4315	0.317078	-0.635347	0.0707492	-0.0429695	8.98257
1.28354	0.837442	0.172714	-0.0780257	-0.0595257	-0.0998925	0.648915	0.245471	-1.00086	-0.925007	0.225288	0.0265116	0.915806	-0.368073	-0.860388	-0.112739	-0.118389	-0.18244	-0.251907	0.65982	-0.0414117	-0.15548	0.120952	-1.00142	-0.137693	-0.422407	0.334202	-0.627793	-0.0404354	-0.0526812	8.81265
1.28354	0.837442	0.172714	-0.0780257	-0.0595257	-0.0998925	0.648915	0.245471	-1.00086	-0.925007	0.225288	0.0265116	0.915806	-0.368073	-0.860388	-0.112739	-0.118389	-0.18244	-0.251907	0.65982	-0.0414117	-0.15548	0.120952	-1.00142	-0.137693	-0.422407	0.334202	-0.627793	-0.0404354	-0.0526812	8.81265
1.25322	0.818574	0.175497	-0.0864522	-0.0589771	-0.103927	0.653503	0.244795	-1.01855	-0.92531	0.225302	0.0244488	0.130593	-0.36267	-0.866569	-0.134061	-0.106844	-0.181287	-0.25912	0.659303	-0.0482608	-0.15804	0.0945571	-0.974704	-0.143189	-0.421203	0.337165	-0.635255	-0.0644487	-0.0518206	7.89705
1.19584	0.836445	0.175195	-0.085998	-0.0576514	-0.102116	0.669251	0.234925	-1.01536	-0.92535	0.225268	0.0215821	0.122188	-0.342241	-0.876477	-0.0956165	-0.11102	-0.178686	-0.259609	0.661751	-0.0507407	-0.155209	0.117315	-0.839762	-0.146388	-0.40732	0.334479	-0.645997	-0.0820279	-0.0476268	7.55318
1.19584	0.836445	0.175195	-0.085998	-0.0576514	-0.102116	0.669251	0.234925	-1.01536	-0.92535	0.225268	0.0215821	0.122188	-0.342241	-0.876477	-0.0956165	-0.11102	-0.178686	-0.259609	0.661751	-0.0507407	-0.155209	0.117315	-0.839762	-0.146388	-0.40732	0.334479	-0.645997	-0.0820279	-0.0476268	7.55318
0.951775	0.825002	0.176033	-0.0876302	-0.0582669	-0.101917	0.659862	0.235548	-1.01852	-0.925322	0.225162	0.0230528	0.160859	-0.349943	-0.880798	-0.115971	-0.11039	-0.178642	-0.26207	0.660615	-0.0486193	-0.155905	0.107306	-0.865613	-0.145072	-0.415021	0.335803	-0.643054	-0.0640647	-0.0502865	7.07514
0.934632	0.829294	0.185996	-0.0894584	-0.0586907	-0.0979577	0.658505	0.236591	-1.01891	-0.925188	0.225199	0.022366	0.162459	-0.345025	-0.875931	-0.106685	-0.114982	-0.178732	-0.261786	0.661195	-0.050359	-0.156246	0.112198	-0.863054	-0.144985	-0.41664	0.335335	-0.641931	-0.0525383	-0.0495984	7.03557
0.936214	0.828044	0.183126	-0.0871346	-0.058233	-0.0979884	0.659372	0.236113	-1.01912	-0.925202	0.22511	0.0225867	0.159605	-0.345011	-0.877742	-0.103908	-0.113075	-0.17952	-0.26132	0.661163	-0.049368	-0.15612	0.10855	-0.860857	-0.145386	-0.413987	0.335647	-0.643086	-0.0576787	-0.0493249	7.03292
0.931382	0.817147	0.018813	-0.0883151	0.0250953	-0.0349236	0.55147	0.211094	-1.02309	-0.937663	0.231578	0.0244312	0.151694	-0.338921	-0.72302	-0.0885085	-0.057988	-0.18528	-0.265205	0.635614	-0.0473829	-0.158757	0.109477	-0.886253	-0.146119	-0.41455	0.363765	-0.6225	-0.0608773	-0.0240429	6.59673
0.900627	0.817219	0.145713	-0.0879212	0.062323	-0.0231251	0.58668	0.213661	-1.02637	-0.938858	0.204385	0.0223267	0.154107	-0.331331	-0.747948	-0.0892268	-0.0527316	-0.189597	-0.263758	0.620508	-0.0464686	-0.162678	0.108203	-0.863717	-0.132962	-0.415878	0.379416	-0.58251	-0.0615088	-0.0172351	6.53794
0.911422	0.82188	0.0925283	-0.0885298	0.0461217	-0.063405	0.578044	0.211612	-1.02312	-0.934111	0.224377	0.0125556	0.161618	-0.340661	-0.690227	-0.0887877	-0.0963274	-0.187876	-0.263555	0.618946	-0.0438295	-0.160174	0.110274	-0.862265	-0.142747	-0.419229	0.361969	-0.61372	-0.0647135	-0.0352073	6.49354
0.910798	0.820988	0.0917272	-0.0884652	0.0629927	-0.0588697	0.574576	0.220371	-1.02277	-0.932829	0.214994	0.0116456	0.154947	-0.342563	-0.680328	-0.0799554	-0.0845815	-0.184352	-0.263618	0.611555	-0.0406839	-0.160239	0.109015	-0.864486	-0.14228	-0.41754	0.365295	-0.608273	-0.0640849	-0.0294359	6.45331
0.907621	0.822323	0.113714	-0.0697701	0.0553835	-0.0780245	0.555006	0.216616	0.0206329	-0.933013	0.216882	0.0185867	0.155855	-0.322224	-0.70189	-0.0847268	-0.0830645	-0.187721	-0.270188	0.554222	0.00557119	-0.157539	0.108617	-0.864193	-0.146228	-0.210234	0.403375	-0.605201	-0.0769376	-0.0309245	5.23539
0.777418	0.777812	0.111068	-0.0752521	0.0429409	-0.0664451	0.571598	0.216284	-0.423859	-0.932843	0.217553	0.0104131	0.128599	-0.333098	-0.696548	-0.0667518	-0.0899314	-0.187793	-0.265065	0.603292	-0.0215008	-0.162197	0.109003	-0.863649	-0.124941	-0.357898	0.365463	-0.506168	-0.0676557	-0.03304	5.12281
0.796675	0.760409	0.0925123	-0.0851927	0.0484597	-0.0690293	0.571794	0.217865	-0.290099	-0.935218	0.212672	0.0143576	0.135227	-0.325461	-0.708903	-0.0574296	-0.083892	-0.187116	-0.270643	0.590134	-0.0151787	-0.161536	0.108945	-0.866816	-0.126842	-0.357425	0.369263	-0.42245	-0.0710399	-0.0342626	4.96254
0.80573	0.752661	0.103386	-0.0799342	0.0464829	-0.0649936	0.566815	0.21753	-0.135797	-0.933239	0.212215	0.0156988	0.119636	-0.332896	-0.706188	-0.0571055	-0.0858935	-0.18731	-0.276238	0.603401	-0.0355166	-0.160535	0.109012	-0.865437	-0.132001	-0.348873	0.368658	-0.416022	-0.0705937	-0.0342404	4.89455
0.806786	0.764225	0.10343	-0.0815503	0.0469173	-0.047903	0.564863	0.217196	-0.198236	-0.933557	0.211922	0.0153682	0.12989	-0.329728	-0.682052	-0.0648341	-0.0861328	-0.184937	-0.273827	0.595621	-0.0366052	-0.164568	0.110114	-0.787944	-0.133739	-0.114615	0.278482	-0.433162	-0.107452	-0.0363376	4.61583
0.807061	0.770462	0.103529	-0.0717024	0.047668	-0.0443293	0.565723	0.217285	-0.200265	-0.933336	0.211677	0.01557	0.129812	-0.327845	-0.676639	-0.0647627	-0.0861269	-0.183074	-0.273743	0.54241	-0.068049	-0.1895	0.121084	-0.784319	-0.136335	-0.0608506	0.279626	-0.433722	-0.135714	-0.0413525	4.56412
0.809815	0.764098	0.107754	-0.0829589	0.0455217	-0.052334	0.564898	0.216711	-0.193446	-0.933126	0.211854	0.0555231	0.121858	-0.326921	-0.690654	-0.0641041	-0.0860437	-0.184036	-0.292435	0.589143	-0.0453295	-0.179973	0.114878	-0.588066	-0.131311	-0.122675	0.278559	-0.434137	-0.0777735	-0.0416428	4.36146
0.748868	0.759857	0.115213	-0.091061	0.0468154	-0.0330418	0.555042	0.216977	-0.182923	-0.933467	0.211986	0.0369755	0.126698	-0.330226	-0.685992	-0.0662913	-0.0924525	-0.185012	-0.294737	0.573531	-0.0545407	-0.169156	0.110725	-0.180089	-0.12802	-0.125933	0.304224	-0.431794	-0.100541	-0.0368493	3.92697
0.708339	0.764571	0.104914	-0.0824923	0.047198	-0.0496074	0.549124	0.21707	-0.189342	-0.933951	0.211805	0.0265169	0.122911	-0.32699	-0.678004	-0.0647413	-0.0895619	-0.18433	-0.308309	0.577194	-0.0529477	-0.180448	0.112282	-0.122964	-0.13015	-0.10867	0.295298	-0.429767	-0.0918002	-0.0379525	3.84088
0.713149	0.763415	0.105668	-0.0817469	0.0470447	-0.0452278	0.549675	0.211083	-0.187317	-0.933641	0.211743	0.0324865	0.121815	-0.327171	-0.678112	-0.0650027	-0.0902365	-0.184522	-0.318576	0.579588	-0.0533038	-0.178763	0.116331	-0.134448	-0.134036	-0.108526	0.2435	-0.430054	-0.0941539	-0.0443065	3.82961
0.707277	0.762853	0.109685	-0.0878947	0.0466357	-0.0455598	0.553429	0.211582	-0.189939	-0.933555	0.211392	0.0329364	0.125404	-0.327799	-0.679944	-0.0652502	-0.0894126	-0.184387	-0.294358	0.576414	-0.0570866	-0.176282	0.116329	-0.162101	-0.128651	-0.106127	0.241907	-0.430333	-0.104587	-0.0384786	3.81935
0.712873	0.763434	0.106251	-0.0870317	0.0465077	-0.0482816	0.547893	0.215359	-0.188186	-0.933612	0.211364	0.0329508	0.12377	-0.327521	-0.678383	-0.061843	-0.0887383	-0.183739	-0.299584	0.575412	-0.0542599	-0.175701	0.0791725	-0.147181	-0.13359	-0.109822	0.22789	-0.430363	-0.0962779	-0.0434079	3.8028
0.71008	0.7638	0.108031	-0.0844495	0.0427111	-0.0470425	0.548728	0.212921	-0.189493	-0.93188	0.211719	0.00399639	0.124452	-0.32504	-0.675925	-0.0647385	-0.0895857	-0.184651	-0.300136	0.573154	-0.0555848	-0.176037	0.116405	-0.143327	-0.130201	-0.103763	0.0188469	-0.429965	-0.102408	-0.0424318	3.74235
0.708465	0.666573	0.10667	-0.0795848	0.0461986	-0.0460266	0.545175	0.211619	-0.192178	-0.933428	0.211631	0.000767366	0.122111	-0.323995	-0.67963	-0.0644453	-0.0896836	-0.184451	-0.300166	0.576067	-0.0553131	-0.175962	0.0935629	-0.157075	-0.132139	-0.0732482	0.162137	-0.428797	-0.0960827	-0.0281238	3.62362
0.148317	0.447584	0.106874	-0.0778339	0.047839	-0.00596943	0.545153	0.363877	-0.195373	-0.933222	0.197454	0.030784	0.112296	-0.290604	-0.681722	-0.063727	-0.0911224	-0.197898	-0.101383	0.559932	-0.0547071	-0.179925	0.117501	-0.175338	-0.132374	-0.0745681	0.204311	-0.410791	-0.104094	0.16938	2.91089
0.317133	0.413125	0.106456	-0.0827889	0.0469331	-0.0438442	0.547876	0.225041	-0.184665	-0.933246	0.21075	0.0324489	0.119324	-0.293085	-0.682523	-0.0599493	-0.0901552	-0.207259	-0.0258787	0.560223	-0.0530321	-0.178032	0.116706	-0.145066	-0.135324	-0.0818495	0.179375	-0.412943	-0.0984824	0.0664345	2.84105
0.0956286	0.441974	0.106766	-0.0823766	0.0461374	-0.0317297	0.547086	0.223033	-0.189879	-0.933222	0.20901	0.0156997	0.119349	-0.300054	-0.68222	-0.0614837	-0.0903611	-0.201059	-0.130644	0.570186	-0.0545055	-0.17893	0.113776	-0.147351	-0.133656	-0.0811502	0.173191	-0.420107	-0.102786	0.113606	2.81404
0.169371	0.456579	0.107417	-0.0841482	0.0441905	-0.026409	0.539263	0.247217	-0.189493	-0.364743	0.205792	0.0122795	0.0994579	-0.293596	-0.660025	-0.0635744	-0.0903433	-0.18976	-0.124194	0.569969	-0.0544475	-0.178664	0.114442	-0.162241	-0.132718	-0.0785727	0.162612	-0.420518	-0.102884	0.0946681	2.06293
0.194206	0.285096	0.107552	-0.0858438	0.0464349	-0.0367134	0.546471	0.253177	-0.18549	-0.394663	0.206747	0.0260929	0.11695	-0.296979	-0.68484	-0.0623775	-0.0918268	-0.194355	-0.105542	0.387757	-0.0542673	-0.179269	0.113893	-0.160715	-0.133653	-0.0730381	0.130675	-0.416002	-0.0993488	0.0653132	1.82158
0.196065	0.26472	0.107849	-0.0902949	0.047197	-0.0330642	0.546693	0.249836	-0.188504	-0.400005	0.206763	0.019942	0.116095	-0.297504	-0.683385	-0.0622036	-0.0929375	-0.19386	-0.108443	0.319719	-0.0539901	-0.178883	0.115321	-0.157248	-0.133676	-0.0673472	0.144176	-0.418126	-0.0985396	0.0660462	1.7697
0.19276	0.268843	0.10756	-0.0881434	0.0416669	-0.0633437	0.548677	0.245451	-0.18976	-0.426564	0.206884	0.0238012	0.110643	-0.298948	-0.62545	-0.060583	-0.091289	-0.194318	-0.102369	0.271473	-0.0544729	-0.178396	0.11495	-0.155187	-0.133816	-0.105154	0.13924	-0.374028	-0.0989948	0.0544266	1.65699
0.192638	0.259257	0.107461	-0.0869615	0.0446944	-0.0388506	0.446346	0.247042	-0.187927	-0.291428	0.146335	0.0288457	0.115491	-0.297822	-0.671022	-0.0365345	-0.114956	-0.19889	-0.104471	0.325181	-0.0544208	-0.178505	0.113697	-0.159584	-0.135055	-0.0814473	0.130905	-0.31933	-0.0994412	0.0640005	1.48395
0.188697	0.25803	0.107486	-0.0871371	0.0445914	-0.047092	0.466544	0.247488	-0.188964	-0.306919	0.169422	0.020896	0.114529	-0.259814	-0.647271	-0.0292259	-0.102707	-0.196851	-0.10494	0.308711	-0.0544773	-0.178373	0.113615	-0.156817	-0.135586	-0.0729523	0.128989	-0.335789	-0.0989801	0.0647405	1.45892
0.184723	0.261305	0.102927	-0.0710496	0.0421964	-0.0400355	0.48413	0.246919	-0.0574429	-0.287786	0.162623	0.0258871	0.113519	-0.217076	-0.634802	-0.0439111	-0.0950944	-0.190024	-0.105426	0.313043	-0.0545607	-0.178899	0.115991	-0.162049	-0.135794	-0.0704812	0.128545	0.0536102	-0.0985981	0.0616539	1.28021
0.182065	0.073518	0.0979964	-0.0613303	0.043552	-0.0366985	0.466339	0.24972	-0.130459	-0.308249	0.165977	0.0240098	0.114737	-0.24627	-0.632126	-0.0528125	-0.0939894	-0.150487	-0.104911	0.330133	-0.0547085	-0.178628	0.115235	-0.15954	-0.135668	-0.0732295	0.111649	-0.161109	-0.0982866	0.0517566	1.25098
0.179095	0.256585	0.101847	-0.0601477	0.041646	-0.0510847	0.472715	0.246851	-0.104259	-0.22517	0.142174	0.0163011	0.113775	-0.202095	-0.559308	-0.0522549	-0.0921037	-0.175348	-0.105303	0.310988	-0.0553192	-0.178194	0.114972	-0.0620918	-0.133887	-0.0724997	0.126989	-0.174779	-0.0995085	0.0627432	1.13465
0.183365	0.191743	0.102922	-0.0685882	0.0408042	-0.0442435	0.473777	0.247091	-0.0902824	-0.25458	0.151972	0.0187895	0.113493	-0.189809	-0.530323	-0.0509853	-0.0926736	-0.179559	-0.105211	0.31473	-0.0553695	-0.177771	0.115102	-0.0754776	-0.116459	-0.0717805	0.121111	-0.111361	-0.0999675	0.0618506	1.06816
0.105361	0.187185	0.104013	-0.0647172	0.041706	-0.0498924	0.469031	0.246792	-0.09145	-0.204182	0.160233	0.0123905	0.0971468	-0.190549	-0.533708	-0.0505132	-0.0945539	-0.115708	-0.106428	0.314292	-0.0545661	-0.173256	0.115653	-0.065662	-0.130751	-0.0727096	0.0745047	-0.159582	-0.101575	0.06299	1.0061
0.139771	0.177606	0.101918	-0.0704594	0.0415602	-0.0497442	0.225069	0.244781	-0.0772944	-0.197971	0.14633	0.0175001	0.100498	-0.203168	-0.521719	-0.0512481	-0.0940665	-0.166511	-0.108058	0.312674	-0.0537709	-0.164286	0.11522	-0.108457	-0.0446768	-0.074725	0.104575	-0.154963	-0.0998953	0.062585	0.831647
0.14228	0.184083	0.102201	-0.0680765	0.0429642	-0.048972	0.0238536	0.245756	-0.0786349	-0.211633	0.1417	0.01691	0.107061	-0.203777	-0.534558	-0.0512207	-0.0946881	-0.114145	-0.106237	0.313115	-0.054441	-0.162234	0.11469	-0.0923262	0.015298	-0.0732543	0.0936903	-0.148101	-0.100588	0.0626841	0.779761
0.141533	0.177025	0.102604	-0.0666955	0.0428892	-0.0488435	0.0475523	0.246849	-0.0781442	-0.197398	0.142096	0.0176327	0.105967	-0.201612	-0.533537	-0.0517196	-0.0943067	-0.120602	-0.106247	0.310574	-0.0542603	-0.164159	0.114895	-0.09796	-0.0238827	-0.0734333	0.0943952	-0.146164	-0.10057	0.0627026	0.772709
0.139859	0.178064	0.102309	-0.0685454	0.042514	-0.0494173	0.0293402	0.245173	-0.077647	-0.197955	0.142791	0.0183909	0.104865	-0.202089	-0.52522	-0.0513046	-0.0936569	-0.127745	-0.106523	0.311944	-0.0540668	-0.165197	0.115025	-0.0916586	-0.0189767	-0.073949	0.0985404	-0.144231	-0.100374	0.0624746	0.763832
0.0229605	0.165236	0.0496609	-0.0682157	0.0425056	-0.0492542	0.0458189	0.245548	-0.0784468	-0.197769	0.142194	0.0180032	0.104114	-0.198879	-0.52782	-0.0518649	-0.0925685	-0.123635	-0.106225	0.311411	-0.054341	-0.16479	0.115173	-0.0906869	-0.0311138	-0.0734498	0.094322	-0.147779	-0.10044	0.0598645	0.733545
0.0535153	0.177819	0.076976	-0.068306	0.0421558	-0.0481852	0.0340389	0.246676	-0.0839138	-0.125626	0.130333	0.0179797	0.103543	-0.20119	-0.52874	-0.0570571	-0.0932321	-0.124634	-0.106326	0.311671	-0.054784	-0.165172	0.114885	-0.0730034	-0.0322448	-0.0724144	0.0908251	-0.147448	-0.0994203	0.0606088	0.716648
0.0343636	0.177789	0.0565849	-0.0684656	0.041065	-0.0502517	0.0380758	0.246042	-0.0793987	-0.139082	0.131557	0.018082	0.104429	-0.194351	-0.527725	-0.0533429	-0.09255	-0.126183	-0.106253	0.311117	-0.0552613	-0.165262	0.114209	-0.0781818	-0.0333506	-0.0603487	0.0939338	-0.146916	-0.0962464	0.0629505	0.710657
0.0368499	0.177484	0.0558026	-0.0688344	0.0419654	-0.0476131	0.0404456	0.245771	-0.0791878	-0.129611	0.132225	0.0179571	0.104757	-0.181691	-0.528108	-0.0519896	-0.0924602	-0.127299	-0.106282	0.311796	-0.0551264	-0.165215	0.114673	-0.0795752	-0.0311001	-0.0706171	0.0916954	-0.147815	-0.0850065	0.0621056	0.703619
0.0386028	0.177321	0.0577281	-0.0688298	0.0409003	-0.0497034	0.0358169	0.246148	-0.0823778	-0.132514	0.131736	0.017445	0.102725	-0.187518	-0.0837259	-0.0521604	-0.0985081	-0.126945	-0.10697	0.311552	-0.0553625	-0.165021	0.122846	-0.0869364	-0.0311901	-0.0642807	0.0773962	-0.147467	-0.0915184	0.0606361	0.436635
0.0377066	0.177012	0.0516984	-0.068639	0.0188387	-0.0810811	0.0282903	0.246299	-0.0941932	-0.131925	0.0949314	0.0208953	0.0139372	-0.183799	-0.0468923	-0.0510313	-0.0757002	-0.128342	-0.106388	0.311642	-0.0551695	-0.164291	0.116315	-0.0857418	-0.0305999	-0.0661129	0.0450713	-0.147754	-0.0693959	0.062272	0.402457
0.0377066	0.177012	0.0516984	-0.068639	0.0188387	-0.0810811	0.0282903	0.246299	-0.0941932	-0.131925	0.0949314	0.0208953	0.0139372	-0.183799	-0.0468923	-0.0510313	-0.0757002	-0.128342	-0.106388	0.311642	-0.0551695	-0.164291	0.116315	-0.0857418	-0.0305999	-0.0661129	0.0450713	-0.147754	-0.0693959	0.062272	0.402457
0.0357914	0.176451	0.0539019	-0.0687402	0.0335183	-0.0619567	0.0333658	0.24469	-0.0950573	-0.130882	0.108767	0.0171662	0.0386957	-0.183972	-0.073009	-0.0504158	-0.0441367	-0.126346	-0.106389	0.311544	-0.0551298	-0.163609	0.11519	-0.0781132	-0.0145079	-0.0653495	0.0361372	-0.127729	-0.0815468	0.0623904	0.395613
0.0357273	0.177009	0.0514401	-0.0689239	0.0272323	-0.0649422	0.0335833	0.246099	-0.0884786	-0.132257	0.101617	0.0168412	0.0294277	-0.183217	-0.0539832	-0.0508497	-0.0332626	-0.126644	-0.106399	0.311472	-0.0551584	-0.164204	0.115766	-0.0823233	-0.0270743	-0.0665291	0.0457482	-0.133716	-0.0762823	0.0622422	0.393011
0.0135339	0.176904	0.0526916	-0.0691446	0.0231031	-0.0635112	0.0337871	0.244708	-0.0886895	-0.132043	0.103579	0.0140449	0.0348013	-0.184056	-0.0535305	-0.0507065	-0.0426801	-0.127406	-0.106435	0.311366	-0.0559382	-0.164051	0.115573	-0.0814692	-0.0242333	-0.058187	0.0417215	-0.129703	-0.0805142	0.0622362	0.390638
0.0313989	0.178176	0.0389534	-0.0695445	0.0283023	-0.0126992	0.0327265	0.247607	-0.088418	-0.131589	0.106098	0.0174117	0.0327654	-0.184967	-0.0520776	-0.0507964	-0.0224861	-0.127099	-0.106755	0.0662252	-0.0557085	-0.163739	0.111799	-0.00822344	-0.00797612	-0.0641685	0.052255	-0.133164	-0.0810383	0.0330469	0.286928
0.0328989	0.176589	0.0281211	-0.0691791	0.0260562	0.00996422	0.0329724	0.252155	-0.0881419	-0.131599	0.10386	0.017574	0.0298514	-0.184953	-0.0502033	-0.0505448	-0.0330298	-0.102585	-0.106585	0.0745426	-0.0552325	-0.16337	0.104125	0.00793194	0.0143752	-0.0640722	0.0458895	-0.131497	-0.0797251	0.0419258	0.280647
0.0310181	0.176484	0.0394464	-0.0692768	0.0273722	-0.000756124	0.0328716	0.248628	-0.0885437	-0.131817	0.106222	0.0167689	0.0316862	-0.184604	-0.0496985	-0.0506966	-0.0296851	-0.0642421	-0.106	0.0808018	-0.0579771	-0.163791	0.105154	-0.0158081	-0.00614295	-0.0577787	0.0503615	-0.130778	-0.0801237	0.0236389	0.273276
0.0308622	0.177005	0.0390238	-0.0693612	0.0272258	-0.00670611	0.0327246	0.247994	-0.0889926	-0.131712	0.105611	0.0165794	0.0319353	-0.184806	-0.0458445	-0.0505894	-0.0272185	-0.0643162	-0.106477	0.0528227	-0.0579702	-0.163616	0.105685	-0.0217725	-0.00621292	-0.0624606	0.0507874	-0.13119	-0.0797819	0.0298368	0.27027
0.0305397	0.172147	0.0378063	-0.0708061	0.0268388	-0.00774615	0.0330751	0.247967	-0.0884068	-0.131875	0.106554	0.0170073	0.0311463	-0.184829	-0.0506688	-0.050656	-0.0296039	-0.0628694	-0.106044	0.0651443	-0.058579	-0.163496	0.10466	-0.0185753	0.00017548	-0.0593171	0.0435403	-0.131771	-0.0800533	0.0276933	0.269219
0.0279667	0.176463	0.0376645	-0.069809	0.027047	-0.00460198	0.0328132	0.246989	-0.00797605	-0.131747	0.1021	0.0113649	0.0291329	-0.185879	-0.0470949	-0.0523188	-0.030802	-0.0632834	-0.106516	0.0115756	-0.0581309	-0.163611	0.105921	-0.0139112	-0.00411519	-0.062377	0.0483693	-0.13159	-0.0784164	0.0320236	0.258107
0.0290402	0.155353	0.0344584	-0.0724727	0.0202616	0.00124485	0.0329227	0.247487	-0.0687723	-0.140039	0.106408	0.0176974	0.0309454	-0.0938003	-0.0491783	-0.0440967	-0.0305351	-0.070484	-0.106481	0.0485608	-0.0580215	-0.133589	0.105475	-0.0125174	-0.0119538	-0.0702165	0.0487406	-0.130975	-0.0795993	0.0322095	0.228327
0.0294902	0.105675	0.034502	-0.0788751	0.0232031	0.00276986	0.0329189	0.246585	-0.0490544	-0.132233	0.104893	0.017985	0.0309267	-0.0856078	-0.0491514	-0.0435296	-0.0310845	-0.0653577	-0.106343	0.0450325	-0.0574712	-0.134331	0.106262	-0.0128324	-0.0150027	-0.0654742	0.0488686	-0.130053	-0.0796639	0.0309611	0.208193
0.0290555	0.0917569	0.0343904	-0.0728643	0.0232151	0.00115234	0.0328603	0.246704	-0.0310015	-0.133093	0.107026	0.0136841	0.0297223	-0.0991081	-0.0445584	-0.0480613	-0.0305527	-0.0671544	-0.106483	0.0215437	-0.0580788	-0.137821	0.105995	-0.0138051	-0.00761502	-0.0691585	0.0510005	-0.130605	-0.078922	0.0320109	0.206349
0.0287843	0.0996342	0.0358622	-0.0711932	0.0228614	0.00138625	0.0328944	0.246857	-0.0341788	-0.133036	0.104119	0.0167499	0.0304928	-0.0912037	-0.048873	-0.0458923	-0.0308161	-0.0656783	-0.106438	0.0284599	-0.0579091	-0.136426	0.105838	-0.0140953	-0.00667725	-0.0646085	0.0483	-0.130362	-0.078991	0.031804	0.204951
0.0293394	0.0886689	0.0227612	-0.0735674	0.0236356	-0.00243747	0.031488	0.246307	-0.0394063	-0.133998	0.104947	0.00806872	0.0324718	-0.108535	-0.0483391	-0.05985	-0.0308894	-0.0659174	-0.0408124	0.0377392	-0.0579122	-0.0528039	0.10565	-0.0146729	-0.00901761	-0.0686326	0.0270949	-0.11934	-0.0794666	0.0323405	0.179254
0.0292968	0.0907236	0.0277388	-0.0734044	0.0225504	-0.000478798	0.0315783	0.245989	-0.0371346	-0.13326	0.104413	0.00882786	0.0327478	-0.0988233	-0.0482662	-0.050653	-0.030859	-0.0652531	-0.0314759	0.035669	-0.0579259	-0.0675163	0.105778	-0.014372	-0.00779867	-0.0677794	0.0143444	-0.119206	-0.0792586	0.0321822	0.176285
0.0292869	0.0894656	0.0212487	-0.0736704	0.0227898	-0.00163977	0.0318715	0.246349	-0.033473	-0.133584	0.104861	0.00945061	0.0316635	-0.0959503	-0.048031	-0.0235509	-0.0293274	-0.0672306	-0.0252324	0.0329367	-0.0579164	-0.0616632	0.105739	-0.0103174	-0.00850062	-0.0679496	0.0283329	-0.113479	-0.0792824	0.0321769	0.171324
0.0293569	0.0835818	0.0235137	-0.0737507	0.0229917	0.000826567	0.0316734	0.246247	-0.0109945	-0.133512	0.104645	0.0122651	0.0326347	-0.0947974	-0.0475163	-0.0192989	-0.0295167	-0.0658588	-0.0330594	0.0324394	-0.0579419	-0.0567109	0.105818	-0.0128382	-0.0085985	-0.0668027	0.0117908	-0.116229	-0.0760178	0.0318925	0.168009
0.0293552	0.083765	0.0230918	-0.0736941	0.0229721	0.000726828	0.0316845	0.246253	-0.0111386	-0.133498	0.104643	0.012049	0.0326256	-0.0949534	-0.0475298	-0.0198716	-0.0295324	-0.0661939	-0.0314997	0.032441	-0.0579406	-0.0566776	0.105816	-0.0128403	-0.00859991	-0.0668181	0.0120471	-0.115954	-0.0761303	0.0319184	0.167964
0.0293999	0.0858255	0.0228881	-0.0736369	0.0227558	0.000819998	0.031432	0.246239	-0.0198549	-0.133739	0.104656	0.0115658	0.0324189	-0.0930905	-0.0476864	-0.0225593	-0.0227594	-0.0656297	-0.0336478	0.0324763	-0.0575257	-0.0529374	0.105789	-0.0127593	-0.00751042	-0.0659629	0.0125755	-0.115774	-0.0766941	0.0319158	0.167531
0.0293414	0.0837094	0.0231615	-0.073629	0.0198041	0.000624029	0.0355499	0.244672	-0.0201116	-0.133737	0.0266471	0.0110309	0.0324112	-0.0949016	-0.0478328	-0.022366	-0.0274309	-0.0661719	-0.0306065	0.0325228	-0.0574643	-0.0543063	0.105849	-0.0129424	-0.00808289	-0.0667168	0.0153025	-0.116255	-0.0764328	0.030608	0.157106
0.0293639	0.084341	0.022558	-0.0784101	0.0214842	0.00043636	0.03223	0.106301	-0.0133098	-0.133705	0.0571376	0.0112666	0.0323607	-0.0948194	-0.0477976	-0.0177173	-0.0255042	-0.0658075	-0.0300848	0.0333874	-0.0578935	-0.0548171	0.105813	-0.0126182	-0.00221052	-0.0668097	0.0146231	-0.116143	-0.075558	0.0318573	0.111124
0.0293566	0.0842666	0.0213197	-0.0738408	0.0221121	0.000521188	0.0320416	0.0516627	-0.0136912	-0.133693	0.0406642	0.0116288	0.0325389	-0.0946285	-0.0477392	-0.0181418	-0.0265677	-0.0657665	-0.0311096	0.0328965	-0.0578047	-0.0542349	0.105802	-0.012638	-0.00396712	-0.0669464	0.0146698	-0.11601	-0.0756191	0.0317513	0.100141
0.0293566	0.0842666	0.0213197	-0.0738408	0.0221121	0.000521188	0.0320416	0.0516627	-0.0136912	-0.133693	0.0406642	0.0116288	0.0325389	-0.0946285	-0.0477392	-0.0181418	-0.0265677	-0.0657665	-0.0311096	0.0328965	-0.0578047	-0.0542349	0.105802	-0.012638	-0.00396712	-0.0669464	0.0146698	-0.11601	-0.0756191	0.0317513	0.100141
0.0293547	0.0842979	0.020991	-0.0753986	0.022095	0.000523758	0.0321194	0.057438	-0.0158057	-0.133671	0.0281358	0.011601	0.0326514	-0.0946715	-0.0477381	-0.0184428	-0.0246958	-0.0658713	-0.0309095	0.0329229	-0.0577986	-0.0540942	0.10581	-0.0126369	-0.00316604	-0.0668398	0.0156951	-0.115901	-0.0742831	0.0316878	0.0998941
0.0293351	0.0700776	0.0215899	-0.07423	0.0233592	0.000522058	0.0321039	0.055869	-0.0138074	-0.132882	0.0345329	0.011514	0.0325821	-0.0947641	-0.0477617	-0.019117	-0.0264695	-0.0657518	-0.0310177	0.0327427	-0.0577328	-0.053463	0.10582	-0.0126408	-0.0044946	-0.066767	0.0158204	-0.116031	-0.0755965	0.0318427	0.0978348
0.0303024	0.0738051	0.0215715	-0.0708283	0.0248958	0.000539046	0.0321471	0.0573253	-0.0148415	-0.131955	0.0355211	0.015337	0.0358456	-0.0950423	-0.0477601	-0.0210663	-0.0262228	-0.0576537	-0.0304877	0.0327162	-0.0577552	-0.0535227	0.0650446	-0.00901089	-0.00487503	-0.0668241	0.0153009	-0.115823	-0.0770079	0.0318499	0.0905661
0.0288732	0.0744052	0.0226591	-0.0741872	0.0226789	0.000499975	0.0321131	0.0561015	-0.0143525	-0.133291	0.0281945	0.0114022	0.0117766	-0.0892498	-0.0477571	-0.0187806	-0.0308119	-0.0621238	-0.031211	0.0312933	-0.0577785	-0.05346	0.0642441	-0.0125637	-0.004778	-0.0671313	0.0152988	-0.116016	-0.0752828	0.0311878	0.0888225
0.03285	0.0751671	0.0222228	-0.0481864	0.0218303	0.000727745	0.032215	0.0559964	-0.0147583	-0.133079	0.0289682	0.0117842	0.0281381	-0.00853255	-0.0475704	-0.0177837	-0.0265523	-0.0613661	-0.0309505	0.0324699	-0.0577449	-0.052788	0.0652064	-0.0102936	-0.00180919	-0.0668087	0.0144443	-0.115265	-0.075054	0.0317683	0.0781108
0.0343577	0.0753816	0.0232073	-0.0318489	0.0221682	0.00052271	0.032145	0.0472978	-0.014694	-0.132933	0.026555	0.0117258	0.0273039	-0.000381929	-0.0473234	-0.0160576	-0.0266338	-0.0625124	-0.0309441	0.0317715	-0.0573803	-0.0410928	0.0642652	-0.00470776	-0.00294588	-0.0668455	0.0127798	-0.114738	-0.0750817	0.0316281	0.0743106
0.0355998	0.07434	0.022333	-0.0210316	0.0224499	0.000727125	0.0321289	0.0537632	-0.0147519	-0.133103	0.0253355	0.0116553	0.0218277	-0.0124962	-0.0468405	-0.00753554	-0.0264163	-0.063105	-0.0308998	0.0318902	-0.0575968	-0.0291066	0.0684281	-0.00264058	-0.00054919	-0.0666888	0.0131024	-0.113464	-0.0748133	0.0314993	0.0733458
0.0336142	0.073943	0.0224052	-0.022453	0.0206103	0.000657176	0.0319752	0.0508826	-0.014764	-0.133122	0.0257663	0.00960868	0.0228194	-0.0128334	-0.0390136	-0.0106848	-0.0278149	-0.0633741	-0.0309181	0.0319826	-0.0572351	-0.0401229	0.0669353	-0.00292703	-0.00237006	-0.0624816	0.0122066	-0.113206	-0.0748677	0.0321483	0.0723137
0.0330713	0.0746909	0.0223534	-0.0233175	0.0215517	0.000531556	0.0318846	0.0519417	-0.014763	-0.132891	0.0267273	0.0116041	0.023531	-0.0114911	-0.0405472	-0.00869419	-0.0264862	-0.062308	-0.0309284	0.0320773	-0.0571236	-0.0337946	0.0663495	-0.00467142	-0.00136325	-0.0613132	0.0128592	-0.113688	-0.0748738	0.0318642	0.071899
0.0327152	0.0747411	0.0223917	-0.0232137	0.021743	0.000568246	0.0318774	0.0486584	-0.0147545	-0.132888	0.0264598	0.0114398	0.0245574	-0.0128269	-0.0411676	-0.0103129	-0.0266877	-0.0623775	-0.0310056	0.0319287	-0.0574313	-0.0323495	0.0663715	-0.00501861	-0.00214293	-0.0615345	0.0134531	-0.114002	-0.0749323	0.0317369	0.0717801
0.0332314	0.065681	0.0223875	0.00539667	0.0214961	0.000488701	0.0319575	0.0379045	-0.0139	-0.132377	0.0258924	0.0114662	-0.0146477	-0.0106083	-0.0458263	-0.0102291	-0.0272678	-0.0591555	-0.0302335	0.0319187	-0.0519293	-0.0143246	0.0628905	-0.00471123	0.00349842	-0.0625922	0.0134089	-0.113267	-0.0745038	0.0321591	0.0664989
0.0332314	0.065681	0.0223875	0.00539667	0.0214961	0.000488701	0.0319575	0.0379045	-0.0139	-0.132377	0.0258924	0.0114662	-0.0146477	-0.0106083	-0.0458263	-0.0102291	-0.0272678	-0.0591555	-0.0302335	0.0319187	-0.0519293	-0.0143246	0.0628905	-0.00471123	0.00349842	-0.0625922	0.0134089	-0.113267	-0.0745038	0.0321591	0.0664989
0.0332558	0.0665269	0.0223812	-0.00327342	0.0213106	0.000497555	0.0319535	0.0380477	-0.013852	-0.132282	0.0260831	0.00872471	0.00593839	-0.0105021	-0.0418386	-0.0109704	-0.0259711	-0.0594224	-0.0303625	0.0319395	-0.0520969	-0.0157417	0.0628324	-0.00499662	0.00432884	-0.0623607	0.0133254	-0.113269	-0.0746299	0.0321937	0.0660332
0.033206	0.0657459	0.0223743	-0.00533475	0.021457	0.00054033	0.0319264	0.0377522	-0.0147711	-0.132414	0.0260114	0.0111281	-0.00237157	-0.0110167	-0.0439811	-0.0108543	-0.0262094	-0.0584362	-0.0261452	0.0319036	-0.0523835	-0.0137467	0.0626262	-0.00475315	0.0034485	-0.0623015	0.0133493	-0.113016	-0.0747335	0.032141	0.0657337
0.0331996	0.065902	0.0223786	-0.000334537	0.0214459	0.000525425	0.0319388	0.0384232	-0.0136245	-0.132224	0.0258309	0.0112361	-0.00378879	-0.0101714	-0.0437595	-0.0110106	-0.0267169	-0.0578246	-0.0269748	0.0319045	-0.0514094	-0.0135233	0.0619809	-0.00484326	0.00368535	-0.0625052	0.0133677	-0.113173	-0.0746994	0.0321495	0.0655339
0.0332521	0.0664298	0.0223673	0.00220746	0.021434	0.000513742	0.0319362	0.0257285	-0.0140938	-0.132297	0.025911	0.0112411	-0.00182809	-0.00461158	-0.0434233	-0.0109096	-0.0268895	-0.0582564	-0.0242979	0.0319079	-0.0519176	-0.0142628	0.062311	-0.00486672	0.00393567	-0.0623075	0.013304	-0.113079	-0.0747555	0.0321667	0.0647088
0.0332574	0.0663178	0.023749	0.000591842	0.021461	0.000525317	0.0319307	0.0301971	-0.0142247	-0.13238	0.0259266	0.0111424	-0.00218963	-0.0110105	-0.045073	-0.0108119	-0.0269608	-0.0581934	-0.0246898	0.0332293	-0.0525827	-0.0181974	0.0623118	-0.00485738	0.00394184	-0.0623603	0.0133584	-0.0313706	-0.0747119	0.0321679	0.0537714
0.033264	0.0659074	0.023426	-0.000587857	0.0214535	0.000506639	0.0319379	0.0250807	-0.014024	-0.132241	0.0259659	0.0111891	-0.000573238	-0.0080645	-0.0434705	-0.010863	-0.0269702	-0.0581407	-0.025601	0.031936	-0.0520938	-0.0142914	0.0621344	-0.00486976	0.00387734	-0.0622288	0.0133596	-0.026767	-0.0747131	0.0319494	0.0526364
0.0333009	0.065894	0.023977	0.000447448	0.0214568	0.000509273	0.0319354	0.0261936	-0.0141046	-0.132239	0.0259732	0.0112307	-0.000760656	-0.00690733	-0.0431752	-0.0107964	-0.0270181	-0.0581821	-0.0257457	0.0319128	-0.0517889	-0.0145987	0.0624366	-0.00488225	0.00382348	-0.061424	0.0133468	-0.0131644	-0.0747341	0.032119	0.052078
0.0332966	0.0300288	0.0237231	0.000152458	0.0214411	0.000506366	0.0318462	0.026448	-0.0141048	-0.132239	0.0259651	0.0111616	-0.000451662	-0.0080656	-0.0436703	-0.0106798	-0.0273897	-0.0582184	-0.0255767	0.032027	-0.052131	-0.0156156	0.0623926	-0.00487919	0.00386026	-0.0615583	0.0134384	-0.0205889	-0.0747116	0.0320681	0.0490347
0.0137119	0.0277543	0.0239425	0.000199937	0.0214433	0.000222697	0.031664	0.0290219	-0.0134072	-0.132398	0.0264622	0.0108582	0.000562623	-0.00863538	-0.0437904	-0.00752034	-0.0275086	-0.0582603	-0.0255742	0.0318582	-0.0525196	-0.0106833	0.0625493	-0.00488099	0.00371082	-0.061874	0.00122581	-0.0197728	-0.0746943	0.031947	0.0478758
0.0141066	0.0284387	0.0239143	0.000164419	0.0214417	0.000346853	0.031691	0.0275664	-0.0134498	-0.13227	0.0262093	0.0110441	0.000529384	-0.00816266	-0.0436706	-0.00812396	-0.0274564	-0.0582473	-0.0255961	0.0319459	-0.0525317	-0.0123345	0.0624301	-0.00487926	0.00373903	-0.0618806	0.00503316	-0.0191387	-0.0747071	0.0318601	0.0478154
0.0130633	0.0290179	0.0238532	0.000165575	0.0214421	0.000386705	0.0317466	0.0275309	-0.0133797	-0.132277	0.0262196	0.0110306	0.000670437	-0.0082268	-0.0436707	-0.00805659	-0.0273604	-0.0582563	-0.0255495	0.0318205	-0.0525158	-0.0104496	0.0625954	-0.00488043	0.00377725	-0.0619374	0.00434302	-0.0190277	-0.0747132	0.0319106	0.0477814
0.0153266	0.0299369	0.0238778	0.000185011	0.0214413	7.36158e-05	0.0317208	0.0274968	-0.0134805	-0.13233	0.0262084	0.0109581	0.000532032	-0.00828449	-0.0436448	-0.00816706	-0.0273739	-0.0582551	-0.0286141	0.0318418	-0.0524663	-0.0118792	0.0625316	-0.00487918	0.00375185	-0.0617852	0.0064431	-0.0189417	-0.0324926	0.0320337	0.043581
0.0144986	0.0292589	0.0238878	0.000198494	0.0214348	5.73376e-05	0.0317244	0.0275141	-0.0135006	-0.132322	0.0261959	0.0109714	0.000633571	-0.00816882	-0.043642	-0.00917138	-0.0269526	-0.0582508	-0.029354	0.0319134	-0.0524859	-0.010405	0.0624356	-0.00488544	0.00315882	-0.0619482	0.00495349	-0.0180788	-0.0225878	0.0319237	0.0429268
0.0140168	0.0292636	0.023878	0.000196701	0.0214432	0.000195324	0.0317522	0.0272589	-0.0137651	-0.132308	0.0261976	0.0110764	0.000633976	-0.00811446	-0.0436299	-0.00912221	-0.027251	-0.0582438	-0.0257998	0.0319081	-0.0524711	-0.0101824	0.0624194	-0.00488538	0.00328974	-0.0619584	0.00616809	-0.0178609	-0.0255904	0.0319475	0.0428688
0.0138385	0.0293151	0.0235883	1.64214e-05	0.0214484	0.000161468	0.0323696	0.0260494	-0.0137542	-0.0907692	0.030942	0.0123411	0.000621662	0.0100791	-0.0435177	-0.00899593	-0.0271828	-0.0579784	-0.0280533	0.0319222	-0.0450506	-0.0103514	0.0540531	-0.00488832	0.00313127	-0.0619368	0.00441271	-0.0179915	-0.0274053	0.0310366	0.0323006
0.0137894	0.0292103	0.0230652	-1.39851e-05	0.0214498	0.000169732	0.032441	0.0256749	-0.0136725	-0.0807668	0.0323565	0.0118031	0.000622823	0.00299225	-0.0434986	-0.00569779	-0.0271642	-0.0579585	-0.0294588	0.0318834	-0.0478811	-0.0109539	0.0555118	-0.00491052	0.00274717	-0.060913	0.00346103	-0.0180356	-0.0255661	0.0298411	0.0306766
0.0138672	0.0292233	0.0230506	-1.87448e-06	0.02152	0.00017973	0.0322363	0.0267254	-0.0137708	-0.083459	0.0288835	0.0115677	0.000665405	0.0161584	-0.0435664	-0.0076785	-0.027181	-0.0581143	-0.0278339	0.0319117	-0.0422373	-0.0135434	0.053857	-0.00491312	0.0029197	-0.0608857	0.00348909	-0.0179889	-0.0254501	0.0289532	0.0304745
0.0137754	0.0292158	0.0231187	8.46245e-06	0.0215286	0.000170587	0.0322824	0.0261443	-0.0137574	-0.0815048	0.0280358	0.0118003	0.000779903	0.00410567	-0.0435414	-0.00781366	-0.0271745	-0.0580596	-0.0276658	0.0318647	-0.0463331	-0.0117597	0.0551354	-0.00490715	0.00305391	-0.0609905	0.00404186	-0.0181628	-0.0256789	0.0289967	0.0303137
0.0139829	0.0292243	0.0233374	2.51638e-05	0.0215041	0.000123643	0.0326793	0.0275408	-0.0137126	-0.0822326	0.0281203	0.0117736	0.000483342	0.00312604	-0.0435164	-0.00729445	-0.0272275	-0.0225578	-0.0282261	0.0319144	-0.0466105	-0.0106759	0.0482084	-0.00491591	0.00301093	-0.0587307	0.00399197	-0.0180978	-0.0254515	0.0298926	0.0267629
0.0138893	0.0291826	0.023268	3.8922e-05	0.0215548	0.000115959	0.0328726	0.0266666	-0.013889	-0.0821804	0.0278241	0.011615	0.000620443	0.00394314	-0.043555	-0.00735712	-0.0273091	-0.0254043	-0.028371	0.0318984	-0.0447164	-0.0108097	0.0304176	-0.00490751	0.002977	-0.060461	0.00402892	-0.0180482	-0.025788	0.0297399	0.0255001
0.0139317	0.0291005	0.023317	-4.50914e-05	0.021582	6.45801e-05	0.0324995	0.0271611	-0.013748	-0.0820778	0.0279674	0.011044	0.000594081	0.00455024	-0.0435109	-0.00724435	-0.0273249	-0.0212706	-0.0282436	0.0319081	-0.0469456	-0.0109589	0.0173893	-0.00493503	0.00304422	-0.0593275	0.00381646	-0.017962	-0.0244836	0.02953	0.0246443
0.0139286	0.0290789	0.0232875	-0.000313934	0.0215523	7.09148e-05	0.0315606	0.0269592	-0.0142432	-0.0820572	0.02821	0.00778307	6.48508e-05	0.0051735	-0.0434972	-0.00726207	-0.027552	-0.025134	-0.0278427	0.0319021	-0.0332896	-0.0110133	0.0222738	-0.00494759	0.00306992	-0.0543959	0.00348709	-0.0144101	-0.0113201	0.0294727	0.0226523
0.0136092	0.0290899	0.0232707	-0.000159633	0.0219638	-0.000124906	0.0317391	0.0271863	-0.0150596	-0.0819587	0.0280199	0.00809454	0.00137244	0.00469581	-0.0434846	-0.00719317	-0.0189441	-0.0285563	-0.0277562	0.0262178	-0.0318411	-0.0110092	0.022728	-0.00484293	0.00302832	-0.0548125	0.0036137	-0.0161782	-0.0152316	0.0292107	0.0222439
0.0123271	0.0179125	0.0232056	0.000259472	0.0216301	-0.000592278	0.032694	0.027167	-0.0154575	-0.0821548	0.0280692	-0.00451604	5.80146e-05	0.00459572	-0.0435074	-0.00732035	-0.00273999	-0.0264646	-0.0281984	0.0228223	-0.0338419	-0.0120478	0.015894	-0.0062131	0.0030821	-0.0545539	0.00358515	-0.0161092	-0.012422	0.0294105	0.0209336
0.0107684	0.0145243	0.0231397	0.000348438	0.0217837	-0.000460337	0.0329274	0.0268651	-0.0154801	-0.0819663	0.0276775	0.00109749	0.000700967	0.00475945	-0.043495	-0.0070424	-0.00802449	-0.0267157	-0.0281313	0.0220155	-0.0345397	-0.01118	0.0119496	-0.00555709	0.00345857	-0.0522399	0.00284916	-0.0148785	-0.012609	0.0294348	0.0203748
0.0102112	0.0146501	0.0231695	0.000247566	0.0217794	-0.000305568	0.0326726	0.0268905	-0.0161113	-0.0820388	0.0277304	0.00228502	0.000508019	0.0048582	-0.0434997	-0.00715621	-0.0082022	-0.0246565	-0.027973	0.0208001	-0.0335331	-0.0114207	0.0153384	-0.00551696	0.00327141	-0.0527368	0.00289618	-0.0140592	-0.0117296	0.029401	0.0202631
0.0125855	0.0162765	0.0232235	0.000243142	0.0218506	-0.000606102	0.0323545	0.0239732	-0.0165825	-0.082054	0.0250954	0.00251648	0.000705942	0.0047229	-0.0434306	-0.00822538	-0.00689988	-0.0242769	-0.0278979	0.0217854	-0.0326792	-0.00471083	0.0160589	-0.00531508	0.00317657	-0.0527524	0.00274055	-0.0144357	-0.0117148	0.0293419	0.0199558
0.0120828	0.0142072	0.0231728	0.00021602	0.021838	-0.000600015	0.0325458	0.0234632	-0.0158694	-0.0820463	0.0245425	0.00290386	0.000565713	0.00481662	-0.0434768	-0.00718459	-0.00714599	-0.0242799	-0.0277898	0.0212793	-0.0333629	-0.00517412	0.0134748	-0.00511643	0.00321338	-0.0525621	0.00281004	-0.0144058	-0.0121402	0.029343	0.0197416
0.0117137	0.0107219	0.0234573	2.84415e-05	0.0221859	-0.000537493	0.032302	0.0249813	-0.01594	-0.0820392	0.024356	0.00336375	0.000653339	0.00458279	-0.0434769	-0.00754178	-0.00688463	-0.0244768	-0.0278102	0.0213828	-0.0328127	-0.00530039	0.0158228	-0.00526642	0.00324704	-0.0524439	0.00292192	-0.0141157	-0.0109082	0.0293139	0.019727
0.0117643	0.0113513	0.0232561	0.000122528	0.0219217	-0.000543564	0.032222	0.0243558	-0.0158845	-0.0820486	0.024468	0.0031972	0.000650091	0.00466032	-0.0434785	-0.00739757	-0.00716797	-0.0245838	-0.0277944	0.0213831	-0.0330931	-0.00320705	0.0142484	-0.00521852	0.00320967	-0.0525318	0.00289874	-0.0138479	-0.0111651	0.0293351	0.0196573
0.0121357	0.0106478	0.0233402	0.00164683	0.0220685	-0.000592316	0.0323747	0.0241371	-0.0158891	-0.0820432	0.0243582	0.00309335	0.000560637	0.00510819	-0.0434715	-0.00722291	-0.00701911	-0.0243883	-0.0278031	0.02155	-0.0328098	-0.00527281	0.0148126	-0.00522337	0.00321605	-0.0526498	0.00283206	-0.0137969	-0.0117942	0.019823	0.0192262
0.0119831	0.0112987	0.0232787	0.00041755	0.00793389	-0.000482808	0.0323542	0.0243649	-0.0157279	-0.0820378	0.0243663	0.00319228	0.00135475	0.00481639	-0.0434713	-0.0074046	-0.00708048	-0.0232975	-0.0278682	0.0216805	-0.0329557	-0.00509151	0.0144571	-0.005228	0.00323141	-0.0524971	0.00286578	-0.013848	-0.0103899	0.0228573	0.0188527
0.0119828	0.0113535	0.0233236	0.000488047	0.00125602	-0.000529127	0.0323401	0.0243289	-0.0158465	-0.0820418	0.0244635	0.00330326	0.000946569	0.00484042	-0.0434706	-0.00735746	-0.00713036	-0.0232939	-0.0279218	0.0215534	-0.0328987	-0.00513534	0.014031	-0.00522312	0.00322265	-0.0523277	0.00290319	-0.0138976	-0.0102224	0.0206089	0.0186657
0.011281	0.0118764	0.0234871	0.000442512	0.00804216	-0.00202748	0.0321718	0.024385	-0.0158492	-0.0688659	0.0244883	0.00298812	0.00128261	0.00410235	-0.0434795	-0.00735742	-0.00462422	-0.0227397	-0.0279212	0.02142	-0.0329274	-0.0051785	0.00880261	-0.00559487	0.00122305	-0.0522857	0.00286497	-0.0135656	-0.0097864	0.0240916	0.0166844
0.011281	0.0118764	0.0234871	0.000442512	0.00804216	-0.00202748	0.0321718	0.024385	-0.0158492	-0.0688659	0.0244883	0.00298812	0.00128261	0.00410235	-0.0434795	-0.00735742	-0.00462422	-0.0227397	-0.0279212	0.02142	-0.0329274	-0.0051785	0.00880261	-0.00559487	0.00122305	-0.0522857	0.00286497	-0.0135656	-0.0097864	0.0240916	0.0166844
0.0114378	0.0118291	0.0234088	0.000445963	0.0082787	-0.00187337	0.0322456	0.0243911	-0.0158488	-0.0690796	0.024507	0.00302259	0.00130897	0.00421874	-0.0434867	-0.00736926	-0.0046692	-0.0226922	-0.027921	0.0187565	-0.0329294	-0.00514792	0.00932745	-0.00558261	0.00160505	-0.0522857	0.00287141	-0.0133766	-0.00997161	0.0232431	0.0165839
0.0117334	0.0119283	0.0234347	0.000438075	0.00818775	-0.00170903	0.0322968	0.0243873	-0.0158531	-0.0693869	0.0243661	0.00303842	0.00114142	0.00432447	-0.0434933	-0.00738059	-0.00604845	-0.0227745	-0.0280442	0.013533	-0.0168601	-0.00520865	0.00788815	0.000249762	0.00137686	-0.0522875	0.00299684	-0.0128585	-0.00992832	0.0241042	0.0156604
0.0112885	0.0119861	0.0235257	0.000494737	0.00777102	-0.000239587	0.032272	0.0242786	-0.0158446	-0.0695584	0.023153	0.00307896	-0.000328091	0.00441942	-0.0434622	-0.00735927	-0.00588928	-0.0227577	-0.0279939	0.0155194	-0.00869524	-0.00524344	0.00923825	-0.0050362	0.0020299	-0.0522807	0.00293405	-0.0131873	-0.00995852	0.0233701	0.0154701
0.0113625	0.0118831	0.0234679	0.000460344	0.00800296	-0.000918824	0.0323404	0.0242806	-0.0157879	-0.0693296	0.0231293	0.00305244	0.000385928	0.00441991	-0.0434716	-0.00735379	-0.00599932	-0.0228124	-0.028055	0.0159126	-0.0093403	-0.00518092	0.00131929	-0.00321206	0.00195743	-0.0522828	0.00295893	-0.0130298	-0.00918942	0.023378	0.0153549
0.0115131	0.0118966	0.0234734	0.000467175	0.00745855	0.000444989	0.0323713	0.0241957	-0.0156527	-0.0692612	0.0227385	0.00306671	-7.23099e-05	0.00443172	-0.0434705	-0.007364	-0.00631171	-0.0228335	-0.02811	0.0156202	-0.00851355	-0.00520348	0.000438769	-0.0026547	0.00189893	-0.052282	0.0029792	-0.0132665	-0.00959318	0.0235387	0.0153167
0.0114614	0.0119546	0.0234621	0.000476647	0.00750655	-2.5957e-05	0.0323382	0.0242266	-0.0156714	-0.0692425	0.0224979	0.00303999	-6.50109e-05	0.00440684	-0.0434815	-0.00735883	-0.0060247	-0.0228287	-0.0280872	0.015661	-0.00853867	-0.00525303	0.00346059	-0.00227692	0.00175068	-0.0522828	0.00296395	-0.0130611	-0.0095112	0.0234511	0.0152993
0.011454	0.0119591	0.0234713	0.000454686	0.00769712	0.00112641	0.0323301	0.0242621	-0.0157004	-0.0692749	0.0225578	0.00297529	7.59203e-06	0.00441867	-0.043448	-0.00735902	-0.00602838	-0.0228209	-0.0281267	0.0155272	-0.00823966	-0.00521569	0.00314824	-0.00283432	0.00174253	-0.0518201	0.00295976	-0.013037	-0.0090197	0.0234439	0.0152448
0.00921953	0.0119257	0.023478	0.000460885	0.00982079	-4.28532e-05	0.0324709	0.00384717	-0.0150188	-0.0675717	0.0193565	0.00310997	5.90486e-05	0.00440306	-0.0430977	-0.00737666	-0.00616436	-0.0228107	-0.0280757	0.0156983	-0.00833172	-0.00521758	0.00263823	-0.00310218	0.00172698	-0.0511691	-0.00767786	-0.0125458	-0.00976786	0.0047067	0.0137127
0.0109591	0.0108559	0.0234643	0.000478728	0.0109104	-6.82051e-06	0.0323328	0.0117065	-0.0154484	-0.0664217	0.0142754	0.00311707	0.000105399	0.0044131	-0.0341354	-0.00735353	-0.00618558	-0.0228	-0.0280125	0.0156293	-0.00861977	-0.00521341	0.00274937	-0.00349935	0.00187599	-0.05094	-0.00305222	-0.0129693	-0.00444702	0.0127898	0.0128607
0.00872488	0.0118804	0.0234646	0.000475911	0.010986	-7.69046e-05	0.0325748	0.0101837	-0.0154199	-0.0660986	0.0137476	0.00318406	0.000107151	0.00440833	-0.0350024	-0.00737117	-0.00617846	-0.0228007	-0.027995	0.0156686	-0.00858456	-0.00521227	0.00258969	-0.00371479	0.00174673	-0.050963	-0.000587078	-0.0127613	-0.00802049	0.0101089	0.0127971
0.00998412	0.0113835	0.0234711	0.00047536	0.0101869	-1.98022e-05	0.0324523	0.00567981	-0.0154412	-0.0662714	0.014793	0.00328509	7.83697e-05	0.00440652	-0.0347983	-0.00739442	-0.00616807	-0.0228027	-0.028041	0.0156747	-0.0085156	-0.00520336	0.00283083	-0.00346834	0.00275708	-0.0509904	-0.00249086	-0.0124443	-0.00521905	0.00919755	0.0127047
0.00971599	0.0115272	0.0234712	0.000474281	0.0104398	-4.92822e-05	0.0324688	0.0062737	-0.0154443	-0.0660189	0.0145157	0.00315305	8.80511e-05	0.00440605	-0.0350355	-0.00739972	-0.00617849	-0.0227995	-0.0248025	0.0156899	-0.0084728	-0.00520075	0.00286256	-0.00349884	0.00185609	-0.0510058	-0.00354061	-0.0126788	-0.00421098	0.00720031	0.0124868
0.00921465	0.0114767	0.0235067	0.000795365	0.0103879	6.37021e-06	0.0324015	0.00724539	-0.0154318	-0.0662488	0.0149203	0.00408153	8.34942e-05	0.00328966	-0.0346674	-0.00737923	-0.00559032	-0.022802	-0.0248487	0.0156242	-0.00852083	-0.00518034	0.00271034	-0.00347786	0.00203397	-0.0496479	-0.00350715	-0.0126576	-0.00248448	0.00942688	0.0123818
0.00969509	0.0114668	0.0234301	0.000554107	0.00997464	-1.68616e-05	0.0324293	0.00706477	-0.0154621	-0.0662364	0.0149107	0.00314248	8.57602e-05	0.00437004	-0.0344542	-0.00736809	-0.00617553	-0.0169217	-0.0226935	0.0156386	-0.00850192	-0.00517689	0.00271904	-0.00479781	0.00254638	-0.0388837	-0.00335427	-0.0127713	-0.00437755	0.00769024	0.0110795
0.00917954	0.0114821	0.0232935	0.00069704	-0.00416955	3.96604e-05	0.0324199	0.00714402	-0.0174277	-0.0662462	0.0147679	0.00350915	9.85304e-05	0.00278324	-0.0349987	-0.00736406	-0.0055048	-0.0167074	-0.0240378	0.0151838	-0.00853849	-0.00514522	0.00272695	-0.00508755	0.00197309	-0.0340923	-0.00340068	-0.0135565	-0.00348631	0.00818952	0.0107795
0.00919013	0.0114481	0.0233598	0.000696038	-0.00222162	3.84222e-05	0.0324197	0.00705146	-0.0167859	-0.0662707	0.0147609	0.00347566	9.99798e-05	0.00279506	-0.0349917	-0.00736275	-0.00550588	-0.0165907	-0.0241175	0.0151842	-0.00853765	-0.00514534	0.00272351	-0.00514122	0.00198174	-0.0343653	-0.00324389	-0.0135521	-0.00348745	0.00842481	0.0107706
0.0093511	0.0114514	0.0233707	0.000594699	-5.84742e-06	1.06745e-05	0.0324236	0.00707611	-0.0160893	-0.0662624	0.0148459	0.00340181	9.60247e-05	0.00307873	-0.0345709	-0.0073648	-0.00584301	-0.016954	-0.0234947	0.0153392	-0.00853133	-0.005151	0.00272059	-0.00567847	0.00219847	-0.0345576	-0.00338812	-0.0132571	-0.00418016	0.00781472	0.0107196
0.00944789	0.011449	0.0232299	0.000639086	0.000555259	-5.96102e-05	0.032287	0.00721469	-0.0163649	-0.0662054	0.0142476	0.00345378	-0.000581549	0.00334889	-0.0346871	-0.00459172	-0.0057548	-0.0172536	-0.0198478	0.0152916	-0.0087832	-0.00515931	0.00275635	-0.00534548	0.0017548	-0.0346501	-0.00289557	-0.0127539	-0.00161276	0.00804204	0.0104975
0.00936609	0.0114509	0.0232988	0.000997796	0.000773092	1.77432e-05	0.032405	0.00719694	-0.00931854	-0.066294	0.0148113	0.00160149	-0.00352444	0.00347977	-0.034728	-0.00379385	-0.00538602	-0.0171021	-0.0221591	0.0152458	-0.00850533	-0.00516253	0.00253445	-0.00441081	0.00199627	-0.0214459	-0.00330846	-0.0133274	-0.00258242	0.0113293	0.00977111
0.00937811	0.0114125	0.0232727	0.000814553	0.000573051	8.55607e-06	0.0324122	0.00711172	-0.00298534	-0.0662753	0.0148027	0.00189959	-0.00198066	0.00343159	-0.0346874	-0.0063789	-0.00552933	-0.017004	-0.0222335	0.015059	-0.00848657	-0.00516077	-0.000578006	-0.00283158	0.0021384	-0.00734461	-0.0033107	-0.0133021	-0.00340109	0.00923846	0.00923675
0.00938154	0.0113357	0.023264	0.000813957	0.000540898	-1.03278e-05	0.0323305	0.00724075	-0.00268149	-0.0663092	0.0147255	0.00257959	-0.0034231	0.00356095	-0.0347243	-0.00392897	-0.00552908	-0.0171127	-0.0206197	0.0150374	-0.00835026	-0.00516027	0.00174074	-0.00341983	0.00197481	-0.010153	-0.00330118	-0.0139261	-0.00341914	0.00516831	0.00916558
0.00938396	0.0114013	0.0232542	0.000810851	0.000412257	-5.08687e-08	0.0323902	0.00722459	-0.00193922	-0.0662822	0.0147702	0.00270342	-0.00103175	0.00347506	-0.0347072	-0.00408399	-0.00562473	-0.0171156	-0.0203491	0.0150779	-0.00741715	-0.00516048	0.00190664	-0.00386997	0.00196575	-0.0102896	-0.00329969	-0.0131995	-0.00320507	0.0053704	0.00911816
0.0093837	0.0113747	0.0232394	0.000767574	0.000396201	-3.46139e-07	0.032385	0.00714798	-0.0035619	-0.0662702	0.0119597	0.00250492	-0.00182888	0.00344922	-0.0347083	-0.0048181	-0.00564194	-0.0170335	-0.020505	0.015104	-0.008244	-0.00515877	0.000734774	-0.00343925	0.00201343	-0.00944723	-0.00330064	-0.0131775	-0.0029025	0.00643831	0.00906022
0.00944989	0.0111724	0.0232048	0.000770654	-0.000411823	-0.00336518	0.0313872	0.00715181	-0.0028854	-0.0662683	0.0134923	0.00260304	-0.00157832	0.00347453	-0.0135382	-0.00458463	-0.00507197	-0.0170679	-0.0204507	0.0151228	-0.0081786	-0.00510179	-0.00285675	-0.00364723	0.00196325	-0.00907459	-0.00350174	-0.0144181	5.94672e-05	0.0080117	0.00805736
0.00940031	0.0113457	0.0230285	0.0007773	0.00014987	-0.00191175	0.0323755	0.00740787	-0.0033374	-0.0616657	0.012621	0.00256791	-0.00171393	0.00784698	-0.0160455	-0.00471897	-0.00543826	-0.0170428	-0.0206236	0.0150955	-0.0073169	-0.0051386	0.000356502	-0.00369197	0.00199555	-0.00967405	-0.00338235	-0.0132028	-0.0026973	0.00694112	0.00758437
0.0095129	0.0114043	0.0217921	0.000758398	-8.65696e-05	-0.00122849	0.0322809	0.00721863	-0.00327401	-0.0606997	0.0129919	0.0025503	-0.00182308	0.00346638	-0.0146577	-0.00564639	-0.00559838	-0.0169635	-0.0204958	0.0150662	-0.00770659	-0.00534277	0.000572817	-0.003767	0.00197706	-0.00938515	-0.00338944	-0.0134202	-0.00245049	0.0065461	0.0073253
0.00943837	0.0114109	0.0218566	0.000767733	0.000222838	-0.00230225	0.0319205	0.0073826	-0.00327775	-0.0573538	0.0129739	0.00104606	-0.0017113	0.00675828	-0.0149285	-0.00516876	-0.00551564	-0.0170601	-0.0206793	0.0150977	-0.00771489	-0.00514791	0.000925028	-0.0037618	0.00199022	-0.00941238	-0.00334157	-0.0136795	-0.00185146	0.00616536	0.00695451
0.0094681	0.011349	0.0218975	0.000756716	-0.000110785	-0.00276444	0.0317321	0.00723013	-0.00333608	-0.0573185	0.0129071	0.00247194	-0.00178499	0.00349458	-0.0148227	-0.00511831	-0.00554597	-0.0170339	-0.0204739	0.0150734	-0.00778007	-0.00515586	0.000476493	-0.00377264	0.00198695	-0.00946109	-0.00335876	-0.0137257	-0.00163473	0.00688732	0.00690804
0.0087854	0.0114688	0.0204386	0.000873483	8.80402e-05	-0.00310517	0.0317624	0.000109577	-0.00293425	-0.0577765	0.0129227	0.00202889	-0.00173152	0.0054039	-0.0149995	-0.00439654	-0.00546641	-0.014827	-0.0205664	0.0150807	-0.00782289	-0.00508333	-0.000274145	-0.00364911	0.00199148	-0.00943323	-0.00327613	-0.00244578	-0.00111182	0.00652285	0.00659409
0.00870809	0.0114613	0.0201557	0.000906651	0.000125359	-0.00335094	0.0317983	0.000754039	-0.00301996	-0.0572183	0.012946	0.00196478	-0.00174349	0.00473043	-0.0151026	-0.00418607	-0.00547091	-0.0147382	-0.0207106	0.0150843	-0.00786192	-0.00483465	0.000344833	-0.00357747	0.00199872	-0.00938739	-0.00332524	-0.00243795	-0.00152832	0.00664102	0.00652002
0.00890172	0.0114486	0.0205246	0.000935142	9.07103e-05	-0.00313319	0.0318028	-0.000520374	-0.00298703	-0.0571642	0.0129113	0.0019113	-0.00172816	0.00518216	-0.0150586	-0.00435735	-0.00545845	-0.0141886	-0.0206728	0.0144548	-0.00780225	-0.00500222	0.000253313	-0.00341354	0.00207659	-0.00941474	-0.00332234	-0.00170516	-0.00139267	0.00670459	0.00649538
0.00894757	0.01144	0.0203821	0.000983251	8.10443e-05	-0.0029909	0.0317809	0.000196096	-0.00289304	-0.0571755	0.0129047	0.00197252	-0.00173516	0.00447167	-0.0152036	-0.00428234	-0.0054636	-0.0144082	-0.0206715	0.014097	-0.00780112	-0.00502324	0.000222924	-0.00330917	0.0019941	-0.00941842	-0.00332189	-0.00271155	-0.00140257	0.00668083	0.00648491
0.00960377	0.0117319	0.0176795	0.000929141	0.000197224	-0.00038905	0.03165	0.0013768	-0.00435114	-0.0185014	0.0107926	0.00196748	0.00072841	0.00471896	-0.0146899	-0.00502282	-0.00551127	-0.0144304	-0.0206701	0.00331937	-0.00845093	-0.00504347	0.000225703	-0.00430996	-0.00145485	-0.00932902	-0.00331866	-0.00493653	0.00251517	0.00662324	0.0032596
0.00909516	0.011531	0.0144543	0.000965514	0.000258361	-0.00202857	0.03136	4.11167e-05	-0.00447082	-0.0167352	0.00728803	0.00218882	-0.000915747	0.00480275	-0.0149084	-0.00522153	-0.00548539	-0.014029	-0.0206745	0.00954529	-0.00846944	-0.00502067	0.000276506	-0.00460646	-0.00031876	-0.00930062	-0.00332317	-0.00677211	0.00253613	0.00664558	0.00310235
0.00919545	0.0117036	0.0165178	0.000946133	0.000119187	-0.00138337	0.0316203	0.00132078	-0.00318042	-0.0141648	0.0108489	0.00211575	-0.000258536	0.00499055	-0.0149389	-0.00503463	-0.00549863	-0.0142324	-0.0206663	0.00240558	-0.00837825	-0.00510559	0.00030579	-0.00653452	-0.000427284	-0.00914932	-0.00332274	-0.00503583	0.00281558	0.00665108	0.00308239
0.00925353	0.0118592	0.0157179	0.00077232	0.00285147	-0.00158711	0.0246805	0.000982646	-0.0037396	-0.0161968	0.0104407	0.00211378	0.000506333	0.00468286	-0.0148251	-0.00490495	-0.00538681	-0.0144587	-0.0206701	0.00636467	-0.00817381	-0.00504529	0.00027069	-0.00517693	3.73006e-05	-0.00908902	-0.00342813	-0.00558488	0.00171696	0.00664307	0.00274809
0.00940192	0.0119209	0.0144154	0.000946353	0.00151855	-0.00132326	0.0241249	0.000905363	-0.00413088	-0.014169	0.00892571	0.00224071	-0.000281314	0.00484113	-0.01478	-0.00510992	-0.0053584	-0.0145748	-0.0206729	0.00553637	-0.00869677	-0.00497983	0.00024209	-0.00564537	-0.000712619	0.000205516	-0.0033337	-0.007155	0.00206168	0.00691202	0.00254308
0.00928423	0.0118238	0.0148034	0.000934202	0.000910988	-0.00166287	0.0203077	0.000700117	-0.00399236	-0.014584	0.00941863	0.00219406	-0.000200982	0.00482972	-0.0148266	-0.00502758	-0.00550452	-0.0144296	-0.0206713	0.00538611	-0.0085825	-0.00504169	0.000282471	-0.00503935	-0.000452658	-0.00909495	-0.00332896	-0.00571278	0.0019276	0.00669798	0.00244773
0.00936434	0.0118289	0.0147958	0.000908172	0.00172466	-0.00160327	0.018475	0.000829287	-0.0040243	-0.0142265	0.00893528	0.00225266	0.000112718	0.00475272	-0.0148106	-0.00508297	-0.00533872	-0.0108638	-0.0206722	0.00498676	-0.00863253	-0.00503567	0.00027233	-0.00516404	-0.000605198	-0.00880757	-0.00333431	-0.0063339	0.00218303	0.00671859	0.00227064
0.00928226	0.0118319	0.0117647	0.000909321	0.000913868	-0.00255129	0.013546	0.000800931	-0.00640227	-0.0142771	0.00877152	0.00227937	0.00210161	0.00464412	-0.0147868	-0.00502605	-0.00526755	-0.0116497	-0.0171218	0.000474609	-0.00857862	-0.00504235	0.00041969	-0.00512241	-0.000551757	-0.00908703	-0.00332774	-0.00651029	0.00204827	0.00670043	0.00192143
0.00737039	0.0118523	0.0128828	0.000845066	-0.00157484	-0.00187591	0.0161943	0.000783591	-0.00674164	-0.014	0.00893425	0.00203011	0.0013602	0.00474888	-0.00998688	-0.00502849	-0.00164822	-0.0123264	-0.015093	0.00237954	-0.00856225	-0.00493644	0.000453361	-0.00520923	-0.00113955	-0.00738757	-0.00332526	-0.00623389	0.00332948	0.00675946	0.00178087
0.00744739	0.0118223	0.0118867	0.000907474	0.00053677	-0.00179497	0.0150625	0.000807061	-0.00544812	-0.0138925	0.00898087	0.00200843	0.00250507	0.00470799	-0.0087021	-0.0050301	-0.00231159	-0.0127845	-0.014502	0.00384552	-0.00859521	-0.00503654	0.000376227	-0.00514294	-0.000740315	-0.00851332	-0.00333183	-0.00632829	0.00260367	0.00674828	0.00170144
0.00672958	0.0118507	0.0130922	0.00090017	7.74028e-05	-0.00172182	0.0156906	0.000825037	-0.00555001	-0.0131825	0.00898474	0.00188232	0.00128276	0.00474448	-0.00770525	-0.00503268	-0.00277324	-0.0106404	-0.0144371	0.00202757	-0.00858601	-0.00505646	0.000370615	-0.0052503	-0.00120178	-0.0079768	-0.00332789	-0.00627939	0.00238191	0.0067478	0.00163272
0.00701596	0.0118344	0.0120747	0.000889401	0.00010605	-0.00175872	0.0148684	0.00102824	-0.00516684	-0.0125957	0.00898286	0.00194079	0.00120407	0.00473022	-0.00794145	-0.00503047	-0.00265224	-0.0111511	-0.0147747	0.00230805	-0.00855763	-0.00521266	0.000398119	-0.00515144	-0.000904219	-0.0079229	-0.00323766	-0.00636539	0.00252176	0.00269717	0.00155343
0.00702223	0.0117221	0.0127639	0.000698354	7.23694e-05	-0.00173802	0.0152455	0.00121774	-0.00534092	-0.0127662	0.00895164	0.00196089	0.00136922	0.00473417	-0.00782941	-0.00503164	-0.00162661	-0.0102873	-0.0146697	0.00217954	-0.00853213	-0.00518324	0.000402453	-0.00511944	-0.00108466	-0.00744352	-0.00277442	-0.0063171	0.00262316	-0.000370277	0.0015391
0.00676259	0.0116825	0.0125357	0.000836176	6.49938e-06	-0.00174926	0.0148586	0.00145896	-0.00515757	-0.0127687	0.00892545	0.0019295	0.00128305	0.00473387	-0.00857777	-0.00503134	-0.00160598	-0.0104245	-0.0145488	0.00239691	-0.00856263	-0.00528738	0.00038215	-0.0051559	-0.00104838	-0.00719768	-0.00241502	-0.00631197	0.00266568	0.00277553	0.00153205
0.00688565	0.0117367	0.0123803	0.000859218	8.9297e-06	-0.00176625	0.0148532	0.00121486	-0.00528337	-0.0127188	0.00895429	0.00190253	0.00125117	0.00473596	-0.00849461	-0.00503099	-0.00160517	-0.0102186	-0.0145604	0.00226197	-0.00855593	-0.0052462	0.000386468	-0.00513482	-0.00107242	-0.00736333	-0.00283374	-0.00632737	0.00260656	0.00159204	0.00152345
0.00690896	0.0111064	0.00937803	0.000858793	4.65741e-05	-0.0015655	0.0150273	0.00140094	-0.00523468	-0.0130398	0.0089378	0.00193638	0.000774138	0.00473657	-0.00792693	-0.00407195	-0.00166965	-0.010285	-0.0145327	0.0022717	-0.00855706	-0.00540598	0.000385757	-0.0040751	-0.00108221	-0.00745623	-0.00289513	-0.00624164	0.00245832	0.00223747	0.00143282
0.00690683	0.0110728	0.0091426	0.000827176	3.69868e-05	-0.00172933	0.0149397	0.00139845	-0.00519456	-0.0127832	0.00894047	0.00191128	0.000335023	0.00473428	-0.00796001	-0.00466902	-0.00173483	-0.0103529	-0.0145311	0.00230046	-0.00855652	-0.00539845	0.000385509	-0.00411069	-0.00107347	-0.00735953	-0.00269162	-0.00630298	0.00263778	0.00171248	0.00142261
0.00690248	0.01144	0.00927086	0.000840726	1.72481e-05	-0.00160323	0.0149185	0.0012642	-0.00524977	-0.013008	0.00893777	0.00216617	0.000771607	0.00472978	-0.00805529	-0.00439314	-0.00167378	-0.0102674	-0.0145591	0.00227961	-0.00855677	-0.00533568	0.000388646	-0.00425743	-0.00108166	0.000264416	-0.00278479	-0.00630199	0.00251885	0.00176037	0.00138391
0.0069261	0.0111264	0.00930768	0.00083574	5.0332e-05	-0.00122563	0.0150047	0.00134729	-0.00524257	-0.0129059	0.00893661	0.00193417	0.000766334	0.00471595	-0.00795397	-0.00452867	-0.00170229	-0.010292	-0.0145393	0.00222494	-0.00855658	-0.00552265	0.000386479	-0.00205177	-0.00105169	-0.000994824	-0.00268833	-0.00625781	0.0025565	0.00159624	0.00136262
0.00692072	0.00210633	0.00930885	0.000856063	3.64142e-05	-0.00149492	0.0149273	0.00136219	-0.00553726	-0.0128849	0.0089382	0.00152746	0.000816719	0.00221063	-0.00803496	-0.00452607	-0.00159944	-0.0102079	-0.0145531	0.00229028	-0.00862345	-0.00536555	0.000391528	-0.00231694	-0.00128322	-0.00200532	-0.00285076	-0.00627628	0.00256477	0.00166748	0.00123116
0.00692985	0.0031256	0.00936042	0.000859428	-1.60776e-05	-0.00161877	0.0149249	0.00135001	-0.00554981	-0.0128953	0.00893773	0.00166242	0.000784252	0.00329419	-0.00364532	-0.0045293	-0.00166265	-0.0102182	-0.0145302	0.0022684	-0.00856667	-0.00536105	0.000369533	-0.00248688	-0.00126982	-0.00251238	-0.00274626	-0.00625939	0.00256579	0.00164977	0.0011942
0.00692574	0.0022375	0.00932256	0.000843091	2.69992e-05	-0.00156143	0.0149041	0.00136351	-0.00544681	-0.0128086	0.00893823	0.00173305	0.000805863	0.00259373	-0.00420318	-0.00458191	-0.0016882	-0.0102096	-0.0145424	0.00227642	-0.00860023	-0.00539212	0.000377803	-0.00246019	-0.00138558	-0.00192332	-0.00271313	-0.00627417	0.00257292	0.00163775	0.00118431
0.00691666	0.00257708	0.00933529	0.000844343	2.58011e-05	-0.00157349	0.0149033	0.00137324	-0.00542956	-0.0128192	0.00893816	0.00161613	0.000800494	0.00257541	-0.00367344	-0.00454835	-0.00170766	-0.0102179	-0.0145465	0.00228554	-0.0086021	-0.00537027	0.000366243	-0.00230514	-0.00135537	-0.00225668	-0.0027102	-0.00627239	0.00257057	0.00163973	0.00118192
0.00689175	0.00272232	6.67123e-05	0.000651644	-0.00104399	-0.00153821	0.0143128	0.00136905	-0.00556925	-0.0122159	0.00896776	0.00170853	0.000779919	0.00274324	-0.00397167	-0.00474145	-0.00181264	-0.010183	-0.0145276	0.00228499	-0.0085776	-0.0048726	0.00201617	-0.00243012	-0.00125391	-0.00176141	-0.00265475	-0.00430289	0.00261675	0.00166755	0.0010459
0.00690742	0.00243605	0.00080749	0.000565931	-0.000937497	-0.00156941	0.014337	0.00136744	-0.0055052	-0.012294	0.00896764	0.00175364	0.000783745	0.00295699	-0.00444293	-0.00461265	-0.00172559	-0.0102057	-0.0139087	0.00228361	-0.00858898	-0.00496959	0.00157485	-0.00234017	-0.00126614	-0.0016764	-0.00267437	-0.00325973	0.00267082	0.00168108	0.00102507
0.00220112	0.0026597	0.000893602	0.000717064	-0.000948948	-0.00153814	0.0143497	0.00135574	-0.00557936	-0.00898558	0.00896789	0.00171602	0.000780398	0.00330866	-0.00420376	-0.00466124	-0.00188276	-0.0101436	-0.0136606	0.00229248	-0.00187643	-0.00506926	0.00197676	-0.00242255	-0.00129025	-0.00182852	-0.0027421	-0.00409395	0.00260894	0.00190842	0.000847478
0.00173245	0.00265784	0.00163369	0.000732032	-0.000767253	-0.0015409	0.0143701	0.00136587	-0.00554384	-0.00876621	0.00896358	0.00170619	0.000782715	0.00308005	-0.00416718	-0.00466155	-0.00182921	-0.010164	-0.0129006	0.00229857	-0.0005646	-0.00507778	0.00181776	-0.00238918	-0.00129654	-0.0018054	-0.00268574	-0.00427104	0.00260508	0.00185207	0.000818723
0.002921	0.00256841	0.00160597	0.000632933	-0.000784446	-0.00154734	0.0143099	0.00136191	-0.00549853	-0.00908082	0.00895983	0.00173938	0.000806061	0.00305064	-0.00414339	-0.00469766	-0.00168146	-0.00971945	-0.0115128	0.0023425	-0.00254793	-0.00499746	0.00166628	-0.00240561	-0.00128328	-0.00185214	-0.00278556	-0.00455899	0.00252877	0.00168602	0.000791151
0.0033199	0.00254689	0.00110592	0.000669305	-0.000911887	-0.00158646	0.00291643	0.00136294	-0.0037103	-0.00920352	0.00893512	0.001722	0.000855129	0.00301798	-0.00415324	-0.00469363	-0.00166809	-0.00971794	-0.0121481	0.00247261	-0.00289852	-0.00500463	0.000949079	-0.00240768	-0.00128836	-0.00184853	-0.00293329	-0.00470094	0.00256753	0.001928	0.000600429
0.00283748	0.00257585	0.0013222	0.000671385	-0.000896646	-0.0015457	0.00522451	0.0013601	-0.00454663	-0.0090919	0.00783092	0.00172107	0.000851345	0.00305517	-0.00405506	-0.00470744	-0.00179698	-0.00897482	-0.0118754	0.00178824	-0.00182166	-0.00506488	0.00146611	-0.00241151	-0.00116809	-0.00183383	-0.00288854	-0.00462413	0.00255452	0.00180275	0.000574672
0.00278168	0.00258507	0.00134829	0.000653957	-0.000822929	-0.00155461	0.00355868	0.00133576	-0.00506469	-0.00911303	0.00869274	0.00180826	0.000896145	0.00304574	-0.00407792	-0.00470322	-0.00193453	-0.00929969	-0.00940073	0.00142664	-0.00177552	-0.00506849	0.00161745	-0.00239994	-0.00128783	-0.00181125	-0.00292915	-0.00454037	0.00257279	0.0017639	0.000532288
0.00276533	0.00257002	0.00146562	0.000646022	-0.000896811	-0.0015506	0.00433309	0.00133729	-0.00474056	-0.00915012	0.0074215	0.00176533	0.000876396	0.00305252	-0.00405668	-0.00469094	-0.00266535	-0.00900219	-0.0095959	0.00157358	-0.00186143	-0.00511393	0.00163951	-0.00240994	-0.00121901	-0.00192903	-0.00284424	-0.00463536	0.00263496	0.00179381	0.000519288
0.00285385	0.00258147	0.00126601	0.000649019	-0.000884988	-0.00156292	0.0039287	0.00132641	-0.0042079	-0.00914211	0.00755385	0.0018464	0.000921443	0.00303277	-0.00404126	-0.00468999	-0.00161736	-0.00907314	-0.00964707	0.00187589	-0.00188003	-0.00507764	0.00157652	-0.00239599	-0.00124371	-0.00183115	-0.00287706	-0.00447609	0.00257695	0.00184016	0.000509687
0.00284209	0.00257424	0.00129715	0.000590716	-0.000886667	-0.00157225	0.00394773	0.00133434	-0.00440369	-0.00707978	0.00769793	0.00185493	0.000886238	0.00303494	-0.00404668	-0.00469204	-0.00147306	-0.00901061	-0.00975367	0.00162613	-0.00187799	-0.00506957	0.0015935	-0.00240037	-0.0012472	-0.00184406	-0.0028759	-0.00447192	0.00259415	0.00180082	0.000479826
0.00274085	0.00257337	0.0012501	0.000243796	-0.000966178	-0.00151598	0.0039738	0.00132499	-0.00432508	-0.0076945	0.00225433	0.00185199	0.000907359	0.00304118	-0.00406123	-0.00469251	-0.00194947	-0.00854998	-0.00965587	0.00169486	-0.0018185	-0.00506802	0.00160517	-0.00240285	-0.00125	-0.0018665	-0.00231551	-0.00446635	0.00269569	0.00185545	0.000422962
0.00266167	0.00263644	0.0012773	0.00042731	-0.000939875	-0.001771	0.00271607	0.001346	-0.00441301	-0.00639199	0.00240137	0.00184151	0.000935282	0.00304539	-0.0040282	-0.00470132	-0.00187056	-0.00892975	-0.0096891	0.00145274	-0.00171248	-0.00448641	0.00159559	-0.00233403	-0.00114906	-0.00179962	-0.00256075	-0.0044415	0.00263412	0.00175389	0.000398167
0.00270548	0.00261613	0.00125168	0.000367015	-0.000903164	-0.00160727	0.00234413	0.00134541	-0.00436569	-0.00642567	0.00207616	0.00187978	0.000942783	0.00304317	-0.00401392	-0.00477158	-0.00170535	-0.00854578	-0.00971338	0.00140225	-0.00160397	-0.00487354	0.00160321	-0.00238449	-0.00134806	-0.00185593	-0.0022381	-0.00445875	0.00267517	0.00181553	0.00039123
0.00270204	0.00262785	0.00128037	0.000381855	-0.000928563	-0.00167962	0.00275369	0.00135262	-0.00437177	-0.00632006	0.00275906	0.00185106	0.000953876	0.0030408	-0.00404755	-0.00470813	-0.00167047	-0.00880984	-0.00692014	0.00145248	-0.00167911	-0.00461369	0.00158685	-0.0023618	-0.00129726	-0.00184502	-0.00261872	-0.0044298	0.00264766	0.00180701	0.000352334
0.00269884	0.00262277	0.00127689	0.00039159	-0.000936646	-0.00230724	0.00277961	0.00134866	-0.00441061	-0.0061807	0.00258691	0.00180271	0.000958952	0.0012346	-0.00405432	-0.00470178	-0.00174771	-0.00880035	-0.00548875	0.00130368	-0.00144401	-0.00466195	0.00136989	-0.00239736	-0.00202111	-0.0020297	-0.00245215	-0.00445243	0.00264392	0.00178785	0.000328275
0.0027039	0.00261889	0.00127355	0.000392634	-0.000915988	-0.0018461	0.00241046	0.00135732	-0.00440613	-0.00614828	0.00235605	0.00184598	0.00104099	0.00211737	-0.00403917	-0.00470667	-0.00179403	-0.00863351	-0.00562892	0.00140672	-0.00155228	-0.00472334	0.00153858	-0.00238728	-0.00137437	-0.00187285	-0.00243872	-0.00444546	0.00271171	0.00183286	0.000324078
0.00271002	0.00260491	0.00128193	0.00038277	-0.000924093	-0.00170084	0.00244524	0.00134833	-0.00441961	-0.00613199	0.00184287	0.0018381	0.00097538	0.0017653	-0.00361299	-0.00470418	-0.00178801	-0.00869448	-0.00579794	0.00138981	-0.00164096	-0.00471162	0.00145322	-0.00238922	-0.00136092	-0.00188235	-0.00243456	-0.00444414	0.00266193	0.00181489	0.000319127
0.00270331	0.00261442	0.00129702	0.000363734	-0.000914569	-0.00182101	0.002469	0.00135494	-0.00440122	-0.00607897	0.00207675	0.00185924	0.000969565	0.00223989	-0.0035797	-0.00470592	-0.00174796	-0.00865038	-0.00546786	0.00141473	-0.00157961	-0.004701	0.0006372	-0.00239134	-0.00131823	-0.00188313	-0.00245341	-0.00267069	0.00270143	0.00181995	0.000302602
0.00270287	0.00261508	0.0012873	0.000376256	-0.000901624	-0.001822	0.00243236	0.00135213	-0.00439989	-0.00609177	0.00218302	0.00184724	0.00097439	0.00217637	-0.00363021	-0.00471923	-0.00174892	-0.00867973	-0.00498986	0.00142342	-0.00154815	-0.00473085	0.000523612	-0.00238842	-0.00134097	-0.00188535	-0.00245241	-0.0021449	0.00270355	0.00182388	0.000296283
0.0026985	0.00261606	0.00128563	0.000543205	-0.000916339	-0.00177311	0.00250824	0.00135953	-0.0044528	-0.00556352	0.00213116	0.00184406	0.000660702	0.00215748	-0.00368513	-0.00360383	-0.00176515	-0.00866398	-0.00353561	0.0014211	-0.00155404	-0.00474087	0.000484589	-0.00240329	-0.00136508	-0.00188903	-0.00252281	-0.00288038	0.00268913	0.00182641	0.000272841
0.0027024	0.00261837	0.00128609	0.000512379	-0.000902279	-0.00180955	0.00248786	0.00135438	-0.00442329	-0.00573346	0.00217913	0.00184313	0.000937914	0.00209664	-0.00352322	-0.00317516	-0.00177262	-0.00865232	-0.00369235	0.00142197	-0.00155433	-0.00475086	0.000496224	-0.00243326	-0.00135804	-0.00189048	-0.00260013	-0.00258709	0.00268801	0.00182016	0.000270766
0.00270176	0.00261685	0.00130632	0.00045657	-0.000903399	-0.00181338	0.0024954	0.00135685	-0.00444772	-0.00555619	0.00214517	0.0016433	0.000799868	0.00208365	-0.00319787	-0.00322164	-0.00175894	-0.00866691	-0.00358229	0.00141163	-0.00156436	-0.00478756	0.000615482	-0.00241116	-0.0013621	-0.00188231	-0.00251749	-0.00281305	0.00256653	0.00182103	0.000265925
0.00270024	0.00261361	0.00132936	0.000614719	-0.000896324	-0.00186611	0.00249125	0.00135514	-0.00444849	-0.00553443	0.00219248	0.00136775	0.000697125	0.00214055	-0.00303072	-0.00299659	-0.0017584	-0.0086701	-0.00373227	0.00142113	-0.00155631	-0.00478107	0.000701377	-0.00242617	-0.00136143	-0.00188034	-0.00252865	-0.00288983	0.00234411	0.00181946	0.000263736
0.00269647	0.00180809	0.00123051	0.00051614	-0.00107104	-0.001812	0.0025204	0.00121904	-0.0044531	-0.00236613	0.0020006	0.00151233	0.000598328	0.00213936	-0.00331209	-0.00311145	-0.00175082	-0.00860714	-0.00365289	0.00147413	-0.00156448	-0.00478669	0.000665211	-0.00242013	-0.00162663	-0.00188198	-0.00257533	-0.00120884	0.00241167	0.00180998	0.000229592
0.00270083	-5.39529e-05	0.00123808	0.000531306	-0.00118344	-0.00181024	0.00250418	0.00135406	-0.00443778	-0.00182086	0.00208759	0.000919099	0.000594223	0.00212398	-0.00333283	-0.00290763	-0.00175095	-0.00859126	-0.00378657	0.00209569	-0.00156727	-0.00477924	0.000664657	-0.00241872	-0.00148291	-0.00188233	-0.00276556	-0.00107539	0.00229384	0.0017598	0.000224634
0.00269873	0.000507306	0.00125404	0.000524678	-0.00101563	-0.00181461	0.00250578	0.00135266	-0.00444936	-0.00202779	0.00208746	0.000945395	0.000651055	0.00212536	-0.00330055	-0.00289489	-0.00175004	-0.00860737	-0.00371978	0.00153581	-0.00156074	-0.00477765	0.000668489	-0.00241667	-0.00146285	-0.00188658	-0.00262501	-0.00135724	0.00238613	0.0017748	0.000223366
0.00269872	0.000483835	0.00128576	0.0005185	-0.00104967	-0.00182061	0.00250416	0.00132666	-0.00445566	-0.00212814	0.00209308	0.000957984	0.00063585	0.0021288	-0.00322278	-0.00283882	-0.00175243	-0.00860383	-0.00370343	0.00133335	-0.00156354	-0.0047765	0.000674392	-0.00241668	-0.00143655	-0.00188628	-0.00266776	-0.00120735	0.00234003	0.00177638	0.000221921
0.00269968	0.00050206	0.00125911	0.000532876	-0.000932196	-0.00181517	0.00250361	0.00134369	-0.00445612	-0.0021282	0.00208438	0.00095046	0.000632001	0.00210669	-0.00323449	-0.00177285	-0.00175208	-0.00861087	-0.00372295	0.00134457	-0.00156336	-0.00477893	0.000722564	-0.00241831	-0.00143227	-0.00188348	-0.00264787	-0.0012868	0.00235337	0.00177803	0.000217227
0.00261148	0.000459616	0.000907067	0.000522833	-0.00101575	-0.00181575	0.00250476	0.00134468	-0.00445338	-0.00208542	0.00208429	0.000953656	0.000615912	0.00212559	-0.00327082	-0.00208626	-0.00139691	-0.00829391	-0.00373261	0.00130852	-0.00156315	-0.00477842	0.000486622	-0.00241842	-0.00144047	-0.00188373	-0.00267087	-0.00122536	0.00235624	0.00130066	0.000209171
0.00258728	0.000513345	0.0012098	0.000522793	-0.000999393	-0.00181516	0.0025049	0.00133289	-0.00445192	-0.00206376	0.00195423	0.00100694	0.000521798	0.00212587	-0.00322643	-0.00202784	-0.00162064	-0.00822583	-0.00373352	0.00130576	-0.00156274	-0.00477781	0.000583308	-0.00241814	-0.00145693	-0.00188348	-0.00264966	-0.0012142	0.00241686	0.000533911	0.000206948
0.00260166	0.000493322	0.00123095	0.000533332	-0.00108133	-0.00181405	0.00251656	0.00131324	-0.00444923	-0.00210556	0.00209181	0.000873977	0.00052598	0.00209707	-0.00326296	-0.00189477	-0.0023324	-0.00786799	-0.00259557	0.00129793	-0.00156818	-0.00477717	0.000872559	-0.000863528	-0.0014481	-0.00188437	-0.0036747	-0.0012	0.00260983	-2.88618e-05	0.000199567
0.00261034	0.000496321	0.00124811	0.000526044	-0.00100397	-0.00181498	0.00250645	0.0013404	-0.00445106	-0.00209613	0.0020536	0.00101247	0.000536403	0.00210794	-0.00324473	-0.00190239	-0.00166695	-0.00809433	-0.00327319	0.00130663	-0.00156319	-0.00477763	0.000448291	-0.00167636	-0.00144708	-0.00188386	-0.00271762	-0.00121188	0.00240153	0.000304253	0.000198958
0.00259961	0.000502894	0.00122227	0.000526844	-0.00100321	-0.00181547	0.00250786	0.00131849	-0.00445069	-0.00207546	0.00205189	0.00099655	0.000533062	0.00212067	-0.00324621	-0.00189946	-0.00164847	-0.00790431	-0.00279331	0.00131205	-0.00156295	-0.00477742	0.00028695	-0.00139236	-0.00144636	-0.00188406	-0.00271444	-0.00122042	0.00239881	2.43955e-06	0.00019162
0.00259961	0.000502894	0.00122227	0.000526844	-0.00100321	-0.00181547	0.00250786	0.00131849	-0.00445069	-0.00207546	0.00205189	0.00099655	0.000533062	0.00212067	-0.00324621	-0.00189946	-0.00164847	-0.00790431	-0.00279331	0.00131205	-0.00156295	-0.00477742	0.00028695	-0.00139236	-0.00144636	-0.00188406	-0.00271444	-0.00122042	0.00239881	2.43955e-06	0.00019162
0.00260248	0.000501974	0.00122314	0.000526216	-0.000996341	-0.00181524	0.00250886	0.00133345	-0.00445073	-0.00208328	0.0019778	0.000984894	0.00053662	0.00211686	-0.00324484	-0.00190196	-0.00171472	-0.00790874	-0.00270911	0.0013121	-0.00156315	-0.00477748	0.000281511	-0.00141115	-0.00144774	-0.00188414	-0.0026865	-0.00121658	0.00241188	0.000124102	0.000191168
0.00114337	0.000497794	0.00122884	0.00052444	-0.00103701	-0.00181569	0.00251023	0.00131585	-0.00432637	-0.00189737	0.0020364	0.00116384	0.000526007	0.00212347	-0.00329956	-0.00190934	-0.00177774	-0.00790981	-0.00284418	0.0013096	-0.00156348	-0.00477643	0.000310417	-0.00141342	-0.00144845	-0.00188426	-0.00197074	-0.0012149	0.00243126	8.04382e-05	0.000182691
0.00171385	0.000496582	0.0012255	0.000525673	-0.00101394	-0.00181578	0.00250786	0.00132639	-0.00442189	-0.00190159	0.00203516	0.00103986	0.00046674	0.00210874	-0.00128888	-0.00190828	-0.00162355	-0.00790213	-0.00277153	0.00130954	-0.00156347	-0.0047827	0.000335873	-0.00138318	-0.00144885	-0.00188275	-0.00257207	-0.00122531	0.00242754	9.60487e-05	0.000177179
0.000975705	0.000495768	0.00122806	0.000524549	-0.000979582	-0.00181567	0.00251159	0.00131736	-0.00436341	-0.00189532	0.00204067	0.00109717	0.00053115	0.00210059	-0.000290703	-0.00191382	-0.00175942	-0.00790763	-0.00282291	0.00130894	-0.00156362	-0.00477732	0.000312222	-0.00141572	-0.00144716	-0.00188384	-0.00198084	-0.00121529	0.00244176	7.67817e-05	0.000171412
0.00137234	0.000495682	0.00122712	0.000522256	-0.000989101	-0.00181685	0.00251231	0.0013178	-0.00436796	-0.00185957	0.00203901	0.00109302	0.000524454	0.00211269	-0.000942373	-0.00191104	-0.00157895	-0.00790793	-0.00271738	0.00131014	-0.00157068	-0.00478298	0.00031479	-0.00139902	-0.00143011	-0.00121669	-0.00201112	-0.00121599	0.00243882	8.26891e-05	0.000169936
0.00113037	0.000496068	0.00122777	0.000524573	-0.000980929	-0.0018158	0.002512	0.00131724	-0.00436654	-0.00189313	0.00204115	0.00109185	0.000523611	0.00210721	-0.000465674	-0.0019059	-0.00166267	-0.0079076	-0.0027682	0.00130903	-0.00157241	-0.00477945	0.000313559	-0.00140235	-0.00144348	-0.001243	-0.00203465	-0.00121637	0.00244142	8.31685e-05	0.000169451
0.00116019	0.000496481	0.00122701	0.000524455	-0.000984857	-0.0018158	0.00251287	0.00131222	-0.00437183	-0.00187638	0.00204036	0.00107897	0.000453485	0.00210674	-0.000580565	-0.00190835	-0.00158453	-0.00790783	-0.00274956	0.00130946	-0.00157214	-0.00477875	0.000316945	-0.00140089	-0.0013999	-0.00122387	-0.00205697	-0.001217	0.00243949	9.85983e-05	0.000169081
0.00108447	0.00049601	0.00122674	0.000524438	-0.000989865	-0.00181571	0.00251272	0.0013183	-0.00436791	-0.0018805	0.00203897	0.00107518	0.000501275	0.00210632	-0.000465786	-0.00191043	-0.00160594	-0.00790817	-0.00274308	0.00130937	-0.00157199	-0.00478096	0.000316873	-0.0014044	-0.00143074	-0.00123022	-0.00205357	-0.00121787	0.00243887	8.82928e-05	0.000168989
0.00116551	0.0004947	0.00118606	0.000524222	-0.000988257	-0.00181605	0.00250874	0.00132156	-0.00436878	-0.00188381	0.00203919	0.00109599	0.000511439	0.00210544	-0.000492944	-0.00150296	-0.00160065	-0.0079138	-0.00240588	0.0013094	-0.00157289	-0.00238151	0.000320049	-0.00140488	-0.00143451	-0.00132135	-0.00205167	-0.0012162	0.00243827	-0.000356099	0.00014927
0.00115278	0.000495749	0.00119039	0.000403994	-0.000988612	-0.00181849	0.00159462	0.00132137	-0.00433758	-0.00188394	0.0020398	0.00107778	0.000468009	0.00212042	-0.000503037	-0.00148836	-0.00159951	-0.00791019	-0.00267951	0.00130948	-0.00157247	-0.0024539	0.000317986	-0.00140778	-0.00142082	-0.00126029	-0.00201924	-0.00121713	0.00243849	-5.33486e-05	0.000146314
0.00115278	0.000495749	0.00119039	0.000403994	-0.000988612	-0.00181849	0.00159462	0.00132137	-0.00433758	-0.00188394	0.0020398	0.00107778	0.000468009	0.00212042	-0.000503037	-0.00148836	-0.00159951	-0.00791019	-0.00267951	0.00130948	-0.00157247	-0.0024539	0.000317986	-0.00140778	-0.00142082	-0.00126029	-0.00201924	-0.00121713	0.00243849	-5.33486e-05	0.000146314
0.00116316	0.000477818	0.00121554	0.000389572	-0.000980096	-0.00181925	0.00119211	0.00142025	-0.0034225	-0.00188506	0.00203948	0.00108583	0.000315059	0.00211573	-0.000504468	-0.00160174	-0.0015601	-0.00790994	-0.00257761	0.00130948	-0.0015742	-0.00286104	0.000318019	-0.00140551	-0.00142482	-0.00138312	-0.00198535	-0.00121713	0.00243681	9.61379e-06	0.000140325
0.00115472	0.000489969	0.00121084	0.000414806	-0.000982352	-0.0018186	0.00136201	0.00136882	-0.00352934	-0.00188347	0.00203949	0.00108511	0.000285364	0.00212487	-0.000501052	-0.00161368	-0.00158212	-0.00791067	-0.00256279	0.00130941	-0.00157303	-0.00241504	0.000318715	-0.00140627	-0.00142115	-0.00111223	-0.0019978	-0.00121693	0.00243795	-4.48755e-05	0.00013843
0.000926061	0.000491199	0.0012031	0.000439716	-0.000976532	-0.00181733	0.00131937	0.00139225	-0.0035075	-0.0018832	0.00203951	0.00108585	0.000270174	0.00211666	-0.000510673	-0.00150499	-0.00158003	-0.00791249	-0.00252134	0.00130935	-0.00157358	-0.00245567	0.000319886	-0.0014069	-0.00142078	-0.000969369	-0.00201772	-0.00121706	0.00243847	-0.000126831	0.000137178
0.00114073	0.00049053	0.00120456	0.000410649	-0.000944879	-0.00179832	0.00123974	0.00140438	-0.00190206	-0.00187985	0.00205751	0.00108647	0.000351078	0.00211802	-0.000510565	-0.00154914	-0.00158355	-0.000195836	-0.00256519	0.00130941	-0.0015734	-0.0026254	0.000309527	-9.94323e-05	-0.00142191	-0.00120743	-0.00201513	-0.00122797	0.00243653	-4.99047e-05	6.5935e-05
0.00110913	0.000490548	0.00120451	0.000414869	-0.000948017	-0.00181327	0.00129334	0.00140586	-0.00109825	-0.00186591	0.00205814	0.00108634	0.000345219	0.00211741	-0.000510673	-0.00153233	-0.0015806	-0.000277845	-0.00256071	0.00130962	-0.00154907	-0.00257269	0.000310488	-0.000236245	-0.00142191	-0.00125681	-0.00200626	-0.00122316	0.00243774	-7.57015e-05	6.33342e-05
0.00111052	0.000488987	0.00122872	0.000414766	-0.000954241	-0.00181387	0.00126569	0.00141131	-0.00118783	-0.00187016	0.00205322	0.00108618	0.000314893	0.00211765	-0.00050794	-0.00124547	-0.00157977	-0.000233719	-0.00257971	0.00130955	-0.00150989	-0.00252442	0.000308618	-0.000695847	-0.00142194	-0.00118252	-0.00200878	-0.00122361	0.00243696	-8.02192e-05	6.26953e-05
0.0011271	0.000488924	0.0012054	0.000409645	-0.000941013	-0.00180801	0.001256	0.00140297	-0.00108163	-0.00186706	0.00205666	0.00108645	0.000339375	0.00211811	-0.000508429	-0.00125864	-0.00157987	-0.000307136	-0.00256331	0.00130954	-0.00153149	-0.00256818	0.000275946	-0.000312515	-0.00142218	-0.00126072	-0.00201018	-0.00122887	0.00243685	-5.00724e-05	6.24351e-05
0.00111542	0.000487002	0.00123085	0.000410703	-0.000941365	-0.00181769	0.00129164	0.00140553	-0.00099268	-0.00187053	0.000414321	0.00108567	0.000339865	0.00211813	-0.000703631	-0.00124825	-0.00158451	-0.000314445	-0.00256867	0.00130949	-0.00132811	-0.00255068	0.000338619	-0.000667841	-0.00142501	-0.00127843	-0.00200628	-0.0011119	0.00242982	-5.77716e-05	5.80757e-05
0.00110375	0.000488536	0.00120626	0.000407524	-0.000930942	-0.000391084	0.0012718	0.00140213	-0.000983472	-0.00188392	0.00099543	0.00108634	0.000329756	0.00211642	-0.000566317	-0.00129915	-0.00158183	-0.000383944	-0.00256992	0.00130388	-0.00152755	-0.00256066	0.000311392	-0.000459266	-0.00144211	-0.000885219	-0.00200578	-0.0012242	0.00162923	-1.58677e-05	5.21571e-05
0.000961776	0.000442522	0.00121217	0.000407065	-0.000938098	-0.000796758	0.00112466	0.00140327	-0.000991795	-0.00074203	0.00122583	0.00107654	0.000327594	0.00211791	-0.000691174	-0.00131184	-0.00158204	-0.000376731	-0.00256717	0.00130648	-0.00141928	-0.00255349	0.000311168	-0.00043927	-0.0014297	-0.00083677	-0.00200685	-0.00121775	0.00200186	-4.6563e-05	5.05228e-05
0.00107312	0.00048589	0.00120894	0.000362319	-0.000934335	-0.000943411	0.00112747	0.00140317	-0.000978756	-0.00061688	0.000933504	0.00108262	0.000328665	0.00211803	-0.000753938	-0.0013135	-0.00158257	-0.000758184	-0.00257029	0.0013027	-0.00146375	-0.00255855	0.000317522	-0.000450436	-0.00145493	-0.000525928	-0.00187173	-0.00119222	0.00168627	-9.97734e-06	4.87904e-05
0.000994333	0.000476645	0.00121202	0.000373858	-0.000937029	-0.00100433	0.00108944	0.00140256	-0.000984823	-0.000669701	0.000930949	0.00108023	0.000329641	0.00211798	-0.000680998	-0.00131659	-0.00158241	-0.000401935	-0.00256705	0.00130419	-0.00144315	-0.00255707	0.000317681	-0.000417092	-0.00150194	-0.000373508	-0.00188981	-0.00118442	0.00165714	-4.19389e-05	4.80789e-05
0.00107651	0.000483339	0.000786199	0.000381275	-0.000935986	-0.00071089	0.00105295	0.00140333	-0.00101037	-0.000801785	0.000963963	0.00108075	0.000333439	0.00211664	-0.000676082	-0.00131457	-0.00158244	-0.000322246	-0.00256887	0.00130207	-0.0013884	-0.00255686	0.000554326	-0.000482146	-0.00147046	-0.000441749	-0.00191148	-0.00120073	0.00156166	-3.23247e-05	4.6953e-05
0.00105415	0.000480167	0.000868255	0.000378429	-0.000936205	-0.000733903	0.00114625	0.000865553	-0.00100383	-0.000727207	0.000891064	0.00108159	0.00033118	0.00211782	-0.000679348	-0.00131131	-0.00158241	-0.000391224	-0.0025689	0.00128895	-0.00134676	-0.00255683	0.000354546	-0.000466844	-0.00145794	-0.000476315	-0.00190675	-0.00119603	0.00159486	-2.7585e-05	4.55687e-05
0.00102333	0.000465607	0.00109245	0.000393967	-0.000936481	-0.000752661	0.00110749	0.000887998	-0.000989434	-0.000709731	0.000853178	0.00108028	0.000330742	0.0020074	-0.000681822	-0.00127896	-0.0013172	-0.000321042	-0.00212985	0.00130471	-0.00144643	-0.00257744	0.000327294	-0.000318821	-0.00153555	-0.000539029	-0.001934	-0.00121265	0.00160134	-3.05682e-05	4.31338e-05
0.00102589	0.000451192	0.000926201	0.000386021	-0.00096086	-0.000737877	0.00110353	0.00087759	-0.000992263	-0.000695923	0.000871932	0.00108081	0.000331596	0.00208266	-0.000686218	-0.00127809	-0.0013724	-0.000369071	-0.00223949	0.00130459	-0.00140074	-0.00258935	0.000346981	-0.000367385	-0.00113842	-0.000532783	-0.00191525	-0.0012006	0.000466673	-3.09835e-05	4.0235e-05
0.00103644	0.000410778	0.00100282	0.000289048	-0.000937587	-0.000636493	0.00110401	0.00072119	-0.000991907	-0.000718936	0.000685525	0.00113504	0.000331366	0.000857328	-0.000679998	-0.000917011	-0.00153038	-0.00023527	-0.00253858	0.00129893	-0.00144312	-0.00141524	0.000241174	-0.00039413	-0.00113695	-0.000485741	-0.00191505	-0.00119478	0.00111359	-3.10572e-05	3.3455e-05
0.00103143	0.000419725	0.000931305	0.00027621	-0.000937906	-0.000702763	0.00110111	0.000790717	-0.000992293	-0.00070724	0.000619367	0.00108222	0.000332172	0.00098679	-0.00068037	-0.000881798	-0.00149274	-0.000308442	-0.00234724	0.00129949	-0.00144595	-0.00126873	0.000225426	-0.0003782	-0.00126997	-0.000488066	-0.00191217	-0.00119606	0.000911919	-3.10559e-05	3.19455e-05
0.00103744	0.000429008	0.000926987	0.000332337	-0.00094267	-0.000713375	0.000881882	0.000794937	-0.000784986	-0.000709996	0.000706774	0.00108608	0.000331317	0.000533189	-0.000682451	-0.00097721	-0.00152147	-0.000337234	-0.00240429	0.00129967	-0.00140538	-0.00140521	0.000212716	-0.000402717	-0.000997637	-0.000484849	-0.00191198	-0.00119643	0.000970385	-3.01286e-05	3.09669e-05
0.00103279	0.000430532	0.000932996	0.000321879	-0.000941056	-0.00070468	0.000942345	0.000796246	-0.00090631	-0.000705661	0.000732212	0.00109383	0.000331679	0.000621699	-0.000682339	-0.00093751	-0.000719691	-0.000315652	-0.00238124	0.00129982	-0.0014205	-0.00135011	0.00021609	-0.000406321	-0.00111821	-0.000488077	-0.0019121	-0.00119692	0.000964822	-3.04289e-05	2.95623e-05
0.000946036	0.000436323	0.000930958	0.000325676	-0.00093355	-0.000699882	0.000979821	0.000777611	-0.000904529	-0.000709136	0.000714367	0.00108698	0.000330853	0.00066459	-0.00068319	-0.000927795	-0.00087233	-0.000322269	-0.00240085	0.00129854	-0.00141857	-0.00141158	0.000207074	-0.000412122	-0.00109066	-0.000487467	-0.000893621	-0.00119588	0.000972767	-4.29789e-05	2.70125e-05
0.0010174	0.000434846	0.000920813	0.000310882	-0.000937592	-0.00070146	0.000991087	0.000784009	-0.000846579	-0.000703561	0.000731139	0.00108615	0.000330871	0.000628588	-0.000688925	-0.000911417	-0.000838899	-0.000348271	-0.00238016	0.00130196	-0.00141919	-0.00134602	0.000207001	-0.000411932	-0.00108929	-0.000488248	-0.00076249	-0.00119609	0.000975063	-3.65219e-05	2.64854e-05
0.0010248	0.000440521	0.000930833	0.00030675	-0.000960521	-0.000717205	0.000986496	0.000791471	-0.000857368	-0.000705574	0.000692479	0.00104574	0.000331638	0.000651158	-0.00068117	-0.000919805	-0.000797622	-0.000336693	-0.00237396	0.000364623	-0.00141619	-0.00138519	0.000215225	-0.00040509	-0.00110842	-0.000487505	-0.000536631	-0.00119647	0.000999994	-3.09382e-05	2.47311e-05
0.00101483	0.000434101	0.000927377	0.000312708	-0.000911436	-0.00071191	0.000961596	0.000789415	-0.000832894	-0.000700111	0.000713817	0.0010773	0.000331093	0.000681135	-0.000683636	-0.000919	-0.000815163	-0.000334182	-0.00237731	0.000284056	-0.0014179	-0.0013825	0.000209513	-0.000407239	-0.00108901	-0.000500523	-0.000498516	-0.00115362	0.000993001	-3.28121e-05	2.44439e-05
0.00101096	0.000480671	0.000928484	0.000309676	-0.00094055	-0.000713568	0.000942796	0.000787	-0.000847986	-0.000698107	0.000710551	0.00106806	0.000256714	0.000683461	-0.000682328	-0.000919221	-0.00081036	-0.000335463	-0.00129091	0.000614987	-0.00141684	-0.00138238	0.000214767	-0.000406097	-0.0010785	-0.000485566	-0.000535244	-0.00117782	0.00099292	-3.24791e-05	2.08117e-05
0.00100029	0.000494204	0.000944108	0.000314896	-0.000947492	-0.000677416	0.000790091	0.000713318	-0.000816697	-0.000696851	0.000570338	0.00106241	0.000295879	0.000670806	-0.000676386	-0.000921938	-0.000803834	-0.000331733	-0.00134527	0.000449689	-0.00140251	-0.0013845	0.000213049	-0.000406341	-0.00108844	-0.000491656	-0.000566004	-0.0011893	0.000983358	-3.22543e-05	2.01684e-05
0.000985314	0.000546726	0.000929431	0.000316967	-0.000955285	-0.00071088	0.000802778	0.000772817	-0.000834613	-0.000692315	0.000507713	0.0010542	0.00024321	0.000686069	-0.000680305	-0.000916334	-0.000810187	-0.000333905	-0.0013085	0.000486789	-0.00141342	-0.00138516	0.000214556	-0.000406569	-0.000834471	-0.0004944	-0.000532247	-0.00118466	0.000981858	-3.25009e-05	1.97084e-05
0.000990797	0.000546508	0.00093744	0.000350998	-0.000950917	-0.000712397	0.00069595	0.000814856	-0.000837764	-0.00063445	0.000459455	0.000651718	0.000134287	0.000681153	-0.000421928	-0.000908137	-0.000808757	-0.000333303	-0.00133669	0.000472333	-0.00141182	-0.00138515	0.000214926	-0.000403948	-0.000984697	-0.000494607	-0.000541552	-0.00121588	0.000944096	-3.29683e-05	1.88419e-05
0.000974526	0.000519939	0.000940607	0.000329875	-0.000953188	-0.000703973	0.000605892	0.00081873	-0.000833878	-0.000677685	0.000511638	0.000814272	0.000119164	0.000667626	-0.000475794	-0.000908643	-0.000799958	-0.000333042	-0.00135471	0.00045629	-0.000603689	-0.00138536	0.00019138	-0.000405369	-0.000823455	-0.000494612	-0.000554081	-0.00119937	0.000954546	-3.28174e-05	1.71059e-05
0.000983601	0.000533625	0.000964295	0.000328947	-0.000954372	-0.00070754	0.000626115	0.000786096	-0.000837288	-0.000670445	0.000436978	0.000749952	0.000144314	0.000674728	-0.000573042	-0.00090788	-0.000802322	-0.000349164	-0.00134699	0.000460586	-0.000358993	-0.00138465	0.000206063	-0.000405902	-0.000729419	-0.000496275	-0.000558188	-0.0012097	0.000955652	-3.26544e-05	1.67575e-05
0.000982367	0.000529843	0.000946576	0.000328957	-0.000958036	-0.000706784	0.000601941	0.000792423	-0.000838024	-0.000619403	0.000418975	0.000781826	0.000175126	0.000671186	-0.000330632	-0.000908256	-0.00076072	-0.0003392	-0.00134639	0.000458202	-0.000324377	-0.00138535	0.000212139	-0.000406238	-0.000634626	-0.000495991	-0.000550538	-0.00120055	0.000964395	-3.26031e-05	1.6221e-05
0.000987274	0.000529601	0.000946368	0.000327243	-0.000958175	-0.000705627	0.000632636	0.000792323	-0.000837432	-0.000635435	0.000436593	0.000748455	0.000142579	0.000675626	-0.000333249	-0.000909782	-0.000755429	-0.000345229	-0.00134236	0.000464258	-0.000210565	-0.00138541	0.000212158	-0.000406027	-0.000635774	-0.00049547	-0.000550672	-0.00120164	0.000964547	-3.25735e-05	1.61825e-05
0.000984863	0.000522636	0.00095264	0.000328649	-0.000957636	-0.000704626	0.00063728	0.000596867	-0.000836953	-0.0003157	0.000422122	0.000749621	0.000117799	0.000673487	-0.000391459	-0.000910219	-0.000748624	-0.000344297	-0.00134066	0.000457673	-0.000250123	-0.00138558	0.000211601	-0.000406914	-0.000668171	-0.000495421	-0.000551417	-0.00120608	0.000961848	-3.271e-05	1.56794e-05
0.00100068	0.000110156	0.000951179	0.000329385	-0.000947934	-0.000704254	0.000620946	0.000546179	-0.00083673	-0.000436215	0.000430801	0.000766482	0.000121803	0.00067222	-0.000435071	-0.000914979	-0.00077232	-0.000354917	-0.00133899	0.000459187	-0.000186308	-0.00128054	0.000210281	-0.000406511	-0.000685005	-0.000495508	-0.000552169	-0.00120898	0.000963145	-3.2754e-05	1.5282e-05
0.000987552	0.000437659	0.000945099	0.000332553	-0.000941856	-0.000709105	0.000663465	0.000555012	-0.000836851	-0.00066865	0.000427499	0.000746416	0.000124028	0.00067145	-0.000438512	-0.000912808	-0.000788466	-0.0002936	-0.00134216	0.000500266	-0.000159016	-0.000635977	0.000208485	-0.000405871	-0.0004414	-0.000494852	-0.000474317	-0.000776381	0.000957581	-2.13338e-05	1.32702e-05
0.000994929	0.000311288	0.000686187	0.000329192	-0.000939094	-0.000701235	0.000664037	0.000595105	-0.000773629	-0.000404866	0.000409136	0.000749901	0.000125	0.000618834	-0.000384159	-0.000918714	-0.000825988	-0.000319309	-0.00132989	0.000485306	-0.000223216	-0.000819337	0.000199612	-0.000405795	2.60717e-05	-0.000495372	-0.000263725	-0.000731085	0.000960276	-2.18703e-05	1.22038e-05
0.000813169	0.000332303	0.000503564	0.000331037	-0.000325435	-0.000704706	0.000653271	0.000681366	-0.000728701	-0.000410642	0.000418572	0.000755214	0.000133522	0.0006688	-0.000386898	-0.000915653	-0.000774689	-0.000335005	-0.00133487	0.000455972	-0.000240026	-0.000947882	0.000137687	-0.000405827	-0.00053674	-0.000486963	-0.000412698	-0.000652357	0.000962251	0.000228325	1.14679e-05
0.000880162	0.000345271	0.000520428	0.000331665	-0.000373961	-0.000700097	0.000677246	0.00062635	-0.000592746	-0.000365894	0.000406633	0.000746841	0.000129801	0.000646462	-0.000400707	-0.000918772	-0.000772367	-0.000331793	-0.0013357	0.000477161	-0.000249013	-0.00085294	0.000176314	-0.000405977	-0.000409494	-0.000458085	-0.00036246	-0.000691753	0.000961155	9.33864e-05	1.10273e-05
0.000879324	0.000336118	0.000627515	0.000329989	-0.00040733	-0.000699003	0.000676864	0.000632542	-0.000683619	-0.000400936	0.000410384	0.000551263	0.000130425	0.000655608	-0.000391587	-0.000917634	-0.00057192	-0.000327436	-0.00133818	0.000478743	-0.000251253	-0.000859095	0.000187656	-7.9634e-05	-0.000383621	-0.00047556	-0.000329004	-0.000626957	0.000967189	0.000109716	1.05633e-05
0.000889273	0.000347393	0.000575647	0.000329996	-0.000399269	-0.000700703	0.0006714	0.000633224	-0.000632581	-0.000392526	0.000411965	0.000515104	0.000130885	0.000643564	-0.000388014	-0.000919377	-0.000512472	-0.000251231	-0.00133719	0.000472656	-0.000244195	-0.000826722	0.000182764	-8.22778e-05	-0.000332392	-0.000466172	-0.000329297	-0.000722028	0.00096154	8.0612e-05	1.02794e-05
0.000877034	0.000346967	0.000470314	0.000329693	-0.000402536	-0.000409613	0.000669065	0.000630454	-0.000671583	-0.000372041	0.000403995	0.000575131	0.000131019	0.000649356	-0.000381415	-0.000929498	-0.000572196	-0.000257378	-0.00133742	0.000474879	-0.000242261	-0.000823551	0.000177717	-0.000265973	-0.000323999	-0.000456053	-0.000324803	-0.000702955	0.000967267	8.65465e-05	1.00289e-05
0.000285856	0.000345783	0.000451181	0.000339586	-0.000385318	-0.000558975	0.000121319	0.00064589	-0.000757767	-0.000389013	0.000424133	0.000557264	0.000131428	0.000645742	-0.000282932	-0.000919344	-0.000561559	-0.00032783	-0.00136753	0.000444552	-0.000238432	-0.000834	0.000179688	-0.000113509	-0.000337734	-0.000455214	-0.000349286	-0.0006925	0.000633411	8.12596e-05	8.60726e-06
0.000521776	0.000336017	0.00044251	0.000332723	-0.000384501	-0.000557461	0.00039953	0.000633916	-0.000702311	-0.000396001	0.000388546	0.000554488	0.000130885	0.000647015	-0.000283819	-0.000926479	-0.000537422	-0.000321931	-0.00135391	0.000466976	-0.000238392	-0.000832666	0.00017896	-0.000127088	-0.000343581	-0.000455534	-0.000333544	-0.000697256	0.000309352	7.63377e-05	8.46137e-06
0.000391507	0.000344944	0.000358065	0.000334676	-0.000392551	-0.000506851	0.000414373	0.000332204	-0.000715915	-0.000394262	0.000445734	0.000572545	0.000130675	0.000594893	-0.000298033	-0.000921272	-0.000570466	-0.000328013	-0.00134361	0.000460307	-0.000238002	-0.000833359	0.000178487	-0.000154223	-0.000329546	-0.000457793	-0.000339015	-0.000697737	0.00039605	8.31503e-05	8.04922e-06
0.000490168	0.000347289	0.00048331	0.000294255	-0.000384259	-0.000173922	0.000217436	0.000513549	-0.000647237	-0.000477699	0.000403901	0.000559582	0.000130989	0.000646379	-0.000315002	-0.000910538	-0.000445584	-0.000328742	-0.00130116	0.000459402	-0.000236366	-0.000831554	0.000188692	-0.000145331	-0.000334182	-0.000447709	-0.000332257	-0.000697282	0.000437134	6.81883e-05	7.77582e-06
0.000412047	0.000346813	0.000432517	0.000297658	-0.000385451	-0.000298854	0.000300385	0.000420767	-0.000666926	-0.000419818	0.000392058	0.000568219	0.000131078	0.000642368	-0.000312824	-0.000902478	-0.000347037	-0.000327432	-0.00130212	0.000459832	-0.000235139	-0.000832771	0.000181196	-0.000144435	-0.000331245	-0.000447871	-0.000314864	-0.000697711	0.000411458	5.34165e-05	7.51615e-06
0.000471623	0.000347006	0.000431563	0.000305006	-0.000384416	-0.000353297	0.000288411	0.000431194	-0.00067777	-0.000415793	0.000433338	0.000550557	0.000131497	0.00038614	-0.000328116	-0.000908607	-0.000389478	-0.000326415	-0.00120423	0.000460072	-0.000237432	-0.000831349	0.00018758	-0.000134208	-7.58116e-05	-0.000449742	-0.000330371	-0.000698312	0.000424832	4.73906e-05	7.0949e-06
0.000459074	0.000345092	0.00043259	0.000273446	-0.000386011	-0.000298534	0.00028212	0.000443202	-0.000668914	-0.000428202	0.000405217	0.000552455	0.000131229	-9.14372e-06	-0.000333271	-0.000910119	-0.000350016	-0.000326736	-0.00121486	0.000467654	-0.000236554	-0.00083134	0.000191379	-0.000134236	-0.000168862	-0.000449915	-0.000335627	-0.000698696	0.000427339	4.32907e-05	6.90463e-06
0.000435672	0.000345309	0.000432949	0.000261359	-0.000385539	-0.000312127	0.000278301	0.000445026	-0.00066382	-0.000437686	0.000411726	0.00055527	0.000131128	0.000107912	-0.00031757	-0.000841089	-0.000323268	-0.000326767	-0.00123922	0.000461138	-0.00023625	-0.000831345	0.000188682	-0.000136323	-0.000253116	-0.000449947	-0.000342314	-0.000698006	0.000426687	5.1656e-05	6.84993e-06
0.000439867	0.000345357	0.000197664	0.000227753	-0.000338338	-0.000308818	0.000276349	0.000449793	-0.000650593	-0.000433237	0.000404895	0.000553689	0.000131158	0.000144077	-0.000319517	-0.000847351	-0.000318157	-0.00032446	-0.0012258	0.000464113	-0.000236211	-0.00083133	0.000190718	-0.00013987	-0.000258315	-0.000449185	-0.000345077	-0.000698255	0.000424043	4.10028e-05	6.61571e-06
0.000442257	0.000345328	0.000211186	0.000223476	-0.000348764	-0.000309169	0.000277722	0.000448941	-0.000654749	-0.000436126	0.000402107	0.000553728	0.000131181	7.89588e-05	-0.000319028	-0.000855395	-0.000328912	-0.000324566	-0.00122072	0.000463833	-0.00023622	-0.000831349	0.000191154	-0.000138275	-0.00021446	-0.000449442	-0.000333637	-0.00069828	0.000409455	4.54251e-05	6.58745e-06
0.000445574	0.000345369	0.000298857	0.000207587	-0.000315244	-0.00031056	0.000277933	0.000448592	-0.000661054	-0.000435886	0.000402567	0.000553812	0.000129548	7.94774e-05	-0.000322778	-0.000527498	-0.0003372	-0.000325668	-0.0012211	0.000481833	-0.000236238	-0.000831395	0.000191752	-0.000136471	-0.000233066	-0.000449418	-0.00033495	-0.000698249	0.000400148	6.68416e-05	6.1919e-06
0.000351088	0.000345392	0.000260852	0.000213484	-0.000285984	-8.24894e-07	0.000280388	0.000445114	-0.000661027	-0.000436054	0.000392359	0.000552598	1.72825e-05	8.78466e-05	-0.000331225	-0.000585348	3.0623e-05	-0.000167037	-0.00121934	0.000444717	-0.000236562	-0.000827078	0.00019208	-7.55979e-05	-4.92144e-05	-0.000450111	-0.000323128	-0.000742316	0.000426422	5.40071e-05	5.80273e-06
0.000360425	0.00034539	0.000260988	0.00021448	-0.000290216	-2.25054e-05	0.000280204	0.000445113	-0.000660904	-0.000436049	0.00039236	0.00055251	5.56031e-05	8.81299e-05	-0.000332594	-0.000574532	2.50431e-05	-0.000167231	-0.00122047	0.000444896	-0.000236487	-0.000827489	0.00019236	-7.59542e-05	-5.00593e-05	-0.000450119	-0.000323885	-0.000738255	0.00042445	5.36659e-05	5.79999e-06
0.000358236	0.000345419	0.000279628	0.000200543	-0.000290833	-8.07225e-05	0.000282914	0.000444838	-0.000659801	-0.000435527	0.000394192	0.000430695	1.68896e-05	7.90258e-05	-0.000334146	-0.000576634	-6.98383e-05	-0.000180731	-0.00122049	0.000460629	-0.00023659	-0.000831902	0.000193113	-7.93645e-05	-8.19691e-05	-0.000450438	-0.000327175	-0.00072207	0.000423217	5.50728e-05	5.7028e-06
0.000357075	0.000345388	0.000275108	0.000209984	-0.000303204	-8.05984e-05	0.0002808	0.000445389	-0.000660033	-0.000436015	0.000396917	0.000410584	7.57191e-05	8.24235e-05	-0.000332142	-0.000555766	-3.817e-05	-0.000172122	-0.00122045	0.000454588	-0.000237475	-0.000829499	0.00019262	-0.00010939	-8.42913e-05	-0.000450431	-0.000325755	-0.000721263	0.000421915	5.41683e-05	5.66385e-06
0.000363304	0.000345383	0.000271976	0.000213805	-0.000301226	-0.000124246	0.000281301	0.000445576	-0.000660399	-0.00043603	0.000395618	0.000410024	4.92891e-05	8.35995e-05	-0.000331646	-0.00057905	-5.43761e-06	-0.000168537	-0.00119077	0.000451379	-0.00023839	-0.000505313	0.000192875	-8.68749e-05	-8.97709e-05	-0.000450288	-0.000327635	-0.000726531	0.000422762	5.3339e-05	5.195e-06
0.000361403	0.00025291	0.000272432	0.000203786	-0.000299116	-8.87141e-05	0.000281703	0.000445286	-0.000660623	-0.000436097	0.00039664	0.000401774	6.34912e-05	8.45303e-05	-0.000311604	-0.000579283	-3.98248e-05	-0.000186891	-0.00117173	0.000443135	-0.000237768	-0.000525484	0.000192197	-9.57217e-05	-0.000102806	-0.000450543	-0.000325892	-0.000722869	0.000422368	5.38379e-05	5.08269e-06
0.000361403	0.00025291	0.000272432	0.000203786	-0.000299116	-8.87141e-05	0.000281703	0.000445286	-0.000660623	-0.000436097	0.00039664	0.000401774	6.34912e-05	8.45303e-05	-0.000311604	-0.000579283	-3.98248e-05	-0.000186891	-0.00117173	0.000443135	-0.000237768	-0.000525484	0.000192197	-9.57217e-05	-0.000102806	-0.000450543	-0.000325892	-0.000722869	0.000422368	5.38379e-05	5.08269e-06
0.000359975	0.000223164	0.000272951	0.000159292	-0.000316038	-9.03029e-05	0.000282311	0.00044524	-0.000659649	-0.000435973	0.000394571	0.000428644	7.59026e-05	8.2016e-05	-0.000318048	-0.000562922	-5.18555e-05	-0.000186864	-0.00117158	0.000449911	-0.000189055	-0.000512321	0.00018646	-9.93776e-05	-8.10655e-05	-0.000450531	-0.000324036	-0.00072255	0.000422112	6.58288e-05	5.035e-06
0.000360406	0.000239853	0.000272528	0.000205763	-0.000276609	-9.54877e-05	0.000310865	0.000226889	-0.000660183	-0.000444573	0.000397927	0.000410704	6.32424e-05	6.03362e-05	-0.000318511	-0.000567127	-5.41394e-05	-0.000179706	-0.00118095	0.000448824	-0.000237918	-0.000450899	0.000190479	-9.41655e-05	-0.000101532	-0.000404251	-0.000240208	-0.000723288	0.000422523	5.54566e-05	4.80157e-06
0.000363854	0.000171362	0.000272482	0.000184966	-0.000284046	-9.06569e-05	0.000288194	0.000127962	-0.000428761	-0.000435954	0.00012732	0.000410516	7.01068e-05	8.3144e-05	-0.000317439	-0.000566948	-3.46681e-05	-0.000181904	-0.00117939	0.000450843	-0.000237916	-0.000479508	0.000189874	-9.48657e-05	-9.36125e-05	-0.000417705	-0.000288279	-0.000723514	0.000422437	1.24126e-05	4.37971e-06
0.000363854	0.000171362	0.000272482	0.000184966	-0.000284046	-9.06569e-05	0.000288194	0.000127962	-0.000428761	-0.000435954	0.00012732	0.000410516	7.01068e-05	8.3144e-05	-0.000317439	-0.000566948	-3.46681e-05	-0.000181904	-0.00117939	0.000450843	-0.000237916	-0.000479508	0.000189874	-9.48657e-05	-9.36125e-05	-0.000417705	-0.000288279	-0.000723514	0.000422437	1.24126e-05	4.37971e-06
0.000364952	0.000171829	0.000272307	0.000189171	-0.000288862	-9.01771e-05	0.000302046	0.000222123	-0.000382888	-0.000448198	0.000130118	0.000410987	6.77687e-05	7.69668e-05	-0.000312518	-0.00056813	-4.97085e-05	-0.000180186	-0.00118229	0.000449927	-0.000237933	-0.000460432	0.000197129	-9.38892e-05	-9.51131e-05	-0.000396849	-0.000265759	-0.000723257	0.000422469	-3.30713e-05	4.36038e-06
0.000363046	0.000193466	0.000272326	0.000188926	-0.000283082	-9.02905e-05	0.000304527	0.000167496	-0.000399558	-0.000443783	0.000216507	0.000410641	6.77805e-05	7.89172e-05	-0.000315802	-0.000567312	-5.00873e-05	-0.000177004	-0.00118052	0.000449171	-0.000237943	-0.000467947	0.000190866	-9.42691e-05	-9.68618e-05	-0.000399392	-0.000278976	-0.000723196	0.000190464	4.89733e-06	4.24883e-06
0.00034951	0.000186798	0.000272398	0.000188173	-0.000284353	-9.01814e-05	0.000297269	0.000142732	-0.00041732	-0.000441708	0.000168034	0.000410702	6.89052e-05	7.99607e-05	-0.000174261	-0.000567633	-4.98227e-05	-0.00017861	-0.00118035	0.000449235	-0.000237766	-0.000461959	0.000191207	-9.43445e-05	-9.64356e-05	-0.000400824	-0.000278829	-0.000723457	0.000212666	2.13432e-05	4.15589e-06
0.000320723	0.000182709	0.000272341	0.00018367	-0.000286299	-9.01737e-05	0.00029876	0.000165079	-0.000383991	-0.000444756	0.000163108	0.000403359	6.81626e-05	7.72319e-05	-8.56945e-05	-0.000567919	-4.49025e-05	-0.000176986	-0.00118109	0.000449455	-0.000237826	-0.000467872	0.000194101	-9.36806e-05	-9.69735e-05	-0.000394188	-0.000284488	-0.000723268	8.69031e-05	1.00324e-05	4.05453e-06
0.000327687	0.000185178	0.000272432	0.000187901	-0.000286064	-0.000106997	0.000300134	0.000169429	-0.000392735	-0.000447027	0.000163258	0.000365162	6.84349e-05	7.78517e-05	-0.000103771	-0.000567895	-4.59417e-05	-0.0001794	-0.0011727	0.000449577	-0.000221488	-0.000466824	0.00019387	-9.42726e-05	-0.000114877	-0.000405186	-0.000281947	-0.000647103	0.000204043	1.74563e-06	3.96368e-06
0.000335874	0.000186137	0.00027242	0.000183199	-0.000286729	-9.11669e-05	0.000303781	0.000161085	-0.000385932	-0.000444972	0.000160258	0.000386986	6.86434e-05	7.79669e-05	-8.84204e-05	-0.000567812	-4.59519e-05	-0.000168136	-0.00115959	0.000449547	-0.00013839	-0.000468766	0.000193607	-9.37528e-05	-9.98696e-05	-0.000398632	-0.000275348	-0.000649802	0.000160251	7.22688e-06	3.88236e-06
0.000335137	0.000124356	0.000272364	0.000182973	-0.000286842	-0.000109963	0.000302015	0.000166619	-0.000390067	-0.000446327	0.000161536	0.000377982	6.28043e-05	7.76925e-05	-8.21941e-05	-0.000567834	-4.58835e-05	-7.76726e-05	-0.00116261	0.000449543	-0.000141894	-0.000468238	0.000193314	-9.37791e-05	-0.000102998	-0.000398684	-0.000276879	-0.00065352	0.00014957	5.57046e-06	3.85144e-06
0.000337036	0.000183271	0.000272299	0.000183651	-0.000236647	-9.67526e-05	0.000300921	0.000170431	-0.000389471	-0.000444894	0.000155559	0.000385351	4.96068e-05	1.87108e-05	-7.66131e-05	-0.000567829	-4.63135e-05	-8.62947e-05	-0.00116009	0.000387065	-0.000171246	-0.000469714	0.000193577	-9.40766e-05	-9.62267e-05	-0.000397539	-0.00027685	-0.000662034	0.000142514	4.55701e-06	3.79751e-06
0.000335088	0.000164959	0.000272339	0.000185575	-0.000268667	-9.54446e-05	0.000300826	0.000157364	-0.000389992	-0.000453716	0.000172279	0.000250158	5.09913e-05	5.40997e-05	-7.44136e-05	-0.000568585	-4.6369e-05	-9.56899e-05	-0.0011569	0.000399916	-0.00011728	-0.000466946	0.000190218	-9.38284e-05	-9.80276e-05	-0.000398385	-0.000278025	-0.000640644	0.000144219	5.67722e-06	3.69253e-06
0.000335604	0.000175085	0.000257374	0.000183973	-0.000249707	-9.70056e-05	0.000301035	0.000162506	-0.000390797	-0.000447649	0.000171102	0.000102059	5.60092e-05	5.13732e-05	-7.97608e-05	-0.000568357	-4.61688e-05	-0.000101106	-0.00115466	0.000398438	-0.000131663	-0.000467495	0.000190029	-9.47584e-05	-0.000104018	-0.000398987	-0.000277081	-0.000654539	0.000138474	5.74133e-06	3.63988e-06
0.000335174	0.000176873	0.000249369	0.000184989	-0.000239652	-9.66351e-05	0.000300764	0.000160839	-0.00039047	-0.000448765	0.000177192	0.000122535	5.43722e-05	5.84879e-05	-7.84247e-05	-0.000568339	-4.63651e-05	-9.74948e-05	-0.00115619	0.000404548	-0.00012165	-0.000468292	0.000187254	-9.52352e-05	-0.000103855	-0.000398461	-0.000277818	-0.000647296	0.000143185	6.57847e-06	3.63554e-06
0.000335583	0.000173838	0.000262592	0.000184257	-0.000256958	-9.68501e-05	0.000300775	0.000162279	-0.000390696	-0.000449438	0.000170429	0.000145394	5.20962e-05	5.29086e-05	-7.86506e-05	-0.000568854	-4.80985e-05	-0.000101956	-0.0011554	0.000408139	-0.000128341	-0.000209717	0.000157321	-9.48584e-05	-0.000101697	-0.000267626	-0.000277459	-0.000649434	0.000142172	6.22136e-06	3.38747e-06
0.000335187	0.000175972	0.000261889	0.000184272	-0.000228697	-9.62476e-05	0.000300918	0.000161339	-0.00039043	-0.000448884	0.000169248	0.000146098	5.28476e-05	5.68421e-05	-7.8131e-05	-0.000571667	-0.000101958	-9.64613e-05	-0.00115935	0.00040228	-0.000131502	-0.000269489	0.000179942	-9.63106e-05	-0.000102019	-0.000203456	-0.000277528	-0.000166916	0.00014188	5.85778e-06	3.00091e-06
0.000335112	0.000174334	0.000258171	0.000183988	-0.000223808	-9.73764e-05	0.000299775	0.000160611	-0.000391262	-0.000449303	0.000172572	0.000143187	5.33897e-05	5.55346e-05	-7.83413e-05	-0.000569263	-7.35125e-05	-9.92124e-05	-0.0011597	0.000401615	-0.000133164	-0.000209927	0.000183889	-9.55288e-05	-0.000103397	-0.000174972	-0.000275569	-7.27977e-05	0.000142646	5.71356e-06	2.92892e-06
0.000335323	0.000160935	0.000258718	0.000184115	-0.000204206	-9.68515e-05	0.000300609	0.000160481	-0.000391194	-0.000449253	0.000171386	0.000134522	5.27568e-05	5.50178e-05	-7.82151e-05	-0.000568961	-6.08171e-05	-9.95022e-05	-0.00115667	0.00040149	-0.000126518	-0.000164268	0.000180184	-9.6389e-05	-0.000102312	-0.000169079	-0.000276952	-0.000151903	0.000141029	5.56855e-06	2.90053e-06
0.000334335	0.000111289	0.000261258	0.000184239	-0.000226709	-9.67114e-05	0.000246333	0.000161773	-0.000390671	-0.000449191	0.000170316	0.000138769	5.39128e-05	9.01792e-05	-7.8392e-05	-0.00056791	-5.93019e-05	-9.89751e-05	-0.00115731	0.00040055	-0.000125703	-0.000188382	0.000175725	-1.71116e-05	-0.000101704	-0.000170545	-0.000274449	-0.000189742	9.31901e-05	5.55314e-06	2.87139e-06
0.00033492	7.3854e-05	0.000259565	0.000184132	-0.000221157	-9.83479e-05	0.000252678	0.000162187	-0.000390677	-0.000449245	0.000171147	0.000137404	5.31722e-05	8.00976e-05	-7.82643e-05	-0.000569101	-6.03315e-05	-9.84905e-05	-0.00115742	0.000402027	-0.00012419	-0.000162944	0.000175644	-4.55018e-05	-0.000101946	-0.00018356	-0.000273842	-0.000143835	8.46192e-05	5.54862e-06	2.84595e-06
0.000335181	0.000121914	0.000258903	0.000184116	-0.000215902	-9.71845e-05	0.000260831	0.000162158	-0.000389264	-0.000449154	0.000170919	0.00013782	5.31341e-05	6.19013e-05	-7.78479e-05	-0.000568769	-6.13556e-05	-9.88749e-05	-0.00115732	0.000401228	-0.000127419	-0.000161297	0.000177653	-4.81273e-05	-0.000102234	-1.74599e-05	-0.000185081	-0.000137883	9.84978e-05	5.5304e-06	2.78e-06
0.000330102	9.34945e-05	0.000259169	0.000184269	-0.000219261	-9.719e-05	0.000257689	0.000139037	-0.000390633	-0.000449268	0.00017101	0.000137646	4.80238e-05	6.80315e-05	-7.81009e-05	-0.000569097	-5.9361e-05	-9.75069e-05	-0.00113094	0.00040068	-0.000123678	-0.000159885	0.000177535	-6.98095e-05	-0.000101968	-0.000151304	-0.000190615	-0.000137655	8.57752e-05	6.66971e-06	2.72745e-06
0.000333227	7.34674e-05	0.000258756	0.000184134	-0.000217787	-9.69562e-05	0.000260058	0.000139691	-0.000386238	-0.000449273	0.000170813	0.000137949	5.11697e-05	6.32133e-05	-7.72754e-05	-0.00056895	-5.97095e-05	-9.8778e-05	-0.00113943	0.00040092	-0.000124035	-0.000157015	0.00017593	-7.59938e-05	-0.00010223	-5.25396e-05	-0.000157796	-0.000136697	0.000100306	5.97191e-06	2.71282e-06
0.000332955	7.7289e-05	0.00025881	0.000184699	-0.000218798	-9.73782e-05	0.000258543	0.000139815	-0.000388084	-0.000449229	0.000170751	0.00013812	4.89795e-05	6.83838e-05	-7.7999e-05	-0.000569208	-5.8942e-05	-9.88011e-05	-0.00113183	0.000400722	-0.000120192	-0.000161497	0.000175666	-7.19537e-05	-0.000102204	-5.25435e-05	-0.000159614	-0.000144928	0.00010198	5.78286e-06	2.70103e-06
0.000331117	7.85597e-05	0.000258938	0.000183567	-0.000218515	-9.72533e-05	0.000259453	0.000149609	-0.000328291	-0.000449102	0.000169847	0.0001171	5.08172e-05	6.35874e-05	-7.78278e-05	-0.000569205	-5.94667e-05	-9.85981e-05	-0.00113342	0.000400762	-0.000122287	-0.000159952	0.000175818	-7.113e-05	-0.00010231	-6.87666e-05	-0.000157771	-0.000141017	0.00010416	5.80679e-06	2.65803e-06
0.000228995	7.80356e-05	0.000258875	0.000183742	-0.000218285	-9.8089e-05	0.000258859	0.000134176	-0.000335105	-0.000449096	0.000170433	0.000124167	5.0804e-05	6.26128e-05	-7.83251e-05	-0.000568992	-6.03022e-05	-0.000110972	-0.00113543	0.000400886	-0.000122862	-0.000158903	0.000175686	-6.99171e-05	-0.000102213	-6.20021e-05	-0.000158404	-0.000140591	9.8857e-05	5.99561e-06	2.60733e-06
8.79592e-05	7.38904e-05	0.000261092	0.000184159	-0.000218367	-9.84976e-05	0.000260657	0.000124253	-0.000359556	-0.000449167	0.000170796	0.000128993	5.06451e-05	5.96986e-05	-7.83551e-05	-0.000467324	-6.01754e-05	-0.000105782	-0.0011361	0.000400849	-0.000122774	-0.000158357	0.000175843	-7.12576e-05	-0.000102249	-6.54626e-05	-0.000157986	-0.000137009	0.000101571	5.9833e-06	2.47473e-06
8.19548e-05	7.40668e-05	0.000260085	0.000184135	-0.000213191	-9.83535e-05	0.00026044	0.000135085	-0.000337768	-0.000449168	0.000170593	0.000126874	5.06572e-05	6.20606e-05	-7.827e-05	-0.000473844	-5.99611e-05	-0.000104195	-0.0011346	0.000400837	-0.000122606	-0.000158646	0.000175817	-7.09616e-05	-0.000102268	-6.69217e-05	-0.000156561	-0.000137764	0.000102734	5.97296e-06	2.46067e-06
0.000124341	7.54677e-05	0.000259686	0.00018431	-0.000104353	-9.85474e-05	0.000261052	0.000132504	-0.000346536	-0.000449498	0.000169973	2.3913e-05	5.09942e-05	6.05282e-05	-7.95767e-05	-0.000480343	-5.52394e-05	-0.000103396	-0.00113327	0.000401033	-0.000122772	-0.000158507	0.000175084	-6.99426e-05	-0.000102271	-4.99669e-05	-0.000149235	-0.000139496	9.89976e-05	5.9205e-06	2.42292e-06
4.71332e-05	7.56116e-05	0.000260141	0.000184459	-0.000125971	-9.86031e-05	0.000233131	0.000133962	-0.000347564	-0.000449739	0.000170203	3.3777e-05	4.92016e-05	6.07714e-05	-7.85784e-05	-0.000476552	-5.9149e-05	-0.00010537	-0.00113397	0.000401727	-0.000122601	-0.000158674	0.000175497	-6.95983e-05	-0.000102258	-6.09594e-05	-0.000148979	-0.000139637	0.000100644	5.95939e-06	2.40385e-06
6.46432e-05	7.48441e-05	0.000199361	0.000184197	-0.000104158	-9.83606e-05	0.000256595	0.000130077	-0.000344127	-0.000449854	0.000170341	7.84205e-05	4.96438e-05	6.13653e-05	-7.84892e-05	-0.000477797	-5.92413e-05	-0.000105054	-0.00113397	0.000400142	-0.000122838	-0.00011547	0.000174939	-7.0112e-05	-0.000102271	-5.94452e-05	-0.00015543	-0.000139845	0.000101219	6.04114e-06	2.37586e-06
5.81343e-05	7.51024e-05	0.000206248	0.000184238	-0.000106465	-9.85125e-05	0.000251252	0.000134431	-0.000349016	-0.000449739	0.000107533	6.95467e-05	3.25179e-05	6.12615e-05	-7.86773e-05	-0.000476808	-5.90874e-05	-0.000105397	-0.00113382	0.000400918	-0.000122568	-0.000116751	0.00017458	-7.12369e-05	-0.000102278	-5.8306e-05	-0.000152814	-0.000142218	0.000101332	5.12641e-06	2.35939e-06
3.83333e-05	7.50077e-05	0.000199034	0.000184235	-7.90945e-05	-9.83402e-05	0.000251013	0.000133416	-0.000174933	-0.000449887	0.000114384	7.42439e-05	4.78907e-05	6.10935e-05	-7.85227e-05	-0.000474763	-5.89821e-05	-9.93185e-05	-0.00113404	0.000400381	-0.000122705	-0.000132937	0.000177887	-7.09808e-05	-0.000102264	-5.36841e-05	-0.000155529	-0.000143472	0.00010155	5.41023e-06	2.26414e-06
4.54686e-05	7.50506e-05	0.000201492	0.000184217	-8.90136e-05	-9.85288e-05	0.000251324	0.000133541	-0.000191296	-0.00044989	0.000125994	7.19232e-05	2.3701e-05	6.10481e-05	-7.86391e-05	-0.000475816	-5.77894e-05	-0.000103319	-0.00113418	0.000370503	-0.000122709	-0.000115615	0.000175646	-7.21801e-05	-0.000103756	-5.44427e-05	-0.000154422	-0.000128088	0.000101872	5.37325e-06	2.24431e-06
4.47832e-05	7.49053e-05	0.00020377	0.000135288	-9.57077e-05	-9.87992e-05	0.000248159	0.000133365	-0.000192867	-0.000449817	7.23666e-05	7.36846e-05	2.39363e-05	6.08103e-05	-9.41998e-05	-0.000476127	-5.80428e-05	-0.000102741	-0.00113326	0.000351479	-0.000122711	-0.000117187	0.000174829	-7.27421e-05	-0.000110002	-5.54214e-05	-0.000154268	-0.000124571	0.000101682	5.56994e-06	2.20703e-06
4.48315e-05	7.52908e-05	0.000203248	0.000121319	-9.7242e-05	-9.86865e-05	0.000249833	0.000133468	-0.000201055	-0.000449786	9.08084e-05	7.27421e-05	2.77816e-05	6.08465e-05	-8.11956e-05	-0.000455828	-5.83347e-05	-0.000102808	-0.0011335	0.000358152	-0.000122726	-0.000119459	0.000175121	-7.70636e-05	-0.000108274	-5.74098e-05	-0.000154623	-0.00012574	0.000103064	5.59015e-06	2.19665e-06
4.53941e-05	7.51597e-05	0.000201873	0.000112059	-9.12757e-05	-9.89629e-05	0.000249575	0.00013335	-0.000203136	-0.000298197	9.39613e-05	6.51205e-05	2.59733e-05	6.07894e-05	-7.20979e-05	-0.000472938	-5.83408e-05	-9.94374e-05	-0.00113375	0.000358399	-0.00012271	-0.000107051	0.000175431	-7.80757e-05	-0.000107014	2.91847e-05	-0.000157053	-0.000115898	0.000102149	5.7489e-06	2.08709e-06
4.53654e-05	-3.50289e-05	0.000103727	0.000116838	-9.35808e-05	-0.000104952	0.000249879	0.000133516	-0.000200036	-0.000143908	0.000112472	6.14029e-05	2.83134e-05	6.11573e-05	-8.3342e-05	-0.000453309	-6.8193e-05	-0.000102017	-0.00113373	0.000306427	-0.000122692	-0.000121681	0.000174613	-7.36442e-05	-0.000107321	-5.60807e-05	-0.000154631	-0.000124061	0.000103854	5.60956e-06	1.94671e-06
4.50512e-05	6.89113e-05	9.40893e-05	0.000119758	-9.32766e-05	-0.000104083	0.000250143	0.00013296	-0.000197817	-0.000152148	0.000102474	6.79787e-05	2.76247e-05	6.09911e-05	-8.32092e-05	-0.000248663	-6.39115e-05	-0.000102048	-0.00111507	0.000338066	-0.000122663	-0.00012041	0.000174912	-7.44814e-05	-0.000107902	-3.21667e-05	-0.000154446	-0.000124403	0.000102628	2.64497e-06	1.7808e-06
4.50078e-05	3.21929e-05	0.000134331	0.000120085	-9.3594e-05	-0.000102644	0.000249977	0.000133214	-0.000197872	-0.00015458	0.00010573	6.69028e-05	2.63212e-05	6.09714e-05	-8.38037e-05	-0.000217432	-6.38967e-05	-0.000101973	-0.0011186	0.000322614	-0.000122646	-0.000119321	0.000174896	-7.5286e-05	-0.000107286	-4.32381e-05	-0.000154564	-0.000122457	0.00010323	2.98676e-06	1.77077e-06
4.50301e-05	4.54843e-05	0.000124384	0.000119949	-9.31173e-05	-0.000101665	0.000249861	0.000132917	-0.000198905	-0.000155224	0.000102918	6.63995e-05	2.75751e-05	6.094e-05	-8.38597e-05	-0.000228523	-6.36478e-05	-0.000102072	-0.00109709	0.000329772	-0.000122665	-0.000120065	0.000174886	-7.45238e-05	-0.000107566	-5.28569e-05	-0.000154572	-0.000124512	0.000103142	-5.29362e-06	1.73229e-06
4.50754e-05	4.02285e-05	0.000127348	0.000119019	-9.31292e-05	-0.00010158	0.000250011	0.000133386	-0.000199333	-0.000147423	8.82495e-05	6.65105e-05	2.75541e-05	6.12323e-05	-8.44102e-05	-0.000214199	-6.35438e-05	-0.000102086	-0.00109982	0.000329607	-0.000122625	-5.0882e-05	0.000174876	-7.47731e-05	-0.000107732	-4.93805e-05	-0.000154866	-0.000123689	0.000104941	-2.23778e-06	1.71537e-06
4.5063e-05	4.65851e-05	0.00011965	0.000117251	-9.23181e-05	-0.000102137	0.000249947	0.000133152	-0.000194774	-0.000154274	9.31888e-05	6.52338e-05	2.78965e-05	6.10771e-05	-8.28804e-05	-0.000203331	-6.36488e-05	-0.000102115	-0.00110082	0.000329921	-0.000122621	-9.02455e-05	0.000174763	-7.46774e-05	-0.000108167	-4.88686e-05	-0.000107341	-0.000122982	0.000103072	2.37767e-06	1.70461e-06
4.52469e-05	4.51343e-05	0.000118859	0.00011801	-9.27905e-05	-0.00010166	0.000249978	0.000133249	-0.000188498	-0.0001341	8.84016e-05	6.6339e-05	2.78426e-05	6.10401e-05	-8.21878e-05	-0.00019924	-6.06065e-05	-0.000102077	-0.00110259	0.000328875	-0.000122568	-6.42959e-05	0.000174699	-7.4601e-05	-0.000108587	-4.90015e-05	-5.03182e-05	-0.000122706	0.000102904	1.30053e-07	1.68358e-06
4.52071e-05	4.40972e-05	0.000122669	5.44637e-05	-9.27471e-05	-0.000101841	0.000249443	0.00013341	-0.000189938	-0.000135986	9.13302e-05	6.64045e-05	2.78102e-05	6.10215e-05	-8.26667e-05	-0.000194376	-6.08185e-05	-0.000102051	-0.00110273	0.000328789	-0.00012263	-7.73507e-05	0.000175071	-7.42125e-05	-0.000108743	-4.77196e-05	-6.841e-05	-0.000123277	9.76537e-05	-1.0504e-07	1.67634e-06
4.51887e-05	4.26986e-05	0.000119345	7.53836e-05	-9.27767e-05	-0.000101734	0.000250106	0.000133721	-0.000189845	-0.000136131	8.86403e-05	6.6447e-05	2.78123e-05	6.11437e-05	-8.24366e-05	-0.000193062	-6.1193e-05	-0.000102052	-0.00110167	0.000328882	-0.000122625	-7.44695e-05	0.000175061	-7.19651e-05	-0.000108845	-4.77686e-05	-6.14133e-05	-0.00012265	0.00010228	3.31103e-08	1.67441e-06
4.52201e-05	4.39708e-05	0.000121855	8.01248e-05	-9.28223e-05	-0.000101804	9.76427e-05	0.000133451	-0.000191231	-0.000139017	8.91006e-05	6.65367e-05	-7.36503e-06	6.10298e-05	-8.27081e-05	-0.000199665	-6.0662e-05	-0.000102084	-0.00109762	0.000329454	-0.000122608	-7.51616e-05	0.00017526	-7.14909e-05	-0.000108759	-4.76144e-05	-6.21287e-05	-0.000125198	9.9956e-05	-3.83621e-07	1.61785e-06
4.51743e-05	2.26835e-05	0.000122758	9.00336e-05	-9.28097e-05	-0.000101467	0.00013656	0.000128494	-0.000147915	-0.000135615	8.98187e-05	6.59695e-05	2.74576e-05	5.53629e-05	-7.34156e-05	-0.000123064	-6.09614e-05	-8.94121e-05	-0.00110153	0.000333124	-0.000128728	-5.23402e-05	0.000174766	-7.30878e-05	-0.000109314	-4.78281e-05	-5.7177e-05	-2.20146e-05	9.69554e-05	-1.21451e-06	1.57548e-06
4.51317e-05	2.2789e-05	0.000121881	6.42334e-05	-9.28577e-05	-0.00010172	0.000157831	6.36752e-05	-0.000182194	-0.000134832	9.06856e-05	6.60926e-05	2.5244e-05	6.14208e-05	4.57694e-06	-4.79183e-05	-6.09809e-05	-7.87527e-05	-0.00108384	0.000328384	-0.000123881	-5.82926e-05	0.000174816	-7.20546e-05	-0.000108984	-4.65232e-05	-6.09042e-05	-8.44616e-05	9.64545e-05	-9.56819e-07	1.52131e-06
4.51559e-05	2.29018e-05	8.23361e-05	8.80247e-05	-9.38652e-05	-0.000101752	0.000157637	0.000113587	-0.000151745	-0.000134966	9.05809e-05	6.70783e-05	2.4882e-05	5.95591e-05	1.71238e-05	-5.38979e-05	-6.07385e-05	-5.07105e-05	-0.00107055	0.00032863	-0.000119116	-6.77526e-05	0.000174857	-7.24778e-05	-0.00010491	-4.58902e-05	-7.15709e-05	-4.79021e-05	9.42689e-05	-8.41665e-07	1.47968e-06
4.51819e-05	2.84552e-05	8.63811e-05	8.29841e-05	-9.32052e-05	-0.000101908	0.000151734	9.51449e-05	-0.000166741	-0.000135016	8.80477e-05	6.70648e-05	2.45939e-05	5.89731e-05	-4.7023e-05	-7.46695e-05	-6.09444e-05	-7.30549e-05	-0.00105879	0.000328947	-0.000120307	-6.2912e-05	0.000174927	-7.30184e-05	-8.95175e-05	-5.08069e-05	-6.23358e-05	-8.79612e-05	9.72788e-05	-7.99825e-07	1.46283e-06
4.51709e-05	2.54466e-05	3.55022e-05	8.78646e-05	-9.30291e-05	-0.000101813	0.000123114	7.31094e-05	-0.00015986	-0.000135188	8.29807e-05	6.641e-05	1.91313e-05	6.38084e-05	-1.6878e-05	-7.42659e-05	-6.09341e-05	-7.41032e-05	-0.00105984	0.000328648	-0.000122496	-6.17263e-05	0.0001747	-7.30368e-05	-9.26088e-05	-4.62197e-05	-6.02057e-05	-6.30892e-05	9.66158e-05	-9.17806e-07	1.43935e-06
4.5196e-05	2.35046e-05	3.80962e-05	8.95414e-05	-9.2958e-05	-0.000101922	9.67035e-05	9.94285e-05	-0.000164886	-0.000135164	8.60087e-05	6.66734e-05	2.03269e-05	6.49125e-05	-2.04924e-05	-6.52943e-05	-6.08921e-05	-7.02502e-05	-0.0010587	0.000328546	-0.000120807	-5.96265e-05	0.000174887	-7.29055e-05	-9.22176e-05	-4.6496e-05	-6.09823e-05	-5.02152e-05	9.76188e-05	-8.31444e-07	1.43486e-06
4.46393e-05	3.1416e-06	4.39092e-05	8.9045e-05	-9.30049e-05	-0.000101898	0.000124759	7.88274e-05	-9.27899e-05	-0.000135174	8.26377e-05	6.62064e-05	1.87698e-05	6.33833e-05	-3.63553e-05	-6.9791e-05	-6.08811e-05	-7.08147e-05	-0.00102388	0.000328619	-0.000116662	-5.97601e-05	0.000175172	-7.26754e-05	-9.3109e-05	-4.65142e-05	-6.16839e-05	-5.64639e-05	9.82624e-05	-5.84534e-07	1.347e-06
4.46393e-05	3.1416e-06	4.39092e-05	8.9045e-05	-9.30049e-05	-0.000101898	0.000124759	7.88274e-05	-9.27899e-05	-0.000135174	8.26377e-05	6.62064e-05	1.87698e-05	6.33833e-05	-3.63553e-05	-6.9791e-05	-6.08811e-05	-7.08147e-05	-0.00102388	0.000328619	-0.000116662	-5.97601e-05	0.000175172	-7.26754e-05	-9.3109e-05	-4.65142e-05	-6.16839e-05	-5.64639e-05	9.82624e-05	-5.84534e-07	1.347e-06
4.46393e-05	3.1416e-06	4.39092e-05	8.9045e-05	-9.30049e-05	-0.000101898	0.000124759	7.88274e-05	-9.27899e-05	-0.000135174	8.26377e-05	6.62064e-05	1.87698e-05	6.33833e-05	-3.63553e-05	-6.9791e-05	-6.08811e-05	-7.08147e-05	-0.00102388	0.000328619	-0.000116662	-5.97601e-05	0.000175172	-7.26754e-05	-9.3109e-05	-4.65142e-05	-6.16839e-05	-5.64639e-05	9.82624e-05	-5.84534e-07	1.347e-06
4.44908e-05	-1.64463e-06	3.28608e-05	8.90303e-05	-9.30172e-05	-0.000101897	2.26345e-05	8.14192e-05	-8.68793e-05	-0.000134469	8.32442e-05	6.60219e-05	1.88428e-05	6.51943e-05	-3.19089e-05	-6.88604e-05	-6.07899e-05	-7.11451e-05	-0.00102508	0.000328663	-0.000118984	-6.00943e-05	4.31202e-05	-7.26224e-05	-9.10546e-05	-4.65369e-05	-6.15262e-05	-6.14159e-05	9.95033e-05	-6.0691e-07	1.30484e-06
4.44167e-05	2.33784e-06	2.58136e-05	8.90541e-05	-9.30208e-05	-0.000101898	3.57956e-05	7.96879e-05	-9.00366e-05	-0.000134952	8.29753e-05	6.5951e-05	1.89199e-05	6.6211e-05	-3.27988e-05	-6.92787e-05	-6.08466e-05	-7.1137e-05	-0.00102436	0.000328655	-0.000117768	-6.00166e-05	4.6958e-05	-7.26428e-05	-9.20612e-05	-4.65358e-05	-6.15308e-05	-6.06726e-05	9.90245e-05	-6.04486e-07	1.30437e-06
4.44854e-05	-3.04983e-06	3.52878e-05	8.9044e-05	-9.30316e-05	-0.000101899	1.7241e-05	7.97965e-05	-9.11755e-05	-0.000135075	8.31993e-05	6.6177e-05	1.99356e-05	6.81714e-05	-3.41179e-05	-6.94059e-05	-6.08126e-05	-7.10594e-05	-0.00102455	0.000328641	-0.00011762	-6.01745e-05	3.39703e-05	-7.26414e-05	-9.10299e-05	-4.65318e-05	-4.11775e-05	-6.37898e-05	9.94836e-05	-6.26353e-07	1.3022e-06
4.46296e-05	-6.45322e-06	4.06701e-05	8.25863e-05	-9.8674e-05	-0.000101994	2.42302e-05	4.89709e-05	-9.01267e-05	-0.000137568	8.34935e-05	6.60563e-05	1.89519e-05	6.58465e-05	-3.37554e-05	-7.19333e-05	-6.0786e-05	-7.09398e-05	-0.00101694	0.000328662	-0.000117872	-6.00468e-05	3.15136e-05	-7.26944e-05	-9.22851e-05	-4.6655e-05	-6.26377e-05	-6.40503e-05	9.92564e-05	-6.73716e-07	1.28629e-06
4.31757e-05	5.94158e-07	3.61429e-05	8.93391e-05	-9.30659e-05	-0.000101708	-2.65648e-05	7.96451e-05	-8.65285e-05	-0.000135678	8.32022e-05	6.64502e-05	1.91042e-05	6.61524e-05	-3.37007e-05	-6.94342e-05	-6.08376e-05	-6.78041e-05	-0.000975217	0.000192269	-0.000118282	-5.97928e-05	3.68217e-05	-7.26223e-05	-9.17649e-05	-4.65525e-05	-4.10807e-05	-6.18685e-05	9.9063e-05	-6.44342e-07	1.13157e-06
4.42855e-05	-2.82253e-06	3.72519e-05	8.7947e-05	-9.43238e-05	-9.39441e-05	2.26745e-05	7.80786e-05	-8.90376e-05	-0.000135457	8.33678e-05	6.66762e-05	1.93584e-05	6.71668e-05	-3.3844e-05	-6.94922e-05	-6.38691e-05	-6.3757e-05	-0.000962482	8.19476e-05	-0.000118444	-6.02366e-05	3.51549e-05	-7.31594e-05	-9.3365e-05	-4.65192e-05	-5.25398e-05	-6.01745e-05	9.91613e-05	-6.77981e-07	1.07653e-06
4.42855e-05	-2.82253e-06	3.72519e-05	8.7947e-05	-9.43238e-05	-9.39441e-05	2.26745e-05	7.80786e-05	-8.90376e-05	-0.000135457	8.33678e-05	6.66762e-05	1.93584e-05	6.71668e-05	-3.3844e-05	-6.94922e-05	-6.38691e-05	-6.3757e-05	-0.000962482	8.19476e-05	-0.000118444	-6.02366e-05	3.51549e-05	-7.31594e-05	-9.3365e-05	-4.65192e-05	-5.25398e-05	-6.01745e-05	9.91613e-05	-6.77981e-07	1.07653e-06
3.69451e-05	-1.43572e-06	3.71596e-05	8.75618e-05	-9.33888e-05	-7.22265e-05	2.01644e-05	7.33681e-05	-8.48962e-05	-0.000135543	8.32667e-05	6.67699e-05	2.24803e-05	6.7077e-05	-3.39338e-05	-7.04158e-05	-6.38954e-05	-6.7205e-05	-0.000962443	9.36562e-05	-0.000118889	-6.06557e-05	3.65862e-05	-7.31892e-05	-4.47386e-05	-4.65198e-05	-4.23975e-05	-5.45802e-05	9.90349e-05	-1.12507e-06	1.06516e-06
2.57523e-05	-1.10096e-06	3.63879e-05	8.58556e-05	-9.33265e-05	-8.43847e-05	6.07539e-06	7.33626e-05	-8.57172e-05	-0.000135563	8.32449e-05	6.64171e-05	2.47562e-05	6.67494e-05	-3.41672e-05	-7.05578e-05	-6.19982e-05	-6.77804e-05	-0.000957105	9.87339e-05	-0.000113065	-6.03314e-05	3.6737e-05	-7.27854e-05	-5.62264e-05	-4.65409e-05	-4.29865e-05	-5.60639e-05	9.91586e-05	-9.68957e-07	1.05635e-06
3.54755e-05	-1.26733e-06	3.6544e-05	8.53917e-05	-9.32594e-05	-8.51262e-05	3.03085e-06	7.50065e-05	-8.35057e-05	-0.000135663	8.31618e-05	6.67269e-05	3.52509e-05	6.67058e-05	-3.40149e-05	-7.05535e-05	-6.19039e-05	-6.72404e-05	-0.00095713	2.9073e-05	-0.000119256	-6.01847e-05	3.6267e-05	-7.30237e-05	-2.85833e-05	-4.71623e-05	-4.38074e-05	-5.66868e-05	9.90877e-05	-4.07437e-06	1.04784e-06
3.53036e-05	-3.19459e-06	3.66771e-05	4.78244e-05	-9.33656e-05	-7.41204e-05	6.24898e-06	7.38932e-05	-1.84325e-05	-0.00013547	6.48171e-05	6.68315e-05	2.58809e-05	6.67351e-05	-3.54354e-05	-2.40677e-05	-6.283e-05	-6.71753e-05	-0.000954594	7.67297e-05	-0.000116216	-6.00478e-05	3.66635e-05	-7.27589e-05	-5.01656e-05	-5.2557e-05	-4.47616e-05	-5.1769e-05	9.89641e-05	-1.21067e-06	1.02802e-06
3.14209e-05	-4.21344e-06	3.65406e-05	4.12211e-05	-9.33976e-05	-7.55591e-05	5.97388e-06	7.39336e-05	-2.9792e-05	-0.000135266	7.45847e-05	6.7175e-05	2.52908e-05	6.67392e-05	-3.539e-05	-3.13124e-05	-6.26218e-05	-6.71676e-05	-0.000954388	8.04759e-05	-0.000113703	-6.01037e-05	3.66125e-05	-7.27932e-05	-2.78457e-05	-5.57549e-05	-4.38608e-05	-5.26883e-05	9.90082e-05	-1.18759e-06	1.02789e-06
3.22219e-05	-2.28545e-06	3.66428e-05	5.51157e-05	-9.33504e-05	-7.78871e-05	3.21245e-06	7.39064e-05	-3.1812e-05	-0.00013522	5.16913e-05	6.69122e-05	2.96104e-05	6.67804e-05	-3.58025e-05	-4.68341e-05	-6.23764e-05	-6.72162e-05	-0.000954338	6.10236e-05	-0.000114083	-6.01914e-05	3.66877e-05	-7.28553e-05	-2.75479e-05	-5.00021e-05	-5.35038e-05	-5.49596e-05	7.34288e-05	-1.37955e-06	1.02166e-06
3.20719e-05	-3.06307e-06	3.66103e-05	4.23043e-05	-9.33349e-05	-7.36268e-05	4.73052e-06	7.39236e-05	-3.11873e-05	-0.000135303	6.89754e-05	6.6816e-05	2.67777e-05	6.67657e-05	-3.57747e-05	-4.01059e-05	-6.28139e-05	-6.77896e-05	-0.000954123	4.19684e-05	-0.000112316	-6.00905e-05	3.66471e-05	-7.27844e-05	-2.10873e-05	-5.22948e-05	-4.57165e-05	-5.38582e-05	8.25207e-05	-1.33821e-06	1.01885e-06
3.26015e-05	-2.41615e-06	3.65938e-05	5.21472e-05	-9.33393e-05	-7.75424e-05	4.96541e-06	7.39235e-05	-3.60697e-05	-0.000135307	5.27306e-05	6.68661e-05	2.77547e-05	5.46246e-05	-3.19982e-05	-4.65181e-05	-6.25525e-05	-2.72043e-05	-0.000953769	5.30338e-05	-0.000114146	-6.02061e-05	3.66651e-05	-7.29241e-05	-1.93857e-05	-5.03352e-05	-4.74892e-05	-5.42972e-05	7.63537e-05	-1.54466e-06	1.01355e-06
3.22124e-05	-2.68753e-06	3.66216e-05	4.68006e-05	-9.33525e-05	-7.51766e-05	4.46092e-06	7.39351e-05	-3.54239e-05	-0.00013383	5.42064e-05	6.6809e-05	2.77917e-05	6.33228e-05	-3.60945e-05	-4.52158e-05	-6.25085e-05	-2.07971e-05	-0.000933555	5.35934e-05	-0.000114242	-6.18676e-05	3.66354e-05	-7.27571e-05	-2.14246e-05	-5.14174e-05	-4.84398e-05	-5.4345e-05	8.30269e-05	-5.93511e-06	9.76708e-07
3.10112e-05	-2.66755e-06	3.662e-05	4.65678e-05	-9.33426e-05	-7.65975e-05	4.31126e-06	7.39209e-05	-3.5325e-05	-0.000134719	5.25808e-05	6.68629e-05	2.7643e-05	5.62277e-05	-3.62124e-05	-4.74066e-05	-6.25254e-05	7.48083e-06	-0.000931826	5.40563e-05	-0.00011444	-6.16992e-05	3.6674e-05	-7.27918e-05	-2.1892e-05	-5.15857e-05	-4.85101e-05	-5.47328e-05	8.07299e-05	-5.08259e-06	9.72424e-07
3.10112e-05	-2.66755e-06	3.662e-05	4.65678e-05	-9.33426e-05	-7.65975e-05	4.31126e-06	7.39209e-05	-3.5325e-05	-0.000134719	5.25808e-05	6.68629e-05	2.7643e-05	5.62277e-05	-3.62124e-05	-4.74066e-05	-6.25254e-05	7.48083e-06	-0.000931826	5.40563e-05	-0.00011444	-6.16992e-05	3.6674e-05	-7.27918e-05	-2.1892e-05	-5.15857e-05	-4.85101e-05	-5.47328e-05	8.07299e-05	-5.08259e-06	9.72424e-07
3.13899e-05	-2.41326e-06	3.66229e-05	4.97465e-05	-5.52905e-05	-7.69758e-05	4.39716e-06	7.39279e-05	-3.48853e-05	-0.000134465	6.59999e-05	6.68832e-05	2.89806e-05	5.71426e-05	-3.60516e-05	-4.18202e-05	-6.28753e-05	3.31348e-06	-0.0009316	5.42558e-05	-5.48193e-05	-6.23216e-05	3.66798e-05	-7.36033e-05	-2.10834e-05	-5.15066e-05	-4.92325e-05	-5.46814e-05	7.95859e-05	-7.2211e-06	9.57891e-07
3.09399e-05	-3.02631e-06	3.63288e-05	4.74779e-05	-9.3265e-05	-7.66264e-05	4.3136e-06	7.39276e-05	-3.56923e-05	-0.000134108	4.38049e-05	6.69085e-05	2.69771e-05	5.63872e-05	-3.61753e-05	-4.63022e-05	-6.25466e-05	-2.25025e-06	-0.000931375	4.95099e-05	-2.13893e-05	-6.15993e-05	3.66817e-05	-7.27974e-05	-2.16379e-05	-5.01444e-05	-4.86118e-05	-5.47551e-05	6.50426e-05	-5.29535e-06	9.54936e-07
3.07735e-05	-2.58201e-06	3.56297e-05	4.75344e-05	-5.76422e-05	-7.69832e-05	3.34748e-06	7.39276e-05	-3.52887e-05	-0.000134292	4.58652e-05	6.68703e-05	2.8204e-05	5.62782e-05	-3.60496e-05	-4.60228e-05	-6.27928e-05	-3.22184e-06	-0.000931397	5.44862e-05	-2.44383e-05	-6.20056e-05	3.66751e-05	-7.16713e-05	-2.14867e-05	-5.111e-05	-4.87127e-05	-5.39434e-05	7.13708e-05	-6.01511e-06	9.51275e-07
3.00788e-05	-2.64562e-06	8.69698e-07	4.94381e-05	-5.74621e-05	-1.04614e-05	4.98333e-06	7.38003e-05	-3.49691e-05	-0.000134259	5.14845e-05	6.68624e-05	2.90778e-05	5.76939e-05	-3.58984e-05	-2.54082e-05	-6.29369e-05	5.00752e-07	-0.00092574	5.44566e-05	-3.95361e-05	-6.18469e-05	3.66805e-05	-7.2891e-05	-2.14408e-05	-5.10342e-05	-4.85893e-05	-5.395e-05	7.65061e-05	-3.88241e-06	9.34888e-07
3.01382e-05	-2.55722e-06	2.78184e-05	4.83033e-05	-6.44722e-05	-1.756e-05	4.96947e-06	7.38682e-05	-3.52401e-05	-0.000134148	4.9758e-05	6.68827e-05	2.84997e-05	5.79428e-05	-3.58115e-05	-3.38713e-05	-6.29446e-05	-1.41867e-06	-0.000920758	5.22737e-05	-3.49171e-05	-6.18179e-05	3.55139e-05	-7.24529e-05	-2.15527e-05	-5.00781e-05	-4.87249e-05	-5.01564e-05	7.58175e-05	-5.51541e-06	9.26439e-07
3.01968e-05	-2.63737e-06	2.46686e-05	4.4248e-05	-6.61361e-05	6.56786e-06	5.12407e-06	7.39267e-05	-3.55087e-05	-0.000134176	4.70613e-05	6.68692e-05	2.80949e-05	4.99589e-05	-3.54198e-05	-4.00723e-05	-6.26238e-05	-3.25771e-06	-0.000921381	4.56894e-05	-3.04364e-05	-6.16496e-05	3.6066e-05	-7.24295e-05	-2.1879e-05	-4.19856e-05	-4.86599e-05	-5.49046e-05	7.04237e-05	-5.1426e-06	9.24335e-07
3.01123e-05	-2.63818e-06	2.31877e-05	4.75637e-05	-6.64698e-05	-1.21428e-05	4.35966e-06	7.39015e-05	-3.55154e-05	-0.000134134	4.74414e-05	6.68735e-05	2.82847e-05	5.04663e-05	-3.54604e-05	-3.40709e-05	-6.27139e-05	-2.4074e-06	-0.00092087	5.14714e-05	-3.12129e-05	-5.64223e-05	3.6337e-05	-7.20925e-05	-2.16805e-05	-2.16006e-05	-4.84494e-05	-5.47094e-05	7.09395e-05	-5.20897e-06	9.22104e-07
2.73162e-05	-2.76682e-06	2.23616e-05	4.54654e-05	-6.49141e-05	-9.4841e-06	4.26557e-06	7.38143e-05	-3.52983e-05	-0.000134186	4.91183e-05	6.68664e-05	2.82968e-05	4.92369e-05	-3.56578e-05	-3.48638e-05	-3.02959e-05	-2.38023e-06	-0.000919196	5.10438e-05	-2.96022e-05	-5.88804e-05	3.93025e-05	-7.14667e-05	-2.14925e-05	-2.71102e-05	-5.09492e-05	-5.20701e-05	7.23004e-05	-5.11943e-06	9.16142e-07
2.88806e-05	-2.94979e-06	2.1334e-05	4.43236e-05	-6.41482e-05	-1.23226e-05	4.54492e-06	7.37291e-05	-3.54109e-05	-0.000134187	4.77279e-05	6.68674e-05	2.8338e-05	3.92648e-05	-3.5506e-05	-3.50446e-05	-1.22405e-05	-2.69467e-06	-0.00091993	4.93342e-05	-2.9556e-05	-6.04015e-05	3.93903e-05	-7.16403e-05	-2.16933e-05	-2.26703e-05	-4.91619e-05	-5.10627e-05	7.13497e-05	-5.08239e-06	9.15023e-07
2.77106e-05	-2.71856e-06	2.32248e-05	4.19485e-05	-6.44457e-05	-1.02749e-05	4.4365e-06	2.20123e-05	-3.53433e-05	-0.000134231	4.74725e-05	6.72723e-05	2.83412e-05	4.53168e-05	-3.54919e-05	-3.48551e-05	-1.52213e-05	-2.23869e-06	-0.000919592	5.17257e-05	-2.95427e-05	-6.0638e-05	3.84321e-05	-6.77454e-05	-2.16239e-05	-2.97441e-05	-5.02484e-05	-5.20891e-05	6.75408e-05	-5.10839e-06	9.09572e-07
2.71307e-05	-3.3626e-06	2.28231e-05	4.09941e-05	-6.42066e-05	-7.83503e-06	4.39202e-06	3.92111e-05	-3.53863e-05	-0.000134255	4.81043e-05	6.74679e-05	2.83136e-05	4.35011e-05	-3.61828e-05	-3.518e-05	-1.30673e-05	-2.38405e-06	-0.000919668	5.0793e-05	-2.93368e-05	-3.96384e-05	-8.17933e-06	-6.34665e-05	-2.16668e-05	-3.09752e-05	-5.00082e-05	-5.20426e-05	5.63507e-05	-5.14474e-06	9.04985e-07
2.69922e-05	-3.42513e-06	2.28776e-05	4.09907e-05	-6.42978e-05	-8.67372e-06	4.39633e-06	3.19828e-05	-3.53984e-05	-0.000134259	4.80212e-05	6.78523e-05	2.83109e-05	4.38707e-05	-3.61404e-05	-3.51469e-05	-1.2771e-05	-2.36496e-06	-0.000919681	5.1302e-05	-2.94291e-05	-4.16104e-05	-6.62673e-06	-6.3699e-05	-2.16734e-05	-3.10633e-05	-5.00712e-05	-5.20964e-05	5.59439e-05	-5.14077e-06	9.04776e-07
2.71968e-05	-2.75361e-06	2.28289e-05	4.10183e-05	-6.44076e-05	-7.95071e-06	4.39317e-06	2.28766e-05	-3.53911e-05	-0.000134205	4.81205e-05	6.73764e-05	2.7424e-05	4.42177e-05	-3.6015e-05	-3.51198e-05	-1.26843e-05	-2.37122e-06	-0.000919611	5.09511e-05	-2.97012e-05	-4.00789e-05	-7.34356e-07	-6.33469e-05	-2.16644e-05	-3.06822e-05	-5.00709e-05	-5.21672e-05	5.73344e-05	-5.13661e-06	9.03964e-07
2.71645e-05	-2.85976e-06	2.30459e-05	4.64088e-05	-6.45272e-05	-1.04284e-05	4.4458e-06	2.76077e-05	-3.54266e-05	-0.00013424	4.80453e-05	6.62859e-05	2.76913e-05	4.37659e-05	-3.58374e-05	-3.51659e-05	-1.31228e-05	-3.92362e-06	-0.000919639	5.11213e-05	-2.96348e-05	-1.24834e-05	-1.7112e-06	-6.05936e-05	-2.14042e-05	-3.08626e-05	-3.18332e-05	-5.21686e-05	5.81934e-05	-5.15053e-06	9.0147e-07
2.72385e-05	-1.266e-05	2.03633e-05	4.10375e-05	-6.44399e-05	-8.6918e-06	4.43502e-06	2.88393e-05	-3.54156e-05	-0.000134181	4.83524e-05	6.72404e-05	2.81615e-05	4.56764e-05	-3.58963e-05	-3.52572e-05	-7.2995e-06	-2.12045e-05	-0.000780435	5.12758e-05	-2.92231e-05	-3.73283e-05	8.77588e-06	9.1043e-06	-2.16708e-05	-3.06348e-05	-4.63365e-05	-2.66373e-05	5.61765e-05	-5.18966e-06	6.61675e-07
2.73188e-05	-1.0127e-05	2.17047e-05	4.17556e-05	-6.44851e-05	-1.16558e-05	4.41521e-06	2.77192e-05	-3.54233e-05	-0.000133611	4.81241e-05	6.71541e-05	2.79556e-05	4.40884e-05	-3.58793e-05	-3.521e-05	-1.37032e-05	-3.5462e-05	-0.000770985	5.11417e-05	-2.92174e-05	-3.34027e-05	1.26961e-06	-3.90477e-05	-2.16109e-05	-3.03543e-05	-3.73168e-05	-2.60267e-05	5.67468e-05	-6.21468e-06	6.48022e-07
2.72754e-05	-1.0252e-05	2.11698e-05	4.13625e-05	-6.448e-05	-1.01587e-05	4.41656e-06	2.82863e-05	-3.54173e-05	-0.00013412	4.82551e-05	6.71413e-05	2.81204e-05	4.50071e-05	-3.59077e-05	-3.52243e-05	-1.21919e-05	-2.37009e-05	-0.000770752	5.11366e-05	-2.93663e-05	-3.47375e-05	1.19516e-06	-1.83639e-05	-2.16066e-05	-3.03554e-05	-3.56339e-05	-3.93424e-05	5.63904e-05	-6.11083e-06	6.46729e-07
2.73029e-05	-9.80139e-06	2.17739e-05	4.13268e-05	-6.44854e-05	-1.02733e-05	4.41932e-06	2.79583e-05	-3.54251e-05	-0.000134122	4.82233e-05	6.71574e-05	2.79677e-05	4.49644e-05	-3.58894e-05	-3.52268e-05	-1.21464e-05	-1.99778e-05	-0.000770116	5.11602e-05	-2.93192e-05	-3.39422e-05	1.79029e-06	-2.26965e-05	-2.15682e-05	-3.03291e-05	-3.75223e-05	-3.56042e-05	5.67877e-05	-5.64079e-06	6.45591e-07
2.73144e-05	-9.51552e-06	2.16344e-05	4.14746e-05	-6.44771e-05	-1.02731e-05	4.41996e-06	2.80995e-05	-3.54208e-05	-0.00013404	4.82069e-05	6.7109e-05	2.7993e-05	4.47278e-05	-3.58919e-05	-3.52197e-05	-1.19598e-05	-2.31627e-05	-0.000770273	5.1167e-05	-2.9255e-05	-3.42615e-05	2.02959e-06	-2.0688e-05	-2.1583e-05	-3.04762e-05	-3.77896e-05	-1.84331e-07	5.6655e-05	-5.71886e-06	6.44603e-07
2.73013e-05	-9.83118e-06	2.11587e-05	4.16213e-05	-6.44741e-05	-1.01295e-05	4.41854e-06	2.78622e-05	-3.54218e-05	-0.000134073	4.81989e-05	6.7143e-05	2.8039e-05	4.42878e-05	-3.58958e-05	-3.52121e-05	-1.1137e-05	-2.43843e-05	-0.000770086	5.11819e-05	-2.93225e-05	-3.41795e-05	1.98184e-06	-9.77197e-06	-2.15872e-05	-3.04196e-05	-3.6944e-05	-1.18389e-05	5.66879e-05	-5.89844e-06	6.44057e-07
2.72943e-05	-9.9943e-06	2.12741e-05	4.14491e-05	-6.44761e-05	-1.01018e-05	4.42164e-06	2.7974e-05	-3.54204e-05	-0.000134063	4.82011e-05	6.714e-05	2.80529e-05	4.46935e-05	-3.59014e-05	-3.5225e-05	-1.15393e-05	-2.36526e-05	-0.000770003	5.11621e-05	-2.92146e-05	-3.39258e-05	1.97783e-06	-1.58296e-05	-2.15997e-05	-3.04375e-05	-3.68753e-05	-1.28981e-06	5.66568e-05	-6.00323e-06	6.43923e-07
2.72967e-05	-9.85696e-06	2.12249e-05	4.14974e-05	-6.4476e-05	-6.68342e-06	-9.80899e-07	2.80545e-05	-3.54721e-05	-0.000134094	4.9386e-05	6.71606e-05	2.81494e-05	4.43971e-05	-3.58941e-05	-3.52334e-05	-1.16343e-05	-2.39646e-05	-0.000768309	5.11792e-05	-2.92703e-05	-3.39144e-05	2.06707e-06	-1.31258e-05	-2.1595e-05	-3.04502e-05	-3.70739e-05	-7.36039e-06	5.67066e-05	-5.91407e-06	6.41371e-07
2.7306e-05	-9.93051e-06	2.12623e-05	4.1489e-05	-6.4475e-05	-1.00095e-05	4.42081e-06	2.8068e-05	-3.32273e-05	-0.000134082	4.81995e-05	6.69009e-05	2.80505e-05	4.15615e-05	-3.87133e-05	-3.11585e-05	-1.14653e-05	-2.31793e-05	-0.00074556	5.11822e-05	-2.92911e-05	-3.39787e-05	2.05336e-06	-1.40216e-05	-2.15895e-05	-3.04342e-05	-3.70806e-05	-5.78548e-06	5.48241e-05	-5.86001e-06	6.06148e-07
2.7306e-05	-9.93051e-06	2.12623e-05	4.1489e-05	-6.4475e-05	-1.00095e-05	4.42081e-06	2.8068e-05	-3.32273e-05	-0.000134082	4.81995e-05	6.69009e-05	2.80505e-05	4.15615e-05	-3.87133e-05	-3.11585e-05	-1.14653e-05	-2.31793e-05	-0.00074556	5.11822e-05	-2.92911e-05	-3.39787e-05	2.05336e-06	-1.40216e-05	-2.15895e-05	-3.04342e-05	-3.70806e-05	-5.78548e-06	5.48241e-05	-5.86001e-06	6.06148e-07
2.7307e-05	-9.93578e-06	2.12465e-05	4.16208e-05	-6.44755e-05	-9.81143e-06	2.9337e-06	2.98767e-05	-3.40787e-05	-0.000134083	4.82047e-05	6.69219e-05	2.80587e-05	4.16097e-05	-3.78625e-05	-3.00666e-05	-1.15223e-05	-2.3205e-05	-0.000744838	5.10726e-05	-2.93279e-05	-3.39871e-05	2.05344e-06	-1.08768e-05	-2.1588e-05	-3.04338e-05	-3.70226e-05	-7.36746e-06	5.5244e-05	-5.86396e-06	6.05085e-07
2.7282e-05	-9.59502e-06	2.1275e-05	1.4404e-05	-6.44739e-05	-9.77646e-06	2.92175e-06	3.41634e-05	-3.37926e-05	-0.000128403	4.13048e-05	3.72627e-05	3.49605e-05	4.20108e-05	-2.8927e-05	-3.16998e-05	-1.78272e-05	-2.3284e-05	-0.000745296	5.11843e-05	-2.89257e-05	-3.37157e-05	2.18161e-06	-1.42548e-05	-2.00152e-05	-3.01981e-05	-3.68556e-05	-1.17653e-05	5.48322e-05	-5.86968e-06	5.99454e-07
2.72824e-05	-9.59895e-06	2.1275e-05	1.1866e-05	-6.4474e-05	-9.77725e-06	2.90886e-06	3.46463e-05	-3.38784e-05	-0.000128674	4.16398e-05	3.50564e-05	3.49251e-05	4.20486e-05	-2.93455e-05	-3.1972e-05	-1.78716e-05	-2.335e-05	-0.00074531	5.11843e-05	-2.89288e-05	-3.37094e-05	2.18253e-06	-1.42484e-05	-1.98991e-05	-3.02011e-05	-3.68581e-05	-1.18513e-05	5.48395e-05	-5.8723e-06	5.99432e-07
2.72923e-05	-8.96974e-06	2.12427e-05	1.72927e-05	-6.44359e-05	-9.80638e-06	3.11745e-06	3.18498e-05	-3.38579e-05	-0.000128813	4.24148e-05	3.75745e-05	3.54834e-05	4.23068e-05	-2.96381e-05	-3.12338e-05	-1.56826e-05	-2.3251e-05	-0.000744984	5.11101e-05	-2.90295e-05	-3.36387e-05	3.00165e-06	-1.33661e-05	-2.07315e-05	-2.8059e-05	-3.68674e-05	-1.07881e-05	5.50566e-05	-5.89154e-06	5.99022e-07
2.72857e-05	-9.33619e-06	2.12569e-05	1.28848e-05	-6.44666e-05	-9.8135e-06	3.16497e-06	3.0119e-05	-3.38463e-05	-0.000128798	4.36136e-05	4.01815e-05	3.3082e-05	4.20958e-05	-2.92578e-05	-3.1047e-05	-1.40949e-05	-2.32706e-05	-0.000745202	5.11691e-05	-2.90867e-05	-3.33734e-05	2.3372e-06	-1.39618e-05	-1.97439e-05	-2.02272e-05	-3.68905e-05	-1.05977e-05	5.48768e-05	-5.88109e-06	5.98719e-07
2.72835e-05	-9.42317e-06	2.1269e-05	9.71282e-06	-6.44674e-05	-9.83205e-06	3.10919e-06	2.76124e-05	-3.38884e-05	-0.000129312	4.29278e-05	3.72858e-05	3.36702e-05	4.20526e-05	-2.81014e-05	-3.16786e-05	-1.57883e-05	-2.3289e-05	-0.000745116	5.11786e-05	-2.90041e-05	-3.29564e-05	2.27985e-06	-1.37396e-05	-1.99287e-05	-2.17905e-05	-3.68727e-05	-1.08045e-05	5.49528e-05	-5.87414e-06	5.98336e-07
2.72859e-05	-9.51839e-06	2.12568e-05	1.02455e-05	-6.44657e-05	-9.81131e-06	3.11841e-06	6.54535e-06	-3.38563e-05	-0.00012897	4.36619e-05	3.77464e-05	3.22095e-05	4.20351e-05	-2.83315e-05	-3.14424e-05	-1.48538e-05	-2.32963e-05	-0.000745144	5.1152e-05	-2.91825e-05	-3.33329e-05	2.39562e-06	-1.37849e-05	-1.99567e-05	-2.02011e-05	-3.68829e-05	-1.0741e-05	5.49801e-05	-5.87921e-06	5.97521e-07
2.76401e-05	-1.03226e-06	2.1242e-05	9.51889e-06	-6.4464e-05	-1.2921e-05	3.12712e-06	2.04232e-05	-3.42001e-05	-0.000128894	3.79064e-05	3.77428e-05	3.25131e-05	4.20867e-05	-2.84211e-05	-3.12478e-05	-1.5289e-05	-2.29831e-05	-0.000744135	5.11567e-05	-2.90946e-05	-2.80416e-05	2.61734e-06	-1.37559e-05	-2.02325e-05	-2.06875e-05	-3.74588e-05	-1.05231e-05	5.49387e-05	-5.88107e-06	5.95663e-07
2.75004e-05	-6.27423e-06	2.12369e-05	9.88227e-06	-6.44673e-05	-1.24687e-05	3.13209e-06	2.03722e-05	-3.40669e-05	-0.000128874	3.18189e-05	3.81729e-05	3.24657e-05	4.2096e-05	-2.79354e-05	-3.13784e-05	-1.5108e-05	-2.28936e-05	-0.00074421	5.11547e-05	-2.90666e-05	-3.03864e-05	2.63452e-06	-1.36699e-05	-2.0268e-05	-2.09996e-05	-3.77137e-05	-1.05945e-05	5.49435e-05	-5.89738e-06	5.95531e-07
2.64499e-05	-6.58722e-06	2.12438e-05	8.09595e-06	-6.44626e-05	-1.16495e-05	3.19901e-06	1.70691e-05	-3.39851e-05	-0.000128945	3.2198e-05	3.75062e-05	3.2526e-05	4.20772e-05	-2.80871e-05	-3.13424e-05	-1.51253e-05	-2.28657e-05	-0.000744153	5.11511e-05	-2.90138e-05	-3.07191e-05	2.57953e-06	-1.37469e-05	-9.51951e-06	-2.09314e-05	-3.75213e-05	-1.06209e-05	5.49619e-05	-6.00865e-06	5.94896e-07
2.75111e-05	-6.27889e-06	2.11926e-05	1.00703e-05	-6.44619e-05	-1.09914e-05	3.28174e-06	1.64163e-05	-3.39853e-05	-0.000128925	3.2228e-05	3.74992e-05	3.08067e-05	4.19026e-05	-2.84268e-05	-3.13025e-05	-1.53458e-05	-1.16391e-05	-0.000744422	3.598e-05	-2.90535e-05	-3.12699e-05	2.62642e-06	-1.37484e-05	-2.04903e-05	-2.11406e-05	-2.98134e-05	-1.06322e-05	5.49723e-05	-6.12708e-06	5.93394e-07
2.70552e-05	-5.1525e-06	1.49759e-05	9.39797e-06	-6.44627e-05	-1.13691e-05	3.2027e-06	1.25194e-05	-3.40811e-05	-0.000128931	3.29893e-05	3.75727e-05	3.16837e-05	4.19626e-05	-2.81471e-05	-3.13362e-05	-1.52974e-05	-1.59e-05	-0.000744331	3.79935e-05	-2.90471e-05	-3.06334e-05	2.60348e-06	-1.37221e-05	-1.63125e-05	-2.07839e-05	-2.74306e-05	-1.03288e-05	5.49563e-05	-6.30303e-06	5.929e-07
2.7044e-05	-6.29049e-06	1.7754e-05	6.7578e-06	-6.44626e-05	-1.02999e-05	3.2142e-06	1.68984e-05	-8.77531e-06	-0.000128964	3.26068e-05	3.35168e-05	3.11791e-05	4.16513e-05	-2.81909e-05	-3.13438e-05	-1.52763e-05	-1.53839e-05	-0.000744308	4.00613e-05	-2.92546e-05	-3.10555e-05	2.58806e-06	-1.37258e-05	-1.52281e-05	-2.09287e-05	-3.15159e-05	-1.00176e-05	5.49668e-05	-6.31156e-06	5.91979e-07
2.73616e-05	-6.1688e-06	1.46912e-05	4.28508e-07	-6.44626e-05	-6.43552e-06	3.19907e-06	1.68639e-05	-9.32406e-06	-0.00012906	3.27576e-05	2.85147e-05	3.17041e-05	4.19108e-05	-2.82289e-05	-3.13219e-05	-1.52936e-05	-1.46142e-05	-0.000744312	3.94916e-05	-3.0848e-05	-3.07786e-05	2.55828e-06	-1.37408e-05	-1.42785e-05	-2.09102e-05	-3.16034e-05	-1.01007e-05	5.49634e-05	-6.23854e-06	5.91568e-07
2.73518e-05	-5.86891e-06	1.23438e-05	4.25942e-06	-6.44628e-05	-9.34689e-06	3.18707e-06	1.51094e-05	-9.81965e-06	-0.000129002	3.27583e-05	2.88767e-05	3.13528e-05	4.1856e-05	-2.82376e-05	-3.13497e-05	-1.53213e-05	-1.53983e-05	-0.000744316	3.87677e-05	-2.93102e-05	-3.07525e-05	2.57153e-06	-1.37486e-05	-1.58187e-05	-2.09541e-05	-2.77356e-05	-9.45046e-06	5.49641e-05	-6.2533e-06	5.91185e-07
2.73296e-05	-5.86561e-06	1.12728e-05	3.40535e-06	-6.44628e-05	-9.57169e-06	3.18865e-06	1.51112e-05	-1.0627e-05	-0.000129002	3.27616e-05	2.89001e-05	3.12769e-05	4.18381e-05	-2.82406e-05	-3.13483e-05	-1.5324e-05	-1.51657e-05	-0.000744314	3.86769e-05	-2.94542e-05	-3.07686e-05	2.57195e-06	-1.37551e-05	-1.59422e-05	-2.09543e-05	-2.76741e-05	-9.52934e-06	5.49672e-05	-6.49122e-06	5.91164e-07
2.73541e-05	-5.78817e-06	1.25893e-05	3.18873e-06	-6.44627e-05	-9.30467e-06	3.18823e-06	1.51468e-05	-8.6033e-06	-0.000129007	3.27355e-05	2.89311e-05	3.13503e-05	4.17938e-05	-2.82393e-05	-3.13491e-05	-1.53185e-05	-1.52933e-05	-0.000744315	3.87664e-05	-2.93155e-05	-3.07838e-05	2.57159e-06	-1.37695e-05	-1.53833e-05	-2.09573e-05	-2.78606e-05	-9.57002e-06	5.49639e-05	-6.26789e-06	5.9115e-07
2.73604e-05	-5.77698e-06	1.28138e-05	2.91104e-06	-6.4469e-05	-9.55073e-06	2.39932e-06	1.53418e-05	-9.00544e-06	-0.000128878	1.97507e-05	2.90632e-05	3.13058e-05	4.1839e-05	-2.82309e-05	-3.13414e-05	-1.53125e-05	-1.52612e-05	-0.0007443	3.85511e-05	-2.95044e-05	-3.08089e-05	3.2068e-06	-1.37552e-05	-1.55463e-05	-2.07901e-05	-2.79633e-05	-9.51762e-06	5.46238e-05	-6.26895e-06	5.90403e-07
2.74022e-05	-5.67053e-06	1.24154e-05	2.45119e-06	-6.44632e-05	-9.5568e-06	2.42609e-06	1.52182e-05	-8.84845e-06	-0.000128536	2.68744e-05	2.90493e-05	3.13154e-05	4.36599e-05	-2.80403e-05	-3.13419e-05	-1.53325e-05	-1.77066e-05	-0.000725961	3.86628e-05	-2.96042e-05	-3.07972e-05	2.60515e-06	-1.37559e-05	-1.56126e-05	-2.095e-05	-4.49221e-05	-9.51331e-06	5.523e-05	-6.27535e-06	5.65214e-07
2.73447e-05	-5.61006e-06	1.20753e-05	2.37543e-06	-6.44633e-05	-9.61619e-06	2.55264e-06	1.51352e-05	-9.15776e-06	-8.04146e-05	3.22893e-05	2.92264e-05	3.08614e-05	4.18893e-05	-2.69699e-05	-3.20814e-05	-1.53985e-05	-1.60017e-05	-0.000730038	3.86362e-05	-2.94804e-05	-3.08041e-05	2.59624e-06	-1.37271e-05	-1.56416e-05	-2.09495e-05	-3.50332e-05	-9.61393e-06	5.56887e-05	-6.27923e-06	5.60423e-07
2.73687e-05	-5.79625e-06	8.71329e-06	2.79755e-06	-6.44631e-05	-9.51864e-06	2.86426e-06	1.51377e-05	-9.19326e-06	-8.09214e-05	2.54918e-05	2.9123e-05	3.12467e-05	4.32367e-05	-2.57866e-05	-3.1394e-05	-1.53206e-05	-1.70939e-05	-0.000727393	3.86257e-05	-2.95681e-05	-3.07949e-05	2.71108e-06	-1.3747e-05	-1.55616e-05	-2.01005e-05	-2.91166e-05	-9.62183e-06	5.5144e-05	-6.2889e-06	5.55782e-07
2.73455e-05	-5.72776e-06	1.16808e-05	2.51164e-06	-6.44625e-05	-9.79513e-06	3.02732e-06	1.50724e-05	-9.09255e-06	-0.00010262	2.88859e-05	2.90832e-05	3.09563e-05	1.45321e-05	-2.52912e-05	-3.18279e-05	-1.5442e-05	-1.57596e-05	-0.000104532	4.44045e-05	-2.95348e-05	-3.07994e-05	2.61619e-06	-1.22365e-05	1.37297e-05	-2.12601e-05	-3.26578e-05	-9.53731e-06	5.52771e-05	-6.27532e-06	4.07829e-08
2.73735e-05	-5.75435e-06	1.03628e-05	2.74423e-06	-6.44628e-05	-9.58283e-06	2.85126e-06	1.51338e-05	-8.75273e-06	-9.13135e-05	2.73114e-05	2.90879e-05	3.09951e-05	3.08082e-05	-2.56277e-05	-3.14933e-05	-1.55999e-05	-1.75175e-05	-3.17503e-05	3.87202e-05	-2.95792e-05	-3.07974e-05	2.6417e-06	-1.34286e-05	-1.49728e-05	-2.12116e-05	-2.9136e-05	-9.57374e-06	5.51845e-05	-6.2743e-06	2.87147e-08
2.70357e-05	-5.7284e-06	1.15748e-05	2.67721e-06	-6.4412e-05	-1.2995e-05	2.89603e-06	1.51206e-05	-9.37842e-06	-9.08986e-05	2.80541e-05	2.91375e-05	3.09556e-05	2.61203e-06	-2.56609e-05	-3.54759e-05	-1.55026e-05	-1.61464e-05	-2.85031e-05	3.9074e-05	-2.95816e-05	-3.07937e-05	2.75639e-06	-1.30434e-05	-1.18918e-07	-2.11735e-05	-3.24618e-05	-9.5523e-06	5.53498e-05	-6.27544e-06	2.78659e-08
2.73595e-05	-5.75246e-06	1.10432e-05	3.8317e-06	-6.44625e-05	-1.17761e-05	2.92922e-06	1.51217e-05	-8.56032e-06	-8.94405e-05	2.79283e-05	2.90843e-05	3.08692e-05	2.05994e-06	-2.5619e-05	-3.26457e-05	-1.54972e-05	-1.67049e-05	-1.65722e-05	3.91747e-05	-2.95637e-05	-3.07962e-05	2.6383e-06	-1.326e-05	-2.60306e-06	-2.13137e-05	-3.09884e-05	-9.56721e-06	5.52523e-05	-6.27836e-06	2.67664e-08
2.73688e-05	-5.74046e-06	1.1375e-05	3.75094e-06	-6.44617e-05	-1.08571e-05	2.91835e-06	1.51134e-05	-8.70854e-06	-8.655e-05	2.73396e-05	2.91065e-05	3.08788e-05	-1.53517e-06	-2.56949e-05	-3.22614e-05	-1.55108e-05	-1.66351e-05	-1.20824e-06	3.9183e-05	-2.95773e-05	-3.0796e-05	2.62968e-06	-1.31094e-05	-2.12393e-06	-2.13173e-05	-3.11361e-05	-9.55359e-06	5.53301e-05	-6.2773e-06	2.59304e-08
2.7078e-05	-5.73949e-06	1.10991e-05	3.69624e-06	-6.44568e-05	-1.0558e-05	2.92054e-06	1.51137e-05	-8.71274e-06	-8.66916e-05	2.74312e-05	2.91367e-05	3.09312e-05	1.1161e-06	-2.56946e-05	-3.23139e-05	-1.55532e-05	-1.66396e-05	-3.54261e-06	3.92134e-05	-2.95716e-05	-3.07961e-05	2.64873e-06	-1.31834e-05	-2.38504e-06	-2.12501e-05	-3.06352e-05	-9.55972e-06	5.53267e-05	-6.27725e-06	2.59216e-08
2.17349e-05	-5.74382e-06	1.12275e-05	3.39306e-06	-6.44583e-05	-1.11197e-05	2.91313e-06	1.51128e-05	-8.92458e-06	-8.65196e-05	2.71433e-05	2.96107e-05	3.08951e-05	4.99458e-07	-2.56988e-05	-3.29844e-05	-1.55457e-05	-1.65923e-05	-8.23402e-06	3.92243e-05	-2.95752e-05	-3.07959e-05	2.6593e-06	-1.31543e-05	-4.20041e-06	-2.13155e-05	-3.05163e-05	-9.55664e-06	5.53213e-05	-6.27817e-06	2.57613e-08
2.38747e-05	-5.73934e-06	1.20718e-05	3.77725e-06	-6.39202e-05	-1.10606e-05	2.09862e-06	1.6312e-05	-8.98821e-06	-8.68773e-05	2.7271e-05	2.92883e-05	3.09783e-05	-5.55074e-07	-2.65924e-05	-3.30862e-05	-1.54999e-05	-1.65536e-05	-5.31627e-06	3.90628e-05	-1.96308e-05	-3.0788e-05	2.64918e-06	-7.39069e-06	-3.8632e-06	-2.12348e-05	-2.53595e-05	-9.56099e-06	5.53163e-05	-6.28172e-06	2.49964e-08
2.18959e-05	-5.84266e-06	1.13645e-05	3.49759e-06	-2.8619e-05	-1.08903e-05	2.52456e-06	1.52648e-05	-8.86567e-06	-8.67805e-05	2.68223e-05	2.92587e-05	3.09631e-05	1.57429e-06	-2.60306e-05	-3.41508e-05	-1.55248e-05	-1.67069e-05	-6.53006e-06	3.87036e-05	-2.6405e-05	-3.07477e-05	2.54662e-06	-1.20937e-05	-3.33148e-06	-2.1291e-05	-2.95276e-05	-1.04771e-05	5.52985e-05	-6.22473e-06	2.22209e-08
2.24457e-05	-5.79983e-06	1.14385e-05	3.50232e-06	-1.96436e-05	-1.09738e-05	2.52676e-06	1.59274e-05	-8.92073e-06	-8.67129e-05	2.70566e-05	2.92891e-05	3.09417e-05	1.19848e-06	-2.59526e-05	-3.30959e-05	-1.55189e-05	-1.66808e-05	-5.26408e-06	3.90908e-05	-2.51629e-05	-3.07784e-05	2.56198e-06	-1.07253e-05	-3.54547e-06	-2.12929e-05	-2.99454e-05	-1.08296e-05	5.53014e-05	-6.24949e-06	2.17175e-08
2.30834e-05	-5.8138e-06	1.2124e-05	3.53021e-06	-2.369e-05	-1.08824e-05	2.69371e-06	1.53773e-05	-1.14433e-05	-8.58142e-05	2.72448e-05	2.92752e-05	3.0943e-05	2.72107e-06	-2.20195e-05	-3.359e-05	-1.55186e-05	-1.63937e-05	-5.09734e-06	3.65849e-05	-2.45092e-05	-3.07831e-05	2.57077e-06	-1.17984e-05	-4.09663e-06	-1.82992e-05	-2.92435e-05	-1.10177e-05	5.53081e-05	-6.63512e-06	2.13212e-08
2.24076e-05	-5.79365e-06	1.19108e-05	3.52704e-06	-2.34231e-05	-1.09341e-05	3.52965e-06	1.53951e-05	-1.14153e-05	-8.54601e-05	2.37219e-05	2.92832e-05	3.09513e-05	2.71788e-06	-2.08362e-05	-3.35207e-05	-1.55192e-05	-1.64548e-05	-5.18984e-06	3.75853e-05	-2.33409e-05	-3.07801e-05	2.59308e-06	-1.26842e-05	-5.22812e-06	-1.77577e-05	-2.91956e-05	-1.05373e-05	5.52678e-05	-6.46818e-06	2.09982e-08
2.26866e-05	-4.49156e-06	1.16585e-05	3.54742e-06	-2.47851e-05	-1.09097e-05	2.76021e-06	1.53535e-05	-1.04891e-05	-8.64771e-05	2.09476e-05	2.92822e-05	3.09529e-05	1.77841e-06	-2.29242e-05	-3.33419e-05	-1.55134e-05	-4.428e-06	-5.50021e-06	3.78105e-05	-2.34887e-05	-3.07737e-05	-9.82291e-07	-1.12195e-05	-4.21539e-06	-1.90984e-05	-1.1441e-05	-1.01996e-05	5.38032e-05	-6.28901e-06	2.00406e-08
2.26835e-05	-4.29964e-06	1.16634e-05	3.54653e-06	-2.46769e-05	-1.09099e-05	3.03555e-06	1.53687e-05	-1.05123e-05	-8.64059e-05	2.10206e-05	2.92861e-05	3.09525e-05	1.77884e-06	-2.21439e-05	-3.3375e-05	-1.55131e-05	-4.56317e-06	-5.48747e-06	3.77712e-05	-2.36225e-05	-3.07741e-05	3.81898e-07	-1.13679e-05	-4.32046e-06	-1.90442e-05	-1.16493e-05	-1.02205e-05	5.38978e-05	-6.3204e-06	2.00157e-08
2.24856e-05	-2.67792e-06	1.16644e-05	3.5412e-06	-2.33042e-05	-1.09255e-05	2.87835e-06	1.5378e-05	-9.69766e-06	-8.60439e-05	2.28097e-05	2.92754e-05	3.09577e-05	1.43329e-06	-2.387e-05	-3.33079e-05	-1.5398e-05	-9.81354e-06	-5.1133e-06	2.98374e-05	-2.35009e-05	-3.05441e-05	1.68543e-07	-1.13688e-05	-4.79227e-06	-1.95815e-05	-8.06306e-06	-1.04132e-05	5.43273e-05	-6.35637e-06	1.95192e-08
2.26362e-05	-3.94089e-06	1.17305e-05	3.54437e-06	-2.35968e-05	-1.092e-05	2.8861e-06	1.54002e-05	-1.05654e-05	-8.58914e-05	2.25759e-05	2.929e-05	3.09631e-05	1.7281e-06	-2.30335e-05	-3.33107e-05	-1.54525e-05	-9.47214e-06	-5.12956e-06	3.06926e-05	-2.34449e-05	-3.06578e-05	1.25059e-06	-1.17157e-05	-4.85308e-06	-1.32452e-05	-5.28895e-06	-1.03363e-05	5.43514e-05	-6.36614e-06	1.93117e-08
1.10033e-05	-4.22233e-06	1.20589e-05	3.5463e-06	-2.37736e-05	-1.06748e-05	2.82456e-06	1.54053e-05	-1.02132e-05	-8.5884e-05	2.28318e-05	1.90086e-05	3.09732e-05	1.86679e-06	-2.30158e-05	-3.33334e-05	-1.54805e-05	-8.98388e-06	-5.17689e-06	3.10935e-05	-2.34718e-05	-3.06405e-05	7.67679e-07	-1.18469e-05	-5.60967e-06	-1.18958e-05	-7.28906e-06	-9.30439e-06	5.42719e-05	-6.36888e-06	1.84313e-08
1.30273e-05	-4.01496e-06	1.19247e-05	2.28734e-06	-2.39576e-05	-1.10797e-05	3.02479e-06	1.54098e-05	-1.02327e-05	-8.59156e-05	2.27574e-05	-3.0214e-06	3.09456e-05	1.81139e-06	-1.69958e-05	-3.31943e-05	-1.54775e-05	-9.49342e-06	-5.17628e-06	3.11842e-05	-1.05649e-05	-3.07085e-05	8.43277e-07	-1.17534e-05	-4.92548e-06	-1.2664e-05	-6.54415e-06	-9.77829e-06	5.38066e-05	-6.34178e-06	1.74223e-08
1.30273e-05	-4.01496e-06	1.19247e-05	2.28734e-06	-2.39576e-05	-1.10797e-05	3.02479e-06	1.54098e-05	-1.02327e-05	-8.59156e-05	2.27574e-05	-3.0214e-06	3.09456e-05	1.81139e-06	-1.69958e-05	-3.31943e-05	-1.54775e-05	-9.49342e-06	-5.17628e-06	3.11842e-05	-1.05649e-05	-3.07085e-05	8.43277e-07	-1.17534e-05	-4.92548e-06	-1.2664e-05	-6.54415e-06	-9.77829e-06	5.38066e-05	-6.34178e-06	1.74223e-08
1.5982e-05	-4.16774e-06	1.20842e-05	2.26972e-06	-2.38965e-05	-1.07467e-05	2.61632e-06	1.54509e-05	-1.01713e-05	-8.59726e-05	2.29033e-05	1.67721e-06	3.07904e-05	1.79148e-06	-1.04375e-05	-2.79389e-05	-1.54411e-05	-9.26613e-06	-5.17729e-06	3.11567e-05	-1.19851e-05	-3.05339e-05	7.33413e-07	-1.17453e-05	-4.96574e-06	-1.0996e-05	-6.90224e-06	-9.6105e-06	5.40378e-05	-6.56319e-06	1.7004e-08
1.58736e-05	-4.1383e-06	1.20831e-05	2.26176e-06	-2.38966e-05	-1.08151e-05	2.62143e-06	1.54442e-05	-1.01736e-05	-8.59655e-05	2.28999e-05	1.69799e-06	3.07967e-05	1.79657e-06	-1.04353e-05	-2.7991e-05	-1.54414e-05	-9.26526e-06	-5.17729e-06	3.1158e-05	-1.16897e-05	-3.05557e-05	7.41895e-07	-1.17453e-05	-5.02208e-06	-1.09961e-05	-6.89719e-06	-9.61674e-06	5.40342e-05	-6.5568e-06	1.69981e-08
1.42429e-05	-4.17876e-06	1.20181e-05	2.16712e-06	-2.3917e-05	-1.07277e-05	2.64286e-06	1.54404e-05	-1.01897e-05	-8.58386e-05	2.28866e-05	1.66852e-06	3.07961e-05	1.80527e-06	-1.09709e-05	-2.84024e-05	-1.54432e-05	-9.31896e-06	-5.17659e-06	3.13357e-05	-1.20035e-05	-3.06839e-05	8.10973e-07	-1.17294e-05	-4.96555e-06	-9.77771e-06	-6.87266e-06	-9.56023e-06	5.41063e-05	-6.36711e-06	1.69641e-08
1.46138e-05	-4.11587e-06	1.20133e-05	2.06898e-06	-2.38938e-05	-1.0615e-05	2.63171e-06	1.54277e-05	-1.01886e-05	-8.57931e-05	2.28878e-05	3.48104e-06	3.08779e-05	1.79081e-06	-1.06496e-05	-2.83087e-05	-1.54632e-05	-9.28429e-06	-5.17762e-06	3.12351e-05	-1.1794e-05	-3.06289e-05	8.0257e-07	-1.17439e-05	-4.9458e-06	-8.1696e-06	-6.94175e-06	-9.58911e-06	5.40215e-05	-6.39334e-06	1.69134e-08
1.50154e-05	-4.03193e-06	1.20498e-05	2.22494e-06	-2.15088e-05	-1.06236e-05	2.64948e-06	1.54546e-05	-1.01611e-05	-8.55635e-05	2.28829e-05	2.00491e-06	3.08338e-05	4.30178e-07	-1.08843e-05	-2.86022e-05	-1.54591e-05	-9.16694e-06	-5.1703e-06	3.11832e-05	-1.13176e-05	-3.05849e-05	7.41745e-07	-1.17401e-05	-4.9198e-06	-9.49724e-06	-6.99137e-06	-9.64905e-06	5.40389e-05	-6.50112e-06	1.67956e-08
1.45386e-05	-4.11583e-06	1.20408e-05	2.13371e-06	-2.24501e-05	-1.06506e-05	2.65269e-06	1.54321e-05	-1.01936e-05	-8.5626e-05	2.28895e-05	2.09801e-06	3.08799e-05	9.6982e-07	-1.08747e-05	-2.84729e-05	-9.84295e-06	-9.2638e-06	-5.19199e-06	3.12082e-05	-1.15649e-05	-3.06208e-05	7.6878e-07	-1.17467e-05	-4.46016e-06	-9.27141e-06	-6.96625e-06	-9.60452e-06	5.40299e-05	-6.44598e-06	1.6689e-08
1.48377e-05	-4.0916e-06	1.48729e-05	2.20122e-06	-2.21659e-05	-1.06453e-05	2.65153e-06	3.41023e-06	-1.01838e-05	-8.58316e-05	2.28889e-05	1.98503e-06	3.08458e-05	-4.92894e-07	-1.06292e-05	-2.85786e-05	-1.31011e-05	-8.97961e-06	-5.18534e-06	3.11899e-05	-1.14182e-05	-3.06241e-05	7.77124e-07	1.18118e-06	-1.67551e-06	-9.935e-06	-6.99214e-06	-9.59794e-06	3.44458e-05	-6.46191e-06	1.47593e-08
1.4741e-05	-4.11876e-06	1.48014e-05	2.19734e-06	-2.20783e-05	-1.06479e-05	2.67912e-06	8.04356e-06	-1.01877e-05	-8.57205e-05	2.28876e-05	1.98912e-06	3.08694e-05	7.68093e-07	-1.06061e-05	-2.8628e-05	-1.02343e-05	-9.08937e-06	-5.196e-06	3.11978e-05	-1.15774e-05	-3.06327e-05	7.73304e-07	-8.68897e-07	-2.84832e-06	-1.02004e-05	-6.926e-06	-9.34405e-06	3.13902e-05	-6.37677e-06	1.45309e-08
1.47257e-05	-4.0905e-06	1.28019e-05	2.20636e-06	-2.19843e-05	-1.06562e-05	2.5822e-06	1.19727e-05	-1.01918e-05	-8.58105e-05	2.2889e-05	1.88969e-06	3.09187e-05	1.32276e-06	-1.084e-05	-1.1694e-05	-1.20195e-05	-9.21993e-06	-5.20593e-06	3.08106e-05	-1.14901e-05	-3.05609e-05	6.25369e-07	-7.78454e-06	-3.34823e-06	-9.7321e-06	-6.9499e-06	-9.33923e-06	3.32318e-05	-6.39686e-06	1.40756e-08
1.47215e-05	-4.11131e-06	1.30421e-05	2.20716e-06	-2.19399e-05	-1.06442e-05	2.69047e-06	8.43487e-06	-1.02195e-05	-8.58025e-05	2.2888e-05	2.03955e-06	3.0884e-05	1.48057e-06	-1.06887e-05	-9.85186e-06	-1.11885e-05	-9.21596e-06	-5.18441e-06	3.11e-05	-1.1473e-05	-3.05929e-05	5.5961e-07	-1.17856e-06	-4.03622e-06	-1.03213e-05	-6.87707e-06	-9.31562e-06	3.18042e-05	-6.39175e-06	1.38262e-08
1.50918e-05	-3.33431e-06	1.39414e-05	2.17256e-06	-2.20718e-05	-1.03703e-05	2.72409e-06	8.83714e-06	-1.03666e-05	-8.29895e-05	2.28843e-05	1.89047e-06	3.08813e-05	9.66405e-07	-1.04209e-05	-8.29314e-06	-1.0417e-05	-9.21496e-06	-4.76247e-06	3.15902e-05	-1.1691e-05	-2.92468e-05	7.01139e-07	-3.63139e-06	-3.83259e-06	-9.56805e-06	-6.90618e-06	-8.82524e-06	3.32289e-05	-2.8085e-06	1.33358e-08
1.50313e-05	-3.50923e-06	1.37174e-05	2.18043e-06	-2.20497e-05	-1.05156e-05	2.70132e-06	1.03392e-05	-9.64774e-06	-8.28526e-05	2.28828e-05	1.94717e-06	3.08793e-05	1.03544e-06	-9.63356e-06	-8.65932e-06	-1.02987e-05	-9.21431e-06	-4.6208e-06	3.17642e-05	-1.16999e-05	-2.90612e-05	6.44168e-07	-3.90312e-06	-3.9003e-06	-9.47292e-06	-6.91888e-06	-9.28094e-06	3.28231e-05	-6.76672e-07	1.32847e-08
1.47259e-05	-3.71982e-06	1.30667e-05	2.18273e-06	-2.19141e-05	-1.08905e-05	2.30275e-06	1.12244e-05	-9.90288e-06	-6.3575e-05	1.03633e-05	2.01926e-06	3.08846e-05	1.13727e-06	-1.0624e-05	-1.11189e-05	-1.16545e-05	-9.2154e-06	-4.77731e-06	3.13574e-05	-1.17216e-05	-2.93486e-05	7.05499e-07	-4.15172e-06	-3.88218e-06	-9.92167e-06	-6.9187e-06	-9.30541e-06	3.2122e-05	-2.66326e-06	1.01095e-08
1.47259e-05	-3.71982e-06	1.30667e-05	2.18273e-06	-2.19141e-05	-1.08905e-05	2.30275e-06	1.12244e-05	-9.90288e-06	-6.3575e-05	1.03633e-05	2.01926e-06	3.08846e-05	1.13727e-06	-1.0624e-05	-1.11189e-05	-1.16545e-05	-9.2154e-06	-4.77731e-06	3.13574e-05	-1.17216e-05	-2.93486e-05	7.05499e-07	-4.15172e-06	-3.88218e-06	-9.92167e-06	-6.9187e-06	-9.30541e-06	3.2122e-05	-2.66326e-06	1.01095e-08
1.48139e-05	-3.73189e-06	1.35073e-05	2.18346e-06	-2.19636e-05	-1.07135e-05	2.44312e-06	1.03873e-05	-9.55695e-06	-6.67046e-05	1.6144e-05	2.06037e-06	1.94371e-05	1.03209e-06	-9.90903e-06	-1.03483e-05	-1.08932e-05	-9.16345e-06	-4.80189e-06	2.13604e-05	-1.17399e-05	-2.9301e-05	-1.16408e-06	-3.92978e-06	-3.8648e-06	-9.44721e-06	-6.9239e-06	-9.25605e-06	1.95198e-05	-2.29945e-06	8.84073e-09
1.48626e-05	-3.7423e-06	1.33468e-05	2.17855e-06	-2.18927e-05	-1.12976e-05	2.50044e-06	1.07752e-05	-1.01961e-05	-6.60221e-05	1.33092e-05	2.33142e-06	1.03449e-05	4.83748e-07	-1.0261e-05	-9.24723e-06	-1.04987e-05	-9.20716e-06	-4.80869e-06	2.3483e-05	-1.17261e-05	-2.95232e-05	-3.78713e-06	-3.51639e-06	-3.83691e-06	-9.62552e-06	-6.93283e-06	-9.23212e-06	1.7654e-05	-2.39244e-06	8.45402e-09
1.48255e-05	-3.77787e-06	1.31971e-05	2.18067e-06	-2.19072e-05	-1.18464e-05	2.38695e-06	1.0839e-05	-9.8288e-06	-6.55121e-05	1.02337e-05	2.47668e-06	1.27669e-05	3.83425e-07	-1.01927e-05	-1.03398e-05	-1.11006e-05	-9.21101e-06	-4.76099e-06	2.20956e-05	-1.17305e-05	-2.9557e-05	-2.95925e-07	-4.04524e-06	-3.87141e-06	-9.33369e-06	-6.92546e-06	-9.25754e-06	1.54129e-05	-2.52379e-06	8.25599e-09
1.48449e-05	-3.75468e-06	1.27082e-05	2.18412e-06	-2.18973e-05	-1.10807e-05	2.33645e-06	1.09313e-05	-9.64955e-06	-6.50042e-05	9.24641e-06	3.02954e-06	5.3517e-06	-7.08316e-08	-1.0069e-05	-1.04442e-05	-1.10768e-05	-9.18026e-06	-4.76516e-06	2.28737e-05	-1.17311e-05	-2.9626e-05	-1.1771e-06	-4.00821e-06	-3.88666e-06	-9.4127e-06	-6.92883e-06	-9.25702e-06	1.55476e-05	-2.41035e-06	8.05101e-09
1.48513e-05	-3.75476e-06	1.29695e-05	2.18415e-06	-2.1922e-05	-1.10717e-05	2.37904e-06	1.09449e-05	-9.723e-06	-6.49713e-05	8.55632e-06	3.12574e-06	5.96813e-06	2.78335e-07	-1.00923e-05	-1.02707e-05	-1.09705e-05	-9.25179e-06	-4.77472e-06	2.31126e-05	-1.1729e-05	-2.95811e-05	-1.00448e-06	-3.88574e-06	-3.88516e-06	-9.44145e-06	-6.92878e-06	-9.2611e-06	1.04036e-05	-2.37494e-06	7.92162e-09
1.48395e-05	-3.75897e-06	1.28788e-05	2.18396e-06	-2.19052e-05	-1.12446e-05	2.39846e-06	1.09036e-05	-9.69403e-06	-6.48374e-05	8.23441e-06	2.62378e-06	3.94546e-06	3.55007e-07	-1.0083e-05	-1.03092e-05	-1.09842e-05	-9.33273e-06	-4.76025e-06	2.34743e-05	-1.17293e-05	-2.95528e-05	-1.62315e-06	-3.80576e-06	-3.88152e-06	-9.37163e-06	-6.92872e-06	-9.25523e-06	1.139e-05	-2.325e-06	7.9133e-09
1.48322e-05	-3.76049e-06	1.27064e-05	2.08068e-06	-2.19236e-05	-1.11594e-05	2.93131e-06	1.0849e-05	-9.67798e-06	-6.41113e-05	3.27701e-06	2.71176e-06	3.18195e-06	4.0191e-07	-1.02375e-05	-1.02554e-05	-2.97326e-06	-9.26248e-06	-4.88069e-06	2.34344e-05	-1.17298e-05	-2.87813e-05	-1.24344e-06	-3.8226e-06	-2.24521e-06	-9.4125e-06	-4.75482e-06	-9.24254e-06	1.21276e-05	-2.49126e-06	7.57836e-09
1.48342e-05	-3.76141e-06	1.27551e-05	2.09773e-06	-2.19199e-05	-1.12001e-05	2.86508e-06	1.07768e-05	-9.67186e-06	-6.4055e-05	4.166e-06	2.74655e-06	5.19325e-06	3.70693e-07	-1.01753e-05	-1.0253e-05	-2.18078e-06	-9.25379e-06	-4.84349e-06	2.34719e-05	-1.17626e-05	-2.80157e-05	-1.2094e-06	-3.82798e-06	-2.88518e-06	-9.4195e-06	-2.31022e-06	-9.24111e-06	1.12881e-05	-2.48304e-06	7.51433e-09
1.33756e-05	-3.80263e-06	1.28005e-05	2.09185e-06	-2.19163e-05	-1.11596e-05	2.56815e-06	1.0863e-05	-9.1029e-06	-4.51707e-05	6.51395e-06	2.71576e-06	4.2545e-06	4.05272e-07	-1.01804e-05	-9.29701e-06	8.53548e-07	-9.19725e-06	-4.88985e-06	2.34898e-05	-1.17296e-05	-2.78904e-05	-1.28533e-06	-3.81409e-06	-2.1257e-06	-9.42457e-06	2.31851e-06	-9.14214e-06	1.1454e-05	-1.94754e-06	5.38239e-09
1.48331e-05	-3.77717e-06	1.11563e-05	2.09105e-06	-1.54618e-05	-1.11517e-05	2.90026e-06	1.08064e-05	-9.67715e-06	-4.26877e-05	3.19829e-06	2.73599e-06	4.70727e-06	1.25452e-07	-1.02172e-05	-1.0265e-05	3.95419e-08	-9.24236e-06	-4.87972e-06	2.34381e-05	-1.17303e-05	-2.78884e-05	-1.13644e-06	-3.83703e-06	-1.31784e-06	-9.38397e-06	-1.90508e-06	-9.19492e-06	1.12063e-05	-2.53431e-06	4.91721e-09
1.48331e-05	-3.77717e-06	1.11563e-05	2.09105e-06	-1.54618e-05	-1.11517e-05	2.90026e-06	1.08064e-05	-9.67715e-06	-4.26877e-05	3.19829e-06	2.73599e-06	4.70727e-06	1.25452e-07	-1.02172e-05	-1.0265e-05	3.95419e-08	-9.24236e-06	-4.87972e-06	2.34381e-05	-1.17303e-05	-2.78884e-05	-1.13644e-06	-3.83703e-06	-1.31784e-06	-9.38397e-06	-1.90508e-06	-9.19492e-06	1.12063e-05	-2.53431e-06	4.91721e-09
1.48331e-05	-3.77637e-06	1.07247e-05	2.08682e-06	-1.56389e-05	-1.10889e-05	2.89915e-06	1.08031e-05	-9.6811e-06	-4.25539e-05	3.17431e-06	2.72514e-06	4.74011e-06	1.87647e-07	-1.02288e-05	-1.02685e-05	6.18543e-07	-9.25007e-06	-4.90995e-06	2.34386e-05	-1.17303e-05	-2.78874e-05	-1.14723e-06	-3.83563e-06	-1.3317e-06	-9.32474e-06	-1.87845e-06	-9.3957e-06	1.12082e-05	-2.53538e-06	4.90428e-09
1.45848e-05	-3.77052e-06	1.06023e-05	2.08578e-06	-1.64901e-05	-1.11823e-05	2.79689e-06	1.07976e-05	-9.61804e-06	-4.23668e-05	4.0525e-06	2.50712e-06	4.59719e-06	3.26774e-07	-1.02145e-05	-9.70905e-06	-6.01292e-07	-9.24202e-06	-4.92541e-06	2.29604e-05	-1.17306e-05	-2.78204e-05	-1.13841e-06	-3.81617e-06	-1.45583e-06	-9.42568e-06	-5.93328e-07	-9.49638e-06	1.05165e-05	-2.37328e-06	4.85745e-09
1.44407e-05	-3.77806e-06	9.22365e-06	2.08635e-06	-1.62905e-05	-1.11688e-05	2.78835e-06	1.07977e-05	-9.62081e-06	-4.24731e-05	3.6046e-06	2.60188e-06	4.62526e-06	2.30344e-07	-1.02159e-05	-9.82822e-06	-2.2938e-07	-9.24415e-06	-4.92507e-06	2.2765e-05	-1.17317e-05	-2.78185e-05	-1.14898e-06	-3.81716e-06	-1.62019e-06	-9.4018e-06	-1.57966e-06	-9.51874e-06	1.08037e-05	-2.31431e-06	4.82701e-09
1.44424e-05	-3.77546e-06	9.23687e-06	2.08654e-06	-1.60689e-05	-1.11663e-05	2.79211e-06	1.07982e-05	-9.61414e-06	-4.25697e-05	3.53623e-06	2.60204e-06	4.61188e-06	2.64546e-07	-1.02167e-05	-9.94219e-06	-2.49838e-07	-9.24471e-06	-4.90882e-06	2.25244e-05	-1.1731e-05	-2.77981e-05	-1.14754e-06	-3.8164e-06	-1.6618e-06	-9.40547e-06	-1.71693e-06	-9.66809e-06	1.07617e-05	-2.38596e-06	4.82062e-09
1.45103e-05	-3.77613e-06	6.29943e-06	2.08774e-06	-1.6181e-05	-1.11734e-05	2.80128e-06	1.07968e-05	-9.61838e-06	-4.24704e-05	3.65775e-06	2.64213e-06	4.63546e-06	2.36416e-07	-1.0262e-05	-9.96912e-06	-3.02978e-07	-9.2438e-06	-4.91358e-06	2.26205e-05	-1.1732e-05	-2.77934e-05	-1.14564e-06	-3.81808e-06	-1.58729e-06	-9.40729e-06	-1.58289e-06	-9.47994e-06	1.09063e-05	-2.31903e-06	4.77787e-09
1.43936e-05	-3.77458e-06	6.03459e-06	2.08683e-06	-1.61255e-05	-1.1174e-05	2.82136e-06	1.05059e-05	-9.63007e-06	-4.25185e-05	3.66849e-06	2.27047e-06	4.63878e-06	2.3302e-07	-1.02337e-05	-9.97136e-06	-2.88463e-07	-9.24299e-06	-4.92312e-06	2.26188e-05	-1.17356e-05	-2.7776e-05	-1.14729e-06	-3.86202e-06	-1.63529e-06	-9.40398e-06	-1.38442e-06	-9.57445e-06	1.07443e-05	-2.36613e-06	4.76289e-09
1.43164e-05	-3.43126e-06	6.71848e-06	2.08665e-06	-1.60805e-05	-1.10405e-05	2.81849e-06	1.07982e-05	-9.62982e-06	-1.40218e-05	3.66021e-06	2.65067e-06	4.64073e-06	1.88964e-07	-1.02411e-05	-9.98676e-06	-2.81872e-07	-9.2341e-06	-4.92048e-06	2.25405e-05	-1.16763e-05	-2.77906e-05	-1.11923e-06	-3.81754e-06	-1.63104e-06	-9.40396e-06	-1.40387e-06	-9.57298e-06	1.07406e-05	-2.3594e-06	3.15494e-09
1.43588e-05	-3.6166e-06	6.87483e-06	2.08405e-06	-1.61112e-05	-1.11079e-05	2.81624e-06	1.07423e-05	-9.62947e-06	-2.19036e-05	3.65769e-06	2.58097e-06	4.63114e-06	2.10753e-07	-1.11519e-05	-9.85248e-06	-2.73731e-07	-9.23979e-06	-4.9231e-06	2.25793e-05	-6.52674e-06	-2.11696e-05	-1.13513e-06	-3.77876e-06	-1.57693e-06	-9.36618e-06	-1.43429e-06	-9.57433e-06	1.07497e-05	-2.37335e-06	3.04356e-09
1.4399e-05	-3.75447e-06	6.48067e-06	2.06725e-06	-1.51963e-05	-1.11534e-05	2.81382e-06	1.07836e-05	-9.63756e-06	-1.83757e-05	3.67833e-06	2.61669e-06	4.21085e-06	2.14093e-07	-1.05396e-05	-9.5165e-06	-3.5732e-07	-9.23818e-06	-4.9304e-06	2.25995e-05	-1.11696e-05	-1.67292e-05	-1.14006e-06	-3.81799e-06	-1.61804e-06	-9.38053e-06	-1.78865e-06	-9.58378e-06	8.78054e-06	-2.36998e-06	2.72697e-09
1.4402e-05	-3.70872e-06	6.49282e-06	1.89178e-06	-1.57659e-05	-1.11318e-05	2.81566e-06	1.07555e-05	-9.63048e-06	-1.69047e-05	3.66162e-06	2.59428e-06	4.4478e-06	2.14677e-07	-1.05087e-05	-9.83989e-06	-3.82019e-07	-9.22673e-06	-4.92225e-06	2.26013e-05	-9.46439e-06	-1.60866e-05	-1.13871e-06	-3.8141e-06	-1.59479e-06	-9.35711e-06	-1.4951e-06	-9.57248e-06	7.82074e-06	-2.36727e-06	2.624e-09
1.43927e-05	-3.70331e-06	6.05787e-06	1.96088e-06	-1.58059e-05	-1.11394e-05	2.81437e-06	1.07851e-05	-9.63038e-06	-1.63639e-05	3.66801e-06	2.60452e-06	4.25417e-06	2.04527e-07	-1.03546e-05	-9.72989e-06	-2.67845e-07	-9.22256e-06	-4.919e-06	2.26063e-05	-1.05372e-05	-1.68071e-05	-1.14052e-06	-3.81326e-06	-1.58896e-06	-9.36329e-06	-1.4649e-06	-9.56996e-06	5.51141e-06	-2.36381e-06	2.60996e-09
1.43639e-05	-3.66846e-06	6.41396e-06	2.03032e-06	-1.52737e-05	-1.11046e-05	2.81481e-06	9.14549e-06	-9.63586e-06	-1.6532e-05	3.66879e-06	2.96047e-06	4.33199e-06	2.11409e-07	-1.033e-05	-9.67139e-06	-3.42431e-07	-9.22045e-06	-4.92915e-06	2.25939e-05	-1.01062e-05	-1.64397e-05	-1.13829e-06	-3.78313e-06	-1.61684e-06	-9.37263e-06	-1.61642e-06	-9.49651e-06	7.42716e-06	-2.36782e-06	2.57259e-09
1.42648e-05	-3.91767e-06	6.5378e-06	2.00427e-06	-1.51287e-05	-1.11222e-05	2.81502e-06	1.02409e-05	-9.63334e-06	-1.65442e-05	3.50155e-06	2.91319e-06	4.33174e-06	2.0537e-07	-1.03998e-05	-9.73119e-06	-3.24666e-07	-3.96901e-06	-4.91549e-06	2.25989e-05	-9.89775e-06	-1.64203e-05	-1.13737e-06	-3.81226e-06	-1.60836e-06	-9.37248e-06	-1.58717e-06	-9.75595e-06	6.71603e-06	-2.3675e-06	2.51288e-09
1.43926e-05	-3.70397e-06	6.37509e-06	1.96965e-06	-1.53355e-05	-1.11208e-05	2.81488e-06	9.68971e-06	-9.63319e-06	-4.49691e-06	3.64098e-06	2.68132e-06	4.34575e-06	2.10546e-07	-1.04674e-05	-9.69209e-06	-7.87306e-07	-6.70246e-06	-4.92476e-06	2.26068e-05	-9.84319e-06	-1.65271e-05	-1.13573e-06	-3.80509e-06	-1.60873e-06	-9.33823e-06	-1.67522e-06	-9.57308e-06	6.19123e-06	-2.36753e-06	2.2768e-09
1.43392e-05	-3.71176e-06	6.44062e-06	1.97839e-06	-1.53198e-05	-1.1085e-05	2.81026e-06	9.42165e-06	-9.63179e-06	-7.95306e-06	3.65062e-06	2.65389e-06	4.36569e-06	2.05079e-07	-1.04872e-05	-9.681e-06	-6.82323e-07	-6.07457e-06	-4.9193e-06	2.26221e-05	-1.00524e-05	-1.06448e-05	-1.13611e-06	-3.80161e-06	-1.6068e-06	-8.48424e-06	-1.84859e-06	-9.54087e-06	6.60337e-06	-2.39037e-06	2.13998e-09
1.43768e-05	-3.76307e-06	6.46172e-06	1.95288e-06	-1.532e-05	-1.10507e-05	2.80732e-06	9.67278e-06	-9.6377e-06	-5.34199e-06	3.41657e-06	2.71206e-06	4.38298e-06	2.16441e-07	-1.045e-05	-9.67071e-06	-3.44334e-07	-4.90096e-06	-4.88025e-06	2.264e-05	-1.00318e-05	-9.02062e-06	-1.13434e-06	-3.76501e-06	-4.49007e-07	-9.12673e-06	-1.87982e-06	-9.58212e-06	6.72211e-06	-2.5275e-06	2.07553e-09
1.4377e-05	-3.72144e-06	6.42511e-06	2.00977e-06	-1.52489e-05	-1.1099e-05	2.81011e-06	1.0206e-05	-9.65299e-06	-5.11843e-06	3.45183e-06	2.71759e-06	4.36865e-06	2.20992e-07	-1.05599e-05	-9.67267e-06	-4.11467e-07	-5.23139e-06	-4.88629e-06	2.26145e-05	-1.00092e-05	-9.36521e-06	-1.13517e-06	-3.7765e-06	-1.24722e-06	-6.77586e-06	-1.79031e-06	-9.55419e-06	6.58889e-06	-2.41136e-06	2.05398e-09
1.4368e-05	-3.7574e-06	6.4301e-06	1.98335e-06	-1.53172e-05	-1.10502e-05	2.79955e-06	1.01406e-05	-9.64672e-06	-4.93696e-06	3.51189e-06	2.68988e-06	4.56602e-06	1.09836e-07	-1.04601e-05	-9.67633e-06	-2.87101e-07	-5.22356e-06	-4.89601e-06	1.74677e-05	-1.00048e-05	-9.4363e-06	-1.13547e-06	-3.79129e-06	-5.98471e-07	-7.8062e-06	-1.85167e-06	-9.59403e-06	6.68614e-06	-2.47492e-06	1.863e-09
1.43498e-05	-3.74736e-06	6.69653e-06	2.16679e-06	-1.54164e-05	-1.10677e-05	2.73972e-06	1.00721e-05	-9.62937e-06	-4.42569e-06	3.40059e-06	2.75933e-06	4.85027e-06	1.72043e-07	-1.05155e-05	-9.67126e-06	-2.68219e-07	-5.6771e-06	-4.9086e-06	1.5262e-05	-5.34307e-06	-9.54825e-06	-2.37414e-06	-3.77487e-06	-6.50612e-07	-7.19927e-06	-1.71082e-06	-9.57718e-06	6.61562e-06	-2.47893e-06	1.72351e-09
1.43915e-05	-3.74649e-06	6.6657e-06	2.03869e-06	-1.54134e-05	-1.10677e-05	2.74175e-06	1.00701e-05	-9.63255e-06	-4.40916e-06	3.41934e-06	2.74345e-06	4.84146e-06	1.53511e-08	-1.0511e-05	-9.67169e-06	-2.59619e-07	-2.08594e-06	-4.90473e-06	1.53639e-05	-5.35482e-06	-9.54473e-06	-2.25426e-06	-3.77431e-06	-6.53847e-07	-7.30264e-06	-1.71212e-06	-9.5611e-06	6.62194e-06	-2.4759e-06	1.69935e-09
1.43718e-05	-3.74794e-06	6.51001e-06	2.14366e-06	-1.54012e-05	-1.10649e-05	2.74328e-06	1.00954e-05	-9.64222e-06	-4.19444e-06	2.89096e-06	2.72593e-06	4.59911e-06	-1.31765e-07	-1.05093e-05	-9.67324e-06	-1.453e-07	-8.05569e-07	-4.90091e-06	1.51194e-05	-6.58192e-06	-9.47892e-06	-1.48479e-06	-3.76413e-06	-6.85862e-07	-7.11232e-06	-1.74969e-06	-9.55206e-06	6.64883e-06	-2.4513e-06	1.68658e-09
1.43788e-05	-3.74643e-06	6.62219e-06	2.12257e-06	-1.53786e-05	-1.10645e-05	2.76132e-06	1.00866e-05	-9.63763e-06	-4.2269e-06	3.40949e-06	2.70141e-06	4.64617e-06	-4.57828e-08	-1.04895e-05	-9.74744e-06	-2.06557e-07	-1.04112e-06	-4.90124e-06	1.52246e-05	-5.91565e-06	-9.48677e-06	-1.55672e-06	-3.64593e-06	-6.97972e-07	-7.10331e-06	-1.77532e-06	-9.52127e-06	6.16664e-06	-2.50907e-06	1.68046e-09
1.44028e-05	-3.74787e-06	6.5608e-06	2.06662e-06	-1.53824e-05	-1.10657e-05	2.75803e-06	1.00903e-05	-9.64186e-06	-4.28895e-06	3.2958e-06	2.68574e-06	4.63073e-06	-1.33318e-07	-1.01494e-05	-9.75209e-06	-1.72702e-07	-4.77701e-07	-4.90103e-06	1.518e-05	-6.09609e-06	-9.49828e-06	-1.521e-06	-3.61464e-06	-6.77522e-07	-7.13947e-06	-1.7777e-06	-9.5023e-06	6.40303e-06	-2.5038e-06	1.67592e-09
9.70956e-06	-3.99286e-06	6.57615e-06	2.11218e-06	-1.53069e-05	-1.10707e-05	2.75653e-06	1.02553e-05	-9.64056e-06	-4.19592e-06	3.40223e-06	1.85478e-06	3.84164e-06	-9.15146e-08	-1.04118e-05	-9.6919e-06	-1.70197e-07	-8.73947e-07	-4.90274e-06	1.51498e-05	-6.15262e-06	-9.48468e-06	-1.51575e-06	-3.65462e-06	-6.85368e-07	-7.11317e-06	-1.85511e-06	-9.52843e-06	6.46039e-06	-2.45465e-06	1.5611e-09
3.05349e-06	-3.81026e-06	6.66376e-06	2.08069e-06	-1.53651e-05	-1.10739e-05	2.75374e-06	1.00958e-05	-9.63924e-06	-3.92857e-06	2.19684e-06	2.27654e-06	4.73319e-06	-1.15754e-07	-1.04188e-05	-9.71737e-06	-1.84006e-07	-7.61522e-07	-4.89853e-06	1.51405e-05	-5.98885e-06	-9.50476e-06	-1.43656e-06	-3.73067e-06	3.0506e-08	-5.62352e-06	-1.75812e-06	-9.53854e-06	6.24852e-06	-2.4036e-06	1.45111e-09
5.93879e-06	-3.89324e-06	6.58385e-06	2.10724e-06	-5.91955e-06	-1.02532e-05	2.75337e-06	1.01228e-05	-9.6442e-06	-3.73036e-06	2.88179e-06	2.54935e-06	4.5139e-06	-7.39973e-08	-1.03796e-05	-9.72556e-06	-1.77533e-07	-8.74887e-07	-4.90051e-06	1.51416e-05	-6.08522e-06	-9.51045e-06	-1.47219e-06	-3.71748e-06	-4.37801e-07	-5.34381e-06	-1.81623e-06	-9.50866e-06	6.44909e-06	-2.43265e-06	1.26039e-09
3.91897e-06	-3.79486e-06	6.58225e-06	2.21425e-06	-4.24405e-06	-9.22059e-06	2.75354e-06	1.01452e-05	-9.66551e-06	-4.11789e-06	3.11188e-06	2.48458e-06	4.73232e-06	-7.1419e-08	-1.03198e-05	-9.75395e-06	-1.84365e-07	-8.80577e-07	-4.90077e-06	1.51525e-05	-6.071e-06	-9.50635e-06	-1.48282e-06	-3.72185e-06	-5.91151e-07	-5.15802e-06	-1.78774e-06	-9.49041e-06	6.45928e-06	-2.44778e-06	1.20744e-09
4.30795e-06	-3.93057e-06	6.57915e-06	2.22736e-06	-2.15571e-06	-7.67251e-06	2.69543e-06	1.00992e-05	-9.65007e-06	-3.97049e-06	3.0733e-06	2.60702e-06	4.57815e-06	-8.26039e-08	-1.03529e-05	-9.8185e-06	-1.77253e-07	-8.53367e-07	-4.19145e-06	1.51449e-05	-6.04393e-06	-9.50881e-06	-1.47394e-06	-3.71905e-06	-6.25459e-07	-5.37643e-06	-1.81525e-06	-9.49717e-06	6.46311e-06	-2.44848e-06	1.16591e-09
4.11552e-06	-3.92158e-06	6.58648e-06	2.18085e-06	-4.08971e-06	-7.94946e-06	2.63611e-06	1.01052e-05	-9.65017e-06	-3.94973e-06	2.93403e-06	2.56535e-06	4.60298e-06	-7.79891e-08	-8.26224e-06	-9.72631e-06	-1.77178e-07	-8.87244e-07	-3.82704e-06	1.51385e-05	-6.05676e-06	-9.51617e-06	-1.47306e-06	-3.70613e-06	-5.9739e-07	-5.93935e-06	-1.80605e-06	-9.50773e-06	6.47054e-06	-8.67449e-07	1.13711e-09
4.36262e-06	-3.94962e-06	6.57604e-06	2.19905e-06	-2.37462e-06	-7.95896e-06	2.1954e-06	1.01731e-05	-9.67893e-06	-3.93978e-06	2.87779e-06	2.51193e-06	4.6015e-06	-7.82771e-08	-7.93501e-06	-9.72675e-06	-1.78032e-07	-8.76241e-07	-4.81145e-06	1.51435e-05	-6.05244e-06	-4.81633e-06	-1.48211e-06	-3.71134e-06	-5.66819e-07	-5.68452e-06	-1.82019e-06	-9.50205e-06	6.71227e-06	-1.85668e-06	1.06637e-09
4.32441e-06	-3.94636e-06	6.5845e-06	2.1766e-06	-3.0028e-06	-7.93746e-06	2.39882e-06	1.01676e-05	-9.66086e-06	-3.96403e-06	2.9261e-06	2.54694e-06	4.46069e-06	-7.47605e-08	-7.13187e-06	-9.71735e-06	-1.78095e-07	-8.6426e-07	-4.38832e-06	1.51421e-05	-6.05373e-06	-5.50189e-06	-1.47564e-06	-3.71178e-06	-5.93719e-07	-5.79063e-06	-1.81862e-06	-9.50824e-06	6.51911e-06	-1.03007e-06	1.05616e-09
4.32047e-06	7.63358e-07	4.76252e-06	2.20124e-06	-3.43408e-06	-8.08074e-06	2.67219e-06	1.02093e-05	-9.6367e-06	-3.9632e-06	2.99007e-06	5.30914e-07	4.37333e-06	3.36261e-08	-7.89421e-06	-9.76572e-06	-1.80237e-07	-8.76696e-07	-4.202e-06	1.8344e-06	-3.97774e-06	-6.04906e-06	-1.40678e-06	-3.70019e-06	-6.44669e-07	-5.93498e-06	-1.79082e-06	-9.51165e-06	6.50685e-06	-1.09053e-06	7.92602e-10
4.32047e-06	7.63358e-07	4.76252e-06	2.20124e-06	-3.43408e-06	-8.08074e-06	2.67219e-06	1.02093e-05	-9.6367e-06	-3.9632e-06	2.99007e-06	5.30914e-07	4.37333e-06	3.36261e-08	-7.89421e-06	-9.76572e-06	-1.80237e-07	-8.76696e-07	-4.202e-06	1.8344e-06	-3.97774e-06	-6.04906e-06	-1.40678e-06	-3.70019e-06	-6.44669e-07	-5.93498e-06	-1.79082e-06	-9.51165e-06	6.50685e-06	-1.09053e-06	7.92602e-10
4.31715e-06	-1.79981e-06	4.82222e-06	1.43379e-06	-3.25553e-06	-8.01495e-06	2.59221e-06	1.01855e-05	-9.32444e-06	-3.57673e-06	2.96652e-06	5.65108e-07	4.46462e-06	7.63458e-08	-7.74428e-06	-9.75111e-06	-1.81793e-07	-8.81209e-07	-4.34994e-06	2.02374e-06	-4.11282e-06	-5.01605e-06	-1.13388e-06	-3.68391e-06	-6.16183e-07	-5.76068e-06	-1.79159e-06	-9.50521e-06	6.5338e-06	-1.33629e-06	7.68704e-10
3.13049e-06	-9.70647e-07	5.10622e-06	1.6991e-06	-3.27634e-06	-8.04832e-06	2.60758e-06	1.01942e-05	-8.94618e-06	-3.71802e-06	2.93211e-06	6.45067e-08	4.43112e-06	3.02199e-08	-7.86019e-06	-9.40231e-06	-1.89632e-07	-7.70252e-07	-4.28862e-06	2.72358e-06	-4.25447e-06	-5.39679e-06	-1.42339e-06	-3.70728e-06	-6.10199e-07	-5.74831e-06	-1.79866e-06	-9.48857e-06	6.38285e-06	-1.24366e-06	7.5662e-10
2.41729e-06	-1.1803e-06	5.01689e-06	1.85392e-06	-3.25285e-06	-8.04146e-06	2.60313e-06	1.01598e-05	-9.30301e-06	-3.78955e-06	1.05899e-06	6.61272e-07	4.3908e-06	5.16882e-07	-7.63467e-06	-8.43108e-06	1.05776e-07	-7.46681e-07	-4.26887e-06	2.0929e-06	-4.33336e-06	-5.38329e-06	-1.3355e-06	-3.63885e-06	-6.30818e-07	-5.74775e-06	-1.79636e-06	-9.53233e-06	6.23578e-06	-1.25814e-06	7.26419e-10
2.45982e-06	-1.35897e-06	4.93921e-06	1.89454e-06	-3.3281e-06	-8.04357e-06	2.60972e-06	1.02171e-05	-9.36626e-06	-3.76326e-06	1.3001e-06	5.04863e-07	4.19949e-06	6.11707e-07	-7.64378e-06	-8.58312e-06	3.43102e-07	-7.61791e-07	-4.13263e-06	2.38785e-06	-4.27912e-06	-5.26287e-06	-1.3216e-06	-3.56483e-06	-7.27217e-07	-5.72886e-06	-2.06477e-06	-3.20214e-06	6.50382e-06	-1.19775e-06	6.5234e-10
2.70846e-06	-1.27692e-06	5.04764e-06	1.78452e-06	-3.21058e-06	-8.04798e-06	2.62544e-06	1.01966e-05	-9.31373e-06	-3.76751e-06	6.60766e-07	3.66582e-07	4.17841e-06	2.91253e-07	-7.72208e-06	-8.33713e-06	-1.85228e-07	-7.6424e-07	-2.33742e-06	2.28496e-06	-3.81157e-06	-5.27265e-06	-1.33179e-06	-3.63749e-06	-6.55727e-07	-5.77203e-06	-1.91817e-06	-3.52094e-06	6.24713e-06	-1.29005e-06	6.30915e-10
2.98738e-06	-1.27542e-06	4.98844e-06	1.7607e-06	-2.98464e-06	-7.85273e-06	2.61945e-06	7.15593e-06	-9.34592e-06	-3.11703e-06	1.63433e-06	3.65927e-07	4.37276e-06	7.68651e-07	-7.63901e-06	-8.25535e-06	2.03241e-08	-7.77498e-07	-2.83531e-06	3.92621e-06	-4.01643e-06	-5.32267e-06	-1.50378e-06	-5.23522e-06	-7.80855e-07	-5.76664e-06	-2.17997e-06	-3.16428e-06	2.01007e-06	-1.30238e-06	5.65818e-10
2.98013e-06	-1.28063e-06	4.98373e-06	1.77867e-06	-3.09999e-06	-7.90244e-06	2.61789e-06	7.8297e-06	-9.3454e-06	-3.3094e-06	1.48004e-06	4.49104e-07	4.30526e-06	6.95475e-07	-7.64312e-06	-8.22703e-06	5.61137e-08	-7.74457e-07	-3.08644e-06	2.39085e-06	-4.10204e-06	-5.3116e-06	-1.47647e-06	-4.21918e-06	-7.17299e-07	-5.75248e-06	-2.04801e-06	-3.46069e-06	1.94511e-06	-1.29345e-06	5.60639e-10
2.90535e-06	-1.25411e-06	5.0148e-06	1.81995e-06	-3.26046e-06	-7.97623e-06	2.61295e-06	7.4898e-06	-9.34337e-06	-3.23645e-06	1.24292e-06	4.17567e-07	4.22896e-06	6.17898e-07	-7.66407e-06	-8.19494e-06	7.98211e-08	-7.63287e-07	-2.88805e-06	2.36467e-06	-3.78396e-06	-5.277e-06	-1.44282e-06	-3.60565e-06	-7.57753e-07	-5.77033e-06	-2.1052e-06	-3.4034e-06	2.08585e-06	-1.30325e-06	5.47007e-10
2.89502e-06	-1.24466e-06	3.1117e-06	1.81916e-06	-3.22463e-06	-8.01999e-06	2.61479e-06	7.69024e-06	-9.32478e-06	-3.30381e-06	1.33527e-06	4.10095e-07	4.18031e-06	5.86608e-07	-7.67209e-06	-8.16729e-06	1.41931e-07	-7.68526e-07	-2.92245e-06	2.39093e-06	-3.88219e-06	-5.28087e-06	-1.44148e-06	-3.60661e-06	-7.28485e-07	-5.75744e-06	-2.1073e-06	-3.38012e-06	1.96962e-06	-1.29427e-06	5.34832e-10
2.87202e-06	-1.24143e-06	3.54439e-06	1.81771e-06	-3.20363e-06	-6.1144e-06	2.61382e-06	8.06832e-06	-9.31215e-06	-3.33894e-06	1.31654e-06	4.2428e-07	4.1828e-06	5.87394e-07	-7.67199e-06	-8.13552e-06	1.06574e-07	-7.72084e-07	-2.93915e-06	2.46751e-06	-3.8632e-06	-5.28381e-06	-1.41715e-06	-3.39805e-06	-7.43199e-07	-5.83267e-06	-2.1415e-06	-3.39475e-06	2.12469e-06	-1.29405e-06	5.16505e-10
2.88253e-06	-1.07996e-06	3.05768e-06	1.9861e-06	-3.19648e-06	-5.53315e-06	2.61493e-06	7.80828e-06	-9.31308e-06	-3.35551e-06	1.30351e-06	4.20601e-07	4.19715e-06	5.80311e-07	-7.67032e-06	-8.15294e-06	1.0998e-07	-7.72398e-07	-2.94857e-06	2.40986e-06	-3.8837e-06	-5.29511e-06	-1.41702e-06	-3.34984e-06	-7.23861e-07	-5.77203e-06	-2.10306e-06	-3.47458e-06	7.85144e-07	-1.29063e-06	4.98615e-10
2.10749e-06	-1.10397e-06	3.1592e-06	1.95139e-06	-3.19296e-06	-5.69397e-06	2.61365e-06	7.84095e-06	-9.3116e-06	-3.33772e-06	1.30463e-06	3.71529e-07	4.18706e-06	5.77401e-07	-7.67048e-06	-8.17724e-06	1.16787e-07	-7.73086e-07	-2.96189e-06	2.3962e-06	-3.87733e-06	-5.29256e-06	-1.41817e-06	-3.17915e-06	-7.33024e-07	-5.78829e-06	-2.09166e-06	-3.43623e-06	6.51051e-07	-1.27538e-06	4.96195e-10
1.79643e-06	-1.12198e-06	3.1912e-06	1.79558e-06	-3.1931e-06	-5.5783e-06	2.61635e-06	7.8167e-06	-9.31853e-06	-3.35212e-06	1.30699e-06	4.2322e-07	4.18928e-06	5.81457e-07	-7.67187e-06	-8.12733e-06	1.11892e-07	-7.99262e-07	-3.00832e-06	2.39816e-06	-3.88744e-06	-5.29278e-06	-1.41809e-06	-3.31412e-06	-7.35492e-07	-5.78282e-06	-2.09988e-06	-3.33691e-06	9.44091e-07	-1.29785e-06	4.93586e-10
1.74604e-06	-1.10234e-06	3.06016e-06	1.47037e-06	-3.19528e-06	-5.4943e-06	2.61542e-06	7.84488e-06	-9.3144e-06	-3.35122e-06	1.32991e-06	4.22279e-07	4.18508e-06	5.77874e-07	-7.67211e-06	-8.14711e-06	1.23585e-07	-8.46208e-07	-3.02038e-06	2.39962e-06	-3.89911e-06	-5.29643e-06	-1.42262e-06	-3.02288e-06	-7.43134e-07	-5.79825e-06	-2.09831e-06	-3.30013e-06	9.06891e-07	-1.29554e-06	4.89587e-10
1.66201e-06	-1.12031e-06	3.1517e-06	1.82558e-06	-3.19212e-06	-5.58854e-06	2.61544e-06	5.14312e-06	-9.30321e-06	-3.27718e-06	1.31204e-06	8.80522e-07	4.19124e-06	5.70123e-07	-7.67168e-06	-8.15358e-06	-3.66156e-07	6.96274e-07	-2.92671e-06	2.40088e-06	-3.88407e-06	-5.25461e-06	-1.41238e-06	3.63537e-07	-7.38621e-07	-5.78565e-06	-2.09731e-06	-3.39846e-06	9.05084e-07	-1.29548e-06	4.47248e-10
1.54827e-06	-1.10855e-06	3.09982e-06	1.89977e-06	-3.1902e-06	-1.75753e-06	2.62396e-06	6.06695e-06	-9.21325e-06	-3.32261e-06	1.32264e-06	5.08405e-07	4.17633e-06	5.81903e-07	-7.69251e-06	-7.99118e-06	-3.32005e-08	-5.6093e-08	-2.98361e-06	2.38292e-06	-3.88791e-06	-5.28746e-06	-1.41252e-06	-9.12376e-07	-7.41159e-07	-5.79427e-06	-2.0936e-06	-3.34248e-06	6.21637e-07	-1.50246e-06	4.25356e-10
1.64182e-06	-1.10787e-06	2.33599e-06	1.91289e-06	-3.18955e-06	-1.80431e-06	2.62196e-06	5.77999e-06	-9.27132e-06	-3.3127e-06	1.32038e-06	6.95561e-07	4.15285e-06	6.86579e-07	-7.7175e-06	-7.94887e-06	3.43629e-08	-2.72296e-07	-2.98066e-06	2.39798e-06	-3.88802e-06	-5.2702e-06	-1.41487e-06	-7.84096e-07	-7.47483e-07	-5.79264e-06	-2.10285e-06	-3.31856e-06	8.23215e-07	-1.361e-06	4.18668e-10
1.65779e-06	-1.11244e-06	2.67311e-06	1.86292e-06	-3.18981e-06	-2.07198e-06	2.61841e-06	5.54787e-06	-9.26409e-06	-3.30221e-06	1.31725e-06	6.22889e-07	4.14204e-06	6.05282e-07	-7.70999e-06	-7.75526e-06	-3.07901e-08	-1.33745e-07	-2.98547e-06	2.31617e-06	-3.88279e-06	-5.27283e-06	-1.41326e-06	-7.17742e-07	-7.42373e-07	-5.7875e-06	-2.10201e-06	-3.34236e-06	7.21082e-07	-1.37676e-06	4.14406e-10
1.57814e-06	-1.10059e-06	2.92241e-06	1.85457e-06	-3.19048e-06	-1.57668e-06	2.61544e-06	5.4745e-06	-9.26948e-06	-3.31709e-06	1.31761e-06	6.69471e-07	4.15514e-06	5.63839e-07	-7.69178e-06	-7.84863e-06	-2.42166e-08	-2.32679e-07	-2.96017e-06	1.64099e-06	-3.88314e-06	-5.28387e-06	-1.40694e-06	-7.22566e-07	-7.43909e-07	-5.7858e-06	-2.12529e-06	-3.27592e-06	7.61525e-07	-1.38188e-06	4.11392e-10
1.51503e-06	-1.11063e-06	2.63442e-06	1.85474e-06	-3.19048e-06	-1.90301e-06	2.61786e-06	5.09704e-06	-9.24332e-06	-3.32563e-06	1.23159e-06	7.24723e-07	4.08917e-06	6.13308e-07	-2.10486e-06	-7.96123e-06	1.01293e-07	-2.35609e-07	-2.90656e-06	2.42623e-06	-3.89014e-06	-5.2791e-06	-1.40813e-06	-6.96822e-07	4.31735e-07	-5.78666e-06	-2.11394e-06	-3.23155e-06	6.96413e-07	4.64561e-07	3.53148e-10
1.49271e-06	-1.10768e-06	2.65438e-06	1.85806e-06	-3.19055e-06	-1.76735e-06	2.61715e-06	5.23029e-06	-9.25862e-06	-3.32184e-06	1.11669e-06	6.68069e-07	4.12341e-06	5.97149e-07	-1.54579e-06	-7.86377e-06	1.49834e-08	-1.91214e-07	-2.96787e-06	1.91525e-06	-3.87495e-06	-5.27851e-06	-1.40655e-06	-8.09617e-07	-1.50052e-07	-5.78559e-06	-2.11416e-06	-3.2753e-06	7.13446e-07	-3.3898e-08	3.48727e-10
1.49677e-06	-1.10882e-06	2.6288e-06	1.85138e-06	-3.1904e-06	-1.66424e-06	2.69054e-06	5.28076e-06	-9.25658e-06	-3.32435e-06	1.12774e-06	6.7909e-07	4.11762e-06	5.77955e-07	-1.10386e-06	-7.84927e-06	-8.97567e-08	-1.97114e-07	-2.96079e-06	2.07436e-06	-3.88385e-06	-5.27759e-06	-1.4002e-06	-8.24352e-07	-4.23422e-07	-5.78608e-06	-2.11506e-06	-1.63324e-06	7.05926e-07	6.22992e-07	3.40848e-10
1.49013e-06	-1.10871e-06	2.62919e-06	1.85228e-06	-3.19431e-06	-1.70798e-06	2.64333e-06	5.23406e-06	-9.25814e-06	-3.32304e-06	1.10649e-06	6.89208e-07	4.11828e-06	5.91338e-07	-1.12102e-06	-7.87064e-06	1.35713e-07	-1.9946e-07	-2.96084e-06	2.08787e-06	-3.45675e-06	-5.27795e-06	-1.39636e-06	-8.05127e-07	4.69726e-08	-5.7861e-06	-2.11517e-06	-1.79594e-06	6.86727e-07	6.21925e-07	3.37892e-10
1.4982e-06	-1.10868e-06	2.63026e-06	1.85452e-06	-3.19067e-06	-1.70464e-06	2.64733e-06	5.1932e-06	-9.25727e-06	-3.32292e-06	1.16209e-06	6.8637e-07	4.11458e-06	5.89627e-07	-1.16853e-06	-7.86964e-06	1.28954e-07	-2.10981e-07	-2.95822e-06	1.97828e-06	-3.48205e-06	-5.27802e-06	-1.3969e-06	-7.96462e-07	-2.54715e-09	-5.78617e-06	-2.11507e-06	-1.84267e-06	7.04685e-07	5.12968e-07	3.37432e-10
1.49962e-06	-1.10883e-06	2.63004e-06	1.85361e-06	-3.19094e-06	-1.68637e-06	2.66156e-06	5.21497e-06	-9.25584e-06	-3.04187e-06	1.11166e-06	6.88484e-07	4.11466e-06	5.87373e-07	-1.17203e-06	-7.86722e-06	8.18375e-08	-1.97707e-07	-2.95834e-06	2.05088e-06	-3.50748e-06	-5.27804e-06	-1.39022e-06	-8.02426e-07	9.18371e-08	-5.78608e-06	-2.1148e-06	-1.83711e-06	6.86469e-07	4.90698e-07	3.361e-10
1.4948e-06	-1.10878e-06	2.62975e-06	1.85307e-06	-3.19117e-06	-1.67474e-06	2.63926e-06	5.20923e-06	-9.25554e-06	-2.80671e-06	1.02088e-06	6.85175e-07	4.11812e-06	5.86443e-07	-1.20747e-06	-7.86961e-06	1.7208e-08	-1.96685e-07	-2.95869e-06	2.06445e-06	-3.55974e-06	-5.27815e-06	-1.39128e-06	-8.00531e-07	1.48176e-07	-5.78607e-06	-2.11511e-06	-1.79935e-06	6.87778e-07	4.32481e-07	3.34683e-10
1.49421e-06	-1.15436e-06	2.62766e-06	1.85356e-06	-3.19091e-06	-1.68232e-06	2.61519e-06	5.19576e-06	-8.92655e-06	-3.02929e-06	9.71776e-07	6.84689e-07	4.12226e-06	-1.12377e-06	-1.191e-06	-7.86741e-06	-2.98691e-07	-1.8999e-07	-3.03957e-06	2.07995e-06	-3.55541e-06	-4.35293e-06	7.43093e-08	-8.00173e-07	1.44812e-07	-5.786e-06	-1.77949e-06	-2.52821e-06	5.941e-07	3.84571e-07	3.2208e-10
1.49331e-06	-1.113e-06	2.6283e-06	1.85272e-06	-3.19169e-06	-1.67941e-06	2.62605e-06	5.1904e-06	-8.94658e-06	-2.96339e-06	1.06665e-06	6.77746e-07	4.11928e-06	3.65402e-07	-1.1819e-06	-7.86953e-06	-8.57073e-08	-1.91874e-07	-2.9633e-06	2.04769e-06	-3.55445e-06	-4.43499e-06	-8.21568e-07	-8.00288e-07	1.64428e-07	-5.78602e-06	-1.99716e-06	-2.06385e-06	6.52243e-07	4.21195e-07	3.20494e-10
1.49575e-06	-1.13262e-06	2.62822e-06	1.8534e-06	-3.19119e-06	-1.68015e-06	2.62908e-06	5.19467e-06	-8.88614e-06	-2.91173e-06	9.91992e-07	6.85168e-07	4.1197e-06	-4.46079e-07	-1.18744e-06	-7.86893e-06	-9.98028e-08	-1.89605e-07	-3.02706e-06	2.06966e-06	-3.5747e-06	-4.47257e-06	-4.72185e-09	-7.98082e-07	1.49288e-07	-5.78599e-06	-1.88666e-06	-2.03458e-06	6.14001e-07	3.99975e-07	3.1881e-10
1.4486e-06	-1.12842e-06	2.62787e-06	1.85397e-06	-3.19144e-06	-1.68e-06	2.62928e-06	5.1953e-06	-8.90588e-06	-2.89807e-06	1.01524e-06	6.82698e-07	4.11944e-06	-4.23356e-08	-1.19635e-06	-7.86789e-06	-7.21997e-08	-1.91279e-07	-2.97451e-06	2.06267e-06	-3.54338e-06	-4.48796e-06	-3.81929e-08	-8.01997e-07	1.423e-07	-5.78605e-06	-1.88389e-06	-1.99998e-06	6.37556e-07	3.94166e-07	3.18239e-10
1.47052e-06	-1.1203e-06	2.6281e-06	1.8531e-06	-3.19227e-06	-1.68059e-06	2.62631e-06	5.19907e-06	-8.86214e-06	-2.92649e-06	9.91606e-07	6.82401e-07	4.1201e-06	-2.24711e-07	-1.1864e-06	-2.8388e-06	-1.05611e-07	-1.8933e-07	-3.00135e-06	2.06378e-06	-3.55015e-06	-4.50909e-06	-8.12e-07	-7.99807e-07	1.6441e-07	-5.78609e-06	-1.89875e-06	-2.06949e-06	5.91697e-07	3.91685e-07	2.6519e-10
1.47582e-06	-1.11983e-06	2.72109e-06	1.28399e-06	-3.14701e-06	-1.68036e-06	2.63591e-06	5.19434e-06	-4.17696e-06	-2.95296e-06	9.95064e-07	6.83377e-07	3.73563e-06	-1.007e-07	-1.19091e-06	-4.29942e-06	-1.04667e-07	-1.82657e-07	-2.16715e-06	2.05927e-06	-3.55107e-06	-4.51624e-06	-6.88761e-07	-7.94866e-07	1.50595e-07	-5.78556e-06	-1.92829e-06	-2.05664e-06	6.39918e-07	3.66976e-07	2.05716e-10
1.15102e-06	-1.12048e-06	2.66575e-06	1.14678e-07	-3.18618e-06	-1.68053e-06	2.67058e-06	5.19703e-06	-3.60256e-06	-2.9496e-06	9.88662e-07	6.82607e-07	3.84122e-06	-1.28215e-07	-1.19073e-06	-4.11976e-06	-9.87579e-08	-1.77199e-07	-2.09809e-06	2.07258e-06	-3.47515e-06	-4.52829e-06	-6.0592e-07	-8.00391e-07	1.47257e-07	-5.78563e-06	-1.86724e-06	-2.06452e-06	9.09938e-07	2.48999e-07	1.97563e-10
1.51032e-06	-1.1226e-06	2.65402e-06	8.88056e-07	-3.17525e-06	-1.68042e-06	2.67807e-06	5.2012e-06	-3.94006e-06	-2.94315e-06	9.63046e-07	6.83263e-07	3.48354e-06	-7.02624e-08	-1.1936e-06	-3.80488e-06	-1.23919e-07	-2.86332e-07	-2.88145e-06	2.06381e-06	-3.54773e-06	-2.34439e-06	-4.88617e-07	-6.09913e-07	1.14707e-07	-5.14651e-06	-1.897e-06	-2.13332e-06	6.3858e-07	3.72771e-07	1.78675e-10
1.30619e-06	-1.12088e-06	2.65011e-06	1.22531e-06	-3.16822e-06	-1.68045e-06	2.66716e-06	5.20179e-06	-3.96671e-06	-2.94724e-06	9.84082e-07	6.82227e-07	3.48766e-06	-9.74092e-08	-1.19167e-06	-4.04676e-06	-1.30621e-07	-2.55533e-07	-2.38935e-06	2.06097e-06	-3.51478e-06	-1.62343e-06	-6.89089e-07	-7.98611e-07	1.3671e-07	-5.07864e-06	-1.88552e-06	-2.05842e-06	8.23076e-07	3.02262e-07	1.74858e-10
1.31493e-06	-1.12079e-06	2.71155e-06	9.26969e-07	-3.16636e-06	-1.68042e-06	2.66652e-06	5.20125e-06	-3.89008e-06	-2.95569e-06	9.80736e-07	6.82236e-07	3.54065e-06	-1.19842e-07	-1.19216e-06	-3.82237e-06	-1.26426e-07	-2.46727e-07	-1.98902e-06	2.06232e-06	-3.50551e-06	-1.8879e-06	-5.9149e-07	-7.59989e-07	1.19839e-07	-5.04384e-06	-1.88144e-06	-2.11654e-06	8.16181e-07	3.29898e-07	1.71404e-10
1.42501e-06	-1.1222e-06	2.65369e-06	1.09651e-06	-3.17647e-06	-1.68046e-06	2.67129e-06	5.19862e-06	-3.92839e-06	-2.94855e-06	9.75621e-07	6.82543e-07	3.48069e-06	-1.1069e-07	-1.19177e-06	-3.72523e-06	-1.56885e-07	-2.45141e-07	-2.1171e-06	2.0609e-06	-3.5042e-06	-1.49213e-06	-5.3797e-07	-6.79404e-07	1.32854e-07	-5.00047e-06	-1.8981e-06	-2.11393e-06	7.71397e-07	3.09296e-07	1.69434e-10
1.36518e-06	-1.12124e-06	2.69653e-06	9.70852e-07	-3.16946e-06	-1.68045e-06	2.67016e-06	5.20016e-06	-3.91679e-06	-2.95055e-06	9.77816e-07	6.82483e-07	3.49934e-06	-1.12356e-07	-1.19202e-06	-3.73271e-06	-1.44125e-07	-2.46021e-07	-2.14223e-06	2.06178e-06	-1.83822e-06	-1.57698e-06	-5.7607e-07	-6.98561e-07	1.25004e-07	-5.04054e-06	-1.89107e-06	-2.0981e-06	8.03338e-07	3.2334e-07	1.61214e-10
1.38337e-06	-1.12167e-06	2.66592e-06	1.02945e-06	-3.17322e-06	-1.68046e-06	2.67275e-06	5.2005e-06	-3.94207e-06	-2.94648e-06	9.79701e-07	6.8254e-07	3.49743e-06	-1.16522e-07	-1.1922e-06	-3.68008e-06	-1.51076e-07	-2.51392e-07	-1.9256e-06	2.06296e-06	-1.38137e-06	-1.60869e-06	-5.76461e-07	-7.00985e-07	1.28527e-07	-5.07247e-06	-1.89434e-06	-2.08568e-06	7.79394e-07	3.21381e-07	1.59043e-10
1.44008e-06	-1.12085e-06	2.52145e-06	1.03994e-06	-2.48847e-06	-1.4518e-06	2.67178e-06	5.201e-06	-3.95331e-06	-2.93016e-06	9.6321e-07	-2.70592e-07	3.48482e-06	-1.08556e-07	-1.19197e-06	-3.74982e-06	-1.87161e-07	-1.30021e-07	-2.05464e-06	1.51992e-06	-1.55044e-06	-1.49176e-06	-5.60229e-07	-6.99497e-07	1.31041e-07	-5.04941e-06	-1.8938e-06	-2.31236e-06	7.78031e-07	3.25067e-07	1.53286e-10
1.4178e-06	-1.12109e-06	2.51695e-06	1.02992e-06	-2.51145e-06	-1.45893e-06	2.67321e-06	5.20067e-06	-3.96033e-06	-2.93249e-06	9.67101e-07	-1.10671e-07	3.48625e-06	-1.10726e-07	-1.19214e-06	-3.7353e-06	-1.91228e-07	-1.56394e-07	-2.06607e-06	1.54549e-06	-1.55881e-06	-1.49517e-06	-5.68044e-07	-7.02111e-07	1.31109e-07	-5.07263e-06	-1.89332e-06	-2.14933e-06	7.77537e-07	3.25557e-07	1.52926e-10
1.41819e-06	-1.12106e-06	2.54922e-06	1.02954e-06	-2.53183e-06	-1.06858e-06	2.67244e-06	5.20089e-06	-3.95279e-06	-2.93162e-06	9.70773e-07	-4.17297e-08	3.48773e-06	-1.10301e-07	-1.19198e-06	-3.72952e-06	-1.96434e-07	-1.59889e-07	-2.07433e-06	1.5787e-06	-1.53772e-06	-1.53719e-06	-5.663e-07	-7.07892e-07	1.30793e-07	-5.05121e-06	-1.89345e-06	-2.16608e-06	7.7792e-07	3.24343e-07	1.52167e-10
1.39786e-06	-1.12144e-06	2.59217e-06	1.01713e-06	-2.61898e-06	-9.71238e-07	2.67215e-06	5.2008e-06	-3.9565e-06	-3.35436e-07	9.68027e-07	2.21514e-07	3.49569e-06	-1.09749e-07	-1.19198e-06	-2.03726e-06	-1.96725e-07	-1.8111e-07	-2.02304e-06	1.66828e-06	-1.59655e-06	-1.49511e-06	-5.64635e-07	-7.054e-07	1.2933e-07	-5.05692e-06	-1.89321e-06	-2.1978e-06	7.74087e-07	3.24234e-07	1.34769e-10
1.40132e-06	-1.12141e-06	2.57721e-06	1.0172e-06	-2.58456e-06	-1.01318e-06	2.67246e-06	5.20079e-06	-3.95874e-06	-9.92875e-08	9.69702e-07	1.85897e-07	3.49253e-06	-1.09038e-07	-1.19201e-06	-2.10296e-06	-1.9392e-07	-1.81864e-07	-2.03608e-06	1.6513e-06	-1.58928e-06	-1.50315e-06	-5.63735e-07	-7.05604e-07	1.29835e-07	-5.05716e-06	-1.8932e-06	-2.16889e-06	7.74679e-07	3.24429e-07	1.34634e-10
1.41e-06	-1.12118e-06	2.57864e-06	1.0238e-06	-2.56318e-06	-1.01786e-06	2.67271e-06	5.03062e-06	-3.95512e-06	-6.90861e-07	9.66828e-07	1.09375e-07	3.49186e-06	-1.09418e-07	-1.19199e-06	-2.22882e-06	-1.94872e-07	-1.73633e-07	-2.04659e-06	1.61494e-06	-1.58434e-06	-1.49088e-06	-5.62966e-07	-6.76943e-07	1.29911e-07	-5.05019e-06	-1.89352e-06	-8.96873e-07	7.76287e-07	3.23615e-07	1.29651e-10
1.40645e-06	-1.12133e-06	2.57268e-06	1.02178e-06	-2.58028e-06	-1.05763e-06	2.67267e-06	4.97667e-06	-3.95704e-06	-3.82222e-07	9.67726e-07	1.30596e-07	3.49341e-06	-1.09597e-07	-1.19198e-06	-2.14813e-06	-1.96577e-07	-1.72826e-07	-2.0343e-06	1.61882e-06	-1.59873e-06	-1.49404e-06	-5.63721e-07	-6.92336e-07	1.29629e-07	-5.05053e-06	-1.89342e-06	-1.01813e-06	7.75036e-07	3.24207e-07	1.28859e-10
1.40761e-06	-1.12478e-06	2.56492e-06	1.02178e-06	-2.58393e-06	-1.02569e-06	2.6724e-06	4.98399e-06	-3.9449e-06	-4.25658e-07	9.6719e-07	1.09868e-07	2.19494e-06	-1.09206e-07	-1.19183e-06	-2.21473e-06	-1.9491e-07	-2.74158e-07	-2.05293e-06	1.63269e-06	-1.58514e-06	-1.49766e-06	-5.63683e-07	-6.49674e-07	1.42324e-07	-5.05328e-06	-1.89352e-06	-1.25531e-06	7.76717e-07	3.24488e-07	1.22341e-10
1.40746e-06	-1.12335e-06	2.56859e-06	1.02319e-06	-2.57978e-06	-1.02348e-06	2.67263e-06	4.97451e-06	-3.95047e-06	-3.75024e-07	9.6758e-07	1.11967e-07	2.22671e-06	-1.09242e-07	-1.19184e-06	-2.11086e-06	-1.95079e-07	-2.64401e-07	-2.04131e-06	1.62866e-06	-1.58838e-06	-1.49355e-06	-5.63713e-07	-6.45584e-07	1.56955e-07	-5.05476e-06	-1.89361e-06	-1.14644e-06	7.75802e-07	3.24223e-07	1.21619e-10
5.48825e-07	-1.1221e-06	2.57146e-06	1.02206e-06	-2.58039e-06	-1.0316e-06	6.3732e-07	4.97306e-06	-3.95162e-06	-3.42299e-07	9.67534e-07	1.17083e-07	2.3328e-06	-1.09512e-07	-1.19329e-06	-2.30122e-06	-1.94566e-07	-2.57074e-07	-2.04495e-06	1.63049e-06	-1.59059e-06	-1.49395e-06	-5.63843e-07	-6.84684e-07	1.40995e-07	-5.05223e-06	-1.9047e-06	-9.85078e-07	7.75751e-07	3.24317e-07	1.14276e-10
5.85298e-07	-1.12263e-06	2.57044e-06	1.02127e-06	-2.58005e-06	-1.03172e-06	7.41441e-07	4.97459e-06	-3.9468e-06	-3.27704e-07	9.67536e-07	1.1625e-07	2.37244e-06	-1.09489e-07	-1.19276e-06	-2.20415e-06	-1.93917e-07	-2.486e-07	-2.04498e-06	1.63406e-06	-1.59051e-06	-1.4984e-06	-5.6375e-07	-6.76153e-07	1.45349e-07	-5.05406e-06	-1.89914e-06	-9.70348e-07	7.76013e-07	3.24363e-07	1.14148e-10
5.85573e-07	-1.12219e-06	2.56944e-06	1.02134e-06	-2.58391e-06	-1.0317e-06	6.97802e-07	4.97853e-06	-3.9456e-06	-3.71278e-07	9.67576e-07	1.16584e-07	2.28757e-06	-1.09522e-07	-1.19249e-06	-2.1794e-06	-1.94799e-07	-2.67558e-07	-2.04194e-06	1.6339e-06	-1.59039e-06	-1.49514e-06	-5.63718e-07	-6.7735e-07	1.4127e-07	-5.054e-06	-1.89891e-06	-9.84362e-07	7.75789e-07	3.24283e-07	1.13668e-10
5.93032e-07	-1.12219e-06	2.5697e-06	1.02153e-06	-2.58304e-06	-1.03248e-06	7.31543e-07	4.97949e-06	-3.94701e-06	-3.56679e-07	9.6758e-07	1.16092e-07	2.25757e-06	-1.09495e-07	-1.19266e-06	-2.18649e-06	-1.94573e-07	-2.65214e-07	-2.04198e-06	1.63161e-06	-1.59026e-06	-1.49448e-06	-5.63713e-07	-6.76752e-07	1.40094e-07	-5.05361e-06	-1.89917e-06	-9.89309e-07	7.75811e-07	3.24295e-07	1.13623e-10
6.07819e-07	-1.12224e-06	2.56973e-06	1.02155e-06	-2.58174e-06	-1.032e-06	7.25163e-07	4.9772e-06	-3.94715e-06	-3.68722e-07	9.67593e-07	1.15532e-07	2.23959e-06	-1.09519e-07	-1.19306e-06	-2.18912e-06	-1.94619e-07	-2.61814e-07	-2.04323e-06	1.6325e-06	-1.59065e-06	-1.49474e-06	-5.63704e-07	-6.74944e-07	1.42433e-07	-5.05369e-06	-1.89892e-06	-9.79771e-07	7.7581e-07	3.24299e-07	1.13531e-10
5.07015e-08	-1.12283e-06	2.57097e-06	1.03423e-06	-2.58269e-06	-1.02223e-06	7.40125e-07	4.21718e-06	-2.26241e-06	-3.62914e-07	1.01979e-06	1.13544e-07	2.2534e-06	-1.10844e-07	-1.1926e-06	-2.19849e-06	-1.93531e-07	-3.63769e-07	3.89513e-07	1.6334e-06	-1.41208e-06	-1.46802e-06	-5.95647e-07	-6.76853e-07	-8.68627e-08	-5.04213e-06	-1.89925e-06	-9.87597e-07	7.75827e-07	3.33178e-07	9.13168e-11
1.54544e-07	-1.12588e-06	2.57033e-06	1.06762e-06	-2.5821e-06	-1.01657e-06	7.33848e-07	4.23443e-06	-1.66508e-06	-3.62495e-07	1.0097e-06	1.13175e-07	2.26466e-06	-1.1037e-07	-1.19261e-06	-2.19473e-06	-1.9367e-07	-4.58835e-07	-2.41071e-07	1.6332e-06	-1.37521e-06	-1.47231e-06	-6.16204e-07	-6.75389e-07	-6.01268e-08	-5.05052e-06	-1.89915e-06	-9.85846e-07	7.75816e-07	3.65188e-07	8.92173e-11
1.19693e-07	-1.1229e-06	2.51308e-06	1.04153e-06	-2.58259e-06	-1.02353e-06	7.31324e-07	4.29656e-06	-9.46105e-07	-3.63609e-07	9.91296e-07	1.13512e-07	2.26274e-06	-1.10954e-07	-1.19334e-06	-2.19574e-06	-1.93951e-07	-3.61067e-07	-3.29599e-09	1.63347e-06	-1.46458e-06	-1.46708e-06	-5.93539e-07	-6.75501e-07	-1.82617e-08	-5.04475e-06	-1.8992e-06	-9.86955e-07	7.73376e-07	3.30883e-07	8.74695e-11
-5.55818e-08	-1.12298e-06	2.43671e-06	1.03949e-06	-2.58261e-06	-1.01933e-06	7.30404e-07	4.24845e-06	-9.69054e-07	-3.61646e-07	1.00698e-06	1.13494e-07	2.26227e-06	-1.10917e-07	-1.19457e-06	-2.19711e-06	-1.93945e-07	-3.65433e-07	1.85724e-08	1.63334e-06	-1.45714e-06	-1.45983e-06	-5.96855e-07	-6.76092e-07	-1.95392e-08	-5.04198e-06	-1.89904e-06	-9.85469e-07	7.73374e-07	3.41056e-07	8.6676e-11
6.07896e-09	-1.1233e-06	2.46628e-06	1.04814e-06	-2.58262e-06	-1.02162e-06	7.3293e-07	4.21225e-06	-1.00034e-06	-3.62696e-07	1.01034e-06	1.13482e-07	2.25524e-06	-1.10589e-07	-1.19532e-06	-2.19575e-06	-1.94068e-07	-4.03489e-07	-2.56954e-07	1.63339e-06	-1.43461e-06	-1.44199e-06	-5.93157e-07	-6.76081e-07	6.9763e-09	-5.04337e-06	-1.89927e-06	-9.82839e-07	7.68803e-07	3.34967e-07	8.6544e-11
3.5339e-08	-1.12315e-06	2.44486e-06	1.04249e-06	-2.58257e-06	-1.01939e-06	7.33522e-07	4.22532e-06	-6.16193e-07	-3.60677e-07	1.00945e-06	1.13496e-07	2.26082e-06	-1.10692e-07	-1.19378e-06	-2.19614e-06	-1.93987e-07	-3.79738e-07	-4.70073e-08	1.63343e-06	-1.44552e-06	-1.44327e-06	-6.00871e-07	-6.75718e-07	-2.39323e-08	-5.04387e-06	-1.89914e-06	-9.8142e-07	7.17392e-07	3.41292e-07	8.5825e-11
3.54792e-08	-1.12324e-06	2.44982e-06	2.73306e-07	-2.58257e-06	-1.02173e-06	7.33685e-07	4.21855e-06	-6.22164e-07	-3.59938e-07	1.01221e-06	1.13684e-07	2.26117e-06	-1.10086e-07	-1.19418e-06	-2.19503e-06	-1.93762e-07	-3.90917e-07	-1.34198e-08	1.61828e-06	-1.44884e-06	-1.44766e-06	-5.9884e-07	-6.76101e-07	-2.08974e-08	-5.04455e-06	-1.89924e-06	-9.78268e-07	7.51076e-07	3.40772e-07	8.48229e-11
3.54792e-08	-1.12324e-06	2.44982e-06	2.73306e-07	-2.58257e-06	-1.02173e-06	7.33685e-07	4.21855e-06	-6.22164e-07	-3.59938e-07	1.01221e-06	1.13684e-07	2.26117e-06	-1.10086e-07	-1.19418e-06	-2.19503e-06	-1.93762e-07	-3.90917e-07	-1.34198e-08	1.61828e-06	-1.44884e-06	-1.44766e-06	-5.9884e-07	-6.76101e-07	-2.08974e-08	-5.04455e-06	-1.89924e-06	-9.78268e-07	7.51076e-07	3.40772e-07	8.48229e-11
3.87776e-08	-1.12338e-06	2.46997e-06	5.59839e-07	-2.44896e-06	-1.00753e-06	7.3321e-07	4.2146e-06	-6.0807e-07	-3.59539e-07	1.01049e-06	1.12956e-07	2.26052e-06	-1.10454e-07	-1.19462e-06	-2.19512e-06	-1.938e-07	-2.5055e-07	-1.2733e-08	1.6255e-06	-1.44393e-06	-1.44327e-06	-7.25216e-07	-6.7609e-07	5.21605e-08	-4.6692e-06	-1.89908e-06	-9.79776e-07	7.67336e-07	3.41683e-07	8.08611e-11
2.54595e-08	-1.12323e-06	2.44984e-06	3.56854e-07	-2.52206e-06	-9.92346e-07	7.33448e-07	4.21773e-06	-6.42603e-07	-3.60421e-07	1.01155e-06	1.136e-07	2.26088e-06	-1.10319e-07	-1.19446e-06	-2.19522e-06	-1.93812e-07	-1.70845e-07	-4.41603e-08	1.62259e-06	-1.44793e-06	-1.44721e-06	-6.00458e-07	-6.76131e-07	8.7847e-09	-4.66863e-06	-1.89864e-06	-9.78095e-07	7.62146e-07	3.39405e-07	8.07765e-11
2.29555e-08	-1.12324e-06	2.45296e-06	4.18222e-07	-2.50893e-06	-9.95304e-07	7.33258e-07	4.21694e-06	-6.38168e-07	-3.60241e-07	1.00309e-06	1.1344e-07	2.26067e-06	-1.10236e-07	-1.19446e-06	-2.19527e-06	-1.93673e-07	-2.13466e-07	-3.80121e-08	1.62275e-06	-1.44722e-06	-7.6039e-07	-6.0824e-07	-6.76119e-07	1.18184e-08	-4.6934e-06	-1.89877e-06	-8.77234e-07	7.60464e-07	3.40075e-07	7.92991e-11
2.29758e-08	-1.12329e-06	2.4523e-06	4.02381e-07	-2.50209e-06	-1.00247e-06	7.33158e-07	4.21634e-06	-6.43594e-07	-3.60031e-07	1.01087e-06	1.13335e-07	2.26034e-06	-1.1015e-07	-1.19449e-06	-2.19516e-06	-1.93751e-07	-3.08834e-07	-2.34663e-08	1.62481e-06	-1.4466e-06	-4.61855e-07	-6.19156e-07	-6.7612e-07	8.54077e-09	-4.69335e-06	-1.89899e-06	-8.64932e-07	7.59769e-07	3.40678e-07	7.89588e-11
4.42638e-08	-1.12325e-06	2.45183e-06	4.20973e-07	-2.49238e-06	-9.99369e-07	2.49982e-07	4.23274e-06	-6.38569e-07	-7.10051e-07	1.01021e-06	1.13433e-07	2.26358e-06	-8.18526e-08	-7.88225e-07	-2.19683e-06	-1.9291e-07	-2.22452e-07	-4.23961e-08	1.62293e-06	-2.3682e-07	-7.0702e-07	-6.11384e-07	-6.76122e-07	1.13788e-08	-4.68901e-06	-1.89889e-06	-8.9458e-07	7.63279e-07	3.23816e-07	7.63545e-11
4.31142e-08	-1.12329e-06	2.43384e-06	4.18473e-07	-2.4033e-06	-1.00439e-06	5.79099e-07	4.2174e-06	-6.27448e-07	-3.92407e-07	1.01091e-06	1.16917e-07	2.26321e-06	-1.04689e-07	-8.34955e-07	-2.19597e-06	-1.93789e-07	-2.14176e-07	-3.38702e-08	1.62447e-06	-5.28182e-07	-6.99403e-07	-4.70162e-07	-6.76115e-07	1.07172e-08	-4.69408e-06	-1.88812e-06	-8.88345e-07	7.63175e-07	3.38775e-07	7.57602e-11
4.12586e-08	-1.12327e-06	2.45042e-06	4.20234e-07	-2.42226e-06	-1.00323e-06	3.93459e-07	4.2208e-06	-6.34019e-07	-3.72346e-07	1.01062e-06	1.15561e-07	2.2638e-06	-9.7042e-08	-8.34592e-07	-2.19589e-06	-1.93616e-07	-2.32677e-07	-3.71121e-08	1.62464e-06	-4.27106e-07	-6.89014e-07	-5.06698e-07	-6.76146e-07	8.24086e-09	-4.68906e-06	-1.89367e-06	-8.81577e-07	7.62987e-07	3.34966e-07	7.56648e-11
4.45438e-08	-1.12327e-06	2.45144e-06	4.27014e-07	-2.41854e-06	-1.00476e-06	4.29957e-07	4.22044e-06	-6.3506e-07	-3.7512e-07	1.01052e-06	1.13692e-07	2.2629e-06	-9.94413e-08	-8.3755e-07	-2.19671e-06	-1.93408e-07	-2.13172e-07	-3.91191e-08	1.62546e-06	-4.63453e-07	-6.53491e-07	-4.69604e-07	-6.76119e-07	1.0775e-08	-4.68319e-06	-1.89106e-06	-8.90227e-07	7.15394e-07	3.37725e-07	7.552e-11
4.28824e-08	-1.12328e-06	2.45052e-06	4.23445e-07	-2.40356e-06	-1.00446e-06	4.14828e-07	4.22044e-06	-6.33986e-07	-4.02914e-07	1.01049e-06	1.15323e-07	2.26269e-06	-9.45967e-08	-6.9682e-07	-2.19633e-06	-1.93595e-07	-2.16861e-07	-3.94688e-08	1.62476e-06	-4.79599e-07	-6.52431e-07	-5.21542e-07	-6.76124e-07	1.05023e-08	-4.68518e-06	-1.89147e-06	-8.77638e-07	7.00172e-07	3.37898e-07	7.5269e-11
4.22288e-08	-1.12045e-06	2.48296e-06	4.26527e-07	-2.28473e-06	-1.10091e-06	4.50242e-07	4.21999e-06	-6.36312e-07	-3.91179e-07	1.00201e-06	-2.82519e-08	7.22782e-07	-1.01371e-07	-6.99037e-07	-2.2002e-06	-1.93505e-07	-2.19218e-07	-3.69974e-08	1.62511e-06	-4.9638e-07	-6.48763e-07	-5.09871e-07	-6.76855e-07	9.82223e-09	-4.68252e-06	-1.89261e-06	-8.80069e-07	6.94704e-07	3.16554e-07	7.04509e-11
4.07909e-08	-1.12279e-06	2.46681e-06	4.2738e-07	-2.31501e-06	-1.04133e-06	4.40462e-07	4.22019e-06	-6.34584e-07	-4.02361e-07	1.00565e-06	-4.33806e-08	1.30683e-06	-1.02316e-07	-7.76458e-07	-2.19508e-06	-1.93566e-07	-2.19574e-07	-3.66513e-08	1.6783e-06	-5.07778e-07	-6.58628e-07	-5.02288e-07	-6.76277e-07	9.2653e-09	-3.66484e-06	-1.89227e-06	-8.86609e-07	6.83862e-07	3.18132e-07	6.3367e-11
3.8824e-08	-1.1217e-06	2.46128e-06	4.41181e-07	-2.33269e-06	-1.04482e-06	3.46161e-07	4.22686e-06	-6.34736e-07	-4.11461e-07	1.00414e-06	7.18118e-08	1.26423e-06	-1.00799e-07	-7.3027e-07	-6.90957e-07	-2.0058e-07	-2.18411e-07	-3.73774e-08	1.61836e-06	-4.99474e-07	-6.49612e-07	-5.03905e-07	-6.76085e-07	-1.23659e-08	-3.69431e-06	-1.89227e-06	-8.71526e-07	7.08782e-07	3.2732e-07	5.89251e-11
4.02566e-08	-1.12257e-06	2.48433e-06	4.26914e-07	-1.86702e-06	-1.05834e-06	4.0712e-07	4.22151e-06	-6.35908e-07	-2.73646e-07	9.91993e-07	1.93175e-08	1.20939e-06	-9.91393e-08	-7.79318e-07	-1.40879e-06	-1.94741e-07	-2.09776e-07	-3.56758e-08	1.43924e-06	-4.99992e-07	-6.4879e-07	-5.04464e-07	-6.76466e-07	-2.90141e-08	-3.61646e-06	-1.89269e-06	-8.84437e-07	7.29029e-07	3.26527e-07	5.73567e-11
3.9326e-08	-1.12494e-06	2.4736e-06	4.28495e-07	-1.82842e-06	-1.07264e-06	3.99036e-07	4.22163e-06	-6.3552e-07	-4.0192e-07	1.00249e-06	3.03124e-08	1.1032e-06	-9.96957e-08	-7.63828e-07	-1.05061e-07	-1.9377e-07	-2.18782e-07	-3.67814e-08	1.58567e-06	-5.01741e-07	-6.42754e-07	-5.01964e-07	-6.76311e-07	2.47334e-09	-3.58465e-06	-1.89234e-06	-8.82132e-07	7.27477e-07	3.24766e-07	5.52561e-11
3.99412e-08	-1.12457e-06	2.47487e-06	4.26987e-07	-2.0207e-06	-1.06172e-06	4.04602e-07	4.22515e-06	-6.35498e-07	-4.04207e-07	9.986e-07	3.12632e-08	1.08841e-06	-9.8334e-08	-7.56807e-07	-2.34505e-07	-1.96307e-07	-2.18273e-07	-3.68585e-08	1.45061e-06	-5.02141e-07	-6.47752e-07	-5.0069e-07	-6.76277e-07	-1.71392e-09	-3.51343e-06	-1.89238e-06	-8.83563e-07	7.28744e-07	3.21183e-07	5.50989e-11
3.95147e-08	-1.12441e-06	2.47773e-06	4.26539e-07	-1.91174e-06	-1.07189e-06	4.05598e-07	4.22594e-06	-6.3549e-07	-3.9688e-07	1.00177e-06	2.29056e-08	1.01549e-06	-9.91288e-08	-7.54482e-07	-4.63807e-07	-1.95427e-07	-2.18886e-07	-3.66276e-08	1.33377e-06	-4.92084e-07	-6.49904e-07	-5.27091e-07	-6.76384e-07	-2.21611e-08	-3.52461e-06	-1.89273e-06	-8.83863e-07	7.24192e-07	3.21337e-07	5.44855e-11
3.95468e-08	-1.12337e-06	2.47658e-06	4.28711e-07	-1.91819e-06	-1.07071e-06	4.04744e-07	4.22411e-06	-6.35676e-07	-3.96597e-07	1.00212e-06	6.76922e-08	1.08217e-06	-9.95672e-08	-7.42999e-07	-3.75355e-07	-1.94586e-07	-2.17675e-07	-3.63668e-08	1.33756e-06	-4.95335e-07	-6.49045e-07	-5.08333e-07	-6.57089e-07	-2.2888e-09	-3.50243e-06	-1.77186e-06	-8.84408e-07	7.22737e-07	3.28945e-07	5.39094e-11
3.94637e-08	-1.12372e-06	2.48607e-06	4.29034e-07	-1.98023e-06	-1.06534e-06	3.59147e-07	4.22502e-06	-6.33831e-07	-3.9923e-07	9.67154e-07	1.26327e-07	1.07065e-06	-9.89836e-08	-7.54917e-07	-3.47146e-07	-1.95499e-07	-2.17817e-07	-3.5699e-08	1.28979e-06	-4.952e-07	-4.85632e-07	-5.02269e-07	-6.55198e-07	-4.52411e-09	-2.63664e-07	-1.72943e-06	-9.19203e-07	6.97044e-07	4.04741e-07	4.14921e-11
3.94637e-08	-1.12372e-06	2.48607e-06	4.29034e-07	-1.98023e-06	-1.06534e-06	3.59147e-07	4.22502e-06	-6.33831e-07	-3.9923e-07	9.67154e-07	1.26327e-07	1.07065e-06	-9.89836e-08	-7.54917e-07	-3.47146e-07	-1.95499e-07	-2.17817e-07	-3.5699e-08	1.28979e-06	-4.952e-07	-4.85632e-07	-5.02269e-07	-6.55198e-07	-4.52411e-09	-2.63664e-07	-1.72943e-06	-9.19203e-07	6.97044e-07	4.04741e-07	4.14921e-11
3.95158e-08	-1.10285e-06	2.48172e-06	4.2912e-07	-1.7575e-06	-1.06688e-06	3.91932e-07	4.22469e-06	-6.34465e-07	-3.98909e-07	9.81697e-07	7.81092e-08	1.08117e-06	-9.90591e-08	-7.56437e-07	-3.68342e-07	-1.95359e-07	-2.17841e-07	-3.48841e-08	1.31131e-06	-4.97726e-07	-6.21552e-07	-5.04177e-07	-5.48248e-07	-2.15036e-09	-5.85386e-07	-1.74925e-06	-8.87267e-07	7.01736e-07	3.77301e-07	4.10275e-11
3.95134e-08	-1.1007e-06	2.48605e-06	4.29067e-07	-1.81505e-06	-1.06713e-06	3.64298e-07	4.22496e-06	-6.34385e-07	-3.98251e-07	9.87829e-07	9.19524e-08	1.07849e-06	-9.91219e-08	-7.53545e-07	-3.52087e-07	-1.9562e-07	-2.16036e-07	-3.47968e-08	1.29048e-06	-4.9535e-07	-5.26965e-07	-5.0231e-07	-4.81194e-07	-3.83644e-09	-3.42427e-07	-1.75163e-06	-9.07124e-07	7.032e-07	3.6057e-07	4.07952e-11
3.96977e-08	-1.05218e-06	2.02426e-06	4.2907e-07	-1.80614e-06	-1.06806e-06	3.68024e-07	4.22389e-06	-6.3462e-07	-3.98841e-07	9.85151e-07	7.75274e-08	1.08398e-06	-9.95086e-08	-7.58452e-07	-3.53688e-07	-1.96742e-07	-2.16943e-07	-3.24843e-08	1.29721e-06	-4.95593e-07	-7.62673e-08	-5.0385e-07	-5.5622e-07	-4.15938e-09	-3.58079e-07	-1.73291e-06	-9.12865e-07	6.9889e-07	3.81056e-07	3.8376e-11
2.70653e-08	-1.06177e-06	1.50037e-06	4.28995e-07	-1.80805e-06	-1.07365e-06	3.79057e-07	4.22477e-06	-6.21432e-07	-1.38532e-07	9.79796e-07	8.70666e-08	1.0755e-06	-9.91611e-08	-7.3418e-07	-3.54359e-07	-1.93211e-07	-2.14946e-07	-3.43e-08	1.26004e-06	-4.95872e-07	-5.71455e-07	-5.02974e-07	-5.58377e-07	-2.83708e-09	-5.05804e-07	-1.7511e-06	-9.03727e-07	6.98056e-07	3.75846e-07	3.67585e-11
6.39871e-08	-1.06462e-06	1.58582e-06	3.93409e-07	-1.76047e-06	-1.07527e-06	3.98155e-07	1.99913e-06	-6.11944e-07	1.02996e-07	8.68692e-07	9.16112e-08	1.07894e-06	-1.09402e-07	-8.26225e-07	-3.53358e-07	-1.9885e-07	-2.10188e-07	-3.46027e-08	7.06255e-07	-4.95964e-07	-5.78399e-07	-5.06397e-07	-5.27243e-07	-6.61292e-09	-4.57509e-07	-1.75725e-06	-9.04851e-07	6.97402e-07	3.45605e-07	2.17698e-11
2.88635e-07	-1.07282e-06	1.61927e-06	4.20931e-07	-1.75504e-06	-1.07498e-06	3.82561e-07	1.80812e-06	-6.10581e-07	-1.92219e-07	8.31495e-07	9.22338e-08	1.07917e-06	-1.01308e-07	-7.65598e-07	-3.54163e-07	-1.96496e-07	-2.1599e-07	-3.4341e-08	3.58961e-07	-4.96971e-07	-5.75618e-07	-5.04512e-07	-5.15293e-07	-2.41727e-08	-4.85161e-07	-1.75451e-06	-9.04352e-07	6.98182e-07	3.46295e-07	2.07342e-11
1.23946e-07	-1.06932e-06	1.62666e-06	4.13249e-07	-1.77905e-06	-1.07675e-06	4.02991e-07	1.72458e-06	-6.04295e-07	-1.47415e-07	8.47642e-07	1.07767e-07	1.07889e-06	-1.01135e-07	-7.76984e-07	-3.543e-07	-2.04294e-07	-2.09463e-07	-3.44048e-08	4.39983e-07	-4.96628e-07	-5.63558e-07	-5.04637e-07	-5.24837e-07	-1.27299e-08	-4.79459e-07	-1.74978e-06	-9.05057e-07	6.97702e-07	3.38641e-07	2.05442e-11
8.41468e-08	-1.07699e-06	1.62756e-06	4.03893e-07	-1.77866e-06	-1.08068e-06	4.04648e-07	1.68369e-06	-5.87204e-07	-1.17311e-07	4.49803e-07	1.14248e-07	1.07911e-06	-1.03865e-07	-7.68444e-07	-3.52864e-07	-2.08367e-07	-2.13549e-07	-3.41989e-08	5.13132e-07	-4.96395e-07	-5.61114e-07	-5.05785e-07	-5.30202e-07	-1.6341e-08	-4.02007e-07	-1.74982e-06	-9.06882e-07	6.97921e-07	3.12747e-07	1.98561e-11
1.65181e-07	-1.08298e-06	1.33841e-06	4.12849e-07	-1.77675e-06	-1.07948e-06	3.99921e-07	1.573e-06	-5.89972e-07	-1.01681e-07	3.98958e-07	9.55054e-08	1.0791e-06	-1.04029e-07	-7.76075e-07	-3.53028e-07	-1.96694e-07	-2.44851e-07	-3.44944e-08	5.96921e-07	-4.99498e-07	-5.71466e-07	-5.05585e-07	-5.19987e-07	-1.19619e-08	-4.60164e-07	-1.75381e-06	-9.07384e-07	6.97753e-07	3.30487e-07	1.88126e-11
1.19207e-07	-1.0784e-06	1.28107e-06	4.00446e-07	-1.77903e-06	-1.07898e-06	3.98253e-07	1.57516e-06	-5.96159e-07	-1.20906e-07	4.75071e-07	1.01507e-07	1.07925e-06	-1.0289e-07	-7.86388e-07	-3.46779e-07	-2.01581e-07	-2.3774e-07	-3.43956e-08	5.56643e-07	-4.99336e-07	-5.71466e-07	-5.05475e-07	-5.35585e-07	-1.87781e-08	-4.36112e-07	-1.75394e-06	-9.05899e-07	6.97844e-07	3.14037e-07	1.86671e-11
1.61797e-07	-1.08162e-06	1.35933e-06	4.05223e-07	-1.77598e-06	-1.07973e-06	4.01818e-07	1.64337e-06	-6.01029e-07	-1.30422e-07	2.65017e-07	1.25031e-08	7.30968e-07	-1.03039e-07	-7.84581e-07	-3.47373e-07	-2.00825e-07	-2.20797e-07	-3.43936e-08	4.50412e-07	-4.98382e-07	-5.72632e-07	-5.05446e-07	-5.29135e-07	-1.80693e-08	-4.43552e-07	-1.75404e-06	-9.05683e-07	6.97821e-07	3.30145e-07	1.82147e-11
1.64688e-07	-7.48941e-07	1.33414e-06	4.02344e-07	-1.77795e-06	-1.08214e-06	3.97626e-07	1.59417e-06	-6.07198e-07	-1.23292e-07	3.47933e-07	9.24358e-08	7.92085e-07	-1.03213e-07	-7.8857e-07	-3.48527e-07	-2.00161e-07	-2.29788e-07	-3.43878e-08	5.55149e-07	-4.98021e-07	-5.72325e-07	-5.05842e-07	-5.32161e-07	-1.77131e-08	-4.37516e-07	-1.75358e-06	-9.05856e-07	6.97836e-07	3.2039e-07	1.76502e-11
1.62721e-07	-7.34716e-07	1.31199e-06	4.04672e-07	-1.713e-06	-1.07955e-06	3.98385e-07	1.59532e-06	-6.03105e-07	-1.55355e-07	3.48193e-07	8.26183e-08	8.21516e-07	-1.03513e-07	-7.88428e-07	-3.49002e-07	-2.01131e-07	-2.25646e-07	-3.43798e-08	5.36254e-07	-4.97774e-07	-5.71699e-07	-7.56876e-08	-5.36283e-07	-2.20193e-08	-4.47043e-07	-1.75354e-06	-9.05992e-07	6.98909e-07	4.21608e-07	1.72102e-11
1.58309e-07	-8.55964e-07	9.58528e-07	2.68785e-07	-1.72256e-06	-1.0693e-06	3.98966e-07	1.47779e-06	-5.22789e-07	-1.17476e-07	3.70434e-07	4.74194e-08	7.97416e-07	-1.03354e-07	-7.87986e-07	-3.48972e-07	-2.01196e-07	-2.26185e-07	-3.40279e-08	5.78348e-07	-4.98221e-07	-5.57402e-07	-4.51217e-07	-5.3198e-07	-1.9634e-08	-4.42779e-07	-1.75392e-06	-9.0592e-07	6.98681e-07	3.28407e-07	1.61804e-11
1.54695e-07	-7.5895e-07	8.70075e-07	4.04847e-07	-1.693e-06	-1.08026e-06	3.99617e-07	1.50636e-06	-4.79034e-07	-1.28931e-07	3.69286e-07	7.75088e-08	7.92605e-07	-1.03311e-07	-7.87745e-07	-3.49258e-07	-2.01152e-07	-2.29385e-07	-3.4294e-08	5.5658e-07	-4.97394e-07	-5.72054e-07	-3.25741e-07	-5.32345e-07	-2.01616e-08	-4.41212e-07	-1.75376e-06	-9.06058e-07	6.98497e-07	3.26002e-07	1.58068e-11
1.5231e-07	-7.67005e-07	8.18867e-07	4.04967e-07	-1.69571e-06	-1.08245e-06	4.00416e-07	1.50659e-06	-4.96564e-07	-1.27961e-07	3.66617e-07	7.36122e-08	8.03384e-07	-1.03315e-07	-7.8775e-07	-3.49214e-07	-1.98246e-07	-2.28036e-07	-3.41069e-08	5.59675e-07	-4.95513e-07	-5.72035e-07	-3.10317e-07	-5.32675e-07	-1.95771e-08	-4.41806e-07	-1.75379e-06	-9.06036e-07	6.9859e-07	3.32189e-07	1.57738e-11
1.51861e-07	-7.95656e-07	7.75829e-07	3.99769e-07	-1.71072e-06	-1.08111e-06	4.00288e-07	1.47579e-06	-4.88222e-07	-1.26174e-07	3.72488e-07	5.96217e-08	7.9363e-07	-1.03306e-07	-7.88165e-07	-3.49274e-07	-1.90053e-07	-2.35901e-07	-3.41555e-08	5.63379e-07	-4.9581e-07	-5.68312e-07	-2.82137e-07	-5.32323e-07	-1.97243e-08	-4.41556e-07	-1.75396e-06	-9.06019e-07	6.98613e-07	3.29243e-07	1.56629e-11
1.59231e-07	-3.33054e-07	8.02454e-07	4.04533e-07	-1.69228e-06	-1.08337e-06	3.99854e-07	1.48547e-06	-5.25875e-07	-1.22764e-07	3.72365e-07	6.51036e-08	7.83595e-07	-1.03374e-07	-7.87636e-07	-3.48834e-07	-1.98795e-07	-2.27275e-07	-3.43462e-08	5.894e-07	-4.90952e-07	-5.68592e-07	-2.37873e-07	-3.91881e-07	-1.94834e-08	-4.44772e-07	-1.75395e-06	-9.06024e-07	7.07509e-07	2.45606e-07	1.50197e-11
1.58681e-07	-5.27115e-07	7.92854e-07	3.95097e-07	-1.70055e-06	-1.08597e-06	4.00377e-07	1.49238e-06	-5.15061e-07	-1.05861e-07	3.71719e-07	6.6982e-08	7.43789e-07	-1.23922e-07	-4.93274e-07	-3.47681e-07	-1.97977e-07	-2.39208e-07	-3.45696e-08	5.6433e-07	-4.91192e-07	-5.70725e-07	-3.0286e-07	-3.33936e-07	-1.96275e-08	-4.50861e-07	-1.75413e-06	-9.06017e-07	6.88662e-07	3.05787e-07	1.4754e-11
1.54922e-07	-5.01386e-07	7.97711e-07	3.98608e-07	-1.69528e-06	-1.08375e-06	4.00063e-07	1.48665e-06	-5.16903e-07	-1.24239e-07	1.48924e-07	6.36593e-08	7.88125e-07	-1.05237e-07	-3.61889e-07	-3.95771e-07	-1.98907e-07	-2.3993e-07	-3.28614e-08	5.87023e-07	-4.91483e-07	-5.71401e-07	-2.48427e-07	-3.32592e-07	-1.95738e-08	-4.25936e-07	-1.75402e-06	-9.06034e-07	5.47348e-07	2.62794e-07	1.43491e-11
1.6615e-07	-4.43491e-07	7.91425e-07	3.98518e-07	-1.69253e-06	-1.08473e-06	4.00156e-07	1.48749e-06	-5.13905e-07	-1.12093e-07	3.16075e-07	6.36172e-08	5.41986e-07	-1.02108e-07	-4.53576e-07	-3.20365e-07	-1.97783e-07	-2.42177e-07	-3.39177e-08	5.73432e-07	-4.92663e-07	-5.71578e-07	-2.83423e-07	-3.67462e-07	-1.96314e-08	-4.43777e-07	-1.754e-06	-9.06031e-07	5.91644e-07	2.86762e-07	1.41562e-11
1.70626e-07	-3.83488e-07	7.95005e-07	3.99935e-07	-1.69078e-06	-1.0841e-06	4.0007e-07	1.48827e-06	-5.14119e-07	-9.37863e-08	3.26672e-07	6.05626e-08	5.64476e-07	-1.02517e-07	-3.45381e-07	-3.19977e-07	-1.98275e-07	-2.48608e-07	-3.39766e-08	5.7407e-07	-4.9244e-07	-5.73765e-07	-2.51007e-07	-3.66515e-07	-1.3706e-08	-4.33601e-07	-1.75402e-06	-9.06038e-07	5.88898e-07	2.83151e-07	1.4025e-11
1.59629e-07	-4.26603e-07	7.96914e-07	1.94049e-07	-1.69761e-06	-1.08487e-06	4.00091e-07	1.48829e-06	-5.13389e-07	-1.01945e-07	2.55097e-07	6.35171e-08	5.96107e-07	-1.06905e-07	-2.77182e-07	-3.441e-07	-1.97934e-07	-2.44272e-07	-2.84749e-09	5.74775e-07	-4.92263e-07	-5.68507e-07	-2.57112e-07	-3.44987e-07	-2.03831e-08	-4.30008e-07	-1.75368e-06	-9.0596e-07	5.79281e-07	2.12988e-07	1.38614e-11
1.59851e-07	-2.19599e-07	7.97775e-07	1.73128e-07	-1.69124e-06	-1.08407e-06	4.00013e-07	1.49061e-06	-5.07158e-07	-1.06117e-07	2.91651e-07	6.33451e-08	5.8662e-07	-1.21467e-07	-2.06104e-07	-3.4935e-07	-1.94091e-07	-2.40889e-07	-2.33555e-08	5.804e-07	-4.9218e-07	-5.71233e-07	-2.57069e-07	-3.2433e-07	-2.23645e-08	-4.32701e-07	-1.75271e-06	-9.05828e-07	5.68842e-07	2.28427e-07	1.36675e-11
1.66305e-08	-4.43662e-07	7.96026e-07	2.00132e-07	-1.69452e-06	-8.84989e-07	3.99907e-07	1.48865e-06	-4.5064e-07	-1.10475e-07	1.43406e-07	6.394e-08	5.9385e-07	-1.61175e-07	-2.80976e-07	-3.40438e-07	1.19794e-09	-2.44153e-07	-1.07235e-08	5.73153e-07	-4.9228e-07	-5.54275e-07	-2.69567e-07	-3.25225e-07	-2.00902e-08	-4.38135e-07	-1.63735e-06	-8.25797e-07	5.66841e-07	2.68058e-07	1.27795e-11
8.22541e-08	-2.43897e-07	7.92709e-07	2.27983e-07	-1.6963e-06	-9.06362e-07	3.99385e-07	1.48859e-06	-4.10656e-07	-1.17338e-07	2.87893e-07	6.35333e-08	5.99654e-07	-1.36488e-07	-2.06826e-07	-3.41465e-07	-1.48473e-07	-2.45738e-07	-1.85932e-08	5.73917e-07	-4.9278e-07	-5.60358e-07	-2.72889e-07	-3.23949e-07	-9.16319e-09	-3.94686e-07	-1.54284e-06	-8.69114e-07	5.78064e-07	2.658e-07	1.24727e-11
4.79538e-08	-3.80399e-07	7.96036e-07	1.67985e-07	-1.69488e-06	-9.45921e-07	3.99745e-07	1.48953e-06	-4.44843e-07	-1.0253e-07	1.90991e-07	6.41867e-08	5.96834e-07	-1.44054e-07	-2.5087e-07	-3.41056e-07	-8.71451e-08	-2.63537e-07	-1.7645e-08	5.72637e-07	-4.9207e-07	-5.66014e-07	-1.61127e-07	-3.26957e-07	-2.07556e-08	-3.28876e-07	-1.57063e-06	-5.22901e-07	5.72306e-07	2.56267e-07	1.21027e-11
5.68374e-08	-3.5666e-07	7.95194e-07	1.97517e-07	-1.69457e-06	-9.2727e-07	3.99845e-07	1.48909e-06	-4.16141e-07	-1.06458e-07	2.30658e-07	6.35847e-08	5.9245e-07	-1.60563e-07	-2.63749e-07	-3.40186e-07	-5.92723e-08	-1.73338e-07	-1.64383e-08	5.74371e-07	-4.92539e-07	-5.83311e-07	-2.23538e-07	-3.26614e-07	-2.00211e-08	-3.61091e-07	-1.5575e-06	-4.88834e-07	5.71661e-07	2.51369e-07	1.2003e-11
7.64739e-08	-3.17871e-07	7.94824e-07	2.0734e-07	-1.64549e-06	-9.13867e-07	4.00265e-07	1.4891e-06	-4.30423e-07	-1.09662e-07	2.31529e-07	6.37393e-08	5.96716e-07	-1.41826e-07	-2.40889e-07	-3.41133e-07	-5.13766e-08	-2.5964e-07	-2.02938e-08	5.72509e-07	-4.91899e-07	-5.66444e-07	-2.01373e-07	-3.27152e-07	-1.91627e-08	-3.84944e-07	-1.55446e-06	-5.14308e-07	5.72217e-07	2.57505e-07	1.18394e-11
8.72954e-08	-3.286e-07	7.95296e-07	1.94311e-07	-1.69375e-06	-9.33389e-07	4.39101e-07	1.4891e-06	-4.02064e-07	-1.03993e-07	2.50092e-07	6.38356e-08	5.9654e-07	-1.27482e-07	-2.42241e-07	-3.42669e-07	-1.02147e-07	-2.37399e-07	-1.08913e-08	4.38613e-07	-4.90292e-07	-5.66962e-07	-2.65366e-07	-3.25489e-07	-4.14642e-08	-2.77744e-07	-1.55487e-06	-4.24561e-07	5.71475e-07	2.14541e-07	1.17702e-11
5.87784e-08	-3.13297e-07	7.95199e-07	2.12747e-07	-1.65541e-06	-9.29582e-07	4.04526e-07	1.48907e-06	-4.3448e-07	-1.05523e-07	2.39634e-07	4.03543e-08	5.9607e-07	-1.40047e-07	-2.48364e-07	-2.67686e-07	-8.23196e-08	-2.38522e-07	-1.55981e-08	4.87457e-07	-4.92048e-07	-5.67645e-07	-2.18709e-07	-3.25284e-07	-2.41828e-08	-3.12202e-07	-1.55311e-06	-4.78685e-07	5.72729e-07	2.52385e-07	1.16825e-11
5.7899e-08	-3.12254e-07	2.39373e-07	2.07867e-07	-1.65542e-06	-8.87633e-07	4.01613e-07	1.48802e-06	-4.30024e-07	-1.07935e-07	2.36172e-07	6.31344e-08	5.96547e-07	-1.42712e-07	-2.41698e-07	-3.41012e-07	-6.59776e-08	-2.40967e-07	-7.6442e-09	5.25868e-07	-4.92279e-07	-5.52416e-07	-6.2239e-08	-2.74939e-07	-2.65201e-08	-3.16536e-07	-1.27925e-06	-5.27902e-07	5.7255e-07	2.54423e-07	1.0287e-11
5.97089e-08	-3.13762e-07	5.8931e-07	2.03032e-07	-3.0106e-07	-9.08454e-07	4.02001e-07	1.49141e-06	-4.22827e-07	-1.07983e-07	2.42141e-07	6.26756e-08	9.94253e-08	-1.02628e-07	-2.41663e-07	-3.40803e-07	-6.90874e-08	-2.38972e-07	-1.02801e-08	5.24692e-07	-4.92279e-07	-5.50979e-07	-6.02966e-08	-2.96666e-07	-2.74948e-08	-3.22578e-07	-1.34093e-06	-5.19104e-07	5.3811e-07	2.52964e-07	7.74111e-12
6.03786e-08	-3.1478e-07	4.55009e-07	2.02704e-07	-3.08561e-07	-9.09523e-07	4.01553e-07	1.49049e-06	-4.22897e-07	-1.0797e-07	2.4196e-07	6.30116e-08	3.17345e-07	-1.05336e-07	-2.42141e-07	-3.3968e-07	-7.05027e-08	-2.38936e-07	-8.57982e-09	4.86974e-07	-4.9223e-07	-5.55872e-07	-7.556e-08	-3.08678e-07	-2.71847e-08	-3.18821e-07	-1.34224e-06	-5.04259e-07	5.6202e-07	2.53705e-07	7.685e-12
8.84474e-08	-3.13444e-07	2.68404e-07	1.23258e-07	-3.77887e-07	-9.11357e-07	4.02397e-07	6.08488e-07	-4.2559e-07	-1.07198e-07	2.38376e-07	6.33665e-08	4.9286e-07	-1.20274e-07	-2.423e-07	-3.35985e-07	-6.91758e-08	-2.36272e-07	5.51951e-09	5.28701e-07	-4.92136e-07	-5.57456e-07	-8.87073e-08	-2.98405e-07	-2.6191e-08	-3.22731e-07	-1.38606e-06	-4.93974e-07	5.51368e-07	2.78787e-07	6.02305e-12
8.61109e-08	-3.13425e-07	2.99365e-07	1.61672e-07	-5.04017e-07	-9.07055e-07	4.03002e-07	5.58039e-07	-4.24329e-07	-1.07475e-07	2.38445e-07	6.66491e-08	3.39852e-07	-1.01927e-07	-2.42791e-07	-3.37224e-07	-6.80312e-08	-2.39116e-07	-5.82117e-09	5.20042e-07	-4.75983e-07	-5.35799e-07	-1.0729e-07	-3.08535e-07	-2.62908e-08	-3.22315e-07	-1.35314e-06	-5.09099e-07	5.51662e-07	2.829e-07	5.85521e-12
7.66764e-08	-3.02873e-07	2.95865e-07	1.52926e-07	-4.22531e-07	-8.57252e-07	1.3218e-07	6.992e-07	-4.24601e-07	-1.07343e-07	2.38338e-07	6.49904e-08	3.3225e-07	-1.23665e-07	-2.4146e-07	-3.35765e-07	-9.81963e-08	-6.16324e-08	-4.20604e-09	5.21151e-07	-4.79925e-07	-5.34117e-07	-9.1939e-08	-3.0774e-07	-2.61075e-08	-3.24523e-07	-1.00758e-06	-5.05691e-07	5.48773e-07	2.58644e-07	4.82667e-12
8.23354e-08	-3.04411e-07	2.86961e-07	1.48339e-07	-4.61025e-07	-6.62723e-07	2.67175e-07	6.84691e-07	-4.24578e-07	-1.06388e-07	2.38327e-07	6.60311e-08	3.56414e-07	-1.22821e-07	-2.41502e-07	-3.33181e-07	-8.62176e-08	-1.13137e-07	-3.87649e-09	5.21241e-07	-4.76997e-07	-5.34956e-07	-8.33894e-08	-3.07764e-07	-2.68212e-08	-3.24394e-07	-1.08277e-06	-4.91011e-07	5.52284e-07	2.58267e-07	4.75839e-12
8.44409e-08	-3.07544e-07	2.87607e-07	1.54635e-07	-4.46149e-07	-6.04669e-07	1.85837e-07	6.54306e-07	-4.24973e-07	-1.0673e-07	2.38634e-07	6.53078e-08	4.01044e-07	-1.19883e-07	-2.42006e-07	-3.33596e-07	-8.80283e-08	-5.09312e-08	-5.8139e-09	5.23231e-07	-4.77346e-07	-5.33863e-07	-9.53021e-08	-3.07018e-07	-2.62235e-08	-3.24614e-07	-1.03509e-06	-4.92521e-07	5.51522e-07	2.58837e-07	4.52552e-12
8.34804e-08	-2.88213e-07	7.5112e-08	-4.01279e-08	-4.53779e-07	-5.95495e-07	2.17255e-07	6.1049e-07	-4.25034e-07	-1.06734e-07	2.38534e-07	6.68721e-08	4.06209e-07	-1.21107e-07	-2.42031e-07	-3.36369e-07	-7.84967e-08	-1.23877e-07	-3.69241e-09	5.28211e-07	-4.73296e-07	-5.33935e-07	-9.32019e-08	-3.07964e-07	-2.72419e-08	-3.24768e-07	-7.06846e-07	-4.8368e-07	5.55786e-07	2.59007e-07	3.81146e-12
8.50876e-08	-2.78422e-07	-1.42654e-08	1.30715e-08	-4.50299e-07	-5.67538e-07	2.02495e-07	6.03761e-07	-4.25859e-07	-1.06601e-07	2.38382e-07	6.93035e-08	4.06835e-07	-1.21886e-07	-2.38432e-07	-3.34958e-07	-7.79384e-08	-1.27217e-07	-4.80629e-09	5.25431e-07	-4.75796e-07	-5.35082e-07	-9.48913e-08	-2.90235e-07	-2.71836e-08	-3.24381e-07	-3.33215e-07	-4.67274e-07	5.56295e-07	2.56923e-07	3.33441e-12
9.0385e-08	-2.71364e-07	-8.74725e-08	-1.44548e-08	-4.5007e-07	-6.24839e-07	2.14879e-07	5.85566e-07	-4.25019e-07	-1.07043e-07	2.38484e-07	6.72353e-08	4.04682e-07	-1.22853e-07	-2.41024e-07	-3.35284e-07	-7.19317e-08	-1.16877e-07	-5.66157e-09	5.33563e-07	-4.75895e-07	-5.32798e-07	-9.34927e-08	-2.90139e-07	-2.64861e-08	-3.24411e-07	-2.36196e-07	-3.29345e-07	5.58823e-07	2.58233e-07	3.23058e-12
8.62702e-08	-2.68636e-07	5.95907e-08	4.60255e-08	-4.49113e-07	-6.15313e-07	2.04322e-07	5.99251e-07	-4.24974e-07	-1.06861e-07	2.38526e-07	6.79497e-08	4.06004e-07	-1.21471e-07	-2.39513e-07	-3.35118e-07	-8.17479e-08	-1.1368e-07	-4.72811e-09	5.27732e-07	-4.74999e-07	-5.34785e-07	-9.48429e-08	-2.94924e-07	-2.70288e-08	-3.24337e-07	-2.49113e-07	-2.96618e-07	5.57927e-07	2.57134e-07	3.20833e-12
8.60556e-08	-2.72227e-07	1.03386e-08	1.24566e-08	-4.45736e-07	-5.90013e-07	2.08077e-07	5.93912e-07	-4.25303e-07	-1.07045e-07	2.38494e-07	6.76288e-08	4.02199e-07	-1.22582e-07	-2.3967e-07	-3.35167e-07	-7.88902e-08	-1.1765e-07	-5.32813e-09	5.29789e-07	-4.75745e-07	-5.34804e-07	-9.44675e-08	-2.87591e-07	-2.66413e-08	-3.24376e-07	-2.55529e-07	-2.84334e-07	5.57235e-07	2.5781e-07	3.15876e-12
8.6802e-08	-2.73277e-07	3.23293e-08	2.05144e-08	-4.49507e-07	-5.98612e-07	2.03316e-07	5.91087e-07	-4.24782e-07	-1.06866e-07	2.39051e-07	6.73882e-08	4.01166e-07	-1.22697e-07	-2.39777e-07	-3.34847e-07	-8.15539e-08	-1.12781e-07	-5.19805e-09	5.27289e-07	-4.756e-07	-5.34598e-07	-9.44324e-08	-2.93005e-07	-2.67658e-08	-1.52673e-07	-2.71927e-07	-2.85471e-07	5.56565e-07	2.57881e-07	3.09387e-12
9.38989e-08	-2.7347e-07	3.10645e-08	1.94142e-08	-4.48242e-07	-5.97617e-07	1.8892e-07	3.8575e-07	-4.2496e-07	-1.11101e-07	2.38537e-07	6.42892e-08	4.0291e-07	5.1408e-08	-2.3996e-07	-3.35567e-07	-7.97217e-08	-1.20392e-07	-5.88778e-09	5.28819e-07	-4.76807e-07	-5.50883e-07	-9.43737e-08	-2.82382e-07	3.05027e-09	-2.69458e-07	-2.68522e-07	-2.93599e-07	5.66536e-07	2.577e-07	2.95493e-12
8.62584e-08	-2.71709e-07	2.97761e-08	2.95752e-08	-4.48346e-07	-5.97421e-07	2.08537e-07	4.16322e-07	-4.25065e-07	-1.08783e-07	2.39082e-07	5.39645e-08	4.00687e-07	-1.222e-07	-2.41793e-07	-3.3491e-07	-8.01681e-08	-1.16453e-07	-5.14689e-09	5.28685e-07	-4.76257e-07	-5.34775e-07	-9.43857e-08	-2.9276e-07	-2.33701e-08	-1.64276e-07	-2.67737e-07	-2.63301e-07	5.57259e-07	2.5762e-07	2.90886e-12
8.7695e-08	-2.70776e-07	1.93452e-08	2.20874e-08	-4.48498e-07	-5.99168e-07	2.07851e-07	4.38432e-07	-4.25043e-07	-1.07288e-07	2.39097e-07	6.21649e-08	4.01295e-07	-7.34206e-08	-2.47781e-07	-3.34982e-07	-8.0303e-08	-1.16141e-07	-5.23376e-09	5.28214e-07	-4.75996e-07	-5.34953e-07	-4.05784e-08	-2.90334e-07	-1.90596e-08	-1.63295e-07	-2.63126e-07	-2.64348e-07	2.0561e-07	2.57628e-07	2.64314e-12
9.11102e-08	-2.71187e-07	2.48115e-08	2.57606e-08	-4.4864e-07	-5.99896e-07	2.03947e-07	4.20352e-07	-4.25031e-07	-1.08388e-07	2.38957e-07	6.14456e-08	4.01753e-07	-1.22219e-07	-1.62326e-07	-3.35026e-07	-8.01935e-08	-4.55581e-08	-5.14642e-09	5.29074e-07	-4.76239e-07	-5.34707e-07	-5.34475e-08	-2.88763e-07	-1.47888e-08	-1.78295e-07	-2.6749e-07	-2.74152e-07	2.28494e-07	2.57549e-07	2.61544e-12
9.55333e-08	-2.71072e-07	2.88198e-08	2.77748e-08	-4.48149e-07	-6.00045e-07	2.07844e-07	4.23893e-07	-4.25066e-07	-1.07903e-07	2.3891e-07	6.18929e-08	4.0208e-07	-1.22213e-07	-1.45385e-07	-3.35071e-07	-8.03492e-08	-5.38708e-08	-5.13563e-09	5.29449e-07	-4.76171e-07	-5.3476e-07	-6.70193e-08	-2.90735e-07	-2.25736e-08	-1.69332e-07	-2.68404e-07	-2.6338e-07	1.99482e-07	2.57579e-07	2.59939e-12
9.13654e-08	-2.6908e-07	2.53788e-08	2.71371e-08	-4.47911e-07	-6.00228e-07	2.06901e-07	4.23093e-07	-4.25049e-07	-4.33505e-08	2.38949e-07	5.87048e-08	4.01752e-07	-1.21114e-07	-1.46173e-07	-3.35077e-07	-8.033e-08	-7.44919e-08	-5.15125e-09	5.29357e-07	-4.76238e-07	-5.34758e-07	-6.2752e-08	-2.90221e-07	-1.15987e-08	-1.70939e-07	-2.66689e-07	-2.67512e-07	2.16445e-07	2.45697e-07	2.59009e-12
9.50692e-08	-2.08841e-07	2.78153e-08	2.48532e-08	-4.48427e-07	-6.00003e-07	1.39447e-07	4.2298e-07	-4.25559e-07	-1.04249e-07	2.39024e-07	5.88906e-08	4.01434e-07	-1.16454e-07	-1.49728e-07	-3.33088e-07	-8.01819e-08	-7.17446e-08	2.00805e-08	5.29224e-07	-2.46518e-07	-5.34713e-07	-7.6755e-08	-2.90338e-07	-1.67657e-08	-1.87903e-07	-2.67813e-07	-2.71634e-07	2.30592e-07	2.58745e-07	2.40429e-12
9.69257e-08	-2.18407e-07	2.75305e-08	2.55177e-08	-3.99616e-07	-5.99995e-07	1.48874e-07	4.25774e-07	-4.25662e-07	-1.04407e-07	2.39024e-07	6.00306e-08	4.01363e-07	-1.16595e-07	-1.49928e-07	-3.33076e-07	6.98119e-08	-9.30258e-08	1.88022e-08	5.28398e-07	-2.99727e-07	-5.34756e-07	-7.47417e-08	-1.94992e-07	-1.81033e-08	-1.86301e-07	-2.67136e-07	-1.91036e-07	2.33822e-07	2.60283e-07	2.32038e-12
8.81984e-08	-2.63494e-07	2.94951e-08	2.56184e-08	-4.14512e-07	-5.52112e-07	1.83864e-07	4.22509e-07	-4.25135e-07	-1.01757e-07	2.36736e-07	6.0017e-08	4.01585e-07	-1.16958e-07	-1.21138e-07	-2.66971e-07	-2.86166e-10	-7.33869e-08	5.48454e-09	5.27557e-07	-2.94612e-07	-5.34748e-07	-7.40223e-08	-2.55587e-07	-1.49e-08	-1.71608e-07	-2.59307e-07	-2.29335e-07	2.01396e-07	2.57652e-07	2.26308e-12
9.06117e-08	-2.33867e-07	2.73966e-08	2.60247e-08	-4.14652e-07	-5.70663e-07	1.55517e-07	4.2317e-07	-4.25351e-07	-1.00105e-07	2.38946e-07	6.00211e-08	4.01575e-07	-1.16378e-07	-1.33078e-07	-2.54991e-07	-8.75127e-09	-8.24345e-08	1.43205e-08	5.28406e-07	-2.92283e-07	-5.34733e-07	-7.4653e-08	-2.32186e-07	-1.65128e-08	-1.77423e-07	-2.65631e-07	-1.76044e-07	2.18335e-07	2.5847e-07	2.23928e-12
9.41979e-08	-2.30005e-07	3.0712e-08	2.56199e-08	-4.14432e-07	-5.65793e-07	1.64747e-07	4.23553e-07	-4.24062e-07	-1.01237e-07	2.38256e-07	5.99564e-08	4.01586e-07	-1.1625e-07	-1.32966e-07	-2.67741e-07	3.45063e-09	-8.13211e-08	1.56998e-08	2.53753e-07	-2.94454e-07	-5.34737e-07	-7.43098e-08	-2.25214e-07	-1.74873e-08	-1.80253e-07	-2.66759e-07	-2.10934e-07	2.08577e-07	2.5835e-07	2.03523e-12
9.3849e-08	-2.32404e-07	2.90389e-08	2.56789e-08	-4.09332e-07	-5.7137e-07	1.68396e-07	4.22968e-07	-4.25416e-07	-1.02031e-07	2.38154e-07	6.02531e-08	4.01581e-07	-1.16635e-07	-1.33444e-07	-2.28872e-07	1.32485e-08	-8.29926e-08	1.43277e-08	1.55792e-07	-2.93625e-07	-5.34745e-07	-7.4919e-08	-2.37611e-07	-1.58708e-08	-1.79255e-07	-2.61708e-07	-1.89216e-07	2.11942e-07	2.5812e-07	1.9764e-12
9.39468e-08	-2.37956e-07	2.9657e-08	2.58022e-08	-4.0756e-07	-5.74542e-07	1.67182e-07	4.21385e-07	-2.29412e-07	-1.04669e-07	2.3822e-07	6.02297e-08	4.02309e-07	-1.16735e-07	-1.3333e-07	-2.44115e-07	1.42685e-08	-8.26642e-08	1.59805e-08	1.81734e-07	-2.95213e-07	-5.34744e-07	-7.42529e-08	-2.32407e-07	-1.67697e-08	-1.7844e-07	-2.63064e-07	-2.06587e-07	2.13998e-07	2.57728e-07	1.87469e-12
9.48112e-08	-2.34114e-07	3.53234e-08	2.74375e-08	-4.04072e-07	-5.73336e-07	1.66799e-07	2.17159e-07	-2.61316e-07	-1.04711e-07	2.3828e-07	6.04041e-08	4.02026e-07	-1.16766e-07	-1.36233e-07	-2.29048e-07	5.27193e-09	-8.21688e-08	1.69011e-08	1.63076e-07	-2.93014e-07	-5.34746e-07	-7.39591e-08	-2.25748e-07	-2.04946e-08	-1.79661e-07	-2.64268e-07	-2.11054e-07	2.14022e-07	2.57958e-07	1.74005e-12
9.39693e-08	-2.35657e-07	3.46852e-08	3.17596e-08	-4.07439e-07	-5.71179e-07	1.66733e-07	1.82834e-07	-2.46113e-07	-1.04152e-07	2.38117e-07	6.05735e-08	4.01938e-07	-1.16426e-07	-1.35002e-07	-2.04419e-07	6.22121e-09	-8.05626e-08	1.71083e-08	1.91615e-07	-2.94188e-07	-4.64127e-07	-7.38697e-08	-2.28231e-07	-1.88037e-08	-1.80951e-07	-2.59876e-07	-2.07937e-07	2.13272e-07	2.57798e-07	1.64583e-12
9.40826e-08	-2.35458e-07	3.46939e-08	3.06733e-08	-4.07362e-07	-5.71482e-07	1.65955e-07	2.00874e-07	-2.55065e-07	-1.04888e-07	2.38079e-07	6.04959e-08	4.0197e-07	-1.16453e-07	-1.3591e-07	-2.06358e-07	5.83803e-09	-8.05645e-08	1.73072e-08	2.02539e-07	-2.94338e-07	-4.38358e-07	-7.38981e-08	-2.29823e-07	-1.88236e-08	-1.81038e-07	-2.53928e-07	-2.13131e-07	2.13047e-07	2.578e-07	1.63926e-12
9.38253e-08	-2.34934e-07	3.46006e-08	2.85839e-08	-4.07193e-07	-5.72136e-07	1.66949e-07	1.88024e-07	-1.72142e-07	-1.04199e-07	2.37575e-07	6.05247e-08	4.02212e-07	-1.1662e-07	-1.35726e-07	-2.20106e-07	6.34649e-09	-8.03956e-08	1.95204e-08	1.93971e-07	-2.93775e-07	-4.48878e-07	-7.83466e-08	-2.29357e-07	-2.00507e-08	-1.77298e-07	-2.51188e-07	-2.15152e-07	2.0466e-07	2.57936e-07	1.60591e-12
9.38866e-08	-2.3473e-07	3.47409e-08	2.83612e-08	-4.07152e-07	-5.71745e-07	1.23848e-07	1.87005e-07	-1.84893e-07	-1.04261e-07	2.37475e-07	6.0543e-08	4.02212e-07	-1.16574e-07	-1.35646e-07	-2.19109e-07	6.24475e-09	-8.03289e-08	1.88444e-08	1.93708e-07	-2.93926e-07	-4.53255e-07	-7.90451e-08	-2.29393e-07	-1.93675e-08	-1.78259e-07	-2.45371e-07	-2.13266e-07	2.06927e-07	2.57894e-07	1.59803e-12
9.47416e-08	-1.93638e-07	3.54461e-08	2.98167e-08	-4.07582e-07	-1.46084e-07	1.2972e-07	1.92463e-07	-2.13023e-07	-1.04291e-07	2.37498e-07	6.12811e-08	4.02296e-07	-1.16485e-07	-1.46909e-07	-2.07337e-07	6.34625e-09	-8.04251e-08	1.7441e-08	2.02262e-07	-2.94699e-07	-4.576e-07	-7.7101e-08	-2.28289e-07	-5.41198e-08	-1.82363e-07	-2.49577e-07	-2.07957e-07	2.08402e-07	2.4075e-07	1.29149e-12
9.43539e-08	-1.98745e-07	3.48889e-08	2.97786e-08	-4.0758e-07	-2.22706e-07	1.36816e-07	1.88401e-07	-1.86175e-07	-1.04361e-07	1.85987e-07	6.05925e-08	4.02167e-07	-1.16501e-07	-1.41465e-07	-2.1103e-07	6.29559e-09	-8.0612e-08	1.74858e-08	2.00156e-07	-2.94338e-07	-4.57279e-07	-7.5801e-08	-2.28461e-07	-2.34215e-08	-1.79672e-07	-2.53363e-07	-2.08702e-07	1.63571e-07	2.48011e-07	1.27354e-12
9.22549e-08	-2.00331e-07	3.50948e-08	2.96568e-08	-4.06334e-07	-2.21639e-07	1.28594e-07	1.87827e-07	-1.9073e-07	-1.04144e-07	1.56399e-07	6.11369e-08	4.02027e-07	-1.01183e-07	-1.39731e-07	-2.11103e-07	5.8166e-09	-8.04953e-08	1.81477e-08	2.00564e-07	-2.94253e-07	-4.61118e-07	-7.97754e-08	-2.23995e-07	-5.06792e-08	-1.80443e-07	-2.50784e-07	-2.08846e-07	2.09068e-07	5.28333e-08	1.21914e-12
9.32816e-08	-1.98691e-07	3.54413e-08	2.96251e-08	-4.06564e-07	-1.70352e-07	1.29489e-07	1.86564e-07	-1.8982e-07	-1.04032e-07	1.5876e-07	6.11147e-08	4.02099e-07	-1.12151e-07	-1.41595e-07	-2.08338e-07	6.10065e-09	-8.04957e-08	1.78076e-08	1.99597e-07	-2.9439e-07	-4.63023e-07	-7.794e-08	-2.27211e-07	-5.82502e-08	-1.81502e-07	-2.49758e-07	-2.07321e-07	2.09036e-07	3.87437e-08	1.20203e-12
8.78751e-08	-2.00516e-07	3.52932e-08	2.8232e-08	-4.04912e-07	-1.81106e-07	1.2634e-07	1.8224e-07	-1.93422e-07	-1.04041e-07	1.64667e-07	6.10988e-08	4.02142e-07	-1.06217e-07	-1.40767e-07	-2.08855e-07	5.95606e-09	-8.04993e-08	1.5749e-08	1.84088e-07	-2.94243e-07	-4.5901e-07	-7.77057e-08	-2.27439e-07	-3.62728e-08	-1.81533e-07	-2.50456e-07	-2.07549e-07	2.02724e-07	5.23558e-08	1.19102e-12
9.34016e-08	-2.0407e-07	3.53177e-08	2.81692e-08	-3.9872e-07	-1.80903e-07	1.31221e-07	1.84079e-07	-1.91873e-07	-1.04089e-07	1.74496e-07	6.19964e-08	4.0188e-07	-1.07404e-07	-1.4254e-07	-2.08904e-07	5.97303e-09	-8.0524e-08	1.31812e-08	1.82482e-07	-2.84071e-07	-4.61951e-07	-7.74155e-08	-2.28029e-07	-5.65879e-08	-1.81523e-07	-1.56991e-07	-2.06298e-07	1.90741e-07	5.23014e-08	1.14871e-12
8.68423e-08	-2.03418e-07	3.52754e-08	2.8341e-08	-4.00778e-07	-1.83668e-07	1.29347e-07	1.84888e-07	-1.91767e-07	-1.04044e-07	1.73393e-07	6.1822e-08	4.02036e-07	-1.07551e-07	-1.41762e-07	-2.08922e-07	5.95234e-09	-8.04941e-08	1.45886e-08	1.68825e-07	-2.86415e-07	-4.5778e-07	-7.7369e-08	-2.26453e-07	-5.16253e-08	-1.82051e-07	-1.61847e-07	-2.07564e-07	1.91236e-07	5.48854e-08	1.14343e-12
8.742e-08	-2.03017e-07	3.53125e-08	2.8311e-08	-4.01012e-07	-1.82767e-07	1.29295e-07	1.8381e-07	-1.91871e-07	-1.04075e-07	1.73807e-07	6.16923e-08	4.02013e-07	-1.06675e-07	-1.41125e-07	-2.09269e-07	5.85013e-09	-8.05057e-08	1.42727e-08	1.55796e-07	-2.87066e-07	-4.53493e-07	-7.71889e-08	-2.26595e-07	-5.41658e-08	-1.82182e-07	-1.62753e-07	-2.07451e-07	1.94998e-07	5.41943e-08	1.13696e-12
8.91306e-08	-2.03688e-07	3.52945e-08	3.15696e-08	-4.00967e-07	-1.84572e-07	1.30204e-07	1.83839e-07	-1.92097e-07	-1.04067e-07	1.69534e-07	5.7885e-08	4.02e-07	-1.07172e-07	-1.41786e-07	-1.73775e-07	5.85207e-09	-7.06843e-08	1.4736e-08	1.61564e-07	-2.85825e-07	-4.53393e-07	-7.38381e-09	-2.27548e-07	-5.12774e-08	-1.5891e-07	-1.66219e-07	-1.96738e-07	1.8247e-07	6.00348e-08	1.10204e-12
8.91331e-08	-2.03688e-07	3.52946e-08	3.15708e-08	-4.01091e-07	-1.84571e-07	1.30179e-07	1.83838e-07	-1.92097e-07	-1.04067e-07	1.69552e-07	5.78626e-08	4.01999e-07	-1.07179e-07	-1.41786e-07	-1.73988e-07	5.85386e-09	-7.06642e-08	1.47228e-08	1.61629e-07	-2.85814e-07	-4.53016e-07	-6.39245e-09	-2.27547e-07	-5.14797e-08	-1.59239e-07	-1.66223e-07	-1.96629e-07	1.8247e-07	5.97819e-08	1.10192e-12
8.78059e-08	-2.03624e-07	3.52872e-08	2.91992e-08	-1.57312e-07	-1.83794e-07	1.29998e-07	1.83513e-07	-1.92722e-07	-1.02956e-07	1.69913e-07	6.76081e-08	4.02015e-07	-1.10795e-07	-1.43583e-07	-1.82259e-07	5.858e-09	-6.81604e-08	1.46297e-08	1.64834e-07	-2.86313e-07	-4.52941e-07	2.38063e-09	-2.27805e-07	-5.08809e-08	-1.01226e-07	-1.67206e-07	-1.85608e-07	1.86184e-07	6.01866e-08	9.5391e-13
8.9292e-08	-2.03651e-07	3.52949e-08	3.01923e-08	-7.07395e-08	-1.8398e-07	1.30084e-07	1.83772e-07	-1.92098e-07	-1.04067e-07	1.70728e-07	6.24037e-08	4.02003e-07	-1.07139e-07	-1.42467e-07	-1.74372e-07	5.84925e-09	-6.96241e-08	1.46733e-08	1.61266e-07	-2.86365e-07	-4.53089e-07	-1.11334e-08	-2.27535e-07	-5.18771e-08	-1.28639e-07	-1.66241e-07	-1.25782e-07	1.81212e-07	5.86269e-08	9.14977e-13
8.90427e-08	-2.04e-07	3.53006e-08	2.92089e-08	-9.17936e-08	-1.83947e-07	1.29974e-07	1.83563e-07	-1.93135e-07	-1.04065e-07	1.70443e-07	5.88833e-08	4.02013e-07	-1.07063e-07	-1.4197e-07	-1.7419e-07	6.27212e-09	-7.013e-08	1.46534e-08	1.59064e-07	-2.86275e-07	-4.53172e-07	-4.47527e-09	-9.13614e-08	-5.16985e-08	-1.41696e-07	-1.68474e-07	-1.14367e-07	1.82671e-07	5.84815e-08	8.7588e-13
8.92982e-08	-2.03828e-07	3.52998e-08	3.02771e-08	-7.95201e-08	-1.83813e-07	1.29846e-07	1.82878e-07	-1.94137e-07	-1.04059e-07	1.70608e-07	6.16423e-08	4.02008e-07	-1.07054e-07	-1.46012e-07	-1.76485e-07	6.58001e-09	-7.0199e-08	1.47123e-08	1.59396e-07	-2.86187e-07	-4.5314e-07	-1.06261e-08	-9.91098e-08	-5.19122e-08	-1.10829e-07	-1.67379e-07	-1.16235e-07	1.81763e-07	5.79321e-08	8.69727e-13
8.93644e-08	-2.03725e-07	3.52971e-08	3.07582e-08	-7.04127e-08	-1.83817e-07	1.29929e-07	1.83018e-07	-1.93879e-07	-1.04025e-07	1.70586e-07	6.0209e-08	4.01932e-07	-1.07042e-07	-1.44164e-07	-1.76953e-07	6.12544e-09	-7.02619e-08	1.46965e-08	1.59495e-07	-2.86193e-07	-4.53165e-07	-4.38011e-10	-9.59222e-08	-5.18509e-08	-1.13946e-07	-1.68104e-07	-1.01853e-07	1.81706e-07	5.79617e-08	8.6482e-13
8.92672e-08	-2.03827e-07	3.52947e-08	3.03025e-08	-5.09783e-08	-1.83849e-07	1.29921e-07	1.82676e-07	-1.93733e-07	-1.04036e-07	1.70574e-07	6.01668e-08	4.01992e-07	-1.07052e-07	-1.43722e-07	-1.76346e-07	6.40363e-09	-7.02218e-08	1.46998e-08	1.5939e-07	-2.86211e-07	-4.53166e-07	-5.6764e-09	-9.39461e-08	-5.17723e-08	-1.09841e-07	-1.67917e-07	-1.10926e-07	1.81937e-07	5.83206e-08	8.62687e-13
8.9278e-08	-2.03793e-07	3.5295e-08	3.02285e-08	-4.95364e-08	-1.83771e-07	1.29919e-07	1.81443e-07	-1.93852e-07	-1.04035e-07	1.70808e-07	6.22194e-08	4.0198e-07	-1.06984e-07	-1.43388e-07	-1.76141e-07	6.21055e-09	-7.01968e-08	1.46859e-08	1.601e-07	-2.86204e-07	-4.53149e-07	-4.69563e-09	-9.57137e-08	-5.18391e-08	-1.12268e-07	-1.67841e-07	-1.0726e-07	1.82037e-07	5.80971e-08	8.62489e-13
8.92069e-08	-2.03807e-07	3.52972e-08	2.58062e-08	-5.21033e-08	-1.83843e-07	1.29931e-07	1.82324e-07	-1.94008e-07	-1.03684e-07	1.70585e-07	6.13446e-08	4.01764e-07	-1.0703e-07	-1.43849e-07	-1.75878e-07	5.98386e-09	-7.0246e-08	1.45315e-08	1.59792e-07	-2.86601e-07	-1.94548e-07	-5.40236e-09	-1.00081e-07	-5.18241e-08	-1.10519e-07	-1.67629e-07	-1.1157e-07	1.81772e-07	5.82755e-08	6.96426e-13
8.92252e-08	-2.03791e-07	3.5294e-08	2.95946e-08	-5.41995e-08	-1.83829e-07	1.29926e-07	1.77452e-07	-1.93732e-07	-1.03351e-07	1.70621e-07	6.13285e-08	4.01505e-07	-1.07016e-07	-1.43494e-07	-1.76309e-07	6.25515e-09	-7.01969e-08	1.46108e-08	1.59872e-07	-2.86219e-07	-5.49656e-09	-6.02231e-09	-9.78183e-08	-5.19757e-08	-1.12356e-07	-1.67857e-07	-1.0796e-07	1.81878e-07	5.70849e-08	6.55925e-13
8.93038e-08	-2.03803e-07	3.52454e-08	2.97361e-08	-5.25049e-08	-1.84553e-07	1.29924e-07	1.78082e-07	-1.93851e-07	-1.03579e-07	1.70584e-07	6.11577e-08	4.01646e-07	-1.07025e-07	-1.43669e-07	-1.7628e-07	8.68117e-09	-7.0838e-08	1.46529e-08	9.1181e-08	-2.59183e-07	-3.88129e-08	-6.02584e-09	-9.72764e-08	-5.13586e-08	-1.11891e-07	-1.67745e-07	-1.07671e-07	1.8188e-07	5.81337e-08	6.25835e-13
8.90154e-08	-2.03798e-07	3.50325e-08	2.99873e-08	-5.17604e-08	-1.83907e-07	1.2991e-07	1.78824e-07	-1.93794e-07	-1.03528e-07	1.70625e-07	5.99192e-08	4.01352e-07	-1.07018e-07	-1.43577e-07	-1.76086e-07	2.192e-08	-7.0315e-08	1.48262e-08	8.27443e-08	-2.48617e-07	-4.49248e-08	-6.00775e-09	-9.67747e-08	-5.17641e-08	-1.1183e-07	-1.67697e-07	-1.07765e-07	1.81875e-07	5.43465e-08	6.18747e-13
7.91343e-08	-2.03799e-07	3.50686e-08	2.99607e-08	-5.17829e-08	-1.8402e-07	1.29915e-07	1.78973e-07	-1.93767e-07	-1.03522e-07	1.70616e-07	5.94283e-08	4.01413e-07	-1.07018e-07	-1.43551e-07	-1.76085e-07	2.01797e-08	-7.03049e-08	1.46773e-08	8.63879e-08	-2.48822e-07	-4.95557e-08	-6.06817e-09	-9.67339e-08	-5.17596e-08	-1.11827e-07	-1.67684e-07	-1.07986e-07	1.81902e-07	5.46872e-08	6.18312e-13
7.20746e-08	-2.038e-07	3.51189e-08	2.99856e-08	-5.22176e-08	-1.83992e-07	1.29911e-07	1.79653e-07	-1.93765e-07	-1.03451e-07	1.70608e-07	5.99253e-08	4.01425e-07	-1.07021e-07	-1.43597e-07	-1.7616e-07	1.77477e-08	-7.08293e-08	1.47773e-08	8.58488e-08	-2.49233e-07	-3.81366e-08	-5.97032e-09	-9.6614e-08	-5.16967e-08	-1.11682e-07	-1.6774e-07	-1.07894e-07	1.81888e-07	5.63608e-08	6.16831e-13
6.51204e-08	-2.038e-07	3.51336e-08	2.98591e-08	-5.18914e-08	-1.84018e-07	1.29913e-07	1.79409e-07	-1.93742e-07	-1.03494e-07	1.70611e-07	5.99821e-08	4.01428e-07	-1.07019e-07	-1.43575e-07	-1.76121e-07	1.57524e-08	-7.12621e-08	1.47154e-08	8.53727e-08	-2.49608e-07	-3.70244e-08	-6.19338e-09	-9.67743e-08	-5.16467e-08	-1.11781e-07	-1.6769e-07	-1.07942e-07	1.81915e-07	5.59393e-08	6.1577e-13
7.07635e-08	-2.03803e-07	3.51262e-08	2.99615e-08	-5.21108e-08	-1.55868e-07	9.30141e-08	1.79187e-07	-1.93681e-07	-1.03573e-07	1.70614e-07	5.35992e-08	4.01423e-07	-1.07052e-07	-1.42044e-07	-1.76071e-07	1.44934e-08	-7.03938e-08	1.1675e-08	3.7834e-08	-2.49263e-07	-2.77351e-08	-5.93324e-09	-9.65638e-08	-5.16681e-08	-1.11565e-07	-1.67717e-07	-1.07859e-07	1.81891e-07	5.51152e-08	5.9044e-13
6.9502e-08	-2.03801e-07	3.51325e-08	2.99649e-08	-5.19554e-08	-6.01375e-08	7.35632e-08	1.791e-07	-1.93669e-07	-1.03557e-07	1.70613e-07	5.80649e-08	4.01397e-07	-1.06965e-07	-1.4332e-07	-1.76059e-07	1.30772e-08	-7.01103e-08	1.1766e-08	6.67925e-08	-2.49418e-07	-3.96708e-08	-6.01714e-09	-9.66916e-08	-5.39286e-08	-1.11819e-07	-1.67683e-07	-1.07898e-07	1.81887e-07	5.53541e-08	5.71286e-13
6.72843e-08	-2.03803e-07	3.51257e-08	2.99607e-08	-5.19126e-08	-4.15317e-08	9.19372e-08	1.79091e-07	-1.93755e-07	-1.03548e-07	1.69788e-07	5.5586e-08	4.01415e-07	-1.04858e-07	-1.41718e-07	-1.76064e-07	1.25588e-08	-7.03346e-08	9.31557e-09	4.07679e-08	-2.49477e-07	-3.066e-08	-5.99779e-09	-9.67321e-08	-5.27159e-08	-1.11884e-07	-1.67676e-07	-1.07873e-07	1.81904e-07	5.53539e-08	5.6716e-13
6.67624e-08	-2.03804e-07	3.51313e-08	2.99763e-08	-5.2069e-08	-3.21731e-08	7.92613e-08	1.79137e-07	-1.93725e-07	-1.03549e-07	1.70158e-07	5.91826e-08	4.01412e-07	-1.06656e-07	-1.41686e-07	-1.76081e-07	1.56356e-08	-7.02994e-08	1.14461e-08	3.57445e-08	-2.49358e-07	-1.27521e-08	-5.97112e-09	-9.67158e-08	-5.23477e-08	-1.11776e-07	-1.677e-07	-1.07823e-07	1.81914e-07	5.52748e-08	5.63998e-13
7.05242e-08	-2.03802e-07	3.50578e-08	3.05509e-08	-5.16897e-08	-3.58913e-08	8.98479e-08	1.78071e-07	-1.92996e-07	-1.04656e-07	1.68331e-07	3.93405e-08	4.00999e-07	-1.06894e-07	-7.31825e-08	-1.26466e-07	1.22397e-08	-7.01957e-08	-4.90011e-09	4.28611e-08	-2.49447e-07	-1.59956e-08	-5.99913e-09	-9.6679e-08	-5.37843e-08	-1.11783e-07	-1.67676e-07	-1.0783e-07	1.81874e-07	5.71893e-08	5.34353e-13
7.05242e-08	-2.03802e-07	3.50578e-08	3.05509e-08	-5.16897e-08	-3.58913e-08	8.98479e-08	1.78071e-07	-1.92996e-07	-1.04656e-07	1.68331e-07	3.93405e-08	4.00999e-07	-1.06894e-07	-7.31825e-08	-1.26466e-07	1.22397e-08	-7.01957e-08	-4.90011e-09	4.28611e-08	-2.49447e-07	-1.59956e-08	-5.99913e-09	-9.6679e-08	-5.37843e-08	-1.11783e-07	-1.67676e-07	-1.0783e-07	1.81874e-07	5.71893e-08	5.34353e-13
6.92069e-08	-2.038e-07	3.50607e-08	3.02292e-08	-5.17003e-08	-3.64516e-08	8.62511e-08	1.78391e-07	-1.85947e-07	-1.04542e-07	1.68745e-07	4.181e-08	4.01034e-07	-1.06562e-07	-7.87373e-08	-1.30431e-07	1.30328e-08	-6.97113e-08	-4.03746e-09	3.98643e-08	-2.50063e-07	-1.70366e-08	-5.97814e-09	-9.68257e-08	-5.44435e-08	-1.11775e-07	-1.67853e-07	-1.07837e-07	1.80811e-07	5.6319e-08	5.32848e-13
6.95389e-08	-2.0364e-07	3.50724e-08	3.02095e-08	-5.17771e-08	-3.71544e-08	8.5704e-08	1.78348e-07	-1.87363e-07	-1.04456e-07	1.68527e-07	4.26654e-08	4.01123e-07	-1.06821e-07	-7.55559e-08	-1.29515e-07	1.29661e-08	-6.72174e-08	-1.58789e-10	4.09559e-08	-2.49543e-07	-2.28758e-08	-5.98101e-09	-9.67272e-08	-5.37763e-08	-1.11768e-07	-1.67728e-07	-1.07841e-07	1.81421e-07	5.65807e-08	5.32506e-13
6.90808e-08	-2.0376e-07	3.50717e-08	3.02755e-08	-5.17652e-08	-3.76947e-08	8.52247e-08	1.78252e-07	-1.86998e-07	-1.04543e-07	1.686e-07	4.10921e-08	4.01036e-07	-1.06699e-07	-7.48128e-08	-1.29791e-07	1.24298e-08	-6.95806e-08	-2.52932e-09	4.08463e-08	-2.49548e-07	-1.84499e-08	-5.98768e-09	-9.67191e-08	-5.392e-08	-1.11775e-07	-1.677e-07	-1.07835e-07	1.81272e-07	5.68024e-08	5.32158e-13
6.93605e-08	-2.0375e-07	3.5071e-08	3.03018e-08	-5.17411e-08	-3.65589e-08	8.62163e-08	1.78255e-07	-1.86954e-07	-1.04443e-07	1.68596e-07	4.17453e-08	4.01071e-07	-1.06621e-07	-7.56134e-08	-1.28139e-07	1.25263e-08	-6.5871e-08	-2.11222e-09	4.09336e-08	-2.49564e-07	-1.89321e-08	-5.98194e-09	-9.67401e-08	-5.39787e-08	-1.1177e-07	-1.67793e-07	-1.07842e-07	1.81425e-07	5.67226e-08	5.31619e-13
6.92777e-08	-2.0378e-07	3.50736e-08	3.03217e-08	-5.13479e-08	-3.89413e-08	8.61129e-08	1.78217e-07	-1.86939e-07	-1.04232e-07	1.68623e-07	4.2745e-08	4.01092e-07	-1.06759e-07	-7.6471e-08	-1.28888e-07	1.25988e-08	-6.73669e-08	-2.25156e-09	4.16222e-08	-2.49578e-07	-1.82893e-08	-5.98191e-09	-9.67226e-08	-5.40355e-08	-3.61487e-08	-1.67757e-07	-3.93773e-08	1.81138e-07	5.66393e-08	5.10997e-13
6.94576e-08	-2.03829e-07	3.50726e-08	3.03088e-08	-5.15624e-08	-3.77755e-08	8.58768e-08	1.7812e-07	-1.87001e-07	-1.04476e-07	1.68597e-07	4.26826e-08	4.01087e-07	-1.06759e-07	-7.61817e-08	-1.28731e-07	1.25222e-08	-6.77802e-08	-1.29569e-09	4.10521e-08	-2.48753e-07	-2.0246e-08	-5.97523e-09	-9.66647e-08	-5.40227e-08	-3.9539e-08	-1.67725e-07	-5.05338e-09	1.81377e-07	5.36363e-08	5.09001e-13
6.94477e-08	-9.28632e-08	4.17115e-08	3.02927e-08	-5.16207e-08	-3.82852e-08	8.60521e-08	1.77987e-07	-1.86763e-07	-1.0444e-07	1.68588e-07	2.63975e-08	4.01074e-07	-4.41499e-08	-7.60463e-08	-1.28736e-07	1.24355e-08	-6.75341e-08	-1.5697e-09	4.31407e-08	-2.4898e-07	-1.96909e-08	-5.97838e-09	-9.68641e-08	-5.39639e-08	-4.88653e-08	-1.6774e-07	-3.15828e-08	1.81641e-07	5.31307e-08	4.68018e-13
6.94477e-08	-9.28632e-08	4.17115e-08	3.02927e-08	-5.16207e-08	-3.82852e-08	8.60521e-08	1.77987e-07	-1.86763e-07	-1.0444e-07	1.68588e-07	2.63975e-08	4.01074e-07	-4.41499e-08	-7.60463e-08	-1.28736e-07	1.24355e-08	-6.75341e-08	-1.5697e-09	4.31407e-08	-2.4898e-07	-1.96909e-08	-5.97838e-09	-9.68641e-08	-5.39639e-08	-4.88653e-08	-1.6774e-07	-3.15828e-08	1.81641e-07	5.31307e-08	4.68018e-13
6.94491e-08	-9.00948e-08	4.22612e-08	3.02948e-08	-5.16126e-08	-3.77825e-08	8.58883e-08	1.78015e-07	-1.8686e-07	-1.04444e-07	1.68589e-07	3.08859e-08	4.01069e-07	-5.85899e-08	-7.60385e-08	-1.28688e-07	1.24975e-08	-4.37601e-08	-1.5593e-09	4.26111e-08	-2.48011e-07	-1.99075e-08	-5.97975e-09	-9.54463e-08	-5.39802e-08	-5.08317e-08	-1.67779e-07	-2.99794e-08	1.81577e-07	5.42672e-08	4.66037e-13
6.94369e-08	-9.21569e-08	4.01187e-08	3.02914e-08	-5.15792e-08	-3.81226e-08	8.5968e-08	1.7797e-07	-1.86757e-07	-1.04437e-07	1.68563e-07	2.86735e-08	4.01056e-07	-4.13181e-08	-7.6054e-08	-1.28718e-07	1.23682e-08	-5.131e-08	-1.64067e-09	4.32384e-08	-2.48306e-07	-2.02431e-08	-5.97993e-09	-9.57975e-08	-5.39688e-08	-5.2145e-08	-1.67755e-07	-2.74373e-08	1.81738e-07	5.32956e-08	4.65278e-13
6.94159e-08	-9.51312e-08	4.29618e-08	3.02514e-08	-5.14477e-08	-3.82939e-08	8.60927e-08	1.78024e-07	-1.86746e-07	-4.84465e-08	1.51252e-07	2.95916e-08	4.01066e-07	-4.30276e-08	-7.61134e-08	-1.28731e-07	1.24553e-08	-6.50752e-08	-1.69642e-09	4.31636e-08	-2.49643e-07	-4.20452e-10	-1.12974e-08	-9.50647e-08	-3.92719e-08	-7.83564e-09	-1.67732e-07	-2.71953e-08	1.81683e-07	5.23335e-08	4.49858e-13
6.94278e-08	-9.41799e-08	4.16661e-08	3.02899e-08	-4.9494e-08	-3.80657e-08	8.59889e-08	1.77989e-07	-1.86813e-07	-9.06324e-08	1.24678e-07	2.69677e-08	4.0108e-07	-5.66147e-08	-7.60793e-08	-1.2879e-07	1.24736e-08	-5.45078e-08	-1.93345e-09	4.28978e-08	-2.49313e-07	1.07062e-08	-7.67234e-09	-9.53161e-08	-4.8586e-08	-9.54746e-09	-1.67757e-07	-2.73922e-08	1.62485e-07	5.17642e-08	4.41958e-13
4.96091e-08	-9.30977e-08	1.76329e-08	3.0271e-08	-4.93477e-08	-3.81137e-08	8.59918e-08	1.78017e-07	-1.86837e-07	-7.71202e-08	1.3517e-07	2.71546e-08	4.01258e-07	-4.87927e-08	-7.59583e-08	-1.28775e-07	1.24049e-08	-5.42596e-08	-1.67535e-09	4.28371e-08	-2.48617e-07	-8.26029e-09	-7.85856e-09	-9.57032e-08	-4.3612e-08	-4.18299e-08	-1.67748e-07	-2.76171e-08	1.57054e-07	5.24089e-08	4.36935e-13
5.91131e-08	-9.42018e-08	3.14685e-08	3.02805e-08	-5.06876e-08	-3.13153e-08	8.85212e-08	1.78003e-07	-1.86595e-07	-6.19536e-08	1.39188e-07	2.74749e-08	4.01229e-07	-4.89116e-08	-7.60362e-08	-1.28758e-07	1.24473e-08	-5.94081e-08	-1.76441e-09	4.29261e-08	-2.48985e-07	-6.48692e-09	-7.90773e-09	-9.57053e-08	-4.23625e-08	-2.59648e-08	-4.29672e-08	-2.71956e-08	1.54778e-07	5.13445e-08	4.10302e-13
4.96148e-08	-9.36497e-08	3.22932e-08	3.03675e-08	-5.03978e-08	-2.82125e-08	8.64995e-08	1.78004e-07	-1.86732e-07	-6.77802e-08	1.37468e-07	3.28499e-08	4.01094e-07	-4.65682e-08	-7.61298e-08	-1.2867e-07	1.24671e-08	-5.68165e-08	-1.75753e-09	4.30229e-08	-2.48812e-07	-3.04221e-09	-6.15614e-09	-9.57801e-08	-3.86604e-08	-2.04019e-08	-3.76097e-08	-2.73432e-08	1.57565e-07	5.12202e-08	4.08425e-13
5.82586e-08	-9.40975e-08	3.09258e-08	3.023e-08	-5.0129e-08	-3.78837e-08	8.62789e-08	1.78e-07	-1.90324e-07	-4.03442e-08	1.31096e-07	3.61986e-08	4.01226e-07	-4.69139e-08	-7.60663e-08	-1.29047e-07	1.29042e-08	-5.87317e-08	-1.0168e-08	4.53108e-08	-2.48769e-07	-1.80915e-09	-7.16955e-09	-9.22248e-08	-4.03231e-08	-1.76424e-08	-5.45447e-08	-2.72985e-08	6.89086e-08	5.11795e-08	3.88408e-13
5.52457e-08	-9.40548e-08	2.92139e-08	3.03066e-08	-4.99371e-08	-2.90682e-08	8.97582e-08	1.78001e-07	-1.87379e-07	-4.86158e-08	1.31136e-07	3.34925e-08	4.01205e-07	-4.68458e-08	-7.61221e-08	-1.28768e-07	1.29396e-08	-5.87167e-08	-6.80544e-09	4.48943e-08	-2.48786e-07	5.46876e-10	-5.97459e-09	-9.19516e-08	-3.93224e-08	-2.04559e-08	-4.6551e-08	-2.70756e-08	7.14029e-08	5.12733e-08	3.86733e-13
5.52995e-08	-9.40494e-08	3.0712e-08	3.0325e-08	-4.9797e-08	-2.86825e-08	8.82055e-08	1.77998e-07	-1.87068e-07	-5.32543e-08	1.31314e-07	3.13165e-08	4.01193e-07	-4.65818e-08	-7.61264e-08	-1.28776e-07	1.29567e-08	-5.77954e-08	-4.58392e-09	4.44288e-08	-2.49031e-07	-2.29832e-09	-5.49576e-09	-9.16187e-08	-3.93893e-08	-1.71945e-08	-4.52486e-08	-2.60786e-08	7.24355e-08	5.13182e-08	3.86494e-13
5.47987e-08	-9.40522e-08	2.61184e-08	3.02321e-08	-4.9921e-08	-3.37955e-08	8.71684e-08	1.78003e-07	-1.87293e-07	-4.31539e-08	1.30525e-07	3.22931e-08	4.01194e-07	-4.72738e-08	-7.60824e-08	-1.28807e-07	1.30472e-08	-5.85915e-08	-6.5416e-09	4.45274e-08	-2.48748e-07	-1.44918e-09	-5.64539e-09	-9.21084e-08	-4.02129e-08	-1.82887e-08	-4.3545e-08	-2.70889e-08	7.21623e-08	5.13288e-08	3.85401e-13
5.40592e-08	-9.40559e-08	2.55728e-08	2.84093e-08	-4.99536e-08	-3.13687e-08	9.41435e-08	1.78006e-07	-1.87069e-07	-4.72123e-08	1.31138e-07	3.29394e-08	4.01196e-07	-4.68008e-08	-7.60961e-08	-1.18809e-07	3.80197e-09	-5.90291e-08	-7.33882e-09	4.46078e-08	-1.13245e-07	-1.41709e-10	-5.77931e-09	-9.23582e-08	-2.53192e-08	-1.87628e-08	-4.67402e-08	-2.75362e-08	7.45177e-08	5.13008e-08	3.3487e-13
5.38877e-08	-9.40436e-08	6.98428e-09	2.79659e-08	-4.99375e-08	-3.23611e-08	9.07384e-08	1.78006e-07	-1.8725e-07	-4.77229e-08	1.31159e-07	3.26351e-08	4.012e-07	-4.67638e-08	-7.60984e-08	-1.20703e-07	-1.20169e-08	-5.92296e-08	-7.07523e-09	4.46864e-08	-1.02186e-07	-5.33933e-10	-5.84323e-09	-9.23676e-08	-3.11238e-08	-1.85128e-08	-4.6921e-08	-3.12349e-08	7.40641e-08	5.15127e-08	3.32491e-13
5.38893e-08	-9.40424e-08	7.54935e-09	2.79996e-08	-4.99349e-08	-3.22818e-08	9.07643e-08	1.78007e-07	-1.87249e-07	-4.7744e-08	1.31182e-07	3.26348e-08	4.012e-07	-4.67641e-08	-7.60952e-08	-1.20706e-07	-7.74915e-09	-5.92275e-08	-7.03245e-09	4.4684e-08	-1.02518e-07	-5.38458e-10	-5.8433e-09	-9.23646e-08	-3.11084e-08	-1.85127e-08	-4.69143e-08	-3.12109e-08	7.4078e-08	5.15069e-08	3.32489e-13
5.38705e-08	-9.40211e-08	-1.54462e-10	2.87419e-08	-4.99558e-08	-3.25327e-08	9.10468e-08	1.78007e-07	-1.87236e-07	-4.90266e-08	1.31475e-07	3.27906e-08	4.01201e-07	-4.68973e-08	-7.60923e-08	-1.18089e-07	4.5923e-09	-5.9029e-08	-7.10185e-09	4.46412e-08	-1.02756e-07	-5.04283e-10	-5.77907e-09	-9.23111e-08	-2.84431e-08	-1.88533e-08	-4.7555e-08	-3.05554e-08	7.40921e-08	5.13177e-08	3.31962e-13
5.39654e-08	-9.40313e-08	2.75459e-09	2.87727e-08	-4.99552e-08	-3.17446e-08	9.12452e-08	1.78007e-07	-1.87154e-07	-4.67264e-08	1.31347e-07	3.26448e-08	4.012e-07	-4.68582e-08	-7.60522e-08	-1.1864e-07	-1.21339e-09	-5.90517e-08	-7.03567e-09	4.46393e-08	-1.03717e-07	-6.06394e-10	-5.82005e-09	-9.23486e-08	-2.58322e-08	-1.88049e-08	-4.70893e-08	-3.11275e-08	7.37816e-08	5.12969e-08	3.31782e-13
5.39209e-08	-9.40271e-08	7.53608e-09	2.86058e-08	-4.99675e-08	-3.19764e-08	9.12396e-08	1.7801e-07	-1.8718e-07	-4.78248e-08	1.31337e-07	3.26681e-08	4.012e-07	-4.68505e-08	-7.60957e-08	-1.18785e-07	-2.99356e-09	-5.90341e-08	-7.11888e-09	4.46381e-08	-1.01796e-07	-6.03216e-10	-5.73949e-09	-9.23319e-08	-2.52479e-08	-1.86852e-08	-4.71152e-08	-3.12743e-08	7.38637e-08	5.14193e-08	3.31595e-13
5.3753e-08	-9.40236e-08	3.55278e-09	2.8686e-08	-4.99629e-08	-3.19995e-08	9.12036e-08	1.78009e-07	-1.87177e-07	-4.77971e-08	1.3132e-07	3.26916e-08	4.012e-07	-4.68625e-08	-7.60457e-08	-1.28094e-08	-2.1009e-09	-5.90868e-08	-7.08445e-09	4.46469e-08	-1.02642e-07	-6.93745e-10	-5.75553e-09	-9.23204e-08	-2.6625e-08	-1.86865e-08	-4.71347e-08	-3.02058e-08	7.39194e-08	5.13343e-08	3.17752e-13
5.36931e-08	-9.40246e-08	3.96427e-09	2.85675e-08	-4.99677e-08	-3.19228e-08	9.12189e-08	1.78012e-07	-1.87185e-07	-4.80745e-08	1.31295e-07	3.2716e-08	4.012e-07	-4.68675e-08	-7.6082e-08	-9.70282e-10	-3.18841e-09	-5.90866e-08	-7.09034e-09	4.46448e-08	-1.02806e-07	-6.54597e-10	-5.58065e-09	-9.23247e-08	-2.73381e-08	-1.87156e-08	-4.7101e-08	-2.30144e-08	7.39215e-08	5.13525e-08	3.17303e-13
5.37428e-08	-9.40221e-08	4.75693e-09	2.85615e-08	-4.99669e-08	-3.20872e-08	1.99946e-08	1.78009e-07	-1.87214e-07	-4.82418e-08	1.31301e-07	3.27367e-08	4.012e-07	-4.68625e-08	-7.32883e-08	-1.3812e-08	-1.16625e-09	-5.92371e-08	-7.06138e-09	4.46438e-08	-1.0263e-07	-6.60095e-10	-5.3151e-09	-9.2303e-08	-2.80375e-08	-1.87505e-08	-4.71853e-08	-1.58684e-08	7.3812e-08	5.13397e-08	3.08923e-13
5.37763e-08	-9.40239e-08	5.12502e-09	2.85939e-08	-4.94488e-08	-3.20263e-08	3.27754e-08	1.7801e-07	-1.85684e-07	-4.76662e-08	1.31374e-07	3.2551e-08	4.01201e-07	-4.68684e-08	-7.61353e-08	-1.49208e-08	-2.14668e-09	-5.90957e-08	-7.08039e-09	4.54847e-08	-1.02857e-07	-7.30544e-10	-5.49064e-09	-9.2312e-08	-2.77975e-08	-1.86706e-08	-4.72647e-08	-1.55804e-08	4.07873e-08	5.19235e-08	3.05761e-13
5.37108e-08	-9.40236e-08	5.01637e-09	2.85574e-08	-4.97221e-08	-3.20171e-08	1.98384e-08	1.78009e-07	-1.86881e-07	-4.83942e-08	1.31343e-07	3.26188e-08	4.01201e-07	-4.68664e-08	-7.34162e-08	-1.52703e-08	-2.12781e-09	-5.90995e-08	-7.07225e-09	4.53986e-08	-1.02893e-07	-7.14696e-10	-5.45582e-09	-9.23094e-08	-2.88892e-08	-1.87293e-08	-4.72328e-08	-1.54736e-08	4.34851e-08	5.18177e-08	3.05486e-13
5.36532e-08	-9.40212e-08	4.80053e-09	2.857e-08	-4.95408e-08	-3.2017e-08	2.93886e-08	1.78017e-07	-1.86119e-07	-1.53271e-08	1.31337e-07	3.26918e-08	4.01209e-07	-4.79941e-08	-7.40043e-08	-1.67262e-08	-1.67597e-09	-5.91346e-08	-7.0855e-09	4.50653e-08	-1.03277e-07	-1.76066e-09	-5.54297e-09	-9.23831e-08	-2.81639e-08	-1.86981e-08	-3.36621e-08	-1.69524e-08	4.57979e-08	5.05908e-08	3.02849e-13
5.3655e-08	-9.40208e-08	4.83076e-09	2.85707e-08	-4.95457e-08	-3.20171e-08	2.87043e-08	1.78018e-07	-1.86112e-07	-1.41201e-08	1.31337e-07	3.26911e-08	4.01209e-07	-4.84627e-08	-7.40107e-08	-1.67081e-08	-1.6446e-09	-5.91486e-08	-7.08357e-09	4.50365e-08	-1.03288e-07	-1.76122e-09	-5.54176e-09	-9.23851e-08	-2.81714e-08	-1.86964e-08	-3.46222e-08	-1.69492e-08	4.49796e-08	5.06795e-08	3.0282e-13
5.36912e-08	-9.40236e-08	4.80283e-09	2.8573e-08	-4.92806e-08	-3.20231e-08	2.7919e-08	1.77102e-07	-1.85958e-07	-2.03164e-08	1.31346e-07	3.26759e-08	4.01202e-07	-4.70497e-08	-7.41861e-08	-1.62058e-08	-1.77952e-09	-5.92558e-08	-7.07893e-09	4.49729e-08	-1.03184e-07	-9.51677e-10	-5.54302e-09	-9.24621e-08	-2.8193e-08	-1.87016e-08	-3.5079e-08	-1.62785e-08	4.24456e-08	5.12271e-08	3.02298e-13
5.37038e-08	-9.4039e-08	4.88129e-09	2.85758e-08	-4.94733e-08	-3.20317e-08	2.56991e-08	1.78017e-07	-1.86235e-07	-1.84758e-08	1.31345e-07	3.24105e-08	4.012e-07	-4.7867e-08	-7.39772e-08	-1.58529e-08	-1.47573e-09	-4.86948e-08	-7.07261e-09	4.50102e-08	-1.03119e-07	-9.59486e-10	-5.54428e-09	-8.824e-08	-2.80063e-08	-1.87066e-08	-2.20888e-08	-1.57468e-08	4.33198e-08	5.08595e-08	2.9993e-13
5.3699e-08	-9.40261e-08	4.85123e-09	2.8143e-08	-4.94798e-08	-3.20244e-08	2.58965e-08	1.77754e-07	-1.86225e-07	-1.60799e-08	1.78634e-08	3.15338e-08	4.01203e-07	-3.04016e-08	-7.41143e-08	-1.62624e-08	-1.8472e-09	-5.73562e-08	-7.07628e-09	4.49608e-08	-1.03124e-07	-9.11551e-10	-5.53881e-09	-9.04513e-08	-2.81906e-08	-1.87031e-08	-1.8086e-08	-1.63834e-08	4.19293e-08	5.12194e-08	2.82512e-13
2.75772e-08	-9.40272e-08	4.92187e-09	2.84598e-08	-4.94904e-08	-3.20279e-08	2.60483e-08	9.42467e-08	-1.85912e-07	-1.61266e-08	4.28346e-08	3.00567e-08	2.43388e-07	-3.15489e-08	-7.39938e-08	-1.60088e-08	4.81193e-09	-5.35821e-08	-7.07535e-09	4.49572e-08	-1.03164e-07	-9.36767e-10	-5.57006e-09	-9.23249e-08	-2.82287e-08	-1.86795e-08	-2.47936e-08	-1.63475e-08	4.32856e-08	5.1224e-08	1.57687e-13
-4.54673e-08	-9.40283e-08	4.88486e-09	2.86203e-08	-4.9479e-08	-3.20268e-08	2.60824e-08	8.63042e-08	-1.8598e-07	-1.61154e-08	5.03523e-08	2.93285e-08	1.51442e-07	-4.61407e-08	-7.40274e-08	-1.6005e-08	4.5346e-10	-5.31717e-08	-7.07573e-09	4.42284e-08	-1.03146e-07	-1.12588e-09	-5.53519e-09	-9.02127e-08	-2.81264e-08	-1.81217e-08	-1.77832e-08	-1.62368e-08	4.31336e-08	5.11187e-08	1.22214e-13
-5.89243e-08	-9.4027e-08	4.89318e-09	2.86107e-08	-4.94782e-08	-3.20275e-08	2.57667e-08	5.67953e-08	-1.8597e-07	-1.85039e-08	6.27851e-08	2.9504e-08	1.59242e-07	-3.42541e-08	-7.40318e-08	-1.60101e-08	4.75924e-10	-5.24931e-08	-7.07631e-09	4.06237e-08	-1.03157e-07	-1.06365e-09	-5.53144e-09	-9.06513e-08	-2.81266e-08	-1.81195e-08	-1.88242e-08	-1.62668e-08	4.2987e-08	5.12002e-08	1.22082e-13
-1.0605e-08	-9.40261e-08	4.87332e-09	2.8319e-08	-4.94871e-08	-3.20274e-08	2.60156e-08	3.93938e-08	-1.85914e-07	-1.83902e-08	4.61546e-08	2.79877e-08	1.56744e-07	-3.59395e-08	-7.41615e-08	-1.60255e-08	6.93004e-10	-5.3009e-08	-7.07686e-09	4.21287e-08	-1.03151e-07	-1.06858e-09	-5.5124e-09	-9.11153e-08	-2.81314e-08	-1.8238e-08	-1.94924e-08	-1.63343e-08	4.25907e-08	5.1179e-08	1.14729e-13
5.52377e-09	-9.42492e-08	4.87894e-09	2.84658e-08	-4.94749e-08	-3.20274e-08	2.59593e-08	3.4939e-08	-1.86053e-07	-1.82095e-08	5.29717e-08	1.44996e-08	1.52358e-07	-3.81486e-08	-7.55748e-08	-1.59907e-08	1.11719e-09	-5.2997e-08	-7.44894e-09	4.20648e-08	-1.0316e-07	-2.47235e-09	-5.51458e-09	-9.06411e-08	-2.78476e-08	-1.82381e-08	-1.87074e-08	-8.81721e-09	4.29308e-08	5.11651e-08	1.13241e-13
-4.74976e-09	-9.4168e-08	4.88263e-09	2.84396e-08	-4.94789e-08	-3.20274e-08	2.60244e-08	3.85202e-08	-1.86027e-07	-1.78365e-08	4.36103e-08	2.16438e-08	1.5206e-07	-3.80971e-08	-7.425e-08	-1.602e-08	9.35186e-10	-5.3029e-08	-7.18877e-09	4.20946e-08	-1.03161e-07	-1.14636e-09	-5.51604e-09	-9.10106e-08	-2.73382e-08	-1.82159e-08	-1.88233e-08	-9.48473e-09	4.28517e-08	5.11477e-08	1.12565e-13
-1.05028e-08	-9.40406e-08	4.88266e-09	2.84557e-08	-4.94785e-08	-3.20274e-08	2.60116e-08	3.17899e-08	-1.85953e-07	-1.68142e-08	4.44714e-08	1.78127e-08	1.51862e-07	-3.99138e-08	-7.41273e-08	-1.60193e-08	8.71424e-10	-5.28715e-08	-7.08156e-09	4.25368e-08	-1.03151e-07	-1.14072e-09	-5.51439e-09	-9.09799e-08	-2.79002e-08	-1.8263e-08	-1.84165e-08	-1.31196e-08	4.29744e-08	5.11393e-08	1.12202e-13
-1.00662e-08	-9.40567e-08	4.8826e-09	2.84218e-08	-4.9476e-08	-3.20273e-08	2.59876e-08	3.35452e-08	-1.8601e-07	-1.71789e-08	4.47532e-08	1.98349e-08	1.50859e-07	-3.8168e-08	-7.42546e-08	-1.60103e-08	8.58108e-10	-5.2885e-08	-7.12396e-09	4.22541e-08	-1.03153e-07	-1.13982e-09	-5.51562e-09	-9.02251e-08	-2.79054e-08	-1.82473e-08	-1.88668e-08	-1.30079e-08	4.29386e-08	5.11431e-08	1.11873e-13
-5.59786e-09	-9.39421e-08	4.87667e-09	2.86523e-08	-4.52869e-08	-3.21952e-08	2.59644e-08	3.43858e-08	-1.85987e-07	-1.72676e-08	4.40031e-08	2.03924e-08	1.51427e-07	-3.88063e-08	-7.42259e-08	-1.77617e-08	9.10895e-10	-1.74514e-08	-6.84732e-09	4.19487e-08	-1.0316e-07	-9.24381e-10	-5.51517e-09	-9.09068e-08	-2.79651e-08	-1.82636e-08	-1.86864e-08	-1.26949e-08	4.29136e-08	4.42202e-08	1.0862e-13
-7.8378e-09	-9.40586e-08	4.87355e-09	2.98526e-08	-4.91793e-08	-3.20911e-08	2.59773e-08	3.3465e-08	-1.86025e-07	-1.19963e-08	4.37236e-08	2.06393e-08	6.96359e-08	-3.7884e-08	-7.41856e-08	-1.63712e-08	9.9768e-10	-2.97268e-08	-7.08207e-09	4.22949e-08	-1.03166e-07	-1.13574e-09	-5.51582e-09	-8.76255e-08	-2.79125e-08	-1.82244e-08	-1.88426e-08	-1.23014e-08	4.29183e-08	3.05338e-08	8.96783e-14
-7.52345e-09	-9.40261e-08	4.88077e-09	2.88191e-08	-4.91838e-08	-3.20334e-08	2.59849e-08	3.10987e-08	-1.86006e-07	-1.47515e-08	4.43269e-08	2.09905e-08	5.75523e-08	-3.85955e-08	-7.4175e-08	-1.65235e-08	9.96901e-10	-4.19326e-08	-6.82164e-09	4.22176e-08	-1.03162e-07	-8.74877e-10	-5.5131e-09	-7.80814e-08	-2.78606e-08	-1.8194e-08	-1.86698e-08	-1.27083e-08	4.29021e-08	3.10671e-08	8.7419e-14
-7.4992e-09	-3.01915e-08	4.75807e-09	2.62915e-08	-4.79054e-08	-3.23799e-08	2.59772e-08	2.97943e-08	-1.86002e-07	-1.45685e-08	4.33073e-08	2.06105e-08	7.14973e-08	-3.85749e-08	-7.45647e-08	-8.795e-09	9.35273e-10	-3.56644e-08	-7.15912e-09	3.4566e-08	-1.00438e-07	-1.17786e-09	-5.51456e-09	-7.34766e-08	-2.78932e-08	-1.82148e-08	-1.85937e-08	-1.27885e-08	2.52116e-08	3.80944e-08	7.7677e-14
-7.2149e-09	-1.82193e-08	3.00237e-09	2.53461e-08	-4.80806e-08	-3.23188e-08	2.59782e-08	2.96102e-08	-1.86012e-07	-1.40265e-08	4.37905e-08	2.26786e-08	7.08895e-08	-3.83019e-08	-7.42469e-08	-1.31039e-08	9.2129e-10	-3.09272e-08	-7.11834e-09	3.69979e-08	-9.84614e-08	-1.07336e-09	-5.51045e-09	-6.71058e-08	-2.79128e-08	-1.8228e-08	-1.87324e-08	-1.27628e-08	3.91527e-08	2.94339e-08	7.598e-14
-7.30998e-09	-2.81858e-08	2.53583e-09	1.52162e-08	-4.7785e-08	-3.22309e-08	2.59783e-08	2.80443e-08	-1.85993e-07	-1.45757e-08	4.38367e-08	2.16825e-08	7.12796e-08	-3.73457e-08	-7.42016e-08	-9.00197e-09	9.40089e-10	-2.95257e-08	-7.05349e-09	3.99768e-08	-9.64741e-08	-1.0213e-09	-5.48962e-09	-5.91946e-08	-2.78905e-08	-1.82223e-08	-1.87592e-08	-1.25914e-08	4.28398e-08	2.46105e-08	7.45538e-14
-7.56799e-09	-2.35708e-08	3.32238e-09	1.4433e-08	-4.7917e-08	-3.22208e-08	2.59885e-08	2.91627e-08	-1.8595e-07	-1.45803e-08	4.38327e-08	2.20915e-08	6.5739e-08	-3.76983e-08	-7.42034e-08	-7.99445e-09	9.42393e-10	-2.86715e-08	-7.03071e-09	3.87816e-08	-9.67545e-08	-1.09545e-09	-5.49776e-09	-6.14472e-08	-2.79061e-08	-1.82272e-08	-1.87897e-08	-1.25337e-08	4.25092e-08	2.46423e-08	7.37849e-14
-7.71656e-09	-2.68883e-08	2.1707e-09	1.60803e-08	-4.81915e-08	-3.22094e-08	2.60444e-08	2.94792e-08	-1.85965e-07	-1.37497e-08	4.39316e-08	2.177e-08	6.73606e-08	-3.77398e-08	-7.43171e-08	-7.80742e-09	9.34337e-10	-3.04882e-08	-7.24133e-09	3.47202e-08	-9.73025e-08	-1.07486e-09	-5.50292e-09	-6.07503e-08	-2.65025e-08	-1.82249e-08	-1.87854e-08	-1.26093e-08	3.45078e-08	2.71585e-08	7.35276e-14
-7.52905e-09	-2.29712e-08	2.92481e-09	1.49273e-08	-4.81547e-08	-3.21888e-08	2.59956e-08	2.9094e-08	-1.85982e-07	-1.39964e-08	4.39677e-08	2.20474e-08	6.7405e-08	-3.77327e-08	-7.42372e-08	-7.38994e-09	9.30904e-10	-3.00485e-08	-6.97792e-09	3.56238e-08	-9.74114e-08	-1.06641e-09	-5.49806e-09	-6.08596e-08	-2.73378e-08	-1.82239e-08	-1.87652e-08	-1.26067e-08	3.24897e-08	2.47402e-08	7.31343e-14
-7.82983e-09	-2.16487e-08	5.08813e-09	2.03159e-08	-4.80141e-08	-3.35912e-08	2.59603e-08	2.03323e-08	-1.85981e-07	-1.02152e-08	4.38795e-08	2.19428e-08	6.64746e-08	-3.71532e-08	-7.41143e-08	-7.99854e-09	9.30062e-10	-2.85615e-08	-7.10572e-09	3.83213e-08	-9.72062e-08	-4.70481e-10	-5.50074e-09	-6.15355e-08	-2.77428e-08	-9.25291e-09	-1.88777e-08	-1.25675e-08	3.35541e-08	2.53127e-08	7.2684e-14
-7.60475e-09	-2.23131e-08	3.22498e-09	1.68165e-08	-4.80555e-08	-3.06836e-08	2.5992e-08	2.40876e-08	-1.85978e-07	-1.36482e-08	4.39084e-08	2.20419e-08	6.6635e-08	-3.7376e-08	-7.42052e-08	-7.61571e-09	2.35644e-09	-2.9805e-08	-7.00873e-09	3.68184e-08	-3.60319e-08	-9.00685e-10	-5.50037e-09	-6.16687e-08	-2.75635e-08	-1.63202e-08	-1.88344e-08	-8.75417e-09	3.38714e-08	2.39538e-08	6.45543e-14
6.91156e-09	-2.43915e-08	3.05358e-09	1.36618e-08	-4.80772e-08	-2.96084e-08	2.5992e-08	2.9225e-08	-1.85974e-07	-1.41968e-08	4.39112e-08	2.20528e-08	6.64735e-08	-3.76044e-08	-6.97804e-08	-7.57331e-09	1.74874e-09	-2.93286e-08	-6.68293e-09	3.65523e-08	-3.61578e-08	-1.09031e-09	-5.50099e-09	-6.12907e-08	-1.1419e-08	-1.82253e-08	-1.88501e-08	-9.2878e-09	3.37363e-08	2.51878e-08	6.35344e-14
5.01555e-09	-2.31929e-08	3.16261e-09	1.46055e-08	-4.80216e-08	-2.866e-08	2.59832e-08	2.77768e-08	-1.85977e-07	-1.33713e-08	4.39063e-08	2.2009e-08	6.69213e-08	-3.74874e-08	-5.61347e-08	-7.66305e-09	1.60902e-09	-2.91131e-08	-6.87894e-09	3.66709e-08	-4.00105e-08	-8.69684e-10	-5.48491e-09	-6.08658e-08	-1.51691e-08	-1.54918e-08	-1.88524e-08	-1.02974e-08	3.36899e-08	2.48117e-08	6.18932e-14
1.16839e-10	-2.33207e-08	3.05426e-09	1.31075e-08	-4.80576e-08	-2.92506e-08	2.59905e-08	2.77563e-08	-1.85977e-07	-1.33883e-08	4.39153e-08	2.20155e-08	6.67937e-08	-3.75144e-08	-5.79245e-08	-7.68706e-09	1.72021e-09	-2.90627e-08	-6.69614e-09	3.6622e-08	-3.82668e-08	-1.00414e-09	-5.49542e-09	-5.92924e-08	-1.45032e-08	-1.66286e-08	-1.88899e-08	-1.04978e-08	3.38119e-08	2.35511e-08	6.16954e-14
1.18383e-09	-2.32747e-08	3.0501e-09	1.14376e-08	-4.80655e-08	-2.92278e-08	2.59885e-08	2.65163e-08	-1.85977e-07	-1.29364e-08	4.39152e-08	2.1966e-08	6.66335e-08	-3.74997e-08	-5.76106e-08	-7.77685e-09	1.47209e-09	-2.9163e-08	-6.87317e-09	3.68458e-08	-3.94098e-08	-9.84995e-10	-5.49686e-09	-5.88312e-08	-1.32512e-08	-1.63396e-08	-1.86639e-08	-1.12403e-08	3.3826e-08	2.35165e-08	6.15351e-14
6.20608e-10	-2.35758e-08	3.16764e-09	1.36348e-08	-4.8078e-08	-2.8284e-08	2.59887e-08	2.7235e-08	-1.85977e-07	-1.33414e-08	4.38697e-08	2.17195e-08	6.66232e-08	-3.7502e-08	-5.95062e-08	-7.70282e-09	1.38012e-09	-2.92361e-08	-6.84969e-09	3.67865e-08	-3.93945e-08	-1.05115e-09	-5.50527e-09	-3.60354e-08	-1.283e-08	-1.59814e-08	-1.88338e-08	-1.38557e-08	3.36876e-08	2.1135e-08	5.9575e-14
-5.76807e-11	-2.34976e-08	3.14737e-09	1.26008e-08	-4.78906e-08	-2.87411e-08	2.59847e-08	2.73093e-08	-1.85986e-07	-1.14276e-08	4.3907e-08	1.99747e-08	1.01315e-08	-3.75073e-08	-5.62097e-08	-7.69331e-09	1.56755e-09	-2.91329e-08	-6.82472e-09	3.66937e-08	-4.02856e-08	-9.86622e-10	-5.4974e-09	-4.32082e-08	-1.41765e-08	-1.60406e-08	-1.94543e-08	-1.10358e-08	3.38251e-08	2.39386e-08	5.54786e-14
1.25803e-09	-2.35923e-08	2.05113e-09	1.2086e-08	-4.80737e-08	-2.83946e-08	2.59844e-08	2.74753e-08	-1.85981e-07	-1.09675e-08	4.38833e-08	2.15875e-08	2.04333e-08	-3.75198e-08	-5.675e-08	-7.68799e-09	1.52153e-09	-2.95574e-08	-6.83803e-09	3.6729e-08	-4.01604e-08	-1.01891e-09	-5.50356e-09	-3.1731e-08	-1.30422e-08	-1.59742e-08	-1.90957e-08	-1.44541e-08	3.37439e-08	2.09836e-08	5.49623e-14
1.67397e-09	-2.35372e-08	-1.8656e-09	1.2436e-08	-4.79674e-08	-2.87362e-08	2.58301e-08	2.72713e-08	-1.85998e-07	-1.19453e-08	4.37521e-08	2.17191e-08	1.71385e-08	-3.75038e-08	-5.65969e-08	-7.68134e-09	1.58384e-09	-2.92116e-08	-6.83877e-09	3.67715e-08	-3.98839e-08	-1.03071e-09	-5.5386e-09	-3.42388e-08	-1.28225e-08	-1.67376e-08	-1.91664e-08	-1.16737e-08	2.62739e-08	2.15421e-08	5.44911e-14
1.25373e-09	-2.35391e-08	-1.1872e-10	1.24919e-08	-4.79751e-08	-2.84932e-08	2.59427e-08	2.61674e-08	-1.85991e-07	-1.17025e-08	4.38764e-08	2.11033e-08	1.57566e-08	-3.75102e-08	-5.65582e-08	-7.79506e-09	1.54931e-09	-2.92257e-08	-6.83686e-09	3.67683e-08	-3.96287e-08	-1.60352e-10	-5.5511e-09	-3.70509e-08	-1.321e-08	-1.63487e-08	-1.9154e-08	-1.26474e-08	3.05945e-08	1.05824e-08	5.44436e-14
1.3623e-09	-2.35387e-08	1.52534e-09	1.24585e-08	-4.79943e-08	-2.84459e-08	2.58873e-08	2.61912e-08	-1.8599e-07	-1.11865e-08	4.38103e-08	2.14276e-08	1.6881e-08	-3.75064e-08	-5.66439e-08	-7.78391e-09	1.55842e-09	-2.93055e-08	-6.84061e-09	3.67641e-08	-3.98114e-08	-3.35897e-10	-5.56549e-09	-3.4744e-08	-1.31013e-08	-1.61879e-08	-1.91407e-08	-1.21021e-08	2.69462e-08	1.59833e-08	5.42497e-14
8.03813e-10	-2.35143e-08	8.95025e-10	1.2794e-08	-4.79579e-08	-2.88357e-08	2.59429e-08	2.71479e-08	-3.62909e-08	-1.26011e-08	4.37749e-08	2.10049e-08	1.75379e-08	-3.7511e-08	-5.66322e-08	-7.69912e-09	1.56498e-09	-2.95863e-08	-6.83625e-09	3.6781e-08	-3.93439e-08	-9.85594e-10	-1.0246e-08	-3.49674e-08	-1.35309e-08	-1.60898e-08	-1.89882e-08	-1.24458e-08	2.89171e-08	1.751e-08	2.13282e-14
1.40424e-09	-2.35285e-08	1.22683e-09	1.24611e-08	-4.79973e-08	-2.86982e-08	2.59162e-08	2.64315e-08	-9.68398e-09	-1.13197e-08	4.37851e-08	2.13826e-08	1.73606e-08	-3.75068e-08	-5.66503e-08	-7.87582e-09	1.54861e-09	-2.92982e-08	-6.83471e-09	3.67453e-08	-3.97437e-08	-5.02135e-10	-6.15109e-09	-3.41161e-08	-3.98099e-09	-1.62144e-08	-1.91304e-08	-1.1838e-08	2.82769e-08	1.51636e-08	1.96393e-14
1.35499e-09	-2.35383e-08	2.70679e-10	1.26269e-08	-4.64571e-08	-2.8935e-08	2.53442e-08	2.70379e-08	-4.86249e-09	-1.2203e-08	4.37869e-08	2.1138e-08	1.71379e-08	-3.75096e-08	-5.66574e-08	-7.78325e-09	1.55938e-09	-2.93005e-08	-6.69678e-09	3.68031e-08	-3.94773e-08	-9.06968e-10	-6.9103e-09	-3.44581e-08	-1.12018e-08	-1.62751e-08	-1.91301e-08	-1.03269e-08	2.83204e-08	1.60824e-08	1.95706e-14
1.37509e-09	-2.35775e-08	6.68874e-10	1.26265e-08	-4.29282e-08	-2.8862e-08	2.47397e-08	2.70269e-08	-2.51993e-09	-1.19632e-08	4.37872e-08	2.12165e-08	1.64319e-08	-3.75253e-08	-5.66583e-08	-7.79771e-09	1.5598e-09	-2.92912e-08	-6.77389e-09	3.67649e-08	-3.95997e-08	-8.94132e-10	-6.99799e-09	-3.48543e-08	-6.27333e-09	-1.62744e-08	-1.91262e-08	-1.10125e-08	2.83211e-08	1.71652e-08	1.91808e-14
1.33162e-09	-2.3578e-08	8.08542e-11	1.26061e-08	-4.32921e-08	-2.88411e-08	2.52827e-08	2.69496e-08	-1.94805e-09	-1.18687e-08	4.3792e-08	2.1177e-08	1.62575e-08	-3.75091e-08	-5.66451e-08	-7.76805e-09	1.55681e-09	-2.92837e-08	-6.75606e-09	3.67697e-08	-3.9573e-08	-9.12885e-10	-6.89416e-09	-3.44285e-08	-5.38184e-09	-1.62515e-08	-1.91371e-08	-1.05488e-08	2.83748e-08	1.61213e-08	1.91322e-14
1.35199e-09	-2.36073e-08	6.33946e-10	1.25581e-08	-4.36272e-08	-2.88698e-08	2.51673e-08	2.68296e-08	-5.01958e-09	-1.17933e-08	4.37952e-08	1.34841e-08	1.64978e-08	-3.76584e-08	-5.66457e-08	-7.79968e-09	1.55157e-09	-2.9085e-08	-6.79113e-09	3.67772e-08	-3.96159e-08	-8.73951e-10	-6.85215e-09	-3.45776e-08	-5.6009e-09	-1.62555e-08	-1.91799e-08	-1.08905e-08	2.83965e-08	1.61233e-08	1.89395e-14
1.36578e-09	-2.35967e-08	2.99342e-10	1.2562e-08	-4.33537e-08	-2.88669e-08	2.38525e-08	2.67724e-08	-4.82909e-09	-1.17159e-08	4.37849e-08	1.45795e-08	1.63829e-08	-3.76463e-08	-5.66579e-08	-7.78169e-09	1.55307e-09	-2.91862e-08	-6.77768e-09	3.67722e-08	-3.96396e-08	-8.5702e-10	-6.89012e-09	-3.44591e-08	-5.90161e-09	-1.62354e-08	-1.92632e-08	-1.0923e-08	2.84037e-08	1.61246e-08	1.88766e-14
2.21671e-09	-3.94443e-09	5.71786e-10	1.2589e-08	-4.33939e-08	-1.78387e-08	2.47554e-08	2.68647e-08	-4.05734e-09	-1.23182e-08	4.37916e-08	1.51174e-08	1.59779e-08	-3.75586e-08	-5.67054e-08	-7.79065e-09	1.55396e-09	-2.92433e-08	-7.13076e-09	3.67703e-08	-3.96061e-08	-8.82085e-10	-6.80803e-09	-3.45038e-08	-6.63866e-09	-1.62322e-08	-1.89462e-08	-1.07575e-08	2.83369e-08	1.5742e-08	1.78715e-14
2.65709e-09	-6.70459e-09	6.57634e-10	1.25559e-08	-4.34221e-08	-7.7265e-09	2.48146e-08	2.68127e-08	-4.13991e-09	-1.42188e-08	4.37886e-08	1.4602e-08	1.64007e-08	-3.75712e-08	-5.67059e-08	-7.78711e-09	1.55397e-09	-2.92661e-08	-7.42781e-09	3.67696e-08	-3.9667e-08	-8.60912e-10	-6.72788e-09	-3.44615e-08	-6.35914e-09	-1.62364e-08	-1.81946e-08	-1.07022e-08	2.83208e-08	1.57573e-08	1.76699e-14
1.51628e-09	-6.14905e-09	5.82815e-10	1.25771e-08	-4.34031e-08	-8.47078e-09	2.44102e-08	2.68418e-08	-4.22527e-09	-1.20286e-08	4.37901e-08	1.50205e-08	1.60828e-08	-3.75576e-08	-5.67359e-08	-7.78675e-09	1.55341e-09	-2.92476e-08	-6.94955e-09	3.67727e-08	-3.96247e-08	-8.80086e-10	-6.71989e-09	-3.45133e-08	-6.118e-09	-1.62384e-08	-1.88601e-08	-1.05395e-08	2.83697e-08	1.54174e-08	1.76011e-14
1.92861e-09	-3.9005e-09	5.49093e-10	3.70007e-09	-4.34123e-08	-9.36145e-09	2.43552e-08	2.68395e-08	-4.18355e-09	-1.20012e-08	4.37859e-08	1.49177e-08	1.62803e-08	-3.75794e-08	-5.67094e-08	-7.78585e-09	1.55396e-09	-2.91779e-08	-6.98348e-09	3.67842e-08	-3.96346e-08	-8.69426e-10	-6.62131e-09	-3.45083e-08	-6.38466e-09	-1.62386e-08	-1.85871e-08	-1.06525e-08	2.83375e-08	1.54904e-08	1.74421e-14
2.02402e-09	-3.90171e-09	5.70871e-10	3.59304e-09	-4.34099e-08	-9.29989e-09	2.43131e-08	2.68395e-08	-4.16025e-09	-1.19891e-08	4.37853e-08	1.49164e-08	1.62817e-08	-3.75775e-08	-5.67063e-08	-7.7856e-09	1.55416e-09	-2.91799e-08	-7.04158e-09	3.67829e-08	-3.96412e-08	-8.72559e-10	-6.62646e-09	-3.44973e-08	-6.42326e-09	-1.62368e-08	-1.85989e-08	-1.06592e-08	2.83345e-08	1.55871e-08	1.74419e-14
2.04046e-09	-4.80343e-09	5.5643e-10	6.40677e-09	-4.33887e-08	-9.31721e-09	2.43664e-08	2.68516e-08	-4.07977e-09	-1.12733e-08	4.37855e-08	1.4832e-08	1.61859e-08	-3.00862e-09	-5.67445e-08	-7.78614e-09	1.66296e-09	-2.92149e-08	-7.04749e-09	3.67766e-08	-3.96339e-08	-8.8102e-10	-3.07576e-09	-3.45084e-08	-6.37053e-09	-1.00719e-08	-1.85155e-08	-1.02861e-08	2.83412e-08	1.56681e-08	1.58549e-14
2.04046e-09	-4.80343e-09	5.5643e-10	6.40677e-09	-4.33887e-08	-9.31721e-09	2.43664e-08	2.68516e-08	-4.07977e-09	-1.12733e-08	4.37855e-08	1.4832e-08	1.61859e-08	-3.00862e-09	-5.67445e-08	-7.78614e-09	1.66296e-09	-2.92149e-08	-7.04749e-09	3.67766e-08	-3.96339e-08	-8.8102e-10	-3.07576e-09	-3.45084e-08	-6.37053e-09	-1.00719e-08	-1.85155e-08	-1.02861e-08	2.83412e-08	1.56681e-08	1.58549e-14
2.05957e-09	-4.56223e-09	5.58754e-10	6.85024e-09	-4.32666e-08	-9.35851e-09	2.44172e-08	2.68488e-08	-4.08267e-09	-1.06286e-08	4.37847e-08	1.50166e-08	1.6236e-08	-2.38445e-09	-5.67984e-08	-7.78621e-09	1.6529e-09	-2.91977e-08	-7.05357e-09	3.67781e-08	-3.96308e-08	-8.8602e-10	-1.24382e-09	-3.45148e-08	-6.19581e-09	-1.03849e-08	-1.85894e-08	-1.03005e-08	2.83434e-08	1.57025e-08	1.58468e-14
2.02177e-09	-5.00099e-09	5.6301e-10	6.19097e-09	-4.32433e-08	-9.1623e-09	2.44219e-08	2.68487e-08	-4.08711e-09	-1.06492e-08	4.37846e-08	1.4836e-08	1.6226e-08	-5.8772e-11	-5.67436e-08	-7.78637e-09	1.65145e-09	-2.91877e-08	-7.05817e-09	3.67828e-08	-3.96296e-08	-8.82288e-10	-2.92308e-09	-3.45137e-08	-6.22635e-09	-1.04191e-08	-1.85438e-08	-1.03057e-08	2.83413e-08	1.56662e-08	1.58245e-14
2.04928e-09	-4.22768e-09	5.58346e-10	6.52506e-09	-4.32874e-08	-9.32518e-09	2.43982e-08	2.68679e-08	-4.11236e-09	-1.06704e-08	3.45531e-08	1.4966e-08	1.62254e-08	-1.89957e-09	-5.20766e-08	-7.7858e-09	1.04585e-09	-2.87755e-08	-7.0457e-09	3.67776e-08	-3.96301e-08	-9.06667e-10	-2.793e-09	-3.4511e-08	-6.32037e-09	-1.01311e-08	-1.85409e-08	-1.07877e-08	2.83453e-08	1.58354e-08	1.45895e-14
2e-09	1.51918e-09	5.71301e-10	6.51274e-09	-4.32834e-08	-9.32311e-09	2.43986e-08	2.69001e-08	-4.10625e-09	-1.07336e-08	3.49647e-08	1.49335e-08	1.63022e-08	-1.03415e-09	-5.16456e-08	-7.78582e-09	1.04659e-09	-2.88363e-08	-7.04489e-09	3.67788e-08	-3.96304e-08	-9.09386e-10	-4.15986e-09	-3.45125e-08	-6.30469e-09	-1.01801e-08	-1.85345e-08	-1.07729e-08	2.83436e-08	1.5835e-08	1.45725e-14
2.04727e-09	-2.90832e-09	5.69901e-10	6.42761e-09	-4.32786e-08	-9.28763e-09	2.43993e-08	2.72223e-08	-4.1118e-09	-1.07216e-08	3.43913e-08	1.49591e-08	1.62563e-08	-1.58113e-09	-5.03536e-08	-7.78584e-09	1.23845e-09	-2.88851e-08	-6.98803e-09	3.67807e-08	-3.96302e-08	-9.76217e-10	-3.83307e-09	-3.45132e-08	-6.28217e-09	-1.04236e-08	-1.85388e-08	-1.0639e-08	2.8341e-08	1.56934e-08	1.44206e-14
2.04798e-09	-2.69334e-09	5.7026e-10	6.47483e-09	-4.3284e-08	-9.31405e-09	2.43992e-08	2.75187e-08	-4.11422e-09	-1.07652e-08	3.41199e-08	1.49181e-08	1.62591e-08	-1.12505e-09	-4.99669e-08	-7.7858e-09	1.15761e-09	-2.88782e-08	-6.98528e-09	3.67791e-08	-3.96301e-08	-9.58746e-10	-3.16576e-09	-3.45122e-08	-6.28729e-09	-1.04421e-08	-1.85467e-08	-1.05453e-08	2.83438e-08	1.57736e-08	1.43743e-14
2.0493e-09	-6.6691e-10	5.781e-10	6.4866e-09	-4.32941e-08	-9.29542e-09	2.01186e-08	2.72879e-08	-4.12807e-09	-1.23468e-08	3.42598e-08	1.49368e-08	1.62841e-08	-1.44034e-09	-5.07025e-08	-7.72486e-09	1.02958e-09	-2.89109e-08	-6.99084e-09	3.67809e-08	-1.46179e-08	-1.45928e-09	-3.21701e-09	-3.45143e-08	-6.29137e-09	-1.0381e-08	-1.85412e-08	-1.06406e-08	2.86346e-08	1.1532e-08	1.28345e-14
2.05043e-09	-1.10212e-09	5.74025e-10	6.41272e-09	-4.32827e-08	-9.30044e-09	1.77713e-08	2.73498e-08	-4.12093e-09	-1.12852e-08	3.41999e-08	1.49362e-08	1.62656e-08	-1.37015e-09	-5.03496e-08	-3.2448e-09	1.23262e-09	-2.88364e-08	-6.98775e-09	3.67842e-08	-9.65123e-09	-9.59793e-10	-3.63197e-09	-3.45273e-08	-6.29052e-09	-1.03766e-08	-1.85406e-08	-1.06306e-08	2.83946e-08	1.19909e-08	1.25081e-14
6.6797e-09	-1.23248e-09	5.73243e-10	7.06534e-09	-1.97275e-08	-9.27696e-09	2.02154e-08	2.7351e-08	-4.12512e-09	-1.01107e-08	3.45403e-08	1.73203e-08	1.61279e-08	-1.30276e-09	-5.0646e-08	-7.02319e-09	1.04245e-09	-2.88412e-08	-6.98646e-09	3.66245e-08	-1.30337e-08	-1.1624e-09	-3.59174e-09	-2.57021e-08	-5.28211e-09	-1.09116e-08	-1.85413e-08	-1.06314e-08	2.84433e-08	1.22175e-08	1.08466e-14
6.29282e-09	-8.49994e-10	7.19174e-10	6.49072e-09	-2.02932e-09	-9.2991e-09	1.93088e-08	2.73348e-08	-4.12283e-09	-3.95677e-09	3.44708e-08	1.60925e-08	1.49344e-08	-1.33678e-09	-5.06221e-08	-4.2881e-09	5.67144e-10	-2.88366e-08	-6.98273e-09	3.67784e-08	-1.18923e-08	-1.25923e-09	-3.67564e-09	-9.21903e-09	-5.18776e-09	-1.06042e-08	-1.85416e-08	-6.21055e-09	2.83606e-08	1.26849e-08	9.54099e-15
5.58498e-09	-7.84611e-10	7.75489e-10	6.55431e-09	-4.96133e-09	-9.29693e-09	1.85784e-08	2.73234e-08	-4.12457e-09	-2.06163e-09	3.44309e-08	1.70333e-08	1.5312e-08	-1.33204e-09	-5.06091e-08	-4.77404e-09	6.14173e-10	-2.88437e-08	-6.98555e-09	3.67768e-08	-1.26353e-08	-1.38172e-09	-3.66664e-09	-5.55265e-09	-4.20557e-09	-1.05909e-08	-1.85415e-08	-4.96071e-09	2.84036e-08	1.29452e-08	9.50742e-15
6.45018e-09	-8.27704e-10	8.15994e-10	6.54669e-09	-2.04262e-09	-9.29906e-09	1.93391e-08	2.73191e-08	-4.11918e-09	-1.78323e-09	3.44748e-08	1.60744e-08	1.51524e-08	-1.28523e-09	-5.06269e-08	-4.83162e-09	6.67494e-10	-2.88365e-08	-6.98278e-09	3.67759e-08	-1.02579e-08	-1.30738e-09	-3.6631e-09	-6.06279e-09	-4.20968e-09	-1.05908e-08	-1.85421e-08	-4.35916e-09	2.83683e-08	1.24578e-08	9.4245e-15
6.31851e-09	-8.37321e-10	8.26587e-10	6.5478e-09	-2.19964e-09	-9.29952e-09	1.87367e-08	2.73213e-08	-4.1192e-09	-1.79793e-09	3.44597e-08	1.61772e-08	1.51158e-08	-1.28796e-09	-5.06366e-08	-4.82929e-09	5.9595e-10	-2.88398e-08	-6.98283e-09	3.67759e-08	-1.03809e-08	-1.21473e-09	-3.63902e-09	-6.56593e-09	-4.18393e-09	-1.05906e-08	-1.85423e-08	-4.64753e-09	2.83626e-08	1.24385e-08	9.41308e-15
5.5762e-09	-8.85692e-10	7.93895e-10	6.53041e-09	-3.1784e-09	-9.29808e-09	1.88511e-08	2.73217e-08	-4.12113e-09	-2.67759e-09	3.44713e-08	1.61754e-08	1.51327e-08	-1.2949e-09	-5.06276e-08	-4.78149e-09	7.0105e-10	-2.8838e-08	-6.98389e-09	3.67753e-08	-9.75304e-09	-1.28045e-09	-3.64758e-09	-6.51438e-09	-4.12905e-09	-1.05899e-08	-1.85423e-08	-4.92269e-09	2.83618e-08	1.24317e-08	9.40631e-15
5.32576e-09	-8.23837e-10	7.61101e-10	6.52745e-09	-4.02643e-09	-9.299e-09	1.86211e-08	2.7331e-08	-4.12099e-09	-2.21175e-09	3.44825e-08	1.60403e-08	1.51721e-08	-1.31465e-09	-5.06264e-08	-4.73449e-09	7.388e-10	-2.8838e-08	-7.05864e-09	3.67733e-08	-9.88771e-09	-1.22517e-09	-3.63667e-09	-1.91794e-09	-4.20199e-09	-1.05832e-08	-1.85423e-08	-4.88197e-09	2.83673e-08	1.24282e-08	9.36114e-15
5.21825e-09	-8.32076e-10	8.7521e-10	7.03849e-09	-7.04899e-09	-9.26961e-09	1.87823e-08	2.7328e-08	-4.12032e-09	-2.48393e-09	3.44718e-08	1.61852e-08	1.51537e-08	-1.4677e-09	-2.80856e-09	-4.72435e-09	7.67689e-10	-2.8838e-08	-6.977e-09	1.98506e-08	-1.05689e-08	-1.26344e-09	1.2804e-09	-3.8808e-09	-6.63509e-10	-1.07345e-08	-1.85425e-08	-4.86016e-09	2.83613e-08	1.2456e-08	5.89642e-15
5.70414e-09	-8.32599e-10	8.09896e-10	6.96237e-09	-4.86015e-09	-9.18178e-09	1.8729e-08	2.73254e-08	-4.1206e-09	-2.26626e-09	3.44743e-08	9.63344e-09	1.51389e-08	-2.81933e-09	-7.98686e-09	-4.76134e-09	7.90423e-10	-2.88384e-08	-6.93056e-09	1.81158e-08	-1.15178e-08	-1.26494e-09	-3.56196e-09	-6.7109e-09	-6.38526e-10	-1.05899e-08	-1.85465e-08	-4.78152e-09	2.83566e-08	1.24581e-08	5.7539e-15
4.93033e-09	-8.39114e-10	9.53036e-10	7.29778e-09	-4.87143e-09	-9.2492e-09	1.87461e-08	2.7324e-08	-4.12072e-09	-2.2784e-09	3.44744e-08	1.28022e-08	1.51646e-08	-2.08436e-09	-2.69241e-09	-4.77026e-09	8.32554e-10	-2.88371e-08	-6.863e-09	1.73093e-08	-1.05124e-08	-1.28107e-09	1.34428e-09	-6.56034e-09	-1.80424e-09	-1.07049e-08	-1.85451e-08	-4.8003e-09	2.836e-08	1.24631e-08	5.70575e-15
5.59283e-09	-8.3145e-10	8.54754e-10	6.99898e-09	-4.44474e-09	-9.24464e-09	1.87533e-08	2.73261e-08	-4.12066e-09	-2.26697e-09	3.44753e-08	1.198e-08	1.51515e-08	-3.04815e-09	-3.88845e-09	-4.7663e-09	7.74476e-10	-2.88385e-08	-7.05e-09	1.83107e-08	-1.0971e-08	-1.26293e-09	-2.32338e-10	-6.27928e-09	-1.77337e-09	-1.06494e-08	-1.54938e-08	-4.84513e-09	2.83591e-08	1.2485e-08	5.63508e-15
5.52794e-09	-8.32474e-10	8.54747e-10	6.94128e-09	-4.77989e-09	-9.24094e-09	1.87586e-08	2.73244e-08	-4.12054e-09	-2.34529e-09	3.44739e-08	1.0628e-08	1.51314e-08	-2.57698e-09	-3.35266e-09	-4.76396e-09	8.08126e-10	-2.88377e-08	-7.01682e-09	1.71474e-08	-1.06132e-08	-1.21019e-09	-1.36176e-09	-6.15641e-09	-1.5834e-09	-1.06497e-08	-1.64707e-08	-4.80116e-09	2.83595e-08	1.25222e-08	5.58105e-15
5.18046e-09	-8.3252e-10	8.69342e-10	7.04695e-09	-4.72874e-09	-9.25526e-09	1.87611e-08	2.05976e-08	-4.1207e-09	-2.30413e-09	3.44715e-08	1.07395e-08	7.92252e-09	-2.38101e-09	-2.73061e-09	-4.76347e-09	9.61759e-10	-2.91311e-08	-6.97896e-09	1.79859e-08	-1.07574e-08	-1.17068e-09	2.0805e-11	-6.0268e-09	-1.21405e-09	-1.06653e-08	-1.67104e-08	-3.48955e-09	2.83612e-08	1.26809e-08	5.13366e-15
5.24871e-09	-8.32914e-10	-1.32778e-10	6.47623e-09	-4.8917e-09	-9.24509e-09	1.8758e-08	2.17473e-08	-4.12059e-09	-2.35152e-09	3.44737e-08	1.12271e-08	4.22369e-09	-2.48411e-09	-2.84388e-09	-4.78223e-09	7.7604e-10	-2.88393e-08	-6.95601e-09	1.77686e-08	-1.07383e-08	-1.21265e-09	-2.95837e-10	-5.64802e-09	-1.46556e-09	-1.06802e-08	-1.69292e-08	-4.20274e-09	2.83617e-08	1.25441e-08	5.12377e-15
5.38109e-09	-8.3241e-10	7.63896e-10	6.52153e-09	-4.85531e-09	-9.24423e-09	1.87599e-08	2.00139e-08	-4.13612e-09	-2.33797e-09	3.44622e-08	1.1573e-08	7.20478e-09	-2.33568e-09	-3.19451e-09	-4.76562e-09	8.53808e-10	-2.88722e-08	-6.97056e-09	1.78551e-08	-1.06183e-08	-1.18307e-09	-6.03869e-10	-5.95632e-09	-1.36978e-09	-7.58192e-09	-1.67174e-08	-4.78041e-09	2.83613e-08	1.25557e-08	5.04413e-15
5.3544e-09	-8.32738e-10	8.57467e-10	6.94982e-09	-4.93877e-09	-9.24377e-09	1.87599e-08	1.94699e-08	-4.18262e-09	-2.35948e-09	3.4468e-08	1.1243e-08	5.50511e-09	-2.39068e-09	-2.93113e-09	-4.76619e-09	8.37379e-10	-2.88624e-08	-6.96641e-09	1.78728e-08	-1.07127e-08	-1.18649e-09	-4.98536e-10	-5.90755e-09	-1.32581e-09	-6.52151e-09	-1.67519e-08	-4.27688e-09	2.83622e-08	1.25465e-08	4.98214e-15
5.3374e-09	-8.32609e-10	7.29383e-10	6.66354e-09	-4.91916e-09	-9.23032e-09	1.86835e-08	1.97884e-08	-4.19608e-09	-2.35124e-09	3.44658e-08	1.13105e-08	6.20545e-09	-2.40041e-09	-2.96046e-09	-4.77998e-09	8.54523e-10	-5.55791e-09	-6.97557e-09	1.78223e-08	-1.07546e-08	-1.16643e-09	-5.80303e-10	-5.86076e-09	-1.349e-09	-5.40344e-09	-1.67566e-08	-4.50822e-09	2.83622e-08	1.25304e-08	4.18217e-15
5.37754e-09	-8.32687e-10	7.99333e-10	6.83698e-09	-4.87186e-09	-9.24622e-09	1.8718e-08	2.04703e-08	-4.21833e-09	-2.35751e-09	3.4466e-08	1.13542e-08	5.98963e-09	-2.36568e-09	-2.93743e-09	-4.88326e-09	8.89827e-10	-6.89318e-11	-6.96997e-09	1.77726e-08	-1.07081e-08	-1.18758e-09	-6.87999e-10	-5.85807e-09	-1.23025e-09	-5.19161e-09	-1.67523e-08	-4.39108e-09	2.83621e-08	1.25459e-08	4.17604e-15
5.37092e-09	-8.32614e-10	8.00196e-10	6.82233e-09	-4.88307e-09	-9.23298e-09	1.87073e-08	1.9766e-08	-4.18314e-09	-2.35573e-09	3.44674e-08	1.12422e-08	6.11442e-09	-2.36815e-09	-2.89907e-09	-4.8696e-09	9.20857e-10	-2.11648e-09	-6.972e-09	1.77849e-08	-1.07221e-08	-1.18702e-09	-7.57897e-10	-5.92006e-09	-1.2632e-09	-5.26145e-09	-1.6729e-08	-4.27777e-09	2.8362e-08	1.25435e-08	4.15043e-15
5.35715e-09	-8.32588e-10	7.89779e-10	6.83572e-09	-4.87551e-09	-9.24486e-09	1.87009e-08	1.9657e-08	-4.19239e-09	-2.35494e-09	3.4467e-08	1.12802e-08	5.87954e-09	-2.36865e-09	-2.8666e-09	-4.86275e-09	8.95634e-10	-1.33099e-09	-6.97137e-09	1.78042e-08	-1.0722e-08	-1.18296e-09	-7.05295e-10	-5.94187e-09	-1.30465e-09	-5.45622e-09	-1.66945e-08	-4.30991e-09	2.83618e-08	1.25408e-08	4.14323e-15
5.34695e-09	-8.32698e-10	8.03353e-10	6.7429e-09	-4.74734e-09	-9.24206e-09	1.8709e-08	1.9846e-08	-3.91256e-09	-2.35373e-09	1.56794e-08	1.13107e-08	6.11814e-09	-2.38023e-09	-2.92014e-09	-4.85742e-09	9.12879e-10	-1.31457e-09	-7.00489e-09	1.75208e-08	-1.0725e-08	-1.17584e-09	-6.41507e-10	-5.89204e-09	-1.28697e-09	-5.79952e-09	-1.71143e-08	-4.35315e-09	2.83618e-08	1.25372e-08	3.21593e-15
5.35634e-09	-8.29152e-10	8.00181e-10	6.77126e-09	-4.88718e-09	-9.24439e-09	1.87066e-08	1.97353e-08	-4.02875e-09	-2.35134e-09	1.6071e-08	1.12989e-08	5.90038e-09	-2.64373e-09	-2.38751e-09	-4.85114e-09	8.90493e-10	-1.85667e-09	-6.98092e-09	1.76872e-08	-1.0729e-08	-1.40707e-09	-6.82082e-10	-5.91287e-09	-1.29701e-09	-5.77178e-09	-1.43388e-08	-4.29773e-09	2.8362e-08	1.25413e-08	3.14245e-15
5.35156e-09	-4.45958e-10	8.27247e-10	6.79293e-09	-4.70559e-09	-9.23084e-09	1.87167e-08	1.98324e-08	-4.04185e-09	-2.35274e-09	1.21793e-08	1.13008e-08	5.88856e-09	-2.38009e-09	-3.35916e-09	-5.26759e-09	7.97932e-10	-1.29481e-09	-6.98354e-09	1.70284e-08	-1.07408e-08	-1.161e-09	-7.15841e-10	-5.90932e-09	-1.2862e-09	-5.47524e-09	-1.67558e-08	-5.37667e-09	2.83616e-08	1.20184e-08	3.08726e-15
5.35582e-09	3.53222e-11	8.27382e-10	6.80847e-09	-4.83862e-09	-9.19257e-09	1.8706e-08	1.96995e-08	-4.04059e-09	-2.35289e-09	1.03043e-08	1.12976e-08	5.91972e-09	-2.53224e-09	-4.65621e-09	-5.0852e-09	8.89842e-10	-1.74107e-09	-6.99194e-09	1.71238e-08	-1.07289e-08	-1.33691e-09	-7.19416e-10	-5.90288e-09	-1.29585e-09	-5.73586e-09	-1.51638e-08	-4.31686e-09	2.83619e-08	1.02905e-08	2.95794e-15
5.35396e-09	-3.57431e-10	8.27632e-10	6.78991e-09	-4.63135e-09	-9.22007e-09	1.87135e-08	1.97764e-08	-4.02445e-09	-2.35028e-09	1.13754e-08	1.13004e-08	5.97953e-09	-2.4172e-09	-3.93401e-09	-4.94638e-09	8.57249e-10	-1.40585e-09	-6.98168e-09	1.34771e-08	-1.07332e-08	-1.24669e-09	-6.55513e-10	-5.91318e-09	-1.29503e-09	-5.63503e-09	-1.47627e-08	-4.51866e-09	2.83618e-08	1.09664e-08	2.86538e-15
5.43022e-09	-2.73542e-10	8.18485e-10	6.6458e-09	-4.39497e-09	-9.23615e-09	1.87102e-08	1.97279e-08	-4.0551e-09	-2.35225e-09	1.10735e-08	1.13358e-08	5.93878e-09	-2.47688e-09	-3.8225e-09	-5.2497e-09	8.81907e-10	-1.6205e-09	-6.99164e-09	1.46113e-08	-4.15334e-09	-1.25846e-09	-6.9517e-10	-6.21564e-09	-1.32323e-09	-5.62306e-09	-1.45286e-08	-4.43156e-09	2.82708e-08	1.08639e-08	2.78004e-15
5.53147e-09	-3.66986e-10	8.16817e-10	6.47729e-09	-4.62419e-09	-9.22045e-09	7.69813e-09	1.97499e-08	-4.0474e-09	-2.35122e-09	1.15417e-08	1.13482e-08	5.99771e-09	-2.45474e-09	-4.13013e-09	-5.48771e-09	8.66504e-10	-1.50772e-09	-6.98792e-09	1.43582e-08	-8.46852e-09	-1.21623e-09	-6.97562e-10	-5.94053e-09	-1.32844e-09	-5.64528e-09	-1.4747e-08	-4.37518e-09	2.83361e-08	1.14314e-08	2.57299e-15
5.41325e-09	-5.83119e-10	8.09221e-10	6.71364e-09	-4.42303e-09	-9.2353e-09	5.10061e-09	1.97408e-08	-4.0512e-09	-2.35779e-09	1.06774e-08	1.13783e-08	5.97879e-09	-2.44961e-09	-3.21445e-09	-4.74509e-09	8.72381e-10	-1.5696e-09	-6.99504e-09	1.03262e-08	-7.81323e-09	-1.228e-09	-7.4371e-10	-6.04954e-09	-1.31664e-09	-5.59827e-09	-1.42781e-08	-4.4466e-09	2.82809e-08	1.13528e-08	2.37988e-15
5.45743e-09	-5.41514e-10	7.85138e-10	5.11331e-09	-4.52956e-09	-9.22647e-09	6.83768e-10	1.97341e-08	-4.04858e-09	-1.69594e-09	1.06595e-08	1.13288e-08	5.99036e-09	-2.44946e-09	-3.53834e-09	-5.29718e-09	7.91396e-10	-1.56498e-09	-6.97419e-09	1.03353e-08	-6.07041e-09	-1.25001e-09	-8.09345e-10	-6.06627e-09	-1.83882e-09	-5.58401e-09	-1.43612e-08	-4.39143e-09	2.82823e-08	1.14356e-08	2.32124e-15
5.5155e-09	-4.97063e-10	8.02073e-10	5.77323e-09	-4.48643e-09	-9.23043e-09	2.8393e-09	1.9749e-08	-4.05076e-09	-2.17251e-09	1.09622e-08	1.13366e-08	5.98799e-09	-2.45279e-09	-3.44018e-09	-5.30197e-09	7.31732e-10	-1.58931e-09	-6.9824e-09	6.75705e-09	-6.19598e-09	-1.23417e-09	-7.71955e-10	-6.06528e-09	-1.64719e-09	-5.24512e-09	-1.44309e-08	-4.40532e-09	2.83054e-08	1.14091e-08	2.2837e-15
5.48749e-09	-5.04645e-10	7.85556e-10	5.64426e-09	-4.50375e-09	-9.22855e-09	2.09447e-09	1.97438e-08	-4.05003e-09	-2.09563e-09	1.08236e-08	1.13364e-08	5.98913e-09	-2.44729e-09	-3.52363e-09	-5.30081e-09	7.48179e-10	-1.56852e-09	-6.97875e-09	6.94165e-09	-6.17634e-09	-1.24503e-09	-7.76101e-10	-6.0662e-09	-1.67059e-09	-5.36799e-09	-1.43883e-08	-4.40513e-09	2.82941e-08	1.1414e-08	2.2772e-15
5.48749e-09	-5.04645e-10	7.85556e-10	5.64426e-09	-4.50375e-09	-9.22855e-09	2.09447e-09	1.97438e-08	-4.05003e-09	-2.09563e-09	1.08236e-08	1.13364e-08	5.98913e-09	-2.44729e-09	-3.52363e-09	-5.30081e-09	7.48179e-10	-1.56852e-09	-6.97875e-09	6.94165e-09	-6.17634e-09	-1.24503e-09	-7.76101e-10	-6.0662e-09	-1.67059e-09	-5.36799e-09	-1.43883e-08	-4.40513e-09	2.82941e-08	1.1414e-08	2.2772e-15
5.49119e-09	-5.23384e-10	8.056e-10	5.24691e-09	-4.53789e-09	-9.22875e-09	2.08776e-09	1.9745e-08	-4.05136e-09	-2.15343e-09	1.07384e-08	1.13525e-08	5.98711e-09	-2.44899e-09	-3.50819e-09	-5.25005e-09	7.77617e-10	-1.57766e-09	-6.97592e-09	6.97059e-09	-6.16743e-09	-1.24484e-09	-7.76122e-10	-6.05278e-09	-1.67774e-09	-5.42821e-09	-1.43829e-08	-4.40818e-09	2.83062e-08	1.13894e-08	2.27226e-15
5.50154e-09	-5.21789e-10	8.05541e-10	5.3622e-09	-4.53467e-09	-9.23022e-09	2.19629e-09	1.97441e-08	-4.0513e-09	-2.03995e-09	1.07428e-08	1.13436e-08	5.98706e-09	-2.448e-09	-3.43896e-09	-5.21674e-09	7.52618e-10	-1.57914e-09	-6.98314e-09	6.88891e-09	-5.96365e-09	-1.24225e-09	-7.82871e-10	-6.06099e-09	-1.6764e-09	-5.44498e-09	-1.43765e-08	-4.40752e-09	2.83018e-08	1.14055e-08	2.26928e-15
5.50706e-09	-5.37598e-10	8.00875e-10	5.47823e-09	-4.53481e-09	-9.24082e-09	3.81535e-09	4.35686e-09	-4.04759e-09	-2.07504e-09	1.0805e-08	1.14424e-08	5.91407e-09	-2.46979e-09	-3.4165e-09	-4.00701e-09	8.87805e-10	-1.58183e-09	-6.74609e-09	6.92647e-09	-6.10208e-09	-1.23959e-09	-8.04116e-10	-6.06326e-09	-1.53465e-09	-5.44973e-09	-1.43298e-08	-4.40724e-09	2.83027e-08	9.7565e-09	1.86394e-15
5.50802e-09	-5.32545e-10	7.99668e-10	5.4182e-09	-4.53519e-09	-9.24516e-09	3.37651e-09	5.95962e-09	-4.02593e-09	-2.09904e-09	1.07954e-08	1.13918e-08	5.96579e-09	-2.77246e-09	-3.43811e-09	-4.27873e-09	8.13289e-10	-1.57987e-09	-6.63168e-09	6.94946e-09	-6.02519e-09	-1.24576e-09	-7.99619e-10	-6.06298e-09	-1.65435e-09	-5.44766e-09	-1.43693e-08	-4.40775e-09	1.81365e-08	1.04886e-08	1.42186e-15
5.50757e-09	-5.78574e-10	8.00632e-10	5.4455e-09	-4.53312e-09	-9.2397e-09	3.40917e-09	6.65568e-09	-4.01486e-09	-2.07494e-09	1.08005e-08	1.14007e-08	5.93202e-09	-2.49949e-09	-3.45074e-09	-3.9396e-09	8.66216e-10	-1.5812e-09	-6.11737e-09	6.91639e-09	-6.0583e-09	-1.24499e-09	-8.12322e-10	-6.06345e-09	-1.28486e-09	-5.43945e-09	-1.43053e-08	-4.40745e-09	3.66417e-09	1.03589e-08	1.09894e-15
5.50748e-09	-5.54756e-10	8.03519e-10	5.44056e-09	-4.53707e-09	-9.22348e-09	2.84479e-09	3.61547e-09	-3.97116e-09	-2.06135e-09	1.08015e-08	1.13958e-08	5.94746e-09	-2.86726e-09	-3.46211e-09	-4.48911e-09	7.87464e-10	-1.58239e-09	-6.78893e-09	6.92193e-09	-6.02873e-09	-1.24564e-09	-8.33091e-10	-6.0623e-09	-1.532e-09	-5.44068e-09	-1.43421e-08	-4.4122e-09	2.97585e-09	1.02096e-08	1.07267e-15
5.50716e-09	-5.5304e-10	8.01527e-10	5.41403e-09	-4.54377e-09	-9.24316e-09	2.88769e-09	3.41606e-09	-3.97129e-09	-2.04881e-09	1.07894e-08	1.13994e-08	5.96128e-09	-2.55776e-09	-3.46869e-09	-3.51862e-09	7.93615e-10	-1.58083e-09	-6.39563e-09	6.89193e-09	-6.00865e-09	-1.25187e-09	-8.38555e-10	-6.06095e-09	-1.44971e-09	-5.44099e-09	-1.43549e-08	-4.41403e-09	2.71606e-09	1.01832e-08	1.05446e-15
5.50785e-09	-5.34555e-10	7.92869e-10	5.41874e-09	-4.53975e-09	-9.24092e-09	2.85293e-09	3.66199e-09	-3.98245e-09	-2.05535e-09	1.07928e-08	1.13958e-08	5.95801e-09	-2.73844e-09	-3.48101e-09	-3.63946e-09	8.05923e-10	-1.58085e-09	-5.95194e-09	6.90001e-09	-6.02167e-09	-1.24847e-09	-8.33103e-10	-6.06294e-09	-1.34808e-09	-5.43615e-09	-1.43294e-08	-4.41052e-09	1.50059e-09	1.02248e-08	1.04737e-15
5.50743e-09	-5.5515e-10	7.96717e-10	5.41805e-09	-4.53694e-09	-9.24106e-09	2.86331e-09	3.55817e-09	-3.98197e-09	-2.05415e-09	1.07926e-08	1.13969e-08	5.95883e-09	-2.69184e-09	-3.4794e-09	-3.61925e-09	8.03001e-10	-1.58085e-09	-5.96915e-09	6.89971e-09	-6.02122e-09	-1.24868e-09	-8.34331e-10	-6.06241e-09	-1.33764e-09	-5.43654e-09	-1.43317e-08	-4.41165e-09	1.61375e-09	1.02308e-08	1.047e-15
5.50828e-09	-5.49873e-10	7.97239e-10	5.42282e-09	-4.53967e-09	-9.23931e-09	2.97206e-09	3.71176e-09	-3.3905e-09	-2.0521e-09	1.07932e-08	1.14393e-08	5.95312e-09	-2.64332e-09	-3.46748e-09	-3.73261e-09	8.04429e-10	-1.69085e-09	-5.90008e-09	6.90217e-09	-5.32788e-09	-1.24805e-09	-8.2765e-10	-6.0623e-09	-1.31525e-09	-5.43909e-09	-1.43417e-08	-4.41049e-09	2.39629e-09	3.613e-09	9.49294e-16
5.50859e-09	-5.44194e-10	7.93804e-10	5.4257e-09	-4.53989e-09	-9.24044e-09	2.93272e-09	3.82944e-09	-3.41899e-09	-1.68378e-09	1.07938e-08	1.13713e-08	5.95792e-09	-2.67781e-09	-3.46607e-09	-3.71683e-09	8.08693e-10	-1.67135e-09	-6.0459e-09	6.90244e-09	-5.43646e-09	-1.24884e-09	-8.33223e-10	-6.06223e-09	-1.39666e-09	-5.43836e-09	-1.4345e-08	-4.40861e-09	2.15803e-09	2.72551e-09	9.43835e-16
5.50844e-09	-5.47027e-10	7.96548e-10	5.4286e-09	-4.54072e-09	-9.24058e-09	2.96692e-09	3.84491e-09	-2.71324e-09	-2.038e-09	1.07939e-08	1.14525e-08	5.95887e-09	-2.67711e-09	-3.46624e-09	-3.71971e-09	8.14539e-10	-1.85843e-09	-5.88985e-09	6.90421e-09	-5.04664e-09	-1.24842e-09	-8.32862e-10	-6.06259e-09	-1.40206e-09	-5.43699e-09	-1.43349e-08	-4.40704e-09	2.15712e-09	2.34985e-09	9.3561e-16
5.50837e-09	-5.45339e-10	7.95427e-10	5.43079e-09	-4.54021e-09	-9.2402e-09	2.94263e-09	3.64885e-09	-3.02647e-09	-1.92631e-09	1.07937e-08	1.13927e-08	5.95435e-09	-2.66301e-09	-3.46709e-09	-3.70363e-09	8.10212e-10	-1.71836e-09	-5.93186e-09	6.90228e-09	-4.96415e-09	-1.2489e-09	-8.30442e-10	-6.06248e-09	-1.38068e-09	-5.4379e-09	-1.43392e-08	-4.40792e-09	2.14457e-09	2.7777e-09	9.35101e-16
5.50834e-09	3.01489e-10	7.94875e-10	5.42558e-09	-4.54019e-09	-9.24466e-09	2.94272e-09	3.72713e-09	-2.88871e-09	-1.90301e-09	1.07937e-08	1.14019e-08	5.95652e-09	-2.25976e-09	-3.46576e-09	-3.72188e-09	8.09132e-10	-1.73452e-09	-5.91218e-09	6.90312e-09	-5.21746e-09	-1.30714e-09	-8.30934e-10	-2.39057e-09	-1.3901e-09	-5.43992e-09	-1.43379e-08	-4.38717e-09	2.10577e-09	1.40203e-09	8.98409e-16
5.50831e-09	-5.41065e-10	7.94391e-10	5.42804e-09	-4.54026e-09	-9.24113e-09	2.94772e-09	3.7114e-09	-2.68208e-09	-1.90423e-09	1.07939e-08	1.14144e-08	5.95632e-09	-1.7066e-09	-3.46682e-09	-3.76305e-09	8.10937e-10	-1.73245e-09	-5.93597e-09	6.90299e-09	-5.04978e-09	-1.35219e-09	-8.31876e-10	-1.74982e-09	-1.38524e-09	-5.43479e-09	-1.43364e-08	-4.40435e-09	2.10321e-09	2.36107e-09	8.95404e-16
5.50833e-09	-4.91259e-10	7.94613e-10	5.42469e-09	-4.54024e-09	-9.24275e-09	2.96182e-09	3.73964e-09	-2.77251e-09	-1.94051e-09	1.07931e-08	1.14104e-08	4.57389e-09	-1.99233e-09	-3.46664e-09	-3.7961e-09	8.10061e-10	-1.71677e-09	-5.9177e-09	6.90328e-09	-5.09002e-09	-1.2847e-09	-6.14645e-10	-1.8637e-09	-1.38719e-09	-5.43792e-09	-1.43377e-08	-4.39019e-09	2.10021e-09	2.0806e-09	8.81667e-16
5.50126e-09	-2.69747e-10	7.94852e-10	5.4274e-09	-5.28854e-09	-9.25478e-09	2.95395e-09	3.74341e-09	-2.94243e-09	-2.32516e-09	1.07937e-08	1.14101e-08	5.57547e-09	-1.68828e-09	-3.46636e-09	-3.75256e-09	4.18463e-10	-1.73627e-09	-5.804e-09	6.90409e-09	-5.18434e-09	-1.30546e-09	-2.21556e-10	-2.52734e-09	-1.38695e-09	-5.43898e-09	-8.48111e-09	-4.38899e-09	1.25352e-09	1.54477e-09	7.63793e-16
6.12785e-09	-4.55036e-10	7.9458e-10	5.42574e-09	-4.53752e-09	-9.2431e-09	2.95829e-09	3.72006e-09	-2.75281e-09	-1.91049e-09	1.07923e-08	1.13957e-08	4.79921e-09	-1.96033e-09	-3.46684e-09	-3.76837e-09	7.95952e-10	6.63777e-10	-1.43304e-09	6.90268e-09	-5.06103e-09	-1.29069e-09	-5.53193e-10	-1.20687e-10	-1.3861e-09	-5.43809e-09	-4.35079e-09	-4.39743e-09	2.11161e-09	2.11846e-09	6.64183e-16
5.79216e-09	-3.63171e-10	7.94733e-10	5.42616e-09	-4.60463e-09	-9.25044e-09	2.98106e-09	3.71805e-09	-2.74311e-09	-2.06264e-09	1.07926e-08	1.1394e-08	4.9e-09	-1.96479e-09	-3.46683e-09	-3.7662e-09	7.72221e-10	1.43527e-10	-1.86434e-09	6.90323e-09	-5.06963e-09	-1.29823e-09	-5.32682e-10	-2.06959e-10	-1.38597e-09	-5.43821e-09	-4.40786e-09	-4.39513e-09	1.95889e-09	2.04591e-09	6.63122e-16
5.79949e-09	-3.35159e-10	7.94755e-10	5.42586e-09	-4.5976e-09	-9.25498e-09	2.96709e-09	3.71448e-09	-2.75531e-09	-2.08619e-09	1.07928e-08	1.13916e-08	4.95013e-09	-1.99526e-09	-3.46685e-09	-3.77163e-09	7.32013e-10	-6.7895e-12	-1.3289e-09	6.90343e-09	-5.08924e-09	-1.29628e-09	-1.96441e-10	4.41216e-10	-1.38006e-09	-5.43829e-09	-3.89248e-09	-4.36525e-09	1.67387e-09	2.06171e-09	6.56649e-16
5.67964e-09	-3.73521e-10	7.94748e-10	5.42596e-09	-4.57111e-09	-9.25798e-09	2.96176e-09	3.71875e-09	-2.76791e-09	-2.06506e-09	1.07926e-08	1.13967e-08	4.84768e-09	-1.98395e-09	-3.46685e-09	-3.76693e-09	6.68954e-10	1.0335e-10	-1.12196e-09	6.90283e-09	-5.09824e-09	-1.30378e-09	-1.92218e-10	-1.63416e-10	-1.38324e-09	-5.43832e-09	-3.33644e-09	-4.38422e-09	1.90178e-09	2.02342e-09	6.50286e-16
5.70188e-09	-3.36644e-10	7.94876e-10	5.42607e-09	-4.58995e-09	-9.26079e-09	2.96573e-09	3.71794e-09	-2.77838e-09	-2.06837e-09	1.07926e-08	1.13932e-08	4.84794e-09	-1.99447e-09	-3.46685e-09	-3.75923e-09	7.07841e-10	-6.98204e-11	-3.81255e-10	6.90369e-09	-5.08644e-09	-1.29762e-09	-2.49186e-10	-1.01868e-10	-1.38137e-09	-5.43842e-09	-3.46062e-09	-4.34935e-09	1.71364e-09	2.03998e-09	6.49478e-16
5.69685e-09	-3.6203e-10	7.94908e-10	5.42605e-09	-4.58096e-09	-9.2586e-09	2.96652e-09	3.71923e-09	-2.76315e-09	-2.05602e-09	1.07926e-08	1.13937e-08	4.8488e-09	-1.98568e-09	-3.46685e-09	-3.76217e-09	6.96838e-10	-1.05274e-10	-5.10108e-10	6.90307e-09	-5.08928e-09	-1.30061e-09	-1.66838e-10	-7.34295e-11	-1.38384e-09	-5.4384e-09	-3.40468e-09	-4.36131e-09	1.80657e-09	2.01936e-09	6.49265e-16
5.70013e-09	-3.46877e-10	7.94865e-10	5.42607e-09	-4.58409e-09	-9.25889e-09	2.96638e-09	3.71936e-09	-2.76756e-09	-2.05949e-09	1.07926e-08	1.13922e-08	4.84756e-09	-1.98527e-09	-3.46685e-09	-3.76342e-09	7.02005e-10	-8.67459e-11	-4.3322e-10	6.90322e-09	-5.08443e-09	-1.30155e-09	-1.67747e-10	-5.09222e-13	-1.38342e-09	-5.43838e-09	-3.40338e-09	-4.35601e-09	1.74077e-09	2.03272e-09	6.48971e-16
5.69921e-09	-3.68038e-10	7.94844e-10	5.42605e-09	-4.58177e-09	-9.25919e-09	2.96367e-09	3.71933e-09	-2.77252e-09	-2.0331e-09	1.07926e-08	1.13917e-08	4.84662e-09	-1.98297e-09	-3.46685e-09	-3.76149e-09	6.95828e-10	-5.99801e-11	-4.76121e-10	6.90331e-09	-5.08781e-09	-1.30053e-09	-1.82123e-10	-7.3839e-11	-1.38338e-09	-5.4384e-09	-3.38851e-09	-4.36994e-09	1.744e-09	2.01866e-09	6.48866e-16
5.93502e-09	-3.52527e-10	4.65379e-10	-2.07234e-10	-4.58216e-09	-9.26028e-09	3.08724e-09	3.72062e-09	-2.62393e-09	-2.03122e-09	1.07885e-08	1.13937e-08	4.85058e-09	-1.97982e-09	-1.2967e-09	-3.75972e-09	1.01966e-09	-1.95052e-11	-4.89402e-10	6.89163e-09	-5.08581e-09	-1.29726e-09	-2.84328e-10	1.50143e-10	-1.38288e-09	-4.36493e-09	-3.4233e-09	-4.36043e-09	9.39287e-10	2.04045e-09	5.99383e-16
5.93502e-09	-3.52527e-10	4.65379e-10	-2.07234e-10	-4.58216e-09	-9.26028e-09	3.08724e-09	3.72062e-09	-2.62393e-09	-2.03122e-09	1.07885e-08	1.13937e-08	4.85058e-09	-1.97982e-09	-1.2967e-09	-3.75972e-09	1.01966e-09	-1.95052e-11	-4.89402e-10	6.89163e-09	-5.08581e-09	-1.29726e-09	-2.84328e-10	1.50143e-10	-1.38288e-09	-4.36493e-09	-3.4233e-09	-4.36043e-09	9.39287e-10	2.04045e-09	5.99383e-16
5.76643e-09	-3.54268e-10	5.25531e-10	7.25601e-10	-4.58397e-09	-9.26008e-09	3.0262e-09	3.7206e-09	-2.6315e-09	-2.04033e-09	1.07899e-08	1.13933e-08	4.84946e-09	-1.97973e-09	-1.47683e-09	-3.76015e-09	9.04022e-10	-2.25995e-11	-4.67688e-10	6.89421e-09	-5.08569e-09	-1.2975e-09	-2.79538e-10	1.15033e-10	-1.38292e-09	-4.40938e-09	-3.41361e-09	-4.36095e-09	9.9949e-10	2.03997e-09	5.98408e-16
5.84298e-09	-3.78634e-10	4.91981e-10	6.22782e-10	-4.58059e-09	-9.26033e-09	3.07497e-09	3.72063e-09	-2.58221e-09	-2.03771e-09	1.07861e-08	1.13934e-08	4.85035e-09	-1.98152e-09	-1.4994e-09	-3.76032e-09	8.24659e-10	-2.72904e-11	-4.80435e-10	6.89503e-09	-4.93029e-09	-1.29861e-09	-2.49731e-10	9.93001e-11	-1.38167e-09	-4.39083e-09	-3.41311e-09	-4.3606e-09	1.05438e-09	2.03904e-09	5.97399e-16
5.83253e-09	-3.8203e-10	5.59103e-10	5.03571e-10	-4.58242e-09	-9.25542e-09	3.05337e-09	3.72104e-09	-2.62517e-09	-2.0518e-09	1.08067e-08	1.02416e-08	4.84977e-09	-1.6899e-09	-1.49749e-09	-3.7457e-09	9.09251e-10	-2.41391e-11	-4.1066e-10	6.8943e-09	-4.99176e-09	-1.29826e-09	-2.54697e-10	-1.43868e-11	-1.38263e-09	-4.43512e-09	-3.32533e-09	-4.36127e-09	1.05281e-09	2.03882e-09	5.7211e-16
5.81473e-09	-4.06463e-10	7.26116e-10	4.21977e-10	-4.50547e-09	-9.0847e-09	3.02998e-09	3.73359e-09	-2.60902e-09	-2.04835e-09	3.98068e-09	1.04338e-08	4.84925e-09	-1.77139e-09	-1.48686e-09	-3.70499e-09	8.73304e-10	-2.31332e-11	-3.75388e-10	6.89124e-09	-5.00757e-09	-1.29825e-09	-2.6028e-10	-9.52992e-11	-1.38241e-09	-4.44041e-09	-1.22983e-09	-4.30408e-09	1.0371e-09	2.03888e-09	4.61066e-16
5.79364e-09	-3.64681e-10	7.57785e-10	4.4691e-10	-4.57547e-09	-9.25918e-09	3.07175e-09	3.78074e-09	-2.60171e-09	-2.07383e-09	5.18963e-09	6.72377e-09	2.29683e-09	-1.94124e-09	-1.51863e-09	-3.75517e-09	8.97166e-10	-2.45905e-11	-4.99547e-10	6.88299e-09	-5e-09	-1.29768e-09	-2.67963e-10	1.08016e-10	-1.39818e-09	-4.16279e-09	-3.36374e-09	-4.3821e-09	1.08794e-09	2.03858e-09	4.03871e-16
5.82208e-09	-3.25815e-10	6.29261e-10	4.28148e-10	-4.60442e-09	-9.24575e-09	3.07652e-09	3.92538e-09	-2.61977e-09	-2.05102e-09	4.67608e-09	6.95065e-09	2.72115e-09	-1.91176e-09	-1.45772e-09	-3.75617e-09	8.41918e-10	-2.05929e-11	-4.71075e-10	6.74828e-09	-5.15926e-09	-1.29748e-09	-2.63527e-10	-2.77732e-10	-1.37887e-09	-3.70214e-09	-1.21864e-09	-4.36749e-09	1.06878e-09	1.89942e-09	3.90516e-16
5.80724e-09	-3.58043e-10	6.55486e-10	4.31663e-10	-4.59151e-09	-9.25787e-09	3.09375e-09	3.87441e-09	-2.59465e-09	-2.04573e-09	3.75005e-09	6.71849e-09	2.18149e-09	-1.84808e-09	-1.40899e-09	-3.75265e-09	8.60177e-10	-2.31735e-11	-4.92716e-10	6.79215e-09	-5.02344e-09	-1.29771e-09	-2.67874e-10	-8.62528e-11	-1.39539e-09	-4.01245e-09	-1.39107e-09	-4.37272e-09	1.12812e-09	1.98003e-09	3.78611e-16
5.82398e-09	-3.39476e-10	6.74683e-10	4.54695e-10	-4.63078e-09	-9.24768e-09	3.07534e-09	3.84187e-09	-2.59969e-09	-2.0491e-09	3.63755e-09	6.92104e-09	1.90152e-09	-1.90628e-09	-1.35708e-09	-3.75695e-09	8.39222e-10	-2.33687e-11	-4.86355e-10	6.82343e-09	-5.03391e-09	-1.29786e-09	-2.67232e-10	-5.72916e-11	-1.38821e-09	-3.21987e-09	-1.7262e-09	-4.29608e-09	1.13767e-09	2.01466e-09	3.74857e-16
5.82487e-09	-3.45479e-10	6.65122e-10	4.28248e-10	-4.6186e-09	-9.25588e-09	3.08733e-09	3.83749e-09	-2.59822e-09	-2.05119e-09	3.6992e-09	6.6865e-09	1.9901e-09	-1.85057e-09	-1.38392e-09	-3.75689e-09	8.39343e-10	-2.29327e-11	-4.8865e-10	6.79447e-09	-5.02725e-09	-1.2973e-09	-2.67315e-10	-8.46377e-11	-1.39024e-09	-3.4072e-09	-1.51168e-09	-4.32382e-09	1.12673e-09	1.97443e-09	3.72535e-16
5.81925e-09	-3.43653e-10	6.76119e-10	4.34238e-10	-4.62882e-09	-9.25509e-09	3.08446e-09	3.859e-09	-2.60029e-09	-2.04726e-09	3.65001e-09	6.56309e-09	1.94222e-09	-1.89082e-09	-1.37343e-09	-3.75763e-09	8.44157e-10	-2.32034e-11	-5.12416e-10	6.81652e-09	-5.01921e-09	-1.29735e-09	-2.67809e-10	-5.34087e-11	-1.38976e-09	-3.2789e-09	-1.68313e-09	-4.36921e-09	1.13402e-09	1.99883e-09	3.71097e-16
5.8206e-09	-3.45114e-10	6.67966e-10	4.2536e-10	-4.62746e-09	-9.25572e-09	3.08632e-09	3.86088e-09	-2.60241e-09	-2.04809e-09	3.64588e-09	6.54617e-09	1.99062e-09	-1.89625e-09	-1.37423e-09	-3.75776e-09	8.54813e-10	-2.30967e-11	-5.11397e-10	6.8031e-09	-5.02239e-09	-1.29713e-09	-2.68074e-10	-4.03542e-11	-1.39019e-09	-3.29003e-09	-1.54062e-09	-4.34506e-09	1.12236e-09	1.97722e-09	3.70253e-16
5.81916e-09	-3.3786e-10	6.47222e-10	4.36729e-10	-4.61705e-09	-9.251e-09	3.08377e-09	3.85959e-09	-2.60839e-09	-2.02779e-09	3.64205e-09	3.79587e-09	2.01801e-09	-1.87904e-09	-1.37438e-09	-1.62985e-09	7.32683e-10	-2.31491e-11	-3.14204e-10	6.82519e-09	-5.02621e-09	-1.29722e-09	-2.6791e-10	-4.26872e-11	-1.3901e-09	-3.28561e-09	-1.59608e-09	-4.363e-09	1.12176e-09	1.99362e-09	3.3041e-16
5.81974e-09	-3.38723e-10	6.69244e-10	4.31338e-10	-4.54587e-09	-9.25626e-09	3.08444e-09	2.64637e-09	-2.61765e-09	-2.00167e-09	3.58725e-09	3.10561e-09	2.00884e-09	-1.88532e-09	-1.36806e-09	-2.03167e-09	7.36952e-10	-2.29488e-11	-4.45702e-10	6.81428e-09	-5.02552e-09	-1.29743e-09	-2.67586e-10	-3.84619e-11	-1.38986e-09	-3.30391e-09	-1.63152e-09	-4.36313e-09	1.12145e-09	1.93972e-09	3.18195e-16
5.82167e-09	-3.36515e-10	6.7045e-10	4.32799e-10	-3.89109e-09	-9.25421e-09	3.08434e-09	3.10767e-09	-2.61829e-09	-2.04137e-09	3.59729e-09	2.75954e-09	2.01754e-09	-1.88897e-09	-1.36786e-09	-1.54822e-09	7.99011e-10	-2.26154e-11	-4.85184e-10	6.81992e-09	-5.02313e-09	-1.2973e-09	-2.67588e-10	-3.44024e-11	-1.39036e-09	-3.29768e-09	-1.6758e-09	-4.36404e-09	1.10115e-09	1.94808e-09	3.1212e-16
5.81907e-09	-3.33981e-10	6.7152e-10	4.32044e-10	-3.37338e-09	-9.23592e-09	3.08457e-09	2.93147e-09	-2.62783e-09	-2.007e-09	3.60692e-09	2.94279e-09	2.00281e-09	-1.89025e-09	-1.3557e-09	-2.67239e-09	7.7221e-10	-2.29835e-11	-4.47982e-10	1.84506e-09	-5.02508e-09	-1.29722e-09	-2.67566e-10	-3.79734e-11	-1.39009e-09	-3.29463e-09	-1.67649e-09	-4.27041e-09	1.11484e-09	1.97641e-09	2.6876e-16
5.82372e-09	-3.40569e-10	6.69796e-10	4.33336e-10	-3.1962e-09	-9.21442e-09	3.08437e-09	2.87934e-09	-2.62121e-09	-2.02413e-09	3.59599e-09	2.85961e-09	2.02222e-09	-1.90006e-09	-1.36146e-09	-2.26986e-09	7.38383e-10	-2.27906e-11	-4.66469e-10	2.18303e-09	-5.03134e-09	-1.2972e-09	-2.67636e-10	-4.14519e-11	-1.39033e-09	-3.29932e-09	-1.66708e-09	-4.2584e-09	1.11972e-09	1.95412e-09	2.65779e-16
5.82006e-09	-3.34624e-10	6.70798e-10	4.33094e-10	-2.96265e-09	-9.22875e-09	3.08457e-09	3.03238e-09	-2.62874e-09	-2.03574e-09	3.60084e-09	2.76411e-09	2.01968e-09	-1.89869e-09	-1.35931e-09	-2.33739e-09	7.35413e-10	-2.28818e-11	-4.73464e-10	2.00145e-09	-5.02483e-09	-1.29721e-09	-2.6756e-10	-3.8739e-11	-1.39051e-09	-3.29666e-09	-1.66431e-09	-4.31521e-09	1.11623e-09	1.97383e-09	2.65046e-16
5.82401e-09	-3.34636e-10	6.70512e-10	4.33304e-10	-3.24266e-09	-9.24088e-09	3.08447e-09	3.02502e-09	-2.62032e-09	-2.02812e-09	3.59777e-09	2.85365e-09	2.02371e-09	-1.89992e-09	-1.36303e-09	-2.37222e-09	7.59045e-10	-1.82192e-11	-6.97639e-10	2.03123e-09	-3.49262e-09	-1.29721e-09	-2.62067e-10	-3.89966e-11	-1.39121e-09	-3.21095e-09	-1.66148e-09	-4.12717e-09	1.11365e-09	1.95225e-09	2.5273e-16
5.82033e-09	-3.32574e-10	6.70193e-10	4.33344e-10	-3.37022e-09	-9.23201e-09	3.08441e-09	3.02815e-09	-2.62458e-09	-2.03173e-09	2.54612e-09	2.36931e-09	2.02183e-09	-1.83968e-09	-1.39024e-09	-2.41829e-09	7.61838e-10	-1.98924e-11	-7.46493e-10	2.06551e-09	-3.63044e-09	-1.29719e-09	-2.60764e-10	-3.52278e-11	-1.39064e-09	-3.23605e-09	-1.67726e-09	-4.13124e-09	1.0974e-09	1.93068e-09	2.45816e-16
5.82023e-09	-3.36227e-10	6.70237e-10	4.33255e-10	-3.25363e-09	-9.22268e-09	3.08407e-09	3.06394e-09	-2.62277e-09	-2.07717e-09	1.00807e-09	2.77265e-09	2.02478e-09	-1.53111e-09	-1.4732e-09	-2.33612e-09	7.72398e-10	-2.39656e-11	-5.8317e-10	2.02718e-09	-3.80475e-09	-1.29717e-09	-2.62656e-10	-3.86167e-11	-1.39069e-09	-3.24181e-09	-1.66556e-09	-4.16335e-09	1.1085e-09	1.94992e-09	2.41995e-16
5.82049e-09	-3.35082e-10	5.7365e-10	4.33661e-10	-2.52219e-09	-9.22833e-09	3.08333e-09	3.0439e-09	-2.62267e-09	-1.92919e-09	1.059e-09	2.60513e-09	2.02091e-09	-1.65377e-09	-1.40238e-09	-2.39639e-09	7.56482e-10	-3.51885e-11	-5.73542e-10	2.0218e-09	-3.69922e-09	-1.29708e-09	-2.638e-10	-3.64736e-11	-1.39275e-09	-3.24914e-09	-1.67102e-09	-4.1736e-09	1.11881e-09	1.93993e-09	2.35991e-16
5.82103e-09	-3.32408e-10	3.16304e-10	4.56058e-10	-2.07916e-09	-9.23064e-09	3.07582e-09	3.06207e-09	-2.56977e-09	-2.03449e-09	1.37669e-09	2.56546e-09	2.02675e-09	-1.78023e-09	-1.39994e-09	-2.37776e-09	7.41715e-10	-4.9923e-11	-6.63495e-10	2.02944e-09	-3.75676e-09	-1.303e-09	-1.88404e-10	-3.73062e-11	6.85077e-12	-3.24371e-09	-1.66872e-09	-4.19048e-09	1.11716e-09	1.9384e-09	2.33609e-16
5.82028e-09	-3.35464e-10	5.62274e-10	4.38488e-10	-2.46159e-09	-9.2263e-09	3.07191e-09	3.05734e-09	-2.61409e-09	-1.50636e-09	1.33673e-09	1.39261e-09	2.01768e-09	-1.62303e-09	-1.43046e-09	-2.3678e-09	7.50614e-10	-3.60489e-11	-6.77828e-10	1.3687e-09	-3.73353e-09	-1.21373e-09	-2.61191e-10	-3.7883e-11	-1.43496e-09	-3.23369e-09	-1.66992e-09	-4.16511e-09	1.10687e-09	1.22131e-09	2.254e-16
5.82087e-09	-3.35838e-10	5.52316e-10	4.39379e-10	-2.20334e-09	-9.22834e-09	3.07234e-09	3.05569e-09	-2.61524e-09	-1.7524e-09	1.37249e-09	1.85676e-09	2.01585e-09	-1.73469e-09	-1.41331e-09	-2.38386e-09	7.50762e-10	-3.57465e-11	-6.79852e-10	1.28245e-09	-3.75318e-09	-1.21822e-09	-2.53753e-10	-3.74633e-11	-5.48102e-10	-3.23731e-09	-1.66959e-09	-4.17439e-09	1.11876e-09	1.22097e-09	2.25326e-16
5.82051e-09	-3.38489e-10	5.37099e-10	4.40767e-10	-2.30453e-09	-9.22653e-09	3.07282e-09	3.05795e-09	-2.61817e-09	-1.60863e-09	1.41962e-09	1.5668e-09	2.01214e-09	-1.4066e-09	-1.41674e-09	-2.381e-09	7.52883e-10	-3.77053e-11	-6.62541e-10	1.21354e-09	-3.73705e-09	-1.22807e-09	-2.56402e-10	-3.7673e-11	-4.5563e-10	-3.23319e-09	-1.67007e-09	-4.16162e-09	1.11132e-09	1.30312e-09	2.23048e-16
5.8183e-09	-3.44272e-10	5.93974e-10	2.82241e-10	-2.26709e-09	-9.10317e-09	3.07981e-09	3.05574e-09	-2.61086e-09	-1.69563e-09	1.63074e-09	1.91341e-09	2.02114e-09	-1.54247e-09	-1.4175e-09	-2.34706e-09	7.52301e-10	-3.75469e-11	-6.6633e-10	6.97176e-10	-3.76245e-09	-1.00022e-09	-2.57845e-10	-3.70279e-11	-6.91086e-10	-3.23234e-09	-1.44421e-09	-4.1711e-09	7.66937e-10	1.15478e-09	2.20281e-16
5.81689e-09	-3.39161e-10	5.47616e-10	4.3416e-10	-2.30619e-09	-6.92314e-10	3.0772e-09	3.05768e-09	-2.61436e-09	-1.65718e-09	1.49356e-09	1.6934e-09	2.00359e-09	-1.48916e-09	-1.41667e-09	-2.36934e-09	7.52341e-10	-3.86991e-11	-6.5513e-10	1.22075e-09	-3.75804e-09	-1.16325e-09	-2.58573e-10	-3.93619e-11	-7.79622e-10	-3.23445e-09	-1.62038e-09	-4.16509e-09	1.08178e-09	1.22492e-09	1.39333e-16
5.82e-09	-3.43474e-10	5.62185e-10	4.00221e-10	-2.29188e-09	-2.02273e-09	3.07852e-09	3.05709e-09	-2.61642e-09	-1.65758e-09	1.39872e-09	1.62875e-09	2.00422e-09	-1.50233e-09	-1.41721e-09	-2.37527e-09	7.52515e-10	-3.89223e-11	-6.71144e-10	1.22725e-09	-1.71097e-09	-1.15837e-09	-2.59728e-10	-3.78946e-11	-7.45802e-10	-3.23413e-09	-1.5661e-09	-4.16346e-09	8.60999e-10	1.25506e-09	1.30742e-16
5.82047e-09	-3.41194e-10	5.58705e-10	4.14665e-10	-2.29496e-09	-5.58825e-10	3.07544e-09	3.05706e-09	-2.6237e-09	-1.67114e-09	1.45364e-09	1.60552e-09	2.00526e-09	-1.55844e-09	-1.41273e-09	-2.37543e-09	8.66215e-10	-3.71622e-11	-6.60803e-10	1.19772e-09	-7.80797e-10	-1.21862e-09	-2.55018e-10	-3.78987e-11	-7.21732e-10	-3.2365e-09	-1.59964e-09	-4.16367e-09	1.02734e-09	1.26711e-09	1.25653e-16
5.82039e-09	-3.4974e-10	5.44466e-10	4.32011e-10	-2.29863e-09	-8.67109e-10	3.00146e-09	3.05735e-09	-2.61739e-09	-1.43554e-09	1.43262e-09	1.64721e-09	1.99575e-09	-1.53302e-09	-1.33429e-09	-2.2933e-09	7.95132e-10	-3.67778e-11	-6.53706e-10	1.22618e-09	-2.05927e-09	-1.19193e-09	-2.55798e-10	-3.92575e-11	-7.48227e-10	-3.22379e-09	-1.61554e-09	-1.14713e-09	1.0413e-09	5.14674e-10	1.10444e-16
5.8202e-09	-3.77155e-10	5.45939e-10	4.08958e-10	-2.36036e-09	-9.03087e-10	2.96544e-09	3.05631e-09	-2.62041e-09	-1.52622e-09	1.42558e-09	1.6366e-09	1.99936e-09	-1.52683e-09	-1.37732e-09	-2.25641e-09	7.88837e-10	8.2643e-12	-6.25058e-10	1.2036e-09	-1.22916e-09	-1.18921e-09	-2.55812e-10	-3.98256e-11	-7.50375e-10	-3.2334e-09	-1.39313e-09	-1.24997e-09	9.84346e-10	-2.67147e-10	1.07243e-16
5.8202e-09	-3.77126e-10	5.46877e-10	4.07688e-10	-2.36001e-09	-9.14568e-10	2.96595e-09	3.05629e-09	-2.62056e-09	-1.52752e-09	1.4241e-09	1.63825e-09	2e-09	-1.52687e-09	-1.37734e-09	-2.25818e-09	7.8904e-10	7.68712e-12	-6.39109e-10	1.20758e-09	-1.22962e-09	-1.18888e-09	-2.55763e-10	-3.9824e-11	-7.49335e-10	-3.2334e-09	-1.3759e-09	-1.25027e-09	9.85325e-10	1.93767e-10	1.07229e-16
5.82029e-09	-3.75236e-10	5.4654e-10	4.04329e-10	-2.32428e-09	-8.63631e-10	2.89034e-09	3.05699e-09	-2.62296e-09	-1.54225e-09	1.43189e-09	1.65881e-09	1.99675e-09	-1.53064e-09	-1.37443e-09	-2.31275e-09	8.19098e-10	-1.04831e-11	-6.07082e-10	1.21234e-09	-1.22629e-09	-1.18959e-09	-2.55626e-10	-3.98624e-11	-7.4077e-10	-3.23278e-09	-1.41144e-09	-1.25323e-09	9.74247e-10	6.10701e-11	1.06965e-16
5.82024e-09	-3.62816e-10	5.52187e-10	4.04444e-10	-2.33793e-09	-8.81058e-10	2.94239e-09	3.05607e-09	-2.62422e-09	-1.51862e-09	1.42492e-09	1.64919e-09	1.99862e-09	-1.52907e-09	-1.36159e-09	-2.30023e-09	8.02457e-10	-1.79347e-11	-6.20807e-10	1.21189e-09	-1.18537e-09	-1.18976e-09	-2.55825e-10	-3.93671e-11	-7.48536e-10	-3.23128e-09	-1.31935e-09	-8.6036e-10	9.79387e-10	2.10166e-10	1.06007e-16
4.43847e-09	-3.70113e-10	5.48247e-10	4.02938e-10	-2.33619e-09	-9.08804e-10	2.95036e-09	-7.23809e-12	-2.6227e-09	-1.50721e-09	1.42659e-09	1.64512e-09	1.99996e-09	-1.52988e-09	-1.37109e-09	-2.31068e-09	7.77656e-10	-1.31473e-11	-6.30431e-10	1.2104e-09	-1.21025e-09	-1.19246e-09	-2.55897e-10	-3.91418e-11	-7.48037e-10	-3.23285e-09	-1.29118e-09	-1.16749e-09	9.79465e-10	6.00243e-11	8.31648e-17
4.43847e-09	-3.70113e-10	5.48247e-10	4.02938e-10	-2.33619e-09	-9.08804e-10	2.95036e-09	-7.23809e-12	-2.6227e-09	-1.50721e-09	1.42659e-09	1.64512e-09	1.99996e-09	-1.52988e-09	-1.37109e-09	-2.31068e-09	7.77656e-10	-1.31473e-11	-6.30431e-10	1.2104e-09	-1.21025e-09	-1.19246e-09	-2.55897e-10	-3.91418e-11	-7.48037e-10	-3.23285e-09	-1.29118e-09	-1.16749e-09	9.79465e-10	6.00243e-11	8.31648e-17
4.43684e-09	-3.66815e-10	5.47821e-10	4.01857e-10	-2.33351e-09	-9.12497e-10	2.92571e-09	-6.40597e-11	-2.62324e-09	-1.50932e-09	1.42775e-09	1.65637e-09	1.99975e-09	-1.52922e-09	-1.36827e-09	-2.29902e-09	7.83578e-10	-1.26191e-11	-5.99472e-10	1.21098e-09	-1.26182e-09	-1.1939e-09	-2.55887e-10	-3.91492e-11	3.40933e-11	-3.233e-09	-1.29953e-09	-1.04149e-09	9.7541e-10	9.02053e-11	8.22712e-17
4.49714e-09	2.38022e-10	5.47742e-10	4.03048e-10	-2.33515e-09	-9.04719e-10	2.94867e-09	3.42705e-10	-2.43637e-09	-1.49761e-09	1.42621e-09	1.64922e-09	1.99996e-09	-1.45951e-09	-1.37185e-09	-2.30605e-09	7.61598e-10	-7.79397e-12	-6.14504e-10	1.21318e-09	-1.2427e-09	-1.19323e-09	-2.5587e-10	-3.93878e-11	-6.40443e-10	-3.23266e-09	-1.30759e-09	-8.20564e-10	1.0103e-09	4.93052e-11	8.18206e-17
4.46945e-09	-1.52359e-10	5.47867e-10	4.02427e-10	-2.33359e-09	-9.10585e-10	2.9335e-09	1.86294e-10	-2.51758e-09	-1.5078e-09	1.42714e-09	1.65619e-09	2.00006e-09	-1.42643e-09	-1.36978e-09	-2.30331e-09	7.76929e-10	-9.86752e-12	-6.07995e-10	1.21245e-09	-1.291e-09	-1.19673e-09	-2.5589e-10	-3.92396e-11	-4.65007e-10	-3.23271e-09	-1.30231e-09	-8.14228e-10	9.86987e-10	6.38464e-11	8.15972e-17
4.473e-09	-1.79307e-11	5.34257e-10	4.02582e-10	-2.32006e-09	-9.10029e-10	2.94309e-09	1.07557e-10	-2.50355e-09	-1.50567e-09	1.43115e-09	1.64924e-09	1.99952e-09	-1.45958e-09	-1.37055e-09	-7.25775e-10	7.51021e-10	-1.05717e-11	-6.11425e-10	1.20954e-09	-1.0395e-09	-1.19418e-09	-2.74872e-10	-3.91437e-11	-1.7333e-10	-3.19361e-09	-1.19844e-09	-8.70572e-10	9.80317e-10	6.97372e-11	7.55503e-17
4.48617e-09	-1.90653e-10	6.03343e-10	4.01323e-10	-1.92761e-09	-9.12697e-10	2.94034e-09	2.34795e-10	-2.5174e-09	-1.50651e-09	1.43461e-09	1.65013e-09	1.99631e-09	-1.44264e-09	-1.37051e-09	-2.31026e-10	7.63865e-10	-1.02769e-11	-6.14296e-10	1.21653e-09	-9.59136e-10	-1.19667e-09	-2.9868e-10	-3.91565e-11	-3.16609e-10	-3.22071e-09	-1.28201e-09	-9.39739e-10	9.81851e-10	-2.77388e-12	7.41702e-17
4.49055e-09	-1.69832e-10	5.48684e-10	4.0209e-10	-1.36219e-09	-9.09658e-10	2.9421e-09	2.91441e-10	-2.50515e-09	-1.50604e-09	1.4278e-09	1.6495e-09	1.99412e-09	-1.39158e-09	-1.37299e-09	-8.82923e-10	7.65724e-10	-1.05135e-11	-6.20697e-10	1.20565e-09	-1.16259e-09	-1.19556e-09	-2.73187e-10	-3.92091e-11	-3.61195e-10	-3.22179e-09	-1.19017e-09	-7.3886e-10	9.85806e-10	2.93852e-11	7.26896e-17
4.48761e-09	-1.86341e-10	5.81153e-10	4.0157e-10	-1.55111e-09	-1.03227e-09	2.7633e-09	2.22232e-10	-2.51314e-09	-1.50675e-09	1.42918e-09	1.65026e-09	1.99593e-09	-1.39406e-09	-1.37064e-09	-4.27038e-10	6.24168e-10	-9.96312e-12	-6.16166e-10	4.36631e-10	-1.07806e-09	-1.1967e-09	-2.84003e-10	-3.9169e-11	-2.93823e-10	-3.2014e-09	-1.2241e-09	-8.78808e-10	9.8713e-10	2.51357e-11	7.03869e-17
4.48602e-09	-1.91229e-10	5.67393e-10	4.02546e-10	-1.62273e-09	-9.14482e-10	1.98422e-09	2.46465e-10	-2.51472e-09	-1.50589e-09	1.43303e-09	1.65044e-09	1.99616e-09	-1.39519e-09	-7.25469e-10	-4.59856e-10	7.62788e-10	-1.02204e-11	-6.09212e-10	1.16371e-09	-1.06739e-09	-1.19642e-09	-2.7737e-10	1.6103e-10	-3.19973e-10	-3.21169e-09	-9.8106e-10	-8.8751e-10	9.91045e-10	5.41322e-11	6.62837e-17
4.48462e-09	1.88146e-10	6.95619e-10	4.0349e-10	-1.5577e-09	-9.10711e-10	2.16021e-09	2.38166e-10	-2.51163e-09	-1.48982e-09	1.43834e-09	1.65026e-09	1.9956e-09	-1.42724e-09	-1.18304e-09	-3.24491e-10	7.61546e-10	-1.02804e-11	-6.02617e-10	1.06542e-09	-1.03059e-09	-1.19655e-09	-2.96473e-10	2.37506e-10	-3.40506e-10	-1.764e-09	-7.52217e-10	-8.95613e-10	9.84905e-10	4.01771e-11	5.9901e-17
4.48374e-09	-4.2028e-11	6.48343e-10	4.02658e-10	-1.30884e-09	-9.17786e-10	2.20762e-09	2.32538e-10	-2.51207e-09	-1.50065e-09	1.43593e-09	1.65054e-09	1.99556e-09	-1.39421e-09	-1.08419e-09	-3.30863e-10	7.61565e-10	-1.01636e-11	-6.07209e-10	6.12242e-10	-8.01885e-10	-1.19655e-09	-3.02772e-10	9.97703e-11	-3.18593e-10	-2.03258e-09	-8.76096e-10	-8.74358e-10	9.86656e-10	3.87133e-11	5.89708e-17
4.48425e-09	-2.72704e-11	6.31011e-10	4.02974e-10	-1.52036e-09	-9.11571e-10	2.05101e-09	2.35415e-10	-2.51175e-09	-1.49942e-09	1.4357e-09	1.65059e-09	1.99592e-09	-1.40305e-09	-9.58524e-10	-2.53103e-10	7.63048e-10	-1.02912e-11	-6.03485e-10	8.62271e-10	-8.38027e-10	-1.19649e-09	-2.94353e-10	1.54759e-10	-3.31412e-10	-1.87993e-09	-7.65625e-10	-8.63733e-10	9.88049e-10	3.81755e-11	5.82406e-17
4.48481e-09	-4.17578e-11	6.05707e-10	4.0275e-10	-1.09436e-09	-9.20823e-10	2.06215e-09	2.34262e-10	-2.51058e-09	-1.49846e-09	1.43084e-09	8.99359e-10	6.58347e-10	-1.40415e-09	-9.11431e-10	-3.35727e-10	6.15683e-10	-1.02673e-11	-6.02624e-10	1.00996e-09	-9.76293e-10	-1.19652e-09	-2.92053e-10	1.99106e-10	-3.34243e-10	-1.93405e-09	-7.87725e-10	-8.62038e-10	9.86569e-10	3.56727e-11	5.22128e-17
1.55256e-09	-5.74255e-11	6.93401e-10	3.96912e-10	-1.37996e-09	-9.13517e-10	2.05582e-09	2.51013e-10	-2.50774e-09	-1.497e-09	1.41486e-09	1.49132e-09	9.74735e-10	-1.40516e-09	-1.0973e-09	-4.24096e-10	6.29743e-10	-1.05054e-11	-6.04187e-10	8.89011e-10	-9.126e-10	-1.19653e-09	-2.96545e-10	1.83028e-10	-3.34052e-10	-1.91128e-09	-7.92789e-10	-1.4258e-09	9.85883e-10	3.91387e-11	3.8482e-17
2.16453e-09	-4.67457e-11	7.09425e-10	3.93234e-10	-1.33673e-09	-9.15713e-10	2.00459e-09	2.41411e-10	-2.50846e-09	-1.49774e-09	1.16818e-09	6.22677e-10	9.2566e-10	-1.40379e-09	-9.40711e-10	-4.08485e-10	6.43072e-10	-9.50463e-12	-6.04159e-10	8.797e-10	-9.4171e-10	-1.19656e-09	-2.96218e-10	1.75646e-10	-3.35435e-10	-1.87881e-09	-8.09699e-10	-8.79629e-10	9.86933e-10	3.88514e-11	3.62516e-17
1.66164e-09	-2.97466e-11	6.85836e-10	4.01087e-10	-1.4155e-09	-9.16597e-10	2.08356e-09	2.442e-10	-2.51108e-09	-1.49751e-09	1.36828e-09	6.78826e-10	8.1974e-10	-1.4053e-09	-1.04534e-09	-3.61661e-10	6.709e-10	-1.02906e-11	-6.03647e-10	8.21479e-10	-9.49636e-10	-1.19657e-09	-2.94054e-10	1.64478e-10	-3.32059e-10	-1.87503e-09	-7.94575e-10	-9.29865e-10	9.86916e-10	3.66138e-11	3.54232e-17
1.36163e-09	-3.57538e-11	7.05068e-10	3.99567e-10	-1.25515e-09	-9.14617e-10	2.08941e-09	2.48214e-10	-2.51062e-09	-1.49606e-09	1.08378e-09	7.13618e-10	7.91699e-10	-1.4048e-09	-1.11406e-09	-3.80591e-10	6.42399e-10	-9.66546e-12	-6.04269e-10	8.75137e-10	-9.39259e-10	-1.19656e-09	-2.95024e-10	1.71625e-10	-3.3152e-10	-1.87895e-09	-8.00381e-10	-1.01966e-09	9.86644e-10	3.61957e-11	3.38324e-17
1.39913e-09	-3.62964e-11	6.96628e-10	3.98925e-10	-1.28662e-09	-9.2158e-10	2.04894e-09	2.46223e-10	-2.51071e-09	-1.41434e-09	1.20489e-09	1.21181e-10	7.99742e-10	-1.40397e-09	-1.028e-09	1.87359e-10	6.62943e-10	-9.76469e-12	-6.08029e-10	4.61598e-11	-9.35875e-10	-1.19656e-09	-2.95122e-10	1.69741e-10	-3.31691e-10	-1.87619e-09	-7.97093e-10	-9.67047e-10	9.85915e-10	4.23741e-11	3.22493e-17
1.13334e-09	-3.80277e-11	6.65143e-10	3.97506e-10	-1.32771e-09	-9.25366e-10	2.05193e-09	2.46353e-10	-2.51085e-09	-1.48656e-09	1.16525e-09	1.51356e-10	8.75945e-10	-1.4044e-09	-1.04363e-09	-9.24506e-11	6.61006e-10	-1.02627e-11	-6.06868e-10	1.82457e-10	-9.34971e-10	-1.19656e-09	-2.83034e-10	1.66824e-10	-3.31553e-10	-1.87835e-09	-7.98457e-10	-9.81783e-10	9.8678e-10	4.04172e-11	3.19763e-17
1.18049e-09	-3.56707e-11	6.60308e-10	3.97558e-10	-1.30006e-09	-9.19464e-10	2.04763e-09	2.45885e-10	-2.51071e-09	-1.43803e-09	1.18826e-09	1.7787e-10	8.47185e-10	-1.40418e-09	-1.03099e-09	4.69441e-11	6.63301e-10	-9.9778e-12	-6.0616e-10	2.19181e-10	-9.37854e-10	-1.19656e-09	-2.94762e-10	1.68281e-10	-3.31875e-10	-1.87988e-09	-7.98367e-10	-9.74065e-10	9.85889e-10	3.91614e-11	3.18333e-17
1.19211e-09	-4.55086e-11	6.3847e-10	3.96753e-10	-1.30828e-09	-9.19646e-10	2.05543e-09	2.45099e-10	-2.51075e-09	-1.461e-09	1.15486e-09	2.40903e-10	8.6938e-10	-3.65644e-10	-1.02799e-09	-1.48699e-10	6.61415e-10	-1.00333e-11	-6.05995e-10	2.5964e-10	-9.37047e-10	-1.19656e-09	-2.90891e-10	1.66719e-10	-3.31872e-10	-1.8791e-09	-8.00258e-10	-9.71454e-10	9.86483e-10	3.86967e-11	3.01234e-17
1.1988e-09	-4.41759e-11	6.11243e-10	3.98843e-10	-1.29786e-09	-9.23765e-10	2.05529e-09	2.45708e-10	-2.51079e-09	-1.44672e-09	1.1672e-09	2.0101e-10	8.39922e-10	-1.87969e-10	-1.03461e-09	-1.98313e-10	6.60133e-10	-1.01951e-11	-6.06077e-10	2.41896e-10	-9.35725e-10	-1.19656e-09	-2.92012e-10	1.67238e-10	-3.31502e-10	-1.8786e-09	-7.98995e-10	-9.79872e-10	9.86509e-10	3.85909e-11	2.9939e-17
1.1708e-09	-4.31837e-11	6.17913e-10	3.97783e-10	-1.30685e-09	-9.20854e-10	2.05287e-09	2.45937e-10	-2.51076e-09	-1.45717e-09	1.16289e-09	2.23072e-10	8.28558e-10	-2.34316e-10	-1.03646e-09	-1.14863e-10	6.5866e-10	-1.01206e-11	-6.05494e-10	2.35313e-10	-9.36167e-10	-1.19656e-09	-2.89925e-10	1.67041e-10	-3.31574e-10	-1.87884e-09	-7.98986e-10	-9.73246e-10	9.86641e-10	3.92294e-11	2.98781e-17
1.17263e-09	-4.36164e-11	6.15097e-10	3.97274e-10	-1.30771e-09	-9.21117e-10	2.05283e-09	2.45932e-10	-2.51074e-09	-1.44458e-09	1.16625e-09	2.14304e-10	8.30272e-10	-2.36218e-10	-1.03662e-09	-1.40646e-10	6.59373e-10	-1.01646e-11	-6.05503e-10	2.2822e-10	-9.36448e-10	-1.19656e-09	-2.90119e-10	1.67008e-10	-3.31679e-10	-1.87878e-09	-7.99025e-10	-9.74331e-10	9.86418e-10	3.90034e-11	2.9859e-17
1.17581e-09	-4.24626e-11	6.16358e-10	3.97672e-10	-1.30295e-09	-9.21171e-10	2.0538e-09	2.45815e-10	-2.51075e-09	-1.44707e-09	1.16715e-09	2.1007e-10	8.34443e-10	-1.90605e-10	-1.0303e-09	-1.06857e-10	6.59867e-10	-1.01669e-11	-6.05656e-10	1.97088e-10	-9.35874e-10	-1.19656e-09	-2.91338e-10	1.67118e-10	-3.31613e-10	-1.87904e-09	-7.98926e-10	-9.74916e-10	9.86521e-10	3.85453e-11	2.98227e-17
1.1768e-09	-4.29806e-11	6.19378e-10	3.98379e-10	-1.30646e-09	-3.26067e-10	2.05494e-09	2.45888e-10	-2.51116e-09	-1.4567e-09	1.16422e-09	2.01217e-10	8.37346e-10	-1.9019e-10	-1.03545e-09	-1.18766e-10	8.17108e-10	-1.01384e-11	-6.05905e-10	2.23106e-10	-9.3695e-10	-1.07074e-09	-2.36782e-10	-7.28678e-11	-3.31601e-10	-9.76327e-10	-7.98918e-10	-1.03038e-09	9.83653e-10	3.80386e-11	2.65753e-17
1.17552e-09	-4.25236e-11	6.16773e-10	3.98004e-10	-1.30495e-09	-5.62515e-10	2.05389e-09	2.45915e-10	-2.51086e-09	-1.44815e-09	1.1632e-09	2.1385e-10	8.38619e-10	-2.06456e-10	-1.03511e-09	-1.14537e-10	6.75856e-10	-1.0144e-11	-6.05555e-10	2.26981e-10	-9.36492e-10	-9.90704e-10	-2.38118e-10	1.20668e-10	-3.31629e-10	-9.09774e-10	-7.98932e-10	-9.98146e-10	9.83339e-10	3.85033e-11	2.61971e-17
1.17725e-09	-4.22068e-11	6.16955e-10	3.99957e-10	-1.30563e-09	-5.51287e-10	2.05566e-09	2.45902e-10	-2.51091e-09	-1.45378e-09	1.16622e-09	1.93205e-10	8.36701e-10	-2.01428e-10	-1.03473e-09	-1.20644e-10	6.62367e-10	-1.01405e-11	-3.42038e-10	2.22564e-10	-9.36933e-10	-9.8126e-10	-2.89052e-10	9.81522e-11	-3.31599e-10	-9.04315e-10	-7.98927e-10	-9.91367e-10	9.85836e-10	3.88541e-11	2.59259e-17
1.17719e-09	-4.23821e-11	6.17291e-10	3.99632e-10	-1.3063e-09	-4.76013e-10	2.05474e-09	2.45847e-10	-2.51091e-09	-1.45364e-09	1.16614e-09	1.93701e-10	8.36827e-10	-2.03328e-10	-1.03484e-09	-1.20212e-10	6.63404e-10	-1.01428e-11	-3.63357e-10	2.23235e-10	-9.36741e-10	-9.91044e-10	-2.72166e-10	5.64279e-11	-3.31605e-10	-9.16056e-10	-7.98935e-10	-9.99038e-10	9.8448e-10	3.8848e-11	2.5901e-17
1.17773e-09	-4.2536e-11	6.16202e-10	3.995e-10	-1.30577e-09	-4.6413e-10	2.05486e-09	2.45804e-10	-2.5109e-09	-1.45102e-09	1.16542e-09	1.91964e-10	8.3725e-10	-2.02861e-10	-1.03482e-09	-1.19906e-10	6.69404e-10	-1.01426e-11	-3.6306e-10	2.24033e-10	-9.36846e-10	-9.98521e-10	-2.71371e-10	5.90798e-11	-3.31634e-10	-9.039e-10	-7.98938e-10	-9.94171e-10	9.85128e-10	3.87688e-11	2.58718e-17
1.17758e-09	-4.24925e-11	6.173e-10	3.99262e-10	-1.30554e-09	-4.44091e-10	2.05515e-09	2.45804e-10	-2.51091e-09	-1.45179e-09	1.16513e-09	1.91548e-10	8.37249e-10	-2.02346e-10	-1.0349e-09	-1.19243e-10	6.70805e-10	-1.01426e-11	-3.66363e-10	2.23914e-10	-9.36829e-10	-9.8333e-10	-2.68544e-10	6.62e-11	-3.31611e-10	-9.01877e-10	-7.98947e-10	-9.95076e-10	9.84906e-10	3.87426e-11	2.58274e-17
1.17649e-09	-4.24544e-11	6.15688e-10	3.98903e-10	-1.29861e-09	-4.502e-10	2.05619e-09	2.45861e-10	-2.51082e-09	-1.4416e-09	1.16481e-09	1.95335e-10	8.37221e-10	-2.09703e-10	-1.03502e-09	-1.18964e-10	6.69633e-10	-3.86257e-11	-3.63605e-10	2.23881e-10	-9.36863e-10	-9.93618e-10	-2.61413e-10	8.65997e-11	-3.28392e-10	-8.99088e-10	-3.82239e-11	-9.55588e-10	9.85e-10	3.57506e-11	2.50847e-17
1.14248e-09	-4.23246e-11	6.1618e-10	3.99339e-10	-1.29639e-09	-4.55754e-10	2.05541e-09	2.48434e-10	-2.45931e-09	-1.44598e-09	1.16478e-09	1.91502e-10	8.37431e-10	-2.05586e-10	-1.03498e-09	-3.89992e-11	5.45554e-10	-1.82475e-11	-3.707e-10	1.97566e-10	-9.36815e-10	-9.85151e-10	-2.64722e-10	8.46268e-11	-3.28293e-10	-8.87368e-10	-4.91339e-10	-9.70688e-10	9.8496e-10	3.67839e-11	2.48198e-17
1.15487e-09	-4.24175e-11	6.16511e-10	3.98922e-10	-1.30061e-09	-4.56502e-10	2.05609e-09	2.47862e-10	-2.46214e-09	-1.44756e-09	1.16485e-09	1.93417e-10	8.3737e-10	-2.05134e-10	-1.03497e-09	-6.1803e-11	6.21758e-10	-2.08917e-11	-3.64901e-10	2.20324e-10	-9.36808e-10	-9.89802e-10	-2.65053e-10	6.78865e-11	-3.28436e-10	-8.10523e-10	-1.67219e-10	-9.7812e-10	9.84974e-10	3.65029e-11	2.46557e-17
1.17011e-09	-4.23961e-11	6.16176e-10	3.99e-10	-1.29858e-09	-4.54878e-10	2.05599e-09	2.46628e-10	-2.46195e-09	-1.44438e-09	1.165e-09	1.95015e-10	8.37317e-10	-2.08341e-10	-1.03499e-09	-4.84031e-11	5.82618e-10	-2.54821e-11	-3.59274e-10	2.22314e-10	-9.36813e-10	-9.85427e-10	-2.65404e-10	8.46952e-11	-3.28659e-10	-7.65389e-10	-1.24893e-10	-9.72507e-10	9.85025e-10	3.6316e-11	2.45234e-17
1.15756e-09	-4.23989e-11	3.655e-10	3.99009e-10	-1.30041e-09	-4.59752e-10	2.05673e-09	2.44622e-10	-2.47601e-09	-1.44718e-09	3.1909e-10	1.93518e-10	8.37357e-10	-2.07109e-10	-1.03516e-09	-8.28781e-11	6.33697e-10	-2.27236e-11	-3.62251e-10	2.20803e-10	-9.36826e-10	-9.89803e-10	-2.63278e-10	7.42663e-11	-3.29206e-10	-7.67096e-10	-2.83683e-10	-9.04564e-10	9.85008e-10	3.54868e-11	2.30949e-17
1.16858e-09	-4.23659e-11	6.0643e-10	3.99027e-10	-1.29906e-09	-4.57661e-10	2.05752e-09	2.46074e-10	-2.46715e-09	-1.4457e-09	6.86436e-10	2.00654e-10	8.37272e-10	-2.06544e-10	-5.83851e-10	-8.78846e-11	6.02177e-10	-2.06567e-11	-3.59856e-10	2.18888e-10	-9.36817e-10	-9.86302e-10	-2.6503e-10	6.93481e-11	-3.28849e-10	-7.80823e-10	-2.38823e-10	-4.45499e-10	9.84979e-10	3.24908e-11	2.22764e-17
1.15928e-09	-4.23975e-11	6.13781e-10	3.99055e-10	-1.29909e-09	-4.56063e-10	2.05697e-09	2.44051e-10	-2.47055e-09	-1.44603e-09	4.58671e-10	1.95335e-10	8.37259e-10	-2.06461e-10	-5.07618e-10	-8.11645e-11	6.04733e-10	-2.27542e-11	-3.62702e-10	2.19626e-10	-9.36829e-10	-9.88099e-10	-2.64912e-10	7.36781e-11	-3.29012e-10	-7.7735e-10	-2.18879e-10	-5.87886e-10	9.84994e-10	3.63896e-11	2.20722e-17
1.16557e-09	-4.23587e-11	5.97799e-10	3.96341e-10	-1.30448e-09	-4.58626e-10	2.05713e-09	2.43071e-10	-2.46867e-09	-1.44705e-09	4.48562e-10	1.96246e-10	7.68558e-10	-2.10952e-10	-5.77699e-10	8.40078e-11	6.14761e-10	-2.20455e-11	-3.61563e-10	2.17947e-10	-7.95398e-10	-9.87321e-10	-2.43943e-10	7.75203e-11	-3.29037e-10	-7.91635e-10	-2.18412e-10	-5.33083e-10	9.84995e-10	3.75373e-11	2.17497e-17
1.16474e-09	-4.21921e-11	5.96037e-10	3.97064e-10	-1.3067e-09	-4.57638e-10	2.05716e-09	2.44558e-10	-2.46877e-09	-1.44642e-09	3.91026e-10	1.95701e-10	7.67276e-10	-2.09287e-10	-5.41148e-10	-3.40261e-11	6.13454e-10	-2.25047e-11	-3.63845e-10	2.19288e-10	-8.20588e-10	-9.87191e-10	-2.20759e-10	7.37939e-11	-3.29179e-10	-7.78679e-10	-2.20863e-10	-5.36726e-10	9.84987e-10	3.62105e-11	2.1667e-17
1.16364e-09	-4.22628e-11	5.81112e-10	3.942e-10	-1.30194e-09	-4.58158e-10	2.05703e-09	2.42806e-10	-2.46926e-09	-1.44626e-09	2.56588e-10	1.96439e-10	7.80381e-10	-2.09002e-10	-5.54798e-10	-4.50121e-11	6.06948e-10	-2.20597e-11	-3.63356e-10	2.1954e-10	-8.13223e-10	-9.87444e-10	-2.39337e-10	7.43283e-11	-3.29159e-10	-7.8474e-10	-2.18229e-10	-5.77836e-10	9.8499e-10	3.85953e-11	2.16257e-17
1.16477e-09	-4.22235e-11	5.779e-10	3.94578e-10	-1.30502e-09	-4.57709e-10	2.05704e-09	2.44121e-10	-2.46907e-09	-1.44639e-09	3.01144e-10	1.96086e-10	7.59384e-10	-2.09685e-10	-5.31294e-10	-3.61712e-11	6.11464e-10	-2.21946e-11	-3.63169e-10	2.1914e-10	-8.1946e-10	-9.87354e-10	-2.31942e-10	7.39121e-11	-3.29076e-10	-7.81464e-10	-2.18902e-10	-5.22684e-10	9.84991e-10	3.78847e-11	2.15451e-17
2.04316e-10	-4.28997e-11	5.11248e-10	3.96963e-10	-1.30337e-09	-4.57659e-10	2.05705e-09	2.4282e-10	-2.46895e-09	-1.30306e-09	3.23383e-10	1.95882e-10	7.67182e-10	-2.16668e-10	-5.49019e-10	-4.66856e-11	6.11155e-10	-2.2237e-11	-3.63154e-10	1.8192e-10	-8.1531e-10	-9.87296e-10	-2.33504e-10	7.47358e-11	-3.29156e-10	-7.79852e-10	-2.19685e-10	-4.1607e-10	9.84991e-10	3.7271e-11	1.9685e-17
4.14398e-10	-5.1905e-11	5.89852e-10	3.93733e-10	-1.30515e-09	-4.57857e-10	2.05706e-09	2.43115e-10	-8.11402e-10	-1.44012e-09	2.80757e-10	1.95939e-10	7.68085e-10	-2.09888e-10	-5.42096e-10	-4.04873e-11	6.12065e-10	-2.20946e-11	-3.63363e-10	2.18862e-10	-8.22715e-10	-9.87551e-10	-2.32411e-10	7.41545e-11	-3.29131e-10	-7.81217e-10	-2.20468e-10	-2.52094e-10	9.8499e-10	3.74514e-11	1.47292e-17
2.38116e-10	-5.13826e-11	5.87598e-10	3.94291e-10	-1.30448e-09	-4.57802e-10	2.05715e-09	2.43686e-10	-5.07914e-10	-1.34098e-09	2.87445e-10	1.96548e-10	7.87272e-10	-2.12391e-10	-5.4522e-10	-3.27747e-11	6.11793e-10	-2.21289e-11	-3.63109e-10	2.17856e-10	-8.18422e-10	-9.87392e-10	-2.31611e-10	7.42632e-11	-3.29109e-10	-7.78955e-10	-2.18535e-10	-3.16446e-10	9.84991e-10	3.67379e-11	1.39958e-17
3.53086e-10	-6.02497e-11	5.87561e-10	3.94461e-10	-1.30471e-09	-4.57876e-10	2.05714e-09	2.409e-10	-3.36584e-10	-1.35112e-09	2.88907e-10	1.96157e-10	7.75358e-10	-2.1342e-10	-5.43624e-10	-3.98514e-11	6.12175e-10	-2.20874e-11	-3.63214e-10	2.12085e-10	-8.2131e-10	-9.87259e-10	-2.16275e-10	7.43036e-11	-3.29087e-10	-7.81305e-10	-2.18783e-10	-2.22244e-10	9.84991e-10	3.66005e-11	1.38767e-17
3.23961e-10	-5.16487e-11	5.68983e-10	3.94953e-10	-1.30449e-09	-4.57791e-10	2.05714e-09	2.42213e-10	-3.07023e-10	-1.32017e-09	2.88506e-10	1.961e-10	7.81002e-10	-2.13658e-10	-5.44643e-10	-3.88758e-11	6.11717e-10	-2.21443e-11	-3.63027e-10	2.14387e-10	-8.19921e-10	-9.87274e-10	-2.23454e-10	7.38804e-11	-3.29092e-10	-7.79898e-10	-2.19171e-10	-2.62969e-10	9.84991e-10	3.66951e-11	1.37618e-17
3.24074e-10	-5.15592e-11	5.68971e-10	3.9498e-10	-1.30443e-09	-4.51048e-10	2.05715e-09	2.42213e-10	-3.07028e-10	-1.32017e-09	2.88548e-10	1.961e-10	7.81001e-10	-2.13658e-10	-5.44643e-10	-3.38633e-11	6.15556e-10	-2.2144e-11	-3.63025e-10	2.14387e-10	-8.19921e-10	-9.87274e-10	-2.07443e-10	7.38803e-11	-2.78409e-10	-7.79903e-10	-2.18971e-10	-1.67246e-11	9.84991e-10	3.67044e-11	1.36533e-17
3.24074e-10	-5.15592e-11	5.68971e-10	3.9498e-10	-1.30443e-09	-4.51048e-10	2.05715e-09	2.42213e-10	-3.07028e-10	-1.32017e-09	2.88548e-10	1.961e-10	7.81001e-10	-2.13658e-10	-5.44643e-10	-3.38633e-11	6.15556e-10	-2.2144e-11	-3.63025e-10	2.14387e-10	-8.19921e-10	-9.87274e-10	-2.07443e-10	7.38803e-11	-2.78409e-10	-7.79903e-10	-2.18971e-10	-1.67246e-11	9.84991e-10	3.67044e-11	1.36533e-17
3.37635e-10	-5.00126e-11	5.77727e-10	3.95006e-10	-1.30449e-09	-4.57687e-10	2.05701e-09	2.4217e-10	-1.89953e-10	-1.32368e-09	2.87612e-10	1.95603e-10	7.82964e-10	-2.12496e-10	-5.43436e-10	-6.88812e-11	6.1193e-10	-2.21281e-11	-3.6306e-10	2.1052e-10	-8.19661e-10	-9.88063e-10	-2.198e-10	7.36345e-11	-3.27647e-10	-7.79999e-10	-2.3258e-10	-1.81212e-10	6.7749e-10	3.68304e-11	1.31908e-17
3.30116e-10	-5.15806e-11	5.70414e-10	3.94991e-10	-1.30444e-09	-4.53305e-10	2.0571e-09	2.42217e-10	-2.7447e-10	-1.32229e-09	2.86646e-10	1.96308e-10	7.8166e-10	-2.13379e-10	-5.44246e-10	-6.13898e-11	6.13269e-10	-2.2136e-11	-3.6305e-10	2.1272e-10	-8.19819e-10	-9.875e-10	-2.10798e-10	7.39243e-11	-2.92124e-10	-7.79989e-10	-2.21161e-10	-1.4506e-10	6.86549e-10	3.68177e-11	1.31785e-17
3.29949e-10	-5.07615e-11	5.73558e-10	3.94972e-10	-1.30446e-09	-4.56707e-10	2.05711e-09	2.42035e-10	-2.10939e-10	-1.32318e-09	2.87191e-10	1.95952e-10	7.8204e-10	-2.1278e-10	-5.44234e-10	-5.63409e-11	6.12263e-10	-2.21312e-11	-3.63053e-10	2.10632e-10	-8.1986e-10	-9.87522e-10	-2.15608e-10	7.3766e-11	-3.0356e-10	-7.79995e-10	-2.21045e-10	-1.00351e-10	6.90562e-10	3.68021e-11	1.31578e-17
3.37006e-10	-5.00566e-11	5.73215e-10	3.94895e-10	-1.30449e-09	-4.60827e-10	2.05358e-09	2.43822e-10	-2.18035e-10	-1.32347e-09	2.86156e-10	1.95241e-10	7.81707e-10	-2.13181e-10	-5.44023e-10	-7.04116e-11	6.12161e-10	-2.21338e-11	-3.62678e-10	2.10653e-10	-8.07042e-10	-9.11842e-10	-2.19952e-10	7.36926e-11	-2.7674e-10	-7.7996e-10	-2.4181e-10	-9.8189e-11	6.8687e-10	3.67783e-11	1.29817e-17
3.33695e-10	-5.40668e-11	5.72598e-10	3.9486e-10	-1.3045e-09	-4.57138e-10	2.05365e-09	2.43506e-10	-2.33555e-10	-1.32355e-09	2.86179e-10	1.95679e-10	7.8191e-10	-2.12992e-10	-5.35099e-10	-7.2169e-11	6.12412e-10	-2.21356e-11	-3.62986e-10	2.12556e-10	-8.11445e-10	-9.36089e-10	-2.18845e-10	7.36443e-11	-2.61361e-10	-7.79976e-10	-2.30068e-10	-1.08606e-10	2.25369e-10	3.67714e-11	1.25944e-17
3.11772e-10	-6.08553e-11	5.7315e-10	3.82323e-10	-1.30372e-09	-4.55646e-10	2.05419e-09	2.42904e-10	-2.19437e-10	-1.28966e-09	2.86523e-10	1.86511e-10	7.81841e-10	-2.13045e-10	-5.43734e-10	-6.84638e-11	6.12252e-10	-2.2129e-11	-3.70278e-10	2.12266e-10	-8.12421e-10	-9.54754e-10	-2.1369e-10	2.91468e-11	-1.34337e-10	-7.7043e-10	-2.27389e-10	-1.03035e-10	3.52076e-10	3.67779e-11	1.25217e-17
3.3489e-10	-6.45942e-11	5.73356e-10	3.9485e-10	-1.30371e-09	-4.55814e-10	1.84445e-09	2.44555e-10	-2.31538e-10	-1.32114e-09	2.8635e-10	1.89667e-10	7.81558e-10	-2.13095e-10	-5.40216e-10	-6.97729e-11	6.2419e-10	-2.203e-11	-3.62742e-10	2.12129e-10	-8.13187e-10	-9.5242e-10	-2.17374e-10	7.3498e-11	-2.11071e-10	-7.78454e-10	-2.29602e-10	-1.05439e-10	2.07335e-10	7.42705e-11	1.17907e-17
3.32873e-10	-7.91971e-11	5.73419e-10	3.94154e-10	-1.30431e-09	-4.55538e-10	1.88884e-09	2.44084e-10	-2.33162e-10	-3.83834e-10	2.83769e-10	1.95443e-10	6.2589e-10	-2.13022e-10	-5.33925e-10	-7.25849e-11	6.13367e-10	-2.21305e-11	-3.62815e-10	1.6804e-10	-8.14281e-10	-9.49188e-10	-2.15753e-10	7.28958e-11	-1.56118e-10	-7.77818e-10	-2.29157e-10	-1.06577e-10	2.35361e-10	4.76943e-11	1.00885e-17
3.32873e-10	-7.91971e-11	5.73419e-10	3.94154e-10	-1.30431e-09	-4.55538e-10	1.88884e-09	2.44084e-10	-2.33162e-10	-3.83834e-10	2.83769e-10	1.95443e-10	6.2589e-10	-2.13022e-10	-5.33925e-10	-7.25849e-11	6.13367e-10	-2.21305e-11	-3.62815e-10	1.6804e-10	-8.14281e-10	-9.49188e-10	-2.15753e-10	7.28958e-11	-1.56118e-10	-7.77818e-10	-2.29157e-10	-1.06577e-10	2.35361e-10	4.76943e-11	1.00885e-17
2.76262e-10	-6.81567e-11	5.72603e-10	3.86055e-10	-6.84219e-11	-4.55996e-10	1.89943e-09	2.46013e-10	-2.33985e-10	-4.28149e-10	2.84951e-10	1.94729e-10	6.89437e-10	-2.13148e-10	-5.36665e-10	-7.08783e-11	6.16103e-10	-2.21188e-11	-3.63514e-10	1.72349e-10	-3.48892e-10	-9.5093e-10	-2.14173e-10	7.25281e-11	-1.7938e-10	-7.7801e-10	-2.26881e-10	-1.04711e-10	2.39167e-10	8.33952e-12	7.98603e-18
2.97833e-10	-6.89251e-11	5.72575e-10	3.88422e-10	-2.55147e-10	-4.55984e-10	1.89534e-09	2.46272e-10	-2.33861e-10	-2.77038e-10	2.83606e-10	1.94604e-10	6.81902e-10	-2.13146e-10	-5.36722e-10	-7.05381e-11	6.15698e-10	-2.21147e-11	-3.6357e-10	1.78498e-10	-3.99057e-10	-9.50993e-10	-2.14811e-10	7.23669e-11	-1.81e-10	-7.77429e-10	-2.27594e-10	-1.04964e-10	2.34257e-10	1.10272e-11	7.96497e-18
2.89136e-10	-7.12478e-11	5.65212e-10	3.87289e-10	-2.10028e-10	-4.55925e-10	1.89546e-09	2.47622e-10	-2.34256e-10	-3.275e-10	2.83288e-10	1.94233e-10	6.62115e-10	-2.13121e-10	-5.35668e-10	-7.02767e-11	6.15766e-10	-2.21131e-11	-3.63572e-10	1.82353e-10	-3.15144e-10	-7.3268e-10	-2.15669e-10	7.22867e-11	-1.77578e-10	-7.78973e-10	-2.26898e-10	-1.04484e-10	2.33347e-10	1.91665e-11	7.50852e-18
2.10338e-10	-7.07939e-11	5.67473e-10	3.83815e-10	-3.40555e-10	-4.56038e-10	1.89678e-09	2.4871e-10	-2.33902e-10	-2.44052e-10	2.83655e-10	1.94153e-10	6.80975e-10	-2.13103e-10	-5.36412e-10	-7.03565e-11	6.15433e-10	-2.21128e-11	-3.64723e-10	1.91681e-10	-2.54925e-10	-4.38112e-10	-2.14792e-10	7.19058e-11	-1.94931e-10	-7.79957e-10	-2.27142e-10	-1.0427e-10	2.35039e-10	-3.19992e-12	7.15772e-18
2.59354e-10	-7.07168e-11	5.59328e-10	3.85361e-10	-1.99192e-10	-4.56003e-10	1.89497e-09	2.47824e-10	-2.35024e-10	-2.99896e-10	2.83009e-10	1.93763e-10	6.66851e-10	-2.13338e-10	-5.36196e-10	-7.02897e-11	6.15634e-10	-2.21162e-11	-3.63794e-10	1.86398e-10	-2.86454e-10	-2.70649e-10	-2.14882e-10	7.20391e-11	-1.85521e-10	-7.81824e-10	-2.27458e-10	-1.0453e-10	2.31555e-10	-7.6721e-12	6.99429e-18
2.40216e-10	-8.05285e-11	5.63314e-10	3.82422e-10	-2.96868e-10	-4.57873e-10	1.89511e-09	2.40468e-10	-2.34877e-10	-3.01388e-10	2.83068e-10	1.94282e-10	6.66893e-10	-2.13193e-10	-5.36249e-10	-6.99911e-11	6.15397e-10	-2.26406e-11	-3.61875e-10	1.9705e-10	-2.23279e-10	-3.39833e-10	-2.14157e-10	7.20565e-11	-1.73632e-10	-4.96317e-10	-2.27098e-10	-1.04318e-10	2.32002e-10	-6.70658e-12	6.67953e-18
2.56542e-10	-7.16195e-11	5.44902e-10	3.82946e-10	-3.10372e-10	-4.56173e-10	1.89494e-09	2.46192e-10	-2.34695e-10	-2.28441e-10	2.82989e-10	1.941e-10	6.54892e-10	-2.13194e-10	-1.66282e-10	-7.00811e-11	6.00397e-10	-2.74549e-11	-3.63909e-10	1.86957e-10	-2.74298e-10	-2.80424e-10	-2.1491e-10	7.95087e-11	-1.83796e-10	-5.9948e-10	-2.27009e-10	-1.0451e-10	2.32302e-10	-6.55325e-12	6.44689e-18
2.54172e-10	-7.8536e-11	5.53326e-10	3.8122e-10	-2.90639e-10	-4.56293e-10	1.89561e-09	2.48119e-10	-2.32954e-10	-2.40466e-10	2.83012e-10	1.94182e-10	6.59151e-10	-2.13159e-10	-1.12471e-10	-7.01259e-11	6.07426e-10	-2.92851e-11	-3.64006e-10	1.90941e-10	-2.51916e-10	-3.06843e-10	-2.14811e-10	7.84334e-11	-1.85185e-10	-5.35555e-10	-2.26973e-10	-1.04363e-10	2.32435e-10	-3.44966e-12	6.38349e-18
2.60422e-10	-7.20902e-11	5.52399e-10	3.82679e-10	-2.7715e-10	-4.1406e-10	1.89521e-09	2.552e-10	-2.3466e-10	-2.18301e-10	2.83149e-10	1.94115e-10	6.5717e-10	-2.13188e-10	-1.07814e-10	-7.00889e-11	6.06344e-10	-2.64766e-11	-3.64266e-10	1.8703e-10	-2.62099e-10	-2.96947e-10	-2.14915e-10	7.00007e-11	-1.85412e-10	-5.57275e-10	-2.2702e-10	-1.04546e-10	2.32373e-10	-6.08616e-12	6.34966e-18
1.54216e-10	-7.40072e-11	5.52955e-10	3.82191e-10	-2.63782e-10	-4.29413e-10	1.89524e-09	2.5254e-10	-2.36785e-10	-2.04891e-10	1.29207e-10	1.94163e-10	6.56195e-10	-2.13171e-10	-1.17524e-10	-7.00998e-11	6.04721e-10	-2.83789e-11	-3.63979e-10	1.88868e-10	-2.49448e-10	-2.99978e-10	-2.14829e-10	7.91913e-11	-1.84575e-10	-5.71376e-10	-2.27023e-10	-1.04369e-10	2.32476e-10	-2.33393e-12	6.25427e-18
1.64195e-10	-7.28694e-11	5.52946e-10	3.82294e-10	-2.63606e-10	-4.15221e-10	1.89533e-09	2.52246e-10	-2.35091e-10	-2.19157e-10	1.71509e-10	1.94121e-10	6.58608e-10	-2.13207e-10	-1.40205e-10	-7.0087e-11	6.06847e-10	-2.80592e-11	-3.64199e-10	1.88929e-10	-2.4998e-10	-2.9822e-10	-2.14864e-10	7.5009e-11	-1.84848e-10	-5.52689e-10	-2.27023e-10	-1.04398e-10	2.32426e-10	-4.57063e-12	6.25288e-18
1.72272e-10	-7.41301e-11	5.53501e-10	3.8206e-10	-2.62465e-10	-4.27298e-10	1.89523e-09	2.4794e-10	-2.36384e-10	-2.11558e-10	1.29833e-10	1.94163e-10	6.56657e-10	-2.13209e-10	-1.20213e-10	-7.00998e-11	6.04674e-10	-2.81772e-11	-3.64032e-10	1.8898e-10	-2.52325e-10	-3.00203e-10	-2.14805e-10	7.67967e-11	-1.85046e-10	-5.53777e-10	-2.27017e-10	-1.04384e-10	2.32389e-10	-1.96099e-12	6.24139e-18
2.05856e-10	-7.71433e-11	5.52417e-10	3.81808e-10	-1.71983e-10	-4.02928e-10	1.89523e-09	2.51516e-10	-2.37871e-10	-2.1151e-10	1.60202e-10	1.94165e-10	5.89267e-10	-2.13185e-10	-1.31681e-10	-7.05313e-11	3.21429e-10	-2.69498e-11	-3.64313e-10	1.86112e-10	-2.50424e-10	-3.02665e-10	-2.14837e-10	7.75596e-11	-1.84764e-10	-5.57716e-10	-2.27013e-10	-9.82274e-11	2.32405e-10	-3.01458e-12	5.86433e-18
2.04311e-10	-7.71301e-11	5.52417e-10	3.81814e-10	-1.77909e-10	-4.05802e-10	1.89524e-09	2.51315e-10	-2.37133e-10	-2.11352e-10	1.60366e-10	1.94164e-10	5.85619e-10	-2.13183e-10	-1.31677e-10	-7.04976e-11	3.22821e-10	-2.69917e-11	-3.64292e-10	1.8632e-10	-2.50427e-10	-3.0302e-10	-2.14831e-10	7.75103e-11	-1.84725e-10	-5.55643e-10	-2.27015e-10	-9.8413e-11	2.3241e-10	-3.014e-12	5.86225e-18
1.79557e-10	-7.46716e-11	5.52594e-10	3.81847e-10	-1.90136e-10	-4.18315e-10	1.89529e-09	2.50469e-10	-2.35007e-10	-2.15716e-10	1.57914e-10	1.94155e-10	5.50516e-10	-2.13173e-10	-1.3158e-10	-7.02013e-11	2.94062e-10	-2.7776e-11	-3.64053e-10	1.86264e-10	-2.50775e-10	-3.0211e-10	-2.14822e-10	7.66857e-11	-1.84726e-10	-5.54091e-10	-2.27014e-10	-9.78952e-11	2.32498e-10	-3.18955e-12	5.80712e-18
1.86926e-10	-7.61099e-11	5.52712e-10	3.81896e-10	-1.87502e-10	-2.2801e-10	1.89527e-09	2.51009e-10	-2.36281e-10	-2.14824e-10	1.58641e-10	1.94158e-10	5.66207e-10	-2.13172e-10	-1.30467e-10	-7.02081e-11	2.84422e-10	-3.60663e-11	-3.64191e-10	1.86326e-10	-2.51319e-10	-3.02953e-10	-2.14826e-10	7.68762e-11	-1.84778e-10	-5.49253e-10	-2.27029e-10	-9.79563e-11	2.32684e-10	-3.15137e-12	5.69477e-18
1.93367e-10	-7.69732e-11	5.52679e-10	3.81767e-10	-1.79254e-10	-3.63849e-10	1.6069e-09	2.50976e-10	-2.36538e-10	-2.11776e-10	1.59727e-10	1.93188e-10	5.66716e-10	-2.13053e-10	-1.53587e-10	-7.03806e-11	2.94132e-10	-2.8086e-11	-3.64356e-10	1.86526e-10	-2.50262e-10	-3.03022e-10	-2.23683e-10	7.61766e-11	-1.84728e-10	-5.48684e-10	-2.27016e-10	-9.73089e-11	2.3272e-10	-3.15859e-12	4.77836e-18
1.9115e-10	-7.60231e-11	5.5274e-10	3.81842e-10	-1.90815e-10	-3.1791e-10	1.55418e-09	2.50832e-10	-2.35057e-10	-2.13192e-10	1.57923e-10	1.94124e-10	5.64981e-10	-2.12626e-10	-1.49443e-10	-7.01442e-11	3.00777e-10	-3.23364e-11	-3.64761e-10	1.86658e-10	-2.50933e-10	-3.02887e-10	-2.47374e-10	7.69012e-11	-1.84691e-10	-5.37699e-10	-2.2701e-10	-9.68466e-11	2.32556e-10	-3.18839e-12	4.58396e-18
1.91323e-10	-6.18672e-11	2.35378e-10	3.81759e-10	-1.89679e-10	-3.40351e-10	1.57696e-09	2.50892e-10	-2.36046e-10	-2.0462e-10	1.58567e-10	1.94112e-10	5.68377e-10	-2.13071e-10	-1.48661e-10	-7.02203e-11	3.02808e-10	-3.28166e-11	-3.64593e-10	1.86623e-10	-2.50913e-10	-3.08432e-10	-2.33938e-10	7.64781e-11	-1.84755e-10	-5.36358e-10	-2.27034e-10	-9.58741e-11	2.31934e-10	-6.56422e-12	4.4146e-18
1.92544e-10	-7.23287e-11	2.84703e-10	3.81718e-10	-1.88057e-10	-3.02661e-10	1.55978e-09	2.50775e-10	-2.36026e-10	-2.06399e-10	1.58921e-10	1.92959e-10	5.66369e-10	-2.12954e-10	-1.67523e-10	-7.04088e-11	2.95037e-10	-3.6646e-11	-3.6449e-10	1.86649e-10	-2.50747e-10	-3.20119e-10	-2.46006e-10	7.50313e-11	-1.84792e-10	-5.41145e-10	-2.27018e-10	-1.00176e-10	1.7383e-10	-3.89541e-12	4.35815e-18
1.90719e-10	-7.07327e-11	2.17551e-10	3.81778e-10	-1.87712e-10	-3.05207e-10	1.55973e-09	2.50862e-10	-2.35872e-10	-2.06275e-10	1.57963e-10	1.92882e-10	5.69006e-10	-2.12969e-10	-1.52168e-10	-7.02864e-11	2.94454e-10	-3.38224e-11	-3.64443e-10	1.86658e-10	-2.50911e-10	-3.07204e-10	-2.35879e-10	7.54033e-11	-1.84806e-10	-5.42247e-10	-2.27024e-10	-9.94439e-11	1.93997e-10	-4.26502e-12	4.31754e-18
1.89064e-10	-3.62404e-11	2.49315e-10	3.82361e-10	-1.85576e-10	-3.10988e-10	1.56172e-09	2.50895e-10	-2.35852e-10	-2.09124e-10	1.58217e-10	1.93648e-10	5.66259e-10	-2.12941e-10	-1.55164e-10	-7.0259e-11	2.95631e-10	-3.28522e-11	-3.54751e-10	1.8609e-10	-2.16326e-10	-3.10538e-10	-2.35945e-10	7.56768e-11	-1.84778e-10	-5.34841e-10	-1.4263e-10	-9.89655e-11	1.77719e-10	-3.96513e-12	4.27089e-18
1.92005e-10	-7.25921e-11	2.36505e-10	3.82016e-10	-1.87234e-10	-3.17199e-10	1.56095e-09	2.50791e-10	-2.35814e-10	-2.11001e-10	1.56778e-10	1.98605e-10	5.65801e-10	-2.12932e-10	-1.51543e-10	-7.054e-11	2.92701e-10	-3.27154e-11	-3.64434e-10	1.85811e-10	-2.49344e-10	-3.10406e-10	-2.38097e-10	7.55961e-11	-1.84742e-10	-1.59919e-10	-1.59495e-10	-6.49069e-11	1.81897e-10	-4.21494e-12	4.03419e-18
1.88306e-10	-7.11995e-11	2.27964e-10	3.81864e-10	-1.86991e-10	-3.12787e-10	1.56081e-09	2.49145e-10	-2.35703e-10	-2.1017e-10	1.57336e-10	1.93666e-10	1.79244e-10	-2.12943e-10	-1.5193e-10	-7.03799e-11	2.94366e-10	-3.19679e-11	-3.6444e-10	1.86595e-10	-2.42237e-10	-3.1629e-10	-2.37713e-10	7.57502e-11	-1.84703e-10	-3.52382e-10	-2.22509e-10	-9.90739e-11	1.5156e-10	-4.40025e-12	3.85371e-18
1.90475e-10	-7.17151e-11	2.51665e-10	3.81792e-10	-1.79826e-10	-3.06876e-10	1.55832e-09	2.30746e-10	-2.35911e-10	-2.08784e-10	1.52115e-10	1.95095e-10	2.8435e-10	-2.1292e-10	-1.53686e-10	-7.0423e-11	2.95123e-10	-3.20899e-11	-3.64426e-10	1.86438e-10	-2.0995e-10	-3.22847e-10	-2.37744e-10	7.56812e-11	-1.84766e-10	-1.4194e-10	-2.11751e-10	-1.01384e-10	1.48224e-10	-4.39404e-12	3.7715e-18
1.57658e-10	-7.16616e-11	2.46682e-10	3.82384e-10	-1.77661e-10	-3.10841e-10	1.55876e-09	2.31551e-10	-2.35868e-10	-2.08174e-10	1.56462e-10	1.95906e-10	8.72926e-11	-2.07543e-10	-1.53485e-10	-7.0415e-11	2.95425e-10	-3.2256e-11	-3.64344e-10	1.85875e-10	-2.19815e-10	-3.16995e-10	-2.38152e-10	7.63297e-11	-1.84762e-10	-1.87398e-10	-1.89289e-10	-9.85772e-11	1.61115e-10	-4.52528e-12	3.69739e-18
1.79798e-10	-7.22459e-11	2.41351e-10	3.82369e-10	-1.69776e-10	-1.82824e-10	1.55963e-09	2.28775e-10	-2.36099e-10	-2.09567e-10	1.56637e-10	1.96002e-10	1.56629e-10	-2.10943e-10	-1.54111e-10	-7.04177e-11	2.95443e-10	-3.23102e-11	-3.64255e-10	1.86344e-10	-2.16695e-10	-3.1567e-10	-2.38042e-10	7.56024e-11	-1.84695e-10	-1.56415e-10	-1.9019e-10	-9.20849e-11	1.59262e-10	-4.86204e-12	3.64273e-18
1.73407e-10	-7.20459e-11	2.33147e-10	3.82091e-10	-1.695e-10	-2.24126e-10	1.55952e-09	2.21123e-10	-2.36301e-10	-2.09067e-10	1.57729e-10	1.95466e-10	1.83711e-10	-1.23496e-10	-1.54791e-10	-7.2817e-11	2.36743e-10	-7.43367e-11	-3.10134e-10	9.83857e-11	-2.29114e-10	-7.96907e-11	-2.37819e-10	7.56664e-11	-1.84965e-10	-1.83196e-10	-1.94737e-10	-9.7615e-11	1.61924e-10	-5.23635e-12	3.46651e-18
1.77884e-10	-7.23355e-11	2.42831e-10	3.82274e-10	-1.83145e-10	-1.9331e-10	1.55984e-09	2.07529e-10	-2.36006e-10	-2.08962e-10	1.58827e-10	1.93042e-10	1.75227e-10	-1.267e-10	-1.54562e-10	-7.04047e-11	1.53586e-10	-3.23157e-11	-3.00789e-10	1.85987e-10	-2.23497e-10	-7.65155e-11	-2.36509e-10	7.6447e-11	-1.85582e-10	-1.72284e-10	-1.88296e-10	-9.87405e-11	1.60312e-10	-4.49966e-12	3.42883e-18
1.74678e-10	-7.53833e-11	2.37928e-10	3.83112e-10	-1.76266e-10	-1.90693e-10	1.5595e-09	1.96187e-10	-2.44156e-10	-2.09009e-10	1.58273e-10	1.32242e-10	1.80469e-10	-1.30064e-10	-1.54927e-10	-7.13432e-11	1.56665e-10	-4.15101e-11	-3.05036e-10	1.46656e-10	-2.26057e-10	-8.02513e-11	-2.3708e-10	7.57718e-11	-1.85434e-10	-1.86187e-10	-1.81018e-10	-9.89381e-11	1.62008e-10	-5.55619e-12	3.40016e-18
1.74392e-10	-7.48132e-11	5.1616e-11	3.82646e-10	-1.81527e-10	-1.84182e-10	1.55945e-09	1.92714e-10	-2.38782e-10	-2.08919e-10	1.57261e-10	1.49808e-10	1.81112e-10	-1.33664e-10	-1.5462e-10	-7.07686e-11	1.78676e-10	-3.2452e-11	-2.9109e-10	1.33822e-10	-2.222e-10	-1.01131e-10	-2.36951e-10	7.59429e-11	-1.8561e-10	-1.82591e-10	-1.8206e-10	-9.89715e-11	1.59706e-10	-4.86016e-12	3.34179e-18
1.73392e-10	-7.24588e-11	2.07337e-10	3.8013e-10	-1.78316e-10	-1.95229e-10	1.5547e-09	1.98663e-10	-2.38303e-10	-2.08861e-10	1.56946e-10	1.27896e-10	1.61296e-10	-1.2095e-10	-1.5412e-10	-7.07184e-11	1.43766e-10	-3.39664e-11	-1.39757e-10	1.40384e-10	-1.89965e-10	-1.01592e-10	-2.36744e-10	7.60084e-11	-1.85589e-10	-1.82664e-10	-1.8535e-10	-9.92356e-11	-3.82613e-12	-6.51602e-12	3.24144e-18
1.73143e-10	-7.26238e-11	1.73159e-10	3.81566e-10	-1.77127e-10	-1.89084e-10	7.39435e-10	2.05471e-10	-2.41606e-10	-2.089e-10	1.58053e-10	1.43324e-10	1.53545e-10	-1.30675e-10	-1.54536e-10	-7.0742e-11	1.61308e-10	-2.72846e-11	-1.93823e-10	1.56243e-10	-2.15213e-10	-1.07068e-10	-2.36845e-10	7.61818e-11	-1.91393e-10	-1.80807e-10	-1.82213e-10	-9.9895e-11	1.16274e-10	-1.1323e-11	1.41858e-18
1.73557e-10	-7.32372e-11	1.42886e-10	3.81036e-10	-1.79705e-10	-1.84789e-10	5.43004e-10	1.9356e-10	-2.38505e-10	-2.08822e-10	1.57139e-10	1.46937e-10	1.63576e-10	-1.25611e-10	-1.54559e-10	-7.05933e-11	1.51196e-10	-2.23217e-11	-1.18098e-10	1.65489e-10	-2.11075e-10	-1.06816e-10	-2.36213e-10	7.53936e-11	-1.98918e-10	-1.82568e-10	-1.84696e-10	-9.90522e-11	7.36093e-11	-7.44058e-12	1.12246e-18
1.74019e-10	-7.47145e-11	1.49337e-10	3.77737e-10	-1.78265e-10	-1.77653e-10	4.47034e-10	1.7407e-10	-2.39282e-10	-2.0885e-10	1.56865e-10	1.50617e-10	1.67022e-10	-1.30089e-10	-1.54643e-10	-7.08587e-11	1.57528e-10	-1.29537e-11	-1.45831e-10	1.57238e-10	-2.02311e-10	-1.09466e-10	-2.3642e-10	7.59269e-11	-1.92837e-10	-1.81706e-10	-1.80492e-10	-9.96692e-11	-5.41631e-11	-6.98938e-12	1.01749e-18
1.73338e-10	-7.3965e-11	1.51206e-10	3.78263e-10	-1.78846e-10	-1.82123e-10	4.3562e-10	1.66674e-10	-2.38812e-10	-2.08877e-10	1.56781e-10	1.4118e-10	1.64017e-10	-1.2639e-10	-1.54554e-10	-7.07691e-11	1.54293e-10	-1.12111e-11	-1.36394e-10	1.55214e-10	-2.04225e-10	-1.08982e-10	-2.36238e-10	7.57298e-11	-1.92878e-10	-1.82174e-10	-1.82464e-10	-1.00294e-10	2.42764e-11	-8.57403e-12	9.97266e-19
1.73971e-10	-7.44266e-11	1.35127e-10	3.78654e-10	-1.78669e-10	-1.78773e-10	4.09038e-10	1.81846e-10	-2.39247e-10	-2.08859e-10	1.5678e-10	1.50422e-10	1.66472e-10	-1.29846e-10	-1.54641e-10	-7.08056e-11	1.5737e-10	-1.65564e-11	-1.53032e-10	1.57997e-10	-2.12209e-10	-1.09459e-10	-2.3641e-10	7.59126e-11	-1.93967e-10	-1.82254e-10	-1.8074e-10	-9.96228e-11	6.21105e-13	-1.072e-11	9.88909e-19
1.73645e-10	-7.42407e-11	1.45362e-10	3.78437e-10	-1.78315e-10	-1.80264e-10	4.13305e-10	1.73237e-10	-2.38958e-10	-2.08858e-10	1.56961e-10	1.4369e-10	1.65375e-10	-1.27155e-10	-1.54638e-10	-7.07914e-11	1.54739e-10	-9.48306e-12	-1.32306e-10	1.58919e-10	-2.08212e-10	-1.09515e-10	-2.36338e-10	7.52739e-11	-1.9399e-10	-1.82118e-10	-1.82024e-10	-9.97258e-11	1.39944e-11	-1.4882e-11	9.81536e-19
1.73585e-10	-7.38039e-11	1.46708e-10	3.78664e-10	-1.78507e-10	-1.80045e-10	4.135e-10	1.77564e-10	-2.38932e-10	-2.08856e-10	1.56942e-10	1.45798e-10	1.65523e-10	-1.27654e-10	-1.54605e-10	-7.07762e-11	1.54674e-10	-1.19072e-11	-1.44149e-10	1.58712e-10	-2.0763e-10	-1.09486e-10	-6.09268e-11	7.52647e-11	-1.92645e-10	-1.82585e-10	-1.81886e-10	-9.96695e-11	9.39036e-12	-8.93837e-12	9.34626e-19
1.73585e-10	-7.41096e-11	1.46589e-10	3.78529e-10	-1.78646e-10	-1.80357e-10	4.13065e-10	1.73278e-10	-2.38959e-10	-2.08867e-10	1.56919e-10	1.45734e-10	1.65734e-10	-6.21318e-11	-1.54632e-10	-7.07534e-11	1.54765e-10	-1.24398e-11	-1.4414e-10	1.5895e-10	-2.06552e-10	-1.09492e-10	-7.53077e-11	7.53687e-11	-1.92465e-10	-1.82225e-10	-1.81976e-10	-9.98192e-11	2.14264e-11	-8.6778e-12	9.22337e-19
1.73624e-10	-7.39833e-11	1.47177e-10	3.78615e-10	-1.78606e-10	-1.80104e-10	4.12139e-10	1.76607e-10	-2.38931e-10	-2.08863e-10	1.56893e-10	1.44717e-10	1.65405e-10	-4.33833e-11	-1.54601e-10	-7.00795e-11	1.54597e-10	-1.22355e-11	-9.67954e-11	1.57687e-10	-2.07609e-10	-1.09489e-10	-7.7395e-11	7.54411e-11	-1.93086e-10	-1.82301e-10	-1.82313e-10	-9.97386e-11	1.28393e-11	-8.94118e-12	9.09339e-19
1.73653e-10	-7.40544e-11	1.4644e-10	3.52013e-10	-1.78568e-10	-1.80052e-10	4.12942e-10	1.74636e-10	-1.13584e-10	-2.17163e-10	1.56985e-10	1.45553e-10	1.65598e-10	-4.95327e-11	-1.54603e-10	-6.46492e-11	1.55008e-10	-1.14871e-11	-1.11317e-10	1.57658e-10	-2.06949e-10	-1.09473e-10	-6.94951e-11	7.43985e-11	-1.93122e-10	-1.82266e-10	-1.82127e-10	-1.00575e-10	1.06305e-11	-9.24162e-12	8.50755e-19
1.71399e-10	-7.41347e-11	1.44086e-10	3.67067e-10	-1.78672e-10	-1.7987e-10	1.45931e-10	1.74128e-10	-1.03874e-10	-2.02594e-10	1.56894e-10	1.45153e-10	1.29505e-10	-6.13604e-11	-1.54612e-10	-6.29205e-11	1.54736e-10	-1.2241e-11	-6.12534e-11	1.58291e-10	-2.07983e-10	-1.0943e-10	-8.74804e-11	7.53061e-11	-1.93165e-10	-1.82368e-10	-1.81894e-10	-9.98188e-11	8.21929e-12	-9.28976e-12	6.87416e-19
1.73443e-10	-7.40089e-11	1.45805e-10	3.77778e-10	-1.78603e-10	-1.79985e-10	8.25328e-11	1.74996e-10	-9.92108e-11	-2.09678e-10	1.56939e-10	1.45449e-10	1.64944e-10	-6.49014e-11	-1.54601e-10	-6.69548e-11	1.54566e-10	-1.21949e-11	-6.67828e-11	1.58777e-10	-1.70468e-10	-1.06462e-10	-7.66906e-11	7.52992e-11	-1.93192e-10	-1.2975e-10	-1.82026e-10	-9.98507e-11	1.15567e-11	-9.24481e-12	6.63795e-19
1.73634e-10	-7.34843e-11	1.4506e-10	-1.34596e-11	-1.73754e-10	-1.80012e-10	1.07165e-10	1.74781e-10	-1.45563e-10	-2.07462e-10	1.5687e-10	1.45186e-10	1.65468e-10	-6.26299e-11	-1.54598e-10	-6.49149e-11	1.54642e-10	-1.23554e-11	-9.33885e-11	1.58518e-10	-1.40917e-10	-1.00153e-10	-7.56327e-11	7.4814e-11	-1.93215e-10	-8.36722e-11	-1.82015e-10	-9.65014e-11	1.13815e-11	-9.16441e-12	5.16843e-19
1.73633e-10	-7.53009e-11	1.45651e-10	9.29836e-11	-8.92622e-11	-1.79994e-10	6.96339e-11	1.7498e-10	-1.52771e-10	-2.0059e-10	1.56877e-10	1.45246e-10	1.65209e-10	-6.14048e-11	-1.54616e-10	-6.64379e-11	1.54612e-10	-1.26473e-11	-7.14762e-11	1.57739e-10	-1.43563e-10	-9.89386e-11	-8.35963e-11	7.50605e-11	-1.93217e-10	-1.10718e-10	-1.82044e-10	-5.6097e-11	1.14866e-11	-9.1744e-12	4.9335e-19
1.73525e-10	-7.36983e-11	1.28373e-10	6.6072e-11	-1.1697e-10	-1.79987e-10	1.07249e-10	1.74919e-10	-1.05258e-10	-2.05299e-10	1.57662e-10	1.45387e-10	1.63738e-10	-6.40718e-11	-1.54546e-10	-6.64681e-11	5.62866e-11	-1.2493e-11	-7.54055e-11	1.5825e-10	-1.36702e-10	-9.57425e-11	-7.49427e-11	7.48383e-11	-1.93201e-10	-1.19995e-10	-1.8204e-10	-8.9859e-11	1.32842e-11	-9.23165e-12	4.69328e-19
1.73587e-10	-7.44188e-11	1.41754e-10	4.87772e-11	-8.71669e-11	-1.8001e-10	9.18717e-11	1.7493e-10	-1.1914e-10	-2.0308e-10	1.57005e-10	1.45298e-10	1.63007e-10	-6.29451e-11	-1.54568e-10	-6.65402e-11	3.75841e-11	-1.27813e-11	-7.62651e-11	1.5824e-10	-1.51394e-10	-9.76658e-11	-7.23551e-11	7.4963e-11	-1.93201e-10	-1.12049e-10	-1.82032e-10	-5.30582e-11	1.21967e-11	-9.18264e-12	4.59048e-19
1.73528e-10	-7.45886e-11	9.99818e-11	4.69378e-11	-1.17713e-10	-1.79736e-10	8.82803e-11	1.74916e-10	-1.1657e-10	-2.03209e-10	8.93078e-11	1.45275e-10	1.63328e-10	-6.14628e-11	-1.54489e-10	-6.64273e-11	4.46825e-11	-1.25239e-11	-7.50262e-11	1.51954e-10	-1.39189e-10	-9.91274e-11	-7.65155e-11	7.49178e-11	-1.93198e-10	-1.142e-10	-1.82047e-10	-7.57848e-11	1.23781e-11	-9.19695e-12	4.3615e-19
1.7357e-10	-7.46103e-11	1.18582e-10	3.19689e-11	-9.49986e-11	-1.79904e-10	1.00587e-10	1.74949e-10	-1.1617e-10	-2.04194e-10	2.59896e-11	1.45285e-10	1.63234e-10	-4.95369e-11	-1.5451e-10	-6.69147e-11	5.77328e-11	-1.27093e-11	-7.6588e-11	1.52834e-10	-1.42732e-10	-9.79654e-11	-7.49817e-11	7.49927e-11	-1.932e-10	-1.16358e-10	-1.82091e-10	-7.35974e-11	1.53204e-11	-9.19894e-12	4.31009e-19
1.73512e-10	-7.45488e-11	1.13112e-10	4.27606e-11	-9.5274e-11	-1.79698e-10	9.46277e-11	1.74959e-10	-1.16709e-10	-2.03234e-10	2.95603e-11	1.45275e-10	1.63454e-10	-5.72851e-11	-1.54527e-10	-6.67516e-11	4.23473e-11	-1.27741e-11	-7.49678e-11	1.52247e-10	-1.40483e-10	-9.88985e-11	-7.58322e-11	7.49425e-11	-1.93202e-10	-1.17466e-10	-1.82076e-10	-7.09577e-11	1.25073e-11	-9.18469e-12	4.27649e-19
1.73433e-10	-7.46288e-11	1.13959e-10	3.43266e-11	-9.59974e-11	-1.79735e-10	9.60933e-11	1.75158e-10	-1.1589e-10	-2.03383e-10	2.85866e-11	1.45346e-10	1.63443e-10	-5.17087e-11	-3.34983e-11	-6.68758e-11	4.00528e-11	-1.28269e-11	-7.51307e-11	1.53184e-10	-1.41194e-10	-9.84204e-11	-7.57536e-11	6.10199e-11	-1.93239e-10	-1.15584e-10	-1.82059e-10	-7.34076e-11	1.28747e-11	-9.19038e-12	4.02416e-19
1.73511e-10	-7.4516e-11	1.10856e-10	3.06738e-11	-9.82412e-11	-1.7912e-10	9.60299e-11	1.1175e-10	-1.16565e-10	-2.05168e-10	4.13964e-11	1.74719e-10	7.57292e-11	-5.13326e-11	-1.06938e-10	-6.70596e-11	4.24743e-11	-1.27151e-11	-7.50063e-11	1.53355e-10	-1.37968e-10	-9.77839e-11	-7.59683e-11	-5.21119e-11	-1.95955e-10	-1.15818e-10	-1.82077e-10	-7.58344e-11	1.35351e-11	-9.19531e-12	3.83734e-19
1.73412e-10	-7.45705e-11	1.0377e-10	2.90897e-11	-1.01126e-10	-1.79543e-10	9.26472e-11	1.75127e-10	-1.16886e-10	-2.02739e-10	4.07806e-11	1.45443e-10	5.94079e-11	-5.03624e-11	-5.34306e-11	-6.6894e-11	3.81643e-11	-1.36385e-11	-7.50778e-11	1.53926e-10	-1.39769e-10	-9.59355e-11	-7.60518e-11	6.42684e-11	-1.93074e-10	-1.15431e-10	-1.82046e-10	-7.35939e-11	1.33775e-11	-9.19805e-12	3.78987e-19
1.73476e-10	-7.4565e-11	1.06613e-10	3.18504e-11	-9.84256e-11	-1.80182e-10	9.58954e-11	1.31278e-10	-1.16617e-10	-2.03143e-10	4.24048e-11	1.46774e-10	6.14291e-11	-5.16964e-11	-5.31351e-11	-6.68888e-11	4.12268e-11	-1.31969e-11	-7.40059e-11	1.5373e-10	-1.40057e-10	-9.58075e-11	-7.61481e-11	6.25007e-11	-1.93459e-10	-1.1619e-10	-1.82056e-10	-7.47327e-11	1.33554e-11	-9.19202e-12	3.67971e-19
1.50283e-10	-1.83207e-11	1.06301e-10	3.05771e-11	-9.8528e-11	-1.79782e-10	9.49087e-11	1.29806e-10	-1.16115e-10	-2.03132e-10	4.52189e-11	1.46721e-10	6.87128e-11	-5.12472e-11	-5.06063e-11	-5.15591e-11	4.25876e-11	-1.3031e-11	-7.53999e-11	1.53496e-10	-1.40528e-10	-9.62131e-11	-7.64239e-11	5.74051e-11	-1.93313e-10	-1.16038e-10	-1.82058e-10	-7.43368e-11	1.33806e-11	-9.19297e-12	3.53066e-19
1.60078e-10	-6.51132e-11	1.07377e-10	3.08523e-11	-9.87251e-11	-1.78569e-10	9.56603e-11	1.38536e-10	-1.16287e-10	-1.45913e-10	4.34388e-11	1.46448e-10	6.05229e-11	-5.08995e-11	-6.08467e-11	-2.30159e-11	4.44931e-11	-1.30401e-11	-7.6597e-11	1.53122e-10	-1.40293e-10	-9.61327e-11	-7.60839e-11	6.52028e-11	-1.93281e-10	-1.1639e-10	-1.82058e-10	-1.64945e-11	1.33499e-11	-9.22376e-12	3.35968e-19
1.5618e-10	-3.83546e-11	1.07151e-10	3.10197e-11	-9.8942e-11	-1.79505e-10	9.5422e-11	1.32859e-10	-1.16091e-10	-1.56571e-10	4.27085e-11	1.46611e-10	6.65237e-11	-5.11894e-11	-5.40497e-11	-4.06418e-11	2.32549e-11	-1.3048e-11	-7.63033e-11	1.53133e-10	-1.40295e-10	-9.64162e-11	-7.68817e-11	6.44767e-11	-1.933e-10	-1.16369e-10	-1.1141e-10	-4.59659e-11	1.33679e-11	-9.39962e-12	3.14733e-19
1.47343e-10	-4.42091e-11	1.06537e-10	3.07771e-11	-9.8557e-11	-1.77827e-10	9.49041e-11	1.39991e-10	-1.16218e-10	-1.46248e-10	4.40974e-11	1.46755e-10	6.42294e-11	-5.12844e-11	-6.07105e-11	-4.21804e-11	1.76352e-11	-1.31031e-11	-7.35081e-11	1.5313e-10	-1.40361e-10	-9.66795e-11	-7.7026e-11	6.42513e-11	-1.93331e-10	-1.16247e-10	-7.82012e-11	-6.4751e-11	1.33321e-11	-9.95982e-12	3.06419e-19
1.53108e-10	-4.52575e-11	1.07394e-10	2.4325e-11	-1.00273e-10	-8.64202e-11	9.53951e-11	1.37586e-10	-1.15682e-10	-1.40728e-10	4.17612e-11	1.46749e-10	6.60822e-11	-5.15519e-11	-4.40281e-11	-3.86128e-11	1.38704e-11	-1.30978e-11	-7.46586e-11	1.53048e-10	-1.39509e-10	-8.08743e-11	-7.79857e-11	6.10352e-11	-1.93328e-10	-1.16236e-10	-8.69528e-11	-6.84621e-11	1.30129e-11	-9.74528e-12	2.78659e-19
1.54072e-10	-4.88668e-11	1.0872e-10	1.18243e-11	-1.02167e-10	-1.01492e-10	9.54295e-11	1.3788e-10	-1.15767e-10	-1.42194e-10	4.2518e-11	1.46717e-10	6.67318e-11	-5.11988e-11	-4.81099e-11	-3.20491e-11	1.1805e-11	-1.30952e-11	-7.5244e-11	1.29132e-10	-1.38817e-10	-6.22235e-11	-7.50977e-11	6.18302e-11	-1.93328e-10	-1.16158e-10	-9.85777e-11	-6.942e-11	1.32387e-11	-9.63834e-12	2.75239e-19
1.52606e-10	-4.63367e-11	1.08476e-10	1.102e-11	-9.9635e-11	-8.20879e-11	9.54753e-11	1.37918e-10	-1.15633e-10	-1.42534e-10	4.23153e-11	1.4666e-10	6.55926e-11	-5.14471e-11	-4.82662e-11	-3.63384e-11	1.3361e-11	-1.30959e-11	-7.32545e-11	1.26461e-10	-1.39568e-10	-8.56704e-11	-7.72928e-11	6.2369e-11	-1.93327e-10	-1.1627e-10	-8.6157e-11	-6.86146e-11	1.32615e-11	-9.64873e-12	2.71398e-19
5.63261e-11	-4.60747e-11	1.08685e-10	1.33746e-11	-1.00914e-10	-9.85708e-11	9.54991e-11	1.3789e-10	-1.15633e-10	-1.38434e-10	4.12483e-11	1.46628e-10	6.57538e-11	-5.13788e-11	-4.86696e-11	-3.45173e-11	1.77106e-11	-1.30943e-11	-7.29824e-11	1.20978e-10	-1.39729e-10	-8.25376e-11	-7.69228e-11	6.1963e-11	-1.9333e-10	-1.16326e-10	-8.73169e-11	-6.80105e-11	1.31512e-11	-9.5423e-12	2.51542e-19
4.53033e-11	-4.61426e-11	1.08546e-10	1.47778e-11	-1.01367e-10	-9.32113e-11	9.54186e-11	1.37754e-10	-1.15474e-10	-1.41573e-10	4.11526e-11	1.46653e-10	6.56036e-11	-5.14396e-11	-4.90197e-11	-3.63377e-11	1.4788e-11	-1.31045e-11	-7.27037e-11	1.24665e-10	-1.39576e-10	-7.3684e-11	-6.98517e-11	6.23661e-11	-1.9333e-10	-1.16238e-10	-8.75723e-11	-6.87197e-11	1.31873e-11	-9.6772e-12	2.48921e-19
3.08951e-11	-4.61892e-11	1.08258e-10	1.50462e-11	-1.00333e-10	-9.33073e-11	9.53798e-11	1.3777e-10	-1.15436e-10	-1.40185e-10	4.16135e-11	1.46653e-10	6.57907e-11	-5.26576e-11	-4.90424e-11	-3.45383e-11	1.38162e-11	-1.3102e-11	-7.27126e-11	1.23693e-10	-1.39781e-10	-5.17344e-11	-7.12638e-11	6.20203e-11	-1.93334e-10	-1.16128e-10	-8.78132e-11	-6.7885e-11	1.31443e-11	-9.66884e-12	2.44339e-19
2.8682e-11	-4.58686e-11	8.25131e-11	1.52878e-11	-1.00531e-10	-9.50341e-11	9.54089e-11	4.83605e-11	-1.15383e-10	-1.4204e-10	4.1642e-11	1.46648e-10	6.5814e-11	-5.19135e-11	-5.31714e-11	-3.48512e-11	1.38211e-11	-1.3102e-11	-7.33544e-11	1.26839e-10	-1.39754e-10	-5.63879e-11	-7.26646e-11	6.20557e-11	-1.93331e-10	-1.16136e-10	-8.7972e-11	-6.78064e-11	1.31571e-11	-9.67211e-12	2.25487e-19
1.95743e-11	-4.58818e-11	5.26132e-11	1.51809e-11	-1.0098e-10	-9.46862e-11	9.541e-11	7.08715e-11	-1.15524e-10	-1.41803e-10	4.13855e-11	1.46506e-10	6.62641e-11	-5.21075e-11	-5.34594e-11	-3.56113e-11	1.38106e-11	-1.31031e-11	-7.32478e-11	1.26548e-10	-1.39744e-10	-5.84434e-11	-7.33925e-11	6.19992e-11	-1.93329e-10	-1.16151e-10	-8.78007e-11	-6.77929e-11	1.32012e-11	-9.67207e-12	2.23994e-19
3.19207e-11	-4.60104e-11	2.26325e-11	1.52056e-11	-1.00937e-10	-9.53499e-11	9.54131e-11	6.16141e-11	-1.15478e-10	-1.41189e-10	4.06396e-11	1.46623e-10	6.62103e-11	-5.18238e-11	-5.006e-11	-3.52766e-11	1.38948e-11	-1.31024e-11	-7.32278e-11	1.22708e-10	-1.39657e-10	-5.77137e-11	-7.31382e-11	6.20299e-11	-1.9333e-10	-1.16156e-10	-8.75785e-11	-6.77449e-11	1.31935e-11	-9.67236e-12	2.19511e-19
2.81802e-11	-4.58384e-11	3.2733e-11	1.54522e-11	-1.00999e-10	-9.4817e-11	9.5412e-11	6.19182e-11	-1.15461e-10	-1.40962e-10	4.12417e-11	1.46632e-10	6.61701e-11	-5.1934e-11	-5.04045e-11	-3.52898e-11	1.38997e-11	-1.28622e-11	-6.43052e-11	1.22905e-10	-1.39686e-10	-5.76536e-11	-7.24924e-11	6.22309e-11	-1.93331e-10	-1.16158e-10	-8.75991e-11	-6.75838e-11	1.28873e-11	-1.07174e-11	2.18554e-19
2.75798e-11	-4.55485e-11	3.66026e-11	1.57923e-11	-1.01256e-10	-9.46112e-11	9.54094e-11	6.56034e-11	-1.15446e-10	-1.41161e-10	4.1277e-11	1.46549e-10	6.61702e-11	-4.86076e-11	-5.02239e-11	-3.5416e-11	1.38747e-11	-1.3195e-11	-6.53271e-11	1.22843e-10	-1.39686e-10	-5.7265e-11	-7.26817e-11	6.21064e-11	-1.99243e-11	-1.16161e-10	-8.75518e-11	-6.76424e-11	1.31443e-11	-1.18531e-11	1.82088e-19
2.89876e-11	-4.53982e-11	3.02263e-11	1.59923e-11	-1.01217e-10	-9.49261e-11	9.54231e-11	6.63232e-11	-1.15478e-10	-1.41031e-10	4.11288e-11	1.45848e-10	6.63148e-11	-4.34428e-11	-4.97825e-11	-3.55898e-11	1.39097e-11	-1.36938e-11	-6.51537e-11	1.23352e-10	-1.39669e-10	-5.67002e-11	-7.2536e-11	6.23245e-11	-1.54392e-11	-1.16341e-10	-8.7137e-11	-6.76478e-11	1.28699e-11	-9.72428e-12	1.80961e-19
2.89876e-11	-4.53982e-11	3.02263e-11	1.59923e-11	-1.01217e-10	-9.49261e-11	9.54231e-11	6.63232e-11	-1.15478e-10	-1.41031e-10	4.11288e-11	1.45848e-10	6.63148e-11	-4.34428e-11	-4.97825e-11	-3.55898e-11	1.39097e-11	-1.36938e-11	-6.51537e-11	1.23352e-10	-1.39669e-10	-5.67002e-11	-7.2536e-11	6.23245e-11	-1.54392e-11	-1.16341e-10	-8.7137e-11	-6.76478e-11	1.28699e-11	-9.72428e-12	1.80961e-19
2.94038e-11	-4.55049e-11	3.00251e-11	1.59886e-11	-1.01059e-10	-9.47963e-11	9.54187e-11	6.03194e-11	-1.1546e-10	-1.41069e-10	4.11206e-11	1.46055e-10	6.62675e-11	-4.48599e-11	-5.01835e-11	-3.54643e-11	1.38739e-11	-1.32015e-11	-6.5844e-11	1.23386e-10	-1.39673e-10	-5.68862e-11	-7.29392e-11	6.21408e-11	-1.6147e-11	-1.16301e-10	-8.72801e-11	-6.76583e-11	1.2885e-11	-9.74992e-12	1.80565e-19
2.93787e-11	-4.5495e-11	3.00523e-11	1.59869e-11	-1.01096e-10	-9.47964e-11	9.54203e-11	6.07662e-11	-1.15464e-10	-1.4106e-10	4.11204e-11	1.4598e-10	6.62846e-11	-4.48595e-11	-5.01771e-11	-3.54867e-11	1.38856e-11	-1.32544e-11	-6.54684e-11	1.23382e-10	-1.39671e-10	-5.68634e-11	-7.28679e-11	6.21437e-11	-1.60956e-11	-1.16301e-10	-8.72628e-11	-6.76583e-11	1.28848e-11	-9.74912e-12	1.80539e-19
2.87823e-11	-4.54545e-11	3.00568e-11	1.59471e-11	-1.0116e-10	-9.47984e-11	9.54204e-11	5.94042e-11	-1.15468e-10	-1.41057e-10	4.11421e-11	1.46e-10	6.62851e-11	-4.46973e-11	-5.00407e-11	-3.55197e-11	1.39004e-11	-1.34111e-11	-6.56189e-11	1.23357e-10	-1.39673e-10	-5.67927e-11	-7.26345e-11	6.22178e-11	-1.84054e-11	-1.16292e-10	-8.72083e-11	-6.76602e-11	1.2893e-11	-9.77977e-12	1.80387e-19
2.91244e-11	-4.54665e-11	3.08607e-11	1.59416e-11	-1.01094e-10	-9.4792e-11	9.35679e-11	6.1315e-11	-1.15463e-10	-1.41047e-10	4.11188e-11	1.4601e-10	6.63099e-11	-5.55868e-11	-5.01233e-11	-3.36914e-11	1.38947e-11	-1.34021e-11	-6.57399e-11	1.23485e-10	-1.39678e-10	-5.68006e-11	-7.28618e-11	6.22079e-11	-1.66128e-11	-3.53471e-11	-8.7252e-11	-6.77867e-11	1.29381e-11	-1.00306e-11	1.69071e-19
2.91772e-11	-4.54861e-11	3.06546e-11	1.59601e-11	-1.01194e-10	-9.48007e-11	9.13388e-11	5.89508e-11	-1.15463e-10	-1.41052e-10	4.10944e-11	1.42651e-10	6.69391e-11	-4.69832e-11	-4.94129e-11	-3.33072e-11	1.38866e-11	-1.34205e-11	-6.58509e-11	1.23456e-10	-1.39677e-10	-5.606e-11	-7.27856e-11	6.22236e-11	-1.77335e-11	-4.32828e-11	-8.72399e-11	-6.77705e-11	1.29055e-11	-1.00379e-11	1.67096e-19
2.91672e-11	-4.54873e-11	3.05796e-11	1.59644e-11	-1.01214e-10	-9.48115e-11	9.5249e-11	5.90364e-11	-1.15461e-10	-1.41054e-10	4.11109e-11	1.3981e-10	6.62867e-11	-4.50379e-11	-4.85748e-11	-3.53973e-11	1.38836e-11	-1.34219e-11	-6.57427e-11	1.23383e-10	-1.39675e-10	-5.66506e-11	-7.2747e-11	6.22366e-11	-1.80088e-11	-3.65901e-11	-8.72235e-11	-6.77204e-11	1.29028e-11	-1.002e-11	1.66326e-19
2.91933e-11	-4.54833e-11	3.06206e-11	1.59646e-11	-1.01205e-10	-9.48193e-11	9.17414e-11	5.90477e-11	-1.15464e-10	-1.41054e-10	4.11208e-11	1.39957e-10	6.64329e-11	-4.53258e-11	-4.88181e-11	-3.49032e-11	1.38853e-11	-1.34171e-11	-6.57386e-11	1.234e-10	-1.39674e-10	-5.62605e-11	-7.27441e-11	6.22232e-11	-1.78419e-11	-3.73095e-11	-8.72309e-11	-6.77377e-11	1.2903e-11	-1.00125e-11	1.6576e-19
2.91823e-11	-4.54801e-11	3.05133e-11	2.64149e-11	-1.01187e-10	-9.48181e-11	9.27655e-11	4.0531e-11	-1.15463e-10	-1.41051e-10	4.11162e-11	8.37674e-11	6.64148e-11	-4.53437e-11	-4.96439e-11	-3.49833e-11	1.38899e-11	-1.34103e-11	-6.57713e-11	1.23399e-10	-1.39676e-10	-5.64629e-11	-7.27581e-11	6.22345e-11	-1.7865e-11	-3.93962e-11	-8.72332e-11	-6.77172e-11	1.29012e-11	2.58497e-11	1.52807e-19
2.91572e-11	-4.54787e-11	2.91172e-11	1.98737e-11	-1.01173e-10	-9.48164e-11	9.36621e-11	1.46049e-11	-1.15463e-10	-1.41051e-10	4.11073e-11	8.46011e-11	6.64223e-11	-4.52062e-11	-4.9295e-11	-3.50243e-11	1.38884e-11	-1.34178e-11	-6.57549e-11	1.23395e-10	-1.39676e-10	-5.62433e-11	-7.27531e-11	6.22434e-11	-1.78003e-11	-3.76615e-11	-8.72283e-11	-6.77053e-11	1.29028e-11	-9.54784e-12	1.50508e-19
2.91733e-11	-4.54799e-11	2.93569e-11	2.13862e-11	-1.01185e-10	-9.48167e-11	9.29348e-11	7.40929e-12	-1.15463e-10	-1.41051e-10	4.1112e-11	8.31898e-11	6.64731e-11	-4.5295e-11	-4.91442e-11	-3.4909e-11	1.38878e-11	-1.34119e-11	-6.57555e-11	1.23397e-10	-1.39676e-10	-5.6217e-11	-7.27528e-11	6.22425e-11	-1.78247e-11	-3.84578e-11	-8.72296e-11	-6.77014e-11	1.29025e-11	2.8196e-13	1.50017e-19
2.91721e-11	-4.54792e-11	2.91498e-11	2.25591e-11	-1.01188e-10	-9.48148e-11	9.29011e-11	6.31656e-12	-1.15463e-10	-1.41051e-10	4.11073e-11	7.90317e-11	6.64364e-11	-4.53837e-11	-4.92653e-11	-3.50436e-11	1.38876e-11	-1.34177e-11	-6.57326e-11	1.23412e-10	-1.39676e-10	-5.61742e-11	-7.27549e-11	6.22433e-11	-1.78996e-11	-3.8048e-11	-8.72281e-11	-6.77246e-11	1.29028e-11	2.75626e-13	1.49355e-19
2.91724e-11	-4.54799e-11	2.87067e-11	2.0517e-11	-1.00995e-10	-9.48162e-11	9.30727e-11	8.83387e-12	-1.15463e-10	-1.41051e-10	4.11103e-11	8.30704e-11	6.64694e-11	-4.53026e-11	-4.91427e-11	-3.48043e-11	1.38878e-11	-1.34119e-11	-6.57563e-11	1.23398e-10	-6.78335e-11	-5.62181e-11	-7.2753e-11	6.22407e-11	-1.77714e-11	-3.85246e-11	-8.72296e-11	-6.77121e-11	1.29054e-11	7.00457e-12	1.35072e-19
2.91706e-11	-4.54796e-11	2.88475e-11	2.08783e-11	-1.01026e-10	-9.48159e-11	9.30514e-11	7.54616e-12	-1.15463e-10	-1.41051e-10	4.1108e-11	8.07594e-11	6.64573e-11	-4.5326e-11	-4.91664e-11	-3.50028e-11	1.38878e-11	-1.34127e-11	-6.575e-11	1.23402e-10	-7.00598e-11	-5.62301e-11	-7.2753e-11	6.22398e-11	-1.78175e-11	-3.83349e-11	-8.72294e-11	-6.77153e-11	1.29032e-11	6.11457e-12	1.34998e-19
2.91712e-11	-4.54797e-11	2.89553e-11	2.05469e-11	-1.0107e-10	-9.48161e-11	9.29111e-11	8.40864e-12	-1.1546e-10	-1.41052e-10	4.11081e-11	8.22162e-11	6.64512e-11	-4.5328e-11	-4.58049e-11	-3.49865e-11	1.38876e-11	-1.34141e-11	-6.57576e-11	1.234e-10	-6.96932e-11	-5.6227e-11	-7.27519e-11	6.22411e-11	-1.77937e-11	-3.84344e-11	-8.72292e-11	-6.77206e-11	1.29341e-11	3.79451e-12	1.34837e-19
2.91725e-11	-4.54799e-11	2.89149e-11	2.09009e-11	-1.01048e-10	-9.48172e-11	9.30017e-11	8.05239e-12	-1.15462e-10	-1.41051e-10	4.11124e-11	8.12816e-11	6.64532e-11	-4.53116e-11	-3.87881e-11	-3.49187e-11	1.38875e-11	-1.34136e-11	-6.57541e-11	1.234e-10	-7.01941e-11	-5.62281e-11	-7.27521e-11	6.22406e-11	-1.77926e-11	-3.84371e-11	-8.72291e-11	-6.7723e-11	1.29138e-11	5.20813e-12	1.34187e-19
2.9172e-11	-4.54797e-11	3.03169e-11	2.06382e-11	-1.01049e-10	-9.48168e-11	9.2988e-11	8.60079e-12	-1.15559e-10	-1.41051e-10	4.1308e-11	8.22767e-11	6.64515e-11	-4.53205e-11	-4.18829e-11	-3.49606e-11	1.38877e-11	-1.30944e-11	-6.57534e-11	1.234e-10	-7.04649e-11	-5.64939e-11	-7.27507e-11	6.22407e-11	-1.77894e-11	-3.81119e-11	-2.68725e-11	-6.77248e-11	1.29478e-11	5.01877e-12	1.27867e-19
2.90671e-11	-4.1467e-11	2.89788e-11	2.07491e-11	-1.01041e-10	-9.48158e-11	9.30267e-11	5.44428e-12	-1.14727e-10	-1.35318e-10	2.98434e-11	8.20409e-11	6.63842e-11	-4.53037e-11	-4.06259e-11	-3.49883e-11	1.4215e-11	-1.13625e-11	-6.57545e-11	1.14738e-10	-7.01425e-11	-5.62238e-11	-7.27591e-11	6.22393e-11	-1.70229e-11	-3.81912e-11	-5.40974e-11	-6.77387e-11	1.30684e-11	5.51656e-12	1.24679e-19
2.91665e-11	-4.18729e-11	2.99884e-11	2.06656e-11	-8.53621e-11	-9.47964e-11	9.30028e-11	5.16594e-12	-1.15184e-10	-1.3803e-10	4.12035e-11	8.17859e-11	6.645e-11	-4.53202e-11	-4.16728e-11	-3.49541e-11	1.38978e-11	-1.27412e-11	-4.94014e-11	1.2188e-10	-7.04338e-11	-5.64594e-11	-7.27673e-11	6.22403e-11	-1.75239e-11	-3.81586e-11	-3.42766e-11	-6.77273e-11	1.29569e-11	5.4354e-12	1.21704e-19
2.92097e-11	-4.20565e-11	2.99354e-11	2.11934e-11	-9.15306e-11	-9.46973e-11	9.29869e-11	8.68715e-12	-6.46193e-11	-1.38135e-10	-3.11024e-12	8.23136e-11	6.63135e-11	-2.45859e-11	-4.19831e-11	-3.49792e-11	1.39419e-11	-1.15142e-11	-5.19387e-11	1.21955e-10	-2.44014e-11	-5.65564e-11	-6.80911e-11	5.54762e-11	-1.76567e-11	-3.75508e-11	-3.52966e-11	-6.84122e-11	1.29625e-11	5.26676e-12	1.05314e-19
2.91699e-11	-3.62112e-11	2.98357e-11	2.02185e-11	-9.45466e-11	-9.47965e-11	9.37124e-11	7.81189e-12	-6.11131e-11	-1.37284e-10	2.88856e-11	8.20511e-11	6.63407e-11	-3.2169e-11	-5.46434e-12	-3.07022e-11	1.12747e-11	-1.01403e-11	-5.50815e-11	1.19767e-10	-3.19478e-11	-5.68082e-11	-7.11699e-11	6.03965e-11	-1.73308e-11	-3.75849e-11	-3.61732e-11	-5.10845e-11	1.29858e-11	4.85908e-12	1.03179e-19
2.91617e-11	-3.78477e-11	2.98484e-11	2.14235e-11	-9.01123e-11	-9.48029e-11	9.29226e-11	7.28168e-12	-4.27411e-11	-1.36898e-10	-1.65791e-12	8.20633e-11	6.62108e-11	-1.43213e-11	-3.15766e-11	-3.38888e-11	1.35184e-11	-1.01733e-11	-3.4553e-11	1.20683e-10	-2.76104e-11	-5.65475e-11	-6.7461e-11	5.22255e-11	-1.75096e-11	-3.59359e-11	-3.80093e-11	-4.59288e-11	1.271e-11	5.04326e-12	9.60898e-20
2.91649e-11	-3.93708e-11	2.98138e-11	2.10931e-11	-8.93505e-11	-9.47848e-11	9.27168e-11	7.77641e-12	-4.22742e-11	-1.37001e-10	1.35514e-11	8.2154e-11	6.64474e-11	-2.03455e-11	-2.89238e-11	-3.44325e-11	1.36576e-11	-9.05334e-12	-3.07111e-11	1.19801e-10	-2.6414e-11	-5.65484e-11	-6.79108e-11	5.44539e-11	-1.76018e-11	-3.68344e-11	-3.57777e-11	-3.89426e-11	1.25514e-11	5.15019e-12	9.53834e-20
3.01177e-11	-3.91754e-11	2.96544e-11	2.14229e-11	-9.21084e-11	-4.0805e-11	9.25144e-11	7.45764e-12	-4.42546e-11	-1.36799e-10	7.30874e-12	8.21377e-11	6.63392e-11	-1.70621e-11	-3.8274e-11	-3.44126e-11	1.39051e-11	-8.00316e-12	-2.83572e-11	1.1944e-10	-1.7884e-11	-5.65374e-11	-6.82419e-11	5.22973e-11	-1.76442e-11	-3.19896e-11	-3.53347e-11	-4.96963e-11	1.29369e-11	5.24343e-12	8.88407e-20
3.1786e-11	-3.84246e-11	2.97901e-11	2.12842e-11	-9.1195e-11	-3.40059e-11	9.23005e-11	7.17092e-12	-4.27539e-11	-1.36488e-10	1.35978e-11	8.21193e-11	6.63713e-11	-1.83848e-11	-3.50921e-11	-3.35381e-11	1.29375e-11	-8.46778e-12	-3.38486e-11	1.19766e-10	-1.21866e-11	-5.65333e-11	-6.88227e-11	5.26033e-11	-1.75591e-11	-3.23282e-11	-3.64895e-11	-4.6055e-11	1.21759e-11	5.18309e-12	8.79137e-20
2.99254e-11	-3.98352e-11	2.97823e-11	2.13119e-11	-9.05005e-11	-3.39405e-11	9.18707e-11	6.53849e-12	-4.31442e-11	-1.3644e-10	5.2642e-12	8.21215e-11	6.62487e-11	-2.19343e-11	-3.42526e-11	-3.38416e-11	1.3548e-11	-7.86827e-12	-2.75481e-11	1.17803e-10	-1.4189e-11	-5.65998e-11	-6.85215e-11	5.24613e-11	-1.7566e-11	-3.35813e-11	-3.58377e-11	-4.58354e-11	1.23553e-11	5.11964e-12	8.68208e-20
3.0041e-11	-3.91094e-11	2.97848e-11	2.13029e-11	-9.0546e-11	-3.44718e-11	9.21537e-11	6.49373e-12	-4.33929e-11	-1.36732e-10	4.44359e-12	8.21125e-11	6.63141e-11	-8.55949e-12	-3.44811e-11	-3.40876e-11	1.35216e-11	-8.62755e-12	-2.84606e-11	1.17591e-10	-1.51876e-11	-5.65867e-11	-6.80888e-11	5.21816e-11	-1.75957e-11	-3.38122e-11	-3.58283e-11	-4.77224e-11	1.23209e-11	5.1333e-12	8.67357e-20
2.98265e-11	-3.93732e-11	2.98031e-11	2.13036e-11	-9.04608e-11	-3.51243e-11	9.2019e-11	6.88839e-12	-4.2963e-11	-1.36845e-10	4.35156e-12	8.21124e-11	6.63084e-11	-1.19321e-11	-3.44266e-11	-3.43925e-11	1.35203e-11	-8.1991e-12	-2.78677e-11	1.17906e-10	-1.43007e-11	-5.65743e-11	-6.73993e-11	5.2181e-11	-1.75761e-11	-3.39105e-11	-3.59029e-11	-4.67048e-11	1.22721e-11	5.14412e-12	8.66602e-20
2.99804e-11	-3.95669e-11	2.9791e-11	2.13112e-11	-9.04965e-11	-3.54453e-11	9.19381e-11	6.82039e-12	-4.29258e-11	-1.36453e-10	5.24961e-12	8.21175e-11	6.62914e-11	-1.31098e-11	-3.31093e-11	-3.38523e-11	1.33866e-11	-8.35047e-12	-2.7904e-11	1.17808e-10	-1.47912e-11	-5.65892e-11	-6.80611e-11	5.22633e-11	-1.75721e-11	-3.36397e-11	-3.59966e-11	-4.63506e-11	1.22697e-11	5.14736e-12	8.65453e-20
3.01442e-11	-5.13412e-12	2.97901e-11	2.13126e-11	-9.05273e-11	-3.5033e-11	9.19666e-11	6.97273e-12	-4.2354e-11	-1.36544e-10	5.26273e-12	8.21123e-11	6.62995e-11	-1.2028e-11	-3.39084e-11	-3.40025e-11	1.33936e-11	-8.13951e-12	-2.79403e-11	1.17725e-10	-1.47435e-11	-5.65769e-11	-6.74723e-11	5.22316e-11	-1.75715e-11	-3.36106e-11	-3.9637e-11	-4.6477e-11	1.26793e-11	5.60684e-12	8.52064e-20
2.99904e-11	-1.89133e-11	2.9787e-11	1.10462e-11	-9.05491e-11	-3.51521e-11	9.19706e-11	6.9168e-12	-4.29877e-11	-1.36536e-10	5.08107e-12	8.21145e-11	6.62992e-11	-1.14571e-11	-3.38007e-11	-3.38836e-11	1.34136e-11	-8.28328e-12	-2.79277e-11	1.17745e-10	-1.44578e-11	-2.59072e-11	-6.77399e-11	5.21446e-11	-1.75792e-11	-3.37279e-11	-3.59972e-11	-4.6494e-11	1.2312e-11	5.14578e-12	8.24462e-20
3.01267e-11	-2.30935e-11	2.9782e-11	1.07882e-11	-9.05314e-11	-3.50219e-11	9.19621e-11	6.86845e-12	-4.28625e-11	-1.36542e-10	5.01405e-12	1.85916e-11	6.63216e-11	-1.20102e-11	-3.39537e-11	-3.39774e-11	1.34673e-11	-8.1984e-12	-2.73082e-11	1.17753e-10	-1.46875e-11	-4.06625e-11	-6.77347e-11	5.21481e-11	-1.75775e-11	-3.36969e-11	-3.60976e-11	-4.64163e-11	1.24355e-11	5.15661e-12	7.71928e-20
3.01365e-11	-1.95912e-11	2.97822e-11	1.30968e-11	-9.04758e-11	-3.51403e-11	9.19776e-11	6.85645e-12	-4.28397e-11	-1.36553e-10	5.14999e-12	2.75797e-11	5.00931e-11	-1.18275e-11	-3.41112e-11	-3.39866e-11	1.42278e-11	-7.82614e-12	-2.78693e-11	1.17765e-10	-1.46778e-11	-3.26965e-11	-6.78123e-11	5.21351e-11	-1.75783e-11	-3.36627e-11	-3.60294e-11	-4.62238e-11	1.23461e-11	5.14118e-12	7.5081e-20
3.01015e-11	-1.75981e-11	2.97848e-11	1.31511e-11	-7.92654e-11	-3.5166e-11	9.19801e-11	6.86453e-12	-4.28467e-11	-1.36551e-10	5.04986e-12	3.54285e-11	3.97643e-11	-1.25705e-11	-3.4103e-11	-3.3945e-11	1.3645e-11	-7.19222e-12	-2.71952e-11	1.17734e-10	-1.46407e-11	-2.43547e-11	-6.77403e-11	5.21556e-11	-1.75734e-11	-3.37024e-11	-3.61071e-11	-4.63368e-11	1.2472e-11	5.17175e-12	7.21533e-20
3.01019e-11	-1.90988e-11	2.93785e-11	9.69159e-12	-7.64023e-11	-3.52666e-11	9.19624e-11	6.86847e-12	-4.28842e-11	-1.34885e-10	5.05485e-12	2.4222e-11	4.13373e-11	-1.15777e-11	-3.25696e-11	-3.39521e-11	1.34694e-11	-7.69631e-12	-2.84091e-11	1.17737e-10	-1.45891e-11	-3.54921e-11	-6.77486e-11	5.21532e-11	-1.75727e-11	-3.36779e-11	-3.60296e-11	-4.63317e-11	1.24407e-11	5.16401e-12	7.12761e-20
3.00747e-11	-1.96911e-11	2.96185e-11	1.20237e-11	-7.47581e-11	-3.38521e-11	9.19668e-11	6.87732e-12	-4.28679e-11	-1.32916e-10	5.02912e-12	2.54832e-11	3.76504e-11	-1.21492e-11	-3.33848e-11	-3.39726e-11	1.357e-11	-7.71826e-12	-2.78323e-11	1.17706e-10	-1.46121e-11	-3.05311e-11	-2.86488e-11	5.21339e-11	-1.76094e-11	-3.36908e-11	-3.60556e-11	-4.64459e-11	1.2286e-11	5.16698e-12	6.62043e-20
3.00204e-11	-1.80005e-11	2.95088e-11	1.24632e-11	-7.38481e-11	-3.38391e-11	9.19666e-11	6.88589e-12	-4.28651e-11	-1.32136e-10	4.6368e-12	2.34965e-11	3.88736e-11	-1.14555e-11	-3.37566e-11	-3.3964e-11	1.35583e-11	-7.85064e-12	-2.79515e-11	1.17724e-10	-1.46328e-11	-3.31729e-11	-2.62489e-11	5.17308e-11	-1.75789e-11	-3.36758e-11	-3.60495e-11	-4.63604e-11	1.25444e-11	5.16898e-12	6.58031e-20
3.00014e-11	-1.96855e-11	2.96501e-11	1.24539e-11	-7.55109e-11	-3.44884e-11	9.19992e-11	6.87359e-12	-4.2872e-11	-1.28858e-10	4.7982e-12	2.60774e-11	3.99497e-11	-1.20452e-11	-3.36563e-11	-3.40485e-11	1.35378e-11	-7.63409e-12	-2.78924e-11	8.94718e-11	-1.31779e-11	-3.0229e-11	-3.31649e-11	2.40843e-12	-1.5078e-11	-3.36736e-11	-3.60612e-11	-4.6372e-11	1.25119e-11	5.17719e-12	5.71162e-20
2.99413e-11	-1.86621e-11	2.97032e-11	1.25207e-11	-7.44342e-11	-3.44139e-11	9.19748e-11	6.86942e-12	-4.2879e-11	-1.28129e-10	4.77989e-12	2.72278e-11	4.25029e-11	-1.19824e-11	-3.38251e-11	-3.39359e-11	1.3536e-11	-7.78548e-12	-2.78371e-11	8.38572e-11	-1.42615e-11	-3.02607e-11	-3.35276e-11	1.23083e-11	-1.27599e-11	-3.36806e-11	-3.60709e-11	-4.63793e-11	1.2542e-11	5.20003e-12	5.61599e-20
2.99413e-11	-1.95784e-11	2.96917e-11	1.25609e-11	-7.42507e-11	-3.45493e-11	9.1729e-11	6.8836e-12	-4.28762e-11	-1.28742e-10	4.74021e-12	2.60971e-11	4.24953e-11	-1.20874e-11	-3.36617e-11	-1.81225e-11	1.35387e-11	-7.67081e-12	-2.77975e-11	8.62282e-11	-1.41618e-11	-3.01263e-11	-3.20177e-11	1.30457e-11	-1.47036e-11	-3.38833e-11	-3.60676e-11	-4.63774e-11	1.25835e-11	5.19213e-12	5.57724e-20
2.96321e-11	-1.89773e-11	2.96489e-11	1.26367e-11	-7.4218e-11	-3.44421e-11	9.17566e-11	6.90656e-12	-4.28778e-11	-1.26812e-10	4.71691e-12	2.54681e-11	4.14588e-11	-1.20921e-11	-3.3793e-11	-1.3243e-11	1.35494e-11	-7.70349e-12	-2.78244e-11	8.71912e-11	-1.4083e-11	-3.05836e-11	-3.3815e-11	9.10077e-12	-1.58324e-11	-3.37159e-11	-3.60661e-11	-4.6376e-11	1.26247e-11	5.18223e-12	5.52161e-20
2.98742e-11	-1.96645e-11	2.96629e-11	1.27021e-11	-7.36918e-11	-3.45412e-11	9.17744e-11	7.01059e-12	-4.2876e-11	-1.26338e-10	4.76992e-12	2.51797e-11	4.104e-11	-1.2171e-11	-3.3719e-11	-1.01267e-11	1.35316e-11	-7.72442e-12	-2.77239e-11	8.65057e-11	-1.40654e-11	-3.01855e-11	-3.25694e-11	6.01085e-12	-1.53783e-11	-3.38098e-11	-3.60637e-11	-4.63718e-11	1.2571e-11	5.1972e-12	5.46601e-20
2.99342e-11	-1.94004e-11	2.96764e-11	1.26715e-11	-7.36115e-11	-3.45501e-11	4.96074e-11	7.00989e-12	-4.28706e-11	-1.2653e-10	4.7779e-12	2.51687e-11	4.14326e-11	-1.21479e-11	-3.37187e-11	-9.86935e-12	1.37298e-11	-7.71976e-12	-2.77258e-11	8.65193e-11	-1.41012e-11	-3.01348e-11	-3.25693e-11	8.48623e-12	-1.50348e-11	-3.61677e-11	-3.6064e-11	-4.60364e-11	1.05079e-11	5.20965e-12	4.88725e-20
2.99282e-11	-1.94276e-11	2.96762e-11	1.26415e-11	-7.35997e-11	-3.45488e-11	5.02236e-11	7.00892e-12	-4.28728e-11	-1.2631e-10	4.77762e-12	2.51944e-11	4.14224e-11	-1.21588e-11	-3.37186e-11	-9.94068e-12	1.35431e-11	-7.71986e-12	-2.77272e-11	8.65302e-11	-1.40997e-11	-3.01425e-11	-3.25723e-11	8.43416e-12	-1.5096e-11	-3.56619e-11	-3.6064e-11	-4.61331e-11	1.07092e-11	5.20412e-12	4.88541e-20
2.98965e-11	-1.93325e-11	2.96733e-11	1.26636e-11	-7.34968e-11	-3.45529e-11	5.07935e-11	7.00095e-12	-4.2871e-11	-1.25932e-10	4.77612e-12	2.52544e-11	4.13115e-11	-1.21106e-11	-3.37211e-11	-1.12031e-11	1.36483e-11	-7.70889e-12	-2.77417e-11	8.66024e-11	-1.40521e-11	-3.01971e-11	-3.21537e-11	9.90292e-12	-1.50891e-11	-3.51355e-11	-3.6066e-11	-4.55037e-11	1.01255e-11	5.20221e-12	4.87261e-20
2.9858e-11	-1.93354e-11	2.9681e-11	1.26728e-11	-7.35746e-11	-3.4578e-11	5.16386e-11	6.98156e-12	-4.27267e-11	-1.21977e-10	5.37713e-12	2.5264e-11	4.13952e-11	-1.2159e-11	-3.37235e-11	3.60233e-12	1.36625e-11	-7.71793e-12	-2.77467e-11	8.6536e-11	-1.407e-11	-3.02365e-11	-3.25368e-11	8.36512e-12	-1.49828e-11	-3.55576e-11	-3.6068e-11	-4.5159e-11	9.76617e-12	5.20114e-12	4.77109e-20
2.99165e-11	-1.92773e-11	2.96768e-11	1.26794e-11	-7.35558e-11	-3.45677e-11	5.00153e-11	7.00835e-12	-4.27761e-11	-1.21295e-10	5.30759e-12	2.53487e-11	4.13797e-11	-1.21846e-11	-3.31391e-11	-9.48084e-12	1.359e-11	-7.7104e-12	-2.77461e-11	8.67192e-11	-1.40437e-11	-3.02568e-11	-3.24782e-11	9.37609e-12	-1.50923e-11	-3.51653e-11	-9.40957e-12	-4.57138e-11	1.10803e-11	5.20199e-12	4.63081e-20
2.98978e-11	-1.92792e-11	2.96799e-11	1.26719e-11	-7.35427e-11	-3.45719e-11	5.05675e-11	6.97532e-12	-4.27863e-11	-1.2084e-10	5.51363e-12	2.53085e-11	4.13158e-11	-1.21833e-11	-3.35781e-11	-3.26817e-12	1.36303e-11	-7.7105e-12	-2.77429e-11	8.66581e-11	-1.40469e-11	-3.02479e-11	-3.25507e-11	9.46307e-12	-1.50835e-11	-3.52268e-11	-1.16848e-11	-4.51002e-11	1.09568e-11	5.20009e-12	4.6186e-20
2.9897e-11	-1.92833e-11	2.96765e-11	1.26649e-11	-7.3537e-11	-3.45704e-11	4.9391e-11	6.99573e-12	-4.27705e-11	-1.20868e-10	5.49414e-12	2.53343e-11	4.13138e-11	-1.21643e-11	-3.33335e-11	-4.2948e-12	1.35935e-11	-7.70946e-12	-2.77437e-11	8.68353e-11	-1.40454e-11	-3.02381e-11	-3.24999e-11	9.23396e-12	-1.50768e-11	-3.52849e-11	-1.20173e-11	-4.53272e-11	1.08778e-11	5.20287e-12	4.61169e-20
2.99028e-11	-1.92807e-11	2.96785e-11	1.26722e-11	-7.35413e-11	-3.45723e-11	4.94251e-11	6.98411e-12	-4.27903e-11	-1.20835e-10	5.42987e-12	2.53315e-11	4.13053e-11	-1.22158e-11	-3.34731e-11	-2.83103e-12	1.36207e-11	-7.70938e-12	-2.77399e-11	8.66744e-11	-1.40429e-11	-3.02488e-11	-3.25202e-11	9.33853e-12	-1.50688e-11	-3.52362e-11	-4.66592e-12	-4.51955e-11	1.10281e-11	5.20169e-12	4.59553e-20
2.99026e-11	-1.92889e-11	2.96776e-11	1.26668e-11	-7.35287e-11	-3.42731e-11	4.93395e-11	6.98742e-12	-4.27647e-11	-1.08009e-10	5.42763e-12	2.52578e-11	4.21328e-11	-1.21672e-11	-3.34225e-11	-3.44508e-12	1.37381e-11	-7.70808e-12	-2.77387e-11	8.67616e-11	-1.40477e-11	-3.02397e-11	-3.25118e-11	9.28187e-12	-1.507e-11	-3.52736e-11	-7.01318e-12	-4.52807e-11	1.08786e-11	5.20209e-12	4.31024e-20
2.99087e-11	-1.92844e-11	2.94344e-11	1.27078e-11	-2.67507e-11	-3.42095e-11	4.9329e-11	6.99957e-12	-4.27838e-11	-1.01572e-10	5.3885e-12	2.32509e-11	4.41695e-11	-1.23351e-11	-5.02238e-11	-2.31729e-12	1.37915e-11	-7.72154e-12	-2.81064e-11	8.66359e-11	-1.40455e-11	-3.02394e-11	-3.25138e-11	5.39491e-12	-1.50704e-11	-3.52384e-11	-7.90221e-12	-4.52319e-11	1.09474e-11	5.20149e-12	3.84781e-20
2.96271e-11	-1.91856e-11	2.96803e-11	1.26989e-11	-1.24593e-11	-2.64197e-11	4.9401e-11	6.99565e-12	-4.2768e-11	-1.03882e-10	5.4238e-12	2.49019e-11	3.15682e-11	-1.21871e-11	-3.34684e-11	-1.91454e-12	1.38278e-11	-7.70505e-12	-2.78254e-11	8.64941e-11	-1.40462e-11	-3.02181e-11	-3.12312e-11	7.49409e-12	-1.52344e-11	-3.52411e-11	-7.65617e-12	-4.00013e-11	1.49967e-11	5.15223e-12	3.52019e-20
2.73773e-11	-1.9152e-11	2.96805e-11	1.26815e-11	-1.29779e-11	-3.04805e-11	4.19511e-11	6.99236e-12	-4.27901e-11	-1.03398e-10	5.38858e-12	2.49709e-11	2.65893e-11	-1.21848e-11	-3.34685e-11	-2.26315e-12	1.41052e-11	-7.69803e-12	-2.78105e-11	8.65861e-11	-1.40456e-11	-3.02035e-11	-2.94754e-11	6.66655e-12	-1.51581e-11	-3.53306e-11	-9.18452e-12	-3.62973e-11	1.46972e-11	4.5113e-12	3.38875e-20
2.92742e-11	-1.92156e-11	2.96793e-11	1.26913e-11	9.25475e-12	-2.00858e-11	2.96905e-11	6.99285e-12	-4.27908e-11	-1.05337e-10	5.42781e-12	2.42895e-11	2.82501e-11	-1.21899e-11	-3.34373e-11	-2.42112e-12	1.41399e-11	-7.6977e-12	-2.78092e-11	8.66764e-11	-1.4042e-11	-3.02221e-11	-2.23305e-11	7.07381e-12	-1.53805e-11	-3.51724e-11	-8.26905e-12	-3.65821e-11	1.16071e-11	4.85306e-12	3.25477e-20
2.94799e-11	-1.92514e-11	2.96799e-11	1.27103e-11	-1.10855e-11	-2.27737e-11	3.27075e-11	6.99159e-12	-4.27898e-11	-1.00561e-10	5.41815e-12	2.43938e-11	3.07945e-11	-1.21906e-11	-3.34821e-11	-2.32366e-12	1.42604e-11	-7.68727e-12	-2.78471e-11	8.66248e-11	-1.4035e-11	-3.02252e-11	-2.34414e-11	6.9143e-12	-1.52885e-11	-3.51894e-11	-8.30687e-12	-3.65547e-11	1.16717e-11	4.78698e-12	3.21196e-20
2.90559e-11	-1.92076e-11	2.96796e-11	1.27073e-11	-7.07098e-12	-2.20923e-11	2.91014e-11	6.99268e-12	-4.27841e-11	-1.01373e-10	5.42398e-12	2.4233e-11	3.00927e-11	-1.21961e-11	-3.3534e-11	-2.35765e-12	1.41991e-11	-7.69526e-12	-2.79833e-11	8.66499e-11	-1.40433e-11	-3.02849e-11	-2.30475e-11	7.34929e-12	-1.53702e-11	-3.5165e-11	-8.75079e-12	-3.44745e-11	1.18853e-11	4.93716e-12	3.17527e-20
2.85505e-11	-1.92039e-11	2.96798e-11	1.27192e-11	-5.467e-12	-2.40049e-11	3.08885e-11	6.99236e-12	-4.27788e-11	-1.0144e-10	5.42381e-12	2.42675e-11	2.90743e-11	-1.21948e-11	-3.33933e-11	-2.32403e-12	1.43951e-11	-7.69622e-12	-2.77449e-11	2.15955e-11	-1.43142e-11	-1.70679e-11	-2.4056e-11	7.64327e-12	-1.53678e-11	-3.5185e-11	-8.35895e-12	-3.72157e-11	1.1781e-11	4.83145e-12	2.44159e-20
2.9195e-11	-1.91965e-11	2.92605e-11	1.27051e-11	-4.73057e-12	-1.59131e-11	3.14989e-11	6.83359e-12	-4.27921e-11	-1.01691e-10	5.4265e-12	2.43367e-11	1.79197e-11	-1.21894e-11	-3.35162e-11	-2.36552e-12	1.38367e-11	-7.58757e-12	-2.87463e-11	9.49695e-12	-1.40433e-11	-1.67295e-11	-2.34123e-11	7.22412e-12	-1.52795e-11	-3.51241e-11	-8.34855e-12	-3.54354e-11	1.23063e-11	4.88044e-12	2.31564e-20
2.9195e-11	-1.91965e-11	2.92605e-11	1.27051e-11	-4.73057e-12	-1.59131e-11	3.14989e-11	6.83359e-12	-4.27921e-11	-1.01691e-10	5.4265e-12	2.43367e-11	1.79197e-11	-1.21894e-11	-3.35162e-11	-2.36552e-12	1.38367e-11	-7.58757e-12	-2.87463e-11	9.49695e-12	-1.40433e-11	-1.67295e-11	-2.34123e-11	7.22412e-12	-1.52795e-11	-3.51241e-11	-8.34855e-12	-3.54354e-11	1.23063e-11	4.88044e-12	2.31564e-20
2.91483e-11	-1.91574e-11	2.96043e-11	1.27124e-11	-5.94534e-12	-1.91196e-11	3.13159e-11	6.9155e-12	-4.27752e-11	-1.00248e-10	5.4259e-12	2.42021e-11	1.37864e-11	-1.21895e-11	-3.36524e-11	-2.32591e-12	1.40499e-11	-8.06186e-12	-2.82655e-11	8.06459e-12	-1.41355e-11	-1.48627e-11	-2.41417e-11	7.50785e-12	-1.51222e-11	-3.5168e-11	-8.40969e-12	-3.56509e-11	1.22866e-11	4.86478e-12	2.28232e-20
2.91062e-11	-1.91684e-11	2.95012e-11	1.27141e-11	-5.23513e-12	-1.81207e-11	3.08213e-11	6.91504e-12	-4.20399e-11	-1.00498e-10	5.42631e-12	2.41703e-11	1.52749e-11	-1.21906e-11	-3.35449e-11	-2.32469e-12	1.41014e-11	-7.68874e-12	-2.8184e-11	5.6074e-12	-1.40281e-11	-1.38932e-11	-2.38098e-11	7.38882e-12	-1.54517e-11	-3.51743e-11	-8.392e-12	-3.61553e-11	1.22682e-11	4.86893e-12	2.27164e-20
2.91516e-11	-1.91638e-11	2.94321e-11	1.27124e-11	-5.73566e-12	-1.80173e-11	3.05186e-11	6.92115e-12	-4.2004e-11	-1.00211e-10	5.42376e-12	2.41557e-11	1.33619e-11	-1.21912e-11	-3.35843e-11	-2.33124e-12	1.40242e-11	-7.51759e-12	-2.83231e-11	8.92673e-12	-1.40311e-11	-1.53312e-11	-2.38556e-11	7.46634e-12	-1.53413e-11	-3.5176e-11	-8.38161e-12	-3.55552e-11	1.2233e-11	4.86605e-12	2.26339e-20
2.91375e-11	-1.9016e-11	2.9358e-11	1.27106e-11	-5.46614e-12	-1.85636e-11	3.05907e-11	6.93342e-12	-4.21849e-11	-9.62234e-11	7.98621e-12	2.42248e-11	1.34044e-11	-1.21908e-11	-3.36817e-11	-2.33172e-12	1.40606e-11	-7.59404e-12	-2.81286e-11	9.77565e-12	-1.39809e-11	-1.59007e-11	-2.38945e-11	7.42885e-12	-1.54242e-11	-3.51741e-11	-8.37487e-12	-3.53265e-11	1.22769e-11	4.75169e-12	2.19328e-20
2.91461e-11	-1.9115e-11	2.93911e-11	1.27186e-11	-5.47453e-12	-1.83396e-11	3.06976e-11	6.92385e-12	-4.25707e-11	-9.91309e-11	6.20666e-12	1.93971e-11	1.27241e-11	-1.2228e-11	-3.36069e-11	-2.32803e-12	1.40334e-11	-7.63508e-12	-2.82532e-11	6.21602e-12	-1.40186e-11	-1.08515e-11	-2.3886e-11	7.44212e-12	-1.53754e-11	-3.47932e-11	-8.39307e-12	-1.68155e-11	1.22614e-11	4.84651e-12	2.11036e-20
2.9132e-11	-1.91039e-11	2.9425e-11	1.27163e-11	-5.37073e-12	-1.81613e-11	3.04812e-11	6.92604e-12	-4.25217e-11	-9.65113e-11	6.3792e-12	1.16344e-11	1.444e-11	-1.23086e-11	-3.36294e-11	-2.3332e-12	1.4044e-11	-7.54238e-12	-2.7478e-11	6.42097e-12	-1.40145e-11	-1.33187e-11	-2.3872e-11	7.44182e-12	-1.53884e-11	-3.5128e-11	-8.38082e-12	-7.57455e-12	1.22575e-11	4.82761e-12	2.01933e-20
2.91275e-11	-1.91177e-11	2.94094e-11	1.27076e-11	-5.33632e-12	-1.8283e-11	2.58137e-11	6.92631e-12	-4.25247e-11	-9.64875e-11	6.56078e-12	2.26008e-11	1.3069e-11	-1.24665e-11	-2.82176e-11	-2.32683e-12	5.73543e-12	-7.60846e-12	-2.82427e-11	6.75758e-12	-1.40103e-11	-1.43169e-11	-1.48108e-11	7.46101e-12	-1.53924e-11	-3.51539e-11	-8.39151e-12	-1.00241e-11	1.22576e-11	4.77527e-12	1.95443e-20
2.91355e-11	-1.90964e-11	2.94183e-11	1.27154e-11	-5.37819e-12	-1.83001e-11	2.20294e-11	6.92573e-12	-4.2407e-11	-9.6993e-11	6.04487e-12	1.58223e-11	1.19235e-11	-1.23721e-11	-2.91489e-11	-2.31447e-12	3.54154e-12	-7.70934e-12	-2.82319e-11	6.68983e-12	-1.4014e-11	-1.29149e-11	-1.93608e-11	7.45831e-12	-1.51058e-11	-3.51316e-11	-8.39007e-12	-1.23602e-11	1.22557e-11	4.83026e-12	1.93474e-20
2.91301e-11	-1.91002e-11	2.93855e-11	1.27126e-11	-5.36982e-12	-1.73274e-11	2.74224e-11	6.90105e-12	-4.25349e-11	-9.64129e-11	6.72346e-12	1.63153e-11	1.13836e-11	-1.23431e-11	-2.7671e-11	-2.29407e-12	9.2819e-12	-7.78721e-12	-7.06554e-12	6.23612e-12	-1.40131e-11	-8.99328e-12	-1.68549e-11	7.13697e-12	-1.52164e-11	-3.51348e-11	-8.38352e-12	-1.07668e-11	1.2252e-11	4.83026e-12	1.85097e-20
2.91309e-11	-1.91019e-11	2.93984e-11	1.27372e-11	-5.28643e-12	-1.80936e-11	2.65904e-11	6.92733e-12	-4.24987e-11	-9.67828e-11	6.26472e-12	1.61683e-11	1.21196e-11	-1.2392e-11	-2.94561e-11	-2.30535e-12	5.12744e-12	-7.70522e-12	-1.20322e-11	6.56491e-12	-1.40132e-11	-1.25846e-11	-1.79795e-11	6.61841e-12	-1.49752e-11	-1.97739e-11	-8.38945e-12	-9.29619e-12	1.22528e-11	4.8233e-12	1.79383e-20
2.91296e-11	-1.40981e-11	2.93858e-11	1.27231e-11	-4.91624e-12	-1.78399e-11	2.37163e-11	6.92199e-12	-4.25189e-11	-9.37596e-11	6.62642e-12	1.58191e-11	1.06286e-11	-1.26519e-11	-2.37922e-11	-2.30605e-12	3.2097e-12	-7.1293e-12	-1.29579e-11	4.06035e-12	-1.41063e-11	-9.82799e-12	-1.5851e-11	7.10854e-12	-1.50949e-11	-2.00742e-11	-9.30245e-12	-1.15496e-11	7.94895e-12	4.81913e-12	1.65429e-20
2.91302e-11	-1.89559e-11	2.93973e-11	1.27186e-11	-5.32614e-12	-1.15415e-11	2.45686e-11	6.92184e-12	-1.38091e-11	-9.31842e-11	6.74469e-12	1.60303e-11	1.07749e-11	-1.29533e-11	-2.01081e-11	-2.31119e-12	4.58852e-12	-7.12309e-12	-1.2053e-11	6.19283e-12	-1.40186e-11	-1.16428e-11	-1.75915e-11	6.99084e-12	-1.51658e-11	-1.30701e-11	-8.21346e-12	-1.01332e-11	9.2941e-12	4.80661e-12	1.45433e-20
2.91302e-11	-1.89559e-11	2.93973e-11	1.27186e-11	-5.32614e-12	-1.15415e-11	2.45686e-11	6.92184e-12	-1.38091e-11	-9.31842e-11	6.74469e-12	1.60303e-11	1.07749e-11	-1.29533e-11	-2.01081e-11	-2.31119e-12	4.58852e-12	-7.12309e-12	-1.2053e-11	6.19283e-12	-1.40186e-11	-1.16428e-11	-1.75915e-11	6.99084e-12	-1.51658e-11	-1.30701e-11	-8.21346e-12	-1.01332e-11	9.2941e-12	4.80661e-12	1.45433e-20
2.91303e-11	-8.33156e-12	2.93919e-11	1.27161e-11	-5.04102e-12	-1.10173e-11	2.48441e-11	6.92242e-12	-1.62599e-11	-9.26954e-11	6.71239e-12	1.60386e-11	1.09773e-11	-1.26862e-11	-2.14423e-11	-2.31157e-12	4.32113e-12	-7.11742e-12	-1.38185e-11	5.89011e-12	-1.40255e-11	-1.17892e-11	-1.7287e-11	6.92706e-12	-1.5107e-11	-1.45535e-11	-8.59153e-12	-1.012e-11	9.34632e-12	4.80222e-12	1.43653e-20
2.91302e-11	-8.46444e-12	2.93924e-11	1.26674e-11	-4.75126e-12	-8.99237e-12	2.46804e-11	6.92214e-12	-1.61299e-11	-9.34589e-11	6.73001e-12	1.60693e-11	1.09685e-11	-1.27999e-11	-1.90165e-11	-2.30807e-12	4.77992e-12	-7.11315e-12	-1.32568e-11	5.89801e-12	-1.40481e-11	-1.18624e-11	-1.73316e-11	6.88024e-12	-1.51048e-11	-1.08615e-11	-8.51592e-12	-1.04037e-11	9.09217e-12	4.81243e-12	1.42569e-20
2.91303e-11	-1.22195e-11	2.93374e-11	1.2712e-11	-4.91071e-12	-1.03009e-11	2.45965e-11	6.88663e-12	-1.18042e-11	-9.28883e-11	6.68691e-12	1.60481e-11	1.10617e-11	-1.28041e-11	-2.05137e-11	-2.30855e-12	4.64719e-12	-7.19973e-12	-1.35404e-11	5.75505e-12	-1.40277e-11	-1.18671e-11	-1.74162e-11	6.95544e-12	-1.22755e-11	-1.11923e-11	-8.94999e-12	-1.03359e-11	9.1369e-12	3.31224e-12	1.41216e-20
2.91302e-11	-1.05908e-11	2.93597e-11	1.26702e-11	-4.88087e-12	-8.62529e-12	2.46109e-11	6.90804e-12	-9.86999e-12	-9.32132e-11	6.68286e-12	1.61032e-11	1.11011e-11	-1.2771e-11	-2.01267e-11	-2.31022e-12	4.42477e-12	-7.13829e-12	-1.3413e-11	5.69153e-12	-1.40304e-11	-9.87259e-12	-1.74297e-11	6.94173e-12	-5.80487e-12	-1.07017e-11	-9.71113e-12	-9.87943e-12	8.92273e-12	4.6644e-12	1.38924e-20
2.91302e-11	-1.01534e-11	2.92361e-11	1.26913e-11	-4.92151e-12	-7.79776e-12	2.46369e-11	6.8987e-12	-1.09017e-11	-9.29548e-11	6.65901e-12	1.60704e-11	1.1071e-11	-1.2801e-11	-2.00308e-11	-2.30775e-12	4.5603e-12	-7.1754e-12	-1.31911e-11	5.77689e-12	-1.40344e-11	-1.06633e-11	-1.7482e-11	6.9254e-12	-6.49307e-12	-1.0883e-11	-8.8812e-12	-1.02655e-11	9.22256e-12	4.77318e-12	1.38587e-20
2.91301e-11	-1.07085e-11	2.93471e-11	1.26739e-11	-4.90469e-12	-7.65899e-12	2.45862e-11	6.90973e-12	-1.01634e-11	-9.29759e-11	6.68083e-12	1.60976e-11	1.10902e-11	-1.2794e-11	-2.01926e-11	-2.31011e-12	4.47636e-12	-7.20811e-12	-1.32396e-11	5.63077e-12	-1.40295e-11	-1.01462e-11	-1.74598e-11	6.92975e-12	-4.01708e-12	-1.06574e-11	-8.86419e-12	-1.01577e-11	8.9756e-12	4.71972e-12	1.38173e-20
2.91301e-11	-1.0782e-11	2.93007e-11	1.26702e-11	-4.90771e-12	-7.98016e-12	2.45912e-11	6.91115e-12	-1.00732e-11	-9.29274e-11	6.68024e-12	1.6096e-11	1.10631e-11	-1.27845e-11	-2.01486e-11	-2.3098e-12	4.47459e-12	-7.19275e-12	-1.3227e-11	5.56029e-12	-1.40299e-11	-1.01802e-11	-1.74374e-11	6.93022e-12	-4.72489e-12	-1.06665e-11	-8.99925e-12	-9.83479e-12	8.97915e-12	4.68982e-12	1.38086e-20
2.91301e-11	-1.06061e-11	2.93076e-11	1.26685e-11	-4.91632e-12	-7.90786e-12	2.45878e-11	6.9114e-12	-1.03444e-11	-9.29837e-11	6.6769e-12	1.60859e-11	1.11524e-11	-1.08002e-11	-6.5562e-13	-2.30968e-12	4.49054e-12	-7.19521e-12	-1.313e-11	5.63387e-12	-1.40303e-11	-1.05296e-11	-1.74514e-11	6.93029e-12	-3.79545e-12	-1.07428e-11	-8.9298e-12	-9.89092e-12	9.02396e-12	4.75744e-12	1.33704e-20
2.913e-11	-6.95793e-12	2.92573e-11	1.26624e-11	-4.95858e-12	-7.73328e-12	2.45939e-11	6.90996e-12	-9.56523e-12	-9.29811e-11	6.68002e-12	1.60831e-11	1.10869e-11	-1.20308e-11	-1.61764e-12	-2.30721e-12	4.4861e-12	-7.19347e-12	-1.29019e-11	5.5877e-12	-1.40491e-11	-1.0535e-11	-1.74745e-11	6.58685e-12	-4.94886e-12	-1.08322e-11	-8.71811e-12	-1.00155e-11	9.11822e-12	4.72301e-12	1.33164e-20
2.913e-11	-7.76742e-12	2.93038e-11	1.2651e-11	-4.92167e-12	-7.82996e-12	2.46008e-11	6.91e-12	-5.20183e-12	-9.29861e-11	6.67937e-12	1.60813e-11	1.10848e-11	-1.1542e-11	-5.15432e-12	-2.3083e-12	4.50281e-12	-7.196e-12	-1.19115e-11	5.55893e-12	-1.40924e-11	-1.05111e-11	-1.74705e-11	6.92585e-12	-4.75689e-12	-1.07517e-11	-6.38224e-12	-9.93598e-12	9.04155e-12	4.72318e-12	1.32197e-20
2.91301e-11	-7.57203e-12	2.92936e-11	1.26559e-11	-2.04425e-12	-7.91031e-12	2.4588e-11	6.88609e-12	-6.21097e-12	-8.9374e-11	6.64451e-12	1.60849e-11	1.11136e-11	-1.12368e-11	-5.63574e-12	-2.29875e-12	4.49533e-12	-7.19361e-12	-1.09669e-11	5.59592e-12	-1.40914e-11	-1.05911e-11	-1.74683e-11	6.90811e-12	-4.43125e-12	-1.0754e-11	-7.68791e-12	-9.95397e-12	9.05988e-12	4.74663e-12	1.25441e-20
2.91318e-11	-7.67661e-12	2.90896e-11	1.26531e-11	-1.59285e-12	-6.26579e-12	2.46019e-11	6.7208e-12	-6.96953e-12	-8.95052e-11	6.65109e-12	1.60927e-11	1.11021e-11	-1.12929e-11	-3.88901e-12	-2.3082e-12	4.49436e-12	-7.19666e-12	-1.15366e-11	5.5836e-12	-1.40612e-11	-1.06449e-11	-1.74688e-11	6.91138e-12	-4.68161e-12	-1.076e-11	-6.34146e-12	-9.95002e-12	9.03137e-12	4.72087e-12	1.25213e-20
2.91311e-11	-7.69282e-12	2.84255e-11	1.26533e-11	-5.8004e-13	-2.68238e-12	2.45951e-11	6.74728e-12	-7.94629e-12	-8.95187e-11	6.67352e-12	1.60902e-11	1.11489e-11	-1.14042e-11	-4.39165e-12	-2.30334e-12	4.49181e-12	-7.19521e-12	-1.12822e-11	5.60351e-12	-1.4066e-11	-1.06826e-11	-1.74525e-11	6.89793e-12	-4.69689e-12	-1.07295e-11	-6.98424e-12	-9.97664e-12	9.05323e-12	4.73197e-12	1.24776e-20
2.91304e-11	-7.68198e-12	2.87911e-11	1.26531e-11	1.04549e-13	-5.12859e-12	2.45996e-11	6.80309e-12	-7.50972e-12	-8.91843e-11	6.65208e-12	1.60914e-11	1.11245e-11	-1.13285e-11	-4.25247e-12	-2.29976e-12	4.49461e-12	-7.19657e-12	-1.09855e-11	5.60137e-12	-1.40636e-11	-1.06669e-11	-1.74615e-11	6.89797e-12	-4.5633e-12	-1.07584e-11	-7.0709e-12	-9.9494e-12	9.05601e-12	4.73802e-12	1.24413e-20
[truncated: 1,939 more rows]
