# Supplementary material for: A modified shuffled frog leaping algorithm with inertia weight
Source: Sci Rep. 2024 Feb 20;14:4146. doi: 10.1038/s41598-024-51306-1 (PMC11224354; doi:10.1038/s41598-024-51306-1)
Supplement: Supplementary file 1 — Supplementary Information. [file 41598_2024_51306_MOESM1_ESM.zip › data/F1/SFLA_B_15.xls]

## Sheet: Sheet1
-6.42252	-6.99163	-10.8226	11.4052	-13.1622	15.4227	12.6708	30.7622	5.53822	-15.0157	4.52199	-12.5366	1.15395	-10.3721	2.12855	-14.2818	-7.09483	-18.8412	-22.2737	12.6587	-35.7961	10.2589	-13.6865	14.1633	7.78332	35.915	-3.85596	-1.87715	7.65493	4.91627	6894.31
-1.99503	0.642308	-1.18249	15.8182	-18.4781	2.32485	2.44788	-6.80559	1.09099	-0.226841	-6.16668	2.25609	4.66414	-9.78282	-13.4583	0.930235	3.87442	3.90436	0.410326	13.5568	4.24005	-11.725	14.3261	-2.30862	0.0899253	6.61453	-2.44628	7.61554	-1.398	1.66052	1691.65
1.04108	0.998453	1.49547	3.1719	-1.99756	2.68848	-2.12153	-0.590347	1.99356	0.87483	-1.6106	1.16385	-2.79875	-0.714277	2.68132	2.77348	-1.57885	-4.63136	5.74884	-2.57229	1.52925	-0.703098	-0.980445	-1.81336	-3.83436	-5.37419	-1.98396	4.09697	6.19041	-8.48094	307.602
-1.10327	0.115089	-0.797599	-1.632	-0.041278	1.73828	1.21862	0.807392	-0.0142812	3.63997	1.08872	-0.220682	-1.08595	-1.77132	-0.439938	-2.33485	-1.42465	-2.15195	-0.156337	-1.02537	-1.31094	-0.82665	-0.473489	0.365162	-1.61193	2.56855	2.59368	-0.458445	-0.596214	0.0628382	61.1241
-0.410879	-0.635569	-0.897004	0.29777	-1.72789	0.282617	0.895249	0.0605384	1.29745	0.83708	1.42839	-0.850066	-0.516368	-0.565326	0.970367	-0.0672894	-1.21626	-1.45641	-0.452102	0.469527	-0.291504	-1.73626	-0.547244	-0.0773063	-1.4687	-0.253206	1.3995	1.30734	0.409931	0.345281	25.6225
-0.0469404	-1.08792	0.0745621	0.654072	-0.416161	0.636744	0.770801	0.898829	1.08756	0.585452	0.854641	-0.0685629	-0.886758	-0.113343	-0.0196518	-0.714939	-0.714781	-0.471354	0.0929438	-0.525768	-0.493277	-0.901679	-0.0931739	-0.406576	-0.828914	-0.375814	0.471383	0.772603	-0.136025	-1.08933	12.2722
0.139849	-0.591685	0.0379581	0.728489	-0.743575	0.380744	0.145203	0.176814	0.843687	0.753068	0.668337	-1.30285	-0.79038	-0.467475	0.184759	-0.703048	-0.830879	-0.0409557	-0.197849	-0.0791413	0.315309	-1.24462	-0.238785	-0.122697	-0.641919	-0.0155981	0.463664	0.75837	-0.0475612	-0.64413	10.5243
-0.0707376	-0.39026	-0.490099	0.169666	-0.892346	0.476772	0.443972	-0.0334347	0.662633	0.403388	0.745972	-0.399061	-0.578033	-0.456335	-0.0975074	-0.550496	-0.608924	-0.232884	-0.206036	-0.0574544	0.315704	-1.17131	-0.166584	0.0507512	-0.540649	-0.644573	0.753201	0.86705	-0.302827	-0.581451	8.24994
0.0422922	-0.48841	-0.271456	0.266671	-0.833962	0.324882	0.432862	0.100707	0.756142	0.527611	0.651916	-0.592036	-0.720314	-0.486033	-0.000910897	-0.588391	-0.635228	-0.313867	-0.202542	-0.130342	0.227213	-1.09862	-0.169372	-0.0716191	-0.535107	-0.253653	0.714137	0.825235	-0.210886	-0.643275	7.963
0.142257	-0.589964	-0.18792	0.427328	-0.616138	0.313492	0.472888	0.190282	0.815267	0.564098	0.556082	-0.60734	-0.630546	-0.383454	-0.0345126	-0.438077	-0.604365	-0.348423	-0.29041	-0.164549	0.246052	-1.11772	-0.18409	0.0203269	-0.560243	-0.269832	0.730778	0.819506	-0.223963	-0.466267	7.52471
0.084513	-0.598384	-0.299337	0.407972	-0.688429	0.384878	0.498269	0.244838	0.730355	0.522757	0.505593	-0.448991	-0.736889	-0.41523	-0.0404631	-0.476102	-0.616798	-0.31563	-0.324922	-0.176725	0.22569	-1.01854	-0.155509	0.000885919	-0.547574	-0.311541	0.676852	0.807024	-0.166378	-0.435569	7.2123
0.239273	-0.532958	-0.277745	0.376033	-0.709898	0.450629	0.440223	0.177466	0.717777	0.348187	0.640643	-0.572228	-0.604062	-0.433696	-0.0855359	-0.493567	-0.628865	-0.332393	-0.253908	-0.159726	0.263055	-1.07086	-0.160106	-0.0228981	-0.511237	-0.326138	0.660339	0.692158	-0.130144	-0.500266	7.05847
0.133888	-0.527655	-0.265815	0.352665	-0.657511	0.389412	0.400177	0.190634	0.749918	0.431334	0.524669	-0.516251	-0.628856	-0.4253	-0.0561193	-0.477567	-0.618649	-0.317399	-0.257817	-0.169257	0.234973	-1.09709	-0.171759	-0.0246472	-0.528832	-0.32275	0.630044	0.740908	-0.121464	-0.511898	6.84363
0.160469	-0.534908	-0.265463	0.376282	-0.660498	0.384331	0.432966	0.193346	0.748048	0.414048	0.555302	-0.515502	-0.621113	-0.413026	-0.064042	-0.47892	-0.621588	-0.332826	-0.260565	-0.157851	0.220738	-1.07311	-0.174521	-0.0394915	-0.50554	-0.309212	0.606299	0.724853	-0.122141	-0.486706	6.74594
0.156858	-0.542727	-0.258836	0.366855	-0.142327	0.398451	0.403093	0.204812	0.647347	0.416052	0.561786	-0.493093	-0.616997	-0.44965	-0.0539859	-0.482692	-0.626864	-0.322114	-0.266079	-0.131676	0.223443	-1.06068	-0.171258	-0.0233205	-0.498043	-0.308392	0.598508	0.731164	-0.101838	-0.221136	5.9588
0.15293	-0.541981	-0.200964	0.362903	-0.335463	0.391744	0.434692	0.205433	0.647883	0.421296	0.307605	-0.499543	-0.620275	-0.400328	-0.056085	-0.454748	-0.626697	-0.329103	-0.269783	-0.163051	0.24659	-1.07978	-0.177062	-0.0183223	-0.477372	-0.31021	0.614901	0.730955	-0.111743	-0.22037	5.83913
0.14902	-0.546723	-0.217262	0.364285	-0.30481	0.39592	0.43378	0.200623	0.614115	0.417467	0.292947	-0.494539	-0.624195	-0.399856	-0.0546659	-0.472089	-0.626871	-0.328945	-0.265327	-0.169974	0.234866	-1.07289	-0.170072	-0.0217737	-0.497055	-0.30742	0.61441	0.737783	-0.106941	-0.17314	5.77718
0.193101	-0.539304	-0.213404	0.370077	-0.314614	0.39189	0.425985	0.202193	0.657129	0.409714	0.302615	-0.492937	-0.621731	-0.410552	-0.0555259	-0.47239	-0.626302	-0.325685	-0.263073	-0.16558	0.167905	-1.07493	-0.176923	-0.0222418	-0.489335	-0.310945	0.606218	0.595985	-0.0947384	-0.0620876	5.58321
0.150512	-0.541216	-0.218571	0.367477	-0.306243	0.372271	0.432311	0.188784	0.630142	0.410234	0.301027	-0.494375	-0.621856	-0.405137	-0.0563369	-0.471531	-0.625937	-0.328186	-0.262804	-0.165577	0.172423	-1.07516	-0.175898	-0.0213296	-0.493888	-0.308221	0.608732	0.618915	-0.0913712	-0.0745503	5.54956
0.0830773	-0.557173	-0.207474	0.365223	-0.312299	0.386102	0.428061	0.201637	0.63373	0.410481	0.314063	-0.374488	-0.621756	-0.412213	-0.0607191	-0.484027	-0.625217	-0.164953	-0.243267	-0.163449	0.197852	-1.07513	-0.175394	-0.0260177	-0.490309	-0.308182	0.613983	0.641186	-0.0933441	-0.0608664	5.43411
0.134098	-0.545395	-0.209566	0.366836	-0.313626	0.361745	0.426067	0.207872	0.642541	0.411009	0.31279	-0.397513	-0.623825	-0.405074	-0.0593712	-0.475751	-0.567552	-0.147427	-0.237041	-0.169653	0.193867	-1.07521	-0.182952	-0.0268441	-0.484437	-0.309964	0.617902	0.623412	-0.0927523	-0.0759151	5.34088
0.132708	-0.545615	-0.210226	0.366603	-0.3048	0.305161	0.426661	0.20711	0.638094	0.41119	0.313199	-0.404349	-0.623361	-0.405309	-0.0581307	-0.475793	-0.561405	-0.170442	-0.240686	-0.16973	0.195982	-1.07503	-0.188623	-0.0243004	-0.484698	-0.309252	0.614705	0.626679	-0.0910821	-0.0760562	5.30178
0.143489	-0.551273	-0.210915	0.367013	-0.318583	0.122986	0.426352	0.204092	0.641988	0.374657	0.153201	-0.408838	-0.623628	-0.408582	-0.0591456	-0.475407	-0.568669	-0.196013	-0.244759	-0.169584	0.191351	-1.07541	-0.185045	-0.0262671	-0.481884	-0.310466	0.615823	0.631046	-0.0886836	-0.0712925	5.16975
0.142133	-0.548008	-0.210111	0.265596	-0.314414	0.153082	0.42756	0.200019	0.640079	0.268873	0.247344	-0.407094	-0.623506	-0.407306	-0.0586962	-0.470488	-0.568858	-0.189456	-0.242925	-0.170282	0.192093	-1.07586	-0.182641	-0.0250534	-0.484214	-0.310122	0.616962	0.625033	-0.0847487	-0.0710188	5.05871
0.143453	-0.54812	-0.20991	0.26189	-0.235859	0.152551	0.426828	0.206073	0.638591	0.317601	0.220291	-0.404736	-0.623454	-0.412481	-0.0577948	-0.472298	-0.564355	-0.184652	-0.243957	-0.172228	0.191755	-1.07604	-0.183835	-0.0251507	-0.484076	-0.310114	0.614662	0.621556	-0.0859115	-0.0741497	5.02181
0.140339	-0.471366	-0.210464	0.309949	-0.100537	0.1409	0.426597	0.186703	0.427429	-0.0013606	0.207732	-0.407892	-0.623044	-0.411365	-0.0573938	-0.474648	-0.593268	-0.164043	-0.243594	-0.145913	0.190401	-1.07387	-0.186208	-0.0254498	-0.479941	-0.326137	0.474395	0.626628	-0.0898442	-0.0761745	4.45983
0.146939	-0.433341	-0.202892	0.323953	-0.124834	0.194785	0.427699	0.185687	0.350174	0.0708799	0.204901	-0.407439	-0.622815	-0.417414	-0.0414854	-0.473411	-0.593116	-0.168156	-0.243292	-0.155227	0.191106	-1.07379	-0.184075	-0.0250976	-0.470875	-0.31633	0.509628	0.626822	-0.0885507	-0.0778265	4.42574
0.141498	-0.374373	-0.209533	0.318759	-0.124502	0.16929	0.42713	0.151163	0.368966	0.0917253	0.198656	-0.408837	-0.622833	-0.421186	-0.041203	-0.47457	-0.598136	-0.164989	-0.244075	-0.155562	0.190666	-1.07318	-0.184502	-0.0236718	-0.475374	-0.326935	0.471007	0.627231	-0.0894425	-0.0768147	4.35199
0.142146	-0.38156	-0.19676	0.310994	-0.103777	0.163986	0.426911	0.165635	0.37381	0.057831	0.196843	-0.408314	-0.62296	-0.413427	-0.0397962	-0.47326	-0.599101	-0.17198	-0.244444	-0.157503	0.190483	-1.07134	-0.184394	-0.0255779	-0.472482	-0.325061	0.474993	0.626943	-0.0891522	-0.0771419	4.33494
0.141566	-0.371462	-0.208374	0.316064	-0.100811	0.15949	0.427075	0.165939	0.351974	0.0788779	0.197148	-0.408181	-0.622903	-0.421175	-0.0362386	-0.474471	-0.598547	-0.167296	-0.244068	-0.156519	0.190809	-1.07234	-0.184421	-0.0244024	-0.472731	-0.323094	0.474573	0.626676	-0.089043	-0.0776986	4.32529
0.140308	-0.327204	-0.202549	0.317225	-0.103599	0.143401	0.451828	0.166488	0.373728	0.0676664	0.196969	-0.394036	-0.62563	-0.00521887	-0.0401427	-0.457467	-0.612599	-0.00845445	-0.247466	-0.149129	0.195747	-1.07108	-0.18987	-0.0253922	-0.286275	-0.326433	0.446936	0.571648	-0.181232	-0.0757475	3.90689
0.140391	-0.326213	-0.203163	0.309647	-0.103184	0.15964	0.426724	0.168213	0.367601	0.0632198	0.198329	-0.40034	-0.625881	-0.274148	-0.0430293	-0.445769	-0.609475	-0.155442	-0.249242	-0.155934	0.191542	-1.04105	-0.183471	-0.0242748	-0.353918	-0.277335	0.335693	0.56229	-0.121379	-0.0764259	3.80437
0.136737	-0.314477	-0.204769	0.308518	-0.103286	0.158029	0.435327	0.168568	0.368525	0.0631608	0.200935	-0.384114	-0.631338	-0.229899	-0.0417611	-0.446479	-0.612633	-0.0858215	-0.24381	-0.155535	0.191472	-1.04545	-0.197466	-0.0037134	-0.323829	-0.262988	0.343976	0.56277	-0.122057	-0.0763091	3.75325
0.12206	-0.296599	-0.203748	0.304466	-0.111836	0.158974	0.432605	0.168474	0.36832	0.065622	0.198858	-0.387026	-0.623954	-0.121967	-0.0422286	-0.4151	-0.606998	-0.122672	-0.247635	-0.171281	0.192641	-1.03408	-0.18647	-0.0153558	-0.340479	-0.284038	0.378449	0.559001	-0.125382	-0.0760422	3.68739
0.122234	-0.291857	-0.202427	0.239437	-0.111519	0.13125	0.2777	0.168574	0.369292	0.070296	0.198372	-0.028092	-0.620173	-0.211676	-0.036473	-0.440766	-0.624324	-0.0960872	-0.25111	-0.172973	0.193223	-1.00787	-0.188424	-0.00757092	-0.336565	-0.232789	0.419267	0.567883	-0.149469	-0.076084	3.41467
0.125579	-0.298722	-0.202274	0.247138	-0.122702	0.139703	0.136147	0.168464	0.369504	0.0698478	0.199561	-0.0505109	-0.622522	-0.182436	-0.0360619	-0.428915	-0.612981	-0.0982297	-0.248544	-0.164866	0.192874	-1.01724	-0.188459	-0.00815411	-0.336743	-0.233277	0.41008	0.564174	-0.169613	-0.0763468	3.34914
0.128968	-0.336629	-0.202356	0.281775	-0.113837	0.135236	0.197539	0.164873	0.189018	0.0701022	0.20583	-0.20471	-0.62077	-0.157035	-0.0340463	-0.424857	-0.583103	-0.104324	-0.241272	-0.163754	0.192389	-0.989812	-0.186793	-0.010944	-0.333117	-0.239989	0.391001	0.565615	-0.169149	-0.0734925	3.22739
0.131823	-0.304573	-0.194022	0.251599	-0.116007	0.15516	0.18965	0.168692	0.251467	0.0696251	0.199972	-0.145732	-0.622504	-0.180215	-0.0369442	-0.431219	-0.59359	-0.104992	-0.243616	-0.163672	0.193513	-1.01268	-0.187804	-0.00882404	-0.334215	-0.189308	0.393971	0.360525	-0.152737	-0.0788937	3.05976
0.149851	-0.356623	-0.158929	0.28257	-0.115041	0.152562	0.189252	0.167099	0.181151	0.109522	0.195482	-0.19555	-0.623117	-0.158701	-0.0392492	-0.431006	-0.575176	-0.106862	-0.2133	-0.16808	0.237576	-0.950108	-0.192422	-0.011186	-0.325234	-0.212451	0.386498	0.186431	-0.148457	-0.0764039	2.85224
0.164048	-0.345475	-0.173906	0.223172	-0.115355	0.157628	0.208814	0.13513	0.0771894	0.190553	0.184198	-0.235762	-0.623624	-0.162453	-0.0421429	-0.429039	-0.582957	-0.106119	-0.187723	-0.161148	0.252388	-0.725246	-0.19483	-0.0234416	-0.295251	-0.189813	0.390439	0.253142	-0.152359	-0.0960121	2.47192
0.155424	-0.343682	-0.183827	0.260854	-0.111966	0.15009	0.176387	0.141381	0.2144	0.13041	0.18962	-0.201593	-0.623448	-0.162868	-0.0380114	-0.428713	-0.57838	-0.102972	-0.169676	-0.1758	0.209215	-0.744301	-0.19667	-0.0131008	-0.214004	-0.19187	0.38828	0.186907	-0.147384	-0.0807637	2.40828
0.144391	-0.330805	-0.187753	0.240054	-0.11314	0.151601	0.193765	0.105419	0.185569	0.123706	0.182996	-0.206097	-0.623748	-0.16201	-0.0421703	-0.428656	-0.578296	-0.105587	-0.209002	-0.171719	0.208308	-0.688125	-0.196375	0.0518804	-0.220828	-0.18549	0.38858	0.207584	-0.172731	-0.0824579	2.32493
0.132407	-0.336735	-0.18218	0.235803	-0.117022	0.151357	0.196446	0.128418	0.202627	0.121719	0.178813	-0.206715	-0.623589	-0.162044	-0.0423384	-0.429069	-0.577164	-0.106933	-0.195858	-0.173392	0.213754	-0.684462	-0.161028	0.017322	-0.167494	-0.179257	0.389217	0.200175	-0.189401	-0.0881668	2.29177
0.138733	-0.118191	-0.180456	0.230312	-0.115861	0.149579	0.187652	0.140676	0.170512	0.116894	0.156412	-0.207111	-0.624312	-0.163609	-0.0382048	-0.429414	-0.578882	-0.105548	-0.202895	-0.193652	0.209372	-0.68884	-0.166488	-0.00433714	-0.151041	-0.183067	0.387007	0.206364	-0.170033	-0.0857007	2.17804
0.133455	-0.144813	-0.17998	0.215675	-0.114437	0.150422	0.189132	0.129254	0.178428	0.100528	0.175769	-0.207912	-0.623652	-0.163038	-0.0413335	-0.429217	-0.577495	-0.10442	-0.201947	-0.17684	0.212212	-0.693028	-0.168768	0.000665819	-0.136008	-0.183898	0.388689	0.206562	-0.159811	-0.0852906	2.17256
0.0777385	-0.19241	-0.196323	0.24244	-0.119335	0.152184	0.190761	0.128196	0.163839	0.111288	0.218345	-0.206231	-0.559361	-0.19688	-0.0408914	-0.209774	-0.577957	-0.106195	-0.198296	-0.169304	0.207593	-0.695468	-0.169241	0.0121612	-0.180727	-0.199068	0.0972397	0.218856	-0.168121	-0.102394	1.89462
0.110716	-0.194167	-0.185631	0.224735	-0.118532	0.15252	0.192969	0.129407	0.172853	0.104345	0.185375	-0.205622	-0.54126	-0.169595	-0.0408415	-0.255805	-0.577683	-0.105795	-0.199042	-0.175276	0.210908	-0.692931	-0.172541	0.0126613	-0.156839	-0.197764	0.185984	0.210791	-0.1617	-0.0954162	1.88026
0.121476	-0.181413	-0.187699	0.158959	-0.118836	0.151438	0.189702	0.127203	0.167481	0.111731	0.190565	-0.204025	-0.512549	-0.178766	-0.0481016	-0.257646	-0.578125	-0.108738	-0.198995	-0.173038	0.218376	-0.693772	-0.173953	0.0157714	-0.156528	-0.196143	0.179893	0.108066	-0.176861	-0.0955194	1.80175
0.126001	-0.18551	-0.195675	0.178608	-0.117897	0.1515	0.189246	0.123702	0.168854	0.107849	0.112341	-0.203581	-0.515909	-0.171745	-0.048142	-0.257738	-0.577983	-0.115598	-0.198506	-0.172786	0.221565	-0.693129	-0.174202	0.0158334	-0.15102	-0.19863	0.142718	0.147417	-0.155486	-0.0928833	1.78103
0.0982862	-0.184409	-0.192843	0.184668	-0.119474	0.151489	0.191166	0.126526	0.170574	0.10914	0.148215	-0.202706	-0.497837	-0.177861	-0.0477495	-0.219339	-0.578026	-0.111893	-0.198705	-0.171281	0.212558	-0.693599	-0.173744	0.0136468	-0.157629	-0.200196	0.151946	0.122902	-0.165323	-0.0955389	1.75033
0.0172241	-0.148842	-0.146793	0.06763	-0.122925	0.138172	0.204538	0.12755	0.150754	0.109213	0.170335	-0.204313	-0.512034	-0.174182	-0.0389536	-0.242101	-0.166319	-0.11589	-0.196732	-0.167868	0.215492	-0.688946	-0.174637	0.0148181	-0.154248	-0.199453	0.159101	0.136128	-0.172234	-0.0922689	1.40431
-0.0312809	-0.147813	-0.142462	0.0719405	-0.12088	0.134607	0.210218	0.126335	0.146304	0.109165	0.174838	-0.204275	-0.508745	-0.168488	-0.0329315	-0.237617	-0.155486	-0.119411	-0.197393	-0.166918	0.211481	-0.68775	-0.173829	0.023757	-0.153531	-0.199139	0.150464	0.131783	-0.16803	-0.0926287	1.38537
0.00936915	-0.148975	-0.147398	0.0951382	-0.120836	0.134593	0.198276	0.126252	0.152778	0.109244	0.181173	-0.204168	-0.491368	-0.174055	-0.0340823	-0.240158	-0.164716	-0.11995	-0.196676	-0.169235	0.213107	-0.688137	-0.167794	0.022504	-0.153579	-0.199298	0.150436	0.13099	-0.168538	-0.0936769	1.37811
-0.0231229	-0.150697	-0.142473	0.049795	-0.125644	0.129789	0.199804	0.126978	0.146365	0.109092	0.18143	-0.204314	-0.497995	-0.17006	-0.0327117	-0.238348	-0.155786	-0.119237	-0.196993	-0.167804	0.212774	-0.68849	-0.174239	0.0214763	-0.154189	-0.199006	0.149433	0.131234	-0.170036	-0.0940159	1.37373
0.00911465	-0.149995	-0.14787	0.0908529	-0.122775	0.141173	0.20538	0.126346	0.152446	0.108114	0.170256	-0.20422	-0.210491	-0.172663	-0.0353619	-0.237951	-0.164076	-0.118769	-0.19721	-0.168228	0.211953	-0.688551	-0.162962	0.0189878	-0.15391	-0.199032	0.150932	0.131152	-0.172213	-0.0936298	1.17933
0.0132155	-0.149504	-0.144333	0.0809796	-0.121975	0.133304	0.205046	0.126546	0.151656	0.101298	0.171685	-0.20428	-0.169276	-0.172702	-0.0385913	-0.23225	-0.165522	-0.118346	-0.197226	-0.168473	0.179138	-0.688845	-0.155072	0.0193103	-0.153969	-0.199148	0.151366	0.130314	-0.170926	-0.0924915	1.13973
-0.00189632	-0.148562	-0.142236	0.0730065	-0.120009	0.130849	0.204109	0.126583	0.15078	0.0428858	0.167798	-0.204337	-0.114801	-0.171867	-0.0340095	-0.23833	-0.161452	-0.117617	-0.196937	-0.167863	0.182929	-0.688916	-0.16699	0.0198844	-0.154033	-0.199267	0.152056	0.129619	-0.18365	-0.0934184	1.12102
0.00491705	-0.147036	-0.141084	0.0697732	-0.11934	0.132231	0.202707	0.119155	0.150355	0.0853548	0.169404	-0.204281	-0.125412	-0.172305	-0.0331792	-0.236497	-0.163766	-0.117933	-0.196916	-0.167944	0.187767	-0.689754	-0.158959	0.0197642	-0.154005	-0.199261	0.152168	0.129687	-0.0989583	-0.0933189	1.10248
0.0018628	-0.147993	-0.142532	0.053132	-0.119934	0.133313	0.203227	0.126476	0.150578	0.0511103	0.169842	-0.204231	-0.134428	-0.171887	-0.0345177	-0.237093	-0.164461	-0.0966502	-0.196917	-0.167368	0.183953	-0.689172	-0.162532	0.0198871	-0.153983	-0.199262	0.151962	0.130449	-0.111569	-0.0919811	1.09858
0.00416665	-0.147842	-0.143455	0.0558752	-0.120072	0.131627	0.202902	0.12651	0.150354	0.0483521	0.169676	-0.204233	-0.124031	-0.17202	-0.0330634	-0.237201	-0.162489	-0.101181	-0.196942	-0.165763	0.18719	-0.689813	-0.164623	0.0196925	-0.153961	-0.19928	0.152054	0.130322	-0.10187	-0.092263	1.09596
0.0025228	-0.147767	-0.142578	0.0560118	-0.120092	0.131725	0.0257218	0.125257	0.150466	0.0589606	0.169721	-0.204263	-0.128176	-0.171982	-0.0334361	-0.237145	-0.163174	-0.100911	-0.196932	-0.16671	0.186892	-0.689454	-0.161055	0.0209134	-0.15397	-0.199247	0.152006	0.130269	-0.102391	-0.0926444	1.05602
-0.000531466	-0.14737	-0.142524	0.0619851	-0.120097	0.132059	0.0580738	0.125628	0.1503	0.0549375	0.169518	-0.204257	-0.124942	-0.172337	-0.0338748	-0.237132	-0.168968	-0.103836	-0.197131	-0.166891	0.187192	-0.689575	-0.162646	0.0227964	-0.153972	-0.199288	0.0843473	0.130216	-0.102291	-0.0775896	1.0432
-0.0185591	-0.160127	-0.14228	0.0556101	-0.116264	0.135174	0.0368453	0.125329	0.158855	0.0539548	0.054488	-0.123889	-0.124428	-0.177139	-0.0334613	-0.239388	-0.17665	-0.096249	-0.196873	-0.166903	0.187196	-0.689416	-0.162918	0.020798	-0.15618	-0.201151	0.151539	0.126251	0.00178528	-0.0735017	1.00348
-0.00358033	-0.083728	-0.148063	0.0579405	-0.119851	0.13298	0.0335214	0.119945	0.152042	0.0529721	0.128714	-0.163748	-0.12616	-0.155083	-0.0335829	-0.239442	-0.0837227	-0.0993445	-0.195651	-0.0814113	0.184439	-0.689463	-0.163571	0.0194391	-0.154611	-0.201044	0.121306	0.128196	-0.0315674	-0.0790554	0.948607
-0.00334265	-0.100624	-0.152264	0.0578068	-0.120496	0.131936	0.0379196	0.123486	0.153788	0.0445055	0.0968784	-0.148457	-0.125129	-0.159001	-0.0335308	-0.239197	-0.0579047	-0.100974	-0.196336	-0.0609644	0.18542	-0.689512	-0.163284	0.0191838	-0.154801	-0.201339	0.103219	0.126487	-0.0409419	-0.0784901	0.933252
5.55759e-05	-0.0548618	-0.152002	0.0585	-0.120128	0.132093	0.0412016	0.119665	0.15143	0.00941629	0.136139	-0.167689	-0.120729	-0.136351	-0.0338303	-0.239064	-0.0515512	-0.100648	-0.195872	-0.0576233	0.183387	-0.689514	-0.163598	0.01758	-0.154412	-0.199937	0.119077	0.127546	-0.0291931	-0.0459441	0.926405
-0.00264954	-0.085467	-0.103862	0.0577846	-0.136588	0.132388	0.039912	0.122806	0.151262	0.0412539	0.0955851	-0.153855	-0.138192	-0.156264	-0.0337144	-0.239058	-0.0649233	-0.103657	-0.197131	-0.0588172	0.183768	-0.659239	-0.162743	0.0192346	-0.148561	-0.200537	0.116233	0.120307	-0.0443337	-0.0466463	0.880399
-0.00146683	-0.0742883	-0.122642	0.0578519	-0.13253	0.132411	0.0393179	0.121707	0.15124	0.0237337	0.0721274	-0.158624	-0.143654	-0.158685	-0.033724	-0.238818	-0.0677796	-0.102457	-0.197169	-0.0683751	0.184463	-0.661443	-0.112658	0.0181118	-0.131412	-0.200545	0.117856	0.124441	-0.0451279	-0.0589864	0.868729
-0.00114542	-0.0880261	-0.0877496	0.0576769	-0.12129	0.133228	0.0398622	0.121612	0.151281	0.050217	0.0248639	-0.157469	-0.12978	-0.151921	-0.0355446	-0.23946	-0.0638741	-0.102082	-0.207268	-0.0628127	0.185164	-0.651608	-0.101967	0.0179119	-0.147765	-0.20029	0.115139	0.117949	-0.0444783	-0.0556325	0.842162
-0.00126973	-0.0683866	-0.0923136	0.057807	-0.12208	0.133056	0.0397131	0.121691	0.15146	0.0333573	0.0317816	-0.155831	-0.135375	-0.152891	-0.0340356	-0.239537	-0.0630697	-0.102093	-0.211896	-0.0629456	0.18478	-0.652436	-0.0895784	0.018051	-0.147744	-0.200452	0.115947	0.115638	-0.0393109	-0.0541072	0.839847
-0.00132245	-0.0751076	-0.090858	0.0578986	-0.122706	0.132874	0.039558	0.121577	0.151499	0.0361525	0.0427168	-0.157638	-0.12925	-0.153367	-0.0341395	-0.239398	-0.0655182	-0.102115	-0.200085	-0.065124	0.184692	-0.651214	-0.0935738	0.018327	-0.146556	-0.200359	0.114557	0.117925	-0.0401344	-0.0551691	0.835529
-0.00123143	-0.0560479	-0.0900809	0.0570549	-0.112857	0.0353453	0.0128254	0.101401	0.13944	-0.039519	0.0380696	-0.100195	-0.139486	-0.109073	-0.0341034	-0.245082	-0.0620281	-0.101733	-0.198689	-0.0448322	0.185416	-0.637451	-0.105763	0.0202055	-0.135646	-0.223911	-0.0377181	0.122537	-0.0434254	-0.0511456	0.761497
-0.00129441	-0.0580308	-0.0901166	0.0574385	-0.116047	0.0441541	0.0168917	0.106882	0.140365	-0.00176926	0.0391909	-0.104299	-0.137985	-0.114935	-0.0341549	-0.243817	-0.0633963	-0.101838	-0.198888	-0.0463295	0.185238	-0.63846	-0.10275	0.0198644	-0.138134	-0.210864	-0.0177744	0.122415	-0.0440672	-0.0526375	0.759445
-0.00125017	-0.0561016	-0.0901234	0.0571372	-0.114095	0.0382817	0.0224568	0.10997	0.14026	-0.0141359	0.0403274	-0.102271	-0.134807	-0.114117	-0.0342574	-0.244238	-0.0627419	-0.101814	-0.198711	-0.0448825	0.185066	-0.637897	-0.105311	0.0198466	-0.136648	-0.210373	0.0116129	0.121932	-0.0433888	-0.0512504	0.756486
-0.00125017	-0.0561016	-0.0901234	0.0571372	-0.114095	0.0382817	0.0224568	0.10997	0.14026	-0.0141359	0.0403274	-0.102271	-0.134807	-0.114117	-0.0342574	-0.244238	-0.0627419	-0.101814	-0.198711	-0.0448825	0.185066	-0.637897	-0.105311	0.0198466	-0.136648	-0.210373	0.0116129	0.121932	-0.0433888	-0.0512504	0.756486
-0.00199805	-0.0572139	-0.0901326	0.0574811	-0.110623	0.0478308	0.0196576	0.104639	0.140995	-0.00629261	0.0391323	-0.103962	-0.135348	-0.113595	-0.027437	-0.243784	-0.00791657	-0.101765	-0.181361	-0.0477223	0.185263	-0.637899	-0.10097	0.0199864	-0.139672	-0.209545	0.0145184	0.121756	-0.0366197	-0.0547593	0.744443
-0.00174555	-0.0579428	-0.090101	0.0573842	-0.110693	0.0410439	0.020626	0.107136	0.140723	-0.00770973	0.0388828	-0.102943	-0.134591	-0.11649	-0.0331034	-0.244092	-0.0135062	-0.10186	-0.18244	-0.0470851	0.185292	-0.637858	-0.100838	0.0198758	-0.137383	-0.20548	0.0314056	0.121746	-0.0363557	-0.053548	0.743857
-0.00158071	-0.0570555	-0.0901919	0.0573998	-0.110531	0.041226	0.0184886	0.10574	0.140827	-0.00937538	0.0390832	-0.102626	-0.135015	-0.114058	-0.0272836	-0.244028	-0.0290403	-0.101755	-0.180167	-0.047251	0.185264	-0.637929	-0.101555	0.019831	-0.139251	-0.206398	0.0137912	0.121787	-0.0384909	-0.0529168	0.742806
-0.00164439	-0.0573499	-0.0901217	0.0573964	-0.110623	0.0418208	0.0187035	0.106054	0.140934	-0.00719103	0.0390409	-0.103073	-0.134937	-0.114161	-0.0306139	-0.244055	-0.0200889	-0.101781	-0.180378	-0.047315	0.18524	-0.637897	-0.101225	0.0198307	-0.139078	-0.206038	0.0146493	0.121775	-0.0385762	-0.0532259	0.742659
-0.00167033	-0.0573288	-0.0901412	0.0576916	-0.110631	0.0432002	0.0277132	0.105543	0.136092	-0.0131023	0.0389092	-0.103181	-0.134977	-0.111453	-0.0305645	-0.24398	-0.0163251	-0.102713	-0.180777	-0.0476108	0.185287	-0.637824	-0.104386	0.0201779	-0.0341548	-0.206247	0.0199614	0.121812	-0.0382682	-0.0534706	0.724192
0.01577	-0.0596578	-0.0901708	0.0574929	-0.0324497	0.0440425	0.00938817	0.105703	0.140576	-0.040312	0.0391286	-0.102337	-0.135625	-0.120271	-0.0293067	-0.232229	-0.00975263	-0.101639	-0.181287	0.00308436	0.184101	-0.629795	-0.101151	0.018626	-0.0885867	-0.205857	0.0157625	0.121705	-0.0380978	-0.0558669	0.704809
-0.00162821	-0.0572135	-0.0902226	0.0488701	-0.110939	0.0429123	0.017248	0.105722	0.138654	-0.00943406	0.0390337	-0.102551	-0.135104	-0.113815	-0.0289335	-0.242665	-0.0234437	-0.0631526	-0.182881	-0.0471879	0.18441	-0.627974	-0.0884097	0.0193907	-0.0364993	-0.206177	0.0150689	0.12175	-0.0382226	-0.053084	0.701644
-0.0134972	-0.0577035	-0.0935253	0.0550704	-0.0737055	0.0256707	0.00213289	0.108086	0.139532	-0.000595428	0.0382135	-0.102495	-0.135585	-0.115402	-0.0293247	-0.116938	0.0105234	-0.0721218	-0.182828	-0.0278525	0.18431	-0.629285	-0.0953038	0.0203925	-0.0745134	-0.197949	0.0152517	0.122091	-0.0278467	-0.0522329	0.653102
-0.0158115	-0.0577616	-0.095698	0.0496328	-0.0845491	0.0257751	0.00518396	0.10758	0.139075	-0.00114811	0.033977	-0.102417	-0.135647	-0.115286	-0.0386276	-0.1229	-0.0046943	-0.072124	-0.182892	-0.0216301	0.184041	-0.629269	-0.0894616	0.0148128	-0.0585928	-0.197479	0.0135021	0.122541	-0.0307668	-0.0519601	0.652386
-0.0214116	-0.0523133	-0.0926376	0.0541863	-0.0806223	0.024807	0.0191674	0.105919	0.139147	-0.020292	0.0365566	0.0247012	-0.135921	-0.114716	-0.0230532	0.0137536	0.00928085	-0.071212	-0.191298	-0.0278619	0.186503	-0.506771	-0.0865264	0.0210918	-0.084211	-0.202062	0.013888	0.121833	-0.0200291	-0.0529581	0.495712
-0.027438	-0.0468382	-0.0931747	0.0517327	-0.0905399	0.0243266	0.00790896	0.106987	0.139372	-0.0180836	0.0357207	-0.0315734	-0.136918	-0.114973	-0.0263397	-0.0126356	0.00729504	-0.0681935	-0.185051	-0.031512	0.186639	-0.501335	-0.0868982	0.0290684	-0.0766871	-0.200547	0.0136719	0.121979	-0.0198571	-0.0526047	0.48828
-0.0247998	-0.0493475	-0.0932328	0.0506625	-0.0868383	0.0255075	0.0124557	0.106497	0.139336	-0.0174764	0.0355977	-0.0305823	-0.1358	-0.112382	-0.0263129	-0.0261569	0.00285139	-0.0644317	-0.184951	-0.0254096	0.185512	-0.502654	-0.0861626	0.0287772	-0.0766508	-0.200313	0.0138376	0.121945	-0.0197851	-0.052512	0.48692
-0.0229709	-0.0489132	-0.092978	0.0524379	-0.0823001	0.0260648	0.010176	0.106715	0.139173	-0.0183046	0.0355635	-0.000550942	-0.136392	-0.114732	-0.0269273	-0.0058706	0.00377126	-0.0694259	-0.186066	-0.0297931	0.185649	-0.502396	-0.0856483	0.022892	-0.0782467	-0.200328	0.0140845	0.121996	-0.0197196	-0.0525019	0.486304
-0.023734	-0.0494525	-0.0928319	0.0515806	-0.0837675	0.0256606	0.0106277	0.106198	0.139162	-0.0180019	0.0358077	-0.0121969	-0.135967	-0.114202	-0.0274538	-0.0123263	0.00415975	-0.0654283	-0.185761	-0.0275096	0.185747	-0.50204	-0.0851438	0.0243695	-0.0781391	-0.200912	0.0139869	0.12198	-0.0198473	-0.0525781	0.485566
-0.0239719	-0.0478944	-0.0928166	0.0515809	-0.0838555	0.0256198	0.0100593	0.106543	0.0498118	-0.0207287	0.0361615	-0.0110619	-0.134905	-0.11433	-0.0296216	-0.0160008	-0.0010131	-0.0648337	-0.187918	-0.0434895	0.185607	-0.502471	-0.0857085	0.0237255	-0.0775253	-0.201695	0.0141634	0.0308786	-0.0208141	-0.0533624	0.457401
-0.0250454	-0.0495076	-0.0928215	0.0514124	-0.083065	0.0251932	0.0104489	0.106533	0.00748997	-0.0183952	0.0375875	-0.0109595	-0.136032	-0.114182	-0.0266386	-0.0112425	0.00433181	-0.065222	-0.185755	-0.0288069	0.185726	-0.502236	-0.0852098	0.024829	-0.0777268	-0.200819	0.0140398	0.0172314	-0.0202315	-0.0528234	0.45192
-0.0250454	-0.0495076	-0.0928215	0.0514124	-0.083065	0.0251932	0.0104489	0.106533	0.00748997	-0.0183952	0.0375875	-0.0109595	-0.136032	-0.114182	-0.0266386	-0.0112425	0.00433181	-0.065222	-0.185755	-0.0288069	0.185726	-0.502236	-0.0852098	0.024829	-0.0777268	-0.200819	0.0140398	0.0172314	-0.0202315	-0.0528234	0.45192
-0.024443	-0.0494424	-0.0928157	0.0514297	-0.0834	0.0255934	0.0106128	0.106438	0.00495224	-0.0192617	0.0359482	-0.00955582	-0.135813	-0.11403	-0.0271734	-0.0115619	0.00295248	-0.0649483	-0.185664	-0.0301651	0.185675	-0.502235	-0.0852393	0.0246671	-0.0777441	-0.200754	0.0140067	0.00961379	-0.0202031	-0.0537071	0.451578
-0.0243432	-0.0492814	-0.0928144	0.0514541	-0.0832347	0.0254228	0.0103935	0.106427	0.00314481	-0.0193968	0.0360089	-0.0087396	-0.135842	-0.113961	-0.0271095	-0.0112902	0.00267113	-0.0650793	-0.185699	-0.0299197	0.185706	-0.502202	-0.0851594	0.024945	-0.0777501	-0.200834	0.0139999	0.0046814	-0.0205405	-0.0533006	0.451404
-0.0238952	-0.0493238	-0.0928142	0.0512657	-0.0835384	-0.00601638	0.0210747	0.106444	0.00387191	-0.0192983	0.0357438	-0.0140002	-0.135424	-0.114368	-0.0272189	-0.0112086	-0.0140922	-0.0650042	-0.185677	-0.0297617	0.185497	-0.502336	-0.0891576	0.0246695	-0.077769	-0.162871	0.0139124	0.00606165	-0.0184546	-0.0424927	0.437229
-0.0237459	-0.0492735	-0.0928216	0.0508543	-0.0808663	0.0165776	0.0149325	0.108119	0.0210207	-0.0197	0.0223289	-0.0132015	-0.135082	-0.114302	-0.0269733	-0.0116727	-0.0178255	-0.0649284	-0.185814	-0.0293134	0.18446	-0.503308	-0.0854912	0.0243325	-0.077614	-0.0725505	0.0130292	0.00849455	-0.0197386	-0.04722	0.415913
-0.0241685	-0.0493294	-0.0745154	0.0511173	-0.0816148	0.0226141	0.0117384	0.106567	0.0146429	-0.0225384	0.0241037	-0.0104793	-0.135489	-0.0978047	-0.0269812	-0.011083	-0.0151904	-0.0649723	-0.185749	-0.0293103	0.179316	-0.503208	-0.0843974	0.0245356	-0.0771843	-0.085784	0.0121607	0.00824354	-0.0140406	-0.0446877	0.408675
-0.0241447	-0.0493178	-0.0657974	0.0511183	-0.0819788	0.0213619	0.0116519	0.106595	0.0141058	-0.0241241	0.0247765	-0.010644	-0.135485	-0.0997193	-0.0269867	-0.0109089	-0.0135886	-0.0649889	-0.18574	-0.0293608	0.1796	-0.502831	-0.0845181	0.0245516	-0.0770559	-0.0862484	0.0121897	0.00823728	-0.0153544	-0.0467261	0.407911
-0.0242221	-0.0428391	-0.0664328	0.0511365	-0.0829755	0.0205661	0.0248928	0.105465	0.0137759	-0.0221325	0.0328118	-0.0118251	-0.135469	-0.0998243	-0.0280289	-0.0108481	-0.0125614	-0.0687722	-0.107258	-0.0133912	0.179493	-0.502876	-0.0862183	0.0244863	-0.0770221	-0.0862179	0.012048	0.0108276	-0.016497	-0.0465528	0.38539
-0.0242221	-0.042995	-0.0664328	0.051136	-0.0829635	0.0205725	0.0227226	0.105524	0.0137895	-0.0221703	0.0301013	-0.0117929	-0.135469	-0.0997761	-0.0279844	-0.0108546	-0.0122428	-0.0687322	-0.107542	-0.013472	0.179489	-0.502864	-0.086186	0.0244961	-0.0770732	-0.0863288	0.0120306	0.0106326	-0.0165809	-0.0465532	0.385187
-0.024172	-0.0103904	-0.0732284	0.051172	-0.0833603	0.0221781	-0.0153113	0.106194	0.0139471	-0.0223657	0.0264923	-0.0145577	-0.135449	-0.0890726	-0.0273319	-0.0107276	-0.00994014	-0.0681668	-0.135936	-0.0227098	0.179715	-0.496101	-0.0849042	-0.00173217	-0.0770829	-0.0864033	0.022153	0.00990166	-0.0151129	-0.0462855	0.382108
-0.0241192	-0.0252242	-0.0708009	0.0511673	-0.0829295	0.0210458	0.00568052	0.106175	0.0141561	-0.0224567	0.0267921	-0.0136263	-0.135489	-0.0966765	-0.0274162	-0.0107089	-0.0113262	-0.066061	-0.105089	-0.0216572	0.179848	-0.499068	-0.085673	0.0233349	-0.0769398	-0.0867015	0.0164042	0.00936138	-0.015083	-0.0465502	0.379144
-0.0241658	-0.0294962	-0.0693842	0.0511713	-0.0831072	0.0207158	0.0154719	0.105959	0.0134867	-0.0218745	0.026539	-0.0131108	-0.135509	-0.0977904	-0.0277279	-0.0108779	-0.0116065	-0.0655829	-0.106367	-0.0230339	0.179721	-0.498942	-0.0853061	0.0227795	-0.0769877	-0.03898	0.0139418	0.00960599	-0.0160099	-0.0468609	0.373543
-0.0241736	-0.0279264	-0.0705739	0.0511796	-0.0830377	0.0209335	0.0120977	0.105892	0.0140705	-0.0216707	0.0253103	-0.0139934	-0.135485	-0.0949116	-0.0288693	-0.010857	-0.0111727	-0.0662905	-0.10202	-0.0226078	0.179657	-0.498518	-0.0850221	0.0168499	-0.0767683	-0.0367678	0.0137974	0.009616	-0.0160862	-0.046697	0.371192
-0.0242914	-0.0292343	-0.0490864	0.0514729	-0.0827316	0.0218902	0.00686939	0.105841	0.0139369	-0.021562	0.029159	-0.0134726	-0.136007	-0.0830562	-0.0279623	-0.0108377	-0.0116212	-0.0658671	-0.106012	-0.0226989	0.179817	-0.497435	-0.085487	0.0185643	-0.0162093	-0.0422452	0.0142827	0.00595731	-0.0149704	-0.0470224	0.361441
-0.0242614	-0.0289277	-0.0507623	0.0513758	-0.0827566	0.022494	0.00593905	0.105687	0.0139376	-0.0193818	0.0281792	-0.0133706	-0.136078	-0.082101	-0.0284066	-0.0108281	-0.0115893	-0.0659566	-0.107021	-0.0226092	0.179816	-0.496334	-0.0850838	0.0171361	-0.0289107	-0.0422646	0.0132327	0.00719531	-0.0154182	-0.0471561	0.360899
-0.024234	-0.0333337	-0.0669427	0.047203	-0.082711	0.0232671	0.00305104	0.105723	0.0132656	-0.0204532	0.0279876	-0.0134508	-0.136228	-0.0862619	-0.0286112	-0.0108836	-0.0108495	-0.0659381	-0.0718647	-0.0218416	0.179746	-0.496471	-0.0848153	0.01713	-0.018216	-0.0364664	0.013978	0.00893064	-0.015356	-0.047312	0.356269
-0.0242662	-0.0319754	-0.0563618	0.0490058	-0.0826784	0.0262196	0.00439472	0.10572	0.0136083	-0.0197278	0.0289838	-0.0132401	-0.136691	-0.0825845	-0.0286007	-0.0108914	-0.0114547	-0.0658588	-0.0723548	-0.0218248	0.179714	-0.496458	-0.0850029	0.0174577	-0.0220318	-0.0366625	0.0140481	0.00806014	-0.0152876	-0.0474162	0.354992
-0.0242511	-0.0307944	-0.0528434	0.0477603	-0.0826968	0.0245289	0.00389378	0.105761	0.0136122	-0.0200208	0.0284381	-0.0134968	-0.136417	-0.0858177	-0.0286764	-0.0108653	-0.0109216	-0.0659051	-0.072704	-0.0215523	0.179739	-0.49638	-0.0850754	0.0171129	-0.0193813	-0.0376935	0.0146247	0.00828987	-0.0153452	-0.0470535	0.354714
-0.0242491	-0.0309613	-0.0554018	0.0479718	-0.0821494	0.0262633	0.00372961	0.105746	0.0151855	-0.0199375	0.0285538	-0.0136048	-0.136304	-0.0839438	-0.0287898	-0.010866	-0.0112161	-0.0659059	-0.0730533	-0.0218527	0.179743	-0.493815	-0.0850054	0.0173161	-0.0202378	-0.03054	0.0135602	0.0082652	-0.0152509	-0.0471598	0.351774
-0.0242491	-0.0309613	-0.0554018	0.0479718	-0.0821494	0.0262633	0.00372961	0.105746	0.0151855	-0.0199375	0.0285538	-0.0136048	-0.136304	-0.0839438	-0.0287898	-0.010866	-0.0112161	-0.0659059	-0.0730533	-0.0218527	0.179743	-0.493815	-0.0850054	0.0173161	-0.0202378	-0.03054	0.0135602	0.0082652	-0.0152509	-0.0471598	0.351774
-0.0242835	-0.0311627	-0.0554334	0.0480158	-0.0824164	0.0248938	0.00373408	0.105752	0.0147064	-0.0199896	0.0285019	-0.0136953	-0.136192	-0.0836355	-0.029392	-0.0108693	-0.0112228	-0.0659039	-0.0733166	-0.0219039	0.179749	-0.49383	-0.0850002	0.0174805	-0.0208048	-0.0292288	0.0121015	0.00823054	-0.0152846	-0.0471925	0.351685
-0.0242675	-0.0312386	-0.05572	0.0479459	-0.0823633	0.0261284	0.00514962	0.101681	0.015186	-0.0192088	0.0285877	-0.0136962	-0.135534	-0.0836539	-0.0294626	-0.0108461	-0.0113254	-0.058145	-0.0733971	-0.0219283	0.179854	-0.493867	-0.0849965	0.0173233	-0.020367	-0.0306091	0.0162579	0.00793584	-0.0152503	-0.0471989	0.350051
-0.0239984	-0.031275	-0.0551773	0.0479136	-0.0824761	0.0243521	0.00294706	0.103447	0.015657	-0.0195553	0.0286812	-0.0132207	-0.135956	-0.0820305	-0.0292251	-0.0109457	-0.0104368	-0.0637553	-0.0784061	-0.0219093	0.176756	-0.483721	-0.084976	0.0176043	-0.0205131	-0.0299636	0.0142408	0.0105116	-0.0154833	-0.0478195	0.34053
-0.0246895	-0.0313395	-0.0553905	0.0479788	-0.0823508	0.0253217	0.00422138	0.0779387	0.0153735	-0.0190849	0.0285308	-0.0157721	-0.13603	-0.0836403	-0.0294255	-0.011425	-0.011286	-0.0635776	-0.0730268	-0.0219159	0.180351	-0.483245	-0.0849809	0.0174517	-0.0203928	-0.0304651	0.0155119	0.00803415	-0.0154625	-0.0476913	0.33636
-0.024364	-0.031103	-0.0553321	0.0479862	-0.0824432	0.0251587	0.00402205	0.0808484	0.0157987	-0.0192334	0.0286567	-0.0147989	-0.13641	-0.0821006	-0.0297833	-0.0109852	-0.0105279	-0.0610759	-0.0733185	-0.0218211	0.179558	-0.483371	-0.084992	0.0174518	-0.0205477	-0.0302457	0.0143199	0.00843439	-0.0153465	-0.0474379	0.336132
-0.0237885	-0.0311424	-0.0553656	0.0480188	-0.0823628	0.0253613	0.00376964	0.0809778	0.0154508	-0.0191113	0.0285058	-0.015744	-0.135857	-0.0824321	-0.0296846	-0.0112443	-0.0110043	-0.0619629	-0.0734581	-0.0217787	0.17891	-0.483975	-0.066158	0.0174732	-0.0205689	-0.0304389	0.0154539	0.00895325	-0.0155256	-0.0462618	0.333633
-0.0235681	-0.031404	-0.00330331	0.0480113	-0.0826051	0.0255431	0.00358054	0.0821847	0.0155128	-0.019098	0.0285023	-0.018191	-0.134581	-0.0768752	-0.0259821	-0.0114188	-0.00812102	-0.0616125	-0.0752213	-0.0207446	0.1785	-0.0620604	0.0168233	0.0175941	-0.0205696	-0.030935	0.015108	0.0093259	-0.0158241	-0.0482146	0.095204
-0.0232328	-0.0327477	-0.00733987	0.0480729	-0.0831425	0.0253635	0.0036281	0.0821905	0.0156904	-0.0184863	0.0284124	-0.0174127	-0.135862	-0.0801581	-0.027555	-0.0112994	-0.00516068	-0.0615978	-0.0755962	-0.0171302	0.178075	-0.0289639	0.005749	0.0176132	-0.0205545	-0.0315797	0.0154828	0.00966981	-0.025527	-0.047375	0.0931415
-0.0236826	-0.0326446	-0.0175562	0.048025	-0.0812649	0.0253784	0.00362301	0.0822298	0.0156424	-0.0188924	0.0284926	-0.0177129	-0.135842	-0.0759116	-0.0277836	-0.0113123	-0.00624559	-0.0618372	-0.0753449	-0.0188037	0.178176	-0.0321257	-0.00058323	0.0176083	-0.0205484	-0.0315055	0.0154791	0.00962998	-0.0254216	-0.0477612	0.0927636
-0.023457	-0.0323448	-0.0124941	0.0480633	-0.0824408	0.0254719	0.00358741	0.0823731	0.0156142	-0.0190892	0.0284096	-0.0172875	-0.13497	-0.0782797	-0.0274177	-0.0113376	-0.00598678	-0.0616983	-0.0750502	-0.0195766	0.177709	-0.0283094	0.00344469	0.017618	-0.0205481	-0.0314009	0.0155807	0.00928175	-0.0193644	-0.0475173	0.0921777
-0.0233331	-0.0324112	-0.00509525	0.048043	-0.0801657	0.0254188	0.00366298	0.0822258	0.0153813	-0.0189771	0.0282678	-0.0174109	-0.13596	-0.0778165	-0.0271855	-0.0112763	-0.00555847	-0.0601114	-0.0748654	-0.0183299	0.178079	-0.0293167	0.000187999	0.0176224	-0.020562	-0.0316003	0.0152931	0.00969056	-0.0235816	-0.0476045	0.0919206
-0.0233663	-0.0312652	-0.011194	0.0480434	-0.0818109	0.0228467	0.0036476	0.0822166	0.0155788	-0.0184656	0.028407	-0.0170711	-0.135615	-0.0678681	-0.0271668	-0.0113073	-0.00550307	-0.00292507	-0.0747744	-0.017917	0.177912	-0.0312171	0.00212416	0.0176223	-0.0206336	-0.0331322	0.0153582	0.00949015	-0.0222933	-0.0474425	0.0869807
-0.0233285	-0.0320278	-0.00805354	0.048045	-0.0218172	0.0247128	0.00363677	0.0821647	0.0156976	-0.0173121	0.0289361	-0.0173243	-0.135713	-0.0711021	-0.0273395	-0.0112746	-0.00544272	-0.0330966	-0.074965	-0.0182019	0.173891	-0.0303617	0.00127315	0.0176178	-0.0205616	-0.0319939	0.0156098	0.00914707	-0.0215023	-0.0475144	0.0808675
-0.0233577	-0.0314964	-0.00745949	0.0480363	-0.0168424	0.025049	0.0036491	0.082296	0.0294128	-0.0121786	0.0307466	-0.0171642	-0.135694	-0.074345	-0.0272028	-0.0111433	-0.00549125	-0.0132718	-0.0748464	-0.0182685	0.148634	-0.0309294	0.00122546	0.0176243	-0.0205833	-0.032789	0.0158235	0.00928574	-0.0210655	-0.0475043	0.0726938
-0.0233263	-0.0317942	-0.00885068	0.0480312	-0.00308035	0.0248357	0.00363593	0.0819274	0.0247344	-0.0139264	0.0298607	-0.0172167	-0.135677	-0.0717384	-0.027266	-0.0112427	-0.00525345	-0.014729	-0.074879	-0.018199	0.149147	-0.0309337	0.00120759	0.0176244	-0.0205787	-0.0321736	0.0167833	0.00932435	-0.0217373	-0.0474827	0.0719609
-0.0233263	-0.0317942	-0.00885068	0.0480312	-0.00308035	0.0248357	0.00363593	0.0819274	0.0247344	-0.0139264	0.0298607	-0.0172167	-0.135677	-0.0717384	-0.027266	-0.0112427	-0.00525345	-0.014729	-0.074879	-0.018199	0.149147	-0.0309337	0.00120759	0.0176244	-0.0205787	-0.0321736	0.0167833	0.00932435	-0.0217373	-0.0474827	0.0719609
-0.0233419	-0.0316556	-0.00770838	0.048035	-0.0048919	0.0246196	0.00364873	0.08212	0.024156	-0.0147922	0.0298371	-0.0172574	-0.135708	-0.0706811	-0.0272323	-0.0112079	-0.00524968	-0.0132661	-0.0748733	-0.0182103	0.149377	-0.0302994	0.00164954	0.0176223	-0.0205758	-0.0320023	0.0164443	0.0093649	-0.0214052	-0.0474855	0.0717755
-0.0229462	-0.0320812	-0.00264523	0.0473177	-0.00627015	0.0010597	0.00358817	0.0618183	0.0228542	-0.00938853	0.0283008	-0.00750604	-0.135927	-0.0716457	-0.0272676	-0.0112299	-0.00562272	-0.0150833	-0.0679968	-0.0191977	0.149642	-0.030874	0.0200384	0.0209096	0.00774105	-0.0326559	0.0148011	0.00898762	-0.0214373	-0.0341552	0.0661113
-0.022902	-0.0320112	0.000423401	0.0471867	-0.00662798	0.00329704	0.00346834	0.065026	0.0151565	0.00198191	0.0126668	-0.0111704	-0.136117	-0.0712229	-0.0194733	-0.0112268	-0.00553353	-0.0142612	-0.0690597	-0.0220318	0.149909	-0.0306269	0.0111836	0.0207637	0.0100887	-0.0324995	0.0145421	0.00908644	-0.0212651	-0.0353466	0.0653052
-0.0227353	-0.0320367	-0.00661617	0.0471417	-0.00557787	0.00109819	0.00341228	0.0625975	0.0176861	-0.00687224	0.0177648	-0.011448	-0.136016	-0.0712131	-0.0261806	-0.0112258	-0.0056226	-0.0139609	-0.0684619	-0.019282	0.149813	-0.0305674	0.0131169	0.0211133	0.00218772	-0.0326381	0.0157199	0.00891731	-0.0213254	-0.0342695	0.065269
-0.0227807	-0.0319231	-0.00313359	0.0472904	-0.00729985	5.425e-05	0.00345986	0.0634705	0.0186213	-0.0020372	0.0174151	-0.0110115	-0.135965	-0.0711894	-0.0198614	-0.0112252	-0.00557597	-0.0140098	-0.0682766	-0.0194144	0.149751	-0.0306283	0.0124601	0.0213119	0.0048066	-0.0323676	0.0151159	0.00909896	-0.0213617	-0.0352249	0.0650465
-0.025762	-0.0319615	-0.00214673	0.0473198	-0.0057701	0.00224336	0.00341213	0.0638124	0.0141203	-0.00384233	0.0137026	-0.00880877	-0.135634	-0.0703221	-0.017374	-0.011205	-0.00559083	-0.014618	-0.0683284	-0.0145966	0.149889	-0.0294912	0.00940012	0.020883	0.00517051	-0.0280027	0.00932151	0.00917576	-0.0210548	-0.0362721	0.0640283
-0.0263337	-0.0319345	-0.00363018	0.0473633	-0.00579005	0.00197157	0.00343167	0.0635121	0.0153312	-0.00501763	0.0180354	-0.00968053	-0.135063	-0.0695359	-0.00331671	-0.0109263	-0.00558008	-0.0143627	-0.064253	-0.0189003	0.149907	-0.0264624	0.00746492	0.0202694	0.00287553	-0.0074095	0.0152422	0.00947876	-0.0168793	-0.0354288	0.0622269
-0.0248141	-0.0319115	-0.00300549	0.0474943	-0.00592738	0.00138835	0.00341856	0.0635943	0.0149223	-0.00381884	0.0148623	-0.00962254	-0.135381	-0.0701107	-0.00431879	-0.00908823	-0.00559916	-0.0143544	-0.0642133	-0.0168021	0.149914	-0.0268964	0.00950796	0.0199268	0.00274042	-0.00388234	0.0148978	0.00969627	-0.0156864	-0.0357944	0.0620812
-0.0265533	-0.0319858	-0.004801	0.0471663	-0.00578648	-0.00123304	0.00329898	0.0634303	0.0151796	-0.0030091	-0.00781857	-0.010161	-0.0849838	-0.0690356	-0.00134678	-0.00937554	-0.0054523	-0.0143278	-0.065682	-0.0184325	0.149934	-0.0285183	0.00864888	0.0197938	0.00372844	-0.0115553	0.0150311	0.00949367	-0.0177035	-0.0359009	0.0512416
-0.0258034	-0.0320883	-0.00393855	0.0473679	-0.00576704	-0.0029254	0.00318713	0.0634928	0.0150847	-0.00406676	0.00126782	-0.00986252	-0.0709486	-0.0691821	-0.00335467	-0.0105717	-0.00547538	-0.0143666	-0.0647207	-0.0184505	0.149939	-0.0280251	0.00920497	0.0192949	0.00331228	-0.00539028	0.0121574	0.00952121	-0.0186438	-0.038458	0.0489187
-0.0256186	-0.0320542	-0.00391496	0.047368	-0.00576841	-0.00295796	0.0032913	0.0634558	0.0151148	-0.00405711	-0.00317243	-0.00994395	-0.0713061	-0.0687781	-0.00295968	-0.0103621	-0.00554962	-0.0143382	-0.0643937	-0.0183749	0.149941	-0.0279299	0.00892694	0.0195097	0.00342488	-0.00700564	0.0132466	0.00955884	-0.0175914	-0.0371391	0.0487671
-0.0254948	-0.032004	-0.0035324	0.0473836	-0.00577426	-0.00173702	0.00332613	0.0634808	0.0150638	-0.00401966	-0.00542267	-0.00986823	-0.0722147	-0.0690177	-0.00332392	-0.0103723	-0.00507272	-0.0143648	-0.0640756	-0.0180218	0.149934	-0.0272762	0.00876948	0.0188106	0.00334827	-0.00307352	0.012925	0.00965439	-0.0162027	-0.037261	0.0487254
-0.0254022	-0.0319732	-0.00366337	0.0473814	-0.00578462	-0.00235766	0.00327232	0.0634542	0.0150326	-0.00404244	0.0015162	-0.00989841	-0.0716351	-0.0688284	-0.0022475	-0.00998636	-0.00531194	-0.0143299	-0.0640778	-0.0181704	0.149942	-0.0273974	0.00881045	0.0192415	0.00352527	-0.00464829	0.0128543	0.00957956	-0.0179928	-0.0366794	0.0486294
-0.0255945	-0.0320486	-0.00466699	0.0317289	-0.00576953	-0.00181054	0.00325264	0.0655111	0.0149799	-0.00281096	0.000858564	-0.00989517	-0.0719964	-0.0679055	-0.00326122	-0.0102479	-0.00551699	-0.0143559	-0.0641212	-0.0181519	0.149225	-0.0199313	0.00832227	0.0202043	0.00341064	-0.00637979	0.0131928	0.00910841	-0.0164952	-0.0326223	0.0467568
0.00522718	-0.0319794	-0.00431054	0.0473805	-0.00576687	-0.00193684	0.00328874	0.0393529	0.0150567	-0.00445004	-0.0108141	-0.00988946	-0.0716974	-0.0682519	-0.00226655	-0.000885476	-0.00536224	-0.0143207	-0.0639439	-0.022076	0.120431	-0.0277046	0.00884826	0.0191616	0.00372278	-0.00575141	0.0220747	0.00900694	-0.0105188	-0.0364209	0.0377551
-0.0117204	-0.0319934	-0.00433981	0.0350329	-0.00576511	-0.0029221	0.00323915	0.0480405	0.0150418	-0.00329398	-0.0034384	-0.00988256	-0.0717997	-0.068355	-0.0029433	-0.00242936	-0.00539257	-0.0143447	-0.063882	-0.0211973	0.121013	-0.0237856	0.00868921	0.019071	0.00353706	-0.00552823	0.014629	0.00915908	-0.0158312	-0.036023	0.0372594
-0.0138497	-0.0319924	-0.00428333	0.0279565	-0.00576642	-0.00235495	0.00326481	0.0455306	0.0150395	-0.00379378	-0.00410537	-0.00989838	-0.0717768	-0.0680077	-0.00336549	-0.00920337	-0.00545367	-0.0143313	-0.0639194	-0.0195107	0.120397	-0.0257716	0.00864044	0.0192495	0.00427168	-0.00605387	0.0146084	0.00918806	-0.00957243	-0.0329641	0.0362034
-0.00732592	-0.0319854	-0.00431022	0.028624	-0.00576769	-0.00225692	0.00325352	0.045458	0.0150466	-0.00394052	-0.00488474	-0.00989098	-0.0718974	-0.068097	-0.00258068	-0.00519553	-0.00542432	-0.0143206	-0.0639133	-0.0193627	0.120314	-0.024632	0.00868324	0.0192627	0.00371687	-0.0060727	0.0158706	0.00909813	-0.00641451	-0.0345269	0.0360753
-0.0124422	-0.0107145	-0.00635131	0.0313086	-0.00575544	-0.00238393	0.00327415	0.0409114	0.0136451	-0.00378116	-0.00466918	-0.00990186	-0.0718327	-0.0680543	-0.00324364	-0.00629336	-0.00540713	-0.0143335	-0.0638988	-0.019479	0.120794	-0.0254243	0.00868648	0.0192892	0.00382496	-0.00581587	0.0149967	0.00417517	-0.0089393	-0.0337996	0.0350707
-0.0115102	-0.0178266	-0.00689247	0.0309801	-0.00575957	-0.00584319	0.00326546	0.0413057	0.0144878	-0.00377155	-0.0043643	-0.00982964	-0.0717996	-0.0620097	-0.00285938	-0.00653051	-0.00535684	-0.0142449	-0.0638739	-0.0200012	0.12021	-0.0254123	0.00865167	0.0193483	0.00375921	-0.00598565	0.0149889	0.00859457	-0.00991841	-0.0340323	0.0344946
-0.0104253	-0.0138115	-0.00703029	0.0299225	-0.0057597	-0.00236536	0.00327093	0.0410455	0.0143048	-0.00362152	-0.00472602	-0.00989375	-0.0718007	-0.0608209	-0.00286987	-0.00646344	-0.00537512	-0.0138779	-0.0627788	-0.0199571	0.120523	-0.0253751	0.00866705	0.019618	0.00387645	-0.00590085	0.0150585	0.0064333	-0.00926287	-0.0335029	0.0339377
-0.0109632	-0.00962933	-0.00785979	0.0288701	-0.00575892	-0.00350614	0.00328023	0.0402709	0.010438	-0.00366684	-0.00450097	-0.0113909	-0.0727099	-0.0618611	-0.00283385	-0.00645947	-0.00540438	-0.0139284	-0.0640117	-0.0199593	0.110896	-0.0253033	0.00852827	0.0197487	0.00210567	-0.0080761	0.0151826	-0.00012662	-0.0104855	-0.0339931	0.0319075
-0.0107246	-0.010818	-0.00730434	0.0136114	-0.00575142	-0.00312538	0.00327206	0.0410738	0.014093	-0.00366539	-0.00460326	-0.00991753	-0.0717718	-0.0615263	-0.00294544	-0.00646265	-0.00538203	-0.0139257	-0.0638814	-0.0197359	0.104906	-0.0252748	0.00870216	0.0195632	0.00354815	-0.00643945	0.0151077	0.00365149	0.00345842	-0.0340093	0.02979
-0.0108261	-0.0107337	-0.00693204	0.0212928	-0.00407416	-0.00299157	0.00328358	0.041522	0.0130299	-0.00365278	-0.00457836	-0.010305	-0.0718628	-0.0612664	-0.00295119	-0.00634971	-0.00538515	-0.0139696	-0.0637406	-0.0198027	0.101029	-0.0252762	0.00866555	0.0196256	0.00351992	-0.00656095	0.0151006	0.00483409	0.00391523	-0.0352714	0.0293227
-0.010919	-0.0114917	-0.00699267	0.0209478	-0.000298031	-0.00280708	0.00327902	0.040805	0.0129435	-0.00365983	-0.00457523	-0.00999856	-0.0718799	-0.0610069	-0.00295603	-0.00640067	-0.00541175	-0.0139986	-0.0636182	-0.0197931	0.101011	-0.0252883	0.00889317	0.0196486	0.00356348	-0.0067306	0.015063	0.00608142	-0.0042298	-0.034803	0.029186
-0.0160283	-0.010996	-0.00704886	0.0176421	-0.00382504	-0.00295056	0.00336779	0.0407948	0.00832457	-0.00367409	-0.00423839	-0.00996151	-0.0717716	-0.0615796	-0.00293941	-0.00644359	-0.00540297	-0.0138633	-0.0466704	-0.0198108	0.101602	-0.0261174	0.00879437	0.0195474	0.00338776	-0.00665212	0.0150655	0.00709755	-0.00576502	-0.0351452	0.027489
-0.0114126	-0.0111524	-0.00708792	0.0152613	-0.00342238	-0.00314286	0.00335608	0.0409348	0.00326511	-0.00365814	-0.00415013	-0.0100281	-0.0718049	-0.0615389	-0.00293833	-0.00643529	-0.00538949	-0.0140814	-0.047425	-0.0198255	0.101519	-0.025556	0.00879627	0.019646	0.00357885	-0.00662193	0.0150938	0.00637357	-0.00152279	-0.0348412	0.0272145
-0.0117417	-0.00990027	-0.00700726	0.0163558	-0.00366802	-0.00294401	0.00338827	0.0409675	0.00578838	-0.00365749	-0.00427218	-0.0100253	-0.0718079	-0.0613124	-0.00294892	-0.00638208	-0.00539642	-0.013948	-0.0472016	-0.0197872	0.10156	-0.0254077	0.00873026	0.0155454	0.00359172	-0.00663364	0.0150875	0.0062399	-0.00331303	-0.0349276	0.0270705
-0.0113812	-0.0109586	-0.00704183	0.0174182	-0.00348991	-0.00305241	0.00538148	0.0409781	0.00691041	-0.00366627	-0.00398877	-0.00998415	-0.0713459	-0.0613472	-0.00294612	-0.00639518	-0.0053921	-0.0139309	-0.0467989	-0.0197998	0.10162	-0.0255458	0.00875374	0.0167455	0.00355934	-0.00663371	0.0150797	0.0058962	-0.00320588	-0.00406856	0.0258995
-0.0114119	-0.0101014	-0.0071002	0.0169836	-0.00321927	-0.00410422	0.000222937	0.0409389	4.96426e-05	-0.00366566	-0.00418877	-0.0099635	-0.0715053	-0.061434	-0.00296154	-0.00659559	-0.00521176	-0.0141269	-0.0480993	-0.0188467	0.0460292	-0.0254054	0.0088869	0.0162261	0.00357387	-0.00661515	0.0154882	0.00621134	-0.00243083	-0.00925833	0.0177725
-0.0115965	-0.0100092	-0.00709237	0.0170488	-0.00377278	-0.00346858	0.00302781	0.0389233	0.00674772	-0.00371348	-0.00412612	-0.00997104	-0.0712892	-0.0613644	-0.00294977	-0.00642639	-0.00527403	-0.0139961	-0.0471717	-0.0190014	0.0395092	-0.0255496	0.00882656	0.0178952	0.00356635	-0.00661244	0.0151974	0.00607881	-0.00192084	-0.0176095	0.0172596
-0.0116328	-0.00995844	-0.00710566	0.0166142	-0.00343056	-0.00484462	0.00212239	0.0402667	0.00530926	-0.00376743	-0.00413751	-0.00997917	-0.0715375	-0.0613662	-0.00296025	-0.00647925	-0.00526002	-0.0139936	-0.0471807	-0.0194705	0.0392041	-0.0247625	0.0087909	0.0161543	0.0035934	-0.00662719	0.0151969	0.00615406	-0.00240651	-0.00605851	0.0170005
-0.0115864	-0.0101089	-0.00706819	0.0166254	-0.00335835	-0.00409062	0.00233763	0.0398104	0.00408181	-0.0038584	-0.00380965	-0.00997734	-0.0714223	-0.0613881	-0.00295677	-0.0064604	-0.00532511	-0.0137726	-0.0470727	-0.00585459	0.0366993	-0.0253978	0.00887628	0.0162551	0.00382576	-0.00661384	0.0152072	0.00621153	-0.00213676	-0.0134846	0.0165645
-0.0116794	-0.00966771	-0.00597539	0.0170841	-0.00320612	-0.00392719	0.00224441	0.0397389	0.00522691	-0.00460534	-0.00370846	-0.00996663	-0.0712364	-0.0612709	-0.00296163	-0.0063494	-0.00524456	-0.0139094	-0.0469991	-0.00834316	0.0362919	-0.0228424	0.00913468	0.0165322	0.00370734	-0.0067136	0.015502	0.00629346	-0.00232688	-0.00892215	0.0163257
-0.0116819	-0.00970643	-0.00558516	0.0171097	-0.00313246	-0.00400647	0.00232927	0.0380387	0.00529404	-0.004161	-0.00317605	-0.00994259	-0.0712352	-0.0613295	-0.00301978	-0.00634636	-0.00524485	-0.0137705	-0.0469996	-0.00618675	0.0368584	-0.0238422	0.00906185	0.0163736	0.00417675	-0.00680142	0.0153875	0.0062927	-0.0023226	-0.00957131	0.0162509
-0.0116768	-0.00981968	-0.00617732	0.0165588	-0.00329396	-0.00419955	0.00211146	0.0378309	0.00511915	-0.00421144	-0.00365843	-0.00994874	-0.0712666	-0.0613225	-0.00320024	-0.00638772	-0.00526995	-0.0139034	-0.0469953	-0.00730698	0.0368492	-0.0229304	0.00921045	0.0162452	0.00375999	-0.00672572	0.015297	0.00626455	-0.00229257	-0.0090259	0.0161907
-0.0116709	-0.00975936	-0.00616119	0.0165533	-0.00325041	-0.00412938	0.00210743	0.0145197	0.00512627	-0.00419835	-0.00361948	-0.00984479	-0.0712583	-0.0614779	-0.00329984	-0.0063552	-0.00525783	-0.0138928	-0.0470604	-0.00720154	0.0367789	-0.023447	0.00908131	0.0162959	0.00381656	-0.00674195	0.0152535	0.00626634	-0.0023105	-0.00849379	0.0149959
-0.0117979	-0.00977324	-0.00653146	0.0162784	-0.00315946	-0.00424442	0.00726378	0.0168154	0.005016	-0.0042106	-0.00209482	-0.00999305	-0.0656365	-0.0618016	-0.00342437	-0.00206047	-0.00526446	-0.0138563	-0.0469143	-0.00719001	0.00810676	-0.0232079	0.00886315	0.0195448	0.00383569	-0.00670314	0.0152692	0.00626539	-0.00221935	-0.00949752	0.013161
-0.0117222	-0.00978254	-0.00609528	0.0166889	-0.00319439	-0.00417397	0.00233603	0.0140755	0.0050046	-0.00416921	-0.00366178	-0.00979589	-0.0642243	-0.0615191	-0.0032237	-0.00589384	-0.00526048	-0.013862	-0.0468009	-0.00693897	0.0148801	-0.0232764	0.00894402	0.0207608	0.00374632	-0.00672316	0.0153048	0.0062517	-0.00228753	-0.00905677	0.0130386
-0.0116934	-0.00978491	-0.00641946	0.0163091	-0.00325181	-0.00425988	0.00340312	0.0145082	0.00500386	-0.00421448	-0.00214582	-0.00990205	-0.0620574	-0.0615273	-0.00325648	-0.00339941	-0.00525937	-0.0138375	-0.0468641	-0.00689509	0.0147347	-0.0232087	0.00873561	0.0188743	0.00372555	-0.00670566	0.0152744	0.00625548	-0.00227436	-0.00944777	0.0126718
-0.011741	-0.00978427	-0.00641484	0.0163599	-0.00324456	-0.00418745	0.00380927	0.0149753	0.00503152	-0.00418021	-0.00237029	-0.00991673	-0.0631924	-0.0615341	-0.00326785	-0.00324563	-0.00531743	-0.013842	-0.0345473	-0.00703686	0.0129944	-0.0232657	0.0087633	0.0184273	0.00371384	-0.00671166	0.0152722	0.0062398	-0.00224604	-0.00938726	0.0117705
-0.0117078	-0.00977878	-0.00634489	0.016268	-0.00323083	-0.00419342	0.00474016	0.0134961	0.00502625	-0.00415981	-0.00328226	-0.0099199	-0.0625485	-0.061851	-0.00330005	-0.00503139	-0.00528905	-0.0138576	-0.032605	-0.00699398	0.0133582	-0.0233597	0.00897941	0.018207	0.00377995	-0.00671116	0.0152464	0.00621779	-0.00225583	-0.00920366	0.0115845
-0.0118963	-0.00978485	-0.00608034	0.0162549	-0.00323095	-0.0042075	0.00386462	0.0142718	0.00503857	-0.00419416	-0.00287151	-0.00983394	-0.0624049	-0.0615726	-0.00327985	-0.00483486	-0.00528076	-0.0138476	-0.0329345	-0.00701358	0.0125282	-0.0233439	0.00892524	0.0188094	0.00346797	-0.00671804	0.0152623	0.00619086	-0.00225538	-0.00923687	0.0115605
-0.0118607	-0.00978401	-0.00617962	0.00792809	-0.00322729	-0.00420683	0.00453893	0.00947138	0.00502582	-0.00417968	-0.00293291	-0.00985354	-0.0624485	-0.0616642	-0.00328216	-0.00515645	-0.00528493	-0.0138557	-0.0324008	-0.00699988	0.0128248	-0.0233489	0.00900812	0.0188129	0.00342223	-0.00671106	0.0152477	0.00621367	-0.00225991	-0.00921923	0.0112453
-0.0118234	-0.0097816	-0.00619066	0.00682207	-0.00322395	-0.00422364	0.00432349	0.00878854	0.00503516	-0.00417565	-0.00302047	-0.00997412	-0.0624628	-0.0617574	-0.00330334	-0.00478073	-0.00527747	-0.0138545	-0.0325918	-0.00700523	0.0136383	-0.0233145	0.00892178	0.0183727	0.00326593	-0.00671376	0.0152597	0.00620671	-0.00226252	-0.00924563	0.0112408
-0.0118774	-0.00978332	-0.00626206	0.00577754	-0.0032264	-0.0042182	0.00451466	0.00936502	0.00503253	-0.00418312	-0.00304962	-0.00984978	-0.0624053	-0.0617569	-0.00331651	-0.00507963	-0.00528427	-0.0138524	-0.0325723	-0.00701453	0.0129197	-0.0233249	0.00916817	0.0186145	0.0034461	-0.00671112	0.0152512	0.00620835	-0.00225653	-0.00923233	0.0112298
-0.0118736	-0.0097822	-0.00622922	0.00573176	-0.00322464	-0.00428371	0.00451392	0.00939077	0.00502896	-0.00418181	-0.00306072	-0.00983091	-0.0623841	-0.0616812	-0.00328526	-0.00485021	-0.00528322	-0.0138549	-0.0324228	-0.0070123	0.0130141	-0.0233411	0.00909984	0.0185373	0.00350707	-0.00671109	0.0152508	0.00621167	-0.00225914	-0.00923224	0.0112048
-0.0118455	-0.00979814	-0.00621872	0.0069763	-0.00381289	-0.00395504	0.00438362	0.00932027	0.00334812	-0.00417487	-0.00302921	-0.00995537	-0.0565318	-0.0617388	-0.00330951	-0.00499352	-0.00528348	-0.0139145	-0.0325611	-0.00699547	0.0135563	-0.0233323	0.00900711	0.0184788	0.00344268	-0.00359067	0.0152924	0.00620808	-0.0027973	-0.00918475	0.010511
-0.00521563	-0.00978699	-0.00617898	0.0071331	-0.00361007	-0.00388503	0.00451477	0.00927398	0.00502033	-0.00417015	-0.00304758	-0.00987261	-0.0524189	-0.0617335	-0.00330284	-0.00495087	-0.00528278	-0.0140612	-0.0325048	-0.00700077	0.0131172	-0.0233307	0.0090897	0.0185384	0.00345488	0.00400127	0.0152595	0.0062114	-0.0025648	-0.0091928	0.00995445
-0.00886669	-0.00978852	-0.00620701	0.00768268	-0.00351033	-0.00392477	0.00449255	0.00931278	0.00503318	-0.00417862	-0.00304792	-0.00990772	-0.0513331	-0.0617358	-0.00330206	-0.00494477	-0.00528109	-0.0138766	-0.0324325	-0.00700166	0.0131178	-0.0233293	0.0090834	0.0185322	0.00348105	0.00113613	0.0152516	0.00621238	-0.00278123	-0.00915016	0.00987832
-0.00711414	-0.0100287	-0.00620912	0.00768968	-0.00349845	-0.00394125	0.00441624	0.00944475	0.00527028	-0.0041763	-0.00306626	-0.00989782	-0.052399	-0.0617266	-0.00331238	-0.0063049	-0.00582338	-0.0101421	-0.0289354	-0.00700013	0.0135053	-0.023297	0.00906465	0.018474	0.00343766	-0.00154699	0.0087832	0.0062108	-0.00247879	-0.00908479	0.00953472
-0.00625547	-0.00986142	-0.00618127	0.00721068	-0.00477429	-0.00480172	0.00441833	0.00931304	0.00513505	-0.0041772	-0.00334104	-0.00989963	-0.0521848	-0.0617287	-0.0033928	-0.00518962	-0.00543228	-0.01039	-0.0291397	-0.00700074	0.0132606	-0.0233047	0.00906614	0.0184965	0.00347175	7.5858e-05	0.00865865	0.00620959	-0.00262512	-0.00892618	0.00949482
-0.00603553	-0.00985197	-0.00627332	0.0075707	-0.00493347	-0.0048282	0.00444069	0.00939	0.00510998	-0.00417596	-0.00314534	-0.00988864	-0.0519667	-0.061768	-0.00341287	-0.0055005	-0.00561271	-0.0118254	-0.0292337	-0.00700063	0.0134047	-0.0231298	0.00907754	0.0124194	0.00346406	0.00106516	0.0100458	0.00621121	-0.00251501	-0.00912763	0.0093632
-0.00710418	-0.00995765	-0.00621535	0.00773743	-0.00458928	-0.00465906	0.00429848	0.0093524	0.005167	-0.00417703	-0.00302272	-0.00650837	-0.0516993	-0.0616957	-0.00334572	-0.00540589	-0.00582054	-0.0111552	-0.0118146	-0.00699477	0.0132749	-0.0233384	0.00905492	0.015204	0.00283405	0.000258216	0.0113006	0.00371741	-0.00264016	-0.00906848	0.00863179
-0.00592784	-0.00985342	-0.00572334	0.00745853	-0.00467047	-0.00458465	0.00439543	0.00935802	0.00515786	-0.00417529	-0.0030973	-0.00761412	-0.0517206	-0.0615874	-0.0033888	-0.00555051	-0.00578679	-0.0103109	-0.00676913	-0.00700258	0.0132449	-0.0231954	0.00893011	0.0134619	0.00335383	0.000958098	0.0105748	0.00598771	-0.00263664	-0.00840027	0.00843871
-0.00603782	-0.00983127	-0.00617994	0.00749003	-0.00474019	-0.0045946	0.004365	0.00933999	0.00517984	-0.00417729	-0.00316841	-0.00749802	-0.0516436	-0.0615487	-0.00337342	-0.0054988	-0.005642	-0.0107704	-0.00787826	-0.00699289	0.0132412	-0.0232596	0.00881469	0.0119037	0.00319006	0.0007012	0.0105718	0.00401965	-0.00260667	-0.00910499	0.00840755
-0.00602842	-0.00983062	-0.00616714	0.00749096	-0.00470389	-0.00458423	0.00435225	0.00934723	0.00515824	-0.00417983	-0.00319429	-0.00731358	-0.0516442	-0.0615434	-0.00338411	-0.0052118	-0.00563845	-0.0101804	-0.00688634	-0.00699755	0.0132547	-0.0232869	0.00878652	0.0122175	0.00313373	0.000791821	0.0104677	0.00393486	-0.00258753	-0.00911519	0.00837923
-0.00607554	-0.00983561	-0.00619527	0.00756083	-0.00466105	-0.00448471	0.00431516	0.00935374	0.00518022	-0.00417774	-0.00316895	-0.00663501	-0.0516499	-0.0615194	-0.0033377	-0.00439406	-0.00565996	-0.0105171	-0.00717549	-0.00699441	0.0132566	-0.0232574	0.00723671	0.0114469	0.00293056	0.000726845	0.0107575	0.00459877	-0.0025908	-0.00911423	0.00833717
-0.00122075	-0.00982311	-0.00603018	0.00754924	-0.00463715	-0.00454614	0.00436804	0.00935869	0.00517905	-0.00417842	-0.00292288	-0.00674556	-0.0516717	-0.0615226	-0.00333829	-0.00541445	-0.00564871	-0.0104352	-0.00660729	-0.00699495	0.00372281	-0.0232951	0.00777307	0.0115751	0.00304331	0.00056493	0.0106899	0.00436427	-0.00259782	-0.0091019	0.00815076
-0.00558545	-0.00969432	-0.00599528	0.00772335	-0.00484569	-0.00460411	0.00430282	0.00981532	0.00517403	0.00528661	-0.0027452	-0.00670808	-0.051667	-0.0181491	-0.00327285	-0.00513324	-0.00510761	-0.0104282	-0.00733761	-0.00694709	0.00962273	-0.0234368	0.00770178	0.0116205	0.00304722	0.000540248	0.00940171	0.0045642	-0.00381521	-0.00909226	0.00481269
-0.00645559	-0.00827814	-0.00612065	0.007788	-0.00485721	-0.00328899	0.00328892	0.00937069	0.00517122	-0.00259717	-0.00318282	-0.00679415	-0.0516668	-0.0199608	-0.00329917	-0.00481527	-0.00506086	-0.0105333	-0.00701606	-0.00339615	0.00900228	-0.0151926	0.00769667	0.0115699	0.00307339	0.000568595	0.0101839	0.00468804	-0.00416903	-0.00909316	0.0044709
-0.00657775	-0.0079814	-0.00589631	0.00781196	-0.00504067	-0.004581	0.00394739	0.0098627	0.00517242	0.000374493	-0.00375632	-0.00679684	-0.0516674	-0.0166495	-0.00331845	-0.00480027	-0.00471922	-0.0105485	-0.00715111	-0.00324719	0.00846793	-0.0157161	0.00748034	0.0116023	0.00306541	0.000513861	0.00999112	0.00461359	-0.00357852	-0.00908961	0.00436069
-0.00657775	-0.0079814	-0.00589631	0.00781196	-0.00504067	-0.004581	0.00394739	0.0098627	0.00517242	0.000374493	-0.00375632	-0.00679684	-0.0516674	-0.0166495	-0.00331845	-0.00480027	-0.00471922	-0.0105485	-0.00715111	-0.00324719	0.00846793	-0.0157161	0.00748034	0.0116023	0.00306541	0.000513861	0.00999112	0.00461359	-0.00357852	-0.00908961	0.00436069
-0.00648111	-0.00875786	-0.00602465	0.00791652	-0.00499882	-0.0040175	0.0034654	0.0109291	0.00517288	-0.000214822	-0.003654	-0.00683382	-0.00644982	-0.0184746	-0.0032983	-0.00476178	-0.00491561	-0.0105605	-0.00594705	-0.00344769	0.00941762	-0.0150994	0.00468843	0.0112573	0.00307526	0.000483012	0.0108315	0.0046484	-0.00423469	-0.00907176	0.00179076
-0.00482897	-0.00844192	-0.00601728	0.00819922	-0.00499701	-0.00402537	0.0034815	0.00972861	0.00517411	-0.00016259	-0.00382441	-0.00687246	-0.0113942	-0.0184482	-0.00329763	-0.00478464	-0.00492027	-0.0105255	-0.00556016	-0.00362694	0.00963055	-0.0108016	0.00356668	0.0110294	0.00307612	0.000550552	0.0104152	0.00464249	-0.00398782	-0.00937569	0.001705
-0.00521727	-0.00854123	-0.00601726	0.00821909	-0.00504641	-0.00414674	0.00350063	0.00973608	0.00517322	-0.00024174	-0.00464623	-0.00684657	-0.00905811	-0.0185186	-0.00328925	-0.00479642	-0.00485443	-0.0105401	-0.00548631	-0.00354153	0.00889713	-0.00946209	0.00189929	0.0109693	0.00307098	0.000506611	0.0101857	0.00462656	-0.00396065	-0.00911977	0.00161136
-0.00554953	-0.00844555	-0.00599617	0.0079525	-0.00502884	-0.00423114	0.00355494	0.00981529	0.00517401	-9.98173e-05	-0.00382578	-0.00686685	-0.0101611	-0.0178849	-0.00330397	-0.00481049	-0.00486993	-0.0105337	-0.00586974	-0.00365171	0.00887497	-0.0085092	0.00288242	0.0100816	0.00307289	0.000518625	0.0101178	0.00463785	-0.00394588	-0.00910189	0.00157482
-0.005421	-0.00854943	-0.00593278	0.00796045	-0.00502062	-0.00417668	0.00350474	0.00993013	0.00517341	9.52999e-05	-0.0042011	-0.00683263	-0.00945417	-0.0178752	-0.00329424	-0.00480602	-0.00485975	-0.0105385	-0.00620237	-0.00366308	0.00143735	-0.00914826	0.00143339	0.0110326	0.00309016	0.000522196	0.0102585	0.00463038	-0.00388438	-0.00911489	0.00151931
-0.00529624	-0.00850422	-0.00584169	0.0079999	-0.00502833	-0.00417884	0.00352494	0.00986482	0.0051744	-8.7547e-05	-0.00398695	-0.00688531	-0.00958303	-0.0178707	-0.00329829	-0.00481016	-0.00481016	-0.0105369	-0.0063106	-0.00363655	0.00277229	-0.00814059	0.00202868	0.0105067	0.00307753	0.000522572	0.0102053	0.00463329	-0.00390847	-0.0091102	0.00149559
-0.00537415	-0.00854007	-0.00329339	0.00795464	-0.00502555	-0.00421231	0.00351067	0.00982171	0.00517342	6.69758e-05	-0.00395304	-0.00687316	-0.00938688	-0.0178983	-0.00332925	-0.0048091	-0.00483534	-0.0105379	-0.00622484	-0.00363516	0.00172391	-0.00874937	0.00232417	0.0104113	0.00307869	0.000519273	0.0101832	0.00463216	-0.00389989	-0.00912557	0.00147313
-0.00537597	-0.00853817	-0.0038508	0.00796502	-0.00502888	-0.00417398	0.00351605	0.00981507	0.0051735	6.80199e-05	-0.00402255	-0.00686051	-0.00915279	-0.0178342	-0.00329934	-0.00481138	-0.00483796	-0.0105371	-0.00618957	-0.00362159	0.00223809	-0.00831688	0.00207386	0.0103691	0.00308034	0.000524058	0.0102209	0.00463033	-0.00390972	-0.00910785	0.00146314
-0.0053835	-0.00852393	-0.00311077	0.00798745	-0.00492855	-0.00423874	0.00351038	0.00981802	0.00517369	3.04584e-05	-0.00402339	-0.00686401	-0.00938366	-0.0178488	-0.00334211	-0.00480127	-0.0048158	-0.0105378	-0.00607954	-0.00319399	0.00238315	-0.00852178	0.00212055	0.0104878	0.00307781	0.000529569	0.0102059	0.00459088	-0.00260152	-0.00912041	0.00145614
-0.00476209	-0.00865853	-0.00388148	0.000589808	-0.00494272	-0.00430423	0.00351161	0.00984112	0.00517707	0.000393514	-0.00403198	-0.00686518	-0.00722862	-0.0177548	-0.00330097	-0.00480969	-0.00483967	-0.0105301	-0.00612098	-0.00362685	0.0021886	-0.00857423	0.0024219	0.0103619	0.00292013	0.000559102	0.0104115	0.00251061	-0.00284201	-0.0091165	0.00134826
-0.00476209	-0.00865853	-0.00388148	0.000589808	-0.00494272	-0.00430423	0.00351161	0.00984112	0.00517707	0.000393514	-0.00403198	-0.00686518	-0.00722862	-0.0177548	-0.00330097	-0.00480969	-0.00483967	-0.0105301	-0.00612098	-0.00362685	0.0021886	-0.00857423	0.0024219	0.0103619	0.00292013	0.000559102	0.0104115	0.00251061	-0.00284201	-0.0091165	0.00134826
-0.00463454	-0.00587309	-0.00348671	0.0021413	-0.00500103	-0.00430952	0.00368582	0.00984991	0.00499339	0.000258682	-0.00404856	-0.00685829	-0.00701732	-0.0176893	-0.00286854	-0.00482032	-0.0048871	-0.00628161	-0.0054503	-0.00355592	0.00148518	-0.0085656	0.00232053	0.010358	0.00249081	0.000562204	0.0105591	0.00346451	-0.00324019	-0.00911974	0.00122658
-0.00471291	-0.00462717	-0.00361724	0.00189034	-0.00500677	-0.00436814	0.00356885	0.00983339	0.00505095	0.00039521	-0.00404555	-0.00683133	-0.00664541	-0.017539	-0.00321536	-0.00481551	-0.00501917	-0.00498322	-0.00525998	-0.00356358	0.00105273	-0.00862029	0.00228476	0.010368	0.00267867	0.000562714	0.0105175	0.00328219	-0.00302376	-0.00911762	0.00118755
-0.0035905	-0.00750599	-0.00361632	0.00232277	-0.00496949	-0.0044165	0.00355543	0.0062362	0.00506347	0.000368088	-0.00399494	-0.00671389	-0.00624967	-0.0173094	-0.00323986	-0.00481177	-0.00493112	-0.00596301	-0.00537241	-0.00359533	0.000421704	-0.0085675	0.00230947	0.010374	0.00214869	0.000559217	0.0103787	0.00380067	-0.00313993	-0.00912385	0.00115096
-0.00310524	-0.00560076	-0.00359478	0.00181263	-0.00496724	-0.00438326	0.00354649	0.00603755	0.00506065	0.000348092	-0.00396647	-0.00618768	-0.00636461	-0.0175212	-0.00328303	-0.00481466	-0.00485526	-0.00481498	-0.00550849	-0.00363125	0.00106292	-0.00860242	0.00231381	0.0103642	0.00132862	0.000561616	0.010528	0.00373479	-0.00326757	-0.0091866	0.00111148
-0.0030192	-0.00556919	-0.00362123	0.00204186	-0.00492793	-0.00440183	0.00354291	0.00481954	0.00508405	0.000324761	-0.00399327	-0.00665143	-0.0065164	-0.0174493	-0.00324807	-0.00481437	-0.00490333	-0.00331634	-0.00547202	-0.00357203	0.00131263	-0.00860316	0.00231784	0.0104192	0.0020861	0.000558736	0.0104117	0.00370538	-0.00294759	-0.0091896	0.00109101
-0.0035225	-0.00381735	-0.0036095	0.00202671	-0.00484506	-0.0042508	0.00350888	0.00559603	0.00526542	0.000364803	-0.00400517	-0.00664828	-0.00366249	-0.0173828	-0.00203979	-0.00481562	-0.00456808	-0.00345897	-0.00542633	-0.00357548	0.0013394	-0.00858522	0.0024166	0.0103787	0.00224216	0.000566033	0.0104429	0.00322139	-0.00304579	-0.00937561	0.00104639
-0.00368938	-0.0033072	-0.00360049	0.00205632	-0.00492051	-0.00386198	0.00351403	0.0054573	0.00538758	0.000327888	-0.00396364	-0.0050771	-0.00331811	-0.0173964	-0.000912059	-0.00481468	-0.00456768	-0.00383677	-0.00543489	-0.00359471	0.00114476	-0.0085595	0.00241732	0.0105304	0.00181812	0.000558361	0.0105038	0.00346731	-0.00280759	-0.00938316	0.00102252
-0.0036504	-0.0035791	-0.00335715	0.00201473	-0.00492233	-0.00389635	0.00359275	0.00545408	0.0052924	0.000330076	-0.00396912	-0.00515626	-0.00379747	-0.0173999	-0.00098715	-0.00410536	-0.00462461	-0.00395591	-0.00543497	-0.00358987	0.00117841	-0.00857206	0.00238377	0.0105344	0.00172933	0.000544487	0.0104732	0.00346372	-0.00281915	-0.00933389	0.00102002
-0.00346881	-0.00352818	-0.00357565	0.00204244	-0.0049217	-0.00406689	0.00357122	0.00549845	0.00519588	0.000332287	-0.0038	-0.00446957	-0.00362501	-0.0173981	-0.00137911	-0.00427123	-0.00458895	-0.00380653	-0.00543022	-0.00359648	0.00119344	-0.00857233	0.00239389	0.0105888	0.00174688	0.000561027	0.0104733	0.00345878	-0.00274077	-0.00931335	0.00101269
-0.00356702	-0.000221112	-0.00349557	0.00204579	-0.00492967	-0.004053	0.0035288	0.00497329	0.000687181	0.000344077	-0.00383331	-0.00509306	-0.00395978	-0.0174005	-0.00165483	-0.00447337	-0.00468013	-0.00388299	-0.00371577	-0.00359758	0.00119044	-0.00856648	0.00275652	0.0104822	0.00178281	0.000554252	0.0104672	0.00272254	-0.00278302	-0.00934711	0.000961105
-0.00357965	-0.000601868	-0.00368073	0.002058	-0.00492589	-0.00403499	0.00352918	0.00496041	0.00180187	0.000339091	-0.0038001	-0.00496801	-0.00376311	-0.0156171	-0.00152583	-0.00453564	-0.00463681	-0.0038965	-0.00444049	-0.00360409	0.00118838	-0.00856673	0.00256642	0.0105223	0.0017682	0.000562346	0.0104677	0.00343363	-0.00278299	-0.00921642	0.000910991
-0.0034741	-0.00143157	-0.00363255	0.00206708	-0.00493081	-0.00404058	0.00354484	0.0050037	0.00173254	0.000333812	-0.00376835	-0.00489125	-0.00384407	-0.0156147	-0.00142627	-0.00460238	-0.00463742	-0.00388419	-0.0043463	-0.00360753	0.00118609	-0.00856839	0.00251186	0.01003	0.00174683	0.000560826	0.0104893	0.00346302	-0.00277536	-0.0092738	0.000902201
-0.000586579	-0.000574522	-0.00366516	0.00205261	-0.0049283	-0.00404493	0.00362438	0.00490339	0.00124872	0.000342845	-0.00378961	-0.00502483	-0.00361056	-0.0157823	-0.0013605	-0.0046404	-0.00464026	-0.00385767	-0.00399665	-0.00360428	0.00122501	-0.00856747	0.0025148	0.010457	0.00174156	0.000563524	0.0103156	0.00285696	-0.00279122	-0.00929965	0.000891089
-0.00194562	-0.000892859	-0.00311374	0.00205146	-0.00493161	-0.0013019	0.00353981	0.0048993	0.00170625	0.00034536	-0.00378778	-0.0049646	-0.00379239	-0.0158852	-0.00121847	-0.00459163	-0.00464287	-0.00387481	-0.00411733	-0.00359434	0.0011933	-0.00856354	0.00255317	0.00872313	0.00177436	0.000563409	0.0102165	0.00192699	-0.00278756	-0.00663224	0.000799476
-0.00244107	-0.000810601	-0.00327853	0.00205046	-0.00493112	-0.00112216	0.00351366	0.00490617	0.00130142	0.000343317	-0.00378371	-0.0050191	-0.00375691	-0.0158305	-0.00118691	-0.00458942	-0.00464144	-0.00388351	-0.00411914	-0.00357033	0.0011924	-0.00856416	0.00255053	0.00855507	0.0017744	0.000562398	0.0102549	0.00154774	-0.00278761	-0.00665754	0.000795987
-0.00263112	-0.000968996	-0.00340441	0.00204443	-0.0044966	-0.00134062	0.00353866	0.00491652	0.00163713	0.000347663	-0.00378657	-0.0049999	-0.00334713	-0.0158548	-0.00141938	-0.00460818	-0.00463811	-0.00387813	-0.00415006	-0.00359464	0.00120066	-0.00641099	0.00253401	0.00875566	0.00178048	0.000561433	0.0100311	0.00185895	-0.0027827	-0.00727591	0.000770876
-0.00262764	-0.00082051	-0.00333039	0.00204988	-0.00461161	-0.00167345	0.00354418	0.00491282	0.00158958	0.000371123	-0.00380184	-0.00501485	-0.00356119	-0.0157557	-0.00139684	-0.00457883	-0.00464184	-0.00388259	-0.00413141	-0.00353797	0.00119849	-0.0071727	0.00255142	0.00878188	0.00177189	0.000562757	0.00903428	0.0014004	-0.00278685	-0.0069362	0.000755381
2.04084e-06	-0.000887875	-0.00326554	0.00206597	-0.00505784	-0.00178594	0.00355815	0.00494947	0.00163042	0.000366379	-0.00382147	-0.00499477	0.00107795	-0.0157653	-0.00125167	-0.00449824	-0.00464059	-0.00397382	-0.00409612	-0.00357506	0.00119512	-0.00636053	0.00253549	0.00861685	0.00145577	0.000569107	0.00912411	0.00101635	-0.00272145	-0.0069357	0.000727185
-0.00126328	-0.000863467	-0.00335605	0.00215795	-0.00503487	-0.00161733	0.00347298	0.00494892	0.00154404	0.000352153	-0.00382722	-0.00453989	-0.00137587	-0.0157801	-0.00114299	-0.00450119	-0.0046464	-0.00397646	-0.00410909	-0.00365496	0.00119006	-0.00666891	0.00254551	0.00859338	0.00167703	0.000570842	0.00776078	0.00120615	-0.00273834	-0.00708136	0.000709347
-0.00208021	-0.000829189	-0.00340052	0.00213568	-0.00491889	-0.00169684	0.00337692	0.00487233	0.00158182	0.000356179	-0.00392411	-0.00461106	-0.000631737	-0.0157816	-0.00100198	-0.00430612	-0.00399276	-0.00393827	-0.00451282	-0.00359524	0.00118835	-0.00614419	0.00253366	0.00325707	0.00167648	0.000590333	0.00866869	0.00103117	-0.00271625	-0.0071111	0.000649899
-0.00148898	-0.000828037	-0.00344128	0.00216735	-0.00377645	-0.00175821	0.00325446	0.0049778	0.00151935	0.000373264	-0.00384911	-0.0047489	-0.000778483	-0.015784	-0.00115013	-0.00363585	-0.00467936	-0.00360922	-0.00249359	-0.00373622	0.00118173	-0.00387027	0.00255897	0.00355333	0.00164944	0.000594918	0.008052	0.00124931	-0.00272992	-0.00700268	0.000592875
-0.00102013	-0.000841947	-0.00344422	0.00221929	-0.00373459	-0.00169649	0.00327923	0.00494689	0.00152584	0.000384614	-0.00384666	-0.00432866	-0.000720733	-0.0157856	-0.00108438	-0.00423193	-0.00464877	-0.00370276	-0.00211137	-0.00362507	0.00117979	-0.0042573	0.00254048	0.00160492	0.00162412	0.000572197	0.00777738	0.00122157	-0.00273509	-0.00697159	0.000577883
-0.00104987	-0.000839689	-0.00336127	0.00221634	-0.00417768	-0.001713	0.00331038	0.00495581	0.00140148	0.000383987	-0.00385339	-0.00438151	-0.000881993	-0.0157867	-0.00112884	-0.00427234	-0.0045439	-0.00369973	-0.00245136	-0.00239942	0.00118253	-0.00420142	0.00255134	0.00206703	0.00158774	0.000590341	0.00772436	0.00122519	-0.00273526	-0.00698921	0.000575908
-0.0011819	-0.000845433	-0.00341426	0.00218407	-0.003743	-0.00170897	0.00332496	0.00477985	0.00148186	0.000379076	-0.003848	-0.00441447	-0.000737376	-0.0157856	-0.00111716	-0.00367949	-0.00462694	-0.00374875	-0.0024656	-0.00274277	0.00112426	-0.00439236	0.00255136	0.00191084	0.00161112	0.000578171	0.0076611	0.00104218	-0.00272014	-0.00700293	0.000569453
-0.00113426	-0.000843136	-0.00344309	0.00217868	-0.00362846	-0.00171633	0.00332107	0.00478025	0.00147472	0.000380021	-0.00384876	-0.00443822	-0.000690882	-0.0157854	-0.00110649	-0.0033583	-0.00460015	-0.00373004	-0.00237289	-0.00282799	0.00113446	-0.00431461	0.0025506	0.00193149	0.00161445	0.000580456	0.00770214	0.00107081	-0.00271952	-0.00700158	0.000566253
-0.00110189	-0.000876782	-0.00342357	0.00217799	-0.00347536	-0.0017079	0.00251643	0.00499921	0.000146802	0.000336126	-0.00385211	-0.00240556	-0.000981141	-0.0148155	-0.00110113	-0.00291669	-0.00462185	-0.00374427	-0.00276097	-0.00278752	0.00110647	-0.00439749	0.00255311	0.00210379	0.0015981	0.000589994	0.00769495	0.000684944	-0.00266821	-0.00722994	0.000519963
-0.00112181	-0.000859844	-0.00342136	0.00218065	-0.0035987	-0.00167589	0.00266725	0.00481214	0.000377236	0.000339507	-0.00381371	-0.00237559	-0.000968212	-0.0148414	-0.00110347	-0.00287549	-0.00462144	-0.00374133	-0.00274549	-0.00279154	0.000744171	-0.00440465	0.00255158	0.00207176	0.00163636	0.00058945	0.00767338	0.000865267	-0.00267561	-0.00710745	0.000517398
-0.00110512	-0.00087853	-0.00342199	0.00217127	-0.00352632	-0.00165233	0.00280439	0.00506187	-0.000828554	0.000338409	-0.00370696	-0.00252822	-0.00100868	-0.0148729	-0.00110563	-0.00299461	-0.00464938	-0.00373646	-0.00267647	-0.00278297	0.00107481	-0.000355504	0.00255165	0.0020743	0.000795471	0.000588905	0.00632568	0.000632799	-0.00263363	-0.00717556	0.000482815
-0.00111063	-0.000880025	-0.0034224	0.00186959	-0.00364207	-0.0016225	0.00288143	0.0048888	0.00080783	0.00033926	-0.00373406	-0.00239128	-0.000949034	-0.0148682	-0.00110936	-0.0030978	-0.00460605	-0.0037291	-0.00265068	-0.00277685	0.000879333	-0.0012668	0.00255118	0.0020505	0.000922708	0.000587134	0.00672773	0.00055009	-0.00264246	-0.00314036	0.000445091
-0.00110861	-0.000879794	-0.0034253	0.00147197	-0.0036015	-0.00166959	0.00266506	0.00491349	0.000125055	0.000317156	-0.00304981	-0.00240122	-0.00106016	-0.014926	-0.00110569	-0.00282803	-0.00466027	-0.00372505	-0.00268977	-0.00277422	0.00107433	-0.00168638	0.0025517	0.0020634	0.00140941	0.000583508	0.00701262	0.000827708	-0.00262416	-0.00181267	0.000438873
-0.00110876	-0.000880344	-0.00342327	0.00180608	-0.00227011	-0.00167205	0.00268347	0.00499513	0.000239494	0.000332028	-0.00287375	-0.00236053	-0.000810023	-0.0149122	-0.00110758	-0.00293343	-0.00462485	-0.00368082	-0.00267715	-0.00276799	0.00102058	-0.00185054	0.00253363	0.00203827	0.00130264	0.000585278	0.0068023	0.000827922	-0.00264506	-0.00241363	0.000430572
-0.00111059	-0.000878983	-0.00342332	0.00132931	-0.00248465	-0.00167006	0.00265761	0.00490607	0.000324642	0.0003391	-0.00293967	-0.0024438	-0.000591661	-0.0149131	-0.00110476	-0.00305069	-0.0046341	-0.00371219	-0.00267028	-0.00196822	0.00101611	-0.00166062	0.00254962	0.00204867	0.00134734	0.000593419	0.00677594	0.000813382	-0.00263728	-0.00229248	0.0004254
-0.00111046	-0.000914926	-0.00344184	0.00173813	-0.00269744	-0.00166873	0.00288044	0.00502582	-2.91693e-05	0.000321542	-0.00310405	-0.00237684	-0.000948164	-0.010465	-0.00108304	-0.00266121	-0.00461894	-0.0037123	-0.00267091	-0.00276484	0.000995976	-0.00156923	0.00253123	0.00204944	0.00129387	0.000595015	0.00682184	0.000780335	-0.00264135	-0.00244299	0.000320688
-0.0011099	-0.000931239	-0.00345158	0.00155329	-0.00288431	-0.00177756	0.00275946	0.00457511	-0.000115458	0.000319287	-0.0030652	-0.00237635	-0.000850947	-0.0107919	-0.00109044	-0.00268212	-0.00462555	-0.00369805	-0.00266228	-0.00172996	0.00101434	-0.00148691	0.00253639	0.00204837	0.00123899	0.000609168	0.00673143	0.000781354	-0.00263354	-0.00241593	0.000316802
-0.00110916	-0.000830369	-0.00346546	0.00168265	-0.00285969	-0.00172213	0.0028422	0.00239063	2.21476e-05	0.000324102	-0.00304049	-0.00237288	-0.000853537	-0.0107227	-0.00110439	-0.00270201	-0.00462702	-0.0037025	-0.00266116	-0.00111374	0.00101118	-0.00144309	0.00254138	0.00204657	0.00124654	0.000589527	0.00679731	0.000771394	-0.00263873	-0.00220227	0.000298609
-0.0011069	-0.000935242	-0.0034458	0.00166174	-0.00287501	-0.00175323	0.00280412	0.00177306	-0.000197874	0.000321112	-0.00305443	-0.00238876	-0.00084792	-0.0105989	-0.00109761	-0.00266703	-0.00462384	-0.00369614	-0.00265959	-0.00134988	0.00100913	-0.001481	0.00253481	0.00204668	0.00131161	0.000595644	0.00678627	0.000769315	-0.00263537	-0.0022633	0.000294184
-0.0011073	-0.000910456	-0.00346394	0.00167839	-0.00283706	-0.00181503	0.00281289	0.00177827	-9.13523e-05	0.000322034	-0.0030241	-0.00238	-0.000845661	-0.0106537	-0.00109631	-0.00268224	-0.00461521	-0.00369978	-0.00265338	-0.00102444	0.000984051	-0.00100022	0.00253181	0.00204662	0.00127276	0.000604872	0.00678939	0.000768561	-0.00262463	-0.00222005	0.000292958
-0.00110733	-0.000895952	-0.00345908	0.00165291	-0.00284236	-0.00180716	0.00282599	0.00189132	-9.01605e-05	0.000319343	-0.00303448	-0.00238282	-0.000849364	-0.0105738	-0.0010966	-0.00268278	-0.0046164	-0.00369788	-0.00266127	-0.00103095	0.00098923	-0.00112432	0.00253252	0.00204681	0.00127768	0.000607457	0.00675296	0.000769923	-0.00262571	-0.00222571	0.000291578
-0.00110527	-0.000905	-0.00326954	0.00162119	-0.00285944	-0.00182882	0.0028602	0.001752	-0.000145195	0.0003154	-0.00303492	-0.00238563	-0.000859996	-0.0106126	-0.00108968	-0.00193556	-0.00459573	-0.00369843	-0.00253507	-0.00118812	0.00101682	-0.000944916	0.00252627	0.00204265	0.000363904	0.000592129	0.00678029	0.000802194	-0.00259508	-0.00225493	0.00028549
-0.00110541	-0.000902986	-0.00326626	0.00161799	-0.00286017	-0.00180889	0.00282257	0.00173373	-0.000141077	0.000315188	-0.00303444	-0.00238658	-0.000860046	-0.0106135	-0.00109128	-0.00197056	-0.00459983	-0.00369834	-0.00254086	-0.00116041	0.0010152	-0.000945414	0.00252608	0.0020431	0.000354589	0.000592456	0.00678187	0.000796097	-0.00259899	-0.00225411	0.000285291
-0.00110572	-0.000895417	-0.0032619	0.00161832	-0.00285543	-0.00180862	0.0028227	0.00159486	-0.000122556	0.000316849	-0.0030386	-0.00238428	-0.000860021	-0.0106165	-0.000954943	-0.00155254	-0.00460515	-0.00368767	-0.00254159	-0.00115834	0.00101353	-0.000968256	0.00252661	0.00203095	0.00039865	0.000597369	0.00678414	0.000794737	-0.00261066	-0.00225963	0.000283199
-0.00110543	-0.000900624	-0.0032528	0.00161793	-0.00286926	-0.00180601	0.00284554	0.0016015	-0.000118612	0.000315708	-0.00303286	-0.00238837	-0.000857518	-0.0106119	-0.00101475	-0.00141036	-0.00460573	-0.00368279	-0.00252921	-0.00120359	0.00101907	-0.00100996	0.00252807	0.00202956	0.000264727	0.000598262	0.00678339	0.000793297	-0.00260564	-0.00226294	0.000282944
-0.00110572	-0.000900765	-0.00324191	0.00162067	-0.00285793	-0.00181527	0.00283026	0.00161833	-0.000120353	0.000315936	-0.00303422	-0.00215303	-0.000858709	-0.01062	-0.000987672	-0.00146613	-0.00460662	-0.00368412	-0.0025341	-0.00117886	0.00101453	-0.000976471	0.00252649	0.00203013	0.000266002	0.000601939	0.00678375	0.000796702	-0.00260408	-0.00226114	0.00028194
-0.00110561	-0.000899435	-0.0032286	0.000919311	-0.0028805	-0.0018199	0.00293423	0.00163197	-0.000195647	0.000315637	-0.00251142	-0.0024193	-0.000912346	-0.01062	-0.000940389	-0.0015787	-0.00362456	-0.00367553	-0.00254267	-0.00116951	0.00101537	-0.000986592	0.00252641	0.00202858	0.000282664	0.000621268	0.00669373	0.000795753	-0.00260065	-0.000986278	0.000266098
-0.00110579	-0.000895698	-0.0031997	0.00114994	-0.00285295	-0.000468478	0.00290559	0.00160185	-0.000155923	0.000314296	-0.00201732	-0.00241907	-0.000885006	-0.0106176	-0.000929286	-0.00153873	-0.00343983	-0.00367896	-0.00253664	-0.00118639	0.00100834	-0.000986445	0.00252534	0.00203105	0.000274789	0.00070874	0.00675535	0.000795959	-0.00260332	-0.00120552	0.000260523
-0.00110599	-0.000762637	-0.0029022	0.000463217	-0.00286443	-0.000961899	0.00288605	0.00158773	-0.00018208	0.000314291	-0.00199924	-0.0024972	-0.000902128	-0.0106485	-0.00094531	-0.00126672	-0.00374193	-0.00367976	-0.00244947	-0.00114655	0.00101031	-0.000981311	0.00252652	0.00206946	0.000326842	0.000697137	0.00529537	0.000797285	-0.00263198	-0.00147959	0.000243382
-0.00110556	-0.000821078	-0.00291336	0.000798897	-0.00286055	-0.000691798	0.00291031	0.0016035	-0.00017562	0.000314303	-0.00211822	-0.00244406	-0.000893733	-0.0106228	-0.00094032	-0.00140708	-0.00358869	-0.00367971	-0.00245901	-0.00115053	0.00101106	-0.00098201	0.00252586	0.00204396	0.000306363	0.000785132	0.0053085	0.000796761	-0.00262688	-0.00147297	0.000242751
-0.00125494	-0.000717493	-0.00246785	0.000236839	-0.00289261	-0.000779287	0.00281798	0.0015993	-0.000157986	0.000186334	-0.00230082	-0.0024778	-0.000951942	-0.0102668	-0.00110109	-0.00141939	-0.00381545	-0.0030446	-0.00203566	-0.000959749	0.00101282	-0.000921317	0.00252592	0.00231574	0.000341603	0.000722319	0.00514492	0.000545907	-0.0024881	-0.00145927	0.00022698
-0.00130215	-0.000720402	-0.00252321	0.00014954	-0.00287527	-0.000759604	0.00287125	0.00158867	-0.000169238	0.000151936	-0.00226789	-0.00250819	-0.000952508	-0.0101008	-0.0010673	-0.00131956	-0.00379917	-0.00301357	-0.00203578	-0.00102062	0.00101298	-0.000906948	0.00252456	0.00233578	0.000333623	0.000704051	0.00517278	0.000398257	-0.00256047	-0.00140517	0.000223949
-0.00114651	-0.000721713	-0.00249916	0.000348768	-0.00288976	-0.000961166	0.00281206	0.00159735	-0.00016508	4.83755e-05	-0.00233762	-0.00251635	-0.00095163	-0.0100452	-0.0010739	-0.00148939	-0.00382604	-0.00300748	-0.0019568	-0.000968544	0.00101282	-0.000690338	0.00252514	0.00233829	0.000328436	0.000704104	0.00517077	-0.000191004	-0.00249214	-0.00147164	0.000222497
-0.00121922	-0.000388215	-0.00255519	0.000230135	-0.00288555	-0.000891184	0.00283129	0.00159217	-0.000243963	7.89581e-05	-0.00230049	-0.00250235	-0.000937344	-0.0100478	-0.0010669	-0.0013859	-0.00376663	-0.00217445	-0.00194536	-0.00100263	0.0010127	-0.000804277	0.00111143	0.00232241	0.000342497	0.0007044	0.00519032	0.000439936	-0.00249638	-0.00145125	0.000212499
-0.00121922	-0.00039162	-0.00255377	0.000230566	-0.00288558	-0.000891566	0.00283129	0.0015922	-0.000243932	7.86627e-05	-0.00230053	-0.00250334	-0.000938326	-0.0100478	-0.00106691	-0.00137592	-0.00376665	-0.00217499	-0.00194531	-0.00100257	0.00101272	-0.000804558	0.00112221	0.00232026	0.000342497	0.000704193	0.00518996	0.000439329	-0.00249641	-0.00145125	0.000212486
-0.00122536	-0.00041295	-0.0025199	0.000260896	-0.00288234	-0.000908457	0.00283176	0.00159201	-0.000196638	6.15772e-05	-0.00231096	-0.0026117	-0.000942981	-0.0098889	-0.00106587	-0.00136615	-0.0037712	-0.00229781	-0.00194207	-0.00100624	0.00101273	-0.000823226	0.00126249	0.00205222	0.000339193	0.00070464	0.00519886	0.000371848	-0.00251152	-0.00144835	0.000209641
-0.00121667	-0.000382515	-0.0025133	0.000278517	-0.00288381	-0.000913065	0.00283598	0.00159162	-0.000111115	7.73446e-05	-0.00230677	-0.00260135	-0.000943495	-0.00934209	-0.00107196	-0.00138471	-0.0037702	-0.00227628	-0.00195276	-0.00101273	0.0010127	-0.000830212	0.00132383	0.00216558	0.000337922	0.000708763	0.00519707	0.000233733	-0.00252607	-0.00144912	0.000199638
-0.00121622	-0.000319079	-0.00244904	0.000281283	-0.00288523	-0.00090773	0.00283564	0.00158878	-0.000104328	8.56266e-05	-0.00230752	-0.00251874	-0.000944132	-0.00934906	-0.00107284	-0.00136569	-0.00378019	-0.00225368	-0.0019475	-0.00100246	0.00101247	-0.000792125	0.00133485	0.00223771	0.000338708	0.000706229	0.00518302	0.000333073	-0.00251444	-0.00144677	0.000198983
-0.00120961	-0.000260293	-0.00246867	0.000278905	-0.00288477	-0.000907237	0.0028372	0.00158976	-9.78687e-05	7.70416e-05	-0.00230641	-0.00253211	-0.000940728	-0.00935719	-0.0010721	-0.00135795	-0.00377275	-0.00227896	-0.00194731	-0.00100429	0.00101264	-0.000806582	0.0011125	0.00213389	0.000336342	0.000707149	0.0051829	0.000292012	-0.00252164	-0.00145201	0.00019833
-0.00121513	-0.000324681	-0.00241498	-0.000401068	-0.00289853	-0.000909434	0.0028367	0.00157611	-8.57057e-05	-0.000379178	-0.00242173	-0.00250967	-0.000944833	-0.00907757	-0.00105678	-0.00135493	-0.0037782	-0.00229466	-0.00189426	-0.00100463	0.000486012	-0.000793731	0.00133923	0.00219962	0.000338328	0.000280142	0.00479293	0.00031401	-0.00252304	-0.00144886	0.000189261
-0.00121433	-0.000337422	-0.00242989	9.92917e-05	-0.00289327	-0.000905813	0.0028368	0.00158349	-8.16307e-05	-0.000459203	-0.00240217	-0.00249298	-0.000942512	-0.00904915	-0.00107475	-0.00134187	-0.00377633	-0.00230722	-0.00189081	-0.00100651	0.000510825	-0.000801712	0.00126409	0.0022649	0.00033834	0.000133788	0.00462842	0.000302288	-0.00252384	-0.00144922	0.000187103
-0.00121483	-0.000335479	-0.00242642	0.000105008	-0.00289355	-0.000909298	0.0028367	0.00158231	-8.533e-05	-0.000327515	-0.00239121	-0.00249529	-0.000942559	-0.00905975	-0.00107016	-0.0013462	-0.00377651	-0.00229243	-0.00189112	-0.00100651	0.000499389	-0.000801696	0.00124575	0.00223748	0.000338512	0.000250542	0.00464297	0.000295831	-0.00252383	-0.00144922	0.00018707
-0.0012147	-0.000319526	-0.00238773	2.71955e-05	-0.0028976	-0.000923623	0.00283631	0.00157748	-9.90532e-05	-0.00041363	-0.0023796	-0.00248139	-0.000942784	-0.00906581	-0.00107001	-0.00133985	-0.00377763	-0.00230312	-0.00189383	-0.00100284	0.000519066	-0.000801296	0.00123536	0.00216808	0.000338639	0.00042136	0.00462177	0.000247817	-0.00252469	-0.00144975	0.000186576
-0.0011968	-0.000334964	-0.00243097	9.37094e-05	-0.00291153	-0.000922679	0.0028367	0.00167928	-0.000101047	-0.000311841	-0.00236651	-0.00249772	-0.000942816	-0.00905319	-0.00106959	-0.00134799	-0.0025314	-0.00229315	-0.00190703	-0.00100408	0.000572408	-0.000802936	0.00125201	0.00218982	0.000339406	0.000317477	0.00463271	0.000305545	-0.00252398	-0.00144762	0.000179299
-0.0011996	-0.000330523	-0.00242438	7.6313e-05	-0.00290746	-0.000926227	0.00283665	0.00158238	-0.000101568	-0.000313837	-0.00237371	-0.00248963	-0.000942891	-0.00906175	-0.00106915	-0.00134761	-0.00255162	-0.00230651	-0.0019039	-0.00100431	0.000554922	-0.000803028	0.00125991	0.00218843	0.000339508	0.000308536	0.00463539	0.000290591	-0.00252427	-0.00144942	0.000179247
-0.00121136	-0.000330279	-0.00241814	6.98248e-05	-0.00289034	-0.000916644	0.00284067	0.00163848	-9.65121e-05	-0.00025529	-0.00238707	-0.00248311	-0.00109629	-0.00854704	-0.00107074	-0.0010655	-0.00272448	-0.00230366	-0.00208397	-0.000991907	0.000485176	-0.000796771	0.001147	0.00206658	0.000340292	0.000279118	0.00200787	0.000275793	-0.00242382	-0.00144901	0.00015264
-0.00120963	-0.000330544	-0.00241776	6.48353e-05	-0.00161887	-0.00091692	0.00284252	0.00159627	-9.78899e-05	-0.000326975	-0.00239106	-0.00248212	-0.00101195	-0.0085801	-0.00107105	-0.00121641	-0.0027855	-0.00230048	-0.00196069	-0.000966919	0.000486756	-0.00078355	0.000853712	0.0020695	0.000340057	0.00029458	0.00163472	0.000277078	-0.00249471	-0.00145577	0.000145763
-0.00120814	-0.000330558	-0.00241803	6.45463e-05	-0.00167942	-0.000916765	0.00284162	0.00160258	-9.73686e-05	-0.000294678	-0.00239631	-0.00248277	-0.00104505	-0.00858927	-0.00107082	-0.00122511	-0.00279245	-0.00229734	-0.00197595	-0.000977034	0.000464766	-0.000778435	0.000734196	0.00207558	0.000339997	0.000294967	0.00146328	0.000281683	-0.00242578	-0.00145389	0.000145267
-0.00120957	-0.000330323	-0.00241806	6.4519e-05	-0.00180482	-0.0009085	0.00284191	0.00161805	-9.80135e-05	-0.000298272	-0.00239027	-0.00248473	-0.00105455	-0.0085628	-0.00107031	-0.00120368	-0.00275417	-0.0022958	-0.00200984	-0.000978411	0.000475976	-0.000789414	0.000822541	0.00207243	0.000339822	0.000296315	0.00131023	0.00027637	-0.0024576	-0.00145237	0.000145034
-0.00120867	-0.000330937	-0.00241672	6.33935e-05	-0.0019335	-0.000914904	0.00284026	0.00157105	-0.000125439	-0.00032114	-0.00244812	-0.00247439	-0.00163238	-0.00285048	-0.00107015	-0.00122732	-0.00273132	-0.00229689	-0.00199115	-0.000941762	0.000494672	-0.000787212	0.00108041	0.00206621	0.000339496	0.000317248	0.00160997	0.000295306	-0.00245339	-0.00105762	8.2123e-05
-0.00120891	-0.000330693	-0.00241591	6.83728e-05	-0.0018614	-0.000913984	0.00284067	0.00138903	-0.000115539	-0.000322916	-0.00241345	-0.00254234	-0.00109315	-0.00258598	-0.00107036	-0.00122209	-0.00273666	-0.00229568	-0.00199956	-0.000888975	0.000492883	-0.000787177	0.000958283	0.00208647	0.000339659	0.000302144	0.00160253	0.000327363	-0.00246668	-0.00103966	7.83679e-05
-0.00120877	-0.000330688	-0.00241618	6.69627e-05	-0.00186605	-0.000913994	0.00277621	0.0013973	-0.000118048	-0.000320922	-0.00242257	-0.00254369	-0.00111685	-0.002605	-0.00107038	-0.00122207	-0.00274123	-0.00229549	-0.00199981	-0.000821729	0.000492168	-0.000787313	0.000976663	0.00208617	0.000339669	0.000300245	0.00154444	0.000325431	-0.00246593	-0.00103822	7.80005e-05
-0.0012089	-0.000330661	-0.00241604	2.68108e-05	-0.00187254	-0.000912474	0.00282325	0.00105524	-0.000115275	-0.000313457	-0.00242882	-0.00253699	-0.00117179	-0.00262073	-0.0010703	-0.00122165	-0.00277457	-0.00229435	-0.00200071	-0.000888888	0.000492103	-0.000787555	0.000970292	0.00208288	0.000339688	0.00030209	0.00146528	0.000346363	-0.00246564	-0.000918171	7.74519e-05
-0.00120874	-0.000330707	-0.00241628	5.75673e-05	-0.00188052	-0.000913107	0.00270195	0.00113061	-0.000122012	-0.000317388	-0.00242959	-0.00253744	-0.00116987	-0.00259279	-0.00107033	-0.0012231	-0.00274908	-0.0022956	-0.00200961	-0.000877331	0.00048881	-0.000787098	0.000986907	0.00208199	0.000339664	0.000300545	0.00141992	0.000332278	-0.00247201	-0.00089855	7.6604e-05
-0.0012089	-0.000330726	-0.00241646	5.6364e-05	-0.00186073	-0.000913499	0.00274558	0.00116854	-0.000118751	-0.00031779	-0.00243142	-0.00254263	-0.00117709	-0.00250389	-0.00107034	-0.00122135	-0.00274173	-0.00229542	-0.00200432	-0.000840853	0.000487837	-0.000786552	0.000941561	0.00208259	0.000339727	0.00029867	0.00149558	0.000340163	-0.00246745	-0.000876571	7.64024e-05
-0.00120887	-0.000330643	-0.00241611	-0.000211811	-0.00187549	-0.000916741	0.00272292	0.00115186	-0.000123067	-0.000317957	-0.00242767	-0.00253632	-0.00119402	-0.00257654	-0.00107105	-0.00122108	-0.00274828	-0.00225114	-0.00200784	-0.000850896	0.000489041	-0.000787549	0.000961699	0.00208297	0.000339726	0.000301289	0.00149744	0.000470987	-0.000261641	-0.000875451	7.07017e-05
-0.00120755	-0.000330516	-0.00243994	-1.43821e-05	-0.00186853	-0.00091389	0.00272508	0.00117573	-0.000128434	-0.000317909	-0.00242865	-0.00253989	-0.00117913	-0.00158241	-0.00107529	-0.000680557	-0.00151695	-0.00230143	-0.00200308	-0.000852632	0.000489122	-0.000787142	0.000964111	0.00209268	0.000326107	0.000464918	0.00135277	0.000383758	-0.000944213	-0.000831463	6.1024e-05
-0.00119863	-0.000331025	-0.00244992	-6.99776e-05	-0.00186674	-0.000914345	0.00259765	0.00118534	-0.000128543	-0.000317455	-0.00242396	-0.00253647	-0.00117516	-0.00102459	-0.00106955	-0.000732088	-0.000730814	-0.00228866	-0.00202018	-0.000855765	0.000489784	-0.000805299	0.000958687	0.00210197	0.000319111	0.00043481	0.0011725	0.000702737	-0.0011699	-0.000829058	5.75908e-05
-0.00119638	-0.000330879	-0.00249685	-8.72134e-05	-0.00186939	-0.000914416	0.00248883	0.00117391	-0.000127561	-0.000317395	-0.00242438	-0.00253695	-0.00118126	-0.0008974	-0.00102372	-0.000564537	-0.000824912	-0.00229333	-0.00201746	-0.000852366	0.000489573	-0.000815085	0.000962384	0.00209354	0.000325998	0.000468884	0.001153	0.000691609	-0.00106075	-0.000835907	5.65914e-05
-0.00119638	-0.000330879	-0.00249685	-8.72134e-05	-0.00186939	-0.000914416	0.00248883	0.00117391	-0.000127561	-0.000317395	-0.00242438	-0.00253695	-0.00118126	-0.0008974	-0.00102372	-0.000564537	-0.000824912	-0.00229333	-0.00201746	-0.000852366	0.000489573	-0.000815085	0.000962384	0.00209354	0.000325998	0.000468884	0.001153	0.000691609	-0.00106075	-0.000835907	5.65914e-05
-0.00120151	-0.000359374	-0.00244609	-4.21984e-05	-0.00187025	-0.000482168	0.0025142	0.00117535	-0.000126165	-0.000317901	-0.00240267	-0.00246045	-0.0011828	-0.00084563	-0.00104466	-0.000627771	-0.000899761	-0.002292	-0.00201691	-0.000847815	0.000489585	-0.000806985	0.00096237	0.00201863	0.000327665	0.000395083	0.00114651	0.000617797	-0.00108952	-0.000833779	5.51173e-05
-0.00120245	-0.000375221	-0.00239712	-4.16198e-05	-0.00186968	-0.000803394	0.00227041	0.00117381	-0.000125569	-0.000317483	-0.00239124	-0.00250408	-0.00117958	-0.000865935	-0.00103783	-0.000591406	-0.00084453	-0.00229252	-0.00201728	-0.000847518	0.000489581	-0.000808448	0.000513083	0.00208239	0.000327213	0.000467518	0.00118286	0.000619704	-0.00112051	-0.000853113	5.40231e-05
-0.00120189	-0.000364201	-0.00235541	-7.87408e-06	-0.00186966	-0.000580498	0.00228376	0.00117197	-0.000129712	-0.000317923	-0.00237689	-0.00246416	-0.00118206	-0.000903636	-0.00104557	-0.000632256	-0.000773726	-0.00229496	-0.00201796	-0.000851097	0.000489533	-0.000811115	0.000831487	0.00206269	0.000327102	0.000445103	0.00118562	0.000606597	-0.00110889	-0.000848293	5.36269e-05
-0.00120197	-0.000379565	-0.00235537	-1.39587e-05	-0.00186965	-0.000524008	0.00228353	0.00117414	-0.000128159	-0.000318249	-0.00239089	-0.00249247	-0.00118249	-0.000852793	-0.00104747	-0.000634364	-0.000858232	-0.0022927	-0.00201773	-0.000850847	0.000489455	-0.000808288	0.000824465	0.00135702	0.000327046	0.00043748	0.00117651	0.000606192	-0.00111779	-0.000852717	5.14006e-05
-0.00120224	-0.000355729	-0.00235471	1.69813e-05	-0.00186972	-0.000609471	0.00225192	0.0011767	-0.000130553	-0.000318174	-0.00239614	-0.00249218	-0.00118088	-0.000873468	-0.00103899	-0.00061163	-0.000858942	-0.00229408	-0.0020203	-0.000850027	0.000489531	-0.00080849	0.00088933	0.00117554	0.000327199	0.000394462	0.00117165	0.000629473	-0.00112301	-0.000866161	5.10357e-05
-0.00120175	-0.000376254	-0.00235959	7.64852e-06	-0.00186964	-0.000614344	0.00230182	0.00117371	-0.000128751	-0.000318129	-0.00202935	-0.0024951	-0.00118158	-0.000870509	-0.0010434	-0.000629601	-0.000863016	-0.00229278	-0.0020202	-0.00084934	0.000488443	-0.000808627	0.00076139	0.000394356	0.000323427	0.000398656	0.00118155	0.000613009	-0.0011211	-0.000866029	4.82772e-05
-0.00120179	-0.000355931	-0.00235485	-1.72799e-06	-0.00186939	-0.000612324	0.0017058	0.00117227	-0.000452512	-0.000354195	-0.00212126	-0.00249372	-0.0011797	-0.000873724	-0.00102925	-0.000626716	-0.000859993	-0.000913156	-0.00202042	-0.000850186	0.000488957	-0.000808979	0.000833682	0.00108372	0.000323709	0.000397667	0.0011732	0.00056082	-0.00112171	-0.000864699	4.30268e-05
-0.00117185	-0.000368599	-0.00133488	-7.56247e-06	-0.00105231	-0.000630706	0.00209626	0.00115775	-0.000220299	-0.00034963	-0.00222327	-0.00249408	-0.00134432	-0.000870883	-0.00103449	-0.000626953	-0.000860503	-0.00104646	-0.0020162	-0.000237088	0.000489101	-0.000808795	0.000777135	0.000869492	0.000324593	0.000307932	0.00117612	0.000583357	-0.00114623	-0.00086292	3.80863e-05
-0.00117197	-0.000366798	-0.00159358	-6.36006e-06	-0.00102919	-0.00062808	0.00190016	0.0011724	-0.000206813	-0.000337451	-0.00225907	-0.00249381	-0.00119631	-0.000867571	-0.00103627	-0.000628899	-0.000860513	-0.000979948	-0.00201992	-0.000311774	0.000488975	-0.000808286	0.000742999	0.000955088	0.000324288	0.000367726	0.00117576	0.000577644	-0.000847944	-0.000864507	3.72764e-05
-0.00117048	-0.000373959	-0.00120556	-2.81627e-07	-0.00101382	-0.00062844	0.00186774	0.00116668	-0.000234236	-0.000360478	-0.0021903	-0.00249029	-0.00126076	-0.000870256	-0.00103604	-0.000627976	-0.000858469	-0.000920699	-0.00202012	-0.000226464	0.000488987	-0.000809298	0.000747653	0.000814326	0.000324252	0.000378013	0.00117684	0.000579035	-0.000999095	-0.000864055	3.578e-05
-0.00118518	-0.000319522	-0.000543809	7.80149e-05	-0.00110979	-0.000627744	0.00180812	0.00114371	-0.000260924	-0.000351381	-0.00224524	-0.00248517	-0.00121096	-0.000870418	-0.0010344	-0.000501554	-0.000630684	-0.000810055	-0.00202114	-0.000417257	0.000488927	-0.000810165	0.000755004	0.000901335	0.000317685	0.000357652	0.00117274	0.00058105	-0.00093178	-0.000864112	3.41135e-05
-0.00118553	-0.000333359	-0.000608179	2.97415e-05	-0.00108076	-0.000628062	0.00181364	0.00101001	-0.000206042	-0.00035052	-0.0021601	-0.0024697	-0.00114199	-0.000868757	-0.00103884	-0.000548318	-0.000695953	-0.000917726	-0.00201843	-0.000407602	0.000488811	-0.000809975	0.000768862	0.000738237	0.000223854	0.000345383	0.00116546	0.000582507	-0.00102268	-0.00086366	3.33855e-05
-0.00118455	-0.000328138	-0.000286357	7.81821e-05	-0.00101877	-0.000632496	0.00177899	0.00114578	-0.00023453	-0.000345874	-0.00222771	-0.00244876	-0.000926489	-0.000868721	-0.000679325	-0.000174775	-0.00066572	-0.000868653	-0.00201985	-7.49372e-05	0.000466782	-0.000783918	0.000770683	0.00090177	0.000286122	0.00033672	0.00111849	0.000578822	-0.000983682	-0.000808777	3.16792e-05
-0.00118249	-0.000295797	-0.000459839	4.03278e-05	-0.00101297	-0.000635604	0.00181722	0.00108123	-0.000238536	-0.000349255	-0.00213686	-0.00244774	-0.000914555	-0.000867034	-0.000952157	-9.95728e-05	-0.000700853	-0.000895402	-0.000855198	-4.30965e-05	0.000463048	-0.000786611	0.000765303	0.00081753	0.000277777	0.00034194	0.00113812	0.000581675	-0.000978101	-0.000829165	2.84267e-05
-0.00118509	-0.000395656	-0.000403395	6.2354e-05	-0.00104259	-0.000638048	0.00178325	0.00112071	-0.000234968	-0.000350404	-0.00214925	-0.0024436	-0.000659751	-0.000847499	-0.000734093	-0.000176719	-0.000711893	-0.000857786	-0.00059487	-0.000480174	0.000489549	-0.000783531	0.000765987	0.000826255	-2.35967e-05	0.000340096	0.00113711	0.000579533	-0.000998222	-0.000803505	2.7487e-05
-0.00119087	-0.000334703	-0.000486143	4.67553e-05	-0.00103994	-0.000644808	0.001784	0.00111157	-0.000232422	-0.00034894	-0.00199875	-0.00243897	-0.000861224	-0.000864809	-0.000810171	-0.000264939	-0.000657507	-0.000870202	-0.000437508	-0.000180628	0.000456061	-0.000763812	0.000762925	0.000827353	0.0001584	0.000343484	0.00114826	0.000579194	-0.00100228	-0.000817298	2.69609e-05
-0.0011862	-0.000343808	-0.000415978	4.2758e-05	-0.00104106	-0.000638828	0.00179063	0.00110423	-0.00023168	-0.000349108	-0.0020175	-0.00243498	-0.000653888	-0.000868378	-0.000837054	-0.000242415	-0.000673402	-0.0008682	-0.000501834	-0.00015712	0.000473132	-0.000775698	0.00076338	0.000837464	0.000278452	0.000347037	0.00114476	0.000579226	-0.000992739	-0.000807682	2.6809e-05
-0.00118851	-0.000347436	-0.000457611	5.41486e-05	-0.00104702	-0.000641276	0.00171594	0.00110571	-0.000231541	-0.000323616	-0.000124029	-0.00246184	-0.000760205	-0.000862859	-0.000839045	-0.000227714	-0.000661691	-0.000888739	-0.000497294	-0.000283811	0.000464352	-0.000774264	0.000766225	0.000708623	0.000129126	0.000347922	0.00117268	0.000579809	-0.0010003	-0.000499309	2.22917e-05
-0.00110396	-0.000361465	-0.000420182	5.64925e-05	-0.00104913	-0.000640616	0.00174864	0.00110598	-0.000238722	-0.000346968	-0.000288416	-0.00244582	-0.000673555	-0.000860065	-0.000828467	-0.000220931	-0.000668335	-0.000883824	-0.000494302	-0.000192856	0.000483738	-0.000772523	0.000764841	0.00077637	0.000130709	0.000346394	0.0011487	0.000365906	-0.000998127	-0.000656837	2.20383e-05
-0.00110681	-0.000348664	-0.00041992	5.1751e-05	-0.00104499	-0.000640105	0.0017481	0.00110975	-0.000241764	-0.000182174	-0.000226326	-0.00243983	-0.000776325	-0.000863337	-0.000812737	-0.000278284	-0.00066324	-0.000890524	-0.000472344	-0.000177147	0.000465873	-0.000763111	0.00076475	0.000729026	0.000225357	0.000347612	0.00121031	0.000288004	-0.00100069	-0.000384209	2.17679e-05
-0.000174736	-0.000356738	-0.000418483	4.09661e-05	-0.00104725	-0.000640594	0.00161076	0.00110714	-0.000237561	-0.000335881	-0.000337476	-0.00244304	-0.000714531	-0.000859335	-0.000820126	-0.000236191	-0.000667006	-0.000890865	-0.000491884	-0.000201775	0.00051151	-0.000770685	0.000767075	0.000738357	0.000158256	0.000335985	0.0011617	0.000442593	-0.000998221	-0.000546559	2.03799e-05
-0.000403688	-0.000360138	-0.000417602	4.69823e-05	-0.00104739	-0.00064008	0.00158336	0.00110661	-0.000236834	-0.000314016	-0.000324294	-0.00244366	-0.00073642	-0.00086	-0.00083261	-0.000228881	-0.000622482	-0.000883485	-0.000494231	-0.000222249	0.000472794	-0.000770308	0.000766495	0.000730502	0.000261565	0.000340541	0.000290876	0.000305289	-0.000999185	-0.000505837	1.89827e-05
-0.000339128	-0.000357301	-0.00041898	3.18641e-05	-0.00104763	-0.00051061	0.00162346	0.00110776	-0.000239488	-0.00028055	-0.000335661	-0.00244184	-0.000738769	-0.000863973	-0.00082817	-0.000227373	-0.000417982	-0.000883345	-0.000502027	-0.000237013	0.000482732	-0.000450683	0.000765941	0.000719401	0.000260067	0.000335871	0.000307693	0.000316157	-0.000999239	-0.000566864	1.83798e-05
-0.00034374	-0.000398405	-0.000419606	4.57145e-05	-0.00104323	-0.000479015	0.00105585	0.00110805	-0.000238884	-0.000278057	-0.000321659	-0.00241197	-0.000739472	-0.000863558	-0.000822294	-0.000230067	-0.00037558	-0.000884128	-0.000496962	-0.000218091	0.000497364	-0.000296453	0.000765798	0.000718399	0.000226053	0.000335346	0.00052746	0.00035103	-0.000998975	-0.000364309	1.65433e-05
-0.000380054	-0.000371033	-0.000420703	4.46878e-05	-0.00104577	-0.00043667	0.000983974	0.00110709	-0.00023842	-0.000267999	-0.000324316	-0.00237382	-0.000733153	-0.00086495	-0.000824592	-0.000204743	-0.000391213	-0.000884739	-0.000499389	-0.000216908	0.00048769	-0.000373019	0.00076611	0.000725698	0.000195028	0.000335879	0.000569224	0.00034434	-0.000999295	-2.05728e-05	1.61309e-05
-0.000323344	-0.000361201	-0.000420916	4.45965e-05	-0.0010451	-0.000327199	0.000936749	0.00110734	-0.000238178	-0.000280247	-0.000322972	-0.00238102	-0.000737632	-0.000864791	-0.00082607	-0.000199544	-0.000496866	-0.000886331	-0.000499087	-0.000216775	0.000487352	-0.000376322	0.000766116	0.000722668	0.000203395	0.000332683	0.000456273	0.000357279	-0.000999213	-0.000198037	1.59826e-05
-0.000338855	-0.000372959	-0.000420661	4.3749e-05	-0.00104506	-0.000396581	0.000929189	0.00110761	-0.000238241	-0.000280204	-0.00032469	-0.00236573	-0.000733905	-0.000864979	-0.000826284	-0.000199278	-0.00050521	-0.000885913	-0.000499015	-0.000213153	0.000487155	-0.000377267	0.000766112	0.000722617	0.000214835	0.000332719	0.000471578	0.000355175	-0.000998984	2.46406e-05	1.59463e-05
-0.000350392	-0.000377054	-0.000420494	4.44388e-05	-0.00104534	-0.000333271	0.000934454	0.00110728	-0.000238251	-0.000282466	-0.000324045	-0.00237462	-0.0007353	-0.000864	-0.000826563	-0.000195521	-0.000466855	-0.000885114	-0.000499294	-0.000218241	0.00048884	-0.000333553	0.000766078	0.000726078	0.000210146	0.000330501	0.00032414	0.000360997	-0.000999191	-0.000129737	1.58024e-05
-0.000323565	-0.000366807	-0.00042057	4.38762e-05	-0.00104884	-0.000392994	0.00107355	0.00110722	-0.000232886	-0.00027226	-0.000306173	-0.000884756	-0.00073298	-0.000548916	-0.000826842	-0.000194316	-0.000462664	-0.000895111	-0.000488338	-5.9193e-05	0.00048981	-0.000366839	0.000765995	0.00072722	0.000210068	0.000291998	0.00040056	0.000345847	-0.00100625	-0.000141026	1.08051e-05
-0.000337094	-0.000367938	-0.000417543	-7.65472e-06	-0.00112511	-0.000340057	0.000980425	0.00110708	-0.000227269	-0.000279164	-0.000286509	-0.000592483	-0.000734356	-0.00042898	-0.000827571	-0.000198453	-0.000488385	-0.00089439	-0.000431893	-0.000127255	0.000346023	-0.000363066	0.000766579	0.000726218	0.000164141	0.00028083	0.00033687	0.000354485	-0.00100662	-0.000148962	9.99023e-06
-0.000339815	-0.000367321	-0.000420638	7.07023e-06	-0.0010299	-0.000348815	0.000989646	0.00110703	-0.000233036	-0.000281935	-0.000293809	-0.00029238	-0.000732614	-0.000593825	-0.000826586	-0.00019903	-0.00047942	-0.000900865	-0.000483007	-0.000160474	0.00022412	-0.000321446	0.00076661	0.00072467	0.000173828	0.000272382	0.000337899	0.000353157	-0.00100026	-0.000121657	9.65796e-06
-0.00034025	-0.000367554	-0.000419667	-5.3488e-05	-0.00102008	-0.000344568	0.000914457	0.0011102	-0.00022056	-0.000301919	-0.000292773	-0.00034912	-0.000734566	-0.000282486	-0.000827087	-0.000199303	-0.000483162	-0.000908543	-0.000466859	-0.000182549	0.000307299	-0.000355096	0.000766451	0.000723999	0.000170618	0.000283975	0.000354676	0.000351244	-0.00100044	-0.000111744	9.3631e-06
-0.00034025	-0.000367554	-0.000419667	-5.3488e-05	-0.00102008	-0.000344568	0.000914457	0.0011102	-0.00022056	-0.000301919	-0.000292773	-0.00034912	-0.000734566	-0.000282486	-0.000827087	-0.000199303	-0.000483162	-0.000908543	-0.000466859	-0.000182549	0.000307299	-0.000355096	0.000766451	0.000723999	0.000170618	0.000283975	0.000354676	0.000351244	-0.00100044	-0.000111744	9.3631e-06
-0.000345183	-0.00036801	-0.000419164	-1.01968e-05	-0.00100996	-0.000344627	0.000930513	0.00110885	-0.000230443	-0.000296338	-0.000303965	-0.000349236	-0.000702366	-0.000319839	-0.000826802	-0.00019885	-0.000475159	-0.000890416	-0.000452945	-0.000174095	0.000310379	-0.00035054	0.000766516	0.00072175	0.000174999	0.0002907	0.000352981	0.000358711	-0.00100212	-0.000117594	9.30686e-06
-0.000340835	-0.000368117	-0.000294466	-1.37632e-05	-0.000970513	-0.000346742	0.000930156	0.00111041	-0.000225011	-0.000293721	-0.000296424	-0.000388387	-0.000712412	-0.000313022	-0.000826687	-0.000199097	-0.000475222	-0.000900401	-0.00045948	-0.000177493	0.000334212	-0.000347816	0.000766933	0.000722661	0.000174455	0.000289241	0.000352306	0.000356933	-0.00100297	-0.000112668	9.20962e-06
-0.000342241	-0.000367255	-0.000263133	-2.40788e-05	-0.000992865	-0.000346718	0.000915531	0.0011106	-0.000224648	-0.000292313	-0.000295587	-0.000377788	-0.00071573	-0.000306685	-0.000826629	-0.000199563	-0.000475087	-0.00089376	-0.000462177	-0.00018105	0.000315369	-0.000346144	0.000767066	0.000721395	0.000174036	0.000289463	0.000353047	0.000356166	-0.00100335	-0.000115271	9.17946e-06
-0.000341659	-0.000368178	-0.000321934	-2.1983e-05	-0.000994595	-0.000236214	0.000806974	0.00111059	-0.000224372	-0.000305815	-0.000295826	-0.000388455	-0.000714477	-0.000241106	-0.000826852	-0.000106607	-0.000474377	-0.000443592	-0.000459673	-0.000182652	0.00031774	-0.000357915	0.000768065	0.000724546	0.000173453	0.000419742	0.000353265	0.000350946	-0.000990186	-0.000113945	8.39008e-06
-0.000342042	-0.000366061	-0.000319001	-2.60679e-05	-0.000995184	-0.000212159	0.000158896	0.00111014	-0.000224346	-0.000300658	-0.000293527	-0.000388594	-0.00075154	-0.000245087	-0.000826906	-0.000102125	-0.000473001	-0.000510009	-0.000424811	-0.000181992	0.000318341	-0.000357831	0.000730516	0.000723161	0.000173319	0.000355227	0.000389651	1.69325e-05	-0.000996673	-0.000114157	7.64163e-06
-0.000340211	-0.000368086	-0.000305064	3.84472e-05	-0.000997543	-0.000316055	0.000433608	0.000958166	-0.000225717	-0.000297635	-0.000293839	-0.000375202	-0.000224499	-0.000226296	-0.000825688	-0.000136272	-0.000473249	-0.000615322	-0.000458642	-0.000185739	0.000316558	-0.000353054	0.000750788	0.000715444	0.000174389	0.000309737	0.000356433	0.000258897	-0.0009969	-0.000115284	7.19081e-06
-0.000354007	-0.000367049	-0.000306129	-2.17809e-06	-0.000818717	-0.000269627	0.000462901	0.000852127	-0.000225355	-0.000296734	-0.000296444	-0.000381528	-0.000588714	-0.00023365	-0.000826794	-0.000128812	-0.000475559	-0.000563066	-0.000441983	-0.00015046	0.000319065	-0.00035469	0.000434044	0.000719004	0.000174826	0.000331605	0.000364109	6.16694e-05	-0.00100399	-0.000114003	6.50284e-06
-0.000359371	-0.000367011	-0.000303864	-4.23668e-06	-0.000755284	-0.00024767	0.000293709	0.000909322	-0.000225384	-0.000297257	-0.000296427	-0.000384602	-0.000643498	-0.000219266	-0.000826124	-0.000124333	-0.000476003	-0.000537235	-0.000445345	-0.000139449	0.000328133	-0.000354523	0.00041728	0.000692151	0.000175604	0.000325307	0.00037539	0.000132901	-0.00100086	-0.000114544	6.36578e-06
-0.000349004	-0.000367365	-0.00030789	-8.79062e-06	-0.000844463	-0.000273714	0.000286367	0.000312714	-0.000225089	-0.000297053	-0.000294227	-0.000383643	-0.00062331	-0.000234334	-0.000825885	-0.000124318	-0.00047502	-0.000480199	-0.000444698	-0.000157982	0.000320607	-0.000354799	0.000208306	0.000719555	0.000174334	0.000320087	0.00037075	-4.34705e-06	-0.000999542	-0.000113695	5.5842e-06
-0.000351734	-0.000367151	-0.000308238	-4.86586e-06	-0.000818423	-0.000264854	0.00031984	0.000357703	-0.000224784	-0.000296882	-0.000252675	-0.000382785	-0.000442643	-0.000234798	-0.000826152	-0.000122846	-0.000476768	-0.000493728	-0.000447338	-0.000122985	0.000329251	-0.000354871	0.000297504	0.000717143	0.000174876	0.000321486	0.000369372	0.000101584	-0.00100018	-0.000113796	5.43894e-06
-0.000351296	-0.000162402	-0.000304684	-1.7491e-06	-0.000860417	-0.000268738	0.000319222	0.0003898	-0.000225141	-0.00029702	-0.000279176	-0.000382355	-0.000490835	-0.000232074	-0.000825898	-0.000122713	-0.000474097	-0.000494747	-0.000443999	-0.00015575	0.000323283	-0.000270372	0.00029549	0.000708085	0.000174319	0.000324589	0.000368826	5.074e-05	-0.0010024	-0.000113779	5.41334e-06
-0.000349776	-0.000212673	-0.000306552	-6.63445e-06	-0.000807087	-0.000267282	0.000317912	0.000397691	-0.000270603	-0.000297084	-0.000272089	-0.000374821	-0.000471706	-0.000208994	-0.000826109	-0.000122479	-0.000471553	-0.000380903	-0.000447061	-0.000153817	0.0003242	-0.000208067	0.00033586	0.000713716	0.000174792	0.000322163	0.000370006	7.65827e-05	-0.00100289	-9.49237e-05	5.23677e-06
-0.000348539	-0.000285232	-0.00030623	-1.5738e-06	-0.000824096	-0.000268512	0.000320853	0.000363407	-0.000231599	-0.000295909	-0.000278628	-0.000380246	-0.000474658	-0.000228136	-0.00016702	-0.000122748	-0.000475341	-0.00043845	-0.000444828	-0.000150585	0.000330017	-0.000227745	0.000305375	0.0006832	0.000174194	0.000291527	0.000369769	5.67655e-05	-0.00100173	-0.000113786	4.59781e-06
-0.000353331	-0.000198039	-0.000305502	-6.25869e-06	-0.000814206	-0.000267581	0.000312254	0.000349812	-0.00022802	-0.000297043	-0.000281118	-0.000382625	-0.000484164	-0.000228276	-0.000135396	-0.000122969	-0.000475413	-0.000442077	-0.000445068	-0.00015713	0.000325878	-0.000250766	0.000298427	0.000700939	0.000174412	0.000274651	0.000371562	6.47897e-05	-0.0010024	-8.95057e-05	4.55207e-06
-0.000352062	-0.000236038	-0.000306121	-6.17725e-06	-0.000805945	-0.000267379	0.000314187	0.000349895	-0.000230249	-0.000296476	-0.000274701	-0.000382047	-0.000478452	-0.000221183	-0.000190676	-0.00012303	-0.000474562	-0.000459699	-0.000252936	-0.000150372	0.000328472	-0.000232664	0.000306067	0.00069345	0.000174464	0.000294667	0.00036126	5.2753e-05	-0.00100159	-0.000104895	4.43169e-06
-0.00035138	-0.000235445	-0.000305613	-5.93042e-06	-0.000807695	-0.00026826	0.000311106	0.000343812	-0.000227714	-0.000297909	-0.00027649	-0.000381655	-0.000481058	-0.000226613	-0.000146299	-0.000122981	-0.000475516	-0.000106254	-0.000203267	-0.000151307	0.000327835	-0.000249429	0.00030817	0.000681674	0.000173836	0.000278453	0.000353559	6.19877e-05	-0.0010014	-0.000105748	4.17522e-06
-0.000351054	-0.000236705	-0.00028085	-3.49284e-06	-0.000815618	-0.000267819	0.000314956	0.000333604	-0.000169644	-0.000301027	-0.000276654	-0.000381136	-0.000411226	-0.000216958	-0.000243766	-0.000125951	-0.000390954	-0.000274646	-0.00021337	-0.000151287	0.000341377	-0.000240161	0.000314835	0.000666826	0.000175074	0.000223159	0.000268956	5.49695e-05	-0.000643839	-0.000103927	3.43409e-06
-0.000351385	-0.000240348	-0.000236679	9.35159e-06	-0.000813417	-0.000254514	0.000314233	0.00035015	-0.000220251	-0.000296736	-0.000275331	-0.000209375	-0.000441096	-0.000222923	-0.000189472	-0.000122649	-0.000415199	-0.000205352	-0.000219	-0.000152226	0.000329732	-0.000233993	0.000309202	0.000579609	0.000173594	0.000275274	0.00036274	5.24197e-05	-0.000646976	-0.000106719	3.28745e-06
-0.000350925	-0.000243032	-0.000183403	1.14146e-05	-0.000813764	-0.000257386	0.000317071	0.000356832	-0.000203178	-0.000158106	-0.000270658	-0.000381356	-0.000437074	-0.000225151	-0.000149849	-0.000122859	-0.000205213	-0.000251398	-0.000199851	-0.000144271	0.000328034	-0.000237905	0.000315582	0.00055494	0.000172566	0.000273388	8.86781e-05	4.05913e-05	-0.00065937	-0.000110111	3.03529e-06
-0.000351374	-0.000241455	-0.000237218	-1.60182e-06	-0.000814194	-0.000258899	0.000321877	0.000345178	-0.000232042	-0.000285541	-0.000234225	-0.000117408	-0.000434671	-0.000225235	-9.19088e-05	-0.000122204	-0.000105286	-0.000240837	-0.000218072	-0.00014261	0.000328283	-0.00023971	0.000312721	0.000575645	0.00017395	0.000259038	0.000214714	3.21286e-05	-0.000646841	-0.000108201	2.96378e-06
-0.00035167	-0.000239203	-0.000176547	5.69942e-06	-0.000813584	-0.000259222	0.000324964	0.00035327	-0.000215476	-0.000157361	-0.000258421	-0.000272301	-0.00030191	-0.000223758	-0.000125438	-0.000124354	-0.000206717	-0.000243556	-0.000212314	-0.000146893	0.000328161	-0.000238545	0.000316042	0.000570715	0.000172983	0.0002753	7.923e-05	4.41022e-05	-0.000642986	-0.000108696	2.85423e-06
-0.000350993	-0.000239521	-0.000210457	5.79728e-06	-0.000813598	-0.000260651	0.000315167	0.000349271	-0.000212766	-0.000204548	-0.000104033	-5.49056e-05	-0.000247105	-0.000224289	-8.04679e-05	-0.000123916	-0.000144667	-0.000241261	-0.000203608	-0.000142873	0.000328626	-0.000238617	0.000314134	0.000570502	0.000173782	0.000273347	0.000158162	3.95512e-05	-0.000640201	-0.000101571	2.692e-06
-0.000351376	-0.000239948	-0.000183195	7.93031e-06	-0.000814356	-0.000249267	0.000254927	0.000350958	-0.000215086	-0.000187378	-0.000182171	-9.62477e-05	-0.000221945	-0.000223191	-0.000117925	-0.00012426	-0.000183597	-0.000235164	-0.00021426	-0.000147194	0.00032783	-0.000238213	0.000313577	0.000572495	0.00017309	0.000266056	0.000139786	4.09605e-05	-0.000633553	-0.000105583	2.66176e-06
-0.000314951	-0.000239437	-0.000198709	6.97644e-06	-0.000807799	-0.000257105	0.000205269	0.000350528	-0.000224653	-0.000186436	-0.000156355	-0.000109351	-0.000189813	-0.000224272	-0.000100392	-0.0001252	-0.000158443	-0.000238496	-0.000194259	-0.000146079	0.000328327	-0.000238769	0.000312387	0.000570585	0.000173901	0.000268508	0.000162257	3.64096e-05	-0.000632153	-8.89809e-05	2.57997e-06
-0.000326274	-0.000228584	-0.000198206	4.68284e-06	-0.000786278	-0.00020628	0.000216981	0.000318158	-0.000218699	-0.000192229	-0.000189227	-0.000133637	-0.000261806	-0.000229308	-0.000107632	-0.000166173	-0.000212776	-0.000238529	-0.000192936	-0.00014476	5.63171e-05	-0.000238541	0.000313614	0.000569188	0.000129529	0.000267784	0.000155186	3.81132e-05	-0.000463891	-8.41172e-05	2.28492e-06
-0.000320712	-0.000202187	-0.000196285	4.54154e-06	-0.00039619	-0.000220855	0.000246528	0.000335136	-0.00015105	-0.000188092	-0.000158066	-0.000127651	-0.000199315	-0.000224835	-0.000108917	-0.000130465	-0.000169827	-0.000237727	-0.000194975	-0.000145718	8.44315e-06	-0.000238583	0.000318798	0.000569788	0.000172417	0.000264397	0.00016265	3.33813e-05	-0.000413302	-9.18717e-05	1.7141e-06
-0.000324446	-0.000201352	-0.000196285	4.21054e-06	-0.00041536	-0.000204846	0.00024389	0.000316811	-0.000152893	-0.000188092	-0.000159248	-0.000141863	-0.000200554	-0.000224753	-0.000108654	-0.00013188	-0.000169929	-0.00023774	-0.000196002	-0.00014571	6.30463e-06	-0.000238547	0.000318754	0.000568569	0.000160799	0.000264586	0.000161952	3.33816e-05	-0.000412103	-8.98046e-05	1.71083e-06
-0.000327491	-0.000218003	-0.000198293	4.99755e-06	-0.000396332	-0.000172456	0.000241873	0.00031103	-0.000151172	-0.000187713	-0.000167214	-0.000127865	-0.000209363	-0.000225413	-0.000113982	-0.00013249	-0.000176878	-0.000239733	-0.000192548	-0.000145788	2.3664e-05	-0.000238488	0.000315299	0.000566567	0.000144925	0.000265265	0.000159814	3.69846e-05	-0.000429067	-8.4814e-05	1.69827e-06
-0.000325402	-0.000201279	-0.000200537	4.60044e-06	-0.000393245	-0.0001899	0.000241283	0.00030673	-0.000152844	-0.000188386	-0.000163734	-0.000128864	-0.00021373	-0.000225343	-0.000117144	-0.000132602	-0.000171528	-0.000238524	-0.000193333	-0.000145625	3.25595e-05	-0.000238556	0.000315263	0.000566193	0.000144973	0.000264751	0.000157137	3.66946e-05	-0.000432939	-8.9738e-05	1.69514e-06
-0.000262406	-0.000219727	-0.000200743	4.76983e-06	-0.000396618	-0.000144291	0.000242214	0.000316386	-0.000153657	-0.0001017	-0.00016701	-0.000133029	-0.000212984	-0.000224576	-3.32054e-05	-0.000131913	-0.000176137	-0.0002395	-0.000192872	-0.000144873	5.37179e-05	-0.0002384	0.000315091	0.000540022	0.000148064	0.000265212	0.000159471	3.70613e-05	-0.00043043	-0.000121527	1.6045e-06
-0.000269106	-0.000224878	-0.000199572	4.91741e-06	-0.000397113	-0.000166039	0.000241862	0.000314094	-0.000153573	-0.000122684	-0.000166789	-0.000132884	-0.000133737	-0.0002249	-5.26038e-05	-0.000132252	-0.000174274	-0.000239482	-0.000190781	-0.000145401	5.1087e-05	-0.000238558	0.000315664	0.000545483	0.000148416	0.000265173	0.000159187	3.66816e-05	-0.000429558	-0.000105839	1.59483e-06
-0.000266238	-0.000214016	-0.000200653	4.78124e-06	-0.000379845	-0.000149448	0.000242246	0.000315891	-0.000152868	-0.000118004	-0.000166524	-0.000132171	-0.000193473	-0.000224761	-3.65462e-05	-0.00013189	-0.000175271	-0.00023944	-0.000192575	-0.000144997	3.73456e-05	-0.000238463	0.000315219	0.000551064	0.000148478	0.00026518	0.000159391	3.68442e-05	-0.000422851	-9.5466e-05	1.58573e-06
-0.000272868	-0.000217225	-0.000200177	4.8262e-06	-0.000388159	-0.000161302	0.000242045	0.000313647	-0.000153255	-0.000118246	-0.00016629	-2.97126e-05	-0.000112542	-0.000224978	-5.51291e-05	-0.000132089	-0.000174547	-0.000239414	-0.000188908	-0.000144373	5.31994e-05	-0.000238493	0.000315937	0.000547446	0.000147968	0.000265222	0.000159187	3.67632e-05	-0.000427188	-9.10589e-05	1.5584e-06
-0.000275099	-0.00021526	-0.000200168	4.84721e-06	-0.000392384	-0.000154936	0.000242168	0.000313774	-0.000152919	-0.000118115	-0.000166032	-6.20229e-05	-0.000107078	-0.000224818	-5.55609e-05	-0.000131961	-0.000175423	-0.00019185	-0.00018958	-0.000145208	4.81264e-05	-0.000238582	0.000315515	0.000545518	0.0001483	0.000259603	0.000159149	3.66916e-05	-0.000427679	-0.000107082	1.53986e-06
-0.000274865	-0.000215771	-0.00020035	5.05001e-06	-0.00040272	-0.000149991	0.000241988	0.000313846	-0.000153749	-0.000117932	-0.000166035	-6.08234e-05	-0.000126997	-0.000132785	-5.35318e-05	-0.00013341	-0.000180432	-0.000207083	-0.000144797	-0.000145101	4.1863e-05	-0.000136884	0.000315734	0.000545586	0.000147512	0.000229809	0.000159252	3.52209e-05	-0.000425584	-0.000103369	1.45553e-06
-0.000279385	-0.000219626	-0.00017551	5.02546e-06	-0.000390938	-0.000147843	0.000242103	0.000313993	-0.00015293	-0.000120427	-0.000165793	-6.91764e-05	-0.00011451	-0.000217102	-5.23061e-05	-0.000132736	-0.000176752	-0.000203274	-0.000171012	-0.000144998	4.69788e-05	-0.000176048	0.000315376	0.0005448	0.000140378	0.000232507	0.000152542	3.64544e-05	-0.000102941	-0.000103032	1.31166e-06
-0.000276647	-0.000217392	-0.000160071	4.90696e-06	-0.000389053	-0.000124299	0.000242282	0.000314	-0.000152908	-0.000118519	-0.000165442	-7.15789e-05	-0.000119695	-0.000168897	-5.23373e-05	-0.000135391	-0.00017517	-0.000217823	-0.000159303	-0.000145038	4.53711e-05	-0.00019846	0.000315649	0.000545533	0.000131462	0.000238514	0.00015642	3.70574e-05	-0.000158617	-0.000100169	1.30583e-06
-0.000276591	-0.000216504	-0.000184341	4.56555e-06	-0.000392437	-0.000147861	0.000242646	0.000313484	-0.000153457	-0.000119792	-0.000164921	-7.03705e-05	-0.000124415	-0.000149722	-5.27986e-05	-0.000133288	-0.000176847	-0.000206881	-0.000160382	-0.000145061	4.53252e-05	-0.000188899	0.00031562	0.000400866	0.000121062	0.000237936	0.000156438	4.73549e-05	-0.000167965	-0.000101924	1.17437e-06
-0.000276751	-0.000217007	-0.000179266	4.73426e-06	-0.000390789	-0.000141395	0.000242452	0.000313563	-0.000153256	-0.000119472	-0.000164615	-6.82369e-05	-0.000119767	-0.000150477	-5.33759e-05	-0.000135468	-0.000175805	-0.000207507	-0.000160555	-0.000145015	4.50038e-05	-0.000176987	0.000315525	0.000399894	0.000131221	0.000239667	0.000147375	3.65908e-05	-0.000148177	-0.00010208	1.15705e-06
-0.000276886	-0.000217044	-0.000180275	4.85104e-06	-0.000391741	-0.000139863	0.000242401	0.000313289	-0.00015334	-0.000119853	-0.000164505	-6.83583e-05	-0.000119479	-0.000153737	-5.31192e-05	-0.000133553	-0.00017736	-0.000207928	-0.000161962	-0.000144924	4.49888e-05	-0.000165275	0.000315547	0.000404672	0.000131358	0.000238302	0.000153541	3.52481e-05	-0.000127369	-0.000101162	1.15432e-06
-0.00027667	-0.000216839	-0.00018223	4.74428e-06	-0.000391165	-0.000139548	0.000243012	0.000313597	-0.000153371	-0.00013806	-0.000147291	-6.62822e-05	-0.000119833	-0.000160481	-5.24185e-05	-0.000133801	-0.000175808	-0.000194606	-0.000164694	-0.000144533	2.87829e-05	-0.000165764	0.000180204	0.000402132	0.00011507	0.000240658	0.000151942	3.63994e-05	-0.000147347	-7.83208e-05	1.07881e-06
-0.000274529	-0.000216841	-0.000182165	4.77782e-06	-0.000391164	-0.000139821	0.000242716	0.000313429	-0.000153378	-0.000125531	-0.000133228	-6.62574e-05	-0.00011956	-0.000158092	-5.15075e-05	-0.000133853	-0.000176121	-0.00019482	-0.000163583	-0.000143503	3.45434e-05	-0.000165906	0.00018547	0.000402964	0.00011839	0.000240564	0.000152028	3.64189e-05	-0.000141311	-8.78109e-05	1.07241e-06
-0.000274696	-0.000222252	-0.000182087	5.85292e-06	-0.000390797	-0.000142457	0.000242695	0.000313438	-0.000154476	-7.02322e-05	-0.000142005	-6.66595e-05	-0.000118121	-0.00016379	-5.04826e-05	-0.000134102	-0.000131667	-0.00019522	-0.000163381	-0.00014107	3.13714e-05	-0.000167248	0.000195706	0.000405079	0.000126186	0.00023704	0.000153116	3.63917e-05	-9.96985e-05	-7.65154e-05	1.04898e-06
-0.000273588	-0.000219932	-0.000181308	5.463e-06	-0.000390786	-0.000141464	0.00023254	0.000313305	-0.000153593	-8.92818e-05	-0.00014296	-6.62766e-05	-0.000118257	-0.000160849	-4.88542e-05	-0.000134078	-0.000140593	-0.000198751	-0.000163229	-0.000142425	3.7395e-05	-0.00016727	0.000202051	0.000405935	0.000125846	0.000223522	0.00015293	3.62377e-05	-0.000107271	-7.67757e-05	1.04678e-06
-0.000275017	-0.000218774	-0.000181824	5.00236e-06	-0.000390391	-0.000145108	0.000233275	0.000313571	-0.000153467	-0.000117577	-0.000140102	-6.53363e-05	-0.000117687	-0.000157555	-4.60056e-05	-0.000133944	-0.000116931	-0.000186944	-0.000100929	-0.000141582	2.88275e-05	-0.000166975	0.000199557	0.000405815	0.000117608	0.000207818	0.000153404	3.63388e-05	-0.000136125	-8.25242e-05	1.02208e-06
-0.000274967	-0.000221251	-0.000176691	5.00332e-06	-0.000391066	-0.000152583	0.000235837	0.000312488	-0.000153358	-0.000111403	-0.000138828	-6.51098e-05	-0.000118299	-0.000162389	-4.88923e-05	-0.000133909	-0.000114567	2.84104e-05	-0.000103191	-0.000142246	3.3092e-05	-0.000166501	0.000157024	0.000357303	0.000133551	0.000208397	0.000153179	3.98828e-05	-0.000138978	-8.02336e-05	9.43441e-07
-0.00027624	-0.000219567	-0.000106053	4.74005e-06	-0.000226105	-0.000147834	0.000239604	0.000308667	-0.000153403	-0.00011133	-0.000138187	-6.57276e-05	-0.000115849	-0.00015858	-3.9143e-05	-0.000134	-0.000137347	-2.36962e-05	-0.000110742	-0.000142537	3.53569e-05	-0.000165989	0.000163883	0.000394478	0.00011288	0.000177815	0.000152134	-3.82928e-05	-0.000132477	-6.84417e-05	8.33336e-07
-0.000274431	-0.000219656	-0.000107881	4.78018e-06	-0.000235965	-0.000147319	0.000238278	0.000307127	-0.000153555	-0.000111296	-0.000138232	-6.55831e-05	-0.0001151	-0.000157592	-4.36373e-05	-0.000133999	-0.000139437	-3.14614e-05	-0.000112321	-0.000142215	3.55914e-05	-0.000166016	0.000133805	0.000368408	0.000118816	0.000191674	0.000151997	6.35818e-05	-0.000134928	-6.96474e-05	8.17815e-07
-0.00027606	-0.000219108	-9.42033e-05	4.94852e-06	-0.000235623	-0.000148794	0.000235612	0.000305506	-0.00015346	-0.000114482	-0.000138744	-6.56348e-05	-0.000114917	-0.000158747	-4.58901e-05	-0.000133989	-0.000134209	-6.2743e-05	-0.00011612	-0.000141908	3.64265e-05	-0.000166128	0.000134811	0.000386603	0.000114869	0.000155631	0.000152067	-5.21521e-06	-0.00013615	-6.96392e-05	8.14386e-07
-0.000275526	-0.000218914	-9.43532e-05	4.72013e-06	-0.00024034	-0.000149406	0.000236025	0.000305695	-0.000153425	-0.000111514	-0.000138664	-6.56407e-05	-0.000114908	-0.000158047	-4.35878e-05	-0.000133992	-0.000137478	-5.15107e-05	-0.000112261	-0.000142182	3.5656e-05	-0.000166058	0.000144049	0.000372034	0.00011714	0.00015137	0.000152175	6.89142e-06	-0.000136395	-6.60286e-05	8.04733e-07
-0.000274891	-0.000218652	-0.000104093	4.60433e-06	-3.4614e-05	-0.000148451	0.000236834	0.000302499	-0.000153406	-0.000107989	-0.000138637	-6.57586e-05	-0.000115715	-0.000158177	-4.56779e-05	-0.00013396	-0.000136336	-3.94177e-05	-0.000117038	-0.00014218	3.77819e-05	-0.000166205	0.000139365	0.00037701	0.000117588	0.000167487	0.000152035	3.33908e-06	-0.00013565	-6.80353e-05	7.54943e-07
-0.000275536	-0.000219039	-0.000100539	4.77918e-06	-5.50179e-05	-0.000148611	0.000235814	0.00030537	-0.000153196	-0.000111037	-0.000138746	-6.58415e-05	-0.000115523	-0.000112178	-4.19261e-05	-0.000133914	-0.000126646	-4.92169e-05	-0.000114827	-0.000142176	4.17645e-05	-0.000166164	0.000111986	0.000377656	0.000117496	0.000158469	0.000152027	-1.26073e-06	-0.00013467	-6.58185e-05	7.33885e-07
-0.000275703	-0.000218881	-9.43965e-05	4.89106e-06	-4.53663e-05	-0.000148476	0.000236212	0.000304098	-0.000153081	-0.000112096	-0.000138424	-6.55949e-05	-0.000115089	-0.000141446	-4.19078e-05	-0.000134016	-0.000111913	-5.53616e-05	-0.000115266	-0.000137268	3.65488e-05	-3.86547e-05	6.15469e-05	0.000376265	0.000117444	0.000156301	0.000152102	-8.86934e-06	-0.000134462	-6.51203e-05	6.97331e-07
-0.000274934	-0.000217675	-9.75583e-05	4.77944e-06	-4.83638e-05	-0.000148501	0.000236215	0.000304747	-0.000153241	-0.000111446	-0.000138556	-6.56044e-05	-0.000114627	-0.00012201	-4.16266e-05	-0.000133929	-0.000115502	-5.32332e-05	-0.000114428	-9.58697e-05	3.96114e-05	-3.62989e-05	7.777e-05	0.000376853	0.000119645	0.000156693	0.000152893	-1.5047e-06	-0.000134631	-6.57427e-05	6.86778e-07
-0.000275063	-0.000215014	-9.62857e-05	4.77396e-06	-5.68528e-05	-0.000146892	0.00023578	0.0003031	-0.000152859	-0.000111628	-0.000138587	-6.59557e-05	-0.000115047	-0.000143685	-3.66477e-05	-0.000133661	-0.000115262	-5.10921e-05	-0.000115498	-5.4999e-05	4.27012e-05	-4.59208e-05	7.74444e-05	0.000377334	9.75511e-05	0.000157149	0.000152128	-5.00126e-06	-0.000134409	-6.52854e-05	6.80208e-07
-0.000274822	-4.4435e-05	-0.000131227	4.70118e-06	-6.33434e-05	-0.000129233	0.000235963	0.000303151	-0.0001474	-0.00010337	-0.000138528	-7.98935e-05	-0.000110596	-0.000130373	-4.13295e-05	-0.000132965	-0.000116728	-7.06047e-05	-0.000116145	-7.64686e-05	4.15066e-05	-5.25123e-05	7.4147e-05	0.000345871	0.000105695	0.00015663	0.000166549	-2.33806e-06	-0.00013504	-6.5259e-05	6.23134e-07
-0.000274553	-6.95038e-05	-9.99474e-05	4.60843e-06	-5.78292e-05	-0.000130865	0.000235936	0.00030375	-0.000108157	-0.000103736	-0.000138539	-7.13952e-05	-0.000110518	-0.000132044	-4.0403e-05	-0.000133243	-0.000117393	-5.27188e-05	-0.00011599	-7.60937e-05	4.20604e-05	-5.15388e-05	7.48373e-05	0.000346508	0.00010871	0.000156499	0.000153961	-2.12124e-06	-0.000134928	-6.54345e-05	6.0281e-07
-0.000164817	-0.000136989	-9.99216e-05	4.78451e-06	-5.09896e-05	-0.000138722	0.000236059	0.000296944	-0.000155664	-9.32926e-05	-0.000138265	-6.9444e-05	-0.000111416	-0.000132613	-3.71731e-05	-0.000133799	-0.000116114	-5.16832e-05	-0.000112724	-7.44665e-05	4.27734e-05	-4.3022e-05	7.43287e-05	0.000357824	0.0001022	0.000156851	0.000160164	-2.56565e-06	-6.41488e-05	-6.57398e-05	5.68631e-07
-0.000154117	-0.00011116	-0.000106501	4.46396e-06	-5.47905e-05	-0.000134897	0.000235958	0.000179843	-0.000145651	-0.000104686	-0.000138577	-7.0858e-05	-0.000110719	-0.000131738	-3.71094e-05	-0.000121333	-0.000118017	-5.06261e-05	-0.000101471	-6.82603e-05	4.20917e-05	-4.53545e-05	7.55701e-05	0.000352175	0.000106937	4.96103e-05	0.000163027	-4.83101e-06	-0.000134838	-6.55041e-05	4.86784e-07
-0.00015493	-9.29081e-05	-0.000105161	4.63152e-06	-5.51028e-05	-0.000137285	0.000236105	0.000203939	-0.000123846	-0.000105379	-0.000138445	-7.05233e-05	-0.000110879	-0.000132171	-3.73452e-05	-0.000119345	-0.000117295	-5.10943e-05	-0.000102899	-6.91547e-05	4.18091e-05	-4.47423e-05	7.62938e-05	0.000353064	0.000105839	6.03943e-05	0.000161478	-2.54986e-06	-0.000105815	-6.55012e-05	4.81303e-07
-0.000148755	-0.000111702	-0.000105997	4.2328e-06	-5.41906e-05	-0.00013422	0.000235956	0.000189172	-0.000145401	-0.000104911	-0.000138543	-7.07958e-05	-0.000110887	-0.000131858	-3.75685e-05	-0.000118595	-0.000117945	-5.06986e-05	-0.000102186	-6.8479e-05	4.09446e-05	-4.80486e-05	7.60735e-05	0.000323489	0.000106875	8.50142e-05	0.000161286	-1.39046e-05	-0.000134842	-6.55204e-05	4.73146e-07
-0.000133225	-0.000121594	-0.000101983	4.45343e-06	-5.47086e-05	-0.000136515	0.000235986	0.00020085	-0.000111653	-0.000104017	-0.000138481	-7.05104e-05	-0.000110866	-0.000132099	-3.84434e-05	-9.76411e-05	-0.000116911	-5.30016e-05	-9.90623e-05	-6.83471e-05	4.08318e-05	-4.56446e-05	7.02445e-05	0.000329238	0.000106028	9.35521e-05	0.000160349	-1.57621e-06	-0.000126243	-5.33211e-05	4.61335e-07
-0.000140285	-0.000115378	-0.000102845	4.29295e-06	-3.19231e-05	-0.000136088	0.000236007	0.000194887	-0.000103467	-0.000105478	-0.00013851	-7.03922e-05	-0.000110967	-0.000131633	-3.78446e-05	-0.000105964	-0.000116588	-5.31591e-05	-9.79371e-05	-6.87791e-05	3.92739e-05	-4.37486e-05	7.46158e-05	0.000280022	0.000106161	9.10886e-05	0.000160759	-8.65897e-06	-0.000126173	-7.14558e-05	4.29768e-07
-0.000139523	-0.000105472	-0.000103243	4.58327e-06	-3.84009e-05	-0.000138267	0.000236021	0.000204256	-0.000117665	-0.000105032	-6.39604e-05	-7.0333e-05	-0.000110924	-0.000132126	-3.79406e-05	-0.000102694	-8.55221e-05	-5.44883e-05	-9.9434e-05	-6.87472e-05	2.31369e-05	-4.42588e-05	7.49469e-05	0.000283823	0.000105346	7.60858e-05	0.000160816	-4.04553e-06	-0.000118915	-7.29086e-05	4.10736e-07
-0.000139795	-0.00011304	-0.000103168	4.5659e-06	-3.15396e-05	-0.000137405	0.000236017	0.000201467	-0.000117532	-0.000105019	-6.97137e-05	-7.03566e-05	-0.00011085	-0.00013217	-3.85553e-05	-0.000103793	-6.22598e-05	-5.22806e-05	-9.93953e-05	-6.88024e-05	2.42792e-05	-4.44551e-05	7.48867e-05	0.000284293	0.000105906	7.77333e-05	0.000160812	-4.96699e-06	-0.000120634	-7.06221e-05	4.08724e-07
-0.000138573	-0.000108564	-3.54391e-05	4.46519e-06	-3.89496e-05	-0.000136956	0.000236017	0.000195678	-0.000121761	-0.000103683	-0.000109818	-7.03691e-05	-0.000109891	-5.93621e-05	-3.81798e-05	-0.000101319	-8.94203e-05	-5.37174e-05	-7.14042e-05	-6.84026e-05	2.67971e-05	-4.25992e-05	7.4767e-05	0.000289603	0.00010523	7.68153e-05	0.000160416	-4.21652e-06	-0.000113121	-6.87142e-05	3.89338e-07
-0.000140772	-0.000109423	-2.56966e-05	4.58379e-06	-3.79799e-05	-0.000137012	0.00023602	0.00018931	-0.000119783	-0.000104996	-7.96902e-05	-7.03907e-05	-0.000108948	-3.36724e-05	-4.16189e-05	-9.9433e-05	-8.82507e-05	-5.42071e-05	-4.84195e-05	-6.70112e-05	3.16868e-05	-4.45474e-05	7.47048e-05	0.000286445	0.000105695	7.90161e-05	0.00016071	-4.64305e-06	-0.000108276	-7.101e-05	3.73742e-07
-0.000138255	-0.000107912	-4.11704e-05	4.54978e-06	-3.49786e-05	-0.000137036	0.000236006	0.000190696	-0.000119597	-0.000104906	-8.09104e-05	-7.05373e-05	-0.000109593	-4.67134e-05	-3.91592e-05	-9.98987e-05	-8.82633e-05	-5.4143e-05	-5.18194e-05	-6.72363e-05	3.07575e-05	-4.43324e-05	7.46072e-05	0.000285623	0.000105693	7.83534e-05	0.000160707	-4.74807e-06	-9.53739e-05	-6.95492e-05	3.72157e-07
-0.000138255	-0.000107912	-4.11704e-05	4.54978e-06	-3.49786e-05	-0.000137036	0.000236006	0.000190696	-0.000119597	-0.000104906	-8.09104e-05	-7.05373e-05	-0.000109593	-4.67134e-05	-3.91592e-05	-9.98987e-05	-8.82633e-05	-5.4143e-05	-5.18194e-05	-6.72363e-05	3.07575e-05	-4.43324e-05	7.46072e-05	0.000285623	0.000105693	7.83534e-05	0.000160707	-4.74807e-06	-9.53739e-05	-6.95492e-05	3.72157e-07
-0.00013842	-0.000108105	-3.80398e-05	4.54348e-06	-3.58497e-05	-0.000137023	0.000236009	0.000191464	-0.000119543	-0.000104788	-8.04891e-05	-7.04985e-05	-0.000109311	-4.45286e-05	-3.95079e-05	-9.99076e-05	-8.39695e-05	-5.40237e-05	-5.29779e-05	-6.7392e-05	2.98441e-05	-4.4197e-05	7.45845e-05	0.000284461	0.000105673	7.86936e-05	0.000160667	-4.75472e-06	-9.53945e-05	-6.98326e-05	3.70743e-07
-0.000139791	-7.05277e-05	-3.58404e-05	4.54973e-06	-3.63144e-05	-0.000137056	0.000236015	0.000190702	-0.000119657	-0.000104893	-8.14e-05	-7.05416e-05	-0.000109283	-4.2864e-05	-4.00215e-05	-0.000100113	-3.35953e-05	-5.3595e-05	-5.70822e-05	-6.74664e-05	3.03354e-05	-4.42892e-05	7.21237e-05	0.000285831	0.0001057	6.54145e-05	0.000160305	-4.78694e-06	-9.12982e-05	-7.00808e-05	3.56334e-07
-0.000138971	-7.24929e-05	-3.51834e-05	4.54606e-06	-3.61422e-05	-0.000137013	0.000236008	0.000191051	-0.000119616	-0.00010484	-8.07999e-05	-7.11933e-05	-7.79007e-05	-4.46894e-05	-3.99419e-05	-9.9982e-05	-3.97804e-05	-5.33206e-05	-5.69427e-05	-6.74563e-05	3.05308e-05	-4.43663e-05	7.07315e-05	0.00028545	0.000105698	7.82988e-05	0.000159949	-4.71393e-06	-9.56003e-05	-6.93693e-05	3.53123e-07
-0.000123905	-7.62225e-05	-3.39221e-05	4.54807e-06	-3.64401e-05	-0.000136877	0.000236011	0.000192764	-0.000119591	-0.00010484	-8.07974e-05	-7.09487e-05	-4.37002e-05	-4.54245e-05	-3.98111e-05	-9.99697e-05	-2.55205e-05	-5.35797e-05	-5.41212e-05	-6.74178e-05	3.08428e-05	-4.43778e-05	6.82262e-05	0.000285616	0.000105691	7.83236e-05	0.000160406	-4.7122e-06	-9.18762e-05	-6.97314e-05	3.44173e-07
-4.79089e-05	-8.03636e-05	-2.68105e-05	4.55614e-06	-3.54228e-05	-0.00011873	0.00023614	0.000191139	-0.000119872	-0.000102008	-8.25219e-05	-6.93266e-05	-5.90332e-05	-3.3562e-05	-4.17834e-05	-0.000100611	-4.52278e-05	-5.32682e-05	-5.54678e-05	-6.74718e-05	2.39076e-05	-4.44354e-05	5.76447e-05	0.000285852	0.000105617	7.82794e-05	0.000159972	-4.6914e-06	-9.49048e-05	-6.99586e-05	3.26901e-07
-4.79089e-05	-8.03636e-05	-2.68105e-05	4.55614e-06	-3.54228e-05	-0.00011873	0.00023614	0.000191139	-0.000119872	-0.000102008	-8.25219e-05	-6.93266e-05	-5.90332e-05	-3.3562e-05	-4.17834e-05	-0.000100611	-4.52278e-05	-5.32682e-05	-5.54678e-05	-6.74718e-05	2.39076e-05	-4.44354e-05	5.76447e-05	0.000285852	0.000105617	7.82794e-05	0.000159972	-4.6914e-06	-9.49048e-05	-6.99586e-05	3.26901e-07
-5.74493e-05	-7.96188e-05	-3.0384e-05	4.54969e-06	-3.57394e-05	-0.000120563	0.000236126	0.00019173	-0.000120157	-0.000102044	-8.41385e-05	-6.93318e-05	-4.81885e-05	-2.97003e-05	-4.28336e-05	-0.000101577	-4.52366e-05	-5.33375e-05	-5.53416e-05	-6.74866e-05	1.92809e-05	-4.45139e-05	6.02861e-05	0.000285825	4.93858e-05	7.82393e-05	0.000160002	-4.70767e-06	-9.28513e-05	-6.98131e-05	3.18876e-07
-5.12071e-05	-8.15688e-05	-2.86737e-05	4.55378e-06	-3.55129e-05	-0.000121836	0.000236119	0.000191781	-0.000120426	-0.000101164	-8.22761e-05	-7.03072e-05	-5.24743e-05	-2.47424e-05	-4.26251e-05	-0.000101115	-4.53913e-05	-5.33812e-05	-5.51408e-05	-6.74649e-05	1.8052e-05	-4.45519e-05	6.07425e-05	0.000285797	4.85559e-05	7.79848e-05	0.000160165	-4.71174e-06	-9.4064e-05	-6.96334e-05	3.18605e-07
-5.33826e-05	-8.04282e-05	-2.61264e-05	4.55411e-06	-3.57303e-05	-0.000121784	0.000235827	0.000191583	-0.000120147	-0.000101618	-2.93549e-05	-6.99953e-05	-5.06446e-05	-2.76701e-05	-4.25167e-05	-0.000101816	-4.50984e-05	-5.33618e-05	-5.53593e-05	-6.75838e-05	2.10371e-05	-4.45355e-05	6.08981e-05	0.000285846	4.88309e-05	7.79749e-05	0.000160072	-4.70432e-06	-9.30804e-05	-6.97581e-05	3.12471e-07
-5.34679e-05	-8.01431e-05	-2.78255e-05	4.5545e-06	-3.57091e-05	-0.000122693	0.000235921	0.000191469	-0.000119985	-0.000101517	-5.91099e-05	-6.97355e-05	-5.42428e-05	-3.14455e-05	-4.24731e-05	-0.000101998	-4.9603e-05	-5.33549e-05	-5.56671e-05	-6.83767e-05	2.17079e-05	-4.45188e-05	6.02138e-05	8.37447e-05	5.69664e-05	7.80886e-05	0.000160119	-4.6192e-06	-9.27755e-05	-6.96862e-05	2.42561e-07
-5.27522e-05	-8.03476e-05	-2.67886e-05	4.55471e-06	-3.57622e-05	-0.00012208	0.000235973	0.000191358	-0.000119901	-0.000101539	-5.10518e-05	-6.99855e-05	-5.33046e-05	-2.87916e-05	-4.23879e-05	-0.000101815	-4.80792e-05	-5.33683e-05	-5.53757e-05	-6.75092e-05	2.02493e-05	-4.4533e-05	6.00895e-05	4.9219e-05	4.99426e-05	7.78769e-05	0.000160073	-4.69829e-06	-9.3183e-05	-6.97243e-05	2.35444e-07
-1.96662e-05	-8.00131e-05	-2.75956e-05	4.64271e-06	-3.54229e-05	-0.00012358	0.000235791	0.000191202	-0.000120059	-0.000101489	-4.82979e-05	-6.98344e-05	-5.05192e-05	-2.84393e-05	-4.25826e-05	-0.000101799	-4.69105e-05	-5.35208e-05	-5.53187e-05	-6.76074e-05	2.05822e-05	-4.4522e-05	6.08069e-05	5.16989e-05	5.14928e-05	7.80194e-05	0.000155832	-4.68223e-06	-8.21445e-05	-6.97429e-05	2.29843e-07
-1.26714e-05	-8.00234e-05	-2.75454e-05	4.69758e-06	-3.50248e-05	-0.000123305	0.000235798	0.000191075	-0.000120105	-0.000101455	-4.21257e-05	-6.98371e-05	-5.04942e-05	-2.83042e-05	-4.25619e-05	-0.000101501	-4.58682e-05	-5.40436e-05	-5.52312e-05	-6.76394e-05	2.05701e-05	-4.45285e-05	6.08096e-05	1.96366e-05	5.06075e-05	7.80378e-05	0.000156026	-4.69045e-06	-8.40096e-05	-6.95954e-05	2.26779e-07
-2.79719e-06	-8.00767e-05	-2.75878e-05	4.761e-06	-3.46213e-05	-0.000123256	0.000235837	0.000190593	-0.000120075	-0.000101478	-4.19221e-05	-6.98754e-05	-5.1082e-05	-2.84134e-05	-4.25062e-05	-0.00010158	-4.80519e-05	-5.37883e-05	-5.48508e-05	-6.75589e-05	2.05649e-05	-4.4527e-05	6.08761e-05	1.70866e-05	5.06404e-05	7.80016e-05	0.000156862	-4.67572e-06	-7.96086e-05	-6.94429e-05	2.26051e-07
1.85112e-06	-8.00563e-05	-2.76697e-05	4.72504e-06	-3.40858e-05	-0.000122906	0.00023583	0.000190502	-0.000120072	-0.000101258	-4.18531e-05	-6.98507e-05	-5.12347e-05	-2.84971e-05	-4.25315e-05	-0.000101426	-4.68872e-05	-5.40178e-05	-5.50356e-05	-6.7607e-05	2.06808e-05	-4.45295e-05	6.06726e-05	1.45559e-05	5.0873e-05	7.79712e-05	0.000157256	-4.67231e-06	-7.86128e-05	-6.94772e-05	2.25655e-07
-2.14108e-06	-8.00562e-05	-2.76662e-05	9.19185e-06	-3.41985e-05	-0.000122935	0.000232788	0.000190587	-0.000120051	-9.03242e-05	-4.21015e-05	-7.08679e-05	-5.1197e-05	-2.84799e-05	-4.25408e-05	-0.000101454	-4.66994e-05	-5.41477e-05	-5.50885e-05	-6.76022e-05	1.50819e-05	-4.4538e-05	6.0688e-05	1.46968e-05	5.0775e-05	7.79828e-05	0.000156841	-3.01424e-06	-8.03837e-05	-6.94855e-05	2.22345e-07
-1.68283e-07	-8.00671e-05	-2.76663e-05	4.89712e-06	1.54514e-05	-0.000123152	0.000235816	0.000185803	-0.000114715	-0.000101367	-4.2965e-05	-6.98475e-05	-5.12063e-05	-2.86367e-05	-3.0884e-05	-0.000101479	-4.42574e-05	-5.40545e-05	-5.51247e-05	-6.77485e-05	2.06812e-05	-3.6448e-05	6.09087e-05	-9.87673e-06	5.06348e-05	7.79685e-05	0.000140214	-4.66403e-06	-7.96723e-05	-6.94515e-05	2.1516e-07
-3.03597e-06	-8.00825e-05	-2.76378e-05	5.52282e-06	-1.38207e-05	-0.000122985	0.00023512	0.000187109	-0.000117257	-9.29755e-05	-4.24408e-05	-7.00789e-05	-5.1139e-05	-2.85729e-05	-3.17351e-05	-0.00010151	-4.46094e-05	-5.4068e-05	-5.49943e-05	-6.766e-05	2.05641e-05	-3.809e-05	6.07713e-05	5.68849e-06	5.0731e-05	7.7975e-05	0.000142063	-4.49128e-06	-7.96111e-05	-6.94548e-05	2.14806e-07
-2.36331e-06	-8.00691e-05	-2.76627e-05	5.3862e-06	-4.26487e-06	-0.000123017	0.000234158	0.000186142	-0.00011654	-9.51433e-05	-4.27577e-05	-7.01217e-05	-5.11842e-05	-2.856e-05	-3.37233e-05	-0.000101485	-4.53043e-05	-5.40241e-05	-5.50882e-05	-6.76954e-05	1.99573e-05	-3.82355e-05	6.08397e-05	2.14267e-06	5.0692e-05	7.79719e-05	0.000142335	-4.46222e-06	-7.98599e-05	-6.94564e-05	2.14377e-07
-1.56569e-06	-8.007e-05	-2.76623e-05	5.19754e-06	-1.69452e-06	-0.000123076	0.000234334	0.000186997	-0.000115114	-9.42529e-05	-4.28884e-05	-6.99329e-05	-5.11837e-05	-2.85952e-05	-3.179e-05	-0.000101499	-4.50579e-05	-5.40727e-05	-5.51088e-05	-6.77011e-05	1.97628e-05	-3.80102e-05	6.08241e-05	-1.68633e-06	5.06876e-05	7.79671e-05	0.00014102	-4.5313e-06	-7.95889e-05	-6.94579e-05	2.13678e-07
-2.2163e-06	-8.00928e-05	-2.76512e-05	5.67536e-06	-5.87494e-06	-0.000122996	0.000181159	0.00018224	-0.000116815	-9.36709e-05	-4.27021e-05	-7.05782e-05	-5.12152e-05	-2.85826e-05	-3.45386e-05	-0.000101576	-4.51749e-05	-5.41453e-05	-5.42447e-05	-6.76955e-05	1.94245e-05	-3.859e-05	6.09326e-05	-2.40288e-06	1.85985e-05	7.79993e-05	0.00012399	-8.95589e-06	-7.96777e-05	-7.12101e-05	1.8397e-07
-1.81754e-06	-8.00807e-05	-2.84212e-05	5.50473e-06	-6.82232e-06	-7.83579e-05	0.000174467	0.000148309	-0.000116605	-9.23724e-05	-4.19662e-05	-7.00279e-05	-5.06356e-05	-2.83038e-05	-3.26254e-05	-0.000101544	-4.55077e-05	-4.60679e-05	-5.95893e-05	-6.76948e-05	1.94057e-05	-3.84741e-05	6.01013e-05	2.28306e-06	4.17126e-05	7.78618e-05	9.06115e-05	-6.18077e-06	-8.01647e-05	-8.18787e-05	1.56393e-07
-2.43494e-06	-8.00754e-05	-2.82467e-05	5.55103e-06	-5.81189e-06	-7.55846e-05	0.000172435	0.000150706	-0.000116366	-9.37662e-05	-4.25546e-05	-7.00348e-05	-5.01984e-05	-2.84141e-05	-3.28639e-05	-0.000101546	-4.54886e-05	-5.08183e-05	-5.71588e-05	-6.76948e-05	1.94249e-05	-3.85434e-05	6.01093e-05	1.09938e-06	3.72331e-05	7.79523e-05	8.36181e-05	-7.07697e-06	-7.96704e-05	-7.87096e-05	1.54234e-07
-2.83118e-06	-8.01472e-05	-2.86838e-05	5.6563e-06	-6.66931e-06	-6.25276e-05	0.000173205	0.000150777	-0.000116032	-9.35649e-05	-4.22825e-05	-7.01048e-05	-5.02891e-05	-2.84947e-05	-3.38856e-05	-0.000101551	-4.54217e-05	-5.40392e-05	-5.04402e-05	-6.7695e-05	1.93813e-05	-3.82827e-05	6.02411e-05	-1.17429e-06	3.91146e-05	7.7948e-05	6.93631e-05	-5.75881e-06	-7.29961e-05	-7.64973e-05	1.48908e-07
-2.24191e-06	-5.47187e-05	-2.7927e-05	5.60911e-06	-5.77855e-06	-7.2719e-05	0.000177846	0.000156142	-0.000115576	-7.34471e-05	-3.62909e-05	-7.00442e-05	-5.03618e-05	-2.84414e-05	-3.341e-05	-0.000101589	-4.54716e-05	-5.29176e-05	-5.62458e-05	-6.77383e-05	1.93672e-05	-3.84548e-05	6.05674e-05	-7.4571e-07	3.69182e-05	7.6593e-05	7.1046e-05	-7.4116e-06	-7.80547e-05	-7.36782e-05	1.46895e-07
-2.32792e-06	-6.60742e-05	-2.8386e-05	5.60233e-06	-5.66084e-06	-7.339e-05	0.000174687	0.000137194	-0.000115842	-8.11259e-05	-4.02331e-05	-7.00476e-05	-5.04537e-05	-2.84188e-05	-3.33994e-05	-0.000101596	-4.54287e-05	-5.31528e-05	-5.64642e-05	-6.77258e-05	1.81864e-05	-3.84329e-05	6.11276e-05	-7.1445e-07	3.86832e-05	7.79834e-05	6.72335e-05	-6.74279e-06	-7.37776e-05	-6.99174e-05	1.41965e-07
-2.46465e-06	-6.40508e-05	-3.02572e-05	4.22214e-06	-5.37379e-06	-7.17211e-05	0.000172684	0.000148597	-0.000115871	-8.10473e-05	-4.51063e-05	-7.00783e-05	-5.12525e-05	-2.8417e-05	-3.29948e-05	-8.82274e-05	-4.54167e-05	-5.36376e-05	-5.31971e-05	-6.78619e-05	1.76066e-05	-3.82464e-05	1.46154e-05	-1.20701e-06	3.7038e-05	7.79738e-05	6.4609e-05	-5.87615e-06	-7.51597e-05	-7.11058e-05	1.38091e-07
-2.40609e-06	-6.28851e-05	-2.91081e-05	5.4259e-06	-5.48858e-06	-7.18288e-05	0.000173495	0.000141947	-0.00011591	-8.16598e-05	-4.57826e-05	-7.01476e-05	-5.13657e-05	-3.0809e-05	-3.04823e-05	-7.22428e-05	-3.59519e-05	-1.93975e-05	-5.42763e-05	-6.77184e-05	1.75948e-05	-3.83635e-05	4.81121e-05	-1.00609e-06	3.80674e-05	7.81718e-05	6.38247e-05	-5.53345e-06	-6.86962e-05	-7.22403e-05	1.32032e-07
-2.58088e-06	-6.4091e-05	-2.88956e-05	5.52758e-06	-5.64816e-06	-7.09978e-05	0.000173561	0.000140039	-0.000115644	-8.35001e-05	-4.1861e-05	-7.01399e-05	-5.09527e-05	-2.84987e-05	-2.35432e-05	-8.02699e-05	-4.27527e-05	-2.78421e-05	-5.43494e-05	-6.77144e-05	1.72664e-05	-3.69742e-05	4.30026e-05	-9.03131e-07	3.76259e-05	6.57425e-05	6.18655e-05	-5.84016e-06	-6.96215e-05	-7.13717e-05	1.30408e-07
-2.74804e-06	-6.65012e-05	-2.84665e-05	5.99378e-06	-5.54947e-06	-7.11091e-05	0.000172918	0.000140495	-0.000115794	-8.10636e-05	-4.26071e-05	-7.01952e-05	-5.09158e-05	-2.92836e-05	-2.79489e-05	-8.13196e-05	-3.47128e-05	-3.0586e-05	-4.57237e-05	-6.77169e-05	1.72877e-05	-3.55714e-05	4.06447e-05	-8.55147e-07	3.72799e-05	6.04295e-05	5.92118e-05	-6.89064e-06	-6.88536e-05	-6.55813e-05	1.2724e-07
-2.88699e-06	-6.63773e-05	-2.83128e-05	6.96603e-06	-5.63645e-06	-7.09819e-05	0.000173184	0.000140574	-0.000115748	-8.29359e-05	-4.17596e-05	-7.0267e-05	-5.08062e-05	-2.91324e-05	-2.43012e-05	-7.90354e-05	-3.30524e-05	-3.17915e-05	-4.67891e-05	-6.77153e-05	1.72556e-05	-3.61333e-05	2.87375e-05	-7.05e-07	3.70813e-05	6.39715e-05	5.89241e-05	-6.14123e-06	-6.91415e-05	-6.43786e-05	1.26523e-07
-2.78116e-06	-6.63222e-05	-2.21798e-05	6.1242e-06	-5.69534e-06	-6.29493e-05	0.000173167	0.000106159	-0.000119521	-8.28661e-05	-3.32556e-05	-7.02599e-05	-4.72517e-05	-2.85398e-05	-2.77919e-05	-7.72073e-05	-3.4199e-05	-2.97006e-05	-4.66321e-05	-6.80762e-05	4.21432e-06	-3.59539e-05	4.38012e-05	-7.56003e-07	3.7408e-05	6.26254e-05	6.00828e-05	-6.38257e-06	-6.90801e-05	-6.18845e-05	1.16826e-07
-2.7766e-06	-6.67207e-05	-1.94246e-05	6.02333e-06	-5.70734e-06	-5.85651e-05	0.000173201	0.000106545	-0.00011814	-8.28912e-05	-4.01466e-05	-7.02341e-05	-4.75925e-05	-2.85032e-05	-2.77743e-05	-7.78331e-05	-3.51466e-05	-3.0258e-05	-4.81191e-05	-6.81128e-05	3.79169e-06	-3.59329e-05	3.95531e-05	-6.78431e-07	3.73064e-05	6.29125e-05	5.98979e-05	-6.41977e-06	-6.94737e-05	-6.21123e-05	1.16605e-07
-2.73563e-06	-6.63706e-05	-1.78244e-05	6.50764e-06	-5.7838e-06	-5.97083e-05	0.000173204	-2.98323e-06	-0.000116752	-8.28626e-05	-3.55386e-05	-7.02872e-05	-3.5522e-05	-2.84178e-05	-2.89399e-05	-7.9218e-05	-3.47342e-05	-3.25771e-05	-4.79778e-05	-6.79096e-05	2.76103e-06	-3.49732e-05	4.49974e-05	-3.88833e-07	3.69073e-05	6.11028e-05	5.98919e-05	-6.2461e-06	-6.93418e-05	-6.38963e-05	1.04312e-07
-2.72897e-06	-6.60493e-05	-1.95892e-05	5.8574e-06	-5.68213e-06	-5.8136e-05	0.000173185	2.00477e-05	-0.000116811	-8.28605e-05	-3.81119e-05	-7.05237e-05	-4.00834e-05	-2.85321e-05	-2.826e-05	-7.9613e-05	-3.48226e-05	-3.07768e-05	-4.78057e-05	-6.04424e-05	5.69212e-06	-3.5674e-05	2.15421e-05	-5.93922e-07	3.71596e-05	6.22131e-05	5.97778e-05	-6.22809e-06	-6.93322e-05	-6.45557e-05	1.02795e-07
-2.71504e-06	-6.62304e-05	-1.90095e-05	5.8693e-06	-5.68415e-06	-5.82694e-05	0.000173185	1.48297e-05	-0.000116729	-8.28938e-05	-3.80851e-05	-7.0478e-05	-3.71688e-05	-2.87839e-05	-2.81248e-05	-7.93215e-05	-3.48015e-05	-3.09048e-05	-4.75806e-05	-5.85977e-05	7.61188e-06	-3.51297e-05	2.56825e-05	-5.95956e-07	3.70724e-05	6.21727e-05	3.08998e-05	-6.2564e-06	-5.49113e-05	-6.34416e-05	9.77275e-08
-2.69784e-06	-6.64123e-05	-1.90607e-05	5.83039e-06	-5.68592e-06	-5.85576e-05	0.000173198	3.53417e-06	-0.000116805	-8.28946e-05	-3.79925e-05	-7.03038e-05	-3.57927e-05	-2.89066e-05	-2.80739e-05	-7.92475e-05	-3.47999e-05	-3.08216e-05	-4.73299e-05	-6.15419e-05	7.76575e-06	-3.52207e-05	2.85128e-05	-5.71229e-07	3.70691e-05	6.21005e-05	3.80289e-05	-6.33328e-06	-4.74082e-05	-6.33734e-05	9.76558e-08
-2.69305e-06	-6.63235e-05	-1.8348e-05	5.89875e-06	-5.68439e-06	-5.97829e-05	0.000173108	1.6434e-05	-0.000116769	-8.28585e-05	-3.79717e-05	-7.0563e-05	-3.52259e-05	-2.88164e-05	-2.81631e-05	-7.89331e-05	-3.47618e-05	-3.08685e-05	-4.73783e-05	-5.90706e-05	6.24188e-06	-3.51375e-05	2.82434e-05	-4.56869e-07	3.7079e-05	6.21697e-05	3.19884e-05	-6.28728e-06	-4.19569e-05	-6.33857e-05	9.66843e-08
-2.69707e-06	-6.65386e-05	-1.62536e-05	6.05146e-06	-5.70414e-06	-5.9885e-05	0.000173125	1.55071e-05	-0.000116932	-8.30228e-05	-3.77955e-05	-7.03194e-05	-3.43103e-05	-2.90159e-05	-2.83976e-05	-7.86998e-05	-3.47269e-05	-3.08185e-05	-4.76284e-05	-5.77645e-05	8.05288e-06	-3.50657e-05	2.84968e-05	-4.83109e-07	3.70348e-05	6.21742e-05	2.3644e-05	-6.29553e-06	-4.33953e-05	-6.29142e-05	9.60702e-08
-1.85274e-06	-6.68149e-05	-1.72421e-05	6.00133e-06	-5.64287e-06	-4.83586e-05	0.000173175	8.42936e-06	-0.00011674	-8.31853e-05	-3.7666e-05	-7.03647e-05	-3.39995e-05	-2.9088e-05	-2.88268e-05	-7.8732e-05	-3.47341e-05	-3.07955e-05	-4.75731e-05	-5.5975e-05	5.87181e-06	-2.81735e-05	2.66509e-05	8.55096e-08	3.76109e-05	6.21781e-05	2.84479e-05	-6.27569e-06	-5.09508e-05	-6.30907e-05	9.49773e-08
-1.66033e-06	-6.66147e-05	-1.69134e-05	7.14983e-06	-1.32534e-05	-5.28772e-05	0.000173151	1.30065e-05	-0.000105947	-8.30212e-05	-3.733e-05	-7.02428e-05	-3.46146e-05	-2.90241e-05	-2.86395e-05	-7.84277e-05	-3.46996e-05	-3.07237e-05	-4.75845e-05	-5.31453e-05	7.49774e-06	-3.3695e-05	2.91453e-05	-5.05046e-07	3.73134e-05	6.21456e-05	2.55424e-05	-6.3486e-06	-4.51439e-05	-3.79845e-05	9.00619e-08
-2.16178e-06	-7.02045e-05	-1.7142e-05	6.39997e-06	-7.38659e-06	-5.46562e-05	0.00017294	1.20809e-05	-0.000105926	-8.30924e-05	-3.88223e-05	-2.81029e-05	-3.44757e-05	-2.90388e-05	-2.83429e-05	-7.85551e-05	-2.16672e-05	-3.07165e-05	-4.74811e-05	-5.50262e-05	6.84384e-06	-3.19158e-05	2.7937e-05	-3.17143e-07	3.71045e-05	6.2148e-05	2.58452e-05	-1.66302e-07	-4.61089e-05	-4.25801e-05	8.61795e-08
-2.03737e-06	-6.68051e-05	-1.69687e-05	6.83775e-06	-9.58387e-06	-5.43303e-05	0.000172937	1.21167e-05	-0.000105324	-8.30315e-05	-3.75457e-05	-3.92198e-05	-3.4487e-05	-2.90359e-05	-2.83959e-05	-7.85636e-05	-2.81178e-05	-3.07382e-05	-4.74643e-05	-5.34799e-05	7.1482e-06	-3.30208e-05	2.85256e-05	-3.10524e-07	3.71435e-05	6.21369e-05	2.58065e-05	-3.40677e-06	-4.55195e-05	-1.44877e-05	8.48493e-08
-2.12093e-06	-6.76674e-05	-1.71322e-05	7.06825e-06	-9.11138e-06	-5.2144e-05	0.000173057	1.16658e-05	-0.000104563	-8.30778e-05	-4.06518e-05	-2.98335e-05	-3.43016e-05	-2.90318e-05	-2.85e-05	-7.86037e-05	-2.68317e-05	-3.071e-05	-4.75411e-05	-5.47514e-05	6.92488e-06	-3.24307e-05	2.79742e-05	-4.13118e-07	3.7259e-05	6.21235e-05	2.5718e-05	-6.60646e-07	-4.51182e-05	-2.32771e-05	8.44922e-08
-2.13357e-06	-6.76525e-05	-1.70688e-05	6.66632e-06	-6.66111e-06	-5.30235e-05	0.000173051	1.21252e-05	-0.000105102	-8.30606e-05	-3.84801e-05	-3.71435e-05	-3.44656e-05	-2.90244e-05	-2.83917e-05	-7.17079e-05	-2.65629e-05	-3.07483e-05	-4.37029e-05	-5.43655e-05	8.10404e-06	-3.27971e-05	2.81901e-05	1.32561e-08	3.62056e-05	6.21444e-05	2.60104e-05	-2.92319e-06	-4.55017e-05	-1.95099e-05	8.34124e-08
-2.15323e-06	-6.77514e-05	-1.68644e-05	6.71426e-06	-8.33659e-06	-6.68228e-06	0.000173058	1.19738e-05	-0.000105097	-8.30745e-05	-3.86743e-05	-2.6739e-05	-3.44455e-05	-2.90265e-05	-2.84049e-05	-7.58207e-05	-2.82551e-05	-3.03587e-05	-4.75264e-05	-5.50687e-05	7.45846e-06	-2.71996e-05	2.81564e-05	1.24502e-06	3.72165e-05	6.21295e-05	2.59273e-05	-1.69812e-06	-4.55309e-05	-2.1169e-05	8.09158e-08
-2.09854e-06	-5.31735e-05	-1.69481e-05	6.78188e-06	-8.33368e-06	-4.02248e-05	0.000173133	1.28585e-05	-0.000105051	-4.02452e-05	-3.82365e-05	-3.50667e-05	-3.44607e-05	-2.90379e-05	-2.84123e-05	-7.51938e-05	-2.57561e-05	-3.04964e-05	-4.60603e-05	-5.45119e-05	7.2725e-06	-3.27857e-05	2.81484e-05	8.77503e-07	3.7261e-05	6.2138e-05	2.59422e-05	-3.13008e-06	-4.54283e-05	-2.1461e-05	7.5896e-08
-2.0697e-06	-3.94224e-05	-1.70122e-05	6.86536e-06	-8.23648e-06	-2.91132e-05	0.000173168	1.21633e-05	-0.000104867	-4.56314e-05	-3.82591e-05	-3.42262e-05	-3.44152e-05	-2.90295e-05	-2.84069e-05	-5.56551e-05	-2.58158e-05	-3.07293e-05	-4.42087e-05	-5.45212e-05	7.3149e-06	-3.24586e-05	2.81929e-05	3.1918e-07	3.72801e-05	6.21361e-05	2.58871e-05	-2.58973e-06	-4.54724e-05	-2.0267e-05	7.14373e-08
-2.09218e-06	-3.36779e-05	-1.69639e-05	6.87071e-06	-8.33308e-06	-2.98846e-05	0.000172693	1.25271e-05	-0.000105017	-4.599e-05	-3.85517e-05	-3.17871e-05	-3.44241e-05	-2.49911e-05	-2.91248e-05	-5.2606e-05	-2.56792e-05	-3.06346e-05	-4.55637e-05	-5.0797e-05	7.41593e-06	-3.02909e-05	2.81439e-05	2.29445e-07	3.71364e-05	6.21355e-05	2.58963e-05	-2.35243e-06	-4.54852e-05	-2.1522e-05	6.99484e-08
-2.33603e-06	-4.0085e-05	-1.69765e-05	6.82522e-06	-8.21468e-06	-3.4332e-05	0.000171995	1.23311e-05	-1.94834e-05	-4.45942e-05	-3.84069e-05	-3.1133e-05	-3.44249e-05	-2.93354e-05	-2.84092e-05	-5.14501e-05	-2.20329e-05	-3.07443e-05	-4.53035e-05	-1.35606e-05	7.38201e-06	-3.19867e-05	2.80829e-05	4.37801e-07	3.72886e-05	6.21382e-05	2.58236e-05	-2.60094e-06	-4.81524e-05	-2.16142e-05	5.74845e-08
-2.21498e-06	-4.25049e-05	-1.69725e-05	6.81612e-06	-8.21236e-06	-3.41236e-05	0.000172261	1.24332e-05	-2.55461e-05	-4.55924e-05	-3.84082e-05	-3.16982e-05	-3.4424e-05	-2.6383e-05	-2.94414e-05	-5.13109e-05	-2.18308e-05	-3.07402e-05	-4.23121e-05	-8.82617e-06	7.36569e-06	-3.19845e-05	2.8151e-05	4.38677e-07	3.72115e-05	6.21366e-05	2.58783e-05	-2.40257e-06	-4.57046e-05	-2.15088e-05	5.74307e-08
-2.2438e-06	-3.69804e-05	-1.69564e-05	6.83614e-06	-8.20859e-06	-3.39074e-05	0.000172018	1.23763e-05	-2.58372e-05	-4.22372e-05	-3.83861e-05	-3.12363e-05	-3.44271e-05	-2.81628e-05	-2.85126e-05	-5.17148e-05	-2.21101e-05	-2.96441e-05	-4.42993e-05	-5.45527e-06	7.35118e-06	-3.16648e-05	2.81163e-05	3.49055e-07	3.72654e-05	6.21354e-05	2.58676e-05	-2.5611e-06	-4.66362e-05	-2.1581e-05	5.6807e-08
-2.26857e-06	-3.73844e-05	-1.69765e-05	6.83037e-06	-8.21748e-06	-3.43118e-05	0.000172141	1.23896e-05	-2.53944e-05	-4.20047e-05	-3.83751e-05	-3.09905e-05	-3.4428e-05	-2.87344e-05	-2.84541e-05	-5.20087e-05	-2.34297e-05	-1.8883e-05	-4.48024e-05	-2.96221e-06	7.35165e-06	-3.17245e-05	2.81155e-05	4.00062e-07	3.72631e-05	6.2136e-05	2.5873e-05	-2.52633e-06	-4.64858e-05	-2.1478e-05	5.64565e-08
-2.19961e-06	-6.32628e-06	-1.69598e-05	6.60609e-06	-8.22665e-06	-3.34367e-05	0.000171749	1.23787e-05	-2.56117e-05	-4.31237e-05	-3.6048e-05	-3.12598e-05	-3.44286e-05	-2.80631e-05	-2.85173e-05	-5.18075e-05	-2.2395e-05	-2.36016e-05	-4.45584e-05	-1.47543e-06	7.35412e-06	-3.15934e-05	2.81256e-05	3.35043e-07	3.71464e-05	6.22099e-05	2.58613e-05	-2.56214e-06	-4.723e-05	-2.14893e-05	5.49827e-08
-2.2165e-06	-1.99449e-05	-1.7052e-05	6.68286e-06	-8.22525e-06	-3.32025e-05	0.000168846	1.08727e-05	-2.4919e-05	-4.3087e-05	-3.88701e-05	-3.1107e-05	-3.44282e-05	-2.75396e-05	-2.8134e-05	-5.19804e-05	-2.25223e-05	-2.28362e-05	-1.27401e-05	-6.04242e-06	7.34179e-06	-3.1582e-05	2.81182e-05	3.00343e-07	3.7536e-05	6.2185e-05	2.58547e-05	-2.52533e-06	-4.66536e-05	-2.13454e-05	5.2581e-08
-2.23268e-06	-1.36516e-05	-1.70462e-05	6.68593e-06	-8.22656e-06	-3.32242e-05	0.000168762	1.15132e-05	-2.49405e-05	-4.31438e-05	-3.86389e-05	-3.11687e-05	-3.44282e-05	-2.76103e-05	-2.81607e-05	-5.20039e-05	-2.25212e-05	-2.20526e-05	-1.96352e-05	-5.4977e-06	7.34557e-06	-3.16492e-05	2.812e-05	3.20516e-07	3.74798e-05	6.21692e-05	2.58603e-05	-2.52433e-06	-4.66507e-05	-2.14089e-05	5.25395e-08
-2.23009e-06	-1.55774e-05	-1.39429e-05	6.63506e-06	-7.01569e-06	-2.42939e-05	0.000168874	1.14845e-05	-2.47781e-05	-4.3161e-05	-3.90057e-05	-3.11944e-05	-2.21693e-05	-2.79718e-05	-2.78743e-05	-5.07572e-05	-2.25897e-05	-2.30177e-05	-2.04206e-05	-4.7549e-06	7.37871e-06	-3.14783e-05	2.81098e-05	2.99502e-07	3.78445e-05	6.22861e-05	2.58757e-05	-1.43989e-06	-4.65271e-05	-2.14937e-05	5.12998e-08
-2.23864e-06	-1.25171e-05	-1.64457e-05	6.71625e-06	-5.23065e-06	-1.27284e-05	0.00016961	1.16292e-05	-2.35715e-05	-4.27146e-05	-3.81108e-05	-3.12145e-05	-1.51018e-05	-2.78152e-05	-2.83277e-05	-5.00776e-05	-2.24989e-05	-2.21747e-05	-2.11279e-05	-4.80112e-06	7.43099e-06	-3.08472e-05	2.81211e-05	3.41192e-07	3.74807e-05	6.23055e-05	2.58666e-05	-2.07491e-06	-4.65331e-05	-2.15316e-05	5.05426e-08
-2.22428e-06	-1.52372e-05	-1.0893e-05	6.69661e-06	-7.79612e-06	-7.13637e-06	0.000169646	1.16465e-05	-2.43572e-05	-4.26078e-05	-3.80882e-05	-3.11563e-05	-1.61799e-05	-2.766e-05	-2.83196e-05	-5.01238e-05	-2.25524e-05	-2.21136e-05	-1.80089e-05	-4.45332e-06	7.36114e-06	-3.11821e-05	2.81092e-05	3.32098e-07	3.74943e-05	6.22054e-05	2.58624e-05	-1.56691e-06	-4.65604e-05	-2.15721e-05	5.03375e-08
-2.23499e-06	-1.38045e-05	-1.65821e-05	7.8527e-06	-7.96944e-06	-5.68382e-06	0.000169169	1.16663e-05	-2.45636e-05	-4.24516e-05	-3.18335e-05	-3.11866e-05	-1.31239e-05	-2.77741e-05	-2.93411e-05	-5.07701e-05	-2.25181e-05	3.99115e-06	-2.03913e-05	-5.15918e-06	7.95201e-06	-3.27175e-05	2.81229e-05	3.18e-07	2.68487e-05	6.2268e-05	2.58646e-05	-2.21327e-06	-4.64938e-05	-2.15915e-05	4.8946e-08
-2.23166e-06	-1.50703e-05	-1.20369e-05	6.857e-06	7.59248e-06	-2.49922e-06	0.000110657	1.16538e-05	-2.47241e-05	-3.77174e-05	-3.29203e-05	-3.11683e-05	-1.45118e-05	-3.04786e-05	-2.80596e-05	-5.0322e-05	-2.25354e-05	-1.36039e-06	-1.93021e-05	-4.85653e-06	7.98181e-06	-3.33498e-05	2.80469e-05	3.27167e-07	3.20946e-05	6.22548e-05	2.58691e-05	-2.04346e-06	-4.64732e-05	-2.162e-05	3.24918e-08
-2.23321e-06	-1.44438e-05	-1.45796e-05	6.98761e-06	1.52341e-05	-7.15239e-06	8.10406e-05	1.16505e-05	-2.42139e-05	-2.80097e-05	-3.7273e-05	-3.11719e-05	-1.5183e-05	-3.3041e-05	-2.86273e-05	-5.06065e-05	-2.25275e-05	-1.59216e-05	-2.00365e-05	-5.08692e-06	7.83781e-06	-3.15827e-05	2.80081e-05	3.25579e-07	2.83785e-05	6.25353e-05	2.5869e-05	-2.05983e-06	-4.64785e-05	-2.16282e-05	2.69454e-08
-2.23308e-06	-1.44586e-05	-1.4573e-05	6.9887e-06	1.40116e-05	-7.14164e-06	8.17762e-05	1.16563e-05	-2.4266e-05	-2.88706e-05	-3.56876e-05	-3.11719e-05	-1.5399e-05	-3.21307e-05	-2.86083e-05	-5.05934e-05	-2.25297e-05	-1.55041e-05	-2.00836e-05	-5.06852e-06	7.77332e-06	-3.15876e-05	2.80105e-05	3.26259e-07	2.81712e-05	6.24962e-05	2.58691e-05	-1.93017e-06	-4.64791e-05	-2.16283e-05	2.68814e-08
-2.23199e-06	-1.47918e-05	-1.45693e-05	7.01631e-06	1.18786e-05	-7.19456e-06	8.13603e-05	1.16349e-05	-2.42323e-05	-2.90842e-05	-3.64589e-05	-3.1191e-05	-1.43201e-05	-3.09735e-05	-2.84944e-05	-5.0359e-05	-2.2622e-05	-1.52624e-05	-1.99172e-05	-5.09002e-06	7.75923e-06	-3.12382e-05	2.80203e-05	3.30813e-07	2.69332e-05	6.2273e-05	2.58669e-05	-1.89478e-06	-4.64911e-05	-2.16179e-05	2.6574e-08
-2.23212e-06	-1.48109e-05	-1.3965e-05	6.99994e-06	5.70135e-06	-7.01865e-06	7.91604e-05	1.15709e-05	-2.4361e-05	-2.8709e-05	-3.52935e-05	-3.11799e-05	-1.48594e-05	-3.14996e-05	-2.84806e-05	-5.06231e-05	-2.25425e-05	-1.16369e-05	-2.01063e-05	-5.08407e-06	6.02677e-06	-3.14957e-05	2.80293e-05	3.26817e-07	2.87626e-05	6.23302e-05	2.58698e-05	-1.915e-06	-4.64958e-05	-2.16302e-05	2.60755e-08
-2.23298e-06	-1.48751e-05	-1.38695e-05	7.00061e-06	4.02041e-06	-7.14287e-06	7.91436e-05	1.15744e-05	-2.42328e-05	-2.83781e-05	-3.43772e-05	-3.11746e-05	-1.47515e-05	-3.15833e-05	-2.84604e-05	-5.06064e-05	-2.25357e-05	-1.25889e-05	-1.99757e-05	-5.06808e-06	7.26722e-06	-3.14996e-05	2.80299e-05	3.26455e-07	2.65396e-05	6.23868e-05	2.58712e-05	-1.88632e-06	-4.64955e-05	-2.16278e-05	2.58856e-08
-2.23275e-06	-1.48094e-05	-1.35537e-05	6.99854e-06	4.16543e-06	-7.4527e-06	7.92252e-05	1.15691e-05	-2.43773e-05	-2.93254e-05	-3.49872e-05	-3.11785e-05	-1.45094e-05	-3.0868e-05	-2.8509e-05	-5.06122e-05	-2.25403e-05	-1.3296e-05	-2.01783e-05	-5.06041e-06	4.67581e-06	-3.14672e-05	2.80311e-05	3.27303e-07	2.19367e-05	6.23049e-05	2.58704e-05	-1.9102e-06	-4.64953e-05	-2.16267e-05	2.57096e-08
-2.0798e-06	-1.46612e-05	-7.49636e-06	6.98782e-06	4.75215e-06	-6.18534e-06	7.89177e-05	1.16356e-05	-2.44787e-05	-2.87365e-05	-3.53106e-05	-3.11754e-05	-1.47794e-05	-3.13054e-05	-2.84799e-05	-5.05539e-05	-2.25363e-05	-1.29342e-05	-2.00145e-05	-5.03334e-06	1.30079e-06	-3.15866e-05	2.8022e-05	2.64015e-07	2.30769e-05	6.23429e-05	2.58716e-05	-1.95465e-06	-4.64959e-05	-2.16265e-05	2.55652e-08
-1.99944e-06	-1.4744e-05	-8.70366e-06	7.01875e-06	5.80133e-06	-6.0879e-06	7.88113e-05	-2.64584e-06	-2.05528e-05	-2.90434e-05	-3.48831e-05	-3.11751e-05	-1.48088e-05	-3.12661e-05	-2.82934e-05	-5.05646e-05	-2.25371e-05	-1.28497e-05	-2.00281e-05	-6.04804e-06	3.00041e-06	-3.15409e-05	2.80524e-05	-1.29225e-09	2.43649e-05	6.23175e-05	2.58709e-05	-1.97725e-06	-4.64965e-05	-2.16312e-05	2.53258e-08
-2.08415e-06	-1.47636e-05	-8.03283e-06	7.00885e-06	4.97935e-06	-6.58735e-06	7.87781e-05	1.89726e-06	-2.03268e-05	-2.90254e-05	-3.48875e-05	-3.11735e-05	-1.47817e-05	-3.10559e-05	-2.83997e-05	-5.0588e-05	-2.25384e-05	-1.26991e-05	-2.00602e-05	-5.56064e-06	4.47074e-06	-3.1536e-05	2.80424e-05	1.35365e-07	2.36231e-05	6.2338e-05	2.58707e-05	-1.96468e-06	-4.64961e-05	-2.16289e-05	2.52574e-08
-2.06933e-06	-7.90234e-06	-8.06886e-06	7.00873e-06	4.78579e-06	-6.17837e-06	7.88057e-05	3.04499e-06	-2.09974e-05	-2.90052e-05	-3.48721e-05	-3.11752e-05	-1.47573e-05	-3.12e-05	-2.83167e-05	-5.04571e-05	-2.25393e-05	-1.27171e-05	-2.00439e-05	-5.25865e-06	3.79697e-06	-3.15447e-05	2.80331e-05	1.33607e-07	2.34994e-05	6.23366e-05	2.58708e-05	-1.96292e-06	-4.64965e-05	-2.16299e-05	2.51063e-08
-2.09016e-06	-5.44313e-06	-8.14026e-06	7.00649e-06	4.7116e-06	-6.28284e-06	7.87801e-05	2.83627e-06	-2.09334e-05	-2.90637e-05	-3.48875e-05	-3.11744e-05	-1.47609e-05	-3.11863e-05	-2.84097e-05	-5.02348e-05	-2.25398e-05	-1.27545e-05	-2.00481e-05	-5.58028e-06	3.88459e-06	-3.15521e-05	2.80357e-05	1.23784e-07	2.33601e-05	6.23362e-05	2.58707e-05	-1.96196e-06	-4.6498e-05	-2.16392e-05	2.50538e-08
-2.08276e-06	-8.71546e-06	-8.43701e-06	7.01071e-06	3.09813e-06	-6.35293e-06	7.77778e-05	3.37344e-06	-2.1017e-05	-2.72786e-05	-3.49329e-05	-7.9244e-06	-1.47428e-05	-3.11585e-05	-2.83761e-05	-5.03005e-05	-2.3001e-05	-1.27981e-05	-1.97944e-05	-4.62143e-06	3.84251e-06	-3.15435e-05	2.80182e-05	3.53936e-06	2.37113e-05	5.04397e-05	2.64396e-05	-2.38257e-06	-4.67779e-05	-2.0969e-05	2.26561e-08
-2.07176e-06	-6.78705e-06	-8.18179e-06	7.00253e-06	-4.25991e-07	-6.36182e-06	7.70749e-05	3.71688e-06	-2.12477e-05	-2.89715e-05	-3.49578e-05	-7.38658e-07	-1.47464e-05	-3.11353e-05	-2.83505e-05	-4.94197e-05	-2.28341e-05	-1.27992e-05	-1.9876e-05	-5.35855e-06	3.89965e-06	-3.15444e-05	2.80169e-05	1.40332e-06	2.36674e-05	4.91944e-05	2.60339e-05	-2.99419e-06	-4.66829e-05	-2.11542e-05	2.23076e-08
-2.11416e-06	-7.60551e-06	-8.45615e-06	7.00813e-06	3.64571e-06	-6.29814e-06	7.7246e-05	3.56772e-06	-2.11107e-05	-2.89808e-05	-3.49248e-05	-5.07133e-06	-1.47513e-05	-3.11386e-05	-2.83634e-05	-5.00456e-05	-2.26329e-05	-1.27836e-05	-1.0168e-05	-5.33614e-06	4.19632e-06	-3.1546e-05	2.80227e-05	7.35262e-07	2.3674e-05	4.98722e-05	2.47879e-05	-2.5249e-06	-4.66588e-05	-2.128e-05	2.21473e-08
-2.07605e-06	-7.04338e-06	-8.26939e-06	7.00356e-06	1.70495e-06	-6.345e-06	7.71827e-05	3.68311e-06	-2.13144e-05	-2.72312e-05	-3.49488e-05	-4.46857e-06	-1.47363e-05	-3.11405e-05	-2.83652e-05	-4.97538e-05	-2.27944e-05	-1.27923e-05	-1.12206e-05	-5.33929e-06	4.22805e-06	-3.15447e-05	2.80206e-05	9.01039e-07	2.36637e-05	4.99175e-05	2.57993e-05	-2.87395e-06	-4.66904e-05	-2.11311e-05	2.20781e-08
-2.08188e-06	-7.32312e-06	-8.36503e-06	7.00449e-06	1.24654e-06	-6.33747e-06	7.72363e-05	3.69308e-06	-2.13472e-05	-2.73057e-05	-3.4932e-05	-4.29625e-06	-1.47526e-05	-3.1137e-05	-2.8372e-05	-4.96834e-05	-2.29812e-05	-1.27851e-05	-1.21363e-05	-5.30301e-06	4.27305e-06	-3.15451e-05	2.80228e-05	1.124e-06	2.36576e-05	4.89897e-05	2.55988e-05	-2.77054e-06	-4.67091e-05	-2.11338e-05	2.20163e-08
-2.07959e-06	-2.39601e-06	-8.30482e-06	7.00411e-06	1.61157e-06	-6.32588e-06	7.7232e-05	3.6346e-06	-2.13826e-05	-2.74377e-05	-3.49367e-05	-4.80758e-06	-1.46308e-05	-3.11392e-05	-2.84139e-05	-4.97177e-05	-2.28971e-05	-1.27888e-05	-7.50509e-06	-5.31371e-06	4.17619e-06	-3.1545e-05	2.80217e-05	1.2493e-06	2.36536e-05	4.94108e-05	2.54716e-05	-2.70009e-06	-4.67124e-05	-2.12315e-05	2.19269e-08
-2.08496e-06	-7.09151e-06	-8.32313e-06	6.99526e-06	1.60389e-06	-6.33273e-06	7.72223e-05	3.768e-06	-2.12109e-05	-2.781e-05	-3.49368e-05	-3.52624e-06	-1.47509e-05	-3.1218e-05	-2.83644e-05	-3.09645e-05	-2.2868e-05	-3.07197e-06	-1.06183e-05	-5.33884e-06	3.96851e-06	-3.15723e-05	2.80189e-05	1.21257e-06	2.35614e-05	4.99449e-05	2.5283e-05	-2.74582e-06	-4.66819e-05	-2.1259e-05	2.04051e-08
-2.08144e-06	-7.12246e-06	-8.31348e-06	6.99673e-06	1.59088e-06	-6.33705e-06	7.72041e-05	3.72416e-06	-2.12455e-05	-1.8409e-05	-3.49463e-05	-4.27935e-06	-1.47061e-05	-3.11507e-05	-2.74949e-05	-3.23897e-05	-1.97448e-05	-9.10674e-06	-1.11464e-05	-5.28865e-06	1.55324e-06	-3.2006e-05	2.80268e-05	1.42869e-06	2.35591e-05	4.97131e-05	2.53023e-05	-2.75631e-06	-4.67292e-05	-2.10416e-05	1.99516e-08
-2.08182e-06	-6.88766e-06	-8.30993e-06	6.99932e-06	1.67734e-06	-6.48417e-06	7.72153e-05	3.74654e-06	-2.12419e-05	-7.91506e-06	-3.49379e-05	-4.1656e-06	-1.47787e-05	-3.11665e-05	-2.06534e-05	-3.31499e-05	-2.11788e-05	-7.63323e-06	-1.02963e-05	-5.30534e-06	4.00465e-06	-3.15842e-05	2.80213e-05	1.25259e-06	2.36063e-05	4.95548e-05	2.54657e-05	-2.71901e-06	-4.6685e-05	-2.1177e-05	1.93961e-08
-2.08183e-06	-6.73613e-06	-8.2909e-06	6.99853e-06	1.55579e-06	-6.41106e-06	7.72027e-05	3.71017e-06	-2.1232e-05	-1.73151e-05	-3.49707e-05	-3.7924e-06	-1.47945e-05	-3.11387e-05	-1.95259e-05	-2.03834e-05	-1.90785e-05	5.33759e-07	-1.06299e-05	-5.28406e-06	3.26308e-06	-3.1147e-05	2.83628e-05	1.18322e-06	2.35687e-05	4.9607e-05	2.53168e-05	-2.73271e-06	-4.66729e-05	-2.11575e-05	1.87407e-08
-2.08515e-06	-6.28101e-06	-8.29274e-06	6.99994e-06	1.47926e-06	-6.44367e-06	7.72012e-05	3.72704e-06	-2.13588e-05	-1.37912e-05	-3.49665e-05	-4.17668e-06	-1.49047e-05	-3.11511e-05	-2.10119e-05	-1.48397e-05	-1.89023e-05	-7.79724e-06	-1.072e-05	-5.02804e-06	3.72827e-06	-3.13286e-05	2.80867e-05	1.26942e-06	2.35595e-05	4.95716e-05	1.45144e-05	-2.8567e-06	-4.66952e-05	-2.12377e-05	1.81268e-08
-2.07876e-06	-6.54274e-06	-8.39111e-06	6.36878e-06	1.57843e-06	-6.47266e-06	7.72082e-05	3.75519e-06	-2.13339e-05	-4.11436e-06	-3.50857e-05	-3.51145e-06	-1.56552e-05	-3.11009e-05	-2.03964e-05	-1.69004e-05	-1.9175e-05	-8.04494e-06	-1.07508e-05	-5.07168e-06	3.55557e-06	-2.17574e-05	2.78656e-05	1.06648e-06	2.13863e-05	4.79647e-05	1.85375e-05	-2.77945e-06	-4.66907e-05	-2.12629e-05	1.73859e-08
-2.08199e-06	-6.80131e-06	-9.34949e-06	6.55161e-06	2.41859e-06	-6.66828e-06	7.71487e-05	1.55605e-06	-1.96529e-05	-5.16784e-06	-3.51754e-05	-3.5239e-06	-1.48349e-05	-2.83426e-05	-1.76534e-05	-1.05566e-05	-1.93686e-05	-7.36687e-06	-1.03202e-05	-6.28244e-06	3.49547e-06	-2.70574e-05	2.79731e-05	6.5616e-07	1.41219e-05	4.90263e-05	2.31049e-05	-2.75074e-06	-4.67023e-05	-2.28057e-05	1.7243e-08
-2.08195e-06	-6.77508e-06	-8.85507e-06	6.54322e-06	2.30463e-06	-6.56067e-06	7.71868e-05	2.35359e-06	-2.07569e-05	-5.32701e-06	-3.51122e-05	-3.88832e-06	-1.51179e-05	-2.88486e-05	-1.85214e-05	-1.25065e-05	-1.93105e-05	-7.73936e-06	-1.06141e-05	-5.8305e-06	3.49502e-06	-2.28978e-05	2.79874e-05	9.28055e-07	1.57345e-05	4.8838e-05	1.98374e-05	-2.74987e-06	-4.66966e-05	-2.17438e-05	1.70379e-08
-2.07189e-06	-6.80191e-06	-9.2624e-06	6.55252e-06	4.20897e-06	-6.36672e-06	6.26141e-05	2.33698e-06	-1.99631e-05	-3.70422e-06	-3.51448e-05	-3.4874e-06	-1.51535e-05	-2.89744e-05	-1.87818e-05	-1.27145e-05	-1.92694e-05	-1.32952e-05	-1.04697e-05	-5.87879e-06	4.63667e-06	-2.26484e-05	2.79128e-05	9.57664e-07	1.65762e-05	4.90738e-05	1.98769e-05	-2.73243e-06	-4.66905e-05	-2.206e-05	1.51656e-08
-2.08717e-06	-6.67404e-06	-8.97206e-06	6.47997e-06	2.54789e-06	-6.71627e-06	4.33808e-06	1.91749e-06	-2.01919e-05	-5.51223e-06	-3.50604e-05	-3.68111e-06	-1.5044e-05	-2.91123e-05	-1.78145e-05	-1.08052e-05	-1.92497e-05	-6.02065e-06	-1.06107e-05	-5.90694e-06	3.41994e-06	-2.36243e-05	2.8037e-05	8.19991e-07	1.5555e-05	4.8605e-05	2.02931e-05	-2.77173e-06	-4.6699e-05	-2.14995e-05	1.10121e-08
-2.08721e-06	-6.68158e-06	-9.11694e-06	6.49303e-06	3.06337e-06	-6.71655e-06	4.49208e-06	1.91816e-06	-2.01912e-05	-5.13534e-06	-3.50844e-05	-3.64827e-06	-1.50534e-05	-2.91152e-05	-1.73121e-05	-1.09194e-05	-1.92385e-05	-6.48125e-06	-1.0607e-05	-6.04334e-06	3.40187e-06	-2.35918e-05	2.80222e-05	1.07091e-06	1.56089e-05	4.85889e-05	2.02771e-05	-2.76967e-06	-4.66964e-05	-2.16325e-05	1.10117e-08
-2.0881e-06	-6.68084e-06	-9.13294e-06	6.52257e-06	2.83772e-06	-6.68461e-06	-1.65951e-06	2.02436e-06	-2.01557e-05	-5.28733e-06	-3.50598e-05	-3.66976e-06	-1.50544e-05	-2.91174e-05	-9.91428e-06	-1.07838e-05	-1.91499e-05	-6.64401e-06	-1.0558e-05	-5.97199e-06	3.35369e-06	-2.36583e-05	2.80219e-05	9.7581e-07	1.61047e-05	4.86764e-05	2.01775e-05	-2.76777e-06	-4.66963e-05	-2.1558e-05	1.08044e-08
-2.09155e-06	-6.68557e-06	-9.62639e-06	6.55463e-06	2.76026e-06	-6.55475e-06	3.24847e-06	2.27779e-06	-2.01051e-05	-5.09841e-06	-3.50729e-05	-3.63404e-06	-1.50503e-05	-2.93467e-05	-1.07506e-05	-1.08276e-05	-1.91504e-05	-7.0446e-06	-1.05594e-05	-6.07271e-06	2.77589e-06	-2.38648e-05	2.79926e-05	1.50702e-06	1.60993e-05	4.86749e-05	2.02351e-05	-2.7463e-06	-4.71496e-06	-2.17504e-05	8.71369e-09
-2.08939e-06	-6.68358e-06	-8.99441e-06	6.536e-06	2.67869e-06	-6.69075e-06	2.56798e-06	2.16333e-06	-2.01594e-05	-5.4084e-06	-3.50516e-05	-3.63835e-06	-1.5095e-05	-2.91949e-05	-1.16332e-05	-8.4508e-06	-1.91663e-05	-6.81532e-06	-1.05746e-05	-6.02206e-06	3.36578e-06	-2.38564e-05	2.80175e-05	1.12686e-06	1.60035e-05	4.87405e-05	2.01267e-05	-2.72681e-06	-5.1807e-06	-2.1539e-05	8.66396e-09
-2.08307e-06	-6.68981e-06	-9.40565e-06	6.52617e-06	2.70903e-06	-6.65531e-06	1.35419e-06	2.12242e-06	-2.01661e-05	-5.36233e-06	-3.50548e-05	-3.61553e-06	-1.51109e-05	-2.91941e-05	-1.02423e-05	-8.30998e-06	-1.91461e-05	-6.71671e-06	-1.05793e-05	-5.94766e-06	3.37801e-06	-2.37804e-05	2.80144e-05	8.40887e-07	1.60702e-05	4.87101e-05	2.01239e-05	-2.76031e-06	-4.06568e-06	-2.15245e-05	8.61481e-09
-2.04023e-06	-6.6895e-06	-9.40734e-06	6.52651e-06	2.74464e-06	-6.65483e-06	1.38562e-06	2.12551e-06	-2.01644e-05	-5.2872e-06	-3.50571e-05	-3.61588e-06	-1.51022e-05	-2.91969e-05	-1.02423e-05	-8.31518e-06	-1.9146e-05	-6.7209e-06	-1.05783e-05	-5.9476e-06	3.37253e-06	-2.37822e-05	2.8013e-05	8.88724e-07	1.60624e-05	4.87118e-05	2.01282e-05	-2.75974e-06	-4.05882e-06	-2.15265e-05	8.61444e-09
-2.07006e-06	-6.68946e-06	-9.29747e-06	6.52829e-06	2.70983e-06	-6.64476e-06	1.34884e-06	2.1278e-06	-2.01619e-05	-5.2943e-06	-3.50554e-05	-3.62842e-06	-1.50917e-05	-2.92069e-05	-1.02924e-05	-8.42078e-06	-1.91566e-05	-6.76733e-06	-1.05763e-05	-5.96615e-06	3.3113e-06	-2.37887e-05	2.8014e-05	8.96674e-07	1.60392e-05	4.87111e-05	2.01119e-05	-2.75899e-06	-3.35795e-06	-2.1546e-05	8.61047e-09
-2.0347e-06	-6.67773e-06	-9.31079e-06	8.71875e-06	2.6161e-06	-6.59479e-06	1.83496e-06	1.73758e-06	-2.01584e-05	-5.2166e-06	-2.03638e-05	-3.62458e-06	-1.50778e-05	-2.92246e-05	-8.85564e-06	-8.80285e-06	-1.91718e-05	-7.10142e-06	-1.05709e-05	-5.96002e-06	3.10697e-06	-2.37999e-05	2.79894e-05	1.30209e-06	1.60402e-05	3.05316e-05	2.19719e-05	-2.75737e-06	-3.2529e-06	-2.15618e-05	6.44866e-09
-2.02468e-06	-6.67733e-06	-9.24834e-06	7.34184e-06	2.58756e-06	-6.61683e-06	1.80032e-06	1.50704e-06	-2.01579e-05	-5.22381e-06	-1.8316e-05	-3.62189e-06	-1.50835e-05	-2.92373e-05	-9.04295e-06	-8.77563e-06	-1.91664e-05	-7.53714e-06	-1.05712e-05	-5.96233e-06	3.1554e-06	-2.37996e-05	2.79735e-05	1.38683e-06	1.60372e-05	2.85293e-05	2.27729e-05	-2.75759e-06	-3.15856e-06	-2.1561e-05	6.2719e-09
-2.01525e-06	-6.68113e-06	-9.30447e-06	8.34458e-06	2.56609e-06	-6.60879e-06	1.76978e-06	1.24841e-06	-2.01581e-05	-5.24849e-06	-6.92208e-06	-3.60951e-06	-1.50826e-05	-2.92289e-05	-9.48747e-06	-8.75399e-06	-1.71873e-05	-7.38637e-06	-1.05726e-05	-5.97142e-06	3.22032e-06	-2.38031e-05	2.79526e-05	1.64043e-06	1.60339e-05	2.48676e-05	2.2258e-05	-2.75774e-06	-3.6538e-06	-2.15623e-05	5.71834e-09
-2.023e-06	-6.67939e-06	-9.29576e-06	8.02866e-06	2.63739e-06	-6.60889e-06	1.73084e-06	1.40876e-06	-2.01581e-05	-5.25171e-06	-8.0294e-06	-3.61007e-06	-1.50817e-05	-2.92283e-05	-9.36773e-06	-8.73154e-06	-1.71724e-05	-7.26171e-06	-1.05723e-05	-5.96837e-06	3.12454e-06	-2.37987e-05	2.7958e-05	1.38291e-06	1.60283e-05	2.49991e-05	2.15024e-05	-2.7577e-06	-3.57482e-06	-2.15772e-05	5.69726e-09
-2.023e-06	-6.67939e-06	-9.29576e-06	8.02866e-06	2.63739e-06	-6.60889e-06	1.73084e-06	1.40876e-06	-2.01581e-05	-5.25171e-06	-8.0294e-06	-3.61007e-06	-1.50817e-05	-2.92283e-05	-9.36773e-06	-8.73154e-06	-1.71724e-05	-7.26171e-06	-1.05723e-05	-5.96837e-06	3.12454e-06	-2.37987e-05	2.7958e-05	1.38291e-06	1.60283e-05	2.49991e-05	2.15024e-05	-2.7577e-06	-3.57482e-06	-2.15772e-05	5.69726e-09
-2.02324e-06	-6.67944e-06	-9.29473e-06	8.05569e-06	2.59948e-06	-6.60404e-06	1.73258e-06	1.40549e-06	-2.01579e-05	-5.25198e-06	-7.01627e-06	-3.61004e-06	-1.50816e-05	-2.92288e-05	-9.43647e-06	-8.73024e-06	-1.70868e-05	-7.2596e-06	-1.05724e-05	-5.9683e-06	3.11568e-06	-2.37988e-05	2.7956e-05	1.46586e-06	1.6028e-05	2.488e-05	2.1793e-05	-2.75768e-06	-3.59435e-06	-2.15713e-05	5.68709e-09
-2.01069e-06	-6.64933e-06	-9.29303e-06	8.07404e-06	2.58684e-06	-6.60403e-06	1.75412e-06	1.31619e-06	-2.01455e-05	-5.25399e-06	-6.62345e-06	-3.61107e-06	-1.5082e-05	-2.92288e-05	-9.34774e-06	-7.11928e-06	-1.69691e-05	-7.32254e-06	-1.05724e-05	-5.79824e-06	3.13054e-06	-1.96985e-05	2.79568e-05	1.46038e-06	1.60277e-05	2.49054e-05	2.18108e-05	-3.96892e-06	-3.61773e-06	-2.1555e-05	5.47997e-09
-2.01978e-06	-6.68066e-06	-9.29839e-06	8.04791e-06	2.56489e-06	-6.60218e-06	1.7349e-06	1.36779e-06	-2.01575e-05	-5.26754e-06	-7.18007e-06	-3.61084e-06	-1.51171e-05	-2.92296e-05	-9.34088e-06	-8.73009e-06	-1.71369e-05	-7.18204e-06	-1.05757e-05	-5.96857e-06	3.12253e-06	-1.22004e-05	2.79829e-05	1.45694e-06	1.18771e-05	2.56432e-05	2.16347e-05	-2.75775e-06	-3.65932e-06	-2.15716e-05	5.18953e-09
-2.01695e-06	-6.67852e-06	-9.29649e-06	8.04918e-06	2.57243e-06	-6.60317e-06	1.73714e-06	1.35384e-06	-2.01491e-05	-5.26272e-06	-7.08449e-06	-3.61127e-06	-5.93059e-06	-2.92292e-05	-9.33205e-06	-8.72962e-06	-1.71468e-05	-7.13423e-06	-1.05739e-05	-5.94963e-06	3.12552e-06	-1.44894e-05	2.79773e-05	1.24138e-06	1.21401e-05	2.51145e-05	2.16764e-05	-2.82149e-06	-3.63376e-06	-2.1571e-05	5.03524e-09
-2.01795e-06	-6.67801e-06	-9.29586e-06	8.03114e-06	2.54275e-06	-6.60274e-06	1.72927e-06	1.26122e-06	-2.01552e-05	-5.27629e-06	-7.46674e-06	-3.61363e-06	-4.15088e-06	-2.92298e-05	-9.27877e-06	-8.73468e-06	-1.72862e-05	-6.92759e-06	-1.05761e-05	-5.9502e-06	3.12177e-06	-1.30028e-05	2.79927e-05	1.25909e-06	1.20057e-05	2.54721e-05	2.16436e-05	-2.80054e-06	-3.64719e-06	-2.15661e-05	4.99682e-09
-2.01833e-06	-6.67793e-06	-9.29589e-06	8.03097e-06	2.54799e-06	-6.60285e-06	1.73634e-06	1.26848e-06	-2.01552e-05	-5.27566e-06	-7.37284e-06	-3.61245e-06	-4.86875e-06	-2.92298e-05	-9.28302e-06	-8.39264e-06	-1.7291e-05	-6.94739e-06	-1.05756e-05	-5.95302e-06	3.123e-06	-1.29573e-05	2.79893e-05	1.30095e-06	1.20148e-05	2.54164e-05	2.16523e-05	-2.80363e-06	-3.64649e-06	-2.15661e-05	4.99314e-09
-2.01863e-06	-6.67674e-06	-5.28613e-06	6.93109e-06	2.58148e-06	-6.61022e-06	1.44165e-06	1.34094e-06	-2.01534e-05	-5.28162e-06	-7.18167e-06	-3.94985e-06	-6.71686e-06	-2.92301e-05	-9.26344e-06	-8.69932e-06	-1.72543e-05	-7.02222e-06	-1.05743e-05	-5.95347e-06	3.12339e-06	-1.2983e-05	2.79996e-05	1.27343e-06	1.21988e-05	2.53592e-05	2.16519e-05	-2.76823e-06	-3.648e-06	-2.0882e-05	4.91704e-09
-2.01829e-06	-6.61839e-06	-4.45871e-06	7.09769e-06	2.59611e-06	-2.59445e-08	1.73378e-06	1.29937e-06	-2.0129e-05	-5.28825e-06	-7.16734e-06	-3.7515e-06	-4.9511e-06	-2.92079e-05	-9.21926e-06	-8.67601e-06	-1.72158e-05	-6.83386e-06	-1.0575e-05	-5.94153e-06	3.12303e-06	-1.3075e-05	2.79882e-05	1.24817e-06	1.20251e-05	2.53109e-05	2.1327e-05	-2.79305e-06	-3.64566e-06	-2.10763e-05	4.82725e-09
-1.79136e-06	-6.62673e-06	-2.85562e-06	6.83008e-06	2.60158e-06	-5.00266e-06	2.12891e-06	1.38232e-06	-2.01506e-05	-5.32218e-06	-7.04821e-06	-3.69343e-06	-5.36457e-06	-2.92654e-05	-7.33928e-06	-8.61902e-06	-1.02815e-05	5.87572e-06	-6.92625e-06	-5.9047e-06	3.00789e-06	-1.33217e-05	2.69549e-05	1.29383e-06	1.20976e-05	2.57447e-05	2.16181e-05	-2.66978e-06	-3.56531e-06	-2.11828e-05	4.53411e-09
-1.57472e-06	-6.65139e-06	-2.17315e-06	6.7049e-06	2.58293e-06	-3.0044e-06	1.70474e-06	1.32517e-06	-2.01399e-05	-5.28964e-06	-7.15957e-06	-3.90174e-06	-5.86942e-06	-2.92204e-05	-5.13699e-06	-8.61131e-06	-4.44917e-06	-6.86434e-06	-1.0609e-05	-5.93456e-06	2.66558e-06	-1.31365e-05	2.80047e-05	1.28895e-06	1.19541e-05	2.52322e-05	2.15129e-05	-2.78714e-06	-3.6269e-06	-2.09783e-05	4.48933e-09
-1.66008e-06	-6.64606e-06	-3.03453e-06	6.91166e-06	2.59685e-06	-3.27518e-06	1.98489e-06	1.3293e-06	-2.01445e-05	-5.30624e-06	-6.3514e-06	-3.724e-06	-5.84495e-06	-2.92254e-05	-5.99174e-06	-8.61695e-06	-4.76833e-06	-2.71468e-06	-9.13299e-06	-5.93403e-06	2.45338e-06	-1.30122e-05	2.7674e-05	1.33562e-06	1.20495e-05	2.52699e-05	2.15286e-05	-2.74451e-06	-3.54456e-06	-2.11276e-05	4.4191e-09
-1.68545e-06	-6.6402e-06	-2.85441e-06	6.81922e-06	2.5875e-06	-4.11465e-06	1.80773e-06	1.33043e-06	-2.01479e-05	-5.29446e-06	-6.73975e-06	-3.70207e-06	-5.74508e-06	-2.9237e-05	-6.16894e-06	-8.61583e-06	-4.49213e-06	-2.96701e-06	-7.63117e-06	-5.93864e-06	2.53468e-06	-1.31097e-05	2.76318e-05	1.34001e-06	1.19584e-05	2.52936e-05	2.15322e-05	-2.77833e-06	-3.59123e-06	-2.11057e-05	4.402e-09
-1.59743e-06	-6.65109e-06	-3.01692e-06	5.27575e-06	2.57839e-06	-3.48208e-06	2.04494e-06	4.31285e-07	-4.9527e-06	-5.29854e-06	-6.64062e-06	-3.69681e-06	-5.79059e-06	-2.92864e-05	-6.83598e-06	-8.61043e-06	-4.64181e-06	-3.67154e-06	-8.7727e-06	-5.93819e-06	2.48016e-06	-1.27757e-05	2.75987e-05	1.31826e-06	1.2005e-05	2.5327e-05	2.15048e-05	-2.7653e-06	-2.94362e-06	-2.11232e-05	4.01991e-09
-1.44802e-06	-6.74673e-06	-3.04121e-06	6.64118e-06	2.51046e-06	-3.60163e-06	1.86245e-06	1.31846e-06	-9.06956e-06	-5.29931e-06	-6.76936e-06	-3.71173e-06	-5.33534e-06	-2.92304e-05	-6.16796e-06	-8.62185e-06	-4.46926e-06	-2.69787e-06	-8.32968e-06	-5.93314e-06	2.46626e-06	-1.30456e-05	2.76167e-05	1.34115e-06	1.20106e-05	2.5311e-05	1.12245e-05	-2.7678e-06	-3.55871e-06	-2.11101e-05	3.7401e-09
-1.54603e-06	-7.05374e-06	-2.9156e-06	6.00266e-06	2.56239e-06	-3.6763e-06	1.80568e-06	3.51981e-07	-1.10658e-05	-5.29834e-06	-6.56354e-06	-3.71523e-06	-5.45818e-06	-2.91793e-05	-5.9517e-06	-8.61732e-06	-4.61877e-06	-2.73485e-06	-8.67654e-06	-5.93469e-06	2.40977e-06	-1.29411e-05	2.76402e-05	1.33794e-06	5.30912e-06	2.53068e-05	1.1784e-05	-2.76731e-06	-3.34182e-06	-1.96587e-05	3.6096e-09
-1.60348e-06	-6.88559e-06	-2.94416e-06	6.13391e-06	2.53879e-06	-4.17464e-06	1.8643e-06	1.14183e-06	-8.75802e-06	-5.2976e-06	-6.63643e-06	-3.68352e-06	-5.32311e-06	-2.92469e-05	-6.09287e-06	-8.69112e-06	-5.26786e-06	-2.65641e-06	-8.67719e-06	-5.93491e-06	2.40388e-06	-1.29707e-05	2.76282e-05	2.02082e-06	1.20206e-05	6.41467e-06	9.20087e-06	-4.29012e-06	-3.4557e-06	-2.06023e-05	3.09552e-09
-1.7503e-06	-7.7275e-06	-2.93863e-06	6.75192e-06	2.51218e-06	-3.53625e-06	1.71633e-06	1.16433e-06	-5.7925e-06	-5.23804e-06	-6.76344e-06	-3.69916e-06	-5.05565e-06	-2.91824e-05	-6.04679e-06	-8.69662e-06	-4.99131e-06	-2.9075e-06	-8.64674e-06	-5.77309e-06	2.35157e-06	-1.29923e-05	2.7624e-05	1.51859e-06	1.07708e-05	9.39699e-06	9.51145e-06	-3.33173e-06	-3.46964e-06	-1.73757e-05	2.95092e-09
-1.7247e-06	-7.61735e-06	-3.58548e-06	6.71369e-06	2.47129e-06	-3.56588e-06	1.83737e-06	1.15325e-06	-5.74817e-06	-5.23566e-06	-6.74399e-06	-3.6838e-06	-5.04963e-06	-2.91539e-05	-6.03444e-06	-8.65606e-06	-4.98669e-06	-2.91704e-06	-8.58294e-06	-5.79962e-06	1.57661e-06	-1.30062e-05	2.71095e-05	1.68753e-06	7.623e-06	9.41904e-06	9.70394e-06	-3.14806e-06	-3.46158e-06	-1.71315e-05	2.85523e-09
-1.72468e-06	-7.61834e-06	-3.52417e-06	6.69581e-06	2.47204e-06	-3.57067e-06	1.83298e-06	1.15273e-06	-5.08723e-06	-5.2426e-06	-6.73382e-06	-3.68425e-06	-5.0465e-06	-2.91544e-05	-6.04317e-06	-8.65571e-06	-4.98451e-06	-2.86876e-06	-8.56669e-06	-5.78286e-06	1.59291e-06	-1.29982e-05	2.71198e-05	1.70081e-06	7.85414e-06	9.43243e-06	9.66913e-06	-3.20417e-06	-3.46152e-06	-1.72323e-05	2.85411e-09
-1.66411e-06	-7.38613e-06	-3.02835e-06	6.3226e-06	2.46906e-06	-3.54631e-06	1.71006e-06	-1.7178e-06	-6.11066e-06	-5.26107e-06	-6.62797e-06	-3.72094e-06	-4.59554e-06	-2.91342e-05	-6.05208e-06	-8.59494e-06	-4.92263e-06	-2.77773e-06	-7.56105e-06	-5.29608e-06	2.06394e-06	-1.30014e-05	2.73019e-05	6.45148e-07	1.31713e-06	1.08449e-05	9.5091e-06	-3.21829e-06	-3.27762e-06	-9.1211e-06	2.58457e-09
-1.65966e-06	-7.26756e-06	-3.11894e-06	6.42468e-06	2.48858e-06	-3.56579e-06	1.73499e-06	-1.53337e-06	-6.09388e-06	-5.25935e-06	-6.6201e-06	-3.70793e-06	-4.8472e-06	-2.91808e-05	-6.07479e-06	-8.61922e-06	-4.84284e-06	-2.75847e-06	-7.47368e-06	-5.486e-06	1.96167e-06	-1.29928e-05	2.73535e-05	9.2826e-07	1.23528e-06	1.04072e-05	9.44116e-06	-3.17001e-06	-3.34666e-06	-8.84461e-06	2.57662e-09
-1.59103e-06	-7.45372e-06	-2.98185e-06	6.28289e-06	2.52141e-06	-3.59229e-06	1.73317e-06	-2.20607e-07	-6.16603e-06	-5.27865e-06	-6.67481e-06	-3.71039e-06	-4.94932e-06	-2.91615e-05	-6.10183e-06	-8.63954e-06	-4.93664e-06	-2.85449e-06	-8.05526e-06	-5.51725e-06	2.22365e-06	-1.29911e-05	2.64983e-05	5.27496e-07	1.34708e-06	1.04564e-05	8.86504e-06	-3.13387e-06	-3.20192e-06	-8.79006e-06	2.53082e-09
-2.27091e-07	-7.31124e-06	-3.08742e-06	6.28789e-06	1.59639e-06	-3.54943e-06	1.896e-06	1.42173e-07	-5.75113e-06	-5.20927e-06	2.03207e-06	-3.70707e-06	-4.53521e-06	-2.91328e-05	-6.08451e-06	-8.23143e-06	-4.84413e-06	-2.80281e-06	-8.14592e-06	-5.4466e-06	1.12743e-06	-1.30099e-05	2.6573e-05	1.44253e-06	7.69099e-07	6.52048e-06	8.80839e-06	-3.01081e-06	-2.98711e-06	-2.87618e-06	2.32652e-09
-4.04869e-07	-7.32462e-06	-3.08343e-06	6.28849e-06	1.76434e-06	-3.549e-06	1.83349e-06	1.27247e-07	-5.8166e-06	-5.23889e-06	-7.76602e-08	-3.70703e-06	-4.61549e-06	-2.91332e-05	-6.08677e-06	-8.23232e-06	-4.84532e-06	-2.79812e-06	-7.99498e-06	-5.45782e-06	1.13334e-06	-1.3009e-05	2.65792e-05	1.42539e-06	7.75514e-07	6.52058e-06	8.83263e-06	-3.01358e-06	-2.98709e-06	-3.19067e-06	2.32519e-09
-4.04869e-07	-7.32462e-06	-3.08343e-06	6.28849e-06	1.76434e-06	-3.549e-06	1.83349e-06	1.27247e-07	-5.8166e-06	-5.23889e-06	-7.76602e-08	-3.70703e-06	-4.61549e-06	-2.91332e-05	-6.08677e-06	-8.23232e-06	-4.84532e-06	-2.79812e-06	-7.99498e-06	-5.45782e-06	1.13334e-06	-1.3009e-05	2.65792e-05	1.42539e-06	7.75514e-07	6.52058e-06	8.83263e-06	-3.01358e-06	-2.98709e-06	-3.19067e-06	2.32519e-09
-4.04869e-07	-7.32462e-06	-3.08343e-06	6.28849e-06	1.76434e-06	-3.549e-06	1.83349e-06	1.27247e-07	-5.8166e-06	-5.23889e-06	-7.76602e-08	-3.70703e-06	-4.61549e-06	-2.91332e-05	-6.08677e-06	-8.23232e-06	-4.84532e-06	-2.79812e-06	-7.99498e-06	-5.45782e-06	1.13334e-06	-1.3009e-05	2.65792e-05	1.42539e-06	7.75514e-07	6.52058e-06	8.83263e-06	-3.01358e-06	-2.98709e-06	-3.19067e-06	2.32519e-09
-4.04869e-07	-7.32462e-06	-3.08343e-06	6.28849e-06	1.76434e-06	-3.549e-06	1.83349e-06	1.27247e-07	-5.8166e-06	-5.23889e-06	-7.76602e-08	-3.70703e-06	-4.61549e-06	-2.91332e-05	-6.08677e-06	-8.23232e-06	-4.84532e-06	-2.79812e-06	-7.99498e-06	-5.45782e-06	1.13334e-06	-1.3009e-05	2.65792e-05	1.42539e-06	7.75514e-07	6.52058e-06	8.83263e-06	-3.01358e-06	-2.98709e-06	-3.19067e-06	2.32519e-09
-3.37995e-07	-7.31357e-06	-3.05095e-06	6.29146e-06	1.70012e-06	-3.55095e-06	1.85158e-06	1.13655e-07	-5.80077e-06	-5.23312e-06	4.44027e-07	-3.70682e-06	-4.60145e-06	-2.91347e-05	-6.08543e-06	-8.2401e-06	-4.50065e-06	-2.79738e-06	-8.03001e-06	-5.45588e-06	1.16716e-06	-1.30079e-05	2.65809e-05	1.40521e-06	8.08739e-07	6.61591e-06	8.83741e-06	-3.01835e-06	-2.99076e-06	-2.80529e-06	2.3212e-09
-3.40812e-07	-7.31946e-06	-3.04817e-06	6.29004e-06	1.79937e-06	-3.55102e-06	1.86241e-06	-3.56303e-07	-5.79851e-06	-5.22947e-06	2.41197e-07	-3.95876e-06	-4.56648e-06	-2.91333e-05	-6.08436e-06	-8.25895e-06	-4.82282e-06	-2.80301e-06	-8.05255e-06	-5.45429e-06	1.22219e-06	-1.14651e-05	2.65832e-05	1.2594e-06	7.05012e-07	6.1412e-06	8.82483e-06	-2.85452e-06	-2.99942e-06	-2.86223e-06	2.28186e-09
-3.59561e-07	-7.31784e-06	-3.06279e-06	6.2919e-06	1.79901e-06	-3.55092e-06	1.86215e-06	-8.64534e-08	-5.79116e-06	-5.23103e-06	2.60394e-07	-3.94214e-06	-4.568e-06	-2.9134e-05	-6.0854e-06	-8.25847e-06	-4.69625e-06	-2.80273e-06	-8.04015e-06	-5.45437e-06	1.21943e-06	-1.14808e-05	2.65821e-05	1.254e-06	7.41223e-07	6.18426e-06	8.82544e-06	-2.87753e-06	-2.99532e-06	-2.82472e-06	2.28106e-09
-3.55626e-07	-7.31551e-06	-3.07162e-06	6.29533e-06	1.76216e-06	-3.55101e-06	1.85575e-06	-1.97496e-07	-5.79484e-06	-5.22793e-06	3.66064e-07	-3.84588e-06	-4.59314e-06	-2.91329e-05	-6.08492e-06	-8.25466e-06	-4.66071e-06	-2.80162e-06	-7.51696e-06	-5.45103e-06	1.21193e-06	-1.15734e-05	2.65833e-05	1.2908e-06	7.41664e-07	6.24385e-06	8.83722e-06	-2.95158e-06	-2.99005e-06	-2.79221e-06	2.27535e-09
-3.44239e-07	-7.31831e-06	-3.05093e-06	6.29085e-06	1.7588e-06	-3.55084e-06	1.85772e-06	-2.33106e-07	-5.78819e-06	-5.22986e-06	3.12905e-07	-3.82657e-06	-4.58861e-06	-2.91335e-05	-6.08528e-06	-8.25648e-06	-4.77555e-06	-2.80244e-06	-7.42558e-06	-5.45333e-06	1.21407e-06	-1.1456e-05	2.65833e-05	1.26176e-06	7.13079e-07	6.23499e-06	8.82992e-06	-2.92316e-06	-2.99648e-06	-2.79373e-06	2.27157e-09
-1.1625e-06	-7.31747e-06	-3.18757e-06	6.29105e-06	1.67923e-06	-2.81208e-06	1.85383e-06	-6.05404e-08	-5.79449e-06	-5.22646e-06	3.88965e-07	-3.9372e-06	-4.58871e-06	-2.38067e-05	-5.4934e-06	-8.2777e-06	-4.95188e-06	-2.80143e-06	-6.34206e-06	-5.35769e-06	1.20612e-06	-1.15486e-05	2.65823e-05	1.26788e-06	1.75512e-06	6.27004e-06	8.83224e-06	-2.93665e-06	-2.94834e-06	-3.00977e-06	1.97298e-09
-1.1625e-06	-7.31747e-06	-3.18757e-06	6.29105e-06	1.67923e-06	-2.81208e-06	1.85383e-06	-6.05404e-08	-5.79449e-06	-5.22646e-06	3.88965e-07	-3.9372e-06	-4.58871e-06	-2.38067e-05	-5.4934e-06	-8.2777e-06	-4.95188e-06	-2.80143e-06	-6.34206e-06	-5.35769e-06	1.20612e-06	-1.15486e-05	2.65823e-05	1.26788e-06	1.75512e-06	6.27004e-06	8.83224e-06	-2.93665e-06	-2.94834e-06	-3.00977e-06	1.97298e-09
-1.09281e-06	-7.3181e-06	-2.76264e-06	6.29135e-06	1.75831e-06	-2.15942e-06	1.85561e-06	-1.47157e-07	-5.79415e-06	-5.22706e-06	3.48511e-07	-3.90771e-06	-4.58057e-06	-2.4067e-05	-5.82932e-06	-8.27863e-06	-4.94776e-06	-3.15368e-06	-6.80638e-06	-5.43205e-06	1.21054e-06	-1.14903e-05	2.5629e-05	1.26577e-06	1.69714e-06	6.2493e-06	8.83127e-06	-2.92126e-06	-2.96368e-06	-2.93529e-06	1.94025e-09
-9.9209e-07	-7.318e-06	-3.04933e-06	6.29134e-06	1.73492e-06	-1.54962e-06	1.8541e-06	-1.17866e-07	-5.79447e-06	-5.22687e-06	3.83844e-07	-3.91727e-06	-4.58209e-06	-2.37269e-05	-5.63255e-06	-8.28539e-06	-5.10381e-06	-2.88595e-06	-6.54519e-06	-5.37933e-06	1.20827e-06	-1.15144e-05	2.56972e-05	1.2639e-06	1.28544e-06	6.25162e-06	8.83108e-06	-2.92891e-06	-2.96753e-06	-3.41743e-06	1.92293e-09
-8.10414e-07	-2.26368e-06	-2.9619e-06	6.26552e-06	1.71883e-06	-2.20836e-06	1.84501e-06	-1.16473e-07	-5.79525e-06	-5.22749e-06	5.64379e-07	-3.69969e-06	-4.58143e-06	-2.40427e-05	-5.66898e-06	-8.26384e-06	-4.96217e-06	-3.14034e-06	-6.73847e-06	-5.4224e-06	1.20738e-06	-1.17566e-05	6.66089e-06	1.26665e-06	1.70501e-06	6.27125e-06	8.83101e-06	-2.91687e-06	-2.97213e-06	-3.13694e-06	1.28179e-09
-8.36904e-07	-7.73461e-07	-2.96015e-06	6.28343e-06	1.72936e-06	-2.23523e-06	1.83508e-06	-1.13781e-07	-5.80826e-06	-5.23667e-06	4.56994e-07	-3.83395e-06	-4.58225e-06	-2.3995e-05	-5.66302e-06	-8.27672e-06	-5.03265e-06	-3.16814e-06	-6.71596e-06	-5.40737e-06	1.20743e-06	-1.15705e-05	5.13675e-06	1.26717e-06	1.76553e-06	5.9588e-06	8.83109e-06	-2.92024e-06	-2.97243e-06	-3.19341e-06	1.25151e-09
-8.62855e-07	-2.32193e-06	-2.92629e-06	6.28358e-06	1.73898e-06	-2.30247e-06	1.85038e-06	-1.15019e-07	-5.79929e-06	-5.2273e-06	4.96633e-07	-3.87346e-06	-4.58129e-06	-2.39242e-05	-5.64096e-06	-8.21127e-06	-5.07804e-06	-3.06673e-06	-6.67795e-06	-5.39476e-06	1.20513e-06	-1.16446e-05	6.26126e-06	1.26885e-06	1.86728e-06	6.24567e-06	3.87261e-06	-2.92022e-06	-2.9792e-06	-3.09308e-06	1.20597e-09
-8.52917e-07	-1.7095e-06	-2.93139e-06	6.27831e-06	1.73843e-06	-2.24858e-06	1.83654e-06	-1.14886e-07	-5.80201e-06	-5.22795e-06	4.69509e-07	-3.87075e-06	-4.55313e-06	-2.39284e-05	-5.64188e-06	-8.17468e-06	-5.01283e-06	-3.11709e-06	-6.70386e-06	-5.40187e-06	1.18745e-06	-1.16363e-05	6.0111e-06	1.2692e-06	1.86035e-06	6.16382e-06	4.10745e-06	-2.92105e-06	-2.98761e-06	-3.08251e-06	1.20009e-09
-8.62793e-07	-2.42692e-06	-2.94142e-06	6.28022e-06	1.73873e-06	-2.29402e-06	1.83331e-06	-1.14387e-07	-5.79633e-06	-5.22797e-06	5.00343e-07	-3.87005e-06	-4.58148e-06	-2.39571e-05	-5.64612e-06	-8.23129e-06	-5.03764e-06	-3.10814e-06	-6.69411e-06	-5.39954e-06	1.20363e-06	-1.16438e-05	4.93896e-06	1.26921e-06	1.79484e-06	6.24384e-06	4.15172e-06	-2.92066e-06	-2.9899e-06	-3.11499e-06	1.19576e-09
-1.29498e-08	-1.74901e-06	-2.94378e-06	6.28198e-06	1.735e-06	-2.26505e-06	1.84365e-06	6.57669e-07	-5.79229e-06	-5.22513e-06	4.82528e-07	-5.09884e-07	-4.52545e-06	-2.39577e-05	-5.65418e-06	-8.14779e-06	-5.01339e-06	-3.09796e-06	-4.37804e-06	-5.40504e-06	1.17319e-06	-1.16304e-05	5.83432e-06	1.26645e-06	1.86798e-06	4.85776e-06	4.32232e-06	-2.92111e-06	-3.03437e-06	8.49954e-07	1.13694e-09
-4.83069e-07	-1.4338e-06	-2.94823e-06	6.16049e-06	1.72291e-06	-2.28034e-06	1.85692e-06	-4.20751e-09	-5.79401e-06	-5.22692e-06	4.98115e-07	-2.03354e-06	-4.52434e-06	-2.39579e-05	-4.0341e-06	-8.15066e-06	-5.05432e-06	-3.10406e-06	-5.19512e-06	-5.407e-06	1.19605e-06	-1.16152e-05	5.61845e-06	1.26465e-06	2.46369e-06	5.14037e-06	2.77606e-06	-2.92002e-06	-3.00667e-06	-1.91653e-06	1.12534e-09
-1.02323e-07	-1.08017e-06	-2.94467e-06	6.2817e-06	1.512e-06	-2.28057e-06	2.10745e-06	3.11147e-07	-5.78576e-06	-5.2271e-06	5.01413e-07	-4.21058e-07	-4.54275e-06	-2.39636e-05	-1.76877e-06	-8.18679e-06	-5.16738e-06	-3.09944e-06	-4.82096e-06	-5.33791e-06	1.1957e-06	-1.16348e-05	4.27375e-06	1.2631e-06	2.01223e-06	4.51058e-06	8.16249e-07	-2.92625e-06	-3.01328e-06	-2.43105e-06	1.08092e-09
-2.16308e-07	-1.39442e-06	-2.94799e-06	5.76541e-06	1.68136e-06	-2.2677e-06	2.00891e-06	4.38429e-07	-2.97842e-06	-3.65288e-06	4.90365e-07	-9.67317e-07	-4.54352e-06	-2.39507e-05	-2.46848e-06	-8.18375e-06	-5.102e-06	-3.0978e-06	-4.57408e-06	-5.37248e-06	1.20798e-06	-1.16337e-05	5.05052e-06	1.262e-06	2.01248e-06	4.88868e-06	3.18112e-06	-2.83664e-06	-3.01012e-06	-9.79468e-07	1.05231e-09
-1.7046e-07	-1.46028e-06	-2.9483e-06	5.75252e-06	1.64984e-06	-2.2685e-06	1.95227e-06	4.55557e-07	-1.22628e-06	-3.53692e-06	4.93778e-07	-1.27021e-06	-4.54195e-06	-2.39458e-05	-2.96602e-06	-8.18161e-06	-5.06158e-06	-3.09722e-06	-4.65017e-06	-5.35457e-06	1.21609e-06	-1.16316e-05	4.62335e-06	1.26286e-06	1.88089e-06	4.77892e-06	1.51904e-06	-2.73589e-06	-3.01389e-06	-1.14759e-06	1.03329e-09
-4.36277e-07	-1.38983e-06	-3.35983e-06	5.99436e-06	1.65417e-06	4.25078e-07	1.94276e-06	5.02315e-07	-2.56607e-06	-3.56077e-06	4.95862e-07	-9.43787e-07	-4.56092e-06	-1.19836e-05	-2.47094e-06	-8.18055e-06	-5.12204e-06	-3.09936e-06	-4.76336e-06	-5.36218e-06	1.20678e-06	-1.16317e-05	4.5933e-06	1.25267e-06	1.97156e-06	4.96595e-06	1.72107e-06	-2.58139e-06	-3.01732e-06	-1.09427e-06	6.09303e-10
-4.36277e-07	-1.38983e-06	-3.35983e-06	5.99436e-06	1.65417e-06	4.25078e-07	1.94276e-06	5.02315e-07	-2.56607e-06	-3.56077e-06	4.95862e-07	-9.43787e-07	-4.56092e-06	-1.19836e-05	-2.47094e-06	-8.18055e-06	-5.12204e-06	-3.09936e-06	-4.76336e-06	-5.36218e-06	1.20678e-06	-1.16317e-05	4.5933e-06	1.25267e-06	1.97156e-06	4.96595e-06	1.72107e-06	-2.58139e-06	-3.01732e-06	-1.09427e-06	6.09303e-10
-3.96906e-07	-1.38644e-06	-3.49911e-06	5.96608e-06	1.65642e-06	1.74682e-08	1.96375e-06	5.16103e-07	-2.66018e-06	-2.71448e-06	4.94521e-07	-1.10192e-06	-4.56102e-06	-1.1688e-05	-2.47068e-06	-8.17948e-06	-5.10498e-06	-3.09835e-06	-4.75886e-06	-5.36273e-06	1.20868e-06	-1.16317e-05	4.70438e-06	1.2558e-06	1.98633e-06	4.88901e-06	1.87606e-06	-2.59744e-06	-3.01827e-06	-1.07053e-06	5.9901e-10
-3.96536e-07	-1.33991e-06	-3.45061e-06	5.93224e-06	1.64994e-06	-1.9603e-07	1.96495e-06	4.97147e-07	-2.85443e-06	-3.24609e-06	4.94904e-07	-9.56174e-07	-4.56068e-06	-1.18609e-05	-2.46274e-06	-8.18417e-06	-2.27278e-06	-3.24246e-06	-4.74344e-06	-5.35227e-06	1.20901e-06	-1.16317e-05	4.66704e-06	1.25414e-06	1.98508e-06	4.89634e-06	1.98868e-06	-2.61039e-06	-3.02694e-06	-1.10877e-06	5.86304e-10
-4.08363e-07	-1.31943e-06	-3.40525e-06	5.86346e-06	1.6445e-06	2.25667e-08	1.96031e-06	4.76981e-07	-2.8128e-06	-3.58723e-06	4.95822e-07	-9.84317e-07	-4.55952e-06	-1.16645e-05	-2.49067e-06	-8.18352e-06	-1.42067e-06	-3.15622e-06	-4.74656e-06	-5.34659e-06	1.20925e-06	-1.16319e-05	4.64222e-06	1.25522e-06	1.75219e-06	4.83929e-06	1.87846e-06	-2.63378e-06	-3.02185e-06	-1.1235e-06	5.7701e-10
-4.11962e-07	-1.34672e-06	-1.82182e-06	5.8726e-06	1.64339e-06	-3.30144e-07	1.96506e-06	4.74613e-07	-2.83123e-06	-3.408e-06	4.95374e-07	-9.61154e-07	-3.16083e-06	-1.18243e-05	-2.47531e-06	-8.16098e-06	-2.67726e-06	-3.16614e-06	-4.7437e-06	-5.35702e-06	1.21672e-06	-1.16336e-05	4.63618e-06	1.26305e-06	1.97072e-06	4.87463e-06	2.0197e-06	-2.64111e-06	-2.18648e-06	-1.12622e-06	5.63073e-10
-3.94068e-07	-1.35822e-06	-1.21464e-06	5.89344e-06	1.64336e-06	-4.5011e-07	1.9591e-06	4.8159e-07	-2.7085e-06	-3.39603e-06	4.9536e-07	-9.55085e-07	-2.89452e-06	-1.17564e-05	-2.46756e-06	-6.93975e-06	-2.15755e-06	-3.14842e-06	-4.72997e-06	-5.35764e-06	1.22218e-06	-1.16338e-05	4.57034e-06	1.2535e-06	1.78183e-06	4.88152e-06	2.01544e-06	-2.62726e-06	-2.87545e-06	-1.11496e-06	5.3847e-10
-4.01059e-07	-1.36786e-06	-1.76972e-06	5.9295e-06	1.64068e-06	-4.76723e-07	1.97289e-06	4.80867e-07	-2.73269e-06	-4.0516e-06	4.9528e-07	-9.32111e-07	-3.19785e-06	-1.17648e-05	-2.48356e-06	-6.29886e-06	-1.69448e-06	-3.11944e-06	-4.72392e-06	-5.35845e-06	1.21175e-06	-1.16341e-05	2.2574e-06	1.25727e-06	1.78439e-06	4.87762e-06	1.99296e-06	-2.63164e-06	-2.09051e-06	-1.10733e-06	5.17439e-10
-4.96403e-07	-1.33613e-06	-7.63659e-07	5.91033e-06	1.63803e-06	-3.85514e-07	1.97407e-06	4.87083e-07	-2.71853e-06	-3.3948e-06	4.77228e-07	-9.03284e-07	-2.64147e-06	-9.04524e-06	-2.4773e-06	-7.00792e-06	-1.89985e-06	-3.14946e-06	-4.73188e-06	-5.35653e-06	1.22018e-06	-1.1634e-05	3.92232e-06	1.11279e-06	1.63878e-06	4.87886e-06	2.04632e-06	-2.64631e-06	-2.61074e-06	-1.11639e-06	4.72328e-10
-4.98902e-07	-1.34169e-06	7.40197e-07	5.91302e-06	1.63351e-06	-3.85453e-07	1.97815e-06	4.81359e-07	-2.72461e-06	-3.39516e-06	4.77272e-07	-9.16024e-07	-2.76605e-06	-8.38352e-06	-2.47775e-06	-6.81751e-06	-1.93397e-06	-3.13684e-06	-4.73364e-06	-5.35714e-06	1.22163e-06	-1.16338e-05	2.9502e-06	8.09055e-07	1.67112e-06	4.8793e-06	2.00575e-06	-2.64302e-06	-2.4807e-06	-1.11507e-06	4.5098e-10
-4.98862e-07	-1.34367e-06	5.82281e-07	5.91278e-06	1.63388e-06	-3.90973e-07	1.97735e-06	4.81392e-07	-2.7241e-06	-3.39118e-06	4.78115e-07	-9.16413e-07	-2.76676e-06	-8.42003e-06	-2.47697e-06	-6.75168e-06	-1.93447e-06	-3.13687e-06	-4.73361e-06	-5.35698e-06	1.2216e-06	-1.16337e-05	2.94463e-06	8.74198e-07	1.6712e-06	4.87924e-06	2.00577e-06	-2.6429e-06	-2.49099e-06	-1.11494e-06	4.50594e-10
-4.61436e-07	-1.36468e-06	-9.3564e-08	5.90715e-06	1.62967e-06	-3.73377e-07	1.97109e-06	4.82583e-07	-2.73847e-06	-3.39563e-06	4.86601e-07	-9.14925e-07	-2.79014e-06	-8.48773e-06	-2.4776e-06	-6.63301e-06	-1.94533e-06	-3.13624e-06	-4.73223e-06	-5.35715e-06	1.20645e-06	-1.14743e-05	2.94423e-06	1.08582e-06	1.6713e-06	4.87864e-06	1.99385e-06	-2.63879e-06	-2.49807e-06	-1.11284e-06	4.46645e-10
-4.39335e-07	-1.35763e-06	-4.26545e-07	5.90747e-06	1.63696e-06	-3.77072e-07	1.97505e-06	4.82165e-07	-2.76631e-06	-3.4868e-06	6.23525e-07	-9.15076e-07	-2.80163e-06	-3.11452e-06	-2.47859e-06	-6.61889e-06	-1.89301e-06	-3.10271e-06	-4.73541e-06	-5.35604e-06	1.21831e-06	-1.16251e-05	2.93669e-06	1.05458e-06	1.66747e-06	4.87924e-06	2.00758e-06	-2.64149e-06	-2.40974e-06	-1.11374e-06	3.87938e-10
-4.59534e-07	-1.36159e-06	-2.86717e-07	5.90983e-06	1.63686e-06	-3.93755e-07	1.97213e-06	4.82392e-07	-2.74248e-06	-3.44545e-06	5.65405e-07	-9.15745e-07	-2.75431e-06	-2.99964e-06	-2.47771e-06	-6.58822e-06	-1.91387e-06	-3.13511e-06	-4.73318e-06	-5.3566e-06	1.21722e-06	-1.16009e-05	2.85333e-06	8.84341e-07	1.66914e-06	4.87903e-06	2.00101e-06	-2.64082e-06	-2.47659e-06	-1.11494e-06	3.85228e-10
-4.66679e-07	-1.36126e-06	-2.93751e-07	5.90935e-06	1.63655e-06	-3.96473e-07	1.9721e-06	4.82336e-07	-2.74392e-06	-3.4136e-06	5.59076e-07	-9.15295e-07	-2.75399e-06	-3.0951e-06	-2.47564e-06	-6.58975e-06	-1.82879e-06	-3.13296e-06	-4.73472e-06	-5.3567e-06	1.21747e-06	-1.15677e-05	2.86811e-06	6.04938e-07	1.66941e-06	4.87903e-06	2.0005e-06	-2.64105e-06	-2.45375e-06	-1.11446e-06	3.84074e-10
-4.45199e-07	-1.36085e-06	-1.84308e-07	5.90872e-06	1.63669e-06	-3.87561e-07	1.97249e-06	4.81164e-07	-2.74204e-06	-3.45133e-06	5.58928e-07	-9.15431e-07	-2.76535e-06	-3.02017e-06	-2.47745e-06	-6.59745e-06	-1.38576e-06	-3.13414e-06	-4.7343e-06	-5.35659e-06	1.21714e-06	-1.15304e-05	2.85019e-06	8.61324e-07	1.67053e-06	4.87903e-06	2.0018e-06	-2.64102e-06	-2.46892e-06	-1.11422e-06	3.82023e-10
-4.60333e-07	-1.3596e-06	-1.99706e-07	5.90793e-06	1.63675e-06	-3.87134e-07	1.97258e-06	4.78586e-07	-2.74057e-06	-3.4724e-06	5.45883e-07	-9.15578e-07	-2.75853e-06	-2.97751e-06	-2.47739e-06	-6.59766e-06	-1.01017e-06	-3.13168e-06	-4.73414e-06	-5.35663e-06	1.217e-06	-1.15328e-05	2.86732e-06	7.10188e-07	1.67045e-06	4.87907e-06	2.00103e-06	-2.64078e-06	-2.46036e-06	-1.11425e-06	3.80813e-10
-4.56588e-07	-1.35677e-06	2.26725e-08	5.7091e-06	1.63659e-06	-3.88489e-07	1.97305e-06	4.80748e-07	-2.74773e-06	-3.45628e-06	5.52199e-07	-9.12146e-07	-2.75969e-06	-2.68993e-06	-2.47395e-06	-6.61127e-06	-1.23836e-06	-3.13121e-06	-3.82818e-06	-5.35664e-06	1.2148e-06	-1.1548e-05	2.87583e-06	7.12931e-07	1.66995e-06	4.87904e-06	2.00209e-06	-2.61731e-06	-2.45637e-06	-1.51087e-06	3.70977e-10
-4.56932e-07	-1.35717e-06	2.22842e-08	5.7102e-06	1.63651e-06	-3.88771e-07	1.97305e-06	4.80563e-07	-2.74595e-06	-3.45781e-06	5.38953e-07	-9.12165e-07	-2.75969e-06	-2.75104e-06	-2.47424e-06	-6.61089e-06	-1.23663e-06	-3.13104e-06	-3.8328e-06	-5.35675e-06	1.21533e-06	-1.15446e-05	2.87501e-06	6.73461e-07	1.67009e-06	4.87879e-06	1.66083e-06	-2.62955e-06	-2.45975e-06	-1.44184e-06	3.69826e-10
-4.56767e-07	-1.27022e-06	-4.45852e-08	5.77407e-06	1.63599e-06	-3.89465e-07	1.97319e-06	4.73344e-07	-1.04645e-06	-3.46131e-06	5.12358e-07	-9.12543e-07	-2.76189e-06	-2.44841e-06	-2.47402e-06	-6.59269e-06	-1.2345e-06	-3.13114e-06	-4.10448e-06	-5.35659e-06	1.21542e-06	-1.15502e-05	2.87462e-06	6.85872e-07	1.67011e-06	4.88005e-06	1.46497e-06	-2.62872e-06	-2.46698e-06	-1.1897e-06	3.63136e-10
-4.57096e-07	-9.26995e-07	2.07315e-08	5.74197e-06	1.63409e-06	-3.88094e-07	1.97299e-06	4.69898e-07	-1.37794e-06	-3.46908e-06	4.02736e-07	-1.45796e-06	-2.7699e-06	-2.50785e-06	-2.47113e-06	-5.49017e-06	-1.20707e-06	-3.13127e-06	-4.1092e-06	-5.34509e-06	1.21519e-06	-1.10084e-05	3.02297e-06	7.5432e-07	1.67075e-06	4.87302e-06	1.86624e-06	-2.62687e-06	-1.15285e-06	-1.28999e-06	3.36405e-10
-4.57967e-07	-9.71565e-07	-3.31903e-08	5.81696e-06	1.63512e-06	-3.59389e-07	1.97411e-06	4.76725e-07	-1.65331e-06	-2.48353e-06	5.18277e-07	-9.50773e-07	-2.40135e-06	-2.62995e-06	-2.35125e-06	-5.60807e-06	-1.16468e-06	-3.13161e-06	-4.06933e-06	-5.34969e-06	1.21546e-06	-1.12039e-05	2.92311e-06	8.09227e-07	1.67067e-06	4.87841e-06	1.83954e-06	-1.16849e-06	-9.09172e-07	-1.29978e-06	3.28057e-10
-4.57716e-07	-1.06149e-06	-4.83465e-08	5.7887e-06	1.63602e-06	-3.15533e-07	1.98954e-06	4.78851e-07	-1.77488e-06	-1.38102e-06	5.27386e-07	-9.35856e-07	-2.33021e-06	-2.61567e-06	-2.05533e-06	-5.65865e-06	-1.14238e-06	-3.13124e-06	-4.14521e-06	-2.87709e-06	1.21797e-06	-1.12562e-05	2.88942e-06	9.93531e-07	1.6706e-06	4.87901e-06	1.72533e-06	-1.72047e-06	-1.11073e-06	-1.273e-06	3.06017e-10
-4.57945e-07	-1.12672e-06	3.1748e-09	5.83598e-06	1.63619e-06	-2.48269e-07	1.98429e-06	4.77482e-07	-1.1871e-06	-2.22191e-06	4.65346e-07	-9.83533e-07	-2.2027e-06	-2.71189e-06	-2.12503e-06	-6.05255e-06	-1.17646e-06	-3.13125e-06	-4.12359e-06	-2.3269e-06	1.26861e-06	-6.30715e-06	2.87286e-06	9.16209e-07	1.67091e-06	4.88116e-06	1.64763e-06	-1.044e-06	-1.98737e-06	-1.42553e-06	2.23821e-10
-4.57771e-07	-1.12065e-06	-6.47895e-09	5.76309e-06	1.63624e-06	-3.05538e-07	1.98495e-06	4.77432e-07	-1.23236e-06	-1.86452e-06	4.93906e-07	-9.60021e-07	-2.26751e-06	-2.76583e-06	-2.15736e-06	-5.66903e-06	-1.15387e-06	-3.13122e-06	-4.12196e-06	-2.86217e-06	1.24013e-06	-1.23286e-06	2.87939e-06	9.01151e-07	1.67071e-06	4.8778e-06	1.67966e-06	-1.11343e-06	-1.80957e-06	-1.29268e-06	1.81432e-10
-4.57787e-07	-1.12003e-06	-2.27744e-08	5.77582e-06	1.63627e-06	-3.07389e-07	1.98395e-06	4.77221e-07	-1.31546e-06	-1.66683e-06	5.02707e-07	-9.69151e-07	-2.32832e-06	-2.69458e-06	-2.1042e-06	-5.50365e-06	-1.14111e-06	-3.13125e-06	-4.12086e-06	-2.93955e-06	1.22421e-06	-8.06742e-07	2.93522e-06	9.5457e-07	1.67074e-06	4.87804e-06	1.71465e-06	-1.23834e-06	-1.5102e-06	-1.35349e-06	1.78439e-10
-4.57787e-07	-1.12003e-06	-2.27744e-08	5.77582e-06	1.63627e-06	-3.07389e-07	1.98395e-06	4.77221e-07	-1.31546e-06	-1.66683e-06	5.02707e-07	-9.69151e-07	-2.32832e-06	-2.69458e-06	-2.1042e-06	-5.50365e-06	-1.14111e-06	-3.13125e-06	-4.12086e-06	-2.93955e-06	1.22421e-06	-8.06742e-07	2.93522e-06	9.5457e-07	1.67074e-06	4.87804e-06	1.71465e-06	-1.23834e-06	-1.5102e-06	-1.35349e-06	1.78439e-10
-4.5784e-07	-1.1034e-06	-1.27029e-08	5.77667e-06	1.63624e-06	-2.8548e-07	1.98475e-06	4.77305e-07	-1.36165e-06	-1.75589e-06	4.97303e-07	-9.6742e-07	-2.24619e-06	-2.68107e-06	-2.12127e-06	-5.46754e-06	-1.15877e-06	-3.13125e-06	-4.1189e-06	-2.80502e-06	1.22473e-06	-1.06647e-06	2.88915e-06	8.9502e-07	1.6708e-06	4.87805e-06	1.70383e-06	-1.14631e-06	-1.48952e-06	-1.34878e-06	1.77079e-10
-4.57697e-07	-1.11661e-06	4.88348e-08	5.77059e-06	1.63636e-06	-2.91372e-07	1.98397e-06	4.77412e-07	-1.36777e-06	-1.81627e-06	4.98706e-07	-9.54524e-07	-2.28767e-06	-2.68882e-06	-2.14602e-06	-2.19461e-06	-1.2258e-06	-3.13124e-06	-4.1231e-06	-2.82539e-06	1.23669e-06	-8.39345e-07	2.883e-06	9.08478e-07	1.67087e-06	4.87855e-06	1.69865e-06	-1.14256e-06	-1.53264e-06	-1.36051e-06	1.52543e-10
-4.57697e-07	-1.11661e-06	4.88348e-08	5.77059e-06	1.63636e-06	-2.91372e-07	1.98397e-06	4.77412e-07	-1.36777e-06	-1.81627e-06	4.98706e-07	-9.54524e-07	-2.28767e-06	-2.68882e-06	-2.14602e-06	-2.19461e-06	-1.2258e-06	-3.13124e-06	-4.1231e-06	-2.82539e-06	1.23669e-06	-8.39345e-07	2.883e-06	9.08478e-07	1.67087e-06	4.87855e-06	1.69865e-06	-1.14256e-06	-1.53264e-06	-1.36051e-06	1.52543e-10
-4.57683e-07	-1.11561e-06	1.76786e-09	5.77173e-06	1.63641e-06	-3.00084e-07	1.98094e-06	4.78111e-07	-1.29902e-06	-6.14287e-07	4.93584e-07	-9.60515e-07	-2.28714e-06	-2.6853e-06	-2.1348e-06	-2.30717e-06	-1.2003e-06	-3.13123e-06	-4.12076e-06	-2.80934e-06	1.23375e-06	-9.30625e-07	2.90198e-06	9.126e-07	1.67086e-06	4.87856e-06	1.70249e-06	-1.15682e-06	-1.54093e-06	-1.37104e-06	1.50085e-10
-4.57752e-07	-1.14563e-06	8.22399e-09	5.76773e-06	1.6364e-06	-3.04934e-07	1.98171e-06	5.10262e-07	-1.31513e-06	-8.97761e-07	4.95441e-07	-9.60657e-07	-2.29023e-06	-2.70439e-06	-2.12855e-06	-2.4327e-06	-1.18811e-06	-2.65765e-06	-4.1205e-06	-2.83006e-06	1.23027e-06	-9.53705e-07	4.48136e-07	9.15039e-07	1.66261e-06	4.87875e-06	1.62102e-06	-1.16464e-06	-1.53495e-06	-1.35895e-06	1.40136e-10
-4.57651e-07	-1.17606e-06	1.20317e-08	5.77033e-06	1.63636e-06	-3.11124e-07	1.98111e-06	4.96308e-07	-1.34394e-06	-7.64834e-07	4.94901e-07	-9.60744e-07	-2.28746e-06	-2.80049e-06	-2.12507e-06	-2.43168e-06	-1.19108e-06	-2.29167e-06	-4.11911e-06	-2.8252e-06	1.23129e-06	-8.81308e-07	8.45357e-07	9.16891e-07	1.58892e-06	4.87881e-06	1.67699e-06	-1.16518e-06	-1.52692e-06	-1.35544e-06	1.39032e-10
-4.57408e-07	-1.12671e-06	1.5692e-08	5.77262e-06	1.64014e-06	-2.14543e-07	1.98129e-06	4.72998e-07	-1.29721e-06	-7.71206e-07	5.58872e-07	-9.79191e-07	-2.28691e-06	-2.73646e-06	-2.12893e-06	-1.7279e-06	-1.31527e-06	-2.55632e-06	-4.11941e-06	-2.82078e-06	1.23108e-06	-8.939e-07	6.2913e-07	9.23457e-07	1.62353e-06	4.8787e-06	1.63975e-06	-1.1618e-06	-1.5326e-06	-1.35952e-06	1.369e-10
-4.57543e-07	-1.16761e-06	9.87548e-09	4.48099e-06	1.6372e-06	-2.9445e-07	1.9813e-06	4.60183e-07	-1.32556e-06	-8.38848e-07	4.9421e-07	-9.54785e-07	-2.32985e-06	-2.71822e-06	-2.12166e-06	-1.36433e-06	-1.19699e-06	-2.56602e-06	-4.12728e-06	-2.83705e-06	1.22239e-06	-8.8935e-07	6.89431e-07	9.14445e-07	1.61207e-06	4.87865e-06	1.58236e-06	-1.1604e-06	-1.53799e-06	-1.357e-06	1.22507e-10
-4.5752e-07	-1.16739e-06	1.28761e-08	4.60469e-06	1.63672e-06	-2.91973e-07	1.97946e-06	4.60806e-07	-1.30537e-06	-8.73806e-07	4.94245e-07	-9.5519e-07	-2.28822e-06	-2.72593e-06	-2.1224e-06	-8.74259e-07	-1.19556e-06	-2.514e-06	-4.12059e-06	-2.83549e-06	1.20595e-06	-8.87985e-07	7.65129e-07	9.14255e-07	1.61465e-06	4.87879e-06	1.55835e-06	-1.16223e-06	-1.53703e-06	-1.35609e-06	1.22053e-10
-4.5758e-07	-1.16172e-06	1.19576e-08	1.95464e-06	1.63546e-06	-2.72945e-07	1.97995e-06	4.75214e-07	-1.35138e-06	-8.37301e-07	4.9139e-07	-9.56889e-07	-2.31157e-06	-2.72301e-06	-2.0697e-06	-1.33662e-06	-1.27656e-06	-2.50405e-06	-4.13208e-06	-2.83882e-06	1.20723e-06	-8.93938e-07	8.87399e-07	9.12704e-07	1.64702e-06	4.8788e-06	1.59854e-06	-1.16552e-06	-1.53621e-06	-1.35674e-06	1.06328e-10
-4.56759e-07	-1.14906e-06	1.14634e-08	2.6199e-06	1.62518e-06	-2.87139e-07	1.39794e-06	4.61425e-07	-1.36584e-06	-9.65945e-07	4.90562e-07	-9.55933e-07	-2.32272e-06	-2.71732e-06	-2.08433e-06	-1.34188e-06	-1.30173e-06	-2.55084e-06	-4.13725e-06	-1.32228e-06	1.22142e-06	-8.83577e-07	7.85204e-07	9.13672e-07	1.64396e-06	4.87882e-06	1.59262e-06	-1.16528e-06	-1.53632e-06	-1.35702e-06	1.01553e-10
-4.57623e-07	-1.16639e-06	1.16441e-08	1.7496e-06	1.63316e-06	-2.87831e-07	1.13625e-06	4.73233e-07	-1.34789e-06	-8.95588e-07	1.2232e-07	-9.56626e-07	-2.30848e-06	-2.41818e-06	-2.07895e-06	-1.44884e-06	-1.2472e-06	-2.4774e-06	-4.13992e-06	-2.03251e-06	1.21496e-06	-8.60213e-07	8.20567e-07	9.14733e-07	1.64126e-06	4.87878e-06	1.59175e-06	-1.03564e-06	-1.51869e-06	-1.35735e-06	9.69835e-11
-4.5901e-07	-1.15726e-06	1.19296e-08	2.45039e-06	1.62892e-06	-2.86194e-07	1.48046e-06	4.71363e-07	-1.33662e-06	-8.3774e-07	1.61672e-07	-9.56916e-07	-2.31109e-06	-2.19792e-06	-2.0692e-06	-1.39504e-06	-1.23969e-06	-2.5323e-06	-4.13429e-06	-2.28425e-06	1.20593e-06	-8.40026e-07	7.63677e-07	9.13937e-07	1.64825e-06	1.33082e-06	1.59636e-06	-5.22789e-07	-1.23027e-06	-1.35623e-06	7.7034e-11
-4.58131e-07	-1.09271e-06	3.61516e-09	2.44247e-06	1.60039e-06	-2.75493e-07	1.39822e-06	4.74598e-07	-1.33787e-06	-8.45487e-07	2.0037e-07	-9.4847e-07	-2.19032e-06	-2.45201e-06	-1.98392e-06	-1.35088e-06	-9.95957e-07	-2.53496e-06	-3.31158e-06	-2.16349e-06	9.58953e-07	-6.15256e-07	5.6634e-07	9.15155e-07	1.57232e-06	1.58272e-06	1.35662e-06	-7.18883e-07	-1.05161e-06	-1.35618e-06	6.80032e-11
-4.56817e-07	-1.08736e-06	5.3763e-09	2.12388e-06	1.62985e-06	-2.81094e-07	1.51427e-06	4.73128e-07	-1.34071e-06	-8.48099e-07	2.0995e-07	-9.52951e-07	-2.14549e-06	-2.30446e-06	-1.87646e-06	-1.3418e-06	-1.08334e-06	-2.53531e-06	-3.38686e-06	-2.133e-06	1.15002e-06	-7.91324e-07	6.54673e-07	9.23997e-07	1.0238e-06	1.68524e-06	1.45586e-06	-7.96348e-07	-1.17326e-06	-1.35663e-06	6.65702e-11
-4.58299e-07	-1.16261e-06	6.97006e-09	2.28478e-06	1.22927e-06	-2.71618e-07	1.41148e-06	4.72696e-07	-1.34192e-06	-8.49511e-07	2.42266e-07	-8.46254e-07	-1.6345e-06	-2.3125e-06	-1.86491e-06	-1.34728e-06	-1.01336e-06	-2.53556e-06	-3.52192e-06	-1.88403e-06	9.09234e-07	-7.43559e-07	6.70913e-07	9.15884e-07	1.36863e-06	2.02654e-06	1.55823e-06	-5.01895e-07	-1.08291e-06	-1.35471e-06	6.49381e-11
-4.57727e-07	-1.02846e-06	9.98733e-09	2.30104e-06	1.15385e-06	-2.72685e-07	1.4317e-06	4.72869e-07	-1.342e-06	-8.40446e-07	3.1283e-07	-6.2714e-07	-1.84624e-06	-2.43612e-06	-1.80857e-06	-1.34636e-06	-1.02146e-06	-2.51656e-06	-3.57669e-06	-1.95822e-06	2.35598e-07	-7.0496e-07	7.11462e-07	9.21884e-07	1.06329e-06	1.71931e-06	1.36292e-06	-6.56463e-07	-1.26226e-06	-1.35573e-06	6.33853e-11
-4.58042e-07	-1.08105e-06	-1.41329e-08	2.25722e-06	1.24002e-06	-2.74926e-07	1.44762e-06	4.75688e-07	-1.34195e-06	-8.46909e-07	2.66384e-07	-6.9356e-07	-1.75047e-06	-2.37001e-06	-1.89516e-06	-1.34613e-06	-1.0222e-06	-2.53015e-06	-3.48615e-06	-1.93169e-06	8.45246e-07	-7.38238e-07	7.0007e-07	9.18611e-07	1.09963e-06	1.38331e-06	1.45329e-06	-5.30852e-07	-1.12484e-06	-1.35522e-06	6.21068e-11
-4.57345e-07	-1.05357e-06	1.71556e-09	2.2518e-06	1.24198e-06	-2.74523e-07	1.47966e-06	4.74722e-07	-1.34191e-06	-8.40221e-07	3.26234e-07	-7.71518e-07	-1.70615e-06	-1.95339e-06	-1.85211e-06	-1.34801e-06	-1.01316e-06	-2.52438e-06	-3.50233e-06	-1.97709e-06	6.35954e-07	-7.33248e-07	6.80004e-07	8.84831e-07	1.07453e-06	1.46674e-06	1.3919e-06	-6.08979e-07	-1.17356e-06	-1.35559e-06	6.01955e-11
-4.57891e-07	-1.069e-06	-3.72569e-08	2.25655e-06	1.20555e-06	-2.74471e-07	1.46067e-06	4.77095e-07	-1.33867e-06	-8.42553e-07	3.34542e-07	-7.35999e-07	-1.8013e-06	-1.87027e-06	-1.86408e-06	-1.34892e-06	-1.02404e-06	-2.53167e-06	-2.60542e-06	-1.9486e-06	7.42062e-07	-7.46025e-07	6.91791e-07	8.95763e-07	1.12084e-06	1.49621e-06	1.41919e-06	-5.31393e-07	-1.16729e-06	-1.35861e-06	5.49595e-11
-4.97549e-07	-1.06927e-06	4.04889e-08	2.29187e-06	1.2421e-06	-1.55396e-07	1.45868e-06	4.73899e-07	5.58981e-09	-8.42772e-07	3.18412e-07	-7.31699e-07	-1.75124e-06	-1.85375e-06	-1.55151e-06	-1.35456e-06	-1.00366e-06	-2.46537e-06	-2.89518e-06	-1.96614e-06	8.70286e-07	-7.45255e-07	6.91869e-07	8.91679e-07	1.10439e-06	1.50002e-06	1.39882e-06	-5.89101e-07	-1.2007e-06	-1.35858e-06	5.36375e-11
-4.47253e-07	-9.59874e-07	4.34418e-07	9.38555e-07	1.23043e-06	-2.64512e-07	1.44274e-06	4.91742e-07	-7.03389e-07	-8.42975e-07	3.15914e-07	-7.40054e-07	-1.80579e-06	-2.00079e-06	-1.78139e-06	-1.34204e-06	-1.02623e-06	-2.51039e-06	-2.982e-06	1.03551e-06	7.49511e-07	-7.45385e-07	6.84162e-07	8.67823e-07	1.06624e-06	-1.73329e-06	1.4591e-06	-5.74898e-07	-1.19273e-06	-1.27827e-06	4.95052e-11
-3.56542e-07	-1.06512e-06	-5.84268e-08	1.05328e-06	1.22399e-06	-2.40639e-07	1.76522e-06	4.77136e-07	-9.49592e-07	-8.43188e-07	4.08854e-07	-7.61558e-07	-1.81765e-06	-1.97307e-06	-1.83142e-06	-8.52804e-07	-1.02082e-06	-2.4386e-06	-9.98785e-07	-1.96103e-06	6.55635e-07	-7.57887e-07	6.8642e-07	8.64774e-07	1.10787e-06	1.51354e-06	1.42034e-06	-5.85713e-07	-1.16664e-06	-1.34658e-06	4.40205e-11
-3.69742e-07	-9.86527e-07	2.29822e-07	1.57763e-06	8.86499e-07	-2.64792e-07	1.45994e-06	4.65712e-07	-9.25519e-07	-8.45151e-07	3.43848e-07	-6.68132e-07	-1.808e-06	-1.98009e-06	-1.81189e-06	-1.23038e-06	-1.01664e-06	-2.07351e-06	-1.35843e-06	-7.27921e-07	5.16532e-07	-7.64059e-07	6.85373e-07	8.70268e-07	1.08924e-06	6.93278e-07	1.44076e-06	-5.77682e-07	-1.05642e-06	-1.32732e-06	3.77182e-11
-3.94205e-07	-9.9249e-07	9.51848e-08	1.39078e-06	9.57706e-07	-2.54189e-07	1.49134e-06	5.00256e-07	-7.47431e-07	-8.42129e-07	3.51389e-07	-6.0042e-07	-1.80479e-06	-1.82953e-06	-1.77812e-06	-9.54601e-07	-1.01878e-06	-2.14515e-06	-1.27844e-06	-1.17905e-06	4.93284e-07	-7.58075e-07	6.91508e-07	8.76648e-07	1.09093e-06	7.5796e-07	1.36882e-06	-5.49185e-07	-1.0719e-06	-1.32467e-06	3.65416e-11
-3.80809e-07	-1.03386e-06	1.17325e-07	1.31568e-06	9.31353e-07	-2.6022e-07	1.45903e-06	4.74265e-07	-8.21604e-07	-8.56647e-07	3.37922e-07	-5.61785e-07	-1.80921e-06	-7.84367e-07	-1.77413e-06	-1.19351e-06	-9.8994e-07	-2.14226e-06	-1.41166e-06	-1.11144e-06	5.75645e-07	-7.60424e-07	6.99846e-07	8.77682e-07	1.10403e-06	6.69165e-07	1.28779e-06	-3.06025e-07	-1.0375e-06	-1.32962e-06	3.37768e-11
-3.47737e-07	-1.02836e-06	9.19373e-08	1.25431e-06	1.00559e-06	-3.74253e-07	1.33095e-06	5.05203e-07	-7.00347e-07	-8.20585e-07	3.98191e-07	-3.80288e-07	-1.80476e-06	-9.37101e-07	-1.7813e-06	-8.07073e-07	-7.26277e-07	-2.14265e-06	-1.25509e-06	-1.02673e-06	5.53053e-07	-7.73165e-07	6.92186e-07	7.9225e-07	1.10221e-06	4.53648e-07	1.32202e-06	-4.9365e-07	-1.03547e-06	-8.575e-07	3.03427e-11
-3.73284e-07	-1.02807e-06	9.32891e-08	1.22982e-06	9.80883e-07	-5.98181e-07	1.25253e-06	6.56026e-07	-5.58545e-07	-8.43022e-07	3.44363e-07	-2.41834e-07	-1.78739e-06	-1.30998e-06	-1.79328e-06	-6.25301e-07	-7.02629e-07	-2.14545e-06	-1.09756e-06	-1.01668e-06	5.23023e-07	-7.78927e-07	6.86542e-07	8.48734e-07	1.11974e-06	3.93107e-07	1.34145e-06	-4.94532e-07	-1.05216e-06	-3.99293e-07	2.98798e-11
-3.67947e-07	-1.0276e-06	1.05238e-07	1.26791e-06	9.83403e-07	-3.62962e-07	1.29644e-06	5.12197e-07	-6.42981e-07	-8.32034e-07	3.76091e-07	-4.45505e-07	-1.80037e-06	-9.4598e-07	-1.79219e-06	-8.11258e-07	-7.68111e-07	-2.13984e-06	-1.23995e-06	-9.99021e-07	5.19693e-07	-7.74601e-07	6.88881e-07	8.04609e-07	1.17777e-06	4.87767e-07	1.32181e-06	-4.7115e-07	-3.45004e-07	-6.56846e-07	2.9145e-11
-3.68492e-07	-1.03009e-06	1.13245e-07	1.2564e-06	9.89008e-07	-3.75819e-07	1.29316e-06	5.41061e-07	-5.90238e-07	-8.29745e-07	3.74109e-07	-4.48542e-07	-1.7785e-06	-9.63052e-07	-1.79184e-06	-6.42087e-07	-7.26013e-07	-2.14432e-06	-1.21288e-06	-9.83998e-07	4.93014e-07	-7.77127e-07	6.87782e-07	8.26976e-07	1.18527e-06	4.54959e-07	1.32755e-06	-4.76139e-07	-6.5028e-07	-4.74024e-07	2.87811e-11
-3.70425e-07	-1.02596e-06	1.07182e-07	1.2628e-06	9.73481e-07	-3.66512e-07	1.27654e-06	5.38748e-07	-5.87205e-07	-8.00838e-07	3.66843e-07	-3.98517e-07	-1.79324e-06	-9.84137e-07	-1.77038e-06	-6.23018e-07	-7.45757e-07	-2.14156e-06	-1.20334e-06	-9.91538e-07	4.80004e-07	-7.77904e-07	6.89729e-07	8.34963e-07	1.13029e-06	4.68024e-07	1.33225e-06	-5.03354e-07	-5.43619e-07	-5.51114e-07	2.84901e-11
-3.75943e-07	-1.02418e-06	1.11803e-07	4.26295e-07	9.8158e-07	-3.35278e-07	1.29367e-06	5.27505e-07	-6.00285e-07	-8.04367e-07	3.65211e-07	-4.06135e-07	-1.79401e-06	-9.76452e-07	-1.77437e-06	-6.31748e-07	-7.63696e-07	-2.13931e-06	-1.18403e-06	-9.8604e-07	4.71e-07	-7.75995e-07	6.89721e-07	8.25965e-07	1.14044e-06	4.73843e-07	1.33685e-06	-4.95569e-07	-4.92428e-07	-5.84893e-07	2.70958e-11
-3.74599e-07	-1.02474e-06	1.00327e-07	8.16636e-07	9.84277e-07	-3.3788e-07	1.31851e-06	5.36333e-07	-5.952e-07	-8.22237e-07	3.64337e-07	-4.21608e-07	-1.60907e-06	-9.55258e-07	-1.78869e-06	-6.77295e-07	-2.04184e-08	-2.15169e-06	-1.17629e-06	-9.99636e-07	4.6814e-07	-7.7428e-07	6.88729e-07	8.33437e-07	1.1531e-06	5.12788e-07	5.83384e-07	-4.88366e-07	-4.48632e-07	-5.25336e-07	2.51265e-11
-3.72568e-07	-1.02459e-06	9.54857e-08	5.19302e-07	9.80694e-07	-3.74496e-07	1.30701e-06	5.41782e-07	-5.96872e-07	-8.07849e-07	3.67282e-07	-4.16203e-07	-1.628e-06	-9.63221e-07	-1.78797e-06	-6.64173e-07	-2.32396e-07	-2.14298e-06	-1.18271e-06	-9.90864e-07	4.68234e-07	-7.741e-07	6.88625e-07	8.311e-07	1.15351e-06	4.75381e-07	6.6942e-07	-4.91186e-07	-4.7944e-07	-5.10565e-07	2.48512e-11
-3.73305e-07	-1.02469e-06	9.86389e-08	5.38305e-07	9.81084e-07	-3.72959e-07	1.30664e-06	5.41262e-07	-5.97895e-07	-8.03411e-07	3.66737e-07	-4.15054e-07	-1.62696e-06	-9.64394e-07	-1.7872e-06	-6.65706e-07	-2.72229e-07	-2.14403e-06	-1.18273e-06	-9.93897e-07	4.73666e-07	-7.74099e-07	6.88629e-07	8.31541e-07	1.15131e-06	4.85228e-07	5.86454e-07	-4.70976e-07	-4.72985e-07	-5.12372e-07	2.47746e-11
-3.72557e-07	-1.0245e-06	1.00559e-07	5.31308e-07	9.80033e-07	-3.46552e-07	1.31054e-06	5.36419e-07	-5.98433e-07	-8.06931e-07	3.65183e-07	-4.15873e-07	-1.62197e-06	-9.70723e-07	-1.78517e-06	-6.66882e-07	-2.34865e-07	-2.14291e-06	-1.18408e-06	-9.93517e-07	4.69486e-07	-7.74005e-07	6.89106e-07	8.31701e-07	1.14979e-06	4.64723e-07	5.14545e-07	-4.89477e-07	-4.69684e-07	-5.20981e-07	2.46437e-11
-3.73426e-07	-1.02456e-06	9.8061e-08	5.49222e-07	9.86457e-07	-3.85009e-07	8.3689e-07	5.37076e-07	-5.9769e-07	-7.95104e-07	3.65578e-07	-4.13545e-07	-1.05276e-06	-9.63541e-07	-1.78672e-06	-6.67741e-07	-2.62641e-07	-2.14592e-06	-1.18249e-06	-1.01216e-06	4.69987e-07	-7.73687e-07	6.88929e-07	8.31726e-07	1.15163e-06	4.8417e-07	5.65977e-07	-4.8723e-07	-4.74579e-07	-5.25801e-07	2.22823e-11
-3.7323e-07	-1.02448e-06	1.00445e-07	5.56675e-07	9.83557e-07	-4.48738e-07	8.9021e-07	5.38203e-07	-5.95064e-07	-8.04062e-07	3.6751e-07	-4.16563e-07	-8.41232e-07	-9.66514e-07	-1.7857e-06	-6.00171e-07	-2.21046e-07	-2.16196e-06	-8.79323e-07	-1.1094e-06	4.75047e-07	-7.73746e-07	6.38716e-07	8.33182e-07	1.15121e-06	4.936e-07	5.69093e-07	-4.8671e-07	-4.70026e-07	-5.19687e-07	2.15338e-11
-3.73241e-07	-1.02441e-06	1.00292e-07	5.62694e-07	9.87398e-07	-4.05481e-07	9.09454e-07	5.38171e-07	-4.16648e-07	-7.99527e-07	3.8085e-07	-4.16236e-07	-7.89373e-07	-9.64211e-07	-1.78604e-06	-6.25633e-07	-2.44708e-07	-2.15929e-06	-8.67973e-07	-9.9698e-07	4.76565e-07	-7.73732e-07	6.87266e-07	8.32076e-07	1.15113e-06	4.89191e-07	5.64961e-07	-4.86767e-07	-4.71013e-07	-5.20572e-07	2.11104e-11
-3.66736e-07	-1.02481e-06	1.01011e-07	5.57035e-07	9.82758e-07	-4.4897e-07	5.64148e-07	5.37964e-07	-3.92652e-07	-3.35803e-07	3.43191e-07	-3.84877e-07	-8.60831e-07	-6.66621e-07	-1.78618e-06	-6.31471e-07	-2.72422e-07	-2.15827e-06	-9.13304e-07	-1.07804e-06	4.7441e-07	-7.73995e-07	6.7674e-07	8.31186e-07	1.15153e-06	4.63117e-07	5.68748e-07	-4.87998e-07	-4.70209e-07	-5.4865e-07	1.99136e-11
-3.69567e-07	-1.0248e-06	9.00162e-08	5.57303e-07	8.361e-07	-4.33163e-07	6.04058e-07	5.37978e-07	-4.2991e-07	-5.45186e-07	3.62027e-07	-4.00193e-07	-8.59202e-07	-6.92068e-07	-1.78633e-06	-4.55887e-07	-2.70668e-07	-2.15126e-06	-9.15473e-07	-1.04744e-06	4.75035e-07	-7.73948e-07	6.77168e-07	8.31444e-07	1.15144e-06	4.65538e-07	5.69149e-07	-4.87642e-07	-4.70474e-07	-5.39637e-07	1.96635e-11
-3.70557e-07	-1.02469e-06	9.99274e-08	5.47282e-07	8.25891e-07	-4.34289e-07	5.69179e-07	5.38083e-07	-5.14387e-07	-3.54486e-07	3.65918e-07	-3.93463e-07	-8.45971e-07	-6.83978e-07	-1.78629e-06	-4.41515e-07	-2.60749e-07	-2.15401e-06	-8.48969e-07	-1.04968e-06	4.74897e-07	-7.73908e-07	6.78355e-07	8.31518e-07	1.15144e-06	4.6903e-07	5.68459e-07	-4.87863e-07	-4.70691e-07	-5.42227e-07	1.93581e-11
-3.71464e-07	-1.02516e-06	9.92713e-08	5.54799e-07	8.15479e-07	-4.17319e-07	6.39927e-07	5.37985e-07	-4.54956e-07	-4.32118e-07	3.60144e-07	-3.98852e-07	-8.69315e-07	-6.91666e-07	-1.78613e-06	-4.98428e-07	-2.5994e-07	-6.20927e-07	-8.91813e-07	-1.04782e-06	4.75249e-07	-7.78828e-07	2.81151e-07	8.30283e-07	1.15146e-06	4.85412e-07	5.66526e-07	-4.87066e-07	-4.71136e-07	-5.38926e-07	1.49793e-11
-3.70565e-07	-1.0248e-06	9.67738e-08	5.53294e-07	8.14676e-07	-4.19941e-07	6.18183e-07	5.38027e-07	-4.86377e-07	-3.78416e-07	3.6079e-07	-3.9827e-07	-8.27241e-07	-6.91152e-07	-1.78625e-06	-5.19283e-07	-2.59639e-07	-2.02189e-07	-8.74895e-07	-1.04618e-06	4.75093e-07	-7.73888e-07	7.02375e-08	8.3119e-07	1.15139e-06	4.73693e-07	5.68068e-07	-4.87168e-07	-4.7071e-07	-5.40351e-07	1.44179e-11
-3.70382e-07	-1.02112e-06	9.75794e-08	5.5326e-07	7.66029e-07	-4.33744e-07	6.07365e-07	5.39052e-07	-4.89055e-07	-3.72371e-07	3.6268e-07	-3.976e-07	-8.47865e-07	-6.9253e-07	-1.78624e-06	-5.15902e-07	-2.61044e-07	-2.23171e-07	-8.79543e-07	-1.04237e-06	4.75168e-07	-7.74811e-07	1.66603e-07	8.31139e-07	1.1514e-06	4.76168e-07	5.67569e-07	-4.87457e-07	-4.70365e-07	-5.39894e-07	1.44003e-11
-3.70149e-07	-1.01558e-06	9.7777e-08	5.53441e-07	7.89733e-07	-4.19324e-07	6.10986e-07	5.38735e-07	-4.73947e-07	-3.81664e-07	3.59879e-07	-3.98041e-07	-8.47395e-07	-6.90915e-07	-1.78626e-06	-4.87049e-07	-2.60721e-07	-8.96825e-08	-8.77555e-07	-1.04224e-06	4.75092e-07	-7.74329e-07	1.94603e-07	8.31142e-07	1.15141e-06	4.75007e-07	5.6628e-07	-4.8723e-07	-4.70692e-07	-5.39804e-07	1.43377e-11
-3.78999e-07	-1.01999e-06	9.68262e-08	5.53238e-07	7.80685e-07	-4.20515e-07	6.08975e-07	5.38463e-07	-4.81707e-07	-3.8345e-07	3.60569e-07	-1.64581e-07	-8.34433e-07	-6.92393e-07	-1.78738e-06	-3.06793e-07	-2.60427e-07	-1.67648e-07	-8.74818e-07	-1.04612e-06	4.75103e-07	-6.87279e-07	1.98966e-07	8.31021e-07	1.15123e-06	4.74302e-07	5.67109e-07	-4.86495e-07	-4.70677e-07	-5.37161e-07	1.39498e-11
-3.75538e-07	-1.02123e-06	9.82036e-08	5.45476e-07	7.89141e-07	-4.2519e-07	6.04431e-07	5.38962e-07	-4.82571e-07	-3.56916e-07	2.24001e-07	-4.01601e-07	-8.46232e-07	-6.91077e-07	-1.78783e-06	-1.36627e-07	-2.60471e-07	-1.47953e-07	-8.75115e-07	-1.04361e-06	4.75637e-07	-5.85084e-07	1.46263e-07	8.3072e-07	1.15176e-06	4.7433e-07	5.67775e-07	-4.86228e-07	-4.70533e-07	-5.3738e-07	1.37761e-11
-3.75282e-07	-1.02086e-06	9.80758e-08	5.20097e-07	7.8992e-07	-4.23438e-07	5.98794e-07	5.3876e-07	-4.81706e-07	-2.99427e-07	1.65486e-07	-2.53517e-07	-8.43593e-07	-6.92388e-07	-1.78682e-06	-2.20652e-07	-2.60753e-07	-1.21979e-07	-8.76184e-07	-1.0439e-06	4.76893e-07	-6.50037e-07	1.73208e-07	8.29612e-07	1.15347e-06	4.74748e-07	5.68363e-07	-4.84563e-07	-4.70551e-07	-5.38002e-07	1.36941e-11
-3.74642e-07	-7.0289e-07	9.67318e-08	4.99504e-07	7.90794e-07	-3.39653e-07	6.02696e-07	-6.42284e-08	-4.82772e-07	-3.28338e-07	1.99698e-07	-2.72162e-07	-8.44766e-07	-6.90952e-07	-1.78781e-06	-2.3477e-07	-2.50764e-07	-1.49578e-07	-8.75725e-07	-1.04351e-06	4.78716e-07	-6.12474e-07	1.577e-07	8.27897e-07	1.15285e-06	4.75218e-07	5.67697e-07	-4.86422e-07	-4.71284e-07	-5.37863e-07	1.27794e-11
-3.69672e-07	-8.79986e-07	1.36232e-08	5.00727e-07	7.90646e-07	-4.1678e-07	6.0385e-07	2.22739e-07	-4.84536e-07	-3.42559e-07	2.09973e-07	-3.10779e-07	-8.44393e-07	-5.82155e-07	-1.78273e-06	-2.39796e-07	-2.55055e-07	-1.46032e-07	-8.76306e-07	-4.06112e-07	4.77194e-07	-6.20816e-07	1.63096e-07	8.29829e-07	1.15294e-06	4.74923e-07	4.8351e-07	-4.88096e-07	-4.70532e-07	-5.37692e-07	1.20402e-11
-3.71966e-07	-7.42083e-07	8.71169e-08	5.01855e-07	7.96784e-07	-3.75663e-07	6.03248e-07	1.29002e-07	-4.8671e-07	-3.45947e-07	1.91894e-07	-1.15161e-07	-8.44961e-07	-6.01141e-07	-1.77929e-06	-2.47281e-07	-2.61001e-07	-1.35691e-07	-8.76316e-07	-4.29486e-07	4.78247e-07	-6.34738e-07	1.58428e-07	8.29746e-07	1.15233e-06	4.72945e-07	4.87151e-07	-4.89638e-07	-4.64226e-07	-5.37848e-07	1.17315e-11
-3.71494e-07	-7.44282e-07	8.5807e-08	4.98715e-07	7.93847e-07	-3.52488e-07	6.02432e-07	1.5164e-07	-4.85151e-07	-3.4418e-07	1.93095e-07	-1.66469e-07	-8.43906e-07	-6.33072e-07	-1.78015e-06	-2.40451e-07	-2.59042e-07	-1.39529e-07	-8.75925e-07	-2.95408e-07	4.7847e-07	-6.27513e-07	1.62147e-07	8.29598e-07	1.15249e-06	4.73988e-07	4.96816e-07	-4.87499e-07	-4.69073e-07	-5.3781e-07	1.16719e-11
-3.70847e-07	-7.46481e-07	8.38104e-08	4.99318e-07	7.94941e-07	-3.49718e-07	6.02324e-07	1.56738e-07	-4.85096e-07	-3.43228e-07	1.92525e-07	-1.73865e-07	-8.44003e-07	-6.33684e-07	-1.78026e-06	-2.41156e-07	-2.59448e-07	-1.39269e-07	-8.75929e-07	-2.91819e-07	4.78586e-07	-6.27576e-07	1.62119e-07	8.29537e-07	1.15249e-06	4.74138e-07	4.40867e-07	-4.87477e-07	-4.69431e-07	-5.37814e-07	1.16256e-11
-3.71016e-07	-7.46509e-07	8.14729e-08	4.99517e-07	7.94917e-07	-3.50058e-07	6.02258e-07	1.57763e-07	-4.85102e-07	-3.43239e-07	1.9171e-07	-1.70248e-07	-8.44034e-07	-6.32803e-07	-1.78028e-06	-2.41175e-07	-2.59479e-07	-1.39176e-07	-8.75961e-07	-2.9282e-07	4.78585e-07	-6.27637e-07	1.61715e-07	8.29491e-07	1.15249e-06	4.74136e-07	4.42028e-07	-4.87744e-07	-4.69361e-07	-5.37818e-07	1.16252e-11
-3.70539e-07	-7.47681e-07	8.1354e-08	4.98499e-07	7.95019e-07	-3.58394e-07	6.01502e-07	1.38383e-07	-4.83167e-07	-3.44038e-07	2.14662e-07	-1.96303e-07	-8.44304e-07	-6.23407e-07	-1.31536e-06	-2.43274e-07	-2.41546e-07	-1.37842e-07	-8.76146e-07	-2.97452e-07	4.78852e-07	-6.28616e-07	1.6219e-07	4.96369e-07	1.1523e-06	4.54782e-07	4.72517e-07	-4.86831e-07	-4.6798e-07	-5.39929e-07	9.75618e-12
-3.9399e-07	-7.4838e-07	8.53901e-08	5.21516e-07	7.95317e-07	-3.56762e-07	6.03083e-07	1.48626e-07	-4.84223e-07	-3.63198e-07	1.89527e-07	-1.17566e-07	-8.44161e-07	-6.27537e-07	-9.00515e-07	-2.419e-07	-2.6221e-07	-1.37941e-07	-8.76069e-07	-3.10747e-07	4.78834e-07	-6.27658e-07	1.6203e-07	5.5899e-07	1.15228e-06	4.74058e-07	4.93941e-07	-1.89552e-07	-4.78121e-07	-5.36969e-07	8.79528e-12
-3.87465e-07	-7.49375e-07	8.71971e-08	5.37244e-07	7.95488e-07	-3.56065e-07	6.03174e-07	1.61345e-07	-4.81312e-07	-3.57272e-07	2.41598e-07	-1.78324e-07	-8.44232e-07	-6.26675e-07	-7.44855e-07	-2.41774e-07	-2.57427e-07	-1.38581e-07	-8.76029e-07	-2.8508e-07	4.79499e-07	-6.27201e-07	1.63352e-07	3.97268e-07	1.15194e-06	4.69504e-07	4.57292e-07	-3.72524e-07	-4.71942e-07	-5.38168e-07	8.47516e-12
-3.79977e-07	-7.48637e-07	8.38119e-08	5.12326e-07	7.95209e-07	-3.47738e-07	6.02442e-07	1.54396e-07	-4.8167e-07	-3.52936e-07	2.45062e-07	-1.5775e-07	-8.44195e-07	-6.25038e-07	-8.37199e-07	-2.41589e-07	-2.57084e-07	-1.37966e-07	-8.76025e-07	-2.99576e-07	4.78432e-07	-6.27873e-07	1.62298e-07	3.45402e-07	1.1522e-06	4.70246e-07	4.71264e-07	-2.14349e-07	-1.97386e-07	-5.37919e-07	8.27462e-12
-3.82053e-07	-7.50152e-07	8.4909e-08	5.15037e-07	7.95436e-07	-3.49617e-07	6.02712e-07	1.55572e-07	-4.81799e-07	-3.51328e-07	2.32715e-07	-1.57897e-07	-8.44203e-07	-6.25758e-07	-8.04926e-07	-2.4154e-07	-2.56557e-07	-1.38009e-07	-8.76033e-07	-2.99559e-07	4.77936e-07	-6.27972e-07	1.62742e-07	3.57934e-07	1.15216e-06	4.7028e-07	4.69165e-07	-2.27969e-07	-2.08587e-07	-5.37866e-07	8.24167e-12
-3.83534e-07	-7.48715e-07	8.34169e-08	5.12028e-07	7.95339e-07	-3.4842e-07	6.02547e-07	1.53053e-07	-4.81532e-07	-3.53057e-07	2.38904e-07	-1.61966e-07	-8.44195e-07	-6.25422e-07	-7.88376e-07	-2.41498e-07	-2.53449e-07	-1.38e-07	-8.76026e-07	-2.99965e-07	4.78185e-07	-6.27762e-07	1.62615e-07	3.60086e-07	1.15218e-06	4.70873e-07	4.68413e-07	-2.26214e-07	-2.19236e-07	-5.37879e-07	8.21749e-12
-3.85266e-07	-7.49477e-07	8.46224e-08	5.14421e-07	7.95344e-07	-3.48916e-07	6.1192e-07	1.54962e-07	-4.77224e-07	-3.54639e-07	6.17296e-08	-1.61894e-07	-8.41543e-07	-6.25228e-07	-8.01863e-07	-2.31486e-07	-2.55509e-07	-1.37899e-07	-1.31448e-07	-2.75252e-07	4.79884e-07	-6.38366e-07	1.62736e-07	3.50862e-07	1.15214e-06	4.6976e-07	4.60453e-07	-2.18963e-07	-2.8367e-07	-5.37765e-07	7.45637e-12
-3.84541e-07	-7.49001e-07	8.39472e-08	5.13318e-07	7.95345e-07	-3.48437e-07	6.28127e-07	1.54938e-07	-2.81377e-07	-3.53709e-07	9.47237e-08	-1.59311e-07	-8.40774e-07	-6.23367e-07	-8.05739e-07	-2.26897e-07	-2.22489e-07	-1.37879e-07	-2.39262e-07	-2.39962e-07	5.07244e-07	-6.34379e-07	1.62844e-07	3.61785e-07	1.15212e-06	4.00136e-07	4.64522e-07	-2.25974e-07	-2.48505e-07	-5.37823e-07	7.2926e-12
-3.87475e-07	-7.56973e-07	8.41007e-08	5.16344e-07	7.95349e-07	-3.46722e-07	6.17923e-07	1.24627e-07	-4.77325e-07	-3.56976e-07	1.05847e-07	-1.64538e-07	-8.43593e-07	-3.3844e-07	-8.06076e-07	-2.37222e-07	-2.30289e-07	-1.37953e-07	-6.67376e-08	-2.50234e-07	4.81942e-07	-6.30943e-07	1.62897e-07	3.57384e-07	1.15211e-06	4.65269e-07	4.62046e-07	-2.26285e-07	-2.45459e-07	-5.36719e-07	7.15335e-12
-3.86992e-07	-7.52378e-07	8.39173e-08	5.16268e-07	7.95358e-07	-3.47453e-07	6.21059e-07	1.13275e-07	-3.61297e-07	-3.56173e-07	1.58933e-07	-1.60887e-07	-8.43298e-07	-2.64429e-07	-8.05069e-07	-2.35323e-07	-2.09143e-07	-1.37995e-07	-1.78661e-07	-2.49351e-07	4.9318e-07	-6.31019e-07	1.62806e-07	3.5896e-07	1.15213e-06	4.322e-07	4.62486e-07	-2.2459e-07	-2.4958e-07	-5.36522e-07	7.01672e-12
-3.8604e-07	-7.51409e-07	8.34549e-08	5.156e-07	7.95359e-07	-3.47804e-07	6.23e-07	1.21071e-07	-3.29723e-07	-3.55869e-07	1.28228e-07	-1.6114e-07	-3.02798e-07	-2.78316e-07	-8.03461e-07	-2.3366e-07	-2.15968e-07	-1.37973e-07	-2.40693e-07	-2.61879e-07	4.97969e-07	-6.32225e-07	1.62854e-07	3.59096e-07	1.15146e-06	4.29954e-07	4.62542e-07	-2.25201e-07	-2.51938e-07	-5.37338e-07	6.4128e-12
-3.85868e-07	-7.51373e-07	8.32419e-08	5.16594e-07	7.95499e-07	-3.47622e-07	6.15007e-07	1.24583e-07	-3.10824e-07	-3.55226e-07	1.10074e-07	-1.62478e-07	-1.70359e-07	-3.06059e-07	-8.00675e-07	-2.33408e-07	-2.05905e-07	-1.37956e-07	-2.30531e-07	-2.57577e-07	5.00522e-07	-6.33829e-07	1.62852e-07	3.58716e-07	1.15111e-06	4.32643e-07	4.62603e-07	-2.23682e-07	-2.56056e-07	-5.37168e-07	6.33299e-12
-3.86594e-07	-7.52882e-07	8.30265e-08	5.16231e-07	8.03565e-07	-3.47601e-07	6.20446e-07	1.27683e-07	-3.0793e-07	-3.556e-07	1.26574e-07	-1.61924e-07	-2.48469e-07	-3.11308e-07	-8.02233e-07	-2.33706e-07	-2.10555e-07	-1.37979e-07	-1.99253e-07	-2.5662e-07	4.92786e-07	-5.13231e-07	1.63078e-07	3.59116e-07	1.15158e-06	4.26726e-07	4.62541e-07	-2.24779e-07	-2.51777e-07	-5.3689e-07	6.2329e-12
-3.86327e-07	-1.40666e-07	8.2788e-08	5.17169e-07	7.97648e-07	-3.45656e-07	6.19972e-07	1.23453e-07	-3.08346e-07	-3.55326e-07	1.31893e-07	-1.61962e-07	-2.92464e-07	-3.06687e-07	-8.01157e-07	-2.32651e-07	-2.18479e-07	-1.37973e-07	-2.11253e-07	-2.57928e-07	4.93905e-07	-5.27171e-07	1.63344e-07	3.59172e-07	1.13428e-06	4.34493e-07	4.62726e-07	-2.24886e-07	-2.52228e-07	-5.36273e-07	5.68594e-12
-3.8642e-07	-2.88331e-07	8.24066e-08	5.16709e-07	7.97223e-07	-3.47356e-07	6.17422e-07	1.24392e-07	-2.42709e-07	-3.55428e-07	1.28236e-07	-1.62665e-07	-2.31307e-07	-3.13677e-07	-8.02095e-07	-2.32486e-07	-2.13399e-07	-1.37959e-07	-1.95429e-07	-2.43916e-07	4.93548e-07	-5.62059e-07	1.63041e-07	3.5867e-07	4.0381e-07	4.3561e-07	4.6221e-07	-2.25139e-07	-2.5257e-07	-5.36374e-07	4.5822e-12
-3.86257e-07	-2.35675e-07	8.28937e-08	5.16462e-07	7.97149e-07	-3.47479e-07	6.16242e-07	1.24554e-07	-3.03808e-07	-3.55829e-07	1.27315e-07	-1.62427e-07	-2.36709e-07	-3.00654e-07	-8.02334e-07	-2.33282e-07	-2.13585e-07	-1.37966e-07	-1.86575e-07	-2.37359e-07	4.94515e-07	-5.56471e-07	1.62988e-07	3.58839e-07	1.56016e-07	4.3488e-07	4.67881e-07	-2.30191e-07	-2.51724e-07	-5.36468e-07	4.43775e-12
-3.86287e-07	-1.4651e-07	8.24446e-08	5.17457e-07	7.97578e-07	-3.47174e-07	6.17101e-07	1.2173e-07	-2.88014e-07	-3.55488e-07	1.30978e-07	-1.62658e-07	-2.47212e-07	-3.02437e-07	-8.00803e-07	-2.33161e-07	-2.14632e-07	-1.3796e-07	-1.83089e-07	-2.50577e-07	4.94805e-07	-5.4118e-07	1.6308e-07	3.58647e-07	1.96853e-07	4.34843e-07	4.65095e-07	-2.25782e-07	-2.52063e-07	-5.36426e-07	4.39946e-12
-3.86345e-07	-1.55808e-07	8.28564e-08	5.16584e-07	7.97687e-07	-3.47387e-07	6.17661e-07	1.23786e-07	-2.99996e-07	-3.55872e-07	1.26486e-07	-1.6263e-07	-2.28926e-07	-2.98639e-07	-8.01955e-07	-2.33249e-07	-2.14164e-07	-1.3797e-07	-1.75959e-07	-2.32765e-07	4.94388e-07	-5.41932e-07	1.62967e-07	3.58859e-07	1.36244e-07	4.35048e-07	4.67574e-07	-2.44223e-07	-2.52211e-07	-5.36431e-07	4.38025e-12
-3.86314e-07	-1.26807e-07	8.26413e-08	5.16643e-07	7.97527e-07	-3.47244e-07	6.17133e-07	1.22435e-07	-2.94571e-07	-3.55556e-07	1.30039e-07	-1.62568e-07	-2.34368e-07	-3.00005e-07	-8.01017e-07	-2.33069e-07	-2.14347e-07	-1.37967e-07	-1.81721e-07	-2.3539e-07	4.94534e-07	-5.41503e-07	1.63054e-07	3.58799e-07	1.51382e-07	4.34592e-07	4.64412e-07	-2.32164e-07	-2.52169e-07	-5.36399e-07	4.36815e-12
-3.8657e-07	-1.54134e-07	8.26838e-08	5.2548e-07	3.34902e-07	-3.47254e-07	6.16605e-07	1.23593e-07	-2.97301e-07	-3.55643e-07	1.283e-07	-1.62625e-07	-9.31815e-08	-3.03934e-07	-8.05239e-07	-2.32831e-07	-2.14388e-07	-1.3479e-07	-1.81887e-07	-2.3902e-07	4.94228e-07	-5.41005e-07	1.63026e-07	3.58488e-07	1.60783e-07	4.3472e-07	4.66879e-07	-2.33557e-07	-2.52147e-07	-5.36409e-07	3.83089e-12
-3.86465e-07	-1.59328e-07	8.32007e-08	5.33318e-07	3.11024e-07	-3.4728e-07	6.17266e-07	1.23688e-07	-2.97523e-07	-3.55726e-07	1.27974e-07	-1.62573e-07	-8.73229e-08	-3.03611e-07	-8.11299e-07	-2.32986e-07	-2.14473e-07	-1.35074e-07	-1.76554e-07	-2.34773e-07	4.94382e-07	-5.40499e-07	1.62972e-07	3.58738e-07	1.46253e-07	4.34691e-07	4.67063e-07	-2.37081e-07	-2.52201e-07	-5.36417e-07	3.8283e-12
-3.86442e-07	-1.41396e-07	8.30581e-08	5.21683e-07	3.14969e-07	-3.47237e-07	6.16915e-07	1.23446e-07	-2.95377e-07	-3.55699e-07	1.28049e-07	-1.62569e-07	-9.94138e-08	-3.02942e-07	-8.05284e-07	-2.32895e-07	-2.14054e-07	-1.35361e-07	-1.7855e-07	-2.36798e-07	4.94445e-07	-5.41177e-07	1.62996e-07	3.58653e-07	1.53036e-07	4.34637e-07	4.66732e-07	-2.3472e-07	-2.52107e-07	-5.36411e-07	3.80616e-12
-3.86462e-07	-1.38945e-07	8.29079e-08	5.21231e-07	3.37895e-07	-3.47247e-07	6.1754e-07	1.22863e-07	-2.93253e-07	-3.5594e-07	1.28406e-07	-1.62616e-07	-1.23185e-07	-3.03091e-07	-8.04032e-07	-2.32919e-07	-2.11684e-07	-1.36003e-07	-1.78201e-07	-2.29827e-07	4.97015e-07	-5.41997e-07	1.62997e-07	3.58708e-07	1.54882e-07	4.34629e-07	4.6663e-07	-2.3439e-07	-2.52137e-07	-5.14242e-07	3.7993e-12
-3.86472e-07	-1.44855e-07	8.41219e-08	5.22026e-07	3.19138e-07	-3.47275e-07	6.17122e-07	1.23139e-07	-2.95482e-07	-3.55854e-07	1.28126e-07	-1.62591e-07	-1.08736e-07	-3.02942e-07	-8.03688e-07	-2.32896e-07	-2.01279e-07	-1.35011e-07	-1.78716e-07	-2.34632e-07	4.95054e-07	-5.4116e-07	1.62993e-07	3.58664e-07	1.53583e-07	4.34648e-07	4.6673e-07	-2.34357e-07	-2.52116e-07	-5.20053e-07	3.78708e-12
-3.86467e-07	9.36431e-09	8.5315e-08	5.0154e-07	3.21852e-07	-3.51054e-07	6.17009e-07	1.23365e-07	-2.96111e-07	-3.55947e-07	1.28207e-07	-1.63002e-07	-9.98341e-08	-3.02931e-07	-8.04802e-07	-2.32843e-07	-2.06783e-07	-1.35352e-07	-1.79806e-07	-2.34711e-07	4.95397e-07	-5.31916e-07	1.6299e-07	3.58619e-07	1.52655e-07	4.34659e-07	4.66684e-07	-2.34854e-07	-2.52117e-07	-2.12602e-07	3.51802e-12
-3.86467e-07	9.36431e-09	8.5315e-08	5.0154e-07	3.21852e-07	-3.51054e-07	6.17009e-07	1.23365e-07	-2.96111e-07	-3.55947e-07	1.28207e-07	-1.63002e-07	-9.98341e-08	-3.02931e-07	-8.04802e-07	-2.32843e-07	-2.06783e-07	-1.35352e-07	-1.79806e-07	-2.34711e-07	4.95397e-07	-5.31916e-07	1.6299e-07	3.58619e-07	1.52655e-07	4.34659e-07	4.66684e-07	-2.34854e-07	-2.52117e-07	-2.12602e-07	3.51802e-12
-3.86461e-07	1.76354e-09	8.52879e-08	4.99548e-07	3.20895e-07	-3.508e-07	6.17037e-07	1.23494e-07	-2.96035e-07	-3.55894e-07	1.28184e-07	-1.63065e-07	-9.9702e-08	-3.02992e-07	-8.04939e-07	-2.32847e-07	-2.07839e-07	-1.35304e-07	-1.80049e-07	-2.34797e-07	4.95269e-07	-5.32279e-07	1.6299e-07	3.58624e-07	1.52597e-07	4.34662e-07	4.66712e-07	-2.34859e-07	-2.52117e-07	-2.13478e-07	3.51658e-12
-3.86474e-07	-1.69706e-08	8.51323e-08	4.98746e-07	3.20834e-07	-3.51915e-07	6.17029e-07	1.25068e-07	-2.95775e-07	-3.56183e-07	1.28208e-07	-1.63648e-07	-9.62638e-08	-3.03017e-07	-8.05253e-07	-2.32844e-07	-2.10459e-07	-1.34936e-07	-1.79084e-07	-2.34212e-07	4.94878e-07	-5.18951e-07	1.63002e-07	3.58629e-07	1.52179e-07	4.34662e-07	4.66725e-07	-2.34697e-07	-2.52116e-07	-2.26325e-07	3.50871e-12
-3.86473e-07	4.12906e-09	8.47289e-08	4.9938e-07	3.20742e-07	-2.99206e-07	6.17008e-07	1.25358e-07	-2.95673e-07	-3.56505e-07	1.28211e-07	-1.63677e-07	-9.41052e-08	-3.02949e-07	-8.05008e-07	-2.32847e-07	-2.08955e-07	-1.35009e-07	-1.79164e-07	-2.34256e-07	4.94867e-07	-5.22344e-07	1.62994e-07	3.5863e-07	1.52282e-07	4.34659e-07	4.66736e-07	-2.34835e-07	-2.5502e-07	-2.25728e-07	3.47827e-12
-3.86472e-07	-7.10672e-09	8.5031e-08	4.96698e-07	3.20621e-07	-3.35452e-07	6.14776e-07	1.25345e-07	-2.95917e-07	-3.5643e-07	1.2821e-07	-1.65156e-07	-9.60435e-08	-3.02958e-07	-8.04985e-07	-2.32845e-07	-2.16869e-07	-1.35093e-07	-1.20349e-07	-2.34419e-07	4.94923e-07	-2.65463e-07	1.63025e-07	3.57014e-07	1.52361e-07	4.34663e-07	4.6673e-07	-2.37511e-07	-2.52401e-07	-2.2057e-07	3.27681e-12
-3.86472e-07	-6.92287e-09	8.50221e-08	4.98025e-07	3.20617e-07	-3.21589e-07	6.14789e-07	1.25303e-07	-2.95916e-07	-3.56431e-07	1.28209e-07	-1.65216e-07	-9.60318e-08	-3.02959e-07	-8.04989e-07	-2.32846e-07	-2.1616e-07	-1.351e-07	-1.21927e-07	-2.34445e-07	4.94932e-07	-2.67418e-07	1.63022e-07	3.57051e-07	1.5236e-07	4.34664e-07	4.66733e-07	-2.36699e-07	-2.52506e-07	-2.20581e-07	3.26989e-12
-3.86472e-07	-7.19804e-09	8.50029e-08	4.97462e-07	3.20619e-07	-3.16547e-07	6.14869e-07	1.25274e-07	-2.95894e-07	-3.56429e-07	1.28209e-07	-1.65049e-07	-9.6031e-08	-3.02962e-07	-8.05002e-07	-2.32847e-07	-2.15134e-07	-1.35107e-07	-1.19757e-07	-2.34412e-07	4.94926e-07	-2.70351e-07	1.63021e-07	3.57138e-07	1.52328e-07	4.34661e-07	4.66732e-07	-2.36884e-07	-2.52538e-07	-2.21719e-07	3.2674e-12
-3.86479e-07	-4.53926e-09	8.45438e-08	4.96618e-07	3.20688e-07	-3.20793e-07	6.15194e-07	1.24836e-07	-2.96041e-07	-3.56374e-07	1.28209e-07	-1.64362e-07	-9.72306e-08	-3.02813e-07	-8.05037e-07	-1.11727e-07	-2.15444e-07	-1.35138e-07	-1.34059e-07	-2.3434e-07	4.94925e-07	-2.1833e-07	1.63435e-07	3.57499e-07	1.52242e-07	4.34663e-07	4.66727e-07	-2.37988e-07	-2.53357e-07	-2.21961e-07	3.20751e-12
-3.86472e-07	-3.83377e-09	8.4844e-08	4.97704e-07	3.20731e-07	-3.14179e-07	5.92148e-07	1.25045e-07	-2.96732e-07	-3.56587e-07	1.27821e-07	-1.65104e-07	-9.5579e-08	-3.02884e-07	-8.05035e-07	-1.37374e-07	-2.16195e-07	-1.35171e-07	-1.36092e-07	-2.34285e-07	4.94877e-07	-1.99002e-07	1.6301e-07	3.57171e-07	1.52152e-07	4.35286e-07	4.66666e-07	-2.37071e-07	-2.48662e-07	-1.52666e-07	3.14758e-12
-3.86473e-07	-5.38839e-09	8.28361e-08	4.97089e-07	3.20692e-07	-3.11291e-07	5.89218e-07	1.24975e-07	-2.95893e-07	-3.56521e-07	1.22906e-07	-1.64721e-07	-9.59506e-08	-3.02838e-07	-8.05031e-07	-6.50096e-08	-2.16738e-07	-1.35173e-07	-1.34342e-07	-2.34328e-07	4.94904e-07	-1.94756e-07	1.63027e-07	3.57379e-07	1.52069e-07	4.34965e-07	4.66729e-07	-2.3726e-07	-2.53231e-07	-1.55474e-07	3.12612e-12
-3.88271e-07	-5.30829e-09	8.32882e-08	4.97204e-07	3.20653e-07	-3.03432e-07	5.30665e-07	1.2395e-07	-2.97402e-07	-3.56503e-07	1.14921e-07	-2.19562e-07	-9.60105e-08	-3.02812e-07	-7.90531e-07	-1.03023e-07	-2.15803e-07	-1.77846e-07	-1.31311e-07	-2.34275e-07	4.94889e-07	-1.54379e-07	1.63276e-07	3.06126e-07	1.525e-07	4.34944e-07	4.66718e-07	-2.37262e-07	-2.53124e-07	-1.65821e-07	3.02778e-12
-3.87988e-07	-5.27766e-09	8.19425e-08	4.54811e-07	3.20691e-07	-3.08652e-07	5.46421e-07	1.24296e-07	-2.9722e-07	-3.56528e-07	1.18391e-07	-1.75882e-07	-9.57042e-08	-3.02859e-07	-7.95023e-07	-1.07322e-07	-2.15694e-07	-1.70961e-07	-1.25834e-07	-2.34263e-07	4.94728e-07	-1.42549e-07	1.63259e-07	3.1554e-07	1.52125e-07	4.34854e-07	4.66716e-07	-2.37746e-07	-2.52677e-07	-1.48716e-07	2.99144e-12
-3.8769e-07	-5.33806e-09	8.17804e-08	4.29817e-07	3.20682e-07	-3.09326e-07	5.39275e-07	1.24846e-07	-2.97135e-07	-3.56507e-07	1.17965e-07	-1.72973e-07	-9.57448e-08	-3.02867e-07	-7.94971e-07	-1.2e-07	-2.15496e-07	-1.44569e-07	-1.27449e-07	-2.34282e-07	4.9475e-07	-1.41588e-07	1.63303e-07	3.26737e-07	1.52125e-07	4.34854e-07	4.66752e-07	-2.37993e-07	-2.51452e-07	-1.36695e-07	2.95856e-12
-3.8745e-07	-5.28804e-09	1.19519e-07	4.43066e-07	2.89842e-07	-3.08933e-07	5.25465e-07	1.24879e-07	-2.96512e-07	-3.56515e-07	1.17925e-07	-1.72484e-07	-9.58008e-08	-3.02865e-07	-7.96077e-07	-1.15747e-07	-2.15609e-07	-1.47173e-07	-1.27809e-07	-2.33177e-07	4.94797e-07	-1.64091e-07	1.63298e-07	3.35441e-07	1.5253e-07	4.05259e-07	4.66689e-07	-2.37956e-07	-2.56234e-07	-6.70428e-08	2.92048e-12
-3.87458e-07	-5.2905e-09	1.04391e-07	4.39124e-07	2.94997e-07	-3.11396e-07	8.65531e-08	1.24411e-07	-2.96708e-07	-3.57065e-07	1.19073e-07	-1.71736e-07	-9.57846e-08	-3.02866e-07	-7.959e-07	-1.01156e-07	-2.15602e-07	-1.47443e-07	-1.27981e-07	-2.33217e-07	4.94783e-07	-1.47526e-07	1.63274e-07	3.29481e-07	1.52504e-07	4.20564e-07	4.66817e-07	-2.38017e-07	-2.5298e-07	-1.26116e-07	2.66002e-12
-3.87393e-07	-4.01575e-09	9.391e-08	4.34326e-07	3.10956e-07	-3.1e-07	-1.68078e-08	1.24366e-07	-2.96855e-07	-3.56932e-07	1.19332e-07	-1.69139e-07	-9.5707e-08	-3.02866e-07	-7.95748e-07	-1.06401e-07	-2.15555e-07	-1.49557e-07	-1.27469e-07	-2.33717e-07	4.94799e-07	-1.47341e-07	1.63444e-07	3.27831e-07	1.53671e-07	4.18115e-07	4.66946e-07	-2.37967e-07	-2.51937e-07	-1.14789e-07	2.65006e-12
-3.87413e-07	-4.68822e-09	9.40642e-08	4.36434e-07	3.07122e-07	-3.09874e-07	1.03694e-07	1.24412e-07	-2.96775e-07	-3.5692e-07	1.19365e-07	-1.69464e-07	-9.53023e-08	-3.02867e-07	-7.95722e-07	-1.06273e-07	-1.29263e-07	-1.5111e-07	-1.2754e-07	-2.33768e-07	4.94788e-07	-1.47332e-07	1.63348e-07	3.29614e-07	1.53272e-07	3.98265e-07	4.66813e-07	-2.37921e-07	-2.52127e-07	-1.28699e-07	2.61879e-12
-3.87463e-07	-5.20608e-09	9.2283e-08	4.36871e-07	3.00727e-07	-3.09938e-07	8.96394e-08	1.24567e-07	-2.96789e-07	-3.56921e-07	1.18292e-07	-1.70068e-07	-9.52774e-08	-3.029e-07	-7.95658e-07	-1.05384e-07	-1.147e-07	-1.50008e-07	-1.2769e-07	-2.33686e-07	4.94787e-07	-1.47383e-07	1.63367e-07	3.27861e-07	1.5249e-07	4.04433e-07	4.66813e-07	-2.3791e-07	-2.53364e-07	-1.06095e-07	2.60705e-12
-3.87522e-07	-3.91036e-09	9.11286e-08	4.37104e-07	3.02159e-07	-3.09558e-07	6.61162e-08	1.24657e-07	-2.96786e-07	-3.56899e-07	1.18834e-07	-1.68581e-07	-9.56504e-08	-3.02876e-07	-7.95771e-07	-1.04679e-07	-1.23799e-07	-1.49635e-07	-1.27669e-07	-2.33931e-07	4.94816e-07	-1.49554e-07	1.25704e-07	3.2773e-07	1.52473e-07	4.03501e-07	4.67197e-07	-2.39107e-07	-2.52834e-07	-1.06785e-07	2.59568e-12
-3.87511e-07	-4.05034e-09	8.84905e-08	4.36699e-07	3.0198e-07	-3.09438e-07	7.1753e-08	1.23675e-07	-2.98454e-07	-3.56862e-07	1.19002e-07	-1.69786e-07	-9.54679e-08	-3.03244e-07	-7.95791e-07	-1.0437e-07	-1.16577e-07	-1.50017e-07	-1.28458e-07	-2.33947e-07	4.94781e-07	-1.49447e-07	1.25093e-07	3.4315e-07	1.42213e-07	4.06909e-07	4.6714e-07	-9.25112e-08	-2.53056e-07	-1.03926e-07	2.55605e-12
-3.87468e-07	1.42844e-08	9.35537e-08	4.31142e-07	3.01766e-07	-3.2227e-07	6.68844e-08	1.24651e-07	-2.9693e-07	-2.57347e-07	1.18846e-07	-1.70481e-07	-9.56391e-08	-3.02851e-07	-7.93803e-07	-1.0656e-07	-1.26129e-07	-1.63083e-07	-1.27757e-07	-2.47803e-07	4.94783e-07	-1.48145e-07	5.79047e-08	3.2914e-07	1.17488e-07	2.28496e-07	4.67093e-07	-2.36901e-07	-2.52792e-07	-1.12647e-07	2.41541e-12
-3.87606e-07	2.10511e-09	9.03968e-08	4.34374e-07	3.02089e-07	-3.12699e-07	7.06514e-08	1.24548e-07	-2.97107e-07	-2.29252e-07	1.28338e-07	-1.69516e-07	-9.5749e-08	-3.02791e-07	-7.94267e-07	-1.11749e-07	-1.3662e-07	-1.53329e-07	-1.22946e-07	-2.40994e-07	4.9478e-07	2.06196e-08	5.44353e-08	2.93555e-07	9.874e-08	2.64032e-07	4.67173e-07	-1.63059e-07	-2.55421e-07	-1.1298e-07	2.33891e-12
-3.87605e-07	8.93699e-10	9.04458e-08	4.34666e-07	3.02115e-07	-3.12524e-07	7.03371e-08	1.24547e-07	-2.97106e-07	-2.32804e-07	1.28238e-07	-1.69533e-07	-9.57166e-08	-3.02814e-07	-7.94315e-07	-1.11603e-07	-1.3357e-07	-1.53318e-07	-1.2343e-07	-2.41082e-07	4.9478e-07	-1.44648e-08	6.37437e-08	2.91119e-07	9.81916e-08	2.62314e-07	4.67167e-07	-1.6314e-07	-2.54661e-07	-1.12984e-07	2.33812e-12
-3.87595e-07	1.43322e-10	9.09346e-08	4.35608e-07	3.02427e-07	-3.1141e-07	6.80143e-08	1.24547e-07	-2.97046e-07	-2.20336e-07	1.22709e-07	-1.6909e-07	-9.54879e-08	-3.02749e-07	-7.50588e-07	-1.07362e-07	-1.34157e-07	-1.54377e-07	-1.22252e-07	-2.41803e-07	4.94781e-07	-5.11969e-08	6.21528e-08	2.91313e-07	1.053e-07	2.86165e-07	4.67408e-07	-1.64983e-07	-2.5387e-07	-1.06275e-07	2.27876e-12
-3.87593e-07	-1.72168e-09	9.06731e-08	4.34771e-07	1.60817e-07	-3.11387e-07	6.95121e-08	1.24127e-07	-2.97048e-07	-2.42872e-07	1.27426e-07	-1.69638e-07	-9.55961e-08	-3.02974e-07	-7.53349e-07	-1.08023e-07	-1.31013e-07	-1.54276e-07	-1.23272e-07	-2.40728e-07	4.94779e-07	-3.33091e-08	6.58108e-08	2.89595e-07	1.11818e-07	2.79869e-07	4.67389e-07	-1.63032e-07	-2.54228e-07	-1.09042e-07	2.22352e-12
-1.05233e-07	-9.20899e-10	9.07802e-08	4.19841e-07	2.23669e-07	-1.72159e-07	6.96492e-08	1.23724e-07	-2.97151e-07	-2.42929e-07	1.26648e-07	-1.79288e-07	-9.56142e-08	-2.99609e-07	-7.70493e-07	-1.08034e-07	-1.31758e-07	-1.54656e-07	-1.23297e-07	-2.18431e-07	4.94637e-07	-3.12616e-08	6.53198e-08	2.84425e-07	1.20216e-07	2.80765e-07	4.67095e-07	-1.62241e-07	-2.53989e-07	-1.10342e-07	2.04461e-12
-1.71491e-07	-3.37895e-10	9.04428e-08	4.22372e-07	2.17851e-07	-1.83976e-07	6.3978e-08	1.21902e-07	-2.20854e-07	-2.34693e-07	1.27017e-07	-1.72115e-07	-9.57588e-08	-3.02126e-07	-7.49876e-07	-1.09931e-07	-1.32044e-07	-1.54684e-07	-1.22885e-07	-2.28916e-07	4.90371e-07	-4.16468e-08	6.43081e-08	2.86677e-07	1.08634e-07	2.80085e-07	4.68472e-07	-1.80307e-07	-2.54114e-07	-1.13086e-07	1.99768e-12
-1.77592e-07	-6.02757e-10	9.05881e-08	4.2612e-07	1.34238e-07	-1.44125e-07	6.80134e-08	1.21561e-07	-2.49696e-07	-2.39587e-07	1.26302e-07	-1.75529e-07	-9.58021e-08	-3.02146e-07	-7.56892e-07	-1.00176e-07	-1.31077e-07	-1.54449e-07	-1.23202e-07	-1.45118e-07	4.91965e-07	-1.32422e-08	6.3729e-08	2.85188e-07	1.13679e-07	2.80468e-07	4.67322e-07	-1.62201e-07	-2.53945e-07	-1.10148e-07	1.9472e-12
-2.12553e-07	-7.24907e-10	9.06405e-08	4.2108e-07	1.82853e-07	-1.88145e-07	6.04664e-08	1.21396e-07	-2.95642e-07	-2.38331e-07	1.26117e-07	-1.75832e-07	-9.4826e-08	-3.0214e-07	-7.54558e-07	-1.02208e-07	-1.31196e-07	-1.54046e-07	-1.23375e-07	-1.10952e-07	2.57413e-07	-1.21275e-08	6.39732e-08	2.89783e-07	4.71201e-08	2.80999e-07	3.83109e-07	-1.64482e-07	-2.53997e-07	-1.09022e-07	1.7434e-12
-2.14216e-07	-7.56311e-10	9.06007e-08	4.21052e-07	1.8948e-07	-1.72106e-07	6.54778e-08	1.2088e-07	-2.62779e-07	-2.38399e-07	1.26375e-07	-1.73174e-07	-9.44961e-08	-3.01866e-07	-7.51538e-07	-1.05727e-07	-1.31392e-07	-1.54259e-07	-1.22951e-07	-1.50014e-07	2.47397e-07	-1.71708e-08	6.17066e-08	2.85938e-07	4.60336e-08	2.80305e-07	2.96838e-07	-1.65185e-07	-1.8875e-07	-1.11794e-07	1.63365e-12
-1.96528e-07	-7.84654e-10	9.06395e-08	4.23473e-07	1.78611e-07	-1.76095e-07	5.84795e-08	1.26248e-07	-2.70701e-07	-2.37648e-07	1.26659e-07	-1.76044e-07	-9.48669e-08	-3.01778e-07	-7.54665e-07	-1.05492e-07	-1.31493e-07	-1.54231e-07	-1.22996e-07	-1.65973e-07	1.75894e-07	-2.07587e-08	6.49219e-08	2.85669e-07	8.08487e-08	2.80881e-07	2.68969e-07	-1.66165e-07	-2.15905e-07	-1.11149e-07	1.61124e-12
-1.90721e-07	-6.80401e-10	9.0634e-08	4.22568e-07	1.82876e-07	-1.67139e-07	6.38732e-08	1.22168e-07	-2.64816e-07	-2.38892e-07	1.26146e-07	-1.73773e-07	-9.51669e-08	-3.02157e-07	-7.54856e-07	-1.06192e-07	-1.31377e-07	-1.54255e-07	-1.20063e-07	-1.52116e-07	1.86525e-07	-1.84642e-08	6.44824e-08	2.88645e-07	4.32879e-08	2.8057e-07	2.7178e-07	-1.65345e-07	-2.14196e-07	-1.10813e-07	1.59945e-12
-1.9525e-07	-7.22448e-10	9.0614e-08	4.22705e-07	1.80989e-07	-1.59457e-07	6.19307e-08	1.21935e-07	-2.64531e-07	-2.38819e-07	1.26253e-07	-1.74741e-07	-9.50488e-08	-3.01996e-07	-7.55788e-07	-1.0611e-07	-1.31215e-07	-1.54266e-07	-1.21208e-07	-1.53822e-07	1.72882e-07	-1.91726e-08	6.45726e-08	2.87397e-07	5.15075e-08	2.80422e-07	2.74748e-07	-1.6555e-07	-2.02889e-07	-1.1144e-07	1.59225e-12
-1.95961e-07	-7.6468e-10	9.06382e-08	4.22116e-07	1.73465e-07	-1.61405e-07	6.50802e-08	1.22737e-07	-2.64174e-07	-2.38302e-07	1.26331e-07	-1.74239e-07	-9.48064e-08	-3.01944e-07	-7.53702e-07	-1.04657e-07	-1.31276e-07	-1.54253e-07	-1.21808e-07	-1.57146e-07	1.86137e-07	-1.68765e-08	6.33593e-08	2.87015e-07	5.33953e-08	2.80498e-07	2.68202e-07	-1.65402e-07	-1.98936e-07	-1.10635e-07	1.58683e-12
-1.92661e-07	-7.49618e-10	9.06365e-08	4.2251e-07	1.63758e-07	-1.57207e-07	6.37173e-08	1.23352e-07	-2.64129e-07	-2.38548e-07	1.26302e-07	-1.74279e-07	-9.48375e-08	-3.01999e-07	-7.5504e-07	-1.04655e-07	-1.31304e-07	-1.54255e-07	-1.21905e-07	-1.53733e-07	1.7282e-07	-1.74588e-08	6.33957e-08	2.87429e-07	5.45208e-08	2.80582e-07	2.71221e-07	-1.65664e-07	-2.06781e-07	-1.10969e-07	1.583e-12
-1.914e-07	-7.87499e-10	9.06375e-08	1.27613e-07	1.69696e-07	-1.57501e-07	6.43479e-08	1.2305e-07	-2.6563e-07	-2.3737e-07	1.26266e-07	-1.74406e-07	-9.48688e-08	-3.01988e-07	-7.55117e-07	-1.04484e-07	-1.31312e-07	-1.54244e-07	-1.21424e-07	-1.54653e-07	1.82599e-07	-1.73652e-08	6.36579e-08	2.87678e-07	5.62809e-08	2.80913e-07	2.69398e-07	-1.65562e-07	-2.01435e-07	-1.11011e-07	1.42372e-12
-1.94594e-07	-7.7053e-10	1.30652e-07	1.00481e-07	1.72011e-07	-1.5689e-07	7.06004e-08	1.25316e-07	-2.65073e-07	-1.98696e-07	1.25384e-07	-1.78672e-07	-9.45224e-08	-3.01982e-07	-7.20386e-07	-1.12279e-07	-1.31342e-07	-1.54247e-07	-1.21992e-07	-1.58565e-07	1.86366e-07	6.89726e-09	1.17636e-08	2.8073e-07	4.15448e-08	2.79319e-07	2.71173e-07	-1.65634e-07	-2.02858e-07	-1.10904e-07	1.35797e-12
-1.92112e-07	-5.64537e-10	1.02498e-07	1.1243e-07	1.70803e-07	-1.57036e-07	6.57981e-08	1.26865e-07	-2.55067e-07	-1.09228e-07	1.26285e-07	-1.74763e-07	-9.93054e-08	-3.01975e-07	-6.39744e-07	-1.05463e-07	-1.30978e-07	-1.55076e-07	-1.21649e-07	-1.88699e-07	1.81131e-07	-9.31263e-09	1.56215e-08	2.8638e-07	5.58991e-08	2.8061e-07	2.6659e-07	-1.6568e-07	-2.02869e-07	-1.0924e-07	1.21948e-12
-1.92368e-07	-5.95291e-10	1.04135e-07	1.01576e-07	1.59935e-07	-1.57068e-07	6.57053e-08	1.26811e-07	-2.55087e-07	-1.09438e-07	1.26261e-07	-1.74843e-07	-9.82976e-08	-3.01974e-07	-6.39965e-07	-1.05555e-07	-1.30964e-07	-1.55041e-07	-1.21657e-07	-1.78125e-07	1.81241e-07	-9.30757e-09	1.96859e-08	2.86245e-07	5.46681e-08	2.80532e-07	2.44256e-07	-1.6568e-07	-2.02896e-07	-1.09182e-07	1.19878e-12
-1.88242e-07	-5.73461e-10	1.06825e-07	9.3862e-08	1.70153e-07	-1.57184e-07	6.59965e-08	1.24843e-07	-2.61933e-07	-1.15545e-07	1.26192e-07	-1.7547e-07	-9.7823e-08	-8.91243e-08	-6.45962e-07	-1.07882e-07	-1.31314e-07	-1.55187e-07	-1.21584e-07	-1.72925e-07	1.81257e-07	-8.81221e-09	3.51046e-08	2.86236e-07	5.3498e-08	2.80465e-07	2.65964e-07	-1.6562e-07	-1.92809e-07	-1.04329e-07	1.13421e-12
-1.92526e-07	-6.80257e-10	1.00521e-07	1.01133e-07	1.67976e-07	-1.52419e-07	6.57343e-08	1.14647e-07	-2.58749e-07	-1.30853e-07	1.26242e-07	-1.756e-07	-9.74123e-08	-1.1756e-07	-6.45812e-07	-1.06848e-07	-1.31221e-07	-1.56905e-07	-1.2166e-07	-1.63872e-07	1.81673e-07	-1.0581e-08	3.20545e-08	2.85902e-07	5.42944e-08	2.80593e-07	2.4901e-07	-1.65206e-07	-1.75288e-07	-1.08959e-07	1.12191e-12
-1.9203e-07	-7.01437e-10	1.01571e-07	9.71918e-08	1.6682e-07	-1.5564e-07	6.55526e-08	1.16615e-07	-2.591e-07	-1.32654e-07	1.26248e-07	-1.7581e-07	-9.78434e-08	-1.10886e-07	-6.4595e-07	-1.06596e-07	-1.31078e-07	-1.56339e-07	-1.21623e-07	-1.62701e-07	1.81899e-07	-1.01232e-08	3.01749e-08	2.85662e-07	5.384e-08	2.80615e-07	2.48776e-07	-1.63707e-07	-1.65847e-07	-1.08106e-07	1.11676e-12
-1.92495e-07	-5.99602e-10	1.01436e-07	1.06646e-07	1.6629e-07	-1.52912e-07	6.57214e-08	1.15718e-07	-2.566e-07	-1.15676e-07	1.26244e-07	-1.75088e-07	-9.77476e-08	-5.6654e-08	-6.46949e-07	-1.06439e-07	-1.30923e-07	-1.5837e-07	-1.2163e-07	-1.67684e-07	1.81461e-07	-9.42017e-09	3.11076e-08	2.86285e-07	5.4582e-08	2.80594e-07	2.49124e-07	-1.65403e-07	-1.75831e-07	-1.08032e-07	1.11072e-12
-1.92345e-07	-5.5874e-10	1.02465e-07	1.0038e-07	1.65583e-07	-1.54581e-07	6.53258e-08	1.17861e-07	-2.57505e-07	-1.26152e-07	1.26249e-07	-1.75329e-07	-9.80599e-08	-6.82131e-08	-6.46233e-07	-1.06846e-07	-1.31074e-07	-1.57725e-07	-1.21637e-07	-1.66809e-07	1.81459e-07	-9.03325e-09	3.01604e-08	2.8476e-07	5.43054e-08	2.20096e-07	2.49659e-07	-1.65091e-07	-1.74605e-07	-1.07999e-07	1.08206e-12
-1.92361e-07	-5.96814e-10	1.01706e-07	1.02318e-07	4.31665e-08	-1.54682e-07	6.56532e-08	1.16371e-07	-2.57979e-07	-1.21556e-07	1.2623e-07	-1.75439e-07	-9.78105e-08	-6.92411e-08	-6.46736e-07	-1.06555e-07	-1.31596e-07	-1.57875e-07	-1.21634e-07	-1.24248e-07	1.81729e-07	-8.57741e-09	3.05734e-08	2.8602e-07	5.43508e-08	2.09721e-07	2.49139e-07	-1.65193e-07	-1.76436e-07	-1.08483e-07	1.04099e-12
-1.92366e-07	-6.48046e-10	1.01723e-07	9.9507e-08	7.30052e-08	-1.55248e-07	6.55659e-08	1.16808e-07	-2.57768e-07	-1.21977e-07	1.26237e-07	-1.75582e-07	-9.70165e-08	-6.86228e-08	-5.27138e-07	-1.06602e-07	-1.31138e-07	-1.57366e-07	8.87022e-09	-1.30579e-07	1.81591e-07	-1.10652e-08	3.04037e-08	2.86012e-07	5.43492e-08	2.68766e-07	1.9666e-07	-1.65002e-07	-1.74738e-07	-1.08286e-07	8.94341e-13
-1.92397e-07	-2.71668e-09	1.02248e-07	1.0012e-07	9.76734e-08	-1.56872e-07	6.53533e-08	1.16113e-07	-2.57473e-07	-1.16822e-07	1.26247e-07	-1.75469e-07	-6.31032e-08	-7.57349e-08	-4.44057e-07	-1.06636e-07	-1.31363e-07	-1.57636e-07	4.26998e-08	-1.37385e-07	1.81625e-07	-5.96619e-08	3.05706e-08	2.85706e-07	5.43596e-08	2.36049e-07	6.81469e-08	-1.61906e-07	-1.73969e-07	-1.08186e-07	7.67762e-13
-1.92371e-07	-1.80792e-09	1.02244e-07	1.00127e-07	1.00881e-07	-1.5592e-07	6.54797e-08	1.16242e-07	-2.57485e-07	-1.1944e-07	1.26244e-07	-1.75486e-07	-7.64783e-08	-7.33613e-08	-4.2674e-07	-1.06628e-07	-1.31315e-07	-1.57293e-07	8.63752e-08	-1.46788e-07	1.81644e-07	-4.30624e-08	3.07455e-08	2.85626e-07	5.43439e-08	2.25054e-07	9.04231e-08	-1.62918e-07	-1.72048e-07	-1.07647e-07	7.59659e-13
-1.92288e-07	-1.93326e-10	1.02322e-07	1.00356e-07	1.03921e-07	-1.55729e-07	6.53321e-08	1.16622e-07	-2.57526e-07	-1.2009e-07	1.26263e-07	-1.75419e-07	-7.11296e-08	-7.39417e-08	-4.53895e-07	-1.06617e-07	-1.31215e-07	-1.57492e-07	4.25797e-08	-1.42906e-07	1.75377e-07	-2.50724e-08	3.06494e-08	2.09734e-07	5.68516e-08	2.31151e-07	8.91089e-08	-1.6428e-07	-1.74093e-07	-1.08009e-07	7.39942e-13
-1.92675e-07	-3.61576e-10	1.0241e-07	1.00177e-07	1.00951e-07	-1.55967e-07	6.53424e-08	1.16614e-07	-2.57551e-07	-1.20163e-07	1.2625e-07	-1.75429e-07	-7.6821e-08	-7.46023e-08	-4.31671e-07	-1.06631e-07	-1.31239e-07	-1.57539e-07	2.18754e-08	-1.45164e-07	1.7841e-07	-3.18573e-08	3.04794e-08	1.99167e-07	5.65077e-08	2.33667e-07	8.34706e-08	-1.63938e-07	-1.73908e-07	-1.08142e-07	7.17305e-13
-1.92362e-07	-1.13065e-09	1.02603e-07	1.00513e-07	1.01802e-07	-1.56206e-07	6.52935e-08	1.16616e-07	-2.57596e-07	-1.19367e-07	1.26235e-07	-1.76963e-07	-7.49414e-08	-7.43801e-08	-1.49386e-08	-1.06262e-07	-1.31249e-07	-1.57547e-07	9.78611e-09	-1.45504e-07	1.79001e-07	-2.81977e-08	3.04659e-08	2.21117e-07	5.7459e-08	2.07824e-07	8.88447e-08	-1.62527e-07	-1.7473e-07	-1.08196e-07	5.29789e-13
-1.92525e-07	-8.63306e-10	1.02514e-07	1.00375e-07	9.62429e-08	-1.56228e-07	6.53147e-08	1.16707e-07	-2.5752e-07	-1.1961e-07	1.26243e-07	-1.75795e-07	-7.916e-08	-7.44302e-08	-7.7871e-08	-1.0618e-07	-1.31226e-07	-1.5756e-07	1.52359e-08	-1.44836e-07	1.7837e-07	-2.55614e-08	3.04355e-08	2.13112e-07	5.58954e-08	1.82225e-07	8.76636e-08	-1.6298e-07	-1.74453e-07	-1.08217e-07	5.20606e-13
-1.92598e-07	-9.34416e-10	1.02498e-07	1.00375e-07	9.74378e-08	-1.56246e-07	6.53241e-08	1.16706e-07	-2.57541e-07	-1.19535e-07	1.26244e-07	-1.75778e-07	-7.8587e-08	-7.44947e-08	-4.35507e-08	-1.06439e-07	-1.31222e-07	-1.57561e-07	1.24458e-08	-1.44876e-07	1.78535e-07	-2.50756e-08	3.04562e-08	2.13225e-07	5.58587e-08	1.87195e-07	9.11632e-08	-1.62976e-07	-1.74373e-07	-1.08223e-07	5.1911e-13
-1.9253e-07	-9.90583e-10	1.02545e-07	1.00364e-07	9.60418e-08	-1.56254e-07	6.52852e-08	1.1666e-07	-2.57525e-07	-1.19436e-07	1.26243e-07	-1.76101e-07	-7.95257e-08	-7.43806e-08	-1.8246e-08	-1.06207e-07	-1.31226e-07	-1.57566e-07	1.10548e-08	-1.45211e-07	1.78349e-07	-2.67959e-08	3.04583e-08	2.12465e-07	5.67539e-08	1.86059e-07	8.84999e-08	-1.63094e-07	-1.74382e-07	-1.0821e-07	5.16411e-13
-1.92539e-07	-1.14095e-09	1.02519e-07	9.31817e-08	9.4116e-08	-1.55973e-07	5.49036e-08	1.14223e-07	-2.57368e-07	-1.18888e-07	1.26266e-07	-1.74779e-07	-7.9233e-08	-7.4502e-08	-5.528e-08	-1.04375e-07	-5.21572e-08	-1.57694e-07	9.44979e-09	-1.44649e-07	1.78599e-07	-2.62069e-08	2.13936e-08	1.54823e-07	5.67283e-08	1.86076e-07	8.84724e-08	-1.63184e-07	-1.72783e-07	-1.08225e-07	4.77632e-13
-1.92526e-07	-1.02746e-09	1.02488e-07	1.008e-07	9.49729e-08	-1.56251e-07	5.48093e-08	1.16609e-07	-2.57215e-07	-1.18669e-07	1.26253e-07	-1.73904e-07	-7.91253e-08	-7.44085e-08	-3.79469e-08	-1.0325e-07	-6.05995e-08	-1.57655e-07	1.2018e-08	-1.49116e-07	1.78254e-07	-2.59666e-08	2.32339e-08	1.10424e-07	5.6445e-08	1.88574e-07	8.89226e-08	-1.6298e-07	-1.73899e-07	-1.08221e-07	4.69348e-13
-2.08437e-07	-1.14242e-09	1.02516e-07	9.85386e-08	9.46034e-08	-1.56124e-07	4.15104e-08	1.15981e-07	-8.42039e-09	-1.19969e-07	1.26251e-07	-1.7467e-07	-7.91558e-08	-7.45122e-08	-3.20067e-08	-1.01762e-07	-4.36518e-08	-1.5765e-07	1.5377e-08	-1.39579e-07	1.78194e-07	-2.61652e-08	1.35562e-08	1.37509e-07	5.4972e-08	1.88936e-07	8.84505e-08	-1.52064e-07	-1.73194e-07	-1.09754e-07	4.05991e-13
-1.9692e-07	-1.09499e-09	1.02512e-07	1.00945e-07	9.47767e-08	-1.5625e-07	4.53468e-08	1.16064e-07	1.07917e-08	-1.19733e-07	1.26249e-07	-1.74452e-07	-7.90441e-08	-7.44191e-08	-3.9181e-08	-1.01089e-07	-4.63611e-08	-1.57627e-07	1.46023e-08	-1.41001e-07	1.78227e-07	-2.59054e-08	1.13085e-08	1.27288e-07	5.57828e-08	1.89514e-07	8.84428e-08	-1.45771e-07	-1.73097e-07	-1.14684e-07	3.99836e-13
-1.95939e-07	-1.11759e-09	1.02512e-07	1.00796e-07	9.45979e-08	-1.56245e-07	4.67846e-08	1.16007e-07	-1.04139e-08	-1.19341e-07	1.26254e-07	-1.74479e-07	-6.64e-08	-7.44555e-08	-3.29958e-08	-1.01396e-07	-4.55221e-08	-1.57636e-07	1.46208e-08	-1.40868e-07	1.78207e-07	-2.60064e-08	1.16007e-08	1.24996e-07	5.63313e-08	1.89162e-07	8.84818e-08	-1.48492e-07	-1.73229e-07	-1.11674e-07	3.96611e-13
-1.95428e-07	-1.02869e-09	1.03038e-07	1.00879e-07	9.47801e-08	-1.56247e-07	4.5806e-08	1.16069e-07	-2.08217e-08	-1.20325e-07	1.26347e-07	-1.73527e-07	-7.90233e-08	-7.44168e-08	-3.11259e-08	-1.0149e-07	-5.06815e-08	-1.57659e-07	1.46515e-08	-1.4003e-07	1.78283e-07	-2.59431e-08	1.34332e-08	1.24161e-07	5.54221e-08	1.89075e-07	6.8937e-08	-1.56082e-07	-1.73446e-07	-5.662e-08	3.88518e-13
-1.94669e-07	-1.09221e-09	1.03003e-07	1.00779e-07	9.49882e-08	-1.56241e-07	4.60103e-08	1.16159e-07	-1.82076e-08	-1.19899e-07	1.26322e-07	-1.68373e-07	-7.47865e-08	-7.44216e-08	-3.29329e-08	-1.0139e-07	-4.66865e-08	-1.57654e-07	1.46524e-08	-1.40775e-07	1.78248e-07	-2.60402e-08	1.24188e-08	1.25521e-07	5.5893e-08	1.8904e-07	7.33412e-08	-1.54823e-07	-1.73237e-07	-6.90213e-08	3.87628e-13
-1.95327e-07	-1.08612e-09	1.02642e-07	1.00588e-07	9.51955e-08	-1.56243e-07	4.63037e-08	1.16151e-07	-2.11045e-08	-1.19861e-07	1.26318e-07	-1.65116e-07	-7.07029e-08	-7.44278e-08	-3.29392e-08	-1.01408e-07	-4.51013e-08	-1.5765e-07	1.44816e-08	-1.40865e-07	1.78255e-07	-2.60413e-08	1.30623e-08	1.25505e-07	5.62556e-08	1.8901e-07	7.32507e-08	-1.5291e-07	-1.73315e-07	-6.51291e-08	3.85086e-13
-1.96009e-07	-1.04504e-09	1.02824e-07	1.00273e-07	9.48299e-08	-1.56246e-07	8.77325e-09	1.07227e-07	6.93499e-09	-1.13981e-07	1.26352e-07	-1.66202e-07	-7.67871e-08	-2.84021e-08	2.04865e-09	-1.014e-07	-4.65867e-08	-1.5765e-07	1.45858e-08	-1.40819e-07	1.77126e-07	-2.59622e-08	1.29307e-08	1.25002e-07	5.46796e-08	1.90141e-07	7.40259e-08	-1.52147e-07	-1.72187e-07	-6.21082e-08	3.7383e-13
-1.95776e-07	-1.0528e-09	1.02889e-07	1.00553e-07	9.49572e-08	-1.56243e-07	2.8836e-08	1.11389e-07	-7.29038e-09	-1.08966e-07	1.26345e-07	-1.67716e-07	-6.95811e-08	-4.41177e-08	-2.65844e-08	-1.02086e-07	-4.73842e-08	-1.57653e-07	1.46241e-08	-1.40352e-07	1.77654e-07	-2.90846e-08	1.31142e-08	1.25956e-07	5.54163e-08	1.89278e-07	7.41902e-08	-9.76677e-08	-1.72914e-07	-6.53072e-08	3.63189e-13
-1.95476e-07	-1.03129e-09	1.03155e-07	1.00299e-07	9.49699e-08	-1.56244e-07	2.87734e-08	1.11239e-07	-9.39921e-09	-8.84881e-08	1.26343e-07	-1.66488e-07	-7.33431e-08	-4.10879e-08	-3.02521e-08	-1.01596e-07	-4.63492e-08	-1.5765e-07	1.4556e-08	-1.40516e-07	1.76969e-07	-3.17717e-08	1.29399e-08	1.25743e-07	5.56558e-08	1.89079e-07	7.39723e-08	-8.23557e-08	-1.72712e-07	-6.42058e-08	3.5577e-13
-1.95589e-07	-2.61145e-09	1.02898e-07	1.00361e-07	9.49463e-08	-1.56242e-07	3.74984e-08	1.11046e-07	-1.1403e-08	-7.77295e-08	1.26329e-07	-1.6702e-07	-5.50239e-08	-4.94261e-08	-1.77032e-08	-1.01499e-07	-4.63976e-08	-1.57656e-07	1.5845e-08	-1.40972e-07	1.77956e-07	-2.95637e-08	1.3125e-08	1.25821e-07	5.55775e-08	1.89266e-07	7.43156e-08	-9.78461e-08	-1.17689e-07	-6.3805e-08	3.39805e-13
-1.95649e-07	-1.44548e-09	9.78018e-08	1.0038e-07	9.43672e-08	-1.56241e-07	3.34901e-08	1.12394e-07	-1.53979e-08	-9.03216e-08	1.26323e-07	-1.67003e-07	-6.11031e-08	-4.74387e-08	-1.98451e-08	-1.01443e-07	-4.67252e-08	-1.57257e-07	1.46019e-08	-1.40874e-07	1.77849e-07	-3.5143e-08	1.29838e-08	1.25873e-07	5.26919e-08	1.89147e-07	7.41607e-08	-8.57072e-08	-1.05711e-07	-6.52878e-08	3.36589e-13
-1.95629e-07	-3.27227e-09	9.64151e-08	1.00434e-07	9.48419e-08	-1.56242e-07	2.8855e-08	9.90791e-08	-7.79892e-09	-8.64363e-08	1.26359e-07	-1.6736e-07	-5.87628e-08	-4.6045e-08	-3.76512e-09	-1.01512e-07	-4.67312e-08	-1.57619e-07	1.48531e-08	-1.40764e-07	1.77782e-07	-3.64236e-08	1.2988e-08	1.25868e-07	5.46467e-08	1.89311e-07	7.43177e-08	-9.20107e-08	-9.90731e-08	-6.42665e-08	3.31887e-13
-1.95685e-07	-3.43444e-09	9.45209e-08	1.00501e-07	9.41136e-08	-1.56242e-07	3.15927e-08	9.97796e-08	-8.10334e-09	-8.61876e-08	1.26345e-07	-1.67078e-07	-6.4977e-08	-4.49618e-08	-1.27519e-08	-1.01488e-07	-4.67118e-08	-1.57465e-07	1.49556e-08	-1.40889e-07	1.77776e-07	-3.78323e-08	1.29915e-08	1.25819e-07	5.35129e-08	1.8898e-07	7.4578e-08	-8.62103e-08	-9.71571e-08	-6.47088e-08	3.30923e-13
-1.49846e-07	-3.25542e-09	9.50619e-08	9.64944e-08	9.39044e-08	-1.56139e-07	2.87587e-08	1.0282e-07	-6.89706e-09	-8.8892e-08	-9.107e-09	-1.67223e-07	-6.31137e-08	-4.64528e-08	-1.08107e-08	-1.01339e-07	-4.67572e-08	-1.58581e-07	-1.80538e-08	-1.40761e-07	1.77851e-07	-3.48381e-08	1.29535e-08	1.25415e-07	5.37702e-08	1.89362e-07	6.79731e-08	-8.7457e-08	-1.00399e-07	-6.44428e-08	2.99398e-13
-1.50852e-07	-3.44517e-09	9.5374e-08	9.65021e-08	9.39664e-08	-1.56144e-07	2.87501e-08	1.02763e-07	-6.91784e-09	-8.74662e-08	1.26457e-08	-1.67214e-07	-6.3119e-08	-4.64494e-08	-1.07486e-08	-1.01375e-07	-4.67571e-08	-1.58441e-07	-1.48532e-08	-1.40761e-07	1.77831e-07	-3.45931e-08	1.29544e-08	1.25507e-07	5.39445e-08	1.89025e-07	6.81089e-08	-8.74935e-08	-1.00428e-07	-6.44331e-08	2.99363e-13
-1.53293e-07	-4.44447e-09	9.54641e-08	9.763e-08	9.4386e-08	-1.56148e-07	2.77546e-08	1.01414e-07	-6.81161e-09	-8.52594e-08	1.14074e-08	-1.67256e-07	-6.39907e-08	-4.57629e-08	-1.07957e-08	-1.01392e-07	-4.67563e-08	-7.7399e-08	-1.59342e-09	-1.40777e-07	1.7782e-07	-3.64852e-08	1.29651e-08	1.25641e-07	5.42761e-08	1.89315e-07	7.31585e-08	-8.82077e-08	-9.8995e-08	-6.43424e-08	2.81277e-13
-1.54299e-07	-4.38646e-09	9.65105e-08	9.70775e-08	9.40844e-08	-1.5618e-07	2.88355e-08	1.01841e-07	-6.96823e-09	-8.72265e-08	6.61583e-09	-1.67275e-07	-6.44024e-08	-4.62203e-08	-1.11226e-08	-1.01416e-07	-4.67564e-08	-6.74763e-08	-1.21128e-09	-1.40769e-07	1.77801e-07	-3.66218e-08	1.29672e-08	1.25595e-07	5.39929e-08	1.89316e-07	6.97414e-08	-8.76508e-08	-9.84047e-08	-6.42769e-08	2.79958e-13
-1.51324e-07	-4.1165e-09	9.52284e-08	9.75918e-08	9.41075e-08	-1.56075e-07	2.81244e-08	1.00873e-07	-7.38041e-09	-8.63996e-08	1.76994e-08	-1.67223e-07	-6.38297e-08	-4.60424e-08	-1.10972e-08	-1.01381e-07	-4.67541e-08	-6.86181e-08	-9.96233e-09	-1.40777e-07	1.77816e-07	-3.5561e-08	1.29659e-08	1.25615e-07	5.37533e-08	1.89303e-07	7.16586e-08	-8.73541e-08	-9.82895e-08	-6.43808e-08	2.7902e-13
-1.52867e-07	-3.8742e-09	9.56661e-08	9.73198e-08	9.41468e-08	-1.56061e-07	2.83085e-08	1.01519e-07	-7.21383e-09	-8.62283e-08	1.60375e-08	-1.67251e-07	-6.38474e-08	-4.61848e-08	-1.10631e-08	-1.01403e-07	-4.67538e-08	-6.48081e-08	-4.99841e-09	-1.40779e-07	1.77812e-07	-3.18978e-08	1.29663e-08	1.25624e-07	5.33357e-08	1.89329e-07	7.04932e-08	-8.74118e-08	-9.8089e-08	-6.43124e-08	2.78536e-13
-1.5332e-07	-5.46899e-09	9.57884e-08	9.73787e-08	9.41679e-08	-1.56033e-07	2.83108e-08	1.01442e-07	-7.92529e-09	-8.60436e-08	1.62484e-08	-1.56899e-08	-6.39684e-08	-4.60636e-08	-1.06394e-08	-1.01359e-07	-4.67534e-08	-6.7218e-08	-5.81647e-09	-1.4036e-07	4.76162e-08	-3.63644e-08	1.29668e-08	1.25647e-07	5.33635e-08	1.89032e-07	7.01505e-08	-8.73984e-08	-1.01037e-07	-6.43429e-08	2.22551e-13
-1.52949e-07	-6.25394e-09	9.56489e-08	9.75366e-08	9.41541e-08	-1.56037e-07	2.84914e-08	1.01394e-07	-7.99723e-09	-8.62463e-08	1.72455e-08	-5.44127e-08	-6.39968e-08	-4.60363e-08	-1.09794e-08	-8.94479e-08	-4.67526e-08	-5.06549e-08	-5.83003e-09	-1.39623e-07	4.89714e-08	-3.63643e-08	1.29668e-08	1.25644e-07	5.3352e-08	1.89167e-07	7.01649e-08	-8.73952e-08	-1.00776e-07	-6.42848e-08	2.20932e-13
-1.52736e-07	-8.28529e-09	9.57071e-08	9.71387e-08	9.50677e-08	-1.56044e-07	2.32294e-08	1.01435e-07	-9.68864e-09	-8.57511e-08	1.64747e-08	-3.78341e-08	-6.39462e-08	-4.61502e-08	-1.13804e-08	-8.378e-08	-4.69077e-08	-5.11632e-08	-5.04492e-09	-1.40548e-07	1.61584e-08	-3.629e-08	1.29662e-08	1.25647e-07	5.31185e-08	1.89221e-07	7.07061e-08	-8.74776e-08	-9.87743e-08	-6.42939e-08	2.16025e-13
-1.52868e-07	-7.37601e-09	9.55353e-08	9.73155e-08	9.44346e-08	-1.56174e-07	2.61254e-08	1.01401e-07	-1.05362e-08	-8.61582e-08	1.70429e-08	-4.0141e-08	-6.39006e-08	-4.6134e-08	-1.07723e-08	-8.52671e-08	-4.69652e-08	-3.9895e-08	-5.7575e-09	-1.39945e-07	1.27358e-08	-3.60531e-08	1.29706e-08	1.25655e-07	5.32008e-08	1.891e-07	7.01617e-08	-8.74948e-08	-1.01631e-07	-6.42971e-08	2.15792e-13
-1.52849e-07	-6.43729e-09	9.54691e-08	9.70267e-08	9.49725e-08	-1.56168e-07	2.36035e-08	1.01419e-07	-9.81788e-09	-8.5829e-08	1.63542e-08	-3.60915e-08	-6.39082e-08	-4.6125e-08	-1.10078e-08	-8.4972e-08	-4.70316e-08	-4.0999e-08	-5.02182e-09	-1.40139e-07	1.68076e-08	-2.50207e-08	1.297e-08	1.25652e-07	5.32339e-08	1.8908e-07	7.04487e-08	-8.74758e-08	-1.00482e-07	-6.42927e-08	2.14623e-13
-1.50905e-07	-7.06635e-09	8.03992e-08	9.70693e-08	9.46349e-08	-1.5616e-07	2.57121e-08	1.01448e-07	-9.45212e-09	-8.59973e-08	-3.38192e-09	-3.48126e-08	-6.42293e-08	-4.61152e-08	-7.783e-09	-8.541e-08	-4.70858e-08	-3.90403e-08	-5.09656e-09	-1.4016e-07	1.83476e-08	-2.98074e-08	1.29703e-08	1.25659e-07	5.3203e-08	1.89135e-07	7.04308e-08	-8.74651e-08	-1.01407e-07	-6.1852e-08	2.11237e-13
-7.52647e-08	-6.57192e-09	9.01061e-08	9.96159e-08	9.49021e-08	-1.56176e-07	2.35104e-08	1.00333e-07	-9.01506e-09	-7.91547e-08	1.24528e-08	-3.96215e-08	-6.41001e-08	-4.67176e-08	-1.05743e-08	-8.63167e-08	-4.75965e-08	-3.42871e-08	-5.06122e-09	-1.40076e-07	1.89965e-08	-3.10812e-08	1.29208e-08	1.25646e-07	5.31163e-08	1.89126e-07	7.04473e-08	-8.75212e-08	-1.00979e-07	-6.34322e-08	1.95495e-13
-2.98229e-08	-6.875e-09	8.53714e-08	1.00863e-07	9.49614e-08	-1.56195e-07	1.93592e-08	1.00272e-07	-9.24762e-09	-4.46491e-08	5.1246e-09	-3.61518e-08	-6.39463e-08	-4.7271e-08	-1.08765e-08	-8.51578e-08	-4.76202e-08	-3.499e-08	-5.00697e-09	-1.40179e-07	7.9653e-10	-2.55013e-08	1.29606e-08	1.2564e-07	5.31619e-08	1.89195e-07	7.16982e-08	-8.75331e-08	-1.01191e-07	-6.38271e-08	1.84857e-13
-4.6015e-08	-6.79798e-09	8.98793e-08	9.8831e-08	1.5987e-08	-1.56187e-07	1.87438e-08	4.62661e-08	-9.11459e-09	-5.17663e-08	2.71545e-09	-3.71341e-08	-6.42078e-08	-4.71991e-08	-1.02889e-08	-8.49293e-08	-4.79903e-08	-3.57472e-08	-4.42395e-09	-1.40156e-07	1.49363e-08	-2.64704e-08	1.29581e-08	1.25639e-07	5.31409e-08	1.87014e-07	7.11837e-08	-8.7513e-08	-1.01024e-07	-6.37694e-08	1.69887e-13
-5.98263e-08	-6.86643e-09	9.11991e-08	9.73853e-08	3.10986e-08	-1.56189e-07	2.39599e-08	2.1973e-08	-9.05243e-09	-5.20637e-08	6.8769e-09	-3.73213e-08	-6.41859e-08	-4.68672e-08	-1.00637e-08	-8.50729e-08	-4.7698e-08	-3.55078e-08	-4.67586e-09	-1.40171e-07	1.01071e-08	-2.94111e-08	1.29572e-08	1.25641e-07	5.31539e-08	1.79745e-07	7.0896e-08	-8.75081e-08	-1.00985e-07	-6.38561e-08	1.67954e-13
-4.5508e-08	-6.88967e-09	8.90814e-08	9.84292e-08	1.61734e-08	-1.5619e-07	2.23068e-08	2.62372e-08	-8.95109e-09	-5.04499e-08	8.67126e-09	-3.69114e-08	-6.40524e-08	-4.65319e-08	-1.01893e-08	-8.50914e-08	-4.80888e-08	-3.53543e-08	-4.54459e-09	-1.40173e-07	4.70562e-09	-2.76483e-08	1.29393e-08	1.2564e-07	5.24319e-08	1.83086e-07	7.11991e-08	-8.75029e-08	-1.00916e-07	-6.37769e-08	1.66478e-13
-4.2957e-08	-6.8563e-09	8.84142e-08	9.78061e-08	1.12639e-08	-1.56189e-07	2.14844e-08	2.91235e-08	-9.13761e-09	-4.46853e-08	4.59723e-09	-3.69038e-08	-6.40592e-08	-4.66964e-08	-1.02859e-08	-8.50105e-08	-4.82382e-08	-3.5508e-08	-4.83353e-09	-1.40167e-07	2.95547e-09	-2.72843e-08	1.29587e-08	1.25641e-07	5.31178e-08	1.82627e-07	7.10706e-08	-8.75077e-08	-1.00986e-07	-6.37791e-08	1.65301e-13
-4.17782e-08	-6.87725e-09	8.85067e-08	9.80897e-08	1.06502e-08	-1.56191e-07	2.23572e-08	2.83407e-08	-9.11958e-09	-4.46984e-08	5.95646e-09	-3.67878e-08	-6.40772e-08	-4.66891e-08	-1.02328e-08	-8.50697e-08	-4.80489e-08	-3.53955e-08	-4.69647e-09	-1.40165e-07	6.47399e-09	-2.70616e-08	1.29543e-08	1.25641e-07	5.31835e-08	1.8213e-07	7.10772e-08	-8.75076e-08	-1.00953e-07	-6.38086e-08	1.65087e-13
-4.36226e-08	-6.85876e-09	8.86229e-08	9.79126e-08	1.58012e-08	-1.56189e-07	2.18667e-08	2.83988e-08	-9.13898e-09	-4.38729e-08	5.90225e-09	-3.67979e-08	-6.40879e-08	-4.68484e-08	-1.02175e-08	-8.50428e-08	-4.80275e-08	-3.5383e-08	-4.73922e-09	-1.40165e-07	4.7093e-09	-2.7219e-08	1.29573e-08	1.25641e-07	5.31708e-08	1.81105e-07	7.10383e-08	-8.75089e-08	-1.00975e-07	-6.38167e-08	1.64899e-13
-4.26101e-08	-6.85127e-09	8.85929e-08	9.79073e-08	1.41735e-08	-1.56188e-07	2.27749e-08	2.93844e-08	-9.11882e-09	-4.44517e-08	6.49466e-09	-3.67703e-08	-6.40872e-08	-4.67617e-08	-1.02219e-08	-8.50639e-08	-4.79386e-08	-3.52257e-08	-3.36044e-09	-1.40275e-07	4.27043e-09	-2.71454e-08	1.25589e-08	1.25668e-07	5.2836e-08	1.79731e-07	6.78184e-08	-8.74994e-08	-1.0094e-07	-6.37394e-08	1.63897e-13
-4.36322e-08	-6.86082e-09	8.85371e-08	9.76264e-08	1.17348e-08	-1.5619e-07	2.22465e-08	2.9229e-08	-9.09926e-09	-4.4625e-08	5.93011e-09	-3.68201e-08	-6.40917e-08	-4.67763e-08	-1.0232e-08	-6.4405e-08	-4.79553e-08	-3.53522e-08	-4.97233e-09	-1.40188e-07	4.88332e-09	-2.6735e-08	1.29484e-08	1.25634e-07	5.30747e-08	1.80455e-07	7.06816e-08	-8.75087e-08	-2.57629e-08	-6.37701e-08	1.51898e-13
-4.2059e-08	-6.85735e-09	8.85571e-08	9.79685e-08	2.65793e-09	-1.56191e-07	2.17788e-08	2.86085e-08	-7.78352e-09	-4.46359e-08	5.87885e-09	-3.68051e-08	-6.53303e-08	-4.67851e-08	-1.02321e-08	-3.56762e-08	-4.80028e-08	-3.53598e-08	-5.11983e-09	-1.40182e-07	5.25629e-09	-2.47864e-08	1.28747e-08	1.25617e-07	5.29249e-08	1.81379e-07	6.70716e-08	-8.75094e-08	-1.45855e-08	-6.36762e-08	1.4817e-13
-4.2741e-08	-6.85971e-09	8.86093e-08	9.52799e-08	6.5674e-09	-1.56189e-07	2.21101e-08	2.98227e-08	-8.41864e-09	-4.46921e-08	6.15803e-09	-3.68056e-08	-6.45957e-08	-4.67884e-08	-1.02149e-08	-3.71276e-08	-4.79554e-08	-3.52958e-08	-4.87023e-09	-1.40177e-07	5.16926e-09	-2.54703e-08	1.2922e-08	1.25659e-07	3.37784e-08	1.81056e-07	6.68571e-08	-8.75128e-08	-2.81292e-08	-6.37602e-08	1.46684e-13
-4.2828e-08	-6.8582e-09	8.86082e-08	9.60994e-08	5.96827e-09	-1.5619e-07	2.21773e-08	2.97508e-08	-8.83932e-09	-4.44992e-08	5.92442e-09	-3.68074e-08	-6.44708e-08	-4.6777e-08	-1.0219e-08	-3.38417e-08	-4.79617e-08	-3.53273e-08	-4.82788e-09	-1.40183e-07	5.14622e-09	-2.56309e-08	1.28885e-08	1.25658e-07	3.49685e-08	1.81225e-07	6.67105e-08	-8.75036e-08	-1.51492e-08	-6.37676e-08	1.46149e-13
-4.25946e-08	-6.90784e-09	8.86058e-08	5.42835e-08	6.25172e-09	-1.56173e-07	2.21332e-08	2.93104e-08	-7.89765e-09	-4.44313e-08	5.88475e-09	-3.68061e-08	-6.46764e-08	-4.6784e-08	-1.01213e-08	-3.03696e-08	-4.79607e-08	-3.53235e-08	-4.70446e-09	-1.40196e-07	5.18353e-09	-2.54169e-08	1.28483e-08	1.25697e-07	4.14685e-08	1.80935e-07	6.79259e-08	-8.75161e-08	-1.23362e-08	-6.37433e-08	1.40068e-13
-3.50045e-08	-6.94506e-09	8.85995e-08	5.4915e-08	5.03356e-09	-1.56177e-07	2.21403e-08	2.93546e-08	-7.38501e-09	-4.43566e-08	5.91037e-09	-3.68367e-08	-6.07534e-08	-4.67852e-08	-2.55693e-08	-3.32353e-08	-4.7982e-08	-3.53253e-08	-4.4699e-09	-1.38298e-07	5.18844e-09	-2.23356e-08	1.2908e-08	1.25726e-07	3.20104e-08	1.80814e-07	5.67402e-08	-8.75521e-08	-1.25078e-08	-6.37687e-08	1.36982e-13
-4.00325e-08	-6.989e-09	8.83981e-08	4.38794e-08	6.05124e-09	-1.56152e-07	2.217e-08	2.99705e-08	-7.81955e-09	-3.23235e-08	5.43359e-09	-3.68125e-08	-5.9499e-08	-4.67866e-08	-1.66133e-08	-2.97549e-08	-4.79376e-08	-3.52454e-08	-4.56932e-09	-1.39712e-07	5.16274e-09	-2.18141e-08	1.29344e-08	1.25724e-07	3.27987e-08	1.81047e-07	5.91594e-08	-8.74179e-08	-1.38871e-08	-6.37672e-08	1.35394e-13
-3.95302e-08	-7.02431e-09	6.96128e-08	4.38591e-08	6.06489e-09	-1.56121e-07	2.2209e-08	3.00383e-08	-7.60596e-09	-3.3557e-08	5.51911e-09	-3.68131e-08	-5.97539e-08	-4.67867e-08	-1.76173e-08	-3.27833e-08	-4.79389e-08	-3.52316e-08	-4.52342e-09	-1.3949e-07	5.16533e-09	-2.27876e-08	1.29149e-08	1.25725e-07	3.25634e-08	1.80945e-07	6.01475e-08	-8.7479e-08	-1.40156e-08	-6.37656e-08	1.32773e-13
-3.94516e-08	-6.9602e-09	7.00623e-08	4.22183e-08	5.94949e-09	-1.55643e-07	2.21947e-08	2.99578e-08	-7.79078e-09	-3.11402e-08	5.65408e-09	-3.6817e-08	-5.97797e-08	-4.67867e-08	-1.56107e-08	-3.21494e-08	-4.79387e-08	-3.51916e-08	-4.51251e-09	-1.39471e-07	5.17279e-09	-1.9652e-08	1.29176e-08	1.25729e-07	3.21874e-08	1.80903e-07	5.90886e-08	-8.74766e-08	-1.49637e-08	-6.37648e-08	1.31996e-13
-3.91482e-08	-7.02869e-09	7.01969e-08	4.24136e-08	5.94568e-09	-1.55676e-07	2.21943e-08	2.99424e-08	-7.76664e-09	-3.13216e-08	5.61882e-09	-3.68169e-08	-6.01891e-08	-4.67866e-08	-1.54916e-08	-3.21481e-08	-4.79377e-08	-3.51954e-08	-4.51329e-09	-1.39522e-07	5.17179e-09	-1.98156e-08	1.29165e-08	1.25726e-07	3.2397e-08	1.80904e-07	5.80519e-08	-8.74772e-08	-1.49767e-08	-6.37603e-08	1.31986e-13
-3.91669e-08	-7.14115e-09	6.98123e-08	4.1299e-08	5.94457e-09	-1.55891e-07	2.21927e-08	3.00139e-08	-7.78801e-09	-3.33247e-08	5.65718e-09	-3.68136e-08	-5.96544e-08	-4.67862e-08	-1.49703e-08	-3.17998e-08	-4.79414e-08	-1.17207e-08	-4.40314e-09	-1.39558e-07	5.17413e-09	-2.05395e-08	1.29117e-08	1.25726e-07	3.26006e-08	1.8091e-07	5.98928e-08	-8.74861e-08	-1.42502e-08	-6.37619e-08	1.31091e-13
-3.87097e-08	-7.01349e-09	6.96036e-08	4.28559e-08	5.95982e-09	-1.55846e-07	2.21961e-08	2.98495e-08	-7.83896e-09	-1.01825e-08	5.65301e-09	-3.69556e-08	-5.98396e-08	-4.67836e-08	-1.52448e-08	-3.21126e-08	-4.79388e-08	-2.00777e-08	-4.44206e-09	-1.39543e-07	5.16728e-09	-2.02857e-08	1.29164e-08	1.25724e-07	3.25722e-08	1.80368e-07	5.90626e-08	-8.74946e-08	-1.47409e-08	-6.37395e-08	1.30154e-13
-3.87298e-08	-6.64395e-09	6.97175e-08	4.43934e-08	5.80861e-09	-1.55799e-07	2.21959e-08	3.26256e-08	-7.79302e-09	-2.28106e-08	5.67563e-09	-3.68682e-08	-5.98118e-08	-4.67897e-08	-1.49183e-08	-3.19305e-08	-4.79402e-08	-1.53209e-08	-4.38002e-09	-1.15639e-07	5.16854e-09	-2.02353e-08	1.29164e-08	1.25564e-07	3.25571e-08	1.80825e-07	5.9117e-08	-8.78653e-08	-1.52424e-08	-4.80042e-08	1.23024e-13
-3.86492e-08	-6.98631e-09	6.95778e-08	4.38977e-08	5.90393e-09	-1.55807e-07	1.52048e-08	3.09482e-08	-7.83511e-09	-1.65762e-08	5.67813e-09	-3.68771e-08	-5.95665e-08	-4.67939e-08	-1.49536e-08	-3.19684e-08	-4.79417e-08	-1.4186e-08	-4.47619e-09	-1.15375e-07	5.16611e-09	-2.02905e-08	1.29174e-08	1.25715e-07	3.26405e-08	1.80531e-07	5.89454e-08	-8.79038e-08	-1.48791e-08	-5.49736e-08	1.22865e-13
-3.86532e-08	-6.75845e-09	6.98145e-08	4.3827e-08	5.81568e-09	-1.55795e-07	1.75285e-08	3.16724e-08	-7.83997e-09	-1.84511e-08	5.6773e-09	-3.68768e-08	-5.97472e-08	-4.67918e-08	-1.50919e-08	-3.18937e-08	-4.7938e-08	-1.17639e-08	-4.42851e-09	-1.15272e-07	5.16874e-09	-2.03089e-08	1.29057e-08	1.25666e-07	3.25445e-08	1.80673e-07	5.91947e-08	-8.7668e-08	-1.50651e-08	-5.11952e-08	1.2263e-13
-3.86504e-08	-6.74024e-09	6.98266e-08	4.38964e-08	5.81981e-09	-1.55779e-07	1.74929e-08	3.06399e-08	-7.96298e-09	-1.68581e-08	5.67586e-09	-3.69209e-08	-5.97347e-08	-4.67908e-08	-1.49586e-08	-3.19254e-08	-4.79383e-08	-1.19307e-08	-4.42775e-09	-1.14485e-07	5.16894e-09	-2.02842e-08	1.287e-08	1.25653e-07	3.25318e-08	1.80688e-07	5.91933e-08	-8.75908e-08	-1.49596e-08	-5.12705e-08	1.22326e-13
-3.8718e-08	-6.65848e-09	6.97186e-08	4.387e-08	5.83052e-09	-1.55775e-07	2.03704e-08	3.24487e-08	-7.91356e-09	-1.68e-08	5.12934e-09	-2.81869e-08	-5.97023e-08	-4.67913e-08	-1.5018e-08	-3.19375e-08	-4.79413e-08	-1.14178e-08	-4.37512e-09	-9.08276e-08	5.1692e-09	-1.6906e-08	1.28328e-08	1.25609e-07	3.25485e-08	1.80302e-07	5.91414e-08	-8.77636e-08	-1.50103e-08	-5.16198e-08	1.16872e-13
-3.87632e-08	-6.86952e-09	6.97744e-08	4.3748e-08	5.86003e-09	-1.55784e-07	1.92388e-08	3.20948e-08	-8.34133e-09	-1.72288e-08	5.65187e-09	-2.28596e-09	-5.96496e-08	-4.67925e-08	-1.51603e-08	-3.19428e-08	-4.79387e-08	-1.21396e-08	-4.38708e-09	-9.27483e-08	5.1684e-09	-2.0309e-08	1.2886e-08	1.25663e-07	3.25558e-08	1.77195e-07	5.91198e-08	-8.78046e-08	-1.50168e-08	-5.09581e-08	1.15385e-13
-3.8722e-08	-6.75587e-09	6.9675e-08	4.39071e-08	5.85691e-09	-1.55776e-07	1.96845e-08	3.22973e-08	-8.00732e-09	-1.6072e-08	5.66073e-09	-9.449e-09	-5.96914e-08	-4.67935e-08	-1.50964e-08	-3.19288e-08	-4.79385e-08	-1.1384e-08	-4.3853e-09	-8.83986e-08	5.1688e-09	-1.5561e-08	1.28819e-08	1.25645e-07	3.25627e-08	1.76029e-07	5.91424e-08	-8.77789e-08	-1.50471e-08	-5.16966e-08	1.14133e-13
-3.94713e-08	-6.74327e-09	6.98353e-08	4.38788e-08	6.08544e-09	-1.55784e-07	2.02184e-08	3.13509e-08	-8.27672e-09	-1.54133e-08	5.64117e-09	-1.24248e-08	-5.96838e-08	-4.67952e-08	-1.50265e-08	-3.19296e-08	-4.79405e-08	-1.17677e-08	-4.33772e-09	-8.78188e-08	5.16878e-09	-1.83441e-08	1.28538e-08	1.25647e-07	3.25516e-08	1.76784e-07	5.02128e-08	-8.77109e-08	-4.3147e-09	-5.20718e-08	1.13333e-13
-3.87992e-08	-6.10252e-09	6.99584e-08	4.12799e-08	5.88062e-09	-1.55769e-07	1.98325e-08	3.15873e-08	-8.18186e-09	-1.59166e-08	5.63663e-09	-1.66089e-08	-5.96807e-08	-4.68262e-08	-1.48434e-08	-3.14594e-08	-4.88898e-08	-1.16194e-08	-4.35762e-09	-7.62194e-08	5.1687e-09	-1.4904e-08	1.28632e-08	1.25645e-07	3.25635e-08	1.7626e-07	5.70173e-08	-8.77295e-08	-1.4843e-08	-5.17106e-08	1.11947e-13
-3.87681e-08	-5.9254e-09	6.99881e-08	4.35461e-08	5.84567e-09	-1.55765e-07	1.99881e-08	3.17831e-08	-8.08231e-09	-1.56003e-08	5.56199e-09	-1.51057e-08	-5.96017e-08	-4.68015e-08	-1.37533e-08	-3.15571e-08	-4.82284e-08	-1.19923e-08	-4.38165e-09	-4.05192e-09	5.16882e-09	-1.39106e-08	1.28599e-08	1.25646e-07	3.25737e-08	1.76117e-07	5.42251e-08	-8.7746e-08	-1.14719e-08	-5.15592e-08	1.05721e-13
-3.92198e-08	-6.37365e-09	6.99125e-08	4.38115e-08	5.95094e-09	-1.55781e-07	2.00401e-08	3.16478e-08	-8.19844e-09	-1.52997e-08	5.61785e-09	-1.85713e-08	-5.96865e-08	-4.68007e-08	-1.454e-08	-3.17088e-08	-4.80621e-08	-1.19341e-08	-4.36081e-09	-7.79363e-09	5.16876e-09	-1.39438e-08	1.28552e-08	1.25652e-07	3.15759e-08	1.76112e-07	5.22294e-08	-8.77418e-08	-9.85692e-09	-5.19419e-08	1.05681e-13
-3.8901e-08	-6.08908e-09	6.99536e-08	4.3151e-08	5.8841e-09	-1.55778e-07	1.99399e-08	3.15446e-08	-8.15125e-09	-1.57481e-08	5.55893e-09	-1.51954e-08	-5.96259e-08	-4.67991e-08	-1.36242e-08	-3.17796e-08	-4.81437e-08	-1.19095e-08	-4.35653e-09	-1.07252e-08	5.16887e-09	-1.51713e-08	1.28609e-08	1.25651e-07	5.47731e-09	1.76279e-07	5.27668e-08	-8.77334e-08	-7.32007e-09	-5.19114e-08	1.04655e-13
-3.88642e-08	-5.88088e-09	6.99609e-08	4.30899e-08	5.92869e-09	-1.55776e-07	1.97027e-08	3.16491e-08	-8.15827e-09	-1.57804e-08	5.63404e-09	-1.67393e-08	-5.96313e-08	-4.68067e-08	-1.41604e-08	-3.16495e-08	-4.80646e-08	-1.1948e-08	-4.36988e-09	-4.73941e-09	5.16883e-09	-7.76681e-09	1.28608e-08	1.25649e-07	6.55461e-09	1.76289e-07	5.31949e-08	-8.77257e-08	-7.97792e-09	-5.17706e-08	1.04489e-13
-3.88806e-08	-6.03384e-09	6.99727e-08	4.32029e-08	5.89224e-09	-1.55777e-07	1.99222e-08	3.15555e-08	-8.1414e-09	-1.57704e-08	5.58018e-09	-1.47788e-08	-5.9633e-08	-4.68036e-08	-1.40211e-08	-3.16238e-08	-4.81457e-08	-1.1915e-08	-4.3571e-09	-3.83652e-09	5.16883e-09	-7.67105e-09	1.286e-08	1.25651e-07	6.95453e-09	1.76229e-07	5.30915e-08	-8.77495e-08	-7.76993e-09	-5.17411e-08	1.04406e-13
-3.87673e-08	-6.05356e-09	6.99675e-08	4.33303e-08	5.89636e-09	-1.55776e-07	1.68173e-08	3.1604e-08	-8.14019e-09	-1.57687e-08	5.8569e-09	-1.42392e-08	-5.96321e-08	-4.68073e-08	-1.39225e-08	-3.1841e-08	-4.80277e-08	-1.18938e-08	-4.36071e-09	-8.91616e-09	5.15144e-09	-8.1498e-09	1.28588e-08	1.25657e-07	7.49062e-09	1.74809e-07	5.46656e-08	-8.76488e-08	-8.46155e-09	-1.63441e-08	1.0162e-13
-3.87673e-08	-6.05356e-09	6.99675e-08	4.33303e-08	5.89636e-09	-1.55776e-07	1.68173e-08	3.1604e-08	-8.14019e-09	-1.57687e-08	5.8569e-09	-1.42392e-08	-5.96321e-08	-4.68073e-08	-1.39225e-08	-3.1841e-08	-4.80277e-08	-1.18938e-08	-4.36071e-09	-8.91616e-09	5.15144e-09	-8.1498e-09	1.28588e-08	1.25657e-07	7.49062e-09	1.74809e-07	5.46656e-08	-8.76488e-08	-8.46155e-09	-1.63441e-08	1.0162e-13
-3.87799e-08	-6.01078e-09	6.99645e-08	4.33288e-08	5.89961e-09	-1.55776e-07	1.77046e-08	3.16054e-08	-8.1426e-09	-1.57711e-08	5.72079e-09	-1.42818e-08	-5.9633e-08	-4.68055e-08	-1.40367e-08	-3.18166e-08	-4.80674e-08	-1.18989e-08	-4.36077e-09	-9.0541e-09	5.15891e-09	-8.21181e-09	1.28592e-08	1.25657e-07	7.41585e-09	1.74808e-07	5.3194e-08	-8.76678e-08	-8.48688e-09	-1.69665e-08	1.01524e-13
-2.71603e-08	-6.0373e-09	6.99669e-08	4.32899e-08	3.97245e-09	-1.55776e-07	1.73931e-08	3.16037e-08	-8.14388e-09	-1.57707e-08	5.78246e-09	-1.50263e-08	-5.96322e-08	-4.68053e-08	-1.34801e-08	-3.17907e-08	-4.8094e-08	-1.19099e-08	-4.36134e-09	-8.98451e-09	5.09414e-09	-8.81897e-09	1.30669e-08	1.25655e-07	7.26609e-09	1.7479e-07	5.35264e-08	-8.76661e-08	-8.56914e-09	-1.94317e-08	1.00864e-13
-2.7326e-08	-6.03119e-09	6.99653e-08	4.32916e-08	5.80674e-09	-1.55777e-07	1.01123e-08	3.16043e-08	-8.14296e-09	-1.57697e-08	5.8001e-09	-1.49464e-08	-5.96369e-08	-4.68065e-08	-1.39653e-08	-3.18173e-08	-4.80377e-08	-1.19097e-08	-4.36111e-09	-8.90018e-09	5.12005e-09	-8.57203e-09	1.29897e-08	1.25656e-07	7.39204e-09	1.74817e-07	5.35619e-08	-8.76693e-08	-8.52579e-09	-1.8851e-08	1.00685e-13
-2.96589e-08	-6.01989e-09	6.99629e-08	4.32966e-08	5.86571e-09	-1.55776e-07	9.17658e-09	3.15394e-08	-8.14124e-09	-1.57707e-08	5.71641e-09	-1.43779e-08	-5.96309e-08	-4.6879e-08	-1.38551e-08	-3.18253e-08	-4.80718e-08	-1.19195e-08	-4.3621e-09	-8.34245e-09	5.11751e-09	-8.88935e-09	1.38817e-08	1.25655e-07	7.27763e-09	1.74864e-07	7.64899e-09	-8.76671e-08	-8.51991e-09	-1.86221e-08	9.79999e-14
-2.91566e-08	-6.02756e-09	6.99659e-08	4.33089e-08	6.75298e-09	-1.55776e-07	1.05611e-08	3.15999e-08	-8.1432e-09	-1.57676e-08	5.76119e-09	-1.44839e-08	-5.96309e-08	-4.68577e-08	-1.39063e-08	-3.18252e-08	-4.80479e-08	-1.19249e-08	-4.36184e-09	-8.13747e-09	5.13407e-09	-8.78815e-09	1.29224e-08	1.25656e-07	7.18251e-09	1.74827e-07	8.73412e-09	-8.76666e-08	-8.41456e-09	-1.82209e-08	9.79716e-14
-2.89837e-08	-6.02129e-09	6.99616e-08	4.32948e-08	5.4186e-09	-1.55776e-07	5.85835e-09	3.15776e-08	-8.14121e-09	-1.57688e-08	5.78046e-09	-1.35398e-08	-5.9634e-08	-4.68971e-08	-1.19387e-08	-3.18225e-08	-4.80558e-08	-1.1916e-08	-4.3616e-09	-8.50112e-09	5.1364e-09	-8.9593e-09	1.29829e-08	1.25656e-07	7.42328e-09	1.74802e-07	1.02496e-08	-8.76471e-08	-8.46458e-09	-1.85364e-08	9.78353e-14
-2.89712e-08	-6.02131e-09	6.99616e-08	4.32959e-08	5.68118e-09	-1.55776e-07	6.19051e-09	3.14472e-08	-8.14168e-09	-1.57688e-08	5.78372e-09	-1.28921e-08	-5.96339e-08	-4.68997e-08	-1.24932e-08	-3.18219e-08	-4.80561e-08	-1.19155e-08	-4.3616e-09	-8.54434e-09	5.13663e-09	-8.94243e-09	1.29752e-08	1.25656e-07	7.40035e-09	1.74816e-07	1.02784e-08	-8.76484e-08	-8.46593e-09	-1.85218e-08	9.78351e-14
-2.89289e-08	-6.02126e-09	6.9963e-08	4.32965e-08	5.55911e-09	-1.55776e-07	6.261e-09	3.1513e-08	-8.14168e-09	-1.57688e-08	5.77817e-09	-1.30182e-08	-5.96336e-08	-4.68934e-08	-1.19453e-08	-3.18223e-08	-4.80553e-08	-1.19167e-08	-4.3616e-09	-8.5169e-09	5.13621e-09	-8.93735e-09	1.29826e-08	1.25655e-07	7.35923e-09	1.74812e-07	1.03429e-08	-8.76572e-08	-8.46315e-09	-1.84243e-08	9.78224e-14
-2.88154e-08	-5.82826e-09	6.99644e-08	4.20229e-08	5.68705e-09	-1.11619e-07	5.64089e-09	3.15115e-08	-8.14175e-09	-1.57683e-08	5.78176e-09	-1.21305e-08	-5.97555e-08	-4.68681e-08	-1.26958e-08	-3.07375e-08	-4.80579e-08	-7.8202e-09	-4.36123e-09	-8.4056e-09	5.1364e-09	-8.95523e-09	1.29781e-08	1.19646e-07	7.04037e-10	1.74797e-07	1.04801e-08	-8.75395e-08	-8.43207e-09	-1.85313e-08	8.42024e-14
-2.89673e-08	-5.96956e-09	6.99673e-08	4.23106e-08	5.67502e-09	-8.67869e-08	6.18598e-09	3.14847e-08	-8.14174e-09	-1.57682e-08	5.78879e-09	-1.32612e-08	-5.97365e-08	-4.6889e-08	-1.22907e-08	-3.09339e-08	-4.80588e-08	1.25053e-10	-4.36151e-09	-8.40947e-09	5.13635e-09	-8.93501e-09	1.29906e-08	1.22632e-07	-1.0036e-10	1.74813e-07	1.02229e-08	-8.75489e-08	-8.45902e-09	-1.84947e-08	8.0009e-14
-2.89489e-08	-5.64195e-09	6.99701e-08	4.00455e-08	5.58729e-09	-9.24168e-08	5.45322e-09	3.14897e-08	-8.13726e-09	-1.57495e-08	5.80354e-09	-1.24636e-08	-6.00845e-08	-4.68763e-08	-1.25259e-08	-3.09721e-08	-4.80584e-08	2.60816e-09	-4.3612e-09	-8.25568e-09	5.13718e-09	-8.91458e-09	1.29783e-08	1.19044e-07	-8.05835e-10	1.74808e-07	1.04721e-08	-8.6568e-08	-8.23613e-09	-1.82679e-08	7.9803e-14
-2.89585e-08	-5.86759e-09	6.99688e-08	3.9636e-08	5.63994e-09	-8.92797e-08	5.82928e-09	3.14919e-08	-8.14178e-09	-1.57361e-08	5.79562e-09	-1.27423e-08	-5.97611e-08	-4.68791e-08	-1.23824e-08	-3.04276e-08	-4.80585e-08	5.80455e-09	-4.36135e-09	-8.39448e-09	5.13662e-09	-8.93733e-09	1.29984e-08	1.18499e-07	-4.65256e-09	1.74808e-07	1.03934e-08	-8.74487e-08	-8.40977e-09	-1.85648e-08	7.92264e-14
-2.89397e-08	-5.89902e-09	6.99665e-08	4.06513e-08	5.67245e-09	-8.74222e-08	5.95135e-09	3.14961e-08	-8.14173e-09	-1.52233e-08	5.78898e-09	-1.30661e-08	-5.98195e-08	-4.68853e-08	-1.24715e-08	-3.08516e-08	-4.80585e-08	3.83962e-09	-4.36123e-09	-8.37971e-09	5.13655e-09	-8.9325e-09	1.29835e-08	1.17933e-07	-4.76328e-09	1.74809e-07	1.02781e-08	-8.72069e-08	-8.34524e-09	-1.8552e-08	7.88105e-14
-2.90218e-08	-5.85239e-09	6.99663e-08	4.09371e-08	5.62707e-09	-3.50261e-08	5.75339e-09	3.1493e-08	-8.01023e-09	-1.77919e-08	5.26811e-09	7.43691e-09	-5.94758e-08	-4.68873e-08	-1.24432e-08	-3.08262e-08	-4.80584e-08	2.7012e-09	-4.3394e-09	-8.47842e-09	5.11069e-09	-8.93987e-09	1.29838e-08	1.17995e-07	-3.5159e-09	1.74806e-07	1.04143e-08	-8.58479e-08	-8.38367e-09	-1.85945e-08	7.21044e-14
-2.89939e-08	-5.84838e-09	6.99709e-08	2.8918e-08	7.64087e-09	-3.26281e-08	5.76633e-09	3.15219e-08	-8.02905e-09	-1.6807e-08	5.30708e-09	3.8165e-09	-5.93273e-08	-4.68604e-08	-1.24677e-08	-3.08293e-08	-2.75853e-08	5.89947e-09	6.14309e-10	-1.02063e-08	5.09208e-09	-1.09781e-08	1.29819e-08	1.17945e-07	-3.97637e-09	1.74814e-07	1.03719e-08	-8.70086e-08	-8.37955e-09	-1.86309e-08	6.97657e-14
-2.89719e-08	-5.85121e-09	1.75457e-08	2.78286e-08	6.33738e-09	-4.63127e-08	5.7004e-09	3.15223e-08	-8.27186e-09	-1.53865e-08	5.53029e-09	-6.36127e-09	-6.00767e-08	-4.19031e-08	-1.24208e-08	-3.00365e-08	-3.88801e-08	3.6185e-09	-6.8458e-10	-1.09698e-08	5.09469e-09	-9.51296e-09	1.29838e-08	1.17804e-07	-3.29767e-09	1.74746e-07	1.03666e-08	-8.52822e-08	-8.3836e-09	-1.86225e-08	6.61179e-14
-2.89805e-08	-5.83428e-09	2.18927e-08	1.2384e-10	6.42544e-09	-4.43211e-08	5.82899e-09	3.15697e-08	-8.0534e-09	-1.55007e-08	5.46458e-09	-4.83636e-10	-5.95274e-08	-4.38147e-08	-1.24324e-08	-3.07728e-08	-3.8084e-08	4.5338e-09	-1.6443e-09	-9.55904e-09	5.10492e-09	-1.00994e-08	1.14786e-08	1.18119e-07	-3.13909e-09	1.74775e-07	1.03586e-08	-8.4799e-08	-8.37893e-09	-1.86066e-08	6.53372e-14
-2.89932e-08	-5.84553e-09	1.73005e-08	6.7336e-09	6.80949e-09	-3.83035e-08	5.81067e-09	3.1525e-08	-8.07568e-09	-1.58573e-08	5.60481e-09	-3.89392e-09	-5.94015e-08	-4.45037e-08	-1.24345e-08	-3.07218e-08	-2.87356e-08	2.45461e-09	-1.76626e-09	-9.95886e-09	5.10431e-09	-1.01275e-08	1.29819e-08	1.18055e-07	-3.755e-09	1.74809e-07	1.03697e-08	-8.55055e-08	-8.33494e-09	-1.86142e-08	6.43066e-14
-2.90066e-08	-5.84456e-09	1.38519e-08	1.01492e-08	6.96542e-09	-3.93126e-08	5.7997e-09	1.41279e-08	-7.77123e-09	-1.51997e-08	5.51058e-09	-3.20021e-09	-5.97125e-08	-4.45349e-08	-1.24276e-08	-3.07425e-08	-3.14429e-08	3.9148e-09	-1.25904e-09	-1.00065e-08	5.09032e-09	-1.02378e-08	1.29789e-08	1.18013e-07	-3.37896e-09	1.74785e-07	1.03488e-08	-8.5064e-08	-8.35888e-09	-1.86067e-08	6.36304e-14
-2.90196e-08	-5.84425e-09	1.15241e-08	1.14181e-08	6.86732e-09	-3.91504e-08	5.80482e-09	1.72453e-08	-7.99248e-09	-1.57678e-08	5.4572e-09	-3.39032e-09	-5.95454e-08	-4.4262e-08	-1.24296e-08	-3.07503e-08	-3.03135e-08	2.85074e-09	-1.13871e-09	-1.00695e-08	5.0996e-09	-9.85946e-09	1.2241e-08	1.18004e-07	-3.57321e-09	1.74815e-07	1.03634e-08	-8.45564e-08	-8.36667e-09	-1.86057e-08	6.34834e-14
-1.12241e-08	-5.84055e-09	9.4086e-09	1.08851e-08	6.82092e-09	-3.84342e-08	5.80666e-09	1.8234e-08	-8.03373e-09	-1.57322e-08	5.45464e-09	-3.38545e-09	-5.95868e-08	-4.41489e-08	-1.24229e-08	-3.07471e-08	-3.1132e-08	3.30658e-09	-1.23432e-09	-1.02611e-08	5.09838e-09	-1.00409e-08	1.24534e-08	1.17965e-07	-3.53964e-09	1.74531e-07	1.06827e-08	-8.49278e-08	-8.36805e-09	-1.86009e-08	6.2711e-14
-1.5534e-08	-5.84347e-09	1.09926e-08	1.10859e-08	6.84036e-09	-3.79081e-08	5.8219e-09	1.98412e-08	-8.08995e-09	-1.53768e-08	5.3626e-09	-3.18552e-09	-5.95968e-08	-4.42619e-08	-1.24096e-08	-3.07311e-08	-3.12327e-08	3.43266e-09	2.39415e-10	-1.01543e-08	5.09812e-09	-1.00473e-08	1.28778e-08	1.18045e-07	-3.52983e-09	1.7429e-07	1.05328e-08	-8.23088e-08	-8.37123e-09	-1.85964e-08	6.23895e-14
-1.44224e-08	-5.84257e-09	1.19241e-08	1.05714e-08	6.84435e-09	-3.76863e-08	5.81213e-09	1.90962e-08	-8.08627e-09	-1.57371e-08	5.47268e-09	-3.55014e-09	-5.95513e-08	-4.42201e-08	-1.24135e-08	-3.39237e-09	-3.14985e-08	3.15891e-09	-2.07987e-10	-1.01707e-08	5.09709e-09	-1.00452e-08	1.27876e-08	1.18037e-07	-3.49305e-09	1.74302e-07	1.08075e-08	-8.28816e-08	-8.37014e-09	-1.86009e-08	6.15089e-14
-8.57452e-09	-5.83627e-09	1.19477e-08	1.03975e-08	6.82219e-09	-3.78273e-08	5.81797e-09	1.81252e-08	-8.07486e-09	-1.5714e-08	5.47668e-09	-3.36107e-09	-5.95645e-08	-4.42223e-08	-1.24177e-08	-2.74749e-09	-3.11845e-08	4.46963e-09	1.53131e-10	3.85617e-10	5.07587e-09	-1.00046e-08	1.27662e-08	1.16017e-07	-3.53364e-09	1.74525e-07	1.05758e-08	-8.29064e-08	-5.37146e-09	-1.87349e-08	6.07951e-14
-9.98747e-09	-5.84043e-09	1.13756e-08	1.03497e-08	6.81433e-09	-2.33041e-08	5.82696e-09	1.82269e-08	-8.06955e-09	-1.59709e-08	5.48203e-09	-3.16438e-09	-5.95739e-08	-4.43145e-08	-1.24315e-08	-6.87842e-09	-3.14755e-08	3.81535e-09	6.34997e-11	-5.6423e-09	5.04406e-09	-1.00286e-08	1.27844e-08	1.16098e-07	-3.55015e-09	1.74349e-07	1.07469e-08	-8.27658e-08	-7.1185e-09	-1.87075e-08	5.99827e-14
-8.40249e-09	-5.83759e-09	1.13176e-08	1.03328e-08	6.82948e-09	-1.25486e-08	5.83532e-09	1.7721e-08	-8.07454e-09	-1.5669e-08	5.46261e-09	-3.0175e-09	-5.95738e-08	-4.42472e-08	-1.2435e-08	-9.22184e-09	-3.12636e-08	3.76852e-09	-2.92255e-10	-2.47969e-09	5.04637e-09	-1.00488e-08	1.27581e-08	1.16724e-07	-3.54661e-09	1.74351e-07	1.07396e-08	-8.27371e-08	-7.51017e-09	-1.86723e-08	5.96761e-14
-1.12774e-08	-5.8386e-09	1.14789e-08	1.04349e-08	1.03582e-08	-1.68116e-08	5.79288e-09	1.75049e-08	-8.07124e-09	-1.56801e-08	5.49145e-09	-3.17846e-09	-5.44707e-08	-4.42636e-08	-1.30336e-08	-1.58622e-08	-3.18191e-08	2.94875e-09	5.18337e-11	-4.01115e-09	5.06724e-09	-1.01216e-08	5.73306e-09	1.16399e-07	-3.50725e-09	1.6926e-07	1.0684e-08	-8.30382e-08	-8.17598e-09	-1.98969e-08	5.77111e-14
-1.00018e-08	-5.8383e-09	1.14034e-08	1.03085e-08	8.97039e-09	-1.796e-08	5.81837e-09	1.70122e-08	-8.07307e-09	-1.56693e-08	5.48366e-09	-3.2227e-09	-5.31098e-08	-4.42303e-08	-1.27907e-08	-1.11247e-08	-3.16897e-08	2.59233e-09	5.96501e-11	-4.29119e-09	5.07059e-09	-1.00984e-08	6.27631e-09	1.16223e-07	-3.52826e-09	1.6984e-07	1.07164e-08	-8.30374e-08	-7.54406e-09	-1.88323e-08	5.74963e-14
-9.77846e-09	-5.84e-09	1.14575e-08	1.03747e-08	8.65063e-09	-1.44352e-08	5.81652e-09	1.74958e-08	-8.07251e-09	-1.56623e-08	5.47642e-09	-3.23322e-09	-5.39237e-08	-4.42587e-08	-1.26896e-08	-9.10743e-09	-1.82478e-08	2.94908e-09	1.63906e-11	-4.06375e-09	5.06732e-09	-1.00609e-08	8.22108e-09	1.16495e-07	-3.52627e-09	1.707e-07	1.07317e-08	-8.28083e-08	-7.52384e-09	-1.87751e-08	5.71095e-14
-9.9127e-09	-5.83969e-09	1.14584e-08	1.03661e-08	9.07819e-09	-1.4562e-08	5.80745e-09	1.73863e-08	-8.07186e-09	-1.57032e-08	5.47808e-09	-3.20036e-09	-5.3379e-08	-4.42709e-08	-1.27075e-08	-9.40534e-09	-1.78584e-08	3.37077e-09	5.51119e-11	-3.95321e-09	5.06627e-09	-1.00882e-08	8.48817e-09	1.16494e-07	-3.47677e-09	1.69888e-07	1.07287e-08	-8.29235e-08	-7.84799e-09	-1.88337e-08	5.68107e-14
-9.92514e-09	-5.84042e-09	1.14567e-08	1.04145e-08	8.96882e-09	-1.48482e-08	5.8123e-09	1.74006e-08	-8.07136e-09	-1.58438e-08	5.47743e-09	-3.20411e-09	-5.36321e-08	-4.42656e-08	-1.27259e-08	-9.75229e-09	-1.66443e-08	3.05205e-09	4.62146e-11	-3.97869e-09	5.06408e-09	-1.00883e-08	3.23657e-09	1.16458e-07	-3.4949e-09	1.69912e-07	1.07239e-08	-8.29069e-08	-7.6667e-09	-1.8864e-08	5.67472e-14
-9.86918e-09	-5.8391e-09	1.14524e-08	1.03555e-08	8.49879e-09	-1.49654e-08	5.81517e-09	1.74024e-08	-8.07202e-09	-1.56863e-08	5.47652e-09	-3.21728e-09	-5.3709e-08	-4.42581e-08	-1.27183e-08	-1.00616e-08	-1.52185e-08	3.0649e-09	3.64038e-11	-4.0238e-09	5.06596e-09	-1.00811e-08	7.84803e-09	1.16413e-07	-3.5244e-09	1.6993e-07	1.07219e-08	-8.28811e-08	-7.54395e-09	-6.32843e-09	5.64287e-14
-9.81761e-09	-5.83892e-09	1.00756e-08	1.038e-08	8.64366e-09	-1.52994e-08	5.81336e-09	1.73615e-08	-8.07524e-09	-1.56735e-08	5.47654e-09	-3.20631e-09	-5.37058e-08	-4.42579e-08	-1.26992e-08	-1.02378e-08	-1.4641e-08	3.04515e-09	3.84094e-11	-3.9766e-09	5.08906e-09	-1.01763e-08	7.4637e-09	1.164e-07	-4.06977e-09	1.69889e-07	1.07197e-08	-8.28841e-08	-7.55475e-09	-6.62849e-09	5.63824e-14
-9.87809e-09	-5.83951e-09	1.14562e-08	1.03658e-08	8.64457e-09	-1.53016e-08	5.81516e-09	1.45023e-08	-8.07188e-09	-1.57078e-08	5.13307e-09	-3.20763e-09	-5.35979e-08	-4.42592e-08	-1.27039e-08	-9.96766e-09	-1.58836e-08	3.14899e-09	4.58004e-11	-3.96625e-09	3.81274e-09	-1.03477e-08	5.08482e-09	1.16405e-07	-3.46172e-09	1.69871e-07	1.07238e-08	-8.28907e-08	-7.61065e-09	-6.0738e-09	5.62885e-14
-9.86512e-09	-5.83916e-09	1.14129e-08	1.03921e-08	8.59966e-09	-1.52197e-08	5.81563e-09	1.61212e-08	-8.0289e-09	-1.56779e-08	3.49427e-09	-3.20905e-09	-5.36763e-08	-4.42415e-08	-1.08577e-08	-7.26927e-09	-1.47125e-08	-5.96318e-09	4.21598e-11	-4.00132e-09	5.01308e-09	-1.00908e-08	3.99748e-09	9.46803e-08	-3.60888e-09	1.69863e-07	1.07228e-08	-8.30677e-08	-7.58931e-09	-6.85266e-09	5.16725e-14
-9.84593e-09	5.50091e-11	1.11181e-08	1.0397e-08	8.62698e-09	-1.5453e-08	5.80105e-09	1.47144e-08	-8.06642e-09	-1.57017e-08	4.6183e-09	-3.17808e-09	-5.35754e-08	-4.45845e-08	-1.21648e-08	-1.00751e-08	-1.49621e-08	5.93696e-10	4.45132e-11	-4.00133e-09	3.93157e-09	-1.01057e-08	6.80431e-09	4.60148e-08	-3.51369e-09	1.69873e-07	4.7543e-09	-8.28982e-08	-7.58259e-09	-6.90351e-09	4.47333e-14
-9.81269e-09	1.02017e-09	-5.53792e-09	1.03106e-08	8.49766e-09	-1.76873e-08	5.77456e-09	1.27936e-08	-8.04875e-09	-1.57299e-08	4.9057e-09	-3.20108e-09	-5.32489e-08	-4.46455e-08	-1.15485e-08	-9.89269e-09	-1.47205e-08	-1.90245e-09	4.49495e-11	-3.98958e-09	1.0698e-10	-1.01243e-08	5.35468e-09	3.28743e-08	-3.52278e-09	1.69886e-07	7.76094e-09	-8.29032e-08	-7.57267e-09	-6.42818e-09	4.35764e-14
-9.81269e-09	1.02017e-09	-5.53792e-09	1.03106e-08	8.49766e-09	-1.76873e-08	5.77456e-09	1.27936e-08	-8.04875e-09	-1.57299e-08	4.9057e-09	-3.20108e-09	-5.32489e-08	-4.46455e-08	-1.15485e-08	-9.89269e-09	-1.47205e-08	-1.90245e-09	4.49495e-11	-3.98958e-09	1.0698e-10	-1.01243e-08	5.35468e-09	3.28743e-08	-3.52278e-09	1.69886e-07	7.76094e-09	-8.29032e-08	-7.57267e-09	-6.42818e-09	4.35764e-14
-9.83429e-09	-5.49486e-10	3.61774e-10	1.06192e-08	8.51759e-09	-1.60619e-08	5.78541e-09	1.45784e-08	-8.05482e-09	-1.57133e-08	4.76717e-09	-3.199e-09	-5.34914e-08	-4.44882e-08	-1.21863e-08	-9.90116e-09	-1.47677e-08	-1.89361e-09	4.34422e-11	-3.99385e-09	1.19797e-09	-1.00936e-08	5.35014e-09	2.60899e-08	-3.53459e-09	1.69881e-07	3.4634e-09	-8.29549e-08	-7.57665e-09	-6.82482e-09	4.31381e-14
-9.83429e-09	-5.49486e-10	3.61774e-10	1.06192e-08	8.51759e-09	-1.60619e-08	5.78541e-09	1.45784e-08	-8.05482e-09	-1.57133e-08	4.76717e-09	-3.199e-09	-5.34914e-08	-4.44882e-08	-1.21863e-08	-9.90116e-09	-1.47677e-08	-1.89361e-09	4.34422e-11	-3.99385e-09	1.19797e-09	-1.00936e-08	5.35014e-09	2.60899e-08	-3.53459e-09	1.69881e-07	3.4634e-09	-8.29549e-08	-7.57665e-09	-6.82482e-09	4.31381e-14
-9.83463e-09	-2.67133e-10	1.71136e-09	1.05994e-08	8.52677e-09	-1.63174e-08	5.78107e-09	1.40793e-08	-8.05079e-09	-1.57115e-08	4.87931e-09	-3.19311e-09	-5.34816e-08	-4.45129e-08	-1.22271e-08	-9.88243e-09	-1.38614e-08	-1.01119e-09	4.58649e-11	-3.99554e-09	6.68606e-10	-1.01259e-08	5.54605e-09	2.61518e-08	-3.52308e-09	1.6986e-07	3.59851e-09	-8.29499e-08	-7.57438e-09	-6.87856e-09	4.31071e-14
-9.83134e-09	3.08331e-10	4.68615e-10	1.05679e-08	8.52828e-09	-1.64109e-08	5.78856e-09	1.38938e-08	-8.04336e-09	-1.57092e-08	4.83711e-09	-3.19394e-09	-5.34403e-08	-4.45203e-08	-1.19867e-08	-9.90734e-09	-1.3979e-08	-1.15863e-09	4.67066e-11	-3.99356e-09	9.64516e-10	-1.01328e-08	5.53034e-09	2.60578e-08	-3.52747e-09	1.69871e-07	4.35862e-09	-8.29361e-08	-7.57607e-09	-6.6681e-09	4.30957e-14
-9.83333e-09	-1.73037e-09	7.05214e-10	1.05431e-08	8.51342e-09	-1.62944e-08	5.79073e-09	1.38545e-08	-8.04247e-09	-1.57101e-08	4.84593e-09	-3.16177e-09	-5.3454e-08	-4.45435e-08	-1.21548e-08	-9.74731e-09	-1.38394e-08	-1.39869e-09	3.39044e-11	-3.96483e-09	1.0327e-09	-2.45104e-09	5.59188e-09	2.62946e-08	-3.61173e-09	1.69826e-07	4.15395e-09	-8.29131e-08	-7.46126e-09	-6.65812e-09	4.29888e-14
-9.81892e-09	-9.22948e-11	1.19519e-09	1.05653e-08	8.51049e-09	-1.63543e-08	5.78248e-09	4.78042e-09	-8.04473e-09	-1.42817e-08	5.11454e-09	-3.19765e-09	-5.34862e-08	-4.45647e-08	-1.21412e-08	-9.87753e-09	-1.34074e-08	-1.30232e-09	2.47486e-10	-3.955e-09	7.61059e-10	-5.76902e-09	5.4951e-09	2.61989e-08	-3.52649e-09	1.69869e-07	4.1645e-09	-8.29268e-08	-7.57609e-09	-6.67324e-09	4.28141e-14
-9.8312e-09	-1.17285e-10	9.49323e-10	1.05582e-08	8.51468e-09	-1.3834e-08	5.78455e-09	4.66165e-09	-8.0474e-09	-1.54956e-08	4.97973e-09	-3.22442e-09	-5.34527e-08	-4.4545e-08	-1.21585e-08	-9.8837e-09	-1.36427e-08	-1.13677e-09	8.27397e-11	-3.97228e-09	9.19939e-10	-6.03172e-09	5.54421e-09	2.61897e-08	-3.52558e-09	1.69861e-07	4.23012e-09	-8.29318e-08	-7.57183e-09	-6.68508e-09	4.27751e-14
-9.82905e-09	-1.02864e-10	9.50564e-10	1.05523e-08	8.50992e-09	-1.32762e-08	5.78492e-09	6.23189e-09	-8.04718e-09	-1.52419e-08	4.92361e-09	-3.21778e-09	-5.34679e-08	-4.45369e-08	-1.21406e-08	-9.86725e-09	-1.35647e-08	-1.20656e-09	2.01943e-10	-3.98073e-09	8.02359e-10	-3.80751e-09	5.52335e-09	2.62127e-08	-3.52638e-09	1.69849e-07	4.18758e-09	-8.29268e-08	-7.57385e-09	-6.77667e-09	4.27416e-14
-9.82926e-09	-9.26318e-11	9.8193e-10	1.05458e-08	8.95846e-09	-1.57442e-08	5.83332e-09	6.04375e-09	-8.04669e-09	-1.51433e-08	5.3054e-09	-3.22121e-09	-5.63046e-08	-3.82699e-08	-9.17842e-09	-9.73601e-09	-1.35398e-08	-1.20428e-09	3.32774e-10	-3.46173e-09	6.70794e-10	1.80835e-10	5.55422e-09	2.62594e-08	-3.53476e-09	6.90677e-09	4.49735e-09	-8.26211e-08	-7.36854e-09	-6.64174e-09	1.36767e-14
-9.82992e-09	-9.24821e-11	9.80187e-10	1.05458e-08	8.9613e-09	-1.57435e-08	5.83314e-09	6.01255e-09	-8.04669e-09	-1.51519e-08	5.20038e-09	-3.22129e-09	-5.60326e-08	-3.83324e-08	-7.00249e-09	-9.73991e-09	-1.35394e-08	-1.20291e-09	3.452e-10	-3.45366e-09	6.81107e-10	-8.91822e-10	5.5498e-09	2.62599e-08	-3.53522e-09	7.43375e-09	4.43021e-09	-8.26716e-08	-7.377e-09	-6.63979e-09	1.36308e-14
-9.82952e-09	-9.08678e-11	9.50966e-10	1.05454e-08	8.71186e-09	-1.5001e-08	5.81055e-09	6.53617e-09	-8.04663e-09	-1.51559e-08	5.20713e-09	-3.2285e-09	-5.42022e-08	-3.86816e-08	-8.97215e-09	-9.79404e-09	-1.35503e-08	-1.23858e-09	2.14661e-10	-3.66563e-09	7.31608e-10	-1.02633e-09	5.54607e-09	2.62545e-08	-3.53394e-09	8.91455e-09	4.41976e-09	-8.26831e-08	-7.3884e-09	-6.65756e-09	1.34959e-14
-9.82953e-09	-9.08594e-11	9.30915e-10	1.05992e-08	8.62542e-09	-1.49004e-08	5.81e-09	6.72032e-09	-8.04546e-09	-1.51384e-08	5.19776e-09	-3.22478e-09	-5.42391e-08	-3.86894e-08	-6.61114e-09	-9.7953e-09	-1.35379e-08	-1.24137e-09	2.02874e-10	-3.6658e-09	7.39233e-10	-1.27164e-09	5.54619e-09	2.62417e-08	-3.53314e-09	9.07694e-09	4.42117e-09	-8.26791e-08	-7.40179e-09	-6.66369e-09	1.34642e-14
-9.82983e-09	-8.97846e-11	9.73643e-10	1.05963e-08	8.70363e-09	-1.49133e-08	5.80973e-09	6.55024e-09	-8.04523e-09	-1.51104e-08	5.20336e-09	-3.22382e-09	-5.42998e-08	-3.87082e-08	-4.57417e-09	-9.79466e-09	-1.3538e-08	-1.24002e-09	2.06242e-10	-3.66214e-09	7.36694e-10	-1.30735e-09	5.54629e-09	2.62422e-08	-3.53427e-09	9.4762e-09	4.41766e-09	-8.26793e-08	-7.41027e-09	-6.66781e-09	1.34558e-14
-9.8296e-09	-9.09633e-11	9.46741e-10	1.06031e-08	8.72264e-09	-1.43782e-08	5.80997e-09	6.426e-09	-8.04043e-09	-1.51622e-08	5.2547e-09	-3.22224e-09	-5.4337e-08	-3.8767e-08	-4.67651e-09	-9.78799e-09	-1.35431e-08	-1.23243e-09	2.59764e-10	-3.45809e-09	7.1009e-10	-1.26155e-09	5.54799e-09	2.62479e-08	-3.53667e-09	9.09104e-09	4.42157e-09	-8.26726e-08	-7.43439e-09	-6.66709e-09	1.34414e-14
-9.82962e-09	-9.01983e-11	9.46918e-10	1.06003e-08	8.71373e-09	-1.42459e-08	5.81012e-09	6.44415e-09	-8.04305e-09	-1.51171e-08	5.24963e-09	-3.22134e-09	-5.42984e-08	-3.87197e-08	-3.03732e-09	-9.7779e-09	-1.35396e-08	-1.22849e-09	2.31539e-10	-3.57543e-09	7.31476e-10	-1.20508e-09	5.54899e-09	2.62481e-08	-3.53462e-09	9.39868e-09	4.42312e-09	-8.26719e-08	-7.41869e-09	-6.66649e-09	1.34215e-14
-9.83203e-09	-9.80669e-11	9.46422e-10	1.05728e-08	8.71969e-09	-1.42494e-08	5.81291e-09	6.47716e-09	-8.04588e-09	-1.51276e-08	4.88433e-10	-3.21852e-09	-5.43556e-08	-3.86383e-08	-3.88634e-09	-9.76371e-09	-1.35479e-08	-1.32847e-09	2.53861e-10	-3.63306e-09	1.76588e-09	-1.09769e-09	5.55013e-09	2.62275e-08	-2.03188e-09	5.18735e-09	4.41724e-09	-8.2684e-08	-1.47516e-09	-3.95929e-09	1.32529e-14
-9.83091e-09	-9.31495e-11	9.51601e-10	1.05909e-08	8.70402e-09	-1.42852e-08	5.81201e-09	6.459e-09	-8.04629e-09	-1.51235e-08	4.01124e-09	-3.22139e-09	-5.43416e-08	-3.88431e-08	-3.29977e-09	-4.48241e-09	-1.35469e-08	-1.29377e-09	2.55686e-10	-3.51689e-09	1.78808e-09	-1.24806e-09	5.0178e-09	2.61646e-08	-1.7989e-09	8.00755e-09	4.40837e-09	-6.74937e-08	-3.86124e-09	-6.56849e-09	1.09902e-14
-9.83132e-09	-8.75337e-11	9.48855e-10	1.05795e-08	8.74718e-09	-1.42992e-08	5.81728e-09	6.44496e-09	-8.02869e-09	-1.51276e-08	3.05721e-09	-3.22028e-09	-5.43412e-08	-3.88227e-08	-3.39403e-09	-7.12432e-09	-1.3545e-08	-1.2778e-09	2.51464e-10	-3.59297e-09	2.31771e-09	-1.29064e-09	5.23405e-09	2.1915e-08	-2.51557e-09	7.40955e-09	4.39105e-09	-6.65229e-08	-3.65487e-09	-5.93121e-09	1.06684e-14
-9.83117e-09	-8.60905e-11	9.47425e-10	1.05883e-08	8.71974e-09	-1.42056e-08	5.82868e-09	6.44134e-09	-8.06194e-09	-1.51284e-08	3.35427e-09	-3.21892e-09	-5.43202e-08	-3.86928e-08	-3.46991e-09	-7.14397e-09	-1.35438e-08	-1.28654e-09	2.58119e-10	-3.59921e-09	2.38997e-09	-1.13874e-09	4.05885e-09	1.86963e-08	-2.44291e-09	6.82051e-09	4.38694e-09	-6.58387e-08	-3.91354e-09	-5.73076e-09	1.04151e-14
-9.83117e-09	-8.60905e-11	9.47425e-10	1.05883e-08	8.71974e-09	-1.42056e-08	5.82868e-09	6.44134e-09	-8.06194e-09	-1.51284e-08	3.35427e-09	-3.21892e-09	-5.43202e-08	-3.86928e-08	-3.46991e-09	-7.14397e-09	-1.35438e-08	-1.28654e-09	2.58119e-10	-3.59921e-09	2.38997e-09	-1.13874e-09	4.05885e-09	1.86963e-08	-2.44291e-09	6.82051e-09	4.38694e-09	-6.58387e-08	-3.91354e-09	-5.73076e-09	1.04151e-14
-4.31556e-09	-8.45888e-11	9.47723e-10	1.05861e-08	8.72318e-09	-1.42377e-08	5.81946e-09	6.43411e-09	-8.06784e-09	-1.51278e-08	3.43452e-09	-3.21989e-09	-5.42573e-08	-3.87404e-08	-3.45216e-09	-4.68061e-09	-1.3544e-08	-1.26883e-09	2.56815e-10	-3.59282e-09	2.17597e-09	-1.18316e-09	4.08721e-09	1.9155e-08	-2.45767e-09	7.43949e-09	4.38851e-09	-6.59726e-08	-4.16646e-09	-5.61751e-09	1.035e-14
-2.28978e-09	-8.48972e-11	9.47733e-10	1.05872e-08	8.83743e-09	-1.42759e-08	5.82061e-09	6.43931e-09	-8.06646e-09	-1.513e-08	3.54461e-09	-3.21978e-09	-5.41434e-08	-3.87354e-08	-3.40154e-09	-3.44652e-09	-1.35447e-08	-1.28421e-09	2.54783e-10	-3.58644e-09	2.40084e-09	-1.17751e-09	4.34995e-09	1.97288e-08	-2.42372e-09	7.22907e-09	4.37995e-09	-6.59169e-08	-4.02064e-09	-5.92646e-09	1.03348e-14
-3.89257e-09	-8.50317e-11	9.4781e-10	1.0587e-08	8.73681e-09	-6.59726e-09	5.82194e-09	6.43782e-09	-8.0591e-09	-1.51277e-08	3.48147e-09	-3.21938e-09	-5.42396e-08	-3.87374e-08	-3.42092e-09	-4.29502e-09	-1.35445e-08	-1.28509e-09	2.53359e-10	-3.59841e-09	2.22337e-09	-1.20949e-09	4.25079e-09	1.90551e-08	-2.50066e-09	7.31325e-09	4.38703e-09	-6.59628e-08	-4.04671e-09	-5.72547e-09	1.01772e-14
-3.70902e-09	-8.47793e-11	9.47667e-10	1.05872e-08	8.753e-09	-2.69278e-09	5.81942e-09	6.45131e-09	-8.06018e-09	-1.51027e-08	3.53389e-09	-3.21935e-09	-5.42864e-08	-3.87353e-08	-3.44138e-09	-3.9927e-09	-1.35408e-08	-1.32139e-09	2.56024e-10	-3.57582e-09	2.16714e-09	-1.2082e-09	4.32734e-09	1.91951e-08	-2.51008e-09	7.12075e-09	4.38541e-09	-6.59391e-08	-4.12865e-09	-5.81047e-09	1.01435e-14
-4.53694e-09	-8.51812e-11	9.47661e-10	1.05867e-08	8.7599e-09	-5.61495e-09	1.1996e-08	6.43849e-09	-8.06295e-09	-1.51151e-08	2.89511e-09	-3.21943e-09	-5.42828e-08	-3.14617e-08	-3.42737e-09	-4.12294e-09	-1.35428e-08	-1.3104e-09	2.53365e-10	-3.52998e-09	2.22002e-09	-1.19933e-09	4.34511e-09	1.8916e-08	-2.5155e-09	7.16559e-09	4.38592e-09	-4.14221e-08	-4.09429e-09	-6.03389e-09	7.13121e-15
-4.49407e-09	-8.495e-11	9.47596e-10	1.0587e-08	8.75071e-09	-6.41616e-09	9.23724e-09	6.4382e-09	-8.06272e-09	-1.51229e-08	2.58033e-09	-3.22352e-09	-5.42688e-08	-3.43247e-08	-3.40831e-09	-3.94133e-09	-1.35436e-08	-1.30448e-09	2.59896e-10	-3.24632e-09	2.20479e-09	-1.15953e-09	4.29187e-09	1.87035e-08	-2.51008e-09	7.2418e-09	4.38399e-09	-2.67563e-08	-4.10443e-09	-6.6272e-09	6.26372e-15
-4.34387e-09	-8.49096e-11	9.47448e-10	1.05875e-08	8.74864e-09	-7.83051e-09	6.63698e-09	6.43821e-09	-8.06263e-09	-1.51133e-08	3.26191e-09	-3.23216e-09	-5.42552e-08	-3.39081e-08	-3.3974e-09	-4.17106e-09	-1.35381e-08	-1.30372e-09	2.59204e-10	-3.58482e-09	2.22528e-09	-1.122e-09	4.29347e-09	1.82126e-08	-2.50895e-09	7.29631e-09	4.38341e-09	-2.69906e-08	-4.11271e-09	-6.07122e-09	6.20731e-15
-4.24758e-09	-8.47099e-11	9.47484e-10	1.05875e-08	8.75179e-09	-7.78217e-09	7.40679e-09	6.43785e-09	-8.06015e-09	-1.51154e-08	3.26713e-09	-3.24973e-09	-5.42649e-08	-3.43182e-08	-3.40568e-09	-4.08234e-09	-1.35366e-08	-1.30486e-09	2.648e-10	-3.48317e-09	2.22274e-09	-1.13015e-09	4.29845e-09	1.82899e-08	-2.51251e-09	7.32516e-09	4.38526e-09	-1.95644e-08	-4.29266e-09	-5.97846e-09	5.90237e-15
-4.00431e-09	-8.48524e-11	9.47459e-10	1.05875e-08	8.74914e-09	-7.45554e-09	6.33843e-09	6.43828e-09	-8.06003e-09	-1.5115e-08	3.32531e-09	-3.23457e-09	-5.42674e-08	-3.34335e-08	-3.35277e-09	-3.973e-09	-1.35373e-08	-1.29959e-09	2.60815e-10	-3.03996e-09	2.22182e-09	-1.12817e-09	4.31057e-09	1.86749e-08	-2.50649e-09	7.34047e-09	4.3854e-09	-2.032e-08	-4.14782e-09	-5.98582e-09	5.86065e-15
-4.23821e-09	-8.53965e-11	-7.0759e-10	1.0574e-08	8.75014e-09	-7.99819e-09	7.45728e-09	6.43794e-09	-8.06873e-09	-1.51078e-08	3.23704e-09	-3.23712e-09	-4.16981e-08	-3.32704e-08	-3.3394e-09	-4.51765e-09	-1.83032e-09	-1.30308e-09	2.5915e-10	-3.5065e-09	2.22022e-09	-1.22681e-09	4.30847e-09	1.84932e-08	-3.20394e-09	7.32089e-09	4.38515e-09	-2.20518e-08	-4.12155e-09	-6.08399e-09	4.56717e-15
-4.26777e-09	-7.31949e-11	-7.8944e-11	5.96627e-09	8.75002e-09	-7.78885e-09	5.37677e-09	6.43799e-09	-8.06526e-09	-1.51128e-08	3.24064e-09	-3.24428e-09	-4.16033e-08	-3.34384e-08	-3.58055e-09	-4.13066e-09	-3.44005e-09	-1.30275e-09	2.63877e-10	-3.50808e-09	2.21982e-09	-1.18627e-09	4.30474e-09	1.83792e-08	-3.15948e-09	2.48547e-09	4.38441e-09	-2.19845e-08	-4.14629e-09	-6.05709e-09	4.41588e-15
-4.29302e-09	-7.82487e-11	-8.74218e-10	7.97519e-09	8.74864e-09	-7.87373e-09	4.44182e-09	6.43792e-09	-8.06855e-09	-1.51097e-08	3.23583e-09	-3.23861e-09	-3.9389e-08	-3.33922e-08	-3.43323e-09	-4.19115e-09	-7.058e-09	-1.30258e-09	2.60208e-10	-3.48737e-09	2.21931e-09	-1.172e-09	4.30769e-09	1.84994e-08	-3.03597e-09	3.19956e-09	4.3846e-09	-2.19334e-08	-4.1646e-09	-6.12478e-09	4.2982e-15
-4.24578e-09	-7.6245e-11	-6.95093e-10	7.39633e-09	8.74932e-09	-7.75079e-09	5.62223e-09	6.43797e-09	-8.07271e-09	-1.4502e-08	3.24746e-09	-3.24168e-09	-3.9776e-08	-3.34198e-08	-2.89311e-09	-4.26506e-09	-4.50795e-09	-1.30257e-09	2.62441e-10	-3.46727e-09	2.2196e-09	-1.20942e-09	4.30626e-09	1.84245e-08	-3.23096e-09	4.24006e-09	4.38469e-09	-2.14979e-08	-4.13692e-09	-6.10514e-09	4.2677e-15
-4.19931e-09	6.18762e-09	-4.31062e-10	8.51245e-09	9.19453e-09	-7.82837e-09	5.06629e-09	6.43794e-09	-8.06837e-09	-1.55654e-08	3.23101e-09	-1.74738e-09	-2.60133e-08	-3.32755e-08	-2.62493e-09	-4.42253e-09	-3.23428e-09	-1.77662e-09	2.59701e-10	-3.48507e-09	-3.38351e-09	-1.22947e-09	4.30835e-09	1.83559e-08	-2.96672e-09	3.91276e-09	4.38568e-09	-2.20209e-08	-4.12139e-09	-6.15196e-09	3.45017e-15
-4.21081e-09	3.29724e-10	-5.20317e-10	7.72579e-09	8.60078e-09	-7.7808e-09	5.25682e-09	6.4124e-09	-8.06547e-09	-1.04802e-08	3.23895e-09	-2.86343e-09	-3.20651e-08	-3.33314e-08	-3.02145e-09	-2.87471e-09	-3.91749e-09	-1.55817e-09	2.62892e-10	-3.50758e-09	5.29228e-10	-1.22805e-09	4.30943e-09	1.84303e-08	-3.12938e-09	4.57869e-09	4.38468e-09	-1.58007e-08	-4.13599e-09	-6.07237e-09	3.375e-15
-4.22596e-09	5.08552e-10	-6.53788e-10	8.10053e-09	8.97597e-09	-7.78619e-09	5.29449e-09	6.42148e-09	-8.0676e-09	-1.27078e-08	3.24212e-09	-2.31482e-09	-2.834e-08	-3.33619e-08	-2.78416e-09	-4.36067e-09	-3.63508e-09	-1.42842e-09	2.48921e-10	-3.47388e-09	-6.94158e-11	-1.21373e-09	4.30812e-09	1.84261e-08	-3.07416e-09	3.98653e-09	4.39066e-09	-1.33967e-08	-4.12036e-09	-6.10032e-09	3.14523e-15
-4.21121e-09	6.29823e-10	-5.38851e-10	7.84943e-09	8.65093e-09	-7.784e-09	5.2885e-09	6.42666e-09	-8.07144e-09	-1.22688e-08	3.22825e-09	-2.77335e-09	-2.67549e-08	-3.3277e-08	-2.9358e-09	-3.71544e-09	-3.70588e-09	-1.54917e-09	2.61583e-10	-3.50444e-09	5.06108e-10	-1.22659e-09	4.30836e-09	1.84118e-08	-3.06034e-09	4.14356e-09	4.3856e-09	-1.47293e-08	-4.1345e-09	-6.08172e-09	3.06872e-15
-4.22185e-09	5.9876e-10	-5.55639e-10	8.08869e-09	8.80552e-09	-7.77713e-09	5.35604e-09	6.0785e-09	-8.06715e-09	-1.04887e-08	3.24189e-09	-2.54234e-09	-2.7416e-08	-3.29341e-08	-2.7758e-09	-4.21136e-09	-3.7725e-09	-1.4416e-09	2.60278e-10	-3.47742e-09	1.52271e-12	-1.21465e-09	4.30787e-09	1.84122e-08	-3.08886e-09	3.90002e-09	4.38555e-09	-1.42306e-08	-4.13365e-09	-6.09344e-09	3.0296e-15
-4.21779e-09	5.0517e-11	-5.82263e-10	6.08803e-09	8.77909e-09	-7.78258e-09	5.26603e-09	6.13258e-09	-8.06841e-09	-5.66527e-09	3.20949e-09	-2.61659e-09	-2.76133e-08	-3.27485e-08	-2.86712e-09	-4.05309e-09	-3.50658e-09	-1.46289e-09	2.56755e-10	-3.49266e-09	1.06138e-09	-1.25931e-09	4.30678e-09	1.84116e-08	-2.9749e-09	3.60035e-09	4.36505e-09	-1.48024e-08	-4.09842e-09	-6.09799e-09	2.93303e-15
-4.2219e-09	1.32896e-09	-6.24242e-10	7.96988e-09	8.67575e-09	-7.75134e-09	5.32412e-09	6.3233e-09	-8.06938e-09	-7.00096e-09	3.23848e-09	-2.63977e-09	-2.75686e-08	-1.42785e-08	-2.74074e-09	-4.06385e-09	-3.57187e-09	-1.46292e-09	2.59573e-10	-3.48521e-09	7.32287e-10	-1.20788e-09	4.30412e-09	1.87131e-08	-3.06576e-09	4.02389e-09	4.38569e-09	-1.38972e-08	-4.12448e-09	-6.09724e-09	2.09665e-15
-4.40414e-09	6.12843e-10	-6.03239e-10	6.59016e-09	8.81103e-09	-7.31871e-09	5.96083e-09	6.18981e-09	-8.06839e-09	-7.06001e-09	3.18668e-09	-2.61948e-09	-2.74157e-08	-6.52873e-09	-2.78235e-09	-4.07443e-09	-3.47581e-09	-1.48465e-09	2.39586e-10	-3.48867e-09	8.27871e-10	-1.24332e-09	4.27641e-09	1.84381e-08	-3.0364e-09	3.98066e-09	4.36578e-09	-1.39379e-08	-4.10535e-09	-6.10739e-09	1.8987e-15
-4.2163e-09	6.30025e-10	-5.67104e-10	6.68738e-09	8.8014e-09	-3.48575e-09	5.58733e-09	6.27221e-09	-8.06947e-09	-7.27167e-09	3.18156e-09	-2.70462e-09	-2.6938e-08	-2.2064e-11	-2.73511e-09	-4.14252e-09	-3.40931e-09	-1.42909e-09	2.18812e-10	-3.49194e-09	9.07605e-10	-1.21479e-09	4.23331e-09	1.84446e-08	-3.04096e-09	4.02393e-09	4.39147e-09	-1.36877e-08	-4.11107e-09	-6.09304e-09	1.78155e-15
-4.22853e-09	8.41573e-10	-5.88667e-10	6.70069e-09	8.76585e-09	-4.15286e-09	5.50474e-09	6.24722e-09	-8.06944e-09	-7.08547e-09	3.19627e-09	-2.69882e-09	-2.71864e-08	-3.5062e-09	-2.77061e-09	-4.11162e-09	-3.42261e-09	-1.42902e-09	2.40766e-10	-3.49139e-09	8.05215e-10	-1.21432e-09	4.24928e-09	1.84841e-08	-3.04453e-09	4.02494e-09	4.38876e-09	-5.45891e-09	-4.10228e-09	-6.08656e-09	1.6523e-15
-4.22419e-09	6.7987e-10	-5.62924e-10	6.45934e-09	8.80332e-09	-4.06077e-09	5.39628e-09	5.91638e-09	-8.0686e-09	-6.41412e-09	3.15801e-09	-2.65903e-09	-2.70724e-08	-1.95068e-09	-2.77438e-09	-3.99397e-09	-3.39459e-09	-1.42989e-09	2.30155e-10	-3.48647e-09	8.61034e-10	-1.23342e-09	4.2795e-09	1.84461e-08	-3.0454e-09	3.97681e-09	4.38912e-09	-2.28057e-09	-4.04489e-09	-6.09324e-09	1.59177e-15
-4.22493e-09	6.89501e-10	-5.47052e-10	6.21242e-09	8.80098e-09	-3.91363e-09	5.48915e-09	5.28293e-09	-8.06927e-09	-6.09972e-09	3.12954e-09	-2.68711e-09	-2.70654e-08	-3.82527e-09	-2.76961e-09	-4.10314e-09	-3.43025e-09	-1.43417e-09	2.32929e-10	-3.48753e-09	8.49755e-10	-1.22246e-09	4.26985e-09	1.84922e-08	-3.03886e-09	4.02967e-09	4.39064e-09	3.28854e-10	-4.06364e-09	-6.08664e-09	1.58591e-15
-4.22552e-09	7.28093e-10	-5.60624e-10	6.33272e-09	8.80195e-09	-3.94233e-09	5.48186e-09	5.44722e-09	-8.06899e-09	-6.0787e-09	3.15444e-09	-2.67452e-09	-2.70432e-08	-2.21924e-09	-2.76975e-09	-4.08157e-09	-3.41214e-09	-1.43433e-09	2.38523e-10	-3.48733e-09	8.54857e-10	-1.22109e-09	4.26489e-09	1.84709e-08	-3.04039e-09	4.02269e-09	4.38988e-09	-1.37544e-09	-4.06722e-09	-6.08566e-09	1.57897e-15
-4.23178e-09	7.00342e-10	-5.60191e-10	6.37185e-09	3.55036e-09	-3.81979e-09	5.49392e-09	5.67012e-09	-8.06893e-09	-6.24999e-09	3.15613e-09	-2.67957e-09	-2.70619e-08	-3.03497e-09	-2.76813e-09	-4.08767e-09	-3.40709e-09	-1.43686e-09	2.3221e-10	-3.48704e-09	8.46769e-10	-1.2218e-09	4.27063e-09	1.84832e-08	-3.04192e-09	4.00683e-09	4.39011e-09	-1.12752e-09	-4.07886e-09	-6.07972e-09	1.5235e-15
-4.23044e-09	7.11184e-10	-5.6084e-10	6.43515e-09	1.95643e-09	-4.00999e-09	5.48037e-09	5.36362e-09	-8.06903e-09	-6.20215e-09	3.16164e-09	-2.68334e-09	-2.70501e-08	-2.23104e-09	-2.77004e-09	-4.06794e-09	-3.40689e-09	-1.43697e-09	2.36463e-10	-3.48772e-09	8.45878e-10	-1.22407e-09	4.27262e-09	1.84687e-08	-3.04026e-09	4.01126e-09	4.3895e-09	-1.14093e-09	-4.07434e-09	-6.08389e-09	1.50749e-15
-4.23147e-09	7.04331e-10	-5.58896e-10	6.43135e-09	2.76309e-09	-3.60278e-09	5.49362e-09	5.60507e-09	-8.069e-09	-6.23113e-09	2.91729e-09	-2.68371e-09	-2.7054e-08	-2.34657e-09	-2.7672e-09	-4.07821e-09	-6.1907e-10	-1.43687e-09	2.33195e-10	-3.48749e-09	8.37323e-10	-1.22555e-09	4.2714e-09	1.84718e-08	-3.04179e-09	4.01276e-09	4.38946e-09	-1.14525e-09	-4.07655e-09	-6.08464e-09	1.49954e-15
-4.23107e-09	7.09015e-10	-5.5862e-10	6.42118e-09	2.03157e-09	-3.71435e-09	5.48588e-09	5.55157e-09	-8.06902e-09	-6.22327e-09	3.15578e-09	-2.6827e-09	-2.70521e-08	-2.35887e-09	-2.76891e-09	-4.07186e-09	-6.88216e-10	-1.43635e-09	2.324e-10	-3.48762e-09	8.46907e-10	-1.22435e-09	4.27067e-09	1.84719e-08	-3.04147e-09	4.01231e-09	4.3893e-09	-8.30465e-10	-4.0764e-09	-6.08423e-09	1.49677e-15
-4.22931e-09	7.08828e-10	-5.58449e-10	6.44894e-09	2.44874e-09	-3.77279e-09	5.49105e-09	2.12582e-09	-8.06868e-09	-6.19469e-09	3.07648e-09	-2.68224e-09	-2.70483e-08	-2.35651e-09	-2.76906e-09	-4.07259e-09	-1.6278e-09	-1.43956e-09	2.34664e-10	-3.48756e-09	8.47017e-10	-1.22454e-09	4.27101e-09	1.84584e-08	-3.04067e-09	4.03441e-09	4.38946e-09	-1.00727e-09	-4.03487e-09	-5.19857e-09	1.46396e-15
-4.23038e-09	7.09723e-10	-5.56915e-10	6.4344e-09	2.40852e-09	-3.79535e-09	5.49077e-09	1.85027e-09	-8.06871e-09	-6.21559e-09	1.54303e-09	-2.68237e-09	-2.70489e-08	-2.36812e-09	-2.77096e-09	-4.07457e-09	-1.4581e-09	-1.4382e-09	2.34211e-10	-3.48742e-09	8.4526e-10	-1.22488e-09	4.27064e-09	1.84603e-08	-3.04128e-09	4.02216e-09	4.38943e-09	-8.58166e-10	-4.00579e-09	-5.14695e-09	1.45435e-15
-2.61449e-09	7.08481e-10	-5.58058e-10	6.442e-09	2.39956e-09	-3.78644e-09	5.49238e-09	2.23352e-09	-8.11437e-09	-6.18834e-09	1.54854e-09	-2.683e-09	-2.70485e-08	-2.29454e-09	-2.76998e-09	-4.07305e-09	-1.64408e-09	-1.44205e-09	2.33646e-10	-3.48504e-09	8.45121e-10	-1.22499e-09	4.27065e-09	1.84556e-08	-3.06101e-09	4.02365e-09	4.39029e-09	-9.81812e-10	-3.38092e-09	-4.87541e-09	1.43833e-15
-2.8747e-09	7.08347e-10	-5.58411e-10	6.44447e-09	2.31498e-09	-3.77595e-09	5.49473e-09	1.24498e-09	-8.08611e-09	-6.18736e-09	1.5379e-09	-2.68338e-09	-2.70488e-08	-2.34291e-09	-2.77338e-09	-4.07281e-09	-1.37573e-09	-1.43864e-09	2.33837e-10	-3.48369e-09	8.43835e-10	-1.22486e-09	4.27055e-09	1.84608e-08	-3.06714e-09	4.02592e-09	4.38991e-09	-9.26719e-10	-8.16982e-10	-5.05731e-09	1.426e-15
-2.59539e-09	7.08459e-10	-5.57923e-10	6.44037e-09	2.30679e-09	-3.77336e-09	5.4931e-09	1.53684e-09	-8.10598e-09	-6.19201e-09	1.55998e-09	-2.68298e-09	-2.70478e-08	-2.35076e-09	-2.77072e-09	-4.07297e-09	-1.35965e-09	-1.44003e-09	2.33832e-10	-3.48655e-09	8.42852e-10	-1.22472e-09	4.27044e-09	1.84592e-08	-3.05504e-09	4.02761e-09	4.38929e-09	-8.96949e-10	-1.0598e-09	-4.7853e-09	1.42315e-15
-2.04706e-09	7.08259e-10	3.16682e-10	6.44279e-09	2.293e-09	-3.80541e-09	5.49433e-09	1.15537e-09	-8.09328e-09	-6.17681e-09	1.36802e-09	-2.67611e-09	-2.70478e-08	-2.32167e-09	-2.7787e-09	-3.97287e-09	-1.43196e-09	-1.43876e-09	2.3384e-10	-3.48371e-09	8.4338e-10	-1.22485e-09	4.27042e-09	1.84711e-08	-3.05991e-09	4.02516e-09	4.38935e-09	-9.80771e-10	-9.90238e-10	-4.91205e-09	1.41957e-15
-2.24521e-09	7.0841e-10	-3.59718e-10	6.44109e-09	2.32588e-09	-3.99863e-09	5.49417e-09	1.29316e-09	-8.11005e-09	-6.18043e-09	1.3112e-09	-2.66956e-09	-2.70481e-08	-2.3351e-09	-2.77281e-09	-3.98787e-09	-1.375e-09	-1.40078e-09	2.33822e-10	-3.48541e-09	9.46529e-10	-1.22481e-09	4.37386e-09	1.50147e-08	-3.05293e-09	4.26628e-09	4.32572e-09	-9.65387e-10	-8.61155e-10	-4.95967e-09	1.30941e-15
-2.39741e-09	-1.24176e-09	-4.17367e-10	6.4415e-09	2.33805e-09	-3.84738e-09	5.49405e-09	1.1801e-09	-8.09301e-09	-6.17975e-09	1.30501e-09	-2.67595e-09	-1.89251e-08	-2.30657e-09	-2.77343e-09	-4.05139e-09	-1.42188e-09	-1.43015e-09	2.3404e-10	-3.48391e-09	8.45239e-10	-1.22114e-09	4.55207e-09	1.72567e-08	-3.07006e-09	4.25221e-09	4.37918e-09	-9.47773e-10	-7.20617e-10	-4.88834e-09	1.00992e-15
-2.35053e-09	-3.49495e-09	-3.92561e-10	6.44308e-09	2.3387e-09	-4.05345e-09	5.49392e-09	1.17009e-09	-8.09174e-09	-6.18017e-09	1.31793e-09	-2.67537e-09	-1.84463e-08	-2.275e-09	-2.77585e-09	-4.0279e-09	-1.44834e-09	-1.42375e-09	2.36657e-10	-3.4831e-09	1.09545e-09	-1.14108e-09	4.56971e-09	1.51613e-08	-3.07048e-09	4.23757e-09	4.32232e-09	-9.46762e-10	-6.81457e-10	-4.89471e-09	9.35741e-16
-2.37161e-09	-4.12035e-10	-2.60904e-10	6.44385e-09	2.33125e-09	-3.96962e-09	5.49373e-09	1.09957e-09	-8.09103e-09	-6.17904e-09	1.31165e-09	-2.67321e-09	-1.87501e-08	-2.30498e-09	-2.7777e-09	-4.00816e-09	-1.44996e-09	-1.36813e-09	2.3457e-10	-3.48415e-09	1.42884e-09	-1.19475e-09	4.47761e-09	1.39406e-08	-3.06701e-09	4.29091e-09	4.0132e-09	-9.72246e-10	-7.41594e-10	-4.89971e-09	8.96593e-16
-2.3498e-09	-1.71217e-09	-3.77911e-10	6.44422e-09	2.33409e-09	-4.01079e-09	5.46068e-09	1.14038e-09	-8.0917e-09	-6.17951e-09	1.34614e-09	-2.67476e-09	-1.88406e-08	-2.29441e-09	-2.77546e-09	-4.01083e-09	-1.44046e-09	-1.38324e-09	2.33585e-10	-3.56476e-09	1.0141e-09	-1.15846e-09	4.41956e-09	1.34555e-08	-3.06717e-09	4.27853e-09	3.80764e-09	-9.58814e-10	-7.27592e-10	-4.9012e-09	8.86816e-16
-2.36751e-09	-1.02265e-09	-3.27638e-10	6.45012e-09	2.27426e-09	-4.04928e-09	5.36204e-09	1.13398e-09	-8.09166e-09	-6.17925e-09	1.34377e-09	-2.67531e-09	-1.87274e-08	-2.2928e-09	-2.77561e-09	-4.00019e-09	-1.4406e-09	-1.3827e-09	2.34525e-10	-3.51835e-09	1.15811e-09	-1.17959e-09	4.49454e-09	1.33551e-08	-3.0676e-09	4.27098e-09	3.78194e-09	-9.64471e-10	-6.9596e-10	-4.9032e-09	8.77393e-16
-2.34328e-09	-1.86514e-09	-3.93829e-10	6.46477e-09	2.14711e-09	-4.04184e-09	5.20547e-09	1.16174e-09	-8.09297e-09	-6.17982e-09	1.33873e-09	-2.67556e-09	-1.86612e-08	-2.27814e-09	-2.77523e-09	-3.92367e-09	-1.44024e-09	-1.38599e-09	2.3336e-10	-3.30478e-09	9.61852e-10	-1.14595e-09	4.51513e-09	1.32017e-08	-3.0849e-09	4.21849e-09	3.69707e-09	-1.03541e-09	-6.70214e-10	-4.91237e-09	8.67992e-16
-2.35592e-09	-1.46097e-09	-3.66081e-10	6.45941e-09	8.34949e-10	-4.02399e-09	5.2734e-09	1.14703e-09	-8.09225e-09	-6.1797e-09	1.32959e-09	-2.67496e-09	-1.86844e-08	-2.25951e-09	-2.77539e-09	-3.88623e-09	-1.43907e-09	-1.3855e-09	2.33885e-10	-3.30238e-09	1.05279e-09	-1.14628e-09	4.48466e-09	1.32316e-08	-3.06798e-09	4.24522e-09	3.65532e-09	-1.02568e-09	-6.83906e-10	-4.91825e-09	8.64236e-16
-2.35203e-09	-1.50944e-09	-3.76519e-10	6.45725e-09	7.5665e-10	-4.03833e-09	5.18619e-09	1.15667e-09	-8.09228e-09	-6.17931e-09	1.33513e-09	-2.67551e-09	-1.86899e-08	-2.26956e-09	-2.7754e-09	-3.93036e-09	-1.43963e-09	-1.38665e-09	2.34168e-10	-3.37924e-09	1.04443e-09	-1.14734e-09	4.5022e-09	1.3221e-08	-3.08092e-09	4.2192e-09	3.68685e-09	-1.01849e-09	-6.96161e-10	-4.73885e-09	8.62791e-16
-2.35211e-09	-1.4483e-09	-3.70835e-10	6.45832e-09	7.44856e-10	-4.05554e-09	5.18866e-09	1.15538e-09	-8.09238e-09	-6.17948e-09	1.33341e-09	-2.67532e-09	-1.86905e-08	-2.26311e-09	-2.77547e-09	-3.91826e-09	-1.43954e-09	-1.38554e-09	2.34167e-10	-3.29442e-09	1.06022e-09	-1.14147e-09	4.49084e-09	1.32284e-08	-3.07653e-09	4.24353e-09	3.66614e-09	-1.02778e-09	-6.94649e-10	-4.75486e-09	8.62403e-16
-2.35313e-09	-1.51193e-09	-3.78062e-10	6.45706e-09	9.78109e-10	-4.04724e-09	3.93727e-09	1.15751e-09	-8.09243e-09	-6.18076e-09	1.33428e-09	-2.6917e-09	-1.86481e-08	-2.27507e-09	-2.77498e-09	-3.88428e-09	-1.48259e-09	-1.38823e-09	2.33679e-10	-3.3374e-09	1.0735e-09	-1.1395e-09	4.50102e-09	1.32363e-08	-3.07119e-09	4.22949e-09	3.67934e-09	-9.56112e-10	-6.90771e-10	-4.75857e-09	8.5039e-16
-2.35231e-09	-1.44909e-09	-3.7602e-10	6.45726e-09	7.82257e-10	-4.04675e-09	4.93986e-09	1.15338e-09	-8.09222e-09	-6.17944e-09	1.3309e-09	-2.67473e-09	-1.86858e-08	-2.14203e-09	-2.77496e-09	-3.88472e-09	-1.44565e-09	-1.38647e-09	2.33906e-10	-3.30541e-09	1.07061e-09	-1.06536e-09	1.54456e-09	1.32422e-08	-3.07282e-09	4.2256e-09	3.37376e-09	-9.60874e-10	-6.91185e-10	-4.81926e-09	8.39645e-16
-2.35229e-09	-1.4588e-09	-3.74547e-10	6.45755e-09	8.45767e-10	-4.03511e-09	5.01962e-09	1.15298e-09	-7.56343e-09	-6.17955e-09	1.33198e-09	-2.68243e-09	-1.86919e-08	-2.23379e-09	-2.6294e-09	-3.097e-09	-1.4192e-09	-1.37835e-09	2.33855e-10	-3.31741e-09	1.06251e-09	-9.97058e-10	2.29039e-09	1.32372e-08	-2.84466e-09	4.23622e-09	3.64081e-09	-9.84105e-10	-6.91676e-10	-4.76021e-09	8.29236e-16
-2.35209e-09	-1.45669e-09	-3.74934e-10	6.45745e-09	8.97043e-10	-4.04126e-09	4.70384e-09	1.15449e-09	-7.79133e-09	-6.17967e-09	1.33147e-09	-2.6867e-09	-1.86823e-08	-2.158e-09	-2.75077e-09	-3.11073e-09	-1.43699e-09	-1.38297e-09	2.3378e-10	-3.3008e-09	1.06892e-09	-1.05313e-09	1.66533e-09	1.32384e-08	-2.66946e-09	2.41843e-09	3.56155e-09	-9.64052e-10	-6.92207e-10	-4.77018e-09	8.13933e-16
-2.35232e-09	-1.39891e-09	-3.75583e-10	6.45741e-09	8.70723e-10	-4.04565e-09	4.70353e-09	1.15303e-09	-7.66103e-09	-6.17944e-09	1.33367e-09	-2.68236e-09	-1.86907e-08	-2.24203e-09	-2.70525e-09	-3.15852e-09	-1.41388e-09	-1.37584e-09	2.3384e-10	-3.32268e-09	1.06409e-09	-9.50658e-10	2.10123e-09	1.32304e-08	-2.44577e-09	1.07922e-09	3.61536e-09	-9.721e-10	-6.90714e-10	-4.75552e-09	8.08156e-16
-2.35175e-09	-1.43232e-09	-3.74374e-10	6.39956e-09	8.83264e-10	-4.04139e-09	4.48271e-09	1.15202e-09	-7.75688e-09	-6.17947e-09	1.33327e-09	-2.68336e-09	-1.86842e-08	-2.24721e-09	-2.69461e-09	-3.30152e-09	-1.4571e-09	-1.39796e-09	2.33754e-10	-3.31928e-09	1.06917e-09	-8.74056e-10	1.44741e-09	1.32303e-08	-2.65127e-09	5.11446e-10	3.55121e-09	-9.67435e-10	-6.90378e-10	-4.76013e-09	8.0502e-16
-2.35235e-09	-1.44736e-09	-3.74683e-10	6.43954e-09	8.82648e-10	-4.04078e-09	4.50303e-09	1.15132e-09	-7.72034e-09	-6.17951e-09	1.33346e-09	-2.68065e-09	-1.86823e-08	-2.21587e-09	-2.69387e-09	-3.15857e-09	-1.4454e-09	-1.37778e-09	2.33767e-10	-3.3099e-09	1.06917e-09	-9.55604e-10	1.62823e-09	1.3233e-08	-2.48973e-09	6.45508e-10	3.5768e-09	-9.64129e-10	-6.88358e-10	-4.76115e-09	8.04171e-16
-2.35033e-09	-1.42406e-09	-3.74409e-10	6.4391e-09	1.21093e-09	-4.04225e-09	4.50621e-09	1.15263e-09	-7.74672e-09	-6.89499e-10	1.33313e-09	-2.68348e-09	-1.86842e-08	-2.23334e-09	-2.69786e-09	-3.21684e-09	-1.45954e-09	-1.38135e-09	2.33769e-10	-3.31781e-09	1.05152e-09	-9.49306e-10	1.57947e-09	1.32316e-08	-2.60146e-09	6.64713e-10	3.58534e-09	-9.67075e-10	-6.87515e-10	-4.54319e-09	7.66563e-16
-2.32765e-09	-1.42396e-09	-3.74512e-10	6.45399e-09	1.1676e-09	-2.45184e-09	4.51721e-09	1.15302e-09	-7.74936e-09	-1.29916e-09	1.33336e-09	-2.68265e-09	-1.86833e-08	-2.22646e-09	-2.70115e-09	-2.03578e-09	-1.44549e-09	-1.38219e-09	2.3378e-10	-3.31337e-09	1.04765e-09	-9.92461e-10	1.7115e-09	1.32318e-08	-2.55398e-09	8.07541e-10	3.57354e-09	-9.66981e-10	-6.86369e-10	-4.61302e-09	7.52282e-16
-2.35113e-09	-1.43008e-09	-3.74516e-10	6.45035e-09	1.05365e-09	-2.97757e-09	4.51734e-09	1.15239e-09	-7.74049e-09	-1.32049e-09	1.33368e-09	-2.68285e-09	-1.86838e-08	-2.21995e-09	-2.70106e-09	-2.58975e-09	-1.4465e-09	-1.38189e-09	2.33782e-10	-3.31769e-09	1.04875e-09	-9.60928e-10	1.60772e-09	1.28483e-08	-2.55756e-09	7.91574e-10	3.57255e-09	-9.66198e-10	-6.76989e-10	-4.6533e-09	7.47408e-16
-2.33571e-09	-1.42831e-09	-3.74585e-10	6.44817e-09	1.02869e-09	-2.08571e-09	4.49178e-09	1.15271e-09	-7.74134e-09	-1.25176e-09	1.33367e-09	-2.68292e-09	-1.86833e-08	-2.17575e-09	-2.66993e-09	-2.27306e-09	-1.44287e-09	-1.38396e-09	2.30392e-10	-3.33017e-09	1.05786e-09	-8.5526e-10	1.67973e-09	1.31353e-08	-2.55879e-09	8.02473e-10	3.20995e-09	-9.64496e-10	-6.86354e-10	-3.98637e-09	7.39831e-16
-2.34363e-09	-1.42956e-09	-3.79562e-10	5.17637e-09	1.09003e-09	-2.29712e-09	4.51471e-09	1.15144e-09	-7.73299e-09	-1.18339e-09	1.33374e-09	-2.68275e-09	-1.86835e-08	-2.22009e-09	-2.6666e-09	-2.33248e-09	-1.45788e-09	-1.38381e-09	2.33067e-10	-2.44877e-09	1.05648e-09	-8.86048e-10	1.65689e-09	1.30688e-08	-2.57139e-09	8.26826e-10	2.22281e-09	-9.67145e-10	-6.85637e-10	-4.30405e-09	7.17075e-16
-2.41841e-09	-1.4285e-09	-3.85668e-10	4.53178e-09	1.01277e-09	-2.05731e-09	4.50574e-09	1.15178e-09	-7.76564e-09	-1.13637e-09	1.33375e-09	-2.68249e-09	-1.86836e-08	-2.18614e-09	-2.70227e-09	-2.07319e-09	-1.44676e-09	-1.39029e-09	2.32522e-10	-7.6214e-10	8.35846e-10	-9.75713e-10	1.64142e-09	1.29267e-08	-2.55693e-09	9.85669e-10	3.57622e-09	-9.67747e-10	-6.85605e-10	-4.33926e-09	7.08129e-16
-2.40376e-09	-1.42665e-09	-3.87303e-10	4.55784e-09	1.03773e-09	-2.16693e-09	4.50266e-09	1.1517e-09	-7.75996e-09	-1.1742e-09	1.33372e-09	-2.68277e-09	-1.86838e-08	-2.19952e-09	-2.70062e-09	-2.07549e-09	-1.4476e-09	-1.39088e-09	1.83273e-10	-1.44289e-11	1.08719e-09	-9.78422e-10	1.41974e-09	1.29782e-08	-2.55758e-09	1.03508e-09	2.96333e-09	-9.67967e-10	-6.71045e-10	-4.44562e-09	7.06404e-16
-2.27562e-09	-1.42662e-09	-3.83197e-10	4.60055e-09	1.04981e-09	-2.23543e-09	4.50493e-09	1.15132e-09	-7.74751e-09	-9.24831e-10	1.33347e-09	-2.68292e-09	-1.86836e-08	-1.11171e-09	-2.68006e-09	-2.03406e-09	-1.45275e-09	-1.38772e-09	2.30568e-10	-1.7133e-09	1.06922e-09	-9.32141e-10	1.64497e-09	1.29523e-08	-2.5784e-09	8.66563e-10	2.43272e-09	-1.06572e-09	-6.86067e-10	-4.43119e-09	7.018e-16
-2.23758e-09	-1.42694e-09	-3.84933e-10	4.63905e-09	1.0507e-09	-2.19656e-09	4.50511e-09	1.15149e-09	-7.75124e-09	-1.16137e-09	1.33345e-09	-2.68385e-09	-1.86836e-08	-9.23819e-10	-2.68898e-09	-2.11476e-09	-1.45146e-09	-1.38923e-09	2.28527e-10	-8.57345e-10	1.04444e-09	-9.47613e-10	1.6374e-09	1.29572e-08	-2.58945e-09	9.09128e-10	2.50299e-09	-9.85778e-10	-6.81612e-10	-4.37896e-09	7.00098e-16
-2.33822e-09	-1.47731e-09	-3.84309e-10	1.49852e-09	1.03715e-09	-2.23626e-09	4.44077e-09	1.14916e-09	-7.75122e-09	-1.15653e-09	1.24926e-09	-2.69639e-09	-1.86831e-08	-1.29076e-09	-2.69075e-09	-2.11071e-09	-1.45309e-09	-1.38595e-09	2.23929e-10	-7.31168e-10	9.79821e-10	-9.5069e-10	1.6246e-09	1.29754e-08	-2.57226e-09	9.56035e-10	2.56921e-09	2.3605e-11	-6.85102e-10	-4.40817e-09	6.81344e-16
-2.29081e-09	-1.43382e-09	-3.83703e-10	2.3742e-09	1.04799e-09	-2.19232e-09	4.46916e-09	1.14693e-09	-7.75208e-09	-1.12775e-09	1.29023e-09	-2.68372e-09	-1.86795e-08	-1.15167e-09	-2.69028e-09	-2.11107e-09	-1.54982e-09	-1.38359e-09	2.23624e-10	-8.75925e-10	9.65314e-10	-9.49814e-10	1.56688e-09	1.20401e-08	-2.58293e-09	9.55269e-10	2.59226e-09	-7.10081e-10	-6.85316e-10	-4.40362e-09	6.61516e-16
-2.25401e-09	-1.43193e-09	-3.84722e-10	2.9799e-09	1.05747e-09	-2.18242e-09	4.49497e-09	1.10424e-09	-7.7526e-09	-1.14228e-09	1.26238e-09	-2.684e-09	-1.86799e-08	-1.00248e-09	-2.68968e-09	-2.11227e-09	-1.71231e-09	-1.36485e-09	2.27181e-10	-8.78224e-10	1.03275e-09	-9.46119e-10	1.61507e-09	1.17392e-08	-2.5853e-09	9.48195e-10	2.543e-09	-8.26394e-10	-6.79773e-10	-8.09419e-11	6.38507e-16
-2.26066e-09	-1.43194e-09	-3.8459e-10	2.31553e-09	1.0487e-09	-2.21075e-09	4.49412e-09	1.1412e-09	-7.75267e-09	-1.13801e-09	1.2732e-09	-2.68679e-09	-1.86815e-08	-1.07248e-09	-2.69067e-09	-2.11071e-09	-1.49505e-09	-1.37446e-09	2.26672e-10	-8.80467e-10	9.71151e-10	-9.47926e-10	1.59897e-09	1.18047e-08	-2.5826e-09	9.62395e-10	2.54337e-09	-8.24306e-10	-6.80105e-10	-9.92734e-10	6.37131e-16
-2.28315e-09	-1.43663e-09	-3.84527e-10	2.26019e-09	1.04868e-09	-2.23563e-09	4.49192e-09	1.10907e-09	-7.99764e-10	-1.13514e-09	1.29809e-09	-2.68561e-09	-1.86758e-08	-1.08108e-09	-2.69044e-09	-2.10929e-09	-1.64289e-09	-1.37456e-09	2.36421e-10	-8.61588e-10	9.92873e-10	-9.49e-10	1.60975e-09	1.16543e-08	-2.58452e-09	9.5926e-10	2.5466e-09	-7.38669e-10	-6.82245e-10	-1.92179e-09	5.76984e-16
-2.28801e-09	-1.44132e-09	-3.84828e-10	2.38799e-09	1.04882e-09	-2.20743e-09	4.49282e-09	1.04799e-09	-3.15742e-10	-1.12791e-09	1.2837e-09	-2.68504e-09	-1.86781e-08	-1.06646e-09	-2.69028e-09	-2.10494e-09	-1.6144e-09	-1.37373e-09	3.34026e-10	-8.9037e-10	9.77109e-10	-9.48629e-10	1.60667e-09	1.17237e-08	-2.58319e-09	9.59168e-10	2.54456e-09	-7.30962e-10	-6.8345e-10	-1.25975e-09	5.76259e-16
-2.28792e-09	-1.43719e-09	-3.84641e-10	2.32751e-09	1.04876e-09	-2.21433e-09	4.49086e-09	1.0541e-09	-4.21256e-10	-1.12921e-09	1.28371e-09	-2.68515e-09	-1.8678e-08	-1.08996e-09	-2.69031e-09	-2.10701e-09	-1.61521e-09	-1.37405e-09	2.75174e-10	-8.86434e-10	9.77186e-10	-9.48837e-10	1.60688e-09	1.16914e-08	-2.584e-09	9.60401e-10	2.54576e-09	-7.44973e-10	-6.82842e-10	-1.49929e-09	5.76024e-16
-2.28579e-09	-1.43464e-09	-3.84764e-10	2.32519e-09	1.04825e-09	-2.20654e-09	4.49653e-09	1.10544e-09	-4.01845e-10	-1.13155e-09	1.29799e-09	-2.68567e-09	-1.86789e-08	-1.07869e-09	-2.69073e-09	-2.10876e-09	-1.61572e-09	-1.37183e-09	2.46378e-10	-8.84202e-10	9.56866e-10	-9.50233e-10	1.60394e-09	1.15933e-08	-2.5839e-09	9.62694e-10	2.54449e-09	-7.61484e-10	-6.81906e-10	-1.36573e-09	5.73458e-16
-2.28699e-09	-1.43482e-09	-3.84769e-10	2.34191e-09	1.04816e-09	-2.20715e-09	4.49644e-09	1.10392e-09	-2.71255e-10	-1.13128e-09	1.29609e-09	-2.68566e-09	-1.86789e-08	-1.07921e-09	-2.69067e-09	-2.10869e-09	-1.61118e-09	-1.37165e-09	2.50539e-10	-6.6339e-10	9.56495e-10	-9.50135e-10	1.60363e-09	1.16002e-08	-2.58382e-09	9.60771e-10	2.54379e-09	-7.60914e-10	-6.81913e-10	-1.37735e-09	5.73272e-16
-2.28754e-09	-1.4368e-09	-3.84762e-10	2.33985e-09	1.04841e-09	-2.20824e-09	4.49506e-09	1.09068e-09	-4.41149e-10	-1.13107e-09	1.29422e-09	-2.6857e-09	-1.86793e-08	-1.08202e-09	-2.69028e-09	-2.10817e-09	-1.60346e-09	-1.37285e-09	2.56661e-10	-1.66512e-10	9.6486e-10	-9.50275e-10	1.60425e-09	1.15972e-08	-2.58499e-09	9.71026e-10	2.54471e-09	-7.51452e-10	-6.82288e-10	-1.33621e-09	5.72789e-16
-2.2869e-09	-1.43543e-09	-3.8474e-10	2.34742e-09	1.04846e-09	-2.20921e-09	4.49642e-09	1.10306e-09	-3.85304e-10	-1.13153e-09	1.29881e-09	-2.68567e-09	-1.8679e-08	-1.0757e-09	-4.09984e-10	-2.10729e-09	-1.60652e-09	-1.37314e-09	2.54659e-10	-4.83552e-10	9.5987e-10	-9.50828e-10	1.60455e-09	1.15977e-08	-2.58522e-09	9.54898e-10	2.54421e-09	-7.60517e-10	-6.82057e-10	-1.33371e-09	5.65924e-16
-2.28605e-09	-1.43603e-09	-3.84926e-10	2.3367e-09	1.04867e-09	-2.21042e-09	4.49592e-09	1.0995e-09	-3.58792e-10	-3.20276e-10	1.29688e-09	-2.68582e-09	-1.86785e-08	-1.07583e-09	-5.77996e-10	-2.1077e-09	-1.60741e-09	-1.37223e-09	2.54632e-10	-4.2785e-10	9.68542e-10	-9.5032e-10	1.60558e-09	1.15993e-08	-2.58379e-09	9.62856e-10	2.54444e-09	-7.63732e-10	-6.8209e-10	-1.34478e-09	5.64861e-16
-1.41442e-09	-1.43577e-09	-3.84834e-10	2.3494e-09	1.04868e-09	-2.20923e-09	4.49583e-09	1.09932e-09	-3.93231e-10	-5.51908e-10	1.29246e-09	-2.68155e-09	-1.86787e-08	-1.07148e-09	-4.57011e-10	-2.10827e-09	-1.60707e-09	-1.38324e-09	2.52104e-10	-5.01268e-10	9.61102e-10	-9.50149e-10	1.60526e-09	1.15987e-08	-2.5867e-09	9.59891e-10	2.54422e-09	-6.52886e-10	-6.80938e-10	-1.28296e-09	5.61512e-16
-1.82645e-09	-1.43587e-09	-3.8471e-10	2.33844e-09	1.04926e-09	-2.20962e-09	1.40163e-09	1.09983e-09	-3.90863e-10	-5.90306e-10	1.29524e-09	-2.68527e-09	-1.86791e-08	-1.05619e-09	-5.60954e-10	-2.10799e-09	-1.58976e-09	-1.37772e-09	2.52628e-10	-4.53651e-10	9.64635e-10	-9.50177e-10	1.6054e-09	1.16062e-08	-2.58461e-09	9.61435e-10	2.54425e-09	-7.42863e-10	-6.81956e-10	-1.29783e-09	5.44931e-16
-1.45593e-09	-1.43568e-09	-3.84632e-10	2.34532e-09	1.04433e-09	-2.20921e-09	1.59888e-09	1.09925e-09	-3.83992e-10	-8.05197e-10	1.29602e-09	-2.68523e-09	-1.86789e-08	-1.0604e-09	-5.88367e-10	-2.10788e-09	-1.53062e-09	-1.37611e-09	2.52106e-10	-3.72066e-10	9.62419e-10	-9.07334e-10	1.60535e-09	1.16014e-08	-2.58554e-09	9.60816e-10	2.54423e-09	-7.56242e-10	-6.81803e-10	-1.2978e-09	5.44225e-16
-1.47648e-09	-1.43571e-09	-3.84645e-10	2.35476e-09	1.04478e-09	-2.20963e-09	1.36876e-09	1.09952e-09	-3.69324e-10	-6.96316e-10	1.29587e-09	-2.6831e-09	-1.86788e-08	-1.06151e-09	-5.77166e-10	-2.1078e-09	-1.5569e-09	-1.37506e-09	2.52481e-10	-4.41222e-10	9.62715e-10	-9.43761e-10	1.60531e-09	1.16011e-08	-2.58484e-09	9.60846e-10	2.54427e-09	-7.34651e-10	-6.81914e-10	-1.296e-09	5.43608e-16
-1.52915e-09	-1.43576e-09	-3.85157e-10	2.35124e-09	1.04542e-09	-2.20928e-09	1.3257e-09	1.0993e-09	-3.78301e-10	-7.50822e-10	1.29564e-09	-2.68504e-09	-1.86794e-08	-4.93648e-10	-5.93778e-10	-2.10788e-09	-1.5396e-09	-1.37615e-09	2.54785e-10	-4.28608e-10	9.62805e-10	-9.2884e-10	1.60537e-09	1.16087e-08	-2.58489e-09	9.6074e-10	2.54425e-09	-7.35338e-10	-6.81658e-10	-1.29728e-09	5.42977e-16
-1.50476e-09	-1.43567e-09	-3.84816e-10	2.35112e-09	1.04604e-09	-2.20938e-09	1.32539e-09	1.0994e-09	-3.75973e-10	-7.06289e-10	1.29505e-09	-2.68367e-09	-1.8679e-08	-6.19004e-10	-5.72308e-10	-2.10789e-09	-1.54233e-09	-1.37612e-09	2.53487e-10	-4.18667e-10	9.62608e-10	-9.37217e-10	1.60534e-09	1.16045e-08	-2.58513e-09	9.60725e-10	2.54427e-09	-7.35061e-10	-6.81647e-10	-1.29369e-09	5.42838e-16
-1.53264e-09	-1.43402e-09	-3.34576e-10	2.35233e-09	1.04581e-09	-1.98344e-09	1.3377e-09	1.09905e-09	-3.76398e-10	-6.11894e-10	1.29511e-09	-1.69602e-09	-1.8679e-08	-6.03133e-10	-3.24147e-10	-2.10781e-09	-1.55605e-09	-1.37646e-09	2.54808e-10	-4.23637e-10	9.62656e-10	-9.32441e-10	1.12762e-09	1.15943e-08	-2.5884e-09	9.60747e-10	2.54426e-09	-8.91612e-10	-6.81601e-10	-1.29825e-09	5.36059e-16
-1.52716e-09	-1.31475e-09	-8.34546e-11	2.37106e-09	1.0456e-09	-2.19773e-09	1.33341e-09	1.09615e-09	-3.77633e-10	-7.73051e-10	9.4659e-10	-1.153e-09	-1.86632e-08	-6.62366e-10	-4.80886e-10	-2.10792e-09	-1.02531e-09	-1.37621e-09	2.59284e-10	-4.2364e-10	9.62818e-10	-9.3546e-10	1.42853e-09	1.1591e-08	-2.58973e-09	9.60766e-10	2.54429e-09	-8.61214e-10	-6.80638e-10	-1.29249e-09	5.3335e-16
-1.52034e-09	-1.40516e-09	-3.80343e-10	2.36121e-09	1.04557e-09	-1.96919e-09	1.33104e-09	1.15283e-09	-3.75314e-10	-7.64479e-10	9.28163e-10	-1.3019e-10	-1.86527e-08	-6.71963e-10	-2.1159e-10	-2.10794e-09	-1.19714e-09	-1.37642e-09	2.57584e-10	-4.15965e-10	9.62609e-10	-9.38704e-10	1.30539e-09	1.16047e-08	-2.59285e-09	9.61007e-10	2.54428e-09	-7.63168e-10	-6.81545e-10	-1.29431e-09	5.31132e-16
-1.52342e-09	-1.36062e-09	-3.84055e-10	2.38077e-09	1.05013e-09	-1.81466e-09	1.3518e-09	1.11245e-09	-3.77351e-10	-1.20549e-09	9.42471e-10	-7.69983e-10	-1.86663e-08	-6.39357e-10	-3.81976e-10	-2.10772e-09	-1.31546e-09	-1.37651e-09	2.57821e-10	-4.15662e-10	1.28845e-09	5.20768e-10	1.0913e-09	8.54993e-09	-2.59188e-09	9.16531e-10	2.54427e-09	-8.43672e-10	-6.813e-10	-1.31801e-09	4.70987e-16
-1.52342e-09	-1.36062e-09	-3.84055e-10	2.38077e-09	1.05013e-09	-1.81466e-09	1.3518e-09	1.11245e-09	-3.77351e-10	-1.20549e-09	9.42471e-10	-7.69983e-10	-1.86663e-08	-6.39357e-10	-3.81976e-10	-2.10772e-09	-1.31546e-09	-1.37651e-09	2.57821e-10	-4.15662e-10	1.28845e-09	5.20768e-10	1.0913e-09	8.54993e-09	-2.59188e-09	9.16531e-10	2.54427e-09	-8.43672e-10	-6.813e-10	-1.31801e-09	4.70987e-16
-1.52731e-09	-1.39103e-09	-3.83193e-10	2.37432e-09	1.04991e-09	-1.31394e-09	1.33671e-09	1.09387e-09	-3.76733e-10	-8.38189e-10	9.68521e-10	-6.95711e-10	-1.86643e-08	-5.57899e-10	-3.99349e-10	-2.10794e-09	-1.22979e-09	-1.37652e-09	2.57695e-10	-4.08899e-10	1.14075e-09	-6.36813e-10	1.26038e-09	8.61695e-09	-2.58856e-09	9.19794e-10	2.54427e-09	-8.50987e-10	-6.81589e-10	-1.30542e-09	4.695e-16
-1.52615e-09	-1.3637e-09	-3.82462e-10	8.34024e-10	1.04837e-09	-1.32128e-09	1.34378e-09	1.1087e-09	-3.7671e-10	-1.02914e-09	9.57181e-10	-7.33319e-10	-1.86647e-08	-6.4316e-10	-3.72216e-10	-2.10791e-09	-1.13126e-09	-1.37644e-09	2.57725e-10	-4.15621e-10	1.20703e-09	2.68729e-11	1.12209e-09	8.60193e-09	-2.59063e-09	9.28031e-10	2.54433e-09	-8.3915e-10	-6.81326e-10	-1.30836e-09	4.63982e-16
-1.5258e-09	-1.36846e-09	-3.82339e-10	5.40807e-10	1.04779e-09	-1.32964e-09	1.34826e-09	1.1098e-09	-3.76486e-10	-1.02108e-09	9.51798e-10	-7.52805e-10	-1.86656e-08	-6.13807e-10	-4.02175e-10	-2.10788e-09	-1.16583e-09	-1.37634e-09	2.57733e-10	-4.12291e-10	1.0513e-09	-1.00882e-10	1.1704e-09	8.56712e-09	-2.58958e-09	9.30409e-10	2.54676e-09	-8.46494e-10	-6.82644e-10	-1.30601e-09	4.62913e-16
-1.52591e-09	-1.36895e-09	-3.82663e-10	5.8374e-10	1.04789e-09	-1.31743e-09	1.34846e-09	1.10966e-09	-3.76445e-10	-1.01584e-09	9.53154e-10	-7.44199e-10	-1.86632e-08	-6.18126e-10	-3.84904e-10	-2.10789e-09	-1.16285e-09	-1.37637e-09	2.57732e-10	-4.12304e-10	1.06901e-09	-8.93738e-11	1.16342e-09	8.56835e-09	-2.58963e-09	9.28097e-10	2.54632e-09	-8.47095e-10	-6.81742e-10	-1.30841e-09	4.62848e-16
-1.52614e-09	-1.36809e-09	-3.83042e-10	6.28837e-10	1.04829e-09	-1.35059e-09	1.34788e-09	1.1071e-09	-3.76002e-10	-9.36279e-10	9.48637e-10	-7.26262e-10	-1.86656e-08	-6.23381e-10	-4.03109e-10	-2.10786e-09	-1.13657e-09	-1.37641e-09	2.57748e-10	-4.12548e-10	1.05798e-09	-1.77456e-10	1.16977e-09	8.56476e-09	-2.58976e-09	9.31306e-10	2.54911e-09	-8.50728e-10	-6.82234e-10	-1.3082e-09	4.62821e-16
-1.52613e-09	-1.36734e-09	-3.82439e-10	5.48509e-10	1.04827e-09	-1.3531e-09	1.34779e-09	1.10719e-09	-3.75944e-10	-9.43763e-10	9.47386e-10	-7.27046e-10	-1.86655e-08	-6.26474e-10	-4.00734e-10	-2.10787e-09	-1.14282e-09	-1.3764e-09	2.57735e-10	-4.12452e-10	1.05735e-09	-1.68381e-10	1.16727e-09	8.56477e-09	-2.58988e-09	9.30996e-10	2.54899e-09	-8.49095e-10	-6.82233e-10	-1.30817e-09	4.62745e-16
-1.52596e-09	-1.36711e-09	-3.82367e-10	5.51378e-10	1.04763e-09	-1.32767e-09	1.34787e-09	1.10886e-09	-3.74794e-10	-9.65959e-10	9.49529e-10	-7.42469e-10	-1.86626e-08	-6.19864e-10	-3.88112e-10	-2.10787e-09	-1.15361e-09	-1.37637e-09	2.57715e-10	-4.11951e-10	1.06428e-09	-6.66607e-11	1.16632e-09	8.56874e-09	-2.58989e-09	9.2854e-10	2.54674e-09	-8.4658e-10	-6.82004e-10	-1.7405e-10	4.61002e-16
-1.52601e-09	-1.36848e-09	-3.82448e-10	5.62126e-10	1.04788e-09	-1.32393e-09	1.3481e-09	1.10715e-09	-3.74849e-10	-9.49967e-10	9.4918e-10	-7.38192e-10	-1.86629e-08	-6.23744e-10	-3.95761e-10	-2.10786e-09	-1.15106e-09	-1.37639e-09	2.57699e-10	-4.11846e-10	1.0674e-09	-7.0339e-11	1.16505e-09	8.56744e-09	-2.58971e-09	9.29026e-10	2.54704e-09	-8.48608e-10	-6.82015e-10	-1.27611e-10	4.60957e-16
-1.52601e-09	-1.36819e-09	-3.82413e-10	5.61258e-10	1.04804e-09	-1.30135e-09	1.3478e-09	1.10806e-09	-3.74388e-10	-9.59513e-10	9.48507e-10	-7.37671e-10	-1.86626e-08	-6.21847e-10	-3.9057e-10	-2.10786e-09	-1.14844e-09	-1.37639e-09	2.57718e-10	-4.11967e-10	1.06813e-09	-7.81358e-11	1.16591e-09	8.56671e-09	-2.58927e-09	9.29804e-10	2.54781e-09	-8.47276e-10	-6.82039e-10	-2.22886e-10	4.60917e-16
-1.526e-09	-1.10969e-09	-3.82545e-10	5.29033e-10	1.04813e-09	-1.31829e-09	1.34797e-09	1.1037e-09	-3.74444e-10	-9.68067e-10	1.4234e-10	-7.36071e-10	-1.86634e-08	-6.28067e-10	-3.94663e-10	-2.10787e-09	-1.14963e-09	-1.35963e-09	2.57723e-10	-4.11897e-10	1.06694e-09	-8.0355e-11	1.16843e-09	8.56684e-09	-2.58978e-09	9.31733e-10	2.5476e-09	-8.32517e-10	-6.82167e-10	-2.1603e-10	4.5939e-16
-1.526e-09	-1.24285e-09	-3.78713e-10	5.49456e-10	1.04813e-09	-1.33038e-09	1.29904e-09	1.10776e-09	-3.73734e-10	-9.5915e-10	2.79878e-10	-7.35997e-10	-1.86642e-08	-6.28466e-10	-3.94417e-10	-2.10789e-09	-1.14958e-09	-1.04789e-09	2.59605e-10	-4.18006e-10	1.06691e-09	-7.52374e-11	3.82975e-10	8.57262e-09	-2.57772e-09	9.30636e-10	2.49736e-09	-8.36538e-10	-6.81995e-10	-2.09985e-10	4.57526e-16
-1.526e-09	-1.22604e-09	-3.82418e-10	5.45649e-10	1.04803e-09	-1.32264e-09	1.11085e-09	1.11266e-09	-3.74445e-10	-9.56025e-10	2.44834e-10	-7.37755e-10	-1.86646e-08	-6.21635e-10	-3.94745e-10	-2.10786e-09	-1.14944e-09	-1.03308e-09	2.58557e-10	-4.31326e-10	1.06758e-09	-8.11019e-11	3.69699e-10	8.57386e-09	-2.5948e-09	9.30934e-10	2.50921e-09	-8.42824e-10	-6.81988e-10	-1.93334e-10	4.57149e-16
-1.28761e-09	-1.20595e-09	-3.82053e-10	5.4622e-10	1.0481e-09	-1.31872e-09	1.16765e-09	1.1268e-09	-3.73953e-10	-9.58795e-10	3.15013e-10	-7.36844e-10	-1.86638e-08	-6.25443e-10	-3.94609e-10	-2.10787e-09	-1.1495e-09	-1.01979e-09	2.59121e-10	-4.17884e-10	1.06713e-09	-7.90379e-11	4.02932e-10	8.57263e-09	-2.58946e-09	9.30529e-10	2.51456e-09	-8.39018e-10	-6.82064e-10	-2.01815e-10	4.5656e-16
-3.62791e-10	-1.23896e-09	-3.82462e-10	5.46636e-10	1.04712e-09	-1.31146e-09	1.15165e-09	1.11854e-09	-3.74441e-10	-9.56526e-10	3.13381e-10	-7.37157e-10	-1.86647e-08	-6.72117e-10	-4.03094e-10	-2.10732e-09	-1.15029e-09	-9.94013e-10	2.58133e-10	-4.29987e-10	1.06773e-09	-8.28619e-11	2.24293e-10	8.57424e-09	-2.59178e-09	9.30119e-10	2.49173e-09	-8.44784e-10	-6.81594e-10	-2.02154e-10	4.54917e-16
-3.62791e-10	-1.23896e-09	-3.82462e-10	5.46636e-10	1.04712e-09	-1.31146e-09	1.15165e-09	1.11854e-09	-3.74441e-10	-9.56526e-10	3.13381e-10	-7.37157e-10	-1.86647e-08	-6.72117e-10	-4.03094e-10	-2.10732e-09	-1.15029e-09	-9.94013e-10	2.58133e-10	-4.29987e-10	1.06773e-09	-8.28619e-11	2.24293e-10	8.57424e-09	-2.59178e-09	9.30119e-10	2.49173e-09	-8.44784e-10	-6.81594e-10	-2.02154e-10	4.54917e-16
-4.36624e-10	-1.22758e-09	-3.82322e-10	5.42936e-10	9.62573e-10	-1.31788e-09	1.15647e-09	1.12095e-09	-3.7437e-10	-9.59e-10	2.94995e-10	-7.37368e-10	-1.86645e-08	-6.43222e-10	-4.00534e-10	-2.01506e-09	-1.14977e-09	-1.01657e-09	2.58219e-10	-4.25937e-10	1.06755e-09	-8.19902e-11	1.86499e-10	8.57201e-09	-2.59225e-09	9.30426e-10	2.4951e-09	-8.43166e-10	-6.816e-10	-2.05981e-10	4.54378e-16
-4.42143e-10	-1.23162e-09	-3.80594e-10	5.43903e-10	9.66746e-10	-1.31544e-09	1.12054e-09	1.11787e-09	-3.74396e-10	-9.57084e-10	2.99941e-10	-7.37167e-10	-1.8649e-08	-6.48449e-10	-4.00362e-10	-2.02468e-09	-1.15e-09	-1.01431e-09	2.54762e-10	-4.36463e-10	1.06681e-09	-8.14116e-11	1.94889e-10	8.57264e-09	-2.59209e-09	9.30269e-10	2.49722e-09	-8.44067e-10	-6.82035e-10	-2.0401e-10	4.53796e-16
-4.5137e-10	-1.22599e-09	-3.80552e-10	5.43914e-10	9.66724e-10	-1.31528e-09	1.13639e-09	1.11817e-09	-3.74396e-10	-9.57639e-10	2.96527e-10	-7.37225e-10	-1.86491e-08	-6.48448e-10	-4.00322e-10	-2.01736e-09	-1.15e-09	-1.01388e-09	2.57249e-10	-4.34756e-10	1.06685e-09	-8.14276e-11	1.94105e-10	8.57261e-09	-2.59208e-09	9.30256e-10	2.49575e-09	-8.44034e-10	-6.81939e-10	-2.03571e-10	4.5379e-16
-4.49201e-10	-1.22838e-09	-3.83481e-10	5.43866e-10	1.05508e-09	-1.31504e-09	1.14436e-09	1.12792e-09	-3.70974e-10	-7.0155e-10	4.37263e-10	-7.3745e-10	-1.93267e-09	-6.48371e-10	-4.0077e-10	-2.12552e-09	-1.13744e-09	-1.01349e-09	2.53647e-10	-4.30469e-10	1.0726e-09	-8.40567e-11	1.71914e-10	8.56968e-09	-2.59209e-09	9.2985e-10	2.73136e-09	-8.44013e-10	-6.82447e-10	-2.03393e-10	1.11237e-16
-5.38659e-10	-1.22931e-09	-3.82124e-10	5.44273e-10	9.66141e-10	-1.31488e-09	1.15671e-09	1.11915e-09	-3.71827e-10	-8.6463e-10	2.9234e-10	-5.97e-10	-1.62719e-09	-6.54433e-10	-2.93486e-10	-2.01728e-09	-1.14854e-09	-1.01349e-09	2.34164e-10	-4.309e-10	1.06759e-09	-7.46731e-11	1.86355e-10	8.49907e-09	-2.57881e-09	9.29919e-10	2.94225e-09	-8.44173e-10	-6.80206e-10	-2.03425e-10	1.09445e-16
-4.79763e-10	-1.22879e-09	-3.82436e-10	5.44473e-10	1.00119e-09	-1.31493e-09	1.15274e-09	1.12187e-09	-3.67923e-10	-7.74667e-10	3.51428e-10	-6.28945e-10	-1.90112e-09	-6.53227e-10	-3.85795e-10	-2.05385e-09	-1.14752e-09	-1.00693e-09	2.16791e-10	-4.3028e-10	1.06256e-09	-7.95398e-11	1.79505e-10	8.49852e-09	-2.58458e-09	9.29872e-10	2.70553e-09	-8.44112e-10	-6.81099e-10	-2.03364e-10	1.09202e-16
-4.88625e-10	-1.22817e-09	-3.83716e-10	5.44346e-10	9.78177e-10	-1.31479e-09	1.15513e-09	1.11892e-09	-3.70834e-10	-9.08658e-10	2.93955e-10	-6.15759e-10	-1.3767e-09	-6.52445e-10	-3.25672e-10	-2.03231e-09	-1.14808e-09	-1.01306e-09	2.25668e-10	-4.3081e-10	1.0678e-09	-7.81297e-11	1.84124e-10	8.50581e-09	-2.56408e-09	9.29976e-10	2.57742e-09	-8.44108e-10	-6.81374e-10	-2.034e-10	1.06859e-16
-4.95485e-10	-1.2272e-09	-3.76843e-10	5.44145e-10	9.96881e-10	-1.31531e-09	1.15143e-09	1.12224e-09	-3.71522e-10	-7.63691e-10	3.23602e-10	-6.48328e-10	-1.51879e-09	-6.52313e-10	-3.60742e-10	-1.59542e-09	-1.14705e-09	-1.01286e-09	2.27865e-10	-4.30408e-10	1.06818e-09	-8.0937e-11	1.88949e-10	8.51615e-09	-2.55559e-09	9.30053e-10	2.5075e-09	-8.44124e-10	-6.55316e-10	-2.02791e-10	1.05306e-16
-4.7979e-10	-1.22729e-09	-3.69996e-10	5.44281e-10	1.00624e-09	-1.31439e-09	1.15395e-09	1.1219e-09	-3.70506e-10	-7.51392e-10	3.18301e-10	-6.82996e-10	-1.44158e-09	-6.51206e-10	-3.67313e-10	-1.68866e-09	-1.14653e-09	-1.00646e-09	2.36368e-10	-4.30727e-10	1.0679e-09	-7.82752e-11	1.883e-10	8.52606e-09	-2.55794e-09	9.29916e-10	2.45379e-09	-8.44076e-10	-5.10281e-10	-2.0207e-10	1.05146e-16
-4.81845e-10	-1.22658e-09	-3.64019e-10	5.44197e-10	1.00663e-09	-1.31419e-09	1.1524e-09	1.12211e-09	-3.70205e-10	-7.08344e-10	3.28551e-10	-6.57167e-10	-1.42832e-09	-6.52296e-10	-3.61152e-10	-1.63783e-09	-1.14638e-09	-1.0078e-09	2.36278e-10	-4.30661e-10	1.06817e-09	-8.01514e-11	1.85813e-10	8.51941e-09	-2.56048e-09	9.29977e-10	2.42541e-09	-8.44351e-10	-6.23961e-10	-2.02157e-10	1.0473e-16
-4.92919e-10	-1.2249e-09	-3.61529e-10	5.44273e-10	1.00222e-09	-1.31443e-09	1.15279e-09	1.12335e-09	-3.69622e-10	-7.40366e-10	3.25804e-10	-6.64668e-10	-1.46547e-09	-6.52849e-10	-3.69453e-10	-1.63878e-09	-1.14551e-09	-1.00678e-09	2.40512e-10	-4.30842e-10	1.06779e-09	-8.0822e-11	1.85777e-10	8.52209e-09	-2.55614e-09	9.29935e-10	2.38701e-09	-8.44452e-10	-5.79007e-10	-2.02195e-10	1.04684e-16
-4.84416e-10	-1.22304e-09	-3.61247e-10	5.44223e-10	9.93465e-10	-1.31747e-09	1.15833e-09	1.12222e-09	-3.70051e-10	-3.85721e-10	3.14598e-10	-6.67083e-10	-1.46834e-09	-6.565e-10	-3.60937e-10	-1.62682e-09	-1.14569e-09	-1.02281e-09	2.48256e-10	-4.30927e-10	1.06802e-09	-8.16537e-11	1.87245e-10	8.51732e-09	-2.55692e-09	9.29995e-10	2.3954e-09	-8.44139e-10	-2.66074e-10	-2.06814e-10	1.03974e-16
-4.86163e-10	-1.22412e-09	-3.61941e-10	5.45453e-10	5.07114e-10	-1.31569e-09	1.04268e-09	1.12227e-09	-3.70699e-10	-7.16178e-10	2.68126e-10	-6.58961e-10	-1.44998e-09	-6.64996e-10	-3.58937e-10	-1.64188e-09	-1.11493e-09	-1.03773e-09	2.387e-10	-4.31205e-10	1.0213e-09	-4.5013e-11	1.84916e-10	8.52001e-09	-7.65238e-10	9.2875e-10	1.72668e-09	-8.44148e-10	-5.45739e-10	-2.05053e-10	9.47386e-17
-4.86222e-10	-1.22445e-09	-3.61646e-10	5.47052e-10	9.9735e-10	-1.31351e-09	1.02541e-09	1.12208e-09	-3.70128e-10	-7.12738e-10	2.15779e-10	-6.60466e-10	-1.44701e-09	-6.85769e-10	-3.67682e-10	-1.64157e-09	-1.12412e-09	-1.0268e-09	2.39344e-10	-4.30874e-10	1.05605e-09	-4.40786e-11	1.86613e-10	8.48098e-09	-9.5901e-10	9.29955e-10	1.1624e-09	-8.44166e-10	-5.55552e-10	-2.04225e-10	9.35566e-17
-4.87927e-10	-1.22236e-09	-3.62502e-10	5.44983e-10	9.71677e-10	-1.31481e-09	1.09521e-09	1.12211e-09	-3.70243e-10	-5.94947e-10	2.80299e-10	-6.65374e-10	-1.46262e-09	-6.61409e-10	-3.63215e-10	-1.08903e-09	-1.12789e-09	-1.03007e-09	2.38759e-10	-4.31036e-10	1.0314e-09	-5.90119e-11	1.86074e-10	8.46183e-09	-6.25571e-10	9.29946e-10	1.24944e-09	-8.44217e-10	-5.06165e-10	-2.03428e-10	9.13071e-17
-4.88006e-10	-1.22336e-09	-3.60116e-10	5.45226e-10	9.61451e-10	-1.31489e-09	1.08492e-09	1.12208e-09	-3.70467e-10	-6.14864e-10	2.85687e-10	-6.64564e-10	-1.46613e-09	-6.64523e-10	-3.60545e-10	-5.07232e-10	-1.12103e-09	-1.03208e-09	2.40549e-10	-4.3107e-10	1.03248e-09	-5.40528e-11	1.86334e-10	8.51736e-09	-5.52934e-10	9.2772e-10	8.93022e-10	-8.44344e-10	-4.62514e-10	-2.06115e-10	9.04161e-17
-4.8699e-10	-1.22319e-09	-3.61087e-10	5.44655e-10	9.91921e-10	-1.20214e-09	1.0864e-09	1.07902e-09	-3.70379e-10	-5.28105e-10	2.58785e-10	-6.64383e-10	-6.76525e-10	-6.64559e-10	-3.64091e-10	-6.79046e-10	-1.13007e-09	-1.02521e-09	2.45017e-10	-4.25401e-10	1.02848e-09	-7.2683e-11	1.86457e-10	8.5111e-09	-5.88039e-10	9.35799e-10	9.64811e-10	-8.44225e-10	-5.03915e-10	-2.04999e-10	8.86183e-17
-4.86197e-10	-1.22354e-09	-3.59668e-10	5.45596e-10	9.84628e-10	-6.21587e-10	1.08788e-09	1.09615e-09	-3.70371e-10	-5.61841e-10	2.58214e-10	-6.63617e-10	-6.05746e-10	-6.65545e-10	-3.63228e-10	-7.2736e-10	-1.11739e-09	-1.02841e-09	2.4469e-10	-4.26763e-10	1.02584e-09	-5.26906e-11	1.85665e-10	8.50514e-09	-5.53622e-10	9.32906e-10	9.95939e-10	-7.98967e-10	-5.1461e-10	-2.04628e-10	8.7421e-17
-4.86415e-10	-1.22332e-09	-3.59232e-10	5.40827e-10	9.81888e-10	-5.53191e-10	1.08466e-09	1.07853e-09	-3.70365e-10	-5.65253e-10	2.6456e-10	-6.6506e-10	-7.39069e-10	-6.64893e-10	-3.63192e-10	-6.0229e-10	-1.12515e-09	-1.02967e-09	2.41622e-10	-3.95927e-10	1.02544e-09	-5.89171e-11	1.85664e-10	8.4959e-09	-5.6546e-10	9.31319e-10	1.00215e-09	-8.44235e-10	-5.11085e-10	-2.0442e-10	8.72347e-17
-4.86798e-10	-3.09087e-10	-3.59595e-10	5.4414e-10	9.8449e-10	-6.32357e-10	1.08845e-09	1.10059e-09	-3.70356e-10	-5.52363e-10	2.7175e-10	-6.66679e-10	-7.45541e-10	-6.62427e-10	-3.63621e-10	-6.46263e-10	-1.12452e-09	-1.02444e-09	2.3017e-10	-4.23545e-10	1.02675e-09	-5.90732e-11	1.85665e-10	8.49931e-09	-5.90616e-10	9.3366e-10	1.02382e-09	-6.99818e-10	-5.15917e-10	-2.01386e-10	8.59702e-17
-4.86291e-10	-4.61832e-10	-3.59076e-10	5.47395e-10	9.87153e-10	-5.62693e-10	1.08969e-09	1.09716e-09	-3.70363e-10	-5.54954e-10	2.65318e-10	-6.65416e-10	-6.77902e-10	-6.38233e-10	-3.63019e-10	-6.50212e-10	-1.12137e-09	-1.02916e-09	2.4167e-10	-4.51537e-10	1.02709e-09	-5.47893e-11	1.85732e-10	8.49471e-09	-5.61877e-10	9.32923e-10	9.76202e-10	-7.61543e-10	-5.0486e-10	-2.0393e-10	8.57873e-17
-4.86427e-10	-4.5086e-10	-3.58813e-10	5.47021e-10	9.87718e-10	-5.78674e-10	1.08878e-09	1.09499e-09	-3.70361e-10	-5.51157e-10	2.61204e-10	-6.64703e-10	-6.44704e-10	-6.58672e-10	-3.62796e-10	-6.44133e-10	-1.12138e-09	-1.02809e-09	2.40835e-10	-4.57112e-10	1.02627e-09	-5.56589e-11	1.85755e-10	8.49336e-09	-5.59708e-10	9.33148e-10	9.52907e-10	-7.16538e-10	-5.08562e-10	-2.0365e-10	8.56249e-17
-4.86484e-10	-3.97086e-10	-3.58979e-10	5.46259e-10	9.85318e-10	-5.82326e-10	1.08935e-09	1.09363e-09	-3.70529e-10	-5.58557e-10	2.64234e-10	-6.64751e-10	-6.51543e-10	-6.35719e-10	-3.63046e-10	-6.25713e-10	-1.12264e-09	-1.02747e-09	2.40065e-10	-4.44111e-10	1.02651e-09	-5.59469e-11	1.85762e-10	8.49334e-09	-5.66833e-10	9.32831e-10	9.83171e-10	-6.84102e-10	-5.093e-10	-2.03526e-10	8.55532e-17
-4.86567e-10	-4.90631e-10	-3.57684e-10	5.45025e-10	9.86344e-10	-5.73503e-10	1.08914e-09	1.10278e-09	-3.70374e-10	-1.00267e-09	2.63683e-10	-6.64603e-10	-6.41597e-10	-6.4984e-10	-3.62957e-10	-6.43074e-10	-1.12065e-09	-1.02764e-09	2.40985e-10	-4.47855e-10	1.05075e-09	-5.5004e-11	1.859e-10	6.42108e-09	-5.638e-10	9.33143e-10	9.70549e-10	-7.10039e-10	-5.11055e-10	-2.04004e-10	5.55195e-17
-4.86561e-10	-4.95163e-10	-3.5797e-10	5.45504e-10	9.86175e-10	-5.73308e-10	1.08903e-09	1.10158e-09	-3.70375e-10	-9.18313e-10	2.63236e-10	-6.64598e-10	-6.41948e-10	-6.49681e-10	-3.62899e-10	-6.42848e-10	-1.12088e-09	-1.02764e-09	2.41027e-10	-4.47685e-10	1.04435e-09	-5.50674e-11	1.85898e-10	6.42119e-09	-5.63918e-10	9.33141e-10	9.70463e-10	-7.09373e-10	-5.09723e-10	-2.04015e-10	5.53449e-17
-4.86558e-10	-4.75289e-10	-3.58146e-10	5.45561e-10	9.86184e-10	-5.61822e-10	1.08895e-09	1.10113e-09	-3.70367e-10	-6.8919e-10	2.68801e-10	-6.64647e-10	-6.48108e-10	-6.51675e-10	-3.62887e-10	-6.43031e-10	-1.12227e-09	-1.02765e-09	2.41161e-10	-4.48057e-10	1.04335e-09	-5.50552e-11	1.86247e-10	6.42583e-09	-5.63524e-10	9.33125e-10	9.69606e-10	-7.09678e-10	-5.09748e-10	-2.04009e-10	5.50167e-17
-4.86558e-10	-4.75289e-10	-3.58146e-10	5.45561e-10	9.86184e-10	-5.61822e-10	1.08895e-09	1.10113e-09	-3.70367e-10	-6.8919e-10	2.68801e-10	-6.64647e-10	-6.48108e-10	-6.51675e-10	-3.62887e-10	-6.43031e-10	-1.12227e-09	-1.02765e-09	2.41161e-10	-4.48057e-10	1.04335e-09	-5.50552e-11	1.86247e-10	6.42583e-09	-5.63524e-10	9.33125e-10	9.69606e-10	-7.09678e-10	-5.09748e-10	-2.04009e-10	5.50167e-17
-4.86554e-10	-4.72468e-10	-3.58325e-10	5.45836e-10	9.86198e-10	-5.71667e-10	1.08906e-09	1.10113e-09	-3.64699e-10	-6.7232e-10	2.66401e-10	-6.64663e-10	-6.48146e-10	-6.5125e-10	-3.62896e-10	-6.41057e-10	-1.12168e-09	-1.02768e-09	2.41157e-10	-4.47512e-10	1.0446e-09	-5.51355e-11	1.86178e-10	6.42888e-09	-5.63413e-10	9.19776e-10	9.70102e-10	-7.09012e-10	-5.098e-10	-2.03968e-10	5.50097e-17
-4.8655e-10	-4.69393e-10	-3.58365e-10	5.45731e-10	9.86224e-10	-5.72082e-10	1.08907e-09	1.10122e-09	-3.70208e-10	-6.46718e-10	2.63664e-10	-6.64537e-10	-6.52348e-10	-6.50292e-10	-3.62945e-10	-6.39982e-10	-1.12019e-09	-1.02768e-09	2.40885e-10	-4.47265e-10	1.04606e-09	-5.51522e-11	1.86041e-10	6.42667e-09	-5.6344e-10	9.23417e-10	9.70913e-10	-7.08535e-10	-5.10066e-10	-2.03731e-10	5.49577e-17
-4.86556e-10	-4.74045e-10	-3.58173e-10	5.4575e-10	9.86213e-10	-5.63995e-10	1.08901e-09	1.10126e-09	-3.66589e-10	-6.48896e-10	2.6699e-10	-6.64594e-10	-6.51647e-10	-6.51498e-10	-3.62912e-10	-6.41172e-10	-1.12201e-09	-1.02766e-09	2.41096e-10	-4.47554e-10	1.043e-09	-5.51409e-11	1.86083e-10	6.42593e-09	-5.63424e-10	9.21719e-10	9.70003e-10	-7.09634e-10	-5.09901e-10	-2.03778e-10	5.49418e-17
-4.86558e-10	-4.68759e-10	-3.58183e-10	5.45901e-10	9.86208e-10	-5.67203e-10	1.08905e-09	1.10143e-09	-3.62238e-10	-6.50896e-10	2.66611e-10	-6.6458e-10	-6.47944e-10	-6.51919e-10	-3.62905e-10	-6.40436e-10	-5.75034e-11	-1.02765e-09	2.41485e-10	-4.47117e-10	1.04382e-09	-5.51166e-11	1.859e-10	6.42641e-09	-5.63368e-10	9.23924e-10	9.70456e-10	-7.09412e-10	-5.09913e-10	-2.03823e-10	5.36916e-17
-4.86547e-10	-4.68766e-10	-3.58248e-10	5.45745e-10	9.86322e-10	-5.65596e-10	1.0897e-09	1.10372e-09	-3.63225e-10	-5.63033e-10	2.65962e-10	-6.6459e-10	-6.5018e-10	-6.5114e-10	-3.62906e-10	-6.32593e-10	-2.27123e-10	-1.02722e-09	2.51738e-10	-4.44609e-10	1.04278e-09	-5.51097e-11	1.86043e-10	6.42686e-09	-5.62548e-10	8.28487e-10	9.70644e-10	-7.10181e-10	-5.73372e-10	-2.03961e-10	5.3538e-17
-4.86556e-10	-4.70534e-10	-3.58212e-10	5.45782e-10	9.86244e-10	-5.66698e-10	1.08907e-09	1.10214e-09	-3.63139e-10	-5.9601e-10	2.65981e-10	-6.64591e-10	-6.49255e-10	-6.51314e-10	-3.62909e-10	-6.37711e-10	-1.05749e-10	-1.02753e-09	2.46582e-10	-4.46531e-10	1.04312e-09	-5.51178e-11	1.86024e-10	6.42636e-09	-5.61383e-10	8.46508e-10	9.70618e-10	-7.09904e-10	-5.13952e-10	-2.03878e-10	5.34971e-17
-4.86557e-10	-4.69737e-10	-3.58197e-10	5.45754e-10	9.86303e-10	-5.6702e-10	1.08927e-09	1.10181e-09	-3.65465e-10	-5.8709e-10	2.65466e-10	-6.64595e-10	-6.49699e-10	-6.51197e-10	-3.62907e-10	-6.33081e-10	-9.1439e-11	-1.02727e-09	2.50638e-10	-4.4658e-10	1.04328e-09	-5.51143e-11	1.85925e-10	6.42654e-09	-5.62491e-10	8.37233e-10	9.70776e-10	-7.09675e-10	-5.14194e-10	-2.03887e-10	5.34691e-17
-4.86555e-10	-4.7011e-10	-3.58225e-10	5.31528e-10	9.86202e-10	-5.67296e-10	1.08918e-09	1.10184e-09	-3.38331e-10	-5.81149e-10	2.65887e-10	-6.64516e-10	-6.50239e-10	-6.5105e-10	-3.65022e-10	-6.39106e-10	-1.42986e-10	-1.02716e-09	2.48658e-10	-4.47173e-10	3.69371e-10	-5.52159e-11	1.85988e-10	6.42666e-09	-5.62507e-10	5.15637e-10	9.75625e-10	-7.09314e-10	-5.19478e-10	-2.04168e-10	5.20784e-17
-4.86556e-10	-4.70005e-10	-3.58739e-10	5.41598e-10	9.86338e-10	-5.67128e-10	1.08932e-09	1.10221e-09	-3.18861e-10	-5.86615e-10	2.65671e-10	-6.64534e-10	-6.4965e-10	-4.84911e-10	-3.67866e-10	-6.36639e-10	-1.22225e-10	-1.02729e-09	2.58586e-10	-4.47062e-10	4.50981e-10	-5.55339e-11	1.85942e-10	6.42656e-09	-5.62905e-10	4.35406e-10	9.77704e-10	-7.09668e-10	-5.18758e-10	-2.04009e-10	5.18868e-17
-4.86556e-10	-4.70004e-10	-3.60853e-10	5.21996e-10	9.86485e-10	-5.66992e-10	1.08928e-09	1.10192e-09	-3.57373e-10	-5.84471e-10	2.65997e-10	-6.64539e-10	-6.4941e-10	-4.98445e-10	-3.75353e-10	-6.38482e-10	-1.14557e-10	-1.02717e-09	2.54637e-10	-4.46598e-10	3.3385e-10	-5.51228e-11	1.85947e-10	6.42661e-09	-5.63101e-10	2.52466e-10	9.74831e-10	-7.09746e-10	-5.20239e-10	-2.04263e-10	5.16862e-17
-4.86173e-10	-4.70263e-10	-3.59646e-10	5.35455e-10	9.86523e-10	-5.67067e-10	1.08923e-09	1.04604e-09	-3.34943e-10	-5.93247e-10	2.6591e-10	-6.6458e-10	-6.49481e-10	-5.12134e-10	-3.1758e-10	-6.3841e-10	-1.25272e-10	-1.02719e-09	2.51191e-10	-4.46989e-10	2.58023e-10	-5.51382e-11	1.85917e-10	6.42661e-09	-5.62884e-10	3.23885e-10	9.72104e-10	-7.08773e-10	-5.22496e-10	-2.04015e-10	5.1541e-17
-4.87823e-10	-4.69969e-10	-3.59712e-10	5.25911e-10	9.86541e-10	-5.66916e-10	1.08925e-09	1.05677e-09	-3.5119e-10	-5.90728e-10	2.65956e-10	-6.64548e-10	-6.49455e-10	-5.28597e-10	-3.4229e-10	-6.3846e-10	-1.33546e-10	-1.02722e-09	2.52593e-10	-4.46814e-10	2.90222e-10	-5.51615e-11	1.85929e-10	6.4266e-09	-5.62843e-10	3.30362e-10	9.73415e-10	-7.09342e-10	-4.07422e-10	-2.04055e-10	5.15171e-17
-4.87206e-10	-2.76789e-10	-3.58438e-10	5.25249e-10	7.24701e-10	-4.57182e-10	1.08997e-09	1.04592e-09	-3.58728e-10	-5.86251e-10	2.65938e-10	-6.64559e-10	-6.49523e-10	-5.48713e-10	-3.67592e-10	-6.39497e-10	-1.25238e-10	-1.02703e-09	2.50921e-10	-4.47241e-10	2.69524e-10	-5.51615e-11	1.85905e-10	6.42664e-09	-5.62941e-10	2.83184e-10	9.73706e-10	-7.08882e-10	-5.05321e-10	-2.04118e-10	5.08764e-17
-4.90662e-10	-4.27817e-10	-3.57921e-10	5.26767e-10	7.65007e-10	-5.59568e-10	1.08926e-09	3.17872e-10	-3.38131e-10	-5.8828e-10	2.63239e-10	-3.04316e-10	-6.49505e-10	-5.43758e-10	-3.59016e-10	-6.38706e-10	-1.26102e-10	-1.02714e-09	2.29542e-10	-4.46072e-10	2.77524e-10	-5.5174e-11	1.92865e-10	6.42664e-09	-5.63034e-10	3.02445e-10	9.71088e-10	-7.08644e-10	-4.81172e-10	-2.04295e-10	4.97604e-17
-4.80821e-10	-2.78187e-10	-3.59998e-10	5.24744e-10	7.70653e-10	-5.01491e-10	1.08966e-09	3.42295e-10	-3.46008e-10	-5.87921e-10	2.49796e-10	-2.25944e-10	-6.49531e-10	-5.33917e-10	-3.60281e-10	-6.38756e-10	-1.25915e-10	-1.02713e-09	2.26862e-10	-4.45889e-10	2.78696e-10	-5.5142e-11	1.91909e-10	6.42661e-09	-5.62921e-10	3.07392e-10	9.72098e-10	-7.08842e-10	-4.69041e-10	-2.04324e-10	4.95476e-17
-4.82955e-10	-3.41388e-10	-3.60751e-10	5.24807e-10	7.62521e-10	-4.49752e-10	1.08958e-09	3.69467e-10	-3.38896e-10	-5.40981e-10	2.6492e-10	-1.42503e-10	-6.49587e-10	-5.35542e-10	-3.5224e-10	-6.38452e-10	-1.25906e-10	-1.02712e-09	2.36659e-10	-4.46448e-10	2.81244e-10	-5.50402e-11	1.90042e-10	6.42661e-09	-5.63821e-10	3.09113e-10	9.7024e-10	-7.084e-10	-4.57339e-10	-2.04298e-10	4.94544e-17
-4.86089e-10	-3.86057e-10	-3.60581e-10	5.22454e-10	7.55807e-10	-5.02399e-10	1.08943e-09	3.55575e-10	-3.33e-10	-4.82425e-10	2.64797e-10	-1.26029e-10	-6.49562e-10	-5.35756e-10	-3.5096e-10	-6.39052e-10	-1.25287e-10	-1.02717e-09	2.38866e-10	-3.08422e-10	2.79139e-10	-5.50829e-11	1.89189e-10	6.42658e-09	-5.63127e-10	3.0728e-10	9.70096e-10	-7.08444e-10	-4.76312e-10	-2.04382e-10	4.93591e-17
-4.87945e-10	-3.12027e-10	-3.60036e-10	5.23988e-10	2.41289e-10	-4.71098e-10	1.08947e-09	3.73788e-10	-3.40854e-10	-4.8272e-10	2.63813e-10	-1.16498e-10	-6.49565e-10	-5.35985e-10	-3.52903e-10	-6.38987e-10	-1.2552e-10	-1.02792e-09	2.26241e-10	-3.7075e-10	2.79433e-10	-5.50778e-11	1.89461e-10	6.42661e-09	-5.63195e-10	3.10142e-10	9.70825e-10	-7.08511e-10	-4.80891e-10	-2.04306e-10	4.88311e-17
-4.87321e-10	-3.46845e-10	-3.60818e-10	5.21731e-10	5.2649e-10	-5.0264e-10	1.08574e-09	3.68476e-10	-3.43394e-10	-4.8935e-10	2.64057e-10	-1.41059e-10	-4.52157e-10	-5.35259e-10	-4.35803e-10	-6.38975e-10	-1.26388e-10	-1.04484e-09	2.28996e-10	-4.16776e-10	1.50574e-10	-5.43589e-11	3.68936e-11	6.30016e-09	-2.62584e-10	3.07327e-10	9.72054e-10	-7.0866e-10	-4.78474e-10	-2.0432e-10	4.70748e-17
-4.86781e-10	-3.45931e-10	-3.60598e-10	5.22363e-10	4.34969e-10	-5.50225e-10	1.086e-09	3.30896e-10	-3.41019e-10	-4.87693e-10	2.63867e-10	-1.33751e-10	-5.28306e-10	-5.35892e-10	-3.82423e-10	-6.38574e-10	-1.26882e-10	-1.04052e-09	2.26533e-10	-3.04621e-10	2.3138e-10	-5.46909e-11	1.00068e-10	6.29628e-09	-2.92612e-10	3.07939e-10	9.31123e-10	-7.08671e-10	-4.77985e-10	-2.04263e-10	4.68747e-17
-4.87138e-10	-3.41192e-10	-3.60738e-10	5.22161e-10	4.32689e-10	-4.95375e-10	1.08578e-09	3.12925e-10	-3.4125e-10	-4.96702e-10	2.63575e-10	-1.22085e-10	-5.86904e-10	-5.36394e-10	-3.67439e-10	-6.38865e-10	-1.26382e-10	-1.03419e-09	2.31121e-10	-3.65917e-10	2.27547e-10	-5.47854e-11	1.21799e-10	6.29804e-09	-3.1531e-10	3.03955e-10	6.23221e-10	-7.08696e-10	-4.77361e-10	-2.04269e-10	4.64487e-17
-4.8713e-10	-3.44878e-10	-3.60831e-10	5.22462e-10	4.46444e-10	-5.03739e-10	9.13849e-10	3.42872e-10	-3.42269e-10	-4.91089e-10	2.65273e-10	-5.95085e-11	-5.17658e-10	-5.35367e-10	-3.89836e-10	-6.38603e-10	9.23996e-12	-1.03921e-09	2.31976e-10	-3.60628e-10	1.74982e-10	-5.40106e-11	-2.52318e-11	6.30561e-09	-2.71779e-10	3.08176e-10	7.22399e-10	-7.08626e-10	-4.77934e-10	-2.04269e-10	4.62335e-17
-4.87093e-10	-3.42504e-10	-3.60689e-10	5.22446e-10	4.48738e-10	-4.98471e-10	3.16759e-10	3.23326e-10	-3.42286e-10	-4.93231e-10	2.92252e-10	-5.72041e-11	-5.26415e-10	-5.36207e-10	-3.69115e-10	-6.38802e-10	-1.12675e-10	-1.03814e-09	2.31945e-10	-3.64984e-10	1.92711e-10	-5.44748e-11	5.26869e-11	6.30268e-09	-3.20799e-10	3.07011e-10	6.46176e-10	-7.08801e-10	-4.77727e-10	-2.04314e-10	4.54016e-17
-4.81319e-10	-3.42478e-10	-3.60694e-10	5.22439e-10	4.39322e-10	-4.97097e-10	3.95641e-10	3.35252e-10	-3.42067e-10	-4.92283e-10	2.78783e-10	-1.12423e-10	-5.24254e-10	-5.36032e-10	-3.83989e-10	-6.38792e-10	-7.72293e-11	-1.03736e-09	2.31654e-10	-8.52495e-11	2.01539e-10	-5.42808e-11	2.0781e-11	6.30039e-09	-2.38199e-10	3.08341e-10	6.57249e-10	-7.08963e-10	-4.78268e-10	-2.05316e-10	4.52677e-17
-4.865e-10	-3.43281e-10	-3.60679e-10	5.2243e-10	4.4073e-10	-4.94072e-10	3.33769e-10	3.35543e-10	-3.4208e-10	-4.91832e-10	2.74259e-10	-9.31418e-11	-5.1838e-10	-5.35929e-10	-3.76336e-10	-6.3875e-10	-7.06981e-11	-1.03693e-09	2.31674e-10	-1.79133e-10	1.93159e-10	-5.43866e-11	4.99842e-11	6.30357e-09	-2.67566e-10	3.07008e-10	5.87983e-10	-7.08984e-10	-4.78118e-10	-2.04651e-10	4.51967e-17
-4.81101e-10	-3.43384e-10	-3.60653e-10	5.22453e-10	4.1443e-10	-4.04588e-10	3.79096e-10	3.33358e-10	-3.41886e-10	-4.91949e-10	2.74073e-10	-8.49203e-11	-5.21007e-10	-2.96733e-10	-3.91148e-10	-6.34392e-10	-2.69732e-11	-1.03852e-09	2.31648e-10	-8.25583e-11	1.97996e-10	-5.90898e-11	1.45166e-11	6.30096e-09	-2.59275e-10	3.07845e-10	4.63587e-10	-7.08939e-10	-4.77703e-10	-2.0513e-10	4.47334e-17
-4.81101e-10	-3.43384e-10	-3.60653e-10	5.22453e-10	4.1443e-10	-4.04588e-10	3.79096e-10	3.33358e-10	-3.41886e-10	-4.91949e-10	2.74073e-10	-8.49203e-11	-5.21007e-10	-2.96733e-10	-3.91148e-10	-6.34392e-10	-2.69732e-11	-1.03852e-09	2.31648e-10	-8.25583e-11	1.97996e-10	-5.90898e-11	1.45166e-11	6.30096e-09	-2.59275e-10	3.07845e-10	4.63587e-10	-7.08939e-10	-4.77703e-10	-2.0513e-10	4.47334e-17
-4.81736e-10	-4.35109e-10	-3.56169e-10	5.22474e-10	4.27608e-10	-3.96752e-10	3.80872e-10	3.33703e-10	-3.41965e-10	-4.91977e-10	2.24094e-10	-8.43329e-11	-5.20906e-10	-2.03976e-10	-3.90526e-10	-6.35941e-10	-4.23301e-11	-1.03839e-09	2.31691e-10	-1.07446e-10	1.98083e-10	5.44242e-10	2.80786e-11	4.64396e-09	-1.37121e-10	3.08174e-10	5.27127e-10	-7.0894e-10	-9.46733e-10	-2.05012e-10	2.75845e-17
-4.8325e-10	-3.69393e-10	-3.57457e-10	5.22817e-10	4.3301e-10	-3.60221e-10	3.78865e-10	3.33856e-10	-3.42007e-10	-4.92021e-10	2.60008e-10	-8.08431e-11	-5.23105e-10	-2.7686e-10	-3.87641e-10	-6.36824e-10	-4.46308e-11	-1.03804e-09	2.31704e-10	-1.12372e-10	1.98611e-10	2.15784e-10	2.87606e-11	4.00018e-09	-2.17538e-10	3.08038e-10	4.16034e-10	-7.08921e-10	-8.35297e-10	-2.05064e-10	2.14744e-17
-4.8346e-10	-3.57871e-10	-3.56937e-10	5.22318e-10	4.35742e-10	-2.58524e-10	3.7583e-10	3.33954e-10	-3.42019e-10	-4.92059e-10	2.669e-10	-8.16361e-11	-5.23473e-10	-2.56647e-10	-3.8354e-10	-6.35852e-10	-4.7779e-11	-1.03872e-09	2.31752e-10	-1.13912e-10	1.99042e-10	4.98082e-10	2.90302e-11	4.01286e-09	-1.31307e-10	3.20139e-10	4.75811e-10	-7.08928e-10	-5.35094e-10	-2.0435e-10	2.13161e-17
-4.83451e-10	-3.75699e-10	-3.56643e-10	5.22638e-10	4.37615e-10	-5.37185e-11	3.71744e-10	3.34078e-10	-3.41998e-10	-4.91961e-10	2.2682e-10	-7.89229e-11	-5.23442e-10	-3.17178e-10	-3.85155e-10	-6.36891e-10	-5.10254e-11	-1.03806e-09	2.31727e-10	-1.14848e-10	1.98907e-10	3.27667e-10	2.8014e-11	3.99927e-09	-1.42938e-10	3.19498e-10	4.83807e-10	-7.08925e-10	-5.64987e-10	-2.04573e-10	2.10738e-17
-4.8328e-10	-3.77285e-10	-3.57187e-10	5.22573e-10	4.37787e-10	-1.39924e-10	3.76978e-10	3.33847e-10	-3.41988e-10	-4.92025e-10	2.38482e-10	-8.03675e-11	-5.23211e-10	-2.62142e-10	-3.85518e-10	-6.3668e-10	-4.99662e-11	-1.0381e-09	2.31728e-10	-1.14268e-10	1.99267e-10	2.48275e-10	2.66784e-11	3.9995e-09	-1.25618e-10	3.11641e-10	4.84604e-10	-7.08925e-10	-5.68382e-10	-2.04596e-10	2.10204e-17
-4.8343e-10	-3.66774e-10	-3.56958e-10	5.22563e-10	4.37021e-10	-1.61772e-10	3.76263e-10	3.33999e-10	-3.41992e-10	-4.92014e-10	2.34296e-10	-8.0953e-11	-5.22085e-10	-2.58339e-10	-3.85436e-10	-6.36503e-10	-4.98824e-11	-1.03811e-09	2.31726e-10	-1.14857e-10	1.9899e-10	2.79737e-10	2.67663e-11	3.99684e-09	-1.40178e-10	3.15163e-10	4.75404e-10	-7.08925e-10	-5.64794e-10	-2.04511e-10	2.10012e-17
-4.83233e-10	-3.76242e-10	-3.57259e-10	5.22602e-10	4.37701e-10	-1.40549e-10	3.76425e-10	3.33971e-10	-3.41991e-10	-4.92028e-10	2.39011e-10	-8.07654e-11	-5.22885e-10	-2.62929e-10	-3.85495e-10	-6.36684e-10	-5.07467e-11	-1.03811e-09	2.31727e-10	-1.1486e-10	1.99029e-10	2.57021e-10	2.67108e-11	4.00044e-09	-1.34853e-10	3.11895e-10	4.09185e-10	-7.08925e-10	-5.7095e-10	-2.0464e-10	2.09699e-17
-4.83337e-10	-3.66207e-10	-3.57185e-10	5.22619e-10	4.37454e-10	-1.41107e-10	3.76567e-10	3.34011e-10	-3.41989e-10	-4.92004e-10	2.37332e-10	-8.06815e-11	-5.22688e-10	-2.64843e-10	-3.85287e-10	-6.36664e-10	-5.02803e-11	-1.03813e-09	2.31727e-10	-1.1449e-10	1.98999e-10	2.58235e-10	2.62864e-11	3.99807e-09	-1.37708e-10	3.15192e-10	4.14177e-10	-7.08924e-10	-5.55072e-10	-2.04564e-10	2.0933e-17
-4.57127e-10	-3.67477e-10	-3.56816e-10	5.22589e-10	4.36315e-10	-1.43501e-10	3.76707e-10	3.33929e-10	-3.413e-10	-4.92006e-10	2.39734e-10	-8.38372e-11	-5.22975e-10	-2.6417e-10	-3.82335e-10	-6.36639e-10	-5.06461e-11	-1.03813e-09	2.31632e-10	-1.36429e-10	1.96627e-10	2.66602e-10	2.67909e-11	3.81348e-09	-1.3448e-10	3.13459e-10	4.27914e-10	-7.08998e-10	-5.68446e-10	-2.04645e-10	1.94994e-17
-4.59393e-10	-3.43731e-10	-3.55804e-10	5.22574e-10	3.75336e-10	-1.35779e-10	3.7693e-10	3.33982e-10	-3.40227e-10	-4.92019e-10	2.36412e-10	-9.07326e-11	-5.22646e-10	-2.96521e-10	-3.46737e-10	-6.36572e-10	-5.0231e-11	-1.03779e-09	2.30788e-10	-1.54934e-10	1.44109e-11	3.0309e-10	2.71985e-11	3.80245e-09	-1.37278e-10	3.14271e-10	4.34407e-10	-7.11831e-10	-5.37727e-10	-2.04545e-10	1.93026e-17
-4.56812e-10	-3.5001e-10	-3.57155e-10	5.22571e-10	3.81767e-10	-1.27129e-10	3.77635e-10	3.3399e-10	-3.41586e-10	-4.92308e-10	2.36662e-10	-1.1749e-10	-5.22594e-10	-2.91425e-10	-3.34977e-10	-6.36594e-10	-5.01441e-11	-1.03752e-09	2.31254e-10	-2.16885e-10	-6.42866e-12	3.17575e-10	2.72618e-11	3.80003e-09	-1.37426e-10	3.14516e-10	4.26136e-10	-6.99073e-10	-5.29872e-10	-2.04566e-10	1.92843e-17
-4.61002e-10	-3.52383e-10	-3.57358e-10	5.22584e-10	3.91452e-10	-1.36824e-10	3.773e-10	3.33978e-10	-3.41709e-10	-4.92152e-10	2.37804e-10	-9.78903e-11	-5.22704e-10	-2.90712e-10	-3.51176e-10	-6.36629e-10	-5.0235e-11	-1.03768e-09	2.31432e-10	-1.79477e-10	6.79632e-11	2.93635e-10	2.70353e-11	3.80334e-09	-1.36263e-10	3.13896e-10	2.03542e-10	-7.04056e-10	-5.48192e-10	-2.04596e-10	1.91934e-17
-4.59424e-10	-3.48947e-10	-3.57044e-10	5.22582e-10	4.01191e-10	-1.33494e-10	3.77318e-10	3.33972e-10	-3.40919e-10	-4.92208e-10	2.36863e-10	-8.45002e-11	-5.22681e-10	-2.66691e-10	-3.69841e-10	-6.36589e-10	-5.02721e-11	-1.03756e-09	2.31199e-10	-1.81606e-10	6.99266e-11	2.84859e-10	2.71169e-11	3.79843e-09	-1.37482e-10	3.13956e-10	1.97408e-10	-7.06988e-10	-5.50316e-10	-2.04559e-10	1.91555e-17
-4.64461e-10	-3.511e-10	-3.57051e-10	5.22578e-10	4.00078e-10	-1.34394e-10	3.77116e-10	3.33974e-10	-3.41437e-10	-4.37651e-10	2.37643e-10	-1.07121e-10	-5.22601e-10	-2.90437e-10	-3.61952e-10	-6.36682e-10	-5.02974e-11	-1.03778e-09	2.31307e-10	-1.87586e-10	5.88356e-11	2.90576e-10	2.71531e-11	3.79906e-09	-1.37162e-10	3.14035e-10	6.51717e-11	-7.05281e-10	-5.44733e-10	-2.04573e-10	1.90888e-17
-4.6775e-10	-3.52279e-10	-3.57079e-10	5.22579e-10	3.97153e-10	-1.34605e-10	3.77111e-10	3.33928e-10	-3.41471e-10	-4.29329e-10	2.37186e-10	-1.08424e-10	-5.22523e-10	-2.85522e-10	-3.65641e-10	-6.3666e-10	-5.03e-11	-1.03768e-09	2.31309e-10	-1.89431e-10	6.5136e-11	2.84585e-10	2.72051e-11	3.7995e-09	-1.37133e-10	3.14081e-10	1.99365e-11	-7.04505e-10	-5.44951e-10	-2.04573e-10	1.90794e-17
-4.67825e-10	-3.5201e-10	-3.57067e-10	5.22578e-10	3.94892e-10	-1.33491e-10	3.77732e-10	3.33939e-10	-3.41447e-10	-4.29802e-10	2.37123e-10	-9.65986e-11	-5.22546e-10	-2.84812e-10	-3.61633e-10	-6.36631e-10	-5.02862e-11	-1.03769e-09	2.31283e-10	-1.86472e-10	6.66731e-11	2.84007e-10	2.71709e-11	3.79875e-09	-1.37107e-10	3.14069e-10	5.72825e-11	-7.05384e-10	-5.42591e-10	-2.04579e-10	1.90669e-17
-4.6832e-10	-3.52156e-10	-3.57019e-10	5.22569e-10	3.95915e-10	-1.33674e-10	3.77114e-10	3.33924e-10	-3.41356e-10	-4.37579e-10	2.37178e-10	-1.06186e-10	-5.22521e-10	-2.84301e-10	-3.6053e-10	-5.91648e-10	-5.00388e-11	-8.3099e-10	2.31297e-10	-1.99169e-10	6.72673e-11	2.88983e-10	2.84862e-11	3.79936e-09	-1.37062e-10	2.12779e-10	7.03562e-11	-7.0562e-10	-5.41035e-10	-2.04578e-10	1.85933e-17
-4.6783e-10	-3.52634e-10	-3.57077e-10	5.24253e-10	3.3939e-10	-1.33971e-10	3.77075e-10	3.33927e-10	-3.41415e-10	-4.36724e-10	2.3722e-10	-1.02382e-10	-5.22604e-10	-2.87205e-10	-3.6127e-10	-6.1866e-10	-5.0057e-11	-8.34814e-10	2.31301e-10	-1.94886e-10	6.7269e-11	2.84021e-10	2.86555e-11	3.79959e-09	-1.37089e-10	2.12773e-10	7.02748e-11	-7.0559e-10	-5.41539e-10	-2.04551e-10	1.85911e-17
-4.67217e-10	-3.52399e-10	-3.57073e-10	5.23861e-10	2.91998e-10	-1.33705e-10	3.77098e-10	3.33924e-10	-3.411e-10	-4.35105e-10	2.3718e-10	-1.04523e-10	-5.22532e-10	-2.84209e-10	-3.6407e-10	-5.92039e-10	-5.00639e-11	-8.37688e-10	2.313e-10	-1.93745e-10	6.79093e-11	2.87307e-10	2.85609e-11	3.79933e-09	-1.37103e-10	2.06529e-10	5.88748e-11	-7.05466e-10	-5.41658e-10	-1.92697e-10	1.85223e-17
-4.65345e-10	-3.50326e-10	-3.57005e-10	5.23613e-10	3.52326e-10	-1.33767e-10	3.78302e-10	3.33927e-10	-1.84674e-10	-4.35243e-10	2.29309e-10	-1.03728e-10	-5.23443e-10	-2.84673e-10	-2.51621e-10	-5.82593e-10	9.60936e-12	-8.38965e-10	2.35535e-10	-1.93467e-10	6.73959e-11	2.87765e-10	2.87196e-11	3.79937e-09	-1.37092e-10	1.86728e-10	6.81225e-11	-7.0558e-10	-5.40952e-10	-1.94335e-10	1.8389e-17
-4.66746e-10	-3.50606e-10	-3.57012e-10	5.22777e-10	3.3635e-10	-1.33776e-10	3.77717e-10	3.33889e-10	-1.88674e-10	-4.3552e-10	2.32117e-10	-1.03797e-10	-5.22916e-10	-2.83748e-10	-2.5221e-10	-5.88843e-10	-1.19597e-11	-8.39296e-10	2.33249e-10	-1.93596e-10	6.73967e-11	2.8756e-10	2.83088e-11	3.79937e-09	-1.37091e-10	1.87566e-10	6.62742e-11	-7.05608e-10	-5.40926e-10	-1.98554e-10	1.83889e-17
-4.64934e-10	-3.50697e-10	-3.56972e-10	5.22975e-10	3.40215e-10	-1.33821e-10	3.78373e-10	3.31671e-10	-1.99878e-10	-4.33694e-10	2.30436e-10	-1.03208e-10	-5.23169e-10	-2.79419e-10	-2.39385e-10	-5.84588e-10	-7.52034e-12	-8.34702e-10	2.32038e-10	-2.02844e-10	6.39408e-11	2.87793e-10	2.79887e-11	3.79938e-09	-1.3707e-10	1.85704e-10	6.29094e-11	-7.05481e-10	-5.41055e-10	-2.14249e-10	1.83779e-17
-4.6596e-10	-3.50837e-10	-3.56981e-10	5.23109e-10	3.36846e-10	-1.33749e-10	3.78202e-10	3.33682e-10	-2.01672e-10	-4.35591e-10	2.29709e-10	-1.04004e-10	-5.23444e-10	-2.82081e-10	-2.56223e-10	-5.85953e-10	-7.33165e-12	-8.34457e-10	2.33824e-10	-2.03026e-10	6.54383e-11	2.87619e-10	2.53336e-11	3.80004e-09	-1.3708e-10	1.92376e-10	6.58447e-11	-4.43192e-10	-5.40868e-10	-2.04341e-10	1.80947e-17
-4.65727e-10	-3.50717e-10	-3.56897e-10	5.23143e-10	3.4532e-10	-1.55717e-10	3.78347e-10	3.3289e-10	-1.92385e-10	-4.35657e-10	2.32042e-10	-1.03713e-10	-5.23407e-10	-2.84842e-10	-2.51415e-10	-4.92181e-10	2.26487e-11	-8.35196e-10	2.33821e-10	-1.97525e-10	6.43863e-11	2.88991e-10	2.81324e-11	3.79965e-09	-1.37086e-10	1.87933e-10	6.56813e-11	-5.02085e-10	-5.40809e-10	-2.05631e-10	1.80532e-17
-4.65962e-10	-3.50755e-10	-3.5696e-10	5.23093e-10	3.45302e-10	-1.43535e-10	3.78341e-10	3.33148e-10	-1.93988e-10	-4.35412e-10	2.29466e-10	-1.03639e-10	-5.23303e-10	-2.75601e-10	-2.61047e-10	-4.78208e-10	1.71378e-11	-8.35401e-10	2.33731e-10	-1.96377e-10	6.60984e-11	2.8814e-10	2.79269e-11	3.79954e-09	-1.37081e-10	1.86289e-10	6.62066e-11	-4.92664e-10	-5.40905e-10	-2.00654e-10	1.80219e-17
-4.65883e-10	-3.50662e-10	-3.56978e-10	5.23098e-10	3.37319e-10	-1.40551e-10	3.78181e-10	3.33388e-10	-2.02811e-10	-4.35524e-10	2.30618e-10	-1.04069e-10	-5.23066e-10	-2.80853e-10	-2.55908e-10	-4.59572e-10	4.57867e-13	-8.352e-10	2.33472e-10	-1.97884e-10	6.5715e-11	2.8803e-10	2.63555e-11	3.79984e-09	-1.37085e-10	1.90159e-10	6.59711e-11	-4.66361e-10	-5.40955e-10	-2.03047e-10	1.79814e-17
-4.65829e-10	-3.50734e-10	-3.56957e-10	5.23109e-10	3.41951e-10	-1.38686e-10	3.78276e-10	3.33347e-10	-1.96434e-10	-4.35124e-10	2.30422e-10	-1.03759e-10	-5.23209e-10	-2.81609e-10	-2.59012e-10	-4.47642e-10	1.99734e-11	-8.35055e-10	2.33969e-10	-1.97842e-10	6.518e-11	2.88288e-10	2.80089e-11	5.15181e-10	-1.20633e-10	1.87581e-10	6.5806e-11	-4.8197e-10	-5.40934e-10	-2.02163e-10	3.80875e-18
-4.65829e-10	-3.50734e-10	-3.56957e-10	5.23109e-10	3.41951e-10	-1.38686e-10	3.78276e-10	3.33347e-10	-1.96434e-10	-4.35124e-10	2.30422e-10	-1.03759e-10	-5.23209e-10	-2.81609e-10	-2.59012e-10	-4.47642e-10	1.99734e-11	-8.35055e-10	2.33969e-10	-1.97842e-10	6.518e-11	2.88288e-10	2.80089e-11	5.15181e-10	-1.20633e-10	1.87581e-10	6.5806e-11	-4.8197e-10	-5.40934e-10	-2.02163e-10	3.80875e-18
-4.65828e-10	-3.5073e-10	-3.56958e-10	5.23111e-10	3.42003e-10	-1.39421e-10	3.31421e-10	3.33347e-10	-1.97028e-10	-4.35147e-10	2.30507e-10	-1.03692e-10	-5.23236e-10	-2.8155e-10	-2.57791e-10	-4.22974e-10	1.96615e-11	-8.35042e-10	2.33921e-10	-1.97968e-10	6.52389e-11	2.88305e-10	2.80115e-11	5.06542e-10	-1.24287e-10	1.87729e-10	6.58079e-11	-4.84346e-10	-5.4093e-10	-2.023e-10	3.74838e-18
-4.65872e-10	-3.50713e-10	-3.56961e-10	5.23108e-10	3.42784e-10	-1.40424e-10	6.70499e-11	3.33365e-10	-1.96724e-10	-4.35168e-10	2.30502e-10	-1.03765e-10	-5.2321e-10	-2.81471e-10	-2.58035e-10	-4.32767e-10	1.9149e-11	-8.34514e-10	2.33922e-10	-1.98207e-10	6.52505e-11	2.88289e-10	2.79671e-11	5.22104e-10	-1.30351e-10	1.88233e-10	6.57561e-11	-4.8221e-10	-5.40944e-10	-2.0215e-10	3.66705e-18
-4.65863e-10	-3.50601e-10	-3.5696e-10	5.23108e-10	3.42114e-10	-1.40046e-10	1.11927e-10	3.3341e-10	-1.96619e-10	-4.3517e-10	2.30614e-10	-1.0373e-10	-5.23226e-10	-2.81369e-10	-2.57637e-10	-4.32884e-10	1.85913e-11	-8.34859e-10	2.33914e-10	-1.98415e-10	6.51049e-11	2.72246e-10	2.79673e-11	5.29171e-10	-1.27946e-10	1.88166e-10	6.57367e-11	-4.7039e-10	-5.40937e-10	-2.02313e-10	3.66152e-18
-4.65806e-10	-3.50708e-10	-3.5696e-10	5.23108e-10	3.42407e-10	-1.40327e-10	9.07983e-11	3.33446e-10	-1.96848e-10	-4.35165e-10	2.30636e-10	-1.04071e-10	-5.23217e-10	-2.81372e-10	-2.58076e-10	-4.35367e-10	1.92007e-11	-8.34665e-10	2.3393e-10	-1.98169e-10	6.42311e-11	2.28967e-10	2.7942e-11	5.18554e-10	-1.26429e-10	1.88015e-10	6.56416e-11	-4.79355e-10	-5.40942e-10	-2.0243e-10	3.63489e-18
-4.65857e-10	-3.50699e-10	-3.56959e-10	5.23109e-10	3.42178e-10	-1.40225e-10	9.8566e-11	3.34277e-10	-1.97107e-10	-4.35149e-10	2.30568e-10	-1.03797e-10	-5.23224e-10	-2.81234e-10	-2.58219e-10	-4.34573e-10	1.89006e-11	-8.3476e-10	2.33918e-10	-1.98275e-10	6.43962e-11	2.15832e-10	2.79324e-11	5.23808e-10	-1.24764e-10	1.87935e-10	6.57157e-11	-4.76489e-10	-5.40935e-10	-2.02222e-10	3.63266e-18
-4.65788e-10	-3.50692e-10	-3.56989e-10	5.30014e-10	3.42075e-10	-1.4016e-10	9.70077e-11	3.33494e-10	-1.96911e-10	-4.34891e-10	1.19909e-10	-5.42113e-11	-5.21027e-10	-2.81331e-10	-2.57816e-10	-4.36787e-10	1.83946e-11	-8.34576e-10	2.33949e-10	-1.98259e-10	6.04469e-11	2.23542e-10	2.79394e-11	5.18122e-10	-1.2726e-10	1.87979e-10	6.56449e-11	-4.78678e-10	-5.40284e-10	-2.91518e-11	3.55016e-18
-4.6577e-10	-3.50696e-10	-3.57017e-10	5.2716e-10	3.42127e-10	-1.4019e-10	9.55597e-11	3.33464e-10	-1.96876e-10	-4.35044e-10	1.54076e-10	-7.14133e-11	-5.21699e-10	-2.8135e-10	-2.57848e-10	-4.35918e-10	1.83932e-11	-8.3479e-10	1.49166e-10	-1.98205e-10	6.16665e-11	2.24216e-10	2.77848e-11	5.20499e-10	-1.26944e-10	1.88001e-10	6.57205e-11	-4.79835e-10	-5.40529e-10	-5.58633e-11	3.53285e-18
-4.65795e-10	-3.50696e-10	-3.5698e-10	5.25457e-10	3.42127e-10	-1.40274e-10	9.72227e-11	2.91658e-10	-8.74096e-11	-4.35103e-10	1.53183e-10	-9.00161e-11	-5.22115e-10	-2.81418e-10	-2.57896e-10	-4.33048e-10	1.8412e-11	-8.34694e-10	1.66395e-10	-1.98223e-10	6.21341e-11	2.20073e-10	2.79239e-11	5.22927e-10	-1.26903e-10	1.87987e-10	6.57191e-11	-4.79638e-10	-5.40799e-10	-5.18839e-11	3.48063e-18
-4.65801e-10	-3.50695e-10	-3.56983e-10	5.25064e-10	3.42133e-10	-1.40258e-10	9.77483e-11	2.92712e-10	-9.05315e-11	-4.35173e-10	1.5059e-10	-7.33584e-11	-5.22236e-10	-2.81511e-10	-2.57929e-10	-4.33855e-10	1.84769e-11	-8.34665e-10	1.69371e-10	-1.98225e-10	6.26139e-11	2.19798e-10	2.79282e-11	5.21555e-10	-1.27018e-10	1.87987e-10	6.57151e-11	-4.79423e-10	-5.40785e-10	-5.23231e-11	3.47826e-18
-4.65862e-10	-3.50685e-10	-3.56966e-10	5.24725e-10	3.42132e-10	-1.40235e-10	9.88776e-11	2.82615e-10	-7.9773e-11	-4.35321e-10	1.56393e-10	-8.97963e-11	-5.22197e-10	-2.8156e-10	-2.57997e-10	-4.34501e-10	1.83216e-11	-8.34661e-10	1.88681e-10	-1.98183e-10	6.84587e-11	2.21133e-10	2.79332e-11	3.42149e-10	-1.26774e-10	1.88009e-10	6.57592e-11	-4.79554e-10	-5.40733e-10	-8.24232e-11	3.33305e-18
-4.65819e-10	-3.50689e-10	-3.56978e-10	5.2523e-10	3.42126e-10	-1.40241e-10	9.83315e-11	2.82785e-10	-8.28278e-11	-4.3539e-10	1.56046e-10	-8.84354e-11	-5.22209e-10	-2.81525e-10	-2.57987e-10	-4.34491e-10	1.83709e-11	-8.34681e-10	1.89315e-10	-1.98184e-10	6.70472e-11	2.19594e-10	2.79312e-11	3.42279e-10	-1.2695e-10	1.88008e-10	6.57317e-11	-4.79574e-10	-5.40718e-10	-7.53194e-11	3.33214e-18
-4.65903e-10	-3.50688e-10	-3.56978e-10	5.24992e-10	3.42123e-10	-1.40239e-10	9.77194e-11	2.86186e-10	-7.92796e-11	-4.35287e-10	1.52783e-10	-8.64147e-11	-5.22429e-10	-2.81578e-10	-2.57965e-10	-4.32919e-10	1.84108e-11	-8.34675e-10	1.86305e-10	-1.98192e-10	6.49247e-11	2.21197e-10	2.78961e-11	3.46327e-10	-1.26984e-10	1.88002e-10	6.57436e-11	-4.79571e-10	-5.40745e-10	-6.35532e-11	3.33112e-18
-4.65853e-10	-3.50689e-10	-3.56974e-10	5.24913e-10	3.4213e-10	-1.40247e-10	9.79631e-11	2.83879e-10	-7.78366e-11	-4.35297e-10	1.54816e-10	-8.53381e-11	-5.22409e-10	-2.81559e-10	-2.57963e-10	-4.32765e-10	1.83864e-11	-8.34677e-10	1.80205e-10	-1.98198e-10	6.53808e-11	2.19601e-10	2.78868e-11	3.39334e-10	-1.26975e-10	1.87991e-10	6.57341e-11	-4.79537e-10	-5.40734e-10	-7.7765e-11	3.32407e-18
-4.65882e-10	-3.50688e-10	-3.56976e-10	5.24922e-10	3.42127e-10	-1.40252e-10	9.82381e-11	2.83316e-10	-7.78593e-11	-4.35241e-10	1.54266e-10	-8.63174e-11	-5.22263e-10	-6.26124e-11	-2.57961e-10	-4.33583e-10	1.83358e-11	-8.3467e-10	1.84766e-10	-1.98209e-10	6.75271e-11	2.19876e-10	2.7893e-11	3.42721e-10	-1.26958e-10	1.87996e-10	6.57258e-11	-4.79589e-10	-5.40741e-10	-7.18718e-11	3.25253e-18
-4.65986e-10	-3.50689e-10	-3.56974e-10	5.24999e-10	3.42131e-10	-1.40244e-10	9.80774e-11	2.84764e-10	-8.09244e-11	-4.3529e-10	1.54053e-10	-8.75371e-11	-5.22226e-10	-5.04418e-11	-2.5798e-10	-4.34068e-10	6.75969e-12	-8.34669e-10	1.84838e-10	-1.98188e-10	6.69242e-11	2.20174e-10	2.79059e-11	3.38849e-10	-1.26969e-10	1.88147e-10	6.57407e-11	-4.79535e-10	-5.40742e-10	-7.25729e-11	3.25045e-18
-4.65888e-10	-3.50689e-10	-3.56977e-10	4.92452e-10	3.42131e-10	-1.40246e-10	9.81279e-11	2.84864e-10	-8.01933e-11	-4.35266e-10	1.53728e-10	-8.6676e-11	-5.22304e-10	-7.73591e-11	-2.57977e-10	-4.33638e-10	1.16773e-11	-8.34672e-10	1.86272e-10	-1.98186e-10	6.70439e-11	2.20176e-10	3.22375e-11	3.40994e-10	-1.26985e-10	1.88138e-10	6.57287e-11	-4.79546e-10	-5.40741e-10	-7.27612e-11	3.22247e-18
-4.65821e-10	-3.50689e-10	-3.56976e-10	4.94583e-10	3.42131e-10	-1.20707e-10	9.8087e-11	2.83184e-10	-7.96765e-11	-4.35278e-10	1.53911e-10	-8.72976e-11	-2.07452e-10	-7.27343e-11	-2.57981e-10	-4.33937e-10	1.22523e-11	-8.3458e-10	1.85763e-10	-1.98831e-10	6.73149e-11	2.19989e-10	3.16047e-11	3.40438e-10	-1.26962e-10	1.88853e-10	6.57186e-11	-4.79647e-10	-5.40746e-10	-7.19139e-11	2.98804e-18
-1.29922e-10	-3.50943e-10	-3.56928e-10	5.22886e-10	3.42144e-10	-1.40248e-10	9.80379e-11	2.84639e-10	-7.87754e-11	-4.35291e-10	1.5162e-10	-8.66958e-11	-2.71945e-10	-2.67772e-11	-2.57977e-10	-4.33925e-10	1.01904e-11	-8.34632e-10	1.87435e-10	-1.98326e-10	6.92598e-11	2.19908e-10	2.81019e-11	3.40536e-10	-1.26966e-10	1.88306e-10	6.56845e-11	-4.25102e-10	-5.33142e-10	-7.36064e-11	2.79127e-18
-1.02336e-10	-3.50741e-10	-3.56953e-10	5.16072e-10	3.4213e-10	-1.39066e-10	9.80457e-11	2.73199e-10	-7.91304e-11	-4.35271e-10	8.61795e-11	-8.74219e-11	-2.12451e-10	-5.18769e-11	-2.57975e-10	-4.35727e-10	1.46064e-11	-8.34387e-10	1.8696e-10	-1.98542e-10	6.81668e-11	2.20023e-10	2.95131e-11	3.40651e-10	-1.26971e-10	1.88473e-10	6.5686e-11	-4.33856e-10	-5.23805e-10	-7.31232e-11	2.72757e-18
-1.56032e-10	-3.50829e-10	-3.56946e-10	3.65849e-10	3.40992e-10	-1.29374e-10	9.80549e-11	2.79581e-10	-7.90691e-11	-4.334e-10	9.93789e-11	-8.70599e-11	-2.12926e-10	-4.60773e-11	-2.57978e-10	-4.36598e-10	1.3209e-11	-8.34403e-10	1.91083e-10	-1.98423e-10	6.0571e-11	1.78918e-10	2.84769e-11	3.40865e-10	-1.26973e-10	1.88523e-10	6.56621e-11	-4.47157e-10	-5.30526e-10	-7.27681e-11	2.6133e-18
-1.46611e-10	-3.5087e-10	-3.5696e-10	3.59854e-10	2.64333e-10	-1.35502e-10	9.84804e-11	2.92271e-10	-7.91193e-11	-4.34905e-10	7.9352e-11	-8.72831e-11	-1.59195e-10	-4.95436e-11	-2.57976e-10	-4.33131e-10	3.18815e-11	-8.34391e-10	1.92002e-10	-1.98426e-10	6.23911e-11	2.0419e-10	2.79405e-11	3.43818e-10	-1.27192e-10	1.89791e-10	6.56618e-11	-4.47392e-10	-5.33457e-10	-7.44698e-11	2.56098e-18
-1.58289e-10	-3.50852e-10	-3.56971e-10	3.6694e-10	2.7817e-10	-1.33541e-10	9.84128e-11	2.83614e-10	-7.90771e-11	-4.34822e-10	1.02037e-10	-8.67451e-11	-2.05802e-10	1.98218e-11	-2.65632e-10	-4.34656e-10	1.4366e-11	-1.85208e-10	1.91088e-10	-1.9847e-10	6.42308e-11	2.0507e-10	2.83351e-11	3.41271e-10	-3.61905e-11	1.89149e-10	6.56631e-11	-4.4121e-10	-5.34376e-10	-7.42839e-11	1.91205e-18
-1.54975e-10	-3.50864e-10	-3.56939e-10	3.55678e-10	2.62574e-10	-1.32132e-10	9.82919e-11	2.90896e-10	-7.9091e-11	-4.34735e-10	1.01741e-10	-8.67734e-11	-1.91702e-10	-2.0861e-11	-2.61501e-10	-4.3485e-10	1.64762e-11	-1.88196e-10	1.91462e-10	-1.9843e-10	6.31427e-11	1.96398e-10	2.85097e-11	3.41343e-10	-1.33402e-10	1.89178e-10	6.56712e-11	-4.42891e-10	-5.23015e-10	-7.42093e-11	1.89422e-18
-1.48598e-10	-3.50854e-10	-3.56971e-10	3.68139e-10	2.40047e-10	-1.33531e-10	9.79186e-11	2.86309e-10	-7.90835e-11	-4.34744e-10	1.02323e-10	-8.66457e-11	-1.80871e-10	1.53216e-11	-2.64249e-10	-4.34916e-10	1.45115e-11	-1.95019e-10	1.9103e-10	-1.98453e-10	6.4171e-11	2.04914e-10	2.83619e-11	3.41286e-10	-3.64819e-11	1.89747e-10	6.56674e-11	-4.42692e-10	-5.27833e-10	-7.37107e-11	1.87948e-18
-1.41944e-10	-3.50823e-10	-3.5674e-10	3.7302e-10	2.45844e-10	-1.32031e-10	9.81957e-11	2.86822e-10	-7.90372e-11	-2.67741e-10	1.24526e-10	-8.1552e-11	-1.79655e-10	7.12137e-11	-2.61729e-10	-4.354e-10	1.66327e-11	-2.46335e-10	1.91853e-10	-1.98456e-10	6.9844e-11	1.97885e-10	2.8499e-11	3.41867e-10	-9.7651e-11	1.89826e-10	6.56711e-11	-4.4029e-10	-5.31022e-10	-7.33465e-11	1.8049e-18
-1.41873e-10	-3.50848e-10	-3.56788e-10	3.73454e-10	2.37376e-10	-1.32235e-10	9.78018e-11	2.69428e-10	-7.9082e-11	-2.6701e-10	1.07247e-10	-7.8871e-11	-1.76986e-10	1.48365e-11	-2.65378e-10	-4.35032e-10	1.58705e-11	-2.31467e-10	1.91029e-10	-1.98466e-10	6.30638e-11	1.97996e-10	2.84567e-11	3.4149e-10	-5.093e-11	1.91293e-10	6.56669e-11	-4.42165e-10	-5.27695e-10	-7.36385e-11	1.76568e-18
-1.3254e-10	-3.50843e-10	-3.56896e-10	3.71369e-10	2.41178e-10	-1.32611e-10	9.7795e-11	2.77688e-10	-7.91761e-11	-2.91201e-10	1.16593e-10	-7.83364e-11	-5.15034e-11	2.65269e-11	-2.63822e-10	-4.34877e-10	1.58276e-11	-2.27398e-10	1.91229e-10	-1.98449e-10	6.46777e-11	2.01156e-10	2.84506e-11	3.41585e-10	-6.24883e-11	1.89668e-10	6.64099e-11	-4.17882e-10	-4.90302e-10	-7.35599e-11	1.69602e-18
-1.45797e-10	-3.50847e-10	-3.56823e-10	3.66234e-10	2.37035e-10	-1.32471e-10	9.77996e-11	2.82286e-10	-8.0045e-11	-2.74765e-10	1.20874e-10	-7.85945e-11	-3.28429e-11	3.81636e-11	-2.63914e-10	-4.34769e-10	1.5652e-11	-2.26373e-10	1.91542e-10	-1.98455e-10	6.39251e-11	2.00364e-10	2.84628e-11	3.41507e-10	-6.54696e-11	1.89951e-10	7.42522e-11	-4.15857e-10	-4.96646e-10	-7.36475e-11	1.69282e-18
-1.44471e-10	-3.50847e-10	-3.56834e-10	3.69905e-10	2.36324e-10	-1.31403e-10	9.49657e-11	2.77618e-10	-8.00745e-11	-2.78313e-10	1.15781e-10	-7.9001e-11	-2.51177e-11	2.15522e-11	-2.63542e-10	-4.34841e-10	1.56423e-11	-2.25377e-10	1.91669e-10	-1.98457e-10	6.51161e-11	2.00099e-10	2.84295e-11	3.41571e-10	-6.04735e-11	1.90048e-10	6.79568e-11	-4.15162e-10	-4.91473e-10	-7.35962e-11	1.68312e-18
-1.44445e-10	-3.50847e-10	-3.56888e-10	3.63014e-10	2.44889e-10	-1.31979e-10	7.38012e-11	7.99083e-11	-7.97977e-11	-2.88022e-10	1.15572e-10	-7.92042e-11	-5.12734e-11	2.1559e-11	-2.63323e-10	-4.34915e-10	1.59587e-11	-2.18206e-10	1.91487e-10	-1.98468e-10	6.41298e-11	1.99849e-10	3.33363e-11	3.41853e-10	-6.71705e-11	1.90804e-10	6.64541e-11	-4.15666e-10	-4.9249e-10	-7.36814e-11	1.61491e-18
-1.43633e-10	-3.50845e-10	-3.56754e-10	3.64628e-10	2.38578e-10	-1.30739e-10	6.80075e-11	8.78397e-11	-7.99079e-11	-2.80408e-10	1.15344e-10	-7.85701e-11	-3.09857e-11	1.98321e-11	-2.64277e-10	-4.3486e-10	1.56791e-11	-2.24696e-10	1.91614e-10	-1.98505e-10	6.50415e-11	1.99893e-10	3.2756e-11	3.42932e-10	-6.52816e-11	1.90316e-10	7.2191e-11	-4.16089e-10	-4.92991e-10	-7.37231e-11	1.61211e-18
-1.43692e-10	-3.5084e-10	-3.56771e-10	3.65766e-10	2.3819e-10	-1.31983e-10	7.18392e-11	1.03696e-10	-7.99383e-11	-2.82425e-10	1.16306e-10	-7.92355e-11	-3.06235e-11	2.17609e-11	-2.6365e-10	-4.35373e-10	1.57542e-11	-2.23256e-10	1.91592e-10	-1.98461e-10	6.47896e-11	2.00039e-10	3.00914e-11	3.19382e-10	-6.31376e-11	1.90268e-10	6.93554e-11	-4.1569e-10	-4.91224e-10	-7.36583e-11	1.59914e-18
-1.43467e-10	-3.50839e-10	-3.56729e-10	3.64102e-10	2.39367e-10	-1.3142e-10	7.47876e-11	1.12567e-10	-7.98738e-11	-2.8129e-10	1.16832e-10	-7.59691e-11	-4.13294e-11	2.17507e-11	-2.63739e-10	-4.35541e-10	1.57052e-11	-2.24137e-10	1.91756e-10	-1.98492e-10	6.45093e-11	2.00093e-10	3.05522e-11	3.08148e-10	-6.46883e-11	1.91567e-10	6.84133e-11	-1.4005e-10	-4.93901e-10	-7.37738e-11	1.44399e-18
-1.43641e-10	-3.50846e-10	-3.56606e-10	3.65339e-10	2.39524e-10	-1.31748e-10	7.23754e-11	8.48155e-11	-7.98975e-11	-2.81532e-10	1.16288e-10	-6.12869e-11	-3.5335e-11	2.19721e-11	-2.61616e-10	-4.37664e-10	1.45245e-11	-2.22846e-10	1.91749e-10	-1.98481e-10	6.37187e-11	2.00078e-10	3.06099e-11	3.15745e-10	-6.02886e-11	1.91458e-10	6.80634e-11	-1.50114e-10	-4.92115e-10	-7.36267e-11	1.44199e-18
-1.42624e-10	-3.50844e-10	-3.56677e-10	3.64749e-10	1.30946e-10	-1.31946e-10	7.51003e-11	1.12516e-10	-7.98818e-11	-2.81337e-10	1.16593e-10	-7.80759e-11	-4.07242e-11	2.20909e-11	-2.63456e-10	-4.38255e-10	1.63721e-11	-2.22922e-10	1.9162e-10	-1.98197e-10	6.49527e-11	1.99964e-10	3.03341e-11	3.0429e-10	-6.4438e-11	1.90765e-10	6.8515e-11	-1.5912e-10	-4.93008e-10	-7.36231e-11	1.40811e-18
-1.43509e-10	-3.50667e-10	-3.5613e-10	3.64501e-10	1.45131e-10	-1.38142e-10	7.53985e-11	1.10032e-10	-7.99033e-11	-2.81501e-10	1.14354e-10	-7.4646e-11	-3.96602e-11	-1.05913e-11	-2.63289e-10	-4.36416e-10	1.49623e-11	-2.23765e-10	1.91264e-10	-1.96226e-10	6.33497e-11	2.01124e-10	3.04433e-11	3.17741e-10	-6.46905e-11	1.90354e-10	6.87062e-11	-1.77182e-10	-3.26372e-10	-7.71687e-11	1.28767e-18
-1.43367e-10	-3.5041e-10	-3.54581e-10	3.64443e-10	1.48455e-10	-1.34069e-10	7.4689e-11	9.97159e-11	-7.98941e-11	-2.81381e-10	1.15546e-10	-7.18307e-11	-3.95301e-11	-1.19825e-11	-2.63501e-10	-4.36408e-10	1.37943e-11	-2.2386e-10	1.91606e-10	-1.97962e-10	6.48058e-11	2.00241e-10	3.03772e-11	3.17891e-10	-6.44899e-11	1.90269e-10	6.86927e-11	-1.59511e-10	-3.18713e-10	-7.5702e-11	1.27339e-18
-1.4338e-10	-3.50535e-10	-3.472e-10	2.70361e-10	1.58152e-10	-1.35096e-10	7.52225e-11	1.04101e-10	-7.98432e-11	-2.83122e-10	1.15873e-10	-7.70051e-11	-4.08843e-11	-3.49264e-12	-2.52705e-10	-4.37211e-10	1.17958e-11	-2.24585e-10	1.91562e-10	-1.98088e-10	5.55467e-11	2.00754e-10	3.04157e-11	3.1247e-10	-6.39461e-11	1.90778e-10	6.85947e-11	-1.50998e-10	-3.22638e-10	-7.57661e-11	1.20571e-18
-1.43408e-10	-2.1922e-10	-3.54896e-10	2.17492e-10	1.57579e-10	-1.35769e-10	7.54292e-11	1.04086e-10	-7.99036e-11	-2.82363e-10	1.1617e-10	-7.40914e-11	-4.0636e-11	1.0737e-11	-2.61166e-10	-4.36958e-10	1.38994e-11	-2.23675e-10	1.91513e-10	-1.97783e-10	5.94745e-11	2.01387e-10	3.05201e-11	3.0848e-10	-6.44131e-11	1.90739e-10	6.86642e-11	-1.3556e-10	-3.40129e-10	-7.98843e-11	1.11957e-18
-1.43466e-10	-2.2487e-10	-3.51359e-10	2.05394e-10	1.55926e-10	-1.34909e-10	7.53892e-11	1.05576e-10	-7.98976e-11	-2.8237e-10	1.20241e-10	-7.26353e-11	-3.98046e-11	9.19117e-12	-2.59637e-10	-4.37178e-10	1.4111e-11	-2.24519e-10	1.91525e-10	-1.97722e-10	5.95544e-11	2.01497e-10	3.05188e-11	3.02455e-10	-6.35458e-11	1.90837e-10	6.86161e-11	-1.37485e-10	-3.37056e-10	-7.825e-11	1.10893e-18
-1.43291e-10	-2.38135e-10	-3.46202e-10	2.08488e-10	1.5449e-10	-1.32999e-10	7.51511e-11	1.04673e-10	-7.98934e-11	-2.81406e-10	1.20351e-10	-6.99603e-11	-4.01333e-11	7.9776e-13	-2.59381e-10	-4.37046e-10	1.40054e-11	-2.23828e-10	1.91338e-10	-1.9792e-10	6.05452e-11	2.01536e-10	3.04568e-11	2.70352e-10	-6.39211e-11	1.9078e-10	6.85751e-11	-1.48098e-10	-3.35614e-10	-7.6626e-11	1.09358e-18
-1.43417e-10	-2.39333e-10	-3.49125e-10	2.35183e-10	1.56262e-10	-1.34076e-10	7.53607e-11	5.92505e-11	-7.99044e-11	-2.82069e-10	2.91642e-11	-7.02832e-11	-3.97803e-11	3.35403e-12	-2.60455e-10	-2.95126e-10	1.41781e-11	-2.256e-10	1.9137e-10	-1.86867e-10	6.06814e-11	2.00558e-10	4.73341e-11	2.96743e-10	-6.17394e-11	1.90756e-10	1.06263e-10	-1.4268e-10	-3.3119e-10	-7.71014e-11	9.9922e-19
-1.43342e-10	-2.36676e-10	-3.45417e-10	2.4356e-10	1.55463e-10	-1.34159e-10	7.53222e-11	6.22105e-11	-7.99013e-11	-1.48674e-10	9.79207e-11	-7.05952e-11	-3.982e-11	4.66134e-12	-2.60329e-10	-3.61885e-10	1.38963e-11	-2.24276e-10	1.91402e-10	-1.94773e-10	5.99915e-11	2.0102e-10	3.3841e-11	2.96555e-10	-6.31698e-11	1.9096e-10	7.61412e-11	-1.39007e-10	-3.32587e-10	-7.77487e-11	9.90706e-19
-1.32658e-10	-5.85656e-11	-3.4561e-10	2.3288e-10	1.56238e-10	-1.34081e-10	7.52435e-11	9.31788e-11	-7.98995e-11	-1.8858e-10	9.65318e-11	-7.05079e-11	-4.17321e-11	1.57185e-12	-2.60045e-10	-3.40433e-10	1.39521e-11	-2.22976e-10	1.84889e-10	-1.94047e-10	6.08494e-11	2.01504e-10	3.34637e-11	2.96796e-10	-6.3497e-11	1.90822e-10	7.01146e-11	-1.43856e-10	-3.32343e-10	-7.69517e-11	9.30632e-19
-1.41418e-10	-1.59235e-10	-3.4716e-10	2.31603e-10	1.55404e-10	-1.34126e-10	7.45123e-11	8.2317e-11	-7.98998e-11	-1.71424e-10	5.22788e-11	-6.97771e-11	-4.11864e-11	2.89935e-12	-2.158e-10	-3.18747e-10	1.39679e-11	-2.22296e-10	1.88202e-10	-1.94664e-10	6.06655e-11	2.01189e-10	3.978e-11	2.71773e-10	-6.08129e-11	1.90915e-10	8.02574e-11	-1.38667e-10	-3.3315e-10	-6.31695e-11	8.90551e-19
-1.40905e-10	-1.19016e-10	-3.41747e-10	2.32219e-10	1.5589e-10	-1.34305e-10	7.48046e-11	8.65847e-11	-7.99006e-11	-1.84172e-10	8.39603e-11	-6.94736e-11	-4.36148e-11	4.59111e-12	-1.94177e-10	-2.86204e-10	1.40188e-11	-2.2139e-10	1.88666e-10	-1.94168e-10	6.07949e-11	2.00872e-10	5.23905e-11	2.71593e-10	-6.11621e-11	1.9082e-10	8.33655e-11	-1.41137e-10	-3.33123e-10	-7.31703e-11	8.60295e-19
-1.31861e-10	-8.60551e-11	-3.43645e-10	2.30663e-10	1.55799e-10	-1.34022e-10	7.52363e-11	7.46322e-11	-7.99011e-11	-1.79278e-10	6.09676e-11	-6.9274e-11	-4.24895e-11	3.44716e-12	-1.9724e-10	-2.8786e-10	1.39834e-11	-2.20611e-10	1.86792e-10	-1.94606e-10	6.08852e-11	2.03444e-10	4.29217e-11	2.7305e-10	-6.27181e-11	1.90937e-10	7.90653e-11	-1.42836e-10	-3.32692e-10	-6.9644e-11	8.45881e-19
-1.39711e-10	-1.08822e-10	-3.43573e-10	2.31214e-10	1.55625e-10	-1.34037e-10	7.52059e-11	7.90076e-11	-7.98919e-11	-1.7794e-10	6.36666e-11	-6.93489e-11	-4.30839e-11	3.09698e-12	-1.91825e-10	-2.8354e-10	1.39989e-11	-2.2158e-10	1.88626e-10	-1.93622e-10	6.08046e-11	2.01717e-10	4.10652e-11	2.62204e-10	-6.27283e-11	1.90934e-10	8.03679e-11	-1.42053e-10	-3.32817e-10	-7.20019e-11	8.4308e-19
-1.39088e-10	-8.71857e-11	-3.43977e-10	2.311e-10	1.55653e-10	-1.34099e-10	7.52261e-11	7.34569e-11	-7.99088e-11	-1.83643e-10	5.54272e-11	-6.94706e-11	-4.15478e-11	2.78292e-12	-1.95932e-10	-2.90128e-10	1.39256e-11	-2.21695e-10	1.87757e-10	-4.18247e-11	6.0783e-11	2.02826e-10	4.28805e-11	2.62851e-10	-6.29203e-11	1.90926e-10	7.98428e-11	-1.41059e-10	-3.32914e-10	-7.08164e-11	8.08884e-19
-1.37294e-10	-1.04507e-10	-3.4441e-10	2.31123e-10	1.55658e-10	-1.34094e-10	7.53137e-11	7.51641e-11	-7.99084e-11	-1.78875e-10	5.52336e-11	-6.97274e-11	-4.10264e-11	2.99641e-12	-1.91988e-10	-2.82804e-10	1.23664e-11	-2.21775e-10	1.87642e-10	-7.49384e-11	6.07842e-11	2.02629e-10	4.10364e-11	2.54296e-10	-6.28594e-11	1.90943e-10	8.16179e-11	-1.40819e-10	-1.39107e-10	-7.01977e-11	7.1261e-19
-1.41466e-10	-1.07603e-10	-3.4444e-10	2.31188e-10	1.55405e-10	-1.34146e-10	7.56478e-11	7.71829e-11	-7.99226e-11	-1.786e-10	5.77303e-11	-6.97733e-11	-4.19186e-11	2.97146e-12	-1.92154e-10	-2.84552e-10	1.27515e-11	-2.2239e-10	1.87702e-10	-7.78429e-11	6.08046e-11	2.02617e-10	4.16307e-11	2.52235e-10	-6.28672e-11	1.90936e-10	7.9983e-11	-1.3983e-10	-9.91125e-11	-6.01389e-11	7.04465e-19
-1.4076e-10	-1.04956e-10	-3.44075e-10	2.30955e-10	1.5528e-10	-1.3435e-10	7.58521e-11	7.55754e-11	-7.99129e-11	-1.79186e-10	5.70629e-11	-6.98161e-11	-4.58263e-11	3.03489e-12	-1.91551e-10	-2.83236e-10	1.29371e-11	-2.07125e-10	1.87217e-10	-6.30168e-11	6.07231e-11	2.01096e-10	4.12489e-11	2.54279e-10	-6.29426e-11	1.90926e-10	8.20151e-11	-1.4032e-10	-1.26992e-10	-6.43623e-11	7.01507e-19
-1.38396e-10	-1.06721e-10	-3.44163e-10	2.31041e-10	1.55084e-10	-1.34402e-10	7.5828e-11	7.70869e-11	-7.99085e-11	-1.78226e-10	5.77131e-11	-6.97011e-11	-4.41038e-11	2.9388e-12	-1.9079e-10	-2.83558e-10	1.29721e-11	-2.12039e-10	1.87433e-10	-6.45549e-11	6.07508e-11	2.02029e-10	4.03694e-11	2.54574e-10	-6.29269e-11	1.9093e-10	8.16366e-11	-1.40461e-10	-1.10005e-10	-6.39605e-11	6.99649e-19
-1.3929e-10	-1.05742e-10	-3.44259e-10	2.31037e-10	1.34355e-10	-1.34369e-10	7.61236e-11	7.70897e-11	-7.99052e-11	-1.77428e-10	5.65134e-11	-6.96215e-11	-4.31254e-11	2.93816e-12	-1.91507e-10	-2.83712e-10	1.41958e-11	-2.08285e-10	1.87437e-10	-6.80388e-11	6.08236e-11	2.02415e-10	3.91005e-11	2.54803e-10	-6.28887e-11	1.90927e-10	8.15685e-11	-1.40293e-10	-1.08187e-10	-6.4914e-11	6.92394e-19
-1.39993e-10	-1.05508e-10	-1.1195e-10	2.30992e-10	1.54669e-10	-1.34379e-10	7.80383e-11	7.52228e-11	-7.98766e-11	-1.7793e-10	5.77392e-11	-6.68459e-11	-4.33075e-11	2.96763e-12	-1.91531e-10	-2.84367e-10	-1.09772e-12	-2.11146e-10	1.87769e-10	-6.46591e-11	6.07702e-11	2.02291e-10	4.06249e-11	2.54176e-10	-6.28754e-11	4.98548e-11	8.11807e-11	-1.40972e-10	-1.1299e-10	-6.33685e-11	5.60201e-19
-1.4e-10	-1.05076e-10	-1.23181e-10	2.31035e-10	1.42168e-10	-1.34336e-10	7.64598e-11	7.6001e-11	-7.98168e-11	-1.7812e-10	5.70556e-11	-6.79161e-11	-4.32401e-11	2.98871e-12	-1.91607e-10	-2.83942e-10	1.30128e-11	-2.10534e-10	8.05681e-11	-6.21773e-11	6.07939e-11	2.02209e-10	3.99355e-11	2.54709e-10	-6.28883e-11	8.43337e-11	8.12876e-11	-1.40364e-10	-1.09269e-10	-6.35564e-11	5.33515e-19
-1.40123e-10	-1.04984e-10	-1.29047e-10	2.31049e-10	1.48788e-10	-1.34375e-10	7.65623e-11	7.57073e-11	-7.98729e-11	-1.78674e-10	5.75789e-11	-6.77792e-11	-4.33645e-11	2.97057e-12	-1.91551e-10	-2.84002e-10	4.67987e-12	-2.09471e-10	2.54039e-11	-6.59921e-11	6.07698e-11	2.0182e-10	4.10039e-11	2.54699e-10	-6.28905e-11	7.31955e-11	8.1163e-11	-1.40167e-10	-1.11239e-10	-6.3699e-11	5.29789e-19
-1.40701e-10	-1.05086e-10	-1.33707e-10	2.09762e-10	1.48887e-10	-1.34383e-10	7.74947e-11	7.58095e-11	-7.52472e-11	-1.78303e-10	5.83024e-11	-6.84526e-11	-4.32861e-11	2.96955e-12	-1.91459e-10	-2.84083e-10	2.19734e-12	-2.0972e-10	7.29419e-11	-6.53642e-11	6.08353e-11	8.9095e-11	4.01112e-11	2.55018e-10	-6.28887e-11	8.93237e-11	8.12597e-11	-1.41417e-10	-1.11243e-10	-6.37486e-11	4.96313e-19
-1.40475e-10	-1.05147e-10	-1.32776e-10	2.09021e-10	1.48257e-10	-1.34382e-10	7.74857e-11	7.58624e-11	-7.70075e-11	-1.78289e-10	5.80761e-11	-6.86739e-11	-4.32736e-11	2.96999e-12	-1.91526e-10	-2.8404e-10	2.06203e-12	-2.10147e-10	6.89397e-11	-6.51922e-11	6.08352e-11	9.15971e-11	4.00869e-11	2.54925e-10	-6.28854e-11	8.5393e-11	8.12326e-11	-1.41831e-10	-1.10793e-10	-6.35917e-11	4.95088e-19
-1.40331e-10	-1.05138e-10	-1.2967e-10	1.99738e-10	1.45426e-10	-1.34381e-10	7.8346e-11	7.59649e-11	-7.96357e-11	-1.78178e-10	5.76905e-11	-6.83293e-11	-4.33889e-11	2.97617e-12	-1.91541e-10	-2.84032e-10	1.51484e-12	-2.10101e-10	7.83143e-11	-6.49889e-11	6.08368e-11	3.6408e-11	3.94044e-11	2.55165e-10	-6.28928e-11	8.24721e-11	8.12328e-11	-1.41821e-10	-1.11014e-10	-6.35744e-11	4.83936e-19
-1.40358e-10	-1.0505e-10	-1.31028e-10	1.94931e-10	1.4693e-10	-1.34382e-10	7.82565e-11	7.58612e-11	-7.8678e-11	-1.78254e-10	5.76386e-11	-6.82087e-11	-4.33896e-11	2.97576e-12	-1.91458e-10	-2.8405e-10	1.10792e-12	-2.10133e-10	6.5843e-11	-6.47203e-11	6.08317e-11	4.89196e-11	3.92968e-11	2.55139e-10	-6.289e-11	8.50658e-11	8.12542e-11	-1.41975e-10	-1.11053e-10	-6.36024e-11	4.82344e-19
-1.40339e-10	-1.05063e-10	-1.29245e-10	1.95258e-10	1.46017e-10	-1.34382e-10	7.82793e-11	7.58818e-11	-7.9292e-11	-1.78188e-10	5.77544e-11	-6.80902e-11	-4.33717e-11	2.97403e-12	-1.91411e-10	-2.8404e-10	1.04552e-12	-2.10073e-10	6.5748e-11	-6.4913e-11	6.084e-11	4.04317e-11	3.96997e-11	2.55182e-10	-6.28882e-11	8.55784e-11	8.1225e-11	-1.41904e-10	-1.10929e-10	-6.3686e-11	4.81118e-19
-1.40338e-10	-1.04906e-10	-1.30253e-10	1.96576e-10	1.46658e-10	-1.34384e-10	7.8337e-11	7.58733e-11	-7.50429e-11	-1.78177e-10	5.76616e-11	-4.13036e-11	-4.3377e-11	1.20184e-11	-1.91293e-10	-2.84037e-10	8.13842e-13	-2.10168e-10	7.21323e-11	-6.50063e-11	6.08295e-11	3.54964e-13	3.95719e-11	2.55126e-10	-6.29662e-11	6.06393e-11	8.12426e-11	-1.4219e-10	-1.11043e-10	-6.36237e-11	4.74268e-19
-1.62322e-11	-1.0482e-10	-1.18519e-10	1.99628e-10	1.36216e-10	-9.87055e-11	7.95248e-11	7.58004e-11	-7.93051e-11	-1.7819e-10	5.77016e-11	-6.67154e-11	-4.33536e-11	3.12238e-12	-4.33977e-11	-2.82784e-10	-3.67997e-12	-2.12671e-10	6.84823e-11	-6.48583e-11	6.072e-11	2.88185e-11	3.96532e-11	2.55148e-10	-6.28529e-11	8.42709e-11	8.12464e-11	-1.42247e-10	-1.41884e-10	-6.42588e-11	4.22554e-19
-3.2324e-11	-1.042e-10	-1.21958e-10	1.98628e-10	4.81346e-11	-9.74662e-11	7.9149e-11	7.58524e-11	-7.77303e-11	-1.77592e-10	5.77023e-11	-6.42314e-11	-4.31545e-11	4.36071e-12	-9.93103e-11	-2.7758e-10	-9.20543e-13	-2.11585e-10	2.77976e-11	-6.47863e-11	6.08025e-11	1.67114e-11	5.30499e-11	2.55106e-10	-6.28634e-11	8.08052e-11	8.12436e-11	-1.42133e-10	-1.15174e-10	-6.41042e-11	4.00161e-19
-2.01003e-11	-1.04694e-10	-1.23212e-10	1.97544e-10	9.97578e-11	-1.08119e-10	7.88628e-11	7.58372e-11	-8.33106e-11	-1.77838e-10	5.77061e-11	-5.94669e-11	-4.25009e-11	6.02011e-12	-9.81732e-11	-2.7437e-10	-2.12582e-12	-1.37182e-10	6.41045e-11	-6.46993e-11	6.08077e-11	2.47074e-11	4.00138e-11	2.55152e-10	-6.28927e-11	8.00916e-11	8.13408e-11	-1.42099e-10	-1.15819e-10	-6.39054e-11	3.84181e-19
-2.86229e-11	-1.0469e-10	-1.24327e-10	1.98143e-10	6.3664e-11	-1.04418e-10	7.89437e-11	7.58186e-11	-8.01964e-11	-1.77635e-10	5.77069e-11	-6.25509e-11	-4.32474e-11	4.23503e-12	-1.03991e-10	-2.76759e-10	-2.31265e-12	-1.28415e-10	4.86409e-11	-6.46678e-11	6.08053e-11	1.61464e-11	4.90793e-11	2.55117e-10	-6.28684e-11	7.83914e-11	8.12875e-11	-1.42122e-10	-1.16113e-10	-6.37654e-11	3.76907e-19
-1.58818e-11	-1.04494e-10	-1.24491e-10	1.98224e-10	6.11012e-11	-1.03266e-10	7.89174e-11	7.58289e-11	-8.06341e-11	-1.77699e-10	5.77043e-11	-6.15744e-11	-4.31462e-11	5.12612e-12	-8.2628e-11	-2.75914e-10	-3.13998e-12	-1.30884e-10	4.36592e-11	-6.46882e-11	6.07946e-11	2.03933e-11	4.4323e-11	2.55122e-10	-6.28806e-11	8.00154e-11	8.13684e-11	-1.42153e-10	-1.1904e-10	-6.40016e-11	3.72227e-19
-2.32707e-11	-1.04551e-10	-6.73093e-11	1.98045e-10	6.34922e-11	-1.04318e-10	7.88985e-11	7.58294e-11	-8.07538e-11	-1.77677e-10	5.77041e-11	-6.11226e-11	-4.31494e-11	5.3209e-12	-8.26735e-11	-2.75979e-10	-2.7948e-12	-1.33254e-10	4.95787e-11	-6.47009e-11	6.07934e-11	2.15038e-11	4.43387e-11	2.55126e-10	-6.28844e-11	7.96302e-11	8.13684e-11	-1.42123e-10	-1.18206e-10	-6.39666e-11	3.6296e-19
-2.05715e-11	-1.04562e-10	-5.2626e-11	1.98163e-10	5.33857e-11	-1.03993e-10	7.89059e-11	7.5851e-11	-8.05609e-11	-1.77683e-10	4.51864e-11	-6.03606e-11	-4.00811e-11	4.67582e-12	-8.63722e-11	-2.75807e-10	-2.48145e-12	-1.32785e-10	4.73301e-11	-6.468e-11	6.07887e-11	2.22588e-11	4.66179e-11	2.55122e-10	-6.28803e-11	7.89577e-11	8.1366e-11	-1.42134e-10	-1.16509e-10	-6.4083e-11	3.58147e-19
[truncated: 1,939 more rows]
