# Supplementary material for: A modified shuffled frog leaping algorithm with inertia weight
Source: Sci Rep. 2024 Feb 20;14:4146. doi: 10.1038/s41598-024-51306-1 (PMC11224354; doi:10.1038/s41598-024-51306-1)
Supplement: Supplementary file 1 — Supplementary Information. [file 41598_2024_51306_MOESM1_ESM.zip › data/F1/SFLA_B_16.xls]

## Sheet: Sheet1
27.3075	-30.125	-22.4347	4.33436	20.5431	29.5566	4.88437	-4.72279	5.78013	-20.6923	4.92219	18.6481	6.21204	-14.9556	-5.60262	4.5901	19.5046	-26.8713	25.121	-12.3699	-30.1634	0.366554	-28.2088	-17.2093	-2.2175	-7.62388	-13.3034	-45.9755	-3.948	-14.4272	11131.3
15.4815	-3.03828	9.52191	2.58096	14.6057	7.71588	-12.8356	-4.1206	-0.265579	-2.71473	1.28427	0.322912	4.65978	-5.31967	-3.75975	12.8497	14.2363	-4.71065	-15.7528	-5.00835	9.43043	12.3473	-2.14374	0.864539	2.92405	3.87755	-9.93738	-19.1574	10.4773	-6.90411	2430.9
2.34102	-1.90443	1.84472	-2.61952	-4.5862	-2.68682	-3.78315	0.196708	0.963143	0.542132	-2.62954	-4.31091	-0.378121	-2.21214	-3.46695	2.11104	2.70042	-0.71095	2.29325	-5.00115	-1.58583	-6.68242	-0.830532	0.325623	-3.81759	-0.920814	-3.86962	-3.73604	0.137927	6.94614	288.863
1.92202	1.19322	0.258975	2.09567	0.810974	2.16271	-2.6378	-0.574805	0.636071	0.759698	0.751046	0.249413	-0.0557809	-0.242749	-2.38533	2.69042	0.627507	-3.72429	1.56824	1.17566	2.36875	1.58091	-1.70359	1.22954	-0.436406	0.765109	0.296261	-2.63922	1.16338	-0.686568	77.0823
1.32311	-1.47988	-0.370957	1.58921	-1.34226	-0.28158	0.38799	-2.48215	-0.192721	-1.14077	-1.68047	0.466706	0.0883352	1.06559	-1.26087	1.51538	0.451042	-0.842847	0.549079	0.0931853	1.29766	1.73271	-1.84104	1.47072	-0.470812	-0.0248268	-0.249934	-0.499456	0.943974	0.308276	37.1892
-0.233619	-0.00320844	1.09455	1.02	-0.487749	-0.229955	0.0106774	-1.00221	0.155599	-0.458139	-0.393833	0.466409	-0.209345	0.277665	-0.334264	1.07748	-0.172836	-1.6638	1.11361	-0.135547	0.93816	-0.155485	-0.518023	0.779413	-0.244595	-0.294073	0.0150529	-0.746505	1.57459	1.15386	15.94
0.672186	-0.207873	0.943765	1.00654	-0.431066	-0.227004	0.203141	-0.504282	0.154007	-0.406402	-0.38471	0.513868	-0.112763	0.220834	-0.58012	0.778244	-0.178744	-1.43468	1.03918	-0.281803	1.05175	0.00943813	-0.767097	0.810378	-0.359499	0.0611115	0.0431105	-0.957225	1.23711	0.630563	13.1166
0.561508	-0.203368	0.630287	0.837344	-0.575691	-0.294438	0.146364	-0.818598	0.39637	-0.277031	-0.137527	0.245838	0.205423	0.45752	-0.357088	0.859782	0.277243	-0.751303	0.762358	-0.187206	1.0253	0.0126558	-1.05451	0.582592	-0.399491	-0.32594	-0.0808511	-0.926325	0.993547	0.819285	10.5453
0.299254	-0.307749	0.499072	0.878286	-0.408199	-0.31151	0.213517	-0.341104	0.598814	-0.0591142	-0.206105	0.285645	0.0248835	0.292875	-0.329599	0.978549	0.336573	-0.672416	0.562196	-0.292076	0.823166	0.337342	-0.814604	0.967653	-0.638672	0.0252157	-0.0697814	-0.796535	0.87748	0.55334	8.75122
0.384429	-0.127709	0.535719	0.783831	-0.514008	-0.258866	0.309416	-0.38425	0.505303	-0.124705	-0.207638	0.249855	0.0151065	0.338577	-0.381159	0.957184	0.233279	-0.65217	0.539373	-0.296698	0.851133	0.341652	-0.702719	0.786984	-0.633004	-0.268158	-0.0551415	-0.834566	0.845276	0.614768	8.27044
0.362892	-0.170192	0.551316	0.802578	-0.478522	-0.257642	0.308379	-0.392574	0.506076	-0.152277	-0.222269	0.267765	0.00858541	0.349651	-0.385561	0.956435	0.220329	-0.651146	0.482529	-0.281381	0.880575	0.315777	-0.746904	0.776906	-0.622688	-0.16009	-0.0562265	-0.850427	0.828796	0.615302	8.26585
0.330828	-0.197322	0.51154	0.777023	-0.459969	-0.256742	0.178874	-0.459167	0.496422	-0.123611	-0.250309	0.256423	0.023629	0.255173	-0.410371	0.978105	0.241489	-0.688693	0.572038	-0.274841	0.840355	0.318593	-0.793058	0.851967	-0.595778	-0.172048	-0.020455	-0.60878	0.80346	0.601632	7.97599
0.304154	-0.207835	0.553662	0.740461	-0.223038	-0.242603	0.133462	-0.561149	0.426272	-0.147847	-0.223076	0.250911	0.000356471	0.317363	-0.417384	0.975768	0.199805	-0.658732	0.528712	-0.257263	0.868997	0.320051	-0.797031	0.771864	-0.576848	-0.0894242	-0.030879	-0.28928	0.816698	0.532599	7.2594
0.312027	-0.191213	0.539564	0.768998	-0.224546	-0.250634	0.179301	-0.496438	0.428484	-0.153404	-0.240935	0.248089	0.00614335	0.323207	-0.418452	0.976839	0.224487	-0.644546	0.550323	-0.249807	0.840424	0.250194	-0.806109	0.788043	-0.579707	-0.108827	-0.0297208	-0.236064	0.812648	0.539753	7.19586
0.315716	-0.200716	0.542838	0.750685	-0.28696	-0.242375	0.176097	-0.490184	0.380598	-0.146737	-0.238435	0.238631	0.0106041	0.314933	-0.409063	0.959282	0.224784	-0.649149	0.546515	-0.249483	0.860634	0.304119	-0.772521	0.770224	-0.442013	-0.122244	-0.0467753	-0.369178	0.810955	0.592205	7.09079
0.314563	-0.210177	0.543436	0.75736	-0.231028	-0.242811	0.176179	-0.495859	0.40136	-0.143037	-0.230579	0.243636	0.00226746	0.317873	-0.412005	0.97116	0.222989	-0.654059	0.540707	-0.242233	0.858396	0.289089	-0.800908	0.776315	-0.282746	-0.108021	-0.0363943	-0.300298	0.734774	0.561473	6.84067
0.317938	-0.195399	0.540841	0.761528	-0.27968	-0.2377	0.174898	-0.473071	0.40805	-0.146343	-0.240154	0.238013	0.00490086	0.31417	-0.405815	0.945445	0.216908	-0.641603	0.543638	-0.250736	0.859081	0.29582	-0.338023	0.772336	-0.39036	-0.10607	-0.0440895	-0.341178	0.75882	0.573101	6.39997
0.315608	-0.177759	0.542807	0.486043	-0.253898	-0.241001	0.175306	-0.491665	0.36597	-0.0759318	-0.252998	0.237139	0.000733942	0.317704	-0.392891	0.970326	0.220337	-0.64509	0.540259	-0.219913	0.90696	0.294816	-0.176678	0.773155	-0.333588	-0.108065	-0.0304259	-0.339725	0.392912	0.573271	5.5796
0.315608	-0.177759	0.542807	0.486043	-0.253898	-0.241001	0.175306	-0.491665	0.36597	-0.0759318	-0.252998	0.237139	0.000733942	0.317704	-0.392891	0.970326	0.220337	-0.64509	0.540259	-0.219913	0.90696	0.294816	-0.176678	0.773155	-0.333588	-0.108065	-0.0304259	-0.339725	0.392912	0.573271	5.5796
0.313456	-0.16399	0.542643	0.487507	-0.253752	-0.241456	0.174646	-0.485391	0.333761	-0.0426029	-0.252483	0.238775	0.000899182	0.316728	-0.409416	0.949534	0.219923	-0.644796	0.539639	-0.220974	0.875631	0.294574	-0.190597	0.773362	-0.334722	-0.108462	-0.0305717	-0.319507	0.494222	0.570882	5.53867
0.325095	-0.167971	0.542433	0.506032	-0.255763	-0.157728	0.17521	-0.494452	0.229133	-0.052137	-0.233137	0.239351	0.000684069	0.186149	-0.401633	0.964957	0.221593	-0.645914	0.540085	-0.235119	0.874178	0.08156	-0.289017	0.777349	-0.319587	-0.108793	-0.0321397	-0.14593	0.429097	0.569385	5.26019
0.315594	-0.163292	0.542874	0.505764	-0.255595	-0.234493	0.17787	-0.489759	0.166296	-0.0552046	-0.242948	0.239045	0.00126586	0.21211	-0.402684	0.952101	0.22064	-0.644377	0.540385	-0.242124	0.874074	0.132182	-0.210736	0.774865	-0.332254	-0.108926	-0.0324053	-0.205958	0.419359	0.57135	5.23798
0.324732	-0.164322	0.542401	0.520049	-0.255886	-0.188521	0.175644	-0.498727	0.212768	-0.0616166	-0.218675	0.239874	0.000706619	0.181184	-0.392256	0.951347	0.221664	-0.646052	0.390388	-0.263429	0.859004	0.0375186	-0.268744	0.779283	-0.32012	-0.108092	-0.0244521	-0.157976	0.431121	0.570053	5.08154
0.319125	-0.16343	0.542723	0.491774	-0.260173	-0.193047	0.160764	-0.501111	0.214464	-0.0542791	-0.237948	0.240027	0.00464268	0.204544	-0.394713	0.9585	0.220954	-0.645485	0.43308	-0.241606	0.836589	0.0573926	-0.240125	0.776105	-0.31966	-0.108594	-0.0327321	-0.177186	0.432567	0.570107	5.05956
0.320622	-0.166424	0.54259	0.513304	-0.256645	-0.188689	0.17478	-0.493502	0.167755	-0.0607103	-0.226989	0.239719	0.00288736	0.207524	-0.401655	0.954617	0.221455	-0.645567	0.425522	-0.247463	0.833689	0.087384	-0.23911	0.777724	-0.316736	-0.10908	-0.0322244	-0.165137	0.427391	0.570196	5.04158
0.320255	-0.16796	0.542396	0.514281	-0.308077	-0.214053	0.159012	-0.494987	0.164725	-0.0602554	-0.0351016	0.239968	0.026394	0.199655	-0.398044	0.954525	0.221867	-0.651212	0.177745	-0.244337	0.842879	0.0771623	-0.249495	0.773067	-0.333168	-0.109431	-0.0306412	-0.156942	0.42668	0.504973	4.82665
0.320885	-0.165447	0.542684	0.513604	-0.260715	-0.193805	0.167204	-0.49215	0.19299	-0.0580201	-0.100359	0.24265	0.0070477	0.203558	-0.273959	0.955965	0.221362	-0.645854	0.303697	-0.245035	0.834505	0.0754756	-0.247062	0.775722	-0.31885	-0.108601	-0.0311863	-0.163877	0.311574	0.551191	4.72977
0.32247	-0.16401	0.543076	0.505914	-0.256353	-0.196887	0.167392	-0.460679	0.188482	-0.0452672	-0.115997	0.173698	0.00423588	0.199897	-0.311693	0.955611	0.221226	-0.647087	0.266025	-0.246326	0.835073	0.0715539	-0.232638	0.775562	-0.316581	-0.10844	-0.030306	-0.164063	0.248108	0.556554	4.62633
0.31494	-0.164527	0.543932	0.511672	-0.249756	-0.19322	0.173118	-0.466647	0.169335	-0.0444313	-0.205139	0.180696	0.00794945	0.182953	-0.369589	0.954267	0.220195	-0.48897	0.298247	-0.247465	0.650828	0.0661089	-0.213992	0.619872	-0.314799	-0.10319	-0.0424566	-0.126834	0.301123	0.558074	4.04301
0.320406	-0.164994	0.540466	0.51158	-0.254381	-0.187777	0.168719	-0.422068	0.117446	-0.0473636	-0.149189	0.205422	0.0171905	0.189066	-0.323477	0.95311	0.210915	-0.594381	0.297329	-0.134454	0.618646	0.0707881	-0.217632	0.568688	-0.321125	-0.106365	-0.0362647	-0.14808	0.276	0.25135	3.65966
0.317184	-0.164385	0.439239	0.511235	-0.253817	-0.195695	0.169935	-0.42136	0.165383	-0.0352149	-0.136956	0.137674	0.00869582	0.193639	-0.319865	0.947475	0.219606	-0.572955	0.280539	-0.191145	0.600044	0.0427052	-0.210194	0.591537	-0.322251	-0.104536	-0.0495093	-0.155373	0.26289	0.331913	3.56332
0.318405	-0.164293	0.347925	0.511749	-0.252105	-0.194725	0.171482	-0.354681	0.181514	-0.0408454	-0.133522	0.177512	0.00725521	0.193525	-0.320431	0.947719	0.213729	-0.562634	0.28283	-0.0924765	0.617006	0.00124575	-0.220383	0.64245	-0.320241	-0.105555	-0.0452666	-0.146552	0.26384	0.271525	3.46365
0.317583	-0.164351	0.326765	0.511666	-0.25446	-0.18592	0.168965	-0.349538	0.162823	-0.0430458	-0.128755	0.18159	0.00652256	0.195282	-0.324034	0.947001	0.208323	-0.563887	0.283289	-0.108002	0.634164	0.0215713	-0.208482	0.617009	-0.319557	-0.0995011	-0.0493147	-0.147972	0.272033	0.237299	3.41113
0.318035	-0.164533	0.314487	0.0681535	-0.254993	-0.186585	0.169166	-0.339643	0.174815	0.00388394	-0.141888	0.17858	0.00328477	0.19246	-0.320748	0.945933	0.149882	-0.561614	0.233443	-0.129262	0.619179	0.0187999	-0.216575	0.61815	-0.349656	0.0471754	-0.0515517	-0.127183	0.204046	0.303469	3.09177
0.318292	-0.164412	0.336645	0.228144	-0.253689	-0.183465	0.169755	-0.327481	0.171869	0.0631311	-0.139858	0.187863	0.0064005	0.192101	-0.299834	0.946865	0.12814	-0.563591	0.170703	-0.134348	0.571921	0.0196976	-0.216171	0.624647	-0.309866	0.0283672	-0.0359137	-0.137456	0.223023	0.236893	3.00808
0.318079	-0.168481	0.330698	0.177925	-0.255075	-0.187049	0.171689	-0.332389	0.167132	0.0124082	-0.144272	0.176649	0.00611812	0.192329	-0.22914	0.948659	0.10243	-0.570208	0.186387	-0.132054	0.566225	0.0206495	-0.22081	0.63229	-0.342412	0.000851537	-0.0426816	-0.0700668	0.214939	0.260953	2.97585
0.318414	-0.166878	0.325729	0.216912	-0.247965	-0.188061	0.170279	-0.32822	0.170785	-0.00975231	-0.139225	0.180545	0.00674212	0.192696	-0.254526	0.948215	0.139853	-0.570875	0.192351	-0.12101	0.566428	0.0436641	-0.222058	0.402417	-0.302067	-0.0458715	0.0261235	-0.131283	0.226787	0.2529	2.75603
0.317788	-0.166507	0.333287	0.17295	-0.252256	-0.190109	0.170192	-0.331662	0.1684	-0.0130248	-0.140911	0.179548	0.00698093	0.193115	-0.257596	0.948291	0.123239	-0.51094	0.220819	-0.121043	0.508893	0.0385395	-0.219265	0.346177	-0.319004	-0.0812023	-0.033172	-0.0935966	0.220986	0.254296	2.59177
0.317607	-0.161473	0.336556	0.195781	-0.156776	-0.191541	0.169055	-0.328914	0.168738	-0.0100648	-0.147352	0.196875	0.00668445	0.166869	-0.268235	0.949732	0.11665	-0.520442	0.214235	-0.0878261	0.525741	0.0248793	-0.224065	0.346394	-0.318581	0.00585523	-0.0339153	-0.0806817	0.213228	0.255054	2.57246
0.31734	-0.165848	0.333959	0.193485	-0.185322	-0.188208	0.125597	-0.333824	0.168801	-0.00116167	-0.143911	0.18021	0.006912	0.110499	-0.25243	0.950791	0.118152	-0.534207	0.219727	-0.103315	0.529311	0.0331675	-0.222612	0.307046	-0.318486	-0.047263	-0.0340126	-0.101038	0.214147	0.253372	2.5443
0.317263	-0.160643	0.332462	0.207304	-0.196019	-0.18868	0.15893	-0.33156	0.169098	-0.00371509	-0.143139	0.185374	0.00546159	0.13826	-0.254467	0.197225	0.123709	-0.526336	0.215046	0.0910803	0.522548	0.0394373	-0.22086	0.327872	-0.318008	-0.0277084	-0.0248735	-0.0818987	0.218007	0.253699	1.69432
0.316011	-0.160194	0.331949	0.18078	-0.211536	-0.189057	0.160722	-0.331564	0.168597	-0.00685679	-0.144467	0.18563	0.00514618	0.147713	-0.258127	0.227801	0.118954	-0.529245	0.220927	0.000847415	0.470136	0.036992	-0.221681	0.319191	-0.320734	-0.0287616	-0.0238201	-0.100333	0.217116	0.254787	1.65169
0.317454	-0.160755	0.332168	0.196301	-0.200711	-0.188954	0.148405	-0.331623	0.168565	-0.00524973	-0.138241	0.185784	0.00632169	0.1388	-0.256109	0.18441	0.122442	-0.530015	0.217697	-0.0274786	0.468984	0.0351945	-0.220921	0.314487	-0.320956	-0.0160434	-0.0304076	-0.0899372	0.210346	0.254532	1.61871
0.316817	-0.16156	0.332429	0.188243	-0.206419	-0.189089	0.148038	-0.331199	0.168756	-0.00297159	-0.144404	0.186634	0.00599511	0.12482	-0.186308	0.195403	0.123045	-0.52755	0.219537	-0.014072	0.479887	0.0345549	-0.220988	0.317202	-0.318646	-0.0271702	-0.0294215	-0.0932616	0.212092	0.25452	1.59945
0.316998	-0.161623	0.332085	0.184492	-0.203298	-0.189033	0.143232	-0.330412	0.168505	-0.00297326	-0.141507	0.187656	0.00621125	0.125151	-0.185258	0.201887	0.122507	-0.529088	0.217779	-0.0172567	0.465102	0.0360985	-0.221162	0.320315	-0.320369	-0.0224265	-0.0315939	-0.0945305	0.20748	0.254734	1.58492
0.316985	-0.161207	0.307976	0.18447	-0.202612	-0.189142	0.144389	-0.0245639	0.169309	-0.00496328	-0.140589	0.185213	0.00617257	0.122599	-0.200648	0.18658	0.123494	-0.529102	0.217044	-0.00526221	0.470974	0.0378726	-0.224495	0.320686	-0.167973	-0.0195086	-0.0315052	-0.0932544	0.225515	0.254663	1.39934
0.316727	-0.16127	0.293855	0.194778	-0.203986	-0.189078	0.143652	-0.00642412	0.16912	-0.00358292	-0.141592	0.186956	0.0057454	0.128153	-0.18206	0.185351	0.121962	-0.528563	0.217477	-0.0636044	0.470073	0.0368682	-0.223656	0.320174	-0.176104	-0.0213091	-0.0324303	-0.0930994	0.210594	0.252709	1.38608
0.316771	-0.16065	0.304811	0.19169	-0.193154	-0.186873	0.144885	-0.0670436	0.16923	-0.00405359	-0.141337	0.186305	0.0059191	0.126862	-0.182262	0.188018	0.11868	-0.528789	0.217501	-0.062069	0.468137	0.0364171	-0.223627	0.318089	-0.182939	-0.0198245	-0.0318478	-0.0928508	0.211861	0.241013	1.38456
0.316641	-0.161068	0.294065	0.191104	-0.192409	-0.188167	0.141637	-0.0481905	0.169188	-0.0040358	-0.141452	0.186799	0.00927234	0.125823	-0.188831	0.187479	0.116057	-0.528834	0.217487	-0.0448756	0.467968	0.0363812	-0.224382	0.31989	-0.176302	-0.0199802	-0.0319011	-0.0929256	0.211855	0.247134	1.37681
0.316688	-0.161493	0.296633	0.18484	-0.193216	-0.184964	0.142898	-0.044561	0.169247	-0.00436691	-0.141924	0.18671	0.0071112	0.12756	-0.191841	0.191406	0.112681	-0.525908	0.217422	-0.0348169	0.467968	0.0367708	-0.224509	0.319755	-0.177038	-0.020023	-0.0318926	-0.093123	0.211519	0.246769	1.37373
0.316878	-0.161254	0.296074	0.189114	-0.0825858	-0.18603	0.142658	-0.0320637	0.169217	-0.00431364	-0.141432	0.185877	0.0079438	0.125612	-0.189438	0.187302	0.116143	-0.52722	0.217314	-0.0351186	0.468731	0.0367361	-0.224193	0.319581	-0.177649	-0.0201416	-0.0320348	-0.0930866	0.212908	0.245232	1.34315
0.316736	-0.161175	0.255353	0.186425	-0.124632	-0.186428	0.142959	-0.0481543	0.168706	-0.00422211	-0.141184	0.186341	0.00725281	0.12585	-0.189408	0.18867	0.115191	-0.503501	0.217421	-0.0371742	0.468313	0.0367309	-0.223042	0.319573	-0.178237	-0.0199015	-0.031943	-0.100438	0.212	0.244431	1.30574
0.316743	-0.160653	0.21633	0.18648	-0.142441	-0.186502	0.14277	-0.0461557	0.164351	-0.00421426	-0.12892	0.186327	0.00731849	0.125823	-0.191314	0.191135	0.114482	-0.496198	0.217387	-0.0379336	0.46762	0.0359303	-0.222316	0.299936	-0.175536	-0.0191801	-0.0319868	-0.103686	0.214484	0.245096	1.26907
0.316748	-0.160642	0.233319	0.186881	-0.0731804	-0.186529	0.14288	-0.0442544	0.164797	-0.00423966	-0.137048	0.186171	0.00738799	0.125619	-0.191	0.190346	0.114736	-0.488663	0.21738	-0.0388612	0.465893	0.0364368	-0.22089	0.299804	-0.176214	-0.0128247	-0.0320136	-0.100872	0.217923	0.245009	1.2549
0.316727	-0.163446	0.203976	0.209935	-0.0819347	-0.187859	0.0765543	-0.0731049	0.219553	-0.00136653	-0.129949	0.181049	-0.0230487	0.13034	0.0311385	0.17913	0.0982385	-0.322987	0.225298	-0.0490125	0.466118	0.0360085	-0.203013	0.304281	-0.22637	0.0644861	-0.0309757	-0.0824763	0.216489	0.141921	1.06404
0.316727	-0.161534	0.21111	0.200883	-0.0949917	-0.187674	0.104259	-0.0616203	0.179597	-0.00239619	-0.130043	0.182691	0.000274149	0.127343	-0.0172724	0.182388	0.0992949	-0.339605	0.221717	-0.0435481	0.463687	0.0360319	-0.199762	0.308348	-0.209924	0.00641388	-0.0302321	-0.0809378	0.21671	0.152634	1.05194
0.316723	-0.163061	0.207224	0.206362	-0.0815432	-0.187591	0.111739	-0.051315	0.179751	0.00507349	-0.13143	0.182319	-0.0152366	0.130648	-0.0396965	0.172519	0.0998866	-0.320388	0.224244	-0.0403864	0.466323	0.0362181	-0.198653	0.303697	-0.195229	-0.000414601	-0.0310515	-0.0853824	0.215855	0.159184	1.03419
0.316725	-0.161934	0.208093	0.201927	-0.0862336	-0.187592	0.110947	-0.0527588	0.175574	0.00401769	-0.131858	0.183013	-0.0103557	0.129246	-0.0335233	0.175455	0.10136	-0.325987	0.17004	-0.0411281	0.464954	0.0363576	-0.19963	0.302464	-0.19555	0.0062298	-0.0310735	-0.0849228	0.215637	0.160664	1.01353
0.316726	-0.161958	0.211566	0.199982	-0.0887393	-0.187915	0.106026	-0.0562241	0.173002	0.0033459	-0.131465	0.18293	-0.00924736	0.129528	-0.0291822	0.178049	0.100438	-0.326319	0.157915	-0.0432011	0.4655	0.0367585	-0.197604	0.302588	-0.194943	0.0175645	-0.0310723	-0.0695898	0.21339	0.162025	1.00692
0.302025	-0.159071	0.214609	0.201763	-0.0513574	-0.187515	0.111065	-0.0584939	0.194715	0.00267002	-0.128756	0.192454	0.0457573	0.130294	-0.0458575	0.179234	0.138581	-0.14151	0.158087	-0.0651939	0.46021	0.14603	-0.203291	0.14654	-0.190572	0.0271242	-0.0309493	-0.0691657	0.213875	0.147106	0.876249
0.313868	-0.160576	0.215465	0.201539	-0.0745006	-0.183117	0.110504	-0.057146	0.175626	0.00183999	-0.130396	0.191593	0.0178962	0.130066	-0.0279748	0.178547	0.125488	-0.146543	0.160078	-0.054522	0.43005	0.0765279	-0.20295	0.196714	-0.191657	0.0205936	-0.0317704	-0.0725199	0.238171	0.152964	0.860411
0.315766	-0.167578	0.20145	0.192525	-0.065049	-0.193812	0.11183	-0.0584374	0.155598	-0.00921357	-0.13332	0.189803	0.00551699	0.131436	-0.0249247	0.17894	0.0793585	-0.205849	0.17287	-0.00067071	0.45894	0.04032	-0.00938915	0.169368	-0.189646	0.023615	-0.0309898	-0.0746476	0.219769	0.148899	0.824302
0.31407	-0.156719	0.20745	0.19908	-0.0694196	-0.140421	0.111674	-0.0578122	0.162402	-0.00463695	-0.131083	0.185758	0.0107007	0.130655	-0.0261975	0.176068	0.101427	-0.155615	0.159215	-0.0315152	0.460842	0.0549445	-0.0616667	0.188526	-0.191345	0.0184167	-0.0310001	-0.0826464	0.216539	0.151821	0.803444
0.313429	-0.159246	0.210585	0.134002	-0.0762175	-0.182935	0.0685884	-0.0573229	0.0812163	0.00119573	-0.130336	0.185439	0.00666617	0.130822	-0.0273355	0.170211	0.10486	-0.150279	0.153274	-0.0478608	0.428337	0.0479448	-0.15422	0.191815	-0.190075	0.0121087	-0.0384758	-0.0685341	0.216677	0.140629	0.752903
0.311369	-0.15972	0.211023	0.148919	-0.0549609	-0.181412	0.107272	-0.0572073	0.0893037	-0.00206221	-0.130518	0.180082	0.0057118	0.128593	-0.0290598	0.176016	0.107141	-0.141701	0.151391	-0.0387604	0.427795	0.0512028	-0.105065	0.188451	-0.187649	0.015413	-0.0343441	-0.0698411	0.217773	0.152172	0.74597
0.314185	-0.160338	0.212533	0.148041	-0.0721573	-0.157671	0.0600377	-0.0573725	0.110305	-0.000260814	-0.130879	0.187514	0.00636535	0.130859	-0.0290064	0.175929	0.0891455	-0.0741573	0.170693	-0.0415747	0.427745	0.0517002	-0.104421	0.138918	-0.164214	0.01742	-0.0320913	-0.0711096	0.217589	0.142256	0.702974
0.315278	-0.160335	0.210299	0.152674	-0.0445571	-0.167689	0.0612894	-0.0569458	0.107651	0.000443619	-0.130933	0.162445	0.00838091	0.129273	-0.0286698	0.173097	0.090564	-0.110285	0.157898	-0.0440974	0.401431	0.0512219	-0.11618	0.136878	-0.147985	0.0165798	-0.032184	-0.0749832	0.216733	0.129734	0.668315
0.314812	-0.160091	0.210326	0.151843	0.0101895	-0.168676	0.0639526	-0.0567849	0.112433	-0.0005209	-0.130157	0.134627	0.00713731	0.129192	-0.0286198	0.172734	0.0989401	-0.10175	0.157496	-0.0431505	0.412584	0.0513729	-0.107361	0.149088	-0.152486	0.0151694	-0.0325305	-0.0742706	0.217009	0.096082	0.662811
0.315023	-0.160648	0.21058	0.148839	-0.0317646	-0.16336	0.0670949	-0.0565328	0.101357	4.78014e-05	-0.130417	0.141505	0.0131774	0.130341	-0.0286532	0.173226	0.0940986	-0.102501	0.156892	-0.0432012	0.406535	0.0516894	-0.109963	0.147438	-0.151263	0.015317	-0.0326219	-0.074096	0.217145	0.106374	0.657985
0.313282	-0.138219	0.210512	0.151884	-0.0242217	-0.146533	0.0601015	-0.0567746	0.103337	0.0020416	-0.12837	0.149739	0.0108391	-0.00166333	-0.0365754	0.174082	0.0929807	-0.0925437	0.158556	-0.0397945	0.376268	0.0505265	-0.111988	0.148329	-0.143763	0.0155631	-0.0324233	-0.0739243	0.21714	0.106782	0.603459
0.291463	-0.159379	0.211267	0.153984	-0.0395816	-0.169385	0.0585707	-0.0532761	0.0996636	0.0345643	-0.130776	0.138836	0.0115334	0.129491	-0.0276324	0.173603	0.095524	-0.0570678	0.157262	0.00165184	0.315574	0.0518681	-0.0751386	0.142754	-0.143325	0.0156409	-0.0325004	-0.0680282	0.217131	0.126782	0.56564
0.304642	-0.152191	0.209436	0.152571	-0.0260324	-0.141622	0.0635323	-0.0563367	0.102599	0.00404139	-0.129571	0.146556	0.0246867	0.0466079	-0.0339513	0.170986	0.09818	-0.0766301	0.161105	-0.0321974	0.34664	0.0502942	-0.108833	0.146645	-0.0989779	0.0157234	-0.0325053	-0.0727905	0.0770489	0.107917	0.525559
0.300875	-0.147433	0.211306	0.153089	-0.0298509	-0.151433	0.061789	-0.0551649	0.100953	0.0185328	-0.12999	0.142767	0.0115413	0.056878	-0.0304678	0.167604	0.109926	-0.0735139	0.158977	-0.00634357	0.320091	0.0507262	-0.092331	0.143696	-0.12958	0.0156087	-0.0325186	-0.0694095	0.0427493	0.110652	0.505223
0.0764847	-0.141486	0.209847	0.153563	-0.0304327	-0.155118	0.0613477	-0.0555316	0.101309	0.00988319	-0.130031	0.14331	0.0139806	0.0568138	-0.0303473	0.156001	0.0965882	-0.0733046	0.158819	-0.0316934	0.317922	0.0506047	-0.0848169	0.142992	-0.126289	0.01566	-0.0327775	-0.071176	0.0681257	0.113653	0.413907
0.0935033	-0.142723	0.193388	0.150974	-0.0319949	-0.145952	0.0637003	-0.0559318	0.100801	0.00505194	-0.122872	0.138512	0.0140286	0.0633873	-0.0341443	0.105712	0.101221	-0.0685926	0.159782	-0.0177995	0.314843	0.0518538	-0.0939499	0.0853764	-0.133552	0.0157187	-0.0365238	-0.0698235	0.0765585	0.0939318	0.377547
0.125349	-0.131114	0.158888	0.148141	-0.032498	-0.146291	0.0636546	-0.0566247	0.101006	0.0114596	-0.121628	0.0758935	0.01609	0.0601358	-0.0331099	0.154579	0.0980187	-0.0634347	0.15629	-0.00971625	0.318072	0.0516473	-0.0936586	0.0769763	-0.1346	0.0155546	-0.0332726	-0.0700379	0.0564478	0.104972	0.364827
0.0866398	-0.140094	0.168984	0.143887	-0.0316216	-0.150078	0.0534898	-0.0559265	0.0965514	0.011393	-0.120145	0.122446	0.0105925	0.0539279	-0.0408834	0.0835723	0.0987824	-0.0553194	0.121647	-0.017858	0.320108	0.00836935	-0.0933045	0.070644	-0.130057	0.0154717	-0.0345156	-0.0688275	0.0555437	0.107011	0.33825
0.0739994	-0.139325	0.172355	0.115113	-0.0336161	-0.152917	0.0311841	-0.0563022	0.099779	0.0100053	-0.0796906	0.0971708	0.0110122	0.0541215	-0.0336573	0.0832287	0.0979223	-0.0505185	0.147022	-0.0156703	0.319867	0.036125	-0.0931676	0.0694486	-0.129659	0.0155678	-0.0362381	-0.0705057	0.0569586	0.104658	0.32212
0.0845964	-0.13941	0.170165	0.117396	-0.0322799	-0.148449	0.0563807	-0.0560943	0.0975606	0.00857927	-0.0797504	0.109757	0.0128999	0.0545306	-0.0339207	0.0604643	0.0974123	-0.0422859	0.142151	-0.0122054	0.319891	0.0334088	-0.0927052	0.0716845	-0.130348	0.015564	-0.0345737	-0.0713284	0.056855	0.103732	0.321
0.0854264	-0.139786	0.170524	0.115899	-0.0324099	-0.148175	0.0484474	-0.0565803	0.0955158	0.0105751	-0.0856195	0.110654	0.0122327	0.0535245	-0.0315351	0.0630515	0.0975125	-0.0501056	0.13313	-0.013582	0.319893	0.0188892	-0.0929405	0.0724529	-0.131369	0.0160193	-0.0347436	-0.0714033	0.0575962	0.0461859	0.310471
0.0870071	-0.139714	0.169212	0.118449	-0.0330235	-0.150963	0.0481725	-0.0566173	0.0960214	0.0113853	-0.075553	0.105129	0.0125645	0.0536879	-0.0286539	0.0571733	0.0975878	-0.0434908	0.133304	-0.0130889	0.319235	0.0263745	-0.093036	0.0688654	-0.130537	0.0158895	-0.035037	-0.0711323	0.0567388	0.0277642	0.305331
0.0757368	-0.122682	0.168091	0.117973	-0.0330355	-0.153498	0.0472935	-0.0578136	0.096203	0.011119	-0.0779299	0.10396	0.006955	0.0535318	-0.0395514	0.0560737	0.0979129	-0.0449606	0.13244	-0.0149272	0.318637	0.0260059	-0.0929688	0.0688064	-0.130274	0.0175429	-0.0342332	-0.0711971	0.0570874	0.0411003	0.300497
0.0445294	-0.023543	0.168022	0.118698	-0.0328492	-0.154035	0.0472064	-0.0569408	0.0965088	0.0101508	-0.0709657	0.106512	0.0111616	0.0542352	-0.0339609	0.056376	0.0909051	-0.0459569	0.133732	-0.0147009	0.318502	0.0254176	-0.0659368	0.0671291	-0.130477	0.0169726	-0.0341936	-0.0762228	0.0574904	0.0428516	0.277182
0.0507498	-0.0501009	0.168019	0.0654885	-0.0328609	-0.153487	0.0475552	-0.0569389	0.0963248	0.0101593	-0.0711313	0.106355	0.0108806	0.0541032	-0.0327705	0.0542484	0.0841343	-0.045538	0.136367	-0.0146904	0.318566	0.0253359	-0.0742935	0.0676595	-0.130494	0.016953	-0.0336464	-0.0744543	0.0568947	0.0403229	0.269603
0.0544851	-0.0353798	0.166073	0.0726311	-0.0329074	-0.152847	0.0465916	-0.0566821	0.0962574	0.0106681	-0.0738483	0.105478	0.0109573	0.0525991	-0.0330239	0.0559414	0.0685365	-0.0446453	0.134956	-0.0141589	0.318564	0.0284634	-0.0723271	0.0666684	-0.130565	0.0171916	-0.0334887	-0.0727392	0.0548436	0.0374206	0.265206
0.0635971	-0.0190011	0.170042	0.0588817	-0.0137466	-0.113172	0.0477019	-0.0566326	0.0966986	0.00977357	-0.0599841	0.072587	-0.0178554	0.0533495	-0.0312379	0.0348767	0.0753125	-0.0450124	0.133674	-0.0154968	0.319409	0.0341776	-0.0728471	0.0655652	-0.110919	0.0278172	-0.0315039	-0.0789188	0.0607988	0.0452815	0.243584
0.0602737	-0.0269792	0.163246	0.0606149	-0.0224946	-0.102089	0.0472277	-0.0524515	0.0965622	0.0100016	-0.0655366	0.0824625	-0.0183884	0.0494897	-0.0329003	0.0435823	0.0711822	-0.0460765	0.134007	-0.0145633	0.319202	0.0301706	-0.0723748	0.06645	-0.111747	0.0271203	-0.0320258	-0.0747134	0.0573479	0.0434066	0.2397
0.0595072	-0.0259673	0.167095	0.0585858	-0.0195018	-0.0846408	0.0475746	-0.0554394	0.0966554	0.00990423	-0.0617806	0.0773676	-0.00443498	0.0525351	-0.0325365	0.0408198	0.0730676	-0.0455986	0.133893	-0.014852	0.319039	0.030877	-0.0661183	0.0659974	-0.113049	0.0266348	-0.032323	-0.0754342	0.0593089	0.041967	0.235733
0.0567616	-0.0295981	0.165902	0.0584066	-0.0218314	-0.093445	0.0471577	-0.0541015	0.0964301	0.0103073	-0.0635436	0.0789757	-0.00415031	0.0520037	-0.0331194	0.0417877	0.0740715	-0.0433543	0.1339	-0.0145514	0.0712519	0.0307971	-0.0707031	0.0658458	-0.112836	0.0233453	-0.032599	-0.0755339	0.0582774	0.0425995	0.14076
0.0606872	-0.0330711	0.165831	0.0538938	-0.0208311	-0.0830549	0.0474146	-0.0463874	0.0965728	0.00997882	-0.0650996	0.0797899	-0.00508002	0.0523456	-0.0323694	0.042408	0.074288	-0.0459303	0.134039	-0.0147602	0.0461065	0.0296866	-0.0697645	0.0661618	-0.113027	0.0239626	-0.0324491	-0.0753153	0.0588867	0.042184	0.135941
0.060395	-0.029939	0.165817	0.0578181	-0.0181626	-0.0848638	0.0473599	-0.0490493	0.0965074	0.0104355	-0.0648312	0.0783096	-0.00851104	0.0507615	-0.0345481	0.0422935	0.0727973	-0.0459078	0.13409	-0.0147404	0.0272831	0.0308241	-0.0698152	0.0653969	-0.114076	0.0243476	-0.0325553	-0.0743282	0.058146	0.0424917	0.134779
0.0603733	-0.0299137	0.165827	0.0583937	-0.0173251	-0.0854351	0.0472684	-0.0450773	0.0964385	0.0104315	-0.0644512	0.077994	-0.00885371	0.0506894	-0.0346409	0.0420965	0.0726603	-0.0458047	0.134102	-0.0147026	0.0272095	0.0307333	-0.0699074	0.0651783	-0.114173	0.0247449	-0.0326736	-0.074771	0.0572628	0.0425069	0.134369
0.0598008	-0.0304408	0.165753	0.0576826	-0.0198491	-0.0849824	0.046601	-0.0426882	0.0964651	0.0103342	-0.0642796	0.0785261	-0.0081517	0.0510182	-0.0340285	0.0415091	0.0732799	-0.04567	0.134105	-0.0146178	0.0263504	0.0304388	-0.0701097	0.0658737	-0.113298	0.0238838	-0.0326396	-0.0745694	0.0583526	0.0423922	0.133939
0.0603415	-0.0306932	0.165863	0.0587047	-0.0188641	-0.0332396	0.0472859	-0.0431059	0.0964533	0.0103927	-0.0646236	0.0787644	-0.00821	0.0501752	-0.0344545	0.0422527	0.072799	-0.0457387	0.134111	-0.0146441	0.0280659	0.0305923	-0.0701581	0.0645836	-0.108189	0.0250885	-0.0325695	-0.074338	0.05826	0.042479	0.126972
0.0601256	-0.0306067	0.165921	0.0578845	-0.017353	-0.0186316	0.0471584	-0.0426803	0.0962141	0.0107318	-0.0634056	0.0788839	-0.00802456	0.0499098	-0.0344565	0.04299	0.07463	-0.0457877	0.134117	-0.014945	0.030247	0.0305475	-0.070184	0.061127	-0.10957	0.0253714	-0.0326344	-0.0729903	0.0399544	0.0422781	0.124145
0.0602509	-0.0306049	0.165992	0.0583663	-0.0138424	-0.0220954	0.0470629	-0.042611	0.0967622	0.00806544	-0.0612406	0.0787336	-0.00809685	0.0502209	-0.0355471	0.0421718	0.0744988	-0.0457634	0.134114	-0.0146928	0.0270759	0.0304682	-0.0699948	0.0592368	-0.109334	0.0249444	-0.0326094	-0.0227731	0.0531553	0.037812	0.119574
0.0602977	-0.0323711	0.165888	0.0579636	-0.0150328	-0.0312882	0.0471735	-0.0422191	0.0967833	0.0110217	-0.0538116	0.0787303	-0.00857834	0.0514758	-0.0344695	0.0426504	0.0748662	-0.0457948	0.134138	-0.0148022	0.0274971	0.0302111	-0.0702899	0.0567046	-0.106356	0.0261479	-0.0326839	-0.0198587	0.043772	0.0369547	0.117567
0.0602651	-0.031254	0.165946	0.0581056	-0.0130907	-0.0292317	0.047166	-0.0423879	0.0965057	0.0104129	-0.055496	0.078722	-0.00809206	0.0490856	-0.0346568	0.0421003	0.0743797	-0.0457855	0.134134	-0.0151478	0.0283675	0.030428	-0.0700635	0.0578281	-0.109607	0.0257949	-0.0327027	-0.0148912	0.036237	0.0353596	0.117085
0.0602981	-0.0339051	0.146456	0.0579755	-0.0149707	-0.0323071	0.0471324	-0.0422926	0.0966753	0.00762202	-0.0552154	0.0787166	-0.00857985	0.0506978	-0.0343562	0.0419772	0.074471	0.014184	0.020179	-0.0139896	0.0168242	0.0306966	-0.0701211	0.0613256	-0.109496	0.0167444	-0.0330118	-0.022983	0.0369918	0.0391341	0.0921501
0.060297	-0.0354174	0.144668	0.0576759	-0.0152872	-0.0304627	0.0471385	-0.0422366	0.0967929	0.00940599	-0.0559783	0.0787331	-0.00864283	0.0505723	-0.0344447	0.0399685	0.0745061	0.00323181	0.0252377	-0.0141712	0.0217987	0.0306095	-0.0702191	0.060313	-0.108882	0.013424	-0.0330751	-0.0272667	0.0385516	0.0374368	0.0916596
0.0603152	-0.0342694	0.146094	0.0577127	-0.0152524	-0.0322129	0.0471492	-0.0422499	0.0967891	0.00929292	-0.0558887	0.0787118	-0.00874631	0.050528	-0.0343356	0.026138	0.0744796	-0.000887818	0.0259578	-0.0142815	0.0134737	0.030601	-0.0702061	0.0602681	-0.108765	0.014745	-0.0332003	-0.0242668	0.0385428	0.0374733	0.0907633
0.0603186	-0.0337852	0.142267	0.0577882	-0.0151172	-0.0317433	0.0471745	-0.0420725	0.0967343	0.00877169	-0.0547228	0.0785703	-0.00867279	0.0506266	-0.0346005	0.034367	0.0278413	-0.00253687	0.0243128	-0.0137354	0.0110392	0.0302555	-0.0710776	0.0607817	-0.109338	0.0128608	-0.033177	-0.0258524	0.0390873	0.0377756	0.085399
0.0603298	-0.0331494	0.139701	0.0531847	-0.0151396	-0.0335288	0.0471479	-0.0410062	0.0967264	0.00817565	-0.0555028	0.0786205	-0.00863705	0.0506457	-0.0345708	0.0319035	0.0306608	-0.0045307	0.0310426	-0.0134168	0.010454	0.0297207	-0.07387	0.0475133	-0.109159	0.0130991	-0.033109	-0.0236883	0.0382665	0.037735	0.0833225
0.0603407	-0.0336682	0.14115	0.0561356	-0.0151142	-0.031777	0.0471533	-0.0422013	0.0967272	0.00825485	-0.0553288	0.0785762	-0.00866543	0.0506544	-0.0344814	0.0323323	0.0373049	-0.00179539	0.0236135	-0.0140808	0.0149095	0.0304708	-0.0713564	0.0576251	-0.0445889	0.0125991	-0.0330907	-0.0242725	0.039215	0.0376402	0.0751263
0.0606927	-0.0335479	0.140838	0.0525318	-0.0155896	-0.0302984	0.047744	-0.0400019	0.0686659	0.00840424	-0.0467695	0.0785226	-0.00760106	0.0507212	-0.0344268	0.0335727	0.0442899	-0.00231074	0.022443	-0.0140581	0.0108331	0.0299257	-0.0708965	-0.0040223	-0.0530007	0.0115474	-0.0332486	-0.0249752	0.0394698	0.0377447	0.0669042
0.0606901	-0.0336376	0.14066	0.0526128	-0.015554	-0.0302492	0.0476089	-0.0384258	0.0688906	0.00840406	-0.0469727	0.078523	-0.00782739	0.0507131	-0.0344283	0.0334995	0.04332	-0.00237753	0.0230287	-0.0140556	0.0121692	0.0299524	-0.0709525	-0.00147608	-0.0542411	0.0116602	-0.0332425	-0.0249203	0.0394767	0.037708	0.0668739
0.0606112	-0.0335428	0.139927	0.0545224	-0.0152106	-0.0306767	0.0475668	-0.0383709	0.0710706	0.00842221	-0.0517163	0.0784058	-0.00821845	0.0507166	-0.0344537	0.0327948	0.0360935	-0.00211526	0.0217319	-0.0137672	0.0117556	0.0301917	-0.0708801	-0.000403047	-0.0496889	0.0106979	-0.0331543	-0.025257	0.0370219	0.0377614	0.0662647
0.0607953	-0.0336219	0.140582	0.0547448	-0.0125276	-0.0305464	0.0495083	-0.0142803	0.0695729	0.0083698	-0.0517425	0.0785227	-0.00810957	0.0506989	-0.0340034	0.0332107	0.0227297	-0.00263415	0.0224387	-0.0137832	0.0114166	0.0305678	-0.0711916	0.0042749	-0.0522755	0.01136	-0.0333868	-0.0233332	0.0379954	0.0371131	0.0646908
0.0606181	-0.0336334	0.140096	0.0539318	-0.0150691	-0.0310465	0.047971	-0.0237711	0.0708052	0.00877712	-0.0510593	0.0588384	-0.00841202	0.0507659	-0.0343543	0.0333888	0.0375	-0.00227383	0.0222439	-0.013835	0.0128714	0.0302122	-0.0691462	0.00578071	-0.0521149	0.0124001	-0.0332911	-0.0243177	0.0386504	0.0375664	0.062966
0.0607424	-0.0333295	0.111957	0.0534506	-0.020838	-0.0289799	0.0356009	-0.0251508	0.0703501	0.00933105	-0.0502583	0.0591955	-0.00880321	0.0508857	-0.028458	0.0267212	0.0368732	-0.00227511	0.0242815	-0.014893	0.011466	0.0285103	-0.0683751	0.0158642	-0.0530113	0.0132249	-0.0333255	-0.0242196	0.0379613	0.0374873	0.0541989
0.0481063	-0.0334953	0.122293	0.0546322	-0.0163751	-0.0334304	0.0477807	-0.0267968	0.0710064	0.00837988	-0.0376652	0.0560636	-0.00855382	0.0487711	-0.0171868	0.0326324	0.026161	-0.00251275	0.0230929	-0.013884	0.0113789	0.0304986	-0.0653	0.0060223	-0.0507889	0.0117515	-0.0338845	-0.0252293	0.0380453	0.0374536	0.0533784
0.0486968	-0.0334737	0.112865	0.0534494	-0.0194366	-0.036798	0.0380404	-0.0276282	0.070661	0.00897687	-0.0319455	0.0607943	-0.00849092	0.0373809	-0.0209346	0.0288578	0.030456	-0.00232478	0.0240367	-0.0144936	0.0112638	0.0290069	-0.0597951	0.00995939	-0.0525033	0.0109096	-0.0337417	-0.0243855	0.037994	0.0374599	0.0493792
0.0439877	-0.0335419	0.117356	0.0532811	-0.0165677	-0.0321919	0.040161	-0.0269044	0.0709533	0.00878036	-0.0318864	0.059921	-0.00961419	0.0254864	-0.0133485	0.0311327	0.0271005	-0.00236326	0.023472	-0.0141008	0.0116069	0.0293425	-0.0600526	0.0106474	-0.0523782	0.0112866	-0.033673	-0.0243764	0.0380323	0.0373117	0.0485697
0.0457419	-0.0336537	0.114247	0.053051	-0.0141283	-0.0319874	0.0422705	-0.0228434	0.0695739	0.00866123	-0.0380204	0.0522447	-0.00530234	0.0306828	-0.0186891	0.0292882	0.0302049	-0.00243457	0.0238323	-0.0145434	0.0114988	0.0289453	-0.0569331	0.00872619	-0.0525425	0.0114844	-0.0342382	-0.0244316	0.0378409	0.0363211	0.0472886
0.0463072	-0.0319821	0.116285	0.0519056	-0.0153324	-0.0378709	0.0396343	-0.0265352	0.0707237	0.00919871	-0.0375606	0.0221397	-0.00889858	0.0198689	-0.0216863	0.0302172	0.0270352	-0.00245881	0.0236514	-0.0142999	0.0118448	0.0289989	-0.0542967	0.010895	-0.0526462	0.011245	-0.0346835	-0.0244095	0.0349108	0.0356458	0.0449077
0.0407509	-0.0331631	0.116391	0.0528179	-0.0158667	-0.0338745	0.0391185	-0.0257811	0.0695193	0.00870157	-0.0340689	0.0230453	-0.00865851	0.0282785	-0.0155649	0.0302431	0.0273376	-0.00285021	0.0236336	-0.0142192	0.0124673	0.0294927	-0.0533076	0.00964423	-0.0520217	0.0107809	-0.034441	-0.0245174	0.0364615	0.0358145	0.0440211
0.0129151	-0.0109362	0.116322	0.0528754	-0.0163724	-0.0350535	0.0348702	-0.0250875	0.0599699	0.00984485	-0.0346045	0.0285699	-0.0088114	0.0251845	-0.0245789	0.0299862	0.0285806	-0.00279845	0.0236266	-0.0144079	0.0121252	0.0294158	-0.0561437	0.00907977	-0.0518176	0.0108359	-0.0343219	-0.0245017	0.0362312	0.0359262	0.040899
0.0229863	0.00594479	0.116337	0.052267	-0.0165829	-0.0350065	0.0288786	-0.0247971	0.0586691	0.0116182	-0.0332131	0.0284998	-0.00855057	0.0246653	-0.0170833	0.0300757	0.0249253	-0.00259	0.0235008	-0.0153541	0.0122877	0.0303295	-0.0567713	0.00982858	-0.0513043	0.00803665	-0.0338334	-0.0244132	0.0359096	0.035386	0.0399349
0.0169901	-0.00780346	0.116225	0.0523883	-0.015826	-0.0350373	0.0313135	-0.0242034	0.057387	0.0109917	-0.0337834	0.030519	-0.00865366	0.0243179	-0.0169803	0.0300206	0.0266739	-0.00275619	0.0235816	-0.0153474	0.0122452	0.0305749	-0.0552837	0.00944917	-0.0515209	0.00976703	-0.0340564	-0.0244657	0.0361144	0.035488	0.0398022
0.0198516	-0.00694511	0.116215	0.052614	-0.0160934	-0.034738	0.0299771	-0.0249347	0.0578027	0.0110173	-0.0342572	0.0291514	-0.00856133	0.0251147	-0.0188558	0.0301083	0.0263322	-0.00274849	0.0235981	-0.0147672	0.0122966	0.0301501	-0.0550655	0.00961942	-0.0458979	0.00971683	-0.0340799	-0.0244822	0.0360706	0.0354811	0.0393372
0.0180556	0.000595252	0.116262	0.0525332	-0.0159488	-0.0348504	0.0314705	-0.0244548	0.0578278	0.0102847	-0.0338885	0.0285888	-0.00868148	0.0251515	-0.0185597	0.0300748	0.0260669	-0.00261826	0.0235227	-0.0147343	0.0121665	0.0303203	-0.0552579	0.00960407	-0.0420563	0.00917158	-0.03386	-0.0244784	0.0359836	0.0354389	0.0388519
0.0174905	-0.00612264	0.0755996	0.0524423	-0.0161482	-0.0346676	0.0311815	-0.02489	0.0583546	0.0123728	-0.0339892	0.0279754	-0.00831287	0.0254297	-0.0183615	0.03006	0.0263186	-0.0026878	0.0235215	-0.02939	0.0121731	0.0301509	-0.0558014	0.00968774	-0.0435519	0.00915156	-0.0340118	-0.024756	0.0361686	0.0354861	0.0320155
0.0125463	-0.00722404	0.0647585	0.0525133	-0.0158008	-0.0347529	0.0296804	-0.0247121	0.0579643	0.0105394	-0.033842	0.0292475	-0.00580991	0.0252465	-0.018718	0.0298257	0.0263052	-0.00251996	0.0235392	-0.0217458	0.012202	0.0300061	-0.0555066	0.00967957	-0.0417715	0.0101946	-0.0336787	-0.024703	0.0359378	0.0355442	0.0295901
0.0144606	-0.00588088	0.0650778	0.0524101	-0.0160739	-0.0347343	0.0299422	-0.0246742	0.0580123	0.0106117	-0.0324194	0.0287311	-0.00741273	0.0251222	-0.0189016	0.0299254	0.0263093	-0.00269528	0.0235336	-0.0186866	0.0122204	0.0302723	-0.0555316	0.00964356	-0.0417407	0.00976858	-0.0334634	-0.0248603	0.0360214	0.0354964	0.0294673
0.0118299	-0.00680775	0.0639607	0.0524995	-0.0158352	-0.034746	0.0296251	-0.0247284	0.0579691	0.010613	-0.0337023	0.0292821	-0.00719732	0.0252366	-0.0183758	0.0293412	0.0262035	-0.00266465	0.02354	-0.0185041	0.012213	0.0298833	-0.055507	0.00965924	-0.0420839	0.0101053	-0.0336979	-0.0246692	0.0360241	0.0354108	0.0293099
0.0127169	-0.00664784	0.0643761	0.0524535	-0.0158811	-0.034745	0.0297437	-0.0247131	0.0579719	0.0106441	-0.0322389	0.0291055	-0.00707278	0.0252262	-0.0183975	0.0294363	0.0262143	-0.0026701	0.02354	-0.0181624	0.0122135	0.0298955	-0.0554511	0.00966637	-0.0420057	0.00972549	-0.0335924	-0.024708	0.0360274	0.0354733	0.0292521
0.012435	-0.00680709	0.0644005	0.0524563	-0.0158596	-0.0346985	0.0301332	-0.0247369	0.0329807	0.0105314	-0.0318846	0.0291509	-0.00712655	0.0254728	-0.0185201	0.0294398	0.0262741	-0.00266258	0.0235331	-0.0188698	0.0122208	0.0304056	-0.0555122	0.00966546	-0.042055	0.00734414	-0.0334651	-0.0247044	0.0360807	0.035471	0.0270189
0.0127772	-0.00680682	0.0649805	0.0220021	-0.0166463	-0.0350905	0.02976	-0.0247897	0.0341531	0.0101365	-0.028238	0.0290742	-0.00591916	0.0286647	-0.0186548	0.0142179	0.0234244	-0.00265026	0.0234733	-0.00351166	0.0121054	0.0308952	-0.0557887	0.0096617	-0.0414453	0.00704364	-0.0335706	-0.0247355	0.0363639	0.035559	0.0237623
0.0128143	-0.00683882	0.0647643	0.0268781	-0.0167276	-0.0350334	0.0297615	-0.02479	0.0354359	0.0102383	-0.0283165	0.0290991	-0.0062353	0.0260855	-0.0186509	0.0126679	0.0206679	-0.00264959	0.0211973	-0.00338259	0.0121497	0.0308215	-0.0557692	0.00964736	-0.0414422	0.00743192	-0.0335086	-0.0247662	0.0362152	0.0355954	0.0236553
0.0127788	-0.00683185	0.0655714	0.0203024	-0.0176207	-0.0346968	0.0297178	-0.0247792	0.0368107	0.0102369	-0.0163719	0.0273121	-0.0062994	0.0276244	-0.018675	0.0122903	0.0211292	-0.00292073	0.0215916	-0.00909375	0.0118152	0.0302929	-0.0557767	0.00963325	-0.04184	0.0083619	-0.0335103	-0.024724	0.036295	0.0360325	0.0231451
0.0127703	-0.00679388	0.0651688	0.020735	-0.0166116	-0.0347324	0.0297495	-0.0247894	0.0326188	0.0101485	-0.0194013	0.0284858	-0.00626668	0.0265032	-0.0178405	0.0118543	0.0203299	-0.00268626	0.0218125	-0.00855528	0.0117801	0.0303152	-0.0557334	0.00963882	-0.0417738	0.00836803	-0.0334105	-0.0247265	0.0362579	0.0360359	0.0228057
0.0109674	-0.00680308	0.0170291	0.0231524	-0.0163983	-0.0289146	0.0297563	-0.0242171	0.0333667	0.0101528	-0.0225884	0.028447	-0.00628484	0.0265971	-0.0185471	0.0133504	0.0190084	-0.00315372	0.0306313	-0.00961747	0.0119307	0.0303085	-0.0527213	0.00961327	-0.0406274	0.00344039	-0.033393	-0.0247471	0.0264671	0.0359846	0.0180947
0.0101076	-0.00673774	0.0199683	0.0233738	-0.0162601	-0.0293798	0.0297474	-0.0244552	0.0318033	0.0101893	-0.0201896	0.0283064	-0.00635349	0.027224	-0.0184565	0.0135851	0.0200556	-0.00290726	0.0228137	-0.00931667	0.0119987	0.0303294	-0.0541923	0.00963948	-0.0369586	0.00654388	-0.0334843	-0.0247499	0.0128361	0.0359832	0.0170476
0.0108061	-0.00665876	0.024498	0.0232608	-0.016126	-0.0311094	0.0214092	-0.024473	0.0323759	0.0101676	-0.0193645	0.0282806	-0.00624939	0.0272237	-0.0183364	0.0133076	0.0199074	-0.00301687	0.0231613	-0.00911265	0.0119911	0.030267	-0.0546886	0.00968763	-0.037403	0.00691586	-0.0334651	-0.0247468	0.0134898	0.0359885	0.017033
0.0114546	-0.00677139	0.0192679	0.0182387	-0.0163449	-0.0311714	0.0192271	-0.0238748	0.0327815	0.0102568	-0.0187371	0.0281686	-0.00628677	0.0271012	-0.018195	0.0135306	0.0193202	-0.00324863	0.0214756	-0.00931711	0.0119302	0.0303027	-0.053233	0.00965967	-0.0381528	0.00519821	-0.0334189	-0.024749	0.0182784	0.0359614	0.0164308
0.0114595	-0.00670909	0.0195801	0.0159854	-0.0164229	-0.0309767	0.0223144	-0.0236086	0.0325872	0.0101272	-0.0196638	0.0282514	-0.00633781	0.00478471	-0.0180304	0.0134106	0.01941	-0.0042134	0.0151398	-0.0089582	0.0119533	0.0303391	-0.0530633	0.00969999	-0.0357331	0.00633114	-0.0334404	-0.0247545	0.0173436	0.0358627	0.0153291
0.0115861	-0.00672065	0.0205836	0.0159312	-0.0164318	-0.0311044	0.0211347	-0.0217354	0.0325524	0.0100993	-0.0195234	0.0282633	-0.00633001	0.00784463	-0.0182097	0.0135804	0.0194619	-0.00431331	0.0141365	-0.00913341	0.0119806	0.0303389	-0.0533035	0.00972551	-0.0360479	0.00566356	-0.0334412	-0.0247706	0.0164132	0.0359215	0.0152764
0.0119081	0.00302331	0.0200948	0.0149948	-0.0164782	-0.0189831	0.0195176	-0.0218036	0.0331127	0.0102343	-0.0184434	0.028311	-0.00620592	0.00513037	-0.0188576	0.0134882	0.0193457	-0.00419621	0.0185667	-0.00907285	0.0115482	0.030323	-0.0515791	0.0097103	-0.0361487	0.00592164	-0.0335624	-0.0136773	0.0171826	0.0359219	0.0140804
0.0117649	0.000273777	0.0189938	0.0157702	-0.0164505	-0.0171452	0.0195361	-0.0221927	0.0327614	0.00850492	-0.0193674	0.0260711	-0.00629094	0.00822913	-0.0184518	0.013494	0.0193583	-0.00410736	0.016602	-0.00905513	0.0122328	0.0274101	-0.0523951	0.00715076	-0.036465	0.00606078	-0.0334809	-0.0152006	0.0174037	0.0358036	0.0137668
0.011605	-0.00313179	0.0194176	0.0152528	-0.0164308	-0.0168047	0.0199497	-0.0210852	0.0327494	0.00665722	-0.0188954	0.0269581	-0.00628498	0.00491377	-0.0181819	0.0134396	0.0191744	-0.00423491	0.0166151	-0.00906073	0.0120832	0.0300165	-0.0524887	0.00437386	-0.0362806	0.0059252	-0.0334664	-0.0116942	0.0175171	0.035347	0.0136539
0.0116154	-0.00136686	0.0198237	0.0154149	-0.0164238	-0.0169518	0.0191453	-0.02177	0.032763	0.00851954	-0.0186628	0.0254022	-0.00626784	0.00558563	-0.0184202	0.0134809	0.0193144	-0.00422093	0.0163868	-0.00906426	0.0118933	0.028948	-0.0518482	0.00835569	-0.0361914	0.00595217	-0.0200628	-0.0113771	0.0172692	0.035701	0.0128251
0.0117955	-0.00223113	0.0197208	0.0154079	-0.0164677	-0.0158456	0.0199368	-0.0220581	0.0327482	0.00549689	-0.0158211	0.0229272	-0.00627951	0.00618535	-0.0183729	0.0141403	0.01932	-0.00390304	0.016583	-0.00869092	0.012012	0.0285003	-0.0521873	0.00813118	-0.0363942	0.00601234	-0.021685	-0.0130754	0.0173746	0.0356956	0.0127337
0.0117146	-0.00203931	0.0197012	0.0154324	-0.0159196	-0.0157306	0.019696	-0.0218264	0.0327539	0.00258719	-0.018431	0.0242879	-0.00627013	0.00619984	-0.0190423	0.0134631	0.0193009	-0.00419813	0.0160843	-0.00944551	0.0120048	0.0284029	-0.0522909	0.00739627	-0.0346516	0.00600837	-0.00786215	-0.0121806	0.0173873	0.0357308	0.0122676
0.0119747	-0.00217003	0.0196716	0.0137473	-0.0139455	-0.0157378	0.0199772	-0.0220322	0.0327521	0.00520795	-0.0145237	0.0245797	-0.0062735	0.0064025	-0.0183759	0.0140478	0.0192834	-0.00435144	0.01633	-0.00914154	0.0119706	0.0290237	-0.052249	0.0064309	-0.035057	0.00597856	-0.00882823	-0.0121972	0.0174161	0.0357512	0.0121519
0.0121052	-0.00237546	0.019334	0.0154113	-0.0151443	-0.0151149	0.0197991	-0.0218615	0.0246586	0.00533587	-0.0146559	0.0201702	-0.0062925	0.00632236	-0.0185226	0.0136873	0.0192952	-0.00415375	0.0165723	-0.0090379	0.013921	0.0287811	-0.0477262	0.00789361	-0.035507	0.00592387	-0.0121642	-0.0087092	0.0173658	0.0357793	0.0111689
0.0124957	-0.00222929	0.0193373	0.0153183	-0.0154974	-0.013843	0.0197437	-0.0219268	0.0249565	0.00530287	-0.0152606	0.0215359	-0.00657166	0.00635953	-0.0181059	0.0136938	0.0193199	-0.00411068	0.0166375	-0.00911775	0.0120787	0.0269269	-0.0483643	0.00822563	-0.0355042	0.00595347	-0.0102462	-0.00915962	0.01738	0.0357478	0.0111114
0.0122333	-0.00239401	0.0193289	0.0150198	-0.0150962	-0.0153163	0.0198071	-0.0219567	0.0248871	0.00552856	-0.0146015	0.0214033	-0.00645724	0.00627045	-0.0183796	0.0138851	0.0193224	-0.00416614	0.016363	-0.00920918	0.00513647	0.0238916	-0.0485777	0.00789421	-0.0355366	0.00598414	-0.0114019	-0.00932901	0.0173312	0.0357643	0.0108821
0.0121908	-0.00237347	0.00476471	0.0150834	-0.0151695	-0.014805	0.0197495	-0.0219633	0.0232121	0.00548301	-0.0145163	0.0207695	-0.00639231	0.00627859	-0.0184825	0.0137955	0.0193266	-0.00417935	0.0165748	-0.00858646	0.00815339	0.0250851	-0.0487711	0.00831813	-0.0355064	0.00596426	-0.0120553	-0.00893106	0.00887297	0.0349586	0.0102545
0.0122268	-0.00238901	0.00645291	0.0155791	-0.0152737	-0.0149561	0.0197644	-0.0219374	0.0217949	0.00526527	-0.0149257	0.0214066	-0.00636435	0.00628422	-0.0183776	0.0138336	0.0193364	-0.00413738	0.0165341	-0.00691409	0.00562881	0.0239384	-0.0483257	0.00828308	-0.0355858	0.0059854	-0.0119673	-0.00109287	0.00841761	0.0355533	0.0100637
0.0120202	-0.0023783	0.00690256	0.0153098	-0.00892237	-0.0147774	0.018434	-0.0219574	0.0239487	0.00565243	-0.0148044	0.0214398	-0.00646898	0.00627313	-0.0184643	0.00710657	0.0192637	-0.00520888	0.0157044	-0.00635872	0.00749295	0.00248669	-0.0483971	0.00817439	-0.0355255	0.00676661	-0.0121488	-0.00339053	0.00819775	0.0350044	0.00922522
0.0119221	-0.00240341	0.0086837	0.0153099	-0.0095487	-0.014838	0.017473	-0.0219816	0.0230691	0.00559257	-0.0148123	0.0213488	-0.00650229	0.0062805	-0.0069713	-0.00156589	0.01971	-0.00513909	0.0145029	-0.00776023	0.00747481	0.00521124	-0.0487345	0.00819171	-0.0353905	0.00674179	-0.0121824	-0.00448431	0.00947412	0.0349296	0.0089159
0.011838	-0.002367	0.00948866	0.0152682	-0.0115801	-0.0148771	0.0182625	-0.0219672	0.0228989	0.00550012	-0.0147095	0.0214699	-0.00644656	0.00627646	-0.0116248	0.00269821	0.0194591	-0.00454882	0.0143888	-0.00791415	0.00650044	0.00548581	-0.0487659	0.00821111	-0.0290366	0.00621809	-0.0122346	-0.00564821	0.00914295	0.0349504	0.0086511
0.0116541	-0.00236449	0.00969899	0.0152655	-0.0120797	-0.014846	0.018695	-0.0219752	0.0231193	0.0054954	-0.0147312	0.0214911	-0.00637974	0.00627168	-0.00854772	0.000930023	0.0193832	-0.00471985	0.0143968	-0.00759042	0.00674719	0.00672322	-0.0348504	0.00735458	-0.0303375	0.00622976	-0.012278	-0.0061032	0.0089741	0.0349893	0.00753898
0.0115243	-0.0023962	0.0100668	0.0152083	-0.00980735	-0.0148455	0.0180728	-0.0219954	0.0231793	0.00548473	-0.0146806	0.0209946	-0.00638528	0.00629834	-0.00691066	0.00256153	0.0196159	-0.00480182	0.0145109	-0.00770407	0.00711091	0.00472864	-0.0342205	0.00237375	-0.0286949	0.00618747	-0.0122035	-0.00537267	0.00943586	0.0349959	0.00723718
0.0116495	-0.00210537	0.00979223	0.015232	-0.0106675	-0.00977345	0.0173415	-0.0220041	0.023224	0.00549188	-0.0112746	0.0211333	-0.00645656	0.00628843	-0.00605289	0.00262337	0.0195487	-0.00494025	0.0144234	-0.00898673	0.00681561	0.00527696	-0.0332031	0.0066513	-0.0298476	0.00621696	-0.0117292	-0.00554372	0.00911286	0.0349716	0.0070505
0.0117373	-0.00196595	0.00973672	0.0152739	-0.010454	-0.0116781	0.0174756	-0.0220651	0.023145	0.00549314	-0.0119112	0.0210198	-0.00644582	0.00630642	-0.00638651	0.00264525	0.0169521	-0.00480042	0.0144768	-0.00803649	0.0063011	0.0061626	-0.033684	0.00497458	-0.0303856	0.00622452	-0.0112598	-0.00546687	0.0091194	0.0349798	0.0070334
0.00532571	-0.00202948	0.00965196	0.0153313	-0.0101356	-0.0114963	0.0177971	-0.0219697	0.0188802	0.00553609	-0.011991	0.0212051	-0.00639539	0.0065901	-0.00629988	0.00243417	0.0175483	-0.00482499	0.0105201	-0.0076964	0.00664296	0.00580608	-0.033576	0.00501929	-0.0299368	0.00620102	-0.0108728	-0.00549631	0.00767382	0.0349861	0.006603
0.0036027	-0.0027781	0.00968941	0.0153325	-0.0101178	-0.0115166	0.0177319	-0.0199139	0.0177353	0.00551299	-0.0120936	0.0214493	-0.00692085	0.00628668	-0.00691458	0.00245689	0.0143398	-0.00481138	0.0112502	-0.00931206	0.00667665	0.00591361	-0.0336229	0.00409788	-0.0298705	0.00620353	-0.0108587	-0.00548032	0.00739479	0.0349862	0.00641448
0.00203796	-0.00349466	0.00956502	0.015315	-0.0100886	-0.0124857	0.017778	-0.0203589	0.0182858	0.0055039	-0.0119839	0.0214201	-0.00653974	-0.000461708	-0.00746873	0.0023892	0.0151167	-0.00480883	0.00999047	-0.00977163	0.00679967	0.00587898	-0.0331501	0.00281509	-0.0298068	0.00620304	-0.0108425	-0.00548287	0.00793055	0.0349866	0.00639827
0.0030144	-0.00305789	0.00956057	0.0153444	-0.0101195	-0.0123168	0.017768	-0.0207011	0.0175652	0.00552051	-0.0120942	0.0213677	-0.00674187	0.00173964	-0.00649526	0.00227538	0.015081	-0.00481955	0.00931825	-0.00837559	0.00671151	0.00608494	-0.0334587	0.00314161	-0.0299315	0.00619914	-0.0111112	-0.00545379	0.00784416	0.0349868	0.00637354
0.00330701	-0.00306696	0.00962268	0.0153157	-0.0101216	-0.0119875	0.0177512	-0.0203464	0.0177199	0.00338848	-0.0120629	0.0206881	-0.00680453	0.00163992	-0.00665778	0.00204905	0.0150834	-0.00507267	0.0103364	-0.00871637	0.00677685	0.00597794	-0.0334246	0.00318252	-0.0297947	0.00625007	-0.0109594	-0.00545727	0.00760537	0.0349859	0.00632282
0.00337683	-0.000157986	0.00963456	0.0153291	-0.0101333	-0.0120356	0.0177811	-0.0203657	0.0177591	0.0032253	-0.012087	0.0203414	-0.00677218	0.0019783	-0.00669172	0.00206688	0.0149503	-0.00487272	0.00973333	-0.00840822	0.00671424	0.00596978	-0.0334682	0.00369715	-0.0298038	0.00628786	-0.0109944	-0.00546406	0.0075501	0.0349881	0.00628909
0.00331643	-0.00174321	0.00961424	0.0153221	-0.00577727	-0.0118347	0.0178814	-0.0203132	0.0178078	0.0034929	-0.0120609	0.020533	-0.00678807	0.00142374	-0.00671261	0.00201002	0.0148442	-0.00482178	0.00998451	-0.00850524	0.00672763	0.00397563	-0.0335049	0.00331059	-0.0298113	0.00629523	-0.0109967	-0.00545889	0.00749228	0.035019	0.00621241
0.00328522	-0.00166205	0.00962208	0.0153163	-0.00492062	-0.0118717	0.0178245	-0.0203075	0.0178217	0.00301339	-0.0120324	0.0205759	-0.00675326	0.00152024	-0.0065931	0.00209156	0.0148704	-0.00485526	0.00981966	-0.00840107	0.00671948	0.00509628	-0.0334904	0.00340734	-0.0298115	0.00627244	-0.0109913	-0.00546125	0.00751844	0.03501	0.00620357
0.00328522	-0.00166205	0.00962208	0.0153163	-0.00492062	-0.0118717	0.0178245	-0.0203075	0.0178217	0.00301339	-0.0120324	0.0205759	-0.00675326	0.00152024	-0.0065931	0.00209156	0.0148704	-0.00485526	0.00981966	-0.00840107	0.00671948	0.00509628	-0.0334904	0.00340734	-0.0298115	0.00627244	-0.0109913	-0.00546125	0.00751844	0.03501	0.00620357
0.00327019	-0.00177946	0.00956724	0.0153088	-0.0052681	-0.0118064	0.0178646	-0.0202987	0.0027582	0.00331863	-0.0120406	0.0205195	-0.00679339	0.00190187	-0.00666148	0.00209583	0.0148659	-0.00483236	0.0100035	-0.00849738	0.00678144	0.0041456	-0.0334892	0.00332079	-0.0298088	0.00643917	-0.0109877	-0.00545587	0.00751124	0.0349863	0.00589459
0.00325083	-0.00216586	0.00943096	0.0153038	-0.00516643	-0.0118371	0.0178636	-0.0193254	0.00328429	0.003238	-0.0120498	0.0205498	-0.00576656	0.00179292	-0.00503746	0.00184056	0.0149068	-0.00487266	0.00988582	-0.00849238	0.00679918	0.00471041	-0.0334627	0.00336215	-0.0297906	0.00632088	-0.0109867	-0.00545186	0.00752218	0.0350365	0.00582908
0.0032659	-0.00212404	0.00937123	0.0152829	-0.00523247	-0.0118321	0.0178677	-0.019236	0.00419344	0.00313863	-0.012046	0.020545	-0.0053228	0.0017564	-0.00454345	0.0019041	0.0148966	-0.00489144	0.00989413	-0.00847942	0.00675101	0.00462531	-0.033465	0.00339189	-0.0297857	0.00632723	-0.0109872	-0.00545305	0.00752128	0.0350416	0.00581972
0.0032721	-0.00198854	0.00930257	0.0148546	-0.00530211	-0.0118298	0.0178602	-0.0187511	0.00384936	0.00318741	-0.0120457	0.0205305	-0.00586605	0.00147167	-0.00410979	0.00201713	0.0148981	-0.00488953	0.00992636	-0.00848663	0.0067459	0.0048298	-0.0334722	0.0033587	-0.0298024	0.00644701	-0.0109874	-0.00545223	0.00751717	0.035033	0.00579056
0.00376468	-0.00204204	0.0093573	0.015071	-0.00525478	-0.0117973	0.0157683	-0.0191546	0.00408997	0.00321466	-0.0120982	0.0203603	-0.00613349	0.00175477	-0.00348218	0.00198342	0.0149113	-0.0049039	0.00980817	-0.00852998	0.00677674	0.00478134	-0.0334754	0.00380172	-0.00196279	0.00644831	-0.010897	-0.00546792	0.00751957	0.0349833	0.00485373
0.00372862	-0.00238007	0.0095165	0.0151587	-0.00528618	-0.0117736	0.0073133	-0.0189987	0.0042517	0.00320774	-0.0120597	0.0200773	-0.00687569	0.00178626	-0.00330141	0.00194626	0.0149212	-0.00493391	0.00926426	-0.00846957	0.00675608	0.00449239	-0.0334746	0.00363205	-0.00656608	0.00635281	-0.0109432	-0.00545061	0.00755178	0.0346878	0.00466029
0.00395289	-0.00215947	0.0100392	0.0151983	-0.00525855	-0.011697	0.00694449	-0.0190077	0.00416064	0.00319847	-0.0120692	0.0197694	-0.00693577	0.00177072	-0.00362067	0.00184233	0.0149379	-0.00491444	0.00938512	-0.00844439	0.00676814	0.00452055	-0.0334762	0.00372652	-0.00447926	0.00630955	-0.0106456	-0.00547111	0.00756193	0.0349854	0.0046496
0.00360009	-0.00269552	0.00964389	0.0151668	-0.00527075	-0.011804	0.00671162	-0.0191637	0.00434458	0.00320739	-0.0111979	0.0203639	-0.00610219	0.00176059	-0.00357643	0.00197589	0.0149266	-0.00489891	0.00926502	-0.00780015	0.00677917	0.00446375	-0.0334746	0.00379927	-0.00263752	0.00635402	-0.0107537	-0.00546782	0.00384897	0.0349479	0.00457234
0.000330541	-0.0025826	0.00969983	0.0151276	-0.000202257	-0.0120669	0.00588653	-0.0190958	0.00410766	0.0032069	-0.0115848	0.0201858	-0.0065008	0.00164833	-0.00381554	0.00189938	0.0149247	-0.00490079	0.00917233	-0.00823056	0.00677196	0.00452666	-0.0334689	0.00374134	-0.00235113	0.00638379	-0.0107858	-0.00546863	0.00437912	0.00266523	0.00332459
0.00347131	-0.00240572	0.00838307	0.0151537	-0.00294819	-0.0120166	0.00603286	-0.0190778	0.00414782	0.00320767	-0.0107982	0.0200465	-0.00649457	0.00168321	-0.00367034	0.00193467	0.0149227	-0.00491207	0.00905113	-0.00818775	0.00677552	0.00453197	-0.0334696	0.00375704	-0.00384041	0.00633977	-0.0107587	-0.00547078	0.00325633	0.00376234	0.00330132
0.00293184	-0.00240719	0.00844951	0.0151511	-0.00209877	-0.0119964	0.00603032	-0.0190787	0.00413881	0.00320592	-0.0110375	0.0200726	-0.00649118	0.00169641	-0.0037277	0.00193134	0.0149216	-0.00491432	0.00913677	-0.00821308	0.00678363	0.00452785	-0.0334799	0.00373709	-0.00328218	0.00634908	-0.0107575	-0.00546577	0.00330234	0.00353256	0.003298
0.00104947	-0.00246822	0.00879856	0.0151536	-0.00203739	-0.0119742	0.00600664	-0.019095	0.00415185	0.00320598	-0.0110948	0.0200838	-0.00629658	0.00170591	-0.0036951	0.00190258	0.0149215	-0.00491182	0.00919436	-0.00618441	0.00677556	0.00453025	-0.0334688	0.00373007	-0.00294751	0.0063478	-0.0107424	-0.00547162	0.00373957	0.00234005	0.00326011
0.00186597	-0.00245189	0.00851203	0.0151547	-0.00146578	-0.0120053	0.00606908	-0.0190923	0.00416667	0.00320706	-0.0111761	0.0200916	-0.00615225	0.00167499	-0.00373367	0.00192036	0.0149214	-0.00491137	0.00916059	-0.00626837	0.00677671	0.00452751	-0.0334714	0.00373297	-0.00285526	0.00633525	-0.0107603	-0.00547043	0.00333582	0.00116657	0.0032509
0.00158037	-0.00246028	0.00853076	0.015146	-0.00092729	-0.0119658	0.00615684	-0.019097	0.00416225	0.00320786	-0.0112586	0.0200863	-0.00612197	0.00170506	-0.00374395	0.00189803	0.0149217	-0.00490696	0.0091897	-0.00604667	0.00677416	0.00451543	-0.0334667	0.00373673	-0.00286432	0.00634427	-0.0107577	-0.00547187	0.00315288	0.00152914	0.00324762
0.00189522	-0.00234076	0.00718551	0.0151552	-0.00134148	-0.0119853	0.00608581	-0.0190071	0.00416998	0.00320709	-0.0112293	0.02009	-0.00614387	0.0017014	-0.00372167	0.00191415	0.0149035	-0.00490541	0.00917531	-0.0062401	0.00677371	0.00452389	-0.0334712	0.00373439	-0.00286459	0.00633814	-0.0100891	-0.00546987	0.00333116	0.00124991	0.00321234
0.00185895	-0.00239426	0.00780783	0.0151531	-0.00124889	-0.0119873	0.00609233	-0.019048	0.00416885	0.00320729	-0.0112307	0.0200959	-0.00616588	0.00169962	-0.00372879	0.00189704	0.0149079	-0.00490572	0.00917487	-0.00453704	0.00677406	0.00452183	-0.0334709	0.00373506	-0.0028629	0.00633887	-0.0101247	-0.00547008	0.00341559	0.000982087	0.00320611
0.00210526	-0.00229688	0.00719647	0.0151542	-0.00144853	-0.0119978	0.0061008	-0.0190098	0.0041706	0.00320729	-0.0112297	0.0200958	-0.00615319	0.0017007	-0.00372317	0.00191884	0.0149125	-0.00490551	0.00917732	-0.00506988	0.0067738	0.00452541	-0.0334713	0.0037394	-0.00286379	0.0063404	-0.0100246	-0.00546988	0.00349938	0.0012204	0.00320131
0.00207341	-0.00195198	0.00724893	0.0152764	-0.0014165	-0.0119902	0.00800005	-0.00636401	0.00416848	0.00326724	-0.0114491	0.017055	-0.00628749	0.00185909	-0.00180674	0.00149083	0.0149118	-0.0049072	0.0104152	-0.00460253	0.00656652	0.00452398	-0.0334636	0.00189037	-0.00284518	0.00646628	-0.0100664	-0.00547359	0.0034423	0.00118436	0.00280031
0.00205402	-0.00196383	0.00725055	0.0152631	-0.00141502	-0.0119906	0.00751074	-0.00663914	0.00416844	0.00326441	-0.0114396	0.0170562	-0.00627945	0.00183128	-0.00183647	0.00149891	0.0149117	-0.00490709	0.00995962	-0.00468203	0.00656658	0.00452398	-0.0334654	0.00209087	-0.00284643	0.00643683	-0.0100665	-0.00547316	0.00343557	0.00118634	0.00278757
0.00204846	-0.001862	0.00726592	0.0151402	-0.00141112	-0.0120243	0.0075012	-0.00698369	0.00416805	0.00145069	-0.0114264	0.0171556	-0.006279	0.00179945	-0.00188096	0.00149895	0.0149118	-0.00490706	0.00986068	-0.00468255	0.0066059	0.00452424	-0.0334637	0.00291643	-0.0024336	0.00638953	-0.0100951	-0.00547166	0.00342416	0.00118622	0.00278386
0.00204186	-0.00189194	0.0072643	0.0150948	-0.00140755	-0.0120162	0.00636942	-0.00703354	0.00416534	0.00199384	-0.0113919	0.0171798	-0.00616356	0.00177303	-0.00206423	0.0017635	0.0149199	-0.00490647	0.00946809	-0.00477159	0.0066426	0.00452381	-0.0334641	0.00288785	-0.0024677	0.00634018	-0.0100924	-0.00547111	0.0033898	0.00118779	0.00276238
0.00204186	-0.00189194	0.0072643	0.0150948	-0.00140755	-0.0120162	0.00636942	-0.00703354	0.00416534	0.00199384	-0.0113919	0.0171798	-0.00616356	0.00177303	-0.00206423	0.0017635	0.0149199	-0.00490647	0.00946809	-0.00477159	0.0066426	0.00452381	-0.0334641	0.00288785	-0.0024677	0.00634018	-0.0100924	-0.00547111	0.0033898	0.00118779	0.00276238
0.00196474	-0.00203211	0.00641118	0.0151499	-0.00140696	-0.0120038	0.00679422	-0.00736291	0.00416607	0.00228249	-0.0113891	0.0172656	-0.00621043	0.00180703	-0.002424	0.00157362	0.0149154	-0.00490661	0.00298127	-0.00469581	0.00660239	0.00452448	-0.0334677	0.00246268	-0.00261652	0.00637193	-0.0100783	-0.00131967	0.00342336	0.00118857	0.00265721
0.00193967	-0.00204623	0.00559302	0.0151307	-0.00140948	-0.0120546	0.00660204	-0.00742815	0.00416754	0.00179906	-0.0113851	0.0172172	-0.0061908	0.00179372	-0.00232589	0.00162875	0.0149151	-0.00490684	0.00162423	-0.00470586	0.00661339	0.00452449	-0.0334669	0.00255229	-0.00283338	0.00640375	-0.0100755	-0.00219401	0.0034224	0.00118836	0.00264106
0.00196071	-0.00204484	0.00639289	0.0151077	-0.00144022	-0.0120417	0.00665492	-0.00733179	0.00416701	0.0016447	-0.0113789	0.0172115	-0.00619919	0.00179581	-0.00229677	0.00156375	0.0149159	-0.0049067	0.00213708	-0.00483712	0.00660844	0.00228394	-0.0334665	0.00256147	-0.0028519	0.00639121	-0.0100773	-0.00206202	0.00255788	0.0011892	0.00263014
0.0019517	-0.00204182	0.00608166	0.0150964	-0.00142922	-0.0120949	0.00654898	-0.00744167	0.00417014	0.00184594	-0.0113817	0.0172146	-0.00619397	0.00179775	-0.00224756	0.00159422	0.0149165	-0.00490397	0.0010104	-0.00471927	0.0066048	0.00261657	-0.0334673	0.00253312	-0.00288755	0.00637755	-0.0100766	-0.0021307	0.00252949	0.00118838	0.00262503
0.00191546	-0.00217018	0.00353106	0.00992112	-0.00146527	-0.0107694	0.00668223	-0.0074398	0.00482575	0.0017847	-0.0113772	0.0171598	-0.00676465	0.00177222	-0.00311906	0.00159204	0.0148168	-0.00495246	0.00230237	-0.0047341	0.00485384	0.0022516	-0.0334673	0.00267497	-0.00286107	0.00634862	-0.0100726	-0.00203874	0.00350728	0.00136685	0.00244484
0.00192523	-0.00217462	0.00261254	0.010275	-0.00187904	-0.00939295	0.00659747	-0.00741726	0.00455918	0.00184481	-0.0113833	0.0171393	-0.00639314	0.00177957	-0.00387683	0.00159769	0.0148053	-0.00497837	0.00180566	-0.00473006	0.00608061	0.00247114	-0.0334676	0.00265897	-0.00286857	0.0063527	-0.0100606	-0.00217002	0.00364726	0.00139696	0.00242989
0.00193325	-0.00212807	0.00329905	0.0104559	-0.00148043	-0.00885929	0.00663312	-0.00737333	0.00446998	0.00157994	-0.0113826	0.0171226	-0.00643724	0.00177289	-0.00312666	0.00159083	0.0146949	-0.00495355	0.00180351	-0.00474122	0.00500701	0.00276048	-0.0334674	0.00283434	-0.00285116	0.0063543	-0.0100652	-0.00207031	0.00403207	0.00128734	0.00240865
0.00193061	-0.00247303	0.00228793	0.0103197	-0.000383589	-0.00906454	0.00664023	-0.00741428	0.00457884	0.0017188	-0.0103244	0.0171494	-0.0065324	0.0015054	-0.00303793	0.00158609	0.014765	-0.00494613	0.00184452	-0.00472767	0.00555416	0.00231024	-0.0315814	0.00285692	-0.00295629	0.00635295	-0.0100488	-0.00205817	0.00369784	0.00136543	0.00226406
0.00193404	-0.00211304	0.00296991	0.00774137	-0.00149624	-0.00979143	0.00663011	-0.00741163	0.00457421	0.00208032	-0.011396	0.0171452	-0.0062939	0.00176021	-0.00329911	0.00158287	0.0143733	-0.00519892	0.00192129	-0.00473156	0.00565776	0.0024542	-0.0317839	0.00276477	-0.00285607	0.00635997	-0.00953605	-0.00185668	0.00315506	0.00129058	0.00224934
0.00193517	-0.0022349	0.0031399	0.00764183	-0.0012734	-0.00926494	0.00663091	-0.00746818	0.00459558	0.00172852	-0.00899473	0.0171232	-0.00631352	0.00170881	-0.00344028	0.0015761	0.014745	-0.00499769	0.00168432	-0.00473382	0.00552126	0.00238848	-0.0318952	0.00281155	-0.00310242	0.0063543	-0.00996011	-0.00194164	0.00335586	0.00136399	0.00221465
0.00197226	-0.00211163	0.00312841	0.00703193	-0.00160728	-0.00867342	0.00665537	-0.00751629	0.00230803	0.00193665	-0.00974409	0.0171289	-0.00621663	0.00174667	-0.00310034	0.00158606	0.0146966	-0.00517142	0.00182552	-0.00489299	0.00528754	0.00245979	-0.00838884	0.00281573	-0.00296752	0.00635041	-0.00800482	-0.00217283	0.00302735	0.00143621	0.00120891
0.00207956	-0.00223154	0.00279674	0.00706244	-0.00165024	-0.00907446	0.00666202	-0.00746298	0.00351149	0.00159641	-0.0106864	0.0114498	-0.00625764	0.00174654	-0.00320186	0.00158567	0.0146883	-0.00510618	0.00181114	-0.00500799	0.00526436	0.00249183	-0.00567929	0.0028874	-0.00313037	0.00635797	-0.00727889	-0.00193491	0.00305794	0.00136453	0.00103016
0.00205553	-0.00222856	0.00311874	0.00686083	-0.00161537	-0.00902866	0.00665883	-0.00747465	0.00292674	0.00172257	-0.0100207	0.0120844	-0.00624922	0.0017485	-0.00315058	0.00158628	0.014686	-0.00511778	0.00183079	-0.00495079	0.00525733	0.00248731	-0.00582999	0.00286839	-0.00316626	0.00635585	-0.00710516	-0.00206217	0.0030637	0.00140485	0.00102515
0.00207574	-0.00224301	0.00283703	0.00697882	-0.00230893	-0.00892586	0.00665132	-0.00746557	0.00209073	0.00173234	-0.0102533	0.012502	-0.0062088	0.00174718	-0.00316722	0.00158631	0.014692	-0.00513663	0.00184101	-0.00509284	0.00530703	0.0025156	-0.0036315	0.0028389	-0.00310781	0.00635647	-0.0060305	-0.00187625	0.00304969	0.00139071	0.00100251
0.00205624	-0.0022355	0.00294998	0.00696763	-0.00199861	-0.00893167	0.00665177	-0.00746393	0.00211255	0.00169969	-0.0104815	0.0101776	-0.00623341	0.0017426	-0.00320746	0.00158643	0.0146916	-0.00512047	0.00181293	-0.00505967	0.00532762	0.00251314	-0.00469456	0.00289199	-0.00314374	0.00635691	-0.00603519	-0.00186044	0.003035	0.00136562	0.000963002
0.00209301	-0.00220691	0.00293405	0.00703962	-0.00208779	-0.00793968	0.00659633	-0.00745813	0.00200861	0.0017361	-0.0103557	0.0104909	-0.00625749	0.00174482	-0.00320202	0.00158622	0.0147155	-0.005193	0.00259429	-0.00505559	0.00531008	0.00250764	-0.00412875	0.00287949	-0.00309279	0.00635321	-0.00505442	-0.00188573	0.00282057	0.00135772	0.000937722
0.00205389	-0.00220665	0.00288906	0.00701101	-0.00214894	-0.0082511	0.00663994	-0.00745938	0.00225557	0.00171891	-0.0103923	0.0105351	-0.00190575	0.00175065	-0.00319406	0.00158624	0.0147344	-0.00516858	0.00200531	-0.0050724	0.0053203	0.00250326	-0.00336848	0.0028805	-0.00312734	0.00635581	-0.00588977	-0.00187483	0.0028543	0.00136599	0.000911642
0.00204192	-0.00222103	0.00281578	0.00689823	-0.0020519	-0.00881037	0.00692425	-0.00733304	0.002398	0.0016517	-0.0103771	0.0104121	-0.00144944	0.00174444	-0.00357304	0.001595	0.00493352	-0.00517454	0.00207262	-0.00508732	0.00522539	0.00250593	-0.00398134	0.00289676	-0.00316839	0.00565788	-0.00542068	-0.00186292	0.00283576	0.00144525	0.000717351
0.00208296	-0.00228347	0.00288724	0.00660938	-0.00199135	-0.0086427	0.00698655	-0.00746545	0.00212811	0.00168569	-0.0103033	0.00653964	-0.00283537	0.00172655	-0.00353371	0.00164342	0.00415152	-0.00520127	0.00222592	-0.00508227	0.00530872	0.00126407	-0.0031348	0.00301899	-0.00318175	0.00651887	-0.00474243	0.000409555	0.00296265	0.00137348	0.000637019
0.00208296	-0.00228347	0.00288724	0.00660938	-0.00199135	-0.0086427	0.00698655	-0.00746545	0.00212811	0.00168569	-0.0103033	0.00653964	-0.00283537	0.00172655	-0.00353371	0.00164342	0.00415152	-0.00520127	0.00222592	-0.00508227	0.00530872	0.00126407	-0.0031348	0.00301899	-0.00318175	0.00651887	-0.00474243	0.000409555	0.00296265	0.00137348	0.000637019
0.00206425	-0.00232826	0.00286538	0.00662613	-0.00199984	-0.0086415	0.00692592	-0.00741261	0.00228578	0.00167022	-0.0103223	0.00671958	-0.00202249	0.00172862	-0.00352942	0.00163969	0.00438405	-0.00518123	0.00205995	-0.00507684	0.00530114	0.00162985	-0.00141593	0.00297917	-0.00318497	0.00637124	-0.00481028	-0.000412204	0.00295072	0.00138513	0.000627722
0.00207052	-0.00231772	0.00288361	0.00666948	-0.00201021	-0.00865029	0.00683872	-0.00741566	0.00221635	0.00167022	-0.010314	0.00659885	-0.00226295	0.00173143	-0.00334368	0.00165348	0.00469786	-0.00515962	0.00207947	-0.00506179	0.00531086	0.00171841	-0.00177812	0.00300282	-0.00318986	0.00613271	-0.00468294	-0.000397529	0.00285296	0.00138545	0.00062465
0.00206459	-0.0023523	0.00288129	0.00667391	-0.00200005	-0.00865763	0.00688321	-0.00740554	0.00222465	0.00166544	-0.0103165	0.0066001	-0.00192806	0.00172471	-0.00344306	0.00165255	0.00443192	-0.00519977	0.00200886	-0.00506025	0.00530312	0.00161963	-0.00166098	0.00298133	-0.00319568	0.00612547	-0.00463968	-0.000493798	0.00290501	0.00138657	0.000621386
0.00206556	-0.00234315	0.00288349	0.00624543	-0.00203181	-0.00864951	0.00348182	-0.00351854	0.00213138	0.0016608	-0.010316	0.00670551	0.00079378	0.00177416	-0.00327795	0.0016485	0.0046012	-0.00519476	0.00203575	-0.00506998	0.00530235	0.00169628	-0.00184818	0.00300049	-0.00319186	0.00614427	-0.00457874	-0.00033854	0.00291606	0.00140768	0.000537368
0.00206556	-0.00234315	0.00288349	0.00624543	-0.00203181	-0.00864951	0.00348182	-0.00351854	0.00213138	0.0016608	-0.010316	0.00670551	0.00079378	0.00177416	-0.00327795	0.0016485	0.0046012	-0.00519476	0.00203575	-0.00506998	0.00530235	0.00169628	-0.00184818	0.00300049	-0.00319186	0.00614427	-0.00457874	-0.00033854	0.00291606	0.00140768	0.000537368
0.00206677	-0.0023443	0.00291078	0.00439754	-0.00232096	-0.00874462	0.00383206	-0.00427289	0.00158339	0.00150671	-0.0102024	0.00681354	0.000365655	0.00176121	-0.00315394	0.00165114	0.00458262	-0.00522906	0.0017169	-0.00507917	0.00526908	0.00170981	-0.00197325	0.00301855	-0.00319791	0.00465518	-0.00407012	-9.8669e-05	0.00262701	0.00142203	0.000501752
0.00207028	-0.00236613	0.00276921	0.00370736	-0.00269655	-0.00865588	0.00389504	-0.0033901	0.00211032	0.00157177	-0.0101914	0.00671062	0.000512108	0.00177338	-0.00317281	0.00168267	0.00457595	-0.00524045	0.00179909	-0.00508147	0.00526538	0.00168675	-0.00194262	0.00302294	-0.00319485	0.00460587	-0.00408357	0.000150735	0.00286192	0.00141839	0.000491547
0.00206739	-0.0023583	0.0028213	0.00374146	-0.00243363	-0.00873492	0.00390125	-0.00287799	0.00204744	0.00158811	-0.0102116	0.00674058	-0.000328789	0.00180005	-0.00312408	0.00166993	0.00457377	-0.00517071	0.00180941	-0.00507806	0.00525568	0.00169471	-0.0019355	0.00300734	-0.00319484	0.0047725	-0.00408216	-0.000169263	0.00277012	0.00139035	0.000489124
0.0020681	-0.000225899	0.00282983	0.0039041	-0.0025648	-0.00869713	0.00400547	-0.00329519	0.00209138	0.00153956	-0.00633077	0.00669479	0.000202764	0.0017475	-0.00317055	0.00170062	0.00455968	-0.00518105	0.0018646	-0.00508779	0.00528761	0.00182443	-0.00143981	0.00301466	-0.00319864	0.00460096	-0.0043698	-9.97539e-05	0.00262046	0.00135947	0.000423046
0.00187372	-0.000124135	0.00275096	0.00371613	-0.00249975	-0.00462508	0.00385038	-0.0028848	0.00208735	0.00159755	-0.00729778	0.00622894	5.60994e-05	0.00177503	-0.00316812	0.00167435	0.00456907	-0.00519817	0.00183683	-0.00508456	0.00522463	0.00171436	-0.00251545	0.00302527	-0.00318442	0.0046058	-0.00421943	-2.51788e-05	0.00258208	0.00139896	0.000371274
0.00199667	-0.00149323	0.000256506	0.00370489	-0.00248062	-0.00166446	0.00384624	-0.00287174	0.00209136	0.00173253	-0.0069228	0.00519391	0.000182095	0.00178103	-0.00315969	0.00167633	0.00458223	-0.00519666	0.00183812	-0.0050838	0.00521512	0.00215084	-0.00256851	0.00302146	-0.00315176	0.00460778	-0.00416448	1.4992e-05	0.00267033	0.0013774	0.000332561
0.00197921	-0.000956085	0.000766656	0.00378284	-0.00243566	-0.00264004	0.00376961	-0.00289071	0.00200839	-5.30281e-05	-0.00706112	0.00511836	0.000347361	0.00174662	-0.00316568	0.00133213	0.00447858	-0.00520425	0.00161421	-0.00415826	0.00524831	0.00232415	-0.00243431	0.00180743	-0.00316461	0.00459401	-0.00415308	5.18002e-06	0.00247289	0.00135654	0.00031576
0.00199881	-0.000644633	0.00077855	0.00381908	-0.00244808	-0.00279958	0.0038517	-0.0029647	0.00205421	0.00150181	-0.00624779	0.00426004	0.000241472	0.00178114	-0.00316408	0.00167072	0.00319788	-0.00519701	0.00184283	-0.0045812	0.00524669	0.00191632	-0.00218791	0.0029905	-0.00317397	0.00459371	-0.00416781	5.56704e-05	0.00264147	0.00136252	0.000300682
0.00199534	-0.00104031	0.000643776	0.00294732	-0.00238078	-0.00196826	0.00396426	-0.00290292	0.00207574	0.0011984	-0.00682125	0.00438039	0.00020042	0.00176359	-0.00316504	0.000884024	0.00209897	-0.00520043	0.00184078	-0.0042453	0.00493422	0.00203178	-0.00243711	0.00191348	-0.00321668	0.00440152	-0.00417216	-9.4685e-05	0.00257724	-0.000264607	0.000278046
0.00199253	-0.00103816	0.000658709	0.00311914	-0.00243686	-0.00199822	0.00389561	-0.00291083	0.00207075	0.000372922	-0.00658069	0.00437517	0.000201718	0.0017651	-0.00316421	0.000899619	0.00217365	-0.00520014	0.00182796	-0.00437309	0.00498295	0.00204707	-0.00237863	0.00201199	-0.00319917	0.00441096	-0.00417187	-9.01914e-05	0.00259091	-0.000204154	0.000276459
0.00198471	-0.000914303	0.000638925	0.00303322	-0.00247891	-0.00195623	0.00383082	-0.00198437	0.00207254	0.00123278	-0.00659077	0.00443417	0.000206986	0.00177202	-0.00316424	0.000959719	0.00191511	-0.00519978	0.00183225	-0.00449076	0.00504929	0.00206755	-0.0022175	0.00197553	-0.00319252	0.00435714	-0.00416413	-5.34524e-05	0.00262954	0.000435857	0.000272444
0.00198135	-0.000939356	0.00069647	0.00314305	-0.00246069	-0.00212312	0.00391775	-0.00221479	0.00207163	0.000702065	-0.00651265	0.00443593	0.000214336	0.00177219	-0.00316196	0.000521367	0.00215627	-0.00520064	0.00181655	-0.00434586	0.00502606	0.0020355	-0.00228541	0.00214109	-0.0031955	0.00441108	-0.00415824	-0.000259212	0.00153345	0.000226889	0.000268846
0.00194452	-0.000909916	0.000639064	0.00313725	-0.00247362	-0.0019656	0.00385546	-0.00198425	0.00167082	0.0012652	-0.00653798	0.00443459	0.000214752	0.00182229	-0.00316437	0.000927825	0.00199112	-0.00523	0.000611529	-0.00366543	0.00496069	0.00203701	-0.00284942	0.00200657	-0.00320213	0.0043956	-0.00416379	-8.00733e-05	0.000613408	2.65053e-05	0.000258014
0.00192792	-0.000922652	0.000637251	0.00318026	-0.00246971	-0.00198654	0.00385212	-0.00203335	0.00127475	0.00108708	-0.00633734	0.00441722	0.000214741	0.00181394	-0.00316416	0.000917275	0.00198252	-0.00521398	0.00110229	-0.00379666	0.00497852	0.00205694	-0.00254153	0.00200857	-0.00319913	0.00438531	-0.00416185	-0.00016359	0.00125525	0.000160052	0.000255448
0.00198345	-0.000919146	0.000671903	0.00309023	-0.00245286	-0.00201692	0.00383792	-0.00203871	0.00180646	0.000840024	-0.00516697	0.00442652	0.000222032	0.00184813	-0.00235075	0.000737916	0.0020367	-0.00521247	0.00118034	-0.00381883	0.00500061	0.00204117	-0.000631858	0.00204517	-0.0031976	0.00442973	-0.00408362	-0.000141738	0.000987957	6.40107e-05	0.000232119
0.00196496	-0.000928385	0.000662117	0.00313127	-0.00246034	-0.00202706	0.00385605	-0.00202672	0.00149615	0.000911959	-0.00469475	0.00444492	0.000235149	0.00185216	-0.0026419	0.000875314	0.00202691	-0.00520002	0.00107144	-0.00386906	0.00495657	0.00204061	-0.00132644	0.00204901	-0.00130982	0.00440863	-0.00415326	-0.000146955	0.00108099	0.00016948	0.000221781
0.0019516	-0.000922151	0.000667198	0.00314506	-0.00245157	-0.00202812	0.00386032	-0.00202264	0.00179631	0.000829702	-0.00467342	0.00447222	0.000224588	0.00180072	-0.00258828	0.000929321	0.0020459	-0.00512125	0.00115171	-0.00380302	0.00494192	0.00204146	-0.00184537	0.00202052	-0.00051786	0.00445235	-0.00315149	-0.000182519	0.00102396	0.000134069	0.000214129
0.0017794	-0.000937672	0.000663645	0.00233262	-0.00245246	-0.000964372	0.00383114	-0.00197876	0.00174928	0.000582341	-0.00468447	0.00444761	0.000310912	0.00183251	-0.00271205	0.000935593	0.00203318	-0.00517657	0.00106437	-0.00384211	0.0049811	0.00204012	-0.00166681	0.00180341	-0.0017643	0.00442603	-0.00196356	-0.000113765	0.000994216	9.23528e-05	0.000201672
0.00183014	-0.000921893	0.000678842	0.00228521	-0.0024479	-0.000764532	0.00380999	-0.00199543	0.00172618	0.00081385	-0.00475579	0.00446199	0.000217683	0.00184168	-0.00273498	0.000901901	0.002033	-0.00519183	0.00123288	-0.00385656	0.00497605	0.0020451	-0.00155491	0.00152019	-0.00142811	0.00437855	-0.00188316	-0.000124085	0.000819143	4.49285e-05	0.000199458
0.00135988	-0.000817101	0.000667413	0.00234028	-0.00244912	-0.00139427	0.00381566	-0.00199355	0.00163677	0.000661886	-0.00469709	0.00444834	0.000274466	0.00183568	-0.002678	0.000877348	0.00204184	-0.00518467	0.00116552	-0.00384241	0.0049791	0.00207774	-0.00163044	0.00161511	0.000284798	0.00431789	-0.00173326	-0.000130857	0.000987016	0.000320009	0.00019564
0.00135525	-0.000845098	0.000669098	0.0021364	-0.00244994	-0.0011664	0.00382804	-0.00196799	0.00163794	0.000669255	-0.00466855	0.00444844	0.000231483	0.00183364	-0.00269857	0.000893765	0.0020468	-0.00518594	0.00119282	-0.00385278	0.00496888	0.00204787	-0.00164001	0.00148958	-0.000450475	0.0043599	-0.001777	-0.000132795	0.00102708	0.000140845	0.000194268
0.00162437	-0.00089416	0.000671317	0.00222519	-0.00245063	-0.00144389	0.00383475	-0.00193601	0.00166474	0.000618307	-0.00470536	0.00444652	0.000229905	0.00199814	-0.00117926	0.000913789	0.000378416	-0.00519567	0.00175433	-0.00328843	0.00497472	0.00203431	-0.00154779	0.00163533	-0.000501794	0.00337835	-0.00194499	-0.000128253	0.000896908	0.000289375	0.000178059
0.00152318	-0.000876801	0.000671749	0.00217671	-0.00245088	-0.0014472	0.00383425	-0.00193756	0.0016548	0.000625058	-0.00468466	0.00444785	0.000248357	0.00180825	-0.00117171	0.000893496	0.000175726	-0.005196	0.0015497	-0.00331552	0.00497547	0.00201895	-0.00154728	0.00166936	-0.000376326	0.00352452	-0.00184582	-0.000130477	0.000939378	0.000257852	0.000176569
0.00147027	-0.000876363	0.000670278	0.0021883	-0.00245062	-0.0014089	0.00383048	-0.00194481	0.00165523	0.000633512	-0.00469195	0.00444739	0.000240578	0.00182738	-0.00134768	0.000898277	0.000364639	-0.00518713	0.00143178	-0.00336189	0.00497287	0.00203648	-0.00155429	0.0015953	-0.000383539	0.00345485	-0.0018528	-0.000129072	0.00092965	0.000255635	0.000176259
0.00150945	-0.000876814	0.000669988	0.00218898	-0.00245055	-0.00136359	0.00383288	-0.00194356	0.00165736	0.0006328	-0.00468774	0.00444733	0.000239335	0.00182713	-0.00127293	0.000899931	0.000457682	-0.00518854	0.00139722	-0.00329819	0.00497227	0.00202269	-0.00155085	0.00161832	-0.000352973	0.00348791	-0.00184493	-0.000129364	0.00092887	0.00026803	0.000175792
0.00151736	-0.000881406	0.000670235	0.00215188	-0.00245007	-0.00135721	0.0038332	-0.000780978	0.00165616	0.000624867	-0.00468725	0.00445	0.000200863	0.00188589	-0.00120477	0.000902038	0.000302113	-0.00519264	0.00143524	-0.00331707	0.00497293	0.00203972	-0.00156365	0.00164134	-0.000390868	0.00345617	-0.00185584	-0.000128745	0.000902522	0.000237626	0.000172652
0.0015206	-0.000876393	0.00066968	0.00219148	-0.00245079	-0.00135921	0.00383424	-0.00103692	0.00165555	0.000623992	-0.0046855	0.00445743	0.000225177	0.00184246	-0.00117622	0.000904432	0.000347799	-0.00519297	0.00144101	-0.00331369	0.00497411	0.00202569	-0.00155235	0.001517	-0.000443879	0.00261626	-0.00186025	-0.000129535	0.000923396	0.000269235	0.000167707
0.00151531	-0.000879157	0.000669754	0.0021971	-0.00244197	-0.00135056	0.00383376	-0.00124031	0.00171225	0.000625616	-0.000901601	0.00445243	0.000239846	0.00186006	-0.0012237	0.000903486	0.000281858	-0.00519387	0.00144095	-0.00329292	0.00497	0.00203592	-0.00154934	0.00156049	-0.000433381	0.00287318	-0.00190237	-0.000135181	0.000926424	0.000251474	0.000148818
0.00148961	-0.000870878	0.000669346	0.00203723	-0.00236347	-0.00135498	0.00383415	-0.00113847	0.00170595	0.000625117	-0.00112931	0.00444937	0.000235852	0.00184041	-0.00123515	0.000903411	0.000312307	-0.00519379	0.00143136	-0.00330769	0.00497083	0.00204966	-0.00155102	0.0015437	-0.000457371	0.00298616	-0.00191003	-0.000166492	0.00090753	0.000263337	0.000148609
0.00150884	-0.000871791	0.000669415	0.00210604	-0.00244638	-0.00135201	0.00383393	-0.00124401	0.00166773	0.000623489	-0.00123158	0.00445494	0.000230846	0.00141677	-0.00123708	0.000884597	0.000336104	-0.0051932	0.00144929	-0.0029259	0.00497099	0.00203179	-0.00154733	0.00158807	-0.000430624	0.00287405	-0.00188037	-0.000122632	0.000911234	0.000259106	0.000145279
0.00150766	-0.00087279	0.00067273	0.00217281	-0.00242209	-0.00105817	0.00383389	-0.00102663	0.00169169	0.000623998	-0.00127511	0.00444293	0.000236492	0.00151413	-0.00107018	0.000901946	0.000321498	-0.00519984	0.00143205	-0.00303757	0.00496838	0.0019288	-0.00154887	0.00150939	-0.00045428	0.00277296	-0.00189337	-0.000134727	0.000916135	0.000261387	0.000143779
0.00150513	-0.000874196	0.00067311	0.00210431	-0.00242531	-0.000868156	0.003834	-0.00103896	0.00167802	0.000620654	-0.00126437	0.00445027	0.000235051	0.0012847	-0.00111703	0.000887892	0.000330333	-0.00519852	0.00144381	-0.00304739	0.00496903	0.00197385	-0.00154875	0.00149744	-0.00044193	0.00282301	-0.00188824	-0.000143375	0.000858986	0.000260195	0.000142962
0.00150238	-0.000874259	0.000667207	0.00207773	-0.00243412	-0.000872565	0.0038341	-0.0010469	0.00167505	0.000617411	-0.00113014	0.00445388	0.000234455	0.00123916	-0.00113033	0.000882094	0.000330796	-0.0051991	0.0014429	-0.000384649	0.00496947	0.00199603	-0.00154934	0.0015467	-0.000434685	0.00284314	-0.00188958	-0.000140503	0.000880358	0.000255945	0.000133759
0.00150866	-0.000883827	0.000655599	0.00195075	-0.00242202	-0.000861522	0.00383466	-0.00108501	0.00168046	0.000621745	-0.00125529	0.00445309	0.000230118	0.00116135	-0.00116096	0.000899781	0.000333733	-0.000391611	0.00143827	-0.00159841	0.00496985	0.00199696	-0.00165387	0.00118897	-0.000429387	0.00284214	-0.00189858	-0.000140551	0.000845765	0.000260612	0.000108352
0.0015055	-0.000895509	0.00064469	0.00209554	-0.00228336	-0.000824746	0.0038341	-0.00105915	0.0016828	0.000619397	-0.00118428	0.00445289	0.000229882	0.00126769	-0.00115146	0.000898021	0.000329554	-0.000637085	0.00143707	-0.000894944	0.00497046	0.00197705	-0.00156871	0.00133151	-0.000435239	0.00284264	-0.00188501	-0.00013663	0.000866683	0.000260397	0.000106719
0.00150494	-0.000890695	0.000643922	0.00206858	-0.00169905	-0.000811262	0.00383426	-0.00107524	0.00168055	0.000633908	-0.00111779	0.00445293	0.000230716	0.00123971	-0.00114674	0.000895801	0.000332627	-0.000749836	0.00144167	-0.00112757	0.00496849	0.00198236	-0.00158995	0.00120766	-0.000432675	0.0028435	-0.00188919	-0.000137413	0.000878745	0.000259279	0.000104491
0.00150299	-0.000944241	0.000654129	0.00209255	-0.00171014	-0.000824535	0.00383418	-0.00104779	0.00168075	0.000623592	-0.00106649	0.00445316	0.000230677	0.00124815	-0.00114546	0.000896297	0.000330933	-0.00047287	0.00144238	-0.000806441	0.00496969	0.00198174	-0.00156638	0.00124428	-0.000435844	0.00284157	-0.0018796	-0.000139254	0.000867201	0.000259463	0.000103596
0.00150398	-0.000935934	0.000654065	0.0020742	-0.00170258	-0.000813623	0.000844133	-0.00105152	0.00168083	0.000623294	-0.00109061	0.00445314	0.000230761	0.00123967	-0.00114244	0.000896198	0.000331739	-0.000634583	0.00144172	-0.000877157	0.00496974	0.00197875	-0.0015715	0.0011626	-0.000435084	0.00284153	-0.00188139	-0.000139683	0.000867963	0.000267389	8.96223e-05
0.00150497	-0.000936811	0.000653907	0.00204856	-0.00163858	-0.000799936	0.000594778	-0.00104805	0.00168084	0.000628081	-0.00114445	0.00445317	0.000230974	0.00123409	-0.0011453	0.000898668	0.000333065	-0.000704617	0.00143917	-0.000939886	0.00496924	0.00198147	-0.00158341	0.00117176	-0.000434107	0.002837	-0.00187784	-0.00013843	0.000872495	0.000280259	8.92837e-05
0.00150419	-0.000957492	0.00029855	0.00203523	-0.00169144	-0.000802882	0.000159167	-0.00105238	0.00168088	0.000634144	-0.00111623	0.00445585	0.000230776	0.00123867	-0.0011439	0.000881551	0.000333542	-0.000745431	0.00143725	-0.000928657	0.00496964	0.00198197	-0.0015789	0.00122403	-0.000434067	0.00283757	-0.00188326	-0.000142902	0.000859897	0.000346837	8.89291e-05
0.00150452	-0.000936179	0.000506561	0.00205128	-0.0016378	-0.000799751	6.32354e-05	-0.00104995	0.00168083	0.000626807	-0.00110894	0.00445411	0.000230874	0.00123923	-0.00114219	0.000891715	0.000332894	-0.000658463	0.00143991	-0.000936069	0.00496939	0.00198081	-0.00158452	0.00118637	-0.000433472	0.0028387	-0.00188151	-0.000138724	0.000870346	0.000290626	8.86864e-05
0.00150434	-0.000934064	0.000449816	0.00205068	-0.00163508	-0.000805554	3.06178e-05	-0.00105006	0.00168083	0.000625825	-0.00111421	0.00445319	0.000230932	0.00123324	-0.00114238	0.00089497	0.000332875	-0.00066182	0.00144008	-0.000932218	0.0049694	0.00198039	-0.00158293	0.00116617	-0.000433515	0.00283869	-0.00188242	-0.000138102	0.000869629	0.000339372	8.85928e-05
0.00150438	-0.000928697	0.000429239	0.00204804	-0.00163499	-0.000802306	6.94195e-05	-0.00104987	0.00168084	0.000626972	-0.00111156	0.00445391	0.000230901	0.0012381	-0.00114284	0.000894956	0.000332882	-0.00065815	0.00143986	-0.00092092	0.00496778	0.00198092	-0.0015861	0.00116686	-0.000433531	0.00283863	-0.00188159	-0.000142153	0.000869424	0.000307198	8.85148e-05
0.00154044	-0.000918511	0.000463285	0.00208298	-0.00163317	-0.0012601	0.000159653	-0.00104941	0.00168163	0.000626402	-0.00111784	0.00355634	0.000225708	0.00123776	-0.00114363	0.00089417	0.00032701	-0.000665955	0.00156098	-0.000230312	0.00496233	0.00198229	-0.0015832	0.00110553	-0.000431035	0.00180139	-0.00184959	-0.000139737	0.000871084	0.000270146	7.69858e-05
0.00151863	-0.000930136	0.000451024	0.00205971	-0.00162528	-0.00091873	0.000156505	-0.000921459	0.00168133	0.00062699	-0.00111693	0.00373411	0.000243676	0.00122918	-0.00115308	0.000901992	0.000316739	-0.000657175	0.00146708	-0.000751167	0.00429233	0.00198142	-0.00106698	0.00115601	-0.000432279	0.00262909	-0.00187933	-0.000139628	0.00086938	0.000295131	7.36679e-05
0.00153409	-0.000925094	0.000460603	0.00205618	-0.00163108	-0.000975051	0.000152799	-0.000884883	0.00168099	0.000626781	-0.00111694	0.0037079	0.000232142	0.00122885	-0.00120991	0.000935256	0.000244477	-0.000658517	0.00152276	-0.000554981	0.00390421	0.00198128	-0.00144595	0.00113204	-0.000432906	0.001997	-0.00186555	-0.000139837	0.00087069	0.00027582	6.83543e-05
0.00153016	-0.000925376	0.000464378	0.0020658	-0.00162656	-0.000970737	0.000139517	-0.000748167	0.00168078	0.000623654	-0.0011178	0.00370067	0.000239593	0.00123506	-0.00115953	0.000982216	0.000268952	-0.000657516	0.0014794	-0.000427622	0.00384789	0.00198123	-0.00117831	0.00114772	-0.000432647	0.00215757	-0.00186317	-0.000139812	0.000803725	0.000286837	6.72733e-05
0.00152903	-0.000928595	0.000457913	0.0018377	-0.00163558	-0.000987902	0.000103363	-0.000911772	0.00167991	0.00065236	-0.00109505	0.0036646	0.000512056	0.00123142	-0.00122448	0.000977529	0.000295342	-0.00065705	0.00154395	-0.000378751	0.000889792	0.00198123	-0.00118434	0.00113677	-0.000433137	0.00220182	-0.00186724	-0.00013913	0.00087086	0.000289503	5.32315e-05
0.00139406	-0.000925342	0.000460266	0.00190941	-0.00163687	-0.00105756	0.000121436	-0.000792826	0.00168668	0.000650538	-0.00106586	0.00368292	0.00032934	0.00118557	-0.0011849	0.000975037	0.000277424	-0.000658686	0.00150756	-0.000447737	0.000856118	0.00197636	-0.00122792	0.00113642	-0.000432443	0.00216004	-0.00187151	-0.000139902	0.000869809	0.00031707	5.25894e-05
0.00139865	-0.000924749	0.000461587	0.00198995	-0.00162902	-0.000988805	0.000130787	-0.00085029	0.00167657	0.000645642	-0.000962265	0.00368488	0.000262871	0.00123261	-0.00117285	0.000952721	0.000272799	-0.000658494	0.00149505	-0.000462071	0.00100724	0.0019809	-0.00121259	0.00114076	-0.000433164	0.00208808	-0.00187133	-0.000137483	0.000847096	0.000294295	5.24992e-05
0.00142538	-0.000924713	0.000459557	0.00181088	-0.00163324	-0.000985229	0.000125272	-0.000798378	0.00168164	0.000643114	-0.00103531	0.00368481	0.00030797	0.00122731	-0.00118103	0.000960208	0.00027782	-0.000657865	0.00150306	-0.000420867	0.000939195	0.00197493	-0.00120824	0.00113602	-0.000432593	0.00210401	-0.00187219	-0.000138816	0.000844858	0.000307823	5.19037e-05
0.00137967	-0.000925843	0.000463476	0.0018254	-0.00163276	-0.000986881	0.000123706	-0.000817252	0.00170468	0.000645094	-0.00108409	0.00368904	0.000305163	0.00119623	-0.00118851	0.000953335	0.000338895	-0.000658422	0.00150514	-0.000346414	0.000972455	0.00196311	-0.00120866	0.00113744	-0.000432542	0.00210964	-0.00069759	-0.000139006	0.000859095	0.000303615	4.90442e-05
0.00141539	-0.000926027	0.000461255	0.00181954	-0.00163448	-0.000979815	0.000126597	-0.000785768	0.00169988	0.000640304	-0.00103602	0.00368554	0.000311366	0.00120909	-0.00118234	0.000950721	0.000279929	-0.000658313	0.00150145	3.57977e-05	0.00095896	0.0019769	-0.00121102	0.00113872	-0.000431728	0.00212105	-0.000255551	-0.000138203	0.000844505	0.000298419	4.83964e-05
0.00132779	-0.000925731	0.000466141	0.00180949	-0.00163069	-0.000975724	0.000129676	-0.000799356	0.00168461	0.000642951	-0.00101901	0.00368734	0.000321231	0.00121844	-0.00118206	0.00095254	0.000309876	-0.000658139	0.00150209	-0.00025766	0.00091546	0.00197435	-0.00122043	0.00113719	-0.000432561	0.00209964	-0.000477381	-0.000138934	0.000853286	0.000297095	4.81869e-05
0.0013345	-0.000925614	0.000464764	0.00180781	-0.00163114	-0.000979893	0.000129232	-0.000797277	0.00168559	0.000640532	-0.00101934	0.00368563	0.000317248	0.0012211	-0.00118543	0.000952283	0.000311209	-0.000658205	0.00150343	-0.000200626	0.000882616	0.00197343	-0.00120157	0.00113746	-0.00043244	0.00210565	-0.000484456	-0.000138748	0.000850652	0.00029698	4.81015e-05
0.000496832	-0.000925617	0.000465861	0.00180763	-0.00154862	-0.000978672	0.00012832	-0.00066487	0.00168553	0.000640394	-0.00102067	0.00367354	0.000317484	0.00121737	-0.00118762	0.000954054	0.000310026	-0.000657195	0.00158234	-0.000253119	0.000895483	0.00194846	-0.00121421	0.00113771	-0.000433595	0.0021045	-0.00036537	-0.000138608	0.000756583	0.00029788	4.59876e-05
0.000716993	-0.000750898	0.000465203	0.00181201	-0.00161645	-0.000974497	0.000152396	-0.000425152	0.00075596	0.000640929	-0.00102534	0.00368473	0.000314771	0.00121655	-0.0011859	0.000952396	0.000306394	-0.000577935	0.0015117	-0.000122025	0.000915289	0.00196889	-0.00120924	0.00113814	-0.000431875	0.00210317	-0.000387812	-0.000137743	0.000816107	0.000297161	4.3581e-05
0.000643465	-0.000514866	0.000465819	0.00180882	-0.0015858	-0.000977056	0.000133223	-0.00037585	0.000880703	0.000640711	-0.00102345	0.0036796	0.000316757	0.00121549	-0.00118506	0.000952461	0.00030918	-0.000572619	0.00152893	-0.000193596	0.000909429	0.00196765	-0.00121124	0.00113768	-0.000430704	0.00210502	-0.000426708	-0.000135916	0.000804022	0.000296734	4.32691e-05
0.000682871	-0.000363336	0.000465182	0.00180966	-0.00158477	-0.000347496	0.000136412	-0.000460945	0.000659228	0.000640623	-0.00102371	0.00368251	0.000316438	0.00121674	-0.0011852	0.000952139	0.000304918	-0.000538882	0.00155848	-0.000185704	0.000889881	0.00196524	-0.00121023	0.00113747	-0.00043185	0.00210443	-0.00042358	-7.57959e-05	0.000819119	0.00029727	4.21175e-05
0.000649615	-0.000486355	0.000474167	0.00180925	-0.00157842	-0.000677452	0.000137352	-0.000616287	0.000729271	0.000640793	-0.00102347	0.00368014	0.000315404	0.00121607	-0.00118572	0.000951852	0.000306402	-0.000527398	0.00153793	-0.000181228	0.000883444	0.0019616	-0.00121017	0.00113838	-0.000419353	0.00175631	-0.000409385	-0.000132423	0.000803162	0.000297306	4.12673e-05
0.000635014	-0.000423462	0.000465267	0.00180991	-0.00157497	-0.000523257	0.000134347	-0.000504131	0.000671462	0.000640606	-0.00102417	0.00368009	0.000315624	0.00119913	-0.0011843	0.000952124	0.000304978	-0.000556173	0.00154149	-0.000191493	0.00089855	0.0019653	-0.00120951	0.00113771	-0.000428186	0.00168614	-0.000406833	-0.000118761	0.000826048	0.000297047	4.06201e-05
0.000238297	-0.000426745	0.00046525	0.0018096	-0.00158303	-0.000429811	0.000135767	-0.000490124	0.000701698	0.000640697	-0.00102428	0.00368072	0.000316342	0.00121628	-0.00118504	0.000951754	0.000305535	-0.000526879	0.00153635	-0.000191295	0.000874671	0.00196422	-0.00120995	0.00113774	-0.000428947	0.00169078	-0.000404365	-6.96158e-05	0.000815054	0.000297244	4.0182e-05
0.000498561	-0.00042982	0.000466245	0.00180967	-0.00158966	-0.000488631	0.000136102	-0.000433639	0.000691756	0.000640768	-0.00102491	0.00368118	0.000316257	0.00121607	-0.00118465	0.000951934	0.000305547	-0.000529125	0.001534	-0.00018167	0.000420097	0.00196529	-0.00121091	0.00113795	-0.000428657	0.00170143	-0.000401537	-0.000100573	0.000820079	0.000298347	3.98482e-05
0.000520592	-0.000429764	0.000446708	0.00180981	-0.00157847	-0.000488915	0.000106127	-0.000505807	0.000706886	0.000640669	-0.00102445	0.00368096	0.000316028	0.00119745	-0.00118451	0.00095203	0.000305202	-0.000521036	0.00153423	-0.000195412	0.000622565	0.00129406	-0.00121052	0.0011377	-0.000432487	0.00169978	-0.000408291	-9.09486e-05	0.000821694	0.000298044	3.78745e-05
0.000431667	-0.000415074	0.000458212	0.00180971	-0.00159313	-0.000470844	7.24723e-05	-0.000425017	0.000695699	0.000640609	-0.00102424	0.003681	0.000315992	0.0012054	-0.00118445	0.000951963	0.000305205	-0.00053525	0.00153427	-0.00019425	0.000299425	0.00134011	-0.00121052	0.00113779	-0.000429893	0.00170372	-0.000408383	-9.32128e-05	0.000821233	0.000297071	3.75869e-05
0.000320759	-0.000428191	0.000430468	0.00179245	-0.00158747	-0.000470412	9.65691e-05	-0.000390127	0.000733643	0.000639857	-0.00102488	0.00230647	0.000309542	0.00120693	-0.00118479	0.000971772	0.00025911	-0.000522263	0.00153453	-0.00017603	0.000606715	0.0013981	-0.00120234	0.000832892	-0.000347012	0.00109433	-0.000405675	-5.94549e-05	0.000820951	0.000297166	2.72418e-05
0.000445187	-0.000497778	0.00045796	0.00171571	-0.00155704	-0.000489043	9.23987e-05	-0.000400443	0.000670023	0.000638318	-0.00102499	0.00249422	0.000302155	0.00120792	-0.00118461	0.000982911	0.000196479	-0.000476429	0.00153691	-0.000175244	0.000464426	0.00159279	-0.000940682	0.000306604	-0.000225903	0.000436394	-0.000144524	-7.39722e-05	0.000513854	0.000297828	2.54902e-05
0.000369216	-0.000485985	0.000458345	0.0017195	-0.0015673	-0.000491278	8.99302e-05	-0.00042911	0.000680328	0.000639944	-0.00102757	0.00222297	0.000294484	0.00120714	-0.00118252	0.000980909	0.000210605	-0.000457183	0.00153715	-0.000183201	0.000503362	0.00152543	-0.00100759	0.000519664	-0.000244259	0.000504688	-0.000404623	-8.11112e-05	0.000660145	0.000297845	2.47281e-05
0.000377259	-0.000471286	0.000456014	0.00173342	-0.00158319	-0.000490788	8.97416e-05	-0.000400771	0.000729735	0.000637975	-0.00103495	0.00215923	0.000279194	0.00120903	-0.00118237	0.00098088	0.000202629	-0.000404841	0.00153934	-0.000183372	0.00049775	0.0014884	-0.00104126	0.000386445	-0.000272926	0.000498312	-0.000406497	-9.47982e-05	0.000199267	0.000297829	2.39962e-05
0.000343813	-0.000478808	0.000455358	0.00171488	-0.00155694	-0.000485377	8.82668e-05	-0.00040029	0.00069996	0.000638104	-0.00103001	0.00215885	0.000281262	0.0012088	-0.00118891	0.000981679	0.00022375	-0.000426461	0.00153907	-0.000175906	0.000518722	0.00145441	-0.00103487	0.000376834	-0.000273687	0.000469854	-0.000406407	-9.22321e-05	0.000205828	0.000296079	2.36878e-05
0.000368168	-0.000467756	0.000456787	0.00173165	-0.00135665	-0.000490106	8.73918e-05	-0.000399228	0.000710834	0.000638414	-0.00103754	0.00218251	0.000284014	0.00120909	-0.00118187	0.000978513	0.000213679	-0.000415012	0.00153821	-0.000182745	0.000508939	0.00144137	-0.0010455	0.000455499	-0.000275662	0.000502771	-0.000406258	-9.13463e-05	0.000196972	0.000297467	2.33428e-05
0.000356458	-0.000466398	0.00045404	0.0017138	-0.00112824	-0.000485355	8.93165e-05	-0.000399769	0.000682515	0.000639222	-0.00103301	0.00218884	0.000315078	0.00120876	-0.00118362	0.000993531	0.000218693	-0.000431826	0.00153841	-0.000180766	0.000507506	0.00142294	-0.00104916	0.000441799	-0.000262807	0.000501802	-0.000405642	-9.56448e-05	0.000253315	0.000297046	2.27041e-05
0.000365135	-0.000467427	0.000455486	0.00171652	-0.001235	-0.000489065	5.81446e-05	-0.000239739	0.000694848	0.000638674	-0.00103492	0.00218578	0.000289273	0.0012087	-0.00118275	0.00098231	0.000218246	-0.000423883	0.00153811	-0.000181822	0.000506878	0.000350727	-0.00103798	0.000424063	-0.000269809	0.000498647	-0.000406185	-8.57959e-05	0.00024922	0.000298005	2.08869e-05
0.000376149	-0.000468199	0.000453167	0.00172779	-0.00119788	-0.000478826	5.87371e-05	-7.43781e-05	0.000699109	0.000638657	-0.00103694	0.00217263	0.000286692	0.00121721	-0.00118305	0.000978092	0.00021479	-0.000422191	0.00153855	-0.000183897	0.000506204	0.000357413	-0.00103155	0.000434733	-0.000279733	0.000507149	-0.000403491	-8.68288e-05	0.000165803	0.00029754	2.0721e-05
0.00037624	-0.000468998	0.000453844	0.00164133	-0.00121046	-0.000490795	1.81427e-05	4.42777e-05	0.000701016	0.000638615	-0.00103709	0.00218291	0.000286812	0.00120862	-0.00118042	0.000979604	0.000214218	-0.000427071	0.00153862	-0.000184447	0.000499	0.000272185	-0.0010343	0.000388285	-0.000274289	0.000508358	-0.000359261	-8.51905e-05	0.000248314	0.000298591	2.03999e-05
0.000342272	-0.000334868	0.000453161	0.00166496	-0.00120575	-0.000481529	6.16951e-05	-5.33816e-05	0.000699714	0.000583721	-0.00103605	0.0021728	0.000285483	0.00120913	-0.00118117	0.000969486	0.000217976	-0.000425813	0.0015385	-0.000183258	0.000504922	0.000335748	-0.00103489	0.000404971	-0.000273271	0.0005095	-0.000395676	-8.51219e-05	0.000250343	0.000261444	2.02636e-05
0.000323413	-0.000349848	0.000453074	0.00166456	-0.0011701	-0.00048541	0.000107027	-9.12248e-05	0.000698992	0.000589932	-0.00103637	0.00217405	0.000286389	0.00120901	-0.00118212	0.000973754	0.000220335	-0.000426136	0.00153832	-0.000183409	0.000503963	0.000316835	-0.00103453	0.000401335	-0.000272899	0.000507963	-0.000389068	-8.4335e-05	0.000259443	0.000263199	2.01975e-05
0.000362618	-0.000386183	0.000479589	0.00167407	-0.00112081	-6.95985e-05	0.000124765	-6.17539e-05	0.000345278	0.00060237	-0.0010346	0.000681742	0.000286762	0.00120926	-0.00118257	0.000976842	0.00021744	-0.000427485	0.00153838	-0.00018201	0.000504145	0.000314725	-0.00116029	0.000408118	-0.000271944	0.000438563	-0.000293049	-8.63389e-05	0.000375591	0.000158126	1.55295e-05
0.000357239	-0.000382526	0.000478669	0.00167348	-0.00112574	-0.000183252	0.000120969	-6.18899e-05	0.000356713	0.00059888	-0.00103501	0.000718111	0.000286701	0.00120939	-0.00118251	0.000976394	0.00021744	-0.000427473	0.00153838	-0.000182037	0.000504146	0.000315618	-0.00107357	0.000407684	-0.000271828	0.000445708	-0.000312077	-8.6017e-05	0.000375293	0.000166793	1.54406e-05
0.00035741	-0.000365238	0.000253951	0.00165885	-0.00115241	-0.000105817	6.89948e-05	-4.33711e-05	0.000390085	0.000596883	-0.00103457	0.000770081	0.000281611	0.00120926	-0.00118123	0.000976702	0.000229176	-0.000431669	0.00153913	-0.000182911	0.00050463	0.000272511	-0.00108656	0.000405488	-0.000271534	0.000107719	-0.000235399	-8.57294e-05	0.000228294	0.000173728	1.50315e-05
0.00035741	-0.000365238	0.000253951	0.00165885	-0.00115241	-0.000105817	6.89948e-05	-4.33711e-05	0.000390085	0.000596883	-0.00103457	0.000770081	0.000281611	0.00120926	-0.00118123	0.000976702	0.000229176	-0.000431669	0.00153913	-0.000182911	0.00050463	0.000272511	-0.00108656	0.000405488	-0.000271534	0.000107719	-0.000235399	-8.57294e-05	0.000228294	0.000173728	1.50315e-05
0.000357394	-0.00036708	0.000258692	0.00166064	-0.00114089	-0.000115569	7.77255e-05	-4.99567e-05	0.000390368	0.000596883	-0.00103458	0.000770434	0.000281622	0.00120925	-0.00118149	0.00097629	0.000225638	-0.000430346	0.00153908	-0.000182773	0.000504625	0.000276117	-0.00108494	0.000405523	-0.00027163	0.000162698	-0.000235537	-8.57851e-05	0.000229308	0.000173316	1.50303e-05
0.000357375	-0.000363528	0.000269031	0.00165957	-0.00114639	-9.92006e-05	7.36049e-05	-4.8908e-05	0.000398851	0.000597004	-0.00103465	0.000753763	0.000281907	0.00120929	-0.00118185	0.000972456	0.000227429	-0.000430107	0.00153908	-0.000182814	0.000502067	0.000280924	-0.0010906	0.000405664	-0.0002719	0.000137389	-0.000246238	-8.5733e-05	0.000231826	0.000172719	1.5025e-05
0.000357276	-0.000365437	0.000268447	0.0016604	-0.00114161	-0.000112554	8.05377e-05	-4.76668e-05	0.000397111	0.000596983	-0.00103467	0.000759703	0.000285194	0.00120926	-0.00118176	0.000967936	0.000224704	-0.000430375	0.00152984	-0.000182813	0.000504444	0.000284166	-0.00108893	0.000405731	-0.000271676	0.000134108	-0.000246795	-8.57527e-05	0.000244758	0.000173004	1.49988e-05
0.000357454	-0.000365879	0.000282933	0.000501149	-0.00114114	-0.000107146	6.55366e-05	-3.83896e-05	0.000399066	0.000597113	-0.00104859	0.00076411	0.000287243	0.00121178	-0.000628889	0.000976596	0.000221863	-0.000232821	0.00153578	-0.00018724	0.000491603	0.000284653	-0.000706205	0.000402902	-0.000271636	0.00026606	-0.000231202	-8.57547e-05	0.00023817	0.000137034	1.07734e-05
0.000357269	-0.000361049	0.000279239	0.000636692	-0.00114216	-0.000135984	7.36189e-05	-4.25558e-05	0.000397441	0.000597966	-0.000762332	0.00076229	0.000284128	0.00121064	-0.000889563	0.000963081	0.000226368	-0.000273483	0.00153407	-0.000185079	0.000500158	0.000283443	-0.000689193	0.000399466	-0.000128625	0.000172154	-0.000239645	-1.29042e-05	0.000229311	0.000151639	1.06726e-05
0.000357371	-0.000367392	0.000272138	0.000683675	-0.00113415	-0.000141116	8.45241e-05	-4.51102e-05	0.000391847	0.000597908	-0.000645671	0.000758363	0.000286534	0.0012079	-0.000564319	0.000960939	0.000224811	-0.000349196	0.0015265	-0.000184318	0.00049962	0.000264516	-0.000514485	0.000423562	-0.000205675	0.00018136	-0.000131483	-6.26151e-05	0.000223723	0.000134717	9.87053e-06
0.000357379	-0.000366288	0.000280272	0.000575584	-0.00113871	-0.000133193	0.000115817	-4.15455e-05	0.000393895	0.000597392	-0.000706927	0.000760195	0.000286668	0.00120941	-0.000493599	0.000957984	0.00022116	-0.000240261	0.00153135	-0.000185546	0.000495982	0.000274099	-0.000558454	0.000409311	-0.000242475	0.000183983	-0.000198875	-6.40737e-05	0.000225553	2.46052e-05	9.77158e-06
0.000357318	-0.000366358	0.00026841	0.000484393	-0.00114031	-0.000165414	0.000130013	-4.32929e-05	0.000418857	0.000598342	-0.000677894	0.000760393	0.000286404	0.0012084	-0.000579048	0.000961696	0.000222011	-0.000295466	0.00153165	-0.000184546	0.000126505	0.000263811	-0.000551242	0.000410741	-0.000199773	0.000192636	-0.000194614	-6.11497e-05	0.0002048	1.70101e-05	9.52427e-06
0.000357322	-0.000366648	0.000274299	0.000517271	-0.00113584	-0.00014995	0.000124966	-3.95456e-05	0.000404642	0.000598094	-0.000655988	0.000597969	0.000286208	0.00120754	-0.000548744	0.000962366	0.000220661	-0.00030889	0.00153005	-0.00017971	0.000113665	0.000259737	-0.000523311	0.000417359	-0.000193509	0.000198821	-0.000190243	-6.2212e-05	0.000219965	6.62059e-05	9.22708e-06
0.000357323	-0.000366794	0.000272852	0.000523065	-0.00113702	-0.000142703	0.000131175	-4.35488e-05	0.000403407	0.000596486	-0.00056218	0.000643364	0.000278527	0.00120868	-0.000488042	0.000961962	0.000221294	-0.000283365	0.0015297	-0.000184983	0.000161744	0.000234926	-0.000536979	0.000416488	-0.00019551	0.000196992	-0.000168697	-6.32006e-05	0.000226451	7.49352e-05	9.1061e-06
0.000358919	-0.000367357	0.0002673	0.000522707	-0.0011371	-0.000154944	0.000128753	-4.20583e-05	0.000408445	0.000597045	-0.000629639	2.77016e-05	0.000286702	0.00120782	-0.000499139	0.000962289	0.000221145	-0.000284638	0.00153043	-0.000182988	0.000191114	0.000252656	-0.000454374	0.00041163	-0.00020504	0.000195783	-0.000187079	-6.07939e-05	0.000224942	6.6224e-05	8.73639e-06
0.000366877	-0.000360407	0.00026968	0.000505575	-0.00113771	-0.000148259	0.000125983	-4.16338e-05	0.000150469	0.000595942	-0.000403727	0.000218653	0.000330727	0.00120831	-0.000519482	0.00096151	0.000232395	-0.000292911	0.00152075	-0.000111196	0.000169061	0.000254454	-0.000478654	0.000414132	0.000148944	0.000197147	-0.000175281	-6.18457e-05	0.00022296	7.03583e-05	8.38819e-06
0.000365708	-0.000362844	0.000269317	0.000497183	-0.00113767	-0.000150338	0.000125897	-4.18527e-05	0.000188283	0.000596107	-0.000418667	0.000203585	0.000319919	0.00120809	-0.000516227	0.000961254	0.000226717	-0.000296945	0.00151888	-0.000140126	0.00018158	0.000256439	-0.000461855	0.000413764	2.22482e-05	0.00019643	-0.000177892	-6.13638e-05	0.000223332	6.89371e-05	8.35804e-06
0.000364548	-0.000362646	0.000269709	0.000499087	-0.00113768	-0.000149195	0.000126283	-4.12593e-05	0.00021185	0.000597452	-0.000436384	0.000207791	0.000290153	0.00120869	-0.000518066	0.000961248	0.000227136	-0.000295695	0.00150038	-0.000130748	0.000173356	0.00025629	-0.000462887	0.00041362	-5.65276e-06	0.000196822	-0.000180637	-6.18135e-05	0.000223062	7.06586e-05	8.31171e-06
0.000365066	-0.000336879	0.000270667	0.000496721	-0.00113781	-0.000150171	0.000126462	-4.32349e-05	0.000216445	0.000597055	-0.000440039	0.000142348	0.000302258	0.00121074	-0.000512251	0.000961471	0.000217549	-0.000257274	0.00149729	-0.000118589	0.000175701	0.000255626	-0.000466059	0.000413404	-4.07564e-05	0.000193388	-0.000181786	-6.12458e-05	0.00019909	7.14054e-05	8.23744e-06
0.000364301	-0.000341815	0.000270134	0.000491519	-0.00113761	-0.000149615	0.000126455	-4.31054e-05	0.000218346	0.000596963	-0.000439592	0.000145638	0.000300623	0.00120978	-0.000513069	0.00096147	0.000202284	-0.000263792	0.00149459	-0.000118831	0.000175835	0.000255684	-0.000465312	0.000413378	-3.85782e-05	0.000194659	-0.000181511	-6.12225e-05	0.000199297	7.17475e-05	8.22166e-06
0.000365059	-0.000435253	0.000270034	0.000497673	-0.00114344	-0.000150341	0.000126478	-4.15952e-05	0.000197289	0.000596777	-0.0004505	0.000118116	0.000301482	0.00121077	-0.00051727	0.000962486	0.000220953	-0.000271191	0.00129867	-0.00012609	0.000176379	0.000255521	-0.000466935	0.000413806	-2.88212e-05	0.000198566	-0.000181124	-6.14122e-05	0.000206378	7.11964e-05	7.78885e-06
0.000196341	-0.000363647	0.000270122	0.000486017	-0.000931368	-5.59196e-05	0.00030175	-4.14489e-05	0.000199859	0.000595064	-0.000453807	0.000142212	-0.000173814	0.00121242	-0.00054426	0.000964768	0.000213941	-0.000268656	0.00132068	-0.000124447	0.000191062	0.000254939	-0.000470739	0.000413413	-2.67597e-05	0.000199835	-0.000165668	-6.14612e-05	0.000220039	5.93357e-05	7.28612e-06
0.000364824	-0.000344979	0.000270014	0.000494283	-0.000805953	-0.000150228	0.000126249	-4.29857e-05	0.000174438	0.000584705	-0.000428297	0.000132032	0.000300732	0.00120957	-0.00051817	0.000961987	0.000178324	-0.000233307	0.00133765	-0.000124964	0.000165405	0.000249119	-0.000466734	0.000413641	-2.11894e-05	0.00019637	-0.000181901	-6.13328e-05	0.000230723	6.75695e-05	7.08303e-06
0.000364931	-0.000339407	0.000259575	0.000492425	-0.000822046	-0.000150126	0.000126227	-4.16452e-05	0.00018116	0.000588359	-0.00042659	0.000135321	0.00020576	0.00120924	-0.000518349	0.000962245	0.000180984	-0.000230034	0.00132418	-0.0001279	0.000174922	0.000246411	-0.000469037	0.000409824	-1.91597e-05	0.000194386	-0.000181453	-6.14655e-05	0.000230207	6.80511e-05	7.01989e-06
0.000326282	-0.000334895	0.000267185	0.000492191	-0.000809534	-0.000145974	0.000132467	-4.21287e-05	0.000175	0.000590183	-0.000401981	0.000137022	0.000223319	0.00120975	-0.000517219	0.000963521	0.000183559	-0.000228223	0.00132267	-0.000128259	0.000179441	0.000245512	-0.000467222	0.000412245	-2.37811e-05	0.000195871	-0.000181115	-6.13099e-05	0.000227447	6.7597e-05	6.96099e-06
0.000349357	-0.000336651	0.000267362	0.00049334	-0.000815625	-0.000147469	0.00012639	-4.19794e-05	0.000180324	0.000588214	-0.000328255	0.000141977	-2.75091e-05	0.00120973	-0.000517169	0.000962191	0.000183139	-0.000227925	0.00131838	-0.000125763	0.000174547	0.00024617	-0.000467814	0.000412959	-2.90327e-05	0.000195564	-0.000181035	-6.12782e-05	0.000229279	6.74035e-05	6.87149e-06
0.000310027	-0.00034323	0.000267141	0.00049364	-0.000821335	-0.000145275	0.000128733	-4.19063e-05	0.000176907	0.000587426	-0.00037272	0.00013658	8.29033e-05	0.00120951	-0.000520171	0.000962209	0.000185229	-0.000259415	0.000302595	-0.000125712	0.000171731	0.000247304	-0.0004671	0.000412941	-2.36306e-05	0.000196953	-0.000181437	-6.12839e-05	0.000227893	0.000116228	5.27294e-06
0.000318536	-0.000343313	0.000267185	0.000490113	-0.000819817	-0.000144806	0.000128293	-4.1861e-05	0.000178917	0.000588773	-0.000375886	0.000136864	0.000105271	0.0012097	-0.000523567	0.000258258	0.000187967	-0.000255098	0.000350592	-0.000130807	0.000174339	0.000246927	-0.000440123	0.000414603	-2.37108e-05	0.00019558	-0.00019294	-6.17297e-05	0.000227308	7.09915e-05	4.43012e-06
0.000317271	-0.000341665	0.000267687	0.000492958	-0.000302433	-0.000146364	0.000127506	-4.17255e-05	0.000179804	0.000588051	-0.0003696	0.000138821	0.000141933	0.00120876	-0.000530591	0.000461387	0.000188184	-0.000238814	0.00041464	-0.000130726	0.000174682	0.0002488	-0.000437629	0.000412911	-1.28683e-05	0.000196387	-0.000192828	-5.99841e-05	0.000227944	0.000118995	4.05414e-06
0.000311443	-0.000342671	0.00026754	0.000492805	-0.000364274	-0.000145461	0.000127422	-4.17145e-05	0.000179931	0.000588417	-0.000373723	0.000137441	0.000156253	0.00120939	-0.000528314	0.000342571	0.00018789	-0.000238395	0.000421742	-0.00012912	0.000174675	0.000248157	-0.000419434	0.0004134	-2.01781e-05	0.000195899	-0.000205714	-6.1296e-05	0.00022626	7.3916e-05	3.98846e-06
0.000315205	-0.00034256	0.000267359	0.000491195	-0.000360867	-0.000145084	0.000127242	-4.17417e-05	0.00018048	0.000588532	-0.000368032	0.000137266	0.000120969	0.00120958	-0.000524596	0.00033421	0.000187849	-0.000243637	0.000387685	-0.000129446	0.000174371	0.000247084	-0.000421454	0.000414026	-2.09977e-05	0.000195842	-0.000204431	-6.12448e-05	0.000225889	7.79473e-05	3.94014e-06
0.000273227	-0.000337998	0.000267332	0.00036187	-0.000362757	-0.000145221	0.000126664	-4.17138e-05	0.000181285	0.00058836	-0.00036999	0.000137595	0.000152538	0.00120953	-0.000527086	1.6085e-05	0.000187425	-0.000240897	0.000397584	-0.000128093	0.000174508	0.000247432	-0.000422017	0.00041341	-1.26318e-05	0.000195772	-0.000204206	-5.77782e-05	0.000227323	8.28026e-05	3.71131e-06
0.000299282	-0.000340647	0.000265409	0.000419769	-0.000387382	-0.000101537	0.000126896	-4.0476e-05	0.000180863	0.000588246	-0.000214524	0.000137562	0.000153918	0.00121047	-0.000526646	0.000101872	0.000187679	-0.000233189	0.000260664	-0.000129315	0.000172697	0.000247208	-0.000425739	0.000369208	-1.51515e-05	0.000209867	-0.000200708	-5.88851e-05	0.000226755	8.48563e-05	3.58013e-06
0.00028257	-0.000340985	0.000265285	0.000413138	-0.000389605	-6.99547e-05	0.000126843	-3.85764e-05	0.000180483	0.000588288	-0.0002644	0.000137753	0.000154002	0.00121151	-0.000525254	0.000110215	0.000187524	-0.000230956	0.000265928	-0.000128382	0.000170887	0.000245708	-0.000424988	0.000233138	-9.0069e-06	0.000236346	-0.000197183	-5.98917e-05	0.000226825	8.49413e-05	3.51581e-06
0.000291798	-0.000339958	0.000266363	0.000407065	-0.000389568	-0.000115253	0.000127177	-4.09428e-05	0.000181085	0.000522123	-0.000285833	0.000142859	0.000155123	0.00121079	-0.000166773	9.87705e-05	0.000188164	-0.000240602	0.000243388	-0.000154773	0.000171487	0.000245066	-0.000424464	0.000280721	-1.4381e-05	0.000210023	-0.000198247	-5.85136e-05	0.000227312	8.50954e-05	3.22631e-06
0.000294022	-0.000340306	0.000265526	0.000400833	-0.000389839	-0.000118843	0.000127209	-4.05607e-05	0.000180968	0.000520592	-0.000256686	0.00013954	0.000150186	0.00120963	-0.000121569	0.000150647	0.000188286	-0.000237879	0.000242837	-0.000134513	0.000171341	0.000245252	-0.000425239	0.000259588	-1.28088e-05	0.000221418	-0.000197952	-5.94184e-05	0.000226856	8.49751e-05	3.18712e-06
0.00029317	-0.000339695	0.000265653	0.000393601	-0.00038867	-0.000123583	0.000127297	-4.09771e-05	0.000180528	0.000509365	-0.000258486	0.000138699	0.000148882	0.00121105	-0.000201501	0.000136651	0.000168294	-0.000107639	0.000231479	-0.0001287	0.000170013	0.000243725	-0.000421619	0.000261433	-1.2203e-05	0.000211232	-0.00019891	-6.05468e-05	0.000226663	8.60302e-05	3.12849e-06
0.000293195	-0.000340028	0.000265726	0.000397099	-0.000387667	-0.000112784	0.000127095	-3.99606e-05	0.000181601	0.000506044	-0.00025361	0.000138334	0.000148627	0.00120984	-0.000143268	0.000137473	0.00018671	-0.000151087	0.00023437	-0.000132116	0.000171187	0.000245888	-0.000424336	0.000240127	-1.21559e-05	0.000213181	-0.000198656	-5.91927e-05	0.000226833	8.54107e-05	3.11326e-06
0.000292149	-0.000339227	0.000265871	0.000397992	-0.000388094	-0.000106655	0.000127145	-4.04915e-05	0.000181169	0.00050302	-0.000250152	0.000139227	0.000149165	0.00121071	-0.00010107	0.000133131	0.00016217	-0.000139257	0.000227441	-0.000131184	0.000170766	0.000244923	-0.000423939	0.000245647	-1.23864e-05	0.000213275	-0.000198593	-5.9482e-05	0.000226766	8.53791e-05	3.0843e-06
0.000292146	-0.000339285	0.000265924	0.000398165	-0.000388195	-0.000108736	0.000127145	-4.04963e-05	0.000163839	0.00050342	-0.000250348	0.00013907	0.000150427	0.00121066	-0.000101242	0.000134974	0.000166331	-0.000133787	0.000228992	-0.000130772	0.000170564	0.000244931	-0.000423573	0.000245246	-1.23909e-05	0.000213192	-0.00019862	-5.94795e-05	0.000226746	8.54756e-05	3.08019e-06
0.000292144	-0.000339385	0.000265909	0.000398481	-0.000388054	-0.000102008	0.000127154	-4.04963e-05	0.000181496	0.000506252	-0.000251227	0.000138995	0.000149811	0.00117215	-0.000104244	0.000137976	0.000164554	5.13394e-07	0.000230648	-0.000130557	0.000170073	0.000245521	-0.000423182	0.000245297	-1.22906e-05	0.00021299	-0.000198471	-5.94616e-05	0.000226754	8.55575e-05	2.97972e-06
0.000278903	-0.000339489	0.0002659	0.000397819	-0.000388146	-0.000105795	0.000125684	-3.83577e-05	0.000179566	0.000451994	-0.000249699	0.000138731	0.000151165	0.00118091	-0.000104688	0.000137053	0.000160107	-5.68517e-05	0.000233257	-0.000130898	0.000170257	0.000243183	-0.000423264	0.000245561	-1.23164e-05	0.000213259	-0.000198498	-5.94448e-05	0.00022676	8.09857e-05	2.94093e-06
0.000154122	-0.000339634	0.000265931	0.000397746	-0.000387896	-0.000109794	0.000122138	-3.95807e-05	0.000175989	0.000415751	-0.000248984	0.000138737	0.000149335	0.00117843	-9.72673e-05	0.000140231	0.000162995	-7.97462e-05	0.00023317	-0.000130789	0.000170009	0.000241753	-0.00042325	0.000245011	-1.22579e-05	0.000212949	-0.000201061	-5.94683e-05	0.000226725	8.22769e-05	2.85078e-06
0.000173731	-0.000339567	0.00026592	0.000397904	-0.000388044	-0.000108567	0.000125468	-3.96506e-05	0.000173961	0.000429501	-0.00024942	0.000138697	0.000150427	0.000849628	-9.89315e-05	0.000207491	0.000159824	-8.05924e-05	0.000234114	-0.000130869	0.000170051	0.000242778	-0.000423253	0.000280214	-1.30526e-05	0.000213069	-0.000200534	-5.94545e-05	0.000226725	8.38601e-05	2.24498e-06
0.000132657	-0.000339508	0.000265926	0.000397864	-0.000387953	-0.000109417	0.000125584	-3.96093e-05	0.000176699	0.000441272	-0.000249306	0.000138794	0.000150245	0.000837051	-0.000100529	0.000154795	0.000162516	-5.74922e-05	0.000235068	-0.000130905	0.00017009	0.000243721	-0.000422769	0.00024624	-1.30358e-05	0.000213169	-0.000199858	-5.9455e-05	0.000226741	8.4256e-05	2.18376e-06
0.000164747	-0.000339365	0.000167654	0.00039813	-7.65452e-05	-0.000109714	0.000125057	-4.00943e-05	0.000172653	0.000426603	-0.000249648	0.000138635	0.00015023	0.000832781	-9.96656e-05	0.000165051	0.000160546	-7.2513e-05	0.000234145	-0.000130675	0.000171478	0.000243367	-0.000423243	0.000279947	-1.48137e-05	0.000213009	-0.000200739	-5.94641e-05	0.000226738	8.63753e-05	2.00805e-06
0.000144837	-0.000339367	0.000170409	0.000398129	-8.40375e-05	-0.000109695	0.000125083	-3.98573e-05	0.000172733	0.000426665	-0.000249649	0.000138654	0.000150246	0.000836583	-9.96907e-05	0.000164653	0.000160753	-7.21282e-05	0.000234149	-0.000130676	0.000171609	0.000243368	-0.000423224	0.000271431	-1.50704e-05	0.000213048	-0.000200037	-5.94652e-05	0.000226738	8.63595e-05	2.0054e-06
0.000140921	-0.000339439	0.000176345	0.000398083	-8.4474e-05	-0.000109484	0.000125436	-3.94261e-05	0.00017464	0.00042757	-0.000250051	0.000138652	0.000150228	0.000834265	-0.000100589	0.000170622	0.000162428	-6.76485e-05	0.000234118	-0.000130704	0.000171493	0.000243241	-0.00042319	0.000262873	-1.44569e-05	0.000213034	-0.000187341	-5.94735e-05	0.000226736	8.53631e-05	1.99646e-06
0.000141325	-0.000339439	0.000174606	0.000398046	-8.62328e-05	-0.00010926	0.000125429	-3.92395e-05	0.000174239	0.000427065	-0.000249893	0.000138656	0.00015023	0.000834496	-0.00010008	0.00016703	0.000162286	-6.77007e-05	0.000233954	-0.0001307	0.000171547	0.000243236	-0.000423214	0.000263598	-1.43193e-05	0.000213033	-0.000188193	-5.94706e-05	0.000226736	8.53685e-05	1.99521e-06
0.000145741	-0.000339188	0.000173058	0.000398082	-8.75041e-05	-0.000109576	0.00012542	-4.1962e-05	0.000173962	0.000427972	-0.000247575	0.000140008	0.000150269	0.000828925	-9.97627e-05	0.000165726	0.000162057	-6.81225e-05	0.000234142	-0.000130694	0.000171437	0.000243218	-0.000423209	0.000264911	-1.47459e-05	0.000213032	-0.000192518	-5.94636e-05	0.000226391	8.55727e-05	1.98871e-06
0.000145066	-0.000339374	0.000177186	0.000252978	-8.72298e-05	-9.28643e-05	0.000123816	-4.25936e-05	0.000174264	0.000428481	-0.000249964	0.00014338	0.000149685	0.000830298	-9.93322e-05	0.000170004	0.00016227	-5.74275e-05	0.000234331	-0.000132014	0.000171109	0.000243906	-9.57773e-05	0.000266235	-4.43127e-05	0.000214596	-0.000194316	-5.94728e-05	1.92438e-05	8.5183e-05	1.68029e-06
0.000145066	-0.000339374	0.000177186	0.000252978	-8.72298e-05	-9.28643e-05	0.000123816	-4.25936e-05	0.000174264	0.000428481	-0.000249964	0.00014338	0.000149685	0.000830298	-9.93322e-05	0.000170004	0.00016227	-5.74275e-05	0.000234331	-0.000132014	0.000171109	0.000243906	-9.57773e-05	0.000266235	-4.43127e-05	0.000214596	-0.000194316	-5.94728e-05	1.92438e-05	8.5183e-05	1.68029e-06
0.000145073	-0.000339361	0.000174713	0.000253864	-8.72014e-05	-9.34614e-05	0.000123849	-4.23137e-05	0.000174251	0.00042848	-0.000249718	0.000142891	0.000149688	0.000829995	-9.94104e-05	0.000169357	0.000162184	-5.7839e-05	0.000234329	-0.000131804	0.000171111	0.000243885	-9.61845e-05	0.000266302	-3.98799e-05	0.000214579	-0.000194293	-5.94727e-05	3.37115e-05	8.52046e-05	1.67942e-06
0.000145073	-0.000339361	0.000174713	0.000253864	-8.72014e-05	-9.34614e-05	0.000123849	-4.23137e-05	0.000174251	0.00042848	-0.000249718	0.000142891	0.000149688	0.000829995	-9.94104e-05	0.000169357	0.000162184	-5.7839e-05	0.000234329	-0.000131804	0.000171111	0.000243885	-9.61845e-05	0.000266302	-3.98799e-05	0.000214579	-0.000194293	-5.94727e-05	3.37115e-05	8.52046e-05	1.67942e-06
0.000144802	-0.000339382	0.000168613	0.000255835	-8.76276e-05	-9.33627e-05	0.000124195	-4.18241e-05	0.000174254	0.000428353	-0.000249888	0.000142884	0.000149776	0.000830299	-9.93725e-05	0.000167996	0.000162153	-5.9681e-05	0.00023424	-0.000131788	0.000171155	0.000243839	-0.000101629	0.000266282	-3.72035e-05	0.000213871	-0.00019329	-5.94712e-05	2.95515e-05	8.52205e-05	1.67847e-06
0.000145133	-0.00033938	0.000170215	0.000255464	-8.76898e-05	-9.41024e-05	6.72696e-05	-4.16968e-05	0.000174252	0.000428396	-0.000249861	0.000142696	0.000149735	0.00083033	-9.93812e-05	0.000168177	0.000162076	-5.90282e-05	0.000234263	-0.000131742	0.000171171	0.000244013	-0.00010203	0.000266245	-3.43774e-05	0.000214113	-0.000193548	-5.94719e-05	2.80272e-05	8.5223e-05	1.66819e-06
0.000145103	-0.000339411	0.000171794	0.00025528	-8.67162e-05	-9.40101e-05	0.000101755	-4.14347e-05	0.00017424	0.000418187	-0.00024886	0.000142893	0.000149736	0.000830232	-9.93676e-05	0.000167526	0.000162094	-5.85709e-05	0.000234238	-0.000131713	0.000157718	0.000244938	-0.000102239	0.000266328	-3.65035e-05	8.61037e-05	-0.00019367	-5.94719e-05	3.02732e-05	8.52163e-05	1.62274e-06
0.000145119	-0.000340361	0.000171362	0.000255752	-8.69673e-05	-9.38227e-05	9.62738e-05	-4.08765e-05	0.000174254	0.000415037	-0.000249774	0.000142594	0.000149746	0.000830261	-9.93382e-05	0.000168298	0.000162117	-5.90477e-05	0.000234028	-0.000131659	0.000122256	0.000244642	-0.000102157	0.000266305	-3.77775e-05	5.7341e-05	-0.000193803	-5.94616e-05	3.08842e-05	8.5219e-05	1.60632e-06
0.000136143	-0.000339549	0.0001796	0.000255383	-8.67289e-05	-8.01954e-05	8.76815e-05	-4.09407e-05	0.00017427	0.000421011	-0.000264914	0.000142626	0.000144679	0.000445396	-9.9633e-05	0.000168759	0.000162258	-5.78911e-05	0.000234292	-0.000131895	0.000161002	0.000245211	-9.92024e-05	0.000192803	-3.79002e-05	9.62719e-05	-0.000143276	-5.8481e-05	3.21098e-05	8.78584e-05	1.08892e-06
0.000143252	-0.00034072	0.000177054	0.000224228	-8.66142e-05	-8.44601e-05	8.8981e-05	-3.82706e-05	0.000174296	0.000419569	-0.000251229	0.000141476	0.000147132	0.000236516	-0.000100276	0.0001688	0.00016018	-5.6744e-05	0.000233973	-0.000132415	0.000153503	0.000244997	-9.89345e-05	0.00019106	-3.81616e-05	9.86245e-05	-0.000194498	-5.60963e-05	3.28359e-05	8.89256e-05	9.40119e-07
0.000141605	-0.000340677	0.000173089	0.000214992	-8.68554e-05	-8.02867e-05	9.27286e-05	-3.6694e-05	0.000174292	0.000419609	-0.000252616	0.000142929	0.000145332	0.000232554	-9.93581e-05	0.000168544	0.00016218	-5.28306e-05	0.000234022	-0.0001323	0.000145987	0.000244838	-9.84856e-05	0.000191186	-3.80064e-05	6.90536e-05	-0.00015543	-5.92149e-05	3.27942e-05	8.57752e-05	9.11586e-07
0.000140517	-0.000340457	0.000173534	0.000217892	-8.67966e-05	-8.15259e-05	9.39996e-05	-3.9429e-05	0.0001743	0.000419325	-0.000237236	0.000142868	0.000145862	0.000211954	-9.97074e-05	0.000168513	0.000162018	-5.09107e-05	0.000234046	-0.000132165	0.000148616	0.000244915	-9.91165e-05	0.000172967	-3.80689e-05	7.42542e-05	-0.000170903	-6.31996e-05	3.37442e-05	8.68073e-05	8.96999e-07
0.000130513	-0.000340404	0.000173822	0.000223138	-8.66361e-05	-7.88405e-05	9.21957e-05	-3.85915e-05	0.000174149	0.000284158	-0.000238408	0.000142371	0.000152767	0.00025781	-9.21811e-05	0.000169401	0.000161649	-5.25048e-05	0.000235813	-0.000132173	0.000148509	0.000244813	-9.90827e-05	0.000157808	-3.8077e-05	3.98476e-05	-0.000163663	-6.06262e-05	3.23843e-05	8.63823e-05	8.12486e-07
0.000141455	-0.000340617	0.000173738	0.000220678	-8.69789e-05	-8.23303e-05	9.16935e-05	-3.7757e-05	0.000168779	0.000277522	-0.000223308	0.000142554	0.000159154	0.000244345	-9.6285e-05	0.000168562	0.000162166	-5.04131e-05	0.000236871	-0.000132175	0.000148741	0.000244869	-9.88193e-05	0.000152837	-3.80768e-05	4.83628e-05	-0.000167457	-6.46956e-05	3.22007e-05	8.66047e-05	7.99681e-07
0.000136212	-0.000212874	0.000174514	0.000222835	-8.67683e-05	-8.15725e-05	9.30045e-05	-3.88839e-05	0.000161444	0.000278559	-0.000222828	0.000142549	0.000153284	0.000229246	-9.65066e-05	0.000168946	0.000161823	-5.2879e-05	0.000237822	-0.000132087	0.000150685	0.000244871	-9.8477e-05	0.000164814	-3.82113e-05	6.2557e-05	-0.00016242	-6.3148e-05	3.59252e-05	8.6422e-05	7.22882e-07
0.000109463	-0.000198502	0.000174563	0.00012014	-8.5555e-05	-8.24948e-05	9.33903e-05	-3.80669e-05	0.00017195	0.000293976	-0.000227204	0.000142443	0.000154299	0.000216593	-8.98081e-05	0.000169543	0.000164185	-4.43152e-05	0.000236161	-0.000131266	0.000148558	0.000244853	-9.85866e-05	0.000149669	-3.52028e-05	5.93011e-05	-0.000165415	-6.59993e-05	3.28855e-05	8.64563e-05	6.77115e-07
3.72896e-05	-0.000216709	0.000172785	0.000140129	-8.5764e-05	-8.25454e-05	9.29277e-05	-1.18249e-05	0.000171706	0.000293682	-0.000207641	0.000142412	0.000155545	0.000218902	-9.18102e-05	0.000161515	0.000162647	-5.23898e-05	0.000166926	-9.76923e-05	0.000146092	0.000244843	-9.85611e-05	0.000149995	-3.7901e-05	5.90427e-05	-0.000163414	-6.62561e-05	3.83312e-05	7.39146e-05	6.29606e-07
1.26597e-05	-0.000245261	0.000171322	0.000143147	-8.15836e-05	-8.23231e-05	9.30609e-05	-2.64142e-05	0.000172005	0.000296628	-0.000164814	0.000141756	0.000152546	0.000216988	-9.03798e-05	0.000163454	0.000162492	-4.76983e-05	0.000145645	-5.7588e-05	0.000142255	0.00024485	-9.58868e-05	0.000150942	-3.73119e-05	5.68954e-05	-0.000163088	-6.54799e-05	5.35527e-05	7.84344e-05	6.12926e-07
1.24682e-05	-0.000232884	0.00017176	0.000105179	-8.28234e-05	-8.28337e-05	9.32464e-05	-2.63721e-05	0.000165372	0.000296937	-0.000170992	0.000141648	0.000152131	0.000224178	-9.24124e-05	0.000164362	0.000162502	-5.22862e-05	0.000146469	-6.95091e-05	0.000136155	0.000244847	-9.32955e-05	0.000146014	-3.77192e-05	5.66287e-05	-0.000163918	-6.6311e-05	4.2872e-05	6.8956e-05	5.98269e-07
5.57095e-05	-0.000229972	0.000172264	8.6491e-05	-7.42225e-05	-8.33665e-05	9.313e-05	-2.57448e-05	0.000155336	0.000298733	-0.000172278	0.000139537	0.00015319	0.000221468	-9.12745e-05	0.000162091	0.000162535	-5.55142e-05	0.000148743	-5.9441e-05	0.000140414	0.000244768	-9.03309e-05	0.000147138	-3.69262e-05	5.47165e-05	-0.000163354	-6.53715e-05	4.17175e-05	7.57522e-05	5.9197e-07
3.25617e-05	-0.000230018	0.000172552	8.93622e-05	-7.92408e-05	-8.28357e-05	9.32448e-05	-2.34395e-05	0.000148717	0.000296647	-0.000172223	0.000138688	0.00015366	0.000221334	-9.22871e-05	0.000162506	0.000162486	-5.23966e-05	0.000142937	-6.68559e-05	0.000138331	0.000244832	-9.20944e-05	0.000147688	-3.67982e-05	5.41437e-05	-0.00016374	-6.57787e-05	4.17148e-05	7.34836e-05	5.86632e-07
2.90621e-05	-1.26892e-05	0.000172525	0.000104687	-7.99886e-05	-8.28613e-05	9.32928e-05	-2.54983e-05	0.000164082	0.000245934	-0.000132373	0.000141212	0.00015296	0.000220573	-9.24582e-05	0.000159636	0.00015982	-5.28942e-05	0.000144029	-4.55213e-05	0.000138145	0.000245629	-9.28801e-05	0.000150596	-2.18079e-05	5.72658e-05	-0.000164291	-6.53129e-05	4.38231e-05	7.54861e-05	4.99811e-07
2.53077e-05	-1.18854e-05	0.000172508	9.63105e-05	-7.00984e-05	-8.29121e-05	9.32475e-05	-2.32919e-05	0.000157096	0.000271578	-0.000156768	0.000140762	0.000140702	0.00022198	-7.87637e-05	0.000160502	0.000161251	-5.29986e-05	0.000144062	-5.26779e-05	0.000119945	0.000170259	-9.31162e-05	0.000149492	-2.60942e-05	5.70245e-05	-0.00016435	-6.1961e-05	4.31929e-05	7.51822e-05	4.73738e-07
2.71961e-05	-6.89609e-05	0.000172427	8.88396e-05	-6.0679e-05	-8.34767e-05	9.3194e-05	-2.43947e-05	0.000160765	0.000252433	-0.000146766	8.48259e-05	0.000152162	0.000220642	-9.11517e-05	0.000160571	0.000161658	-5.909e-05	0.000145065	-4.99556e-05	0.00011918	0.000128687	-9.00724e-05	0.000147551	-1.62227e-05	5.68039e-05	-0.000159181	-6.29359e-05	4.29536e-05	7.52512e-05	4.41391e-07
2.70384e-05	-4.8613e-05	0.000172475	9.69581e-05	-5.47542e-05	-8.43257e-05	9.26112e-05	-2.58965e-05	0.00016171	0.000256406	-0.000138621	9.61939e-05	0.000151108	0.000221242	-9.10569e-05	0.00015782	0.000159577	-5.33307e-05	0.000144098	-5.05144e-05	0.000120202	4.31396e-05	-9.11877e-05	0.000148825	-5.29792e-06	5.81576e-05	-0.000159479	-6.19985e-05	4.28738e-05	7.52546e-05	4.2553e-07
2.81722e-05	-4.65552e-05	0.000172393	9.46939e-05	-5.66164e-05	-8.29353e-05	8.8101e-05	-2.51507e-05	0.000159925	0.000254417	-0.00014816	7.37973e-05	0.000147147	0.000221215	-9.01238e-05	0.000159037	0.000160963	-5.5067e-05	0.000143955	-5.16593e-05	0.000125597	4.83723e-05	-9.12596e-05	0.000148475	-2.16036e-05	5.55489e-05	-0.000162355	-6.33236e-05	4.33345e-05	6.98842e-05	4.23334e-07
2.31008e-05	-5.16013e-05	0.000172535	8.98298e-05	-5.47536e-05	-8.29576e-05	7.42638e-05	-2.50993e-05	0.000160722	0.00025751	-0.0001463	7.56734e-05	0.000149544	0.000221172	-8.96988e-05	0.00015829	0.000160837	-5.39932e-05	0.000144365	-5.12064e-05	0.000123207	5.39611e-05	-9.13466e-05	0.000148632	-2.12483e-05	5.71806e-05	-0.000161717	-6.24237e-05	4.32348e-05	7.11253e-05	4.22187e-07
2.47519e-05	-4.83025e-05	0.000172514	9.38104e-05	-5.7335e-05	-8.32147e-05	8.30358e-05	-2.57135e-05	0.000160151	0.000257223	-0.00014251	8.04356e-05	0.000150539	0.000221311	-8.90099e-05	0.000158993	0.000160819	-5.39279e-05	0.000144115	-5.07855e-05	0.000123697	4.81701e-05	-6.3684e-05	0.000148615	-1.02293e-05	5.74627e-05	-0.000158589	-6.23029e-05	4.3161e-05	6.01018e-05	4.16505e-07
2.66681e-05	-4.81069e-05	0.000172527	8.85604e-05	-6.18491e-05	-7.89123e-05	8.47366e-05	-2.51988e-05	2.83864e-05	0.000257261	-0.000137064	8.24213e-05	0.000148762	0.00022125	-8.95417e-05	0.000159114	0.000160788	-5.40686e-05	0.000144129	-5.14018e-05	0.000125279	4.81602e-05	-7.40297e-05	0.00014876	-1.43197e-05	5.64594e-05	-0.000159106	-6.1851e-05	4.02384e-05	5.65905e-05	3.90657e-07
2.59315e-05	-4.82643e-05	0.000172544	9.06356e-05	-5.61479e-05	-7.65793e-05	8.28492e-05	-2.53169e-05	3.20126e-05	0.000257129	-0.000141352	7.32122e-05	0.000149547	0.000221314	-8.9962e-05	0.000158637	3.61301e-05	-5.43865e-05	0.000143721	-5.06612e-05	0.00012433	5.01918e-05	-6.19434e-05	0.000149168	-1.39947e-05	5.69842e-05	-0.000160372	-6.22248e-05	3.98762e-05	5.66485e-05	3.63978e-07
2.67206e-05	-4.91145e-05	0.000172518	9.1926e-05	-5.56233e-05	-8.00973e-05	8.33052e-05	-2.55292e-05	6.47675e-05	0.000257314	-9.7292e-05	5.71541e-05	0.000149786	0.000221347	-9.08887e-05	0.000157351	7.46094e-05	-5.37062e-05	0.000143485	-5.08976e-05	0.000124225	5.0309e-05	-6.71531e-05	0.000148563	-1.26925e-05	5.71442e-05	-0.00015892	-6.20262e-05	4.07147e-05	5.68933e-05	3.59625e-07
2.65436e-05	-4.88146e-05	0.000172523	9.18176e-05	-5.61858e-05	-7.9449e-05	8.26857e-05	-2.55258e-05	5.26183e-05	0.000257241	-9.0075e-05	6.19977e-05	0.000149149	0.000221343	-9.04525e-05	0.000157335	4.51655e-05	-5.41357e-05	0.000144164	-5.00333e-05	0.000124366	4.98821e-05	-5.35501e-05	0.000148728	-1.30046e-05	5.72161e-05	-0.000158983	-6.19951e-05	4.06672e-05	5.7482e-05	3.52032e-07
2.64532e-05	-4.90172e-05	0.00017247	9.15287e-05	-5.6192e-05	-8.02418e-05	8.21265e-05	-2.57373e-05	5.46093e-05	0.000257239	-0.000102454	6.16403e-05	6.16641e-05	0.000221457	-9.0712e-05	0.000157602	4.96076e-05	-5.41162e-05	0.000144135	-4.88527e-05	0.000124213	4.95728e-05	-5.97393e-05	0.000149536	-1.27835e-05	5.71362e-05	-0.000159383	-6.20019e-05	4.09865e-05	5.72683e-05	3.37594e-07
2.64618e-05	-4.85579e-05	0.000172295	9.14079e-05	-5.678e-05	-7.90502e-05	8.34857e-05	-2.5736e-05	4.65051e-05	0.00025716	-9.27715e-05	5.96489e-05	6.7673e-05	0.000221334	-9.0886e-05	0.000158314	5.13732e-05	-5.40511e-05	0.000143808	-4.96051e-05	0.000124419	4.95759e-05	-5.96218e-05	0.000149883	-1.27735e-05	5.71536e-05	-0.000159108	-5.94998e-05	4.05184e-05	5.59336e-05	3.3527e-07
2.62904e-05	-4.8884e-05	0.000172374	9.11961e-05	-5.64608e-05	-7.85944e-05	8.28654e-05	-2.56413e-05	5.08978e-05	0.000257211	-8.62405e-05	6.4834e-05	7.67476e-05	0.000221329	-8.72026e-05	0.000155764	5.26199e-05	-5.41959e-05	0.000139864	-4.20353e-05	0.000124394	5.03065e-05	-5.60168e-05	0.000149045	-1.2259e-05	5.65456e-05	-0.000159321	-5.4281e-05	3.98856e-05	5.66816e-05	3.32005e-07
2.62946e-05	-4.89932e-05	0.000172126	9.08081e-05	-5.65849e-05	-7.82494e-05	8.2707e-05	-2.57733e-05	4.90455e-05	0.000257108	-9.22788e-05	6.24388e-05	7.10826e-05	0.000221405	-8.83499e-05	0.000152054	4.76278e-05	-5.42044e-05	0.000140754	-3.35095e-05	0.000124537	4.99163e-05	-5.46613e-05	0.000148773	-1.26697e-05	5.30506e-05	-0.000159336	-5.61691e-05	4.08226e-05	5.59656e-05	3.29297e-07
2.62572e-05	-4.90382e-05	0.000171342	9.14008e-05	-5.9419e-05	-7.65209e-05	8.23932e-05	-2.43053e-05	4.6787e-05	0.000257154	-9.20521e-05	6.20141e-05	6.44052e-05	0.000221854	-8.95141e-05	0.000154991	-7.63961e-06	-5.39597e-05	0.00014206	-4.0869e-05	0.000124663	4.98038e-05	-5.58831e-05	0.000149676	-1.2517e-05	5.50578e-05	-4.36526e-05	-5.98097e-05	4.05458e-05	5.00157e-05	3.04795e-07
2.61672e-05	-4.90248e-05	0.00017199	9.1887e-05	-4.09397e-05	-7.75559e-05	8.25876e-05	-2.58121e-05	4.68086e-05	0.000256487	-9.26739e-05	6.19291e-05	5.33988e-05	0.000239368	-9.5048e-05	0.000156773	2.33729e-05	-5.152e-05	9.59789e-05	-4.24478e-05	5.6758e-05	5.42712e-05	-5.82136e-05	0.000153343	-1.25182e-05	4.83514e-05	-7.0205e-05	-5.55897e-05	4.58949e-05	5.43423e-05	2.93308e-07
2.62133e-05	-4.91587e-05	0.000171786	9.15476e-05	-5.56219e-05	-7.72154e-05	8.25523e-05	-2.57286e-05	4.59226e-05	0.000256463	-9.18636e-05	6.14329e-05	5.71766e-05	0.000222974	-9.05425e-05	0.000156218	2.19208e-05	-5.33738e-05	7.50809e-05	-4.56425e-05	7.74455e-05	5.1513e-05	-5.61681e-05	0.000150819	-1.25754e-05	5.32711e-05	-5.9543e-05	-5.73787e-05	4.23987e-05	5.12522e-05	2.83072e-07
2.62087e-05	-4.91608e-05	0.000171793	9.05144e-05	-4.61078e-05	-7.77822e-05	8.26245e-05	-2.53545e-05	4.51275e-05	0.000255913	-9.08786e-05	6.17241e-05	5.86587e-05	0.000226028	-8.946e-05	9.39598e-05	3.49844e-05	-5.14029e-05	7.32466e-05	-4.42423e-05	9.5303e-05	5.00401e-05	-5.66553e-05	0.000150643	-1.26145e-05	4.95596e-05	-5.06158e-05	-3.82346e-05	4.12246e-05	5.00511e-05	2.66935e-07
2.62069e-05	-4.91126e-05	0.000171901	9.07409e-05	-4.48488e-05	-7.7652e-05	8.26067e-05	-2.56127e-05	4.43014e-05	0.000254962	-9.09297e-05	6.1938e-05	5.90461e-05	0.000221717	-8.98136e-05	9.62946e-05	3.40982e-05	-5.14989e-05	6.41024e-05	-4.42137e-05	8.36805e-05	5.03148e-05	-5.66831e-05	0.000150739	-1.2622e-05	4.86241e-05	-5.01982e-05	-4.76299e-05	4.12431e-05	4.98196e-05	2.62304e-07
2.66034e-05	-4.9173e-05	0.000171713	9.11041e-05	-4.80399e-05	-7.77152e-05	6.34082e-05	-2.55161e-05	4.44896e-05	0.000253233	-9.06817e-05	6.17398e-05	5.72706e-05	0.000223573	-9.02878e-05	9.65155e-05	3.00931e-05	-5.23886e-05	6.01895e-05	-4.28106e-05	8.46215e-05	5.02053e-05	-5.69342e-05	0.000151252	-1.26062e-05	5.02774e-05	-4.99668e-05	-5.10028e-05	3.02863e-05	5.01287e-05	2.58924e-07
2.65603e-05	-4.91718e-05	0.000171766	9.10872e-05	-4.80388e-05	-7.77006e-05	6.34958e-05	-2.54836e-05	4.44772e-05	0.000253095	-9.07695e-05	6.17319e-05	5.76089e-05	0.00022354	-9.03162e-05	9.66901e-05	3.00922e-05	-5.24409e-05	6.13956e-05	-4.31364e-05	8.48194e-05	5.0212e-05	-5.67714e-05	0.000151235	-1.26113e-05	5.02594e-05	-4.65372e-05	-5.08962e-05	3.09819e-05	5.01259e-05	2.5884e-07
2.63244e-05	-4.88197e-05	0.000166077	9.34443e-05	-4.72816e-05	-7.76511e-05	6.01358e-05	-2.55346e-05	4.46249e-05	0.000232343	-9.07731e-05	6.1313e-05	5.7363e-05	0.000224036	-8.67396e-05	9.9941e-05	3.0147e-05	-5.23875e-05	6.10011e-05	-3.96994e-05	8.52586e-05	4.96132e-05	-5.51819e-05	0.000151243	-1.38173e-05	4.99105e-05	-5.12159e-05	-4.92714e-05	2.70332e-05	5.02133e-05	2.46477e-07
2.63255e-05	-4.88435e-05	0.000166222	9.33386e-05	-4.72703e-05	-7.76353e-05	6.02906e-05	-2.55253e-05	4.46254e-05	0.000232419	-9.0821e-05	6.14159e-05	5.73764e-05	0.000223541	-8.71218e-05	9.79262e-05	3.00232e-05	-5.23864e-05	6.19427e-05	-3.98248e-05	8.55177e-05	4.96387e-05	-5.55453e-05	0.000151242	-1.37681e-05	4.99102e-05	-5.19135e-05	-4.92234e-05	2.81558e-05	5.01502e-05	2.46353e-07
2.6306e-05	-4.89972e-05	0.000166169	9.28217e-05	-4.72698e-05	-7.7578e-05	6.12515e-05	-2.55376e-05	4.46307e-05	0.000232926	-9.10518e-05	6.14996e-05	5.8965e-05	0.00022377	-8.70566e-05	9.88672e-05	3.02009e-05	-5.2203e-05	6.40495e-05	-4.06012e-05	8.52733e-05	4.94589e-05	-5.56537e-05	0.000117618	-1.35529e-05	5.00902e-05	-5.16066e-05	-4.9072e-05	2.77783e-05	5.01381e-05	2.38286e-07
-3.04479e-05	-4.78963e-05	0.00016661	9.83935e-05	-4.55673e-05	-7.76613e-05	6.04124e-05	-2.55323e-05	-1.25235e-05	8.45091e-05	-9.14776e-05	6.10097e-05	1.17221e-05	0.000219238	-8.78873e-05	9.93495e-05	3.11926e-05	-5.27195e-05	6.39128e-05	-4.29759e-05	8.50703e-05	5.04815e-05	-5.56834e-05	0.000127919	-1.34587e-05	5.06179e-05	-5.1768e-05	-4.87313e-05	2.71407e-05	4.96553e-05	1.8819e-07
1.5564e-05	-4.8588e-05	8.84577e-05	9.57896e-05	-4.67595e-05	-4.7428e-05	6.08076e-05	-2.54914e-05	3.66188e-05	0.000128989	-8.79068e-05	6.14639e-05	1.71848e-05	0.000221803	-8.89298e-05	9.99217e-05	2.9911e-05	-5.21898e-05	6.37996e-05	-4.25991e-05	8.50397e-05	3.78597e-05	-5.57208e-05	0.000132557	-1.33306e-05	4.71833e-05	-5.14155e-05	-4.90208e-05	2.71031e-05	5.01155e-05	1.74797e-07
1.43966e-05	-3.89139e-05	6.29992e-05	9.31751e-05	-4.67832e-05	-4.81726e-05	6.13201e-05	-2.54961e-05	4.38692e-05	9.93882e-05	-8.75843e-05	6.14856e-05	4.79445e-05	0.000222359	-8.73316e-05	9.94999e-05	3.00622e-05	-5.23043e-05	6.40742e-05	-4.11441e-05	8.50866e-05	4.37332e-05	-5.57493e-05	0.000131967	-1.34824e-05	4.67463e-05	-5.20167e-05	-4.8988e-05	2.69643e-05	5.01011e-05	1.65638e-07
1.63297e-05	-4.58799e-05	3.58317e-05	9.21707e-05	-4.56772e-05	-5.01457e-05	6.09513e-05	-2.54858e-05	3.5558e-05	0.000102594	-9.06017e-05	5.86083e-05	3.79674e-05	0.000104326	-8.8618e-05	9.98419e-05	3.02251e-05	-5.2011e-05	6.34144e-05	-4.10833e-05	7.7899e-05	3.81762e-05	-5.76095e-05	0.000136216	-1.32758e-05	4.82363e-05	-5.30087e-05	-4.89072e-05	2.60276e-05	5.01643e-05	1.24323e-07
2.0873e-05	-4.61233e-05	3.7104e-05	9.25612e-05	-4.70523e-05	-4.58594e-05	6.13693e-05	-2.54993e-05	2.81332e-05	0.00011486	-9.81756e-05	6.00563e-05	4.3423e-05	0.000114995	-8.873e-05	9.98937e-05	3.02085e-05	-5.20812e-05	6.3301e-05	-4.11902e-05	7.7534e-05	3.3445e-05	-5.91651e-05	6.15012e-05	-1.33051e-05	4.83154e-05	-5.39062e-05	-4.88449e-05	2.59082e-05	5.00568e-05	1.16153e-07
1.47612e-05	-4.56471e-05	3.88682e-05	9.22835e-05	-4.68974e-05	-4.67797e-05	6.09277e-05	-2.54849e-05	3.41924e-05	0.000108864	-9.04897e-05	6.00338e-05	3.06356e-05	9.86117e-05	-8.83288e-05	9.96597e-05	3.00987e-05	-5.22362e-05	6.34731e-05	-4.12158e-05	7.97111e-05	3.63097e-05	-5.77357e-05	2.16755e-05	-1.33432e-05	4.75027e-05	-5.22052e-05	-4.88707e-05	2.65698e-05	5.00121e-05	1.05881e-07
1.4647e-05	-4.56622e-05	3.5134e-05	9.23363e-05	-4.68715e-05	-4.70133e-05	6.10225e-05	-2.54873e-05	3.30232e-05	0.000109675	-5.07953e-05	6.0118e-05	3.38275e-05	0.000105104	-8.83949e-05	9.97308e-05	3.01275e-05	-5.2225e-05	6.34697e-05	-4.11973e-05	8.11001e-05	3.71861e-05	-5.77373e-05	2.66772e-05	-1.33469e-05	4.7887e-05	-5.22495e-05	-4.88482e-05	2.64227e-05	5.022e-05	1.02279e-07
1.48155e-05	-4.55654e-05	3.79722e-05	9.22949e-05	-4.6639e-05	-4.74403e-05	6.09544e-05	-2.54881e-05	3.24418e-05	0.000107156	-5.71714e-05	6.02402e-05	2.96429e-05	0.0001004	-8.8383e-05	9.9753e-05	3.02155e-05	-5.22279e-05	6.34844e-05	-4.12753e-05	8.06471e-05	3.67883e-05	-5.73808e-05	3.14285e-05	-1.33428e-05	4.76546e-05	-5.22043e-05	-4.88551e-05	2.64102e-05	5.00136e-05	1.01472e-07
1.3762e-05	-4.55521e-05	4.02067e-05	9.24099e-05	-4.66539e-05	-4.76592e-05	6.0993e-05	-2.54857e-05	3.19324e-05	0.000106772	-5.4339e-05	6.02158e-05	3.23409e-05	0.000102709	-8.84363e-05	9.97489e-05	3.01421e-05	-5.22438e-05	4.4941e-05	-4.13448e-05	8.04872e-05	3.67931e-05	-5.74784e-05	3.17205e-05	-1.33405e-05	4.76574e-05	-5.23848e-05	-4.88453e-05	2.63524e-05	5.00409e-05	9.98895e-08
1.45229e-05	-4.5583e-05	3.97161e-05	9.23709e-05	-4.5599e-05	-4.72182e-05	6.0891e-05	-2.60048e-05	1.01554e-05	0.000107861	-5.00059e-05	4.61109e-06	3.23023e-05	0.000103584	-8.84031e-05	9.97228e-05	2.92413e-05	-5.22298e-05	4.70181e-05	-4.23043e-05	8.03683e-05	3.73175e-05	-5.60177e-05	3.37815e-05	-1.33407e-05	4.76522e-05	-5.22865e-05	-4.88124e-05	2.64011e-05	5.00124e-05	9.53607e-08
1.4205e-05	-4.64539e-05	3.87957e-05	8.28277e-05	-4.62957e-05	-4.69547e-05	6.09352e-05	-2.55068e-05	2.77949e-05	0.000106787	-5.09348e-05	3.67045e-05	3.04435e-05	3.22203e-05	-8.84092e-05	9.97049e-05	3.01103e-05	-5.22219e-05	5.04486e-05	-4.19416e-05	8.03379e-05	3.72338e-05	-5.68654e-05	3.29451e-05	-1.33414e-05	4.77184e-05	-5.23001e-05	-4.88344e-05	2.62718e-05	5.00029e-05	8.61401e-08
1.40687e-05	-4.58081e-05	3.89095e-05	7.58067e-05	-4.61787e-05	-4.72278e-05	6.01175e-05	-2.55595e-05	2.85497e-05	0.000107049	-5.07281e-05	1.29372e-05	3.15972e-05	4.11076e-05	-8.84119e-05	9.97309e-05	3.00637e-05	-5.22208e-05	5.1151e-05	-4.14968e-05	8.01567e-05	3.74747e-05	-5.72869e-05	3.15897e-05	-1.25013e-05	4.75958e-05	-5.05357e-05	-4.89856e-05	2.63465e-05	5.00142e-05	8.43027e-08
1.41863e-05	-4.57066e-05	3.87987e-05	6.90607e-05	-4.60559e-05	-4.70039e-05	6.09601e-05	-2.55225e-05	2.20168e-05	0.000107164	-5.01881e-05	2.93793e-05	3.00723e-05	3.72502e-05	-8.84847e-05	9.97335e-05	3.00488e-05	-5.22175e-05	5.12559e-05	-4.16426e-05	7.91804e-05	3.74733e-05	-5.70181e-05	3.22435e-05	-1.3126e-05	4.76024e-05	-5.1284e-05	-4.90559e-05	2.62819e-05	4.99627e-05	8.32993e-08
1.39265e-05	-4.5528e-05	3.90283e-05	7.16792e-05	-4.57941e-05	-4.69433e-05	6.08415e-05	-2.55192e-05	2.64578e-05	0.000107157	-5.1044e-05	1.72844e-05	3.13533e-05	3.84179e-05	-8.85046e-05	9.97276e-05	2.9842e-05	-5.22231e-05	4.93684e-05	-3.87181e-05	8.02341e-05	3.72276e-05	-5.69646e-05	3.18132e-05	-1.10609e-05	4.76337e-05	-4.91198e-05	-4.89242e-05	2.62977e-05	4.99561e-05	8.29253e-08
1.58349e-05	-4.56156e-05	3.88246e-05	7.15571e-05	-4.42315e-05	-4.69538e-05	6.15044e-05	-2.54953e-05	2.19075e-05	0.000107079	-5.00264e-05	1.90291e-05	3.12576e-05	3.95496e-05	-8.84115e-05	9.90363e-05	2.99235e-05	-5.22271e-05	3.95707e-05	-4.09211e-05	8.00224e-05	3.74899e-05	-5.70279e-05	3.20074e-05	-1.16023e-05	4.76705e-05	-4.97132e-05	-4.76162e-05	2.57524e-05	4.99766e-05	8.17855e-08
1.36662e-05	-4.60076e-05	3.96379e-05	5.07607e-05	-4.5574e-05	-4.65913e-05	6.14202e-05	-2.5888e-05	2.50568e-05	0.000107016	-5.05996e-05	2.02844e-05	3.14623e-05	3.91816e-05	-8.36748e-05	9.98082e-05	2.34606e-05	-5.22231e-05	4.22417e-05	-4.01907e-05	7.9938e-05	3.72819e-05	-5.7644e-05	3.18556e-05	-1.39123e-06	4.76524e-05	-4.92083e-05	-4.82883e-05	2.63108e-05	4.99544e-05	7.86905e-08
1.11964e-05	-4.5885e-05	3.89327e-05	5.55845e-05	-4.5243e-05	-4.68698e-05	1.27063e-05	-2.56877e-05	2.31884e-05	0.000106986	-5.05242e-05	1.89488e-05	3.05022e-05	3.81426e-05	-8.80319e-05	9.99502e-05	2.5914e-05	-5.26654e-05	4.21943e-05	-4.05403e-05	5.96156e-05	3.73217e-05	-5.69974e-05	3.19602e-05	-2.51848e-06	4.76519e-05	-4.78323e-05	-4.85326e-05	2.52929e-05	5.00149e-05	7.30693e-08
1.11964e-05	-4.5885e-05	3.89327e-05	5.55845e-05	-4.5243e-05	-4.68698e-05	1.27063e-05	-2.56877e-05	2.31884e-05	0.000106986	-5.05242e-05	1.89488e-05	3.05022e-05	3.81426e-05	-8.80319e-05	9.99502e-05	2.5914e-05	-5.26654e-05	4.21943e-05	-4.05403e-05	5.96156e-05	3.73217e-05	-5.69974e-05	3.19602e-05	-2.51848e-06	4.76519e-05	-4.78323e-05	-4.85326e-05	2.52929e-05	5.00149e-05	7.30693e-08
1.26194e-05	-4.58334e-05	3.89794e-05	5.43907e-05	-4.52884e-05	-3.8402e-05	2.72086e-05	-2.56675e-05	2.07762e-05	0.000107032	-3.41599e-05	1.8815e-05	3.05179e-05	3.84181e-05	-8.63708e-05	9.97625e-05	2.56375e-05	-5.2516e-05	4.25182e-05	-4.04333e-05	6.15361e-05	3.73774e-05	-5.68792e-05	3.19157e-05	-6.75454e-06	4.76126e-05	-4.85406e-05	-4.89142e-05	2.59765e-05	5.01598e-05	7.14383e-08
1.2571e-05	-4.5719e-05	3.90278e-05	5.50874e-05	-4.5397e-05	-4.12057e-05	2.35185e-05	-2.57607e-05	2.14029e-05	0.000107068	-4.56172e-05	1.867e-05	3.06735e-05	3.8019e-05	-8.40326e-05	9.98198e-05	2.68289e-05	-5.23642e-05	4.22072e-05	-4.07967e-05	1.23128e-05	1.59855e-05	-5.63982e-05	3.18898e-05	-7.56236e-06	4.62279e-05	-4.83138e-05	-4.92646e-05	2.61432e-05	1.71245e-05	6.49892e-08
1.25416e-05	-4.57408e-05	3.96135e-05	4.59357e-05	-4.55112e-05	-3.64022e-05	2.09568e-05	-2.5769e-05	2.17802e-05	0.000106973	-4.22592e-05	1.86472e-05	3.06176e-05	3.82424e-05	-8.55384e-05	0.00010081	2.10084e-05	-2.60287e-05	4.29642e-05	-4.22421e-05	3.45689e-07	2.28048e-05	-5.66366e-05	3.19473e-05	-8.23375e-06	4.20051e-05	-4.87631e-05	-4.99942e-05	2.61967e-05	2.0684e-05	6.16803e-08
1.27461e-05	-4.57719e-05	3.91428e-05	4.9463e-05	-4.5514e-05	-3.56663e-05	2.16934e-05	-2.57349e-05	2.1625e-05	0.000106979	-3.54517e-05	1.86594e-05	3.06288e-05	3.85237e-05	-8.45426e-05	0.000100302	1.48004e-05	-2.60171e-05	4.27598e-05	-4.14043e-05	1.87017e-05	2.56692e-05	-5.66977e-05	3.19527e-05	-6.94192e-06	4.34951e-05	-4.87104e-05	-4.93336e-05	2.39741e-05	1.83319e-05	6.12003e-08
1.28848e-05	-4.57478e-05	3.92597e-05	5.12838e-05	-4.54722e-05	-6.65648e-06	2.29216e-05	-2.57249e-05	2.07034e-05	0.000105201	-4.31387e-05	1.86771e-05	3.06231e-05	3.83117e-05	-2.64433e-05	0.00010001	1.80122e-05	-2.70173e-05	4.3304e-05	-4.11017e-05	2.83811e-05	2.74314e-05	-6.0362e-05	2.29271e-05	-7.73927e-06	4.4969e-05	-4.41192e-05	-4.95008e-05	1.57504e-05	2.05306e-05	5.40364e-08
1.28464e-05	-4.57522e-05	3.92971e-05	4.79045e-05	-4.5484e-05	-1.47829e-05	2.23897e-05	-2.57216e-05	2.03809e-05	9.96417e-05	-4.10434e-05	1.8678e-05	3.06287e-05	3.83764e-05	-2.67202e-05	0.000100204	1.77876e-05	-3.08095e-05	4.3511e-05	-4.14621e-05	2.25353e-05	2.60972e-05	-5.92918e-05	1.9412e-05	-7.76889e-06	4.43737e-05	-3.92251e-05	-4.93752e-05	2.27781e-05	2.1023e-05	5.20165e-08
1.28958e-05	-4.57472e-05	3.92578e-05	4.91479e-05	-4.54638e-05	-6.88511e-06	2.22382e-05	-2.5714e-05	2.0042e-05	9.65692e-05	-3.91563e-05	1.86635e-05	3.06203e-05	3.8382e-05	-1.92089e-05	0.000100208	1.78297e-05	-3.31406e-05	4.32312e-05	-4.15268e-05	2.16133e-05	2.40895e-05	-5.99066e-05	2.20733e-05	-7.73045e-06	4.45144e-05	-4.17989e-05	-4.92817e-05	1.72788e-05	2.23542e-05	5.10647e-08
1.2636e-05	-4.57073e-05	3.93031e-05	5.0004e-05	-4.54774e-05	-7.84665e-06	2.23315e-05	-2.5709e-05	2.15711e-05	9.81487e-05	-3.88791e-05	1.86762e-05	3.06873e-05	3.83246e-05	-2.15146e-05	0.000100101	1.78492e-05	-3.35978e-05	2.91688e-05	-4.16661e-05	1.89747e-05	2.39016e-05	-5.71046e-05	2.08687e-05	-7.66122e-06	4.45634e-05	-4.13457e-05	-4.94893e-05	1.85169e-05	2.14579e-05	5.01044e-08
1.28771e-05	-4.57304e-05	3.926e-05	4.91416e-05	-4.5477e-05	-9.53256e-06	2.22676e-05	-2.57149e-05	2.02803e-05	9.82284e-05	-2.93374e-05	1.86744e-05	3.06238e-05	3.83701e-05	-2.05734e-05	0.000100169	1.77682e-05	-3.22991e-05	3.26442e-05	-4.15717e-05	2.14603e-05	2.4595e-05	-5.82129e-05	2.11509e-05	-7.65224e-06	4.45154e-05	-4.06624e-05	-4.94552e-05	1.87412e-05	2.1339e-05	4.96665e-08
1.28585e-05	-4.56705e-05	3.92638e-05	4.97328e-05	-4.54149e-05	-9.91838e-06	2.22891e-05	-2.56955e-05	2.00612e-05	9.79605e-05	-2.95148e-05	2.16046e-05	3.0582e-05	3.83597e-05	-2.06267e-05	8.81191e-05	2.18915e-05	-2.25013e-05	3.74953e-05	-4.00434e-05	2.21002e-05	2.40323e-05	-5.88584e-05	2.24968e-05	-5.02353e-06	4.46036e-05	-4.36974e-05	-4.81788e-05	1.55013e-05	2.1751e-05	4.75079e-08
1.29076e-05	-4.56682e-05	3.92531e-05	4.95231e-05	-4.54385e-05	-9.87355e-06	2.22892e-05	-2.06217e-05	2.02574e-05	9.78928e-05	-3.24479e-05	1.90283e-05	3.04881e-05	3.88728e-05	-2.08256e-05	7.76347e-05	1.85969e-05	-2.59677e-05	3.79122e-05	-4.13705e-05	2.14448e-05	2.40254e-05	-5.87671e-05	2.19022e-05	-5.64692e-06	4.05476e-05	-4.22244e-05	-4.90067e-05	1.72941e-05	-8.21224e-06	4.5006e-08
1.29069e-05	-4.55288e-05	3.92596e-05	4.95366e-05	-4.5475e-05	-8.09984e-06	2.22134e-05	-1.79055e-05	2.045e-05	9.79827e-05	-3.17443e-05	1.93486e-05	3.01355e-05	3.85578e-05	-2.02102e-05	7.73289e-05	1.8896e-05	-2.60557e-05	3.43089e-05	-4.11848e-05	2.11267e-05	2.42915e-05	-5.84918e-05	2.22957e-05	-6.1687e-06	3.79953e-05	-4.23042e-05	-4.87126e-05	1.70074e-05	1.79246e-05	4.44851e-08
1.29472e-05	-4.56299e-05	3.92561e-05	4.94072e-05	-4.54749e-05	-8.76397e-06	2.23231e-05	-1.69527e-05	2.03671e-05	9.79891e-05	-3.24734e-05	1.88254e-05	2.95039e-05	3.86691e-05	-2.02969e-05	7.76447e-05	1.89e-05	-2.60606e-05	3.42831e-05	-4.11684e-05	2.12624e-05	2.4282e-05	-5.8613e-05	2.22115e-05	-6.10372e-06	3.5978e-05	-4.25557e-05	-4.88163e-05	1.68363e-05	-1.66653e-06	4.40834e-08
1.29696e-05	-4.58119e-05	3.92565e-05	4.94506e-05	-4.54622e-05	-9.31051e-06	2.22327e-05	-1.9135e-05	2.03668e-05	9.56353e-05	-3.22422e-05	1.9181e-05	3.01363e-05	3.87336e-05	-2.0459e-05	7.93928e-05	1.07222e-05	-2.67576e-05	3.33397e-05	-4.12807e-05	2.14721e-05	2.40961e-05	-5.86795e-05	2.21427e-05	-6.43767e-06	3.26041e-05	-4.21251e-05	-4.8967e-05	1.69507e-05	4.4907e-06	4.3572e-08
1.293e-05	-4.56798e-05	3.92425e-05	4.94676e-05	-4.54512e-05	-8.45794e-06	2.27302e-05	-1.74815e-05	2.03762e-05	9.49972e-05	-3.17675e-05	1.90092e-05	2.85987e-05	2.18369e-05	-2.05127e-05	7.89714e-05	1.47488e-05	-2.63075e-05	3.5838e-05	-3.74149e-05	2.16328e-05	2.41523e-05	-5.86265e-05	2.20914e-05	-5.54265e-06	3.45846e-05	-4.21893e-05	-4.89084e-05	1.74165e-05	4.41127e-06	4.22544e-08
1.29565e-05	-4.57913e-05	3.92479e-05	4.94724e-05	-4.54855e-05	-8.7905e-06	2.22409e-05	-1.62696e-05	2.03132e-05	9.4949e-05	-3.15437e-05	1.90585e-05	2.9659e-05	1.55437e-05	-2.05822e-05	7.94235e-05	1.37903e-05	-2.6122e-05	3.64222e-05	-3.09513e-05	2.16985e-05	2.41534e-05	-5.867e-05	2.21571e-05	-6.604e-06	3.37953e-05	-4.24895e-05	-4.88193e-05	1.84391e-05	4.35035e-07	4.16564e-08
1.29079e-05	-4.56649e-05	3.92532e-05	4.94531e-05	-4.54857e-05	-8.52271e-06	2.24112e-05	-1.69479e-05	2.07546e-05	9.49945e-05	-3.16416e-05	1.91169e-05	2.9632e-05	5.30884e-06	-2.0539e-05	7.87861e-05	1.55692e-05	-2.61411e-05	3.59108e-05	-3.17363e-05	2.17409e-05	2.41703e-05	-5.86515e-05	2.2147e-05	-6.42663e-06	3.43289e-05	-4.2219e-05	-4.866e-05	1.8346e-05	2.54448e-06	4.1449e-08
1.29512e-05	-4.56808e-05	3.92461e-05	4.94592e-05	-4.54943e-05	-9.13443e-06	2.24708e-05	-1.66369e-05	2.03758e-05	9.49139e-05	-3.16056e-05	1.89879e-05	2.87334e-05	8.89134e-06	-2.05607e-05	7.84812e-05	1.59917e-05	-2.61736e-05	3.5467e-05	-3.27548e-05	2.16018e-05	2.41391e-05	-5.86452e-05	2.21815e-05	-6.00894e-06	3.35436e-05	-4.23213e-05	-4.87869e-05	1.83764e-05	1.16586e-06	4.13696e-08
1.29375e-05	-4.56514e-05	4.63263e-06	4.95065e-05	-4.54806e-05	-8.33236e-06	2.28807e-05	-1.64857e-05	2.03527e-05	9.49974e-05	-3.15435e-05	1.89731e-05	2.88828e-05	1.02842e-05	-1.93415e-05	7.87041e-05	1.60872e-05	-2.63521e-05	3.37202e-05	-3.23937e-05	2.15754e-05	2.41419e-05	-5.88116e-05	1.89714e-05	-6.30303e-06	3.42602e-05	-4.22978e-05	-4.87578e-05	-8.64176e-07	2.45378e-06	3.93525e-08
1.29375e-05	-4.56366e-05	3.49933e-06	4.9535e-05	-4.54717e-05	-8.42485e-06	2.26216e-05	-1.66756e-05	2.0384e-05	9.49362e-05	-3.15825e-05	1.89872e-05	2.88972e-05	8.39518e-06	-1.94848e-05	7.86823e-05	1.59996e-05	-2.49834e-05	3.32698e-05	-3.21456e-05	2.16414e-05	2.41401e-05	-5.88161e-05	2.01705e-05	-6.07753e-06	3.39305e-05	-4.23046e-05	-4.87144e-05	5.77486e-06	2.62978e-06	3.92359e-08
1.29349e-05	-4.56401e-05	5.74822e-06	4.94933e-05	-4.55399e-05	-8.63579e-06	2.25894e-05	-1.62161e-05	2.03834e-05	9.43475e-05	-3.16025e-05	1.89836e-05	2.9116e-05	9.3634e-06	-1.16054e-05	7.86561e-05	1.60811e-05	-2.19681e-05	3.3106e-05	-3.218e-05	2.15954e-05	2.41412e-05	-5.87171e-05	2.0322e-05	-6.13512e-06	3.38053e-05	-4.22678e-05	-4.87316e-05	5.45629e-06	2.64352e-06	3.87487e-08
1.29349e-05	-4.56401e-05	5.74822e-06	4.94933e-05	-4.55399e-05	-8.63579e-06	2.25894e-05	-1.62161e-05	2.03834e-05	9.43475e-05	-3.16025e-05	1.89836e-05	2.9116e-05	9.3634e-06	-1.16054e-05	7.86561e-05	1.60811e-05	-2.19681e-05	3.3106e-05	-3.218e-05	2.15954e-05	2.41412e-05	-5.87171e-05	2.0322e-05	-6.13512e-06	3.38053e-05	-4.22678e-05	-4.87316e-05	5.45629e-06	2.64352e-06	3.87487e-08
1.29343e-05	-4.56378e-05	4.68489e-06	4.95097e-05	-4.54959e-05	-8.58079e-06	2.26184e-05	-1.62808e-05	2.03852e-05	9.43517e-05	-3.1599e-05	1.898e-05	2.91443e-05	9.35443e-06	-9.73481e-06	7.86549e-05	1.60823e-05	-2.19748e-05	3.30391e-05	-3.22081e-05	2.11813e-05	2.41406e-05	-5.87305e-05	2.04745e-05	-6.06377e-06	3.3859e-05	-4.22689e-05	-4.87197e-05	2.73631e-06	2.51171e-06	3.86659e-08
1.29342e-05	-4.56411e-05	5.70645e-06	4.95071e-05	-4.55139e-05	-8.56363e-06	2.25794e-05	-1.62617e-05	2.04037e-05	9.4336e-05	-3.16028e-05	1.89801e-05	2.90985e-05	9.33985e-06	-1.01261e-05	7.86582e-05	1.60878e-05	-2.21588e-05	3.29576e-05	-3.18438e-05	2.13056e-05	2.41405e-05	-5.87298e-05	1.99972e-05	-6.07004e-06	3.37299e-05	-4.22729e-05	-4.87244e-05	2.58433e-06	2.56358e-06	3.86359e-08
1.29346e-05	-4.5638e-05	5.23497e-06	4.95017e-05	-4.55156e-05	-8.61211e-06	2.25699e-05	-1.6272e-05	2.05141e-05	9.42376e-05	-3.15974e-05	1.89764e-05	2.91187e-05	9.43825e-06	-9.87583e-06	7.88454e-05	1.60846e-05	-2.2066e-05	3.26918e-05	-3.21701e-05	2.13966e-05	2.44524e-05	-3.01308e-05	2.03242e-05	-6.27702e-06	3.3878e-05	-4.22713e-05	-4.8723e-05	4.35085e-06	2.59538e-06	3.61587e-08
1.29343e-05	-4.56442e-05	5.39968e-06	4.95061e-05	-4.55125e-05	-8.58844e-06	2.25763e-05	-1.62882e-05	2.05912e-05	9.40632e-05	-3.15979e-05	1.89608e-05	2.91166e-05	9.36524e-06	-9.59334e-06	7.86681e-05	1.60032e-05	-2.21412e-05	3.27942e-05	-3.18793e-05	2.13791e-05	2.5618e-05	-2.41678e-05	2.00693e-05	-6.0807e-06	3.41752e-05	-3.5829e-05	-4.87229e-05	4.22298e-06	2.57347e-06	3.53222e-08
1.29444e-05	-3.20761e-05	5.57333e-06	4.95159e-05	-4.16362e-05	-8.60647e-06	2.25852e-05	-1.63059e-05	2.1627e-05	9.42924e-05	-3.16899e-05	1.89533e-05	2.91311e-05	9.81574e-06	-9.81014e-06	7.86672e-05	1.60534e-05	-2.27537e-05	3.31622e-05	-3.19709e-05	2.14318e-05	1.91675e-05	-3.14056e-05	2.0191e-05	-6.11408e-06	3.40407e-05	-2.57413e-05	-4.87186e-05	4.49712e-06	2.53489e-06	3.35919e-08
1.31768e-05	-2.65231e-05	5.24067e-06	4.95035e-05	-3.71889e-05	-8.6063e-06	2.25716e-05	-1.64766e-05	2.17621e-05	9.41732e-05	-3.16465e-05	1.89494e-05	2.91302e-05	9.78142e-06	-9.65278e-06	7.87367e-05	1.60134e-05	-2.21224e-05	3.31385e-05	-3.20107e-05	2.14271e-05	2.02479e-05	-3.08786e-05	2.0216e-05	-6.30155e-06	3.41178e-05	-2.86456e-05	-4.87163e-05	4.70381e-06	2.39192e-06	3.30582e-08
1.30082e-05	-2.77356e-05	5.36028e-06	4.95168e-05	-1.45433e-05	-8.63489e-06	2.25644e-05	-1.63572e-05	2.15025e-05	9.43467e-05	-3.16232e-05	1.88802e-05	2.91295e-05	9.59831e-06	-9.70445e-06	7.86983e-05	1.57645e-05	-2.21982e-05	3.22001e-05	-3.19811e-05	2.13835e-05	1.90548e-05	-2.99828e-05	2.01371e-05	-6.18715e-06	3.40511e-05	-2.70528e-05	1.02666e-07	2.97025e-06	-1.17237e-06	2.92959e-08
1.30082e-05	-2.77356e-05	5.36028e-06	4.95168e-05	-1.45433e-05	-8.63489e-06	2.25644e-05	-1.63572e-05	2.15025e-05	9.43467e-05	-3.16232e-05	1.88802e-05	2.91295e-05	9.59831e-06	-9.70445e-06	7.86983e-05	1.57645e-05	-2.21982e-05	3.22001e-05	-3.19811e-05	2.13835e-05	1.90548e-05	-2.99828e-05	2.01371e-05	-6.18715e-06	3.40511e-05	-2.70528e-05	1.02666e-07	2.97025e-06	-1.17237e-06	2.92959e-08
1.30136e-05	-2.88256e-05	5.37828e-06	4.8911e-05	-1.55387e-05	-8.67362e-06	2.25645e-05	-1.23892e-05	2.14673e-05	9.43678e-05	-3.16297e-05	1.89068e-05	2.91228e-05	9.70219e-06	-8.92225e-06	7.8717e-05	1.59096e-05	-2.12696e-05	3.25741e-05	-3.20362e-05	2.13663e-05	1.94714e-05	-3.00243e-05	2.01494e-05	-6.18399e-06	3.40539e-05	-2.6258e-05	-6.94187e-06	2.677e-06	3.3465e-07	2.9222e-08
1.30337e-05	-2.75873e-05	5.53595e-06	2.11581e-05	-1.37515e-05	-8.72545e-06	2.25541e-05	-1.51525e-05	2.15304e-05	9.43796e-05	-3.1624e-05	1.88839e-05	-2.19179e-06	9.99545e-06	-9.46032e-06	7.86959e-05	1.59612e-05	-2.09487e-05	3.23019e-05	-3.19852e-05	2.13692e-05	2.0291e-05	-3.03196e-05	2.01434e-05	-5.98517e-06	3.4051e-05	-2.83706e-05	-1.26224e-06	2.50584e-06	-6.85582e-07	2.64898e-08
1.30296e-05	-2.70411e-05	5.43643e-06	1.95133e-05	-1.45789e-05	-8.76934e-06	2.23508e-05	-1.62998e-05	2.15626e-05	9.43355e-05	-3.16301e-05	1.89001e-05	2.66937e-06	1.06357e-05	-9.47979e-06	7.8692e-05	1.59645e-05	-2.21965e-05	3.21398e-05	-3.19935e-05	2.08274e-05	1.92372e-05	-3.01531e-05	2.01432e-05	-5.76484e-06	3.40483e-05	-2.78127e-05	1.45125e-06	1.33557e-06	2.09312e-07	2.63833e-08
1.30196e-05	-2.74616e-05	5.54225e-06	1.8588e-05	-1.40589e-05	-8.68364e-06	2.25574e-05	-1.43412e-05	2.14823e-05	9.43495e-05	-1.78943e-05	1.88904e-05	6.12327e-06	9.83668e-06	-8.16764e-06	7.87029e-05	1.59473e-05	-2.19632e-05	3.23747e-05	-3.20077e-05	2.10283e-05	1.96331e-05	-3.02068e-05	2.01487e-05	-6.17394e-06	3.40494e-05	-2.74333e-05	-2.17013e-06	2.16044e-06	-4.50499e-07	2.5638e-08
1.30196e-05	-2.74057e-05	5.55293e-06	1.9666e-05	-1.39019e-05	-8.71221e-06	2.25518e-05	-1.44079e-05	2.15005e-05	9.43547e-05	-9.26098e-06	1.88906e-05	3.53226e-06	1.00274e-05	-7.92677e-06	7.87096e-05	1.59501e-05	-2.20973e-05	3.23739e-05	-3.20073e-05	2.11954e-05	1.94966e-05	-3.02694e-05	8.73805e-06	-6.21069e-06	3.40524e-05	-2.77859e-05	-4.52689e-06	2.04315e-06	-1.46539e-07	2.51343e-08
1.30164e-05	-1.60744e-05	5.40501e-06	2.03185e-05	-1.38752e-05	-8.63091e-06	1.75876e-05	-1.464e-05	2.14881e-05	9.43774e-05	-1.40234e-05	1.91395e-05	1.77813e-06	9.9496e-06	-8.28556e-06	7.8705e-05	1.53381e-05	-2.19274e-05	3.2299e-05	-3.1977e-05	2.11583e-05	1.96559e-05	-3.02753e-05	1.64726e-05	-6.12208e-06	3.40496e-05	-2.81105e-05	-4.26139e-06	2.05608e-06	-1.2315e-06	2.47724e-08
1.30232e-05	-1.68553e-05	5.49266e-06	1.99408e-05	-1.40438e-05	-8.65479e-06	2.06944e-05	-1.41617e-05	2.14716e-05	9.44093e-05	-1.00064e-05	1.89561e-05	2.50629e-06	9.98031e-06	-8.24605e-06	7.87002e-05	1.51477e-05	-2.22425e-05	3.23513e-05	-3.19756e-05	2.11825e-05	1.96245e-05	-3.02626e-05	9.22657e-06	-6.15677e-06	3.40509e-05	-2.76612e-05	-3.87361e-06	2.08348e-06	-3.40055e-07	2.45936e-08
1.30221e-05	-1.45429e-05	5.51604e-06	1.98277e-05	-1.40232e-05	-8.67442e-06	1.98436e-05	-1.41658e-05	2.14929e-05	9.43775e-05	-1.18014e-05	1.89028e-05	2.26791e-06	1.01411e-05	-8.22652e-06	7.8705e-05	1.58288e-05	-2.20952e-05	3.23595e-05	-3.18534e-05	2.11616e-05	1.96494e-05	-3.02382e-05	1.08759e-05	-6.259e-06	3.40491e-05	-2.77748e-05	-4.05602e-06	2.14628e-06	-3.93887e-07	2.4565e-08
1.20646e-05	-1.58971e-05	5.5146e-06	1.95815e-05	-1.402e-05	-8.66649e-06	2.05558e-05	-1.41742e-05	3.00541e-06	9.43747e-05	-1.04532e-05	1.88431e-05	5.08458e-07	1.00672e-05	-8.29965e-06	7.87218e-05	1.53537e-05	-2.20416e-05	3.23665e-05	-3.1891e-05	2.13727e-05	1.9657e-05	-3.0229e-05	1.01941e-05	-6.20011e-06	3.40502e-05	-2.77137e-05	-4.16888e-06	2.12087e-06	-3.04783e-07	2.40898e-08
1.24204e-05	-1.67135e-05	5.61061e-06	1.79703e-05	-1.38333e-05	-8.66097e-06	2.05215e-05	-1.41851e-05	4.62824e-06	9.38517e-05	-1.07988e-05	1.88324e-05	1.04362e-05	1.00875e-05	1.11267e-05	3.02766e-05	1.46207e-05	-2.2095e-05	3.23651e-05	-3.1892e-05	2.12788e-05	1.96434e-05	-2.54273e-05	1.02275e-05	-6.32428e-06	3.41332e-05	-2.89046e-05	-2.87265e-06	2.12242e-06	-1.12249e-06	1.86396e-08
1.08743e-05	-1.6971e-05	5.56339e-06	1.79578e-05	-1.39376e-05	-8.6522e-06	2.04836e-05	-1.42477e-05	1.3327e-05	9.26581e-05	-1.1034e-05	1.88766e-05	4.43692e-06	1.00719e-05	2.73844e-06	3.22796e-05	1.47664e-05	-2.34514e-05	3.23454e-05	-3.19011e-05	2.12468e-05	1.96331e-05	-2.66741e-05	9.53463e-06	-6.2941e-06	3.40786e-05	-2.90562e-05	-3.04406e-06	2.10339e-06	-1.03138e-06	1.85944e-08
1.23566e-05	-1.67451e-05	5.54762e-06	1.76706e-05	-1.39214e-05	-8.66336e-06	2.03453e-05	-1.42397e-05	1.08075e-05	9.30691e-05	-1.10116e-05	1.88505e-05	4.89475e-06	1.01213e-05	1.31954e-06	3.07702e-05	1.45585e-05	-2.25304e-05	3.23416e-05	-3.19319e-05	2.12028e-05	1.96248e-05	-2.569e-05	8.00784e-06	-6.38709e-06	3.41079e-05	-2.83818e-05	-2.91047e-06	2.1072e-06	-1.12062e-06	1.83597e-08
1.1243e-05	-1.67613e-05	5.55083e-06	1.77934e-05	-1.3876e-05	-8.65815e-06	2.05366e-05	-1.42201e-05	1.04907e-05	9.29673e-05	-1.08751e-05	1.88244e-05	7.52423e-06	1.00978e-05	1.38639e-06	2.75034e-05	1.4057e-05	-2.28667e-05	3.23347e-05	-3.1927e-05	2.11777e-05	1.96313e-05	-2.56326e-05	9.11303e-06	-6.62667e-06	3.41113e-05	-2.85258e-05	-2.95852e-06	2.10639e-06	-1.31974e-06	1.81842e-08
9.75483e-06	-1.54259e-05	6.9636e-06	7.56602e-06	-1.39062e-05	-8.34385e-06	1.98681e-05	-1.60832e-05	9.35918e-06	9.35431e-05	-1.09105e-05	1.88374e-05	4.96597e-06	1.00465e-05	1.22595e-06	2.48278e-05	1.42978e-05	-2.18008e-05	3.2831e-06	-3.45285e-05	2.11874e-05	1.90734e-05	-2.55371e-05	6.82782e-06	-6.65262e-06	3.41097e-05	-2.85468e-05	-2.92002e-06	1.30408e-06	-1.20446e-06	1.68391e-08
1.09615e-05	-1.55324e-05	5.5669e-06	1.22961e-05	-1.39081e-05	-8.46728e-06	1.99967e-05	-1.23537e-05	8.32502e-06	9.33489e-05	-8.25097e-06	1.88414e-05	4.74367e-06	1.00837e-05	-3.79779e-07	2.5603e-05	1.48162e-05	-2.18161e-05	8.42715e-06	-3.36667e-05	2.11923e-05	1.91759e-05	-2.54527e-05	7.0648e-06	-6.62149e-06	3.40992e-05	-2.84848e-05	-2.95005e-06	1.42319e-06	-8.42226e-07	1.67914e-08
1.05659e-05	-1.51307e-05	6.77374e-06	1.06481e-05	-1.38969e-05	-8.56972e-06	1.90264e-05	-1.62937e-05	9.5553e-06	9.32599e-05	-6.91663e-06	1.88456e-05	5.57199e-06	1.00742e-05	1.5109e-06	2.55776e-05	1.4406e-05	-1.41305e-05	8.84022e-06	-3.17408e-05	2.09054e-05	1.91425e-05	-2.5385e-05	8.20123e-06	-1.35788e-06	3.41085e-05	-2.84177e-05	-2.88358e-06	1.78326e-06	-1.23531e-06	1.63684e-08
1.004e-05	-1.2611e-05	6.56107e-06	1.14726e-05	-1.39007e-05	-8.56158e-06	1.93168e-05	-1.5882e-05	9.35217e-06	9.31778e-05	-6.21609e-06	1.88455e-05	5.60697e-06	1.00731e-05	1.37004e-06	2.59822e-05	1.43758e-05	-1.15133e-05	7.92738e-06	-3.18781e-05	2.11443e-05	1.91955e-05	-2.52018e-05	8.31445e-06	-6.02525e-06	3.41027e-05	-2.84015e-05	-2.95143e-06	1.76263e-06	-9.41916e-07	1.62564e-08
1.0706e-05	-1.31549e-05	6.31824e-06	6.42291e-06	-1.40144e-05	-3.01085e-07	1.75042e-05	-1.37778e-05	9.18413e-06	9.31124e-05	-4.03679e-06	1.88315e-05	5.64669e-06	1.00738e-05	9.41637e-07	2.63952e-05	1.43721e-05	-1.47621e-05	8.33682e-06	-3.12336e-05	2.10645e-05	1.9421e-05	-2.53623e-05	7.89904e-06	-4.27641e-06	3.39728e-05	-2.84261e-05	-3.01013e-06	1.61266e-06	-1.02665e-06	1.6007e-08
8.06476e-06	-1.40919e-05	6.22997e-06	6.90854e-06	-1.39868e-05	-1.70747e-06	1.75039e-05	-1.41516e-05	6.21786e-06	9.31092e-05	-4.19817e-06	1.88319e-05	5.55141e-06	1.00748e-05	9.68455e-07	2.63848e-05	1.43788e-05	-1.39606e-05	8.51794e-06	-3.14862e-05	2.11099e-05	1.94233e-05	-2.53856e-05	7.92347e-06	-5.08541e-06	3.39593e-05	-2.84349e-05	-2.97344e-06	1.66739e-06	-1.16718e-06	1.59613e-08
8.79113e-06	-1.34388e-05	6.3879e-06	5.071e-06	-1.39773e-05	-2.94145e-06	1.79025e-05	-1.47811e-05	7.44468e-06	9.31269e-05	-4.86438e-06	1.88411e-05	5.58582e-06	1.00746e-05	9.78978e-07	2.65782e-05	1.43816e-05	-1.01456e-05	7.6372e-06	-3.16293e-05	2.1087e-05	1.93871e-05	-2.53445e-05	8.1088e-06	-4.53013e-06	3.39846e-05	-2.84413e-05	-2.92749e-06	1.67644e-06	-1.12424e-06	1.59083e-08
9.10898e-06	-1.34514e-05	6.15586e-06	2.34525e-06	-1.39747e-05	-2.06746e-06	1.77773e-05	-1.42986e-05	8.32976e-06	7.6974e-05	-5.64539e-06	1.87242e-05	5.26445e-06	1.00754e-05	9.72574e-07	2.6424e-05	1.43771e-05	-1.14262e-05	9.36834e-06	-3.17579e-05	2.10301e-05	6.09606e-06	-2.53475e-05	9.06515e-06	5.11996e-06	3.40863e-05	-2.8466e-05	-3.72766e-06	1.65909e-06	-1.3165e-06	1.28871e-08
9.59552e-06	-1.33809e-05	6.25717e-06	5.04816e-06	-1.39808e-05	-2.51222e-06	1.77457e-05	-1.44704e-05	7.82425e-06	6.2333e-06	-3.63856e-06	1.88245e-05	5.55347e-06	1.00524e-05	2.02872e-06	2.60011e-05	1.43834e-05	-1.15905e-05	8.4016e-06	-3.16748e-05	2.10767e-05	1.70443e-05	-1.82594e-05	8.29963e-06	-2.73094e-06	3.40628e-05	-2.83948e-05	-3.17406e-06	1.66623e-06	-1.1663e-06	6.8819e-09
8.81896e-06	-1.34174e-05	6.27178e-06	4.78566e-06	-1.39788e-05	-2.0057e-06	1.77453e-05	-1.45234e-05	7.73996e-06	-9.45149e-07	1.78719e-06	1.87846e-05	5.5576e-06	1.00194e-05	1.55555e-06	2.59187e-05	1.43824e-05	-1.142e-05	8.57665e-06	-3.17414e-05	2.10654e-05	8.84242e-06	-1.7282e-05	8.20714e-06	-4.81262e-06	3.40199e-05	-2.84207e-05	-3.11609e-06	1.67039e-06	-1.13259e-06	6.57597e-09
8.89922e-06	-1.33569e-05	6.25934e-06	4.79907e-06	-1.39785e-05	-2.26683e-06	1.77638e-05	-1.43597e-05	7.6928e-06	2.46806e-06	1.43792e-07	1.88006e-05	5.55688e-06	1.00215e-05	1.77509e-06	2.60514e-05	1.43821e-05	-1.14134e-05	8.38145e-06	-3.17183e-05	2.10736e-05	9.53481e-06	-1.7742e-05	8.20475e-06	-3.33295e-06	3.40166e-05	-2.79787e-05	-3.19059e-06	1.68069e-06	-1.12785e-06	6.56983e-09
8.83374e-06	-1.34191e-05	6.25921e-06	4.70138e-06	-1.39796e-05	-2.04162e-06	1.77575e-05	-1.45116e-05	7.64547e-06	1.76067e-06	1.03925e-06	1.87992e-05	5.52744e-06	1.00164e-05	2.06531e-06	2.59896e-05	1.43824e-05	-1.13781e-05	8.50588e-06	-3.1682e-05	2.10693e-05	9.14089e-06	-1.47641e-05	8.21251e-06	-3.6687e-06	3.40174e-05	-2.83206e-05	-3.11966e-06	1.6699e-06	-1.15145e-06	6.48339e-09
8.91707e-06	-1.34182e-05	6.26269e-06	4.6536e-06	-1.39788e-05	-2.01179e-06	1.77617e-05	-1.44612e-05	7.49405e-06	2.17199e-06	2.76656e-07	1.8803e-05	5.55112e-06	1.00171e-05	2.65911e-06	2.60568e-05	1.43824e-05	-1.14066e-05	8.53635e-06	-3.16984e-05	2.10705e-05	9.53669e-06	-1.43353e-05	8.23121e-06	-2.14123e-06	3.40183e-05	-2.82608e-05	-3.1267e-06	1.67229e-06	-1.16936e-06	6.47342e-09
8.83978e-06	-1.3412e-05	6.25505e-06	4.73255e-06	-1.39786e-05	-2.05422e-06	1.77595e-05	-1.44453e-05	7.5403e-06	2.73741e-06	1.30064e-07	1.87957e-05	5.52572e-06	1.00196e-05	2.0122e-06	2.60334e-05	1.43821e-05	-1.14385e-05	8.40234e-06	-3.1703e-05	2.10703e-05	9.32702e-06	-1.41117e-05	8.20259e-06	-2.31936e-06	3.40177e-05	-2.81488e-05	-3.15088e-06	1.67146e-06	-1.14913e-06	6.45331e-09
8.68667e-06	-5.56987e-06	6.2579e-06	3.69214e-06	-1.40011e-05	-2.09324e-06	1.77806e-05	-1.44467e-05	7.60528e-06	2.71502e-06	2.155e-07	1.87965e-05	4.00605e-06	1.00143e-05	2.19244e-06	2.57217e-05	1.43827e-05	-1.14462e-05	8.49121e-06	-3.17006e-05	2.10702e-05	9.6856e-06	-1.43245e-05	8.16781e-06	-2.83325e-06	3.40283e-05	-2.82492e-05	-3.12338e-06	1.67218e-06	-1.13876e-06	6.28826e-09
8.71516e-06	-6.14519e-06	6.25802e-06	3.52404e-06	-1.4001e-05	-2.09265e-06	1.7779e-05	-1.44694e-05	7.60611e-06	2.65925e-06	2.25332e-07	1.87967e-05	4.04233e-06	1.00144e-05	2.11154e-06	2.5739e-05	1.43827e-05	-1.1438e-05	8.48928e-06	-3.17014e-05	2.10695e-05	9.59973e-06	-1.41641e-05	8.16579e-06	-2.69654e-06	3.40262e-05	-2.82524e-05	-3.12211e-06	1.67186e-06	-1.13877e-06	6.28824e-09
8.73113e-06	-5.78569e-06	6.25798e-06	2.746e-06	-1.4021e-05	-2.10072e-06	1.78295e-05	-1.44677e-05	7.59058e-06	2.4118e-06	3.34091e-07	1.87992e-05	3.27757e-06	1.0014e-05	2.22529e-06	2.58207e-05	1.43826e-05	-1.14337e-05	8.47428e-06	-3.17105e-05	2.10679e-05	9.562e-06	-1.41657e-05	8.06184e-06	-2.72699e-06	3.40256e-05	-2.82482e-05	-3.12942e-06	1.67416e-06	-1.13908e-06	6.2772e-09
8.66784e-06	-5.79583e-06	6.25969e-06	2.03721e-06	-1.41542e-05	-2.1086e-06	1.78068e-05	-1.44813e-05	7.58765e-06	2.3374e-06	2.69121e-07	1.88002e-05	3.48682e-06	1.00154e-05	2.0939e-06	2.57326e-05	1.43826e-05	-1.14488e-05	8.4541e-06	-3.17061e-05	2.10704e-05	9.66172e-06	-1.40149e-05	7.92382e-06	-2.66119e-06	3.40302e-05	-2.82445e-05	-3.12329e-06	1.67328e-06	-1.14047e-06	6.26715e-09
8.59656e-06	-6.30329e-06	6.2498e-06	1.9616e-06	-1.0651e-05	-2.10632e-06	1.72581e-05	-1.46006e-05	7.59343e-06	2.28385e-06	2.53377e-07	1.88009e-05	3.66049e-06	8.61454e-06	2.15737e-06	2.57681e-05	1.43767e-05	-1.14304e-05	8.4541e-06	-3.1705e-05	2.1063e-05	9.66294e-06	-1.41033e-05	7.98487e-06	-2.67311e-06	3.40247e-05	-2.82383e-05	-3.64764e-06	2.4146e-06	-1.14081e-06	6.15448e-09
8.5818e-06	-6.20844e-06	6.25691e-06	2.57614e-06	-1.0864e-05	-1.2651e-06	1.71038e-05	-1.44819e-05	7.59227e-06	2.22355e-06	4.00981e-07	1.87992e-05	4.02736e-06	3.77068e-06	2.19235e-06	2.57315e-05	1.43808e-05	-1.14375e-05	7.57901e-06	-3.17061e-05	2.10696e-05	9.56405e-06	-1.41573e-05	8.02353e-06	-2.68339e-06	3.40378e-05	-2.82547e-05	-3.07881e-06	1.74638e-06	-1.16423e-06	6.07191e-09
7.65601e-06	-6.31448e-06	6.24926e-06	2.25211e-06	-1.13143e-05	-1.91674e-06	1.74983e-05	-8.78663e-06	7.59161e-06	2.27949e-06	2.79252e-07	1.88003e-05	3.91726e-06	2.67557e-06	2.12589e-06	2.57562e-05	1.4364e-05	-1.14391e-05	7.2489e-06	-3.17117e-05	2.10573e-05	9.62907e-06	-1.4092e-05	7.94077e-06	-2.69154e-06	3.40302e-05	-2.82382e-05	-2.99016e-06	1.71011e-06	-1.14903e-06	5.93346e-09
8.40605e-06	-6.28258e-06	6.08008e-06	2.65243e-06	-1.15356e-05	-2.20751e-06	1.70498e-05	-1.22727e-05	7.67928e-06	2.57096e-06	4.32579e-07	1.88567e-05	3.98687e-06	4.73173e-06	2.026e-06	2.57777e-05	1.43964e-05	-1.14519e-05	6.1241e-06	-3.1706e-05	2.10654e-05	9.6102e-06	-1.42579e-05	8.00646e-06	-2.64429e-06	2.31822e-05	-1.80559e-05	-3.22801e-06	1.86167e-06	-5.66548e-07	4.93092e-09
8.44158e-06	-6.20981e-06	6.24602e-06	2.36159e-06	-1.11827e-05	-2.03557e-06	1.74378e-05	-1.42708e-05	7.62439e-06	2.40291e-06	8.23842e-07	1.88343e-05	3.87869e-06	2.25427e-06	1.95862e-06	2.57409e-05	1.48201e-05	-1.14435e-05	5.71671e-06	-3.17059e-05	2.10652e-05	9.5542e-06	-1.40954e-05	7.99848e-06	-2.61642e-06	2.23635e-05	-1.69754e-05	-3.32644e-06	1.83748e-06	-9.37056e-07	4.89389e-09
8.38214e-06	-6.20103e-06	6.21707e-06	2.49199e-06	-1.14697e-05	-2.04148e-06	1.73689e-05	-1.25299e-05	6.25113e-06	2.61772e-06	4.5436e-07	1.88119e-05	3.62274e-06	2.51638e-06	1.96669e-06	2.57691e-05	1.51479e-05	-1.13006e-05	6.54961e-06	-3.16603e-05	2.10777e-05	9.59031e-06	-1.41226e-05	7.994e-06	-2.67414e-06	2.22051e-05	-1.13855e-05	-3.12566e-06	1.88813e-06	-6.19235e-07	4.68096e-09
8.45055e-06	-6.24339e-06	6.22508e-06	2.75238e-06	-1.13784e-05	-2.17426e-06	1.7307e-05	-1.23624e-05	6.67658e-06	2.67486e-06	4.77067e-07	1.88273e-05	3.57486e-06	8.13169e-07	1.83271e-06	2.57591e-05	9.15056e-06	-1.12377e-05	6.23052e-06	-3.16564e-05	2.10727e-05	9.57694e-06	-1.41206e-05	7.99716e-06	-2.64254e-06	2.18542e-05	-1.2566e-05	-3.14782e-06	1.87143e-06	-4.636e-07	4.53624e-09
8.39222e-06	-6.74883e-06	6.25106e-06	2.64523e-06	-1.13248e-05	-2.02378e-06	1.73392e-05	-1.22502e-05	6.42824e-06	2.63901e-06	3.759e-07	1.88329e-05	3.01385e-06	2.09255e-06	1.94539e-06	2.57616e-05	8.98517e-06	-1.14157e-05	6.58953e-06	-3.16495e-05	1.40442e-05	9.60257e-06	-1.41307e-05	7.99713e-06	-2.64788e-06	2.22655e-05	-1.27092e-05	-3.14348e-06	1.85779e-06	-8.08907e-07	4.31664e-09
8.41704e-06	-6.22562e-06	5.44937e-06	2.82791e-06	-1.09239e-05	-2.06341e-06	1.73468e-05	6.13633e-07	6.7299e-06	2.71216e-06	3.78061e-07	1.88185e-05	3.40277e-06	2.63279e-06	1.88186e-06	2.57611e-05	4.85482e-06	-1.1404e-05	5.32186e-06	-3.16473e-05	1.47443e-05	9.68406e-06	-1.41446e-05	7.99624e-06	-2.64456e-06	2.15835e-05	-1.33949e-05	-3.16773e-06	1.87364e-06	-6.94433e-07	4.08976e-09
8.45804e-06	-5.13008e-06	5.6847e-06	2.74357e-06	-1.14335e-05	-2.08956e-06	1.58584e-05	-4.31885e-06	6.79253e-06	2.66833e-06	4.17361e-07	1.88236e-05	3.57873e-06	1.75245e-06	1.81658e-06	2.57648e-05	8.65875e-06	-1.13785e-05	5.51381e-06	-3.16685e-05	6.09599e-06	9.64024e-06	-1.41246e-05	7.99696e-06	-2.64778e-06	2.25294e-05	-1.33338e-05	-3.17516e-06	1.87628e-06	-6.65614e-07	3.9714e-09
8.28229e-06	-6.01927e-06	4.88628e-06	2.71615e-06	-1.1399e-05	-2.1234e-06	1.73035e-05	-2.93486e-06	6.68011e-06	2.69386e-06	4.21898e-07	1.88221e-05	3.4028e-06	1.13624e-06	1.85145e-06	2.57627e-05	6.01002e-06	-1.13664e-05	5.41629e-06	-3.16687e-05	7.51649e-06	9.41515e-06	-1.41375e-05	7.99606e-06	-2.65327e-06	2.19376e-05	-1.30042e-05	-3.17699e-06	1.87011e-06	-6.81283e-07	3.94287e-09
8.369e-06	-4.45675e-06	5.1848e-06	2.8281e-06	-1.13356e-05	-2.12918e-06	1.51124e-05	-2.14243e-06	6.65211e-06	2.68258e-06	4.37936e-07	1.88226e-05	3.48236e-06	1.43094e-06	1.80959e-06	2.57681e-05	6.45155e-06	-1.13531e-05	5.95821e-06	-3.16657e-05	7.68813e-06	9.53593e-06	-1.41332e-05	7.99632e-06	-2.65179e-06	2.22346e-05	-1.29858e-05	-3.20844e-06	1.87241e-06	-6.52493e-07	3.88488e-09
8.31618e-06	-5.05031e-06	5.07046e-06	2.73236e-06	-1.06108e-05	-1.9491e-06	1.58898e-05	-1.39294e-06	6.72269e-06	2.64588e-06	1.9357e-06	1.53709e-06	3.50298e-06	1.30628e-06	1.92736e-06	2.57633e-05	6.53808e-06	-1.13796e-05	5.87932e-06	-3.16658e-05	8.2977e-06	9.44604e-06	-1.41594e-05	8.18992e-06	-2.66856e-06	2.2085e-05	-1.29843e-05	-1.22245e-06	1.87329e-06	-5.98977e-07	3.5424e-09
8.38558e-06	-5.81605e-06	5.06014e-06	2.71126e-06	-7.24856e-06	-1.69719e-06	1.55118e-05	-2.10539e-06	6.72656e-06	2.63713e-06	2.4031e-06	1.71808e-06	3.43944e-06	1.43362e-06	1.88113e-06	2.57668e-05	6.62288e-06	-1.13351e-05	5.77073e-06	-3.16632e-05	8.05176e-06	9.47396e-06	-1.41388e-05	8.15698e-06	-2.67362e-06	2.2086e-05	-1.29289e-05	-1.12132e-06	1.87479e-06	-6.07383e-07	3.47633e-09
8.38001e-06	-5.07266e-06	5.05151e-06	2.72256e-06	-7.82492e-06	-1.71333e-06	1.55126e-05	-2.14501e-06	6.7266e-06	2.63948e-06	1.92719e-06	1.82036e-06	3.44319e-06	1.43197e-06	1.88599e-06	2.57658e-05	6.63815e-06	-1.13354e-05	5.74025e-06	-3.16616e-05	8.03602e-06	9.49773e-06	-1.41388e-05	8.14264e-06	-2.66621e-06	2.2091e-05	-1.29273e-05	-1.11088e-06	1.8742e-06	-6.04479e-07	3.47517e-09
8.37571e-06	-5.51145e-06	5.08634e-06	2.75501e-06	-7.58438e-06	-1.71803e-06	1.55656e-05	-2.26502e-06	6.72397e-06	2.64436e-06	1.71655e-06	8.42359e-07	3.52466e-06	1.55574e-06	1.87607e-06	2.57647e-05	6.67305e-06	-1.13394e-05	5.8134e-06	-3.16605e-05	8.03358e-06	9.51125e-06	-1.41396e-05	8.15089e-06	-2.69726e-06	2.21322e-05	-8.19939e-06	-1.53579e-06	1.87396e-06	-6.11672e-07	3.38118e-09
8.43947e-06	-5.51036e-06	4.77682e-06	2.75084e-06	-7.72034e-06	-1.87259e-06	1.55817e-05	-2.17676e-06	5.54151e-06	2.65129e-06	1.50315e-06	1.31297e-06	3.45877e-06	1.46115e-06	1.87993e-06	2.57625e-05	6.71228e-06	-1.13192e-05	5.80155e-06	-3.16617e-05	7.38397e-06	9.52956e-06	-1.41429e-05	8.11189e-06	-2.68065e-06	9.0983e-06	-1.02735e-05	-8.96376e-07	1.87445e-06	-6.07584e-07	2.98632e-09
9.21834e-06	-5.22523e-06	4.68835e-06	2.73813e-06	-6.68019e-06	-1.78434e-06	1.55662e-05	-2.31725e-06	5.82949e-06	2.65062e-06	1.545e-06	9.20573e-07	3.59745e-06	1.34149e-06	1.92787e-06	2.57647e-05	4.48025e-06	-1.1333e-05	5.81661e-06	-3.16624e-05	7.99108e-06	9.50731e-06	-1.41569e-05	8.13245e-06	-2.67691e-06	7.01795e-06	-9.2221e-06	-1.2308e-06	1.87477e-06	-6.09249e-07	2.91628e-09
9.39238e-06	-4.73322e-06	4.82366e-06	2.74539e-06	-7.58062e-06	-1.81627e-06	1.53548e-05	-2.04952e-06	6.30532e-06	2.64798e-06	1.74615e-06	1.45817e-06	3.53512e-06	1.3598e-06	1.86741e-06	2.57659e-05	6.67001e-06	-1.00697e-05	5.82733e-06	-3.16621e-05	4.60355e-06	9.56584e-06	-7.7249e-06	8.1067e-06	-2.89114e-06	6.60793e-06	-9.65489e-06	-6.89245e-07	1.90338e-06	-1.0721e-06	2.74673e-09
8.56207e-06	-5.32407e-06	4.95482e-06	2.74381e-06	-7.37867e-06	-1.82288e-06	1.53839e-05	-2.41832e-06	6.25911e-06	2.65019e-06	1.61007e-06	1.37076e-06	3.58347e-06	1.34096e-06	1.86138e-06	2.57652e-05	6.3068e-06	-4.73812e-06	5.81899e-06	-3.16623e-05	5.68336e-06	9.69679e-06	-8.62666e-06	8.12252e-06	-2.71092e-06	7.3936e-06	-9.84157e-06	-8.28613e-07	1.88017e-06	-7.53515e-07	2.69561e-09
8.7254e-06	-5.10738e-06	4.91659e-06	2.74379e-06	-7.31114e-06	-1.82546e-06	1.51246e-05	-2.10627e-06	5.98642e-06	2.64925e-06	1.75059e-06	1.425e-06	3.54232e-06	1.33287e-06	1.8352e-06	2.57666e-05	6.36473e-06	-4.78919e-06	5.82257e-06	-3.16627e-05	6.03848e-06	9.56795e-06	-8.44638e-06	8.11517e-06	-3.4582e-06	7.08092e-06	-9.62303e-06	-7.92094e-07	1.93432e-06	-1.01756e-06	2.67864e-09
8.70611e-06	-5.00134e-06	4.94581e-06	2.74747e-06	-7.48655e-06	-1.84769e-06	1.51187e-05	-2.09253e-06	5.88062e-06	2.64867e-06	1.79861e-06	1.41149e-06	3.51758e-06	1.31374e-06	1.83858e-06	2.57668e-05	6.48439e-06	-4.14939e-06	5.82229e-06	-3.16632e-05	5.24212e-06	9.59187e-06	-8.49289e-06	8.11373e-06	-3.21465e-06	7.16539e-06	-9.63663e-06	-8.53253e-07	1.92963e-06	-1.04953e-06	2.66673e-09
8.83136e-06	-4.96005e-06	4.94021e-06	2.74686e-06	-7.37044e-06	-1.71949e-06	1.51994e-05	-2.2064e-06	5.89486e-06	2.69737e-06	1.773e-06	1.35094e-06	2.05705e-06	1.13508e-06	1.76358e-06	1.40714e-05	6.54673e-06	-4.45164e-06	5.82187e-06	-3.16677e-05	5.186e-06	9.89047e-06	-8.23065e-06	8.113e-06	-3.17542e-06	7.66653e-06	-9.67104e-06	-8.37384e-07	1.93437e-06	-1.06356e-06	2.207e-09
8.80191e-06	-5.02049e-06	4.90243e-06	2.89939e-06	-7.20801e-06	-1.62398e-06	1.51736e-05	-2.23262e-06	5.91873e-06	2.93771e-06	1.76487e-06	1.34235e-06	1.28826e-06	-1.31486e-07	1.74946e-06	1.46163e-05	6.5254e-06	-4.85969e-06	5.82527e-06	-3.16627e-05	5.49438e-06	9.08908e-06	-8.48323e-06	6.91206e-06	-3.75321e-06	7.54145e-06	-9.5884e-06	-7.90955e-07	1.93628e-06	-9.92053e-07	2.19534e-09
8.69457e-06	-4.98259e-06	4.92737e-06	2.75049e-06	-7.19036e-06	-1.78816e-06	1.51993e-05	-2.19596e-06	5.90702e-06	2.69745e-06	1.75875e-06	1.41207e-06	2.63797e-06	-2.0099e-07	1.77629e-06	1.45195e-05	6.39274e-06	-4.27634e-06	5.82186e-06	-3.16628e-05	5.35222e-06	9.10286e-06	-8.3176e-06	4.20137e-06	-3.17811e-06	7.42737e-06	-9.65909e-06	-7.95838e-07	1.93363e-06	-9.73211e-07	2.14903e-09
8.70357e-06	-4.98278e-06	4.92816e-06	2.75584e-06	-7.19154e-06	-1.75172e-06	1.51994e-05	-2.18862e-06	5.9069e-06	2.7074e-06	1.75879e-06	1.40484e-06	2.30989e-06	-1.67439e-07	1.77752e-06	1.45707e-05	6.39534e-06	-4.35425e-06	5.82218e-06	-3.16633e-05	5.34952e-06	9.13067e-06	-8.30919e-06	3.6063e-06	-3.21425e-06	7.43357e-06	-9.65207e-06	-7.98718e-07	1.93358e-06	-9.7654e-07	2.14562e-09
8.70547e-06	-4.98621e-06	4.92538e-06	2.75353e-06	-7.21567e-06	-1.77484e-06	1.51816e-05	-2.15426e-06	5.91355e-06	2.81567e-06	1.76106e-06	1.37127e-06	2.51797e-06	-1.75478e-07	1.80158e-06	1.45391e-05	6.39267e-06	-4.34859e-06	5.82303e-06	-3.16646e-05	5.40207e-06	9.14697e-06	-8.27522e-06	2.91424e-06	-3.21506e-06	7.39046e-06	-9.633e-06	-7.96808e-07	1.93269e-06	-9.82753e-07	2.14094e-09
8.71627e-06	-4.98384e-06	4.92502e-06	2.76083e-06	-7.25593e-06	-1.73568e-06	1.51927e-05	-2.12867e-06	5.91095e-06	2.74434e-06	1.76628e-06	1.37066e-06	1.29295e-06	-1.25417e-07	1.79889e-06	1.43947e-05	6.41748e-06	-4.41946e-06	5.82496e-06	-3.1665e-05	5.39856e-06	9.22539e-06	-8.2642e-06	3.15621e-06	-3.24036e-06	7.45759e-06	-9.6472e-06	-8.08465e-07	1.93282e-06	-9.88915e-07	2.13768e-09
8.73006e-06	-4.99021e-06	4.92579e-06	2.76268e-06	-7.22902e-06	-1.74324e-06	1.51979e-05	-2.10821e-06	1.5964e-06	2.83236e-06	1.76563e-06	1.37876e-06	1.84798e-06	-1.16856e-08	1.8182e-06	1.44647e-05	6.41561e-06	-4.41973e-06	5.82408e-06	-3.16642e-05	5.39672e-06	9.12183e-06	-8.28009e-06	2.74327e-06	-3.23673e-06	7.46766e-06	-9.64492e-06	-8.03056e-07	1.93289e-06	-9.9085e-07	2.10555e-09
8.7312e-06	-4.98965e-06	4.9258e-06	2.76043e-06	-7.2289e-06	-1.74272e-06	1.51971e-05	-2.11538e-06	1.68373e-06	2.78986e-06	1.76474e-06	1.37905e-06	1.68183e-06	8.83113e-08	1.81933e-06	1.44267e-05	6.4193e-06	-4.40958e-06	5.82438e-06	-3.16643e-05	5.39648e-06	9.14028e-06	-8.27267e-06	2.89569e-06	-3.24305e-06	7.46305e-06	-9.64399e-06	-8.15505e-07	1.93307e-06	-9.90651e-07	2.10494e-09
8.73174e-06	-4.98791e-06	4.92599e-06	2.75699e-06	-3.23871e-06	-1.74005e-06	1.51917e-05	-2.14026e-06	2.47519e-06	2.78541e-06	1.76546e-06	1.79128e-07	1.72729e-06	5.02348e-08	1.90465e-06	9.72285e-06	6.41294e-06	-4.40851e-06	5.82364e-06	-3.16647e-05	5.38816e-06	9.15238e-06	-8.28314e-06	2.99883e-06	-3.24953e-06	7.45346e-06	-9.63574e-06	-7.96855e-07	1.93279e-06	-9.8952e-07	1.9519e-09
8.73354e-06	-4.98701e-06	4.92611e-06	2.75915e-06	-2.76661e-07	-1.74747e-06	1.51994e-05	-2.14018e-06	2.24601e-06	2.79813e-06	1.76826e-06	-2.36782e-07	1.77129e-06	5.55062e-08	1.89594e-06	8.69891e-06	6.41337e-06	-4.41912e-06	5.82393e-06	-3.16646e-05	5.38934e-06	9.1578e-06	-8.27981e-06	3.00797e-06	-3.23152e-06	7.4598e-06	-9.6367e-06	-7.94985e-07	1.93281e-06	-9.91107e-07	1.92227e-09
8.73354e-06	-4.98701e-06	4.92611e-06	2.75915e-06	-2.76661e-07	-1.74747e-06	1.51994e-05	-2.14018e-06	2.24601e-06	2.79813e-06	1.76826e-06	-2.36782e-07	1.77129e-06	5.55062e-08	1.89594e-06	8.69891e-06	6.41337e-06	-4.41912e-06	5.82393e-06	-3.16646e-05	5.38934e-06	9.1578e-06	-8.27981e-06	3.00797e-06	-3.23152e-06	7.4598e-06	-9.6367e-06	-7.94985e-07	1.93281e-06	-9.91107e-07	1.92227e-09
8.73352e-06	-4.98702e-06	4.92604e-06	2.75922e-06	-3.00444e-07	-1.74692e-06	1.51955e-05	-2.13984e-06	1.99647e-06	2.79895e-06	1.76764e-06	-1.53488e-07	1.76888e-06	4.83762e-08	1.89507e-06	8.72561e-06	6.41453e-06	-4.41929e-06	5.82398e-06	-3.16647e-05	5.38954e-06	9.15763e-06	-8.27779e-06	2.96524e-06	-3.23168e-06	7.46062e-06	-9.63702e-06	-7.95497e-07	1.9328e-06	-9.91101e-07	1.92127e-09
8.73357e-06	-4.98722e-06	4.92454e-06	2.75927e-06	-8.46799e-07	-1.74646e-06	1.1673e-05	-2.13857e-06	2.16065e-06	2.77074e-06	1.7147e-06	-6.43997e-08	1.7753e-06	6.85125e-08	1.86762e-06	8.72214e-06	6.41905e-06	-4.42122e-06	5.82403e-06	-3.16646e-05	5.38907e-06	9.15655e-06	-8.27782e-06	3.01955e-06	-3.20011e-06	7.46091e-06	-9.63776e-06	-7.96055e-07	1.9328e-06	-9.91003e-07	1.82761e-09
8.73312e-06	-4.98726e-06	4.92567e-06	2.75911e-06	-7.93659e-07	-1.74653e-06	1.17476e-05	-2.13825e-06	2.15612e-06	2.77621e-06	1.71522e-06	3.70663e-09	1.77423e-06	5.04579e-08	1.8716e-06	8.7271e-06	6.41903e-06	-4.42091e-06	5.82407e-06	-3.16646e-05	5.38881e-06	9.15753e-06	-8.08057e-06	2.9656e-06	-3.22258e-06	7.46129e-06	-9.6376e-06	-7.95546e-07	1.9328e-06	-9.90995e-07	1.82598e-09
8.73313e-06	-4.98723e-06	4.92599e-06	2.75957e-06	-7.88305e-07	-1.74623e-06	1.17652e-05	-2.13841e-06	2.15854e-06	2.7888e-06	1.71539e-06	-5.61404e-08	1.74162e-06	5.40937e-08	1.88577e-06	8.73115e-06	6.41828e-06	-4.41974e-06	5.82401e-06	-3.16646e-05	5.38915e-06	9.15718e-06	-8.03864e-06	2.96586e-06	-3.22434e-06	7.46266e-06	-9.63745e-06	-7.96044e-07	1.9328e-06	-9.90883e-07	1.82582e-09
8.73324e-06	-4.98719e-06	4.92476e-06	2.75949e-06	-6.34959e-07	-1.74576e-06	1.17207e-05	-2.13846e-06	2.14652e-06	2.77845e-06	1.71382e-06	-6.11024e-08	1.73285e-06	5.42606e-08	1.8749e-06	8.73332e-06	6.41792e-06	-4.42069e-06	5.82402e-06	-3.16646e-05	5.38921e-06	9.15697e-06	-8.07633e-06	2.99641e-06	-3.22485e-06	7.46282e-06	-9.63731e-06	-7.95966e-07	1.9328e-06	-9.90952e-07	1.82519e-09
8.73451e-06	-4.98724e-06	4.92468e-06	2.75828e-06	-6.87799e-07	-1.7457e-06	5.33887e-06	-2.15233e-06	2.15727e-06	2.78129e-06	1.7119e-06	-4.28259e-09	1.76616e-06	6.0838e-08	1.9279e-06	8.72742e-06	6.42459e-06	-4.42087e-06	5.82108e-06	-3.16912e-05	5.40676e-06	9.17006e-06	-3.0777e-06	3.74574e-06	-3.21347e-06	7.4593e-06	-9.63758e-06	-7.95605e-07	1.9327e-06	-1.00524e-06	1.6681e-09
8.73306e-06	-4.18812e-06	4.92199e-06	2.75933e-06	-7.42189e-07	-1.73836e-06	5.22207e-06	-2.16118e-06	2.14608e-06	2.26288e-06	1.71317e-06	-4.03261e-08	1.76154e-06	5.56395e-08	1.91673e-06	6.26518e-06	6.42205e-06	-4.42049e-06	5.7088e-06	-3.16832e-05	5.39367e-06	9.17149e-06	-4.96604e-06	3.29526e-06	-3.21626e-06	7.46108e-06	-9.63754e-06	-7.96722e-07	1.93264e-06	-9.96443e-07	1.63004e-09
8.7332e-06	-3.12885e-06	4.92418e-06	2.75914e-06	-6.48712e-07	-1.70476e-06	6.36944e-06	-2.13947e-06	2.15573e-06	2.71656e-06	1.71898e-06	-5.30695e-08	1.76333e-06	4.63493e-08	1.89595e-06	1.70835e-06	6.42083e-06	-4.42077e-06	5.66355e-06	-3.16816e-05	5.39411e-06	9.16406e-06	-4.5679e-06	3.26312e-06	-3.21092e-06	7.45975e-06	-9.63737e-06	-8.27419e-07	1.9324e-06	-9.82574e-07	1.59638e-09
8.7332e-06	-3.12885e-06	4.92418e-06	2.75914e-06	-6.48712e-07	-1.70476e-06	6.36944e-06	-2.13947e-06	2.15573e-06	2.71656e-06	1.71898e-06	-5.30695e-08	1.76333e-06	4.63493e-08	1.89595e-06	1.70835e-06	6.42083e-06	-4.42077e-06	5.66355e-06	-3.16816e-05	5.39411e-06	9.16406e-06	-4.5679e-06	3.26312e-06	-3.21092e-06	7.45975e-06	-9.63737e-06	-8.27419e-07	1.9324e-06	-9.82574e-07	1.59638e-09
8.73349e-06	-2.68809e-06	4.92316e-06	2.77697e-06	-7.88272e-07	-1.7336e-06	6.68577e-06	-2.13977e-06	2.15963e-06	2.68123e-06	1.71565e-06	-8.9384e-08	1.77942e-06	5.29343e-08	1.90303e-06	2.39669e-06	6.42161e-06	-4.42079e-06	5.7205e-06	-3.16746e-05	5.39671e-06	9.16403e-06	-4.64699e-06	3.17668e-06	-3.21303e-06	7.46651e-06	-4.55041e-06	-8.3092e-07	1.93248e-06	-9.76455e-07	1.52942e-09
2.53261e-06	-2.75535e-06	4.92316e-06	2.92099e-06	-1.85321e-06	-1.73539e-06	6.6841e-06	-2.15904e-06	2.12018e-06	3.19054e-07	1.79607e-06	-8.34405e-08	1.78753e-06	5.85764e-08	1.90123e-06	1.51725e-06	6.42083e-06	-4.41778e-06	5.74841e-06	-3.16769e-05	5.38984e-06	9.17051e-06	-4.60083e-06	3.17881e-06	-3.23374e-06	2.91374e-06	-5.57268e-06	-8.15803e-07	1.93309e-06	-9.66429e-07	1.41648e-09
3.43555e-06	-2.88336e-06	4.92329e-06	2.87128e-06	-9.97005e-07	-1.72757e-06	6.54822e-06	-2.14538e-06	2.15496e-06	2.64263e-06	1.72064e-06	-8.22965e-08	1.76767e-06	6.53702e-08	1.89718e-06	1.81964e-06	6.4241e-06	-4.40851e-06	5.72721e-06	-3.16759e-05	5.39019e-06	9.16426e-06	-4.54905e-06	3.19603e-06	-3.21832e-06	2.40697e-06	-4.59549e-06	-8.15734e-07	1.93273e-06	-9.64001e-07	1.41211e-09
3.84525e-06	-2.77409e-06	4.9266e-06	2.91252e-06	-1.46216e-06	-1.73169e-06	6.46446e-06	-2.15742e-06	2.14225e-06	9.83929e-07	1.77448e-06	-8.65976e-08	1.78967e-06	6.28143e-08	1.90072e-06	1.69851e-06	6.3703e-06	-4.40349e-06	5.74967e-06	-3.16543e-05	5.13221e-06	3.3007e-06	-4.57047e-06	3.22017e-06	-3.22796e-06	2.31473e-06	-5.29675e-06	-8.20733e-07	1.93322e-06	-9.77365e-07	1.33795e-09
3.90088e-06	-2.84428e-06	4.94264e-06	2.86602e-06	-1.24124e-06	-1.73206e-06	6.53724e-06	-2.15016e-06	2.14886e-06	1.94278e-06	1.72587e-06	-7.35733e-08	1.78134e-06	5.8549e-08	1.89858e-06	5.54221e-07	4.71825e-06	-4.41235e-06	5.73846e-06	-3.16694e-05	5.29193e-06	3.36581e-06	-4.52949e-06	3.1991e-06	-3.22318e-06	2.96931e-06	-4.78643e-06	-8.1565e-07	1.93282e-06	-9.42819e-07	1.32142e-09
3.91902e-06	-2.80586e-06	4.93804e-06	2.88482e-06	-1.35518e-06	-1.6785e-06	6.62192e-06	-2.15048e-06	2.13887e-06	1.30001e-06	1.73539e-06	-7.64332e-08	1.78116e-06	5.87602e-08	1.89641e-06	1.2947e-06	5.68061e-06	-4.41013e-06	5.71765e-06	-3.08353e-05	5.30067e-06	3.53745e-06	-4.50843e-06	3.21216e-06	-3.22252e-06	2.58034e-06	-4.94526e-06	-8.11411e-07	1.93444e-06	-9.54636e-07	1.28009e-09
3.60539e-06	-2.7417e-06	4.93008e-06	2.90536e-06	-1.3498e-06	-1.7043e-06	6.53345e-06	-2.15381e-06	2.14595e-06	1.34097e-06	1.74858e-06	-7.48025e-08	1.77899e-06	5.87011e-08	1.91179e-06	1.40723e-06	5.47674e-06	-4.37828e-06	5.71218e-06	-3.08995e-05	5.21026e-06	2.5949e-06	-4.52065e-06	1.09622e-06	-3.22344e-06	2.74927e-06	-5.02015e-06	-7.52211e-07	1.95692e-06	-9.54407e-07	1.26413e-09
3.62052e-06	-2.75493e-06	4.9274e-06	2.9022e-06	-1.35357e-06	-1.72052e-06	6.50373e-06	-2.15291e-06	2.16494e-06	1.40503e-06	1.745e-06	-7.39737e-08	1.77848e-06	5.89695e-08	1.90809e-06	1.45178e-06	5.19707e-06	-4.03923e-06	5.63246e-06	-3.09291e-05	5.24836e-06	2.65981e-06	-4.52304e-06	2.06639e-06	-3.22312e-06	2.42845e-06	-4.96772e-06	-7.70745e-07	1.96559e-06	-9.55598e-07	1.26109e-09
3.76818e-06	-2.80426e-06	4.93774e-06	2.90495e-06	-1.27207e-06	-1.7072e-06	6.50785e-06	-8.89425e-07	2.02988e-06	1.52301e-06	1.74408e-06	-7.5761e-08	1.77938e-06	6.01113e-08	1.90523e-06	1.4036e-06	5.3576e-06	-3.99599e-06	5.68527e-06	-3.0919e-05	5.1545e-06	2.15718e-06	-4.53035e-06	1.65173e-06	-3.22318e-06	2.50713e-06	-4.97069e-06	-8.01439e-07	2.01187e-06	-9.57159e-07	1.25526e-09
3.7065e-06	-2.75538e-06	5.00124e-06	2.90066e-06	-1.416e-06	-4.51644e-07	6.42346e-06	-1.88194e-06	2.15097e-06	1.41196e-06	1.74341e-06	-7.56217e-08	1.77973e-06	5.92608e-08	1.90476e-06	1.33664e-06	5.43655e-06	-3.8325e-06	5.69879e-06	-3.08523e-05	4.56885e-06	2.59143e-06	-4.527e-06	1.76297e-06	-3.2181e-06	2.47589e-06	-4.97909e-06	-7.50393e-07	1.98074e-06	-9.58917e-07	1.24648e-09
3.69182e-06	-2.75509e-06	4.96112e-06	2.90131e-06	-1.4585e-06	-8.22897e-07	6.43938e-06	-1.85805e-06	2.14368e-06	1.42768e-06	1.7448e-06	-7.54945e-08	1.77999e-06	5.9501e-08	1.90511e-06	1.44366e-06	5.30227e-06	-3.6067e-06	5.69278e-06	-3.0845e-05	4.3429e-06	2.51933e-06	-4.52733e-06	1.64847e-06	-3.22028e-06	2.44973e-06	-4.98639e-06	-6.65149e-07	1.97243e-06	-9.56843e-07	1.24039e-09
3.73355e-06	-2.75818e-06	4.97045e-06	2.90943e-06	-1.30555e-06	-7.32352e-07	6.43189e-06	-1.44295e-06	9.03503e-07	1.44284e-06	1.74474e-06	-7.55859e-08	1.78049e-06	5.93186e-08	1.90623e-06	1.40967e-06	5.36004e-06	-3.61394e-06	5.68109e-06	-3.08904e-05	4.52814e-06	2.29275e-06	-4.53008e-06	1.25269e-06	-3.22069e-06	2.45958e-06	-4.98429e-06	-7.40136e-07	1.98516e-06	-9.54253e-07	1.23795e-09
3.78899e-06	-2.76684e-06	4.97215e-06	1.13145e-06	-1.41397e-06	-8.53127e-07	5.85838e-06	-1.19446e-06	3.12954e-06	1.43659e-06	1.7381e-06	-6.58212e-08	6.2467e-07	1.51649e-06	1.76953e-06	1.44779e-06	3.58191e-06	-3.60026e-06	5.69522e-06	-2.96282e-05	4.34715e-06	2.54817e-06	-4.51071e-06	2.59196e-06	-3.2155e-06	1.76159e-06	-5.03329e-06	-7.59661e-07	1.9747e-06	-9.57213e-07	1.14197e-09
3.78899e-06	-2.76684e-06	4.97215e-06	1.13145e-06	-1.41397e-06	-8.53127e-07	5.85838e-06	-1.19446e-06	3.12954e-06	1.43659e-06	1.7381e-06	-6.58212e-08	6.2467e-07	1.51649e-06	1.76953e-06	1.44779e-06	3.58191e-06	-3.60026e-06	5.69522e-06	-2.96282e-05	4.34715e-06	2.54817e-06	-4.51071e-06	2.59196e-06	-3.2155e-06	1.76159e-06	-5.03329e-06	-7.59661e-07	1.9747e-06	-9.57213e-07	1.14197e-09
3.78381e-06	-1.80998e-06	4.97486e-06	1.60274e-06	-1.28328e-06	-7.22948e-07	6.03009e-06	-1.21373e-06	1.95457e-06	1.4019e-06	1.74111e-06	-1.27964e-07	1.00887e-06	1.11726e-06	1.85016e-06	1.44852e-06	3.62857e-06	-3.62863e-06	5.69453e-06	-2.96834e-05	4.05822e-06	2.47335e-06	-4.36487e-06	1.99903e-06	-3.21723e-06	1.99499e-06	-5.00602e-06	-7.53322e-07	1.97561e-06	-9.57157e-07	1.13181e-09
3.77772e-06	-1.48951e-06	4.97495e-06	1.57458e-06	-1.30432e-06	-7.48711e-07	6.00197e-06	-1.20535e-06	1.85684e-06	1.42443e-06	1.74466e-06	-6.77873e-08	1.05099e-06	8.39373e-07	1.86294e-06	1.45071e-06	3.71991e-06	-3.62217e-06	5.6942e-06	-2.97183e-05	3.83587e-06	2.51556e-06	-4.2787e-06	1.97502e-06	-3.21732e-06	1.96343e-06	-5.01582e-06	-7.45109e-07	1.97539e-06	-9.57375e-07	1.12991e-09
3.76387e-06	-1.25786e-06	4.97346e-06	1.61363e-06	-1.35739e-06	-7.47077e-07	5.98841e-06	-1.21377e-06	1.74744e-06	1.43326e-06	1.74239e-06	-7.12731e-08	1.21844e-06	9.64611e-07	1.83503e-06	1.44935e-06	3.74272e-06	-3.61353e-06	5.69335e-06	-2.96697e-05	3.85476e-06	2.47633e-06	-4.35455e-06	1.7597e-06	-3.2158e-06	2.00907e-06	-5.01684e-06	-7.41129e-07	1.97843e-06	-9.57276e-07	1.1266e-09
3.77172e-06	-1.08481e-06	4.97136e-06	1.60736e-06	-1.3732e-06	-7.58983e-07	5.96432e-06	-1.23745e-06	1.80287e-06	1.42334e-06	1.7438e-06	-6.9384e-08	9.53262e-07	8.33665e-07	1.85308e-06	1.45059e-06	3.75173e-06	-3.62391e-06	5.69409e-06	-2.96551e-05	3.92113e-06	2.48531e-06	-4.33621e-06	1.80109e-06	-3.21594e-06	1.99831e-06	-5.00954e-06	-7.43621e-07	1.97511e-06	-9.57652e-07	1.12519e-09
3.77827e-06	-9.89073e-07	4.9727e-06	1.53422e-06	-1.37635e-06	-7.27015e-07	2.4929e-06	-1.23081e-06	1.85511e-06	1.38108e-06	1.73941e-06	-6.7983e-08	1.07023e-06	8.51671e-07	1.83033e-06	1.4504e-06	2.6289e-06	-3.64535e-06	5.69418e-06	-2.9676e-05	2.81344e-06	2.48266e-06	-4.34879e-06	1.89467e-06	-3.21229e-06	1.9799e-06	-5.01856e-06	-7.42237e-07	1.97595e-06	-9.57593e-07	1.08286e-09
3.78438e-06	-1.01393e-06	-3.68088e-06	1.54156e-06	-6.87098e-07	-9.15555e-07	4.25993e-06	-1.22293e-06	1.80614e-06	1.34797e-06	1.73529e-06	-7.18226e-08	7.68314e-07	9.00775e-07	1.83961e-06	1.47572e-06	3.64576e-06	-1.66276e-06	5.69482e-06	-4.40353e-06	2.92707e-06	2.49135e-06	-4.31918e-06	1.87177e-06	-3.20516e-06	2.01965e-06	-5.08555e-06	-6.22489e-08	1.97728e-06	-8.46507e-07	2.16944e-10
3.78203e-06	-9.50792e-07	-1.89405e-06	1.53852e-06	-7.83736e-07	-7.97093e-07	4.05566e-06	-1.22303e-06	1.82391e-06	1.34422e-06	1.7152e-06	-6.96118e-08	8.98502e-07	8.92212e-07	1.83857e-06	1.4739e-06	3.3826e-06	-1.86208e-06	5.69478e-06	-5.58193e-06	2.82657e-06	2.49039e-06	-4.3261e-06	1.88929e-06	-3.21017e-06	2.01907e-06	-5.0547e-06	-5.19285e-07	1.97708e-06	-8.63952e-07	2.15423e-10
3.78093e-06	-1.05968e-06	-3.37408e-07	1.53281e-06	-1.08214e-06	-8.06187e-07	4.29316e-06	-1.22567e-06	1.80038e-06	1.33721e-06	1.73654e-06	-7.03319e-08	7.55476e-07	8.82448e-07	1.83966e-06	1.46224e-06	3.07912e-06	-2.21782e-06	5.69476e-06	-4.79498e-06	2.97377e-06	2.49282e-06	-4.31613e-06	1.89942e-06	-3.19321e-06	2.0205e-06	-5.06081e-06	-2.16783e-07	1.97724e-06	-9.08793e-07	2.06347e-10
3.77956e-06	-1.01749e-06	-1.41103e-07	1.52122e-06	-1.12104e-06	-8.75578e-07	4.07196e-06	-1.22716e-06	1.82333e-06	1.35197e-06	1.73218e-06	-7.08088e-08	4.16308e-07	8.91301e-07	1.8379e-06	1.4662e-06	3.02313e-06	-2.06855e-06	5.69503e-06	-3.82492e-06	2.86286e-06	2.49324e-06	-4.31816e-06	1.89811e-06	-3.20225e-06	2.01196e-06	-5.08498e-06	-4.24439e-08	1.97651e-06	-9.01935e-07	1.94442e-10
3.77845e-06	-1.02764e-06	-2.37937e-07	1.53077e-06	-9.77319e-07	-8.68961e-07	4.16405e-06	-1.23363e-06	1.83881e-06	1.36214e-06	1.73063e-06	-7.10307e-08	3.93135e-07	8.85881e-07	1.83831e-06	1.46806e-06	3.25326e-06	-1.97135e-06	5.69504e-06	-3.71623e-06	2.48606e-06	2.49215e-06	-4.31678e-06	1.90016e-06	-3.19977e-06	2.01325e-06	-5.08024e-06	-8.23786e-08	1.97654e-06	-8.89866e-07	1.93171e-10
3.77932e-06	-1.03939e-06	-2.18904e-07	5.0707e-07	-9.93444e-07	-8.22995e-07	3.94138e-06	-1.22766e-06	1.833e-06	1.36219e-06	1.73015e-06	-7.10812e-08	4.64748e-07	8.86637e-07	1.83968e-06	1.44111e-06	3.11547e-06	-2.09754e-06	5.69489e-06	-3.74381e-06	2.44061e-06	2.49271e-06	-4.32222e-06	1.89823e-06	-3.19922e-06	2.01357e-06	-5.06589e-06	-1.32212e-07	1.51504e-06	-8.99716e-07	1.87135e-10
3.78116e-06	-1.04431e-06	2.63478e-07	1.44904e-06	-9.89664e-07	-9.69286e-07	4.01533e-06	-1.2299e-06	1.84555e-06	1.36694e-06	1.72947e-06	-2.17529e-07	3.92425e-07	8.91254e-07	1.77241e-06	1.39413e-06	2.54357e-06	-2.07543e-06	5.70152e-06	-3.76041e-06	6.34099e-07	2.49237e-06	-4.34568e-06	1.89295e-06	-1.13694e-06	2.01492e-06	-5.07908e-06	-1.04667e-07	1.93645e-06	-8.95064e-07	1.73677e-10
1.72032e-06	-1.03701e-06	-2.57997e-08	1.18846e-06	-1.00087e-06	-8.38818e-07	4.0913e-06	-1.22706e-06	1.84779e-06	1.36755e-06	1.73068e-06	-9.90166e-08	3.78567e-07	8.88887e-07	1.67882e-06	1.45056e-06	3.22402e-06	-2.04205e-06	5.69779e-06	-3.60986e-06	1.35945e-06	1.90417e-06	-4.32788e-06	1.89434e-06	-1.50601e-06	2.01398e-06	-5.05842e-06	-1.12718e-07	1.45967e-06	-8.91244e-07	1.62246e-10
5.8134e-07	-5.51811e-07	-7.15883e-08	1.13075e-06	-8.84794e-07	-8.83364e-07	4.00287e-06	-1.22847e-06	1.86063e-06	1.34766e-06	1.73137e-06	-2.286e-07	4.07835e-07	8.86412e-07	1.83633e-06	1.4173e-06	2.34028e-06	-1.73261e-06	5.70185e-06	-3.15441e-06	7.01082e-07	2.05822e-06	-4.33498e-06	1.90099e-06	-1.10559e-06	1.91315e-06	-5.03063e-06	-1.04313e-07	1.83441e-06	-9.24968e-07	1.48178e-10
1.59467e-06	-4.58491e-07	2.33832e-08	1.13797e-06	-9.02319e-07	-8.3783e-07	4.02288e-06	-1.22836e-06	1.86505e-06	1.38146e-06	1.73088e-06	-2.04531e-07	4.18129e-07	8.87621e-07	1.78965e-06	1.41829e-06	2.27961e-06	-1.91143e-06	5.70945e-06	-3.1142e-06	3.40005e-07	2.10941e-06	-2.19385e-06	1.73e-06	-1.18025e-06	2.01332e-06	-5.0464e-06	-1.01979e-07	1.77397e-06	-9.26619e-07	1.36305e-10
9.41675e-07	-1.46806e-07	-3.65157e-08	1.14137e-06	-6.06154e-07	-8.61433e-07	4.02399e-06	-1.22851e-06	1.9222e-06	1.37254e-06	1.73115e-06	-1.96955e-07	4.17705e-07	8.87176e-07	1.39629e-06	1.42897e-06	2.82889e-06	-1.82462e-06	5.7146e-06	-3.31487e-06	7.84122e-07	1.10335e-06	-2.00401e-06	9.88131e-07	-1.14511e-06	2.15493e-06	-5.05058e-06	-1.0088e-07	1.68116e-06	-1.08691e-06	1.31874e-10
2.91217e-07	-2.79379e-07	-1.12372e-08	1.13574e-06	-4.4383e-07	-8.74672e-07	4.00794e-06	-8.38097e-07	1.94026e-06	1.41513e-06	1.74051e-06	-1.97418e-07	4.05566e-07	8.79907e-07	1.48405e-06	1.22105e-06	2.34116e-06	-1.80742e-06	5.70447e-06	-3.24875e-06	4.92247e-07	1.4133e-06	-2.0747e-06	1.26905e-06	-1.0513e-06	2.05444e-06	-5.04108e-06	-8.67631e-08	1.61474e-06	-9.39236e-07	1.26882e-10
9.52053e-07	-4.33462e-07	-2.15385e-09	1.14918e-06	-6.86633e-07	-8.59704e-07	4.01594e-06	-1.22816e-06	1.86939e-06	1.39008e-06	1.73111e-06	-1.87197e-07	4.18858e-07	8.87145e-07	1.47909e-06	1.42842e-06	1.81197e-06	-1.80072e-06	5.70584e-06	-3.28053e-06	6.58388e-07	1.23618e-06	-2.13103e-06	1.0076e-06	-1.12846e-06	1.51285e-06	-5.04718e-06	-9.2674e-08	1.74565e-06	-9.64169e-07	1.25295e-10
7.04132e-07	-5.57187e-07	-2.97871e-08	1.14067e-06	-6.45271e-07	-8.22588e-07	4.00867e-06	-1.08448e-06	1.88575e-06	1.3922e-06	1.73496e-06	-2.51032e-07	4.14477e-07	8.8485e-07	1.56621e-06	1.34036e-06	2.00179e-06	-1.82164e-06	5.70598e-06	-3.20369e-06	6.43552e-07	1.23936e-06	-2.08309e-06	1.00555e-06	-1.13347e-06	1.08044e-06	-5.04624e-06	-9.21849e-08	1.72963e-06	-9.67616e-07	1.2352e-10
7.30357e-07	-4.64765e-07	-9.49892e-10	1.14418e-06	-7.39111e-07	-8.21201e-07	3.91356e-06	-1.07884e-06	1.87691e-06	1.38954e-06	1.73252e-06	-1.92667e-07	4.12442e-07	8.86711e-07	1.49247e-06	1.35671e-06	1.93086e-06	-1.83591e-06	5.70554e-06	-3.1991e-06	6.85484e-07	9.41995e-07	-2.04981e-06	1.05893e-06	-1.13773e-06	1.15669e-06	-5.04607e-06	-7.97801e-08	1.74118e-06	-1.00211e-06	1.2198e-10
4.32011e-07	-3.5524e-07	-2.74607e-09	1.14349e-06	-6.10597e-07	-9.06854e-07	3.93437e-06	-9.50256e-07	1.90876e-06	1.39084e-06	1.73516e-06	-1.92513e-07	4.06971e-07	8.85032e-07	1.45948e-06	1.29521e-06	1.98264e-06	-1.81475e-06	5.70692e-06	-3.19598e-06	5.88311e-07	1.21827e-06	-2.06113e-06	1.05713e-06	-1.08372e-06	1.23414e-06	-5.04411e-06	-8.31637e-08	1.67033e-06	-9.80872e-07	1.21683e-10
5.53415e-07	-3.44855e-07	-1.33741e-08	1.14599e-06	-5.86261e-07	-8.49416e-07	3.94382e-06	-9.36544e-07	1.89248e-06	1.39666e-06	1.73411e-06	-1.95276e-07	4.1127e-07	8.85394e-07	1.49536e-06	1.33104e-06	1.98315e-06	-1.81695e-06	5.70584e-06	-3.19378e-06	6.17166e-07	1.06459e-06	-1.81374e-06	1.04816e-06	-1.12305e-06	1.22248e-06	-5.04495e-06	-8.23086e-08	1.71437e-06	-9.86232e-07	1.20792e-10
6.87419e-07	-7.85582e-08	-1.34129e-07	1.14528e-06	-6.89771e-07	-8.5213e-07	3.93652e-06	-9.69272e-07	1.88689e-06	1.3946e-06	1.73263e-06	-1.91836e-07	4.12177e-07	9.10291e-07	1.52588e-06	1.33505e-06	2.00292e-06	-1.82444e-06	2.81099e-06	-3.18726e-06	6.69043e-07	1.0208e-06	-1.81819e-06	1.05425e-06	-1.12305e-06	1.27438e-06	-5.04479e-06	-8.32919e-08	1.70654e-06	-9.88664e-07	9.66386e-11
4.27393e-07	-9.38725e-08	-1.31757e-08	7.31343e-07	-6.549e-07	-8.48994e-07	3.23022e-06	-7.93335e-07	1.88419e-06	1.38951e-06	1.73391e-06	-1.92088e-07	3.73132e-07	8.91692e-07	1.32066e-06	1.49728e-06	1.96858e-06	-1.8152e-06	3.60387e-06	-3.1561e-06	6.40522e-07	1.05538e-06	-1.91629e-06	9.50972e-07	-1.1265e-06	1.23834e-06	-5.06075e-06	-8.31375e-08	1.69479e-06	-9.84552e-07	9.48664e-11
5.83328e-07	-2.38568e-07	-3.50488e-08	8.86236e-07	-6.37121e-07	-8.71458e-07	3.16858e-06	-7.29303e-07	1.88272e-06	1.37979e-06	1.73382e-06	-1.94141e-07	3.25811e-07	8.90923e-07	1.12076e-06	1.35634e-06	2.01629e-06	-1.8247e-06	2.96826e-06	-3.17064e-06	6.59763e-07	1.06978e-06	-1.94536e-06	8.10002e-07	-1.12153e-06	1.23728e-06	-5.04926e-06	-8.4158e-08	1.72029e-06	-9.82547e-07	8.99032e-11
6.15893e-07	-2.55027e-07	-1.15484e-07	5.95701e-07	-6.67247e-07	-8.78718e-07	3.17125e-06	-9.82956e-07	1.88667e-06	1.38675e-06	1.73354e-06	-7.41513e-07	3.29991e-07	8.98959e-07	1.412e-06	1.34617e-06	1.98579e-06	-1.15012e-06	2.97317e-06	-3.17445e-06	6.62278e-07	1.02674e-06	-1.93325e-06	9.8351e-07	-1.12254e-06	1.23444e-06	-2.21525e-06	-8.40212e-08	1.69578e-06	-9.86848e-07	6.8742e-11
5.94737e-07	-2.82241e-07	-5.43391e-08	7.76881e-07	-6.55803e-07	-8.73452e-07	3.12462e-06	-9.64101e-07	1.88584e-06	1.33174e-06	1.73353e-06	-6.90046e-07	3.38631e-07	8.96598e-07	1.38728e-06	1.35133e-06	1.9871e-06	-1.6393e-06	2.99063e-06	-1.40002e-06	6.60803e-07	9.44287e-07	-1.94016e-06	9.86423e-07	-1.12335e-06	1.23981e-06	-2.69629e-06	-8.42385e-08	1.69582e-06	-9.85233e-07	6.3934e-11
6.08888e-07	-2.6005e-07	-1.11541e-07	7.55679e-07	-6.65759e-07	-8.76225e-07	3.2033e-06	-9.81752e-07	1.88615e-06	1.38409e-06	1.73359e-06	-5.59129e-07	3.41367e-07	8.98131e-07	1.40951e-06	1.34675e-06	1.98848e-06	-1.2201e-06	3.02131e-06	-1.28756e-06	6.63442e-07	1.02856e-06	-1.93724e-06	9.80325e-07	-1.12308e-06	1.23646e-06	-2.46694e-06	-8.37893e-08	1.69738e-06	-9.85583e-07	6.2149e-11
5.85183e-07	-2.80459e-07	-7.14049e-08	7.43178e-07	-6.64318e-07	-8.70267e-07	3.05635e-06	-8.44493e-07	1.88507e-06	1.38293e-06	1.73361e-06	-3.75279e-07	3.53105e-07	8.92671e-07	1.25803e-06	1.35478e-06	1.98756e-06	-1.26499e-06	3.02886e-06	-1.04676e-06	6.60073e-07	1.03083e-06	-1.95831e-06	9.50525e-07	-1.12477e-06	1.24143e-06	-2.62036e-06	-8.40728e-08	1.70196e-06	-9.86731e-07	6.07905e-11
6.02162e-07	-2.75548e-07	-8.69933e-08	7.52619e-07	-6.60707e-07	-8.71109e-07	3.11067e-06	-8.45756e-07	1.88466e-06	1.38226e-06	1.73364e-06	-4.09976e-07	3.51753e-07	8.95075e-07	1.29656e-06	1.3575e-06	1.98731e-06	-1.26662e-06	3.0221e-06	-7.78338e-07	6.59958e-07	1.02611e-06	-1.94176e-06	9.43306e-07	-1.12492e-06	1.23722e-06	-2.57627e-06	-8.40627e-08	1.70248e-06	-9.85044e-07	6.04349e-11
5.93475e-07	-2.11438e-07	-8.75321e-08	7.68281e-07	-6.6061e-07	-8.72073e-07	3.09221e-06	-8.69991e-07	1.8848e-06	1.37296e-06	1.73422e-06	-3.56915e-07	3.53606e-07	8.97252e-07	1.28538e-06	1.35445e-06	1.98756e-06	-1.33974e-06	3.01875e-06	-8.96856e-07	6.60659e-07	1.01977e-06	-1.96404e-06	9.50684e-07	-1.12399e-06	1.23904e-06	-2.55432e-06	-8.40464e-08	1.69966e-06	-5.33864e-07	5.99039e-11
5.93494e-07	-3.13213e-07	-7.83548e-08	7.72542e-07	-6.64545e-07	-8.70214e-07	3.10842e-06	-8.5257e-07	1.88503e-06	1.3743e-06	1.73374e-06	-4.10833e-07	3.51127e-07	8.95549e-07	1.23001e-06	1.35558e-06	1.9886e-06	-1.28101e-06	2.87397e-06	-8.42116e-07	6.60418e-07	1.02164e-06	-1.9548e-06	9.46016e-07	-1.12424e-06	1.23844e-06	-2.56717e-06	-8.40617e-08	1.70128e-06	-5.4941e-07	5.88856e-11
5.9317e-07	-3.13691e-07	-7.24405e-08	7.72705e-07	-6.64211e-07	-8.71591e-07	3.09083e-06	-8.64754e-07	1.88504e-06	1.37395e-06	1.73379e-06	-4.27837e-07	3.50544e-07	8.97563e-07	1.25486e-06	1.35636e-06	4.03173e-07	-1.28099e-06	2.86786e-06	-8.826e-07	6.60825e-07	1.02264e-06	-1.95414e-06	9.49229e-07	-1.12424e-06	1.23881e-06	-2.59117e-06	-8.40548e-08	1.70017e-06	-5.85129e-07	5.52896e-11
2.57515e-07	-3.13036e-07	-6.7025e-08	7.68931e-07	-6.61174e-07	-6.77735e-07	3.10698e-06	-8.58791e-07	8.39596e-07	1.37779e-06	1.72778e-06	-4.29134e-07	3.53304e-07	8.57166e-07	1.28265e-06	1.35727e-06	1.16539e-06	-1.27926e-06	2.87883e-06	-8.93665e-07	-1.88305e-07	1.0272e-06	-1.95852e-06	9.45482e-07	-1.16679e-06	2.98309e-07	-1.73423e-06	-7.90468e-08	1.69157e-06	-6.43692e-07	4.78081e-11
4.55331e-07	-3.18891e-07	-7.8748e-08	7.69015e-07	-6.60948e-07	-7.85348e-07	3.11522e-06	-8.61729e-07	5.12128e-07	1.37837e-06	1.72749e-06	-4.3108e-07	3.53921e-07	8.78289e-07	1.26242e-06	1.35728e-06	7.37645e-07	-1.28366e-06	2.80593e-06	-8.44479e-07	2.56334e-07	1.02803e-06	-1.95704e-06	9.43972e-07	-1.1754e-06	9.33037e-07	-1.6842e-06	-7.19366e-08	1.69589e-06	-5.81342e-07	4.70019e-11
3.68915e-07	-3.0989e-07	-7.22966e-08	7.67747e-07	-6.61394e-07	-7.51471e-07	3.09046e-06	-8.65811e-07	6.83031e-07	1.37657e-06	1.7298e-06	-3.91925e-07	3.54003e-07	8.64956e-07	1.26289e-06	1.35686e-06	9.1082e-07	-1.27977e-06	2.86951e-06	-8.65151e-07	1.83819e-07	9.00209e-07	-1.95456e-06	9.4631e-07	-1.14095e-06	3.26455e-07	-1.78676e-06	-7.95111e-08	1.70177e-06	-6.36316e-07	4.68643e-11
4.26618e-07	-3.135e-07	-7.79473e-08	7.67751e-07	-6.61639e-07	-7.72015e-07	3.10409e-06	-8.62715e-07	6.36077e-07	1.37757e-06	1.72769e-06	-4.20983e-07	3.53583e-07	8.54788e-07	1.26535e-06	1.35717e-06	6.02558e-07	-1.28109e-06	2.81952e-06	-8.52945e-07	-9.66184e-08	1.02508e-06	-1.95618e-06	9.44698e-07	-1.1619e-06	3.17369e-07	-1.74307e-06	-7.60107e-08	1.6952e-06	-6.28482e-07	4.62766e-11
3.35909e-07	-3.14373e-07	-7.52294e-08	7.6916e-07	-6.61635e-07	-7.43253e-07	3.09938e-06	-8.55471e-07	6.20848e-07	1.37781e-06	1.72869e-06	-3.84459e-07	3.55806e-07	8.68934e-07	1.27381e-06	1.35701e-06	5.72198e-07	-1.28066e-06	2.83282e-06	-8.78445e-07	-5.41177e-09	1.01233e-06	-1.95401e-06	9.45409e-07	-1.1529e-06	4.39523e-07	-1.13127e-06	-9.4035e-08	1.69622e-06	-6.18814e-07	4.44748e-11
3.96239e-07	-3.15085e-07	-7.53815e-08	8.24752e-07	-6.61967e-07	-7.48584e-07	3.07653e-06	-8.43518e-07	5.99418e-07	1.37758e-06	1.7281e-06	-4.08807e-07	3.63011e-07	8.67186e-07	1.27811e-06	1.35706e-06	6.02507e-07	-1.28063e-06	2.83327e-06	-8.67585e-07	2.18896e-08	1.00196e-06	-1.95602e-06	9.45642e-07	-1.16139e-06	2.28048e-07	-9.5089e-07	-1.25035e-07	1.69845e-06	-6.25302e-07	4.3991e-11
3.87094e-07	-3.15464e-07	-7.47169e-08	7.80287e-07	-6.61657e-07	-7.37382e-07	3.09465e-06	-8.35761e-07	6.00613e-07	1.37652e-06	1.50441e-06	-4.03354e-07	3.62266e-07	8.69037e-07	1.2879e-06	1.3564e-06	5.74109e-07	-1.28057e-06	2.8338e-06	-8.11618e-08	2.96536e-08	9.67146e-07	-1.95206e-06	9.45789e-07	-1.15592e-06	3.90605e-07	-1.12725e-06	-1.11533e-07	1.70007e-06	-6.18475e-07	4.28795e-11
3.8651e-07	-3.15656e-07	-7.49849e-08	5.53969e-07	-6.61553e-07	-7.43973e-07	3.08142e-06	-8.45697e-07	6.02941e-07	3.8451e-07	1.65914e-06	-3.91988e-07	3.60515e-07	8.68739e-07	1.2982e-06	1.3562e-06	5.17991e-07	-1.27843e-06	2.83634e-06	-4.75867e-07	1.5693e-08	9.65791e-07	-1.95143e-06	9.47771e-07	-1.15993e-06	2.06209e-07	-1.03363e-06	-1.30185e-07	1.70247e-06	-6.19049e-07	4.11584e-11
3.90379e-07	-3.15005e-07	-7.517e-08	6.33464e-07	-6.61635e-07	-7.5063e-07	3.08587e-06	-8.46092e-07	6.03553e-07	2.92802e-07	1.61979e-06	-4.01127e-07	3.61659e-07	8.68492e-07	1.29388e-06	1.35703e-06	5.38336e-07	-1.2802e-06	2.83021e-06	-4.18847e-07	2.836e-08	9.81951e-07	-1.95061e-06	9.46019e-07	-1.15831e-06	2.97532e-07	-1.04141e-06	-1.22226e-07	1.70017e-06	-6.21067e-07	4.11186e-11
3.91602e-07	-3.15114e-07	-7.50622e-08	6.26403e-07	-6.61701e-07	-7.46728e-07	3.08889e-06	-8.45666e-07	6.01742e-07	3.26532e-07	1.49285e-06	-3.95016e-07	3.61431e-07	8.68137e-07	1.28911e-06	1.35663e-06	5.66691e-07	-1.28045e-06	2.83654e-06	-3.14931e-07	2.41945e-08	9.77866e-07	-1.95072e-06	9.46088e-07	-1.15938e-06	2.74834e-07	-1.02439e-06	-1.31685e-07	1.70101e-06	-6.21268e-07	4.06712e-11
3.90724e-07	-3.15142e-07	-7.5105e-08	7.07773e-07	-6.69723e-07	-7.50954e-07	3.08643e-06	-8.45479e-07	6.01919e-07	2.50853e-07	1.52419e-06	-3.96016e-07	3.62107e-07	8.67866e-07	1.29149e-06	1.35666e-06	5.33869e-07	-1.27937e-06	2.83641e-06	-3.47972e-07	4.07365e-08	7.71518e-07	-1.95347e-06	9.46065e-07	-1.15911e-06	1.91076e-07	-1.02835e-06	-1.22338e-07	1.70216e-06	-6.20656e-07	4.04411e-11
3.9066e-07	-3.15044e-07	-7.50922e-08	6.18209e-07	-6.63291e-07	-7.46797e-07	3.08853e-06	-8.45995e-07	6.05349e-07	3.40289e-07	1.51058e-06	-3.95834e-07	3.62391e-07	8.68327e-07	1.2938e-06	1.35662e-06	5.47565e-07	-1.28011e-06	2.83637e-06	-3.55399e-07	2.67901e-08	7.65866e-07	-1.95111e-06	9.46101e-07	-1.15773e-06	2.23092e-07	-1.03461e-06	-1.34696e-07	1.70119e-06	-6.20316e-07	4.0369e-11
3.90786e-07	-3.18519e-07	-7.50097e-08	6.49349e-07	-6.64902e-07	-7.52018e-07	3.08751e-06	-8.52069e-07	6.01524e-07	3.0264e-07	1.50493e-06	-3.96293e-07	7.07243e-08	8.69112e-07	1.28902e-06	1.35641e-06	5.54845e-07	-8.31905e-07	8.46517e-07	-3.50704e-07	4.02667e-08	8.34992e-07	-1.93976e-06	9.46126e-07	-1.15904e-06	2.68805e-07	-1.0317e-06	-1.29982e-07	1.40464e-06	-6.22271e-07	3.11382e-11
3.90194e-07	-3.20402e-07	-7.50989e-08	6.30764e-07	-6.62697e-07	-7.58971e-07	3.08642e-06	-8.83422e-07	6.00855e-07	2.97585e-07	1.51436e-06	-3.95863e-07	6.4809e-08	8.84302e-07	1.28939e-06	1.35682e-06	5.47856e-07	-6.57859e-07	9.09148e-07	-3.37566e-07	1.29187e-07	5.02045e-07	-1.9462e-06	9.46175e-07	-1.15896e-06	2.64138e-07	-1.03671e-06	-1.26244e-07	8.90192e-07	-6.21615e-07	2.94769e-11
3.87455e-07	-3.13256e-07	-7.40707e-08	6.68271e-07	-6.56328e-07	-7.60792e-07	3.0796e-06	-8.53951e-07	6.01205e-07	3.15489e-07	1.52065e-06	-3.96035e-07	1.39272e-07	8.69332e-07	1.28968e-06	1.3566e-06	5.47559e-07	-8.58203e-07	6.5208e-07	-3.4333e-07	6.53385e-08	7.39542e-07	-1.84719e-06	9.38007e-07	-1.15891e-06	2.44251e-07	-1.03392e-06	-1.0381e-07	3.68747e-07	-6.23599e-07	2.8562e-11
3.82045e-07	-3.18829e-07	-7.51043e-08	6.44957e-07	-6.2701e-07	-7.56796e-07	3.08408e-06	-8.75888e-07	6.01616e-07	3.30166e-07	1.51667e-06	-3.95944e-07	1.00552e-07	8.71915e-07	1.28932e-06	1.35662e-06	5.50036e-07	-7.33523e-07	7.07655e-07	-3.44069e-07	1.36736e-07	5.37206e-07	-1.8485e-06	9.46321e-07	-1.1589e-06	2.53243e-07	-1.03469e-06	-1.19913e-07	5.49352e-07	-6.22876e-07	2.83763e-11
3.89575e-07	-3.16675e-07	-7.4544e-08	6.52098e-07	-6.27471e-07	-7.5796e-07	3.08308e-06	-8.64857e-07	6.01805e-07	3.02634e-07	1.52022e-06	-3.95961e-07	7.00693e-08	8.75303e-07	1.28946e-06	1.35661e-06	5.49324e-07	-6.68589e-07	6.00476e-07	-3.42876e-07	1.12719e-07	6.4678e-07	-1.85442e-06	9.39364e-07	-1.15884e-06	2.46814e-07	-1.03402e-06	-1.14843e-07	4.05551e-07	-6.2348e-07	2.81188e-11
-3.2737e-09	-3.18134e-07	-9.73708e-08	6.45997e-07	-6.4755e-07	-7.56976e-07	3.08328e-06	-8.91114e-07	6.01846e-07	3.24741e-07	1.51983e-06	-3.9585e-07	9.4325e-08	8.76366e-07	1.2894e-06	1.35641e-06	5.53259e-07	-6.77619e-07	6.38223e-07	-3.4241e-07	7.95929e-08	6.13461e-07	-1.84673e-06	9.41614e-07	-1.06355e-06	2.54116e-07	-1.03295e-06	-1.16482e-07	4.22321e-07	-6.2351e-07	2.78476e-11
2.05266e-07	-2.5934e-07	-8.65763e-08	6.45948e-07	-6.46746e-07	-7.55712e-07	3.08332e-06	-8.69493e-07	6.01403e-07	3.28844e-07	1.51928e-06	-3.95867e-07	1.07521e-07	8.75743e-07	4.96188e-07	1.35595e-06	5.51625e-07	-6.99873e-07	6.38689e-07	-3.43472e-07	8.95826e-08	6.06461e-07	-1.85112e-06	9.45424e-07	-1.11001e-06	2.5064e-07	-1.03409e-06	-1.15254e-07	4.56457e-07	-6.23455e-07	2.65753e-11
3.11371e-07	-2.86999e-07	-6.40289e-08	6.46151e-07	-6.43274e-07	-7.56097e-07	3.08311e-06	-8.70031e-07	6.00871e-07	3.26404e-07	1.51898e-06	-3.97335e-07	8.83701e-08	8.74739e-07	2.4734e-07	1.35621e-06	5.50925e-07	-6.84531e-07	6.34109e-07	-3.48587e-07	1.02676e-07	6.18173e-07	-1.85349e-06	8.25118e-07	-1.12841e-06	2.51811e-07	-1.03409e-06	-1.15136e-07	3.44105e-07	-6.23451e-07	2.61862e-11
2.33769e-07	-2.88034e-07	-8.67867e-08	6.46554e-07	-4.21023e-07	-7.55709e-07	3.08319e-06	-8.6839e-07	6.00141e-07	3.25278e-07	1.51922e-06	-3.97271e-07	8.95641e-08	8.71916e-07	1.28144e-07	1.35608e-06	5.50859e-07	-6.75486e-07	6.2384e-07	-3.42864e-07	9.88348e-08	6.14109e-07	-1.85297e-06	8.57865e-07	-1.12224e-06	2.52176e-07	-1.03391e-06	-1.1445e-07	4.03056e-07	-6.2345e-07	2.59061e-11
2.81025e-07	-3.3758e-07	-7.77094e-08	6.46706e-07	-4.59298e-07	-7.56184e-07	3.08329e-06	-8.72642e-07	6.01841e-07	3.25002e-07	1.52819e-06	-3.97007e-07	9.13459e-08	8.75166e-07	2.63468e-07	1.35638e-06	5.50825e-07	-6.81977e-07	6.77529e-07	-3.48133e-07	9.2489e-08	6.19321e-07	-1.3065e-06	8.63598e-07	-1.12383e-06	2.54911e-07	-1.03407e-06	-1.09852e-07	3.85165e-07	-6.23484e-07	2.44525e-11
1.96924e-07	-2.81047e-07	-8.91458e-08	7.02644e-07	-6.17653e-07	-7.57622e-07	3.08074e-06	-5.36099e-07	5.8748e-07	3.24922e-07	5.53266e-07	-3.93056e-07	7.86189e-09	8.80872e-07	1.62105e-07	1.35648e-06	5.50445e-07	-6.78528e-07	6.78214e-07	-3.46963e-07	5.96633e-08	6.17019e-07	-1.48806e-06	8.78645e-07	-1.12977e-06	2.57506e-07	-1.03329e-06	-3.69992e-08	3.90444e-07	-6.23226e-07	2.25739e-11
2.55415e-07	-3.23512e-07	5.95495e-08	6.75209e-07	-4.36215e-07	-4.38449e-07	2.97476e-07	-8.43018e-07	6.00509e-07	3.25481e-07	7.33815e-07	-1.72984e-07	8.14172e-08	8.75659e-07	2.28943e-07	1.35322e-06	5.37257e-07	-5.19161e-07	6.72374e-07	-3.8502e-07	8.34902e-08	4.0102e-07	-1.54981e-06	9.03233e-07	-1.1266e-06	2.56778e-07	-1.0275e-06	-4.05497e-08	4.12761e-07	-4.7661e-07	1.28372e-11
2.5565e-07	-3.21464e-07	4.96016e-08	6.65375e-07	-4.36195e-07	-3.47423e-07	2.98251e-07	-8.49664e-07	6.00486e-07	3.25511e-07	7.66594e-07	-1.863e-07	8.12529e-08	8.75683e-07	2.2894e-07	1.35377e-06	5.38733e-07	-5.19173e-07	6.6856e-07	-3.78096e-07	8.23617e-08	3.61459e-07	-1.56134e-06	9.00368e-07	-1.12628e-06	2.56687e-07	-1.02753e-06	-4.03017e-08	4.12197e-07	-4.91275e-07	1.28218e-11
2.42295e-07	-2.91898e-07	-1.42056e-08	6.67901e-07	-4.41372e-07	-4.94432e-07	2.20156e-07	-6.80819e-07	5.98667e-07	3.25559e-07	7.53602e-07	-1.05567e-07	7.74e-08	8.90369e-07	2.12488e-07	1.35302e-06	5.07835e-07	-5.72947e-07	6.53657e-07	-3.63788e-07	5.36555e-08	3.1507e-07	-1.55707e-06	8.95596e-07	-1.12583e-06	2.58418e-07	-1.0286e-06	-5.56876e-08	3.90111e-07	-5.38085e-07	1.25711e-11
2.47605e-07	-2.94253e-07	2.67699e-11	6.67747e-07	-4.41056e-07	-4.78456e-07	2.2761e-07	-6.93018e-07	5.98824e-07	3.25554e-07	7.60398e-07	-1.58517e-07	7.76939e-08	8.89981e-07	2.23915e-07	1.35294e-06	5.11048e-07	-5.6956e-07	6.58478e-07	-3.6413e-07	7.21824e-08	3.32011e-07	-1.52489e-06	8.84609e-07	-1.12669e-06	2.58051e-07	-1.02837e-06	-5.33082e-08	3.97137e-07	-5.34404e-07	1.25106e-11
2.47228e-07	-2.96186e-07	4.50155e-08	6.62468e-07	-4.45488e-07	-3.31543e-07	3.24583e-07	-7.03421e-07	5.99814e-07	3.25496e-07	7.22622e-07	-1.17941e-07	7.45647e-08	8.88361e-07	2.2729e-07	1.35288e-06	5.12848e-07	-5.66037e-07	6.57886e-07	-3.57853e-07	6.60016e-08	2.95142e-07	-1.55083e-06	8.88458e-07	-1.12605e-06	2.58377e-07	-1.02816e-06	-5.03204e-08	3.95322e-07	-5.16851e-07	1.24248e-11
2.46941e-07	-2.96936e-07	6.5283e-08	6.65025e-07	-4.42345e-07	-3.91767e-07	3.27333e-07	-7.12063e-07	5.99415e-07	3.18453e-07	7.67295e-07	-1.41735e-07	7.53461e-08	4.31328e-07	2.19243e-07	1.35499e-06	5.15501e-07	-5.49769e-07	6.4877e-07	-3.66774e-07	6.55989e-08	3.18225e-07	-1.51215e-06	8.58112e-07	-6.7959e-07	2.59392e-07	-1.0494e-06	-4.74257e-08	3.97034e-07	-5.21865e-07	1.10189e-11
2.51683e-07	-2.9822e-07	4.58349e-08	6.62962e-07	-4.44879e-07	-3.88999e-07	3.01052e-07	-6.91816e-07	5.99537e-07	3.24698e-07	7.54175e-07	-1.28379e-07	6.81556e-08	2.4677e-07	2.24006e-07	1.33424e-06	5.15161e-07	-5.46538e-07	6.55594e-07	-3.66197e-07	6.6319e-08	3.09296e-07	-1.54882e-06	8.0357e-07	-5.30633e-07	2.59407e-07	-1.03137e-06	-4.64656e-08	3.94417e-07	-5.39764e-07	1.05927e-11
2.50196e-07	-3.00186e-07	3.51292e-08	6.64633e-07	-4.43841e-07	-3.89985e-07	3.04803e-07	-7.0189e-07	5.99483e-07	3.2536e-07	7.58373e-07	-1.3845e-07	7.33444e-08	2.09088e-07	2.22623e-07	1.34997e-06	5.17941e-07	-5.4466e-07	3.33947e-07	-3.6778e-07	6.95037e-08	3.23009e-07	-1.54628e-06	7.81661e-07	-6.01731e-07	2.58614e-07	-1.0377e-06	-4.49523e-08	3.9489e-07	-5.22411e-07	1.03704e-11
2.43481e-07	-3.00265e-07	2.52279e-08	6.64058e-07	-4.43467e-07	-3.92412e-07	3.00403e-07	-6.986e-07	5.99619e-07	3.25387e-07	7.54988e-07	-1.38692e-07	7.42918e-08	2.02894e-07	2.23156e-07	2.60741e-07	5.22629e-07	-5.46753e-07	6.56276e-07	-3.68231e-07	6.78729e-08	3.26281e-07	-1.53327e-06	7.66968e-07	-5.52929e-07	2.58777e-07	-1.03139e-06	-4.5117e-08	3.9438e-07	-5.27523e-07	8.80004e-12
2.45243e-07	-2.99982e-07	2.56074e-08	6.64593e-07	-4.44343e-07	-3.93685e-07	3.10567e-07	-7.00631e-07	5.80881e-07	3.25474e-07	7.5526e-07	-1.38592e-07	7.45055e-08	2.1769e-07	2.21204e-07	3.45069e-07	5.19228e-07	-5.4395e-07	5.53727e-07	-3.68235e-07	6.78334e-08	3.27697e-07	-1.52717e-06	7.72424e-07	-5.57632e-07	2.64775e-07	-1.03242e-06	-4.50298e-08	3.94491e-07	-5.26411e-07	8.71645e-12
2.81841e-07	-2.98689e-07	2.9989e-08	6.64148e-07	-4.42943e-07	-3.97605e-07	3.07092e-07	-7.00856e-07	4.99377e-07	3.24757e-07	7.56651e-07	-1.37727e-07	7.44741e-08	2.1775e-07	2.21965e-07	2.03152e-07	5.19371e-07	-5.44171e-07	4.02956e-07	-3.72561e-07	6.74899e-08	3.27582e-07	-1.52473e-06	7.83824e-07	-5.77505e-07	2.66899e-07	-1.03427e-06	-4.53032e-08	3.94631e-07	-4.68561e-07	8.41016e-12
2.47336e-07	-2.99984e-07	4.39421e-08	2.07673e-07	-4.42727e-07	-4.01303e-07	3.10527e-07	-6.93908e-07	5.27473e-07	3.2557e-07	7.54962e-07	-9.67892e-08	7.44623e-08	2.5852e-07	2.22566e-07	2.29088e-07	5.15436e-07	-5.44078e-07	3.09841e-07	-3.67449e-07	1.89836e-07	3.2624e-07	-9.4141e-07	7.93496e-07	-5.56862e-07	2.60956e-07	-1.03146e-06	-1.22462e-07	3.93304e-07	-5.26146e-07	6.60885e-12
2.47336e-07	-2.99984e-07	4.39421e-08	2.07673e-07	-4.42727e-07	-4.01303e-07	3.10527e-07	-6.93908e-07	5.27473e-07	3.2557e-07	7.54962e-07	-9.67892e-08	7.44623e-08	2.5852e-07	2.22566e-07	2.29088e-07	5.15436e-07	-5.44078e-07	3.09841e-07	-3.67449e-07	1.89836e-07	3.2624e-07	-9.4141e-07	7.93496e-07	-5.56862e-07	2.60956e-07	-1.03146e-06	-1.22462e-07	3.93304e-07	-5.26146e-07	6.60885e-12
2.47663e-07	-3.00151e-07	1.64351e-08	2.40174e-07	-4.39451e-07	-3.51982e-07	3.07178e-07	-6.9746e-07	5.57204e-07	3.25279e-07	7.55878e-07	-1.29176e-07	7.45389e-08	2.51415e-07	2.22336e-07	2.80521e-07	1.51486e-07	-4.03595e-07	3.49442e-07	-3.68428e-07	1.08337e-07	3.25129e-07	-1.02016e-06	7.88867e-07	-5.70037e-07	2.62592e-07	-1.033e-06	-9.48163e-08	3.93658e-07	-4.92839e-07	6.40041e-12
2.4791e-07	-3.00363e-07	2.65823e-08	2.15245e-07	-4.41153e-07	-3.25561e-07	3.09242e-07	-6.96459e-07	5.36175e-07	3.25578e-07	7.55885e-07	-1.03778e-07	7.44235e-08	2.54125e-07	2.2266e-07	2.29469e-07	1.49152e-07	-4.03347e-07	3.24339e-07	-3.70672e-07	1.73108e-07	3.2593e-07	-9.76025e-07	7.92389e-07	-5.62521e-07	2.62811e-07	-1.03208e-06	-9.45387e-08	3.93125e-07	-5.04413e-07	6.24081e-12
2.46052e-07	-2.99955e-07	9.60938e-10	2.58213e-07	-4.4182e-07	-3.15139e-07	3.07285e-07	-6.97186e-07	5.48372e-07	2.96349e-07	7.55751e-07	-1.15478e-07	7.45059e-08	1.28903e-07	2.22734e-07	2.4049e-07	3.03542e-07	-3.61126e-07	1.66849e-07	-3.72177e-07	1.25321e-07	3.25698e-07	-1.01191e-06	1.48249e-07	-5.68205e-07	2.62042e-07	-1.02206e-06	-9.36049e-08	3.93032e-07	-5.18785e-07	5.61998e-12
2.46175e-07	-2.99699e-07	2.28945e-08	2.65457e-07	-4.42627e-07	-2.68891e-07	3.01778e-07	-6.972e-07	5.45706e-07	3.00966e-07	7.55685e-07	-1.19099e-07	7.44788e-08	1.50656e-07	2.22822e-07	2.26872e-07	2.72176e-07	-2.87478e-07	4.69003e-08	-3.4671e-07	1.19555e-07	3.25903e-07	-1.00373e-06	2.65864e-07	-5.65773e-07	2.59716e-07	-1.02893e-06	-9.17813e-08	3.8973e-07	-5.06917e-07	5.5111e-12
2.4622e-07	-2.99907e-07	2.3155e-08	2.5199e-07	-4.41999e-07	-3.18402e-07	1.88199e-07	-6.97061e-07	5.40339e-07	3.07463e-07	7.55685e-07	-1.19169e-07	7.41613e-08	1.59489e-07	2.22833e-07	2.29964e-07	2.06753e-07	-2.722e-07	1.72934e-07	-3.72989e-07	1.21788e-07	3.26142e-07	-9.92438e-07	1.43269e-07	-5.65737e-07	2.61887e-07	-1.03014e-06	-9.1987e-08	3.93684e-07	-4.7802e-07	5.39219e-12
2.46056e-07	-2.9977e-07	6.84238e-08	2.59476e-07	-4.4211e-07	-3.06456e-07	2.91309e-07	-6.96326e-07	5.4257e-07	2.94866e-07	7.55541e-07	-1.17369e-07	7.25298e-08	1.55627e-07	2.23892e-07	2.26804e-07	1.36631e-07	-2.89959e-07	1.33664e-07	-3.71227e-07	1.29405e-07	3.26005e-07	-9.9275e-07	1.46032e-07	-5.6564e-07	2.61455e-07	-1.00373e-06	-9.42174e-08	3.9397e-07	-4.79329e-07	5.35646e-12
2.46428e-07	-2.99852e-07	2.58535e-08	2.59043e-07	-4.421e-07	-2.98743e-07	2.5281e-07	-6.97124e-07	5.42581e-07	2.97054e-07	7.55719e-07	-1.16613e-07	7.22111e-08	1.6341e-07	2.23828e-07	2.31173e-07	1.46808e-07	-2.94233e-07	1.41023e-07	-3.69617e-07	1.27915e-07	3.26191e-07	-9.92087e-07	1.14504e-07	-5.65779e-07	2.61363e-07	-1.00125e-06	-9.31952e-08	3.91599e-07	-4.80083e-07	5.32398e-12
2.44677e-07	-2.99844e-07	5.14179e-08	2.57659e-07	-4.42004e-07	-2.9717e-07	2.31273e-07	-6.96897e-07	5.42698e-07	2.97003e-07	7.55698e-07	-1.17834e-07	7.08441e-08	1.52111e-07	2.22943e-07	2.28381e-07	1.45516e-07	-2.89731e-07	1.14134e-07	-3.69626e-07	1.23309e-07	3.26139e-07	-9.91701e-07	1.21986e-07	-5.65955e-07	2.61502e-07	-9.89303e-07	-9.40302e-08	3.93725e-07	-4.85903e-07	5.28141e-12
2.45529e-07	-2.99838e-07	4.19071e-08	2.58764e-07	-4.45109e-07	-3.00193e-07	2.24299e-07	-7.01317e-07	5.20423e-07	3.01666e-07	7.55903e-07	-1.18124e-07	7.14178e-08	1.69529e-07	2.22592e-07	2.08638e-07	1.33771e-07	-2.0901e-07	1.20112e-07	-3.69398e-07	1.23664e-07	3.26086e-07	-9.92196e-07	1.3502e-07	-5.67521e-07	2.74655e-07	-9.98772e-07	-7.9706e-08	3.94147e-07	-3.80151e-07	5.16145e-12
2.28968e-07	-2.93314e-07	3.10872e-08	2.58548e-07	-4.43282e-07	-3.00267e-07	2.33771e-07	-6.97123e-07	5.20396e-07	1.88899e-07	7.57568e-07	-1.17389e-07	1.90263e-07	1.65711e-07	2.27501e-07	1.77191e-07	1.21661e-07	-1.98862e-07	1.31071e-07	-3.70826e-07	1.24453e-07	3.2622e-07	-6.28077e-07	1.52518e-07	-5.66373e-07	2.67022e-07	-9.9529e-07	-9.0312e-08	3.98001e-07	-1.56049e-07	4.39684e-12
2.41619e-07	-2.45843e-07	4.42116e-08	2.6803e-07	-4.44413e-07	-2.9762e-07	2.33685e-07	-6.76869e-07	1.5564e-07	1.95941e-07	7.66243e-07	-1.20841e-07	1.00376e-07	1.61406e-07	2.40546e-07	2.30131e-07	1.3656e-07	-1.01834e-07	1.15977e-07	-3.67138e-07	1.43924e-07	3.26384e-07	-4.91238e-07	1.54646e-07	-5.68641e-07	2.6504e-07	-9.97914e-07	-8.47549e-08	3.97495e-07	-1.98224e-07	3.96639e-12
2.43368e-07	-2.60774e-07	3.52359e-08	2.57797e-07	-4.44153e-07	-2.98268e-07	2.33314e-07	-6.76365e-07	1.82868e-07	2.08433e-07	7.61446e-07	-1.20425e-07	9.86728e-08	1.61963e-07	2.7628e-07	1.44064e-07	1.44568e-07	-1.29143e-07	1.19714e-07	-3.68922e-07	1.60924e-07	3.26361e-07	-4.83251e-07	1.48003e-07	-5.68244e-07	2.68463e-07	-9.96445e-07	-8.03728e-08	3.97525e-07	-1.90368e-07	3.96177e-12
2.42977e-07	-2.60581e-07	3.53679e-08	2.57828e-07	-4.44036e-07	-2.98499e-07	2.3329e-07	-6.77005e-07	1.84665e-07	2.05562e-07	7.61424e-07	-1.20656e-07	9.74994e-08	1.61939e-07	2.66661e-07	1.45057e-07	1.44228e-07	-1.31769e-07	1.20464e-07	-3.6856e-07	1.51501e-07	3.26339e-07	-4.86929e-07	1.49605e-07	-5.67722e-07	2.68308e-07	-9.9646e-07	-8.22132e-08	3.97432e-07	-1.99368e-07	3.96139e-12
2.40726e-07	-2.47551e-07	3.7551e-08	2.5853e-07	-4.44227e-07	-2.97979e-07	2.33446e-07	-6.71806e-07	1.528e-07	2.01692e-07	7.64963e-07	-1.21923e-07	8.66213e-08	1.61723e-07	2.77418e-07	1.50662e-07	1.44704e-07	-1.20365e-07	1.18334e-07	-3.6686e-07	1.62085e-07	3.26404e-07	-4.83403e-07	1.52158e-07	-5.68575e-07	2.66294e-07	-9.97167e-07	-8.03518e-08	3.97675e-07	-1.90226e-07	3.93978e-12
2.39347e-07	-2.49946e-07	3.99528e-08	2.66661e-07	-4.44151e-07	-2.97836e-07	2.33181e-07	-5.87836e-08	1.6714e-07	2.00682e-07	7.66065e-07	-1.2206e-07	1.02346e-07	1.61545e-07	2.5579e-07	1.74461e-07	1.42763e-07	-1.20574e-07	1.166e-07	-3.6771e-07	1.55369e-07	3.26348e-07	-4.86174e-07	1.50939e-07	-5.6836e-07	2.66875e-07	-9.96648e-07	-8.28615e-08	3.97657e-07	-1.98793e-07	3.50426e-12
2.35152e-07	-2.45619e-07	1.59211e-08	2.63634e-07	-4.44417e-07	-2.98099e-07	2.5047e-07	1.38997e-09	1.57859e-07	1.99672e-07	7.66279e-07	-1.21678e-07	1.02266e-07	1.61503e-07	2.55421e-07	1.69392e-07	1.42723e-07	-1.14048e-07	1.16863e-07	-3.67308e-07	1.29714e-07	3.25055e-07	-4.90616e-07	1.47165e-07	-5.68137e-07	2.66583e-07	-6.64125e-07	-8.5734e-08	3.97007e-07	-1.96004e-07	2.93683e-12
2.35152e-07	-2.45619e-07	1.59211e-08	2.63634e-07	-4.44417e-07	-2.98099e-07	2.5047e-07	1.38997e-09	1.57859e-07	1.99672e-07	7.66279e-07	-1.21678e-07	1.02266e-07	1.61503e-07	2.55421e-07	1.69392e-07	1.42723e-07	-1.14048e-07	1.16863e-07	-3.67308e-07	1.29714e-07	3.25055e-07	-4.90616e-07	1.47165e-07	-5.68137e-07	2.66583e-07	-6.64125e-07	-8.5734e-08	3.97007e-07	-1.96004e-07	2.93683e-12
2.35162e-07	-2.45633e-07	1.59818e-08	2.63815e-07	-4.44411e-07	-2.98095e-07	2.48175e-07	4.55166e-10	1.57899e-07	1.99811e-07	7.66269e-07	-1.21675e-07	1.02279e-07	1.6112e-07	2.55451e-07	1.6992e-07	1.42877e-07	-1.143e-07	1.16866e-07	-3.67327e-07	1.29779e-07	3.25074e-07	-4.90558e-07	1.47361e-07	-5.6814e-07	2.66572e-07	-6.64539e-07	-8.56277e-08	3.96982e-07	-1.96471e-07	2.93675e-12
2.35612e-07	-2.43991e-07	1.38046e-08	2.63259e-07	-4.44325e-07	-2.98031e-07	2.45498e-07	-1.73615e-08	1.58919e-07	2.00019e-07	7.64754e-07	-1.21683e-07	1.01926e-07	1.61506e-07	2.5457e-07	1.68987e-07	1.42727e-07	-1.14747e-07	1.16951e-07	-3.67368e-07	1.29406e-07	3.25825e-07	-4.90448e-07	1.47322e-07	-5.68146e-07	2.66393e-07	-6.67339e-07	-8.38099e-08	3.97056e-07	-1.95959e-07	2.93561e-12
2.35909e-07	-2.45433e-07	8.25226e-09	2.6358e-07	-4.4436e-07	-2.98109e-07	2.47352e-07	-2.93253e-08	1.57258e-07	2.02873e-07	7.65478e-07	-1.21668e-07	9.91721e-08	1.61433e-07	2.55306e-07	1.6945e-07	1.44576e-07	-1.15334e-07	1.16989e-07	-3.67326e-07	1.13763e-07	3.25252e-07	-4.88958e-07	1.47181e-07	-5.68142e-07	2.66378e-07	-6.62183e-07	-8.34285e-08	3.96883e-07	-1.9603e-07	2.92766e-12
2.35352e-07	-2.20343e-07	-5.62372e-09	2.6343e-07	-4.44264e-07	-3.1664e-07	2.3473e-07	-2.03589e-08	1.48446e-07	2.02203e-07	7.66221e-07	-1.22987e-07	1.01061e-07	1.60947e-07	2.55033e-07	1.60506e-07	1.45727e-07	-1.16317e-07	1.16962e-07	-3.67335e-07	1.19246e-07	3.25205e-07	-4.88989e-07	1.47083e-07	-5.64009e-07	2.66872e-07	-2.29997e-07	-8.46997e-08	3.96896e-07	-1.95931e-07	2.528e-12
2.35693e-07	-2.1878e-07	8.10203e-09	2.58686e-07	-4.46256e-07	-2.98745e-07	2.44077e-07	-6.1859e-08	1.54741e-07	2.01723e-07	7.68531e-07	-1.22238e-07	1.00583e-07	1.60451e-07	2.45009e-07	1.67365e-07	1.44241e-07	-1.16166e-07	1.15464e-07	-3.67507e-07	1.20629e-07	3.2514e-07	-4.89732e-07	1.4641e-07	-2.66768e-07	2.03093e-07	-3.3248e-07	-8.60659e-08	3.97549e-07	-1.95979e-07	2.30736e-12
2.35828e-07	-2.22981e-07	2.58956e-09	2.29872e-07	-4.68232e-07	-1.81738e-07	2.44953e-07	-2.66623e-08	1.5155e-07	2.01249e-07	7.795e-07	-1.22497e-07	9.87491e-08	1.60888e-07	2.44526e-07	1.64104e-07	1.44171e-07	-1.16036e-07	9.24212e-08	-3.67919e-07	1.21304e-07	3.23779e-07	-4.89982e-07	1.46744e-07	-2.58034e-07	6.98156e-08	-3.17533e-07	-8.49323e-08	3.97678e-07	-1.96081e-07	2.21503e-12
2.35731e-07	-2.35257e-07	5.03538e-09	2.39498e-07	-4.51505e-07	-2.33923e-07	2.46664e-07	-2.77343e-08	1.56006e-07	2.0082e-07	7.72771e-07	-1.22312e-07	9.83868e-08	1.60871e-07	2.4896e-07	1.6404e-07	1.43827e-07	-1.16112e-07	9.65256e-08	-1.51698e-07	1.2163e-07	3.23074e-07	-4.89798e-07	1.46524e-07	-2.93578e-07	4.8322e-08	-3.06682e-07	-8.50271e-08	3.97409e-07	-1.9595e-07	2.12292e-12
2.3583e-07	-2.32237e-07	3.83854e-08	2.1809e-07	-1.45846e-07	-2.31511e-07	2.44448e-07	-3.26267e-08	1.51693e-07	2.01105e-07	7.79022e-07	-1.218e-07	6.7799e-08	1.51585e-07	2.39611e-07	1.63967e-07	1.4741e-07	-1.16093e-07	9.80786e-08	-1.65471e-07	1.05182e-07	2.56232e-07	-4.90549e-07	1.46939e-07	-2.80176e-07	6.40696e-08	-3.16934e-07	-8.55173e-08	3.97498e-07	-1.96656e-07	1.88951e-12
2.35764e-07	-2.34951e-07	2.74766e-08	2.2267e-07	-1.20232e-07	-2.03382e-07	2.44279e-07	-3.45763e-08	1.52367e-07	2.01259e-07	7.81239e-07	-1.21623e-07	6.03937e-08	1.46451e-07	2.35544e-07	1.63189e-07	1.50759e-07	-1.16049e-07	1.02467e-07	-1.49242e-07	8.19832e-08	2.14554e-07	-4.93072e-07	1.46769e-07	-2.59228e-07	4.51824e-08	-3.17202e-07	-8.57341e-08	3.97578e-07	-1.96347e-07	1.83408e-12
2.3577e-07	-2.34918e-07	3.28947e-08	2.22994e-07	-1.21113e-07	-1.88344e-07	2.44761e-07	-3.39751e-08	1.52367e-07	2.01244e-07	7.74132e-07	-1.21648e-07	6.41019e-08	1.47548e-07	2.3604e-07	1.63281e-07	1.48301e-07	-1.16051e-07	1.00105e-07	-1.49348e-07	8.72211e-08	2.28255e-07	-4.923e-07	1.46779e-07	-2.61039e-07	5.42938e-08	-3.17675e-07	-8.55123e-08	3.97555e-07	-1.96243e-07	1.82611e-12
2.3577e-07	-2.34918e-07	3.28947e-08	2.22994e-07	-1.21113e-07	-1.88344e-07	2.44761e-07	-3.39751e-08	1.52367e-07	2.01244e-07	7.74132e-07	-1.21648e-07	6.41019e-08	1.47548e-07	2.3604e-07	1.63281e-07	1.48301e-07	-1.16051e-07	1.00105e-07	-1.49348e-07	8.72211e-08	2.28255e-07	-4.923e-07	1.46779e-07	-2.61039e-07	5.42938e-08	-3.17675e-07	-8.55123e-08	3.97555e-07	-1.96243e-07	1.82611e-12
2.35806e-07	-2.34824e-07	2.52785e-08	2.22508e-07	-1.24451e-07	-1.64485e-07	2.44659e-07	-3.41985e-08	1.51581e-07	2.0122e-07	7.76419e-07	-1.21648e-07	6.33517e-08	1.47784e-07	2.36596e-07	1.63332e-07	1.48993e-07	-1.16051e-07	1.00933e-07	-1.42748e-07	8.69777e-08	2.24569e-07	-4.92569e-07	1.46776e-07	-2.60862e-07	5.25161e-08	-3.18986e-07	-8.56603e-08	3.97558e-07	-1.96309e-07	1.81895e-12
2.3581e-07	-2.34683e-07	2.29781e-08	2.22273e-07	-1.16822e-07	-1.67081e-07	2.44622e-07	-3.33086e-08	1.51384e-07	2.01233e-07	7.75786e-07	-1.2169e-07	6.45474e-08	1.47476e-07	2.3725e-07	1.63281e-07	1.4885e-07	-1.16055e-07	1.00209e-07	-1.45656e-07	8.66914e-08	2.2398e-07	-4.91601e-07	1.46772e-07	-2.61286e-07	5.37866e-08	-3.1971e-07	-8.54106e-08	3.97558e-07	-1.96326e-07	1.8171e-12
2.35758e-07	-2.33616e-07	5.94858e-08	7.78069e-08	-1.04762e-07	-9.11675e-09	2.44855e-07	-3.41361e-08	1.50912e-07	1.99183e-07	7.75881e-07	-1.21776e-07	6.53103e-08	1.47801e-07	2.3739e-07	1.63743e-07	1.48734e-07	-1.15892e-07	1.00637e-07	-1.35845e-07	8.29012e-08	2.26065e-07	-4.91543e-07	1.47563e-07	-2.60299e-07	5.81904e-08	-3.20582e-07	-8.62804e-08	3.97565e-07	-1.96315e-07	1.74393e-12
2.35755e-07	-2.33492e-07	3.20059e-08	4.26692e-08	-1.25223e-07	-4.25409e-08	2.44947e-07	-3.40904e-08	1.51097e-07	1.99481e-07	7.75792e-07	-1.21724e-07	6.54314e-08	1.47922e-07	2.37262e-07	1.63711e-07	1.4871e-07	-1.15973e-07	1.00668e-07	-1.31875e-07	8.46562e-08	2.24995e-07	-4.91752e-07	1.47232e-07	-2.60393e-07	5.7007e-08	-3.20778e-07	-8.57659e-08	3.97564e-07	-1.96313e-07	1.74243e-12
2.35778e-07	-2.33613e-07	3.2078e-08	4.57126e-08	-1.25385e-07	-3.12464e-08	2.44831e-07	-3.38485e-08	1.52028e-07	2.00986e-07	7.76036e-07	-1.21727e-07	6.57671e-08	1.4778e-07	2.37094e-07	1.63337e-07	1.49043e-07	-1.16066e-07	1.00364e-07	-1.29369e-07	8.7535e-08	2.22282e-07	-4.91932e-07	1.47138e-07	-2.60853e-07	5.5556e-08	-3.20966e-07	-8.54618e-08	3.97563e-07	-1.96304e-07	1.74194e-12
2.35778e-07	-2.33587e-07	3.63271e-08	4.04461e-08	-1.15372e-07	-3.3601e-08	2.44985e-07	-3.40469e-08	1.51745e-07	1.99853e-07	7.76007e-07	-1.21771e-07	6.57556e-08	1.47911e-07	2.37189e-07	1.63607e-07	1.48796e-07	-1.1599e-07	1.00395e-07	-1.29593e-07	8.65884e-08	2.23456e-07	-4.91909e-07	1.47302e-07	-2.60424e-07	5.61419e-08	-3.20526e-07	-8.57718e-08	3.97561e-07	-1.96304e-07	1.73916e-12
2.35766e-07	-2.33537e-07	3.68508e-08	3.80644e-08	-1.142e-07	-2.55933e-08	2.44868e-07	-3.39574e-08	1.51712e-07	2.00326e-07	7.75975e-07	-1.21764e-07	6.59336e-08	1.4795e-07	2.37227e-07	1.6352e-07	1.48825e-07	-1.16097e-07	1.00471e-07	-1.29905e-07	8.62564e-08	2.23357e-07	-4.91868e-07	1.47234e-07	-2.60626e-07	5.56329e-08	-3.2076e-07	-8.58378e-08	3.97564e-07	-1.96305e-07	1.73851e-12
2.35772e-07	-2.35325e-07	3.55322e-08	3.59395e-08	-1.15515e-07	-2.83986e-08	2.40508e-07	-3.41412e-08	1.5162e-07	2.00512e-07	7.75898e-07	-1.21733e-07	6.55854e-08	1.48119e-07	2.372e-07	1.63539e-07	1.48847e-07	-1.15991e-07	1.00206e-07	-1.2915e-07	8.52737e-08	2.23214e-07	-1.41715e-07	1.47185e-07	-2.60561e-07	5.59425e-08	-3.21098e-07	-8.5871e-08	3.97562e-07	-1.95019e-07	1.51472e-12
2.35772e-07	-2.35325e-07	3.55322e-08	3.59395e-08	-1.15515e-07	-2.83986e-08	2.40508e-07	-3.41412e-08	1.5162e-07	2.00512e-07	7.75898e-07	-1.21733e-07	6.55854e-08	1.48119e-07	2.372e-07	1.63539e-07	1.48847e-07	-1.15991e-07	1.00206e-07	-1.2915e-07	8.52737e-08	2.23214e-07	-1.41715e-07	1.47185e-07	-2.60561e-07	5.59425e-08	-3.21098e-07	-8.5871e-08	3.97562e-07	-1.95019e-07	1.51472e-12
2.35774e-07	-2.45003e-07	3.65488e-08	4.10489e-08	-8.83349e-08	-3.28486e-08	2.39933e-07	-3.45494e-08	1.51561e-07	2.00815e-07	6.54693e-07	-1.2183e-07	6.53353e-08	1.48108e-07	2.37196e-07	1.70076e-07	1.49068e-07	-1.15902e-07	9.94967e-08	-1.30085e-07	8.55875e-08	2.23464e-07	-2.02269e-07	1.48473e-07	-2.60507e-07	5.36053e-08	-3.21748e-07	-8.51468e-08	3.14357e-07	-1.94331e-07	1.30523e-12
2.35774e-07	-2.4498e-07	3.57377e-08	3.68279e-08	-8.85961e-08	-3.25482e-08	2.41512e-07	-3.45599e-08	1.51554e-07	2.00807e-07	6.57445e-07	-1.21798e-07	6.53932e-08	1.47952e-07	2.36954e-07	1.69515e-07	1.49064e-07	-1.15899e-07	9.95155e-08	-1.30083e-07	8.56047e-08	2.23461e-07	-1.89399e-07	1.48159e-07	-2.60531e-07	5.28226e-08	-3.2175e-07	-8.52035e-08	3.14585e-07	-1.94387e-07	1.30384e-12
2.35774e-07	-2.34743e-07	3.56536e-08	3.47419e-08	-9.66945e-08	-3.08919e-08	2.40686e-07	-3.4415e-08	1.44674e-07	2.01505e-07	6.7069e-07	-1.21578e-07	6.59338e-08	1.48013e-07	2.37063e-07	1.65155e-07	1.49247e-07	-1.15858e-07	1.00105e-07	-1.2997e-07	8.55718e-08	2.23467e-07	-1.82926e-07	1.48256e-07	-2.60635e-07	4.57204e-08	-3.21474e-07	-8.52367e-08	2.62254e-07	-1.94942e-07	1.28119e-12
2.35741e-07	-2.38348e-07	3.57995e-08	3.58443e-08	-7.29568e-08	-3.1125e-08	2.39711e-07	-3.44547e-08	1.49361e-07	2.01676e-07	6.6006e-07	-1.21306e-07	6.58118e-08	1.48035e-07	2.36912e-07	1.65063e-07	1.48361e-07	-1.15737e-07	9.77251e-08	-1.29708e-07	8.55606e-08	2.23485e-07	-1.80814e-07	1.4813e-07	-2.60605e-07	4.88313e-08	-3.21496e-07	-5.05429e-08	2.76812e-07	-1.94774e-07	1.26734e-12
2.35764e-07	-2.3892e-07	3.59099e-08	4.13601e-08	-7.66461e-08	-3.11429e-08	2.37342e-07	9.76517e-09	1.50643e-07	2.0115e-07	6.5946e-07	-1.21273e-07	6.56769e-08	1.47803e-07	1.52662e-07	1.12033e-07	3.02202e-08	-1.15793e-07	9.96412e-08	-1.29596e-07	6.32688e-08	2.24373e-07	-1.9302e-07	1.35818e-07	-2.60601e-07	5.04945e-08	-3.21516e-07	-8.47905e-08	2.757e-07	-1.94913e-07	1.19982e-12
2.35653e-07	-2.39995e-07	3.57136e-08	3.6804e-08	-6.19266e-08	-3.1032e-08	2.32806e-07	-2.27706e-08	1.50593e-07	2.01618e-07	6.60585e-07	-1.21735e-07	6.5793e-08	6.15553e-08	1.87344e-07	9.02555e-08	1.81066e-08	-1.15837e-07	9.96526e-08	-1.2967e-07	6.14646e-08	2.23482e-07	-1.90424e-07	1.28936e-07	-2.60636e-07	4.76192e-08	-3.2069e-07	-8.49179e-08	2.86226e-07	-1.94948e-07	1.18844e-12
2.34913e-07	-2.40051e-07	3.59083e-08	3.82148e-08	-7.71215e-08	-3.1041e-08	2.36621e-07	-2.07544e-08	1.49496e-07	1.42595e-07	6.60298e-07	-1.21457e-07	6.56938e-08	9.99908e-08	1.76144e-07	8.43173e-08	4.31598e-08	-1.15914e-07	9.98265e-08	-1.29277e-07	1.35592e-08	2.23552e-07	-1.91665e-07	1.22686e-07	-2.65851e-07	4.75863e-08	-3.20822e-07	-8.46985e-08	2.78029e-07	-1.95024e-07	1.16707e-12
2.34974e-07	-2.3952e-07	3.59353e-08	3.81879e-08	-6.97659e-08	-3.10665e-08	2.3618e-07	-1.55094e-08	1.50217e-07	1.56645e-07	6.60172e-07	-1.21516e-07	6.5708e-08	6.10947e-08	1.62526e-07	8.94432e-08	2.71906e-08	-1.15857e-07	9.97585e-08	-1.29464e-07	2.03121e-08	2.23555e-07	-1.92029e-07	1.22533e-07	-2.6286e-07	4.74093e-08	-3.21078e-07	-8.49422e-08	2.80705e-07	-1.94914e-07	1.15894e-12
2.33256e-07	-2.39457e-07	3.58794e-08	3.78697e-08	-6.99538e-08	-3.10709e-08	2.3856e-07	-1.83591e-08	1.50086e-07	1.57915e-07	6.60425e-07	-1.2494e-07	6.57215e-08	6.81558e-08	1.7331e-07	9.16398e-08	4.99734e-08	-1.15865e-07	9.97332e-08	-1.29646e-07	3.36277e-08	2.23573e-07	-1.91894e-07	1.23366e-07	-1.78986e-07	3.16676e-08	-3.21167e-07	-8.46045e-08	2.8077e-07	-1.94959e-07	1.13023e-12
2.32631e-07	-2.39716e-07	3.61089e-08	3.79582e-08	-6.74197e-08	-3.10565e-08	2.38868e-07	-1.44218e-08	1.50294e-07	1.55789e-07	6.60599e-07	-1.28739e-07	6.56749e-08	8.32972e-08	1.42829e-07	9.17695e-08	3.86998e-08	-1.15808e-07	9.9693e-08	-1.29616e-07	3.11955e-08	2.2368e-07	-1.91755e-07	1.26959e-07	-1.83862e-07	3.39698e-08	-3.21016e-07	-6.76596e-08	2.80829e-07	-1.97508e-07	1.123e-12
2.33874e-07	-2.39721e-07	3.58351e-08	3.8035e-08	-6.97367e-08	-3.10645e-08	2.37739e-07	-1.49008e-08	1.50256e-07	1.52955e-07	6.60391e-07	-1.25342e-07	6.57152e-08	7.99914e-08	1.46384e-07	9.22278e-08	3.7001e-08	-1.15785e-07	9.97343e-08	-1.29546e-07	3.12475e-08	2.23636e-07	-1.91737e-07	1.2446e-07	-1.84417e-07	4.11726e-08	-3.21011e-07	-7.85412e-08	2.80011e-07	-1.95406e-07	1.12217e-12
2.34118e-07	-2.39531e-07	3.57014e-08	3.84828e-08	-7.25554e-08	-3.1056e-08	2.3754e-07	-1.62255e-08	1.50061e-07	1.53948e-07	6.60317e-07	-1.25316e-07	6.57287e-08	7.96534e-08	8.85767e-08	9.22695e-08	3.5708e-08	-1.15842e-07	9.97502e-08	-1.29713e-07	3.59456e-08	2.2363e-07	-1.91863e-07	1.23481e-07	-1.86601e-07	3.85839e-08	-3.29135e-07	-8.35498e-08	1.38237e-07	-1.94823e-07	1.05634e-12
2.34232e-07	-2.39606e-07	3.54289e-08	3.82023e-08	-7.55934e-08	-3.10601e-08	2.37625e-07	-1.60443e-08	1.50158e-07	1.53425e-07	6.60222e-07	-1.24742e-07	6.57196e-08	6.68724e-08	4.45642e-08	9.19249e-08	3.20699e-08	-1.15828e-07	9.97425e-08	-1.29838e-07	2.96493e-08	2.23477e-07	-1.94334e-07	1.24048e-07	-1.8506e-07	3.91554e-08	-3.22753e-07	-8.32004e-08	1.48306e-07	-1.9619e-07	1.04774e-12
2.34295e-07	-2.39546e-07	3.54139e-08	3.83018e-08	-7.44874e-08	-3.10655e-08	2.37547e-07	-1.58237e-08	1.50128e-07	1.5276e-07	6.603e-07	-1.25007e-07	6.57189e-08	7.22244e-08	4.15389e-08	9.18126e-08	3.1655e-08	-1.15273e-07	9.97444e-08	-1.29891e-07	3.91808e-08	2.23457e-07	-1.95698e-07	1.23579e-07	-1.8463e-07	3.85159e-08	-3.21769e-07	-8.36962e-08	1.44578e-07	-1.94929e-07	1.04654e-12
2.3397e-07	-2.39596e-07	3.5612e-08	3.83705e-08	-7.28897e-08	-3.10594e-08	2.35288e-07	-1.56773e-08	1.50141e-07	1.53265e-07	6.60278e-07	-1.25083e-07	6.57171e-08	6.94202e-08	3.24228e-08	9.20031e-08	3.25783e-08	-1.158e-07	9.97408e-08	-1.29862e-07	3.19818e-08	2.23473e-07	-1.93712e-07	1.24287e-07	-1.84913e-07	3.85269e-08	-3.2242e-07	-8.35515e-08	1.48494e-07	-1.95687e-07	1.04525e-12
2.33996e-07	-2.3957e-07	3.54535e-08	3.82986e-08	-7.29596e-08	-3.10624e-08	2.33443e-07	-1.5908e-08	1.50098e-07	1.53188e-07	6.603e-07	-1.25299e-07	6.57106e-08	7.41902e-08	2.86233e-08	9.20483e-08	3.29109e-08	-1.15624e-07	9.97451e-08	-1.2982e-07	3.0432e-08	2.23545e-07	-1.93435e-07	1.24743e-07	-1.84258e-07	3.79334e-08	-3.2222e-07	-8.14395e-08	1.46417e-07	-1.95755e-07	1.04345e-12
2.3408e-07	-2.39562e-07	3.55645e-08	3.83091e-08	-7.3162e-08	-3.16046e-08	2.37149e-07	-1.5612e-08	1.50131e-07	1.55249e-07	6.60289e-07	-1.25717e-07	5.3571e-09	7.2046e-08	3.87487e-08	9.19764e-08	3.30508e-08	-1.15593e-07	9.97711e-08	-1.29847e-07	3.4554e-08	2.2341e-07	-1.93775e-07	1.21804e-07	-1.71564e-07	3.8131e-08	-3.22056e-07	-8.20998e-08	1.4673e-07	-1.53774e-07	1.02264e-12
2.34032e-07	-2.39584e-07	3.55597e-08	3.8348e-08	-7.34602e-08	-3.20993e-08	2.35535e-07	-1.57049e-08	1.50122e-07	1.56557e-07	6.60292e-07	-1.26094e-07	-1.01944e-08	7.01028e-08	3.49774e-08	9.20977e-08	3.22843e-08	-1.15893e-07	9.99971e-08	-1.29843e-07	3.26897e-08	2.23075e-07	-1.94018e-07	1.15422e-07	-1.49745e-07	3.85404e-08	-3.22205e-07	-8.26429e-08	1.47425e-07	-1.26074e-07	1.00602e-12
2.34032e-07	-2.39584e-07	3.55597e-08	3.8348e-08	-7.34602e-08	-3.20993e-08	2.35535e-07	-1.57049e-08	1.50122e-07	1.56557e-07	6.60292e-07	-1.26094e-07	-1.01944e-08	7.01028e-08	3.49774e-08	9.20977e-08	3.22843e-08	-1.15893e-07	9.99971e-08	-1.29843e-07	3.26897e-08	2.23075e-07	-1.94018e-07	1.15422e-07	-1.49745e-07	3.85404e-08	-3.22205e-07	-8.26429e-08	1.47425e-07	-1.26074e-07	1.00602e-12
2.34052e-07	-2.39582e-07	3.55583e-08	3.83292e-08	-7.34667e-08	-3.17492e-08	2.3532e-07	-1.56925e-08	1.50123e-07	1.56016e-07	6.60296e-07	-1.25867e-07	-1.35381e-09	7.09265e-08	3.66385e-08	9.20352e-08	3.26387e-08	-1.15766e-07	9.99704e-08	-1.29841e-07	3.40957e-08	2.23208e-07	-1.93888e-07	1.17888e-07	-1.4766e-07	3.84095e-08	-3.22277e-07	-8.26472e-08	1.47193e-07	-1.16331e-07	1.00346e-12
2.34027e-07	-2.39583e-07	3.556e-08	3.83161e-08	-7.34668e-08	-3.16056e-08	2.349e-07	-1.5723e-08	1.50121e-07	1.55445e-07	6.60302e-07	-1.25656e-07	8.86359e-10	7.0471e-08	3.59438e-08	9.20331e-08	3.31903e-08	-1.15814e-07	9.98974e-08	-1.29839e-07	3.27319e-08	2.23157e-07	-1.93806e-07	1.17723e-07	-1.49049e-07	3.84194e-08	-3.2234e-07	-8.18186e-08	1.47114e-07	-1.16714e-07	1.00314e-12
2.34041e-07	-2.39582e-07	2.41753e-08	3.83324e-08	-7.34761e-08	-3.17983e-08	2.34975e-07	-1.57179e-08	1.50118e-07	1.55671e-07	6.603e-07	-1.25768e-07	-3.26015e-09	7.04526e-08	3.59575e-08	9.20526e-08	3.24908e-08	-1.15806e-07	9.9937e-08	-1.29842e-07	3.29523e-08	2.23142e-07	-1.93734e-07	1.16428e-07	-1.48803e-07	3.84659e-08	-3.22309e-07	-8.22367e-08	1.47125e-07	-1.17684e-07	1.00247e-12
2.34037e-07	-2.39582e-07	2.61359e-08	3.83323e-08	-7.34838e-08	-3.17766e-08	2.34801e-07	-1.57183e-08	1.50119e-07	1.55698e-07	6.603e-07	-1.2578e-07	-4.37597e-09	7.04823e-08	3.60068e-08	9.20394e-08	3.25742e-08	-1.15819e-07	9.995e-08	-1.29842e-07	3.30004e-08	2.23188e-07	-1.93857e-07	1.16526e-07	-1.47802e-07	3.84656e-08	-3.2228e-07	-8.23161e-08	1.47119e-07	-1.17487e-07	1.00226e-12
2.34038e-07	-2.39593e-07	3.29288e-08	3.8318e-08	-8.95088e-08	-2.64144e-08	2.35039e-07	-1.57127e-08	6.95279e-08	1.56052e-07	6.60293e-07	-1.25806e-07	-9.45169e-09	7.07304e-08	3.70132e-08	9.20283e-08	3.23767e-08	-2.19381e-09	9.99575e-08	-1.29643e-07	3.3039e-08	2.22999e-07	-1.94253e-07	1.1681e-07	-1.47027e-07	3.84779e-08	-3.22348e-07	-8.25928e-08	1.25758e-07	-1.15494e-07	9.67894e-13
2.34029e-07	-2.39591e-07	3.30814e-08	3.82851e-08	-7.42121e-08	-8.80105e-08	2.35077e-07	-4.46029e-09	1.14361e-07	1.55951e-07	6.25618e-07	-1.25812e-07	2.47959e-08	7.06613e-08	3.81819e-08	9.16501e-08	3.23793e-08	-4.62873e-08	9.99542e-08	-1.09678e-07	3.30409e-08	2.1338e-07	-1.94054e-07	1.16932e-07	-1.03165e-07	3.85253e-08	-3.22295e-07	-8.24608e-08	1.17975e-07	-1.17582e-07	9.17067e-13
2.33937e-07	-2.39479e-07	3.26356e-08	3.85951e-08	-7.37868e-08	-4.93439e-08	2.35906e-07	-4.58242e-09	8.80541e-08	1.55857e-07	6.15222e-07	-1.25771e-07	7.97709e-09	7.06664e-08	3.99563e-08	8.95454e-08	3.25628e-08	-1.1448e-07	9.9951e-08	-1.20057e-07	3.30399e-08	1.63659e-07	-1.90898e-07	1.17233e-07	-1.02792e-07	3.8798e-08	-3.22082e-07	-8.24242e-08	1.03731e-07	-1.17429e-07	8.83e-13
2.33937e-07	-2.39479e-07	3.26356e-08	3.85951e-08	-7.37868e-08	-4.93439e-08	2.35906e-07	-4.58242e-09	8.80541e-08	1.55857e-07	6.15222e-07	-1.25771e-07	7.97709e-09	7.06664e-08	3.99563e-08	8.95454e-08	3.25628e-08	-1.1448e-07	9.9951e-08	-1.20057e-07	3.30399e-08	1.63659e-07	-1.90898e-07	1.17233e-07	-1.02792e-07	3.8798e-08	-3.22082e-07	-8.24242e-08	1.03731e-07	-1.17429e-07	8.83e-13
2.33968e-07	-2.39507e-07	3.12039e-08	3.85248e-08	-7.41527e-08	-5.64333e-08	2.35891e-07	-5.51682e-09	8.99837e-08	1.55829e-07	6.15683e-07	-1.25772e-07	5.97731e-09	7.06584e-08	3.90872e-08	8.92723e-08	3.25699e-08	-1.00875e-07	9.99508e-08	-1.19528e-07	3.30542e-08	1.66575e-07	-1.9142e-07	1.17155e-07	-7.95641e-08	3.86425e-08	-3.2211e-07	-8.24345e-08	1.05289e-07	-1.17364e-07	8.78665e-13
2.33972e-07	-2.38787e-07	3.17803e-08	4.06034e-08	-7.42904e-08	-4.97005e-08	2.34776e-07	-7.30851e-09	1.11656e-07	1.55806e-07	6.18716e-07	-1.25782e-07	2.84675e-09	6.93236e-08	3.93388e-08	8.92293e-08	3.3467e-08	-9.33501e-08	-9.06099e-09	-1.34904e-07	2.71375e-08	1.47101e-08	-1.91461e-07	1.13965e-07	-1.03899e-07	3.87237e-08	-1.54599e-07	-8.25563e-08	1.15821e-07	-1.15421e-07	7.75742e-13
2.33986e-07	-2.39077e-07	3.18683e-08	3.96522e-08	-7.46643e-08	-5.54534e-08	2.34348e-07	-7.72954e-09	1.00558e-07	1.52515e-07	6.17844e-07	-1.25703e-07	1.25165e-09	7.03013e-08	3.89297e-08	8.91802e-08	3.26239e-08	-7.52879e-08	7.76274e-08	-1.11298e-07	2.54905e-08	5.12622e-08	-1.91682e-07	1.09366e-07	-9.20512e-08	3.86523e-08	-1.67012e-07	-8.25276e-08	1.12199e-07	-1.16056e-07	7.71297e-13
2.33971e-07	-2.38661e-07	3.17928e-08	4.05909e-08	-7.45871e-08	-4.77155e-08	2.33431e-07	-6.92248e-09	1.03923e-07	9.64535e-08	6.19061e-07	-1.25775e-07	1.8509e-09	6.95422e-08	3.89441e-08	8.94751e-08	3.31263e-08	-9.12403e-08	2.17889e-08	-1.17612e-07	2.37008e-08	2.83427e-08	-1.91388e-07	1.14525e-07	-1.03982e-07	3.87078e-08	-1.6883e-07	-8.2546e-08	1.13289e-07	-1.16077e-07	7.59036e-13
2.33973e-07	-2.38657e-07	3.17527e-08	4.00207e-08	-7.47663e-08	-4.99129e-08	2.3418e-07	-6.8592e-09	1.0078e-07	5.9693e-08	6.1897e-07	-1.25754e-07	3.44674e-09	6.97694e-08	3.91317e-08	8.93265e-08	3.28589e-08	-8.28121e-08	3.38231e-08	-1.12988e-07	2.48593e-08	3.65995e-08	-1.91582e-07	1.08164e-07	-9.6087e-08	3.87432e-08	-1.70546e-07	-8.23775e-08	1.11221e-07	-1.1633e-07	7.49045e-13
2.34005e-07	-2.38451e-07	3.18139e-08	4.00026e-08	-7.47195e-08	-4.9383e-08	2.34106e-07	-6.81212e-09	1.03016e-07	5.70747e-08	6.1912e-07	-1.25748e-07	2.60276e-09	6.96168e-08	3.92597e-08	8.94407e-08	3.30222e-08	-8.39749e-08	2.89169e-08	-1.12491e-07	2.09694e-08	3.49536e-08	-1.91622e-07	1.04838e-07	-9.97757e-08	3.87162e-08	-1.66601e-07	-8.24824e-08	1.11403e-07	-1.1592e-07	7.47355e-13
2.33879e-07	-2.34597e-07	3.17643e-08	4.0526e-08	-7.47027e-08	-4.95954e-08	2.33865e-07	-6.92885e-09	1.02278e-07	5.56686e-08	6.19053e-07	-1.25764e-07	5.90338e-09	6.96143e-08	3.92677e-08	8.94156e-08	3.30905e-08	-8.37889e-08	2.12378e-08	-1.14562e-07	2.27074e-08	3.96027e-08	-1.91614e-07	1.07153e-07	-9.96423e-08	3.87188e-08	-1.67452e-07	-8.25395e-08	1.11394e-07	-1.1604e-07	7.46315e-13
2.33989e-07	-2.37489e-07	3.18242e-08	3.7712e-08	-7.46593e-08	-4.99252e-08	2.33946e-07	-6.95755e-09	1.02101e-07	5.36612e-08	6.19045e-07	-1.25757e-07	3.17191e-09	6.96737e-08	3.93522e-08	8.93892e-08	3.29905e-08	-8.45026e-08	2.73372e-08	-1.12562e-07	2.34649e-08	3.86021e-08	-1.91575e-07	1.05836e-07	-9.89489e-08	3.87076e-08	-1.67292e-07	-8.32386e-08	3.29697e-08	-1.16192e-07	7.35553e-13
2.33926e-07	-2.3647e-07	3.18042e-08	3.97544e-08	-7.4681e-08	-4.97466e-08	2.34074e-07	-6.87206e-09	1.01754e-07	5.65267e-08	6.19062e-07	-1.25757e-07	3.57903e-09	6.9658e-08	3.93398e-08	8.94248e-08	3.30078e-08	-8.3985e-08	2.76466e-08	-1.13384e-07	2.22081e-08	3.74081e-08	-1.91562e-07	1.0524e-07	-9.86303e-08	3.87141e-08	-1.67935e-07	-8.36542e-08	2.41473e-08	-1.16063e-07	7.3504e-13
2.33965e-07	-2.36827e-07	3.1953e-08	3.91169e-08	-3.43247e-08	-4.97104e-08	2.33945e-07	-6.94073e-09	1.01979e-07	5.7742e-08	6.19076e-07	-1.25757e-07	3.51573e-09	6.64887e-08	3.9253e-08	8.94197e-08	3.29545e-08	-8.38526e-08	2.80687e-08	-1.13558e-07	2.29505e-08	3.82076e-08	-1.91568e-07	1.05496e-07	-9.84927e-08	2.66847e-08	-1.67919e-07	-8.31474e-08	2.77922e-08	-1.16081e-07	7.29964e-13
2.33918e-07	-8.48078e-08	3.18075e-08	3.83486e-08	-7.1704e-08	-4.96268e-08	2.33917e-07	-5.52368e-09	1.02122e-07	5.72629e-08	6.19071e-07	-1.25756e-07	3.71701e-09	6.89447e-08	3.95277e-08	8.94053e-08	3.28768e-08	-8.41764e-08	2.6388e-08	-1.1362e-07	2.2917e-08	3.75277e-08	-1.91615e-07	1.07605e-07	-9.82242e-08	2.38475e-08	-1.67948e-07	-8.33247e-08	3.06995e-08	-1.16099e-07	6.85627e-13
2.33934e-07	-1.23003e-07	3.22464e-08	3.80925e-08	-5.42205e-08	-4.95307e-08	2.33902e-07	-6.81256e-09	1.02225e-07	5.77542e-08	4.45978e-07	-1.26233e-07	3.75053e-09	6.77588e-08	3.94448e-08	8.94169e-08	3.3394e-08	-8.39889e-08	2.27199e-08	-1.13467e-07	2.26771e-08	3.76213e-08	-1.91601e-07	1.08136e-07	-9.8165e-08	3.79723e-08	-1.6789e-07	-8.34815e-08	3.10184e-08	-1.15451e-07	5.07688e-13
2.33927e-07	-7.20574e-08	3.21118e-08	3.87696e-08	-4.12903e-08	-4.95828e-08	2.339e-07	-6.66994e-09	1.02097e-07	5.77098e-08	4.46857e-07	-1.25984e-07	3.48533e-09	6.74023e-08	3.95155e-08	8.94144e-08	3.28444e-08	-8.39519e-08	2.36022e-08	-1.13476e-07	2.09344e-08	3.76376e-08	-1.91637e-07	1.09226e-07	-9.8163e-08	3.79073e-08	-1.67847e-07	-8.43626e-08	2.99219e-08	-1.15858e-07	4.97536e-13
2.33972e-07	-1.21734e-07	3.18693e-08	3.89563e-08	-4.32192e-08	-4.96311e-08	2.34028e-07	-5.61946e-09	9.7952e-08	5.7468e-08	3.78045e-07	-1.11368e-07	3.46097e-09	6.75605e-08	2.63878e-08	9.01007e-08	4.19527e-08	-8.40692e-08	2.47787e-08	-1.13499e-07	1.97556e-08	3.7755e-08	-1.91604e-07	1.08047e-07	-9.83838e-08	3.34387e-08	-1.678e-07	-8.72942e-08	2.52035e-08	-1.1599e-07	4.46025e-13
2.33939e-07	-1.11161e-07	3.21285e-08	3.85804e-08	-4.27888e-08	-4.90411e-08	2.34355e-07	-4.63859e-09	9.63579e-08	5.75824e-08	3.71634e-07	-1.18419e-07	3.47844e-09	6.76773e-08	3.05244e-08	8.97837e-08	4.34122e-08	-8.397e-08	2.3998e-08	-1.13403e-07	2.02633e-08	3.76189e-08	-1.916e-07	1.10295e-07	-9.82378e-08	3.56009e-08	-1.67804e-07	-8.4757e-08	2.49564e-08	-1.15695e-07	4.40447e-13
2.34152e-07	-8.60514e-08	3.21943e-08	3.84849e-08	-4.17115e-08	-4.9349e-08	2.34025e-07	-5.4189e-09	9.83912e-08	5.7465e-08	3.7195e-07	-1.18788e-07	3.48567e-09	6.70687e-08	1.82724e-08	8.98335e-08	3.76809e-08	-8.40035e-08	2.44087e-08	-1.13481e-07	2.13004e-08	3.78469e-08	-1.9158e-07	1.10537e-07	-9.82818e-08	3.40551e-08	-1.67828e-07	-8.39683e-08	2.94883e-08	-1.15746e-07	4.35136e-13
2.34033e-07	-7.5048e-08	3.23067e-08	3.86466e-08	-4.02941e-08	-4.8915e-08	2.34156e-07	-5.78677e-09	9.87477e-08	5.74855e-08	3.66122e-07	-1.07422e-07	3.49967e-09	6.72181e-08	5.35954e-09	8.97229e-08	4.17693e-08	-8.40372e-08	2.47693e-08	-1.13444e-07	2.03411e-08	3.78212e-08	-1.91584e-07	1.08811e-07	-9.82937e-08	3.38313e-08	-1.67868e-07	-8.45566e-08	3.0703e-08	-1.15738e-07	4.26222e-13
2.34079e-07	-6.22814e-08	3.22699e-08	-2.96295e-08	-4.18412e-08	-5.04792e-08	9.04406e-09	1.79921e-08	9.90919e-08	5.74636e-08	3.06152e-07	-1.09905e-07	3.548e-09	6.80629e-08	-4.92325e-09	8.99227e-08	3.81396e-08	-8.40638e-08	2.43891e-08	-1.13437e-07	2.16668e-08	3.88046e-08	-1.91247e-07	1.11184e-07	-9.76605e-08	3.45062e-08	-1.69472e-07	-8.41829e-08	2.90877e-08	-1.15999e-07	3.30715e-13
2.34079e-07	-6.22814e-08	3.22699e-08	-2.96295e-08	-4.18412e-08	-5.04792e-08	9.04406e-09	1.79921e-08	9.90919e-08	5.74636e-08	3.06152e-07	-1.09905e-07	3.548e-09	6.80629e-08	-4.92325e-09	8.99227e-08	3.81396e-08	-8.40638e-08	2.43891e-08	-1.13437e-07	2.16668e-08	3.88046e-08	-1.91247e-07	1.11184e-07	-9.76605e-08	3.45062e-08	-1.69472e-07	-8.41829e-08	2.90877e-08	-1.15999e-07	3.30715e-13
2.34074e-07	-5.60103e-08	3.2288e-08	-9.90385e-09	-4.22335e-08	-4.94877e-08	2.8627e-08	8.69762e-09	9.89851e-08	5.75294e-08	3.04607e-07	-1.08506e-07	3.52341e-09	6.78289e-08	1.12392e-08	8.97608e-08	3.86433e-08	-8.4042e-08	2.40828e-08	-1.13446e-07	2.13753e-08	4.51319e-08	-1.84777e-07	1.11168e-07	-9.80822e-08	3.43613e-08	-1.70527e-07	-8.41477e-08	2.92444e-08	-1.15983e-07	3.26929e-13
2.33496e-07	-6.20415e-08	3.22908e-08	-2.44641e-08	-4.22755e-08	-4.98885e-08	2.27428e-08	8.23423e-09	9.86287e-08	5.75396e-08	3.03439e-07	-1.09572e-07	3.52883e-09	6.79737e-08	-2.025e-09	8.96102e-08	3.90222e-08	-8.40457e-08	2.43897e-08	-1.13436e-07	2.15767e-08	4.53002e-08	-1.67711e-07	1.11163e-07	-9.79119e-08	3.44918e-08	-1.69702e-07	-8.4216e-08	2.91983e-08	-1.15986e-07	3.20683e-13
2.33577e-07	-5.88994e-08	3.23096e-08	-2.10341e-08	-4.22744e-08	-4.99198e-08	2.38352e-08	7.57353e-09	9.86182e-08	5.75662e-08	3.04247e-07	-1.0944e-07	3.53003e-09	6.79672e-08	-1.41138e-09	8.96201e-08	3.89989e-08	-8.40498e-08	2.40741e-08	-1.13436e-07	2.15373e-08	4.52446e-08	-1.67729e-07	1.10923e-07	-9.78872e-08	3.43166e-08	-1.69697e-07	-8.42147e-08	2.92799e-08	-1.15987e-07	3.20606e-13
2.33735e-07	-6.09899e-08	3.23016e-08	-2.51306e-08	-4.22979e-08	-4.98792e-08	2.73178e-08	9.44991e-09	9.93225e-08	5.75417e-08	3.04695e-07	-1.09412e-07	3.53788e-09	6.7964e-08	-9.97554e-10	8.9669e-08	3.88026e-08	-8.36132e-08	2.45258e-08	-1.13438e-07	2.1423e-08	3.9666e-08	-1.70891e-07	1.11169e-07	-2.90202e-08	3.37867e-08	-1.69863e-07	-8.4172e-08	2.94954e-08	-1.15991e-07	3.13606e-13
2.33732e-07	-6.00166e-08	3.23015e-08	-2.27722e-08	-4.22835e-08	-4.98804e-08	2.72127e-08	8.61032e-09	9.91319e-08	5.7536e-08	3.04627e-07	-1.09424e-07	3.53782e-09	6.79659e-08	-7.91211e-10	8.96379e-08	3.87986e-08	-8.37887e-08	2.44022e-08	-1.13438e-07	2.14233e-08	4.00343e-08	-1.69664e-07	1.11167e-07	-3.0744e-08	3.38936e-08	-1.69857e-07	-8.41802e-08	2.94902e-08	-1.15991e-07	3.13012e-13
2.33548e-07	-5.90443e-08	2.78548e-08	-1.57199e-08	-4.22026e-08	-4.99007e-08	3.00502e-08	5.81745e-09	9.89806e-08	4.91977e-08	3.04299e-07	-1.09374e-07	1.79838e-09	6.79714e-08	-1.20562e-09	8.95175e-08	3.88182e-08	-8.37836e-08	2.4057e-08	-1.06137e-07	2.14441e-08	4.24953e-08	-1.43681e-07	1.11146e-07	1.07686e-08	1.89051e-08	-1.70038e-07	-8.42254e-08	2.93464e-08	-1.15989e-07	3.00107e-13
2.33555e-07	-5.9087e-08	2.96221e-08	-1.40875e-08	-4.2217e-08	-4.9925e-08	2.97092e-08	5.78546e-09	9.91007e-08	4.97707e-08	3.04699e-07	-1.09229e-07	2.58731e-09	6.79622e-08	-7.14064e-10	8.94779e-08	3.88351e-08	-8.38374e-08	2.42235e-08	-1.05861e-07	2.1441e-08	4.25615e-08	-1.39268e-07	1.11126e-07	-6.04855e-09	2.46391e-08	-1.6996e-07	-8.4226e-08	2.942e-08	-1.15998e-07	2.993e-13
2.33554e-07	-5.90856e-08	2.94605e-08	-1.4317e-08	-4.22167e-08	-4.99245e-08	2.97021e-08	5.80811e-09	9.90859e-08	4.93417e-08	3.04685e-07	-1.09238e-07	2.58305e-09	6.79622e-08	-8.13589e-10	8.9504e-08	3.88351e-08	-8.38373e-08	2.42131e-08	-1.05893e-07	2.14411e-08	4.25477e-08	-1.39315e-07	1.11126e-07	-4.08759e-09	2.40259e-08	-1.69961e-07	-8.4226e-08	2.94199e-08	-1.15998e-07	2.99218e-13
2.33649e-07	-5.9197e-08	2.99597e-08	-1.56674e-08	-4.22038e-08	-4.99077e-08	2.95923e-08	5.91683e-09	9.90077e-08	4.93756e-08	3.045e-07	-1.09301e-07	2.31835e-09	6.79665e-08	-1.11864e-09	8.94823e-08	3.88245e-08	-8.38037e-08	2.41285e-08	-1.06295e-07	2.14422e-08	4.24076e-08	-1.35973e-07	1.11141e-07	-2.73379e-09	2.30207e-08	-1.69971e-07	-8.42311e-08	2.93374e-08	-1.15999e-07	2.98312e-13
2.33518e-07	-5.93236e-08	2.84122e-08	-1.62971e-08	-4.21459e-08	-5.04499e-08	2.94878e-08	5.98579e-09	9.88904e-08	5.33189e-08	2.70338e-07	-1.09238e-07	2.3604e-09	6.11946e-08	-1.02856e-09	8.95229e-08	3.88287e-08	-3.25217e-08	3.27978e-08	-1.06472e-07	2.15064e-08	4.2351e-08	-1.40571e-07	1.11132e-07	1.99957e-09	2.23966e-08	-1.69997e-07	-9.42097e-08	2.9394e-08	-1.15996e-07	2.75696e-13
2.33731e-07	-5.93583e-08	2.87722e-08	-1.56045e-08	-4.20864e-08	-5.13151e-08	2.94397e-08	6.07241e-09	9.88592e-08	5.06125e-08	2.72835e-07	-1.09269e-07	2.19168e-09	6.55232e-08	-9.80431e-10	8.94963e-08	3.88286e-08	-1.3643e-08	2.84883e-08	-1.06456e-07	2.14655e-08	4.23795e-08	-1.39128e-07	1.11135e-07	-1.13873e-09	2.56313e-08	-1.69935e-07	-8.47591e-08	2.93633e-08	-1.15995e-07	2.74395e-13
2.33565e-07	-5.93592e-08	2.87082e-08	-1.56031e-08	-4.20783e-08	-5.12874e-08	2.93809e-08	6.08613e-09	9.88669e-08	5.00999e-08	2.72959e-07	-1.09272e-07	2.29646e-09	6.47933e-08	-9.72951e-10	8.95026e-08	3.8829e-08	-1.57797e-08	2.84866e-08	-1.06448e-07	2.147e-08	4.23748e-08	-1.3852e-07	1.11135e-07	-9.12364e-10	2.51939e-08	-1.69937e-07	-8.5613e-08	2.93636e-08	-1.15995e-07	2.74247e-13
2.33592e-07	-5.9289e-08	2.87348e-08	-1.576e-08	-4.21826e-08	-5.05765e-08	2.95386e-08	6.23094e-09	9.89184e-08	5.11228e-08	2.73532e-07	-1.09268e-07	2.21312e-09	6.37093e-08	-8.50855e-10	8.95119e-08	3.88271e-08	-1.79357e-08	2.66137e-08	-1.06203e-07	2.14657e-08	4.23687e-08	-1.17986e-07	1.11136e-07	5.13329e-09	2.38515e-08	-1.6997e-07	-8.73746e-08	2.93834e-08	-1.15995e-07	2.6942e-13
2.33594e-07	-5.9323e-08	2.88739e-08	-1.54719e-08	-4.20738e-08	-5.055e-08	2.94816e-08	6.21268e-09	9.88844e-08	5.09347e-08	2.7293e-07	-1.09259e-07	2.24184e-09	6.23293e-08	-9.44063e-10	8.95084e-08	3.88277e-08	-1.95801e-08	2.83618e-08	-1.06405e-07	2.1473e-08	4.23566e-08	-1.18347e-07	1.11133e-07	4.15276e-09	2.36377e-08	-1.69965e-07	-8.53162e-08	2.93644e-08	-1.15995e-07	2.68784e-13
2.3358e-07	-5.93229e-08	2.88409e-08	-1.55839e-08	-4.2105e-08	-5.06588e-08	2.94824e-08	6.19904e-09	9.88859e-08	5.17293e-08	2.72637e-07	-1.09255e-07	2.25618e-09	5.46159e-08	-9.76035e-10	8.95089e-08	3.88279e-08	-2.17689e-08	2.84078e-08	-1.06406e-07	2.14727e-08	4.23614e-08	-1.18804e-07	1.11133e-07	4.14068e-09	2.35241e-08	-1.69963e-07	-8.59638e-08	2.9365e-08	-1.15996e-07	2.68119e-13
2.33644e-07	-5.93305e-08	2.86799e-08	-1.55952e-08	-4.20583e-08	-5.07608e-08	2.94668e-08	6.19988e-09	9.89148e-08	5.13914e-08	2.72562e-07	-1.09233e-07	2.25972e-09	5.498e-08	-1.38643e-09	8.95072e-08	3.88269e-08	-1.92504e-08	2.8269e-08	-1.06337e-07	9.83661e-09	4.23513e-08	-1.19293e-07	1.10896e-07	3.09954e-09	2.34089e-08	-1.69962e-07	-8.61249e-08	2.93783e-08	-1.15997e-07	2.67701e-13
2.33586e-07	-5.9706e-08	2.87957e-08	-1.56245e-08	-4.19813e-08	-5.14451e-08	2.94793e-08	6.1913e-09	9.90231e-08	5.11798e-08	2.30548e-07	-1.09256e-07	2.05687e-09	5.51864e-08	-9.55306e-10	8.95087e-08	3.91955e-08	-2.07832e-08	2.76256e-08	-1.06391e-07	2.2118e-08	4.23473e-08	-1.1398e-07	1.10961e-07	3.57616e-09	2.391e-08	-1.70898e-07	-8.65333e-08	2.9381e-08	-1.15997e-07	2.46327e-13
2.33595e-07	-5.97811e-08	2.87758e-08	-1.55821e-08	-4.19652e-08	-5.22723e-08	2.94842e-08	6.19352e-09	9.89758e-08	4.79242e-08	2.31954e-07	-1.09257e-07	2.01664e-09	5.49279e-08	-9.6081e-10	8.94026e-08	3.947e-08	-2.09939e-08	2.78516e-08	-1.06389e-07	1.65958e-08	4.23251e-08	-4.45539e-08	1.09958e-07	3.59132e-09	2.37127e-08	-1.70299e-07	-8.60693e-08	2.93769e-08	-1.16015e-07	2.35003e-13
2.33595e-07	-5.97811e-08	2.87758e-08	-1.55821e-08	-4.19652e-08	-5.22723e-08	2.94842e-08	6.19352e-09	9.89758e-08	4.79242e-08	2.31954e-07	-1.09257e-07	2.01664e-09	5.49279e-08	-9.6081e-10	8.94026e-08	3.947e-08	-2.09939e-08	2.78516e-08	-1.06389e-07	1.65958e-08	4.23251e-08	-4.45539e-08	1.09958e-07	3.59132e-09	2.37127e-08	-1.70299e-07	-8.60693e-08	2.93769e-08	-1.16015e-07	2.35003e-13
2.33595e-07	-5.95816e-08	2.87921e-08	-1.55794e-08	-4.20122e-08	-5.24751e-08	2.95508e-08	6.19369e-09	9.89655e-08	4.80671e-08	2.32262e-07	-1.09256e-07	1.97524e-09	5.50059e-08	-9.83976e-10	8.93465e-08	3.94911e-08	-2.09882e-08	2.79817e-08	-1.06385e-07	1.87997e-08	4.22787e-08	-4.26007e-08	1.07037e-07	3.52543e-09	2.36907e-08	-1.70242e-07	-8.61071e-08	2.93741e-08	-1.16032e-07	2.3443e-13
2.33595e-07	-5.95704e-08	2.87925e-08	-1.55791e-08	-4.2009e-08	-5.24917e-08	2.95404e-08	6.19363e-09	9.89714e-08	4.80735e-08	2.32118e-07	-1.09256e-07	1.96245e-09	5.50309e-08	-1.02172e-09	8.93444e-08	3.95554e-08	-2.08915e-08	2.7959e-08	-1.06384e-07	1.82411e-08	4.22573e-08	-4.29727e-08	1.07112e-07	3.46845e-09	2.37063e-08	-1.70252e-07	-8.61004e-08	2.93741e-08	-1.16034e-07	2.34394e-13
2.33595e-07	-5.96208e-08	2.87871e-08	-1.5567e-08	-4.2011e-08	-5.24693e-08	2.95454e-08	6.19485e-09	9.89665e-08	4.81519e-08	2.3132e-07	-1.09256e-07	1.95422e-09	5.51506e-08	-9.96364e-10	8.93626e-08	3.95388e-08	-2.08298e-08	2.79292e-08	-1.06382e-07	1.85958e-08	3.95509e-08	-4.42038e-08	1.07102e-07	3.51366e-09	2.37091e-08	-1.70282e-07	-8.61076e-08	2.93748e-08	-1.16049e-07	2.33957e-13
2.33605e-07	-5.97117e-08	2.87829e-08	-1.56942e-08	-4.19889e-08	-5.26856e-08	2.95367e-08	6.15888e-09	9.89651e-08	4.84465e-08	2.3151e-07	-1.09222e-07	1.84403e-09	5.51688e-08	-9.99907e-10	8.94594e-08	3.95173e-08	-2.09895e-08	2.70784e-08	-1.0638e-07	1.87094e-08	3.98784e-08	-4.66461e-08	1.07521e-07	3.52921e-09	2.37017e-08	-1.70253e-07	-8.23777e-08	2.93746e-08	-1.16041e-07	2.33783e-13
2.33596e-07	-5.96088e-08	2.87794e-08	-1.58287e-08	-4.99284e-08	-5.28375e-08	2.9541e-08	6.24539e-09	9.89671e-08	4.8447e-08	2.17136e-07	-1.09237e-07	5.20761e-09	5.51826e-08	-1.00063e-09	8.93097e-08	3.94081e-08	-2.10807e-08	2.74796e-08	-1.05588e-07	1.84296e-08	4.13309e-08	-2.75766e-08	1.07417e-07	-3.75655e-09	2.37068e-08	-1.70264e-07	-8.38985e-08	2.95594e-08	-1.16107e-07	2.26875e-13
2.33704e-07	-5.96236e-08	2.45317e-08	-1.55996e-08	-4.20012e-08	-5.25306e-08	2.95327e-08	6.13286e-09	5.5311e-08	4.81604e-08	2.31418e-07	-1.09172e-07	1.91123e-09	5.51805e-08	-9.97952e-10	8.93825e-08	3.95353e-08	-2.08137e-08	2.76024e-08	-1.06773e-07	1.9513e-08	3.3969e-08	-4.56182e-08	1.05682e-07	2.11055e-09	2.37193e-08	-1.70278e-07	-8.47972e-08	3.00474e-08	-4.10521e-08	2.14625e-13
2.34555e-07	-5.96608e-08	2.87319e-08	-1.56355e-08	-4.3047e-08	-5.28762e-08	2.95355e-08	6.20413e-09	6.73704e-08	4.8192e-08	2.20843e-07	-1.09243e-07	2.79531e-09	5.51428e-08	-9.98814e-10	8.93645e-08	3.94921e-08	-2.08228e-08	2.75894e-08	-1.06044e-07	1.88764e-08	3.74465e-08	-1.87942e-08	1.07408e-07	2.23845e-09	2.37189e-08	-1.70275e-07	-8.41925e-08	2.96261e-08	-4.45092e-08	2.10964e-13
2.33936e-07	-5.9668e-08	2.86608e-08	-1.56482e-08	-4.48746e-08	-5.35844e-08	2.95355e-08	6.20645e-09	5.19577e-08	4.81058e-08	2.22791e-07	-1.09244e-07	3.09676e-09	5.51712e-08	2.58439e-10	8.86682e-08	3.91803e-08	-2.09363e-08	2.55287e-08	-1.05815e-07	1.88814e-08	3.58357e-08	-1.61303e-08	1.07321e-07	1.88447e-09	2.37233e-08	-1.70276e-07	-8.4338e-08	2.96324e-08	-4.41284e-08	2.09387e-13
2.34722e-07	-5.96734e-08	2.8709e-08	-1.57045e-08	-4.24837e-08	-5.25637e-08	2.95381e-08	6.14888e-09	3.89998e-08	4.80588e-08	2.22328e-07	-1.09237e-07	2.3199e-09	5.51968e-08	-1.04198e-09	8.93844e-08	3.94793e-08	-2.08304e-08	2.76679e-08	-1.06256e-07	1.88611e-08	3.6155e-08	-2.0033e-08	1.07426e-07	2.54166e-09	2.37361e-08	-1.70288e-07	-8.46626e-08	2.96066e-08	-3.52944e-08	2.07951e-13
2.34546e-07	-5.96736e-08	2.86147e-08	-1.79947e-08	-4.25656e-08	-5.28534e-08	2.95334e-08	6.18859e-09	4.94344e-08	4.80881e-08	2.04005e-07	-1.09251e-07	2.41881e-09	5.51666e-08	-1.00289e-09	8.93444e-08	3.92134e-08	-2.11297e-08	3.05201e-08	-1.06969e-07	1.89112e-08	3.10839e-08	-2.26756e-08	1.05474e-07	1.99071e-09	2.37191e-08	-1.70233e-07	-8.46452e-08	2.96662e-08	-3.80521e-08	2.00934e-13
2.34483e-07	-5.96665e-08	2.83793e-08	-1.7347e-08	-4.24156e-08	-5.2795e-08	2.96098e-08	6.18347e-09	4.86448e-08	4.80537e-08	2.07332e-07	-1.09164e-07	2.48511e-09	5.51461e-08	-1.02319e-09	9.0495e-08	3.92283e-08	-2.09118e-08	2.81447e-08	-1.06919e-07	1.83715e-08	3.40369e-08	-2.2476e-08	1.04995e-07	-3.03254e-09	2.37498e-08	-1.38229e-07	-8.45757e-08	2.98314e-08	-3.89074e-08	1.92429e-13
2.34348e-07	-5.91426e-08	2.8596e-08	-1.62389e-08	-4.26336e-08	-5.28697e-08	2.96045e-08	6.18196e-09	4.12748e-08	3.65669e-08	2.07376e-07	-1.092e-07	2.58134e-09	5.51822e-08	-1.8138e-09	8.95061e-08	3.92669e-08	-2.09518e-08	2.90236e-08	-1.06796e-07	1.88666e-08	3.4421e-08	-2.26569e-08	9.55767e-08	-1.79463e-09	2.37293e-08	-1.33763e-07	-8.44941e-08	2.97568e-08	-4.16318e-08	1.87697e-13
2.34388e-07	-5.42549e-08	2.8467e-08	-3.16142e-08	-4.25587e-08	-5.28051e-08	2.76317e-08	5.28897e-09	4.72395e-08	4.70247e-08	1.28234e-07	-1.09221e-07	2.50339e-09	5.51666e-08	-9.99323e-10	8.94753e-08	3.9133e-08	-2.0455e-08	2.84382e-08	-1.06679e-07	1.89707e-08	3.54449e-08	-2.30609e-08	6.56738e-08	1.27196e-09	3.87652e-08	-1.35109e-07	-8.44764e-08	2.98927e-08	-4.52492e-08	1.59391e-13
2.34388e-07	-5.42549e-08	2.8467e-08	-3.16142e-08	-4.25587e-08	-5.28051e-08	2.76317e-08	5.28897e-09	4.72395e-08	4.70247e-08	1.28234e-07	-1.09221e-07	2.50339e-09	5.51666e-08	-9.99323e-10	8.94753e-08	3.9133e-08	-2.0455e-08	2.84382e-08	-1.06679e-07	1.89707e-08	3.54449e-08	-2.30609e-08	6.56738e-08	1.27196e-09	3.87652e-08	-1.35109e-07	-8.44764e-08	2.98927e-08	-4.52492e-08	1.59391e-13
2.3443e-07	-5.54773e-08	2.85263e-08	-2.85624e-08	-4.26841e-08	-5.19858e-08	2.85081e-08	5.84967e-09	4.64756e-08	4.69048e-08	1.31639e-07	-1.06236e-07	2.50355e-09	5.51669e-08	-9.64842e-10	8.95452e-08	3.91502e-08	-2.1166e-08	2.84378e-08	-1.06683e-07	1.88779e-08	3.45544e-08	-2.29527e-08	6.84478e-08	3.3173e-10	2.97835e-08	-1.34304e-07	-8.45027e-08	2.99506e-08	-4.32397e-08	1.58845e-13
2.34398e-07	-5.47116e-08	2.84818e-08	-2.66282e-08	-4.25829e-08	-5.27657e-08	2.81311e-08	5.6702e-09	4.70342e-08	3.77569e-08	1.2894e-07	-1.09214e-07	2.52278e-09	5.49035e-08	-9.99758e-10	8.94872e-08	3.91476e-08	-2.08907e-08	2.83954e-08	-1.06741e-07	1.8954e-08	3.47845e-08	-2.29387e-08	6.78032e-08	4.29886e-10	3.06487e-08	-1.355e-07	-8.43813e-08	2.98994e-08	-4.47505e-08	1.58275e-13
2.35034e-07	-5.67557e-08	2.85277e-08	-2.54766e-08	-4.26353e-08	-5.10595e-08	2.87224e-08	5.86227e-09	4.77188e-08	4.54398e-08	1.30326e-07	-6.44537e-08	2.52539e-09	5.52049e-08	-1.01505e-09	8.92236e-08	3.91689e-08	-2.07455e-08	2.83828e-08	-1.06705e-07	1.89095e-08	3.44403e-08	-2.06771e-08	6.89958e-08	-1.38882e-10	2.71688e-08	-1.33284e-07	-8.45255e-08	2.9921e-08	-4.63447e-08	1.51285e-13
2.34858e-07	-5.66517e-08	2.85122e-08	-2.46908e-08	-4.26034e-08	-5.11184e-08	2.86541e-08	5.82335e-09	4.73394e-08	4.23402e-08	1.29889e-07	-6.72439e-08	2.51585e-09	5.47908e-08	-1.02188e-09	8.94064e-08	3.91632e-08	-2.07581e-08	2.83865e-08	-1.06727e-07	1.89159e-08	3.45425e-08	-2.11853e-08	6.91479e-08	1.90464e-10	2.87981e-08	-1.33529e-07	-8.4516e-08	2.99276e-08	-4.53414e-08	1.51199e-13
2.34855e-07	-5.56397e-08	2.85155e-08	-2.54221e-08	-4.26219e-08	-5.10381e-08	2.86821e-08	5.63543e-09	4.73912e-08	4.36136e-08	1.30085e-07	-7.17939e-08	2.508e-09	5.37152e-08	-1.30841e-09	8.93262e-08	3.91622e-08	-2.07016e-08	2.83016e-08	-1.06709e-07	1.89019e-08	3.46094e-08	-2.14467e-08	6.87886e-08	5.82554e-11	2.79955e-08	-1.33666e-07	-2.8111e-08	2.99792e-08	-4.60397e-08	1.45441e-13
2.34633e-07	-5.58497e-08	2.8512e-08	-2.55974e-08	-4.26728e-08	-5.12052e-08	2.86767e-08	5.67719e-09	4.72637e-08	4.47165e-08	1.30009e-07	-6.91954e-08	2.51866e-09	5.33801e-08	-1.02817e-09	8.93807e-08	3.9245e-08	-2.06966e-08	2.83563e-08	-1.06704e-07	1.89153e-08	3.45628e-08	-2.1493e-08	6.82789e-08	2.4722e-10	2.78756e-08	-1.33727e-07	-3.70393e-08	2.31532e-08	-4.57614e-08	1.45204e-13
2.34689e-07	-5.59984e-08	1.4569e-08	-2.5457e-08	-4.21971e-08	-5.10431e-08	2.87541e-08	5.6665e-09	4.74237e-08	4.26737e-08	1.2995e-07	-6.99455e-08	2.51682e-09	5.37482e-08	-1.02921e-09	8.93686e-08	3.92981e-08	-2.07539e-08	2.83123e-08	-1.06712e-07	1.88999e-08	3.45517e-08	-2.15097e-08	6.8495e-08	2.57891e-10	2.83002e-08	-1.33917e-07	-3.45735e-08	2.99448e-08	-4.59171e-08	1.44857e-13
2.34711e-07	-5.58456e-08	2.18346e-08	-2.56188e-08	-4.25627e-08	-5.10952e-08	2.86515e-08	5.65162e-09	4.73422e-08	4.37502e-08	1.29772e-07	-6.99222e-08	2.51301e-09	5.36081e-08	-1.12095e-09	8.93626e-08	3.93457e-08	-2.07101e-08	2.83183e-08	-1.06718e-07	1.89032e-08	3.45993e-08	-2.17862e-08	6.83583e-08	1.60094e-10	2.84217e-08	-1.33732e-07	-2.6624e-08	2.17894e-08	-4.59651e-08	1.44227e-13
2.3479e-07	-3.62936e-08	1.75961e-08	-2.55735e-08	-4.22818e-08	-5.10672e-08	1.41239e-08	5.64935e-09	3.41409e-08	4.37997e-08	1.29907e-07	-6.9674e-08	1.90195e-09	5.33807e-08	-1.13449e-09	8.90916e-08	3.95931e-08	-1.41694e-08	2.19934e-08	-1.06712e-07	2.35591e-08	3.46011e-08	-2.16102e-08	6.8484e-08	-2.00008e-09	2.82944e-08	-1.33666e-07	-2.9223e-08	2.78872e-08	-4.58831e-08	1.40597e-13
2.34684e-07	-4.51349e-08	2.04119e-08	-2.55752e-08	-4.24593e-08	-5.10439e-08	1.21651e-08	5.65973e-09	4.54409e-08	4.36612e-08	1.29906e-07	-6.9925e-08	2.00003e-09	5.48684e-08	-1.14887e-09	8.91867e-08	3.94728e-08	-1.67957e-08	1.64336e-08	-9.64045e-08	2.1855e-08	3.4604e-08	-2.19245e-08	5.2744e-08	-7.8732e-10	2.82384e-08	-1.33481e-07	-2.49568e-08	2.55459e-08	-1.87688e-08	1.36064e-13
2.34785e-07	-4.47071e-08	2.13841e-08	-2.55746e-08	-4.40635e-08	-5.11173e-08	1.58408e-08	5.67733e-09	4.0532e-08	4.33772e-08	1.29886e-07	-6.99208e-08	2.07743e-09	5.48875e-08	-1.11803e-09	8.86604e-08	3.93273e-08	-1.81953e-08	2.16959e-08	-9.84123e-08	2.14606e-08	3.4602e-08	-2.18777e-08	4.32508e-08	-7.72924e-10	2.82625e-08	-1.3347e-07	-2.82091e-08	2.56662e-08	-7.65886e-09	1.35402e-13
2.34775e-07	-4.11739e-08	2.12707e-08	-2.55622e-08	-4.35961e-08	-5.11046e-08	1.40358e-08	5.66689e-09	4.10696e-08	4.37006e-08	1.29894e-07	-7.01198e-08	2.09665e-09	5.41683e-08	-1.1295e-09	8.88337e-08	3.93741e-08	-1.75681e-08	1.08543e-08	-9.74082e-08	2.13968e-08	3.46003e-08	-2.16944e-08	4.76805e-08	-8.14667e-10	2.82223e-08	-1.33599e-07	-2.68781e-08	2.57868e-08	-4.33945e-09	1.34795e-13
2.34774e-07	-4.15486e-08	2.10274e-08	-2.55689e-08	-4.48489e-08	-5.11093e-08	1.36016e-08	5.67193e-09	4.06428e-08	4.35643e-08	1.29893e-07	-7.00517e-08	2.12605e-09	5.40287e-08	-1.12686e-09	8.87735e-08	3.93711e-08	-1.74672e-08	1.10439e-08	-9.75065e-08	2.23424e-08	3.46e-08	-2.16972e-08	4.47937e-08	-9.85544e-10	2.82712e-08	-1.33579e-07	-2.61946e-08	2.57452e-08	-8.09522e-09	1.34633e-13
2.34773e-07	-4.16492e-08	2.10272e-08	-2.55685e-08	-4.36986e-08	-5.11117e-08	1.41951e-08	5.67001e-09	3.99351e-08	4.34727e-08	1.29893e-07	-7.00422e-08	2.10721e-09	5.42544e-08	-1.1271e-09	8.86602e-08	3.93745e-08	-1.74383e-08	1.27518e-08	-9.77021e-08	2.14923e-08	3.46026e-08	-2.17448e-08	4.47016e-08	-8.55393e-10	2.82674e-08	-1.33578e-07	-2.61392e-08	2.58417e-08	-6.64138e-09	1.34508e-13
2.34754e-07	-4.18646e-08	2.10921e-08	-2.55701e-08	-4.34747e-08	-5.11061e-08	1.14647e-08	5.671e-09	3.99695e-08	4.3509e-08	1.29893e-07	-7.00271e-08	2.12135e-09	5.41612e-08	-1.1269e-09	8.87365e-08	3.93844e-08	-1.7651e-08	1.20237e-08	-9.76488e-08	2.16494e-08	3.46011e-08	-2.17434e-08	4.50113e-08	-8.83152e-10	2.82647e-08	-1.33565e-07	-2.61769e-08	2.56665e-08	-8.05747e-09	1.34462e-13
2.34768e-07	-4.11972e-08	2.11857e-08	-2.55798e-08	-4.31924e-08	-5.11132e-08	1.28793e-08	5.67423e-09	4.03196e-08	4.34774e-08	1.2989e-07	-6.99845e-08	2.10653e-09	5.42787e-08	-5.82321e-10	8.88463e-08	3.93802e-08	-4.30556e-09	1.27888e-08	-9.77372e-08	2.13311e-08	3.45996e-08	-2.17432e-08	4.52007e-08	-8.18049e-10	2.82578e-08	-1.33543e-07	-2.61985e-08	2.55625e-08	-7.4821e-09	1.34205e-13
2.33105e-07	-4.1069e-08	2.01187e-08	-2.67674e-08	-4.31501e-08	-5.10965e-08	1.33766e-08	5.67217e-09	3.41644e-08	4.35584e-08	1.29922e-07	-5.87556e-08	2.11367e-09	5.42645e-08	-9.94186e-10	8.88268e-08	-7.57324e-09	-1.56417e-08	1.39206e-08	-9.76606e-08	2.16426e-08	3.44749e-08	-2.17359e-08	4.50237e-08	-6.92962e-10	2.82606e-08	-1.33544e-07	-2.61538e-08	2.56235e-08	-7.18656e-09	1.30282e-13
2.33194e-07	-4.12343e-08	2.01294e-08	-2.58135e-08	-4.31588e-08	-5.11044e-08	1.29809e-08	5.67207e-09	3.63544e-08	4.35303e-08	1.29453e-07	-5.91639e-08	2.10864e-09	5.42659e-08	-9.84897e-10	8.88014e-08	3.49063e-09	-1.35204e-08	1.33966e-08	-9.76968e-08	2.15801e-08	3.45417e-08	-2.17864e-08	4.50746e-08	-7.38031e-10	2.82606e-08	-1.33547e-07	-2.61664e-08	2.5625e-08	-6.92848e-09	1.30245e-13
2.33127e-07	-4.10258e-08	2.0494e-08	-2.56555e-08	-4.31873e-08	-5.10966e-08	1.33026e-08	5.67031e-09	3.55277e-08	4.35504e-08	1.27178e-07	-6.08964e-08	2.11363e-09	5.42859e-08	-9.93313e-10	8.8822e-08	-5.39212e-09	-1.29672e-08	1.3571e-08	-9.768e-08	2.16393e-08	3.44758e-08	-2.17377e-08	4.50701e-08	-6.95035e-10	2.82622e-08	-1.33544e-07	-2.62317e-08	2.56233e-08	-7.12544e-09	1.2979e-13
2.33321e-07	-4.11929e-08	2.03953e-08	-2.60746e-08	-4.32122e-08	-5.1106e-08	1.32092e-08	5.07404e-09	3.51758e-08	2.1594e-08	1.2818e-07	-5.94602e-08	2.11269e-09	5.47214e-08	-9.48367e-10	8.87914e-08	2.79604e-09	-1.41096e-08	1.35209e-08	-9.7702e-08	2.16283e-08	3.4502e-08	-2.17729e-08	4.49301e-08	-7.00346e-10	2.82619e-08	-1.33549e-07	-2.62013e-08	2.56343e-08	-7.13576e-09	1.28579e-13
2.3328e-07	-4.11989e-08	2.04167e-08	-7.89178e-09	-4.32565e-08	-3.85062e-08	1.32529e-08	5.36392e-09	3.53409e-08	2.3285e-08	1.28654e-07	-5.98943e-08	2.11111e-09	5.42827e-08	-9.67693e-10	8.87937e-08	1.96508e-09	-1.46986e-08	1.69181e-08	-9.77102e-08	2.16174e-08	3.4497e-08	-2.17472e-08	4.48972e-08	-5.7908e-10	2.82609e-08	-1.33548e-07	-2.61857e-08	2.56174e-08	-7.17829e-09	1.27148e-13
2.33235e-07	-4.12036e-08	2.03975e-08	-1.65844e-08	-3.36245e-08	-4.38801e-08	1.32781e-08	5.02185e-09	3.50353e-08	1.62841e-08	1.27776e-07	-6.00567e-08	5.68834e-10	5.43706e-08	-9.88762e-10	8.88005e-08	3.08999e-10	-1.46614e-08	1.35637e-08	-9.77073e-08	2.17661e-08	3.44885e-08	-2.17526e-08	4.49921e-08	-1.10503e-09	2.77164e-08	-1.33547e-07	-2.61852e-08	2.54832e-08	-7.17696e-09	1.26412e-13
2.33255e-07	-4.12062e-08	2.0428e-08	-1.24356e-08	-3.59757e-08	-3.93932e-08	1.32397e-08	5.538e-09	3.52669e-08	1.72482e-08	1.2855e-07	-5.9982e-08	2.00371e-09	5.43299e-08	-9.97411e-10	8.8789e-08	-9.66748e-10	-1.43609e-08	1.57533e-08	-9.77104e-08	2.16419e-08	3.44875e-08	-2.17566e-08	4.49733e-08	-8.60052e-10	2.78853e-08	-1.33547e-07	-2.61858e-08	4.69291e-09	-7.20133e-09	1.25763e-13
2.33245e-07	-4.11801e-08	2.04065e-08	-1.45975e-08	-2.76796e-08	-4.03076e-08	1.32412e-08	5.29718e-09	3.52813e-08	1.73155e-08	1.28089e-07	-5.99498e-08	2.09756e-09	5.43515e-08	-9.90821e-10	8.8794e-08	1.09765e-09	-1.41027e-08	1.53232e-08	-9.77122e-08	2.1888e-08	3.44888e-08	-2.17637e-08	4.49706e-08	-7.83369e-10	2.81952e-08	-1.33547e-07	-2.61903e-08	1.34081e-08	-7.17467e-09	1.25407e-13
2.33249e-07	-4.11911e-08	2.04296e-08	-1.53637e-08	-2.91423e-08	-3.97828e-08	1.34914e-08	5.25858e-09	3.52745e-08	2.81731e-09	1.28114e-07	-5.99116e-08	1.92281e-09	5.44179e-08	-9.90532e-10	8.87964e-08	-6.74719e-11	-1.4178e-08	1.47485e-08	-9.7703e-08	2.17378e-08	3.44871e-08	-2.17525e-08	4.49575e-08	-1.01335e-09	5.65453e-09	-1.33634e-07	-2.61873e-08	9.86805e-09	-7.1824e-09	1.24349e-13
2.33253e-07	-4.11881e-08	2.04228e-08	-1.53667e-08	-2.91233e-08	-3.99743e-08	1.33858e-08	5.17542e-09	3.52823e-08	8.06113e-09	1.2814e-07	-5.99124e-08	1.92881e-09	5.4394e-08	-9.91942e-10	8.87951e-08	1.73592e-10	-1.41771e-08	1.49026e-08	-9.62715e-08	2.17248e-08	3.44886e-08	-2.17537e-08	4.49563e-08	-9.01003e-10	9.47158e-09	-1.33612e-07	-2.61874e-08	8.80017e-09	-7.18747e-09	1.24181e-13
2.33253e-07	-4.1188e-08	2.04246e-08	-1.53546e-08	-2.9241e-08	-3.99744e-08	1.33858e-08	5.18212e-09	3.52823e-08	6.2291e-09	1.28141e-07	-5.99123e-08	1.92867e-09	5.44029e-08	-9.90961e-10	8.87946e-08	5.25804e-10	-1.41772e-08	1.49292e-08	-9.62697e-08	2.17219e-08	3.44886e-08	-2.17543e-08	4.49565e-08	-8.54606e-10	9.59247e-09	-1.33612e-07	-2.61874e-08	8.82941e-09	-7.18749e-09	1.24165e-13
2.32924e-07	-4.07758e-08	2.07402e-08	-1.40196e-08	-2.96185e-08	-4.01889e-08	1.25497e-08	5.30073e-09	3.52647e-08	4.34615e-09	1.28104e-07	-2.13292e-08	1.698e-09	5.43865e-08	-7.17919e-09	8.88052e-08	8.31471e-11	-1.42522e-08	1.47662e-08	-9.64792e-08	2.15536e-08	3.45014e-08	-2.17583e-08	4.49476e-08	-7.62482e-10	8.7893e-09	-1.33594e-07	-2.12866e-08	1.17027e-08	-7.18889e-09	1.20692e-13
2.32936e-07	-4.0967e-08	2.06737e-08	-1.49458e-08	-2.97522e-08	-4.0198e-08	1.28411e-08	5.21766e-09	3.52665e-08	5.10209e-09	1.28103e-07	-2.58735e-08	1.69878e-09	5.4382e-08	-6.14412e-09	8.87969e-08	1.5374e-10	-1.42199e-08	1.47752e-08	-9.64699e-08	2.15811e-08	3.44959e-08	-2.17579e-08	2.65189e-08	-7.93531e-10	9.15085e-09	-1.33596e-07	-2.30958e-08	1.18527e-08	-7.19137e-09	1.19731e-13
2.3304e-07	-4.09528e-08	2.06506e-08	-1.44934e-08	-2.95478e-08	-4.01673e-08	1.2783e-08	5.22406e-09	3.53704e-08	4.81678e-09	1.28102e-07	-2.19715e-08	1.67879e-09	5.43843e-08	-3.50155e-09	8.88054e-08	1.09052e-10	-1.42569e-08	1.47109e-08	-9.63732e-08	2.16239e-08	3.45013e-08	-2.1759e-08	1.95643e-08	-7.90025e-10	9.13464e-09	-1.33595e-07	-2.16261e-08	1.09553e-08	-7.18726e-09	1.19117e-13
2.32963e-07	-4.10072e-08	2.05614e-08	-1.44382e-08	-2.03894e-08	-4.01804e-08	1.26261e-08	5.23626e-09	3.57337e-08	5.75817e-09	1.28107e-07	-2.42186e-08	1.69906e-09	4.34822e-08	-3.12578e-09	8.88136e-08	8.53637e-11	-1.42479e-08	1.49184e-08	-9.65523e-08	2.16818e-08	3.45038e-08	-2.17685e-08	2.04768e-08	-8.08734e-10	1.03775e-08	-1.33613e-07	-2.15162e-08	9.56787e-09	-6.81705e-09	1.17764e-13
2.32996e-07	-4.07286e-08	2.05651e-08	-1.42573e-08	-1.61254e-08	-4.01427e-08	1.25293e-08	5.23798e-09	3.53948e-08	5.60967e-09	1.28101e-07	-2.32354e-08	1.72519e-09	3.84068e-08	-3.14076e-09	8.88237e-08	3.54724e-10	-1.4256e-08	1.47899e-08	-9.64478e-08	2.16304e-08	3.45009e-08	-2.17642e-08	2.16122e-08	-7.98572e-10	9.91242e-09	-1.33601e-07	-2.11253e-08	9.5762e-09	-6.67772e-09	1.17094e-13
2.32974e-07	-4.066e-08	2.05353e-08	-1.44126e-08	-1.7928e-08	-4.01102e-08	1.26684e-08	5.24426e-09	3.55014e-08	5.76946e-09	1.28085e-07	-2.39194e-08	1.71475e-09	3.74038e-08	-2.81208e-09	8.88166e-08	3.88766e-10	-1.42521e-08	1.52059e-08	-9.64505e-08	2.16632e-08	3.4499e-08	-2.17679e-08	1.84276e-08	-7.997e-10	9.99732e-09	-1.33614e-07	-2.04022e-08	1.01331e-08	-5.99876e-09	1.16966e-13
2.32986e-07	-4.08395e-08	2.05915e-08	-1.43994e-08	-1.83246e-08	-4.01373e-08	1.27653e-08	5.23957e-09	3.53847e-08	5.67458e-09	4.42598e-08	-2.39422e-08	1.72409e-09	3.9793e-08	-2.72302e-09	8.88313e-08	2.83664e-10	-1.42488e-08	1.52808e-08	-9.6456e-08	2.16011e-08	3.45025e-08	-2.17673e-08	2.08203e-08	-8.11747e-10	1.04631e-08	-1.3361e-07	-2.08284e-08	9.64218e-09	-5.93956e-09	1.02849e-13
2.33008e-07	-4.05878e-08	2.05549e-08	-1.43695e-08	-1.54941e-08	-4.01293e-08	1.2563e-08	5.23751e-09	3.54424e-08	5.31802e-09	4.36695e-10	-2.37747e-08	1.70902e-09	3.77147e-08	-3.79974e-10	8.88343e-08	-3.57345e-11	-1.42487e-08	1.52217e-08	-9.64614e-08	2.06328e-08	3.44994e-08	-2.17566e-08	1.94943e-08	-8.29793e-10	1.0215e-08	-1.3362e-07	-2.14014e-08	1.09567e-08	-6.00063e-09	1.00554e-13
2.33008e-07	-4.06116e-08	2.05648e-08	-1.43715e-08	-1.55244e-08	-4.01293e-08	1.26003e-08	5.23844e-09	3.54613e-08	5.34217e-09	4.69797e-10	-2.37748e-08	1.70975e-09	3.77251e-08	-1.3736e-09	8.88341e-08	1.08863e-10	-1.42491e-08	1.52267e-08	-9.64614e-08	2.07068e-08	3.44995e-08	-2.1757e-08	1.95596e-08	-8.26801e-10	1.0211e-08	-1.33622e-07	-2.1079e-08	1.07695e-08	-5.96648e-09	1.0055e-13
2.33002e-07	-4.06501e-08	2.0543e-08	-1.43779e-08	-1.60817e-08	-4.01277e-08	1.25661e-08	5.23854e-09	3.54513e-08	5.39871e-09	7.47095e-10	-2.39791e-08	1.7204e-09	3.70294e-08	-2.19742e-09	8.88343e-08	7.71832e-11	-1.42498e-08	1.51623e-08	-9.64578e-08	2.06723e-08	3.44993e-08	-2.17593e-08	1.967e-08	-8.28364e-10	1.04045e-08	-1.3362e-07	-2.13121e-08	1.08886e-08	-6.00187e-09	1.00544e-13
2.33006e-07	-4.06211e-08	2.05363e-08	-1.43772e-08	-1.5562e-08	-4.01271e-08	1.2569e-08	5.23842e-09	3.54483e-08	5.33179e-09	1.70611e-09	-2.39595e-08	1.71107e-09	3.73551e-08	-5.40101e-10	8.88341e-08	4.32894e-11	-1.4249e-08	1.52108e-08	-9.64545e-08	2.06784e-08	3.44989e-08	-2.17608e-08	1.94956e-08	-8.29466e-10	1.02336e-08	-1.33621e-07	-2.11203e-08	1.07929e-08	-5.9831e-09	1.00528e-13
2.33015e-07	-4.24621e-08	2.05531e-08	-1.4377e-08	-1.61477e-08	-3.46399e-08	-8.89326e-10	5.55855e-09	4.41439e-09	5.35117e-09	1.64865e-09	-2.42623e-08	1.70087e-09	3.55417e-08	-1.26056e-09	8.88378e-08	1.75017e-10	-1.42489e-08	1.51684e-08	-9.66434e-08	2.06242e-08	3.44504e-08	-2.17354e-08	1.95953e-08	-8.00648e-10	1.02635e-08	-1.32515e-07	-2.09547e-08	1.13706e-08	-2.11226e-09	9.85008e-14
2.33015e-07	-4.15942e-08	2.05536e-08	-1.4377e-08	-1.61219e-08	-3.46506e-08	6.15283e-09	5.55617e-09	7.58446e-09	5.3513e-09	1.77819e-09	-2.4199e-08	1.70102e-09	3.56297e-08	-1.12252e-09	8.88373e-08	1.7148e-10	-1.42489e-08	1.51796e-08	-9.65598e-08	2.06334e-08	3.44523e-08	-2.17358e-08	1.95571e-08	-8.01647e-10	1.02634e-08	-1.32543e-07	-2.09612e-08	1.11962e-08	-2.64271e-09	9.84952e-14
2.33036e-07	-3.53047e-08	2.0551e-08	-1.43807e-08	-7.04493e-09	-3.53272e-08	2.4179e-09	5.56706e-09	1.1578e-08	5.38266e-09	1.48059e-09	-2.40747e-08	1.67498e-09	3.5976e-08	-1.07682e-09	8.88364e-08	1.04095e-10	-1.4249e-08	1.51896e-08	-9.64957e-08	2.07425e-08	3.44795e-08	-2.17374e-08	1.95914e-08	-7.8086e-10	1.03094e-08	-1.32795e-07	-2.10481e-08	1.10602e-08	-4.15435e-09	9.79955e-14
2.3302e-07	-3.70365e-08	2.05515e-08	-1.43763e-08	-7.79741e-09	-3.51101e-08	3.86358e-09	5.47822e-09	1.31645e-08	5.37102e-09	1.52741e-09	-2.40459e-08	1.67698e-09	3.61033e-08	-1.11072e-09	8.88354e-08	1.1021e-10	-1.42489e-08	1.51885e-08	-9.65465e-08	2.0776e-08	3.4479e-08	-3.11869e-09	1.95858e-08	-7.77937e-10	1.02779e-08	-1.32802e-07	-2.10497e-08	1.11176e-08	-3.94098e-09	9.77133e-14
2.33017e-07	-3.58479e-08	2.05473e-08	-1.43771e-08	-5.75207e-09	-3.49326e-08	3.38231e-09	5.50019e-09	1.09741e-08	5.36864e-09	1.54884e-09	-2.40478e-08	1.67939e-09	3.60138e-08	-1.2339e-09	8.8836e-08	1.13092e-10	-1.42489e-08	1.51932e-08	-9.65771e-08	2.07909e-08	3.44804e-08	-2.365e-09	1.95901e-08	-7.70315e-10	1.02811e-08	-1.32739e-07	-2.11067e-08	1.10832e-08	-3.80437e-09	9.75091e-14
2.21198e-07	-3.61402e-08	1.41848e-08	-1.44005e-08	-1.05419e-08	-3.56285e-08	4.03834e-09	5.33115e-09	6.0048e-09	5.36369e-09	2.1779e-09	-2.40683e-08	1.79119e-09	3.60763e-08	-7.70198e-09	6.44347e-08	1.03732e-10	-1.38628e-08	1.51885e-08	-9.63712e-08	2.07802e-08	3.42763e-08	-3.17784e-08	1.95821e-08	-7.82221e-10	1.0278e-08	-4.77031e-08	-2.11083e-08	1.10884e-08	-4.35127e-09	7.39128e-14
2.21198e-07	-3.61402e-08	1.41848e-08	-1.44005e-08	-1.05419e-08	-3.56285e-08	4.03834e-09	5.33115e-09	6.0048e-09	5.36369e-09	2.1779e-09	-2.40683e-08	1.79119e-09	3.60763e-08	-7.70198e-09	6.44347e-08	1.03732e-10	-1.38628e-08	1.51885e-08	-9.63712e-08	2.07802e-08	3.42763e-08	-3.17784e-08	1.95821e-08	-7.82221e-10	1.0278e-08	-4.77031e-08	-2.11083e-08	1.10884e-08	-4.35127e-09	7.39128e-14
2.21745e-07	-3.61631e-08	1.53667e-08	-1.43987e-08	-9.95334e-09	-3.55139e-08	3.96276e-09	5.43388e-09	6.22901e-09	5.36524e-09	1.79957e-09	-2.40756e-08	1.74611e-09	3.60867e-08	-7.48e-09	6.49434e-08	1.07076e-10	-1.39269e-08	1.5188e-08	-9.6459e-08	2.07779e-08	3.43012e-08	-1.60626e-08	1.95823e-08	-7.82215e-10	1.02746e-08	-4.94198e-08	-2.11083e-08	1.10915e-08	-4.2738e-09	7.36712e-14
2.21823e-07	-3.6146e-08	1.42796e-08	-1.43937e-08	-1.02789e-08	-3.55544e-08	3.66504e-09	5.33596e-09	7.23669e-09	5.36374e-09	2.05628e-09	-2.40671e-08	1.77118e-09	3.60621e-08	-7.50404e-09	6.47091e-08	1.05928e-10	-1.39152e-08	1.51883e-08	-9.63896e-08	2.07777e-08	3.43082e-08	-1.04137e-08	1.95825e-08	-7.82321e-10	1.0276e-08	-4.78479e-08	-2.11066e-08	1.10884e-08	-4.31006e-09	7.33451e-14
2.21408e-07	-3.61602e-08	1.46936e-08	-1.43987e-08	-1.0135e-08	-3.55725e-08	3.9129e-09	5.33345e-09	7.55796e-09	5.36422e-09	1.97931e-09	-2.40673e-08	1.78611e-09	3.6101e-08	-7.42944e-09	6.48806e-08	1.0462e-10	-1.39401e-08	1.51884e-08	-9.64192e-08	2.077e-08	3.43157e-08	-1.39404e-08	1.95824e-08	-7.81831e-10	1.02758e-08	-4.79856e-08	-2.11046e-08	1.10879e-08	-4.34281e-09	7.3309e-14
2.21434e-07	-3.61589e-08	1.48254e-08	-1.43956e-08	-1.01086e-08	-3.55617e-08	3.7954e-09	5.33832e-09	7.75727e-09	5.3642e-09	2.04028e-09	-2.40673e-08	1.76726e-09	3.60739e-08	-7.48444e-09	6.49269e-08	1.05171e-10	-1.39272e-08	1.51883e-08	-9.64066e-08	2.07746e-08	3.43195e-08	-1.16742e-08	1.95824e-08	-7.81872e-10	1.02747e-08	-4.81961e-08	-2.11005e-08	1.10881e-08	-4.32765e-09	7.32898e-14
2.21419e-07	-3.61538e-08	1.46587e-08	-1.43951e-08	-1.01076e-08	-3.55622e-08	3.81641e-09	5.33878e-09	7.7194e-09	5.36382e-09	2.03556e-09	-2.40661e-08	1.78408e-09	3.60743e-08	-7.40106e-09	6.4891e-08	1.04977e-10	-1.39218e-08	1.51882e-08	-9.64014e-08	2.07759e-08	3.43167e-08	-1.08423e-08	1.95827e-08	-7.81985e-10	1.02753e-08	-4.80806e-08	-2.11009e-08	1.10881e-08	-4.32645e-09	7.324e-14
2.21499e-07	-3.61566e-08	1.48319e-08	-1.43936e-08	-1.02505e-08	-3.5588e-08	3.79985e-09	5.87657e-09	7.76076e-09	5.36382e-09	2.06545e-09	-2.4067e-08	1.78258e-09	3.60712e-08	-7.4997e-09	6.48047e-08	1.05093e-10	-1.39211e-08	1.52586e-08	-2.38239e-08	2.07753e-08	3.4333e-08	-1.04234e-08	1.95828e-08	-7.82027e-10	1.02752e-08	-4.80412e-08	-2.10974e-08	1.10881e-08	-4.32238e-09	6.45469e-14
2.21452e-07	-3.61564e-08	1.34524e-08	-1.43939e-08	-8.02356e-09	-2.51043e-08	3.76648e-09	5.55002e-09	7.09915e-09	5.38159e-09	2.02395e-09	-2.40676e-08	1.78047e-09	3.60728e-08	-7.39148e-09	6.48149e-08	1.04886e-10	-1.39268e-08	1.52008e-08	-3.5099e-08	2.0775e-08	3.3996e-08	-8.99413e-09	1.95662e-08	-8.0237e-10	1.02766e-08	-4.80428e-08	-2.10561e-08	1.10881e-08	-4.3196e-09	6.4406e-14
2.21474e-07	-3.61544e-08	1.37089e-08	-1.4395e-08	2.11037e-09	-2.5764e-08	3.80636e-09	5.41729e-09	7.60726e-09	5.41732e-09	2.02346e-09	-2.40673e-08	1.78159e-09	3.60743e-08	-7.46241e-09	6.48219e-08	1.03106e-10	-1.39236e-08	1.51984e-08	-3.03984e-08	2.07748e-08	3.3962e-08	-8.6079e-09	1.95797e-08	-1.27179e-09	1.02784e-08	-4.81191e-08	-2.1093e-08	1.10881e-08	-4.23734e-09	6.40979e-14
1.57992e-07	-3.60446e-08	1.46677e-08	4.51582e-09	-9.52369e-09	-3.11581e-08	3.78736e-09	7.81692e-09	7.6132e-09	5.37013e-09	1.27421e-08	-2.47608e-08	1.78254e-09	3.63363e-08	-7.49352e-09	6.48288e-08	9.92689e-11	-1.39219e-08	1.52152e-08	-3.47478e-08	2.22001e-08	3.43178e-08	-1.03379e-08	1.9579e-08	-7.97734e-10	1.02751e-08	-4.81754e-08	-2.1361e-08	1.10883e-08	-5.90255e-09	4.09127e-14
1.58429e-08	-3.60062e-08	1.47173e-08	-4.0981e-09	-7.78617e-09	-2.90137e-08	3.76024e-09	6.07792e-09	7.60188e-09	5.35351e-09	5.71463e-09	-2.43292e-08	1.78302e-09	3.79991e-08	-7.46961e-09	6.48452e-08	9.80213e-11	-1.39223e-08	1.52093e-08	-3.0897e-08	2.23252e-08	3.42296e-08	-1.00355e-08	1.95804e-08	-7.97616e-10	1.02607e-08	-4.83703e-08	-2.16401e-08	1.10883e-08	-1.01201e-08	1.58264e-14
1.6344e-08	-3.60175e-08	1.47623e-08	-6.34243e-09	-7.59129e-09	-2.8746e-08	3.76268e-09	6.07327e-09	7.5856e-09	5.35883e-09	5.10848e-09	-2.43253e-08	1.77998e-09	3.67898e-08	-7.46904e-09	6.48387e-08	9.80493e-11	-1.39223e-08	1.52092e-08	-3.10027e-08	2.17565e-08	3.42478e-08	-9.83461e-09	1.95798e-08	-8.38699e-10	1.02669e-08	-4.83236e-08	-2.15489e-08	1.10883e-08	-7.87997e-09	1.56815e-14
1.6344e-08	-3.60175e-08	1.47623e-08	-6.34243e-09	-7.59129e-09	-2.8746e-08	3.76268e-09	6.07327e-09	7.5856e-09	5.35883e-09	5.10848e-09	-2.43253e-08	1.77998e-09	3.67898e-08	-7.46904e-09	6.48387e-08	9.80493e-11	-1.39223e-08	1.52092e-08	-3.10027e-08	2.17565e-08	3.42478e-08	-9.83461e-09	1.95798e-08	-8.38699e-10	1.02669e-08	-4.83236e-08	-2.15489e-08	1.10883e-08	-7.87997e-09	1.56815e-14
1.66752e-08	-3.60262e-08	1.46839e-08	-5.71189e-09	-7.53543e-09	-2.87974e-08	3.76401e-09	6.06354e-09	7.58904e-09	5.3612e-09	5.27904e-09	-2.42939e-08	1.78104e-09	3.66939e-08	-7.46253e-09	6.48397e-08	9.80415e-11	-1.39223e-08	1.52074e-08	-3.09645e-08	2.16427e-08	3.42184e-08	-9.63994e-09	1.95778e-08	-8.16967e-10	1.02668e-08	-4.83452e-08	-2.14868e-08	1.10882e-08	-7.5316e-09	1.56592e-14
1.66752e-08	-3.60262e-08	1.46839e-08	-5.71189e-09	-7.53543e-09	-2.87974e-08	3.76401e-09	6.06354e-09	7.58904e-09	5.3612e-09	5.27904e-09	-2.42939e-08	1.78104e-09	3.66939e-08	-7.46253e-09	6.48397e-08	9.80415e-11	-1.39223e-08	1.52074e-08	-3.09645e-08	2.16427e-08	3.42184e-08	-9.63994e-09	1.95778e-08	-8.16967e-10	1.02668e-08	-4.83452e-08	-2.14868e-08	1.10882e-08	-7.5316e-09	1.56592e-14
1.70253e-08	-3.6023e-08	1.47045e-08	-5.71637e-09	-6.88284e-09	-2.84235e-08	3.7623e-09	5.99786e-09	7.5031e-09	5.3608e-09	4.97226e-09	-2.431e-08	1.78061e-09	3.68574e-08	-7.46675e-09	6.48406e-08	9.80503e-11	-1.39225e-08	1.52075e-08	-3.1025e-08	2.16479e-08	3.42363e-08	-9.77659e-09	1.95792e-08	-8.36346e-10	1.02686e-08	-4.82836e-08	-2.13644e-08	1.10883e-08	-7.21134e-09	1.56404e-14
1.70698e-08	-3.60227e-08	1.46909e-08	-5.65886e-09	-7.22355e-09	-2.85519e-08	3.76373e-09	4.70764e-09	7.53405e-09	5.52577e-09	5.49217e-09	-2.43119e-08	1.77489e-09	3.67999e-08	-7.46633e-09	6.4838e-08	7.85468e-11	-1.40975e-08	3.0686e-09	-3.10361e-08	2.16607e-08	3.425e-08	-9.75242e-09	1.95787e-08	-8.45275e-10	7.46115e-09	-4.82242e-08	-2.1459e-08	1.10882e-08	-7.19633e-09	1.53755e-14
1.75238e-08	-3.60269e-08	1.47341e-08	-5.91792e-09	-6.62818e-09	-2.84562e-08	3.76274e-09	4.00858e-09	7.50915e-09	5.31438e-09	5.30301e-09	-2.43119e-08	1.78086e-09	3.68425e-08	-7.15106e-09	6.48416e-08	9.78629e-11	-1.42888e-08	3.46068e-09	-3.10777e-08	2.16052e-08	3.42427e-08	-9.80655e-09	1.95933e-08	-1.02534e-09	1.02676e-08	-4.82431e-08	-2.14137e-08	2.55803e-09	-7.30754e-09	1.53147e-14
1.69122e-08	-3.60227e-08	1.47148e-08	-5.70198e-09	-6.66487e-09	-2.83854e-08	3.76437e-09	8.92827e-11	7.55175e-09	5.03366e-09	5.53386e-09	-2.43142e-08	1.77005e-09	3.67963e-08	-7.35255e-09	6.48333e-08	9.41845e-11	-1.40153e-08	6.10436e-09	-3.11054e-08	2.16592e-08	3.4254e-08	-9.83415e-09	1.95818e-08	-8.87336e-10	6.84415e-09	-4.82159e-08	-2.14156e-08	5.07389e-09	-7.32675e-09	1.525e-14
1.70076e-08	-3.60226e-08	1.47121e-08	-5.66104e-09	-6.42372e-09	-2.8535e-08	3.76612e-09	4.15113e-09	7.53908e-09	4.82174e-09	5.48337e-09	-2.43141e-08	1.78027e-09	3.68075e-08	-7.37119e-09	6.48313e-08	9.5854e-11	-1.40814e-08	5.39558e-09	-3.10804e-08	2.16571e-08	3.42595e-08	-1.00916e-08	1.95794e-08	-8.89199e-10	8.83716e-09	-2.25928e-09	-2.14106e-08	5.44644e-09	-7.3339e-09	1.29862e-14
1.69699e-08	-3.60095e-08	1.47061e-08	-5.619e-09	-6.63052e-09	-2.86634e-08	3.77039e-09	4.86267e-09	7.5664e-09	5.39724e-09	5.48881e-09	-2.431e-08	1.78008e-09	3.60868e-08	-7.43569e-09	6.48295e-08	9.03761e-11	-1.41127e-08	4.71786e-09	-3.10712e-08	2.16438e-08	3.42421e-08	-1.03038e-08	1.95705e-08	-8.65064e-10	8.32893e-09	-4.91829e-09	-2.14269e-08	4.22867e-09	-7.31548e-09	1.29488e-14
1.69908e-08	-3.6019e-08	1.47078e-08	-5.71421e-09	-6.50893e-09	-2.83671e-08	3.768e-09	4.04661e-09	7.55032e-09	5.36586e-09	5.50686e-09	-2.43135e-08	1.76457e-09	3.62325e-08	-7.38023e-09	6.48339e-08	9.61772e-11	-1.40749e-08	5.01979e-09	-3.10887e-08	2.16599e-08	3.42452e-08	-1.0134e-08	1.95718e-08	-8.73069e-10	7.99193e-09	-4.61403e-10	-2.14246e-08	4.26221e-09	-7.32096e-09	1.29068e-14
1.69594e-08	-3.60194e-08	1.47067e-08	-5.7051e-09	-6.43187e-09	-2.84505e-08	3.77104e-09	4.14446e-09	7.54786e-09	5.335e-09	5.5037e-09	-2.43131e-08	1.7752e-09	3.5894e-08	-7.39274e-09	6.48338e-08	9.60614e-11	-1.41069e-08	4.96368e-09	-3.10895e-08	2.16506e-08	3.42449e-08	-1.01325e-08	1.95743e-08	-8.76175e-10	7.57096e-09	-2.11543e-09	-2.14248e-08	4.25355e-09	-7.31634e-09	1.28832e-14
1.69591e-08	-3.60168e-08	1.47084e-08	-5.6813e-09	-6.45547e-09	-2.8443e-08	3.77468e-09	3.70678e-09	7.54434e-09	5.3572e-09	5.50278e-09	-2.4312e-08	1.77721e-09	3.59063e-08	-7.40354e-09	6.48344e-08	9.56379e-11	-1.41023e-08	5.01307e-09	-3.10898e-08	2.16507e-08	3.42422e-08	-1.01345e-08	1.95716e-08	-8.74309e-10	7.4573e-09	-1.6852e-09	-2.1429e-08	4.11139e-09	-7.32308e-09	1.28764e-14
1.6975e-08	-7.04307e-09	1.47091e-08	-5.69833e-09	-6.43488e-09	-2.85053e-08	3.30537e-09	3.89851e-09	7.57675e-09	5.32317e-09	5.49633e-09	-2.43139e-08	1.71454e-09	3.61642e-08	-7.39066e-09	6.48327e-08	9.66639e-11	-1.4103e-08	2.83635e-09	-3.11498e-08	2.16563e-08	3.39215e-08	-1.00673e-08	1.95849e-08	-8.72936e-10	7.74122e-09	-9.08954e-10	-1.95044e-08	4.27577e-09	-7.32132e-09	1.15381e-14
1.69769e-08	-7.69006e-09	1.47092e-08	-5.69478e-09	-6.44031e-09	-2.84955e-08	3.59874e-09	3.97025e-09	7.54873e-09	5.32842e-09	5.49722e-09	-2.43127e-08	1.7204e-09	3.60129e-08	-7.39392e-09	6.48331e-08	9.56102e-11	-1.40987e-08	3.95447e-09	-3.10889e-08	2.16516e-08	3.40699e-08	-1.00806e-08	1.95742e-08	-8.75237e-10	7.69817e-09	-1.1051e-09	-1.17036e-08	4.30111e-09	-7.32006e-09	1.13085e-14
1.69688e-08	-4.85377e-09	1.47093e-08	-5.69244e-09	-6.42816e-09	-2.85115e-08	3.53878e-09	3.87467e-09	7.56004e-09	5.31654e-09	5.49461e-09	-2.43135e-08	1.73735e-09	3.60671e-08	-7.39776e-09	6.4833e-08	9.65584e-11	-1.41059e-08	3.9712e-09	-3.11044e-08	2.16516e-08	3.40954e-08	-1.00818e-08	1.95784e-08	-8.75216e-10	7.74387e-09	-1.25866e-09	-6.38746e-09	4.27265e-09	-7.32194e-09	1.11842e-14
1.69718e-08	-6.15305e-09	1.47097e-08	-5.69122e-09	-6.42132e-09	-2.85094e-08	3.63293e-09	3.87028e-09	2.75936e-09	5.30198e-09	5.49572e-09	-2.43129e-08	1.73174e-09	3.60586e-08	-7.39647e-09	6.48334e-08	9.63017e-11	-1.41072e-08	4.1478e-09	-3.10944e-08	2.16535e-08	3.41027e-08	-1.00782e-08	1.95365e-08	-8.73948e-10	7.72253e-09	-1.19792e-09	-6.98268e-09	4.27672e-09	-7.32152e-09	1.11559e-14
1.69708e-08	-4.82484e-09	1.47099e-08	-5.69126e-09	-6.42253e-09	-2.85095e-08	3.63545e-09	3.87042e-09	2.9105e-09	5.30529e-09	5.49339e-09	-2.4313e-08	1.73699e-09	3.60266e-08	-7.39558e-09	6.48331e-08	9.65007e-11	-1.4105e-08	3.98763e-09	-3.1094e-08	2.16531e-08	3.40895e-08	-1.00808e-08	1.95623e-08	-8.7307e-10	7.70182e-09	-1.22471e-09	-6.73126e-09	4.26518e-09	-7.32193e-09	1.11348e-14
1.69701e-08	-3.8807e-09	8.00355e-09	-5.69224e-09	-6.42026e-09	-2.84966e-08	3.66506e-09	3.89941e-09	1.68516e-09	5.31579e-09	5.49588e-09	-2.43124e-08	1.73437e-09	3.60585e-08	-7.39672e-09	6.48334e-08	9.64594e-11	-1.41077e-08	3.9653e-09	-3.10986e-08	2.16553e-08	3.41052e-08	-1.0458e-08	1.95686e-08	-8.71681e-10	7.72179e-09	-1.20797e-09	-7.82492e-09	4.27312e-09	-7.32365e-09	1.09964e-14
1.69702e-08	-5.2104e-09	1.26245e-08	-5.70027e-09	1.95386e-10	-2.8507e-08	3.60469e-09	4.45139e-09	2.76234e-09	5.25563e-09	5.64363e-09	-2.43127e-08	6.09266e-10	3.55137e-08	-7.39724e-09	6.27146e-08	7.96152e-11	-1.41073e-08	4.10416e-09	-3.10985e-08	2.16354e-08	3.40943e-08	-9.95337e-09	1.95568e-08	-8.76219e-10	7.63744e-09	-1.22129e-09	-2.93585e-09	4.26946e-09	-7.38319e-09	1.06971e-14
1.69703e-08	-4.9248e-09	1.03371e-08	-5.69829e-09	-6.35404e-09	-2.85065e-08	3.60573e-09	3.9095e-09	3.17274e-09	4.81962e-09	5.5027e-09	-2.43128e-08	-1.10234e-10	3.60593e-08	-7.39643e-09	5.81879e-08	8.8836e-11	-1.41061e-08	4.03875e-09	-3.10969e-08	2.16543e-08	3.40818e-08	-9.5878e-09	1.95428e-08	-8.98616e-10	7.70344e-09	-1.22651e-09	-6.82113e-09	4.26495e-09	-7.32195e-09	1.0195e-14
1.69702e-08	-4.62856e-09	1.02118e-08	-5.6915e-09	-6.24786e-09	-2.85082e-08	3.61875e-09	3.90516e-09	2.82265e-09	5.1901e-09	5.50152e-09	-2.43125e-08	-1.80264e-09	3.60616e-08	-7.39563e-09	5.75936e-08	9.10905e-11	-1.41058e-08	4.04568e-09	-3.10971e-08	2.16532e-08	3.40977e-08	-9.89264e-09	1.95412e-08	-9.19764e-10	7.67963e-09	-1.21122e-09	-7.19897e-09	4.25691e-09	-7.26619e-09	1.01355e-14
1.69702e-08	-4.95851e-09	1.04301e-08	-5.69528e-09	-4.53166e-09	-2.85069e-08	3.60044e-09	3.99975e-09	2.82941e-09	5.18237e-09	5.5139e-09	-2.43125e-08	-1.0266e-09	3.56203e-08	-7.40096e-09	5.79005e-08	8.94549e-11	-1.4112e-08	4.04462e-09	-3.10973e-08	2.16536e-08	3.40988e-08	-1.00989e-08	1.95435e-08	-8.95888e-10	7.68926e-09	-1.21738e-09	-5.12625e-09	4.26341e-09	-7.37829e-09	1.01078e-14
1.69702e-08	-4.8201e-09	1.01702e-08	-5.67335e-09	-5.18396e-09	-2.85071e-08	3.60941e-09	4.00775e-09	3.01108e-09	5.05394e-09	5.50943e-09	-2.43126e-08	-5.59467e-11	3.56672e-08	-7.39872e-09	5.76611e-08	8.68214e-11	-1.41092e-08	4.04123e-09	-3.10971e-08	2.16541e-08	3.40952e-08	-9.87447e-09	1.95422e-08	-8.9736e-10	7.68826e-09	-1.2157e-09	-6.02631e-09	4.26313e-09	-7.3198e-09	1.00859e-14
1.69701e-08	-4.78162e-09	8.8662e-09	-5.6931e-09	-5.81166e-09	-2.85071e-08	3.61316e-09	3.9108e-09	2.95815e-09	5.0282e-09	5.54656e-09	-2.43132e-08	-1.34994e-09	3.58317e-08	-7.39684e-09	-5.68671e-10	8.77911e-11	-1.411e-08	4.05077e-09	-3.1097e-08	2.16444e-08	3.40937e-08	-9.99441e-09	1.95435e-08	-9.07172e-10	7.67751e-09	-1.15259e-09	-6.61006e-09	4.26449e-09	-7.30324e-09	6.76488e-15
1.69801e-08	-4.82732e-09	9.58579e-09	-5.69061e-09	-5.31663e-09	-2.85565e-08	3.61016e-09	3.97535e-09	2.96734e-09	4.87977e-09	5.53212e-09	-2.43132e-08	-7.78537e-10	3.57045e-08	-7.39668e-09	5.38608e-09	8.69508e-11	-1.40469e-08	4.04339e-09	-3.11291e-08	2.16393e-08	3.28689e-08	-9.95097e-09	1.95418e-08	-9.03855e-10	7.67788e-09	-9.58117e-10	-6.3514e-09	4.2644e-09	-7.33786e-09	6.70724e-15
1.69697e-08	-4.86072e-09	9.50691e-09	-5.68183e-09	-5.42265e-09	-2.85174e-08	3.60903e-09	3.95377e-09	2.94766e-09	5.10936e-09	5.50305e-09	-2.4314e-08	-6.4806e-10	3.53376e-08	-7.39761e-09	7.67554e-09	8.67269e-11	-1.3836e-08	4.04187e-09	-3.1097e-08	1.29235e-08	3.40951e-08	-9.92937e-09	1.9649e-08	-8.99971e-10	4.69101e-09	-1.21502e-09	-6.10867e-09	4.26896e-09	-7.58935e-09	6.45102e-15
1.69793e-08	-4.83459e-09	8.11046e-09	-5.68721e-09	-5.46716e-09	-2.13269e-08	3.60849e-09	3.94962e-09	2.96258e-09	4.98301e-09	5.52152e-09	-2.4313e-08	-7.20378e-10	3.53616e-08	-7.39724e-09	6.53122e-09	8.72082e-11	-1.40366e-08	4.04148e-09	-3.11113e-08	1.46872e-08	3.3282e-08	-9.89004e-09	1.96045e-08	-9.02618e-10	6.86471e-09	-1.17767e-09	-7.48542e-09	4.26675e-09	-7.42422e-09	6.09221e-15
1.69787e-08	-4.83479e-09	9.20801e-09	-5.68652e-09	-5.65418e-09	-2.28338e-08	3.60868e-09	3.94013e-09	2.94728e-09	4.96393e-09	5.51897e-09	-1.0594e-08	-7.74021e-10	3.54565e-08	-7.39722e-09	5.78578e-09	8.72146e-11	-1.39895e-08	4.04243e-09	-3.12026e-08	1.47297e-08	3.1445e-08	-9.89556e-09	1.95814e-08	-9.02713e-10	6.75803e-09	-1.17665e-09	-7.16536e-09	4.26613e-09	-7.42166e-09	5.57791e-15
1.58845e-08	-4.84109e-09	8.73167e-09	-5.68919e-09	-5.78368e-09	-2.11506e-08	3.60963e-09	4.17971e-09	2.97046e-09	4.98162e-09	5.5173e-09	-9.3684e-09	-9.64002e-10	3.10038e-08	-7.33881e-09	6.57341e-09	2.05768e-10	-1.39531e-08	4.04282e-09	-3.11118e-08	1.41092e-08	3.19748e-08	-1.07939e-08	-2.26963e-09	-8.02115e-10	6.55329e-09	-1.16102e-09	-6.39185e-09	1.65009e-09	-7.4137e-09	4.77235e-15
1.22171e-08	-4.83692e-09	6.20534e-09	-5.68401e-09	-6.67373e-09	-2.42077e-08	3.60905e-09	4.04648e-09	2.96804e-09	5.01768e-09	5.51488e-09	-4.37342e-09	-9.42431e-10	3.20263e-08	-7.37218e-09	1.92424e-09	3.39856e-10	-1.39591e-08	4.04172e-09	-3.1125e-08	1.51215e-08	3.19266e-08	-1.02228e-08	4.03336e-09	-8.09698e-10	4.906e-09	-1.15949e-09	-6.59093e-09	-3.15938e-10	-7.63061e-09	4.74822e-15
1.06674e-08	-4.83808e-09	8.2178e-09	-5.63005e-09	-7.03641e-09	-2.21665e-08	3.60911e-09	4.09879e-09	2.96982e-09	4.99213e-09	5.51637e-09	-7.23359e-09	-9.34227e-10	3.13038e-08	-7.36048e-09	2.56634e-09	3.38594e-10	-1.39456e-08	4.04149e-09	-3.11236e-08	1.44261e-08	3.19759e-08	-1.03486e-08	2.21666e-09	-8.32093e-10	5.12655e-09	-1.15492e-09	-6.60852e-09	1.12806e-09	-7.70548e-09	4.61999e-15
1.20344e-08	-4.84142e-09	7.58833e-09	-5.68705e-09	-6.41516e-09	-2.17732e-08	3.60943e-09	4.08307e-09	2.96892e-09	4.99015e-09	5.51713e-09	-6.63348e-09	-9.18844e-10	3.16545e-08	-7.35663e-09	8.54836e-10	2.42725e-10	-1.39665e-08	4.04213e-09	-3.11205e-08	1.41994e-08	3.14924e-08	-1.04412e-08	2.85629e-09	-8.20727e-10	5.74773e-09	-1.15456e-09	-6.53497e-09	-3.85951e-10	-7.48532e-09	4.59342e-15
1.12094e-08	-4.83179e-09	7.87197e-09	-5.65789e-09	-6.2747e-09	-2.2145e-08	3.60926e-09	4.04185e-09	2.96894e-09	4.9941e-09	5.51589e-09	-6.83747e-09	-9.31212e-10	3.18137e-08	-7.36422e-09	4.08675e-09	5.04481e-10	-1.40962e-08	4.04211e-09	-3.11434e-08	1.43369e-08	1.64052e-08	-1.03261e-08	2.69739e-09	-8.33574e-10	5.35338e-09	-1.14853e-09	-6.63052e-09	1.01763e-09	-7.56849e-09	3.9037e-15
1.12094e-08	-4.83179e-09	7.87197e-09	-5.65789e-09	-6.2747e-09	-2.2145e-08	3.60926e-09	4.04185e-09	2.96894e-09	4.9941e-09	5.51589e-09	-6.83747e-09	-9.31212e-10	3.18137e-08	-7.36422e-09	4.08675e-09	5.04481e-10	-1.40962e-08	4.04211e-09	-3.11434e-08	1.43369e-08	1.64052e-08	-1.03261e-08	2.69739e-09	-8.33574e-10	5.35338e-09	-1.14853e-09	-6.63052e-09	1.01763e-09	-7.56849e-09	3.9037e-15
1.13589e-08	-4.83275e-09	7.92114e-09	-5.67845e-09	-6.29192e-09	-2.20691e-08	3.60932e-09	4.08097e-09	2.96906e-09	4.99142e-09	5.51678e-09	-6.73937e-09	-9.28107e-10	3.17031e-08	-7.36293e-09	2.54254e-09	3.95933e-10	-1.40855e-08	4.0389e-09	-3.11159e-08	1.42375e-08	1.67429e-08	-1.042e-08	3.82311e-09	-8.20881e-10	5.42999e-09	-1.15083e-09	-6.58991e-09	-2.72558e-10	-5.37342e-09	3.87304e-15
1.11753e-08	-4.83661e-09	7.8458e-09	-5.64811e-09	-6.21186e-09	-2.2001e-08	3.60937e-09	4.0777e-09	2.96978e-09	4.98884e-09	5.51642e-09	-5.82778e-09	-9.29704e-10	3.17391e-08	-7.36291e-09	2.59918e-09	4.16088e-10	-1.40714e-08	4.04158e-09	-3.11263e-08	1.44067e-08	1.69567e-08	-1.04001e-08	2.92339e-09	-8.22391e-10	5.35347e-09	-1.15327e-09	-6.61594e-09	3.18074e-10	-5.68727e-09	3.86336e-15
1.13666e-08	-4.81522e-09	7.72669e-09	-5.52302e-09	-6.21887e-09	-2.2154e-08	3.64152e-09	4.07288e-09	2.96961e-09	4.99199e-09	5.51646e-09	-6.39256e-09	-9.36321e-10	3.3327e-09	-7.36128e-09	2.51156e-09	4.02676e-10	-1.40017e-08	4.04213e-09	-3.11212e-08	1.43112e-08	1.71019e-08	-1.04244e-08	3.32065e-09	-8.23996e-10	5.32351e-09	-1.15142e-09	-6.58456e-09	4.55339e-10	-6.1909e-09	2.88972e-15
1.1292e-08	-4.85128e-09	7.74503e-09	-5.17837e-09	-6.23046e-09	-2.21294e-08	3.62628e-09	4.06959e-09	2.9456e-09	4.9931e-09	5.5165e-09	-6.39908e-09	-9.31058e-10	3.828e-09	-7.36146e-09	2.78956e-09	4.00423e-10	-1.40442e-08	4.04092e-09	-3.1124e-08	1.43471e-08	1.7099e-08	-1.03918e-08	3.13955e-09	-8.2432e-10	5.38263e-09	-1.12775e-09	-6.59243e-09	3.95975e-10	-6.06354e-09	2.88837e-15
1.13196e-08	-4.98167e-09	7.84587e-09	-3.69426e-09	-6.23685e-09	-2.20586e-08	3.6299e-09	4.06761e-09	2.17206e-09	4.93345e-09	5.53306e-09	-4.74621e-09	-9.38115e-10	6.45912e-09	-7.36186e-09	2.44334e-09	4.04862e-10	-1.40898e-08	3.97105e-09	-3.11448e-08	1.28209e-08	1.70502e-08	-1.04049e-08	3.40265e-09	-8.21768e-10	5.41243e-09	-1.14136e-09	-6.58963e-09	-1.02746e-10	-6.09395e-09	2.83954e-15
1.13201e-08	-4.96561e-09	7.8404e-09	-3.7441e-09	-6.23653e-09	-2.20939e-08	3.62991e-09	4.06765e-09	2.21481e-09	4.93964e-09	5.52721e-09	-4.85487e-09	-9.38078e-10	6.11551e-09	-7.36187e-09	2.49714e-09	4.04855e-10	-1.40908e-08	3.98809e-09	-3.1144e-08	1.2843e-08	1.70505e-08	-1.03998e-08	3.38314e-09	-8.21842e-10	5.41151e-09	-1.13701e-09	-6.5907e-09	-7.11244e-11	-6.09545e-09	2.83887e-15
1.13239e-08	-4.95852e-09	7.84609e-09	-3.85416e-09	-6.23217e-09	-2.20611e-08	3.6297e-09	4.06834e-09	2.21739e-09	4.94588e-09	5.5336e-09	-5.0513e-09	-9.364e-10	5.26322e-09	-7.36186e-09	2.48028e-09	4.05058e-10	-1.41155e-08	3.9935e-09	-3.11291e-08	1.28984e-08	1.70566e-08	-1.03972e-08	3.18472e-09	-8.2229e-10	5.41958e-09	-1.13885e-09	-6.59093e-09	-9.16468e-11	-6.05596e-09	2.83032e-15
1.13155e-08	-4.96011e-09	7.83457e-09	-3.96947e-09	-6.23234e-09	-2.20597e-08	3.63071e-09	4.06861e-09	2.2075e-09	4.95231e-09	5.53168e-09	-4.80714e-09	-9.33941e-10	5.14584e-09	-7.36189e-09	2.53455e-09	4.04953e-10	-1.41285e-08	3.95458e-09	-3.11352e-08	1.28832e-08	1.70606e-08	-1.04004e-08	3.3267e-09	-8.22213e-10	5.41427e-09	-1.13081e-09	-6.59192e-09	6.8571e-11	-6.09001e-09	2.82898e-15
4.1192e-09	-4.96011e-09	7.82937e-09	-4.0234e-09	-6.23064e-09	-2.20669e-08	3.63465e-09	4.06888e-09	2.23524e-09	4.94908e-09	5.52937e-09	-4.95087e-09	-9.36819e-10	5.05836e-09	-7.36175e-09	2.53576e-09	4.05138e-10	-1.41078e-08	3.98232e-09	-3.11289e-08	1.28657e-08	1.70524e-08	-1.04043e-08	3.30175e-09	-8.23387e-10	5.40241e-09	-1.12004e-09	-6.59599e-09	7.11559e-11	-6.08202e-09	2.7174e-15
4.96166e-09	-4.94709e-09	7.82911e-09	-4.0439e-09	-6.23241e-09	-2.2068e-08	3.63179e-09	4.06899e-09	2.60922e-09	4.94875e-09	5.53289e-09	-4.95528e-09	-9.36028e-10	5.14572e-09	-7.36125e-09	2.77015e-09	4.05113e-10	-1.41099e-08	3.99131e-09	-3.1129e-08	1.28995e-08	1.70557e-08	-1.04037e-08	3.29769e-09	-8.23267e-10	5.39988e-09	-1.12982e-09	-5.24128e-09	7.28368e-11	-4.61042e-09	2.69845e-15
5.09243e-09	-4.93626e-09	7.82509e-09	-4.08891e-09	-6.23279e-09	-2.20746e-08	3.6325e-09	4.06902e-09	2.30295e-09	4.9548e-09	5.53039e-09	-4.91755e-09	-9.3622e-10	5.06389e-09	-7.36172e-09	2.59915e-09	4.05967e-10	-1.41331e-08	3.99634e-09	-3.1128e-08	1.28851e-08	1.70563e-08	-1.04089e-08	3.28823e-09	-8.225e-10	5.39274e-09	-1.12241e-09	-4.21878e-09	1.19728e-10	-4.59966e-09	2.68715e-15
5.01096e-09	-4.94376e-09	7.82714e-09	-3.93611e-09	-6.23299e-09	-9.36297e-09	3.63257e-09	4.06936e-09	2.37956e-09	4.94494e-09	5.53106e-09	-4.97375e-09	-9.36278e-10	5.06254e-09	-7.36158e-09	2.64291e-09	4.05723e-10	-1.41438e-08	4.01384e-09	-3.11288e-08	1.29166e-08	1.70549e-08	-1.04036e-08	3.2746e-09	-8.22808e-10	5.39815e-09	-1.1293e-09	-4.81078e-09	7.99949e-11	-5.92673e-09	2.30707e-15
5.21197e-09	-4.93861e-09	7.82205e-09	-3.95649e-09	-2.85028e-09	-9.74732e-09	3.63082e-09	4.06926e-09	2.35305e-09	4.95198e-09	5.53175e-09	-4.95495e-09	-9.3649e-10	5.0679e-09	-7.36155e-09	2.61706e-09	4.05721e-10	-1.41473e-08	4.00192e-09	-3.11287e-08	1.28939e-08	1.70254e-08	-1.00933e-08	3.2748e-09	-8.22777e-10	5.39701e-09	-1.1824e-09	-4.53163e-09	8.29052e-11	-5.35472e-09	2.26854e-15
3.99522e-09	-4.94615e-09	6.83865e-09	-3.97127e-09	-4.09555e-09	-9.93885e-09	3.63003e-09	4.06912e-09	2.34186e-09	4.94838e-09	5.53167e-09	-4.95567e-09	-9.35609e-10	5.11236e-09	-7.3613e-09	2.64981e-09	4.05645e-10	-1.41553e-08	4.00695e-09	-3.11286e-08	1.29292e-08	1.70431e-08	-1.03399e-08	3.27487e-09	-8.21426e-10	5.39765e-09	-1.17569e-09	-4.6293e-09	8.39343e-11	-4.7768e-09	2.25791e-15
4.1828e-09	-5.15653e-09	6.94255e-09	-3.97308e-09	-4.27522e-09	-1.00961e-08	3.63045e-09	4.06917e-09	2.34055e-09	4.95258e-09	5.52953e-09	-4.95428e-09	-9.35765e-10	5.10746e-09	-7.36164e-09	2.65632e-09	4.05647e-10	-1.4151e-08	4.00768e-09	-2.77334e-08	1.2923e-08	1.70423e-08	-1.03102e-08	3.27456e-09	-8.21419e-10	5.39783e-09	-1.26219e-09	-4.5728e-09	8.19863e-11	-4.92937e-09	2.06806e-15
4.76829e-09	-5.35844e-09	7.6483e-09	-4.00904e-09	-4.62112e-09	-1.01905e-08	3.67269e-09	4.06907e-09	2.35878e-09	4.98235e-09	5.51913e-09	-5.11843e-09	-9.19089e-10	5.08115e-09	-7.36429e-09	2.60497e-09	5.4493e-11	-1.41418e-08	3.96425e-09	-2.86173e-08	1.29526e-08	1.12597e-08	-1.02273e-08	3.27843e-09	-9.56575e-10	5.39792e-09	-2.49135e-09	-4.76357e-09	9.02905e-11	-4.96918e-09	1.9842e-15
4.63445e-09	-5.0377e-09	7.63532e-09	-4.0006e-09	-4.17795e-09	-8.40653e-09	3.80355e-09	4.06917e-09	2.35789e-09	4.98041e-09	5.51672e-09	-5.00643e-09	-9.29058e-10	5.07881e-09	-7.3633e-09	2.63196e-09	2.29813e-10	-1.41527e-08	3.90673e-09	-2.69364e-08	1.29427e-08	1.32027e-08	-1.02489e-08	3.27705e-09	-8.43144e-10	5.39823e-09	-2.68529e-09	-4.60343e-09	1.24768e-10	-5.28948e-09	1.89901e-15
4.41634e-09	-5.40697e-09	7.02548e-09	-3.98634e-09	-4.31231e-09	-7.35959e-09	3.68444e-09	4.06919e-09	2.34885e-09	4.96917e-09	5.52759e-09	-4.96277e-09	-9.30401e-10	5.25643e-09	-7.36356e-09	2.6373e-09	3.33143e-10	-1.96061e-09	3.06262e-09	-2.78266e-08	1.2932e-08	9.87333e-09	-1.02614e-08	3.28307e-09	-8.87779e-10	5.39804e-09	-1.86884e-09	-4.59613e-09	9.19892e-11	-5.18822e-09	1.64187e-15
4.48966e-09	-5.32349e-09	7.34938e-09	-3.99713e-09	-4.25761e-09	-7.58746e-09	3.80687e-09	4.06795e-09	2.3495e-09	4.97098e-09	5.5245e-09	-5.02206e-09	-9.19943e-10	5.15549e-09	-7.3626e-09	2.63019e-09	2.43474e-10	-3.72299e-10	3.4689e-09	-2.75075e-08	1.29345e-08	9.53654e-09	-1.02702e-08	3.29497e-09	-8.47604e-10	5.39944e-09	-2.08213e-09	-4.64655e-09	9.56505e-11	-5.19674e-09	1.62604e-15
4.48882e-09	-5.35022e-09	7.26644e-09	-3.993e-09	-4.056e-09	-8.02656e-09	1.92958e-09	4.06894e-09	2.34899e-09	4.97312e-09	5.52591e-09	-4.76753e-09	-9.24952e-10	5.23272e-09	-7.37442e-09	2.64708e-09	3.02614e-10	-1.00726e-09	3.61115e-09	-2.66081e-08	1.29367e-08	9.90012e-09	-1.02753e-08	3.27939e-09	-8.48165e-10	5.09954e-09	-1.90729e-09	-4.63367e-09	9.40804e-11	-5.19008e-09	1.57444e-15
4.46927e-09	-5.35392e-09	7.28908e-09	-3.99383e-09	-4.05107e-09	-7.75459e-09	2.16392e-09	4.06884e-09	2.34954e-09	4.97288e-09	5.52685e-09	-4.81916e-09	-9.06872e-10	5.19143e-09	-7.3627e-09	2.63992e-09	2.92725e-10	-1.71858e-09	3.34641e-09	-2.66122e-08	1.29369e-08	9.86817e-09	-1.02741e-08	3.27977e-09	-8.52928e-10	5.17002e-09	-1.87337e-09	-4.63291e-09	9.39987e-11	-5.18927e-09	1.57135e-15
4.47744e-09	-5.37904e-09	7.2734e-09	-3.9974e-09	-3.97662e-09	-7.52632e-09	3.27101e-09	4.0687e-09	2.35126e-09	4.96805e-09	5.55022e-09	-4.99095e-09	-9.19829e-10	2.46559e-09	-7.28988e-09	2.63751e-09	3.20591e-10	-2.14093e-09	3.2554e-09	-2.65187e-08	1.29456e-08	1.00367e-08	-1.0255e-08	3.27823e-09	-8.58669e-10	5.34993e-09	-1.89703e-09	-4.61803e-09	9.45686e-11	-5.16879e-09	1.55429e-15
4.48609e-09	-5.3709e-09	7.27644e-09	-4.15877e-09	-4.01164e-09	-7.60357e-09	2.80387e-09	4.16158e-09	2.34974e-09	4.96796e-09	5.50975e-09	-4.96672e-09	-1.8593e-09	4.21741e-09	7.70012e-10	2.64177e-09	2.64127e-10	-1.26973e-09	3.30945e-09	-1.3032e-08	1.29401e-08	9.99952e-09	-1.02709e-08	3.28166e-09	-8.10405e-10	5.30558e-09	-1.50314e-09	4.7422e-09	9.59096e-11	-5.18494e-09	9.78956e-16
4.47333e-09	-5.33365e-09	7.25121e-09	-4.33533e-09	-4.01782e-09	-7.47016e-09	2.85879e-09	4.16672e-09	2.38149e-09	4.96849e-09	5.47215e-09	-4.96981e-09	-2.80101e-09	4.53238e-09	-1.04342e-09	2.62925e-09	2.29078e-10	-1.72744e-09	3.40758e-09	-5.98543e-09	1.29408e-08	1.00809e-08	-1.02683e-08	3.28431e-09	-8.59876e-10	4.88627e-09	-8.69488e-10	-2.57097e-09	9.62234e-11	-5.18715e-09	8.3339e-16
4.47295e-09	-5.35621e-09	7.2534e-09	-4.2937e-09	-4.05141e-09	-7.47794e-09	2.80209e-09	4.1621e-09	2.34764e-09	4.96854e-09	4.41937e-09	-4.96855e-09	-1.97494e-09	4.39496e-09	-2.53971e-09	2.62868e-09	2.68125e-10	-1.27041e-09	3.41278e-09	-6.47021e-09	1.29412e-08	1.01052e-08	-1.02679e-08	3.28525e-09	-8.5787e-10	4.92317e-09	-1.01759e-09	-2.59138e-09	1.01269e-10	-5.19415e-09	8.28966e-16
4.47414e-09	-5.34345e-09	7.25473e-09	-4.13732e-09	-4.0342e-09	-7.54854e-09	2.82274e-09	4.14283e-09	2.37231e-09	4.97149e-09	1.23769e-09	-4.96487e-09	-2.31192e-09	3.8625e-09	-1.87138e-09	2.63082e-09	2.45563e-10	-1.74109e-09	3.42554e-09	-7.47751e-09	1.29553e-08	1.00972e-08	-1.00852e-08	3.28983e-09	-9.09756e-10	4.97883e-09	-1.05384e-09	-7.56115e-10	1.06217e-10	-5.19761e-09	8.11311e-16
4.4764e-09	-5.35348e-09	7.25355e-09	-4.16797e-09	-4.01977e-09	-7.50569e-09	2.79629e-09	4.14905e-09	2.35735e-09	4.96917e-09	2.78633e-09	-4.96205e-09	-2.22126e-09	4.1424e-09	-1.22319e-09	2.63432e-09	2.50626e-10	-1.64397e-09	3.40746e-09	-6.7933e-09	1.29447e-08	1.00646e-08	-1.02416e-08	3.29062e-09	-8.79281e-10	4.97709e-09	-1.138e-09	-7.6417e-10	1.02855e-10	-5.18813e-09	8.0883e-16
4.47749e-09	-5.35087e-09	7.25478e-09	-4.05828e-09	-5.8161e-10	-7.59955e-09	2.80589e-09	4.13089e-09	2.36062e-09	4.97148e-09	3.49288e-09	-1.63656e-09	-1.99428e-09	4.20045e-09	-1.04799e-09	2.63437e-09	2.58437e-10	-1.66536e-09	3.40199e-09	-6.76051e-09	1.26434e-08	4.13732e-09	-1.02336e-08	3.28525e-09	-8.54912e-10	5.0136e-09	-1.19655e-09	-1.45492e-09	1.04244e-10	-5.18854e-09	6.84594e-16
4.47597e-09	-5.35058e-09	7.23599e-09	-3.98187e-09	-1.18367e-09	-2.95582e-09	2.78547e-09	4.13457e-09	2.35938e-09	4.9702e-09	3.13499e-09	-3.06053e-09	-2.05011e-09	4.26254e-09	-1.17212e-09	2.63269e-09	2.44714e-10	-1.66241e-09	3.40685e-09	-5.07879e-09	1.28234e-08	5.09287e-09	-1.01632e-08	3.2594e-09	-8.78728e-10	4.56948e-09	-1.18346e-09	-1.56012e-09	1.04325e-10	-5.19079e-09	6.28967e-16
4.47307e-09	-5.35111e-09	2.28186e-09	-3.87606e-09	-2.29785e-09	-3.9614e-09	2.79088e-09	4.17083e-09	2.36151e-09	4.97033e-09	3.19168e-09	-1.25778e-09	-2.02714e-09	4.25762e-09	-1.01366e-09	2.63158e-09	2.55455e-10	-1.7217e-09	3.40321e-09	-6.19988e-09	1.25231e-08	4.64111e-09	-1.01954e-08	3.25767e-09	-8.51288e-10	4.33402e-09	-1.16489e-09	-1.60246e-09	1.0537e-10	-5.19158e-09	5.83644e-16
4.47292e-09	-5.34957e-09	1.42121e-09	-3.56212e-09	-2.51142e-09	-4.42362e-09	2.78822e-09	4.13444e-09	2.35904e-09	4.97047e-09	3.10803e-09	-8.62802e-10	-2.05809e-09	4.23439e-09	-7.32013e-10	2.63367e-09	2.52324e-10	-1.6948e-09	3.40529e-09	-4.68137e-09	1.24156e-08	4.18576e-09	-1.01839e-08	3.226e-09	-8.69187e-10	4.70727e-09	-1.19701e-09	-1.57174e-09	1.02929e-10	-5.1912e-09	5.60401e-16
4.47306e-09	-5.3496e-09	1.49264e-09	-3.56719e-09	-2.43157e-09	-4.16423e-09	2.79016e-09	4.13757e-09	2.35914e-09	4.97049e-09	3.13959e-09	-8.75439e-10	-2.04784e-09	4.24091e-09	-6.68901e-10	2.63341e-09	2.52268e-10	-1.68573e-09	3.4051e-09	-4.7838e-09	1.24526e-08	4.17111e-09	-1.01844e-08	3.23003e-09	-8.68755e-10	4.63024e-09	-1.19672e-09	-1.5676e-09	1.04957e-10	-5.19119e-09	5.59241e-16
4.47413e-09	-5.35018e-09	5.59748e-10	-3.54623e-09	-2.17627e-09	-3.95536e-09	2.83038e-09	4.13428e-09	2.35929e-09	4.97047e-09	3.28665e-09	-2.50625e-10	-2.04261e-09	4.23327e-09	-7.20435e-10	2.63318e-09	2.52526e-10	-1.67461e-09	3.40585e-09	-4.63384e-09	1.23624e-08	4.43229e-09	-1.01744e-08	2.13964e-09	-8.7016e-10	4.82897e-09	-1.18768e-09	-1.52436e-09	1.07491e-10	-5.18298e-09	5.48893e-16
4.47509e-09	-5.34966e-09	1.28806e-09	-2.06785e-09	-2.25658e-09	-4.20398e-09	2.79338e-09	4.14821e-09	2.34506e-09	4.97061e-09	3.17682e-09	-4.4103e-10	-2.02492e-09	4.22571e-09	-5.76098e-10	2.63293e-09	2.50749e-10	-1.69925e-09	3.40444e-09	-4.81322e-09	1.24151e-08	4.18965e-09	-1.01778e-08	2.71036e-09	-8.64814e-10	4.26911e-09	-1.18863e-09	-1.52112e-09	1.11347e-10	-5.18691e-09	5.42018e-16
4.47443e-09	-5.35076e-09	1.4175e-09	-2.11173e-09	-2.26211e-09	-3.91939e-09	2.79746e-09	4.14076e-09	2.05152e-09	4.97069e-09	3.18e-09	-7.61015e-10	-2.03659e-09	4.22692e-09	-7.65162e-10	2.63311e-09	2.51818e-10	-1.71521e-09	3.40474e-09	-4.84378e-09	1.24106e-08	4.22471e-09	-1.01781e-08	2.40505e-09	-8.64849e-10	4.25293e-09	-1.19254e-09	-1.52812e-09	1.10098e-10	-5.18688e-09	5.38528e-16
4.4748e-09	-5.34988e-09	1.17621e-09	-2.21717e-09	-1.58261e-09	-4.02247e-09	2.79693e-09	4.14454e-09	2.21144e-09	4.97028e-09	3.22748e-09	-4.80593e-10	-2.03365e-09	4.22838e-09	-6.46164e-10	2.63383e-09	2.52909e-10	-1.68729e-09	3.40384e-09	-4.84564e-09	1.2399e-08	4.18231e-09	-1.01786e-08	2.45623e-09	-8.7655e-10	4.27451e-09	-1.18972e-09	-1.52435e-09	1.10459e-10	-5.18766e-09	5.36785e-16
4.47468e-09	-5.35051e-09	1.30213e-09	-2.23419e-09	-5.52811e-10	-3.95563e-09	2.7948e-09	4.14067e-09	2.06775e-09	4.97058e-09	3.21657e-09	-5.34797e-10	-2.03136e-09	4.23e-09	-6.97401e-10	2.6352e-09	2.50688e-10	-1.6988e-09	3.40481e-09	-4.84383e-09	1.24162e-08	4.1046e-09	-1.01808e-08	2.4155e-09	-8.86099e-10	4.24242e-09	-1.18767e-09	-1.52479e-09	1.10112e-10	-5.1876e-09	5.33251e-16
4.31362e-09	-5.35031e-09	1.35813e-09	-2.17905e-09	-1.11307e-09	-3.97909e-09	2.79226e-09	4.14036e-09	2.05385e-09	4.9705e-09	3.19764e-09	-5.83945e-10	-2.03149e-09	4.22945e-09	-7.21303e-10	2.63404e-09	2.52326e-10	-1.70244e-09	3.29833e-09	-4.51337e-09	1.70994e-09	4.15422e-09	-1.01794e-08	2.44375e-09	-8.77767e-10	4.27597e-09	-1.19054e-09	-1.52293e-09	1.10709e-10	-5.18763e-09	3.78501e-16
4.38196e-09	-5.34278e-09	1.35789e-09	-2.17373e-09	-1.38399e-09	-3.98311e-09	2.79102e-09	4.14628e-09	2.05476e-09	4.97054e-09	3.20784e-09	-6.1437e-10	-2.03158e-09	4.22917e-09	-7.16402e-10	2.63386e-09	2.52299e-10	-1.7023e-09	3.32699e-09	-4.45288e-09	3.31262e-09	4.15791e-09	-5.31521e-09	2.44176e-09	-8.81437e-10	4.27618e-09	-1.19055e-09	-1.53532e-09	1.10593e-10	-5.19278e-09	3.12286e-16
4.38474e-09	-5.14396e-09	1.35364e-09	-2.1936e-09	-1.10702e-09	-3.9671e-09	2.78422e-09	4.31005e-09	2.09453e-09	4.9638e-09	3.22416e-09	-6.0935e-10	-2.03058e-09	4.22937e-09	-7.22552e-10	2.63176e-09	2.51918e-10	-1.70346e-09	3.35968e-09	-4.53585e-09	1.75377e-09	4.15776e-09	-3.50518e-09	2.44415e-09	-8.71923e-10	4.26408e-09	-1.18938e-09	-1.55778e-09	6.77346e-11	-5.19162e-09	2.88065e-16
4.35249e-09	-4.17735e-09	1.34704e-09	-2.20487e-09	-1.11144e-09	-3.96586e-09	2.79047e-09	4.2792e-09	2.04998e-09	4.95862e-09	3.22042e-09	-6.43244e-10	-2.03172e-09	4.22895e-09	-7.1928e-10	2.58983e-09	2.52188e-10	-1.69854e-09	3.4036e-09	-4.75362e-09	2.61468e-09	4.1594e-09	-3.09569e-09	2.45588e-09	-8.87711e-10	4.2798e-09	-1.19026e-09	-1.55125e-09	-1.79073e-10	-5.20862e-09	2.81915e-16
4.39636e-09	-4.10883e-09	1.35276e-09	-2.20893e-09	-1.16049e-09	-3.96852e-09	2.78877e-09	4.15607e-09	2.06316e-09	4.96629e-09	3.21372e-09	-6.31809e-10	-1.86083e-09	4.22931e-09	-7.21183e-10	2.60668e-09	2.52059e-10	-1.69755e-09	1.03615e-09	-4.71116e-09	2.20892e-09	4.16142e-09	-3.81822e-09	2.44984e-09	-8.82688e-10	4.26841e-09	-1.1898e-09	-1.54549e-09	7.26563e-11	-5.19487e-09	2.72164e-16
4.1501e-09	-4.57939e-09	1.5257e-09	-2.21294e-09	-1.04995e-09	-3.83481e-09	2.78943e-09	4.17789e-09	2.04719e-09	3.30763e-09	3.24063e-09	-6.52601e-10	-2.03827e-09	1.74519e-09	-7.23747e-10	2.63295e-09	2.51499e-10	-1.69964e-09	2.95984e-09	-4.66853e-09	1.77182e-09	4.15186e-09	-3.0654e-09	1.89642e-09	-8.76775e-10	4.29316e-09	-1.18824e-09	-1.53844e-09	-8.82558e-11	-5.17305e-09	2.43803e-16
4.32568e-09	-4.36542e-09	1.38164e-09	-2.21455e-09	-1.09559e-09	-3.12021e-09	2.78847e-09	4.194e-09	6.62806e-10	1.8288e-09	3.32357e-09	-9.44388e-10	-2.01885e-09	2.95394e-09	-7.23343e-10	2.61518e-09	2.51954e-10	-1.69947e-09	2.19709e-09	-4.70226e-09	1.75814e-09	4.14232e-09	-3.23189e-09	2.2594e-09	-8.77798e-10	4.28934e-09	-1.26941e-09	-1.54082e-09	-1.06549e-10	-5.17184e-09	2.32372e-16
4.2939e-09	-4.25226e-09	1.39225e-09	-2.21017e-09	-1.06432e-09	-3.15625e-09	2.78809e-09	4.20399e-09	7.46272e-10	2.35735e-09	3.27747e-09	-1.04563e-09	-2.01095e-09	2.36369e-09	-7.22584e-10	2.61945e-09	2.51858e-10	-1.69992e-09	1.73298e-09	-4.69758e-09	1.87761e-09	4.14886e-09	-3.24546e-09	2.32449e-09	-8.78178e-10	4.28843e-09	-1.19906e-09	-1.54247e-09	-6.5162e-11	-5.18176e-09	2.2938e-16
4.29811e-09	-4.31609e-09	1.44403e-09	-2.20865e-09	-1.09158e-09	-3.23421e-09	2.78538e-09	1.01587e-09	1.05775e-09	3.07751e-09	3.25764e-09	-6.81025e-10	-1.69111e-09	2.31217e-09	-7.22337e-10	2.62457e-09	2.58313e-10	-1.70157e-09	1.73393e-09	-3.97457e-09	1.69509e-09	4.16688e-09	-3.19768e-09	2.13325e-09	-8.77755e-10	4.27666e-09	-1.19145e-09	-1.54359e-09	-5.38731e-11	-5.1856e-09	2.08323e-16
4.29645e-09	-4.36432e-09	1.42548e-09	-2.20942e-09	-1.09107e-09	-3.26819e-09	2.78425e-09	1.30755e-09	5.16546e-10	2.6556e-09	3.2857e-09	-7.47159e-10	-1.80776e-09	2.45999e-09	-7.22243e-10	2.62402e-09	2.56629e-10	-1.70079e-09	1.672e-09	-3.89409e-09	1.74897e-09	4.16647e-09	-3.22534e-09	2.1509e-09	-8.7782e-10	4.28002e-09	-1.15773e-09	-1.5434e-09	-6.28346e-11	-5.18584e-09	2.07227e-16
4.33295e-09	-4.35415e-09	1.41535e-09	-1.24629e-09	-1.09496e-09	-3.05991e-09	2.52878e-09	6.75661e-10	7.7504e-10	2.25085e-09	3.33243e-09	-9.5777e-10	-1.84213e-09	2.79864e-09	-3.86027e-10	2.62012e-09	2.58585e-10	-1.70128e-09	1.87609e-09	-4.21013e-09	1.86721e-09	2.8613e-09	-3.25694e-09	2.26214e-09	-8.21881e-10	4.09554e-09	-1.21424e-09	-1.54365e-09	-6.26762e-11	-5.17926e-09	1.94372e-16
4.33409e-09	-4.35366e-09	1.31891e-09	-2.09059e-09	-1.09542e-09	-3.11483e-09	2.56824e-09	1.03275e-09	8.76051e-10	2.25732e-09	3.27331e-09	-8.98983e-10	-1.89311e-09	2.67361e-09	-4.13001e-10	2.6218e-09	2.60941e-10	-1.7022e-09	1.90866e-09	-4.20337e-09	1.69159e-09	3.07946e-09	-3.21127e-09	2.25231e-09	-8.92123e-10	2.8394e-09	-1.21017e-09	-1.544e-09	-6.80148e-11	-5.18196e-09	1.89146e-16
4.32056e-09	-4.33706e-09	1.36343e-09	-1.87855e-09	-1.09296e-09	-2.99357e-09	2.74556e-09	1.04023e-09	8.7089e-10	2.40069e-09	3.28997e-09	-8.31423e-10	-1.78162e-09	2.65142e-09	-6.89317e-10	2.62342e-09	2.62238e-10	-1.69905e-09	1.80753e-09	-4.13868e-09	1.77344e-09	3.27239e-09	-3.23503e-09	2.22569e-09	-8.78554e-10	2.76507e-09	-1.21038e-09	-1.54364e-09	-6.18727e-11	-1.53477e-09	1.64489e-16
4.3258e-09	-4.33951e-09	1.35582e-09	-2.08626e-09	-1.09397e-09	-3.08708e-09	2.60828e-09	8.86335e-10	8.05996e-10	2.29543e-09	3.27868e-09	-8.68067e-10	-1.85552e-09	2.60388e-09	-5.27685e-10	2.62316e-09	2.7018e-10	-1.69952e-09	1.85214e-09	-4.14923e-09	1.71107e-09	3.04045e-09	-3.2305e-09	2.22679e-09	-8.91495e-10	3.13213e-09	-1.2066e-09	-1.54356e-09	-6.85333e-11	-8.253e-10	1.63159e-16
4.32543e-09	-4.32274e-09	1.3444e-09	-2.03272e-09	-1.09462e-09	-3.09556e-09	2.60107e-09	1.02205e-09	7.90389e-10	2.23061e-09	3.28221e-09	-8.70876e-10	-1.83843e-09	2.63899e-09	-5.35502e-10	2.62338e-09	2.7088e-10	-1.69904e-09	1.82972e-09	-4.14447e-09	1.71943e-09	3.07535e-09	-3.23143e-09	2.20159e-09	-8.83024e-10	2.93831e-09	-1.22431e-09	-1.54356e-09	-6.39809e-11	-6.79788e-10	1.61519e-16
4.31996e-09	-4.33297e-09	1.34611e-09	-1.95698e-09	-1.09385e-09	-3.12958e-09	2.60454e-09	9.85093e-10	8.24233e-10	2.25546e-09	3.27919e-09	-8.87563e-10	-1.83143e-09	2.63933e-09	-5.32661e-10	2.62228e-09	2.67027e-10	-1.70112e-09	1.84179e-09	-4.1236e-09	1.71668e-09	2.94136e-09	-3.23212e-09	2.21954e-09	-8.77569e-10	2.91061e-09	-1.21453e-09	-1.54344e-09	-6.28203e-11	-7.13793e-10	1.60556e-16
4.3217e-09	-6.73695e-10	1.3596e-09	-1.92624e-09	-1.09369e-09	-3.11777e-09	2.60147e-09	7.28528e-10	8.32477e-10	2.22563e-09	3.28265e-09	-8.77438e-10	-1.83604e-09	2.63264e-09	-5.19008e-10	2.62248e-09	2.69911e-10	-1.70016e-09	1.83836e-09	-4.11641e-09	1.71779e-09	3.0588e-09	-3.22781e-09	2.21937e-09	-8.80027e-10	2.96343e-09	-1.22243e-09	-1.54351e-09	-5.56889e-11	-7.07161e-10	1.42421e-16
4.31643e-09	-8.57982e-10	1.36165e-09	-1.95325e-09	-1.09434e-09	-3.11095e-09	2.5942e-09	1.01371e-09	8.92395e-10	2.25724e-09	3.27406e-09	-8.76252e-10	-1.83125e-09	1.83101e-09	-4.74576e-10	2.62349e-09	2.70033e-10	-1.69979e-09	1.83019e-09	-4.12504e-09	1.71505e-09	3.05611e-09	-2.97145e-09	2.21975e-09	-8.83623e-10	2.96935e-09	-1.13887e-09	-1.54346e-09	-5.54208e-11	-5.85831e-10	1.37852e-16
4.31944e-09	-1.15277e-09	1.35984e-09	-2.01132e-09	-1.08025e-09	-3.11683e-09	2.59456e-09	9.02064e-10	9.18234e-10	2.14406e-09	3.26443e-09	-8.80565e-10	-1.83041e-09	1.46761e-09	-4.90761e-10	2.62319e-09	2.698e-10	-1.69994e-09	1.83939e-09	-4.12051e-09	1.71688e-09	3.03719e-09	-3.06405e-09	2.22513e-09	-8.8117e-10	2.96436e-09	-1.10667e-09	-1.54348e-09	-5.68814e-11	-7.09467e-10	1.3732e-16
4.31185e-09	-9.58315e-10	1.36289e-09	-1.9924e-09	-1.09207e-09	-3.11606e-09	2.5921e-09	1.00973e-09	9.17079e-10	2.14496e-09	3.26375e-09	-8.85238e-10	-1.83069e-09	1.49758e-09	-4.78847e-10	2.62355e-09	2.6978e-10	-1.7003e-09	1.83579e-09	-4.12507e-09	1.71343e-09	3.03178e-09	-3.01373e-09	2.22389e-09	-8.84429e-10	2.976e-09	-1.14548e-09	-1.54347e-09	-5.69405e-11	-6.42042e-10	1.36817e-16
4.31609e-09	-1.00312e-09	1.3622e-09	-1.97187e-09	-1.08822e-09	-3.11379e-09	2.59402e-09	9.99398e-10	9.28912e-10	2.20863e-09	3.26537e-09	-8.75208e-10	-1.83087e-09	1.55166e-09	-4.84979e-10	1.30143e-09	2.70457e-10	-1.70022e-09	1.83334e-09	-4.12522e-09	1.71252e-09	3.05648e-09	-3.00948e-09	2.22507e-09	-8.83363e-10	2.97094e-09	-1.11221e-09	-1.54247e-09	-5.47599e-11	-6.06126e-10	1.32063e-16
4.31616e-09	-8.23394e-10	1.36497e-09	-1.97261e-09	-1.06515e-09	-3.12956e-09	2.59316e-09	9.70768e-10	8.95893e-10	2.17521e-09	3.27036e-09	-8.78333e-10	-1.83094e-09	1.6021e-09	-4.77672e-10	1.41115e-10	2.69872e-10	-1.69967e-09	1.83561e-09	-4.12345e-09	1.71412e-09	3.04359e-09	-3.01293e-09	2.22493e-09	-8.83101e-10	2.97492e-09	-1.09823e-09	-1.52822e-09	-5.62831e-11	-6.4352e-10	1.29978e-16
4.31801e-09	-9.27405e-10	1.36352e-09	-1.97149e-09	-1.07081e-09	-1.5822e-09	2.59543e-09	8.54089e-10	9.17875e-10	2.15168e-09	3.27469e-09	-8.80113e-10	-1.90876e-09	1.61132e-09	-4.8024e-10	6.89349e-10	2.70408e-10	-1.69983e-09	1.83573e-09	-4.1248e-09	1.71164e-09	2.45014e-09	-3.00373e-09	2.22759e-09	-8.89836e-10	2.97365e-09	-1.10105e-09	-1.45072e-09	5.70357e-11	-6.63776e-10	1.19942e-16
4.31868e-09	-9.88587e-10	1.36363e-09	-1.97935e-09	-1.07328e-09	-1.04089e-09	2.59372e-09	6.74966e-10	9.29018e-10	2.118e-09	3.21126e-09	-8.81126e-10	-1.90008e-09	1.59931e-09	-4.8217e-10	8.32215e-10	2.70279e-10	-1.69962e-09	1.83576e-09	-4.12438e-09	1.71336e-09	2.45237e-09	-3.00945e-09	2.23121e-09	-7.82113e-10	2.97302e-09	-1.1019e-09	-1.4904e-09	1.5472e-10	-6.60099e-10	1.18027e-16
4.31728e-09	-9.76468e-10	1.36359e-09	-1.97892e-09	-1.0742e-09	-1.04537e-09	2.59381e-09	7.50132e-10	9.27904e-10	2.1209e-09	3.20202e-09	-8.81135e-10	-1.88085e-09	1.59005e-09	-4.81893e-10	8.39226e-10	2.70289e-10	-1.69962e-09	1.83588e-09	-4.1223e-09	1.71337e-09	2.49022e-09	-3.00774e-09	2.23135e-09	-6.96033e-10	2.97278e-09	-1.10229e-09	-1.49576e-09	1.69799e-10	-6.61159e-10	1.18024e-16
4.31741e-09	-9.55322e-10	1.3637e-09	-1.97422e-09	-1.0789e-09	-1.0078e-09	2.59393e-09	7.87706e-10	9.18018e-10	2.12516e-09	3.22539e-09	-8.8223e-10	-1.90579e-09	1.60169e-09	-4.82875e-10	7.41094e-10	2.69548e-10	-1.69969e-09	1.83562e-09	-4.11679e-09	1.71341e-09	2.41281e-09	-3.01351e-09	2.22765e-09	-5.27305e-10	2.97243e-09	-1.10246e-09	-1.50611e-09	1.18482e-10	-6.60974e-10	1.17487e-16
4.31703e-09	-9.6255e-10	1.36378e-09	-1.96062e-09	-1.08105e-09	-1.18061e-09	6.85517e-10	8.07159e-10	9.12017e-10	2.12668e-09	3.08258e-09	-8.81076e-10	-1.8968e-09	1.59757e-09	-4.82922e-10	7.63871e-10	2.64325e-10	-1.70053e-09	1.83509e-09	-4.11994e-09	1.71331e-09	2.37999e-09	-3.00882e-09	1.99864e-09	-7.47147e-10	2.97901e-09	-1.1119e-09	-1.49624e-09	1.22644e-10	-6.49445e-10	1.09846e-16
4.31521e-09	-9.58097e-10	1.3631e-09	-1.96364e-09	-1.07961e-09	-1.23093e-09	1.34161e-09	8.23458e-10	9.11077e-10	2.13538e-09	2.85407e-09	-6.62741e-10	-1.90084e-09	1.59955e-09	-4.82508e-10	7.54843e-10	2.67984e-10	-1.70157e-09	1.83476e-09	-4.11908e-09	1.71336e-09	2.44343e-09	-3.01035e-09	2.09791e-09	-6.85729e-10	6.91831e-10	-1.1046e-09	-1.49751e-09	1.32942e-10	-6.48065e-10	1.0188e-16
4.31776e-09	-9.52307e-10	1.363e-09	-1.97362e-09	-1.07942e-09	-1.06666e-09	9.04623e-10	7.87211e-10	9.10493e-10	2.07725e-09	2.90142e-09	-8.25071e-10	-1.92325e-09	1.58957e-09	-4.88319e-10	6.9545e-10	2.68499e-10	-1.70102e-09	1.8345e-09	-4.1207e-09	1.60246e-09	2.43652e-09	-3.00851e-09	1.95311e-09	-6.27858e-10	1.06527e-09	-1.10433e-09	-1.49675e-09	1.33115e-10	-6.44745e-10	1.00338e-16
4.31779e-09	-9.51928e-10	1.36302e-09	-1.1464e-09	-1.07844e-09	-1.08579e-09	9.65894e-10	8.19835e-10	9.10675e-10	2.07581e-09	2.91369e-09	-7.62159e-10	-1.90386e-09	1.49318e-09	-5.1229e-10	7.24476e-10	2.68336e-10	-1.70388e-09	1.83636e-09	-4.12075e-09	1.60182e-09	2.43365e-09	-3.00922e-09	1.99079e-09	-6.30511e-10	1.08608e-09	-1.12522e-09	-1.37512e-09	1.54775e-10	-6.48186e-10	9.75324e-17
4.31697e-09	-9.55763e-10	1.36296e-09	-1.33257e-09	-1.07893e-09	-1.07396e-09	9.39277e-10	8.301e-10	9.12193e-10	2.1242e-09	2.8255e-09	-7.87887e-10	-1.90175e-09	1.53093e-09	-4.93108e-10	7.24344e-10	2.68655e-10	-1.70243e-09	1.83555e-09	-4.11936e-09	1.24918e-09	2.43083e-09	-3.0104e-09	1.79035e-09	-6.25418e-10	1.07282e-09	-1.11522e-09	-1.05978e-09	1.49571e-10	-6.42325e-10	9.51386e-17
4.31637e-09	-9.55465e-10	1.3633e-09	-1.81987e-09	-1.16674e-09	-1.11213e-09	9.95213e-10	8.15773e-10	9.16892e-10	2.1149e-09	2.56656e-09	-7.75037e-10	-1.6205e-09	1.52642e-09	-5.85206e-10	9.2215e-10	2.69111e-10	-1.70361e-09	1.84091e-09	-3.86091e-09	1.25093e-09	2.43717e-09	-3.00969e-09	6.99236e-10	-6.27543e-10	8.55114e-10	-1.10664e-09	-8.78349e-10	9.18675e-11	-6.46544e-10	8.94885e-17
4.31637e-09	-9.58365e-10	1.36814e-09	-1.44877e-09	-1.13567e-09	-1.07793e-09	9.9552e-10	8.06273e-10	9.15411e-10	2.12222e-09	1.89967e-09	-9.52576e-10	-1.68175e-09	1.54228e-09	-3.79674e-10	9.70281e-10	2.68157e-10	-1.70342e-09	1.84085e-09	-3.87044e-09	1.29527e-09	2.43733e-09	-3.00933e-09	8.69924e-10	-6.19687e-10	8.58284e-10	-1.10699e-09	-1.06495e-09	1.14439e-10	-6.45476e-10	8.64473e-17
4.31647e-09	-9.60544e-10	1.36683e-09	-1.03251e-09	-1.0962e-09	-1.07353e-09	9.83785e-10	8.08109e-10	9.15455e-10	2.11475e-09	2.07008e-09	-9.24459e-10	-1.69657e-09	1.55353e-09	-5.24119e-10	7.77347e-10	2.67505e-10	-1.70321e-09	1.83778e-09	-3.82116e-09	1.27074e-09	2.43675e-09	-3.00995e-09	1.00855e-09	-6.29765e-10	8.57182e-10	-1.10685e-09	-1.05778e-09	9.95205e-11	-6.4699e-10	8.55693e-17
4.31634e-09	-9.63052e-10	1.36826e-09	-1.26376e-09	-1.12838e-09	-1.08328e-09	9.83192e-10	7.95926e-10	2.78138e-10	2.11633e-09	1.78687e-09	-8.98142e-10	-1.72668e-09	1.53808e-09	-5.18953e-10	1.11941e-09	2.68533e-10	-1.70357e-09	1.84067e-09	-3.7797e-09	1.04907e-09	2.43568e-09	-3.00977e-09	1.05282e-09	-6.32738e-10	9.33356e-10	-1.09035e-09	-9.54952e-10	1.00122e-10	-6.44928e-10	8.41466e-17
4.31627e-09	-9.59872e-10	1.36856e-09	-1.20583e-09	-1.13354e-09	-1.08491e-09	9.83756e-10	8.02023e-10	5.01645e-10	2.11588e-09	1.78045e-09	-8.67469e-10	-1.72106e-09	1.54166e-09	-5.22233e-10	9.63191e-10	2.68327e-10	-1.70354e-09	1.8408e-09	-3.774e-09	1.20172e-09	2.43586e-09	-3.00987e-09	8.65633e-10	-6.31555e-10	8.89513e-10	-1.10143e-09	-9.65021e-10	9.64977e-11	-6.45592e-10	8.36942e-17
4.31632e-09	-9.62572e-10	1.36826e-09	-1.20763e-09	-1.10649e-09	-1.08491e-09	9.82776e-10	8.0063e-10	4.49142e-10	2.11582e-09	1.79852e-09	-8.55063e-10	-1.72025e-09	1.5406e-09	-5.20124e-10	9.68076e-10	2.68373e-10	-1.70347e-09	1.84077e-09	-3.78425e-09	1.16255e-09	2.43587e-09	-3.00987e-09	9.06689e-10	-6.31256e-10	8.86979e-10	-1.1e-09	-9.65237e-10	9.76975e-11	-6.45617e-10	8.36829e-17
4.31631e-09	-9.60346e-10	1.36805e-09	-1.20286e-09	-1.11043e-09	-1.08416e-09	9.84036e-10	8.01369e-10	4.67332e-10	2.11589e-09	1.78962e-09	-8.80929e-10	-1.71932e-09	1.54041e-09	-5.18702e-10	9.61256e-10	2.683e-10	-1.7035e-09	1.84028e-09	-3.77866e-09	1.10473e-09	2.43591e-09	-3.00982e-09	8.92259e-10	-6.31694e-10	8.20286e-10	-1.09764e-09	-9.75505e-10	9.74592e-11	-6.45604e-10	8.3389e-17
4.31635e-09	-9.60657e-10	1.08818e-09	-1.22816e-09	-1.11138e-09	-1.08835e-09	9.8324e-10	8.02001e-10	4.66371e-10	2.11589e-09	1.79545e-09	-8.70889e-10	-1.71869e-09	1.54121e-09	-5.21147e-10	9.53082e-10	2.68194e-10	-1.70337e-09	1.84446e-09	-2.55799e-09	1.14307e-09	2.44565e-09	-3.01065e-09	9.32974e-10	-6.30694e-10	8.49323e-10	-1.10033e-09	-9.77821e-10	8.88661e-11	-6.45507e-10	7.53132e-17
3.84158e-09	-9.60678e-10	1.37545e-09	-1.23614e-09	-1.11966e-09	-1.03865e-09	9.82829e-10	8.04118e-10	4.54212e-10	2.1094e-09	1.12084e-09	-8.71963e-10	-1.71662e-09	1.54245e-09	-5.15557e-10	9.06425e-10	2.87101e-10	-1.71594e-09	1.62556e-09	-9.50906e-10	1.08065e-09	2.76807e-09	-3.00974e-09	8.40287e-10	-2.73057e-10	8.01541e-10	-1.09847e-09	-9.79142e-10	1.0129e-10	-6.44957e-10	6.46081e-17
3.86747e-09	-9.60777e-10	1.33708e-09	-1.23159e-09	-1.11654e-09	-1.05284e-09	9.82019e-10	8.01847e-10	4.55284e-10	2.11686e-09	1.21906e-09	-8.7199e-10	-1.71994e-09	1.54164e-09	-5.15944e-10	9.16815e-10	2.84425e-10	-1.71242e-09	1.68134e-09	-1.03284e-09	1.11062e-09	2.55852e-09	-3.0098e-09	8.43787e-10	-2.73282e-10	8.03155e-10	-1.09847e-09	-9.80806e-10	8.1727e-11	-6.45047e-10	6.42923e-17
3.85427e-09	-9.60766e-10	1.37806e-09	-1.23198e-09	-1.11491e-09	-1.066e-09	9.83082e-10	8.03705e-10	4.51525e-10	2.09588e-09	1.07801e-09	-8.69241e-10	-1.71782e-09	1.54049e-09	-5.17767e-10	9.23082e-10	2.87099e-10	-1.71235e-09	1.62011e-09	-9.97447e-10	1.07647e-09	2.56344e-09	-3.01032e-09	8.71724e-10	-1.74483e-10	8.06639e-10	-1.09878e-09	-9.58311e-10	1.01299e-10	-6.45088e-10	6.35649e-17
3.85175e-09	-9.60677e-10	1.25441e-09	-1.22756e-09	-1.11584e-09	-1.05213e-09	9.82667e-10	8.02777e-10	4.51388e-10	2.10633e-09	1.11944e-09	-8.71984e-10	-1.71701e-09	1.54101e-09	-5.1611e-10	9.18165e-10	2.81646e-10	-1.71345e-09	1.64317e-09	-1.02643e-09	1.08768e-09	2.52493e-09	-3.01002e-09	8.76089e-10	-3.71741e-10	8.14512e-10	-1.09852e-09	-9.74391e-10	9.86309e-11	-6.45151e-10	6.34262e-17
3.86567e-09	-9.60592e-10	1.31861e-09	-1.23172e-09	-1.11532e-09	-1.0478e-09	9.8305e-10	8.03466e-10	4.53059e-10	2.09451e-09	1.14028e-09	-8.71227e-10	-1.71765e-09	1.54007e-09	-5.15965e-10	9.11695e-10	2.86174e-10	-1.7144e-09	1.62905e-09	-8.15815e-10	1.05662e-09	2.51769e-09	-3.01053e-09	8.63323e-10	-2.48849e-10	8.09853e-10	-1.09852e-09	-9.70076e-10	1.0068e-10	-6.45076e-10	6.30429e-17
3.86146e-09	-9.5971e-10	1.31927e-09	-1.15651e-09	-1.11576e-09	-1.06003e-09	9.82875e-10	5.17037e-10	4.50186e-10	2.09849e-09	1.12127e-09	-8.70457e-10	-1.71774e-09	1.54043e-09	-5.16429e-10	9.18897e-10	2.83195e-10	-1.71385e-09	1.64889e-09	-7.82049e-10	1.07643e-09	2.52196e-09	-3.01088e-09	8.64699e-10	-3.01389e-10	8.08835e-10	-1.09835e-09	-9.67609e-10	9.35772e-11	-6.45097e-10	6.25603e-17
3.8597e-09	-9.59283e-10	1.35377e-09	-1.22923e-09	-1.12845e-09	-1.05588e-09	9.83466e-10	4.58448e-10	4.52989e-10	2.10256e-09	2.66971e-10	-8.72248e-10	-1.44902e-09	1.54644e-09	-5.16006e-10	9.12243e-10	2.83701e-10	-1.7128e-09	1.64538e-09	-8.34953e-10	1.11962e-09	2.50985e-09	-1.94808e-09	8.65083e-10	-2.69758e-10	8.35971e-10	-1.09855e-09	-9.76028e-10	9.2537e-11	-6.45047e-10	5.56451e-17
3.71056e-09	-9.5938e-10	8.637e-10	-1.21243e-09	-1.1427e-09	-1.05668e-09	9.83182e-10	5.6487e-10	4.66461e-10	1.90646e-09	5.61275e-10	-8.6589e-10	-1.64944e-09	1.53973e-09	-5.16047e-10	9.16259e-10	2.72843e-10	-1.71374e-09	1.65004e-09	-8.50532e-10	1.09573e-09	2.5261e-09	-1.8838e-09	8.60526e-10	-3.11574e-10	6.00848e-10	-1.02963e-09	-9.68032e-10	8.52359e-11	-6.44997e-10	5.29339e-17
3.39727e-09	-9.59463e-10	1.09895e-09	-1.22348e-09	-1.13431e-09	-1.05559e-09	9.83161e-10	5.52031e-10	4.51891e-10	2.0582e-09	3.85457e-10	-8.65207e-10	-1.62788e-09	1.5431e-09	-5.15835e-10	9.17052e-10	2.83776e-10	-1.71855e-09	1.64607e-09	-8.42794e-10	1.10004e-09	2.52007e-09	-2.05533e-09	8.63413e-10	-3.01169e-10	4.13578e-10	-1.08697e-09	-9.69207e-10	9.22759e-11	-6.45059e-10	5.21064e-17
3.37451e-09	-9.59668e-10	1.03793e-09	-1.22219e-09	-1.12906e-09	-1.05703e-09	9.8307e-10	6.48178e-10	4.52966e-10	2.01947e-09	4.68738e-10	-8.64549e-10	-1.64048e-09	1.54189e-09	-5.16102e-10	9.17432e-10	2.81923e-10	-1.71607e-09	1.64583e-09	-8.24098e-10	1.11057e-09	2.52483e-09	-1.98802e-09	8.63005e-10	-3.21536e-10	5.19376e-10	-2.29581e-10	-9.68437e-10	9.34473e-11	-6.45051e-10	5.05911e-17
3.37421e-09	-9.59191e-10	1.06549e-09	-1.11662e-09	-1.13759e-09	-1.04458e-09	9.83604e-10	5.45787e-10	4.55349e-10	1.97252e-09	6.47009e-10	-8.65158e-10	-1.63752e-09	1.19338e-09	-5.15998e-10	4.41053e-10	4.76952e-11	-1.72097e-09	1.65721e-09	-8.39543e-10	1.08977e-09	7.8445e-10	-1.53349e-09	8.63975e-10	-3.02565e-10	5.64742e-10	-1.04421e-09	-9.68269e-10	9.09053e-11	-6.45014e-10	4.23486e-17
3.39101e-09	-9.5917e-10	1.11227e-09	-5.98161e-10	-1.09983e-09	-1.0493e-09	9.83608e-10	5.43454e-10	4.5691e-10	2.00232e-09	6.14706e-10	-8.67408e-10	-1.62405e-09	1.42234e-09	-5.15895e-10	2.67838e-10	2.34638e-11	-1.7205e-09	1.6477e-09	-8.40036e-10	1.10014e-09	2.84893e-10	-4.01205e-10	8.62924e-10	-3.03945e-10	5.73725e-10	-1.03815e-09	-9.68093e-10	9.06417e-11	-6.45007e-10	3.93732e-17
3.38495e-09	-9.45766e-10	1.08818e-09	-5.67099e-10	-1.08453e-09	-1.05105e-09	9.83522e-10	5.8822e-10	4.50798e-10	2.01186e-09	6.05853e-10	-7.66151e-10	-1.6397e-09	1.0747e-09	-5.15996e-10	4.8452e-10	-8.5821e-11	-1.72e-09	1.64783e-09	-8.33552e-10	1.09723e-09	6.00319e-10	-7.41621e-10	8.63536e-10	-3.00514e-10	5.07314e-10	-6.59319e-10	-9.68261e-10	9.19427e-11	-6.43619e-10	3.83803e-17
3.3859e-09	-9.45497e-10	1.09524e-09	-5.88577e-10	-1.04488e-09	-1.05208e-09	9.83266e-10	5.85452e-10	4.53747e-10	1.90297e-09	6.11305e-10	-8.73678e-10	-1.63586e-09	1.06683e-09	-5.15988e-10	3.57646e-10	5.36897e-11	-1.71929e-09	1.64902e-09	-8.36325e-10	1.09691e-09	6.09356e-10	-7.91723e-10	8.63837e-10	-2.99157e-10	5.59372e-10	-8.20865e-10	-8.1353e-10	9.17556e-11	-6.45023e-10	3.80726e-17
3.37959e-09	-9.4517e-10	1.07985e-09	-5.21987e-10	-1.07656e-09	-1.05103e-09	9.83283e-10	5.80373e-10	4.5308e-10	1.85696e-09	6.26307e-10	-8.22961e-10	-1.62734e-09	1.05557e-09	-5.15986e-10	4.00294e-10	-2.45485e-11	-1.71907e-09	1.64862e-09	-8.35303e-10	1.09794e-09	6.59514e-10	-6.90278e-10	8.63649e-10	-3.01406e-10	5.22323e-10	-7.48775e-10	-9.06517e-10	9.14452e-11	-6.44264e-10	3.76367e-17
3.38787e-09	-9.37804e-10	1.07692e-09	-6.30248e-10	-1.07898e-09	-1.0501e-09	9.83441e-10	5.62872e-10	4.53715e-10	1.90666e-09	3.25447e-10	-8.71158e-10	-1.63938e-09	1.08283e-09	-5.17777e-10	2.64055e-10	4.90129e-11	-1.71894e-09	1.11191e-09	-8.37142e-10	1.09769e-09	6.26773e-10	-6.60313e-10	8.6314e-10	-3.01664e-10	4.9484e-10	-8.28996e-10	-8.40363e-10	9.13395e-11	-6.45102e-10	3.61958e-17
3.38524e-09	-9.39881e-10	1.07761e-09	-5.49165e-10	-1.08314e-09	-1.05081e-09	9.83428e-10	5.63894e-10	4.53063e-10	1.90051e-09	3.61692e-10	-8.64218e-10	-1.63064e-09	1.06145e-09	-5.16051e-10	2.9243e-10	1.14398e-11	-1.71919e-09	1.16817e-09	-8.3629e-10	1.0979e-09	6.44216e-10	-7.04062e-10	8.15464e-10	-3.01365e-10	5.31507e-10	-6.47941e-10	-8.78635e-10	9.14455e-11	-6.45e-10	3.59913e-17
3.38374e-09	-9.39259e-10	1.07905e-09	-4.5394e-10	-1.08009e-09	-1.05069e-09	9.8344e-10	5.67789e-10	4.52466e-10	1.90621e-09	3.90682e-10	-8.41132e-10	-1.6323e-09	1.05382e-09	-5.16978e-10	2.56216e-10	3.49815e-11	-1.71901e-09	1.17968e-09	-8.36003e-10	1.09781e-09	6.43016e-10	-7.05996e-10	3.78734e-10	-3.01454e-10	5.07858e-10	-7.02539e-10	-8.73749e-10	9.13766e-11	-6.44975e-10	3.54062e-17
8.4414e-10	-9.34957e-10	1.07611e-09	-6.10458e-10	-1.02722e-09	-1.05083e-09	9.81527e-10	5.57442e-10	4.42769e-10	1.87978e-09	4.11161e-10	-8.52861e-10	-1.61483e-09	1.10047e-09	-5.17243e-10	3.02028e-10	1.66327e-11	-1.71909e-09	1.22292e-09	-8.35903e-10	1.09725e-09	6.15701e-10	-7.03097e-10	7.5414e-10	-3.02538e-10	5.00973e-10	-6.88453e-10	-8.18543e-10	-5.87568e-11	-6.52029e-10	2.50655e-17
1.8158e-10	-9.33948e-10	1.07274e-09	-5.55347e-10	-9.83453e-10	-1.05101e-09	9.81898e-10	5.52374e-10	3.63808e-10	1.88316e-09	4.13074e-10	-8.54307e-10	-1.61536e-09	1.0714e-09	-5.1833e-10	2.91071e-10	2.25036e-11	-1.7225e-09	1.20981e-09	-8.36669e-10	1.09734e-09	6.15929e-10	-7.00647e-10	5.65111e-10	-3.0475e-10	5.04679e-10	-6.87792e-10	-1.02363e-10	-3.55169e-11	-6.71652e-10	2.32037e-17
1.8158e-10	-9.33948e-10	1.07274e-09	-5.55347e-10	-9.83453e-10	-1.05101e-09	9.81898e-10	5.52374e-10	3.63808e-10	1.88316e-09	4.13074e-10	-8.54307e-10	-1.61536e-09	1.0714e-09	-5.1833e-10	2.91071e-10	2.25036e-11	-1.7225e-09	1.20981e-09	-8.36669e-10	1.09734e-09	6.15929e-10	-7.00647e-10	5.65111e-10	-3.0475e-10	5.04679e-10	-6.87792e-10	-1.02363e-10	-3.55169e-11	-6.71652e-10	2.32037e-17
2.079e-10	-9.34256e-10	1.07286e-09	-5.37791e-10	-9.95007e-10	-1.05095e-09	9.81878e-10	5.52391e-10	3.64391e-10	1.88317e-09	4.0152e-10	-8.54039e-10	-1.61442e-09	1.07498e-09	-5.17737e-10	2.91262e-10	2.17986e-11	-1.72083e-09	1.20976e-09	-8.366e-10	1.09733e-09	6.16404e-10	-7.00632e-10	5.4222e-10	-3.04714e-10	5.05657e-10	-6.88139e-10	-1.38123e-10	-3.50617e-11	-6.71316e-10	2.31917e-17
1.48881e-10	-9.34146e-10	1.07133e-09	-5.55502e-10	-9.86808e-10	-1.0509e-09	9.81957e-10	5.53173e-10	3.62747e-10	1.88261e-09	4.11223e-10	-8.25379e-10	-1.61175e-09	1.07591e-09	-5.18144e-10	3.04196e-10	2.44291e-11	-1.72269e-09	1.20805e-09	-8.3666e-10	1.0975e-09	6.14711e-10	-6.99059e-10	5.51572e-10	-3.03323e-10	5.05485e-10	-6.9334e-10	-1.27162e-10	-3.35297e-11	-6.79547e-10	2.31523e-17
1.74413e-10	-9.34363e-10	1.07132e-09	-5.51047e-10	-9.9334e-10	-1.05091e-09	9.82024e-10	5.53415e-10	3.71628e-10	1.88277e-09	3.37362e-10	-8.1501e-10	-1.61109e-09	1.07676e-09	-5.18049e-10	2.98435e-10	2.48627e-11	-1.72179e-09	1.20863e-09	-8.36612e-10	1.09739e-09	6.15324e-10	-6.99279e-10	5.37239e-10	-3.03435e-10	5.04706e-10	-6.93201e-10	-1.31002e-10	-2.66524e-11	-6.77155e-10	2.30802e-17
1.71263e-10	-9.33825e-10	1.07135e-09	-5.49762e-10	-9.94462e-10	-1.05082e-09	9.81878e-10	5.37432e-10	3.75669e-10	5.28526e-10	3.85794e-10	-8.3865e-10	-1.61227e-09	1.08223e-09	-5.16746e-10	2.93268e-10	2.43886e-11	-1.74494e-09	1.20991e-09	-8.36569e-10	1.09709e-09	6.16531e-10	-7.01044e-10	4.39746e-10	-3.03586e-10	5.04959e-10	-6.5557e-10	-1.28193e-10	-1.40946e-12	-6.69861e-10	1.98136e-17
1.74602e-10	-8.21148e-10	9.15933e-10	-5.49388e-10	-9.91564e-10	-1.05011e-09	9.6034e-10	5.49976e-10	3.7156e-10	7.77475e-10	3.8419e-10	-8.28957e-10	-1.61232e-09	1.0831e-09	-4.74831e-10	2.00835e-10	2.37798e-11	-1.6026e-09	1.20943e-09	-8.39542e-10	1.09767e-09	6.16113e-10	-6.77216e-10	5.20333e-10	-3.03567e-10	5.04722e-10	-6.59583e-10	-1.37666e-10	-1.39292e-11	-6.91372e-10	1.91013e-17
1.87853e-10	-8.67409e-10	6.85992e-10	-5.47974e-10	-9.89358e-10	-1.05077e-09	9.79922e-10	5.52052e-10	3.63799e-10	5.95235e-10	3.97655e-10	-8.26156e-10	-1.6128e-09	1.07864e-09	-5.15705e-10	2.79771e-10	2.38219e-11	-1.65438e-09	1.20903e-09	-8.46509e-10	1.10102e-09	6.17216e-10	-6.9694e-10	3.78744e-10	-3.03013e-10	5.04746e-10	-6.82969e-10	-1.24307e-10	-2.34411e-11	-6.73869e-10	1.8764e-17
1.83941e-10	-8.71526e-10	7.19917e-10	-5.48486e-10	-9.89985e-10	-1.05077e-09	9.74774e-10	5.50153e-10	3.64097e-10	6.32797e-10	3.91606e-10	-8.33876e-10	-1.61277e-09	1.0801e-09	-4.67745e-10	2.68359e-10	2.38534e-11	-1.65355e-09	1.20912e-09	-8.43805e-10	1.10104e-09	6.17316e-10	-6.90788e-10	4.13174e-10	-3.02237e-10	5.04774e-10	-5.78363e-10	-1.22175e-10	-1.52473e-11	-6.96486e-10	1.87206e-17
1.83588e-10	-7.96411e-10	7.29274e-10	-5.49072e-10	-9.90479e-10	-1.05069e-09	9.78766e-10	5.51773e-10	3.6944e-10	6.34627e-10	3.91235e-10	-8.27405e-10	-1.61268e-09	1.08053e-09	-4.94843e-10	2.62038e-10	2.40075e-11	-1.6382e-09	1.20924e-09	-8.43976e-10	1.10138e-09	6.17178e-10	-6.86549e-10	4.03944e-10	-3.02776e-10	5.04778e-10	-6.24316e-10	-1.26182e-10	-1.47914e-11	-6.86785e-10	1.86188e-17
1.86052e-10	-8.22957e-10	7.13018e-10	-5.48638e-10	-9.89792e-10	-1.05075e-09	9.75065e-10	5.31064e-10	3.67731e-10	6.25622e-10	3.87448e-10	-8.27088e-10	-1.61261e-09	1.08057e-09	-4.87575e-10	2.59923e-10	2.39453e-11	-1.62829e-09	1.20931e-09	-8.43909e-10	1.10148e-09	6.17143e-10	-6.86462e-10	4.09958e-10	-3.0294e-10	5.04781e-10	-6.23286e-10	-1.25567e-10	-1.7639e-11	-6.83366e-10	1.85502e-17
1.84006e-10	-8.12613e-10	7.32113e-10	-5.48486e-10	-2.08125e-10	-1.04005e-09	9.76114e-10	5.43339e-10	3.66534e-10	6.29342e-10	3.90819e-10	-8.24461e-10	-1.61271e-09	1.08064e-09	-4.95434e-10	2.4643e-10	2.98923e-11	-1.63203e-09	1.20927e-09	-8.43378e-10	1.10255e-09	6.16988e-10	-7.00885e-10	2.87639e-10	-3.02654e-10	5.01439e-10	-6.25174e-10	-1.25781e-10	-1.62184e-11	-6.92181e-10	1.75792e-17
1.75203e-10	-8.25425e-10	7.33473e-10	-5.1821e-10	-5.60792e-10	-1.04231e-09	9.75749e-10	5.40883e-10	3.50472e-10	6.33476e-10	3.90138e-10	-8.2612e-10	-1.6126e-09	1.07997e-09	-4.91549e-10	2.47088e-10	2.54024e-11	-1.62768e-09	1.20928e-09	-8.43932e-10	3.52122e-10	6.17066e-10	-4.8241e-10	3.65632e-10	-1.89888e-10	5.04469e-10	-6.20402e-10	-1.24244e-10	-1.79422e-11	-6.8381e-10	1.64469e-17
1.64876e-10	-8.18667e-10	7.20663e-10	-5.31075e-10	-4.6193e-10	-1.04904e-09	9.72441e-10	5.39259e-10	3.1926e-10	6.41663e-10	3.89838e-10	-8.23904e-10	-1.61263e-09	1.08066e-09	-4.92727e-10	2.56737e-10	3.55453e-11	-1.62274e-09	1.2092e-09	-4.32909e-10	4.96384e-10	5.76821e-10	-6.19381e-10	3.09272e-10	-2.37957e-10	5.04077e-10	-6.0632e-10	-1.24544e-10	-1.74834e-11	-6.85475e-10	1.59772e-17
1.76351e-10	-8.19666e-10	7.76288e-10	-4.13802e-10	-4.90551e-10	-1.04792e-09	9.80128e-10	5.25474e-10	3.00194e-10	6.1752e-10	3.92925e-10	-8.26754e-10	-1.61268e-09	1.05753e-09	-4.88058e-10	2.48734e-10	2.787e-11	-1.62045e-09	4.23346e-10	-8.51502e-10	1.83081e-10	6.09274e-10	-4.48775e-10	4.81398e-10	-2.08741e-10	5.04336e-10	-6.02952e-10	-1.25081e-10	-1.85806e-11	-6.85049e-10	1.48965e-17
1.76227e-10	-8.17321e-10	7.38189e-10	-4.05668e-10	-4.36116e-10	-1.05095e-09	9.74695e-10	5.17374e-10	3.12116e-10	6.41983e-10	3.91353e-10	-8.2592e-10	-1.61504e-09	1.06024e-09	-4.89419e-10	2.56848e-10	3.54705e-11	-2.21753e-10	7.6532e-10	-5.0306e-10	4.86872e-10	5.94885e-10	-4.82771e-10	3.1484e-10	-2.36622e-10	5.04838e-10	-5.6569e-10	-1.24846e-10	6.58136e-11	-4.83379e-10	1.20006e-17
1.75748e-10	-7.24272e-10	7.52167e-10	-4.39687e-10	-4.66043e-10	-1.04741e-09	9.77533e-10	5.21089e-10	3.15523e-10	6.16939e-10	3.93939e-10	-8.26499e-10	-1.56723e-09	7.99908e-10	-4.87113e-10	2.50941e-10	2.71011e-11	-3.6863e-10	6.68248e-10	-7.48735e-10	2.45279e-10	6.04468e-10	-5.58725e-10	2.71364e-10	-2.21848e-10	5.03358e-10	-6.10795e-10	-1.23736e-10	1.98853e-11	-6.84494e-10	1.16857e-17
1.74491e-10	-7.99754e-10	7.46769e-10	-4.26909e-10	-4.4583e-10	-1.05063e-09	9.7643e-10	5.17405e-10	3.25509e-10	6.17333e-10	3.91672e-10	-8.25815e-10	-1.54868e-09	8.35404e-10	-4.87795e-10	1.11009e-10	3.29341e-11	-2.37744e-10	6.31456e-10	-6.36852e-10	3.4101e-10	5.8522e-10	-5.22762e-10	3.00436e-10	-2.13521e-10	5.04612e-10	-5.71103e-10	-1.24496e-10	7.74471e-11	-5.70718e-10	1.12605e-17
1.73581e-10	-7.55798e-10	7.43686e-10	-4.19301e-10	-4.77515e-10	-1.04695e-09	9.69118e-10	5.16848e-10	3.16192e-10	2.71107e-10	3.92692e-10	-8.26335e-10	-1.5484e-09	8.23753e-10	-4.86157e-10	2.53012e-10	3.29094e-11	-4.2504e-10	6.32614e-10	-6.88976e-10	3.46425e-10	4.98503e-10	-5.29666e-10	3.08102e-10	-2.10787e-10	5.04487e-10	-5.73473e-10	-1.2401e-10	2.63928e-11	-5.89165e-10	1.10393e-17
1.7402e-10	-7.39892e-10	7.43357e-10	-4.22432e-10	-4.72756e-10	-1.04718e-09	9.71078e-10	5.16555e-10	3.13461e-10	2.9038e-10	3.92273e-10	-8.26197e-10	-1.55287e-09	7.75536e-10	-4.86275e-10	2.10939e-10	3.21998e-11	-3.55366e-10	6.32904e-10	-6.83918e-10	3.32775e-10	5.0117e-10	-5.28098e-10	3.03172e-10	-2.11018e-10	5.04483e-10	-5.75356e-10	-1.24165e-10	2.8822e-11	-5.88399e-10	1.08724e-17
1.74944e-10	-7.05611e-10	7.44113e-10	-4.25406e-10	-4.56554e-10	-6.73581e-10	9.72174e-10	5.18138e-10	3.1718e-10	2.33175e-10	3.91873e-10	-8.25764e-10	-1.56118e-09	8.18216e-10	-4.88218e-10	2.01664e-10	3.30208e-11	-3.46769e-10	6.33831e-10	-6.59267e-10	3.26608e-10	5.00435e-10	-5.33194e-10	2.99482e-10	-2.13732e-10	5.04477e-10	-5.65336e-10	-1.24303e-10	1.54074e-11	-5.82986e-10	1.01793e-17
1.74464e-10	-7.23944e-10	7.43893e-10	-4.26282e-10	-4.52703e-10	-6.2349e-10	9.73914e-10	2.83819e-10	3.15877e-10	4.05522e-10	3.91947e-10	-8.26081e-10	-1.56207e-09	8.23026e-10	-4.87999e-10	1.45403e-10	4.89949e-11	-3.26791e-10	6.31607e-10	-6.7204e-10	3.36982e-10	5.01369e-10	-5.32922e-10	2.9924e-10	-2.13327e-10	5.04523e-10	-5.73446e-10	-1.24076e-10	4.10002e-11	-5.81405e-10	1.00716e-17
1.74785e-10	-6.51487e-10	6.00998e-10	-4.32885e-10	-4.65025e-10	-1.85792e-10	8.25671e-10	3.28867e-10	3.17311e-10	3.24995e-10	3.91836e-10	-8.26046e-10	-1.55131e-09	7.99093e-10	-4.8811e-10	1.89285e-10	3.84764e-11	-3.03233e-10	6.30483e-10	-6.38359e-10	3.24526e-10	5.06397e-10	-5.32446e-10	3.00717e-10	-2.14062e-10	4.92795e-10	-5.71073e-10	-1.31299e-10	3.40933e-11	-5.85891e-10	9.0162e-18
1.74787e-10	-5.28554e-10	5.80529e-10	-4.39296e-10	-4.62076e-10	-2.17159e-10	8.32876e-10	3.41266e-10	3.17393e-10	3.14026e-10	3.91827e-10	-8.26043e-10	-1.55134e-09	8.17631e-10	-4.88106e-10	1.80114e-10	3.6191e-11	-3.08744e-10	6.30772e-10	-6.41549e-10	3.28207e-10	5.08484e-10	-5.33297e-10	3.007e-10	-2.12796e-10	4.94837e-10	-5.70027e-10	-1.30644e-10	5.1134e-11	-5.87575e-10	8.91902e-18
1.7476e-10	-4.52829e-10	6.34174e-10	-4.39766e-10	-4.619e-10	-1.78888e-10	8.3927e-10	3.3014e-10	3.16434e-10	2.91503e-10	3.91784e-10	-8.25963e-10	-1.5467e-09	8.09621e-10	-4.88212e-10	1.81889e-10	3.95798e-11	-3.17079e-10	6.30933e-10	-6.47362e-10	3.32449e-10	5.12543e-10	-5.32519e-10	3.0009e-10	-2.12926e-10	4.95528e-10	-5.7186e-10	-1.27396e-10	3.07238e-11	-5.84755e-10	8.87304e-18
1.74766e-10	-4.55451e-10	6.34026e-10	-4.38026e-10	-4.621e-10	-1.33734e-10	8.39616e-10	3.29742e-10	3.16664e-10	2.93472e-10	3.91787e-10	-8.25936e-10	-1.55055e-09	8.09605e-10	-4.8802e-10	1.86176e-10	3.91951e-11	-3.15996e-10	6.30366e-10	-6.47331e-10	3.30829e-10	5.08859e-10	-5.32798e-10	3.00157e-10	-2.13117e-10	4.93756e-10	-5.72531e-10	-1.2714e-10	3.08567e-11	-5.82995e-10	8.86565e-18
1.69369e-10	-4.62011e-10	6.09048e-10	-4.39502e-10	-4.63103e-10	-1.74818e-10	8.06375e-10	3.45479e-10	3.17139e-10	3.07079e-10	3.91761e-10	-8.25974e-10	-1.46461e-09	8.13797e-10	-4.88329e-10	1.80672e-10	3.76413e-11	-3.16764e-10	6.30887e-10	-2.46608e-10	3.32002e-10	2.95823e-10	-5.32938e-10	3.02221e-10	-2.12764e-10	5.08895e-10	-6.0519e-10	-1.27437e-10	3.67295e-11	-5.86508e-10	8.09566e-18
1.73272e-10	-4.79795e-10	6.10802e-10	-4.39145e-10	-2.56266e-10	-2.3926e-10	7.95043e-10	3.43533e-10	3.17134e-10	3.11715e-10	3.91499e-10	-8.25971e-10	-1.46017e-09	8.113e-10	-4.88383e-10	1.72132e-10	3.7538e-11	-3.13305e-10	6.3089e-10	-3.47502e-10	3.33675e-10	4.53398e-10	-4.37187e-10	3.0058e-10	-2.12926e-10	5.02867e-10	-5.49008e-10	-1.29463e-10	3.68635e-11	-5.86814e-10	7.9697e-18
1.74634e-10	-4.62468e-10	6.11252e-10	-4.58277e-10	-3.68542e-10	-2.12725e-10	7.08567e-10	3.47367e-10	3.1637e-10	3.17452e-10	3.91158e-10	-8.25947e-10	-1.37372e-09	8.12908e-10	-4.88708e-10	1.8001e-10	5.80954e-11	-3.19282e-10	6.30726e-10	-3.87656e-10	3.31332e-10	3.11879e-10	-4.79397e-10	3.0137e-10	-2.13124e-10	5.00816e-10	-5.91419e-10	-1.30737e-10	3.83109e-11	-5.86596e-10	7.67683e-18
1.74082e-10	-4.63061e-10	6.16249e-10	-4.48974e-10	-3.78628e-10	-1.86312e-10	7.1739e-10	2.29069e-10	3.16358e-10	3.00081e-10	3.91569e-10	-8.25957e-10	-1.36696e-09	8.11808e-10	-4.88348e-10	1.78722e-10	4.00369e-11	-3.17919e-10	6.30647e-10	-4.08485e-10	3.30435e-10	2.44041e-10	-5.22887e-10	3.01256e-10	-2.13041e-10	5.00793e-10	-5.83897e-10	-1.28667e-10	3.75464e-11	-4.83887e-10	7.48434e-18
1.7267e-10	-4.6325e-10	6.13648e-10	-4.43235e-10	-1.47646e-10	-1.95458e-10	7.23551e-10	1.65954e-10	3.17051e-10	3.11826e-10	3.91889e-10	-8.2595e-10	-1.38259e-09	8.12021e-10	-4.88445e-10	1.80204e-10	3.90831e-11	-3.1584e-10	6.30603e-10	-3.78765e-10	3.30576e-10	2.46341e-10	-5.04254e-10	3.01275e-10	-2.13113e-10	5.03137e-10	-5.64256e-10	-1.29481e-10	3.66832e-11	-4.42715e-10	7.29247e-18
1.73686e-10	-4.59623e-10	6.12577e-10	-4.42211e-10	-2.49476e-10	-2.00686e-10	7.38318e-10	1.28584e-10	3.15615e-10	3.0176e-10	3.91551e-10	-8.25943e-10	-1.34351e-09	8.11487e-10	-4.88423e-10	1.23658e-10	3.92938e-11	-3.17242e-10	6.30692e-10	-4.28523e-10	3.30533e-10	2.53696e-10	-5.10103e-10	3.02444e-10	-2.1186e-10	5.044e-10	-5.669e-10	-1.30035e-10	2.99861e-11	-3.82054e-10	7.21327e-18
1.72915e-10	-4.61605e-10	6.12547e-10	-4.41454e-10	-1.75791e-10	-1.95764e-10	7.21958e-10	1.53157e-10	3.16914e-10	3.05596e-10	3.96775e-10	-8.25948e-10	-1.37307e-09	8.11929e-10	-4.86398e-10	1.68386e-10	4.11143e-11	-3.16368e-10	6.30778e-10	-1.55386e-10	3.30658e-10	2.50452e-10	-3.0337e-10	3.01441e-10	-2.12959e-10	5.0411e-10	-5.66029e-10	-1.28579e-10	3.61916e-11	-4.48666e-10	6.98768e-18
1.72953e-10	-4.61902e-10	6.11802e-10	-4.41599e-10	-1.93769e-10	-1.97562e-10	7.15366e-10	1.91022e-10	2.67698e-10	3.06878e-10	3.938e-10	-7.67604e-10	-1.3672e-09	8.11612e-10	-4.87632e-10	1.76085e-10	3.92993e-11	-3.16179e-10	6.34774e-10	-2.19097e-10	3.34117e-10	2.72717e-10	-2.82643e-10	3.01345e-10	-2.12944e-10	5.06023e-10	-5.39668e-10	-1.28959e-10	3.60014e-11	-4.29572e-10	6.84853e-18
1.72463e-10	-4.61703e-10	6.12303e-10	-4.42108e-10	-1.86428e-10	-1.97993e-10	7.31563e-10	1.52612e-10	3.01369e-10	3.07203e-10	3.93609e-10	-7.85994e-10	-1.36411e-09	8.119e-10	-4.87721e-10	1.62981e-10	3.95136e-11	-3.16951e-10	6.32457e-10	-8.86931e-11	3.31145e-10	2.50684e-10	-2.37854e-10	3.01622e-10	-2.12946e-10	5.04866e-10	-5.53587e-10	-1.29538e-10	3.703e-11	-4.21091e-10	6.82015e-18
1.73244e-10	-4.61431e-10	6.12258e-10	-4.42283e-10	-2.05578e-10	-1.9808e-10	7.22696e-10	1.73665e-10	1.59742e-10	3.06527e-10	3.9382e-10	-7.74242e-10	-1.35989e-09	8.10561e-10	-4.88063e-10	1.62275e-10	3.9392e-11	-3.16585e-10	6.33735e-10	-1.27397e-10	3.33638e-10	2.565e-10	-2.47371e-10	3.01885e-10	-2.12672e-10	5.04905e-10	-5.61021e-10	-1.29192e-10	6.0547e-11	-4.2092e-10	6.75371e-18
1.7293e-10	-3.83446e-10	6.1215e-10	-4.4208e-10	-1.94908e-10	-1.67156e-10	7.23063e-10	1.57242e-10	1.41728e-10	3.06353e-10	3.96582e-10	-7.79509e-10	-1.3636e-09	8.07756e-10	-4.87747e-10	1.65378e-10	2.64875e-11	-3.17148e-10	6.32121e-10	-1.42838e-10	3.29688e-10	2.56819e-10	-2.32821e-10	3.01653e-10	-2.12734e-10	5.05212e-10	-5.50351e-10	-1.28198e-10	4.45575e-11	-4.23102e-10	6.65847e-18
1.7288e-10	-3.69382e-10	6.12119e-10	-4.42065e-10	-1.92846e-10	-1.78432e-10	7.23781e-10	1.63833e-10	1.16576e-10	3.06272e-10	3.9826e-10	-7.82316e-10	-1.36388e-09	8.08372e-10	-4.87814e-10	1.60816e-10	3.38547e-11	-3.17214e-10	6.32848e-10	-1.56428e-10	3.29922e-10	2.50073e-10	-2.28897e-10	3.01643e-10	-2.12752e-10	5.05334e-10	-3.97193e-10	-1.28651e-10	4.20754e-11	-4.26226e-10	6.51152e-18
1.72949e-10	-3.62508e-10	6.12219e-10	-4.42034e-10	-1.89963e-10	-1.46842e-10	7.2882e-10	1.55843e-10	1.47645e-10	3.06382e-10	4.19932e-10	-7.85848e-10	-1.24389e-09	8.08693e-10	-3.33433e-11	1.65962e-10	2.17452e-11	-3.17388e-10	6.33196e-10	-1.47575e-10	3.31966e-10	2.55126e-10	-2.56185e-10	3.01407e-10	-2.12748e-10	5.05401e-10	-5.52376e-10	-1.29048e-10	4.48467e-11	-4.24347e-10	6.14436e-18
1.7284e-10	-3.76996e-10	6.12132e-10	-4.42035e-10	-1.9037e-10	-1.57994e-10	7.28172e-10	1.58462e-10	1.34938e-10	3.06341e-10	4.03513e-10	-7.8483e-10	-1.22595e-09	8.07941e-10	-1.38607e-10	1.69268e-10	2.57627e-11	-3.17599e-10	6.33211e-10	-1.50833e-10	3.31161e-10	2.55388e-10	-2.23607e-10	1.8436e-10	-2.12777e-10	5.05405e-10	-4.59044e-10	-1.28911e-10	4.43885e-11	-4.2529e-10	5.94807e-18
1.72476e-10	-3.71049e-10	6.12168e-10	-4.42127e-10	-1.71439e-10	-1.54768e-10	7.28424e-10	1.60655e-10	1.28566e-10	3.06323e-10	4.06404e-10	-7.81345e-10	-1.22239e-09	8.0792e-10	-1.18878e-10	1.65762e-10	3.0113e-11	-3.19447e-10	6.32809e-10	-1.5526e-10	3.30444e-10	2.5527e-10	-2.39141e-10	1.43425e-10	-2.12753e-10	4.51433e-10	-4.34196e-10	-1.28818e-10	4.36501e-11	-3.39471e-10	5.77295e-18
1.72555e-10	-3.71072e-10	6.12169e-10	-4.42187e-10	-1.73537e-10	-1.56037e-10	7.2842e-10	1.60392e-10	1.28897e-10	3.06332e-10	4.08377e-10	-7.81212e-10	-1.21774e-09	8.07916e-10	-9.98646e-11	1.6654e-10	2.97452e-11	-3.19261e-10	6.328e-10	-1.55583e-10	3.3053e-10	2.55159e-10	-2.32826e-10	1.64705e-10	-2.12756e-10	4.54318e-10	-4.25045e-10	-1.28823e-10	4.36953e-11	-3.51653e-10	5.76702e-18
1.7212e-10	-3.71578e-10	6.12157e-10	-4.42182e-10	-1.73199e-10	-1.50221e-10	7.28345e-10	1.59443e-10	1.32053e-10	3.06412e-10	4.0987e-10	-7.81018e-10	-1.22023e-09	8.08025e-10	-1.03165e-10	1.65847e-10	2.72486e-11	-3.17928e-10	6.31693e-10	-1.57887e-10	3.30467e-10	2.54401e-10	-2.26328e-10	1.0639e-10	-2.12772e-10	4.50414e-10	-3.93199e-10	-1.28893e-10	4.3915e-11	-3.62953e-10	5.73103e-18
1.72176e-10	-3.72527e-10	6.12152e-10	-4.42109e-10	-1.79528e-10	-1.5154e-10	7.27039e-10	1.5986e-10	1.308e-10	1.57835e-10	4.05359e-10	-7.82692e-10	-1.2112e-09	8.07951e-10	-9.93722e-11	1.66277e-10	2.56914e-11	-3.17801e-10	6.32621e-10	-1.56456e-10	3.30865e-10	2.56321e-10	-2.26908e-10	1.13994e-10	-2.1277e-10	4.60654e-10	-4.0787e-10	-1.28914e-10	4.35125e-11	-3.47827e-10	5.65354e-18
1.52323e-10	-3.71747e-10	6.12161e-10	-4.42187e-10	-1.73109e-10	-1.52975e-10	7.27906e-10	1.59393e-10	1.31636e-10	8.25639e-11	4.05903e-10	-7.81903e-10	-1.20953e-09	8.07945e-10	-9.24426e-11	1.67325e-10	2.50641e-11	-3.18122e-10	6.31989e-10	-1.56627e-10	3.31198e-10	2.55856e-10	-2.26905e-10	1.15942e-10	-2.12768e-10	4.59345e-10	-4.04259e-10	-1.28898e-10	4.36022e-11	-3.52185e-10	5.62094e-18
1.68581e-10	-3.71145e-10	6.12163e-10	-4.42175e-10	-1.74895e-10	-1.53945e-10	7.2707e-10	1.59902e-10	1.29997e-10	6.42413e-11	3.33428e-10	-7.82304e-10	-1.21234e-09	8.08017e-10	-1.00801e-10	1.66937e-10	2.60516e-11	-3.13474e-10	6.33222e-10	-1.55055e-10	3.31221e-10	2.55821e-10	-2.31908e-10	1.16598e-10	-2.12769e-10	4.63712e-10	-4.0137e-10	-1.29191e-10	4.30689e-11	-3.46239e-10	5.57612e-18
1.72169e-10	-1.37119e-10	6.12153e-10	-4.42596e-10	-1.75462e-10	-1.55251e-10	7.26715e-10	1.60084e-10	1.28462e-10	6.40867e-11	3.34225e-10	-7.81778e-10	-1.21183e-09	8.07954e-10	-1.01624e-10	1.66495e-10	2.6567e-11	-3.13427e-10	6.33111e-10	-1.54843e-10	3.31004e-10	2.55234e-10	-2.31688e-10	1.20682e-10	-2.12769e-10	4.6201e-10	-4.0405e-10	-1.29415e-10	4.34569e-11	-3.46498e-10	5.45793e-18
1.72145e-10	-1.57489e-10	6.12157e-10	-4.42197e-10	-1.75922e-10	-1.55329e-10	7.27053e-10	1.59956e-10	1.28696e-10	6.34342e-11	3.28181e-10	-7.81931e-10	-1.20115e-09	8.07951e-10	-1.00027e-10	1.66668e-10	2.65538e-11	-3.15077e-10	6.32867e-10	-1.54965e-10	3.30972e-10	2.55344e-10	-2.26437e-10	1.20769e-10	-2.12769e-10	4.61706e-10	-4.01854e-10	-1.30444e-10	4.33696e-11	-3.44388e-10	5.42957e-18
1.70108e-10	-1.58383e-10	6.12137e-10	-4.4105e-10	-1.76094e-10	-1.5508e-10	7.27093e-10	1.60047e-10	1.19132e-10	6.34006e-11	3.44393e-10	-7.81985e-10	-1.19794e-09	8.07958e-10	-9.93062e-11	1.66704e-10	2.67078e-11	-3.14907e-10	6.32881e-10	-1.55352e-10	3.30554e-10	2.56143e-10	-2.00235e-10	1.20065e-10	-2.12771e-10	4.61302e-10	-4.03236e-10	-1.36133e-10	4.31549e-11	-3.46998e-10	5.42184e-18
1.71409e-10	-1.50944e-10	6.1215e-10	-4.42061e-10	-1.75462e-10	-1.57217e-10	7.27147e-10	1.60077e-10	1.28683e-10	6.79402e-11	3.32907e-10	-7.81826e-10	-1.19864e-09	2.88964e-10	-9.77147e-11	1.66627e-10	2.66357e-11	-3.15175e-10	6.32833e-10	-1.55051e-10	3.30592e-10	2.55564e-10	-2.1969e-10	1.20652e-10	-2.12769e-10	4.60791e-10	-4.03808e-10	-1.3042e-10	4.33986e-11	-3.46313e-10	4.85445e-18
1.68908e-10	-1.80567e-10	6.12369e-10	-3.5242e-10	-1.75657e-10	-1.63839e-10	7.27149e-10	1.60005e-10	1.29162e-10	6.66621e-11	3.09629e-11	-7.81977e-10	-1.19897e-09	2.5846e-10	-9.87418e-11	1.66553e-10	2.65946e-11	-3.13801e-10	6.32875e-10	-1.55082e-10	3.3061e-10	2.55604e-10	-2.10576e-10	1.19865e-10	-2.12704e-10	4.60785e-10	-3.95943e-10	-1.30365e-10	4.4331e-11	-3.46719e-10	4.65839e-18
1.64334e-10	-1.80657e-10	6.14864e-10	-4.15898e-10	-1.75541e-10	-1.56754e-10	7.27197e-10	1.2723e-12	1.24597e-10	6.62533e-11	1.53337e-10	-7.8194e-10	-1.19891e-09	1.80946e-10	-9.86273e-11	1.66299e-10	2.65841e-11	-3.13806e-10	6.32912e-10	-1.55157e-10	3.30704e-10	2.55908e-10	-2.22547e-10	1.20022e-10	-2.1279e-10	4.33541e-10	-3.92061e-10	-1.29243e-10	4.49452e-11	-3.46507e-10	4.6456e-18
1.65722e-10	-1.80323e-10	6.13832e-10	-1.87055e-10	-1.75352e-10	-1.58469e-10	7.275e-10	1.08437e-10	1.26671e-10	6.71029e-11	1.12874e-10	-7.81926e-10	-1.19987e-09	2.11547e-10	-9.87362e-11	1.66457e-10	3.26197e-11	-3.14355e-10	6.33641e-10	-1.55523e-10	3.31425e-10	2.55777e-10	-2.10877e-10	1.19865e-10	-2.11544e-10	4.51012e-10	-4.01101e-10	-1.30904e-10	4.3797e-11	-3.4677e-10	4.54326e-18
1.65829e-10	-1.77341e-10	6.13064e-10	-1.94909e-10	-1.75505e-10	-1.57719e-10	7.27907e-10	1.62376e-11	1.27211e-10	6.79801e-11	1.01671e-10	-7.81938e-10	-1.19941e-09	1.72859e-10	-9.90483e-11	1.66423e-10	4.06856e-11	-3.14135e-10	6.35834e-10	-1.55363e-10	3.3311e-10	2.55723e-10	-2.17681e-10	1.19835e-10	-2.12346e-10	4.36802e-10	-3.96414e-10	-1.30012e-10	4.413e-11	-3.47158e-10	4.50637e-18
1.66113e-10	-1.75411e-10	6.12833e-10	-1.92685e-10	-1.755e-10	-1.5893e-10	7.27618e-10	6.31436e-11	1.27188e-10	6.77974e-11	1.1821e-10	-7.81938e-10	-1.19952e-09	1.86655e-10	-9.92104e-11	1.66439e-10	4.19701e-11	-3.14265e-10	6.33921e-10	-1.54912e-10	3.33602e-10	2.55796e-10	-1.35008e-10	1.19879e-10	-2.12612e-10	4.41736e-10	-3.94912e-10	-1.31058e-10	4.34281e-11	-3.46984e-10	4.48939e-18
1.6679e-10	-1.76163e-10	6.13016e-10	-1.8028e-10	-1.75536e-10	-1.58563e-10	7.27641e-10	3.64389e-11	1.27425e-10	6.76512e-11	9.76596e-11	-7.81934e-10	-1.19944e-09	1.75174e-10	-9.89682e-11	1.66433e-10	3.66728e-11	-3.14125e-10	6.3446e-10	-1.55141e-10	3.32665e-10	2.55727e-10	-1.73118e-10	1.19844e-10	-2.09682e-10	4.39312e-10	-3.95481e-10	-1.30269e-10	4.3662e-11	-3.46868e-10	4.48207e-18
1.6599e-10	-1.75378e-10	6.13018e-10	-1.96745e-10	-1.35486e-10	-1.58121e-10	7.27575e-10	5.95122e-11	1.2707e-10	6.75727e-11	1.13573e-10	-7.80036e-10	-1.19959e-09	1.85876e-10	-9.83197e-11	1.66437e-10	3.51892e-11	-3.13908e-10	6.35212e-10	-1.52435e-10	1.15793e-10	2.55779e-10	-1.44124e-10	1.19876e-10	-2.10319e-10	4.42308e-10	-3.95438e-10	-1.30624e-10	4.42245e-11	-3.46802e-10	4.37809e-18
1.66059e-10	-1.75374e-10	6.13115e-10	-1.8243e-10	-2.18426e-11	-1.59146e-10	7.27768e-10	4.34339e-11	1.28476e-10	6.75416e-11	1.08623e-10	-7.77005e-10	-1.19938e-09	1.76692e-10	-9.85558e-11	1.66762e-10	3.83892e-11	-1.0785e-10	6.35024e-10	-1.53779e-10	1.8644e-10	2.55663e-10	-1.43282e-10	1.19863e-10	-2.10034e-10	4.41867e-10	-3.95602e-10	-1.30562e-10	4.38232e-11	-3.46877e-10	4.27891e-18
1.66444e-10	-1.75982e-10	6.12555e-10	-1.87194e-10	-1.28327e-10	-1.6234e-10	7.28049e-10	5.29797e-11	1.27242e-10	6.76944e-11	1.1224e-10	-7.77191e-10	-9.58274e-10	1.66602e-10	-9.93839e-11	1.66486e-10	3.88893e-11	-1.72671e-10	6.34914e-10	-1.51661e-10	1.27891e-10	2.44003e-10	-1.46493e-10	1.19904e-10	-2.09378e-10	4.53638e-10	-3.95782e-10	-1.31216e-10	4.39679e-11	-3.46744e-10	3.78049e-18
1.70253e-10	-1.77093e-10	6.11459e-10	-1.8649e-10	-7.62857e-11	-1.59482e-10	7.2857e-10	5.09659e-11	1.45212e-10	6.8371e-11	1.12723e-10	-7.63274e-10	-9.55682e-10	1.83209e-10	-9.8895e-11	1.6661e-10	3.88001e-11	-1.52111e-10	6.34729e-10	-1.51588e-10	1.37054e-10	2.01616e-10	-1.54837e-10	1.19866e-10	-2.09375e-10	4.44248e-10	-3.98096e-10	-1.31088e-10	4.41449e-11	-3.46858e-10	3.72656e-18
1.71323e-10	-1.78317e-10	6.11431e-10	-1.8668e-10	-5.86829e-11	-1.61925e-10	7.28127e-10	4.7732e-11	1.28374e-10	6.8659e-11	1.12518e-10	-7.61858e-10	-9.40075e-10	1.81212e-10	-9.95691e-11	1.66728e-10	3.90325e-11	-1.34135e-10	6.36898e-10	-1.53255e-10	1.78816e-10	2.08461e-10	-1.56298e-10	1.19861e-10	-2.09557e-10	4.57579e-10	-3.9753e-10	-1.31017e-10	4.39788e-11	-3.46858e-10	3.71413e-18
1.70194e-10	-1.80004e-10	6.10046e-10	-1.86338e-10	-7.81586e-11	-1.60217e-10	7.286e-10	5.14378e-11	1.42388e-10	6.85774e-11	7.74635e-11	-6.70947e-10	-9.5915e-10	1.82904e-10	-9.89026e-11	2.30313e-10	3.88485e-11	-1.39494e-10	6.34809e-10	-1.51196e-10	1.41221e-10	2.03529e-10	-1.55536e-10	1.19762e-10	-2.09308e-10	4.44217e-10	-3.97612e-10	-1.31047e-10	4.40077e-11	-1.67755e-10	3.52412e-18
1.74752e-10	-1.76984e-10	6.10225e-10	-1.86985e-10	-8.66242e-11	-1.59005e-10	7.28551e-10	5.06166e-11	1.32273e-10	6.86341e-11	8.70274e-11	-6.74649e-10	-9.53964e-10	1.78216e-10	-9.90883e-11	1.8724e-10	3.98131e-11	-1.52164e-10	6.14359e-10	-1.52294e-10	1.60919e-10	2.05369e-10	-1.53293e-10	1.20365e-10	-2.09627e-10	4.50973e-10	-3.97406e-10	-1.31183e-10	4.40351e-11	-1.74001e-10	3.49305e-18
1.71936e-10	-1.78357e-10	6.10018e-10	-1.86279e-10	-8.46499e-11	-1.63444e-10	7.2711e-10	5.16029e-11	1.36483e-10	6.88557e-11	8.85334e-11	-6.83556e-10	-9.54014e-10	1.78003e-10	-9.90541e-11	1.96958e-10	5.0005e-11	-5.581e-11	5.84667e-10	-1.51845e-10	1.46117e-10	2.05143e-10	-1.54491e-10	1.20622e-10	-2.0943e-10	4.47839e-10	-3.97366e-10	-1.31182e-10	4.40331e-11	-1.82062e-10	3.44929e-18
1.7193e-10	-1.78051e-10	6.0822e-10	-1.85132e-10	-8.33227e-11	-1.67217e-10	7.25704e-10	5.14779e-11	1.36924e-10	6.88085e-11	9.13662e-11	-6.78395e-10	-9.52903e-10	1.79468e-10	-9.90296e-11	1.89511e-10	5.99199e-11	-5.69064e-11	5.8144e-10	-1.5142e-10	1.48194e-10	2.07889e-10	-1.54595e-10	1.19845e-10	-2.09548e-10	4.45794e-10	-3.97419e-10	-1.31149e-10	4.40676e-11	-1.97499e-10	3.43767e-18
1.71566e-10	-1.77759e-10	6.09746e-10	-1.85695e-10	-8.19657e-11	-1.65641e-10	7.26919e-10	6.49722e-11	1.37842e-10	6.89239e-11	9.09128e-11	-6.82595e-10	-8.6674e-11	1.78895e-10	-9.62874e-11	1.90146e-10	5.08293e-11	-8.66326e-11	5.91113e-10	-1.51619e-10	1.50042e-10	2.05824e-10	-1.53943e-10	1.20197e-10	-2.09254e-10	4.46614e-10	-3.97392e-10	-1.37006e-10	4.40399e-11	-2.07245e-10	2.56733e-18
1.71879e-10	-1.77973e-10	6.07458e-10	-1.85093e-10	-8.28616e-11	-1.67146e-10	7.26785e-10	5.14742e-11	1.38508e-10	6.88297e-11	9.28418e-11	-6.79031e-10	-8.71869e-11	1.79408e-10	-9.81661e-11	1.91223e-10	4.49207e-11	-6.03571e-11	5.85635e-10	-1.51422e-10	1.48853e-10	2.04617e-10	-1.54231e-10	1.19973e-10	-2.09304e-10	4.46903e-10	-3.97386e-10	-1.31699e-10	4.40623e-11	-1.99942e-10	2.54424e-18
1.71528e-10	-1.77889e-10	6.07407e-10	-1.85451e-10	-8.3532e-11	-1.65961e-10	7.27343e-10	5.14239e-11	1.37922e-10	6.88879e-11	9.20582e-11	-6.79026e-10	-8.82288e-12	1.78989e-10	-9.88294e-11	1.86328e-10	4.4946e-11	-7.13136e-11	5.83832e-10	-1.51425e-10	1.51261e-10	2.036e-10	-1.53991e-10	1.20298e-10	-2.09483e-10	4.46502e-10	-3.97461e-10	-1.34548e-10	4.40524e-11	-2.01595e-10	2.53583e-18
1.71673e-10	-1.77892e-10	6.07436e-10	-1.85438e-10	-8.30873e-11	-1.66053e-10	7.27069e-10	5.16736e-11	1.37824e-10	6.88753e-11	9.19065e-11	-6.79131e-10	-2.05595e-11	1.79059e-10	-9.88022e-11	1.86606e-10	4.54845e-11	-6.75331e-11	5.83949e-10	-1.51485e-10	1.502e-10	2.03942e-10	-1.54023e-10	1.20295e-10	-2.09199e-10	4.46676e-10	-3.97431e-10	-1.33916e-10	4.40577e-11	-2.02421e-10	2.53574e-18
1.71741e-10	-1.77875e-10	6.07447e-10	-1.85447e-10	-8.30737e-11	-1.66167e-10	7.27033e-10	5.30149e-11	1.38153e-10	6.88512e-11	9.21258e-11	-6.79212e-10	-2.31683e-11	1.79133e-10	-9.82026e-11	1.87512e-10	4.45991e-11	-6.43202e-11	5.84256e-10	-1.51423e-10	1.49234e-10	2.03803e-10	-1.54026e-10	1.20204e-10	-2.09316e-10	4.46622e-10	-3.97423e-10	-1.3376e-10	4.4053e-11	-2.01034e-10	2.53536e-18
1.71798e-10	-1.77731e-10	6.07945e-10	-1.75278e-10	-8.34417e-11	-1.63338e-10	7.27058e-10	5.48139e-11	1.3782e-10	6.88681e-11	9.14687e-11	-6.79411e-10	-2.24375e-11	1.78988e-10	-9.83325e-11	1.87472e-10	4.7696e-11	-6.61545e-11	5.84316e-10	-1.51445e-10	1.50381e-10	2.03878e-10	-1.5407e-10	1.20264e-10	-2.08976e-10	4.46761e-10	-3.97318e-10	-1.32531e-10	4.40508e-11	-1.98048e-10	2.53099e-18
1.7147e-10	-1.77886e-10	6.0766e-10	-5.45487e-11	-8.32939e-11	-1.7147e-10	7.27011e-10	5.28293e-11	1.37847e-10	6.88753e-11	9.19831e-11	-6.79289e-10	1.84159e-11	1.79125e-10	-1.00625e-10	1.87324e-10	4.5864e-11	-7.21542e-11	5.8172e-10	-1.51802e-10	1.50125e-10	2.03865e-10	-1.54089e-10	1.2027e-10	-2.09182e-10	2.90415e-10	-3.97439e-10	-1.28936e-10	4.40555e-11	-1.99448e-10	2.38769e-18
1.71654e-10	-1.77584e-10	6.07573e-10	-9.44186e-11	-8.34179e-11	-1.73096e-10	7.26943e-10	5.34201e-11	1.37948e-10	6.88581e-11	9.14695e-11	-6.79314e-10	-1.24698e-11	1.7903e-10	-1.00516e-10	1.87288e-10	4.63162e-11	-6.92321e-11	5.81451e-10	-1.5374e-10	1.50272e-10	1.69687e-10	-1.54156e-10	1.20265e-10	-2.05905e-10	2.89637e-10	-3.97442e-10	-1.3066e-10	4.40549e-11	-1.98023e-10	2.37901e-18
1.71655e-10	-1.77758e-10	6.07604e-10	-7.57375e-11	-8.34246e-11	-1.76101e-10	7.26958e-10	5.34309e-11	1.37861e-10	6.88536e-11	9.14202e-11	-6.79311e-10	-1.24913e-11	1.79028e-10	-1.00369e-10	1.87228e-10	4.61651e-11	-7.06163e-11	5.81477e-10	-1.53741e-10	1.503e-10	1.85201e-10	-1.54183e-10	1.20269e-10	-2.08685e-10	2.79928e-10	-3.97469e-10	-1.29564e-10	4.40552e-11	-1.98041e-10	2.37801e-18
1.71614e-10	-1.77642e-10	6.0763e-10	-6.95903e-11	-8.33844e-11	-1.73355e-10	7.27001e-10	5.29237e-11	1.3799e-10	6.88672e-11	9.18138e-11	-6.79302e-10	1.3607e-12	1.79091e-10	-9.97946e-11	1.87282e-10	4.60097e-11	-7.20369e-11	5.81645e-10	-1.5235e-10	1.50269e-10	1.66433e-10	-1.54147e-10	1.20264e-10	-1.96347e-10	2.83955e-10	-3.97898e-10	-1.29092e-10	4.53526e-11	-1.99168e-10	2.3674e-18
1.72336e-10	-1.71525e-10	6.07621e-10	-7.3031e-11	-8.3376e-11	-1.72711e-10	7.27318e-10	5.31609e-11	1.38031e-10	6.88652e-11	9.27954e-11	-6.79313e-10	7.4618e-13	6.33742e-11	-9.99013e-11	1.87279e-10	4.60475e-11	-7.06764e-11	5.81825e-10	-1.52546e-10	1.50177e-10	1.69021e-10	-1.54131e-10	1.19593e-10	-1.9808e-10	2.85028e-10	-3.97988e-10	-1.29716e-10	4.482e-11	-1.98775e-10	2.3405e-18
1.71419e-10	-1.60325e-10	6.07761e-10	-6.47477e-11	-8.34099e-11	-1.72154e-10	7.27047e-10	5.33121e-11	1.38101e-10	6.88587e-11	9.32411e-11	-6.79308e-10	-3.23183e-12	5.57719e-11	-9.98402e-11	1.87284e-10	4.6488e-11	-7.1184e-11	5.8237e-10	-1.52787e-10	1.5022e-10	1.67747e-10	-1.5411e-10	1.16572e-10	-2.02538e-10	2.86604e-10	-3.98482e-10	-1.30394e-10	4.4534e-11	-1.98424e-10	2.3369e-18
1.72319e-10	-1.72232e-10	6.0773e-10	-7.16494e-11	-8.33745e-11	-1.72245e-10	7.27288e-10	5.30847e-11	1.37993e-10	6.88623e-11	4.17833e-11	-6.79313e-10	1.60369e-12	6.74782e-11	-9.97854e-11	1.87329e-10	4.63747e-11	-5.06972e-11	5.80627e-10	6.48489e-12	1.50177e-10	1.69672e-10	-1.54127e-10	1.03198e-10	-2.00696e-10	2.85173e-10	-3.98163e-10	-1.29768e-10	4.46305e-11	-1.94492e-10	2.30325e-18
1.71892e-10	-1.55639e-10	6.07692e-10	-6.46734e-11	-8.34002e-11	-1.54252e-10	7.27133e-10	5.319e-11	1.38044e-10	6.88611e-11	7.6013e-11	-6.79308e-10	-6.72132e-13	5.89875e-11	-1.0001e-10	1.86916e-10	4.64049e-11	-6.93859e-11	5.81956e-10	-3.23356e-11	1.36688e-10	1.69052e-10	-1.54762e-10	1.17111e-10	-2.02191e-10	2.86335e-10	-3.9824e-10	-1.30115e-10	4.46872e-11	-1.96993e-10	2.29981e-18
1.71968e-10	-1.65421e-10	6.07703e-10	-7.07219e-11	-8.33717e-11	-7.63838e-11	7.27267e-10	5.32011e-11	1.38017e-10	6.88569e-11	5.75232e-11	-6.7931e-10	-5.91133e-13	6.94067e-11	-1.00581e-10	1.86987e-10	4.6434e-11	-5.43374e-11	5.80963e-10	-4.20904e-11	1.29078e-10	1.68964e-10	-1.5639e-10	1.08255e-10	-2.01266e-10	2.8606e-10	-3.98232e-10	-1.2985e-10	4.45994e-11	-1.95524e-10	2.27803e-18
1.72036e-10	-1.68629e-10	6.07667e-10	-7.12361e-11	-8.33852e-11	-9.03163e-11	7.27237e-10	5.36099e-11	1.38012e-10	6.8837e-11	4.94704e-11	-6.79313e-10	-1.64101e-12	5.94258e-11	-9.99114e-11	1.8721e-10	4.64907e-11	-5.76237e-11	5.81478e-10	-3.75489e-11	1.4576e-10	1.0823e-10	-1.54834e-10	1.0649e-10	-2.01203e-10	2.86162e-10	-3.98187e-10	-8.6274e-11	4.5862e-11	-1.95066e-10	2.25729e-18
1.72055e-10	-1.6849e-10	6.07659e-10	-7.1179e-11	-8.3376e-11	-8.44514e-11	7.27228e-10	5.36279e-11	1.38044e-10	6.88451e-11	5.78512e-11	-6.79312e-10	-1.26795e-12	6.25621e-11	-1.00794e-10	1.86914e-10	4.64406e-11	-5.6044e-11	5.81883e-10	-3.80014e-11	1.3414e-10	1.00555e-10	-1.55814e-10	1.08543e-10	-2.01255e-10	2.86152e-10	-3.9819e-10	-8.81019e-11	4.65333e-11	-1.54688e-10	2.24004e-18
1.71998e-10	-1.67089e-10	6.07688e-10	-7.07646e-11	-8.33803e-11	-9.25764e-11	7.27231e-10	5.4589e-11	1.38022e-10	6.8839e-11	5.81393e-11	-6.79312e-10	-1.85984e-12	5.51549e-11	-1.0074e-10	1.86369e-10	4.64386e-11	-5.48234e-11	5.82314e-10	-3.74438e-11	1.38661e-10	4.36777e-11	-1.56291e-10	1.09632e-10	-2.01397e-10	2.86067e-10	-3.98313e-10	-6.98475e-11	5.11144e-11	-9.34914e-11	2.21624e-18
1.72006e-10	-1.65283e-10	6.076e-10	-7.09378e-11	-8.33839e-11	-9.12276e-11	7.27231e-10	5.38051e-11	1.38017e-10	6.88459e-11	5.9093e-11	-6.79311e-10	-2.12427e-12	5.82549e-11	-1.00542e-10	1.86455e-10	4.64299e-11	-5.69375e-11	5.81733e-10	-3.14341e-11	1.35974e-10	3.72759e-11	-1.55795e-10	1.08698e-10	-2.01279e-10	2.86071e-10	-3.98327e-10	-5.79609e-11	4.87931e-11	3.98384e-12	2.2027e-18
1.72042e-10	-1.65205e-10	6.07653e-10	-7.1087e-11	-8.33852e-11	-8.67431e-11	7.2723e-10	5.34941e-11	1.38025e-10	6.8844e-11	5.99625e-11	-6.79311e-10	-1.77361e-12	5.94769e-11	-1.0089e-10	1.8648e-10	4.64387e-11	-5.6009e-11	5.81769e-10	-3.52409e-11	1.34025e-10	3.7422e-11	-1.56408e-10	1.08955e-10	-2.01278e-10	2.86008e-10	-3.98294e-10	-5.77257e-11	4.80399e-11	1.29356e-12	2.20201e-18
1.72006e-10	-1.66141e-10	6.07637e-10	-7.06764e-11	-8.33839e-11	-8.38374e-11	7.27227e-10	5.37264e-11	1.38023e-10	6.88471e-11	5.91341e-11	-6.79311e-10	-1.92434e-12	5.9409e-11	-1.00679e-10	1.866e-10	4.64364e-11	-5.64443e-11	5.81952e-10	-3.59964e-11	1.32343e-10	3.84316e-11	-1.56268e-10	1.08758e-10	-2.01253e-10	2.86063e-10	-3.98298e-10	-5.06694e-11	4.86223e-11	-4.38938e-12	2.20085e-18
1.60148e-10	-1.65767e-10	6.07636e-10	-7.08589e-11	-9.95055e-11	-8.84403e-11	7.2723e-10	5.13056e-11	1.40344e-10	6.88456e-11	5.90943e-11	-6.791e-10	-1.26584e-12	5.90603e-11	-1.00745e-10	2.62629e-10	4.52928e-11	-5.72584e-11	3.43019e-10	-3.33736e-11	1.30857e-10	3.98891e-11	-1.46187e-10	1.09448e-10	-2.01288e-10	2.85828e-10	-3.98289e-10	-5.549e-11	4.8276e-11	-1.866e-11	2.01108e-18
1.41286e-10	-1.66841e-10	6.08641e-10	-7.04125e-11	-8.12149e-11	-8.91588e-11	7.28427e-10	5.54851e-11	1.38022e-10	4.83356e-11	5.7706e-11	-6.79309e-10	-3.06133e-12	5.85779e-11	-1.00664e-10	1.86717e-10	4.24039e-11	-5.61678e-11	2.57877e-11	-3.4741e-11	1.33911e-10	4.15093e-11	-1.56287e-10	1.08816e-10	-2.01252e-10	2.85997e-10	-3.98285e-10	-5.61915e-11	4.8087e-11	-1.25763e-11	1.85535e-18
1.41327e-10	-1.66833e-10	6.08526e-10	-7.04135e-11	-8.1562e-11	-8.91248e-11	7.28219e-10	5.51878e-11	1.38022e-10	4.87573e-11	5.78049e-11	-6.79309e-10	-3.06114e-12	5.86364e-11	-1.00667e-10	1.86724e-10	4.25347e-11	-5.61648e-11	2.70356e-11	-3.47581e-11	1.3391e-10	4.11546e-11	-1.56271e-10	1.08792e-10	-2.01252e-10	2.85998e-10	-3.98284e-10	-5.61889e-11	4.8093e-11	-1.32791e-11	1.85505e-18
1.42866e-10	-1.66626e-10	6.08132e-10	-7.05689e-11	-8.16988e-11	-8.6342e-11	7.27908e-10	5.519e-11	1.38025e-10	4.78207e-11	5.83514e-11	-6.79309e-10	-2.92791e-12	5.86567e-11	-1.00715e-10	1.86709e-10	4.48832e-11	-5.61654e-11	4.1605e-11	-3.47093e-11	1.33375e-10	4.08447e-11	-1.5608e-10	1.08823e-10	-2.01252e-10	2.86019e-10	-3.98291e-10	-5.54091e-11	4.82162e-11	-1.46695e-11	1.85498e-18
1.43005e-10	-1.66586e-10	6.08286e-10	-7.04526e-11	-8.27587e-11	-8.69512e-11	7.27451e-10	5.5152e-11	1.38028e-10	4.98799e-11	5.78672e-11	-6.79309e-10	-2.66121e-12	5.86452e-11	-1.00686e-10	1.86727e-10	4.25562e-11	-5.61405e-11	3.09993e-11	-3.49995e-11	1.33852e-10	4.07897e-11	-1.56257e-10	1.0881e-10	-2.01249e-10	2.86016e-10	-3.98285e-10	-5.59979e-11	4.81152e-11	-1.27077e-11	1.85415e-18
1.41795e-10	-1.66528e-10	6.08353e-10	-7.04551e-11	-8.16858e-11	-8.8285e-11	7.27978e-10	5.51407e-11	1.38039e-10	4.89096e-11	5.78567e-11	-6.79309e-10	-2.80562e-12	5.86718e-11	-1.00687e-10	1.86993e-10	3.76265e-11	-4.65856e-11	3.63902e-11	-3.47609e-11	1.33747e-10	4.08695e-11	-1.55425e-10	1.08815e-10	-2.01252e-10	1.80047e-10	-3.98287e-10	-5.59651e-11	4.81528e-11	-1.3049e-11	1.80401e-18
1.42793e-10	-1.66425e-10	6.08262e-10	-7.11149e-11	-8.24959e-11	-8.83749e-11	5.72451e-10	5.50605e-11	1.38024e-10	4.72609e-11	5.78881e-11	-6.79311e-10	3.68613e-12	5.35525e-11	-1.00652e-10	1.87019e-10	3.91594e-12	-5.07478e-11	3.97889e-11	-3.47737e-11	1.33641e-10	4.08431e-11	-1.56249e-10	1.08787e-10	-2.01254e-10	2.85899e-10	-4.04983e-10	-6.65339e-12	4.81531e-11	-1.31816e-11	1.65251e-18
1.42857e-10	-1.66579e-10	6.08351e-10	-7.18778e-11	-8.22034e-11	-8.78369e-11	5.63116e-10	5.50666e-11	1.38035e-10	4.87527e-11	5.80298e-11	-6.793e-10	9.9314e-13	2.75052e-11	-1.0068e-10	1.86875e-10	2.64427e-12	-4.92378e-11	3.44236e-11	-3.49842e-11	1.33655e-10	4.07455e-11	-1.56127e-10	1.08797e-10	-2.01255e-10	2.22773e-10	-4.00064e-10	3.3095e-12	4.81086e-11	-1.31926e-11	1.60334e-18
1.42711e-10	-1.66526e-10	6.08382e-10	-7.13809e-11	-8.20208e-11	-8.8161e-11	5.43023e-10	5.50439e-11	1.38033e-10	4.98101e-11	5.79287e-11	-6.79308e-10	2.76113e-12	5.32226e-11	-1.00665e-10	1.86878e-10	1.09902e-11	-4.79898e-11	3.79422e-11	-3.48923e-11	1.33707e-10	4.05923e-11	-1.5577e-10	1.08804e-10	-2.01255e-10	2.11054e-10	-3.98839e-10	-2.35831e-11	4.81295e-11	-1.29831e-11	1.57784e-18
1.42656e-10	-1.66568e-10	6.08624e-10	-7.10534e-11	-8.23792e-11	-7.50747e-11	5.46409e-10	5.45609e-11	1.3804e-10	4.9258e-11	5.78186e-11	-6.7962e-10	-1.28914e-12	5.12203e-11	-1.00679e-10	1.8688e-10	1.25212e-11	-4.86605e-11	3.7544e-11	-2.517e-11	1.33711e-10	4.05096e-11	-1.55858e-10	1.08807e-10	-2.00912e-10	2.11366e-10	-3.45153e-10	-2.62335e-11	4.79869e-11	-1.30735e-11	1.53947e-18
1.42925e-10	-1.66772e-10	6.08534e-10	-7.07634e-11	-8.4382e-11	-8.49998e-11	5.38014e-10	5.45187e-11	1.38035e-10	4.92331e-11	5.79312e-11	-6.79494e-10	-1.01731e-13	5.13803e-11	-1.00678e-10	1.86897e-10	1.3323e-11	-5.01054e-11	3.61377e-11	-2.56724e-11	1.3371e-10	4.05379e-11	-1.55976e-10	1.08801e-10	-2.00927e-10	2.1341e-10	-3.42067e-10	-2.86749e-11	4.79643e-11	-1.3123e-11	1.53115e-18
1.43077e-10	-1.66856e-10	5.97202e-10	-7.08616e-11	-8.30357e-11	-7.1344e-11	5.40636e-10	5.46374e-11	1.3822e-10	4.04855e-11	5.78515e-11	-6.79504e-10	-2.12582e-13	5.0996e-11	-1.00679e-10	1.86895e-10	1.40088e-11	-4.88548e-11	1.53306e-11	-2.58779e-11	1.33679e-10	4.05398e-11	-1.55963e-10	1.08797e-10	-2.01079e-10	2.06339e-10	-3.48459e-10	-2.38723e-11	4.80349e-11	-1.26327e-11	1.51736e-18
1.42231e-10	-1.66992e-10	5.9138e-10	-7.08665e-11	-8.36749e-11	-8.14056e-11	5.40001e-10	5.37777e-11	1.40651e-10	4.65085e-11	5.78784e-11	-6.79464e-10	-2.05793e-13	4.81713e-11	-7.3922e-11	1.869e-10	1.50059e-11	-4.90579e-11	8.79238e-12	-2.70927e-11	1.27851e-10	4.16737e-11	-1.56115e-10	1.08582e-10	-2.00892e-10	2.0064e-10	-3.48667e-10	-1.87926e-11	4.78598e-11	-1.06825e-11	1.5033e-18
1.43082e-10	-9.15864e-11	5.9292e-10	-7.09501e-11	-8.43437e-11	-7.92375e-11	5.41206e-10	5.35714e-11	1.42153e-10	4.65385e-11	5.7818e-11	-6.79574e-10	-6.70993e-13	4.57106e-11	-5.31284e-11	1.86917e-10	1.39799e-11	-4.89875e-11	6.79212e-12	-2.63145e-11	1.31393e-10	4.05977e-11	-1.48568e-10	7.64181e-11	-2.00907e-10	1.96985e-10	-3.47928e-10	-1.75527e-11	4.69829e-11	-1.19407e-11	1.47504e-18
1.42295e-10	-1.11499e-10	4.73103e-10	-7.04591e-11	-8.44269e-11	-7.57664e-11	5.16183e-10	5.38599e-11	1.40551e-10	4.58689e-11	5.77925e-11	-6.79807e-10	-3.86052e-13	1.02707e-11	-9.84682e-11	1.86945e-10	1.16822e-11	-4.8922e-11	5.96899e-12	-2.67192e-11	1.28455e-10	4.0759e-11	-1.51321e-10	7.84698e-11	-2.01639e-10	2.02408e-10	-3.49229e-10	-1.43427e-11	4.70702e-11	-1.12459e-11	1.3324e-18
1.42187e-10	-1.02759e-10	4.38097e-10	-7.08618e-11	-8.81211e-11	-7.71743e-11	5.09975e-10	5.39356e-11	1.40563e-10	4.56489e-11	5.75117e-11	-6.80119e-10	-2.69012e-13	4.53934e-11	-9.59746e-11	1.86938e-10	1.46452e-11	-4.87061e-11	8.18552e-12	-2.48522e-11	1.30189e-10	3.95499e-11	-1.5265e-10	7.93462e-11	-2.01001e-10	2.02832e-10	-3.47149e-10	-1.76975e-11	4.71684e-11	-8.11614e-12	1.2944e-18
1.42784e-10	-1.04477e-10	4.54228e-10	-7.05998e-11	-8.40557e-11	-7.49582e-11	5.11487e-10	5.38693e-11	1.40257e-10	4.65892e-11	5.72481e-11	-4.57625e-10	-3.85268e-13	1.89424e-11	-9.24331e-11	1.86942e-10	-1.0522e-11	-4.89091e-11	7.84247e-12	-2.40024e-11	1.31668e-10	4.00451e-11	-1.49813e-10	9.26116e-11	-2.01499e-10	2.04116e-10	-3.45317e-10	-1.51372e-11	4.88343e-11	-1.16419e-11	1.05557e-18
1.41747e-10	-1.04524e-10	4.37172e-10	-7.09948e-11	-8.46812e-11	-7.55632e-11	4.90244e-10	5.3775e-11	1.40282e-10	4.63905e-11	5.61742e-11	-3.17186e-10	-3.49281e-13	-2.86179e-11	-9.50192e-11	1.86941e-10	1.33351e-11	-4.91151e-11	1.00816e-11	-2.4059e-11	1.38154e-10	3.94024e-11	-1.49316e-10	8.0271e-11	-2.01945e-10	2.02272e-10	-3.46876e-10	-1.25977e-11	4.98739e-11	-9.41189e-12	9.11079e-19
1.42054e-10	-1.05559e-10	5e-11	-7.3108e-11	-9.12695e-11	-7.61073e-11	4.89841e-10	5.37051e-11	1.40287e-10	4.5772e-11	5.73387e-11	-3.20945e-10	-3.48498e-13	-4.21126e-11	-9.75253e-11	1.86964e-10	1.23257e-11	-4.91292e-11	1.23021e-11	-2.33651e-11	1.38146e-10	3.92126e-11	-1.48814e-10	8.58999e-11	-2.03296e-10	2.02149e-10	-1.47911e-10	-1.34629e-11	5.01333e-11	-9.85296e-12	6.30699e-19
1.423e-10	-1.01519e-10	7.82738e-11	-7.30867e-11	-9.11225e-11	-7.60306e-11	5.01761e-10	5.37795e-11	1.40296e-10	4.6415e-11	5.75189e-11	-2.48789e-10	-3.50258e-13	-3.46362e-11	-9.55304e-11	1.8698e-10	1.1239e-11	-4.91318e-11	1.0045e-11	-2.41901e-11	1.38474e-10	3.90951e-11	-1.47548e-10	8.48991e-11	-2.03122e-10	2.02517e-10	-1.67254e-10	-1.45779e-11	5.19689e-11	-9.87992e-12	6.09258e-19
1.423e-10	-1.01519e-10	7.82738e-11	-7.30867e-11	-9.11225e-11	-7.60306e-11	5.01761e-10	5.37795e-11	1.40296e-10	4.6415e-11	5.75189e-11	-2.48789e-10	-3.50258e-13	-3.46362e-11	-9.55304e-11	1.8698e-10	1.1239e-11	-4.91318e-11	1.0045e-11	-2.41901e-11	1.38474e-10	3.90951e-11	-1.47548e-10	8.48991e-11	-2.03122e-10	2.02517e-10	-1.67254e-10	-1.45779e-11	5.19689e-11	-9.87992e-12	6.09258e-19
1.41833e-10	-1.01682e-10	1.17437e-11	-7.28091e-11	-9.10836e-11	-7.56219e-11	4.87675e-10	5.3924e-11	1.40271e-10	4.60963e-11	5.74734e-11	-2.52968e-10	-3.19439e-13	-1.09553e-11	-9.56594e-11	1.86907e-10	1.15461e-11	-4.91139e-11	1.04913e-11	-2.45137e-11	1.36329e-10	3.91557e-11	-1.48527e-10	8.56732e-11	-2.03609e-10	2.02398e-10	-1.69545e-10	-1.46518e-11	5.15743e-11	-1.01396e-11	5.90865e-19
1.42076e-10	-1.0202e-10	3.52615e-11	-7.231e-11	-9.08346e-11	-7.5158e-11	4.91445e-10	5.39849e-11	1.40197e-10	4.6186e-11	5.72462e-11	-2.40842e-10	-3.30859e-13	-3.54937e-11	-9.5853e-11	1.86971e-10	1.1008e-11	-4.91786e-11	9.41803e-12	-2.52793e-11	1.37897e-10	3.92018e-11	-1.49838e-10	8.38238e-11	-2.03335e-10	7.7103e-11	-1.8106e-10	-1.47617e-11	5.14024e-11	-1.08885e-11	5.60223e-19
1.42134e-10	-1.00588e-10	3.07926e-11	-7.24667e-11	-9.04397e-11	-7.53784e-11	4.90005e-10	5.46908e-11	1.40265e-10	4.61795e-11	5.69525e-11	-2.50174e-10	-3.21401e-13	-2.48981e-11	-9.51591e-11	1.86926e-10	1.26562e-11	-4.9109e-11	1.14275e-11	-2.43983e-11	1.36912e-10	3.92485e-11	-1.48638e-10	8.33276e-11	-2.03595e-10	6.92614e-11	-1.70764e-10	-1.46726e-11	5.12892e-11	-1.0198e-11	5.56709e-19
1.42079e-10	-1.0142e-10	3.44977e-11	-7.22965e-11	-9.00906e-11	-7.53195e-11	4.89483e-10	5.40766e-11	1.40328e-10	4.63771e-11	5.69355e-11	-2.4857e-10	-3.43278e-13	-1.91115e-11	-9.48809e-11	1.92994e-10	1.56256e-11	-4.92704e-11	1.05212e-11	-2.48326e-11	1.36339e-10	3.90986e-11	-1.08009e-10	8.34006e-11	-2.03917e-10	5.8663e-11	-1.75662e-10	-1.39181e-11	5.10528e-11	-1.02063e-11	5.47605e-19
1.4205e-10	-1.01468e-10	3.18168e-11	-7.23466e-11	-9.06087e-11	-7.3322e-11	4.87384e-10	5.40322e-11	1.40275e-10	4.62007e-11	5.69582e-11	-2.4993e-10	-3.34103e-13	-1.88909e-11	-9.54741e-11	1.87164e-10	1.45377e-11	-4.92787e-11	1.04153e-11	-2.4853e-11	1.36132e-10	3.91504e-11	-1.13805e-10	8.37282e-11	-2.0379e-10	7.15781e-11	-1.72745e-10	-1.46339e-11	5.13219e-11	-1.02901e-11	5.45634e-19
1.42043e-10	-1.02248e-10	3.40444e-11	-7.23275e-11	-8.98673e-11	-7.167e-11	4.64719e-10	5.40168e-11	1.40276e-10	-1.76982e-11	5.11447e-11	-2.51394e-10	1.64614e-12	-1.65537e-11	-9.49578e-11	1.65344e-10	1.50748e-11	-4.91719e-11	9.5747e-12	-1.54575e-11	1.35829e-10	3.67602e-11	-1.19602e-10	8.40357e-11	-1.85607e-10	7.25783e-11	-1.75621e-10	-1.38998e-11	5.12269e-11	-1.02365e-11	5.09179e-19
1.42043e-10	-1.02248e-10	3.40444e-11	-7.23275e-11	-8.98673e-11	-7.167e-11	4.64719e-10	5.40168e-11	1.40276e-10	-1.76982e-11	5.11447e-11	-2.51394e-10	1.64614e-12	-1.65537e-11	-9.49578e-11	1.65344e-10	1.50748e-11	-4.91719e-11	9.5747e-12	-1.54575e-11	1.35829e-10	3.67602e-11	-1.19602e-10	8.40357e-11	-1.85607e-10	7.25783e-11	-1.75621e-10	-1.38998e-11	5.12269e-11	-1.02365e-11	5.09179e-19
1.42043e-10	-1.02248e-10	3.40444e-11	-7.23275e-11	-8.98673e-11	-7.167e-11	4.64719e-10	5.40168e-11	1.40276e-10	-1.76982e-11	5.11447e-11	-2.51394e-10	1.64614e-12	-1.65537e-11	-9.49578e-11	1.65344e-10	1.50748e-11	-4.91719e-11	9.5747e-12	-1.54575e-11	1.35829e-10	3.67602e-11	-1.19602e-10	8.40357e-11	-1.85607e-10	7.25783e-11	-1.75621e-10	-1.38998e-11	5.12269e-11	-1.02365e-11	5.09179e-19
1.42056e-10	-1.02181e-10	3.38434e-11	-7.23177e-11	-9.00023e-11	-7.21338e-11	4.65265e-10	5.40219e-11	1.40276e-10	-3.82305e-12	4.90119e-11	-2.51313e-10	1.3962e-12	-1.67489e-11	-9.49913e-11	1.65972e-10	1.49084e-11	-4.91839e-11	9.61344e-12	-1.69872e-11	1.35966e-10	3.74752e-11	-1.19688e-10	8.40056e-11	-1.86392e-10	7.25817e-11	-1.73143e-10	-1.39363e-11	4.95798e-11	-1.02391e-11	5.08835e-19
1.42056e-10	-1.02181e-10	3.38434e-11	-7.23177e-11	-9.00023e-11	-7.21338e-11	4.65265e-10	5.40219e-11	1.40276e-10	-3.82305e-12	4.90119e-11	-2.51313e-10	1.3962e-12	-1.67489e-11	-9.49913e-11	1.65972e-10	1.49084e-11	-4.91839e-11	9.61344e-12	-1.69872e-11	1.35966e-10	3.74752e-11	-1.19688e-10	8.40056e-11	-1.86392e-10	7.25817e-11	-1.73143e-10	-1.39363e-11	4.95798e-11	-1.02391e-11	5.08835e-19
1.42046e-10	-1.0234e-10	3.39726e-11	-7.20055e-11	-8.99787e-11	-7.18134e-11	3.94561e-10	5.40209e-11	1.40276e-10	-2.99733e-12	5.03395e-11	-2.51944e-10	1.57088e-12	-1.7338e-11	-9.49673e-11	1.65943e-10	1.50127e-11	-4.91795e-11	9.61788e-12	-1.58358e-13	1.3594e-10	1.23204e-11	-1.12165e-10	8.39837e-11	-1.86778e-10	7.25129e-11	-1.75135e-10	-1.39534e-11	5.06287e-11	-1.02356e-11	4.46076e-19
1.42211e-10	-1.02179e-10	3.40737e-11	-7.23094e-11	-8.82966e-11	-7.217e-11	9.76961e-11	5.40314e-11	1.40277e-10	-1.4201e-11	5.07447e-11	-2.49533e-10	1.59128e-12	-1.73377e-11	-9.60164e-11	1.65888e-10	1.48854e-11	-4.90203e-11	-1.87422e-11	-1.65765e-11	1.35954e-10	3.7657e-11	-1.18389e-10	8.39874e-11	-1.86841e-10	7.30391e-11	-1.7371e-10	-1.3543e-11	5.12376e-11	3.00991e-12	3.01744e-19
1.42117e-10	-1.02172e-10	3.39483e-11	-7.2029e-11	-8.87598e-11	-7.2115e-11	6.49277e-11	5.39829e-11	9.57589e-11	-1.0571e-11	4.91536e-11	-2.5757e-10	5.60737e-12	-1.69543e-11	-9.50934e-11	1.65818e-10	1.49452e-11	-4.9079e-11	8.77544e-12	-4.08215e-12	1.359e-10	-7.56657e-13	-1.15561e-10	8.3889e-11	-1.86481e-10	7.27196e-11	-1.73536e-10	-1.37193e-11	5.08256e-11	-8.28619e-12	2.86688e-19
1.42121e-10	-1.02156e-10	3.40469e-11	-7.19476e-11	-8.89056e-11	-7.27163e-11	8.34697e-11	5.40612e-11	9.45214e-11	-8.81316e-12	4.92406e-11	-2.53805e-10	3.75119e-12	-1.7189e-11	-9.52814e-11	1.65864e-10	1.55547e-11	-4.91482e-11	4.57172e-12	-1.34762e-11	1.01819e-10	3.3376e-11	-1.16626e-10	8.24996e-11	-1.86375e-10	7.28408e-11	-1.72561e-10	-1.38798e-11	5.08594e-11	-6.86265e-12	2.80198e-19
1.42121e-10	-1.02177e-10	3.40048e-11	-7.19657e-11	-8.89275e-11	-7.26135e-11	8.41015e-11	5.40584e-11	9.92942e-11	-9.05774e-12	4.93577e-11	-2.5209e-10	3.2587e-12	-1.71802e-11	-9.53286e-11	1.65869e-10	1.54078e-11	-4.91412e-11	2.84789e-12	-1.33451e-11	9.46585e-11	1.33991e-11	-1.13977e-10	8.32054e-11	-1.8644e-10	7.27875e-11	-1.72659e-10	-1.38476e-11	5.08583e-11	-6.27907e-12	2.77562e-19
1.4213e-10	-1.02184e-10	3.4023e-11	-7.19386e-11	-8.92891e-11	-7.22287e-11	9.36251e-11	5.40399e-11	1.01281e-10	-8.93591e-12	4.99009e-11	-2.53144e-10	2.6979e-12	-1.7135e-11	-9.53508e-11	1.65911e-10	1.54593e-11	-4.91347e-11	6.90912e-12	-9.35094e-12	1.00054e-10	1.87399e-11	-1.15787e-10	8.21239e-11	-6.65906e-11	7.28372e-11	-1.73329e-10	-1.37543e-11	5.08813e-11	-3.55847e-12	2.51554e-19
1.42122e-10	-1.02192e-10	3.39587e-11	-7.17896e-11	-8.90638e-11	-7.23737e-11	7.60109e-11	5.40232e-11	9.41113e-11	-9.96046e-12	4.97016e-11	-2.53032e-10	3.4661e-12	-1.7058e-11	-9.53159e-11	1.65863e-10	1.52019e-11	-4.91288e-11	6.14375e-12	-1.00971e-11	9.93635e-11	1.3725e-11	-1.17089e-10	8.26696e-11	-5.58772e-11	7.28058e-11	-1.72933e-10	-1.37322e-11	5.08262e-11	-4.28081e-12	2.45675e-19
1.42143e-10	-1.02207e-10	3.40085e-11	-7.1913e-11	-8.97923e-11	-7.22634e-11	7.97833e-11	5.40259e-11	9.56743e-11	-9.13391e-12	4.89297e-11	-2.52083e-10	3.42429e-12	-1.70876e-11	-9.07358e-11	1.65864e-10	1.51823e-11	-4.91125e-11	5.75027e-12	-8.59667e-12	9.50964e-11	1.87134e-11	-1.1739e-10	7.94818e-11	-5.70594e-11	7.27991e-11	-1.53569e-10	-1.3844e-11	5.08389e-11	-5.09444e-12	2.37954e-19
1.42054e-10	-1.02296e-10	3.39706e-11	-7.18498e-11	-8.93483e-11	-7.22615e-11	7.9584e-11	5.12829e-11	9.46468e-11	-9.46206e-12	5.26251e-11	-2.30692e-10	2.93861e-12	-1.70927e-11	-9.50111e-11	1.65839e-10	1.52353e-11	-4.91223e-11	5.80901e-12	-9.58914e-12	9.38335e-11	2.05587e-11	-1.17149e-10	8.22679e-11	-4.62733e-11	2.03055e-11	-1.64032e-10	-1.28908e-11	5.08639e-11	-7.56768e-12	2.25755e-19
1.4195e-10	-1.0229e-10	3.39395e-11	-7.17877e-11	-8.93281e-11	-7.22615e-11	8.3382e-11	5.02163e-11	9.6682e-11	-9.42737e-12	5.38197e-11	-2.27498e-10	3.36869e-12	-1.70904e-11	-9.45996e-11	1.65368e-10	1.55334e-11	-4.90946e-11	6.05929e-12	-9.75613e-12	9.65307e-11	2.07532e-11	-8.95488e-11	8.24406e-11	-3.76884e-11	4.1255e-11	-1.56145e-10	-8.44792e-12	5.08273e-11	-5.64395e-12	2.17819e-19
1.42075e-10	-1.02269e-10	3.38378e-11	-6.6412e-11	-8.93196e-11	-7.19403e-11	8.36283e-11	5.06727e-11	8.88987e-11	-9.46929e-12	5.13165e-11	-1.28674e-10	3.14261e-12	-1.77396e-11	-9.45064e-11	1.65668e-10	1.52646e-11	-4.91166e-11	5.78193e-12	-9.79732e-12	9.79018e-11	2.45594e-11	-1.06636e-10	8.26317e-11	-4.71763e-11	3.75269e-11	-1.57377e-10	-1.2807e-11	5.0841e-11	-5.61848e-12	1.85143e-19
1.41967e-10	-1.02297e-10	3.38061e-11	-5.23009e-11	-8.92769e-11	-7.19049e-11	8.36133e-11	5.03394e-11	8.9593e-11	-9.58679e-12	5.16512e-11	-1.09674e-10	2.5268e-12	-2.02061e-11	-9.42211e-11	1.6552e-10	1.52379e-11	-4.91125e-11	5.85196e-12	-9.96254e-12	9.83861e-11	2.70433e-11	-9.19847e-11	8.21752e-11	-4.77764e-11	3.19024e-11	-1.57263e-10	-1.16573e-11	5.08481e-11	-5.93939e-12	1.75859e-19
1.41958e-10	-1.02249e-10	3.37927e-11	-4.76178e-11	-8.92682e-11	-7.17806e-11	8.3656e-11	5.02892e-11	8.42391e-11	-9.60434e-12	5.31253e-11	-1.09218e-10	2.88874e-12	-1.75814e-11	-9.41186e-11	1.65515e-10	1.5255e-11	-4.91155e-11	5.80731e-12	-9.80167e-12	9.76347e-11	2.25811e-11	-8.23181e-11	8.22591e-11	-4.57681e-11	3.01516e-11	-1.58549e-10	-1.19524e-11	5.0844e-11	-5.62726e-12	1.72436e-19
1.41967e-10	-1.02257e-10	3.36951e-11	-5.0467e-11	-8.92635e-11	-7.18145e-11	8.35182e-11	5.05789e-11	8.4314e-11	-9.66461e-12	5.37083e-11	-1.09269e-10	2.21213e-12	-1.74592e-11	-9.43277e-11	1.65503e-10	1.52592e-11	-4.91151e-11	5.89123e-12	-9.71801e-12	9.78412e-11	2.60345e-11	-8.9061e-11	8.22784e-11	-4.63819e-11	3.67067e-11	-2.76034e-11	-1.18379e-11	5.08419e-11	-5.70157e-12	1.50322e-19
1.41959e-10	-1.02268e-10	3.02305e-11	-4.88886e-11	-8.92542e-11	-7.20403e-11	8.33897e-11	5.07271e-11	8.63306e-11	-9.62399e-12	3.88551e-11	-1.06374e-10	9.71811e-13	-1.78311e-11	-9.28394e-11	1.65511e-10	1.5259e-11	-4.91144e-11	5.94869e-12	-9.78489e-12	9.80121e-11	2.68367e-11	-9.13618e-11	8.22698e-11	-4.58151e-11	3.18064e-11	-3.74872e-11	-1.17074e-11	5.08432e-11	-5.82834e-12	1.48791e-19
1.4197e-10	-9.99225e-11	3.35265e-11	-4.68826e-11	-8.92796e-11	-7.20632e-11	8.40236e-11	5.10006e-11	8.70884e-11	-9.6286e-12	2.04904e-11	-1.07861e-10	1.81181e-12	-1.76116e-11	-9.3953e-11	1.65557e-10	1.52736e-11	-4.90554e-11	5.86436e-12	-9.85462e-12	9.77208e-11	1.99036e-11	-8.6427e-11	8.23502e-11	-4.58098e-11	3.38431e-11	-2.2921e-11	-1.16606e-11	5.08457e-11	-5.93513e-12	1.46061e-19
1.41981e-10	-6.05197e-11	3.26733e-11	-4.81042e-11	-8.93142e-11	-7.20382e-11	8.35685e-11	5.08428e-11	8.52635e-11	-9.64157e-12	2.77537e-11	-1.06861e-10	-8.41371e-14	-1.75925e-11	-9.31153e-11	1.65253e-10	1.33731e-11	-4.91043e-11	5.86335e-12	-9.7346e-12	9.77729e-11	2.08735e-11	-8.83518e-11	8.22941e-11	-4.55495e-11	3.22575e-11	-3.03948e-11	-1.18503e-11	5.08447e-11	-5.92102e-12	1.39872e-19
1.42061e-10	-5.75586e-11	3.18039e-11	-4.81298e-11	-8.93112e-11	-7.20817e-11	8.35158e-11	5.06885e-11	8.61367e-11	-9.6192e-12	2.39261e-11	-1.06771e-10	-5.35903e-13	-1.76543e-11	-9.22475e-11	1.65055e-10	1.19018e-11	-4.90806e-11	5.84975e-12	-9.74881e-12	9.79399e-11	2.61111e-11	-8.82319e-11	8.22235e-11	-4.5847e-11	3.3142e-11	-2.69083e-11	-1.18325e-11	5.08437e-11	-5.9656e-12	1.39273e-19
1.42015e-10	-6.05711e-11	2.87069e-11	-4.82635e-11	-8.92993e-11	-7.20452e-11	8.35223e-11	5.07121e-11	8.62005e-11	-9.62811e-12	2.40983e-11	-1.05126e-10	7.45993e-13	-1.76609e-11	-9.30745e-11	1.65328e-10	1.32361e-11	-4.90945e-11	5.85978e-12	-9.74878e-12	9.78083e-11	2.50073e-11	-8.77645e-11	8.22865e-11	-4.57849e-11	3.30863e-11	-2.71378e-11	-1.12461e-11	5.08446e-11	-5.94749e-12	1.39222e-19
1.42006e-10	-5.8901e-11	3.13561e-11	-4.81481e-11	-8.93042e-11	-7.20414e-11	8.35235e-11	5.0797e-11	8.55958e-11	-9.62616e-12	2.46409e-11	-1.05203e-10	1.0911e-13	-1.75786e-11	-9.31543e-11	1.65267e-10	1.28554e-11	-4.90822e-11	5.86209e-12	-9.74746e-12	9.77967e-11	2.25563e-11	-8.78658e-11	8.22701e-11	-4.58025e-11	3.2972e-11	-2.63759e-11	-1.17726e-11	5.08028e-11	-5.96759e-12	1.38954e-19
1.42002e-10	-5.9916e-11	2.44056e-11	-4.76942e-11	-8.92856e-11	-7.20283e-11	8.3613e-11	5.08478e-11	3.64456e-11	-9.25089e-12	2.49678e-11	-1.05614e-10	-8.2166e-13	-1.76416e-11	-7.98163e-11	1.65245e-10	1.31895e-11	-5.03099e-11	5.0979e-12	-1.17648e-11	9.7794e-11	2.29634e-11	-8.78612e-11	8.22682e-11	-4.57786e-11	3.28444e-11	-2.7472e-11	-1.16713e-11	5.08434e-11	-5.96802e-12	1.30676e-19
1.4201e-10	-5.90983e-11	2.30966e-11	-4.80373e-11	-8.92917e-11	-7.204e-11	8.35829e-11	5.08087e-11	4.4243e-11	-9.42886e-12	2.48175e-11	-1.05492e-10	-8.91868e-13	-1.76565e-11	-8.28259e-11	1.65312e-10	1.25865e-11	-4.92002e-11	2.79718e-12	-1.2066e-11	9.77079e-11	2.29432e-11	-4.44593e-11	8.23274e-11	-4.57685e-11	3.28465e-11	-2.74089e-11	-1.16691e-11	5.08434e-11	-5.97334e-12	1.25765e-19
1.41995e-10	-5.94202e-11	2.55026e-11	-4.77601e-11	-8.92978e-11	-4.56154e-11	8.35858e-11	4.4656e-11	4.95931e-11	-9.78992e-12	2.47917e-11	-1.05647e-10	-6.6628e-14	-1.75873e-11	-7.23778e-11	1.65435e-10	1.34814e-11	-4.98539e-11	4.43489e-12	-1.11148e-11	9.77102e-11	2.31638e-11	-4.97417e-11	8.24237e-11	-4.57549e-11	3.2781e-11	-2.77285e-11	-1.16792e-11	4.64201e-11	-6.106e-12	1.21336e-19
1.41995e-10	-5.18587e-11	2.46269e-11	-4.80756e-11	-7.29163e-11	1.00819e-11	8.35888e-11	4.67574e-11	5.58233e-11	-1.63709e-11	2.47282e-11	-1.05625e-10	-5.50064e-14	-1.18588e-11	-7.18587e-11	1.65341e-10	1.29512e-11	-5.04279e-11	1.81029e-12	-1.03175e-11	9.77127e-11	2.38729e-11	-3.84684e-11	8.23449e-11	-4.57835e-11	3.28844e-11	-2.80624e-11	-1.16785e-11	5.03447e-11	-5.98642e-12	1.16026e-19
1.41992e-10	-5.25346e-11	2.13695e-11	-4.7949e-11	-8.91057e-11	-2.5399e-11	8.35904e-11	4.75256e-11	4.23665e-11	-9.79282e-12	2.49073e-11	-1.05606e-10	-3.54473e-13	-1.74787e-11	-2.16698e-11	1.65316e-10	1.33423e-11	-4.10106e-11	5.25363e-12	-1.13338e-11	9.77359e-11	2.31128e-11	-2.58657e-11	8.24902e-11	-4.57719e-11	3.28154e-11	-2.76639e-11	-1.1674e-11	4.98502e-11	-5.95081e-12	1.11447e-19
1.41999e-10	-5.3405e-11	2.36147e-11	-4.79256e-11	-8.09452e-11	-2.35749e-11	8.30173e-11	4.65337e-11	4.9004e-11	-1.23789e-11	2.48279e-11	-1.05621e-10	-2.43248e-13	-1.38333e-11	-2.3902e-11	1.65325e-10	1.33244e-11	-4.71361e-11	4.2799e-12	-7.68756e-12	8.2756e-11	2.3372e-11	-3.47552e-11	8.23548e-11	-4.57717e-11	3.28526e-11	-2.77903e-11	-1.16512e-11	4.89507e-11	-5.96175e-12	1.08833e-19
1.41989e-10	-4.73495e-11	2.49581e-11	-4.79618e-11	-8.09857e-11	-2.49457e-11	8.04266e-11	4.4921e-11	4.82451e-11	-1.40832e-11	2.48705e-11	-1.05614e-10	-2.13384e-13	-1.65854e-11	-3.77482e-11	1.65344e-10	1.32839e-11	-4.141e-11	3.55432e-12	-1.61826e-12	5.71978e-12	2.33418e-11	-2.71176e-11	8.24379e-11	-4.57727e-11	3.2824e-11	-2.77049e-11	-1.16862e-11	4.65202e-11	-6.0416e-12	1.00624e-19
1.41998e-10	-6.01836e-12	2.43099e-11	-4.79044e-11	-8.01009e-11	-2.45559e-11	8.27009e-11	4.26215e-11	3.41281e-11	-1.48092e-11	2.48601e-11	-9.79594e-11	-2.10417e-13	-1.61471e-11	-3.09229e-11	1.65323e-10	1.32346e-11	-4.46454e-11	3.9373e-12	-1.84579e-12	2.24414e-11	2.33364e-11	-2.87053e-11	8.236e-11	-4.57829e-11	3.28579e-11	-2.77414e-11	-1.16718e-11	4.87614e-11	-6.21374e-12	9.62479e-20
1.41998e-10	-6.01836e-12	2.43099e-11	-4.79044e-11	-8.01009e-11	-2.45559e-11	8.27009e-11	4.26215e-11	3.41281e-11	-1.48092e-11	2.48601e-11	-9.79594e-11	-2.10417e-13	-1.61471e-11	-3.09229e-11	1.65323e-10	1.32346e-11	-4.46454e-11	3.9373e-12	-1.84579e-12	2.24414e-11	2.33364e-11	-2.87053e-11	8.236e-11	-4.57829e-11	3.28579e-11	-2.77414e-11	-1.16718e-11	4.87614e-11	-6.21374e-12	9.62479e-20
1.41991e-10	-1.2119e-11	2.46266e-11	-4.79135e-11	-8.04196e-11	-2.18797e-11	8.19477e-11	4.21429e-11	3.57952e-11	-1.47574e-11	2.48547e-11	-9.89493e-11	-2.20015e-13	-1.61214e-11	-3.20879e-11	1.65329e-10	1.32367e-11	-4.43496e-11	3.85231e-12	-4.73775e-12	1.4047e-11	2.33327e-11	-2.81197e-11	8.23883e-11	-4.57804e-11	3.28505e-11	-2.77448e-11	-1.168e-11	4.87564e-11	-6.14711e-12	9.61746e-20
1.41994e-10	-1.19276e-11	2.4701e-11	-4.79253e-11	-8.02366e-11	-2.19892e-11	8.14624e-11	4.09878e-11	3.69291e-11	-1.4554e-11	2.48573e-11	-9.76529e-11	-2.20448e-13	-1.60886e-11	-3.28822e-11	1.65325e-10	1.32285e-11	-4.35814e-11	3.91868e-12	-3.38165e-12	1.69398e-11	2.31102e-11	-2.85791e-11	8.23811e-11	-4.5778e-11	3.28486e-11	-2.77493e-11	-1.16839e-11	4.84641e-11	-6.1625e-12	9.58448e-20
1.41996e-10	-9.38497e-12	2.4529e-11	-4.79234e-11	-8.02921e-11	-1.92026e-11	8.18219e-11	4.15406e-11	3.6661e-11	-1.46992e-11	2.48497e-11	-9.75635e-11	-2.17635e-13	-1.60278e-11	-3.14493e-11	1.65324e-10	1.32459e-11	-4.41873e-11	3.78004e-12	-4.66217e-12	1.32575e-11	2.13846e-11	-2.85369e-11	8.23782e-11	-4.57785e-11	3.28436e-11	-2.77575e-11	-1.16825e-11	4.90602e-11	-6.17528e-12	9.55838e-20
1.41994e-10	-1.29212e-11	2.45124e-11	-4.79197e-11	-8.0427e-11	-2.0077e-11	8.15794e-11	4.15131e-11	1.60597e-11	-1.4713e-11	2.48541e-11	-9.76332e-11	-2.16727e-13	-1.60333e-11	-3.19481e-11	1.65323e-10	1.32384e-11	-4.38807e-11	3.83298e-12	-4.44018e-12	1.5843e-11	1.34411e-11	-2.83988e-11	8.23774e-11	-4.57793e-11	3.2843e-11	-2.77507e-11	-1.16832e-11	4.89469e-11	-6.18509e-12	9.43848e-20
1.41994e-10	-1.16385e-11	2.45929e-11	-4.79171e-11	-8.03756e-11	-2.17745e-11	8.16373e-11	4.12413e-11	2.8455e-11	-1.4597e-11	2.48532e-11	-9.79244e-11	-2.17722e-13	-1.4397e-11	-3.23548e-11	1.65323e-10	1.32385e-11	-4.35992e-11	3.86208e-12	-4.15703e-12	1.62203e-11	1.48366e-11	-2.83771e-11	6.26983e-11	-4.57973e-11	3.28489e-11	-2.77485e-11	-1.16842e-11	4.88313e-11	-6.17102e-12	9.21472e-20
1.41994e-10	-1.18106e-11	2.42595e-11	-4.79272e-11	-8.02856e-11	-2.15068e-11	8.16033e-11	4.1562e-11	1.43147e-11	-1.47263e-11	2.48535e-11	-9.77909e-11	-1.05511e-13	-1.45466e-11	-3.19577e-11	1.65323e-10	1.32363e-11	-4.35914e-11	3.83273e-12	-4.19663e-12	1.40452e-11	1.31986e-11	-2.83819e-11	5.99244e-11	-4.57987e-11	3.2849e-11	-2.77506e-11	-1.1706e-11	4.86261e-11	-6.18726e-12	9.10116e-20
1.41994e-10	-1.2163e-11	2.44762e-11	-4.81949e-11	-8.03459e-11	-2.11751e-11	8.14804e-11	4.15324e-11	1.90749e-11	-1.46867e-11	2.48557e-11	-9.76844e-11	-1.88514e-13	-1.5294e-11	-3.20408e-11	1.03314e-10	1.3239e-11	-4.38385e-11	3.94216e-12	-3.49693e-12	1.56655e-11	1.53374e-11	-2.84772e-11	6.26013e-11	-4.57855e-11	3.26572e-11	-2.77532e-11	-1.52549e-11	4.59563e-11	-6.18337e-12	7.48251e-20
1.41994e-10	-1.24607e-11	2.43778e-11	-4.8512e-11	-8.03511e-11	-2.11086e-11	8.16232e-11	4.19134e-11	2.31085e-11	-1.46723e-11	2.47351e-11	-9.76996e-11	-1.79087e-13	-1.56637e-11	-3.20518e-11	1.01135e-10	1.32383e-11	-4.39991e-11	3.86947e-12	-2.65742e-12	1.53535e-11	1.46054e-11	-2.84509e-11	6.23722e-11	-4.57891e-11	3.27444e-11	-2.77521e-11	-1.95408e-11	4.27687e-11	-6.18193e-12	7.44637e-20
1.40482e-10	-1.23399e-11	2.52881e-11	-4.88432e-11	-8.03415e-11	-2.12498e-11	8.14389e-11	4.21843e-11	1.99543e-11	-1.46813e-11	2.42314e-11	-9.76897e-11	-1.9198e-13	-1.56364e-11	-3.19625e-11	9.81639e-11	1.32399e-11	-4.39668e-11	4.12856e-12	-3.03237e-12	1.56931e-11	1.75777e-11	-2.84855e-11	3.72888e-11	-4.57856e-11	3.2441e-11	-2.09972e-11	-1.7676e-11	4.16629e-11	-6.89295e-12	7.04542e-20
1.40501e-10	-1.23813e-11	2.50032e-11	-4.86913e-11	-8.03488e-11	-2.12385e-11	8.14545e-11	4.21698e-11	2.05856e-11	-1.46608e-11	2.47278e-11	-9.76709e-11	-1.90311e-13	-1.54165e-11	-3.20344e-11	9.43784e-11	1.32396e-11	-4.39147e-11	3.86992e-12	-3.06893e-12	1.53357e-11	1.52565e-11	-2.84805e-11	3.48966e-11	-4.52094e-11	3.26134e-11	-1.93204e-11	-1.71717e-11	4.39071e-11	-6.8894e-12	6.95468e-20
1.4092e-10	-1.23489e-11	2.49234e-11	-4.8571e-11	-8.03471e-11	-2.12052e-11	8.14494e-11	4.21489e-11	1.97196e-11	-1.46646e-11	2.47164e-11	-9.76811e-11	-1.92637e-13	-1.53829e-11	-3.20416e-11	9.48109e-11	1.32397e-11	-4.39454e-11	3.90889e-12	-3.12604e-12	1.525e-11	1.60686e-11	-2.84667e-11	3.96652e-11	-2.35081e-11	3.27025e-11	-2.32077e-11	-1.66386e-11	4.28844e-11	-6.66017e-12	6.86428e-20
1.40909e-10	-1.238e-11	2.49285e-11	-4.86503e-11	-8.03456e-11	-2.11644e-11	8.1459e-11	4.21499e-11	2.01986e-11	-1.46629e-11	2.46775e-11	-9.76876e-11	-1.90934e-13	-1.5384e-11	-3.2036e-11	9.3562e-11	1.32397e-11	-4.39286e-11	3.8982e-12	-3.01909e-12	1.52119e-11	1.63616e-11	-2.82037e-11	3.48414e-11	-2.36288e-11	3.25928e-11	-2.2365e-11	-1.83818e-11	4.30813e-11	-6.72779e-12	6.81018e-20
1.40869e-10	-1.23492e-11	2.48661e-11	-4.85858e-11	-8.03475e-11	-2.11919e-11	8.14574e-11	4.2152e-11	2.00574e-11	-1.46657e-11	2.46588e-11	-9.76867e-11	-1.91664e-13	-1.53552e-11	-3.20367e-11	9.33149e-11	1.32396e-11	-4.39324e-11	3.92367e-12	-2.93017e-12	1.54109e-11	1.62264e-11	-2.82661e-11	3.53385e-11	-2.13226e-11	3.2629e-11	-2.09262e-11	-1.7339e-11	4.30531e-11	-6.82206e-12	6.78663e-20
1.40879e-10	-1.23804e-11	2.48961e-11	-4.86772e-11	-8.03477e-11	-2.11838e-11	8.14622e-11	4.2146e-11	2.0057e-11	-1.4664e-11	2.46691e-11	-9.76874e-11	-1.91077e-13	-1.53795e-11	-3.21572e-11	9.38826e-11	1.23468e-11	-4.39265e-11	3.94407e-12	-3.06306e-12	1.53752e-11	1.58545e-11	-1.22931e-11	3.49424e-11	-2.24259e-11	3.26173e-11	-2.08538e-11	-1.75224e-11	4.33364e-11	-6.71651e-12	6.73583e-20
1.40819e-10	-1.2376e-11	2.48776e-11	-4.86815e-11	-8.03466e-11	-2.11929e-11	8.14609e-11	4.21429e-11	1.99844e-11	-1.46646e-11	2.4703e-11	-9.76838e-11	-1.90874e-13	-1.53642e-11	-3.22043e-11	9.3607e-11	1.27932e-11	-4.39326e-11	3.9437e-12	-3.07677e-12	1.53892e-11	1.61502e-11	-1.23346e-11	3.5052e-11	-2.22732e-11	3.26013e-11	-2.09308e-11	-1.75407e-11	4.30918e-11	-6.78328e-12	6.72955e-20
1.40597e-10	-1.23123e-11	2.48921e-11	-4.86553e-11	-7.992e-11	-2.11944e-11	8.14596e-11	1.84699e-11	2.00338e-11	-1.1061e-11	2.44311e-11	-9.76834e-11	-1.76509e-13	-1.539e-11	-3.20372e-11	5.71709e-11	1.31851e-11	-4.39361e-11	3.92439e-12	-3.05447e-12	1.54004e-11	1.61167e-11	-1.61736e-11	3.55072e-11	-2.26558e-11	3.26131e-11	-2.06937e-11	-1.73885e-11	3.78012e-11	-6.76374e-12	5.98442e-20
1.40418e-10	-1.23217e-11	2.49061e-11	-4.8653e-11	-8.00522e-11	-2.11937e-11	8.14587e-11	1.98299e-11	1.98285e-11	-1.2041e-11	2.42103e-11	-9.76855e-11	-1.82186e-13	-1.53791e-11	-3.2084e-11	5.91054e-11	1.30383e-11	-4.39345e-11	3.91937e-12	-3.07968e-12	1.54058e-11	1.6047e-11	-1.88428e-11	3.55349e-11	-2.25848e-11	3.26087e-11	-2.07188e-11	-1.73948e-11	2.04398e-11	-6.76912e-12	5.91754e-20
1.40058e-10	-1.23269e-11	2.49366e-11	-4.86866e-11	-7.97925e-11	-2.11924e-11	8.14619e-11	2.59122e-11	1.99862e-11	-1.14619e-11	1.99132e-11	-9.77009e-11	-1.34424e-13	-1.54156e-11	-3.20648e-11	5.55177e-11	1.30163e-11	-4.39304e-11	3.93018e-12	-3.14136e-12	1.54079e-11	1.60977e-11	-1.65965e-11	3.53517e-11	-2.25026e-11	3.26083e-11	-2.07427e-11	-1.74306e-11	2.5243e-11	-6.77512e-12	5.88378e-20
1.40334e-10	-1.23085e-11	2.49187e-11	-4.87457e-11	-7.99542e-11	-2.1193e-11	8.14606e-11	2.14197e-11	1.99573e-11	-1.15413e-11	1.69948e-11	-9.74985e-11	-1.77513e-13	-1.54202e-11	-3.21035e-11	5.30308e-11	1.30782e-11	-4.39164e-11	3.92287e-12	-3.01776e-12	1.54075e-11	1.61355e-11	-1.76041e-11	3.54366e-11	-2.25351e-11	3.26126e-11	-2.07309e-11	-1.74294e-11	2.18982e-11	-6.76916e-12	5.82036e-20
1.39218e-10	-1.04345e-11	2.49935e-11	-4.8782e-11	-8.00598e-11	-2.11559e-11	8.14601e-11	2.24985e-11	1.99909e-11	-1.14251e-11	1.45502e-11	-9.72016e-11	-1.77943e-13	-1.54004e-11	-3.20959e-11	5.42054e-11	1.30497e-11	-4.37813e-11	3.92371e-12	-3.05214e-12	1.4737e-11	1.61251e-11	-1.63286e-11	3.54069e-11	-2.29577e-11	3.26079e-11	-2.0772e-11	-1.7429e-11	2.3476e-11	-6.76931e-12	5.79213e-20
5.51511e-11	-1.22664e-11	2.22407e-11	-4.86867e-11	-7.98678e-11	-2.11326e-11	8.09357e-11	2.19027e-11	1.99554e-11	-1.15279e-11	2.57191e-11	-9.76932e-11	-1.73557e-13	-1.54447e-11	-3.34318e-11	5.22913e-11	1.30608e-11	-4.39314e-11	3.92979e-12	-3.10566e-12	1.34793e-11	1.61134e-11	-1.7869e-11	3.53913e-11	-2.33384e-11	3.26232e-11	-2.07311e-11	-1.74257e-11	2.91517e-11	-5.98088e-12	4.21069e-20
2.18031e-11	-1.04758e-11	2.15755e-11	-4.86692e-11	-8.00183e-11	-1.98037e-11	8.13437e-11	2.08038e-11	1.99575e-11	-1.1551e-11	1.64704e-11	-9.76237e-11	-1.61524e-13	-1.5439e-11	-3.28251e-11	5.39265e-11	1.30521e-11	-4.39221e-11	3.92769e-12	-3.02726e-12	1.52533e-11	1.613e-11	-1.73581e-11	3.54213e-11	-2.33481e-11	3.26187e-11	-2.07251e-11	-1.74207e-11	2.26116e-11	-6.28008e-12	3.88871e-20
2.3121e-11	-1.18884e-11	2.36826e-11	-4.86217e-11	-8.00265e-11	-1.97783e-11	8.12199e-11	1.00121e-11	1.99634e-11	-1.13163e-11	1.86898e-11	-9.75396e-11	-1.70411e-13	-1.54243e-11	-3.37849e-11	5.34437e-11	1.29977e-11	-4.38976e-11	3.93029e-12	-3.02649e-12	1.52541e-11	1.6138e-11	-1.6699e-11	3.54191e-11	-2.45179e-11	3.26155e-11	-2.07345e-11	-1.74249e-11	2.32506e-11	-6.53137e-12	3.88474e-20
1.77691e-11	-1.18845e-11	2.34917e-11	-4.86128e-11	-7.9984e-11	-2.01223e-11	8.12683e-11	1.06349e-11	1.99624e-11	-1.13319e-11	1.71382e-11	-9.75579e-11	-1.69316e-13	-1.54265e-11	-3.37285e-11	5.34565e-11	1.30001e-11	-4.38774e-11	3.92956e-12	-3.02382e-12	1.52189e-11	1.61377e-11	-1.69683e-11	3.54384e-11	-2.51702e-11	3.26153e-11	-2.07367e-11	-1.74232e-11	2.35416e-11	-6.51448e-12	3.86456e-20
1.91956e-11	-1.18498e-11	2.23185e-11	-4.86581e-11	-7.999e-11	-2.03123e-11	8.12374e-11	1.01378e-11	1.99605e-11	-1.13417e-11	1.72467e-11	-9.75935e-11	-1.70699e-13	-1.54329e-11	-3.33256e-11	5.37067e-11	1.30435e-11	-4.38579e-11	3.92932e-12	-3.03027e-12	1.51684e-11	1.6143e-11	-1.7056e-11	3.54335e-11	-2.41473e-11	3.26148e-11	-2.07299e-11	-1.74214e-11	2.33497e-11	-6.43859e-12	3.85922e-20
1.88045e-11	-1.13985e-11	2.20302e-11	-4.8643e-11	-7.99944e-11	-2.0084e-11	8.12564e-11	9.63783e-12	1.99624e-11	-1.13892e-11	1.7756e-11	-9.75548e-11	-1.65693e-13	-1.54306e-11	-3.33108e-11	5.36273e-11	1.3045e-11	-4.38849e-11	3.92472e-12	-3.02762e-12	1.51548e-11	1.61322e-11	-1.70254e-11	3.54218e-11	-2.42093e-11	3.26101e-11	-2.07364e-11	-1.74234e-11	2.30849e-11	-6.46748e-12	3.853e-20
1.90909e-11	-1.144e-11	2.22467e-11	-4.86514e-11	-7.99954e-11	-2.02567e-11	8.12628e-11	9.44181e-12	1.99658e-11	-1.13878e-11	1.73679e-11	-9.75822e-11	-1.64993e-13	-1.54353e-11	-3.32827e-11	5.36304e-11	1.30541e-11	-4.3883e-11	3.92497e-12	-3.02879e-12	1.5151e-11	1.61378e-11	-1.37589e-11	3.54265e-11	-2.3983e-11	3.26168e-11	-2.07356e-11	-1.74054e-11	2.30553e-11	-6.46425e-12	3.84344e-20
1.89385e-11	-1.14085e-11	2.20206e-11	-4.86599e-11	-7.99932e-11	-2.01684e-11	8.12699e-11	1.01275e-11	1.99731e-11	-1.16118e-11	1.58383e-11	-9.75873e-11	-1.67131e-13	-1.54327e-11	-3.33618e-11	5.35826e-11	1.30172e-11	-4.38792e-11	3.92221e-12	-3.02816e-12	1.51583e-11	1.61314e-11	-1.4237e-11	-3.88187e-13	-2.44702e-11	3.2646e-11	-2.07268e-11	-1.74014e-11	2.3131e-11	-6.41727e-12	3.71702e-20
1.92366e-11	-1.13802e-11	2.21825e-11	-4.86647e-11	-7.99971e-11	-1.51082e-11	8.12708e-11	9.62227e-12	1.95334e-11	-1.14138e-11	1.75671e-11	-1.63849e-11	-1.64079e-13	-1.54462e-11	-3.33233e-11	5.35889e-11	1.30685e-11	-4.38825e-11	4.02626e-12	-3.02971e-12	1.5127e-11	1.6135e-11	-1.53281e-11	3.09797e-11	-2.46119e-11	3.26364e-11	-2.07341e-11	-1.73974e-11	2.30873e-11	-6.47028e-12	2.8779e-20
1.96803e-11	-1.13512e-11	2.2161e-11	-4.86779e-11	-8.0048e-11	-1.27798e-11	8.12715e-11	9.62215e-12	1.92762e-11	-1.14282e-11	1.74904e-11	-1.92771e-11	-1.65987e-13	-1.54996e-11	-3.33088e-11	5.36031e-11	1.30692e-11	-4.38831e-11	4.11613e-12	-3.02855e-12	1.5105e-11	1.61331e-11	-1.49213e-11	2.56748e-11	-2.45525e-11	1.79834e-11	-2.08049e-11	-1.73938e-11	2.31466e-11	-6.44824e-12	2.77801e-20
2.02666e-11	-1.12788e-11	2.21594e-11	-4.86888e-11	-8.00662e-11	-1.42085e-11	8.12637e-11	9.52594e-12	1.92517e-11	-1.14319e-11	1.74617e-11	-2.29068e-11	-1.66204e-13	-1.55871e-11	-3.33234e-11	5.35978e-11	1.30743e-11	-4.38833e-11	4.01223e-12	-3.02899e-12	1.50734e-11	1.61335e-11	-1.52646e-11	1.52272e-11	-2.47078e-11	1.73418e-11	-2.0759e-11	-1.74022e-11	2.31431e-11	-6.40286e-12	2.75596e-20
1.98281e-11	-1.13712e-11	2.21865e-11	-4.86666e-11	-8.00528e-11	-1.35712e-11	8.12623e-11	9.73391e-12	1.93484e-11	-1.14401e-11	1.72845e-11	-1.35381e-11	-1.65945e-13	-1.55156e-11	-3.3338e-11	5.35995e-11	1.30496e-11	-4.38829e-11	4.26356e-12	-3.02895e-12	1.5117e-11	1.61329e-11	-1.47154e-11	1.57803e-11	-2.46145e-11	1.66146e-11	-2.07767e-11	-1.73939e-11	2.3149e-11	-6.39946e-12	2.71571e-20
1.99055e-11	-1.15218e-11	2.10812e-11	-4.8657e-11	-8.00515e-11	-1.47264e-11	8.12616e-11	9.67891e-12	1.93874e-11	-1.13789e-11	1.73358e-11	-1.59542e-11	-1.65785e-13	-1.55122e-11	-3.33375e-11	5.35973e-11	1.31408e-11	-4.38829e-11	4.02623e-12	-3.0293e-12	1.51043e-11	1.61321e-11	-1.39199e-11	1.27462e-11	-2.45502e-11	1.57905e-11	-2.07594e-11	-1.73939e-11	2.31583e-11	-6.42721e-12	2.70798e-20
1.96167e-11	-1.13892e-11	2.18376e-11	-4.86238e-11	-8.00462e-11	-1.52283e-11	5.15621e-11	9.6671e-12	1.9334e-11	-1.14268e-11	1.73985e-11	-1.51986e-11	-1.66339e-13	-1.55144e-11	-3.3329e-11	5.35971e-11	1.31371e-11	-4.38834e-11	4.10925e-12	-3.02659e-12	1.51019e-11	2.02925e-11	-1.49156e-11	1.55654e-11	-2.46509e-11	1.66643e-11	-2.07619e-11	-1.73944e-11	2.41404e-11	-6.41405e-12	2.34812e-20
1.93687e-11	-1.14557e-11	2.19984e-11	-4.85894e-11	-8.00523e-11	-1.55561e-11	5.18298e-11	9.71122e-12	1.9309e-11	-1.13949e-11	1.73169e-11	-1.44237e-11	-1.66215e-13	-1.55146e-11	-3.33274e-11	5.35979e-11	1.31179e-11	-4.38831e-11	4.15313e-12	-2.98289e-12	1.511e-11	1.9619e-11	-1.47153e-11	1.5577e-11	-2.46485e-11	1.62736e-11	-2.07633e-11	-1.73971e-11	2.3494e-11	-6.40657e-12	2.34125e-20
2.0024e-11	-1.13874e-11	2.19864e-11	-1.79024e-11	-8.0049e-11	-1.49942e-11	5.49619e-11	9.73256e-12	1.92297e-11	-1.14473e-11	1.73803e-11	-1.4583e-11	-1.66296e-13	-1.55147e-11	-3.33303e-11	5.35994e-11	1.31016e-11	-4.38834e-11	4.11705e-12	-3.02412e-12	1.51062e-11	1.99416e-11	-1.48004e-11	1.56518e-11	-2.46394e-11	1.67575e-11	-2.07607e-11	-1.73967e-11	2.42801e-11	-6.40695e-12	2.17884e-20
1.96705e-11	-1.14109e-11	2.18801e-11	-1.93873e-11	-8.00468e-11	-1.506e-11	5.32585e-11	9.69203e-12	1.93213e-11	-1.14244e-11	1.7343e-11	-1.47058e-11	-1.66235e-13	-1.55152e-11	-3.33279e-11	5.35987e-11	1.30131e-11	-4.38834e-11	4.12392e-12	-2.95659e-12	1.51062e-11	1.87971e-11	-1.46066e-11	1.55318e-11	-2.46471e-11	1.66566e-11	-2.07616e-11	-1.73969e-11	2.31948e-11	-6.40695e-12	2.15363e-20
1.97398e-11	-1.13995e-11	2.18271e-11	-1.93901e-11	-8.00428e-11	-1.5102e-11	5.23106e-11	9.69551e-12	1.94107e-11	-1.14293e-11	1.73916e-11	-1.48818e-11	-1.6602e-13	-1.54215e-11	-3.3332e-11	5.35984e-11	1.29381e-11	-4.39399e-11	4.11925e-12	-3.0081e-12	1.51059e-11	1.23765e-11	-1.45733e-11	1.56824e-11	-2.46442e-11	1.65272e-11	-2.00423e-11	-1.73974e-11	2.35644e-11	-6.41545e-12	2.12354e-20
1.98182e-11	-1.14097e-11	2.17797e-11	-2.18212e-11	-8.00442e-11	-1.50889e-11	5.17719e-11	9.70017e-12	1.93966e-11	-1.14287e-11	1.73542e-11	-1.48151e-11	-1.66041e-13	-1.54886e-11	-3.33319e-11	5.35981e-11	1.29818e-11	-4.38964e-11	4.11966e-12	-3.01431e-12	1.51067e-11	1.1588e-11	-1.45435e-11	1.59058e-11	-2.46444e-11	1.66435e-11	-2.01879e-11	-1.73972e-11	2.12589e-11	-6.4135e-12	2.117e-20
1.97842e-11	-1.14113e-11	2.17173e-11	-1.96829e-11	-8.00435e-11	-1.50859e-11	5.19109e-11	9.69782e-12	1.94084e-11	-1.14283e-11	1.73687e-11	-1.48573e-11	-1.6604e-13	-1.54629e-11	-3.33318e-11	5.35981e-11	1.29426e-11	-4.39178e-11	4.11512e-12	-3.00822e-12	1.51062e-11	1.23922e-11	-1.45821e-11	1.55017e-11	-2.46429e-11	1.65524e-11	-2.00773e-11	-1.73973e-11	2.22064e-11	-6.41363e-12	2.11349e-20
[truncated: 1,924 more rows]
