# Supplementary material for: A modified shuffled frog leaping algorithm with inertia weight
Source: Sci Rep. 2024 Feb 20;14:4146. doi: 10.1038/s41598-024-51306-1 (PMC11224354; doi:10.1038/s41598-024-51306-1)
Supplement: Supplementary file 1 — Supplementary Information. [file 41598_2024_51306_MOESM1_ESM.zip › data/F1/SFLA_B_17.xls]

## Sheet: Sheet1
-18.0019	-27.3412	-10.2418	-14.2928	-8.8358	2.23304	-1.85683	-8.91953	18.5824	-20.9922	17.8078	6.49425	-26.8138	29.8536	-11.5385	-14.6183	-23.2095	0.0131111	-1.8303	-24.6224	7.47139	24.3359	-8.76308	-31.0586	8.85772	19.5443	15.016	-17.2404	-1.49375	17.8374	8790.51
3.63692	2.62671	-3.11437	-0.227488	-1.4343	4.994	0.22504	-9.58742	0.891369	-7.61502	14.7023	0.383472	0.79829	11.3286	15.5253	-1.11739	-3.38661	1.66625	3.29185	-4.61043	-16.9429	-1.21244	-2.83463	0.105072	22.7164	6.22197	-1.5906	4.6439	1.23005	-12.3381	1870.69
-0.319457	0.937888	4.254	0.44961	-3.40539	-4.09122	-0.685958	-3.27151	-5.22946	-6.23241	-1.13844	1.2345	-5.33154	3.03297	-0.604071	-2.93557	-5.5694	-4.40218	-9.15461	-3.51694	-5.524	2.06345	0.881467	3.84314	0.280678	4.08594	0.289102	2.05074	1.88862	0.0885856	395.935
0.596833	1.00234	1.95881	-0.919263	-2.07278	-3.73765	-1.01534	-3.30736	0.459919	-1.07936	1.89971	0.891845	0.0933458	0.432517	1.55609	-2.34525	-1.40015	-0.779774	0.338945	-1.61439	0.378476	-2.7698	-3.71335	1.14575	2.30171	-2.37543	-1.45286	0.626929	2.6732	2.60054	105.737
-0.274904	-0.263379	2.87436	0.610967	-1.87218	-1.2593	-0.244512	-1.47629	-0.636878	-0.819743	0.37388	-1.78553	-3.46963	1.97922	-0.192429	-0.406379	-1.30404	1.31407	-0.776031	-3.0862	0.696749	-1.75111	-0.255432	-1.68459	0.201585	1.48174	-0.342135	1.00127	1.86028	-0.159679	63.5246
0.430961	-0.960623	1.03673	-0.894916	-0.3675	-1.16101	-0.42818	-1.68194	-1.20968	-1.46797	0.962292	-0.899858	-1.39842	0.899196	0.397507	-0.514054	-0.923132	0.625811	-0.78845	-1.55755	-0.177657	-0.847677	-0.824605	0.0363723	0.79293	0.325326	-0.117071	-0.429109	1.30723	0.306522	24.478
0.455245	-0.858984	0.954434	-0.882536	-0.396461	-1.16004	-0.437573	-1.68665	-1.20145	-1.45178	0.816085	-1.04016	-1.12234	0.93901	0.404955	-0.499768	-0.951378	0.6281	-0.930109	-1.64045	-0.136209	-0.846213	-0.924782	-0.0607362	0.792405	0.323661	-0.11793	-0.401109	1.25173	0.257391	24.0181
0.161945	-0.512518	1.09757	-0.178027	-0.693302	-1.0284	-0.928151	-1.52521	-0.468768	-1.2713	0.720059	-0.783585	-1.10755	1.201	0.43926	-0.570773	-0.976824	0.712136	-1.03196	-1.53337	-0.0526773	-1.09048	-0.685065	-0.632208	0.726734	0.458494	-0.0312984	0.208631	0.986811	0.283369	21.1829
0.151874	-0.53851	1.07445	-0.164776	-0.741063	-0.934204	-0.717053	-1.58207	-0.67372	-1.13894	0.730027	-0.73338	-1.10128	1.34476	0.282402	-0.53516	-0.826293	0.63137	-0.970463	-1.60267	0.0423485	-0.911167	-0.79219	-0.143061	0.654446	0.463676	-0.0867772	0.000786177	0.728451	0.335692	19.5089
0.196895	-0.5126	1.05014	-0.163221	-0.744111	-1.01771	-0.753642	-1.09785	-0.257154	-1.19232	0.745935	-0.730663	-1.04775	1.27707	0.302828	-0.474945	-0.894101	0.614522	-0.847713	-1.5871	0.00473769	-0.931121	-0.752836	-0.269156	0.801515	0.274375	-0.19229	0.0554562	0.771973	0.155467	17.7163
0.234364	-0.510806	1.00117	-0.138225	-0.672774	-1.00255	-0.0927859	-1.49925	-0.369643	-1.09283	0.418198	-0.707569	-0.981311	0.784598	0.234717	-0.527051	-0.567175	0.680978	-0.868411	-1.59065	-0.17643	-0.677635	-0.756313	-0.384453	0.702248	0.383856	-0.206062	-0.0323044	0.691243	0.326046	15.5173
0.206847	-0.483991	1.05886	-0.0937171	-0.475403	-0.976071	-0.110715	-1.22849	-0.593148	-1.13668	0.444072	-0.693978	-0.949448	0.844209	0.287718	-0.595824	-0.645404	0.677786	-0.868018	-1.59856	-0.0541669	-0.803101	-0.786976	-0.282608	0.773542	0.396322	-0.00304444	0.00288858	0.636444	0.276415	15.2506
0.216133	-0.470946	1.04945	-0.124383	-0.516485	-0.971242	-0.210523	-1.23242	-0.459479	-1.1687	0.33155	-0.718782	-0.980903	0.820736	0.274196	-0.579527	-0.547385	0.631494	-0.858444	-1.58069	-0.260608	-0.704881	-0.777948	-0.321206	0.750067	0.426092	-0.0522387	-0.0368312	0.621606	0.342113	14.8677
0.221285	-0.514327	1.04192	-0.117591	-0.53156	-0.969601	-0.240052	-1.31017	-0.505457	-1.13865	0.165025	-0.685512	-0.92148	0.684205	0.281503	-0.587037	-0.571206	0.184948	-0.839301	-1.59085	-0.19093	-0.780211	-0.773816	-0.316339	0.23434	0.389035	-0.095635	0.0661626	0.625782	0.291212	13.836
0.21447	-0.509475	1.04312	-0.117038	-0.482725	-0.972886	-0.212489	-1.32449	-0.495318	-1.12619	0.0830645	-0.681145	-0.80956	0.582849	0.288046	-0.589905	-0.577892	0.211988	-0.821875	-1.58158	-0.20255	-0.789665	-0.781205	-0.320583	0.203828	0.389924	-0.078548	0.117267	0.626671	0.306381	13.4304
0.215524	-0.522919	1.04128	-0.131078	-0.511384	-0.969865	-0.253423	-1.30273	-0.558732	-0.979418	0.175354	-0.699557	-0.812315	0.71126	0.277173	-0.590328	-0.569675	0.31463	-0.804972	-1.58429	-0.179436	-0.767807	-0.783306	-0.33158	0.197935	0.0946778	-0.0726226	0.0448373	0.634685	0.290726	13.2369
0.21689	-0.495889	1.03574	-0.115918	-0.512371	-0.971689	-0.222035	-1.26698	-0.538654	-1.01074	0.17754	-0.688847	-0.805402	0.633389	0.284985	-0.605128	-0.58779	0.323764	-0.824246	-1.58349	-0.165464	-0.690984	-0.777883	0.00260969	0.20632	0.386805	-0.107504	0.041539	0.591389	0.292096	12.943
0.21761	-0.512195	1.03717	-0.117725	-0.498529	-0.969533	-0.239556	-1.28829	-0.522316	-0.992212	0.161778	-0.68919	-0.79803	0.647558	0.285017	-0.569259	-0.579922	0.319674	-0.811822	-1.58234	-0.172397	-0.74032	-0.774604	-0.105731	0.220147	0.385499	-0.0778799	0.0428157	0.311279	0.292214	12.7024
0.13303	-0.304652	1.03783	-0.0844977	-0.495978	-0.970825	-0.219608	-1.19454	-0.564364	-1.03963	0.165445	-0.680196	-0.79493	0.494	0.0412058	-0.594475	-0.581071	0.315861	-0.81521	-1.54788	-0.178877	-0.643879	-0.739719	-0.263967	0.304586	0.406191	-0.0814437	0.0487478	0.364328	0.00879747	11.9398
0.217197	-0.397474	0.966949	-0.095421	-0.482675	-1.00667	-0.312012	-1.15708	-0.52107	-0.366876	0.158119	-0.682291	-0.801387	0.63719	0.266533	-0.589993	-0.582134	0.311369	-0.812589	-1.5658	-0.191067	-0.588846	-0.770866	-0.212738	0.0758756	0.285772	-0.0809665	0.0443679	0.290032	0.164137	10.9734
0.168664	-0.417634	0.998243	-0.0892806	-0.487389	-0.976748	-0.244542	-1.1666	-0.527712	-0.357369	0.15203	-0.68459	-0.807107	0.573569	0.17499	-0.582952	-0.585782	0.304269	-0.811797	-1.57412	-0.207458	-0.612166	-0.771415	-0.191397	0.0999118	0.217039	-0.0847229	0.00822984	0.263419	0.229862	10.8771
0.17652	-0.440157	0.986134	-0.0735834	-0.486762	-0.978305	-0.237696	-1.15556	-0.528929	-0.23645	0.157319	-0.685873	-0.808787	0.56039	0.165841	-0.583557	-0.593265	0.302622	-0.81419	-1.57162	-0.194774	-0.604881	-0.773344	-0.205597	0.156161	0.30281	-0.0838261	0.000551688	0.303642	0.191058	10.8281
0.168547	-0.410377	0.952277	-0.0495857	-0.504325	-0.797596	-0.246174	-1.1584	-0.537154	-0.355724	0.186336	-0.676447	-0.673029	0.392304	0.21625	-0.597229	-0.585637	0.301851	-0.813484	-1.56948	-0.105944	-0.620288	-0.761974	-0.113972	0.110174	0.288493	-0.110019	-0.00039302	0.277825	0.219053	10.0981
0.169792	-0.406181	0.954024	-0.0327226	-0.504227	-0.789852	-0.247076	-1.14614	-0.535892	-0.391897	0.185452	-0.673033	-0.653646	0.39354	0.222512	-0.59324	-0.585695	0.30508	-0.813648	-1.57388	0.0790268	-0.629878	-0.751209	-0.0197947	0.0878413	0.291842	-0.191347	-0.00301542	0.272458	0.242897	10.0752
0.169152	-0.415656	0.974601	-0.0663776	-0.495906	-0.809791	-0.248088	-1.15256	-0.536608	-0.284149	0.165678	-0.68077	-0.597676	0.402006	0.21694	-0.588455	-0.587449	0.303603	-0.813677	-1.57133	-0.0346121	-0.620753	-0.761041	-0.148308	0.141403	0.288548	-0.113445	0.00514295	0.295455	0.20797	10.0218
0.166298	-0.41522	0.973792	-0.0549937	-0.379932	-0.812647	-0.249736	-1.14478	-0.535583	-0.323524	0.174114	-0.679177	-0.631493	0.419007	0.211157	-0.591619	-0.588556	0.302572	-0.814334	-1.57128	-0.0246446	-0.576279	-0.759051	-0.0857249	0.107227	0.288182	-0.13976	-0.000705737	0.285111	0.219982	9.91104
0.169607	-0.415066	0.967007	-0.0511113	-0.445766	-0.809989	-0.250877	-1.14852	-0.535487	-0.328032	0.174153	-0.677021	-0.592165	0.401737	0.213295	-0.59142	-0.377178	0.303416	-0.815013	-1.57232	-0.0224005	-0.603378	-0.758639	-0.091239	0.121767	0.289115	-0.139198	-0.000928028	0.287027	0.226908	9.73683
0.169791	-0.41322	0.966364	-0.0613299	-0.398952	-0.810431	-0.249777	-1.1466	-0.535077	-0.308992	0.233374	-0.677857	-0.594764	0.35093	0.223414	-0.590039	-0.209104	0.303814	-0.817491	-1.57185	-0.0243982	-0.591727	-0.758993	-0.107611	0.113173	0.285324	-0.13712	0.000903243	0.28713	0.216078	9.55651
0.169312	-0.413544	0.967597	-0.0611528	-0.385781	-0.814939	-0.250647	-1.1458	-0.535496	-0.305876	0.184749	-0.677734	-0.60247	0.3456	0.217192	-0.589762	-0.222927	0.303419	-0.814075	-1.5732	-0.0264124	-0.593225	-0.759169	-0.1148	0.115768	0.287433	-0.141562	0.000417097	0.286742	0.21731	9.54654
0.17004	-0.413681	0.968197	-0.0605429	-0.379052	-0.814113	-0.249441	-1.14679	-0.536784	-0.307977	0.19372	-0.677335	-0.605539	0.379646	0.21716	-0.468841	-0.227579	0.303803	-0.815008	-1.57195	-0.0257388	-0.592736	-0.758547	-0.121174	0.115241	0.286853	-0.138068	0.0016622	0.285581	0.221212	9.44856
0.131491	-0.403734	0.969988	-0.0684348	-0.390349	-0.815563	-0.378113	-0.916519	-0.537051	-0.308662	0.179	-0.439322	-0.621291	0.535315	0.196209	-0.460332	-0.16902	0.265629	-0.815072	-1.36813	0.0704449	-0.499977	-0.766372	-0.0791295	0.145953	0.361752	-0.0846251	0.016789	0.175118	0.21938	8.18024
0.132464	-0.371129	0.969604	-0.0656488	-0.396512	-0.661412	-0.31039	-0.93	-0.536627	-0.306982	0.180084	-0.506078	-0.613742	0.375883	0.208824	-0.468509	-0.179768	0.275952	-0.814661	-1.43001	0.0566425	-0.534828	-0.762941	-0.0998173	0.143479	0.301968	-0.097378	0.0127202	0.222561	0.22443	8.02715
0.152344	-0.296673	0.970194	-0.06193	-0.389884	-0.489678	-0.319668	-0.962103	-0.536568	-0.308235	0.186135	-0.558748	-0.614737	0.414522	0.197789	-0.466479	-0.194317	0.283401	-0.814992	-1.4018	0.0453561	-0.547158	-0.763987	-0.0888209	0.138888	0.313842	-0.0841168	0.0174273	0.201499	0.220053	7.8667
0.154408	-0.396803	0.969909	-0.0656486	-0.391234	-0.499372	-0.329231	-0.957286	-0.536563	-0.308304	0.179911	-0.466265	-0.612746	0.388242	0.198693	-0.479264	-0.170774	0.27747	-0.815045	-1.38374	0.0562754	-0.541628	-0.763035	-0.0895347	0.135173	0.329506	-0.0845652	0.0144119	0.188468	0.220858	7.77211
0.15278	-0.350391	0.969025	-0.0632332	-0.392031	-0.545083	-0.315638	-0.969709	-0.49808	-0.308194	0.18244	-0.517631	-0.614381	0.345421	0.1978	-0.465275	-0.202507	0.279129	-0.814805	-0.43589	0.0229576	-0.55062	-0.655626	-0.0885441	0.130911	0.331476	-0.0538131	0.019993	0.226207	0.22563	5.92319
0.166639	-0.333876	0.966914	-0.0579268	-0.392535	-0.534047	-0.360509	-0.945111	-0.541682	-0.307774	0.184645	-0.510825	-0.613869	0.147005	0.201289	-0.473882	-0.178599	0.287166	-0.814746	-0.218809	0.0241482	-0.53862	-0.748897	-0.0858107	0.137788	0.316434	-0.0913113	0.173512	0.199667	0.223387	5.819
0.158546	-0.379257	0.968754	-0.0644324	-0.425893	-0.546443	-0.221135	-0.813803	-0.535613	-0.30794	0.184028	-0.484987	-0.608765	0.271825	0.200079	-0.454246	-0.229514	0.279438	-0.815217	-0.193873	-0.0479605	-0.54648	-0.672811	-0.0933834	0.132544	0.329898	-0.0704324	0.0362655	0.183747	0.29402	5.49256
0.155438	-0.365372	0.969143	-0.0323755	-0.408178	-0.525109	-0.229333	-0.832087	-0.541515	-0.306724	0.184006	-0.482701	-0.61169	0.203856	0.200978	-0.461809	-0.229296	0.279096	-0.820109	-0.212968	0.00855109	-0.549052	-0.658263	-0.0934114	0.13356	0.327785	-0.067337	0.0567714	0.203865	0.284425	5.45628
0.155469	-0.372601	0.968837	-0.0451226	-0.412872	-0.542757	-0.167149	-0.802465	-0.533674	-0.307841	0.185309	-0.502794	-0.609213	0.199681	0.210173	-0.46138	-0.217585	0.279268	-0.815331	-0.243583	-0.0471911	-0.547103	-0.662674	-0.096286	0.133737	0.327777	-0.0668179	0.0443802	0.161361	0.265298	5.40296
0.156023	-0.355961	0.968777	-0.0477172	-0.412081	-0.537258	-0.127231	-0.806528	-0.534049	-0.307562	0.18397	-0.495114	-0.61045	0.201637	0.205933	-0.462769	-0.190269	0.27945	-0.816584	-0.24658	-0.0385685	-0.549595	-0.665768	-0.0950337	0.134029	0.32849	-0.0681017	0.0651074	0.161247	0.268139	5.37602
0.1572	-0.0896458	0.968339	-0.128258	-0.407767	-0.536372	-0.204209	-0.810386	-0.530827	-0.30774	0.178904	-0.482087	-0.60892	0.160459	0.20646	-0.394055	-0.199547	0.199805	-0.72559	-0.231537	-0.012227	-0.547749	-0.661433	-0.106463	0.1344	0.324739	-0.069332	0.0682417	0.178915	0.253867	5.01289
0.156876	-0.114502	0.968179	-0.150436	-0.408811	-0.53488	-0.180567	-0.810753	-0.53312	-0.307697	0.17219	-0.482613	-0.609075	0.162714	0.211443	-0.295758	-0.206186	0.220568	-0.728812	-0.231103	-0.0142765	-0.5467	-0.664195	-0.102794	0.133909	0.324714	-0.0696624	0.0636731	0.171742	0.196669	4.93895
0.156687	-0.100651	0.965094	-0.0973469	-0.409019	-0.536472	-0.186596	-0.811292	-0.534386	-0.307661	0.157557	-0.484091	-0.610119	0.161705	0.206025	-0.285399	-0.205571	0.210586	-0.716085	-0.224143	-0.0150163	-0.530564	-0.664957	-0.0999156	0.135257	0.32521	-0.0689988	0.0655547	0.171559	0.239567	4.8888
0.156021	-0.0622749	0.967454	-0.159785	-0.410159	-0.512633	-0.17398	-0.815482	-0.539079	-0.307352	0.0528511	-0.396371	-0.609494	-0.0552308	0.207508	-0.258331	-0.191547	0.228642	-0.713341	-0.206475	0.00442092	-0.462897	-0.64	-0.100872	0.135839	0.291937	-0.0925198	0.0644277	0.166806	0.252381	4.62776
0.154487	-0.0592035	0.965115	-0.123332	-0.409777	-0.5349	-0.181654	-0.817038	-0.535591	-0.187447	0.150037	-0.396255	-0.608962	0.157088	0.208804	-0.217309	-0.202254	0.22153	-0.515059	-0.199239	-0.0105539	-0.472776	-0.658893	-0.105693	0.12967	0.308845	-0.0737686	0.0709357	0.101698	0.249484	4.37563
0.154032	-0.0716691	0.967029	-0.195022	-0.409888	-0.531177	-0.179745	-0.826106	-0.535368	-0.2175	0.0855606	-0.355995	-0.609057	0.0619463	0.207169	-0.190405	-0.203143	0.221751	-0.5297	-0.188825	-0.00285355	-0.461344	-0.646967	-0.103749	0.136785	0.263757	-0.0759066	0.0660547	0.111476	0.248305	4.31024
0.144461	-0.0572487	0.929478	-0.166641	-0.412243	-0.52744	-0.175445	-0.455434	-0.537674	-0.256219	0.0953599	-0.32121	-0.610303	0.0492364	0.208795	-0.219284	-0.18922	0.217341	-0.521446	-0.196364	-0.0104535	-0.466039	-0.653941	-0.103938	0.114924	0.299082	-0.0853376	0.0623956	0.153756	0.241768	3.78094
0.124897	-0.0624722	0.467503	-0.160771	-0.410227	-0.525651	-0.178929	-0.439465	-0.537777	-0.241614	0.097769	-0.242841	-0.513005	0.0557852	0.208467	-0.235299	-0.199368	0.224319	-0.529053	-0.179111	-0.0105521	-0.475384	-0.653696	-0.103849	0.138726	0.296294	-0.0904007	0.0748121	0.129186	0.249564	2.98089
0.123194	-0.0321134	0.150587	-0.165304	-0.411396	-0.522615	-0.137377	-0.445226	-0.537958	-0.282261	0.117623	-0.0550895	-0.357187	0.0372004	0.187932	-0.259396	-0.193347	0.21828	-0.521757	-0.207372	-0.00716106	-0.482983	-0.654341	-0.124615	0.104101	0.296197	-0.112054	0.0393004	-0.065729	0.244768	2.59737
0.1327	-0.038609	0.0629413	-0.170075	-0.412425	-0.522829	-0.11792	-0.339404	-0.538056	-0.287765	0.117892	-0.0703252	-0.417943	0.0304755	0.175696	-0.260026	-0.193211	0.21321	-0.522788	-0.225036	-0.00599101	-0.480557	-0.654138	-0.131311	0.100513	0.295624	-0.0953626	0.0584638	-0.0289856	0.242999	2.54252
0.136784	-0.0433782	0.120653	-0.170737	-0.411613	-0.523985	-0.139278	-0.275481	-0.538655	-0.281648	0.121037	-0.14442	-0.36604	0.0342717	0.193838	-0.250702	-0.194433	0.22	-0.508744	-0.217107	-0.00766805	-0.475614	-0.654357	-0.109498	0.11551	0.294067	-0.0847153	0.0606795	0.0720941	0.241169	2.47678
0.13619	-0.0488133	0.160242	-0.158212	-0.409543	-0.524588	-0.132371	-0.288039	-0.537615	-0.278044	0.128333	-0.151007	-0.339287	0.0397153	0.195181	-0.245717	-0.195924	0.220629	-0.512647	-0.208106	-0.00764591	-0.469268	-0.654077	-0.112608	0.116236	0.293496	-0.0836455	0.0542787	0.028389	0.243381	2.4594
0.134122	-0.0465601	0.14031	-0.159989	-0.411315	-0.524227	-0.145581	-0.305411	-0.53983	-0.27572	0.0995227	-0.123603	-0.349036	0.0349357	0.185047	-0.249028	-0.194793	0.215572	-0.510832	-0.0766026	-0.00640431	-0.473848	-0.653544	-0.118316	0.10753	0.292804	-0.0870914	0.0538394	0.048347	0.246733	2.42375
0.135114	-0.0451266	0.13187	-0.152151	-0.411273	-0.524423	-0.135023	-0.28183	-0.540279	-0.276766	0.121246	-0.144319	-0.347882	0.0390037	0.195077	-0.247717	-0.194791	0.216366	-0.511975	-0.0881119	-0.00665411	-0.475854	-0.652204	-0.111764	0.105	0.294187	-0.0874581	0.0554439	0.0431394	0.245092	2.41785
0.13506	-0.0454288	0.131106	-0.157778	-0.411101	-0.525999	-0.139298	-0.284544	-0.540267	-0.276882	0.117153	-0.130775	-0.3485	0.0391066	0.196215	-0.247804	-0.194813	0.215674	-0.503346	-0.0512225	-0.00696956	-0.473607	-0.652756	-0.111007	0.106766	0.29276	-0.0876663	0.0537275	0.0434091	0.24533	2.40367
0.134393	-0.0467534	0.132742	-0.163419	-0.411117	-0.524573	-0.138391	-0.291523	-0.538792	-0.276348	0.0988981	-0.132147	-0.206143	0.0386928	0.195358	-0.248425	-0.194978	0.217298	-0.50473	-0.0780694	-0.00663624	-0.473902	-0.653011	-0.116357	0.105955	0.293908	-0.0862892	0.0508353	0.0419947	0.245475	2.33102
0.134568	-0.0468387	0.130906	-0.164003	-0.410838	-0.524547	-0.136789	-0.289768	-0.539372	-0.279266	0.109085	-0.136861	-0.21706	0.0390537	0.1945	-0.248189	-0.194952	0.217427	-0.484466	-0.0859018	-0.00669314	-0.472572	-0.652688	-0.114521	0.104326	0.29384	-0.0867222	0.0540702	0.0355996	0.247306	2.31851
0.13459	-0.0465404	0.130471	-0.159882	-0.411094	-0.524512	-0.137294	-0.289606	-0.539361	-0.276577	0.10554	-0.133069	-0.178958	0.0511361	0.194925	-0.249216	-0.194977	0.216843	-0.488481	-0.0821145	-0.00667804	-0.474243	-0.653259	-0.114479	0.105597	0.293663	-0.0870193	0.05248	0.0402376	0.246129	2.30581
0.134421	-0.0470696	0.111461	-0.162555	-0.414156	-0.524633	-0.136848	-0.288302	-0.53732	-0.277195	0.107722	-0.13512	-0.191446	0.0426504	0.194789	-0.248605	-0.195045	0.216627	-0.487608	-0.0810386	-0.00669779	-0.465971	-0.653134	-0.114176	0.0648885	0.291274	-0.0870052	0.0525381	0.0370455	0.236834	2.28431
0.134504	-0.0452678	0.108883	-0.162332	-0.402976	-0.524176	-0.136461	-0.289419	-0.537624	-0.277824	0.107021	-0.13589	-0.1894	0.0417607	0.194872	-0.241805	-0.195358	0.217522	-0.487904	-0.0799866	-0.0066784	-0.469441	-0.652706	-0.114516	0.0841925	0.292477	-0.0870564	0.0536652	0.040467	0.236089	2.27804
0.134486	-0.0467823	0.107303	-0.160524	-0.403387	-0.524534	-0.138219	-0.215769	-0.53566	-0.275564	0.111048	-0.134948	-0.190121	0.0433627	0.194728	-0.240075	-0.195085	0.21045	-0.486798	-0.0844754	0.012539	-0.467333	-0.652375	-0.109264	-0.00399117	0.291728	-0.0926507	0.0522875	0.0435099	0.241405	2.22722
0.136592	-0.0467059	0.107112	-0.169974	-0.383278	-0.525891	-0.137644	-0.237566	-0.53632	-0.272945	0.107212	-0.134269	-0.18999	0.0428481	0.19584	-0.241291	-0.195185	0.216032	-0.487565	-0.0827138	0.00787681	-0.414643	-0.652081	-0.11318	0.0248002	0.292286	-0.0913818	0.0523309	0.0408573	0.239327	2.18164
0.109852	-0.0468132	0.102211	-0.162762	-0.377752	-0.529233	-0.143855	-0.24029	-0.447134	-0.270256	0.110717	-0.13511	-0.149488	0.0462735	0.165519	-0.243192	-0.194698	0.21703	-0.492398	0.0930283	-0.000339767	-0.423062	-0.652251	-0.109412	0.014371	0.275543	-0.0918478	0.0452031	0.0429716	0.237631	2.06435
0.126088	-0.0470637	0.106669	-0.16973	-0.387212	-0.528981	-0.14128	-0.23927	-0.445854	-0.269245	0.128345	-0.136303	-0.168528	0.0461919	0.187762	-0.240997	-0.194182	0.159388	-0.486998	-0.0715054	0.00482486	-0.431757	-0.651999	-0.108661	0.0293319	0.234021	-0.0920721	0.0445677	0.042908	0.239902	2.04968
0.12323	-0.0465126	0.103893	-0.169205	-0.38782	-0.527579	-0.139005	-0.238853	-0.454064	-0.203217	0.0997122	-0.147694	-0.16738	0.0444652	0.187758	-0.241115	-0.194564	0.100453	-0.486772	-0.0521385	0.00433723	-0.426651	-0.65223	-0.109569	0.0403234	0.248654	-0.0940504	0.0489697	0.044641	0.244055	2.00783
0.111489	-0.0464164	0.105388	-0.167367	-0.391976	-0.528762	-0.141371	-0.233958	-0.453711	-0.207517	0.106504	-0.143118	-0.15163	0.0422621	0.184644	-0.241765	-0.193606	0.0974114	-0.487687	-0.00529336	0.00321786	-0.419921	-0.655418	-0.109757	0.0336297	0.194036	-0.0909045	0.0502409	0.0458067	0.239426	1.97152
0.113399	-0.0465472	0.104255	-0.165307	-0.391142	-0.526386	-0.140307	-0.232909	-0.44454	-0.205824	0.108659	-0.141728	-0.121229	0.020988	0.179646	-0.241868	-0.194555	0.0858814	-0.486141	-0.034362	0.00241259	-0.421121	-0.652187	-0.109708	0.0305247	0.221952	-0.0928041	0.0491734	0.0480353	0.244574	1.95583
0.115651	-0.0496139	0.10517	-0.165318	-0.387784	-0.496022	-0.141447	-0.234706	-0.457158	-0.198366	0.0922317	-0.141277	-0.140262	-0.0583429	0.155817	-0.241888	-0.193892	0.077344	-0.487476	-0.0189243	0.00207586	-0.422175	-0.653805	-0.109442	0.038921	0.231688	-0.0914142	0.0485216	0.0546096	0.130588	1.89359
0.115288	-0.0470063	0.105345	-0.165569	-0.387237	-0.486046	-0.141613	-0.233844	-0.449231	-0.201437	0.0746797	-0.139906	-0.134443	-0.0288284	0.142823	-0.242038	-0.1953	0.069264	-0.48507	-0.0237994	0.00214865	-0.422823	-0.654319	-0.109249	0.0380935	0.235279	-0.0927161	0.0483099	0.0561395	0.137405	1.86779
0.115288	-0.0470063	0.105345	-0.165569	-0.387237	-0.486046	-0.141613	-0.233844	-0.449231	-0.201437	0.0746797	-0.139906	-0.134443	-0.0288284	0.142823	-0.242038	-0.1953	0.069264	-0.48507	-0.0237994	0.00214865	-0.422823	-0.654319	-0.109249	0.0380935	0.235279	-0.0927161	0.0483099	0.0561395	0.137405	1.86779
0.115279	-0.0473176	0.105176	-0.165486	-0.387639	-0.474947	-0.141459	-0.233892	-0.449785	-0.199741	0.0798268	-0.139916	-0.134636	-0.0408007	0.144737	-0.242012	-0.195213	0.0698272	-0.485273	-0.0228327	0.00223527	-0.422262	-0.654036	-0.0999398	0.0381016	0.229374	-0.092928	0.0487824	0.0544808	0.141122	1.85501
0.11283	-0.0449795	0.104007	-0.165491	-0.38906	-0.487261	-0.149795	-0.23419	-0.448026	-0.202157	0.0783817	-0.139657	-0.135553	-0.0260858	0.144207	-0.242268	-0.196258	0.06506	-0.486352	-0.0225538	0.010262	-0.177802	-0.660143	-0.0802811	0.0328563	0.235118	-0.0169658	0.0875956	0.0499254	0.134418	1.72345
0.113808	-0.0436228	0.10469	-0.165519	-0.388384	-0.487188	-0.143744	-0.234153	-0.240283	-0.202521	0.0796704	-0.139799	-0.135324	-0.0321058	0.144238	-0.242158	-0.19561	0.0656945	-0.485879	-0.0228951	0.00821345	-0.209821	-0.655983	-0.0876189	0.0343574	0.234692	-0.0132858	0.0528297	0.0527509	0.134674	1.58174
0.116818	-0.0463673	0.0848259	-0.0143293	-0.390679	-0.485861	-0.146809	-0.234097	-0.172491	-0.200505	0.0769945	-0.138109	-0.0320969	-0.0237103	0.150699	-0.242563	-0.19749	0.0683906	-0.30326	-0.0230268	0.00446787	-0.251947	-0.655595	0.022744	0.0352552	0.228301	-0.0285755	0.0635244	0.0533032	0.142928	1.37782
0.117404	-0.0457429	0.0910683	-0.0135872	-0.391458	-0.484551	-0.134473	-0.234102	-0.179046	-0.199349	0.0750958	-0.138262	-0.0567817	-0.0254092	0.149173	-0.242303	-0.1967	0.0674235	-0.267366	-0.021374	0.00454449	-0.242588	-0.656315	-0.0321232	0.0354692	0.229946	-0.0456162	0.0660011	0.0535423	0.142873	1.35634
0.118837	-0.0462391	0.100112	-0.0674417	-0.389711	-0.482658	-0.143913	-0.23466	-0.158828	-0.199864	0.0809783	-0.135122	0.0296113	-0.014362	0.148413	-0.242339	-0.198698	0.0678974	-0.264591	-0.0230793	0.00550968	-0.168655	-0.65484	0.0163661	0.0326491	0.228888	-0.048766	0.0672527	0.0533356	0.141264	1.31861
0.119655	-0.0461045	0.101027	-0.0534773	-0.391561	-0.482925	-0.139039	-0.234015	-0.144564	-0.200863	0.0761058	-0.133868	-0.00116414	0.017025	0.148502	-0.242513	-0.197333	0.0677081	-0.252147	-0.0195528	0.00484238	-0.217337	-0.644045	-0.0364312	0.0293795	0.191637	-0.0449249	0.0643061	0.0514714	0.140778	1.29333
0.117947	-0.0460642	0.099053	-0.062582	-0.391245	-0.482757	-0.14144	-0.234392	-0.150259	-0.200243	0.0764381	-0.13285	-0.0128643	-0.00935462	0.148448	-0.242397	-0.197142	0.0676403	-0.246951	-0.0207414	0.00483178	-0.174789	-0.648481	-0.0190403	0.0311612	0.19565	-0.0432547	0.064951	0.0526537	0.140652	1.28226
0.118449	-0.0461115	0.103811	-0.0524714	-0.417632	-0.425237	-0.117935	-0.234771	-0.161228	-0.200077	0.0749143	-0.151504	-0.0138666	-0.00894622	0.148004	-0.242424	-0.197678	0.0676317	-0.22558	-0.0211496	-0.0131589	-0.171331	-0.553708	-0.0466622	0.0311769	0.206071	-0.04547	0.0634873	0.0529431	0.140671	1.1349
0.118142	-0.0461723	0.10624	-0.0599476	-0.398586	-0.42202	-0.131889	-0.235056	-0.155913	-0.200486	0.0756222	-0.144403	-0.0122479	-0.00288591	0.147943	-0.242407	-0.19772	0.0676598	-0.258662	-0.0214581	-0.00231065	-0.162381	-0.534462	-0.0227816	0.0317918	0.203777	-0.0490375	0.0645044	0.0564466	0.140662	1.10812
0.118381	-0.0460822	0.0995072	-0.0578551	-0.406	-0.43509	-0.0855978	-0.234911	-0.151053	-0.200064	0.0782794	-0.142304	-0.00765923	0.00674275	0.147849	-0.147767	-0.1897	0.0686518	-0.240597	0.00691451	-0.0136511	-0.166203	-0.551024	-0.0335611	0.00261834	0.199148	-0.0472829	0.064004	0.0532132	0.106805	1.07049
0.11546	-0.0461582	0.108201	-0.0615535	-0.403402	-0.432706	-0.0812036	-0.235075	-0.15624	-0.199843	0.0770462	-0.164946	-0.0129105	2.76404e-05	0.147375	-0.13743	-0.1924	0.0711887	-0.2354	-0.00712444	-0.014738	-0.164157	-0.553193	-0.0303321	0.0250136	0.0631703	-0.0487592	0.0650491	0.0540668	0.13133	1.0441
0.115669	-0.045789	0.105999	-0.044047	-0.402259	-0.416234	-0.115199	-0.094861	-0.15342	-0.199239	0.0656845	-0.15949	0.0393411	-0.00392963	0.147966	-0.151126	-0.209816	0.02887	-0.244391	0.00319554	-0.0123323	-0.162943	-0.489505	-0.0259129	0.0181158	0.105076	-0.04686	0.0612244	0.0560091	0.121246	0.931999
0.115694	-0.0461249	0.104601	-0.044971	-0.40332	-0.410963	-0.0995954	-0.115771	-0.154128	-0.197817	0.0663979	-0.159768	0.0101709	-0.000996324	0.147841	-0.143703	-0.19363	0.0379168	-0.241786	-0.00268049	-0.0149379	-0.162476	-0.497586	-0.032203	0.0206211	0.104289	-0.0476323	0.0616325	0.0549345	0.119953	0.926213
0.11785	-0.0520398	0.104399	-0.0332434	-0.400514	-0.218213	-0.109757	-0.110226	-0.0546226	-0.195826	0.0700882	-0.156057	0.00985939	-0.00163898	0.154215	-0.154052	-0.197999	0.028147	-0.240179	-0.000231594	-0.0147344	-0.16318	-0.503832	-0.0290078	0.0204188	0.10759	-0.0475176	0.0574988	0.0555568	0.127563	0.795168
0.0618054	-0.0456445	0.105004	-0.00889091	-0.401705	-0.201692	-0.133752	-0.105395	0.0444128	-0.197277	0.072532	-0.156167	0.00690906	-0.00265328	0.148551	-0.161361	-0.192338	0.0419816	-0.23974	-0.00176699	-0.013814	-0.163156	-0.497797	-0.0287244	0.0214435	0.113066	-0.0476142	0.0597893	0.055549	0.12603	0.776478
0.086705	-0.0516296	0.104926	-0.0167615	-0.399775	-0.195188	-0.109662	-0.112361	-0.02065	-0.195172	0.0707019	-0.157795	0.00682985	-0.00316304	0.149237	-0.154577	-0.19153	0.0427057	-0.240319	-0.00233097	-0.0132287	-0.163997	-0.497348	-0.0297328	0.0217059	0.105213	-0.0481802	0.0582768	0.0555629	0.114836	0.76379
0.0867211	-0.0505606	0.104929	-0.0169177	-0.399819	-0.195257	-0.110353	-0.112363	-0.0212906	-0.195218	0.0707467	-0.157785	0.00662575	-0.00315762	0.148875	-0.154582	-0.191686	0.0430678	-0.240062	-0.00228402	-0.0132304	-0.163948	-0.497349	-0.0297395	0.0218505	0.105352	-0.0481817	0.0582066	0.0555579	0.113498	0.763517
0.0787618	-0.0508015	0.104808	-0.0167827	-0.401501	-0.198456	-0.109094	-0.112316	-0.0171096	-0.195961	0.0712793	-0.157393	0.00643213	-0.003091	0.148833	-0.154535	-0.191396	0.0428075	-0.238993	-0.00231346	-0.0135855	-0.163403	-0.497063	-0.0298192	0.0216372	0.105798	-0.0481571	0.058231	0.0555463	0.111273	0.763057
0.0869102	-0.0503158	0.0774596	-0.0204108	-0.402911	-0.19845	-0.110854	-0.113672	-0.0117515	-0.196475	0.0715916	-0.157225	0.00735547	-0.00162922	0.148967	-0.152876	-0.191861	0.0425743	-0.239613	-0.00238841	-0.0123042	-0.171858	-0.451253	-0.0294498	-0.00617872	0.100701	-0.0310472	0.0576455	0.0546764	0.110954	0.717629
0.0846879	-0.0470347	0.0907891	-0.0193243	-0.404658	-0.198781	-0.114417	-0.0760053	-0.0128821	-0.193046	0.0725416	-0.157421	0.00755631	-0.00142738	0.148849	-0.149223	-0.096691	0.0420903	-0.240139	-0.0024811	-0.00921687	-0.166785	-0.4501	-0.0293227	-0.0238425	0.101005	-0.0310782	0.0572027	0.057082	0.109896	0.682579
0.0841573	-0.04895	0.0927734	-0.0186075	-0.255101	-0.200423	-0.112178	-0.0818337	-0.0195098	-0.193486	0.0715819	-0.157337	0.00693937	-0.00220616	0.14848	-0.148733	-0.124636	0.0421061	-0.240173	-0.00245358	-0.00858035	-0.166996	-0.444889	-0.0293902	0.00361648	0.1037	-0.0452836	0.0575103	0.0556259	0.109121	0.58775
0.083698	-0.0488794	0.0991623	-0.0185042	-0.224453	-0.201327	-0.112937	-0.0643466	-0.0141957	-0.194996	0.0720475	-0.15726	0.0077023	-0.002019	0.149016	-0.0389013	-0.106905	0.0416224	-0.239784	-0.00237833	-0.00704512	-0.167983	-0.454311	-0.0300993	0.000294362	0.104802	-0.0472993	0.0563865	0.05598	0.109149	0.556989
0.0847737	-0.0491197	0.0979011	-0.0177442	-0.235379	-0.193022	-0.107757	-0.0819919	-0.00830134	-0.195708	0.0722015	-0.156892	0.00735604	-0.00453096	0.14893	-0.0405347	-0.107188	0.0410491	-0.240026	-0.00587174	0.000274092	-0.167065	-0.414553	-0.0299085	0.0125034	0.105188	-0.0428115	0.0584208	0.056398	0.108796	0.525555
0.0886609	-0.0491975	0.0890322	-0.0178778	-0.23336	-0.199723	-0.105844	-0.0796777	-0.0556899	-0.190062	0.0753871	-0.157627	0.00701053	-0.00280989	0.0838578	-0.0839671	-0.0893852	0.041866	-0.23989	-0.0204522	0.00228342	-0.166571	-0.190259	-0.030763	0.0250282	0.107691	-0.0416749	0.056509	0.0578508	0.105166	0.378484
0.0883322	-0.0429126	0.0885473	-0.0181313	-0.118269	-0.199688	-0.107924	-0.0784997	-0.032102	-0.192827	0.0713456	-0.157571	0.00723973	-0.0025846	0.0851448	-0.0889875	-0.0890451	0.0415019	-0.236077	-0.00857585	-0.00441781	-0.16672	-0.261762	-0.0291554	0.0117733	0.108319	-0.0430279	0.0487154	0.0568091	0.106645	0.366184
0.0878065	-0.046499	0.0899426	-0.0186613	-0.0984433	-0.199647	-0.109379	-0.0793653	-0.0203503	-0.195368	0.0742442	-0.157268	0.00700375	-0.00284417	0.0688159	-0.0840329	-0.0789274	0.0418915	-0.239203	-0.0139226	-0.00741906	-0.166831	-0.198673	-0.0298252	0.0194292	0.107645	-0.0422225	0.0546184	0.0552675	0.107039	0.331693
0.0878065	-0.046499	0.0899426	-0.0186613	-0.0984433	-0.199647	-0.109379	-0.0793653	-0.0203503	-0.195368	0.0742442	-0.157268	0.00700375	-0.00284417	0.0688159	-0.0840329	-0.0789274	0.0418915	-0.239203	-0.0139226	-0.00741906	-0.166831	-0.198673	-0.0298252	0.0194292	0.107645	-0.0422225	0.0546184	0.0552675	0.107039	0.331693
0.0866634	-0.0464634	0.0894493	-0.0180204	-0.0955941	-0.199481	-0.109304	-0.078822	-0.0240008	-0.193903	0.0738913	-0.15702	0.0071334	-0.00281356	0.0693703	-0.0859046	-0.0794833	0.0419201	-0.238313	-0.0139175	-0.00753998	-0.166719	-0.200275	-0.0300755	0.0195998	0.107588	-0.0424581	0.053613	0.0551788	0.106116	0.330497
0.0713461	-0.0448177	0.0892846	-0.0180629	-0.106734	-0.18041	-0.108592	-0.0783967	-0.0250084	-0.19667	0.0728821	-0.1572	0.00749171	-0.00204617	0.0726798	-0.0842113	-0.0832161	0.0414455	-0.237472	-0.0137101	-0.00512864	-0.166797	-0.200719	-0.0298791	0.0172915	0.106153	-0.0422071	0.0201272	0.0540238	0.106721	0.321351
0.0739151	-0.0433651	0.0907525	-0.0182387	-0.103418	-0.183339	-0.108677	-0.083384	-0.0170024	-0.105438	0.0737147	-0.156909	0.00695354	-0.00274853	0.0677452	-0.0761202	-0.0823618	0.0417779	-0.238512	-0.0112052	0.00399092	-0.16686	-0.200578	-0.0299553	0.0168285	0.107066	-0.042266	0.0366434	0.0543434	0.107034	0.294699
0.0791392	-0.0388221	0.107127	-0.0179116	-0.101565	-0.16138	-0.0712933	-0.0795528	-0.0254834	-0.163205	0.0735358	-0.157003	0.00632376	-0.00293309	0.0684745	-0.0735704	-0.0827016	0.0414964	-0.238238	-0.0139117	-0.00573229	-0.166738	-0.139383	-0.0296695	0.0507593	0.0935515	-0.0419058	-0.0159136	0.054949	0.106412	0.276166
0.0752976	-0.0400418	0.091235	-0.0186182	-0.102216	-0.160421	-0.0745278	-0.0796718	-0.0227843	-0.128234	0.0738996	-0.155472	0.00669378	-0.00306225	0.0729831	-0.0752306	-0.0822355	0.0416494	-0.238408	-0.0137073	-0.0055355	-0.170989	-0.147799	-0.0297192	0.0457615	0.10191	-0.0360277	-0.0022673	0.0560408	0.105945	0.267332
0.0720471	-0.0401987	0.0912852	-0.0184046	-0.102476	-0.163845	-0.0783887	-0.0801293	-0.0237859	-0.123519	0.0737289	-0.1566	0.00676567	-0.00277903	0.0679017	-0.0745065	-0.0825734	0.0413772	-0.237851	-0.0132512	-0.00373409	-0.167558	-0.151433	-0.0297419	0.027299	0.0976747	-0.0405585	0.00611332	0.0546269	0.1064	0.264846
0.0742737	-0.0164854	0.0830251	-0.0184943	-0.102621	-0.161918	-0.0642774	-0.0659925	-0.0228501	-0.12284	0.073226	-0.155725	0.00745108	-0.00346214	0.0697861	-0.0183025	-0.0825365	0.0415549	-0.241516	-0.0129123	-0.00676274	-0.168887	-0.154728	-0.029761	0.041204	0.101749	-0.0382923	-0.00152747	0.0307631	0.106052	0.254899
0.0741873	-0.0173623	0.0835937	-0.0184514	-0.10262	-0.162132	-0.0658034	-0.0667936	-0.0228834	-0.122531	0.0732717	-0.155755	0.00740235	-0.00318212	0.0696105	-0.0199188	-0.0825334	0.0415542	-0.240807	-0.012913	-0.00674753	-0.168478	-0.154622	-0.0297612	0.0352858	0.101731	-0.0386148	-0.00146994	0.0307692	0.106065	0.254417
0.0710726	-0.0196959	0.0817018	-0.0184368	-0.102535	-0.162285	-0.0664521	-0.067711	-0.022972	-0.123147	0.0734237	-0.155765	0.00728002	-0.00303515	0.0697598	-0.0292532	-0.0825332	0.0415397	-0.239176	-0.013093	-0.00645775	-0.168338	-0.151086	-0.0297568	0.0305868	0.100622	-0.0377551	0.00381016	0.035762	0.106161	0.252491
0.0708696	-0.0205656	0.0825808	-0.0184367	-0.102597	-0.0937727	-0.063874	-0.0662972	-0.0230059	-0.123684	0.0733626	-0.152068	0.0083981	-0.00297282	0.0650746	-0.0304627	-0.0825824	0.0405838	-0.240652	0.0214521	-0.00685287	-0.166782	-0.152469	-0.0296375	0.0297663	0.0987292	-0.039381	-0.00754625	0.0278196	0.104972	0.232839
0.0710044	-0.0229992	0.0850996	-0.0184768	-0.10256	-0.0956095	-0.0630983	-0.0335512	-0.0131673	-0.123309	0.0731708	-0.150622	0.00738123	-0.00305813	0.069347	-0.0277846	-0.0824605	0.0418257	-0.240513	-0.00579497	-0.00579608	-0.166953	-0.153891	-0.0286581	0.0291452	0.0971842	-0.0396674	0.0018294	0.0122423	0.106186	0.229121
0.0649151	-0.0240232	0.0841804	-0.0185349	-0.102375	-0.106107	-0.0651592	-0.0447757	-0.00892868	-0.0939747	0.0734404	-0.152545	0.00767692	0.00934564	0.0655638	-0.0304304	-0.0850807	0.0414274	-0.239927	-0.00770373	-0.00568146	-0.167579	-0.151209	-0.0287567	0.0313725	0.0730857	-0.0395034	-6.53134e-05	0.0232163	0.106102	0.221224
0.071004	-0.0205928	0.0831905	-0.0184449	-0.0169004	-0.0982188	-0.0651621	-0.0495227	-0.0166685	-0.0840478	0.0733438	-0.152249	0.00847337	-0.00218179	0.0671848	-0.0285544	-0.0823646	0.0412396	-0.231288	-0.00669455	-0.00615769	-0.162527	-0.152065	-0.028887	0.0306708	0.0875264	-0.022828	-0.000603969	0.0195661	0.105964	0.203833
0.0487937	-0.0170776	0.0636675	-0.0200713	-0.0577076	-0.105525	-0.0634561	-0.036708	-0.0167615	-0.0783978	0.0734089	-0.150547	0.00854319	2.56705e-05	0.0663449	-0.0284789	-0.0758947	0.0411396	-0.224422	-0.00379209	-0.00632866	-0.165305	-0.145557	-0.0287844	0.0306152	0.0901626	-0.0113411	-0.000485969	0.0212527	0.105847	0.194799
0.0641999	-0.0221979	0.0793179	-0.0179961	-0.0487475	-0.104038	-0.0645405	-0.0461936	-0.0139376	-0.0765163	0.0734594	-0.151551	0.00801426	-0.00149783	0.0493167	-0.0280082	-0.0826504	0.0410584	-0.225401	-0.00390904	-0.00442818	-0.161529	-0.136614	-0.029003	0.0300271	0.0842309	-0.0123135	-0.000843045	0.0226398	0.0714436	0.187144
0.0488092	-0.019873	0.0786129	-0.018702	-0.0458247	-0.102759	-0.0635761	-0.04671	-0.0194135	-0.0824958	0.0739785	-0.146434	0.00770762	-0.00211843	0.0221567	-0.0283743	-0.083801	0.0411282	-0.222517	-0.00391344	-0.00210415	-0.163036	-0.14359	-0.0286819	0.0302525	0.0881457	-0.0136798	-0.000818168	0.0243352	0.0636983	0.18344
0.0536773	-0.0206776	0.0716976	-0.0187265	-0.0431449	-0.102851	-0.0618963	-0.0449725	-0.0147109	-0.0683722	0.0734813	-0.151236	0.00613058	-0.00119884	0.0301092	-0.0276812	-0.0755811	0.0408802	-0.220324	-0.00356586	-0.00571354	-0.162096	-0.141826	-0.0287426	0.0260546	0.0876996	-0.016341	-0.00052993	0.021483	0.071979	0.179436
0.0561607	-0.0202274	0.0722384	-0.0186156	-0.0444235	-0.1033	-0.0403476	-0.0445872	-0.0140312	-0.0592401	0.0736767	-0.151104	0.00805029	-0.00149518	0.0410937	-0.0276087	-0.0769898	0.0408199	-0.221172	0.000797876	-0.00583272	-0.161765	-0.140417	-0.0286165	0.0172798	0.0814118	-0.0174529	-0.000883615	0.0220462	0.067551	0.175403
0.0524669	-0.0229208	0.0729953	-0.0187805	-0.0417123	-0.103836	-0.0418665	-0.0461906	-0.0155537	-0.0638532	0.071602	-0.150874	0.00825334	-0.00298303	0.0325523	-0.0279705	-0.0786961	0.0405429	-0.223782	-0.0019865	-0.00425984	-0.162821	-0.112469	-0.0287226	0.0269097	0.0413947	-0.0168517	-0.000961094	0.0213775	0.0683981	0.165276
0.0597698	-0.0183284	0.0729506	-0.0186132	-0.0329422	-0.0805038	-0.0489365	-0.0315732	-0.0182586	-0.0654679	0.0720106	-0.1511	0.00819626	0.00449637	0.02572	-0.0264692	-0.0806926	0.0449769	-0.211002	-0.00298969	-0.00997576	-0.113741	-0.118162	-0.0298708	0.0405444	0.0556707	0.00575419	-0.000997063	0.0206223	0.0667633	0.145236
0.0538515	-0.0194074	0.0718166	-0.0186799	-0.0422486	-0.07711	-0.0497525	-0.0328542	-0.0186084	-0.0653669	0.0602579	-0.150389	0.00810402	0.00196815	0.0319656	-0.0154791	-0.0789143	0.0419577	-0.213765	-0.00229474	-0.00558708	-0.125245	-0.118538	-0.0299356	0.0291984	0.0489613	-0.00763163	-0.0010416	0.0209366	0.0582177	0.143757
0.0434407	-0.0268508	0.0729891	-0.0316881	-0.0342441	-0.0624589	-0.0419441	-0.0444177	-0.0170952	-0.0628552	0.0690386	-0.150012	0.00813346	-0.000453813	0.0249316	-0.0265507	-0.0791138	0.0429343	-0.21686	9.26978e-05	-0.00626848	-0.120235	-0.10815	-0.0145068	0.0224063	0.0549198	-0.0117912	-0.00101378	0.0214296	0.0630874	0.140282
0.0379628	-0.021373	0.0655788	-0.0269008	-0.0367554	-0.0766029	-0.0513983	-0.0462665	-0.0192783	-0.0620007	0.0686505	-0.150152	0.00853629	-0.00299972	0.0213432	-0.0252095	-0.0794831	0.0422116	-0.209224	-0.00297782	-0.00800914	-0.116559	-0.0921757	0.00379151	0.0238593	0.0525304	-0.0154321	-0.00668819	0.0215718	0.0614588	0.133469
0.0393973	-0.0207614	0.0517963	-0.0247045	-0.036503	-0.0738465	-0.0497241	-0.0485462	-0.0172542	-0.0630583	0.0605732	-0.150204	0.00835158	-0.00427501	0.023575	-0.0234756	-0.078786	0.0412415	-0.210454	-0.00110719	-0.00818174	-0.11853	-0.0920095	-0.0219135	0.020874	0.0532624	-0.0083446	-0.00743049	0.0214046	0.0604975	0.131369
0.0406206	-0.0211855	0.0555077	-0.0239392	-0.0364803	-0.0712514	-0.0497652	-0.0400122	-0.0181202	-0.0625994	0.0635377	-0.150212	0.00829721	-0.00633537	0.0261008	-0.023175	-0.079075	0.0417227	-0.209918	-0.00123461	-0.00788369	-0.117405	-0.0923842	-0.0196759	0.0219767	0.0526511	-0.00723456	-0.00744801	0.0212486	0.060421	0.130707
0.0444118	-0.0237109	0.0548424	-0.0250536	-0.0360211	-0.071344	-0.0496216	-0.0396007	-0.0178442	-0.0625148	0.0611923	-0.150154	0.00833541	-0.00503149	0.0269067	-0.0232485	-0.0787413	0.0421519	-0.204214	-0.00182203	-0.00873611	-0.107019	-0.0930341	-0.0174507	0.0247754	0.0520189	-0.00835206	-0.00660643	0.021326	0.0603681	0.12617
0.0418337	-0.0233966	0.0577107	-0.0308378	-0.0377581	-0.0713115	-0.0493873	-0.0381956	-0.0181492	-0.0538921	0.0618171	-0.150163	0.00836386	-0.00455215	0.0271565	-0.0232936	-0.0784832	0.042066	-0.0470162	-0.00224212	-0.00854289	-0.110577	-0.0932082	-0.0158639	0.0268575	0.0452821	-0.00737895	-0.00184078	0.0217317	0.0590575	0.086137
0.0436554	-0.0252714	0.0569502	-0.0326618	-0.0374923	-0.0715868	-0.0463544	-0.0384868	-0.0181607	-0.0592447	0.0623924	-0.150734	0.00835513	-0.0046543	0.0276444	-0.0233271	-0.079231	0.0420879	-0.00364047	-0.00222599	-0.00882841	-0.112933	-0.0924513	-0.0152473	0.0260637	0.0143786	-0.00720182	-0.000776439	0.0235187	0.0390336	0.081562
0.0422974	-0.0250097	0.05251	-0.0267523	-0.0354979	-0.0708583	-0.0460322	-0.039989	-0.0181201	-0.062208	0.061018	-0.150435	0.00833258	-0.00502928	0.0273265	-0.0229404	-0.0790879	0.0421131	-0.0153732	0.00044328	-0.00875637	-0.107049	-0.0929071	-0.0162364	0.02333	0.0281184	-0.00705701	-0.00543167	0.021318	0.0458626	0.080475
0.0427015	-0.0242541	0.0557888	-0.0323398	-0.0338927	-0.07084	-0.0426148	-0.0381127	-0.018186	-0.0632583	0.0613855	-0.150356	0.00824908	-0.00527802	0.0270434	-0.0229159	-0.0796479	0.0421816	-0.0162273	0.0036162	-0.00901035	-0.102129	-0.0925725	-0.0135534	0.0248061	0.015002	-0.00718341	-0.00175726	0.023367	0.0332556	0.0782768
0.0427401	-0.0240766	0.05378	-0.0267315	-0.0348246	-0.0710531	-0.0426125	-0.0382109	-0.0180941	-0.0619969	0.0610896	-0.150351	0.00825697	-0.00517476	0.0266422	-0.022995	-0.0794317	0.0420037	-0.014396	0.00658861	-0.00868238	-0.101131	-0.0927646	-0.013885	0.0246901	0.0166046	-0.00735681	-0.00250138	0.0224245	0.030606	0.0772029
0.0428121	-0.0234091	0.0536079	-0.0255748	-0.0348399	-0.0710001	-0.0406257	-0.0360003	-0.0181344	-0.0610413	0.0605708	-0.150459	0.00826669	-0.00507225	0.0267267	-0.0229236	-0.0794079	0.0419728	-0.0173942	0.00695505	-0.00867463	-0.100426	-0.0928861	-0.0147751	0.0244531	0.0171591	-0.00729022	-0.00257679	0.0233113	0.0314862	0.0767176
0.0429822	-0.023594	0.0543952	-0.0266074	-0.0350136	-0.0710911	-0.0396979	-0.0364795	-0.0181268	-0.0611127	0.0605172	-0.150403	0.00828537	-0.00523635	0.0271179	-0.022879	-0.0794277	0.0419617	-0.0194043	0.00538374	-0.00864882	-0.0989965	-0.0926752	-0.0145643	0.0246341	0.0170825	-0.00731486	-0.00217872	0.0223234	0.029626	0.0764431
0.0429343	-0.0235141	0.0537422	-0.0260118	-0.0346019	-0.0710133	-0.0392785	-0.0360468	-0.0181477	-0.0607601	0.0609171	-0.150381	0.00828594	-0.00517693	0.0270481	-0.0221073	-0.0795708	0.0419617	-0.0182108	0.0048404	-0.0108212	-0.00893705	-0.0926829	-0.0147741	0.0247444	0.0175279	-0.00730928	-0.00254407	0.022872	0.0301295	0.0665688
0.0437877	-0.0236068	0.0525448	-0.0253504	-0.0347837	-0.0700889	-0.0411749	-0.0362861	-0.0184568	-0.0594353	0.0582021	-0.150198	0.00863267	-0.00513231	0.0271662	-0.0220272	-0.079559	0.0420692	-0.0186794	0.00540912	-0.0215653	-0.0230117	-0.0586949	-0.0153779	0.0230425	0.0178624	-0.00735631	-0.0038901	0.0239718	0.0308628	0.0617571
0.0433201	-0.0234476	0.0535344	-0.0254831	-0.0356091	-0.070672	-0.0408599	-0.0362267	-0.0183284	-0.0605277	0.0597673	-0.150346	0.00851949	-0.00497167	0.0272404	-0.0223123	-0.0795546	0.0420289	-0.0188311	0.00491469	-0.0128182	-0.0210359	-0.0199814	-0.0156043	0.019656	0.0173614	-0.00690066	-0.00307666	0.023709	0.0300275	0.0586313
0.0437829	-0.0167938	0.0535127	-0.0247964	-0.0355281	-0.0706384	-0.0405145	-0.0362802	-0.0183463	-0.060353	0.0576828	-0.150314	0.00841929	-0.00472911	0.0280233	-0.0222264	-0.0795487	0.0420347	-0.0188148	0.00530425	-0.0126991	-0.0181244	-0.0266396	-0.0159137	0.0181243	0.017462	-0.00718854	-0.00365324	0.0240149	0.029815	0.0582541
0.0435921	-0.0196813	0.0529796	-0.0250776	-0.0357248	-0.0703231	-0.0407491	-0.0362125	-0.0183096	-0.0603335	0.0566725	-0.15028	0.00846926	-0.00302588	0.0274609	-0.0221009	-0.0795523	0.0420181	-0.0190047	0.00523747	-0.0130851	-0.0178325	-0.0197799	-0.0162207	0.0199758	0.0175588	-0.00714965	-0.00349048	0.0236576	0.0304816	0.0578971
0.0435858	-0.0189264	0.0530222	-0.0250733	-0.035301	-0.0704262	-0.0408091	-0.0361764	-0.018371	-0.0599568	0.0553179	-0.150331	0.00849013	-0.00423242	0.0277004	-0.021875	-0.0795508	0.0420085	-0.0187673	0.0052832	-0.0129948	-0.0162756	-0.0158734	-0.0158368	0.0184973	0.0174885	-0.00718249	-0.00350168	0.0233208	0.0301326	0.0573792
0.0435846	-0.0190675	0.0530392	-0.0250727	-0.0353333	-0.0704271	-0.0408071	-0.0361764	-0.0183712	-0.0599615	0.0553185	-0.15033	0.00848919	-0.0042289	0.0276356	-0.0218761	-0.0795493	0.0420066	-0.0187755	0.0052825	-0.012985	-0.0151233	-0.0161255	-0.0158371	0.0185002	0.0174956	-0.0071699	-0.00350392	0.0233348	0.0301494	0.0573584
0.0429598	-0.0189797	0.0531513	-0.0247685	-0.0355505	-0.0704131	-0.0408021	-0.0362048	-0.0183597	-0.0601208	0.0568905	-0.130241	0.00864881	-0.00412812	0.0274417	-0.0220962	-0.0795573	0.0420263	-0.0188121	0.00522974	-0.0117676	-0.0177596	-0.0195359	-0.0154236	0.0183632	0.0136189	0.00513451	-0.00340556	0.0253741	0.0296378	0.0519587
0.0430004	-0.0188502	0.0531159	-0.0248565	-0.0353301	-0.0706071	-0.0408175	-0.0361814	-0.0183151	-0.0598898	0.0567272	-0.12708	0.00963331	-0.004181	0.0276856	-0.0220526	-0.0795533	0.0420176	-0.0189192	0.00493798	-0.0129611	-0.0167768	-0.0174282	-0.0159226	0.0185132	-0.000251116	-0.0055918	-0.0035519	0.0257456	0.0296633	0.0509177
0.0434722	-0.0190088	0.0531025	-0.0249407	-0.0352591	-0.07049	-0.0409833	-0.036181	-0.0183713	-0.0599577	0.0568439	-0.125646	0.00916051	-0.00417899	0.0275714	-0.0218782	-0.079554	0.0420161	-0.0188257	0.00515892	-0.0129012	-0.0157168	-0.0179636	-0.015733	0.0184446	0.00510778	0.00167946	-0.00348534	0.0241435	0.0299115	0.0505023
0.0428803	-0.0184401	0.0530666	-0.0249295	-0.0352589	-0.0704936	-0.040997	-0.0361814	-0.0183478	-0.0599484	0.0569443	-0.125253	0.00923556	-0.00420202	0.027606	-0.0220222	-0.079554	0.0420165	-0.0188601	0.00515652	-0.0128536	-0.0161027	-0.0179475	-0.0158056	0.0184576	0.00434195	0.00157622	-0.00345899	0.0245898	0.0299368	0.050378
0.0435475	-0.0188413	0.0528468	-0.0195217	-0.0351876	-0.0702107	-0.0443692	-0.0352389	-0.0146103	-0.0394392	0.0563412	-0.11516	0.0199747	-0.00410229	0.0276299	-0.0189927	-0.0787163	0.0420248	-0.0188657	0.00518837	-0.00826401	-0.014334	-0.0181813	-0.0156792	0.0190969	0.0109415	-0.00112576	-0.000133775	0.0242168	0.0300815	0.0457208
0.0436436	-0.0187064	0.0525094	-0.0197144	-0.0352088	-0.0703797	-0.0419169	-0.0354898	-0.015322	-0.0364601	0.056731	-0.115437	0.0130165	-0.00410537	0.0276299	-0.0203794	-0.0772597	0.0420321	-0.0188727	0.00516581	-0.002438	-0.0153796	-0.0178931	-0.0157203	0.0188421	0.00595472	-0.000570994	0.00011755	0.0246339	0.0300752	0.0449139
0.0436436	-0.0187064	0.0525094	-0.0197144	-0.0352088	-0.0703797	-0.0419169	-0.0354898	-0.015322	-0.0364601	0.056731	-0.115437	0.0130165	-0.00410537	0.0276299	-0.0203794	-0.0772597	0.0420321	-0.0188727	0.00516581	-0.002438	-0.0153796	-0.0178931	-0.0157203	0.0188421	0.00595472	-0.000570994	0.00011755	0.0246339	0.0300752	0.0449139
0.0436424	-0.018726	0.0518166	-0.0116703	-0.0352097	-0.0703459	-0.0419618	-0.0352677	-0.0154332	-0.0360158	0.0566163	-0.115021	0.0139648	-0.00410699	0.0276336	-0.020453	-0.0747827	0.0420343	-0.0188758	0.00516305	-0.00243764	-0.0158271	-0.0179521	-0.0156936	0.018913	0.00594935	-0.000650195	0.00653642	0.0245201	0.0301423	0.0441471
0.0434873	-0.018679	0.0535325	-0.00756045	-0.0352618	-0.0641229	-0.0365742	-0.0354166	-0.0163613	-0.037436	0.0567767	-0.115436	0.017383	-0.00411757	0.0277324	-0.0204244	-0.0748423	0.0420454	-0.00699834	0.00506067	-0.00517496	-0.0152118	-0.00884598	-0.015673	0.0184489	0.000576537	-0.00367498	-0.00126364	0.0244769	0.0301785	0.0427251
0.0436077	-0.0171904	0.0463603	-0.0076431	-0.0352169	-0.0658334	-0.0399067	-0.0353651	-0.0164265	-0.0375259	0.0566938	-0.115428	0.0165581	-0.00405765	0.0277276	-0.0205191	-0.0748869	0.0420464	-0.0103358	0.00507218	-0.00413677	-0.0154601	-0.0104383	-0.0159077	0.0185838	0.00132857	-0.00194323	0.00101632	0.0245086	0.0301257	0.0425054
0.0435866	-0.0183246	0.0468989	-0.0084917	-0.0352297	-0.0645329	-0.0380237	-0.0352941	-0.0161933	-0.0373748	0.056757	-0.115252	0.0167125	-0.00411484	0.0276878	-0.0204757	-0.0749493	0.0420473	-0.00380143	0.0050997	-0.00437394	-0.0153515	-0.0114371	-0.0158517	0.0184323	0.00239665	-0.00266575	0.00081168	0.0244985	0.0301522	0.0421751
0.0213606	-0.0178998	0.00618499	-0.00825142	-0.000243803	-0.0643391	-0.0391763	-0.0256731	-0.0163189	-0.0191949	0.0576908	-0.114311	0.015545	-0.00288777	0.0274005	-0.0201399	-0.0611261	0.0420434	-0.0107788	0.00508145	0.0133485	-0.0154553	-0.0110853	-0.0169305	0.0186307	0.00150875	-0.001578	0.00175134	0.0245196	0.0301259	0.0339893
0.011521	-0.0174735	0.0154543	-0.00790315	-0.00173355	-0.0642183	-0.038663	-0.0245433	-0.0164126	-0.0214283	0.0575639	-0.114034	0.0157766	-0.00336273	0.0270432	-0.0192408	-0.062314	0.0420422	-0.0109041	0.00511235	0.0147202	-0.0155846	-0.0112209	-0.0168533	0.0186115	0.00208006	-0.00162931	0.00163409	0.0245162	0.0301197	0.0339007
0.0155194	-0.0174607	0.0108219	-0.00885119	-0.00014618	-0.0480315	-0.0387747	-0.0215194	-0.0163298	-0.0222822	0.0580037	-0.114101	0.0156407	-0.00277331	0.0268931	-0.0199658	-0.0621069	0.042046	-0.00834986	0.0050944	0.0119427	-0.0154552	-0.0110686	-0.0174042	0.0185956	0.00196342	-0.00202298	0.00148478	0.024533	0.030337	0.0319414
0.0152185	-0.0177724	0.015329	-0.00826258	-0.00764731	-0.0488194	-0.0388754	-0.0224696	-0.0161854	-0.0241091	0.0456078	-0.113326	0.0158214	-0.00162696	0.0271707	-0.00423829	-0.062726	0.0427025	-0.00861487	0.00510854	0.0103363	-0.0154892	-0.0110838	-0.0175136	0.0185928	0.00177335	-0.00199276	0.00157167	0.0245259	0.0300897	0.0305809
0.0143892	-0.0175926	0.011244	-0.00863497	-0.0026164	-0.0449373	-0.0386523	-0.02179	-0.0162014	-0.0240004	0.0461671	-0.112853	0.0156639	-0.00208051	0.0271576	-0.0178601	-0.062032	0.0420607	-0.00891676	0.00509639	0.00924499	-0.0155344	-0.01116	-0.0172084	0.0185885	0.00175923	-0.00194379	0.00189306	0.0245256	0.0302005	0.0300639
0.0161627	-0.0172628	0.0145589	-0.00835737	-0.00525549	-0.0455962	-0.0392096	-0.0234144	-0.0160853	-0.0166511	0.0462413	-0.112784	0.0157111	-0.00248947	0.0272421	-0.0156723	-0.0623511	0.0366021	-0.00882949	0.0051029	0.00877333	-0.0150546	-0.0110944	-0.0174659	0.0184606	0.00172017	0.00251719	0.00187513	0.0239926	0.0300337	0.0295629
0.0125069	-0.0175049	0.0142613	-0.00844661	-0.00347876	-0.0456541	-0.0334721	-0.0218643	-0.0161965	-0.0219057	0.0491142	-0.112443	0.0158291	-0.0018884	0.0271321	-0.0148168	-0.0623171	-0.00175159	-0.00870843	0.00509095	0.00941127	-0.0153515	-0.010972	-0.0171483	0.0182772	0.00175103	-0.000658805	0.00147671	0.0239315	0.0306865	0.0280211
0.0148836	-0.0176591	0.014102	-0.00846673	-0.00381352	-0.0394536	-0.0375799	-0.0217804	-0.0162657	-0.0194436	0.04726	-0.112506	0.0157375	-0.00222181	0.0272161	-0.014348	-0.0623912	0.0136256	-0.00870745	0.0051082	0.00906167	-0.0153267	-0.0109472	-0.0172626	0.0184913	0.00128883	8.72544e-05	0.0017718	0.023762	0.0303143	0.02774
0.0143402	-0.0176103	0.0142787	-0.0081986	-0.00384951	-0.0332338	-0.035003	-0.0219805	-0.0165009	-0.0208412	0.0469015	-0.112499	0.0157432	-0.00227814	0.0271676	-0.0141783	-0.062406	0.0154755	-0.00887207	0.00510095	0.00904807	-0.0153324	-0.0109697	-0.0172542	0.00703916	0.00174551	-0.00197746	0.00164765	0.0239346	0.0304035	0.0268992
0.0149686	-0.0176454	0.0134682	-0.00772157	-0.00407346	-0.0370103	-0.0346944	-0.0218214	-0.0165987	-0.0209661	0.046995	-0.112427	0.0157483	-0.00213049	0.0184804	-0.0128833	-0.0623859	0.0140544	-0.00853925	0.00510095	0.00904429	-0.0153656	-0.0109356	-0.0172391	0.0137654	0.00173555	-0.00226461	0.00169568	0.0238216	0.0305804	0.0267924
0.0147111	-0.0177749	0.0134319	-0.00754863	-0.00389755	-0.0334033	-0.034534	-0.0218119	-0.0128967	-0.0209253	0.0468371	-0.112305	0.0157337	-0.00230359	0.00629245	-0.01266	-0.0623851	0.0121694	-0.00838625	0.00509706	0.00911673	-0.0153517	-0.0109597	-0.0172924	0.0135673	0.00166777	-0.00265482	0.0016201	0.0237663	0.0304987	0.0259979
0.0149118	-0.0177668	0.0136025	-0.00582981	-0.00397961	-0.0343422	-0.0346723	-0.0216902	0.00013241	-0.020938	0.0468246	-0.112341	0.0157257	-0.00198021	0.0117653	-0.0145951	-0.0623136	0.00514664	-0.00836878	0.00507693	0.00918208	-0.0156083	-0.0109538	-0.0173074	0.0122077	0.00171838	-0.00246178	0.00156034	0.0235243	0.0287541	0.0257723
0.0158007	-0.0177131	0.0135319	-0.00619694	-0.00391508	-0.0346366	-0.0346047	-0.0216273	-0.00548612	-0.0208074	0.0468293	-0.112329	0.0157392	-0.00216569	0.01067	-0.0143995	-0.0623304	0.00676337	-0.00827951	0.00508519	0.00917644	-0.0153919	-0.0109634	-0.017331	0.00966528	0.00166856	-0.00256407	0.00161376	0.0121587	0.02952	0.0254042
0.0155898	-0.0176791	0.0136703	-0.00672226	-0.00387529	-0.0334509	-0.0346443	-0.0216988	-0.00607298	-0.0207154	0.0467837	-0.112306	0.015745	-0.00213846	0.0092838	-0.0143874	-0.0623232	0.00642058	-0.0084844	0.0050955	0.00912103	-0.0155449	-0.0109529	-0.0172123	0.0103934	0.00166221	-0.00268106	0.00160824	0.0130633	0.0290541	0.0253054
0.0155835	-0.0177131	0.0136135	-0.00644088	-0.00392254	-0.0336931	-0.0345729	-0.0216137	-0.00529233	-0.0206219	0.0468415	-0.112334	0.015746	-0.00216926	0.010117	-0.0142553	-0.0621888	0.00711808	-0.00833779	0.00508362	0.00915459	-0.0154707	-0.0109524	-0.0172758	0.0101675	0.00162941	-0.00271884	0.00159451	0.0112089	0.0294045	0.0252822
0.0154498	-0.0149172	0.0139405	-0.006503	-0.00390816	-0.033724	-0.0346008	-0.0216409	-0.00534496	-0.0206297	0.0468298	-0.112289	0.0155673	-0.00211347	0.0100328	-0.0142197	-0.0623091	0.00734583	-0.00839229	0.00513391	0.00914328	-0.0154751	-0.0109904	-0.0172543	0.010823	0.0012483	-0.00263341	0.00166917	0.01085	0.0291989	0.0251951
0.0155088	-0.0176485	0.0132099	-0.00648437	-0.003949	-0.0291909	-0.0345745	-0.0216499	-0.00562504	-0.0206208	0.0468196	-0.112308	0.015831	-0.00219303	0.00942759	-0.0143189	-0.0623481	0.0070721	-0.0085603	0.00477844	0.00915376	-0.00255269	-0.0110061	-0.0172976	0.0106027	0.00472439	-0.00200268	0.00161186	0.0104697	0.029479	0.0247759
0.0155252	-0.0127652	0.0133452	-0.00657379	-0.00418022	-0.0224208	-0.0345753	-0.0216132	-0.00553361	-0.020514	0.0468199	-0.112321	0.0164657	-0.00213436	0.00946798	-0.0141971	-0.0625502	0.00651667	-0.0110993	0.00331842	0.00927763	-0.00927998	-0.0111379	-0.0130858	0.00836488	0.0091129	-0.000740671	0.000364197	0.00335018	0.0288435	0.024188
0.015711	-0.0114445	0.0130063	-0.00646452	-0.00390844	-0.0212023	-0.0345717	-0.0216444	-0.00567014	-0.0200794	0.0468214	-0.112334	0.0177669	-0.00214643	0.00869426	-0.0141307	-0.0626559	0.006666	-0.0131186	0.00172142	0.0093536	-0.00335485	-0.0111815	-0.0117319	0.0087617	0.00148464	-6.16023e-05	0.00122389	0.00119176	0.0291293	0.0239964
0.0156833	-0.0128386	0.0130012	-0.00650196	-0.00396428	-0.0212893	-0.0345721	-0.0216372	-0.00559857	-0.0201721	0.0468228	-0.112331	0.0164204	-0.0021345	0.0090113	-0.0141801	-0.0625118	0.00677166	-0.010803	0.00199284	0.00938679	-0.00241855	-0.011161	-0.0124058	0.00858095	0.00173401	-6.88965e-05	0.00127198	0.00123719	0.0291222	0.0239343
0.0155308	-0.0111807	0.0131121	-0.00646318	-0.00397912	-0.0220926	-0.034768	-0.0160565	-0.00565197	-0.0203443	0.0468234	-0.112339	0.0164209	-0.00215546	0.00893284	-0.0141861	-0.0624999	0.00672566	-0.00999011	0.00274933	0.00917612	-0.00456893	-0.0108765	-0.0126104	0.00527658	0.00283877	-0.00119723	0.00119556	0.00362185	0.0291138	0.0237048
0.015374	-0.0115554	0.00771486	-0.00650749	-0.00397109	-0.0215635	-0.00730178	-0.0189542	-0.00538588	-0.0203201	0.0468222	-0.112434	0.0164633	-0.0021881	0.00905607	-0.0141886	-0.0625267	0.00680074	-0.0102575	0.00267162	0.00907313	-0.00528402	-0.0107017	0.00220475	0.00794514	0.00645185	-0.000741479	0.00136939	0.00213671	0.0284547	0.0224191
0.0155161	-0.0120389	0.00206514	-0.00643511	-0.00399017	-0.0214475	-0.0224167	-0.00372817	-0.00554704	-0.0202429	0.0294009	-0.112351	0.0164962	-0.00219108	0.00936667	-0.0141813	-0.0624828	0.00689926	-0.010406	0.0062	0.00911735	-0.00498006	-0.0105999	0.00318906	0.00723789	0.00475176	-0.000813928	0.00124203	0.00288476	0.0287805	0.0211599
0.0155658	-0.0116626	0.00781768	-0.00644964	-0.00397401	-0.0216342	-0.00872397	-0.0124263	-0.00550588	-0.0202699	0.0302788	-0.11236	0.016498	-0.00221064	0.00912642	-0.0141901	-0.0624796	0.006751	-0.0102467	0.00282683	0.00912501	-0.00443002	-0.0105933	-0.00480236	0.00744337	0.00561247	-0.000820719	0.00127977	0.00332965	0.0282514	0.0209387
0.01546	-0.0118453	0.00734829	-0.00645886	-0.00397164	-0.0211594	-0.0135402	-0.0082291	-0.00553924	-0.0202507	0.0299417	-0.112343	0.0164362	-0.00373747	0.00955975	-0.0141781	-0.0599902	0.00418739	-0.0102431	0.00382605	0.00900977	-0.00455059	-0.0106019	-0.00320656	0.00727048	0.00457524	-0.000702045	0.00126761	0.0029132	0.0287897	0.0205981
0.0153419	-0.0118105	0.00730862	-0.00646563	-0.00506359	-0.0213217	-0.0101187	-0.0119516	-0.00551561	-0.0202649	0.0226214	-0.112363	0.0164232	-0.00329974	0.00935428	-0.0141754	-0.0612573	0.00681891	-0.010236	0.00384735	0.00902916	-0.00458633	-0.0108197	-0.00509161	0.00725488	-0.0026112	-0.000710202	0.00124014	0.00258801	0.0284278	0.0203832
0.0152685	-0.0117113	0.00723323	-0.000874128	-0.00370499	-0.0211959	-0.0141564	-0.0108461	-0.00411522	-0.0201906	0.0341108	-0.0694292	0.0221175	0.00142264	0.00971512	-0.0141731	-0.0188085	0.00442465	-0.0111238	0.00425352	0.00886956	-0.00516664	-0.0123069	-0.00507524	0.00762022	0.00443922	-0.000514449	0.00316713	0.000615041	0.0275737	0.0100459
0.0150959	-0.0116016	0.00585562	-0.00464112	-0.00425095	-0.0212775	-0.0129075	-0.0106404	-0.00511081	-0.0201816	0.0228272	-0.0719754	0.0209083	0.00111778	0.00958439	-0.0140656	-0.0197432	0.00546205	-0.0114178	0.00421514	0.00890099	-0.00510102	-0.0114947	-0.0050312	0.00788527	0.00244628	-0.000603255	0.00172802	-0.000965617	0.0258333	0.00960225
0.0150959	-0.0116016	0.00585562	-0.00464112	-0.00425095	-0.0212775	-0.0129075	-0.0106404	-0.00511081	-0.0201816	0.0228272	-0.0719754	0.0209083	0.00111778	0.00958439	-0.0140656	-0.0197432	0.00546205	-0.0114178	0.00421514	0.00890099	-0.00510102	-0.0114947	-0.0050312	0.00788527	0.00244628	-0.000603255	0.00172802	-0.000965617	0.0258333	0.00960225
0.0151105	-0.011623	0.00706047	-0.00419984	-0.00403667	-0.0212197	-0.0135151	-0.0109648	-0.00437538	-0.0202134	0.0241675	-0.0697157	0.0189936	0.000836882	0.0094997	-0.0140222	-0.0176865	0.0050656	-0.0116969	0.0045814	0.00893387	-0.00500624	-0.0115649	-0.00503259	0.00765101	0.00359049	-0.000537075	0.00282694	0.000872281	0.0256021	0.00921692
0.0151879	-0.0117169	0.00687854	-0.00311485	-0.00415566	-0.0212593	-0.0137938	-0.0108637	-0.00484172	0.00058412	0.023922	-0.0240838	0.00859266	0.00022922	0.00942113	-0.0139897	-0.0184	0.00559309	-0.0123676	0.00447336	0.00893279	-0.00507524	-0.0115762	-0.00498883	0.00779332	0.00341296	-0.000808923	0.00511142	0.000969444	0.0254333	0.00429114
0.0151282	-0.0113726	0.00646488	-0.00372409	-0.00403183	-0.0212425	-0.0142925	-0.0105828	-0.00486022	-0.000233911	0.0235882	-0.00777964	0.00423598	0.000704232	0.00955569	-0.0139874	-0.0187788	0.00539786	-0.0119469	0.0023579	0.00889851	-0.0043622	-0.0116497	-0.00480127	0.00774741	0.00327805	-0.000506574	0.00247794	0.000294384	0.0256887	0.00366784
0.0151449	-0.0116875	0.00627274	-0.00345938	-0.00418673	-0.0212431	-0.0139289	-0.0107769	-0.00486689	-0.00106873	0.0211356	-0.00532225	0.00604163	0.00050829	0.00955017	-0.014	-0.0189392	0.00534957	-0.0119247	0.00440619	0.00890405	-0.00509493	-0.0116636	-0.00490041	0.00773076	0.00295147	-0.000507633	0.00342403	0.00036729	0.0257265	0.00357673
0.0151219	-0.0114573	0.00645872	-0.00366696	-0.00407315	-0.0212513	-0.0141837	-0.01065	-0.00485965	-0.000366664	0.0142206	-0.00660051	0.00546692	0.000634224	0.00945008	-0.0139855	-0.0188043	0.00541019	-0.0120165	0.00260833	0.00889983	-0.00439986	-0.0116468	-0.00489537	0.00783033	0.00326379	-0.000484447	0.0030521	0.000359774	0.0256869	0.00331636
0.0151328	-0.0110873	0.00646945	-0.00370554	-0.00411691	-0.0212492	-0.0135526	-0.0107582	-0.00485541	-0.000228534	0.0129787	-0.00732209	0.0058351	0.000295205	0.00946937	-0.0140172	-0.0185291	0.00536877	-0.0118996	0.00372685	0.00885701	-0.00484849	-0.0116389	-0.00489901	0.00777036	0.00311175	-0.000523836	0.00291659	0.000459037	0.0257782	0.00327401
0.0151307	-0.011083	0.00647324	-0.00370321	-0.00411768	-0.0212486	-0.0135376	-0.010744	-0.00485961	-0.000256142	0.0127518	-0.00758589	0.00535536	0.000342336	0.0094731	-0.014012	-0.0185065	0.00536845	-0.0118839	0.00364833	0.00887171	-0.0048369	-0.0116378	-0.00489136	0.00775836	0.00310402	-0.000522638	0.00293225	0.000458892	0.0257683	0.00326349
0.0151164	-0.0112045	0.00660512	-0.00241849	-0.00410532	-0.0212484	-0.0137905	-0.00711468	-0.00485883	-0.000795246	0.0131646	-0.00551684	0.0056486	0.000658676	0.00933867	-0.013991	-0.0186011	0.00536582	-0.011959	0.00368064	0.00887405	-0.00477588	-0.0117282	-0.00491751	0.00781775	0.00309213	-0.000501862	0.00277428	0.000277642	0.0257565	0.0031927
0.0151253	-0.0113435	0.00659829	-0.00294827	-0.0045679	-0.0212483	-0.0138315	-0.00718754	-0.00486029	-0.000659018	0.0129782	-0.0062115	0.00543403	0.000584168	0.00930962	-0.0140064	-0.0185797	0.00538507	-0.0119196	0.00373156	0.00887261	-0.0047212	-0.0117227	-0.00490259	0.00776944	0.00306398	-0.000333623	0.00292345	0.000293258	0.0244147	0.00313604
0.0117075	-0.0112968	0.00719571	-2.29288e-06	-0.00422886	-0.0212485	-0.0137164	-0.00457795	-0.00480466	-0.000646617	0.0129213	-0.00598869	0.00539503	0.000544238	0.00940005	-0.013871	-0.0186096	0.00540139	-0.0119597	0.0035971	0.00888623	-0.00462048	-0.0107643	-0.00492606	0.00754183	0.00165484	-0.000653831	0.00279518	-6.54216e-05	0.025257	0.00300913
0.00527425	-0.0112647	0.00686737	-0.00154106	-0.00428436	-0.0212919	-0.0139404	-0.00694466	-0.00529288	-0.000704253	0.0128927	-0.0060522	0.0053451	0.00063258	0.00799952	-0.0138313	-0.0180663	0.00330036	-0.0121207	0.00345559	0.00886399	-0.0045627	-0.0105524	-0.00497089	0.00779056	0.0026712	-0.000553418	0.00283525	0.000538468	0.0247853	0.0028565
0.0050275	-0.0113488	0.00678062	-0.000813729	-0.00427366	-0.0212918	-0.0139043	-0.00536014	-0.00544693	-0.000688065	0.0129915	-0.00605417	0.00521393	0.000656083	0.00774376	-0.0138325	-0.0180504	0.00352011	-0.0114027	0.00327484	0.00887522	-0.00455399	-0.010168	-0.00497792	0.00789595	0.00247722	-0.000676236	0.00283753	0.000487962	0.0249761	0.00281653
0.00617583	-0.0113544	0.00657661	-0.00158351	-0.00425433	-0.0212652	-0.0138194	-0.00541917	-0.0053736	-0.000616831	0.013163	-0.0060623	0.00517525	0.000676164	0.00838007	-0.0138377	-0.0161829	0.00422463	-0.0113709	0.00232496	0.00887	-0.00468722	-0.0101958	-0.00490591	0.00782364	0.00243518	-0.000669546	0.0028415	0.000242547	0.025008	0.00277592
0.00294936	-0.0113255	0.00108875	-0.00120124	-0.0042721	-0.0212729	-0.0137167	-0.00533072	-0.00536891	-0.000546625	0.0133232	-0.00608992	0.00523472	0.000713871	0.00831124	-0.0138662	-0.0165073	0.00441226	-0.0117543	0.00169723	0.00884697	-0.0046421	-0.0102155	-0.00495099	0.00817295	0.00211592	-0.000435644	0.00294454	0.000285705	0.0250307	0.00272837
0.0038791	-0.0113331	0.00188803	-0.00126921	-0.00423177	-0.0212737	-0.0135887	-0.00551938	-0.00553031	-0.000548716	0.0132346	-0.00607393	0.00516601	0.000742214	0.00823803	-0.0138545	-0.016393	0.00440032	-0.0111018	0.00201915	0.00886086	-0.00465663	-0.0100409	-0.00494	0.00801633	0.00219587	-0.00045349	0.00306416	0.000183112	0.0250362	0.0027106
0.00437326	-0.0113855	0.00306937	-0.00122925	-0.0042619	-0.0214348	-0.00706304	-0.00522302	-0.00532274	-0.000543501	0.0132586	-0.00608745	0.00563342	0.000736449	0.00581974	-0.0138608	-0.0164368	0.00443276	-0.0112702	0.00202322	0.00885459	-0.00322684	-0.0101605	-0.00492809	0.0079613	0.00221824	-0.000483977	0.00307147	6.50294e-05	0.025003	0.00255461
0.00423419	-0.0113497	0.00301751	-0.00122122	-0.00392971	-0.0213692	-0.00747526	-0.0050332	-0.00539763	-0.000543718	0.0132546	-0.0059185	0.00521951	0.000755479	0.00628043	-0.0138707	-0.0165009	0.00442495	-0.0113325	0.00197046	0.00876113	-0.00266033	-0.0100851	-0.00493958	0.00794841	0.00223366	-0.000535543	0.00307107	0.000201809	0.025006	0.00254777
0.00398298	-0.011416	0.00303912	-0.00117193	-0.00165478	-0.0214901	-0.00717002	-0.00521053	-0.00536346	-0.000649426	0.0132661	-0.00486896	0.00547616	0.000731994	0.00703035	-0.0138289	-0.0160536	0.00445116	-0.0113725	0.00196612	0.0082216	-0.0015216	-0.0101973	-0.00480692	0.00772653	0.00226706	-0.000678768	0.00307879	0.000211887	0.0249986	0.00250748
0.00409637	-0.0113777	0.00297238	-0.00124835	-0.00301619	-0.0213342	-0.00769138	-0.00522038	-0.00534233	-0.000599698	0.0132627	-0.00543693	0.00527609	0.00073696	0.00606213	-0.0138439	-0.0163291	0.00450937	-0.0113523	0.00203034	0.00872096	-0.00302291	-0.0101854	-0.00485858	0.00789421	0.00321248	-0.000568443	0.00305381	0.000178374	0.0221045	0.00240186
0.00410343	-0.0113668	0.00287674	-0.0012907	-0.00308328	-0.0213289	-0.00741343	-0.0051616	-0.0053543	-0.000603512	0.0129106	-0.00519786	0.00546481	0.000734347	0.00577484	-0.0138393	-0.0162043	0.00446744	-0.0113342	0.00197908	0.00836907	-0.00320296	-0.0101494	-0.00488244	0.00773753	0.00253684	-0.000591812	0.00303911	0.000178895	0.0222275	0.00237208
0.00414924	-0.0113713	0.00297972	-0.0012368	-0.00265794	-0.0213281	-0.00765391	-0.00517494	-0.00534115	-0.000602309	0.0131226	-0.00534606	0.00529911	0.000734495	0.00580558	-0.0138382	-0.0161889	0.00444271	-0.0113386	0.00199362	0.00870063	-0.00322739	-0.010176	-0.00486705	0.00776357	0.00314622	-0.000526854	0.00305032	0.000190757	0.0213287	0.00235016
0.00417183	-0.0113603	0.00282253	-0.00124606	-0.00134869	-0.0213526	-0.00794418	-0.00530424	-0.00489194	-0.000615676	0.0128593	-0.00517992	0.00535155	0.000719633	0.00585796	-0.013838	-0.00915845	0.00446791	-0.0113538	0.00195482	0.00840278	-0.00285605	-0.010164	-0.00490261	0.00775187	0.00269889	-0.000458284	0.00305896	0.000108396	0.0222388	0.00219064
0.00408992	-0.0113712	0.00283188	-0.00126853	-0.00128043	-0.0213419	-0.00759711	-0.00415369	-0.00453034	-0.000622457	0.0129037	-0.00512557	0.00532598	0.000734358	0.00598808	-0.0133902	-0.00851711	0.00446515	-0.0107554	0.00195758	0.00840973	-0.00276491	-0.0103889	-0.00488805	0.00775737	0.00256545	-0.000485337	0.00329706	-0.00018231	0.021821	0.00212172
0.00415432	-0.011366	0.00282699	-0.00122722	-0.00191095	-0.0213291	-0.00766498	-0.00455675	-0.00475939	-0.000643909	0.0100977	-0.00530451	0.00529188	0.000729829	0.00596035	-0.0134644	-0.00811951	0.0044791	-0.00525875	0.00194509	0.00838919	-0.00268989	-0.0102201	-0.00488859	0.00776608	0.00276414	-0.00051641	0.00321996	0.000406442	0.0217423	0.00196743
0.00424737	-0.0113695	0.00284343	-0.00116657	-0.00160603	-0.0213357	-0.00767068	-0.0049433	-0.0047624	-0.000621663	0.00507653	-0.00519061	0.0053431	0.000693839	0.00594843	-0.0136658	-0.00844051	0.004458	-0.00709955	0.00195899	0.00840153	-0.00295468	-0.0101958	-0.00489641	0.00775664	0.00260803	-0.000236731	0.00304071	0.000244771	0.0217636	0.00192735
0.00419662	-0.0113665	0.00286222	-0.00121219	-0.00163033	-0.0213243	-0.00772001	-0.00433041	-0.00472117	-0.000644662	0.0052013	-0.00518752	0.00532771	0.000705794	0.00595999	-0.0135137	-0.00784579	0.00445864	-0.00681672	0.00195663	0.0083894	-0.00290447	-0.0102264	-0.00489018	0.00775595	0.00265182	-0.000282717	0.00306235	0.000110675	0.0217574	0.00190498
0.0042211	-0.0113683	0.00284133	-0.00122187	-0.00171108	-0.0213281	-0.00766639	-0.0042242	-0.00474734	-0.000638491	0.00562355	-0.00523471	0.00531601	0.000723328	0.00596954	-0.0128872	-0.0079799	0.0044665	-0.00651168	0.00195334	0.00835067	-0.00286731	-0.010277	-0.00489103	0.00775905	0.00265103	-0.000472574	0.00306466	0.000162918	0.0217525	0.00189091
0.00422038	-0.0113682	0.00283736	-0.00124399	-0.00172299	-0.021328	-0.00768656	-0.00422001	-0.004757	-0.00063818	0.00563301	-0.0052309	0.00532464	0.000724999	0.00596955	-0.0129358	-0.00798335	0.00446651	-0.00650163	0.00195605	0.0081929	-0.0028754	-0.0102644	-0.00488939	0.00775906	0.00264869	-0.000472249	0.00306081	0.000175629	0.0217628	0.00189026
0.00436699	-0.00970133	0.00284499	-0.00141739	-0.00180615	-0.0120567	-0.00745863	-0.0043137	-0.00476589	-0.000624668	0.00571929	-0.0052733	0.00531718	0.000723163	0.00597309	-0.012997	-0.00820599	0.00455913	-0.00651556	0.00195171	0.00829253	-0.00290809	-0.0101889	-0.00490181	0.007104	0.00224787	-0.000401318	0.00305106	0.00023798	0.021549	0.00153203
0.00501367	-0.0099019	0.00284989	-0.00157935	-0.00178092	-0.00833832	-0.00765422	-0.00428957	-0.00477372	-0.000625868	0.00559078	-0.00530402	0.00532331	0.000786792	0.0059709	-0.012941	-0.0081436	0.00445264	-0.00636193	0.00195236	0.0082653	-0.00288348	-0.0101677	-0.00413352	0.00306176	0.00264007	-0.000429218	0.00305911	0.000336415	0.021498	0.00141383
0.00496925	-0.010907	0.00286036	-0.0016198	-0.00174574	-0.00823106	-0.00765738	-0.00430562	-0.00476219	-0.000636469	0.00566346	-0.00537006	0.00532396	0.000986972	0.0059653	-0.0129574	-0.00814937	0.00448183	-0.00637102	0.00195611	0.00820195	-0.00288382	-0.010144	-0.00362235	0.00268497	0.00261043	-0.000432273	0.00305033	0.000374071	0.0207498	0.00139596
0.00488215	-0.0106811	0.00285733	-0.00158027	-0.00177366	-0.00549304	-0.00760898	-0.00430238	-0.00476123	-0.000630926	0.00565708	-0.00541845	0.00532146	0.000962413	0.00597124	-0.0129776	-0.00818918	0.00447969	-0.00641356	0.00195046	0.00826737	-0.00286886	-0.0101672	-0.00409674	0.00128116	0.00259284	-0.000437221	0.00307351	0.000278633	0.0209816	0.00136317
0.00478977	-0.0102575	0.00285559	-0.00156899	-0.00178519	-0.00565048	-0.00764774	-0.00426492	-0.00476248	-0.000631999	0.00570746	-0.0054916	0.00531783	0.000865919	0.00597218	-0.0129677	-0.0081806	0.00446992	-0.00638918	0.00195138	0.00825878	-0.00286285	-0.0102346	-0.00387039	0.00159343	0.00252182	-0.000440901	0.00305569	0.000259112	0.020886	0.00135162
0.0048749	-0.0102753	0.00285565	-0.00154653	-0.00178143	-0.00507094	-0.00763906	-0.00426627	-0.00476435	-0.00063392	0.00565961	-0.00551192	0.00531909	0.000901769	0.00597177	-0.0129761	-0.00821464	0.00446752	-0.00638697	0.00195244	0.00823931	-0.00285398	-0.0102123	-0.00368454	0.00134192	0.00253138	-0.000444107	0.00305766	0.000275497	0.020882	0.00134383
0.00491937	-0.0103207	0.00285964	-0.00187695	-0.00182246	-0.00536364	-0.00763668	-0.00427113	-0.00477113	-0.000627153	0.00563823	-0.00550528	0.00531757	0.000874796	0.00597193	-0.0118636	-0.0082023	0.00447547	-0.00638886	0.00192943	0.00825048	-0.000103514	-0.0102203	-0.003649	0.00136595	0.00257547	-0.000443434	0.0030556	0.000294058	0.0209381	0.001316
0.00490894	-0.0103887	0.00285384	-0.00187201	-0.00181896	-0.00521681	-0.00764177	-0.00427109	-0.0047687	-0.000622438	0.00563391	-0.00549491	0.00530349	0.000888474	0.0059769	-0.0115304	-0.00819384	0.00447313	-0.00641505	0.00186632	0.00824763	-0.000181654	-0.010216	-0.00371417	0.00134148	0.00256066	-0.000441546	0.00306322	0.000540246	0.0208968	0.00130639
0.00488554	-0.0102897	0.00286034	-0.00145119	-0.0017986	-0.0053245	-0.00763866	-0.0042668	-0.00477134	-0.000611042	0.00563578	-0.00550633	0.00530783	0.000877768	0.00604726	-0.0119293	-0.00823079	0.00447078	-0.00476132	0.0018355	0.0084575	-0.00178994	-0.00586337	-0.00363099	0.00186353	0.00236241	-0.000440279	0.00306048	0.000298555	0.0208915	0.00123244
0.00489968	-0.00674326	0.00285686	-0.00166082	-0.00187941	-0.00531927	-0.00763625	-0.00426874	-0.00476921	-0.000623397	0.00563084	-0.00476967	0.0053053	0.000887146	0.00597476	-0.011831	-0.00816059	0.0044755	-0.00600914	0.00185296	0.00834641	-0.00100861	-0.00577973	-0.00365172	0.00149313	0.00246663	-0.000440759	0.00305931	0.000373194	0.0208976	0.00116926
0.00489975	-0.00370954	0.00287619	-0.00160998	-0.00184943	-0.00531658	-0.00763208	-0.00426919	-0.00477053	-0.000625157	0.00550908	-0.00496114	0.00529415	0.000889378	0.00598874	-0.0120474	-0.00812806	0.00489989	-0.00520993	0.00184715	0.00854758	-0.00119426	-0.00596255	-0.00364616	0.00167418	0.00248422	-0.00044069	0.00306637	0.000347996	0.0209358	0.00114569
0.00489691	-0.00266048	0.00291639	-0.0015679	-0.00194486	-0.00533411	-0.00762682	-0.00426898	-0.00477155	-0.000626277	0.00558886	-0.00367467	0.00529448	0.000888048	0.00600177	-0.0120006	-0.00820266	0.0045022	-0.00537729	0.00185252	0.0085904	-0.000993202	-0.00587284	-0.00364189	0.00165389	0.00253495	-0.000440991	0.00306288	0.000328016	0.0209054	0.00112572
0.00489469	-0.00319715	0.00287819	-0.00145509	-0.00194314	-0.00532325	-0.00764076	-0.00426936	-0.00477117	-0.000624797	0.0055584	-0.00401001	0.00470419	0.00088789	0.00599488	-0.0119963	-0.0082059	0.00453056	-0.00506955	0.00176938	0.00838954	-0.00077959	-0.0059068	-0.0022184	0.00160211	0.00112709	-0.000435292	0.00302079	0.000326158	0.0209049	0.00110397
0.00488752	-0.00377121	0.00292185	-0.000530495	-0.00199981	-0.00531886	-0.00766079	-0.00426863	-0.00283517	-0.000624371	0.00558072	-0.00400784	0.00514652	0.000886416	0.00600614	-0.0119698	-0.00200455	0.00457462	-0.00518909	0.00184351	0.00840556	-0.00117261	-0.00603931	-0.0028339	0.00161088	0.00227339	-0.000437724	0.00305928	0.000343192	0.0209066	0.00104471
0.0013787	-0.00310709	0.00295542	-0.00191225	-0.001988	-0.00550806	-0.00347601	-0.00342966	-0.00478977	-0.000625736	0.00546878	-0.00311691	0.00529858	0.000810598	0.00543707	-0.0124933	-0.00535295	0.00451673	-0.00520493	0.00183438	0.00858827	-0.00108185	-0.00589684	-0.00343666	0.00164575	0.00253287	-0.000439878	0.00309192	0.000164709	0.0136892	0.000766736
0.00138279	-0.00323943	0.00306227	-0.00168022	-0.00200376	-0.00550488	-0.00358961	-0.00363175	-0.00425473	-0.000625423	0.00611998	-0.00317108	0.00523528	0.000853506	0.00545411	-0.0124292	-0.0044098	0.00456723	-0.00520229	0.00182327	0.00858435	-0.00104806	-0.00591365	-0.00341035	0.00163142	0.00181473	-0.000439808	0.00307858	0.0002254	0.0139098	0.000764619
0.0020712	-0.00324343	0.00301559	-0.00173754	-0.00197767	-0.00539274	-0.00431529	-0.00363918	-0.00407812	-0.00062562	0.00558977	-0.00344528	0.00520662	0.000861503	0.00554439	-0.0123153	-0.00456457	0.00454676	-0.00504157	0.00183771	0.00228461	-0.00095475	-0.00592584	-0.00302463	0.00163575	0.00237371	-0.00043955	0.00309062	0.000165066	0.0140612	0.000698674
0.00126766	-0.00299511	0.00296835	-0.00127864	-0.00198825	-0.00541701	-0.00383924	-0.0035871	-0.00387118	-0.000624309	0.00563115	-0.00323024	0.00525404	0.000763653	0.00551659	-0.0121798	-0.00291021	0.00453672	-0.0051793	0.00183178	0.00393991	-0.00105032	-0.0058865	-0.00338682	0.00164378	0.00233745	-0.000437114	0.00310411	0.000193358	0.014036	0.000683436
0.00191033	-0.00314249	0.00297069	-0.00136773	-0.00199821	-0.00528124	-0.00393781	-0.00309176	-0.00422878	-0.000745881	0.00579325	-0.00334617	0.00279198	0.000775976	0.00534491	-0.0122291	-0.0041862	0.00454666	-0.00480821	0.00180199	0.00282349	-0.000952125	-0.00397386	-0.00319387	0.00164451	0.00235881	-0.000462059	0.0029759	0.000186499	0.0140448	0.000644945
0.00163153	-0.00314999	0.00299178	-0.00133423	-0.00183986	-0.00532495	-0.00392381	-0.00197403	-0.00388211	-0.000627292	0.00573298	-0.00326134	0.00374125	0.00123797	0.00552533	-0.0121936	-0.00389922	0.00454996	-0.00299898	0.00183953	0.00295579	-0.000977585	-0.00409759	-0.00320177	0.00164101	0.00226738	-0.0004368	0.00309692	0.000270913	0.0141644	0.000631397
0.00187147	-0.00313499	0.00296484	-0.00154127	-0.00199619	-0.00533907	-0.003876	-0.00242328	-0.00390306	-0.000720348	0.00574277	-0.00330784	0.00127348	0.000721114	0.00558765	-0.012218	-0.00382037	0.00455832	-0.00393062	0.00181386	0.00293544	-0.000848399	-0.00380953	-0.00317546	0.00164291	0.00238359	-0.000448223	0.00311409	0.000183782	0.0138069	0.000617189
0.00163474	-0.00257642	0.00297809	-0.00158634	-0.00190496	-0.00531168	-0.00389836	-0.0015441	-0.00395567	-0.000688904	0.00576841	-0.00324375	0.0021189	0.000844626	0.00548626	-0.0122204	-0.00399817	0.00454497	-0.00330984	0.00179037	0.00287287	-0.000108777	-0.00382883	-0.00322228	0.00164289	0.00232625	-0.000443185	0.00309449	0.000194311	0.0138218	0.000607754
0.00162777	-0.00238753	0.00297628	-0.00158048	-0.00195477	-0.00532762	-0.00392344	-0.00138801	-0.00388277	-0.000725156	0.00577582	-0.00206187	0.00185974	0.000783909	0.00554174	-0.0122441	-0.00359665	0.00447168	-0.0036007	0.00181414	0.00314859	-0.000741422	-0.00378096	-0.0032256	0.00164304	0.00233861	-0.000444557	0.00309949	0.000266088	0.0138505	0.000601377
0.0017328	-0.00281007	0.00299561	-0.00159252	-0.00196901	-0.00524785	-0.00391995	-0.00188487	-0.00396458	-0.000685651	0.005771	-0.00191032	0.00192838	0.000951433	0.00372466	-0.0122375	-0.00374409	0.00402262	-0.00135734	0.00175927	0.00275016	-0.000561459	-0.00382623	-0.0032358	0.0016747	0.00234727	-0.000445218	0.00308311	0.000207322	0.0138991	0.00057351
0.00167809	-0.00283787	0.00301809	-0.00157961	-0.00196622	-0.00527733	-0.00391305	-0.00186194	-0.00392514	-0.000713142	0.0057675	-0.00197695	0.00177312	0.000899599	0.00374183	-0.0122373	-0.00373308	0.0038972	0.000310322	0.00179911	0.00277444	-0.0006573	-0.00386407	-0.00324946	0.00167834	0.0023463	-0.00044502	0.0030942	0.000201113	0.0138797	0.000570622
0.00169159	-0.0027452	0.00299853	-0.00157767	-0.00193897	-0.00528077	-0.0039145	-0.00180882	-0.00359894	-0.000713908	0.00576689	-0.00192736	0.00183154	0.000901886	0.00380915	-0.0122356	-0.00376488	0.00395578	-0.000571627	0.00175363	0.00276582	-0.000660254	-0.00385607	-0.00323526	0.00167599	0.0023455	-0.000443779	0.00308885	0.000199555	0.0138892	0.000568586
0.00171352	-0.00268372	0.00300351	-0.0015849	-0.0019418	-0.00528835	-0.00391049	-0.00167441	-0.00327572	-0.000709145	0.00576868	-0.00179513	0.00183684	0.000904743	0.00383323	-0.0122354	-0.00374349	0.00400219	-0.000565924	0.00177451	0.00276619	-0.000602788	-0.00383876	-0.00322706	0.0015903	0.00234392	-0.000448736	0.00309027	0.000206793	0.0138906	0.000565259
0.00169037	-0.00269316	0.00305754	-0.00165439	-0.00191293	-0.00528339	-0.00391212	-0.00179888	-0.00327871	-0.000712467	0.00576747	-0.0017862	0.00183918	0.000944535	0.00405805	-0.0101283	-0.00231975	0.00403311	-0.000261888	0.00184417	0.00278549	-0.000560347	-0.00386566	-0.00323705	0.00162231	0.00185464	0.00142504	0.003086	0.000207571	0.0139076	0.000513048
0.00171138	-0.00273256	0.00300711	-0.00160969	-0.00192086	-0.00519426	-0.00380531	-0.00176375	-0.00313711	-0.000462249	0.00576253	-0.00150591	0.00186461	0.00086347	0.00327126	-0.00127397	-0.00235111	0.00403231	7.72016e-05	0.000760427	0.00276911	-0.000604993	-0.00394013	-0.00331641	0.00164369	0.00233334	-0.000567728	0.00307871	0.000413193	0.0120297	0.000352127
0.00171138	-0.00273256	0.00300711	-0.00160969	-0.00192086	-0.00519426	-0.00380531	-0.00176375	-0.00313711	-0.000462249	0.00576253	-0.00150591	0.00186461	0.00086347	0.00327126	-0.00127397	-0.00235111	0.00403231	7.72016e-05	0.000760427	0.00276911	-0.000604993	-0.00394013	-0.00331641	0.00164369	0.00233334	-0.000567728	0.00307871	0.000413193	0.0120297	0.000352127
0.00171405	-0.00262979	0.00300246	-0.00159615	-0.0019479	-0.00519671	-0.00390797	-0.00172312	-0.00331989	-0.000519805	0.00575341	-0.00167251	0.00186619	0.000923036	0.00317383	-0.000890287	-0.0015373	0.00399716	-0.000254277	0.000574696	0.00275744	-0.000609399	-0.00314187	-0.0032775	0.00163401	0.00233474	-0.00057697	0.00306949	0.000267354	0.012283	0.000348991
0.00172114	-0.00260498	0.00300404	-0.0015924	-0.00194014	-0.00523551	-0.00387698	-0.0017475	-0.00319744	-0.000494628	0.00576225	-0.00162185	0.0018657	0.000875986	0.00314763	-0.000937373	-0.00135045	0.00400539	3.49135e-05	0.000614103	0.00276364	-0.000606299	-0.00329652	-0.00326411	0.00164827	0.00234303	-0.00054755	0.00307761	0.000233409	0.0122706	0.000348277
0.00171482	-0.00261154	0.00300605	-0.00160656	-0.00194933	-0.00520211	-0.00392058	-0.00172192	-0.0027858	-0.000511944	0.00574782	-0.00166522	0.00186385	0.000898034	0.00323908	-0.000967994	-0.0017853	0.00400134	-0.000186175	0.000665468	0.00274271	-0.000605909	-0.00316827	-0.00328481	0.00162115	0.00232795	-0.000566467	0.00307093	0.000278501	0.0121698	0.000344492
0.00171883	-0.00261515	0.00301714	-0.00160861	-0.00193965	-0.00516827	-0.00386832	-0.0017299	-0.00301468	-0.00045637	0.00575041	-0.00163585	0.0015164	0.000880587	0.00322558	-0.000981246	-0.00156444	0.00401807	-0.000135657	0.000651692	0.00275748	-0.000609902	-0.00320828	-0.00328904	0.00161763	0.00233211	-0.000533711	0.00307526	0.000322754	0.0121101	0.000342073
0.00171948	-0.00257722	0.00300529	-0.00160679	-0.00194182	-0.00520311	-0.00421952	-0.00169839	-0.00311054	-0.000918719	0.00575018	-0.0015861	0.0018669	0.000902562	0.00204423	-0.00124834	-0.00154875	0.00400794	-0.000102357	0.000638385	0.00268852	-0.000607974	-0.00322043	-0.00328421	0.00163589	0.00233494	-0.000459497	0.00270207	-0.000260715	0.0100026	0.000292276
0.00171948	-0.00257722	0.00300529	-0.00160679	-0.00194182	-0.00520311	-0.00421952	-0.00169839	-0.00311054	-0.000918719	0.00575018	-0.0015861	0.0018669	0.000902562	0.00204423	-0.00124834	-0.00154875	0.00400794	-0.000102357	0.000638385	0.00268852	-0.000607974	-0.00322043	-0.00328421	0.00163589	0.00233494	-0.000459497	0.00270207	-0.000260715	0.0100026	0.000292276
0.0017183	-0.00258234	0.00300458	-0.00158571	-0.00191785	-0.00519934	-0.00416611	-0.00166833	-0.00285308	-0.000626981	0.00535727	-0.0016107	0.00181439	0.000900589	0.00213897	-0.00114961	-0.00155081	0.00401258	-9.54857e-05	0.000655984	0.00271995	-0.000608634	-0.00320427	-0.00328323	0.00163696	0.00233375	-0.00049228	0.00279179	4.0031e-05	0.010133	0.000288445
0.00171926	-0.00250311	0.00301002	-0.00160413	-0.00186297	-0.00519851	-0.00313736	-0.00170392	-0.00293053	-0.000999833	0.0057336	-0.00159989	0.00180641	0.000952684	0.00228079	-0.00114647	-0.00155772	0.00400859	-9.4449e-05	0.000665726	0.00269366	-0.00060817	-0.00313414	-0.00327836	0.00162865	0.0023393	-0.000210636	0.00284914	-6.0862e-05	0.0100504	0.000284251
0.00171879	-0.00252151	0.00306053	-0.00156005	-0.0017425	-0.00520427	-0.0032995	-0.00152431	-0.00288137	-0.000789009	0.00556792	-0.0016	0.00180468	0.000917802	0.00230003	-0.00113696	-0.00155764	0.00308104	-8.7553e-05	0.000660617	0.00278114	-0.000542581	-0.00304369	-0.00324754	0.00164756	0.0023324	-0.000208618	0.00279431	0.000147382	0.0101238	0.000276334
0.00181717	-0.00249638	0.00308339	-0.00156817	-0.00182456	-0.00519895	-0.00380731	-0.00167264	-0.00303716	-0.000740928	0.00367494	-0.00160357	0.0018068	0.000898247	0.00230474	-0.000814269	-0.00155103	0.00225554	0.000194737	0.000657143	0.00156735	-0.000591165	-0.00309365	-0.00324552	0.00169715	0.00233425	-0.000423742	0.00282376	0.000118877	0.00904854	0.000234293
0.00186285	-0.00250774	0.00306555	-0.00155029	-0.0017504	-0.00371269	-0.00353721	-0.00171282	-0.00295118	-0.000408684	0.0039254	-0.001601	0.00181938	0.000909229	0.0022429	-0.000922001	-0.00156962	0.00245478	0.000694895	0.000654396	0.00182161	-0.000529922	-0.00113733	-0.00323599	0.00165108	0.00231315	-0.000405041	0.00282516	8.15207e-05	0.00892283	0.00021133
0.0011308	-0.00253102	0.00305901	-0.00153635	-0.00178426	-0.00171724	-0.00384311	-0.00187897	-0.00289487	-0.000425566	0.00366272	-0.00159202	0.00186213	0.000905575	0.00218498	-0.00115726	-0.00197899	0.00302821	0.000294324	0.000653533	0.00133467	-0.000535971	-0.00123022	-0.00321363	0.00163559	0.00225567	-0.000428773	0.00281704	-7.70135e-05	0.00877737	0.000199188
0.00122486	-0.00252975	0.00306115	-0.00155861	-0.00179647	-0.00173227	-0.00379535	-0.0017096	-0.00293186	-0.000494419	0.00315235	-0.00159229	0.00184682	0.000905606	0.00219566	-0.00115214	-0.00178778	0.00302042	0.000484234	0.000653266	0.00144955	-0.000541844	-0.00145032	-0.00323816	0.00164607	0.00230615	-0.000429745	0.00281009	-6.41588e-05	0.00869319	0.000194597
0.0014367	-0.00250849	0.00306799	-0.00155142	-0.0017958	-0.0020886	-0.00360668	-0.00174128	-0.00294099	-0.000523806	0.00283993	-0.00159787	0.00183531	0.00090901	0.00222527	-0.00106246	-0.00162823	0.00277726	0.000332415	0.000653166	0.0015101	-0.000551142	-0.00175877	-0.00323104	0.00165122	0.00229839	-0.000431431	0.00280679	6.4497e-05	0.00857172	0.000190191
0.00145621	-0.00251692	0.00307466	-0.0015267	-0.00180906	-0.00210356	-0.00079501	-0.00177448	-0.00295234	-0.000556494	0.00243029	-0.001593	0.00182645	0.000912177	0.00220711	-0.00107197	-0.00161413	0.00285328	0.000301284	0.000652109	0.00156418	-0.000549801	-0.00194607	-0.00322979	0.00165741	0.00227873	-0.000426613	0.00281094	-1.75138e-05	0.00864408	0.00017835
0.00150136	-0.00251349	0.0030804	-0.00151727	-0.00122289	-0.00216076	-0.00140294	-0.00177193	-0.00296954	-0.000571169	0.00252649	-0.00159045	0.0018326	0.00089918	0.00165959	-0.00107324	-0.00162349	0.00253451	0.000381557	0.000649056	0.00167646	-0.000526171	-0.00175643	-0.0032287	0.00165782	0.00221362	-0.000427108	0.00281089	1.73849e-05	0.00868403	0.000175133
0.0014278	-0.0024965	0.00307738	-0.00154461	-0.00139094	-0.00218285	-0.00106545	-0.0017548	-0.00296737	-0.000557145	0.00251943	-0.00159174	0.00182909	0.00090156	0.00191837	-0.00107172	-0.00162725	0.0010066	0.00036391	0.000650526	0.0016314	-0.000509839	-0.00174412	-0.00322829	0.00165631	0.00222486	-0.000427739	0.00280465	5.5383e-05	0.00867645	0.000169653
0.00147206	-0.00251117	0.00297156	-0.00144732	-0.00132712	-0.00218596	-0.000993526	-0.00176286	-0.00295077	-0.00056572	0.00248263	-0.0015921	0.00182724	0.000461936	0.00186251	-0.00107413	-0.0016412	0.00110869	0.000373797	0.00064387	0.00156769	-0.000532995	-0.00178437	-0.00323479	0.00165539	0.00225689	-0.000428039	0.00281582	6.9932e-05	0.00863742	0.000167355
0.00142933	-0.000985285	0.00299994	-0.00104707	-0.00113806	-0.00211893	-0.0010818	-0.00175003	-0.00294696	-0.000556218	0.00247114	-0.00157263	0.00182328	0.000358207	0.00192662	-0.00108201	-0.00162984	0.00105267	0.000375072	0.000380539	0.00158822	-0.000525385	-0.00190548	-0.00322787	0.00165012	0.00225421	-0.000427315	0.00282077	8.12421e-05	0.00865168	0.000160737
0.00145818	-0.0012737	0.00295628	-0.0011164	-0.000794383	-0.00205642	-0.00100354	-0.00175154	-0.0029542	-0.00053333	0.00247999	-0.00165001	0.00182699	0.000291332	0.00181211	-0.00108962	-0.00164279	0.0011938	0.000382554	0.000403668	0.00156864	-0.000541256	-0.00181998	-0.0032295	0.00165201	0.00224306	-0.000427067	0.00280559	4.81279e-05	0.00864509	0.000159931
0.00136397	-0.00141846	0.00291626	-0.00106273	-0.00103515	-0.000768515	-0.00101009	-0.00175135	-0.00295197	-0.000539776	0.00248722	-0.00159316	0.00182903	0.000338485	0.00170381	-0.00108309	-0.00164072	0.00105405	0.000377924	0.000472496	0.00148389	-0.000525051	-0.00182512	-0.00323549	0.00160272	0.00224845	-0.000390276	0.00265797	4.15989e-05	0.00864849	0.000154608
0.00142124	-0.0013805	0.00293924	-0.00108138	-0.00103052	-0.000950513	-0.00101921	-0.00175438	-0.00295851	-0.000543107	0.00248174	-0.00158239	0.00182546	0.000326927	0.000740397	-0.000765177	-0.0016495	0.00105182	0.00032289	0.000390171	0.00151903	-0.000530421	-0.0018172	-0.00323071	0.00126805	0.00224389	-0.0004063	0.00238257	6.5293e-05	0.00864789	0.000149787
0.00139293	-0.00113091	0.00293287	-0.00112123	-0.00107103	-0.000870838	-0.0010219	-0.00175175	-0.00296365	-0.000537938	0.00248423	-0.00159686	0.00182719	0.000374438	0.0011485	-1.81524e-05	-0.00164114	0.00103804	0.000342155	0.000437223	0.00151725	-0.00053731	-0.00181405	-0.00323539	0.00125839	0.00224673	-0.00038094	0.0020304	6.41665e-05	0.0086492	0.000147829
0.00140778	-0.00119526	0.00295058	-0.00112341	-0.00105413	-0.000941849	-0.001019	-0.00175186	-0.00296576	-0.000543353	0.0024841	-0.00161511	0.00182649	0.000388421	0.000911096	-0.000175729	-0.00165	0.00104652	0.00034609	0.000355809	0.00153647	-0.000542662	-0.00181726	-0.00323338	0.0012802	0.00224716	-0.000403686	0.00190092	6.47101e-05	0.00864806	0.000147437
0.0013604	-0.00127938	0.00224643	-0.00106891	-0.0010141	-0.000971537	-0.00101254	-0.00169812	-0.00296564	-0.000533678	0.00225964	-0.00157876	0.0018523	0.000378656	0.00106928	-0.000108738	-0.00164882	0.00106672	0.00035022	0.000397487	0.00153537	-0.000558386	-0.00181088	-0.00323751	0.00130821	0.00224657	-0.000425325	0.00196133	7.39675e-05	0.00865836	0.000143291
0.00139469	-0.00129367	0.00241995	-0.00109722	-0.00102514	-0.000825006	-0.000898828	-0.00173592	-0.00296226	-0.000542144	0.00165987	-0.00157772	0.00182701	0.000361397	0.000998875	-0.000112182	-0.00164747	0.00103916	0.00034199	0.00041496	0.00152952	-0.000538208	-0.00181827	-0.00323567	0.00110562	0.00224691	-0.000428991	0.00198916	5.67372e-05	0.00865361	0.000140812
0.00138071	-0.00129417	0.000831102	-0.00108831	-0.00102965	-0.000908274	-0.00100857	-0.00156262	-0.00296652	-0.000539517	0.0021323	-0.00160867	0.00181965	0.0003729	0.000989748	-6.89089e-05	-0.00165071	0.00105949	0.000348514	0.000397907	0.00154456	-0.000550391	-0.00181532	-0.00323934	0.00108219	0.00224351	-0.000457185	0.00198948	8.33043e-05	0.00865174	0.000137296
0.00139489	-0.00127286	0.000941997	-0.00110337	-0.00102804	-0.000226321	-0.000959212	-0.00162831	-0.0029622	-0.000536913	0.00167265	-0.00091656	0.00182549	0.000370783	0.00102281	-4.76708e-05	-0.00164779	0.00105579	0.000292292	0.000412368	0.00154437	-0.000559284	-0.00182421	-0.00324034	0.00115957	0.00224179	-0.000472675	0.00199521	6.73772e-05	0.00865382	0.000133648
0.00140998	-0.00128675	0.000753409	-0.0010925	-0.000159084	-0.000944556	-0.000974269	-0.00146553	-0.00295983	-0.000535175	0.00179388	-0.000985306	0.00182589	0.000376561	0.000977904	-5.9161e-05	-0.00166346	6.92782e-05	0.000219688	0.000397743	0.00154366	-0.000560141	-0.00181758	-0.00318117	0.00131392	0.00235436	-0.00027988	0.00198203	0.000121793	0.00854117	0.000130432
0.00141146	-0.00128668	0.000655211	-0.00109251	-0.000457336	-0.000816449	-0.000970877	-0.00152965	-0.00295996	-0.000534585	0.00178531	-0.000987436	0.00182805	0.000376025	0.000986404	-6.01843e-05	-0.00165996	0.000270301	0.00020631	0.000399495	0.00154353	-0.00056058	-0.00181815	-0.00318443	0.0012635	0.0022679	-0.000330607	0.00198087	0.00011029	0.00854198	0.000130022
0.00141392	-0.0012856	0.000496362	-0.00107282	-0.000338076	-0.000794587	-0.000969385	-0.00149317	-0.00295377	-0.000535678	0.00175653	-0.000779687	0.00182821	0.000377745	0.000993334	-5.28265e-05	-0.00166002	0.000252115	0.000217833	0.000395981	0.00154393	-0.000557931	-0.00181875	-0.00321375	0.00125078	0.00226723	-0.000389005	0.00198487	8.53822e-05	0.00856042	0.000129582
0.00141332	-0.00128686	0.00041517	-0.00108748	-0.00030039	-0.000707738	-0.000972473	-0.00148607	-0.0029559	-0.000535583	0.00173772	-0.000720138	0.0018279	0.00037813	0.000993295	-5.79581e-05	-0.00166025	0.000149615	0.000210026	0.000393131	0.00154379	-0.000560094	-0.00181845	-0.00320768	0.00126908	0.00226387	-0.000374957	0.0019853	9.70046e-05	0.00856365	0.000129224
0.0015874	-0.00128601	0.000573204	-0.00111082	-0.000411724	-0.00107411	-0.000974536	-0.00152058	-0.000343155	-9.92821e-05	0.00176335	-0.000795042	0.00194458	3.71848e-05	0.00067796	-5.85795e-05	-0.00165497	0.000241084	0.000239667	6.47801e-05	0.00154384	0.000941946	-0.00182845	-0.00321023	0.00122386	0.00223463	-0.000435912	0.00185999	0.00017117	0.00620073	8.68337e-05
0.0015388	-0.00128601	0.000597055	-0.00111082	-0.000410666	-0.000849727	-0.000973372	-0.00151907	-0.00047673	-0.000175143	0.00177234	-0.000787905	0.00193003	4.92139e-05	0.00087622	-5.90343e-05	-0.00165518	0.000235062	0.000224335	0.000132767	0.00154379	0.000802582	-0.00182804	-0.00321001	0.00123231	0.00224439	-0.000408729	0.00187649	0.0001357	0.00622172	8.67849e-05
0.0015712	-0.00128604	0.000573349	-0.00110643	-0.000429783	-0.00104136	-0.000973917	-0.00151605	-0.000579934	-0.000362733	0.00176186	-0.000782414	0.00185862	7.26713e-05	0.000707924	-5.94029e-05	-0.00165555	0.000259627	0.000238816	0.000207391	0.00154384	-0.000130424	-0.00182692	-0.00320893	0.00124508	0.00225917	-0.000432396	0.00186503	0.000168923	0.00620163	8.6092e-05
0.00151768	-0.00128604	0.00056086	-0.00110579	-0.000396377	-0.00100134	-0.000973482	-0.00151599	-0.000492166	-0.000309848	0.00176315	-0.000793135	0.00187978	8.15022e-05	0.000736702	-5.88267e-05	-0.00165566	0.000243104	0.000230703	0.000180344	0.00154384	-4.8028e-05	-0.00182613	-0.00320894	0.00123158	0.00224474	-0.000424826	0.00187	0.000155645	0.00621981	8.59099e-05
0.00149788	-0.0012861	0.0005756	-0.00110462	-0.000402404	-0.000973627	-0.000973817	-0.00151271	-0.000247864	-0.000249354	0.00176257	-0.000786919	0.00186923	9.71151e-05	0.000728699	-5.93898e-05	-0.00165562	0.000258876	0.000226125	0.000216372	0.00154385	-1.03464e-05	-0.00182442	-0.00320776	0.00124247	0.0022458	-0.000423178	0.00187828	0.000144743	0.00622967	8.57151e-05
0.0015153	-0.00125632	0.000567019	-0.00115586	-0.000408939	-0.00094657	-0.000893412	-0.00099241	-0.000526927	-0.000242541	0.00178371	-0.000783083	0.00188613	0.000132506	0.000686756	-5.9402e-05	-0.00165611	0.000249377	0.000226869	0.000332044	0.000868069	9.9239e-05	-0.00179632	-0.00320794	0.000996625	0.00224097	-0.000393683	0.00187532	0.000115826	0.00623917	8.24352e-05
0.00150921	-0.00126714	0.000567209	-0.00114527	-0.000406495	-0.000963178	-0.000839985	-0.000924138	-0.000523678	-0.000235897	0.00177466	-0.000772735	0.00188406	9.31712e-05	0.000679893	-5.95066e-05	-0.00165611	0.000243631	0.000229525	0.000329613	0.00115448	9.21232e-05	-0.00178828	-0.00320791	0.000728927	0.0022503	-0.000410376	0.00187302	0.000122434	0.00623707	8.22511e-05
-0.000257365	-0.00112065	0.000578044	-0.00111996	-0.000408973	-0.000953535	-0.000962931	-0.000881485	-0.000516811	-0.000260538	0.00177531	-0.000777937	0.00188019	0.000113077	0.000696213	-5.4427e-05	-0.00165962	0.000240059	0.000220546	0.000347894	0.000487498	0.000114363	-0.00179959	-0.00320779	0.000906478	0.00225133	-0.000467697	0.00187373	0.000148087	0.00599925	7.62123e-05
-3.40305e-05	-0.00114766	0.000577495	-0.00112047	-0.000406105	-0.00095427	-0.000960076	-0.000859054	-0.000508527	-0.000263173	0.0017745	-0.000779482	0.00188018	0.000112297	0.000697511	-5.46254e-05	-0.00165971	0.000240805	0.000224478	0.00032868	0.000601764	0.000111811	-0.00179962	-0.00320777	0.00090729	0.0014301	-0.000437545	0.001874	0.000110584	0.00601189	7.33648e-05
7.78797e-05	-0.00120869	0.000571887	-0.00113107	-0.000408282	-0.000960921	-0.000935294	-0.000861426	-0.000492257	-0.00025814	0.00113039	-0.000783225	0.00188039	0.000109253	0.000695563	-5.8635e-05	-0.00166066	0.000237654	0.000226782	0.000337883	0.000819331	9.96512e-05	-0.0017999	-0.00320792	0.000801381	0.00157776	-0.000433962	0.00187487	0.000132913	0.00603186	7.2443e-05
0.000198088	-0.00122862	0.000573284	-0.00113549	-0.000408466	-0.000958465	-0.00095147	-0.000862667	-0.000504534	-0.000265615	0.00119282	-0.000780777	0.00101424	0.000111246	0.000694003	-6.87954e-05	-0.0016694	0.000236138	0.000221174	0.000332408	0.000826127	9.47066e-05	-0.00180043	-0.00320801	0.000404705	0.00159716	-0.00045552	0.00187456	9.52214e-05	0.00605031	7.00646e-05
0.000545674	-0.00109173	0.000574156	-0.00112953	-0.000391574	-0.000963448	-0.00094877	-0.000856773	-0.000498977	-0.000256403	0.0010919	-0.000781336	0.000821524	0.000108446	0.000698385	-5.70861e-05	-0.00166469	0.000240654	0.000414069	0.000337268	0.000900944	8.20627e-05	-0.00160629	-0.0032064	0.000778495	0.00125964	-0.000447191	0.00187431	0.000105964	0.00471918	5.40876e-05
0.000545674	-0.00109173	0.000574156	-0.00112953	-0.000391574	-0.000963448	-0.00094877	-0.000856773	-0.000498977	-0.000256403	0.0010919	-0.000781336	0.000821524	0.000108446	0.000698385	-5.70861e-05	-0.00166469	0.000240654	0.000414069	0.000337268	0.000900944	8.20627e-05	-0.00160629	-0.0032064	0.000778495	0.00125964	-0.000447191	0.00187431	0.000105964	0.00471918	5.40876e-05
0.00054558	-0.00109163	0.000574074	-0.00112953	-0.000394526	-0.000961996	-0.000949268	-0.000856901	-0.00049896	-0.000256604	0.00109337	-0.000781334	0.000851662	0.000108467	0.000697899	-5.73447e-05	-0.00166421	0.000240658	0.000401045	0.000337068	0.000876863	8.15399e-05	-0.00160677	-0.0032066	0.000758801	0.00125964	-0.000446782	0.0018743	0.000106026	0.00472031	5.40686e-05
0.000478789	-0.00109659	0.000573568	-0.00112874	-0.000397247	-0.000961517	-0.000944286	-0.000857221	-0.000465602	-0.000262178	0.00112437	-0.000781471	0.000642574	0.000109943	0.000695909	-5.87054e-05	-0.00166573	0.000240383	0.000302431	0.000336736	0.000836315	8.3331e-05	-0.00165378	-0.00320718	0.000749773	0.00129756	-0.000447031	0.00171542	0.000108577	0.00475775	5.36177e-05
0.000474844	-0.00110429	0.000574728	-0.00112203	-0.000399238	-0.000959344	-0.0009385	-0.000858177	-0.000474563	-0.000261457	0.00115961	-0.000708459	0.000477797	0.000108983	0.000710076	-5.66086e-05	-0.00166513	0.000242131	0.000336398	0.000335819	0.000857532	8.33611e-05	-0.000570916	-0.00320416	0.000758952	0.00128373	-0.000446852	0.00173977	0.000106814	0.00476396	5.11682e-05
0.000474838	-0.00110191	0.000581856	-0.00112392	-0.000398906	-0.000961009	-0.000938791	-0.000857706	-0.000477552	-0.000263603	0.00114189	-0.000736366	0.000656513	0.00010126	0.000701544	-5.76407e-05	-0.00167311	0.000240458	0.000348824	0.000336254	0.00074692	9.71327e-05	-0.000970947	-0.00113315	0.000730935	0.00129686	-0.000446775	0.00171659	0.000109291	0.00476447	4.2782e-05
0.000500303	-0.0010829	0.000435531	-0.00112349	-0.000397876	-0.000961257	-0.000922218	-0.000856756	-0.000466742	-0.00026098	0.00113729	-0.000753041	0.000611383	0.000104273	0.000699317	-5.75168e-05	-0.00166934	0.000242039	0.000357721	0.000336276	0.000798459	0.000110628	-0.000670028	-0.000488734	0.000718713	0.00129703	-0.000446731	0.00173484	0.000109707	0.00476465	4.1111e-05
0.000504983	-0.00109255	0.000580695	-0.00110656	-0.000396964	-0.000954025	-0.000924989	-0.000853049	-0.000464575	-0.00026413	0.00114395	-0.000744014	0.000553126	0.000107505	0.000701766	-5.72673e-05	-0.00166983	0.000241052	0.000338328	0.000336311	0.00078103	0.000110353	-0.000724075	-0.000347576	0.000741925	0.00128344	-0.000446161	0.00170603	0.000110158	0.00476156	4.09556e-05
0.00050135	-0.00108619	0.000525748	-0.00110481	-0.000398238	-0.000961258	-0.000921765	-0.000857203	-0.000460409	-0.000284033	0.00113312	-0.000749612	0.000601423	9.97921e-05	0.000700924	-5.73041e-05	-0.00167384	0.000240358	0.000340626	0.000336255	0.000793651	0.000151316	-0.000612291	-0.000514331	0.000719301	0.00120609	-0.000446627	0.0017078	0.000110289	0.00473286	4.04811e-05
0.000498522	-0.00108482	0.000492184	-0.00111752	-0.000397543	-0.000959418	-0.000921476	-0.00085665	-0.000536598	-0.0003038	0.00113419	-0.000758754	0.000583144	0.000100168	0.00070003	1.01136e-07	-0.00167052	0.000240302	0.000346464	0.000336136	0.00074901	0.000127138	-0.000677038	-0.000518294	0.00072057	0.000638357	-0.000446659	0.0017252	0.000109586	0.00473928	3.96213e-05
0.000492454	-0.00108276	0.000510442	-0.00109385	-0.00019443	-0.00106254	-0.000918737	-0.000857804	-0.0005407	-0.000288801	0.00113201	-0.000766253	0.000592649	0.000164499	0.000247512	-5.75047e-05	-0.00125063	0.00025242	0.000560074	0.000417269	0.000709048	0.000123308	-0.000784364	-0.000179127	0.000733314	-0.000384051	-0.00044619	0.00156016	0.000107977	0.00436254	3.39486e-05
0.000491537	-0.00113051	0.000510286	-0.00109699	-0.000246683	-0.00103999	-0.000919394	-0.000857684	-0.000510612	-0.000286372	0.00113378	-0.000761907	0.000590459	0.000136189	0.000249029	-5.54934e-05	-0.00134014	0.000247425	0.000422056	0.000406956	0.000739109	0.000127372	-0.00077519	-0.000269836	0.000731148	-1.21309e-05	-0.000446533	0.00138072	0.00010798	0.00436376	3.34795e-05
0.000493252	-0.00108409	0.000507765	-0.00109531	-0.000254437	-0.000997838	-0.000921798	-0.000856965	-0.000526052	-0.000285154	0.0011334	-0.000763049	0.000583829	0.000152044	0.000481687	-4.62677e-05	-0.00113975	0.000242302	0.000468279	0.00043848	0.000724467	0.000123304	-0.000739962	-0.000355795	0.000719094	0.000154659	-0.000446336	0.00106318	0.00010762	0.00436547	3.22666e-05
0.00049467	-0.00108444	0.000500945	-0.00108651	-0.000268559	-0.00100906	-0.000920814	-0.000856511	-0.000559155	-0.000292529	0.00113404	-0.000762923	0.000584196	0.000129047	0.000370462	-2.24179e-05	-0.00100403	0.000247517	0.000448201	0.000438799	0.000732259	0.000123415	-0.000739528	-0.000343	0.000709358	6.41475e-05	-0.000446313	0.00100101	0.000107212	0.0043624	3.17153e-05
0.000489711	-0.00108269	0.00050907	-0.000236263	-0.000245042	-0.00101393	-0.000922673	-0.000856613	-0.000557221	-0.000273142	0.00108354	-0.000744714	0.000535035	0.000142107	0.000356056	-4.22093e-05	-0.00116884	0.00024429	0.000420811	0.000428452	0.000708002	9.37384e-05	-0.000719524	-0.00038586	0.000816702	0.000103711	-0.000446231	0.000971375	0.000107328	0.00437735	3.09054e-05
0.00049097	-0.00108434	0.000505865	-0.000299579	-0.000248215	-0.00101503	-0.000920961	-0.000856321	-0.000547905	-0.000286552	0.0011169	-0.000758568	0.00058068	0.000148425	0.000326177	-3.6532e-05	-0.00107573	0.000244123	0.000417796	0.000425089	0.000726523	0.000107077	-0.000724527	-0.000363265	0.000724642	0.00012151	-0.000446334	0.000981321	0.00010523	0.00436697	3.06598e-05
0.000493398	-0.00108424	0.000506635	-0.000327253	-0.00025513	-0.00101648	-0.000919978	-0.000856639	-0.000568075	-0.000286943	0.00112465	-0.000761893	0.000575824	0.000143841	0.000349074	-3.63489e-05	-0.000934408	0.000245618	0.000420661	0.000419611	0.000720428	0.000115201	-0.000722196	-0.000368236	0.000724553	9.83361e-05	-0.000429686	0.000981641	0.000108884	0.00435387	3.0314e-05
0.000490773	-0.00108383	0.000506477	-0.000203083	-0.000253475	-0.00101681	-0.000920152	-0.000825644	-0.000561038	-0.000292232	0.00111615	-0.000761812	0.000570302	0.000145126	0.000351432	-3.81064e-05	-0.00086611	0.000243761	0.000426901	0.000337069	0.000722346	0.000108346	-0.000643838	-0.000359523	0.000656252	0.00011095	-0.000432693	0.000990264	0.000107962	0.0043593	2.98461e-05
0.000490521	-0.00108451	0.000515893	-0.000276864	-0.000186067	-0.00101677	-0.000920295	-0.000416777	-0.000302547	-0.000289472	0.0011229	-0.000735429	0.000574275	0.000146755	0.000352091	-2.7899e-05	-0.000922143	0.00024395	0.000419675	0.000344271	0.000720203	0.000100365	-0.000709914	-0.000351092	0.000638043	9.40165e-05	-0.000434452	0.000993143	0.000109087	0.00435974	2.92726e-05
0.000490521	-0.00108451	0.000515893	-0.000276864	-0.000186067	-0.00101677	-0.000920295	-0.000416777	-0.000302547	-0.000289472	0.0011229	-0.000735429	0.000574275	0.000146755	0.000352091	-2.7899e-05	-0.000922143	0.00024395	0.000419675	0.000344271	0.000720203	0.000100365	-0.000709914	-0.000351092	0.000638043	9.40165e-05	-0.000434452	0.000993143	0.000109087	0.00435974	2.92726e-05
0.000484436	-0.00108444	0.000508663	-0.000272641	-0.000211764	-0.00101605	-0.000975797	-0.000431936	-0.000263473	-0.000284801	0.00112175	-0.000730719	0.000572887	9.07192e-05	0.000355399	-3.39876e-05	-0.00092937	0.000243816	0.00042151	0.000361347	0.00072262	0.000102822	-0.000688168	-0.000347609	0.000660023	0.000102263	-0.000434881	0.000996558	0.000120995	0.00364699	2.36685e-05
0.000466761	-0.00108598	0.000520781	-0.000263368	-0.000204646	-0.00101612	-0.000948324	-0.000407998	-0.00033487	-0.0002542	0.0011223	-0.000727344	0.000566602	0.000103228	0.000354041	-6.97713e-05	-0.000933488	0.00024381	0.000422482	0.000388084	0.000705197	0.00010601	-0.000703337	-0.000350668	0.000667893	0.000103199	-0.000436936	0.00099867	0.000146346	0.00361314	2.34126e-05
0.000485651	-0.00108459	0.000509226	-0.000272949	-0.000213962	-0.00101615	-0.000947772	-0.000432153	-0.000281359	-0.00028448	0.00112228	-0.000733062	0.00057329	0.000108821	0.000353383	-3.38833e-05	-0.000928562	0.000243814	0.000421638	0.000369611	0.000721418	0.000103266	-0.000687677	-0.000349455	0.000662857	9.63937e-05	-0.000435685	0.000997191	0.000122669	0.00359738	2.32841e-05
0.000485634	-0.00106273	0.000517024	-0.00026187	-0.000206094	-0.00101632	-0.000932046	-0.0004132	-0.000323618	-0.000266914	0.00112252	-0.000724471	0.000588747	0.000125718	0.000348062	-7.4842e-05	-0.000927993	0.00024374	0.000422961	0.000377915	0.000470684	6.7498e-05	-0.000701659	-0.000350769	0.000480725	0.000103307	-0.000436643	0.00100583	0.000140041	0.00364225	2.30794e-05
0.00048657	-0.000660656	0.000510938	-0.000263874	-0.000206097	-0.00101644	-0.000937525	-0.0004284	-0.000302061	-0.000281253	0.00112234	-0.000731167	0.000573077	0.000110991	0.000346205	-3.43608e-05	-0.000926891	0.000243789	0.000422266	0.000382407	0.000608562	8.97755e-05	-0.000694555	-0.000351039	0.000636266	0.000100919	-0.000438108	0.000999845	0.000128192	0.00361307	2.24729e-05
0.000485189	-0.000438801	0.000510899	-0.000272458	-0.000206627	-0.00101633	-0.000939946	-0.00043583	-0.000306413	-0.000273869	0.00112268	-0.000732071	0.00057404	9.98489e-05	0.000351139	-3.67589e-05	-0.000922692	0.000243788	0.000421823	0.000377258	0.000617698	-2.57562e-05	-0.000694914	-0.000350152	0.000580973	0.000100588	-0.000437315	0.000999406	0.000123906	0.00360448	2.21057e-05
0.000485053	-0.000520355	0.000512179	-0.000269776	-0.000205755	-0.00101602	-0.000936517	-0.000438435	-0.000300607	-0.000270603	0.00112256	-0.000310021	0.000575211	0.000114202	0.000350945	-4.49074e-05	-0.000928877	0.000255668	0.000315468	0.00037949	0.000576821	1.21482e-05	-0.000694827	-0.000350357	0.000513249	0.000105027	-0.000437437	0.00099939	0.000123939	0.00360909	2.15896e-05
0.000484111	-0.000517504	0.000511969	-0.000269504	-0.000206287	-0.00101636	-0.00093255	-0.000434666	-0.0003053	-0.000264817	0.00112241	-0.000239835	0.000576432	0.000107492	0.000348762	-3.94842e-05	-0.000928078	0.000254782	0.000130704	0.000378659	0.000580395	3.19637e-05	-0.000693343	-0.000350204	0.000526265	0.000102767	-0.00043636	0.000999511	0.000127184	0.00360808	2.14581e-05
0.000484374	-0.000456092	0.000512275	-0.00026908	-0.000205859	-0.00101653	-0.000928528	-0.000430881	-0.000303868	-0.000267453	0.00112283	-0.000190704	0.000575315	0.000107196	0.000348827	-4.0633e-05	-0.000928071	0.000256678	0.000244359	0.00037816	0.000562539	-2.05058e-05	-0.000692462	-0.000349903	0.000547467	0.000101825	-0.00043468	0.000998804	0.000124874	0.00360826	2.14083e-05
0.000484282	-0.000470052	0.000512136	-0.000269629	-0.000205757	-0.00101639	-0.000927501	-0.00043435	-0.000305109	-0.000270209	0.00112272	-0.000196286	0.000574828	0.00010664	0.000348559	-4.08141e-05	-0.000928245	0.000261571	0.000194739	0.000378749	0.000567019	8.09541e-06	-0.000692741	-0.000341984	0.000501349	0.000101952	-0.000434779	0.000998675	0.000126506	0.003608	2.13565e-05
0.000484316	-0.000469908	0.000511699	-0.000269537	-0.000205552	-0.00101622	-0.000929035	-0.0004342	-0.000306393	-0.000267202	0.00112249	-0.000221703	0.000574964	0.000109581	0.000347596	-4.18597e-05	-0.000928011	0.000251597	0.000175708	0.000378198	0.000568484	2.09156e-05	-0.000692806	-0.000322621	0.000506754	0.000105209	-0.000435624	0.000999209	0.000126342	0.00360754	2.13485e-05
0.000484207	-0.000481686	0.000511782	-0.000269669	-0.000205448	-0.00101539	-0.000929495	-0.000427693	-0.00030429	-0.000267537	0.000914923	-0.000218064	0.000575089	0.000109403	0.000351063	-4.14699e-05	-0.000930331	0.000256701	0.00021469	0.000378164	0.000569142	1.09367e-06	-0.000693217	-0.000322056	0.000512496	0.000105466	-0.000435628	0.000998821	0.000126283	0.00360715	2.0955e-05
0.000484241	-0.000477658	0.000511889	-0.000269587	-0.000206267	-0.000968172	-0.000929544	-0.000434059	-0.000305259	-0.000267744	0.00094295	-0.000230278	0.000574921	0.000109609	0.000348679	-4.09688e-05	-0.000928675	0.000255623	0.000191428	0.000376434	0.000568718	2.09695e-05	-0.000692901	-0.00032474	0.000511857	0.000103895	-0.000428896	0.00100224	0.000126493	0.00360836	2.09157e-05
0.000484355	-0.000479289	0.000512888	-0.000267248	-0.000206544	-0.000711515	-0.000929067	-0.000431635	-0.000306156	-0.000268065	0.000931318	-0.000218109	0.000575157	0.000108031	0.000348718	-4.15195e-05	-0.000935047	0.000257962	0.000193569	0.000377071	0.000569123	1.47081e-05	-0.000692955	-0.000171275	0.000510717	0.000104592	-0.000429831	0.00099952	0.000126427	0.00360798	2.03867e-05
0.000484517	-0.000482572	0.000511997	-0.000259179	-0.000205597	-0.000473686	-0.000929509	-0.00042952	-0.000308282	-0.000267636	0.000928125	-0.000216985	0.000575684	8.86625e-06	0.000349949	-4.14041e-05	-0.000930011	0.00025759	0.000211397	0.000377431	0.000569439	8.70139e-06	-0.000693043	-0.000278665	0.000510826	0.000104812	-0.000427716	0.000999288	0.000125576	0.00360746	2.01266e-05
0.000485012	-0.000448946	0.000512125	3.9074e-05	-0.000205068	-0.00052945	-0.000831215	-0.00043089	-0.000307032	-0.000216413	0.000940934	-0.00021941	0.000575095	4.2658e-05	0.000347999	-4.13139e-05	-0.000931708	0.000255488	0.000204174	0.000376797	0.000568776	7.40551e-06	-0.000693114	-0.000253436	0.000510838	0.000104735	-0.000420415	0.000999722	0.000127869	0.00360807	1.98974e-05
0.000485294	-0.00039669	0.000210127	-0.000110009	-0.00020233	-0.000526632	-0.000858668	-0.000430881	-0.000307193	-0.000252531	0.000946945	-9.9642e-05	0.000575175	5.02608e-05	0.000348338	-4.1294e-05	-0.000931291	0.000250273	0.000201644	0.000376524	0.0005689	1.27024e-05	-0.000693076	-0.000242134	0.000511266	0.000104682	-0.00043017	0.000999874	0.00012761	0.00360811	1.96786e-05
0.000484577	-0.000455672	7.72854e-05	-0.000235852	-0.000199354	-0.000513669	-0.000170027	-0.000429899	-0.000304803	-0.000234164	0.000936551	-0.000185991	0.000575353	3.99545e-05	0.000348516	-4.14531e-05	-0.000910597	0.000232436	0.000205278	0.000377021	0.000569661	1.12442e-05	-0.000693191	-0.000251449	0.000511028	0.000104854	-0.000427887	0.000999711	0.000129182	0.00360787	1.89606e-05
0.000484605	-0.000382727	3.8062e-05	-0.000223861	-0.000199131	-0.00052022	-0.0001188	-0.000430475	-0.000308047	-0.000257102	0.000936004	-9.17208e-05	0.000575368	4.90728e-05	0.000348298	-4.13057e-05	-0.0009144	0.000243397	0.000202118	0.000376645	0.000569441	8.38963e-06	-0.000693097	-0.00024866	0.000511519	0.000104818	-0.00042762	0.000999646	0.000130442	0.00360798	1.88785e-05
0.000484461	-0.000394636	0.000102511	-0.000175107	-0.000201062	-0.000519624	-0.000179851	-0.000429705	-0.000307885	-0.0002518	0.000935988	-0.00011428	0.000575434	3.34133e-05	0.000347919	-4.13391e-05	-0.000897032	0.000236702	0.00019997	0.000376691	0.000569333	1.96977e-05	-0.000693139	-0.000248824	0.000511366	0.000104263	-0.000428647	0.000999694	0.000130169	0.00360802	1.8861e-05
0.000484429	-0.000405794	0.000130654	-0.000175632	-0.00019554	-0.000523031	-0.000375576	-0.000423546	-0.000307435	-0.000246375	0.000355428	-5.3843e-05	1.20713e-05	-9.7966e-05	0.000348087	-4.12992e-05	-0.000900151	0.000233878	0.000202538	0.000376943	0.000569747	1.91314e-05	-0.000692906	-0.000111728	0.000496566	0.000106457	-0.000429013	0.00100095	0.000129812	0.00337418	1.6208e-05
0.000484428	-0.000403829	0.000128988	-0.000175934	-0.000195624	-0.000522061	-0.000313096	-0.00037135	-0.000307282	-0.000245469	0.000368764	-6.78641e-05	0.000104783	-6.18818e-05	0.000348106	-4.13299e-05	-0.000898756	0.000236878	0.00020248	0.000376929	0.000569723	1.79928e-05	-0.000692927	-0.000147652	0.00049826	0.000106386	-0.000429184	0.00100044	0.000129651	0.00337715	1.61655e-05
0.000484051	-0.000401024	0.000119286	-0.000183098	-0.000195764	-0.000519957	-0.0002404	-0.000420192	-0.00030736	-0.000246403	0.000371307	-7.61825e-05	1.30673e-05	-4.91311e-05	0.000348088	-4.12764e-05	-0.00089965	0.000234366	0.000202447	0.000377064	0.000569564	1.94367e-05	-0.000692921	-0.000153491	0.000494423	0.000106393	-0.000429057	0.00100094	0.000129826	0.00337548	1.61386e-05
0.000484433	-0.00040132	0.000125676	-0.000178042	-0.000194903	-0.000520507	-0.000237503	-0.000413057	-0.000307399	-0.000246286	0.000361841	-7.85064e-05	9.07867e-05	-5.5633e-05	0.000348111	-3.96127e-05	-0.000899734	0.000236914	0.000201614	0.00037702	0.000569676	1.63995e-05	-0.00068457	-0.000130705	0.000437971	0.000106505	-0.000429394	0.0010009	0.000129699	0.0033793	1.60903e-05
0.000484428	-0.000400393	0.000125562	-0.0001809	-0.000195489	-0.000520085	-0.000247712	-0.000411096	-0.000307331	-0.000245717	0.000362934	-7.42763e-05	9.27452e-05	-5.61128e-05	0.000348253	-3.19586e-05	-0.000899734	0.000236785	0.000201493	0.000377023	0.000569677	1.64419e-05	-0.000684762	-0.000130347	0.000440817	0.000106508	-0.000429395	0.00100088	0.000129708	0.00337822	1.60886e-05
0.000484344	-0.000401883	0.000119348	-0.000180256	-0.000195521	-0.000521117	-0.00024724	-0.000397834	-0.000307296	-0.000246081	0.000374021	-7.71635e-05	6.84423e-05	-5.70914e-05	0.000348138	-4.05749e-05	-0.000899785	0.000236129	0.000201743	0.00037716	0.000569668	1.84024e-05	-0.000684978	-0.000121566	0.000442225	0.000106546	-0.000429257	0.00100091	0.000129728	0.00337787	1.60807e-05
0.000484212	-0.000401249	0.000119751	-0.000179972	-0.00019584	-0.000520647	-0.00024565	-0.0003947	-0.000307321	-0.000245945	0.000369884	-7.56305e-05	6.49802e-05	-5.61329e-05	0.000348219	-4.04304e-05	-0.000899966	0.000236465	0.000201833	0.000377116	0.000569667	1.83204e-05	-0.000681035	-0.00012675	0.000442968	0.000106578	-0.000429566	0.0010009	0.000129743	0.00337793	1.60702e-05
0.000484327	-0.00040113	0.000124504	-0.000179681	-0.000195355	-0.000519594	-0.000223321	-0.000401287	-0.000306754	-0.000246494	0.000391993	-7.91489e-05	7.44537e-05	-6.08799e-05	0.000348146	-3.9213e-05	-0.000899825	0.00022937	0.000201749	0.000377168	0.000569648	1.72709e-05	-0.000684607	-0.000124471	0.000439541	0.000106536	-0.00042928	0.00100094	0.000129711	0.00326384	1.53235e-05
0.000484254	-0.00040121	0.00012429	-0.000179421	-0.000195524	-0.000519981	-0.000227225	-0.000400763	-0.000306991	-0.000246407	0.000381372	-7.7565e-05	7.7069e-05	-5.99831e-05	0.00034815	-3.92865e-05	-0.000899791	0.00023279	0.000201814	0.000377184	0.000569657	1.76763e-05	-0.000686307	-0.000120531	0.000440244	0.000106598	-0.000429286	0.000211462	0.000129844	0.00328926	1.45301e-05
0.00048411	-0.0004012	0.000124192	-0.000179515	-0.000195383	-0.000517852	-0.000229799	-0.0004019	-0.000306626	-0.000246348	0.000389977	-8.00089e-05	6.79579e-05	-6.09587e-05	0.000348146	-3.87316e-05	-0.000899841	0.000230832	0.000201907	0.000377227	0.000569635	1.8293e-05	-0.00070785	-0.000108442	0.000440803	0.000106525	-0.000429244	0.000241115	0.000130143	0.00327425	1.44773e-05
0.000467637	-0.000401482	0.000112173	-0.000179801	-0.000184197	-0.000512091	-0.000253727	-0.000298219	-0.000287677	-0.000246426	0.0003454	-0.000346341	6.50806e-05	-6.13033e-05	0.000348147	-3.93518e-05	-0.0008994	0.000233609	0.000178626	0.000377182	0.00057264	1.4737e-05	-0.00069193	-0.000107371	0.000442745	-0.000122758	-0.000429278	0.000176957	0.000100497	0.00129296	5.35238e-06
0.000473607	-0.000305178	0.00010721	-0.000252993	-0.000190338	-0.000511893	-0.000257044	-0.000215234	-0.000286815	-0.000250981	0.000295376	-0.000180103	7.17203e-05	-5.78009e-05	0.000348252	-3.91207e-05	-0.000887721	0.000232449	0.000175378	0.000377201	0.000572615	1.30974e-05	-0.000696262	-0.000109066	0.000441776	-3.49713e-06	-0.000429273	0.000261204	0.000135747	0.00131085	5.22411e-06
0.000473607	-0.000305178	0.00010721	-0.000252993	-0.000190338	-0.000511893	-0.000257044	-0.000215234	-0.000286815	-0.000250981	0.000295376	-0.000180103	7.17203e-05	-5.78009e-05	0.000348252	-3.91207e-05	-0.000887721	0.000232449	0.000175378	0.000377201	0.000572615	1.30974e-05	-0.000696262	-0.000109066	0.000441776	-3.49713e-06	-0.000429273	0.000261204	0.000135747	0.00131085	5.22411e-06
0.000468092	-0.000387088	0.000110234	-0.000180682	-0.000188719	-0.000513044	-0.000251281	-0.000234475	-0.00028812	-0.000247624	0.000304846	-0.000227703	7.12973e-05	-6.02025e-05	0.000348169	-3.93692e-05	-0.000896954	0.00023357	0.000171058	0.0003772	0.000576062	1.37622e-05	-0.000692258	-0.000108647	0.000442167	-8.96284e-05	-0.000429275	0.000198389	8.99574e-05	0.00128609	5.19427e-06
0.000472063	-0.000318979	0.000112215	-0.00021418	-0.000190792	-0.00051314	-0.00025478	-0.000240361	-0.000287421	-0.000247394	0.000296611	-0.000163506	7.18469e-05	-5.83408e-05	0.000348238	-5.9618e-05	-0.000897154	0.00023333	0.000176301	0.000374623	0.000574921	1.36358e-05	-0.000692658	-0.000109185	0.000441955	-4.30197e-05	-0.000429273	0.000215867	0.000105225	0.00128589	5.14318e-06
0.000470965	-0.000333858	0.000105963	-0.000206675	-0.000187706	-0.000513877	-0.000210573	-0.000221804	-0.000288911	-0.000247049	0.000304022	-0.000213343	7.41321e-05	-5.96507e-05	0.000347255	-3.88069e-05	-0.000892233	0.000235491	0.00017682	0.000377138	0.000308276	1.4281e-05	-0.000692507	-0.000108289	0.000442182	-5.83127e-05	-0.000429766	0.000231512	9.91431e-05	0.00127115	4.86807e-06
0.000470965	-0.000333858	0.000105963	-0.000206675	-0.000187706	-0.000513877	-0.000210573	-0.000221804	-0.000288911	-0.000247049	0.000304022	-0.000213343	7.41321e-05	-5.96507e-05	0.000347255	-3.88069e-05	-0.000892233	0.000235491	0.00017682	0.000377138	0.000308276	1.4281e-05	-0.000692507	-0.000108289	0.000442182	-5.83127e-05	-0.000429766	0.000231512	9.91431e-05	0.00127115	4.86807e-06
0.000470931	-0.00033375	0.000105961	-0.000206665	-0.000188873	-0.000513876	-0.000212975	-0.000223087	-0.0002889	-0.000247054	0.000304024	-0.000202243	7.41279e-05	-5.98547e-05	0.000347239	-3.88122e-05	-0.000892328	0.000235127	0.000176646	0.000377135	0.000308477	1.42459e-05	-0.000692513	-0.000108341	0.000442181	-5.92347e-05	-0.000429766	0.000230799	9.91423e-05	0.00127146	4.86604e-06
0.000470922	-0.000333916	0.000105978	-0.000206586	-0.000188549	-0.000513835	-0.000212972	-0.00022269	-0.000288896	-0.00024709	0.000304032	-0.000201815	7.41415e-05	-5.9856e-05	0.000347241	-3.94817e-05	-0.000892407	0.000235154	0.000176514	0.000377132	0.000309054	1.42432e-05	-0.000692513	-0.000108329	0.00044218	-5.90662e-05	-0.000429766	0.000226105	9.94939e-05	0.00127163	4.86447e-06
0.000471261	-0.000335708	0.000106213	-0.000204524	-0.00018921	-0.000513636	-0.000214912	-0.00022256	-0.000287108	-0.000247285	0.000305707	-0.000193265	7.35764e-05	-6.17918e-05	0.0003482	-3.9355e-05	-0.000892434	0.000234864	0.000176366	0.000377113	0.000313499	1.40287e-05	-0.000565642	-0.000108427	0.000410761	-3.24673e-05	-0.000435526	0.000224622	9.93283e-05	0.00127246	4.68369e-06
0.000472453	-0.000129362	0.000105923	-0.00020366	-0.000190237	-0.000514854	-0.000218655	-0.000222588	-0.000287171	-0.000241477	0.000308778	-0.000196607	7.47361e-05	-6.09386e-05	0.000346933	-4.00139e-05	-0.000892338	0.000236027	0.000176445	0.00037706	0.000307497	1.39689e-05	-7.84055e-05	-0.000108492	0.000441455	-3.97619e-05	-0.000429632	0.000224692	0.000100196	0.00127248	4.29603e-06
0.000472127	-0.000131943	0.000104835	-0.000204322	-0.000190238	-0.000514309	-0.000217518	-0.000223181	-0.000287276	-0.000244393	0.000309169	-0.000196082	7.46929e-05	-6.08701e-05	0.000347301	-3.96577e-05	-0.000892372	0.000236027	0.000176461	0.000377074	0.000307618	1.39712e-05	-0.000125444	-0.000108599	0.000414953	-3.78697e-05	-0.000432089	0.000224605	9.97999e-05	0.00127227	4.28576e-06
0.000473641	-0.00019669	0.000105854	-0.000204243	-0.000193399	-0.000514512	-0.000218671	-0.000223305	-0.000229772	-0.000242604	0.000311523	-0.000197197	7.47361e-05	-6.1261e-05	0.000348379	-3.91433e-05	-0.000892328	0.000231914	0.000176589	0.000377044	0.000309227	1.34976e-05	-0.000138899	-0.000108725	0.000407835	-3.74353e-05	-0.000437793	0.000178561	0.000100419	0.00127253	4.26656e-06
0.000473831	-0.000163151	0.000105568	-0.000203605	-0.000191199	-0.0005154	-0.000216935	-0.00022319	-0.000282142	-0.000242145	0.000310218	-0.000197987	7.41967e-05	-6.10989e-05	0.000347769	-3.97061e-05	-0.000892718	0.000232043	0.000176454	0.000254602	0.000308848	1.33822e-05	-0.000125234	-0.000108596	0.000411323	-3.46936e-05	-0.000434065	0.000193056	0.000100889	0.00127097	4.19964e-06
0.000472617	-0.000152104	0.000105927	-0.000203975	-0.000193264	-0.000512205	-0.000216563	-0.000223298	-0.000257418	-0.000245047	0.000310546	-0.000196824	7.47103e-05	-6.10134e-05	0.000347845	-3.9165e-05	-0.000893139	0.000234696	0.000176606	0.00023388	0.000310772	1.95528e-05	-0.000106054	-0.000108706	0.000414624	-3.91896e-05	-0.000425991	0.000183345	0.00010031	0.00127074	4.16118e-06
0.000473085	-0.000162847	0.000105432	-0.000203822	-0.00019288	-0.000513595	-0.000218806	-0.000223301	-0.000251858	-0.000194491	0.000309574	9.76851e-05	7.47066e-05	-6.04387e-05	0.000347607	-3.83124e-05	-0.000892928	0.000232092	0.000174714	0.000333751	0.000309757	1.42084e-05	-0.000152237	-0.000109045	0.000414302	-3.90166e-05	-0.000433813	0.000201068	0.000101311	0.000804284	3.22313e-06
0.000478347	-0.000182734	0.000114618	-0.000203889	-0.000204764	-0.000510542	-0.000218695	-0.000223205	-0.000257389	-0.00024078	0.000307774	-0.000228787	7.2696e-05	-5.11876e-05	0.000337481	-3.93278e-05	-0.000629221	0.000230213	0.000161857	0.000290765	0.000309812	-3.66169e-05	-0.000130325	-0.000108705	0.000413593	-3.89112e-05	-0.000431221	0.000202473	0.000100792	0.000861623	2.94964e-06
0.000477751	-0.000175368	0.00013309	-0.000199374	-0.000198806	-0.000512472	-0.0002201	-0.000223167	-0.000253505	-0.000127236	0.000307258	-0.00024175	7.36041e-05	-5.23501e-05	0.000340989	-3.83365e-05	-0.000588989	0.000227728	0.000166686	0.000263623	0.000310507	-1.27861e-05	-0.000122785	-0.000109029	0.000413275	-8.24592e-05	-0.000419341	0.00020292	0.000109865	0.000831486	2.79372e-06
0.000480757	-0.000175153	0.000116704	-0.000203916	-0.000203807	-0.000511405	-0.000218751	-0.000223161	-0.000255245	-0.000225584	0.000307185	-6.89089e-05	7.29265e-05	-5.26909e-05	0.000331902	-3.88034e-05	-0.000570104	0.000213703	0.000152851	0.000293172	0.000309841	-1.1862e-05	-0.000121119	-0.000108882	0.000412982	-3.91398e-05	-0.000419612	0.000202331	0.000100746	0.000811143	2.71251e-06
0.00047848	-0.000180324	0.000117712	-0.000203872	-0.000204131	-0.00049177	-0.000188129	-0.000223214	-0.00025779	-0.000231797	0.000308054	-0.000108692	7.38004e-05	-5.54305e-05	0.000319207	-3.83796e-05	-0.000551927	0.000229353	0.000155551	0.000295137	0.000309013	-2.07169e-05	-0.000119153	-8.83485e-05	0.000412942	-3.93667e-05	-0.000419361	0.00019767	9.91902e-05	0.000824072	2.68678e-06
0.00048102	-0.000180136	0.000114346	-0.000243111	-0.000204489	-0.000483249	-0.000195431	-0.000223177	-0.000257123	-0.000226427	0.000307554	-0.000116566	8.50171e-05	-5.45204e-05	0.000329279	-3.47352e-05	-0.000561564	0.000229576	0.000151809	0.000296441	0.000185147	-1.96651e-05	-0.000120124	-8.23179e-05	0.000411166	-3.94361e-05	-0.000419758	0.000196962	9.8416e-05	0.000533008	2.25899e-06
0.000480477	-0.000179816	0.000118288	-0.000179092	-0.000204743	-0.000508247	-0.000213627	-0.000223386	-0.000258421	-0.000227586	0.000307881	-0.0001107	7.49614e-05	-5.59989e-05	0.000327261	-3.5077e-05	-0.000295241	0.000227242	0.000128726	0.000295978	0.000189951	-1.98798e-05	-0.000121654	-9.05073e-05	0.000412427	-3.97033e-05	-0.000419219	0.000198399	9.87285e-05	0.000554707	2.05441e-06
0.000480384	-0.000178544	0.000119642	-0.000215495	-0.000205429	-0.000496206	-0.000201032	-0.00021927	-0.000257523	-0.000226937	0.000307556	-0.000101312	7.65627e-05	-5.60344e-05	0.00031704	-3.60941e-05	-0.000186772	0.000227469	0.00014559	0.00029656	0.000212041	-2.47517e-05	-0.000122094	-9.73141e-05	0.000411966	-4.02004e-05	-0.000419214	0.000200023	9.86293e-05	0.000538655	1.98649e-06
0.000479971	-0.000178858	0.000118932	-0.000199448	-0.000205235	-0.000497521	-0.000201637	-0.000198678	-0.000257684	-0.000228142	0.000307739	-0.000109735	7.53285e-05	-5.52322e-05	0.000317057	-3.62735e-05	-0.000163504	0.000227714	0.000150595	0.000296764	0.000239143	-4.29186e-05	-0.000123068	-0.00010029	0.000411882	-4.07549e-05	-0.000419122	9.86428e-05	9.91243e-05	0.000540945	1.95455e-06
0.000480063	-0.000178485	0.000117319	-0.00017581	-0.000204816	-0.000494545	-0.00020016	-0.000223493	-0.000257696	-0.000228084	0.000307773	-0.000106142	7.51641e-05	-5.54316e-05	0.00031896	-3.66032e-05	-0.000158354	0.000227243	0.000150373	0.000296568	0.000217796	-2.39372e-05	-0.000121833	-9.85181e-05	0.000412034	-4.01802e-05	-0.000419121	0.000109119	9.97869e-05	0.000544953	1.94547e-06
0.000480504	-0.000179979	0.000119377	-0.000176874	-0.00020527	-0.000495528	-0.000199562	-0.000231791	-0.000257631	-0.000228218	0.000307703	-0.000106197	7.53402e-05	-5.63088e-05	0.00031798	-7.64873e-05	-0.000167306	0.000227387	0.000144923	0.000296255	0.000221887	-2.55336e-05	-0.000122122	-9.91993e-05	0.000412227	-3.99473e-05	-0.000419173	0.000148747	9.95582e-05	0.000299321	1.76224e-06
0.000479622	-0.000179023	0.000119243	-0.000161056	-0.000178057	-0.000496438	-0.000199361	-0.000219637	-0.000242316	-0.000228745	0.000307726	-0.0001096	7.56286e-05	-5.58506e-05	0.000317089	-5.03329e-05	-0.000178719	0.000227455	0.000157753	0.000296214	0.000226567	-2.7323e-05	-0.000121696	-9.87679e-05	0.000412003	-4.00564e-05	-0.000419098	0.000112962	9.94942e-05	4.00497e-05	1.64226e-06
0.000479349	-0.000175895	0.000118623	-0.000157895	-0.000190885	-0.000495176	-0.000200733	-0.000168741	-0.000131936	-0.000229271	0.000307713	-0.00010949	7.60262e-05	-5.42506e-05	0.000246026	-4.19058e-05	-0.000190153	0.000227758	0.000137882	0.000295553	0.000229266	-2.54649e-05	-0.000121237	-9.94747e-05	0.000394521	-4.09808e-05	-0.000419084	0.000129227	9.92622e-05	0.000156871	1.55409e-06
0.000425631	-0.000176791	0.000118714	-0.000165304	-0.00019738	-0.000495907	-0.000200504	-0.000169805	-0.000137755	-0.000228967	0.000307705	-0.000108276	7.5903e-05	-5.43123e-05	0.000256528	-4.52345e-05	-0.000180419	0.000227776	0.000143056	0.000295451	0.000229944	-2.37922e-05	-0.000121511	-9.94035e-05	0.000397792	-4.00905e-05	-0.000419072	0.000124541	9.9228e-05	0.000121671	1.50803e-06
0.000433853	-0.000177269	0.000117954	-0.000164165	-0.000203984	-0.000496623	-8.75072e-05	-0.000174205	-0.000164497	-0.000229012	0.000306312	-0.000109189	7.66076e-05	-5.43276e-05	0.000283125	-5.12144e-05	-0.000184189	0.00022806	0.000142475	0.000293957	0.000231783	-2.66949e-05	-0.000121689	-0.000100288	0.000400121	-1.07485e-05	-0.000340044	0.000121041	9.9307e-05	0.000112421	1.44857e-06
0.000424437	-0.00011094	0.000117766	-0.000164127	-0.000199134	-0.000495686	-6.5603e-05	-0.000175094	-0.000157569	-0.000229685	0.000307203	-0.000107798	9.39954e-05	-5.47732e-05	0.000287503	-5.69951e-05	-0.000181293	0.000227903	0.00015254	0.000293524	0.000230656	-2.61196e-05	-0.000121447	-9.95145e-05	0.000397166	-1.64085e-05	-0.000346047	0.000121159	9.91563e-05	0.000122842	1.42503e-06
0.000425991	-0.000128148	0.000120588	-0.00016361	-0.000201388	-0.000493793	-0.000104251	-7.63641e-05	-0.000152234	-0.000229562	0.000307119	-0.000109023	7.69696e-05	-5.20539e-05	0.000267251	-5.16539e-05	-0.000184423	0.000227953	0.000149342	0.000293277	0.000216562	-2.68256e-05	-9.99807e-05	-0.00010022	0.000204983	-2.88867e-05	-0.000349897	0.000121311	9.92448e-05	0.000116673	1.2705e-06
0.000426881	-0.000130311	0.000120781	-0.000162096	-0.000201391	-0.000492556	-9.9611e-05	-7.69085e-05	-0.000152561	-0.000229449	0.000307075	-0.000109218	7.70219e-05	-5.25969e-05	0.000277682	-5.16673e-05	-0.000181438	0.000227954	0.000149815	0.00029353	0.000214942	-2.76795e-05	-5.90859e-05	-0.00010022	0.000104603	-2.77302e-05	-0.000340642	0.000119824	9.92186e-05	0.000120446	1.23014e-06
0.000308388	-0.000158719	0.000118772	-0.000163408	-0.000200633	-0.000493883	-0.000100682	-0.000145078	-0.000162888	-0.000229448	0.000307164	-0.000106533	7.97102e-05	-5.41328e-05	0.000283889	-5.2981e-05	-0.000183669	0.000229433	0.000151282	0.000293343	0.000184103	-2.62673e-05	-9.57063e-05	-0.000100105	0.000129851	-2.52206e-05	-0.000339529	0.000121108	9.97451e-05	0.000116643	1.1741e-06
0.000351499	-0.000142051	0.000119401	-0.000161756	-0.000201359	-0.000496245	-9.35759e-05	-0.000122921	-0.000161242	-0.00022948	0.000307124	-0.000106964	7.97599e-05	-5.32162e-05	6.8839e-05	-5.26278e-05	-0.000185223	0.000228466	0.00015039	0.000293619	0.000170268	-2.66972e-05	-8.35692e-05	-0.000100261	0.000150094	-2.94529e-05	-0.000341773	0.00012051	0.000101284	0.000119199	1.11722e-06
0.000328866	-0.000142778	0.000119677	-0.000161351	-0.000201384	-0.000496028	-9.12881e-05	-0.000111678	-0.000158295	-0.000229445	0.000307187	-0.000107356	7.95818e-05	-5.31667e-05	9.18004e-05	-5.27545e-05	-0.000185032	0.000228578	0.000150983	0.000293543	0.000163589	-2.67012e-05	-9.13627e-05	-0.000100259	0.000153531	-2.92853e-05	-0.000341406	0.000120467	0.000101484	0.000118499	1.10142e-06
0.000329718	-0.000147551	0.000119092	-0.000162035	-0.000201013	-0.000494991	-9.42461e-05	-0.000101058	-0.000160562	-0.000229445	0.00030716	-0.00010689	7.95221e-05	-5.32051e-05	0.000113598	-5.26873e-05	-0.000184285	0.00022879	0.000150298	0.000293698	8.80316e-05	-2.67829e-05	-9.11998e-05	-0.000100019	0.000146086	-2.68244e-05	-0.000340274	0.000120522	0.000101655	0.000119357	1.08337e-06
0.000315279	-0.000149289	0.000119586	-0.000159631	-0.000200862	-0.000495136	-9.15197e-05	-0.000110766	-0.000154705	-0.00022946	0.000307206	-0.000107152	7.89804e-05	-5.31232e-05	0.000112405	-5.27726e-05	-0.000184089	0.000228836	0.000150113	0.000293618	3.08475e-05	-2.64923e-05	-9.21705e-05	-9.99995e-05	0.000148486	-2.79848e-05	-0.000340061	0.000120809	0.000101359	0.000117974	1.06695e-06
0.000273858	-0.000146975	0.000119827	-0.000161927	-0.000201188	-0.00049708	-9.29687e-05	-0.000109784	-0.000159104	-0.000229473	0.000305869	-0.000106333	8.19862e-05	-5.20668e-05	0.000107468	-5.2721e-05	-0.000184271	0.000228756	0.000150303	0.000293597	-6.41547e-05	-2.45127e-05	-9.09503e-05	-6.82479e-05	0.000150298	-2.71478e-05	-0.000340367	0.000120684	0.000101392	0.00011852	1.04283e-06
0.000278941	-0.000147143	0.000119775	-0.000160598	-0.000201241	-0.000495603	-9.25323e-05	-0.000107884	-0.000146832	-0.000229528	0.000306038	-0.000106893	8.17635e-05	-4.8421e-05	0.000107568	-5.28428e-05	-0.000184268	0.000228691	0.000146809	0.000293822	2.50872e-05	-2.59673e-05	-8.92373e-05	-6.965e-05	0.000153369	-2.74367e-05	-0.000340493	0.000120716	0.000101329	0.000118294	1.03594e-06
0.000281403	-0.000147493	0.000119564	-0.000160525	-0.000201199	-0.000496128	-9.24862e-05	-0.000108653	-0.000142701	-0.000229686	0.000300985	-0.000107054	8.03969e-05	-5.03787e-05	0.000103146	-5.29153e-05	-0.000183992	0.000228763	0.000148461	0.000293831	2.52678e-05	-2.5825e-05	-8.91236e-05	-7.42032e-05	0.000150244	-2.7484e-05	-0.000340346	0.000120696	0.000101488	0.00011883	1.03307e-06
0.000279625	-0.00014757	0.000119571	-0.000161047	-0.000201166	-0.000496445	-9.2709e-05	-0.00010646	-0.00014137	-0.000229571	0.000268661	-0.000106984	8.06774e-05	-5.20589e-05	0.000107624	-5.28474e-05	-0.00018361	0.000228716	0.000148614	0.000293964	1.09271e-05	-2.85509e-05	-8.96872e-05	-7.39929e-05	0.000151093	-2.75391e-05	-0.000340307	0.00012081	0.000101472	0.000118362	1.01424e-06
0.000279491	-0.000132248	0.000119579	-0.000163503	-0.000201297	-0.000494469	-9.20989e-05	-0.000106854	-0.000144858	-0.000229544	0.00023348	-9.51832e-05	8.16772e-05	-5.07967e-05	0.000105418	-5.2941e-05	-0.000183997	0.00022714	0.000148197	0.000184168	1.19048e-05	-2.57329e-05	-9.0023e-05	-7.50561e-05	0.00015185	-2.65129e-05	-0.000340122	0.000120726	0.000101133	0.000117215	9.35827e-07
0.000277693	-0.000101326	0.000119232	-0.000166015	-0.00020118	-0.000486876	-9.20591e-05	-0.000106839	-0.000142742	-0.000229975	0.000228076	-0.000103115	8.16739e-05	-5.00179e-05	0.00010808	-5.29804e-05	-0.00018913	0.000227529	0.00014977	0.000188823	2.63169e-05	-2.59763e-05	-8.96589e-05	-7.39984e-05	0.000153863	-1.5529e-05	-0.000340049	0.000121091	0.000100182	9.31795e-05	9.19581e-07
0.000279125	-0.000126289	0.000119539	-0.000163858	-0.000200223	-0.00048694	-9.22054e-05	-0.000106967	-0.000140458	-0.000229952	0.000222355	-8.75001e-05	7.96535e-05	-5.02205e-05	0.000106448	-5.30047e-05	-0.000171884	0.000228718	0.000148993	0.000155313	2.6628e-05	-2.62055e-05	-8.96306e-05	-7.34293e-05	0.000152349	-4.18727e-07	-0.000339415	0.000121237	0.000101049	9.84055e-05	9.00858e-07
0.00028082	-0.000115295	0.000119492	-0.000162839	-0.000216965	-0.000248771	-9.2024e-05	-0.000106746	-0.000149634	-4.31765e-05	3.25984e-05	-0.000102117	8.18004e-05	-5.47495e-05	0.000103121	-5.10729e-05	-0.000134331	0.000228765	8.23352e-05	0.000169296	7.81109e-06	-2.66436e-05	-8.97392e-05	-7.34461e-05	0.000158814	-1.65674e-05	-0.000340009	0.000120998	0.000100855	9.86514e-05	6.16132e-07
0.000280804	-0.000115315	0.000119488	-0.000162957	-0.000198798	-0.000251044	-9.2038e-05	-0.000106751	-0.000149389	-4.66652e-05	4.73281e-05	-0.000102177	8.17457e-05	-5.4741e-05	0.000103144	-5.1458e-05	-0.000134339	0.00022876	9.01363e-05	0.000169514	7.82981e-06	-2.66433e-05	-8.97218e-05	-7.34494e-05	0.0001588	-1.46476e-05	-0.00034009	0.000121	0.000100854	9.78393e-05	6.12464e-07
0.000284492	-0.000119901	0.000119484	-0.000164514	-0.00018216	-0.000266369	-9.21282e-05	-0.000106804	-0.000145757	-3.62732e-05	2.468e-05	-9.67203e-05	8.13942e-05	-5.31928e-05	9.36995e-05	-5.01534e-05	-0.000139215	0.000228726	6.25436e-05	0.000166839	5.08232e-06	-2.69994e-05	-8.97627e-05	-7.38572e-05	0.000156675	-6.42652e-06	-0.000340308	0.00012088	0.000102195	0.000100947	6.07311e-07
0.000284238	-0.000116662	0.000119446	-0.000164674	-0.000182401	-0.000257968	-9.20674e-05	-0.00010677	-0.000146001	-3.63887e-05	1.83926e-05	-0.000100363	8.13714e-05	-5.50161e-05	9.55084e-05	-5.0768e-05	-0.000139986	0.000228739	5.52377e-05	0.000167011	-2.25316e-07	-2.68233e-05	-8.97463e-05	-7.36211e-05	0.000157428	-1.45463e-05	-0.000339979	0.000120868	0.000101861	0.00010201	6.02906e-07
0.000284597	-0.000116128	0.000119489	-0.000163675	-0.000182885	-0.000251835	-9.21536e-05	-0.000106797	-0.000146118	-2.71074e-05	1.81129e-05	-0.000100693	8.09917e-05	-5.38158e-05	9.75406e-05	-5.06617e-05	-0.000140373	0.000228715	5.31666e-05	0.000167322	2.01091e-06	-2.70655e-05	-8.97403e-05	-7.38269e-05	0.000159375	-1.20534e-05	-0.000339998	0.000120932	0.00010198	0.000102826	6.00223e-07
0.000283684	-0.000117474	0.000120956	-0.000163614	-0.000180068	-0.000251154	-9.08412e-05	-0.000106791	-0.00014627	-2.47232e-05	2.25302e-05	-4.31363e-05	8.17438e-05	-5.40931e-05	9.15452e-05	-5.09094e-05	-0.000141916	0.000228711	4.85274e-05	0.000165377	2.25102e-06	-2.65855e-05	-8.97399e-05	-7.36685e-05	0.00015937	-9.28088e-06	-0.000340277	0.000120924	0.000101968	0.000105291	5.89516e-07
0.000284155	-0.000118002	0.000120159	-0.000163851	-0.00018059	-0.000251632	-9.11774e-05	-0.000106972	-0.000146066	-3.09011e-05	1.30268e-05	-7.04851e-05	8.13357e-05	-5.209e-05	9.33945e-05	-5.07481e-05	-0.000141761	0.000228714	5.10111e-05	0.000167286	2.27001e-06	-2.69145e-05	-8.97408e-05	-7.38993e-05	0.000117654	-8.86194e-06	-0.000340168	0.000120894	0.000102169	0.000105659	5.82786e-07
0.000284551	-0.000117201	0.000119411	-0.000155774	-0.000157265	-0.00025336	-9.20316e-05	-0.00010675	-0.000145619	-3.88825e-05	1.87477e-05	-8.11204e-05	8.3291e-05	-3.35498e-05	9.36472e-05	-5.06794e-05	-0.000141959	0.000226272	6.02595e-05	0.000166263	1.38028e-06	-2.65157e-05	-8.92988e-05	-7.38947e-05	9.75155e-05	-1.00228e-05	-0.000340139	0.000120808	0.000102384	0.000103441	5.68917e-07
0.000284689	-0.000117232	0.000120355	-0.00012077	-0.000164738	-0.000253181	-9.15573e-05	-0.000107364	-0.000145919	-3.0531e-05	1.85212e-05	-6.95892e-05	8.18676e-05	-4.7917e-05	9.31006e-05	-5.07567e-05	-0.000141493	0.000228615	4.23358e-05	0.000167115	1.42424e-06	-2.66035e-05	-9.04137e-05	-7.37786e-05	0.000108355	-9.7394e-06	-0.000339828	0.000122992	0.000102184	0.000104029	5.62704e-07
0.000284232	-0.000116669	0.000121176	-0.000129115	-0.000167082	-0.000253698	-9.17316e-05	-0.000107211	-0.000145724	-3.57921e-05	1.68943e-05	-5.90546e-05	8.23203e-05	-4.98538e-05	9.28242e-05	-5.07198e-05	-0.000141106	0.000227681	3.66786e-05	0.000168033	1.51942e-06	-2.64215e-05	-9.0115e-05	-7.38198e-05	8.58736e-05	-5.21263e-06	-0.000330367	0.000120576	0.000101237	0.000104319	5.52496e-07
0.000284559	-0.000116108	0.000120277	-7.37873e-05	-0.000164969	-0.000245049	-8.8996e-05	-0.000107296	-0.000145772	-2.73784e-05	5.83784e-06	-6.51195e-05	8.20803e-05	-4.84368e-05	9.31232e-05	-5.07121e-05	-0.000141069	0.00022822	3.97499e-05	0.000164287	1.61028e-06	-2.66874e-05	-7.04698e-06	-7.38727e-05	6.291e-05	-8.67357e-06	-0.000334079	0.000120856	0.000102087	0.000103853	5.25895e-07
0.000285298	-0.000115166	0.000120451	-8.18536e-05	-0.000162875	-0.000242783	-8.99709e-05	-0.000107303	-0.000144023	-3.02776e-05	1.21393e-05	-6.01214e-05	8.21018e-05	-4.68073e-05	9.30119e-05	-4.89142e-05	-0.000141521	0.000228225	3.93602e-05	0.000152913	1.31079e-06	-2.72184e-05	-5.73561e-05	-7.36989e-05	9.70851e-05	-5.90797e-06	-0.000289164	9.99298e-05	0.000101819	7.4513e-05	4.91836e-07
0.000289691	-0.000116902	0.000120519	-9.11492e-05	-0.000150189	-0.000245635	-9.00928e-05	-0.000107299	-0.00012848	-3.21343e-05	2.07651e-05	-6.02861e-05	8.28695e-05	-4.751e-05	9.2714e-05	-4.46385e-05	-0.000143181	0.000228032	4.47254e-05	0.000131536	8.77302e-07	-3.00362e-05	-5.46207e-05	-7.20686e-05	8.77786e-05	-5.67171e-06	-0.000286986	9.02333e-05	0.000101754	5.58782e-05	4.7686e-07
8.28729e-05	-0.000116019	0.000121204	-8.93488e-05	-0.000100192	-0.000246771	-8.95115e-05	-0.000107261	-0.000145707	-2.77084e-06	1.28711e-05	-3.62214e-05	8.15251e-05	-4.76724e-05	9.31586e-05	-5.03362e-05	-0.000141553	0.000228993	4.91634e-05	0.000165162	1.44981e-06	-2.50804e-05	-3.17327e-05	-7.3379e-05	9.40349e-05	-6.87201e-06	-0.000294421	0.000117735	0.000103386	7.11782e-05	4.10684e-07
0.000107238	-0.000116848	0.00012071	-8.994e-05	-0.000107325	-0.000248286	-8.94036e-05	-0.000107444	-0.000123098	-3.14562e-05	2.01405e-05	-5.24355e-05	8.2171e-05	-4.71694e-05	9.33064e-05	-4.76406e-05	-0.000143425	0.000228351	4.27149e-05	0.000139714	1.15628e-06	-3.1076e-05	-5.25938e-05	-7.31079e-05	8.87519e-05	-5.11328e-06	-0.00029134	9.78946e-05	0.000102136	6.47515e-05	3.99893e-07
9.04382e-05	-0.000116516	0.000120781	-8.36762e-05	-0.000107756	-0.000247387	-8.97076e-05	-7.8622e-05	-0.000132931	-2.24815e-05	1.90948e-05	-4.56964e-05	8.17882e-05	-4.71093e-05	9.32419e-05	-4.82811e-05	-0.000142179	0.000228493	4.29332e-05	0.000145933	1.18111e-06	-2.90478e-05	-5.09818e-05	-7.32213e-05	9.1242e-05	-5.65984e-06	-0.000291728	0.000100615	0.000102207	6.63691e-05	3.93754e-07
9.57203e-05	-0.000116556	0.000121052	-8.44965e-05	-0.000109141	-0.000246091	-8.93587e-05	-5.3963e-05	-0.0001356	-2.61531e-05	1.82019e-05	-4.69256e-05	8.15444e-05	-4.70177e-05	9.32087e-05	-4.764e-05	-0.000142324	0.000228475	4.45367e-05	0.000151263	1.50246e-06	-2.8256e-05	-2.53289e-05	-7.31027e-05	7.51654e-05	-5.44765e-06	-0.000287205	9.71171e-05	0.000102512	4.57646e-05	3.83641e-07
6.3929e-05	-0.000114136	0.000121344	-8.52688e-05	-0.000108234	-0.000246142	-8.94823e-05	-6.7839e-05	-0.000133057	-2.15039e-05	-1.24705e-05	-4.82658e-05	9.50365e-05	-4.73889e-05	9.31894e-05	-4.57704e-05	-0.000142455	0.000228458	4.51019e-05	0.000151806	1.26678e-06	-2.89183e-05	-4.31324e-05	-7.29815e-05	9.20993e-05	-6.29943e-06	-0.000168898	9.94217e-05	0.000102312	5.37411e-05	3.32607e-07
6.21238e-05	-0.000115241	0.000122567	-7.00229e-05	-0.000110312	-0.000246216	-8.94504e-05	-6.52844e-05	-0.00013252	-2.47201e-05	1.37206e-05	-4.74138e-05	8.15971e-05	-4.71509e-05	9.32059e-05	-4.75597e-05	-0.00014252	0.000228352	4.42769e-05	0.000150023	-9.74988e-07	-2.89652e-05	-4.5433e-05	-7.31154e-05	3.01993e-05	-6.10269e-06	-0.000179183	9.73543e-05	0.000102451	4.93308e-05	3.23197e-07
6.21238e-05	-0.000115241	0.000122567	-7.00229e-05	-0.000110312	-0.000246216	-8.94504e-05	-6.52844e-05	-0.00013252	-2.47201e-05	1.37206e-05	-4.74138e-05	8.15971e-05	-4.71509e-05	9.32059e-05	-4.75597e-05	-0.00014252	0.000228352	4.42769e-05	0.000150023	-9.74988e-07	-2.89652e-05	-4.5433e-05	-7.31154e-05	3.01993e-05	-6.10269e-06	-0.000179183	9.73543e-05	0.000102451	4.93308e-05	3.23197e-07
6.64887e-05	-0.000115124	0.000122068	-7.36924e-05	-0.000109776	-0.00024619	-8.94487e-05	-6.77015e-05	-0.000134786	-2.63947e-05	1.06787e-05	-4.74954e-05	8.33795e-05	-4.70884e-05	9.32025e-05	-4.71029e-05	-0.000142426	0.000227724	4.44376e-05	0.000149415	-3.14012e-07	-2.87479e-05	-4.38005e-05	-7.311e-05	4.06838e-05	-6.03679e-06	-0.000166405	9.70622e-05	0.00010245	5.11856e-05	3.21011e-07
6.53655e-05	-0.000115255	0.000121591	-7.32701e-05	-0.000109602	-0.000246188	-8.94563e-05	-6.60887e-05	-0.000133729	-2.50243e-05	1.35589e-05	-4.75035e-05	8.24399e-05	-4.70884e-05	9.31982e-05	-4.75989e-05	-0.000142512	0.00022797	4.44452e-05	0.000149144	-1.56948e-07	-2.86526e-05	-4.26332e-05	-7.31054e-05	3.24575e-05	-6.00574e-06	-0.000166957	9.7336e-05	0.00010245	5.00828e-05	3.19541e-07
6.43362e-05	-0.000110865	7.58113e-05	-7.42929e-05	-0.000112426	-0.000246388	-8.9838e-05	-5.56695e-05	-0.000134736	-2.64268e-05	-1.29004e-05	-4.84347e-05	8.2779e-05	-4.71042e-05	5.82855e-05	-4.67537e-05	-0.000142927	0.000228154	3.56791e-05	0.00015751	4.63719e-08	8.22571e-06	-4.28153e-05	-7.30874e-05	9.13543e-07	-5.75354e-06	-0.000150825	9.78318e-05	0.000103827	5.02967e-05	2.99703e-07
6.43362e-05	-0.000110865	7.58113e-05	-7.42929e-05	-0.000112426	-0.000246388	-8.9838e-05	-5.56695e-05	-0.000134736	-2.64268e-05	-1.29004e-05	-4.84347e-05	8.2779e-05	-4.71042e-05	5.82855e-05	-4.67537e-05	-0.000142927	0.000228154	3.56791e-05	0.00015751	4.63719e-08	8.22571e-06	-4.28153e-05	-7.30874e-05	9.13543e-07	-5.75354e-06	-0.000150825	9.78318e-05	0.000103827	5.02967e-05	2.99703e-07
6.48622e-05	-0.000108697	6.90778e-05	-7.41895e-05	-0.000110241	-0.000246694	-9.05684e-05	-6.22765e-05	-0.000134433	-2.48652e-05	1.77102e-06	-4.84122e-05	8.32129e-05	-4.7117e-05	4.26539e-05	-4.69553e-05	-0.000142793	0.000228005	3.76736e-05	0.00015099	-1.90382e-07	-2.84881e-05	-4.24881e-05	-7.31005e-05	1.36673e-05	-6.00558e-06	-0.000151864	9.779e-05	0.000103744	5.02617e-05	2.96287e-07
6.47451e-05	-0.000114206	7.97783e-05	-7.41803e-05	-0.000110447	-0.000246322	-8.99805e-05	-6.17309e-05	-0.00013374	-2.54017e-05	-3.01907e-07	-4.80176e-05	8.32426e-05	-4.71186e-05	3.60233e-05	-4.69806e-05	-0.000143362	0.00022806	4.43464e-05	0.000142281	-1.53773e-07	-1.50401e-05	-4.21371e-05	-7.31044e-05	7.2308e-06	-5.84878e-06	-0.000148643	9.7551e-05	8.90129e-05	5.02027e-05	2.91636e-07
6.46601e-05	-0.000111877	7.7466e-05	-7.41911e-05	-0.00011116	-0.000246397	-9.02733e-05	-6.20076e-05	-0.0001348	-2.54022e-05	-1.52961e-06	-4.79914e-05	8.32842e-05	-4.7115e-05	3.6447e-05	-4.69342e-05	-0.000143091	0.000213506	3.90171e-05	0.000146786	-1.52765e-07	-1.61399e-05	-4.17507e-05	-7.31097e-05	2.02711e-05	-5.86352e-06	-0.000149592	9.75932e-05	9.38644e-05	5.03068e-05	2.8724e-07
6.495e-05	-0.000110078	-2.35534e-05	-6.9583e-05	-0.00011048	-0.000246475	-5.73497e-05	-6.62019e-05	-0.000133675	-1.38306e-05	-1.0998e-05	-4.79527e-05	8.31955e-05	-4.53115e-05	4.3343e-05	-4.75384e-05	-0.000142797	0.000108437	4.02889e-05	0.000145969	-1.64632e-07	-1.96541e-05	-4.145e-05	-2.63619e-05	1.2055e-05	-5.60162e-06	-0.000151534	9.76529e-05	9.09391e-05	5.17335e-05	2.37454e-07
6.495e-05	-0.000110078	-2.35534e-05	-6.9583e-05	-0.00011048	-0.000246475	-5.73497e-05	-6.62019e-05	-0.000133675	-1.38306e-05	-1.0998e-05	-4.79527e-05	8.31955e-05	-4.53115e-05	4.3343e-05	-4.75384e-05	-0.000142797	0.000108437	4.02889e-05	0.000145969	-1.64632e-07	-1.96541e-05	-4.145e-05	-2.63619e-05	1.2055e-05	-5.60162e-06	-0.000151534	9.76529e-05	9.09391e-05	5.17335e-05	2.37454e-07
6.48464e-05	-0.000109488	1.61941e-05	-7.12622e-05	-0.000111365	-0.000162028	-7.49407e-05	-6.41704e-05	-0.000134281	-1.89443e-05	-5.44361e-06	-4.79825e-05	8.29925e-05	-3.61246e-05	3.86591e-05	-4.75848e-05	-0.000142888	0.000121804	3.95473e-05	0.000144551	2.53251e-07	-1.75611e-05	-4.16307e-05	-4.58604e-05	1.89934e-05	-5.77575e-06	-0.00015096	9.66274e-05	7.36166e-05	5.24357e-05	2.05142e-07
6.48541e-05	-0.000107142	4.01261e-05	-7.02229e-05	-0.000110904	-0.000151356	-6.87903e-05	-6.43427e-05	-0.000134229	-1.81939e-05	-4.52199e-06	-4.86655e-05	8.29896e-05	-3.59248e-05	2.88843e-05	-4.7295e-05	-0.000143187	0.000122026	3.79549e-05	0.000145326	-3.65819e-07	-1.95076e-05	-4.16841e-05	-5.31637e-05	2.00693e-05	-6.31457e-06	-0.000149706	9.18698e-05	5.62588e-05	5.0706e-05	1.98222e-07
6.09996e-05	-0.000104974	3.04634e-05	-7.00737e-05	-0.000109596	-0.000161025	-7.17225e-05	-6.3335e-05	-0.000134118	-1.92986e-05	-4.92472e-06	-4.79693e-05	8.30775e-05	-3.59454e-05	2.33663e-05	-4.73477e-05	-0.00014312	0.000123014	3.86495e-05	0.000123203	-1.38281e-06	-1.86515e-05	-4.18406e-05	-5.55483e-05	1.71908e-05	-6.30318e-06	-0.000149984	9.48808e-05	6.06053e-05	5.01302e-05	1.94835e-07
5.89414e-05	-0.000105913	2.99872e-05	-7.06561e-05	-0.000109218	-0.000159607	-6.9969e-05	-6.41934e-05	-0.000134152	-1.8741e-05	-4.86847e-06	-4.80082e-05	8.30425e-05	-3.68182e-05	3.28355e-05	-4.73465e-05	-0.000143132	0.000123518	3.82994e-05	0.000108949	-9.71558e-07	-1.84562e-05	-4.17376e-05	-5.55346e-05	1.88288e-05	-6.19846e-06	-0.000150101	9.4256e-05	6.07805e-05	5.04346e-05	1.91544e-07
5.49783e-05	-0.00010426	2.98957e-05	-7.06533e-05	-0.000107308	-0.000156078	-6.96637e-05	-6.32991e-05	-0.000134115	-1.87869e-05	-4.76759e-06	-4.75795e-05	8.30609e-05	-3.60149e-05	2.94658e-05	-4.73647e-05	-0.000143172	0.000128656	3.78937e-05	0.000109719	-9.6942e-07	-1.82063e-05	-4.18216e-05	-5.59908e-05	1.78147e-05	-6.44919e-06	-0.000150018	9.48546e-05	5.53758e-05	4.9779e-05	1.89596e-07
5.82412e-05	-0.000106023	2.74087e-05	-7.04615e-05	-9.43993e-05	-0.000155841	-6.99746e-05	-6.37968e-05	-0.000134148	-1.94186e-05	-4.49084e-06	-4.70409e-05	8.30296e-05	-3.66142e-05	2.88793e-05	-4.73539e-05	-9.65966e-05	0.000127127	3.85613e-05	0.000113285	-9.02445e-07	-1.8134e-05	-4.18066e-05	-5.25625e-05	1.8058e-05	-6.50712e-06	-0.000147456	9.50533e-05	6.05622e-05	5.01545e-05	1.76413e-07
5.9082e-05	-0.000106242	2.74626e-05	-7.04655e-05	-8.23637e-05	-0.000157119	-6.94984e-05	-6.35755e-05	-3.91511e-05	-1.9921e-05	-4.75847e-06	-4.70824e-05	8.30368e-05	-3.71688e-05	2.86976e-05	-4.73583e-05	-0.000115504	0.000126466	3.85541e-05	0.000112222	-1.07603e-06	-1.67622e-05	-2.34315e-05	-5.40527e-05	1.78312e-05	-6.43646e-06	-0.000148326	9.48885e-05	6.10429e-05	4.98182e-05	1.61092e-07
5.67e-05	-0.000105948	2.78197e-05	-7.05445e-05	-8.74909e-05	-0.000158866	-6.90694e-05	-6.36005e-05	-4.78155e-05	-2.10073e-05	-4.90716e-06	-4.75421e-05	8.30298e-05	-3.66049e-05	2.87338e-05	-4.73347e-05	-5.78708e-05	0.000128132	3.86417e-05	0.000111972	-9.44336e-07	-1.58946e-05	3.05126e-08	-5.87133e-05	1.86548e-05	-6.40926e-06	-0.00014808	9.45355e-05	6.06316e-05	5.02599e-05	1.53165e-07
5.73265e-05	-0.000105954	2.70546e-05	-7.05224e-05	-8.69837e-05	-0.000157026	-6.96437e-05	-6.37641e-05	-4.91641e-05	-2.02567e-05	-4.7028e-06	-4.74213e-05	8.30335e-05	-3.67156e-05	2.8641e-05	-4.73629e-05	-7.57039e-05	0.000127698	3.85129e-05	0.000112582	-9.52292e-07	-1.5803e-05	-1.96989e-05	-5.63234e-05	1.7817e-05	-6.23516e-06	-8.01377e-05	9.45624e-05	5.93932e-05	5.011e-05	1.39528e-07
5.63518e-05	-0.000105687	2.79885e-05	-6.75013e-05	-8.72329e-05	-0.000155177	-7.04794e-05	-5.80674e-05	-4.92402e-05	-1.99369e-05	-4.80045e-06	-4.74041e-05	8.3034e-05	-3.62548e-05	2.81215e-05	-4.73577e-05	-7.53157e-05	0.000127812	3.82562e-05	0.000111413	-1.33799e-06	-1.64596e-05	-2.37167e-05	-5.74115e-05	1.80318e-05	-6.34353e-06	-8.29609e-05	9.4573e-05	4.26058e-05	5.0299e-05	1.36602e-07
5.80515e-05	-0.000105917	2.74615e-05	-6.8454e-05	-8.90713e-05	-0.000156541	-6.99942e-05	-3.14631e-05	-4.76808e-05	-1.77371e-05	-1.60585e-06	-4.16887e-05	8.25893e-05	-3.65131e-05	1.01896e-05	-4.7781e-05	-6.13117e-05	0.000128146	1.46029e-05	0.000112631	-1.19144e-06	-1.65295e-05	-2.51388e-05	-5.62303e-05	1.07949e-05	-6.15331e-06	-5.71233e-05	9.48005e-05	3.40487e-05	5.02915e-05	1.26467e-07
5.83905e-05	-0.000105776	2.79211e-05	-6.5201e-05	-8.76041e-05	-0.00015658	-7.01808e-05	-2.89957e-05	-5.18025e-05	-1.53019e-05	-3.77109e-06	-4.19126e-05	8.2754e-05	-3.64946e-05	1.63569e-05	-4.76798e-05	-6.26995e-05	0.000128	-5.25547e-06	0.000112735	-1.22314e-06	-1.67114e-05	-2.71604e-05	-5.6739e-05	1.34626e-05	-6.06909e-06	-2.34426e-05	9.47667e-05	2.72497e-05	5.02284e-05	1.233e-07
5.82683e-05	-0.000105824	2.79151e-05	-6.49124e-05	-8.81651e-05	-0.000156368	-7.00424e-05	-3.19338e-05	-5.05509e-05	-1.61763e-05	-3.04622e-06	-4.14658e-05	8.26344e-05	-3.65104e-05	1.24741e-05	-4.76528e-05	-6.24771e-05	0.000127966	-2.3728e-06	0.000112701	-1.21734e-06	-1.66594e-05	-2.7485e-05	-5.66178e-05	1.21348e-05	-6.12339e-06	-2.41075e-05	9.4771e-05	2.86418e-05	5.02217e-05	1.23186e-07
5.88124e-05	-0.000105802	2.79612e-05	-5.92006e-05	-8.80779e-05	-0.000156345	-6.99648e-05	-3.80822e-05	-4.91329e-05	-1.75134e-05	-3.60967e-06	-4.1083e-05	8.24748e-05	-3.64474e-05	1.12868e-05	-4.7662e-05	-4.99364e-05	0.000127958	-3.64742e-06	0.000111402	-1.26313e-06	-1.65822e-05	-2.60638e-05	-5.55992e-05	1.27589e-05	-6.20262e-06	-1.73377e-05	8.97861e-05	3.29633e-05	5.12745e-05	1.20054e-07
5.83427e-05	-0.000105798	2.77959e-05	-6.63721e-05	-8.77682e-05	-0.000156195	-7.01024e-05	-3.24987e-05	-5.36775e-05	-3.58305e-06	-4.09366e-06	-4.01813e-05	8.25095e-05	-3.62244e-05	1.30122e-05	-4.76753e-05	-3.81421e-05	0.000128006	1.14002e-05	0.000104309	-1.78978e-06	-1.65825e-05	-2.55134e-05	-5.53324e-05	1.23141e-05	-6.30006e-06	-1.24306e-05	8.34493e-05	3.98265e-05	5.07214e-05	1.17243e-07
5.42169e-05	-0.000105801	2.7894e-05	-6.39627e-05	-7.46315e-05	-0.000156323	-6.73892e-05	-3.22638e-05	-5.16911e-05	-1.042e-05	-3.42378e-06	-4.03196e-05	8.26497e-05	-3.63997e-05	1.36708e-05	-4.76875e-05	-5.07795e-05	0.000127924	2.13447e-06	0.000106255	-1.372e-06	-1.1508e-05	-2.55473e-05	-5.5731e-05	1.19755e-05	-6.26717e-06	-1.82134e-05	9.04097e-05	3.25567e-05	5.04676e-05	1.16052e-07
5.6279e-05	-0.00010579	2.7918e-05	-6.27914e-05	-7.74728e-05	-0.000156244	-6.91492e-05	-3.11385e-05	-5.03418e-05	-1.49129e-05	-3.23321e-06	6.28331e-07	8.26256e-05	-9.81631e-06	1.00778e-05	-4.76186e-05	-4.50016e-05	0.000127971	4.82473e-06	7.56905e-05	-1.28509e-06	-1.111e-05	-2.5709e-05	-5.57016e-05	1.17788e-05	-6.28563e-06	-1.68476e-05	8.88977e-05	3.40803e-05	5.00751e-05	1.07383e-07
5.81038e-05	-0.000105796	2.79034e-05	-6.22643e-05	-8.31693e-05	-0.000120329	-6.47561e-05	-3.04292e-05	-5.06404e-05	-1.15519e-05	-2.78847e-06	-2.01389e-05	8.27409e-05	-9.15898e-06	1.26878e-05	-4.77868e-05	-4.47354e-05	0.000127975	5.05853e-06	7.43237e-05	1.57608e-05	-1.39411e-05	-2.49529e-05	-5.5784e-05	1.14948e-05	-6.37433e-06	-1.44248e-05	8.79443e-05	3.34167e-05	5.04702e-05	9.81103e-08
5.69357e-05	-0.000105797	2.78904e-05	-6.29138e-05	-8.17224e-05	-0.000109224	-6.46524e-05	-3.01605e-05	-5.10074e-05	-1.22317e-05	-3.22341e-06	-1.27396e-05	8.26663e-05	-8.89879e-06	1.10301e-05	-4.76327e-05	-4.43976e-05	0.000127948	5.29646e-06	8.16618e-05	-3.82065e-07	-1.55732e-05	-2.29945e-05	-5.58735e-05	1.13762e-05	-6.44108e-06	-1.54026e-05	8.71477e-05	3.42664e-05	5.04346e-05	9.57488e-08
3.49532e-05	-0.000105795	2.79035e-05	-6.28519e-05	-8.19204e-05	-8.8289e-05	-6.58758e-05	-2.81819e-05	-5.13962e-05	-1.23538e-05	-2.90097e-06	-1.78808e-05	8.28069e-05	-1.41635e-05	9.87925e-06	-4.7812e-05	-4.4683e-05	0.000127968	4.39899e-06	5.64707e-05	1.42278e-06	-1.31498e-05	-2.44639e-05	-5.6724e-05	1.15053e-05	-5.75504e-06	-1.59269e-05	8.68688e-05	3.388e-05	5.04802e-05	8.65797e-08
2.30428e-05	-0.000105795	2.79306e-05	-6.30675e-05	-8.17717e-05	-8.55128e-05	-6.55821e-05	-2.72313e-05	-5.08655e-05	-1.34754e-05	-3.37036e-06	-2.21034e-05	8.27118e-05	-1.22609e-05	1.02417e-05	-4.82261e-05	-4.51745e-05	0.000127971	3.285e-06	5.88553e-05	1.29135e-06	-1.32737e-05	-2.49433e-05	-5.94e-05	1.13295e-05	-5.53535e-06	-1.56405e-05	8.64328e-05	3.385e-05	5.04578e-05	8.60003e-08
2.76077e-05	-0.000105794	2.78565e-05	-6.17234e-05	-8.20175e-05	-8.01527e-05	-6.49804e-05	-2.79971e-05	-5.1011e-05	-1.36412e-05	-3.36712e-06	-1.97906e-05	8.30136e-05	-1.51498e-05	9.82912e-06	-4.80355e-05	-4.46187e-05	0.000127978	4.26731e-06	5.37361e-05	1.37614e-06	-1.38733e-05	-2.54224e-05	-5.78892e-05	1.14522e-05	-5.51568e-06	-1.56448e-05	8.5745e-05	3.35135e-05	5.0405e-05	8.43031e-08
2.98244e-05	-0.000105794	2.79256e-05	-6.27869e-05	-8.19037e-05	-8.60304e-05	-6.51592e-05	-2.68816e-05	-5.11063e-05	-1.18091e-05	-3.26248e-06	-2.11582e-05	8.27375e-05	-1.39639e-05	8.35795e-06	-4.79661e-05	-4.50942e-05	0.000127961	4.27802e-06	5.18495e-05	1.43844e-06	-1.35181e-05	-2.47946e-05	-5.7719e-05	1.13349e-05	-5.8262e-06	-1.5464e-05	8.6169e-05	3.3837e-05	9.93303e-06	8.2818e-08
2.7213e-05	-9.35859e-05	1.76027e-05	-6.31323e-05	-8.15655e-05	-8.30079e-05	-6.50043e-05	-2.52283e-05	-5.07904e-05	-1.33394e-05	-3.69549e-06	-2.11188e-05	8.2844e-05	-1.52029e-05	8.01248e-06	-4.87138e-05	-4.49443e-05	6.85288e-05	4.26393e-06	5.83404e-05	1.40951e-06	-1.34935e-05	-2.34957e-05	-5.29098e-05	1.14195e-05	-5.61068e-06	-1.53203e-05	8.52192e-05	3.36977e-05	4.79588e-05	6.97164e-08
2.99003e-05	-5.23585e-05	2.59e-05	-6.29897e-05	-8.17998e-05	-8.28825e-05	-6.50732e-05	-2.67205e-05	-5.08125e-05	-1.2528e-05	-3.56783e-06	-2.10368e-05	8.28357e-05	-1.47763e-05	7.89379e-06	-4.89244e-05	-4.4979e-05	8.37437e-05	4.28171e-06	5.54762e-05	1.53635e-06	-1.35423e-05	-2.31336e-05	-5.7235e-05	1.15226e-05	-6.26507e-06	-1.5455e-05	8.53501e-05	3.38309e-05	1.68546e-05	6.47663e-08
3.00995e-05	-3.14728e-05	4.69036e-06	-6.55832e-05	-8.0992e-05	-8.20024e-05	-6.50308e-05	-2.64258e-05	-5.08108e-05	-1.29751e-05	-3.55277e-06	-2.18742e-05	8.29625e-05	-1.45495e-05	6.23132e-06	-5.42139e-05	-4.49805e-05	-1.47983e-06	6.11673e-06	5.73313e-05	1.33385e-06	-1.33213e-05	-1.33661e-05	-3.31989e-05	1.23308e-05	-1.25948e-05	-1.54538e-05	8.55945e-05	3.44191e-05	2.27205e-05	5.41313e-08
2.87578e-05	-2.91581e-05	1.3477e-05	-6.48707e-05	-8.1297e-05	-8.13507e-05	-6.51568e-05	-2.6154e-05	-3.21126e-05	-1.29496e-05	-3.60008e-06	-2.06571e-05	4.96577e-05	-1.45677e-05	7.0807e-06	-5.38888e-05	-4.47176e-05	3.68025e-05	4.77399e-06	5.72971e-05	1.44889e-06	-1.27977e-05	-1.56349e-05	-3.34987e-05	1.21589e-05	-1.98357e-05	-1.52953e-05	8.52932e-05	3.42646e-05	3.0331e-05	4.9831e-08
2.98542e-05	-3.85001e-05	6.72008e-06	-6.36346e-05	-8.16515e-05	-8.18185e-05	-6.51245e-05	-2.62578e-05	-3.82117e-05	-1.29562e-05	-3.70812e-06	-2.14222e-05	3.76413e-05	-1.45576e-05	6.50543e-06	-5.36271e-05	-4.39823e-05	2.81327e-05	5.68378e-06	5.66351e-05	1.45623e-06	-7.21481e-06	-1.6102e-05	-3.34147e-05	1.22187e-05	-1.11832e-05	-1.51844e-05	8.52789e-05	3.44006e-05	2.70512e-05	4.84959e-08
2.95165e-05	-3.4557e-05	4.04362e-06	-6.33528e-05	-8.17741e-05	-8.23349e-05	-6.49127e-05	-2.64203e-05	-3.91295e-05	-1.2938e-05	-3.69343e-06	-2.16663e-05	3.65392e-05	-1.45777e-05	6.36273e-06	-5.40467e-05	-4.49314e-05	2.24893e-05	5.79113e-06	5.64564e-05	1.50031e-06	-1.17661e-05	-1.28455e-05	-3.0955e-05	1.22319e-05	-1.39892e-05	-1.49044e-05	8.52941e-05	3.44724e-05	2.11606e-05	4.76518e-08
2.92329e-05	-3.52603e-05	7.04372e-06	-6.35952e-05	-7.99514e-05	-8.21525e-05	-6.43594e-05	-1.66781e-05	-3.92711e-05	-8.68935e-06	-3.61736e-06	-2.17186e-05	3.94215e-05	-1.45748e-05	6.7263e-06	-5.38988e-05	-4.48835e-05	2.25807e-05	6.35744e-06	5.61512e-05	-1.03242e-08	-9.83866e-06	-1.29324e-05	-3.15764e-05	8.84916e-07	-1.41193e-05	-2.7851e-06	8.40425e-05	3.43154e-05	2.47565e-05	4.6613e-08
2.95134e-05	-3.55308e-05	6.9869e-06	-6.37197e-05	-8.03203e-05	-8.20337e-05	-6.42303e-05	-2.07862e-05	-3.59356e-05	-3.23282e-06	-3.51331e-06	-2.16925e-05	3.87792e-05	-1.45629e-05	6.72034e-06	-5.10893e-05	-4.4547e-05	1.75272e-05	7.94527e-06	5.6367e-05	-8.51965e-08	-1.05467e-05	-1.51779e-05	-3.19952e-05	1.45024e-06	-1.34536e-05	-2.75333e-06	8.3713e-05	3.43485e-05	2.52668e-05	4.6051e-08
2.94963e-05	-3.55309e-05	7.01095e-06	-6.37198e-05	-8.03173e-05	-8.19796e-05	-6.4236e-05	-1.51586e-05	-3.6031e-05	-2.80748e-06	-3.52271e-06	-2.16956e-05	3.91087e-05	-1.4565e-05	6.71702e-06	-5.13859e-05	-4.45534e-05	1.76788e-05	7.84248e-06	5.63292e-05	-2.45766e-07	-1.05402e-05	-1.45942e-05	-3.22192e-05	2.31357e-06	-1.34553e-05	-6.16689e-07	8.36856e-05	3.43435e-05	2.5234e-05	4.58864e-08
1.21764e-05	-3.53614e-05	7.29464e-06	-6.37098e-05	-8.00721e-05	-8.20521e-05	-6.27872e-05	-1.13651e-05	-3.67689e-05	-5.46028e-06	-3.5993e-06	-2.17517e-05	3.91611e-05	-1.45595e-05	6.64425e-06	-5.11372e-05	-4.47219e-05	1.8436e-05	8.67056e-06	5.59225e-05	4.98378e-07	-1.01085e-05	-1.45001e-05	-3.22336e-05	1.6993e-06	-1.3206e-05	-3.71692e-06	8.38075e-05	3.43398e-05	2.56563e-05	4.49453e-08
1.66649e-05	-3.48514e-05	6.8725e-06	-6.36869e-05	-8.0342e-05	-8.20091e-05	-6.25941e-05	-1.35738e-05	-3.62202e-05	-4.11404e-06	-3.61948e-06	-2.18263e-05	3.92206e-05	-1.45627e-05	6.64638e-06	-5.12635e-05	-4.46486e-05	1.60879e-05	7.79681e-06	5.50293e-05	3.29453e-07	-9.98489e-06	-1.47683e-05	-3.21284e-05	1.4358e-06	-1.33006e-05	-4.53187e-06	8.40623e-05	3.43404e-05	2.54222e-05	4.49019e-08
1.063e-05	-3.52213e-05	9.20376e-06	-6.36714e-05	-8.02885e-05	-8.20123e-05	-6.25879e-05	-1.50701e-05	-3.63629e-05	-3.78482e-06	-3.62262e-06	-2.1764e-05	3.93774e-05	-1.45616e-05	6.60646e-06	-5.09092e-05	-4.46676e-05	1.60059e-05	8.26437e-06	5.53054e-05	4.01759e-07	-1.01138e-05	-1.43863e-05	-3.21545e-05	1.41847e-06	-1.32983e-05	-4.40214e-06	8.38263e-05	3.43421e-05	2.56631e-05	4.4815e-08
1.15776e-05	-3.53028e-05	9.58598e-06	-6.36959e-05	-7.94417e-05	-8.20494e-05	-5.96641e-05	-1.70968e-05	-1.57483e-05	-4.75815e-06	-4.82327e-06	-2.17621e-05	3.91857e-05	-1.46502e-05	6.62781e-06	-5.10528e-05	-4.48268e-05	1.70387e-05	8.63417e-06	5.58157e-05	6.89895e-07	-1.00853e-05	-1.48582e-05	-3.22294e-05	1.89286e-06	-1.32523e-05	-3.73904e-06	8.37353e-05	3.43399e-05	2.57164e-05	4.34893e-08
1.12406e-05	-3.51535e-05	9.3021e-06	-6.36947e-05	-7.96691e-05	-8.20374e-05	-6.01521e-05	-1.5123e-05	-2.33873e-05	-4.7803e-06	-3.91283e-06	-2.17725e-05	3.9615e-05	-1.45667e-05	6.63175e-06	-5.14353e-05	-2.45801e-05	1.69015e-05	8.15965e-06	5.52853e-05	5.33534e-07	-1.00612e-05	-1.47458e-05	-3.21927e-05	1.3776e-06	-1.32841e-05	-4.1178e-06	8.38296e-05	3.43435e-05	2.55847e-05	4.23852e-08
1.23384e-05	-3.4922e-05	8.74779e-06	-6.37145e-05	-7.98717e-05	-8.20327e-05	-6.04072e-05	-1.51718e-05	-1.2728e-05	-4.76052e-06	-4.02342e-06	-2.17769e-05	3.94171e-05	-1.45791e-05	6.63599e-06	-5.10206e-05	-2.36146e-05	1.70175e-05	8.17995e-06	5.54633e-05	5.80205e-07	-9.61461e-06	-1.45051e-05	-3.21879e-05	1.74094e-06	-1.32583e-05	-4.13212e-06	8.38147e-05	3.43407e-05	2.55516e-05	4.19669e-08
1.14066e-05	-3.47812e-05	8.93851e-06	-6.3709e-05	-7.96918e-05	-8.19834e-05	-5.85418e-05	-1.49449e-05	-1.68709e-05	-1.1649e-06	-4.07443e-06	-2.19783e-05	3.94085e-05	-1.45694e-05	7.49761e-06	-5.10902e-05	-4.03703e-05	1.6742e-05	8.24443e-06	5.54148e-05	8.05751e-07	-5.26811e-06	-1.44803e-05	-3.24607e-05	1.43691e-06	-1.32555e-05	-4.02579e-06	6.33789e-05	3.43184e-05	2.59181e-05	3.98194e-08
1.25224e-05	-3.49077e-05	8.81895e-06	-6.37081e-05	-7.98045e-05	-8.19217e-05	-5.88415e-05	-1.4893e-05	-1.48007e-05	-4.76157e-06	-4.03459e-06	-2.18621e-05	3.95595e-05	-1.45658e-05	6.76979e-06	-5.10699e-05	-1.23648e-05	1.69752e-05	8.28727e-06	5.5731e-05	6.00497e-07	-9.00119e-06	-1.46449e-05	-3.22109e-05	1.65201e-06	-1.325e-05	-3.98632e-06	6.392e-05	3.19451e-05	2.56338e-05	3.83495e-08
1.21749e-05	-3.52759e-05	8.9147e-06	-3.40226e-05	-7.96574e-05	-8.2001e-05	-5.97999e-05	-1.50925e-05	-1.05246e-05	-4.12949e-06	-4.05602e-06	-2.00599e-05	3.97916e-05	-1.32746e-05	8.21437e-06	-5.1059e-05	-3.13696e-05	1.6883e-05	8.28033e-06	5.55491e-05	1.5202e-06	-8.668e-06	-1.55411e-05	-3.24296e-05	1.66597e-06	-1.32536e-05	-4.00334e-06	-7.52758e-06	3.43326e-05	2.56217e-05	3.2364e-08
1.24052e-05	-3.51293e-05	9.26724e-06	-4.01067e-05	-7.97158e-05	-8.22714e-05	-5.8686e-05	-1.52388e-05	-1.18817e-05	-3.21615e-06	-4.28733e-06	-2.17114e-05	2.42265e-05	-1.39469e-05	7.51973e-06	-5.10142e-05	-2.0819e-05	1.69072e-05	8.23098e-06	5.55685e-05	8.66744e-07	-9.15048e-06	-1.46901e-05	-3.15697e-05	1.61483e-06	-1.3169e-05	-4.01795e-06	8.53382e-06	3.43339e-05	2.47641e-05	3.11925e-08
1.22741e-05	-3.51972e-05	9.09996e-06	-3.79799e-05	-7.9256e-05	-8.21555e-05	-5.87763e-05	-1.51884e-05	-1.23376e-05	-5.11832e-06	-4.12598e-06	-1.87892e-05	2.48053e-05	-1.35893e-05	7.91173e-06	-5.10339e-05	-2.24435e-05	1.69273e-05	8.23617e-06	5.53758e-05	1.95693e-06	-8.3296e-06	-1.49868e-05	-3.20262e-05	1.6135e-06	-1.31985e-05	-4.08695e-06	1.22536e-05	3.43448e-05	2.48814e-05	3.1037e-08
1.21713e-05	-3.52678e-05	9.00719e-06	-3.73389e-05	-7.97113e-05	-8.21786e-05	-5.88321e-05	-1.51933e-05	-1.08148e-05	-4.16264e-06	-4.14216e-06	-1.97218e-05	2.32461e-05	-1.39026e-05	7.97933e-06	-5.10964e-05	-2.37681e-05	1.69768e-05	8.13804e-06	5.54319e-05	1.05361e-06	-8.72307e-06	-1.48537e-05	-2.78231e-05	1.60979e-06	-1.14143e-05	-4.01485e-06	1.04348e-06	3.43268e-05	2.55281e-05	3.06592e-08
1.23121e-05	-3.51724e-05	9.07675e-06	-3.61589e-05	-7.96099e-05	-8.20931e-05	-5.89406e-05	-1.52089e-05	-1.10051e-05	-4.9277e-06	-4.12219e-06	-2.0152e-05	2.03902e-05	-1.37462e-05	7.97356e-06	-5.10636e-05	-2.33242e-05	1.69145e-05	8.23189e-06	5.55075e-05	1.37742e-06	-8.77165e-06	-1.50977e-05	-2.90174e-05	1.61236e-06	-1.31921e-05	-3.99394e-06	5.07228e-06	3.4301e-05	2.52413e-05	3.05649e-08
1.19539e-05	-4.69906e-06	8.54806e-06	-3.63881e-05	-7.96591e-05	-8.21239e-05	-5.89687e-05	-1.52091e-05	-1.16106e-05	-5.16247e-06	-3.44717e-06	-1.9108e-05	2.08414e-05	-1.39686e-05	8.00137e-06	-5.1064e-05	-2.33958e-05	1.68494e-05	8.23181e-06	5.54224e-05	1.19257e-06	-8.92671e-06	-1.49656e-05	-2.9024e-05	1.62272e-06	-1.32029e-05	-3.77762e-06	5.86505e-06	3.40511e-05	2.5247e-05	2.93408e-08
1.21764e-05	-7.18841e-06	8.97713e-06	-3.62863e-05	-7.95343e-05	-8.21412e-05	-5.89063e-05	-1.513e-05	-1.15509e-05	-4.86753e-06	-3.24358e-06	-1.96712e-05	2.11022e-05	-1.38784e-05	8.04805e-06	-5.10825e-05	-2.27571e-05	1.67706e-05	8.22118e-06	5.54572e-05	1.35525e-06	-8.70884e-06	-1.49792e-05	-2.8696e-05	1.62125e-06	-1.3032e-05	-3.90024e-06	3.61601e-06	3.40956e-05	2.53135e-05	2.93075e-08
1.21325e-05	-1.11183e-05	9.01632e-06	-3.62396e-05	-7.96192e-05	-8.2123e-05	-4.82388e-05	-1.51083e-05	-9.0333e-06	-4.73316e-06	-3.78494e-06	-1.92732e-05	1.70557e-05	-1.38336e-05	7.2776e-06	-5.10474e-05	-2.34976e-05	1.67656e-05	9.89166e-06	5.54853e-05	1.23768e-06	-8.81619e-06	-1.50264e-05	-1.19733e-05	1.62058e-06	-1.2744e-05	-3.86773e-06	6.10722e-06	3.41368e-05	2.53089e-05	2.74162e-08
1.20514e-05	-8.39178e-06	9.0165e-06	-3.62923e-05	-7.95517e-05	-8.21326e-05	-4.57715e-05	-1.51384e-05	-1.15743e-05	-4.42551e-06	-3.87393e-06	-1.87943e-05	2.1477e-05	-1.39018e-05	8.04352e-06	-5.10636e-05	-2.35068e-05	1.68633e-05	9.6845e-06	5.5448e-05	1.19787e-06	-8.84096e-06	-1.50205e-05	-3.00845e-06	1.61836e-06	-1.08805e-05	-3.86595e-06	5.67073e-06	3.41434e-05	2.53938e-05	2.71592e-08
1.2066e-05	-7.5324e-06	8.99505e-06	-3.6269e-05	-7.95928e-05	-8.21375e-05	-4.60407e-05	-1.51461e-05	-1.14795e-05	-4.46749e-06	-3.61694e-06	-1.90427e-05	1.9106e-05	-1.38907e-05	7.9194e-06	-5.10704e-05	-2.39271e-05	1.68413e-05	9.34943e-06	5.54691e-05	1.27122e-06	-8.85237e-06	-1.50218e-05	-4.21328e-06	1.61907e-06	-1.11323e-05	-3.89227e-06	5.84593e-06	3.41573e-05	2.54203e-05	2.71183e-08
1.16939e-05	-1.57881e-06	8.96669e-06	-3.63876e-05	5.41447e-06	-5.40062e-05	-4.61196e-05	-1.51215e-05	-1.07609e-05	-4.57651e-06	-3.59648e-06	-1.89973e-05	2.10629e-05	-1.38961e-05	8.56089e-06	-3.35249e-05	-2.38954e-05	1.68385e-05	9.21724e-06	5.5519e-05	1.24586e-06	-8.81897e-06	-1.4559e-05	-1.17017e-05	1.97314e-06	-1.13444e-05	-3.8889e-06	5.74732e-06	3.40275e-05	2.54952e-05	1.56286e-08
1.17589e-05	-7.62509e-07	8.94248e-06	-3.66132e-05	-5.07053e-06	-5.87152e-05	-4.61959e-05	-1.51382e-05	-9.59362e-06	-4.70933e-06	-3.60721e-06	-1.89739e-05	2.06446e-05	-1.39097e-05	9.57559e-06	-2.09517e-05	-2.38419e-05	1.68232e-05	8.91766e-06	5.5473e-05	1.27398e-06	-8.8403e-06	-1.45114e-05	-1.01565e-05	1.78257e-06	-1.15057e-05	-3.88415e-06	5.78424e-06	3.41065e-05	2.55371e-05	1.54346e-08
1.17254e-05	-3.01608e-06	8.94582e-06	-3.63835e-05	-4.54793e-06	-5.39e-05	-4.6072e-05	-1.51266e-05	-1.10201e-05	-4.56764e-06	-3.54805e-06	-1.89259e-05	2.10115e-05	-1.38996e-05	8.71945e-06	-2.79986e-05	-2.3717e-05	1.6824e-05	9.20105e-06	5.55286e-05	1.29005e-06	-8.83702e-06	-1.47965e-05	-9.50245e-06	2.87783e-06	-1.13948e-05	-3.85766e-06	5.50614e-06	3.41278e-05	2.55105e-05	1.52368e-08
1.17582e-05	-2.17825e-06	8.94346e-06	-3.65718e-05	-5.06651e-06	-5.40665e-05	-4.61758e-05	-1.51333e-05	-9.60551e-06	-4.64086e-06	-3.58793e-06	-1.8962e-05	2.07881e-05	-1.39051e-05	8.73373e-06	-2.32239e-05	-2.37644e-05	1.68233e-05	9.15539e-06	5.54789e-05	1.28334e-06	-8.83675e-06	-1.45228e-05	-9.79612e-06	2.4238e-06	-1.14959e-05	-3.8699e-06	5.53872e-06	3.41074e-05	2.55361e-05	1.49931e-08
1.17602e-05	-2.1411e-06	8.9446e-06	-3.65505e-05	-1.76724e-06	-5.41993e-05	-4.61783e-05	-1.51357e-05	-9.61274e-06	-4.65175e-06	-3.58506e-06	-1.89638e-05	2.07345e-05	-1.39042e-05	8.78096e-06	-2.31956e-05	-2.37681e-05	1.68232e-05	9.15457e-06	5.54773e-05	1.26855e-06	-8.8373e-06	-1.46353e-05	-1.02046e-05	2.32919e-06	-1.15023e-05	-3.87485e-06	5.58115e-06	3.41071e-05	2.55279e-05	1.49923e-08
1.17846e-05	-1.76322e-06	8.94853e-06	-3.65173e-05	-2.25736e-06	-5.4268e-05	-4.61959e-05	-1.51325e-05	-9.69533e-06	-4.66395e-06	-3.59165e-06	-1.89613e-05	2.07271e-05	-1.39049e-05	8.657e-06	-2.30858e-05	-2.37993e-05	1.68279e-05	9.14589e-06	5.54811e-05	1.26936e-06	-8.83773e-06	-1.4555e-05	-8.29017e-06	2.25592e-06	-1.15076e-05	-3.87622e-06	5.55933e-06	3.40975e-05	2.55209e-05	1.49569e-08
1.17719e-05	-1.85606e-06	8.95404e-06	-3.65386e-05	-2.935e-06	-5.42659e-05	-4.6187e-05	-1.51308e-05	-9.68757e-06	-4.64401e-06	-3.59126e-06	-1.85781e-05	2.00687e-05	-1.39022e-05	8.7231e-06	-2.30298e-05	-2.37984e-05	1.68233e-05	9.10975e-06	5.54808e-05	1.271e-06	-8.83693e-06	-1.46183e-05	-8.80524e-06	2.19922e-06	-1.15052e-05	-3.87354e-06	5.60308e-06	3.41008e-05	2.55213e-05	1.4928e-08
1.17698e-05	-1.81239e-06	8.94548e-06	-3.66217e-05	-3.05639e-06	-9.41481e-06	-4.61986e-05	-1.5159e-05	-9.7507e-06	-4.64931e-06	-3.61385e-06	-1.88743e-05	2.02651e-05	-1.39044e-05	8.86206e-06	-2.31191e-05	-2.38021e-05	1.68284e-05	9.12968e-06	5.54858e-05	1.25808e-06	-1.02741e-05	-1.36433e-05	-5.51835e-06	2.19635e-06	-1.12641e-05	-9.45304e-07	5.60973e-06	3.40929e-05	2.55345e-05	1.2042e-08
1.17153e-05	-2.0643e-06	8.94492e-06	-2.91377e-05	-1.56607e-06	-1.58523e-05	-4.61939e-05	-1.53289e-05	-9.73761e-06	-4.64296e-06	-3.59008e-06	-1.89494e-05	1.98159e-05	-1.39424e-05	1.06097e-05	-2.1364e-05	-2.3781e-05	1.72679e-05	9.12927e-06	5.54809e-05	1.29119e-06	-1.01544e-05	-1.41081e-05	-3.05831e-06	2.20497e-06	-1.15627e-05	-1.43132e-06	5.57372e-06	3.40536e-05	2.54965e-05	1.16573e-08
1.17128e-05	-1.94789e-06	8.9455e-06	-2.90745e-05	-2.85003e-06	-1.63577e-05	-4.58728e-05	-1.53182e-05	-9.62294e-06	-4.65325e-06	-3.60123e-06	-1.89228e-05	1.98494e-05	-1.39501e-05	8.86351e-06	-2.20592e-05	-2.3786e-05	1.70525e-05	9.1269e-06	5.54809e-05	1.28286e-06	-9.93843e-06	-1.42758e-05	-3.934e-06	2.20527e-06	-1.15224e-05	-1.7077e-06	5.57655e-06	3.40659e-05	2.55189e-05	1.16411e-08
1.17775e-05	-1.89833e-06	8.94845e-06	-3.091e-05	-2.96123e-06	-6.48607e-06	-4.61564e-05	-1.52008e-05	-9.78128e-06	-4.48146e-06	-3.59084e-06	-1.88325e-05	1.99166e-05	-1.39684e-05	8.84699e-06	-1.88823e-05	-2.37886e-05	1.69049e-05	9.12194e-06	5.54838e-05	1.35544e-06	-9.66775e-06	-1.33113e-05	-5.35151e-06	2.1009e-06	-1.13198e-05	-2.02457e-06	5.56976e-06	3.40591e-05	2.55209e-05	1.13935e-08
1.17617e-05	-1.88013e-06	8.5668e-06	-3.07861e-05	-2.9586e-06	-8.91765e-06	-4.61875e-05	-1.52334e-05	-9.7025e-06	-4.54235e-06	-3.5641e-06	-1.94675e-05	1.99498e-05	-1.39731e-05	8.80695e-06	-1.48732e-05	-2.3792e-05	9.02483e-06	9.1249e-06	5.55644e-05	1.2859e-06	-1.01024e-05	-1.34791e-05	-4.2011e-06	2.16291e-06	-1.15647e-05	-2.14928e-06	5.564e-06	3.40617e-05	2.5529e-05	1.11223e-08
1.17828e-05	-3.48764e-06	7.59111e-06	-3.05361e-05	-2.96208e-06	-6.30505e-06	-4.61072e-05	-1.52663e-05	-1.0909e-05	-4.58495e-06	-3.60127e-06	-1.8894e-05	1.98946e-05	-1.05557e-05	8.92008e-06	-1.97231e-05	-2.37945e-05	-1.37669e-06	6.20946e-06	5.54757e-05	1.44485e-06	-9.67567e-06	-1.33464e-05	-4.63878e-06	1.42134e-06	-1.14308e-05	-6.19673e-06	5.90608e-06	3.19122e-05	8.29241e-06	1.0307e-08
1.17845e-05	-3.15781e-06	4.65875e-06	-2.86536e-05	-2.76715e-06	-6.70658e-06	-4.61675e-05	-1.52551e-05	-1.07056e-05	-4.53054e-06	-3.5757e-06	-1.88652e-05	1.99202e-05	-1.32715e-05	9.00085e-06	-1.94695e-05	-2.37885e-05	4.69256e-06	6.16558e-06	5.55015e-05	1.44646e-06	-9.91847e-06	-1.33818e-05	-4.86721e-06	1.84433e-06	-1.15579e-05	-3.70734e-06	6.20156e-06	3.13818e-05	5.65509e-06	1.01608e-08
1.20561e-05	-2.84979e-06	5.93903e-06	-2.85706e-05	-2.78682e-06	-7.28701e-06	-4.6092e-05	-1.52706e-05	-1.013e-05	-4.5636e-06	-3.61478e-06	-1.89236e-05	1.99253e-05	-6.03627e-06	8.91761e-06	-1.73273e-05	-2.38013e-05	1.03517e-06	7.59811e-06	5.54743e-05	1.38932e-06	-9.47001e-06	-1.33403e-05	-4.83333e-06	1.86819e-06	-1.14987e-05	-3.13984e-06	6.20603e-06	3.22559e-05	6.68338e-06	9.99621e-09
1.19059e-05	-2.84756e-06	6.576e-06	-2.85838e-05	-2.78707e-06	-7.2771e-06	-4.61049e-05	-1.37491e-05	-1.09919e-05	-4.56966e-06	-3.61284e-06	-1.89229e-05	1.99238e-05	-6.60107e-06	8.92423e-06	-1.76424e-05	-2.38008e-05	1.43029e-06	7.2457e-06	5.54761e-05	1.39374e-06	-9.55209e-06	-1.33438e-05	-4.82639e-06	1.86283e-06	-1.14977e-05	-3.27303e-06	6.05846e-06	3.17945e-05	6.91603e-06	9.96478e-09
1.18971e-05	-2.91713e-06	6.47133e-06	-2.87226e-05	-2.80134e-06	-7.242e-06	-4.61088e-05	-1.37929e-05	-1.07081e-05	-4.56471e-06	-3.57849e-06	-1.89391e-05	1.99226e-05	-7.12355e-06	8.92359e-06	-1.66981e-05	-2.38241e-05	1.52534e-06	7.17232e-06	5.54837e-05	1.3983e-06	-9.38481e-06	-1.33405e-05	-4.82515e-06	1.84039e-06	-1.1495e-05	-3.55524e-06	6.04474e-06	3.17975e-05	6.962e-06	9.9419e-09
1.19313e-05	-2.82934e-06	6.4082e-06	-2.88485e-05	-2.81109e-06	-5.57951e-06	-4.61042e-05	-1.45238e-05	-1.02773e-05	-4.56752e-06	-3.59048e-06	-1.89229e-05	1.99181e-05	-5.34315e-06	8.94013e-06	-1.67756e-05	-2.38204e-05	2.17097e-06	7.13263e-06	5.54869e-05	1.40489e-06	-9.42668e-06	-1.3326e-05	-4.80822e-06	1.84156e-06	-1.14744e-05	-3.32794e-06	6.10288e-06	3.19115e-05	7.11656e-06	9.929e-09
1.12779e-05	-3.03002e-06	6.38819e-06	-2.87225e-05	-2.81851e-06	-5.82514e-06	-4.58772e-05	-1.13381e-05	-1.02795e-05	-4.46599e-06	-4.04186e-06	-1.81228e-05	1.98621e-05	-6.01089e-06	8.91045e-06	-1.71615e-05	-2.37838e-05	2.26854e-06	8.37015e-06	4.18186e-05	1.68175e-06	-9.25062e-06	-1.32507e-05	-4.79187e-06	1.81751e-06	-1.14804e-05	-3.55028e-06	6.09833e-06	3.17593e-05	6.94364e-06	8.47062e-09
1.11536e-05	-2.87058e-06	6.3002e-06	-2.75375e-05	-3.25054e-06	-6.43199e-06	-4.60855e-05	-1.43801e-05	-1.04165e-05	-4.53434e-06	-9.48404e-06	-1.67546e-05	1.968e-05	-7.12731e-06	8.30672e-06	-1.75002e-05	-2.38091e-05	1.46635e-06	8.77237e-06	8.83888e-06	1.33906e-06	-9.26361e-06	-1.30079e-05	-4.85941e-06	1.8294e-06	-1.14568e-05	-3.52173e-06	8.74474e-06	3.18644e-05	4.60155e-06	6.89086e-09
7.62131e-06	-2.59088e-06	6.40447e-06	-1.28985e-05	-3.21608e-06	-6.18723e-06	-4.58878e-05	-1.32419e-05	-1.04436e-05	-3.85304e-06	-6.86097e-06	-1.53818e-05	1.98495e-05	-4.20792e-06	7.84551e-06	-1.71988e-05	-2.37519e-05	6.80258e-06	2.72202e-06	9.97075e-06	1.54021e-06	-9.10874e-06	-1.29009e-05	-4.88358e-06	1.8202e-06	-1.15243e-05	-3.50011e-06	6.21714e-06	2.46107e-05	6.9056e-06	5.61177e-09
5.51215e-06	-2.8487e-06	6.25872e-06	-5.06226e-06	-3.14034e-06	-5.97939e-06	-4.5868e-05	-1.36145e-05	-1.03757e-05	-4.47369e-06	-4.94844e-06	-1.05516e-05	1.98216e-05	-5.28771e-06	7.39353e-06	-1.71875e-05	-2.37749e-05	1.55826e-06	9.0349e-06	1.48971e-05	1.49408e-06	-9.1948e-06	-1.27845e-05	-4.85379e-06	1.82634e-06	-1.14621e-05	-3.50356e-06	6.18724e-06	2.62592e-05	6.84002e-06	5.53918e-09
5.22353e-06	-2.76442e-06	6.30012e-06	-3.56925e-06	-3.12843e-06	-6.05266e-06	-4.58675e-05	-1.30948e-05	-1.04357e-05	-4.36556e-06	-4.80705e-06	-1.24949e-05	1.97669e-05	-5.6423e-06	7.35058e-06	-1.7243e-05	-2.3679e-05	3.61041e-06	6.85093e-06	1.01398e-05	1.54787e-06	-9.17593e-06	-1.29748e-05	-4.86247e-06	1.82813e-06	-1.14715e-05	-3.48202e-06	6.28785e-06	2.52791e-05	6.84404e-06	5.36473e-09
5.26779e-06	-2.75487e-06	6.33648e-06	-8.94765e-06	-3.15092e-06	-6.08992e-06	-4.58604e-05	-3.33738e-06	-1.04466e-05	-4.20112e-06	-4.89439e-06	-1.20577e-05	1.97966e-05	-4.70562e-06	7.5869e-06	-1.72531e-05	-2.37142e-05	3.79799e-06	5.29979e-06	1.21616e-05	1.54953e-06	-9.16759e-06	-1.2925e-05	-4.85244e-06	1.8247e-06	-1.14838e-05	-3.50327e-06	6.33027e-06	2.51712e-05	6.83681e-06	5.27999e-09
5.16218e-06	-2.78561e-06	6.31331e-06	-5.63523e-06	-3.1264e-06	-6.11701e-06	-4.58079e-05	-5.12602e-06	-1.04307e-05	-4.26074e-06	-5.03782e-06	-1.14432e-05	1.97873e-05	-5.01646e-06	7.53748e-06	-1.72465e-05	-2.36722e-05	3.46905e-06	5.26487e-06	1.08303e-05	1.51088e-06	-9.18227e-06	-1.28682e-05	-4.86027e-06	1.8253e-06	-1.14798e-05	-3.48974e-06	6.36218e-06	2.56201e-05	6.82903e-06	5.21612e-09
5.04023e-06	-2.77247e-06	3.43716e-06	-5.67225e-06	-3.14007e-06	-6.09621e-06	-4.58321e-05	-4.36513e-06	-1.04387e-05	-4.23208e-06	-4.98206e-06	-1.1308e-05	1.98033e-05	-4.63112e-06	7.47049e-06	-1.7247e-05	-2.36784e-05	3.43002e-06	4.82696e-06	1.15665e-05	1.52829e-06	-9.19431e-06	-1.29044e-05	-4.86203e-06	1.82521e-06	-1.14796e-05	-3.49492e-06	6.40295e-06	2.57135e-05	6.82879e-06	5.19288e-09
5.2082e-06	-2.76803e-06	5.64947e-06	-5.50565e-06	-3.13453e-06	-6.17565e-06	-4.58993e-05	-4.39645e-06	-1.04383e-05	-4.20621e-06	5.34307e-07	-1.16373e-05	1.97904e-05	-5.1039e-06	7.51797e-06	-1.72565e-05	-6.52203e-06	3.16899e-06	6.6465e-06	1.08925e-05	1.52564e-06	-9.17154e-06	-1.26872e-05	-4.86119e-06	1.82625e-06	-9.34692e-06	-3.49566e-06	6.24053e-06	2.54985e-05	6.59807e-06	4.62745e-09
5.33116e-06	-2.78286e-06	4.90232e-06	-5.30175e-06	-3.13297e-06	-5.30651e-06	-4.58037e-05	-5.07598e-06	-1.04404e-05	-4.28496e-06	-3.04081e-06	-1.1501e-05	1.97904e-05	-5.06386e-06	7.56876e-06	-1.72535e-05	-2.03771e-06	3.27767e-06	6.23955e-06	1.11573e-05	1.52296e-06	-9.18094e-06	-1.25079e-05	-4.85889e-06	1.82664e-06	-9.52933e-06	-3.49371e-06	2.36364e-06	2.548e-05	6.67958e-06	4.54194e-09
5.15512e-06	-2.78665e-06	3.9577e-06	-5.59894e-06	-3.13495e-06	-5.59448e-06	-4.58496e-05	-4.53259e-06	-1.04372e-05	-4.24741e-06	-1.91446e-06	-1.1463e-05	1.97883e-05	-5.1184e-06	7.55631e-06	-1.7252e-05	-3.30877e-06	3.13032e-06	5.79289e-06	1.07055e-05	1.52305e-06	-9.17455e-06	-1.25247e-05	-4.85899e-06	1.82657e-06	-9.68335e-06	-3.49287e-06	3.95935e-06	2.54923e-05	6.60399e-06	4.53408e-09
5.19898e-06	-2.78154e-06	3.21363e-06	-5.39321e-06	-3.13492e-06	-5.61519e-06	-4.58384e-05	-4.59066e-06	-1.04382e-05	-4.25986e-06	-2.67822e-06	-1.14653e-05	1.97887e-05	-5.10068e-06	7.55292e-06	-1.72529e-05	-3.55835e-06	3.15969e-06	5.48766e-06	1.07373e-05	1.52314e-06	-9.17597e-06	-1.25106e-05	-4.859e-06	1.82664e-06	-9.85634e-06	-3.49303e-06	2.79171e-06	2.5498e-05	6.63563e-06	4.52517e-09
5.17681e-06	-2.11842e-06	4.49649e-06	-5.45013e-06	-3.13358e-06	-5.63629e-06	-4.58798e-05	-5.16169e-06	-1.04376e-05	-4.2765e-06	-2.65452e-06	-9.30015e-06	1.97881e-05	-5.10607e-06	7.52816e-06	-1.72588e-05	-3.74292e-06	3.27505e-06	5.59967e-06	1.07218e-05	1.31698e-07	-9.18571e-06	-1.07336e-05	-4.85657e-06	1.83056e-06	-6.15521e-06	-3.39836e-06	4.20566e-06	2.55742e-05	6.60506e-06	4.40973e-09
5.19237e-06	-2.07691e-07	4.41865e-06	-5.43218e-06	-3.13345e-06	-5.6575e-06	-4.58711e-05	-5.03756e-06	-1.04356e-05	-4.27965e-06	-2.58595e-06	-9.10948e-06	1.97861e-05	-5.10063e-06	7.4283e-06	-1.72617e-05	-3.9217e-06	3.22915e-06	4.99549e-06	1.07439e-05	1.13922e-06	-9.18698e-06	-1.09096e-05	-4.84723e-06	1.87406e-06	-7.37675e-06	-3.3488e-06	2.77526e-06	2.56114e-05	6.64728e-06	4.40633e-09
5.21644e-06	-1.4159e-06	4.35461e-06	-5.44634e-06	-3.13343e-06	-5.64668e-06	-4.58673e-05	-5.1485e-06	-1.04383e-05	-4.27758e-06	-2.41339e-06	-9.49089e-06	1.97803e-05	-5.08899e-06	7.50712e-06	-1.72579e-05	-3.62141e-06	2.53698e-06	5.14224e-06	1.07429e-05	5.61719e-07	-9.18036e-06	-1.09256e-05	-4.85599e-06	1.88882e-06	-6.8095e-06	-3.4579e-06	3.42924e-06	2.48736e-05	6.65214e-06	4.36992e-09
5.19326e-06	-1.29654e-06	4.33362e-06	-5.44167e-06	-3.13323e-06	-5.68083e-06	-4.5875e-05	-5.01703e-06	-1.04372e-05	-4.27476e-06	-2.38982e-06	-9.3606e-06	1.97876e-05	-4.97644e-06	7.52866e-06	-1.7256e-05	-3.71137e-06	2.01471e-06	5.38197e-06	1.07385e-05	6.20118e-07	-9.18938e-06	-1.1064e-05	-4.85723e-06	1.8928e-06	-6.75073e-06	-3.40292e-06	3.07009e-06	2.49177e-05	6.63805e-06	4.36819e-09
5.19815e-06	-6.99012e-07	3.96803e-06	-5.4449e-06	-3.13333e-06	-5.73386e-06	-4.58689e-05	-5.00244e-06	-1.04358e-05	-3.08277e-06	-2.4301e-06	-8.84826e-06	1.97884e-05	-5.03185e-06	7.52097e-06	-1.72559e-05	-3.79288e-06	2.27904e-06	5.28122e-06	1.07412e-05	8.58865e-07	-9.18624e-06	-1.10517e-05	-4.85336e-06	2.49391e-06	-2.34145e-06	-3.41417e-06	3.13057e-06	2.5017e-05	6.63696e-06	4.31514e-09
5.20517e-06	-1.29579e-06	3.78384e-06	-5.49246e-06	-3.13333e-06	-5.65951e-06	-4.58663e-05	-5.01228e-06	-1.04343e-05	-3.97242e-06	-2.41094e-06	-9.07361e-06	1.17315e-05	-5.01175e-06	7.53007e-06	-1.72606e-05	-3.67161e-06	2.84496e-06	5.21726e-06	1.07509e-05	8.11922e-07	-9.18532e-06	-1.10307e-05	-4.85184e-06	2.03791e-06	-4.05529e-06	-3.4551e-06	3.23947e-06	2.49565e-05	6.57688e-06	4.07785e-09
5.20432e-06	-1.36096e-06	4.08699e-06	-5.50894e-06	-3.13336e-06	-5.73305e-06	-4.58691e-05	-5.02019e-06	-1.04354e-05	-4.16263e-06	-2.4198e-06	-8.98723e-06	1.1435e-05	-5.01487e-06	7.51126e-06	-1.72577e-05	-3.71724e-06	2.62006e-06	5.29667e-06	1.08356e-05	8.55e-07	-9.18589e-06	-1.10137e-05	-4.85127e-06	1.93865e-06	-3.65488e-06	-3.56413e-06	3.06353e-06	2.501e-05	6.54664e-06	4.07452e-09
5.20505e-06	-1.0088e-06	3.85168e-06	-5.435e-06	-3.13312e-06	-5.72599e-06	-4.58349e-05	-5.01567e-06	-1.04295e-05	-3.70285e-06	-2.05057e-06	-8.93201e-06	6.28714e-06	-5.03538e-06	7.50047e-06	-1.72754e-05	-3.67618e-06	2.46035e-06	2.91446e-06	1.08477e-05	8.98908e-07	-9.19166e-06	-1.10101e-05	-4.8495e-06	2.24239e-06	-3.94003e-06	-3.63926e-06	3.28122e-06	2.50361e-05	6.47337e-06	3.95618e-09
5.20543e-06	-1.25481e-06	3.9005e-06	-5.46536e-06	-3.13325e-06	-5.69888e-06	-4.58493e-05	-5.00855e-06	-1.04316e-05	-3.75378e-06	-2.18899e-06	-8.9515e-06	6.53547e-06	-5.03951e-06	7.50883e-06	-1.72624e-05	-3.6963e-06	2.69185e-06	1.37514e-06	1.09424e-05	8.90537e-07	-9.18965e-06	-1.10016e-05	-4.84986e-06	2.2128e-06	-3.68043e-06	-3.55232e-06	3.18928e-06	2.49929e-05	6.50856e-06	3.95418e-09
5.20516e-06	-1.24954e-06	3.95257e-06	-5.45727e-06	-3.13323e-06	-5.71775e-06	-4.58546e-05	-5.01223e-06	-1.04321e-05	-3.71266e-06	-2.10255e-06	-8.87859e-06	6.64387e-06	-5.03452e-06	7.50775e-06	-1.7274e-05	-3.70641e-06	2.51982e-06	-1.7514e-07	1.08546e-05	8.8657e-07	-9.18934e-06	-1.09955e-05	-4.84977e-06	1.99578e-06	-3.7568e-06	-3.5994e-06	3.15849e-06	2.50107e-05	6.48134e-06	3.9506e-09
5.20483e-06	-1.29227e-06	3.88513e-06	-5.46288e-06	-3.13323e-06	-5.70913e-06	-4.58518e-05	-5.0079e-06	-1.04319e-05	-3.72726e-06	-2.16347e-06	-8.98795e-06	6.46553e-06	-5.03889e-06	7.50793e-06	-1.72691e-05	-3.71015e-06	2.50239e-06	-9.58038e-09	1.08672e-05	8.9562e-07	-9.18888e-06	-1.1008e-05	-4.84873e-06	1.91868e-06	-3.782e-06	-3.57621e-06	3.174e-06	2.50077e-05	6.5012e-06	3.95009e-09
5.20531e-06	-1.17666e-06	3.8954e-06	-5.45265e-06	-3.13322e-06	-5.73008e-06	-4.58183e-05	-5.01454e-06	-1.07222e-05	-3.73089e-06	-2.1851e-06	-8.94793e-06	6.59472e-06	-5.03331e-06	7.50761e-06	-9.05825e-06	-3.69892e-06	2.50749e-06	9.63022e-07	1.08721e-05	9.49002e-07	-9.19207e-06	-1.10123e-05	-4.84988e-06	2.20312e-06	-3.72028e-06	-3.63552e-06	3.19527e-06	2.50089e-05	6.47115e-06	3.7402e-09
5.20502e-06	-1.18083e-06	3.89651e-06	-5.45658e-06	-3.1332e-06	-5.72478e-06	-4.58391e-05	-5.01369e-06	-1.04452e-05	-3.72345e-06	-2.19088e-06	-8.95988e-06	6.59861e-06	-5.03353e-06	7.50733e-06	-9.11742e-06	-3.69919e-06	2.53605e-06	6.04272e-07	1.08748e-05	9.35912e-07	-9.18983e-06	-1.10088e-05	-4.84955e-06	1.41017e-06	-3.73537e-06	-3.58272e-06	3.19005e-06	2.50107e-05	6.48437e-06	3.73413e-09
5.20502e-06	-1.18083e-06	3.89651e-06	-5.45658e-06	-3.1332e-06	-5.72478e-06	-4.58391e-05	-5.01369e-06	-1.04452e-05	-3.72345e-06	-2.19088e-06	-8.95988e-06	6.59861e-06	-5.03353e-06	7.50733e-06	-9.11742e-06	-3.69919e-06	2.53605e-06	6.04272e-07	1.08748e-05	9.35912e-07	-9.18983e-06	-1.10088e-05	-4.84955e-06	1.41017e-06	-3.73537e-06	-3.58272e-06	3.19005e-06	2.50107e-05	6.48437e-06	3.73413e-09
5.20514e-06	-1.18476e-06	3.89521e-06	-5.45587e-06	-3.1332e-06	-5.72287e-06	-4.58315e-05	-5.01318e-06	-1.04596e-05	-3.72376e-06	-2.184e-06	-8.95531e-06	6.59521e-06	-5.03435e-06	7.50744e-06	-9.10119e-06	-3.69903e-06	2.52841e-06	5.99883e-07	1.08738e-05	9.226e-07	-9.1911e-06	-1.10082e-05	-4.84958e-06	1.61177e-06	-3.74362e-06	-3.58828e-06	3.19163e-06	2.50097e-05	6.48348e-06	3.73383e-09
5.20511e-06	-8.1585e-07	3.89602e-06	-5.4571e-06	-3.13322e-06	-5.72107e-06	-4.58338e-05	-5.01423e-06	-1.04666e-05	-3.72456e-06	-2.18033e-06	-8.95665e-06	6.60097e-06	-5.03375e-06	7.50856e-06	-7.06708e-06	-3.88789e-06	1.10482e-06	6.22052e-07	1.08633e-05	9.52919e-07	-9.19912e-06	-1.10106e-05	-4.83189e-06	1.48676e-06	-3.72157e-06	-3.59381e-06	3.20586e-06	2.501e-05	6.48101e-06	3.69638e-09
5.20518e-06	-7.68091e-07	3.89819e-06	-5.45646e-06	-3.13327e-06	-4.50974e-06	-4.5834e-05	-5.01295e-06	-1.04788e-05	-3.72587e-06	-2.17978e-06	-8.95314e-06	6.595e-06	-5.03435e-06	7.50825e-06	-7.09269e-06	-3.81335e-06	-2.57272e-07	6.05395e-07	1.08586e-05	9.45597e-07	-9.20712e-06	-1.10109e-05	-4.84268e-06	1.87108e-06	-3.6911e-06	-3.59933e-06	3.21122e-06	2.501e-05	6.48067e-06	3.68394e-09
5.20518e-06	-8.31508e-07	3.8974e-06	-5.45644e-06	-3.13325e-06	-4.13497e-06	-4.58336e-05	-5.01295e-06	-1.04758e-05	-3.72531e-06	-2.18011e-06	-8.95335e-06	6.59793e-06	-5.03428e-06	7.50819e-06	-7.15614e-06	-3.89116e-06	3.60684e-07	6.05891e-07	1.0859e-05	9.40632e-07	-9.20555e-06	-1.10111e-05	-4.84226e-06	1.86334e-06	-3.68995e-06	-3.598e-06	3.23787e-06	2.501e-05	6.4806e-06	3.6824e-09
5.20523e-06	-8.67151e-07	3.89758e-06	-5.46022e-06	-3.13324e-06	-4.64586e-06	-4.58332e-05	-5.0149e-06	-1.04741e-05	-3.72556e-06	-2.23945e-06	-8.95414e-06	6.88926e-06	-5.03418e-06	7.50827e-06	-7.28888e-06	-3.82883e-06	-1.46207e-06	6.02649e-07	5.31976e-06	9.24447e-07	-9.20264e-06	-1.10109e-05	-4.70952e-06	1.85587e-06	-3.70084e-06	-3.59558e-06	3.28289e-06	2.5018e-05	6.4818e-06	3.60436e-09
5.20518e-06	-8.13444e-07	4.03386e-06	-5.45801e-06	-3.13392e-06	-4.2147e-06	-4.5844e-05	-5.01394e-06	-1.04708e-05	-3.7252e-06	-2.18721e-06	-5.38805e-06	6.78648e-06	-5.03414e-06	7.56104e-06	-7.40996e-06	-3.89522e-06	3.31009e-07	6.15165e-07	7.87565e-06	9.26134e-07	-9.20557e-06	-1.10109e-05	-4.81951e-06	1.80582e-06	-3.6786e-06	-3.60795e-06	3.23918e-06	4.27868e-06	6.47114e-06	2.97726e-09
5.20521e-06	-7.94394e-07	3.92833e-06	-5.45983e-06	-3.13346e-06	-4.2165e-06	-4.59413e-05	-5.01355e-06	-1.0471e-05	-3.72536e-06	-2.18239e-06	-4.83479e-06	6.61905e-06	-5.03405e-06	7.72622e-06	-6.9507e-06	-3.89378e-06	3.53299e-07	6.10849e-07	7.32218e-06	9.24023e-07	-9.20546e-06	-8.71503e-06	-4.82817e-06	1.91925e-06	-3.68883e-06	-3.60425e-06	3.22827e-06	2.27586e-06	6.47971e-06	2.90712e-09
5.20943e-06	-8.20196e-07	3.9594e-06	-5.45836e-06	-3.13354e-06	-2.93264e-06	-4.58574e-05	-5.01399e-06	-1.04709e-05	-3.72536e-06	-2.19286e-06	-6.19762e-06	6.65407e-06	-4.94199e-06	2.68969e-06	-7.10256e-06	-3.86873e-06	2.61441e-07	6.09926e-07	7.50657e-06	1.01078e-06	-9.20726e-06	-9.56459e-06	-4.79652e-06	1.96441e-06	-3.67701e-06	-3.60511e-06	2.76034e-06	4.21051e-06	6.47466e-06	2.88254e-09
5.20565e-06	-8.81528e-07	3.92468e-06	-5.52245e-06	-3.13339e-06	-3.84503e-06	-4.58394e-05	-5.01436e-06	-1.04705e-05	-3.72567e-06	-2.21711e-06	-4.83252e-06	6.76404e-06	-5.02738e-06	4.68446e-06	-7.16275e-06	-3.84602e-06	7.53086e-08	6.05833e-07	6.93778e-06	9.54478e-07	-9.20577e-06	-7.38072e-06	-4.79129e-06	1.92608e-06	-3.68483e-06	-3.6002e-06	2.98907e-06	4.12251e-06	6.47905e-06	2.84538e-09
5.21639e-06	-8.24706e-07	3.95484e-06	-5.46759e-06	-3.13353e-06	-3.77887e-06	-4.58776e-05	-5.01406e-06	-1.0471e-05	-3.72641e-06	-2.20986e-06	-4.85129e-06	6.71887e-06	-4.98353e-06	1.90223e-06	-7.09588e-06	-3.86508e-06	1.60278e-07	6.04233e-07	7.30737e-06	9.50113e-07	-9.20565e-06	-6.15085e-06	-4.82007e-06	1.90496e-06	-3.66411e-06	-3.60557e-06	2.80055e-06	3.34088e-06	6.47735e-06	2.80977e-09
5.27359e-06	-8.32054e-07	4.50079e-06	-4.88995e-06	-3.13844e-06	-3.74035e-06	-1.65614e-05	-5.01378e-06	-1.04697e-05	-4.06535e-06	-2.20316e-06	-5.16812e-06	6.71748e-06	-4.98897e-06	3.64683e-06	-7.09972e-06	-3.87854e-06	1.2149e-07	6.063e-07	7.40334e-06	9.49864e-07	-1.01708e-05	-6.51213e-06	-4.7997e-06	1.92946e-06	-3.67163e-06	-3.59672e-06	2.92621e-06	3.6853e-06	6.45407e-06	1.02132e-09
5.23605e-06	-8.27177e-07	4.26593e-06	-4.25665e-06	-2.98787e-06	-3.75493e-06	-1.54534e-05	-4.76153e-06	-1.04646e-05	-3.81605e-06	-2.11319e-06	-5.10597e-06	6.67691e-06	-4.98483e-06	3.31528e-06	-7.07907e-06	-3.82442e-06	1.72945e-07	6.06016e-07	7.21662e-06	9.33432e-07	-9.89561e-06	-6.26298e-06	-4.80065e-06	1.95754e-06	-3.56706e-06	-3.60005e-06	2.79057e-06	3.74513e-06	6.47283e-06	9.55461e-10
5.23605e-06	-8.27177e-07	4.26593e-06	-4.25665e-06	-2.98787e-06	-3.75493e-06	-1.54534e-05	-4.76153e-06	-1.04646e-05	-3.81605e-06	-2.11319e-06	-5.10597e-06	6.67691e-06	-4.98483e-06	3.31528e-06	-7.07907e-06	-3.82442e-06	1.72945e-07	6.06016e-07	7.21662e-06	9.33432e-07	-9.89561e-06	-6.26298e-06	-4.80065e-06	1.95754e-06	-3.56706e-06	-3.60005e-06	2.79057e-06	3.74513e-06	6.47283e-06	9.55461e-10
5.27401e-06	-8.35944e-07	5.77213e-06	-2.78553e-06	-3.14571e-06	-3.77145e-06	-1.37175e-05	-5.003e-06	-1.04552e-05	-3.85629e-06	-2.19216e-06	-5.1043e-06	6.69397e-06	-4.99185e-06	3.49472e-06	-7.07031e-06	-3.84741e-06	1.59854e-07	6.0589e-07	7.33396e-06	9.24293e-07	-9.951e-06	-6.73417e-06	-4.80319e-06	1.9967e-06	-3.63017e-06	-3.59266e-06	2.84422e-06	3.70308e-06	6.46148e-06	9.24787e-10
5.30346e-06	-8.36406e-07	4.36054e-06	-2.83359e-06	-3.1382e-06	-3.77374e-06	-1.39464e-05	-4.87723e-06	-1.04554e-05	-3.90235e-06	-2.15069e-06	-5.10725e-06	6.69333e-06	-4.99369e-06	3.51556e-06	-7.08071e-06	-3.84838e-06	1.58183e-07	6.07244e-07	7.2885e-06	9.24913e-07	-9.92024e-06	-6.68753e-06	-4.80435e-06	1.96685e-06	-3.6087e-06	-3.59241e-06	2.83826e-06	3.77229e-06	6.45941e-06	9.14938e-10
5.26617e-06	-8.37557e-07	4.53592e-06	-3.2805e-06	-2.59065e-06	-3.7811e-06	-1.41216e-05	-4.82463e-06	-1.04927e-05	-3.92418e-06	-2.10172e-06	-5.11126e-06	5.78235e-06	-4.97967e-06	3.61885e-06	-7.11017e-06	-3.85095e-06	1.78077e-07	6.15827e-07	7.26576e-06	9.27832e-07	-9.88088e-06	-6.40726e-06	-4.80504e-06	1.95712e-06	-2.24026e-06	-3.59269e-06	1.41745e-06	3.90017e-06	6.45484e-06	8.92705e-10
5.29356e-06	-8.40307e-07	4.78366e-06	-2.24e-06	-3.047e-06	-2.15174e-06	-1.37765e-05	-4.93535e-06	-1.04447e-05	-3.93717e-06	-2.37891e-06	-5.13102e-06	6.6955e-06	-4.98702e-06	3.59055e-06	-7.08146e-06	-3.80841e-06	4.16642e-07	6.17167e-07	7.3393e-06	-3.0886e-07	-9.03284e-06	-6.62104e-06	-4.80824e-06	1.94566e-06	-3.23732e-06	-3.59238e-06	2.87821e-06	3.75485e-06	1.40599e-06	8.43112e-10
5.28945e-06	-8.38546e-07	4.56487e-06	-2.5501e-06	-1.7516e-06	-2.75434e-06	-1.39131e-05	-4.9008e-06	-1.04506e-05	-3.92734e-06	-2.18342e-06	-5.11725e-06	6.48613e-06	-4.9886e-06	3.57756e-06	-7.08781e-06	-3.8347e-06	2.92198e-07	6.12264e-07	7.31439e-06	3.32958e-07	-9.30448e-06	-6.53623e-06	-4.80556e-06	1.95147e-06	-2.31428e-06	-3.5936e-06	2.65011e-06	3.80976e-06	2.0777e-06	8.3895e-10
5.27931e-06	-8.39141e-07	4.58322e-06	-2.69025e-06	-1.72883e-06	-2.74084e-06	-1.39467e-05	-4.80896e-06	-1.04597e-05	-3.92015e-06	-2.10352e-06	-5.1114e-06	6.07784e-06	-4.98641e-06	3.56915e-06	-7.09998e-06	-3.84362e-06	2.5417e-07	6.15212e-07	7.32212e-06	3.95287e-07	-9.41274e-06	-6.49274e-06	-4.80474e-06	1.95379e-06	-2.24039e-06	-3.59297e-06	1.75601e-06	3.79062e-06	2.23026e-06	8.32234e-10
5.22191e-06	-8.47551e-07	4.33532e-06	-2.70011e-06	-1.44084e-06	-2.94545e-06	-1.24431e-05	-4.85548e-06	-1.0459e-05	-2.52017e-06	-2.1777e-06	-5.1186e-06	6.14785e-06	-4.98499e-06	3.58974e-06	1.31466e-07	-3.84001e-06	2.46561e-07	6.14445e-07	7.31124e-06	4.98371e-07	-9.32562e-06	-6.62763e-06	-4.80628e-06	1.9745e-06	-2.33693e-06	-3.59319e-06	1.86931e-06	3.8e-06	2.71364e-06	7.35913e-10
5.22191e-06	-8.47551e-07	4.33532e-06	-2.70011e-06	-1.44084e-06	-2.94545e-06	-1.24431e-05	-4.85548e-06	-1.0459e-05	-2.52017e-06	-2.1777e-06	-5.1186e-06	6.14785e-06	-4.98499e-06	3.58974e-06	1.31466e-07	-3.84001e-06	2.46561e-07	6.14445e-07	7.31124e-06	4.98371e-07	-9.32562e-06	-6.62763e-06	-4.80628e-06	1.9745e-06	-2.33693e-06	-3.59319e-06	1.86931e-06	3.8e-06	2.71364e-06	7.35913e-10
5.22855e-06	-8.20863e-07	4.42728e-06	-2.6808e-06	-1.58878e-06	-2.79089e-06	-1.25525e-05	-4.84442e-06	-1.04588e-05	-2.69355e-06	-2.13025e-06	-5.1183e-06	6.18069e-06	-1.0803e-06	3.58446e-06	-1.38612e-06	-3.83858e-06	2.56396e-07	5.64404e-07	7.27679e-06	4.88888e-07	-9.32798e-06	-6.58773e-06	-4.80523e-06	1.96685e-06	-2.26596e-06	-3.59301e-06	1.95425e-06	3.79703e-06	2.64859e-06	7.16634e-10
5.21908e-06	-6.50739e-07	4.43971e-06	-2.65803e-06	-1.19161e-06	-2.48939e-06	-1.25732e-05	-4.67526e-06	-1.04582e-05	-2.28843e-06	-2.16878e-06	-3.49122e-06	6.11253e-06	-3.03906e-06	3.58074e-06	-4.19171e-07	-3.82486e-06	2.44408e-07	5.95084e-07	7.2824e-06	4.26611e-07	-9.31764e-06	-6.59551e-06	-4.80539e-06	1.97516e-06	-1.79145e-06	-3.59299e-06	1.9795e-06	3.80584e-06	2.49659e-06	6.99424e-10
5.21968e-06	-7.37761e-07	4.43485e-06	-2.63498e-06	-1.60601e-06	-1.15886e-06	-1.25673e-05	-4.6886e-06	-1.04581e-05	-2.40499e-06	-2.16623e-06	-4.32861e-06	6.14551e-06	-1.94627e-06	3.57944e-06	-2.3965e-07	-3.81803e-06	2.52867e-07	5.93554e-07	7.29586e-06	4.4736e-07	-9.32484e-06	-6.60389e-06	-4.80439e-06	1.9684e-06	-1.77227e-06	-3.59311e-06	1.96012e-06	3.80389e-06	2.57163e-06	6.98174e-10
5.21363e-06	-7.03217e-07	4.43048e-06	-2.65433e-06	-1.38068e-06	-1.66944e-06	-1.25655e-05	-4.73335e-06	-1.04578e-05	-2.40462e-06	-2.16846e-06	-3.50055e-06	6.1331e-06	-2.50251e-06	3.57029e-06	-3.71967e-07	-3.82848e-06	2.4527e-07	5.97947e-07	7.30478e-06	4.34763e-07	-9.326e-06	-6.59551e-06	-4.80446e-06	1.96314e-06	-1.69623e-06	-2.46753e-06	1.95626e-06	3.80515e-06	2.55575e-06	6.88048e-10
5.20389e-06	-6.89592e-07	4.43221e-06	-2.64601e-06	-1.16871e-06	-7.25148e-07	-1.25078e-05	-4.71318e-06	-1.0458e-05	-2.37064e-06	-2.17406e-06	-3.61415e-06	6.12761e-06	-2.41767e-06	3.57312e-06	-2.88097e-07	-3.82463e-06	2.45659e-07	5.97633e-07	7.3027e-06	4.48288e-07	-9.32252e-06	-6.61438e-06	-4.80521e-06	1.94878e-06	-1.78942e-06	-2.73993e-06	1.97854e-06	3.80688e-06	2.62808e-06	6.8592e-10
5.20982e-06	-6.98316e-07	4.42933e-06	-2.64664e-06	-1.29787e-06	-8.4655e-07	-1.25229e-05	-4.71755e-06	-1.0458e-05	-2.43182e-06	-2.16787e-06	-3.59374e-06	6.13805e-06	-2.02103e-06	3.57471e-06	-3.71114e-07	-3.82511e-06	2.47876e-07	5.88583e-07	7.29864e-06	4.45725e-07	-9.32253e-06	-6.60546e-06	-4.80485e-06	1.92548e-06	-1.80419e-06	-2.63366e-06	1.97307e-06	3.80391e-06	2.59381e-06	6.84435e-10
5.20809e-06	-6.90079e-07	4.42353e-06	-2.64552e-06	-1.28718e-06	-7.59981e-07	-1.25295e-05	-4.71663e-06	-1.0458e-05	-2.44392e-06	-2.16964e-06	-3.60567e-06	6.13055e-06	-2.0558e-06	3.57448e-06	-2.99025e-07	-3.82511e-06	2.46639e-07	5.92497e-07	7.2986e-06	4.51014e-07	-9.32169e-06	-6.60757e-06	-4.8048e-06	1.93275e-06	-1.76354e-06	-2.52776e-06	1.9767e-06	3.80437e-06	2.57456e-06	6.83764e-10
5.20924e-06	-7.02628e-07	4.4311e-06	-2.652e-06	-1.57264e-06	-8.17084e-07	-1.25306e-05	-4.71212e-06	-1.04463e-05	-2.42321e-06	-2.16839e-06	-3.62351e-06	6.13915e-06	-2.05559e-06	3.57152e-06	-3.3581e-07	-3.82594e-06	2.47144e-07	5.85203e-07	5.31303e-06	4.4947e-07	-9.32865e-06	-4.99332e-06	-4.80474e-06	1.9337e-06	-1.79256e-06	-2.55932e-06	1.97454e-06	3.8054e-06	2.58236e-06	6.41336e-10
5.21032e-06	-6.94795e-07	4.42593e-06	-2.65069e-06	-1.43899e-06	-9.36716e-07	-1.25382e-05	-4.70842e-06	-1.04341e-05	-2.42677e-06	-2.16838e-06	-3.61459e-06	6.13864e-06	-2.07066e-06	3.5734e-06	-3.62519e-07	-3.82646e-06	2.47181e-07	5.90345e-07	4.66593e-06	4.48331e-07	-9.33523e-06	-4.36634e-06	-4.80465e-06	1.93067e-06	-1.81265e-06	-2.51182e-06	1.97043e-06	3.80407e-06	2.56918e-06	6.28564e-10
3.96958e-06	-6.8564e-07	4.42897e-06	-2.64972e-06	-1.68325e-06	-9.24289e-07	-1.25115e-05	-4.69819e-06	-1.01248e-05	-2.43552e-06	-2.1687e-06	-3.61602e-06	6.13701e-06	-1.89554e-06	3.55733e-06	-3.51236e-07	-3.8256e-06	2.4716e-07	5.88949e-07	4.01343e-06	4.48564e-07	-9.43235e-06	-4.54123e-06	-4.80479e-06	1.93178e-06	-1.80524e-06	-2.5103e-06	1.97577e-06	3.84587e-06	2.58065e-06	6.08096e-10
2.90807e-06	-6.8712e-07	4.35655e-06	-2.65186e-06	-1.66827e-06	-8.88467e-07	-1.25093e-05	-4.69501e-06	-1.01716e-05	-2.42496e-06	-2.16848e-06	-3.61864e-06	6.13766e-06	-2.01028e-06	3.55499e-06	-3.41794e-07	-3.83089e-06	2.46906e-07	5.8958e-07	4.17004e-06	4.49657e-07	-9.35867e-06	-4.48522e-06	-4.80531e-06	1.93729e-06	-1.81352e-06	-2.52088e-06	1.96471e-06	3.80049e-06	2.58149e-06	6.00479e-10
2.51882e-06	-6.90427e-07	4.39859e-06	-2.65024e-06	-1.58861e-06	-8.80119e-07	-1.25124e-05	-4.68516e-06	-1.0233e-05	-2.35153e-06	-2.16866e-06	-3.62046e-06	5.92476e-06	-1.95045e-06	3.55696e-06	-3.35577e-07	-3.82846e-06	2.48027e-07	5.90184e-07	3.97249e-06	4.48967e-07	-9.35985e-06	-4.58429e-06	-4.76786e-06	1.9359e-06	-1.79095e-06	-2.54251e-06	1.97153e-06	3.80399e-06	2.56205e-06	5.95474e-10
2.86763e-06	-7.08143e-07	4.29078e-06	-2.65032e-06	-1.50893e-06	-8.98121e-07	-1.25052e-05	-4.69382e-06	-1.02074e-05	-1.7202e-06	-2.16838e-06	-3.62016e-06	5.88225e-06	-2.01852e-06	3.4872e-06	-3.42836e-07	-3.83959e-06	2.15132e-07	5.89479e-07	4.22939e-06	4.52933e-07	-9.36562e-06	-1.51014e-06	-4.76139e-06	1.93656e-06	-2.81283e-07	-2.56542e-06	1.96759e-06	3.82151e-06	2.58209e-06	5.73014e-10
2.69841e-06	-7.17996e-07	4.30339e-06	-2.64935e-06	-1.50293e-06	-9.02633e-07	-1.25123e-05	-4.69551e-06	-1.02375e-05	-1.98373e-06	-2.14384e-06	-3.63281e-06	5.863e-06	-2.01915e-06	3.55039e-06	-3.44675e-07	-2.75572e-06	2.28887e-07	5.90514e-07	4.17997e-06	4.46496e-07	-9.34109e-06	-1.95111e-06	-4.77594e-06	1.93572e-06	-5.80379e-07	-2.55908e-06	1.96866e-06	3.80079e-06	2.58662e-06	5.6791e-10
2.17877e-06	-7.16898e-07	4.30899e-06	-2.65008e-06	-1.52192e-06	-3.99923e-08	-1.13769e-05	-4.68812e-06	-1.02539e-05	-1.47239e-06	-2.16627e-06	-3.62299e-06	5.86024e-06	-2.00009e-06	3.55344e-06	-2.31243e-07	-3.82339e-06	2.55237e-07	5.9025e-07	4.17624e-06	4.50694e-07	-9.36437e-06	-1.89973e-06	-4.77139e-06	1.93581e-06	-7.28614e-07	-1.20832e-06	1.96874e-06	3.81743e-06	2.57471e-06	5.38291e-10
2.24003e-06	-7.33483e-07	4.26364e-06	-2.64975e-06	-1.49674e-06	-5.77939e-07	-1.14808e-05	-4.68882e-06	-1.02127e-05	-1.45571e-06	-2.16304e-06	-3.62496e-06	5.8794e-06	-2.00847e-06	3.5492e-06	1.46353e-07	-3.27476e-06	2.81848e-07	5.87851e-07	4.16022e-06	4.48385e-07	-9.36012e-06	-1.70782e-06	-4.74135e-06	1.93566e-06	-7.10901e-07	-1.67153e-06	1.97015e-06	3.80547e-06	2.58036e-06	5.36315e-10
2.17473e-06	-7.05583e-07	4.29466e-06	-2.6499e-06	-1.49536e-06	-5.49761e-07	-3.7715e-06	-4.68693e-06	-1.0221e-05	-1.55189e-06	-2.16639e-06	-3.62478e-06	5.85771e-06	-1.98964e-06	3.54672e-06	2.71096e-07	-3.47731e-06	2.67832e-07	5.89434e-07	4.13574e-06	4.50122e-07	-9.35991e-06	-1.75628e-06	-4.74502e-06	1.93553e-06	-7.59014e-07	-1.72339e-06	1.97103e-06	3.80452e-06	2.53633e-06	4.20168e-10
2.11697e-06	-7.2558e-07	4.28445e-06	-2.64969e-06	-1.46598e-06	-5.92554e-07	-3.4175e-06	-4.72252e-06	-9.95572e-06	-1.54261e-06	-2.16572e-06	-3.62541e-06	5.82214e-06	-1.95469e-06	3.5467e-06	2.8583e-07	-3.42573e-06	2.43338e-07	5.89387e-07	4.1694e-06	4.49382e-07	-9.35984e-06	-1.87158e-06	-4.75214e-06	1.88884e-06	-8.29933e-07	-1.9201e-06	1.97151e-06	3.80637e-06	2.56251e-06	4.12881e-10
2.11697e-06	-7.2558e-07	4.28445e-06	-2.64969e-06	-1.46598e-06	-5.92554e-07	-3.4175e-06	-4.72252e-06	-9.95572e-06	-1.54261e-06	-2.16572e-06	-3.62541e-06	5.82214e-06	-1.95469e-06	3.5467e-06	2.8583e-07	-3.42573e-06	2.43338e-07	5.89387e-07	4.1694e-06	4.49382e-07	-9.35984e-06	-1.87158e-06	-4.75214e-06	1.88884e-06	-8.29933e-07	-1.9201e-06	1.97151e-06	3.80637e-06	2.56251e-06	4.12881e-10
2.11725e-06	-7.17637e-07	4.28477e-06	-2.64972e-06	-1.48444e-06	-5.40945e-07	-3.42723e-06	-4.72158e-06	-9.9576e-06	-1.53529e-06	-2.16576e-06	-3.62536e-06	5.81919e-06	-1.95617e-06	3.54673e-06	2.81312e-07	-3.43606e-06	2.43958e-07	5.89424e-07	4.15589e-06	4.49593e-07	-9.35987e-06	-1.86178e-06	-4.75086e-06	1.89858e-06	-8.29227e-07	-1.86822e-06	1.97143e-06	3.80625e-06	2.56239e-06	4.1266e-10
2.12008e-06	-7.24859e-07	4.28603e-06	-2.64967e-06	-1.48182e-06	-5.489e-07	-3.406e-06	-4.69583e-06	-9.97844e-06	-1.52519e-06	-2.16584e-06	-3.62525e-06	5.79923e-06	-1.96229e-06	3.54688e-06	3.86303e-07	-3.4413e-06	2.47169e-07	5.89653e-07	4.13323e-06	4.49712e-07	-9.36022e-06	-1.88043e-06	-4.74556e-06	1.92135e-06	-8.30033e-07	-1.67319e-06	1.97106e-06	3.80646e-06	2.56041e-06	4.11817e-10
2.12001e-06	-7.26151e-07	4.28637e-06	-2.64995e-06	-1.48279e-06	-5.80498e-07	-3.46791e-06	-4.7097e-06	-9.985e-06	-1.50945e-06	-2.16648e-06	-3.62556e-06	5.80332e-06	-1.849e-06	3.54661e-06	3.35771e-07	-3.4285e-06	5.35492e-07	5.89504e-07	3.91946e-06	4.49916e-07	-8.25705e-06	-1.88641e-06	-4.74845e-06	1.90963e-06	-8.39797e-07	-1.70959e-06	1.96696e-06	3.80894e-06	2.56224e-06	3.91221e-10
2.12403e-06	-7.27774e-07	4.28777e-06	-2.66722e-06	-1.48605e-06	-5.59507e-07	-3.45653e-06	-4.7096e-06	-9.98025e-06	-1.54405e-06	-2.16645e-06	-3.63409e-06	5.81712e-06	-1.6958e-06	3.54693e-06	3.15845e-07	-3.43136e-06	7.87833e-07	5.895e-07	3.64759e-06	4.62341e-07	-7.66963e-06	-1.87467e-06	-4.75042e-06	1.90741e-06	-8.67329e-07	-1.42801e-06	1.96524e-06	3.80587e-06	2.56005e-06	3.7897e-10
2.12546e-06	-7.28584e-07	4.28895e-06	-2.65658e-06	-1.48615e-06	-5.66757e-07	-3.4463e-06	-4.70552e-06	-9.99415e-06	-1.52763e-06	-2.16659e-06	-3.62601e-06	5.80754e-06	-1.404e-06	3.54716e-06	3.2383e-07	-3.43226e-06	3.28584e-07	5.89432e-07	3.37072e-06	6.08395e-07	-7.64857e-06	-1.87479e-06	-4.7418e-06	1.90826e-06	-8.73977e-07	-1.42127e-06	1.95284e-06	3.82946e-06	2.56484e-06	3.75444e-10
2.12337e-06	-7.20134e-07	4.28845e-06	-2.65249e-06	-1.48522e-06	-5.76712e-07	-3.46812e-06	-4.70316e-06	-9.97728e-06	-1.54543e-06	-2.16653e-06	-3.62846e-06	5.81228e-06	-1.48146e-06	3.54701e-06	3.01101e-07	-3.35278e-06	5.36411e-07	1.06863e-06	3.48689e-06	4.75768e-07	-5.13088e-06	-1.87921e-06	-4.74466e-06	1.90824e-06	-8.42888e-07	-1.49282e-06	1.95704e-06	3.82502e-06	2.56278e-06	3.44617e-10
2.12345e-06	-7.2441e-07	4.28847e-06	-2.65314e-06	-1.48521e-06	-5.75916e-07	-3.46798e-06	-4.70335e-06	-9.98165e-06	-1.54524e-06	-2.16653e-06	-3.62827e-06	5.8104e-06	-1.47549e-06	3.54704e-06	3.04122e-07	-3.35321e-06	4.81977e-07	1.05858e-06	3.47677e-06	4.77902e-07	-5.13115e-06	-1.87894e-06	-4.74466e-06	1.90851e-06	-8.42935e-07	-1.49275e-06	1.95701e-06	3.82512e-06	2.56346e-06	3.44539e-10
2.12388e-06	-7.25689e-07	4.28791e-06	-2.65256e-06	-1.48472e-06	-5.73538e-07	-3.46759e-06	-4.70399e-06	-9.9787e-06	-1.54464e-06	-2.16628e-06	-3.6283e-06	5.81551e-06	-1.43826e-06	3.55815e-06	3.03301e-07	-3.3731e-06	5.68358e-07	6.12746e-07	3.44295e-06	4.8786e-07	-4.21827e-06	-1.87906e-06	-4.74618e-06	1.90886e-06	-8.51178e-07	-1.48295e-06	1.95719e-06	3.82114e-06	2.56155e-06	3.35183e-10
2.12388e-06	-7.25689e-07	4.28791e-06	-2.65256e-06	-1.48472e-06	-5.73538e-07	-3.46759e-06	-4.70399e-06	-9.9787e-06	-1.54464e-06	-2.16628e-06	-3.6283e-06	5.81551e-06	-1.43826e-06	3.55815e-06	3.03301e-07	-3.3731e-06	5.68358e-07	6.12746e-07	3.44295e-06	4.8786e-07	-4.21827e-06	-1.87906e-06	-4.74618e-06	1.90886e-06	-8.51178e-07	-1.48295e-06	1.95719e-06	3.82114e-06	2.56155e-06	3.35183e-10
1.74781e-06	-7.24473e-07	4.28809e-06	-2.65338e-06	-1.48727e-06	-5.73246e-07	-3.47464e-06	-4.7044e-06	-9.97954e-06	-1.54433e-06	-2.16639e-06	-3.62847e-06	5.81336e-06	-1.43679e-06	3.54921e-06	3.08715e-07	-3.37319e-06	5.16406e-07	7.34182e-07	3.45579e-06	4.90371e-07	-4.25658e-06	-1.87822e-06	-4.74537e-06	1.90856e-06	-8.53549e-07	-1.4769e-06	1.95559e-06	3.82248e-06	2.56182e-06	3.34223e-10
1.79081e-06	-7.24566e-07	4.28804e-06	-2.65368e-06	-1.48596e-06	-5.72751e-07	-3.47188e-06	-4.70448e-06	-9.98086e-06	-1.54425e-06	-2.16641e-06	-3.62846e-06	5.81319e-06	-1.42222e-06	3.54864e-06	3.08102e-07	-3.37499e-06	4.89741e-07	7.28605e-07	3.45617e-06	5.03775e-07	-4.23223e-06	-1.8777e-06	-4.74544e-06	1.90882e-06	-8.55206e-07	-1.47333e-06	1.95418e-06	3.82217e-06	2.5619e-06	3.34102e-10
1.7643e-06	-7.24935e-07	4.28834e-06	-2.65324e-06	-1.4907e-06	-5.73256e-07	-3.47424e-06	-3.90467e-06	-9.98069e-06	-2.09411e-06	-2.36971e-06	-3.6303e-06	5.63533e-06	-1.31984e-06	3.87955e-06	5.18903e-07	-3.37682e-06	5.327e-07	6.62667e-07	3.44918e-06	5.30876e-07	-4.26281e-06	-6.80697e-07	-4.73827e-06	1.90819e-06	-8.62985e-07	-1.43934e-06	1.95594e-06	3.78922e-06	1.79177e-06	3.23791e-10
1.77498e-06	-7.24627e-07	4.28832e-06	-2.65324e-06	-1.48984e-06	-5.73315e-07	-3.47425e-06	-4.05951e-06	-9.9811e-06	-1.68162e-06	-2.32937e-06	-3.63028e-06	5.71429e-06	-1.33846e-06	3.68575e-06	3.55337e-07	-3.3753e-06	5.10509e-07	7.09404e-07	3.45149e-06	5.08502e-07	-4.2467e-06	-6.90976e-07	-4.73945e-06	1.90847e-06	-8.59074e-07	-1.44559e-06	1.95575e-06	3.80038e-06	2.01457e-06	3.23513e-10
1.7864e-06	-7.24739e-07	4.29006e-06	-2.59866e-06	-1.57123e-06	-5.73014e-07	-3.47568e-06	-3.81715e-06	-5.19038e-06	-1.88012e-06	-2.2733e-06	-3.5209e-06	6.55006e-08	-1.39e-06	3.76501e-06	4.56941e-07	-2.3867e-06	1.59244e-07	-2.11896e-07	3.4498e-06	5.64065e-07	-4.25625e-06	-1.75959e-06	-4.75009e-06	1.71127e-06	-8.70394e-07	-1.48587e-06	1.93391e-06	3.80689e-06	1.92876e-06	2.1229e-10
1.78671e-06	-7.40918e-07	4.17862e-06	-2.59993e-06	-1.49926e-06	-5.73204e-07	-3.47573e-06	-3.8245e-06	-5.76787e-06	-1.87183e-06	-2.26258e-06	-3.5216e-06	6.69004e-08	-1.36084e-06	3.75324e-06	4.56235e-07	-2.72972e-06	4.21259e-07	5.82202e-08	3.44928e-06	5.39777e-07	-4.25041e-06	-1.52572e-06	-4.29703e-06	1.74208e-06	-8.61807e-07	-1.46889e-06	4.77279e-07	3.80618e-06	1.94781e-06	2.10813e-10
1.78527e-06	-7.34976e-07	4.2742e-06	-2.59571e-06	-1.50459e-06	-5.73225e-07	-3.47569e-06	-3.82761e-06	-5.32225e-06	-1.88648e-06	-2.26949e-06	-3.51785e-06	1.14238e-07	-1.36435e-06	3.75447e-06	4.55794e-07	-2.71892e-06	2.87354e-07	-2.93806e-07	3.44961e-06	5.55537e-07	-4.25097e-06	-1.45788e-06	-4.38475e-06	1.80079e-06	-8.67686e-07	-1.48355e-06	8.3324e-07	3.80623e-06	1.96264e-06	2.08069e-10
1.7812e-06	-7.32923e-07	4.21757e-06	-2.57889e-06	-1.50153e-06	-5.73095e-07	-3.47574e-06	-3.91582e-06	-5.33486e-06	-1.94914e-06	-2.25706e-06	-3.44996e-06	1.08467e-06	-1.36002e-06	3.751e-06	4.34088e-07	-2.03963e-06	2.90754e-07	-5.21647e-07	3.44885e-06	5.40975e-07	-4.25039e-06	-1.51764e-06	-4.41746e-06	1.77974e-06	-8.63148e-07	-1.46959e-06	1.19583e-06	3.80624e-06	1.98074e-06	2.07187e-10
1.78609e-06	-7.30441e-07	4.25282e-06	-2.58285e-06	-1.52836e-06	-5.73297e-07	-3.47563e-06	-3.78851e-06	-5.38039e-06	-1.8449e-06	-2.24916e-06	-3.50008e-06	4.55848e-07	-1.38099e-06	3.74602e-06	4.13493e-07	-1.286e-06	2.02637e-07	-3.36146e-07	3.44969e-06	5.42104e-07	-4.24958e-06	-1.44018e-06	-4.46238e-06	1.77264e-06	-8.68572e-07	-1.48458e-06	9.48534e-07	3.80526e-06	1.96083e-06	2.02932e-10
1.78582e-06	-7.30007e-07	1.5837e-06	-2.59701e-06	-1.52279e-06	-5.72826e-07	-3.47615e-06	-3.79563e-06	-5.35811e-06	-1.69654e-06	-2.2689e-06	-3.49457e-06	5.39854e-07	-1.37068e-06	3.74389e-06	4.3934e-07	-1.63442e-06	3.2544e-07	-2.84017e-07	3.44873e-06	1.75348e-07	-4.25041e-06	-1.49047e-06	-4.46611e-06	7.10865e-07	-8.65548e-07	-1.47271e-06	1.47755e-06	3.80542e-06	1.63119e-06	1.85204e-10
1.7857e-06	-7.31007e-07	1.71222e-06	-2.59335e-06	-1.54481e-06	-5.72822e-07	-3.47597e-06	-3.79701e-06	-5.36871e-06	-1.75825e-06	-1.73237e-06	-3.48793e-06	5.63674e-07	-1.3728e-06	3.72689e-06	4.35448e-07	-1.5619e-06	2.87148e-07	-2.42422e-07	3.44869e-06	2.3822e-07	-4.2499e-06	-1.49398e-06	-4.45347e-06	6.1558e-07	-8.66629e-07	-1.35515e-06	1.3103e-06	3.80548e-06	1.74042e-06	1.82809e-10
1.78602e-06	-7.3129e-07	1.80537e-06	-2.59523e-06	-1.56721e-06	-5.72801e-07	-3.47589e-06	-3.81473e-06	-5.36007e-06	-1.74939e-06	-1.53255e-06	-3.49973e-06	4.89179e-07	-1.37189e-06	3.73775e-06	4.40813e-07	-1.50571e-06	2.69116e-07	8.88616e-08	3.44862e-06	3.19256e-07	-4.25052e-06	-1.49407e-06	-4.46232e-06	4.76678e-07	-8.67043e-07	-1.25189e-06	1.22379e-06	3.80564e-06	1.6612e-06	1.81652e-10
1.78512e-06	-7.31449e-07	1.67331e-06	-2.59613e-06	-1.54821e-06	-5.7277e-07	-3.47587e-06	-3.81871e-06	-5.34154e-06	-1.77752e-06	-1.41403e-06	-3.48827e-06	6.19825e-07	-1.37376e-06	3.7337e-06	4.35771e-07	-1.50821e-06	2.75961e-07	-3.31727e-08	3.44884e-06	1.97136e-07	-4.25045e-06	-1.49294e-06	-4.45451e-06	4.56486e-07	-8.67107e-07	-1.18888e-06	1.35118e-06	3.80551e-06	1.76639e-06	1.81136e-10
1.78523e-06	-7.30433e-07	1.67503e-06	-2.59413e-06	-1.549e-06	-5.72718e-07	-3.47575e-06	-3.8147e-06	-5.34752e-06	-1.75804e-06	-1.4422e-06	-3.49385e-06	6.27903e-07	-1.37359e-06	3.73351e-06	4.34282e-07	-1.51881e-06	2.7735e-07	-1.54662e-08	3.44869e-06	2.04433e-07	-4.25046e-06	-1.48529e-06	-4.45557e-06	3.76081e-07	-8.67137e-07	-1.17482e-06	1.22633e-06	3.80561e-06	1.60175e-06	1.80268e-10
1.68133e-06	-7.31317e-07	1.73449e-06	-2.59652e-06	-1.55391e-06	-5.72495e-07	-3.47944e-06	-3.81429e-06	-5.3535e-06	-1.75979e-06	-1.59045e-06	-3.49308e-06	5.62799e-07	-1.36914e-06	3.73632e-06	4.357e-07	-1.5242e-06	1.57943e-07	-5.77901e-08	2.32642e-06	2.57122e-07	-4.24462e-06	-1.47435e-06	-4.44226e-06	3.81993e-07	-8.67582e-07	-1.26471e-06	1.23055e-06	3.80546e-06	1.63434e-06	1.74258e-10
1.08111e-06	-7.31635e-07	1.72952e-06	-2.59554e-06	-1.54573e-06	-5.72293e-07	-3.4769e-06	-3.81399e-06	-5.35544e-06	-1.7683e-06	-9.545e-07	-3.4921e-06	5.89594e-07	-1.3531e-06	3.73278e-06	4.37251e-07	-1.52132e-06	2.20281e-07	-8.15676e-08	2.36933e-06	2.21208e-07	-4.2335e-06	-1.48099e-06	-4.4572e-06	3.67266e-07	-8.67512e-07	-1.2172e-06	1.25622e-06	3.80853e-06	1.61305e-06	1.7107e-10
1.44628e-06	-7.31857e-07	1.72595e-06	-8.23134e-07	-1.54864e-06	-5.72657e-07	-3.48715e-06	-3.81274e-06	-5.35558e-06	-1.76813e-06	-1.30105e-06	-3.49243e-06	5.9937e-07	-1.36824e-06	3.73544e-06	4.36036e-07	-1.50973e-06	1.46572e-07	-8.13814e-08	2.2429e-06	2.35717e-07	-4.24596e-06	-1.4814e-06	-4.45319e-06	3.733e-07	-8.67924e-07	-1.22517e-06	1.25029e-06	3.81049e-06	1.63035e-06	1.66362e-10
1.29448e-06	-7.31995e-07	1.76241e-06	-8.85757e-07	-1.39682e-06	-5.72629e-07	-3.48287e-06	-3.8127e-06	-5.35507e-06	-1.77078e-06	-1.09207e-06	-3.49242e-06	5.88258e-07	-1.34816e-06	3.7348e-06	4.35045e-07	-1.51276e-06	1.03163e-08	-7.91592e-08	2.30437e-06	2.28138e-07	-4.23817e-06	-1.48154e-06	-4.45804e-06	3.93681e-07	-8.67653e-07	-1.21814e-06	1.25423e-06	3.82184e-06	1.51105e-06	1.65094e-10
1.22129e-06	-7.31777e-07	1.76966e-06	-6.02428e-07	-1.53184e-06	-5.72474e-07	-3.47963e-06	-3.81326e-06	-5.35166e-06	-1.76921e-06	-1.09376e-06	-3.49258e-06	5.94643e-07	-1.36178e-06	3.73487e-06	4.36243e-07	-1.51593e-06	8.9762e-08	-7.958e-08	2.30498e-06	2.33721e-07	-4.24226e-06	-1.48225e-06	-4.45772e-06	4.05876e-07	-8.85986e-07	-7.85959e-07	1.2605e-06	3.81318e-06	1.5526e-06	1.64209e-10
1.29754e-06	-7.31706e-07	1.73609e-06	-6.85734e-07	-1.29618e-06	-5.72724e-07	-3.48296e-06	-3.8128e-06	-5.35215e-06	-1.76963e-06	-1.05381e-06	-3.49333e-06	5.98538e-07	-1.35515e-06	3.73471e-06	4.35529e-07	-1.5157e-06	6.07802e-08	-8.2126e-08	2.23139e-06	2.29695e-07	-4.24129e-06	-1.4827e-06	-4.45749e-06	4.00415e-07	-8.83111e-07	-8.82599e-07	1.25255e-06	3.81057e-06	1.57666e-06	1.63493e-10
1.34034e-06	-7.23872e-07	1.70014e-08	-7.13968e-07	-1.30023e-06	-5.7263e-07	-3.48283e-06	-3.81498e-06	-5.27554e-06	-1.76931e-06	-9.94312e-07	-3.49286e-06	5.96846e-07	-1.34798e-06	3.79228e-06	5.08401e-07	-1.50929e-06	9.96867e-08	-8.25358e-08	2.28757e-06	2.33071e-07	-3.47223e-06	-1.48182e-06	-4.45761e-06	3.88189e-07	-8.77978e-07	-8.92969e-07	1.25196e-06	3.80957e-06	1.57963e-06	1.54496e-10
1.33943e-06	-7.27224e-07	8.03792e-07	-6.73208e-07	-1.37248e-06	-5.72571e-07	-3.48169e-06	-3.81312e-06	-5.34728e-06	-1.76728e-06	-7.93887e-07	-3.49411e-06	5.95482e-07	-1.3281e-06	3.7377e-06	4.77032e-07	-1.50557e-06	9.03584e-08	-1.02619e-07	2.33921e-06	2.32083e-07	-3.77748e-06	-1.48097e-06	-4.45791e-06	3.97237e-07	-8.84813e-07	-9.3002e-07	1.25671e-06	2.28135e-06	1.57057e-06	1.48371e-10
1.3588e-06	-7.24119e-07	9.70448e-07	-7.46286e-07	-1.4217e-06	-5.737e-07	-1.5092e-06	-3.81363e-06	-5.31984e-06	-1.76735e-06	-7.83193e-07	-2.37674e-06	5.9599e-07	-1.32363e-06	3.79065e-06	-5.02601e-07	-1.50216e-06	7.88555e-08	-7.74694e-09	2.26447e-06	2.42682e-07	-3.85425e-06	-1.40137e-06	-4.45603e-06	3.86216e-07	-8.76275e-07	-8.5837e-07	1.25309e-06	7.14359e-07	1.55738e-06	1.27741e-10
1.38124e-06	-7.28935e-07	8.31606e-07	-6.74652e-07	-1.40212e-06	-5.74273e-07	-1.19093e-06	-3.81334e-06	-5.32697e-06	-1.76698e-06	-7.70768e-07	-2.02863e-06	5.94745e-07	-1.31438e-06	3.76667e-06	-1.72503e-07	-1.4758e-06	7.84594e-08	2.73305e-08	2.09727e-06	2.37745e-07	-3.90311e-06	-1.3447e-06	-4.42511e-06	3.88548e-07	-8.89154e-07	-8.44861e-07	1.25551e-06	1.20543e-06	1.45586e-06	1.24417e-10
1.37063e-06	-7.28334e-07	9.44446e-07	-7.04782e-07	-1.38521e-06	-5.73348e-07	-5.40893e-07	-3.81342e-06	-5.32521e-06	-1.76732e-06	-8.15328e-07	-2.12309e-06	5.9554e-07	-1.32293e-06	3.76968e-06	-5.46472e-07	-1.48613e-06	8.67419e-08	-4.00669e-08	2.10529e-06	2.426e-07	-3.74373e-06	-1.39748e-06	-4.43371e-06	3.88481e-07	-8.92769e-07	-8.08918e-07	1.25429e-06	1.43733e-06	1.52108e-06	1.24038e-10
1.35728e-06	-7.3203e-07	9.01016e-07	-7.05375e-07	-1.38111e-06	-5.72872e-07	-9.36566e-07	-3.64749e-06	-5.32392e-06	-1.76714e-06	-7.82021e-07	-2.07505e-06	5.95556e-07	-1.32723e-06	3.77276e-06	-4.29622e-07	-1.48708e-06	8.94239e-08	-3.09772e-08	2.09079e-06	2.34877e-07	-3.76718e-06	-1.36359e-06	-4.44559e-06	3.87396e-07	-9.05054e-07	-8.09237e-07	1.25418e-06	9.65142e-07	1.53402e-06	1.21966e-10
1.36988e-06	-7.30736e-07	8.70298e-07	-6.9661e-07	-1.39018e-06	-5.73056e-07	-6.94503e-07	-3.56949e-06	-5.32432e-06	-1.76718e-06	-7.74649e-07	-2.11575e-06	5.95533e-07	-1.32537e-06	3.7716e-06	-3.02468e-07	-1.47091e-06	8.48936e-08	-3.18545e-08	2.06008e-06	2.34843e-07	-3.79714e-06	-1.39274e-06	-4.43828e-06	3.86314e-07	-9.13646e-07	-8.269e-07	1.25511e-06	1.27293e-06	1.49647e-06	1.21743e-10
1.37133e-06	-7.28917e-07	9.01196e-07	-7.01647e-07	-1.39532e-06	-5.81096e-07	-8.19566e-07	-3.59e-06	-5.32386e-06	-1.66316e-06	-7.81023e-07	-2.09169e-06	5.95035e-07	-1.32507e-06	3.77696e-06	-2.22069e-07	-1.47798e-06	8.49767e-08	-1.57481e-08	2.07735e-06	1.81595e-07	-3.20339e-06	-1.38405e-06	-4.43997e-06	3.87191e-07	-9.12606e-07	-8.21388e-07	1.25596e-06	1.14096e-06	1.51941e-06	1.17356e-10
1.3713e-06	-7.29656e-07	9.21917e-07	-6.99453e-07	-1.39542e-06	-5.69938e-07	-7.84247e-07	-1.92009e-06	-5.32582e-06	-1.7652e-06	-7.84566e-07	4.17374e-09	6.4947e-07	-1.33464e-06	3.77321e-06	-2.23586e-07	-1.48047e-06	8.71607e-08	-1.24528e-08	2.10146e-06	2.18368e-07	-3.48557e-06	-1.34223e-06	-4.43903e-06	3.8755e-07	-9.01844e-07	-8.29808e-07	1.25605e-06	1.14475e-06	1.52487e-06	1.06096e-10
1.37732e-06	-7.30004e-07	1.03498e-06	-7.1932e-07	-1.39838e-06	-5.73664e-07	-7.89533e-07	-2.95278e-06	-1.81697e-06	-1.75056e-06	-7.88547e-07	-7.80479e-07	6.42259e-07	8.05315e-08	3.78304e-06	-2.44879e-07	-1.46417e-06	8.88212e-08	-2.90921e-09	2.1098e-06	2.45447e-07	-3.73185e-06	-1.32972e-06	-4.43976e-06	3.87324e-07	-8.97585e-07	-7.65939e-07	1.25593e-06	1.17637e-06	1.54191e-06	8.6983e-11
1.37322e-06	-7.29177e-07	9.54965e-07	-7.04405e-07	-1.39239e-06	-5.71275e-07	-8.40922e-07	-2.34688e-06	-2.71324e-06	-1.62567e-06	-8.02644e-07	-8.75052e-07	6.54247e-07	-8.33353e-07	3.38346e-06	-2.51182e-07	-1.45432e-06	8.56929e-08	-1.37529e-08	2.09838e-06	2.19892e-07	-3.49171e-06	-1.27467e-06	-4.43075e-06	3.87206e-07	-9.06472e-07	-8.20914e-07	1.25957e-06	1.14818e-06	1.51767e-06	8.32297e-11
1.3721e-06	-7.27882e-07	9.79695e-07	-6.98256e-07	-1.39282e-06	-5.7351e-07	-7.60225e-07	-2.3549e-06	-2.64204e-06	-1.62208e-06	-8.0066e-07	-7.41912e-07	6.16375e-07	-1.04718e-06	2.80346e-06	-2.5958e-07	-1.43351e-06	8.68469e-08	-1.41534e-08	2.10811e-06	2.27757e-07	-3.53489e-06	-1.14671e-06	-4.42801e-06	3.87307e-07	-8.98672e-07	-8.20742e-07	1.25978e-06	1.15804e-06	1.5227e-06	7.93128e-11
1.37185e-06	-7.29865e-07	9.60854e-07	-7.00023e-07	-1.39413e-06	-5.75353e-07	-7.8093e-07	-2.27689e-06	-2.58373e-06	-1.68622e-06	-7.72579e-07	-6.78616e-07	6.23094e-07	-7.87733e-07	2.94668e-06	-2.60443e-07	-1.46133e-06	8.67256e-08	-8.71617e-09	2.08733e-06	2.14375e-07	-3.41152e-06	-1.08972e-06	-4.43366e-06	3.87279e-07	-9.04462e-07	-8.14923e-07	1.25809e-06	1.11977e-06	1.52795e-06	7.80654e-11
1.37268e-06	-7.29703e-07	9.53561e-07	-7.03425e-07	-1.39357e-06	-5.73819e-07	-8.09563e-07	-2.2458e-06	-2.51883e-06	-1.6458e-06	-7.78535e-07	-7.27616e-07	6.22976e-07	-5.76542e-07	2.95674e-06	-2.60831e-07	-1.4521e-06	8.67989e-08	-8.38493e-09	2.09546e-06	1.7318e-07	-3.42958e-06	-1.19837e-06	-4.43485e-06	3.87131e-07	-9.03935e-07	-8.09581e-07	1.2588e-06	1.15278e-06	1.52455e-06	7.77739e-11
1.37475e-06	-7.2922e-07	7.98861e-07	-7.03775e-07	-1.39006e-06	-5.74156e-07	-8.06661e-07	-2.18292e-06	-2.58317e-06	-1.59353e-06	-7.844e-07	-6.57633e-07	6.24756e-07	-8.51622e-07	2.91601e-06	-2.59283e-07	-1.45506e-06	1.07934e-07	-1.16255e-08	2.06412e-06	1.36978e-07	-3.37986e-06	-1.2098e-06	-4.43623e-06	3.87203e-07	-9.00675e-07	-8.07716e-07	1.26897e-06	1.14764e-06	1.37351e-06	7.65817e-11
1.3791e-06	-7.28757e-07	7.03938e-07	-7.00424e-07	-1.2649e-06	-5.74028e-07	-7.95506e-07	-2.13618e-06	-2.58358e-06	-1.65875e-06	-7.52509e-07	-7.04511e-07	6.22768e-07	-7.33953e-07	2.90168e-06	-2.58374e-07	-1.45693e-06	1.78814e-07	-1.21922e-08	2.08788e-06	1.70744e-07	-3.37355e-06	-1.19306e-06	-4.4356e-06	3.87251e-07	-9.0152e-07	-8.12857e-07	1.26959e-06	1.15012e-06	1.23158e-06	7.55435e-11
1.37904e-06	-7.22745e-07	7.45744e-07	-7.00443e-07	-1.11801e-06	-5.74103e-07	-7.92928e-07	-2.19535e-06	-2.4942e-06	-1.67458e-06	-7.55684e-07	-7.2261e-07	2.2013e-07	-7.66654e-07	2.90176e-06	-2.58722e-07	-1.45899e-06	1.18631e-07	-1.07245e-08	2.0754e-06	1.68526e-07	-3.38829e-06	-4.25539e-07	-4.43402e-06	3.87256e-07	-9.01065e-07	-8.14401e-07	1.27443e-06	1.14981e-06	1.28332e-06	7.37595e-11
1.37403e-06	-7.22919e-07	7.98117e-07	-7.01439e-07	-1.2406e-06	-5.73356e-07	-7.99032e-07	-2.20346e-06	-2.47025e-06	-1.64535e-06	-7.59786e-07	-7.26341e-07	4.71765e-07	-7.26172e-07	2.91077e-06	-2.61067e-07	-1.45216e-06	1.1743e-07	-1.08239e-08	2.08443e-06	1.79589e-07	-3.3942e-06	-2.66787e-07	-4.43339e-06	3.87273e-07	-9.0091e-07	-4.91992e-07	1.27056e-06	9.74409e-07	1.35729e-06	7.34621e-11
1.37476e-06	-7.0713e-07	8.2045e-07	-7.02642e-07	-1.06263e-06	-5.73339e-07	-7.97421e-07	-2.18481e-06	-2.48975e-06	-1.65578e-06	-7.59668e-07	-7.3598e-07	2.77792e-07	-7.57906e-07	2.91135e-06	-2.60329e-07	-1.45647e-06	1.14619e-07	-8.94673e-09	2.07961e-06	1.72091e-07	-3.3934e-06	-3.70193e-07	-4.43342e-06	3.87484e-07	-9.01079e-07	-5.5562e-07	1.26822e-06	1.06124e-06	1.31056e-06	7.31979e-11
1.37507e-06	-7.15857e-07	7.69344e-07	-7.01774e-07	-1.08532e-06	-5.73027e-07	-7.96788e-07	-2.19418e-06	-2.48719e-06	-1.6536e-06	-7.60078e-07	-7.26777e-07	3.23526e-07	-7.51828e-07	2.91119e-06	-2.59928e-07	-1.45434e-06	1.16969e-07	-1.01442e-08	2.07593e-06	1.72809e-07	-3.39245e-06	-3.31576e-07	-4.43321e-06	3.87423e-07	-9.01153e-07	-5.12503e-07	1.2702e-06	1.01766e-06	1.29957e-06	7.29851e-11
9.78555e-07	-7.23972e-07	7.33938e-07	-7.01885e-07	-1.1077e-06	-5.72488e-07	-8.10381e-07	-2.2e-06	-2.48514e-06	-1.65256e-06	-7.75167e-07	1.99096e-07	2.93506e-07	-7.42017e-07	2.91979e-06	-1.97408e-07	-1.45701e-06	1.09402e-07	-8.8108e-09	2.07529e-06	1.70192e-07	-3.38308e-06	-1.2342e-07	-4.37893e-06	3.87681e-07	-9.0054e-07	-5.67087e-07	1.27148e-06	1.06656e-06	1.32401e-06	7.12091e-11
9.85379e-07	-7.23947e-07	7.35804e-07	-7.01908e-07	-1.10628e-06	-5.72509e-07	-8.10363e-07	-2.19975e-06	-2.48611e-06	-1.65279e-06	-7.75023e-07	-7.27131e-08	2.93873e-07	-7.39912e-07	2.91987e-06	-1.73951e-07	-1.45674e-06	1.08951e-07	-9.18275e-09	2.07656e-06	1.70189e-07	-3.38437e-06	-1.33761e-07	-4.3801e-06	3.87676e-07	-9.00537e-07	-5.6691e-07	1.2715e-06	1.04483e-06	1.32763e-06	7.11703e-11
9.99157e-07	-7.22729e-07	7.38133e-07	-7.0177e-07	-1.08863e-06	-5.72762e-07	-8.10151e-07	-2.19485e-06	-2.48592e-06	-1.65265e-06	-7.71538e-07	4.71617e-08	2.81191e-07	-7.43351e-07	2.91739e-06	-1.61012e-07	-1.45708e-06	1.06597e-07	-8.92763e-09	2.0751e-06	1.71129e-07	-3.38387e-06	-1.38749e-07	-4.38002e-06	3.87667e-07	-9.00579e-07	-5.67864e-07	1.27143e-06	1.064e-06	1.31619e-06	7.11112e-11
9.98918e-07	-7.22933e-07	7.38684e-07	-7.01859e-07	-1.09575e-06	-5.72828e-07	-8.07991e-07	-2.19642e-06	-2.48531e-06	-1.65311e-06	-7.7051e-07	2.63503e-08	2.64546e-07	-7.42433e-07	2.91471e-06	-1.14702e-07	-1.45624e-06	1.07928e-07	-9.10324e-09	2.07497e-06	1.70737e-07	-3.38429e-06	-1.48426e-07	-4.38403e-06	3.87616e-07	-9.00754e-07	-5.56044e-07	1.27104e-06	1.05991e-06	1.30906e-06	7.1084e-11
1.01577e-06	-7.2341e-07	7.56946e-07	-7.01897e-07	-1.09492e-06	-5.71173e-07	-8.06153e-07	-2.19507e-06	-2.4856e-06	-9.03178e-07	-7.69439e-07	7.46621e-09	2.71052e-07	-7.42599e-07	2.91561e-06	-1.44525e-07	-1.45662e-06	1.07224e-07	-2.04339e-08	2.07624e-06	1.71629e-07	-3.3851e-06	-1.38071e-07	-4.38632e-06	4.19001e-07	-9.008e-07	-5.48912e-07	1.27146e-06	1.03872e-06	1.32073e-06	6.92666e-11
1.00398e-06	-7.22757e-07	7.49967e-07	-7.01878e-07	-1.09965e-06	-5.72586e-07	-8.07441e-07	-2.19603e-06	-2.48491e-06	-1.00184e-06	-7.70499e-07	-2.64815e-08	2.64844e-07	-7.43215e-07	2.91417e-06	-1.61983e-07	-1.46325e-06	1.06959e-07	-1.28853e-08	2.07563e-06	1.70536e-07	-3.30695e-06	-1.41022e-07	-4.38583e-06	4.00465e-07	-9.0069e-07	-5.59057e-07	1.27131e-06	1.04646e-06	1.31774e-06	6.89243e-11
1.01317e-06	-7.23386e-07	7.56342e-07	-6.95859e-07	-1.09874e-06	-5.76723e-07	-8.06188e-07	-3.11761e-07	-2.48534e-06	-1.02157e-06	-7.99182e-07	-8.76741e-08	2.68652e-07	-7.42783e-07	2.91384e-06	-1.53418e-07	-1.46133e-06	1.07789e-07	-1.23843e-08	2.0759e-06	1.71223e-07	-3.17599e-06	-1.40726e-07	-4.38156e-06	4.20657e-07	-8.98239e-07	-5.49642e-07	1.27127e-06	1.04323e-06	1.31843e-06	6.34171e-11
1.01086e-06	-7.23443e-07	7.56212e-07	-6.21967e-07	-1.09902e-06	-5.77004e-07	-8.0631e-07	-7.40495e-07	-2.48558e-06	-1.06222e-06	-8.06889e-07	-4.11212e-08	2.68947e-07	-7.42839e-07	2.91521e-06	-1.58627e-07	-1.45873e-06	1.07068e-07	-1.13794e-08	2.07593e-06	1.52216e-07	-2.77776e-06	-1.42691e-07	-4.38244e-06	4.14845e-07	-8.97555e-07	-5.51816e-07	1.27128e-06	1.04629e-06	1.31851e-06	6.14959e-11
1.00789e-06	-7.23726e-07	7.58415e-07	-6.80649e-07	-1.09955e-06	-5.75301e-07	-8.0647e-07	-4.04118e-07	-2.48528e-06	-1.02904e-06	-7.77182e-07	-6.36132e-08	2.65049e-07	-7.42692e-07	2.91527e-06	-1.56398e-07	-1.46432e-06	1.0739e-07	-1.20357e-08	2.07589e-06	1.70027e-07	-2.79436e-06	-1.41682e-07	-4.38243e-06	4.16626e-07	-8.97665e-07	-5.52887e-07	1.27118e-06	1.04516e-06	1.31793e-06	6.11791e-11
1.01023e-06	-6.40551e-07	7.55098e-07	-6.53052e-07	-1.10122e-06	-5.73533e-07	-8.0672e-07	-6.02689e-07	-2.47804e-06	-1.08784e-06	-7.98655e-07	-6.20195e-08	2.65894e-07	-7.42293e-07	2.91515e-06	-4.19748e-08	-1.46409e-06	1.0743e-07	-1.2554e-08	2.07608e-06	1.51929e-07	-2.79684e-06	-8.07988e-08	-2.79605e-06	4.12705e-07	-8.99104e-07	-5.52269e-07	1.26413e-06	1.00131e-06	1.31756e-06	4.9826e-11
1.01023e-06	-6.40551e-07	7.55098e-07	-6.53052e-07	-1.10122e-06	-5.73533e-07	-8.0672e-07	-6.02689e-07	-2.47804e-06	-1.08784e-06	-7.98655e-07	-6.20195e-08	2.65894e-07	-7.42293e-07	2.91515e-06	-4.19748e-08	-1.46409e-06	1.0743e-07	-1.2554e-08	2.07608e-06	1.51929e-07	-2.79684e-06	-8.07988e-08	-2.79605e-06	4.12705e-07	-8.99104e-07	-5.52269e-07	1.26413e-06	1.00131e-06	1.31756e-06	4.9826e-11
1.01084e-06	-6.70741e-07	7.64313e-07	-6.50317e-07	-1.09933e-06	-5.74036e-07	-7.97921e-07	-5.4032e-07	-2.48843e-06	-1.0918e-06	-8.02918e-07	-5.8197e-08	2.66707e-07	-7.95285e-07	2.91511e-06	-8.48064e-08	-1.4611e-06	1.0723e-07	-1.32068e-08	2.07596e-06	1.05121e-07	-2.81969e-06	-1.30024e-07	-2.81137e-06	4.22184e-07	-8.95971e-07	-5.5139e-07	1.26379e-06	9.92605e-07	7.42118e-07	4.89432e-11
1.00949e-06	-6.60343e-07	7.56003e-07	-6.52083e-07	-1.10055e-06	-5.73681e-07	-7.99618e-07	-5.61182e-07	-2.48478e-06	-1.02299e-06	-7.96631e-07	-5.97132e-08	2.66696e-07	-7.5855e-07	2.91515e-06	-1.04906e-07	-1.46111e-06	1.07335e-07	-1.40393e-08	2.07414e-06	6.7892e-08	-2.79829e-06	-1.13922e-07	-2.81563e-06	4.12772e-07	-8.96679e-07	-5.51821e-07	1.26254e-06	1.0052e-06	7.49874e-07	4.8631e-11
1.01053e-06	-6.57331e-07	7.58771e-07	-6.53585e-07	-1.09711e-06	-5.74461e-07	-8.03601e-07	-5.74489e-07	-2.47923e-06	-1.0901e-06	-7.98357e-07	-5.6704e-08	2.36826e-07	-7.68692e-07	2.91511e-06	3.55139e-09	-1.46212e-06	1.0732e-07	-1.30309e-08	2.07556e-06	9.5774e-08	-2.81166e-06	1.581e-08	-2.79559e-06	4.18817e-07	-1.98572e-07	-5.51903e-07	1.2628e-06	9.98932e-07	7.82234e-07	4.79975e-11
1.01021e-06	-6.60253e-07	7.61401e-07	-6.61489e-07	-1.09774e-06	-5.75458e-07	-8.01588e-07	-5.75233e-07	-2.47407e-06	-1.09274e-06	-8.01595e-07	-5.56203e-08	2.36613e-07	-7.5705e-07	2.91506e-06	9.51502e-10	-1.46175e-06	1.07337e-07	-1.2775e-08	2.07592e-06	1.02674e-07	-2.81219e-06	1.88156e-09	-2.78295e-06	4.16273e-07	-3.24879e-07	-5.51798e-07	1.26236e-06	1.00061e-06	7.34659e-07	4.79102e-11
1.01012e-06	-6.59313e-07	7.63066e-07	-6.57936e-07	-1.09867e-06	-5.74557e-07	-8.02976e-07	-5.87838e-07	-2.47906e-06	-1.07416e-06	-7.97995e-07	-5.34618e-08	1.80771e-07	-7.56409e-07	2.91565e-06	-3.2864e-09	-1.46128e-06	1.07295e-07	-1.79805e-08	2.07528e-06	9.49851e-08	-2.8062e-06	-2.64867e-08	-2.78904e-06	4.14599e-07	-3.92693e-07	-5.5872e-07	1.26294e-06	3.70584e-07	7.60495e-07	4.71089e-11
1.01001e-06	-6.5964e-07	7.5846e-07	-7.73343e-07	-1.09842e-06	-5.74842e-07	-8.03464e-07	-5.81829e-07	-1.62083e-06	-1.04998e-06	-7.97644e-07	-5.464e-08	2.2306e-07	-7.63329e-07	2.27566e-06	-1.17326e-08	-1.46193e-06	1.40502e-07	-1.3941e-08	2.075e-06	9.24395e-08	-2.80812e-06	-6.03521e-08	-2.78666e-06	4.19914e-07	-3.02164e-07	-5.53097e-07	1.26256e-06	8.14365e-07	7.61201e-07	4.08658e-11
1.01313e-06	-6.602e-07	7.62683e-07	-8.40665e-07	-1.09873e-06	-5.74733e-07	-8.03522e-07	-5.81939e-07	-1.8203e-06	-1.05337e-06	-7.97502e-07	-5.72203e-08	2.32399e-07	-7.63014e-07	2.40171e-06	-7.6823e-09	-1.46212e-06	1.19111e-07	-1.9702e-08	2.09256e-06	1.04575e-07	-2.81335e-06	-3.46895e-08	-1.73518e-06	4.13637e-07	-3.27154e-07	-5.5163e-07	1.26097e-06	9.10949e-07	7.56071e-07	3.77824e-11
1.01005e-06	-6.60326e-07	7.6353e-07	-8.51465e-07	-1.09828e-06	-5.74483e-07	-8.03334e-07	-5.87921e-07	-1.69432e-06	-1.05286e-06	-7.97438e-07	-5.54358e-08	2.27308e-07	-7.6008e-07	2.34391e-06	-8.87916e-09	-1.46242e-06	1.23618e-07	-1.46752e-08	2.07513e-06	9.41414e-08	-2.80905e-06	-4.85005e-08	-1.68901e-06	4.18648e-07	-3.49957e-07	-5.52183e-07	1.26095e-06	7.23073e-07	7.64549e-07	3.65481e-11
1.01178e-06	-6.59982e-07	8.31083e-07	-7.42386e-07	-1.0965e-06	-5.48573e-07	-8.0395e-07	-6.16934e-07	-1.68638e-06	-1.05112e-06	-7.97907e-07	-5.58588e-08	2.28176e-07	-7.47025e-07	2.33041e-06	-1.19668e-08	-1.46253e-06	1.25109e-07	-3.02683e-08	2.02549e-06	9.96785e-08	-2.8103e-06	-3.08291e-08	-1.61707e-06	4.17437e-07	-3.38063e-07	-5.51999e-07	1.25781e-06	8.50322e-07	7.97057e-07	3.61763e-11
1.01113e-06	-6.59826e-07	7.7628e-07	-7.43585e-07	-1.09827e-06	-5.64711e-07	-8.03675e-07	-5.91167e-07	-1.6891e-06	-1.05091e-06	-7.97781e-07	-5.6199e-08	2.27499e-07	-7.58548e-07	2.34873e-06	-1.02173e-08	-1.46246e-06	1.27071e-07	-2.54433e-08	2.0686e-06	9.74107e-08	-2.80995e-06	-3.7158e-08	-1.57988e-06	4.17611e-07	-3.39317e-07	-5.52384e-07	1.26043e-06	7.41355e-07	7.7957e-07	3.60527e-11
1.01105e-06	-6.60015e-07	7.80297e-07	-7.5925e-07	-1.10837e-06	-5.41338e-07	-8.02924e-07	-5.89788e-07	-1.71957e-06	-6.81949e-07	-7.97794e-07	6.73994e-08	2.2824e-07	-7.54974e-07	2.34324e-06	-1.0632e-08	-1.46143e-06	1.22004e-07	-2.06952e-08	2.05459e-06	9.8393e-08	-2.81224e-06	-3.4949e-08	-1.60737e-06	4.17837e-07	-3.44453e-07	-5.51997e-07	1.26602e-06	7.50076e-07	6.88245e-07	3.54459e-11
1.01116e-06	-6.66303e-07	7.7164e-07	-2.344e-07	-1.09984e-06	-5.68922e-07	-8.03396e-07	-5.95264e-07	-1.73408e-06	-9.42952e-07	-7.97543e-07	6.10324e-09	2.28072e-07	-7.55651e-07	2.32904e-06	-1.03331e-08	-1.45786e-06	1.2254e-07	-1.67046e-08	2.05555e-06	1.1419e-07	-2.81208e-06	-3.90499e-08	-1.20345e-06	4.19538e-07	-3.39674e-07	-5.52394e-07	1.26657e-06	7.3585e-07	7.66419e-07	3.4296e-11
1.01121e-06	-6.61307e-07	7.64333e-07	-3.87419e-07	-1.11004e-06	-5.61108e-07	-8.03447e-07	-5.94739e-07	-1.69814e-06	-8.88195e-07	-7.97515e-07	-3.31546e-08	2.27307e-07	-7.53405e-07	2.32914e-06	-1.06294e-08	-1.45967e-06	1.22418e-07	-1.83848e-08	2.04443e-06	1.105e-07	-2.81047e-06	-3.93518e-08	-1.15869e-06	4.19109e-07	-3.3809e-07	-5.52368e-07	1.26035e-06	7.09632e-07	7.75019e-07	3.39629e-11
1.01121e-06	-6.60598e-07	7.8429e-07	-3.75398e-07	-1.11997e-06	-5.60118e-07	-8.034e-07	-5.92955e-07	-1.70951e-06	-8.05401e-07	-7.97567e-07	-1.6053e-08	2.2744e-07	-7.55452e-07	2.33958e-06	-1.01514e-08	-1.07923e-06	1.21999e-07	-1.97212e-08	2.0529e-06	1.05159e-07	-2.81082e-06	7.36063e-08	-1.24462e-06	4.18457e-07	-3.43504e-07	-5.52268e-07	1.26068e-06	7.29121e-07	7.3473e-07	3.32033e-11
1.0205e-06	-6.60408e-07	7.7153e-07	-4.01734e-07	-1.11421e-06	-5.5972e-07	-8.03392e-07	-5.97993e-07	-1.71284e-06	-8.51714e-07	-7.97149e-07	-2.10447e-08	2.27852e-07	-7.5484e-07	2.33359e-06	-9.88392e-09	-1.24933e-06	1.21307e-07	-1.99821e-08	2.05298e-06	1.06148e-07	-2.81113e-06	1.06114e-08	-1.21264e-06	4.19138e-07	-3.39642e-07	-5.52276e-07	8.4335e-07	5.84627e-07	7.5059e-07	3.2542e-11
1.02083e-06	-6.61687e-07	5.99078e-07	-4.24652e-07	-1.12287e-06	-5.60872e-07	-8.03544e-07	-5.96725e-07	-1.71023e-06	-8.23138e-07	-7.97528e-07	-4.4128e-08	2.27627e-07	-7.5507e-07	2.33217e-06	-1.3221e-08	-9.69199e-07	1.24121e-07	-1.81874e-08	2.0331e-06	9.58085e-08	-2.41969e-07	-1.39316e-08	-1.11755e-06	4.17524e-07	-3.3541e-07	-6.29631e-07	1.06363e-06	6.11433e-07	7.45583e-07	2.40477e-11
1.01548e-06	-6.61541e-07	7.64618e-07	-4.31198e-07	-1.11861e-06	-5.59368e-07	-8.03497e-07	-5.95723e-07	-1.70771e-06	-8.52187e-07	-7.97521e-07	-1.97176e-08	2.26386e-07	-7.55113e-07	1.56731e-06	-6.53501e-09	-1.09411e-06	1.19006e-07	-1.94975e-08	2.02764e-06	9.86594e-08	-4.57258e-07	-9.7276e-09	-8.42061e-07	4.19006e-07	-3.3593e-07	-5.5655e-07	1.09784e-06	6.23711e-07	7.57889e-07	2.11787e-11
1.0161e-06	-6.60846e-07	7.78759e-07	-4.20531e-07	-1.11538e-06	-5.60899e-07	-8.03643e-07	-5.89419e-07	-1.70942e-06	-8.50895e-07	-7.97363e-07	-2.14969e-08	2.26981e-07	-7.5533e-07	9.29332e-07	-9.54245e-09	-1.08127e-06	1.20096e-07	-2.02718e-08	2.03195e-06	1.01927e-07	-3.79112e-07	-1.09074e-08	-1.12601e-06	4.18977e-07	-3.40188e-07	-5.627e-07	9.5314e-07	6.21505e-07	7.56263e-07	1.97821e-11
9.95899e-07	-6.61491e-07	7.37834e-07	-4.43333e-07	-1.11922e-06	-5.59534e-07	-8.03672e-07	-5.83068e-07	-1.70567e-06	-8.34347e-07	-7.69191e-07	-2.08664e-08	2.27267e-07	-7.55832e-07	1.02083e-06	-4.52922e-09	-1.01903e-06	1.21136e-07	-2.2261e-08	2.04258e-06	1.00501e-07	-2.94296e-07	-1.7187e-08	-1.09579e-06	4.18859e-07	-3.39571e-07	-5.73678e-07	8.72643e-07	6.44897e-07	7.54044e-07	1.94738e-11
1.02029e-06	-6.61502e-07	7.27646e-07	-4.36467e-07	-1.12034e-06	-5.60038e-07	-8.03687e-07	-5.73589e-07	-1.70009e-06	-8.32412e-07	-6.40797e-07	-2.39371e-08	2.26519e-07	-7.55127e-07	7.259e-07	1.88302e-09	-1.06947e-06	1.19819e-07	-2.15702e-08	2.03869e-06	9.89816e-08	-4.21171e-07	-1.36887e-08	-1.02988e-06	4.18595e-07	-3.39677e-07	-5.78885e-07	9.83974e-07	6.49975e-07	7.57654e-07	1.90384e-11
1.01456e-06	-6.61486e-07	7.1284e-07	-4.42611e-07	-1.11969e-06	-5.60024e-07	-8.03699e-07	-5.80208e-07	-1.70214e-06	-8.30986e-07	-6.25277e-07	-2.49773e-08	2.27016e-07	-7.55199e-07	8.41153e-07	-1.26655e-09	-1.04246e-06	1.19735e-07	-2.10327e-08	2.0376e-06	9.49848e-08	-3.78268e-07	-1.38839e-08	-1.04781e-06	4.18661e-07	-3.37867e-07	-5.96288e-07	8.2274e-07	6.52278e-07	7.55591e-07	1.88515e-11
1.01934e-06	-6.60815e-07	4.2576e-07	-4.36474e-07	-1.11508e-06	-5.39166e-07	-8.0362e-07	-5.74869e-07	-1.29284e-06	-8.33155e-07	-5.5206e-07	-2.31866e-08	2.26756e-07	-7.55277e-07	8.97526e-07	-3.94366e-09	-1.00338e-06	2.03339e-07	-1.89267e-08	2.00924e-06	9.85962e-08	-3.28876e-07	-1.09205e-08	-1.04328e-06	4.10269e-07	-3.38801e-07	-5.80895e-07	9.26457e-07	6.4813e-07	7.56221e-07	1.7219e-11
1.01914e-06	-6.61286e-07	6.52502e-07	-4.3636e-07	-1.11675e-06	-5.52401e-07	-8.03628e-07	-5.76464e-07	-1.34174e-06	-8.33364e-07	-5.65652e-07	-2.37402e-08	2.26975e-07	-4.10164e-07	8.79576e-07	-5.05323e-09	-1.01555e-06	1.79282e-07	-2.049e-08	2.01168e-06	9.80698e-08	-3.33169e-07	-1.13349e-08	-1.03941e-06	4.21822e-07	-3.38936e-07	-5.92136e-07	9.02665e-07	6.48153e-07	7.55864e-07	1.71928e-11
1.0171e-06	-6.60972e-07	5.80326e-07	-4.38828e-07	-1.11458e-06	-5.4052e-07	-8.03575e-07	-5.77951e-07	-1.30192e-06	-8.32279e-07	-5.98117e-07	-2.29552e-08	2.2682e-07	-4.79374e-07	8.8198e-07	-3.66201e-09	-7.48423e-07	1.63415e-07	-2.12152e-08	2.02402e-06	9.77476e-08	-3.44304e-07	-1.12133e-08	-1.05239e-06	4.19341e-07	-3.38448e-07	-5.89834e-07	9.13491e-07	6.50479e-07	7.51191e-07	1.66999e-11
1.01808e-06	-6.61096e-07	5.24273e-07	-4.36924e-07	-1.11717e-06	-5.52825e-07	-8.03662e-07	-5.76484e-07	-1.35509e-06	-8.27702e-07	-5.74991e-07	-2.27044e-08	2.27721e-07	-5.168e-07	8.51711e-07	-3.18747e-09	-7.85513e-07	1.67102e-07	-2.06417e-08	2.02939e-06	9.7616e-08	-3.29726e-07	-1.16632e-08	-8.87819e-07	4.18445e-07	-3.37176e-07	-5.87297e-07	8.79202e-07	6.50299e-07	2.72216e-07	1.59422e-11
1.0179e-06	-1.40355e-07	5.75025e-07	-4.37183e-07	-1.11715e-06	-5.51186e-07	-7.98711e-07	-5.76401e-07	-1.35329e-06	-6.61689e-07	-5.28391e-07	-2.27117e-08	2.29268e-07	-5.64663e-07	8.373e-07	-3.56926e-09	-7.97404e-07	1.67428e-07	-2.04301e-08	2.01694e-06	9.75218e-08	-3.39317e-07	-1.17261e-08	-9.9342e-07	4.16359e-07	-3.38097e-07	-4.50957e-07	8.87973e-07	6.48964e-07	3.82874e-07	1.54123e-11
1.01765e-06	-2.82381e-07	5.85501e-07	-4.37012e-07	-1.11688e-06	-5.50752e-07	-7.94425e-07	-5.76505e-07	-1.33862e-06	-6.56881e-07	-5.17961e-07	-2.11694e-08	2.283e-07	-5.80672e-07	8.36212e-07	-2.47813e-09	-8.21884e-07	1.49104e-07	-2.05343e-08	2.01847e-06	9.74539e-08	-3.39771e-07	-1.18938e-08	-1.01805e-06	4.17474e-07	-3.38142e-07	-4.2173e-07	8.83261e-07	6.15686e-07	1.18764e-07	1.53177e-11
1.01766e-06	-1.79216e-07	5.93694e-07	-4.37404e-07	-1.11702e-06	-4.75103e-07	-7.98908e-07	-5.77441e-07	-1.34091e-06	-6.94151e-07	-4.65088e-07	-2.22099e-08	2.27622e-07	-5.66535e-07	8.43573e-07	-2.95542e-09	-8.00117e-07	1.64849e-07	-2.09064e-08	2.02045e-06	9.76003e-08	-3.33002e-07	-1.15314e-08	-9.57242e-07	4.17139e-07	-3.38176e-07	-4.447e-07	8.78343e-07	6.22037e-07	2.17783e-07	1.51166e-11
1.01736e-06	-3.14054e-07	5.73617e-07	-4.37309e-07	-1.11697e-06	-4.25113e-07	-8.00901e-07	-5.76038e-07	-1.34575e-06	-4.66545e-07	-3.51136e-07	-2.23795e-08	2.27998e-07	-3.1919e-07	8.44292e-07	-2.97287e-09	-8.11874e-07	1.83728e-07	-1.93199e-08	2.01904e-06	-3.51565e-08	-3.36801e-07	-1.20736e-08	-9.54456e-07	4.1807e-07	-3.37967e-07	-5.32634e-07	8.83509e-07	5.24559e-07	2.1639e-07	1.45456e-11
8.77643e-07	-2.61076e-07	5.80319e-07	-4.37264e-07	-1.11705e-06	-4.50156e-07	-4.15806e-07	-5.7683e-07	-1.34477e-06	-5.59908e-07	-3.70102e-07	-2.13731e-08	2.29949e-07	-4.76094e-07	8.43504e-07	-2.96809e-09	-7.98688e-07	1.7793e-07	-1.6505e-08	9.68216e-07	-3.62246e-08	-3.35767e-07	-1.18011e-08	-9.6477e-07	4.18055e-07	-3.34699e-07	-4.5483e-07	8.81064e-07	5.8504e-07	2.66844e-07	1.09085e-11
8.78956e-07	-2.63447e-07	5.79772e-07	-4.37261e-07	-1.11703e-06	-4.54643e-07	-4.90889e-07	-5.76447e-07	-1.29968e-06	-5.60124e-07	-3.70979e-07	-2.16225e-08	2.29098e-07	-4.76049e-07	8.4366e-07	-2.71447e-09	-7.98859e-07	1.76912e-07	-1.68434e-08	9.69513e-07	-2.1268e-08	-3.35746e-07	-1.17966e-08	-9.58144e-07	4.17772e-07	-3.3535e-07	-4.58392e-07	8.81301e-07	5.82825e-07	2.73079e-07	1.0858e-11
8.8031e-07	-2.65095e-07	5.79633e-07	-4.37268e-07	-1.11703e-06	-4.54838e-07	-4.46795e-07	-5.7653e-07	-1.30526e-06	-5.60605e-07	-3.71153e-07	-2.16166e-08	2.2909e-07	-4.65634e-07	8.4366e-07	-2.68851e-09	-7.98083e-07	1.76836e-07	-1.73091e-08	9.79511e-07	-1.92052e-08	-3.35766e-07	-1.17933e-08	-9.6132e-07	4.17754e-07	-3.36548e-07	-4.63589e-07	8.81491e-07	5.78794e-07	2.66216e-07	1.08472e-11
8.98224e-07	-2.393e-07	5.79096e-07	-4.37276e-07	-1.11705e-06	-4.95485e-07	-4.18269e-07	-5.76306e-07	-1.30629e-06	-5.58874e-07	-3.9581e-07	-2.20207e-08	2.28239e-07	-4.00844e-07	8.42295e-07	-2.75484e-09	-7.92574e-07	1.75738e-07	-1.79014e-08	8.52993e-07	3.88437e-10	-3.36713e-07	-1.19436e-08	-9.53399e-07	4.17912e-07	-3.37042e-07	-4.95957e-07	8.80522e-07	5.71788e-07	2.66322e-07	1.0606e-11
8.8315e-07	-2.54996e-07	5.79748e-07	-4.37274e-07	-1.11705e-06	-4.96631e-07	-4.435e-07	-5.76386e-07	-1.27099e-06	-5.82189e-07	-4.07997e-07	-2.17453e-08	2.32224e-07	-3.86782e-07	8.42807e-07	-2.74922e-09	-7.9182e-07	1.75714e-07	-1.8074e-08	8.33764e-07	-1.8829e-08	-3.3691e-07	-1.19337e-08	-9.54918e-07	4.1789e-07	-3.36224e-07	-4.71473e-07	8.804e-07	5.66732e-07	2.71078e-07	1.04898e-11
8.86767e-07	-2.41807e-07	3.84704e-07	-4.37271e-07	-1.11704e-06	-4.8284e-07	-4.45484e-07	-5.7636e-07	-1.28429e-06	-5.52098e-07	-3.99224e-07	-2.15771e-08	2.3003e-07	-3.90833e-07	8.42763e-07	-2.74768e-09	-7.93087e-07	1.75336e-07	-1.78698e-08	8.34557e-07	-1.00247e-08	-3.33748e-07	-1.19276e-08	-9.57259e-07	3.71541e-07	-3.36908e-07	-4.77043e-07	8.8073e-07	5.67305e-07	2.70742e-07	1.026e-11
8.88847e-07	-2.4573e-07	4.67245e-07	-4.37657e-07	-1.11536e-06	-4.91393e-07	-4.41636e-07	-5.76304e-07	-1.27513e-06	-4.40368e-07	-4.02468e-07	-2.15781e-08	2.29603e-07	-4.00509e-07	8.32846e-07	-2.76342e-09	-7.93356e-07	1.75559e-07	-1.79837e-08	8.41551e-07	-3.36816e-09	-3.34627e-07	-1.18983e-08	-9.56486e-07	2.42417e-07	-3.37205e-07	-4.86872e-07	8.71043e-07	5.68043e-07	2.68022e-07	1.01205e-11
8.88156e-07	-2.44958e-07	4.37844e-07	-4.38271e-07	-1.11694e-06	-4.89629e-07	-4.4741e-07	-5.76295e-07	-1.26959e-06	-4.13077e-07	-4.01514e-07	-2.16503e-08	2.30186e-07	-3.96084e-07	8.35751e-07	-2.7525e-09	-7.93013e-07	1.75373e-07	-1.79234e-08	8.46979e-07	-6.03211e-09	-3.34522e-07	-1.19073e-08	-9.57175e-07	2.72656e-07	-3.36992e-07	-4.84113e-07	8.79315e-07	5.6806e-07	1.85125e-07	1.00628e-11
8.90224e-07	-2.64855e-07	4.52701e-07	-4.37482e-07	-9.93543e-07	-4.89219e-07	-3.58047e-07	-5.5379e-07	-1.27512e-06	-3.98018e-07	-4.08806e-07	-2.21365e-08	2.30442e-07	-4.02859e-07	8.39176e-07	-2.77414e-09	-7.94289e-07	1.75532e-07	-1.77972e-08	8.4501e-07	-6.12339e-09	-3.34574e-07	-1.18945e-08	-7.94787e-07	1.78867e-07	-3.35123e-07	-4.85723e-07	8.77628e-07	5.6876e-07	2.7596e-07	9.46187e-12
8.90187e-07	-2.5699e-07	4.53668e-07	-4.37678e-07	-1.00953e-06	-4.88679e-07	-4.11552e-07	-5.67313e-07	-1.27452e-06	-4.16997e-07	-4.08589e-07	-2.20939e-08	2.25679e-07	-4.00091e-07	8.33863e-07	-2.7675e-09	-7.9277e-07	1.75521e-07	-1.76114e-08	8.46091e-07	-5.76316e-09	-3.35384e-07	-1.18903e-08	-8.39089e-07	1.62729e-07	-3.36729e-07	-4.84675e-07	5.69288e-07	5.68571e-07	2.43374e-07	9.15065e-12
8.90638e-07	-2.89292e-07	4.55553e-07	-4.37254e-07	-1.01364e-06	-4.88774e-07	-3.86088e-07	-5.68099e-07	-2.1254e-08	-4.24221e-07	-4.2003e-07	-2.18757e-08	2.28498e-07	-4.04838e-07	8.42896e-07	-2.2337e-09	-7.93665e-07	1.75437e-07	-1.98719e-08	8.43723e-07	1.05655e-10	-3.33721e-07	-1.84684e-08	-8.02982e-07	2.16839e-07	-3.36488e-07	-4.83201e-07	4.45733e-07	5.68819e-07	3.27101e-07	7.4501e-12
8.90884e-07	-2.70783e-07	4.50373e-07	-4.37357e-07	-5.58104e-07	-4.89109e-07	-3.99083e-07	-5.68193e-07	-1.85477e-07	-4.18759e-07	-4.15976e-07	-2.19128e-08	2.22982e-07	-4.03459e-07	6.02268e-07	-2.97801e-09	-7.93654e-07	1.75506e-07	-6.17179e-09	8.44499e-07	7.93425e-09	-3.35064e-07	-1.88513e-08	-8.09519e-07	2.10297e-07	-3.36338e-07	-4.83243e-07	4.53942e-07	5.71358e-07	3.27493e-07	6.425e-12
8.90846e-07	-2.73583e-07	4.50271e-07	-4.3736e-07	-5.61823e-07	-4.89103e-07	-3.98644e-07	-5.6308e-07	-1.90537e-07	-4.21842e-07	-4.20422e-07	-2.19132e-08	2.2335e-07	-4.03372e-07	6.24635e-07	-2.94336e-09	-7.93849e-07	1.75491e-07	-1.01196e-08	8.2066e-07	3.66336e-09	-3.34978e-07	-1.61535e-08	-8.09302e-07	1.74416e-07	-3.36323e-07	-4.83114e-07	4.55397e-07	5.71257e-07	3.18961e-07	6.40201e-12
8.90856e-07	-2.6972e-07	4.5033e-07	-4.37616e-07	-5.69337e-07	-4.88452e-07	-3.91486e-07	-5.67916e-07	-2.88953e-07	-4.1958e-07	-4.16558e-07	-2.18999e-08	2.0667e-07	-4.01441e-07	5.33999e-07	-3.37924e-09	-7.93469e-07	1.75398e-07	-1.55394e-08	7.94649e-07	-5.50355e-10	-3.34851e-07	-1.47752e-08	-8.28895e-07	1.65472e-07	-3.36257e-07	-4.8513e-07	4.37076e-07	4.74694e-07	3.16804e-07	6.20578e-12
8.90625e-07	-2.6699e-07	4.50021e-07	-4.37418e-07	-4.49198e-07	-4.88963e-07	-3.92614e-07	-5.66551e-07	-2.63294e-07	-4.2036e-07	-4.16511e-07	-2.18824e-08	2.22406e-07	-4.03449e-07	5.17546e-07	-3.05728e-09	-7.9363e-07	1.75289e-07	-1.38353e-08	8.15322e-07	2.18768e-09	-3.35707e-07	-1.60933e-08	-8.21174e-07	1.80581e-07	-3.36377e-07	-4.8349e-07	4.87593e-07	2.84031e-07	3.06575e-07	5.97916e-12
8.90604e-07	-2.67901e-07	4.49605e-07	-4.37551e-07	-3.82874e-07	-4.88845e-07	-3.92942e-07	-5.66854e-07	-2.68334e-07	-4.1972e-07	-4.16653e-07	-2.18955e-08	2.20847e-07	-4.02816e-07	5.51652e-07	-3.18153e-09	-7.93604e-07	1.7535e-07	-9.91126e-09	8.20133e-07	-1.5223e-10	-3.35287e-07	-1.61087e-08	-8.22152e-07	1.84734e-07	-3.3662e-07	-4.83594e-07	4.53545e-07	3.3519e-07	2.96985e-07	5.96688e-12
8.90852e-07	-2.68426e-07	4.50549e-07	-4.35891e-07	-4.33914e-07	-2.91818e-07	-2.83763e-07	-5.66946e-07	-2.73573e-07	-4.2009e-07	-4.16886e-07	-2.18758e-08	2.21562e-07	-4.02907e-07	5.37953e-07	-3.16064e-09	-7.93799e-07	1.7536e-07	-1.16885e-08	8.15253e-07	1.36421e-09	-3.35309e-07	-1.55416e-08	-8.19558e-07	1.26e-07	-3.365e-07	-4.83313e-07	4.38819e-07	3.41289e-07	2.95077e-07	5.72927e-12
8.90821e-07	-2.68692e-07	4.49974e-07	-4.40943e-07	-4.35438e-07	-4.20617e-07	-2.75831e-07	-5.52072e-07	-2.66171e-07	-4.20254e-07	-4.21201e-07	-2.13931e-08	4.45779e-08	-2.70233e-07	5.35522e-07	-3.18133e-09	-7.94157e-07	1.75103e-07	-1.66867e-08	8.1088e-07	-2.17839e-09	-2.85468e-07	-1.58747e-08	-8.19306e-07	8.34281e-08	-3.30041e-07	-4.83145e-07	4.66755e-07	3.19556e-07	2.85097e-07	5.61993e-12
6.36929e-07	-2.74665e-07	4.39456e-07	-4.38701e-07	-4.21866e-07	-3.35822e-07	-2.7834e-07	-5.66866e-07	-2.63676e-07	-4.1975e-07	-4.16792e-07	-2.05435e-08	2.13479e-07	-2.53581e-07	5.32117e-07	-3.10752e-09	-7.93728e-07	1.75203e-07	-1.42971e-08	8.10953e-07	8.07032e-09	-3.35027e-07	-1.58412e-08	-8.20867e-07	1.53055e-07	-3.34254e-07	-4.83083e-07	4.55361e-07	3.20331e-07	2.97021e-07	5.24078e-12
7.63582e-07	-1.926e-07	1.61228e-07	-4.3875e-07	-4.29387e-07	-3.49636e-07	-3.20924e-07	-5.61608e-07	-2.62189e-07	-4.04204e-07	-4.16794e-07	-2.0951e-08	1.48183e-07	-3.16716e-07	5.15901e-07	-5.84911e-09	-7.93952e-07	1.88485e-07	-1.64155e-08	8.12749e-07	2.53607e-08	-3.34726e-07	-1.71749e-08	-8.0816e-07	1.25337e-07	-3.23472e-07	-4.81526e-07	4.57761e-07	4.55336e-08	2.9474e-07	5.10192e-12
6.78542e-07	-1.09666e-07	2.06781e-07	-4.38824e-07	-4.27324e-07	-3.66287e-07	-2.65541e-07	-5.61133e-07	-2.52296e-07	-4.15352e-07	-4.15637e-07	-2.03136e-08	2.1767e-07	-3.35485e-07	4.46983e-07	-5.09104e-09	-7.93905e-07	1.7764e-07	1.37854e-08	8.12393e-07	4.43118e-08	-3.35041e-07	-1.7783e-08	-8.10612e-07	1.31181e-07	-2.9734e-07	-4.82349e-07	4.57695e-07	2.01911e-07	2.96847e-07	4.9493e-12
6.26549e-07	-9.04304e-08	2.05177e-07	-4.39002e-07	-4.19593e-07	-3.69365e-07	-2.94684e-07	-5.62971e-07	-2.55539e-07	-4.16007e-07	-3.5671e-07	-2.0156e-08	2.06337e-07	-2.65783e-07	5.14038e-07	-6.36699e-09	-7.94884e-07	1.7777e-07	-1.43443e-08	8.11087e-07	-1.76784e-09	-3.34864e-07	-2.31603e-08	-8.05444e-07	1.41325e-07	-3.06804e-07	-4.82587e-07	4.49032e-07	1.93729e-07	2.96738e-07	4.85246e-12
6.34129e-07	-1.36033e-07	1.70158e-07	-4.38551e-07	-4.26114e-07	-3.65344e-07	-2.81849e-07	-5.61506e-07	-2.54602e-07	-4.17473e-07	-3.9605e-07	-2.01924e-08	2.0883e-07	-2.79607e-07	4.56995e-07	-6.22389e-09	-7.94082e-07	1.78085e-07	-1.61011e-08	8.11843e-07	1.88684e-08	-3.35004e-07	-2.30534e-08	-8.07734e-07	1.37785e-07	-3.1536e-07	-4.82626e-07	4.48646e-07	7.37224e-08	2.96076e-07	4.81165e-12
6.37909e-07	-1.20559e-07	1.54087e-07	-4.3804e-07	-4.27209e-07	-1.52772e-07	-2.77272e-07	-5.61066e-07	-2.50866e-07	-4.15198e-07	-3.95877e-07	-1.98997e-08	1.78394e-07	-2.66118e-07	4.39296e-07	-5.35597e-09	-7.94708e-07	1.81762e-07	-8.02539e-09	8.12045e-07	2.12156e-08	-3.34749e-07	-1.99765e-08	-8.01312e-07	1.40515e-07	-3.1792e-07	-4.28695e-07	4.53232e-07	2.01237e-07	2.96586e-07	4.64026e-12
6.35085e-07	-1.2209e-07	1.7342e-07	-4.38499e-07	-4.25476e-07	-1.93839e-07	-3.00015e-07	-5.32484e-07	-2.53162e-07	-4.16101e-07	-3.80263e-07	-1.69639e-08	1.77024e-07	-2.62842e-07	4.433e-07	-9.98867e-09	-7.95988e-07	1.83732e-07	-3.49799e-09	8.11597e-07	1.91132e-08	-3.32579e-07	-2.00304e-08	-7.98629e-07	1.4208e-07	-3.19071e-07	-2.64516e-07	4.55008e-07	1.86851e-07	2.7521e-07	4.49679e-12
6.39298e-07	-1.269e-07	2.00597e-07	-4.38245e-07	-3.34347e-07	-1.5499e-07	-2.76146e-07	-5.41664e-07	-2.54007e-07	-4.18106e-07	-3.83607e-07	-2.67505e-08	1.86241e-07	-2.72536e-07	4.56419e-07	-5.33794e-09	-7.96892e-07	1.82954e-07	-4.07571e-09	8.11916e-07	1.8381e-08	-3.34221e-07	-2.02853e-08	-1.97628e-07	1.19308e-07	-3.17049e-07	-3.07215e-07	4.54007e-07	1.76281e-07	2.94853e-07	3.87959e-12
6.39298e-07	-1.269e-07	2.00597e-07	-4.38245e-07	-3.34347e-07	-1.5499e-07	-2.76146e-07	-5.41664e-07	-2.54007e-07	-4.18106e-07	-3.83607e-07	-2.67505e-08	1.86241e-07	-2.72536e-07	4.56419e-07	-5.33794e-09	-7.96892e-07	1.82954e-07	-4.07571e-09	8.11916e-07	1.8381e-08	-3.34221e-07	-2.02853e-08	-1.97628e-07	1.19308e-07	-3.17049e-07	-3.07215e-07	4.54007e-07	1.76281e-07	2.94853e-07	3.87959e-12
6.41311e-07	-1.27029e-07	1.84093e-07	-4.38068e-07	-2.85629e-07	-1.38083e-07	-2.84121e-07	-5.39269e-07	-2.53684e-07	-4.1192e-07	-3.89356e-07	-5.58406e-08	1.84106e-07	-2.73065e-07	4.52235e-07	-1.03281e-08	-7.83729e-07	1.80129e-07	-3.63783e-09	8.11493e-07	2.18028e-08	-3.34082e-07	-2.05925e-08	-2.19811e-07	1.00511e-07	-3.15677e-07	-3.24471e-07	4.49157e-07	1.79492e-07	2.82058e-07	3.82182e-12
6.39455e-07	-1.28444e-07	1.95219e-07	-4.37892e-07	-2.97546e-07	-1.21632e-07	-2.79224e-07	-5.36118e-07	-2.53751e-07	-3.94492e-07	-3.8725e-07	-3.46654e-08	1.85331e-07	-2.70303e-07	4.51317e-07	-9.23307e-09	-7.82499e-07	1.80935e-07	-5.67387e-09	8.11467e-07	2.06352e-08	-3.33865e-07	-2.08614e-08	-2.27093e-07	1.07136e-07	-3.16427e-07	-3.29206e-07	4.48614e-07	1.79166e-07	2.86266e-07	3.80907e-12
6.39562e-07	-1.28685e-07	1.89973e-07	-4.37885e-07	-3.05721e-07	-1.312e-07	-2.78897e-07	-5.36794e-07	-2.53856e-07	-3.94025e-07	-3.87077e-07	-3.92008e-08	1.85983e-07	-2.70611e-07	4.51208e-07	-9.61356e-09	-7.82988e-07	1.81141e-07	-5.07869e-09	8.11498e-07	2.14359e-08	-3.33966e-07	-2.06899e-08	-1.26621e-07	1.03741e-07	-3.16397e-07	-3.23567e-07	4.47725e-07	1.79108e-07	2.86905e-07	3.77592e-12
6.40689e-07	-1.29168e-07	1.90634e-07	-4.37879e-07	-3.06298e-07	-1.26092e-07	-2.79624e-07	-5.37036e-07	-2.53069e-07	-1.51497e-07	-3.86894e-07	-3.09108e-08	1.85816e-07	-2.70956e-07	4.51452e-07	-9.59231e-09	-7.81996e-07	1.8057e-07	-5.18747e-09	8.11602e-07	2.09001e-08	-2.55099e-07	-1.9629e-08	-1.72684e-07	1.06223e-07	-3.16356e-07	-3.25714e-07	4.47509e-07	1.77778e-07	2.86846e-07	3.61121e-12
6.39825e-07	-1.28698e-07	1.91964e-07	-4.37909e-07	-3.08511e-07	-1.22855e-07	-2.79369e-07	-5.38118e-07	-2.47597e-07	-1.37412e-07	-3.86591e-07	-3.47329e-08	1.85584e-07	-2.71018e-07	4.5165e-07	-9.43858e-09	-7.82589e-07	1.80726e-07	-5.1295e-09	8.11552e-07	2.09266e-08	-2.11871e-07	-2.07277e-08	-1.18094e-07	1.06503e-07	-3.16601e-07	-3.2807e-07	4.48864e-07	1.78105e-07	2.88617e-07	3.57442e-12
6.39866e-07	-1.28754e-07	1.91584e-07	-4.37842e-07	-3.09691e-07	-1.28226e-07	-2.79404e-07	-5.37721e-07	-2.45148e-07	-5.59067e-08	-3.8692e-07	-3.58541e-08	1.85715e-07	-2.71034e-07	4.51466e-07	-1.00461e-08	-7.82965e-07	1.80716e-07	-5.1348e-09	8.11648e-07	2.09097e-08	-2.05154e-07	-1.98571e-08	-1.27091e-07	9.69807e-08	-3.16337e-07	-3.27604e-07	4.49066e-07	1.78024e-07	2.87089e-07	3.5562e-12
6.39861e-07	-1.28654e-07	1.91627e-07	-4.37854e-07	-3.09508e-07	-1.27291e-07	-2.79573e-07	-5.37563e-07	-2.45809e-07	-5.69048e-08	-3.86798e-07	-3.61356e-08	1.85603e-07	-2.7122e-07	4.51454e-07	-9.66613e-09	-7.82961e-07	1.80736e-07	-5.1954e-09	8.11641e-07	2.0821e-08	-2.02545e-07	-1.99332e-08	-1.2778e-07	9.8507e-08	-3.16467e-07	-3.26563e-07	4.48878e-07	1.78113e-07	2.87485e-07	3.55506e-12
6.40232e-07	-1.28717e-07	1.91529e-07	-4.37861e-07	-1.64224e-07	-1.2545e-07	-2.79584e-07	-5.37421e-07	-2.46932e-07	-6.86431e-08	-3.86622e-07	-3.64241e-08	1.85703e-07	-2.71331e-07	4.51494e-07	-9.84226e-09	-7.83501e-07	1.80679e-07	-5.17729e-09	8.11594e-07	2.09077e-08	-2.06795e-07	-2.03254e-08	-1.31111e-07	1.00288e-07	-3.16381e-07	-3.26414e-07	4.48838e-07	1.78451e-07	2.87577e-07	3.49184e-12
6.39917e-07	-1.28784e-07	1.42122e-07	-4.37861e-07	-1.90666e-07	-1.25516e-07	-2.79698e-07	-5.37662e-07	-2.47038e-07	-8.7507e-08	-3.8679e-07	-3.48242e-08	1.85676e-07	-2.71281e-07	4.51502e-07	-9.86223e-09	-7.83519e-07	1.54855e-07	-5.54717e-09	8.11556e-07	2.09303e-08	-2.0688e-07	-2.50807e-08	-1.27649e-07	9.99988e-08	-3.1639e-07	-3.27393e-07	4.48912e-07	1.78645e-07	2.8788e-07	3.47924e-12
6.39692e-07	-1.28661e-07	1.36289e-07	-4.37866e-07	-1.8277e-07	-1.25915e-07	-2.79618e-07	-5.37573e-07	-2.46535e-07	-7.60552e-08	-3.86709e-07	-3.52129e-08	1.85672e-07	-2.71217e-07	4.51517e-07	-9.86415e-09	-7.83644e-07	4.67409e-08	-5.7032e-09	8.11582e-07	2.08327e-08	-2.03995e-07	-2.28898e-08	-1.30451e-07	1.00926e-07	-3.1639e-07	-3.27508e-07	4.48606e-07	1.78235e-07	2.88077e-07	3.44996e-12
6.39451e-07	-1.28514e-07	1.47209e-07	-4.37883e-07	-1.78786e-07	-1.25502e-07	-2.79557e-07	-5.37521e-07	-2.46892e-07	-7.0639e-08	-3.82747e-07	-3.00026e-08	1.85763e-07	-2.71197e-07	4.1544e-07	-8.58594e-09	-7.83161e-07	1.09723e-07	-5.57546e-09	8.11585e-07	2.08446e-08	-2.05958e-07	-2.11365e-08	-1.29996e-07	9.81021e-08	-3.17097e-07	-3.27163e-07	4.48674e-07	5.13426e-08	2.88073e-07	3.3961e-12
6.39484e-07	-1.2859e-07	1.48286e-07	-4.37875e-07	-1.8172e-07	-1.25486e-07	-2.79557e-07	-5.37407e-07	-2.47067e-07	-6.90533e-08	-3.8117e-07	-2.55901e-08	1.85687e-07	-2.71171e-07	4.11698e-07	-8.4783e-09	-7.83205e-07	8.12139e-08	-5.5578e-09	8.11586e-07	2.08783e-08	-2.06128e-07	-2.11354e-08	-1.30489e-07	9.62843e-08	-3.17483e-07	-3.26878e-07	4.48651e-07	3.51593e-08	2.87853e-07	3.38567e-12
6.39271e-07	-1.2865e-07	1.42019e-07	-2.38658e-07	-1.80017e-07	-1.25563e-07	-2.79605e-07	-5.37474e-07	-2.47073e-07	-7.0666e-08	-3.85218e-07	-3.45619e-08	1.85704e-07	-2.71188e-07	4.20664e-07	-8.52427e-09	-7.83128e-07	9.60941e-08	-1.62022e-09	8.11575e-07	2.11151e-08	-2.04533e-07	-2.15598e-08	-1.30459e-07	6.54767e-08	-3.17456e-07	-3.27056e-07	4.48714e-07	6.51129e-08	2.87862e-07	3.25969e-12
6.39617e-07	-1.28585e-07	1.4885e-07	-1.6616e-07	-1.81544e-07	-1.25475e-07	-2.79558e-07	-5.37472e-07	-2.47133e-07	-6.76151e-08	-3.82932e-07	-3.70764e-08	1.85693e-07	-2.7118e-07	4.13143e-07	-8.95569e-09	-7.83231e-07	9.25464e-08	-5.65422e-09	8.11585e-07	2.14515e-08	-2.05878e-07	-2.12724e-08	-1.30062e-07	7.78984e-08	-3.19795e-07	-3.27195e-07	4.48772e-07	5.03631e-08	2.87798e-07	3.22667e-12
6.39481e-07	-1.28591e-07	1.45717e-07	-2.05265e-07	-1.81121e-07	-1.25628e-07	-2.79575e-07	-5.38055e-07	-2.47118e-07	-6.89408e-08	-3.83122e-07	-3.40794e-08	1.85704e-07	-2.71185e-07	1.35484e-07	-8.59297e-09	-7.84098e-07	8.95528e-08	-7.59738e-09	8.11995e-07	2.1204e-08	-2.05428e-07	-2.124e-08	-1.29374e-07	8.14257e-08	-3.18971e-07	-3.27223e-07	4.48744e-07	4.62556e-08	2.87861e-07	3.08919e-12
6.39308e-07	-1.28596e-07	1.47723e-07	-2.06175e-07	-1.81138e-07	-1.25589e-07	-2.79577e-07	-5.37912e-07	-2.4704e-07	-6.79944e-08	-3.83731e-07	-3.29446e-08	1.8571e-07	-2.72492e-07	2.45269e-07	-8.63619e-09	-3.60758e-07	9.03441e-08	-6.74247e-09	8.1189e-07	2.15041e-08	-2.05887e-07	-2.13799e-08	-1.29223e-07	8.0222e-08	-3.18417e-07	-3.27136e-07	4.48762e-07	4.89727e-08	2.87819e-07	2.64763e-12
6.39434e-07	-1.28593e-07	1.59389e-07	-2.09558e-07	-1.80933e-07	-1.25555e-07	-2.7957e-07	-5.44118e-07	-2.46989e-07	-6.1238e-08	-3.83609e-07	-3.43132e-08	1.8571e-07	-2.78069e-07	1.70113e-07	-8.64158e-09	-2.36906e-07	8.84571e-08	-5.03455e-09	8.12089e-07	2.16533e-08	-2.05482e-07	-2.13121e-08	-1.2983e-07	7.5886e-08	-3.19609e-07	-3.27009e-07	4.48753e-07	4.68811e-08	2.87831e-07	2.5561e-12
6.41823e-07	-1.28893e-07	1.46821e-07	-2.00654e-07	-1.80637e-07	-1.29809e-07	-2.63705e-07	-5.3818e-07	-2.48684e-07	-6.7542e-08	-3.83946e-07	-3.32219e-08	1.85708e-07	-2.73423e-07	1.76406e-07	-8.52066e-09	-2.9838e-08	8.74948e-08	-9.16731e-09	8.12168e-07	2.16651e-08	-2.05098e-07	2.28994e-08	-1.27964e-07	7.44213e-08	-3.18378e-07	-3.27117e-07	4.48735e-07	5.45726e-08	2.87833e-07	2.48317e-12
6.40351e-07	-1.2885e-07	1.49432e-07	-1.9636e-07	-1.80841e-07	-1.27472e-07	-2.62948e-07	-5.38763e-07	-2.47748e-07	-6.4968e-08	-3.83734e-07	-3.33525e-08	1.85709e-07	-2.71678e-07	1.49e-07	-8.54682e-09	-5.42921e-08	8.68816e-08	-6.84956e-09	8.12165e-07	2.15865e-08	-2.05339e-07	-1.32008e-08	-1.29494e-07	7.54678e-08	-3.18755e-07	-3.27167e-07	4.48735e-07	5.00402e-08	2.87827e-07	2.47121e-12
6.4005e-07	-1.28686e-07	1.4989e-07	-1.9465e-07	-1.80898e-07	-1.27917e-07	-2.57976e-07	-5.38107e-07	-2.47172e-07	-6.60107e-08	-3.83335e-07	-3.33734e-08	1.8571e-07	-2.71807e-07	1.56413e-07	-8.54992e-09	-3.52628e-08	8.71964e-08	-6.25945e-09	8.12185e-07	2.16166e-08	-2.05255e-07	-1.05556e-09	-1.29077e-07	7.63447e-08	-3.18844e-07	-3.26014e-07	4.48742e-07	5.23065e-08	2.87837e-07	2.46671e-12
6.40414e-07	-5.85504e-08	1.48826e-07	-2.05419e-07	-1.80783e-07	-1.27873e-07	-2.57993e-07	-5.38514e-07	-2.47397e-07	-6.42445e-08	-3.83314e-07	-3.23932e-08	1.85713e-07	-2.72015e-07	1.55703e-07	-8.52415e-09	-3.66313e-08	8.62909e-08	-7.72897e-09	8.12223e-07	2.15915e-08	-2.04253e-07	3.86733e-10	-1.22423e-07	7.62009e-08	-3.18771e-07	-3.25687e-07	4.48734e-07	5.22662e-08	2.87837e-07	2.45577e-12
6.40341e-07	-6.50499e-08	1.4809e-07	-1.99509e-07	-1.80853e-07	-1.28298e-07	-2.58127e-07	-5.38746e-07	-2.47483e-07	-6.27286e-08	-3.83325e-07	-3.28151e-08	1.85712e-07	-2.0944e-07	1.55572e-07	-8.48514e-09	-4.37911e-08	8.65412e-08	-7.24121e-09	8.12276e-07	2.16013e-08	-2.03123e-07	-3.11273e-09	-1.25209e-07	7.61949e-08	-3.19228e-07	-3.25064e-07	4.48736e-07	5.18238e-08	2.87834e-07	2.42482e-12
6.40411e-07	-1.06619e-07	8.68783e-08	-2.0318e-07	-1.80886e-07	-1.27939e-07	4.67787e-10	-5.38669e-07	-2.47429e-07	-6.32863e-08	-3.83538e-07	-4.21654e-08	1.85775e-07	-2.24654e-07	1.54152e-07	-8.57265e-09	-4.7067e-08	8.68401e-08	-6.83115e-09	8.12274e-07	2.18389e-08	-2.03468e-07	-6.46339e-09	-1.27596e-07	7.59163e-08	-3.18542e-07	-3.26221e-07	4.48733e-07	4.66423e-08	2.87546e-07	2.36016e-12
6.40323e-07	-9.30799e-08	7.56416e-08	-7.33451e-08	-1.80851e-07	-1.26927e-07	-1.22749e-07	-5.3864e-07	-2.47422e-07	-6.32177e-08	-3.83518e-07	-1.28894e-08	1.85751e-07	-2.22494e-07	1.54056e-07	-8.47317e-09	-4.26863e-08	8.67929e-08	-7.79513e-09	8.1235e-07	2.20233e-08	-2.05318e-07	-4.28801e-09	-1.25389e-07	7.59057e-08	-3.19681e-07	-3.26203e-07	4.4873e-07	5.14413e-08	2.87799e-07	2.33298e-12
6.40506e-07	-9.27808e-08	8.2218e-08	-1.50685e-07	-1.80537e-07	-1.27362e-07	-9.85932e-08	-5.38693e-07	-2.47434e-07	-6.38532e-08	-3.83379e-07	-2.93299e-08	1.85302e-07	-1.95995e-07	1.54582e-07	-9.89484e-09	-4.1432e-08	8.70175e-08	-6.99537e-09	8.12296e-07	2.17699e-08	-2.04092e-07	-4.97279e-09	-1.26591e-07	7.60146e-08	-1.07313e-07	-3.26285e-07	4.48748e-07	5.10723e-08	2.49616e-07	2.22432e-12
6.42001e-07	-8.88028e-08	8.59784e-08	-1.46266e-07	-1.70618e-07	-1.27521e-07	-8.90588e-08	-5.38673e-07	-2.47437e-07	-5.97469e-08	-3.83454e-07	-1.03004e-08	1.81667e-07	-1.99413e-07	1.54714e-07	-1.46351e-08	-4.13793e-08	8.73156e-08	-7.33106e-09	8.12352e-07	2.17273e-08	-1.47087e-07	-2.72778e-09	-1.26548e-07	7.58456e-08	-1.26486e-07	-3.27909e-07	4.49172e-07	5.2267e-08	1.99562e-07	2.18219e-12
5.84262e-07	-9.5325e-08	8.75504e-08	-1.52571e-07	-1.07956e-07	-1.27639e-07	-8.60064e-08	-5.38621e-07	-2.49398e-07	-6.32511e-08	-3.83091e-07	-1.90752e-08	1.82634e-07	-1.99269e-07	1.54214e-07	-1.36995e-08	-4.23259e-08	8.69994e-08	-7.48375e-09	8.12336e-07	2.18561e-08	-1.92289e-07	-2.88997e-09	-1.2202e-07	7.60498e-08	-1.52585e-07	-3.26883e-07	4.49009e-07	5.0951e-08	2.14155e-07	2.12485e-12
6.99787e-08	-9.13097e-08	8.49587e-08	-1.57786e-07	-1.32261e-07	-1.3007e-07	-9.29424e-08	-5.38639e-07	-2.4715e-07	-6.33214e-08	-3.83384e-07	-2.11052e-08	1.79744e-07	-2.00677e-07	1.54384e-07	-1.09816e-08	-4.10933e-08	8.7226e-08	-7.37534e-09	8.12356e-07	2.18518e-08	-1.58285e-07	-3.91737e-09	-1.26459e-07	7.59996e-08	-1.22967e-07	-3.02784e-07	4.48847e-07	4.94891e-08	2.35751e-07	1.77046e-12
7.62858e-08	-9.28059e-08	8.63316e-08	-1.53287e-07	-1.21116e-07	-1.27495e-07	-8.90104e-08	-5.17406e-07	-2.47716e-07	-6.30873e-08	-3.83216e-07	-1.92991e-08	1.62927e-07	-2.04121e-07	1.54379e-07	-1.16721e-08	-4.16912e-08	8.69804e-08	-7.34265e-09	8.12331e-07	2.18506e-08	-1.69152e-07	-3.56688e-09	-1.24808e-07	7.60041e-08	-1.30464e-07	-3.27115e-07	4.48985e-07	5.11123e-08	2.14064e-07	1.75043e-12
3.33492e-08	-9.14654e-08	8.52391e-08	-1.55051e-07	-1.3691e-07	-1.27647e-07	-8.63165e-08	-5.08943e-07	-2.48483e-07	-6.31864e-08	-3.83061e-07	-2.35053e-08	1.61965e-07	-2.04016e-07	1.54296e-07	-1.19077e-08	-4.18581e-08	8.63244e-08	-7.28451e-09	8.12332e-07	2.18661e-08	-1.53825e-07	-4.50092e-09	-1.26205e-07	7.61058e-08	-1.26618e-07	-3.23921e-07	2.94834e-07	5.08827e-08	2.27831e-07	1.62453e-12
1.1452e-07	-9.11885e-08	8.51539e-08	-1.53893e-07	-1.113e-07	-1.27597e-07	-8.9358e-08	-5.20236e-07	-2.4809e-07	-6.32187e-08	-3.83021e-07	-2.08483e-08	1.48934e-07	-2.03398e-07	1.54389e-07	-9.79175e-09	-4.18676e-08	9.5042e-08	-7.30246e-09	7.20025e-07	2.18592e-08	-1.73524e-07	-4.50597e-09	-1.252e-07	7.60803e-08	-1.07669e-07	-3.24203e-07	2.65357e-07	5.50496e-08	2.31086e-07	1.48473e-12
1.20862e-07	-9.221e-08	8.51043e-08	-1.52067e-07	-1.30382e-07	-1.27882e-07	-9.12096e-08	-5.15873e-07	-2.47682e-07	-6.32526e-08	-3.83022e-07	-2.08189e-08	1.56181e-07	-2.02729e-07	1.54679e-07	-3.80975e-09	-4.17565e-08	8.58661e-08	-7.29583e-09	1.71681e-07	2.18426e-08	-1.69351e-07	-7.87169e-09	-1.25047e-07	7.62369e-08	-1.22244e-07	-3.25606e-07	2.38995e-07	5.55602e-08	2.24546e-07	9.84093e-13
1.18516e-07	-9.02373e-08	7.63618e-08	-1.52917e-07	-1.30956e-07	-1.27776e-07	-9.15429e-08	-5.13702e-07	-2.47997e-07	-6.32586e-08	-3.83027e-07	-2.59891e-08	1.54003e-07	-2.0292e-07	1.54943e-07	1.41537e-09	-4.1928e-08	8.63742e-08	-7.07338e-09	1.02615e-07	2.18442e-08	-1.47667e-07	-1.01644e-08	-1.24928e-07	7.62087e-08	-1.18e-07	-3.24612e-07	2.61039e-07	5.35627e-08	2.25813e-07	9.63839e-13
1.15079e-07	-9.12354e-08	7.79396e-08	-1.53336e-07	-1.31859e-07	-1.27584e-07	-9.07647e-08	-5.17625e-07	-2.48048e-07	-6.32603e-08	-3.83018e-07	-2.39965e-08	1.52226e-07	-2.02627e-07	1.54646e-07	-7.60646e-09	-4.18486e-08	8.95913e-08	-7.16897e-09	1.27721e-07	2.18425e-08	-1.10495e-07	-8.50243e-09	-1.25063e-07	7.6434e-08	-1.20727e-07	-3.24073e-07	2.53886e-07	5.42523e-08	1.55008e-07	9.33414e-13
1.18704e-07	-9.10632e-08	8.04474e-08	-1.53242e-07	-1.33538e-07	-1.27702e-07	-9.06194e-08	-5.05517e-07	-2.48078e-07	-6.32179e-08	-3.83035e-07	-2.50977e-08	1.49356e-07	-2.0247e-07	1.5445e-07	-7.69751e-09	-4.1922e-08	8.9054e-08	-7.01522e-09	1.13017e-07	2.18408e-08	-1.00713e-07	-1.20574e-08	-1.25078e-07	7.64771e-08	-1.20161e-07	-3.23525e-07	2.5879e-07	5.35295e-08	1.62016e-07	9.20302e-13
1.17016e-07	-9.13591e-08	7.69094e-08	-1.53106e-07	-1.43534e-07	-1.27682e-07	-9.02696e-08	-5.11464e-07	-1.91001e-07	-6.33563e-08	-2.22068e-07	-2.46001e-08	3.01543e-08	-2.02826e-07	1.42456e-07	-4.83772e-09	6.29417e-08	8.81718e-08	-6.98458e-09	1.38874e-07	2.09474e-08	-1.12056e-07	-1.07401e-08	-1.25035e-07	7.65609e-08	-1.2119e-07	-3.22989e-07	2.60199e-07	5.25981e-08	1.68942e-07	7.94521e-13
1.16589e-07	-8.8178e-08	7.52902e-08	-1.53176e-07	-1.40472e-07	-1.27675e-07	-9.03291e-08	-5.12856e-07	-1.81206e-07	-6.33587e-08	-2.22266e-07	-2.41248e-08	5.10025e-08	-2.0274e-07	1.44014e-07	-6.04045e-09	3.03752e-08	8.79598e-08	-6.99757e-09	1.36965e-07	2.08297e-08	-1.08698e-07	-1.04349e-08	-1.25038e-07	7.65583e-08	-1.20068e-07	-3.2276e-07	2.5895e-07	5.05401e-08	1.61351e-07	7.84584e-13
1.15685e-07	-9.0834e-08	7.33318e-08	-1.53094e-07	-1.39974e-07	-1.27703e-07	-9.03419e-08	-5.13018e-07	-1.71226e-07	-6.3282e-08	-1.98892e-07	-2.48579e-08	4.33236e-08	-2.02668e-07	1.42176e-07	-4.74382e-09	-6.91719e-09	8.81084e-08	-6.99498e-09	1.16283e-07	2.08639e-08	-1.21594e-07	-1.02929e-08	-1.25026e-07	7.65061e-08	-1.20443e-07	-3.22683e-07	2.6245e-07	5.25317e-08	1.6799e-07	7.7107e-13
1.15688e-07	-9.08142e-08	7.32508e-08	-1.53093e-07	-1.40116e-07	-1.27703e-07	-9.03792e-08	-5.13049e-07	-1.71567e-07	-6.32821e-08	-1.98932e-07	-2.48691e-08	4.37021e-08	-2.0268e-07	1.42974e-07	-4.50727e-09	-2.91452e-09	8.81077e-08	-6.99707e-09	1.13545e-07	2.08947e-08	-1.20926e-07	-1.03326e-08	-1.25027e-07	7.65072e-08	-1.20227e-07	-3.22693e-07	2.6245e-07	5.25317e-08	1.68134e-07	7.70703e-13
1.15709e-07	-9.07015e-08	7.30951e-08	-1.53062e-07	-1.4336e-07	-1.27701e-07	-9.04964e-08	-5.13892e-07	-1.71262e-07	-6.32879e-08	-1.975e-07	-2.5142e-08	2.35172e-08	-2.02668e-07	1.46218e-07	-3.47277e-09	-1.15758e-09	8.84489e-08	-6.99669e-09	1.17182e-07	2.10172e-08	-1.16373e-07	-1.07397e-08	-1.25023e-07	7.65237e-08	-1.19864e-07	-3.23038e-07	2.61647e-07	4.20259e-08	1.52873e-07	7.65021e-13
1.16104e-07	-8.07662e-08	7.50203e-08	-1.53071e-07	-1.42813e-07	-1.27703e-07	-4.0639e-08	-5.13007e-07	-1.77728e-07	-6.32667e-08	-1.9786e-07	-2.8389e-08	3.53055e-08	-2.0275e-07	1.45565e-07	-3.69113e-09	1.82033e-10	8.83326e-08	-6.99605e-09	1.21585e-07	2.10419e-08	-1.15663e-07	-1.05621e-08	-1.25022e-07	7.65262e-08	-1.20042e-07	-3.23054e-07	2.61425e-07	3.74417e-08	1.50424e-07	7.58895e-13
1.16244e-07	-9.00824e-08	7.41146e-08	-1.5307e-07	-1.4261e-07	-1.277e-07	-6.79747e-08	-5.13299e-07	-1.73128e-07	-6.32654e-08	-2.01246e-07	1.23313e-08	3.20895e-08	-2.02813e-07	2.29444e-08	-3.60327e-09	3.16873e-09	8.82134e-08	-6.98783e-09	1.19865e-07	2.09736e-08	-1.16551e-07	-1.04381e-08	-1.25261e-07	7.36355e-08	-1.2004e-07	-3.17945e-07	2.60588e-07	4.10125e-08	1.58335e-07	7.40233e-13
1.16261e-07	-9.02329e-08	7.42209e-08	-1.53067e-07	-1.43345e-07	-1.20743e-07	-5.36547e-08	-5.13223e-07	-1.74277e-07	-6.3271e-08	-2.00983e-07	1.39409e-08	3.38371e-08	-2.03684e-07	6.78773e-08	-3.8721e-09	6.72946e-09	8.82611e-08	-7.04972e-09	1.20585e-07	2.09618e-08	-9.6646e-08	-1.06439e-08	-1.26581e-07	7.05696e-08	-1.20086e-07	-3.1745e-07	2.61559e-07	2.72342e-08	1.5548e-07	7.36065e-13
1.16241e-07	-9.03575e-08	7.824e-08	-1.53047e-07	-9.39553e-08	-1.26617e-07	-5.02309e-08	-5.13064e-07	-1.7372e-07	-6.31083e-08	-2.0096e-07	5.93228e-09	3.40351e-08	-2.02762e-07	6.48904e-08	-3.86551e-09	6.04121e-09	8.82197e-08	-6.71535e-09	1.20457e-07	1.08597e-08	-9.22251e-08	-1.05682e-08	-1.25734e-07	5.19454e-08	-1.2003e-07	-3.17541e-07	2.61474e-07	2.83225e-08	1.55298e-07	7.21061e-13
1.15032e-07	-9.02037e-08	7.65515e-08	-1.53084e-07	-8.74251e-08	-1.27442e-07	-4.37029e-08	-5.13154e-07	-1.73585e-07	-6.32693e-08	-2.00403e-07	-4.99971e-09	3.29686e-08	-2.02731e-07	4.22097e-08	-3.79618e-09	5.30023e-09	8.82516e-08	-7.1335e-09	1.20162e-07	1.27046e-08	-9.09148e-08	-1.05553e-08	-1.09429e-07	5.96627e-08	-1.20003e-07	-3.18203e-07	2.61422e-07	3.69543e-08	1.55445e-07	7.13993e-13
1.1539e-07	-9.02247e-08	7.80052e-08	-1.53092e-07	-8.69436e-08	-1.27387e-07	-4.56421e-08	-5.13223e-07	-1.73181e-07	-6.32718e-08	-1.99944e-07	-9.32816e-09	3.31481e-08	-2.02747e-07	3.65259e-08	-3.52591e-09	4.71257e-09	8.83269e-08	-7.07425e-09	1.20126e-07	1.2704e-08	-9.17387e-08	-1.05547e-08	-1.0052e-07	5.93377e-08	-1.19978e-07	-3.1787e-07	2.61422e-07	3.61958e-08	1.56362e-07	7.12011e-13
1.159e-07	-9.02233e-08	7.64832e-08	-1.53081e-07	-8.9448e-08	-1.26851e-07	-4.54537e-08	-5.13153e-07	-1.73544e-07	-6.32287e-08	-2.00183e-07	-2.07095e-09	3.29673e-08	-2.02784e-07	1.72351e-08	-3.83483e-09	5.11797e-09	8.82242e-08	-7.1942e-09	1.20146e-07	1.17332e-08	-9.19377e-08	-1.04209e-08	-5.17836e-08	6.01163e-08	-1.20021e-07	-3.17697e-07	2.61474e-07	3.20603e-08	1.55833e-07	7.03361e-13
1.15191e-07	-9.01936e-08	7.659e-08	-1.53082e-07	-8.85398e-08	-1.27039e-07	-4.72675e-08	-5.13125e-07	-1.73619e-07	-6.32418e-08	-1.99703e-07	-2.64871e-09	3.25401e-08	-2.01502e-07	4.594e-08	-3.73024e-09	5.47316e-09	8.82541e-08	-6.93905e-09	1.21355e-07	1.45068e-08	-9.12839e-08	3.8347e-10	-2.92286e-08	5.98114e-08	-1.19839e-07	-3.17477e-07	2.61474e-07	3.51075e-08	1.56371e-07	7.02807e-13
1.1581e-07	-9.02251e-08	7.66037e-08	-1.53081e-07	-8.95025e-08	-1.26892e-07	-4.53724e-08	-5.1314e-07	-1.73489e-07	-6.32162e-08	-1.99985e-07	-2.80598e-09	3.31466e-08	-2.01811e-07	2.40583e-08	-3.81176e-09	5.11142e-09	8.82462e-08	-7.12066e-09	1.20239e-07	1.20127e-08	-9.17413e-08	-8.80211e-09	-3.68451e-08	6.02523e-08	-1.19188e-07	-3.17413e-07	2.61473e-07	3.26865e-08	1.55854e-07	7.01486e-13
1.15858e-07	-9.02281e-08	7.73172e-08	-1.53064e-07	-9.04603e-08	-1.26806e-07	-4.4523e-08	-5.13124e-07	-1.73551e-07	-6.2984e-08	-1.99685e-07	-3.80388e-09	3.29289e-08	-2.02033e-07	4.00058e-08	-3.76721e-09	5.9583e-09	8.8253e-08	-7.15765e-09	1.20237e-07	1.25909e-08	-9.14636e-08	-8.92287e-09	-4.17263e-08	6.00778e-08	-3.49976e-08	-3.17742e-07	2.6144e-07	3.29181e-08	1.55966e-07	6.90234e-13
1.15766e-07	-9.02328e-08	7.75025e-08	-1.51371e-07	-8.97464e-08	-1.26835e-07	-4.52301e-08	-5.13118e-07	-1.73522e-07	-6.23509e-08	-1.99694e-07	-2.75165e-09	3.29008e-08	-2.02133e-07	3.25549e-08	-3.77141e-09	1.42254e-08	8.82689e-08	-7.11566e-09	1.20241e-07	1.22855e-08	-9.15799e-08	-7.60183e-09	-3.75242e-08	5.99636e-08	-9.35376e-09	-3.17465e-07	2.61444e-07	3.31382e-08	1.55934e-07	6.87577e-13
1.15423e-07	-8.8763e-08	7.71567e-08	-1.53021e-07	-8.95762e-08	-1.26824e-07	-4.52874e-08	-5.13136e-07	-1.30724e-07	-6.25371e-08	-1.99739e-07	-2.89123e-09	2.83232e-08	-2.01297e-07	2.45571e-08	-3.78477e-09	7.025e-09	8.80339e-08	-7.15546e-09	1.20228e-07	1.27022e-08	-9.16329e-08	-9.04299e-09	-4.3426e-08	6.00104e-08	-7.41415e-08	-3.17833e-07	3.33111e-08	3.36182e-08	1.55827e-07	6.1235e-13
1.16021e-07	-8.87618e-08	7.69067e-08	-1.52591e-07	-8.95039e-08	-1.26842e-07	-4.53167e-08	-5.13128e-07	-5.7856e-08	-6.2614e-08	-1.99811e-07	-2.90093e-09	2.85896e-08	-2.01141e-07	2.525e-08	-1.17433e-08	9.96116e-09	8.79231e-08	-7.1487e-09	1.20362e-07	1.28675e-08	-9.18327e-08	-8.16126e-09	-3.9492e-08	6.01088e-08	-4.73949e-08	-3.17722e-07	2.47967e-08	3.4187e-08	1.55805e-07	5.94701e-13
1.17161e-07	-8.88054e-08	7.69337e-08	-1.52561e-07	-8.95771e-08	-1.2684e-07	-4.53089e-08	-5.13128e-07	-6.19949e-08	-6.25884e-08	-1.99811e-07	-2.90588e-09	2.81746e-08	-2.00722e-07	2.52744e-08	-1.53984e-08	1.01943e-08	8.79207e-08	-7.14849e-09	1.20357e-07	1.27889e-08	-9.25831e-08	-8.34467e-09	-3.97882e-08	6.0113e-08	-3.94153e-08	-3.17729e-07	4.99928e-09	3.41554e-08	1.55809e-07	5.9427e-13
1.16382e-07	-8.87701e-08	7.69532e-08	-1.52565e-07	-8.95431e-08	-1.2684e-07	-4.53115e-08	-5.13128e-07	-6.22622e-08	-6.26059e-08	-1.99808e-07	-2.90676e-09	2.81354e-08	-2.00773e-07	2.53596e-08	-1.47605e-08	1.0121e-08	8.7976e-08	-7.14785e-09	1.20354e-07	1.27847e-08	-9.25394e-08	-8.44998e-09	-3.96899e-08	6.01103e-08	-3.91373e-08	-3.17728e-07	9.92266e-09	3.41396e-08	1.5581e-07	5.94162e-13
1.16629e-07	-8.87245e-08	7.69446e-08	-1.52585e-07	-8.95159e-08	-1.26842e-07	-4.53669e-08	-5.13127e-07	-5.94455e-08	-6.26396e-08	-1.9978e-07	-2.91295e-09	2.88641e-08	-2.00538e-07	2.60662e-08	-1.36126e-08	1.0245e-08	8.78914e-08	-7.14665e-09	1.20335e-07	1.28372e-08	-9.19741e-08	-8.62085e-09	-3.92089e-08	6.0119e-08	-3.97373e-08	-3.17721e-07	5.98625e-09	3.41709e-08	1.55809e-07	5.93645e-13
1.16818e-07	-8.88436e-08	7.69563e-08	-1.526e-07	-8.95257e-08	-1.26841e-07	-4.53406e-08	-5.13127e-07	-6.04363e-08	-6.26268e-08	-1.99785e-07	-2.95952e-09	2.85549e-08	-2.00402e-07	2.57596e-08	-1.35243e-08	9.67992e-09	8.79506e-08	-7.1459e-09	1.20308e-07	1.28114e-08	-9.19843e-08	-8.32679e-09	-3.89501e-08	6.01082e-08	-3.85684e-08	-3.17726e-07	7.22787e-09	3.41229e-08	1.55813e-07	5.93638e-13
1.16661e-07	-6.14398e-08	7.69425e-08	-1.52869e-07	-8.95255e-08	-1.26841e-07	-4.53636e-08	-5.13126e-07	-6.06873e-08	-6.26178e-08	-1.83825e-07	-2.91571e-09	2.85007e-08	-2.00662e-07	2.6134e-08	-1.4668e-08	1.00651e-08	8.79428e-08	-7.29628e-09	1.20204e-07	1.28264e-08	-9.21354e-08	-8.39112e-09	-3.86899e-08	6.01129e-08	-3.96579e-08	-3.17724e-07	6.5719e-09	3.41355e-08	1.55819e-07	5.83694e-13
1.16645e-07	-4.99415e-08	7.69447e-08	-1.52689e-07	-8.95191e-08	-1.26841e-07	-4.53705e-08	-5.13124e-07	-6.06257e-08	-6.26197e-08	-1.84152e-07	-2.93494e-09	2.85601e-08	-2.00727e-07	2.62021e-08	-1.47745e-08	1.00699e-08	8.79606e-08	-7.1881e-09	1.20106e-07	1.28254e-08	-9.21299e-08	-8.45273e-09	-3.89544e-08	6.01152e-08	-3.90003e-08	-3.17718e-07	5.93009e-09	3.41325e-08	1.55819e-07	5.82437e-13
1.16822e-07	-6.18342e-08	7.69591e-08	-1.5284e-07	-8.95168e-08	-4.13996e-08	-4.53835e-08	-5.13133e-07	-6.0605e-08	-6.26243e-08	-1.83969e-07	-2.92381e-09	2.85133e-08	-2.00808e-07	2.62717e-08	-1.41615e-08	9.95738e-09	8.83964e-08	-7.43848e-09	1.11378e-07	1.28272e-08	-9.11711e-08	-8.38724e-09	-3.89711e-08	6.01176e-08	-3.92605e-08	-3.18158e-07	8.68034e-09	3.41591e-08	1.5582e-07	5.67663e-13
1.17149e-07	-5.73224e-08	7.69556e-08	-1.52916e-07	-8.95115e-08	-7.63992e-08	-4.69599e-08	-3.55016e-07	-6.0697e-08	-6.57453e-08	-1.82568e-07	-3.04496e-09	2.857e-08	-2.01466e-07	2.58563e-08	-1.45128e-08	9.96263e-09	8.94673e-08	-8.77262e-09	1.06954e-07	2.28901e-08	-4.6621e-08	-8.34293e-09	-3.88265e-08	6.01046e-08	-3.85948e-08	-3.17928e-07	9.20928e-09	3.41898e-08	1.55821e-07	4.27646e-13
1.16847e-07	-5.51442e-08	7.74294e-08	-1.52974e-07	-8.95182e-08	-5.29484e-08	-4.71765e-08	-3.54602e-07	-6.06619e-08	-6.92669e-08	-1.82639e-07	-3.07261e-09	2.92609e-08	-2.00955e-07	2.59653e-08	-1.40665e-08	1.0004e-08	9.15866e-08	-8.77449e-09	1.10442e-07	-1.70379e-09	-5.38389e-08	-8.36937e-09	-3.9025e-08	6.01138e-08	-3.88098e-08	-3.18001e-07	-7.70779e-09	3.41644e-08	1.55829e-07	4.25842e-13
1.1764e-07	-6.33783e-08	7.69522e-08	-1.52925e-07	-8.95156e-08	-8.45758e-08	-4.72381e-08	-3.40011e-07	-6.06741e-08	-7.89478e-08	-1.81271e-07	-3.05752e-09	2.85289e-08	-2.01062e-07	2.40647e-08	-1.40226e-08	9.91525e-09	9.05837e-08	-8.0234e-09	1.03094e-07	1.84654e-08	-3.99067e-08	-8.19142e-09	-3.58005e-08	6.01014e-08	-3.85423e-08	-3.1774e-07	2.60789e-09	3.43523e-08	1.55821e-07	4.18769e-13
1.16983e-07	-5.80859e-08	7.79281e-08	-1.52842e-07	-8.9521e-08	-4.12197e-08	-4.64163e-08	-3.43192e-07	-6.06407e-08	-7.3259e-08	-1.82768e-07	-3.03136e-09	2.86546e-08	-2.01074e-07	2.5913e-08	-1.41151e-08	9.95926e-09	9.0344e-08	-8.55357e-09	1.03424e-07	1.0642e-09	-4.78566e-08	-8.23288e-09	-3.72828e-08	5.92948e-08	-3.85511e-08	-3.18015e-07	-8.83398e-10	3.41845e-08	1.55828e-07	4.15088e-13
1.17392e-07	-6.25877e-08	7.71391e-08	-1.52866e-07	-8.95179e-08	-4.84077e-08	-4.65392e-08	-3.39903e-07	-6.06804e-08	-7.11329e-08	-1.82076e-07	-3.02158e-09	2.86768e-08	-2.01179e-07	2.59638e-08	-1.41995e-08	1.61011e-08	9.01855e-08	-8.21661e-09	1.04662e-07	1.07471e-08	-4.43073e-08	-8.27123e-09	-3.76309e-08	5.8463e-08	-3.85187e-08	-3.17847e-07	1.03936e-09	3.41699e-08	1.55825e-07	4.13503e-13
1.17721e-07	-5.928e-08	7.77499e-08	-1.52997e-07	-8.95185e-08	-4.91419e-08	-4.6473e-08	-3.40788e-07	-6.06603e-08	-7.14561e-08	-1.82373e-07	-3.02621e-09	2.8653e-08	-2.01167e-07	2.56033e-08	-1.41425e-08	1.37536e-08	9.02386e-09	-7.17436e-09	1.04857e-07	1.13291e-08	-4.57694e-08	-8.27126e-09	-3.75512e-08	5.89047e-08	-3.85101e-08	-3.17868e-07	9.42769e-10	3.41956e-08	1.55825e-07	4.06213e-13
1.17455e-07	-5.91927e-08	2.61779e-08	-1.52875e-07	-8.95301e-08	-6.06665e-08	-4.65574e-08	-3.40313e-07	-6.06575e-08	-6.95441e-08	-1.82505e-07	-3.02265e-09	2.86648e-08	-5.67796e-08	2.56529e-08	-1.41617e-08	1.01269e-08	5.81966e-08	-8.19224e-09	1.05268e-07	1.17762e-08	-4.39386e-08	-8.28758e-09	-3.76587e-08	5.97386e-08	-3.85864e-08	-3.17931e-07	9.15109e-10	3.42126e-08	1.5582e-07	3.67553e-13
1.17429e-07	-6.04831e-08	4.09092e-08	-1.5287e-07	-8.95272e-08	-5.15167e-08	-4.65172e-08	-3.40493e-07	-6.06587e-08	-7.09177e-08	-1.8234e-07	-3.02363e-09	2.86593e-08	-4.2852e-08	2.57728e-08	-1.41701e-08	1.07619e-08	6.34278e-08	-8.19341e-09	1.06478e-07	1.12389e-08	-4.38839e-08	-8.28522e-09	-3.76725e-08	5.93687e-08	-3.85893e-08	-3.17897e-07	-1.32277e-09	3.4202e-08	1.55824e-07	3.67356e-13
1.17374e-07	-5.8944e-08	2.92542e-08	-1.5288e-07	-8.95263e-08	-5.26768e-08	-4.65342e-08	-3.40398e-07	-4.79262e-08	-7.14773e-08	-1.82391e-07	-3.01879e-09	2.86646e-08	-3.86539e-08	2.57451e-08	-1.41453e-08	9.75969e-09	4.45924e-08	-8.1946e-09	1.05296e-07	1.01527e-08	-4.37573e-08	-8.25045e-09	-3.7571e-08	5.96071e-08	-3.86301e-08	-3.17889e-07	6.8268e-09	3.41919e-08	1.55828e-07	3.62497e-13
1.17359e-07	-5.88593e-08	2.00964e-08	-1.52883e-07	-8.95618e-08	-4.86661e-08	-4.65312e-08	-3.40858e-07	-4.65354e-08	-7.16235e-08	-1.82384e-07	-3.02244e-09	2.8668e-08	-3.41106e-08	2.57357e-08	-1.41606e-08	1.01978e-08	3.36387e-08	-8.18269e-09	1.0519e-07	1.03148e-08	-4.47565e-08	-8.24347e-09	-3.7591e-08	5.95448e-08	-3.85841e-08	-3.17834e-07	4.84917e-09	3.42037e-08	1.55827e-07	3.60656e-13
1.17316e-07	-5.87957e-08	2.47347e-08	-1.52879e-07	-8.95891e-08	-5.25418e-08	-4.65135e-08	-3.35083e-07	-5.1342e-08	-7.17361e-08	-1.82355e-07	-3.02229e-09	2.86645e-08	-3.91351e-08	2.57139e-08	-1.31814e-08	1.04083e-08	3.45148e-08	-8.1937e-09	1.05346e-07	1.09202e-08	-4.44547e-08	-8.27043e-09	-3.75958e-08	5.9646e-08	-3.85838e-08	-3.16364e-07	1.73578e-09	3.44434e-08	1.55824e-07	3.57313e-13
1.17307e-07	-5.90041e-08	2.84627e-08	-1.5422e-07	-8.95708e-08	-5.02131e-08	-4.65418e-08	-3.37311e-07	-5.03695e-08	-7.1501e-08	-1.82378e-07	-3.02608e-09	2.86608e-08	-4.21435e-08	2.54586e-08	-8.94932e-09	1.01751e-08	4.19626e-08	-8.18158e-09	1.05297e-07	1.05474e-08	-4.45356e-08	-8.25133e-09	-3.75872e-08	5.94888e-08	-3.87136e-08	-2.29319e-07	2.04227e-09	3.42773e-08	9.36752e-08	2.96745e-13
1.17284e-07	-5.91387e-08	2.80488e-08	-1.53105e-07	-8.95988e-08	-5.21892e-08	-4.65349e-08	-3.36666e-07	-5.10016e-08	-7.15661e-08	-1.82376e-07	-3.03527e-09	2.86536e-08	-3.79647e-08	2.55351e-08	-1.06464e-08	1.01702e-08	4.28804e-08	-8.17545e-09	1.04172e-07	1.07329e-08	-4.46625e-08	-8.2617e-09	-3.75839e-08	5.96261e-08	-3.8768e-08	-5.55487e-08	1.57211e-09	3.43212e-08	9.01859e-08	2.45672e-13
1.17164e-07	-5.91301e-08	2.89827e-08	-1.53121e-07	-8.95916e-08	-5.08827e-08	-4.65355e-08	-3.3708e-07	-5.00072e-08	-6.66241e-08	-1.82402e-07	-3.04218e-09	2.8662e-08	-3.86931e-08	2.56643e-08	-7.97496e-09	1.01508e-08	4.41097e-08	-8.15314e-09	9.30052e-08	1.07269e-08	-4.47185e-08	-8.26245e-09	-3.75732e-08	5.96058e-08	-3.88159e-08	-2.03474e-08	1.11606e-09	3.4329e-08	7.84496e-08	2.38342e-13
1.17189e-07	-5.90189e-08	2.89992e-08	-1.53474e-07	-8.96081e-08	-5.0919e-08	-4.65377e-08	-3.3692e-07	-5.02147e-08	-6.45885e-08	-1.82399e-07	-3.03088e-09	2.86619e-08	-3.91282e-08	2.56276e-08	-9.07937e-09	1.01825e-08	4.34791e-08	-8.16536e-09	9.71417e-08	1.07386e-08	-4.47931e-08	-8.25434e-09	-3.75764e-08	5.95739e-08	-3.86957e-08	5.13092e-10	1.97776e-09	3.43067e-08	6.36777e-08	2.3636e-13
1.17194e-07	-5.90525e-08	2.90454e-08	-1.5335e-07	-8.96014e-08	-5.08338e-08	-4.65396e-08	-3.36434e-07	-5.03044e-08	-6.30784e-08	-1.82394e-07	-3.03461e-09	2.86605e-08	-3.90931e-08	2.56586e-08	-8.70055e-09	1.01788e-08	4.34327e-08	-8.15914e-09	9.53233e-08	1.07084e-08	-4.47314e-08	-8.25713e-09	-3.75768e-08	5.95628e-08	-3.87678e-08	-9.10205e-09	1.82849e-09	3.43237e-08	6.49053e-08	2.35685e-13
1.17238e-07	-5.90729e-08	2.91261e-08	-1.53386e-07	-8.95962e-08	-5.09971e-08	-4.6537e-08	-3.36847e-07	-4.99543e-08	-6.48611e-08	-1.82402e-07	-3.03643e-09	2.86621e-08	-3.87692e-08	2.56593e-08	-8.68819e-09	1.01739e-08	4.29948e-08	-8.16532e-09	9.34357e-08	1.07559e-08	-4.46949e-08	-8.25944e-09	-3.75802e-08	5.95718e-08	-3.87819e-08	-6.11709e-09	1.6906e-09	3.43152e-08	6.28455e-08	2.35473e-13
1.1721e-07	-5.9116e-08	2.88506e-08	-1.53402e-07	-8.81932e-08	-3.04184e-08	-4.65376e-08	-3.35406e-07	-4.96139e-08	-6.52753e-08	-1.824e-07	-2.97338e-09	2.86619e-08	-3.88105e-08	2.56864e-08	-8.97039e-09	9.63764e-09	4.32635e-08	1.64242e-08	9.41718e-08	1.09849e-08	-4.46883e-08	-8.26059e-09	-2.521e-08	5.93214e-08	-3.87836e-08	-6.55806e-09	1.58473e-09	3.43203e-08	6.64433e-08	2.32618e-13
1.17226e-07	-5.91034e-08	2.90478e-08	-1.53382e-07	-8.89643e-08	-3.34247e-08	-4.65375e-08	-3.35522e-07	-4.99945e-08	-6.38925e-08	-1.82399e-07	-3.00791e-09	2.86617e-08	-3.88684e-08	2.56607e-08	-8.95274e-09	9.70682e-09	4.33822e-08	-8.32657e-10	9.36333e-08	1.08712e-08	-4.47215e-08	-8.25991e-09	-2.59001e-08	5.9373e-08	-3.87792e-08	-6.82171e-09	1.56599e-09	3.43195e-08	6.48472e-08	2.32371e-13
1.17225e-07	-5.9098e-08	2.90076e-08	-1.53393e-07	-8.89654e-08	-3.37424e-08	-4.65375e-08	-3.35532e-07	-4.99013e-08	-6.35743e-08	-1.82399e-07	-3.00792e-09	2.86618e-08	-3.88665e-08	2.56616e-08	-8.95187e-09	9.75616e-09	4.33718e-08	1.37697e-10	9.35978e-08	1.08639e-08	-4.47181e-08	-8.2599e-09	-2.59231e-08	5.93962e-08	-3.87792e-08	-6.98599e-09	1.56863e-09	3.43195e-08	6.47347e-08	2.32333e-13
1.17211e-07	-5.90545e-08	2.89225e-08	-1.53383e-07	-8.87152e-08	-3.13525e-08	-4.65375e-08	-3.3548e-07	-4.98626e-08	-6.41186e-08	-1.82399e-07	-3.00842e-09	2.86618e-08	-3.88189e-08	2.56656e-08	-8.96785e-09	9.77399e-09	4.33362e-08	3.0535e-09	9.37102e-08	1.0825e-08	-4.47067e-08	-8.25896e-09	-2.60607e-08	5.94303e-08	-3.87835e-08	-6.36808e-09	1.59176e-09	3.43174e-08	6.45601e-08	2.32151e-13
1.17217e-07	-5.90971e-08	2.89448e-08	-1.5338e-07	-8.83714e-08	-3.32112e-08	-4.65373e-08	-3.35603e-07	-4.98602e-08	-6.38229e-08	-1.82399e-07	-2.99867e-09	2.99497e-08	-3.88396e-08	2.56614e-08	-8.91479e-09	9.84698e-09	4.33352e-08	5.62363e-09	9.37673e-08	1.08827e-08	-4.41762e-08	-8.26351e-09	-2.65905e-08	5.93874e-08	-3.89152e-08	-7.3049e-09	1.57762e-09	3.43278e-08	4.09547e-08	2.29882e-13
1.17217e-07	-5.90964e-08	2.89416e-08	-1.5338e-07	-8.83989e-08	-3.29459e-08	-4.65373e-08	-3.35562e-07	-4.98589e-08	-6.39099e-08	-1.82404e-07	-2.99932e-09	2.89636e-08	-3.88384e-08	2.5661e-08	-8.93243e-09	9.80321e-09	4.33271e-08	3.23186e-09	9.37662e-08	1.08835e-08	-4.42479e-08	-8.26216e-09	-2.65899e-08	5.94005e-08	-3.89063e-08	-7.07679e-09	1.58762e-09	3.4327e-08	4.10227e-08	2.29782e-13
1.17217e-07	-5.90964e-08	2.89416e-08	-1.5338e-07	-8.83989e-08	-3.29459e-08	-4.65373e-08	-3.35562e-07	-4.98589e-08	-6.39099e-08	-1.82404e-07	-2.99932e-09	2.89636e-08	-3.88384e-08	2.5661e-08	-8.93243e-09	9.80321e-09	4.33271e-08	3.23186e-09	9.37662e-08	1.08835e-08	-4.42479e-08	-8.26216e-09	-2.65899e-08	5.94005e-08	-3.89063e-08	-7.07679e-09	1.58762e-09	3.4327e-08	4.10227e-08	2.29782e-13
1.17197e-07	-5.90825e-08	2.90453e-08	-1.5337e-07	-8.84961e-08	-2.5289e-08	-4.65373e-08	-3.35569e-07	-4.48356e-08	-2.28739e-08	-1.82506e-07	-2.9992e-09	2.92744e-08	-3.88411e-08	2.56645e-08	-8.93331e-09	9.55301e-09	4.33089e-08	4.14574e-09	9.30223e-08	1.03126e-08	-4.46147e-08	-9.41688e-09	-2.69686e-08	5.94168e-08	-3.65587e-08	-6.94925e-09	1.58242e-09	3.43216e-08	4.19243e-08	2.25194e-13
1.17197e-07	-5.90825e-08	2.90453e-08	-1.5337e-07	-8.84961e-08	-2.5289e-08	-4.65373e-08	-3.35569e-07	-4.48356e-08	-2.28739e-08	-1.82506e-07	-2.9992e-09	2.92744e-08	-3.88411e-08	2.56645e-08	-8.93331e-09	9.55301e-09	4.33089e-08	4.14574e-09	9.30223e-08	1.03126e-08	-4.46147e-08	-9.41688e-09	-2.69686e-08	5.94168e-08	-3.65587e-08	-6.94925e-09	1.58242e-09	3.43216e-08	4.19243e-08	2.25194e-13
1.17208e-07	-5.90862e-08	2.90046e-08	-1.53377e-07	-8.84846e-08	-2.63189e-08	-4.65373e-08	-3.35568e-07	-4.5416e-08	-2.646e-08	-1.82489e-07	-2.99862e-09	2.92253e-08	-3.88399e-08	2.5663e-08	-8.95283e-09	9.63913e-09	4.3311e-08	4.04893e-09	9.33502e-08	1.05055e-08	-4.45612e-08	-8.91385e-09	-2.6934e-08	5.94103e-08	-2.57782e-08	-7.0103e-09	1.58088e-09	3.43233e-08	4.19097e-08	2.24845e-13
1.17211e-07	-5.91948e-08	2.83706e-08	-1.53381e-07	-8.79865e-08	-2.76116e-08	-3.10978e-08	-3.35566e-07	-4.65117e-08	-2.61061e-08	-1.82495e-07	-2.99895e-09	2.92622e-08	-3.85957e-08	1.30501e-08	-8.59784e-09	9.63125e-09	4.33068e-08	5.16997e-09	9.33794e-08	1.03626e-08	-4.44721e-08	-9.22825e-09	-2.70674e-08	6.02397e-08	-2.84576e-08	-6.62459e-09	1.58577e-09	3.43236e-08	4.20465e-08	2.23446e-13
1.17203e-07	-5.92215e-08	3.07773e-08	-1.53759e-07	-8.84139e-08	-2.7126e-08	-3.93974e-08	-2.71377e-07	-4.57492e-08	-2.49028e-08	-1.8245e-07	-2.99968e-09	3.03096e-08	-3.86813e-08	2.45481e-08	-8.89021e-09	9.69296e-09	4.30709e-08	4.28578e-09	2.50242e-08	1.03795e-08	-4.45636e-08	-2.83322e-08	-2.70261e-08	5.96932e-08	-2.9925e-08	-7.03658e-09	1.58341e-09	3.33753e-08	4.17963e-08	1.78282e-13
1.17203e-07	-5.92092e-08	3.01483e-08	-1.53711e-07	-8.84449e-08	-2.70498e-08	-3.97932e-08	-2.71501e-07	-4.57438e-08	-2.50732e-08	-1.82458e-07	-2.99958e-09	3.02669e-08	-3.86866e-08	2.46021e-08	-8.90485e-09	9.6811e-09	4.30782e-08	4.2854e-09	2.49288e-08	1.03747e-08	-4.45764e-08	-2.7811e-08	-2.69919e-08	5.96361e-08	-2.9847e-08	-7.04314e-09	1.58297e-09	3.2984e-08	4.18334e-08	1.7827e-13
1.17202e-07	-5.91718e-08	2.95096e-08	-1.53697e-07	-8.83935e-08	-2.69378e-08	-3.97111e-08	-2.72114e-07	-4.58366e-08	-2.52873e-08	-1.82453e-07	-2.99955e-09	2.37753e-08	-3.87379e-08	2.28541e-08	-8.84473e-09	9.6344e-09	4.30094e-08	4.48249e-09	1.13857e-08	1.03909e-08	-4.45556e-08	-2.3501e-08	-2.69743e-08	5.9695e-08	-2.75327e-08	-7.04802e-09	1.5834e-09	3.3301e-08	4.18311e-08	1.77297e-13
1.17202e-07	-5.91911e-08	3.02914e-08	-1.53656e-07	-8.84474e-08	-2.70875e-08	-4.50505e-08	-2.70031e-07	-4.58238e-08	-2.53877e-08	-1.82457e-07	-2.99972e-09	1.95766e-08	-3.8674e-08	2.39413e-08	-8.88417e-09	9.67267e-09	4.288e-08	4.34726e-09	1.74953e-08	1.03716e-08	-4.45508e-08	-2.10201e-08	-2.69384e-08	5.96053e-08	-2.71691e-08	-7.10792e-09	1.58335e-09	3.3567e-08	4.18577e-08	1.76586e-13
1.17202e-07	-5.91851e-08	3.02042e-08	-1.53775e-07	-8.83889e-08	-2.70109e-08	-4.05321e-08	-2.70186e-07	-4.57583e-08	-2.53796e-08	-1.82466e-07	-2.99973e-09	2.23177e-08	-3.84668e-08	2.39085e-08	-8.88721e-09	9.67842e-09	4.30637e-08	4.36388e-09	-4.2515e-09	1.03799e-08	-4.45607e-08	-1.99497e-08	-2.69781e-08	5.95581e-08	-2.78528e-08	-7.02703e-09	1.5833e-09	3.34124e-08	4.18663e-08	1.76102e-13
1.1719e-07	-5.91622e-08	2.98799e-08	-1.5375e-07	-8.84439e-08	-2.6418e-08	-4.25286e-08	-2.69682e-07	-4.57917e-08	-2.54702e-08	-1.82465e-07	-2.994e-09	2.45185e-08	-3.86818e-08	2.35535e-08	-8.87509e-09	9.63965e-09	5.96815e-09	4.37545e-09	4.04235e-09	1.03886e-08	-4.5176e-08	-2.48177e-08	-2.69645e-08	5.95955e-08	-2.72727e-08	-7.03675e-09	1.58342e-09	3.33376e-08	4.18277e-08	1.74466e-13
1.17194e-07	-5.91703e-08	3.01887e-08	-1.53796e-07	-8.8416e-08	-2.69826e-08	-4.21503e-08	-2.50528e-07	-4.58992e-08	-2.54203e-08	-1.82464e-07	-2.98495e-09	2.1911e-08	-3.85281e-08	2.42627e-08	-8.87928e-09	9.66411e-09	1.97685e-08	4.35978e-09	1.09254e-09	1.03846e-08	-4.47244e-08	-2.23086e-08	-2.69445e-08	5.95524e-08	-2.73086e-08	-7.03872e-09	1.5755e-09	3.34236e-08	4.47084e-08	1.6487e-13
1.17194e-07	-5.91781e-08	3.00829e-08	-1.53755e-07	-8.84096e-08	-2.69547e-08	-4.19832e-08	-2.50072e-07	-4.60657e-08	-2.54344e-08	-1.82463e-07	-2.97992e-09	2.29889e-08	-3.85652e-08	2.40163e-08	-8.87489e-09	9.65791e-09	2.15923e-08	4.34059e-09	7.54588e-09	1.03832e-08	-4.46225e-08	-2.24312e-08	-2.69334e-08	5.95773e-08	-2.72985e-08	-7.05063e-09	1.56765e-09	3.34089e-08	4.27972e-08	1.64623e-13
1.17194e-07	-5.91689e-08	3.00886e-08	-1.53754e-07	-8.84173e-08	-2.69688e-08	-4.21407e-08	-2.49953e-07	-4.62315e-08	-2.54337e-08	-1.8175e-07	-2.97891e-09	2.2977e-08	-3.86132e-08	2.41244e-08	-8.87363e-09	9.65271e-09	2.03005e-08	4.33242e-09	6.76163e-09	1.03833e-08	-4.47991e-08	-2.42244e-08	-2.69413e-08	5.95831e-08	-2.72279e-08	-7.04259e-09	1.50696e-09	3.34264e-08	4.33487e-08	1.64422e-13
1.17195e-07	-5.91698e-08	3.01002e-08	-1.53768e-07	-8.84123e-08	-2.68624e-08	-4.19065e-08	-2.5046e-07	-4.61051e-08	-6.55626e-09	-1.81647e-07	-2.97732e-09	2.22108e-08	-3.85864e-08	2.40779e-08	-8.87783e-09	9.66083e-09	1.89571e-08	4.33757e-09	3.41331e-09	1.01756e-08	-4.47205e-08	-2.2747e-08	-2.62279e-08	5.95777e-08	-2.73397e-08	-7.04094e-09	2.713e-09	3.4401e-08	4.30583e-08	1.63808e-13
1.17195e-07	-5.91695e-08	2.98252e-08	-1.53775e-07	-8.84184e-08	-2.70197e-08	-4.19418e-08	-1.81397e-07	-4.63334e-08	-2.12818e-08	-1.81818e-07	-2.97706e-09	2.19555e-08	-3.86062e-08	2.39272e-08	-1.01726e-08	9.65508e-09	1.38572e-08	4.33056e-09	6.57188e-09	9.93527e-09	-4.46838e-08	-2.32188e-08	-4.08937e-08	5.95626e-08	-2.74343e-08	-7.04066e-09	1.56974e-09	3.3455e-08	4.27456e-08	1.35252e-13
1.08308e-07	-5.9179e-08	3.01089e-08	-1.53769e-07	-8.84169e-08	-2.70127e-08	-4.19114e-08	-1.82451e-07	-4.61219e-08	-2.20076e-08	-1.81719e-07	-2.97791e-09	2.24663e-08	-3.86011e-08	2.44531e-08	-1.02535e-08	9.659e-09	1.72621e-08	4.34279e-09	5.67584e-09	1.03218e-08	-4.47017e-08	-2.33595e-08	-3.20303e-08	5.95684e-08	-2.7323e-08	-7.04233e-09	1.59513e-09	3.46868e-08	4.30286e-08	1.33237e-13
1.09676e-07	-5.91225e-08	3.00293e-08	-1.53774e-07	-8.84106e-08	-2.7012e-08	-4.19287e-08	-1.81518e-07	-4.50854e-08	-1.77045e-08	-1.8167e-07	-2.97758e-09	2.21742e-08	-3.69461e-08	2.46147e-08	-9.92366e-09	9.65869e-09	1.49238e-08	4.34361e-09	5.15744e-09	1.03348e-08	-4.69062e-08	-2.3118e-08	-2.74055e-08	5.9565e-08	-1.7639e-08	-7.03402e-09	9.75383e-10	3.36552e-08	4.26527e-08	1.32061e-13
1.11041e-07	-5.91474e-08	3.00432e-08	-1.53772e-07	-8.84108e-08	-2.6999e-08	-4.19139e-08	-1.79135e-07	-4.55599e-08	-1.88106e-08	-1.81702e-07	-2.97754e-09	2.23599e-08	-3.75807e-08	2.43815e-08	-9.77727e-09	9.65899e-09	1.5272e-08	4.34099e-09	5.36405e-09	1.03324e-08	-4.63977e-08	-2.31351e-08	-2.7411e-08	5.95662e-08	-2.12582e-08	-7.03538e-09	8.91957e-10	3.39096e-08	4.27453e-08	1.31772e-13
1.094e-07	-5.91626e-08	3.00531e-08	-1.53773e-07	-8.84152e-08	-2.7009e-08	-4.19124e-08	-1.8009e-07	-4.59528e-08	-1.75704e-08	-1.81686e-07	-2.9777e-09	2.22887e-08	-3.77089e-08	2.44417e-08	-9.96408e-09	9.66681e-09	1.61678e-08	4.34309e-09	5.37133e-09	1.0332e-08	-4.47966e-08	-2.28684e-08	-2.70639e-08	5.95663e-08	-1.78071e-08	-7.02187e-09	1.16288e-09	3.3952e-08	4.28813e-08	1.31487e-13
1.10197e-07	-5.91406e-08	3.00445e-08	-1.53775e-07	-8.84126e-08	-2.70067e-08	-4.19073e-08	-1.79371e-07	-1.25981e-08	-1.89308e-08	-1.81681e-07	-2.97766e-09	2.24736e-08	-3.74187e-08	2.43832e-08	-9.77252e-09	9.66224e-09	1.53317e-08	4.34276e-09	4.93552e-09	1.03305e-08	-4.61638e-08	-2.3101e-08	-2.98655e-08	5.95654e-08	-1.55195e-08	-7.03198e-09	1.16292e-09	3.36688e-08	4.27816e-08	1.29635e-13
1.09833e-07	-5.91458e-08	3.00212e-08	-1.53773e-07	-8.84128e-08	-2.70094e-08	-4.18848e-08	-1.78743e-07	-9.12458e-09	-1.8751e-08	-1.81679e-07	-2.98913e-09	2.24599e-08	-3.72466e-08	2.44539e-08	-9.82739e-09	7.32393e-09	1.54373e-08	4.34152e-09	5.08366e-09	1.03215e-08	-4.59234e-08	-2.31386e-08	-2.90343e-08	5.96038e-08	-1.55018e-08	-7.07384e-09	1.27062e-09	3.37259e-08	4.27905e-08	1.2914e-13
1.099e-07	-5.91426e-08	3.0037e-08	-1.53771e-07	-8.84122e-08	-2.70075e-08	-4.18536e-08	-1.78582e-07	-1.13835e-08	-1.8706e-08	-1.81686e-07	-2.98006e-09	2.25749e-08	-3.74387e-08	2.44091e-08	-9.90252e-09	9.45986e-09	1.56639e-08	4.34128e-09	4.89629e-09	1.03268e-08	-3.68479e-08	-2.31468e-08	-2.9313e-08	5.96573e-08	-1.26184e-08	-7.01981e-09	1.23145e-09	3.37433e-08	4.28534e-08	1.28397e-13
1.10303e-07	-5.91445e-08	3.00413e-08	-1.53818e-07	-8.67203e-08	-2.70099e-08	-1.52412e-08	-1.78721e-07	-1.3151e-08	-1.84407e-08	-1.81744e-07	-2.97765e-09	2.24274e-08	-3.75544e-08	2.43969e-08	-9.89282e-09	9.65254e-09	1.54431e-08	4.33854e-09	4.82219e-09	1.03254e-08	-3.68369e-08	-2.31221e-08	-2.92139e-08	5.95661e-08	-1.6041e-08	-7.00645e-09	1.16333e-09	3.37551e-08	4.28237e-08	1.26864e-13
1.10271e-07	-5.91431e-08	3.00385e-08	-1.53804e-07	-8.62198e-08	-2.70087e-08	-1.42915e-08	-1.78626e-07	-1.03289e-08	-1.85049e-08	-1.81699e-07	-2.97757e-09	2.24166e-08	-3.74647e-08	2.44009e-08	-9.8697e-09	9.65723e-09	1.548e-08	4.34086e-09	4.7046e-09	1.03257e-08	-3.64273e-08	-2.3094e-08	-2.92753e-08	5.95661e-08	-1.48988e-08	-6.99967e-09	1.21754e-09	3.37624e-08	4.28352e-08	1.26555e-13
1.1025e-07	-5.91429e-08	3.00385e-08	-1.53798e-07	-8.63912e-08	-2.70088e-08	-1.47001e-08	-1.78633e-07	-1.02007e-08	-1.85359e-08	-1.81699e-07	-2.97788e-09	2.24277e-08	-3.74396e-08	2.44009e-08	-9.8748e-09	9.68786e-09	1.54862e-08	4.34088e-09	4.72063e-09	1.03255e-08	-3.64177e-08	-2.30978e-08	-2.93386e-08	5.95661e-08	-1.4894e-08	-7.02082e-09	1.21966e-09	3.37646e-08	4.22652e-08	1.26546e-13
1.1019e-07	-5.9142e-08	4.94489e-09	-1.53782e-07	-8.69827e-08	-2.71169e-08	-1.4813e-08	-1.7874e-07	-9.68252e-09	-1.85408e-08	-1.8173e-07	-2.97502e-09	2.24115e-08	-3.74482e-08	2.4406e-08	-9.88e-09	9.63539e-09	1.55069e-08	4.3374e-09	4.7665e-09	1.03235e-08	-3.50622e-08	-2.3107e-08	-2.71511e-08	5.96752e-08	-1.56546e-08	-7.11252e-09	9.12309e-10	3.37436e-08	4.20674e-08	1.25599e-13
1.10199e-07	-5.91427e-08	-4.20827e-10	-1.53851e-07	-8.65485e-08	-2.70131e-08	-1.40302e-08	-1.78672e-07	-9.76115e-09	-1.85106e-08	-1.81737e-07	-2.97639e-09	2.24172e-08	-3.61249e-08	2.44036e-08	-9.88653e-09	9.65487e-09	1.55356e-08	4.33792e-09	4.78747e-09	1.03234e-08	-3.55087e-08	-2.3111e-08	-2.73638e-08	5.9566e-08	-1.54623e-08	-7.01198e-09	1.09866e-09	3.37627e-08	4.25957e-08	1.25447e-13
1.10199e-07	-5.91427e-08	-4.20827e-10	-1.53851e-07	-8.65485e-08	-2.70131e-08	-1.40302e-08	-1.78672e-07	-9.76115e-09	-1.85106e-08	-1.81737e-07	-2.97639e-09	2.24172e-08	-3.61249e-08	2.44036e-08	-9.88653e-09	9.65487e-09	1.55356e-08	4.33792e-09	4.78747e-09	1.03234e-08	-3.55087e-08	-2.3111e-08	-2.73638e-08	5.9566e-08	-1.54623e-08	-7.01198e-09	1.09866e-09	3.37627e-08	4.25957e-08	1.25447e-13
1.10209e-07	-5.91427e-08	1.48178e-09	-1.53785e-07	-8.6575e-08	-2.70142e-08	-1.30031e-08	-1.78669e-07	-9.81914e-09	-1.8511e-08	-1.81723e-07	-2.97527e-09	2.24218e-08	-3.58022e-08	2.44038e-08	-9.88444e-09	9.6545e-09	1.55106e-08	4.33805e-09	4.7956e-09	1.03235e-08	-3.56018e-08	-2.31088e-08	-2.68625e-08	5.95668e-08	-1.55649e-08	-7.01703e-09	1.08028e-09	3.37579e-08	4.24362e-08	1.25349e-13
1.10169e-07	-5.91425e-08	1.32174e-09	-1.53814e-07	-8.65193e-08	-2.7025e-08	-1.39946e-08	-8.3574e-08	-9.77524e-09	-1.84656e-08	-1.81724e-07	-2.97651e-09	2.24274e-08	-3.59011e-08	2.43658e-08	-1.17237e-08	9.65841e-09	1.55025e-08	4.49284e-09	5.51456e-09	1.04277e-08	-3.56872e-08	-2.32192e-08	-2.69541e-08	5.91696e-08	-1.54371e-08	-7.00791e-09	9.89454e-10	3.37608e-08	4.26619e-08	1.00465e-13
1.10211e-07	-5.91427e-08	1.72061e-09	-1.53804e-07	-7.41862e-08	-2.7016e-08	-1.39017e-08	-1.14405e-07	-9.7396e-09	-1.84266e-08	-1.5524e-07	-3.11188e-09	2.24216e-08	-3.7961e-08	3.46261e-08	-1.0273e-08	9.59378e-09	1.52155e-08	4.31047e-09	6.31436e-09	1.03345e-08	-3.57788e-08	-2.32125e-08	-2.69608e-08	4.13806e-08	-1.54933e-08	-7.00405e-09	1.12555e-09	3.3645e-08	4.2923e-08	9.46215e-14
1.10216e-07	-5.91427e-08	-4.64606e-11	-1.5381e-07	-5.68938e-08	-2.70185e-08	-1.40491e-08	-1.08347e-07	-9.78996e-09	-1.8445e-08	-1.47776e-07	-3.03377e-09	2.20532e-08	-3.72307e-08	3.08411e-08	-1.14947e-08	9.56495e-09	1.52589e-08	4.36527e-09	7.67178e-09	1.06265e-08	-3.58147e-08	-2.46677e-08	-2.68642e-08	5.4311e-08	-1.54824e-08	-7.01802e-09	1.03494e-09	3.36883e-08	4.25393e-08	8.97572e-14
1.10219e-07	-5.91428e-08	3.37818e-10	-1.53809e-07	-5.42622e-08	-2.70173e-08	-1.40507e-08	-8.92671e-08	-9.7611e-09	-1.84449e-08	-1.48794e-07	-3.00812e-09	2.22334e-08	-3.69682e-08	3.24626e-08	-1.12249e-08	9.59559e-09	1.53895e-08	4.38495e-09	6.68978e-09	1.04587e-08	-3.5785e-08	-2.36713e-08	-2.69612e-08	5.6085e-08	-1.54855e-08	-7.0131e-09	1.04444e-09	3.36993e-08	4.2538e-08	8.62193e-14
2.15928e-08	-5.94697e-08	4.14083e-10	-1.53805e-07	-6.81611e-08	-2.69952e-08	-1.40261e-08	-9.18629e-08	-9.74785e-09	-1.84461e-08	-1.48042e-07	-2.98423e-09	2.22935e-08	-3.73929e-08	3.06469e-08	-1.1639e-08	9.69932e-09	1.53532e-08	4.41272e-09	6.16554e-09	9.25177e-09	-3.57555e-08	-2.44374e-08	-2.69593e-08	5.09047e-08	-1.54928e-08	-7.01556e-09	1.01548e-09	3.37098e-08	4.2608e-08	7.59084e-14
2.99211e-08	-5.92144e-08	4.2222e-10	-1.53805e-07	-5.70722e-08	-2.70166e-08	-1.40394e-08	-9.27776e-08	-9.76911e-09	-1.84485e-08	-1.48868e-07	-2.98029e-09	2.21926e-08	-3.71328e-08	3.11458e-08	-1.1543e-08	9.8211e-09	1.53704e-08	4.39847e-09	6.76371e-09	9.27306e-09	-3.57699e-08	-2.44526e-08	-2.68411e-08	5.19512e-08	-1.54972e-08	-7.01662e-09	1.01528e-09	3.36988e-08	4.25667e-08	7.54494e-14
2.37059e-08	-5.92936e-08	6.12885e-10	-1.53835e-07	-5.58317e-08	-2.61183e-08	-1.40451e-08	-9.25367e-08	-9.76183e-09	-1.84563e-08	-1.46536e-07	-2.96831e-09	2.21789e-08	-3.72376e-08	3.05702e-08	-1.20736e-08	9.66107e-09	1.53519e-08	4.39754e-09	6.67535e-09	8.69755e-09	-3.57706e-08	-2.43964e-08	-2.6971e-08	5.11074e-08	-1.54898e-08	-7.0067e-09	1.01641e-09	3.36906e-08	4.2437e-08	7.4088e-14
2.33612e-08	-5.93362e-08	5.08927e-10	-1.52843e-07	-5.18095e-08	-2.68707e-08	-1.02575e-08	-9.22367e-08	-9.75505e-09	-1.84495e-08	-1.46851e-07	-2.98624e-09	2.22029e-08	-3.71623e-08	3.15164e-08	-1.15912e-08	9.28163e-09	1.53828e-08	4.38029e-09	6.12949e-09	1.0825e-08	-3.58099e-08	-2.4472e-08	-4.64759e-09	5.06708e-08	-1.54864e-08	-6.97624e-09	1.021e-09	3.36981e-08	4.24925e-08	7.26559e-14
2.34524e-08	-5.93014e-08	3.30067e-10	-1.52333e-07	-5.08164e-08	-2.69751e-08	-1.20405e-08	-9.16968e-08	-9.74844e-09	-1.84592e-08	-1.47149e-07	-2.97604e-09	2.24409e-08	-3.71646e-08	3.10442e-08	-1.17086e-08	9.56829e-09	1.53563e-08	4.41836e-09	6.37292e-09	1.27979e-08	-3.57863e-08	-2.42347e-08	-1.36078e-08	5.13315e-08	-1.54824e-08	-7.0022e-09	1.02404e-09	3.36957e-08	3.74548e-08	7.2286e-14
2.36636e-08	-5.93367e-08	-1.66993e-09	-1.52172e-07	-5.0667e-08	-2.66353e-08	-1.05635e-08	-9.19685e-08	-9.75031e-09	-1.84579e-08	-1.47217e-07	-2.97278e-09	2.25284e-08	-3.7157e-08	3.12465e-08	-1.1804e-08	9.58968e-09	1.53723e-08	4.39197e-09	6.2736e-09	1.11097e-08	-3.58072e-08	-2.43689e-08	-7.43409e-09	5.1208e-08	-1.54839e-08	-7.02956e-09	1.03084e-09	3.36971e-08	2.87782e-08	7.15253e-14
2.39481e-08	-5.92744e-08	5.18731e-10	-1.52766e-07	-5.08907e-08	-8.06707e-09	-1.19204e-08	-9.19517e-08	-9.74723e-09	-1.8457e-08	-1.47016e-07	-2.97814e-09	2.22838e-08	-3.7171e-08	3.14431e-08	-1.16998e-08	9.61666e-09	1.53598e-08	4.3964e-09	6.2643e-09	1.11126e-08	-3.57888e-08	-2.43656e-08	-5.83622e-09	5.09031e-08	-1.54871e-08	-6.99676e-09	1.02434e-09	3.36967e-08	3.06568e-08	7.11144e-14
2.41826e-08	-5.90218e-08	-3.04262e-10	-1.11658e-07	-5.09274e-08	-2.51012e-08	-1.11123e-08	-9.17267e-08	-9.74874e-09	-1.84547e-08	-1.46833e-07	-2.91483e-09	2.23795e-08	-3.68592e-08	3.15345e-08	-1.1755e-08	9.58911e-09	1.44494e-08	2.49256e-10	9.9512e-09	1.48843e-08	-3.58101e-08	-2.43542e-08	-3.43989e-09	5.19602e-08	-1.55119e-08	-6.9939e-09	1.36268e-09	3.3695e-08	2.98509e-08	6.08192e-14
2.36381e-08	-5.88075e-08	4.70324e-11	-9.65888e-08	-5.10323e-08	-1.89897e-08	-1.07701e-08	-9.18511e-08	-9.75397e-09	-1.84542e-08	-1.44145e-07	-2.37768e-09	2.22462e-08	-3.69893e-08	3.14987e-08	-1.17995e-08	9.57133e-09	-5.03818e-10	9.98869e-10	8.95579e-09	1.52084e-08	-3.5784e-08	-2.43684e-08	-5.93081e-09	5.22673e-08	-1.55156e-08	-6.79491e-09	1.31064e-09	3.36958e-08	2.63773e-08	5.6243e-14
2.3939e-08	-5.89366e-08	-2.78586e-10	-1.01744e-07	-5.10118e-08	-1.98433e-08	-1.10275e-08	-3.59633e-08	-9.59048e-09	-1.84567e-08	-1.46045e-07	-2.58047e-09	2.22836e-08	-3.70042e-08	3.14439e-08	-1.17643e-08	9.59593e-09	7.28535e-09	2.49457e-09	8.97195e-09	1.40355e-08	-3.58073e-08	-2.43425e-08	-6.03054e-09	5.14281e-08	-1.55264e-08	-6.92143e-09	1.31353e-09	3.36869e-08	2.83192e-08	5.07831e-14
2.39204e-08	-5.89557e-08	-2.78784e-10	-1.01824e-07	-5.09964e-08	-1.95163e-08	-1.10512e-08	-3.83503e-08	-9.57112e-09	-1.84566e-08	-1.45854e-07	-2.6035e-09	2.22841e-08	-3.70072e-08	3.14442e-08	-1.18429e-08	9.576e-09	7.09996e-09	1.35896e-09	8.62462e-09	1.4311e-08	-3.57959e-08	-2.43419e-08	-6.08018e-09	5.15181e-08	-1.5568e-08	-6.88792e-09	1.3929e-09	3.36822e-08	2.5819e-08	5.0779e-14
2.39003e-08	-5.89912e-08	-2.69941e-10	-1.02165e-07	-5.09527e-08	-1.87395e-08	-1.11141e-08	-3.81243e-08	-9.36429e-09	-1.84556e-08	-1.44994e-07	-2.2208e-09	2.22959e-08	-3.70274e-08	3.14582e-08	-1.17951e-08	9.57713e-09	6.85049e-09	2.20681e-09	8.65672e-09	1.55391e-08	-3.58045e-08	-2.43463e-08	-6.02583e-09	5.19079e-08	-1.55252e-08	-6.84405e-09	1.29743e-09	3.36786e-08	2.62275e-08	5.06437e-14
2.38085e-08	-5.89061e-08	-4.42558e-10	-1.01318e-07	-5.10171e-08	-1.92373e-08	-1.10147e-08	-3.47533e-08	-9.60461e-09	-1.84553e-08	-1.45145e-07	-2.58146e-09	2.22944e-08	-3.7016e-08	3.14493e-08	-1.17886e-08	9.6065e-09	5.84862e-09	1.66095e-09	8.91111e-09	1.59408e-08	-3.57993e-08	-2.43451e-08	-5.57498e-09	5.19789e-08	-1.55326e-08	-6.90408e-09	1.31328e-09	3.36882e-08	2.85806e-08	5.04182e-14
2.38055e-08	-5.8969e-08	-3.17205e-10	-1.01285e-07	-5.0949e-08	-1.92353e-08	-1.10047e-08	-3.63206e-08	-9.49983e-09	-1.84554e-08	-1.44849e-07	-2.34766e-09	2.22876e-08	-3.70234e-08	3.14524e-08	-1.18297e-08	9.59113e-09	6.42541e-09	1.10609e-09	8.63397e-09	1.48835e-08	-3.57942e-08	-2.43447e-08	-4.97445e-09	5.1714e-08	-1.55329e-08	-6.86263e-09	1.36416e-09	3.36836e-08	2.70445e-08	5.0283e-14
2.38301e-08	-5.89832e-08	-3.79237e-10	-1.01307e-07	-5.09549e-08	-1.91678e-08	-1.10364e-08	-3.51283e-08	-9.28785e-09	-1.84557e-08	-1.44775e-07	-2.36044e-09	2.2293e-08	-3.70269e-08	3.14652e-08	-1.18217e-08	9.58642e-09	6.27072e-09	1.26205e-09	8.56264e-09	1.52306e-08	-3.57933e-08	-2.43451e-08	-5.54715e-09	5.18389e-08	-1.55317e-08	-6.87233e-09	1.34896e-09	3.36859e-08	2.72166e-08	5.02156e-14
2.38402e-08	-5.89539e-08	-2.16959e-10	-1.0147e-07	-5.11861e-08	-1.91789e-08	-1.12499e-08	-3.48941e-08	-7.1004e-09	-1.86532e-08	-1.44773e-07	-2.46175e-09	2.23249e-08	-3.70208e-08	3.14502e-08	-1.17961e-08	1.04515e-08	5.52513e-09	1.15857e-09	8.69677e-09	1.55013e-08	-3.48102e-08	-2.43442e-08	-5.54535e-09	5.18348e-08	-1.55334e-08	-6.9264e-09	-4.12763e-09	2.72234e-08	2.74844e-08	4.98148e-14
2.384e-08	-5.89533e-08	-2.16949e-10	-1.0147e-07	-5.11861e-08	-1.9179e-08	-1.12505e-08	-3.51794e-08	-7.10018e-09	-1.87407e-08	-1.4478e-07	-2.41972e-09	2.23021e-08	-3.70208e-08	3.14502e-08	-1.17766e-08	1.04515e-08	5.52527e-09	1.15774e-09	8.69668e-09	1.55231e-08	-3.27301e-08	-2.42487e-08	-5.54539e-09	5.18349e-08	-1.55334e-08	-6.92173e-09	-4.12775e-09	2.75093e-08	2.74739e-08	4.97089e-14
2.38307e-08	-5.8977e-08	-3.04222e-10	-1.01371e-07	-5.1012e-08	-1.91295e-08	-1.11293e-08	1.84596e-09	-8.79239e-09	-1.6439e-08	-1.44755e-07	-2.81577e-09	2.2292e-08	-3.70107e-08	3.14136e-08	-1.18178e-08	9.52688e-09	5.67229e-09	-3.54108e-10	8.6363e-09	1.54512e-08	-3.571e-08	-2.43451e-08	-5.57833e-09	5.18852e-08	-1.55326e-08	-6.91277e-09	1.04774e-09	2.93406e-08	2.74837e-08	4.86544e-14
2.38326e-08	-5.89747e-08	-3.21637e-10	-1.01355e-07	-5.0974e-08	-1.91728e-08	-1.11647e-08	-1.31609e-08	-9.34575e-09	-1.75758e-08	-1.4479e-07	-2.43999e-09	2.22965e-08	-3.69873e-08	3.14453e-08	-1.1814e-08	9.53383e-09	5.86233e-09	6.12522e-10	8.66385e-09	1.54397e-08	-3.55563e-08	-2.43447e-08	-5.5343e-09	1.74661e-08	-1.55329e-08	-6.92369e-09	4.31663e-10	3.01039e-08	2.74241e-08	4.65222e-14
2.20626e-08	-5.89733e-08	-3.37987e-10	-1.01357e-07	-5.10138e-08	-1.91358e-08	-1.11674e-08	-1.39056e-08	-9.41105e-09	-1.55586e-08	-1.44611e-07	-2.41692e-09	2.22967e-08	-3.70061e-08	3.11214e-08	-5.00755e-09	9.49454e-09	5.74759e-09	3.24199e-10	8.65737e-09	1.54047e-08	-3.54222e-08	-2.43448e-08	-6.0664e-09	1.54174e-08	-1.55333e-08	-6.92503e-09	-8.23829e-11	2.99294e-08	1.54939e-08	4.56162e-14
2.17947e-08	-5.89747e-08	-3.39921e-10	-1.01368e-07	-5.10177e-08	-1.91305e-08	-1.11483e-08	-1.15023e-08	-9.40514e-09	-1.59914e-08	-1.44644e-07	-2.42824e-09	2.22988e-08	-3.70085e-08	3.09172e-08	-5.89188e-09	9.56109e-09	5.78966e-09	-7.5148e-10	8.65831e-09	1.542e-08	-3.53846e-08	-2.43447e-08	-5.89569e-09	1.53737e-08	-1.55328e-08	-6.92349e-09	-2.5742e-10	2.9987e-08	1.66241e-08	4.56024e-14
2.03639e-08	-5.90096e-08	-3.26042e-10	-1.01377e-07	-5.10289e-08	-1.91211e-08	-1.11791e-08	-1.19831e-08	-9.37242e-09	-1.58326e-08	-1.4453e-07	-2.50804e-09	2.23005e-08	-3.70029e-08	3.12809e-08	-6.35628e-09	9.62031e-09	5.80812e-09	-1.99506e-09	8.65679e-09	1.54108e-08	-3.54923e-08	-2.43447e-08	-5.98377e-09	1.22383e-08	-1.5533e-08	-6.92028e-09	-8.6788e-10	3.06382e-08	1.61162e-08	4.55003e-14
2.08282e-08	-5.90054e-08	-3.43653e-10	-1.01378e-07	-5.10313e-08	-1.91354e-08	-1.11787e-08	-1.00271e-08	-9.09859e-09	-1.62036e-08	-1.44569e-07	-2.49159e-09	2.22986e-08	-3.70065e-08	3.10133e-08	-8.00598e-09	9.6483e-09	5.83463e-09	-1.75438e-09	8.65631e-09	1.54208e-08	-3.53851e-08	-2.43441e-08	-5.85063e-09	1.18139e-08	-1.55327e-08	-6.91479e-09	-3.83521e-10	3.02076e-08	1.35267e-08	4.53795e-14
2.08203e-08	-5.8984e-08	-3.39397e-10	-1.01389e-07	-5.10228e-08	-1.91402e-08	-1.11781e-08	-9.56487e-09	-9.24995e-09	-1.62473e-08	-1.44601e-07	-2.49176e-09	2.22978e-08	-3.70053e-08	3.10938e-08	-7.32275e-09	9.59604e-09	5.85343e-09	-1.03573e-09	8.65564e-09	1.54131e-08	-3.53976e-08	-2.43445e-08	-5.8788e-09	1.15789e-08	-1.55326e-08	-6.91548e-09	-3.51707e-10	3.00515e-08	1.40377e-08	4.53744e-14
2.11847e-08	-5.8984e-08	-3.41749e-10	-5.3069e-09	-5.10256e-08	-1.91364e-08	-1.11657e-08	-8.7521e-09	-9.16939e-09	-1.61694e-08	-1.44571e-07	-2.4655e-09	2.22916e-08	-3.71231e-08	1.06481e-08	-3.12866e-09	9.38274e-09	5.84877e-09	-1.06602e-09	8.67223e-09	4.07515e-09	-3.54698e-08	-2.54904e-08	-7.7796e-09	1.34039e-08	-1.55337e-08	-6.94762e-09	-3.87665e-11	3.01055e-08	1.53883e-08	3.41738e-14
2.11847e-08	-5.8984e-08	-3.41749e-10	-5.3069e-09	-5.10256e-08	-1.91364e-08	-1.11657e-08	-8.7521e-09	-9.16939e-09	-1.61694e-08	-1.44571e-07	-2.4655e-09	2.22916e-08	-3.71231e-08	1.06481e-08	-3.12866e-09	9.38274e-09	5.84877e-09	-1.06602e-09	8.67223e-09	4.07515e-09	-3.54698e-08	-2.54904e-08	-7.7796e-09	1.34039e-08	-1.55337e-08	-6.94762e-09	-3.87665e-11	3.01055e-08	1.53883e-08	3.41738e-14
2.12866e-08	-5.89904e-08	-3.42328e-10	-3.16573e-09	-5.10251e-08	-1.91375e-08	-1.11639e-08	-9.06241e-09	-9.15601e-09	-1.61433e-08	-1.4457e-07	-2.47712e-09	2.22945e-08	-3.70988e-08	1.10201e-08	-4.07621e-09	9.16913e-09	5.81356e-09	-1.11894e-09	8.71675e-09	5.36431e-09	-3.54457e-08	-2.46739e-08	-7.36543e-09	1.32817e-08	-1.55351e-08	-6.96749e-09	-7.33658e-11	3.0176e-08	1.53268e-08	3.41374e-14
2.12645e-08	-5.89865e-08	-3.43657e-10	-3.74779e-09	-5.10256e-08	-1.91373e-08	-1.11475e-08	-9.07433e-09	-9.1562e-09	-1.61426e-08	-1.4457e-07	-2.47017e-09	2.22897e-08	-3.71037e-08	1.06406e-08	-3.64494e-09	9.19121e-09	5.81695e-09	-1.09408e-09	8.69299e-09	4.93133e-09	-3.5448e-08	-2.47209e-08	-7.10838e-09	1.31439e-08	-1.55349e-08	-6.9824e-09	-1.82683e-11	3.01623e-08	1.52882e-08	3.41172e-14
2.12024e-08	-5.89897e-08	-3.44732e-10	-1.45473e-09	-5.10258e-08	-1.91375e-08	-1.11622e-08	-9.12675e-09	-9.16537e-09	-1.61047e-08	-1.4457e-07	-2.46809e-09	2.22934e-08	-3.70944e-08	1.049e-08	-3.55132e-09	9.21123e-09	5.82957e-09	-1.16989e-09	8.68875e-09	2.1128e-09	-3.54467e-08	-2.52374e-08	-6.95903e-09	1.31578e-08	-1.55347e-08	-7.00091e-09	-5.85925e-11	3.01262e-08	1.45007e-08	3.40783e-14
2.12509e-08	-2.89433e-08	-3.43334e-10	-3.98236e-09	-5.10257e-08	-1.01515e-08	-1.11562e-08	-8.93134e-09	-9.16224e-09	-1.59326e-08	-1.4457e-07	-2.47561e-09	2.22813e-08	-3.70915e-08	1.13261e-08	-3.78893e-09	9.43657e-09	5.8215e-09	-1.10802e-09	8.69979e-09	1.78305e-09	-3.54508e-08	-2.50452e-08	-8.58949e-09	1.3217e-08	-1.56734e-08	-6.99486e-09	7.09502e-11	3.01355e-08	1.48826e-08	3.12353e-14
2.12081e-08	-2.5223e-08	-3.43848e-10	-3.52148e-09	-5.10209e-08	-9.78788e-09	-1.11132e-08	-8.52771e-09	-9.18226e-09	-1.60496e-08	-1.4457e-07	-2.47234e-09	2.23068e-08	-3.71002e-08	1.08252e-08	-3.91143e-09	9.52605e-09	5.82424e-09	-1.13275e-09	8.6951e-09	2.33988e-09	-3.54494e-08	-2.50279e-08	-8.01737e-09	1.29574e-08	-1.55797e-08	-6.99258e-09	6.70257e-10	3.01312e-08	1.48877e-08	3.09927e-14
2.12199e-08	-1.83583e-08	-3.44087e-10	-3.26966e-09	-5.10257e-08	-8.5684e-09	-1.11903e-08	-8.89676e-09	-9.20128e-09	-1.60224e-08	-1.40194e-07	-2.46893e-09	2.16282e-08	-3.71048e-08	1.20933e-08	-3.77926e-09	9.8295e-09	5.80043e-09	-3.08857e-09	9.15561e-09	1.59511e-09	-3.54504e-08	-2.46659e-08	-9.69708e-09	1.32028e-08	-1.32773e-08	-6.99559e-09	1.5713e-09	3.01287e-08	1.49071e-08	2.94038e-14
2.12199e-08	-1.83583e-08	-3.44087e-10	-3.26966e-09	-5.10257e-08	-8.5684e-09	-1.11903e-08	-8.89676e-09	-9.20128e-09	-1.60224e-08	-1.40194e-07	-2.46893e-09	2.16282e-08	-3.71048e-08	1.20933e-08	-3.77926e-09	9.8295e-09	5.80043e-09	-3.08857e-09	9.15561e-09	1.59511e-09	-3.54504e-08	-2.46659e-08	-9.69708e-09	1.32028e-08	-1.32773e-08	-6.99559e-09	1.5713e-09	3.01287e-08	1.49071e-08	2.94038e-14
2.12199e-08	-1.83583e-08	-3.44087e-10	-3.26966e-09	-5.10257e-08	-8.5684e-09	-1.11903e-08	-8.89676e-09	-9.20128e-09	-1.60224e-08	-1.40194e-07	-2.46893e-09	2.16282e-08	-3.71048e-08	1.20933e-08	-3.77926e-09	9.8295e-09	5.80043e-09	-3.08857e-09	9.15561e-09	1.59511e-09	-3.54504e-08	-2.46659e-08	-9.69708e-09	1.32028e-08	-1.32773e-08	-6.99559e-09	1.5713e-09	3.01287e-08	1.49071e-08	2.94038e-14
2.12178e-08	-1.66108e-08	-3.44047e-10	-3.29245e-09	-5.10257e-08	-8.84453e-09	-1.11851e-08	-8.90572e-09	-9.20052e-09	-1.60001e-08	-1.40296e-07	-2.46766e-09	2.16934e-08	-3.71082e-08	1.17686e-08	-3.83104e-09	9.85516e-09	5.80204e-09	-2.94056e-09	9.06653e-09	1.69154e-09	-3.54505e-08	-2.4737e-08	-9.77775e-09	1.31967e-08	-1.3323e-08	-6.99472e-09	1.29587e-09	3.01291e-08	1.49105e-08	2.9375e-14
2.12187e-08	-1.72465e-08	-3.44031e-10	-3.3019e-09	-5.10257e-08	-8.65636e-09	-1.11665e-08	-8.8943e-09	-9.19612e-09	-1.60019e-08	-1.40216e-07	-2.46813e-09	2.16987e-08	-3.71067e-08	1.19112e-08	-3.79948e-09	9.80209e-09	5.80263e-09	-2.70191e-09	9.10684e-09	1.76632e-09	-3.54503e-08	-2.4686e-08	-9.41829e-09	1.3175e-08	-1.33584e-08	-6.99496e-09	1.18384e-09	3.01282e-08	1.49167e-08	2.93627e-14
2.12196e-08	-8.12838e-09	-3.4406e-10	-3.3096e-09	-5.10257e-08	-8.72676e-09	-1.11204e-08	-8.89848e-09	-9.20457e-09	-1.6012e-08	-1.40246e-07	-2.46907e-09	1.91599e-08	-3.7108e-08	1.18926e-08	-3.80553e-09	9.83371e-09	5.79924e-09	-2.7389e-09	9.09151e-09	1.6864e-09	-3.54504e-08	-2.46818e-08	-9.61767e-09	1.3194e-08	-1.336e-08	-6.99525e-09	1.64252e-09	3.01485e-08	1.49255e-08	2.90439e-14
2.12188e-08	-4.57508e-09	-3.44208e-10	-3.39629e-09	-5.10257e-08	-8.82596e-09	-1.10887e-08	-8.87748e-09	-9.1984e-09	-1.60126e-08	-1.40247e-07	-2.46973e-09	1.78441e-08	-3.71071e-08	1.18749e-08	-3.81999e-09	9.82477e-09	5.72856e-09	-2.83144e-09	9.03585e-09	1.73347e-09	-3.54511e-08	-2.46925e-08	-9.55745e-09	1.31878e-08	-1.3379e-08	-6.99505e-09	1.48196e-09	3.01584e-08	1.49267e-08	2.89496e-14
2.12183e-08	-5.29641e-09	-3.44421e-10	-3.37352e-09	-5.10257e-08	-8.44842e-09	-1.11127e-08	-8.88139e-09	-9.19935e-09	-1.60134e-08	-1.40261e-07	-2.46951e-09	1.57e-08	-3.71079e-08	1.19136e-08	-3.80441e-09	9.81382e-09	5.24231e-09	-2.72437e-09	9.07667e-09	1.74115e-09	-3.54542e-08	-2.4695e-08	-9.55033e-09	1.31868e-08	-1.33933e-08	-6.99526e-09	1.4986e-09	3.01568e-08	1.49456e-08	2.88792e-14
1.50154e-08	-5.18175e-09	-3.58152e-10	-3.34124e-09	-5.10252e-08	-8.55685e-09	-1.10523e-08	-8.89011e-09	-9.33754e-09	-1.60122e-08	-1.40262e-07	-2.47069e-09	1.71596e-08	-3.71074e-08	1.18942e-08	-3.7878e-09	9.81194e-09	5.16502e-09	-2.72859e-09	9.06071e-09	1.73552e-09	-3.54558e-08	-2.46954e-08	-9.58859e-09	1.31941e-08	-1.33949e-08	-7.12371e-09	1.49641e-09	3.01464e-08	1.13687e-08	2.8611e-14
1.60709e-08	-4.96184e-09	-2.80072e-09	-3.25867e-09	-5.10244e-08	-8.59141e-09	-1.10219e-08	-8.88143e-09	-9.20087e-09	-1.60151e-08	-7.74999e-08	-2.4717e-09	1.69142e-08	-3.71197e-08	1.19129e-08	-3.79905e-09	9.8249e-09	5.54079e-09	-2.70642e-09	9.07497e-09	1.53761e-09	-3.54924e-08	-2.46852e-08	-9.59203e-09	1.32383e-08	-1.40256e-08	-7.01551e-09	1.36178e-09	3.01512e-08	1.40092e-08	1.50616e-14
1.68327e-08	-4.63161e-09	-8.69712e-09	-3.29697e-09	-5.10268e-08	-8.55723e-09	-9.9601e-09	-8.86067e-09	-9.32201e-09	-1.59049e-08	-5.05659e-09	-2.47294e-09	1.7003e-08	-3.76065e-08	1.18855e-08	-3.76205e-09	9.84668e-09	5.60177e-09	-2.70182e-09	9.07317e-09	2.04506e-10	-3.55213e-08	-2.46913e-08	-9.59722e-09	1.47412e-08	-1.35677e-08	-7.23861e-09	1.46732e-09	3.01554e-08	1.39091e-08	9.21658e-15
1.6671e-08	-4.65483e-09	-4.60791e-09	-3.27153e-09	-5.10239e-08	-8.60203e-09	-1.07726e-08	-8.87886e-09	-9.27325e-09	-1.32587e-08	-1.18981e-08	-2.4708e-09	1.6929e-08	-3.71553e-08	1.18915e-08	-3.7869e-09	9.8432e-09	5.38011e-09	-2.71659e-09	9.07491e-09	1.51717e-09	-3.54717e-08	-2.46863e-08	-9.60827e-09	1.33034e-08	-1.34762e-08	-7.3216e-09	1.46958e-09	3.01515e-08	1.06558e-08	9.05101e-15
1.6671e-08	-4.65483e-09	-4.60791e-09	-3.27153e-09	-5.10239e-08	-8.60203e-09	-1.07726e-08	-8.87886e-09	-9.27325e-09	-1.32587e-08	-1.18981e-08	-2.4708e-09	1.6929e-08	-3.71553e-08	1.18915e-08	-3.7869e-09	9.8432e-09	5.38011e-09	-2.71659e-09	9.07491e-09	1.51717e-09	-3.54717e-08	-2.46863e-08	-9.60827e-09	1.33034e-08	-1.34762e-08	-7.3216e-09	1.46958e-09	3.01515e-08	1.06558e-08	9.05101e-15
1.68427e-08	-4.69644e-09	-4.66401e-09	-3.26445e-09	-5.10247e-08	-8.60249e-09	-1.06179e-08	-8.87433e-09	-9.27922e-09	-1.33536e-08	-5.50717e-09	-2.47155e-09	1.69217e-08	-3.71833e-08	1.18934e-08	-3.78658e-09	9.84172e-09	5.408e-09	-2.7147e-09	9.07513e-09	1.4573e-09	-3.54745e-08	-2.4687e-08	-9.60172e-09	1.33719e-08	-1.35957e-08	-7.25568e-09	1.45015e-09	3.0152e-08	1.14289e-08	8.96895e-15
1.67814e-08	-4.71363e-09	-4.79538e-09	-3.25882e-09	-5.10244e-08	-8.60199e-09	-1.06279e-08	-8.87425e-09	-9.28123e-09	-1.33603e-08	-5.05622e-09	-2.47157e-09	1.69218e-08	-3.71761e-08	1.18933e-08	-3.78525e-09	9.84339e-09	5.39423e-09	-2.7148e-09	9.07509e-09	1.36755e-09	-3.5475e-08	-2.4687e-08	-9.60168e-09	1.33733e-08	-1.36212e-08	-7.25788e-09	1.45032e-09	3.0152e-08	1.15808e-08	8.96727e-15
1.68687e-08	-4.73835e-09	-4.7346e-09	-3.25923e-09	-5.10245e-08	-8.60241e-09	-1.0613e-08	-8.8736e-09	-9.27466e-09	-1.34038e-08	-4.65304e-09	-2.47155e-09	1.69025e-08	-3.72562e-08	1.18925e-08	-3.78555e-09	9.8412e-09	5.40796e-09	-2.71736e-09	9.07512e-09	1.31399e-09	-3.54868e-08	-2.46873e-08	-9.60091e-09	1.33945e-08	-1.36005e-08	-7.27835e-09	1.44448e-09	3.0152e-08	1.10017e-08	8.95999e-15
1.67962e-08	-4.73832e-09	-4.78985e-09	-3.26041e-09	-5.10253e-08	-8.60156e-09	-1.06926e-08	-6.35207e-09	-9.28002e-09	-1.35484e-08	-5.15145e-09	-2.47156e-09	1.68452e-08	-3.71882e-08	1.18916e-08	-3.78514e-09	9.84124e-09	5.42379e-09	-2.71553e-09	9.08045e-09	1.30673e-09	-3.54818e-08	-2.46871e-08	-9.60061e-09	1.34556e-08	-1.36398e-08	-7.28321e-09	1.44845e-09	3.01522e-08	1.11627e-08	8.92955e-15
1.68032e-08	-4.92294e-09	-4.80694e-09	-3.28819e-09	-5.10198e-08	-8.60122e-09	-1.49832e-08	-6.75479e-09	-9.27858e-09	-1.35327e-08	-5.25929e-09	-2.47092e-09	1.69144e-08	-3.71893e-08	1.18917e-08	-3.78299e-09	9.84024e-09	5.33199e-09	-2.71519e-09	9.08243e-09	1.32108e-09	-1.74117e-08	-2.46872e-08	-9.62156e-09	1.34392e-08	-1.35768e-08	-7.27554e-09	1.44719e-09	1.51246e-08	-6.83282e-10	7.28675e-15
1.68024e-08	-4.78937e-09	-4.90201e-09	-3.20045e-09	-1.70565e-08	-8.60102e-09	-1.18347e-08	-7.33052e-09	-9.27781e-09	-1.35263e-08	-5.36441e-09	-2.47131e-09	1.6916e-08	-3.71949e-08	1.18953e-08	-3.78411e-09	9.84116e-09	5.41258e-09	-2.71344e-09	9.1e-09	4.41568e-10	-2.55189e-08	-2.46867e-08	-9.71086e-09	1.34317e-08	-1.36063e-08	-7.281e-09	1.46515e-09	2.68835e-08	7.4934e-09	5.79862e-15
1.68003e-08	-4.96278e-09	-4.83133e-09	-3.2781e-09	-2.15449e-08	-8.60002e-09	-1.44014e-08	-7.30679e-09	-9.27874e-09	-1.35328e-08	-5.21094e-09	-2.47027e-09	1.69148e-08	-3.71892e-08	1.18978e-08	-3.78324e-09	9.84045e-09	5.38299e-09	-2.71133e-09	9.3958e-09	9.01054e-10	-1.82237e-08	-2.46877e-08	-9.62339e-09	1.34364e-08	-1.35864e-08	-7.28059e-09	1.64155e-09	1.53973e-08	1.38871e-09	5.1837e-15
1.68135e-08	-4.79163e-09	-4.79554e-09	-3.2567e-09	-1.13533e-08	-8.59995e-09	-1.24252e-08	-7.88064e-09	-9.27897e-09	-1.35201e-08	-5.08943e-09	-2.47119e-09	1.69147e-08	-3.71945e-08	1.18928e-08	-3.78426e-09	9.84061e-09	5.35041e-09	-2.7e-09	9.08295e-09	4.16034e-10	-2.26323e-08	-2.46871e-08	-9.61119e-09	1.34367e-08	-1.35866e-08	-7.28647e-09	1.5038e-09	1.80428e-08	3.4469e-09	5.07219e-15
2.00831e-08	-4.84628e-09	-5.09675e-09	-3.27332e-09	-1.35303e-08	-8.60046e-09	-1.25969e-08	-7.56299e-09	-9.24801e-09	-1.35398e-08	-5.08656e-09	-2.56259e-09	1.69124e-08	-3.10138e-08	1.21536e-08	-3.78389e-09	6.02559e-09	5.63452e-09	-2.92094e-09	9.10305e-09	8.55074e-10	-1.9342e-08	-2.46873e-08	-9.71108e-09	1.34289e-08	-1.3612e-08	-7.27814e-09	1.47609e-09	1.73847e-08	1.93681e-09	4.61245e-15
1.76153e-08	-4.89185e-09	-4.86388e-09	-3.2691e-09	-1.3694e-08	-8.6004e-09	-1.26195e-08	-7.51302e-09	-9.24839e-09	-1.35206e-08	-5.0568e-09	-2.51938e-09	1.69132e-08	-3.13801e-08	1.19093e-08	-3.7839e-09	8.68187e-09	5.5975e-09	-2.80965e-09	9.11674e-09	8.56315e-10	-1.9439e-08	-2.46873e-08	-9.69795e-09	1.34306e-08	-1.36006e-08	-7.28014e-09	1.47713e-09	1.78246e-08	2.11565e-09	4.59551e-15
1.8176e-08	-4.86406e-09	-4.86902e-09	-3.2697e-09	-1.177e-08	-8.60053e-09	-4.59422e-09	-7.56793e-09	-9.22762e-09	-1.35378e-08	-5.15868e-09	-2.48324e-09	1.69129e-08	-3.19333e-08	1.19685e-08	-3.78414e-09	7.48068e-09	5.4422e-09	-2.84818e-09	9.23348e-09	7.91438e-10	-1.94931e-08	-2.46872e-08	-9.62369e-09	1.34289e-08	-1.36062e-08	-7.27928e-09	1.47744e-09	1.75903e-08	2.07771e-09	4.43985e-15
1.78151e-08	-5.08382e-09	-4.88645e-09	-3.2683e-09	-1.34784e-08	-8.6012e-09	-1.24742e-08	-7.34427e-09	-9.2185e-09	-1.27894e-08	-5.18051e-09	-2.479e-09	1.69162e-08	-2.24202e-08	1.17738e-08	-5.53066e-09	9.62407e-09	5.11701e-09	-2.70748e-09	9.10325e-09	7.71893e-10	-1.98325e-08	-2.46873e-08	-9.62572e-09	1.34281e-08	-1.33238e-08	-7.26761e-09	1.47767e-09	1.72417e-08	2.12535e-09	4.10222e-15
1.28183e-08	-4.93462e-09	-4.89395e-09	-3.26841e-09	-1.23863e-08	-8.58583e-09	-1.05283e-08	-6.51905e-09	-9.2249e-09	-1.26424e-08	-5.11337e-09	-2.49099e-09	1.69139e-08	-2.30054e-08	1.18041e-08	-4.5515e-09	8.52382e-09	5.40824e-09	-2.76307e-09	9.13678e-09	7.27066e-10	-1.97926e-08	-2.46874e-08	-9.62995e-09	1.34286e-08	-1.35173e-08	-7.27567e-09	1.4838e-09	1.72619e-08	2.63492e-09	3.86703e-15
9.82894e-09	-4.90317e-09	-4.88317e-09	-3.2671e-09	-1.24914e-08	-8.60014e-09	-8.4765e-09	-7.52371e-09	-9.21449e-09	-1.28829e-08	-5.1382e-09	-2.48425e-09	1.69142e-08	-2.26468e-08	1.17506e-08	-5.21588e-09	8.29999e-09	5.23135e-09	-2.81785e-09	9.27019e-09	7.25717e-10	-1.97157e-08	-2.46875e-08	-9.62772e-09	1.34279e-08	-1.34552e-08	-7.27666e-09	1.48097e-09	1.70392e-08	2.84358e-09	3.75778e-15
9.81523e-09	-4.91567e-09	-4.88675e-09	-3.26749e-09	-1.25384e-08	-8.10319e-09	-8.48321e-09	-7.39048e-09	-9.21692e-09	-1.20472e-08	-5.13514e-09	-2.48422e-09	1.69144e-08	-2.28415e-08	1.18232e-08	-4.59444e-09	8.25026e-09	5.30342e-09	-2.79076e-09	9.2056e-09	7.46371e-10	-1.97529e-08	-2.46878e-08	-9.61887e-09	1.34284e-08	-1.34694e-08	-7.27255e-09	1.48275e-09	1.73291e-08	2.65854e-09	3.74154e-15
7.90537e-09	-4.9411e-09	-4.89153e-09	-3.26882e-09	-1.27518e-08	-8.16207e-09	-8.37681e-09	-7.39381e-09	-9.22109e-09	-1.29614e-08	-5.12454e-09	-2.48651e-09	1.69143e-08	-2.28569e-08	1.18464e-08	-4.52936e-09	8.5763e-09	5.32171e-09	-2.7742e-09	9.2368e-09	7.45089e-10	-1.97455e-08	-2.4688e-08	-9.62844e-09	1.34284e-08	-1.34878e-08	-7.27326e-09	1.48344e-09	1.71613e-08	2.80328e-09	3.73768e-15
9.24086e-09	-4.91985e-09	-4.8889e-09	-3.2676e-09	-1.26544e-08	-8.11764e-09	-8.56167e-09	-7.46713e-09	-9.21726e-09	-1.20845e-08	-5.13667e-09	-2.48681e-09	1.69143e-08	-2.29523e-08	1.18426e-08	-4.64403e-09	8.35443e-09	5.29972e-09	-2.79108e-09	9.22061e-09	7.38804e-10	-1.97701e-08	-2.46879e-08	-9.6218e-09	1.34283e-08	-9.19467e-09	-7.27281e-09	1.4834e-09	1.71155e-08	2.69972e-09	3.6419e-15
8.99383e-09	-4.5378e-09	-4.93487e-09	-3.15961e-09	-1.27981e-08	-7.8752e-09	-7.94185e-09	-3.92468e-09	-9.22143e-09	-1.26905e-08	-5.24502e-09	-2.48683e-09	1.69145e-08	-2.29251e-08	1.15787e-08	-4.49109e-09	8.55073e-09	5.52876e-09	-2.78808e-09	9.21381e-09	6.62245e-10	-1.97523e-08	-2.46908e-08	-9.62868e-09	1.34282e-08	-1.1028e-08	-7.1709e-09	1.08833e-09	1.107e-08	2.7362e-09	3.45964e-15
9.23204e-09	-4.36544e-09	-4.8871e-09	-2.98096e-09	-1.27374e-08	-8.09069e-09	-8.36034e-09	-6.37749e-09	-9.2171e-09	-1.241e-08	-5.14305e-09	-2.48702e-09	1.69143e-08	-2.29439e-08	1.18128e-08	-4.55427e-09	3.61549e-09	5.73647e-09	-2.78456e-09	9.20251e-09	7.34591e-10	-1.98171e-08	-2.4688e-08	-9.60956e-09	1.34282e-08	-1.08789e-08	-7.27139e-09	1.48904e-09	9.62451e-09	2.74113e-09	3.40714e-15
8.91033e-09	-4.51665e-09	-4.88963e-09	-3.2587e-09	-1.26886e-08	-7.56717e-09	-8.34384e-09	-6.34628e-09	-9.21968e-09	-1.25391e-08	-5.18248e-09	-2.48838e-09	1.69144e-08	-2.29325e-08	1.18e-08	-4.50223e-09	7.09162e-09	5.47843e-09	-2.81585e-09	9.13856e-09	7.28653e-10	-1.98358e-08	-1.45919e-08	-9.75196e-09	1.52766e-08	-1.18175e-08	-6.73524e-09	1.53111e-09	1.07213e-08	2.70371e-09	3.12602e-15
9.23103e-09	-3.76304e-09	-4.88785e-09	-3.16511e-09	-1.26786e-08	-7.62974e-09	-8.18242e-09	-4.74259e-09	-9.21848e-09	-1.26212e-08	-5.16566e-09	-2.48673e-09	1.69145e-08	-2.29165e-08	1.16952e-08	-4.56701e-09	8.18794e-09	5.38525e-09	-2.78812e-09	9.19191e-09	7.17356e-10	-1.97924e-08	-1.57762e-08	-9.6306e-09	1.34492e-08	-1.09932e-08	-7.12955e-09	1.5519e-09	1.04827e-08	2.73805e-09	3.08228e-15
9.11941e-09	-4.00658e-09	-4.45896e-09	-3.15265e-09	-1.26833e-08	-7.57977e-09	-8.24481e-09	-4.868e-09	-9.2005e-09	-1.25644e-08	-5.30139e-09	-2.49671e-09	1.16011e-08	-2.29146e-08	1.16986e-08	-4.53447e-09	6.8775e-09	5.45964e-09	-2.80728e-09	8.38856e-09	1.34348e-09	-1.97898e-08	-1.63917e-08	-9.6219e-09	1.3765e-08	-1.1244e-08	-6.99037e-09	1.64644e-09	1.05744e-08	2.72184e-09	2.92974e-15
9.12508e-09	-3.3819e-09	-4.71706e-09	-3.14337e-09	-1.20492e-08	-7.65448e-09	-8.26297e-09	-4.9262e-09	-9.16292e-09	-1.25245e-08	-5.20393e-09	-2.56375e-09	1.15908e-08	-2.28879e-08	1.16614e-08	-4.54549e-09	7.09655e-09	5.5564e-09	-2.79388e-09	7.26248e-09	1.40851e-09	-1.98917e-08	-1.3273e-08	-9.59438e-09	1.35543e-08	-1.12484e-08	-7.14528e-09	1.58584e-09	1.05218e-08	2.75674e-09	2.80228e-15
9.1696e-09	-3.05026e-09	-4.7602e-09	-3.17013e-09	-1.24397e-08	-7.80887e-09	-2.55211e-09	-4.8986e-09	-9.21255e-09	-1.25588e-08	-5.20497e-09	-2.50106e-09	1.29445e-08	-2.33317e-08	1.15779e-08	-4.54174e-09	6.84096e-09	5.56148e-09	-2.79021e-09	6.97436e-09	1.18484e-09	-1.91701e-08	-1.51452e-08	-9.61404e-09	6.67115e-09	-1.11073e-08	-6.59414e-09	1.60878e-09	1.04011e-08	2.7226e-09	2.66928e-15
9.11597e-09	-3.36154e-09	-4.4471e-09	-3.1895e-09	-1.2368e-08	-4.58156e-09	-7.9237e-09	-4.67136e-09	-9.20744e-09	-1.25522e-08	-5.26255e-09	-2.50662e-09	1.23024e-08	-2.29844e-08	1.15154e-08	-4.5396e-09	6.7611e-09	5.53127e-09	-2.75029e-09	4.24078e-09	1.13084e-09	-1.97151e-08	-1.41019e-08	-9.6176e-09	9.29821e-09	-3.39265e-09	-6.62341e-09	1.56076e-09	1.01543e-08	2.73734e-09	2.53013e-15
9.22108e-09	-3.40801e-09	-4.56375e-09	-3.13928e-09	-1.25051e-08	-6.61323e-09	-5.66163e-09	-4.77011e-09	-9.2038e-09	-7.28969e-09	-5.22626e-09	-2.50526e-09	1.19177e-08	-2.29492e-08	1.15545e-08	-4.5478e-09	6.69006e-09	5.53285e-09	-2.77785e-09	3.78512e-09	1.25632e-09	-1.96796e-08	-1.47566e-08	-9.61713e-09	9.24847e-09	-5.13321e-09	-6.98278e-09	1.5728e-09	1.01534e-08	2.73371e-09	2.44678e-15
9.17599e-09	-3.32695e-09	-4.56078e-09	-3.17017e-09	-1.2443e-08	-5.54618e-09	-4.76021e-09	-5.11461e-09	-9.1981e-09	-7.28218e-09	-5.2432e-09	-2.50729e-09	1.1397e-08	-2.29753e-08	1.14946e-08	-4.54646e-09	6.73194e-09	5.5237e-09	-2.721e-09	2.9178e-09	1.66284e-09	-1.97907e-08	-1.44258e-08	-9.30814e-09	9.81413e-09	-3.6375e-09	-6.98849e-09	1.57039e-09	1.00634e-08	2.73717e-09	2.39304e-15
8.46862e-09	-3.35769e-09	-4.55331e-09	-3.16444e-09	-1.24797e-08	-5.19897e-09	-6.40493e-09	-4.85298e-09	-9.20298e-09	-6.75889e-09	-5.24392e-09	-2.50633e-09	1.15699e-08	-2.29257e-08	1.14753e-08	-4.54643e-09	6.72592e-09	5.51121e-09	-2.73087e-09	3.5622e-09	1.35548e-09	-1.97362e-08	-1.44209e-08	-9.42531e-09	9.30373e-09	-3.43265e-09	-7.0128e-09	1.57578e-09	1.01732e-08	2.73346e-09	2.38193e-15
6.39097e-09	-3.26356e-09	-4.16164e-09	-3.17721e-09	-1.2454e-08	-5.68765e-09	-5.57962e-09	-4.90552e-09	-9.19591e-09	-7.28807e-09	-5.24242e-09	-2.50714e-09	1.16605e-08	-2.2963e-08	1.14785e-08	-4.54712e-09	6.70955e-09	5.52728e-09	-2.64487e-09	2.82982e-09	1.31329e-09	-1.97063e-08	-1.42661e-08	-9.45002e-09	9.66359e-09	-3.33828e-09	-7.02749e-09	1.57292e-09	1.02034e-08	2.73596e-09	2.35015e-15
7.41437e-09	-3.31686e-09	-4.32165e-09	-3.30578e-09	-1.24561e-08	-5.45822e-09	-5.70872e-09	-4.90081e-09	-9.20114e-09	-7.18702e-09	-5.22192e-09	-2.50971e-09	8.32918e-09	-1.69515e-08	1.14227e-08	-3.34345e-09	6.71224e-09	5.40853e-09	-2.42161e-09	2.91749e-09	1.20955e-09	-1.98439e-08	-1.41596e-08	-9.54064e-09	9.21037e-09	-4.33874e-09	-6.97713e-09	1.39775e-09	1.01786e-08	2.71617e-09	2.04611e-15
7.60691e-09	-3.29564e-09	-4.39741e-09	-3.1929e-09	-1.24546e-08	-5.59352e-09	-5.73803e-09	-4.92919e-09	-9.20135e-09	-7.26129e-09	-5.23018e-09	-2.50521e-09	9.84233e-09	-1.65226e-08	1.14473e-08	-4.365e-09	6.7006e-09	3.90665e-09	-2.41148e-09	2.70258e-09	1.29944e-09	-1.97635e-08	-1.41457e-08	-9.23922e-09	9.32206e-09	-3.94546e-09	-5.88128e-09	1.49123e-09	1.01855e-08	2.72118e-09	2.03433e-15
7.48461e-09	-3.30445e-09	-4.36905e-09	-3.28328e-09	-1.24327e-08	-5.50039e-09	-5.7087e-09	-4.90932e-09	-9.20085e-09	-6.87991e-09	-5.21902e-09	-2.50951e-09	9.37418e-09	-1.6751e-08	1.14356e-08	-3.9878e-09	6.70684e-09	4.99743e-09	-2.42922e-09	2.88919e-09	1.2301e-09	-1.97962e-08	-1.41676e-08	-9.42327e-09	4.07763e-09	-4.23457e-09	-3.08902e-09	1.47322e-09	1.01795e-08	2.72296e-09	1.94343e-15
7.5216e-09	-3.28534e-09	-4.3574e-09	-3.24976e-09	-1.24459e-08	-5.50523e-09	-5.68633e-09	-4.90865e-09	-9.20058e-09	-6.58293e-09	-5.22457e-09	-2.50764e-09	9.14204e-09	-1.60237e-08	1.14631e-08	-4.03197e-09	6.70879e-09	5.43041e-09	-2.42855e-09	2.86445e-09	1.31723e-09	-1.97914e-08	-1.41877e-08	-9.37021e-09	2.19097e-09	-4.21181e-09	-4.12742e-09	1.51371e-09	1.01777e-08	2.72478e-09	1.91212e-15
7.54371e-09	-3.29992e-09	-4.35834e-09	-3.23997e-09	-1.24433e-08	-5.4997e-09	-5.69115e-09	-4.90422e-09	-9.1995e-09	-6.65876e-09	-5.22381e-09	-2.47394e-09	9.03579e-09	-1.60088e-08	1.14563e-08	-4.24062e-09	6.71078e-09	5.05207e-09	-2.3883e-09	2.88169e-09	1.28329e-09	-1.97933e-08	-1.41405e-08	-9.40126e-09	1.78462e-09	-4.17533e-09	-4.2089e-09	1.46755e-09	1.01759e-08	2.7164e-09	1.90609e-15
7.52153e-09	-3.29905e-09	-4.36019e-09	-3.24313e-09	-1.24436e-08	-5.54522e-09	-5.69354e-09	-4.9059e-09	-9.20018e-09	-6.67302e-09	-5.22323e-09	-2.48443e-09	9.10922e-09	-1.61071e-08	1.14552e-08	-1.54303e-09	6.70936e-09	5.06137e-09	-2.3893e-09	2.835e-09	1.30213e-09	-1.9791e-08	-1.41484e-08	-9.36343e-09	2.56405e-09	-4.16977e-09	-4.04253e-09	1.48061e-09	1.01731e-08	2.71533e-09	1.89668e-15
7.53525e-09	-3.29812e-09	-4.35983e-09	-3.24517e-09	-1.24454e-08	-5.59567e-09	-5.67389e-09	-4.90401e-09	-9.20026e-09	-6.63304e-09	-5.22362e-09	-2.49531e-09	9.00996e-09	-1.60606e-08	1.14491e-08	-1.99825e-09	6.70867e-09	5.0684e-09	-2.40541e-09	2.85361e-09	1.28189e-09	-1.9789e-08	-1.41243e-08	-9.37408e-09	1.82292e-09	-4.22283e-09	-3.74413e-09	1.48193e-09	1.01749e-08	2.70947e-09	1.88947e-15
7.53155e-09	-3.30208e-09	-4.35825e-09	-3.16149e-09	-1.24454e-08	-5.56177e-09	-5.69042e-09	-4.90514e-09	-7.38908e-09	-6.7959e-09	-5.22997e-09	-2.49448e-09	9.04773e-09	-1.60057e-08	1.14347e-08	-2.5706e-09	6.7062e-09	4.95358e-09	-2.39314e-09	2.85263e-09	1.27858e-09	-1.97629e-08	-2.52286e-09	-9.01824e-09	2.32114e-09	-4.26825e-09	-3.6835e-09	1.48926e-09	1.01757e-08	2.71463e-09	1.66222e-15
7.52753e-09	-3.29938e-09	-4.36323e-09	-3.01282e-09	-1.24434e-08	-5.56766e-09	-5.67955e-09	-4.90494e-09	-5.88414e-09	-6.80042e-09	-5.23485e-09	-2.49419e-09	9.03254e-09	-1.60556e-08	1.14382e-08	-2.05652e-09	6.70319e-09	5.05979e-09	-2.40366e-09	2.85169e-09	1.28681e-09	-1.97591e-08	-1.71814e-09	-9.10549e-09	2.03083e-09	-4.23322e-09	-3.72362e-09	1.47667e-09	1.01757e-08	2.7148e-09	1.63813e-15
7.52753e-09	-3.29938e-09	-4.36323e-09	-3.01282e-09	-1.24434e-08	-5.56766e-09	-5.67955e-09	-4.90494e-09	-5.88414e-09	-6.80042e-09	-5.23485e-09	-2.49419e-09	9.03254e-09	-1.60556e-08	1.14382e-08	-2.05652e-09	6.70319e-09	5.05979e-09	-2.40366e-09	2.85169e-09	1.28681e-09	-1.97591e-08	-1.71814e-09	-9.10549e-09	2.03083e-09	-4.23322e-09	-3.72362e-09	1.47667e-09	1.01757e-08	2.7148e-09	1.63813e-15
7.52778e-09	-3.29926e-09	-4.36358e-09	-3.10591e-09	-1.24434e-08	-5.56656e-09	-5.68346e-09	-4.90479e-09	-5.41552e-09	-6.79463e-09	-5.23248e-09	-2.49419e-09	9.03349e-09	-1.60515e-08	1.14442e-08	-2.05783e-09	6.70104e-09	5.06029e-09	-2.40375e-09	2.85101e-09	1.28665e-09	-1.97535e-08	-1.81807e-09	-8.98139e-09	2.02471e-09	-4.22746e-09	-3.75978e-09	1.47715e-09	1.01757e-08	2.71498e-09	1.63142e-15
7.52788e-09	-3.29933e-09	-4.36344e-09	-3.07676e-09	-1.24434e-08	-5.56681e-09	-5.68367e-09	-4.90473e-09	-5.43911e-09	-6.78962e-09	-5.23032e-09	-2.49416e-09	9.03347e-09	-1.60493e-08	1.14422e-08	-2.07508e-09	6.70165e-09	5.0407e-09	-2.40062e-09	2.85103e-09	1.28497e-09	-1.97535e-08	-1.78245e-09	-8.99852e-09	2.03189e-09	-4.22792e-09	-3.75865e-09	1.47633e-09	1.01757e-08	2.7149e-09	1.63136e-15
7.52777e-09	-3.29935e-09	-4.36343e-09	-3.07819e-09	-1.24434e-08	-5.56675e-09	-5.68378e-09	-4.90473e-09	-5.46316e-09	-6.78993e-09	-5.23073e-09	-2.49423e-09	9.03284e-09	-1.60418e-08	1.14434e-08	-2.07757e-09	6.70165e-09	5.04113e-09	-2.40116e-09	2.85064e-09	1.28508e-09	-1.9752e-08	-1.80693e-09	-8.99867e-09	2.03676e-09	-4.22971e-09	-3.73959e-09	1.47632e-09	1.01757e-08	2.71489e-09	1.63136e-15
7.52794e-09	-3.29951e-09	-4.36332e-09	-3.07348e-09	-1.24435e-08	-5.56586e-09	-5.6852e-09	-4.90483e-09	-5.44678e-09	-6.78634e-09	-5.23029e-09	-2.49406e-09	9.03441e-09	-1.60447e-08	1.14418e-08	-2.06916e-09	6.70165e-09	5.03102e-09	-2.40053e-09	2.84526e-09	1.28543e-09	-1.97534e-08	-1.69269e-09	-8.99668e-09	2.03045e-09	-4.2308e-09	-3.74146e-09	1.47735e-09	1.01757e-08	2.71474e-09	1.63064e-15
-1.65072e-09	-3.30084e-09	-4.73248e-09	-3.06922e-09	-1.02096e-08	-5.56572e-09	-5.68657e-09	-4.90475e-09	-5.34578e-09	-6.73459e-09	-5.23049e-09	-2.4941e-09	9.03675e-09	-1.60487e-08	1.1444e-08	-2.0746e-09	3.39949e-09	5.5513e-09	-2.42309e-09	2.57718e-09	1.28525e-09	-1.97572e-08	-1.80377e-09	-8.45172e-09	2.00978e-09	-4.23333e-09	-3.72292e-09	1.49439e-09	7.26438e-09	2.68515e-09	1.43865e-15
6.31971e-10	-3.29996e-09	-4.59984e-09	-3.06968e-09	-1.02451e-08	-5.56581e-09	-5.6861e-09	-4.90477e-09	-5.37426e-09	-4.5348e-09	-5.23061e-09	-2.49412e-09	9.03583e-09	-1.60482e-08	1.14428e-08	-2.07248e-09	4.03156e-09	5.52597e-09	-2.41774e-09	2.58675e-09	1.28528e-09	-1.97567e-08	-1.78945e-09	-8.6374e-09	2.01532e-09	-4.23267e-09	-3.72303e-09	1.49285e-09	7.56348e-09	2.69635e-09	1.4233e-15
3.27059e-10	-3.30062e-09	-4.69795e-09	-3.07306e-09	-1.04681e-08	-5.56382e-09	-5.68589e-09	-4.90478e-09	-5.39108e-09	-2.22165e-09	-5.23503e-09	-2.49411e-09	9.03591e-09	-1.60479e-08	1.14451e-08	-2.07324e-09	3.93441e-09	5.05187e-09	-2.41038e-09	2.64752e-09	1.28515e-09	-1.97559e-08	-1.79181e-09	-8.58608e-09	2.02129e-09	-4.23147e-09	-3.72674e-09	1.49255e-09	8.04411e-09	2.69235e-09	1.4143e-15
1.08432e-09	-3.29996e-09	-4.63903e-09	-3.0495e-09	-1.05931e-08	-5.55977e-09	-5.37604e-09	-4.82206e-09	-5.39222e-09	-2.02249e-09	-5.23165e-09	-1.28567e-09	9.05557e-09	-1.58588e-08	1.14452e-08	-2.07391e-09	4.24917e-09	5.35488e-09	-2.41304e-09	2.73694e-09	1.28501e-09	-1.97564e-08	-1.77867e-09	-8.62276e-09	2.01885e-09	-4.23261e-09	-3.72836e-09	1.48679e-09	7.62582e-09	2.69921e-09	1.40222e-15
1.09611e-09	-3.30024e-09	-4.63475e-09	-3.06823e-09	-1.04178e-08	-5.44811e-09	-5.34948e-09	-4.83774e-09	-5.39683e-09	-2.5115e-09	-5.23281e-09	-1.25948e-09	9.0406e-09	-1.56867e-08	1.1445e-08	-2.07392e-09	4.14498e-09	5.24506e-09	-2.41058e-09	2.7248e-09	1.2853e-09	-1.9756e-08	-1.77647e-09	-8.61248e-09	2.01974e-09	-4.23209e-09	-3.72861e-09	1.48754e-09	7.78378e-09	2.69274e-09	1.39387e-15
1.37387e-09	-3.37528e-09	-2.82951e-09	-3.06683e-09	-1.0532e-08	-5.57587e-09	-5.39663e-09	-4.86686e-09	-5.38433e-09	-2.46422e-09	-5.23211e-09	-1.52127e-09	9.04454e-09	-1.56793e-08	1.1444e-08	-2.06808e-09	4.12155e-09	5.36824e-09	-2.41152e-09	2.6858e-09	1.28515e-09	-1.41473e-08	-1.77894e-09	-8.64306e-09	2.0221e-09	-4.23232e-09	-3.7241e-09	1.48495e-09	7.7881e-09	2.69084e-09	1.19762e-15
1.00986e-09	-3.31646e-09	-3.87729e-09	-3.06264e-09	-1.04881e-08	-5.35241e-09	-5.35012e-09	-4.87378e-09	-5.40007e-09	-2.44678e-09	-5.23641e-09	-1.57599e-09	8.97773e-09	-1.57717e-08	1.14858e-08	-2.07576e-09	4.34155e-09	5.19979e-09	-2.41185e-09	2.69347e-09	1.28377e-09	-2.19806e-09	-1.78073e-09	-8.62924e-09	2.02126e-09	-4.23182e-09	-3.72726e-09	1.48775e-09	7.782e-09	2.69312e-09	1.00707e-15
1.16204e-09	-3.38184e-09	-2.86543e-09	-3.06249e-09	-1.04981e-08	-5.23429e-09	-4.30235e-09	-4.84322e-09	-5.39726e-09	-2.46406e-09	-5.22531e-09	-1.55509e-09	9.03589e-09	-1.56821e-08	1.15336e-08	-2.06982e-09	4.2162e-09	5.2732e-09	-2.41743e-09	2.70085e-09	1.28472e-09	-2.41638e-09	-1.77644e-09	-8.63041e-09	2.02107e-09	-4.23218e-09	-3.7249e-09	1.48631e-09	7.65389e-09	2.69345e-09	9.87527e-16
1.16205e-09	-3.36717e-09	-3.02919e-09	-3.06222e-09	-1.04866e-08	-5.23608e-09	-4.45144e-09	-4.84159e-09	-5.41102e-09	-2.46353e-09	-5.22537e-09	-1.54916e-09	8.91961e-09	-1.56827e-08	1.15196e-08	-2.07576e-09	4.21652e-09	5.26239e-09	-2.4275e-09	2.72675e-09	1.28465e-09	-2.44417e-09	-1.77582e-09	-8.62705e-09	2.01967e-09	-4.22965e-09	-3.7254e-09	1.48728e-09	7.6544e-09	2.69318e-09	9.87359e-16
1.17299e-09	-3.1249e-09	-3.32873e-09	-3.05884e-09	-1.04901e-08	-5.21061e-09	-4.819e-09	-4.83458e-09	-5.39702e-09	-2.43833e-09	-5.20333e-09	-1.48939e-09	8.70806e-09	-1.5718e-08	1.15073e-08	-2.075e-09	4.25017e-09	5.24721e-09	-2.42136e-09	2.80645e-09	1.28253e-09	-2.40535e-09	-1.68437e-09	-8.62336e-09	2.02081e-09	-4.22994e-09	-3.72632e-09	1.48744e-09	7.32388e-09	2.6943e-09	9.82281e-16
1.13075e-09	-3.38442e-09	-3.99733e-09	-1.65725e-09	-1.04881e-08	-5.39648e-09	-4.06511e-09	-4.84165e-09	-5.29612e-09	-2.4621e-09	-5.06269e-09	-1.49321e-09	8.5646e-09	-1.57198e-08	1.15116e-08	-1.85766e-09	4.24851e-09	5.24147e-09	-2.4378e-09	2.79216e-09	1.28322e-09	-3.05848e-09	-1.56526e-09	-3.07198e-09	2.02122e-09	-4.38738e-09	-1.4691e-09	1.48906e-09	7.31955e-09	2.69343e-09	8.99641e-16
1.09321e-09	-3.09946e-09	-3.66471e-09	-2.08908e-09	-1.04873e-08	-5.2881e-09	-4.228e-09	-4.84303e-09	-4.31163e-09	-2.4516e-09	-4.50705e-09	-1.47743e-09	8.76248e-09	-1.57644e-08	1.14952e-08	-2.02148e-09	4.23365e-09	5.25157e-09	-2.51625e-09	2.78621e-09	1.28301e-09	-2.75502e-09	-5.06306e-10	-3.88955e-09	2.0261e-09	-4.28797e-09	4.68314e-10	1.48713e-09	7.36175e-09	2.69349e-09	8.87087e-16
1.11387e-09	-3.14014e-09	-3.6916e-09	-1.89086e-09	-1.04915e-08	-5.3302e-09	-4.1003e-09	-4.84327e-09	-4.517e-09	-2.43944e-09	-4.55942e-09	-1.45561e-09	8.75653e-09	-1.57512e-08	1.15098e-08	-2.06591e-09	4.24114e-09	5.24745e-09	-2.47073e-09	2.77563e-09	1.28361e-09	-2.73664e-09	-1.2212e-10	-3.55304e-09	2.03061e-09	-4.32208e-09	2.04935e-10	1.487e-09	7.32535e-09	2.6934e-09	8.8492e-16
1.08625e-09	-3.15225e-09	-3.59155e-09	-1.89507e-09	-1.04881e-08	-5.27238e-09	-4.10788e-09	-4.84095e-09	-4.27316e-09	-2.44366e-09	-4.45583e-09	-1.47958e-09	8.78643e-09	-1.5756e-08	1.15014e-08	-2.06308e-09	4.23905e-09	5.25025e-09	-2.45848e-09	2.80649e-09	1.28336e-09	-2.73732e-09	-6.93158e-11	-3.35435e-09	2.0298e-09	-4.29673e-09	-1.36942e-10	1.48682e-09	7.38538e-09	2.68767e-09	8.80412e-16
1.08569e-09	-3.12395e-09	-3.62102e-09	-1.92944e-09	-1.04886e-08	-5.30716e-09	-4.13114e-09	-4.84179e-09	-4.19392e-09	-2.44276e-09	-4.49981e-09	-1.43846e-09	8.75748e-09	-1.57571e-08	1.14668e-08	-1.32735e-09	4.28429e-09	5.24507e-09	-2.49493e-09	2.78174e-09	1.28306e-09	-2.71692e-09	-2.97394e-10	-3.61708e-09	2.02849e-09	-4.3303e-09	6.61431e-12	1.48701e-09	7.34562e-09	2.68886e-09	8.78857e-16
1.10576e-09	-3.11606e-09	-3.63625e-09	-1.91807e-09	-1.04268e-08	-5.29591e-09	-4.17324e-09	-4.84033e-09	-4.28781e-09	-2.44672e-09	-4.51339e-09	-1.46585e-09	8.76649e-09	-1.57533e-08	1.14379e-08	-1.31612e-09	4.24543e-09	5.244e-09	-2.46551e-09	2.79093e-09	1.2833e-09	-2.61822e-09	-2.86084e-10	-3.4562e-09	2.02916e-09	-4.32062e-09	-1.72035e-10	1.48696e-09	7.34021e-09	2.68427e-09	8.75939e-16
1.08001e-09	-3.1267e-09	-3.62826e-09	-1.89831e-09	-1.00508e-08	-5.29705e-09	-4.14452e-09	-4.84079e-09	-4.35397e-09	-2.44788e-09	-4.50623e-09	-1.52708e-09	8.76927e-09	-1.57558e-08	1.14493e-08	-1.29208e-09	3.98718e-09	5.23619e-09	-2.47352e-09	2.78335e-09	1.28332e-09	-2.66832e-09	-2.54546e-10	-3.41877e-09	2.02549e-09	-4.32283e-09	1.25588e-11	1.39842e-09	7.34046e-09	2.6861e-09	8.66427e-16
1.09413e-09	-3.13261e-09	-3.83551e-09	-1.90692e-09	-1.00825e-08	-5.37208e-09	-4.12895e-09	-4.8418e-09	-4.11693e-09	-2.46345e-09	-4.50262e-09	-1.50191e-09	8.77022e-09	-1.57549e-08	1.14301e-08	-1.30193e-09	4.24409e-09	5.2395e-09	-2.47637e-09	2.79061e-09	1.28327e-09	-2.66616e-09	-2.93575e-10	-3.1277e-09	2.03028e-09	-4.31706e-09	-1.13559e-10	1.45034e-09	4.48946e-09	2.68988e-09	8.33662e-16
1.09514e-09	-3.09267e-09	-3.67129e-09	-1.91509e-09	-9.81863e-09	-3.05816e-09	-4.11426e-09	-1.91215e-09	-4.26814e-09	-2.45686e-09	-4.49981e-09	-1.53031e-09	8.78606e-09	-1.5766e-08	1.14697e-08	-1.32886e-09	4.22284e-09	5.243e-09	-2.47304e-09	2.8875e-09	1.2804e-09	-2.66555e-09	-3.33613e-10	-3.40922e-09	2.03546e-09	-4.32901e-09	-7.98616e-11	1.47368e-09	5.99911e-09	2.68812e-09	8.08706e-16
1.09696e-09	-3.12576e-09	-3.8006e-09	-1.91546e-09	-1.00449e-08	-3.52091e-09	-3.97584e-09	-2.26215e-09	-4.26246e-09	-2.48994e-09	-4.4956e-09	-1.5808e-09	8.77533e-09	-1.57683e-08	1.14541e-08	-1.3274e-09	4.19359e-09	5.24211e-09	-2.44904e-09	2.81798e-09	1.27108e-09	-2.66493e-09	-3.96746e-10	-3.3405e-09	2.02954e-09	-4.3315e-09	-7.31149e-11	1.44558e-09	5.05982e-09	2.69517e-09	8.05871e-16
1.09651e-09	-3.12923e-09	-3.65782e-09	-1.94325e-09	-9.98795e-09	-3.57925e-09	-4.02065e-09	-2.07594e-09	-4.22214e-09	-2.45632e-09	-4.50183e-09	-1.51958e-09	8.77097e-09	-1.57566e-08	1.14585e-08	-1.31063e-09	2.82809e-09	5.24072e-09	-2.46802e-09	2.84383e-09	1.26864e-09	-2.6595e-09	-3.53931e-10	-3.2027e-09	2.02978e-09	-4.32276e-09	-7.43548e-11	1.44115e-09	5.23413e-09	2.68918e-09	7.94069e-16
1.09985e-09	-3.126e-09	-3.65835e-09	-1.93491e-09	-9.99857e-09	-4.08388e-09	-4.07833e-09	-2.7159e-09	-4.23432e-09	-2.80522e-09	-2.87589e-09	-1.52383e-09	8.77276e-09	-1.57561e-08	1.14567e-08	-1.31257e-09	2.9276e-09	3.22031e-09	-2.412e-09	2.8029e-09	1.2668e-09	-2.70265e-09	-3.30916e-10	-3.1943e-09	2.03838e-09	-4.32088e-09	-7.67063e-11	1.45639e-09	5.05996e-09	2.6886e-09	7.72974e-16
1.09617e-09	-3.12599e-09	-3.66568e-09	-1.92973e-09	-8.8099e-09	-3.76902e-09	-4.00296e-09	-2.25791e-09	-4.22665e-09	-2.46412e-09	-3.66446e-09	-1.30031e-09	8.77474e-09	-1.57575e-08	1.14572e-08	-1.31901e-09	3.63958e-09	3.83161e-09	-2.40095e-09	2.80395e-09	1.27438e-09	-2.67241e-09	-3.52799e-10	-3.1182e-09	2.03368e-09	-4.31927e-09	-7.51708e-11	1.4519e-09	5.14226e-09	2.69008e-09	7.57189e-16
1.10071e-09	-1.24936e-09	-3.67411e-09	-1.94232e-09	-9.78518e-09	-3.88079e-09	-4.06579e-09	-2.79623e-09	-4.23183e-09	-2.95522e-09	-2.85759e-09	-1.46539e-09	8.77359e-09	-1.29808e-08	1.14567e-08	-1.33661e-09	3.39644e-09	3.10128e-09	-2.53887e-09	2.81389e-09	1.27214e-09	-2.67253e-09	-1.43279e-10	-3.16639e-09	2.03841e-09	-4.31617e-09	-8.20836e-10	1.45515e-09	5.08127e-09	2.6889e-09	6.83629e-16
1.10127e-09	-2.1092e-09	-3.66888e-09	-1.94298e-09	-9.39739e-09	-3.84922e-09	-4.03994e-09	-2.61146e-09	-4.23838e-09	-2.72165e-09	-3.47472e-09	-1.43845e-09	8.77606e-09	-1.30526e-08	1.14559e-08	-1.32209e-09	3.26198e-09	2.87023e-09	-2.50881e-09	2.8101e-09	1.27188e-09	-2.68793e-09	-1.65787e-10	-3.16861e-09	2.03628e-09	-4.32058e-09	-6.68257e-10	1.45672e-09	5.08122e-09	2.68854e-09	6.79466e-16
9.60362e-10	-3.59858e-09	3.99764e-09	-1.93034e-09	-9.57511e-09	-3.77097e-09	-3.34247e-09	-2.14281e-09	-4.21781e-09	-2.74447e-09	-3.66472e-09	-1.40575e-09	6.16994e-09	-1.3266e-08	1.01471e-08	-2.11282e-09	3.43591e-09	2.8684e-09	-2.41077e-09	2.8066e-09	1.27224e-09	-2.69975e-09	-2.56519e-10	-3.17371e-09	2.00595e-09	-4.33684e-09	-2.70159e-10	1.40243e-09	4.61823e-09	2.70439e-09	6.23738e-16
1.00684e-09	-1.50364e-09	-3.75313e-09	-1.93412e-09	-9.4724e-09	-3.53698e-09	-3.28876e-09	-1.9511e-09	-4.22027e-09	-2.69206e-09	-3.59021e-09	-1.42645e-09	8.82911e-09	-1.32875e-08	8.67418e-09	-1.53309e-09	3.37739e-09	3.33013e-09	-2.52981e-09	2.8087e-09	1.27236e-09	-2.68846e-09	-1.75001e-10	-3.16772e-09	1.99677e-09	-4.38458e-09	-3.15553e-10	1.45631e-09	4.75995e-09	2.68794e-09	6.21056e-16
1.05421e-09	-2.27196e-09	-7.61596e-10	-1.93578e-09	-9.57414e-09	-3.64744e-09	-3.42875e-09	-2.07928e-09	-4.22317e-09	-2.71229e-09	-3.42912e-09	-1.42838e-09	7.50224e-09	-1.32606e-08	9.08964e-09	-1.60062e-09	3.35222e-09	3.07269e-09	-2.47893e-09	2.80987e-09	1.27247e-09	-2.69598e-09	-1.87284e-10	-3.17003e-09	2.00052e-09	-4.39846e-09	-3.7525e-10	1.44165e-09	4.90942e-09	2.69162e-09	5.98556e-16
1.00474e-09	-1.49617e-09	-9.89199e-10	-1.9334e-09	-9.45788e-09	-3.81089e-09	-3.32156e-09	-1.97472e-09	-4.22339e-09	-2.67657e-09	-3.61038e-09	-1.42303e-09	7.01613e-09	-1.32623e-08	8.6654e-09	-1.69097e-09	3.37705e-09	3.15103e-09	-2.51468e-09	2.80782e-09	1.27239e-09	-2.69495e-09	-1.92804e-10	-3.1709e-09	2.00282e-09	-4.37601e-09	-3.30729e-10	1.45641e-09	4.84977e-09	2.68977e-09	5.80655e-16
1.00793e-09	-1.50158e-09	-1.04225e-09	-1.93369e-09	-9.45888e-09	-3.7825e-09	-3.3241e-09	-1.97708e-09	-4.22338e-09	-2.67928e-09	-3.49169e-09	-1.42304e-09	7.02372e-09	-1.32625e-08	8.66819e-09	-1.69035e-09	3.37672e-09	3.15084e-09	-2.49701e-09	2.80787e-09	1.2724e-09	-2.69537e-09	-1.87911e-10	-3.17072e-09	2.00225e-09	-4.36222e-09	-3.34303e-10	1.45613e-09	4.85461e-09	2.68951e-09	5.79779e-16
1.04191e-09	-1.61351e-09	-9.94827e-10	-1.27884e-09	-9.42199e-09	-3.74496e-09	-3.39021e-09	-2.11428e-09	-4.22567e-09	-2.68396e-09	-3.50168e-09	-1.42548e-09	6.6937e-09	-1.32725e-08	8.74249e-09	-1.64799e-09	3.37525e-09	3.19252e-09	-2.48943e-09	2.80909e-09	1.27256e-09	-2.69556e-09	-1.64179e-10	-3.16958e-09	1.9933e-09	-4.34629e-09	-3.59478e-10	1.44566e-09	4.77857e-09	2.69192e-09	5.74336e-16
1.02176e-09	-1.71113e-09	-1.26382e-09	-1.53271e-09	-9.44567e-09	-4.21096e-09	-3.44351e-09	-2.04447e-09	-2.56259e-09	-2.67568e-09	-3.48243e-09	-1.33577e-09	7.58899e-10	-1.32931e-08	8.74559e-09	-1.63836e-09	3.38061e-09	3.14151e-09	-2.48796e-09	2.80722e-09	1.2727e-09	-2.99999e-09	-3.04275e-10	-3.16928e-09	1.99404e-09	-2.75642e-09	-3.5447e-10	1.45396e-09	4.72042e-09	2.6909e-09	5.14459e-16
1.02956e-09	-1.64476e-09	-1.29835e-09	-1.57089e-09	-9.43714e-09	-3.79892e-09	-3.36782e-09	-2.06681e-09	-3.97905e-09	-2.67759e-09	-3.50155e-09	-1.3553e-09	4.07212e-09	-3.38539e-09	8.82898e-09	-1.63342e-09	2.69345e-09	3.15673e-09	-2.49546e-09	2.80743e-09	1.28353e-09	-2.93649e-09	-2.26411e-10	-3.16857e-09	1.99412e-09	-3.80045e-09	-3.51905e-10	1.4548e-09	3.00655e-09	2.68965e-09	3.6141e-16
1.03781e-09	-1.70131e-09	-1.2169e-09	-1.56716e-09	-9.40478e-09	-3.86692e-09	-3.367e-09	-2.04969e-09	-3.33537e-09	-2.67735e-09	-3.48545e-09	-1.37478e-09	1.27436e-09	-4.46995e-09	8.79208e-09	-1.62733e-09	1.57744e-10	3.15829e-09	-2.48581e-09	2.80803e-09	1.2738e-09	-2.83052e-09	-2.29162e-10	-3.16963e-09	1.99811e-09	-3.99926e-09	-3.53817e-10	1.45247e-09	3.277e-09	2.69067e-09	3.44731e-16
1.03779e-09	-1.69535e-09	-1.18527e-09	-1.56961e-09	-9.44265e-09	-3.96239e-09	-3.36886e-09	-2.04728e-09	-2.95031e-09	-2.67249e-09	-3.50724e-09	-1.40113e-09	1.96646e-09	-2.46635e-09	8.76805e-09	-1.58176e-09	5.11854e-10	3.15124e-09	-2.48542e-09	2.77915e-09	1.27701e-09	-2.85747e-09	-2.28345e-10	-3.17074e-09	1.99884e-09	-3.57977e-09	-3.5479e-10	1.45322e-09	4.23774e-09	2.69126e-09	3.3591e-16
1.03813e-09	-1.69576e-09	-1.28607e-09	-1.60477e-09	-9.45668e-09	-3.87993e-09	-3.38448e-09	-2.04445e-09	-3.268e-09	-2.66497e-09	-3.51218e-09	-1.38803e-09	1.8371e-09	-2.16736e-09	8.7868e-09	-1.45456e-09	1.45327e-09	3.15753e-09	-2.4867e-09	2.76698e-09	1.27507e-09	-2.91624e-09	-2.47075e-10	-3.16956e-09	2.08161e-09	-2.79971e-09	-3.5452e-10	1.45211e-09	3.84568e-09	2.69151e-09	3.30338e-16
1.03859e-09	-1.70984e-09	-1.23311e-09	-1.56413e-09	-9.44179e-09	-3.91199e-09	-3.37896e-09	-2.04657e-09	-3.051e-09	-2.67278e-09	-3.50943e-09	-1.38555e-09	2.01166e-09	-2.54494e-09	8.77466e-09	-1.47559e-09	8.74885e-10	3.15899e-09	-2.48449e-09	2.77298e-09	1.27459e-09	-2.82021e-09	-2.40619e-10	-3.17003e-09	2.15357e-09	-2.64141e-09	-3.53279e-10	1.45274e-09	3.7299e-09	2.69154e-09	3.27708e-16
1.03703e-09	-1.70755e-09	-1.23519e-09	-1.56777e-09	-9.43816e-09	-3.88204e-09	-3.38622e-09	-2.04355e-09	-2.97444e-09	-2.66709e-09	-3.51194e-09	-1.38451e-09	1.70156e-09	-2.34841e-09	8.78017e-09	-1.43102e-09	1.38188e-09	3.15578e-09	-2.48528e-09	2.77993e-09	1.27434e-09	-2.59329e-09	-2.43212e-10	-3.16993e-09	2.10215e-09	-2.84459e-09	-3.53472e-10	1.45231e-09	3.90514e-09	2.69261e-09	3.27002e-16
1.06401e-09	-1.70201e-09	-1.24752e-09	-1.57052e-09	-9.38945e-09	-3.90984e-09	-3.34163e-09	-2.03727e-09	-3.01364e-09	-2.67061e-09	-3.50962e-09	-1.38676e-09	7.21224e-10	-2.3419e-09	8.78141e-09	-1.46596e-09	1.13486e-09	3.15622e-09	-2.48468e-09	2.78106e-09	1.2728e-09	-2.76659e-09	-2.39904e-10	-3.16961e-09	2.05264e-09	-1.85157e-09	-3.60049e-10	1.45083e-09	3.74244e-09	2.69071e-09	3.18196e-16
9.33859e-10	-1.70024e-09	-1.24062e-09	-1.56625e-09	-9.42992e-09	-3.90161e-09	-3.37184e-09	-1.95036e-09	-3.0817e-09	-2.66628e-09	-3.5083e-09	-1.38955e-09	8.76561e-10	-1.91695e-09	8.78227e-09	-1.48125e-09	1.06952e-09	3.15586e-09	-2.48822e-09	2.77063e-09	1.27241e-09	-2.77375e-09	-2.41634e-10	-3.16693e-09	2.09472e-09	-1.40177e-09	-3.56161e-10	1.46234e-09	3.75248e-09	2.69075e-09	3.15995e-16
9.59115e-10	-1.7022e-09	-1.24235e-09	-1.57547e-09	-9.41562e-09	-3.90845e-09	-3.35824e-09	-1.83649e-09	-3.00676e-09	-2.66341e-09	-3.50859e-09	-1.38738e-09	1.32946e-10	-1.67701e-09	8.78291e-09	-1.48571e-09	1.11002e-09	3.15666e-09	-2.49083e-09	2.77441e-09	1.23972e-09	-2.74686e-09	-2.40074e-10	-2.66668e-09	2.09602e-09	-1.33675e-09	-3.56476e-10	1.44451e-09	3.87708e-09	2.69056e-09	3.10984e-16
1.04676e-09	-1.70216e-09	-1.24635e-09	-1.57673e-09	-9.42073e-09	-3.90761e-09	-3.34768e-09	-1.95446e-09	-3.03743e-09	-2.6671e-09	-3.50927e-09	-1.38748e-09	6.9666e-10	-2.0035e-09	8.78458e-09	-1.47099e-09	1.19289e-09	3.15756e-09	-2.48917e-09	2.75691e-09	1.19176e-09	-2.77823e-09	-2.41024e-10	-2.72214e-09	2.09455e-09	-1.47235e-09	-3.52942e-10	1.39516e-09	1.30862e-09	2.69078e-09	3.00866e-16
1.02109e-09	-1.6692e-09	-1.24509e-09	-1.57946e-09	-9.41831e-09	-3.90473e-09	-3.3476e-09	-1.86256e-09	-3.01747e-09	-2.66501e-09	-3.50905e-09	-1.38909e-09	6.63546e-10	-1.86616e-09	8.78365e-09	-1.48136e-09	1.09522e-09	3.15634e-09	-2.49143e-09	2.7649e-09	1.25764e-09	-2.77209e-09	-2.41016e-10	-2.42547e-09	2.09104e-09	-1.48877e-09	-3.55083e-10	1.43762e-09	1.25559e-09	2.6908e-09	2.98041e-16
1.02287e-09	-1.65291e-09	-1.24572e-09	-1.57714e-09	-9.41527e-09	-3.91592e-09	-3.34877e-09	-1.24248e-09	-3.01691e-09	-2.66128e-09	-3.50943e-09	-1.38915e-09	5.78761e-10	-1.7981e-09	8.78321e-09	-1.48918e-09	1.14207e-09	3.15702e-09	-2.49104e-09	2.76842e-09	1.24294e-09	-2.7765e-09	-2.41847e-10	-2.52422e-09	2.09351e-09	-1.66275e-09	-3.55925e-10	1.44675e-09	1.44647e-09	2.69066e-09	2.97442e-16
1.00104e-09	-1.63674e-09	-1.24395e-09	-1.57622e-09	-9.39889e-09	-3.69638e-09	-2.80143e-09	-1.52155e-09	-3.00566e-09	-2.66322e-09	-3.50936e-09	-1.38807e-09	4.00497e-10	-1.95507e-09	8.78566e-09	-1.69233e-09	1.1245e-09	3.13151e-09	-2.49007e-09	2.79117e-09	1.24987e-09	-2.76936e-09	-5.08612e-10	-2.50521e-09	2.13721e-09	-1.00348e-09	-3.55478e-10	1.32914e-09	1.47333e-09	2.69079e-09	2.91989e-16
1.01354e-09	-1.67416e-09	-1.24469e-09	-1.56733e-09	-9.41608e-09	-3.91293e-09	-2.89403e-09	-1.32083e-09	-3.00781e-09	-2.66435e-09	-3.50921e-09	-1.38867e-09	4.35036e-10	-1.86563e-09	8.78413e-09	-1.50255e-09	1.16126e-09	7.07802e-10	-2.49145e-09	2.76569e-09	1.24817e-09	-2.77545e-09	-2.41728e-10	-2.45721e-09	2.08865e-09	-1.62674e-09	-3.55357e-10	8.23589e-11	1.36295e-09	2.69063e-09	2.82709e-16
1.00907e-09	-1.65969e-09	-1.24456e-09	-1.56761e-09	-9.41217e-09	-3.79666e-09	-2.83188e-09	-1.43003e-09	-3.02653e-09	-2.6641e-09	-3.50937e-09	-1.38401e-09	4.20777e-10	-1.88404e-09	8.78458e-09	-1.52945e-09	1.21488e-09	7.39903e-10	-2.49132e-09	2.79838e-09	1.24238e-09	-2.77657e-09	-2.67497e-10	-2.50659e-09	2.1104e-09	-1.43555e-09	-3.55446e-10	6.04844e-10	1.26858e-09	2.69077e-09	2.82095e-16
1.00504e-09	-1.65352e-09	-1.24473e-09	-1.5719e-09	-9.40888e-09	-3.80294e-09	-2.8767e-09	-1.35485e-09	-3.02466e-09	-2.66354e-09	-3.50929e-09	-1.38574e-09	4.38209e-10	-1.87939e-09	8.78473e-09	-1.55652e-09	1.16921e-09	5.98038e-10	-2.49128e-09	2.7706e-09	1.24576e-09	-2.77527e-09	-2.54262e-10	-2.47431e-09	2.0905e-09	-1.31167e-09	-3.55364e-10	4.66006e-10	1.39829e-09	2.69072e-09	2.81339e-16
1.01487e-09	-1.40329e-09	-1.24403e-09	-1.57143e-09	-9.41354e-09	-3.8016e-09	-2.80903e-09	-1.37629e-09	-3.02784e-09	-2.6641e-09	-3.50924e-09	-1.38694e-09	4.3539e-10	-1.88008e-09	8.78484e-09	-1.52287e-09	1.14055e-09	8.89216e-10	-2.49128e-09	2.78046e-09	1.24353e-09	-2.77563e-09	-2.83709e-10	-7.88837e-10	2.09547e-09	-1.29025e-09	-3.529e-10	3.52863e-10	1.3538e-09	2.68932e-09	2.74941e-16
1.01321e-09	-1.4539e-09	-1.24433e-09	-1.57049e-09	-9.41324e-09	-3.81436e-09	-2.67285e-09	-1.3911e-09	-3.02627e-09	-2.66398e-09	-3.50943e-09	-1.38637e-09	4.24746e-10	-1.89119e-09	8.78477e-09	-1.53129e-09	1.20521e-09	6.15851e-10	-2.4913e-09	2.77727e-09	1.24364e-09	-2.77598e-09	-2.70125e-10	-2.89833e-10	2.09146e-09	-1.27892e-09	-3.53075e-10	1.86764e-10	1.35724e-09	2.68984e-09	2.73568e-16
1.01323e-09	-1.41131e-09	-1.25935e-09	-1.56657e-09	-9.4122e-09	-3.79669e-09	-2.60158e-09	-1.38717e-09	-3.02617e-09	-2.66408e-09	-3.50935e-09	-1.37438e-09	4.25714e-10	-1.88355e-09	8.78479e-09	-1.53576e-09	1.21603e-09	5.05994e-10	-2.49123e-09	2.78213e-09	1.24537e-09	-2.77598e-09	-2.84673e-10	-3.2995e-10	2.09882e-09	-1.25218e-09	-3.54076e-10	2.39855e-10	1.34334e-09	2.69031e-09	2.72801e-16
1.01301e-09	-1.42675e-09	-1.26969e-09	-1.55916e-09	-9.41264e-09	-3.79324e-09	-2.59983e-09	-1.38539e-09	-3.02834e-09	-2.66402e-09	-3.50945e-09	-1.38315e-09	4.15683e-10	-1.89018e-09	8.78483e-09	-1.53062e-09	1.20435e-09	3.33123e-10	-2.49122e-09	2.77972e-09	1.244e-09	-2.77613e-09	-2.97176e-10	-1.4977e-10	2.08939e-09	-1.24514e-09	-3.54996e-10	3.23535e-10	1.33816e-09	2.69049e-09	2.72564e-16
1.01361e-09	-1.48917e-09	-1.26271e-09	-1.54294e-09	-9.41224e-09	-2.29413e-09	-2.64252e-09	-1.384e-09	-3.03129e-09	-2.66414e-09	-3.50964e-09	-1.37861e-09	3.63695e-10	-1.88929e-09	7.97759e-09	-1.53128e-09	1.19889e-09	2.99053e-10	-2.49128e-09	2.7819e-09	1.24443e-09	-2.77608e-09	-2.98511e-10	-1.03003e-10	2.09682e-09	-1.25038e-09	-3.54993e-10	3.58616e-10	1.30379e-09	2.6905e-09	2.50145e-16
1.01366e-09	-1.4872e-09	-1.26193e-09	-1.54548e-09	-9.4123e-09	-2.67577e-09	-2.63758e-09	-1.38435e-09	-2.99532e-09	-2.66416e-09	-2.05174e-09	-1.37911e-09	3.89731e-10	-1.88916e-09	8.0292e-09	-1.53224e-09	1.20105e-09	3.17202e-10	-2.50307e-09	2.78136e-09	1.24442e-09	-2.77603e-09	-2.93572e-10	-1.63234e-10	2.09729e-09	-1.24907e-09	-3.54164e-10	3.53026e-10	1.31553e-09	2.69045e-09	2.44653e-16
1.01345e-09	-1.48292e-09	-1.26081e-09	-1.54351e-09	-9.41242e-09	-2.63207e-09	-2.6262e-09	-1.38427e-09	-2.81064e-09	-2.66418e-09	-1.82589e-09	-1.37993e-09	3.88988e-10	-1.88915e-09	8.11464e-09	-1.53258e-09	1.20265e-09	3.25548e-10	-2.49376e-09	2.78102e-09	1.2444e-09	-2.77607e-09	-2.94036e-10	-1.47569e-10	2.09777e-09	-1.24972e-09	-3.51796e-10	3.53499e-10	1.31622e-09	2.69039e-09	2.43735e-16
1.01778e-09	-1.47927e-09	-1.33585e-09	-1.54545e-09	-9.4124e-09	-2.40313e-09	-2.63471e-09	-1.38473e-09	-2.87658e-09	-2.66417e-09	-2.21349e-09	-1.37962e-09	3.93765e-10	-1.88888e-09	8.08263e-09	-1.532e-09	4.15494e-10	3.35809e-10	-2.49417e-09	2.77687e-09	1.03708e-09	-2.20761e-09	-2.94815e-10	-1.80461e-10	2.09731e-09	-1.24881e-09	-3.52731e-10	3.53939e-10	1.31029e-09	2.69034e-09	2.39647e-16
1.01403e-09	-1.47448e-09	-1.42629e-09	-1.54424e-09	-9.41247e-09	-2.45079e-09	-2.63185e-09	-1.38428e-09	-2.83378e-09	-2.6642e-09	-1.40096e-09	-1.37924e-09	3.93592e-10	-1.88874e-09	8.03427e-09	-1.53193e-09	6.934e-10	3.19452e-10	-2.49448e-09	2.77736e-09	1.13088e-09	-2.37414e-09	-2.94785e-10	-1.59044e-10	2.09745e-09	-1.24972e-09	-3.53276e-10	3.52061e-10	1.31229e-09	2.69031e-09	2.37393e-16
1.01812e-09	-1.47603e-09	-1.1773e-09	-1.0669e-09	-8.53517e-09	-2.48499e-09	-2.63051e-09	-1.38163e-09	-2.84294e-09	-2.6642e-09	-2.29369e-09	-1.37926e-09	3.94189e-10	-1.889e-09	8.078e-09	-1.53219e-09	6.13368e-10	3.17261e-10	-2.49547e-09	2.78553e-09	1.07386e-09	-2.27639e-09	-2.95265e-10	3.74071e-10	2.09711e-09	-1.24907e-09	-3.52937e-10	3.51887e-10	1.31372e-09	2.69037e-09	2.23457e-16
1.0149e-09	-1.47506e-09	-1.27294e-09	-1.54682e-09	-8.57081e-09	-2.47515e-09	-2.62685e-09	-1.38368e-09	-2.78993e-09	-2.66419e-09	-1.68909e-09	-1.3794e-09	4.25626e-10	-1.88891e-09	8.05185e-09	-1.53263e-09	7.49513e-10	3.17929e-10	-2.4949e-09	2.78341e-09	1.11103e-09	-2.26546e-09	-2.94814e-10	2.52818e-10	2.0974e-09	-1.24857e-09	-3.53398e-10	3.51591e-10	1.31502e-09	2.69036e-09	2.22513e-16
1.0152e-09	-1.47627e-09	-1.30149e-09	-1.50347e-09	-8.69395e-09	-2.47608e-09	-2.63536e-09	-1.38192e-09	-2.8239e-09	-2.6845e-09	-1.80895e-09	-1.37742e-09	4.14475e-10	-1.88913e-09	2.1636e-09	-1.38811e-09	6.95002e-10	3.18018e-10	-2.56165e-09	2.77705e-09	1.13251e-09	-2.2605e-09	-2.88282e-10	-4.37291e-11	2.0973e-09	-1.24864e-09	-3.53197e-10	3.54372e-10	1.31428e-09	2.67827e-09	1.64878e-16
1.01421e-09	-1.47454e-09	-1.23384e-09	-1.54563e-09	-8.67771e-09	-2.4716e-09	-2.62943e-09	-1.38349e-09	-2.74657e-09	-2.6729e-09	-1.73273e-09	-1.37906e-09	3.98712e-10	-1.88894e-09	1.61039e-09	-1.41446e-09	7.3989e-10	3.21909e-10	-2.62931e-09	2.77777e-09	1.13022e-09	-2.31121e-09	-2.94445e-10	1.2113e-10	2.09862e-09	-1.24925e-09	-3.52673e-10	3.52446e-10	1.31272e-09	2.35225e-09	1.60737e-16
1.01538e-09	-1.54379e-09	-1.25482e-09	-1.52633e-09	-8.73378e-09	-2.45952e-09	-9.6194e-10	-1.30358e-09	-2.76066e-09	-2.68467e-09	-1.74595e-09	-1.37761e-09	3.8556e-10	-1.88909e-09	1.871e-09	-1.32899e-09	7.41182e-10	3.16514e-10	-2.65194e-09	2.78194e-09	1.10592e-09	-1.60235e-09	-2.9075e-10	1.11704e-10	2.09751e-09	-1.24899e-09	-3.53341e-10	3.55838e-10	1.31391e-09	2.13754e-09	1.52846e-16
1.01561e-09	-1.50115e-09	-1.25839e-09	-1.52571e-09	-8.63325e-09	-2.44784e-09	-1.36873e-09	-1.22395e-09	-2.7224e-09	-2.66833e-09	-1.80895e-09	-1.45992e-09	3.52366e-10	-1.88895e-09	1.81695e-09	-1.39179e-09	7.31049e-10	3.12898e-10	-2.61032e-09	2.41475e-09	1.13284e-09	-1.67137e-09	-2.85909e-10	3.93189e-11	2.09222e-09	-1.24899e-09	-3.5348e-10	3.64375e-10	1.31352e-09	2.00177e-09	1.49323e-16
1.01496e-09	-1.53842e-09	-1.24861e-09	-1.52303e-09	-8.62776e-09	-2.46025e-09	-1.30993e-09	-1.32665e-09	-2.74243e-09	-2.6756e-09	-1.74806e-09	-1.43714e-09	1.56641e-10	-1.889e-09	1.80016e-09	-1.44833e-09	7.35009e-10	3.19628e-10	-2.58517e-09	2.40356e-09	1.13251e-09	-1.46774e-09	-2.60648e-10	5.16499e-11	2.10046e-09	-1.2216e-09	-3.53506e-10	3.58711e-10	1.31401e-09	1.45045e-09	1.46573e-16
1.01499e-09	-1.49047e-09	-1.25016e-09	-1.53046e-09	-8.65389e-09	-2.46479e-09	-1.1093e-09	-1.3062e-09	-2.7528e-09	-2.68177e-09	-1.75121e-09	-1.43256e-09	2.1297e-10	-1.88898e-09	1.25237e-09	-1.36984e-09	7.34132e-10	3.16757e-10	-2.5922e-09	2.43122e-09	1.13008e-09	-1.47805e-09	-2.62449e-10	7.42089e-11	2.09541e-09	-1.17404e-09	-3.55516e-10	3.53785e-10	1.31399e-09	1.39943e-09	1.44517e-16
1.01478e-09	-1.50164e-09	-1.25375e-09	-1.52657e-09	-8.64332e-09	-2.46355e-09	-1.23998e-09	-1.31776e-09	-2.75167e-09	-2.68271e-09	-1.70562e-09	-1.44911e-09	2.36186e-10	-1.88904e-09	1.06967e-09	-1.37587e-09	7.37672e-10	3.19829e-10	-2.58961e-09	2.42513e-09	1.13089e-09	-1.4404e-09	-2.63361e-10	8.86462e-11	2.09587e-09	-8.54613e-10	-3.57096e-10	3.78249e-10	1.31433e-09	1.25347e-09	1.43033e-16
1.01544e-09	-1.5285e-09	-1.25354e-09	-1.50634e-09	-6.19171e-09	-2.45756e-09	-1.05269e-09	-1.18975e-09	-2.73572e-09	-2.94766e-09	-1.74997e-09	-1.42068e-09	2.57257e-10	-1.88901e-09	1.22761e-09	-1.3517e-09	7.32861e-10	3.19386e-10	-2.58472e-09	2.50482e-09	1.12615e-09	-1.45808e-09	-2.82353e-10	8.19948e-11	2.09161e-09	-1.2062e-09	-3.53118e-10	3.63377e-10	1.3141e-09	1.4309e-09	1.09266e-16
1.01544e-09	-1.51339e-09	-1.2517e-09	-1.38094e-09	-6.26519e-09	-2.46356e-09	-1.04859e-09	-1.22313e-09	-2.70626e-09	-2.57445e-09	-1.75393e-09	-1.42869e-09	2.53821e-10	-1.88897e-09	1.25435e-09	-1.39651e-09	7.39595e-10	3.19066e-10	-2.59713e-09	2.57666e-09	1.12851e-09	-1.43907e-09	-2.69984e-10	1.25569e-10	2.09909e-09	-1.20288e-09	-3.54258e-10	3.70348e-10	1.31351e-09	1.37989e-09	1.08149e-16
1.01581e-09	-1.5145e-09	-1.25203e-09	-1.27188e-09	-6.36706e-09	-2.46321e-09	-1.01626e-09	-1.21198e-09	-2.35257e-09	-1.61178e-09	-1.74521e-09	-1.43095e-09	2.56943e-10	-1.88902e-09	1.23098e-09	-1.35844e-09	7.38831e-10	3.19046e-10	-2.59479e-09	2.47406e-09	1.12806e-09	-1.46844e-09	-2.77231e-10	1.27514e-10	2.12562e-09	-1.18654e-09	-3.60099e-10	3.5831e-10	1.31381e-09	1.41734e-09	1.02783e-16
1.01483e-09	-1.51772e-09	-1.25191e-09	-4.98011e-10	-6.47035e-09	-2.46298e-09	-9.30215e-10	-1.23147e-09	-1.95204e-09	-1.19426e-09	-1.53279e-09	-1.43533e-09	2.63913e-10	-1.88577e-09	1.23461e-09	-1.36437e-09	7.38163e-10	3.18677e-10	-2.59482e-09	2.42981e-09	1.12826e-09	-1.45635e-09	-2.77712e-10	1.37165e-10	2.23091e-09	-1.18693e-09	-3.63119e-10	3.60158e-10	1.31335e-09	1.38419e-09	9.91816e-17
1.01451e-09	-1.51901e-09	-1.25245e-09	-7.93305e-10	-6.36224e-09	-2.4621e-09	-9.50962e-10	-1.23482e-09	-2.07131e-09	-1.23371e-09	-1.45361e-09	-1.43652e-09	2.50422e-10	-1.88878e-09	1.20657e-09	-1.35421e-09	7.37206e-10	3.18859e-10	-2.59316e-09	2.38365e-09	1.12869e-09	-1.44139e-09	-2.78515e-10	1.39108e-10	2.12052e-09	-1.16378e-09	-3.56956e-10	3.62917e-10	1.31382e-09	1.40122e-09	9.77121e-17
1.01386e-09	-1.48418e-09	-1.25314e-09	-9.62592e-10	-6.39272e-09	-2.46277e-09	-9.47728e-10	-1.23234e-09	-2.07765e-09	-1.27295e-09	-1.59537e-09	-1.43864e-09	2.50923e-10	-1.8889e-09	1.18594e-09	-1.33105e-09	7.36981e-10	3.18944e-10	-2.2492e-09	2.26191e-09	1.12721e-09	-1.43454e-09	-2.75962e-10	8.21757e-11	2.13252e-09	-1.13012e-09	-3.22693e-10	3.64463e-10	1.31369e-09	1.4072e-09	9.64368e-17
1.01382e-09	-1.51853e-09	-1.25568e-09	-8.06742e-10	-6.37541e-09	-2.46249e-09	-9.18712e-10	-1.19161e-09	-2.17784e-09	-1.31264e-09	-1.52663e-09	-1.43257e-09	2.5289e-10	-1.88864e-09	1.15288e-09	-1.33878e-09	7.36307e-10	3.19823e-10	-1.80235e-09	2.20084e-09	1.13064e-09	-1.43911e-09	-2.88192e-10	9.2638e-11	2.12795e-09	-1.15667e-09	-3.00225e-10	3.62178e-10	1.31293e-09	1.40065e-09	9.40868e-17
1.01599e-09	-1.5193e-09	-1.25272e-09	-9.01452e-10	-5.29758e-09	-2.46281e-09	-4.33003e-10	-1.18987e-09	-2.24426e-09	-1.36237e-09	-1.51299e-09	-1.4325e-09	2.59532e-10	-1.96384e-09	1.16897e-09	-1.34449e-09	7.35167e-10	3.19039e-10	-2.14331e-09	2.3252e-09	1.12692e-09	-1.42411e-09	-3.51062e-10	9.95153e-11	2.12945e-09	-1.15691e-09	-3.19264e-10	3.63612e-10	1.17273e-09	1.20242e-09	8.27896e-17
1.0157e-09	-1.5162e-09	-1.0811e-09	-8.27117e-10	-5.18e-09	-2.46257e-09	-9.16989e-10	-1.24223e-09	-2.10996e-09	-1.34208e-09	-1.40051e-09	-1.42964e-09	2.53607e-10	-1.91303e-09	1.12162e-09	-1.34562e-09	7.42479e-10	2.49302e-10	-1.99789e-09	2.19042e-09	1.0319e-09	-1.25665e-09	-3.19467e-10	1.14824e-10	2.11722e-09	-1.15737e-09	-3.34361e-10	3.63587e-10	1.29361e-09	1.43432e-09	7.94742e-17
1.00799e-09	-1.5183e-09	-1.22701e-09	-8.24853e-10	-4.69117e-09	-2.45659e-09	-8.32094e-10	-1.19012e-09	-2.13929e-09	-1.29511e-09	-1.47373e-09	-1.42932e-09	2.69515e-10	-1.94669e-09	1.13211e-09	-1.34474e-09	7.47928e-10	1.79388e-10	-1.96754e-09	2.23661e-09	1.10098e-09	-7.57262e-10	-4.44712e-10	9.96367e-11	2.12692e-09	-1.15649e-09	-3.49938e-10	3.64226e-10	1.27318e-09	1.39385e-09	7.42175e-17
1.03874e-09	-1.51626e-09	-1.23553e-09	-8.21344e-10	-4.56872e-09	-2.45922e-09	-7.77308e-10	-1.22766e-09	-2.14427e-09	-1.33173e-09	-1.45178e-09	-1.42827e-09	2.83413e-10	-1.97827e-09	1.17131e-09	-1.34657e-09	7.37578e-10	2.93677e-10	-1.9402e-09	2.2217e-09	1.1235e-09	-1.13676e-09	-4.34609e-10	9.28477e-11	2.12792e-09	-1.16041e-09	-3.37606e-10	3.65829e-10	1.30557e-09	1.3162e-09	7.39515e-17
1.00164e-09	-1.51644e-09	-1.22994e-09	-8.1749e-10	-4.62182e-09	-2.45934e-09	-7.67327e-10	-1.22188e-09	-1.49774e-09	-1.30254e-09	-1.46722e-09	-1.43004e-09	2.90168e-10	-1.94494e-09	1.15662e-09	-1.34822e-09	7.3757e-10	2.60548e-10	-1.98238e-09	2.21952e-09	1.11191e-09	-9.59727e-10	-4.30098e-10	1.67562e-10	2.12483e-09	-1.16057e-09	-3.51839e-10	3.64375e-10	1.28677e-09	1.30013e-09	7.14383e-17
1.02875e-09	-1.51684e-09	-1.17259e-09	-8.21198e-10	-4.60802e-09	-2.45949e-09	-6.57296e-10	-1.22256e-09	-1.42819e-09	-1.30822e-09	-1.44949e-09	-1.42889e-09	2.7713e-10	-1.95945e-09	1.15091e-09	-1.34852e-09	7.36919e-10	2.69492e-10	-1.96648e-09	2.21159e-09	1.11358e-09	-9.21948e-10	-3.9531e-10	1.63474e-10	2.12609e-09	-1.16434e-09	-3.47963e-10	3.6455e-10	1.28539e-09	1.34027e-09	7.07967e-17
1.01258e-09	-1.51652e-09	-1.2117e-09	-8.14472e-10	-4.65599e-09	-2.45975e-09	-5.93838e-10	-1.20966e-09	-1.41601e-09	-1.30067e-09	-1.4492e-09	-9.07335e-10	2.9099e-10	-1.94964e-09	1.14378e-09	-1.34822e-09	7.37715e-10	2.58828e-10	-1.96796e-09	2.21808e-09	1.11188e-09	-9.68411e-10	-4.04231e-10	1.52404e-10	2.12517e-09	-1.16633e-09	-3.4383e-10	3.6463e-10	1.28843e-09	6.11662e-10	6.856e-17
1.0133e-09	-1.51664e-09	-1.19483e-09	-8.21772e-10	-4.64544e-09	-2.46001e-09	-6.71683e-10	-1.2166e-09	-1.36962e-09	-1.30199e-09	-1.45312e-09	-8.62951e-10	2.82323e-10	-1.93693e-09	1.14556e-09	-1.34794e-09	7.37701e-10	2.58476e-10	-1.95883e-09	2.20763e-09	1.11518e-09	-9.81761e-10	-3.99814e-10	2.03521e-10	2.12621e-09	-1.16241e-09	-3.45131e-10	3.64459e-10	1.2922e-09	4.28999e-10	6.8089e-17
1.01636e-09	-1.51663e-09	-1.20617e-09	-8.11808e-10	-4.62767e-09	-2.45989e-09	-6.11488e-10	-1.21564e-09	-1.38135e-09	-1.30263e-09	-1.45559e-09	-8.59208e-10	2.83175e-10	-1.66727e-09	1.14578e-09	-1.34937e-09	7.38285e-10	2.55913e-10	-1.96259e-09	2.21403e-09	1.11393e-09	-1.04414e-09	-3.9752e-10	2.89731e-10	6.3846e-10	-1.1692e-09	-3.44731e-10	3.64571e-10	1.28766e-09	4.48889e-10	6.30439e-17
1.01605e-09	-1.51668e-09	-1.21117e-09	-8.13523e-10	-4.63756e-09	-2.45972e-09	-5.27349e-10	-1.21421e-09	-1.37782e-09	-1.30253e-09	-1.45404e-09	-7.99915e-10	2.84067e-10	-1.3515e-09	1.14504e-09	-1.34931e-09	7.38208e-10	2.62751e-10	-1.96803e-09	2.21457e-09	1.11425e-09	-9.95276e-10	-3.97279e-10	2.68213e-10	7.10538e-10	-1.17067e-09	-3.43818e-10	3.64519e-10	1.28886e-09	7.50688e-10	6.23635e-17
1.01863e-09	-1.51662e-09	-1.20356e-09	-8.21348e-10	-4.63024e-09	-2.45976e-09	-6.12321e-10	-1.21883e-09	-1.40256e-09	-1.30357e-09	-1.4579e-09	-8.08638e-10	2.83089e-10	-1.32735e-09	1.1455e-09	-1.3488e-09	7.37995e-10	2.60035e-10	-1.97801e-09	2.21236e-09	1.11397e-09	-9.82732e-10	-3.97837e-10	2.26517e-10	8.79743e-10	-1.17494e-09	-3.43812e-10	3.64714e-10	1.28862e-09	4.71297e-10	6.23541e-17
1.01628e-09	-1.51663e-09	-1.20882e-09	-8.13774e-10	-4.63363e-09	-2.45969e-09	-5.83926e-10	-1.21528e-09	-1.38773e-09	-1.06926e-09	-1.45536e-09	-8.04514e-10	2.83166e-10	-1.37139e-09	1.14502e-09	-1.34936e-09	7.3821e-10	2.60872e-10	-1.96633e-09	2.21457e-09	1.11416e-09	-1.01865e-09	-3.95602e-10	2.7314e-10	7.4364e-10	-1.17234e-09	-3.44136e-10	3.64528e-10	1.28854e-09	5.82663e-10	6.17945e-17
1.01611e-09	-1.51665e-09	-4.97003e-10	-8.14241e-10	-4.63576e-09	-2.02943e-09	-5.66823e-10	-1.21507e-09	-7.63958e-10	-1.22009e-09	-1.45589e-09	-8.43983e-10	-7.83367e-11	-1.43518e-09	1.14461e-09	-1.40641e-09	7.38569e-10	2.59972e-10	-1.97889e-09	2.21404e-09	1.11266e-09	-9.99736e-10	-3.7872e-10	2.24797e-10	7.66329e-10	-1.13539e-09	-3.43984e-10	3.64539e-10	1.28878e-09	4.92012e-10	5.78005e-17
1.01652e-09	-1.51938e-09	-9.55232e-10	-8.08377e-10	-4.63485e-09	-7.46007e-10	-5.64346e-10	-1.21518e-09	-7.56054e-10	-1.26265e-09	-1.45432e-09	-8.21855e-10	-5.83498e-12	-1.38688e-09	1.14423e-09	-1.37195e-09	7.38244e-10	2.61053e-10	-1.97082e-09	2.21322e-09	1.11392e-09	-9.87678e-10	-3.86159e-10	2.23863e-10	7.35075e-10	-1.14795e-09	-3.26337e-10	4.16563e-10	1.28831e-09	4.99625e-10	5.46713e-17
1.01622e-09	-1.51848e-09	-5.20916e-10	-8.09809e-10	-4.63419e-09	-7.06556e-10	-5.67838e-10	-1.21531e-09	-6.19356e-10	-1.20617e-09	-1.45496e-09	-8.24307e-10	1.43926e-10	-1.38458e-09	1.145e-09	-1.3625e-09	7.38256e-10	2.61087e-10	-1.97035e-09	2.21368e-09	1.11365e-09	-9.90525e-10	-3.90868e-10	2.25276e-10	7.63794e-10	-1.15353e-09	-3.37835e-10	5.61149e-10	1.28844e-09	5.15669e-10	5.38698e-17
1.01655e-09	-1.51727e-09	-4.57305e-10	-8.13028e-10	-4.63515e-09	-6.93749e-10	-5.53576e-10	-1.21598e-09	-6.73256e-10	-1.2224e-09	-1.4553e-09	-8.30914e-10	1.7249e-10	-1.20044e-09	1.14466e-09	-1.37088e-09	7.3699e-10	2.59865e-10	-1.9725e-09	2.21385e-09	1.11351e-09	-9.92965e-10	-3.87372e-10	2.46962e-10	7.51489e-10	-1.16079e-09	-3.36434e-10	4.56602e-10	1.28858e-09	5.14692e-10	5.33715e-17
1.01657e-09	-1.51723e-09	-4.51727e-10	-8.1292e-10	-4.63493e-09	-7.0782e-10	-5.54703e-10	-1.21587e-09	-5.76631e-10	-1.21952e-09	-1.44471e-09	-8.31119e-10	1.26824e-10	-1.20805e-09	1.14473e-09	-1.37213e-09	7.37043e-10	2.60181e-10	-1.97217e-09	2.21384e-09	1.11351e-09	-9.9407e-10	-3.88101e-10	2.46178e-10	7.54999e-10	-1.15991e-09	-3.36627e-10	4.43302e-10	1.28858e-09	5.15813e-10	5.32287e-17
1.01662e-09	-1.51695e-09	-3.80412e-10	-8.13376e-10	-4.63476e-09	-7.16338e-10	-5.67087e-10	-1.21577e-09	-5.73946e-10	-1.11618e-09	-1.41844e-09	-8.3852e-10	4.4934e-11	-1.31388e-09	2.42953e-10	-1.38477e-09	7.37571e-10	2.60446e-10	-1.97332e-09	2.21391e-09	1.11339e-09	-9.88732e-10	-3.89082e-10	2.37171e-10	7.51798e-10	-1.16061e-09	-3.4012e-10	4.41011e-10	1.28941e-09	5.30245e-10	5.19284e-17
1.01661e-09	-1.51706e-09	-3.44422e-10	-8.19843e-10	-4.63509e-09	-7.1659e-10	-5.62761e-10	-1.21562e-09	-5.10313e-10	-1.11844e-09	-1.43949e-09	-8.34023e-10	1.37829e-10	-1.25086e-09	3.18456e-10	-1.3759e-09	7.37603e-10	2.60541e-10	-1.97282e-09	2.214e-09	1.11345e-09	-9.91112e-10	-3.88819e-10	2.35818e-10	7.55834e-10	-1.15891e-09	-3.40426e-10	4.29853e-10	1.28972e-09	5.1255e-10	5.17508e-17
1.0166e-09	-1.51714e-09	-3.72616e-10	-7.87597e-10	-4.63486e-09	-7.13108e-10	-5.63953e-10	-1.21565e-09	-5.36762e-10	-1.14023e-09	-1.42846e-09	-8.32405e-10	9.03564e-11	-1.26191e-09	3.84335e-10	-1.37298e-09	7.37335e-10	2.57498e-10	-1.9728e-09	2.21393e-09	1.11349e-09	-9.90402e-10	-3.87896e-10	2.39643e-10	4.5595e-10	-1.15829e-09	-3.39165e-10	4.39217e-10	1.2895e-09	5.16913e-10	5.14551e-17
1.01663e-09	-1.51713e-09	-3.64425e-10	-7.81948e-10	-4.63478e-09	-7.20138e-10	-5.63827e-10	-1.21814e-09	-5.05962e-10	-1.1444e-09	-1.4321e-09	-8.30182e-10	9.40146e-11	-1.27829e-09	4.41433e-10	-1.37177e-09	7.33693e-10	2.59061e-10	-1.98334e-09	2.21384e-09	1.11348e-09	-9.91249e-10	-3.38089e-10	2.36735e-10	3.5594e-10	-1.1583e-09	-3.38796e-10	2.86888e-10	4.18879e-10	5.18068e-10	4.98484e-17
1.0166e-09	-1.51714e-09	-3.67991e-10	-6.63202e-10	-4.6333e-09	-7.20355e-10	-5.63347e-10	-1.21828e-09	-5.65848e-10	-1.16091e-09	-1.43247e-09	-8.32155e-10	9.01794e-11	-1.26369e-09	4.23894e-10	-4.33884e-10	7.37217e-10	2.4346e-10	-1.97605e-09	9.69489e-10	1.11348e-09	-9.9111e-10	-3.38364e-10	2.37343e-10	5.58796e-10	-1.15847e-09	-3.39239e-10	4.02714e-10	6.80526e-10	5.02427e-10	4.45713e-17
1.01661e-09	-1.51715e-09	-3.96824e-10	-7.05377e-10	-4.63168e-09	-7.2012e-10	-5.72404e-10	-1.21923e-09	-5.08148e-10	-1.14437e-09	-1.43128e-09	-8.31246e-10	8.62513e-11	-1.24069e-09	4.19748e-10	-3.41903e-10	7.36109e-10	2.45947e-10	-1.97399e-09	8.21491e-10	1.11353e-09	-9.91422e-10	-3.27348e-10	2.37884e-10	4.06764e-10	-1.15825e-09	-3.39131e-10	1.06389e-10	1.0468e-09	4.93446e-10	4.44557e-17
1.01663e-09	-1.51714e-09	-3.70755e-10	-6.43212e-10	-4.63411e-09	-7.18414e-10	-5.6544e-10	-1.21807e-09	-5.59805e-10	-1.1471e-09	-1.43265e-09	-8.31658e-10	9.66826e-11	-1.26069e-09	4.51026e-10	-1.55878e-10	7.35899e-10	2.1935e-10	-1.9738e-09	7.83518e-10	1.11349e-09	-9.91225e-10	-3.48504e-10	2.38195e-10	4.21766e-10	-1.15829e-09	-3.3952e-10	3.8679e-10	7.29115e-10	5.1296e-10	4.39599e-17
1.01661e-09	-1.51716e-09	-3.88646e-10	-6.24892e-10	-4.63246e-09	-7.19614e-10	-5.63776e-10	-1.22021e-09	-5.27844e-10	-1.14995e-09	-1.4322e-09	-8.3156e-10	9.25336e-11	-1.24895e-09	4.16807e-10	-2.89514e-10	7.36779e-10	2.34503e-10	-1.97454e-09	7.94254e-10	1.11349e-09	-9.91253e-10	-3.38511e-10	2.3815e-10	4.2306e-10	-1.15834e-09	-3.39253e-10	2.9213e-10	6.39185e-10	5.0898e-10	4.37408e-17
1.01662e-09	-1.51715e-09	-3.76756e-10	-6.40867e-10	-4.63353e-09	-7.18917e-10	-5.65389e-10	-1.21993e-09	-5.31641e-10	-1.14809e-09	-1.43184e-09	-8.31469e-10	9.25601e-11	-1.24722e-09	4.17509e-10	-1.61636e-10	7.36842e-10	2.36216e-10	-1.97439e-09	7.29844e-10	1.11349e-09	-9.91209e-10	-3.39411e-10	2.38087e-10	4.24039e-10	-1.15837e-09	-3.39379e-10	3.13753e-10	6.56936e-10	5.09985e-10	4.36398e-17
1.01633e-09	-1.51715e-09	-3.64831e-10	-6.21092e-10	-4.62463e-09	-7.20931e-10	-5.67821e-10	-2.63e-10	-5.30166e-10	-1.15658e-09	-1.43169e-09	-8.27883e-10	9.21905e-11	-1.25393e-09	4.10224e-10	-2.7215e-10	7.36932e-10	2.35275e-10	-1.97537e-09	5.77752e-10	1.1147e-09	-9.91198e-10	-3.39793e-10	2.38795e-10	4.33707e-10	-1.41111e-10	-3.17909e-10	2.79837e-10	6.20634e-10	5.07328e-10	4.0591e-17
8.77431e-10	-1.51715e-09	-3.65822e-10	-6.28906e-10	-4.62996e-09	-7.20358e-10	-5.66599e-10	-3.90232e-10	-5.32222e-10	-1.16388e-09	-1.43322e-09	-8.2541e-10	9.64361e-11	-1.25468e-09	4.08425e-10	-2.39897e-10	7.36803e-10	2.29029e-10	-1.97808e-09	4.61003e-10	1.11393e-09	-9.91195e-10	-3.39761e-10	2.39288e-10	4.37528e-10	1.17079e-10	-3.19087e-10	3.29978e-10	6.08488e-10	5.05913e-10	4.03696e-17
8.78994e-10	-1.51715e-09	-3.66954e-10	-6.2881e-10	-4.62963e-09	-7.20483e-10	-5.6662e-10	-3.90227e-10	-5.32211e-10	-1.16258e-09	-1.43313e-09	-8.2546e-10	9.60061e-11	-1.25467e-09	4.08514e-10	-2.40066e-10	7.36806e-10	2.29216e-10	-1.97805e-09	4.61788e-10	1.11397e-09	-9.91196e-10	-3.39637e-10	2.39256e-10	4.37381e-10	8.00548e-11	-3.19028e-10	3.29911e-10	6.08756e-10	5.05915e-10	4.03606e-17
8.84336e-10	-1.51715e-09	-3.67887e-10	-6.27852e-10	-4.6291e-09	-7.20545e-10	-5.67217e-10	-3.32409e-10	-5.3203e-10	-1.16052e-09	-1.43236e-09	-8.27461e-10	9.48492e-11	-1.25427e-09	4.09464e-10	-2.52295e-10	7.36839e-10	2.29857e-10	-1.97683e-09	4.82355e-10	1.11407e-09	-9.91199e-10	-3.39526e-10	2.39018e-10	4.3499e-10	-8.23432e-11	-3.19799e-10	3.11876e-10	6.19521e-10	5.06629e-10	4.03414e-17
8.82831e-10	-1.51705e-09	-3.65987e-10	-6.27543e-10	-4.62912e-09	-7.20502e-10	-5.67014e-10	-3.87743e-10	-5.32631e-10	-1.15759e-09	-1.43261e-09	-8.26573e-10	9.49924e-11	-1.25213e-09	4.10473e-10	-2.21769e-10	7.36633e-10	2.30431e-10	-1.97552e-09	4.84186e-10	1.11302e-09	-9.91202e-10	-3.51471e-10	2.34601e-10	4.3652e-10	5.91366e-12	-3.21067e-10	3.03867e-10	6.31842e-10	2.28392e-10	4.01522e-17
8.92715e-10	-1.51675e-09	-1.33351e-10	-6.2764e-10	-4.62902e-09	-7.30726e-10	-5.67064e-10	-3.75394e-10	-5.31597e-10	-1.16176e-09	-1.43316e-09	-8.28147e-10	9.47076e-11	-1.25278e-09	4.10232e-10	-2.39e-10	7.36686e-10	2.30079e-10	-1.75666e-09	4.81741e-10	1.11769e-09	-9.91204e-10	-3.49055e-10	2.41182e-10	4.39247e-10	-9.41208e-12	-3.13046e-10	3.0584e-10	6.17912e-10	3.55442e-10	3.93273e-17
8.86385e-10	-1.51705e-09	-1.36564e-10	-6.2814e-10	-3.76114e-09	-7.39554e-10	-5.54392e-10	-3.70593e-10	-5.32283e-10	-1.16047e-09	-1.43055e-09	-8.28075e-10	9.4895e-11	-1.26273e-09	4.10842e-10	-2.25551e-10	7.36524e-10	2.29227e-10	-1.92221e-09	4.82947e-10	1.11558e-09	-9.91283e-10	-3.25305e-10	1.99169e-10	4.45925e-10	4.97744e-12	-3.00977e-10	2.99428e-10	6.16478e-10	4.26346e-10	3.26602e-17
8.88008e-10	-1.51638e-09	-3.36225e-10	-6.28104e-10	-3.74701e-09	-7.22621e-10	-5.39214e-10	-3.48285e-10	-5.31827e-10	-1.16154e-09	-1.42959e-09	-8.28586e-10	9.50554e-11	-9.36724e-10	4.10959e-10	-2.29617e-10	7.33092e-10	2.28507e-10	-1.83893e-09	4.80309e-10	9.25771e-10	-9.91272e-10	-2.79536e-10	-1.32608e-10	4.3035e-10	-7.93164e-11	-1.86608e-10	3.02344e-10	6.15392e-10	3.75249e-10	3.10149e-17
8.87235e-10	-1.5165e-09	-3.10521e-10	-6.27981e-10	-3.75686e-09	-7.25499e-10	-5.58613e-10	-3.67355e-10	-5.31893e-10	-1.16101e-09	-1.43032e-09	-7.87247e-10	9.46799e-11	-7.95087e-10	4.10832e-10	-2.3084e-10	6.85141e-10	2.29939e-10	-1.84554e-09	4.8626e-10	9.4123e-10	-9.91262e-10	-3.2068e-10	1.46022e-10	4.35355e-10	-3.43181e-11	-2.606e-10	3.03758e-10	6.16594e-10	3.97831e-10	3.08715e-17
8.87773e-10	-1.51676e-09	-3.15464e-10	-6.27954e-10	-3.74261e-09	-7.24326e-10	-5.66233e-10	-3.64842e-10	-5.31723e-10	-1.16125e-09	-1.43e-09	-7.02576e-10	9.47816e-11	-6.80208e-10	4.1079e-10	-2.3081e-10	7.33851e-10	2.21131e-10	-1.80708e-09	4.85147e-10	1.02241e-09	-9.91255e-10	-3.18288e-10	1.67079e-10	4.33167e-10	-1.30091e-11	-2.87056e-10	3.04265e-10	6.16355e-10	3.73132e-10	3.05589e-17
8.88074e-10	-1.51667e-09	-2.99258e-10	-6.27881e-10	-3.75251e-09	-7.24423e-10	-5.55518e-10	-3.61591e-10	-5.31847e-10	-1.16213e-09	-1.42985e-09	-7.60189e-10	9.47504e-11	-6.4916e-10	4.10796e-10	-2.29761e-10	7.31236e-10	2.28459e-10	-1.7873e-09	4.86127e-10	9.31017e-10	-9.91256e-10	-3.04493e-10	1.30289e-10	4.3289e-10	-4.31307e-11	-2.7791e-10	3.03876e-10	6.17677e-10	3.69646e-10	3.03797e-17
8.88322e-10	-1.51665e-09	-3.14112e-10	-6.27955e-10	-3.74284e-09	-7.24993e-10	-5.57086e-10	-3.60828e-10	-5.3181e-10	-1.16301e-09	-1.43049e-09	-7.36216e-10	9.47074e-11	-6.25832e-10	4.10735e-10	-2.29499e-10	7.2846e-10	2.26893e-10	-1.80132e-09	4.86128e-10	9.33903e-10	-9.91253e-10	-3.11334e-10	1.18615e-10	4.34108e-10	-3.64989e-11	-2.64494e-10	3.04311e-10	6.16335e-10	3.86011e-10	3.03133e-17
8.88333e-10	-1.02473e-10	-3.07067e-10	-6.27946e-10	-3.75029e-09	-7.20364e-10	-5.54766e-10	-3.57648e-10	-5.31812e-10	-1.16229e-09	-1.43028e-09	-7.26013e-10	9.42846e-11	-6.60739e-10	4.10688e-10	-2.29283e-10	7.18959e-10	2.25834e-10	-1.78764e-09	4.8536e-10	9.2045e-10	-9.91253e-10	-3.16305e-10	1.20469e-10	4.34195e-10	-7.58103e-11	-2.69698e-10	3.04196e-10	6.17116e-10	3.697e-10	2.80013e-17
8.88333e-10	-1.02473e-10	-3.07067e-10	-6.27946e-10	-3.75029e-09	-7.20364e-10	-5.54766e-10	-3.57648e-10	-5.31812e-10	-1.16229e-09	-1.43028e-09	-7.26013e-10	9.42846e-11	-6.60739e-10	4.10688e-10	-2.29283e-10	7.18959e-10	2.25834e-10	-1.78764e-09	4.8536e-10	9.2045e-10	-9.91253e-10	-3.16305e-10	1.20469e-10	4.34195e-10	-7.58103e-11	-2.69698e-10	3.04196e-10	6.17116e-10	3.697e-10	2.80013e-17
8.88334e-10	-2.14679e-10	-3.07253e-10	-6.27946e-10	-3.74925e-09	-7.22456e-10	-3.70691e-10	-3.57501e-10	-5.31805e-10	-1.16258e-09	-1.43028e-09	-7.2778e-10	9.44448e-11	-6.6328e-10	4.10683e-10	-2.29373e-10	7.17414e-10	2.25955e-10	-1.78846e-09	4.85216e-10	9.3008e-10	-9.91252e-10	-3.16085e-10	1.17527e-10	4.34166e-10	-6.79912e-11	-2.6929e-10	3.0383e-10	6.1718e-10	3.69073e-10	2.78841e-17
8.88339e-10	-2.59367e-10	-3.26764e-10	2.52515e-10	-3.74865e-09	-7.12728e-10	-3.84495e-10	-3.58579e-10	-5.31721e-10	-1.04646e-09	-1.43019e-09	-7.33219e-10	9.79477e-11	-6.62684e-10	4.28583e-10	-2.33473e-10	7.12886e-10	2.94509e-10	-1.78836e-09	4.85363e-10	9.32904e-10	-9.91361e-10	-3.17929e-10	1.19884e-10	4.29967e-10	-6.99481e-11	-2.72011e-10	3.03289e-10	6.17427e-10	1.81564e-10	2.72788e-17
7.16473e-10	-2.22551e-10	-3.06488e-10	-6.27931e-10	-3.74852e-09	-7.20402e-10	-4.91368e-10	-3.7661e-10	-4.21276e-10	-1.06797e-09	-1.43025e-09	-7.33091e-10	9.77708e-11	-6.65778e-10	1.02638e-10	-2.29395e-10	7.03467e-10	1.63872e-10	-1.79079e-09	4.69304e-10	9.29933e-10	-9.91266e-10	-3.16058e-10	1.21001e-10	4.30964e-10	-6.46707e-11	-2.70351e-10	3.18428e-10	6.09958e-10	3.69375e-10	2.72055e-17
8.88377e-10	-2.37161e-10	-2.71619e-10	-6.27952e-10	-1.02543e-09	-7.22032e-10	-4.33222e-10	-3.56971e-10	-5.28027e-10	-1.07599e-09	-1.43016e-09	-7.32876e-10	9.4224e-11	-6.65709e-10	4.10704e-10	-2.27568e-10	7.21274e-10	2.25795e-10	-9.18743e-10	4.73166e-10	9.27873e-10	-9.91541e-10	-2.83453e-10	1.28639e-10	4.34896e-10	-6.86511e-11	-2.74179e-10	3.00274e-10	6.17074e-10	3.70086e-10	1.23502e-17
8.41642e-10	-2.38394e-10	-2.98958e-10	-6.27939e-10	-6.83471e-10	-7.21698e-10	-4.39595e-10	-3.79864e-10	-5.03003e-10	-1.07119e-09	-1.43022e-09	-7.34909e-10	1.23763e-10	-6.66155e-10	3.31482e-10	-2.03053e-10	7.20865e-10	1.70202e-10	-6.13933e-10	4.72698e-10	9.2853e-10	-9.91462e-10	-3.0183e-10	1.26196e-10	4.35289e-10	-6.81173e-11	-2.72474e-10	3.04414e-10	6.1421e-10	3.69658e-10	1.11468e-17
8.13183e-10	-2.22212e-10	-2.98463e-10	-4.94571e-10	-1.04986e-10	-7.206e-10	-4.41389e-10	-3.69487e-10	-4.98763e-10	-1.08407e-09	-1.43013e-09	-7.34401e-10	1.18543e-10	-6.66437e-10	3.39829e-10	-2.25694e-10	7.16237e-10	1.70029e-10	-5.5944e-10	4.67226e-10	9.24566e-10	-9.91441e-10	-2.85582e-10	1.22203e-10	4.3474e-10	-6.62645e-11	-2.70275e-10	3.06102e-10	6.14882e-10	3.48321e-10	1.04061e-17
8.13183e-10	-2.22212e-10	-2.98463e-10	-4.94571e-10	-1.04986e-10	-7.206e-10	-4.41389e-10	-3.69487e-10	-4.98763e-10	-1.08407e-09	-1.43013e-09	-7.34401e-10	1.18543e-10	-6.66437e-10	3.39829e-10	-2.25694e-10	7.16237e-10	1.70029e-10	-5.5944e-10	4.67226e-10	9.24566e-10	-9.91441e-10	-2.85582e-10	1.22203e-10	4.3474e-10	-6.62645e-11	-2.70275e-10	3.06102e-10	6.14882e-10	3.48321e-10	1.04061e-17
8.1758e-10	-2.21237e-10	-2.8549e-10	-5.02058e-10	-1.28468e-10	-7.20668e-10	-4.39031e-10	-3.69711e-10	-4.99563e-10	-1.06836e-09	-1.43013e-09	-7.34468e-10	1.20488e-10	-6.66352e-10	3.40231e-10	-2.25946e-10	7.1631e-10	1.71417e-10	-5.58634e-10	4.69619e-10	9.24394e-10	-9.91379e-10	-2.91731e-10	1.2251e-10	4.35624e-10	-6.62018e-11	-2.70265e-10	3.05404e-10	6.15079e-10	3.47559e-10	1.03894e-17
8.18232e-10	-2.17465e-10	-2.86685e-10	-4.93682e-10	-1.36066e-10	-7.20555e-10	-4.31736e-10	-3.68621e-10	-4.99757e-10	-1.07271e-09	-1.43013e-09	-7.34395e-10	1.15958e-10	-6.6635e-10	3.40818e-10	-2.25348e-10	7.16496e-10	1.70595e-10	-5.57483e-10	4.68923e-10	9.24424e-10	-9.9138e-10	-2.90579e-10	1.22346e-10	4.36394e-10	-6.6167e-11	-2.7028e-10	3.05442e-10	6.15089e-10	3.4772e-10	1.03825e-17
8.10077e-10	-2.20163e-10	-2.88567e-10	-4.94043e-10	-1.38653e-10	-7.20527e-10	-4.26491e-10	-3.6897e-10	-5.0063e-10	-1.0745e-09	-1.43013e-09	-7.34393e-10	1.17417e-10	-6.66351e-10	3.41355e-10	-2.25586e-10	7.16458e-10	1.71391e-10	-5.59786e-10	4.68971e-10	9.24504e-10	-9.91432e-10	-2.89528e-10	1.22318e-10	4.35661e-10	-6.62541e-11	-2.70293e-10	3.05599e-10	6.14983e-10	3.48262e-10	1.0376e-17
8.17898e-10	-2.20601e-10	-2.92012e-10	-5.00915e-10	-1.34141e-10	-7.2066e-10	-4.34046e-10	-3.69231e-10	-4.70943e-10	-1.0724e-09	-1.43958e-09	-7.34402e-10	1.18457e-10	-4.55827e-10	2.54763e-10	-2.25769e-10	7.1663e-10	1.71252e-10	-5.60066e-10	4.6917e-10	9.24405e-10	-9.90661e-10	-2.97207e-10	1.22525e-10	4.35554e-10	-6.61018e-11	-2.70434e-10	3.0702e-10	6.15095e-10	3.47683e-10	1.01138e-17
8.1593e-10	-2.21573e-10	-2.90454e-10	-4.94617e-10	-1.15077e-10	-7.20639e-10	-4.32696e-10	-3.69233e-10	-4.77737e-10	-6.8826e-10	-1.43823e-09	-7.71517e-10	1.18798e-10	-1.06227e-10	2.42485e-10	-2.25477e-10	7.15809e-10	1.63969e-10	-5.59496e-10	4.47128e-10	9.24442e-10	-9.91059e-10	-2.94963e-10	1.22465e-10	4.35603e-10	-6.62128e-11	-2.5765e-10	3.06174e-10	6.15084e-10	3.47828e-10	9.24527e-18
8.1593e-10	-2.21573e-10	-2.90454e-10	-4.94617e-10	-1.15077e-10	-7.20639e-10	-4.32696e-10	-3.69233e-10	-4.77737e-10	-6.8826e-10	-1.43823e-09	-7.71517e-10	1.18798e-10	-1.06227e-10	2.42485e-10	-2.25477e-10	7.15809e-10	1.63969e-10	-5.59496e-10	4.47128e-10	9.24442e-10	-9.91059e-10	-2.94963e-10	1.22465e-10	4.35603e-10	-6.62128e-11	-2.5765e-10	3.06174e-10	6.15084e-10	3.47828e-10	9.24527e-18
8.2086e-10	-2.20546e-10	-2.90969e-10	-4.96989e-10	-5.50746e-11	-7.20636e-10	-4.32426e-10	-3.6918e-10	-4.79297e-10	-6.98431e-10	-1.43423e-09	-7.36795e-10	1.18712e-10	-1.35865e-10	2.59873e-10	-2.25736e-10	7.16183e-10	1.54491e-10	-5.60003e-10	4.59765e-10	9.24453e-10	-9.91184e-10	-2.92536e-10	1.22619e-10	4.35553e-10	-6.61423e-11	-2.67048e-10	3.0665e-10	6.15065e-10	3.47739e-10	9.22631e-18
8.19731e-10	-2.20663e-10	-2.90991e-10	-4.9689e-10	-7.62127e-11	-7.20636e-10	-4.32373e-10	-3.6922e-10	-4.8123e-10	-6.97122e-10	-1.43464e-09	-7.39158e-10	1.18774e-10	-5.18015e-11	2.5764e-10	-2.25661e-10	7.16044e-10	1.56873e-10	-5.59455e-10	4.54322e-10	9.24453e-10	-9.91172e-10	-2.93347e-10	1.22611e-10	4.3559e-10	-6.62141e-11	-2.6291e-10	3.06491e-10	6.15071e-10	3.47833e-10	9.20814e-18
8.2011e-10	-2.20707e-10	-2.9078e-10	-4.96748e-10	-8.95306e-11	-7.20624e-10	-4.32637e-10	-3.6922e-10	-4.78611e-10	-6.879e-10	-1.43545e-09	-7.43067e-10	1.18801e-10	-2.71861e-11	2.50437e-10	-2.25632e-10	7.15971e-10	1.57554e-10	-5.59526e-10	4.5428e-10	9.24455e-10	-9.91117e-10	-2.93e-10	1.22665e-10	4.35584e-10	-6.62057e-11	-2.61748e-10	3.06393e-10	6.15076e-10	3.47812e-10	9.19732e-18
8.19437e-10	-2.20641e-10	-2.90945e-10	-4.96786e-10	-8.38472e-11	-7.20623e-10	-4.34249e-10	-3.68457e-10	-4.79567e-10	-6.89963e-10	-1.43518e-09	-7.45365e-10	1.18811e-10	-3.00304e-11	2.54784e-10	-2.27964e-10	7.16022e-10	1.58452e-10	-5.5939e-10	4.54979e-10	9.24487e-10	-7.9763e-10	-2.93346e-10	1.3325e-10	4.35598e-10	-6.61869e-11	-2.61339e-10	3.06174e-10	6.15754e-10	3.46096e-10	8.86302e-18
8.19261e-10	-2.60824e-10	-2.90892e-10	-4.96476e-10	-9.05521e-11	-7.20635e-10	-4.33221e-10	-3.68929e-10	-2.87649e-10	-6.89667e-10	-1.15689e-09	-7.46635e-10	1.18804e-10	-3.02676e-11	2.54108e-10	-2.35103e-10	7.15947e-10	1.5879e-10	-5.59114e-10	4.53788e-10	9.2455e-10	-8.42371e-10	-2.93552e-10	1.59327e-10	4.35596e-10	-6.62999e-11	-2.64471e-10	3.06064e-10	6.15882e-10	3.47171e-10	8.10061e-18
8.19275e-10	-2.53146e-10	-2.90902e-10	-4.96489e-10	-8.98235e-11	-7.2063e-10	-4.33209e-10	-3.68947e-10	-2.40846e-10	-6.89281e-10	-1.16908e-09	-7.46566e-10	1.18823e-10	-2.9708e-11	2.53832e-10	-2.35009e-10	7.15949e-10	1.58444e-10	-5.59129e-10	4.5432e-10	9.24509e-10	-8.42382e-10	-2.93533e-10	1.56837e-10	4.35595e-10	-6.62661e-11	-2.64437e-10	3.06095e-10	6.15881e-10	3.44521e-10	8.09703e-18
8.19312e-10	-2.46971e-10	-2.90566e-10	-4.9688e-10	-9.06882e-11	-7.18602e-10	-4.33577e-10	-3.68896e-10	-3.04238e-10	-6.90181e-10	-1.09588e-09	-7.39223e-10	1.18371e-10	-2.9105e-11	2.33733e-10	-2.32161e-10	7.15963e-10	1.59073e-10	-5.59342e-10	4.54059e-10	9.24476e-10	-8.44548e-10	-3.05939e-10	1.52816e-10	4.35662e-10	-6.62356e-11	-2.64488e-10	3.06119e-10	6.15804e-10	3.28597e-10	7.93883e-18
8.19369e-10	-2.55773e-10	-2.86475e-10	-4.79902e-10	-8.91521e-11	-7.38853e-10	-4.34609e-10	-3.60184e-10	-3.15385e-10	-6.90607e-10	-1.14391e-09	-7.46119e-10	1.18237e-10	-3.5086e-11	2.4938e-10	-2.29372e-10	7.15991e-10	1.58042e-10	-1.8955e-10	4.54162e-10	9.23501e-10	-8.31336e-10	-3.13193e-10	1.3438e-10	4.37656e-10	-6.62647e-11	-2.6406e-10	3.06127e-10	2.44528e-10	3.18732e-10	7.45396e-18
8.19334e-10	-2.41481e-10	-2.82362e-10	-4.91872e-10	-8.79337e-11	-7.18085e-10	-2.88333e-10	-3.67402e-10	-3.1121e-10	-6.90172e-10	-5.00636e-10	-6.80382e-10	1.17136e-10	-3.46119e-11	2.44133e-10	-2.4316e-10	7.15981e-10	1.56925e-10	-5.60491e-10	4.58697e-10	9.23508e-10	-8.42526e-10	-3.05312e-10	1.36056e-10	4.46583e-10	-6.6231e-11	-2.62138e-10	3.06153e-10	4.52081e-10	3.0435e-10	6.6127e-18
8.19347e-10	-2.43008e-10	-2.87971e-10	-4.82373e-10	-9.0084e-11	-7.22504e-10	-4.27377e-10	-3.67432e-10	-3.13373e-10	-6.90483e-10	-4.71364e-10	-7.14701e-10	1.17966e-10	-3.26186e-11	2.50482e-10	-2.33013e-10	7.15978e-10	1.58622e-10	-2.00749e-10	4.55144e-10	9.23317e-10	-8.37368e-10	-2.37712e-10	1.41004e-10	4.39805e-10	-6.62298e-11	-2.48379e-10	2.74046e-10	3.66904e-10	3.1264e-10	6.31605e-18
8.19505e-10	-2.45189e-10	-2.83941e-10	-4.63004e-10	-8.84346e-11	-4.28712e-10	-4.32045e-10	-3.66878e-10	-3.01035e-10	-6.90582e-10	-4.20277e-10	-7.06635e-10	1.18237e-10	-3.26106e-11	2.58763e-10	-2.36924e-10	7.15969e-10	1.58563e-10	-2.73121e-10	4.54876e-10	9.23731e-10	-8.40361e-10	-2.62589e-10	1.36346e-10	4.43488e-10	-6.62062e-11	-2.56689e-10	2.83808e-10	3.63918e-10	3.15908e-10	5.96723e-18
8.19488e-10	-2.50954e-10	-2.86534e-10	-4.76537e-10	-8.88353e-11	-4.09021e-10	-4.31135e-10	-3.66591e-10	-3.04604e-10	-6.90631e-10	-3.61149e-10	-7.02423e-10	1.1791e-10	-3.28388e-11	2.53119e-10	-2.34289e-10	7.15805e-10	1.58136e-10	-3.00246e-10	4.55247e-10	9.23597e-10	-8.35511e-10	-2.70639e-10	1.35546e-10	4.42523e-10	-6.61946e-11	-2.54761e-10	2.96849e-10	3.52404e-10	3.14098e-10	5.92029e-18
8.19641e-10	-2.48707e-10	-2.84929e-10	-4.59418e-10	-8.89646e-11	-4.40938e-10	-3.79685e-10	-3.66547e-10	-3.03576e-10	-6.90785e-10	-2.53181e-10	-6.98749e-10	1.18173e-10	-3.35364e-11	2.57873e-10	-2.3383e-10	7.15767e-10	1.59206e-10	-3.0912e-10	4.5511e-10	9.23403e-10	-8.37864e-10	-2.78993e-10	1.36343e-10	4.41379e-10	-6.61866e-11	-2.55401e-10	2.82915e-10	3.6078e-10	1.78112e-10	5.76255e-18
8.19689e-10	-2.49223e-10	-2.84798e-10	-4.54858e-10	-8.90127e-11	-4.39176e-10	-3.76674e-10	-3.66969e-10	-3.04298e-10	-6.90512e-10	-2.55378e-10	-6.98428e-10	1.1813e-10	-3.38645e-11	2.6218e-10	-2.34716e-10	7.15971e-10	1.58559e-10	-3.12377e-10	4.56006e-10	9.23233e-10	-8.37267e-10	-2.67588e-10	1.36581e-10	4.40274e-10	-6.60955e-11	-2.52947e-10	2.78849e-10	3.53102e-10	1.21057e-10	5.72691e-18
8.19689e-10	-2.49223e-10	-2.84798e-10	-4.54858e-10	-8.90127e-11	-4.39176e-10	-3.76674e-10	-3.66969e-10	-3.04298e-10	-6.90512e-10	-2.55378e-10	-6.98428e-10	1.1813e-10	-3.38645e-11	2.6218e-10	-2.34716e-10	7.15971e-10	1.58559e-10	-3.12377e-10	4.56006e-10	9.23233e-10	-8.37267e-10	-2.67588e-10	1.36581e-10	4.40274e-10	-6.60955e-11	-2.52947e-10	2.78849e-10	3.53102e-10	1.21057e-10	5.72691e-18
8.19598e-10	-2.48964e-10	-2.85262e-10	-4.56981e-10	-8.91166e-11	-4.349e-10	-3.80762e-10	-3.67311e-10	-3.04311e-10	-6.90267e-10	-2.8782e-10	-6.99548e-10	1.18069e-10	-4.82897e-11	2.62301e-10	-2.35094e-10	7.33332e-10	1.58891e-10	-2.96461e-10	4.55662e-10	9.25366e-10	-3.5351e-10	-2.67833e-10	1.15698e-10	4.4011e-10	-6.66789e-11	-2.53124e-10	2.80465e-10	3.58611e-10	1.19764e-10	5.19128e-18
8.19634e-10	-2.49281e-10	-2.85096e-10	-4.5763e-10	-8.89369e-11	-4.33435e-10	-3.82719e-10	-3.67059e-10	-3.0417e-10	-6.90624e-10	-2.67225e-10	-7.00186e-10	1.18034e-10	-3.40382e-11	2.63961e-10	-2.35033e-10	7.20001e-10	1.59247e-10	-3.00272e-10	4.5573e-10	9.24882e-10	-3.15609e-10	-2.67673e-10	1.3454e-10	4.40427e-10	-6.6163e-11	-2.53215e-10	2.79005e-10	3.56457e-10	1.52156e-10	5.14969e-18
8.19867e-10	-2.49275e-10	-1.4238e-10	-4.5774e-10	-8.89488e-11	-4.28086e-10	-3.81484e-10	-3.69725e-10	-2.83193e-10	-6.90614e-10	-2.66752e-10	-6.99932e-10	1.18309e-10	-3.65269e-11	2.63948e-10	-2.32474e-10	7.18807e-10	1.59241e-10	-2.96656e-10	4.55647e-10	9.24914e-10	-3.48456e-10	-2.69224e-10	1.32539e-10	4.40162e-10	-6.62413e-11	-2.53388e-10	2.81515e-10	3.55959e-10	1.38965e-10	5.08697e-18
8.1978e-10	-2.49021e-10	-7.78325e-11	-4.56905e-10	-8.90405e-11	-4.28915e-10	-3.80742e-10	-3.68386e-10	-1.32052e-10	-6.90575e-10	-2.62184e-10	-6.99557e-10	1.18309e-10	-4.23848e-11	2.63267e-10	-2.31478e-10	7.22007e-10	1.59225e-10	-2.96786e-10	4.55635e-10	9.24852e-10	-3.72747e-10	-2.69166e-10	1.34468e-10	4.39934e-10	-6.6433e-11	-2.53267e-10	2.80795e-10	3.56701e-10	1.31104e-10	5.0251e-18
8.19437e-10	-2.44843e-10	-1.40555e-10	-4.55878e-10	-8.89779e-11	-3.46404e-10	-3.81299e-10	-3.68093e-10	-6.9362e-11	-6.91223e-10	-2.64356e-10	-6.99986e-10	1.18113e-10	-4.19706e-11	2.61616e-10	-2.33289e-10	7.20432e-10	9.08803e-11	-2.97035e-10	4.59097e-10	9.2513e-10	-3.48844e-10	-2.68894e-10	1.331e-10	4.4017e-10	-6.59843e-11	-2.53353e-10	2.94465e-10	3.55926e-10	1.49617e-10	4.94077e-18
8.19585e-10	-2.50089e-10	-1.19865e-10	-4.57407e-10	-8.89617e-11	-3.54398e-10	-3.81321e-10	-3.67904e-10	-8.589e-11	-6.18491e-10	-2.62943e-10	-6.99758e-10	1.18227e-10	-4.01389e-11	2.63373e-10	-2.33741e-10	7.22285e-10	1.19148e-10	-2.97671e-10	4.5871e-10	9.25541e-10	-3.52802e-10	-2.68782e-10	1.32256e-10	4.407e-10	-6.638e-11	-2.50852e-10	2.82468e-10	3.56259e-10	1.39641e-10	4.85392e-18
1.25351e-10	-2.4932e-10	-1.12899e-10	-4.57034e-10	-8.89802e-11	-3.91456e-10	-3.14154e-10	-3.78998e-10	-7.47414e-11	-5.94053e-10	-2.64021e-10	-6.99994e-10	1.24095e-10	-5.41125e-11	2.62456e-10	-1.91403e-10	7.22431e-10	1.55987e-10	-2.9953e-10	4.55812e-10	9.25081e-10	-3.45023e-10	-2.68579e-10	1.3192e-10	4.40706e-10	-6.44893e-11	-2.52828e-10	2.85155e-10	3.90215e-10	1.38409e-10	4.16813e-18
1.87833e-10	-2.49954e-10	-1.21597e-10	-4.57435e-10	-8.89697e-11	-3.71378e-10	-2.40607e-10	-3.74462e-10	-8.13038e-11	-6.27639e-10	-2.64258e-10	-6.9999e-10	1.19567e-10	-4.34475e-11	2.60485e-10	-2.01035e-10	7.22058e-10	1.28823e-10	-2.98641e-10	4.58043e-10	9.25097e-10	-3.48074e-10	-2.68697e-10	1.3203e-10	4.41769e-10	-6.50556e-11	-2.47391e-10	2.85513e-10	3.69154e-10	1.42781e-10	4.15287e-18
1.61757e-10	-2.49578e-10	-1.1908e-10	-4.57055e-10	-8.89748e-11	-3.67366e-10	-2.58919e-10	-3.72267e-10	-9.01854e-11	-6.00581e-10	-2.64121e-10	-6.99977e-10	1.21842e-10	-4.71382e-11	2.62649e-10	-2.01267e-10	7.22221e-10	1.38035e-10	-2.99188e-10	4.56762e-10	9.25104e-10	-3.45733e-10	-2.68672e-10	1.31927e-10	4.43077e-10	-6.52173e-11	-2.49431e-10	2.85145e-10	3.73208e-10	1.42091e-10	4.12246e-18
1.93645e-10	-2.49589e-10	-1.15672e-10	-4.56991e-10	-8.89699e-11	-3.84234e-10	-1.63877e-10	-3.70486e-10	-8.36821e-11	-6.06606e-10	-2.63503e-10	-6.99938e-10	1.22842e-10	-4.72505e-11	2.62138e-10	-2.03805e-10	7.2201e-10	1.40004e-10	-2.98777e-10	4.5678e-10	9.25055e-10	-3.49331e-10	-2.68677e-10	1.31916e-10	4.43822e-10	-6.56285e-11	-2.46839e-10	2.85486e-10	3.62182e-10	1.44062e-10	4.10538e-18
1.81181e-10	-2.49471e-10	-1.11331e-10	-4.56937e-10	-8.89702e-11	-3.72849e-10	-1.68142e-10	-3.71573e-10	-8.71844e-11	-6.01695e-10	-2.63934e-10	-6.99925e-10	1.22112e-10	-5.03559e-11	2.6242e-10	-2.08062e-10	7.22063e-10	1.35852e-10	-2.98767e-10	4.56942e-10	9.25059e-10	-3.46418e-10	-2.68668e-10	1.31833e-10	4.41136e-10	-6.53466e-11	-2.49842e-10	2.85627e-10	3.6904e-10	1.44009e-10	4.09131e-18
1.84318e-10	-2.49554e-10	-1.06058e-10	-4.57071e-10	-8.89719e-11	-3.73869e-10	-1.69104e-10	-1.02751e-10	-9.01941e-11	-6.02254e-10	-2.63709e-10	-6.99722e-10	1.22764e-10	-4.83288e-11	2.62296e-10	-2.01133e-10	7.22014e-10	1.37299e-10	-2.98561e-10	4.57093e-10	9.24728e-10	-3.47689e-10	-2.68671e-10	1.31874e-10	4.41567e-10	-6.53691e-11	-2.50302e-10	2.86156e-10	3.68185e-10	1.4252e-10	3.9634e-18
1.96248e-10	-2.4959e-10	-1.09697e-10	-4.57043e-10	-8.90685e-11	-3.72782e-10	-1.68957e-10	-2.10093e-10	-8.9534e-11	-6.02508e-10	-2.63886e-10	-6.99931e-10	1.22202e-10	-4.75012e-11	2.62133e-10	-1.95342e-10	7.21937e-10	1.37436e-10	-2.98556e-10	3.26923e-10	9.24718e-10	-3.47538e-10	-2.68677e-10	1.31976e-10	4.40762e-10	-6.54522e-11	-2.49721e-10	2.86016e-10	3.69791e-10	1.43286e-10	3.89753e-18
1.88169e-10	-2.49549e-10	-1.10763e-10	-4.57029e-10	-8.90375e-11	-3.74131e-10	-1.68719e-10	-1.44752e-10	-8.77092e-11	-6.01524e-10	-2.63886e-10	-6.99892e-10	1.22095e-10	-4.77365e-11	2.62312e-10	-2.00424e-10	7.21926e-10	1.38639e-10	-2.98651e-10	1.22379e-10	9.24954e-10	-3.48452e-10	-2.68671e-10	1.31931e-10	4.32855e-10	-6.53406e-11	-2.48766e-10	2.85818e-10	3.70028e-10	1.42907e-10	3.77498e-18
1.91354e-10	-2.38491e-10	-1.09468e-10	-4.57048e-10	-8.91003e-11	-3.73553e-10	-1.70306e-10	-1.47989e-10	-7.59973e-11	-5.63326e-10	-2.63853e-10	-6.99922e-10	1.21206e-10	-4.66925e-11	2.62255e-10	-2.02241e-10	7.21909e-10	1.37912e-10	-2.99994e-10	1.85222e-10	6.11801e-10	-3.47803e-10	-2.68676e-10	1.32081e-10	4.27051e-10	-6.4536e-11	-2.48697e-10	2.86006e-10	3.69555e-10	1.43355e-10	3.25861e-18
1.93795e-10	-2.79419e-10	-1.08781e-10	-4.57029e-10	-8.91548e-11	-3.72747e-10	-1.70486e-10	-2.24084e-10	2.99606e-11	-5.11137e-10	-2.63823e-10	-7.03714e-10	1.21506e-10	-4.13909e-11	2.62343e-10	-2.06688e-10	7.22091e-10	1.38177e-10	-2.93353e-10	1.85413e-10	3.94853e-10	-3.45964e-10	-2.59205e-10	1.32925e-10	3.79753e-10	-5.64508e-11	-2.48272e-10	2.86081e-10	3.67889e-10	1.43646e-10	2.98576e-18
1.88851e-10	-2.7216e-10	-1.08663e-10	-4.57052e-10	-8.93384e-11	-3.7306e-10	-1.67422e-10	-1.9894e-10	-1.3057e-11	-5.10576e-10	-2.64015e-10	-7.03245e-10	1.2181e-10	-4.61013e-11	2.62291e-10	-2.02949e-10	7.21803e-10	1.38502e-10	-2.98266e-10	1.56125e-10	3.97993e-10	-3.07946e-10	-2.30245e-10	1.31382e-10	3.75419e-10	-6.27542e-11	-2.48475e-10	2.85898e-10	3.6849e-10	1.43347e-10	2.91898e-18
1.89953e-10	-2.50764e-10	-1.10042e-10	-4.57062e-10	-8.90096e-11	-3.7142e-10	-1.69069e-10	-1.90629e-10	-1.17699e-11	-4.84169e-10	-2.63914e-10	-7.0465e-10	1.20595e-10	-4.47307e-11	2.62315e-10	-2.0406e-10	5.38226e-10	1.36629e-10	-2.63468e-10	1.457e-10	3.29453e-10	-3.42434e-10	-1.81813e-10	1.33227e-10	4.21429e-10	-6.14434e-11	-2.48611e-10	2.8574e-10	3.69014e-10	1.41632e-10	2.61518e-18
1.89963e-10	-2.49222e-10	-1.0999e-10	-4.57062e-10	-8.90793e-11	-3.71671e-10	-1.69095e-10	-1.88164e-10	-1.16514e-11	-4.86869e-10	-2.63905e-10	-7.04635e-10	1.20621e-10	-4.47168e-11	2.62342e-10	-2.03246e-10	5.41056e-10	1.36572e-10	-2.83041e-10	1.54038e-10	3.36574e-10	-3.36933e-10	-1.84067e-10	1.33215e-10	3.80768e-10	-6.12735e-11	-2.48585e-10	2.85747e-10	3.69101e-10	1.41708e-10	2.60146e-18
1.90007e-10	-2.48116e-10	-1.10012e-10	-4.5706e-10	-8.9152e-11	-3.71404e-10	-1.69304e-10	-1.9127e-10	-1.10219e-11	-4.78862e-10	-2.63912e-10	-7.04863e-10	1.2064e-10	-4.40013e-11	2.6237e-10	-2.03895e-10	5.58478e-10	1.36278e-10	-2.74023e-10	1.62205e-10	3.04181e-10	-3.32262e-10	-2.0271e-10	1.32925e-10	3.66013e-10	-6.16305e-11	-2.48573e-10	2.85762e-10	3.69131e-10	1.42661e-10	2.584e-18
1.90108e-10	-2.4545e-10	-1.09962e-10	-4.57064e-10	-8.9115e-11	-3.71031e-10	-1.69205e-10	-1.83583e-10	-8.53214e-12	-4.82124e-10	-2.63885e-10	-7.04865e-10	1.20671e-10	-4.43242e-11	2.6251e-10	-2.03744e-10	5.16216e-10	1.36346e-10	-2.73145e-10	1.5363e-10	3.31845e-10	-3.39807e-10	-2.09077e-10	1.32587e-10	3.31672e-10	-6.22045e-11	-2.48591e-10	2.8576e-10	3.68963e-10	1.42129e-10	2.53509e-18
1.90402e-10	-2.46095e-10	-1.09792e-10	-4.57064e-10	-9.01253e-11	-3.70286e-10	-1.69229e-10	-1.87487e-10	-8.22677e-12	-4.84226e-10	-2.63899e-10	-7.04686e-10	1.20621e-10	-4.45617e-11	2.89734e-11	-2.04272e-10	5.1898e-10	1.35354e-10	-2.7539e-10	1.5499e-10	3.3072e-10	-3.36005e-10	-2.14534e-10	1.33052e-10	3.36737e-10	-6.20763e-11	-2.48628e-10	2.85824e-10	2.79297e-10	1.42359e-10	2.41923e-18
1.90105e-10	-2.45279e-10	-1.0982e-10	-4.57082e-10	-8.57635e-11	-3.71317e-10	-1.69223e-10	-1.84947e-10	-1.40983e-11	-4.82349e-10	-2.64043e-10	-7.03193e-10	1.20631e-10	-4.05542e-11	2.77297e-11	-2.03812e-10	5.3376e-10	1.36255e-10	-2.08314e-10	1.58398e-10	3.39087e-10	-3.34468e-10	-2.10054e-10	1.3306e-10	3.37215e-10	-6.20647e-11	-2.48588e-10	2.85778e-10	2.36343e-10	1.28654e-10	2.37499e-18
1.90064e-10	-2.45348e-10	-1.0986e-10	-4.57069e-10	-9.34147e-11	-3.71791e-10	-1.69198e-10	-1.86713e-10	-1.26347e-11	-4.81027e-10	-2.63821e-10	-6.69107e-10	1.20663e-10	-4.39064e-11	1.32599e-11	-2.03973e-10	5.32957e-10	1.36219e-10	-2.10179e-10	1.57505e-10	3.39584e-10	-3.34767e-10	-2.09977e-10	1.33092e-10	3.43362e-10	-6.20697e-11	-2.48585e-10	2.85781e-10	2.4593e-10	9.99826e-11	2.33133e-18
1.90192e-10	-2.44878e-10	-1.0985e-10	-4.57105e-10	-9.31051e-11	-3.71621e-10	-1.6925e-10	-1.86555e-10	-1.24054e-11	-4.81302e-10	-2.63901e-10	-6.69683e-10	1.20575e-10	-4.39179e-11	2.47908e-11	-2.03887e-10	5.30378e-10	1.3639e-10	-2.10945e-10	1.58223e-10	3.37874e-10	-3.34464e-10	-2.07266e-10	1.32722e-10	3.40802e-10	-6.20881e-11	-2.48565e-10	2.85767e-10	2.5022e-10	8.88856e-11	2.32594e-18
1.90084e-10	-2.45331e-10	-1.09874e-10	-4.57077e-10	-9.32795e-11	-3.72375e-10	-1.69228e-10	-1.86999e-10	-1.1324e-11	-4.81623e-10	-2.64122e-10	-6.72255e-10	1.20654e-10	-4.3697e-11	2.0569e-11	-2.03968e-10	5.24418e-10	1.36148e-10	-2.10525e-10	1.57319e-10	3.35254e-10	-3.34651e-10	-2.09546e-10	1.33067e-10	3.42907e-10	-6.20478e-11	-2.48587e-10	2.85781e-10	2.40707e-10	8.01411e-11	2.31844e-18
1.90087e-10	-2.45225e-10	-1.09887e-10	-1.01294e-10	-9.36884e-11	-3.72117e-10	-1.69207e-10	-1.87186e-10	-1.18977e-11	-4.82789e-10	-2.64053e-10	-6.73006e-10	1.20601e-10	-4.34681e-11	4.38596e-11	-2.03919e-10	5.2693e-10	1.36085e-10	-2.11908e-10	1.57674e-10	3.3681e-10	-3.34531e-10	-2.0813e-10	1.32752e-10	3.43666e-10	-6.20694e-11	-2.48578e-10	2.85773e-10	2.43441e-10	9.27185e-11	2.13086e-18
1.90112e-10	-2.45248e-10	-1.09867e-10	-1.01321e-10	-9.37017e-11	-3.72007e-10	-1.6922e-10	-1.8724e-10	-1.17168e-11	-4.82083e-10	-2.64001e-10	-6.71763e-10	1.20565e-10	-4.34774e-11	4.00931e-11	-2.03951e-10	5.25592e-10	1.36148e-10	-2.10003e-10	1.57458e-10	3.36779e-10	-3.34655e-10	-2.08159e-10	1.32561e-10	3.4328e-10	-6.2086e-11	-2.48576e-10	2.85772e-10	2.4276e-10	9.28075e-11	2.12531e-18
1.90107e-10	-2.4526e-10	-1.09864e-10	-6.7457e-11	-9.95874e-11	-3.72056e-10	-1.6922e-10	-1.86868e-10	-1.17002e-11	-4.81859e-10	-2.64028e-10	-6.71656e-10	1.20618e-10	-4.32491e-11	2.8003e-11	-2.03941e-10	5.2615e-10	1.36086e-10	-2.07703e-10	1.5759e-10	3.36533e-10	-3.3424e-10	-2.0844e-10	1.32367e-10	3.4345e-10	-6.20677e-11	-2.4858e-10	2.85775e-10	2.45403e-10	9.07756e-11	2.11976e-18
1.90107e-10	-2.45332e-10	-1.09877e-10	-4.45779e-11	-9.76268e-11	-3.7202e-10	-1.69229e-10	-1.87137e-10	-1.17112e-11	-4.82662e-10	-2.63991e-10	-6.71811e-10	1.20595e-10	-4.3455e-11	2.61542e-11	-2.03931e-10	5.24933e-10	1.3613e-10	-2.08164e-10	1.57466e-10	3.3577e-10	-3.34516e-10	-2.0846e-10	1.32602e-10	3.43256e-10	-6.20684e-11	-2.48579e-10	2.85773e-10	2.42748e-10	8.96726e-11	2.1148e-18
1.90105e-10	-1.90968e-10	-1.09877e-10	-6.12973e-11	-9.68529e-11	-3.72052e-10	-1.6923e-10	-1.8705e-10	-1.1875e-11	-4.82625e-10	-2.63992e-10	-6.71868e-10	1.23252e-10	-4.34953e-11	2.8383e-11	-2.03935e-10	5.25823e-10	1.36133e-10	-2.08757e-10	1.57483e-10	3.37152e-10	-3.34541e-10	-2.08556e-10	1.32585e-10	3.43054e-10	-6.20677e-11	-2.4858e-10	2.85775e-10	2.41174e-10	9.03389e-11	2.0949e-18
1.90107e-10	-1.93208e-10	-1.09875e-10	-5.4278e-11	-9.58904e-11	-3.72049e-10	-1.69228e-10	-1.8706e-10	-1.17714e-11	-4.82247e-10	-2.64019e-10	-6.71848e-10	1.21936e-10	-4.344e-11	2.94935e-11	-2.03933e-10	5.25396e-10	1.36111e-10	-2.08008e-10	1.57486e-10	3.36954e-10	-3.345e-10	-2.08507e-10	1.32558e-10	3.43086e-10	-6.20672e-11	-2.48585e-10	2.85775e-10	2.41679e-10	8.99974e-11	2.09338e-18
1.90107e-10	-1.92176e-10	-1.09875e-10	-5.13758e-11	-9.59645e-11	-3.72048e-10	-1.69227e-10	-1.87077e-10	-1.17802e-11	-4.82297e-10	-2.64017e-10	-6.71868e-10	1.22566e-10	-4.33884e-11	2.94039e-11	-2.03934e-10	5.25472e-10	1.36121e-10	-2.08259e-10	1.57489e-10	3.36721e-10	-3.34502e-10	-2.08507e-10	1.32599e-10	3.43104e-10	-6.20669e-11	-2.48587e-10	2.85775e-10	2.42013e-10	9.00653e-11	2.09314e-18
1.90107e-10	-1.92176e-10	-1.09875e-10	-5.13758e-11	-9.59645e-11	-3.72048e-10	-1.69227e-10	-1.87077e-10	-1.17802e-11	-4.82297e-10	-2.64017e-10	-6.71868e-10	1.22566e-10	-4.33884e-11	2.94039e-11	-2.03934e-10	5.25472e-10	1.36121e-10	-2.08259e-10	1.57489e-10	3.36721e-10	-3.34502e-10	-2.08507e-10	1.32599e-10	3.43104e-10	-6.20669e-11	-2.48587e-10	2.85775e-10	2.42013e-10	9.00653e-11	2.09314e-18
1.90529e-10	-1.88159e-10	-1.09878e-10	-5.45541e-11	-9.69e-11	-3.72049e-10	-1.69487e-10	-1.87064e-10	-1.17761e-11	-4.82378e-10	-2.64008e-10	-6.71981e-10	1.22019e-10	-4.33365e-11	3.34069e-11	-2.03929e-10	5.25386e-10	1.36121e-10	-2.07859e-10	1.5749e-10	3.31393e-10	-3.34489e-10	-2.08367e-10	1.32542e-10	3.43042e-10	-6.20669e-11	-2.48531e-10	2.85776e-10	9.84465e-12	9.00262e-11	2.03026e-18
2.25725e-10	-1.93056e-10	-1.27198e-10	-5.42447e-11	-6.62595e-12	-3.72018e-10	-1.69334e-10	-1.86461e-10	-1.16272e-11	-4.82023e-10	-2.0046e-10	-6.71114e-10	1.21192e-10	-3.93696e-11	2.92707e-11	-2.0403e-10	5.25528e-10	1.21351e-10	-2.08069e-10	1.5746e-10	1.94409e-10	-3.34435e-10	-2.02005e-10	1.32267e-10	3.43091e-10	-6.20282e-11	-2.45985e-10	2.85918e-10	1.08522e-10	9.00971e-11	1.94166e-18
2.1959e-10	-1.92638e-10	-1.08923e-10	-5.34893e-11	-5.96059e-11	-3.71884e-10	-1.69249e-10	-1.85707e-10	-1.17625e-11	-4.82201e-10	-2.10186e-10	-6.71566e-10	1.21846e-10	-2.60762e-11	3.09517e-11	-1.26625e-10	5.2589e-10	1.13526e-10	-1.91295e-10	1.00759e-10	2.44183e-10	-3.34394e-10	-2.0058e-10	1.31902e-10	3.43091e-10	-6.31857e-11	-2.45891e-10	2.86344e-10	1.05544e-10	8.97063e-11	1.91401e-18
1.99601e-10	-1.93121e-10	-1.15104e-10	-5.36339e-11	-4.99488e-11	-3.72017e-10	-1.69293e-10	-1.86253e-10	-1.15245e-11	-4.82246e-10	-2.09549e-10	-6.71535e-10	1.1641e-10	-3.30626e-11	2.96223e-11	-1.20077e-10	5.25576e-10	1.19821e-10	-1.68005e-10	1.16311e-10	2.23386e-10	-3.3441e-10	-2.03731e-10	1.32092e-10	3.43086e-10	-6.306e-11	-2.46846e-10	2.86311e-10	1.40554e-10	8.99139e-11	1.90047e-18
2.01962e-10	-1.92749e-10	-1.16311e-10	-5.41559e-11	-4.46312e-11	-8.91194e-11	-1.6889e-10	-1.87114e-10	-1.19201e-11	-4.85827e-10	-2.06712e-10	-6.71445e-10	1.22301e-10	-3.70358e-11	2.96319e-11	-1.40564e-10	5.25531e-10	1.24378e-10	-1.93939e-10	1.48722e-10	1.09847e-10	-3.34441e-10	-2.00157e-10	1.32046e-10	3.43144e-10	-4.10664e-11	-2.47154e-10	2.34997e-10	1.08096e-10	9.11048e-11	1.7231e-18
2.01019e-10	-1.92939e-10	-1.14184e-10	-5.40201e-11	-4.30831e-11	-3.03349e-11	-9.59897e-11	-1.86591e-10	-1.36574e-11	-4.85014e-10	-2.07865e-10	-6.71595e-10	1.18647e-10	-3.24733e-11	3.27221e-11	-1.32229e-10	5.25499e-10	1.22652e-10	-2.03538e-10	1.1129e-10	1.25641e-10	-3.26695e-10	-2.02903e-10	1.32079e-10	3.43308e-10	-4.53619e-11	-2.47271e-10	2.51386e-10	1.20635e-10	9.04318e-11	1.69688e-18
2.02628e-10	-1.92759e-10	-1.14092e-10	-5.42114e-11	-4.43289e-11	-7.36525e-11	-9.30851e-11	-1.86615e-10	-3.02442e-11	-4.82447e-10	-2.04181e-10	-6.71565e-10	1.10981e-10	-2.97808e-11	3.05154e-11	-1.19797e-10	5.25045e-10	1.24523e-10	-1.97188e-10	1.20093e-10	1.15917e-10	-2.89114e-10	-2.03449e-10	1.32124e-10	3.43355e-10	-5.58845e-11	-2.47058e-10	2.79005e-10	1.20768e-10	8.99929e-11	1.68283e-18
2.0112e-10	-1.92892e-10	-1.15196e-10	-5.40911e-11	-4.18613e-11	-5.64979e-11	-1.31942e-10	-1.86635e-10	-1.83151e-11	-4.83307e-10	-2.07614e-10	-6.71486e-10	1.11885e-10	-3.37788e-11	3.2531e-11	-1.31599e-10	5.25329e-10	1.23603e-10	-1.96989e-10	1.21098e-10	8.20485e-11	-2.92791e-10	-2.02827e-10	1.32109e-10	3.4316e-10	-5.37863e-11	-2.47055e-10	2.34574e-10	1.1898e-10	9.05351e-11	1.66583e-18
2.01934e-10	-1.92836e-10	-1.15641e-10	-5.39421e-11	-4.30204e-11	-7.44117e-11	-1.26873e-10	-1.93142e-10	-2.17071e-11	-4.83087e-10	-2.07279e-10	-6.71408e-10	1.15868e-10	-3.29983e-11	3.09031e-11	-1.25661e-10	5.25365e-10	1.23696e-10	-1.04034e-10	1.20053e-10	1.04522e-10	-2.92865e-10	-2.03346e-10	6.13839e-11	3.43025e-10	-3.78265e-11	-2.46663e-10	2.25491e-10	1.17525e-10	9.02182e-11	1.62499e-18
1.50375e-10	-1.92778e-10	-1.15394e-10	-5.42266e-11	-8.68154e-11	-8.17657e-11	-1.29127e-10	-1.93356e-10	-2.11112e-11	-4.83204e-10	-2.06375e-10	-3.06214e-10	1.17819e-10	-3.39079e-11	3.11677e-11	-4.9604e-11	5.25419e-10	1.24422e-10	-1.89235e-10	1.19239e-10	1.13447e-10	-2.7935e-10	-2.04116e-10	1.06583e-10	3.42735e-10	-4.43376e-11	-2.46645e-10	2.42729e-10	1.17524e-10	9.05249e-11	1.27976e-18
1.10285e-10	-1.57492e-10	-1.15407e-10	-5.41739e-11	-6.33608e-11	-8.3329e-11	-1.33127e-10	-1.91486e-10	-2.00671e-11	-4.83372e-10	-2.06778e-10	-1.11685e-10	1.16931e-10	-3.29796e-11	3.1113e-11	-1.02992e-10	5.25349e-10	1.24213e-10	-1.46366e-10	1.2008e-10	1.10333e-10	-2.86574e-10	-2.0398e-10	8.45237e-11	3.42922e-10	-4.35471e-11	-2.4699e-10	2.44154e-10	1.18266e-10	9.06078e-11	1.1668e-18
1.51121e-10	-1.00505e-10	-1.15336e-10	-5.4017e-11	-6.18644e-11	-6.75025e-11	-1.29651e-10	-1.74771e-10	-2.04515e-11	-4.69103e-10	-2.06623e-10	-1.66881e-10	1.16875e-10	-3.13608e-11	3.06553e-11	-9.42805e-11	5.25411e-10	1.24648e-10	-1.46034e-10	1.15862e-10	1.08564e-10	-2.25383e-10	-2.04656e-10	1.04459e-10	3.42904e-10	-4.78846e-11	-2.46906e-10	2.3975e-10	1.17721e-10	9.04181e-11	1.12246e-18
1.23985e-10	-1.09901e-10	-1.15357e-10	-5.409e-11	-6.2088e-11	-7.40978e-11	-1.3489e-10	-1.81202e-10	-1.96996e-11	-4.6581e-10	-2.06596e-10	-1.25583e-10	1.17016e-10	-3.26589e-11	3.26965e-11	-8.39871e-11	5.25407e-10	1.25189e-10	-1.47275e-10	1.16224e-10	1.08438e-10	-2.26278e-10	-2.04388e-10	1.02751e-10	3.4291e-10	-4.47864e-11	-2.4699e-10	2.39845e-10	1.17268e-10	9.04371e-11	1.10503e-18
1.32152e-10	-8.03119e-11	-1.155e-10	-5.61598e-11	-6.79229e-11	-6.79608e-11	-1.30899e-10	-1.79936e-10	-1.98549e-11	-4.25631e-10	-2.06559e-10	-1.50005e-10	1.16896e-10	-3.24391e-11	3.06512e-11	-8.21076e-11	5.25408e-10	1.2442e-10	-1.48376e-10	1.1812e-10	1.05888e-10	-2.29743e-10	-2.04392e-10	9.4326e-11	3.42901e-10	-4.44222e-11	-2.46788e-10	2.41681e-10	1.17469e-10	9.088e-11	1.07137e-18
1.30545e-10	-8.69248e-11	-1.1547e-10	-5.5754e-11	-6.93987e-11	-7.98976e-11	-1.31348e-10	-1.77056e-10	-1.99637e-11	-4.28534e-10	-2.06544e-10	-1.31686e-10	1.16847e-10	-3.15991e-11	3.05762e-11	-7.81565e-11	5.25394e-10	1.24337e-10	-1.51307e-10	1.19048e-10	1.09096e-10	-2.12724e-10	-2.04245e-10	9.29617e-11	3.42911e-10	-4.41286e-11	-2.46929e-10	2.42574e-10	1.17669e-10	9.0717e-11	1.06408e-18
1.32256e-10	-8.98693e-11	-1.15479e-10	-5.52715e-11	-6.82859e-11	-7.53341e-11	-1.31039e-10	-1.8034e-10	-1.97743e-11	-4.27897e-10	-2.06635e-10	-1.38663e-10	1.16817e-10	-3.20062e-11	3.0774e-11	-7.97244e-11	5.25384e-10	1.24379e-10	-1.48056e-10	1.18876e-10	1.08293e-10	-1.73494e-10	-2.04486e-10	9.36288e-11	3.42911e-10	-4.43426e-11	-2.46912e-10	2.42253e-10	1.17597e-10	9.0838e-11	1.05062e-18
1.29508e-10	-8.90473e-11	-1.15442e-10	-5.54634e-11	-7.04724e-11	-7.66331e-11	-1.31504e-10	-1.79989e-10	-1.98947e-11	-4.26614e-10	-2.0659e-10	-5.86091e-11	1.16858e-10	-3.20479e-11	2.59508e-11	-3.63999e-11	5.25383e-10	1.2439e-10	-1.50734e-10	1.18531e-10	1.08511e-10	-8.0795e-11	-2.04436e-10	9.24888e-11	3.43008e-10	-4.44539e-11	-2.46912e-10	2.42281e-10	1.17811e-10	9.14168e-11	1.00528e-18
1.3142e-10	-8.32587e-11	-1.15437e-10	-5.63635e-11	-6.69136e-11	-7.56248e-11	-1.31098e-10	-1.80314e-10	-1.98771e-11	-4.26773e-10	-2.06553e-10	-8.16489e-11	1.16778e-10	-3.20796e-11	2.74738e-11	-4.99505e-11	5.25387e-10	1.24396e-10	-1.48106e-10	1.18476e-10	1.0854e-10	-4.57418e-11	-2.04327e-10	9.27277e-11	3.43019e-10	-4.44255e-11	-2.46922e-10	2.42325e-10	1.17814e-10	9.1465e-11	1.00365e-18
1.29575e-10	-8.79879e-11	-1.10233e-10	-5.58524e-11	-6.93542e-11	-7.55583e-11	-1.31323e-10	-1.80255e-10	-1.98681e-11	-4.26746e-10	-2.06559e-10	-7.30925e-11	1.16852e-10	-3.20822e-11	2.61507e-11	-4.50827e-11	5.25384e-10	1.24394e-10	-1.49035e-10	1.18566e-10	1.08534e-10	-4.62568e-11	-2.04406e-10	8.85427e-11	3.42975e-10	-4.44505e-11	-2.4692e-10	2.42299e-10	1.17844e-10	9.15373e-11	1.00084e-18
1.30692e-10	-8.61387e-11	-1.07123e-10	-5.59814e-11	-6.89866e-11	-7.47252e-11	-1.31453e-10	-1.80353e-10	-1.9834e-11	-4.2716e-10	-2.06559e-10	-7.06019e-11	1.16809e-10	-3.20644e-11	2.67232e-11	-3.98362e-11	5.25385e-10	1.24399e-10	-1.4929e-10	1.18359e-10	1.08531e-10	-5.1897e-11	-2.04397e-10	9.12631e-11	3.42941e-10	-4.43554e-11	-2.46918e-10	2.42269e-10	1.1789e-10	9.13687e-11	1.00061e-18
1.30995e-10	-8.53276e-11	-1.07962e-10	-5.59439e-11	-6.85007e-11	-7.56152e-11	-1.31298e-10	-1.80351e-10	-1.98076e-11	-4.23838e-10	-2.06567e-10	-7.26232e-11	1.16774e-10	-3.20491e-11	2.66137e-11	-4.10362e-11	5.25385e-10	1.24396e-10	-1.49289e-10	1.18423e-10	1.08497e-10	-5.16339e-11	-2.04404e-10	9.19484e-11	3.42974e-10	-4.43955e-11	-2.46917e-10	2.42279e-10	1.1788e-10	9.13661e-11	9.98433e-19
1.29404e-10	-8.52846e-11	-1.09255e-10	-1.27206e-11	-6.86464e-11	-7.529e-11	-1.31324e-10	-1.80324e-10	-1.9844e-11	-4.24717e-10	-2.06552e-10	-7.1258e-11	1.16817e-10	-3.20664e-11	2.67881e-11	-4.09879e-11	5.25385e-10	1.24396e-10	-1.49242e-10	1.18512e-10	1.0851e-10	-5.16004e-11	-2.04405e-10	9.09261e-11	3.4297e-10	-4.43935e-11	-2.46918e-10	2.42296e-10	1.17889e-10	9.13801e-11	9.95683e-19
1.30405e-10	-8.56936e-11	-1.08007e-10	-4.06703e-11	-6.87789e-11	-7.53939e-11	-1.31287e-10	-1.8035e-10	-1.95186e-11	-2.18525e-10	-2.06551e-10	-7.25815e-11	1.16808e-10	-3.2102e-11	2.66719e-11	-4.20976e-11	5.25385e-10	1.24396e-10	-1.49197e-10	1.18467e-10	1.08509e-10	-5.15846e-11	-2.04404e-10	9.04791e-11	3.42974e-10	-4.86899e-11	-2.46919e-10	2.42335e-10	1.1789e-10	9.13752e-11	8.65214e-19
1.30184e-10	-7.34061e-11	-1.09215e-10	-2.60786e-11	-6.8782e-11	-7.53886e-11	-1.27133e-10	-1.80353e-10	-1.96619e-11	-2.19969e-10	-2.06554e-10	-7.24506e-11	1.16811e-10	-3.20686e-11	2.68151e-11	-4.2045e-11	5.25385e-10	1.24396e-10	-1.49214e-10	1.18478e-10	1.0851e-10	-5.17813e-11	-2.04404e-10	9.15023e-11	3.42975e-10	-4.68978e-11	-2.46919e-10	2.42314e-10	1.17891e-10	9.1395e-11	8.62079e-19
1.3031e-10	-8.57125e-11	-1.08219e-10	-1.64309e-11	-6.87601e-11	-7.51582e-11	-1.29696e-10	-1.80364e-10	-1.9639e-11	-2.36263e-10	-2.06558e-10	-7.20474e-11	1.16806e-10	-3.20788e-11	2.66871e-11	-4.21474e-11	5.25384e-10	1.24395e-10	-5.69936e-11	1.1853e-10	1.08505e-10	-5.15967e-11	-2.04424e-10	9.08159e-11	3.42971e-10	-4.57808e-11	-2.46919e-10	2.42309e-10	1.17891e-10	9.13583e-11	8.52187e-19
1.30172e-10	-7.54703e-11	-1.08517e-10	-2.79396e-11	-6.8751e-11	-7.53635e-11	-1.27569e-10	-1.80362e-10	-1.96497e-11	-2.2668e-10	-2.06554e-10	-7.23828e-11	1.16809e-10	-3.2075e-11	2.67297e-11	-4.2035e-11	5.25384e-10	1.24396e-10	-4.78124e-11	1.18898e-10	1.08515e-10	-5.17922e-11	-2.04409e-10	9.10601e-11	3.42973e-10	-4.65951e-11	-2.46919e-10	2.42311e-10	1.1789e-10	9.13926e-11	8.4543e-19
1.30177e-10	-7.65868e-11	-1.08838e-10	-3.21419e-11	-7.11989e-11	-7.52257e-11	-1.28762e-10	-1.80384e-10	-1.96885e-11	-2.22131e-10	-2.06554e-10	-2.23096e-11	1.16813e-10	-3.2068e-11	2.83474e-11	-4.18709e-11	5.25397e-10	1.24781e-10	-7.98825e-11	5.19451e-11	1.08552e-10	-5.2719e-11	-2.04427e-10	9.12973e-11	3.42979e-10	-4.66052e-11	-2.46937e-10	2.42367e-10	1.17573e-10	9.18257e-11	8.32821e-19
1.30204e-10	-8.31805e-11	-1.08442e-10	-2.86455e-11	-6.87576e-11	-7.58253e-11	-1.28912e-10	-1.74384e-10	-1.96845e-11	-2.26058e-10	-9.13867e-11	-6.90012e-11	1.16807e-10	-3.20775e-11	2.67234e-11	-4.17402e-11	5.25408e-10	1.28348e-10	-4.60605e-11	1.07731e-10	1.08532e-10	-4.74173e-11	-2.04437e-10	9.10478e-11	3.42973e-10	-4.71006e-11	-2.45856e-10	2.41911e-10	1.18037e-10	9.13705e-11	8.07152e-19
1.30149e-10	-8.22734e-11	-1.08564e-10	-2.92896e-11	-6.88831e-11	-7.55491e-11	-1.28721e-10	-1.77449e-10	-1.97332e-11	-2.26515e-10	-1.01024e-10	-4.17605e-11	1.1681e-10	-3.2078e-11	2.67654e-11	-4.18416e-11	5.25396e-10	1.28205e-10	-4.96165e-11	4.36163e-11	1.08521e-10	-4.91835e-11	-2.04432e-10	9.09829e-11	3.42974e-10	-4.6603e-11	-2.46384e-10	2.42251e-10	1.17609e-10	9.16935e-11	7.98192e-19
1.3012e-10	-7.85475e-11	-1.08614e-10	-2.90439e-11	-7.27076e-11	-7.55121e-11	-1.28448e-10	-1.78495e-10	-2.91389e-11	-2.26536e-10	-1.16268e-10	-3.50359e-11	1.09745e-10	-3.20754e-11	2.7094e-11	-4.18621e-11	5.25397e-10	1.25282e-10	-5.22403e-11	4.00336e-11	1.08524e-10	-5.14616e-11	-2.04446e-10	9.10488e-11	3.43002e-10	-4.6427e-11	-2.46691e-10	2.4224e-10	6.46562e-11	9.14538e-11	7.90032e-19
1.30109e-10	-8.01126e-11	-1.0862e-10	-2.92811e-11	-6.97665e-11	-7.55017e-11	-1.28598e-10	-1.78228e-10	-1.9979e-11	-2.26861e-10	-1.07997e-10	-3.96237e-11	9.69843e-11	-3.20775e-11	2.69694e-11	-4.18433e-11	5.25389e-10	1.2515e-10	-4.96737e-11	3.64576e-11	1.08523e-10	-5.05182e-11	-2.04439e-10	9.10485e-11	3.42974e-10	-4.5887e-11	-2.46544e-10	2.42004e-10	7.47115e-11	9.14084e-11	7.85815e-19
1.30114e-10	-7.89896e-11	-1.08618e-10	-2.86105e-11	-6.56032e-11	-7.54632e-11	-1.2863e-10	-1.7859e-10	-2.83595e-11	-2.27144e-10	-1.16241e-10	-3.74853e-11	9.5408e-11	-3.20766e-11	2.70319e-11	-4.18464e-11	5.25397e-10	1.25815e-10	-5.09177e-11	4.05542e-11	1.08525e-10	-5.13064e-11	-2.04446e-10	9.12924e-11	3.42975e-10	-4.6236e-11	-2.73008e-11	2.42006e-10	5.80575e-11	9.14423e-11	7.25619e-19
1.05975e-10	-8.05515e-11	-1.08571e-10	-2.87773e-11	-7.15603e-11	-7.55999e-11	-1.28621e-10	-1.35753e-10	-2.34443e-11	-2.27077e-10	-1.12043e-10	-3.62471e-11	1.01991e-10	-3.95212e-11	2.70112e-11	-4.18581e-11	5.25393e-10	1.2565e-10	-5.08446e-11	4.38106e-11	1.08524e-10	-5.06303e-11	-2.04436e-10	9.15683e-11	3.4351e-10	-4.62906e-11	-7.34766e-11	2.4206e-10	5.81857e-11	9.14154e-11	7.13297e-19
8.64145e-11	-8.11254e-11	-1.08582e-10	-2.82922e-11	-7.20938e-11	-7.56198e-11	-1.28552e-10	-1.40142e-10	-2.21672e-11	-2.26442e-10	-1.10971e-10	-3.71393e-11	9.97653e-11	-3.22163e-11	2.70419e-11	-4.18833e-11	5.25396e-10	1.25281e-10	-5.02664e-11	4.44087e-11	1.08523e-10	-5.08803e-11	-2.04443e-10	9.12145e-11	3.42975e-10	-4.62555e-11	-5.36485e-11	2.42046e-10	5.03651e-11	9.14713e-11	7.05516e-19
[truncated: 1,934 more rows]
