# Supplementary material for: A modified shuffled frog leaping algorithm with inertia weight
Source: Sci Rep. 2024 Feb 20;14:4146. doi: 10.1038/s41598-024-51306-1 (PMC11224354; doi:10.1038/s41598-024-51306-1)
Supplement: Supplementary file 1 — Supplementary Information. [file 41598_2024_51306_MOESM1_ESM.zip › data/F1/SFLA_B_18.xls]

## Sheet: Sheet1
-12.0025	9.17673	30.3567	-20.2491	45.3404	-6.7931	29.2971	-1.88185	17.0985	28.4845	12.4769	-0.566057	-11.5915	3.25216	12.0333	-22.8657	-8.19214	-7.08018	8.90297	51.7425	-19.5703	-8.90374	-14.5082	8.63893	8.23554	28.6202	-5.67762	-11.937	16.8816	-9.2973	11650.2
4.17488	5.48895	-4.57223	-19.5833	3.94166	-2.09522	8.47556	-2.3413	-7.20787	12.7413	14.4268	0.0808032	-1.29046	-3.10962	-1.89244	-7.23306	-14.329	-1.03105	-8.66625	12.9711	-0.794495	9.81749	10.1793	-4.14871	-2.64013	8.10639	0.965749	-3.53485	-5.56557	-0.0612545	1823.55
-0.169896	0.860538	-4.09402	0.414482	-6.29041	4.05546	0.35522	-2.27074	-6.50075	0.836768	-2.38386	-3.97491	0.122782	3.71558	2.05292	-3.35038	0.269831	-8.71132	-1.42627	4.07165	-1.74866	0.166526	2.77837	-1.31302	2.5938	-2.93577	3.09684	-1.78145	-3.80791	7.40381	377.232
0.741083	0.0831333	-3.27872	-0.356697	0.825708	0.108103	-0.533516	-0.158786	-1.3656	-1.80216	0.513906	2.26813	1.17222	-2.95589	0.968826	0.851956	1.07598	-4.07388	1.06133	2.41031	-0.784494	1.66866	-0.36728	-2.71441	-1.42267	-2.25133	-1.55319	1.59742	-0.432256	1.16264	83.9219
0.478839	-0.734598	-2.22265	-0.525636	-0.807921	0.369561	-0.6016	-0.126951	-1.8017	0.0160967	0.223091	0.435314	0.709847	-1.20032	1.11474	-1.92077	-1.94592	-2.57002	-0.955847	1.04981	-1.80977	0.239705	0.074041	0.282982	-0.686749	-0.58803	0.358131	1.78713	-0.831361	1.40189	40.1367
0.730119	0.880628	-0.948641	-0.228363	0.99253	0.0190319	0.63765	0.199761	-1.02366	-0.487664	1.50929	0.50764	0.791809	-1.19529	1.09801	-0.887734	0.455651	-2.48335	-1.48082	0.602699	-1.09905	0.537752	-0.0914193	-0.504282	0.0805836	-0.54935	-0.150362	0.937628	0.0131557	1.045	24.5561
1.41531	-0.577758	-1.66513	-0.503007	0.512923	0.396543	0.153777	0.348087	-1.0035	-0.426823	0.71847	0.275899	0.679377	-0.793932	0.965793	-0.43545	-0.863874	-1.66658	-0.882875	0.888487	-1.60937	1.09064	-0.0466767	-0.12075	0.0276168	-0.180442	-0.0297104	0.210566	-0.745009	1.06309	20.5762
0.726931	-0.225209	-1.22044	-0.626903	0.303298	-0.0837842	0.409179	0.416939	-1.08533	-0.230259	0.970792	0.204527	0.59633	-1.15687	1.0364	-0.531895	-0.814485	-2.07831	-0.758377	0.644503	-1.45091	0.816191	0.0694098	0.0524538	-0.0102101	-0.213665	0.0686789	0.558909	-0.461997	0.81505	18.1609
0.720625	-0.27599	-1.31865	-0.560641	0.320299	0.0763914	0.28384	0.231636	-1.03355	-0.398434	1.17848	0.236688	0.612581	-1.16129	0.753775	-0.476757	-0.607108	-1.85488	-0.692775	0.409347	-1.2885	0.776532	-0.0208985	-0.16684	-0.1017	-0.154119	-0.020142	0.515965	-0.453748	0.7687	15.9281
0.647622	-0.311964	-1.26838	-0.618528	0.296698	0.0491435	0.373483	0.266096	-1.04554	-0.393029	0.965066	0.284572	0.576149	-1.1042	0.791327	-0.425822	-0.646876	-1.78387	-0.658613	0.559405	-1.32698	0.79252	-0.034322	-0.165872	-0.0105969	-0.135558	-0.083418	0.374307	-0.527231	0.780693	15.2455
0.669169	-0.31082	-1.22883	-0.525138	0.310586	-0.0209693	0.371126	0.295928	-1.01473	-0.418877	0.945753	0.292532	0.55302	-1.02325	0.81148	-0.345605	-0.126385	-1.79387	-0.682615	0.558179	-1.30824	0.808604	-0.00941735	-0.0830049	-0.0392671	-0.217101	-0.0925932	0.425127	-0.480192	0.802077	14.4641
0.658264	-0.303891	-1.25096	-0.568088	0.303832	-0.0731938	0.388549	0.284767	-1.05718	-0.406257	0.957759	0.272342	0.543325	-1.04086	0.814704	-0.35015	-0.21608	-1.68526	-0.680064	0.607625	-1.31112	0.791605	0.0471137	-0.119426	0.0134446	-0.223735	-0.0704056	0.473295	-0.331771	0.765928	14.2387
0.670215	-0.320095	-1.27467	-0.558035	0.1181	-0.0410821	0.443993	0.266555	-0.234106	-0.406928	0.909956	0.221312	0.58539	-0.481078	0.817915	-0.37932	-0.212738	-1.72475	-0.68835	0.580704	-1.32968	0.777296	0.0483791	0.0753637	-0.0467337	-0.253729	0.129708	0.455554	-0.452826	0.781041	12.5733
0.670887	-0.311799	-1.26366	-0.561434	0.169589	-0.0186334	0.368201	0.284743	-0.381319	-0.3998	0.947988	0.237911	0.583805	-0.57693	0.813775	-0.350884	-0.246148	-1.65389	-0.680112	0.571028	-1.32161	0.776735	0.0276451	-0.0223952	-0.0429439	-0.213278	0.0543993	0.4344	-0.435196	0.742926	12.3408
0.681601	-0.0136211	-1.20845	-0.433126	0.173248	-0.0433461	0.399762	0.326402	-0.460457	-0.387939	0.882971	0.259213	0.562717	-0.614778	0.432796	-0.414934	-0.209894	-1.37988	-0.788084	0.583589	-1.32436	0.776758	0.0408642	-0.0195734	-0.0359927	-0.232997	0.0314978	0.45686	-0.447683	0.555487	10.7178
0.680075	-0.0574064	-1.20862	-0.440497	0.176846	-0.0447829	0.39485	0.324954	-0.462567	-0.394059	0.877072	0.259383	0.562739	-0.616758	0.407673	-0.40707	-0.215875	-1.39107	-0.759164	0.582093	-1.32413	0.774717	0.0340957	-0.000894942	-0.03617	-0.226099	0.0310499	0.454974	-0.448605	0.564157	10.6816
0.674014	-0.16652	-1.06969	-0.506514	0.231634	-0.0566887	0.377586	0.285157	-0.469581	-0.388141	0.883837	0.275461	0.552258	-0.663519	0.348408	-0.372688	-0.217853	-1.41629	-0.70196	0.579421	-1.31512	0.771086	0.0269944	-0.0255299	-0.0384319	-0.224926	0.0549099	0.450326	-0.446043	0.67023	10.5107
0.676074	-0.173688	-0.870619	-0.465487	0.201594	-0.0509227	0.38625	0.318049	-0.444373	-0.387994	0.86056	0.291225	0.553246	-0.590518	0.390818	-0.370188	-0.210034	-1.41958	-0.695452	0.574806	-1.32224	0.775024	0.0351181	-0.00119594	-0.0428686	-0.226394	0.0494796	0.446518	-0.44964	0.653853	9.98164
0.677478	-0.147858	-0.957389	-0.472736	0.190864	-0.0480436	0.387486	0.309669	-0.448035	-0.399681	0.855643	0.281269	0.551979	-0.607579	0.41171	-0.385878	-0.212517	-1.32392	-0.699703	0.576651	-1.31587	0.77163	0.0339801	-0.0149238	-0.0427236	-0.230384	0.0548642	0.451417	-0.35809	0.641673	9.81963
0.67505	-0.165842	-0.911061	-0.469713	0.168276	-0.0507618	0.386772	0.303896	-0.454851	-0.40094	0.862739	0.276972	0.552339	-0.5988	0.395788	-0.374266	-0.213406	-1.27342	-0.689466	0.575725	-1.32069	0.775047	0.031844	-0.0157051	-0.0434468	-0.22676	0.0515674	0.446391	-0.341758	0.648333	9.56825
0.676223	-0.145567	-0.902912	-0.472741	0.196903	-0.0371059	0.387912	0.306948	-0.446193	-0.422604	0.848995	0.279028	0.549812	-0.609145	0.381124	-0.386554	-0.216521	-1.28322	-0.705838	0.577655	-1.31829	0.277955	0.0321632	-0.0154716	-0.0434867	-0.228385	0.0512657	0.448107	-0.354569	0.607547	9.04057
0.666104	-0.16969	-0.907984	-0.470418	0.198293	-0.0287506	0.37897	0.305622	-0.436376	-0.414536	0.835511	0.275467	0.549643	-0.606815	0.386305	-0.383944	-0.215411	-1.29459	-0.699442	0.551536	-1.31157	0.0890589	0.0326201	-0.0221862	-0.0443297	-0.226477	0.0583184	0.450809	-0.36848	0.575446	8.87086
0.61196	-0.161004	-0.907841	-0.475407	0.176346	-0.024759	0.382595	0.282051	-0.444104	-0.301215	0.830386	0.298257	0.548636	-0.606456	0.400029	-0.37533	-0.177977	-1.18552	-0.710098	0.46964	-1.30466	0.246222	0.0285321	-0.00110573	-0.0698482	-0.226415	0.0240573	0.445521	-0.379545	0.603692	8.43361
0.470994	-0.168689	-0.909683	-0.468655	0.188591	-0.0123212	0.386078	0.308509	-0.446866	-0.298641	0.82033	0.287027	0.548987	-0.614942	0.397825	-0.37701	-0.186989	-1.13111	-0.709375	0.497828	-1.31163	0.24652	0.0301762	-0.0839378	-0.0625057	-0.22667	0.0339118	0.444437	-0.379429	0.589711	8.20173
0.5085	-0.163233	-0.857246	-0.47238	0.185624	-0.0179646	0.385815	0.224234	-0.447035	-0.304836	0.826238	0.296856	0.373177	-0.609734	0.379411	-0.375307	-0.187156	-1.15985	-0.707678	0.477212	-1.30922	0.145747	0.0273313	-0.00971058	-0.0513117	-0.0715307	0.0299324	0.430599	-0.381147	0.587568	7.86609
0.449479	-0.164124	-0.870009	-0.466144	0.185105	-0.0122539	0.385108	0.299475	-0.450119	-0.285081	0.830708	0.287433	0.370009	-0.616546	0.387553	-0.377647	-0.190165	-1.10832	-0.707997	0.507463	-1.30853	0.179649	0.0288326	-0.0790425	-0.0460537	-0.224603	0.0390244	0.430325	-0.37848	0.575672	7.83084
0.471591	-0.160619	-0.852712	-0.466498	0.184398	-0.0235063	0.385391	0.261393	-0.44883	-0.280706	0.828388	0.292266	0.382908	-0.616252	0.374329	-0.375687	-0.182176	-1.14085	-0.708021	0.479601	-1.30787	0.191409	0.0252962	-0.0730582	-0.0455108	-0.0283143	0.0346544	0.432302	-0.38433	0.592931	7.81331
0.45394	-0.164027	-0.839569	-0.462852	0.18481	-0.0123181	0.391854	0.228611	-0.449431	-0.249076	0.827977	0.288947	0.380858	-0.588294	0.382603	-0.377128	-0.185188	-1.11502	-0.70844	0.496517	-1.30873	0.188451	0.0257535	-0.049029	-0.0469686	-0.195089	0.0292167	0.433218	-0.376148	0.583451	7.69304
0.468366	-0.164039	-0.854316	-0.409762	0.157386	0.0282372	0.386628	0.236668	-0.443275	-0.265044	0.818523	0.284666	0.360587	-0.49632	0.371943	-0.377949	-0.216374	-1.13612	-0.705074	0.488871	-1.31529	0.191117	0.0278746	-0.0397696	-0.0497115	-0.153687	0.033942	0.381476	-0.370628	0.55132	7.50707
0.469464	-0.163527	-0.852043	-0.457571	0.173905	-0.00257408	0.378903	0.193679	-0.44345	-0.272847	0.788093	0.297483	0.375754	-0.483981	0.373738	-0.377227	-0.200776	-1.12921	-0.695905	0.47045	-1.30768	0.0437842	0.0282372	-0.0566665	-0.0380086	-0.150789	0.0544467	0.409125	-0.367333	0.558452	7.41023
0.468418	-0.16314	-0.855073	-0.425116	0.17585	-0.0100323	0.378429	0.183754	-0.447474	-0.269374	0.791408	0.295385	0.400324	-0.500448	0.191994	-0.376401	-0.203039	-1.13258	-0.694931	0.433748	-1.30888	0.104962	0.0194008	-0.0587656	-0.0287441	-0.144418	0.0559571	0.406919	-0.350499	0.569946	7.30264
0.462063	-0.102375	-0.852138	-0.413828	0.181474	0.0060444	0.381865	0.200617	-0.409086	-0.265269	0.793415	0.293646	0.381549	-0.506421	0.247567	-0.380554	-0.198894	-1.13498	-0.692271	0.43829	-1.30916	0.050567	0.0375364	-0.0553313	-0.0172159	-0.14081	0.0479795	0.429813	-0.360706	0.37867	7.10269
0.460475	-0.115153	-0.850509	-0.418386	0.180731	-0.00683627	0.380985	0.198855	-0.408401	-0.266171	0.792282	0.29284	0.386255	-0.513886	0.247502	-0.377222	-0.194531	-1.12216	-0.704629	0.446691	-0.385888	0.049159	0.0489689	-0.0564045	-0.0236985	-0.150696	0.0495427	0.425829	-0.359826	0.389164	5.54705
0.465859	-0.143134	-0.423003	-0.419239	0.180815	-0.000892927	0.38256	0.198634	-0.421059	-0.269261	0.791096	0.294562	0.39071	-0.5113	0.249195	-0.378453	-0.175857	-1.12414	-0.696707	0.453004	-0.45374	0.0570013	0.0317852	-0.0568473	-0.0229576	-0.146346	0.0134386	0.42348	-0.358105	0.402361	5.0827
0.466352	-0.129606	-0.501425	-0.426159	0.179828	0.00310299	0.382946	0.196274	-0.422197	-0.26937	0.791784	0.295435	0.386993	-0.507661	0.231163	-0.382514	-0.169966	-1.12975	-0.694271	0.454324	-0.147253	0.0709434	0.0286432	-0.0562829	-0.0253688	-0.105994	0.0359722	0.433256	-0.358663	0.466345	5.02845
0.466059	-0.146744	-0.44162	-0.42104	0.180227	0.00223433	0.382662	0.197723	-0.424593	-0.271739	0.792343	0.294775	0.390962	-0.508836	0.230211	-0.38271	-0.168494	-1.12512	-0.694551	0.453254	-0.24338	0.0614552	0.0273339	-0.0559549	-0.0233175	-0.119789	0.0114633	0.430814	-0.358574	0.416707	4.96098
0.466247	-0.147121	-0.436828	-0.422114	0.18011	0.00176594	0.382622	0.196577	-0.425202	-0.269216	0.790749	0.295936	0.389505	-0.509462	0.240582	-0.380815	-0.163985	-1.12549	-0.696222	0.452176	-0.16775	0.0628739	0.0288756	-0.0562951	-0.0229936	-0.138978	0.0207054	0.426086	-0.35981	0.418908	4.93149
0.464031	-0.14667	-0.442668	-0.422517	0.179592	0.0023509	0.382496	0.1955	-0.424964	-0.27085	0.79075	0.298531	0.384541	-0.508359	0.243481	-0.380376	-0.184669	-1.12685	-0.498234	0.452179	-0.201407	0.0577019	0.028979	-0.0562294	-0.0232495	-0.0236525	0.0210514	0.392642	-0.393727	0.364337	4.6547
0.464587	-0.147673	-0.456878	-0.421437	0.180046	0.00608382	0.381477	0.197518	-0.426965	-0.269905	0.353134	0.295311	0.388344	-0.508057	0.240191	-0.382067	-0.164781	-1.12645	-0.52597	0.452981	-0.208751	0.0612132	0.0282186	-0.0561537	-0.0241984	-0.0951377	0.0209673	0.415441	-0.36312	0.395563	4.22079
0.476184	-0.148872	-0.4453	-0.277193	0.180357	0.0473842	0.369959	0.199061	-0.432498	-0.26821	0.543758	0.29966	0.372616	-0.511415	0.212307	-0.288633	-0.156267	-1.07097	-0.543198	0.454936	-0.202077	0.052544	0.0270481	-0.0696194	0.0681662	-0.115352	0.0195568	0.318062	-0.370182	0.0542305	3.89062
0.454541	-0.148547	-0.446558	-0.296332	0.179961	0.0355262	0.370692	0.197989	-0.42982	-0.257849	0.399717	0.297041	0.34149	-0.513066	0.220782	-0.326233	-0.159392	-1.08075	-0.616952	0.456123	-0.205539	0.0517707	0.0283006	-0.0558638	0.0192616	-0.116847	0.0201958	0.24403	-0.368183	0.220261	3.84942
0.474762	-0.148876	-0.443386	-0.295496	0.180045	0.0730937	0.361043	0.198994	-0.429773	-0.26782	0.387935	0.298455	0.333115	-0.511426	0.22346	-0.271492	-0.153167	-1.0764	-0.567541	0.454015	-0.201731	0.0536458	0.0296123	-0.0569943	0.0478117	-0.060913	0.0197446	0.26696	-0.370302	0.158592	3.72931
0.466453	-0.148647	-0.439921	-0.303029	0.180004	0.058316	0.363103	0.198484	-0.42938	-0.266507	0.383715	0.298794	0.342026	-0.510938	0.221734	-0.27389	-0.152104	-1.07826	-0.554226	0.453586	-0.201962	0.0543718	0.0299177	-0.0609932	0.0353455	-0.0476951	0.0194847	0.272473	-0.370277	0.155519	3.71268
0.450744	-0.148657	-0.44244	-0.308645	0.179903	0.0542176	0.366148	0.198151	-0.429024	-0.268693	0.380617	0.298649	0.340197	-0.510962	0.222891	-0.280652	-0.153921	-1.07777	-0.548358	0.453536	-0.20292	0.0545049	0.0298715	-0.0600932	0.0280304	-0.0617552	0.0198021	0.267284	-0.369555	0.114683	3.68697
0.439448	-0.152981	-0.444161	-0.243382	0.179389	0.0639741	0.36347	0.19998	-0.429537	-0.264917	0.392371	0.297968	0.343579	-0.361206	0.225193	-0.281868	-0.153999	-1.078	-0.557829	0.326448	-0.203244	0.0599937	0.0302325	-0.0466803	0.0382607	-0.0373451	0.0198092	0.275755	-0.369091	0.129894	3.44144
0.436823	-0.155949	-0.456978	-0.274283	0.179724	0.0633078	0.286599	0.19909	-0.431997	-0.264423	0.381799	0.293963	0.342213	-0.308168	0.182536	-0.287343	-0.158247	-1.07884	-0.547868	0.333444	-0.200102	0.141881	0.0301589	-0.050529	0.0360199	-0.0490446	0.0190826	0.255005	-0.363855	0.152611	3.36266
0.456871	-0.150226	-0.452178	-0.2572	0.179891	0.0579782	0.302253	0.199336	-0.430469	-0.266613	0.373743	0.2969	0.33712	-0.294799	0.20074	-0.287457	-0.147732	-1.07823	-0.551627	0.355307	-0.177443	0.06887	0.0380398	-0.0544089	0.0385012	-0.0436438	0.0187969	0.246982	-0.35612	0.149659	3.34596
0.443816	-0.151986	-0.424991	-0.25962	-0.0130053	0.061079	0.310851	0.198051	-0.398948	-0.268119	0.382606	0.291049	0.335086	-0.306447	0.189331	-0.282994	-0.157077	-1.07875	-0.552546	0.338336	-0.195048	0.0630189	0.031403	-0.0532056	0.0412292	-0.0369552	0.0232552	0.25871	-0.364574	0.144833	3.27052
0.442888	-0.152975	-0.435928	-0.258716	0.0426951	0.0586446	0.313661	0.198022	-0.403279	-0.12466	0.380247	0.289384	0.336247	-0.296382	0.189161	-0.281168	-0.156718	-1.07927	-0.552099	0.346607	-0.192531	0.0633486	0.0315133	-0.0529473	0.0409059	-0.0372713	0.0227198	0.26127	-0.364034	0.148304	3.22719
0.443815	-0.152719	-0.436333	-0.257835	0.0746494	0.0595334	0.305799	0.198815	-0.420809	-0.202976	0.379332	0.292028	0.333882	-0.304621	0.195819	-0.28359	-0.176339	-0.333036	-0.554065	0.345895	-0.189733	0.0577102	0.0314094	-0.0522382	0.0389487	-0.0427057	0.0224709	0.263003	-0.348561	0.162058	2.22227
0.443121	-0.152188	-0.436372	-0.259097	0.0770411	0.0594552	0.298527	0.198593	-0.415187	-0.163191	0.37835	0.288024	0.333669	-0.306261	0.196557	-0.28244	-0.154404	-0.356026	-0.553919	0.342811	-0.186798	0.0640481	0.0331845	-0.052755	0.0382223	-0.0415797	0.021341	0.260174	-0.352157	0.149195	2.19918
0.443076	-0.152668	-0.438164	-0.263268	0.0946289	0.0597707	0.302566	0.210017	-0.39172	-0.120832	0.379868	0.290452	0.335776	-0.30117	0.199419	-0.282449	-0.165276	-0.287799	-0.55324	0.343437	-0.188832	0.0542392	0.0305582	-0.0524215	0.0391373	-0.0395318	0.0198276	0.263555	-0.356384	0.154059	2.14894
0.442915	-0.152666	-0.441046	-0.261876	0.0741518	0.0591915	0.30633	0.199803	-0.380505	-0.133106	0.37949	0.291586	0.336335	-0.30257	0.199449	-0.283535	-0.169967	-0.27708	-0.554122	0.340415	-0.189179	0.056996	0.0306147	-0.0531354	0.0390023	-0.0409454	0.0219134	0.261146	-0.346396	0.173059	2.13493
0.443553	-0.151235	-0.435689	-0.245628	0.0771719	0.0623429	0.304436	0.203197	-0.380308	-0.154307	0.359865	0.290098	0.178867	-0.298167	0.196121	-0.283269	-0.169584	-0.320917	-0.554629	0.338928	-0.186878	0.06526	0.0285414	-0.0527992	0.0392454	-0.00504019	0.12642	0.021975	-0.343193	0.162481	1.99452
0.443248	-0.15141	-0.435523	-0.252466	0.0790645	0.0604043	0.303802	0.202626	-0.378961	-0.139651	0.36181	0.290293	0.0763014	-0.300071	0.196275	-0.283026	-0.165236	-0.309482	-0.554023	0.341551	-0.187446	0.064643	0.0299476	-0.0527712	0.0392243	-0.0152551	0.0364551	0.0864968	-0.350857	0.171128	1.96149
0.443468	-0.151706	-0.436929	-0.255187	0.0748032	0.0598795	0.303565	0.202126	-0.382522	-0.146386	0.360443	0.290356	0.104035	-0.30043	0.197233	-0.283111	-0.16941	-0.295008	-0.554255	0.340902	-0.186972	0.0619978	0.0286668	-0.0528849	0.0391332	-0.0127329	0.0397926	0.0701038	-0.348529	0.163551	1.95798
0.443318	-0.152183	-0.436429	-0.248079	0.0772978	0.0612014	0.303934	0.201402	-0.381955	-0.138932	0.361618	0.290285	0.0646486	-0.300322	0.196016	-0.283097	-0.168725	-0.298471	-0.55412	0.341421	-0.187345	0.0624391	0.0292939	-0.0526101	0.0392973	-0.0173363	0.0399032	0.0797253	-0.348598	0.164885	1.94982
0.443405	-0.144431	-0.437328	-0.251692	0.0756391	0.0638595	0.304262	0.19998	-0.38304	-0.146288	0.361494	0.290367	0.0886399	-0.160818	0.000570779	-0.26428	-0.168448	-0.298203	-0.553841	0.309272	-0.220688	-0.0165041	0.0286191	-0.0528024	0.0386429	-0.011862	0.0443271	0.0800102	-0.203452	0.164582	1.75187
0.255608	-0.148646	-0.437269	-0.249484	0.0745706	0.0627917	0.300806	0.200924	-0.384034	-0.14325	0.362024	0.29065	0.0805912	-0.263184	0.121668	-0.154101	-0.167857	-0.303782	-0.553552	0.30842	-0.199802	0.017757	0.0182677	-0.0526921	0.0395906	-0.0141661	0.0446298	0.0505808	-0.212993	0.165699	1.62358
0.208234	-0.144705	-0.437308	-0.252536	0.0766119	0.06635	0.302797	0.199885	-0.385211	-0.14603	0.362248	0.290398	0.0847728	-0.170819	0.0250311	-0.0741898	-0.167834	-0.29896	-0.555424	0.338041	-0.212361	0.00502967	0.0260053	-0.0481414	0.0391873	-0.0127613	0.0411958	0.0680197	-0.252562	0.164116	1.57616
0.235176	-0.146146	-0.437776	-0.251324	0.0758873	0.0645927	0.302958	0.199829	-0.387513	-0.139047	0.362161	0.114713	0.0772019	-0.200642	0.064791	-0.117685	-0.167995	-0.300321	-0.554032	0.303784	-0.207207	0.00378015	0.0221316	-0.0541712	0.0383	-0.0126661	0.0432202	0.0618521	-0.220345	0.164202	1.49807
0.235049	-0.146174	-0.437771	-0.251343	0.0758857	0.0646827	0.302956	0.19982	-0.386353	-0.139365	0.362211	0.122437	0.0773403	-0.20157	0.0647682	-0.104353	-0.167993	-0.300275	-0.55407	0.304037	-0.207119	0.00326062	0.0225193	-0.0559136	0.0382214	-0.0130403	0.043147	0.0619516	-0.220352	0.164121	1.49684
0.239223	-0.144437	-0.437716	-0.251762	0.0758371	0.0663365	0.303007	0.190525	-0.38617	-0.0409774	0.362083	0.129404	0.0784586	-0.195833	0.0537197	-0.0906337	-0.0918664	-0.300335	-0.554367	0.307824	-0.204023	-0.0124649	0.0235671	-0.0551909	0.037766	-0.0121235	0.0430257	0.06465	-0.223577	0.163959	1.45617
0.233593	-0.144765	-0.437598	-0.25176	0.0753535	0.0655843	0.302088	0.195857	-0.382318	-0.077363	0.356716	0.107652	0.0797709	-0.192975	0.056961	-0.084863	-0.0945036	-0.300696	-0.554086	0.309927	-0.20446	-0.00620824	0.0217482	-0.0585275	0.0371181	-0.0141603	0.0429224	0.0711697	-0.223947	0.16336	1.44851
0.235188	-0.145309	-0.179083	-0.252639	0.0784148	0.0647606	0.295582	0.15959	-0.363294	-0.0456112	0.356124	0.125778	0.0786047	-0.192023	0.0549223	-0.0872999	-0.10411	-0.300226	-0.560001	0.317391	-0.209811	-0.00505795	0.0221203	-0.00733135	0.0372437	-0.0144585	0.0425861	0.0709082	-0.220946	0.163414	1.26977
0.249626	-0.142554	-0.200907	-0.252381	0.0762763	0.0610917	0.301581	0.175204	-0.268582	-0.119959	0.325835	0.119453	0.0723776	-0.176834	0.0551083	-0.0890456	-0.0305771	-0.296968	-0.541825	0.311559	-0.205634	-0.0048747	0.0202305	-0.0601518	0.0384711	-0.0150217	0.0314182	0.0796807	-0.218181	0.162465	1.18147
0.246207	-0.143151	-0.21507	-0.252172	0.0760769	0.0617919	0.300685	0.184208	-0.255519	-0.102234	0.334992	0.101044	0.0734705	-0.165028	0.0547017	-0.0913475	-0.0535957	-0.298581	-0.505331	0.313588	-0.20596	-0.00640093	0.0201179	-0.0639982	0.0381211	-0.0160826	0.0298052	0.0983539	-0.219833	0.153697	1.14395
0.245617	-0.140058	-0.214129	-0.252147	0.0757215	0.0587488	0.301496	0.170702	-0.289886	-0.0819827	0.329136	0.0981564	0.0720908	-0.176531	0.0549206	-0.0896864	-0.0527942	-0.295579	-0.481184	0.310079	-0.205734	-0.00520009	0.0191952	-0.0643769	0.0397214	-0.0206684	0.0310154	0.0856796	-0.218593	0.156823	1.12213
0.243898	-0.140299	-0.161061	-0.238653	0.0759542	0.0627379	0.300386	0.177366	-0.263922	-0.0764304	0.33198	0.0851645	0.073682	-0.168913	0.0525349	-0.0904332	-0.053099	-0.296828	-0.501642	0.314228	-0.206693	-0.00708133	0.0201321	-0.0553405	0.0377123	-0.018872	0.0331091	0.0776538	-0.220159	0.158026	1.10122
0.245412	-0.14069	-0.167556	-0.2438	0.0760087	0.0602897	0.30049	0.178033	-0.264602	-0.0810473	0.331676	0.0897061	0.0735268	-0.169933	0.0522296	-0.0904528	-0.0507704	-0.296331	-0.487664	0.297581	-0.206342	-0.00696227	0.0203592	-0.0609052	0.0385763	-0.0181008	0.0338749	0.086536	-0.219638	0.156643	1.08551
0.244523	-0.140449	-0.178724	-0.101067	0.0808464	0.0607399	0.300394	0.180982	-0.270747	-0.0786503	0.332348	0.0940879	0.0744389	-0.178246	0.0526954	-0.0905329	-0.0512785	-0.298394	-0.111373	0.298123	-0.215608	-0.00659619	0.0205598	-0.0591403	0.0342155	-0.0188769	0.0334096	0.0540634	-0.218214	0.156359	0.823006
0.2397	-0.140952	-0.176763	-0.129407	0.0764122	0.0688248	0.300205	0.178667	-0.0455698	-0.104229	0.332225	0.0943157	0.0739204	-0.170087	0.0520766	-0.0908313	-0.0512649	-0.298265	-0.153234	0.300938	-0.211873	-0.0043555	0.0203975	-0.0566693	0.0377322	-0.0190652	0.0159282	0.0789856	-0.218713	0.156424	0.770256
0.243613	-0.141061	-0.17955	-0.123437	0.0755781	0.0678771	0.300232	0.179631	-0.076343	-0.0848767	0.33107	0.0915465	0.0741387	-0.172233	0.0513568	-0.0878286	-0.0513378	-0.293672	-0.106741	0.302228	-0.212463	-0.00772045	0.0203418	-0.0564992	0.0384067	-0.0191046	0.0229267	0.0598555	-0.218147	0.156378	0.754389
0.243613	-0.141061	-0.17955	-0.123437	0.0755781	0.0678771	0.300232	0.179631	-0.076343	-0.0848767	0.33107	0.0915465	0.0741387	-0.172233	0.0513568	-0.0878286	-0.0513378	-0.293672	-0.106741	0.302228	-0.212463	-0.00772045	0.0203418	-0.0564992	0.0384067	-0.0191046	0.0229267	0.0598555	-0.218147	0.156378	0.754389
0.243284	-0.141303	-0.175612	-0.119236	0.0759797	0.0530189	0.30042	0.179624	-0.080721	-0.088578	0.330703	0.0920292	0.0739973	-0.174262	0.0510808	-0.0880306	-0.0515251	-0.284752	-0.115792	0.301374	-0.211034	-0.00715384	0.0204314	-0.0572744	0.0361096	-0.0180886	0.0243283	0.0622957	-0.217446	0.156449	0.747828
0.243937	-0.140973	-0.176937	-0.119902	0.0760005	0.0673352	0.300501	0.179157	-0.0888459	-0.0834627	0.244979	0.0921108	0.079761	-0.162074	0.0519715	-0.0854611	-0.0271668	-0.289314	-0.113538	0.302712	-0.21805	-0.00758846	0.0202287	-0.0571072	0.0380459	-0.0199561	0.0231256	0.0766525	-0.217217	0.160149	0.70509
0.244045	-0.140794	-0.176959	-0.0857044	0.077602	0.0572514	0.300708	0.1804	-0.0773262	-0.0840133	0.242833	0.0915474	0.0758058	-0.167086	0.0514921	-0.0896321	-0.0236018	-0.289756	-0.121233	0.301336	-0.210602	-0.00734339	0.0202815	-0.0570653	0.0357043	-0.0197439	0.0245528	0.0499648	-0.215818	0.156817	0.68907
0.243638	-0.140841	-0.157615	-0.0941046	0.0768053	0.0582042	0.300471	0.179532	-0.0785118	-0.0842841	0.254475	0.0914996	0.0750367	-0.163631	0.0513981	-0.0891778	-0.0337312	-0.290315	-0.0833033	0.301588	-0.210588	-0.00689071	0.0206493	-0.0569428	0.025273	-0.01928	0.0243245	0.0519989	-0.216733	0.156716	0.681312
0.240461	-0.140705	-0.156525	-0.0899032	0.074299	0.0576733	0.295352	0.179675	-0.0474351	-0.0849379	0.252163	0.0908711	0.0756193	-0.160748	0.05168	-0.0899539	-0.0297013	-0.290122	-0.0423276	0.301482	-0.21078	0.00156933	0.00203196	-0.0570034	0.0309869	-0.0196008	0.0233145	0.0596639	-0.106424	0.156978	0.62903
0.236253	-0.140259	-0.163101	-0.0925168	0.0760443	0.0661892	0.295577	0.179135	-0.054399	-0.0849146	0.217362	0.0927337	0.0746641	-0.161807	0.0516051	-0.0892169	-0.0311711	-0.290727	-0.0761263	0.301779	-0.210988	0.0178577	-0.0234141	-0.0572745	0.0282769	-0.0193247	0.0245454	0.0565644	-0.0581737	0.15664	0.612581
0.236276	-0.140259	-0.163065	-0.0925201	0.0760356	0.0658577	0.295557	0.179142	-0.0543646	-0.0849293	0.21749	0.0927325	0.0746444	-0.161811	0.051605	-0.0892225	-0.0298279	-0.29064	-0.0763282	0.301779	-0.211007	0.0185299	-0.0189297	-0.0572707	0.0284514	-0.0193264	0.0244573	0.0566409	-0.0599226	0.156641	0.612542
0.238436	-0.140619	-0.150974	-0.0934802	0.0757963	0.0577437	0.295353	0.177531	-0.0531949	-0.0849525	0.22206	0.0907002	0.0748656	-0.163074	0.0516508	-0.0893675	-0.029912	-0.290619	-0.0719472	0.301563	-0.211678	0.017628	-0.0108858	-0.0577546	0.0277597	-0.0194906	0.0260441	0.0587777	-0.0549864	0.156773	0.609352
0.233215	-0.140528	-0.155537	-0.0926137	0.0755122	0.058037	0.296255	0.179274	-0.0525237	-0.0849286	0.219373	0.091102	0.0749158	-0.157991	0.0516961	-0.0893664	-0.0294521	-0.292309	-0.0752178	0.301401	-0.211024	0.0114552	-0.0129197	-0.0574346	0.0272721	-0.0197351	0.0250416	0.0329417	-0.0603308	0.156809	0.605526
0.122462	-0.140127	-0.1299	-0.0923248	0.0741112	0.0441192	0.277299	0.179354	-0.0753625	-0.0840767	0.180907	0.0956273	0.0794372	-0.162745	0.0174487	-0.0896391	-0.0310768	-0.279945	-0.0655684	0.302972	-0.210973	0.0126315	-0.0140164	-0.0376858	0.0285462	-0.0227078	0.0267111	0.0575194	-0.0638245	0.156525	0.527926
0.0339692	-0.139761	-0.11489	-0.0927346	0.0741708	0.052184	0.234958	0.179602	-0.051185	-0.0837368	0.219073	0.0920573	0.0749931	-0.162764	0.0364058	-0.089786	-0.0294526	-0.283675	-0.0645078	0.30155	-0.211237	0.0129216	-0.0117751	-0.0255933	0.0284555	-0.0202873	0.0260596	0.0571571	-0.0629841	0.156721	0.501485
0.062757	-0.140142	-0.121708	-0.0914622	0.0713184	0.0466583	0.226891	0.179624	-0.0552423	-0.0849707	0.196675	0.0935423	0.0751577	-0.16199	0.033851	-0.0898069	-0.0313995	-0.277678	-0.068831	0.302609	-0.211262	0.0147327	-0.00890831	-0.0459757	0.0276218	-0.0202699	0.0264924	0.0551712	-0.0643823	0.156521	0.491573
0.0479858	-0.140685	-0.110856	-0.0908079	0.0716064	0.0432559	0.230126	0.174149	-0.0540618	-0.0844588	0.20148	0.0946081	0.0753024	-0.162491	0.0335106	-0.0867324	-0.0346336	-0.278983	-0.0729782	0.302717	-0.186619	0.00362729	-0.0102947	-0.0405867	0.0292883	-0.0225832	0.0269415	0.0525796	-0.0614727	0.156681	0.479008
0.0634926	-0.140245	-0.0910102	-0.0920608	0.0718146	0.0465042	0.22527	0.172927	-0.0598054	-0.0842718	0.200368	0.0934981	0.0768512	-0.148955	0.0319147	-0.0798962	-0.033699	-0.281703	-0.0674821	0.301828	-0.169314	0.00863277	-0.0106398	-0.0458471	0.0294942	-0.0221441	0.0267853	0.055368	-0.0624945	0.156574	0.464159
0.0605854	-0.11691	-0.0965155	-0.093103	0.0729089	0.0483855	0.231872	0.176218	-0.0378344	-0.0795354	0.20183	0.0933511	0.0771874	-0.141052	0.0325619	-0.0781555	-0.0331331	-0.281138	-0.0694016	0.276817	-0.179447	-0.000512472	-0.0120857	-0.0461166	0.0236701	-0.042384	0.0285532	0.0546061	-0.0622736	0.156652	0.448652
0.0534495	-0.134599	-0.115799	0.00105069	0.0623786	0.0476758	0.228034	0.174445	-0.0457307	-0.0837794	0.199256	0.0895578	0.0770432	-0.147744	0.0282789	-0.0800333	0.0158793	-0.131299	-0.0738067	0.272181	-0.1798	0.00535156	-0.00944452	-0.0530819	0.0274488	-0.0289658	0.0280546	0.0133218	-0.0599881	0.156838	0.377821
0.0535794	-0.132352	-0.114895	-0.00800823	0.0625293	0.047658	0.228286	0.17446	-0.0384349	-0.0834372	0.199327	0.0896331	0.077095	-0.134287	0.0282832	-0.0796512	0.00346691	-0.14521	-0.0736862	0.272207	-0.178737	0.00418218	-0.00959004	-0.0529724	0.0275737	-0.0294776	0.0280516	0.0150464	-0.0606566	0.156845	0.376118
0.0605261	-0.134841	-0.095054	0.0136714	0.0733106	0.0471791	0.226513	0.173751	-0.039924	-0.0816258	0.198368	0.0902415	0.0769656	-0.075952	0.0308421	-0.0796898	-0.0243737	-0.139263	-0.0734673	0.272552	-0.17296	0.000414938	-0.00940924	-0.0509812	0.0278173	-0.0289914	0.0275937	0.0449347	-0.0602008	0.157006	0.359852
0.0571351	-0.13161	-0.095592	0.00399479	0.0596246	0.0473694	0.227039	0.17467	-0.0397107	-0.0749483	0.198682	0.0859427	0.0768965	-0.0800982	0.0325631	-0.0798216	-0.0159487	-0.144487	-0.0713895	0.273273	-0.173526	0.0049174	-0.0101868	-0.0491424	0.0279396	-0.0488255	0.0280724	0.0175218	-0.0604945	0.156962	0.357526
0.0596091	-0.131494	-0.093626	0.00108889	0.0592637	0.0473628	0.227299	0.174183	-0.0402986	-0.0747989	0.198094	0.0879767	0.0769248	-0.0835135	0.0315187	-0.0797023	-0.0100193	-0.136407	-0.0719304	0.272132	-0.174536	0.00403848	-0.010214	-0.0501161	0.027671	-0.0310615	0.0282116	0.025426	-0.0607028	0.156924	0.354324
0.0598433	-0.131092	-0.0920034	0.00228406	0.0559265	0.0474049	0.226953	0.174403	-0.0417086	-0.0706686	0.198215	0.0873446	0.0769369	-0.0814458	0.0317341	-0.0795893	-0.013075	-0.136327	-0.0720818	0.273452	-0.174351	0.00350602	-0.0103231	-0.0488527	0.027929	-0.0302421	0.02825	0.0193078	-0.0605955	0.155736	0.352504
0.0607585	-0.13169	-0.0904518	0.00585186	0.0594036	0.0454728	0.227654	0.174378	-0.0413831	-0.0682759	0.198079	0.085327	0.076928	-0.0786932	0.0317203	-0.0797055	-0.0119765	-0.139281	-0.0700279	0.239108	-0.174371	0.00244689	-0.010369	-0.0488442	0.0281481	-0.0320758	0.0281842	0.0200515	-0.0608309	0.156765	0.335257
0.057462	-0.131657	-0.0920039	0.00120652	0.0594185	0.0473637	0.22739	0.174297	-0.0413247	-0.0669541	0.19849	0.086172	0.0765796	-0.0663369	0.0321964	-0.0718159	-0.0137446	-0.137296	-0.071849	0.231523	-0.174653	0.000559185	-0.0110061	-0.0490278	0.0273844	-0.0302251	0.0281186	0.0232239	-0.0628829	0.13331	0.321987
0.0592587	-0.112025	-0.0940699	0.00350103	0.059389	0.0468451	0.227722	0.174645	-0.0411185	-0.0696879	0.198467	0.0855362	0.0462281	-0.0805513	0.0331369	-0.0794081	-0.0126845	-0.0875348	-0.0695912	0.235689	-0.175073	0.00313117	-0.0119038	-0.0490986	0.0366992	-0.0298248	0.0281379	0.0220653	-0.0609165	0.133813	0.308844
0.0586349	-0.116995	-0.0900496	0.00327764	0.0589744	0.0471797	0.133158	0.174359	-0.0414315	-0.0691168	0.198316	0.086079	0.0757501	-0.0746845	0.0328819	-0.0794107	-0.013222	-0.101686	-0.0704457	0.236844	-0.174513	0.00248213	-0.0106916	-0.0491049	0.0286196	-0.0297258	0.027838	0.0211269	-0.0612532	0.15588	0.28655
0.0582395	-0.115525	-0.0903841	0.00260282	0.0584386	0.0471393	0.124183	0.174486	-0.0410039	-0.0697604	0.198348	0.0855231	0.0641888	-0.073402	0.0342548	-0.0782685	-0.0128245	-0.0871031	-0.067177	0.234729	-0.174792	0.00191389	-0.0113382	-0.0492715	0.0293428	-0.0290801	0.0280093	0.0209685	-0.0612096	0.141348	0.27356
0.0469458	-0.1167	-0.0910515	-0.000108788	0.0568153	0.035206	0.13979	0.174367	-0.0411772	-0.0655438	0.198592	0.0866701	0.0603013	-0.0708496	0.0332618	-0.0778187	-0.00982467	-0.0835827	-0.0661957	0.236164	-0.167943	0.00167008	-0.0111968	-0.0501242	0.0255755	-0.0312379	0.0281217	0.0214148	-0.0635951	0.0473186	0.254532
0.0581868	-0.0893011	-0.0911179	0.00306221	0.0594173	0.0200711	0.12948	0.174231	-0.0413648	-0.0690044	0.19862	0.0857956	0.0683812	-0.07235	0.0341243	-0.0781252	-0.01042	-0.0805212	-0.0661039	0.234625	-0.170085	0.00196321	-0.0111521	-0.0499756	0.0268345	-0.0295037	0.0280235	0.0204015	-0.0616315	0.065767	0.24967
0.0577794	-0.109851	-0.0911355	0.0028559	0.0576262	0.0454389	0.136487	0.0966754	-0.0446491	-0.03296	0.198805	0.08503	0.0712488	-0.0736581	0.0357803	-0.0780602	-0.00805959	-0.0785171	-0.0663018	0.234781	-0.156871	-0.00373018	-0.0103791	-0.0490246	0.0291043	-0.0283787	0.0273231	0.0185044	-0.0616025	0.0707034	0.229205
0.0573501	-0.0954766	-0.0908935	0.000978057	0.0562173	0.0433288	0.132372	0.0794951	-0.0421261	-0.0588602	0.199646	0.0857946	0.0677209	-0.0733084	0.0394701	-0.0782864	-0.00458121	-0.082462	-0.0667353	0.23566	-0.1677	-0.012417	-0.00964754	-0.0493797	0.0259453	-0.0301913	0.0262672	0.0184298	-0.0619119	0.0575422	0.22703
0.0574342	-0.0952475	-0.0909758	0.00138262	0.0570124	0.039793	0.132907	0.0897582	-0.0468634	-0.0564259	0.199452	0.082294	0.0700244	-0.0721041	0.0371607	-0.0781959	-0.0060901	-0.0835175	-0.0433877	0.234967	-0.160433	-0.00933195	-0.00922619	-0.049424	0.027035	-0.0294268	0.0258632	0.0184566	-0.0617136	0.0627594	0.223547
0.0574406	-0.0939957	-0.088628	0.00192744	0.0579595	0.0432123	-0.00532162	0.0933728	-0.0425964	-0.0214629	0.19901	0.0812952	0.0695885	-0.0719457	0.0362818	-0.0781664	-0.0059103	-0.0827326	-0.0529015	0.234766	-0.160919	-0.00725378	-0.0101133	-0.0405723	0.0273326	-0.0306909	0.027674	0.0196415	-0.055162	0.0663357	0.202674
0.0571277	-0.0946809	-0.0885963	0.00211126	0.0567167	0.0410692	0.026675	0.0907823	-0.0431837	-0.0334839	0.199101	0.0812958	0.0679988	-0.0718886	0.036351	-0.0781622	-0.00570186	-0.0830399	-0.0531707	0.234873	-0.160564	-0.00846671	-0.00978632	-0.0247303	0.0271337	-0.0302551	0.0271328	0.0193993	-0.0560606	0.0642299	0.20191
0.0573479	-0.0947843	-0.09008	0.00199779	0.0561001	0.0394987	0.0111317	0.0903026	-0.0447704	-0.0323672	0.198869	0.0810485	0.0440164	-0.0720317	0.0364951	-0.0784107	-0.00610405	-0.0829573	-0.047378	0.234965	-0.161674	-0.00868257	-0.00965044	-0.00832222	0.0273512	-0.0299746	0.0179627	0.0196673	-0.057553	0.0667436	0.198025
0.0573306	-0.0951488	-0.0902012	0.00168836	0.0550771	0.041175	0.00943632	0.0887935	-0.043387	-0.0279338	0.198853	0.081015	0.0475427	-0.0719597	0.0364858	-0.0771061	-0.00615182	-0.0830672	-0.0535636	0.233685	-0.161256	-0.00804481	-0.00981099	-0.0106521	0.0272897	-0.0301051	0.0184181	0.0194572	-0.0565439	0.0661823	0.197305
0.0576543	-0.094867	-0.0894905	0.0108066	0.0563582	0.0401835	0.0449107	0.0945635	-0.0439034	-0.0283066	0.102376	0.0101173	0.0491083	-0.0719462	0.0385194	-0.0776988	-0.00915446	-0.0534347	-0.0472173	0.23464	-0.160917	-0.00755077	-0.00970163	-0.00855066	0.027272	-0.0287614	0.0180829	0.0194696	-0.0583831	0.0664105	0.161059
0.0572806	-0.0950833	-0.0862457	0.00322391	0.0480139	0.0393713	0.0218852	0.0917639	-0.0428569	-0.030796	0.104593	0.0319018	0.0493684	-0.0706238	0.037192	-0.0777949	-0.0083552	-0.0542572	-0.0484287	0.23409	-0.124156	-0.00112376	-0.0097519	-0.0129669	0.0276529	-0.029896	0.0203552	0.0136086	-0.0586391	0.0661324	0.148035
0.0573862	-0.0954354	-0.0848087	0.0158917	0.0558085	0.033262	0.0105181	0.0924273	-0.0416579	-0.0301052	0.10635	0.0733246	0.0499874	-0.0718105	0.0378718	-0.0762514	-0.00850981	-0.0470364	-0.0474349	0.205671	-0.0914623	-0.00558446	0.0049594	-0.0122133	0.0275859	-0.0280708	0.00634991	0.0274965	-0.0575763	0.0672678	0.132544
0.0575363	-0.0954577	-0.0858849	0.0111953	0.0538382	0.0352732	0.018406	0.0928573	-0.0422037	-0.0302919	0.108978	0.049697	0.0499697	-0.0710749	0.037405	-0.0743539	-0.00823569	-0.0610899	-0.0488095	0.209302	-0.0754184	-0.000440292	-0.00182972	-0.0122828	0.0276393	-0.0294987	0.00685836	0.0217457	-0.0581922	0.0667389	0.130376
0.0574784	-0.0955194	-0.0855844	0.0117118	0.0554998	0.034015	0.0188025	0.0930342	-0.0420596	-0.0299438	0.111944	0.0415537	0.0497511	-0.071266	0.0373368	-0.0759408	-0.00844092	-0.0485636	-0.0477844	0.208201	-0.0802517	-0.00201374	-0.00212361	-0.011938	0.0275629	-0.0290263	0.0103608	0.0206532	-0.0580918	0.0667328	0.129391
0.0570932	-0.0952908	-0.0844415	0.0106764	0.0548731	0.0349283	0.0148292	0.0923655	-0.0426759	-0.0305351	0.109056	0.043328	0.0388625	-0.0714203	0.0372683	-0.0753119	-0.00805539	-0.0503219	-0.0473068	0.207912	-0.0800224	0.00130866	-0.00279768	-0.011796	0.0277402	-0.0268229	0.00817546	0.0200236	-0.0578909	0.0667884	0.127146
0.0571889	-0.0955012	-0.0869207	0.00979221	0.0522875	0.0365226	0.0163202	0.0917016	-0.042397	-0.0301975	0.109126	0.0470871	0.0464203	-0.0713097	0.0373786	-0.0758212	-0.00779464	-0.0517273	-0.047546	0.14011	-0.078195	-0.00561805	-0.0012232	-0.0114133	0.027778	-0.0282354	0.00887442	0.018894	-0.0576475	0.0666874	0.104687
0.057043	-0.0953012	-0.0883868	-0.00129057	0.0519743	0.0355824	0.0167183	0.0827549	-0.0435592	-0.0301822	0.107677	0.0494347	0.0405541	-0.0754763	0.0382185	-0.0754496	-0.00547581	-0.0513548	-0.0451729	0.131908	-0.0797108	-0.0160873	-0.00235539	-0.0105191	0.0271112	-0.0238715	0.00712272	0.0185953	-0.0502935	0.0664478	0.100069
0.0570332	-0.088735	-0.0883288	0.00810129	0.0474977	0.0352613	0.015884	0.0699712	-0.0427913	-0.0300277	0.108125	0.0474007	0.036062	-0.0737459	0.0380091	-0.0758764	-0.00620071	-0.0516452	-0.0454556	0.143205	-0.0791567	-0.0113112	-0.00238539	-0.00990773	0.0241927	-0.0278888	0.00945278	0.0188335	-0.0252179	0.0664261	0.096886
0.0569727	-0.0915834	-0.088121	0.00777065	0.0491166	0.0354381	0.0161979	0.0722577	-0.0429142	-0.0300519	0.107845	0.0490081	0.0413847	-0.0715182	0.037952	-0.0757701	-0.00714054	-0.0514943	-0.0459302	0.133993	-0.0787482	-0.0102545	-0.00303457	-0.00977173	0.0255257	-0.025125	0.00862708	0.0187426	-0.0322515	0.066398	0.0957319
0.057163	-0.0914993	-0.0568907	0.00649087	0.0479482	0.0234822	0.0195782	0.0543774	-0.0429847	-0.0294865	0.108278	0.0396712	0.041244	-0.0226736	0.0473576	-0.0747759	-0.00418635	-0.0516981	-0.0485736	0.135296	-0.0791271	-0.0126913	-0.00198648	-0.0108458	0.0254126	-0.0263824	0.00915611	0.019036	-0.0246072	0.0665415	0.0838932
0.057163	-0.0914993	-0.0568907	0.00649087	0.0479482	0.0234822	0.0195782	0.0543774	-0.0429847	-0.0294865	0.108278	0.0396712	0.041244	-0.0226736	0.0473576	-0.0747759	-0.00418635	-0.0516981	-0.0485736	0.135296	-0.0791271	-0.0126913	-0.00198648	-0.0108458	0.0254126	-0.0263824	0.00915611	0.019036	-0.0246072	0.0665415	0.0838932
0.0572323	-0.0917851	-0.0557877	0.00654268	0.0481358	0.0256037	0.0187873	0.0561714	-0.0433759	-0.0290456	0.108077	0.0413745	0.0412213	-0.0105451	0.0416268	-0.074534	-0.0040281	-0.0516752	-0.0485843	0.132258	-0.0789242	-0.0116256	-0.00192032	-0.0107506	0.0250256	-0.0262875	0.0093106	0.0190448	-0.0117131	0.0665366	0.0819057
0.0570424	-0.091647	-0.0325659	0.00630401	0.049414	0.0239224	0.019536	0.0621883	-0.043751	-0.0297656	0.107809	0.0323768	0.0404813	-0.0151132	0.0426541	-0.0725285	-0.00383862	-0.0517162	-0.047019	0.133096	-0.0787622	-0.0096816	-0.00220764	-0.0106459	0.0254398	-0.0264824	0.0093865	0.0182621	-0.0189106	0.0665216	0.0800173
0.0571049	-0.0923911	-0.0360189	0.00642478	0.0490923	0.0249504	0.0194623	0.0591374	-0.0437489	-0.0294136	0.108216	0.0345048	0.0407454	-0.0132781	0.0420886	-0.0734881	-0.00365058	-0.0516981	-0.0155213	0.133473	-0.0788905	-0.0111174	-0.00186277	-0.0107944	0.0199317	-0.0265969	0.00849992	0.018638	-0.0215409	0.0665244	0.0783561
0.0570032	-0.0824232	-0.0341131	0.00580998	0.049089	0.0248329	0.019401	0.0580692	-0.0435448	-0.0300836	0.108327	0.0354988	0.040998	-0.00613693	0.0352097	-0.0730262	-0.00415838	-0.0530504	-0.0461156	0.0315139	-0.0789076	-0.0114683	-0.00182614	-0.0105504	0.0248814	-0.02628	0.00944528	0.0186233	-0.0201967	0.0665277	0.0611059
0.0572218	-0.0868494	-0.0348338	0.00658431	0.0491896	0.0255915	0.015536	0.0579695	-0.0439228	-0.0296834	0.108314	0.0367169	0.0410364	-0.00935381	0.04185	-0.0730554	-0.00389832	-0.0516956	-0.0334891	0.0307121	-0.0233158	-0.0120746	-0.00184882	-0.00456978	0.0196633	-0.0259694	0.00894158	0.0187357	-0.0202768	0.0664921	0.055291
0.0120936	-0.0919006	-0.0219796	0.00909958	0.0492081	0.0248518	0.0171068	0.0582644	-0.0437886	-0.0296091	0.0535799	0.0378087	0.0428697	-0.0131629	0.042861	-0.0729096	-0.0158719	-0.051815	-0.0368532	0.0309886	-0.0273308	-0.0128661	-0.00473546	-0.00956543	0.0233728	-0.024629	0.00892771	0.0189089	-0.0176961	0.0664787	0.044747
0.0226986	-0.0897557	-0.0242546	0.00860637	0.0492067	0.0248907	0.0172577	0.0582341	-0.0436852	-0.0296273	0.0550641	0.0368855	0.0422788	-0.0126188	0.0420083	-0.0729868	-0.014512	-0.051804	-0.0352174	0.028563	-0.0276688	-0.0122431	-0.00457125	-0.00954372	0.0233551	-0.0246865	0.00913662	0.0189318	-0.0180982	0.0663733	0.0444884
0.0190469	-0.0850297	-0.0273739	0.00636878	0.0491999	0.0251511	0.0168754	0.0581746	-0.0438924	-0.0295976	0.0607886	0.0363156	0.0424185	-0.00950363	0.0411664	-0.0731338	-0.0066838	-0.0520425	-0.0361483	0.0273018	-0.0345025	-0.0112117	-0.00202884	-0.00518109	0.0212914	-0.0250514	0.00923876	0.0188251	-0.0190463	0.0662506	0.0442793
0.0220589	-0.085541	-0.0256121	0.00755276	0.043118	0.0250959	0.0170496	0.0581752	-0.043641	-0.0296059	0.0605861	0.0354675	0.0421777	-0.0106848	0.0414752	-0.0731404	-0.00901093	-0.051859	-0.0358335	0.0253765	-0.0319356	-0.0117581	-0.00265727	-0.0103968	0.0193568	-0.0249704	0.00892999	0.0223979	-0.0160347	0.0663669	0.0435665
0.0220309	-0.0160413	-0.0250969	0.00725895	0.0459493	0.025081	0.0173105	0.0582105	-0.0437068	-0.0296283	0.0586246	0.0352878	0.0419614	-0.0103502	0.0417502	-0.0732144	-0.00855485	-0.0519534	-0.0355675	0.0263033	-0.0316276	-0.0119748	-0.00321957	-0.00645115	0.0201429	-0.0256624	0.0135521	0.02124	-0.0182558	0.0650232	0.0364806
0.0246527	-0.0264519	-0.0253688	0.00264319	0.0355194	0.0251459	0.0169541	0.0582355	-0.0435644	-0.0296961	0.053298	0.0352303	0.0414971	-0.0109066	0.0413471	-0.0729383	-0.00855649	-0.0519052	-0.035551	0.0241204	-0.0332971	-0.0124756	-0.00320529	-0.00869221	0.0206976	-0.0252166	0.00926594	0.0200844	-0.0173894	0.0655466	0.0353783
0.0214108	-0.0221105	-0.0255186	0.00739382	0.0242482	0.0250851	0.0172984	0.0587701	-0.0436121	-0.0296813	0.0554984	0.0353426	0.013523	-0.0107656	0.0372832	-0.0732193	-0.00923148	-0.0517506	-0.0344613	0.0256222	-0.0307742	-0.0128163	-0.00268293	-0.00784246	0.0199634	-0.0251703	0.0117364	0.0200282	-0.0177664	0.0667085	0.0329097
0.0226913	-0.0219224	-0.025312	0.0070056	0.0245318	0.0250681	0.0171432	0.059112	-0.043138	-0.0296844	0.0549197	0.0350529	0.0136257	-0.0110155	0.0361389	-0.0731978	-0.00908367	-0.0511368	-0.0353076	0.024812	-0.0319658	-0.0126497	-0.00240524	-0.00793106	0.0200182	-0.0252014	0.0116645	0.0199542	-0.0179938	0.0662651	0.0327566
0.0227384	-0.0198512	-0.0253257	0.00708907	0.0242509	0.0250673	0.0172617	0.0586801	-0.0435455	-0.0296957	0.0567392	0.0350976	0.0107132	-0.010961	0.0358084	-0.0732223	-0.00923214	-0.0515133	-0.0349523	0.0250301	-0.0314867	-0.012789	-0.0025251	-0.00798234	0.0203388	-0.025239	0.0116304	0.0200946	-0.018102	0.0657754	0.0327243
0.0228059	-0.0196141	-0.0260649	0.00529933	0.0257997	0.0151164	0.0172774	0.0527333	-0.0433952	-0.0296897	0.0219787	0.036358	0.0105684	-0.0114174	0.0361027	-0.0732817	-0.00903345	-0.0520188	-0.0349883	0.0250639	-0.0312023	-0.0127723	-0.00263184	-0.00830808	0.0182482	-0.00897754	0.0113788	0.0183774	-0.0181745	0.0657907	0.0284631
0.0220206	-0.0201618	-0.0263066	0.00470401	0.0245333	0.0156928	0.0172874	0.0425833	-0.0430787	-0.0296889	0.024605	0.0351939	-0.0118914	-0.0113947	0.0366208	-0.0732962	-0.00911359	-0.0519545	-0.0344884	0.0231933	-0.0314403	-0.0127758	-0.00263876	-0.00803008	0.0179666	-0.00286924	0.00894881	0.00574645	-0.0181562	0.0660761	0.0270045
0.0221694	-0.020269	-0.025995	0.00401198	0.0245749	0.0156741	0.0172824	0.0400924	-0.0431106	-0.0296883	0.0252255	0.0357999	-0.00552136	-0.011334	0.0363619	-0.0730411	-0.00909632	-0.0521152	-0.0345735	0.0239637	-0.031621	-0.0126856	-0.00274365	-0.00821065	0.018351	-0.00880461	0.00969498	0.00517941	-0.0180996	0.0659994	0.0268465
0.0221778	-0.0203467	-0.0261708	0.00182248	0.024305	0.0163716	0.017284	0.0407552	-0.0432349	-0.0296926	0.0241983	0.0358817	-0.00860886	-0.0113818	0.0365035	-0.0730766	-0.00911121	-0.0520309	-0.0344161	0.0234234	-0.0315677	-0.0127487	-0.00272616	-0.00826428	0.0179303	-0.00239268	0.00843898	6.67191e-05	-0.0180389	0.0660219	0.0267537
0.0223746	-0.0204299	-0.0257738	0.00189902	0.0243274	0.0162024	0.0172813	0.0408293	-0.043138	-0.0296877	0.0243125	0.0356365	-0.00595216	-0.0113684	0.036444	-0.0732411	-0.00909174	-0.0520628	-0.0345132	0.0233787	-0.0314332	-0.0127331	-0.00273278	-0.00826794	0.018077	0.00129928	0.00895971	-0.00141144	-0.0180644	0.0660183	0.0267187
0.0222143	-0.0203713	-0.0255519	0.00299424	0.0244506	0.0142398	0.0172824	0.0407784	-0.0432006	-0.0296896	0.0242145	0.0350547	-0.00389198	-0.0113475	0.0365048	-0.0731979	-0.00911747	-0.0520138	-0.0346826	0.0236047	-0.0314597	-0.0127135	-0.00270943	-0.00819702	0.0180088	-0.000583483	0.00923908	0.00114946	-0.0180877	0.0660074	0.0265999
0.0189607	-0.0204155	-0.0248388	0.00597334	0.0152147	0.0129963	0.0172834	0.0409876	-0.0431636	-0.0296893	0.0247488	0.0350712	-0.0042242	-0.0112877	0.0368545	-0.0732068	-0.00908562	-0.0517378	-0.0346579	0.021628	-0.031512	-0.0126815	-0.00269852	-0.00838088	0.0179814	-0.000682121	0.00931839	0.000533114	-0.0180604	0.066002	0.0260108
0.0223862	-0.0203531	-0.019443	0.00296049	0.0289718	0.0132005	0.0172835	0.0403395	-0.0332271	-0.0349677	0.0217334	0.0283956	-0.00449284	-0.011553	0.0367388	-0.0741552	-0.0105842	-0.0502668	-0.029498	0.0240077	-0.034049	-0.0126855	-0.00195137	-0.00796492	0.0207785	0.000392262	-0.00726624	-0.00289066	-0.0184099	0.0575649	0.0244681
0.0216829	-0.0203661	-0.0241571	0.0030973	0.0188704	0.0135177	0.0172791	0.0404968	-0.0351169	-0.0308406	0.0231646	0.0299068	-0.00432026	-0.0113903	0.036662	-0.0734099	-0.0101443	-0.0507253	-0.0302012	0.0237903	-0.0326963	-0.0127104	-0.0020757	-0.00810287	0.0190074	-2.5305e-05	-0.00438826	-3.03354e-05	-0.0183428	0.0578543	0.0239711
0.0212028	-0.020358	-0.0215268	0.00324908	0.0205874	0.0140871	0.0172783	0.0403967	-0.0360151	-0.0312597	0.0226101	0.0295766	-0.00411907	-0.0114499	0.0366634	-0.0735933	-0.00975199	-0.0507419	-0.0303691	0.0234008	-0.0322073	-0.0126873	-0.00216854	-0.00814139	0.0185371	0.000236887	-0.0014441	-0.00182389	-0.0183328	0.0583437	0.0239573
0.0213263	-0.0203592	-0.0217116	0.00319079	0.0197421	0.013539	0.0172827	0.0405214	-0.0356999	-0.0315385	0.0225296	0.0294943	-0.00432921	-0.011434	0.0366817	-0.0734589	-0.0100221	-0.0506282	-0.0302478	0.0237707	-0.0323172	-0.0126912	-0.00220913	-0.0081021	0.0188306	1.78692e-05	-0.00267299	-0.00213209	-0.0182871	0.0581515	0.0239044
0.0199362	-0.0203625	-0.0216022	0.00315969	0.0207633	0.0138081	0.0174823	0.0404564	-0.0352256	-0.0311182	0.0229089	0.0295496	-0.0041581	-0.00995944	0.0366933	-0.0733962	-0.00965374	-0.0505475	-0.0305507	0.0235575	-0.00928249	-0.0126805	-0.00340486	-0.00805512	0.0188391	0.00371819	-0.000989401	-0.0027487	-0.0190631	0.0388547	0.0210202
0.0199362	-0.0203625	-0.0216022	0.00315969	0.0207633	0.0138081	0.0174823	0.0404564	-0.0352256	-0.0311182	0.0229089	0.0295496	-0.0041581	-0.00995944	0.0366933	-0.0733962	-0.00965374	-0.0505475	-0.0305507	0.0235575	-0.00928249	-0.0126805	-0.00340486	-0.00805512	0.0188391	0.00371819	-0.000989401	-0.0027487	-0.0190631	0.0388547	0.0210202
0.0211757	-0.020423	-0.0216516	0.00313388	0.0204663	0.0136296	0.0173376	0.0404851	-0.0350767	-0.0314859	0.0229588	0.030027	-0.00435599	-0.0113525	0.0366725	-0.0735197	-0.00933261	-0.0379557	-0.030418	0.0235446	-0.0311136	-0.0126481	-0.00424473	-0.00706727	0.0189039	-0.000300911	-0.00070195	-0.00160713	-0.0184807	0.0335316	0.0204665
0.0197354	-0.0203738	-0.02162	0.00351009	0.0200408	0.0136269	0.0149947	0.0404713	-0.0351203	-0.0316745	0.0228277	0.0296566	-0.00424926	-0.0113044	0.0366701	-0.0736553	-0.0097021	-0.0406546	-0.0304692	0.0235059	-0.0155309	-0.012497	-0.00353348	-0.00757918	0.0187148	3.3316e-05	-0.000695509	-0.00184941	-0.0183708	0.0337905	0.019816
0.0196833	-0.0206424	-0.0216919	0.00318934	0.0201757	0.0137276	0.0164168	0.0411484	-0.0352172	-0.0226766	0.0228009	0.0298148	-0.00429299	-0.0117139	0.0363857	-0.0660508	-0.00944377	-0.0449763	-0.0303998	0.0233566	-0.0192006	-0.0125512	-0.00365125	-0.00762929	0.0187681	0.000869946	-0.00142659	-0.00192051	-0.0184099	0.0339879	0.0188903
0.0193627	-0.0205062	-0.021661	0.00322296	0.0201196	0.0137119	0.015223	0.0412525	-0.03516	-0.0281507	0.022743	0.0298979	-0.00421605	-0.0111758	0.0265557	-0.0683245	-0.00971424	-0.0412768	-0.0304702	0.0234835	-0.0188955	-0.0125092	-0.00349284	-0.00772622	0.0187932	0.000503815	-0.0011163	-0.00225312	-0.0184323	0.0341558	0.0184868
0.019944	-0.0204214	-0.0216827	0.00455377	0.0200866	0.00932247	0.0129842	0.041686	-0.0352283	-0.0278671	0.0223053	0.0170297	-0.00422059	-0.0115234	0.0235151	-0.0693307	-0.0095494	-0.0309785	-0.0306143	0.0240845	-0.0183625	-0.013199	-0.00351547	-0.00784376	0.018749	0.00041226	-0.00118403	-0.00171691	-0.018617	0.0226816	0.0163883
0.019944	-0.0204214	-0.0216827	0.00455377	0.0200866	0.00932247	0.0129842	0.041686	-0.0352283	-0.0278671	0.0223053	0.0170297	-0.00422059	-0.0115234	0.0235151	-0.0693307	-0.0095494	-0.0309785	-0.0306143	0.0240845	-0.0183625	-0.013199	-0.00351547	-0.00784376	0.018749	0.00041226	-0.00118403	-0.00171691	-0.018617	0.0226816	0.0163883
0.0192532	-0.0204363	-0.0217031	0.00449759	0.0201033	0.0124478	0.0124959	0.0414439	-0.0352144	-0.0233804	0.022394	0.0175521	-0.0042141	-0.0115641	0.0240105	-0.0691383	-0.00957504	-0.0315055	-0.0305867	0.0240145	-0.0182927	-0.013181	-0.00352451	-0.00783917	0.0187511	0.000414212	-0.00117109	-0.00176313	-0.0185936	0.0228591	0.01622
0.0183216	-0.0204594	-0.0216968	0.00440028	0.0201317	0.0126881	0.0129007	0.0409894	-0.0352252	-0.0244651	0.0224065	0.0186321	-0.00426111	-0.0114916	0.0227125	-0.0689016	-0.00963971	-0.0313661	-0.0305704	0.0238164	-0.0180874	-0.0131808	-0.00352132	-0.00784221	0.0187576	0.000426321	-0.00116316	-0.00179581	-0.018565	0.0234098	0.0161619
0.0189892	-0.0204741	-0.0217021	0.00427093	0.0200881	0.0117236	0.0119349	0.0355014	-0.0352158	-0.0241833	0.0221911	0.0188201	-0.00425106	-0.0116264	0.0233694	-0.068918	-0.00966691	-0.0315468	-0.0305416	0.0238335	-0.0179759	-0.0131494	-0.00355743	-0.00788595	0.0187566	0.000592784	-0.00116447	-0.00173484	-0.0185643	0.0232723	0.0157366
0.019111	-0.0204386	-0.00809289	0.00432287	0.0203188	0.0116891	0.0120615	0.0371182	-0.00525444	-0.0242539	0.0223627	0.018437	-0.00470552	-0.0111604	0.023399	-0.0688991	-0.00964737	-0.0316702	-0.0305514	0.0239105	-0.0178893	-0.0125884	0.00281636	-0.0103818	0.0207994	0.000823206	-0.00116352	-0.00173105	-0.0185744	0.010766	0.013931
0.0191027	-0.0204411	-0.0127221	0.0043282	0.0202359	0.011641	0.0121128	0.0372573	-0.00749063	-0.0242619	0.0202407	0.0184086	-0.00472197	-0.011376	0.0233379	-0.068897	-0.00965232	-0.0316626	-0.0305712	0.0239444	-0.0166167	-0.0126535	-5.57307e-05	-0.00933346	0.0185557	0.000871795	-0.0010453	-0.00166654	-0.0185782	0.00679988	0.0137469
0.0180297	-0.020439	-0.012795	0.000205891	0.0204396	0.0115927	0.0108951	0.0365069	-0.00749067	-0.02381	0.0200476	0.0184139	-0.00718627	-0.0113771	0.0233516	-0.0688537	-0.00966461	-0.0316626	-0.0306894	0.023944	-0.0170489	-0.0126246	-5.21766e-05	-0.00687794	0.018565	0.000870301	-0.00125361	-0.00160312	-0.0185916	0.00602438	0.0135813
0.0186315	-0.0204485	-0.00703411	0.00394573	0.0202978	0.0116167	0.0116485	0.0366798	-0.00830385	-0.0240257	0.0201512	0.0184031	-0.00488457	-0.0113279	0.0214719	-0.0688303	-0.00966326	-0.031669	-0.0305664	0.0239447	-0.0169116	-0.0126131	-7.74312e-05	-0.00765437	0.0187167	0.000990906	-0.0010382	-0.00167347	-0.0185864	0.00685004	0.0134553
0.0187384	-0.0204462	-0.00776419	0.004049	0.0202961	0.011618	0.0117929	0.0367443	-0.00925633	-0.0240513	0.0201561	0.0183977	-0.00474121	-0.0113238	0.0201571	-0.0688349	-0.00966386	-0.0316721	-0.030566	0.0239387	-0.0169559	-0.0126203	-8.67357e-05	-0.00794609	0.0186887	0.00103407	-0.00104902	-0.0016846	-0.0185866	0.00696116	0.0134481
0.0186466	-0.0204482	-0.00702599	0.00335589	0.0203306	0.0116572	0.0118484	0.0367576	-0.00874835	-0.02417	0.0202578	0.0183873	-0.00508748	-0.011242	0.0194382	-0.068838	-0.00966339	-0.0316167	-0.0305597	0.0239681	-0.0169762	-0.0127366	0.000136575	-0.00818817	0.0187823	0.00077781	-0.000933424	-0.00167675	-0.0185867	0.00733106	0.0134203
0.0189198	-0.0205496	-0.00749631	0.00354381	0.0209986	0.0084978	0.0120179	0.0353632	-0.00958624	-0.0240109	0.00854646	0.018388	-0.00505461	-0.0104974	0.0204324	-0.0686554	-0.00988766	-0.0315837	-0.030581	0.0239452	-0.0176078	-0.0127153	-2.10296e-05	-0.00779579	0.0188081	0.00056476	-0.00174296	-0.00183016	-0.0185798	0.00727096	0.0129984
0.0148242	-0.0205618	-0.00745888	0.00217381	0.0204572	0.0114537	0.0117618	0.0226331	-0.00818727	-0.021536	0.0115005	0.00894191	-0.00501931	-0.0111967	0.0197473	-0.041861	-0.00967687	-0.0316377	-0.0313632	0.0239588	-0.0159573	-0.0127244	-0.00138614	-0.00848824	0.0191434	0.000820697	-0.00105837	-0.00341357	-0.0186224	0.00797099	0.00887212
0.013821	-0.0205826	-0.00734699	0.00264412	0.0203941	0.0115166	0.0117629	0.0225441	-0.00802769	-0.0223139	0.0121032	0.0073521	-0.00495283	-0.0112175	0.0198633	-0.0382933	-0.00967471	-0.0316433	-0.0325482	0.0239615	-0.0156541	-0.0127252	-0.00129159	-0.00832964	0.0192131	0.000808033	-0.00101299	-0.00519769	-0.018625	0.00774828	0.00865621
0.013821	-0.0205826	-0.00734699	0.00264412	0.0203941	0.0115166	0.0117629	0.0225441	-0.00802769	-0.0223139	0.0121032	0.0073521	-0.00495283	-0.0112175	0.0198633	-0.0382933	-0.00967471	-0.0316433	-0.0325482	0.0239615	-0.0156541	-0.0127252	-0.00129159	-0.00832964	0.0192131	0.000808033	-0.00101299	-0.00519769	-0.018625	0.00774828	0.00865621
0.0124017	-0.0179427	-0.00746376	0.00273611	0.0203996	0.0111038	0.0117694	0.0232783	-0.00798328	-0.0216134	0.0136314	0.00656177	-0.00496166	-0.0111934	0.0197975	-0.0400758	-0.00967731	-0.0316388	-0.0317385	0.023961	-0.0159708	-0.0127277	-0.00117659	-0.00858356	0.0194144	0.000843958	-0.00111082	-0.00472757	-0.018617	0.00776018	0.00864272
0.0129179	-0.0125615	-0.00717744	0.00280488	0.0204031	0.0113012	0.011766	0.0230615	-0.00803858	-0.0224137	0.0127111	0.00773761	-0.00494314	-0.011184	0.0198433	-0.0394276	-0.00968778	-0.031634	-0.032055	0.0239626	-0.0159186	-0.0127254	-0.0012088	-0.00842775	0.0192187	0.00082925	-0.00104533	-0.00488393	-0.0186224	0.00758016	0.00846793
0.0125429	-0.0157525	-0.00715761	0.00304087	0.0204232	0.0133799	0.0118575	0.024436	-0.00687917	-0.0215663	0.0133434	0.00248656	-0.00489168	-0.0112009	0.016487	-0.0392866	-0.00605428	-0.0275389	-0.0288019	0.0239705	-0.0159472	-0.0127204	-0.00120912	-0.00850057	0.0191699	0.000716154	-0.00116825	-0.00463242	-0.0186357	0.00762158	0.00794632
0.0126429	-0.0157039	-0.00720583	0.00302053	0.0204113	0.0122188	0.0117907	0.0247424	-0.00719835	-0.0219378	0.0134345	0.00595439	-0.00490091	-0.0111861	0.0169376	-0.0268274	-0.00796114	-0.0262849	-0.0311136	0.0238391	-0.0156294	-0.0127285	-0.00130775	-0.00850515	0.0192147	0.000814047	-0.00118308	-0.0053424	-0.0186486	0.00754774	0.00726492
0.0125362	-0.0150276	-0.00719137	0.00298586	0.0204096	0.0121237	0.0117946	0.0242798	-0.00669743	-0.0218845	0.0134145	0.00551341	-0.00490988	-0.0111938	0.0170753	-0.0266518	-0.00831235	-0.0263217	-0.0295402	0.0236733	-0.0158059	-0.012729	-0.00123248	-0.00848345	0.0191524	0.000852638	-0.00178772	-0.00480455	-0.0186352	0.00758704	0.00710017
0.0129454	-0.0140078	-0.00715138	0.00445985	0.0204113	0.0115729	0.0119687	0.0239811	-0.00708015	-0.0219457	0.0135043	-0.000817662	-0.00506689	-0.011179	0.0190871	-0.0251333	-0.00878773	-0.0272935	-0.021664	0.0232447	-0.0157658	-0.0127424	-0.00131081	-0.00848076	0.0192158	0.000986562	-0.0017003	-0.00487463	-0.0185834	0.00760811	0.00668163
0.0125836	-0.0143728	-0.00718472	0.00492628	0.0204001	0.0118569	0.011312	0.0240065	-0.00744069	-0.0100068	0.0134934	-0.000310435	-0.00500172	-0.0111538	0.0182944	-0.0267417	-0.0085695	-0.0273505	-0.0229945	0.0234362	-0.0158421	-0.00647231	-0.00117883	-0.00851244	0.0191784	0.00122143	-0.00140982	-0.00499349	-0.0186143	0.00827613	0.00631614
0.0128731	-0.0134814	-0.00524189	0.00377728	0.0204102	0.0120955	0.0116936	0.00253036	-0.00716717	-0.0117918	0.013488	0.00439974	-0.00499227	-0.0110676	0.0176881	-0.0208681	-0.00864049	-0.0277356	-0.0241545	0.0234305	-0.0158378	-0.0106751	-0.00145189	-0.00471981	0.0192027	0.00115865	-0.00151206	-0.00502514	-0.0183887	0.00821035	0.00555139
0.0125503	-0.0135815	-0.00705808	0.00360957	0.020338	0.0127505	0.0116116	0.00908671	-0.00721333	-0.0117274	0.013447	0.00409631	-0.00500649	-0.0111567	0.0184137	-0.0205806	-0.00875685	-0.0273713	-0.0241932	0.0169338	-0.0159263	-0.00561138	-0.00114206	-0.00773074	0.0187821	0.00105065	-0.00187058	-0.00547527	-0.0186014	0.00825091	0.00534333
0.0125647	-0.0135454	-0.00647997	0.00383581	0.0191328	0.0121993	0.0114779	0.00788076	-0.00767212	-0.0118663	0.0144359	0.0044016	-0.00500659	-0.0111823	0.0151312	-0.0203301	-0.00140329	-0.0274532	-0.0228916	0.0209266	-0.0130197	-0.00695042	-0.00113679	-0.00723035	0.0159107	0.000761371	-0.00176026	-0.00577167	-0.0186204	0.0083121	0.00502155
0.0126108	-0.0135814	-0.00598307	0.00379787	0.0192059	0.0122645	0.011435	0.00868695	-0.00728149	-0.0123673	0.0141622	0.0039031	-0.00490904	-0.0111943	0.0158262	-0.0202669	-0.00467255	-0.0273587	-0.0226955	0.00810005	-0.0141559	-0.00782148	-0.00120329	-0.00559013	0.0173144	0.000101159	-0.00280378	-0.00586186	-0.01862	0.00867812	0.00476094
0.0126437	-0.0136797	-0.00650583	0.00377418	0.0193069	0.0125098	0.0111573	0.00736847	-0.00729593	-0.012154	0.0140125	0.00471024	-0.00493191	-0.0111697	0.0152055	-0.0200969	-0.00451886	-0.0273841	-0.0239788	0.0116367	-0.0142053	-0.00840165	-0.00111279	-0.00654669	0.0161414	0.000691835	-0.00192991	-0.00571402	-0.00930945	0.00853419	0.00456934
0.0126184	-0.0136945	-0.00626637	0.00361658	0.00819358	0.0123643	0.0113128	0.00887399	-0.00735271	-0.0114271	0.0138964	0.00391461	-0.0050027	-0.0111632	0.0153313	-0.0192363	-0.00436077	-0.0275598	-0.0235463	0.0121378	-0.0141811	-0.00814845	-0.00113578	-0.00671106	0.0169416	0.0006544	-0.00215574	-0.00556137	-0.0073952	0.00865055	0.00422034
0.0126036	-0.0136263	-0.0061056	0.0037707	0.00589848	0.0105877	0.0113882	0.0087695	-0.00741824	-0.0117318	0.0139693	0.00378389	-0.0049663	-0.0111667	0.0149124	-0.0194346	-0.00461301	-0.0274909	-0.0233249	0.0113507	-0.0143503	-0.00848519	-0.00115723	-0.00668091	0.0165241	0.000558252	-0.00227879	-0.00564692	-0.00899872	0.00852745	0.00413903
0.0125463	-0.0136819	-0.00578238	0.00365269	0.0106457	0.0119724	0.00310473	0.00878204	-0.00742139	-0.0039199	0.0141903	0.00103099	-0.00495594	-0.00344399	0.0145947	-0.0193891	-0.00456084	-0.0275241	-0.0226105	0.0107562	-0.01459	-0.00862826	-0.00115264	-0.00657204	0.0167838	0.000661157	-0.00218956	-0.00252329	-0.00787823	0.00845619	0.00379707
0.0124101	-0.013672	-0.00582843	0.00370588	0.00835547	0.0115149	0.00142429	0.00875435	-0.00743511	-0.00347428	0.014215	0.00136171	-0.00495196	-0.00653611	0.0148376	-0.0194089	-0.00450306	-0.0275158	-0.0225222	0.0108236	-0.0143615	-0.0085616	-0.00113953	-0.00662895	0.0166973	0.000582693	-0.00218246	-0.00471439	-0.00762736	0.00851059	0.00376841
0.0123603	-0.0136627	-0.0058794	0.00366493	0.00849776	0.00992718	0.00249126	0.0086724	-0.007424	-0.00507883	0.0139717	0.00205924	-0.00496855	-0.00481547	0.0149782	-0.019515	-0.00466344	-0.0275071	-0.0227019	0.0101447	-0.014497	-0.00843028	-0.00114883	-0.00654656	0.0164418	0.000613331	-0.00214632	-0.00323469	-0.00722733	0.00849624	0.00370533
0.0125378	-0.0163972	-0.00570903	0.00368173	0.00863999	0.00129739	0.00168598	0.00887989	-0.00742039	-0.00366065	0.0140598	0.0020612	-0.00466525	-0.00427813	0.0148701	-0.00809634	-0.00454741	-0.0274901	-0.0167959	0.0104637	-0.0143742	-0.00844456	-0.00123341	-0.00655689	0.0163897	0.000612886	-0.00224873	-0.00325805	-0.00944851	0.0102965	0.00319774
0.0125519	-0.0139069	-0.00583088	0.0036694	0.00843812	0.00500747	0.00264306	0.00881246	-0.00742335	-0.00380902	0.01407	0.00135545	-0.00492384	-0.00463142	0.0149465	0.00163783	-0.00451176	-0.0274388	-0.0161074	0.0106273	-0.0145813	-0.00851482	-0.00152722	-0.00625881	0.016349	0.000593926	-0.0021786	-0.00277226	-0.00818894	0.00917997	0.00302419
0.0125507	-0.0138521	-0.00583882	0.00367607	0.00846756	0.00163699	0.00218383	0.00874143	-0.00742239	-0.00372288	0.0140677	0.00157392	-0.00453564	-0.00460388	0.0149641	-0.000145806	-0.00458072	-0.0274795	-0.0182827	0.00925729	-0.0145531	-0.00850969	-0.00124919	-0.00640414	0.0164232	0.000591195	-0.00217578	-0.00135148	-0.00602866	0.00885084	0.00300177
0.0124953	-0.0143135	-0.00581615	0.00367821	0.00845056	0.00330678	0.00207859	0.00881858	-0.00741571	-0.00370743	0.0140964	0.00153925	-0.00444742	-0.00461332	0.0149934	-0.00250366	-0.00456576	-0.0274469	-0.0144969	0.0101783	-0.0145238	-0.00850035	-0.00140187	-0.00603637	0.016431	0.000590542	-0.00220512	-0.00213066	-0.0067716	0.00899271	0.00293074
0.0125278	-0.0137553	-0.00582849	0.00367195	0.00849558	0.00437318	0.00244042	0.0088169	-0.00742185	-0.00377179	0.0140496	0.00153611	-0.00471836	-0.00449929	0.0149347	-0.000762134	-0.00453056	-0.00551176	-0.0164871	0.0102155	-0.0147397	-0.00849414	-0.00158859	-0.00646257	0.0163525	-0.0012314	-0.00217826	-0.00176149	-0.00697717	0.00910029	0.00227285
0.0124299	-0.0139726	-0.00550974	0.00289764	0.00799118	0.00314283	0.00240162	0.00878484	-0.00705541	-0.0037847	0.0141332	0.00164114	-0.00469839	-0.00457381	0.0147829	-0.00110645	-0.00445469	-0.00768533	-0.0162451	0.00997979	-0.0144037	-0.0084225	-0.00145787	-0.00645014	0.0146847	-0.000307457	-0.00217505	-0.00250386	-0.0069392	0.00880491	0.00219142
0.0123463	-0.01378	-0.00599922	0.00354377	0.00761014	0.00365549	0.00246734	0.00878078	-0.00737027	-0.00373486	0.0141362	0.00155291	-0.00475054	-0.00455455	0.0146084	-0.00180234	-0.00130038	-0.00935004	-0.016569	0.0100186	-0.0130467	-0.00849486	-0.00158631	-0.00602846	0.0130982	-8.82573e-05	-0.00221209	0.00216132	-0.00695299	0.00886796	0.00212919
0.0123636	-0.0129995	-0.00587422	0.00323248	0.0070423	0.00343803	0.00244811	0.0087576	-0.00404901	-0.00375486	0.0141235	0.00157255	-0.0047067	-0.00454512	0.0146387	-0.0012843	-0.0019879	-0.0089212	-0.0154983	0.0100349	-0.013848	-0.00862349	-0.00143237	-0.00612952	0.0138576	-0.000175387	-0.0021839	-0.000835462	-0.0069808	0.0088728	0.00205728
0.00967002	-0.0119106	-0.00604551	0.00121501	0.00705926	0.00302265	0.00284251	0.00871852	-0.00602848	-0.00373845	0.0121685	0.00157853	-0.00468668	-0.00460366	0.0148347	-0.00167418	-0.0017574	-0.0091627	-0.0154396	0.00999955	-0.0136341	-0.00855966	-0.00157557	-0.00594376	0.0139061	0.000126277	-0.00219937	-0.000712395	-0.00702142	0.00884829	0.00193209
0.0122767	-0.0130029	-0.00559638	0.0029974	0.00719152	0.00322629	0.00253659	0.00873425	-0.00357512	-0.00377184	0.0132852	0.0015742	-0.00469377	-0.00456007	0.00880075	-0.00153384	-0.00224671	-0.00915361	-0.00963189	0.00997134	-0.0137343	-0.00371582	-0.00142703	-0.00589348	0.0142289	4.09635e-05	-0.00219456	-0.000927058	-0.00700123	0.00874398	0.00168742
0.0116771	-0.0128495	-0.0038457	0.00280142	0.00734774	0.00328843	0.00284039	0.00871991	-0.00415186	-0.00380139	0.0124664	0.00157209	-0.0046857	-0.00456447	0.0102836	-0.00153091	-0.00205592	-0.00886256	-0.00888952	0.00996845	-0.0138435	-0.00326893	-0.00143152	-0.00614343	0.0141754	2.24809e-05	-0.00219312	-0.000962443	-0.00700491	0.00883977	0.00165064
0.0111944	-0.0130463	-0.00410874	0.00239355	0.00715165	0.00319751	0.00268066	0.0087321	-0.00400045	-0.00381414	0.0119405	0.00157522	-0.00444284	-0.00457692	0.0098771	-0.00156938	-0.00185235	-0.00910415	-0.00800584	0.00996799	-0.0137315	-0.00230997	-0.00141492	-0.00613917	0.0140555	3.40452e-05	-0.00219244	-0.00116676	-0.00698221	0.00897804	0.00159569
0.0111861	-0.0129472	-0.00406967	0.00290158	0.00641771	0.00312353	0.00259143	0.00872415	-0.00369926	-0.00300844	0.010714	0.00161506	-0.0040602	0.000547371	0.00913202	-0.00148219	-0.00219998	0.000554849	-0.00941058	0.00997444	-0.0137472	-0.00283785	-0.00182164	-0.00590388	0.0141374	5.48772e-05	-0.00231917	-0.00108415	-0.00699812	0.00888254	0.00145672
0.0111861	-0.0129472	-0.00406967	0.00290158	0.00641771	0.00312353	0.00259143	0.00872415	-0.00369926	-0.00300844	0.010714	0.00161506	-0.0040602	0.000547371	0.00913202	-0.00148219	-0.00219998	0.000554849	-0.00941058	0.00997444	-0.0137472	-0.00283785	-0.00182164	-0.00590388	0.0141374	5.48772e-05	-0.00231917	-0.00108415	-0.00699812	0.00888254	0.00145672
0.0112328	-0.0129363	-0.00389659	0.00286052	0.00640097	0.00314993	0.00266159	0.00873827	-0.00376713	-0.00326766	0.0109266	0.00160124	-0.00415051	-0.000371222	0.00927997	-0.00149717	-0.00210922	-0.00246991	-0.00937531	0.00977971	-0.0130716	-0.00285784	-0.00160879	-0.00592252	0.0141189	4.72296e-05	-0.0023396	-0.00108869	-0.00699465	0.00889312	0.00144857
0.01134	-0.0128936	-0.00383564	0.0027039	0.00661308	3.15824e-06	0.00269722	0.00880205	-0.00381163	-0.00346052	0.0110973	0.00159459	-0.00418755	-0.000920915	0.00931387	-0.00152608	-0.00185379	-0.00207107	-0.00875298	0.00982763	-0.000203936	-0.00268972	-0.00158253	-0.00563224	0.0138876	4.3636e-05	-0.00235309	-0.000989846	-0.00699628	0.0088978	0.00125494
0.0112648	-0.0129238	-0.0037841	0.00285914	0.00654289	0.00272302	0.00263412	0.00875974	-0.00378341	-0.00316004	0.00839525	0.00160164	-0.00417034	-0.000420806	0.00926813	-0.00150956	-0.0020747	-0.00188694	-0.00924441	0.00930665	-0.0038684	-0.00275836	-0.00169136	-0.0055807	0.0138566	4.48324e-05	-0.00233185	-0.00102226	-0.00699728	0.00886127	0.00121589
0.0112755	-0.0129182	-0.00359067	0.00280994	0.0065842	0.00125639	0.00263058	0.00877755	-0.003738	-0.00326716	0.00854902	0.00159741	-0.00420099	-0.000635915	0.00926905	-0.00151817	-0.00189482	-0.0019596	-0.00901239	0.00964628	-0.00214536	-0.00272092	-0.00165155	-0.00559717	0.0139282	4.3897e-05	-0.00233698	-0.00102666	-0.00699671	0.00889724	0.00120665
0.0112082	-0.00693586	-0.00350189	0.00287894	0.00619971	0.00167335	0.00367432	0.00899381	-0.00376994	-0.00324291	0.00907416	0.00111931	-0.00418276	0.000751822	0.00925658	-0.00153857	-0.00197344	-0.00170537	-0.0090787	0.00964774	-0.00301855	-0.00273234	-0.00168765	-0.00555814	0.0134821	0.000162225	-0.00233586	0.000952612	-0.00718335	0.00886182	0.00109525
0.0052936	-0.012978	-0.00290974	0.00274748	0.00660532	0.00147871	0.00203533	0.00887738	-0.00240104	-0.00330311	0.00604548	0.00157972	-0.00560881	-0.000665249	0.00951798	-0.00143885	-0.0020566	-0.00199798	-0.00896476	0.00933464	-0.00217162	-0.00273652	-0.00226216	-0.00556126	0.00922283	3.07249e-05	-0.0023931	-0.000811871	-0.00704583	0.00367624	0.000900094
0.00606715	-0.010045	-0.00367026	0.00278474	0.00655352	0.00142792	0.00195052	0.00889141	-0.0034263	-0.0032851	0.00827095	0.00152753	-0.0051444	-0.000578588	0.00936865	-0.00153063	-0.00201266	-0.00195208	-0.00897869	0.00912008	-0.0022801	-0.00274803	-0.00167857	-0.00550517	0.00933996	5.57273e-05	-0.00235914	-0.000976608	-0.00706936	0.00616583	0.000896255
0.00483497	-0.0103942	-0.00328006	0.00275328	0.00655631	0.00122066	0.00235756	0.00883989	-0.00362922	-0.00313323	0.00814143	0.00164784	-0.00521162	-0.000400598	0.00906001	-0.00316252	-0.00203374	-0.00211992	-0.00904761	0.00924271	-0.00242875	-0.0027081	-0.00318151	-0.00550031	0.00321524	-8.39194e-05	-0.00239308	-0.000821951	-0.00704001	0.00573168	0.000818013
0.00383262	-0.0103464	-0.00422788	0.00278334	0.00655347	0.00155748	0.00235034	0.0088346	-0.00337753	-0.0032024	0.00679359	0.0016787	-0.00445839	-0.000357179	0.00907282	-0.00194213	-0.0020135	-0.00257872	-0.00906483	0.00927461	-0.00233811	-0.00274074	-0.00251055	-0.00552017	0.00396058	-3.4675e-05	-0.00236524	-0.000622702	-0.00703077	0.00553578	0.000783427
0.00503609	-0.0100393	-0.00363247	0.00278332	0.00657144	0.00143616	0.00223584	0.00884655	-0.00313773	-0.00324729	0.00724065	0.00153819	-0.00470352	-0.000350444	0.00930494	-0.00177297	-0.00200018	-0.00192258	-0.00903326	0.00922842	-0.00231138	-0.00274735	-0.00217492	-0.00552893	0.00243226	1.86766e-05	-0.00236504	-0.000657174	-0.00704783	0.00484362	0.000770476
0.00452151	-0.00951327	-0.00312602	0.00278264	0.00653364	0.001446	0.00195707	0.00886187	-0.00335605	-0.00325897	0.00717398	0.00163892	-0.00476368	-0.000363639	0.00937924	-0.00199997	-0.00191722	-0.00234667	-0.000536775	0.00922158	-0.00233651	-0.00273988	-0.00258267	-0.00473061	0.00417844	4.09216e-05	-0.00101451	-0.000667003	0.00114453	0.00516252	0.000629855
0.00411784	-0.00913039	-0.00331628	0.00278089	0.00651052	0.00146208	0.00207452	0.0088588	-0.00335544	-0.00323467	0.00719431	0.00162728	-0.004624	-0.000365108	0.00931762	-0.00184259	-0.00197271	-0.00209853	-0.00230548	0.00921789	-0.00233422	-0.0027397	-0.00230452	-0.00483846	0.00315036	-5.92402e-05	-0.00140675	-0.000668506	-0.00165756	0.00497006	0.000614274
0.00415247	-0.00776154	-0.00317813	0.00278211	0.00644852	0.00145111	0.00200221	0.00886033	-0.00333886	-0.00323082	0.0071701	0.00160273	-0.00463414	-0.000364152	0.00933602	-0.001988	-0.00192322	-0.00215057	-0.00190688	0.00922183	-0.00233194	-0.00274118	-0.00239163	-0.00479266	0.00352955	1.68089e-05	-0.00148248	-0.000669067	-0.00193334	0.00509601	0.000593269
0.00409405	-0.00758389	-0.00334829	0.00278331	0.00641062	0.00146652	0.00214922	0.00886187	-0.00337488	-0.00333664	0.00720615	0.00163807	-0.00469905	-0.000352235	0.00939661	-0.00190654	-0.00204632	-0.00220193	-0.00230895	0.00498614	-0.00231699	-0.00274614	-0.00240797	-0.00511458	0.00358995	-0.000850817	-0.00147586	-0.000667645	-0.000629467	0.00509613	0.000537602
0.00420288	-0.00730816	-0.00336851	0.00278376	0.00637909	0.00146815	0.00212094	0.00887672	-0.00334016	-0.00347349	0.00704211	0.00164341	-0.00448177	-0.000357279	0.00941284	-0.00191111	-0.00200724	-0.0021423	-0.0036707	0.0037642	-0.00235274	-0.00274937	-0.00248761	-0.00500215	0.00315926	-0.0003162	-0.00172985	-0.000658175	-0.000492778	0.00508847	0.000524502
0.00435785	-0.00750109	-0.00331935	0.00278732	0.00649182	0.00145687	0.0020914	0.00887697	-0.0033559	-0.00336714	0.00649247	0.00164194	-0.00459482	-0.000358207	0.00941092	-0.00191005	-0.002057	-0.0021745	-0.00243875	0.00370191	-0.00234392	-0.00274721	-0.00247042	-0.00511527	0.00330797	-0.000384937	-0.00145096	-0.000206361	-0.000683884	0.00499859	0.000515001
0.00423219	-0.00732564	-0.00332904	0.00278175	0.00641467	0.00146194	0.00210613	0.00887923	-0.00334694	-0.00334136	0.00680929	0.001634	-0.00456645	-0.000354939	0.00931938	-0.00187421	-0.00201034	-0.00215181	-0.00231361	0.00384215	-0.00234325	-0.00273022	-0.00246168	-0.00503983	0.00298354	-0.000418553	-0.00151132	-0.000532544	-0.00100802	0.00506447	0.000511205
0.00427783	-0.00741983	-0.003318	0.00278403	0.00641692	0.00145972	0.00209147	0.00889872	-0.00333334	-0.00311484	0.00670437	0.00163244	-0.00458967	-0.000356389	0.0093269	-0.00189959	-0.00201586	-0.00216643	-0.00234459	0.00348033	-0.00234066	-0.00254507	-0.00243657	-0.00501824	0.00304517	-0.000363935	-0.00154283	-0.000378209	-0.00102229	0.00506664	0.000507288
0.00431657	-0.00732677	-0.00343092	0.00278872	0.00642757	0.00146099	0.00207297	0.0063337	-0.00332302	-0.00283126	0.00658607	0.0016374	-0.00436629	-0.000317957	0.00946907	-0.00140633	-0.00202478	-0.00216151	-0.00221756	0.00403061	-0.00233899	-0.00269206	-0.00245146	-0.00504372	0.00247639	-0.000194543	-0.00155293	-0.000301568	-0.000902416	0.00504848	0.000464723
0.00429965	-0.00735804	-0.00328929	0.00278013	0.00644164	0.00145919	0.00207531	0.00603263	-0.0033366	-0.00253694	0.00650459	0.00163782	-0.00402105	-0.00033998	0.00941276	-0.00122734	-0.00202824	-0.0021602	-0.00239176	0.00401973	-0.00233814	-0.00267544	-0.00244709	-0.00502632	0.00289171	0.000485956	-0.00150773	7.14238e-05	-0.000839024	0.00500533	0.000455621
0.00430287	-0.00455886	-0.00330319	0.00277965	0.00604613	0.00146468	0.00203514	0.00620382	-0.00351157	-0.0028338	0.00648209	0.00162335	-0.00442657	-0.000314978	0.00940167	-0.00144697	-0.0020095	-0.000823538	-0.00186854	0.00394711	-0.00232971	-0.00264591	-0.00177238	-0.00504863	0.00227163	0.000232994	-0.00151012	-9.03245e-05	-0.000903773	0.00504212	0.000413048
0.00430287	-0.00455886	-0.00330319	0.00277965	0.00604613	0.00146468	0.00203514	0.00620382	-0.00351157	-0.0028338	0.00648209	0.00162335	-0.00442657	-0.000314978	0.00940167	-0.00144697	-0.0020095	-0.000823538	-0.00186854	0.00394711	-0.00232971	-0.00264591	-0.00177238	-0.00504863	0.00227163	0.000232994	-0.00151012	-9.03245e-05	-0.000903773	0.00504212	0.000413048
0.00430149	-0.00480035	-0.00256529	0.00277488	0.00604698	0.0014659	0.00205191	0.00622326	-0.00338072	-0.00268561	0.00630484	0.0016312	-0.00422755	-0.00024065	0.00942424	-0.00125679	-0.00202447	-0.000415351	-0.00157422	0.00393997	-0.00232978	-0.00264504	-0.00231485	-0.00504124	0.00230113	2.68554e-05	-0.00151976	0.000327866	-0.000883526	0.00504465	0.000406272
0.00429825	-0.00460014	-0.00278729	0.00277805	0.00604318	0.00147248	0.00205079	0.00623817	-0.00338932	-0.00261159	0.00630809	0.00163687	-0.00427418	-0.000201916	0.00941769	-0.00129852	-0.00197168	-0.000627001	-0.00139888	0.00389555	-0.00233149	-0.0026522	-0.00205118	-0.00504209	0.00211338	1.68615e-06	-0.00152183	4.45148e-06	-0.000832872	0.00503359	0.000402725
0.00430069	-0.00463743	-0.00322515	0.00277939	0.00470313	0.00146742	0.00205143	0.00538294	-0.00124085	-0.00268713	0.00632518	0.000113738	-0.00421916	-0.000213467	0.00945707	-0.00133282	-0.00105249	-0.000874016	-0.000991421	0.00389396	-0.00229162	-0.000822722	-0.00184288	-0.00502284	0.00206475	0.00204537	-0.001516	-1.69641e-05	-0.000821491	0.00448148	0.000357501
0.0043013	-0.00468063	-0.00271513	0.00277837	0.00484871	0.00147871	0.00205154	0.00566474	-0.00197523	-0.00267431	0.00633757	0.000528248	-0.00425067	-0.000238872	0.00649807	-0.00127423	-0.00125626	-0.000871641	-0.00107662	0.00392398	-0.00233433	-0.00153103	-0.00213251	-0.00505176	0.00209189	0.000675165	-0.00151897	2.01436e-06	-0.000848099	0.00478164	0.000318445
0.00430111	-0.00467305	-0.00298121	0.00277768	0.00489059	0.00147767	0.00205092	0.00549889	-0.0015042	-0.00268119	0.00638718	0.000271513	-0.00420366	-0.000242354	0.00577704	-0.00124794	-0.00145198	-0.000785563	-0.00128882	0.00390285	-0.00231477	-0.00124582	-0.00193762	-0.00502029	0.00208748	0.000883828	-0.00151894	8.23099e-06	-0.000840928	0.00474361	0.000306609
0.00276631	-0.0046442	-0.00237542	0.00273491	0.00487097	0.00150662	0.00222276	0.00533606	-0.00192192	-0.00261636	0.00647646	0.000141235	-0.00423055	-0.000224256	0.00628262	-0.00129783	-0.00160095	-0.000856067	-0.00136712	0.00331421	-0.00239628	-0.00190217	-0.0019901	-0.00503617	0.00101684	0.00078469	-0.00157502	-2.79388e-05	-0.000828842	0.00466528	0.000294777
0.00155915	-0.00466639	-0.00240627	0.00255224	0.00506988	0.00148231	0.00209105	0.00548695	-0.00162024	-0.00266545	0.00638324	0.000199263	-0.00421146	-0.000227286	0.00594184	-0.00127285	-0.00132357	-0.000861655	-0.00130475	0.00351388	-0.00233481	-0.00150856	-0.00194315	-0.00502805	0.000750902	0.000968149	-0.00158093	-2.27897e-05	-0.000575761	0.004692	0.000283795
0.00141589	-0.00465387	-0.00224976	0.00224095	0.0049825	0.00148966	0.0021622	0.00543304	-0.00166341	-0.00263352	0.00641247	-3.41228e-05	-0.00417882	-0.000227742	0.00585164	-0.00128162	-0.00135056	-0.000859256	-0.001309	0.00350623	-0.00236139	-0.00165423	-0.00194683	-0.00502936	0.000830639	0.000955082	-0.00158009	-1.97039e-05	-0.000477473	0.00460553	0.000278711
0.00134519	-0.004668	-0.00243774	0.00216323	0.00493572	0.00148581	0.00219052	0.0054389	-0.00170675	-0.00262423	0.00639101	3.97211e-05	-0.00416364	-0.0002297	0.00131226	-0.00138352	-0.00140209	-0.000861082	-0.00131427	0.00362802	-0.00233494	-0.00150967	-0.00158526	-0.00500198	0.000866659	0.000927713	-0.00155321	-3.32168e-05	-0.000209229	0.0046948	0.000245813
0.00143684	-0.0046679	-0.00227505	0.00217874	0.00493214	0.00148636	0.00218832	0.00544126	-0.00170648	-0.00262444	0.00639307	3.60263e-05	-0.00416493	-0.000229647	0.00151088	-0.00138589	-0.0013949	-0.000861004	-0.00131322	0.0035573	-0.00233532	-0.0015112	-0.0016351	-0.00500214	0.000845335	0.000940523	-0.0015553	-2.92739e-05	-0.000244719	0.00469465	0.0002456
0.00118087	-0.00465291	-0.00225091	0.00209701	0.0049719	0.00149204	0.000753515	0.00544411	-0.00169014	-0.00262424	0.0064168	4.17317e-05	-0.00417537	-0.000226991	0.00152351	-0.00136654	-0.00141124	-0.000849318	-0.00132817	0.00349658	-0.00179511	-0.00153384	-0.00190052	-0.00501826	0.000748085	0.000950696	-0.00163088	-2.43109e-05	-0.00018907	0.00469488	0.000239529
0.00122032	-0.00465117	-0.00222034	0.00214269	0.00497494	0.00149444	0.0012253	0.00541127	-0.00169335	-0.00262304	0.00641777	3.13551e-05	-0.00417399	-0.000224694	0.00154002	-0.00135671	-0.00140061	-0.000843087	-0.00134068	0.00351993	-0.00118473	-0.00159328	-0.00179548	-0.00502436	0.000849061	0.000985779	-0.00157949	-3.03788e-05	-0.000285504	0.00467557	0.000238432
0.00132587	-0.00465543	-0.00221215	0.00217175	0.00495176	0.0014947	0.000628065	0.00544079	-0.00168754	-0.00262456	0.00641075	3.85178e-05	-0.0041833	-0.000226043	0.00152315	-0.00135563	-0.00137672	-0.00084833	-0.00133604	0.00351707	-0.00109211	-0.00161083	-0.00176875	-0.00501888	0.000808535	0.00101187	-0.00162169	-3.02062e-05	-0.000276427	0.00467195	0.000237423
0.00132228	-0.00460747	-0.00217669	0.00219648	0.0039881	0.00149278	0.00105679	0.00547488	-0.00168697	-0.00263011	0.00641408	4.00404e-05	-0.00418164	-0.000225867	0.0013729	-0.0013456	-0.00139172	-0.000852445	-0.00133015	0.00352463	0.000267192	-0.00154323	-0.00177225	-0.00501374	0.000661876	0.00096428	-0.0016251	0.000300337	-0.00029545	0.00468234	0.0002276
0.00132143	-0.00461784	-0.00215877	0.00218809	0.00401565	0.00149288	0.00104843	0.00546493	-0.00168703	-0.00262923	0.00641459	4.70707e-05	-0.00418387	-0.000225898	0.00139832	-0.00134718	-0.00139251	-0.000851245	-0.00133099	0.00352308	-3.63585e-06	-0.00154575	-0.00178872	-0.00501379	0.000686142	0.000963784	-0.00162496	7.01523e-05	-0.000295059	0.00466868	0.000227574
0.00131966	-0.00387561	-0.00220552	0.00144686	0.00403448	0.0014928	0.000877078	0.0054571	-0.00168602	-0.00282311	0.00666433	5.2334e-05	-0.00343852	0.00118641	0.00139155	-0.00110197	-0.000453726	-0.000846141	-0.00132971	0.00348527	-0.000110991	-0.00154905	-0.00177194	-0.00501744	0.000676961	0.000926403	-0.00191957	0.000176491	-0.000297763	0.0034356	0.000206872
0.00131966	-0.00387561	-0.00220552	0.00144686	0.00403448	0.0014928	0.000877078	0.0054571	-0.00168602	-0.00282311	0.00666433	5.2334e-05	-0.00343852	0.00118641	0.00139155	-0.00110197	-0.000453726	-0.000846141	-0.00132971	0.00348527	-0.000110991	-0.00154905	-0.00177194	-0.00501744	0.000676961	0.000926403	-0.00191957	0.000176491	-0.000297763	0.0034356	0.000206872
0.00131972	-0.00384463	-0.0022066	0.0015977	0.00402546	0.00149256	0.000968273	0.00545872	-0.00168693	-0.00269233	0.0064734	4.68988e-05	-0.00346697	0.000569452	0.00139301	-0.00111041	-0.000992764	-0.000847593	-0.00132976	0.00348154	-8.68497e-05	-0.00154849	-0.00177182	-0.00501708	0.000678364	0.000940564	-0.00193773	0.000185976	-0.000297449	0.00345821	0.000204122
0.00131964	-0.00382985	-0.0022221	0.00148546	0.00402418	0.0014926	0.00095825	0.00546378	-0.00168743	-0.00262016	0.00651939	5.55936e-05	-0.00354537	0.000177572	0.00139149	-0.00106787	-0.000252838	-0.000848804	-0.00132995	0.00345112	-2.87458e-05	-0.00150227	-0.00177298	-0.00429983	0.000686176	0.000951397	-0.00175596	0.000206903	-0.000294775	0.0034678	0.00019561
0.00131824	-0.0038627	-0.00222502	0.00181891	0.00402317	0.00149335	0.000983367	0.00546241	-0.00169033	-0.00224101	0.00649174	5.35871e-05	-0.00356957	0.000121219	0.00138779	-0.00114133	-0.000420974	-0.000862103	-0.00132944	0.00347301	3.24171e-06	-0.00154282	-0.00177397	-0.00421016	0.000693522	0.000956465	-0.00166285	0.000215715	-0.000296077	0.00361942	0.000195546
0.00131813	-0.00390573	-0.00221917	0.00163413	0.00402675	0.00149268	0.000964256	0.00545932	-0.00168738	-0.00246412	0.00648403	5.21618e-05	-0.00360631	0.000172875	0.00139053	-0.00114001	-0.00023067	-0.000856888	-0.00132929	0.00344277	-2.04889e-05	-0.00150875	-0.00177299	-0.00406704	0.000694644	0.000955361	-0.00182762	0.000205649	-0.000295652	0.0033846	0.000193686
0.00131948	-0.00386273	-0.00222043	0.00174935	0.00402569	0.00149293	0.000964671	0.00546152	-0.00168924	-0.00235343	0.00648917	5.11574e-05	-0.00357633	0.000145676	0.00138952	-0.00117985	-0.000281013	-0.000860918	-0.0013283	0.00111563	-1.21422e-05	-0.00152276	-0.00177287	-0.00417724	0.000699595	0.000956776	-0.0017652	0.000201768	-0.000292855	0.00346549	0.000183882
0.00131891	-0.00391117	-0.00216343	0.00162381	0.004026	0.00149281	0.00097536	0.00546062	-0.00168947	-0.00237061	0.00648136	5.05519e-05	-0.0035589	0.000147011	0.00138894	-0.00112196	-0.000204299	-0.00070021	-0.00117827	0.0012274	-2.28155e-05	-0.00151886	-0.00177482	-0.00408014	0.000707588	0.000954292	-0.0017536	0.000192097	-0.000292345	0.00344842	0.000181953
0.00136959	-0.00390188	-0.00109769	0.00151815	0.00402524	0.00149669	0.000978897	0.00545985	-0.00169911	-0.00238894	0.00648034	5.32493e-05	-0.00354782	0.000107589	0.00139696	-0.00104461	-0.000234639	-0.000845919	-0.000619535	0.00127247	-2.53504e-05	-0.00152795	-0.0017593	-0.00410172	0.000702393	0.000952143	-0.00180869	-0.000218159	-0.000288126	0.00345355	0.000177811
0.0014079	-0.00389345	-0.00115194	0.00156128	0.00402532	0.00149815	0.000980656	0.00545868	-0.00169578	-0.00167795	0.00648369	2.00113e-05	-0.00355048	0.000132498	0.00141647	-0.00102541	-0.000228767	-0.000845022	-0.00089277	0.00168775	-2.49538e-05	-0.00152015	-0.00166967	-0.00411637	0.000700469	0.000953138	-0.00177589	5.24637e-05	-0.000282146	0.00243694	0.000170553
0.00144699	-0.00389994	-0.00149554	0.00155486	0.00402553	0.00150599	0.000968693	0.00545475	-0.00164307	-0.0015536	0.00648325	-0.000368753	-0.00355187	0.000122386	0.00139261	-0.00102065	-0.000221152	-0.000848125	-0.000854633	0.00134845	-2.3241e-05	-0.00152063	-0.00177498	-0.00413511	0.000700918	0.000953513	-0.00179049	8.10705e-05	-0.000255523	0.00216295	0.000169253
0.00139598	-0.00388873	-0.00126464	0.0015452	0.00402541	0.00150582	0.000969397	0.00545495	-0.00165301	-0.00158787	0.00648435	-0.000176272	-0.00355427	0.000118523	0.00141005	-0.00104201	-0.000234396	-0.000838475	-0.000728117	0.00135859	-2.46817e-05	-0.00152058	-0.00160712	-0.00412497	0.000701405	0.000953465	-0.00178172	-4.59642e-05	-0.000267678	0.00241327	0.000168796
0.0014052	-0.00389868	-0.00137593	0.00154207	0.00402556	0.00150164	0.000971036	0.00545518	-0.00165048	-0.0016145	0.00648367	-0.000227276	-0.00355369	0.000129625	0.00139993	-0.000987932	-0.000226408	-0.000843522	-0.00085965	0.00138256	-2.43743e-05	-0.00152199	-0.00152775	-0.00412372	0.000701067	0.000953241	-0.00178116	8.02286e-05	-0.000265814	0.00222013	0.000168257
0.00142059	-0.00389638	-0.00142981	0.00157062	0.00403675	0.0015034	0.000971005	0.00544149	-0.00163177	-0.00152396	0.0064836	-2.73595e-05	-0.00355155	7.31598e-05	0.00109184	-0.00101137	-0.000224425	-0.000524522	-0.000807233	0.00138139	1.56196e-05	-0.00151704	-0.00161165	-0.0040848	0.000729017	0.000953453	-0.00178072	6.6702e-05	-6.45695e-05	0.00225462	0.00016685
0.00141693	-0.00389403	-0.00143084	0.00160222	0.00400117	0.00147692	0.000976474	0.00545702	-0.00165757	-0.00166399	0.00648147	-0.000237732	-0.00354802	0.000338076	0.00140063	-0.000999477	-0.000217875	-0.000692361	-0.000793366	0.00136539	-2.24624e-05	-0.00151957	-0.00151645	-0.00138829	0.00058788	0.000953454	-0.001778	5.785e-05	-0.000264353	0.00214858	0.000152617
0.00143076	-0.00352845	-0.0014895	0.00181145	0.00385407	0.0014806	0.000973767	0.00545444	-0.00179693	-0.00182768	0.00468136	-0.000179809	0.000743023	0.000507393	0.000854454	-0.00112441	-0.000185321	-0.000689403	-0.000803967	0.00135755	-2.21282e-05	-0.000332413	-0.00148262	-0.00244476	-1.45766e-05	0.00134326	-0.00173275	-6.61398e-06	-0.000217035	0.00223458	0.000120195
0.00142753	-0.00350252	-0.00145054	0.00167568	0.00392988	0.00148584	0.000973303	0.00545461	-0.00168519	-0.00166713	0.00483494	-0.00019806	-0.000778752	0.000391911	0.00093797	-0.00107082	-0.000203512	-0.000682381	-0.000725051	0.00137668	-2.08288e-05	-0.000942915	-0.00154213	-0.00204113	0.000440927	0.00109317	-0.00174736	-1.39622e-05	-0.00023033	0.0022405	0.000119269
0.00135863	-0.00335688	-0.00120612	0.00162612	0.00372648	0.00149007	0.000973324	0.00547229	-0.00194862	-0.00172042	0.0045947	-0.000154945	-0.000316569	0.000403473	0.000346239	-0.0011416	-0.000154297	-0.00072453	-0.000712086	0.0011644	-2.25543e-05	-0.000620726	-0.00152343	-0.00193253	0.000109867	0.0012038	-0.0017281	-2.10915e-06	-0.00020234	0.00223662	0.000112136
0.00135917	-0.00337891	-0.00122358	0.00162623	0.00372767	0.00148939	0.000973397	0.00547163	-0.00184216	-0.00172052	0.00460002	-0.000154945	-0.00028349	0.0004097	0.000355752	-0.00113887	-0.000157596	-0.000720861	-0.0007589	0.00123707	-2.23196e-05	-0.000568573	-0.00152247	-0.00193326	0.000146361	0.00119352	-0.00172775	-3.08882e-06	-0.000208234	0.00223665	0.000112123
0.00139447	-0.00340322	-0.00126915	0.00167851	0.00372811	0.00148616	0.00102544	0.00546594	-0.0017413	-0.00172303	0.00444823	-0.000168806	-0.000320491	0.000378953	0.000459304	-0.00113085	-0.000177255	-0.000720474	-0.000754665	0.00122134	-1.69259e-05	-0.00056077	-0.00150803	-0.00192011	0.000133871	0.00122735	-0.0017095	-2.44753e-05	-0.000193309	0.00224647	0.000110961
0.0013824	-0.00341601	-0.0012758	0.00158369	0.0037606	0.00148633	0.00103724	0.00546303	-0.00174805	-0.00171575	0.00444535	-0.000166425	-0.000340454	0.000377007	0.000336924	-0.00109475	-0.000173063	-0.000701269	-0.000750762	0.00118956	-2.08862e-05	-0.000421736	-0.00150677	-0.00197058	0.000205362	0.00114088	-0.0017073	-2.41662e-05	-0.000192108	0.00224099	0.000110496
0.00138005	-0.00341402	-0.00129425	0.00145693	0.00374	0.00148681	0.00102014	0.00546488	-0.00177426	-0.00147658	0.00445827	-0.000164916	-0.000375486	0.000382245	0.000385209	-0.00110046	-0.000173111	-0.000702891	-0.000738049	0.00118016	-2.01534e-05	-0.00041058	-0.00150879	-0.00194595	0.000141959	0.00115633	-0.00170007	-2.06079e-05	-0.000194715	0.00223732	0.000109325
0.00137798	-0.00340976	-0.00125829	0.00157582	0.00373044	0.00148983	0.00101113	0.00545938	-0.00177943	-0.00148691	0.00444582	-0.000166824	-0.000273029	0.000280203	0.000271395	-0.00071957	-0.000170457	-0.000715476	-0.000745619	0.00117389	-2.96159e-05	-0.000517854	-0.00150972	-0.00192778	0.000177333	0.00120826	-0.00172781	-1.89077e-05	-0.000199229	0.00223316	0.000108713
0.0013749	-0.00339851	-0.00127565	0.00153964	0.00373661	0.00148657	0.000997155	0.00546789	-0.00179815	-0.00140225	0.00445192	-0.000155983	-0.000266948	0.000332368	0.000329041	-0.000726878	-0.000171849	-0.000705757	-0.000740125	0.00118568	-1.94601e-05	-0.000434744	-0.00150979	-0.00192658	0.000140458	0.0012145	-0.00170438	-1.62225e-05	-0.000196705	0.00223616	0.000108465
0.0013734	-0.00339953	-0.00127818	0.00159514	0.00374036	0.00131192	0.000999559	0.00546938	-0.00180506	-0.00144496	0.00420047	-0.000161467	-0.000381896	0.00037946	0.000324077	-0.000719434	-0.000170872	-0.000711984	-0.000729659	0.00118688	-2.24488e-05	-0.000439484	-0.0015148	-0.00193298	0.000151693	0.00121517	-0.000971937	-2.79672e-05	-0.000246081	0.00223546	0.000104379
0.00137402	-0.00339938	-0.0012746	0.00153375	0.00373986	0.00112512	0.000997396	0.00546904	-0.00178968	-0.00141957	0.00425438	-0.000166462	-0.000306416	0.000374323	0.000312999	-0.000719463	-0.00017215	-0.00076573	-0.000738523	0.0011849	-2.04456e-05	-0.000436001	-0.0015095	-0.001934	0.000156288	0.00109256	-0.00103132	-1.72984e-05	-0.000199749	0.00222014	0.000103799
0.00137409	-0.00339608	-0.00127412	0.00153567	0.00374222	0.000929649	0.00100489	0.00546953	-0.00170981	-0.00142295	0.00422546	-0.000160659	-0.00032429	0.000375469	0.000311959	-0.000745766	-0.000171408	-0.000722767	-0.000720011	0.00118519	-2.41917e-05	-0.000334854	-0.00153269	-0.00192983	0.000165241	0.00120585	-0.00102286	-1.77019e-05	-0.000193827	0.00223407	0.000103143
0.00136431	-0.0010452	-0.00134226	0.00152798	0.00370213	0.000667365	0.00101045	0.00336371	-0.00169879	-0.00142384	0.00423513	-0.000668957	-0.000326585	0.000376374	-0.00074993	-0.000817169	-0.00017152	-0.000459777	-0.000720747	0.00118518	-3.9659e-05	-0.000420813	-0.00155364	-0.00201141	0.00016611	0.00120831	-0.00108356	-1.99325e-05	-0.000206688	0.00223308	7.48469e-05
0.00136449	-0.00110972	-0.00133828	0.00152929	0.00370497	0.000855761	0.00100771	0.0034293	-0.00173641	-0.00142485	0.00423726	-0.0003378	-0.00032651	0.000376322	-0.00042954	-0.000779369	-0.000171483	-0.000462385	-0.000720888	0.00118521	-3.71186e-05	-0.000417843	-0.00155179	-0.00194697	0.000166115	0.00119872	-0.00102003	-1.9517e-05	-0.00021317	0.00223075	7.46811e-05
0.0013488	-0.00112187	-0.00137923	0.00153839	0.00373122	0.000838919	0.000994546	0.00359239	-0.00171247	-0.00143326	0.00423606	-0.000372055	-0.000301882	0.000375778	-0.000237652	-0.000802895	-0.000161382	-0.000562373	-0.000722088	0.000523041	-3.05252e-05	-0.000426439	-0.00155144	-0.000737818	0.000165795	0.00118074	-0.00105052	-2.1028e-05	-0.000239314	0.0022323	7.17074e-05
0.0013452	-0.0011576	-0.00138397	0.00153755	0.00370305	0.000807328	0.00100118	0.00345666	-0.00172099	-0.00142884	0.00423617	-0.000402541	-0.000302208	0.000376664	-0.000116811	-0.000807	-0.000162992	-0.000562261	-0.000722263	0.00078072	-3.80627e-05	-0.000420946	-0.00155683	-0.000762354	0.0001627	0.00117868	-0.00105002	-2.10945e-05	-0.000234656	0.00218527	7.07596e-05
0.00134829	-0.00111113	-0.00137405	0.0015362	0.00370639	0.000723384	0.00100156	0.00346113	-0.0017166	-0.00143018	0.00423681	-0.000302514	-0.000315698	0.00037635	-0.00022092	-0.00080982	-0.00016436	-0.00057437	-0.000721869	0.000686816	-4.15361e-05	-0.000415488	-0.00155628	-0.000810018	0.000163421	0.00117584	-0.00104457	-2.07426e-05	-0.000224482	0.0022323	7.06603e-05
0.000883706	-0.00116223	-0.00137439	0.00153723	0.00322085	0.000807604	0.00095966	0.00344856	-0.00172156	-0.00142781	0.00423561	-0.000250263	-0.000311282	0.000358717	-0.000514526	-0.000807514	-0.000162627	-0.000528735	-0.000721808	0.00081856	-4.02908e-05	-0.000420032	-0.00141332	-0.000856631	0.000163426	0.00117304	-0.00104844	-8.79468e-05	-0.0002561	0.0022167	6.62667e-05
0.000749269	-0.00116373	-0.00139212	0.00153881	0.003208	0.000803456	0.000966967	0.00345636	-0.0017958	-0.00143123	0.00423678	-0.000339867	-0.000295282	0.000351092	-0.000554957	-0.000808363	-0.000163101	-0.000552078	-0.000722032	0.000772715	-3.89097e-05	-0.000420409	-0.00134411	-0.000823908	0.000162603	0.0011848	-0.00104736	-2.85599e-05	-0.000249754	0.00221852	6.61766e-05
0.000875775	-0.00115132	-0.00137968	0.00153936	0.00318108	0.000783981	0.000987967	0.00345274	-0.00173942	-0.00142903	0.0042362	-0.000357367	-0.000297204	0.000367127	-0.000306126	-0.000806545	-0.000164106	-0.000551265	-0.000722199	0.000736903	-3.9327e-05	-0.000419398	-0.00132873	-0.000822254	0.000162529	0.00118691	-0.0010438	-3.07482e-05	-0.000246487	0.0022148	6.56114e-05
0.000802673	-0.0011606	-0.00138452	0.00153885	0.00318466	0.000790309	0.000975973	0.00344722	-0.00173975	-0.0014288	0.00423707	-0.000350921	-0.000299166	0.000318137	-0.000311789	-0.000807149	-0.000162825	-0.000550039	-0.000722045	0.000728237	-3.92338e-05	-0.000419354	-0.00134707	-0.000837413	0.000162222	0.00118923	-0.00104071	-4.41062e-05	-0.000258031	0.00221605	6.55394e-05
0.000869842	-0.00116707	-0.00112464	0.00153964	0.00319151	0.00076846	0.00111481	0.00343418	-0.00176664	-0.000385232	0.00351104	-0.000343175	-0.00027316	0.000346597	-0.000495394	-0.000807111	-0.000149105	-0.000522597	-0.000723778	0.000746333	-3.81792e-05	-0.000648135	-0.00131829	-0.000830625	-0.000204926	0.00120456	-0.00104636	-0.000100785	-0.000259632	0.0022142	5.81665e-05
0.000867138	-0.00116855	-0.00123271	0.00102202	0.00318519	0.000259342	0.000886505	0.000444026	-0.00186999	-0.00065588	0.00392726	-0.000167523	-0.000474624	0.00032994	-0.000341922	-0.000667342	-0.000213239	-0.000591697	-0.000724057	0.000735786	-3.90166e-05	0.000566563	-0.00131168	-0.000830171	8.38867e-05	0.00119381	-0.00103955	-4.65809e-05	-0.000602155	0.00221387	4.81244e-05
0.000890945	-0.00116578	-0.00127987	0.000892425	0.00318921	0.000533608	0.00092085	0.000309542	-0.00177524	-0.000802517	0.0037494	-0.000250995	-0.000550695	0.000343463	-0.000354101	-0.00062759	-0.000206266	-0.000541132	-0.00072272	0.000722306	-3.88389e-05	-0.000513656	-0.00132315	-0.000834637	-0.000139613	0.00119508	-0.00103033	-7.33726e-05	-0.000316307	0.00221328	4.64494e-05
0.000874396	-0.00116735	-0.00125621	0.00112693	0.00318638	0.000437083	0.000906866	0.000349323	-0.00179341	-0.000653105	0.00355519	-0.000297472	-0.000275192	0.000331687	-0.00036543	-0.000697003	-0.000162987	-0.000559335	-0.000723249	0.000740876	-3.88787e-05	-0.000411865	-0.00131944	-0.000832322	-0.000176874	0.00120463	-0.00103397	-6.22075e-05	-0.000391012	0.00221389	4.50654e-05
0.000875492	-0.0011662	-0.00125838	0.000909334	0.00318667	0.000433989	0.000911515	0.000432395	-0.0017681	-0.000657492	0.00355734	-0.000238014	-0.000233111	0.000333903	-0.000381668	-0.000692933	-0.000171978	-0.000540099	-0.000723577	0.00076656	-3.86765e-05	-0.000337688	-0.00131711	-0.000830209	-0.000149426	0.00119488	-0.00103427	-6.48017e-05	-0.00045232	0.00221368	4.45604e-05
0.000874785	-0.00116589	-0.00124441	0.000906367	0.00318748	0.000444048	0.000421703	0.000413753	-0.00177559	-0.000687919	0.00357498	-0.000266351	-0.000264016	0.000333622	-0.000367928	-0.000694509	-0.000177609	-0.000530833	-0.000722996	0.00076265	-3.86189e-05	-0.000234522	-0.00131865	-0.000830269	-0.000121409	0.00119852	-0.00103443	-6.41278e-05	-0.000453303	0.00221404	4.40121e-05
0.00087622	-0.00116637	-0.00121665	0.000987425	0.00318402	0.00043396	0.000788153	0.000424824	-0.00177679	-0.000663441	0.00355754	-0.0002723	-0.000234104	0.000319458	-0.000383107	-0.000697662	-0.000156323	-0.000540097	-0.000320872	0.000771842	-2.44438e-05	-0.000344923	-0.0013182	-0.000797937	-0.000116485	0.00119662	-0.000961517	1.05617e-05	-0.000457349	0.00221373	4.38177e-05
0.000876118	-0.00116619	-0.00125472	0.000917607	0.00318665	0.000368695	0.000433962	0.000406802	-0.00178237	-0.000355759	0.00357593	-0.000273436	-0.000256119	0.000331959	-0.000373397	-0.000689514	-0.000170728	-0.000535553	-0.000568092	0.000759492	-3.86225e-05	-0.000181335	-0.00131895	-0.000826287	-0.000133363	0.00119641	-0.00103149	-6.49842e-05	-0.000442296	0.00221382	4.34308e-05
0.000876623	-0.0012026	-0.00121477	0.00106284	0.00200052	0.000415863	0.000596353	0.000467408	-0.00189969	-0.000366339	0.00357033	-0.000268211	-0.000263289	0.000398527	-0.000386621	-0.000674467	-0.000207414	-0.000530321	-0.000690826	0.000760734	-4.13643e-06	-0.000249612	-0.00131911	-0.000828846	-0.000109595	0.00109101	-0.00096799	-6.25745e-05	-0.00043563	0.00136478	3.50291e-05
0.000876724	-0.0011727	-0.000380315	0.00101772	0.00224178	0.000417403	0.000527415	0.00020715	-0.00183923	-0.000399627	0.00357007	-0.000262005	-0.000266102	0.000362856	-0.000376648	-0.00068173	-0.000200004	-0.000539498	-0.000654086	0.000759342	-1.95942e-05	-0.000244239	-0.00131862	-0.000830655	-0.000102756	0.00116017	-0.000986615	-0.000375928	-0.000458806	0.00144106	3.45935e-05
0.000877536	-0.000898879	-0.000578197	0.00104505	0.00225737	0.000417978	0.000603606	0.0003877	-0.00186897	-0.000398439	0.00341005	-0.000282331	-0.000260683	0.000367011	-0.000386361	-0.000740845	-0.000194849	-0.000531707	-0.000589253	0.000752046	-1.41779e-05	-0.000253417	-0.00132095	-0.000828263	-0.000100558	0.00112336	-0.000983361	-9.30008e-05	-0.000441793	0.00153524	3.35789e-05
0.000877395	-0.000986865	-0.000732684	0.00102778	0.00210795	0.000414705	0.000572689	0.000443396	-0.0018058	-0.000416216	0.00328192	-0.000290809	-0.000254891	0.000343607	-0.000380799	-0.000701901	-0.000199162	-0.000534441	-0.000566815	0.000746	-1.65285e-05	-0.000251297	-0.00131935	-0.000768524	-0.000104521	0.00113822	-0.00098402	-9.92368e-05	-0.000437759	0.00141724	3.167e-05
0.000478037	-0.000723482	-0.000820987	0.0009901	-6.11283e-05	0.000235148	0.000571767	0.000424151	-0.0014575	-3.50601e-05	0.00331658	-0.000304655	-0.00025557	0.00032998	-0.00037935	-0.000692128	-0.000188611	-0.00051548	-0.000482997	0.000701912	-8.57513e-05	-0.000249762	-0.00131954	-0.00079467	-9.91408e-05	0.00114153	-0.000983707	-0.00034607	-0.000434501	0.00151326	2.53361e-05
0.000478037	-0.000723482	-0.000820987	0.0009901	-6.11283e-05	0.000235148	0.000571767	0.000424151	-0.0014575	-3.50601e-05	0.00331658	-0.000304655	-0.00025557	0.00032998	-0.00037935	-0.000692128	-0.000188611	-0.00051548	-0.000482997	0.000701912	-8.57513e-05	-0.000249762	-0.00131954	-0.00079467	-9.91408e-05	0.00114153	-0.000983707	-0.00034607	-0.000434501	0.00151326	2.53361e-05
0.000464805	-0.000655886	-0.000768929	0.00099461	-4.18219e-05	0.000267954	0.000573352	0.000421027	-0.00144975	-0.000120012	0.00333045	-0.000297228	-0.000255469	0.000335314	-0.000379484	-0.000689438	-0.000187056	-0.000498727	-0.000461284	0.000717984	-7.41913e-05	-0.000249362	-0.00131953	-0.000799968	-0.000100714	0.00113684	-0.000983502	-0.000379856	-0.000433478	0.00149427	2.51954e-05
0.000469689	-0.000654264	-0.000773556	0.000987941	-1.6292e-05	0.000248095	0.000572315	0.000424095	-0.00144215	-0.000114989	0.0033238	-0.000301936	-0.000255298	0.000330922	-0.000379366	-0.000691171	-0.000188421	-0.00051132	-0.000460677	0.000702476	-6.70669e-05	-0.000249975	-0.00131955	-0.000797492	-0.00010038	0.00113934	-0.00098411	-0.00035892	-0.000433271	0.00151739	2.51629e-05
0.000511007	0.000290749	-0.00082799	0.00099108	-0.000148589	0.000259143	0.000570961	0.000427284	-0.00123446	-5.47074e-05	0.00281294	-0.000298984	-0.000403777	0.000364544	-0.000365649	-0.000713625	-0.000186966	-0.000502167	-0.000471997	0.000637397	-8.56495e-05	-0.000249921	-0.00135491	-0.000751222	-0.000100514	0.00114126	-0.000979155	-0.000332676	-0.000433412	0.00152196	2.13514e-05
0.000474462	-4.97683e-05	-0.000839071	0.000992355	7.80415e-06	0.000239713	0.000571899	0.000424187	-0.00127773	-0.000101003	0.00280192	-0.000301326	-0.000261755	0.000334655	-0.000354267	-0.00069224	-0.000187255	-0.000505468	-0.000470541	0.000677715	-7.971e-05	-0.00024984	-0.0013501	-0.000745383	-0.000100341	0.00113983	-0.000983024	-0.000334985	-0.000433203	0.00151798	2.11487e-05
0.000483613	-7.48193e-05	-0.000812219	0.000991679	-3.80935e-05	0.000347507	0.000571327	0.000426614	-0.00133071	-7.36197e-05	0.00216915	-0.000327853	-0.000275649	0.000309916	-0.000383485	-0.000696053	-0.000187319	-0.000507171	-0.000383175	0.000681469	-0.000126855	-0.000249828	-0.00131771	-0.000770386	-0.000100317	0.00114011	-0.000981696	-0.000330604	-0.000433051	0.00151234	1.80753e-05
0.000486626	-0.000120913	-0.000811023	0.000992067	-2.88925e-05	0.000344377	0.00057189	0.000426468	-0.00128301	-7.37355e-05	0.00218785	-0.00032613	-0.000275829	0.000312555	-0.000380818	-0.000696303	-0.000187319	-0.000505382	-0.00038578	0.000675167	-0.000136661	-0.000249828	-0.00129791	-0.000771689	-0.000100229	0.00114058	-0.000981683	-0.000337725	-0.000433078	0.00151236	1.79898e-05
0.000485509	9.39987e-06	-0.000806545	0.000992048	-4.01824e-05	0.000328218	0.000571941	0.00042677	-0.00129105	-7.97763e-05	0.00219516	-0.000330688	-0.000327282	0.000316895	-0.000406489	-0.000698788	-0.000187196	-0.000506371	-0.00039794	0.00067792	-0.000168044	-0.000249832	-0.00131985	-0.000759181	-0.000100888	0.00096844	-0.000980697	-0.000336347	-0.000433116	0.00151431	1.77735e-05
0.00022869	-8.87843e-05	-0.000804261	0.000991669	-6.28707e-05	0.000339383	0.00057426	0.000426672	-0.00131252	-9.02967e-05	0.00217523	-0.000339144	-0.000315047	0.000274535	-0.000395393	-0.000638539	-0.000187295	-0.000183143	-0.000399338	0.000679933	-0.000150265	-0.000249675	-0.00130715	-0.000766561	-0.000108307	0.00112748	-0.000257034	-0.000371242	-0.000433004	0.00145864	1.65111e-05
0.000251259	-0.000137887	-0.000803739	0.000991482	-5.95342e-05	0.000334179	0.000574234	0.000426323	-0.001312	-8.96852e-05	0.00217561	-0.000340609	-0.000307314	0.000279639	-0.000396376	-0.000639164	-0.000187302	-0.000185207	-0.000399586	0.000679862	-0.000150764	-0.000249753	-0.00130695	-0.000770493	-0.000108922	0.00111413	-0.000259636	-0.000371206	-0.000433019	0.00145932	1.65085e-05
0.000272711	-0.000109886	-0.000802731	0.000991638	-5.47451e-05	0.000330331	0.00057391	0.000426431	-0.00130866	-8.89006e-05	0.00217592	-0.000338434	-0.000307218	0.000288783	-0.000387274	-0.000642191	-0.000187305	-0.000208967	-0.000402563	0.000679999	-0.000142447	-0.000249697	-0.00130805	-0.00076993	-0.000110183	0.00104912	-0.000325356	-0.000369608	-0.000433017	0.0014624	1.64183e-05
0.000265329	-8.4949e-05	-0.00080372	0.000991677	-6.19935e-05	0.000340108	0.000573123	0.000462402	-0.00131252	-9.28188e-05	0.00217659	-0.000338495	-0.000309475	0.000278027	-0.000395232	-0.000634312	-0.000187859	-0.000182519	-0.000398384	0.000679996	-0.000144937	-0.000252155	-0.00130788	-0.000768087	-0.000109279	0.000272422	-0.000287772	-0.000380371	-0.000436085	0.00146012	1.53944e-05
0.000265942	-8.59124e-05	-0.000803677	0.000991657	-6.13371e-05	0.00034005	0.000573133	0.000456326	-0.00131222	-9.28152e-05	0.00217659	-0.000338499	-0.000308787	0.000278218	-0.000395205	-0.00063584	-0.000187749	-0.000186017	-0.0003983	0.000679904	-0.000142213	-0.000252024	-0.00130787	-0.00076743	-0.000108998	0.000280705	-0.000287857	-0.000380368	-0.000436023	0.00146015	1.53937e-05
0.000259561	-9.40824e-05	-0.000802225	0.00099165	-5.78023e-05	0.000334408	0.000573427	0.000445489	-0.00130829	-8.98901e-05	0.00217595	-0.000338998	-0.000305637	0.000278369	-0.000393353	-0.000638403	-0.000187712	-0.00019212	-0.000399461	0.000679451	-0.000145851	-0.000251965	-0.00130828	-0.000756343	-0.000110169	0.000273608	-0.000297071	-0.000375978	-0.000434843	0.00146211	1.53535e-05
0.000272399	-9.49622e-05	-0.000803006	0.000991695	-5.819e-05	0.000298816	0.000572986	0.00045024	-0.00130846	-9.02725e-05	0.0021754	-0.000338848	-0.00030603	0.000278824	-0.000395024	-0.000639557	-0.000187507	-0.000194471	-0.000399342	0.000679078	-0.00014585	-0.000251911	-0.00130843	-0.000757022	-0.000109485	0.0002237	-0.000289041	-0.000372184	-0.000434215	0.00146445	1.53198e-05
0.000160236	-9.52389e-05	-0.000802444	0.000991637	-5.77773e-05	0.000310704	0.000562372	0.000455588	-0.00130858	-9.05956e-05	0.00217555	-0.00033842	-0.00013853	0.000279617	-0.000391697	-0.000639431	-0.000181108	-0.000200785	-0.000398816	0.000680569	-0.000144361	-0.000250905	-0.000837322	-0.000757982	2.71153e-05	0.000234436	-0.000296117	-0.000377586	-0.000434106	0.00145925	1.41721e-05
0.000222317	-9.8547e-05	-0.000802447	0.000991639	-5.78639e-05	0.000311327	0.000568752	0.000444695	-0.00119627	-9.07316e-05	0.00217584	-0.000338572	-0.000151707	0.000279718	-0.000405596	-0.000640187	-0.000186712	-0.000198777	-0.000398898	0.000680526	-0.000144408	-0.000251426	-0.000856279	-0.000758231	-7.05762e-05	0.000237265	-0.000296693	-0.000376894	-0.000434059	0.00145976	1.39712e-05
0.000207519	-9.70022e-05	-0.000802642	0.000991644	-5.78212e-05	0.000311493	0.000564927	0.00044824	-0.00118117	-9.06014e-05	0.00217732	-0.000338561	-0.000166393	0.000279793	-0.000401107	-0.000639437	-0.000183795	-0.000201396	-0.000398878	0.000678145	-0.000144367	-0.000248004	-0.000855862	-0.000757726	3.51453e-06	0.000235522	-0.000294538	-0.000376111	-0.000393208	0.00145929	1.38851e-05
0.000209539	-9.69357e-05	-0.000802661	0.000991647	-5.78927e-05	0.000311861	0.000565303	0.000447867	-0.0011709	-9.07613e-05	0.00217717	-0.000338581	-0.000180046	0.000279787	-0.000400283	-0.000639638	-0.000183994	-0.000200423	-0.000398884	0.000678263	-0.000144383	-0.000249915	-0.000864462	-0.000757516	6.65624e-07	0.00024193	-0.00029467	-0.000376305	-0.000363179	0.00145929	1.38617e-05
0.000211633	-9.69665e-05	-0.00080266	0.000991647	-5.7899e-05	0.000311699	0.000565603	0.000447868	-0.00117124	-9.07353e-05	0.00217717	-0.000338581	-0.000179047	0.000279787	-0.000400379	-0.000639631	-0.000184178	-0.000200361	-0.000398906	0.000678329	-0.000144384	-0.000249912	-0.000860918	-0.000757526	-3.26146e-07	0.000237788	-0.00029472	-0.000376269	-0.000368006	0.00145929	1.3859e-05
0.000193623	-9.71349e-05	-0.000802627	0.00099165	-5.78708e-05	0.000311714	0.000566701	0.000447823	-0.001172	-9.07102e-05	0.00217693	-0.000338592	-0.000180214	0.000279886	-0.000400806	-0.000639826	-0.000184312	-0.00019944	-0.000398904	0.000678399	-0.000144428	-0.000248614	-0.000859313	-0.000757347	-1.61659e-05	0.000239598	-0.000294893	-0.000376189	-0.000370602	0.0014595	1.38544e-05
0.000179828	-9.73107e-05	-0.000802686	0.000991644	-5.80252e-05	0.000308417	0.000565634	0.000447767	-0.00117079	-9.07473e-05	0.00217702	-0.000338562	-0.000179628	0.000279909	-0.000399815	-0.000639945	-0.000184325	-0.00019987	-0.00039894	0.000677946	-0.000144412	-0.000249196	-0.000860296	-0.000757149	-4.94035e-05	0.000239611	-0.000294679	-0.000376377	-0.000361843	0.00145924	1.38391e-05
-9.69269e-07	-9.69553e-05	-0.000352797	0.000975672	-5.79171e-05	0.000309583	0.000565942	0.000448914	-0.00117258	-8.27115e-05	0.00216937	-0.000321377	-0.000183312	0.000279846	-0.000415688	-0.000639997	-0.000185197	-0.000148156	-0.000398853	0.000678552	-0.000178864	-0.00024922	-0.00086364	-0.000756982	-1.65586e-05	0.000240041	-0.000294754	-0.000376638	-0.000332416	0.00145941	1.32082e-05
8.16465e-05	-9.71402e-05	-0.000192759	0.000992832	-5.80539e-05	0.000309644	0.000565758	0.000449281	-0.00117307	-7.89245e-05	0.00217396	-0.000261617	-0.000181291	0.000279851	-0.000403859	-0.00064191	-0.000189921	-0.000195991	-0.000398283	0.000678055	-0.00017974	-0.000249396	-0.000821319	-0.000750111	-2.92182e-05	0.000239856	-0.000294702	-0.000380686	-0.000330962	0.00145927	1.30771e-05
0.000102439	-9.72011e-05	-0.00013028	0.000989128	-5.16986e-05	0.000315422	0.000565908	0.000448648	-0.000774297	-7.95767e-05	0.00217339	-0.000291214	-0.000180925	0.000280065	-0.00040807	-0.00064344	-0.000188782	-0.000196229	-0.000398816	0.00067809	-0.000225756	-0.000249311	-0.000744651	-0.000752917	-2.35114e-05	0.000240086	-0.000294718	-0.000384102	-0.000331951	0.00145931	1.22049e-05
9.69558e-05	-9.71694e-05	-0.000141668	0.000991734	-5.48929e-05	0.000315263	0.000565827	0.000448618	-0.000651254	-8.06504e-05	0.00217374	-0.000284225	-0.000180905	0.000279916	-0.000406518	-0.000643531	-0.000188771	-0.000192722	-0.000398347	0.00067816	-0.000190465	-0.000249017	-0.0007554	-0.00074959	-2.32592e-05	0.000239777	-0.000294717	-0.000383063	-0.000330395	0.0014593	1.20258e-05
9.69558e-05	-9.71694e-05	-0.000141668	0.000991734	-5.48929e-05	0.000315263	0.000565827	0.000448618	-0.000651254	-8.06504e-05	0.00217374	-0.000284225	-0.000180905	0.000279916	-0.000406518	-0.000643531	-0.000188771	-0.000192722	-0.000398347	0.00067816	-0.000190465	-0.000249017	-0.0007554	-0.00074959	-2.32592e-05	0.000239777	-0.000294717	-0.000383063	-0.000330395	0.0014593	1.20258e-05
9.63661e-05	-9.71771e-05	-0.000180917	0.000991176	-5.49813e-05	0.000314828	0.000565843	0.000448521	-0.000657619	-8.07142e-05	0.00217385	-0.000282239	-0.000180966	0.000279992	-0.000405919	-0.000643664	-0.000188386	-0.00018452	-0.000398343	0.000678166	-0.00018916	-0.000248994	-0.00072821	-0.000750091	-2.34669e-05	0.000239889	-0.000294723	-0.0003831	-0.000330028	0.00145931	1.20009e-05
9.3213e-05	-9.24311e-05	-0.000126802	0.00097814	-5.30459e-05	0.000314988	0.000565824	0.000448953	-0.000663375	-8.07465e-05	0.00217341	-0.000285784	-0.000173994	0.000301348	-0.000407368	-0.000643104	-0.000189264	-0.00018926	-0.000398793	0.000678397	-0.000187704	-0.00024898	-0.00076052	-0.000452588	-2.37632e-05	0.000239859	-0.000295296	-0.000386287	-0.000328222	0.00145937	1.16697e-05
-0.000133982	-9.71535e-05	-0.000158804	0.000990674	-5.33672e-05	0.000314794	0.000639456	0.000401222	-0.0005385	-8.05859e-05	0.00134404	-0.00033129	-0.000180703	0.000279966	-0.000407113	-0.000643976	-0.000188341	-0.000187463	-0.000398542	0.000676445	-0.000182865	-0.000248649	-0.000734645	-0.000750774	-2.38242e-05	0.000239913	-0.000294804	-0.000383104	-0.000327371	0.00147042	9.05679e-06
-3.27226e-05	-9.72926e-05	-0.000164411	0.000984594	-5.29665e-05	0.000314145	0.000549054	0.00042412	-0.000628	-8.04325e-05	0.00144104	-0.000288608	-0.00018058	0.000291767	-0.000406961	-0.000642903	-0.000188308	-0.000190207	-0.000398898	0.00050172	-0.000184417	-0.000248965	-0.000739289	-0.000538276	-2.37685e-05	0.000240085	-0.000293934	-0.000384908	-0.000328467	0.00146529	8.80974e-06
-5.52759e-06	-9.6313e-05	-0.000168197	0.00098784	-5.31118e-05	0.000316653	0.000574731	0.00043799	-0.000600094	-8.04471e-05	0.00146163	-0.000294383	-0.000178951	0.00027773	-0.000403864	-9.5714e-05	-0.000188384	-0.000196136	-0.000398803	0.000390671	-0.000180295	-0.000237584	-0.00074745	-0.000533098	8.10182e-05	0.000241953	-0.00029442	-0.000385205	-0.00033012	0.00146443	8.38086e-06
-1.06287e-05	-9.61592e-05	-0.000160329	0.000984384	-5.05413e-05	0.000316076	0.000563424	0.000428599	-0.000592063	-8.0334e-05	0.00141489	-0.000296947	-0.000180214	0.00028586	-0.000405097	-9.41054e-05	-0.000187207	-0.000194768	-0.000398798	0.000445432	-0.000180047	-0.000235014	-0.000746731	-0.000534843	-4.6875e-06	0.000241338	-0.000292843	-0.000350599	-0.000330683	0.00146356	8.22199e-06
-1.35902e-06	-9.63753e-05	-0.000166227	0.000985015	-5.24651e-05	0.000315312	0.000546367	0.00042735	-0.00057956	-8.04446e-05	0.00141325	-0.000296119	-0.000180034	0.000282902	-0.000399743	-0.000151809	-0.00018784	-0.000192718	-0.000398757	0.00041935	-0.000180676	-0.000244791	-0.000744702	-0.000539855	5.12212e-06	0.000241692	-0.000293009	-0.000370183	-0.000330809	0.00146378	8.19238e-06
-3.82017e-07	-9.60665e-05	-0.000166854	0.000984443	-5.13951e-05	0.00031617	0.000542967	0.000431924	-0.000586787	-8.04849e-05	0.00139596	-0.000293708	-0.000180345	0.000289665	-0.000401531	-0.00015856	-0.000187105	-0.000195505	-0.000398857	0.00041641	-0.000180813	-0.000236806	-0.000747295	-0.000527945	-5.0073e-06	0.000242228	-0.000293395	-0.000359095	-0.000330517	0.00146396	8.13657e-06
-4.40161e-06	-9.62391e-05	-0.000167844	0.000984191	-5.22848e-05	0.000316213	0.000562645	0.000418821	-0.000582589	-8.03534e-05	0.00139122	-0.000294668	-0.000180002	0.000287302	-0.000399857	-0.000153931	-0.000187625	-0.000195272	-0.000398859	0.000420734	-0.000180151	-0.000239034	-0.000746877	-0.000523562	-7.06843e-06	0.000241656	-0.000293465	-0.000353485	-0.00033148	0.00146383	8.12066e-06
-9.56862e-06	-9.77423e-05	-0.000166662	0.000984333	-5.1983e-05	0.000315254	0.000191258	0.000426262	-0.000582767	-8.03716e-05	0.00139761	-0.00029429	-0.000180051	0.0002869	-0.000395246	-0.000142035	-0.000187652	-0.000194821	-0.000381271	0.000420163	-0.000181462	-0.000253231	-0.000746357	-0.00053011	1.92885e-05	0.000243421	-0.000294003	-0.000360857	-0.000330897	0.00146385	7.86263e-06
-4.23795e-06	-9.62499e-05	-0.000166808	0.000984364	-5.6296e-05	0.000192259	0.000384084	0.000428129	-0.000501977	-8.95782e-05	0.00125372	-1.94687e-05	-0.000180719	0.000290846	-0.000402935	-8.03049e-05	-0.000187476	-0.000194823	-0.000401885	0.00020272	-0.00018054	-0.000239395	-0.000763553	-0.000520991	6.15671e-06	0.000241955	-0.000293621	-0.000353973	-0.000331211	0.00146483	7.24085e-06
-5.90252e-06	-9.61536e-05	-0.000164806	0.00098434	-6.1875e-05	0.000216519	0.000389274	0.000425925	-0.00045158	-8.33647e-05	0.00126913	-1.09696e-05	-0.000174867	0.000288567	-0.000402798	0.0001143	-0.000187692	-0.000194601	-0.000395934	0.000310326	-0.000183478	-0.000237369	-0.000754465	-0.00048751	6.9564e-06	0.000242124	-0.000273351	-0.000264812	-0.000328257	0.00146389	7.17717e-06
1.53325e-06	-9.62837e-05	-0.000166929	0.000984521	-5.89039e-05	0.000170377	0.000369219	0.000425445	-0.000335578	-8.4207e-05	0.00126222	-7.06881e-05	-0.00017932	0.000288649	-0.00040328	-8.12279e-05	-0.00018763	-0.000196681	-0.000399259	0.000250616	-0.000180706	-0.000239051	-0.000751288	-0.000504919	7.16361e-06	0.000242069	-0.000291429	-0.000336169	-0.000330498	0.00146501	7.0762e-06
8.7915e-06	-9.62616e-05	-0.000165969	0.000984343	-6.33245e-05	0.000178153	0.000384323	0.000430744	-0.000399564	-8.4005e-05	0.00125344	-6.31176e-05	-0.000176046	0.000288622	-0.000115688	-4.05079e-05	-0.000186646	-0.000194663	-0.000399586	0.000240352	-0.000181028	-0.000243148	-0.000642511	-0.000499817	5.4066e-06	0.000243088	-0.000300405	-0.000340697	-0.000330776	0.00146312	6.80622e-06
-5.58115e-06	-9.64027e-05	-0.000167154	0.000984323	-6.22781e-05	0.000185813	0.000377397	0.000432504	-0.00036967	-8.32002e-05	0.00125654	-3.7044e-05	-0.000179047	0.000222607	-9.15631e-05	-4.84591e-05	-0.000186635	-0.000193975	-0.000399901	0.000284336	-0.000180909	-0.000242577	-0.000635848	-0.000508071	6.77075e-06	0.00024297	-0.000312094	-0.000343886	-0.000331057	0.00146378	6.78447e-06
1.81204e-06	-9.64391e-05	-0.000166697	0.000984342	-6.33751e-05	0.000185217	0.000377886	0.000433042	-0.000373917	-8.38132e-05	0.00125058	-3.04109e-05	-0.00017737	7.20309e-05	-0.000111226	-3.88772e-05	-0.000186675	-0.000189891	-0.000398156	0.000256635	-0.000181158	-0.000242592	-0.000638079	-0.000505824	4.90577e-06	0.000248703	-0.000299237	-0.000337987	-0.000330786	0.00146363	6.70418e-06
-3.43224e-06	-9.62949e-05	-0.000166952	0.000984361	-6.39891e-05	0.000183292	0.000374951	0.000431665	-0.000382865	-8.39005e-05	0.00125652	-6.43074e-05	-0.000178391	8.84205e-05	-0.00010318	-1.35916e-05	-0.000186593	-0.000192667	-0.000371454	0.000239326	-0.00018113	-0.000209499	-0.00063502	-0.000499054	6.66277e-06	0.000226198	-0.000300654	-0.0003411	-0.00032477	0.00146299	6.65779e-06
-3.55964e-07	-3.07048e-05	-0.000166303	0.000984358	-6.31579e-05	0.000183181	0.000375743	0.000128447	-0.000384251	-8.37398e-05	0.0012491	-5.55403e-05	-0.000182486	0.00010447	-0.000101468	-3.02285e-05	-0.000186685	-0.000191748	-0.000378427	0.000244796	-0.000181106	-0.000236321	-0.000641398	-0.00050097	1.63756e-06	0.000240652	-0.000298504	-0.00033907	-0.000317177	0.00146353	6.49646e-06
-5.58341e-06	-8.79782e-05	-0.000166412	0.000984345	-6.34109e-05	0.000183978	0.000320189	0.000289206	-4.77834e-05	-8.35426e-05	0.00125585	-5.64033e-05	-0.000177836	0.000105864	-0.000115686	-2.82948e-05	-0.000186735	-0.00019248	-0.000365698	0.00024372	-0.000181313	-0.000234875	-0.000232869	-0.000497909	1.60391e-05	0.000232953	-0.000300866	-0.000340704	-0.000320004	0.00146341	6.03539e-06
-4.53429e-06	-3.20793e-06	-0.000166431	0.00098416	-5.64314e-05	0.000183787	0.000328052	0.000189623	3.21293e-05	-8.34769e-05	0.00125012	-6.05507e-05	-0.000181799	0.000108952	-0.000101471	-3.14139e-05	-0.000187043	-0.000191319	-0.000378157	0.00025265	-0.00018106	-0.000239732	-0.000136056	-0.000502698	1.44378e-05	0.000233447	-0.000300654	-0.000285573	-0.000328314	0.00146346	5.92356e-06
-2.65759e-05	-6.18895e-05	-0.000166542	0.000980518	-6.20589e-05	0.00018406	0.000277326	0.000175536	-2.14538e-05	-8.35876e-05	0.00125374	-5.99219e-05	-0.000178025	0.00010458	-9.86057e-05	-3.26837e-05	-0.000186892	-0.000192794	-0.000377228	0.000253153	-0.000181529	-0.000238466	-0.000132536	-0.000502297	1.71095e-05	0.000225609	-0.000301049	-0.000254199	-0.000326293	0.00146352	5.86843e-06
-2.17481e-05	-6.00319e-05	-0.000166447	0.000971163	-6.00579e-05	0.000183685	0.000263365	0.000167536	-7.2382e-05	-8.35728e-05	0.00125069	-6.01256e-05	-0.000179702	9.13103e-05	-0.00010626	-3.32706e-05	-0.000186822	-0.000190492	-0.000382274	0.00025431	-0.000180594	-0.000238025	-0.000138873	-0.000502663	1.30165e-05	0.000230859	-0.000301321	-0.000249825	-0.000316581	0.00146349	5.83473e-06
-3.49914e-05	-5.55795e-05	-0.000166381	0.000857722	-6.07274e-05	0.000184317	0.00027984	0.000192994	-1.62929e-05	-8.35567e-05	0.00125148	-6.05734e-05	-0.000179768	9.15453e-05	-0.000101401	-3.28831e-05	-0.00018672	-0.00019164	-0.000376272	0.000252646	-0.000181044	-0.000238854	-0.000118051	-0.000514187	9.00416e-06	0.000230295	-0.000301446	-0.000136988	-0.000325334	0.0014701	5.625e-06
-3.69754e-05	-5.39141e-05	-0.000166385	0.000858391	-6.06988e-05	0.000184726	0.000265338	0.000173512	-6.47628e-05	-8.35299e-05	0.00125177	-6.0551e-05	-0.000177358	9.77984e-05	-0.000101229	-3.31143e-05	-0.000186215	-0.000188046	-0.000382074	0.000252484	-0.000180669	-0.000238426	-0.000115926	-0.000515084	9.78177e-06	0.000230484	-0.000301361	-0.000130388	-0.000318737	0.00147042	5.61399e-06
-3.29757e-05	-5.30367e-05	-0.000164747	0.000864323	-6.09398e-05	0.000184567	0.000221952	0.000159327	-3.89705e-05	-8.0536e-05	0.00125172	-6.30536e-05	-0.000178647	9.62343e-05	-0.000105469	-3.23555e-05	-0.000186503	-0.000188951	-0.000379102	0.000253106	-0.000181621	-0.000237406	-0.000128064	-0.000507457	8.19422e-06	0.000230159	-0.000301223	-0.000148767	-0.000323309	0.00146655	5.58539e-06
-3.04473e-05	-5.28491e-05	-0.000164965	0.000866807	-6.17487e-05	0.000178604	0.000226092	0.000170354	-3.09796e-05	-7.8853e-05	0.00125195	-6.11134e-05	-0.00017926	9.45026e-05	-0.000102643	-3.13328e-05	-0.000186241	-0.000188486	-0.000378239	0.000254834	-0.000190531	-0.000185355	-0.000121275	-0.000511767	7.86783e-06	0.000228963	-0.000207134	-0.000167243	-0.000324069	0.00146848	5.53933e-06
-3.13886e-05	-5.09943e-05	-0.000164923	0.000867698	-6.22022e-05	0.000183164	0.000235991	0.000164389	-3.76255e-05	-6.19789e-05	0.00125151	-6.26983e-05	-0.000178728	9.68252e-05	-0.000104447	-3.19973e-05	-0.000186225	-0.00019042	-0.000378287	0.000254226	-0.000182071	-0.000192416	-0.000123621	-0.000510991	9.71845e-06	0.000229236	-0.00018986	-0.000149264	-0.000322401	0.00146637	5.52294e-06
-3.06504e-05	-4.95914e-05	-0.000165212	0.000866169	-6.17988e-05	0.000160089	0.000236766	0.00016473	-3.81676e-05	-7.64692e-05	0.00125125	-6.20746e-05	-0.000178407	9.59046e-05	-0.00010325	-3.23856e-05	-0.000186228	-0.000187943	-0.00037941	0.000254823	-0.000182054	-0.000140524	-0.000125403	-0.000510037	9.09465e-06	0.000229011	-0.000188626	-0.000146184	-0.000323332	0.00146661	5.49571e-06
-3.05489e-05	-5.1152e-05	-0.000154886	0.000866816	-6.18013e-05	0.000183394	0.00023332	0.000179915	-3.28222e-05	-4.35989e-05	0.00125156	-6.30933e-05	-0.000111396	-1.96042e-05	-0.000101312	-3.34997e-05	-0.000186456	-0.000153612	-0.000379406	0.000255325	-0.000185148	-0.000198582	-0.000128952	-0.000127822	8.62151e-06	0.000229045	-0.000199982	-0.000157895	-0.00016426	0.00145189	5.12732e-06
-3.06695e-05	-5.11396e-05	-0.000154885	0.000866973	-6.18104e-05	0.000183323	0.000233742	0.000178389	-3.37583e-05	-4.57477e-05	0.00125123	-6.29998e-05	-0.000118673	-1.911e-05	-0.000103184	-3.38163e-05	-0.000186467	-0.000155014	-0.000148354	0.000254935	-0.00018479	-0.000179246	-0.000128424	-0.000201391	7.14898e-06	0.00022903	-0.000200256	-0.000143899	-0.000188771	0.00145104	5.02569e-06
-2.99472e-05	-5.07922e-05	-0.000158037	0.000866896	-6.18408e-05	0.000183135	0.000234511	0.000170229	-3.44306e-05	-5.493e-05	0.00125136	-6.19001e-05	-0.000144235	-1.52825e-05	-0.000103628	-3.49736e-05	-0.000186472	-0.000162036	-0.000169876	0.000254742	-0.000184841	-0.000174977	-0.00012576	-0.000216073	9.04426e-06	0.000229069	-0.000204765	-0.000136392	-0.000172178	0.00144235	5.01339e-06
-3.02078e-05	-5.05885e-05	-0.0001621	0.000866905	-6.17201e-05	0.000183142	0.000234416	0.00017011	-3.43139e-05	-5.66195e-05	0.00125144	-6.23486e-05	-0.000137802	-4.98787e-07	-0.000103075	-3.63633e-05	-0.000186476	-0.000162462	-0.000178597	0.00025478	-0.000169862	-0.000176001	-0.000125827	-0.000190257	8.89219e-06	0.00022913	-0.000204781	-0.000136739	-0.000163705	0.00144379	5.0022e-06
-3.20309e-05	-5.07018e-05	-0.00015476	0.000825277	-6.17813e-05	0.000183462	0.000234286	0.00016973	-3.4211e-05	-5.22952e-05	0.00125141	-6.26501e-05	-0.000126051	8.69421e-06	-0.00010227	-3.48866e-05	-0.000186382	-0.000158545	-0.000183477	0.000254788	-0.000184517	-0.000172323	-0.000122006	-0.000188589	9.08308e-06	0.000229019	-0.000203588	-0.000133566	-0.000156511	0.00145	4.94278e-06
-3.04501e-05	-5.06139e-05	-0.000157482	0.000830398	-6.16962e-05	0.00016181	0.00023428	0.000169503	-3.41511e-05	-5.33005e-05	0.00124944	-6.2765e-05	-0.000136043	9.77754e-06	-0.000111184	-3.51212e-05	-0.000185077	-0.000160586	-0.000165299	0.000254509	-0.00015602	-9.33433e-05	-0.0001243	-0.000196361	9.33578e-06	0.000229113	-0.000203293	-0.000136011	-0.000170208	0.00144804	4.91011e-06
-3.13432e-05	-5.07367e-05	-0.000158333	0.000828217	-6.16943e-05	0.000159357	0.000234169	0.000169365	-3.39686e-05	-5.33309e-05	0.00125009	-6.29047e-05	-0.000131727	1.06592e-05	-0.000110586	-3.50097e-05	-0.000184909	-0.000161639	-0.000164196	0.000254519	-0.000168172	-8.42474e-05	-0.000122199	-0.000190221	9.20812e-06	0.00022919	-0.000179162	-0.000138548	-0.000169427	0.00144961	4.90142e-06
-1.39473e-05	-5.07621e-05	-0.000159117	0.000638064	-8.62464e-05	0.000157498	0.000234292	0.000168098	-3.3908e-05	-5.20104e-05	0.00125105	-6.20125e-05	-0.00012625	1.09649e-05	-0.000105129	-3.47576e-05	-0.000101929	-0.000159555	-0.000176483	0.000254533	-0.000164346	-0.000104995	-0.000123639	-0.000192881	3.01117e-05	0.00022903	-0.000204	-0.000136624	-0.000169826	0.00144703	4.61044e-06
-1.46773e-06	-5.07783e-05	-0.000157373	0.000536333	-7.22573e-05	0.000152586	0.000234258	0.000168812	-3.4382e-05	-5.28595e-05	0.00125018	-6.27217e-05	-0.0001285	1.07624e-05	-0.000107116	-3.45406e-05	-7.10308e-05	-0.000159898	-0.000170031	0.000254368	-0.00016441	-0.000107865	-0.000123175	-0.000192216	8.415e-05	0.000229056	-0.000202276	-0.000135255	-0.000172181	0.00144771	4.48632e-06
-2.20917e-06	-5.07776e-05	-0.000157502	0.000536738	-6.64979e-05	0.000153388	0.000234258	0.000168822	-3.43537e-05	-5.28607e-05	0.00124999	-6.2732e-05	-0.000128483	1.0282e-05	-0.000107093	-3.45926e-05	-8.19469e-05	-0.000160005	-0.000170404	0.000254397	-0.000165757	-0.000108013	-0.000123593	-0.000192011	7.07856e-05	0.000229058	-0.000198263	-0.000135247	-0.000172435	0.0014475	4.48389e-06
-2.20917e-06	-5.07776e-05	-0.000157502	0.000536738	-6.64979e-05	0.000153388	0.000234258	0.000168822	-3.43537e-05	-5.28607e-05	0.00124999	-6.2732e-05	-0.000128483	1.0282e-05	-0.000107093	-3.45926e-05	-8.19469e-05	-0.000160005	-0.000170404	0.000254397	-0.000165757	-0.000108013	-0.000123593	-0.000192011	7.07856e-05	0.000229058	-0.000198263	-0.000135247	-0.000172435	0.0014475	4.48389e-06
2.21873e-06	-5.07748e-05	-0.000157537	0.000538959	-7.13529e-05	0.000155337	0.000234278	0.000168667	-3.42793e-05	-5.28325e-05	0.00125021	-6.26892e-05	-0.000127106	1.07589e-05	-0.000106464	-3.45433e-05	-7.25595e-05	-0.00015993	-0.000170555	0.000254388	-0.000164455	-0.000103912	-0.000123192	-0.000191942	3.79087e-05	0.000229053	-0.000199056	-0.000135588	-0.000172428	0.00144741	4.48128e-06
-1.46969e-06	-5.078e-05	-0.000157624	0.000538479	-7.03756e-05	0.000114248	0.000234277	0.00016911	-3.42881e-05	-5.29273e-05	0.00125016	-6.26859e-05	-0.000127702	1.06743e-05	-0.000107008	-3.45295e-05	-7.73011e-05	-0.000159957	-0.000170725	0.000253943	-0.000163049	-0.00010798	-0.000123215	-0.00019183	6.36673e-05	0.000229047	-0.000198236	-0.000134508	-0.000171515	0.00144751	4.47276e-06
6.87529e-07	-5.07802e-05	-0.000156983	0.000538797	-6.97803e-05	0.000119187	0.000234266	0.000170755	-3.46389e-05	-5.28624e-05	0.0012502	-6.2406e-05	-0.000128292	1.07247e-05	-0.000106711	-3.45745e-05	-7.91789e-05	-0.00015998	-0.000170511	0.000254061	-0.000164173	-0.000107961	-0.000123261	-0.000191883	5.52728e-05	0.000229053	-0.00019893	-0.000135115	-0.00017172	0.00141476	4.38118e-06
4.21337e-07	-5.07653e-05	-0.000157197	0.000538004	-7.09797e-05	0.000153839	0.000234298	0.000182659	-3.47107e-05	-5.28678e-05	0.00125018	-6.27965e-05	-0.000129546	1.07784e-05	-0.000106558	-3.4595e-05	-8.02059e-05	-0.000159951	-0.000170363	0.000171959	-0.000164254	-0.000107958	-0.000123312	-0.000191928	4.98015e-05	0.000229055	-0.000198829	-0.000135077	-0.000170843	0.00141277	4.35317e-06
9.87877e-07	-3.78969e-05	-0.000157769	0.000519843	-7.12254e-05	0.000136008	0.000233695	0.000173315	-3.44948e-05	-5.28931e-05	0.00125021	-7.50533e-05	-0.000126739	1.08338e-05	-0.000106454	-3.46127e-05	-7.90879e-05	-0.000165517	-0.000170413	0.000184219	-0.00016371	-9.66155e-05	-0.000124121	-0.000192339	4.39629e-05	0.000229069	-0.000198811	-0.000135142	-9.74644e-05	0.00141453	4.3139e-06
2.30436e-06	-3.96436e-05	-0.000157563	0.000522674	-7.1109e-05	0.000136087	0.000234508	0.000173629	-3.49327e-05	-5.28006e-05	0.00124867	-6.56201e-05	-0.000127786	1.08474e-05	-0.000106279	-3.46139e-05	-8.07148e-05	-0.000163281	-0.000170407	0.000175213	-0.000163565	-0.000104502	-0.000123545	-0.000185752	4.60259e-05	0.000229071	-0.0001032	-0.000135122	-0.000114994	0.00141604	4.28699e-06
8.51781e-07	-4.22984e-05	-0.000157971	0.000513597	-7.08956e-05	0.000135703	0.000234115	0.000174134	-3.45937e-05	-4.80234e-05	0.00124937	-6.76954e-05	-0.000127252	1.11365e-05	-9.93124e-05	-3.46328e-05	-7.77847e-05	-0.000163172	-0.000170467	0.000178009	-0.000163659	-0.000104559	-0.000122868	-0.000186556	4.5457e-05	0.000229063	-3.24563e-05	-0.000135061	-0.000101585	0.00141618	4.26625e-06
2.67905e-06	-4.31162e-05	-0.000157976	0.000513451	-7.07915e-05	0.000135751	0.000233588	0.000173593	-3.52359e-05	-5.1355e-05	0.00124937	-6.52824e-05	-0.000128514	1.31503e-05	-0.000106347	-3.46384e-05	-7.94531e-05	-0.00016303	-0.000170448	0.000172813	-0.000163665	-0.000103485	-0.000121969	-0.000186579	4.26463e-05	0.000229052	-3.46892e-05	-0.000135073	-9.76241e-05	0.00141552	4.26282e-06
1.49795e-06	-4.44117e-05	-0.000157966	0.000441332	-7.08149e-05	0.000135667	0.000234395	0.000173085	-3.51787e-05	-5.00737e-05	0.00124991	-5.74818e-05	-0.000127551	1.26829e-05	-0.000106176	-8.9247e-06	-8.36932e-05	-0.000129213	-0.00017067	0.000173627	-0.000155386	-0.000103571	-0.000136207	-0.000190756	4.32262e-05	0.000229362	-3.37709e-05	-0.000123045	-9.38949e-05	0.00141571	4.18372e-06
2.42377e-06	-4.66516e-05	-0.000158036	0.000443286	-4.04118e-05	0.000134225	0.000234059	0.000173252	-3.54066e-05	-5.01755e-05	0.00124965	-6.13725e-05	-0.000128089	1.26181e-05	-0.000105359	-3.21047e-05	-8.05455e-05	-0.000136614	-0.000170566	0.000174267	-0.000158641	-0.000103837	-0.000118946	-0.000190543	4.33215e-05	0.000229284	-3.43179e-05	-0.000129028	-0.000102629	0.00141543	4.18325e-06
3.18419e-06	-4.61091e-05	-0.00015813	0.000449502	-7.08476e-05	0.000135112	0.000235295	0.000172928	-3.50519e-05	-5.10253e-05	0.00124917	-5.51772e-05	-0.000127807	1.21387e-05	-0.000105549	-9.79537e-07	-8.17767e-05	-9.85788e-05	-0.000170505	0.000171652	-0.000155643	-0.000104753	-0.000127189	-0.000185578	4.70456e-05	0.000228937	-3.76697e-05	-6.37828e-05	-0.000102347	0.00141556	4.16782e-06
2.11846e-06	-4.58667e-05	-0.000158122	0.000448571	-7.09371e-05	0.000135266	0.000234671	0.000173295	-3.51019e-05	-5.13102e-05	0.00124917	-5.72213e-05	-0.000127745	1.22445e-05	-0.000105534	-1.20748e-05	-8.19462e-05	-7.05338e-05	-0.000170543	0.000173102	-0.000150732	-0.000104014	-0.000127589	-0.000187619	4.73836e-05	0.000229736	-4.0582e-05	-1.78838e-05	-0.000105247	0.00141539	4.15923e-06
2.12331e-06	-4.51287e-05	-0.000158124	0.000447079	-7.09436e-05	0.000135318	0.000234715	0.000173218	-3.50825e-05	-5.12953e-05	0.00124918	-5.72011e-05	-0.000127538	1.22688e-05	-0.000105539	-1.12158e-05	-8.1954e-05	-6.49627e-05	-0.000170554	0.000173081	-0.00015231	-0.000104282	-0.000128642	-0.00018878	4.74279e-05	0.000229669	-4.19579e-05	-2.12499e-05	-0.000103601	0.00141539	4.15816e-06
1.65162e-06	-4.56023e-05	-0.000158124	0.000430831	-7.07567e-05	0.000135489	4.61902e-05	0.000173245	-3.49677e-05	-5.13424e-05	0.00125006	-5.63103e-05	-0.000126628	1.26332e-05	-0.000105368	-1.15465e-05	-8.19397e-05	-7.9105e-05	-0.0001833	0.000167093	-0.00010075	-0.000104459	-0.000126939	-0.000133488	4.80893e-05	0.000229196	3.3399e-05	-6.31001e-05	-0.000102059	0.00141537	4.06844e-06
1.66855e-06	-4.55357e-05	-0.000158122	0.000434403	-7.08453e-05	0.000135531	4.62011e-05	0.000173211	-3.49773e-05	-5.13316e-05	0.00125001	-5.62367e-05	-0.00012665	1.26113e-05	-0.000105374	-1.12619e-05	-8.19055e-05	-7.87988e-05	-0.00017325	0.000168389	-0.000102648	-0.000104459	-0.000128024	-0.00013459	4.80693e-05	0.000229206	8.43852e-06	-5.67828e-05	-0.000102057	0.00141538	4.06737e-06
1.67756e-06	-4.55847e-05	-0.000158125	0.0004271	-7.08231e-05	0.000135455	6.97916e-05	0.000173208	-3.50071e-05	-5.12347e-05	0.00124974	-5.51471e-05	-0.000127219	1.2496e-05	-0.000105382	-1.17342e-05	-8.1921e-05	-7.87391e-05	-0.000174852	0.000168235	-0.000105591	-0.00010447	-0.00012765	-0.000125585	4.73699e-05	0.000229222	3.39519e-05	-4.96295e-05	-0.0001025	0.00141542	4.06231e-06
1.71333e-06	-4.55734e-05	-0.000158109	0.000425968	-7.05809e-05	0.000135454	5.36751e-05	0.000173272	-3.50618e-05	-5.10014e-05	0.0012498	-5.55954e-05	-0.000127197	1.23513e-05	-0.000105423	-1.44983e-05	-8.20006e-05	-7.8707e-05	-0.00018497	0.000164622	-0.000101015	-0.000104567	-0.000129973	-0.000121377	4.64225e-05	0.000229301	3.8622e-05	-4.22319e-05	-0.000101625	0.00141548	4.06025e-06
1.7173e-06	-4.55126e-05	-0.000155849	0.000427495	-7.06639e-05	5.9082e-05	7.15518e-05	0.000155147	-3.50102e-05	-5.11329e-05	0.00124976	-5.73603e-05	-0.000127162	1.24904e-05	-0.000112283	-1.16901e-05	-8.89485e-05	-7.87731e-05	-0.000177701	0.000165516	-9.14887e-05	-0.000104465	-0.00012782	-0.000124951	4.72502e-05	0.000229245	2.77634e-05	-3.81323e-05	-0.000101683	0.00141572	4.04084e-06
1.73931e-06	-4.55375e-05	-0.000157237	0.000427216	-7.59174e-05	9.42172e-05	5.88313e-05	0.000158174	-3.50196e-05	-5.11516e-05	0.00124976	-5.67018e-05	-0.000127106	1.2494e-05	-0.00010787	-1.23263e-05	-8.47264e-05	-7.85933e-05	-0.000178048	0.000166332	-0.000101074	-0.000104448	-0.000128272	-0.000125879	4.71461e-05	0.000229279	2.7395e-05	-4.34032e-05	-0.000103094	0.00140993	4.0316e-06
1.81251e-06	-4.55469e-05	-0.000157184	0.000426632	-7.06727e-05	7.94765e-05	6.15136e-05	0.000159097	-3.50265e-05	-5.11594e-05	0.00124977	-5.61139e-05	-0.000127118	1.24922e-05	-0.000106071	-1.22046e-05	-8.46931e-05	-7.84374e-05	-0.000177313	0.000166407	-9.77983e-05	-0.000104473	-0.000128485	-0.000125092	4.71768e-05	0.000229251	2.46373e-05	-4.42465e-05	-0.000102065	0.00141016	4.02725e-06
-1.96099e-06	-0.000108316	-0.000149739	0.000422718	-7.08736e-05	8.28092e-05	6.76226e-05	0.000160364	-7.85967e-05	-5.14865e-05	0.000365556	-5.57893e-05	-0.000127102	1.45158e-05	-0.000106821	-9.98157e-06	-8.37784e-05	-7.90164e-05	-0.000178375	0.000163491	-0.000100619	-0.000107171	-0.000114108	-0.000125547	5.14634e-05	0.0002255	2.46345e-05	-3.32675e-05	-0.000102019	0.0014136	2.61454e-06
3.55005e-06	-5.39086e-05	-0.000154157	0.000424146	-7.09683e-05	7.79228e-05	6.51023e-05	0.000159738	-0.000104649	-2.54395e-05	0.000374152	-5.59065e-05	-0.000126622	1.32007e-05	-0.000108097	-1.0195e-05	-8.32296e-05	-7.86513e-05	-0.000178356	0.000164521	-0.000100877	-0.000105069	-0.000106665	-0.000127028	4.89235e-05	0.000132974	2.71077e-05	-3.37469e-05	-0.000101916	0.00141127	2.5749e-06
3.3312e-06	-5.71571e-05	-0.000142649	0.000423279	-7.09309e-05	7.82785e-05	6.5272e-05	0.000160149	-0.000105593	-2.61874e-05	0.000376949	-5.59095e-05	-0.000126599	1.44082e-05	-0.000107997	-1.0005e-05	-8.32296e-05	-7.86524e-05	-0.000178363	0.00016448	-9.96473e-05	-0.000105348	-0.000105721	-0.000126988	4.89673e-05	0.000135429	2.70978e-05	-3.34438e-05	-0.000101919	0.00141127	2.57389e-06
1.0795e-05	-6.79835e-05	-0.000124848	0.000422653	-7.07999e-05	6.73756e-05	6.43737e-05	0.000159941	-7.12478e-05	-3.95569e-05	0.00038542	-5.60339e-05	-0.000103604	1.36168e-05	-0.000108	-6.05872e-06	-8.29543e-05	-7.93813e-05	-0.000178557	0.000163142	-0.000102864	-0.000105536	-4.27806e-05	-0.000126723	4.92993e-05	0.000158925	2.60088e-05	-3.46574e-05	-0.00010222	0.00141127	2.56217e-06
4.73466e-06	-7.42881e-05	-0.000130373	0.000422558	-7.07565e-05	7.17914e-05	6.40558e-05	0.000159927	-8.34677e-05	-4.83744e-05	0.000342369	-5.60625e-05	-0.000115424	1.39859e-05	-0.000107839	-7.90483e-06	-8.31533e-05	-7.94618e-05	-0.000178418	0.000159406	-0.000100303	-0.000105278	-7.76209e-05	-0.000126951	5.0179e-05	0.000151431	2.69347e-05	-2.93657e-05	-0.000102154	0.00141144	2.5392e-06
1.25716e-05	-6.60903e-05	-0.000127679	0.000421889	-7.07809e-05	6.77744e-05	6.38792e-05	0.000159779	-8.07661e-05	-4.32771e-05	0.000340555	-5.59642e-05	-0.000107074	1.39161e-05	-0.000107697	-8.08908e-06	-8.29162e-05	-7.95014e-05	-0.00017848	0.000159778	-0.000100487	-0.000105329	-5.20919e-05	-0.0001267	4.96746e-05	0.000147822	2.67194e-05	-3.18498e-05	-0.000102235	0.00141132	2.52773e-06
1.20699e-05	-6.91775e-05	-0.000128791	0.000422356	-7.07322e-05	6.84139e-05	6.39758e-05	0.000159491	-8.17006e-05	-4.32628e-05	0.000341158	-5.59676e-05	-0.000107937	1.38349e-05	-0.000107694	-8.25223e-06	-8.29219e-05	-7.91899e-05	-0.000178495	0.000160095	-0.00010064	-0.000105333	-5.50619e-05	-0.000109238	4.96621e-05	0.000148042	2.66241e-05	-3.29741e-05	-0.000102221	0.0014114	2.52619e-06
1.31746e-05	-7.20665e-05	-0.00012727	0.000422259	-7.07278e-05	6.78568e-05	6.35526e-05	0.000157945	-8.02223e-05	-4.35074e-05	0.000340161	-5.60056e-05	-0.000108406	1.38665e-05	-0.000107707	-7.95181e-06	-8.29926e-05	-7.76819e-05	-0.000178506	0.000160036	-0.00010094	-0.000105294	-5.26195e-05	-0.000105189	4.94488e-05	0.00015094	2.64132e-05	-3.28364e-05	-0.000102237	0.00141136	2.52414e-06
1.24672e-05	-7.00607e-05	-0.000124781	8.4277e-05	-8.93244e-05	6.67415e-05	6.35595e-05	0.000168395	-8.01084e-05	-4.64221e-05	0.000338637	-5.59651e-05	-0.000123447	1.38367e-05	-0.000107718	-9.78131e-06	-8.29713e-05	-7.93131e-05	-0.000178491	0.000160138	-0.000100942	-0.000105254	-6.28898e-05	-0.000118896	4.93949e-05	0.000151752	2.65255e-05	-3.21222e-05	-0.000102319	0.00140257	2.34097e-06
1.29402e-05	-7.33657e-05	-0.000128019	0.000174212	-7.11772e-05	5.98678e-05	6.40043e-05	0.000112623	-8.60669e-05	-4.435e-05	0.000242019	-6.05433e-05	-0.000115732	1.39214e-05	-0.000107634	-1.0657e-05	-8.29564e-05	-7.96254e-05	-0.00017628	0.000160063	-8.9477e-05	-3.48161e-05	-6.48758e-05	-6.60936e-05	4.96895e-05	0.000151947	2.62504e-05	-3.14994e-05	-0.00010744	0.00141021	2.28981e-06
1.23589e-05	-6.83679e-05	-0.000126616	0.000126584	-7.73903e-05	5.6156e-05	5.83203e-05	0.000149276	-8.22287e-05	-4.45928e-05	0.000241213	-6.79894e-05	-0.00011357	1.39884e-05	-0.000107676	-9.70217e-06	-8.29676e-05	-8.01558e-05	-0.000178429	0.000118768	-7.86023e-05	-0.000105471	-6.0192e-05	-9.0748e-05	4.96529e-05	0.000150238	2.64348e-05	-3.18079e-05	-0.000102112	0.00140741	2.27445e-06
1.36106e-05	-6.07946e-05	-0.000126984	0.000103392	-7.95454e-05	4.77163e-05	6.17237e-05	0.000118765	-8.67785e-05	-4.39188e-05	0.000242824	-7.39639e-05	-0.000109774	1.40943e-05	-0.000107689	-8.80714e-06	-8.29616e-05	-7.98789e-05	-0.000177946	0.000140222	-7.49444e-05	-0.00010017	-5.72006e-05	-8.36452e-05	4.97456e-05	0.000149723	2.64196e-05	-3.18597e-05	-0.000102202	0.00140813	2.26542e-06
1.15834e-05	-6.97068e-05	-0.000126659	0.000134343	-7.51031e-05	5.92902e-05	6.0267e-05	0.000116381	-8.29438e-05	-4.46883e-05	0.000232664	-6.47329e-05	-0.00011109	1.40124e-05	-0.000110743	-9.99617e-06	-5.65424e-05	-7.97281e-05	-0.000139358	7.32382e-05	-9.41273e-05	-0.000105165	-6.12245e-05	-8.2693e-05	4.97223e-05	0.000150025	2.63646e-05	-3.10428e-05	-0.00010241	0.00140753	2.24064e-06
1.13996e-05	-6.6626e-05	-0.000126932	0.000138081	-7.22655e-05	6.04281e-05	6.10354e-05	0.000125846	-8.31671e-05	-4.46154e-05	0.000214856	-6.50277e-05	-0.000109933	1.40125e-05	-0.000109474	-9.80705e-06	-5.43583e-05	-7.97184e-05	-0.000104427	8.40916e-05	-8.23572e-05	-0.000104223	-6.70747e-05	-8.52148e-05	4.97242e-05	0.000150059	2.61667e-05	-3.15831e-05	-0.000102275	0.00140736	2.22634e-06
1.21558e-05	-6.61124e-05	-0.000127164	0.00013444	-7.49236e-05	6.09767e-05	6.06747e-05	0.000114508	-8.32457e-05	-4.4731e-05	0.000212362	-6.98595e-05	-0.000111101	1.40329e-05	-0.000108438	-9.80143e-06	-5.35318e-05	-7.94477e-05	-0.000113802	8.94741e-05	-8.22645e-05	-9.78374e-05	-6.56513e-05	-7.59473e-05	4.97032e-05	0.000150186	2.62782e-05	-3.15989e-05	-0.000102297	0.00140698	2.22151e-06
1.17317e-05	-6.66786e-05	-0.000127026	0.000133839	-7.46697e-05	6.01709e-05	6.07175e-05	0.000111998	-6.68997e-05	-4.50158e-05	0.000211263	-7.08768e-05	-0.000111155	1.40555e-05	-0.000108358	-9.79679e-06	-6.08188e-05	-7.90354e-05	-0.000118414	8.09714e-05	-8.21213e-05	-0.00010075	-6.46474e-05	-7.64313e-05	4.97053e-05	0.000150244	2.57445e-05	-3.14163e-05	-0.000102289	0.00140681	2.21833e-06
1.1678e-05	-1.52708e-05	-0.000127065	0.000133289	-7.48462e-05	6.05168e-05	5.48791e-05	0.000119548	-4.47409e-05	-4.44007e-05	0.000211325	-6.89744e-05	-0.000111153	1.7242e-06	-5.26145e-05	-2.79357e-06	-5.93239e-05	-7.46038e-05	-0.000115441	7.80632e-05	-8.141e-05	-0.000100687	-6.2857e-05	-8.30317e-05	4.97088e-05	0.000150071	2.58751e-05	-3.15043e-05	-0.000101556	0.00140612	2.19964e-06
1.15748e-05	-3.71969e-05	-0.000127074	0.000133272	-7.44445e-05	6.02994e-05	6.52326e-05	0.000116468	-7.25612e-05	-4.50992e-05	0.000209332	-8.77082e-05	-0.000110981	1.36006e-05	-0.000103418	-8.83852e-06	-6.68149e-05	-7.14742e-05	-0.000114573	8.61314e-05	-8.01689e-05	-9.98781e-05	-6.39899e-05	-7.78452e-05	4.94334e-05	0.000150236	2.62446e-05	-3.14334e-05	-0.00010066	0.00116661	1.59899e-06
1.15748e-05	-3.71969e-05	-0.000127074	0.000133272	-7.44445e-05	6.02994e-05	6.52326e-05	0.000116468	-7.25612e-05	-4.50992e-05	0.000209332	-8.77082e-05	-0.000110981	1.36006e-05	-0.000103418	-8.83852e-06	-6.68149e-05	-7.14742e-05	-0.000114573	8.61314e-05	-8.01689e-05	-9.98781e-05	-6.39899e-05	-7.78452e-05	4.94334e-05	0.000150236	2.62446e-05	-3.14334e-05	-0.00010066	0.00116661	1.59899e-06
1.16563e-05	-3.00178e-05	-0.000127073	0.000132865	-7.48878e-05	6.0511e-05	5.65539e-05	0.000117278	-5.21474e-05	-4.45009e-05	0.000211086	-7.49512e-05	-0.000111088	4.87648e-06	-9.1632e-05	-7.81524e-06	-6.87432e-05	-7.73422e-05	-0.000113272	8.51272e-05	-6.88851e-05	-0.000100447	-6.39025e-05	-7.96535e-05	4.8671e-05	0.000154185	2.616e-05	-3.14705e-05	-0.000100622	0.00116029	1.57701e-06
1.16563e-05	-3.00178e-05	-0.000127073	0.000132865	-7.48878e-05	6.0511e-05	5.65539e-05	0.000117278	-5.21474e-05	-4.45009e-05	0.000211086	-7.49512e-05	-0.000111088	4.87648e-06	-9.1632e-05	-7.81524e-06	-6.87432e-05	-7.73422e-05	-0.000113272	8.51272e-05	-6.88851e-05	-0.000100447	-6.39025e-05	-7.96535e-05	4.8671e-05	0.000154185	2.616e-05	-3.14705e-05	-0.000100622	0.00116029	1.57701e-06
1.16488e-05	-3.00443e-05	-0.000127073	0.000132828	-7.48958e-05	6.05046e-05	5.67266e-05	0.00011769	-5.20485e-05	-4.45192e-05	0.000211041	-7.19801e-05	-0.000111087	7.06532e-06	-9.37596e-05	-7.62932e-06	-6.83777e-05	-7.65164e-05	-0.000113326	8.44506e-05	-6.8227e-05	-0.000100439	-6.38507e-05	-7.96337e-05	4.8309e-05	0.000154306	2.61719e-05	-3.14702e-05	-0.000100607	0.00115982	1.5756e-06
1.16892e-05	-3.05463e-05	-0.000127074	0.000133041	-7.48034e-05	6.05372e-05	5.75251e-05	0.000117973	-5.08671e-05	-4.46141e-05	0.000211486	-7.14472e-05	-0.000111076	3.84354e-06	-9.0817e-05	-7.97486e-06	-6.52562e-05	-7.59911e-05	-0.000114195	8.4398e-05	-6.78629e-05	-0.000100453	-6.38773e-05	-8.06168e-05	4.82373e-05	0.000155887	2.61591e-05	-3.14701e-05	-0.000100697	0.00115893	1.57351e-06
3.67991e-05	-2.91967e-05	-0.000110606	0.000142216	-7.48573e-05	6.04567e-05	-8.06723e-05	0.00013393	-5.0285e-05	-4.46727e-05	3.74498e-05	-7.11249e-05	-0.000110924	2.25036e-06	-8.94434e-05	-4.39377e-06	-8.09799e-05	-7.57967e-05	-0.000114164	8.47945e-05	-6.3881e-05	-0.000110729	-6.38096e-05	-8.11006e-05	2.39664e-05	0.000157143	2.63712e-05	-2.72946e-05	-0.000100594	0.00104136	1.28046e-06
3.78897e-05	-2.97433e-05	-2.88444e-05	8.52772e-05	-7.48887e-05	6.04628e-05	-6.70118e-05	0.000136773	-4.94799e-05	-4.53804e-05	0.000130057	-6.23204e-05	-0.0001105	-1.09705e-05	-9.11271e-05	-5.50932e-06	-7.06759e-05	-7.58784e-05	-0.000113519	8.50274e-05	-5.98182e-05	-0.000118821	-6.40894e-05	-8.25707e-05	3.79951e-05	0.000158061	2.62989e-05	-2.85068e-05	-0.000101185	0.00101074	1.2081e-06
3.43748e-05	-2.91838e-05	-2.90959e-06	0.000117234	-7.48441e-05	6.04604e-05	-4.27674e-05	0.000130629	-5.02382e-05	-4.5527e-05	2.0641e-05	-6.95463e-05	-0.000108009	-1.22069e-05	-9.1785e-05	-2.07735e-06	-7.24441e-05	-7.621e-05	-0.000113614	8.50745e-05	-5.97335e-05	-0.000113556	-6.36189e-05	-8.46552e-05	1.80448e-05	0.000159809	2.70475e-05	-2.6632e-05	-0.000101767	0.00100997	1.19062e-06
3.77283e-05	-2.94122e-05	3.31215e-05	0.000127404	-7.44975e-05	6.0451e-05	-2.93816e-05	0.000129979	-4.99773e-05	-4.5317e-05	1.53506e-05	-7.07961e-05	-0.000108333	-1.56697e-06	-9.10266e-05	-5.01874e-07	-7.11118e-05	-7.65025e-05	-0.00011364	8.46618e-05	-5.97442e-05	-0.000112178	-6.36153e-05	-8.58251e-05	1.72084e-05	0.000159532	2.68201e-05	-2.70919e-05	-0.000100859	0.00100684	1.18606e-06
2.50802e-05	-2.95197e-05	-1.00542e-05	0.000106353	-7.40507e-05	6.04486e-05	-2.4828e-05	0.000128963	-5.01858e-05	-4.48857e-05	3.74543e-05	-6.88361e-05	-0.000108953	-9.42267e-06	-9.15097e-05	-1.47305e-06	-7.19857e-05	-7.6414e-05	-0.000113647	8.49361e-05	-6.29313e-05	-0.000111713	-6.37881e-05	-8.37838e-05	2.76873e-05	0.000158694	2.70373e-05	-2.92748e-05	-0.000100894	0.0010073	1.18135e-06
2.30552e-05	-2.94603e-05	-1.02196e-05	0.000100326	-7.47006e-05	6.0452e-05	-2.83531e-05	0.000133088	-4.9878e-05	-4.50626e-05	4.00628e-05	-7.15081e-05	-0.00010896	-7.87646e-06	-9.08096e-05	-1.6383e-06	-7.19363e-05	-7.62945e-05	-0.000113672	8.47502e-05	-6.1639e-05	-0.000109643	-6.37262e-05	-8.32096e-05	2.69623e-05	0.000158934	2.68621e-05	-2.8699e-05	-0.000100916	0.00100662	1.17965e-06
2.59137e-05	-2.94256e-05	-1.81879e-06	9.88957e-05	-7.43059e-05	6.04581e-05	-2.77429e-05	0.000131896	-4.99744e-05	-4.52506e-05	2.97492e-05	-6.95086e-05	-0.000108915	-1.06594e-05	-9.09777e-05	-2.16105e-06	-7.23533e-05	-7.63058e-05	-0.000113711	8.49092e-05	-6.23202e-05	-0.00010713	-6.37379e-05	-8.33403e-05	2.37867e-05	0.000159118	2.68986e-05	-2.85987e-05	-0.00010105	0.00100686	1.17816e-06
2.25135e-05	-2.94699e-05	-1.02185e-05	9.73135e-05	-7.46204e-05	6.04558e-05	-2.34395e-05	0.000131059	-5.0044e-05	-4.52021e-05	3.01422e-05	-7.06633e-05	-0.000108741	-8.42766e-06	-9.12706e-05	-2.28363e-06	-7.15846e-05	-7.63104e-05	-0.000113662	8.48071e-05	-6.1715e-05	-0.000105259	-6.37126e-05	-8.33522e-05	2.39357e-05	0.000159243	2.68689e-05	-2.85333e-05	-0.000101077	0.00100692	1.1771e-06
2.44291e-05	-2.9527e-05	-5.44726e-06	9.77999e-05	-7.45864e-05	6.04542e-05	-1.99775e-05	0.000132006	-5.00192e-05	-4.51318e-05	2.83584e-05	-6.45595e-05	-0.000108902	-8.5012e-06	-9.11119e-05	-2.10224e-06	-7.20846e-05	-7.62846e-05	-0.000113671	8.482e-05	-6.15232e-05	-0.000106165	-6.3722e-05	-8.35036e-05	2.50517e-05	0.000159195	2.68931e-05	-2.83106e-05	-0.000101021	0.0010066	1.17602e-06
2.51245e-05	-2.94682e-05	-9.83826e-06	8.7271e-05	-7.45823e-05	4.99303e-05	-2.41503e-05	0.000131587	-4.99893e-05	-4.52903e-05	3.06231e-05	-6.94836e-05	-6.59736e-05	-9.15962e-06	-9.00852e-05	-2.22284e-06	-7.1721e-05	-7.66404e-05	-0.000115144	8.33999e-05	-6.22505e-05	-0.000108874	-6.37907e-05	-9.0791e-05	2.35873e-05	0.000159045	2.6906e-05	5.03912e-06	-0.000101075	0.00100688	1.16795e-06
2.47135e-05	-2.9458e-05	-8.33991e-06	0.000100928	-7.451e-05	5.58415e-05	-2.19145e-05	0.000131691	-5.00233e-05	-4.7533e-05	3.00369e-05	-6.88578e-05	-9.24816e-05	-8.90003e-06	-9.04585e-05	-2.14696e-06	-7.13003e-05	-7.63072e-05	-0.00011448	8.48154e-05	-6.18995e-05	-0.000109048	-6.37412e-05	-8.34428e-05	2.3936e-05	0.00012113	2.6446e-05	-2.40629e-05	-0.000101054	0.00099911	1.14836e-06
2.47805e-05	-2.94881e-05	-8.22192e-06	9.39943e-05	-7.27227e-05	5.09501e-05	-2.25489e-05	0.000131846	-5.20783e-05	-4.52301e-05	3.00537e-05	-6.69828e-05	-7.37476e-05	-9.03847e-06	-9.06954e-05	-2.15493e-06	-6.0333e-05	-7.63668e-05	-0.000114448	8.45477e-05	-6.18808e-05	-0.000107773	-6.37316e-05	-8.46441e-05	2.4232e-05	0.000109905	2.54922e-05	-2.64671e-05	-0.000101068	0.00100101	1.1427e-06
2.44296e-05	-2.94762e-05	-8.57383e-06	9.48361e-05	-7.19781e-05	5.31404e-05	-1.61457e-05	0.000131706	-5.14399e-05	-4.53877e-05	3.03306e-05	-6.79099e-05	-7.56349e-05	-9.39612e-06	-9.06293e-05	-2.13683e-06	-5.8711e-05	-7.63549e-05	-0.000114041	8.45994e-05	-6.19673e-05	-0.000108322	-6.36905e-05	-8.48144e-05	2.41195e-05	0.000112885	2.57478e-05	-2.24608e-05	-0.000101062	0.000998973	1.13933e-06
2.23851e-05	-2.94387e-05	-7.55747e-06	9.79041e-05	-7.20906e-05	5.39449e-05	-1.97402e-05	0.000131766	-5.07588e-05	-4.70522e-05	3.02385e-05	-6.77035e-05	-4.59447e-05	-9.28657e-06	-8.60477e-05	-2.20567e-06	-6.76708e-05	-7.62366e-05	-0.000114379	8.47159e-05	-6.19999e-05	-0.000108008	-6.36346e-05	-8.46565e-05	2.40763e-05	2.78814e-05	2.58618e-05	-2.15914e-05	-0.000101043	0.000999316	1.12548e-06
2.06401e-05	-2.95663e-05	-7.98425e-06	9.38877e-05	-7.27814e-05	5.67026e-05	-2.42265e-05	0.000131652	-5.03057e-05	-4.56061e-05	3.029e-05	-6.75334e-05	-6.77516e-05	-9.23688e-06	-8.32796e-05	-2.11926e-06	-6.11494e-05	-7.63518e-05	-0.000114566	8.46477e-05	-6.21449e-05	-4.24907e-05	-6.36856e-05	-8.4824e-05	2.40189e-05	3.52557e-05	2.57346e-05	-2.25622e-05	-0.000101048	0.000999011	1.11632e-06
8.93904e-06	-2.95893e-05	-9.08331e-06	9.62724e-05	-7.31898e-05	5.54806e-05	-2.21859e-05	0.00012996	-5.07064e-05	-4.68043e-05	4.36682e-05	-7.03792e-05	-4.17626e-05	-9.35572e-06	-8.67613e-05	-1.82473e-06	-5.99634e-05	-7.6333e-05	-0.000116939	8.46442e-05	-6.30709e-05	-7.13524e-05	-6.36701e-05	-8.44974e-05	2.41365e-05	5.04909e-05	2.60682e-05	-2.796e-05	-4.65227e-05	0.000980823	1.0764e-06
2.47404e-05	-2.96972e-05	-2.31496e-05	9.68067e-05	-9.57887e-05	5.43004e-05	-2.44833e-05	0.000132001	-5.05149e-05	-4.73337e-05	3.26329e-05	-6.32981e-05	-4.08052e-05	-9.93467e-06	-8.76183e-05	1.35261e-05	-6.2797e-05	-7.6337e-05	-0.000120522	8.47037e-05	-6.17029e-05	-9.6707e-05	-6.39826e-05	-8.38612e-05	3.78177e-05	6.10694e-05	2.59743e-05	-2.03092e-05	-0.000100402	0.000586724	4.77366e-07
1.76288e-05	-2.9842e-05	-3.78281e-05	9.71266e-05	-9.31926e-05	5.79869e-05	-2.92626e-05	0.000130264	-7.4988e-05	-4.07533e-05	4.57925e-05	-6.51385e-05	-4.58337e-05	-9.46617e-06	-7.70068e-05	-8.89013e-07	-6.3571e-05	-7.63164e-05	-0.000117652	8.46817e-05	-6.24124e-05	-7.39288e-05	-6.18358e-05	-8.44222e-05	5.49667e-05	5.27297e-05	2.60066e-05	-2.10753e-05	-0.000101578	0.000554258	4.39316e-07
1.41565e-05	-2.97105e-05	-2.92037e-05	8.56331e-05	-7.66155e-05	5.90662e-05	-3.08289e-05	0.000123516	-5.10853e-05	-4.46866e-05	4.16304e-05	-7.22737e-05	-4.8873e-05	-9.39628e-06	-7.76012e-05	2.57339e-06	-6.18325e-05	-7.62285e-05	-0.000115625	8.46362e-05	-6.19341e-05	-5.96574e-05	-6.17995e-05	-8.45296e-05	5.204e-05	3.5157e-05	2.5967e-05	-2.11368e-05	-0.000102108	0.000554575	4.26473e-07
1.81058e-05	-2.96778e-05	-3.56362e-05	9.16712e-05	-8.52395e-05	5.82604e-05	-2.8976e-05	0.000122307	-6.929e-05	-3.96144e-05	5.61037e-05	-6.81747e-05	-4.63332e-05	-8.77221e-06	-7.86168e-05	5.57591e-06	-6.31961e-05	-7.62829e-05	-0.00011145	8.4658e-05	-6.20193e-05	-6.33943e-05	-6.20392e-05	-8.4315e-05	5.92878e-05	4.27825e-05	2.59468e-05	-2.10497e-05	-0.000101552	0.000541129	4.17761e-07
1.55604e-05	-2.96927e-05	-3.16766e-05	8.63118e-05	-8.24405e-05	5.89436e-05	-2.98703e-05	0.000125317	-5.14943e-05	-4.47102e-05	4.33497e-05	-7.0048e-05	-4.80709e-05	-9.39959e-06	-7.92846e-05	3.47221e-06	-6.20737e-05	-7.62479e-05	-0.000116095	8.46514e-05	-6.19736e-05	-6.25189e-05	-6.17386e-05	-8.4519e-05	5.0623e-05	3.70405e-05	2.59371e-05	-2.10817e-05	-0.000101773	0.000538652	4.11149e-07
1.64116e-05	-2.96637e-05	-2.871e-05	8.84025e-05	-8.13914e-05	5.87264e-05	-3.01594e-05	0.000123732	-5.36796e-05	-4.40449e-05	4.87672e-05	-6.94087e-05	-4.5969e-05	-9.26997e-06	-7.92971e-05	5.43621e-06	-6.20953e-05	-7.62634e-05	-0.000105649	8.46496e-05	-6.20095e-05	-6.10809e-05	-6.1882e-05	-8.42842e-05	5.43284e-05	3.82622e-05	2.59458e-05	-2.11288e-05	-0.000101899	0.000539397	4.09991e-07
1.62158e-05	-2.96969e-05	-2.55434e-05	8.67947e-05	-7.85394e-05	5.91106e-05	-2.69309e-05	0.000124483	-5.69465e-05	-4.45668e-05	4.44265e-05	-6.99563e-05	-4.70541e-05	-9.38317e-06	-7.87632e-05	3.95197e-06	-6.20483e-05	-7.62665e-05	-0.000111542	8.46507e-05	-6.20332e-05	-6.15622e-05	-6.21342e-05	-8.41139e-05	5.01293e-05	3.67544e-05	2.5971e-05	-2.10343e-05	-0.000101756	0.000539039	4.09578e-07
1.64327e-05	-2.96734e-05	-3.01951e-05	8.69953e-05	-8.03179e-05	5.87785e-05	-2.82927e-05	0.00012422	-5.22311e-05	-4.45003e-05	4.5503e-05	-6.91593e-05	-4.59672e-05	-9.35838e-06	-7.96351e-05	4.36695e-06	-6.20914e-05	-7.62651e-05	-0.0001077	8.46495e-05	-6.19808e-05	-6.34651e-05	-6.20016e-05	-8.34148e-05	4.4905e-05	3.90592e-05	2.59541e-05	-2.10874e-05	-0.000101823	0.000539253	4.08821e-07
1.63488e-05	-2.98893e-05	-2.6985e-05	8.73537e-05	-8.04061e-05	5.8757e-05	-2.80532e-05	0.000124272	-5.44826e-05	-4.39666e-05	4.53512e-05	-6.98181e-05	-4.64181e-05	-9.26415e-06	-7.89392e-05	4.4311e-06	-6.20978e-05	-7.64237e-05	-0.000107748	8.46507e-05	-3.94621e-05	-6.1911e-05	-6.1933e-05	-8.41413e-05	4.96939e-05	3.81994e-05	2.5963e-05	-2.10634e-05	-0.000101815	0.00053927	4.06994e-07
-1.11947e-05	-2.97497e-05	-2.74005e-05	8.71507e-05	-8.03659e-05	5.97767e-05	-2.79439e-05	0.00012444	-2.08338e-05	-4.38383e-05	4.51911e-05	-7.01661e-05	-4.75982e-05	-9.62873e-06	-7.91949e-05	4.12449e-06	-6.20808e-05	-7.62653e-05	-0.0001002	8.46634e-05	-5.02747e-05	-1.25215e-05	-6.33725e-05	-8.41446e-05	6.47574e-05	3.75574e-05	2.58167e-05	-2.09601e-05	-0.000101777	0.000529633	3.91861e-07
6.35311e-06	-2.69292e-05	-1.79235e-05	8.7674e-05	-3.83495e-05	5.40432e-05	-2.69255e-05	0.000123743	-3.96077e-05	-4.39662e-05	4.56676e-05	-6.41537e-05	-4.66843e-05	-9.24359e-06	-7.91064e-05	4.12267e-06	-6.05566e-05	-7.66037e-05	-0.000106527	8.4657e-05	-5.62349e-05	-1.25846e-05	-6.30576e-05	-8.40648e-05	5.03977e-05	3.83534e-05	2.59275e-05	-1.96344e-05	-0.000101797	0.000530577	3.86803e-07
5.10712e-06	-2.69443e-05	-2.5079e-05	8.74284e-05	-6.67755e-05	5.5314e-05	-2.50823e-05	0.000124211	-3.35269e-05	-4.39268e-05	4.49953e-05	-4.00537e-05	-4.68765e-05	-9.33226e-06	-7.90733e-05	3.54799e-06	-6.17269e-05	-7.68171e-05	-0.000103176	8.46632e-05	-4.88855e-05	-1.26199e-05	-6.29975e-05	-8.40869e-05	5.41649e-05	3.77979e-05	2.58211e-05	-2.09501e-05	-0.000101791	0.000530573	3.86283e-07
5.9756e-06	-1.64874e-05	-1.8818e-05	8.73925e-05	-5.09404e-05	5.60178e-05	-2.7222e-05	0.000124099	-3.49121e-05	-4.39798e-05	4.49385e-05	-3.80408e-05	-4.75781e-05	-9.34912e-06	-7.90781e-05	4.10297e-06	-6.14135e-05	-7.67772e-05	-0.000102417	8.46755e-05	-5.18437e-05	-2.131e-05	-6.24261e-05	-8.42016e-05	5.3118e-05	3.78634e-05	2.52676e-05	-2.0202e-05	-0.000101799	0.000529852	3.83277e-07
1.88622e-06	-2.17777e-05	-2.0001e-05	8.85054e-05	-4.84539e-05	5.36449e-05	-2.69411e-05	0.000124029	-3.49993e-05	-4.39494e-05	4.62387e-05	-4.39599e-05	-4.73992e-05	-9.39196e-06	-7.89033e-05	3.658e-06	-6.12762e-05	-7.6824e-05	-0.000103226	8.45867e-05	-7.10028e-05	-1.65285e-05	-6.26648e-05	-7.62202e-05	-1.47691e-05	3.8211e-05	2.54622e-05	-1.97868e-05	-0.000101798	0.000519403	3.71225e-07
4.95241e-06	-2.50173e-05	-2.08778e-05	8.7441e-05	-2.94497e-05	5.16304e-05	-2.66783e-05	0.000124106	-3.71736e-05	-4.41384e-05	4.51247e-05	-2.36067e-05	-4.7169e-05	-9.38291e-06	-7.93226e-05	3.6787e-06	-6.16265e-05	-7.66373e-05	-0.000104225	8.47905e-05	-5.29834e-05	-2.61662e-05	-6.27486e-05	-8.81599e-05	5.21684e-05	3.80727e-05	2.63348e-05	-1.92576e-05	-0.000101496	0.00047022	3.2249e-07
4.84161e-06	-2.46485e-05	-2.0333e-05	8.7469e-05	-5.43925e-06	5.28281e-05	-2.68337e-05	0.000124043	-2.70681e-05	-4.40795e-05	4.51793e-05	-2.61358e-05	-4.72328e-05	-9.36862e-06	-7.95108e-05	3.87915e-06	-6.155e-05	-7.67497e-05	-0.000103605	8.46887e-05	-5.27244e-05	-2.3615e-05	-6.25621e-05	-8.71823e-05	5.15338e-05	3.79234e-05	2.59342e-05	-1.98337e-05	-0.00010164	0.000469553	3.20086e-07
4.64233e-06	-2.43492e-05	-2.01481e-05	8.75704e-05	1.05311e-05	5.2195e-05	-2.67485e-05	0.000124056	-3.22214e-05	-4.40726e-05	4.53669e-05	-3.2033e-05	-4.71822e-05	-9.39388e-06	-7.92607e-05	3.6741e-06	-6.15776e-05	-7.66591e-05	-0.000103908	8.46291e-05	-5.31644e-05	-2.4396e-05	-6.27189e-05	-8.62108e-05	3.29905e-05	3.80413e-05	2.6031e-05	-1.96697e-05	-0.000101676	0.000469217	3.18822e-07
4.59647e-06	-2.36021e-05	-2.00845e-05	8.76428e-05	-5.73559e-06	5.3088e-05	-2.68211e-05	0.000124034	-3.12405e-05	-4.34385e-05	4.54345e-05	-3.59252e-05	-4.71761e-05	-9.39262e-06	-7.91443e-05	3.52043e-06	-1.49027e-05	-7.66919e-05	-0.000103875	8.45948e-05	-5.35858e-05	-2.43707e-05	-6.26562e-05	-8.54068e-05	3.03626e-05	3.80457e-05	2.54788e-05	-1.96331e-05	-0.000101688	0.000469684	3.15508e-07
4.43271e-06	-2.38298e-05	-2.01165e-05	8.75935e-05	-6.01204e-06	5.2379e-05	-2.67136e-05	8.13913e-05	-3.12758e-05	-4.25096e-05	4.53018e-05	-2.86947e-05	-4.7184e-05	-1.00876e-05	-7.93045e-05	-1.71087e-05	-3.20773e-05	-7.67114e-05	-0.00010384	8.46085e-05	-5.33702e-05	-2.39339e-05	-6.26714e-05	-8.35762e-05	3.00995e-05	3.79822e-05	2.58885e-05	-1.98151e-05	-0.000101666	0.000469634	3.06846e-07
4.55269e-06	-2.38952e-05	-2.02249e-05	8.75625e-05	-1.41012e-05	5.29257e-05	-2.67956e-05	5.24083e-05	-3.27823e-05	-4.28558e-05	4.53294e-05	-3.28767e-05	-4.71881e-05	-9.47932e-06	-7.91868e-05	3.03873e-06	-1.40112e-05	-7.66792e-05	-0.000103833	8.45873e-05	-5.36416e-05	-2.37163e-05	-6.27102e-05	-8.18861e-05	3.31885e-05	3.80281e-05	2.59853e-05	-1.9673e-05	-0.000101672	0.000469726	3.02455e-07
4.55269e-06	-2.38952e-05	-2.02249e-05	8.75625e-05	-1.41012e-05	5.29257e-05	-2.67956e-05	5.24083e-05	-3.27823e-05	-4.28558e-05	4.53294e-05	-3.28767e-05	-4.71881e-05	-9.47932e-06	-7.91868e-05	3.03873e-06	-1.40112e-05	-7.66792e-05	-0.000103833	8.45873e-05	-5.36416e-05	-2.37163e-05	-6.27102e-05	-8.18861e-05	3.31885e-05	3.80281e-05	2.59853e-05	-1.9673e-05	-0.000101672	0.000469726	3.02455e-07
4.42285e-06	-2.38919e-05	-2.02668e-05	8.75049e-05	-1.11766e-05	4.3949e-05	-2.678e-05	4.89125e-05	-3.22852e-05	-4.33689e-05	4.52718e-05	-3.01064e-05	-4.71941e-05	-9.22117e-06	-7.91816e-05	-4.55438e-06	-2.50277e-05	-7.6707e-05	-9.23406e-05	8.45972e-05	-5.35225e-05	-2.2924e-05	-6.2702e-05	-8.36169e-05	2.8644e-05	3.80374e-05	2.62457e-05	-1.99219e-05	-9.99849e-05	0.000469966	2.99031e-07
4.41602e-06	-2.38945e-05	-2.02548e-05	8.75115e-05	-1.10966e-05	4.37315e-05	-2.67813e-05	4.93818e-05	-3.23256e-05	-4.32395e-05	4.52726e-05	-3.02956e-05	-4.71941e-05	-9.19873e-06	-7.91804e-05	-4.52143e-06	-2.46771e-05	-7.67069e-05	-9.17727e-05	8.46e-05	-5.35204e-05	-2.30097e-05	-6.27004e-05	-8.36281e-05	2.80313e-05	3.80288e-05	2.62277e-05	-1.99058e-05	-0.000100349	0.000469932	2.98948e-07
4.44636e-06	-2.38865e-05	-2.02587e-05	8.75125e-05	-1.12602e-05	4.42334e-05	-2.67804e-05	5.05346e-05	-3.18404e-05	-4.29595e-05	4.52715e-05	-3.03941e-05	-4.71939e-05	-9.17016e-06	-7.91866e-05	-2.75712e-06	-2.04872e-05	-7.67075e-05	-9.09076e-05	8.45996e-05	-5.35421e-05	-2.31146e-05	-6.26999e-05	-8.33032e-05	2.84626e-05	3.80207e-05	2.62772e-05	-1.99118e-05	-0.000100272	0.000469756	2.985e-07
4.43849e-06	-2.39284e-05	-2.02628e-05	8.74208e-05	-1.10826e-05	4.43849e-05	-1.19474e-05	4.95109e-05	-3.15503e-05	-4.30068e-05	4.52679e-05	-3.04132e-05	-4.71895e-05	-9.12196e-06	-7.92221e-05	-1.37243e-06	-2.085e-05	-3.12906e-05	-9.16603e-05	8.4603e-05	-5.35265e-05	-2.33078e-05	-6.27068e-05	-8.36879e-05	2.96211e-05	3.80245e-05	2.63166e-05	-1.98859e-05	-0.000102818	0.000469791	2.93743e-07
4.4423e-06	-2.38964e-05	-2.02646e-05	8.73582e-05	-1.01796e-05	4.42046e-05	-1.19294e-05	4.94638e-05	-3.17132e-05	-4.30593e-05	4.5275e-05	-3.10014e-05	-4.71875e-05	-9.11912e-06	-7.93783e-05	-1.53787e-06	-1.77319e-05	-1.25814e-05	-9.17354e-05	8.46026e-05	-5.35248e-05	-2.31556e-05	-6.27278e-05	-8.34494e-05	2.88785e-05	3.8028e-05	2.62427e-05	-1.98983e-05	-0.000101059	0.000469738	2.9234e-07
4.4423e-06	-2.38964e-05	-2.02646e-05	8.73582e-05	-1.01796e-05	4.42046e-05	-1.19294e-05	4.94638e-05	-3.17132e-05	-4.30593e-05	4.5275e-05	-3.10014e-05	-4.71875e-05	-9.11912e-06	-7.93783e-05	-1.53787e-06	-1.77319e-05	-1.25814e-05	-9.17354e-05	8.46026e-05	-5.35248e-05	-2.31556e-05	-6.27278e-05	-8.34494e-05	2.88785e-05	3.8028e-05	2.62427e-05	-1.98983e-05	-0.000101059	0.000469738	2.9234e-07
4.44657e-06	-2.38999e-05	-2.02646e-05	8.73619e-05	-1.01897e-05	4.42035e-05	-1.2025e-05	4.95396e-05	-3.17506e-05	-4.30582e-05	4.52747e-05	-3.09235e-05	-4.71877e-05	-9.11781e-06	-7.93628e-05	-1.55622e-06	-1.78004e-05	-1.2766e-05	-9.16639e-05	8.46027e-05	-5.35249e-05	-2.31552e-05	-6.27221e-05	-8.3456e-05	2.89056e-05	3.80269e-05	2.62796e-05	-1.98964e-05	-0.000100988	0.000469742	2.92333e-07
4.444e-06	-2.38987e-05	-2.07971e-05	8.7392e-05	-1.02188e-05	2.99045e-05	-1.41717e-05	4.97983e-05	-3.17455e-05	-4.30425e-05	4.5274e-05	-3.09393e-05	-4.71954e-05	-9.16109e-06	-7.93026e-05	-1.8166e-06	-1.82713e-05	-1.48758e-05	-9.165e-05	8.48249e-05	-5.35259e-05	-2.3163e-05	-6.27214e-05	-8.34553e-05	2.88942e-05	3.80276e-05	2.6253e-05	-1.99417e-05	-0.000101048	0.00046976	2.91514e-07
3.5166e-06	-2.3876e-05	-2.07979e-05	4.16209e-06	-1.03271e-05	3.74542e-05	-1.39411e-05	4.96247e-05	-3.1781e-05	-4.30515e-05	3.77082e-05	-2.59501e-05	-4.93671e-05	-9.19638e-06	-7.93143e-05	-1.6536e-06	-1.45503e-05	-1.61219e-05	-9.16006e-05	8.49755e-05	-5.34492e-05	-2.26755e-05	-6.26975e-05	-8.36508e-05	2.88213e-05	3.4718e-05	2.62865e-05	-1.94903e-05	-0.000100991	0.000469715	2.83293e-07
4.02755e-06	-2.37902e-05	-2.03693e-05	2.24351e-05	-1.0335e-05	3.19e-05	-1.36854e-05	4.96812e-05	-3.17823e-05	-4.29249e-05	3.86711e-05	-3.02196e-05	-4.93409e-05	-9.16409e-06	-7.93094e-05	-1.68681e-06	-1.5844e-05	-1.54624e-05	-9.12698e-05	8.49065e-05	-5.34825e-05	-2.28706e-05	-6.2719e-05	-8.36045e-05	2.88449e-05	3.60317e-05	2.62797e-05	-1.9917e-05	-9.65239e-05	0.000469735	2.82874e-07
4.33645e-06	-2.38774e-05	-2.0514e-05	1.68058e-05	-1.03254e-05	3.39537e-05	-1.33337e-05	4.97204e-05	-3.17791e-05	-4.30403e-05	4.25288e-05	-2.62593e-05	-4.79886e-05	-9.13535e-06	-7.92968e-05	-1.67402e-06	-7.01782e-06	-1.5481e-05	-9.13648e-05	8.48247e-05	-5.34648e-05	-2.27228e-05	-6.2719e-05	-8.41009e-05	2.88529e-05	3.45493e-05	2.62821e-05	-1.98368e-05	-9.61269e-05	0.000469741	2.8246e-07
-8.22156e-06	-2.37979e-05	-2.04227e-05	-9.04255e-06	-1.02565e-05	3.57656e-05	-1.34183e-05	4.9716e-05	-3.17782e-05	-4.30468e-05	3.88807e-05	-3.0677e-05	-4.77787e-05	-9.38585e-06	-7.92948e-05	-1.7655e-06	-1.60609e-05	-1.55684e-05	-6.52044e-05	8.5074e-05	-5.34555e-05	-2.28567e-05	-6.27163e-05	-8.39973e-05	2.8873e-05	3.68878e-05	1.27376e-05	4.90664e-06	-9.63574e-05	0.000463477	2.71981e-07
-8.22156e-06	-2.37979e-05	-2.04227e-05	-9.04255e-06	-1.02565e-05	3.57656e-05	-1.34183e-05	4.9716e-05	-3.17782e-05	-4.30468e-05	3.88807e-05	-3.0677e-05	-4.77787e-05	-9.38585e-06	-7.92948e-05	-1.7655e-06	-1.60609e-05	-1.55684e-05	-6.52044e-05	8.5074e-05	-5.34555e-05	-2.28567e-05	-6.27163e-05	-8.39973e-05	2.8873e-05	3.68878e-05	1.27376e-05	4.90664e-06	-9.63574e-05	0.000463477	2.71981e-07
-4.0549e-06	-2.37364e-05	-2.04036e-05	-1.06964e-05	-1.0273e-05	3.67017e-05	-1.33824e-05	4.97138e-05	-3.17764e-05	-4.30026e-05	3.89731e-05	-3.04727e-05	-4.77392e-05	-9.3839e-06	-7.92956e-05	-1.78146e-06	-9.60004e-06	-1.56206e-05	-6.26483e-05	8.50604e-05	-5.34631e-05	-2.26892e-05	-6.27163e-05	-8.39517e-05	2.88697e-05	3.70733e-05	1.70181e-05	-9.65284e-06	-9.61324e-05	0.000463544	2.71734e-07
-3.69827e-06	-2.37834e-05	-2.03928e-05	8.19433e-07	-1.02888e-05	3.51183e-05	-1.33987e-05	4.96963e-05	-3.17748e-05	-4.30182e-05	3.96051e-05	-2.93986e-05	-4.78373e-05	-9.15613e-06	-7.93008e-05	-1.73775e-06	-1.48075e-05	-1.55521e-05	-6.33311e-05	8.49245e-05	-5.34626e-05	-2.27642e-05	-6.27172e-05	-8.39721e-05	2.88708e-05	3.57459e-05	1.93999e-05	-7.41641e-06	-9.56668e-05	0.00046358	2.71588e-07
3.2421e-06	-2.37597e-05	-2.04399e-05	-7.37196e-06	-1.24772e-05	3.47679e-05	-1.34133e-05	4.99244e-05	-3.26194e-05	-4.30259e-05	3.94841e-05	-3.00232e-05	-4.7763e-05	-9.28449e-06	-7.92958e-05	-1.75345e-06	-1.21385e-05	-1.5142e-05	-6.44386e-05	8.49719e-05	-5.34957e-05	-6.2669e-06	-6.27176e-05	-8.33917e-05	5.11332e-05	3.46545e-05	1.57133e-05	-3.48572e-06	-9.6535e-05	0.000179294	9.01959e-08
3.2421e-06	-2.37597e-05	-2.04399e-05	-7.37196e-06	-1.24772e-05	3.47679e-05	-1.34133e-05	4.99244e-05	-3.26194e-05	-4.30259e-05	3.94841e-05	-3.00232e-05	-4.7763e-05	-9.28449e-06	-7.92958e-05	-1.75345e-06	-1.21385e-05	-1.5142e-05	-6.44386e-05	8.49719e-05	-5.34957e-05	-6.2669e-06	-6.27176e-05	-8.33917e-05	5.11332e-05	3.46545e-05	1.57133e-05	-3.48572e-06	-9.6535e-05	0.000179294	9.01959e-08
6.02764e-06	-2.36962e-05	-2.04101e-05	-4.68781e-06	-1.16328e-05	3.73692e-05	-1.34258e-05	4.98036e-05	-3.51403e-05	-4.09117e-05	3.93946e-05	-2.97185e-05	-4.87952e-05	-1.0231e-05	-7.92879e-05	-1.77216e-06	-1.19124e-05	-1.49119e-05	-6.41429e-05	8.49695e-05	-5.34894e-05	1.18757e-05	-6.27163e-05	-8.12743e-05	4.10425e-05	3.63649e-05	1.65489e-05	-2.27314e-06	-9.59845e-05	0.000181713	9.0106e-08
9.0744e-06	-2.37592e-05	-2.04095e-05	-6.92828e-06	-1.29098e-05	3.68928e-05	-1.34196e-05	4.98813e-05	-3.79864e-05	-4.30278e-05	3.96359e-05	-2.96524e-05	-4.77799e-05	-9.288e-06	-7.9296e-05	-1.74491e-06	-1.1738e-05	-1.52497e-05	-6.46949e-05	8.49475e-05	-5.35594e-05	-5.59413e-06	-6.27173e-05	-7.63222e-05	3.7568e-05	3.48323e-05	1.54915e-05	-3.07173e-06	-9.65046e-05	0.000180448	8.88911e-08
6.84156e-06	-2.36811e-05	-2.04242e-05	-6.47632e-06	-1.26873e-05	3.7177e-05	-1.34172e-05	4.98845e-05	-3.88594e-05	-4.30078e-05	3.94124e-05	-3.00058e-05	-4.78273e-05	-9.35849e-06	-7.92961e-05	-1.75215e-06	-1.23937e-05	-1.51763e-05	-6.4739e-05	8.49276e-05	-5.35594e-05	-3.90484e-06	-6.27165e-05	-6.3756e-05	4.09096e-05	3.45874e-05	1.59122e-05	-3.35182e-06	-9.64845e-05	0.000179481	8.70844e-08
5.6329e-06	-2.36671e-05	-2.06443e-05	-6.84372e-06	-1.1039e-05	3.67579e-05	-1.34077e-05	4.98798e-05	-2.80411e-05	-4.26449e-05	3.94803e-05	-2.99316e-05	-4.89143e-05	-9.43726e-06	-6.71185e-05	-1.73442e-06	-1.1329e-05	-1.51045e-05	-6.43239e-05	8.49224e-05	-5.35271e-05	-6.49547e-06	-6.27217e-05	-6.28786e-05	4.0555e-05	3.51401e-05	1.58139e-05	-3.04568e-06	-9.61211e-05	0.000175736	8.30171e-08
5.45893e-06	-2.36952e-05	-2.057e-05	-7.47572e-06	-1.17299e-05	3.67293e-05	-1.34171e-05	4.98825e-05	-2.82867e-05	-4.26354e-05	3.94728e-05	-2.99438e-05	-4.87004e-05	-9.45475e-06	-6.33508e-05	-1.73478e-06	-1.13159e-05	-1.51082e-05	-6.43334e-05	8.49063e-05	-5.3535e-05	-5.28336e-06	-6.27183e-05	-6.34963e-05	4.10436e-05	3.50748e-05	1.56686e-05	-3.12324e-06	-9.62174e-05	0.000176566	8.29423e-08
5.78457e-06	-2.30213e-05	-2.05234e-05	-6.66784e-06	-1.149e-05	3.6743e-05	-1.34124e-05	4.89976e-05	-2.84294e-05	-4.24931e-05	3.95878e-05	-2.98904e-05	-4.86687e-05	-9.35424e-06	-6.89173e-05	1.36121e-06	-1.27555e-05	-1.51321e-05	-4.46324e-05	8.48769e-05	-5.3685e-05	-5.17936e-06	-6.20008e-05	-6.36988e-05	4.24767e-05	3.4837e-05	8.17434e-06	-3.06564e-06	-9.61597e-05	0.000170833	7.9297e-08
6.09539e-06	-2.20977e-05	-2.05257e-05	-7.04637e-06	-1.25444e-05	3.69012e-05	-1.34113e-05	4.90527e-05	-2.89328e-05	-4.52473e-05	3.95858e-05	-2.98889e-05	-4.06063e-05	-9.33649e-06	-6.39582e-05	2.11041e-06	-1.2189e-05	-1.51911e-05	-4.32755e-05	8.48798e-05	-5.37597e-05	-5.63481e-06	-6.21298e-05	-5.77016e-05	4.20674e-05	3.4894e-05	4.72704e-06	-3.19811e-06	-9.62367e-05	0.000171652	7.75914e-08
6.56747e-06	-2.20202e-05	-2.05627e-05	-7.02032e-06	-1.23892e-05	3.68554e-05	-1.34071e-05	4.88691e-05	-2.98558e-05	-4.31087e-05	3.95345e-05	-2.98865e-05	-4.65694e-05	-9.38237e-06	-6.38464e-05	-4.23585e-07	-1.34762e-05	-1.51173e-05	-3.03421e-05	8.48891e-05	-5.38354e-05	-4.57438e-06	-6.20439e-05	-5.75067e-05	4.17358e-05	3.49267e-05	-5.72894e-06	-3.15754e-06	-9.62172e-05	0.0001715	7.69063e-08
6.46469e-06	-2.22652e-05	-2.05686e-05	-7.07851e-06	-1.23842e-05	3.68558e-05	-1.34074e-05	4.90885e-05	-2.93202e-05	-4.37099e-05	3.95485e-05	-2.98856e-05	-4.39807e-05	-9.36574e-06	-6.41047e-05	4.06333e-07	-1.35384e-05	-1.51359e-05	-2.96662e-05	8.48975e-05	-5.38613e-05	-4.91919e-06	-6.08099e-05	-5.76845e-05	4.18619e-05	3.49235e-05	1.55239e-07	-3.17031e-06	-9.62307e-05	0.000170695	7.6301e-08
6.35319e-06	-2.26237e-05	-2.0605e-05	-7.12621e-06	-5.94883e-07	3.52916e-05	-1.34204e-05	4.92031e-05	-3.02117e-05	-4.32313e-05	3.95199e-05	-2.98845e-05	-4.18344e-05	-9.83198e-06	-6.36419e-05	-1.47205e-06	-1.30993e-05	-1.51324e-05	-3.37101e-05	3.80382e-05	-5.3815e-05	-4.90786e-06	-6.21181e-05	-5.89379e-05	4.02543e-05	3.5242e-05	2.39811e-06	1.1053e-06	-9.42743e-05	0.000170314	7.00104e-08
6.52704e-06	-2.25086e-05	-2.05966e-05	-7.17242e-06	-6.31069e-06	3.6659e-05	-1.34093e-05	4.91809e-05	-2.99096e-05	-4.31785e-05	3.95804e-05	-2.98654e-05	-4.47025e-05	-7.6913e-06	-6.39504e-05	-7.79265e-07	-1.32741e-05	-1.51167e-05	-3.12475e-05	4.62269e-05	-5.38085e-05	-5.05488e-06	-6.19595e-05	-5.8617e-05	2.27052e-05	3.50465e-05	-3.13899e-08	-4.0104e-07	-9.59375e-05	0.000167896	6.92234e-08
6.40294e-06	-2.23437e-05	-2.06401e-05	-7.12806e-06	-6.35688e-06	3.6145e-05	-1.34094e-05	4.56737e-05	-2.9782e-05	-4.33182e-05	3.95622e-05	-2.98765e-05	-4.40836e-05	-4.35198e-06	-6.40081e-05	-7.30192e-07	-1.35472e-05	-1.51195e-05	-3.13761e-05	4.37613e-05	-5.38571e-05	-4.91331e-06	-6.1918e-05	-5.80523e-05	3.0872e-05	3.50862e-05	-2.41601e-06	-1.82324e-06	-9.54715e-05	0.000165729	6.81252e-08
6.43303e-06	-2.22538e-05	-2.0825e-05	-9.72857e-06	-4.27798e-06	3.62575e-05	-1.34046e-05	4.66723e-05	-2.9786e-05	-4.33574e-05	3.93989e-05	-2.97852e-05	-4.38978e-05	-5.40967e-06	-6.40823e-05	-2.42192e-06	-1.39331e-05	-1.51254e-05	-3.08072e-05	4.60646e-05	-5.3835e-05	-1.2414e-06	-6.17957e-05	-5.83449e-05	3.17187e-05	3.50543e-05	-1.0304e-06	-6.24421e-06	-9.60107e-05	0.000137965	6.01749e-08
6.46956e-06	-2.23025e-05	-2.08467e-05	-9.25951e-06	1.9415e-06	3.633e-05	-1.34054e-05	4.74518e-05	-2.97972e-05	-4.33325e-05	3.95559e-05	-2.86527e-05	-4.4927e-05	-5.43192e-06	-6.40714e-05	-1.51004e-06	-1.37705e-05	-1.51287e-05	-3.07535e-05	4.60597e-05	-5.38323e-05	-2.00391e-06	-6.18318e-05	-5.83575e-05	2.70769e-05	3.5033e-05	-1.11316e-06	-2.6201e-06	-9.55921e-05	0.000114203	5.38865e-08
6.3543e-06	-2.38207e-05	-2.08925e-05	-7.52763e-06	4.94543e-08	3.6296e-05	-1.31193e-05	4.59397e-05	-2.98453e-05	-3.02064e-05	4.14066e-05	-2.88283e-05	-4.52187e-05	-5.00636e-06	-5.58756e-05	-9.08649e-07	-1.38195e-05	-1.22748e-05	-3.0848e-05	4.40116e-05	-5.4326e-05	-4.0905e-06	-6.1777e-05	-5.84499e-05	2.37903e-05	3.51305e-05	-7.72721e-07	-2.43919e-06	-9.54789e-05	0.000119598	5.29001e-08
6.37769e-06	-2.2791e-05	-2.1148e-05	-7.82345e-06	1.00449e-05	3.63737e-05	-1.26905e-05	4.75021e-05	-2.99157e-05	-2.18046e-05	3.99107e-05	-2.88884e-05	-4.42387e-05	-4.97501e-06	-5.16303e-05	-2.48794e-06	-1.3698e-05	-9.21517e-06	-3.08345e-05	4.36619e-05	-5.43082e-05	-4.10091e-06	-5.4198e-05	-5.83856e-05	2.43078e-05	3.50712e-05	-9.22317e-07	-3.59675e-06	-9.58907e-05	0.000121158	5.15126e-08
6.44853e-06	-2.27016e-05	-2.10468e-05	-7.85326e-06	2.59689e-06	3.6425e-05	-1.2991e-05	4.76812e-05	-2.98709e-05	-3.48766e-05	3.98793e-05	-2.89513e-05	-4.46828e-05	-4.239e-06	-5.51845e-05	-2.64023e-06	-1.37583e-05	-1.31436e-05	-3.04816e-05	4.54815e-05	-5.40472e-05	-3.56532e-06	-4.99721e-05	-5.83372e-05	2.53434e-05	3.507e-05	-8.65019e-07	-4.31362e-06	-9.5835e-05	0.000116609	5.1309e-08
6.39348e-06	-2.28275e-05	-2.10923e-05	-7.81562e-06	4.10093e-06	3.64015e-05	-1.29424e-05	4.74084e-05	-2.99317e-05	-2.6714e-05	3.97066e-05	-2.89722e-05	-4.46216e-05	-4.30459e-06	-5.40049e-05	-2.76908e-06	-1.37628e-05	-1.2603e-05	-2.98117e-05	4.38452e-05	-5.40129e-05	-3.63304e-06	-4.77411e-05	-5.83817e-05	2.57397e-05	3.50543e-05	-9.15605e-07	-4.18394e-06	-9.57769e-05	0.000117992	5.05669e-08
6.3831e-06	5.01458e-06	-2.11661e-05	-7.74181e-06	2.07772e-06	3.44684e-05	-1.29044e-05	4.50094e-05	-3.09296e-05	-3.41e-05	3.95358e-05	-2.89849e-05	-4.47809e-05	-5.1767e-06	-5.24735e-05	-1.91948e-06	-1.41238e-05	-1.31871e-05	-2.76e-05	4.44904e-05	-3.59845e-05	-3.37953e-06	-5.23189e-05	-5.83604e-05	1.48845e-05	3.50716e-05	-9.31027e-07	-4.74354e-06	-9.57337e-05	0.0001183	4.84693e-08
6.37786e-06	-6.78823e-07	-2.11383e-05	-7.95423e-06	3.53909e-06	3.59524e-05	-1.29295e-05	4.55456e-05	-3.03028e-05	-2.88221e-05	3.96138e-05	-2.89839e-05	-4.46217e-05	-4.37905e-06	-5.44857e-05	-2.28983e-06	-1.37815e-05	-1.29872e-05	-2.319e-05	4.464e-05	-3.94796e-05	-3.6539e-06	-4.97011e-05	-5.83353e-05	1.65068e-05	3.50657e-05	-7.78515e-07	-4.17916e-06	-9.58923e-05	0.00011758	4.81152e-08
6.37505e-06	-8.68403e-06	-2.11065e-05	-7.95362e-06	3.16426e-06	3.60028e-05	-1.31152e-05	4.58181e-05	-2.15719e-05	-2.93409e-05	3.96203e-05	-2.8942e-05	-4.4506e-05	-4.48105e-06	-5.35651e-05	-2.32612e-06	-1.39071e-05	-1.24273e-05	-2.77318e-05	4.43422e-05	-4.13491e-05	-3.6528e-06	-5.03069e-05	-5.83337e-05	1.81338e-05	1.99329e-05	-9.30128e-07	-4.27688e-06	-9.33852e-05	0.000118082	4.69607e-08
6.37453e-06	-3.64665e-06	-2.11347e-05	-7.93516e-06	3.61235e-06	3.59322e-05	-1.29971e-05	4.57034e-05	-2.20992e-05	-2.8629e-05	3.96007e-05	-2.75788e-05	-4.46286e-05	-4.66152e-06	-1.68691e-05	-2.28891e-06	-1.49223e-05	-1.36116e-05	-2.64847e-05	4.46372e-05	-1.26327e-05	-5.28753e-06	-5.02312e-05	-5.9688e-05	1.95143e-05	2.5676e-05	-8.19e-07	-4.10673e-06	-9.24811e-05	0.000117735	4.29126e-08
6.37146e-06	-5.49548e-06	-2.11395e-05	-7.91194e-06	3.38555e-06	3.58348e-05	-1.30426e-05	4.57791e-05	-2.46079e-05	-5.0958e-06	3.95996e-05	-2.80542e-05	-4.45989e-05	-4.74861e-06	6.32567e-06	-2.17248e-06	-1.49697e-05	-1.31159e-05	-2.65619e-05	4.48285e-05	-2.06603e-05	-7.72018e-06	-4.99873e-05	-5.88438e-05	1.91893e-05	2.29852e-05	-8.60542e-07	-4.18793e-06	-9.28382e-05	0.000118177	4.22432e-08
6.36932e-06	-5.30253e-06	-2.11372e-05	-7.89242e-06	3.50239e-06	3.57679e-05	-1.33424e-05	4.57586e-05	-2.23258e-05	-6.81567e-06	3.96056e-05	-2.79792e-05	-4.45973e-05	-4.6869e-06	-1.23961e-06	-2.22197e-06	-1.48881e-05	-1.31884e-05	-2.7293e-05	4.48126e-05	-1.82042e-05	-6.73242e-06	-4.99947e-05	-5.91445e-05	1.88764e-05	2.21113e-05	-8.6673e-07	-4.09893e-06	-9.28441e-05	0.000118107	4.201e-08
6.36932e-06	-5.30253e-06	-2.11372e-05	-7.89242e-06	3.50239e-06	3.57679e-05	-1.33424e-05	4.57586e-05	-2.23258e-05	-6.81567e-06	3.96056e-05	-2.79792e-05	-4.45973e-05	-4.6869e-06	-1.23961e-06	-2.22197e-06	-1.48881e-05	-1.31884e-05	-2.7293e-05	4.48126e-05	-1.82042e-05	-6.73242e-06	-4.99947e-05	-5.91445e-05	1.88764e-05	2.21113e-05	-8.6673e-07	-4.09893e-06	-9.28441e-05	0.000118107	4.201e-08
6.36782e-06	-5.40703e-06	-2.11382e-05	-7.93735e-06	3.37717e-06	3.57376e-05	-1.31774e-05	4.57491e-05	-2.2772e-05	-1.12005e-05	3.96083e-05	-2.79855e-05	-4.46059e-05	-4.73467e-06	-2.1918e-06	-2.20787e-06	-1.47803e-05	-1.32029e-05	-2.66928e-05	4.39712e-05	-1.68804e-05	-7.29215e-06	-5.00388e-05	-5.90947e-05	1.78034e-05	2.13368e-05	-8.49853e-07	-4.1399e-06	-9.28616e-05	0.000117994	4.18615e-08
6.36909e-06	-5.13072e-06	-1.47898e-05	-8.04666e-06	3.76098e-06	2.09249e-05	-1.31401e-05	4.53987e-05	-2.29949e-05	-1.03931e-05	4.22276e-05	-2.02047e-05	-4.46067e-05	3.1028e-06	-3.22878e-06	-2.14593e-06	-1.56866e-05	-1.32815e-05	-3.371e-05	4.38288e-05	-1.38278e-05	1.04677e-05	-5.00401e-05	-5.91662e-05	-1.56449e-05	2.31688e-05	-6.0641e-06	4.55205e-06	-3.90694e-05	8.34842e-05	2.6999e-08
6.36909e-06	-5.13072e-06	-1.47898e-05	-8.04666e-06	3.76098e-06	2.09249e-05	-1.31401e-05	4.53987e-05	-2.29949e-05	-1.03931e-05	4.22276e-05	-2.02047e-05	-4.46067e-05	3.1028e-06	-3.22878e-06	-2.14593e-06	-1.56866e-05	-1.32815e-05	-3.371e-05	4.38288e-05	-1.38278e-05	1.04677e-05	-5.00401e-05	-5.91662e-05	-1.56449e-05	2.31688e-05	-6.0641e-06	4.55205e-06	-3.90694e-05	8.34842e-05	2.6999e-08
6.369e-06	-5.18022e-06	-1.62671e-05	-8.10692e-06	3.71694e-06	2.59257e-05	-1.31529e-05	4.54437e-05	-2.29685e-05	-1.02638e-05	4.10946e-05	-8.97999e-06	-4.46043e-05	4.60339e-06	-3.14916e-06	-2.1851e-06	-1.62118e-05	-1.32732e-05	-3.06916e-05	4.34363e-05	-1.40357e-05	6.58233e-06	-4.99954e-05	-5.91613e-05	-1.73027e-06	2.25025e-05	-4.75483e-06	8.34418e-06	-4.29124e-05	8.48291e-05	2.68962e-08
6.36896e-06	-5.17964e-06	-1.6272e-05	-8.13853e-06	3.69354e-06	2.28285e-05	-1.31712e-05	4.54059e-05	-2.29614e-05	-1.03628e-05	4.17271e-05	-2.21055e-05	-4.4603e-05	3.69013e-06	-3.02738e-06	-2.16797e-06	-1.62773e-05	-1.3279e-05	-3.0594e-05	4.35243e-05	-1.39027e-05	5.76378e-06	-4.99899e-05	-5.91519e-05	-5.37768e-06	2.28655e-05	-4.6805e-06	4.39016e-06	-4.1357e-05	8.11288e-05	2.6431e-08
6.36908e-06	-5.19205e-06	-1.61435e-05	-8.10774e-06	3.67643e-06	2.31888e-05	-1.31508e-05	4.54829e-05	-2.29371e-05	-1.0475e-05	4.10926e-05	-1.28691e-05	-4.46056e-05	3.05864e-06	-3.09791e-06	-2.17178e-06	-1.58219e-05	-1.32722e-05	-3.08438e-05	4.37636e-05	-1.44397e-05	5.0072e-06	-4.99915e-05	-5.91603e-05	-5.84318e-06	2.2605e-05	-4.13028e-06	4.11503e-06	-4.17317e-05	8.21596e-05	2.62867e-08
6.36908e-06	-4.50077e-06	-1.62121e-05	-8.12059e-06	3.70073e-06	2.33005e-05	-1.31501e-05	4.13223e-05	-2.2945e-05	-1.03589e-05	4.14512e-05	-1.47099e-05	-4.46094e-05	1.73634e-06	-2.96729e-06	-2.16681e-06	-1.66276e-05	-1.32749e-05	-3.02466e-05	4.36085e-05	-1.40918e-05	6.4718e-06	-5.00228e-05	-5.90989e-05	-7.61832e-06	2.265e-05	-2.31836e-06	4.51674e-06	-1.35277e-06	8.0105e-05	2.39217e-08
6.36903e-06	-5.05214e-06	-1.60536e-05	-8.11963e-06	3.69812e-06	2.31109e-05	-1.31505e-05	4.3939e-05	-2.29564e-05	-1.03814e-05	4.13769e-05	-1.49745e-05	-4.46069e-05	2.34408e-06	-3.01389e-06	-2.16743e-06	-1.60826e-05	-1.32728e-05	-3.0633e-05	4.36248e-05	-1.40184e-05	6.36977e-06	-5.00154e-05	-1.71445e-05	-5.0187e-06	2.27078e-05	-3.25322e-06	4.30285e-06	-1.17104e-05	8.15343e-05	2.1285e-08
6.36904e-06	-4.92545e-06	-1.60903e-05	-8.10195e-06	3.70004e-06	2.33706e-05	-1.31487e-05	4.153e-05	-2.29555e-05	-1.03737e-05	4.13225e-05	-1.48623e-05	-4.46084e-05	1.94303e-06	-2.97393e-06	-2.16773e-06	-1.63517e-05	-1.3154e-05	-3.06654e-05	4.36099e-05	-1.40529e-05	5.94876e-06	-5.00175e-05	-8.76643e-06	-7.26852e-06	2.26802e-05	-3.31293e-06	4.22582e-06	-7.86434e-06	8.04544e-05	2.0642e-08
6.36853e-06	-4.94805e-06	-1.60136e-05	-8.11051e-06	3.69925e-06	2.33789e-05	-1.31487e-05	4.17305e-05	-2.2951e-05	-1.03624e-05	4.13477e-05	-1.33425e-05	-4.46087e-05	2.00459e-06	-2.99316e-06	-2.20063e-06	-1.6314e-05	-1.30098e-05	-3.05785e-05	4.36038e-05	-1.40637e-05	6.04527e-06	-5.002e-05	-9.65041e-06	-6.65319e-06	2.2665e-05	-2.96172e-06	4.35705e-06	-6.03903e-06	8.03859e-05	2.05767e-08
6.36862e-06	-4.94259e-06	-1.60164e-05	-8.10688e-06	3.6992e-06	2.33584e-05	-1.31489e-05	4.17301e-05	-2.29512e-05	-1.03686e-05	4.1347e-05	-1.33441e-05	-4.46087e-05	2.06425e-06	-2.99054e-06	-2.19849e-06	-1.63161e-05	-1.30242e-05	-3.05609e-05	4.36046e-05	-1.40648e-05	5.99718e-06	-5.00192e-05	-9.49261e-06	-6.68164e-06	2.26656e-05	-3.091e-06	4.34871e-06	-6.17761e-06	8.03967e-05	2.05763e-08
6.36907e-06	-4.6427e-06	-1.61101e-05	-8.10545e-06	3.69896e-06	2.33408e-05	-1.31504e-05	4.1718e-05	-2.29543e-05	-1.0378e-05	4.1325e-05	-1.39379e-05	-4.46079e-05	2.03645e-06	-2.98e-06	-2.16789e-06	-1.63733e-05	-1.3185e-05	-3.04041e-05	4.35624e-05	-1.40871e-05	5.95266e-06	-5.00167e-05	-2.43628e-06	-6.54777e-06	2.26537e-05	-3.13245e-06	4.3605e-06	-6.15088e-06	8.04662e-05	2.05064e-08
6.36886e-06	-4.74848e-06	-1.61002e-05	-8.10816e-06	3.69949e-06	2.33387e-05	-1.31494e-05	4.16231e-05	-2.29529e-05	-1.03839e-05	4.13196e-05	-1.35679e-05	-4.46075e-05	2.03261e-06	-2.98963e-06	-2.17849e-06	-1.63188e-05	-1.30861e-05	-3.04736e-05	4.35718e-05	-1.40962e-05	5.99506e-06	-5.00195e-05	-1.87357e-06	-6.71289e-06	2.26613e-05	-3.47047e-06	4.35812e-06	-6.34676e-06	8.04065e-05	2.04855e-08
2.89867e-06	-4.77451e-06	-1.60755e-05	-8.10722e-06	4.12193e-06	1.56638e-05	-1.31491e-05	4.13635e-05	-2.30592e-05	-4.70304e-06	4.13224e-05	-1.38958e-05	-4.46081e-05	2.10759e-06	-2.99225e-06	3.25393e-06	-1.62939e-05	-1.30889e-05	-3.02399e-05	4.35681e-05	-1.40783e-05	5.9251e-06	-5.00175e-05	-4.67453e-06	-6.72679e-06	2.26597e-05	-3.2655e-06	4.34294e-06	-6.04852e-06	8.04154e-05	2.00677e-08
2.89867e-06	-4.77451e-06	-1.60755e-05	-8.10722e-06	4.12193e-06	1.56638e-05	-1.31491e-05	4.13635e-05	-2.30592e-05	-4.70304e-06	4.13224e-05	-1.38958e-05	-4.46081e-05	2.10759e-06	-2.99225e-06	3.25393e-06	-1.62939e-05	-1.30889e-05	-3.02399e-05	4.35681e-05	-1.40783e-05	5.9251e-06	-5.00175e-05	-4.67453e-06	-6.72679e-06	2.26597e-05	-3.2655e-06	4.34294e-06	-6.04852e-06	8.04154e-05	2.00677e-08
3.60967e-06	-4.77442e-06	-1.60754e-05	-8.10736e-06	4.05849e-06	1.61847e-05	-1.31497e-05	4.13921e-05	-2.3047e-05	-2.54488e-06	4.13223e-05	-1.38802e-05	-4.46081e-05	2.08929e-06	-2.99192e-06	1.03491e-06	-1.63026e-05	-1.30877e-05	-3.02452e-05	4.35712e-05	-1.4078e-05	5.92169e-06	-5.00175e-05	-4.4644e-06	-6.72511e-06	2.26605e-05	-3.26605e-06	4.34328e-06	-6.07892e-06	8.04153e-05	2.00638e-08
3.13287e-06	-4.78264e-06	-1.60736e-05	-8.10726e-06	4.03791e-06	1.57453e-05	-1.31492e-05	4.14168e-05	-2.3041e-05	-2.8301e-06	4.13229e-05	-1.38677e-05	-4.46081e-05	2.07953e-06	-2.99018e-06	1.03813e-06	-1.63021e-05	-1.3093e-05	-3.02841e-05	4.35709e-05	-1.40765e-05	5.92862e-06	-5.00168e-05	-4.29161e-06	-6.70968e-06	2.26605e-05	-3.28201e-06	4.34411e-06	-6.07092e-06	8.04194e-05	2.00507e-08
3.2349e-06	-4.77589e-06	-1.60828e-05	-8.10726e-06	4.04015e-06	1.59693e-05	-1.31492e-05	4.14045e-05	-2.02732e-05	-3.09281e-06	4.1322e-05	-1.3814e-05	-4.46083e-05	2.0878e-06	-2.99167e-06	1.32863e-06	-1.63e-05	-1.30922e-05	-3.02856e-05	4.35669e-05	-1.4078e-05	5.92655e-06	-5.00174e-05	-4.58886e-06	-6.70637e-06	2.26608e-05	-3.27236e-06	4.34146e-06	-6.09259e-06	8.04162e-05	1.99406e-08
2.68875e-06	-4.78426e-06	-1.60763e-05	-8.10768e-06	4.03642e-06	1.58945e-05	-1.31496e-05	4.14105e-05	-2.05809e-05	-3.1456e-06	4.13221e-05	-1.38531e-05	-4.46081e-05	2.05195e-06	-2.96391e-06	1.26719e-06	-9.24911e-06	-1.30925e-05	-3.02662e-05	4.35806e-05	-1.40776e-05	5.92588e-06	-5.00132e-05	-4.47401e-06	-6.69904e-06	2.26607e-05	-3.26681e-06	4.34278e-06	-6.09197e-06	8.04174e-05	1.97672e-08
3.00645e-06	-4.77809e-06	-1.60744e-05	-7.1407e-06	4.05844e-06	1.66815e-05	-1.31881e-05	4.14063e-05	-2.00808e-05	-3.40434e-06	4.13324e-05	-1.38677e-05	-4.46097e-05	2.10434e-06	-2.98913e-06	1.36188e-06	-1.5141e-05	-1.31789e-05	-3.02762e-05	4.36562e-05	-1.41788e-05	5.89479e-06	-5.00359e-05	-4.51561e-06	-6.70094e-06	2.26605e-05	-3.26119e-06	4.34273e-06	-6.08587e-06	6.56437e-05	1.77644e-08
3.07206e-06	-4.76723e-06	-1.60876e-05	-4.70556e-06	4.06011e-06	1.694e-05	-1.37353e-05	4.1404e-05	-2.08016e-05	-3.40805e-06	4.13482e-05	-1.38805e-05	-4.46033e-05	2.06352e-06	-2.98557e-06	1.34835e-06	-1.21738e-05	-1.32108e-05	-3.03011e-05	4.39319e-05	-1.47952e-05	5.87956e-06	-5.21926e-05	-4.46966e-06	-6.71021e-06	2.26603e-05	-3.25908e-06	4.36908e-06	-6.10047e-06	4.58672e-05	1.57683e-08
3.06583e-06	-5.2333e-06	-1.60696e-05	-2.01821e-07	4.07494e-06	1.61688e-05	-1.36275e-05	4.14053e-05	-2.06767e-05	-3.6129e-06	4.1425e-05	-1.38719e-05	-4.46104e-05	2.07677e-06	-2.98697e-06	1.3352e-06	-1.2003e-05	-1.31879e-05	-3.00271e-05	4.4107e-05	-1.51491e-05	5.84584e-06	-5.07358e-05	-4.38538e-06	-3.41881e-06	2.2663e-05	-3.26694e-06	4.36263e-06	-6.09321e-06	4.59423e-05	1.55522e-08
3.04248e-06	-4.80168e-06	-1.62188e-05	-2.01548e-06	4.07682e-06	1.66762e-05	-1.32339e-05	3.27943e-05	-2.07458e-05	-3.57322e-06	4.1364e-05	-1.38802e-05	-4.46065e-05	2.07031e-06	-2.97566e-06	1.20989e-06	-1.18576e-05	-1.41404e-05	-2.35992e-05	4.38211e-05	-1.47701e-05	5.70001e-06	-5.07498e-05	-4.41313e-06	-6.65225e-06	2.16368e-05	-3.26193e-06	4.35877e-06	-7.26029e-06	4.69676e-05	1.466e-08
3.04517e-06	-4.84259e-06	-1.6151e-05	-6.16004e-06	4.06766e-06	1.63227e-05	-1.30694e-05	3.93577e-05	-2.09409e-05	-3.20726e-06	4.1379e-05	-1.38645e-05	-4.4613e-05	2.1641e-06	-2.9316e-06	1.01988e-06	-1.17228e-05	-1.36672e-05	-1.97924e-05	1.89102e-05	-1.45861e-05	5.82002e-06	-5.07308e-05	-4.31086e-06	-5.80954e-06	2.20113e-05	-3.26386e-06	4.13602e-06	-6.05293e-06	4.7879e-05	1.34797e-08
2.7453e-06	-4.8147e-06	-1.62246e-05	-4.6834e-06	4.06158e-06	1.64173e-05	-1.27871e-05	3.26109e-05	-2.07939e-05	-3.26441e-06	4.12742e-05	-1.40046e-05	-4.46077e-05	2.06589e-06	-2.97469e-06	1.25158e-06	-1.25086e-05	-1.35803e-05	-1.68095e-05	2.88378e-05	-1.47333e-05	5.74641e-06	-2.22469e-05	-2.74222e-06	-6.45324e-06	2.13137e-05	-3.26307e-06	1.02116e-05	-7.24176e-06	4.80102e-05	1.1352e-08
2.89266e-06	-4.84666e-06	-1.61733e-05	-4.47598e-06	4.06576e-06	1.6411e-05	-1.29315e-05	3.37085e-05	-2.08386e-05	-3.3829e-06	4.13544e-05	-1.39341e-05	-4.44463e-05	2.12604e-06	-2.97326e-06	1.27378e-06	-1.18169e-05	-1.34704e-05	-1.31444e-05	1.06085e-05	-1.48697e-05	5.77461e-06	-1.55587e-05	-3.31162e-06	-5.63019e-06	2.13888e-05	-3.25999e-06	4.88395e-06	-6.63294e-06	4.83627e-05	1.02638e-08
2.95177e-06	-4.87008e-06	-1.61782e-05	-4.92248e-06	4.06518e-06	1.63182e-05	-1.28639e-05	3.30115e-05	-2.08301e-05	-3.46729e-06	4.14506e-05	-1.38855e-05	-4.4586e-05	2.07309e-06	-2.95656e-06	1.19641e-06	-1.19057e-05	-1.35864e-05	-5.72156e-06	1.61263e-05	-1.47447e-05	5.78848e-06	-1.14074e-05	-3.95189e-06	-5.84322e-06	2.09906e-05	-3.24936e-06	5.32505e-06	-6.72552e-06	4.78834e-05	1.00832e-08
3.04932e-06	-4.98095e-06	-1.6171e-05	-5.08972e-06	4.07567e-06	1.64207e-05	-1.29749e-05	3.12211e-05	-2.08129e-05	-3.41713e-06	4.13514e-05	-1.38917e-05	-4.45787e-05	2.09736e-06	-2.97407e-06	1.12642e-06	-1.20362e-05	-1.35493e-05	-9.68939e-06	1.52069e-05	-1.46701e-05	5.78393e-06	-1.22979e-05	-3.63884e-06	-5.99264e-06	2.14245e-05	-3.2526e-06	5.69402e-06	-6.93591e-06	3.25798e-05	8.81462e-09
2.94075e-06	-5.01249e-06	-1.61538e-05	-5.05389e-06	4.07223e-06	1.64165e-05	-1.28321e-05	3.28034e-05	-2.08169e-05	-3.37807e-06	4.13537e-05	-1.39065e-05	-4.45608e-05	2.13002e-06	-2.97589e-06	8.41206e-07	-1.19662e-05	-1.35921e-05	-8.50841e-06	1.42503e-05	-1.4778e-05	5.82171e-06	-8.47613e-06	-3.76833e-06	-5.869e-06	2.11301e-05	-3.24323e-06	5.49223e-06	-6.91589e-06	3.20218e-05	8.73167e-09
2.99663e-06	-5.03011e-06	-1.61935e-05	-4.93132e-06	4.06723e-06	1.64147e-05	-1.29801e-05	3.14064e-05	-2.08143e-05	-3.41751e-06	2.69861e-06	-1.38935e-05	-4.45804e-05	2.10988e-06	-2.97831e-06	1.12783e-06	-1.19672e-05	-1.35669e-05	-1.04735e-05	1.66032e-05	-1.47072e-05	5.79077e-06	-9.06527e-06	-3.77852e-06	-5.98887e-06	2.16927e-05	-3.25208e-06	5.61318e-06	-6.7934e-06	3.33673e-05	7.17587e-09
2.89324e-06	-4.87462e-06	-1.6256e-05	-4.96739e-06	4.06508e-06	1.64092e-05	-1.29765e-05	3.11864e-05	-2.08216e-05	-3.41657e-06	6.92199e-06	-1.39108e-05	-4.45836e-05	2.12554e-06	-2.97943e-06	1.2153e-06	-1.20193e-05	-1.35785e-05	-1.04851e-05	1.45568e-05	-1.47281e-05	5.80114e-06	-6.01505e-06	-3.7342e-06	-6.02528e-06	2.1534e-05	-3.25318e-06	5.64334e-06	-6.79528e-06	3.42734e-05	7.15171e-09
2.93075e-06	-4.90389e-06	-1.62439e-05	-4.93657e-06	4.06891e-06	1.64082e-05	-1.2968e-05	3.13973e-05	-2.08227e-05	-3.42551e-06	5.12039e-06	-1.39053e-05	-4.45825e-05	2.11528e-06	-2.97809e-06	1.16076e-06	-1.20132e-05	-1.35566e-05	-1.00633e-05	1.46295e-05	-1.47477e-05	5.80049e-06	-6.46933e-06	-3.75515e-06	-6.01146e-06	2.14593e-05	-3.25032e-06	5.63717e-06	-6.89335e-06	3.26911e-05	7.03349e-09
2.9492e-06	-4.93431e-06	-1.62134e-05	-4.94646e-06	4.06887e-06	1.64083e-05	-1.29571e-05	3.14296e-05	-2.08227e-05	-3.41114e-06	5.13313e-06	-1.39047e-05	-4.45819e-05	2.11204e-06	-2.97677e-06	1.12777e-06	-1.19875e-05	-1.356e-05	-9.10354e-06	1.47037e-05	-1.47474e-05	5.80004e-06	-6.90484e-06	-3.75743e-06	-5.989e-06	2.14384e-05	-3.25021e-06	5.57731e-06	-6.88878e-06	3.27386e-05	7.02491e-09
2.94654e-06	-4.93281e-06	-1.62247e-05	-4.9449e-06	4.06878e-06	1.64083e-05	-1.29573e-05	3.14164e-05	-2.08227e-05	-3.42282e-06	5.15062e-06	-1.39049e-05	-4.45808e-05	2.11262e-06	-2.9769e-06	1.13996e-06	-1.19945e-05	-1.35594e-05	-9.14244e-06	1.46796e-05	-1.47504e-05	5.80022e-06	-6.73194e-06	-3.75585e-06	-5.99958e-06	2.14441e-05	-3.25038e-06	5.59557e-06	-6.89164e-06	3.27099e-05	7.02122e-09
2.96256e-06	-4.86913e-06	-1.62484e-05	-4.95828e-06	4.06692e-06	1.64079e-05	-1.29532e-05	3.14376e-05	-2.08303e-05	-3.41944e-06	4.53102e-06	-1.39041e-05	-4.45801e-05	2.11389e-06	-2.97649e-06	1.1189e-06	-1.19976e-05	-1.35607e-05	-9.0098e-06	1.46781e-05	-1.47442e-05	5.79943e-06	-6.76398e-06	-3.75857e-06	-5.95994e-06	2.14449e-05	-3.25001e-06	5.58634e-06	-6.88629e-06	3.2729e-05	7.01551e-09
2.92026e-06	-4.92473e-06	-1.62488e-05	-4.94484e-06	4.09785e-06	1.64078e-05	-1.29588e-05	2.6516e-05	-2.08273e-05	-3.42323e-06	3.3209e-06	-1.38954e-05	-4.45705e-05	2.114e-06	-3.08137e-06	1.09213e-06	-1.1996e-05	-1.35336e-05	-9.24108e-06	1.46823e-05	-1.4741e-05	5.79611e-06	-6.85432e-06	-3.75779e-06	-5.96515e-06	2.13094e-05	-3.62718e-06	5.63771e-06	-6.91833e-06	4.14094e-06	5.66923e-09
2.86733e-06	-4.76607e-06	-1.62513e-05	-4.95327e-06	4.08987e-06	1.45271e-05	-1.29518e-05	2.59729e-05	-2.08245e-05	-3.42411e-06	4.63541e-06	-1.39015e-05	-4.45771e-05	2.11783e-06	-3.05689e-06	1.11945e-06	-1.19965e-05	-1.37783e-05	-8.74617e-06	1.47508e-05	-1.47316e-05	5.79658e-06	-6.82248e-06	-3.75987e-06	-5.96567e-06	2.13675e-05	-3.50793e-06	5.66115e-06	-6.92836e-06	5.8061e-06	5.60937e-09
2.84554e-06	-4.7961e-06	-1.62478e-05	-4.94715e-06	4.089e-06	9.55449e-06	-1.29552e-05	2.49897e-05	-2.08267e-05	-3.4201e-06	4.69177e-06	-1.38978e-05	-4.45685e-05	2.12448e-06	-2.99839e-06	1.11569e-06	-1.19967e-05	-1.36475e-05	-8.65139e-06	1.46437e-05	-1.47422e-05	5.78982e-06	-6.82952e-06	-3.76004e-06	-6.05675e-06	2.14298e-05	-3.05686e-06	5.90709e-06	-6.99101e-06	7.04248e-06	5.45132e-09
2.77179e-06	-4.66123e-06	-1.62494e-05	-4.95001e-06	4.08985e-06	1.16761e-05	-1.29562e-05	2.34275e-05	-1.98572e-05	-3.41903e-06	4.28045e-06	-1.38998e-05	-4.4573e-05	2.1224e-06	-2.99616e-06	1.10675e-06	-1.19959e-05	-1.35879e-05	-8.88303e-06	1.4646e-05	-1.47265e-05	5.7976e-06	-6.8172e-06	-3.75945e-06	-6.00851e-06	2.14133e-05	-3.75368e-06	5.75742e-06	-6.92768e-06	5.98307e-06	5.3654e-09
3.20288e-06	-4.76611e-06	-1.62468e-05	-4.95246e-06	4.087e-06	1.20052e-05	-1.29572e-05	2.38219e-05	-2.06081e-05	-3.41881e-06	4.53408e-06	-9.28665e-06	-4.45719e-05	2.12502e-06	-2.97248e-06	1.04276e-06	-1.19969e-05	-1.36067e-05	-8.67395e-06	1.46353e-05	-1.47407e-05	5.79641e-06	-6.8397e-06	-3.70916e-06	-6.01783e-06	2.14266e-05	-3.4334e-06	5.79408e-06	-6.94026e-06	5.97906e-06	5.31645e-09
2.8655e-06	-4.79148e-06	-1.62462e-05	-4.94837e-06	4.08309e-06	1.19285e-05	-1.29568e-05	9.54397e-06	-2.04567e-05	-1.12594e-06	4.66605e-06	-1.15068e-05	-4.45435e-05	2.12786e-06	-3.01161e-06	1.11233e-06	-1.19377e-05	-1.36738e-05	-8.84004e-06	1.46304e-05	-1.49494e-05	5.78797e-06	-7.28174e-06	-3.75947e-06	-6.01409e-06	2.14182e-05	-3.51606e-06	5.77955e-06	-6.95011e-06	5.9278e-06	4.88034e-09
3.15571e-06	-4.77442e-06	-1.62468e-05	-4.94845e-06	4.08724e-06	1.22657e-05	-1.29579e-05	1.00059e-05	-2.05859e-05	-6.44173e-07	4.6239e-06	-8.70737e-06	-4.45156e-05	2.1379e-06	-2.9439e-06	9.31855e-07	-1.19662e-05	-1.36343e-05	-8.63509e-06	1.46116e-05	-1.48844e-05	5.82057e-06	-7.66717e-06	-3.72522e-06	-6.02813e-06	2.14154e-05	-3.60933e-06	5.81099e-06	-6.94771e-06	5.52351e-06	4.83928e-09
2.92206e-06	-4.77633e-06	-1.59604e-05	-4.96155e-06	4.08102e-06	1.18386e-05	-1.25633e-05	1.23942e-05	-1.98404e-05	-2.65102e-06	4.37887e-06	-1.09179e-05	-4.45022e-05	1.97747e-06	-2.97815e-06	1.04058e-06	-1.12194e-05	-4.51728e-06	-8.58592e-06	1.46334e-05	-1.28962e-05	5.80386e-06	-7.33632e-06	-3.84918e-06	-6.01896e-06	2.13487e-05	-3.52192e-06	5.82989e-06	-6.96816e-06	5.91468e-06	4.63701e-09
2.93135e-06	-4.76407e-06	-1.51833e-05	-5.00659e-06	4.02007e-06	1.20852e-05	-1.1559e-05	1.14295e-05	-1.9916e-05	-2.07694e-06	2.31942e-06	-8.36414e-06	-4.45182e-05	2.12732e-06	-2.95889e-06	1.07937e-06	-1.19457e-05	-7.18922e-06	-8.66811e-06	1.46349e-05	-1.03573e-05	5.81914e-06	-6.91366e-06	-3.8026e-06	-6.02493e-06	2.14055e-05	-3.47824e-06	3.96008e-06	-7.01403e-06	6.09268e-06	4.48165e-09
2.97316e-06	-4.76917e-06	-1.38476e-05	-4.9718e-06	3.99514e-06	1.1892e-05	-1.1847e-05	1.12059e-05	-2.00171e-05	-3.21322e-06	3.29514e-06	-9.55036e-06	-4.45192e-05	1.97973e-06	-2.96705e-06	1.04152e-06	-1.1714e-05	-6.21787e-06	-8.68009e-06	1.46291e-05	-1.03864e-05	5.81568e-06	-7.02502e-06	-3.95778e-06	-6.02552e-06	2.14013e-05	-3.20123e-06	3.59205e-06	-7.01895e-06	6.13051e-06	4.45648e-09
2.93583e-06	-4.76698e-06	-1.39364e-05	-4.98247e-06	3.94044e-06	1.19401e-05	-1.17941e-05	1.1187e-05	-1.99316e-05	-2.60719e-06	2.02661e-06	-8.73286e-06	-4.45227e-05	2.06922e-06	-2.97078e-06	1.04708e-06	-1.1774e-05	-3.83908e-06	-8.66579e-06	1.46268e-05	-9.92168e-06	5.81048e-06	-6.98979e-06	-3.92618e-06	-6.02104e-06	2.13987e-05	-3.32314e-06	4.52261e-06	-7.02304e-06	6.17658e-06	4.40565e-09
2.94753e-06	-4.6338e-06	-1.3957e-05	-4.99609e-06	3.96848e-06	9.85358e-06	-1.1724e-05	1.11614e-05	-1.99901e-05	-2.51964e-06	2.39799e-06	-8.82371e-06	-4.10651e-05	2.10585e-06	-2.97297e-06	1.01612e-06	-1.18572e-05	-5.84946e-06	-8.76576e-06	1.46197e-05	-1.04064e-05	5.95788e-06	-7.03399e-06	-2.37131e-06	-6.02375e-06	2.14073e-05	-2.6711e-06	3.96372e-06	-7.15704e-06	4.53524e-06	4.06847e-09
2.92651e-06	-4.65051e-06	-1.39794e-05	-4.97419e-06	3.97596e-06	1.03087e-05	-1.18389e-05	1.07912e-05	-1.33592e-05	-2.30255e-06	2.53366e-06	-8.38221e-06	-4.10811e-05	3.77599e-06	-2.97879e-06	1.02917e-06	-1.1798e-05	-4.67069e-06	-8.74583e-06	1.46067e-05	-1.08242e-05	5.83943e-06	-7.02463e-06	-3.93433e-06	-6.02427e-06	2.13975e-05	-2.94814e-06	4.02435e-06	-7.29974e-06	3.78516e-06	3.85493e-09
2.92348e-06	-4.72984e-06	-1.40345e-05	-4.97398e-06	3.95851e-06	9.76114e-06	-1.18223e-05	1.09408e-05	-1.35032e-05	-2.36708e-06	2.54853e-06	-8.39142e-06	-4.11131e-05	2.23699e-06	-2.9758e-06	1.03228e-06	-1.1857e-05	-4.64316e-06	-8.76093e-06	1.46298e-05	-1.05861e-05	5.85818e-06	-6.99993e-06	-3.8382e-06	-6.02436e-06	2.13645e-05	-3.25129e-06	3.99725e-06	-7.25731e-06	3.77016e-06	3.84232e-09
2.94488e-06	-4.6949e-06	-1.43247e-05	-4.97877e-06	3.96181e-06	1.05057e-05	-1.16924e-05	1.10251e-05	-1.30885e-05	-2.4836e-06	2.48053e-06	-8.08497e-06	-3.88576e-05	2.74377e-06	-2.96939e-06	1.03067e-06	-1.17531e-05	-3.6988e-06	-9.00141e-06	1.22604e-05	-9.34717e-06	5.88997e-06	-6.87601e-06	-3.0393e-06	-6.03543e-06	2.13506e-05	-2.91423e-06	3.93692e-06	7.14705e-07	3.5866e-06	3.51272e-09
2.94482e-06	-4.70273e-06	-1.43999e-05	-4.98323e-06	3.96312e-06	1.02155e-05	-1.17055e-05	1.10022e-05	-1.34691e-05	-2.44376e-06	2.88288e-06	-8.72023e-06	-3.85652e-05	2.87585e-06	-2.97533e-06	1.03049e-06	-1.17134e-05	-3.51437e-06	-8.76353e-06	1.25783e-05	-8.8574e-06	5.76712e-06	-6.90855e-06	-3.15955e-06	-6.045e-06	2.13554e-05	-2.93792e-06	3.94597e-06	1.02791e-06	3.826e-06	3.50479e-09
2.9439e-06	-4.6923e-06	-1.42892e-05	-4.98643e-06	3.96699e-06	1.02651e-05	-1.17369e-05	1.09021e-05	-1.32031e-05	-2.45505e-06	2.79596e-06	-8.67514e-06	-3.88301e-05	2.62676e-06	-2.96886e-06	1.02723e-06	-1.18494e-05	-3.6759e-06	-8.90596e-06	1.04123e-05	-9.44471e-06	6.02216e-06	-6.48567e-06	-3.08053e-06	-6.03476e-06	2.13629e-05	-2.96122e-06	3.93909e-06	-1.81006e-06	4.2518e-06	3.48253e-09
2.94482e-06	-4.68653e-06	-1.43225e-05	-4.98201e-06	3.95821e-06	1.03319e-05	-1.16933e-05	1.09581e-05	-1.32674e-05	-2.41933e-06	2.62333e-06	-8.52575e-06	-3.87315e-05	2.73173e-06	-2.97061e-06	1.02572e-06	-1.17843e-05	-3.69883e-06	-8.85304e-06	1.10003e-05	-9.154e-06	5.81447e-06	-6.50781e-06	-1.92933e-06	-6.03698e-06	2.13599e-05	-2.94549e-06	3.9547e-06	-3.77645e-07	3.98055e-06	3.46734e-09
2.94341e-06	-4.68961e-06	-1.42965e-05	-4.98477e-06	3.96324e-06	1.0228e-05	-1.16927e-05	1.09409e-05	-1.33585e-05	-2.45515e-06	2.65709e-06	-8.41313e-06	-3.87349e-05	2.76126e-06	-2.9714e-06	1.01063e-06	-1.18015e-05	-3.75604e-06	-8.86905e-06	1.08172e-05	-9.25717e-06	2.17923e-06	-6.64768e-06	-2.97113e-06	-6.02884e-06	2.13596e-05	-2.93822e-06	3.96478e-06	-6.23005e-07	4.15595e-06	3.44393e-09
2.94355e-06	-4.69765e-06	-1.42894e-05	-4.98464e-06	3.96545e-06	1.03907e-05	-1.16936e-05	1.03431e-05	-1.34389e-05	-2.44865e-06	2.67712e-06	-8.48866e-06	-3.8688e-05	1.57496e-06	-2.97061e-06	1.38034e-07	-1.1784e-05	-2.63053e-06	-8.87461e-06	1.10804e-05	-8.99134e-06	3.14186e-06	-6.58396e-06	-1.90076e-06	-6.03382e-06	2.13618e-05	-2.95905e-06	3.94828e-06	-1.06809e-06	4.14808e-06	3.4215e-09
2.94399e-06	-4.68828e-06	-1.4316e-05	-4.98381e-06	3.9621e-06	1.02438e-05	-1.17125e-05	1.059e-05	-1.34025e-05	-2.43407e-06	2.6578e-06	-8.46323e-06	-3.85447e-05	2.36731e-06	-2.9705e-06	9.64338e-07	-9.82182e-06	-2.7177e-06	-8.86819e-06	1.10713e-05	-9.05883e-06	3.44276e-06	-5.85135e-06	-2.63071e-06	-6.137e-06	2.13599e-05	-2.94509e-06	3.99109e-06	-5.60347e-07	4.05331e-06	3.37109e-09
2.94445e-06	-4.68954e-06	-1.43054e-05	-4.98426e-06	3.96054e-06	1.03021e-05	-1.17032e-05	1.06799e-05	-1.3369e-05	-2.45895e-06	2.66383e-06	-8.43498e-06	-3.86407e-05	2.45986e-06	-2.97079e-06	8.5407e-07	-9.06365e-06	-3.02095e-06	-8.19228e-06	1.11042e-05	-9.13309e-06	2.22768e-06	-6.10711e-06	-2.40246e-06	-6.14276e-06	2.13613e-05	-2.94718e-06	3.99991e-06	-5.30063e-07	4.09544e-06	3.35364e-09
2.9444e-06	-4.68862e-06	-1.43066e-05	-4.98433e-06	3.96073e-06	1.03053e-05	-1.17205e-05	1.0635e-05	-1.33698e-05	-2.44294e-06	2.66461e-06	-8.4418e-06	-3.8609e-05	2.5964e-06	-2.97077e-06	8.62507e-07	-9.15314e-06	-3.1127e-06	-8.24006e-06	1.10449e-05	-9.12202e-06	2.44782e-06	-6.02807e-06	-2.48426e-06	-6.07213e-06	2.13609e-05	-2.9492e-06	3.99649e-06	-5.01561e-07	4.09466e-06	3.3525e-09
2.94401e-06	-4.68548e-06	-1.4309e-05	-4.98406e-06	3.95544e-06	1.03023e-05	-1.17888e-05	1.04955e-05	-1.3396e-05	-2.445e-06	2.66994e-06	-8.45994e-06	-3.85787e-05	2.53617e-06	-2.97e-06	8.55708e-07	-8.63368e-06	-3.39302e-06	-8.79292e-06	1.09737e-05	-9.0889e-06	2.72698e-06	-4.43635e-06	-2.33766e-06	-6.22386e-06	2.13609e-05	-1.95916e-06	4.04896e-06	-4.26865e-07	4.07069e-06	3.33055e-09
2.9346e-06	-1.28771e-06	-1.43086e-05	-4.98214e-06	3.95785e-06	1.00776e-05	-1.17277e-05	1.06072e-05	-1.34095e-05	-2.56716e-06	2.67205e-06	-8.0766e-06	-3.85981e-05	2.26445e-06	-2.43729e-06	8.45236e-07	-8.88667e-06	-3.11932e-06	-8.6213e-06	1.10644e-05	-9.10151e-06	2.8255e-06	-5.23566e-06	-3.08876e-06	-6.22024e-06	1.85643e-05	-2.65088e-06	4.01441e-06	-8.91535e-08	2.58156e-06	3.19384e-09
2.94067e-06	-4.05477e-06	-1.43073e-05	-4.97302e-06	3.97997e-06	1.01994e-05	-1.17641e-05	1.05182e-05	-1.33871e-05	-2.48379e-06	2.66273e-06	-7.62736e-06	-3.74423e-05	2.40372e-06	-2.47989e-06	9.35581e-07	-8.83002e-06	-3.18559e-06	-8.56052e-06	1.09989e-05	-9.06978e-06	2.73878e-06	-4.92006e-06	-2.86688e-06	-6.11152e-06	1.57143e-05	-2.49638e-06	4.04851e-06	-3.68742e-07	3.56494e-06	3.01311e-09
2.97305e-06	-1.89862e-06	-9.69965e-06	-4.91519e-06	3.96718e-06	1.02281e-05	-1.17463e-05	1.07175e-05	-1.3268e-05	-2.49019e-06	2.64867e-06	-7.79469e-06	-3.59754e-05	2.29529e-06	-2.62114e-06	8.25741e-07	-8.82989e-06	-3.14285e-06	-8.53916e-06	1.10167e-05	-7.43337e-06	2.7381e-06	-4.98151e-06	-2.44738e-06	-6.10982e-06	1.58607e-05	-2.88039e-06	4.02762e-06	-2.19543e-07	3.5468e-06	2.76266e-09
2.96591e-06	-2.1415e-06	-7.65294e-06	-4.91479e-06	3.96685e-06	1.0232e-05	-1.17197e-05	1.07749e-05	-1.33744e-05	-2.51098e-06	2.65797e-06	-7.83932e-06	-3.61522e-05	1.82236e-06	-2.62138e-06	8.41785e-07	-8.82274e-06	-3.14635e-06	-8.56444e-06	1.10069e-05	-6.27357e-06	2.73418e-06	-4.87533e-06	-2.56003e-06	-6.07518e-06	1.62522e-05	-2.78175e-06	4.0298e-06	6.7965e-08	3.26793e-06	2.73667e-09
2.99586e-06	-2.47585e-06	-6.14107e-06	-4.87013e-06	3.97541e-06	1.02355e-05	-1.1747e-05	1.07534e-05	-1.33394e-05	-2.47233e-06	2.65178e-06	-7.82217e-06	-3.62351e-05	2.08161e-06	-2.66522e-06	8.23105e-07	-8.80469e-06	-3.17067e-06	-8.56176e-06	1.10125e-05	-4.77217e-06	2.73822e-06	-5.02503e-06	-2.73858e-06	-6.11936e-06	1.5952e-05	-2.80146e-06	4.04431e-06	-1.47114e-07	3.55928e-06	2.70209e-09
3.00884e-06	-2.59019e-06	-6.39446e-06	-4.89624e-06	3.97697e-06	1.02422e-05	-1.17461e-05	1.07473e-05	-1.33438e-05	-2.49042e-06	2.72163e-06	-7.78676e-06	-3.61634e-05	2.11847e-06	-2.59815e-06	1.0666e-06	-8.74955e-06	-3.16955e-06	-8.5544e-06	1.0744e-05	-6.12413e-06	2.74408e-06	-4.97155e-06	-2.61631e-06	-6.09362e-06	4.50736e-06	-2.15578e-06	4.06505e-06	-5.48104e-08	3.32259e-06	2.46876e-09
2.98621e-06	-2.62566e-06	-5.62185e-06	-4.89605e-06	3.97919e-06	1.02373e-05	-1.17468e-05	1.07376e-05	-1.33158e-05	-2.46242e-06	2.67365e-06	-7.77404e-06	-3.62524e-05	2.03368e-06	-2.67542e-06	1.04181e-06	-8.79887e-06	-3.16944e-06	-8.56006e-06	1.0924e-05	-5.60746e-06	2.73676e-06	-4.99129e-06	-2.62585e-06	-6.00575e-06	3.65802e-06	-2.80868e-06	4.05139e-06	-1.6971e-07	3.38994e-06	2.45897e-09
2.9984e-06	-2.62863e-06	-5.23929e-06	-4.88971e-06	3.97873e-06	1.02391e-05	-1.17427e-05	1.08044e-05	-1.33259e-05	-2.42984e-06	2.69411e-06	-7.77602e-06	-3.61737e-05	1.98872e-06	-2.63749e-06	1.15655e-06	-8.76989e-06	-3.17297e-06	-8.56468e-06	1.08582e-05	-5.38808e-06	2.73643e-06	-4.94374e-06	-2.70613e-06	-6.06801e-06	3.78187e-06	-2.51297e-06	4.06175e-06	1.77141e-07	3.31931e-06	2.44605e-09
2.97445e-06	-2.56863e-06	-5.05372e-06	-4.90242e-06	3.97677e-06	1.02425e-05	-1.17433e-05	1.08033e-05	-1.32938e-05	-2.44977e-06	2.66824e-06	-7.79519e-06	-3.61878e-05	2.00541e-06	-2.63712e-06	1.06735e-06	-8.7772e-06	-3.18049e-06	-8.56051e-06	1.091e-05	-5.47505e-06	2.72039e-06	-4.97789e-06	-2.71519e-06	-6.0523e-06	3.19762e-06	-2.17642e-06	4.04947e-06	3.98714e-09	3.30699e-06	2.44056e-09
2.98591e-06	-2.54655e-06	-5.05402e-06	-4.89327e-06	3.97706e-06	1.02512e-05	-1.17437e-05	1.07802e-05	-1.33021e-05	-2.47499e-06	2.68365e-06	-7.7812e-06	-3.62031e-05	1.97849e-06	-2.64543e-06	1.10072e-06	-8.77617e-06	-3.18244e-06	-8.5616e-06	9.06969e-06	-5.45967e-06	2.73215e-06	-4.95818e-06	3.11324e-07	-6.05127e-06	3.16711e-06	-2.44321e-06	3.935e-06	4.87831e-08	3.33246e-06	2.3974e-09
2.98591e-06	-2.54655e-06	-5.05402e-06	-4.89327e-06	3.97706e-06	1.02512e-05	-1.17437e-05	1.07802e-05	-1.33021e-05	-2.47499e-06	2.68365e-06	-7.7812e-06	-3.62031e-05	1.97849e-06	-2.64543e-06	1.10072e-06	-8.77617e-06	-3.18244e-06	-8.5616e-06	9.06969e-06	-5.45967e-06	2.73215e-06	-4.95818e-06	3.11324e-07	-6.05127e-06	3.16711e-06	-2.44321e-06	3.935e-06	4.87831e-08	3.33246e-06	2.3974e-09
2.96538e-06	-2.52165e-06	-5.06478e-06	-4.89485e-06	3.97724e-06	1.02511e-05	-1.17446e-05	1.07773e-05	-1.32819e-05	-2.37237e-06	2.67927e-06	-7.78731e-06	-3.62073e-05	1.99674e-06	-2.4638e-06	1.13741e-06	-8.77504e-06	-2.68663e-06	-8.49083e-06	9.20115e-06	-5.60609e-06	2.72755e-06	-4.96909e-06	-5.82386e-07	-6.04436e-06	2.92109e-06	-2.44531e-06	3.97374e-06	1.82313e-09	3.32572e-06	2.39471e-09
2.96893e-06	-2.54233e-06	-4.99456e-06	-4.89323e-06	3.97594e-06	1.02527e-05	-1.17436e-05	1.07814e-05	-1.32971e-05	-2.41981e-06	2.67379e-06	-7.78531e-06	-3.62054e-05	1.97756e-06	-2.54889e-06	1.12014e-06	-8.77804e-06	-2.85618e-06	-8.47432e-06	9.15044e-06	-5.48554e-06	2.72147e-06	-4.9676e-06	-1.87604e-07	-6.0458e-06	2.98505e-06	-2.39511e-06	3.95193e-06	1.56224e-08	3.33013e-06	2.39303e-09
2.96298e-06	-2.58995e-06	-3.77762e-06	-4.94615e-06	3.97676e-06	1.02362e-05	-1.17438e-05	1.0781e-05	-1.30815e-05	-2.33475e-06	2.65959e-06	-7.78496e-06	-3.62047e-05	1.67971e-06	-2.54595e-06	1.1087e-06	-8.77638e-06	-3.01864e-06	-8.51025e-06	6.7252e-06	-5.48852e-06	2.72501e-06	-4.96354e-06	-4.31262e-08	-6.04819e-06	2.97327e-06	-2.41208e-06	3.98129e-06	2.82054e-09	3.32997e-06	2.33868e-09
2.9644e-06	-2.59303e-06	-3.61663e-06	-5.08974e-06	2.42496e-06	1.02471e-05	-1.17429e-05	1.07833e-05	-1.26481e-05	-2.40633e-06	2.67311e-06	-7.78787e-06	-3.62048e-05	1.97265e-06	-2.56067e-06	1.11191e-06	-7.74797e-06	-2.91853e-06	-8.49168e-06	7.56835e-06	-5.49295e-06	2.73546e-06	-4.96632e-06	-1.98349e-08	-5.95306e-06	2.97826e-06	-2.32057e-06	3.96753e-06	2.91782e-09	3.33113e-06	2.31238e-09
2.96205e-06	-2.56785e-06	-2.71815e-06	-4.90075e-06	3.9474e-06	1.02476e-05	-1.17441e-05	8.03919e-06	-1.33281e-05	-2.35375e-06	2.68629e-06	-1.012e-05	-2.86581e-05	1.95915e-06	-2.56265e-06	1.11094e-06	-8.77448e-06	-3.04486e-06	-8.56749e-06	6.17508e-06	-2.76559e-06	2.73378e-06	-4.90604e-06	-4.74047e-08	-6.11524e-06	6.37057e-08	-2.40571e-06	4.04519e-06	3.25243e-09	3.32929e-06	1.80328e-09
2.95515e-06	-2.34532e-06	-2.85427e-06	-4.9237e-06	2.97507e-06	1.02446e-05	-1.10814e-05	4.84048e-06	-1.29725e-05	-2.35621e-06	2.75614e-06	-8.13689e-06	-2.85948e-05	1.60022e-06	-2.37975e-06	1.11517e-06	-8.6758e-06	-3.07796e-06	-8.60816e-06	6.61329e-06	-2.01502e-06	2.81777e-06	-4.93408e-06	-3.66489e-08	-6.34387e-06	1.23223e-06	-2.22302e-06	4.09768e-06	8.03649e-09	3.29821e-06	1.69473e-09
2.96226e-06	-2.46506e-06	-2.55412e-06	-4.89585e-06	3.8459e-06	1.02462e-05	-9.64371e-06	5.2748e-06	-1.30191e-05	-2.35825e-06	2.73696e-06	-9.42226e-06	-2.79082e-05	1.77983e-06	-2.48093e-06	1.11378e-06	-8.18016e-06	-3.02658e-06	-8.53584e-06	6.57768e-06	-3.08616e-06	2.73531e-06	-4.92207e-06	-2.93034e-08	-6.21906e-06	1.05135e-06	-2.3409e-06	4.02055e-06	8.31594e-09	3.31005e-06	1.65252e-09
2.96226e-06	-2.46506e-06	-2.55412e-06	-4.89585e-06	3.8459e-06	1.02462e-05	-9.64371e-06	5.2748e-06	-1.30191e-05	-2.35825e-06	2.73696e-06	-9.42226e-06	-2.79082e-05	1.77983e-06	-2.48093e-06	1.11378e-06	-8.18016e-06	-3.02658e-06	-8.53584e-06	6.57768e-06	-3.08616e-06	2.73531e-06	-4.92207e-06	-2.93034e-08	-6.21906e-06	1.05135e-06	-2.3409e-06	4.02055e-06	8.31594e-09	3.31005e-06	1.65252e-09
2.96019e-06	-2.41574e-06	-2.5568e-06	-4.92731e-06	3.76717e-06	1.02429e-05	-1.02181e-05	4.99355e-06	-1.29365e-05	-2.35504e-06	2.78597e-06	-8.84455e-06	-2.76272e-05	1.75188e-06	-2.50732e-06	1.11457e-06	-8.29197e-06	-3.02956e-06	-8.55653e-06	6.61548e-06	-3.24579e-06	2.7772e-06	-4.91198e-06	3.06529e-08	-6.22968e-06	-1.49807e-07	-2.24052e-06	4.02168e-06	8.35696e-09	3.28934e-06	1.63475e-09
2.95707e-06	-2.35596e-06	-2.54894e-06	-4.90004e-06	3.59408e-06	1.02431e-05	-1.01272e-05	4.7501e-06	-1.29524e-05	-2.35605e-06	2.76449e-06	-8.51347e-06	-2.76487e-05	1.63689e-06	-2.48813e-06	1.11514e-06	-8.33357e-06	-3.02275e-06	-8.57529e-06	6.58122e-06	-2.76952e-06	2.75598e-06	-4.92467e-06	1.20387e-08	-6.27777e-06	8.45743e-07	-2.2729e-06	4.04752e-06	9.28389e-09	3.28646e-06	1.62319e-09
2.95881e-06	-2.38265e-06	-2.45656e-06	-4.91626e-06	3.58488e-06	1.02431e-05	-9.98873e-06	4.67886e-06	-1.29085e-05	-2.35626e-06	2.77299e-06	-8.59116e-06	-2.76978e-05	1.68376e-06	-2.48863e-06	1.11584e-06	-8.32559e-06	-3.00979e-06	-8.56028e-06	6.58637e-06	-2.70351e-06	2.76106e-06	-4.92299e-06	8.53499e-09	-6.25426e-06	6.54597e-07	-2.27308e-06	4.03712e-06	-5.87142e-09	3.28546e-06	1.6212e-09
2.95896e-06	-2.37403e-06	-2.44974e-06	-4.91929e-06	3.59692e-06	1.02432e-05	-1.0036e-05	4.83244e-06	-1.28722e-05	-2.35673e-06	2.77528e-06	-8.42946e-06	-2.76499e-05	1.63687e-06	-2.50593e-06	1.11706e-06	-8.2786e-06	-3.02737e-06	-8.56983e-06	6.46666e-06	-2.82918e-06	2.7521e-06	-4.92299e-06	7.39397e-09	-6.26876e-06	6.62024e-07	-2.26986e-06	4.03656e-06	4.73576e-10	3.27288e-06	1.61592e-09
2.99758e-06	-2.41105e-06	-2.49236e-06	-4.91806e-06	3.62153e-06	1.0243e-05	-1.00792e-05	4.8792e-06	-1.29171e-05	-1.2793e-06	2.77662e-06	-8.45657e-06	-2.76851e-05	1.67009e-06	-2.49361e-06	1.11925e-06	-3.54242e-06	-3.0238e-06	-8.56545e-06	4.65166e-06	-2.81386e-06	2.77001e-06	-4.92232e-06	1.67862e-09	-5.72985e-06	3.76936e-07	-2.25535e-06	4.03635e-06	3.56144e-09	3.28504e-06	1.53472e-09
2.97058e-06	-2.38985e-06	-2.52048e-06	-4.91572e-06	3.59321e-06	1.02433e-05	-1.00491e-05	4.71952e-06	-1.29189e-05	-1.21076e-06	2.77059e-06	-8.4635e-06	-2.7674e-05	1.68388e-06	-2.49468e-06	1.12123e-06	-3.92054e-06	-3.02298e-06	-8.56687e-06	2.80849e-06	-2.87071e-06	2.75968e-06	-4.92262e-06	-3.75858e-10	-5.61045e-06	7.56106e-07	-2.25705e-06	4.03226e-06	-1.73787e-08	3.28451e-06	1.52005e-09
2.99806e-06	-2.40159e-06	-2.47119e-06	-4.91429e-06	3.57986e-06	1.02435e-05	-1.00761e-05	4.75027e-06	-1.28985e-05	-8.73182e-07	2.76999e-06	-8.49146e-06	-2.76746e-05	1.66192e-06	-2.50606e-06	1.16475e-06	-4.21337e-06	-3.02519e-06	-8.56124e-06	1.30007e-06	-2.8089e-06	2.7612e-06	-4.92244e-06	2.63124e-09	-4.86575e-06	6.36389e-07	-2.26229e-06	4.03403e-06	-7.77545e-09	3.2834e-06	1.50793e-09
3.02943e-06	-2.39605e-06	-2.52288e-06	-4.91822e-06	3.59994e-06	6.8465e-06	-1.00769e-05	4.73748e-06	-1.2912e-05	-1.54257e-06	2.7571e-06	-7.98999e-06	-2.76794e-05	1.67131e-06	-2.41048e-06	1.14498e-06	-4.16029e-06	-2.91027e-06	-8.56298e-06	1.94374e-06	-2.82892e-06	2.76104e-06	-4.92234e-06	4.52371e-10	-5.29839e-06	5.87711e-07	-2.26069e-06	4.02967e-06	-5.133e-08	3.27899e-06	1.44916e-09
3.02287e-06	-2.39428e-06	-2.51648e-06	-4.91695e-06	3.60869e-06	5.59214e-06	-1.00817e-05	4.7309e-06	-1.29125e-05	-1.61331e-06	2.75953e-06	-8.4653e-06	-2.77313e-05	1.67433e-06	-2.49957e-06	1.16955e-06	-4.10561e-06	-3.01918e-06	-8.56385e-06	1.92461e-06	-2.83331e-06	2.75825e-06	-4.92198e-06	1.40195e-09	-5.05965e-06	6.06403e-07	-2.25956e-06	4.02151e-06	-4.96089e-09	3.2809e-06	1.44264e-09
3.01665e-06	-2.3981e-06	-2.51904e-06	-4.91652e-06	3.6029e-06	6.597e-06	-9.49449e-06	2.26412e-06	-1.29149e-05	-1.60982e-06	2.92697e-06	-8.46751e-06	-2.76921e-05	1.67186e-06	-2.1761e-06	1.15227e-06	-4.16719e-06	-3.01435e-06	-8.56109e-06	1.91367e-06	-2.83585e-06	2.74337e-06	-4.92191e-06	-2.6166e-09	-5.07602e-06	5.7678e-07	-2.25993e-06	4.02597e-06	-3.59378e-08	3.28023e-06	1.42388e-09
3.01498e-06	-2.39322e-06	-2.51462e-06	-4.91697e-06	3.59643e-06	6.22724e-06	-9.67903e-06	2.39995e-06	-1.29209e-05	-1.55563e-06	2.82582e-06	-8.14146e-06	-2.76907e-05	1.6688e-06	-2.35546e-06	1.14984e-06	-4.23353e-06	-3.00669e-06	-8.56146e-06	2.16959e-06	-2.85512e-06	1.29073e-06	-4.92178e-06	8.01384e-10	-5.12261e-06	6.24079e-07	-2.25984e-06	4.02956e-06	-2.9822e-08	3.28096e-06	1.41429e-09
3.01244e-06	-2.39674e-06	-2.57125e-06	-4.38957e-06	3.60174e-06	3.40545e-06	-9.90063e-06	2.79363e-06	-1.29253e-05	-1.51221e-06	3.00866e-06	-8.36985e-06	-2.76793e-05	1.67275e-06	-2.36603e-06	1.15628e-06	-4.47883e-06	-2.98052e-06	-8.56752e-06	1.8578e-06	-2.83599e-06	2.51842e-06	-4.92211e-06	3.75079e-11	-3.69879e-06	5.92479e-07	-2.26027e-06	4.19867e-06	-2.0372e-08	3.27425e-06	1.38733e-09
3.01142e-06	-2.93017e-06	-2.51778e-06	-4.63071e-06	3.59869e-06	3.08321e-06	-9.77685e-06	3.0152e-06	-1.09641e-05	-1.53273e-06	2.84919e-06	-8.41718e-06	-2.76203e-05	1.66968e-06	-2.38644e-06	1.16039e-06	-4.26724e-06	-2.98046e-06	-8.71523e-06	1.11106e-07	-2.82324e-06	2.41779e-06	-4.92554e-06	-1.60557e-10	-5.01792e-06	6.00997e-07	-2.2331e-06	4.02846e-06	-3.52656e-08	3.27695e-06	1.34544e-09
3.03716e-06	-2.4626e-06	-2.5196e-06	-4.97458e-06	3.59889e-06	2.24942e-06	-9.7194e-06	7.03339e-07	-9.89182e-06	-1.44552e-06	2.81968e-06	-8.32215e-06	-2.76734e-05	1.66773e-06	-2.39743e-06	1.15925e-06	-4.45519e-06	-2.90074e-06	-8.64927e-06	9.34719e-07	-3.44584e-06	2.61162e-06	-4.88727e-06	2.80813e-10	-4.76019e-06	6.01451e-07	-2.25691e-06	4.02632e-06	1.27805e-08	3.27227e-06	1.31375e-09
2.84511e-06	-2.47108e-06	-2.51488e-06	-4.0388e-06	3.6005e-06	2.9471e-06	-9.33135e-06	2.46732e-06	-1.00911e-05	-1.45608e-06	2.84859e-06	-8.32253e-06	-2.76565e-05	1.6362e-06	-2.25815e-06	1.15881e-06	-4.3054e-06	-2.95923e-06	-8.59035e-06	1.41003e-06	-2.77556e-06	2.48669e-06	-4.92156e-06	1.09711e-09	-4.67574e-06	4.63244e-07	-2.25681e-06	3.83011e-06	-9.34327e-08	3.2762e-06	1.30075e-09
3.00547e-06	-2.44601e-06	-2.51604e-06	-4.20413e-06	3.60188e-06	3.14883e-06	-9.23403e-06	2.07904e-06	-1.04402e-05	-1.48768e-06	2.77808e-06	-8.27822e-06	-2.76684e-05	1.67495e-06	-5.5489e-07	1.15094e-06	-4.25347e-06	-2.96516e-06	-4.97262e-06	1.40582e-06	-3.38977e-06	2.37936e-06	-4.91865e-06	-3.63141e-09	-4.67862e-06	5.54206e-07	-2.25461e-06	3.83702e-06	-1.03318e-07	3.26808e-06	1.25656e-09
2.035e-06	-2.52035e-06	-2.51092e-06	-4.34609e-06	3.60217e-06	3.23713e-06	-9.28239e-06	2.19089e-06	-1.02778e-05	-1.51375e-06	1.98341e-06	-8.24585e-06	-2.76675e-05	1.67767e-06	-2.22654e-06	1.16032e-06	-4.28361e-06	-2.9489e-06	-3.29183e-06	1.14362e-06	-3.02192e-06	2.30582e-06	-4.79802e-06	-2.77446e-09	-4.69292e-06	4.63916e-07	-2.25126e-06	3.80077e-06	-5.65013e-08	3.26239e-06	1.23362e-09
2.26206e-06	-2.48082e-06	-2.55763e-06	-4.29983e-06	3.60095e-06	3.11482e-06	-9.23124e-06	2.06461e-06	-7.43211e-06	-1.47138e-06	2.17468e-06	-8.28948e-06	-2.76703e-05	1.66743e-06	-1.73551e-06	1.15822e-06	-4.28213e-06	-2.93005e-06	-3.67688e-06	1.23582e-06	-3.00367e-06	2.35596e-06	-4.90177e-06	1.37944e-08	-4.73572e-06	4.58116e-07	-2.25316e-06	3.84675e-06	1.20067e-07	3.25198e-06	1.18574e-09
2.26206e-06	-2.48082e-06	-2.55763e-06	-4.29983e-06	3.60095e-06	3.11482e-06	-9.23124e-06	2.06461e-06	-7.43211e-06	-1.47138e-06	2.17468e-06	-8.28948e-06	-2.76703e-05	1.66743e-06	-1.73551e-06	1.15822e-06	-4.28213e-06	-2.93005e-06	-3.67688e-06	1.23582e-06	-3.00367e-06	2.35596e-06	-4.90177e-06	1.37944e-08	-4.73572e-06	4.58116e-07	-2.25316e-06	3.84675e-06	1.20067e-07	3.25198e-06	1.18574e-09
2.26957e-06	-2.48448e-06	-2.55872e-06	-4.40894e-06	3.60244e-06	3.08636e-06	-9.24235e-06	2.00694e-06	-7.73197e-06	-1.32139e-06	2.0983e-06	-8.28266e-06	-2.7669e-05	1.67274e-06	-1.73847e-06	1.15806e-06	-4.28744e-06	-2.93546e-06	-3.69365e-06	1.20676e-06	-3.0053e-06	2.36498e-06	-3.16659e-06	1.30588e-08	-4.70145e-06	4.59959e-07	-2.25269e-06	3.80103e-06	1.16986e-07	3.24452e-06	1.17566e-09
2.22648e-06	-2.48434e-06	-2.5556e-06	-4.39756e-06	3.6017e-06	3.0792e-06	-9.24124e-06	2.02644e-06	-7.61212e-06	-1.44941e-06	2.09425e-06	-8.2885e-06	-2.7669e-05	1.67444e-06	-1.73068e-06	1.15762e-06	-4.28547e-06	-2.91633e-06	-3.65748e-06	1.23207e-06	-3.00591e-06	2.31509e-06	-3.31667e-06	1.21797e-08	-4.7156e-06	4.59343e-07	-2.25346e-06	3.84184e-06	4.89059e-08	3.24532e-06	1.17478e-09
2.0743e-06	-2.4817e-06	-2.55295e-06	-4.40714e-06	1.94423e-06	3.08346e-06	-9.28116e-06	1.98259e-06	-8.2276e-06	-1.40576e-06	2.13726e-06	-8.28316e-06	-5.6487e-06	1.67819e-06	-1.58977e-06	1.21072e-06	-4.29222e-06	-2.92418e-06	-3.57059e-06	1.2535e-06	-3.06433e-06	2.36198e-06	-4.17994e-06	1.40336e-08	-4.4795e-06	4.75434e-07	-2.09176e-06	3.82777e-06	3.45317e-08	3.2505e-06	4.44948e-10
2.27452e-06	-2.48081e-06	-2.5649e-06	-4.39795e-06	1.9169e-06	3.09257e-06	-7.18076e-06	1.98691e-06	-7.64971e-06	-1.43987e-06	2.13499e-06	-8.28732e-06	-6.71744e-06	1.6785e-06	-1.61661e-06	1.15867e-06	-4.29627e-06	-2.92205e-06	-3.61791e-06	1.26143e-06	-3.01708e-06	2.32425e-06	-3.65787e-06	1.88563e-08	-4.70163e-06	4.85964e-07	-1.9967e-06	3.83414e-06	5.26066e-08	3.24876e-06	4.12873e-10
2.25038e-06	-2.47965e-06	-2.55869e-06	-4.39427e-06	3.09408e-06	3.07626e-06	-4.72179e-06	1.98378e-06	-5.80239e-06	-1.43781e-06	2.16639e-06	-8.29108e-06	-7.33391e-06	1.73835e-06	-1.64795e-06	1.16172e-06	-4.29673e-06	-2.91489e-06	-3.62449e-06	1.26271e-06	-3.02667e-06	2.32304e-06	-3.50372e-06	1.66544e-08	-4.64703e-06	4.81693e-07	-2.06042e-06	3.82053e-06	3.2302e-08	3.25356e-06	3.72159e-10
2.21485e-06	-2.48084e-06	-2.55395e-06	-4.39354e-06	2.66899e-06	3.06815e-06	-4.45143e-06	1.97127e-06	-7.14388e-06	-1.41878e-06	2.16049e-06	-8.28705e-06	-4.19737e-06	1.67963e-06	-1.64584e-06	1.16898e-06	-4.29514e-06	-2.91843e-06	-3.57191e-06	1.23672e-06	-3.04095e-06	2.3341e-06	-3.79158e-06	1.71043e-08	-4.63811e-06	4.82092e-07	-2.10688e-06	3.83022e-06	3.66386e-08	3.25002e-06	3.49773e-10
2.24625e-06	-2.48393e-06	-2.55513e-06	-4.39368e-06	3.03567e-06	3.07498e-06	-4.80093e-06	1.98358e-06	-6.32471e-06	-1.43268e-06	2.15911e-06	-8.28789e-06	-3.27145e-06	1.70339e-06	-1.63691e-06	1.16781e-06	-4.29543e-06	-2.91449e-06	-3.61431e-06	1.25452e-06	-3.03094e-06	2.33204e-06	-3.65584e-06	1.68715e-08	-4.61492e-06	4.7858e-07	-2.06827e-06	3.82584e-06	3.31436e-08	3.25021e-06	3.36334e-10
2.2183e-06	-2.49629e-06	-2.5567e-06	-4.39799e-06	2.27818e-06	3.07703e-06	-4.5518e-06	1.97767e-06	-6.63161e-06	-1.42333e-06	2.1133e-06	-8.29174e-06	-3.45987e-06	1.68509e-06	-1.62707e-06	1.17284e-06	-4.29493e-06	-2.91881e-06	-3.56867e-06	1.24433e-06	-3.04242e-06	2.335e-06	-3.77085e-06	1.59721e-08	-4.61662e-06	4.79242e-07	-2.09505e-06	3.83015e-06	3.26031e-08	3.25043e-06	3.35722e-10
2.22949e-06	-2.35557e-06	-2.55503e-06	-4.39413e-06	1.55093e-06	3.07211e-06	-4.69055e-06	1.9783e-06	-6.5534e-06	-1.42403e-06	2.13857e-06	-8.29472e-06	-3.06664e-06	1.70745e-06	-1.62496e-06	1.17406e-06	-4.28686e-06	-2.91638e-06	-3.60515e-06	1.24682e-06	-3.03693e-06	2.33337e-06	-3.73037e-06	1.68236e-08	-4.63228e-06	4.78362e-07	-2.07104e-06	3.82851e-06	3.45832e-08	3.25025e-06	3.3002e-10
2.22155e-06	-2.64094e-06	-2.55395e-06	-4.40944e-06	2.70679e-06	3.07279e-06	-2.6775e-06	2.01889e-07	-6.25234e-06	-1.42936e-06	2.13349e-06	-8.43977e-06	-3.18697e-06	1.69425e-06	-1.63133e-06	1.17072e-06	-4.28088e-06	-2.91796e-06	-3.56153e-06	1.26831e-06	-2.37926e-06	2.32452e-06	-3.67503e-06	1.74363e-08	-4.61865e-06	4.80584e-07	-2.08121e-06	2.00273e-06	3.18184e-08	3.10582e-06	3.01086e-10
2.22164e-06	-2.39345e-06	-2.55466e-06	-4.40203e-06	1.78947e-06	3.07309e-06	-2.67921e-06	6.07905e-07	-6.38265e-06	-1.42344e-06	2.14566e-06	-8.37555e-06	-3.22897e-06	1.70081e-06	-1.63235e-06	1.17085e-06	-4.28124e-06	-2.91767e-06	-3.57218e-06	1.26761e-06	-2.8289e-06	2.32973e-06	-3.68878e-06	1.7216e-08	-4.62133e-06	4.79484e-07	-2.08122e-06	2.05516e-06	3.28243e-08	3.24098e-06	3.00528e-10
2.15486e-06	-2.24887e-06	-2.51752e-06	-4.41022e-06	1.69718e-06	3.07172e-06	-3.36546e-06	8.01668e-07	-6.23312e-06	-1.42357e-06	2.14251e-06	-8.3452e-06	-3.36203e-06	1.73231e-06	-1.69288e-06	1.17707e-06	-4.25699e-06	-2.91806e-06	-3.05442e-06	1.14284e-06	-2.57904e-06	1.2264e-06	-3.67908e-06	7.14299e-09	-4.6217e-06	4.80727e-07	-2.05999e-06	2.55086e-06	3.36913e-08	2.72463e-06	2.9217e-10
2.0063e-06	-2.37363e-06	-2.54688e-06	-4.40082e-06	1.91096e-06	3.04239e-06	-3.34585e-06	7.78215e-07	-6.33547e-06	-1.42341e-06	2.14532e-06	-8.4234e-06	-3.36825e-06	1.72638e-06	-1.63224e-06	1.10657e-06	-4.29191e-06	-2.917e-06	-2.5505e-06	1.23012e-06	-2.2848e-06	2.14947e-06	-1.87293e-06	2.09288e-08	-4.6199e-06	4.81422e-07	-2.05931e-06	2.50595e-06	1.6836e-07	2.47939e-06	2.82724e-10
2.1809e-06	-2.46729e-06	-2.40842e-06	-4.40419e-06	1.84338e-06	3.01194e-06	-3.30395e-06	9.14639e-07	-6.32569e-06	-1.42294e-06	2.14594e-06	-8.29208e-06	-1.33344e-06	1.73752e-06	-1.62974e-06	1.453e-06	-4.27508e-06	-2.91662e-06	-2.80937e-06	1.14827e-06	-2.46621e-06	2.28556e-06	-2.02296e-06	-3.59014e-08	-4.61949e-06	4.81426e-07	-2.07428e-06	2.40264e-06	1.81238e-07	2.45842e-06	2.74348e-10
2.14385e-06	-2.45694e-06	-2.52984e-06	-4.4189e-06	1.80753e-06	2.99784e-06	-3.28644e-06	7.95735e-07	-6.29834e-06	-1.42348e-06	2.08764e-06	-8.36793e-06	-2.0723e-06	1.74971e-06	-1.63909e-06	1.1553e-06	-3.59862e-06	-2.94211e-06	-2.74425e-06	1.19216e-06	-2.32243e-06	1.76363e-06	-2.00855e-06	2.25025e-08	-4.6175e-06	4.80026e-07	-2.07027e-06	2.4033e-06	1.37755e-07	2.43384e-06	2.68354e-10
2.14278e-06	-5.34507e-07	-2.49759e-06	-4.41462e-06	1.79448e-06	2.97493e-06	-3.27932e-06	8.68798e-07	-6.30626e-06	-1.42497e-06	2.1439e-06	-8.32211e-06	-1.55904e-06	1.76669e-06	-1.63674e-06	1.30194e-06	-3.87278e-06	-2.92916e-06	-2.80298e-06	1.13761e-06	-2.22085e-06	1.86613e-06	-2.13994e-06	1.87477e-08	-4.6214e-06	4.68697e-07	-2.08005e-06	2.1341e-06	1.6379e-07	1.95476e-06	2.59792e-10
2.14969e-06	-6.3831e-07	-2.48705e-06	-4.41447e-06	1.7893e-06	2.97545e-06	-3.2454e-06	8.65263e-07	-6.30625e-06	-1.42458e-06	2.1439e-06	-8.32258e-06	-1.70868e-06	1.76486e-06	-1.64288e-06	1.29991e-06	-3.86968e-06	-2.9277e-06	-2.80202e-06	1.1469e-06	-2.22896e-06	1.85112e-06	-1.91786e-06	1.86713e-08	-4.6214e-06	4.69612e-07	-2.07865e-06	2.18633e-06	1.62734e-07	1.9659e-06	2.59477e-10
2.15361e-06	-1.34415e-06	-2.4449e-06	-4.41317e-06	1.79164e-06	2.98051e-06	-3.24404e-06	7.74596e-07	-5.56193e-06	-1.42471e-06	2.14398e-06	-8.32115e-06	-1.62529e-06	1.767e-06	-1.63774e-06	1.28899e-06	-3.92377e-06	-2.92683e-06	-2.79154e-06	1.15187e-06	-2.25454e-06	1.84716e-06	-1.99096e-06	2.09089e-08	-4.61861e-06	4.73241e-07	-2.07303e-06	1.9486e-06	1.50735e-07	1.97541e-06	2.51142e-10
2.15076e-06	-1.39113e-06	-2.47085e-06	-4.38536e-06	1.73076e-06	2.99425e-06	-3.25654e-06	7.48509e-07	-5.7654e-06	-1.41084e-06	2.13508e-06	-2.62546e-06	-1.60334e-06	1.7528e-06	-1.63907e-06	1.39566e-06	-3.91889e-06	-2.9235e-06	-2.78296e-06	1.29752e-06	-2.2401e-06	1.87253e-06	-1.89794e-06	1.81094e-08	-4.619e-06	4.81725e-07	-2.06725e-06	2.13408e-06	1.50083e-07	1.96102e-06	1.91706e-10
2.14977e-06	-9.81276e-07	-2.44973e-06	-4.36637e-06	1.76725e-06	3.01494e-06	-3.26924e-06	7.63191e-07	-6.02628e-06	-1.38447e-06	2.14286e-06	-5.1895e-07	-1.64743e-06	1.74949e-06	-1.6383e-06	1.29357e-06	-3.86677e-06	-2.92121e-06	-2.81225e-06	1.36176e-06	-2.23456e-06	1.88756e-06	-2.05965e-06	1.93277e-08	-4.62232e-06	4.77726e-07	-2.06907e-06	2.11699e-06	1.57028e-07	1.9802e-06	1.8771e-10
2.15315e-06	-9.21978e-07	-1.56993e-06	-4.37165e-06	1.75884e-06	3.05768e-06	-3.26529e-06	7.31544e-07	-5.91007e-06	-1.39018e-06	2.14226e-06	-9.86857e-07	-1.64378e-06	1.78517e-06	-1.63834e-06	1.30045e-06	-3.90249e-06	-2.92243e-06	-2.81132e-06	1.24135e-06	-2.21954e-06	1.88145e-06	-1.97124e-06	2.08593e-08	-4.62254e-06	4.78689e-07	-2.02139e-06	2.08197e-06	1.54785e-07	1.9493e-06	1.82799e-10
2.15069e-06	-1.00924e-06	-1.75789e-06	-4.39099e-06	1.74959e-06	3.07748e-06	-3.26477e-06	7.76914e-07	-5.65371e-06	-1.33761e-06	2.14211e-06	-7.10937e-07	-1.64443e-06	1.77742e-06	-1.63914e-06	1.29834e-06	-3.88877e-06	-2.92422e-06	-2.82218e-06	1.26429e-06	-2.23735e-06	1.88729e-06	-2.07041e-06	2.02969e-08	-4.62303e-06	4.7747e-07	-1.89533e-06	2.0855e-06	1.55792e-07	1.98118e-06	1.80476e-10
2.12756e-06	-1.05585e-06	-1.73683e-06	-2.95816e-06	1.74251e-06	2.94547e-06	-3.26408e-06	8.38622e-07	-5.7893e-06	-1.45426e-06	1.98864e-06	-6.93005e-07	-1.64012e-06	1.76439e-06	-1.01181e-06	1.31146e-06	-3.89488e-06	-2.92369e-06	-2.81122e-06	1.25536e-06	-2.22798e-06	1.88379e-06	-2.05538e-06	2.16573e-07	-4.62906e-06	4.7008e-07	-1.95743e-06	2.10813e-06	1.54878e-07	1.67451e-06	1.67825e-10
2.14726e-06	-1.11854e-06	-1.96958e-06	-3.75049e-06	1.84668e-06	2.88951e-06	-3.26302e-06	8.24115e-07	-1.29688e-06	-1.40486e-06	2.09313e-06	-8.39373e-07	-1.72202e-06	1.76102e-06	-9.89815e-07	1.3332e-06	-3.87181e-06	-2.93096e-06	-2.80675e-06	1.2368e-06	-2.2098e-06	1.89232e-06	-2.01595e-06	7.33077e-08	-4.25618e-06	4.78329e-07	-1.95484e-06	2.08248e-06	1.54717e-07	1.7949e-06	1.39728e-10
1.54533e-06	-9.94141e-07	-1.95304e-06	-3.15884e-06	1.74702e-06	2.97369e-06	-3.26183e-06	7.697e-07	-1.82759e-06	-1.42897e-06	2.14035e-06	-9.95958e-07	-1.65519e-06	1.76943e-06	-8.95708e-07	1.36451e-06	-3.88948e-06	-2.94243e-06	-2.80649e-06	1.23128e-06	-2.11607e-06	1.93396e-06	-2.0182e-06	3.2271e-08	-4.62523e-06	4.76038e-07	-1.92592e-06	2.10578e-06	1.55605e-07	1.58314e-06	1.3755e-10
1.07309e-06	-1.03158e-06	-1.91981e-06	-3.42757e-06	1.76294e-06	2.92326e-06	-3.26254e-06	7.84468e-07	-1.59823e-06	-1.42468e-06	2.13554e-06	-9.7831e-07	-1.65987e-06	1.768e-06	-5.56291e-07	1.36327e-06	-3.88829e-06	-2.94167e-06	-2.80712e-06	1.22108e-06	-2.12637e-06	1.94044e-06	-2.02499e-06	4.54968e-08	-4.5488e-06	4.76438e-07	-1.92561e-06	2.10085e-06	1.55679e-07	1.64923e-06	1.3603e-10
5.59876e-07	-1.03747e-06	-1.84632e-06	-3.33093e-06	1.75271e-06	2.92274e-06	-3.26212e-06	7.9098e-07	-1.45534e-06	-1.41726e-06	2.12678e-06	-9.68523e-07	-1.66625e-06	1.70952e-06	-8.84079e-07	1.34643e-06	-3.88701e-06	-2.93752e-06	-2.80861e-06	1.23354e-06	-2.15207e-06	1.92532e-06	-2.0319e-06	5.08068e-08	-4.39723e-06	4.77093e-07	-1.93539e-06	2.09992e-06	1.55256e-07	1.69371e-06	1.32885e-10
7.09227e-07	-1.03383e-06	-1.916e-06	-3.29198e-06	1.75542e-06	2.94491e-06	-3.26202e-06	7.80894e-07	-1.01246e-06	-1.4169e-06	2.117e-06	-9.32097e-07	-1.66669e-06	1.73891e-06	-7.40678e-07	1.35234e-06	-3.88488e-06	-2.93932e-06	-2.80895e-06	1.23075e-06	-2.15982e-06	1.92443e-06	-2.02124e-06	4.85787e-08	-4.36179e-06	4.76828e-07	-1.94219e-06	2.09744e-06	1.55117e-07	1.72618e-06	1.31667e-10
7.70981e-07	-1.046e-06	-1.83779e-06	-3.30156e-06	1.75895e-06	2.93756e-06	-2.36846e-06	7.76641e-07	-1.13128e-06	-1.41805e-06	2.11903e-06	-9.45081e-07	-1.65992e-06	1.74826e-06	-7.57782e-07	1.33829e-06	-3.88224e-06	-2.93161e-06	-2.81589e-06	1.23213e-06	-2.15581e-06	1.926e-06	-2.02865e-06	4.58144e-08	-4.42381e-06	4.75313e-07	-1.93935e-06	2.08719e-06	1.57478e-07	1.65784e-06	1.27028e-10
8.37841e-07	-1.04252e-06	-1.82692e-06	-3.28651e-06	1.82645e-06	2.95058e-06	-2.71029e-06	8.86089e-07	-1.32898e-06	-1.3041e-06	2.05183e-06	-9.39787e-07	-1.65892e-06	1.74767e-06	-7.9736e-07	1.3371e-06	-3.88271e-06	-2.93514e-06	-2.79128e-06	1.23047e-06	-1.94664e-06	1.92794e-06	-2.02962e-06	-1.23736e-07	-5.10523e-07	4.69783e-07	-1.93982e-06	2.1401e-06	1.55422e-07	1.21403e-06	1.07849e-10
7.70681e-07	-1.10097e-06	-1.85656e-06	-3.30184e-06	1.72127e-06	2.94167e-06	-2.53338e-06	7.87491e-07	-1.33635e-06	-7.69919e-07	2.08555e-06	-9.41684e-07	-1.61753e-06	1.76378e-06	-7.89962e-07	1.33918e-06	-3.21839e-06	-2.9954e-06	-2.80376e-06	1.22622e-06	-2.11278e-06	1.92792e-06	-2.03917e-06	-2.18225e-07	-8.87482e-07	4.67522e-07	-1.9393e-06	2.09627e-06	1.55746e-07	8.21312e-07	1.01511e-10
7.75807e-07	-1.09742e-06	-1.85089e-06	-3.29223e-06	1.78311e-06	2.9453e-06	-2.52291e-06	7.74084e-07	-1.17855e-06	-1.15449e-06	2.08236e-06	-9.37155e-07	-1.65913e-06	1.74452e-06	-7.17471e-07	1.33882e-06	-1.38857e-06	-2.94004e-06	-2.80201e-06	1.12553e-06	-2.04761e-06	1.93075e-06	-2.02469e-06	2.23874e-08	-1.10696e-06	4.70352e-07	-1.93721e-06	2.10033e-06	1.56091e-07	1.25423e-06	9.38475e-11
7.82736e-07	-1.10801e-06	-1.84369e-06	-3.28593e-06	1.78926e-06	2.94761e-06	-2.50623e-06	8.12559e-07	-1.25255e-06	-1.08891e-06	2.10738e-06	-9.37069e-07	-1.66147e-06	1.74454e-06	-7.40008e-07	1.34114e-06	-1.69096e-06	-2.93987e-06	-2.80355e-06	1.11041e-06	-2.087e-06	1.92943e-06	-2.0278e-06	2.30895e-09	-9.6313e-07	4.72102e-07	-1.92493e-06	2.10693e-06	1.55422e-07	4.00797e-07	9.33573e-11
7.82473e-07	-1.09246e-06	-1.83908e-06	-3.28826e-06	1.75775e-06	2.94455e-06	-2.56079e-06	8.03977e-07	-1.21588e-06	-1.00695e-06	2.1023e-06	-9.38603e-07	-1.65921e-06	1.74684e-06	-7.29284e-07	1.34083e-06	-1.49038e-06	-2.93799e-06	-2.80505e-06	1.15686e-06	-2.06418e-06	1.92902e-06	-2.02682e-06	4.83906e-09	-9.61431e-07	4.72797e-07	-1.9331e-06	2.11338e-06	1.55569e-07	5.1137e-07	9.26782e-11
7.81802e-07	-1.09863e-06	-1.83295e-06	-3.28746e-06	1.78602e-06	2.94573e-06	-2.51696e-06	7.96806e-07	-1.21715e-06	-1.05272e-06	2.09212e-06	-9.38227e-07	-1.65677e-06	1.74861e-06	-7.43475e-07	1.34019e-06	-1.34941e-06	-2.94148e-06	-2.80469e-06	1.13815e-06	-2.05416e-06	1.92888e-06	-2.026e-06	1.3948e-08	-8.61554e-07	4.68751e-07	-1.9336e-06	2.11034e-06	1.55644e-07	6.50878e-07	9.21029e-11
7.93509e-07	-1.09927e-06	-1.83428e-06	-3.28818e-06	1.76851e-06	2.94433e-06	-2.54619e-06	8.01298e-07	-9.77857e-07	-1.08322e-06	1.88399e-06	-9.39334e-07	-1.65859e-06	1.49156e-06	-7.33028e-07	1.16497e-06	-1.41386e-06	-2.94066e-06	-2.80314e-06	1.09465e-06	-2.06468e-06	1.92986e-06	-5.70962e-07	9.30577e-09	-9.92078e-07	4.71182e-07	-1.93305e-06	2.10889e-06	1.55857e-07	6.86018e-07	8.6269e-11
7.73401e-07	-1.1018e-06	-1.82427e-06	-3.2889e-06	1.76615e-06	2.94555e-06	-2.5518e-06	8.04593e-07	-7.8133e-07	-1.06737e-06	1.9141e-06	-9.41845e-07	-1.65894e-06	1.55948e-06	-7.34976e-07	1.29003e-06	-1.39856e-06	-2.44282e-06	-2.80351e-06	1.10821e-06	-2.09522e-06	1.95742e-06	-8.2272e-07	-8.28986e-08	-9.97751e-07	4.65763e-07	-7.92309e-07	2.1077e-06	1.56274e-07	7.06065e-07	8.13224e-11
7.93971e-07	-1.09846e-06	-1.83383e-06	-3.28667e-06	1.75547e-06	2.94484e-06	-2.53911e-06	8.01031e-07	-6.36584e-07	-1.06845e-06	1.97299e-06	-9.53687e-07	-1.65461e-06	1.67379e-06	-7.37045e-07	1.24501e-06	-1.46752e-06	-2.43094e-06	-2.8035e-06	1.1052e-06	-9.0482e-07	1.94584e-06	-1.20139e-06	-9.96838e-08	-1.08208e-06	4.7126e-07	-4.20258e-07	2.10827e-06	1.57529e-07	6.89144e-07	7.85429e-11
7.91023e-07	-1.09848e-06	-1.82677e-06	-3.2877e-06	1.74849e-06	2.94526e-06	-2.54647e-06	8.04169e-07	5.43566e-08	-1.07424e-06	1.92459e-06	-9.45655e-07	-1.65897e-06	1.68645e-06	-7.36066e-07	1.12348e-06	-1.42557e-06	-2.40196e-06	-2.80536e-06	1.1017e-06	-1.11491e-06	1.93986e-06	-4.50941e-07	-8.5486e-08	-1.07172e-06	4.66784e-07	-7.01019e-07	2.10841e-06	1.56401e-07	6.87363e-07	7.68994e-11
7.80734e-07	-1.09737e-06	-1.82666e-06	-3.28703e-06	1.75848e-06	2.94753e-06	-2.55525e-06	6.94185e-07	-6.01226e-07	-1.06843e-06	1.92534e-06	-9.47772e-07	-1.65846e-06	1.62308e-06	-7.32122e-07	1.13691e-06	-1.40538e-06	-7.68253e-07	-2.804e-06	1.0932e-06	-1.18662e-06	1.94684e-06	-7.76662e-07	-8.98525e-08	-9.55034e-07	4.69822e-07	-8.25188e-07	2.10862e-06	1.56571e-07	6.75593e-07	7.22414e-11
8.03893e-07	-1.0977e-06	-1.82552e-06	-3.23012e-06	1.75664e-06	2.9452e-06	-1.6553e-06	7.96616e-07	-1.43374e-07	-1.06506e-06	1.9437e-06	-9.48666e-07	-1.65957e-06	1.59485e-06	-7.35142e-07	1.21608e-06	-1.37443e-06	-1.53289e-06	-2.80409e-06	1.08351e-06	-1.17687e-06	1.93723e-06	-8.47827e-07	-5.41098e-08	-9.97354e-07	4.70252e-07	-9.62327e-07	2.10827e-06	1.56146e-07	6.75534e-07	7.01047e-11
7.70205e-07	-1.09784e-06	-1.8252e-06	-3.07597e-06	1.75425e-06	2.94544e-06	-1.97266e-06	8.01194e-07	-1.83592e-07	-1.06626e-06	1.93193e-06	-9.50004e-07	-1.65862e-06	1.60923e-06	-7.35275e-07	1.16767e-06	-1.39698e-06	-8.2839e-07	-2.80455e-06	1.09462e-06	-1.19115e-06	1.94143e-06	-9.0184e-07	-6.75143e-08	-9.37995e-07	4.70622e-07	-9.54247e-07	2.10809e-06	1.56236e-07	6.79473e-07	6.85773e-11
7.82996e-07	-1.09784e-06	-1.82653e-06	-3.17777e-06	1.76109e-06	2.94577e-06	-1.53052e-06	7.57944e-07	-4.33713e-07	-1.07235e-06	1.90007e-06	-9.49502e-07	-1.65975e-06	1.65338e-06	-7.34492e-07	1.19745e-06	-1.38414e-06	-7.34672e-07	-2.80536e-06	1.0783e-06	-1.1234e-06	1.94309e-06	-8.37179e-07	-7.00101e-08	-8.55364e-07	4.68969e-07	-8.68611e-07	2.10852e-06	1.56669e-07	6.82994e-07	6.7135e-11
7.49013e-07	-1.09792e-06	-1.82636e-06	-3.15675e-06	6.75507e-07	2.94648e-06	-1.61095e-06	7.83991e-07	-3.08428e-07	-1.06809e-06	1.89199e-06	-9.46019e-07	-1.65872e-06	1.63941e-06	-7.34865e-07	1.18127e-06	-1.37729e-06	-8.03135e-07	-2.80552e-06	1.0904e-06	-1.08788e-06	1.94119e-06	-8.66497e-07	-7.39025e-08	-9.42793e-07	4.69594e-07	-8.64571e-07	2.10807e-06	1.56371e-07	6.80699e-07	6.45984e-11
7.76514e-07	-1.09555e-06	-1.82658e-06	-3.15305e-06	9.03161e-08	2.94569e-06	-1.64436e-06	7.68555e-07	-3.83462e-07	-1.05178e-06	1.87484e-06	-9.47726e-07	-1.65935e-06	1.62844e-06	-7.35017e-07	1.17426e-06	-1.39194e-06	-8.05014e-07	-2.80567e-06	9.32133e-07	-1.1652e-06	1.94125e-06	-8.32622e-07	-7.31449e-08	-9.33951e-07	4.69426e-07	-7.03781e-07	2.10806e-06	1.56528e-07	6.81476e-07	6.37238e-11
7.72441e-07	-1.09652e-06	-1.82634e-06	-3.12339e-06	2.8294e-07	2.9457e-06	-1.56758e-06	7.72267e-07	-3.80201e-07	-9.58898e-07	1.87512e-06	-9.46522e-07	-1.66012e-06	1.62714e-06	-7.34596e-07	1.17694e-06	-1.39082e-06	-8.74972e-07	-2.80557e-06	9.62846e-07	-1.15455e-06	1.94122e-06	-8.12973e-07	-7.34899e-08	-9.22228e-07	4.69597e-07	-7.64027e-07	2.10807e-06	1.56518e-07	6.81376e-07	6.33589e-11
7.73943e-07	-1.09692e-06	-1.82641e-06	-3.1143e-06	3.64911e-07	2.83209e-06	-1.55821e-06	7.78535e-07	-3.71136e-07	-9.66799e-07	1.91157e-06	-9.47254e-07	-1.65975e-06	1.61566e-06	-7.38599e-07	1.17851e-06	-1.38983e-06	-8.30073e-07	-2.80556e-06	1.08824e-06	-1.15693e-06	1.94136e-06	-8.26952e-07	-7.23918e-08	-9.30867e-07	4.76539e-07	-8.76756e-07	2.10801e-06	1.56728e-07	6.68563e-07	6.31984e-11
7.73825e-07	-1.09463e-06	-1.82292e-06	-2.46059e-06	1.84624e-07	2.85565e-06	-1.61499e-06	7.29731e-07	-3.68673e-07	-4.29443e-07	1.90023e-06	-9.46667e-07	-1.65871e-06	1.61915e-06	-5.60443e-07	6.02323e-07	-1.39055e-06	-8.52e-07	-2.22227e-06	1.07832e-06	-1.1605e-06	1.94137e-06	-8.4222e-07	-7.56718e-08	-9.34894e-07	4.08115e-07	-6.50413e-07	2.10803e-06	1.55005e-07	6.80684e-07	5.43676e-11
7.72704e-07	-1.09534e-06	-1.82292e-06	-2.52048e-06	2.37703e-07	2.81158e-06	-1.70122e-06	7.04962e-07	-3.71257e-07	-3.30668e-07	1.89964e-06	-9.46787e-07	-1.60427e-06	1.61839e-06	-7.00447e-07	8.09839e-07	-1.39023e-06	-8.51098e-07	-2.19323e-06	1.07847e-06	-9.93672e-07	1.94137e-06	-8.45753e-07	-8.59866e-08	-9.3239e-07	2.32124e-07	-4.75145e-07	2.10804e-06	1.54931e-07	7.3646e-07	5.41855e-11
7.73311e-07	-1.09552e-06	-1.82191e-06	-2.59312e-06	2.52307e-07	2.84447e-06	-1.42265e-06	7.36672e-07	-3.64331e-07	-3.49483e-07	1.64291e-06	-9.4687e-07	-1.65589e-06	1.62107e-06	-6.16268e-07	6.76309e-07	-1.39004e-06	-8.42187e-07	-1.9151e-06	1.04593e-06	-1.06649e-06	1.43316e-06	-8.39719e-07	-7.98254e-08	-9.31459e-07	3.71783e-07	-5.27251e-07	2.10736e-06	1.57159e-07	6.81559e-07	5.01406e-11
7.73208e-07	-1.09491e-06	-1.82309e-06	-2.60168e-06	2.78785e-07	2.8397e-06	-1.58647e-06	7.34421e-07	-3.65671e-07	-4.77825e-07	1.61254e-06	-9.46871e-07	-1.63717e-06	1.6216e-06	-6.48973e-07	7.43381e-07	-1.38982e-06	-8.38994e-07	-1.96651e-06	1.00031e-06	-1.08273e-06	1.24931e-06	-8.43496e-07	-9.73974e-08	-9.31782e-07	3.8775e-07	-5.24119e-07	8.28062e-07	1.54779e-07	6.9874e-07	4.66781e-11
7.74207e-07	-1.09379e-06	-1.82012e-06	-2.56493e-06	2.67256e-07	2.85374e-06	-1.49528e-06	7.45864e-07	-3.62153e-07	-4.87327e-07	1.39411e-06	-9.47106e-07	-1.64247e-06	1.62093e-06	-6.52401e-07	7.66658e-07	-1.38896e-06	-8.40052e-07	-2.03315e-06	1.03308e-06	-1.10775e-06	1.02968e-06	-8.43838e-07	-1.00102e-07	-9.31685e-07	4.01559e-07	-4.34758e-07	8.04077e-07	1.55852e-07	6.9855e-07	4.5465e-11
7.73526e-07	-1.11137e-06	-1.81752e-06	-2.55588e-06	2.6353e-07	2.85068e-06	-5.27344e-07	7.44654e-07	-3.50401e-07	-4.96151e-07	1.45037e-06	-9.47637e-07	-1.64091e-06	1.61639e-06	-6.44364e-07	7.9027e-07	-1.3888e-06	-8.17814e-07	-2.00961e-06	1.03979e-06	-1.07217e-06	9.5878e-07	-8.43059e-07	-1.06113e-07	-9.3138e-07	3.78287e-07	-5.83594e-07	5.89225e-07	1.89345e-07	7.02726e-07	4.31495e-11
7.73586e-07	-1.1143e-06	-1.81822e-06	-2.54188e-06	2.6205e-07	2.84022e-06	-6.05585e-07	7.44304e-07	-3.55886e-07	-5.31151e-07	1.4608e-06	-9.47506e-07	-1.64039e-06	1.61535e-06	-6.37166e-07	7.81185e-07	-1.38932e-06	-8.33448e-07	-1.95666e-06	1.01763e-06	-1.08231e-06	1.01147e-06	-8.44784e-07	-1.03597e-07	-9.31587e-07	3.76202e-07	-5.64463e-07	1.35849e-07	1.57405e-07	6.98209e-07	4.26869e-11
7.73586e-07	-1.1143e-06	-1.81822e-06	-2.54188e-06	2.6205e-07	2.84022e-06	-6.05585e-07	7.44304e-07	-3.55886e-07	-5.31151e-07	1.4608e-06	-9.47506e-07	-1.64039e-06	1.61535e-06	-6.37166e-07	7.81185e-07	-1.38932e-06	-8.33448e-07	-1.95666e-06	1.01763e-06	-1.08231e-06	1.01147e-06	-8.44784e-07	-1.03597e-07	-9.31587e-07	3.76202e-07	-5.64463e-07	1.35849e-07	1.57405e-07	6.98209e-07	4.26869e-11
7.73578e-07	-1.11268e-06	-1.81586e-06	-2.54145e-06	2.65199e-07	2.84793e-06	-5.74072e-07	7.43774e-07	-3.56068e-07	-2.64027e-07	1.46021e-06	-9.47399e-07	-1.64083e-06	1.61538e-06	-6.40687e-07	7.84947e-07	-1.38927e-06	-8.31138e-07	-1.96731e-06	1.0215e-06	-1.0776e-06	9.8809e-07	-8.44197e-07	-1.0463e-07	-9.31395e-07	3.75545e-07	-5.67904e-07	2.62488e-07	1.70512e-07	7.0165e-07	4.25284e-11
7.75845e-07	-1.11341e-06	-1.81624e-06	-2.54291e-06	2.68165e-07	2.82901e-06	-5.82121e-07	7.43679e-07	-3.55434e-07	-2.71204e-07	1.46036e-06	-9.47397e-07	-1.64082e-06	1.61643e-06	-6.42496e-07	7.81824e-07	-1.3893e-06	-8.30627e-07	-1.96614e-06	1.02361e-06	-1.07768e-06	9.89085e-07	-8.44037e-07	-1.04615e-07	-9.31503e-07	3.75616e-07	-5.74409e-07	2.62925e-07	1.63517e-07	7.0188e-07	4.2457e-11
7.75261e-07	-1.11281e-06	-1.81631e-06	-2.54339e-06	2.67487e-07	2.83054e-06	-5.84175e-07	7.43808e-07	-3.55446e-07	-2.64652e-07	1.45872e-06	-9.47408e-07	-1.64081e-06	1.6164e-06	-6.43021e-07	7.79947e-07	-1.38927e-06	-8.31129e-07	-1.96614e-06	1.02354e-06	-1.07812e-06	9.93582e-07	-8.44113e-07	-1.04604e-07	-9.31477e-07	3.75767e-07	-5.68796e-07	2.04987e-07	1.63794e-07	7.01716e-07	4.24346e-11
7.74344e-07	-1.08776e-06	-1.07969e-06	-2.56559e-06	2.66148e-07	2.84859e-06	-4.8075e-07	7.51038e-07	-3.55833e-07	3.30226e-08	1.18261e-06	-9.45736e-07	-1.6207e-07	1.61407e-06	-6.40888e-07	7.97111e-07	-1.30213e-06	-7.75079e-07	-1.96696e-06	1.04321e-06	-1.07908e-06	1.14608e-06	-8.43754e-07	-1.59352e-07	-8.26794e-07	3.76069e-07	-5.73106e-07	2.58375e-07	1.65815e-07	7.04953e-07	3.6823e-11
7.43018e-07	-9.4653e-07	-1.57354e-06	-1.23906e-06	2.76081e-07	2.50157e-06	-5.51457e-07	7.7261e-07	-3.52158e-07	-2.88095e-07	1.38148e-06	-9.12139e-07	-1.23952e-06	1.61576e-06	-6.37537e-07	7.85697e-07	-1.37865e-06	-8.10228e-07	-1.97188e-06	1.03327e-06	-1.08172e-06	1.01275e-06	-8.43512e-07	-1.49448e-07	-9.29838e-07	3.40389e-07	-5.76609e-07	2.44089e-07	1.62875e-07	7.15723e-07	3.31668e-11
6.77183e-07	-1.05247e-06	-1.69075e-06	-1.55455e-06	6.44828e-07	2.75151e-06	-5.69717e-07	7.53349e-07	-3.55528e-07	-1.57147e-07	8.32391e-07	-9.44246e-07	-5.61504e-07	1.61423e-06	-1.11988e-07	7.8807e-07	-1.13389e-06	-7.87426e-07	-1.67973e-06	9.23246e-07	-1.08394e-06	1.05434e-06	-8.39222e-07	-1.74309e-07	-8.76772e-07	3.75815e-07	-5.66344e-07	2.51197e-07	1.66799e-07	7.13307e-07	3.14418e-11
7.58863e-07	-1.10588e-06	-1.25304e-06	-1.48956e-06	5.03533e-07	2.70641e-06	-5.273e-07	7.60282e-07	-3.53302e-07	-1.74082e-07	8.69073e-07	-9.28609e-07	-4.45243e-07	1.6147e-06	-2.90562e-07	7.90122e-07	-1.26808e-06	-7.9349e-07	-1.75646e-06	1.00794e-06	-1.08147e-06	1.01456e-06	-8.4341e-07	-1.81915e-07	-8.87311e-07	3.62954e-07	-5.72821e-07	2.5025e-07	1.64569e-07	7.1118e-07	3.04337e-11
7.27159e-07	-1.06601e-06	-1.24789e-06	-1.35824e-06	3.09908e-07	2.58933e-06	-5.29856e-07	7.55506e-07	-3.51854e-07	-1.93467e-07	8.94416e-07	-9.40716e-07	-5.89285e-07	1.61431e-06	-2.87757e-07	7.88091e-07	-1.28495e-06	-7.96005e-07	-1.79994e-06	1.00478e-06	-1.08127e-06	1.0312e-06	-8.42077e-07	-1.8357e-07	-8.89594e-07	3.67873e-07	-5.72306e-07	2.4942e-07	1.6506e-07	7.10629e-07	2.95808e-11
6.6856e-07	-1.09456e-06	-1.21875e-06	-1.49658e-06	4.06705e-07	2.66558e-06	-5.2502e-07	2.50096e-07	-3.34463e-07	-1.80084e-07	7.7476e-07	-9.35878e-07	-5.61184e-07	1.61507e-06	-3.86347e-07	7.88737e-07	-1.29883e-06	-7.81437e-07	-6.95859e-07	1.01459e-06	-1.08063e-06	1.07658e-06	-9.01398e-07	-1.90262e-07	-8.89765e-07	3.71172e-07	-5.77757e-07	2.49369e-07	1.64807e-07	7.09538e-07	2.7137e-11
6.41522e-07	-9.49845e-07	-1.30477e-06	-1.42374e-06	4.15517e-07	2.6227e-06	-5.30897e-07	5.9736e-07	-3.51405e-07	-1.92774e-07	8.75461e-07	-4.71651e-07	-5.40146e-07	1.61468e-06	-1.20356e-07	7.87146e-07	-1.26358e-06	-7.85295e-07	-6.90964e-07	1.00141e-06	-1.08122e-06	1.03822e-06	-8.64378e-07	-1.95336e-07	-8.89479e-07	3.75456e-07	-5.71825e-07	2.48585e-07	1.65693e-07	7.10385e-07	2.59945e-11
6.13086e-07	-9.87443e-07	-1.25773e-06	-1.46309e-06	3.98014e-07	2.62374e-06	-5.29525e-07	2.90536e-07	-3.50632e-07	-1.87196e-07	7.69868e-07	-5.81287e-07	-5.21141e-07	1.61466e-06	-2.57761e-07	7.8462e-07	-1.27886e-06	-7.8472e-07	-7.67763e-07	1.0029e-06	-1.08094e-06	1.05292e-06	-8.58572e-07	-2.12388e-07	-8.88721e-07	3.76186e-07	-5.7171e-07	2.48393e-07	1.65236e-07	7.10274e-07	2.58876e-11
6.41532e-07	-1.05667e-06	-1.2777e-06	-8.90163e-07	3.99636e-07	2.61839e-06	-5.34025e-07	3.62124e-07	-3.51455e-07	-1.9008e-07	8.50253e-07	4.11026e-07	-5.3947e-07	1.62305e-06	-1.87884e-07	7.65833e-07	-6.57348e-07	-7.84127e-07	-6.76174e-07	1.00067e-06	-1.081e-06	1.04222e-06	-8.27604e-07	-2.3482e-07	-8.85004e-07	3.72829e-07	-5.81887e-07	2.50646e-07	1.65434e-07	7.09991e-07	2.33391e-11
6.42158e-07	-1.0589e-06	-1.28164e-06	-9.29594e-07	4.25932e-07	2.62062e-06	-5.35473e-07	4.22696e-07	-3.47516e-07	-1.85743e-07	8.29698e-07	1.02478e-07	-5.37953e-07	1.67574e-06	-1.80097e-07	7.47466e-07	-5.29987e-07	-7.83176e-07	-6.62595e-07	1.00048e-06	-1.08083e-06	1.04288e-06	-5.84048e-07	-1.94431e-07	-8.75241e-07	4.10262e-07	-5.80232e-07	2.50147e-07	1.65377e-07	7.10136e-07	2.29318e-11
6.46272e-07	-1.04876e-06	-1.27575e-06	-9.56388e-07	4.23289e-07	2.62232e-06	-5.36767e-07	3.36091e-07	-3.48136e-07	-1.85682e-07	8.27727e-07	-1.23757e-07	-5.35419e-07	1.63199e-06	-1.91167e-07	7.08696e-07	-6.07275e-07	-7.83312e-07	-6.77417e-07	1.00302e-06	-1.08082e-06	1.04417e-06	-5.91296e-07	-1.97437e-07	-8.8081e-07	4.06123e-07	-5.79243e-07	2.50638e-07	1.65394e-07	7.10107e-07	2.28267e-11
6.36581e-07	-1.04312e-06	-1.26931e-06	-9.63076e-07	4.19416e-07	2.62125e-06	-5.36067e-07	4.32637e-07	-3.47661e-07	-1.87221e-07	8.27309e-07	-1.31135e-08	-4.68336e-07	1.63353e-06	-1.73725e-07	7.52955e-07	-5.77369e-07	-7.83265e-07	-6.68773e-07	1.00162e-06	-1.08129e-06	1.04385e-06	-5.43956e-07	-2.02077e-07	-8.78505e-07	3.67973e-07	-5.78687e-07	2.50507e-07	1.6548e-07	7.10034e-07	2.2708e-11
4.20912e-08	-1.04747e-06	-1.27758e-06	-9.00679e-07	4.19961e-07	2.62295e-06	-5.39416e-07	4.30688e-07	-3.4961e-07	-1.86591e-07	8.20622e-07	8.07274e-08	-5.35898e-07	1.62944e-06	-1.73581e-07	4.93774e-07	-6.08305e-07	-7.21604e-07	-6.84821e-07	1.00165e-06	-1.08095e-06	1.04512e-06	-4.34957e-07	-2.12193e-07	-8.8379e-07	3.72191e-07	-3.67423e-07	2.49681e-07	4.54119e-08	7.11471e-07	2.16114e-11
3.74724e-07	-1.07881e-06	-1.27185e-06	-9.55143e-07	4.18195e-07	2.6219e-06	-5.3368e-07	3.90917e-07	-3.48936e-07	-1.8828e-07	8.19085e-07	1.70591e-09	-5.35931e-07	7.25817e-07	-1.86054e-07	5.45918e-07	-5.99622e-07	-7.57462e-07	-6.74285e-07	1.27244e-07	-1.08114e-06	1.04436e-06	-5.39469e-07	-2.14564e-07	-8.82293e-07	3.87088e-07	-5.47257e-07	2.90176e-07	1.35694e-07	7.10339e-07	1.91315e-11
3.03097e-07	-1.05463e-06	-1.27122e-06	-9.37794e-07	4.19549e-07	2.62202e-06	-5.41913e-07	3.94014e-07	-3.48945e-07	-1.86616e-07	8.2386e-07	-1.5674e-09	-5.25133e-07	4.96769e-08	-1.63516e-07	5.71256e-07	-6.04877e-07	-7.68471e-07	-6.74331e-07	2.58396e-07	-1.08109e-06	1.04373e-06	-5.29215e-07	-2.1281e-07	-8.80933e-07	3.79592e-07	-4.63533e-07	2.56929e-07	8.53585e-08	7.11348e-07	1.84418e-11
3.97725e-07	-1.05807e-06	-1.27119e-06	-9.22807e-07	4.20763e-07	2.62194e-06	-5.41579e-07	4.01293e-07	-3.48959e-07	-1.86633e-07	8.19828e-07	-5.50172e-09	-5.27513e-07	1.0789e-07	-1.76098e-07	5.95657e-07	-6.0034e-07	-7.59283e-07	-6.76025e-07	1.43409e-07	-1.08102e-06	1.0432e-06	-5.06819e-07	-2.1281e-07	-8.8136e-07	3.82819e-07	-4.14252e-07	2.72344e-07	8.79387e-08	7.11052e-07	1.84116e-11
3.45652e-07	-1.0524e-06	-1.27136e-06	-9.23833e-07	4.20601e-07	2.62198e-06	-5.40759e-07	3.92803e-07	-3.48892e-07	-1.87283e-07	8.20514e-07	-2.95729e-09	-5.29831e-07	1.18662e-07	-1.66154e-07	5.87856e-07	-6.02656e-07	-7.69793e-07	-6.74082e-07	1.59162e-07	-1.08101e-06	1.04398e-06	-4.75937e-07	-2.12943e-07	-8.80512e-07	3.71635e-07	-4.33779e-07	2.61816e-07	6.93843e-08	7.11287e-07	1.834e-11
2.88062e-07	-1.05454e-06	-1.27143e-06	-9.30695e-07	4.2008e-07	2.61854e-06	-5.40453e-07	3.91396e-07	-3.4901e-07	-1.87126e-07	8.20387e-07	-8.79056e-09	-5.28263e-07	5.22978e-08	-1.70544e-07	5.79625e-07	-6.01508e-07	-7.66999e-07	-6.7427e-07	1.25454e-07	-1.08105e-06	1.04112e-06	-4.87033e-07	-2.12846e-07	-8.81013e-07	3.75466e-07	-4.43093e-07	2.68119e-07	7.16238e-08	7.11539e-07	1.82854e-11
2.96767e-07	-1.05217e-06	-4.04226e-07	-9.27636e-07	4.2025e-07	2.6199e-06	-5.39053e-07	3.9387e-07	-3.49014e-07	-1.87148e-07	8.20758e-07	-1.00758e-08	-5.29839e-07	1.07249e-07	-1.68722e-07	5.83651e-07	-6.01364e-07	-7.68218e-07	-6.74568e-07	1.779e-07	-1.08101e-06	1.04331e-06	-4.91258e-07	-2.1275e-07	-8.80943e-07	3.76272e-07	-4.3302e-07	2.63174e-07	6.54575e-08	7.11566e-07	1.68643e-11
2.94636e-07	-1.05303e-06	-6.34886e-07	-9.31279e-07	4.20333e-07	2.55378e-06	-5.3993e-07	4.03327e-07	-3.49007e-07	-1.87235e-07	8.20948e-07	-5.957e-09	-5.29858e-07	1.10596e-07	-1.69576e-07	5.79947e-07	-6.12729e-07	-7.67718e-07	-6.74609e-07	1.48638e-07	-1.08105e-06	1.03642e-06	-4.9144e-07	-2.13113e-07	-8.81159e-07	3.77639e-07	-4.36361e-07	2.64223e-07	7.36234e-08	8.55821e-08	1.62714e-11
2.9934e-07	-1.05309e-06	-5.07658e-07	-9.30131e-07	4.20272e-07	2.57117e-06	-5.39582e-07	4.18735e-07	-3.49023e-07	-1.87267e-07	8.20943e-07	-6.92733e-09	-5.29825e-07	1.09635e-07	-1.69393e-07	5.79326e-07	-6.08074e-07	-7.67127e-07	-6.74786e-07	1.41582e-07	-1.08105e-06	1.03618e-06	-4.94027e-07	-2.13175e-07	-8.81216e-07	3.77961e-07	-4.34871e-07	2.64661e-07	7.28982e-08	3.3695e-08	1.62139e-11
2.90732e-07	-3.4349e-07	-5.5093e-07	-9.29707e-07	4.20274e-07	2.34233e-07	-4.01223e-07	4.03326e-07	-3.87474e-07	-1.87241e-07	8.21864e-07	-6.08497e-09	-5.29645e-07	1.0539e-07	-1.67892e-07	5.83879e-07	-6.29521e-07	-7.50785e-07	-6.74566e-07	1.48233e-07	-1.08087e-06	1.04109e-06	-4.94711e-07	-2.12894e-07	-8.81069e-07	2.23471e-07	-3.55422e-07	2.64489e-07	6.91633e-08	2.89623e-07	8.53733e-12
2.90732e-07	-3.4349e-07	-5.5093e-07	-9.29707e-07	4.20274e-07	2.34233e-07	-4.01223e-07	4.03326e-07	-3.87474e-07	-1.87241e-07	8.21864e-07	-6.08497e-09	-5.29645e-07	1.0539e-07	-1.67892e-07	5.83879e-07	-6.29521e-07	-7.50785e-07	-6.74566e-07	1.48233e-07	-1.08087e-06	1.04109e-06	-4.94711e-07	-2.12894e-07	-8.81069e-07	2.23471e-07	-3.55422e-07	2.64489e-07	6.91633e-08	2.89623e-07	8.53733e-12
2.90732e-07	-3.4349e-07	-5.5093e-07	-9.29707e-07	4.20274e-07	2.34233e-07	-4.01223e-07	4.03326e-07	-3.87474e-07	-1.87241e-07	8.21864e-07	-6.08497e-09	-5.29645e-07	1.0539e-07	-1.67892e-07	5.83879e-07	-6.29521e-07	-7.50785e-07	-6.74566e-07	1.48233e-07	-1.08087e-06	1.04109e-06	-4.94711e-07	-2.12894e-07	-8.81069e-07	2.23471e-07	-3.55422e-07	2.64489e-07	6.91633e-08	2.89623e-07	8.53733e-12
2.91652e-07	-3.75179e-07	-5.537e-07	-9.29626e-07	4.20277e-07	1.68655e-07	-3.7485e-07	4.08667e-07	-3.96356e-07	-1.87263e-07	8.22898e-07	-5.09463e-09	-5.29774e-07	1.05671e-07	-1.67814e-07	5.8235e-07	-6.3395e-07	-7.49862e-07	-6.74503e-07	1.4808e-07	-1.08052e-06	1.03968e-06	-4.93733e-07	-2.12846e-07	-8.81037e-07	2.28152e-07	-3.65181e-07	2.64391e-07	6.96039e-08	1.36768e-07	8.47137e-12
2.92102e-07	-3.82785e-07	-5.58783e-07	-9.28783e-07	1.67443e-07	1.72243e-07	-3.41612e-07	4.09353e-07	-4.14397e-07	-1.87234e-07	8.26851e-07	-5.16289e-09	-5.29726e-07	1.05631e-07	-1.68402e-07	5.79378e-07	-6.35428e-07	-7.51095e-07	-6.74588e-07	1.48719e-07	-1.08048e-06	1.04026e-06	-4.94593e-07	-2.11386e-07	-8.76143e-07	2.64723e-07	-3.65001e-07	2.65637e-07	7.05423e-08	1.00859e-07	8.33562e-12
2.93499e-07	-3.52875e-07	-5.55176e-07	-9.29088e-07	1.45099e-07	1.69547e-07	-3.31889e-07	4.14868e-07	-4.12692e-07	-1.87242e-07	8.23772e-07	-5.73731e-09	-5.29697e-07	1.04741e-07	-1.6858e-07	5.82631e-07	-6.30917e-07	-7.49438e-07	-6.74811e-07	1.50215e-07	-1.08043e-06	1.04061e-06	-4.9461e-07	-2.10802e-07	-8.77053e-07	2.4603e-07	-3.65646e-07	2.51493e-07	8.51902e-08	9.25074e-08	8.27701e-12
2.93732e-07	-3.63941e-07	-5.55264e-07	-9.29117e-07	1.45106e-07	1.4718e-07	-3.30048e-07	4.13565e-07	-4.13081e-07	-1.87242e-07	8.23692e-07	-5.73926e-09	-5.29705e-07	1.05023e-07	-1.68352e-07	5.82668e-07	-6.31708e-07	-7.49331e-07	-6.74779e-07	1.49195e-07	-1.08043e-06	1.0406e-06	-4.94579e-07	-2.10769e-07	-8.77544e-07	2.3143e-07	-3.66402e-07	2.51707e-07	8.14767e-08	1.10613e-07	8.27413e-12
2.93397e-07	-3.58521e-07	-5.56826e-07	-9.28774e-07	1.43606e-07	1.72751e-07	-3.23445e-07	4.13315e-07	-4.13466e-07	-1.87246e-07	8.23485e-07	-5.36366e-09	-5.29706e-07	1.04832e-07	-1.68375e-07	5.80079e-07	-6.31843e-07	-7.49271e-07	-6.74658e-07	1.49287e-07	-1.08043e-06	1.04055e-06	-4.945e-07	-2.10705e-07	-8.77233e-07	2.27672e-07	-3.64963e-07	2.545e-07	8.15236e-08	9.86841e-08	8.26661e-12
2.90234e-07	-3.59054e-07	-5.55495e-07	-9.30889e-07	1.35084e-07	1.77915e-07	-3.3206e-07	4.13971e-07	-4.06035e-07	-1.82004e-07	7.14936e-07	-7.6535e-09	-5.29142e-07	1.06224e-07	-1.68157e-07	5.80096e-07	-2.58511e-08	-7.49408e-07	-6.75675e-07	1.4888e-07	-1.08054e-06	1.05978e-06	-4.94462e-07	-2.1003e-07	-8.88464e-07	2.35166e-07	-3.67769e-07	2.75062e-07	7.51255e-08	1.65288e-07	7.7939e-12
2.91787e-07	-3.56873e-07	-5.55492e-07	-9.28455e-07	1.38594e-07	1.76753e-07	-3.28546e-07	4.13588e-07	-2.95349e-07	-1.81643e-07	7.21095e-07	-5.79174e-09	-5.29329e-07	1.05984e-07	-1.68236e-07	5.80148e-07	-1.56518e-07	-7.49443e-07	-6.7507e-07	1.49075e-07	-1.08043e-06	1.04486e-06	-4.9448e-07	-2.10091e-07	-8.8523e-07	2.36722e-07	-3.6658e-07	2.61976e-07	7.58006e-08	1.43133e-07	7.68982e-12
2.86123e-07	-3.57576e-07	-5.55575e-07	-9.28812e-07	1.40275e-07	1.74847e-07	-3.27351e-07	4.13471e-07	-1.92297e-07	-1.82561e-07	7.3697e-07	-6.05732e-09	-5.29605e-07	1.05749e-07	-1.68264e-07	5.80621e-07	-1.9278e-07	-7.49507e-07	-6.74922e-07	1.49115e-07	-1.08042e-06	1.04349e-06	-4.94469e-07	-2.10394e-07	-8.81748e-07	2.3764e-07	-3.66843e-07	2.58884e-07	7.58831e-08	1.25797e-07	7.65875e-12
2.83806e-07	-3.57942e-07	-5.55609e-07	-9.29515e-07	1.4405e-07	1.75968e-07	-3.29082e-07	4.12857e-07	-2.12486e-07	-1.84772e-07	7.3254e-07	-6.08348e-09	-5.29486e-07	1.05848e-07	-1.68219e-07	5.80428e-07	-1.43204e-07	-7.49436e-07	-6.75225e-07	1.48892e-07	-1.08042e-06	1.04519e-06	-4.94475e-07	-2.10272e-07	-8.81769e-07	2.3661e-07	-3.66494e-07	2.6649e-07	7.71908e-08	1.13362e-07	7.65088e-12
2.8602e-07	-3.57907e-07	-5.55531e-07	-9.29202e-07	1.43291e-07	1.76318e-07	-3.29141e-07	4.13239e-07	-2.07074e-07	-1.83843e-07	7.3189e-07	-6.50214e-09	-5.29497e-07	1.05876e-07	-1.6826e-07	5.80579e-07	-1.28212e-07	-7.49444e-07	-6.75172e-07	1.48946e-07	-1.08043e-06	1.04502e-06	-4.94467e-07	-2.10291e-07	-8.81812e-07	2.36779e-07	-3.66678e-07	2.65461e-07	7.67616e-08	1.09143e-07	7.64265e-12
2.86903e-07	-3.5763e-07	-5.55611e-07	-9.29188e-07	1.4097e-07	1.74439e-07	-3.28974e-07	4.13276e-07	-2.06851e-07	-1.84155e-07	7.31919e-07	-6.23308e-09	-5.29545e-07	1.05897e-07	-1.68232e-07	5.80403e-07	-1.21171e-07	-7.49471e-07	-6.75135e-07	1.49055e-07	-1.08041e-06	1.04506e-06	-4.94472e-07	-2.10344e-07	-8.81446e-07	2.36459e-07	-3.66339e-07	2.62781e-07	7.7484e-08	1.16233e-07	7.63911e-12
2.86146e-07	-3.57696e-07	-5.366e-07	-9.29145e-07	9.16297e-08	1.74935e-07	-3.28259e-07	4.13803e-07	-2.06785e-07	-1.83739e-07	7.29364e-07	-6.33859e-09	-5.29507e-07	1.05799e-07	-1.6824e-07	5.80411e-07	-1.33392e-07	-7.4999e-07	-6.75456e-07	1.49002e-07	-1.08042e-06	1.04508e-06	-4.9447e-07	-2.10272e-07	-8.81962e-07	2.36916e-07	-3.66574e-07	2.66233e-07	7.7341e-08	1.12649e-07	7.60918e-12
2.96257e-07	-3.57815e-07	-5.54683e-07	-9.27757e-07	1.29982e-07	1.75054e-07	-3.28931e-07	4.13625e-07	-2.07912e-07	-1.82767e-07	7.30626e-07	-6.36889e-09	-5.29511e-07	1.05815e-07	-1.67588e-07	5.80391e-07	-1.31939e-07	-7.49654e-07	-6.95371e-07	1.47936e-07	-1.08456e-06	5.27444e-07	-4.9447e-07	-2.09962e-07	-8.81988e-07	2.36755e-07	-3.66452e-07	2.62617e-07	7.69452e-08	1.16087e-07	6.8625e-12
2.9178e-07	-3.57698e-07	-5.49133e-07	-9.28772e-07	1.30231e-07	1.75254e-07	-3.28614e-07	4.13345e-07	-2.07155e-07	-1.62305e-07	7.29944e-07	-6.3565e-09	-5.29514e-07	1.05834e-07	-1.67601e-07	5.80365e-07	-1.3064e-07	-7.50074e-07	-6.81599e-07	1.47917e-07	-1.08587e-06	5.28845e-07	-4.94468e-07	-2.09795e-07	-8.81845e-07	2.36705e-07	-3.66478e-07	2.65278e-07	7.69851e-08	1.14858e-07	6.83329e-12
2.91643e-07	-3.57709e-07	-5.47575e-07	-9.28587e-07	1.27895e-07	1.71745e-07	-3.29978e-07	4.83224e-08	-2.07151e-07	-1.83723e-07	7.30052e-07	-6.38476e-09	-5.29414e-07	1.05831e-07	-1.67599e-07	5.28128e-07	-1.30976e-07	-7.52043e-07	-6.81928e-07	1.47886e-07	-1.08627e-06	5.67123e-07	-4.94484e-07	-2.09932e-07	-8.82539e-07	2.367e-07	-3.66461e-07	2.65041e-07	7.58272e-08	1.14925e-07	6.65859e-12
2.91673e-07	-3.57703e-07	-2.87204e-07	-9.3258e-07	1.28766e-07	1.75112e-07	-3.28938e-07	2.06729e-07	-1.83211e-07	-1.831e-07	7.30419e-07	-6.32262e-09	-5.29482e-07	1.05826e-07	-1.66428e-07	5.47549e-07	-1.30399e-07	-7.51135e-07	-6.50875e-07	1.33062e-07	-1.08439e-06	5.49153e-07	-4.94179e-07	-2.09972e-07	-8.82483e-07	2.43931e-07	-3.69943e-07	2.64263e-07	7.64178e-08	1.16876e-07	6.4359e-12
2.90769e-07	-3.57697e-07	-3.79493e-07	-9.28809e-07	1.2603e-07	1.74953e-07	-3.29192e-07	1.18745e-07	-1.95836e-07	-1.82223e-07	7.30334e-07	-6.33409e-09	-3.293e-07	1.05818e-07	-1.67526e-07	5.695e-07	-1.30006e-07	-7.50316e-07	-6.64445e-07	1.36516e-07	-1.08324e-06	5.43586e-07	-4.93828e-07	-2.10044e-07	-8.82658e-07	2.4048e-07	-3.67274e-07	2.65127e-07	7.56984e-08	1.19496e-07	6.32415e-12
2.91409e-07	-3.57671e-07	-3.26048e-07	-1.90397e-07	1.26405e-07	1.72614e-07	-3.28866e-07	2.20585e-07	-2.02189e-07	-1.81049e-07	7.30257e-07	-6.35507e-09	-4.36486e-07	1.05811e-07	-1.67536e-07	5.52904e-07	-1.30329e-07	-7.5067e-07	-6.71927e-07	1.40862e-07	-1.08407e-06	5.51119e-07	-4.94269e-07	-2.09995e-07	-8.82569e-07	2.39344e-07	-3.67711e-07	2.63822e-07	7.65678e-08	1.19655e-07	5.58081e-12
2.90066e-07	-3.57677e-07	-3.255e-07	-2.58206e-07	1.2729e-07	1.73745e-07	-3.29093e-07	1.35709e-07	-1.97366e-07	-1.77121e-07	7.30257e-07	-6.3429e-09	-3.90459e-07	1.05814e-07	-1.67394e-07	5.58486e-07	-1.30161e-07	-7.50765e-07	-6.66529e-07	1.40889e-07	-1.08443e-06	5.49989e-07	-4.93972e-07	-2.09991e-07	-8.82572e-07	2.39913e-07	-3.68256e-07	2.64442e-07	7.62993e-08	1.19567e-07	5.53846e-12
2.91279e-07	-3.43987e-07	-3.65468e-07	-2.71039e-07	1.26781e-07	1.7212e-07	-1.74044e-07	1.53477e-07	-1.97054e-07	-1.77555e-07	7.30264e-07	-4.24294e-09	-3.69233e-07	1.05807e-07	-1.67817e-07	5.67401e-07	-1.30228e-07	-7.50427e-07	-6.66849e-07	1.38562e-07	-1.08388e-06	5.40758e-07	-4.98493e-07	1.02857e-08	-8.82407e-07	2.39184e-07	-3.68996e-07	2.69528e-07	7.62371e-08	1.19277e-07	5.43553e-12
2.91114e-07	-3.55998e-07	-3.50683e-07	-2.80138e-07	1.25927e-07	1.7371e-07	-2.69848e-07	1.68052e-07	-1.9774e-07	-1.73167e-07	7.29696e-07	-6.73787e-09	-3.63257e-07	1.05758e-07	-1.67527e-07	5.46841e-08	-1.30275e-07	-7.50642e-07	-6.6844e-07	1.38915e-07	-1.0842e-06	5.47669e-07	-4.00449e-07	-1.3862e-07	-8.82502e-07	2.3928e-07	-3.67939e-07	2.71352e-07	7.62702e-08	1.1633e-07	5.10179e-12
2.90931e-07	-3.54522e-07	-3.47209e-07	-2.46523e-07	1.25781e-07	1.73648e-07	-2.52473e-07	1.70386e-07	-1.98789e-07	-1.77461e-07	7.30184e-07	-4.30457e-08	-3.69285e-07	1.06108e-07	-1.67377e-07	8.59503e-08	-1.30974e-07	-7.50553e-07	-6.6982e-07	1.39154e-07	-1.08409e-06	5.4712e-07	-2.64102e-07	-1.20384e-07	-8.8248e-07	2.39338e-07	-3.67829e-07	2.67119e-07	7.61752e-08	1.07518e-07	4.98688e-12
2.9085e-07	-3.55269e-07	-3.46734e-07	-2.27547e-07	1.25853e-07	1.73446e-07	-2.04055e-07	1.6552e-07	-1.99425e-07	-1.75795e-07	7.29981e-07	-6.4033e-09	-3.73517e-07	1.05974e-07	-1.67465e-07	1.33977e-07	-1.30225e-07	-7.50635e-07	-6.69352e-07	1.38761e-07	-1.08421e-06	5.4882e-07	-2.04615e-07	-1.3325e-07	-8.82541e-07	2.39731e-07	-3.67741e-07	2.67194e-07	7.62959e-08	1.09559e-07	4.94294e-12
2.89754e-07	-3.54924e-07	-3.48371e-07	-2.12631e-07	1.25536e-07	1.73295e-07	-2.48737e-07	1.68092e-07	-1.99384e-07	-1.76442e-07	7.30188e-07	-9.49827e-09	-3.67463e-07	1.06376e-07	-1.67478e-07	1.45315e-07	-1.31986e-07	-7.50598e-07	-6.68272e-07	1.39508e-07	-1.08414e-06	3.43192e-07	-2.23073e-07	-1.38191e-07	-8.82515e-07	2.39332e-07	-3.67984e-07	2.69573e-07	7.62264e-08	1.08631e-07	4.78275e-12
2.89305e-07	-3.53661e-07	-3.46396e-07	-2.23886e-07	1.25651e-07	1.73374e-07	-1.80642e-07	1.66801e-07	-1.99025e-07	-1.76111e-07	7.30139e-07	-7.83205e-09	-3.6883e-07	1.05879e-07	-1.67488e-07	1.30623e-07	-1.31192e-07	-7.50615e-07	-6.68873e-07	1.38197e-07	-1.08415e-06	3.31568e-07	-2.21191e-07	-1.31462e-07	-8.82555e-07	2.39306e-07	-3.67921e-07	2.67755e-07	7.62393e-08	1.0895e-07	4.7409e-12
2.90086e-07	-3.5431e-07	-3.46168e-07	-2.24763e-07	1.25539e-07	1.73388e-07	-1.88135e-07	1.66739e-07	-1.99181e-07	-1.76133e-07	7.30211e-07	-7.56071e-09	-3.64217e-07	1.06115e-07	-1.67486e-07	1.32602e-07	-1.32522e-07	-7.50609e-07	-6.68758e-07	1.39024e-07	-1.08415e-06	3.32512e-07	-2.03712e-07	-1.34284e-07	-8.82569e-07	2.39824e-07	-3.67925e-07	2.67362e-07	7.62261e-08	1.08754e-07	4.73651e-12
2.89739e-07	-3.54266e-07	-3.46323e-07	-2.24508e-07	1.25573e-07	1.73382e-07	-1.87576e-07	1.66791e-07	-1.99158e-07	-1.76154e-07	7.30211e-07	-7.6313e-09	-3.65299e-07	1.06056e-07	-1.67486e-07	1.3304e-07	-1.3192e-07	-7.50615e-07	-6.6876e-07	1.38898e-07	-1.08415e-06	3.33006e-07	-1.96218e-07	-1.33557e-07	-8.82563e-07	2.39621e-07	-3.67915e-07	2.67423e-07	7.62327e-08	1.08801e-07	4.73387e-12
2.89657e-07	-3.54275e-07	-3.41038e-07	-2.24164e-07	1.26046e-07	1.7351e-07	-1.7644e-07	1.477e-07	-2.00737e-07	-1.76496e-07	7.30169e-07	-8.29484e-09	-3.6493e-07	1.06114e-07	-1.67484e-07	1.36965e-07	-1.31175e-07	-7.50786e-07	-1.34226e-07	1.38495e-07	-1.08416e-06	3.38532e-07	-2.08337e-07	-1.32633e-07	-8.82663e-07	2.394e-07	-3.67921e-07	2.67383e-07	7.65614e-08	1.09147e-07	4.30094e-12
3.20822e-07	-3.54907e-07	-3.34376e-07	-2.02398e-07	9.5113e-08	1.73643e-07	-1.84786e-07	1.41677e-07	-2.04512e-07	-1.76383e-07	7.30162e-07	-8.38108e-09	-3.70007e-07	1.17027e-07	-1.67334e-07	1.31472e-07	-1.49923e-07	-7.59552e-07	-2.18671e-07	1.39347e-07	-1.02174e-06	3.40715e-07	-2.22598e-07	-1.44758e-07	-6.48909e-08	2.39296e-07	-3.50397e-07	2.67701e-07	7.50237e-08	1.08931e-07	3.44768e-12
2.95411e-07	-3.54509e-07	-3.43259e-07	-2.04858e-07	9.56182e-08	1.73642e-07	-1.84424e-07	1.41006e-07	-2.04397e-07	-1.76383e-07	7.30162e-07	-8.37907e-09	-3.69809e-07	1.16718e-07	-1.67345e-07	1.31509e-07	-1.48392e-07	-7.41753e-07	-2.21541e-07	1.3931e-07	-1.03057e-06	3.40647e-07	-2.20322e-07	-1.44987e-07	-7.02216e-08	2.39295e-07	-3.52911e-07	2.67747e-07	7.50474e-08	1.08925e-07	3.43201e-12
3.05154e-07	-3.25281e-07	-3.37412e-07	-2.09532e-07	1.03163e-07	1.73637e-07	-1.74649e-07	1.42584e-07	-2.04004e-07	-1.76404e-07	7.30166e-07	-8.38019e-09	-3.69364e-07	1.15559e-07	-1.67408e-07	1.30463e-07	-1.46892e-07	-7.36163e-07	-2.2591e-07	1.38944e-07	-1.02614e-06	3.39736e-07	-2.20627e-07	-1.43295e-07	-1.22795e-07	2.39308e-07	-3.56635e-07	2.67701e-07	7.57373e-08	1.08997e-07	3.40935e-12
2.99479e-07	-3.28131e-07	-3.37651e-07	-2.10715e-07	1.07849e-07	1.73732e-07	-1.75974e-07	1.42973e-07	-2.03909e-07	-1.76273e-07	7.30164e-07	-8.30097e-09	-3.68666e-07	1.12931e-07	-1.67398e-07	1.30503e-07	-1.42807e-07	-7.39294e-07	-1.97662e-07	1.39004e-07	-1.02667e-06	3.38617e-07	-2.19256e-07	-1.42552e-07	-1.25358e-07	2.39349e-07	-3.56661e-07	2.67913e-07	7.57911e-08	1.08974e-07	3.40061e-12
1.49063e-07	-3.32927e-07	-3.40371e-07	-2.18606e-07	1.11308e-07	1.7375e-07	-1.7617e-07	1.40985e-07	-2.05797e-07	-1.76356e-07	7.30162e-07	-7.25747e-09	-3.69095e-07	1.0624e-07	-1.49754e-07	1.30613e-07	-1.41259e-07	-1.03206e-07	-1.87096e-07	1.39082e-07	-1.03191e-06	3.43253e-07	-2.19859e-07	-1.48744e-07	-2.32043e-07	2.39439e-07	-3.57851e-07	2.6761e-07	7.90915e-08	1.08951e-07	2.85088e-12
2.15516e-07	-3.30715e-07	-3.39975e-07	-2.11314e-07	1.05071e-07	1.71715e-07	-1.77126e-07	1.4193e-07	-2.05095e-07	-1.76364e-07	7.30164e-07	-8.24237e-09	-3.68568e-07	1.11137e-07	-1.59154e-07	1.30695e-07	-1.42686e-07	-1.68019e-07	-2.10066e-07	1.39063e-07	-1.02824e-06	3.38777e-07	-2.19533e-07	-1.43166e-07	-1.32258e-07	2.37081e-07	-1.72447e-07	2.68224e-07	7.66677e-08	1.08844e-07	2.75098e-12
1.76947e-07	-3.27467e-07	-3.38962e-07	-2.11518e-07	1.03659e-07	1.34602e-07	-1.78138e-07	1.41568e-07	-2.05569e-07	-1.76294e-07	7.30177e-07	-7.94644e-09	-3.6922e-07	1.10159e-07	-1.57467e-07	1.3059e-07	-1.44347e-07	-1.78281e-07	-2.12246e-07	1.39068e-07	-1.02763e-06	3.4414e-07	-2.20046e-07	-1.46229e-07	-1.44531e-07	2.3061e-07	-9.95281e-08	2.67255e-07	7.86225e-08	1.0778e-07	2.71015e-12
1.01418e-07	-3.30165e-07	-3.39347e-07	-2.11073e-07	1.03128e-07	1.60145e-07	-1.77962e-07	1.39243e-07	-2.05415e-07	-1.76306e-07	7.30161e-07	-7.4139e-09	-3.68566e-07	1.09688e-07	-1.54999e-07	1.30557e-07	-1.44355e-07	-1.69796e-07	-2.12854e-07	1.39042e-07	-1.02932e-06	3.45477e-07	-2.20037e-07	-1.47542e-07	-1.60892e-07	2.38888e-07	-9.13885e-08	2.66936e-07	8.10803e-08	1.08778e-07	2.70607e-12
1.68453e-07	-3.09347e-07	-3.39775e-07	-2.11842e-07	-2.77818e-09	1.66769e-07	-1.77227e-07	1.41739e-07	-2.04835e-07	-1.76311e-07	6.58889e-07	-8.83886e-09	-3.68795e-07	1.09557e-07	-1.5693e-07	1.30615e-07	-1.4364e-07	-1.81945e-07	-2.0506e-07	1.39052e-07	-1.02869e-06	3.41262e-07	-2.12774e-07	-1.44773e-07	-1.44779e-07	2.33381e-07	-1.08577e-07	2.67801e-07	7.75773e-08	1.07772e-07	2.59326e-12
1.68473e-07	-2.90954e-07	-2.28765e-07	-2.11544e-07	3.93609e-08	1.55357e-07	-1.77625e-07	1.40885e-07	-2.05278e-07	-1.7629e-07	6.53644e-07	-9.05605e-09	-3.68964e-07	1.09529e-07	-1.54609e-07	1.30447e-07	-1.43921e-07	-1.85157e-07	-2.08334e-07	1.39046e-07	-1.02804e-06	3.43375e-07	-2.23058e-07	-1.46888e-07	-1.49019e-07	2.27274e-07	-1.2253e-07	2.67322e-07	7.95763e-08	1.09111e-07	2.51921e-12
1.56518e-07	-2.96018e-07	-2.31391e-07	-2.11639e-07	1.03121e-07	1.57444e-07	-1.7721e-07	1.40591e-07	-2.05086e-07	-1.76319e-07	5.52695e-07	-1.01968e-08	-3.68842e-07	1.09058e-07	-1.58458e-07	1.30528e-07	-1.43352e-07	-1.91495e-07	-2.17123e-07	1.39049e-07	-1.02867e-06	3.43426e-07	-2.18661e-07	-1.45978e-07	-1.46253e-07	2.32701e-07	-1.38487e-07	2.67814e-07	7.84823e-08	1.08938e-07	2.41924e-12
1.76108e-07	-3.00973e-07	-2.17047e-07	-2.11986e-07	7.3199e-08	1.57135e-07	-1.77456e-07	1.2888e-07	-2.05135e-07	-1.76308e-07	5.98842e-07	-9.94994e-09	-3.69099e-07	1.09486e-07	-1.58335e-07	1.30385e-07	-1.43302e-07	-1.89651e-07	-2.20252e-07	1.36631e-07	-9.38725e-07	2.56898e-07	-2.36647e-07	-1.46409e-07	-6.64451e-08	2.33914e-07	-1.34525e-07	2.67685e-07	7.80653e-08	1.08675e-07	2.22907e-12
1.70467e-07	-3.02602e-07	-2.08437e-07	-2.1174e-07	5.55476e-08	1.58855e-07	-1.77538e-07	1.36565e-07	-2.05095e-07	-1.76263e-07	5.95553e-07	-9.06731e-09	-3.69157e-07	1.09757e-07	-1.57692e-07	1.30263e-07	-1.4343e-07	-1.87055e-07	-2.0665e-07	1.38785e-07	-7.9378e-07	1.03536e-07	-2.37214e-07	-1.46388e-07	-6.99875e-08	2.35541e-07	-1.12423e-07	2.67465e-07	7.83721e-08	1.08418e-07	1.90394e-12
1.70508e-07	-3.04344e-07	-2.2477e-07	-2.10795e-07	5.86485e-08	1.60339e-07	-1.7531e-07	1.3522e-07	-2.05104e-07	-1.68175e-07	6.06373e-07	-9.78338e-09	-3.69606e-07	1.09842e-07	-1.57858e-07	1.27739e-07	-1.43562e-07	-1.89267e-07	-2.11865e-07	1.37233e-07	-6.06787e-07	7.92278e-08	-2.35119e-07	-1.45828e-07	-1.18963e-07	2.3441e-07	-1.17122e-07	2.67404e-07	7.93631e-08	1.08657e-07	1.66646e-12
1.71645e-07	-3.03716e-07	-2.02838e-07	-2.00074e-07	8.28682e-08	1.63229e-07	-1.76934e-07	8.47559e-08	-2.04776e-07	-1.58281e-07	6.10203e-07	-1.01445e-08	-3.69043e-07	1.2532e-07	-1.57847e-07	1.30226e-07	-1.43489e-07	-1.87823e-07	-2.12947e-07	1.38179e-07	-5.83929e-07	9.10644e-08	-2.30893e-07	-1.46428e-07	-1.19394e-07	2.33957e-07	-1.28537e-07	2.67546e-07	7.93107e-08	1.08565e-07	1.62758e-12
1.76383e-07	-3.04493e-07	-2.02282e-07	-1.95014e-07	6.44495e-08	1.61197e-07	-1.76038e-07	1.11068e-07	-2.04593e-07	-1.66828e-07	6.05845e-07	-9.97908e-09	-3.69391e-07	1.20112e-07	-1.57828e-07	1.29595e-07	-1.43623e-07	-1.88891e-07	-2.13338e-07	8.00671e-08	-5.56967e-07	1.1968e-07	-2.37496e-07	-1.4598e-07	-9.97657e-08	2.34256e-07	-1.28305e-07	2.67416e-07	7.92008e-08	1.08626e-07	1.58702e-12
1.75202e-07	-2.16622e-07	-2.13533e-07	-1.34106e-07	5.53323e-08	1.63985e-07	-1.75844e-07	1.18785e-07	-2.04652e-07	-1.62997e-07	6.0533e-07	-1.00979e-08	-3.69203e-07	1.18435e-07	-1.28609e-07	1.31787e-07	-1.43598e-07	-1.88829e-07	-2.16414e-07	1.37459e-07	-5.70035e-07	9.93287e-08	-2.35799e-07	-1.45741e-07	-1.00332e-07	2.33923e-07	-1.25138e-07	2.62016e-07	7.93716e-08	1.08575e-07	1.53625e-12
1.22597e-07	-2.49259e-07	-2.08307e-07	-1.25504e-07	5.37584e-08	1.62582e-07	-1.76222e-07	9.2944e-08	-2.04955e-07	-1.65263e-07	5.99522e-07	-9.96374e-09	-3.69248e-07	1.13259e-07	-1.11284e-07	1.3014e-07	-1.43551e-07	-1.88657e-07	-1.93506e-07	1.02766e-07	-5.42469e-07	9.5389e-08	-2.35672e-07	-1.47922e-07	-1.09086e-07	2.34302e-07	-1.26443e-07	2.55343e-07	7.99239e-08	1.08393e-07	1.46378e-12
1.75772e-07	-2.18564e-07	-2.11144e-07	-8.42313e-08	5.48664e-08	1.65261e-07	-1.93152e-07	1.14281e-07	-2.04836e-07	-1.664e-07	5.45744e-07	-1.10366e-08	-3.68518e-07	1.09407e-07	-1.21651e-07	1.3262e-07	-1.43699e-07	-1.87903e-07	-1.57021e-07	1.23409e-07	-8.82358e-08	9.93049e-08	-2.35717e-07	-1.47958e-07	-1.02095e-07	2.36247e-07	-1.25387e-07	2.64842e-07	8.41976e-08	1.08526e-07	1.12071e-12
1.97507e-07	-2.16514e-07	-2.10865e-07	-1.21955e-07	5.48947e-08	1.6538e-07	-1.96632e-07	1.13876e-07	-2.04731e-07	-1.6579e-07	5.28727e-07	-1.10528e-08	-3.67865e-07	1.01642e-07	-1.21573e-07	1.34507e-07	-1.43655e-07	-1.87893e-07	-1.28597e-07	1.23165e-07	-1.02296e-07	9.92364e-08	-2.34604e-07	-1.47899e-07	-1.02134e-07	2.40612e-07	-1.25012e-07	2.64633e-07	8.39372e-08	1.08533e-07	1.11251e-12
1.71224e-07	-2.20608e-07	-2.11696e-07	-9.55042e-08	5.46627e-08	1.65625e-07	-1.91773e-07	1.05374e-07	-2.04932e-07	-1.66334e-07	5.49606e-07	-1.0723e-08	-3.65363e-07	1.08858e-07	-1.2246e-07	1.33204e-07	-1.43652e-07	-1.87989e-07	-4.64789e-08	1.21057e-07	-1.06538e-07	9.52619e-08	-2.27989e-07	-1.47659e-07	-1.02345e-07	2.36527e-07	-1.25204e-07	2.58773e-07	8.30287e-08	1.08539e-07	1.09488e-12
1.75605e-07	-1.95897e-07	-2.11748e-07	-1.28667e-07	5.56741e-08	1.65408e-07	-1.86146e-07	1.10723e-07	-2.04882e-07	-1.66474e-07	1.25643e-07	-1.05158e-08	-3.66702e-07	9.97354e-08	-1.22283e-07	1.332e-07	-1.43556e-07	-1.88283e-07	1.34286e-09	1.18942e-07	-1.62284e-07	9.28137e-08	-2.31377e-07	-1.48151e-07	-9.78065e-08	2.39368e-07	-1.25059e-07	2.44304e-07	8.22769e-08	1.08597e-07	8.12067e-13
1.76919e-07	-1.9732e-07	-2.11121e-07	-1.12019e-07	5.56491e-08	1.65637e-07	-1.86738e-07	1.0616e-07	-2.04999e-07	-1.6637e-07	1.23578e-07	-1.06609e-08	-3.67294e-07	1.06828e-07	-1.24282e-07	1.34794e-07	-1.43562e-07	-1.91993e-07	-2.16736e-08	1.1826e-07	-1.28109e-07	9.39617e-08	-2.33161e-07	-1.4781e-07	-9.8506e-08	1.81224e-07	-1.25075e-07	2.46401e-07	8.27443e-08	1.08695e-07	7.79994e-13
1.76711e-07	-1.97683e-07	-2.11514e-07	-1.16052e-07	5.53279e-08	1.65699e-07	-1.88643e-07	1.05991e-07	-2.04951e-07	-1.66298e-07	1.26034e-07	-1.06568e-08	-3.66924e-07	1.05323e-07	-1.24661e-07	1.34822e-07	-1.43562e-07	-1.90074e-07	-1.50739e-08	1.1764e-07	-1.25792e-07	9.40247e-08	-2.29854e-07	-1.4782e-07	-9.91178e-08	1.83428e-07	-1.25075e-07	2.44438e-07	8.2726e-08	1.08831e-07	7.78655e-13
1.72321e-07	-2.01842e-07	-2.11722e-07	-1.18286e-07	5.49753e-08	1.65496e-07	-1.88157e-07	1.04099e-07	-2.04987e-07	-1.66088e-07	1.29627e-07	-1.06229e-08	-3.67217e-07	1.06116e-07	-1.24838e-07	1.34798e-07	-1.43517e-07	-1.89393e-07	-9.13203e-09	1.17665e-07	-1.28521e-07	9.39236e-08	-2.33101e-07	-1.4777e-07	-9.85073e-08	1.35255e-07	-1.25073e-07	2.4427e-07	8.26241e-08	1.08768e-07	7.66161e-13
1.69818e-07	-1.97589e-07	-2.11999e-07	-1.21284e-07	5.49033e-08	1.65592e-07	-1.88147e-07	1.04967e-07	-2.04969e-07	-1.66297e-07	1.13763e-07	-1.06339e-08	-3.66852e-07	1.04612e-07	-1.25368e-07	1.34757e-07	-1.43479e-07	-1.89613e-07	-1.7985e-08	1.19463e-07	-1.30447e-07	9.35039e-08	-2.33834e-07	-1.47623e-07	-9.81864e-08	1.34705e-07	-1.24739e-07	2.40652e-07	8.29575e-08	1.08816e-07	7.59854e-13
1.69623e-07	-1.9856e-07	-2.1192e-07	-1.23424e-07	5.53261e-08	1.65508e-07	-1.88894e-07	1.04756e-07	-2.05021e-07	-1.66247e-07	1.11473e-07	-1.08861e-08	-3.67108e-07	1.04511e-07	-1.24894e-07	1.3443e-07	-1.43508e-07	-1.889e-07	-2.32929e-08	1.19525e-07	-1.29107e-07	6.40244e-08	-2.34874e-07	-1.48337e-07	-9.74664e-08	1.35898e-07	-1.25117e-07	2.39102e-07	8.26148e-08	1.08862e-07	7.5554e-13
1.7064e-07	-1.99848e-07	-2.11664e-07	-1.05636e-07	5.1423e-08	1.6739e-07	-1.87881e-07	1.04791e-07	-2.0588e-07	-1.66245e-07	2.36804e-08	-1.06095e-08	-3.70126e-07	9.894e-08	-1.24156e-07	1.34358e-07	-1.42988e-07	-1.88795e-07	-1.77349e-08	1.19883e-07	-1.29811e-07	9.37228e-08	-2.34741e-07	-1.49454e-07	-9.78482e-08	3.84828e-08	-1.17648e-07	2.40061e-07	8.19543e-08	1.0869e-07	7.27815e-13
1.72601e-07	-2.02912e-07	-2.12655e-07	-1.13761e-07	5.41906e-08	1.65603e-07	-1.88109e-07	1.04602e-07	-1.12165e-07	-1.66231e-07	6.2506e-08	-1.0645e-08	-3.67709e-07	1.03861e-07	-1.24349e-07	1.34372e-07	-1.43191e-07	-1.91755e-07	-1.74667e-08	1.19405e-07	-1.331e-07	7.93822e-08	-2.33061e-07	-1.47032e-07	-9.78065e-08	7.77872e-08	-4.60537e-08	2.39953e-07	8.23773e-08	1.08771e-07	6.95288e-13
1.59267e-07	-2.03369e-07	-2.12348e-07	-8.38058e-08	5.32217e-08	1.6605e-07	-1.87645e-07	1.04691e-07	-1.49185e-07	-1.67417e-07	5.6499e-08	-1.06215e-08	-3.51417e-07	1.0159e-07	-1.28941e-07	1.34376e-07	-1.43103e-07	-1.91477e-07	-1.82186e-08	1.19427e-07	-1.30982e-07	9.16586e-08	-2.33543e-07	-1.48235e-07	-9.78832e-08	7.72797e-08	-8.98557e-08	2.39802e-07	8.25049e-08	1.08736e-07	6.91076e-13
1.54013e-07	-1.99406e-07	-2.12118e-07	-1.13921e-07	5.19528e-08	1.66392e-07	-1.71651e-07	1.04734e-07	-1.22499e-07	-1.67799e-07	6.06724e-08	-1.06255e-08	-3.58265e-07	1.03181e-07	-1.25162e-07	1.34406e-07	-1.42963e-07	-1.90631e-07	-1.77814e-08	1.1967e-07	-1.3079e-07	8.10917e-08	-2.33643e-07	-1.49462e-07	-9.78991e-08	6.06561e-08	-7.91684e-08	2.39025e-07	8.21769e-08	1.08751e-07	6.7923e-13
1.57694e-07	-1.99811e-07	-2.13754e-07	-1.08095e-07	5.21712e-08	1.66456e-07	-1.82404e-07	1.04676e-07	-1.1654e-07	-1.66962e-07	6.21327e-08	-1.07072e-08	-1.13672e-07	1.09803e-07	-1.24473e-07	1.34358e-07	-1.43107e-07	-1.90323e-07	-1.69634e-08	1.19944e-07	-1.32049e-07	8.76494e-08	-2.32847e-07	-1.48147e-07	-9.78917e-08	6.5316e-08	-8.48865e-08	2.38846e-07	8.15813e-08	1.08916e-07	5.70064e-13
1.60381e-07	-2.01313e-07	-2.14784e-07	-1.09249e-07	5.27012e-08	1.65644e-07	-1.75235e-07	1.04671e-07	-1.21633e-07	-1.67804e-07	6.26337e-08	-2.37714e-08	-1.46808e-08	1.04179e-07	-1.24783e-07	1.34379e-07	-1.5159e-07	-1.86851e-07	-1.44861e-08	1.19497e-07	-1.17954e-07	8.55345e-08	-2.17457e-07	-1.48877e-07	-9.80431e-08	7.34042e-08	-5.66091e-08	2.38778e-07	8.0484e-08	1.0895e-07	5.44965e-13
1.53594e-07	-2.01475e-07	-2.12545e-07	-1.08839e-07	5.29411e-08	1.66623e-07	-1.77632e-07	1.04708e-07	-1.26549e-07	-1.65207e-07	5.57061e-08	-1.19687e-08	-6.6651e-08	1.06892e-07	-1.24828e-07	1.34376e-07	-1.47939e-07	-1.90614e-07	-1.73552e-08	6.46373e-08	-4.48141e-08	8.54084e-08	-2.30844e-07	-1.4916e-07	-9.78471e-08	6.70599e-08	-7.31599e-08	2.39398e-07	7.31914e-08	1.08835e-07	5.31825e-13
1.53722e-07	-2.01369e-07	-2.13772e-07	-1.06786e-07	5.27176e-08	1.66632e-07	-1.76813e-07	1.04691e-07	-1.24175e-07	-1.66004e-07	5.58291e-08	-1.23823e-08	-4.59632e-08	1.06089e-07	-1.24826e-07	1.34376e-07	-1.45066e-07	-1.89648e-07	-1.62741e-08	7.85869e-08	-5.34121e-08	8.68494e-08	-2.24219e-07	-1.49159e-07	-9.78602e-08	6.66638e-08	-6.90795e-08	2.3897e-07	8.16375e-08	1.08795e-07	5.28073e-13
1.5204e-07	-2.01363e-07	-2.11664e-07	-1.05031e-07	4.86469e-08	1.66393e-07	-1.77407e-07	3.03992e-08	-1.23759e-07	-1.66606e-07	4.82337e-08	-8.05201e-09	-6.0324e-08	1.05467e-07	-1.24998e-07	1.34412e-07	-1.47382e-07	-1.88341e-07	-1.75768e-08	8.19523e-08	-4.31565e-08	7.88923e-08	-2.22954e-07	-1.48672e-07	-9.66672e-08	6.94311e-08	-6.72011e-08	2.38906e-07	7.98236e-08	1.08999e-07	5.13992e-13
1.50631e-07	-2.01261e-07	-2.11904e-07	-1.04177e-07	5.10757e-08	1.66359e-07	-1.7802e-07	2.80281e-08	-1.23191e-07	-1.63214e-07	4.393e-08	-7.85616e-09	-6.11361e-08	1.04589e-07	-1.24955e-07	1.34415e-07	-1.46077e-07	-1.88766e-07	-1.71353e-08	7.49947e-08	-4.75983e-08	7.70854e-08	-2.24364e-07	-1.48446e-07	-9.6599e-08	6.9501e-08	-6.91206e-08	2.39137e-07	7.96282e-08	1.09179e-07	5.11736e-13
1.23826e-07	-2.07016e-07	-2.11043e-07	-1.0642e-07	4.7499e-08	1.66249e-07	-1.76596e-07	3.14963e-08	-1.23743e-07	-1.66347e-07	4.53864e-08	-8.04631e-09	-3.94947e-08	1.29e-07	-5.4663e-08	1.22178e-07	-1.46893e-07	-1.83142e-07	-1.74191e-08	7.99677e-08	-4.22468e-08	5.66892e-08	-2.23387e-07	-1.48453e-07	-9.66174e-08	6.87488e-08	-6.76303e-08	2.39229e-07	8.07401e-08	1.10165e-07	4.90627e-13
1.15539e-07	-2.0184e-07	-2.11423e-07	-1.06373e-07	4.74021e-08	1.66561e-07	-1.76974e-07	3.47453e-08	-1.23977e-07	-1.624e-07	4.47932e-08	-1.19003e-08	-4.39598e-08	1.1427e-07	-5.61907e-08	1.29329e-07	-1.46139e-07	-1.83017e-07	-1.74911e-08	8.44401e-08	-5.31501e-08	5.40037e-08	-2.23394e-07	-1.48568e-07	-9.72794e-08	6.90037e-08	-6.61419e-08	2.39729e-07	7.98524e-08	1.09826e-07	4.85899e-13
1.14449e-07	-2.03468e-07	-2.11764e-07	-1.05825e-07	4.98924e-08	1.66368e-07	-1.77193e-07	4.19449e-08	-1.23656e-07	-1.64383e-07	4.50424e-08	-8.14541e-09	-1.56491e-08	1.13051e-07	-5.39515e-08	1.24054e-07	-1.46937e-07	-1.82972e-07	-1.75728e-08	8.28691e-08	-4.34856e-08	6.05168e-08	-2.22937e-07	-1.48471e-07	-9.66031e-08	6.86436e-08	-6.77707e-08	2.39144e-07	7.95826e-08	1.09924e-07	4.83385e-13
1.14732e-07	-2.04118e-07	-2.11452e-07	-1.06044e-07	4.99172e-08	1.6631e-07	-1.77016e-07	4.15332e-08	-1.23835e-07	-1.63991e-07	4.55725e-08	-8.95772e-09	-1.61454e-08	1.11231e-07	-5.93266e-08	1.23885e-07	-1.46923e-07	-1.82983e-07	-1.75499e-08	8.26049e-08	-4.28476e-08	5.60615e-08	-2.2263e-07	-1.48479e-07	-9.65398e-08	6.79892e-08	-6.75835e-08	2.39251e-07	7.96298e-08	1.10032e-07	4.82869e-13
1.15284e-07	-2.03041e-07	-2.11459e-07	-1.05998e-07	4.88606e-08	1.66402e-07	-1.77087e-07	3.50498e-08	-1.23811e-07	-1.63466e-07	4.57402e-08	-9.8554e-09	-1.64433e-08	1.09356e-07	-5.74327e-08	1.2473e-07	-1.46681e-07	-1.82529e-07	-1.74584e-08	8.33433e-08	-4.61981e-08	5.93655e-08	-2.23041e-07	-1.48512e-07	-9.67135e-08	6.86765e-08	-6.7071e-08	2.39433e-07	7.96989e-08	1.10001e-07	4.8235e-13
1.15629e-07	-2.02741e-07	-2.11478e-07	-1.05954e-07	4.93532e-08	1.66358e-07	-1.77177e-07	3.58058e-08	-1.23714e-07	-1.63468e-07	4.52061e-08	-8.90603e-09	-1.50686e-08	1.08411e-07	-5.49656e-08	1.24424e-07	-1.46747e-07	-1.82956e-07	-1.74618e-08	8.29118e-08	-4.40639e-08	5.98116e-08	-2.22873e-07	-1.48482e-07	-9.67484e-08	6.85439e-08	-6.73964e-08	2.3932e-07	7.9696e-08	1.10057e-07	4.81604e-13
1.16171e-07	-2.03275e-07	-2.11452e-07	-8.59053e-08	4.90079e-08	1.66387e-07	-1.76748e-07	3.77104e-08	-1.24778e-07	-1.56573e-07	4.55622e-08	-1.54657e-08	-1.61454e-08	1.09972e-07	-5.78615e-08	1.19336e-07	-1.46629e-07	-1.83747e-07	-1.74828e-08	8.30358e-08	-4.56858e-08	5.91499e-08	-2.23074e-07	-1.48502e-07	-9.66381e-08	6.88732e-08	-6.74364e-08	1.81898e-07	7.94984e-08	5.29724e-08	4.42707e-13
1.1591e-07	-2.0282e-07	-2.11157e-07	-9.65579e-08	4.91229e-08	1.66377e-07	-1.76911e-07	4.06473e-08	-9.7306e-08	-1.58816e-07	4.54667e-08	-1.20712e-08	-1.70235e-08	1.09859e-07	-5.61997e-08	1.22819e-07	-1.19148e-07	-1.83894e-07	-1.75597e-08	5.93792e-08	-1.96603e-08	5.90401e-08	-6.61912e-08	-1.4852e-07	-9.65204e-08	6.01462e-08	-6.73462e-08	2.00204e-07	6.94479e-08	8.62211e-08	3.90999e-13
1.15862e-07	-2.02988e-07	-2.11163e-07	-1.00773e-07	4.90642e-08	1.66375e-07	-1.7704e-07	3.88748e-08	-1.02445e-07	-1.60351e-07	4.54785e-08	-1.08008e-08	-1.7385e-08	1.09297e-07	-5.6433e-08	1.23158e-07	-1.03864e-07	-1.83638e-07	-1.76938e-08	2.91972e-08	-1.36529e-08	5.89314e-08	-9.95037e-08	-1.48516e-07	-9.64691e-08	6.2377e-08	-6.73099e-08	1.51381e-07	6.79055e-08	6.66623e-08	3.72301e-13
1.15913e-07	-2.03043e-07	-2.11192e-07	-9.24513e-08	4.90763e-08	1.66378e-07	-1.77007e-07	4.35448e-08	-9.65434e-08	-1.54975e-07	4.54846e-08	-1.22306e-08	-1.73517e-08	1.09375e-07	-5.6259e-08	1.22576e-07	-9.62009e-08	-1.84413e-07	-1.77627e-08	2.8764e-08	-2.22404e-08	5.78243e-08	-9.16862e-08	-1.08934e-07	-9.66202e-08	6.36275e-08	-6.73001e-08	1.59567e-07	6.99055e-08	6.18573e-08	3.57745e-13
1.15876e-07	-2.0317e-07	-2.11293e-07	-9.43976e-08	4.90827e-08	1.66376e-07	-1.77015e-07	4.20742e-08	-8.38136e-08	-1.54837e-07	4.54892e-08	-1.40802e-08	-1.81524e-08	1.08991e-07	-5.64303e-08	1.22673e-07	-9.63651e-08	-1.84412e-07	-1.78339e-08	2.09513e-08	-1.75786e-08	5.86686e-08	-8.29274e-08	-1.05943e-07	-9.66003e-08	6.25043e-08	-6.72927e-08	1.6042e-07	6.81657e-08	5.0722e-08	3.51788e-13
1.16249e-07	-7.47796e-08	-2.12067e-07	-6.65588e-08	4.94074e-08	1.65417e-07	-1.7692e-07	3.95373e-08	-9.41027e-08	-1.55098e-07	4.54805e-08	-1.41644e-08	-1.69762e-08	1.09403e-07	-5.62525e-08	1.22346e-07	-1.03676e-07	-1.84877e-07	-1.76537e-08	3.07615e-08	-1.77404e-08	5.81677e-08	-8.03974e-08	-1.05055e-07	-9.66232e-08	6.44031e-08	-6.72699e-08	1.55518e-07	6.85971e-08	5.50869e-08	3.14066e-13
1.16108e-07	-6.51807e-08	-2.11398e-07	-8.5118e-08	4.91477e-08	1.66341e-07	-1.76901e-07	4.06442e-08	-9.24035e-08	-1.55121e-07	4.22867e-08	-1.41807e-08	-1.70494e-08	8.76406e-08	-5.64879e-08	1.22173e-07	-1.02864e-07	-1.84889e-07	-1.76905e-08	2.11468e-08	-2.29279e-08	5.8366e-08	-7.69501e-08	-1.10588e-07	-9.66074e-08	6.44828e-08	-6.74832e-08	1.46687e-07	7.02421e-08	5.63663e-08	3.08655e-13
1.16152e-07	-6.7351e-08	-2.11536e-07	-7.57678e-08	4.91459e-08	1.66105e-07	-1.41933e-07	4.03313e-08	-9.38216e-08	-1.55794e-07	4.54768e-08	-1.33803e-08	-1.73573e-08	1.0811e-07	-5.64098e-08	1.22215e-07	-1.01942e-07	-1.86104e-07	-1.77344e-08	2.44032e-08	-2.44724e-08	5.84161e-08	-7.85698e-08	-1.01319e-07	-9.66216e-08	6.46504e-08	-6.74431e-08	1.51334e-07	7.7209e-08	5.75442e-08	3.02348e-13
1.16172e-07	-7.86584e-08	-1.782e-07	-7.56709e-08	4.91236e-08	1.65965e-07	-1.60452e-07	4.04903e-08	-9.49753e-08	-1.55437e-07	4.53796e-08	-1.42457e-08	-1.7145e-08	8.45529e-08	-5.64457e-08	1.2226e-07	-1.04181e-07	-1.84738e-07	-1.7687e-08	2.35039e-08	-2.3721e-08	5.8404e-08	-7.92167e-08	-1.03449e-07	-9.66173e-08	6.4443e-08	-1.85435e-08	1.53094e-07	7.1054e-08	5.58791e-08	2.87764e-13
1.14195e-07	-6.82355e-08	-2.0966e-07	-7.68196e-08	4.91779e-08	1.66029e-07	-6.96364e-08	4.1505e-08	-9.59462e-08	-1.55831e-07	4.44365e-08	-1.41046e-08	-1.81573e-08	7.20834e-08	-5.65684e-08	1.22344e-07	-1.03918e-07	-1.85083e-07	-1.76836e-08	2.69599e-08	-2.37866e-08	5.8401e-08	-8.00122e-08	-6.49088e-08	-9.64496e-08	6.4255e-08	-4.02049e-08	1.53089e-07	7.20992e-08	5.40629e-08	2.70758e-13
1.158e-07	-6.93575e-08	-1.7773e-07	-7.96855e-08	4.91638e-08	1.66148e-07	-7.179e-08	4.05466e-08	-9.57714e-08	-1.55965e-07	4.5504e-08	-1.41155e-08	-1.81514e-08	7.12778e-08	-5.66107e-08	1.22346e-07	-1.06903e-07	-1.85022e-07	-1.7672e-08	2.84863e-08	-2.39138e-08	5.8432e-08	-8.02167e-08	-5.43992e-08	-9.65767e-08	6.42371e-08	-7.52722e-09	1.52184e-07	7.10038e-08	5.58957e-08	2.5733e-13
1.15838e-07	-7.10897e-08	-1.74835e-07	-7.82382e-08	4.91402e-08	1.66126e-07	-1.01758e-07	4.10089e-08	-9.61528e-08	-1.0765e-07	4.54205e-08	-1.41364e-08	-1.85316e-08	6.93142e-08	-5.665e-08	1.22367e-07	-1.04111e-07	-1.84875e-07	-1.77297e-08	2.59848e-08	-2.35543e-08	5.87614e-08	-7.85484e-08	-6.63266e-08	-9.65272e-08	6.95166e-08	-3.48667e-08	1.52724e-07	7.21467e-08	5.53299e-08	2.51178e-13
1.15759e-07	-7.01477e-08	-1.75125e-07	-7.69535e-08	4.91558e-08	1.66128e-07	-7.18215e-08	4.06113e-08	-9.59704e-08	-1.0172e-07	4.49303e-08	-1.4177e-08	-1.77163e-08	6.10647e-08	-5.67306e-08	1.22226e-07	-1.04077e-07	-1.85154e-07	-1.76931e-08	2.75494e-08	-2.36947e-08	5.8655e-08	-7.89531e-08	-6.63314e-08	-9.65832e-08	6.43697e-08	-3.17817e-08	1.52804e-07	7.18059e-08	5.57154e-08	2.42623e-13
1.15873e-07	-7.43148e-08	-1.76622e-07	-7.75906e-08	4.91652e-08	1.66131e-07	-7.13022e-08	4.07071e-08	-5.68847e-08	-1.05072e-07	4.49767e-08	-1.41842e-08	-1.7967e-08	6.10346e-08	-5.67986e-08	1.22302e-07	-1.0389e-07	-1.85117e-07	-1.79086e-08	2.74287e-08	-2.36558e-08	5.87135e-08	-7.91635e-08	-6.40382e-08	-9.65092e-08	6.44302e-08	-2.33874e-08	1.27444e-07	7.21249e-08	5.54008e-08	2.3069e-13
1.15929e-07	-7.32002e-08	-1.76342e-07	-7.76304e-08	4.91634e-08	1.66127e-07	-7.33994e-08	4.07078e-08	-5.88603e-08	-1.06364e-07	4.50612e-08	-1.41799e-08	-1.80055e-08	6.12799e-08	-5.67939e-08	1.22254e-07	-1.00567e-07	-1.85114e-07	-1.79737e-08	2.74299e-08	-2.36554e-08	5.87023e-08	-4.97569e-08	-6.41136e-08	-9.65177e-08	6.44616e-08	-1.52971e-08	1.25765e-07	7.21263e-08	5.54067e-08	2.26083e-13
1.15754e-07	-7.3024e-08	-1.75314e-07	-7.77978e-08	4.91532e-08	1.66126e-07	-7.39586e-08	4.08434e-08	-7.21611e-08	-9.62023e-08	4.50821e-08	-1.4187e-08	-1.83984e-08	5.92798e-08	-5.68047e-08	1.22102e-07	-1.02582e-07	-1.85087e-07	-1.78449e-08	2.69843e-08	-2.34931e-08	5.97194e-08	-3.36316e-08	-6.31339e-08	-9.70336e-08	6.51115e-08	-2.17873e-08	1.30126e-07	7.21063e-08	5.54188e-08	2.2575e-13
1.15853e-07	-7.27506e-08	-1.76295e-07	-7.76071e-08	4.9135e-08	1.66116e-07	-7.40636e-08	4.09563e-08	-5.71503e-08	-7.87876e-08	4.51865e-08	-1.41844e-08	-1.83753e-08	6.29393e-08	-5.68044e-08	1.22114e-07	-9.95536e-08	-1.85101e-07	-1.79811e-08	2.73535e-08	-2.35659e-08	5.87118e-08	-3.8262e-08	-1.56497e-08	-9.6917e-08	6.56036e-08	-1.6704e-08	1.27767e-07	7.19973e-08	5.543e-08	2.16656e-13
1.15991e-07	-7.2896e-08	-1.76092e-07	-7.768e-08	4.90395e-08	1.66697e-07	-7.4044e-08	4.1027e-08	-6.36796e-08	-1.69011e-08	2.45404e-08	-1.41841e-08	-1.83336e-08	6.30228e-08	-5.67523e-08	1.22167e-07	-9.71934e-08	-1.85113e-07	-1.85252e-08	2.73665e-08	-2.36331e-08	5.86536e-08	-3.44701e-08	-3.60416e-08	-9.76627e-08	6.52687e-08	-1.83888e-08	1.25984e-07	7.20555e-08	5.54073e-08	2.10328e-13
1.15739e-07	-7.34037e-08	-1.7584e-07	-7.77153e-08	4.91127e-08	1.66537e-07	-4.55968e-08	4.55779e-08	-6.34298e-08	-3.49963e-08	3.95788e-08	-1.41765e-08	-1.83611e-08	6.19277e-08	-5.87479e-08	1.31253e-07	-3.54773e-08	-1.79459e-07	-1.80911e-08	2.73037e-08	-2.41139e-08	5.87109e-08	-3.63445e-08	-1.35475e-08	-9.73127e-08	6.5462e-08	-1.75195e-08	1.26033e-07	7.20306e-08	5.54169e-08	2.00188e-13
1.15894e-07	-7.30473e-08	-1.75764e-07	-7.77458e-08	4.90425e-08	1.66405e-07	-5.63433e-08	4.49627e-08	-6.04386e-08	-3.69331e-08	4.05982e-08	-1.41279e-08	-1.83841e-08	6.25589e-08	-5.9025e-08	7.74817e-08	-2.78342e-08	-1.81122e-07	-1.79946e-08	2.73039e-08	-2.37676e-08	5.86515e-08	-3.94608e-08	-1.65963e-08	-9.73632e-08	6.54821e-08	-1.80921e-08	1.26443e-07	7.20452e-08	5.54087e-08	1.90431e-13
1.01195e-07	-7.31998e-08	-1.17941e-07	-7.78417e-08	4.90373e-08	1.6626e-07	-7.33291e-08	4.44783e-08	-2.48769e-09	-4.32088e-08	4.01678e-08	-1.41004e-08	-1.8395e-08	6.19206e-08	-5.9451e-08	7.02222e-08	-3.80187e-08	-1.83039e-07	-1.87398e-08	2.73277e-08	-2.60424e-08	-9.97448e-09	-3.89282e-08	-1.72287e-08	-9.75694e-08	6.53645e-08	-1.59757e-08	1.26542e-07	7.20938e-08	5.54156e-08	1.6626e-13
1.09664e-07	-7.03105e-08	-9.1242e-08	-7.77157e-08	4.93401e-08	1.66388e-07	-5.75325e-08	4.31273e-08	-3.97266e-08	-3.42511e-08	3.35084e-08	-1.41034e-08	-1.83957e-08	6.23061e-08	-5.66085e-08	7.27836e-08	-5.3986e-08	-1.81888e-07	-1.80996e-08	2.73437e-08	-2.40258e-08	3.3389e-08	-3.96221e-08	-1.85456e-08	-9.75143e-08	6.53279e-08	-1.68883e-08	8.46032e-08	6.20868e-08	5.55157e-08	1.52255e-13
1.10148e-07	-6.70182e-08	-8.46514e-08	-7.77199e-08	4.90076e-08	1.66395e-07	-5.97957e-08	4.35398e-08	-3.38003e-08	-3.64172e-08	3.70754e-08	-1.41225e-08	-1.8387e-08	6.22985e-08	-5.82113e-08	6.41625e-08	-5.21045e-08	-1.81599e-07	-1.80301e-08	2.7315e-08	-2.43451e-08	2.25587e-08	-3.97536e-08	-1.82502e-08	-9.74006e-08	6.53444e-08	-1.79021e-08	7.40892e-08	6.87507e-08	5.54375e-08	1.48304e-13
1.11324e-07	-6.76051e-08	-7.78486e-08	-7.77579e-08	5.45595e-08	9.08469e-08	-6.36795e-08	4.34683e-08	-3.79084e-08	-3.50228e-08	3.92031e-08	-1.4098e-08	-1.75285e-08	6.2192e-08	-5.86457e-08	7.13313e-08	-4.90813e-08	-1.15231e-07	-1.92509e-08	2.72198e-08	-2.47641e-08	2.18607e-08	-3.98509e-08	-7.48128e-09	-9.73544e-08	6.53022e-08	-1.81384e-08	8.58046e-08	6.32333e-08	5.53973e-08	1.11381e-13
1.11324e-07	-6.76051e-08	-7.78486e-08	-7.77579e-08	5.45595e-08	9.08469e-08	-6.36795e-08	4.34683e-08	-3.79084e-08	-3.50228e-08	3.92031e-08	-1.4098e-08	-1.75285e-08	6.2192e-08	-5.86457e-08	7.13313e-08	-4.90813e-08	-1.15231e-07	-1.92509e-08	2.72198e-08	-2.47641e-08	2.18607e-08	-3.98509e-08	-7.48128e-09	-9.73544e-08	6.53022e-08	-1.81384e-08	8.58046e-08	6.32333e-08	5.53973e-08	1.11381e-13
1.11042e-07	-6.79382e-08	-7.8793e-08	-7.77467e-08	5.48567e-08	2.17362e-08	-6.20659e-08	4.31395e-08	-3.86117e-08	-3.63546e-08	3.93943e-08	-1.41013e-08	-1.7339e-08	6.217e-08	-5.56061e-08	7.0129e-08	-5.22984e-08	-1.22049e-07	-1.9073e-08	2.65887e-08	-2.47391e-08	2.45517e-08	-3.98121e-08	-1.16131e-08	-9.72803e-08	5.72019e-08	-1.88341e-08	8.53378e-08	6.30475e-08	5.60523e-08	1.04259e-13
1.09849e-07	-6.87879e-08	-8.06401e-08	-7.77496e-08	5.55752e-08	2.3048e-08	-6.29908e-08	4.33902e-08	-3.82498e-08	-3.56012e-08	3.98584e-08	-1.41006e-08	-1.74725e-08	6.22021e-08	-5.7105e-08	6.87658e-08	-5.09892e-08	-1.19635e-07	-1.94693e-08	2.66518e-08	-2.47374e-08	2.49998e-08	-3.76746e-08	-1.04912e-08	-9.72403e-08	5.89494e-08	-1.83933e-08	8.19332e-08	6.20221e-08	5.53369e-08	1.03158e-13
1.10727e-07	-6.8005e-08	-7.7898e-08	-7.7772e-08	5.45787e-08	3.2285e-08	-6.07082e-08	4.33456e-08	-3.72711e-08	-3.55758e-08	3.93939e-08	-1.40996e-08	-1.75248e-08	6.22034e-08	-5.72034e-08	6.78565e-08	-4.8946e-08	-1.21393e-07	-1.96738e-08	2.57859e-08	-2.4679e-08	2.46025e-08	-3.75829e-08	-1.03242e-08	-9.72447e-08	6.2561e-08	-1.88765e-08	7.78917e-08	6.12646e-08	5.53541e-08	1.02574e-13
1.10675e-07	-6.82877e-08	-7.82627e-08	-7.77698e-08	5.41091e-08	2.87818e-08	-6.11261e-08	4.32818e-08	-3.69496e-08	-3.56163e-08	3.92368e-08	-1.41012e-08	-1.73526e-08	6.22144e-08	-5.70137e-08	6.54998e-08	-4.98914e-08	-1.22187e-07	-1.9488e-08	2.60907e-08	-2.45853e-08	2.52205e-08	-3.77882e-08	-1.08182e-08	-9.72716e-08	6.04219e-08	-1.89042e-08	7.84933e-08	6.22297e-08	5.5263e-08	1.02358e-13
1.10588e-07	-6.81925e-08	-7.96142e-08	-7.77638e-08	5.38108e-08	2.95694e-08	-6.14173e-08	4.32822e-08	-3.74468e-08	-9.30442e-09	3.9391e-08	-1.40993e-08	-1.73632e-08	6.2225e-08	-5.72713e-08	6.62375e-08	-4.98282e-08	-1.20737e-07	-1.95409e-08	2.612e-08	-2.46537e-08	2.55899e-08	-3.79124e-08	-1.03584e-08	-9.72161e-08	5.88288e-08	-1.88714e-08	3.1035e-08	6.19996e-08	5.5154e-08	9.58099e-14
1.10647e-07	-6.81866e-08	-7.99576e-08	-7.77768e-08	5.39984e-08	3.04388e-08	-6.08525e-08	4.32974e-08	-3.83776e-08	-2.2956e-08	3.93231e-08	-1.41139e-08	-1.73745e-08	6.22284e-08	-5.6928e-08	6.6573e-08	-5.01211e-08	-9.52054e-08	-1.97143e-08	2.52296e-08	-2.46594e-08	2.55773e-08	-3.83352e-08	-1.04697e-08	-9.7088e-08	6.00261e-08	-1.89666e-08	4.05679e-08	6.02475e-08	5.52364e-08	9.15054e-14
1.11126e-07	-6.80397e-08	-5.03346e-08	-7.78102e-08	5.40426e-08	3.01225e-08	-6.11291e-08	4.32977e-08	-3.81826e-08	-2.30045e-08	3.93995e-08	-1.4292e-08	-1.74303e-08	6.21625e-08	-5.70735e-08	6.7339e-08	-5.01493e-08	-9.30172e-08	-1.96398e-08	2.62803e-08	-2.4678e-08	2.52233e-08	-3.79235e-08	-1.12194e-08	-9.71598e-08	6.13375e-08	-1.88366e-08	4.72159e-08	6.14711e-08	5.50846e-08	8.83616e-14
8.29387e-08	-6.81606e-08	-6.31847e-08	-7.78295e-08	5.41019e-08	3.01233e-08	-6.18817e-08	3.07571e-08	-3.81864e-08	-1.87647e-08	3.92809e-08	-1.41388e-08	-1.73744e-08	6.21481e-08	-4.50744e-08	6.67735e-08	-5.00147e-08	-1.00542e-07	-9.22766e-09	2.36069e-08	-2.47385e-08	2.54003e-08	-3.77253e-08	-1.12479e-08	-9.7156e-08	6.2036e-08	-1.88085e-08	4.02246e-08	6.50089e-08	3.32064e-08	8.10398e-14
1.04527e-07	-6.82409e-08	-6.6017e-08	-7.78251e-08	5.41943e-08	3.02727e-08	-6.01594e-08	3.96236e-08	-3.60826e-08	-1.82495e-08	3.91795e-08	-1.41552e-08	-1.74339e-08	6.21819e-08	-3.61146e-08	6.70033e-08	-5.0197e-08	-7.18882e-08	-1.50175e-08	2.41897e-08	-2.47069e-08	2.53768e-08	-2.57401e-08	-1.02918e-08	-8.28691e-08	6.07537e-08	-1.88492e-08	4.01e-08	6.29022e-08	4.13458e-08	7.7084e-14
8.13493e-08	-6.81913e-08	-6.16889e-08	-7.78125e-08	5.41583e-08	2.96566e-08	-6.21003e-08	3.97739e-08	-3.67468e-08	-1.73667e-08	3.84354e-08	-1.41737e-08	-1.75718e-08	6.21766e-08	-4.43257e-08	6.66819e-08	-5.01159e-08	-8.40402e-08	-1.0616e-08	2.40742e-08	-2.47146e-08	2.53241e-08	-2.5862e-08	-1.12624e-08	-8.41367e-08	6.0841e-08	-1.88362e-08	4.20685e-08	5.15858e-08	1.20633e-08	7.23214e-14
8.58213e-08	-6.80303e-08	-5.89328e-08	-7.78202e-08	5.41284e-08	2.96383e-08	-2.04784e-08	3.79327e-08	-3.27467e-08	-1.60032e-08	3.87097e-08	-1.44145e-08	-1.74374e-08	6.22637e-08	-5.66165e-08	6.69665e-08	-5.09503e-08	-6.19482e-08	-1.67454e-08	2.23959e-08	-2.49176e-08	2.36034e-08	-2.06296e-08	-1.06595e-08	-7.26663e-08	5.99623e-08	-1.88653e-08	4.36158e-08	5.85149e-08	2.33269e-08	6.61294e-14
8.57917e-08	-6.80588e-08	-6.06417e-08	-2.36958e-08	5.41524e-08	2.98344e-08	-3.39768e-08	3.06121e-08	-3.52683e-08	-1.72401e-08	3.90774e-08	-1.42491e-08	-1.74434e-08	6.21847e-08	-4.37485e-08	6.68883e-08	-5.04934e-08	-6.84954e-08	-1.83928e-08	2.25335e-08	-2.46745e-08	2.37548e-08	-2.11757e-08	-1.06247e-08	-7.39982e-08	5.39454e-08	-1.88467e-08	4.30954e-08	5.54063e-08	2.71332e-08	6.02015e-14
8.42711e-08	-6.79966e-08	-6.03942e-08	-3.08214e-08	4.9655e-08	2.94203e-08	-3.72157e-08	3.70041e-08	-3.4498e-08	-1.79965e-08	3.89287e-08	-1.43039e-08	-1.74513e-08	6.22306e-08	-4.5621e-08	6.69202e-08	-5.01678e-08	-7.24965e-08	-1.63646e-08	2.26078e-08	-2.48299e-08	2.49701e-08	-2.54578e-08	-1.09936e-08	-4.54376e-08	6.06191e-08	-1.88512e-08	4.3307e-08	5.53645e-08	2.46918e-08	5.85843e-14
8.57324e-08	-9.21712e-10	-6.04495e-08	-3.31454e-08	4.23437e-08	2.98006e-08	-2.4821e-08	3.35132e-08	-3.49876e-08	-1.81353e-08	3.89113e-08	-1.43232e-08	-1.74749e-08	6.22149e-08	-4.74774e-08	6.39313e-08	-5.03292e-08	-7.0038e-08	-1.54977e-08	2.30228e-08	-2.64543e-08	2.44627e-08	-2.47988e-08	-1.06879e-08	-4.93985e-08	5.94018e-08	-1.8854e-08	4.38188e-08	5.17884e-08	2.57895e-08	5.21411e-14
3.84365e-08	-2.3576e-08	-6.07205e-08	-3.35369e-08	5.29332e-08	2.9793e-08	-2.45989e-08	3.67514e-08	-3.39306e-08	-1.76486e-08	3.88557e-08	-1.43187e-08	-1.74613e-08	6.22195e-08	-4.81029e-08	6.59476e-08	-5.0329e-08	-6.82354e-08	-1.63388e-08	2.30275e-08	-2.50629e-08	2.44421e-08	-2.57577e-08	-1.07714e-08	-5.56367e-08	6.14952e-08	-1.88622e-08	4.40879e-08	4.76513e-08	1.77531e-08	4.82607e-14
4.24848e-08	-1.80708e-08	-6.07466e-08	-2.95364e-08	4.83991e-08	2.97396e-08	-2.50534e-08	3.57158e-08	-3.4737e-08	-1.8368e-08	3.88398e-08	-1.43103e-08	-1.74616e-08	6.22167e-08	-4.72072e-08	6.54993e-08	-5.02319e-08	-6.80516e-08	-1.60081e-08	2.32173e-08	-2.63238e-08	2.43705e-08	-2.54223e-08	-1.05896e-08	-5.35968e-08	5.99686e-08	-1.88609e-08	4.40092e-08	4.82555e-08	1.97136e-08	4.72496e-14
4.26244e-08	-1.94234e-08	-6.05553e-08	-3.38962e-08	4.56023e-08	2.93929e-08	-2.59392e-08	3.50964e-08	-3.46365e-08	-1.8034e-08	3.88959e-08	-1.43042e-08	-1.74699e-08	6.22136e-08	-2.61268e-08	6.5616e-08	-5.02967e-08	-6.86817e-08	-1.63772e-08	2.29069e-08	-2.55682e-08	2.44287e-08	-2.49614e-08	-1.06876e-08	-5.09221e-08	6.03134e-08	-1.8859e-08	4.41656e-08	5.01247e-08	2.1933e-08	4.58226e-14
3.99738e-08	-1.41375e-08	-6.06399e-08	-3.16224e-08	4.54327e-08	2.86272e-08	-2.63342e-08	3.47425e-08	-3.46189e-08	-1.82012e-08	3.88505e-08	-1.42976e-08	-1.7467e-08	6.22166e-08	-2.60217e-08	6.53115e-08	-5.02813e-08	-6.84266e-08	-1.28166e-08	2.29851e-08	-2.61169e-08	2.44136e-08	-2.46918e-08	-1.06741e-08	-4.85523e-08	5.92079e-08	-1.88593e-08	4.41434e-08	5.13616e-08	2.46546e-08	4.49392e-14
4.30758e-08	-1.52345e-08	-4.49863e-08	-3.09924e-08	4.6483e-08	2.84468e-08	-2.61993e-08	3.51083e-08	-3.46122e-08	-1.81163e-08	3.88697e-08	-1.42559e-08	-1.75302e-08	6.22647e-08	-2.70415e-08	6.54108e-08	-5.02966e-08	-6.8763e-08	-1.07895e-08	2.29423e-08	-2.589e-08	2.44259e-08	-2.48869e-08	-1.06565e-08	-4.76331e-08	5.95254e-08	-1.88603e-08	4.39134e-08	5.0658e-08	2.21022e-08	4.34468e-14
4.15399e-08	-1.6356e-08	-4.47683e-08	-3.17462e-08	4.58131e-08	2.79828e-08	-2.63981e-08	3.14279e-08	-3.45727e-08	-1.8439e-08	3.88693e-08	-1.39661e-08	-1.7526e-08	6.22232e-08	-2.42154e-08	6.53809e-08	-5.03057e-08	-6.83783e-08	-1.35561e-08	2.29562e-08	-2.59252e-08	2.44401e-08	-2.49195e-08	-1.0674e-08	-4.82291e-08	5.9842e-08	-1.88636e-08	4.40342e-08	5.06141e-08	2.21058e-08	4.30264e-14
4.10074e-08	-1.60114e-08	-4.28879e-08	-3.13592e-08	4.67501e-08	2.89394e-08	-2.59231e-08	1.5282e-08	-3.45611e-08	-1.8977e-08	3.8856e-08	-1.37276e-08	-1.75207e-08	6.22298e-08	-2.40039e-08	6.54479e-08	-5.0291e-08	-6.84529e-08	-9.62414e-09	2.2904e-08	-2.58998e-08	2.44151e-08	-2.47377e-08	-1.06822e-08	-4.84181e-08	5.94e-08	-1.88682e-08	4.40387e-08	5.00455e-08	2.35995e-08	4.2036e-14
4.21506e-08	-1.67201e-08	-4.40956e-08	-3.13172e-08	4.6186e-08	2.8474e-08	-2.6011e-08	1.59283e-08	-3.44863e-08	-1.84415e-08	3.88064e-08	-1.33873e-08	-1.75132e-08	6.22319e-08	-2.33442e-08	6.54113e-08	-5.02963e-08	-6.84662e-08	-9.74118e-09	2.28917e-08	-2.6031e-08	2.4431e-08	-2.4802e-08	-1.06774e-08	-4.77406e-08	5.97358e-08	-1.8866e-08	4.39161e-08	5.02221e-08	1.83341e-08	4.19037e-14
4.18732e-08	-1.67073e-08	-4.37159e-08	-3.14444e-08	4.63478e-08	2.85059e-08	-2.60045e-08	1.60041e-08	-3.45567e-08	-1.86502e-08	3.88505e-08	-1.31845e-08	-1.74998e-08	6.22319e-08	-2.29889e-08	6.54327e-08	-5.02879e-08	-6.84731e-08	-9.04224e-09	2.2878e-08	-2.59683e-08	2.44166e-08	-2.48173e-08	-1.06757e-08	-4.73952e-08	5.97865e-08	-1.88606e-08	4.37981e-08	5.01673e-08	1.89195e-08	4.1832e-14
4.15037e-08	-1.69729e-08	-4.3941e-08	-3.06955e-08	4.63717e-08	2.88078e-08	-2.31674e-08	1.6649e-08	-3.42231e-08	-1.89449e-08	3.88157e-08	-1.33898e-08	-1.75113e-08	6.21948e-08	-2.33111e-08	6.54048e-08	-5.01306e-08	-6.84624e-08	-9.60864e-09	2.15018e-08	-2.58242e-08	2.45107e-08	-2.45122e-08	-9.23074e-09	-1.07466e-08	5.96764e-08	-1.63841e-08	4.38312e-08	5.02454e-08	2.14032e-08	3.94475e-14
4.10857e-08	-1.64013e-08	-4.374e-08	-3.15011e-08	4.66708e-08	2.86258e-08	-2.59696e-08	1.63125e-08	-3.43702e-08	-1.87082e-08	3.88556e-08	-1.2473e-08	-1.75188e-08	6.22366e-08	-2.2903e-08	6.01866e-08	-5.02884e-08	-6.79067e-08	-8.59296e-09	2.20968e-08	-2.58809e-08	2.45895e-08	-2.45867e-08	-1.06974e-08	-2.34432e-08	5.94873e-08	-1.84549e-08	4.39693e-08	1.77747e-08	2.2442e-08	3.72021e-14
4.14193e-08	-1.49137e-08	-4.38561e-08	-3.15551e-08	4.64236e-08	2.85515e-08	-2.55314e-08	1.66063e-08	-2.82555e-08	-1.89864e-08	3.88538e-08	-1.3073e-08	-1.78894e-08	6.22268e-08	-2.30107e-08	6.05574e-08	-5.0366e-08	-6.73721e-08	-9.50193e-09	2.22878e-08	-2.58677e-08	2.44778e-08	-2.44023e-08	-1.04817e-08	-2.18401e-08	4.23977e-08	-1.8227e-08	4.38887e-08	3.39052e-08	2.18908e-08	3.57815e-14
4.14189e-08	-1.54048e-08	-4.37053e-08	-3.13821e-08	4.6575e-08	2.86294e-08	-2.58506e-08	1.63896e-08	-3.03041e-08	-1.89027e-08	3.88515e-08	-1.30735e-08	-1.75816e-08	6.2228e-08	-2.30569e-08	6.38704e-08	-5.03346e-08	-6.72585e-08	-9.10796e-09	2.23245e-08	-2.59188e-08	2.44953e-08	-2.46302e-08	-1.02893e-08	-1.82541e-08	3.65095e-08	-1.83842e-08	4.38226e-08	2.66843e-08	2.19268e-08	3.52624e-14
4.14404e-08	-1.55658e-08	-4.37251e-08	-3.14537e-08	4.64942e-08	2.86404e-08	-2.54457e-08	1.64734e-08	-2.86142e-08	-1.90271e-08	3.88506e-08	-1.29915e-08	-1.76413e-08	6.22285e-08	-2.29833e-08	6.13728e-08	-5.03141e-08	-6.76349e-08	-9.30688e-09	2.23258e-08	-2.58905e-08	2.44866e-08	-2.45849e-08	-1.04859e-08	-1.86504e-08	3.47574e-08	-1.81135e-08	4.39065e-08	2.82375e-08	2.21258e-08	3.48731e-14
4.14817e-08	-1.41187e-08	-4.37647e-08	-3.1595e-08	4.6534e-08	2.86377e-08	-2.55733e-08	1.77312e-08	-1.16563e-08	-1.89479e-08	3.88497e-08	-1.3106e-08	-1.76583e-08	6.22539e-08	-2.26657e-08	6.20784e-08	-5.06459e-08	-6.70736e-08	-9.38975e-09	2.0055e-08	-2.58954e-08	2.44599e-08	-2.44843e-08	3.56043e-09	-2.22674e-08	3.36085e-08	-1.74857e-08	4.39053e-08	2.82851e-08	2.24411e-08	3.41161e-14
4.14362e-08	-1.447e-08	-4.37389e-08	-3.17738e-08	4.65334e-08	2.8578e-08	-2.55575e-08	1.67219e-08	-1.60194e-08	-1.90494e-08	3.88745e-08	-1.30178e-08	-1.71116e-08	6.22374e-08	-2.29552e-08	6.24519e-08	-5.04119e-08	-6.7083e-08	-9.36102e-09	1.76825e-08	-2.58916e-08	7.4457e-09	-2.46265e-08	-3.35967e-09	-1.99687e-08	3.42286e-08	-1.79441e-08	4.39002e-08	2.60061e-08	2.22292e-08	3.34329e-14
4.14671e-08	-1.44151e-08	-4.37333e-08	-3.17627e-08	4.65342e-08	2.8578e-08	-2.56061e-08	1.66825e-08	-1.67279e-08	-1.90532e-08	3.88969e-08	-1.30036e-08	-1.71107e-08	6.22383e-08	-2.29619e-08	6.20885e-08	-5.03867e-08	-6.71294e-08	-9.35888e-09	1.81888e-08	-2.58895e-08	7.99636e-09	-2.46201e-08	-4.22529e-09	-2.03977e-08	3.39461e-08	-1.79456e-08	4.38957e-08	2.54241e-08	2.22099e-08	3.34172e-14
4.13476e-08	-1.44198e-08	-4.37541e-08	-2.56339e-08	4.65289e-08	2.85924e-08	-2.5566e-08	1.69078e-08	-1.54533e-08	-1.90589e-08	3.89083e-08	-1.29802e-08	-1.73499e-08	6.22355e-08	-2.26728e-08	6.20143e-08	-5.03879e-08	-6.71229e-08	-9.36683e-09	1.86297e-08	-2.5886e-08	1.37382e-08	-2.45379e-08	-6.10653e-09	-2.04655e-08	3.30084e-08	-1.80826e-08	4.38839e-08	1.74962e-08	2.22346e-08	3.27686e-14
4.13823e-08	-5.27329e-09	-4.37224e-08	-2.15857e-08	4.65345e-08	2.86535e-08	-2.55932e-08	1.686e-08	-1.72791e-08	-1.90431e-08	3.88995e-08	-1.30028e-08	-1.64335e-08	6.22433e-08	-2.2183e-08	6.22225e-08	-5.04001e-08	-6.70707e-08	-9.36693e-09	1.97204e-08	-2.58788e-08	1.50751e-08	-2.46035e-08	-5.27041e-09	-2.04188e-08	3.33229e-08	-1.80006e-08	4.38853e-08	1.11793e-08	1.70117e-08	3.21321e-14
4.14043e-08	-5.16695e-09	-4.37366e-08	-1.88644e-08	4.65328e-08	2.8626e-08	-2.55794e-08	1.68931e-08	-1.70267e-08	-1.90496e-08	3.88898e-08	-1.30106e-08	-1.69468e-08	6.22429e-08	-2.23353e-08	6.21217e-08	-5.04307e-08	-6.71096e-08	-9.38535e-09	1.8608e-08	-2.58885e-08	1.56118e-08	-2.45244e-08	-5.34904e-09	-2.0101e-08	3.34037e-08	-1.79326e-08	4.38854e-08	7.22793e-09	1.18124e-08	3.17725e-14
4.14096e-08	-5.60068e-09	-4.37393e-08	-1.91901e-08	4.65325e-08	2.86262e-08	-2.55825e-08	1.64006e-08	-1.71451e-08	-1.9049e-08	3.88898e-08	-1.30005e-08	-1.69496e-08	6.22453e-08	-2.25094e-08	6.2146e-08	-5.0418e-08	-6.71106e-08	-9.3769e-09	1.85908e-08	-2.58864e-08	1.32626e-08	-2.45516e-08	-5.29218e-09	-2.01305e-08	3.33752e-08	-1.7947e-08	4.38827e-08	6.74373e-09	1.25087e-08	3.17295e-14
4.14268e-08	-5.78598e-10	-4.3741e-08	-1.92373e-08	4.65329e-08	2.86444e-08	-2.55803e-08	1.65429e-08	-1.71891e-08	-1.90485e-08	3.88965e-08	-1.30133e-08	-1.63e-08	6.22457e-08	-2.25301e-08	6.21609e-08	-5.04174e-08	-6.71224e-08	-9.36291e-09	1.86458e-08	-2.58799e-08	1.3284e-08	-2.4574e-08	-5.22481e-09	-2.01377e-08	3.33652e-08	-1.79771e-08	4.38865e-08	6.60229e-09	1.10937e-08	3.16608e-14
4.14712e-08	-3.08203e-09	-4.37326e-08	-1.95719e-08	4.20779e-08	2.86381e-08	6.09153e-09	1.66816e-08	-1.71072e-08	-1.90455e-08	3.88963e-08	-1.30129e-08	-1.63451e-08	6.22518e-08	-2.24808e-08	6.2015e-08	-5.04606e-08	-6.71126e-08	-9.52782e-09	6.73741e-09	-2.59058e-08	1.36208e-08	-2.18711e-08	-5.07637e-09	-2.01736e-08	3.33075e-08	-1.17307e-08	4.38814e-08	7.07534e-09	1.10981e-08	3.00624e-14
4.14661e-08	-3.19295e-09	-4.37327e-08	-1.9557e-08	4.2285e-08	2.86383e-08	1.00075e-10	1.66774e-08	-1.70074e-08	-1.90454e-08	3.88935e-08	-1.3013e-08	-1.63707e-08	6.22644e-08	-2.24601e-08	6.20319e-08	-5.0454e-08	-6.7112e-08	-9.57695e-09	8.09261e-09	-2.5905e-08	1.36196e-08	-2.18936e-08	-5.0149e-09	-2.01833e-08	3.33069e-08	-1.04717e-08	4.38813e-08	7.11735e-09	1.11129e-08	3.00362e-14
4.14661e-08	-3.19295e-09	-4.37327e-08	-1.9557e-08	4.2285e-08	2.86383e-08	1.00075e-10	1.66774e-08	-1.70074e-08	-1.90454e-08	3.88935e-08	-1.3013e-08	-1.63707e-08	6.22644e-08	-2.24601e-08	6.20319e-08	-5.0454e-08	-6.7112e-08	-9.57695e-09	8.09261e-09	-2.5905e-08	1.36196e-08	-2.18936e-08	-5.0149e-09	-2.01833e-08	3.33069e-08	-1.04717e-08	4.38813e-08	7.11735e-09	1.11129e-08	3.00362e-14
4.14696e-08	-3.21417e-09	-4.3733e-08	-1.96982e-08	4.21218e-08	2.86381e-08	1.14428e-09	1.66459e-08	-1.70968e-08	-1.90453e-08	3.88956e-08	-1.3013e-08	-1.64201e-08	6.22511e-08	-2.2472e-08	6.20367e-08	-5.04627e-08	-6.71121e-08	-1.0493e-08	5.60389e-09	-2.59047e-08	1.366e-08	-2.20011e-08	-5.04809e-09	-2.01891e-08	3.3307e-08	-9.37033e-09	4.38814e-08	6.40787e-09	1.11321e-08	2.99936e-14
4.14633e-08	-3.33429e-09	-4.37332e-08	-1.97757e-08	4.22458e-08	2.86382e-08	9.87421e-10	1.66226e-08	-1.70548e-08	-1.9045e-08	3.88802e-08	-1.30131e-08	-1.64837e-08	6.22514e-08	-2.2466e-08	6.20474e-08	-5.04662e-08	-6.71126e-08	-1.02475e-08	5.24891e-09	-2.59047e-08	1.36742e-08	-2.1621e-08	-4.13325e-09	-2.0197e-08	3.33058e-08	-8.47407e-09	4.38819e-08	6.8443e-09	1.11535e-08	2.99642e-14
4.14575e-08	-3.28865e-09	-4.37331e-08	-1.97885e-08	4.21777e-08	2.8638e-08	3.62554e-10	1.66202e-08	-1.70037e-08	-1.90455e-08	3.88892e-08	-1.3013e-08	-1.65047e-08	6.22535e-08	-2.2458e-08	6.20499e-08	-5.04617e-08	-6.71119e-08	-1.03435e-08	5.48727e-09	-2.59039e-08	1.36517e-08	-2.15651e-08	-3.56002e-09	-2.01962e-08	3.33052e-08	-8.69012e-09	4.38816e-08	6.69324e-09	1.11677e-08	2.99555e-14
4.14563e-08	-3.35697e-09	-4.37331e-08	-1.97577e-08	4.2198e-08	2.86379e-08	5.98393e-10	1.66062e-08	-1.7024e-08	-1.9045e-08	3.88723e-08	-1.3013e-08	-1.64829e-08	6.2253e-08	-2.24656e-08	6.20492e-08	-5.04636e-08	-6.71118e-08	-1.031e-08	5.36085e-09	-2.5904e-08	1.36563e-08	-2.15268e-08	-3.56645e-09	-2.0206e-08	3.33063e-08	-8.50576e-09	4.38804e-08	6.52544e-09	1.11819e-08	2.99469e-14
4.1463e-08	-3.32097e-09	-4.37073e-08	-1.97732e-08	4.22692e-08	2.92665e-08	8.50518e-10	1.66165e-08	-1.70065e-08	-1.90456e-08	3.88706e-08	-1.3013e-08	-1.64654e-08	6.22961e-08	-2.24628e-08	6.20453e-08	-5.04557e-08	-2.49008e-08	-1.05456e-08	5.52586e-09	-2.6093e-08	1.37719e-08	-2.15893e-08	-3.226e-09	-2.01972e-08	3.32015e-08	2.19978e-09	4.38883e-08	6.42764e-09	1.12342e-08	2.60533e-14
2.62076e-08	-3.33536e-09	-4.37076e-08	-1.9771e-08	4.22657e-08	2.95861e-08	7.06662e-10	1.66043e-08	-1.70117e-08	-1.90454e-08	3.8878e-08	-1.30138e-08	-1.64662e-08	6.19924e-08	-2.24632e-08	6.20499e-08	-5.04574e-08	-2.81049e-08	-1.04962e-08	5.56166e-09	-2.60863e-08	1.30782e-08	-2.16175e-08	-3.53087e-09	-2.03413e-08	3.32068e-08	1.19221e-09	4.36675e-08	6.51784e-09	1.12305e-08	2.51407e-14
2.65942e-08	-4.36413e-09	-4.36829e-08	-1.97745e-08	4.22582e-08	2.87104e-08	6.45646e-10	1.3191e-08	-1.70255e-08	-1.90458e-08	3.8879e-08	-1.3036e-08	-1.64732e-08	6.18909e-08	-1.8272e-08	6.20434e-08	-5.04639e-08	-2.47245e-08	-1.03862e-08	5.59845e-09	-2.65702e-08	9.41464e-09	-2.15857e-08	-3.51729e-09	-2.02738e-08	3.32457e-08	-6.34027e-09	4.35221e-08	6.63342e-09	1.12381e-08	2.46202e-14
2.6224e-08	-4.0802e-09	-4.36898e-08	-1.97726e-08	4.22585e-08	2.88787e-08	7.19155e-10	1.32031e-08	-1.70254e-08	-1.90457e-08	3.88789e-08	-1.3036e-08	-1.64737e-08	6.19847e-08	-1.86382e-08	6.20434e-08	-5.04623e-08	-2.44305e-08	-1.03826e-08	5.56322e-09	-2.65006e-08	9.42045e-09	-2.15886e-08	-3.54105e-09	-2.02659e-08	3.32457e-08	-5.19724e-09	4.35519e-08	6.62437e-09	1.1238e-08	2.46047e-14
2.54043e-08	-3.87934e-09	-4.36821e-08	-1.97726e-08	4.22543e-08	2.89119e-08	6.82695e-10	1.39447e-08	-1.70245e-08	-1.90458e-08	3.88779e-08	-1.30301e-08	-1.64724e-08	6.18993e-08	-1.90789e-08	6.20444e-08	-5.04618e-08	-2.37783e-08	-1.03741e-08	5.58362e-09	-2.64153e-08	9.44107e-09	-2.1591e-08	-3.52921e-09	-2.02826e-08	3.32406e-08	-4.70162e-09	4.35729e-08	6.58531e-09	1.12356e-08	2.45487e-14
2.52394e-08	-3.92454e-09	-4.36862e-08	-1.97708e-08	4.22541e-08	2.89848e-08	7.34505e-10	1.2435e-08	-1.70248e-08	-1.73312e-08	3.88781e-08	-1.30246e-08	-1.64716e-08	6.20258e-08	-1.89676e-08	6.20436e-08	-5.04616e-08	-2.41885e-08	-1.0377e-08	5.62527e-09	-2.63497e-08	1.03645e-08	-2.1602e-08	-3.5317e-09	-2.00015e-08	3.32214e-08	-2.41913e-09	4.35868e-08	6.57423e-09	1.12395e-08	2.44621e-14
2.46154e-08	-4.02768e-09	-4.38384e-08	-1.54884e-08	4.22566e-08	2.92295e-08	6.51311e-10	1.34238e-08	-1.70252e-08	-1.90457e-08	3.88533e-08	-1.30308e-08	-1.64716e-08	4.20101e-08	-1.88079e-08	6.20564e-08	-5.05605e-08	-2.5329e-08	-1.022e-08	5.5663e-09	-2.6514e-08	1.00005e-08	-2.09375e-08	-3.43664e-09	-1.88748e-08	3.41049e-08	-4.15214e-09	4.34959e-08	6.61739e-09	1.11668e-08	2.23609e-14
2.46588e-08	-4.15489e-09	-4.38859e-08	-1.36776e-08	3.30553e-08	3.10373e-08	6.68374e-10	1.34591e-08	-1.70274e-08	-1.90396e-08	3.882e-08	-1.32405e-08	-1.64705e-08	2.99284e-08	-1.88898e-08	6.21297e-08	-4.99889e-08	-2.54635e-08	-1.02695e-08	5.97628e-09	-2.60338e-08	9.64626e-09	-2.10054e-08	-3.4981e-09	-1.8855e-08	3.39479e-08	-3.58884e-09	3.81725e-08	6.62074e-09	1.11586e-08	2.03537e-14
2.48689e-08	-4.1581e-09	-4.39657e-08	-1.52583e-08	3.44851e-08	3.06419e-08	6.72754e-10	1.3579e-08	-1.70321e-08	-1.90417e-08	3.88483e-08	-1.31735e-08	-1.64806e-08	3.09072e-08	-1.89089e-08	6.21449e-08	-4.56078e-08	-2.50612e-08	-1.0272e-08	5.9992e-09	-2.60773e-08	9.67952e-09	-2.10941e-08	-3.49709e-09	-1.88639e-08	3.36809e-08	-3.58096e-09	3.87205e-08	6.5675e-09	1.11244e-08	2.01461e-14
2.41091e-08	-4.03843e-09	-4.38397e-08	-5.773e-09	3.59647e-08	3.08275e-08	7.04241e-10	1.31361e-08	-1.70284e-08	-1.90384e-08	3.88812e-08	-1.3185e-08	-1.64684e-08	3.0516e-08	-1.89159e-08	6.2098e-08	-4.82572e-08	-2.49488e-08	-1.03417e-08	6.06137e-09	-2.07693e-08	9.6446e-09	-2.10428e-08	-3.48865e-09	-1.91689e-08	3.34683e-08	-3.84143e-09	3.09932e-08	6.6723e-09	1.11407e-08	1.94299e-14
2.4667e-08	-3.99021e-09	-4.3799e-08	-5.99037e-09	3.50581e-08	3.06762e-08	1.27854e-09	1.31853e-08	-1.70299e-08	-1.90318e-08	3.8753e-08	-1.3134e-08	-1.64708e-08	3.13881e-08	-1.88473e-08	6.20997e-08	-9.33554e-09	-2.49963e-08	-1.03268e-08	5.96158e-09	-2.27675e-08	9.10098e-09	-2.11783e-08	-3.44718e-09	-1.90173e-08	3.3622e-08	-3.65277e-09	3.08866e-08	7.23793e-09	1.11766e-08	1.72713e-14
2.46737e-08	-4.02713e-09	-2.00385e-08	-7.88165e-09	3.46089e-08	3.04935e-08	1.00891e-09	1.31067e-08	-1.70283e-08	-1.90442e-08	3.87325e-08	-1.37487e-08	-1.64723e-08	3.08764e-08	-1.88542e-08	6.20941e-08	-5.32739e-09	-2.4883e-08	-1.03104e-08	5.91042e-09	-2.35295e-08	9.40855e-09	-2.12001e-08	-3.10489e-09	-1.92031e-08	3.36085e-08	-3.68143e-09	3.42939e-08	6.83931e-09	1.11734e-08	1.59164e-14
2.28045e-08	-4.01623e-09	-1.47217e-08	-8.85421e-09	2.11302e-08	3.03882e-08	1.0029e-09	1.31489e-08	-1.70303e-08	-1.90205e-08	3.88336e-08	-1.31922e-08	-1.64799e-08	3.30514e-08	-1.87174e-08	6.20915e-08	-6.91789e-09	-2.49122e-08	-1.02974e-08	5.85368e-09	-2.14429e-08	9.01541e-09	-2.13022e-08	-2.89137e-09	-1.53404e-08	3.43993e-08	-3.91064e-09	3.25776e-08	6.63911e-09	1.11551e-08	1.47545e-14
2.41718e-08	-4.01897e-09	-1.22851e-08	-5.12723e-09	2.48517e-08	3.02966e-08	8.13641e-10	1.34219e-08	-1.70287e-08	-1.90294e-08	3.89303e-08	-1.35398e-08	-1.27038e-08	2.42124e-08	-1.87574e-08	6.20896e-08	-5.9031e-09	-2.47546e-08	-1.02822e-08	5.88276e-09	-2.1894e-08	9.35537e-09	-2.12748e-08	-2.36625e-09	-8.7185e-09	3.36955e-08	-3.88854e-09	3.21592e-08	6.77783e-09	1.11773e-08	1.40442e-14
2.27636e-08	-4.01255e-09	-1.5152e-08	-6.61064e-09	2.35854e-08	3.03219e-08	3.8387e-10	1.34984e-08	-1.68392e-08	-1.90061e-08	3.71824e-08	-1.34775e-08	-8.81964e-09	2.13159e-08	-1.86963e-08	6.20905e-08	-1.16053e-08	-2.48752e-08	-1.0308e-08	5.76673e-09	-2.20313e-08	9.34995e-09	-2.12566e-08	-2.81035e-09	-1.2591e-08	3.40452e-08	-3.87922e-09	3.08699e-08	6.81151e-09	1.11705e-08	1.37938e-14
2.27345e-08	-4.01254e-09	-1.35415e-08	-5.98573e-09	2.28417e-08	1.57049e-08	7.47556e-10	1.33865e-08	-1.7028e-08	-1.90271e-08	3.74433e-08	-1.38568e-08	-9.02008e-09	2.17407e-08	-1.87766e-08	6.20921e-08	-1.1355e-08	-2.48928e-08	-1.03096e-08	5.78937e-09	-2.17876e-08	9.39887e-09	-2.12596e-08	-2.70299e-09	-8.5464e-09	3.4162e-08	-3.87453e-09	3.17001e-08	6.75011e-09	1.11691e-08	1.30493e-14
2.29282e-08	-4.01397e-09	-1.52076e-08	-6.34937e-09	2.23331e-08	1.43295e-08	8.04287e-10	1.34607e-08	-1.70235e-08	-1.90267e-08	3.75704e-08	-1.35873e-08	-9.8812e-09	1.1999e-08	-1.86814e-08	6.20902e-08	-1.0344e-08	-2.49052e-08	-1.03051e-08	5.7762e-09	-2.2112e-08	5.2984e-09	-2.12627e-08	-2.20848e-09	-1.17551e-08	3.41009e-08	-3.89025e-09	3.13175e-08	6.77534e-09	1.11685e-08	1.27015e-14
2.29198e-08	-4.01507e-09	-1.44744e-08	-5.40357e-09	2.31999e-08	1.2703e-08	7.97521e-10	1.34305e-08	-1.70206e-08	-1.90263e-08	3.7e-08	-1.3452e-08	-1.06062e-08	9.61748e-09	-1.87531e-08	6.20992e-08	-1.01155e-08	-2.49108e-08	-1.03078e-08	5.78858e-09	-2.16168e-08	9.40791e-09	-5.32081e-09	-2.41395e-09	-1.06371e-08	3.40406e-08	-3.88757e-09	3.15514e-08	6.78137e-09	1.11737e-08	1.21813e-14
2.18646e-08	-4.01321e-09	-1.64872e-08	-5.6059e-09	2.26748e-08	1.33545e-08	4.66497e-10	1.34024e-08	-5.11984e-09	-1.90484e-08	2.02292e-08	-3.53244e-09	-1.07894e-08	1.58602e-08	-1.90264e-08	6.20958e-08	-8.03836e-09	-2.49038e-08	-1.03047e-08	5.49992e-09	-2.18655e-08	7.95503e-09	-2.06265e-08	-2.27459e-09	-1.15278e-08	3.40774e-08	-4.48462e-09	1.47172e-08	6.67165e-09	1.12863e-08	1.05624e-14
2.18734e-08	-4.01272e-09	-1.64928e-08	-5.23538e-09	2.27885e-08	1.38461e-08	4.27653e-10	1.34853e-08	-5.13011e-09	-1.90319e-08	2.02352e-08	-4.40457e-09	-1.08201e-08	1.57312e-08	-1.89923e-08	6.20967e-08	-8.03924e-09	-2.49036e-08	-1.03049e-08	5.55167e-09	-2.17923e-08	8.02778e-09	-1.34875e-08	-2.27052e-09	-1.13365e-08	3.40647e-08	-4.31472e-09	2.03542e-08	6.70411e-09	1.12704e-08	1.05277e-14
2.24334e-08	-4.01386e-09	-1.51804e-08	-5.47754e-09	2.28726e-08	1.45502e-08	6.97803e-10	1.34194e-08	-1.45364e-09	-1.90401e-08	2.23839e-08	-5.7337e-09	-1.05808e-08	1.36433e-08	-1.90068e-08	6.21143e-08	-8.71005e-09	-2.48944e-08	-1.03037e-08	5.6096e-09	-2.17639e-08	8.69598e-09	-1.21978e-08	-2.3527e-09	-1.14543e-08	3.40756e-08	-3.93512e-09	1.52126e-08	6.69716e-09	1.11758e-08	1.03572e-14
2.16077e-08	-4.09759e-09	-1.57923e-08	-5.17901e-09	2.29982e-08	1.42948e-08	8.91164e-10	1.34557e-08	3.02037e-10	-1.93119e-08	-6.09194e-09	-3.72567e-09	-1.09532e-08	1.28809e-08	-1.91292e-08	6.20913e-08	-8.20817e-09	-1.15196e-08	-1.03053e-08	5.62594e-09	-2.18017e-08	8.51041e-09	-1.9246e-09	-2.44368e-09	-1.15772e-08	3.40913e-08	-4.04417e-09	1.81796e-08	6.70441e-09	1.13666e-08	9.31878e-15
2.17096e-08	-4.02248e-09	-1.56199e-08	-5.0796e-09	2.30717e-08	1.38876e-08	6.52902e-10	1.34504e-08	-2.2197e-09	-1.9263e-08	2.94351e-09	-4.70265e-09	-1.05603e-08	1.27149e-08	-1.90964e-08	6.2101e-08	-8.3293e-09	-1.46838e-08	-1.03041e-08	5.6331e-09	-2.17988e-08	8.55763e-09	-2.32113e-10	-2.40069e-09	-1.16079e-08	3.40992e-08	-4.01879e-09	1.65716e-08	6.69394e-09	1.12788e-08	9.30237e-15
2.17085e-08	-4.02391e-09	-1.57707e-08	-5.1458e-09	2.30292e-08	1.41807e-08	8.1225e-10	1.34431e-08	-2.30997e-09	-1.91761e-08	4.14335e-09	-4.50784e-09	-1.06066e-08	1.25276e-08	-1.90462e-08	6.20994e-08	-8.27542e-09	-1.36579e-08	-1.03051e-08	5.63489e-09	-2.17867e-08	8.47228e-09	-3.89159e-09	-2.39084e-09	-1.15691e-08	3.40921e-08	-4.04345e-09	1.49679e-08	6.6953e-09	1.12912e-08	9.24362e-15
2.17036e-08	-4.04319e-09	-1.59472e-08	-5.17066e-09	2.30694e-08	1.41977e-08	7.93589e-10	1.34146e-08	-8.1016e-10	-1.91719e-08	4.25286e-09	-4.5372e-09	-1.07147e-08	1.27224e-08	-1.90787e-08	6.20968e-08	-8.2206e-09	-1.2699e-08	-1.03073e-08	5.62426e-09	-2.17894e-08	8.41364e-09	-3.0585e-09	-2.40799e-09	-1.15112e-08	3.40673e-08	-4.04798e-09	1.49423e-08	6.69799e-09	1.12972e-08	9.21904e-15
2.17998e-08	-4.03208e-09	-1.58884e-08	-4.32095e-09	2.30904e-08	8.88477e-09	8.79163e-10	1.34166e-08	-1.69151e-09	-1.91632e-08	4.74159e-09	-5.45785e-09	-1.06216e-08	1.27306e-08	-1.90766e-08	6.12356e-08	-8.4212e-09	-1.36632e-08	-1.03041e-08	5.68101e-09	-2.18001e-08	8.25248e-09	-3.22103e-09	-2.41891e-09	-1.14664e-08	3.40794e-08	-4.06239e-09	1.35678e-08	6.6953e-09	1.12548e-08	8.98704e-15
2.16971e-08	-4.03239e-09	-1.5913e-08	-2.84904e-09	2.30745e-08	9.58261e-09	8.30486e-10	1.33927e-08	-1.42168e-09	-1.91552e-08	3.8316e-09	-5.3574e-09	-1.06839e-08	1.26867e-08	-1.90777e-08	6.12811e-08	-8.29396e-09	-1.34921e-08	-1.03047e-08	5.89754e-09	-2.17975e-08	8.39925e-09	-3.55537e-09	-2.41554e-09	-1.15123e-08	3.4077e-08	-4.0671e-09	1.35948e-08	6.69339e-09	1.12663e-08	8.98224e-15
2.17123e-08	-4.01943e-09	-1.58936e-08	-1.57815e-09	2.30758e-08	8.05941e-09	8.65413e-10	1.34021e-08	-2.44239e-09	-1.9157e-08	3.95137e-09	-5.1809e-09	-1.06767e-08	1.25084e-08	-1.90903e-08	6.13475e-08	-8.35322e-09	-1.3478e-08	-1.03056e-08	5.81711e-09	-2.17956e-08	8.28975e-09	-3.58023e-09	-2.41364e-09	-1.15069e-08	3.40798e-08	-4.07067e-09	1.35496e-08	6.69675e-09	1.12694e-08	8.95405e-15
2.17138e-08	-4.01966e-09	-1.58956e-08	-1.80991e-09	2.30758e-08	8.10087e-09	8.58918e-10	1.34086e-08	-2.13565e-09	-1.91638e-08	3.95268e-09	-5.17725e-09	-1.06716e-08	1.2499e-08	-1.909e-08	6.13463e-08	-8.35488e-09	-1.34189e-08	-1.03055e-08	5.8172e-09	-2.17985e-08	8.29647e-09	-3.55266e-09	-2.41276e-09	-1.15086e-08	3.40797e-08	-4.06977e-09	1.3552e-08	6.69656e-09	1.12701e-08	8.9527e-15
2.17038e-08	-4.02664e-09	-1.59104e-08	-2.39214e-09	2.3077e-08	8.92133e-09	8.4922e-10	1.34076e-08	-2.00562e-09	-1.91755e-08	4.13357e-09	-5.31974e-09	-1.06741e-08	1.26852e-08	-1.90873e-08	9.41373e-10	-8.39306e-09	-1.33671e-08	-1.03008e-08	5.81503e-09	-1.42267e-08	8.36957e-09	-3.08456e-09	-2.41115e-09	-1.15148e-08	3.40674e-08	-3.37856e-09	1.35761e-08	6.69635e-09	1.12723e-08	4.93355e-15
2.17038e-08	-4.02664e-09	-1.59104e-08	-2.39214e-09	2.3077e-08	8.92133e-09	8.4922e-10	1.34076e-08	-2.00562e-09	-1.91755e-08	4.13357e-09	-5.31974e-09	-1.06741e-08	1.26852e-08	-1.90873e-08	9.41373e-10	-8.39306e-09	-1.33671e-08	-1.03008e-08	5.81503e-09	-1.42267e-08	8.36957e-09	-3.08456e-09	-2.41115e-09	-1.15148e-08	3.40674e-08	-3.37856e-09	1.35761e-08	6.69635e-09	1.12723e-08	4.93355e-15
2.16882e-08	-4.0279e-09	-1.59078e-08	-2.39365e-09	2.30807e-08	8.76462e-09	8.494e-10	1.34164e-08	-2.3154e-09	-1.91562e-08	4.07738e-09	-5.46412e-09	-1.06613e-08	1.2696e-08	-1.90874e-08	1.63588e-09	-8.39933e-09	-1.33809e-08	-1.02945e-08	5.74295e-09	-1.35175e-08	9.32722e-09	-3.3688e-09	-2.4184e-09	-1.15072e-08	3.40646e-08	-3.36053e-09	1.35746e-08	6.69617e-09	1.12682e-08	4.93197e-15
2.17017e-08	-4.02791e-09	-1.59044e-08	-2.47555e-09	2.30728e-08	8.72679e-09	8.4798e-10	1.34144e-08	-2.09627e-09	-1.91648e-08	4.0815e-09	-5.4056e-09	-1.06632e-08	1.26831e-08	-1.90858e-08	5.14272e-10	-8.36434e-09	-1.33968e-08	-1.02962e-08	5.78296e-09	-1.35963e-08	8.48656e-09	-3.30893e-09	-2.41434e-09	-1.1508e-08	3.40333e-08	-3.42369e-09	1.35916e-08	6.69581e-09	1.12697e-08	4.91364e-15
2.17032e-08	-4.02778e-09	-1.59047e-08	-2.45971e-09	2.30728e-08	8.72568e-09	8.49225e-10	1.34143e-08	-2.09685e-09	-1.91641e-08	4.08041e-09	-5.4001e-09	-1.06633e-08	1.26805e-08	-1.90858e-08	5.54162e-10	-8.36562e-09	-1.33952e-08	-1.02958e-08	5.78844e-09	-1.36039e-08	8.49161e-09	-3.30834e-09	-2.41435e-09	-1.1508e-08	3.40342e-08	-3.42684e-09	1.35733e-08	6.69582e-09	1.12697e-08	4.91342e-15
2.17032e-08	-4.02778e-09	-1.59047e-08	-2.45971e-09	2.30728e-08	8.72568e-09	8.49225e-10	1.34143e-08	-2.09685e-09	-1.91641e-08	4.08041e-09	-5.4001e-09	-1.06633e-08	1.26805e-08	-1.90858e-08	5.54162e-10	-8.36562e-09	-1.33952e-08	-1.02958e-08	5.78844e-09	-1.36039e-08	8.49161e-09	-3.30834e-09	-2.41435e-09	-1.1508e-08	3.40342e-08	-3.42684e-09	1.35733e-08	6.69582e-09	1.12697e-08	4.91342e-15
2.17032e-08	-4.02759e-09	-1.59076e-08	-2.30747e-09	2.30728e-08	8.69225e-09	8.50052e-10	1.34131e-08	-2.10002e-09	-1.91648e-08	4.091e-09	-5.38748e-09	-1.06672e-08	1.26683e-08	-1.9086e-08	6.39166e-10	-8.35284e-09	-1.33933e-08	-1.02969e-08	5.78589e-09	-1.36076e-08	8.45609e-09	-3.2944e-09	-2.414e-09	-1.15084e-08	3.40354e-08	-3.4246e-09	1.35685e-08	6.69586e-09	1.12704e-08	4.91114e-15
2.17033e-08	-4.02762e-09	-1.59057e-08	-2.44883e-09	2.30731e-08	8.74064e-09	8.48619e-10	1.34142e-08	-2.1219e-09	-1.91673e-08	4.08985e-09	-5.59424e-09	-3.66385e-09	1.26817e-08	-1.90861e-08	7.65777e-10	-8.36666e-09	-1.33959e-08	-1.02959e-08	5.78086e-09	-1.3621e-08	8.49003e-09	-3.30365e-09	-2.41397e-09	-1.15085e-08	3.40357e-08	-3.41275e-09	1.35792e-08	6.69588e-09	1.12699e-08	4.81669e-15
2.17037e-08	-4.02757e-09	-1.59064e-08	-2.40309e-09	2.30734e-08	8.68749e-09	8.48851e-10	1.34132e-08	-2.0951e-09	-1.91673e-08	4.09788e-09	-5.48529e-09	-3.61535e-09	1.26792e-08	-1.90865e-08	7.59726e-10	-8.37161e-09	-1.33918e-08	-1.02964e-08	5.77767e-09	-1.36219e-08	8.48901e-09	-3.29166e-09	-2.41394e-09	-1.15095e-08	3.40367e-08	-3.41068e-09	1.35795e-08	6.69597e-09	1.12701e-08	4.81386e-15
2.17032e-08	-4.02768e-09	-1.5906e-08	-2.42964e-09	2.30733e-08	8.68982e-09	8.4922e-10	1.34139e-08	-2.10362e-09	-1.91667e-08	4.09201e-09	-5.41674e-09	-3.71611e-09	1.26726e-08	-1.90865e-08	7.40481e-10	-8.35996e-09	-1.33938e-08	-1.02964e-08	5.781e-09	-1.36191e-08	8.4855e-09	-3.2968e-09	-2.4141e-09	-1.15089e-08	3.40362e-08	-3.42117e-09	1.35761e-08	6.69596e-09	1.12701e-08	4.8135e-15
2.17031e-08	-4.0276e-09	-1.5906e-08	-2.4008e-09	2.3074e-08	8.69229e-09	8.49717e-10	1.34133e-08	-2.10583e-09	-1.91668e-08	4.09258e-09	-5.46286e-09	-3.23961e-09	1.26772e-08	-1.90862e-08	8.28944e-10	-8.36375e-09	-1.33947e-08	-1.03389e-08	3.11946e-09	-1.36213e-08	8.47619e-09	-3.28805e-09	-2.41393e-09	-1.15101e-08	3.40361e-08	-3.41634e-09	1.35813e-08	6.69609e-09	1.127e-08	4.78811e-15
2.17033e-08	-4.02748e-09	-1.59061e-08	-2.40068e-09	2.30733e-08	4.64856e-09	8.49044e-10	1.34127e-08	-2.00682e-09	-1.91657e-08	4.09156e-09	-5.41617e-09	-3.82457e-09	1.26787e-08	-1.90655e-08	7.43551e-10	-8.3659e-09	-1.33936e-08	-1.03068e-08	3.90866e-09	-1.36293e-08	8.70238e-09	-3.29424e-09	-2.42901e-09	-1.15265e-08	3.40355e-08	-3.41895e-09	1.35793e-08	6.69594e-09	1.127e-08	4.74582e-15
2.17033e-08	-4.02758e-09	-2.99757e-09	-2.40202e-09	2.30735e-08	8.28558e-09	8.49478e-10	1.34131e-08	-2.09954e-09	-1.91667e-08	4.09069e-09	-5.43584e-09	-3.52078e-09	1.26773e-08	-1.90857e-08	7.95434e-10	-8.36402e-09	-1.33947e-08	-1.03095e-08	3.47034e-09	-2.92367e-09	8.47933e-09	-3.29556e-09	-2.41469e-09	-1.06295e-08	3.40358e-08	-3.4192e-09	1.3581e-08	6.69607e-09	1.13116e-08	4.34492e-15
2.17035e-08	-4.02757e-09	-4.28163e-09	-2.40093e-09	2.30736e-08	7.15648e-09	8.49111e-10	1.34131e-08	-2.07752e-09	-1.91664e-08	4.09085e-09	-5.4356e-09	-3.6616e-09	1.26776e-08	-1.90793e-08	7.7025e-10	-8.36598e-09	-1.33981e-08	-1.03095e-08	3.83649e-09	-4.55741e-09	8.52577e-09	-3.29421e-09	-2.41595e-09	-9.77526e-09	3.40355e-08	-3.41794e-09	1.35807e-08	6.69605e-09	1.12999e-08	4.33555e-15
2.17039e-08	-4.02749e-09	-3.44821e-09	-2.40191e-09	2.30738e-08	7.41766e-09	8.49242e-10	1.34129e-08	-2.08068e-09	-1.91664e-08	4.09122e-09	-5.42937e-09	-3.7094e-09	1.26778e-08	-1.90635e-08	7.76939e-10	-8.36527e-09	-1.34032e-08	-1.03124e-08	3.57423e-09	-3.81289e-09	8.49422e-09	-3.29423e-09	-2.42299e-09	-8.80161e-09	3.40357e-08	-3.41916e-09	1.35813e-08	6.69595e-09	1.13268e-08	4.30673e-15
2.17038e-08	-4.02753e-09	-2.98579e-09	-2.401e-09	2.30738e-08	7.16536e-09	8.49346e-10	1.34129e-08	-2.07765e-09	-1.91664e-08	4.09182e-09	-5.42969e-09	-3.69695e-09	1.26775e-08	-1.90663e-08	7.83084e-10	-8.36544e-09	-1.34027e-08	-1.0317e-08	3.50094e-09	-3.05653e-09	8.50804e-09	-3.29486e-09	-2.41802e-09	-8.33466e-09	3.40358e-08	-3.41929e-09	1.35817e-08	6.69595e-09	1.13326e-08	4.2868e-15
2.17036e-08	-4.02754e-09	-3.69246e-09	-2.40173e-09	2.30736e-08	7.05655e-09	8.49277e-10	1.34592e-08	-2.07155e-09	-1.91666e-08	4.09101e-09	-5.45681e-09	-3.72106e-09	1.27782e-08	-1.9079e-08	7.71431e-10	-7.95349e-09	-1.34471e-08	-1.03128e-08	3.55441e-09	-4.14761e-09	2.21604e-09	-3.29521e-09	-2.41891e-09	-8.49944e-09	3.40313e-08	-3.02652e-09	1.53208e-09	6.69609e-09	1.13234e-08	4.04745e-15
2.15386e-08	-4.02753e-09	-3.37567e-09	-2.40265e-09	2.30736e-08	7.07361e-09	1.03237e-09	6.87406e-09	-2.07787e-09	-1.91665e-08	4.09413e-09	-5.44029e-09	-3.71587e-09	1.26936e-08	-1.90726e-08	7.8028e-10	-7.86379e-09	-1.34074e-08	-1.03143e-08	3.5429e-09	-3.6722e-09	5.90755e-09	-3.0247e-09	-2.41883e-09	-8.80685e-09	3.40368e-08	-3.31146e-09	3.58802e-09	6.6957e-09	1.13437e-08	3.94271e-15
2.15557e-08	-4.02742e-09	-3.43648e-09	-2.40372e-09	2.30736e-08	7.12355e-09	9.71997e-10	5.70402e-09	-2.07983e-09	-1.91666e-08	4.09125e-09	-5.44111e-09	-3.71893e-09	1.27059e-08	-1.90739e-08	7.75567e-10	-8.01803e-09	-1.34095e-08	-1.03131e-08	3.55747e-09	-3.71681e-09	3.80836e-09	-2.90108e-09	-2.41862e-09	-8.94662e-09	3.40358e-08	-3.18297e-09	3.06058e-09	6.69589e-09	1.13458e-08	3.91003e-15
2.15296e-08	-4.02744e-09	-3.47026e-09	-2.40317e-09	2.30736e-08	7.1595e-09	9.97717e-10	5.82663e-09	-2.07942e-09	-1.91666e-08	4.09147e-09	-5.44072e-09	-3.71516e-09	1.27053e-08	-1.90732e-08	7.76076e-10	-7.99167e-09	-1.34129e-08	-1.03131e-08	3.55657e-09	-3.73512e-09	3.81993e-09	-2.48363e-09	-2.41873e-09	-8.87007e-09	3.4036e-08	-3.25287e-09	3.14772e-09	6.69582e-09	1.13388e-08	3.90816e-15
2.15204e-08	-4.02743e-09	-3.53987e-09	-2.40337e-09	2.30736e-08	7.13886e-09	1.2156e-09	5.92888e-09	-2.07753e-09	-1.91665e-08	2.6202e-09	-5.44838e-09	-3.71708e-09	1.27096e-08	-1.90735e-08	7.75256e-10	-7.80729e-09	-1.34144e-08	-1.03127e-08	3.55476e-09	-3.73376e-09	3.61954e-09	-2.21939e-09	-2.4198e-09	-8.80454e-09	3.40363e-08	-3.27355e-09	3.43473e-09	6.69574e-09	1.13386e-08	3.89523e-15
2.15021e-08	-4.02743e-09	-3.5382e-09	-2.40337e-09	2.30736e-08	7.1449e-09	1.14351e-09	6.01481e-09	-2.0779e-09	-1.91665e-08	3.08002e-09	-5.44819e-09	-3.70177e-09	1.27095e-08	-1.90734e-08	7.74478e-10	-7.81514e-09	-1.34144e-08	-1.03127e-08	3.55563e-09	-3.69753e-09	3.47406e-09	-2.2139e-09	-2.42028e-09	-8.80913e-09	3.40363e-08	-3.25067e-09	3.12042e-09	6.69547e-09	1.13385e-08	3.89453e-15
2.15194e-08	-4.02743e-09	-3.53359e-09	-2.40327e-09	2.30736e-08	7.1269e-09	1.17871e-09	5.9801e-09	-2.07752e-09	-1.91665e-08	2.63344e-09	-5.44668e-09	-3.71515e-09	1.27095e-08	-1.90725e-08	7.7516e-10	-7.82112e-09	-1.3415e-08	-1.03128e-08	3.55693e-09	-3.72577e-09	3.62585e-09	-1.99698e-09	-2.41978e-09	-8.82374e-09	3.4037e-08	-3.24513e-09	3.04373e-09	6.69567e-09	1.13377e-08	3.89242e-15
2.14802e-08	-4.02741e-09	-3.52417e-09	-2.40324e-09	2.30736e-08	7.13688e-09	1.15803e-09	6.04198e-09	-2.07769e-09	-1.91665e-08	2.68992e-09	-5.4476e-09	-3.71309e-09	1.27104e-08	-1.90734e-08	7.76189e-10	-7.79675e-09	-1.34163e-08	-1.03128e-08	3.56899e-09	-3.73662e-09	3.61046e-09	-2.06511e-09	-2.42037e-09	-8.80477e-09	3.40368e-08	-3.24482e-09	3.0731e-09	6.69571e-09	1.13368e-08	3.89167e-15
2.13984e-08	-4.02597e-09	-3.53673e-09	-2.40324e-09	2.30856e-08	7.11353e-09	1.151e-09	6.00989e-09	-2.0804e-09	-1.91665e-08	2.64702e-09	-5.44786e-09	-3.71377e-09	1.27096e-08	-1.90731e-08	7.75225e-10	-7.81612e-09	-1.34155e-08	-1.02969e-08	3.55832e-09	-3.71681e-09	3.56252e-09	-2.09694e-09	-2.42061e-09	-8.80711e-09	3.40393e-08	-3.25254e-09	3.08274e-09	6.69572e-09	1.13441e-08	3.88781e-15
2.15094e-08	-4.02697e-09	-3.5345e-09	-2.40827e-09	2.25758e-08	7.13796e-09	1.17116e-09	6.04184e-09	-1.55099e-09	-1.91666e-08	2.67571e-09	-5.42592e-09	-3.71192e-09	1.271e-08	-1.44036e-08	7.65859e-10	-7.78438e-09	-1.33066e-08	-8.48431e-09	3.56709e-09	-3.68874e-09	2.48852e-09	-2.12002e-09	-2.42012e-09	-8.81626e-09	3.4037e-08	-3.25729e-09	3.14323e-09	7.31061e-09	1.13398e-08	3.67668e-15
2.16999e-08	-4.02252e-09	-3.54826e-09	-2.37274e-09	3.72146e-09	6.90148e-09	1.15616e-09	6.00674e-09	-1.9306e-09	-1.91666e-08	2.69945e-09	-5.42236e-09	-3.79105e-09	8.87516e-09	-1.77959e-08	7.7089e-10	-7.80319e-09	-1.29746e-08	-6.31331e-09	4.63621e-09	-3.90175e-09	3.51295e-09	-2.137e-09	-2.42145e-09	-8.85818e-09	3.40373e-08	-3.25719e-09	3.34061e-09	6.75464e-09	1.12947e-08	3.18294e-15
2.15607e-08	-4.10873e-09	-3.56996e-09	-2.39491e-09	3.45664e-09	6.85982e-09	1.15301e-09	6.10574e-09	-2.5233e-09	-1.91666e-08	2.65497e-09	-5.43375e-09	-3.72562e-09	9.64704e-09	-1.65219e-08	7.70223e-10	-7.811e-09	-1.10201e-08	-6.24717e-09	4.2476e-09	-3.79695e-09	3.76728e-09	-2.03016e-09	-2.43188e-09	-8.81434e-09	3.40362e-08	-3.25668e-09	3.69021e-09	6.761e-09	1.13294e-08	3.10127e-15
2.15737e-08	-4.0286e-09	-3.56105e-09	-2.36093e-09	4.5373e-09	6.27536e-09	1.15308e-09	6.05423e-09	-2.16797e-09	-1.91669e-08	2.73572e-09	-5.41207e-09	-3.73904e-09	9.23557e-09	-1.64255e-08	7.81339e-10	-7.80222e-09	-9.33918e-09	-6.44409e-09	4.26895e-09	-3.83327e-09	3.76292e-09	-2.06722e-09	-2.41901e-09	-8.86133e-09	3.40367e-08	-3.25659e-09	3.54786e-09	6.74298e-09	1.13283e-08	3.05722e-15
2.15671e-08	-4.19168e-09	-3.56114e-09	-2.36084e-09	5.29952e-09	5.83223e-09	1.15339e-09	6.05009e-09	-9.76382e-10	-1.91802e-08	2.69255e-09	-5.42475e-09	-3.75048e-09	9.84321e-09	-5.725e-09	7.92517e-10	-7.79979e-09	-1.05319e-08	-5.77263e-09	4.33874e-09	-3.70267e-09	3.80942e-09	-2.01617e-09	-2.42788e-09	-8.98883e-09	3.40366e-08	-3.25633e-09	3.4401e-09	6.73055e-09	1.13425e-08	2.84864e-15
2.16612e-08	-4.03875e-09	-3.51497e-09	-2.34998e-09	5.14782e-09	6.13118e-09	6.05777e-10	6.08013e-09	-1.36166e-09	-1.92101e-08	2.72883e-09	-5.45709e-09	-3.9011e-09	7.90869e-09	-5.60249e-09	7.97759e-10	-7.41768e-09	-9.76779e-09	-5.77319e-09	4.40523e-09	-3.70545e-09	3.96831e-09	-2.06373e-09	-2.33719e-09	-8.47365e-09	3.40391e-08	-3.25536e-09	3.55229e-09	6.71336e-09	1.13458e-08	2.79256e-15
2.16228e-08	-4.06536e-09	-3.53806e-09	-2.30499e-09	4.73833e-09	6.2873e-09	1.1236e-09	6.0529e-09	-1.00764e-09	-1.91972e-08	2.79314e-09	-5.44474e-09	-3.76299e-09	7.96548e-09	-3.71073e-09	7.92581e-10	-7.74628e-09	-4.52411e-09	-5.76698e-09	4.41452e-09	-3.8196e-09	3.81167e-09	-2.03694e-09	-1.78845e-09	-6.51412e-09	3.40384e-08	-3.25415e-09	3.54031e-09	6.72312e-09	1.1339e-08	2.66841e-15
2.1627e-08	-4.10749e-09	-3.54488e-09	-2.33779e-09	4.75026e-09	6.06733e-09	1.10636e-09	6.09771e-09	-1.60161e-09	-1.91856e-08	2.7534e-09	-5.44039e-09	-3.78065e-09	6.44837e-09	-4.29994e-09	7.9976e-10	-7.74538e-09	-4.82567e-09	-5.8847e-09	4.41615e-09	-3.76346e-09	3.80331e-09	-2.06509e-09	-2.30305e-09	-6.00893e-09	3.40371e-08	-3.25441e-09	3.55622e-09	6.74165e-09	1.13723e-08	2.65151e-15
2.16185e-08	-4.08358e-09	-3.54531e-09	-2.30454e-09	4.72039e-09	6.06069e-09	9.33075e-10	6.08831e-09	-1.18219e-09	-1.91824e-08	2.77201e-09	-5.43304e-09	-3.75912e-09	7.03939e-09	-2.57743e-09	8.03573e-10	-7.72784e-09	-4.72133e-09	-5.87792e-09	4.41293e-09	-3.79505e-09	3.79371e-09	-2.0661e-09	-2.38065e-09	-5.5022e-09	3.40371e-08	-3.25336e-09	3.5561e-09	6.73831e-09	1.13745e-08	2.63799e-15
1.8125e-08	-4.09152e-09	-3.54559e-09	-2.13919e-09	4.64322e-09	6.08847e-09	1.06136e-09	6.08833e-09	-1.24479e-09	-1.91569e-08	2.77025e-09	-5.43751e-09	1.74948e-09	6.84911e-09	-3.09405e-09	8.04219e-10	-7.73971e-09	-5.00932e-09	-5.87663e-09	4.41159e-09	-3.79204e-09	3.7971e-09	-2.06485e-09	-2.32942e-09	-5.73386e-09	3.40371e-08	-3.25447e-09	3.52443e-09	6.74325e-09	1.13713e-08	2.49187e-15
1.81281e-08	-4.09153e-09	-3.5456e-09	-2.13918e-09	4.64322e-09	6.08847e-09	1.06173e-09	6.08833e-09	-1.24479e-09	-1.88787e-08	2.77033e-09	-5.43751e-09	1.75564e-09	6.84899e-09	-3.09353e-09	2.16973e-09	-7.73815e-09	-5.00932e-09	-6.31708e-09	4.4116e-09	-3.79213e-09	3.79716e-09	-2.06486e-09	-2.32942e-09	-5.73387e-09	3.40371e-08	-3.25468e-09	3.52501e-09	6.75433e-09	1.13693e-08	2.49094e-15
1.82606e-08	-3.43583e-09	-3.54649e-09	-2.02741e-09	4.69775e-09	6.14534e-09	1.06932e-09	6.08041e-09	-1.85592e-09	-1.91598e-08	2.7727e-09	-5.43643e-09	-1.9999e-10	6.62574e-09	-3.07822e-09	8.19306e-10	-7.72823e-09	-4.95523e-09	-5.88397e-09	4.39535e-09	-3.58421e-09	3.89268e-09	-2.06598e-09	-2.33493e-09	-5.58453e-09	3.36249e-08	-3.25432e-09	3.58325e-09	6.73362e-09	1.13503e-08	2.45713e-15
1.85208e-08	-3.00592e-09	-3.54583e-09	-1.8052e-09	4.73698e-09	6.10748e-09	1.05478e-09	6.08331e-09	-1.27928e-09	-1.91778e-08	2.78265e-09	-5.43444e-09	-1.43376e-09	6.76935e-09	-2.87785e-09	8.27126e-10	-7.74909e-09	-4.25083e-09	-5.89565e-09	4.3883e-09	-2.46866e-09	3.81508e-09	-2.06611e-09	-2.34607e-09	-5.69429e-09	3.33285e-08	-3.25483e-09	3.58222e-09	6.73542e-09	1.13518e-08	2.43272e-15
1.83039e-08	-3.24282e-09	-3.54562e-09	-1.94607e-09	4.72897e-09	6.10806e-09	1.04758e-09	6.08348e-09	-1.28916e-09	-1.91671e-08	2.78025e-09	-5.43526e-09	-1.18124e-09	6.7828e-09	-2.78541e-09	8.34178e-10	-7.74784e-09	-4.42732e-09	-5.88875e-09	4.38973e-09	-2.65051e-09	3.81447e-09	-2.06566e-09	-2.33461e-09	-5.73145e-09	3.33485e-08	-3.25476e-09	3.56946e-09	6.73596e-09	1.13592e-08	2.42943e-15
1.84446e-08	-2.89641e-09	-3.54534e-09	-1.85497e-09	4.71549e-09	6.10841e-09	1.0535e-09	6.08399e-09	-1.22215e-09	-1.91735e-08	2.7932e-09	-2.03766e-09	-1.40941e-09	6.77674e-09	-2.89132e-09	8.27852e-10	-7.7393e-09	-4.45036e-09	-5.89024e-09	4.3916e-09	-2.58136e-09	3.82849e-09	-2.06561e-09	-2.29958e-09	-5.62533e-09	3.33739e-08	-3.25463e-09	3.54529e-09	6.74717e-09	1.13659e-08	2.40819e-15
1.84069e-08	-3.20064e-09	-3.54572e-09	-1.86422e-09	4.72898e-09	6.11143e-09	1.05018e-09	6.08357e-09	-1.22432e-09	-5.68798e-09	2.78334e-09	-4.54043e-09	-1.20649e-09	6.766e-09	-2.89805e-09	8.36367e-10	-7.73468e-09	-4.37364e-09	-5.83745e-09	4.39e-09	-2.64215e-09	3.85483e-09	-2.06596e-09	-2.33886e-09	-5.6766e-09	3.33649e-08	-3.255e-09	3.53828e-09	6.7358e-09	1.13541e-08	2.0882e-15
1.84211e-08	-3.06451e-09	-3.56009e-09	-1.84766e-09	4.78892e-09	6.12262e-09	1.05062e-09	6.08452e-09	-1.32455e-09	-5.42814e-09	2.77364e-09	-4.08617e-09	-1.22695e-09	6.74675e-09	-3.03797e-09	8.30837e-10	-7.73954e-09	-4.4384e-09	-5.82774e-09	4.38933e-09	-2.6975e-09	3.83325e-09	-2.14257e-09	-2.38452e-09	-5.65849e-09	2.36774e-08	-3.25466e-09	2.25273e-09	6.73891e-09	1.13556e-08	1.52365e-15
1.84699e-08	-3.05413e-09	-3.54669e-09	-1.84685e-09	4.76696e-09	6.11263e-09	1.05309e-09	6.08487e-09	-1.33069e-09	-8.88624e-09	2.75526e-09	-4.17158e-09	-1.25855e-09	6.75201e-09	-2.9306e-09	8.27637e-10	-7.74205e-09	-4.33196e-09	-5.84429e-09	4.39048e-09	-2.67285e-09	3.83485e-09	-2.13279e-09	-2.33696e-09	-5.60819e-09	2.24642e-08	-3.25513e-09	3.15563e-09	6.73701e-09	1.13573e-08	1.52188e-15
1.84496e-08	-3.02007e-09	-3.54816e-09	-1.85138e-09	4.91216e-09	6.11445e-09	1.05337e-09	6.08484e-09	-1.32896e-09	-6.69071e-09	2.74515e-09	-3.40028e-09	-1.2519e-09	6.74302e-09	-3.98534e-09	8.29648e-10	-7.73506e-09	-4.39842e-09	-5.84887e-09	4.39012e-09	-2.66982e-09	3.83453e-09	-2.40607e-09	-2.41095e-09	-5.63277e-09	2.17312e-08	-3.2551e-09	1.77047e-09	6.74002e-09	1.1357e-08	1.45262e-15
1.8449e-08	-3.03388e-09	-3.54832e-09	-1.87307e-09	4.84449e-09	6.11541e-09	1.05345e-09	6.0844e-09	-1.33186e-09	-2.12225e-09	2.75453e-09	-3.97314e-09	-1.24836e-09	6.75708e-09	-3.37005e-09	8.31376e-10	-7.73283e-09	-4.41393e-09	-5.84932e-09	4.3899e-09	-2.69065e-09	3.83373e-09	-2.36876e-09	-2.40826e-09	-5.65688e-09	2.20891e-08	-3.25515e-09	3.05593e-09	6.74015e-09	1.13569e-08	1.43397e-15
1.84406e-08	-3.0389e-09	-3.54815e-09	-1.8631e-09	4.8422e-09	6.12156e-09	1.14854e-09	6.08531e-09	-1.32946e-09	-3.21195e-09	1.20699e-09	-4.03169e-09	-1.24567e-09	6.75465e-09	-3.19059e-09	3.90171e-10	-7.73291e-09	-3.64162e-09	-5.8441e-09	4.39063e-09	-2.68631e-09	3.83436e-09	-2.36672e-09	-2.37748e-09	-1.73035e-09	2.22721e-08	-3.2551e-09	3.00181e-09	6.74224e-09	1.1357e-08	1.40468e-15
1.84414e-08	-3.03704e-09	-3.54819e-09	-1.8632e-09	4.84273e-09	6.12231e-09	1.1064e-09	6.08528e-09	-1.32828e-09	-3.11431e-09	1.37159e-09	-3.92803e-09	-1.2471e-09	6.75421e-09	-3.19336e-09	4.1032e-10	-7.7331e-09	-3.6626e-09	-5.84386e-09	4.39058e-09	-2.68528e-09	3.8343e-09	-2.36546e-09	-2.37857e-09	-1.91492e-09	2.22776e-08	-3.2551e-09	2.99369e-09	6.74185e-09	1.1357e-08	1.40463e-15
1.84441e-08	-3.04519e-09	-3.54835e-09	-1.86061e-09	4.85162e-09	6.12435e-09	1.11633e-09	6.08507e-09	-1.327e-09	-2.72098e-09	2.36995e-09	-3.97727e-09	-1.2415e-09	6.75234e-09	-3.1834e-09	7.07862e-10	-7.73391e-09	-3.80829e-09	-5.84651e-09	4.39031e-09	-2.68717e-09	3.83332e-09	-2.34985e-09	-2.39085e-09	-2.46668e-09	2.20981e-08	-3.25505e-09	2.70247e-09	6.74083e-09	1.1357e-08	1.40086e-15
1.29241e-08	-3.03483e-09	-3.54833e-09	-1.86318e-09	4.85845e-09	6.1224e-09	1.09856e-09	6.08509e-09	-1.33095e-09	-2.9176e-09	1.54033e-09	-4.015e-09	4.67068e-10	6.75413e-09	-3.20914e-09	4.47393e-10	-7.73418e-09	-4.04878e-09	-5.84507e-09	4.39031e-09	-2.68397e-09	3.83388e-09	-2.2669e-09	-2.3948e-09	-2.24123e-09	2.21608e-08	-3.25872e-09	2.88542e-09	6.7417e-09	1.13573e-08	1.22867e-15
1.29065e-08	-3.03197e-09	-3.54849e-09	-1.86316e-09	4.86553e-09	6.12203e-09	1.10071e-09	6.08495e-09	-1.3287e-09	-2.9554e-09	1.89251e-09	-3.94344e-09	-2.70294e-10	6.75277e-09	-3.18305e-09	5.5671e-10	-7.73496e-09	-3.92003e-09	-5.84649e-09	4.39068e-09	-2.68401e-09	3.83371e-09	-2.31401e-09	-2.38866e-09	-2.75421e-09	2.2105e-08	-3.25659e-09	2.69844e-09	6.74152e-09	1.13572e-08	1.22713e-15
1.2512e-08	-3.02914e-09	-3.54848e-09	-1.86409e-09	4.8609e-09	6.12225e-09	1.09435e-09	6.08517e-09	-1.3302e-09	-3.12491e-09	1.73794e-09	-3.9758e-09	5.57229e-10	6.75411e-09	-3.15687e-09	-1.95946e-11	-7.73472e-09	-4.07657e-09	-5.84525e-09	4.39037e-09	-2.68164e-09	3.83451e-09	-2.29062e-09	-2.39338e-09	-2.71628e-09	2.21463e-08	-3.25931e-09	3.17269e-09	6.74176e-09	1.13575e-08	1.22311e-15
1.25893e-08	-3.02823e-09	-3.54846e-09	-1.86316e-09	4.86098e-09	6.12214e-09	1.09324e-09	6.08512e-09	-1.32961e-09	-2.98659e-09	1.62251e-09	-3.97357e-09	2.8207e-10	6.75343e-09	-3.16301e-09	-3.12564e-10	-7.73466e-09	-4.0084e-09	-5.84549e-09	4.39038e-09	-2.68276e-09	3.83419e-09	-2.30005e-09	-2.38945e-09	-2.61085e-09	2.21026e-08	-3.25939e-09	2.89932e-09	6.74157e-09	1.13574e-08	1.219e-15
1.28435e-08	-3.03408e-09	-3.5484e-09	-1.86312e-09	9.41744e-10	6.12211e-09	1.08713e-09	6.08512e-09	-1.33072e-09	-3.04112e-09	1.63596e-09	-4.17044e-09	5.00841e-10	6.75399e-09	-3.18148e-09	1.19445e-10	-2.03602e-09	-4.03031e-09	-5.8454e-09	4.38554e-09	-2.68292e-09	3.83431e-09	-2.28698e-09	-2.36756e-09	-2.38387e-09	2.21281e-08	-3.25885e-09	3.00916e-09	6.74349e-09	1.13574e-08	1.1499e-15
1.27126e-08	-3.03107e-09	-3.54547e-09	-1.8632e-09	1.79512e-09	6.15225e-09	1.07855e-09	3.89745e-09	-1.3301e-09	-3.04381e-09	1.63977e-09	-4.04949e-09	1.33658e-10	6.75401e-09	-3.15441e-09	-3.24887e-10	-4.70777e-09	-4.01241e-09	-5.84558e-09	4.38836e-09	-2.68271e-09	3.83416e-09	-1.97945e-09	-2.37755e-09	-2.51169e-09	2.21242e-08	-3.25932e-09	3.02013e-09	6.7413e-09	1.00858e-08	1.11594e-15
1.26896e-08	-3.02834e-09	-3.53017e-09	-1.86295e-09	2.62886e-09	6.19125e-09	1.06878e-09	4.33535e-09	-1.33004e-09	-3.09696e-09	1.63133e-09	-4.30469e-09	1.46091e-10	6.75403e-09	-3.16231e-09	-1.62794e-10	-1.3052e-09	-4.01977e-09	-5.84566e-09	4.38884e-09	-2.67991e-09	3.83418e-09	-4.56663e-10	-2.37749e-09	-2.54401e-09	2.21224e-08	-3.26102e-09	3.09588e-09	6.74102e-09	1.00273e-08	1.10064e-15
1.27142e-08	-3.03033e-09	-3.5315e-09	-8.61794e-10	3.07004e-09	5.30567e-09	1.07909e-09	3.73054e-09	-1.32979e-09	-2.99775e-09	1.65709e-09	-4.10649e-09	1.2685e-10	6.75455e-09	-3.1559e-09	-1.44214e-10	-1.75387e-09	-3.99811e-09	-5.84148e-09	4.38927e-09	-2.68118e-09	3.84258e-09	-7.26214e-10	-2.66057e-09	-2.5724e-09	2.21182e-08	-3.25909e-09	2.67884e-09	6.73899e-09	1.01835e-08	1.08745e-15
1.27062e-08	-3.03002e-09	-3.53229e-09	-5.6406e-10	2.87122e-09	5.65815e-09	1.07436e-09	3.28625e-09	-1.32984e-09	-2.95141e-09	1.66271e-09	-4.07917e-09	7.60398e-11	6.755e-09	-3.16129e-09	-1.80122e-10	-1.72772e-09	-4.01759e-09	-5.84411e-09	4.34368e-09	-2.68138e-09	2.6009e-09	-4.86064e-10	-2.49193e-09	-2.52511e-09	2.21227e-08	-3.25997e-09	3.0183e-09	6.73992e-09	1.01605e-08	1.07792e-15
1.27168e-08	-3.03e-09	-3.53372e-09	-1.17837e-09	1.62559e-09	5.94641e-09	1.07627e-09	3.0186e-09	-1.32958e-09	-3.04564e-09	1.64924e-09	-4.07328e-09	1.63426e-10	6.75525e-09	-3.16216e-09	-1.67173e-10	-1.70735e-09	-4.02151e-09	-5.84525e-09	4.3887e-09	-2.68105e-09	3.84591e-09	-1.26065e-09	-2.48359e-09	-2.55169e-09	1.25214e-08	-3.26126e-09	2.95518e-09	6.73911e-09	1.01176e-08	7.51787e-16
7.82412e-09	-3.02984e-09	-3.53049e-09	-1.29425e-09	1.34151e-09	4.33832e-09	1.07015e-09	3.38208e-09	-1.32993e-09	-2.93377e-09	1.64759e-09	-4.08576e-09	1.71366e-09	6.75185e-09	-3.1804e-09	-1.67413e-10	-1.73429e-09	-4.01729e-09	-5.84463e-09	4.15716e-09	-2.71142e-09	3.83523e-09	-8.36065e-10	-2.40635e-09	-2.55711e-09	1.39033e-08	-3.26031e-09	3.06101e-09	6.73897e-09	1.05154e-08	6.81157e-16
7.90026e-09	-3.02756e-09	-3.5219e-09	-1.20646e-09	1.66232e-09	4.87773e-09	1.06239e-09	3.24495e-09	-1.33002e-09	-3.16262e-09	1.64752e-09	-4.09669e-09	6.06657e-10	6.75432e-09	-3.16599e-09	-1.54056e-10	-1.69376e-09	-4.01631e-09	-5.84563e-09	4.29054e-09	-2.71406e-09	3.79944e-09	-8.81197e-10	-2.43677e-09	-2.55792e-09	1.22508e-08	-3.26001e-09	2.93994e-09	6.72363e-09	1.01324e-08	6.34822e-16
7.93221e-09	-3.02772e-09	-3.52369e-09	-1.16057e-09	1.56493e-10	4.96807e-09	1.06235e-09	3.24121e-09	-1.33002e-09	-3.07843e-09	1.6479e-09	-4.09624e-09	5.68735e-10	6.75435e-09	-3.16505e-09	-1.56556e-10	-1.69552e-09	-4.01612e-09	-5.84551e-09	4.31815e-09	-2.71405e-09	3.72111e-09	-8.83309e-10	-2.43279e-09	-2.55137e-09	1.22903e-08	-3.26011e-09	2.94033e-09	6.7271e-09	1.01322e-08	6.334e-16
8.07285e-09	-3.0278e-09	-3.51877e-09	-1.2042e-09	1.15995e-09	4.13382e-09	1.0623e-09	3.1859e-09	-1.33006e-09	-3.10157e-09	1.64763e-09	-4.09837e-09	8.70065e-10	6.75333e-09	-3.16527e-09	-1.51753e-10	-1.70625e-09	-4.01508e-09	-5.84561e-09	4.3071e-09	-2.71655e-09	3.32274e-09	-8.82333e-10	-2.44272e-09	-2.55653e-09	1.23085e-08	-3.26007e-09	2.94202e-09	6.72413e-09	1.0135e-08	6.27361e-16
7.89484e-09	-3.02809e-09	-3.51795e-09	-1.2178e-09	-7.941e-10	3.9691e-09	1.06303e-09	3.22284e-09	-1.33006e-09	-3.12611e-09	1.64784e-09	-4.10397e-09	8.93113e-10	6.75381e-09	-3.16184e-09	-1.51733e-10	-1.69089e-09	-4.01308e-09	-5.84514e-09	4.28527e-09	-2.71607e-09	2.94919e-09	-8.13718e-10	-2.43979e-09	-2.5518e-09	1.23963e-08	-3.26045e-09	2.93983e-09	6.72588e-09	1.01347e-08	6.22374e-16
7.90645e-09	-3.02821e-09	-3.51981e-09	-1.21654e-09	-2.37745e-10	3.97075e-09	1.06337e-09	3.23385e-09	-1.33005e-09	-3.09536e-09	1.64782e-09	-4.10294e-09	8.23076e-10	6.75386e-09	-3.16218e-09	-1.51826e-10	-1.69162e-09	-4.01309e-09	-5.84512e-09	4.28535e-09	-2.71477e-09	2.95026e-09	-8.15981e-10	-2.44085e-09	-2.55186e-09	1.23972e-08	-3.26028e-09	2.94199e-09	6.726e-09	1.01347e-08	6.21809e-16
7.90645e-09	-3.02821e-09	-3.51981e-09	-1.21654e-09	-2.37745e-10	3.97075e-09	1.06337e-09	3.23385e-09	-1.33005e-09	-3.09536e-09	1.64782e-09	-4.10294e-09	8.23076e-10	6.75386e-09	-3.16218e-09	-1.51826e-10	-1.69162e-09	-4.01309e-09	-5.84512e-09	4.28535e-09	-2.71477e-09	2.95026e-09	-8.15981e-10	-2.44085e-09	-2.55186e-09	1.23972e-08	-3.26028e-09	2.94199e-09	6.726e-09	1.01347e-08	6.21809e-16
7.9237e-09	-3.02816e-09	-3.52026e-09	-1.20675e-09	8.68647e-11	4.00591e-09	1.06321e-09	3.22941e-09	-1.33005e-09	-3.09667e-09	1.6476e-09	-4.1016e-09	8.38844e-10	6.75383e-09	-3.16245e-09	-1.51625e-10	-1.69615e-09	-4.01321e-09	-5.84518e-09	4.29065e-09	-2.71364e-09	3.00526e-09	-8.27792e-10	-2.44136e-09	-2.55202e-09	1.23458e-08	-3.26032e-09	2.94342e-09	6.72611e-09	1.01347e-08	6.21433e-16
7.9128e-09	-3.02817e-09	-3.52033e-09	-1.20485e-09	-2.62843e-13	3.99611e-09	1.06322e-09	3.22691e-09	-1.33005e-09	-3.09748e-09	1.64734e-09	-4.10125e-09	8.61511e-10	6.75391e-09	-3.16245e-09	-1.51572e-10	-1.69342e-09	-4.01385e-09	-5.84521e-09	4.28961e-09	-2.71465e-09	2.98982e-09	-8.26998e-10	-2.44242e-09	-2.55249e-09	1.23359e-08	-3.26033e-09	2.94539e-09	6.72651e-09	1.0135e-08	6.20882e-16
7.91703e-09	-3.0277e-09	-3.51992e-09	-1.20883e-09	-7.2122e-11	3.98397e-09	1.06094e-09	3.22974e-09	-1.38987e-09	-3.10102e-09	1.64631e-09	-4.10017e-09	8.07354e-10	5.69262e-09	-3.16182e-09	-1.53385e-10	-1.2346e-09	-4.0697e-09	-5.84523e-09	4.3412e-09	-2.46339e-09	2.99521e-09	-8.32052e-10	-2.4422e-09	-2.55626e-09	1.1145e-08	-3.26593e-09	2.93882e-09	6.87912e-09	1.01351e-08	5.80166e-16
7.91969e-09	-3.02755e-09	-3.51983e-09	-1.21009e-09	-5.76593e-11	4.00966e-09	1.06334e-09	3.23052e-09	-1.37409e-09	-3.09258e-09	1.6414e-09	-3.58915e-09	8.15321e-10	5.65251e-09	-1.86103e-09	-1.51876e-10	-1.06602e-09	-4.10598e-09	-5.84582e-09	4.34373e-09	-2.71124e-09	2.99368e-09	-7.65587e-10	-2.44176e-09	-2.55522e-09	1.1059e-08	-3.28894e-09	2.91569e-09	6.83462e-09	1.01353e-08	5.68002e-16
7.91699e-09	-3.02782e-09	-3.51981e-09	-1.21075e-09	-5.41285e-11	3.9926e-09	1.06326e-09	3.22804e-09	-1.43406e-09	-2.93817e-09	1.64528e-09	-3.27066e-09	8.08806e-10	5.74209e-09	-1.20847e-09	-1.53354e-10	-6.47218e-10	-4.04531e-09	-5.84572e-09	4.33968e-09	-2.47327e-09	2.99976e-09	-8.14181e-10	-2.44194e-09	-2.55386e-09	1.11878e-08	-3.27702e-09	2.93446e-09	6.88022e-09	1.01351e-08	5.65027e-16
7.91868e-09	-3.02784e-09	-3.51981e-09	-1.20955e-09	-6.35168e-11	3.99705e-09	1.06276e-09	3.2285e-09	-1.43333e-09	-3.05594e-09	1.6432e-09	-3.52546e-09	8.09665e-10	5.68607e-09	-1.8081e-09	-1.53152e-10	-1.16379e-09	-2.8752e-09	-5.84534e-09	4.3294e-09	-2.62663e-09	2.99572e-09	-8.24837e-10	-2.44203e-09	-2.55516e-09	1.10866e-08	-3.26819e-09	2.93837e-09	6.83902e-09	1.0135e-08	5.59357e-16
7.91695e-09	-3.02787e-09	-3.51987e-09	-1.20905e-09	-6.40712e-11	4.00121e-09	1.06525e-09	1.005e-09	-1.44096e-09	-3.01012e-09	1.64072e-09	-2.24336e-09	8.09115e-10	5.76958e-09	-1.88075e-09	-1.53063e-10	-1.2517e-09	-2.79027e-09	-5.84571e-09	4.33226e-09	-2.57969e-09	2.99858e-09	-8.18556e-10	-2.44383e-09	-2.55476e-09	1.11677e-08	-3.26294e-09	2.96823e-09	6.86721e-09	9.70573e-09	5.36864e-16
7.91292e-09	-3.02772e-09	-3.52002e-09	-1.20973e-09	-3.69893e-10	3.90107e-10	1.06503e-09	3.22808e-09	-1.40726e-09	-3.00566e-09	1.64199e-09	-2.90807e-09	8.12319e-10	5.74722e-09	-1.85756e-09	-1.526e-10	-9.62475e-10	-3.0354e-09	-5.84561e-09	4.33606e-09	-2.51907e-09	2.99266e-09	-8.16043e-10	-1.76126e-09	-2.52161e-09	3.98143e-09	-3.26898e-09	2.95077e-09	6.84657e-09	1.01095e-08	4.29673e-16
7.91306e-09	-3.02771e-09	-3.51996e-09	-1.37935e-09	-2.17976e-10	3.60962e-10	1.09765e-09	3.22843e-09	-1.40353e-09	-2.99716e-09	1.64128e-09	-2.75723e-09	8.09157e-10	3.43368e-09	-1.85148e-09	-1.52406e-10	-1.07031e-09	-3.2737e-09	-5.84646e-09	4.33565e-09	-8.41647e-10	2.99601e-09	-8.18921e-10	-1.75537e-09	-2.53318e-09	3.3199e-09	-3.26924e-09	2.94545e-09	6.85173e-09	1.00831e-08	3.98722e-16
7.91373e-09	-3.02356e-09	-3.51959e-09	-1.24505e-09	-1.90212e-10	4.51057e-10	1.07152e-09	3.14603e-09	-1.40601e-09	-3.02744e-09	1.62223e-09	-2.62851e-09	7.49874e-10	3.75474e-09	-1.79348e-09	-1.52553e-10	-1.04887e-09	-2.21865e-09	-5.82467e-09	4.33461e-09	-1.50819e-09	3.0002e-09	-8.10411e-10	-1.72297e-09	-2.53905e-09	3.67228e-09	-3.27756e-09	2.94336e-09	6.85508e-09	1.0081e-08	3.97172e-16
7.91276e-09	-3.02555e-09	-3.51995e-09	-1.26061e-09	-2.01987e-10	4.67832e-10	1.07955e-09	3.14776e-09	-1.40399e-09	-3.0471e-09	1.63656e-09	-2.65132e-09	7.67632e-10	3.72209e-09	-1.79754e-09	-1.52597e-10	-1.09664e-09	-2.23461e-09	-5.8321e-09	4.33437e-09	-1.60692e-09	2.99841e-09	-8.15228e-10	-1.68373e-09	-2.53735e-09	3.56801e-09	-3.27452e-09	2.94317e-09	6.85779e-09	1.00072e-08	3.95535e-16
7.91241e-09	-3.0274e-09	-3.47682e-09	-1.30863e-09	-2.22175e-10	4.06612e-10	1.12973e-09	3.19163e-09	-1.39813e-09	-3.03284e-09	1.64057e-09	-2.67983e-09	8.08275e-10	3.60284e-09	-1.86803e-09	-1.48594e-10	-1.09771e-09	-2.32457e-09	-5.76603e-09	4.33442e-09	-1.34236e-09	2.99732e-09	-8.16592e-10	-1.53031e-09	-2.53945e-09	3.52468e-09	-3.27154e-09	2.93835e-09	6.85348e-09	1.00089e-08	3.93216e-16
7.91253e-09	-3.02736e-09	-3.39016e-09	-1.30151e-09	-2.1247e-10	6.31619e-10	1.1169e-09	3.13274e-09	-1.40263e-09	-3.00712e-09	1.63917e-09	-2.71444e-09	7.98741e-10	3.66945e-09	-1.83375e-09	-1.52452e-10	-1.10112e-09	-2.13761e-09	-5.8135e-09	4.33494e-09	-1.20321e-09	2.99661e-09	-8.16871e-10	-1.66717e-09	-2.54055e-09	3.40971e-09	-3.26961e-09	2.93211e-09	6.85405e-09	1.00105e-08	3.9182e-16
7.91266e-09	-3.02704e-09	-3.5104e-09	-1.31672e-09	-2.05844e-10	5.29963e-10	1.09274e-09	3.13659e-09	-1.40443e-09	-3.01413e-09	1.639e-09	-2.67008e-09	8.05294e-10	3.57329e-09	-1.8322e-09	-1.52474e-10	-1.09432e-09	-2.03951e-09	-5.82866e-09	4.33521e-09	-7.91379e-10	2.99732e-09	-8.14825e-10	-1.61457e-09	-2.53564e-09	3.46943e-09	-3.27037e-09	2.93538e-09	6.85472e-09	1.00143e-08	3.90913e-16
7.91376e-09	-3.02706e-09	-3.47973e-09	-1.30383e-09	-2.12663e-10	3.89032e-10	9.22456e-10	3.21617e-09	-1.40489e-09	-3.01365e-09	1.63837e-09	-2.64906e-09	8.06242e-10	3.58906e-09	-1.83413e-09	-1.52066e-10	-1.10955e-09	-2.20979e-09	-5.57553e-09	4.33533e-09	-9.23458e-10	2.99733e-09	-8.15724e-10	-1.61733e-09	-2.53438e-09	3.4333e-09	-3.27187e-09	2.93569e-09	6.86422e-09	1.00023e-08	3.88478e-16
7.91349e-09	-3.02725e-09	-3.41233e-09	-1.31374e-09	8.72106e-11	4.81523e-10	1.09094e-09	3.13832e-09	-1.40457e-09	-3.01571e-09	1.50351e-09	-2.65918e-09	7.98001e-10	3.60006e-09	-1.82967e-09	-1.52232e-10	-1.10232e-09	-2.19266e-09	-5.72356e-09	4.33469e-09	-6.7615e-10	2.99795e-09	-8.16554e-10	-1.6104e-09	-2.63016e-09	3.48578e-09	-3.27052e-09	2.93839e-09	2.40534e-09	1.00015e-08	3.48295e-16
7.91244e-09	-2.96375e-09	-3.40269e-09	-1.31215e-09	-1.20937e-10	4.59256e-10	9.91065e-10	3.20688e-09	-1.4045e-09	-3.01495e-09	1.5652e-09	-2.6493e-09	7.79992e-10	3.5949e-09	-1.83472e-09	-1.55726e-10	-1.10306e-09	-2.11782e-09	-5.72717e-09	2.4523e-09	-9.61132e-10	2.99899e-09	-8.01972e-10	-1.58433e-09	-2.56024e-09	2.98764e-09	-3.27057e-09	2.93785e-09	3.75129e-09	9.90448e-09	3.38202e-16
2.56396e-09	-2.84533e-09	-3.42824e-09	-1.31306e-09	-7.64391e-11	4.8691e-10	1.06006e-09	3.22169e-09	-1.40444e-09	-3.01354e-09	1.56691e-09	-2.64912e-09	7.70231e-10	3.59049e-09	-1.83498e-09	-1.50785e-10	-1.09992e-09	-2.1276e-09	-5.75234e-09	2.86936e-09	-9.16762e-10	2.99755e-09	-7.91493e-10	-1.60053e-09	-2.57466e-09	3.33314e-09	-3.27061e-09	2.92875e-09	2.95529e-09	9.90722e-09	2.81267e-16
2.58715e-09	-2.72063e-09	-3.42773e-09	-1.31256e-09	-1.1661e-10	4.66174e-10	1.07157e-09	3.24141e-09	-1.40444e-09	-3.01405e-09	1.58664e-09	-2.65133e-09	7.67337e-10	3.59281e-09	-1.84637e-09	-1.51444e-10	-1.09909e-09	-2.1278e-09	-5.75288e-09	2.82261e-09	-9.29612e-10	2.99741e-09	-7.90134e-10	-1.6006e-09	-2.57584e-09	3.3134e-09	-3.24113e-09	2.93499e-09	2.82437e-09	9.90019e-09	2.79543e-16
2.38825e-09	-2.92571e-09	-3.18724e-09	-1.31475e-09	-2.66433e-11	5.05454e-10	1.02763e-09	3.1673e-09	-1.40443e-09	-3.01463e-09	1.59636e-09	-2.65247e-09	7.77257e-10	3.58059e-09	-1.83144e-09	-1.48856e-10	-1.09532e-09	-2.13473e-09	-5.72311e-09	2.56922e-09	-9.11115e-10	2.99595e-09	-8.10324e-10	-1.61164e-09	-2.57713e-09	3.13032e-09	-3.27063e-09	2.92624e-09	2.94835e-09	9.93861e-09	2.76281e-16
2.51276e-09	-2.74997e-09	-3.19857e-09	-1.31425e-09	-4.50051e-11	4.99717e-10	1.02934e-09	3.1783e-09	-1.4044e-09	-3.0145e-09	1.58931e-09	-2.65259e-09	7.72828e-10	3.58175e-09	-1.81831e-09	-1.49405e-10	-1.09716e-09	-2.13398e-09	-5.72751e-09	2.70526e-09	-9.06413e-10	2.99623e-09	-8.09276e-10	-1.61017e-09	-2.57881e-09	2.94468e-09	-3.2698e-09	2.92661e-09	2.97339e-09	9.93397e-09	2.75654e-16
2.59587e-09	-2.69912e-09	-1.32272e-09	-1.31401e-09	-3.76288e-11	4.8943e-10	1.02633e-09	3.20855e-09	-1.40437e-09	-3.01318e-09	1.58374e-09	-2.65111e-09	7.60964e-10	3.58892e-09	-1.79843e-09	-1.49625e-10	-1.15278e-09	-2.14107e-09	-5.74114e-09	2.71055e-09	-9.09637e-10	3.05259e-09	-8.00659e-10	-1.60708e-09	-2.58668e-09	2.92869e-09	-3.26646e-09	2.93111e-09	2.97336e-09	9.92597e-09	2.67879e-16
2.58173e-09	-2.74728e-09	-1.33978e-09	-1.31318e-09	-4.65412e-11	4.85139e-10	8.06097e-10	3.23756e-09	-1.4012e-09	-3.01395e-09	1.81026e-09	-2.64989e-09	7.60394e-10	3.58764e-09	-1.81233e-09	-1.4983e-10	-1.1783e-09	-2.14535e-09	-5.73723e-09	2.66399e-09	-8.89271e-10	2.57846e-09	-8.0456e-10	-1.60426e-09	-2.5935e-09	2.83903e-09	-3.26725e-09	2.92897e-09	2.99158e-09	9.91696e-09	2.65204e-16
2.49857e-09	-2.69861e-09	-1.25058e-09	-1.30316e-09	-3.18697e-10	4.84109e-10	8.80054e-10	3.20419e-09	-1.39667e-09	-3.01357e-09	1.6341e-09	-2.65188e-09	7.65023e-10	3.58631e-09	-1.79732e-09	-1.80808e-10	-1.14277e-09	-2.14285e-09	-5.7385e-09	2.67512e-09	-8.89781e-10	1.94369e-09	-8.04454e-10	-1.60538e-09	-2.58521e-09	2.82813e-09	-3.26934e-09	2.9293e-09	2.97337e-09	9.90924e-09	2.60373e-16
2.52267e-09	-2.73963e-09	-1.49655e-09	-1.31316e-09	-4.59853e-11	4.33952e-10	8.68075e-10	3.22308e-09	-1.40317e-09	-2.98161e-09	1.60921e-09	-2.65102e-09	7.65577e-10	3.58767e-09	-1.80731e-09	-1.54369e-10	-1.17607e-09	-2.1407e-09	-5.73718e-09	2.67845e-09	-8.87272e-10	-4.67579e-11	-8.02563e-10	-1.63337e-09	-2.58835e-09	2.83702e-09	-3.26598e-09	2.93007e-09	2.89748e-09	9.91526e-09	2.57254e-16
2.543e-09	-2.22376e-09	-1.29162e-09	-1.31307e-09	-7.02495e-11	4.86003e-10	9.14837e-10	3.21576e-09	-1.40147e-09	-3.00825e-09	1.60936e-09	-2.65081e-09	7.65204e-10	3.58176e-09	-1.83068e-09	-1.66796e-10	-1.16996e-09	-2.1424e-09	-5.73777e-09	2.67735e-09	-8.92388e-10	7.19258e-10	-8.03544e-10	-8.30424e-10	-2.59491e-09	2.84007e-09	-3.26776e-09	2.92838e-09	2.94129e-09	9.91849e-09	2.53427e-16
2.54746e-09	-2.27157e-09	-1.16962e-09	-1.31257e-09	-5.55562e-11	4.76457e-10	8.74362e-10	2.37902e-09	-1.40186e-09	-2.99653e-09	1.60914e-09	-2.65105e-09	7.66391e-10	3.58437e-09	-1.82323e-09	-1.69178e-10	-1.16421e-09	-2.14044e-09	-5.73719e-09	2.72096e-09	-8.88033e-10	1.07539e-09	-8.03099e-10	-1.45892e-09	-2.59523e-09	2.86197e-09	-3.28985e-09	2.9638e-09	2.9341e-09	9.91676e-09	2.51203e-16
2.55687e-09	-2.15051e-09	-1.21291e-09	-1.31281e-09	-5.68034e-11	4.85743e-10	-1.14297e-09	3.13238e-09	-1.39666e-09	-3.00604e-09	1.61089e-09	-2.65087e-09	7.65913e-10	3.58262e-09	-1.82439e-09	-1.69974e-10	-1.15923e-09	-2.14112e-09	-2.12813e-09	2.68917e-09	-8.92202e-10	5.80347e-10	-8.02744e-10	-1.36327e-09	-2.59018e-09	2.8493e-09	-3.27248e-09	2.98522e-09	2.94223e-09	9.91699e-09	2.25878e-16
8.9858e-10	-2.24529e-09	-1.22912e-09	-1.3124e-09	-5.46353e-11	4.81058e-10	6.79168e-10	2.76565e-09	-1.38827e-09	-3.00315e-09	1.61376e-09	-2.65064e-09	7.66331e-10	3.58466e-09	-1.82116e-09	-1.73744e-10	-1.1753e-09	-2.14173e-09	-2.85817e-09	2.69741e-09	-8.90181e-10	9.21225e-10	-8.02749e-10	-1.2471e-09	-2.5919e-09	2.8647e-09	-3.27895e-09	2.95145e-09	2.94665e-09	9.91695e-09	2.21457e-16
2.00305e-09	-2.09609e-09	-1.22648e-09	-1.31266e-09	-6.39536e-11	4.84169e-10	4.19369e-10	2.77222e-09	-1.39811e-09	-3.00369e-09	1.61215e-09	-2.6507e-09	7.93927e-10	3.58937e-09	-1.8287e-09	-1.68353e-10	-1.17293e-09	-2.14166e-09	-2.93983e-09	2.7191e-09	-8.90174e-10	8.88161e-10	-8.02735e-10	-1.52655e-09	-2.53535e-09	2.85888e-09	-3.23717e-09	2.95349e-09	2.94509e-09	8.10619e-09	1.91963e-16
2.39302e-09	-2.06642e-09	-1.21091e-09	-1.31271e-09	-5.99193e-11	4.84929e-10	4.65717e-10	2.73559e-09	-1.39773e-09	-3.00224e-09	1.61385e-09	-2.6507e-09	7.74149e-10	3.5868e-09	-1.82623e-09	-1.69713e-10	-1.17482e-09	-2.1419e-09	-2.62658e-09	2.72188e-09	-8.9022e-10	8.66195e-10	-8.02685e-10	-1.3886e-09	-2.56345e-09	2.85673e-09	-3.25095e-09	2.95515e-09	2.94354e-09	8.07775e-09	1.9089e-16
2.12684e-09	-2.04799e-09	-1.21524e-09	-1.31263e-09	-6.04886e-11	4.83349e-10	9.88788e-11	2.56012e-09	-1.39788e-09	-3.0025e-09	1.61302e-09	-2.6507e-09	7.77145e-10	3.58194e-09	-1.82637e-09	-1.68058e-10	-1.17719e-09	-2.14155e-09	-2.6066e-09	2.70907e-09	-8.90153e-10	9.26974e-10	-8.02827e-10	-1.44636e-09	-2.56261e-09	2.85668e-09	-3.24269e-09	2.94358e-09	2.94671e-09	8.10125e-09	1.88828e-16
1.68495e-09	-2.07969e-09	-1.22493e-09	-1.31276e-09	-6.13146e-11	4.84029e-10	2.69771e-10	2.63938e-09	-1.39388e-09	-1.27662e-09	1.61296e-09	-2.65103e-09	7.71966e-10	3.59015e-09	-1.80035e-09	-1.69202e-10	-1.17376e-09	-2.14235e-09	-2.78321e-09	2.66578e-09	-8.89736e-10	8.99002e-10	-8.02844e-10	-1.42383e-09	-2.57067e-09	2.8566e-09	-3.25001e-09	2.95427e-09	2.94383e-09	8.15903e-09	1.82009e-16
1.90682e-09	-2.08096e-09	-1.22318e-09	-1.31276e-09	-6.25769e-11	4.84047e-10	2.38539e-10	2.61043e-09	-1.39746e-09	-1.31281e-09	4.5638e-10	-2.65157e-09	7.71716e-10	3.59775e-09	-1.78692e-09	-1.69525e-10	-1.17559e-09	-2.14201e-09	-2.67783e-09	2.70154e-09	-8.90151e-10	8.91673e-10	-8.02829e-10	-1.34858e-09	-2.56438e-09	2.85658e-09	-3.25392e-09	2.62886e-09	2.9448e-09	8.17003e-09	1.78118e-16
2.01539e-09	-2.11281e-09	-1.22682e-09	-1.31282e-09	-6.25359e-11	4.83812e-10	2.08866e-10	2.6357e-09	-1.39679e-09	-2.37044e-09	5.85808e-10	-2.65173e-09	7.76061e-10	3.58615e-09	-1.81737e-09	-1.6886e-10	-1.17412e-09	-2.14205e-09	-2.7025e-09	2.70996e-09	-1.2774e-10	8.79962e-10	-8.05462e-10	-1.39984e-09	-2.5646e-09	2.85678e-09	-3.25409e-09	2.27247e-09	2.80046e-09	6.18433e-09	1.51315e-16
1.93265e-09	-2.13399e-09	-1.22633e-09	-1.31293e-09	-6.1761e-11	4.83636e-10	2.21979e-10	2.63656e-09	-1.39678e-09	-1.09809e-09	3.06362e-10	-2.65135e-09	7.75376e-10	3.58628e-09	-2.23285e-09	-1.69281e-10	-1.16806e-09	-2.14209e-09	-2.71369e-09	2.70345e-09	-6.43319e-10	8.79202e-10	-8.47997e-10	-1.32748e-09	-2.54042e-09	2.96213e-09	-2.20136e-09	2.41113e-09	1.40563e-09	5.87101e-09	1.34138e-16
1.94565e-09	-2.13429e-09	-1.2266e-09	-1.31291e-09	-6.08938e-11	4.8405e-10	2.2435e-10	2.6357e-09	-1.39661e-09	-1.63185e-09	5.59216e-10	-2.65168e-09	7.75385e-10	3.58623e-09	-1.85242e-09	-1.69213e-10	-7.44336e-10	-2.14234e-09	-2.75283e-09	2.70012e-09	-8.42472e-10	8.80957e-10	-8.06088e-10	-1.33395e-09	-2.55066e-09	2.91523e-09	-2.03252e-09	2.49139e-09	8.87129e-10	5.43429e-09	1.27273e-16
1.80588e-09	-1.39749e-09	-1.22745e-09	-1.31287e-09	-6.15921e-11	4.83971e-10	2.2694e-10	2.44455e-09	-1.39661e-09	-1.65045e-09	5.1989e-10	-2.65109e-09	7.74311e-10	3.58684e-09	-1.908e-09	-1.69289e-10	-8.25252e-10	-2.14214e-09	-2.70773e-09	2.69796e-09	-6.31639e-10	8.93028e-10	-8.09096e-10	-1.34219e-09	-2.54762e-09	2.89212e-09	-1.57795e-09	2.50344e-09	1.74062e-09	5.56066e-09	1.24913e-16
1.83725e-09	-1.54665e-09	-1.22714e-09	-1.31286e-09	-6.1202e-11	4.83956e-10	2.25163e-10	2.43079e-09	-1.39658e-09	-1.65887e-09	5.29513e-10	-2.65109e-09	7.745e-10	3.58677e-09	-1.92102e-09	-1.69266e-10	-8.49205e-10	-2.14211e-09	-2.72264e-09	2.69897e-09	-5.56477e-10	8.88459e-10	-8.16049e-10	-1.34595e-09	-2.54914e-09	2.94194e-09	-1.60233e-09	2.46136e-09	1.34624e-09	5.49658e-09	1.23776e-16
1.06642e-09	-1.66279e-09	-1.22807e-09	-1.31253e-09	-5.48789e-11	4.83612e-10	2.26573e-10	2.50911e-09	-1.39668e-09	-1.6549e-09	5.61326e-10	-2.65121e-09	7.74792e-10	3.58676e-09	-1.90514e-09	-1.69248e-10	-8.03828e-10	-2.14177e-09	-2.73084e-09	2.69782e-09	-6.56447e-10	8.87351e-10	-8.08474e-10	-1.34607e-09	-2.54816e-09	2.91821e-09	-1.63795e-09	2.46759e-09	1.12006e-09	5.51934e-09	1.22025e-16
1.08046e-09	-1.55834e-09	-1.22681e-09	-1.31293e-09	-6.09509e-11	4.83809e-10	2.25052e-10	2.42882e-09	-1.39664e-09	-1.66755e-09	5.81792e-10	-2.65115e-09	7.74804e-10	3.58673e-09	-1.92269e-09	-1.69202e-10	-8.15608e-10	-2.13934e-09	-2.72035e-09	2.69927e-09	-5.70672e-10	8.88952e-10	-8.14007e-10	-1.34681e-09	-2.54911e-09	2.94023e-09	-1.57598e-09	2.44148e-09	1.22794e-09	5.51289e-09	1.21309e-16
1.01632e-09	-1.54734e-09	-1.22857e-09	-1.29724e-09	-5.74054e-11	4.83665e-10	2.26318e-10	1.16095e-09	-1.3967e-09	-1.66014e-09	5.46197e-10	-2.6513e-09	7.73273e-10	3.58673e-09	-6.26167e-10	-1.69227e-10	-8.80571e-10	-2.14108e-09	-2.72762e-09	2.69799e-09	-6.12842e-10	8.87989e-10	-8.10919e-10	-1.35256e-09	-2.54891e-09	2.93624e-09	-1.60856e-09	2.44811e-09	1.15553e-09	5.5377e-09	1.13604e-16
1.07032e-09	-1.5262e-09	-1.2259e-09	-1.31256e-09	-6.58715e-11	4.83683e-10	2.25752e-10	1.43595e-09	-6.65578e-10	-1.64967e-09	5.50769e-10	-2.15599e-09	-3.76892e-10	3.58672e-09	-1.34686e-09	-2.05595e-10	-8.5926e-10	-2.14154e-09	-2.72397e-09	2.69647e-09	-6.12974e-10	8.88106e-10	-8.10529e-10	-8.34124e-10	-2.54992e-09	2.92764e-09	-1.64166e-09	2.4205e-09	1.11978e-09	5.52925e-09	1.10017e-16
1.13109e-09	-1.51816e-09	-1.22495e-09	-1.31262e-09	-6.51684e-11	4.83627e-10	2.25916e-10	1.6049e-09	-6.44323e-10	-1.64341e-09	5.42885e-10	-2.20349e-09	-7.87307e-11	3.58678e-09	-9.31975e-10	-2.09554e-10	-8.55149e-10	-1.88093e-09	-2.7227e-09	2.69519e-09	-6.14088e-10	8.90143e-10	-8.08056e-10	1.71892e-10	-2.54924e-09	2.92829e-09	-1.47961e-09	2.39784e-09	1.12819e-09	5.53001e-09	1.07387e-16
1.11793e-09	-1.52155e-09	-1.22663e-09	-1.30108e-09	-6.25206e-11	4.83675e-10	2.26523e-10	1.5789e-09	-9.09709e-10	-1.64425e-09	5.40964e-10	-2.20578e-09	2.62546e-10	3.59462e-09	-1.02326e-09	-1.89184e-10	-8.6721e-10	-4.83562e-10	-2.70878e-09	2.69568e-09	-6.11656e-10	8.88594e-10	-8.0778e-10	-3.66417e-11	-2.20234e-09	2.92791e-09	-1.53203e-09	2.42807e-09	1.14584e-09	5.52612e-09	1.03231e-16
1.1784e-09	-1.52885e-09	-1.21163e-09	-1.20118e-09	-6.34931e-10	4.84292e-10	1.67273e-10	1.55579e-09	-9.35474e-10	-1.64499e-09	5.48337e-10	-2.39571e-09	1.87247e-10	3.58691e-09	-5.15068e-10	-5.12983e-11	-8.62783e-10	-1.57935e-09	-2.64338e-09	2.70121e-09	-6.03728e-10	8.88545e-10	-7.87916e-10	-5.09055e-10	-2.31331e-09	8.66075e-10	-1.48321e-09	2.43327e-09	1.14148e-09	2.53147e-09	7.40034e-17
1.16275e-09	-1.51185e-09	-1.19815e-09	-1.02699e-09	-3.10564e-10	4.84155e-10	1.84838e-10	1.51241e-09	-8.15279e-10	-1.6457e-09	6.3357e-10	-2.31209e-09	2.08585e-10	3.58798e-09	-5.92371e-10	-7.01774e-11	-8.59291e-10	-1.00639e-09	-2.65827e-09	2.69818e-09	-6.07315e-10	8.88511e-10	-7.97916e-10	-5.51875e-10	-1.88289e-09	2.64579e-10	-1.62971e-09	2.06939e-09	1.13116e-09	2.93622e-09	6.98253e-17
1.16342e-09	-1.52776e-09	-1.21778e-09	-1.14694e-09	-2.61916e-10	4.84212e-10	1.53982e-10	1.45487e-09	-8.65265e-10	-1.64582e-09	5.5267e-10	-2.35369e-09	2.74499e-10	3.58938e-09	-8.56209e-10	-8.3218e-11	-8.63199e-10	-1.20363e-09	-2.67187e-09	2.69798e-09	-6.07909e-10	8.87638e-10	-7.90891e-10	-4.37256e-10	-1.57449e-09	2.90546e-10	-1.61168e-09	1.53937e-09	1.14549e-09	2.7595e-09	6.69748e-17
1.15447e-09	-1.52488e-09	-1.2207e-09	-1.09464e-09	-2.72087e-10	4.84021e-10	1.76426e-10	1.47035e-09	-7.60391e-10	-1.64747e-09	5.64895e-10	-2.35544e-09	2.29312e-10	3.59093e-09	-9.81375e-10	-1.37622e-10	-8.64198e-10	-8.74482e-10	-2.70588e-09	2.69606e-09	-6.06781e-10	8.81349e-10	-7.95469e-10	-6.05783e-10	-1.30152e-09	7.74296e-10	-1.45999e-09	1.01229e-09	1.14272e-09	2.7326e-09	6.44062e-17
1.15411e-09	-9.8794e-10	-1.21905e-09	-1.16425e-09	-1.96408e-10	4.83985e-10	1.81087e-10	1.56174e-09	-8.31115e-10	-1.64652e-09	5.52776e-10	-2.39273e-09	2.22519e-10	3.47469e-09	-9.04308e-10	-1.37639e-10	-8.60264e-10	-9.26612e-10	-2.67114e-09	2.69838e-09	-6.11963e-10	8.89876e-10	-7.92404e-10	-3.7164e-10	-1.3293e-09	7.6473e-10	-1.43228e-09	1.04802e-09	1.14509e-09	2.66632e-09	6.21558e-17
1.03552e-09	-1.25624e-09	-1.21926e-09	-1.10106e-09	-2.56768e-10	4.96416e-10	1.65203e-10	1.52951e-09	-8.41367e-10	-1.64532e-09	5.43287e-10	-2.34781e-09	2.24258e-10	1.89569e-09	-9.12746e-10	-1.30385e-10	-8.62202e-10	-9.43307e-10	-2.52321e-09	2.72954e-09	-6.07273e-10	3.15121e-10	-8.03972e-10	-3.84342e-10	-1.44763e-09	6.85198e-10	1.74217e-10	1.28983e-09	1.04733e-09	2.62112e-09	5.06835e-17
6.80686e-10	-1.52145e-09	-1.21764e-09	-1.11756e-09	-2.4184e-10	4.86389e-10	1.72132e-10	1.46846e-09	-8.04132e-10	-1.35209e-09	5.80811e-10	-2.34966e-09	2.19166e-10	1.55398e-09	-9.20579e-10	-1.15925e-10	-8.62156e-10	-9.0339e-10	-2.48301e-09	2.76576e-09	-6.01006e-10	-3.96731e-11	-8.35535e-10	-4.25409e-10	-1.43224e-09	7.65381e-10	-7.29989e-10	1.24249e-09	9.38582e-10	2.70172e-09	4.91577e-17
7.9169e-10	-1.25111e-09	-1.21922e-09	-1.12859e-09	-2.46688e-10	4.88466e-10	1.68984e-10	1.4979e-09	-8.11962e-10	-1.14487e-09	5.54115e-10	-2.34849e-09	2.21561e-10	1.7744e-09	-9.10128e-10	-1.10494e-10	-8.62953e-10	-9.17308e-10	-2.49337e-09	2.7278e-09	-6.03425e-10	1.41699e-10	-8.28984e-10	-3.89833e-10	-1.41304e-09	7.46836e-10	-2.31282e-10	1.15144e-09	1.07117e-09	2.66535e-09	4.80071e-17
9.03872e-10	-1.25433e-09	-1.21914e-09	-1.09884e-09	-2.43458e-10	4.94805e-10	1.72112e-10	1.50127e-09	-8.10643e-10	-1.35419e-09	5.49513e-10	-2.34166e-09	2.28405e-10	1.89925e-09	-9.06352e-10	-1.06012e-10	-8.59215e-10	-9.11259e-10	-2.40573e-09	2.71849e-09	-6.0454e-10	2.27915e-11	-8.21163e-10	-3.83463e-10	-1.39732e-09	7.34506e-10	-3.04622e-10	1.17394e-09	9.77959e-10	1.5895e-09	4.38195e-17
8.90477e-10	-5.13168e-10	-1.24079e-09	-1.08089e-09	-2.45717e-10	4.91459e-10	1.77834e-10	1.48303e-09	-8.10973e-10	-1.50309e-09	5.55425e-10	-2.34502e-09	2.20711e-10	1.69683e-09	-9.0179e-10	-1.07122e-10	-8.5664e-10	-6.53294e-10	-2.42139e-09	2.72402e-09	-6.05118e-10	-7.09273e-11	-8.25148e-10	-3.8132e-10	-1.36194e-09	7.47661e-10	-4.69238e-10	1.19815e-09	1.00309e-09	1.75356e-09	4.25666e-17
9.04171e-10	-7.96144e-10	-1.22773e-09	-1.06254e-09	-2.65256e-10	4.99971e-10	2.07266e-10	1.51152e-09	-8.21048e-10	-1.07218e-09	5.53991e-10	-1.3209e-09	2.22345e-10	1.77157e-09	-9.45206e-10	-1.03401e-10	-8.61445e-10	-5.90436e-10	-2.47924e-09	2.71677e-09	-6.05053e-10	2.14968e-12	-8.40548e-10	-3.91337e-10	-1.297e-09	7.24937e-10	-2.7303e-10	1.19436e-09	1.03604e-09	1.85317e-09	3.87633e-17
8.5627e-10	-5.82781e-10	-1.22867e-09	-1.07287e-09	-2.5841e-10	4.9246e-10	1.91138e-10	1.50695e-09	-8.15147e-10	-1.13644e-09	5.5326e-10	-8.9329e-10	2.21943e-10	1.77911e-09	-9.25088e-10	-1.06451e-10	-8.60672e-10	-6.04458e-10	-2.43991e-09	2.7193e-09	-6.05124e-10	1.3132e-10	-8.3669e-10	-3.84116e-10	-1.34184e-09	7.35194e-10	-2.86414e-10	1.2068e-09	1.0371e-09	1.86397e-09	3.76061e-17
8.96426e-10	-6.60742e-10	-1.2292e-09	-1.07701e-09	-2.51461e-10	4.96568e-10	1.99651e-10	1.50852e-09	-8.15822e-10	-1.08449e-09	5.53257e-10	-6.18183e-10	2.29849e-10	1.73329e-09	-9.19917e-10	-1.04908e-10	-8.60915e-10	-5.40111e-10	-2.46271e-09	2.71988e-09	-6.05169e-10	1.33468e-11	-8.35295e-10	-3.8609e-10	-1.34734e-09	7.29973e-10	-2.93545e-10	1.21854e-09	1.03301e-09	1.61035e-09	3.6269e-17
8.90981e-10	-6.38092e-10	-1.2325e-09	-1.07483e-09	-2.60059e-10	4.9589e-10	2.10723e-10	1.50046e-09	-8.17205e-10	-1.18839e-09	5.5408e-10	-6.01353e-10	2.29261e-10	1.74675e-09	-9.13484e-10	-1.05544e-10	-8.6094e-10	-4.81723e-10	-2.44084e-09	2.72161e-09	-6.05147e-10	-2.51533e-13	-8.34146e-10	-3.85403e-10	-1.33426e-09	7.30016e-10	-2.92203e-10	1.19824e-09	1.02027e-09	1.62207e-09	3.62377e-17
8.92742e-10	-5.03621e-10	-1.23065e-09	-1.0735e-09	-2.57108e-10	4.95934e-10	2.13498e-10	1.50604e-09	-8.15577e-10	-1.03809e-09	5.54284e-10	-6.78141e-10	2.26335e-10	1.7346e-09	-9.25464e-10	-1.04567e-10	-8.61042e-10	-5.09681e-10	-2.44477e-09	2.71971e-09	-6.05084e-10	3.01334e-12	-8.36482e-10	-3.856e-10	-1.3376e-09	7.30766e-10	-2.99152e-10	1.21265e-09	1.02927e-09	1.63209e-09	3.59765e-17
8.93538e-10	-5.38063e-10	-1.23039e-09	-3.21916e-10	-2.54755e-10	4.95161e-10	2.08777e-10	1.50668e-09	-8.15455e-10	-1.06834e-09	5.54166e-10	-6.51405e-10	2.26511e-10	1.73511e-09	-9.22663e-10	-1.04799e-10	-8.60805e-10	-5.33721e-10	-2.44635e-09	2.71999e-09	-6.05113e-10	-1.46587e-11	-8.36224e-10	-3.85286e-10	-1.3368e-09	7.33527e-10	-2.92017e-10	1.21239e-09	1.02894e-09	1.65773e-09	3.51011e-17
8.934e-10	-5.45721e-10	-1.101e-09	-4.84388e-10	-2.55773e-10	4.94578e-10	2.0769e-10	1.50897e-09	-8.15379e-10	-1.05313e-09	5.54189e-10	-6.68088e-10	2.27935e-10	1.73491e-09	-9.21761e-10	-1.04657e-10	-8.60962e-10	-5.18202e-10	-2.44958e-09	2.72077e-09	-6.05081e-10	-3.74168e-12	-8.35819e-10	-3.85596e-10	-1.33618e-09	7.30901e-10	-2.96487e-10	1.21426e-09	1.02929e-09	4.82718e-10	3.24234e-17
8.93474e-10	-5.26249e-10	-1.0872e-09	-4.22763e-10	-2.55025e-10	4.95601e-10	2.09963e-10	1.50942e-09	-8.15517e-10	-1.04911e-09	5.54016e-10	-6.85953e-10	2.2668e-10	1.73819e-09	-9.21983e-10	-1.04449e-10	-8.60921e-10	-5.1928e-10	-2.44504e-09	2.72044e-09	-6.05142e-10	4.03589e-12	-8.35993e-10	-3.85531e-10	-1.33698e-09	7.31347e-10	-2.94967e-10	1.2126e-09	1.02903e-09	-2.96398e-11	3.2089e-17
8.94183e-10	-5.33062e-10	-1.07242e-09	-4.65311e-10	-2.55163e-10	4.96018e-10	2.08192e-10	1.5083e-09	-8.15391e-10	-1.0576e-09	5.53925e-10	-6.66087e-10	2.2735e-10	7.92921e-10	-9.22169e-10	-1.04681e-10	-8.61512e-10	-5.149e-10	-2.44475e-09	2.72038e-09	-6.06903e-10	3.30716e-12	-8.36041e-10	-3.85441e-10	-1.33719e-09	7.31519e-10	-2.95788e-10	1.2123e-09	1.02895e-09	1.94195e-10	2.97327e-17
8.94215e-10	-5.36693e-10	-8.62215e-10	-5.36005e-10	-1.25538e-10	4.96157e-10	1.86445e-10	1.44118e-09	-8.14399e-10	-4.87828e-11	5.53883e-10	-6.65266e-10	2.2773e-10	1.14023e-10	-9.24085e-10	-1.05181e-10	-9.15802e-10	-5.32409e-10	-2.42992e-09	2.71765e-09	-8.89928e-10	7.11157e-12	-8.20933e-10	-5.46166e-10	-1.33836e-09	7.30818e-10	-2.93226e-10	1.21066e-09	9.80749e-10	4.12453e-10	2.80224e-17
8.9412e-10	-5.4028e-10	-8.68411e-10	-5.11922e-10	-2.30052e-10	4.95626e-10	1.90463e-10	1.48653e-09	-5.71164e-10	-4.18507e-10	5.5395e-10	-6.61118e-10	2.27472e-10	2.11705e-10	-9.22864e-10	-1.04893e-10	-8.94064e-10	-5.23956e-10	-2.43667e-09	2.71987e-09	-6.34409e-10	-1.48528e-12	-8.27829e-10	-4.2494e-10	-1.33727e-09	7.31874e-10	-2.9381e-10	1.21129e-09	1.01714e-09	3.88818e-10	2.75972e-17
8.93741e-10	-5.31644e-10	-8.81674e-10	-5.02586e-10	-1.80437e-10	4.95866e-10	2.05729e-10	1.44459e-09	-6.47608e-10	-2.17019e-10	5.53922e-10	-6.68e-10	2.27585e-10	2.85454e-10	-9.23763e-10	-1.04815e-10	-8.81912e-10	-5.27014e-10	-2.43812e-09	2.71903e-09	-6.45859e-10	3.17914e-12	-8.31238e-10	-4.03699e-10	-1.33713e-09	7.32286e-10	-2.93407e-10	1.21074e-09	9.96565e-10	2.17037e-10	2.73166e-17
8.93741e-10	-5.31644e-10	-8.81674e-10	-5.02586e-10	-1.80437e-10	4.95866e-10	2.05729e-10	1.44459e-09	-6.47608e-10	-2.17019e-10	5.53922e-10	-6.68e-10	2.27585e-10	2.85454e-10	-9.23763e-10	-1.04815e-10	-8.81912e-10	-5.27014e-10	-2.43812e-09	2.71903e-09	-6.45859e-10	3.17914e-12	-8.31238e-10	-4.03699e-10	-1.33713e-09	7.32286e-10	-2.93407e-10	1.21074e-09	9.96565e-10	2.17037e-10	2.73166e-17
8.93907e-10	-5.37337e-10	-8.75151e-10	-5.04959e-10	-1.92963e-10	4.95861e-10	2.03527e-10	1.45196e-09	-6.58892e-10	-2.69257e-10	5.53912e-10	-6.66991e-10	2.27579e-10	2.66201e-10	-9.23294e-10	-1.04852e-10	-8.80596e-10	-5.26646e-10	-2.43979e-09	2.71894e-09	-6.4609e-10	3.62474e-12	-8.32091e-10	-4.25565e-10	-2.45553e-10	7.3186e-10	-2.93421e-10	1.21088e-09	9.99613e-10	2.36333e-10	2.56781e-17
8.93881e-10	-5.33124e-10	-8.52616e-10	-5.02371e-10	-1.97029e-10	4.95861e-10	2.04006e-10	1.45664e-09	-5.66963e-10	-2.18414e-10	5.53913e-10	-6.67806e-10	2.27579e-10	2.77893e-10	-9.23528e-10	-1.04853e-10	-8.8948e-10	-5.27848e-10	-2.43791e-09	2.71944e-09	-6.46189e-10	3.26331e-12	-8.29787e-10	-4.27615e-10	-3.41882e-10	7.32248e-10	-2.93671e-10	1.2108e-09	1.00449e-09	2.39797e-10	2.55949e-17
8.93882e-10	-5.34168e-10	-8.72669e-10	-4.62871e-10	-1.98339e-10	4.95816e-10	2.0015e-10	1.27956e-09	-5.82514e-10	-2.34468e-10	5.53921e-10	-6.65901e-10	2.27521e-10	2.96912e-10	-9.23295e-10	-1.04802e-10	-8.84212e-10	-5.32434e-10	-2.43791e-09	2.71915e-09	-6.52014e-10	3.37354e-12	-8.31752e-10	-3.03504e-10	-4.19683e-10	7.32123e-10	-2.93538e-10	1.21061e-09	9.98987e-10	2.35234e-10	2.50993e-17
8.93797e-10	-4.54916e-10	-8.68186e-10	-4.81791e-10	-1.95086e-10	4.95863e-10	2.02161e-10	1.31167e-09	-6.19273e-10	-2.45639e-10	5.53926e-10	-6.67429e-10	2.27607e-10	2.70484e-10	-9.23462e-10	-1.0484e-10	-8.86433e-10	-5.28251e-10	-2.43802e-09	2.71913e-09	-6.54744e-10	3.6892e-12	-8.30515e-10	-1.04495e-11	-2.67784e-10	7.32131e-10	-2.93745e-10	1.20815e-09	1.00014e-09	2.34899e-10	2.49519e-17
8.93801e-10	-5.33903e-10	-8.66737e-10	-4.72135e-10	-1.912e-10	4.07434e-10	2.03517e-10	1.34413e-09	-6.09346e-10	-2.55368e-10	5.53925e-10	-6.04671e-10	2.27556e-10	2.641e-10	-9.10687e-10	-1.05179e-10	-8.84262e-10	-5.28021e-10	-2.43809e-09	2.71909e-09	-6.61415e-10	3.96948e-12	-7.04338e-10	-1.54736e-10	-2.69618e-10	7.32095e-10	-2.93576e-10	1.20923e-09	9.41283e-10	2.3493e-10	2.46339e-17
8.9365e-10	-4.80314e-10	-8.63032e-10	-4.85763e-10	-1.93732e-10	1.05183e-10	2.03916e-10	1.31802e-09	-6.23798e-10	-2.57853e-10	5.53904e-10	-6.2695e-10	2.27538e-10	2.66392e-10	-9.2e-10	-1.05091e-10	-8.837e-10	-5.27936e-10	-2.43815e-09	2.71919e-09	-6.53097e-10	4.34643e-12	-7.17462e-10	-1.29667e-10	-2.72871e-10	7.32085e-10	-2.92609e-10	1.20373e-09	9.51347e-10	2.35283e-10	2.44349e-17
8.93821e-10	-5.26833e-10	-8.67635e-10	-4.78797e-10	-1.91789e-10	4.54101e-10	2.03225e-10	1.34433e-09	-6.11317e-10	-2.491e-10	5.67946e-10	-5.96471e-10	2.2755e-10	2.68566e-10	-9.15329e-10	-1.05068e-10	-8.84955e-10	-5.29208e-10	-2.43823e-09	1.85129e-09	-6.49316e-10	3.7281e-12	-7.5697e-10	-6.04277e-11	-2.82306e-10	7.30739e-10	-2.93244e-10	1.23705e-09	9.37358e-10	2.33771e-10	2.08338e-17
8.93731e-10	-2.91543e-10	-4.91073e-10	-4.74107e-10	-1.92687e-10	2.28063e-10	2.03294e-10	1.34791e-09	-6.14678e-10	-2.57666e-10	5.53966e-10	-6.33983e-10	2.27566e-10	2.66261e-10	-9.14264e-10	-1.05306e-10	-8.84654e-10	-5.28329e-10	-2.4381e-09	1.97995e-09	-6.5071e-10	4.40874e-12	-6.6938e-10	-1.21386e-10	-2.8437e-10	6.40842e-10	-2.93291e-10	1.21273e-09	9.5127e-10	2.36031e-10	2.02411e-17
8.93797e-10	-3.79898e-10	-3.1985e-10	-4.74655e-10	-1.92378e-10	3.15713e-10	2.03266e-10	1.34007e-09	-5.95812e-10	-2.49048e-10	5.59635e-10	-6.18276e-10	2.2857e-10	2.65343e-10	-9.07962e-10	-1.0523e-10	-8.78359e-10	-5.28332e-10	-2.43809e-09	1.98012e-09	-6.51358e-10	7.05198e-12	-7.05774e-10	-1.03941e-10	-2.88169e-10	2.72436e-10	-2.95186e-10	1.21939e-09	9.52135e-10	2.3606e-10	1.98578e-17
8.93828e-10	-2.29285e-10	-3.89791e-10	-4.7201e-10	-1.92652e-10	2.95384e-10	2.13516e-10	1.34301e-09	-6.13735e-10	-2.4979e-10	5.56015e-10	-6.20646e-10	2.25707e-10	2.66326e-10	-9.0579e-10	-1.05346e-10	-8.81178e-10	-5.28328e-10	-2.43802e-09	1.93063e-09	-6.51125e-10	4.77879e-12	-7.02231e-10	-1.25597e-10	-2.84532e-10	4.0992e-10	-2.95822e-10	1.2212e-09	9.45995e-10	2.36119e-10	1.9725e-17
8.93708e-10	-3.45162e-10	-3.36385e-10	-4.74547e-10	-1.92438e-10	3.18179e-10	2.03698e-10	1.34303e-09	-5.98547e-10	-2.49123e-10	5.5777e-10	-6.1939e-10	2.28106e-10	2.67248e-10	-9.08029e-10	-1.0525e-10	-8.78557e-10	-5.28063e-10	-2.43805e-09	1.93662e-09	-6.50834e-10	5.13056e-12	-6.88348e-10	-1.21377e-10	-2.84297e-10	2.94598e-10	-2.95116e-10	1.21957e-09	9.50007e-10	2.35803e-10	1.96715e-17
8.93791e-10	-3.27771e-10	-3.6376e-10	-4.72598e-10	-1.75837e-10	2.62209e-10	2.03554e-10	1.348e-09	-6.0767e-10	-2.49375e-10	1.196e-10	-6.15997e-10	2.22756e-10	2.66944e-10	-9.07679e-10	-1.05377e-10	-8.37977e-10	-5.24615e-10	-2.43805e-09	1.93272e-09	-6.51117e-10	5.13793e-12	-6.96329e-10	-1.11206e-10	-2.84182e-10	3.90261e-10	-2.9525e-10	1.2211e-09	9.47284e-10	2.35933e-10	1.93437e-17
8.93785e-10	-3.23994e-10	-3.57488e-10	-4.68773e-10	-1.77444e-10	2.7405e-10	2.03673e-10	1.34525e-09	-5.99632e-10	-2.49195e-10	1.51459e-10	-6.16625e-10	2.24099e-10	2.66873e-10	-9.07765e-10	-1.05341e-10	-8.45281e-10	-5.25077e-10	-2.43807e-09	1.93293e-09	-6.51081e-10	4.85549e-12	-6.9157e-10	-1.11039e-10	-2.84377e-10	3.73044e-10	-2.9529e-10	1.22096e-09	9.47347e-10	2.3597e-10	1.93268e-17
8.93768e-10	-3.42556e-10	-3.64174e-10	-4.40695e-10	-1.73109e-10	2.65439e-10	2.03469e-10	1.34655e-09	-6.00594e-10	-2.49091e-10	1.73776e-10	-6.16398e-10	2.23488e-10	2.6687e-10	-9.08562e-10	-1.05363e-10	-8.44955e-10	-5.24795e-10	-2.43806e-09	1.9346e-09	-6.50988e-10	5.09433e-12	-6.95459e-10	-1.10656e-10	-2.84272e-10	3.29809e-10	-2.95175e-10	1.22094e-09	9.47843e-10	2.35938e-10	1.9306e-17
8.93757e-10	-3.29069e-10	-3.59106e-10	-4.17464e-10	-1.77205e-10	2.82062e-10	2.03651e-10	1.34536e-09	-6.01159e-10	-2.49152e-10	1.33009e-10	-6.16969e-10	2.25122e-10	8.55325e-11	-9.08434e-10	-1.05324e-10	-8.49007e-10	-5.25945e-10	-2.43815e-09	1.93514e-09	-6.50794e-10	5.17342e-12	-6.95994e-10	-1.10655e-10	-2.84293e-10	3.33296e-10	-2.953e-10	1.22064e-09	9.47854e-10	2.36112e-10	1.92191e-17
8.93769e-10	-3.3299e-10	-3.64209e-10	-4.25821e-10	-1.76751e-10	2.77033e-10	1.118e-10	1.29505e-09	-6.0099e-10	-2.49169e-10	1.48553e-10	-6.17081e-10	2.25854e-10	2.66729e-10	-9.07125e-10	-1.05314e-10	-8.45153e-10	-5.25827e-10	-2.43869e-09	1.92876e-09	-6.51068e-10	4.84678e-12	-6.96971e-10	-1.07018e-10	-2.84383e-10	3.1793e-10	-2.83294e-10	1.22116e-09	9.4749e-10	2.35997e-10	1.90897e-17
9.2346e-10	-3.28371e-10	-3.63935e-10	-4.32087e-10	-1.79721e-10	2.80085e-10	1.17521e-10	1.33041e-09	-6.00944e-10	-2.47442e-10	1.37078e-10	-6.17107e-10	2.11818e-10	2.66755e-10	-9.06234e-10	-8.65158e-11	-8.47774e-10	-5.30633e-10	-2.43996e-09	1.87911e-09	-6.50798e-10	-8.18286e-11	-6.91254e-10	-1.10788e-10	-2.85751e-10	3.36708e-10	-6.51122e-12	9.40521e-10	9.47489e-10	2.35879e-10	1.83791e-17
4.49621e-10	-3.14786e-10	-3.62796e-10	-4.30139e-10	-1.74006e-10	2.84577e-10	1.49561e-10	1.31673e-09	-6.02614e-10	-2.47993e-10	1.53811e-10	-6.17464e-10	2.13162e-10	2.66702e-10	-9.0555e-10	-8.75787e-11	-8.47796e-10	-5.26195e-10	-2.43912e-09	1.91732e-09	-6.50723e-10	1.49911e-12	-6.96722e-10	-1.11184e-10	-2.8664e-10	3.35815e-10	-2.24552e-10	9.61445e-10	9.4739e-10	2.34386e-10	1.79236e-17
4.9865e-10	-3.0617e-10	-3.6197e-10	-4.26983e-10	-1.78459e-10	2.82516e-10	1.59224e-10	1.32177e-09	-6.01264e-10	-2.48663e-10	1.64339e-10	-6.17306e-10	2.12654e-10	2.6606e-10	-5.96813e-10	-9.83197e-11	-8.4668e-10	-5.27119e-10	-2.43915e-09	1.87076e-09	-6.50768e-10	-1.55934e-11	-6.95847e-10	-1.10182e-10	-2.85298e-10	8.18732e-11	-1.90109e-10	1.06769e-09	9.47622e-10	2.32621e-10	1.74334e-17
5.36355e-10	-3.23644e-10	-3.62979e-10	-4.28752e-10	-1.76866e-10	2.80664e-10	1.67226e-10	1.32242e-09	6.14642e-11	-2.47443e-10	1.61432e-10	-6.1844e-10	2.22226e-10	2.5959e-10	-7.19122e-10	-1.19915e-10	-8.46336e-10	-5.26055e-10	-2.43879e-09	5.12215e-10	-6.50871e-10	-8.48413e-12	-6.96141e-10	-1.10692e-10	-2.85757e-10	2.02238e-10	-1.76061e-10	1.05327e-09	9.4754e-10	2.32782e-10	1.40553e-17
5.22543e-10	-3.24214e-10	-3.61974e-10	-4.28096e-10	-1.77947e-10	2.81802e-10	1.7263e-10	1.32536e-09	-1.0638e-10	-2.48766e-10	1.58482e-10	-6.20342e-10	2.20692e-10	2.62575e-10	-5.87593e-10	-1.07567e-10	-8.46218e-10	-5.26527e-10	-2.43884e-09	2.60799e-10	-6.5084e-10	-1.59989e-11	-6.95438e-10	-1.10464e-10	-2.88975e-10	2.24212e-10	-1.29089e-10	1.04385e-09	9.47498e-10	2.32421e-10	1.36683e-17
5.24222e-10	-3.24481e-10	-3.62045e-10	-4.28161e-10	-1.79272e-10	2.81334e-10	1.69761e-10	1.32454e-09	-4.43348e-11	-2.50002e-10	1.58254e-10	-6.18627e-10	2.17734e-10	2.59926e-10	-2.45231e-10	-1.00161e-10	-8.46218e-10	-5.26634e-10	-2.43855e-09	2.25445e-10	-6.50851e-10	-2.14926e-11	-6.95739e-10	-1.10708e-10	-2.89034e-10	2.06599e-10	-1.63585e-10	1.03324e-09	9.47508e-10	2.32385e-10	1.33298e-17
5.21035e-10	-3.28147e-10	-3.62301e-10	-3.16015e-10	-1.79046e-10	2.81959e-10	1.67888e-10	1.32506e-09	-1.06088e-10	-2.54145e-10	1.56862e-10	-6.1814e-10	2.17862e-10	2.60712e-10	-2.6303e-10	-1.05129e-10	-8.46211e-10	-5.26607e-10	-2.43859e-09	2.02589e-10	-6.50838e-10	-2.49922e-11	-6.95894e-10	-1.10544e-10	-2.87334e-10	2.71377e-10	-1.59786e-10	1.03538e-09	9.47518e-10	2.31946e-10	1.32912e-17
5.20948e-10	-3.26929e-10	-3.62163e-10	-3.03567e-10	-1.79189e-10	2.81953e-10	1.68101e-10	1.32576e-09	-5.65011e-11	-2.50675e-10	1.56536e-10	-6.18385e-10	2.1809e-10	2.59959e-10	-2.56338e-10	-1.04376e-10	-8.4637e-10	-5.26625e-10	-2.43862e-09	1.87224e-10	-6.50852e-10	-3.10933e-11	-6.9589e-10	-1.10625e-10	-2.8779e-10	2.56977e-10	-1.62388e-10	1.0336e-09	9.47495e-10	2.32348e-10	1.32557e-17
4.62701e-10	-3.25744e-10	-3.2826e-10	-2.17526e-10	-1.79843e-10	2.73848e-10	1.69511e-10	1.33029e-09	-8.07969e-11	-2.50926e-10	1.66281e-10	-2.69591e-10	2.18845e-10	2.60731e-10	-2.49825e-10	-1.01743e-10	-8.42874e-10	-5.26649e-10	-7.04197e-10	1.8165e-10	-6.50554e-10	-2.46853e-11	-7.08653e-10	-1.1052e-10	-2.87651e-10	2.18347e-10	-1.51595e-10	1.03167e-09	9.47672e-10	2.32112e-10	7.3641e-18
4.51088e-10	-3.27037e-10	-3.02662e-10	-2.92911e-10	-1.79408e-10	2.77482e-10	1.6674e-10	1.14281e-09	-7.7479e-11	-2.52133e-10	4.94675e-11	-5.56352e-10	2.18856e-10	2.37645e-10	-2.86524e-10	-1.04218e-10	-7.90581e-10	-5.26641e-10	-6.62007e-10	1.64445e-10	-6.486e-10	-2.83948e-11	-7.13432e-10	-1.09999e-10	-2.85026e-10	2.1232e-10	-1.5776e-10	1.04875e-09	9.49185e-10	2.31837e-10	7.02573e-18
4.82513e-10	-3.26299e-10	-3.42623e-10	-2.59691e-10	-1.8153e-10	2.75732e-10	1.688e-10	1.03503e-09	-8.00765e-11	-2.51487e-10	8.93243e-11	-4.80084e-10	2.18926e-10	2.43546e-10	-2.76619e-10	-1.03093e-10	-3.44196e-10	-5.26639e-10	-7.53777e-10	1.48635e-10	-6.49746e-10	-2.68088e-11	-7.16867e-10	-1.10225e-10	-2.86636e-10	2.12598e-10	-1.54613e-10	1.0487e-09	9.47695e-10	2.31888e-10	6.37336e-18
4.76154e-10	-3.26348e-10	-3.2479e-10	-2.68673e-10	-1.80356e-10	2.75463e-10	1.68143e-10	1.03453e-09	-8.05349e-11	-2.51459e-10	1.65864e-10	-4.28983e-10	2.18908e-10	2.42953e-10	-2.72338e-10	-1.02964e-10	-3.55803e-10	-5.26643e-10	-7.79479e-10	1.5277e-10	-6.49694e-10	-2.67379e-11	-6.82453e-10	-1.10277e-10	-2.86729e-10	2.18847e-10	-1.54196e-10	1.0369e-09	9.49015e-10	2.31839e-10	6.30981e-18
4.62297e-10	-3.21512e-10	-3.37584e-10	-2.51568e-10	-1.8019e-10	2.7361e-10	1.68833e-10	9.94129e-10	-7.99755e-11	-2.51561e-10	1.05591e-10	-4.14075e-10	2.18896e-10	2.45842e-10	-2.74864e-10	-1.02242e-10	-2.26603e-11	-5.26634e-10	-6.37373e-10	1.71822e-10	-6.50373e-10	-2.68638e-11	-7.23876e-10	-1.10356e-10	-2.86129e-10	2.1046e-10	-1.54197e-10	1.04406e-09	9.47946e-10	2.31847e-10	5.93097e-18
4.68073e-10	-3.26431e-10	-3.33296e-10	-2.55143e-10	-1.79938e-10	2.72074e-10	1.67684e-10	9.31589e-10	-6.81722e-11	-2.51665e-10	1.60376e-10	-3.34388e-10	2.18912e-10	2.39264e-10	-2.73132e-10	-1.02673e-10	-2.40234e-10	-5.26634e-10	-6.88616e-10	1.72173e-10	-6.49951e-10	-2.67798e-11	-6.99204e-10	-1.10155e-10	-2.87039e-10	2.27785e-10	-1.5563e-10	1.0434e-09	9.49534e-10	2.3175e-10	5.86561e-18
4.68376e-10	-3.25529e-10	-3.3325e-10	-2.55425e-10	-1.80526e-10	2.4297e-10	1.68204e-10	9.45295e-10	-7.54031e-11	-2.51548e-10	1.45185e-10	-3.37414e-10	1.51784e-10	2.43371e-10	-2.72979e-10	-1.02722e-10	-1.77083e-10	-5.26964e-10	-5.88991e-10	1.72446e-10	-6.49891e-10	-2.68794e-11	-7.08953e-10	-1.10178e-10	-2.86585e-10	2.19717e-10	-1.55601e-10	1.04313e-09	9.47907e-10	2.29428e-10	5.70381e-18
4.66417e-10	-3.25139e-10	-3.35148e-10	-2.56202e-10	-1.803e-10	2.5186e-10	1.6825e-10	9.39085e-10	-7.61741e-11	-2.51399e-10	1.24827e-10	-3.41942e-10	-4.44797e-12	2.44072e-10	-2.72627e-10	-1.0238e-10	-1.27811e-10	-5.27079e-10	-5.09034e-10	1.73879e-10	-6.50308e-10	-2.676e-11	-7.1785e-10	-1.10412e-10	-2.87052e-10	2.17116e-10	-1.54788e-10	1.0433e-09	9.48249e-10	2.29911e-10	5.58189e-18
4.66302e-10	-3.24372e-10	-3.34058e-10	-2.56491e-10	-1.80337e-10	2.33637e-10	1.6812e-10	9.39113e-10	-7.54508e-11	-2.51412e-10	1.3658e-10	-3.42927e-10	2.10428e-11	2.43255e-10	-2.72918e-10	-1.02491e-10	-1.17115e-10	-5.26998e-10	-5.09145e-10	1.74895e-10	-6.50322e-10	-2.6767e-11	-7.17705e-10	-1.10447e-10	-2.87013e-10	2.17602e-10	-1.54739e-10	1.04315e-09	9.48396e-10	2.22932e-10	5.57028e-18
4.66877e-10	-3.24593e-10	-2.99918e-10	-2.55851e-10	-1.80342e-10	2.33529e-10	1.68231e-10	9.42297e-10	-7.5125e-11	-2.51402e-10	1.36381e-10	-3.41656e-10	1.12389e-11	2.43355e-10	-2.73076e-10	-1.03599e-10	-1.25508e-10	-5.27214e-10	-5.12679e-10	1.74274e-10	-6.50304e-10	-2.67609e-11	-7.17034e-10	-1.10411e-10	-2.85139e-10	2.17774e-10	-1.54725e-10	1.04316e-09	9.48418e-10	2.23642e-10	5.55809e-18
4.67287e-10	-3.24037e-10	-3.18056e-10	-2.55671e-10	-1.80407e-10	2.30403e-10	1.68155e-10	9.40104e-10	-7.60096e-11	-2.51416e-10	1.37154e-10	-3.31256e-10	2.51565e-11	2.43461e-10	-2.73051e-10	-1.02578e-10	-1.26284e-10	-5.27189e-10	-5.03348e-10	1.74105e-10	-6.5029e-10	-2.67644e-11	-7.14166e-10	-1.1042e-10	-2.86288e-10	2.18107e-10	-1.54784e-10	1.04322e-09	9.48354e-10	2.20346e-10	5.54319e-18
4.66956e-10	-3.24866e-10	-3.05883e-10	-2.55203e-10	-1.80424e-10	2.26623e-10	1.68157e-10	8.65931e-10	-7.54539e-11	-2.51438e-10	1.35251e-10	-3.38395e-10	1.62594e-11	2.36272e-10	-2.75901e-10	-1.06417e-10	-1.3285e-10	-5.051e-10	-5.14702e-10	3.76464e-11	-6.34959e-10	-2.65591e-11	-7.15063e-10	-6.19768e-11	-2.85405e-10	1.62471e-10	-1.90202e-10	3.12982e-10	9.48367e-10	2.22156e-10	4.33844e-18
4.6739e-10	-3.24704e-10	-3.06472e-10	-2.55339e-10	-1.80429e-10	2.26265e-10	1.68173e-10	5.63431e-10	-7.55613e-11	-2.51434e-10	1.36347e-10	-3.38665e-10	1.46025e-11	2.12811e-10	-2.73872e-10	-1.04703e-10	-1.31532e-10	-5.03676e-10	-5.12758e-10	8.92409e-11	-6.34142e-10	-2.67094e-11	-7.16551e-10	-7.76352e-11	-2.85798e-10	1.49096e-10	-1.77623e-10	3.07915e-10	9.42846e-10	2.20557e-10	3.87825e-18
4.66914e-10	-3.2473e-10	-3.11435e-10	-2.55645e-10	-1.80484e-10	2.28477e-10	1.68192e-10	4.95087e-10	-7.54258e-11	-2.51425e-10	1.38935e-10	-2.82525e-10	1.87191e-11	2.40672e-10	-2.80119e-10	-1.11096e-10	-1.27995e-10	-3.26802e-10	-5.12563e-10	1.10126e-10	-6.31608e-10	-2.66321e-11	-7.15557e-10	-5.54227e-11	-2.80339e-10	1.99248e-10	-1.89659e-10	3.28534e-10	9.45888e-10	2.17629e-10	3.67811e-18
4.66815e-10	-3.24651e-10	-2.87783e-10	-2.53411e-10	-1.7976e-10	2.28009e-10	1.6818e-10	5.15927e-10	-7.55924e-11	-2.5143e-10	1.39066e-10	-3.29642e-10	1.08552e-11	2.34657e-10	-2.76523e-10	-1.03719e-10	-1.25765e-10	-4.35822e-10	-5.10529e-10	1.0511e-10	-6.03263e-10	-2.66215e-11	-1.4322e-10	-7.73389e-11	-2.86052e-10	1.90269e-10	-1.84906e-10	2.86201e-10	9.46604e-10	2.18996e-10	3.23518e-18
4.6695e-10	-3.246e-10	-2.86491e-10	-2.55448e-10	-1.80358e-10	2.28464e-10	1.68181e-10	3.58564e-10	-7.56017e-11	-2.51418e-10	1.3837e-10	-3.20615e-10	1.52237e-11	2.31052e-10	-2.76995e-10	-1.03849e-10	-1.26027e-10	-3.96961e-10	-5.1294e-10	9.8691e-11	-5.97375e-10	-2.61694e-11	-4.08978e-10	-8.85742e-11	-2.86042e-10	1.27233e-10	-1.90448e-10	3.17884e-10	9.44521e-10	2.18895e-10	3.19863e-18
4.668e-10	-3.24677e-10	-2.95121e-10	-2.54798e-10	-1.80226e-10	2.27825e-10	1.68186e-10	2.56083e-10	-7.5564e-11	-2.51425e-10	1.38648e-10	-3.21663e-10	1.59497e-11	2.35605e-10	-2.77001e-10	-1.0379e-10	-1.26411e-10	-3.96141e-10	-5.12367e-10	9.32591e-11	-5.68823e-10	-2.66463e-11	-2.72455e-10	-7.38175e-11	-2.86125e-10	1.59451e-10	-1.88153e-10	3.10475e-10	9.45708e-10	2.1838e-10	3.01768e-18
4.66653e-10	-3.25181e-10	-2.94124e-10	-2.52949e-10	-1.80405e-10	2.2828e-10	1.68208e-10	2.94837e-10	-7.38976e-11	-2.51534e-10	1.38373e-10	-3.158e-10	1.5577e-11	2.32955e-10	-2.92002e-10	-1.04003e-10	-1.25744e-10	-4.03473e-10	-5.38028e-10	9.49428e-11	-5.87579e-10	-2.63986e-11	-2.56674e-10	-7.55763e-11	-2.86196e-10	1.64665e-10	-1.86627e-10	3.09502e-10	8.06644e-10	2.18606e-10	2.84482e-18
4.66626e-10	-3.24736e-10	-2.91334e-10	-1.4894e-10	-1.8006e-10	2.28507e-10	1.68201e-10	2.71432e-10	-7.15437e-11	-2.51528e-10	1.38397e-10	-3.19558e-10	1.52904e-11	2.33034e-10	-2.80372e-10	-1.04263e-10	-1.24861e-10	-3.93438e-10	-5.1311e-10	1.01458e-10	-6.02111e-10	-2.61015e-11	-2.19592e-10	-7.53231e-11	-2.86031e-10	1.53972e-10	-1.85722e-10	3.07882e-10	8.09895e-10	2.18581e-10	2.75011e-18
4.66791e-10	-3.25568e-10	-2.91518e-10	-1.81497e-10	-1.80497e-10	2.28356e-10	1.68237e-10	3.12044e-10	-7.31785e-11	-2.5145e-10	1.38536e-10	-3.14607e-10	1.48193e-11	2.31868e-10	-2.78863e-10	-1.04505e-10	-1.25237e-10	-3.92877e-10	-5.14332e-10	9.53209e-11	-1.96809e-10	-2.61909e-11	-2.17425e-10	-7.47278e-11	-2.85985e-10	1.51812e-10	-1.87511e-10	3.05655e-10	8.17401e-10	2.18594e-10	2.46692e-18
4.71656e-10	-3.24677e-10	9.41572e-11	-1.86851e-10	-1.80285e-10	2.28505e-10	1.67221e-10	3.12811e-10	-7.36592e-11	-2.51929e-10	1.38422e-10	-3.15808e-10	1.4681e-11	2.32765e-10	-2.81949e-10	-6.71128e-11	-1.24756e-10	-3.94705e-10	-5.14744e-10	1.02241e-10	-2.53241e-10	-3.09483e-11	-2.12439e-10	-7.49232e-11	-2.86049e-10	1.54745e-10	-1.86139e-10	3.0315e-10	5.21845e-10	2.18731e-10	2.02346e-18
4.67076e-10	-3.24721e-10	-1.19223e-10	-1.89698e-10	-1.80389e-10	2.28465e-10	1.67743e-10	3.23773e-10	-7.39423e-11	-2.53975e-10	1.37986e-10	-3.15883e-10	1.46271e-11	2.32993e-10	-2.64216e-10	-6.71802e-11	-1.24795e-10	-3.95215e-10	-5.15993e-10	1.06795e-10	-1.84529e-10	-2.84249e-11	-2.14039e-10	-7.48884e-11	-2.86072e-10	1.55011e-10	-1.84858e-10	2.93539e-10	5.30679e-10	2.18714e-10	2.00048e-18
4.68058e-10	-3.24339e-10	-1.9657e-10	-1.81561e-10	-1.80308e-10	2.28411e-10	1.71638e-10	3.13636e-10	-7.34148e-11	-2.51706e-10	1.38452e-10	-3.15389e-10	1.47017e-11	2.33748e-10	-2.75416e-10	-8.99291e-11	-1.26366e-10	-3.91971e-10	-3.10775e-10	1.08546e-10	-2.12482e-10	-2.66e-11	-2.13963e-10	-7.50249e-11	-2.86089e-10	1.53126e-10	-1.86186e-10	2.95505e-10	5.43252e-10	2.18538e-10	1.87997e-18
4.30744e-10	-3.24737e-10	-1.1011e-10	-1.75275e-10	-1.80318e-10	2.28464e-10	1.68133e-10	3.13223e-10	-7.41754e-11	-2.51733e-10	1.2382e-10	-3.1605e-10	1.38496e-11	2.32885e-10	-2.62077e-10	-8.68218e-11	-1.24883e-10	-3.94218e-10	-2.70683e-10	1.08334e-10	-2.05046e-10	-2.70144e-11	-1.60684e-10	-7.49162e-11	-2.85738e-10	1.55705e-10	-1.69202e-10	2.88819e-10	5.71022e-10	2.18278e-10	1.78153e-18
3.42824e-10	-3.2496e-10	-1.45452e-10	-1.77447e-10	-1.80267e-10	2.2845e-10	1.54815e-10	3.13807e-10	-7.22977e-11	-2.47562e-10	1.25489e-10	-3.14757e-10	1.63924e-11	2.33284e-10	-2.65325e-10	-1.01959e-10	-1.24744e-10	-3.94013e-10	-3.62197e-10	1.05739e-10	-2.20103e-10	-6.79256e-11	-1.88061e-10	-7.48862e-11	-2.71625e-10	1.53887e-10	-1.22708e-10	1.70224e-10	5.12825e-10	2.16849e-10	1.65843e-18
3.07922e-10	-3.25893e-10	-1.09396e-10	-1.75105e-10	-1.8027e-10	2.28473e-10	1.42014e-10	3.12611e-10	-7.16647e-11	-2.48032e-10	1.24678e-10	-3.14438e-10	1.63396e-11	2.33661e-10	-2.74641e-10	-1.04279e-10	-1.24747e-10	-3.94271e-10	-2.72693e-10	1.05962e-10	-2.28662e-10	-5.57733e-11	-2.04369e-10	-7.48518e-11	-2.67815e-10	1.5405e-10	-1.34624e-10	2.34744e-10	5.19654e-10	2.0557e-10	1.60883e-18
3.27291e-10	-3.25494e-10	-9.98341e-11	-1.75829e-10	-1.80274e-10	2.28477e-10	1.42648e-10	3.15308e-10	-7.2132e-11	-2.47814e-10	1.31224e-10	-3.14839e-10	1.55297e-11	2.33364e-10	-2.68686e-10	-1.0093e-10	-1.24782e-10	-3.11665e-10	-2.73515e-10	1.06468e-10	-2.29606e-10	-6.51976e-11	-1.46966e-10	-7.48381e-11	-2.77602e-10	1.54202e-10	-1.49071e-10	2.09334e-10	5.26862e-10	2.13677e-10	1.5516e-18
3.27439e-10	-3.25245e-10	-1.32513e-10	-1.73364e-10	-1.80281e-10	2.28716e-10	1.53789e-10	3.11764e-10	-6.97736e-11	-2.48625e-10	1.27174e-10	-3.14534e-10	1.80329e-11	2.33278e-10	-2.29503e-10	-1.00032e-10	-1.24773e-10	-3.20461e-10	-2.97371e-10	1.06102e-10	-1.48605e-10	-6.17306e-11	-1.75669e-10	-7.48932e-11	-2.6976e-10	1.54015e-10	-1.474e-10	1.91458e-10	4.91007e-10	2.17418e-10	1.48903e-18
3.09221e-10	-3.25454e-10	-1.16526e-10	-1.7163e-10	-1.80274e-10	2.28621e-10	1.44839e-10	3.12791e-10	-6.80474e-11	-2.49614e-10	1.31039e-10	-3.14685e-10	1.64068e-11	2.33286e-10	-2.19438e-10	-1.00582e-10	-1.23796e-10	-2.89186e-10	-2.81198e-10	1.05577e-10	-1.84221e-10	-6.78359e-11	-1.80093e-10	-7.48589e-11	-2.68508e-10	1.53986e-10	-1.5182e-10	2.05392e-10	5.18752e-10	2.14339e-10	1.48609e-18
3.20409e-10	-3.25301e-10	-1.17273e-10	-1.73607e-10	-1.80261e-10	2.28609e-10	1.48932e-10	3.11988e-10	-6.91718e-11	-2.49242e-10	1.28806e-10	-3.14356e-10	1.68236e-11	2.33321e-10	-1.84987e-10	-1.00934e-10	-1.24622e-10	-2.83961e-10	-2.74793e-10	1.0573e-10	-1.66707e-10	-6.23523e-11	-1.71511e-10	-7.48824e-11	-2.66396e-10	1.53967e-10	-1.55996e-10	1.96859e-10	5.02745e-10	2.11809e-10	1.44303e-18
3.1425e-10	-4.13679e-11	-1.13629e-10	-1.78456e-10	-1.80258e-10	2.24588e-10	1.48823e-10	3.12245e-10	-6.71976e-11	-2.49806e-10	1.2099e-10	-3.14143e-10	2.48265e-11	2.33261e-10	-1.81513e-10	-1.00774e-10	-1.24721e-10	-2.77283e-10	-2.77003e-10	1.0577e-10	-1.4118e-10	-6.15938e-11	-1.76658e-10	-7.39453e-11	-2.64129e-10	1.51214e-10	-1.38148e-10	1.96768e-10	4.99354e-10	2.27544e-10	1.3185e-18
3.2142e-10	1.12998e-11	-1.1518e-10	-1.75e-10	-1.80268e-10	2.28161e-10	1.47973e-10	3.12276e-10	-6.89841e-11	-2.48461e-10	1.27655e-10	-3.14355e-10	2.01203e-11	2.33282e-10	-1.98826e-10	-1.01086e-10	-1.24589e-10	-2.84063e-10	-2.82755e-10	1.05868e-10	-1.60129e-10	-6.08087e-11	-1.74097e-10	-7.4482e-11	-1.52641e-10	1.53259e-10	-1.27075e-10	1.99285e-10	5.02531e-10	2.18589e-10	1.29302e-18
3.18764e-10	-6.5483e-11	-9.76253e-11	-1.75162e-10	-1.80283e-10	2.26061e-10	1.48748e-10	3.12166e-10	-6.91533e-11	-2.48992e-10	1.25599e-10	-3.14292e-10	2.18286e-11	2.3327e-10	-1.95649e-10	-1.00856e-10	-1.24543e-10	-2.82296e-10	-2.81174e-10	1.05689e-10	-1.44213e-10	-6.12878e-11	-1.70824e-10	-7.4212e-11	-1.63911e-10	1.49429e-10	-1.22834e-10	2.00061e-10	5.02039e-10	2.18737e-10	1.28284e-18
3.13858e-10	-2.90361e-11	-1.05204e-10	-1.75624e-10	-1.80267e-10	2.25954e-10	1.49004e-10	3.12252e-10	-6.86794e-11	-2.49178e-10	1.26255e-10	-3.14276e-10	2.02745e-11	2.33299e-10	-1.8502e-10	-1.00857e-10	-1.2399e-10	-2.81707e-10	-2.83271e-10	1.05685e-10	-1.47123e-10	-6.09608e-11	-1.7305e-10	-7.10939e-11	-1.69633e-10	1.51538e-10	-1.02992e-10	1.97712e-10	5.00997e-10	2.19587e-10	1.27244e-18
3.13784e-10	-3.10185e-11	-9.59534e-11	-1.74886e-10	-1.80265e-10	2.25952e-10	1.49042e-10	3.1214e-10	-6.85158e-11	-2.49166e-10	1.25727e-10	-3.14273e-10	1.9484e-11	2.33304e-10	-1.92953e-10	-1.00836e-10	-1.24206e-10	-2.81264e-10	-2.80669e-10	1.05734e-10	-1.49381e-10	-6.0415e-11	-1.73398e-10	-7.15199e-11	-1.63707e-10	1.49493e-10	-1.08157e-10	1.98983e-10	5.01198e-10	2.18056e-10	1.2708e-18
3.17207e-10	-3.22757e-11	-9.97975e-11	-1.57494e-10	-1.67343e-10	2.25978e-10	1.48969e-10	3.12275e-10	-6.86885e-11	-2.33958e-10	1.2559e-10	-2.22473e-10	2.01709e-11	2.34491e-10	-1.91422e-10	-1.00734e-10	-1.2421e-10	-2.8068e-10	-2.80685e-10	1.05742e-10	-1.49266e-10	-7.09101e-11	-1.73057e-10	-7.17507e-11	-1.67369e-10	1.51667e-10	-1.10378e-10	1.98061e-10	5.0087e-10	2.17371e-10	1.20924e-18
3.17276e-10	-3.05283e-11	-1.01375e-10	-1.71886e-10	-4.58254e-11	2.26039e-10	1.49003e-10	3.12293e-10	-6.86743e-11	-2.46184e-10	1.25708e-10	-3.67669e-11	2.03262e-11	2.33592e-10	-1.89882e-10	-1.00969e-10	-1.23905e-10	-2.81617e-10	-2.79984e-10	1.0573e-10	-1.49061e-10	-6.21185e-11	-1.73049e-10	-7.14296e-11	-1.63934e-10	1.49506e-10	-1.03768e-10	1.97889e-10	5.01092e-10	2.19191e-10	1.14169e-18
3.17265e-10	-3.4353e-11	-1.00897e-10	-1.65828e-10	-4.69888e-11	2.26435e-10	1.49058e-10	3.11831e-10	-6.73488e-11	-2.4252e-10	1.25813e-10	-8.85117e-13	2.02902e-11	2.34494e-10	-1.90657e-10	-1.00399e-10	-1.239e-10	-2.79198e-10	-2.80458e-10	1.05729e-10	-1.49014e-10	-6.32871e-11	-1.7316e-10	-5.12208e-11	-1.61395e-10	1.50247e-10	-1.07116e-10	1.97654e-10	5.01348e-10	2.19514e-10	1.13412e-18
3.16409e-10	-3.02679e-11	-1.08549e-10	-1.75718e-10	-3.17989e-11	2.26107e-10	1.48677e-10	3.12262e-10	-6.86783e-11	-2.49064e-10	1.25717e-10	-3.5445e-11	2.03667e-11	2.33646e-10	-4.80155e-11	-1.07051e-10	-1.2385e-10	-2.81475e-10	-2.80027e-10	1.05732e-10	-1.45121e-10	-6.12566e-11	-1.74679e-10	-6.99274e-11	-8.36081e-11	1.49144e-10	-1.03467e-10	1.96919e-10	5.01111e-10	2.19403e-10	1.09036e-18
3.16749e-10	-3.26064e-11	-9.98441e-11	-1.61401e-10	-3.99601e-11	2.26288e-10	1.49008e-10	3.12164e-10	-6.78964e-11	-2.4134e-10	1.25612e-10	-4.93867e-11	2.02771e-11	2.34182e-10	-7.56544e-11	-1.00779e-10	-1.24018e-10	-2.80778e-10	-2.80082e-10	1.05741e-10	-1.48619e-10	-6.51886e-11	-1.73242e-10	-5.20472e-11	-1.08682e-10	1.50565e-10	-1.05379e-10	1.93591e-10	5.01184e-10	2.19011e-10	1.08719e-18
3.1679e-10	-3.27171e-11	-9.98693e-11	-1.61328e-10	-4.17033e-11	2.26312e-10	1.48987e-10	3.12156e-10	-6.79269e-11	-2.40306e-10	1.25589e-10	-3.61238e-11	2.02832e-11	2.34149e-10	-8.18594e-11	-1.00631e-10	-1.24018e-10	-2.80724e-10	-2.80127e-10	1.05741e-10	-1.48836e-10	-6.48373e-11	-1.73119e-10	-4.59694e-11	-1.12918e-10	1.50618e-10	-1.06579e-10	1.93602e-10	5.01196e-10	2.18564e-10	1.08705e-18
3.16795e-10	-3.21088e-11	-1.04158e-10	-1.6167e-10	-3.82265e-11	2.2633e-10	1.48989e-10	3.12218e-10	-6.80487e-11	-2.43745e-10	1.25663e-10	-4.54104e-11	2.03148e-11	2.33973e-10	-6.32092e-11	-1.02201e-10	-1.24004e-10	-2.7954e-10	-2.80108e-10	1.05734e-10	-1.45558e-10	-6.30539e-11	-1.73561e-10	-4.32462e-11	-1.00179e-10	1.50227e-10	-1.05467e-10	1.97519e-10	5.0118e-10	2.19197e-10	1.08452e-18
3.16788e-10	-3.21096e-11	-1.0302e-10	-1.55466e-10	-3.96707e-11	2.26323e-10	1.30354e-10	3.12212e-10	-6.82609e-11	-6.29226e-11	1.25643e-10	-4.34365e-11	2.03279e-11	2.33948e-10	-7.02089e-11	-1.02721e-10	-1.23994e-10	-2.80276e-10	-2.8015e-10	1.05878e-10	-1.46582e-10	-6.37016e-11	-1.73507e-10	-5.5269e-11	-8.93337e-11	1.4939e-10	-1.05809e-10	1.96824e-10	5.01177e-10	2.19163e-10	1.02212e-18
3.16783e-10	-3.26706e-11	-1.02294e-10	-1.23063e-10	-4.22455e-11	2.2648e-10	1.08337e-10	3.12162e-10	-6.81306e-11	-7.80874e-11	1.25647e-10	-4.25101e-11	2.03069e-11	2.34074e-10	-6.92319e-11	-1.01896e-10	-1.2398e-10	-2.80241e-10	-2.80238e-10	1.0594e-10	-1.47475e-10	-6.38942e-11	-1.73744e-10	-5.24667e-11	-7.74021e-11	1.50182e-10	-1.05964e-10	1.9574e-10	5.01162e-10	2.19165e-10	1.00772e-18
3.16784e-10	-3.24715e-11	-1.02253e-10	-4.77154e-11	-4.05434e-11	2.26462e-10	8.39916e-11	3.11864e-10	-6.81984e-11	-8.30136e-11	1.25643e-10	-4.47106e-11	2.03096e-11	2.34027e-10	-7.01893e-11	-1.02258e-10	-1.23975e-10	-2.80408e-10	-2.80153e-10	1.07125e-10	-1.47296e-10	-6.40038e-11	-1.73264e-10	-5.42108e-11	-8.52061e-11	1.49483e-10	-1.05287e-10	1.96008e-10	5.01201e-10	2.19083e-10	9.92295e-19
3.16698e-10	-3.24177e-11	-1.02489e-10	-7.51036e-11	-4.04283e-11	2.26881e-10	8.84237e-11	3.14487e-10	-6.81944e-11	-1.07812e-10	1.25648e-10	-4.42248e-11	2.03099e-11	2.13674e-10	-6.03835e-11	-4.62225e-11	-1.23897e-10	-2.58037e-10	-2.80177e-10	1.06503e-10	-1.47402e-10	-6.37373e-11	-1.73375e-10	-5.11278e-11	-8.54227e-11	1.20095e-10	-1.05366e-10	2.87362e-11	5.0119e-10	2.19817e-10	9.26588e-19
3.16701e-10	-3.24099e-11	-1.02495e-10	-7.28946e-11	-4.04379e-11	2.26847e-10	8.76067e-11	3.13662e-10	-6.81954e-11	-8.32099e-11	1.25647e-10	-4.43854e-11	2.03101e-11	2.15465e-10	-6.29543e-11	-5.01687e-11	-1.22727e-10	-2.61485e-10	-2.80175e-10	1.06565e-10	-1.47406e-10	-6.37391e-11	-1.73379e-10	-5.13565e-11	-8.54254e-11	1.22181e-10	-1.05799e-10	3.36198e-11	5.0119e-10	2.19726e-10	9.24772e-19
3.16701e-10	-3.24099e-11	-1.02495e-10	-7.28946e-11	-4.04379e-11	2.26847e-10	8.76067e-11	3.13662e-10	-6.81954e-11	-8.32099e-11	1.25647e-10	-4.43854e-11	2.03101e-11	2.15465e-10	-6.29543e-11	-5.01687e-11	-1.22727e-10	-2.61485e-10	-2.80175e-10	1.06565e-10	-1.47406e-10	-6.37391e-11	-1.73379e-10	-5.13565e-11	-8.54254e-11	1.22181e-10	-1.05799e-10	3.36198e-11	5.0119e-10	2.19726e-10	9.24772e-19
3.16693e-10	-3.24119e-11	-1.02489e-10	-7.52129e-11	-4.04165e-11	2.26884e-10	8.92214e-11	3.1456e-10	-6.82167e-11	-8.01105e-11	1.25628e-10	-4.42397e-11	2.03103e-11	2.13761e-10	-6.29482e-11	-5.12743e-11	-1.23832e-10	-2.59488e-10	-2.80179e-10	1.06687e-10	-1.47382e-10	-6.37615e-11	-1.73469e-10	-5.09884e-11	-8.66796e-11	1.06805e-10	-1.05448e-10	1.01411e-11	5.01183e-10	2.19632e-10	9.19628e-19
3.16619e-10	-3.23887e-11	-1.02437e-10	-7.55271e-11	-4.02904e-11	2.27081e-10	8.94584e-11	-9.23819e-14	-6.82086e-11	-8.04644e-11	1.25628e-10	-4.39823e-11	2.03102e-11	2.11484e-10	-6.32192e-11	-5.33723e-11	-1.20912e-10	-2.61492e-10	-2.80183e-10	1.06514e-10	-1.47398e-10	-6.37637e-11	-1.73524e-10	-5.11517e-11	-8.56405e-11	1.14515e-10	-1.0559e-10	1.99043e-11	5.01203e-10	2.207e-10	8.22784e-19
3.16659e-10	-3.23993e-11	-1.02497e-10	-7.67666e-11	-4.03649e-11	2.27041e-10	8.75537e-11	4.10566e-11	-6.82072e-11	-8.02737e-11	1.25563e-10	-4.40841e-11	2.03102e-11	2.09555e-10	-6.3254e-11	-4.8935e-11	-1.18285e-10	-2.61707e-10	-2.80174e-10	1.0653e-10	-1.47403e-10	-6.37327e-11	-1.73436e-10	-5.12441e-11	-8.61438e-11	1.13554e-10	-1.05731e-10	2.21817e-11	5.01205e-10	2.20758e-10	8.22527e-19
3.16641e-10	-3.23749e-11	-1.0248e-10	-7.67177e-11	-4.03587e-11	2.27032e-10	8.88948e-11	2.86957e-11	-6.82435e-11	-8.23188e-11	1.25622e-10	-4.42265e-11	2.03104e-11	2.10398e-10	-6.27137e-11	-5.16375e-11	-1.18409e-10	-2.608e-10	-2.80181e-10	1.0654e-10	-1.4739e-10	-6.37886e-11	-1.73454e-10	-5.12353e-11	-8.55251e-11	1.12224e-10	-1.05648e-10	2.47224e-11	5.01194e-10	2.2029e-10	8.21842e-19
3.16645e-10	-3.23737e-11	-8.21183e-11	-7.60759e-11	-4.02938e-11	2.33852e-10	8.80646e-11	-2.44804e-12	-6.76416e-11	-8.22757e-11	1.25659e-10	-4.56193e-11	1.41282e-11	2.10452e-10	-6.30828e-11	-5.33101e-11	-1.2009e-10	-2.43822e-10	-2.1007e-10	-2.54534e-11	-1.47394e-10	-6.37699e-11	-1.72947e-10	-4.93065e-11	-8.5427e-11	1.14203e-10	-6.86606e-11	2.28472e-11	5.01211e-10	2.2061e-10	7.60682e-19
3.16643e-10	-3.23738e-11	-8.27118e-11	-7.60886e-11	-4.0281e-11	2.32325e-10	8.9002e-11	2.10041e-12	-6.62222e-11	-8.11103e-11	1.25702e-10	-4.52314e-11	1.35323e-11	2.10536e-10	-6.30998e-11	-5.38581e-11	-1.20864e-10	-2.44019e-10	-2.10982e-10	-1.94857e-11	-1.47391e-10	-6.37694e-11	-1.73046e-10	-4.9313e-11	-8.5441e-11	1.13673e-10	-6.9085e-11	2.28016e-11	5.01209e-10	2.20603e-10	7.6027e-19
3.15874e-10	-3.2351e-11	-8.49187e-11	-7.62827e-11	-4.02217e-11	2.31878e-10	6.2475e-11	9.85539e-13	-6.77009e-11	-8.21682e-11	1.10254e-10	-4.49241e-11	1.53687e-11	2.10676e-10	-6.3141e-11	-5.24326e-11	-1.18387e-10	-2.42033e-10	-2.17391e-10	-2.96783e-12	-1.47393e-10	-4.12329e-11	-1.73107e-10	-5.02044e-11	-8.54902e-11	1.13818e-10	-7.34724e-11	2.2558e-11	5.01207e-10	2.20681e-10	7.51861e-19
3.15664e-10	-3.23595e-11	-8.55043e-11	-7.65778e-11	-4.02631e-11	2.30097e-10	5.65284e-11	7.7393e-12	-6.75787e-11	-8.19401e-11	1.09334e-10	-4.50759e-11	1.75746e-11	2.10601e-10	-6.30618e-11	-5.34299e-11	-1.17913e-10	-2.48086e-10	-2.13912e-10	7.05396e-12	-1.47392e-10	-2.4893e-11	-1.73198e-10	-4.95219e-11	-8.55595e-11	1.14076e-10	-7.33027e-11	2.25503e-11	5.01206e-10	2.20645e-10	7.50607e-19
3.15764e-10	-3.2372e-11	-8.56902e-11	-7.6563e-11	-4.02586e-11	2.30229e-10	6.08793e-11	7.80592e-12	-6.76239e-11	-7.52135e-11	1.09497e-10	-4.50809e-11	1.7402e-11	2.10595e-10	-6.30571e-11	-5.35868e-11	-1.17879e-10	-2.44049e-10	-2.11818e-10	2.8661e-12	-1.47387e-10	-3.08453e-11	-1.73177e-10	-4.95428e-11	-8.55946e-11	1.13975e-10	-6.3009e-11	2.24915e-11	5.01208e-10	2.20629e-10	7.46235e-19
3.16856e-10	-3.2374e-11	-8.59478e-11	-7.57222e-11	-4.02728e-11	2.30367e-10	5.15426e-11	7.1009e-12	-6.73418e-11	-7.97376e-11	1.10838e-10	-4.51401e-11	1.57944e-11	1.31481e-10	-6.30769e-11	-5.3147e-11	-1.15327e-10	-2.44537e-10	-2.11069e-10	2.68281e-11	-1.47458e-10	-2.53713e-11	-1.13246e-10	-4.8686e-11	-8.54818e-11	1.12728e-10	-6.65295e-11	2.2456e-11	5.01542e-10	2.20638e-10	7.02642e-19
3.29094e-10	-3.25283e-11	-8.70648e-11	-7.5639e-11	-3.99013e-11	2.30106e-10	5.66977e-11	7.8632e-12	-6.75357e-11	-6.64815e-11	1.09307e-10	-4.54403e-11	1.62809e-11	9.58003e-11	-6.3098e-11	-1.11925e-10	-1.17149e-10	-2.4405e-10	-2.20675e-10	3.60702e-12	-1.47701e-10	-2.72975e-11	-1.65843e-10	-4.7926e-11	-8.15284e-11	1.12727e-10	-6.42296e-11	2.24701e-11	3.70836e-10	2.20626e-10	6.13961e-19
3.18531e-10	-3.2303e-11	-8.6082e-11	-7.49971e-11	-3.92739e-11	2.30509e-10	5.76398e-11	6.76997e-12	-6.76513e-11	-7.49883e-11	1.10631e-10	-4.50908e-11	9.05603e-12	1.417e-10	-6.27376e-11	-5.97196e-11	-1.16019e-10	-1.34253e-10	-2.12525e-10	1.02546e-11	-1.47681e-10	-2.79132e-11	-1.37123e-10	-4.98332e-11	-8.53997e-11	1.13438e-10	-6.90517e-11	2.26077e-11	3.75544e-10	2.2064e-10	5.61508e-19
3.19529e-10	-3.22432e-11	-8.7123e-11	-7.50978e-11	-3.94981e-11	2.30466e-10	5.6567e-11	6.85926e-12	-6.76355e-11	-6.25323e-11	1.11018e-10	-4.52673e-11	1.03769e-11	1.32079e-10	-6.29236e-11	-6.22607e-11	-1.13496e-10	-1.29062e-10	-2.11425e-10	8.65734e-12	-1.47999e-10	-2.62452e-11	-1.36358e-10	-4.77651e-11	-8.50352e-11	1.13107e-10	-6.94155e-11	2.2601e-11	3.78948e-10	2.2063e-10	5.57951e-19
3.19529e-10	-3.22432e-11	-8.7123e-11	-7.50978e-11	-3.94981e-11	2.30466e-10	5.6567e-11	6.85926e-12	-6.76355e-11	-6.25323e-11	1.11018e-10	-4.52673e-11	1.03769e-11	1.32079e-10	-6.29236e-11	-6.22607e-11	-1.13496e-10	-1.29062e-10	-2.11425e-10	8.65734e-12	-1.47999e-10	-2.62452e-11	-1.36358e-10	-4.77651e-11	-8.50352e-11	1.13107e-10	-6.94155e-11	2.2601e-11	3.78948e-10	2.2063e-10	5.57951e-19
3.19015e-10	-3.22959e-11	-8.65535e-11	-7.88064e-11	-3.94872e-11	2.30458e-10	5.62342e-11	7.1627e-12	-6.76102e-11	-6.65656e-11	1.11403e-10	-4.51462e-11	1.09882e-11	1.10232e-10	-6.28552e-11	-6.23641e-11	-1.14692e-10	-1.18552e-10	-2.12356e-10	9.54913e-12	-1.47378e-10	-2.66972e-11	-1.36791e-10	-4.80921e-11	-8.51849e-11	1.13152e-10	-6.96659e-11	2.26036e-11	3.78043e-10	2.20641e-10	5.50837e-19
3.15952e-10	-3.23181e-11	-8.67046e-11	-7.51029e-11	-3.96103e-11	2.30419e-10	5.6324e-11	2.89412e-12	-6.14257e-11	-7.27825e-11	1.02994e-10	-4.52265e-11	7.07709e-12	1.15066e-10	-6.29229e-11	-5.63169e-11	-1.15217e-10	-7.63961e-11	-2.13243e-10	1.20283e-11	-1.47287e-10	-2.80509e-11	-1.35298e-10	-4.79304e-11	-8.50297e-11	1.13175e-10	-6.96004e-11	-4.85537e-12	3.79649e-10	2.2066e-10	5.39558e-19
3.18756e-10	-3.2147e-11	-7.98146e-11	-7.83254e-11	-4.36322e-11	2.30382e-10	5.61671e-11	7.17177e-12	-6.76994e-11	-7.20658e-11	1.10764e-10	-4.51641e-11	1.11619e-11	1.02106e-10	-4.53569e-11	-6.3047e-11	-1.14403e-10	-1.19563e-10	-2.13574e-10	1.0728e-11	-1.47646e-10	-2.79679e-11	-1.36362e-10	-4.80763e-11	-8.50839e-11	1.13148e-10	-6.96049e-11	1.86352e-11	3.74145e-10	6.08209e-11	4.99515e-19
3.18386e-10	-3.35194e-11	-8.10747e-11	-7.78239e-11	-3.99151e-11	2.30394e-10	5.62548e-11	2.43362e-12	-6.62387e-11	-7.18338e-11	1.09119e-10	-4.51515e-11	1.09187e-11	1.00677e-10	-4.67221e-11	-6.27793e-11	-1.14413e-10	-9.96572e-11	-2.12811e-10	1.07018e-11	-1.22481e-10	-2.73468e-11	-1.35581e-10	-4.80642e-11	-8.49016e-11	1.13098e-10	-6.98271e-11	1.98526e-11	3.75814e-10	9.48158e-11	4.93203e-19
3.18529e-10	-3.35049e-11	-8.21531e-11	-7.72654e-11	-3.9633e-11	2.30385e-10	5.6258e-11	3.09816e-12	-6.67371e-11	-7.20504e-11	1.09205e-10	-4.51533e-11	1.08452e-11	1.00558e-10	-4.40648e-11	-6.27341e-11	-1.1447e-10	-1.02769e-10	-2.12907e-10	1.1033e-11	-1.25444e-10	-2.73843e-11	-1.35719e-10	-4.80549e-11	-8.49858e-11	1.13109e-10	-6.98763e-11	2.00271e-11	3.75848e-10	8.17475e-11	4.92417e-19
3.18501e-10	-3.472e-11	-8.20739e-11	-7.64058e-11	-4.29588e-11	2.30403e-10	5.6377e-11	4.66542e-12	-6.68791e-11	-7.20008e-11	1.10317e-10	-4.51589e-11	1.06843e-11	1.02046e-10	-3.96092e-11	-6.23291e-11	-1.14669e-10	-9.19285e-11	-2.12982e-10	1.04046e-11	-1.27124e-10	-2.75926e-11	-1.3575e-10	-4.80662e-11	-8.4991e-11	1.13107e-10	-3.95376e-11	2.05089e-11	3.76294e-10	7.65806e-11	4.87393e-19
3.18216e-10	-3.46514e-11	-8.26495e-11	-7.65743e-11	-4.1469e-11	2.30384e-10	5.62762e-11	5.29254e-12	-6.69513e-11	-6.94757e-11	1.10338e-10	-4.51631e-11	1.0757e-11	1.00959e-10	-3.63497e-11	-6.21993e-11	-1.14712e-10	-1.03037e-10	-2.13058e-10	1.07235e-11	-1.28566e-10	-2.7543e-11	-1.36638e-10	-4.79875e-11	-8.50359e-11	1.13148e-10	-3.34557e-11	1.93861e-11	3.7594e-10	5.72246e-11	4.85849e-19
2.14328e-10	-3.5139e-11	-8.41018e-11	-7.72346e-11	-3.98577e-11	2.30328e-10	5.62054e-11	5.52037e-12	-8.2021e-11	-7.01331e-11	1.10049e-10	-4.51696e-11	1.06877e-11	1.02346e-10	-3.98139e-11	-6.1575e-11	-8.51427e-11	-1.01724e-10	-2.13047e-10	1.04026e-11	-1.30716e-10	-2.77121e-11	-1.35541e-10	-4.1203e-11	-8.48412e-11	1.13024e-10	-4.89907e-11	1.91311e-11	3.7606e-10	7.99108e-11	4.31364e-19
2.11337e-10	-3.39877e-11	-8.37688e-11	-7.72113e-11	-4.09834e-11	2.30355e-10	5.62046e-11	5.50138e-12	-8.35336e-11	-6.95494e-11	1.09795e-10	-4.51613e-11	1.08072e-11	1.01942e-10	-3.84755e-11	-6.14526e-11	-5.17836e-11	-1.02717e-10	-2.13126e-10	1.05439e-11	-1.27676e-10	-2.77129e-11	-1.35767e-10	-3.37361e-11	-8.62686e-11	1.13101e-10	-4.78121e-11	1.92011e-11	3.76047e-10	6.73366e-11	4.22645e-19
2.13507e-10	-3.42279e-11	-8.36336e-11	-7.71159e-11	-4.11309e-11	2.30352e-10	5.6227e-11	5.45205e-12	-5.57537e-11	-6.94191e-11	1.09819e-10	-4.5159e-11	1.07978e-11	1.01747e-10	-3.83606e-11	-6.14746e-11	-6.00155e-11	-1.02585e-10	-2.13123e-10	1.05953e-11	-1.28721e-10	-2.76975e-11	-1.35766e-10	-3.47303e-11	-8.51478e-11	1.13102e-10	-4.52813e-11	1.90138e-11	3.76046e-10	6.85473e-11	4.20588e-19
2.12732e-10	-3.41992e-11	-8.29737e-11	-7.69036e-11	-4.09902e-11	2.30343e-10	5.62247e-11	3.97585e-12	-6.24841e-11	-6.97779e-11	1.03707e-10	-4.51654e-11	1.07478e-11	1.01884e-10	-3.86654e-11	-6.16239e-11	-5.9382e-11	-1.01889e-10	-2.13069e-10	1.05696e-11	-1.2783e-10	-2.76794e-11	-1.3575e-10	-4.03422e-11	-7.5962e-11	1.13104e-10	-4.2878e-11	1.89802e-11	3.76098e-10	6.92936e-11	4.18087e-19
1.58155e-10	-3.43422e-11	-8.3628e-11	-7.69937e-11	-4.08929e-11	2.30345e-10	5.1071e-11	5.39292e-12	-7.35217e-11	-6.96906e-11	9.20766e-11	-4.51692e-11	1.07654e-11	1.01791e-10	-3.89474e-11	-6.15929e-11	-5.81879e-11	-1.02293e-10	-2.13108e-10	1.05584e-11	-1.28279e-10	-2.76657e-11	-1.35742e-10	-3.59955e-11	-8.22978e-11	1.13095e-10	-4.44037e-11	1.89866e-11	3.7607e-10	1.84581e-11	3.93034e-19
6.24932e-11	-3.42812e-11	-8.31522e-11	-7.70171e-11	-4.05887e-11	2.3035e-10	3.27424e-11	5.17179e-12	-6.18459e-11	-6.96443e-11	8.8499e-11	-4.51634e-11	1.07507e-11	1.01902e-10	-3.98337e-11	-6.15879e-11	-6.34421e-11	-1.01974e-10	-2.13088e-10	1.05e-11	-1.28382e-10	-2.76018e-11	-1.35753e-10	-3.49516e-11	-8.14397e-11	1.13081e-10	-4.50269e-11	1.90621e-11	3.76098e-10	-3.041e-11	3.6918e-19
7.14168e-11	-3.42808e-11	-8.32854e-11	-7.70203e-11	-4.06039e-11	2.30344e-10	4.04052e-11	5.17252e-12	-6.09848e-11	-6.96071e-11	8.82414e-11	-4.51648e-11	1.07377e-11	1.01896e-10	-3.94188e-11	-6.15912e-11	-6.24178e-11	-8.55433e-11	-2.13088e-10	1.05203e-11	-1.28212e-10	-2.75414e-11	-1.35751e-10	-3.47473e-11	-7.98585e-11	1.13085e-10	-4.53705e-11	1.89068e-11	3.76088e-10	2.09751e-12	3.66338e-19
7.14168e-11	-3.42808e-11	-8.32854e-11	-7.70203e-11	-4.06039e-11	2.30344e-10	4.04052e-11	5.17252e-12	-6.09848e-11	-6.96071e-11	8.82414e-11	-4.51648e-11	1.07377e-11	1.01896e-10	-3.94188e-11	-6.15912e-11	-6.24178e-11	-8.55433e-11	-2.13088e-10	1.05203e-11	-1.28212e-10	-2.75414e-11	-1.35751e-10	-3.47473e-11	-7.98585e-11	1.13085e-10	-4.53705e-11	1.89068e-11	3.76088e-10	2.09751e-12	3.66338e-19
6.68134e-11	-3.42777e-11	-8.29945e-11	-7.70459e-11	-4.06138e-11	2.29688e-10	4.07084e-11	5.23665e-12	-6.30816e-11	-6.96499e-11	8.94441e-11	-4.51446e-11	1.07463e-11	1.00977e-10	-3.96979e-11	-6.15838e-11	-6.2581e-11	-8.24776e-11	-2.1308e-10	1.05354e-11	-1.28325e-10	-2.65799e-11	-1.35754e-10	-3.5826e-11	-8.03794e-11	1.13092e-10	-4.45107e-11	1.89543e-11	3.76093e-10	1.85431e-12	3.65263e-19
6.84782e-11	-3.42822e-11	-8.29914e-11	-7.70274e-11	-4.06304e-11	2.29486e-10	3.94753e-11	5.24196e-12	-6.35133e-11	-6.965e-11	8.94087e-11	-4.51475e-11	1.07464e-11	1.01337e-10	-3.9561e-11	-6.15892e-11	-6.20535e-11	-8.08765e-11	-2.13087e-10	1.05351e-11	-1.28296e-10	-2.53078e-11	-1.35754e-10	-3.66843e-11	-8.02425e-11	1.1309e-10	-4.49713e-11	1.89341e-11	3.76093e-10	6.08066e-13	3.65085e-19
6.88781e-11	-3.42761e-11	-8.26484e-11	-5.5342e-11	-4.06318e-11	2.30005e-10	3.92627e-11	5.21363e-12	-6.34456e-11	-6.96266e-11	8.95518e-11	-4.5179e-11	1.07449e-11	3.26751e-11	-3.95124e-11	-6.15891e-11	-6.21872e-11	-8.17373e-11	-2.13086e-10	1.05352e-11	-1.28303e-10	-2.46908e-11	-1.3575e-10	-3.73226e-11	-8.03216e-11	1.13091e-10	-4.47403e-11	1.8949e-11	3.76085e-10	3.8706e-12	3.5342e-19
6.88781e-11	-3.42761e-11	-8.26484e-11	-5.5342e-11	-4.06318e-11	2.30005e-10	3.92627e-11	5.21363e-12	-6.34456e-11	-6.96266e-11	8.95518e-11	-4.5179e-11	1.07449e-11	3.26751e-11	-3.95124e-11	-6.15891e-11	-6.21872e-11	-8.17373e-11	-2.13086e-10	1.05352e-11	-1.28303e-10	-2.46908e-11	-1.3575e-10	-3.73226e-11	-8.03216e-11	1.13091e-10	-4.47403e-11	1.8949e-11	3.76085e-10	3.8706e-12	3.5342e-19
6.91133e-11	-3.42654e-11	-8.27643e-11	-4.35393e-11	-3.96556e-11	2.29912e-10	3.99353e-11	5.17787e-12	-6.32114e-11	-6.95909e-11	8.98483e-11	-4.59982e-11	1.07476e-11	2.92816e-11	-3.9528e-11	-6.15887e-11	-6.22465e-11	-8.11722e-11	-2.13088e-10	1.05309e-11	-1.2829e-10	-2.57446e-11	-1.35753e-10	-3.68062e-11	-8.04636e-11	1.13089e-10	-1.29554e-11	1.89407e-11	3.76069e-10	2.78577e-12	3.50217e-19
6.88228e-11	2.78442e-12	-8.32589e-11	-2.09898e-11	-4.0207e-11	2.29805e-10	4.0164e-11	4.98473e-12	-6.36007e-11	-7.19033e-11	8.98075e-11	-4.52423e-11	1.07452e-11	3.519e-11	-3.95997e-11	-6.70173e-11	-4.88837e-11	-8.2697e-11	-2.09264e-10	1.06943e-11	-1.28344e-10	-2.63498e-11	-1.26171e-10	-3.73575e-11	-6.63734e-11	1.15121e-10	-5.06336e-12	2.13268e-11	3.76301e-10	2.51793e-12	3.42285e-19
6.83021e-11	-1.44606e-11	-8.36783e-11	-4.20529e-12	-4.03768e-11	2.29748e-10	3.9784e-11	4.5365e-12	-6.35788e-11	-7.14859e-11	8.99343e-11	-4.52903e-11	1.07452e-11	3.72129e-11	-3.96003e-11	-6.46793e-11	-6.22561e-11	-8.29253e-11	-2.0817e-10	1.10194e-11	-1.28328e-10	-2.58322e-11	-1.18122e-10	-3.73277e-11	-6.86572e-11	1.14603e-10	-1.14182e-11	2.52971e-11	3.76224e-10	2.59428e-12	3.41315e-19
6.86011e-11	-1.47192e-11	-8.32051e-11	-1.22478e-11	-4.0286e-11	2.29816e-10	4.00572e-11	4.81234e-12	-6.35642e-11	-7.1583e-11	8.98848e-11	-4.5274e-11	1.07448e-11	3.55332e-11	-3.95995e-11	-6.50448e-11	-5.21315e-11	-8.27625e-11	-2.07902e-10	1.08336e-11	-1.28329e-10	-2.59859e-11	-1.2113e-10	-3.72927e-11	-6.45013e-11	1.14082e-10	-1.20167e-11	2.50055e-11	3.76203e-10	2.6118e-12	3.40128e-19
6.85829e-11	-7.68043e-12	-8.3684e-11	-4.89742e-12	-4.01629e-11	2.298e-10	4.02644e-11	4.79131e-12	-6.35144e-11	-3.63455e-11	8.99263e-11	-4.52812e-11	1.07429e-11	3.80754e-11	-3.96797e-11	-6.46763e-11	-5.94466e-11	-8.25035e-11	-2.0706e-10	1.05837e-11	-1.28324e-10	-2.56961e-11	-1.22639e-10	-3.72996e-11	-6.73359e-11	1.13745e-10	-1.53384e-11	2.33173e-11	3.76199e-10	2.74797e-12	3.37339e-19
5.9054e-11	-1.78729e-11	-8.31151e-11	-1.06389e-11	-3.98124e-11	2.29765e-10	4.01485e-11	5.01166e-12	-6.37753e-11	-5.76071e-11	8.98037e-11	-2.36533e-11	1.07424e-11	3.46596e-11	-3.92307e-11	-6.39723e-11	-5.16849e-11	-7.01352e-11	-2.08367e-10	1.06632e-11	-1.28307e-10	-2.58738e-11	-1.17906e-10	-3.72935e-11	-6.76539e-11	1.14183e-10	-1.41797e-11	2.18402e-11	3.75665e-10	2.63107e-12	3.3277e-19
6.25685e-11	-1.58549e-11	-8.31916e-11	-1.05189e-11	-3.98788e-11	2.29781e-10	4.00971e-11	4.84572e-12	-6.37523e-11	-3.82962e-11	8.92956e-11	-3.0537e-11	1.07391e-11	3.56665e-11	-3.9437e-11	-6.41963e-11	-5.19783e-11	-7.26126e-11	-2.07859e-10	1.06624e-11	-1.28298e-10	-2.58335e-11	-1.18845e-10	-3.72952e-11	-6.70785e-11	1.14182e-10	-1.3013e-11	2.24239e-11	3.75968e-10	2.90636e-12	3.32225e-19
6.09887e-11	-1.32268e-11	-8.31726e-11	-1.20892e-11	-4.01754e-11	2.29788e-10	4.01866e-11	4.93798e-12	-6.36359e-11	-9.17489e-12	8.8979e-11	-3.34285e-11	1.07416e-11	3.54519e-11	-3.93702e-11	-6.40538e-11	-5.38938e-11	-7.30575e-11	-2.07702e-10	1.0739e-11	-1.2831e-10	-2.57416e-11	-1.19382e-10	-3.72916e-11	-6.52851e-11	1.14046e-10	-1.42344e-11	2.2349e-11	3.7575e-10	3.11729e-12	3.30642e-19
6.15519e-11	-1.43884e-11	-5.45978e-11	-1.04283e-11	-4.00542e-11	7.51042e-11	4.01688e-11	4.86655e-12	-6.36396e-11	-3.41049e-11	8.74857e-11	-3.48647e-11	1.07424e-11	3.59771e-11	-3.93696e-11	-6.40306e-11	-5.4102e-11	-7.34697e-11	-2.083e-10	1.06604e-11	-1.283e-10	-2.5774e-11	-1.18077e-10	-2.51161e-11	-6.83252e-11	1.14022e-10	-1.38576e-11	2.26195e-11	3.76153e-10	2.75297e-12	2.80507e-19
[truncated: 1,934 more rows]
